# Supplementary material for: With an eye on uncertainty: Modelling pupillary responses to environmental volatility
Source: PLoS Comput Biol. 2019 Jul 5;15(7):e1007126. doi: 10.1371/journal.pcbi.1007126 (PMC6636765; doi:10.1371/journal.pcbi.1007126)
Supplement: S5 Data — Zip file containing the pupillometry data for participant 5. (ZIP) [file pcbi.1007126.s005.zip › P5/trial8.asc]

** CONVERTED FROM C:\Users\tparr\Documents\PVR\P5_1212\trial8.edf using edfapi 3.1 Win32 Nov 24 2009 on Tue Dec 12 10:57:50 2017
** DATE: Tue Dec 12 10:29:55 2017
** TYPE: EDF_FILE BINARY EVENT SAMPLE TAGGED
** VERSION: EYELINK II 1
** SOURCE: EYELINK CL
** EYELINK II CL v4.48 Nov 25 2009
** CAMERA: EyeLink CL Version 1.4 Sensor=BHA
** SERIAL NUMBER: CL1-AAD42
** CAMERA_CONFIG: AAD42140.SCD
**

MSG	1321322 RECCFG CR 1000 2 0 R
MSG	1321322 ELCLCFG MTABLER
MSG	1321322 GAZE_COORDS 0.00 0.00 1599.00 1199.00
MSG	1321322 THRESHOLDS R 106 237
MSG	1321322 ELCL_PROC CENTROID (3)
MSG	1321322 ELCL_PCR_PARAM 5 3.0
START	1321323 	RIGHT	SAMPLES	EVENTS
PRESCALER	1
VPRESCALER	1
PUPIL	AREA
EVENTS	GAZE	RIGHT	RATE	1000.00	TRACKING	CR	FILTER	2
SAMPLES	GAZE	RIGHT	RATE	1000.00	TRACKING	CR	FILTER	2
MSG	1321323 !MODE RECORD CR 1000 2 0 R
1321323	  762.5	  695.4	 4873.0	...
INPUT	1321323	127
1321324	  762.4	  694.6	 4873.0	...
1321325	  762.1	  693.2	 4871.0	...
1321326	  761.9	  692.5	 4870.0	...
1321327	  761.9	  691.2	 4868.0	...
1321328	  762.0	  690.2	 4866.0	...
1321329	  762.1	  688.8	 4867.0	...
SFIX R   1321330
1321330	  762.2	  687.8	 4869.0	...
1321331	  762.3	  687.0	 4871.0	...
1321332	  762.2	  686.2	 4870.0	...
1321333	  762.0	  685.4	 4870.0	...
1321334	  761.7	  684.8	 4870.0	...
1321335	  761.5	  683.8	 4870.0	...
1321336	  761.4	  682.7	 4870.0	...
1321337	  761.3	  681.6	 4871.0	...
1321338	  761.3	  681.2	 4870.0	...
1321339	  761.3	  681.3	 4869.0	...
1321340	  761.2	  681.1	 4867.0	...
1321341	  761.1	  680.7	 4866.0	...
1321342	  761.2	  680.1	 4866.0	...
1321343	  761.3	  679.7	 4866.0	...
1321344	  761.3	  679.4	 4867.0	...
1321345	  761.2	  679.1	 4867.0	...
1321346	  761.1	  678.8	 4866.0	...
1321347	  761.0	  678.1	 4865.0	...
1321348	  760.9	  677.2	 4863.0	...
1321349	  760.7	  676.1	 4864.0	...
1321350	  760.5	  675.7	 4864.0	...
1321351	  760.4	  675.5	 4864.0	...
1321352	  760.3	  674.9	 4863.0	...
1321353	  760.3	  674.1	 4862.0	...
1321354	  760.5	  673.3	 4861.0	...
1321355	  760.8	  673.0	 4861.0	...
1321356	  761.0	  672.7	 4859.0	...
1321357	  761.1	  672.4	 4856.0	...
1321358	  761.1	  671.8	 4854.0	...
1321359	  761.1	  671.6	 4852.0	...
1321360	  761.1	  671.6	 4851.0	...
1321361	  761.2	  672.0	 4849.0	...
1321362	  761.3	  672.4	 4849.0	...
1321363	  761.2	  671.6	 4851.0	...
1321364	  761.0	  670.9	 4852.0	...
1321365	  760.9	  670.5	 4850.0	...
1321366	  761.1	  670.6	 4846.0	...
1321367	  761.3	  670.6	 4843.0	...
1321368	  761.2	  670.3	 4843.0	...
1321369	  761.2	  669.7	 4844.0	...
1321370	  761.2	  669.2	 4845.0	...
1321371	  761.2	  668.3	 4845.0	...
1321372	  761.6	  667.9	 4846.0	...
1321373	  761.9	  667.5	 4845.0	...
1321374	  762.0	  667.4	 4844.0	...
1321375	  762.0	  667.3	 4842.0	...
1321376	  761.9	  666.6	 4842.0	...
1321377	  762.0	  665.7	 4842.0	...
1321378	  762.1	  664.9	 4842.0	...
1321379	  762.2	  664.8	 4841.0	...
1321380	  762.2	  664.5	 4840.0	...
1321381	  762.2	  663.6	 4839.0	...
1321382	  762.1	  662.6	 4838.0	...
1321383	  762.0	  662.0	 4836.0	...
1321384	  761.9	  662.0	 4834.0	...
1321385	  761.8	  661.6	 4834.0	...
1321386	  761.8	  660.8	 4834.0	...
1321387	  761.8	  660.0	 4832.0	...
1321388	  761.7	  659.8	 4831.0	...
1321389	  761.4	  659.6	 4829.0	...
1321390	  761.1	  659.1	 4830.0	...
1321391	  761.0	  658.3	 4832.0	...
1321392	  760.8	  657.8	 4833.0	...
1321393	  761.1	  656.9	 4833.0	...
1321394	  761.5	  656.1	 4832.0	...
1321395	  761.8	  655.3	 4832.0	...
1321396	  761.8	  654.7	 4832.0	...
1321397	  761.9	  654.2	 4832.0	...
1321398	  762.1	  653.6	 4834.0	...
1321399	  762.3	  653.5	 4837.0	...
1321400	  762.3	  653.5	 4840.0	...
1321401	  762.2	  653.3	 4840.0	...
1321402	  762.1	  653.0	 4840.0	...
1321403	  762.0	  652.6	 4839.0	...
1321404	  761.9	  651.8	 4837.0	...
1321405	  761.9	  651.2	 4836.0	...
1321406	  761.8	  650.7	 4835.0	...
1321407	  761.7	  650.8	 4834.0	...
1321408	  761.7	  650.8	 4833.0	...
1321409	  761.6	  650.4	 4831.0	...
1321410	  761.5	  650.0	 4831.0	...
1321411	  761.6	  649.5	 4831.0	...
1321412	  761.6	  649.3	 4831.0	...
1321413	  761.7	  649.2	 4833.0	...
1321414	  761.6	  648.4	 4835.0	...
1321415	  761.7	  647.6	 4835.0	...
1321416	  761.6	  646.8	 4835.0	...
1321417	  761.5	  646.8	 4834.0	...
1321418	  761.7	  646.8	 4835.0	...
1321419	  762.0	  646.8	 4836.0	...
1321420	  762.3	  646.2	 4839.0	...
1321421	  762.2	  645.7	 4842.0	...
1321422	  762.0	  645.2	 4842.0	...
1321423	  761.8	  645.3	 4839.0	...
1321424	  761.6	  645.2	 4835.0	...
1321425	  761.8	  645.0	 4835.0	...
1321426	  762.0	  644.5	 4834.0	...
1321427	  762.2	  644.0	 4834.0	...
1321428	  762.1	  643.8	 4834.0	...
1321429	  761.8	  643.2	 4833.0	...
1321430	  761.6	  642.7	 4832.0	...
1321431	  761.7	  642.0	 4832.0	...
1321432	  762.0	  641.8	 4831.0	...
1321433	  761.8	  641.6	 4831.0	...
1321434	  761.3	  641.5	 4830.0	...
1321435	  760.9	  641.3	 4829.0	...
1321436	  760.9	  640.9	 4827.0	...
1321437	  761.0	  640.0	 4827.0	...
1321438	  760.8	  639.2	 4826.0	...
1321439	  760.6	  638.3	 4829.0	...
1321440	  760.8	  637.6	 4832.0	...
1321441	  761.2	  637.0	 4834.0	...
1321442	  761.5	  636.4	 4834.0	...
1321443	  761.3	  635.7	 4834.0	...
1321444	  761.1	  635.1	 4834.0	...
1321445	  760.8	  634.4	 4834.0	...
1321446	  760.6	  634.3	 4834.0	...
1321447	  760.6	  634.3	 4834.0	...
1321448	  760.6	  633.8	 4834.0	...
1321449	  760.6	  633.5	 4834.0	...
1321450	  760.7	  633.2	 4834.0	...
1321451	  760.7	  633.0	 4833.0	...
1321452	  760.8	  632.6	 4832.0	...
1321453	  760.9	  631.9	 4832.0	...
1321454	  760.9	  631.5	 4827.0	...
1321455	  760.8	  631.5	 4822.0	...
1321456	  760.9	  631.7	 4818.0	...
1321457	  761.1	  631.9	 4818.0	...
1321458	  761.1	  631.3	 4817.0	...
1321459	  761.1	  630.7	 4818.0	...
1321460	  760.7	  630.3	 4819.0	...
1321461	  760.3	  630.4	 4819.0	...
1321462	  759.8	  630.4	 4819.0	...
1321463	  759.6	  630.5	 4819.0	...
1321464	  759.5	  630.6	 4818.0	...
1321465	  759.7	  630.7	 4817.0	...
1321466	  760.0	  630.7	 4816.0	...
1321467	  760.2	  630.3	 4817.0	...
1321468	  760.4	  629.9	 4817.0	...
1321469	  760.5	  629.5	 4817.0	...
1321470	  760.8	  629.5	 4817.0	...
1321471	  761.1	  629.6	 4818.0	...
1321472	  761.3	  629.3	 4820.0	...
1321473	  761.3	  628.9	 4820.0	...
1321474	  761.4	  628.5	 4819.0	...
1321475	  761.6	  628.3	 4818.0	...
1321476	  761.7	  628.1	 4819.0	...
1321477	  761.8	  628.0	 4820.0	...
1321478	  761.8	  628.0	 4819.0	...
1321479	  761.9	  627.8	 4817.0	...
1321480	  761.8	  627.7	 4818.0	...
1321481	  761.7	  627.6	 4821.0	...
1321482	  761.6	  627.6	 4825.0	...
1321483	  761.5	  627.6	 4825.0	...
1321484	  761.5	  627.5	 4824.0	...
1321485	  761.6	  627.8	 4820.0	...
1321486	  762.1	  628.2	 4817.0	...
1321487	  762.6	  627.9	 4818.0	...
1321488	  762.9	  627.2	 4821.0	...
1321489	  762.8	  626.9	 4824.0	...
1321490	  762.8	  627.3	 4825.0	...
1321491	  762.8	  627.2	 4824.0	...
1321492	  762.9	  626.7	 4826.0	...
1321493	  763.1	  626.0	 4828.0	...
1321494	  763.2	  625.4	 4831.0	...
1321495	  763.2	  624.9	 4833.0	...
1321496	  763.2	  624.6	 4834.0	...
1321497	  763.1	  624.3	 4834.0	...
1321498	  763.0	  624.0	 4835.0	...
1321499	  762.9	  623.6	 4836.0	...
1321500	  763.0	  623.5	 4838.0	...
1321501	  763.2	  623.3	 4838.0	...
1321502	  763.3	  622.9	 4838.0	...
1321503	  763.4	  622.6	 4840.0	...
1321504	  763.5	  621.8	 4842.0	...
1321505	  763.5	  621.1	 4844.0	...
1321506	  763.4	  620.9	 4841.0	...
1321507	  763.5	  621.3	 4837.0	...
1321508	  763.6	  621.3	 4837.0	...
1321509	  763.7	  620.7	 4840.0	...
1321510	  763.8	  620.1	 4844.0	...
1321511	  763.9	  619.8	 4844.0	...
1321512	  764.0	  619.8	 4846.0	...
1321513	  763.9	  619.9	 4847.0	...
1321514	  763.7	  620.0	 4848.0	...
1321515	  763.5	  619.9	 4848.0	...
1321516	  763.5	  619.8	 4847.0	...
1321517	  763.7	  619.5	 4846.0	...
1321518	  764.0	  619.2	 4846.0	...
1321519	  764.2	  619.0	 4847.0	...
1321520	  764.3	  618.8	 4848.0	...
1321521	  764.4	  618.0	 4849.0	...
1321522	  764.4	  617.2	 4849.0	...
1321523	  764.4	  616.7	 4849.0	...
1321524	  764.3	  616.8	 4849.0	...
1321525	  764.2	  616.7	 4849.0	...
1321526	  764.2	  616.7	 4848.0	...
1321527	  764.1	  616.5	 4848.0	...
1321528	  763.7	  616.3	 4848.0	...
1321529	  763.4	  616.1	 4848.0	...
1321530	  763.2	  616.0	 4849.0	...
1321531	  763.2	  615.9	 4850.0	...
1321532	  763.2	  615.4	 4853.0	...
1321533	  763.1	  614.7	 4856.0	...
1321534	  763.1	  613.9	 4859.0	...
1321535	  763.1	  613.2	 4859.0	...
1321536	  762.8	  612.8	 4859.0	...
1321537	  762.4	  612.0	 4859.0	...
1321538	  761.7	  611.0	 4859.0	...
1321539	  761.3	  610.0	 4859.0	...
1321540	  760.9	  609.9	 4859.0	...
1321541	  760.9	  610.1	 4860.0	...
1321542	  761.2	  609.8	 4861.0	...
1321543	  761.5	  609.3	 4862.0	...
1321544	  761.8	  608.8	 4862.0	...
1321545	  762.3	  608.8	 4864.0	...
1321546	  762.7	  608.8	 4866.0	...
1321547	  763.4	  608.3	 4868.0	...
1321548	  763.6	  607.8	 4867.0	...
1321549	  763.7	  607.4	 4867.0	...
1321550	  764.2	  607.1	 4865.0	...
1321551	  764.6	  606.7	 4864.0	...
1321552	  764.7	  606.3	 4864.0	...
1321553	  764.4	  605.7	 4864.0	...
1321554	  764.3	  605.2	 4865.0	...
1321555	  764.3	  604.6	 4868.0	...
1321556	  764.4	  604.3	 4870.0	...
1321557	  764.0	  603.9	 4872.0	...
1321558	  763.6	  603.6	 4873.0	...
1321559	  763.3	  603.2	 4875.0	...
1321560	  763.4	  602.7	 4877.0	...
1321561	  763.5	  602.3	 4881.0	...
1321562	  763.4	  601.9	 4884.0	...
1321563	  763.4	  601.7	 4887.0	...
1321564	  763.2	  601.5	 4886.0	...
1321565	  762.9	  601.4	 4886.0	...
1321566	  762.6	  601.1	 4886.0	...
1321567	  762.5	  600.4	 4887.0	...
1321568	  762.3	  599.7	 4889.0	...
1321569	  762.4	  599.2	 4891.0	...
1321570	  762.5	  599.0	 4892.0	...
1321571	  762.6	  598.8	 4892.0	...
1321572	  762.6	  598.6	 4892.0	...
1321573	  762.6	  598.5	 4893.0	...
1321574	  762.8	  598.4	 4893.0	...
1321575	  763.0	  598.4	 4893.0	...
1321576	  763.2	  598.3	 4893.0	...
1321577	  763.2	  598.1	 4892.0	...
1321578	  763.0	  597.8	 4892.0	...
1321579	  762.9	  597.4	 4891.0	...
1321580	  762.9	  597.5	 4893.0	...
1321581	  763.0	  597.5	 4895.0	...
1321582	  763.1	  597.6	 4898.0	...
1321583	  762.9	  597.3	 4898.0	...
1321584	  762.7	  597.1	 4899.0	...
1321585	  762.4	  596.9	 4900.0	...
1321586	  762.3	  596.9	 4900.0	...
1321587	  762.3	  597.0	 4899.0	...
1321588	  762.1	  597.1	 4897.0	...
1321589	  762.0	  597.2	 4895.0	...
1321590	  761.8	  597.2	 4893.0	...
1321591	  761.8	  597.2	 4892.0	...
1321592	  761.8	  597.2	 4892.0	...
1321593	  761.8	  597.1	 4892.0	...
1321594	  762.2	  597.0	 4893.0	...
1321595	  762.5	  597.2	 4894.0	...
1321596	  762.8	  597.4	 4896.0	...
1321597	  762.6	  597.7	 4896.0	...
1321598	  762.3	  597.6	 4897.0	...
1321599	  762.6	  597.6	 4897.0	...
1321600	  763.1	  597.6	 4895.0	...
1321601	  763.5	  597.7	 4894.0	...
1321602	  763.3	  597.6	 4893.0	...
1321603	  763.1	  597.7	 4893.0	...
1321604	  762.9	  597.8	 4894.0	...
1321605	  762.8	  597.9	 4895.0	...
1321606	  762.8	  597.8	 4895.0	...
1321607	  762.6	  598.1	 4895.0	...
1321608	  762.3	  598.5	 4892.0	...
1321609	  761.9	  599.0	 4889.0	...
1321610	  761.7	  598.7	 4891.0	...
1321611	  762.0	  598.5	 4894.0	...
1321612	  762.3	  598.3	 4897.0	...
1321613	  762.6	  597.9	 4896.0	...
1321614	  762.5	  597.4	 4896.0	...
1321615	  762.5	  596.9	 4895.0	...
1321616	  762.3	  596.9	 4895.0	...
1321617	  762.2	  596.8	 4894.0	...
1321618	  762.0	  596.7	 4894.0	...
1321619	  762.0	  596.5	 4893.0	...
1321620	  762.0	  596.4	 4893.0	...
1321621	  762.1	  596.4	 4895.0	...
1321622	  762.2	  596.3	 4898.0	...
1321623	  762.3	  596.2	 4899.0	...
1321624	  762.3	  596.1	 4897.0	...
1321625	  762.4	  596.0	 4896.0	...
1321626	  762.6	  596.1	 4898.0	...
1321627	  762.7	  596.1	 4895.0	...
1321628	  762.7	  596.3	 4892.0	...
1321629	  762.7	  596.2	 4893.0	...
1321630	  762.7	  596.1	 4897.0	...
1321631	  762.7	  595.9	 4901.0	...
1321632	  762.8	  595.6	 4901.0	...
1321633	  762.9	  596.1	 4902.0	...
1321634	  763.1	  596.6	 4903.0	...
1321635	  763.0	  597.3	 4902.0	...
1321636	  762.8	  597.3	 4902.0	...
1321637	  762.8	  597.4	 4903.0	...
1321638	  763.0	  597.5	 4904.0	...
1321639	  762.8	  597.6	 4905.0	...
1321640	  762.5	  597.6	 4905.0	...
1321641	  762.2	  597.7	 4907.0	...
1321642	  762.1	  597.0	 4908.0	...
1321643	  762.0	  596.4	 4906.0	...
1321644	  761.9	  596.4	 4902.0	...
1321645	  762.2	  596.9	 4900.0	...
1321646	  762.5	  597.3	 4900.0	...
1321647	  762.8	  597.0	 4901.0	...
1321648	  762.7	  596.2	 4902.0	...
1321649	  762.6	  595.6	 4904.0	...
1321650	  762.6	  595.1	 4906.0	...
1321651	  762.5	  595.0	 4907.0	...
1321652	  762.3	  594.8	 4908.0	...
1321653	  762.1	  594.6	 4908.0	...
1321654	  761.9	  594.4	 4908.0	...
1321655	  761.9	  594.0	 4908.0	...
1321656	  762.0	  593.7	 4908.0	...
1321657	  762.0	  593.4	 4908.0	...
1321658	  762.1	  593.4	 4908.0	...
1321659	  762.1	  593.4	 4907.0	...
1321660	  762.3	  592.9	 4906.0	...
1321661	  762.4	  592.5	 4905.0	...
1321662	  762.4	  592.0	 4904.0	...
1321663	  762.3	  591.9	 4903.0	...
1321664	  762.1	  591.7	 4902.0	...
1321665	  762.0	  591.0	 4902.0	...
1321666	  761.8	  590.4	 4902.0	...
1321667	  761.7	  590.0	 4906.0	...
1321668	  761.7	  589.8	 4908.0	...
1321669	  761.9	  589.6	 4910.0	...
1321670	  762.0	  589.4	 4909.0	...
1321671	  761.9	  589.4	 4909.0	...
1321672	  761.8	  589.4	 4909.0	...
1321673	  762.0	  589.3	 4909.0	...
1321674	  762.2	  589.2	 4909.0	...
1321675	  762.2	  589.2	 4910.0	...
1321676	  762.2	  589.2	 4911.0	...
1321677	  762.2	  589.1	 4913.0	...
1321678	  762.2	  588.9	 4914.0	...
1321679	  762.0	  588.8	 4913.0	...
1321680	  761.7	  588.8	 4911.0	...
1321681	  761.5	  589.3	 4907.0	...
1321682	  761.5	  589.7	 4904.0	...
1321683	  761.7	  590.1	 4905.0	...
1321684	  761.9	  589.8	 4909.0	...
1321685	  762.0	  589.5	 4914.0	...
1321686	  761.9	  589.0	 4914.0	...
1321687	  762.0	  588.6	 4913.0	...
1321688	  762.1	  588.5	 4912.0	...
1321689	  762.3	  588.9	 4913.0	...
1321690	  762.3	  588.8	 4915.0	...
1321691	  762.1	  588.3	 4917.0	...
1321692	  761.9	  587.7	 4919.0	...
1321693	  761.7	  587.6	 4917.0	...
1321694	  761.8	  587.5	 4915.0	...
1321695	  762.0	  586.8	 4912.0	...
1321696	  762.1	  586.3	 4912.0	...
1321697	  762.1	  586.2	 4913.0	...
1321698	  761.8	  586.8	 4913.0	...
1321699	  761.7	  587.3	 4914.0	...
1321700	  761.6	  586.9	 4914.0	...
1321701	  761.5	  586.3	 4915.0	...
1321702	  761.6	  585.6	 4915.0	...
1321703	  761.5	  585.5	 4916.0	...
1321704	  761.4	  585.4	 4916.0	...
1321705	  761.4	  585.2	 4914.0	...
1321706	  761.5	  585.2	 4912.0	...
1321707	  761.7	  585.3	 4910.0	...
1321708	  761.8	  585.4	 4910.0	...
1321709	  761.7	  585.6	 4910.0	...
1321710	  761.6	  585.7	 4911.0	...
1321711	  761.9	  585.7	 4911.0	...
1321712	  762.3	  585.6	 4909.0	...
1321713	  762.6	  585.2	 4908.0	...
1321714	  762.6	  584.8	 4907.0	...
1321715	  762.6	  584.3	 4905.0	...
1321716	  762.5	  584.1	 4903.0	...
1321717	  762.7	  583.5	 4903.0	...
1321718	  762.8	  583.1	 4906.0	...
1321719	  762.8	  582.4	 4909.0	...
1321720	  762.4	  582.1	 4909.0	...
1321721	  762.1	  582.0	 4909.0	...
1321722	  762.2	  582.2	 4908.0	...
1321723	  762.3	  582.4	 4908.0	...
1321724	  762.4	  582.3	 4907.0	...
1321725	  762.3	  582.2	 4906.0	...
1321726	  762.2	  582.0	 4905.0	...
1321727	  762.2	  581.5	 4905.0	...
1321728	  762.2	  581.2	 4904.0	...
1321729	  762.1	  581.0	 4903.0	...
1321730	  762.0	  580.8	 4905.0	...
1321731	  761.9	  580.6	 4909.0	...
1321732	  762.0	  580.4	 4913.0	...
1321733	  762.1	  580.5	 4913.0	...
1321734	  762.0	  580.3	 4913.0	...
1321735	  761.7	  580.1	 4914.0	...
1321736	  761.3	  579.9	 4914.0	...
1321737	  761.3	  579.7	 4914.0	...
1321738	  761.4	  579.4	 4913.0	...
1321739	  761.7	  579.1	 4911.0	...
1321740	  762.0	  579.3	 4909.0	...
1321741	  762.1	  579.8	 4911.0	...
1321742	  762.1	  579.7	 4913.0	...
1321743	  762.0	  579.1	 4913.0	...
1321744	  761.9	  578.9	 4913.0	...
1321745	  762.0	  579.3	 4914.0	...
1321746	  761.8	  579.7	 4914.0	...
1321747	  761.7	  579.6	 4915.0	...
1321748	  761.9	  579.4	 4914.0	...
1321749	  762.2	  579.3	 4911.0	...
1321750	  762.6	  579.2	 4908.0	...
1321751	  762.6	  579.2	 4907.0	...
1321752	  762.6	  578.8	 4909.0	...
1321753	  762.7	  578.5	 4910.0	...
1321754	  762.8	  578.3	 4910.0	...
1321755	  762.9	  578.6	 4911.0	...
1321756	  762.7	  578.8	 4908.0	...
1321757	  762.6	  578.9	 4904.0	...
1321758	  762.4	  578.6	 4901.0	...
1321759	  762.4	  578.3	 4902.0	...
1321760	  762.3	  577.9	 4903.0	...
1321761	  762.4	  577.8	 4904.0	...
1321762	  762.4	  577.6	 4904.0	...
1321763	  762.4	  577.6	 4903.0	...
1321764	  762.4	  577.5	 4902.0	...
1321765	  762.8	  577.4	 4903.0	...
1321766	  763.2	  577.1	 4905.0	...
1321767	  763.6	  577.0	 4903.0	...
1321768	  763.7	  577.1	 4901.0	...
1321769	  763.7	  577.2	 4898.0	...
1321770	  763.3	  577.0	 4896.0	...
1321771	  763.0	  576.7	 4896.0	...
1321772	  762.7	  576.4	 4895.0	...
1321773	  762.8	  576.5	 4896.0	...
1321774	  763.0	  576.7	 4897.0	...
1321775	  763.0	  576.8	 4898.0	...
1321776	  763.0	  576.9	 4899.0	...
1321777	  763.0	  576.9	 4899.0	...
1321778	  763.2	  576.6	 4899.0	...
1321779	  763.5	  576.2	 4899.0	...
1321780	  763.9	  575.8	 4899.0	...
1321781	  764.0	  575.6	 4899.0	...
1321782	  764.0	  575.4	 4898.0	...
1321783	  763.9	  575.2	 4897.0	...
1321784	  763.9	  575.1	 4896.0	...
1321785	  763.8	  574.9	 4896.0	...
1321786	  763.7	  574.6	 4896.0	...
1321787	  763.7	  574.6	 4896.0	...
1321788	  763.6	  574.8	 4897.0	...
1321789	  763.6	  574.9	 4899.0	...
1321790	  763.6	  574.7	 4899.0	...
1321791	  763.8	  574.1	 4898.0	...
1321792	  764.0	  573.8	 4897.0	...
1321793	  764.0	  573.4	 4897.0	...
1321794	  764.0	  573.4	 4898.0	...
1321795	  764.0	  573.4	 4899.0	...
1321796	  764.0	  573.4	 4900.0	...
1321797	  764.1	  573.8	 4900.0	...
1321798	  764.2	  574.3	 4900.0	...
1321799	  764.2	  574.5	 4900.0	...
1321800	  763.9	  574.3	 4900.0	...
1321801	  763.6	  574.1	 4900.0	...
1321802	  763.7	  574.2	 4900.0	...
1321803	  763.7	  573.8	 4900.0	...
1321804	  763.5	  573.4	 4901.0	...
1321805	  763.1	  573.1	 4901.0	...
1321806	  762.7	  573.1	 4901.0	...
1321807	  762.6	  572.7	 4901.0	...
1321808	  762.5	  572.3	 4901.0	...
1321809	  762.4	  571.8	 4901.0	...
1321810	  762.5	  571.7	 4901.0	...
1321811	  762.5	  571.6	 4900.0	...
1321812	  762.5	  571.5	 4900.0	...
1321813	  762.5	  571.5	 4900.0	...
1321814	  762.5	  571.6	 4898.0	...
1321815	  762.5	  571.7	 4897.0	...
1321816	  762.4	  571.7	 4900.0	...
1321817	  762.3	  571.4	 4903.0	...
1321818	  762.4	  571.2	 4907.0	...
1321819	  762.4	  571.2	 4907.0	...
1321820	  762.3	  571.3	 4907.0	...
1321821	  762.2	  571.0	 4907.0	...
1321822	  762.1	  570.7	 4904.0	...
1321823	  762.1	  570.5	 4901.0	...
1321824	  761.7	  570.7	 4897.0	...
1321825	  761.4	  570.9	 4896.0	...
1321826	  761.1	  571.0	 4897.0	...
1321827	  761.5	  571.0	 4899.0	...
1321828	  761.9	  570.8	 4901.0	...
1321829	  762.2	  570.7	 4901.0	...
1321830	  762.2	  570.5	 4901.0	...
1321831	  762.3	  570.4	 4902.0	...
1321832	  762.3	  570.4	 4902.0	...
1321833	  762.4	  570.4	 4902.0	...
1321834	  762.4	  570.4	 4903.0	...
1321835	  762.5	  570.4	 4903.0	...
1321836	  762.5	  570.4	 4904.0	...
1321837	  762.6	  570.2	 4904.0	...
1321838	  762.4	  569.8	 4904.0	...
1321839	  762.3	  569.5	 4905.0	...
1321840	  762.2	  569.3	 4905.0	...
1321841	  762.2	  569.3	 4905.0	...
1321842	  762.2	  569.0	 4905.0	...
1321843	  762.2	  568.6	 4905.0	...
1321844	  762.2	  568.3	 4905.0	...
1321845	  762.2	  568.1	 4905.0	...
1321846	  762.2	  567.6	 4906.0	...
1321847	  762.3	  567.2	 4907.0	...
1321848	  762.3	  566.9	 4907.0	...
1321849	  762.4	  566.9	 4907.0	...
1321850	  762.5	  566.8	 4907.0	...
1321851	  762.5	  566.7	 4906.0	...
1321852	  762.4	  566.8	 4905.0	...
1321853	  762.3	  566.8	 4906.0	...
1321854	  762.4	  566.8	 4907.0	...
1321855	  762.6	  566.8	 4909.0	...
1321856	  762.8	  566.9	 4909.0	...
1321857	  762.9	  567.1	 4908.0	...
1321858	  763.1	  567.1	 4908.0	...
1321859	  763.2	  567.1	 4908.0	...
1321860	  763.2	  567.0	 4907.0	...
1321861	  763.1	  566.8	 4907.0	...
1321862	  763.0	  566.4	 4907.0	...
1321863	  762.9	  566.0	 4908.0	...
1321864	  762.8	  565.9	 4907.0	...
1321865	  762.9	  566.1	 4907.0	...
1321866	  763.0	  566.2	 4908.0	...
1321867	  763.1	  566.1	 4911.0	...
1321868	  763.0	  565.7	 4913.0	...
1321869	  762.8	  565.3	 4915.0	...
1321870	  762.7	  565.1	 4915.0	...
1321871	  762.7	  565.3	 4915.0	...
1321872	  762.8	  565.4	 4914.0	...
1321873	  762.7	  565.4	 4913.0	...
1321874	  762.6	  565.4	 4914.0	...
1321875	  762.5	  565.6	 4915.0	...
1321876	  762.7	  565.8	 4915.0	...
1321877	  762.9	  566.0	 4916.0	...
1321878	  763.0	  565.6	 4916.0	...
1321879	  762.9	  565.2	 4916.0	...
1321880	  762.8	  564.8	 4914.0	...
1321881	  762.7	  564.7	 4914.0	...
1321882	  762.6	  564.6	 4915.0	...
1321883	  762.6	  564.4	 4918.0	...
1321884	  762.5	  564.1	 4920.0	...
1321885	  762.6	  563.7	 4922.0	...
1321886	  762.8	  563.3	 4921.0	...
1321887	  762.8	  563.4	 4923.0	...
1321888	  762.7	  563.5	 4924.0	...
1321889	  762.6	  563.7	 4926.0	...
1321890	  762.6	  563.7	 4927.0	...
1321891	  762.7	  563.6	 4925.0	...
1321892	  762.7	  563.6	 4921.0	...
1321893	  762.7	  563.7	 4918.0	...
1321894	  762.6	  563.7	 4919.0	...
1321895	  762.6	  563.7	 4920.0	...
1321896	  762.6	  563.8	 4921.0	...
1321897	  762.6	  563.9	 4922.0	...
1321898	  762.6	  564.1	 4922.0	...
1321899	  762.5	  564.2	 4922.0	...
1321900	  762.4	  564.2	 4922.0	...
1321901	  762.3	  564.2	 4921.0	...
1321902	  762.2	  564.2	 4921.0	...
1321903	  762.1	  564.3	 4922.0	...
1321904	  762.0	  564.2	 4926.0	...
1321905	  762.2	  564.0	 4929.0	...
1321906	  762.4	  563.7	 4929.0	...
1321907	  762.4	  563.5	 4927.0	...
1321908	  762.2	  563.6	 4925.0	...
1321909	  761.9	  563.9	 4925.0	...
1321910	  761.8	  564.1	 4923.0	...
1321911	  761.7	  564.1	 4922.0	...
1321912	  761.7	  564.0	 4922.0	...
1321913	  761.6	  563.9	 4925.0	...
1321914	  761.6	  563.7	 4930.0	...
1321915	  761.5	  563.7	 4932.0	...
1321916	  761.7	  563.7	 4935.0	...
1321917	  761.8	  563.7	 4936.0	...
1321918	  762.0	  563.9	 4937.0	...
1321919	  762.1	  564.1	 4937.0	...
1321920	  761.8	  564.5	 4936.0	...
1321921	  761.4	  564.7	 4935.0	...
1321922	  761.0	  564.3	 4936.0	...
1321923	  760.9	  563.6	 4937.0	...
1321924	  760.8	  563.2	 4939.0	...
1321925	  760.8	  563.4	 4940.0	...
1321926	  760.9	  563.6	 4940.0	...
1321927	  760.9	  563.5	 4940.0	...
1321928	  761.0	  563.4	 4940.0	...
1321929	  760.9	  563.2	 4939.0	...
1321930	  760.7	  563.2	 4939.0	...
1321931	  760.6	  563.3	 4938.0	...
1321932	  760.6	  563.3	 4938.0	...
1321933	  760.6	  563.3	 4937.0	...
1321934	  760.7	  563.2	 4936.0	...
1321935	  760.7	  563.2	 4934.0	...
1321936	  760.8	  563.3	 4933.0	...
1321937	  760.7	  563.4	 4933.0	...
1321938	  760.9	  563.4	 4933.0	...
1321939	  761.2	  563.3	 4933.0	...
1321940	  761.4	  563.1	 4934.0	...
1321941	  761.4	  562.9	 4935.0	...
1321942	  761.4	  562.8	 4935.0	...
1321943	  761.4	  563.0	 4935.0	...
1321944	  761.2	  563.2	 4935.0	...
1321945	  761.0	  563.4	 4935.0	...
1321946	  761.1	  563.4	 4934.0	...
1321947	  761.4	  563.4	 4934.0	...
1321948	  761.6	  563.3	 4934.0	...
1321949	  761.5	  563.0	 4935.0	...
1321950	  761.4	  562.8	 4936.0	...
1321951	  761.0	  562.7	 4939.0	...
1321952	  760.7	  562.9	 4941.0	...
1321953	  760.3	  563.2	 4941.0	...
1321954	  760.4	  563.4	 4940.0	...
1321955	  760.2	  563.2	 4939.0	...
1321956	  760.1	  562.9	 4939.0	...
1321957	  759.9	  562.6	 4940.0	...
1321958	  759.9	  562.5	 4941.0	...
1321959	  760.1	  562.5	 4942.0	...
1321960	  760.2	  562.4	 4942.0	...
1321961	  760.5	  562.2	 4941.0	...
1321962	  760.6	  562.0	 4940.0	...
1321963	  760.8	  562.0	 4938.0	...
1321964	  761.0	  562.0	 4938.0	...
1321965	  761.1	  561.9	 4940.0	...
1321966	  761.1	  561.8	 4942.0	...
1321967	  761.2	  561.8	 4942.0	...
1321968	  761.1	  561.9	 4943.0	...
1321969	  761.0	  562.1	 4944.0	...
1321970	  760.9	  562.2	 4945.0	...
1321971	  760.9	  562.3	 4945.0	...
1321972	  760.9	  562.4	 4946.0	...
1321973	  760.9	  562.4	 4946.0	...
1321974	  760.8	  562.4	 4947.0	...
1321975	  760.8	  562.4	 4947.0	...
1321976	  760.8	  562.6	 4947.0	...
1321977	  760.8	  562.7	 4947.0	...
1321978	  760.7	  562.7	 4948.0	...
1321979	  760.8	  562.6	 4950.0	...
1321980	  760.9	  562.4	 4952.0	...
1321981	  760.8	  562.4	 4955.0	...
1321982	  760.6	  562.5	 4955.0	...
1321983	  760.5	  562.6	 4955.0	...
1321984	  760.8	  562.6	 4954.0	...
1321985	  761.1	  562.6	 4954.0	...
1321986	  761.2	  562.6	 4952.0	...
1321987	  761.0	  562.6	 4952.0	...
1321988	  760.9	  562.7	 4955.0	...
1321989	  761.0	  562.9	 4958.0	...
1321990	  761.0	  563.1	 4961.0	...
1321991	  761.0	  563.1	 4961.0	...
1321992	  761.0	  563.0	 4961.0	...
1321993	  761.1	  562.9	 4961.0	...
1321994	  761.2	  563.0	 4962.0	...
1321995	  761.1	  563.1	 4962.0	...
1321996	  761.0	  563.0	 4962.0	...
1321997	  761.1	  563.1	 4962.0	...
1321998	  761.2	  563.2	 4964.0	...
1321999	  761.2	  563.2	 4965.0	...
1322000	  761.3	  563.0	 4966.0	...
1322001	  761.5	  562.9	 4964.0	...
1322002	  761.6	  562.8	 4963.0	...
1322003	  761.6	  562.9	 4963.0	...
1322004	  761.4	  562.9	 4965.0	...
1322005	  761.1	  562.9	 4966.0	...
1322006	  761.1	  562.9	 4968.0	...
1322007	  761.1	  562.8	 4968.0	...
1322008	  761.2	  562.9	 4967.0	...
1322009	  761.4	  563.0	 4971.0	...
1322010	  761.5	  563.0	 4974.0	...
1322011	  761.6	  563.0	 4978.0	...
1322012	  761.4	  563.0	 4979.0	...
1322013	  761.2	  563.1	 4979.0	...
1322014	  761.0	  563.2	 4980.0	...
1322015	  761.0	  562.9	 4981.0	...
1322016	  760.9	  562.8	 4982.0	...
1322017	  760.8	  562.6	 4984.0	...
1322018	  760.6	  562.5	 4987.0	...
1322019	  760.6	  562.4	 4989.0	...
1322020	  760.6	  562.3	 4989.0	...
1322021	  760.5	  562.0	 4989.0	...
1322022	  760.4	  561.8	 4990.0	...
1322023	  760.3	  561.8	 4990.0	...
1322024	  760.4	  562.1	 4992.0	...
1322025	  760.6	  562.4	 4994.0	...
1322026	  760.8	  562.5	 4995.0	...
1322027	  760.9	  562.6	 4994.0	...
1322028	  760.9	  562.6	 4993.0	...
1322029	  760.8	  562.5	 4992.0	...
1322030	  760.7	  562.4	 4995.0	...
1322031	  760.6	  562.4	 4999.0	...
1322032	  760.7	  562.4	 5002.0	...
1322033	  760.8	  562.8	 5004.0	...
1322034	  760.8	  563.1	 5005.0	...
1322035	  760.8	  563.5	 5007.0	...
1322036	  760.7	  563.5	 5008.0	...
1322037	  760.6	  563.6	 5008.0	...
1322038	  760.5	  563.6	 5009.0	...
1322039	  760.6	  563.6	 5010.0	...
1322040	  760.7	  563.6	 5011.0	...
1322041	  760.8	  563.6	 5011.0	...
1322042	  760.5	  563.8	 5011.0	...
1322043	  760.1	  564.0	 5011.0	...
1322044	  759.9	  564.3	 5014.0	...
1322045	  760.0	  563.9	 5017.0	...
1322046	  760.0	  563.5	 5020.0	...
1322047	  760.1	  563.3	 5020.0	...
1322048	  760.2	  563.6	 5021.0	...
1322049	  760.3	  563.8	 5023.0	...
1322050	  760.3	  563.7	 5025.0	...
1322051	  760.4	  563.5	 5025.0	...
1322052	  760.5	  563.6	 5026.0	...
1322053	  760.5	  563.7	 5025.0	...
1322054	  760.5	  563.9	 5024.0	...
1322055	  760.4	  564.1	 5024.0	...
1322056	  760.2	  564.3	 5024.0	...
1322057	  760.0	  564.4	 5023.0	...
1322058	  759.9	  564.4	 5023.0	...
1322059	  759.9	  564.4	 5026.0	...
1322060	  759.9	  564.5	 5029.0	...
1322061	  759.8	  564.6	 5031.0	...
1322062	  759.8	  564.7	 5031.0	...
1322063	  759.7	  564.7	 5031.0	...
1322064	  759.7	  564.7	 5031.0	...
1322065	  759.6	  564.6	 5031.0	...
1322066	  759.6	  564.5	 5030.0	...
1322067	  759.8	  564.4	 5030.0	...
1322068	  760.0	  564.3	 5034.0	...
1322069	  760.2	  564.3	 5038.0	...
1322070	  760.2	  564.4	 5042.0	...
1322071	  760.2	  564.5	 5042.0	...
1322072	  760.0	  564.5	 5042.0	...
1322073	  759.9	  564.5	 5042.0	...
1322074	  759.8	  564.4	 5043.0	...
1322075	  759.8	  564.5	 5044.0	...
1322076	  759.8	  564.6	 5044.0	...
1322077	  759.7	  564.6	 5044.0	...
1322078	  759.7	  564.7	 5043.0	...
1322079	  760.0	  564.7	 5041.0	...
1322080	  760.2	  564.7	 5039.0	...
1322081	  760.4	  564.5	 5039.0	...
1322082	  760.4	  564.3	 5040.0	...
1322083	  760.2	  564.1	 5044.0	...
1322084	  760.0	  564.1	 5047.0	...
1322085	  759.8	  564.5	 5050.0	...
1322086	  759.8	  564.8	 5051.0	...
1322087	  759.7	  565.0	 5050.0	...
1322088	  759.7	  564.9	 5049.0	...
1322089	  759.8	  564.9	 5048.0	...
1322090	  759.8	  565.0	 5048.0	...
1322091	  759.8	  565.1	 5048.0	...
1322092	  759.7	  565.2	 5048.0	...
1322093	  759.7	  565.2	 5049.0	...
1322094	  759.8	  565.2	 5049.0	...
1322095	  759.9	  565.2	 5050.0	...
1322096	  760.0	  565.6	 5051.0	...
1322097	  760.1	  565.9	 5051.0	...
1322098	  760.2	  566.2	 5053.0	...
1322099	  760.1	  566.3	 5055.0	...
1322100	  760.0	  566.5	 5057.0	...
1322101	  759.8	  566.2	 5059.0	...
1322102	  759.7	  565.9	 5061.0	...
1322103	  759.7	  565.8	 5062.0	...
1322104	  759.6	  566.2	 5062.0	...
1322105	  759.5	  566.2	 5063.0	...
1322106	  759.3	  565.8	 5063.0	...
1322107	  759.2	  565.7	 5062.0	...
1322108	  759.2	  566.0	 5061.0	...
1322109	  759.3	  566.2	 5061.0	...
1322110	  759.3	  566.2	 5061.0	...
1322111	  759.1	  566.2	 5062.0	...
1322112	  759.0	  566.2	 5063.0	...
1322113	  758.9	  566.3	 5065.0	...
1322114	  758.9	  566.4	 5066.0	...
1322115	  758.8	  566.5	 5066.0	...
1322116	  758.8	  566.7	 5069.0	...
1322117	  758.8	  566.9	 5071.0	...
1322118	  758.8	  567.1	 5074.0	...
1322119	  758.8	  567.4	 5073.0	...
1322120	  758.9	  567.6	 5071.0	...
1322121	  758.9	  567.9	 5069.0	...
1322122	  758.9	  567.8	 5072.0	...
1322123	  758.8	  567.7	 5078.0	...
1322124	  758.6	  567.6	 5084.0	...
1322125	  758.8	  567.6	 5083.0	...
1322126	  759.1	  567.6	 5080.0	...
1322127	  759.2	  567.5	 5078.0	...
1322128	  759.0	  567.6	 5079.0	...
1322129	  758.7	  567.7	 5080.0	...
1322130	  758.5	  567.7	 5081.0	...
1322131	  758.4	  567.7	 5085.0	...
1322132	  758.4	  567.6	 5090.0	...
1322133	  758.4	  567.6	 5094.0	...
1322134	  758.4	  567.6	 5094.0	...
1322135	  758.5	  567.9	 5093.0	...
1322136	  758.5	  568.1	 5093.0	...
1322137	  758.4	  568.4	 5094.0	...
1322138	  758.4	  568.4	 5096.0	...
1322139	  758.4	  568.4	 5098.0	...
1322140	  758.4	  568.5	 5100.0	...
1322141	  758.4	  568.7	 5103.0	...
1322142	  758.4	  568.8	 5103.0	...
1322143	  758.4	  568.9	 5102.0	...
1322144	  758.3	  569.0	 5104.0	...
1322145	  758.3	  569.3	 5108.0	...
1322146	  758.2	  569.7	 5112.0	...
1322147	  758.2	  569.9	 5111.0	...
1322148	  758.3	  569.8	 5111.0	...
1322149	  758.4	  569.8	 5110.0	...
1322150	  758.5	  569.8	 5111.0	...
1322151	  758.5	  570.0	 5111.0	...
1322152	  758.6	  570.1	 5111.0	...
1322153	  758.5	  570.3	 5113.0	...
1322154	  758.4	  570.4	 5115.0	...
1322155	  758.5	  570.1	 5118.0	...
1322156	  758.6	  569.7	 5118.0	...
1322157	  758.8	  569.5	 5118.0	...
1322158	  758.7	  569.8	 5118.0	...
1322159	  758.7	  570.0	 5119.0	...
1322160	  758.7	  570.1	 5119.0	...
1322161	  758.6	  570.2	 5119.0	...
1322162	  758.5	  570.3	 5121.0	...
1322163	  758.5	  570.5	 5123.0	...
1322164	  758.4	  570.6	 5125.0	...
1322165	  758.4	  571.0	 5126.0	...
1322166	  758.4	  571.4	 5127.0	...
1322167	  758.4	  571.8	 5128.0	...
1322168	  758.3	  571.6	 5129.0	...
1322169	  758.2	  571.4	 5131.0	...
1322170	  758.0	  571.1	 5132.0	...
1322171	  758.1	  571.1	 5133.0	...
1322172	  758.1	  571.1	 5135.0	...
1322173	  758.1	  571.2	 5138.0	...
1322174	  758.0	  571.4	 5139.0	...
1322175	  757.8	  571.5	 5138.0	...
1322176	  757.9	  571.5	 5137.0	...
1322177	  758.0	  571.0	 5136.0	...
1322178	  758.1	  570.5	 5136.0	...
1322179	  758.0	  570.1	 5135.0	...
1322180	  757.9	  570.2	 5136.0	...
1322181	  757.9	  570.4	 5137.0	...
1322182	  757.9	  570.6	 5139.0	...
1322183	  757.8	  570.7	 5141.0	...
1322184	  757.7	  570.7	 5144.0	...
1322185	  757.5	  570.7	 5148.0	...
1322186	  757.5	  570.6	 5148.0	...
1322187	  757.5	  570.3	 5149.0	...
1322188	  757.6	  570.2	 5150.0	...
1322189	  757.3	  570.2	 5150.0	...
1322190	  757.1	  570.3	 5150.0	...
1322191	  757.1	  570.5	 5151.0	...
1322192	  757.5	  570.5	 5151.0	...
1322193	  757.7	  570.4	 5152.0	...
1322194	  757.7	  570.3	 5153.0	...
1322195	  757.5	  570.1	 5155.0	...
1322196	  757.4	  570.0	 5156.0	...
1322197	  757.4	  569.8	 5157.0	...
1322198	  757.4	  569.6	 5157.0	...
1322199	  757.5	  570.0	 5158.0	...
1322200	  757.6	  570.4	 5160.0	...
1322201	  757.7	  570.7	 5163.0	...
1322202	  757.8	  570.6	 5166.0	...
1322203	  757.9	  570.5	 5166.0	...
1322204	  757.9	  570.5	 5164.0	...
1322205	  758.0	  570.5	 5164.0	...
1322206	  757.8	  570.6	 5164.0	...
1322207	  757.5	  570.7	 5166.0	...
1322208	  757.2	  570.5	 5169.0	...
1322209	  757.5	  570.0	 5172.0	...
1322210	  757.8	  569.6	 5172.0	...
1322211	  758.1	  569.7	 5172.0	...
1322212	  758.2	  569.8	 5171.0	...
1322213	  758.3	  569.9	 5174.0	...
1322214	  758.5	  569.8	 5177.0	...
1322215	  758.5	  569.7	 5178.0	...
1322216	  758.5	  569.5	 5176.0	...
1322217	  758.4	  569.5	 5175.0	...
1322218	  758.3	  569.4	 5175.0	...
1322219	  758.1	  569.6	 5177.0	...
1322220	  758.0	  569.9	 5179.0	...
1322221	  757.9	  570.3	 5181.0	...
1322222	  757.9	  570.6	 5182.0	...
1322223	  757.8	  570.7	 5183.0	...
1322224	  757.8	  570.7	 5183.0	...
1322225	  758.0	  570.6	 5185.0	...
1322226	  758.2	  570.5	 5188.0	...
1322227	  758.5	  570.4	 5191.0	...
1322228	  758.6	  570.4	 5191.0	...
1322229	  758.6	  570.4	 5192.0	...
1322230	  758.6	  570.3	 5192.0	...
1322231	  758.5	  570.3	 5192.0	...
1322232	  758.5	  570.4	 5192.0	...
1322233	  758.4	  570.5	 5192.0	...
1322234	  758.3	  570.7	 5193.0	...
1322235	  758.3	  570.5	 5194.0	...
1322236	  758.4	  570.2	 5194.0	...
1322237	  758.7	  569.8	 5196.0	...
1322238	  759.0	  569.7	 5197.0	...
1322239	  759.1	  569.7	 5198.0	...
1322240	  759.3	  569.8	 5198.0	...
1322241	  759.5	  570.0	 5198.0	...
1322242	  759.5	  570.3	 5199.0	...
1322243	  759.3	  570.7	 5198.0	...
1322244	  759.1	  570.9	 5198.0	...
1322245	  758.9	  570.8	 5199.0	...
1322246	  759.0	  570.8	 5202.0	...
1322247	  758.8	  570.9	 5206.0	...
1322248	  758.6	  571.1	 5206.0	...
1322249	  758.5	  571.2	 5206.0	...
1322250	  758.5	  571.1	 5206.0	...
1322251	  758.6	  571.0	 5206.0	...
1322252	  758.6	  570.9	 5207.0	...
1322253	  758.8	  570.9	 5207.0	...
1322254	  759.0	  570.9	 5207.0	...
1322255	  759.2	  571.0	 5207.0	...
1322256	  759.3	  571.1	 5208.0	...
1322257	  759.1	  571.1	 5209.0	...
1322258	  759.0	  571.0	 5208.0	...
1322259	  758.9	  570.9	 5207.0	...
1322260	  758.8	  570.9	 5207.0	...
1322261	  758.7	  571.1	 5207.0	...
1322262	  758.5	  571.2	 5209.0	...
1322263	  758.5	  570.9	 5211.0	...
1322264	  758.5	  570.6	 5214.0	...
1322265	  758.6	  570.3	 5215.0	...
1322266	  758.6	  569.9	 5216.0	...
1322267	  758.4	  569.5	 5217.0	...
1322268	  758.2	  569.7	 5218.0	...
1322269	  758.4	  570.0	 5220.0	...
1322270	  758.8	  570.4	 5221.0	...
1322271	  759.0	  570.6	 5223.0	...
1322272	  758.9	  570.9	 5225.0	...
1322273	  758.7	  570.9	 5225.0	...
1322274	  758.9	  570.5	 5225.0	...
1322275	  759.1	  570.1	 5225.0	...
1322276	  759.2	  569.9	 5225.0	...
1322277	  759.3	  569.7	 5225.0	...
1322278	  759.4	  569.5	 5227.0	...
1322279	  759.3	  569.5	 5230.0	...
1322280	  759.1	  569.8	 5232.0	...
1322281	  758.7	  570.1	 5234.0	...
1322282	  758.6	  570.4	 5235.0	...
1322283	  758.5	  570.5	 5238.0	...
1322284	  758.5	  570.6	 5239.0	...
1322285	  758.6	  570.8	 5238.0	...
1322286	  758.5	  570.7	 5236.0	...
1322287	  758.7	  570.3	 5233.0	...
1322288	  759.0	  569.9	 5233.0	...
1322289	  759.2	  569.9	 5236.0	...
1322290	  759.1	  570.0	 5239.0	...
1322291	  759.0	  569.9	 5241.0	...
1322292	  759.0	  569.6	 5242.0	...
1322293	  759.0	  569.6	 5242.0	...
1322294	  758.9	  569.9	 5242.0	...
1322295	  758.5	  570.0	 5241.0	...
1322296	  758.2	  569.8	 5241.0	...
1322297	  757.9	  569.7	 5242.0	...
1322298	  758.1	  569.6	 5245.0	...
1322299	  758.2	  569.5	 5247.0	...
1322300	  758.3	  569.5	 5249.0	...
1322301	  758.3	  569.6	 5253.0	...
1322302	  758.2	  569.7	 5258.0	...
1322303	  758.3	  569.7	 5263.0	...
1322304	  758.3	  569.8	 5264.0	...
1322305	  758.3	  569.8	 5264.0	...
1322306	  758.1	  569.8	 5265.0	...
1322307	  757.9	  569.9	 5264.0	...
1322308	  757.7	  570.0	 5263.0	...
1322309	  758.0	  570.1	 5264.0	...
1322310	  758.3	  570.0	 5267.0	...
1322311	  758.5	  569.8	 5270.0	...
1322312	  758.5	  569.6	 5271.0	...
1322313	  758.5	  569.6	 5268.0	...
1322314	  758.2	  569.8	 5264.0	...
1322315	  757.9	  570.0	 5261.0	...
1322316	  757.9	  570.0	 5261.0	...
1322317	  758.2	  569.9	 5263.0	...
1322318	  758.3	  570.1	 5267.0	...
1322319	  758.2	  570.6	 5272.0	...
1322320	  758.1	  570.7	 5273.0	...
1322321	  758.3	  570.4	 5273.0	...
1322322	  758.5	  570.1	 5272.0	...
1322323	  758.6	  570.0	 5271.0	...
1322324	  758.5	  570.3	 5271.0	...
1322325	  758.3	  570.6	 5271.0	...
1322326	  758.3	  570.8	 5271.0	...
1322327	  758.2	  570.8	 5271.0	...
1322328	  758.1	  570.8	 5271.0	...
1322329	  758.2	  571.2	 5273.0	...
1322330	  758.2	  571.7	 5276.0	...
1322331	  758.3	  572.0	 5278.0	...
1322332	  758.4	  572.1	 5281.0	...
1322333	  758.4	  571.9	 5285.0	...
1322334	  758.4	  571.7	 5288.0	...
1322335	  758.5	  571.6	 5288.0	...
1322336	  758.2	  571.5	 5288.0	...
1322337	  758.0	  571.4	 5287.0	...
1322338	  757.7	  571.4	 5287.0	...
1322339	  757.7	  571.7	 5288.0	...
MSG	1322340 0000 _ Experiment Start
1322340	  757.8	  572.1	 5289.0	...
1322341	  757.8	  572.2	 5290.0	...
1322342	  757.9	  572.0	 5290.0	...
1322343	  757.8	  571.9	 5289.0	...
1322344	  757.7	  571.9	 5289.0	...
1322345	  757.6	  571.8	 5290.0	...
1322346	  757.8	  571.6	 5290.0	...
1322347	  758.0	  571.3	 5290.0	...
1322348	  758.2	  571.1	 5291.0	...
1322349	  758.1	  571.0	 5293.0	...
1322350	  758.0	  570.9	 5296.0	...
1322351	  758.2	  570.6	 5295.0	...
1322352	  758.6	  570.6	 5295.0	...
1322353	  758.9	  570.8	 5295.0	...
1322354	  758.8	  571.0	 5295.0	...
1322355	  758.7	  570.9	 5296.0	...
1322356	  758.7	  570.8	 5298.0	...
1322357	  758.7	  570.8	 5301.0	...
1322358	  758.6	  570.7	 5301.0	...
1322359	  758.6	  570.7	 5299.0	...
1322360	  758.6	  570.6	 5299.0	...
1322361	  758.5	  570.5	 5301.0	...
1322362	  758.5	  570.4	 5304.0	...
1322363	  758.3	  570.2	 5305.0	...
1322364	  758.2	  570.1	 5305.0	...
1322365	  758.3	  570.2	 5305.0	...
1322366	  758.3	  570.4	 5306.0	...
1322367	  758.3	  570.7	 5307.0	...
1322368	  758.3	  570.9	 5307.0	...
1322369	  758.4	  571.2	 5306.0	...
1322370	  758.4	  571.3	 5306.0	...
1322371	  758.2	  571.2	 5306.0	...
1322372	  758.0	  571.0	 5307.0	...
1322373	  758.0	  570.9	 5308.0	...
1322374	  758.1	  570.9	 5308.0	...
1322375	  758.1	  571.1	 5309.0	...
1322376	  758.0	  571.0	 5309.0	...
1322377	  757.9	  570.9	 5310.0	...
1322378	  757.9	  570.6	 5311.0	...
1322379	  757.9	  570.5	 5312.0	...
1322380	  757.8	  570.5	 5312.0	...
1322381	  757.8	  570.6	 5311.0	...
1322382	  757.7	  570.6	 5311.0	...
1322383	  757.6	  570.7	 5311.0	...
1322384	  757.6	  570.8	 5311.0	...
1322385	  757.6	  571.0	 5311.0	...
1322386	  757.7	  571.1	 5311.0	...
1322387	  757.7	  571.3	 5315.0	...
1322388	  757.7	  570.9	 5318.0	...
1322389	  757.6	  570.5	 5322.0	...
1322390	  757.6	  570.2	 5322.0	...
1322391	  757.6	  570.4	 5321.0	...
1322392	  757.5	  570.6	 5321.0	...
1322393	  757.6	  570.8	 5321.0	...
1322394	  757.7	  570.8	 5323.0	...
1322395	  757.7	  570.7	 5326.0	...
1322396	  757.8	  570.6	 5327.0	...
1322397	  757.8	  570.7	 5326.0	...
1322398	  757.8	  570.9	 5324.0	...
1322399	  757.8	  571.1	 5324.0	...
1322400	  757.8	  571.1	 5329.0	...
1322401	  757.9	  571.0	 5334.0	...
1322402	  758.0	  571.0	 5337.0	...
1322403	  758.0	  571.2	 5335.0	...
1322404	  757.9	  571.7	 5334.0	...
1322405	  757.8	  572.0	 5335.0	...
1322406	  757.7	  572.3	 5335.0	...
1322407	  757.6	  572.3	 5335.0	...
1322408	  757.4	  572.3	 5336.0	...
1322409	  757.2	  572.2	 5339.0	...
1322410	  757.1	  572.6	 5343.0	...
1322411	  757.3	  573.0	 5346.0	...
1322412	  757.6	  573.4	 5347.0	...
1322413	  757.9	  573.4	 5346.0	...
1322414	  758.0	  573.2	 5346.0	...
1322415	  757.9	  573.0	 5346.0	...
1322416	  757.9	  572.9	 5346.0	...
1322417	  757.7	  573.0	 5346.0	...
1322418	  757.5	  573.2	 5346.0	...
1322419	  757.4	  573.5	 5347.0	...
1322420	  757.6	  573.8	 5348.0	...
1322421	  757.7	  573.9	 5348.0	...
1322422	  757.6	  574.0	 5347.0	...
1322423	  757.5	  573.7	 5346.0	...
1322424	  757.5	  573.5	 5346.0	...
1322425	  757.7	  573.2	 5347.0	...
1322426	  757.7	  573.3	 5348.0	...
1322427	  757.5	  573.3	 5348.0	...
1322428	  757.5	  573.7	 5349.0	...
1322429	  757.7	  574.1	 5351.0	...
1322430	  757.8	  574.5	 5355.0	...
1322431	  757.9	  574.4	 5359.0	...
1322432	  758.0	  574.1	 5360.0	...
1322433	  757.9	  573.9	 5361.0	...
1322434	  757.7	  574.3	 5361.0	...
1322435	  757.5	  574.9	 5362.0	...
1322436	  757.4	  575.1	 5363.0	...
1322437	  757.4	  574.8	 5364.0	...
1322438	  757.4	  574.4	 5365.0	...
1322439	  757.7	  574.1	 5365.0	...
1322440	  757.9	  573.8	 5365.0	...
1322441	  758.0	  573.8	 5365.0	...
1322442	  757.9	  574.2	 5368.0	...
1322443	  757.7	  574.5	 5371.0	...
1322444	  757.6	  574.3	 5374.0	...
1322445	  757.5	  574.3	 5374.0	...
1322446	  757.4	  574.3	 5373.0	...
1322447	  757.5	  574.6	 5373.0	...
1322448	  757.5	  574.8	 5373.0	...
1322449	  757.6	  575.0	 5372.0	...
1322450	  757.7	  575.1	 5371.0	...
1322451	  757.8	  575.2	 5370.0	...
1322452	  758.1	  575.1	 5370.0	...
1322453	  758.2	  574.9	 5372.0	...
1322454	  758.4	  575.1	 5374.0	...
1322455	  758.5	  575.5	 5376.0	...
1322456	  758.6	  575.9	 5377.0	...
1322457	  758.5	  575.9	 5375.0	...
1322458	  758.4	  575.8	 5373.0	...
1322459	  758.3	  575.7	 5371.0	...
1322460	  758.4	  575.6	 5372.0	...
1322461	  758.3	  575.6	 5372.0	...
1322462	  758.2	  575.6	 5373.0	...
1322463	  758.1	  575.8	 5373.0	...
1322464	  758.0	  576.0	 5372.0	...
1322465	  758.0	  576.2	 5373.0	...
1322466	  758.2	  576.3	 5374.0	...
1322467	  758.2	  576.4	 5374.0	...
1322468	  758.2	  576.5	 5374.0	...
1322469	  758.1	  576.1	 5374.0	...
1322470	  758.0	  575.7	 5373.0	...
1322471	  758.1	  575.4	 5374.0	...
1322472	  758.1	  575.5	 5375.0	...
1322473	  758.1	  575.9	 5376.0	...
1322474	  758.0	  576.4	 5376.0	...
1322475	  757.9	  576.9	 5377.0	...
1322476	  757.8	  577.1	 5378.0	...
1322477	  757.7	  577.0	 5380.0	...
1322478	  757.7	  576.9	 5384.0	...
1322479	  757.7	  577.1	 5387.0	...
1322480	  757.5	  577.2	 5389.0	...
1322481	  757.3	  577.3	 5388.0	...
1322482	  757.1	  577.0	 5388.0	...
1322483	  757.1	  576.7	 5387.0	...
1322484	  757.1	  576.4	 5388.0	...
1322485	  757.2	  576.3	 5392.0	...
1322486	  757.1	  576.3	 5395.0	...
1322487	  757.1	  576.3	 5397.0	...
1322488	  756.9	  576.3	 5396.0	...
1322489	  756.9	  576.2	 5396.0	...
1322490	  756.9	  576.1	 5392.0	...
1322491	  757.1	  576.1	 5388.0	...
1322492	  757.4	  576.2	 5387.0	...
1322493	  757.5	  576.3	 5389.0	...
1322494	  757.5	  576.3	 5391.0	...
1322495	  757.5	  576.4	 5390.0	...
1322496	  757.5	  576.5	 5389.0	...
1322497	  757.7	  576.8	 5390.0	...
1322498	  758.0	  577.1	 5390.0	...
1322499	  758.0	  577.2	 5390.0	...
1322500	  757.7	  577.2	 5390.0	...
1322501	  757.5	  577.2	 5390.0	...
1322502	  757.5	  576.9	 5391.0	...
1322503	  758.0	  576.7	 5392.0	...
1322504	  758.5	  576.6	 5392.0	...
1322505	  758.9	  576.3	 5393.0	...
1322506	  758.9	  575.9	 5393.0	...
1322507	  758.7	  575.6	 5394.0	...
1322508	  758.5	  575.8	 5394.0	...
1322509	  758.3	  576.1	 5394.0	...
1322510	  758.0	  576.4	 5394.0	...
1322511	  757.8	  576.6	 5394.0	...
1322512	  757.6	  576.6	 5393.0	...
1322513	  757.6	  576.6	 5393.0	...
1322514	  757.7	  576.9	 5393.0	...
1322515	  757.8	  577.3	 5392.0	...
1322516	  757.9	  577.9	 5395.0	...
1322517	  758.0	  578.2	 5398.0	...
1322518	  758.1	  578.5	 5403.0	...
1322519	  758.3	  578.5	 5406.0	...
1322520	  758.3	  578.2	 5409.0	...
1322521	  758.3	  577.8	 5411.0	...
1322522	  758.3	  577.5	 5411.0	...
1322523	  758.2	  577.4	 5411.0	...
1322524	  758.2	  577.3	 5410.0	...
1322525	  758.1	  577.4	 5410.0	...
1322526	  758.0	  577.4	 5411.0	...
1322527	  757.8	  577.4	 5410.0	...
1322528	  757.5	  577.3	 5409.0	...
1322529	  757.3	  577.3	 5408.0	...
1322530	  757.2	  577.5	 5409.0	...
1322531	  757.1	  577.7	 5410.0	...
1322532	  757.1	  577.8	 5411.0	...
1322533	  757.1	  577.7	 5411.0	...
1322534	  757.1	  577.7	 5411.0	...
1322535	  757.2	  577.7	 5411.0	...
1322536	  757.2	  577.7	 5413.0	...
1322537	  757.2	  577.6	 5415.0	...
1322538	  757.2	  577.6	 5417.0	...
1322539	  757.1	  577.6	 5415.0	...
1322540	  757.1	  577.4	 5416.0	...
1322541	  757.0	  577.3	 5417.0	...
1322542	  756.9	  577.6	 5417.0	...
1322543	  756.8	  577.9	 5416.0	...
1322544	  756.8	  578.1	 5415.0	...
1322545	  756.8	  578.1	 5415.0	...
1322546	  756.8	  578.0	 5418.0	...
1322547	  756.8	  578.1	 5421.0	...
1322548	  756.7	  578.2	 5425.0	...
1322549	  756.7	  578.1	 5425.0	...
1322550	  756.7	  578.1	 5425.0	...
1322551	  756.7	  578.0	 5426.0	...
1322552	  756.7	  578.2	 5428.0	...
1322553	  756.7	  578.3	 5430.0	...
MSG	1322554 0000 _ Number On
1322554	  756.7	  578.5	 5432.0	...
1322555	  756.5	  578.5	 5432.0	...
1322556	  756.3	  578.4	 5432.0	...
1322557	  756.2	  578.4	 5430.0	...
1322558	  756.2	  578.3	 5428.0	...
1322559	  756.2	  578.6	 5427.0	...
1322560	  756.2	  578.8	 5430.0	...
1322561	  756.2	  579.0	 5433.0	...
1322562	  756.2	  578.9	 5436.0	...
1322563	  756.2	  578.9	 5438.0	...
1322564	  756.2	  578.9	 5440.0	...
1322565	  756.3	  579.0	 5439.0	...
1322566	  756.4	  579.1	 5439.0	...
1322567	  756.3	  579.0	 5439.0	...
1322568	  756.3	  578.8	 5439.0	...
1322569	  756.3	  578.5	 5444.0	...
1322570	  756.4	  578.4	 5450.0	...
1322571	  756.6	  578.5	 5456.0	...
1322572	  756.7	  578.7	 5456.0	...
1322573	  756.8	  579.1	 5455.0	...
1322574	  756.8	  579.2	 5453.0	...
1322575	  756.8	  579.3	 5452.0	...
1322576	  756.9	  579.4	 5452.0	...
1322577	  756.5	  579.8	 5452.0	...
1322578	  756.1	  580.2	 5452.0	...
1322579	  755.8	  580.5	 5452.0	...
1322580	  755.9	  580.4	 5452.0	...
1322581	  756.0	  580.3	 5452.0	...
1322582	  756.0	  580.3	 5452.0	...
1322583	  755.9	  580.1	 5456.0	...
1322584	  755.8	  580.0	 5459.0	...
1322585	  755.8	  580.2	 5464.0	...
1322586	  756.3	  580.4	 5465.0	...
1322587	  756.7	  580.5	 5466.0	...
1322588	  757.0	  580.4	 5465.0	...
1322589	  757.0	  580.3	 5459.0	...
1322590	  757.1	  580.4	 5454.0	...
1322591	  757.2	  580.6	 5450.0	...
1322592	  757.2	  580.9	 5453.0	...
1322593	  757.1	  581.0	 5456.0	...
1322594	  757.0	  581.1	 5458.0	...
1322595	  756.9	  581.0	 5459.0	...
1322596	  756.3	  580.8	 5460.0	...
1322597	  755.8	  580.6	 5458.0	...
1322598	  755.4	  580.4	 5457.0	...
1322599	  755.7	  580.5	 5459.0	...
1322600	  756.0	  580.6	 5462.0	...
1322601	  756.2	  580.7	 5465.0	...
1322602	  756.3	  580.8	 5466.0	...
1322603	  756.5	  580.8	 5467.0	...
1322604	  756.6	  580.8	 5468.0	...
1322605	  756.7	  580.8	 5467.0	...
1322606	  756.6	  580.8	 5466.0	...
1322607	  756.5	  580.8	 5465.0	...
1322608	  756.5	  580.8	 5466.0	...
1322609	  756.5	  580.9	 5468.0	...
1322610	  756.6	  580.9	 5470.0	...
1322611	  756.6	  580.9	 5472.0	...
1322612	  756.6	  580.8	 5471.0	...
1322613	  756.6	  581.0	 5469.0	...
1322614	  756.7	  581.4	 5468.0	...
1322615	  756.8	  581.7	 5471.0	...
1322616	  756.5	  581.5	 5476.0	...
1322617	  756.1	  581.1	 5480.0	...
1322618	  755.8	  580.7	 5479.0	...
1322619	  755.9	  580.7	 5477.0	...
1322620	  755.9	  580.8	 5475.0	...
1322621	  755.8	  580.8	 5476.0	...
1322622	  756.0	  580.7	 5476.0	...
1322623	  756.2	  580.9	 5478.0	...
1322624	  756.5	  581.3	 5480.0	...
1322625	  756.5	  581.7	 5482.0	...
1322626	  756.5	  581.6	 5482.0	...
1322627	  756.6	  581.5	 5482.0	...
1322628	  756.6	  581.3	 5482.0	...
1322629	  756.8	  581.3	 5483.0	...
1322630	  757.0	  581.2	 5484.0	...
1322631	  757.0	  581.1	 5487.0	...
1322632	  756.5	  581.1	 5488.0	...
1322633	  756.1	  581.1	 5490.0	...
1322634	  755.9	  581.0	 5490.0	...
1322635	  755.9	  580.9	 5491.0	...
1322636	  755.9	  581.1	 5490.0	...
1322637	  755.8	  581.3	 5490.0	...
1322638	  756.0	  581.3	 5489.0	...
1322639	  756.2	  581.1	 5492.0	...
1322640	  756.3	  580.8	 5495.0	...
1322641	  756.1	  580.8	 5498.0	...
1322642	  756.3	  581.1	 5497.0	...
1322643	  756.7	  581.5	 5497.0	...
1322644	  757.0	  581.5	 5499.0	...
1322645	  756.9	  581.1	 5502.0	...
1322646	  756.8	  580.8	 5505.0	...
1322647	  756.7	  580.7	 5505.0	...
1322648	  756.5	  580.7	 5506.0	...
1322649	  756.5	  580.7	 5507.0	...
1322650	  756.5	  580.8	 5508.0	...
1322651	  756.6	  580.9	 5508.0	...
1322652	  756.7	  581.0	 5509.0	...
1322653	  756.8	  581.0	 5510.0	...
1322654	  756.8	  581.0	 5513.0	...
1322655	  756.9	  581.2	 5516.0	...
1322656	  757.1	  581.3	 5518.0	...
1322657	  757.3	  581.4	 5519.0	...
1322658	  757.3	  581.2	 5519.0	...
1322659	  757.3	  581.1	 5520.0	...
1322660	  757.4	  581.2	 5520.0	...
1322661	  757.4	  581.4	 5520.0	...
1322662	  757.4	  581.7	 5520.0	...
1322663	  757.2	  582.0	 5520.0	...
1322664	  756.5	  582.4	 5521.0	...
1322665	  755.9	  582.7	 5523.0	...
1322666	  755.6	  582.9	 5524.0	...
1322667	  755.7	  582.6	 5524.0	...
1322668	  755.6	  582.3	 5523.0	...
1322669	  755.5	  582.2	 5523.0	...
1322670	  755.7	  582.3	 5523.0	...
1322671	  756.1	  582.6	 5523.0	...
1322672	  756.4	  582.6	 5525.0	...
1322673	  756.5	  582.7	 5526.0	...
1322674	  756.5	  582.7	 5527.0	...
1322675	  756.5	  582.8	 5526.0	...
1322676	  756.4	  582.8	 5525.0	...
1322677	  756.1	  582.8	 5526.0	...
1322678	  755.9	  582.8	 5526.0	...
1322679	  755.8	  583.0	 5527.0	...
1322680	  755.7	  583.1	 5527.0	...
1322681	  755.5	  583.1	 5527.0	...
1322682	  755.3	  583.0	 5528.0	...
1322683	  755.3	  582.9	 5531.0	...
1322684	  755.2	  582.8	 5534.0	...
1322685	  755.2	  582.7	 5534.0	...
1322686	  755.3	  582.7	 5534.0	...
1322687	  755.3	  583.0	 5536.0	...
1322688	  755.4	  583.3	 5538.0	...
1322689	  755.4	  583.3	 5541.0	...
1322690	  755.4	  582.8	 5540.0	...
1322691	  755.4	  582.5	 5539.0	...
1322692	  755.4	  582.2	 5540.0	...
1322693	  755.6	  582.5	 5542.0	...
1322694	  755.8	  582.9	 5544.0	...
1322695	  756.0	  583.0	 5544.0	...
1322696	  755.9	  582.9	 5545.0	...
1322697	  755.8	  582.8	 5547.0	...
1322698	  755.7	  582.8	 5548.0	...
1322699	  755.8	  582.8	 5551.0	...
1322700	  755.8	  582.8	 5553.0	...
1322701	  755.7	  582.8	 5553.0	...
1322702	  755.5	  582.9	 5551.0	...
1322703	  755.2	  583.0	 5549.0	...
1322704	  755.1	  583.0	 5550.0	...
1322705	  755.1	  583.1	 5551.0	...
1322706	  755.2	  583.0	 5550.0	...
1322707	  755.2	  583.0	 5548.0	...
1322708	  755.1	  582.8	 5547.0	...
1322709	  755.2	  582.7	 5549.0	...
1322710	  755.4	  582.5	 5553.0	...
1322711	  755.6	  582.7	 5556.0	...
1322712	  755.6	  582.9	 5556.0	...
1322713	  755.3	  583.0	 5555.0	...
1322714	  755.0	  583.0	 5553.0	...
1322715	  754.7	  583.0	 5552.0	...
1322716	  754.6	  583.0	 5553.0	...
1322717	  754.5	  583.1	 5554.0	...
1322718	  754.5	  583.2	 5556.0	...
1322719	  754.6	  583.3	 5556.0	...
1322720	  754.7	  583.4	 5555.0	...
1322721	  754.9	  583.5	 5555.0	...
1322722	  755.0	  583.6	 5555.0	...
1322723	  755.1	  583.8	 5555.0	...
1322724	  755.2	  583.7	 5555.0	...
1322725	  755.2	  583.9	 5556.0	...
1322726	  755.1	  584.3	 5557.0	...
1322727	  755.1	  584.6	 5557.0	...
1322728	  755.0	  584.6	 5558.0	...
1322729	  755.0	  584.0	 5560.0	...
1322730	  755.0	  583.6	 5563.0	...
1322731	  754.9	  583.3	 5565.0	...
1322732	  754.9	  583.9	 5568.0	...
1322733	  754.9	  584.5	 5568.0	...
1322734	  755.0	  585.0	 5568.0	...
1322735	  755.0	  584.9	 5567.0	...
1322736	  755.0	  584.8	 5566.0	...
1322737	  755.2	  584.6	 5565.0	...
1322738	  755.4	  584.3	 5565.0	...
1322739	  755.5	  584.3	 5565.0	...
1322740	  755.3	  584.5	 5565.0	...
1322741	  755.2	  584.8	 5566.0	...
1322742	  755.2	  585.0	 5566.0	...
1322743	  755.1	  585.1	 5565.0	...
1322744	  754.9	  585.1	 5564.0	...
1322745	  754.8	  585.1	 5564.0	...
1322746	  754.7	  585.2	 5562.0	...
1322747	  754.8	  585.4	 5560.0	...
1322748	  754.9	  585.4	 5560.0	...
1322749	  755.0	  585.4	 5562.0	...
1322750	  755.3	  585.3	 5563.0	...
1322751	  755.5	  585.3	 5563.0	...
1322752	  755.5	  585.3	 5564.0	...
1322753	  755.3	  585.2	 5566.0	...
1322754	  755.3	  585.1	 5568.0	...
1322755	  755.3	  585.1	 5569.0	...
1322756	  755.4	  585.0	 5570.0	...
1322757	  755.5	  584.9	 5570.0	...
1322758	  755.7	  584.9	 5570.0	...
1322759	  756.0	  585.1	 5569.0	...
1322760	  756.0	  585.5	 5569.0	...
1322761	  755.8	  585.6	 5569.0	...
1322762	  755.5	  585.6	 5569.0	...
1322763	  755.5	  585.5	 5570.0	...
1322764	  755.6	  585.5	 5570.0	...
1322765	  755.7	  585.4	 5571.0	...
1322766	  755.7	  585.3	 5570.0	...
1322767	  755.7	  585.3	 5570.0	...
1322768	  755.7	  585.4	 5569.0	...
1322769	  755.8	  585.5	 5568.0	...
1322770	  756.0	  585.6	 5568.0	...
1322771	  756.1	  586.0	 5569.0	...
1322772	  756.1	  586.2	 5569.0	...
1322773	  756.0	  586.5	 5571.0	...
1322774	  756.0	  586.4	 5573.0	...
1322775	  756.2	  586.3	 5576.0	...
1322776	  756.4	  586.4	 5578.0	...
1322777	  756.5	  586.5	 5579.0	...
1322778	  756.4	  586.6	 5580.0	...
1322779	  756.4	  586.9	 5579.0	...
1322780	  756.4	  587.1	 5579.0	...
1322781	  756.4	  587.4	 5578.0	...
1322782	  756.4	  587.4	 5574.0	...
1322783	  756.6	  587.5	 5571.0	...
1322784	  757.0	  587.7	 5569.0	...
1322785	  757.3	  587.9	 5570.0	...
1322786	  757.5	  588.0	 5573.0	...
1322787	  757.5	  588.2	 5573.0	...
1322788	  757.0	  588.4	 5572.0	...
1322789	  756.3	  588.7	 5570.0	...
1322790	  754.8	  588.9	 5570.0	...
1322791	  753.6	  589.1	 5572.0	...
1322792	  752.4	  589.2	 5575.0	...
1322793	  751.5	  589.1	 5576.0	...
1322794	  750.7	  589.2	 5576.0	...
1322795	  749.9	  589.3	 5576.0	...
1322796	  749.3	  589.3	 5577.0	...
1322797	  748.9	  589.3	 5574.0	...
1322798	  748.6	  589.2	 5570.0	...
1322799	  748.1	  589.2	 5568.0	...
1322800	  747.5	  589.2	 5569.0	...
1322801	  747.2	  588.9	 5570.0	...
1322802	  747.5	  588.5	 5570.0	...
1322803	  747.7	  588.3	 5570.0	...
1322804	  747.8	  588.1	 5570.0	...
1322805	  748.0	  587.8	 5570.0	...
1322806	  748.6	  587.5	 5571.0	...
1322807	  749.1	  587.0	 5572.0	...
1322808	  749.5	  586.6	 5573.0	...
1322809	  749.9	  586.2	 5573.0	...
1322810	  750.2	  586.3	 5574.0	...
1322811	  750.5	  586.4	 5575.0	...
1322812	  750.5	  586.7	 5572.0	...
1322813	  750.5	  586.8	 5569.0	...
1322814	  750.5	  586.7	 5569.0	...
1322815	  750.5	  586.6	 5571.0	...
1322816	  750.5	  586.6	 5573.0	...
1322817	  750.5	  586.6	 5572.0	...
1322818	  750.4	  586.7	 5574.0	...
1322819	  750.3	  586.7	 5577.0	...
1322820	  750.1	  586.8	 5577.0	...
1322821	  750.1	  586.8	 5576.0	...
1322822	  750.0	  586.8	 5574.0	...
1322823	  750.1	  586.6	 5576.0	...
1322824	  750.1	  586.5	 5578.0	...
1322825	  750.1	  586.6	 5579.0	...
1322826	  750.1	  586.6	 5579.0	...
1322827	  750.1	  586.6	 5580.0	...
1322828	  750.1	  586.6	 5581.0	...
1322829	  750.1	  586.6	 5582.0	...
1322830	  750.1	  586.7	 5582.0	...
1322831	  750.2	  586.9	 5584.0	...
1322832	  750.4	  587.1	 5585.0	...
1322833	  750.6	  587.3	 5587.0	...
1322834	  750.4	  587.3	 5586.0	...
1322835	  750.1	  587.3	 5586.0	...
1322836	  749.9	  587.3	 5585.0	...
1322837	  750.0	  587.2	 5585.0	...
1322838	  750.1	  587.3	 5585.0	...
1322839	  750.2	  587.4	 5586.0	...
1322840	  750.1	  587.3	 5585.0	...
1322841	  750.1	  587.2	 5584.0	...
1322842	  750.1	  587.1	 5583.0	...
1322843	  750.0	  587.0	 5583.0	...
1322844	  749.9	  586.7	 5585.0	...
1322845	  749.9	  586.5	 5586.0	...
1322846	  749.9	  586.2	 5588.0	...
1322847	  750.3	  586.1	 5589.0	...
1322848	  750.6	  586.1	 5590.0	...
1322849	  751.1	  586.2	 5591.0	...
1322850	  751.3	  586.4	 5590.0	...
1322851	  751.4	  586.6	 5590.0	...
1322852	  751.3	  586.6	 5589.0	...
1322853	  751.2	  586.6	 5589.0	...
1322854	  751.2	  586.7	 5588.0	...
1322855	  751.0	  586.9	 5586.0	...
MSG	1322856 0000 _ Number Off
1322856	  750.8	  587.2	 5584.0	...
1322857	  750.6	  587.4	 5583.0	...
1322858	  750.8	  587.5	 5583.0	...
1322859	  751.0	  587.5	 5582.0	...
1322860	  751.2	  587.5	 5582.0	...
1322861	  751.2	  587.7	 5581.0	...
1322862	  751.4	  587.6	 5580.0	...
1322863	  751.5	  587.5	 5578.0	...
1322864	  751.6	  587.2	 5577.0	...
1322865	  751.6	  587.2	 5576.0	...
1322866	  751.6	  587.3	 5577.0	...
1322867	  751.5	  587.3	 5578.0	...
1322868	  751.4	  587.2	 5578.0	...
1322869	  751.5	  587.5	 5577.0	...
1322870	  751.5	  587.8	 5576.0	...
1322871	  751.7	  588.1	 5574.0	...
1322872	  751.7	  588.0	 5573.0	...
1322873	  751.7	  588.0	 5572.0	...
1322874	  751.6	  588.1	 5575.0	...
1322875	  751.4	  587.8	 5578.0	...
1322876	  751.1	  587.4	 5582.0	...
1322877	  751.0	  587.4	 5580.0	...
1322878	  751.0	  587.8	 5578.0	...
1322879	  751.3	  588.2	 5577.0	...
1322880	  751.6	  588.0	 5577.0	...
1322881	  752.1	  587.9	 5576.0	...
1322882	  752.3	  588.0	 5574.0	...
1322883	  752.7	  588.2	 5569.0	...
1322884	  752.8	  588.2	 5566.0	...
1322885	  752.8	  588.2	 5563.0	...
1322886	  752.6	  588.4	 5561.0	...
1322887	  752.1	  588.7	 5559.0	...
1322888	  751.6	  588.9	 5561.0	...
1322889	  751.3	  589.0	 5565.0	...
1322890	  751.4	  589.5	 5569.0	...
1322891	  751.5	  590.1	 5567.0	...
1322892	  751.7	  590.4	 5564.0	...
1322893	  751.9	  590.9	 5559.0	...
1322894	  752.1	  591.4	 5558.0	...
1322895	  752.4	  592.0	 5559.0	...
1322896	  752.6	  592.0	 5559.0	...
1322897	  753.0	  592.0	 5560.0	...
1322898	  753.1	  592.0	 5558.0	...
1322899	  753.3	  592.0	 5558.0	...
1322900	  753.3	  592.0	 5557.0	...
1322901	  753.2	  591.9	 5558.0	...
1322902	  753.2	  591.9	 5560.0	...
1322903	  753.2	  592.1	 5558.0	...
1322904	  753.2	  592.3	 5556.0	...
1322905	  753.2	  592.3	 5556.0	...
1322906	  753.2	  592.1	 5559.0	...
1322907	  753.2	  591.9	 5561.0	...
1322908	  753.1	  591.7	 5560.0	...
1322909	  753.1	  591.5	 5560.0	...
1322910	  753.0	  591.6	 5559.0	...
1322911	  753.0	  592.0	 5559.0	...
1322912	  753.1	  592.4	 5557.0	...
1322913	  753.3	  592.8	 5555.0	...
1322914	  753.5	  593.2	 5554.0	...
1322915	  753.5	  593.5	 5555.0	...
1322916	  753.4	  593.5	 5555.0	...
1322917	  753.3	  593.5	 5556.0	...
1322918	  753.3	  593.4	 5555.0	...
1322919	  753.4	  593.3	 5555.0	...
1322920	  753.4	  593.2	 5554.0	...
1322921	  753.5	  593.2	 5553.0	...
1322922	  753.5	  593.2	 5552.0	...
1322923	  753.5	  593.5	 5551.0	...
1322924	  753.6	  593.7	 5550.0	...
1322925	  753.5	  594.0	 5549.0	...
1322926	  753.5	  593.9	 5548.0	...
1322927	  753.4	  593.9	 5547.0	...
1322928	  753.5	  593.9	 5547.0	...
1322929	  753.6	  593.9	 5547.0	...
1322930	  753.7	  594.3	 5548.0	...
1322931	  753.7	  594.8	 5549.0	...
1322932	  753.7	  595.3	 5550.0	...
1322933	  753.9	  595.4	 5550.0	...
1322934	  754.1	  595.4	 5549.0	...
1322935	  754.2	  595.4	 5549.0	...
1322936	  754.0	  595.5	 5550.0	...
1322937	  754.0	  595.5	 5548.0	...
1322938	  754.1	  595.6	 5546.0	...
1322939	  753.9	  595.9	 5544.0	...
1322940	  753.6	  596.2	 5544.0	...
1322941	  753.2	  596.6	 5539.0	...
1322942	  753.1	  596.7	 5534.0	...
1322943	  753.0	  596.6	 5530.0	...
1322944	  753.3	  596.4	 5531.0	...
1322945	  753.6	  596.2	 5531.0	...
1322946	  754.0	  596.2	 5531.0	...
1322947	  754.1	  596.2	 5531.0	...
1322948	  754.0	  596.7	 5532.0	...
1322949	  753.9	  597.1	 5532.0	...
1322950	  753.8	  597.6	 5531.0	...
1322951	  753.7	  597.6	 5529.0	...
1322952	  753.7	  598.0	 5528.0	...
1322953	  753.8	  598.4	 5528.0	...
1322954	  753.4	  598.8	 5525.0	...
1322955	  753.1	  598.6	 5521.0	...
1322956	  752.9	  598.5	 5517.0	...
1322957	  753.2	  598.4	 5518.0	...
1322958	  753.5	  598.3	 5517.0	...
1322959	  753.7	  598.4	 5516.0	...
1322960	  753.6	  598.5	 5514.0	...
1322961	  753.5	  598.8	 5512.0	...
1322962	  753.5	  599.1	 5511.0	...
1322963	  753.5	  599.2	 5510.0	...
1322964	  753.5	  599.3	 5511.0	...
1322965	  753.3	  599.5	 5510.0	...
1322966	  753.2	  599.6	 5510.0	...
1322967	  753.1	  599.5	 5510.0	...
1322968	  753.1	  599.7	 5506.0	...
1322969	  753.2	  600.0	 5501.0	...
1322970	  753.3	  600.2	 5497.0	...
1322971	  753.3	  600.4	 5496.0	...
1322972	  753.3	  600.6	 5496.0	...
1322973	  753.4	  600.8	 5496.0	...
1322974	  753.4	  601.0	 5493.0	...
1322975	  753.3	  601.1	 5490.0	...
1322976	  753.2	  601.2	 5487.0	...
1322977	  753.1	  601.3	 5485.0	...
1322978	  752.9	  601.3	 5483.0	...
1322979	  752.7	  601.4	 5480.0	...
1322980	  752.7	  602.0	 5479.0	...
1322981	  752.8	  602.6	 5477.0	...
1322982	  752.8	  603.3	 5477.0	...
1322983	  752.8	  603.4	 5476.0	...
1322984	  752.8	  603.6	 5475.0	...
1322985	  752.8	  603.7	 5474.0	...
1322986	  752.8	  603.7	 5473.0	...
1322987	  752.8	  604.2	 5473.0	...
1322988	  752.9	  604.6	 5473.0	...
1322989	  752.9	  605.2	 5469.0	...
1322990	  752.9	  605.4	 5466.0	...
1322991	  753.0	  605.8	 5463.0	...
1322992	  753.3	  606.1	 5464.0	...
1322993	  753.4	  606.3	 5464.0	...
1322994	  753.4	  606.3	 5464.0	...
1322995	  753.3	  606.2	 5462.0	...
1322996	  753.3	  606.1	 5460.0	...
1322997	  753.4	  606.1	 5459.0	...
1322998	  753.6	  605.9	 5459.0	...
1322999	  753.7	  605.8	 5459.0	...
1323000	  753.6	  605.7	 5460.0	...
1323001	  753.4	  606.3	 5460.0	...
1323002	  753.2	  607.0	 5459.0	...
1323003	  753.2	  607.3	 5456.0	...
1323004	  753.3	  607.0	 5454.0	...
1323005	  753.3	  606.6	 5454.0	...
1323006	  753.3	  606.5	 5454.0	...
1323007	  753.2	  606.8	 5454.0	...
1323008	  753.1	  607.2	 5454.0	...
1323009	  753.0	  607.7	 5453.0	...
1323010	  752.8	  607.9	 5453.0	...
1323011	  752.7	  608.0	 5453.0	...
1323012	  752.8	  607.8	 5453.0	...
1323013	  752.9	  607.6	 5452.0	...
1323014	  753.1	  608.0	 5451.0	...
1323015	  753.2	  608.4	 5451.0	...
1323016	  753.3	  609.0	 5448.0	...
1323017	  753.2	  609.3	 5442.0	...
1323018	  753.2	  609.7	 5436.0	...
1323019	  753.3	  610.0	 5434.0	...
1323020	  753.3	  609.9	 5434.0	...
1323021	  753.3	  609.8	 5435.0	...
1323022	  753.3	  610.2	 5435.0	...
1323023	  753.3	  610.7	 5432.0	...
1323024	  753.4	  611.1	 5429.0	...
1323025	  753.4	  611.1	 5428.0	...
1323026	  753.1	  611.3	 5429.0	...
1323027	  752.8	  611.5	 5428.0	...
1323028	  752.6	  611.7	 5425.0	...
1323029	  752.8	  611.7	 5424.0	...
1323030	  752.9	  611.6	 5423.0	...
1323031	  753.0	  611.6	 5423.0	...
1323032	  753.0	  611.8	 5424.0	...
1323033	  753.1	  612.2	 5424.0	...
1323034	  753.1	  612.5	 5423.0	...
1323035	  753.1	  612.5	 5420.0	...
1323036	  753.1	  612.5	 5416.0	...
1323037	  753.2	  612.5	 5413.0	...
1323038	  753.2	  612.6	 5409.0	...
1323039	  753.0	  612.7	 5404.0	...
1323040	  752.9	  612.8	 5401.0	...
1323041	  753.0	  612.8	 5400.0	...
1323042	  753.1	  612.8	 5397.0	...
1323043	  753.1	  612.9	 5394.0	...
1323044	  753.0	  613.0	 5391.0	...
1323045	  752.9	  612.9	 5391.0	...
1323046	  752.8	  612.8	 5391.0	...
1323047	  752.6	  613.0	 5391.0	...
1323048	  752.4	  613.2	 5392.0	...
1323049	  752.3	  613.4	 5392.0	...
1323050	  752.2	  613.4	 5392.0	...
1323051	  752.3	  613.4	 5391.0	...
1323052	  752.3	  613.5	 5389.0	...
1323053	  752.2	  613.5	 5388.0	...
1323054	  752.1	  613.9	 5388.0	...
1323055	  751.9	  614.3	 5387.0	...
1323056	  751.9	  614.6	 5385.0	...
1323057	  751.9	  614.7	 5383.0	...
1323058	  751.9	  614.7	 5381.0	...
1323059	  752.0	  614.8	 5380.0	...
1323060	  752.1	  615.0	 5377.0	...
1323061	  752.2	  615.3	 5375.0	...
1323062	  752.2	  615.7	 5375.0	...
1323063	  752.2	  615.8	 5377.0	...
1323064	  752.1	  615.8	 5378.0	...
1323065	  752.0	  615.9	 5378.0	...
1323066	  751.8	  615.9	 5377.0	...
1323067	  751.9	  616.1	 5376.0	...
MSG	1323068 0000 _ Number On
1323068	  752.0	  616.2	 5377.0	...
1323069	  752.1	  616.2	 5377.0	...
1323070	  752.1	  616.1	 5378.0	...
1323071	  751.7	  616.1	 5378.0	...
1323072	  751.2	  616.3	 5377.0	...
1323073	  750.8	  616.3	 5377.0	...
1323074	  750.8	  616.2	 5376.0	...
1323075	  750.9	  616.1	 5375.0	...
1323076	  751.0	  615.7	 5373.0	...
1323077	  751.0	  615.4	 5372.0	...
1323078	  751.1	  615.5	 5371.0	...
1323079	  751.2	  615.8	 5371.0	...
1323080	  751.3	  616.1	 5372.0	...
1323081	  751.4	  616.0	 5373.0	...
1323082	  751.5	  615.8	 5374.0	...
1323083	  751.4	  615.7	 5373.0	...
1323084	  751.2	  615.6	 5372.0	...
1323085	  751.0	  615.6	 5372.0	...
1323086	  751.0	  616.0	 5368.0	...
1323087	  751.1	  616.3	 5366.0	...
1323088	  751.1	  616.6	 5363.0	...
1323089	  751.2	  616.5	 5364.0	...
1323090	  751.3	  616.5	 5364.0	...
1323091	  751.4	  616.5	 5364.0	...
1323092	  751.4	  616.5	 5365.0	...
1323093	  751.3	  616.4	 5365.0	...
1323094	  751.3	  616.3	 5366.0	...
1323095	  751.3	  616.1	 5363.0	...
1323096	  751.4	  616.1	 5359.0	...
1323097	  751.5	  616.1	 5357.0	...
1323098	  751.5	  616.0	 5359.0	...
1323099	  751.6	  616.2	 5361.0	...
1323100	  751.6	  616.5	 5362.0	...
1323101	  751.6	  616.7	 5362.0	...
1323102	  751.6	  616.7	 5363.0	...
1323103	  751.5	  616.7	 5363.0	...
1323104	  751.5	  616.7	 5364.0	...
1323105	  751.6	  616.7	 5365.0	...
1323106	  751.8	  616.7	 5366.0	...
1323107	  751.9	  616.6	 5365.0	...
1323108	  751.9	  616.6	 5364.0	...
1323109	  751.9	  616.6	 5364.0	...
1323110	  751.8	  616.6	 5364.0	...
1323111	  751.9	  616.7	 5363.0	...
1323112	  752.0	  616.7	 5361.0	...
1323113	  752.0	  616.7	 5357.0	...
1323114	  751.8	  617.0	 5355.0	...
1323115	  751.7	  617.5	 5354.0	...
1323116	  751.6	  617.9	 5353.0	...
1323117	  751.7	  618.0	 5351.0	...
1323118	  751.7	  618.0	 5350.0	...
1323119	  751.8	  618.1	 5348.0	...
1323120	  751.8	  618.0	 5348.0	...
1323121	  752.0	  617.8	 5349.0	...
1323122	  752.2	  617.7	 5351.0	...
1323123	  752.3	  617.6	 5352.0	...
1323124	  752.2	  617.6	 5353.0	...
1323125	  751.8	  617.7	 5352.0	...
1323126	  751.5	  617.8	 5351.0	...
1323127	  751.4	  617.7	 5353.0	...
1323128	  751.5	  617.6	 5356.0	...
1323129	  751.6	  617.6	 5358.0	...
1323130	  751.6	  617.8	 5358.0	...
1323131	  751.7	  617.9	 5358.0	...
1323132	  751.8	  617.9	 5358.0	...
1323133	  751.9	  617.8	 5358.0	...
1323134	  751.9	  617.9	 5355.0	...
1323135	  752.1	  618.1	 5353.0	...
1323136	  752.6	  618.2	 5350.0	...
1323137	  753.0	  618.3	 5351.0	...
1323138	  753.0	  618.3	 5351.0	...
1323139	  752.7	  618.4	 5351.0	...
1323140	  752.4	  618.5	 5350.0	...
1323141	  752.4	  618.8	 5347.0	...
1323142	  752.4	  619.1	 5344.0	...
1323143	  752.4	  619.4	 5343.0	...
1323144	  752.6	  619.4	 5344.0	...
1323145	  752.7	  619.5	 5345.0	...
1323146	  752.8	  619.6	 5346.0	...
1323147	  752.7	  620.1	 5347.0	...
1323148	  752.6	  620.5	 5348.0	...
1323149	  753.0	  620.8	 5346.0	...
1323150	  753.3	  620.9	 5344.0	...
1323151	  753.3	  621.1	 5341.0	...
1323152	  752.9	  621.4	 5342.0	...
1323153	  752.5	  621.6	 5341.0	...
1323154	  752.5	  621.6	 5340.0	...
1323155	  752.5	  621.6	 5338.0	...
1323156	  752.6	  621.6	 5338.0	...
1323157	  752.8	  621.6	 5338.0	...
1323158	  753.0	  621.6	 5338.0	...
1323159	  753.0	  621.8	 5338.0	...
1323160	  753.0	  622.0	 5337.0	...
1323161	  752.9	  622.2	 5336.0	...
1323162	  753.1	  621.7	 5336.0	...
1323163	  753.4	  621.2	 5336.0	...
1323164	  753.7	  620.7	 5338.0	...
1323165	  753.7	  620.8	 5339.0	...
1323166	  753.4	  621.1	 5340.0	...
1323167	  753.3	  621.3	 5340.0	...
1323168	  753.1	  621.1	 5338.0	...
1323169	  753.0	  620.9	 5337.0	...
1323170	  752.7	  620.6	 5337.0	...
1323171	  752.5	  620.6	 5337.0	...
1323172	  752.5	  620.6	 5338.0	...
1323173	  752.5	  620.7	 5337.0	...
1323174	  752.4	  620.8	 5336.0	...
1323175	  752.2	  621.0	 5335.0	...
1323176	  752.1	  621.0	 5335.0	...
1323177	  752.3	  620.9	 5336.0	...
1323178	  752.5	  620.8	 5335.0	...
1323179	  752.6	  620.7	 5334.0	...
1323180	  752.7	  620.8	 5335.0	...
1323181	  752.9	  621.0	 5338.0	...
1323182	  753.1	  620.9	 5340.0	...
1323183	  753.2	  620.5	 5341.0	...
1323184	  753.2	  620.4	 5342.0	...
1323185	  753.2	  620.6	 5343.0	...
1323186	  753.3	  620.9	 5345.0	...
1323187	  753.3	  620.8	 5346.0	...
1323188	  753.3	  620.7	 5346.0	...
1323189	  753.2	  620.9	 5347.0	...
1323190	  753.0	  621.2	 5346.0	...
1323191	  753.0	  621.6	 5342.0	...
1323192	  753.0	  621.6	 5338.0	...
1323193	  753.1	  621.6	 5336.0	...
1323194	  753.2	  621.3	 5339.0	...
1323195	  753.2	  621.0	 5341.0	...
1323196	  753.2	  621.0	 5340.0	...
1323197	  753.2	  621.2	 5340.0	...
1323198	  753.2	  621.4	 5340.0	...
1323199	  753.3	  621.6	 5337.0	...
1323200	  753.3	  621.9	 5335.0	...
1323201	  753.2	  622.2	 5334.0	...
1323202	  753.1	  622.2	 5335.0	...
1323203	  753.1	  622.2	 5333.0	...
1323204	  753.1	  622.3	 5331.0	...
1323205	  753.2	  622.4	 5328.0	...
1323206	  753.3	  622.4	 5327.0	...
1323207	  753.4	  622.4	 5329.0	...
1323208	  753.6	  622.5	 5331.0	...
1323209	  753.8	  623.0	 5333.0	...
1323210	  753.9	  623.5	 5332.0	...
1323211	  754.1	  623.8	 5330.0	...
1323212	  754.3	  623.9	 5329.0	...
1323213	  754.5	  623.9	 5330.0	...
1323214	  754.6	  623.9	 5329.0	...
1323215	  754.6	  623.8	 5328.0	...
1323216	  754.7	  623.8	 5327.0	...
1323217	  754.3	  624.0	 5322.0	...
1323218	  753.9	  624.4	 5317.0	...
1323219	  753.5	  624.9	 5313.0	...
1323220	  753.4	  625.1	 5314.0	...
1323221	  753.4	  625.0	 5314.0	...
1323222	  753.4	  625.0	 5314.0	...
1323223	  753.4	  625.1	 5313.0	...
1323224	  753.4	  625.4	 5311.0	...
1323225	  753.4	  625.7	 5309.0	...
1323226	  753.5	  625.9	 5308.0	...
1323227	  753.6	  625.8	 5308.0	...
1323228	  753.6	  625.6	 5308.0	...
1323229	  753.7	  625.3	 5309.0	...
1323230	  753.6	  625.1	 5312.0	...
1323231	  753.5	  625.0	 5315.0	...
1323232	  753.5	  624.9	 5315.0	...
1323233	  753.4	  624.8	 5313.0	...
1323234	  753.3	  624.8	 5310.0	...
1323235	  753.2	  624.7	 5309.0	...
1323236	  753.3	  624.6	 5308.0	...
1323237	  753.5	  624.4	 5308.0	...
1323238	  753.8	  624.8	 5307.0	...
1323239	  753.7	  625.4	 5306.0	...
1323240	  753.5	  626.0	 5305.0	...
1323241	  753.0	  626.0	 5305.0	...
1323242	  752.8	  625.5	 5305.0	...
1323243	  752.7	  624.9	 5305.0	...
1323244	  752.7	  624.5	 5305.0	...
1323245	  752.7	  624.5	 5304.0	...
1323246	  752.7	  624.6	 5303.0	...
1323247	  752.8	  624.6	 5303.0	...
1323248	  753.2	  624.4	 5300.0	...
1323249	  753.5	  624.2	 5297.0	...
1323250	  753.1	  624.5	 5293.0	...
1323251	  752.6	  625.0	 5291.0	...
1323252	  752.3	  625.3	 5287.0	...
1323253	  752.5	  625.2	 5285.0	...
1323254	  752.6	  625.0	 5286.0	...
1323255	  752.8	  624.9	 5289.0	...
1323256	  753.0	  624.8	 5293.0	...
1323257	  753.1	  624.7	 5293.0	...
1323258	  752.9	  624.7	 5289.0	...
1323259	  752.8	  624.9	 5285.0	...
1323260	  752.8	  625.0	 5282.0	...
1323261	  752.8	  625.0	 5282.0	...
1323262	  752.8	  625.2	 5282.0	...
1323263	  752.7	  625.3	 5280.0	...
1323264	  752.8	  625.3	 5277.0	...
1323265	  752.8	  625.5	 5275.0	...
1323266	  752.9	  625.5	 5274.0	...
1323267	  752.9	  625.6	 5274.0	...
1323268	  752.9	  625.5	 5271.0	...
1323269	  753.0	  625.4	 5269.0	...
1323270	  753.0	  625.4	 5267.0	...
1323271	  753.1	  625.4	 5266.0	...
1323272	  753.1	  625.3	 5266.0	...
1323273	  753.0	  625.2	 5266.0	...
1323274	  752.8	  625.0	 5267.0	...
1323275	  752.7	  624.7	 5265.0	...
1323276	  752.7	  624.5	 5262.0	...
1323277	  752.7	  624.4	 5260.0	...
1323278	  752.8	  624.4	 5260.0	...
1323279	  752.5	  624.4	 5259.0	...
1323280	  752.2	  624.4	 5257.0	...
1323281	  751.8	  624.3	 5256.0	...
1323282	  751.8	  624.0	 5256.0	...
1323283	  751.8	  623.8	 5255.0	...
1323284	  751.8	  623.6	 5251.0	...
1323285	  751.9	  623.7	 5247.0	...
1323286	  751.9	  623.7	 5244.0	...
1323287	  751.8	  623.5	 5244.0	...
1323288	  751.6	  623.2	 5244.0	...
1323289	  751.4	  623.1	 5244.0	...
1323290	  751.4	  623.3	 5243.0	...
1323291	  751.5	  623.5	 5242.0	...
1323292	  751.4	  623.7	 5241.0	...
1323293	  751.4	  623.4	 5237.0	...
1323294	  751.4	  623.0	 5233.0	...
1323295	  751.3	  623.0	 5230.0	...
1323296	  751.2	  623.3	 5230.0	...
1323297	  751.0	  623.6	 5229.0	...
1323298	  751.0	  623.6	 5228.0	...
1323299	  751.1	  623.6	 5227.0	...
1323300	  751.1	  623.6	 5226.0	...
1323301	  751.1	  623.6	 5223.0	...
1323302	  751.2	  623.6	 5222.0	...
1323303	  751.2	  623.5	 5221.0	...
1323304	  751.1	  623.1	 5221.0	...
1323305	  751.0	  622.8	 5221.0	...
1323306	  750.9	  622.5	 5219.0	...
1323307	  750.9	  622.5	 5217.0	...
1323308	  751.0	  622.5	 5215.0	...
1323309	  750.9	  622.4	 5216.0	...
1323310	  750.9	  622.3	 5212.0	...
1323311	  751.0	  622.2	 5207.0	...
1323312	  751.1	  622.1	 5202.0	...
1323313	  751.2	  621.9	 5202.0	...
1323314	  751.0	  621.8	 5202.0	...
1323315	  751.0	  622.2	 5202.0	...
1323316	  751.1	  622.7	 5202.0	...
1323317	  751.1	  623.2	 5202.0	...
1323318	  750.5	  623.3	 5203.0	...
1323319	  749.9	  623.4	 5203.0	...
1323320	  748.9	  623.6	 5203.0	...
1323321	  747.7	  623.8	 5202.0	...
1323322	  745.9	  624.1	 5202.0	...
1323323	  744.1	  624.1	 5199.0	...
1323324	  742.3	  624.2	 5196.0	...
1323325	  740.5	  624.4	 5189.0	...
1323326	  738.2	  624.4	 5183.0	...
1323327	  736.6	  624.2	 5177.0	...
1323328	  735.1	  624.0	 5175.0	...
1323329	  734.6	  624.1	 5174.0	...
1323330	  734.2	  624.3	 5173.0	...
1323331	  734.1	  624.2	 5173.0	...
1323332	  734.1	  624.1	 5173.0	...
1323333	  734.5	  623.9	 5174.0	...
1323334	  734.9	  623.9	 5175.0	...
1323335	  735.2	  623.4	 5176.0	...
1323336	  735.1	  622.9	 5175.0	...
1323337	  734.9	  622.2	 5173.0	...
1323338	  734.9	  622.0	 5172.0	...
1323339	  735.0	  621.8	 5173.0	...
1323340	  735.1	  621.3	 5169.0	...
1323341	  735.2	  620.8	 5166.0	...
1323342	  735.3	  620.4	 5162.0	...
1323343	  735.4	  620.5	 5163.0	...
1323344	  735.4	  620.5	 5163.0	...
1323345	  735.3	  620.3	 5163.0	...
1323346	  735.6	  620.0	 5160.0	...
1323347	  735.9	  619.8	 5158.0	...
1323348	  736.3	  619.5	 5155.0	...
1323349	  736.4	  619.4	 5156.0	...
1323350	  736.5	  619.5	 5157.0	...
1323351	  736.3	  619.7	 5156.0	...
1323352	  736.2	  619.8	 5156.0	...
1323353	  736.1	  620.0	 5155.0	...
1323354	  736.1	  619.8	 5155.0	...
1323355	  735.9	  619.4	 5155.0	...
1323356	  735.6	  618.9	 5155.0	...
1323357	  735.3	  618.6	 5154.0	...
1323358	  735.1	  618.3	 5153.0	...
1323359	  735.1	  618.0	 5151.0	...
1323360	  735.1	  617.9	 5148.0	...
1323361	  735.0	  617.7	 5145.0	...
1323362	  734.8	  617.2	 5146.0	...
1323363	  734.8	  616.8	 5149.0	...
1323364	  734.8	  616.4	 5152.0	...
1323365	  734.8	  616.3	 5151.0	...
1323366	  735.0	  616.2	 5147.0	...
1323367	  735.1	  616.0	 5143.0	...
1323368	  734.9	  615.8	 5140.0	...
1323369	  734.7	  615.7	 5140.0	...
1323370	  734.5	  615.5	 5139.0	...
MSG	1323371 0000 _ Number Off
1323371	  734.6	  615.2	 5140.0	...
1323372	  734.7	  615.0	 5140.0	...
1323373	  734.6	  614.8	 5140.0	...
1323374	  734.4	  614.8	 5139.0	...
1323375	  734.4	  614.2	 5139.0	...
1323376	  734.6	  613.7	 5138.0	...
1323377	  734.9	  613.2	 5136.0	...
1323378	  735.0	  612.7	 5135.0	...
1323379	  735.0	  612.3	 5132.0	...
1323380	  735.1	  611.9	 5132.0	...
1323381	  735.2	  611.7	 5133.0	...
1323382	  735.1	  611.3	 5135.0	...
1323383	  734.9	  610.8	 5137.0	...
1323384	  734.7	  610.4	 5137.0	...
1323385	  734.7	  610.0	 5137.0	...
1323386	  734.7	  609.7	 5138.0	...
1323387	  734.7	  609.6	 5138.0	...
1323388	  734.6	  609.4	 5138.0	...
1323389	  734.6	  609.0	 5139.0	...
1323390	  734.5	  608.6	 5139.0	...
1323391	  734.5	  608.3	 5140.0	...
1323392	  734.4	  608.4	 5139.0	...
1323393	  734.4	  608.2	 5138.0	...
1323394	  734.3	  608.0	 5136.0	...
1323395	  734.4	  607.8	 5134.0	...
1323396	  734.6	  607.9	 5132.0	...
1323397	  734.8	  608.1	 5130.0	...
1323398	  734.8	  608.2	 5130.0	...
1323399	  734.7	  608.3	 5129.0	...
1323400	  734.7	  608.7	 5129.0	...
1323401	  734.8	  609.0	 5128.0	...
1323402	  734.9	  609.3	 5128.0	...
1323403	  734.8	  609.1	 5128.0	...
1323404	  734.7	  608.7	 5125.0	...
1323405	  734.6	  608.3	 5123.0	...
1323406	  734.6	  608.0	 5120.0	...
1323407	  734.4	  608.1	 5120.0	...
1323408	  734.2	  608.3	 5118.0	...
1323409	  734.1	  608.5	 5116.0	...
1323410	  734.4	  608.8	 5115.0	...
1323411	  734.6	  609.0	 5113.0	...
1323412	  734.5	  608.9	 5112.0	...
1323413	  734.5	  608.4	 5110.0	...
1323414	  734.6	  607.9	 5110.0	...
1323415	  734.6	  607.7	 5110.0	...
1323416	  734.6	  607.9	 5109.0	...
1323417	  734.6	  608.2	 5109.0	...
1323418	  734.6	  607.9	 5107.0	...
1323419	  734.7	  607.3	 5105.0	...
1323420	  734.8	  607.0	 5105.0	...
1323421	  734.8	  607.3	 5105.0	...
1323422	  734.7	  607.8	 5105.0	...
1323423	  734.6	  608.0	 5104.0	...
1323424	  734.6	  608.2	 5100.0	...
1323425	  734.6	  608.2	 5098.0	...
1323426	  734.5	  608.1	 5096.0	...
1323427	  734.6	  608.5	 5095.0	...
1323428	  734.7	  609.0	 5094.0	...
1323429	  734.8	  609.1	 5093.0	...
1323430	  734.5	  608.9	 5092.0	...
1323431	  734.3	  608.7	 5092.0	...
1323432	  734.1	  608.3	 5092.0	...
1323433	  734.2	  607.9	 5092.0	...
1323434	  734.1	  607.7	 5092.0	...
1323435	  734.1	  607.8	 5090.0	...
1323436	  734.1	  607.9	 5088.0	...
1323437	  734.1	  608.0	 5087.0	...
1323438	  734.0	  608.3	 5088.0	...
1323439	  733.8	  608.2	 5089.0	...
1323440	  733.6	  607.7	 5087.0	...
1323441	  733.5	  607.1	 5084.0	...
1323442	  733.5	  607.3	 5081.0	...
1323443	  733.6	  607.7	 5081.0	...
1323444	  733.7	  607.8	 5080.0	...
1323445	  733.8	  607.5	 5080.0	...
1323446	  734.0	  607.2	 5079.0	...
1323447	  734.0	  607.2	 5077.0	...
1323448	  734.1	  607.3	 5077.0	...
1323449	  734.1	  607.4	 5077.0	...
1323450	  734.2	  607.4	 5078.0	...
1323451	  734.1	  607.1	 5080.0	...
1323452	  734.1	  606.9	 5080.0	...
1323453	  734.1	  606.8	 5079.0	...
1323454	  734.2	  606.8	 5078.0	...
1323455	  734.3	  606.8	 5077.0	...
1323456	  734.3	  606.9	 5076.0	...
1323457	  734.3	  606.9	 5074.0	...
1323458	  734.3	  606.8	 5075.0	...
1323459	  734.1	  606.8	 5075.0	...
1323460	  734.1	  606.7	 5075.0	...
1323461	  734.1	  606.7	 5072.0	...
1323462	  734.5	  606.7	 5070.0	...
1323463	  734.8	  606.6	 5069.0	...
1323464	  735.0	  606.7	 5070.0	...
1323465	  735.1	  606.9	 5071.0	...
1323466	  735.0	  607.1	 5070.0	...
1323467	  734.9	  607.1	 5068.0	...
1323468	  734.8	  607.1	 5068.0	...
1323469	  734.8	  607.0	 5066.0	...
1323470	  734.8	  607.0	 5065.0	...
1323471	  734.9	  606.6	 5064.0	...
1323472	  734.9	  606.3	 5061.0	...
1323473	  734.9	  606.0	 5059.0	...
1323474	  734.9	  606.0	 5057.0	...
1323475	  735.0	  606.2	 5058.0	...
1323476	  735.1	  606.4	 5058.0	...
1323477	  735.2	  606.5	 5058.0	...
1323478	  735.0	  606.6	 5057.0	...
1323479	  734.8	  606.6	 5057.0	...
1323480	  734.8	  606.7	 5056.0	...
1323481	  735.0	  606.8	 5055.0	...
1323482	  735.2	  607.1	 5053.0	...
1323483	  735.3	  607.3	 5051.0	...
1323484	  735.4	  607.4	 5051.0	...
1323485	  735.4	  607.4	 5051.0	...
1323486	  735.5	  607.7	 5050.0	...
1323487	  735.3	  608.0	 5049.0	...
1323488	  735.1	  608.4	 5047.0	...
1323489	  734.8	  608.4	 5045.0	...
1323490	  734.7	  608.4	 5043.0	...
1323491	  734.7	  608.5	 5042.0	...
1323492	  734.6	  608.6	 5041.0	...
1323493	  734.6	  608.6	 5041.0	...
1323494	  734.7	  608.6	 5041.0	...
1323495	  734.8	  608.6	 5043.0	...
1323496	  735.0	  608.2	 5046.0	...
1323497	  735.2	  607.9	 5048.0	...
1323498	  735.3	  607.6	 5049.0	...
1323499	  735.3	  607.5	 5046.0	...
1323500	  735.3	  607.4	 5043.0	...
1323501	  735.3	  607.2	 5040.0	...
1323502	  735.2	  607.1	 5041.0	...
1323503	  735.1	  607.0	 5040.0	...
1323504	  735.0	  607.1	 5038.0	...
1323505	  734.8	  606.9	 5036.0	...
1323506	  734.8	  606.5	 5035.0	...
1323507	  734.7	  606.0	 5034.0	...
1323508	  734.7	  605.6	 5033.0	...
1323509	  734.6	  605.6	 5032.0	...
1323510	  734.5	  605.8	 5032.0	...
1323511	  734.3	  605.4	 5032.0	...
1323512	  734.3	  604.8	 5032.0	...
1323513	  734.5	  604.6	 5032.0	...
1323514	  734.9	  605.0	 5031.0	...
1323515	  735.0	  605.3	 5030.0	...
1323516	  735.1	  605.3	 5028.0	...
1323517	  735.0	  605.2	 5028.0	...
1323518	  734.8	  604.7	 5029.0	...
1323519	  734.6	  604.2	 5029.0	...
1323520	  734.5	  603.6	 5029.0	...
1323521	  734.4	  603.8	 5029.0	...
1323522	  734.1	  604.1	 5030.0	...
1323523	  733.8	  604.7	 5033.0	...
1323524	  733.6	  605.2	 5035.0	...
1323525	  733.8	  605.3	 5039.0	...
1323526	  733.9	  605.3	 5039.0	...
1323527	  734.1	  605.2	 5038.0	...
1323528	  734.1	  605.3	 5037.0	...
1323529	  734.1	  605.3	 5036.0	...
1323530	  734.0	  605.4	 5037.0	...
1323531	  734.0	  605.2	 5038.0	...
1323532	  734.1	  605.0	 5040.0	...
1323533	  734.1	  604.8	 5040.0	...
1323534	  734.1	  604.6	 5040.0	...
1323535	  734.0	  604.7	 5038.0	...
1323536	  733.8	  604.7	 5036.0	...
1323537	  733.5	  604.7	 5033.0	...
1323538	  733.3	  604.7	 5033.0	...
1323539	  733.1	  604.6	 5033.0	...
1323540	  733.2	  604.8	 5033.0	...
1323541	  733.0	  604.9	 5034.0	...
1323542	  732.8	  604.7	 5035.0	...
1323543	  732.8	  604.3	 5037.0	...
1323544	  733.1	  603.8	 5041.0	...
1323545	  733.3	  603.7	 5043.0	...
1323546	  733.1	  603.7	 5046.0	...
1323547	  732.9	  603.3	 5046.0	...
1323548	  732.8	  602.9	 5046.0	...
1323549	  732.6	  602.3	 5046.0	...
1323550	  732.5	  602.2	 5047.0	...
1323551	  732.3	  602.1	 5048.0	...
1323552	  732.1	  602.1	 5048.0	...
1323553	  731.9	  602.1	 5047.0	...
1323554	  731.9	  601.8	 5045.0	...
1323555	  731.8	  601.5	 5045.0	...
1323556	  731.7	  601.2	 5044.0	...
1323557	  731.6	  601.1	 5045.0	...
1323558	  732.0	  601.0	 5049.0	...
1323559	  732.3	  600.9	 5054.0	...
1323560	  732.5	  600.8	 5055.0	...
1323561	  732.3	  600.7	 5053.0	...
1323562	  732.1	  600.6	 5050.0	...
1323563	  732.1	  600.6	 5049.0	...
1323564	  732.3	  600.1	 5049.0	...
1323565	  732.2	  599.8	 5049.0	...
1323566	  732.0	  599.4	 5050.0	...
1323567	  731.8	  600.0	 5048.0	...
1323568	  731.9	  600.5	 5045.0	...
1323569	  731.9	  600.9	 5046.0	...
1323570	  731.8	  600.8	 5049.0	...
1323571	  731.8	  600.7	 5052.0	...
MSG	1323572 0000 _ Number On
1323572	  732.1	  600.7	 5052.0	...
1323573	  732.4	  600.5	 5052.0	...
1323574	  732.6	  600.5	 5053.0	...
1323575	  732.6	  600.5	 5054.0	...
1323576	  732.7	  600.5	 5056.0	...
1323577	  732.8	  600.4	 5057.0	...
1323578	  733.0	  600.3	 5058.0	...
1323579	  733.1	  599.9	 5059.0	...
1323580	  733.2	  599.5	 5060.0	...
1323581	  733.1	  599.1	 5060.0	...
1323582	  733.1	  599.0	 5059.0	...
1323583	  733.0	  598.9	 5058.0	...
1323584	  733.0	  599.0	 5059.0	...
1323585	  733.0	  599.0	 5060.0	...
1323586	  733.1	  599.1	 5060.0	...
1323587	  733.2	  599.1	 5061.0	...
1323588	  733.2	  599.1	 5061.0	...
1323589	  733.2	  599.0	 5061.0	...
1323590	  733.1	  599.0	 5062.0	...
1323591	  733.2	  599.3	 5064.0	...
1323592	  733.2	  599.6	 5066.0	...
1323593	  733.3	  599.8	 5067.0	...
1323594	  733.2	  599.7	 5064.0	...
1323595	  732.9	  599.2	 5062.0	...
1323596	  732.7	  598.4	 5061.0	...
1323597	  732.7	  597.7	 5061.0	...
1323598	  732.7	  597.4	 5062.0	...
1323599	  732.8	  597.5	 5063.0	...
1323600	  732.8	  597.6	 5066.0	...
1323601	  732.7	  597.6	 5068.0	...
1323602	  732.7	  597.7	 5071.0	...
1323603	  732.8	  597.8	 5073.0	...
1323604	  733.0	  597.8	 5075.0	...
1323605	  733.1	  597.8	 5075.0	...
1323606	  733.1	  597.9	 5075.0	...
1323607	  733.2	  598.2	 5074.0	...
1323608	  733.1	  598.7	 5073.0	...
1323609	  732.7	  599.0	 5074.0	...
1323610	  732.2	  598.8	 5075.0	...
1323611	  732.2	  598.3	 5077.0	...
1323612	  732.4	  597.8	 5079.0	...
1323613	  732.6	  597.8	 5081.0	...
1323614	  732.3	  597.9	 5082.0	...
1323615	  732.5	  597.8	 5082.0	...
1323616	  732.7	  597.8	 5082.0	...
1323617	  733.0	  597.7	 5085.0	...
1323618	  733.0	  597.7	 5088.0	...
1323619	  733.0	  597.6	 5090.0	...
1323620	  733.1	  597.3	 5088.0	...
1323621	  733.0	  597.0	 5090.0	...
1323622	  732.8	  596.8	 5093.0	...
1323623	  732.5	  596.9	 5096.0	...
1323624	  732.4	  597.0	 5096.0	...
1323625	  732.6	  597.0	 5096.0	...
1323626	  732.8	  597.0	 5096.0	...
1323627	  733.0	  597.0	 5096.0	...
1323628	  733.1	  597.1	 5096.0	...
1323629	  733.0	  596.9	 5095.0	...
1323630	  732.9	  596.3	 5094.0	...
1323631	  732.8	  595.6	 5094.0	...
1323632	  732.7	  595.3	 5095.0	...
1323633	  732.7	  595.2	 5098.0	...
1323634	  732.7	  595.0	 5099.0	...
1323635	  732.8	  594.8	 5100.0	...
1323636	  732.8	  594.5	 5098.0	...
1323637	  732.7	  594.4	 5097.0	...
1323638	  732.6	  594.5	 5096.0	...
1323639	  732.8	  594.6	 5097.0	...
1323640	  733.0	  594.7	 5098.0	...
1323641	  733.1	  594.8	 5099.0	...
1323642	  732.9	  595.1	 5100.0	...
1323643	  732.7	  595.5	 5103.0	...
1323644	  732.6	  595.6	 5104.0	...
1323645	  732.5	  595.5	 5103.0	...
1323646	  732.4	  595.3	 5100.0	...
1323647	  732.3	  595.0	 5098.0	...
1323648	  732.3	  594.9	 5098.0	...
1323649	  732.7	  594.8	 5099.0	...
1323650	  733.0	  594.7	 5100.0	...
1323651	  733.0	  594.7	 5100.0	...
1323652	  732.9	  594.7	 5101.0	...
1323653	  732.8	  594.6	 5102.0	...
1323654	  732.8	  594.6	 5102.0	...
1323655	  732.8	  594.8	 5102.0	...
1323656	  732.9	  594.9	 5102.0	...
1323657	  733.1	  594.9	 5103.0	...
1323658	  733.0	  595.0	 5105.0	...
1323659	  732.7	  594.9	 5108.0	...
1323660	  732.6	  594.8	 5110.0	...
1323661	  732.6	  594.6	 5111.0	...
1323662	  732.7	  594.4	 5111.0	...
1323663	  732.6	  594.1	 5109.0	...
1323664	  732.6	  593.9	 5107.0	...
1323665	  732.8	  593.6	 5108.0	...
1323666	  732.9	  593.6	 5111.0	...
1323667	  732.9	  593.5	 5112.0	...
1323668	  732.7	  593.5	 5111.0	...
1323669	  732.5	  593.6	 5109.0	...
1323670	  732.6	  593.6	 5109.0	...
1323671	  732.9	  593.5	 5110.0	...
1323672	  733.1	  593.4	 5111.0	...
1323673	  733.2	  593.4	 5112.0	...
1323674	  733.1	  593.1	 5112.0	...
1323675	  733.0	  592.8	 5111.0	...
1323676	  732.9	  592.7	 5111.0	...
1323677	  732.9	  592.9	 5111.0	...
1323678	  732.8	  592.9	 5111.0	...
1323679	  732.7	  592.8	 5111.0	...
1323680	  732.7	  592.7	 5111.0	...
1323681	  732.7	  592.7	 5112.0	...
1323682	  732.7	  592.7	 5113.0	...
1323683	  732.8	  593.0	 5112.0	...
1323684	  732.9	  593.3	 5112.0	...
1323685	  732.9	  593.6	 5111.0	...
1323686	  733.1	  593.9	 5111.0	...
1323687	  733.4	  594.1	 5111.0	...
1323688	  733.8	  594.2	 5113.0	...
1323689	  734.1	  594.0	 5116.0	...
1323690	  734.3	  593.6	 5118.0	...
1323691	  734.2	  593.1	 5118.0	...
1323692	  734.0	  592.6	 5119.0	...
1323693	  733.6	  592.4	 5120.0	...
1323694	  733.3	  592.6	 5120.0	...
1323695	  733.2	  593.0	 5119.0	...
1323696	  733.4	  593.3	 5118.0	...
1323697	  733.6	  593.5	 5118.0	...
1323698	  733.7	  593.7	 5119.0	...
1323699	  733.6	  593.9	 5119.0	...
1323700	  733.5	  593.8	 5121.0	...
1323701	  733.5	  593.6	 5123.0	...
1323702	  733.6	  593.1	 5124.0	...
1323703	  733.7	  592.8	 5124.0	...
1323704	  733.8	  592.7	 5123.0	...
1323705	  733.8	  592.8	 5123.0	...
1323706	  733.8	  593.0	 5122.0	...
1323707	  733.6	  593.6	 5123.0	...
1323708	  733.4	  594.1	 5124.0	...
1323709	  733.5	  594.8	 5125.0	...
1323710	  733.8	  594.9	 5125.0	...
1323711	  734.2	  595.0	 5128.0	...
1323712	  734.2	  595.0	 5130.0	...
1323713	  734.1	  595.0	 5133.0	...
1323714	  733.8	  594.7	 5133.0	...
1323715	  733.6	  594.4	 5133.0	...
1323716	  733.7	  594.1	 5134.0	...
1323717	  733.8	  593.8	 5134.0	...
1323718	  733.9	  593.5	 5135.0	...
1323719	  734.0	  593.4	 5134.0	...
1323720	  734.1	  593.6	 5133.0	...
1323721	  734.2	  593.6	 5131.0	...
1323722	  734.4	  593.7	 5131.0	...
1323723	  734.5	  593.7	 5131.0	...
1323724	  734.4	  593.7	 5130.0	...
1323725	  734.2	  593.7	 5130.0	...
1323726	  734.2	  593.7	 5131.0	...
1323727	  734.3	  593.9	 5131.0	...
1323728	  734.3	  594.0	 5131.0	...
1323729	  734.1	  594.0	 5131.0	...
1323730	  734.1	  594.2	 5131.0	...
1323731	  734.3	  594.4	 5131.0	...
1323732	  734.5	  594.3	 5132.0	...
1323733	  734.6	  594.0	 5134.0	...
1323734	  734.5	  593.9	 5134.0	...
1323735	  734.3	  594.1	 5133.0	...
1323736	  734.3	  594.3	 5132.0	...
1323737	  734.4	  594.2	 5131.0	...
1323738	  734.5	  594.1	 5131.0	...
1323739	  734.6	  594.1	 5128.0	...
1323740	  734.6	  594.1	 5126.0	...
1323741	  734.7	  594.1	 5124.0	...
1323742	  734.8	  594.0	 5126.0	...
1323743	  734.8	  593.8	 5128.0	...
1323744	  734.8	  593.7	 5130.0	...
1323745	  734.9	  593.5	 5130.0	...
1323746	  734.9	  593.3	 5130.0	...
1323747	  734.9	  593.1	 5129.0	...
1323748	  734.9	  593.0	 5128.0	...
1323749	  734.9	  593.4	 5128.0	...
1323750	  734.9	  593.9	 5128.0	...
1323751	  735.0	  593.9	 5127.0	...
1323752	  735.2	  593.5	 5128.0	...
1323753	  735.4	  593.1	 5128.0	...
1323754	  735.5	  593.0	 5129.0	...
1323755	  735.5	  592.9	 5129.0	...
1323756	  735.5	  593.0	 5129.0	...
1323757	  735.5	  593.1	 5128.0	...
1323758	  735.7	  593.2	 5127.0	...
1323759	  735.8	  593.0	 5127.0	...
1323760	  735.9	  592.9	 5127.0	...
1323761	  735.8	  593.0	 5127.0	...
1323762	  735.7	  593.1	 5126.0	...
1323763	  735.7	  593.1	 5128.0	...
1323764	  735.6	  592.9	 5130.0	...
1323765	  735.6	  592.7	 5131.0	...
1323766	  735.5	  592.4	 5130.0	...
1323767	  735.5	  592.3	 5130.0	...
1323768	  735.5	  592.2	 5129.0	...
1323769	  735.5	  592.1	 5129.0	...
1323770	  735.5	  592.5	 5128.0	...
1323771	  735.5	  592.8	 5125.0	...
1323772	  735.8	  592.9	 5122.0	...
1323773	  736.1	  592.6	 5119.0	...
1323774	  736.5	  592.2	 5119.0	...
1323775	  736.4	  592.1	 5121.0	...
1323776	  736.4	  592.0	 5122.0	...
1323777	  736.6	  591.9	 5124.0	...
1323778	  736.8	  592.2	 5124.0	...
1323779	  736.7	  592.6	 5124.0	...
1323780	  736.4	  592.7	 5121.0	...
1323781	  736.2	  592.6	 5119.0	...
1323782	  736.3	  592.4	 5118.0	...
1323783	  736.7	  592.5	 5118.0	...
1323784	  737.0	  592.1	 5118.0	...
1323785	  737.2	  591.8	 5118.0	...
1323786	  737.2	  591.5	 5118.0	...
1323787	  737.4	  591.6	 5119.0	...
1323788	  737.6	  591.5	 5119.0	...
1323789	  737.6	  591.5	 5120.0	...
1323790	  737.5	  591.5	 5120.0	...
1323791	  737.2	  591.5	 5120.0	...
1323792	  737.0	  591.5	 5120.0	...
1323793	  736.9	  591.6	 5118.0	...
1323794	  737.0	  591.6	 5117.0	...
1323795	  737.0	  591.6	 5116.0	...
1323796	  737.1	  591.7	 5112.0	...
1323797	  737.1	  591.9	 5107.0	...
1323798	  737.2	  592.1	 5104.0	...
1323799	  737.2	  592.1	 5106.0	...
1323800	  737.2	  592.1	 5107.0	...
1323801	  737.4	  591.9	 5106.0	...
1323802	  737.6	  591.8	 5105.0	...
1323803	  737.9	  591.6	 5105.0	...
1323804	  737.9	  591.6	 5104.0	...
1323805	  738.1	  591.8	 5104.0	...
1323806	  738.1	  592.1	 5106.0	...
1323807	  738.2	  592.4	 5108.0	...
1323808	  738.2	  592.5	 5109.0	...
1323809	  738.2	  592.6	 5109.0	...
1323810	  738.1	  592.7	 5108.0	...
1323811	  738.0	  592.7	 5107.0	...
1323812	  737.9	  592.7	 5105.0	...
1323813	  737.9	  592.7	 5104.0	...
1323814	  738.0	  592.7	 5103.0	...
1323815	  738.3	  592.7	 5102.0	...
1323816	  738.7	  592.8	 5101.0	...
1323817	  739.1	  592.9	 5098.0	...
1323818	  739.2	  593.1	 5095.0	...
1323819	  739.3	  593.0	 5093.0	...
1323820	  739.3	  592.9	 5092.0	...
1323821	  739.2	  592.8	 5092.0	...
1323822	  739.2	  592.9	 5091.0	...
1323823	  739.0	  592.9	 5091.0	...
1323824	  739.1	  593.2	 5091.0	...
1323825	  739.0	  593.4	 5091.0	...
1323826	  739.1	  593.5	 5092.0	...
1323827	  739.0	  593.3	 5092.0	...
1323828	  739.0	  593.2	 5092.0	...
1323829	  739.1	  593.1	 5092.0	...
1323830	  739.3	  593.1	 5092.0	...
1323831	  739.6	  593.0	 5091.0	...
1323832	  739.8	  592.9	 5090.0	...
1323833	  739.8	  592.8	 5089.0	...
1323834	  739.9	  592.9	 5088.0	...
1323835	  740.0	  593.2	 5088.0	...
1323836	  740.0	  593.6	 5088.0	...
1323837	  740.1	  593.9	 5088.0	...
1323838	  740.2	  594.2	 5088.0	...
1323839	  740.2	  594.5	 5088.0	...
1323840	  740.2	  594.6	 5087.0	...
1323841	  740.1	  594.7	 5084.0	...
1323842	  740.1	  594.8	 5081.0	...
1323843	  740.3	  594.8	 5080.0	...
1323844	  740.4	  594.8	 5080.0	...
1323845	  740.4	  594.7	 5082.0	...
1323846	  740.4	  594.6	 5083.0	...
1323847	  740.4	  594.6	 5083.0	...
1323848	  740.6	  594.7	 5080.0	...
1323849	  740.7	  595.2	 5077.0	...
1323850	  740.7	  595.7	 5076.0	...
1323851	  740.6	  596.1	 5076.0	...
1323852	  740.5	  596.3	 5075.0	...
1323853	  740.5	  596.3	 5074.0	...
1323854	  740.4	  596.5	 5073.0	...
1323855	  740.4	  596.8	 5073.0	...
1323856	  740.6	  597.0	 5072.0	...
1323857	  740.7	  596.9	 5071.0	...
1323858	  740.7	  596.9	 5069.0	...
1323859	  740.5	  597.0	 5068.0	...
1323860	  740.3	  596.9	 5067.0	...
1323861	  740.4	  596.7	 5068.0	...
1323862	  740.7	  596.5	 5069.0	...
1323863	  741.0	  596.3	 5069.0	...
1323864	  741.0	  596.2	 5069.0	...
1323865	  741.2	  596.0	 5069.0	...
1323866	  741.2	  595.9	 5068.0	...
1323867	  741.1	  595.8	 5066.0	...
1323868	  741.0	  595.8	 5065.0	...
1323869	  741.2	  595.9	 5064.0	...
1323870	  741.5	  596.1	 5062.0	...
1323871	  741.9	  596.3	 5060.0	...
1323872	  741.9	  596.3	 5057.0	...
1323873	  741.8	  596.2	 5057.0	...
1323874	  741.8	  596.1	 5056.0	...
1323875	  741.8	  596.1	 5056.0	...
1323876	  741.8	  596.1	 5057.0	...
1323877	  741.8	  596.1	 5058.0	...
1323878	  741.8	  596.1	 5059.0	...
1323879	  741.9	  596.2	 5058.0	...
1323880	  742.0	  596.3	 5055.0	...
1323881	  742.2	  596.3	 5053.0	...
1323882	  742.5	  596.3	 5051.0	...
1323883	  742.7	  596.3	 5052.0	...
1323884	  742.8	  596.3	 5053.0	...
MSG	1323885 0000 _ Number Off
1323885	  742.6	  596.4	 5053.0	...
1323886	  742.3	  596.2	 5053.0	...
1323887	  742.0	  595.9	 5053.0	...
1323888	  742.0	  595.7	 5054.0	...
1323889	  742.1	  595.8	 5055.0	...
1323890	  742.3	  596.4	 5056.0	...
1323891	  742.4	  596.8	 5056.0	...
1323892	  742.7	  597.3	 5056.0	...
1323893	  742.8	  597.4	 5056.0	...
1323894	  742.8	  597.4	 5056.0	...
1323895	  742.5	  597.4	 5054.0	...
1323896	  742.3	  597.5	 5052.0	...
1323897	  742.4	  598.0	 5051.0	...
1323898	  742.6	  598.4	 5052.0	...
1323899	  742.8	  598.4	 5053.0	...
1323900	  742.7	  598.1	 5054.0	...
1323901	  742.7	  598.0	 5055.0	...
1323902	  742.8	  598.2	 5055.0	...
1323903	  743.0	  598.4	 5056.0	...
1323904	  743.0	  598.4	 5055.0	...
1323905	  742.9	  598.0	 5054.0	...
1323906	  742.8	  597.7	 5052.0	...
1323907	  742.7	  597.2	 5056.0	...
1323908	  742.7	  597.2	 5060.0	...
1323909	  742.8	  597.5	 5065.0	...
1323910	  742.7	  597.8	 5065.0	...
1323911	  742.6	  598.1	 5064.0	...
1323912	  742.6	  598.1	 5063.0	...
1323913	  742.6	  598.0	 5062.0	...
1323914	  742.7	  598.0	 5062.0	...
1323915	  742.7	  598.1	 5061.0	...
1323916	  742.7	  598.2	 5060.0	...
1323917	  743.0	  598.2	 5058.0	...
1323918	  743.3	  598.3	 5059.0	...
1323919	  743.5	  598.3	 5060.0	...
1323920	  743.3	  598.4	 5060.0	...
1323921	  743.0	  598.3	 5061.0	...
1323922	  742.8	  598.1	 5064.0	...
1323923	  742.7	  597.9	 5066.0	...
1323924	  742.7	  597.8	 5068.0	...
1323925	  742.6	  597.6	 5066.0	...
1323926	  742.8	  597.4	 5064.0	...
1323927	  742.9	  597.1	 5063.0	...
1323928	  743.0	  597.0	 5061.0	...
1323929	  742.9	  597.1	 5060.0	...
1323930	  742.8	  597.4	 5059.0	...
1323931	  742.7	  597.6	 5060.0	...
1323932	  742.7	  597.5	 5063.0	...
1323933	  742.7	  597.5	 5066.0	...
1323934	  742.8	  597.6	 5070.0	...
1323935	  742.8	  597.7	 5073.0	...
1323936	  742.9	  597.7	 5072.0	...
1323937	  742.9	  597.8	 5070.0	...
1323938	  742.9	  597.8	 5068.0	...
1323939	  743.0	  597.7	 5067.0	...
1323940	  743.0	  597.6	 5066.0	...
1323941	  743.1	  597.6	 5065.0	...
1323942	  742.9	  597.8	 5064.0	...
1323943	  742.8	  598.1	 5063.0	...
1323944	  742.8	  598.4	 5062.0	...
1323945	  742.9	  598.6	 5062.0	...
1323946	  743.0	  598.5	 5061.0	...
1323947	  743.0	  598.4	 5058.0	...
1323948	  743.2	  598.3	 5055.0	...
1323949	  743.4	  598.5	 5051.0	...
1323950	  743.5	  598.7	 5052.0	...
1323951	  743.5	  598.9	 5053.0	...
1323952	  743.4	  598.9	 5053.0	...
1323953	  743.3	  598.8	 5054.0	...
1323954	  743.4	  598.7	 5054.0	...
1323955	  743.6	  598.7	 5055.0	...
1323956	  743.6	  598.7	 5057.0	...
1323957	  743.5	  598.8	 5060.0	...
1323958	  743.5	  598.8	 5063.0	...
1323959	  743.8	  598.7	 5063.0	...
1323960	  744.0	  598.8	 5063.0	...
1323961	  744.1	  599.1	 5061.0	...
1323962	  744.0	  599.4	 5059.0	...
1323963	  744.1	  599.6	 5058.0	...
1323964	  744.2	  599.8	 5060.0	...
1323965	  744.2	  599.9	 5060.0	...
1323966	  743.9	  600.1	 5059.0	...
1323967	  743.7	  600.1	 5058.0	...
1323968	  743.7	  600.1	 5059.0	...
1323969	  743.7	  600.1	 5060.0	...
1323970	  743.7	  600.1	 5063.0	...
1323971	  743.6	  600.1	 5064.0	...
1323972	  743.7	  600.1	 5061.0	...
1323973	  743.9	  600.0	 5058.0	...
1323974	  744.0	  599.9	 5058.0	...
1323975	  744.0	  599.9	 5062.0	...
1323976	  744.0	  599.9	 5066.0	...
1323977	  744.0	  599.7	 5066.0	...
1323978	  743.9	  599.4	 5066.0	...
1323979	  743.9	  599.4	 5066.0	...
1323980	  743.9	  599.6	 5065.0	...
1323981	  743.9	  599.8	 5065.0	...
1323982	  743.9	  599.8	 5065.0	...
1323983	  743.9	  599.9	 5066.0	...
1323984	  743.8	  599.9	 5066.0	...
1323985	  743.7	  599.9	 5066.0	...
1323986	  743.5	  599.9	 5066.0	...
1323987	  743.5	  599.8	 5063.0	...
1323988	  743.4	  599.8	 5059.0	...
1323989	  743.5	  599.8	 5055.0	...
1323990	  743.6	  599.8	 5055.0	...
1323991	  743.5	  599.7	 5056.0	...
1323992	  743.6	  599.7	 5057.0	...
1323993	  743.8	  599.9	 5058.0	...
1323994	  744.0	  600.1	 5058.0	...
1323995	  744.2	  600.3	 5058.0	...
1323996	  744.2	  600.4	 5057.0	...
1323997	  744.3	  600.7	 5057.0	...
1323998	  744.3	  601.0	 5058.0	...
1323999	  744.2	  600.8	 5060.0	...
1324000	  744.1	  600.5	 5059.0	...
1324001	  744.1	  600.1	 5058.0	...
1324002	  744.2	  600.0	 5058.0	...
1324003	  744.2	  600.0	 5059.0	...
1324004	  744.1	  600.1	 5059.0	...
1324005	  744.0	  600.1	 5060.0	...
1324006	  744.0	  600.1	 5061.0	...
1324007	  744.0	  600.0	 5063.0	...
1324008	  744.0	  600.0	 5063.0	...
1324009	  743.9	  600.0	 5063.0	...
1324010	  743.8	  600.0	 5064.0	...
1324011	  743.5	  599.9	 5065.0	...
1324012	  743.3	  600.0	 5067.0	...
1324013	  743.1	  600.0	 5067.0	...
1324014	  743.1	  599.9	 5067.0	...
1324015	  743.1	  599.7	 5066.0	...
1324016	  743.0	  599.6	 5065.0	...
1324017	  743.0	  599.6	 5066.0	...
1324018	  743.2	  599.7	 5066.0	...
1324019	  743.4	  599.6	 5066.0	...
1324020	  743.6	  599.5	 5065.0	...
1324021	  743.7	  599.2	 5065.0	...
1324022	  743.7	  598.9	 5064.0	...
1324023	  743.7	  598.8	 5064.0	...
1324024	  743.7	  599.1	 5068.0	...
1324025	  743.7	  599.4	 5072.0	...
1324026	  743.7	  599.4	 5074.0	...
1324027	  743.8	  599.6	 5073.0	...
1324028	  743.8	  599.9	 5072.0	...
1324029	  744.0	  600.2	 5076.0	...
1324030	  744.2	  600.2	 5078.0	...
1324031	  744.1	  600.4	 5080.0	...
1324032	  743.9	  600.7	 5080.0	...
1324033	  743.7	  601.0	 5080.0	...
1324034	  743.8	  600.8	 5079.0	...
1324035	  743.7	  600.5	 5079.0	...
1324036	  743.6	  600.2	 5079.0	...
1324037	  743.6	  600.2	 5080.0	...
1324038	  743.6	  600.2	 5081.0	...
1324039	  743.5	  600.1	 5082.0	...
1324040	  743.4	  599.9	 5083.0	...
1324041	  743.5	  599.8	 5085.0	...
1324042	  743.6	  599.6	 5085.0	...
1324043	  743.8	  599.8	 5085.0	...
1324044	  743.7	  600.0	 5086.0	...
1324045	  743.6	  600.3	 5088.0	...
1324046	  743.5	  600.1	 5089.0	...
1324047	  743.4	  599.9	 5090.0	...
1324048	  743.4	  599.7	 5092.0	...
1324049	  743.4	  599.8	 5093.0	...
1324050	  743.8	  599.8	 5093.0	...
1324051	  744.1	  600.2	 5092.0	...
1324052	  744.4	  600.6	 5089.0	...
1324053	  744.4	  601.0	 5087.0	...
1324054	  744.3	  600.9	 5086.0	...
1324055	  744.1	  600.8	 5085.0	...
1324056	  744.1	  600.7	 5084.0	...
1324057	  744.1	  600.6	 5083.0	...
1324058	  744.0	  600.6	 5082.0	...
1324059	  743.8	  600.7	 5085.0	...
1324060	  743.6	  601.2	 5088.0	...
1324061	  743.7	  601.6	 5091.0	...
1324062	  743.7	  601.9	 5091.0	...
1324063	  743.5	  601.8	 5090.0	...
1324064	  743.0	  601.8	 5088.0	...
1324065	  742.5	  601.5	 5087.0	...
1324066	  741.4	  601.4	 5087.0	...
1324067	  740.6	  601.3	 5088.0	...
1324068	  739.5	  601.4	 5088.0	...
1324069	  738.6	  601.5	 5087.0	...
1324070	  737.4	  601.4	 5086.0	...
1324071	  736.3	  601.3	 5087.0	...
1324072	  735.8	  600.6	 5088.0	...
1324073	  735.6	  600.2	 5091.0	...
1324074	  735.5	  599.7	 5093.0	...
1324075	  735.4	  599.6	 5091.0	...
1324076	  735.5	  599.5	 5088.0	...
1324077	  735.8	  599.5	 5086.0	...
1324078	  736.8	  598.5	 5087.0	...
1324079	  737.7	  597.6	 5093.0	...
1324080	  739.0	  596.5	 5097.0	...
1324081	  739.4	  596.4	 5101.0	...
1324082	  739.8	  596.2	 5099.0	...
1324083	  740.1	  595.8	 5101.0	...
1324084	  740.5	  595.3	 5104.0	...
1324085	  740.7	  595.1	 5106.0	...
1324086	  740.5	  595.3	 5106.0	...
1324087	  740.3	  596.1	 5106.0	...
1324088	  740.3	  596.8	 5105.0	...
1324089	  740.3	  597.1	 5105.0	...
1324090	  740.2	  596.8	 5110.0	...
1324091	  740.2	  596.4	 5115.0	...
1324092	  740.2	  596.3	 5117.0	...
1324093	  740.3	  596.4	 5114.0	...
1324094	  740.4	  596.5	 5112.0	...
1324095	  740.4	  596.7	 5113.0	...
1324096	  740.3	  597.0	 5115.0	...
MSG	1324097 0000 _ Number On
1324097	  740.2	  597.3	 5116.0	...
1324098	  739.9	  597.7	 5117.0	...
1324099	  739.6	  597.7	 5117.0	...
1324100	  739.7	  597.8	 5115.0	...
1324101	  740.0	  597.8	 5113.0	...
1324102	  740.3	  597.7	 5111.0	...
1324103	  740.2	  597.6	 5111.0	...
1324104	  740.1	  597.5	 5111.0	...
1324105	  740.0	  597.5	 5111.0	...
1324106	  739.9	  597.7	 5113.0	...
1324107	  739.9	  597.8	 5115.0	...
1324108	  739.9	  597.8	 5117.0	...
1324109	  739.7	  597.9	 5118.0	...
1324110	  739.5	  598.0	 5118.0	...
1324111	  739.4	  598.2	 5118.0	...
1324112	  739.4	  598.3	 5119.0	...
1324113	  739.4	  598.3	 5122.0	...
1324114	  739.4	  598.6	 5124.0	...
1324115	  739.6	  598.9	 5125.0	...
1324116	  739.9	  599.0	 5126.0	...
1324117	  740.2	  598.7	 5127.0	...
1324118	  740.0	  598.5	 5126.0	...
1324119	  739.7	  598.5	 5124.0	...
1324120	  739.3	  598.5	 5122.0	...
1324121	  739.2	  598.5	 5122.0	...
1324122	  739.0	  598.5	 5122.0	...
1324123	  739.0	  598.5	 5123.0	...
1324124	  739.0	  598.4	 5123.0	...
1324125	  739.1	  598.5	 5128.0	...
1324126	  739.1	  598.5	 5132.0	...
1324127	  739.1	  598.3	 5134.0	...
1324128	  739.2	  598.0	 5132.0	...
1324129	  739.1	  597.7	 5129.0	...
1324130	  739.1	  597.8	 5129.0	...
1324131	  739.5	  597.8	 5130.0	...
1324132	  740.0	  597.8	 5130.0	...
1324133	  740.4	  597.7	 5130.0	...
1324134	  740.5	  597.6	 5130.0	...
1324135	  740.6	  597.5	 5129.0	...
1324136	  740.5	  597.5	 5129.0	...
1324137	  740.3	  597.4	 5130.0	...
1324138	  740.0	  597.3	 5132.0	...
1324139	  740.0	  597.1	 5134.0	...
1324140	  740.0	  597.5	 5135.0	...
1324141	  740.1	  597.9	 5136.0	...
1324142	  740.1	  598.4	 5137.0	...
1324143	  740.1	  598.4	 5137.0	...
1324144	  740.1	  598.3	 5137.0	...
1324145	  740.1	  598.3	 5137.0	...
1324146	  740.1	  598.2	 5138.0	...
1324147	  740.1	  598.2	 5138.0	...
1324148	  740.1	  598.2	 5139.0	...
1324149	  739.9	  598.3	 5139.0	...
1324150	  739.7	  598.3	 5139.0	...
1324151	  739.8	  598.3	 5140.0	...
1324152	  740.3	  598.2	 5140.0	...
1324153	  740.8	  598.1	 5140.0	...
1324154	  741.1	  598.0	 5140.0	...
1324155	  741.2	  598.0	 5139.0	...
1324156	  741.4	  597.9	 5140.0	...
1324157	  741.3	  598.0	 5140.0	...
1324158	  741.3	  598.1	 5141.0	...
1324159	  741.2	  598.2	 5140.0	...
1324160	  740.8	  598.3	 5140.0	...
1324161	  740.5	  598.3	 5141.0	...
1324162	  740.2	  598.4	 5140.0	...
1324163	  740.3	  598.8	 5140.0	...
1324164	  740.4	  599.2	 5139.0	...
1324165	  740.5	  599.3	 5139.0	...
1324166	  740.5	  599.1	 5140.0	...
1324167	  740.4	  599.0	 5141.0	...
1324168	  740.3	  599.5	 5143.0	...
1324169	  740.4	  599.9	 5145.0	...
1324170	  740.6	  600.2	 5147.0	...
1324171	  740.8	  600.2	 5149.0	...
1324172	  740.7	  600.5	 5147.0	...
1324173	  740.7	  601.0	 5144.0	...
1324174	  740.6	  601.5	 5141.0	...
1324175	  740.7	  601.5	 5143.0	...
1324176	  740.7	  601.5	 5145.0	...
1324177	  740.6	  601.5	 5148.0	...
1324178	  740.5	  601.5	 5149.0	...
1324179	  740.4	  601.4	 5148.0	...
1324180	  740.4	  601.1	 5147.0	...
1324181	  740.3	  601.0	 5147.0	...
1324182	  740.3	  601.3	 5147.0	...
1324183	  740.4	  601.6	 5147.0	...
1324184	  740.4	  602.0	 5149.0	...
1324185	  740.4	  602.0	 5153.0	...
1324186	  740.4	  601.6	 5157.0	...
1324187	  740.3	  601.2	 5157.0	...
1324188	  740.4	  600.7	 5155.0	...
1324189	  740.8	  600.7	 5154.0	...
1324190	  741.2	  600.8	 5154.0	...
1324191	  741.2	  601.3	 5151.0	...
1324192	  740.9	  601.8	 5148.0	...
1324193	  740.7	  602.1	 5145.0	...
1324194	  740.5	  601.9	 5145.0	...
1324195	  740.4	  601.7	 5148.0	...
1324196	  740.2	  601.5	 5151.0	...
1324197	  740.2	  601.8	 5154.0	...
1324198	  740.2	  601.9	 5154.0	...
1324199	  740.2	  602.1	 5153.0	...
1324200	  740.2	  602.3	 5152.0	...
1324201	  740.2	  602.5	 5152.0	...
1324202	  740.6	  602.7	 5154.0	...
1324203	  740.9	  602.6	 5157.0	...
1324204	  741.1	  602.8	 5159.0	...
1324205	  740.9	  603.3	 5158.0	...
1324206	  740.8	  603.7	 5157.0	...
1324207	  740.8	  604.0	 5156.0	...
1324208	  740.8	  604.1	 5156.0	...
1324209	  740.7	  604.1	 5158.0	...
1324210	  740.6	  603.8	 5159.0	...
1324211	  740.4	  603.6	 5161.0	...
1324212	  740.3	  603.3	 5159.0	...
1324213	  740.4	  603.4	 5157.0	...
1324214	  740.5	  603.3	 5156.0	...
1324215	  740.7	  603.2	 5158.0	...
1324216	  740.7	  603.1	 5161.0	...
1324217	  740.6	  603.1	 5162.0	...
1324218	  740.6	  603.3	 5164.0	...
1324219	  740.9	  603.4	 5164.0	...
1324220	  741.2	  603.5	 5163.0	...
1324221	  741.4	  603.5	 5164.0	...
1324222	  741.3	  603.5	 5165.0	...
1324223	  741.3	  603.5	 5166.0	...
1324224	  741.5	  603.4	 5166.0	...
1324225	  741.5	  603.3	 5167.0	...
1324226	  741.4	  603.4	 5165.0	...
1324227	  741.4	  603.6	 5163.0	...
1324228	  741.5	  603.9	 5161.0	...
1324229	  741.6	  604.1	 5162.0	...
1324230	  741.5	  604.4	 5162.0	...
1324231	  741.3	  604.4	 5162.0	...
1324232	  741.2	  604.5	 5164.0	...
1324233	  741.2	  604.7	 5167.0	...
1324234	  741.3	  605.0	 5170.0	...
1324235	  741.6	  605.3	 5170.0	...
1324236	  741.8	  605.0	 5171.0	...
1324237	  742.2	  604.5	 5171.0	...
1324238	  742.3	  604.3	 5170.0	...
1324239	  742.3	  604.5	 5169.0	...
1324240	  742.2	  604.6	 5168.0	...
1324241	  742.1	  604.5	 5168.0	...
1324242	  741.9	  604.4	 5167.0	...
1324243	  741.7	  604.5	 5167.0	...
1324244	  741.5	  604.6	 5167.0	...
1324245	  741.6	  604.8	 5167.0	...
1324246	  741.6	  604.9	 5168.0	...
1324247	  741.7	  605.0	 5168.0	...
1324248	  741.6	  604.9	 5168.0	...
1324249	  741.5	  604.9	 5168.0	...
1324250	  741.4	  605.0	 5169.0	...
1324251	  741.5	  605.1	 5170.0	...
1324252	  741.4	  605.1	 5171.0	...
1324253	  741.3	  604.8	 5175.0	...
1324254	  741.2	  604.6	 5178.0	...
1324255	  741.3	  604.4	 5181.0	...
1324256	  741.3	  604.4	 5182.0	...
1324257	  741.3	  604.2	 5183.0	...
1324258	  741.2	  604.1	 5184.0	...
1324259	  741.0	  604.0	 5183.0	...
1324260	  740.8	  603.9	 5182.0	...
1324261	  741.0	  603.8	 5185.0	...
1324262	  741.3	  603.7	 5189.0	...
1324263	  741.7	  603.7	 5193.0	...
1324264	  741.7	  603.8	 5192.0	...
1324265	  741.6	  603.9	 5192.0	...
1324266	  741.5	  604.0	 5190.0	...
1324267	  741.3	  604.0	 5189.0	...
1324268	  741.4	  603.8	 5188.0	...
1324269	  741.5	  604.0	 5188.0	...
1324270	  741.8	  604.2	 5188.0	...
1324271	  741.8	  604.5	 5190.0	...
1324272	  742.0	  604.8	 5193.0	...
1324273	  742.1	  605.2	 5196.0	...
1324274	  742.3	  605.7	 5195.0	...
1324275	  742.3	  605.8	 5194.0	...
1324276	  742.2	  606.0	 5194.0	...
1324277	  742.1	  606.0	 5194.0	...
1324278	  742.0	  606.1	 5195.0	...
1324279	  742.0	  606.3	 5194.0	...
1324280	  741.8	  605.8	 5194.0	...
1324281	  741.7	  605.0	 5194.0	...
1324282	  741.7	  604.3	 5194.0	...
1324283	  741.8	  604.3	 5197.0	...
1324284	  741.9	  604.5	 5199.0	...
1324285	  741.9	  604.8	 5201.0	...
1324286	  742.0	  605.0	 5201.0	...
1324287	  742.0	  605.0	 5201.0	...
1324288	  741.8	  605.0	 5202.0	...
1324289	  741.5	  605.0	 5202.0	...
1324290	  741.3	  605.0	 5203.0	...
1324291	  741.5	  605.1	 5202.0	...
1324292	  741.9	  605.5	 5201.0	...
1324293	  742.2	  605.9	 5200.0	...
1324294	  742.6	  605.9	 5199.0	...
1324295	  742.7	  605.3	 5199.0	...
1324296	  742.7	  604.6	 5199.0	...
1324297	  742.7	  604.2	 5198.0	...
1324298	  742.7	  604.4	 5199.0	...
1324299	  742.4	  604.6	 5200.0	...
1324300	  742.2	  604.6	 5200.0	...
1324301	  741.9	  604.6	 5198.0	...
1324302	  741.9	  604.5	 5197.0	...
1324303	  742.1	  604.4	 5197.0	...
1324304	  742.2	  604.4	 5197.0	...
1324305	  742.2	  604.4	 5198.0	...
1324306	  742.6	  604.4	 5197.0	...
1324307	  743.0	  604.4	 5196.0	...
1324308	  743.4	  604.1	 5195.0	...
1324309	  743.3	  604.0	 5198.0	...
1324310	  743.2	  603.9	 5200.0	...
1324311	  743.1	  604.0	 5203.0	...
1324312	  742.9	  604.1	 5205.0	...
1324313	  742.7	  604.2	 5204.0	...
1324314	  742.6	  604.2	 5203.0	...
1324315	  742.4	  604.3	 5204.0	...
1324316	  742.4	  604.3	 5207.0	...
1324317	  742.4	  604.6	 5209.0	...
1324318	  742.6	  604.8	 5209.0	...
1324319	  743.0	  604.8	 5208.0	...
1324320	  743.4	  604.7	 5207.0	...
1324321	  743.4	  604.3	 5207.0	...
1324322	  743.1	  604.1	 5207.0	...
1324323	  742.8	  603.9	 5207.0	...
1324324	  742.7	  603.9	 5208.0	...
1324325	  742.7	  604.1	 5208.0	...
1324326	  742.8	  604.2	 5209.0	...
1324327	  742.9	  604.2	 5209.0	...
1324328	  742.8	  604.2	 5209.0	...
1324329	  742.7	  604.1	 5208.0	...
1324330	  742.6	  604.1	 5207.0	...
1324331	  742.7	  604.2	 5209.0	...
1324332	  742.8	  604.3	 5210.0	...
1324333	  743.0	  604.3	 5211.0	...
1324334	  743.2	  604.3	 5211.0	...
1324335	  743.3	  604.2	 5211.0	...
1324336	  743.1	  604.1	 5211.0	...
1324337	  742.7	  604.1	 5211.0	...
1324338	  742.7	  604.4	 5211.0	...
1324339	  743.2	  604.6	 5211.0	...
1324340	  743.6	  604.7	 5210.0	...
1324341	  743.4	  604.5	 5210.0	...
1324342	  743.3	  604.4	 5210.0	...
1324343	  743.2	  604.3	 5212.0	...
1324344	  743.2	  604.3	 5213.0	...
1324345	  743.2	  604.7	 5214.0	...
1324346	  743.3	  605.3	 5213.0	...
1324347	  743.3	  605.7	 5213.0	...
1324348	  743.4	  605.6	 5217.0	...
1324349	  743.4	  605.6	 5221.0	...
1324350	  743.4	  605.4	 5223.0	...
1324351	  743.3	  605.2	 5223.0	...
1324352	  743.3	  605.0	 5223.0	...
1324353	  743.4	  604.9	 5225.0	...
1324354	  743.4	  604.8	 5226.0	...
1324355	  743.5	  604.6	 5226.0	...
1324356	  743.5	  604.5	 5226.0	...
1324357	  743.5	  604.8	 5225.0	...
1324358	  743.5	  605.2	 5224.0	...
1324359	  743.6	  605.5	 5224.0	...
1324360	  743.8	  605.6	 5226.0	...
1324361	  743.9	  605.7	 5229.0	...
1324362	  743.8	  605.5	 5231.0	...
1324363	  743.8	  605.2	 5233.0	...
1324364	  743.8	  604.9	 5235.0	...
1324365	  743.8	  604.9	 5236.0	...
1324366	  743.7	  604.8	 5236.0	...
1324367	  743.6	  605.3	 5235.0	...
1324368	  743.3	  605.7	 5234.0	...
1324369	  743.1	  605.9	 5235.0	...
1324370	  743.0	  605.7	 5235.0	...
1324371	  743.0	  605.7	 5235.0	...
1324372	  743.0	  605.9	 5233.0	...
1324373	  743.0	  606.1	 5233.0	...
1324374	  743.0	  606.1	 5233.0	...
1324375	  743.0	  606.1	 5231.0	...
1324376	  743.0	  606.1	 5229.0	...
1324377	  743.0	  606.0	 5229.0	...
1324378	  743.0	  605.8	 5231.0	...
1324379	  743.0	  605.6	 5232.0	...
1324380	  743.0	  605.6	 5232.0	...
1324381	  743.0	  605.7	 5232.0	...
1324382	  742.9	  605.9	 5233.0	...
1324383	  743.0	  606.0	 5234.0	...
1324384	  743.2	  606.0	 5234.0	...
1324385	  743.0	  606.1	 5235.0	...
1324386	  742.8	  606.3	 5238.0	...
1324387	  742.5	  606.4	 5242.0	...
1324388	  742.5	  606.5	 5245.0	...
1324389	  742.4	  606.5	 5246.0	...
1324390	  742.3	  606.4	 5246.0	...
1324391	  742.5	  606.3	 5245.0	...
1324392	  742.8	  606.2	 5243.0	...
1324393	  743.1	  606.0	 5242.0	...
1324394	  743.1	  606.1	 5242.0	...
1324395	  743.2	  606.1	 5241.0	...
1324396	  743.2	  606.3	 5241.0	...
1324397	  743.1	  606.3	 5241.0	...
1324398	  743.0	  606.4	 5243.0	...
1324399	  743.0	  606.5	 5245.0	...
1324400	  743.1	  606.6	 5244.0	...
MSG	1324401 0000 _ Number Off
1324401	  742.8	  606.3	 5242.0	...
1324402	  742.6	  605.9	 5243.0	...
1324403	  742.3	  605.5	 5246.0	...
1324404	  742.4	  605.5	 5247.0	...
1324405	  742.5	  605.6	 5246.0	...
1324406	  742.6	  605.6	 5246.0	...
1324407	  742.7	  605.6	 5247.0	...
1324408	  742.8	  605.6	 5247.0	...
1324409	  742.8	  605.6	 5247.0	...
1324410	  742.7	  605.7	 5249.0	...
1324411	  742.7	  605.5	 5251.0	...
1324412	  742.7	  605.3	 5252.0	...
1324413	  742.8	  605.1	 5252.0	...
1324414	  742.7	  605.1	 5252.0	...
1324415	  742.9	  605.0	 5252.0	...
1324416	  743.1	  605.4	 5252.0	...
1324417	  743.3	  605.9	 5252.0	...
1324418	  743.3	  606.0	 5252.0	...
1324419	  743.2	  605.5	 5253.0	...
1324420	  742.9	  605.2	 5252.0	...
1324421	  742.8	  605.4	 5252.0	...
1324422	  742.8	  605.5	 5252.0	...
1324423	  742.8	  605.7	 5253.0	...
1324424	  742.9	  605.8	 5254.0	...
1324425	  743.0	  605.8	 5255.0	...
1324426	  743.4	  606.0	 5255.0	...
1324427	  743.7	  606.1	 5253.0	...
1324428	  743.9	  606.2	 5252.0	...
1324429	  744.0	  606.3	 5251.0	...
1324430	  744.0	  606.1	 5252.0	...
1324431	  744.1	  605.8	 5252.0	...
1324432	  744.3	  605.6	 5252.0	...
1324433	  744.5	  605.5	 5253.0	...
1324434	  744.8	  605.4	 5256.0	...
1324435	  744.8	  605.3	 5259.0	...
1324436	  744.8	  605.3	 5261.0	...
1324437	  744.8	  605.3	 5262.0	...
1324438	  745.0	  605.5	 5262.0	...
1324439	  745.1	  605.7	 5263.0	...
1324440	  745.3	  605.5	 5264.0	...
1324441	  745.0	  605.2	 5264.0	...
1324442	  744.7	  605.0	 5265.0	...
1324443	  744.4	  605.0	 5265.0	...
1324444	  744.4	  605.3	 5265.0	...
1324445	  744.7	  605.5	 5264.0	...
1324446	  745.1	  605.7	 5264.0	...
1324447	  745.4	  605.7	 5262.0	...
1324448	  745.4	  605.7	 5259.0	...
1324449	  745.3	  605.6	 5257.0	...
1324450	  745.2	  605.4	 5258.0	...
1324451	  745.1	  605.0	 5259.0	...
1324452	  745.0	  604.6	 5260.0	...
1324453	  744.9	  604.5	 5260.0	...
1324454	  744.9	  604.7	 5260.0	...
1324455	  745.0	  604.9	 5260.0	...
1324456	  744.9	  605.1	 5260.0	...
1324457	  744.6	  605.2	 5260.0	...
1324458	  744.3	  605.4	 5262.0	...
1324459	  744.4	  605.5	 5263.0	...
1324460	  744.4	  605.6	 5264.0	...
1324461	  744.6	  605.5	 5266.0	...
1324462	  744.6	  605.2	 5268.0	...
1324463	  744.6	  604.8	 5270.0	...
1324464	  744.5	  604.3	 5273.0	...
1324465	  744.4	  604.1	 5277.0	...
1324466	  744.4	  603.8	 5277.0	...
1324467	  744.4	  603.5	 5276.0	...
1324468	  744.0	  603.2	 5274.0	...
1324469	  743.7	  603.5	 5274.0	...
1324470	  743.5	  604.0	 5273.0	...
1324471	  743.6	  604.0	 5272.0	...
1324472	  743.6	  603.6	 5272.0	...
1324473	  743.6	  603.2	 5272.0	...
1324474	  743.6	  603.2	 5276.0	...
1324475	  743.6	  603.1	 5279.0	...
1324476	  743.6	  603.1	 5281.0	...
1324477	  743.6	  602.9	 5280.0	...
1324478	  743.6	  602.6	 5279.0	...
1324479	  743.5	  602.4	 5280.0	...
1324480	  743.8	  602.3	 5281.0	...
1324481	  744.1	  602.4	 5283.0	...
1324482	  744.4	  602.5	 5284.0	...
1324483	  744.8	  602.3	 5283.0	...
1324484	  745.1	  602.0	 5281.0	...
1324485	  745.4	  601.9	 5279.0	...
1324486	  745.4	  602.2	 5279.0	...
1324487	  745.6	  602.1	 5279.0	...
1324488	  745.7	  601.8	 5280.0	...
1324489	  745.7	  601.6	 5282.0	...
1324490	  745.5	  601.6	 5283.0	...
1324491	  745.3	  601.7	 5284.0	...
1324492	  745.2	  601.5	 5286.0	...
1324493	  745.1	  601.2	 5287.0	...
1324494	  745.0	  600.8	 5289.0	...
1324495	  745.0	  600.6	 5288.0	...
1324496	  745.2	  600.4	 5287.0	...
1324497	  745.6	  600.4	 5287.0	...
1324498	  745.9	  600.3	 5287.0	...
1324499	  746.0	  600.2	 5287.0	...
1324500	  746.0	  600.0	 5287.0	...
1324501	  746.1	  600.1	 5287.0	...
1324502	  746.2	  600.6	 5285.0	...
1324503	  746.2	  601.1	 5283.0	...
1324504	  746.1	  601.6	 5281.0	...
1324505	  746.1	  601.6	 5283.0	...
1324506	  746.1	  601.6	 5286.0	...
1324507	  746.1	  601.7	 5289.0	...
1324508	  746.1	  601.8	 5290.0	...
1324509	  746.2	  601.8	 5290.0	...
1324510	  746.3	  601.4	 5290.0	...
1324511	  746.4	  601.0	 5290.0	...
1324512	  746.6	  601.1	 5289.0	...
1324513	  746.6	  601.4	 5292.0	...
1324514	  746.5	  601.8	 5294.0	...
1324515	  746.4	  601.8	 5295.0	...
1324516	  746.5	  601.7	 5294.0	...
1324517	  746.8	  601.6	 5293.0	...
1324518	  746.9	  601.5	 5293.0	...
1324519	  746.7	  601.5	 5294.0	...
1324520	  746.5	  601.6	 5296.0	...
1324521	  746.5	  601.6	 5298.0	...
1324522	  746.5	  601.5	 5299.0	...
1324523	  746.5	  601.4	 5299.0	...
1324524	  746.4	  601.2	 5300.0	...
1324525	  746.3	  601.2	 5300.0	...
1324526	  746.2	  601.2	 5301.0	...
1324527	  746.1	  601.1	 5302.0	...
1324528	  746.2	  600.9	 5304.0	...
1324529	  746.4	  600.8	 5306.0	...
1324530	  746.6	  600.7	 5304.0	...
1324531	  746.6	  600.8	 5302.0	...
1324532	  746.6	  600.7	 5300.0	...
1324533	  746.7	  600.7	 5300.0	...
1324534	  746.8	  600.7	 5299.0	...
1324535	  746.9	  600.9	 5298.0	...
1324536	  747.0	  601.2	 5299.0	...
1324537	  746.8	  601.5	 5297.0	...
1324538	  746.6	  601.7	 5294.0	...
1324539	  746.8	  601.8	 5293.0	...
1324540	  747.1	  601.7	 5295.0	...
1324541	  747.1	  601.7	 5297.0	...
1324542	  746.8	  601.7	 5298.0	...
1324543	  746.4	  601.7	 5298.0	...
1324544	  746.6	  601.6	 5299.0	...
1324545	  746.7	  601.7	 5300.0	...
1324546	  746.6	  602.1	 5301.0	...
1324547	  746.4	  602.5	 5302.0	...
1324548	  746.2	  602.2	 5303.0	...
1324549	  746.4	  601.8	 5303.0	...
1324550	  746.7	  601.3	 5302.0	...
1324551	  746.9	  601.2	 5300.0	...
1324552	  747.0	  601.1	 5302.0	...
1324553	  746.9	  601.1	 5304.0	...
1324554	  746.7	  601.0	 5307.0	...
1324555	  746.7	  601.2	 5306.0	...
1324556	  746.7	  601.4	 5304.0	...
1324557	  746.7	  601.5	 5302.0	...
1324558	  746.4	  601.6	 5300.0	...
1324559	  746.2	  601.7	 5301.0	...
1324560	  746.1	  601.7	 5301.0	...
1324561	  746.1	  601.7	 5301.0	...
1324562	  746.0	  601.6	 5301.0	...
1324563	  746.1	  601.4	 5302.0	...
1324564	  746.1	  601.3	 5303.0	...
1324565	  746.2	  601.4	 5304.0	...
1324566	  746.3	  601.5	 5306.0	...
1324567	  746.4	  601.6	 5308.0	...
1324568	  746.6	  601.6	 5309.0	...
1324569	  746.7	  601.7	 5310.0	...
1324570	  746.7	  601.8	 5309.0	...
1324571	  746.7	  601.9	 5310.0	...
1324572	  746.6	  601.9	 5312.0	...
1324573	  746.5	  601.7	 5311.0	...
1324574	  746.6	  601.5	 5308.0	...
1324575	  746.7	  601.3	 5305.0	...
1324576	  746.9	  601.2	 5304.0	...
1324577	  746.9	  601.3	 5306.0	...
1324578	  746.8	  601.4	 5308.0	...
1324579	  746.7	  601.6	 5310.0	...
1324580	  746.6	  601.7	 5310.0	...
1324581	  746.9	  601.8	 5311.0	...
1324582	  747.2	  601.7	 5311.0	...
1324583	  747.4	  601.5	 5311.0	...
1324584	  747.3	  601.1	 5312.0	...
1324585	  747.1	  600.7	 5314.0	...
1324586	  746.8	  600.4	 5315.0	...
1324587	  746.6	  600.4	 5315.0	...
1324588	  746.3	  600.5	 5315.0	...
1324589	  746.2	  600.5	 5314.0	...
1324590	  746.3	  600.5	 5315.0	...
1324591	  746.6	  600.5	 5316.0	...
1324592	  746.8	  600.5	 5318.0	...
1324593	  746.9	  600.5	 5318.0	...
1324594	  746.9	  600.5	 5318.0	...
1324595	  746.9	  600.4	 5318.0	...
1324596	  747.0	  600.4	 5319.0	...
1324597	  747.1	  600.3	 5320.0	...
1324598	  747.2	  600.1	 5320.0	...
1324599	  747.2	  599.9	 5320.0	...
1324600	  747.1	  599.9	 5322.0	...
1324601	  747.0	  600.2	 5324.0	...
MSG	1324602 0000 _ Number On
1324602	  746.8	  600.5	 5327.0	...
1324603	  746.7	  600.4	 5328.0	...
1324604	  746.5	  600.0	 5331.0	...
1324605	  746.4	  599.9	 5334.0	...
1324606	  746.5	  599.7	 5336.0	...
1324607	  746.5	  599.6	 5334.0	...
1324608	  746.6	  599.4	 5332.0	...
1324609	  746.6	  599.4	 5331.0	...
1324610	  746.7	  599.3	 5331.0	...
1324611	  746.9	  599.2	 5332.0	...
1324612	  747.0	  599.1	 5334.0	...
1324613	  747.1	  599.0	 5336.0	...
1324614	  747.1	  599.1	 5338.0	...
1324615	  747.2	  599.3	 5337.0	...
1324616	  747.2	  599.5	 5337.0	...
1324617	  747.2	  599.7	 5336.0	...
1324618	  747.2	  599.8	 5335.0	...
1324619	  747.1	  599.8	 5337.0	...
1324620	  747.1	  599.8	 5339.0	...
1324621	  747.2	  599.8	 5341.0	...
1324622	  747.3	  599.7	 5342.0	...
1324623	  747.4	  599.6	 5344.0	...
1324624	  747.4	  599.5	 5345.0	...
1324625	  747.5	  599.5	 5345.0	...
1324626	  747.5	  599.4	 5344.0	...
1324627	  747.3	  599.3	 5345.0	...
1324628	  747.1	  599.1	 5347.0	...
1324629	  746.9	  599.2	 5350.0	...
1324630	  746.9	  599.2	 5350.0	...
1324631	  746.9	  599.1	 5351.0	...
1324632	  746.9	  599.1	 5351.0	...
1324633	  746.8	  598.9	 5351.0	...
1324634	  746.7	  598.7	 5351.0	...
1324635	  746.7	  598.8	 5351.0	...
1324636	  746.8	  599.4	 5351.0	...
1324637	  746.8	  600.0	 5352.0	...
1324638	  746.8	  600.5	 5354.0	...
1324639	  746.8	  600.6	 5353.0	...
1324640	  746.8	  600.3	 5351.0	...
1324641	  747.0	  599.9	 5349.0	...
1324642	  747.1	  599.5	 5349.0	...
1324643	  747.3	  599.6	 5353.0	...
1324644	  747.4	  599.6	 5356.0	...
1324645	  747.3	  599.5	 5360.0	...
1324646	  747.1	  599.5	 5361.0	...
1324647	  746.8	  599.6	 5361.0	...
1324648	  746.6	  599.6	 5360.0	...
1324649	  746.6	  599.5	 5359.0	...
1324650	  746.6	  599.2	 5360.0	...
1324651	  746.7	  599.0	 5361.0	...
1324652	  746.9	  599.0	 5363.0	...
1324653	  746.9	  599.2	 5363.0	...
1324654	  747.0	  599.5	 5364.0	...
1324655	  746.9	  599.6	 5364.0	...
1324656	  746.7	  599.7	 5363.0	...
1324657	  746.8	  599.8	 5365.0	...
1324658	  746.9	  599.6	 5367.0	...
1324659	  747.0	  599.2	 5371.0	...
1324660	  747.0	  598.7	 5372.0	...
1324661	  747.1	  598.6	 5373.0	...
1324662	  747.0	  598.6	 5373.0	...
1324663	  746.9	  598.6	 5373.0	...
1324664	  746.7	  598.2	 5372.0	...
1324665	  746.6	  597.7	 5374.0	...
1324666	  746.4	  597.3	 5376.0	...
1324667	  746.3	  597.2	 5378.0	...
1324668	  746.3	  597.4	 5378.0	...
1324669	  746.3	  597.5	 5380.0	...
1324670	  746.3	  597.6	 5383.0	...
1324671	  746.2	  597.6	 5387.0	...
1324672	  746.2	  597.6	 5387.0	...
1324673	  746.2	  597.7	 5387.0	...
1324674	  746.3	  597.7	 5385.0	...
1324675	  746.4	  597.6	 5384.0	...
1324676	  746.4	  597.5	 5384.0	...
1324677	  746.4	  597.4	 5384.0	...
1324678	  746.3	  597.3	 5384.0	...
1324679	  746.3	  597.2	 5384.0	...
1324680	  746.3	  597.2	 5384.0	...
1324681	  746.3	  597.1	 5384.0	...
1324682	  746.3	  597.1	 5385.0	...
1324683	  746.2	  597.0	 5387.0	...
1324684	  746.0	  597.0	 5388.0	...
1324685	  745.8	  596.9	 5390.0	...
1324686	  745.7	  596.8	 5390.0	...
1324687	  745.6	  596.7	 5391.0	...
1324688	  745.5	  596.7	 5392.0	...
1324689	  745.4	  596.8	 5394.0	...
1324690	  745.3	  596.9	 5399.0	...
1324691	  745.3	  597.0	 5402.0	...
1324692	  745.7	  597.0	 5407.0	...
1324693	  746.1	  597.0	 5408.0	...
1324694	  746.2	  596.8	 5410.0	...
1324695	  746.1	  596.8	 5410.0	...
1324696	  746.1	  596.7	 5411.0	...
1324697	  746.3	  596.6	 5411.0	...
1324698	  746.5	  596.3	 5411.0	...
1324699	  746.4	  595.7	 5410.0	...
1324700	  746.1	  595.3	 5409.0	...
1324701	  745.9	  594.9	 5409.0	...
1324702	  745.6	  595.0	 5407.0	...
1324703	  745.6	  594.9	 5406.0	...
1324704	  745.6	  594.8	 5404.0	...
1324705	  745.5	  594.8	 5405.0	...
1324706	  745.5	  594.8	 5409.0	...
1324707	  745.5	  595.0	 5414.0	...
1324708	  745.4	  595.2	 5418.0	...
1324709	  745.3	  595.4	 5419.0	...
1324710	  745.8	  595.6	 5419.0	...
1324711	  746.3	  595.8	 5420.0	...
1324712	  746.8	  595.5	 5421.0	...
1324713	  746.9	  595.2	 5422.0	...
1324714	  746.9	  594.9	 5423.0	...
1324715	  747.0	  594.8	 5424.0	...
1324716	  746.9	  594.8	 5426.0	...
1324717	  746.9	  594.7	 5428.0	...
1324718	  746.6	  594.3	 5429.0	...
1324719	  746.4	  594.0	 5429.0	...
1324720	  746.1	  594.0	 5429.0	...
1324721	  746.2	  594.5	 5429.0	...
1324722	  746.1	  594.8	 5430.0	...
1324723	  746.0	  594.7	 5431.0	...
1324724	  745.9	  594.6	 5432.0	...
1324725	  746.0	  594.6	 5432.0	...
1324726	  746.0	  594.6	 5432.0	...
1324727	  746.0	  594.5	 5432.0	...
1324728	  746.0	  594.5	 5433.0	...
1324729	  746.0	  594.5	 5437.0	...
1324730	  746.0	  594.5	 5440.0	...
1324731	  746.0	  594.5	 5443.0	...
1324732	  746.0	  594.4	 5441.0	...
1324733	  746.0	  594.3	 5440.0	...
1324734	  746.0	  594.3	 5441.0	...
1324735	  746.0	  594.3	 5442.0	...
1324736	  746.0	  594.3	 5443.0	...
1324737	  746.0	  594.2	 5443.0	...
1324738	  746.1	  594.1	 5444.0	...
1324739	  746.2	  593.9	 5446.0	...
1324740	  746.4	  593.9	 5447.0	...
1324741	  746.5	  593.6	 5448.0	...
1324742	  746.7	  593.3	 5449.0	...
1324743	  746.7	  593.0	 5449.0	...
1324744	  746.5	  593.0	 5448.0	...
1324745	  746.4	  593.1	 5447.0	...
1324746	  746.3	  593.1	 5447.0	...
1324747	  746.3	  593.2	 5450.0	...
1324748	  746.3	  593.2	 5453.0	...
1324749	  746.2	  593.1	 5455.0	...
1324750	  745.9	  592.9	 5456.0	...
1324751	  745.7	  592.8	 5457.0	...
1324752	  745.5	  592.6	 5458.0	...
1324753	  745.4	  592.4	 5458.0	...
1324754	  745.5	  592.6	 5456.0	...
1324755	  745.7	  592.7	 5454.0	...
1324756	  745.8	  592.6	 5455.0	...
1324757	  745.8	  592.4	 5459.0	...
1324758	  745.7	  592.0	 5462.0	...
1324759	  745.8	  591.8	 5462.0	...
1324760	  745.8	  591.6	 5463.0	...
1324761	  745.9	  591.8	 5464.0	...
1324762	  745.8	  592.0	 5464.0	...
1324763	  745.7	  592.3	 5463.0	...
1324764	  745.6	  592.4	 5462.0	...
1324765	  745.8	  592.2	 5461.0	...
1324766	  746.0	  591.9	 5461.0	...
1324767	  746.2	  591.6	 5462.0	...
1324768	  746.0	  591.6	 5462.0	...
1324769	  745.9	  591.6	 5462.0	...
1324770	  745.8	  591.5	 5461.0	...
1324771	  745.7	  591.5	 5459.0	...
1324772	  745.7	  591.6	 5458.0	...
1324773	  745.7	  591.7	 5458.0	...
1324774	  745.9	  591.6	 5458.0	...
1324775	  746.0	  591.5	 5459.0	...
1324776	  746.0	  591.3	 5460.0	...
1324777	  746.0	  591.3	 5462.0	...
1324778	  746.0	  591.2	 5462.0	...
1324779	  746.0	  591.1	 5463.0	...
1324780	  746.0	  590.9	 5463.0	...
1324781	  745.9	  590.8	 5464.0	...
1324782	  745.9	  591.0	 5464.0	...
1324783	  746.0	  591.3	 5465.0	...
1324784	  746.2	  591.6	 5465.0	...
1324785	  746.4	  591.2	 5467.0	...
1324786	  746.4	  590.8	 5469.0	...
1324787	  746.2	  590.5	 5470.0	...
1324788	  746.0	  590.5	 5472.0	...
1324789	  745.7	  590.4	 5474.0	...
1324790	  745.7	  590.3	 5476.0	...
1324791	  745.9	  590.3	 5477.0	...
1324792	  746.0	  590.3	 5478.0	...
1324793	  746.1	  590.3	 5477.0	...
1324794	  746.1	  590.7	 5475.0	...
1324795	  746.2	  591.0	 5473.0	...
1324796	  746.3	  591.3	 5473.0	...
1324797	  746.3	  591.1	 5475.0	...
1324798	  746.2	  590.8	 5478.0	...
1324799	  746.0	  590.2	 5480.0	...
1324800	  746.0	  589.9	 5480.0	...
1324801	  746.0	  589.8	 5480.0	...
1324802	  746.1	  589.9	 5482.0	...
1324803	  746.2	  589.8	 5485.0	...
1324804	  746.4	  589.7	 5488.0	...
1324805	  746.4	  589.6	 5488.0	...
1324806	  746.2	  589.6	 5488.0	...
1324807	  745.9	  589.7	 5487.0	...
1324808	  745.7	  589.9	 5487.0	...
1324809	  745.6	  590.1	 5488.0	...
1324810	  745.8	  590.0	 5488.0	...
1324811	  745.9	  589.8	 5488.0	...
1324812	  745.9	  589.7	 5488.0	...
1324813	  745.7	  589.6	 5488.0	...
1324814	  745.5	  589.4	 5489.0	...
1324815	  745.6	  589.3	 5493.0	...
1324816	  745.5	  589.4	 5498.0	...
1324817	  745.5	  589.5	 5501.0	...
1324818	  745.5	  589.5	 5503.0	...
1324819	  745.6	  589.5	 5502.0	...
1324820	  745.7	  589.7	 5499.0	...
1324821	  745.8	  589.9	 5497.0	...
1324822	  745.8	  590.0	 5496.0	...
1324823	  745.8	  590.0	 5496.0	...
1324824	  745.7	  590.0	 5496.0	...
1324825	  745.7	  590.0	 5496.0	...
1324826	  745.7	  590.0	 5496.0	...
1324827	  745.7	  590.1	 5496.0	...
1324828	  745.6	  590.2	 5497.0	...
1324829	  745.4	  590.3	 5499.0	...
1324830	  745.3	  590.6	 5501.0	...
1324831	  745.2	  591.0	 5503.0	...
1324832	  745.1	  591.1	 5505.0	...
1324833	  745.2	  590.8	 5506.0	...
1324834	  745.5	  590.4	 5506.0	...
1324835	  745.7	  590.3	 5506.0	...
1324836	  745.7	  590.4	 5508.0	...
1324837	  745.8	  590.5	 5511.0	...
1324838	  745.8	  590.6	 5513.0	...
1324839	  745.8	  590.6	 5513.0	...
1324840	  745.8	  590.7	 5511.0	...
1324841	  745.8	  590.8	 5509.0	...
1324842	  745.6	  591.0	 5510.0	...
1324843	  745.5	  591.0	 5513.0	...
1324844	  745.4	  591.1	 5514.0	...
1324845	  745.4	  591.3	 5512.0	...
1324846	  745.5	  591.6	 5509.0	...
1324847	  745.5	  591.4	 5508.0	...
1324848	  745.5	  591.0	 5508.0	...
1324849	  745.4	  590.6	 5511.0	...
1324850	  745.4	  590.4	 5514.0	...
1324851	  745.7	  590.1	 5516.0	...
1324852	  745.9	  590.0	 5516.0	...
1324853	  746.1	  590.2	 5517.0	...
1324854	  746.0	  590.5	 5518.0	...
1324855	  746.0	  590.9	 5519.0	...
1324856	  746.1	  591.3	 5517.0	...
1324857	  746.2	  591.8	 5515.0	...
1324858	  746.1	  592.1	 5515.0	...
1324859	  745.7	  592.3	 5516.0	...
1324860	  745.4	  592.0	 5516.0	...
1324861	  745.4	  591.6	 5516.0	...
1324862	  745.5	  591.2	 5516.0	...
1324863	  745.7	  591.0	 5515.0	...
1324864	  745.7	  590.9	 5513.0	...
1324865	  745.9	  591.2	 5512.0	...
1324866	  746.1	  591.6	 5514.0	...
1324867	  746.0	  592.0	 5516.0	...
1324868	  745.8	  592.1	 5518.0	...
1324869	  745.6	  592.3	 5516.0	...
1324870	  745.6	  592.5	 5513.0	...
1324871	  745.6	  592.8	 5511.0	...
1324872	  745.7	  593.1	 5512.0	...
1324873	  745.7	  593.5	 5514.0	...
1324874	  745.6	  593.6	 5516.0	...
1324875	  745.5	  593.5	 5517.0	...
1324876	  745.4	  593.3	 5517.0	...
1324877	  745.2	  593.1	 5517.0	...
1324878	  745.0	  593.3	 5517.0	...
1324879	  745.0	  593.4	 5516.0	...
1324880	  745.3	  593.6	 5516.0	...
1324881	  745.7	  593.4	 5516.0	...
1324882	  745.8	  593.4	 5516.0	...
1324883	  745.9	  593.5	 5515.0	...
1324884	  746.0	  593.7	 5516.0	...
1324885	  746.1	  594.2	 5517.0	...
1324886	  746.1	  594.7	 5518.0	...
1324887	  746.1	  595.0	 5517.0	...
1324888	  746.1	  595.1	 5516.0	...
1324889	  745.9	  595.1	 5518.0	...
1324890	  745.8	  595.0	 5518.0	...
1324891	  745.7	  594.9	 5518.0	...
1324892	  745.5	  594.8	 5517.0	...
1324893	  745.3	  594.9	 5517.0	...
1324894	  745.2	  595.0	 5517.0	...
1324895	  745.5	  595.2	 5517.0	...
1324896	  745.7	  595.5	 5517.0	...
1324897	  745.8	  595.9	 5517.0	...
1324898	  745.9	  596.3	 5517.0	...
1324899	  745.9	  596.6	 5517.0	...
1324900	  746.0	  596.6	 5517.0	...
1324901	  746.1	  596.4	 5517.0	...
1324902	  745.7	  596.3	 5517.0	...
1324903	  745.2	  596.5	 5517.0	...
1324904	  744.5	  596.8	 5516.0	...
1324905	  743.7	  596.8	 5516.0	...
1324906	  743.0	  596.6	 5517.0	...
1324907	  741.9	  596.5	 5521.0	...
1324908	  740.9	  596.5	 5525.0	...
1324909	  739.7	  596.5	 5528.0	...
1324910	  738.6	  596.5	 5529.0	...
1324911	  737.9	  596.4	 5530.0	...
1324912	  737.3	  596.2	 5531.0	...
1324913	  737.3	  596.1	 5532.0	...
1324914	  737.6	  596.0	 5532.0	...
MSG	1324915 0000 _ Number Off
1324915	  738.2	  595.9	 5532.0	...
1324916	  738.7	  595.7	 5531.0	...
1324917	  739.4	  595.2	 5530.0	...
1324918	  740.0	  594.8	 5530.0	...
1324919	  740.5	  594.6	 5529.0	...
1324920	  741.0	  594.5	 5529.0	...
1324921	  741.3	  594.4	 5528.0	...
1324922	  741.7	  594.3	 5527.0	...
1324923	  741.8	  594.3	 5526.0	...
1324924	  742.1	  594.2	 5526.0	...
1324925	  742.3	  594.1	 5526.0	...
1324926	  742.5	  594.0	 5525.0	...
1324927	  742.4	  594.0	 5525.0	...
1324928	  742.3	  594.0	 5525.0	...
1324929	  742.3	  594.1	 5523.0	...
1324930	  742.3	  594.3	 5521.0	...
1324931	  742.3	  594.4	 5520.0	...
1324932	  742.3	  594.5	 5519.0	...
1324933	  742.3	  594.6	 5518.0	...
1324934	  742.5	  594.5	 5518.0	...
1324935	  742.8	  594.5	 5519.0	...
1324936	  743.0	  594.2	 5520.0	...
1324937	  742.9	  594.1	 5520.0	...
1324938	  742.7	  594.5	 5519.0	...
1324939	  742.6	  595.2	 5517.0	...
1324940	  742.5	  595.6	 5515.0	...
1324941	  742.5	  595.3	 5515.0	...
1324942	  742.3	  595.5	 5515.0	...
1324943	  742.2	  595.9	 5515.0	...
1324944	  742.4	  596.3	 5517.0	...
1324945	  742.7	  596.3	 5521.0	...
1324946	  743.1	  596.4	 5522.0	...
1324947	  743.2	  596.6	 5519.0	...
1324948	  743.3	  596.5	 5517.0	...
1324949	  743.4	  596.3	 5517.0	...
1324950	  743.4	  596.2	 5517.0	...
1324951	  743.5	  596.2	 5516.0	...
1324952	  743.6	  596.3	 5516.0	...
1324953	  743.5	  596.3	 5515.0	...
1324954	  743.5	  596.3	 5515.0	...
1324955	  743.6	  596.3	 5516.0	...
1324956	  743.7	  596.3	 5516.0	...
1324957	  743.8	  596.6	 5516.0	...
1324958	  744.2	  597.2	 5516.0	...
1324959	  744.7	  597.8	 5515.0	...
1324960	  745.0	  598.4	 5515.0	...
1324961	  744.8	  598.7	 5515.0	...
1324962	  744.6	  598.9	 5516.0	...
1324963	  744.6	  599.3	 5517.0	...
1324964	  744.6	  599.7	 5515.0	...
1324965	  744.8	  600.0	 5513.0	...
1324966	  745.0	  600.0	 5511.0	...
1324967	  744.9	  600.1	 5511.0	...
1324968	  744.8	  600.3	 5510.0	...
1324969	  744.5	  600.6	 5509.0	...
1324970	  744.5	  600.9	 5509.0	...
1324971	  744.9	  601.1	 5509.0	...
1324972	  745.4	  601.4	 5509.0	...
1324973	  745.6	  601.6	 5509.0	...
1324974	  745.5	  602.3	 5508.0	...
1324975	  745.3	  602.8	 5507.0	...
1324976	  745.4	  603.2	 5505.0	...
1324977	  745.4	  603.5	 5504.0	...
1324978	  745.3	  603.8	 5503.0	...
1324979	  745.2	  604.2	 5503.0	...
1324980	  745.5	  604.4	 5502.0	...
1324981	  745.9	  604.7	 5503.0	...
1324982	  746.3	  604.9	 5503.0	...
1324983	  746.3	  605.1	 5503.0	...
1324984	  746.4	  605.3	 5503.0	...
1324985	  746.6	  605.6	 5503.0	...
1324986	  746.7	  605.7	 5501.0	...
1324987	  746.5	  605.8	 5499.0	...
1324988	  746.5	  606.4	 5498.0	...
1324989	  746.6	  607.0	 5496.0	...
1324990	  746.9	  607.6	 5494.0	...
1324991	  747.0	  607.8	 5492.0	...
1324992	  746.8	  608.1	 5492.0	...
1324993	  746.8	  608.1	 5493.0	...
1324994	  747.1	  608.1	 5493.0	...
1324995	  747.4	  608.3	 5493.0	...
1324996	  747.4	  608.4	 5490.0	...
1324997	  747.4	  608.6	 5487.0	...
1324998	  747.4	  608.8	 5483.0	...
1324999	  747.4	  609.2	 5483.0	...
1325000	  747.5	  610.1	 5483.0	...
1325001	  747.6	  610.7	 5484.0	...
1325002	  747.8	  611.3	 5484.0	...
1325003	  748.0	  611.3	 5483.0	...
1325004	  748.1	  611.5	 5479.0	...
1325005	  748.3	  611.6	 5476.0	...
1325006	  748.4	  611.9	 5471.0	...
1325007	  748.4	  612.3	 5468.0	...
1325008	  748.4	  612.5	 5464.0	...
1325009	  748.2	  612.6	 5463.0	...
1325010	  748.1	  612.8	 5464.0	...
1325011	  748.0	  613.0	 5464.0	...
1325012	  748.2	  613.1	 5463.0	...
1325013	  748.5	  613.2	 5461.0	...
1325014	  748.6	  613.4	 5459.0	...
1325015	  748.4	  613.7	 5459.0	...
1325016	  748.3	  614.1	 5459.0	...
1325017	  748.4	  614.3	 5459.0	...
1325018	  748.4	  614.1	 5459.0	...
1325019	  748.4	  614.0	 5459.0	...
1325020	  748.3	  613.9	 5458.0	...
1325021	  748.3	  614.0	 5456.0	...
1325022	  748.2	  614.1	 5455.0	...
1325023	  748.2	  614.1	 5453.0	...
1325024	  748.3	  614.1	 5452.0	...
1325025	  748.4	  614.1	 5452.0	...
1325026	  748.6	  614.7	 5452.0	...
1325027	  748.7	  615.3	 5451.0	...
1325028	  748.8	  615.7	 5450.0	...
1325029	  748.8	  615.4	 5449.0	...
1325030	  748.9	  615.1	 5449.0	...
1325031	  748.8	  615.2	 5449.0	...
1325032	  748.7	  615.4	 5449.0	...
1325033	  748.8	  615.4	 5447.0	...
1325034	  748.9	  615.4	 5445.0	...
1325035	  749.2	  615.4	 5444.0	...
1325036	  749.3	  615.4	 5444.0	...
1325037	  749.3	  615.4	 5445.0	...
1325038	  749.2	  615.4	 5446.0	...
1325039	  749.2	  615.3	 5447.0	...
1325040	  749.2	  615.2	 5446.0	...
1325041	  749.1	  615.2	 5445.0	...
1325042	  749.0	  615.6	 5444.0	...
1325043	  748.9	  616.0	 5443.0	...
1325044	  748.8	  616.0	 5444.0	...
1325045	  748.7	  615.6	 5445.0	...
1325046	  748.7	  615.2	 5445.0	...
1325047	  749.1	  615.1	 5444.0	...
1325048	  749.5	  615.2	 5443.0	...
1325049	  750.0	  615.2	 5443.0	...
1325050	  750.2	  615.2	 5443.0	...
1325051	  750.2	  615.2	 5443.0	...
1325052	  750.1	  615.2	 5443.0	...
1325053	  750.0	  615.3	 5444.0	...
1325054	  750.0	  615.1	 5445.0	...
1325055	  750.0	  615.0	 5446.0	...
1325056	  750.1	  615.2	 5446.0	...
1325057	  750.2	  615.4	 5444.0	...
1325058	  750.4	  615.5	 5442.0	...
1325059	  750.5	  615.2	 5441.0	...
1325060	  750.6	  614.8	 5439.0	...
1325061	  750.9	  614.5	 5438.0	...
1325062	  751.2	  614.5	 5438.0	...
1325063	  751.3	  614.7	 5438.0	...
1325064	  751.1	  614.8	 5439.0	...
1325065	  750.9	  614.8	 5439.0	...
1325066	  751.0	  614.8	 5437.0	...
1325067	  751.0	  614.9	 5435.0	...
1325068	  751.0	  614.8	 5434.0	...
1325069	  751.1	  614.6	 5433.0	...
1325070	  751.2	  614.4	 5432.0	...
1325071	  751.3	  614.4	 5431.0	...
1325072	  751.5	  614.4	 5431.0	...
1325073	  751.7	  614.4	 5431.0	...
1325074	  751.5	  614.3	 5428.0	...
1325075	  751.2	  614.2	 5426.0	...
1325076	  750.9	  614.0	 5426.0	...
1325077	  750.9	  613.7	 5430.0	...
1325078	  751.1	  613.5	 5433.0	...
1325079	  751.4	  613.5	 5433.0	...
1325080	  751.5	  613.5	 5433.0	...
1325081	  751.5	  613.5	 5431.0	...
1325082	  751.5	  613.7	 5427.0	...
1325083	  751.6	  614.0	 5423.0	...
1325084	  751.8	  614.0	 5420.0	...
1325085	  751.8	  613.6	 5418.0	...
1325086	  751.8	  613.2	 5418.0	...
1325087	  751.7	  613.2	 5417.0	...
1325088	  751.8	  613.2	 5417.0	...
1325089	  751.9	  613.3	 5419.0	...
1325090	  752.0	  613.2	 5421.0	...
1325091	  752.2	  613.4	 5422.0	...
1325092	  752.4	  613.7	 5422.0	...
1325093	  752.4	  613.9	 5422.0	...
1325094	  752.4	  613.8	 5421.0	...
1325095	  752.3	  613.7	 5420.0	...
1325096	  752.1	  613.7	 5420.0	...
1325097	  751.9	  613.8	 5420.0	...
1325098	  751.7	  613.8	 5421.0	...
1325099	  751.7	  613.8	 5421.0	...
1325100	  751.8	  613.8	 5422.0	...
1325101	  752.2	  613.7	 5420.0	...
1325102	  752.6	  613.4	 5418.0	...
1325103	  752.6	  612.6	 5416.0	...
1325104	  752.5	  611.9	 5417.0	...
1325105	  752.4	  611.8	 5418.0	...
1325106	  752.6	  612.1	 5419.0	...
1325107	  752.8	  612.1	 5420.0	...
1325108	  753.0	  611.8	 5421.0	...
1325109	  753.0	  611.5	 5421.0	...
1325110	  753.0	  611.4	 5421.0	...
1325111	  752.9	  611.3	 5420.0	...
1325112	  752.7	  611.2	 5419.0	...
1325113	  752.5	  611.2	 5419.0	...
1325114	  752.4	  611.0	 5419.0	...
1325115	  752.4	  610.6	 5419.0	...
1325116	  752.8	  610.1	 5419.0	...
1325117	  753.2	  610.0	 5417.0	...
1325118	  753.6	  610.2	 5417.0	...
1325119	  753.6	  610.1	 5417.0	...
1325120	  753.6	  609.8	 5418.0	...
1325121	  753.5	  609.2	 5419.0	...
1325122	  753.5	  609.0	 5420.0	...
1325123	  753.4	  609.0	 5418.0	...
1325124	  753.4	  609.2	 5414.0	...
1325125	  753.3	  609.5	 5411.0	...
1325126	  753.2	  609.5	 5411.0	...
MSG	1325127 0000 _ Number On
1325127	  753.3	  609.4	 5412.0	...
1325128	  753.5	  609.4	 5414.0	...
1325129	  753.6	  609.4	 5417.0	...
1325130	  753.6	  609.5	 5418.0	...
1325131	  753.6	  609.3	 5416.0	...
1325132	  753.6	  609.1	 5417.0	...
1325133	  753.5	  608.8	 5419.0	...
1325134	  753.5	  608.8	 5421.0	...
1325135	  753.6	  608.8	 5421.0	...
1325136	  754.1	  608.5	 5420.0	...
1325137	  754.6	  608.2	 5418.0	...
1325138	  755.0	  608.3	 5418.0	...
1325139	  754.8	  608.7	 5417.0	...
1325140	  754.7	  609.0	 5416.0	...
1325141	  754.6	  608.9	 5415.0	...
1325142	  754.5	  608.8	 5416.0	...
1325143	  754.0	  608.4	 5417.0	...
1325144	  753.7	  607.9	 5418.0	...
1325145	  753.4	  607.5	 5419.0	...
1325146	  753.5	  607.4	 5419.0	...
1325147	  754.0	  607.2	 5420.0	...
1325148	  754.4	  606.8	 5420.0	...
1325149	  754.6	  606.6	 5422.0	...
1325150	  754.6	  606.7	 5423.0	...
1325151	  754.4	  606.5	 5424.0	...
1325152	  754.4	  606.3	 5424.0	...
1325153	  754.6	  606.0	 5424.0	...
1325154	  755.0	  605.9	 5422.0	...
1325155	  755.5	  605.7	 5421.0	...
1325156	  755.6	  605.5	 5420.0	...
1325157	  755.6	  605.7	 5420.0	...
1325158	  755.2	  606.0	 5420.0	...
1325159	  754.8	  606.0	 5420.0	...
1325160	  754.9	  605.5	 5421.0	...
1325161	  755.1	  604.6	 5423.0	...
1325162	  755.4	  604.0	 5424.0	...
1325163	  755.2	  603.5	 5424.0	...
1325164	  755.0	  603.3	 5422.0	...
1325165	  754.7	  603.1	 5420.0	...
1325166	  755.1	  603.0	 5418.0	...
1325167	  755.4	  603.2	 5417.0	...
1325168	  755.8	  603.2	 5417.0	...
1325169	  755.9	  603.0	 5418.0	...
1325170	  755.9	  602.9	 5420.0	...
1325171	  756.0	  603.0	 5421.0	...
1325172	  756.0	  603.2	 5421.0	...
1325173	  755.9	  603.4	 5421.0	...
1325174	  755.6	  603.5	 5422.0	...
1325175	  755.5	  603.3	 5418.0	...
1325176	  755.7	  603.0	 5415.0	...
1325177	  755.9	  602.8	 5412.0	...
1325178	  756.1	  602.7	 5413.0	...
1325179	  756.0	  602.5	 5415.0	...
1325180	  755.9	  602.4	 5417.0	...
1325181	  755.7	  602.2	 5419.0	...
1325182	  755.9	  602.2	 5421.0	...
1325183	  756.1	  602.3	 5422.0	...
1325184	  756.2	  602.3	 5423.0	...
1325185	  756.1	  602.3	 5424.0	...
1325186	  756.1	  602.1	 5425.0	...
1325187	  756.1	  601.8	 5424.0	...
1325188	  756.0	  601.7	 5421.0	...
1325189	  755.7	  601.7	 5418.0	...
1325190	  755.6	  601.6	 5417.0	...
1325191	  755.5	  602.0	 5417.0	...
1325192	  755.4	  602.4	 5417.0	...
1325193	  755.3	  602.4	 5419.0	...
1325194	  755.3	  602.0	 5422.0	...
1325195	  755.5	  601.4	 5424.0	...
1325196	  756.1	  601.2	 5424.0	...
1325197	  756.5	  600.7	 5427.0	...
1325198	  756.8	  600.3	 5430.0	...
1325199	  756.7	  600.0	 5433.0	...
1325200	  756.5	  600.2	 5431.0	...
1325201	  756.4	  600.4	 5428.0	...
1325202	  756.2	  600.6	 5426.0	...
1325203	  756.1	  600.5	 5426.0	...
1325204	  756.0	  600.3	 5429.0	...
1325205	  756.0	  600.3	 5433.0	...
1325206	  756.1	  600.3	 5436.0	...
1325207	  756.2	  600.4	 5436.0	...
1325208	  756.3	  600.5	 5435.0	...
1325209	  756.3	  600.5	 5435.0	...
1325210	  756.4	  600.5	 5435.0	...
1325211	  756.4	  600.1	 5435.0	...
1325212	  756.5	  599.7	 5437.0	...
1325213	  756.6	  599.2	 5439.0	...
1325214	  756.9	  599.0	 5442.0	...
1325215	  757.1	  598.9	 5443.0	...
1325216	  757.3	  598.8	 5443.0	...
1325217	  757.4	  598.7	 5443.0	...
1325218	  757.4	  598.6	 5444.0	...
1325219	  757.3	  598.5	 5445.0	...
1325220	  757.2	  598.2	 5445.0	...
1325221	  757.1	  597.9	 5444.0	...
1325222	  757.0	  597.7	 5444.0	...
1325223	  757.0	  597.7	 5443.0	...
1325224	  757.0	  597.7	 5442.0	...
1325225	  757.0	  597.7	 5442.0	...
1325226	  757.0	  597.6	 5442.0	...
1325227	  757.1	  597.5	 5444.0	...
1325228	  757.2	  597.5	 5445.0	...
1325229	  757.3	  597.4	 5445.0	...
1325230	  757.4	  597.4	 5443.0	...
1325231	  757.6	  597.4	 5442.0	...
1325232	  757.8	  597.3	 5440.0	...
1325233	  757.7	  597.3	 5441.0	...
1325234	  757.6	  597.3	 5441.0	...
1325235	  757.6	  597.3	 5441.0	...
1325236	  757.8	  597.3	 5440.0	...
1325237	  757.9	  597.2	 5441.0	...
1325238	  757.9	  597.3	 5442.0	...
1325239	  758.0	  597.4	 5442.0	...
1325240	  758.0	  597.4	 5442.0	...
1325241	  757.9	  596.9	 5445.0	...
1325242	  757.9	  596.5	 5448.0	...
1325243	  757.8	  596.1	 5451.0	...
1325244	  757.8	  596.2	 5450.0	...
1325245	  757.8	  596.2	 5450.0	...
1325246	  757.4	  596.1	 5448.0	...
1325247	  757.0	  596.1	 5446.0	...
1325248	  756.7	  596.0	 5446.0	...
1325249	  756.6	  596.1	 5448.0	...
1325250	  756.3	  596.3	 5450.0	...
1325251	  756.0	  596.1	 5451.0	...
1325252	  756.0	  595.9	 5453.0	...
1325253	  756.1	  595.6	 5454.0	...
1325254	  756.2	  595.5	 5453.0	...
1325255	  756.3	  595.5	 5451.0	...
1325256	  756.4	  595.5	 5447.0	...
1325257	  756.3	  595.7	 5446.0	...
1325258	  756.1	  596.0	 5445.0	...
1325259	  756.0	  596.2	 5445.0	...
1325260	  756.0	  596.1	 5446.0	...
1325261	  756.0	  596.1	 5448.0	...
1325262	  756.0	  596.1	 5450.0	...
1325263	  756.0	  596.2	 5452.0	...
1325264	  756.1	  596.2	 5451.0	...
1325265	  756.3	  596.2	 5451.0	...
1325266	  756.4	  596.1	 5450.0	...
1325267	  756.5	  596.5	 5450.0	...
1325268	  756.5	  596.8	 5450.0	...
1325269	  756.3	  597.2	 5450.0	...
1325270	  756.2	  597.2	 5452.0	...
1325271	  756.1	  597.2	 5453.0	...
1325272	  756.2	  597.3	 5454.0	...
1325273	  756.1	  597.4	 5453.0	...
1325274	  755.9	  597.5	 5452.0	...
1325275	  755.8	  597.8	 5453.0	...
1325276	  755.6	  598.0	 5453.0	...
1325277	  755.5	  598.2	 5452.0	...
1325278	  755.6	  598.3	 5452.0	...
1325279	  756.0	  598.4	 5452.0	...
1325280	  756.4	  598.5	 5453.0	...
1325281	  756.5	  598.4	 5453.0	...
1325282	  756.4	  598.0	 5454.0	...
1325283	  756.4	  597.6	 5454.0	...
1325284	  756.4	  597.8	 5454.0	...
1325285	  756.5	  598.1	 5453.0	...
1325286	  756.5	  598.2	 5452.0	...
1325287	  756.5	  598.1	 5450.0	...
1325288	  756.4	  597.7	 5450.0	...
1325289	  756.2	  597.5	 5451.0	...
1325290	  756.2	  597.5	 5451.0	...
1325291	  756.6	  597.6	 5451.0	...
1325292	  757.1	  597.8	 5451.0	...
1325293	  757.4	  598.0	 5452.0	...
1325294	  757.2	  598.1	 5452.0	...
1325295	  757.0	  598.2	 5451.0	...
1325296	  757.1	  598.2	 5450.0	...
1325297	  757.0	  598.3	 5451.0	...
1325298	  756.9	  598.2	 5452.0	...
1325299	  756.8	  598.1	 5453.0	...
1325300	  756.7	  597.9	 5454.0	...
1325301	  756.7	  597.9	 5456.0	...
1325302	  756.7	  598.5	 5455.0	...
1325303	  756.8	  599.1	 5453.0	...
1325304	  756.8	  599.8	 5451.0	...
1325305	  756.8	  599.7	 5451.0	...
1325306	  757.0	  599.6	 5451.0	...
1325307	  757.2	  599.6	 5451.0	...
1325308	  757.2	  599.7	 5450.0	...
1325309	  757.2	  599.9	 5449.0	...
1325310	  757.1	  599.9	 5449.0	...
1325311	  757.1	  599.7	 5449.0	...
1325312	  757.1	  599.6	 5449.0	...
1325313	  757.1	  599.6	 5450.0	...
1325314	  757.2	  600.0	 5450.0	...
1325315	  757.3	  600.5	 5450.0	...
1325316	  757.2	  600.9	 5450.0	...
1325317	  757.1	  600.9	 5449.0	...
1325318	  757.1	  601.1	 5450.0	...
1325319	  757.3	  601.2	 5450.0	...
1325320	  757.4	  601.2	 5450.0	...
1325321	  757.4	  600.9	 5450.0	...
1325322	  757.3	  600.6	 5450.0	...
1325323	  757.2	  600.6	 5447.0	...
1325324	  757.3	  600.5	 5445.0	...
1325325	  757.3	  600.4	 5444.0	...
1325326	  757.2	  600.3	 5445.0	...
1325327	  757.0	  600.3	 5447.0	...
1325328	  756.9	  600.4	 5448.0	...
1325329	  757.0	  600.6	 5449.0	...
1325330	  757.0	  600.8	 5450.0	...
1325331	  757.3	  600.9	 5450.0	...
1325332	  757.6	  600.8	 5451.0	...
1325333	  757.9	  600.7	 5451.0	...
1325334	  758.0	  600.7	 5453.0	...
1325335	  758.1	  600.7	 5455.0	...
1325336	  758.1	  600.5	 5457.0	...
1325337	  758.0	  600.2	 5456.0	...
1325338	  757.9	  599.9	 5456.0	...
1325339	  757.9	  600.0	 5457.0	...
1325340	  758.0	  599.9	 5460.0	...
1325341	  758.0	  599.8	 5461.0	...
1325342	  758.0	  600.0	 5463.0	...
1325343	  757.9	  600.4	 5464.0	...
1325344	  757.7	  600.6	 5465.0	...
1325345	  757.7	  600.5	 5466.0	...
1325346	  757.7	  600.7	 5466.0	...
1325347	  757.7	  601.0	 5467.0	...
1325348	  757.7	  601.4	 5468.0	...
1325349	  757.6	  601.4	 5470.0	...
1325350	  758.0	  601.4	 5471.0	...
1325351	  758.3	  601.3	 5472.0	...
1325352	  758.4	  601.2	 5472.0	...
1325353	  758.2	  601.2	 5473.0	...
1325354	  757.9	  601.2	 5473.0	...
1325355	  757.9	  601.1	 5474.0	...
1325356	  758.0	  601.2	 5474.0	...
1325357	  758.1	  601.3	 5473.0	...
1325358	  758.2	  601.2	 5474.0	...
1325359	  758.4	  601.0	 5476.0	...
1325360	  758.5	  600.9	 5477.0	...
1325361	  758.5	  600.9	 5477.0	...
1325362	  758.4	  600.7	 5480.0	...
1325363	  758.4	  600.5	 5483.0	...
1325364	  758.3	  600.3	 5486.0	...
1325365	  758.1	  600.4	 5486.0	...
1325366	  757.9	  600.3	 5485.0	...
1325367	  757.7	  600.2	 5485.0	...
1325368	  757.5	  600.2	 5484.0	...
1325369	  757.4	  600.5	 5482.0	...
1325370	  757.3	  600.8	 5480.0	...
1325371	  757.6	  600.9	 5481.0	...
1325372	  757.7	  600.9	 5484.0	...
1325373	  757.6	  601.1	 5486.0	...
1325374	  757.3	  601.2	 5485.0	...
1325375	  757.0	  601.2	 5483.0	...
1325376	  757.1	  601.1	 5481.0	...
1325377	  757.1	  601.0	 5481.0	...
1325378	  756.9	  601.1	 5478.0	...
1325379	  756.7	  601.3	 5474.0	...
1325380	  756.7	  601.4	 5470.0	...
1325381	  756.8	  601.4	 5471.0	...
1325382	  756.9	  601.4	 5472.0	...
1325383	  756.9	  601.3	 5473.0	...
1325384	  756.9	  601.2	 5476.0	...
1325385	  756.9	  601.4	 5479.0	...
1325386	  757.0	  601.6	 5482.0	...
1325387	  757.1	  602.0	 5481.0	...
1325388	  757.3	  602.0	 5480.0	...
1325389	  757.2	  602.2	 5479.0	...
1325390	  757.1	  602.3	 5479.0	...
1325391	  757.0	  602.4	 5479.0	...
1325392	  757.0	  602.4	 5480.0	...
1325393	  757.0	  602.3	 5481.0	...
1325394	  757.0	  602.0	 5482.0	...
1325395	  756.8	  601.7	 5482.0	...
1325396	  756.6	  601.6	 5482.0	...
1325397	  756.4	  601.7	 5485.0	...
1325398	  756.4	  601.7	 5487.0	...
1325399	  756.6	  601.5	 5489.0	...
1325400	  756.7	  601.4	 5487.0	...
1325401	  756.7	  601.3	 5485.0	...
1325402	  756.8	  601.3	 5484.0	...
1325403	  757.3	  601.2	 5482.0	...
1325404	  757.8	  601.2	 5480.0	...
1325405	  758.2	  601.3	 5480.0	...
1325406	  758.1	  601.5	 5482.0	...
1325407	  757.9	  601.6	 5485.0	...
1325408	  757.7	  601.6	 5488.0	...
1325409	  757.7	  601.7	 5487.0	...
1325410	  757.7	  601.9	 5485.0	...
1325411	  757.7	  602.0	 5484.0	...
1325412	  757.7	  601.9	 5487.0	...
1325413	  757.6	  601.9	 5489.0	...
1325414	  757.6	  602.0	 5490.0	...
1325415	  757.7	  602.1	 5490.0	...
1325416	  757.9	  602.4	 5490.0	...
1325417	  758.0	  602.5	 5491.0	...
1325418	  758.0	  602.6	 5492.0	...
1325419	  757.8	  602.5	 5492.0	...
1325420	  757.6	  602.4	 5491.0	...
1325421	  757.6	  602.3	 5491.0	...
1325422	  757.5	  602.4	 5492.0	...
1325423	  757.5	  602.7	 5493.0	...
1325424	  757.6	  603.0	 5494.0	...
1325425	  757.6	  603.3	 5495.0	...
1325426	  757.7	  603.5	 5493.0	...
1325427	  757.8	  603.7	 5491.0	...
1325428	  757.8	  603.9	 5490.0	...
1325429	  757.8	  604.0	 5491.0	...
MSG	1325430 0000 _ Number Off
1325430	  757.8	  604.1	 5493.0	...
1325431	  758.2	  604.2	 5493.0	...
1325432	  758.5	  604.2	 5493.0	...
1325433	  758.7	  604.2	 5494.0	...
1325434	  758.5	  604.0	 5495.0	...
1325435	  758.3	  603.9	 5498.0	...
1325436	  758.3	  603.8	 5500.0	...
1325437	  758.3	  604.1	 5500.0	...
1325438	  758.4	  604.4	 5497.0	...
1325439	  758.3	  604.7	 5496.0	...
1325440	  758.0	  604.6	 5497.0	...
1325441	  757.8	  604.6	 5498.0	...
1325442	  757.7	  604.6	 5499.0	...
1325443	  757.8	  604.7	 5499.0	...
1325444	  758.0	  604.6	 5500.0	...
1325445	  758.3	  604.5	 5500.0	...
1325446	  758.5	  604.5	 5501.0	...
1325447	  758.5	  604.4	 5503.0	...
1325448	  758.6	  604.4	 5503.0	...
1325449	  758.4	  604.4	 5503.0	...
1325450	  758.2	  604.6	 5503.0	...
1325451	  758.1	  604.9	 5504.0	...
1325452	  758.2	  605.1	 5506.0	...
1325453	  758.3	  605.1	 5508.0	...
1325454	  758.3	  605.0	 5508.0	...
1325455	  758.3	  604.8	 5508.0	...
1325456	  758.2	  604.6	 5509.0	...
1325457	  758.2	  604.5	 5511.0	...
1325458	  758.2	  604.5	 5512.0	...
1325459	  758.3	  604.6	 5512.0	...
1325460	  758.3	  604.6	 5512.0	...
1325461	  758.4	  604.8	 5512.0	...
1325462	  758.3	  605.0	 5511.0	...
1325463	  758.3	  605.3	 5510.0	...
1325464	  758.2	  605.6	 5509.0	...
1325465	  758.2	  605.7	 5510.0	...
1325466	  758.2	  605.7	 5510.0	...
1325467	  758.0	  605.7	 5512.0	...
1325468	  757.9	  605.7	 5513.0	...
1325469	  758.0	  605.6	 5514.0	...
1325470	  758.2	  605.6	 5514.0	...
1325471	  758.3	  605.7	 5514.0	...
1325472	  758.4	  605.8	 5515.0	...
1325473	  758.4	  605.8	 5520.0	...
1325474	  758.4	  605.8	 5523.0	...
1325475	  758.4	  605.8	 5527.0	...
1325476	  758.3	  605.5	 5527.0	...
1325477	  758.1	  605.2	 5525.0	...
1325478	  757.9	  604.9	 5523.0	...
1325479	  757.8	  604.9	 5522.0	...
1325480	  757.9	  605.0	 5524.0	...
1325481	  758.0	  605.2	 5525.0	...
1325482	  757.9	  605.4	 5526.0	...
1325483	  757.7	  605.4	 5527.0	...
1325484	  757.4	  605.4	 5527.0	...
1325485	  757.2	  605.2	 5529.0	...
1325486	  757.3	  605.0	 5531.0	...
1325487	  757.3	  604.9	 5532.0	...
1325488	  757.1	  605.0	 5532.0	...
1325489	  756.8	  605.1	 5533.0	...
1325490	  756.7	  605.1	 5534.0	...
1325491	  756.6	  605.1	 5536.0	...
1325492	  756.6	  605.1	 5536.0	...
1325493	  756.8	  605.2	 5536.0	...
1325494	  757.2	  605.2	 5536.0	...
1325495	  757.5	  605.2	 5537.0	...
1325496	  757.7	  605.1	 5537.0	...
1325497	  757.7	  605.1	 5537.0	...
1325498	  757.8	  605.0	 5536.0	...
1325499	  757.9	  605.3	 5535.0	...
1325500	  758.0	  605.9	 5536.0	...
1325501	  758.0	  606.6	 5539.0	...
1325502	  758.0	  606.7	 5541.0	...
1325503	  758.0	  606.5	 5543.0	...
1325504	  757.9	  606.3	 5544.0	...
1325505	  757.8	  606.4	 5545.0	...
1325506	  757.8	  606.4	 5546.0	...
1325507	  757.8	  606.5	 5547.0	...
1325508	  757.5	  606.6	 5546.0	...
1325509	  757.3	  607.1	 5546.0	...
1325510	  757.0	  607.5	 5544.0	...
1325511	  757.1	  607.7	 5544.0	...
1325512	  757.3	  607.5	 5548.0	...
1325513	  757.6	  607.4	 5552.0	...
1325514	  757.7	  607.4	 5556.0	...
1325515	  757.7	  607.1	 5558.0	...
1325516	  757.4	  606.8	 5558.0	...
1325517	  757.1	  606.4	 5556.0	...
1325518	  756.8	  606.4	 5554.0	...
1325519	  756.8	  606.7	 5553.0	...
1325520	  756.9	  607.1	 5553.0	...
1325521	  757.0	  607.6	 5556.0	...
1325522	  757.0	  607.8	 5559.0	...
1325523	  756.9	  608.0	 5561.0	...
1325524	  756.9	  608.0	 5559.0	...
1325525	  756.9	  608.0	 5556.0	...
1325526	  757.0	  608.1	 5555.0	...
1325527	  756.9	  608.2	 5553.0	...
1325528	  756.8	  608.3	 5552.0	...
1325529	  756.8	  608.4	 5554.0	...
1325530	  756.8	  608.5	 5555.0	...
1325531	  756.9	  608.5	 5557.0	...
1325532	  756.9	  608.5	 5557.0	...
1325533	  757.0	  608.6	 5557.0	...
1325534	  756.9	  608.7	 5557.0	...
1325535	  756.9	  608.9	 5557.0	...
1325536	  756.8	  608.8	 5557.0	...
1325537	  756.8	  608.7	 5558.0	...
1325538	  756.8	  608.5	 5560.0	...
1325539	  756.7	  608.5	 5563.0	...
1325540	  757.0	  608.5	 5564.0	...
1325541	  757.2	  608.5	 5564.0	...
1325542	  757.3	  608.5	 5565.0	...
1325543	  757.0	  608.6	 5566.0	...
1325544	  756.8	  608.8	 5565.0	...
1325545	  756.8	  608.9	 5564.0	...
1325546	  756.7	  609.0	 5565.0	...
1325547	  756.8	  609.0	 5567.0	...
1325548	  756.8	  609.1	 5568.0	...
1325549	  756.8	  609.2	 5568.0	...
1325550	  756.7	  609.3	 5568.0	...
1325551	  756.8	  609.5	 5567.0	...
1325552	  756.9	  609.6	 5566.0	...
1325553	  757.1	  609.9	 5566.0	...
1325554	  757.2	  610.3	 5567.0	...
1325555	  757.3	  610.4	 5568.0	...
1325556	  757.3	  610.2	 5569.0	...
1325557	  757.2	  609.9	 5569.0	...
1325558	  757.1	  609.8	 5568.0	...
1325559	  757.1	  609.9	 5567.0	...
1325560	  757.1	  610.1	 5565.0	...
1325561	  757.1	  610.3	 5568.0	...
1325562	  757.0	  610.1	 5571.0	...
1325563	  757.0	  610.1	 5573.0	...
1325564	  757.0	  610.2	 5574.0	...
1325565	  757.0	  610.3	 5575.0	...
1325566	  757.0	  610.4	 5576.0	...
1325567	  757.0	  610.4	 5576.0	...
1325568	  757.1	  610.4	 5575.0	...
1325569	  757.2	  610.5	 5576.0	...
1325570	  757.0	  610.7	 5576.0	...
1325571	  756.8	  610.7	 5576.0	...
1325572	  756.5	  610.8	 5575.0	...
1325573	  756.5	  610.6	 5576.0	...
1325574	  756.4	  610.4	 5576.0	...
1325575	  756.4	  610.7	 5577.0	...
1325576	  756.5	  611.0	 5577.0	...
1325577	  756.6	  611.3	 5579.0	...
1325578	  756.6	  611.4	 5581.0	...
1325579	  756.5	  611.4	 5582.0	...
1325580	  756.4	  611.5	 5581.0	...
1325581	  756.6	  611.5	 5581.0	...
1325582	  756.8	  611.4	 5581.0	...
1325583	  757.1	  611.5	 5582.0	...
1325584	  757.1	  611.7	 5581.0	...
1325585	  757.0	  611.9	 5581.0	...
1325586	  757.0	  611.9	 5581.0	...
1325587	  756.9	  611.8	 5582.0	...
1325588	  757.0	  611.8	 5583.0	...
1325589	  757.1	  612.1	 5583.0	...
1325590	  757.3	  612.7	 5583.0	...
1325591	  757.4	  613.1	 5583.0	...
1325592	  757.6	  613.4	 5584.0	...
1325593	  757.7	  613.4	 5586.0	...
1325594	  757.7	  613.5	 5587.0	...
1325595	  757.8	  613.6	 5586.0	...
1325596	  757.9	  613.6	 5585.0	...
1325597	  757.9	  613.5	 5584.0	...
1325598	  757.2	  613.5	 5583.0	...
1325599	  756.6	  613.5	 5583.0	...
1325600	  756.4	  613.6	 5583.0	...
1325601	  756.6	  613.5	 5583.0	...
1325602	  757.0	  613.3	 5584.0	...
1325603	  757.1	  613.1	 5586.0	...
1325604	  757.3	  613.1	 5589.0	...
1325605	  757.2	  613.1	 5588.0	...
1325606	  757.2	  613.1	 5585.0	...
1325607	  757.4	  613.2	 5583.0	...
1325608	  757.6	  613.2	 5583.0	...
1325609	  757.9	  613.4	 5583.0	...
1325610	  757.9	  613.5	 5584.0	...
1325611	  757.9	  613.6	 5584.0	...
1325612	  757.7	  613.9	 5584.0	...
1325613	  757.5	  614.1	 5584.0	...
1325614	  757.3	  614.2	 5584.0	...
1325615	  757.2	  614.2	 5584.0	...
1325616	  757.1	  614.2	 5584.0	...
1325617	  757.2	  614.3	 5584.0	...
1325618	  757.2	  614.4	 5584.0	...
1325619	  757.2	  614.4	 5585.0	...
1325620	  757.0	  614.5	 5586.0	...
1325621	  756.9	  614.5	 5587.0	...
1325622	  756.8	  614.5	 5588.0	...
1325623	  756.8	  614.6	 5588.0	...
1325624	  756.9	  614.6	 5589.0	...
1325625	  757.0	  614.8	 5590.0	...
1325626	  757.3	  614.8	 5591.0	...
1325627	  757.5	  614.9	 5594.0	...
1325628	  757.6	  615.0	 5595.0	...
1325629	  757.5	  615.2	 5596.0	...
1325630	  757.4	  615.2	 5596.0	...
MSG	1325631 0000 _ Number On
1325631	  757.5	  615.2	 5595.0	...
1325632	  757.6	  615.2	 5594.0	...
1325633	  757.7	  615.2	 5595.0	...
1325634	  757.7	  615.2	 5596.0	...
1325635	  757.3	  615.2	 5597.0	...
1325636	  756.8	  615.3	 5596.0	...
1325637	  756.4	  615.4	 5597.0	...
1325638	  756.4	  615.5	 5598.0	...
1325639	  756.6	  615.5	 5600.0	...
1325640	  756.9	  615.5	 5599.0	...
1325641	  757.1	  615.5	 5598.0	...
1325642	  757.1	  615.5	 5598.0	...
1325643	  757.1	  615.4	 5598.0	...
1325644	  757.1	  615.4	 5598.0	...
1325645	  757.1	  615.7	 5597.0	...
1325646	  757.1	  615.9	 5597.0	...
1325647	  757.1	  616.1	 5596.0	...
1325648	  756.9	  616.1	 5596.0	...
1325649	  756.7	  616.2	 5595.0	...
1325650	  756.6	  616.3	 5593.0	...
1325651	  756.8	  616.4	 5592.0	...
1325652	  757.0	  616.4	 5591.0	...
1325653	  757.2	  616.4	 5591.0	...
1325654	  757.2	  616.6	 5591.0	...
1325655	  757.1	  616.8	 5591.0	...
1325656	  757.1	  617.3	 5592.0	...
1325657	  757.0	  617.5	 5590.0	...
1325658	  757.0	  618.0	 5588.0	...
1325659	  757.2	  618.2	 5587.0	...
1325660	  757.3	  618.5	 5587.0	...
1325661	  757.3	  618.5	 5587.0	...
1325662	  757.3	  618.5	 5588.0	...
1325663	  757.3	  618.6	 5588.0	...
1325664	  757.3	  618.8	 5590.0	...
1325665	  757.2	  618.7	 5591.0	...
1325666	  757.1	  618.4	 5591.0	...
1325667	  757.0	  618.6	 5590.0	...
1325668	  756.8	  619.0	 5588.0	...
1325669	  756.6	  619.7	 5585.0	...
1325670	  756.3	  620.0	 5582.0	...
1325671	  756.4	  619.7	 5584.0	...
1325672	  756.4	  619.2	 5586.0	...
1325673	  756.4	  618.8	 5590.0	...
1325674	  756.6	  618.8	 5591.0	...
1325675	  756.8	  618.9	 5592.0	...
1325676	  756.8	  618.9	 5592.0	...
1325677	  756.7	  618.9	 5592.0	...
1325678	  756.7	  619.0	 5592.0	...
1325679	  756.7	  619.2	 5592.0	...
1325680	  756.8	  619.4	 5591.0	...
1325681	  756.8	  619.5	 5591.0	...
1325682	  756.8	  619.5	 5591.0	...
1325683	  756.8	  619.5	 5591.0	...
1325684	  756.9	  619.4	 5590.0	...
1325685	  756.8	  619.5	 5589.0	...
1325686	  756.8	  619.6	 5587.0	...
1325687	  756.7	  619.8	 5586.0	...
1325688	  756.4	  620.0	 5585.0	...
1325689	  756.1	  620.1	 5585.0	...
1325690	  755.8	  620.1	 5586.0	...
1325691	  756.3	  620.0	 5590.0	...
1325692	  756.7	  620.0	 5594.0	...
1325693	  757.1	  619.8	 5598.0	...
1325694	  757.0	  619.6	 5600.0	...
1325695	  756.8	  619.4	 5601.0	...
1325696	  756.7	  619.2	 5601.0	...
1325697	  756.7	  619.0	 5601.0	...
1325698	  756.7	  618.5	 5602.0	...
1325699	  756.8	  618.1	 5600.0	...
1325700	  756.9	  617.8	 5598.0	...
1325701	  757.0	  617.7	 5597.0	...
1325702	  756.8	  617.7	 5598.0	...
1325703	  756.6	  617.7	 5599.0	...
1325704	  756.6	  617.7	 5600.0	...
1325705	  756.9	  617.5	 5600.0	...
1325706	  757.2	  617.5	 5601.0	...
1325707	  757.2	  617.5	 5601.0	...
1325708	  757.2	  617.6	 5601.0	...
1325709	  757.2	  617.8	 5601.0	...
1325710	  757.1	  618.0	 5602.0	...
1325711	  757.0	  618.1	 5602.0	...
1325712	  756.9	  618.2	 5604.0	...
1325713	  756.8	  618.0	 5607.0	...
1325714	  756.8	  617.9	 5609.0	...
1325715	  756.8	  618.1	 5609.0	...
1325716	  756.6	  618.4	 5609.0	...
1325717	  756.5	  618.7	 5609.0	...
1325718	  756.8	  618.4	 5608.0	...
1325719	  757.0	  618.2	 5607.0	...
1325720	  757.3	  617.8	 5606.0	...
1325721	  757.3	  617.7	 5607.0	...
1325722	  757.4	  617.7	 5609.0	...
1325723	  757.4	  617.7	 5612.0	...
1325724	  757.3	  617.9	 5614.0	...
1325725	  757.0	  617.9	 5616.0	...
1325726	  756.6	  617.9	 5617.0	...
1325727	  756.5	  618.0	 5618.0	...
1325728	  756.3	  618.2	 5617.0	...
1325729	  756.6	  618.2	 5616.0	...
1325730	  756.8	  618.2	 5615.0	...
1325731	  757.0	  618.1	 5615.0	...
1325732	  756.7	  618.0	 5614.0	...
1325733	  756.5	  617.8	 5614.0	...
1325734	  756.3	  617.7	 5614.0	...
1325735	  756.3	  617.6	 5614.0	...
1325736	  756.7	  617.6	 5614.0	...
1325737	  756.9	  617.5	 5613.0	...
1325738	  757.1	  617.3	 5613.0	...
1325739	  757.0	  617.1	 5615.0	...
1325740	  757.0	  616.9	 5618.0	...
1325741	  757.0	  616.8	 5621.0	...
1325742	  756.9	  616.8	 5621.0	...
1325743	  756.8	  616.9	 5621.0	...
1325744	  756.8	  616.8	 5620.0	...
1325745	  756.6	  616.8	 5620.0	...
1325746	  756.5	  616.7	 5620.0	...
1325747	  756.4	  616.8	 5620.0	...
1325748	  756.5	  616.8	 5621.0	...
1325749	  756.7	  616.7	 5622.0	...
1325750	  757.0	  616.6	 5622.0	...
1325751	  757.3	  616.7	 5621.0	...
1325752	  757.3	  616.7	 5620.0	...
1325753	  757.3	  616.8	 5619.0	...
1325754	  757.3	  616.6	 5620.0	...
1325755	  757.4	  616.5	 5621.0	...
1325756	  757.4	  616.5	 5621.0	...
1325757	  757.4	  616.7	 5620.0	...
1325758	  757.4	  616.9	 5621.0	...
1325759	  757.5	  616.9	 5622.0	...
1325760	  757.4	  616.9	 5623.0	...
1325761	  757.2	  616.8	 5624.0	...
1325762	  757.0	  616.6	 5624.0	...
1325763	  757.0	  616.4	 5623.0	...
1325764	  757.0	  616.3	 5623.0	...
1325765	  757.0	  616.0	 5622.0	...
1325766	  757.1	  615.7	 5622.0	...
1325767	  756.8	  615.6	 5622.0	...
1325768	  756.4	  615.8	 5622.0	...
1325769	  756.1	  615.9	 5623.0	...
1325770	  756.1	  615.7	 5622.0	...
1325771	  756.1	  615.6	 5621.0	...
1325772	  756.4	  616.1	 5620.0	...
1325773	  756.7	  616.7	 5619.0	...
1325774	  757.0	  617.4	 5619.0	...
1325775	  757.0	  617.2	 5620.0	...
1325776	  757.0	  617.1	 5620.0	...
1325777	  757.2	  617.2	 5621.0	...
1325778	  757.5	  617.4	 5620.0	...
1325779	  757.7	  617.7	 5619.0	...
1325780	  757.6	  617.9	 5618.0	...
1325781	  757.6	  618.0	 5618.0	...
1325782	  757.7	  618.0	 5618.0	...
1325783	  757.7	  617.9	 5618.0	...
1325784	  757.7	  617.7	 5619.0	...
1325785	  757.6	  617.6	 5621.0	...
1325786	  757.7	  617.5	 5623.0	...
1325787	  757.7	  617.4	 5625.0	...
1325788	  757.7	  617.3	 5626.0	...
1325789	  757.7	  617.3	 5626.0	...
1325790	  757.8	  617.3	 5627.0	...
1325791	  757.8	  617.2	 5628.0	...
1325792	  757.5	  617.1	 5629.0	...
1325793	  757.2	  617.0	 5629.0	...
1325794	  757.0	  616.8	 5628.0	...
1325795	  757.0	  616.6	 5628.0	...
1325796	  757.0	  616.7	 5625.0	...
1325797	  756.9	  616.9	 5623.0	...
1325798	  757.0	  617.0	 5621.0	...
1325799	  757.2	  617.0	 5621.0	...
1325800	  757.4	  617.0	 5621.0	...
1325801	  757.4	  617.1	 5620.0	...
1325802	  757.3	  617.2	 5619.0	...
1325803	  757.2	  617.3	 5619.0	...
1325804	  756.9	  617.5	 5619.0	...
1325805	  756.5	  617.8	 5620.0	...
1325806	  756.2	  617.6	 5620.0	...
1325807	  756.3	  617.3	 5621.0	...
1325808	  756.3	  617.0	 5622.0	...
1325809	  756.4	  617.0	 5622.0	...
1325810	  756.7	  616.9	 5619.0	...
1325811	  757.0	  616.8	 5617.0	...
1325812	  757.1	  616.7	 5617.0	...
1325813	  756.9	  616.7	 5619.0	...
1325814	  756.7	  616.6	 5620.0	...
1325815	  756.8	  616.7	 5623.0	...
1325816	  756.8	  616.6	 5624.0	...
1325817	  756.8	  616.3	 5624.0	...
1325818	  756.7	  616.1	 5623.0	...
1325819	  756.6	  616.1	 5622.0	...
1325820	  756.4	  616.1	 5622.0	...
1325821	  756.3	  616.2	 5622.0	...
1325822	  756.4	  616.3	 5621.0	...
1325823	  756.4	  616.5	 5622.0	...
1325824	  756.4	  616.5	 5624.0	...
1325825	  756.4	  616.7	 5626.0	...
1325826	  756.4	  617.1	 5626.0	...
1325827	  756.3	  617.5	 5626.0	...
1325828	  756.5	  617.3	 5627.0	...
1325829	  756.7	  617.0	 5628.0	...
1325830	  756.7	  616.8	 5628.0	...
1325831	  756.5	  616.9	 5627.0	...
1325832	  756.3	  617.0	 5627.0	...
1325833	  756.3	  617.0	 5629.0	...
1325834	  756.2	  617.0	 5630.0	...
1325835	  756.2	  617.1	 5631.0	...
1325836	  756.2	  617.3	 5631.0	...
1325837	  756.3	  617.5	 5630.0	...
1325838	  756.5	  617.4	 5630.0	...
1325839	  756.7	  617.4	 5628.0	...
1325840	  756.7	  617.3	 5627.0	...
1325841	  756.6	  617.4	 5626.0	...
1325842	  756.6	  617.7	 5626.0	...
1325843	  756.5	  618.1	 5625.0	...
1325844	  756.4	  618.3	 5623.0	...
1325845	  756.2	  618.2	 5623.0	...
1325846	  756.2	  618.2	 5624.0	...
1325847	  756.5	  618.3	 5626.0	...
1325848	  756.7	  618.5	 5625.0	...
1325849	  756.8	  618.4	 5624.0	...
1325850	  756.8	  618.2	 5623.0	...
1325851	  756.9	  618.0	 5625.0	...
1325852	  757.0	  618.0	 5628.0	...
1325853	  756.9	  618.0	 5629.0	...
1325854	  756.6	  618.0	 5628.0	...
1325855	  756.4	  617.8	 5627.0	...
1325856	  756.2	  617.9	 5627.0	...
1325857	  756.1	  618.0	 5627.0	...
1325858	  755.9	  618.2	 5628.0	...
1325859	  755.8	  618.3	 5630.0	...
1325860	  756.0	  618.4	 5630.0	...
1325861	  756.6	  618.4	 5631.0	...
1325862	  757.1	  618.3	 5631.0	...
1325863	  757.5	  618.3	 5632.0	...
1325864	  757.6	  618.3	 5633.0	...
1325865	  757.7	  618.4	 5632.0	...
1325866	  757.4	  618.4	 5631.0	...
1325867	  757.0	  618.4	 5628.0	...
1325868	  756.4	  618.4	 5626.0	...
1325869	  755.8	  618.4	 5624.0	...
1325870	  755.0	  618.7	 5622.0	...
1325871	  754.2	  619.1	 5620.0	...
1325872	  753.3	  619.4	 5618.0	...
1325873	  752.9	  619.6	 5620.0	...
1325874	  751.2	  620.0	 5623.0	...
1325875	  749.9	  620.2	 5625.0	...
1325876	  748.0	  620.3	 5623.0	...
1325877	  747.3	  620.0	 5621.0	...
1325878	  746.7	  619.4	 5618.0	...
1325879	  746.6	  618.6	 5618.0	...
1325880	  746.5	  617.9	 5620.0	...
1325881	  746.6	  617.7	 5621.0	...
1325882	  746.7	  617.5	 5624.0	...
1325883	  747.3	  617.4	 5624.0	...
1325884	  747.9	  617.4	 5623.0	...
1325885	  748.4	  617.3	 5622.0	...
1325886	  748.5	  617.2	 5621.0	...
1325887	  748.6	  617.6	 5620.0	...
1325888	  748.8	  618.2	 5618.0	...
1325889	  748.9	  618.5	 5620.0	...
1325890	  749.3	  618.3	 5624.0	...
1325891	  749.7	  618.0	 5627.0	...
1325892	  750.0	  617.8	 5627.0	...
1325893	  749.9	  617.8	 5625.0	...
1325894	  749.6	  617.9	 5623.0	...
1325895	  749.3	  618.0	 5622.0	...
1325896	  749.3	  617.8	 5622.0	...
1325897	  749.5	  617.7	 5624.0	...
1325898	  749.6	  617.5	 5626.0	...
1325899	  749.5	  617.6	 5626.0	...
1325900	  749.4	  617.7	 5626.0	...
1325901	  749.3	  617.7	 5626.0	...
1325902	  749.3	  617.7	 5626.0	...
1325903	  749.3	  617.8	 5627.0	...
1325904	  749.4	  617.9	 5630.0	...
1325905	  749.5	  618.1	 5631.0	...
1325906	  749.6	  618.3	 5633.0	...
1325907	  749.6	  618.1	 5633.0	...
1325908	  749.3	  617.8	 5633.0	...
1325909	  749.0	  617.5	 5634.0	...
1325910	  748.7	  617.6	 5634.0	...
1325911	  748.7	  617.7	 5634.0	...
1325912	  748.7	  617.9	 5635.0	...
1325913	  748.8	  618.1	 5635.0	...
1325914	  748.8	  618.3	 5636.0	...
1325915	  748.7	  618.3	 5634.0	...
1325916	  748.5	  618.4	 5632.0	...
1325917	  748.5	  618.4	 5628.0	...
1325918	  748.5	  618.5	 5628.0	...
1325919	  748.5	  618.7	 5626.0	...
1325920	  748.6	  618.7	 5625.0	...
1325921	  748.7	  618.6	 5625.0	...
1325922	  748.9	  618.6	 5627.0	...
1325923	  749.1	  618.7	 5628.0	...
1325924	  748.9	  619.1	 5629.0	...
1325925	  748.6	  619.2	 5628.0	...
1325926	  748.6	  619.2	 5628.0	...
1325927	  748.9	  619.2	 5630.0	...
1325928	  749.3	  619.4	 5633.0	...
1325929	  749.3	  619.6	 5634.0	...
1325930	  749.2	  619.7	 5634.0	...
1325931	  749.2	  619.7	 5632.0	...
1325932	  749.1	  619.8	 5630.0	...
1325933	  749.0	  619.8	 5627.0	...
1325934	  748.9	  619.8	 5626.0	...
1325935	  748.9	  619.8	 5625.0	...
1325936	  748.9	  619.8	 5626.0	...
1325937	  749.0	  619.3	 5627.0	...
1325938	  749.2	  618.8	 5629.0	...
1325939	  749.4	  618.4	 5631.0	...
1325940	  749.2	  618.7	 5634.0	...
1325941	  748.9	  619.0	 5635.0	...
1325942	  748.6	  619.3	 5635.0	...
1325943	  748.3	  619.4	 5635.0	...
MSG	1325944 0000 _ Number Off
1325944	  748.3	  619.6	 5634.0	...
1325945	  748.3	  619.7	 5632.0	...
1325946	  748.3	  619.9	 5631.0	...
1325947	  748.5	  620.2	 5629.0	...
1325948	  748.6	  620.4	 5626.0	...
1325949	  748.6	  620.4	 5623.0	...
1325950	  748.7	  620.6	 5623.0	...
1325951	  748.8	  621.1	 5622.0	...
1325952	  748.8	  621.5	 5622.0	...
1325953	  748.9	  621.5	 5622.0	...
1325954	  749.1	  621.4	 5623.0	...
1325955	  749.3	  621.3	 5624.0	...
1325956	  749.2	  621.4	 5621.0	...
1325957	  749.0	  621.4	 5618.0	...
1325958	  748.9	  621.4	 5617.0	...
1325959	  749.0	  621.5	 5620.0	...
1325960	  749.1	  621.7	 5622.0	...
1325961	  749.1	  621.9	 5622.0	...
1325962	  749.2	  622.0	 5622.0	...
1325963	  749.2	  622.1	 5623.0	...
1325964	  749.2	  622.2	 5623.0	...
1325965	  749.2	  622.3	 5623.0	...
1325966	  749.2	  622.5	 5621.0	...
1325967	  749.2	  622.7	 5620.0	...
1325968	  749.0	  622.8	 5621.0	...
1325969	  748.8	  623.1	 5622.0	...
1325970	  748.6	  623.3	 5623.0	...
1325971	  748.5	  623.2	 5623.0	...
1325972	  748.4	  623.1	 5623.0	...
1325973	  748.5	  622.8	 5623.0	...
1325974	  748.6	  622.6	 5622.0	...
1325975	  748.9	  623.1	 5622.0	...
1325976	  748.9	  623.7	 5619.0	...
1325977	  749.0	  624.3	 5616.0	...
1325978	  748.8	  624.3	 5613.0	...
1325979	  748.6	  624.3	 5613.0	...
1325980	  748.3	  624.3	 5613.0	...
1325981	  748.5	  624.2	 5613.0	...
1325982	  748.7	  624.2	 5614.0	...
1325983	  749.0	  624.4	 5612.0	...
1325984	  749.0	  624.6	 5611.0	...
1325985	  748.9	  624.5	 5609.0	...
1325986	  748.8	  624.3	 5609.0	...
1325987	  748.8	  624.1	 5609.0	...
1325988	  748.8	  624.4	 5609.0	...
1325989	  748.7	  624.8	 5609.0	...
1325990	  748.5	  625.2	 5608.0	...
1325991	  748.3	  625.2	 5608.0	...
1325992	  748.3	  625.4	 5609.0	...
1325993	  748.2	  625.7	 5610.0	...
1325994	  748.1	  626.0	 5610.0	...
1325995	  748.1	  626.2	 5609.0	...
1325996	  748.1	  626.2	 5609.0	...
1325997	  748.3	  626.1	 5609.0	...
1325998	  748.6	  626.2	 5609.0	...
1325999	  748.9	  626.8	 5608.0	...
1326000	  748.8	  627.4	 5608.0	...
1326001	  748.8	  627.8	 5608.0	...
1326002	  748.7	  627.6	 5608.0	...
1326003	  748.7	  627.9	 5606.0	...
1326004	  748.6	  628.3	 5605.0	...
1326005	  748.6	  628.7	 5605.0	...
1326006	  748.5	  628.6	 5605.0	...
1326007	  748.6	  628.4	 5606.0	...
1326008	  748.6	  628.3	 5607.0	...
1326009	  748.6	  628.6	 5606.0	...
1326010	  748.7	  628.9	 5605.0	...
1326011	  748.8	  629.1	 5603.0	...
1326012	  748.9	  629.1	 5603.0	...
1326013	  748.8	  629.1	 5603.0	...
1326014	  748.7	  629.2	 5603.0	...
1326015	  748.7	  629.2	 5603.0	...
1326016	  748.8	  629.2	 5602.0	...
1326017	  749.0	  629.3	 5601.0	...
1326018	  748.6	  629.9	 5599.0	...
1326019	  748.2	  630.4	 5598.0	...
1326020	  748.2	  630.6	 5598.0	...
1326021	  748.5	  630.5	 5599.0	...
1326022	  748.6	  630.5	 5600.0	...
1326023	  748.4	  630.6	 5603.0	...
1326024	  748.2	  630.6	 5603.0	...
1326025	  748.2	  630.6	 5602.0	...
1326026	  748.3	  630.5	 5600.0	...
1326027	  748.3	  630.5	 5600.0	...
1326028	  748.3	  630.5	 5600.0	...
1326029	  748.2	  630.4	 5600.0	...
1326030	  748.1	  630.2	 5599.0	...
1326031	  748.1	  630.7	 5598.0	...
1326032	  748.1	  631.3	 5597.0	...
1326033	  748.0	  632.0	 5597.0	...
1326034	  748.0	  632.2	 5597.0	...
1326035	  747.7	  632.4	 5596.0	...
1326036	  747.5	  632.3	 5596.0	...
1326037	  747.5	  632.1	 5597.0	...
1326038	  747.7	  631.9	 5598.0	...
1326039	  747.9	  632.3	 5598.0	...
1326040	  748.1	  632.8	 5599.0	...
1326041	  748.2	  632.9	 5600.0	...
1326042	  748.2	  632.5	 5600.0	...
1326043	  748.3	  632.1	 5600.0	...
1326044	  748.2	  632.1	 5599.0	...
1326045	  748.1	  632.1	 5598.0	...
1326046	  748.1	  632.1	 5598.0	...
1326047	  748.2	  632.2	 5597.0	...
1326048	  747.8	  632.9	 5593.0	...
1326049	  747.3	  633.7	 5591.0	...
1326050	  747.0	  634.3	 5590.0	...
1326051	  747.2	  634.3	 5589.0	...
1326052	  747.3	  634.2	 5586.0	...
1326053	  747.2	  634.2	 5581.0	...
1326054	  747.4	  634.0	 5578.0	...
1326055	  747.7	  633.9	 5580.0	...
1326056	  747.9	  633.8	 5582.0	...
1326057	  748.0	  633.8	 5587.0	...
1326058	  748.1	  634.0	 5588.0	...
1326059	  748.2	  634.2	 5589.0	...
1326060	  748.4	  634.3	 5587.0	...
1326061	  748.4	  634.4	 5585.0	...
1326062	  748.4	  634.4	 5582.0	...
1326063	  748.5	  634.6	 5580.0	...
1326064	  748.6	  634.8	 5578.0	...
1326065	  748.7	  635.0	 5578.0	...
1326066	  748.7	  635.3	 5579.0	...
1326067	  748.7	  635.5	 5579.0	...
1326068	  748.6	  635.4	 5579.0	...
1326069	  748.3	  635.4	 5583.0	...
1326070	  748.0	  635.9	 5587.0	...
1326071	  747.8	  636.4	 5591.0	...
1326072	  747.8	  636.6	 5590.0	...
1326073	  747.7	  636.3	 5588.0	...
1326074	  747.6	  636.1	 5585.0	...
1326075	  747.8	  636.1	 5582.0	...
1326076	  748.0	  636.1	 5580.0	...
1326077	  748.2	  636.0	 5580.0	...
1326078	  748.2	  635.9	 5581.0	...
1326079	  748.2	  636.1	 5580.0	...
1326080	  748.3	  636.4	 5579.0	...
1326081	  748.4	  636.7	 5579.0	...
1326082	  748.4	  636.8	 5580.0	...
1326083	  748.4	  636.8	 5581.0	...
1326084	  748.4	  636.7	 5581.0	...
1326085	  748.5	  636.7	 5580.0	...
1326086	  748.4	  636.8	 5579.0	...
1326087	  748.4	  636.8	 5579.0	...
1326088	  748.4	  637.0	 5580.0	...
1326089	  748.3	  637.1	 5581.0	...
1326090	  748.5	  637.3	 5582.0	...
1326091	  748.8	  637.8	 5582.0	...
1326092	  748.8	  638.3	 5582.0	...
1326093	  748.5	  638.6	 5582.0	...
1326094	  748.1	  638.5	 5582.0	...
1326095	  748.0	  638.3	 5581.0	...
1326096	  748.2	  638.1	 5579.0	...
1326097	  748.5	  638.1	 5578.0	...
1326098	  748.5	  638.3	 5578.0	...
1326099	  748.2	  638.5	 5580.0	...
1326100	  747.9	  638.6	 5579.0	...
1326101	  747.8	  638.6	 5579.0	...
1326102	  747.9	  638.6	 5578.0	...
1326103	  747.8	  638.5	 5579.0	...
1326104	  747.8	  638.5	 5577.0	...
1326105	  747.7	  638.6	 5575.0	...
1326106	  747.8	  638.6	 5574.0	...
1326107	  748.0	  638.7	 5576.0	...
1326108	  748.1	  638.8	 5578.0	...
1326109	  748.0	  638.8	 5579.0	...
1326110	  747.9	  638.9	 5579.0	...
1326111	  747.7	  639.0	 5580.0	...
1326112	  747.8	  639.4	 5581.0	...
1326113	  747.8	  639.7	 5582.0	...
1326114	  748.0	  640.0	 5581.0	...
1326115	  748.1	  639.9	 5581.0	...
1326116	  748.1	  639.7	 5580.0	...
1326117	  748.1	  639.6	 5581.0	...
1326118	  748.1	  639.9	 5581.0	...
1326119	  748.2	  640.3	 5584.0	...
1326120	  748.2	  640.3	 5586.0	...
1326121	  748.0	  640.0	 5587.0	...
1326122	  747.8	  639.9	 5585.0	...
1326123	  747.7	  640.2	 5584.0	...
1326124	  747.8	  640.6	 5583.0	...
1326125	  747.8	  640.7	 5582.0	...
1326126	  747.8	  640.8	 5584.0	...
1326127	  747.8	  641.0	 5585.0	...
1326128	  747.9	  641.2	 5587.0	...
1326129	  747.9	  641.3	 5587.0	...
1326130	  747.9	  641.1	 5588.0	...
1326131	  747.8	  640.7	 5589.0	...
1326132	  747.8	  640.4	 5587.0	...
1326133	  747.9	  640.1	 5584.0	...
1326134	  748.0	  639.9	 5583.0	...
1326135	  748.2	  639.7	 5584.0	...
1326136	  748.2	  639.5	 5584.0	...
1326137	  748.2	  639.5	 5583.0	...
1326138	  748.2	  639.7	 5583.0	...
1326139	  748.2	  639.9	 5583.0	...
1326140	  748.2	  640.0	 5583.0	...
1326141	  748.3	  640.1	 5583.0	...
1326142	  748.1	  640.2	 5582.0	...
1326143	  748.0	  640.2	 5583.0	...
1326144	  747.7	  640.1	 5583.0	...
1326145	  747.7	  640.4	 5584.0	...
1326146	  747.8	  640.9	 5585.0	...
1326147	  747.9	  641.4	 5584.0	...
1326148	  748.0	  641.6	 5583.0	...
1326149	  748.0	  641.5	 5582.0	...
1326150	  747.7	  641.5	 5583.0	...
1326151	  747.5	  641.4	 5583.0	...
1326152	  747.4	  641.4	 5583.0	...
1326153	  747.5	  641.6	 5583.0	...
1326154	  747.6	  641.8	 5585.0	...
1326155	  747.7	  641.9	 5586.0	...
1326156	  747.8	  641.9	 5588.0	...
MSG	1326157 0000 _ Number On
1326157	  747.9	  641.7	 5586.0	...
1326158	  747.9	  641.5	 5585.0	...
1326159	  747.7	  641.7	 5583.0	...
1326160	  747.5	  642.1	 5583.0	...
1326161	  747.3	  642.1	 5583.0	...
1326162	  747.4	  641.7	 5583.0	...
1326163	  747.4	  641.3	 5585.0	...
1326164	  747.5	  641.4	 5588.0	...
1326165	  747.3	  641.5	 5591.0	...
1326166	  747.2	  641.5	 5592.0	...
1326167	  747.2	  641.6	 5593.0	...
1326168	  747.2	  641.8	 5591.0	...
1326169	  747.3	  641.9	 5590.0	...
1326170	  747.4	  642.1	 5589.0	...
1326171	  747.4	  642.4	 5590.0	...
1326172	  747.3	  642.6	 5586.0	...
1326173	  746.9	  642.8	 5580.0	...
1326174	  746.6	  642.8	 5575.0	...
1326175	  746.3	  642.9	 5576.0	...
1326176	  746.3	  643.0	 5576.0	...
1326177	  746.3	  642.9	 5577.0	...
1326178	  746.3	  642.8	 5577.0	...
1326179	  746.2	  642.7	 5579.0	...
1326180	  746.3	  642.9	 5580.0	...
1326181	  746.5	  643.0	 5581.0	...
1326182	  746.6	  642.9	 5582.0	...
1326183	  746.7	  642.5	 5583.0	...
1326184	  746.8	  642.0	 5584.0	...
1326185	  747.1	  642.3	 5583.0	...
1326186	  747.3	  642.8	 5581.0	...
1326187	  747.5	  643.3	 5580.0	...
1326188	  747.5	  643.4	 5580.0	...
1326189	  747.6	  643.1	 5584.0	...
1326190	  747.4	  642.7	 5588.0	...
1326191	  747.2	  642.4	 5594.0	...
1326192	  747.0	  642.5	 5597.0	...
1326193	  747.0	  642.6	 5601.0	...
1326194	  746.8	  642.7	 5602.0	...
1326195	  746.7	  642.7	 5602.0	...
1326196	  746.4	  642.7	 5602.0	...
1326197	  746.4	  642.8	 5602.0	...
1326198	  746.5	  642.6	 5603.0	...
1326199	  746.7	  642.4	 5604.0	...
1326200	  746.9	  642.2	 5603.0	...
1326201	  747.0	  642.3	 5601.0	...
1326202	  747.0	  642.4	 5600.0	...
1326203	  747.0	  642.8	 5600.0	...
1326204	  747.1	  643.2	 5599.0	...
1326205	  747.3	  643.6	 5597.0	...
1326206	  747.4	  643.6	 5595.0	...
1326207	  747.5	  643.6	 5597.0	...
1326208	  747.6	  643.6	 5598.0	...
1326209	  747.4	  643.7	 5599.0	...
1326210	  747.2	  643.6	 5599.0	...
1326211	  746.9	  643.6	 5599.0	...
1326212	  746.8	  643.9	 5600.0	...
1326213	  746.9	  644.3	 5601.0	...
1326214	  747.2	  644.2	 5604.0	...
1326215	  747.4	  643.7	 5606.0	...
1326216	  747.5	  643.7	 5604.0	...
1326217	  747.9	  644.2	 5600.0	...
1326218	  748.3	  644.5	 5598.0	...
1326219	  748.6	  644.3	 5600.0	...
1326220	  748.6	  644.3	 5600.0	...
1326221	  748.6	  644.4	 5598.0	...
1326222	  748.6	  644.6	 5596.0	...
1326223	  748.6	  644.5	 5596.0	...
1326224	  748.5	  644.5	 5597.0	...
1326225	  748.4	  644.4	 5597.0	...
1326226	  748.3	  644.4	 5598.0	...
1326227	  748.3	  644.3	 5599.0	...
1326228	  748.5	  644.3	 5601.0	...
1326229	  748.6	  644.4	 5602.0	...
1326230	  748.7	  644.7	 5601.0	...
1326231	  748.8	  644.9	 5600.0	...
1326232	  748.8	  644.6	 5601.0	...
1326233	  748.7	  644.1	 5603.0	...
1326234	  748.6	  643.5	 5605.0	...
1326235	  748.5	  643.5	 5605.0	...
1326236	  748.5	  643.4	 5608.0	...
1326237	  748.5	  643.3	 5611.0	...
1326238	  748.3	  643.4	 5611.0	...
1326239	  748.1	  643.4	 5609.0	...
1326240	  747.9	  643.4	 5609.0	...
1326241	  748.0	  643.2	 5612.0	...
1326242	  748.1	  643.1	 5614.0	...
1326243	  748.2	  643.0	 5615.0	...
1326244	  748.3	  642.9	 5616.0	...
1326245	  748.3	  642.9	 5620.0	...
1326246	  748.3	  642.9	 5623.0	...
1326247	  748.3	  642.8	 5626.0	...
1326248	  748.3	  642.8	 5626.0	...
1326249	  748.1	  642.7	 5624.0	...
1326250	  748.0	  642.7	 5622.0	...
1326251	  748.1	  642.8	 5620.0	...
1326252	  748.1	  642.7	 5620.0	...
1326253	  748.1	  642.7	 5618.0	...
1326254	  748.1	  642.7	 5617.0	...
1326255	  748.1	  642.9	 5617.0	...
1326256	  748.1	  642.9	 5618.0	...
1326257	  748.1	  642.7	 5620.0	...
1326258	  747.9	  642.5	 5622.0	...
1326259	  747.8	  642.4	 5624.0	...
1326260	  747.7	  642.4	 5625.0	...
1326261	  747.7	  642.4	 5625.0	...
1326262	  747.5	  642.4	 5627.0	...
1326263	  747.5	  642.5	 5628.0	...
1326264	  747.5	  642.4	 5628.0	...
1326265	  747.5	  642.3	 5628.0	...
1326266	  747.6	  642.2	 5628.0	...
1326267	  747.6	  642.2	 5628.0	...
1326268	  747.6	  642.3	 5629.0	...
1326269	  747.7	  642.3	 5629.0	...
1326270	  747.7	  642.0	 5630.0	...
1326271	  747.6	  641.8	 5631.0	...
1326272	  747.6	  641.7	 5631.0	...
1326273	  747.8	  641.7	 5631.0	...
1326274	  747.8	  641.6	 5631.0	...
1326275	  747.8	  641.6	 5632.0	...
1326276	  747.9	  641.6	 5633.0	...
1326277	  748.1	  641.5	 5634.0	...
1326278	  748.2	  641.5	 5633.0	...
1326279	  748.2	  641.7	 5633.0	...
1326280	  748.3	  642.0	 5633.0	...
1326281	  748.3	  642.4	 5633.0	...
1326282	  748.2	  642.6	 5633.0	...
1326283	  748.2	  642.6	 5633.0	...
1326284	  748.2	  642.5	 5633.0	...
1326285	  748.2	  642.5	 5634.0	...
1326286	  748.3	  642.5	 5634.0	...
1326287	  748.3	  642.4	 5633.0	...
1326288	  748.3	  642.4	 5633.0	...
1326289	  748.3	  642.6	 5632.0	...
1326290	  748.3	  642.9	 5633.0	...
1326291	  748.4	  643.2	 5635.0	...
1326292	  748.5	  643.2	 5638.0	...
1326293	  748.7	  643.2	 5643.0	...
1326294	  748.7	  643.2	 5646.0	...
1326295	  748.7	  643.6	 5645.0	...
1326296	  748.7	  643.9	 5643.0	...
1326297	  748.7	  643.9	 5644.0	...
1326298	  748.6	  643.6	 5646.0	...
1326299	  748.6	  643.3	 5649.0	...
1326300	  748.6	  643.2	 5648.0	...
1326301	  748.6	  642.8	 5649.0	...
1326302	  748.5	  642.6	 5651.0	...
1326303	  748.8	  642.4	 5652.0	...
1326304	  749.1	  642.5	 5653.0	...
1326305	  749.2	  642.5	 5652.0	...
1326306	  749.0	  642.6	 5652.0	...
1326307	  748.8	  642.5	 5653.0	...
1326308	  748.8	  642.6	 5655.0	...
1326309	  748.7	  643.0	 5655.0	...
1326310	  748.6	  643.4	 5654.0	...
1326311	  748.6	  643.3	 5654.0	...
1326312	  748.5	  642.8	 5655.0	...
1326313	  748.4	  642.5	 5655.0	...
1326314	  748.4	  642.6	 5654.0	...
1326315	  748.4	  642.7	 5652.0	...
1326316	  748.6	  642.6	 5650.0	...
1326317	  748.7	  642.5	 5650.0	...
1326318	  748.8	  642.3	 5650.0	...
1326319	  748.7	  642.0	 5651.0	...
1326320	  748.7	  641.6	 5653.0	...
1326321	  748.7	  641.2	 5654.0	...
1326322	  748.8	  641.2	 5654.0	...
1326323	  748.8	  641.1	 5653.0	...
1326324	  748.7	  641.1	 5656.0	...
1326325	  748.6	  641.2	 5659.0	...
1326326	  748.6	  641.1	 5662.0	...
1326327	  748.6	  641.0	 5665.0	...
1326328	  748.7	  640.9	 5669.0	...
1326329	  748.6	  640.9	 5669.0	...
1326330	  748.6	  640.9	 5665.0	...
1326331	  748.5	  641.0	 5662.0	...
1326332	  748.5	  640.9	 5662.0	...
1326333	  748.6	  640.9	 5665.0	...
1326334	  748.8	  640.9	 5668.0	...
1326335	  749.2	  640.7	 5667.0	...
1326336	  749.4	  640.5	 5664.0	...
1326337	  749.6	  640.4	 5661.0	...
1326338	  749.8	  640.5	 5663.0	...
1326339	  749.9	  641.0	 5666.0	...
1326340	  750.1	  641.3	 5665.0	...
1326341	  750.0	  641.6	 5660.0	...
1326342	  750.0	  641.6	 5660.0	...
1326343	  750.0	  641.6	 5664.0	...
1326344	  750.1	  641.3	 5669.0	...
1326345	  750.1	  641.0	 5670.0	...
1326346	  750.0	  641.2	 5671.0	...
1326347	  749.8	  641.8	 5670.0	...
1326348	  749.6	  642.3	 5670.0	...
1326349	  749.6	  642.3	 5669.0	...
1326350	  749.6	  642.1	 5672.0	...
1326351	  749.7	  641.9	 5675.0	...
1326352	  749.9	  641.8	 5675.0	...
1326353	  750.2	  641.9	 5672.0	...
1326354	  750.5	  641.9	 5670.0	...
1326355	  750.5	  641.8	 5671.0	...
1326356	  750.5	  641.7	 5672.0	...
1326357	  750.1	  641.8	 5674.0	...
1326358	  749.6	  641.7	 5677.0	...
1326359	  749.5	  641.7	 5681.0	...
1326360	  749.8	  641.5	 5683.0	...
1326361	  750.1	  641.5	 5684.0	...
1326362	  750.1	  641.3	 5684.0	...
1326363	  750.1	  641.0	 5685.0	...
1326364	  750.1	  640.7	 5685.0	...
1326365	  750.1	  640.5	 5685.0	...
1326366	  750.1	  640.4	 5685.0	...
1326367	  750.3	  640.4	 5686.0	...
1326368	  750.5	  640.4	 5686.0	...
1326369	  750.8	  640.5	 5686.0	...
1326370	  750.9	  640.6	 5685.0	...
1326371	  750.4	  640.8	 5686.0	...
1326372	  749.9	  640.4	 5687.0	...
1326373	  749.5	  639.9	 5688.0	...
1326374	  749.7	  639.3	 5689.0	...
1326375	  750.1	  639.2	 5688.0	...
1326376	  750.2	  639.1	 5689.0	...
1326377	  750.2	  639.0	 5688.0	...
1326378	  750.1	  639.1	 5688.0	...
1326379	  750.0	  639.3	 5688.0	...
1326380	  750.0	  639.4	 5689.0	...
1326381	  749.8	  639.3	 5692.0	...
1326382	  749.6	  639.4	 5693.0	...
1326383	  749.5	  639.5	 5694.0	...
1326384	  749.5	  639.2	 5694.0	...
1326385	  749.5	  638.6	 5694.0	...
1326386	  749.6	  637.9	 5696.0	...
1326387	  749.9	  637.7	 5697.0	...
1326388	  750.1	  637.7	 5698.0	...
1326389	  750.1	  637.8	 5698.0	...
1326390	  750.2	  637.9	 5697.0	...
1326391	  750.2	  637.9	 5697.0	...
1326392	  750.3	  638.0	 5696.0	...
1326393	  750.3	  638.1	 5696.0	...
1326394	  750.4	  638.1	 5699.0	...
1326395	  750.5	  638.1	 5702.0	...
1326396	  750.7	  638.1	 5704.0	...
1326397	  750.8	  638.0	 5703.0	...
1326398	  750.7	  638.0	 5701.0	...
1326399	  750.6	  638.1	 5701.0	...
1326400	  750.4	  638.2	 5703.0	...
1326401	  750.4	  638.3	 5705.0	...
1326402	  750.4	  638.4	 5706.0	...
1326403	  750.3	  638.2	 5705.0	...
1326404	  750.2	  637.8	 5704.0	...
1326405	  750.1	  637.5	 5705.0	...
1326406	  750.1	  637.5	 5705.0	...
1326407	  750.2	  637.4	 5705.0	...
1326408	  750.2	  637.3	 5704.0	...
1326409	  750.2	  637.2	 5704.0	...
1326410	  750.2	  637.3	 5706.0	...
1326411	  750.4	  637.3	 5708.0	...
1326412	  750.5	  637.3	 5712.0	...
1326413	  750.5	  637.3	 5715.0	...
1326414	  750.4	  637.3	 5716.0	...
1326415	  750.3	  637.3	 5716.0	...
1326416	  750.2	  637.3	 5717.0	...
1326417	  750.1	  637.3	 5719.0	...
1326418	  750.1	  637.3	 5721.0	...
1326419	  750.2	  637.2	 5726.0	...
1326420	  750.3	  637.2	 5729.0	...
1326421	  750.4	  637.1	 5732.0	...
1326422	  750.3	  636.9	 5730.0	...
1326423	  750.2	  636.8	 5728.0	...
1326424	  750.1	  636.8	 5727.0	...
1326425	  750.1	  636.7	 5726.0	...
1326426	  750.1	  636.7	 5724.0	...
1326427	  750.2	  636.6	 5722.0	...
1326428	  750.3	  636.3	 5722.0	...
1326429	  750.4	  636.0	 5724.0	...
1326430	  750.4	  635.5	 5726.0	...
1326431	  750.4	  635.5	 5726.0	...
1326432	  750.4	  635.5	 5727.0	...
1326433	  750.4	  635.4	 5726.0	...
1326434	  750.3	  635.1	 5725.0	...
1326435	  750.3	  634.8	 5726.0	...
1326436	  750.4	  634.6	 5728.0	...
1326437	  750.6	  634.5	 5729.0	...
1326438	  750.8	  634.9	 5729.0	...
1326439	  750.9	  635.6	 5726.0	...
1326440	  751.0	  636.4	 5723.0	...
1326441	  751.0	  636.1	 5722.0	...
1326442	  750.9	  635.5	 5725.0	...
1326443	  750.8	  634.9	 5728.0	...
1326444	  750.7	  634.7	 5728.0	...
1326445	  750.5	  634.6	 5729.0	...
1326446	  750.3	  634.4	 5731.0	...
1326447	  750.3	  634.3	 5733.0	...
1326448	  750.4	  634.2	 5735.0	...
1326449	  750.4	  634.2	 5737.0	...
1326450	  750.3	  634.3	 5738.0	...
1326451	  750.3	  634.1	 5738.0	...
1326452	  750.4	  633.7	 5737.0	...
1326453	  750.7	  633.2	 5739.0	...
1326454	  750.8	  633.0	 5740.0	...
1326455	  750.8	  633.0	 5741.0	...
1326456	  750.7	  633.0	 5741.0	...
1326457	  750.6	  632.8	 5740.0	...
1326458	  750.6	  632.7	 5740.0	...
1326459	  750.5	  632.6	 5739.0	...
MSG	1326460 0000 _ Number Off
1326460	  750.5	  632.6	 5739.0	...
1326461	  750.5	  632.5	 5740.0	...
1326462	  750.5	  632.3	 5741.0	...
1326463	  750.5	  632.2	 5741.0	...
1326464	  750.4	  632.2	 5742.0	...
1326465	  750.4	  632.6	 5743.0	...
1326466	  750.4	  632.9	 5744.0	...
1326467	  750.5	  633.1	 5744.0	...
1326468	  750.6	  633.0	 5744.0	...
1326469	  750.7	  632.8	 5746.0	...
1326470	  750.7	  632.8	 5748.0	...
1326471	  750.6	  632.8	 5751.0	...
1326472	  750.7	  632.9	 5751.0	...
1326473	  750.9	  633.0	 5752.0	...
1326474	  751.1	  633.2	 5752.0	...
1326475	  751.1	  633.6	 5752.0	...
1326476	  750.8	  634.0	 5751.0	...
1326477	  750.5	  634.3	 5750.0	...
1326478	  750.4	  634.2	 5750.0	...
1326479	  750.3	  634.1	 5751.0	...
1326480	  750.3	  634.1	 5753.0	...
1326481	  750.4	  634.1	 5753.0	...
1326482	  750.5	  634.2	 5757.0	...
1326483	  750.6	  634.3	 5760.0	...
1326484	  750.7	  634.2	 5763.0	...
1326485	  750.6	  634.0	 5763.0	...
1326486	  750.4	  633.7	 5763.0	...
1326487	  750.5	  633.4	 5762.0	...
1326488	  750.7	  633.2	 5761.0	...
1326489	  750.9	  632.9	 5762.0	...
1326490	  750.9	  633.0	 5764.0	...
1326491	  751.0	  633.1	 5765.0	...
1326492	  751.1	  632.9	 5764.0	...
1326493	  751.1	  632.6	 5764.0	...
1326494	  751.0	  632.3	 5764.0	...
1326495	  751.0	  632.1	 5764.0	...
1326496	  750.9	  631.8	 5764.0	...
1326497	  750.9	  631.4	 5762.0	...
1326498	  751.0	  631.5	 5761.0	...
1326499	  751.0	  631.8	 5762.0	...
1326500	  751.0	  632.0	 5765.0	...
1326501	  750.9	  632.0	 5768.0	...
1326502	  750.9	  632.0	 5768.0	...
1326503	  750.7	  632.1	 5768.0	...
1326504	  750.5	  632.4	 5768.0	...
1326505	  750.3	  632.5	 5769.0	...
1326506	  750.2	  632.6	 5770.0	...
1326507	  750.3	  632.4	 5770.0	...
1326508	  750.3	  632.1	 5770.0	...
1326509	  750.4	  631.9	 5769.0	...
1326510	  750.3	  631.6	 5770.0	...
1326511	  750.2	  631.4	 5773.0	...
1326512	  750.1	  631.3	 5775.0	...
1326513	  750.1	  631.5	 5777.0	...
1326514	  750.1	  631.5	 5778.0	...
1326515	  750.4	  631.5	 5779.0	...
1326516	  750.7	  631.6	 5778.0	...
1326517	  751.1	  631.9	 5778.0	...
1326518	  751.3	  632.1	 5779.0	...
1326519	  751.4	  631.7	 5779.0	...
1326520	  751.5	  631.3	 5779.0	...
1326521	  751.5	  631.0	 5778.0	...
1326522	  751.5	  631.0	 5777.0	...
1326523	  751.4	  631.0	 5775.0	...
1326524	  750.8	  631.1	 5774.0	...
1326525	  750.3	  631.6	 5775.0	...
1326526	  750.3	  632.0	 5777.0	...
1326527	  750.7	  632.2	 5778.0	...
1326528	  751.1	  631.9	 5781.0	...
1326529	  751.2	  631.5	 5783.0	...
1326530	  751.3	  631.3	 5784.0	...
1326531	  751.5	  631.8	 5784.0	...
1326532	  751.6	  632.3	 5785.0	...
1326533	  751.7	  633.1	 5785.0	...
1326534	  751.6	  633.3	 5785.0	...
1326535	  751.2	  633.5	 5785.0	...
1326536	  750.9	  633.2	 5785.0	...
1326537	  750.6	  632.9	 5785.0	...
1326538	  750.6	  632.7	 5784.0	...
1326539	  750.7	  632.7	 5782.0	...
1326540	  750.7	  632.7	 5783.0	...
1326541	  750.7	  632.8	 5787.0	...
1326542	  750.6	  633.0	 5791.0	...
1326543	  750.7	  633.0	 5792.0	...
1326544	  750.7	  633.0	 5794.0	...
1326545	  750.6	  633.0	 5792.0	...
1326546	  750.6	  633.0	 5791.0	...
1326547	  750.7	  633.0	 5789.0	...
1326548	  750.8	  633.1	 5788.0	...
1326549	  750.9	  633.4	 5786.0	...
1326550	  751.1	  633.7	 5784.0	...
1326551	  751.2	  633.6	 5786.0	...
1326552	  751.1	  633.2	 5790.0	...
1326553	  751.1	  632.7	 5792.0	...
1326554	  751.0	  632.7	 5793.0	...
1326555	  751.0	  632.7	 5793.0	...
1326556	  751.0	  632.7	 5793.0	...
1326557	  751.1	  632.7	 5794.0	...
1326558	  750.9	  632.7	 5796.0	...
1326559	  750.6	  632.7	 5799.0	...
1326560	  750.5	  632.8	 5800.0	...
1326561	  750.7	  632.8	 5801.0	...
1326562	  750.8	  632.9	 5801.0	...
1326563	  750.9	  632.8	 5800.0	...
1326564	  750.9	  632.8	 5801.0	...
1326565	  750.5	  632.8	 5804.0	...
1326566	  750.0	  632.7	 5807.0	...
1326567	  749.6	  632.5	 5807.0	...
1326568	  749.8	  632.0	 5808.0	...
1326569	  750.0	  631.6	 5807.0	...
1326570	  750.1	  631.4	 5807.0	...
1326571	  750.1	  631.3	 5808.0	...
1326572	  750.1	  631.4	 5809.0	...
1326573	  749.9	  631.5	 5811.0	...
1326574	  749.7	  631.7	 5813.0	...
1326575	  749.5	  631.8	 5814.0	...
1326576	  749.6	  631.9	 5815.0	...
1326577	  749.9	  632.0	 5814.0	...
1326578	  750.3	  632.0	 5814.0	...
1326579	  750.5	  631.4	 5819.0	...
1326580	  750.4	  630.9	 5823.0	...
1326581	  750.4	  630.8	 5828.0	...
1326582	  750.3	  631.4	 5827.0	...
1326583	  750.3	  631.7	 5826.0	...
1326584	  750.3	  631.7	 5824.0	...
1326585	  750.4	  631.6	 5822.0	...
1326586	  750.5	  631.6	 5821.0	...
1326587	  750.5	  631.4	 5821.0	...
1326588	  750.4	  631.5	 5820.0	...
1326589	  750.4	  631.6	 5819.0	...
1326590	  750.2	  631.3	 5820.0	...
1326591	  750.0	  630.9	 5822.0	...
1326592	  749.8	  630.9	 5823.0	...
1326593	  749.8	  631.4	 5823.0	...
1326594	  749.9	  631.9	 5823.0	...
1326595	  749.9	  631.9	 5824.0	...
1326596	  749.9	  631.9	 5825.0	...
1326597	  749.9	  631.9	 5826.0	...
1326598	  749.8	  632.0	 5827.0	...
1326599	  749.8	  631.9	 5829.0	...
1326600	  749.7	  631.8	 5829.0	...
1326601	  749.7	  631.6	 5830.0	...
1326602	  749.7	  631.5	 5831.0	...
1326603	  749.6	  631.4	 5832.0	...
1326604	  749.6	  631.4	 5832.0	...
1326605	  749.6	  631.6	 5831.0	...
1326606	  749.7	  632.0	 5831.0	...
1326607	  749.7	  632.3	 5832.0	...
1326608	  749.8	  632.2	 5834.0	...
1326609	  750.0	  632.4	 5834.0	...
1326610	  749.8	  632.6	 5834.0	...
1326611	  749.6	  632.9	 5834.0	...
1326612	  749.4	  633.0	 5833.0	...
1326613	  749.5	  633.2	 5832.0	...
1326614	  749.6	  633.4	 5836.0	...
1326615	  749.6	  632.9	 5840.0	...
1326616	  749.7	  632.1	 5845.0	...
1326617	  749.9	  631.2	 5846.0	...
1326618	  750.3	  631.5	 5847.0	...
1326619	  750.6	  632.1	 5845.0	...
1326620	  750.7	  632.7	 5843.0	...
1326621	  750.5	  633.0	 5843.0	...
1326622	  750.3	  633.2	 5843.0	...
1326623	  750.3	  633.2	 5843.0	...
1326624	  750.3	  633.0	 5842.0	...
1326625	  750.3	  632.7	 5841.0	...
1326626	  750.5	  632.7	 5840.0	...
1326627	  750.3	  632.8	 5838.0	...
1326628	  750.1	  632.8	 5838.0	...
1326629	  749.7	  632.6	 5841.0	...
1326630	  749.5	  632.4	 5843.0	...
1326631	  749.3	  632.2	 5845.0	...
1326632	  749.3	  632.4	 5845.0	...
1326633	  749.3	  632.6	 5844.0	...
1326634	  749.3	  632.6	 5844.0	...
1326635	  749.4	  632.4	 5843.0	...
1326636	  749.5	  632.3	 5843.0	...
1326637	  749.5	  632.3	 5846.0	...
1326638	  749.5	  632.2	 5849.0	...
1326639	  749.4	  632.2	 5852.0	...
1326640	  749.4	  632.5	 5852.0	...
1326641	  749.4	  632.7	 5852.0	...
1326642	  749.6	  632.8	 5852.0	...
1326643	  749.8	  632.5	 5852.0	...
1326644	  749.8	  632.3	 5852.0	...
1326645	  749.7	  632.3	 5854.0	...
1326646	  749.6	  632.5	 5856.0	...
1326647	  749.6	  632.5	 5857.0	...
1326648	  749.7	  632.6	 5857.0	...
1326649	  749.8	  632.5	 5857.0	...
1326650	  749.8	  632.5	 5858.0	...
1326651	  749.8	  632.5	 5858.0	...
1326652	  749.7	  632.4	 5860.0	...
1326653	  749.7	  632.4	 5862.0	...
1326654	  749.6	  632.5	 5865.0	...
1326655	  749.6	  632.5	 5866.0	...
1326656	  749.6	  632.4	 5866.0	...
1326657	  749.6	  632.1	 5867.0	...
1326658	  749.6	  631.9	 5869.0	...
1326659	  749.5	  632.0	 5870.0	...
1326660	  749.4	  632.2	 5869.0	...
1326661	  749.4	  632.4	 5874.0	...
1326662	  749.6	  632.4	 5880.0	...
1326663	  749.7	  632.3	 5883.0	...
1326664	  749.7	  632.3	 5882.0	...
1326665	  749.6	  632.3	 5882.0	...
1326666	  749.5	  632.2	 5883.0	...
1326667	  749.5	  632.0	 5886.0	...
1326668	  749.4	  631.9	 5887.0	...
1326669	  749.3	  631.8	 5887.0	...
1326670	  749.3	  631.8	 5887.0	...
1326671	  749.2	  631.8	 5886.0	...
1326672	  749.2	  631.9	 5886.0	...
1326673	  749.1	  631.7	 5887.0	...
1326674	  749.0	  631.5	 5888.0	...
1326675	  749.1	  631.2	 5891.0	...
1326676	  749.3	  631.3	 5894.0	...
1326677	  749.6	  631.4	 5897.0	...
1326678	  749.7	  631.5	 5898.0	...
1326679	  749.8	  631.6	 5896.0	...
1326680	  749.9	  631.6	 5894.0	...
1326681	  749.9	  631.7	 5894.0	...
1326682	  749.9	  631.7	 5897.0	...
1326683	  749.8	  631.5	 5899.0	...
1326684	  749.6	  631.4	 5900.0	...
1326685	  749.4	  631.4	 5899.0	...
1326686	  749.3	  631.4	 5898.0	...
1326687	  749.4	  631.3	 5898.0	...
1326688	  749.4	  631.3	 5898.0	...
1326689	  749.3	  631.0	 5899.0	...
1326690	  749.1	  630.7	 5900.0	...
1326691	  749.1	  630.5	 5901.0	...
1326692	  749.3	  630.3	 5902.0	...
1326693	  749.5	  630.1	 5902.0	...
1326694	  749.5	  629.8	 5903.0	...
1326695	  749.5	  629.7	 5903.0	...
1326696	  749.5	  629.8	 5904.0	...
1326697	  749.5	  630.1	 5904.0	...
1326698	  749.5	  630.4	 5904.0	...
1326699	  749.5	  630.6	 5903.0	...
1326700	  749.4	  630.6	 5902.0	...
1326701	  749.5	  630.7	 5902.0	...
1326702	  749.3	  630.8	 5902.0	...
1326703	  749.2	  630.9	 5902.0	...
1326704	  749.1	  631.0	 5903.0	...
1326705	  749.1	  631.3	 5906.0	...
1326706	  749.1	  631.4	 5909.0	...
1326707	  749.1	  631.7	 5912.0	...
1326708	  749.0	  631.7	 5912.0	...
1326709	  748.8	  631.6	 5911.0	...
1326710	  748.6	  631.5	 5913.0	...
1326711	  748.7	  631.3	 5916.0	...
1326712	  748.8	  631.0	 5919.0	...
1326713	  748.7	  630.7	 5920.0	...
1326714	  748.6	  630.4	 5920.0	...
1326715	  748.5	  630.4	 5918.0	...
1326716	  748.5	  630.8	 5916.0	...
1326717	  748.8	  631.2	 5915.0	...
1326718	  749.1	  631.5	 5914.0	...
1326719	  749.3	  631.5	 5914.0	...
1326720	  749.4	  631.4	 5914.0	...
1326721	  749.5	  631.4	 5917.0	...
1326722	  749.5	  631.3	 5920.0	...
1326723	  749.5	  631.3	 5923.0	...
1326724	  749.3	  631.2	 5922.0	...
1326725	  749.3	  631.7	 5921.0	...
1326726	  749.3	  632.5	 5919.0	...
1326727	  749.4	  633.4	 5918.0	...
1326728	  749.3	  633.5	 5919.0	...
1326729	  749.2	  633.4	 5921.0	...
1326730	  749.3	  633.2	 5921.0	...
1326731	  749.3	  633.2	 5921.0	...
1326732	  749.4	  633.0	 5920.0	...
1326733	  749.4	  632.9	 5921.0	...
1326734	  749.5	  632.8	 5922.0	...
1326735	  749.5	  632.6	 5924.0	...
1326736	  749.5	  632.3	 5924.0	...
1326737	  749.5	  632.0	 5924.0	...
1326738	  749.6	  632.3	 5924.0	...
1326739	  749.5	  632.6	 5927.0	...
1326740	  749.4	  632.9	 5929.0	...
1326741	  749.1	  633.0	 5931.0	...
1326742	  748.9	  633.0	 5930.0	...
1326743	  748.7	  633.0	 5929.0	...
1326744	  748.9	  632.9	 5930.0	...
1326745	  749.0	  633.0	 5932.0	...
1326746	  749.2	  633.1	 5933.0	...
1326747	  749.2	  633.3	 5933.0	...
1326748	  749.3	  633.7	 5933.0	...
1326749	  749.3	  634.1	 5932.0	...
1326750	  749.3	  634.6	 5931.0	...
1326751	  749.2	  634.7	 5931.0	...
1326752	  749.1	  634.7	 5932.0	...
1326753	  749.0	  634.7	 5931.0	...
1326754	  748.9	  634.9	 5931.0	...
1326755	  748.8	  635.2	 5930.0	...
1326756	  748.7	  635.3	 5931.0	...
1326757	  748.6	  635.3	 5931.0	...
1326758	  748.5	  635.1	 5934.0	...
1326759	  748.5	  634.9	 5938.0	...
1326760	  748.5	  634.8	 5942.0	...
1326761	  748.5	  634.7	 5944.0	...
1326762	  748.5	  634.7	 5944.0	...
1326763	  748.5	  634.7	 5940.0	...
1326764	  748.3	  635.2	 5937.0	...
1326765	  748.2	  635.7	 5934.0	...
1326766	  748.4	  636.2	 5936.0	...
1326767	  748.7	  636.3	 5938.0	...
1326768	  748.8	  636.5	 5940.0	...
1326769	  748.6	  636.8	 5940.0	...
1326770	  748.2	  636.9	 5938.0	...
1326771	  748.1	  636.8	 5936.0	...
1326772	  748.0	  636.7	 5935.0	...
1326773	  748.1	  636.7	 5938.0	...
1326774	  748.2	  636.9	 5939.0	...
1326775	  748.2	  637.1	 5938.0	...
1326776	  748.3	  637.2	 5937.0	...
1326777	  748.3	  637.2	 5937.0	...
1326778	  748.4	  637.2	 5934.0	...
1326779	  748.4	  637.2	 5933.0	...
1326780	  748.5	  637.3	 5932.0	...
1326781	  748.4	  637.2	 5934.0	...
1326782	  748.4	  637.1	 5935.0	...
1326783	  748.3	  637.0	 5935.0	...
1326784	  748.3	  637.1	 5936.0	...
1326785	  748.2	  636.7	 5937.0	...
1326786	  748.1	  636.4	 5938.0	...
1326787	  748.3	  636.6	 5936.0	...
1326788	  748.5	  637.2	 5934.0	...
1326789	  748.4	  637.7	 5931.0	...
1326790	  748.1	  637.7	 5930.0	...
1326791	  747.7	  637.6	 5930.0	...
1326792	  747.6	  637.4	 5930.0	...
1326793	  747.6	  637.1	 5931.0	...
1326794	  747.6	  637.0	 5933.0	...
1326795	  747.6	  637.2	 5934.0	...
1326796	  747.5	  637.3	 5934.0	...
1326797	  747.3	  637.4	 5934.0	...
1326798	  747.4	  637.2	 5934.0	...
1326799	  747.6	  637.4	 5933.0	...
1326800	  747.6	  637.6	 5933.0	...
1326801	  747.4	  637.8	 5932.0	...
1326802	  747.4	  637.9	 5931.0	...
1326803	  747.5	  637.9	 5930.0	...
1326804	  747.4	  637.7	 5930.0	...
1326805	  747.3	  637.5	 5931.0	...
1326806	  747.0	  637.4	 5933.0	...
1326807	  747.0	  637.4	 5934.0	...
1326808	  747.0	  637.3	 5935.0	...
1326809	  747.0	  637.3	 5935.0	...
1326810	  747.0	  637.2	 5936.0	...
1326811	  747.1	  637.2	 5937.0	...
1326812	  747.2	  637.1	 5934.0	...
1326813	  747.4	  637.1	 5931.0	...
1326814	  747.4	  637.2	 5932.0	...
1326815	  747.3	  637.2	 5937.0	...
1326816	  747.3	  637.2	 5938.0	...
1326817	  747.2	  637.4	 5935.0	...
1326818	  747.1	  637.7	 5932.0	...
1326819	  747.0	  637.9	 5933.0	...
1326820	  747.0	  637.9	 5934.0	...
1326821	  747.0	  638.1	 5935.0	...
1326822	  747.0	  638.1	 5933.0	...
1326823	  747.0	  638.1	 5928.0	...
1326824	  747.0	  638.0	 5924.0	...
1326825	  747.0	  638.2	 5922.0	...
1326826	  747.0	  638.5	 5922.0	...
1326827	  747.0	  638.7	 5922.0	...
1326828	  747.0	  638.6	 5923.0	...
1326829	  747.0	  638.5	 5924.0	...
1326830	  747.0	  638.3	 5924.0	...
1326831	  747.1	  638.4	 5923.0	...
1326832	  746.9	  638.6	 5922.0	...
1326833	  746.8	  638.7	 5921.0	...
1326834	  746.8	  638.6	 5919.0	...
1326835	  746.7	  639.1	 5917.0	...
1326836	  746.6	  639.5	 5917.0	...
1326837	  746.4	  639.8	 5920.0	...
1326838	  746.2	  639.7	 5922.0	...
1326839	  746.1	  639.6	 5922.0	...
1326840	  746.2	  639.4	 5922.0	...
1326841	  746.3	  639.3	 5922.0	...
1326842	  746.5	  639.2	 5923.0	...
1326843	  746.5	  639.2	 5920.0	...
1326844	  746.6	  639.0	 5916.0	...
1326845	  746.7	  638.8	 5913.0	...
1326846	  746.7	  638.9	 5914.0	...
1326847	  746.5	  639.0	 5914.0	...
1326848	  746.4	  639.1	 5913.0	...
1326849	  746.5	  639.2	 5912.0	...
1326850	  746.6	  639.3	 5911.0	...
1326851	  746.6	  639.5	 5912.0	...
1326852	  746.5	  639.4	 5913.0	...
1326853	  746.2	  639.6	 5915.0	...
1326854	  746.0	  639.7	 5915.0	...
1326855	  746.2	  639.7	 5914.0	...
1326856	  746.4	  639.5	 5911.0	...
1326857	  746.7	  639.2	 5908.0	...
1326858	  746.7	  639.1	 5905.0	...
1326859	  746.7	  639.0	 5906.0	...
1326860	  746.6	  639.0	 5903.0	...
1326861	  746.5	  639.0	 5900.0	...
1326862	  746.4	  639.0	 5897.0	...
1326863	  746.4	  638.7	 5903.0	...
1326864	  746.4	  638.5	 5909.0	...
1326865	  746.4	  638.3	 5913.0	...
1326866	  746.4	  638.4	 5910.0	...
1326867	  745.9	  638.5	 5907.0	...
1326868	  745.4	  638.7	 5906.0	...
1326869	  745.2	  638.6	 5905.0	...
1326870	  745.5	  638.2	 5904.0	...
1326871	  745.8	  637.8	 5903.0	...
1326872	  745.8	  637.5	 5904.0	...
1326873	  745.8	  637.5	 5905.0	...
1326874	  745.8	  637.6	 5905.0	...
1326875	  745.8	  637.6	 5906.0	...
1326876	  745.8	  637.5	 5908.0	...
1326877	  745.9	  637.5	 5908.0	...
1326878	  746.0	  637.4	 5908.0	...
1326879	  746.1	  637.4	 5907.0	...
1326880	  746.3	  637.4	 5908.0	...
1326881	  746.5	  637.5	 5908.0	...
1326882	  746.4	  637.5	 5907.0	...
1326883	  746.3	  637.9	 5902.0	...
1326884	  746.1	  638.3	 5895.0	...
1326885	  746.2	  638.7	 5890.0	...
1326886	  746.3	  638.8	 5889.0	...
1326887	  746.4	  639.0	 5889.0	...
1326888	  746.4	  639.2	 5890.0	...
1326889	  746.4	  639.3	 5890.0	...
1326890	  746.4	  639.1	 5891.0	...
1326891	  746.1	  638.9	 5890.0	...
1326892	  745.7	  638.6	 5890.0	...
1326893	  745.5	  638.5	 5889.0	...
1326894	  745.8	  638.4	 5889.0	...
1326895	  745.8	  638.3	 5889.0	...
1326896	  745.6	  638.3	 5889.0	...
1326897	  745.2	  638.2	 5889.0	...
1326898	  745.1	  637.9	 5889.0	...
1326899	  744.9	  637.3	 5889.0	...
1326900	  744.8	  636.7	 5890.0	...
1326901	  744.7	  636.3	 5891.0	...
1326902	  744.7	  636.2	 5892.0	...
1326903	  744.7	  636.1	 5891.0	...
1326904	  744.7	  636.4	 5890.0	...
1326905	  744.8	  636.7	 5889.0	...
1326906	  745.0	  636.9	 5888.0	...
1326907	  745.1	  636.9	 5887.0	...
1326908	  745.3	  636.8	 5889.0	...
1326909	  745.5	  636.8	 5891.0	...
1326910	  745.6	  636.7	 5893.0	...
1326911	  745.5	  636.8	 5893.0	...
1326912	  745.4	  636.8	 5892.0	...
1326913	  745.3	  636.6	 5890.0	...
1326914	  745.4	  636.6	 5889.0	...
1326915	  745.4	  636.8	 5887.0	...
1326916	  745.4	  637.0	 5886.0	...
1326917	  745.4	  637.3	 5883.0	...
1326918	  745.5	  637.4	 5881.0	...
1326919	  745.7	  637.4	 5880.0	...
1326920	  745.8	  637.0	 5882.0	...
1326921	  745.7	  636.8	 5883.0	...
1326922	  745.6	  636.4	 5882.0	...
1326923	  745.5	  636.3	 5882.0	...
1326924	  745.4	  636.2	 5881.0	...
1326925	  745.5	  636.2	 5879.0	...
1326926	  745.5	  636.2	 5876.0	...
1326927	  745.5	  636.2	 5873.0	...
1326928	  745.5	  636.2	 5873.0	...
1326929	  745.5	  636.2	 5873.0	...
1326930	  745.5	  636.1	 5872.0	...
1326931	  745.5	  635.9	 5874.0	...
1326932	  745.6	  635.9	 5875.0	...
1326933	  745.7	  636.0	 5877.0	...
1326934	  745.8	  636.1	 5876.0	...
1326935	  745.6	  636.1	 5875.0	...
1326936	  745.4	  635.9	 5875.0	...
1326937	  745.2	  635.6	 5876.0	...
1326938	  745.2	  635.4	 5877.0	...
1326939	  745.1	  635.4	 5876.0	...
1326940	  744.9	  635.3	 5874.0	...
1326941	  744.8	  635.2	 5872.0	...
1326942	  744.7	  634.9	 5872.0	...
1326943	  744.7	  634.6	 5873.0	...
1326944	  744.8	  634.5	 5873.0	...
1326945	  744.9	  634.1	 5873.0	...
1326946	  744.9	  633.9	 5873.0	...
1326947	  744.9	  633.6	 5872.0	...
1326948	  744.8	  633.6	 5872.0	...
1326949	  744.8	  633.6	 5873.0	...
1326950	  744.7	  633.6	 5874.0	...
1326951	  744.8	  633.5	 5872.0	...
1326952	  744.8	  633.4	 5869.0	...
1326953	  744.8	  633.3	 5866.0	...
1326954	  744.9	  633.2	 5867.0	...
1326955	  744.9	  633.1	 5867.0	...
1326956	  745.0	  633.0	 5868.0	...
1326957	  745.0	  633.4	 5867.0	...
1326958	  745.1	  633.9	 5866.0	...
1326959	  745.3	  634.3	 5865.0	...
1326960	  745.2	  634.3	 5862.0	...
1326961	  745.0	  634.3	 5860.0	...
1326962	  744.9	  634.3	 5857.0	...
1326963	  745.1	  634.3	 5857.0	...
1326964	  745.3	  634.3	 5856.0	...
1326965	  745.6	  633.9	 5856.0	...
1326966	  745.7	  633.7	 5857.0	...
1326967	  745.8	  633.3	 5860.0	...
1326968	  746.0	  633.2	 5862.0	...
1326969	  746.1	  633.5	 5863.0	...
1326970	  745.8	  633.9	 5862.0	...
1326971	  745.3	  634.3	 5859.0	...
1326972	  745.0	  634.2	 5855.0	...
1326973	  745.2	  633.9	 5852.0	...
1326974	  745.3	  633.8	 5851.0	...
1326975	  745.2	  633.7	 5851.0	...
1326976	  745.0	  633.8	 5852.0	...
1326977	  745.0	  633.7	 5852.0	...
1326978	  745.0	  633.8	 5852.0	...
1326979	  745.1	  633.8	 5852.0	...
1326980	  745.1	  633.9	 5852.0	...
1326981	  745.0	  634.0	 5852.0	...
1326982	  745.0	  634.0	 5851.0	...
1326983	  745.1	  634.0	 5850.0	...
1326984	  745.2	  633.5	 5850.0	...
1326985	  745.1	  633.1	 5851.0	...
1326986	  745.3	  632.5	 5849.0	...
1326987	  745.6	  632.1	 5846.0	...
1326988	  745.5	  631.7	 5846.0	...
1326989	  745.1	  631.4	 5848.0	...
1326990	  744.8	  631.5	 5847.0	...
1326991	  744.8	  631.6	 5845.0	...
1326992	  744.8	  631.6	 5842.0	...
1326993	  744.8	  631.6	 5842.0	...
1326994	  744.6	  631.6	 5841.0	...
1326995	  744.5	  631.7	 5840.0	...
1326996	  744.5	  631.7	 5842.0	...
1326997	  744.6	  631.4	 5845.0	...
1326998	  744.7	  631.3	 5842.0	...
1326999	  744.7	  631.2	 5837.0	...
1327000	  744.6	  631.3	 5833.0	...
1327001	  744.6	  631.3	 5833.0	...
1327002	  744.6	  631.3	 5833.0	...
1327003	  744.9	  631.2	 5834.0	...
1327004	  745.1	  631.0	 5834.0	...
1327005	  745.1	  631.2	 5835.0	...
1327006	  744.9	  631.4	 5835.0	...
1327007	  744.6	  631.7	 5835.0	...
1327008	  744.6	  631.5	 5836.0	...
1327009	  744.5	  631.3	 5837.0	...
1327010	  744.4	  631.1	 5837.0	...
1327011	  744.5	  631.3	 5839.0	...
1327012	  744.5	  631.5	 5840.0	...
1327013	  744.6	  631.6	 5836.0	...
1327014	  744.6	  631.9	 5832.0	...
1327015	  744.6	  632.4	 5828.0	...
1327016	  744.6	  632.8	 5829.0	...
1327017	  744.5	  632.9	 5830.0	...
1327018	  744.5	  632.8	 5830.0	...
1327019	  744.4	  632.5	 5830.0	...
1327020	  744.3	  632.2	 5830.0	...
1327021	  744.4	  632.1	 5828.0	...
1327022	  744.5	  632.6	 5826.0	...
1327023	  744.7	  633.2	 5824.0	...
1327024	  744.8	  633.2	 5825.0	...
1327025	  744.9	  632.8	 5825.0	...
1327026	  744.9	  632.5	 5824.0	...
1327027	  745.0	  632.5	 5823.0	...
1327028	  745.0	  632.5	 5823.0	...
1327029	  745.1	  632.4	 5824.0	...
1327030	  745.1	  632.4	 5827.0	...
1327031	  745.0	  632.4	 5830.0	...
1327032	  745.1	  632.5	 5832.0	...
1327033	  745.3	  632.6	 5833.0	...
1327034	  745.4	  632.6	 5834.0	...
1327035	  745.3	  632.4	 5834.0	...
1327036	  745.1	  632.1	 5837.0	...
1327037	  745.0	  631.9	 5839.0	...
1327038	  744.9	  632.0	 5841.0	...
1327039	  744.9	  631.9	 5840.0	...
1327040	  744.9	  631.7	 5838.0	...
1327041	  744.7	  631.5	 5837.0	...
1327042	  744.5	  631.4	 5835.0	...
1327043	  744.4	  631.5	 5835.0	...
1327044	  744.5	  631.7	 5835.0	...
1327045	  744.5	  631.9	 5835.0	...
1327046	  744.4	  631.9	 5834.0	...
1327047	  744.3	  631.6	 5833.0	...
1327048	  744.2	  631.3	 5835.0	...
1327049	  744.2	  631.4	 5836.0	...
1327050	  744.1	  631.4	 5837.0	...
1327051	  744.1	  631.5	 5833.0	...
1327052	  744.2	  631.5	 5828.0	...
1327053	  744.4	  631.4	 5824.0	...
1327054	  744.6	  631.2	 5824.0	...
1327055	  744.7	  630.9	 5827.0	...
1327056	  744.6	  630.9	 5830.0	...
1327057	  744.6	  631.2	 5833.0	...
1327058	  744.6	  631.4	 5833.0	...
1327059	  744.5	  631.6	 5832.0	...
1327060	  744.6	  631.7	 5831.0	...
1327061	  744.7	  631.9	 5829.0	...
1327062	  744.9	  632.0	 5828.0	...
1327063	  744.7	  631.8	 5829.0	...
1327064	  744.4	  631.4	 5831.0	...
1327065	  744.3	  631.1	 5832.0	...
1327066	  744.5	  631.2	 5832.0	...
1327067	  744.7	  631.3	 5829.0	...
1327068	  744.8	  631.4	 5826.0	...
1327069	  744.8	  631.4	 5825.0	...
1327070	  744.8	  631.1	 5828.0	...
1327071	  744.8	  630.8	 5832.0	...
1327072	  744.8	  630.8	 5833.0	...
1327073	  744.8	  631.1	 5831.0	...
1327074	  744.7	  631.2	 5830.0	...
1327075	  744.6	  631.0	 5826.0	...
1327076	  744.5	  630.8	 5825.0	...
1327077	  744.5	  630.6	 5823.0	...
1327078	  744.6	  630.5	 5822.0	...
1327079	  744.8	  630.3	 5822.0	...
1327080	  745.0	  630.3	 5822.0	...
1327081	  745.4	  630.4	 5824.0	...
1327082	  745.8	  630.5	 5827.0	...
1327083	  746.2	  630.6	 5829.0	...
1327084	  746.2	  630.6	 5829.0	...
1327085	  745.6	  630.6	 5828.0	...
1327086	  745.0	  630.1	 5827.0	...
1327087	  744.5	  629.5	 5826.0	...
1327088	  744.5	  629.0	 5826.0	...
1327089	  744.7	  629.0	 5826.0	...
1327090	  744.8	  629.0	 5825.0	...
1327091	  744.9	  629.0	 5825.0	...
1327092	  744.9	  629.1	 5824.0	...
1327093	  744.9	  629.6	 5826.0	...
1327094	  745.3	  629.9	 5828.0	...
1327095	  745.6	  630.2	 5830.0	...
1327096	  745.8	  630.1	 5831.0	...
1327097	  745.8	  630.1	 5832.0	...
1327098	  745.8	  630.0	 5832.0	...
1327099	  745.8	  629.8	 5831.0	...
1327100	  745.8	  629.5	 5831.0	...
1327101	  745.8	  629.2	 5830.0	...
1327102	  745.7	  629.0	 5830.0	...
1327103	  745.7	  629.0	 5830.0	...
1327104	  745.8	  629.0	 5830.0	...
1327105	  745.9	  629.0	 5829.0	...
1327106	  745.9	  629.1	 5828.0	...
1327107	  745.9	  629.4	 5828.0	...
1327108	  745.9	  629.6	 5827.0	...
1327109	  746.0	  629.8	 5827.0	...
1327110	  746.3	  629.9	 5828.0	...
1327111	  746.3	  630.0	 5828.0	...
1327112	  746.2	  630.1	 5828.0	...
1327113	  746.1	  630.1	 5828.0	...
1327114	  746.2	  630.0	 5828.0	...
1327115	  745.8	  629.9	 5827.0	...
1327116	  745.4	  629.8	 5827.0	...
1327117	  745.1	  629.7	 5828.0	...
1327118	  745.3	  629.7	 5830.0	...
1327119	  745.7	  629.8	 5831.0	...
1327120	  745.9	  629.7	 5830.0	...
1327121	  746.0	  629.6	 5830.0	...
1327122	  746.1	  629.5	 5829.0	...
1327123	  746.1	  629.4	 5829.0	...
1327124	  746.2	  629.4	 5830.0	...
1327125	  746.3	  629.3	 5830.0	...
1327126	  746.5	  629.7	 5831.0	...
1327127	  746.5	  630.1	 5832.0	...
1327128	  746.3	  630.6	 5832.0	...
1327129	  745.9	  630.7	 5833.0	...
1327130	  745.6	  630.7	 5833.0	...
1327131	  745.5	  630.5	 5833.0	...
1327132	  745.5	  629.9	 5833.0	...
1327133	  745.4	  629.6	 5834.0	...
1327134	  745.4	  629.5	 5834.0	...
1327135	  745.3	  630.1	 5837.0	...
1327136	  745.3	  630.5	 5839.0	...
1327137	  745.4	  630.7	 5840.0	...
1327138	  745.5	  630.7	 5837.0	...
1327139	  745.6	  631.1	 5834.0	...
1327140	  745.6	  631.6	 5833.0	...
1327141	  745.6	  632.0	 5833.0	...
1327142	  745.7	  631.7	 5834.0	...
1327143	  745.7	  631.5	 5834.0	...
1327144	  745.8	  631.3	 5835.0	...
1327145	  745.8	  630.9	 5835.0	...
1327146	  745.8	  630.6	 5836.0	...
1327147	  745.9	  630.8	 5837.0	...
1327148	  746.0	  631.8	 5836.0	...
1327149	  746.2	  632.7	 5833.0	...
1327150	  746.2	  632.7	 5830.0	...
1327151	  746.3	  632.2	 5828.0	...
1327152	  746.5	  631.7	 5828.0	...
1327153	  746.7	  631.7	 5828.0	...
1327154	  746.7	  631.5	 5830.0	...
1327155	  746.5	  631.3	 5830.0	...
1327156	  746.2	  631.0	 5830.0	...
1327157	  745.9	  631.0	 5827.0	...
1327158	  745.9	  630.9	 5826.0	...
1327159	  745.9	  630.9	 5827.0	...
1327160	  745.8	  630.9	 5830.0	...
1327161	  746.0	  630.9	 5835.0	...
1327162	  746.2	  630.9	 5837.0	...
1327163	  746.2	  630.8	 5838.0	...
1327164	  746.1	  630.7	 5838.0	...
1327165	  746.0	  630.8	 5838.0	...
1327166	  745.9	  630.9	 5838.0	...
1327167	  745.9	  630.9	 5838.0	...
1327168	  745.9	  630.7	 5838.0	...
1327169	  745.9	  630.6	 5838.0	...
1327170	  745.9	  630.5	 5839.0	...
1327171	  745.9	  630.6	 5839.0	...
1327172	  746.0	  630.8	 5839.0	...
1327173	  746.1	  630.6	 5841.0	...
1327174	  746.3	  630.2	 5844.0	...
1327175	  746.3	  629.9	 5846.0	...
1327176	  746.1	  630.0	 5846.0	...
1327177	  745.9	  630.2	 5846.0	...
1327178	  745.9	  630.5	 5846.0	...
1327179	  746.0	  630.6	 5846.0	...
1327180	  746.3	  630.6	 5846.0	...
1327181	  746.6	  630.4	 5847.0	...
1327182	  746.7	  630.1	 5847.0	...
1327183	  746.5	  629.9	 5847.0	...
1327184	  746.4	  629.8	 5847.0	...
1327185	  746.3	  629.8	 5847.0	...
1327186	  746.3	  629.8	 5849.0	...
1327187	  746.3	  629.7	 5851.0	...
1327188	  746.3	  629.7	 5852.0	...
1327189	  746.3	  629.8	 5853.0	...
1327190	  746.4	  629.8	 5854.0	...
1327191	  746.4	  629.9	 5853.0	...
1327192	  746.5	  630.0	 5852.0	...
1327193	  746.5	  630.1	 5853.0	...
1327194	  746.6	  630.3	 5856.0	...
1327195	  746.6	  630.5	 5859.0	...
1327196	  746.7	  630.7	 5861.0	...
1327197	  746.7	  630.6	 5861.0	...
1327198	  746.6	  630.2	 5860.0	...
1327199	  746.7	  629.7	 5858.0	...
1327200	  746.8	  629.8	 5856.0	...
1327201	  746.9	  630.2	 5856.0	...
1327202	  746.9	  630.5	 5856.0	...
1327203	  746.9	  630.5	 5856.0	...
1327204	  746.9	  630.6	 5857.0	...
1327205	  747.0	  630.7	 5859.0	...
1327206	  747.0	  630.5	 5860.0	...
1327207	  747.0	  630.1	 5862.0	...
1327208	  747.0	  629.7	 5864.0	...
1327209	  747.1	  630.1	 5865.0	...
1327210	  747.2	  630.6	 5864.0	...
1327211	  747.4	  631.0	 5863.0	...
1327212	  747.5	  630.8	 5863.0	...
1327213	  747.7	  630.5	 5863.0	...
1327214	  747.7	  630.3	 5863.0	...
1327215	  747.6	  630.3	 5864.0	...
1327216	  747.6	  630.3	 5865.0	...
1327217	  747.7	  630.1	 5866.0	...
1327218	  747.8	  629.7	 5868.0	...
1327219	  747.9	  629.4	 5870.0	...
1327220	  747.8	  629.2	 5869.0	...
1327221	  747.9	  629.3	 5868.0	...
1327222	  747.9	  629.4	 5867.0	...
1327223	  747.9	  629.5	 5866.0	...
1327224	  747.8	  629.5	 5866.0	...
1327225	  747.8	  629.6	 5867.0	...
1327226	  747.9	  629.7	 5868.0	...
1327227	  748.0	  630.0	 5869.0	...
1327228	  748.0	  630.2	 5871.0	...
1327229	  748.0	  629.9	 5872.0	...
1327230	  748.1	  629.6	 5874.0	...
1327231	  748.1	  629.2	 5877.0	...
1327232	  748.2	  629.3	 5881.0	...
1327233	  748.3	  628.9	 5884.0	...
1327234	  748.4	  628.4	 5886.0	...
1327235	  748.6	  627.8	 5886.0	...
1327236	  748.6	  627.8	 5886.0	...
1327237	  748.6	  627.7	 5886.0	...
1327238	  748.6	  627.7	 5888.0	...
1327239	  748.6	  627.6	 5890.0	...
1327240	  748.5	  627.6	 5891.0	...
1327241	  748.7	  627.7	 5890.0	...
1327242	  748.8	  627.9	 5889.0	...
1327243	  748.8	  628.2	 5887.0	...
1327244	  748.7	  628.4	 5887.0	...
1327245	  748.8	  628.5	 5885.0	...
1327246	  749.1	  628.6	 5883.0	...
1327247	  749.1	  628.8	 5883.0	...
1327248	  748.9	  629.2	 5885.0	...
1327249	  748.7	  629.6	 5886.0	...
1327250	  748.8	  629.9	 5885.0	...
1327251	  748.8	  629.5	 5885.0	...
1327252	  748.8	  629.1	 5887.0	...
1327253	  748.7	  628.8	 5889.0	...
1327254	  748.7	  629.0	 5890.0	...
1327255	  748.7	  629.3	 5891.0	...
1327256	  748.7	  629.5	 5892.0	...
1327257	  748.7	  629.6	 5894.0	...
1327258	  748.6	  629.7	 5896.0	...
1327259	  748.6	  629.9	 5897.0	...
1327260	  748.5	  630.1	 5897.0	...
1327261	  748.5	  630.1	 5897.0	...
1327262	  748.4	  629.9	 5896.0	...
1327263	  748.3	  629.7	 5895.0	...
1327264	  748.3	  629.6	 5895.0	...
1327265	  748.2	  629.6	 5898.0	...
1327266	  748.1	  629.5	 5900.0	...
1327267	  748.0	  629.7	 5901.0	...
1327268	  748.3	  629.8	 5900.0	...
1327269	  748.5	  630.0	 5901.0	...
1327270	  748.7	  629.8	 5902.0	...
1327271	  748.6	  629.6	 5903.0	...
1327272	  748.5	  629.3	 5902.0	...
1327273	  748.3	  629.2	 5906.0	...
1327274	  748.1	  629.3	 5911.0	...
1327275	  747.9	  629.1	 5914.0	...
1327276	  747.7	  628.9	 5911.0	...
1327277	  747.5	  628.7	 5908.0	...
1327278	  747.6	  628.8	 5905.0	...
1327279	  747.7	  629.0	 5904.0	...
1327280	  748.0	  629.1	 5903.0	...
1327281	  748.1	  629.1	 5907.0	...
1327282	  748.3	  628.9	 5911.0	...
1327283	  748.4	  628.7	 5915.0	...
1327284	  748.4	  628.5	 5916.0	...
1327285	  748.3	  628.4	 5914.0	...
1327286	  748.2	  628.2	 5911.0	...
1327287	  748.4	  627.8	 5908.0	...
1327288	  748.6	  627.5	 5908.0	...
1327289	  748.8	  627.5	 5909.0	...
1327290	  748.8	  627.8	 5910.0	...
1327291	  748.9	  628.2	 5913.0	...
1327292	  749.0	  628.3	 5914.0	...
1327293	  749.0	  628.4	 5914.0	...
1327294	  748.9	  628.4	 5913.0	...
1327295	  748.7	  628.5	 5914.0	...
1327296	  748.5	  628.5	 5915.0	...
1327297	  748.5	  628.5	 5914.0	...
1327298	  748.5	  628.6	 5913.0	...
1327299	  748.5	  628.6	 5913.0	...
1327300	  748.5	  628.5	 5916.0	...
1327301	  748.5	  628.5	 5918.0	...
1327302	  748.4	  628.6	 5918.0	...
1327303	  748.2	  628.5	 5920.0	...
1327304	  747.9	  628.2	 5923.0	...
1327305	  748.0	  627.9	 5926.0	...
1327306	  748.4	  628.2	 5924.0	...
1327307	  748.8	  628.4	 5921.0	...
1327308	  749.1	  628.6	 5919.0	...
1327309	  749.1	  628.7	 5917.0	...
1327310	  748.7	  628.8	 5916.0	...
1327311	  748.3	  629.0	 5916.0	...
1327312	  748.0	  628.9	 5919.0	...
1327313	  748.2	  628.7	 5921.0	...
1327314	  748.4	  628.4	 5923.0	...
1327315	  748.5	  628.0	 5923.0	...
1327316	  748.5	  627.7	 5924.0	...
1327317	  748.7	  627.9	 5925.0	...
1327318	  748.7	  628.2	 5926.0	...
1327319	  748.7	  628.3	 5926.0	...
1327320	  748.6	  628.2	 5926.0	...
1327321	  748.5	  627.9	 5928.0	...
1327322	  748.6	  627.7	 5929.0	...
1327323	  748.8	  627.7	 5929.0	...
1327324	  748.9	  627.6	 5929.0	...
1327325	  748.9	  627.6	 5931.0	...
1327326	  748.9	  627.8	 5935.0	...
1327327	  748.9	  628.1	 5937.0	...
1327328	  748.9	  627.9	 5936.0	...
1327329	  748.9	  627.4	 5936.0	...
1327330	  748.9	  626.9	 5935.0	...
1327331	  748.9	  626.7	 5936.0	...
1327332	  748.7	  626.5	 5940.0	...
1327333	  748.5	  626.4	 5943.0	...
1327334	  748.6	  626.5	 5945.0	...
1327335	  748.7	  626.6	 5946.0	...
1327336	  748.8	  626.7	 5945.0	...
1327337	  748.6	  626.5	 5943.0	...
1327338	  748.4	  626.2	 5944.0	...
1327339	  748.4	  625.9	 5947.0	...
1327340	  748.6	  625.8	 5950.0	...
1327341	  748.8	  625.9	 5953.0	...
1327342	  748.9	  626.1	 5955.0	...
1327343	  748.7	  626.0	 5956.0	...
1327344	  748.5	  625.7	 5956.0	...
1327345	  748.4	  625.3	 5956.0	...
1327346	  748.5	  625.1	 5957.0	...
1327347	  748.6	  625.3	 5959.0	...
1327348	  748.6	  625.5	 5960.0	...
1327349	  748.5	  625.7	 5961.0	...
1327350	  748.5	  625.7	 5962.0	...
1327351	  748.9	  625.5	 5962.0	...
1327352	  749.3	  625.2	 5962.0	...
1327353	  749.6	  624.9	 5963.0	...
1327354	  749.5	  624.6	 5964.0	...
1327355	  749.4	  624.4	 5964.0	...
1327356	  749.5	  624.3	 5963.0	...
1327357	  749.7	  624.2	 5964.0	...
1327358	  749.9	  624.2	 5966.0	...
1327359	  749.9	  624.3	 5967.0	...
1327360	  749.5	  623.9	 5968.0	...
1327361	  749.1	  623.5	 5971.0	...
1327362	  748.9	  622.9	 5973.0	...
1327363	  749.1	  622.9	 5975.0	...
1327364	  749.3	  622.8	 5975.0	...
1327365	  749.3	  623.0	 5977.0	...
1327366	  749.3	  623.2	 5979.0	...
1327367	  749.3	  623.5	 5981.0	...
1327368	  749.3	  623.7	 5981.0	...
1327369	  749.6	  623.7	 5980.0	...
1327370	  749.9	  623.4	 5979.0	...
1327371	  750.1	  622.9	 5979.0	...
1327372	  749.9	  622.6	 5979.0	...
1327373	  749.7	  622.3	 5980.0	...
1327374	  749.6	  622.0	 5982.0	...
1327375	  749.7	  621.7	 5986.0	...
1327376	  749.8	  621.6	 5989.0	...
1327377	  749.8	  621.7	 5992.0	...
1327378	  749.8	  621.7	 5992.0	...
1327379	  749.7	  621.8	 5990.0	...
1327380	  749.4	  621.8	 5989.0	...
1327381	  749.0	  621.9	 5988.0	...
1327382	  748.8	  621.9	 5989.0	...
1327383	  749.1	  621.8	 5989.0	...
1327384	  749.5	  621.7	 5989.0	...
1327385	  749.5	  621.5	 5991.0	...
1327386	  749.5	  621.3	 5995.0	...
1327387	  749.4	  621.3	 5998.0	...
1327388	  749.5	  621.3	 6001.0	...
1327389	  749.7	  621.6	 6001.0	...
1327390	  749.7	  621.8	 6001.0	...
1327391	  749.5	  622.2	 6001.0	...
1327392	  749.3	  622.2	 5999.0	...
1327393	  749.2	  622.2	 5997.0	...
1327394	  748.8	  622.2	 5994.0	...
1327395	  747.7	  622.3	 5994.0	...
1327396	  746.7	  622.5	 5994.0	...
1327397	  745.1	  622.8	 5994.0	...
1327398	  743.8	  622.6	 5997.0	...
1327399	  742.1	  622.3	 6000.0	...
1327400	  740.8	  621.9	 6003.0	...
1327401	  739.7	  621.6	 6001.0	...
1327402	  739.0	  620.8	 5999.0	...
1327403	  738.7	  620.0	 5996.0	...
1327404	  738.4	  619.4	 5997.0	...
1327405	  738.1	  619.2	 5997.0	...
1327406	  737.9	  619.0	 5997.0	...
1327407	  738.2	  618.7	 5998.0	...
1327408	  738.8	  618.7	 5999.0	...
1327409	  739.5	  618.5	 6000.0	...
1327410	  739.9	  618.5	 6001.0	...
1327411	  740.3	  618.5	 6001.0	...
1327412	  740.8	  618.4	 6002.0	...
1327413	  741.2	  617.6	 6002.0	...
1327414	  741.2	  616.7	 6002.0	...
1327415	  740.9	  615.7	 6002.0	...
1327416	  740.9	  615.5	 6002.0	...
1327417	  741.1	  615.3	 6003.0	...
1327418	  741.2	  615.2	 6003.0	...
1327419	  741.5	  615.3	 6001.0	...
1327420	  741.8	  614.8	 6002.0	...
1327421	  742.1	  614.2	 6004.0	...
1327422	  742.2	  613.8	 6007.0	...
1327423	  742.3	  613.8	 6009.0	...
1327424	  742.4	  613.8	 6010.0	...
1327425	  742.6	  613.8	 6011.0	...
1327426	  742.7	  613.7	 6012.0	...
1327427	  742.7	  613.0	 6012.0	...
1327428	  742.7	  612.3	 6011.0	...
1327429	  742.4	  611.4	 6014.0	...
1327430	  742.3	  611.0	 6019.0	...
1327431	  742.3	  610.2	 6026.0	...
1327432	  742.0	  609.8	 6029.0	...
1327433	  741.5	  609.6	 6028.0	...
1327434	  741.1	  609.7	 6026.0	...
1327435	  740.9	  609.8	 6027.0	...
1327436	  740.9	  609.7	 6030.0	...
1327437	  740.9	  609.3	 6033.0	...
1327438	  740.9	  609.0	 6034.0	...
1327439	  741.0	  608.7	 6035.0	...
1327440	  741.1	  608.8	 6035.0	...
1327441	  741.3	  608.7	 6035.0	...
1327442	  741.3	  608.6	 6036.0	...
1327443	  741.2	  608.4	 6037.0	...
1327444	  741.0	  608.4	 6038.0	...
1327445	  741.0	  608.3	 6038.0	...
1327446	  740.9	  607.9	 6038.0	...
1327447	  740.8	  607.5	 6038.0	...
1327448	  740.6	  607.3	 6038.0	...
1327449	  740.3	  607.3	 6038.0	...
1327450	  740.2	  607.3	 6040.0	...
1327451	  740.1	  607.1	 6044.0	...
1327452	  740.1	  606.8	 6047.0	...
1327453	  740.1	  606.5	 6049.0	...
1327454	  740.2	  606.4	 6049.0	...
1327455	  740.2	  606.3	 6049.0	...
1327456	  740.1	  606.3	 6048.0	...
1327457	  740.1	  606.2	 6048.0	...
1327458	  739.9	  605.9	 6047.0	...
1327459	  739.8	  605.6	 6047.0	...
1327460	  739.8	  605.6	 6047.0	...
1327461	  739.9	  605.7	 6050.0	...
1327462	  739.9	  605.8	 6052.0	...
1327463	  739.9	  605.8	 6055.0	...
1327464	  739.9	  605.9	 6056.0	...
1327465	  740.0	  605.9	 6058.0	...
1327466	  740.0	  606.0	 6060.0	...
1327467	  740.0	  606.0	 6061.0	...
1327468	  740.1	  605.7	 6061.0	...
1327469	  740.1	  605.5	 6061.0	...
1327470	  740.0	  605.1	 6061.0	...
1327471	  739.8	  604.9	 6062.0	...
1327472	  739.7	  604.6	 6061.0	...
1327473	  739.7	  604.5	 6061.0	...
1327474	  739.7	  604.4	 6060.0	...
1327475	  739.7	  604.4	 6063.0	...
1327476	  739.6	  604.3	 6066.0	...
1327477	  739.5	  604.3	 6068.0	...
1327478	  739.4	  604.3	 6067.0	...
1327479	  739.4	  604.4	 6068.0	...
1327480	  739.4	  604.5	 6069.0	...
1327481	  739.4	  604.4	 6069.0	...
1327482	  739.4	  604.4	 6068.0	...
1327483	  739.4	  604.4	 6067.0	...
1327484	  739.3	  604.5	 6070.0	...
1327485	  739.2	  604.6	 6073.0	...
1327486	  739.1	  604.7	 6076.0	...
1327487	  739.5	  604.7	 6075.0	...
1327488	  739.8	  604.4	 6074.0	...
1327489	  740.1	  603.9	 6073.0	...
1327490	  740.1	  603.6	 6071.0	...
1327491	  740.1	  603.9	 6071.0	...
1327492	  740.2	  604.3	 6071.0	...
1327493	  740.0	  604.7	 6070.0	...
1327494	  739.7	  604.8	 6070.0	...
1327495	  739.4	  604.9	 6070.0	...
1327496	  739.4	  605.4	 6071.0	...
1327497	  739.4	  605.8	 6073.0	...
1327498	  739.4	  606.1	 6073.0	...
1327499	  739.5	  606.1	 6071.0	...
1327500	  739.4	  606.2	 6069.0	...
1327501	  739.3	  606.3	 6069.0	...
1327502	  739.5	  606.7	 6067.0	...
1327503	  739.9	  607.0	 6065.0	...
1327504	  740.1	  607.3	 6063.0	...
1327505	  740.0	  607.4	 6063.0	...
1327506	  739.9	  607.6	 6062.0	...
1327507	  740.1	  607.7	 6062.0	...
1327508	  740.2	  607.8	 6060.0	...
1327509	  740.1	  607.8	 6060.0	...
1327510	  739.9	  607.7	 6059.0	...
1327511	  739.7	  607.2	 6060.0	...
1327512	  739.7	  606.3	 6061.0	...
1327513	  739.6	  605.4	 6062.0	...
1327514	  739.4	  605.1	 6062.0	...
1327515	  739.3	  605.2	 6063.0	...
1327516	  739.3	  605.2	 6067.0	...
1327517	  739.3	  605.2	 6071.0	...
1327518	  739.2	  604.9	 6073.0	...
1327519	  739.0	  604.7	 6071.0	...
1327520	  738.9	  605.1	 6069.0	...
1327521	  739.0	  605.7	 6066.0	...
1327522	  739.2	  606.4	 6066.0	...
1327523	  739.3	  606.4	 6065.0	...
1327524	  739.4	  606.4	 6065.0	...
1327525	  739.4	  606.3	 6067.0	...
1327526	  739.3	  606.2	 6071.0	...
1327527	  739.1	  606.1	 6075.0	...
1327528	  738.9	  606.1	 6077.0	...
1327529	  738.9	  606.0	 6078.0	...
1327530	  738.8	  605.9	 6079.0	...
1327531	  738.7	  605.9	 6081.0	...
1327532	  738.7	  606.0	 6080.0	...
1327533	  738.7	  605.9	 6078.0	...
1327534	  738.7	  605.5	 6076.0	...
1327535	  738.7	  605.1	 6076.0	...
1327536	  738.6	  604.8	 6076.0	...
1327537	  738.5	  604.7	 6076.0	...
1327538	  738.5	  604.5	 6076.0	...
1327539	  738.5	  604.2	 6078.0	...
1327540	  738.6	  603.9	 6081.0	...
1327541	  738.6	  603.6	 6084.0	...
1327542	  738.6	  603.5	 6084.0	...
1327543	  738.7	  603.3	 6083.0	...
1327544	  738.7	  603.2	 6085.0	...
1327545	  738.6	  603.0	 6088.0	...
1327546	  738.5	  603.0	 6090.0	...
1327547	  738.3	  602.7	 6090.0	...
1327548	  738.4	  602.4	 6090.0	...
1327549	  738.6	  602.1	 6089.0	...
1327550	  738.6	  602.0	 6090.0	...
1327551	  738.5	  601.8	 6091.0	...
1327552	  738.4	  601.5	 6093.0	...
1327553	  738.1	  600.7	 6097.0	...
1327554	  737.7	  599.9	 6101.0	...
1327555	  737.4	  599.6	 6103.0	...
1327556	  737.4	  599.8	 6101.0	...
1327557	  737.5	  599.4	 6099.0	...
1327558	  737.5	  598.8	 6098.0	...
1327559	  737.8	  598.2	 6099.0	...
1327560	  738.2	  598.2	 6098.0	...
1327561	  738.4	  598.2	 6097.0	...
1327562	  738.2	  597.8	 6100.0	...
1327563	  737.8	  597.3	 6104.0	...
1327564	  737.4	  596.8	 6108.0	...
1327565	  737.3	  596.8	 6108.0	...
1327566	  737.5	  596.5	 6108.0	...
1327567	  737.7	  596.2	 6108.0	...
1327568	  737.9	  596.3	 6108.0	...
1327569	  737.9	  596.6	 6108.0	...
1327570	  737.7	  596.9	 6109.0	...
1327571	  737.4	  596.9	 6109.0	...
1327572	  737.1	  596.7	 6110.0	...
1327573	  737.1	  596.1	 6112.0	...
1327574	  737.0	  595.5	 6113.0	...
1327575	  736.9	  594.8	 6113.0	...
1327576	  736.9	  594.5	 6113.0	...
1327577	  736.9	  594.2	 6113.0	...
1327578	  736.9	  593.7	 6112.0	...
1327579	  736.9	  593.3	 6112.0	...
1327580	  736.9	  592.5	 6113.0	...
1327581	  737.0	  592.1	 6115.0	...
1327582	  737.0	  591.7	 6116.0	...
1327583	  737.0	  591.8	 6115.0	...
1327584	  737.0	  591.8	 6116.0	...
1327585	  737.0	  591.5	 6118.0	...
1327586	  737.2	  590.9	 6121.0	...
1327587	  737.3	  590.3	 6121.0	...
1327588	  737.4	  590.0	 6122.0	...
1327589	  737.4	  589.9	 6123.0	...
1327590	  737.5	  589.9	 6123.0	...
1327591	  737.3	  589.7	 6122.0	...
1327592	  736.9	  589.5	 6122.0	...
1327593	  736.5	  589.3	 6121.0	...
1327594	  736.5	  589.2	 6124.0	...
1327595	  736.6	  589.1	 6127.0	...
1327596	  736.6	  588.8	 6130.0	...
1327597	  736.6	  588.3	 6130.0	...
1327598	  736.5	  587.8	 6130.0	...
1327599	  736.5	  587.6	 6129.0	...
1327600	  736.4	  587.7	 6128.0	...
1327601	  736.4	  587.4	 6127.0	...
1327602	  736.5	  586.9	 6128.0	...
1327603	  736.7	  586.2	 6129.0	...
1327604	  736.9	  585.9	 6131.0	...
1327605	  736.9	  585.7	 6131.0	...
1327606	  737.0	  585.6	 6133.0	...
1327607	  737.1	  585.3	 6135.0	...
1327608	  737.2	  585.0	 6134.0	...
1327609	  737.3	  584.7	 6132.0	...
1327610	  737.3	  584.4	 6131.0	...
1327611	  737.3	  584.3	 6134.0	...
1327612	  737.2	  584.2	 6137.0	...
1327613	  737.1	  584.2	 6138.0	...
1327614	  737.0	  584.3	 6139.0	...
1327615	  737.0	  584.3	 6139.0	...
1327616	  737.0	  584.0	 6141.0	...
1327617	  737.1	  583.6	 6142.0	...
1327618	  737.0	  583.2	 6144.0	...
1327619	  736.9	  583.2	 6141.0	...
1327620	  736.7	  583.2	 6139.0	...
1327621	  736.6	  583.3	 6137.0	...
1327622	  736.6	  583.4	 6138.0	...
1327623	  736.7	  583.4	 6138.0	...
1327624	  736.9	  583.1	 6138.0	...
1327625	  737.0	  582.9	 6138.0	...
1327626	  737.1	  582.7	 6137.0	...
1327627	  737.1	  582.7	 6136.0	...
1327628	  737.1	  582.7	 6135.0	...
1327629	  737.0	  582.5	 6134.0	...
1327630	  736.9	  582.3	 6133.0	...
1327631	  736.8	  582.0	 6131.0	...
1327632	  736.7	  581.3	 6131.0	...
1327633	  736.5	  580.6	 6130.0	...
1327634	  736.2	  579.9	 6130.0	...
1327635	  736.0	  579.9	 6132.0	...
1327636	  735.9	  579.9	 6135.0	...
1327637	  736.0	  579.8	 6138.0	...
1327638	  736.2	  579.8	 6137.0	...
1327639	  736.4	  580.1	 6136.0	...
1327640	  736.6	  580.3	 6134.0	...
1327641	  736.5	  580.0	 6131.0	...
1327642	  736.4	  579.6	 6127.0	...
1327643	  736.4	  579.2	 6123.0	...
1327644	  736.4	  579.4	 6124.0	...
1327645	  736.5	  579.3	 6124.0	...
1327646	  736.7	  579.0	 6125.0	...
1327647	  736.9	  578.2	 6125.0	...
1327648	  737.0	  577.5	 6124.0	...
1327649	  737.0	  576.9	 6122.0	...
1327650	  737.0	  576.9	 6120.0	...
1327651	  737.0	  577.0	 6118.0	...
1327652	  736.7	  577.1	 6116.0	...
1327653	  736.3	  577.1	 6115.0	...
1327654	  736.1	  576.8	 6114.0	...
1327655	  736.3	  576.5	 6116.0	...
1327656	  736.5	  576.4	 6118.0	...
1327657	  736.5	  576.4	 6118.0	...
1327658	  736.5	  576.1	 6116.0	...
1327659	  736.4	  576.0	 6113.0	...
1327660	  736.4	  576.2	 6112.0	...
1327661	  736.7	  576.5	 6110.0	...
1327662	  737.0	  577.3	 6106.0	...
1327663	  737.0	  577.7	 6103.0	...
1327664	  736.9	  578.8	 6098.0	...
1327665	  736.7	  579.4	 6096.0	...
1327666	  736.8	  580.2	 6093.0	...
1327667	  737.0	  580.4	 6091.0	...
1327668	  737.2	  581.5	 6081.0	...
1327669	  737.6	  582.4	 6071.0	...
1327670	  737.8	  583.3	 6058.0	...
1327671	  738.0	  584.0	 6055.0	...
1327672	  738.1	  584.7	 6051.0	...
1327673	  738.3	  586.2	 6047.0	...
1327674	  738.9	  587.5	 6041.0	...
1327675	  739.4	  588.7	 6036.0	...
1327676	  739.9	  590.3	 6032.0	...
1327677	  740.1	  591.9	 6025.0	...
EFIX R   1321330	1327677	6348	  749.9	  606.6	   5424
SSACC R  1327678
1327678	  740.2	  593.7	 6016.0	...
1327679	  740.4	  595.3	 6004.0	...
1327680	  740.4	  596.4	 5996.0	...
1327681	  740.5	  597.8	 5991.0	...
1327682	  740.6	  599.7	 5983.0	...
1327683	  741.2	  601.8	 5973.0	...
1327684	  741.7	  604.0	 5958.0	...
1327685	  742.4	  606.0	 5947.0	...
1327686	  742.8	  607.9	 5936.0	...
MSG	1327687 0000 _ Number On
1327687	  743.2	  610.3	 5925.0	...
1327688	  743.2	  612.7	 5909.0	...
1327689	  743.1	  615.6	 5897.0	...
1327690	  743.2	  618.6	 5881.0	...
1327691	  743.7	  621.4	 5871.0	...
1327692	  744.3	  624.8	 5853.0	...
1327693	  744.7	  628.3	 5836.0	...
1327694	  745.2	  632.6	 5816.0	...
1327695	  745.6	  636.7	 5794.0	...
1327696	  746.2	  641.3	 5778.0	...
1327697	  746.8	  645.2	 5763.0	...
1327698	  747.3	  649.8	 5743.0	...
1327699	  747.5	  653.7	 5725.0	...
1327700	  747.3	  658.0	 5698.0	...
1327701	  747.2	  661.9	 5678.0	...
1327702	  747.3	  666.5	 5657.0	...
1327703	  747.8	  671.0	 5637.0	...
1327704	  748.1	  676.5	 5614.0	...
1327705	  748.5	  682.7	 5588.0	...
1327706	  748.9	  689.7	 5560.0	...
1327707	  749.5	  697.5	 5531.0	...
1327708	  750.3	  706.2	 5492.0	...
1327709	  751.1	  715.9	 5447.0	...
1327710	  752.2	  726.6	 5396.0	...
1327711	  752.8	  739.7	 5342.0	...
1327712	  753.4	  754.9	 5283.0	...
1327713	  754.4	  772.6	 5216.0	...
1327714	  756.3	  791.2	 5140.0	...
1327715	  759.0	  812.2	 5053.0	...
1327716	  761.8	  834.3	 4959.0	...
1327717	  764.4	  858.0	 4860.0	...
1327718	  766.9	  882.7	 4762.0	...
1327719	  769.2	  909.4	 4659.0	...
1327720	  771.2	  937.8	 4552.0	...
1327721	  773.4	  967.4	 4432.0	...
1327722	  775.9	  998.1	 4309.0	...
1327723	  778.3	 1029.7	 4182.0	...
1327724	  780.8	 1062.3	 4054.0	...
1327725	  783.6	 1096.3	 3923.0	...
1327726	  787.3	 1131.6	 3781.0	...
1327727	  790.3	 1167.3	 3637.0	...
1327728	  793.4	 1203.9	 3495.0	...
1327729	  794.9	 1240.4	 3360.0	...
1327730	  797.1	 1278.2	 3227.0	...
1327731	  798.2	 1317.1	 3083.0	...
1327732	  799.6	 1343.9	 2980.0	...
1327733	  799.8	 1357.9	 2924.0	...
1327734	  799.8	 1357.9	 2924.0	...
SBLINK R 1327735
1327735	   .	   .	    0.0	...
1327736	   .	   .	    0.0	...
1327737	   .	   .	    0.0	...
1327738	   .	   .	    0.0	...
1327739	   .	   .	    0.0	...
1327740	   .	   .	    0.0	...
1327741	   .	   .	    0.0	...
1327742	   .	   .	    0.0	...
1327743	   .	   .	    0.0	...
1327744	   .	   .	    0.0	...
1327745	   .	   .	    0.0	...
1327746	   .	   .	    0.0	...
1327747	   .	   .	    0.0	...
1327748	   .	   .	    0.0	...
1327749	   .	   .	    0.0	...
1327750	   .	   .	    0.0	...
1327751	   .	   .	    0.0	...
1327752	   .	   .	    0.0	...
1327753	   .	   .	    0.0	...
1327754	   .	   .	    0.0	...
1327755	   .	   .	    0.0	...
1327756	   .	   .	    0.0	...
1327757	   .	   .	    0.0	...
1327758	   .	   .	    0.0	...
1327759	   .	   .	    0.0	...
1327760	   .	   .	    0.0	...
1327761	   .	   .	    0.0	...
1327762	   .	   .	    0.0	...
1327763	   .	   .	    0.0	...
1327764	   .	   .	    0.0	...
1327765	   .	   .	    0.0	...
1327766	   .	   .	    0.0	...
1327767	   .	   .	    0.0	...
1327768	   .	   .	    0.0	...
1327769	   .	   .	    0.0	...
1327770	   .	   .	    0.0	...
1327771	   .	   .	    0.0	...
1327772	   .	   .	    0.0	...
1327773	   .	   .	    0.0	...
1327774	   .	   .	    0.0	...
1327775	   .	   .	    0.0	...
1327776	   .	   .	    0.0	...
1327777	   .	   .	    0.0	...
1327778	   .	   .	    0.0	...
1327779	   .	   .	    0.0	...
1327780	   .	   .	    0.0	...
1327781	   .	   .	    0.0	...
1327782	   .	   .	    0.0	...
1327783	   .	   .	    0.0	...
1327784	   .	   .	    0.0	...
1327785	   .	   .	    0.0	...
1327786	   .	   .	    0.0	...
1327787	   .	   .	    0.0	...
1327788	   .	   .	    0.0	...
1327789	   .	   .	    0.0	...
1327790	   .	   .	    0.0	...
1327791	   .	   .	    0.0	...
1327792	   .	   .	    0.0	...
1327793	   .	   .	    0.0	...
1327794	   .	   .	    0.0	...
1327795	   .	   .	    0.0	...
1327796	   .	   .	    0.0	...
1327797	   .	   .	    0.0	...
1327798	   .	   .	    0.0	...
1327799	   .	   .	    0.0	...
1327800	   .	   .	    0.0	...
1327801	   .	   .	    0.0	...
1327802	   .	   .	    0.0	...
1327803	   .	   .	    0.0	...
1327804	   .	   .	    0.0	...
1327805	   .	   .	    0.0	...
1327806	   .	   .	    0.0	...
1327807	   .	   .	    0.0	...
1327808	   .	   .	    0.0	...
1327809	   .	   .	    0.0	...
1327810	   .	   .	    0.0	...
1327811	   .	   .	    0.0	...
1327812	   .	   .	    0.0	...
1327813	   .	   .	    0.0	...
1327814	   .	   .	    0.0	...
1327815	   .	   .	    0.0	...
1327816	   .	   .	    0.0	...
1327817	   .	   .	    0.0	...
1327818	   .	   .	    0.0	...
1327819	   .	   .	    0.0	...
1327820	   .	   .	    0.0	...
1327821	   .	   .	    0.0	...
1327822	   .	   .	    0.0	...
1327823	   .	   .	    0.0	...
1327824	   .	   .	    0.0	...
1327825	   .	   .	    0.0	...
1327826	   .	   .	    0.0	...
1327827	   .	   .	    0.0	...
1327828	   .	   .	    0.0	...
1327829	   .	   .	    0.0	...
1327830	   .	   .	    0.0	...
1327831	   .	   .	    0.0	...
1327832	   .	   .	    0.0	...
1327833	   .	   .	    0.0	...
1327834	   .	   .	    0.0	...
1327835	   .	   .	    0.0	...
1327836	   .	   .	    0.0	...
1327837	   .	   .	    0.0	...
1327838	   .	   .	    0.0	...
1327839	   .	   .	    0.0	...
1327840	   .	   .	    0.0	...
1327841	   .	   .	    0.0	...
1327842	   .	   .	    0.0	...
1327843	   .	   .	    0.0	...
1327844	   .	   .	    0.0	...
1327845	   .	   .	    0.0	...
1327846	   .	   .	    0.0	...
1327847	   .	   .	    0.0	...
1327848	   .	   .	    0.0	...
1327849	   .	   .	    0.0	...
1327850	   .	   .	    0.0	...
1327851	   .	   .	    0.0	...
1327852	   .	   .	    0.0	...
1327853	   .	   .	    0.0	...
1327854	   .	   .	    0.0	...
1327855	   .	   .	    0.0	...
1327856	   .	   .	    0.0	...
1327857	   .	   .	    0.0	...
1327858	   .	   .	    0.0	...
1327859	   .	   .	    0.0	...
1327860	   .	   .	    0.0	...
1327861	   .	   .	    0.0	...
1327862	   .	   .	    0.0	...
1327863	   .	   .	    0.0	...
1327864	   .	   .	    0.0	...
1327865	   .	   .	    0.0	...
1327866	   .	   .	    0.0	...
1327867	   .	   .	    0.0	...
1327868	   .	   .	    0.0	...
1327869	   .	   .	    0.0	...
1327870	   .	   .	    0.0	...
1327871	   .	   .	    0.0	...
1327872	   .	   .	    0.0	...
1327873	   .	   .	    0.0	...
1327874	   .	   .	    0.0	...
EBLINK R 1327735	1327874	140
1327875	  821.0	 1290.8	 2843.0	...
1327876	  821.0	 1290.8	 2843.0	...
1327877	  820.1	 1288.5	 2855.0	...
1327878	  819.0	 1284.3	 2876.0	...
1327879	  817.5	 1277.1	 2908.0	...
1327880	  816.8	 1270.1	 2931.0	...
1327881	  816.3	 1263.9	 2953.0	...
1327882	  815.9	 1257.6	 2971.0	...
1327883	  815.4	 1251.3	 2996.0	...
1327884	  814.8	 1244.0	 3020.0	...
1327885	  814.1	 1237.8	 3045.0	...
1327886	  813.3	 1231.6	 3068.0	...
1327887	  812.7	 1225.0	 3091.0	...
1327888	  812.5	 1218.7	 3111.0	...
1327889	  812.4	 1211.8	 3130.0	...
1327890	  812.3	 1206.0	 3152.0	...
1327891	  811.9	 1199.4	 3177.0	...
1327892	  811.6	 1193.3	 3202.0	...
1327893	  811.4	 1186.9	 3221.0	...
1327894	  810.8	 1181.4	 3241.0	...
1327895	  809.8	 1175.8	 3258.0	...
1327896	  808.8	 1169.4	 3283.0	...
1327897	  808.3	 1163.0	 3303.0	...
1327898	  807.8	 1156.7	 3324.0	...
1327899	  807.3	 1150.8	 3343.0	...
1327900	  807.2	 1144.2	 3366.0	...
1327901	  807.2	 1137.7	 3391.0	...
1327902	  807.1	 1131.1	 3413.0	...
1327903	  806.5	 1124.6	 3433.0	...
1327904	  806.0	 1117.6	 3453.0	...
1327905	  805.7	 1111.4	 3473.0	...
1327906	  805.4	 1105.4	 3493.0	...
1327907	  804.9	 1100.0	 3515.0	...
1327908	  804.4	 1094.1	 3533.0	...
1327909	  804.1	 1087.8	 3550.0	...
1327910	  803.7	 1081.4	 3569.0	...
1327911	  803.1	 1075.2	 3593.0	...
1327912	  802.6	 1069.7	 3611.0	...
1327913	  802.1	 1064.0	 3628.0	...
1327914	  801.5	 1058.6	 3644.0	...
1327915	  801.1	 1053.2	 3666.0	...
1327916	  800.7	 1048.2	 3687.0	...
1327917	  800.4	 1043.2	 3708.0	...
1327918	  800.0	 1037.7	 3728.0	...
1327919	  799.3	 1032.4	 3744.0	...
1327920	  798.7	 1027.2	 3762.0	...
1327921	  798.2	 1022.1	 3781.0	...
1327922	  798.0	 1016.8	 3798.0	...
1327923	  798.2	 1011.7	 3813.0	...
1327924	  798.3	 1006.2	 3832.0	...
1327925	  798.3	 1001.4	 3853.0	...
1327926	  797.9	  996.2	 3873.0	...
1327927	  797.5	  991.9	 3887.0	...
1327928	  797.0	  986.1	 3907.0	...
1327929	  796.9	  980.4	 3927.0	...
1327930	  796.8	  974.5	 3947.0	...
1327931	  796.9	  970.1	 3956.0	...
1327932	  796.1	  965.3	 3970.0	...
1327933	  795.2	  960.2	 3986.0	...
1327934	  794.7	  955.4	 4008.0	...
1327935	  794.5	  951.0	 4022.0	...
1327936	  794.4	  946.9	 4034.0	...
1327937	  793.5	  942.0	 4045.0	...
1327938	  792.4	  936.9	 4060.0	...
1327939	  791.7	  932.2	 4077.0	...
1327940	  791.6	  927.9	 4094.0	...
1327941	  791.5	  924.1	 4109.0	...
1327942	  790.9	  919.7	 4120.0	...
1327943	  790.3	  915.4	 4130.0	...
1327944	  789.8	  911.1	 4142.0	...
1327945	  789.4	  906.6	 4159.0	...
1327946	  789.2	  902.7	 4172.0	...
1327947	  789.2	  898.8	 4185.0	...
1327948	  789.2	  894.7	 4197.0	...
1327949	  789.0	  890.1	 4212.0	...
1327950	  788.7	  885.7	 4228.0	...
ESACC R  1327678	1327950	273	  740.2	  593.7	  788.7	  885.7	   6.32	   3270
SFIX R   1327951
1327951	  788.2	  881.8	 4238.0	...
1327952	  787.8	  877.9	 4249.0	...
1327953	  787.4	  874.0	 4257.0	...
1327954	  787.1	  870.4	 4272.0	...
1327955	  787.3	  866.7	 4286.0	...
1327956	  787.5	  863.5	 4300.0	...
1327957	  787.8	  859.5	 4308.0	...
1327958	  787.7	  856.4	 4313.0	...
1327959	  787.4	  852.2	 4323.0	...
1327960	  787.3	  848.7	 4332.0	...
1327961	  787.1	  845.3	 4341.0	...
1327962	  787.0	  842.3	 4352.0	...
1327963	  786.5	  839.3	 4362.0	...
1327964	  786.0	  835.6	 4372.0	...
1327965	  785.4	  832.3	 4377.0	...
1327966	  784.9	  829.0	 4387.0	...
1327967	  785.0	  825.8	 4403.0	...
1327968	  785.2	  822.6	 4417.0	...
1327969	  785.0	  819.2	 4427.0	...
1327970	  784.3	  815.7	 4433.0	...
1327971	  783.5	  812.6	 4437.0	...
1327972	  783.1	  809.9	 4443.0	...
1327973	  782.9	  807.1	 4450.0	...
1327974	  782.9	  804.5	 4461.0	...
1327975	  782.9	  801.6	 4476.0	...
1327976	  782.7	  798.9	 4486.0	...
1327977	  782.4	  796.3	 4492.0	...
1327978	  782.0	  793.8	 4495.0	...
1327979	  781.7	  791.6	 4500.0	...
1327980	  781.5	  788.9	 4507.0	...
1327981	  781.3	  786.4	 4516.0	...
1327982	  781.2	  784.1	 4525.0	...
1327983	  780.9	  781.7	 4532.0	...
1327984	  780.7	  779.7	 4537.0	...
1327985	  780.6	  777.8	 4541.0	...
1327986	  780.5	  776.0	 4544.0	...
1327987	  780.0	  774.4	 4545.0	...
1327988	  779.6	  773.0	 4546.0	...
1327989	  779.2	  771.6	 4547.0	...
1327990	  779.0	  770.2	 4547.0	...
MSG	1327991 0000 _ Number Off
1327991	  778.7	  767.7	 4548.0	...
1327992	  778.4	  765.9	 4551.0	...
1327993	  778.3	  763.9	 4555.0	...
1327994	  778.3	  763.1	 4559.0	...
1327995	  778.3	  761.9	 4561.0	...
1327996	  778.3	  761.1	 4565.0	...
1327997	  777.7	  759.5	 4569.0	...
1327998	  777.1	  758.5	 4572.0	...
1327999	  776.7	  757.3	 4572.0	...
1328000	  776.7	  756.4	 4573.0	...
1328001	  776.8	  755.2	 4573.0	...
1328002	  776.8	  753.8	 4576.0	...
1328003	  776.6	  752.6	 4578.0	...
1328004	  776.6	  751.9	 4580.0	...
1328005	  776.5	  750.8	 4580.0	...
1328006	  776.3	  749.6	 4580.0	...
1328007	  776.1	  748.2	 4580.0	...
1328008	  775.9	  746.8	 4583.0	...
1328009	  775.8	  745.0	 4586.0	...
1328010	  775.7	  743.3	 4589.0	...
1328011	  775.5	  741.9	 4590.0	...
1328012	  775.2	  740.7	 4593.0	...
1328013	  774.8	  739.3	 4595.0	...
1328014	  774.6	  738.0	 4595.0	...
1328015	  774.7	  737.5	 4595.0	...
1328016	  774.8	  736.5	 4596.0	...
1328017	  774.5	  735.0	 4598.0	...
1328018	  774.2	  733.4	 4599.0	...
1328019	  774.3	  732.1	 4598.0	...
1328020	  774.7	  731.4	 4598.0	...
1328021	  775.1	  730.2	 4602.0	...
1328022	  775.1	  729.7	 4604.0	...
1328023	  775.1	  729.2	 4607.0	...
1328024	  775.0	  728.8	 4606.0	...
1328025	  774.6	  727.8	 4607.0	...
1328026	  774.2	  726.1	 4609.0	...
1328027	  774.0	  725.0	 4611.0	...
1328028	  773.9	  723.8	 4612.0	...
1328029	  774.1	  723.2	 4612.0	...
1328030	  774.2	  722.5	 4613.0	...
1328031	  774.2	  721.9	 4615.0	...
1328032	  774.1	  720.8	 4616.0	...
1328033	  773.9	  719.7	 4615.0	...
1328034	  773.7	  718.7	 4613.0	...
1328035	  773.6	  718.4	 4611.0	...
1328036	  773.6	  718.1	 4611.0	...
1328037	  773.6	  717.8	 4612.0	...
1328038	  773.6	  717.4	 4613.0	...
1328039	  773.7	  716.5	 4615.0	...
1328040	  773.9	  715.9	 4615.0	...
1328041	  773.9	  714.8	 4616.0	...
1328042	  773.8	  714.3	 4616.0	...
1328043	  773.6	  713.1	 4616.0	...
1328044	  773.5	  712.6	 4614.0	...
1328045	  773.3	  712.1	 4612.0	...
1328046	  773.4	  711.2	 4613.0	...
1328047	  773.6	  710.3	 4613.0	...
1328048	  773.8	  709.4	 4615.0	...
1328049	  773.8	  708.9	 4616.0	...
1328050	  773.6	  708.5	 4615.0	...
1328051	  773.4	  708.1	 4613.0	...
1328052	  773.1	  708.1	 4610.0	...
1328053	  773.1	  708.2	 4608.0	...
1328054	  773.3	  708.0	 4606.0	...
1328055	  773.3	  707.3	 4604.0	...
1328056	  773.6	  706.6	 4604.0	...
1328057	  773.6	  706.2	 4604.0	...
1328058	  773.7	  706.2	 4602.0	...
1328059	  773.4	  705.8	 4600.0	...
1328060	  772.8	  705.1	 4598.0	...
1328061	  772.4	  704.4	 4599.0	...
1328062	  772.1	  704.2	 4598.0	...
1328063	  771.9	  704.2	 4597.0	...
1328064	  771.7	  703.5	 4595.0	...
1328065	  771.7	  702.7	 4594.0	...
1328066	  771.7	  701.6	 4592.0	...
1328067	  771.7	  701.3	 4589.0	...
1328068	  771.7	  700.5	 4586.0	...
1328069	  771.8	  700.1	 4584.0	...
1328070	  771.6	  699.8	 4584.0	...
1328071	  771.3	  699.9	 4585.0	...
1328072	  771.6	  699.8	 4586.0	...
1328073	  772.1	  699.5	 4586.0	...
1328074	  772.5	  699.1	 4585.0	...
1328075	  772.4	  698.5	 4583.0	...
1328076	  772.3	  698.0	 4582.0	...
1328077	  772.2	  697.7	 4582.0	...
1328078	  772.2	  697.4	 4583.0	...
1328079	  772.2	  697.1	 4581.0	...
1328080	  772.2	  696.7	 4579.0	...
1328081	  772.2	  696.6	 4578.0	...
1328082	  772.2	  696.5	 4578.0	...
1328083	  772.3	  696.2	 4579.0	...
1328084	  772.6	  695.8	 4579.0	...
1328085	  772.9	  695.4	 4578.0	...
1328086	  772.8	  695.3	 4579.0	...
1328087	  772.7	  695.5	 4579.0	...
1328088	  772.6	  695.7	 4579.0	...
1328089	  772.6	  695.3	 4579.0	...
1328090	  772.5	  694.8	 4579.0	...
1328091	  772.4	  694.2	 4579.0	...
1328092	  772.4	  693.6	 4579.0	...
1328093	  772.3	  693.0	 4580.0	...
1328094	  772.2	  692.0	 4580.0	...
1328095	  772.0	  691.8	 4580.0	...
1328096	  771.9	  690.8	 4580.0	...
1328097	  771.7	  690.1	 4580.0	...
1328098	  771.6	  689.4	 4579.0	...
1328099	  771.4	  689.2	 4579.0	...
1328100	  771.5	  688.9	 4580.0	...
1328101	  771.6	  688.6	 4582.0	...
1328102	  771.6	  688.4	 4585.0	...
1328103	  772.1	  688.1	 4588.0	...
1328104	  772.5	  687.5	 4589.0	...
1328105	  773.0	  686.9	 4589.0	...
1328106	  772.6	  686.6	 4588.0	...
1328107	  772.2	  686.5	 4587.0	...
1328108	  771.9	  686.3	 4587.0	...
1328109	  771.8	  686.0	 4587.0	...
1328110	  771.8	  685.7	 4587.0	...
1328111	  771.8	  685.7	 4587.0	...
1328112	  771.9	  685.8	 4587.0	...
1328113	  772.0	  685.9	 4586.0	...
1328114	  772.1	  685.7	 4586.0	...
1328115	  772.3	  685.4	 4585.0	...
1328116	  772.4	  685.2	 4585.0	...
1328117	  772.5	  685.0	 4585.0	...
1328118	  772.4	  684.7	 4584.0	...
1328119	  772.4	  684.3	 4583.0	...
1328120	  772.1	  683.8	 4582.0	...
1328121	  771.7	  683.3	 4581.0	...
1328122	  771.0	  683.0	 4581.0	...
1328123	  770.4	  683.5	 4581.0	...
1328124	  768.9	  684.1	 4582.0	...
1328125	  767.4	  684.6	 4582.0	...
1328126	  765.7	  684.9	 4583.0	...
1328127	  764.3	  685.2	 4583.0	...
1328128	  763.2	  685.3	 4583.0	...
1328129	  762.6	  685.3	 4582.0	...
1328130	  762.2	  685.4	 4582.0	...
1328131	  761.8	  685.6	 4582.0	...
1328132	  761.6	  685.9	 4583.0	...
1328133	  761.6	  686.0	 4584.0	...
1328134	  761.8	  686.0	 4584.0	...
1328135	  762.0	  685.9	 4585.0	...
1328136	  762.4	  685.4	 4587.0	...
1328137	  762.5	  684.9	 4588.0	...
1328138	  763.0	  684.4	 4588.0	...
1328139	  763.5	  684.2	 4588.0	...
1328140	  763.9	  683.9	 4588.0	...
1328141	  763.9	  683.4	 4587.0	...
1328142	  763.9	  683.0	 4587.0	...
1328143	  764.0	  682.6	 4586.0	...
1328144	  764.4	  681.4	 4586.0	...
1328145	  764.6	  680.3	 4588.0	...
1328146	  764.6	  678.8	 4591.0	...
1328147	  764.4	  677.8	 4594.0	...
1328148	  764.3	  676.5	 4595.0	...
1328149	  764.2	  675.3	 4600.0	...
1328150	  764.3	  673.8	 4605.0	...
1328151	  764.5	  672.6	 4611.0	...
1328152	  764.7	  671.9	 4613.0	...
1328153	  764.7	  671.4	 4615.0	...
1328154	  764.5	  670.8	 4616.0	...
1328155	  764.3	  669.9	 4616.0	...
1328156	  764.1	  669.3	 4617.0	...
1328157	  764.1	  668.3	 4618.0	...
1328158	  764.3	  667.5	 4622.0	...
1328159	  764.4	  666.7	 4626.0	...
1328160	  764.1	  666.0	 4631.0	...
1328161	  763.7	  665.2	 4633.0	...
1328162	  763.5	  664.1	 4635.0	...
1328163	  763.7	  663.3	 4636.0	...
1328164	  763.8	  662.4	 4638.0	...
1328165	  763.8	  661.8	 4641.0	...
1328166	  763.8	  661.6	 4644.0	...
1328167	  764.0	  661.5	 4647.0	...
1328168	  764.1	  660.6	 4650.0	...
1328169	  764.1	  659.3	 4650.0	...
1328170	  764.1	  657.9	 4650.0	...
1328171	  764.1	  657.2	 4651.0	...
1328172	  764.0	  656.5	 4653.0	...
1328173	  763.9	  655.9	 4654.0	...
1328174	  763.8	  654.7	 4656.0	...
1328175	  763.5	  654.1	 4658.0	...
1328176	  763.2	  653.3	 4660.0	...
1328177	  763.1	  652.9	 4660.0	...
1328178	  763.5	  652.7	 4662.0	...
1328179	  763.8	  652.6	 4663.0	...
1328180	  764.1	  652.1	 4665.0	...
1328181	  764.2	  651.5	 4667.0	...
1328182	  764.2	  651.0	 4668.0	...
1328183	  764.1	  650.9	 4672.0	...
1328184	  763.9	  650.9	 4675.0	...
1328185	  763.7	  650.8	 4679.0	...
1328186	  763.7	  650.8	 4678.0	...
1328187	  763.8	  650.7	 4678.0	...
1328188	  763.7	  650.3	 4678.0	...
1328189	  763.7	  650.0	 4678.0	...
1328190	  763.7	  649.6	 4679.0	...
1328191	  763.8	  649.6	 4681.0	...
1328192	  763.9	  649.6	 4681.0	...
1328193	  763.9	  649.6	 4681.0	...
1328194	  764.0	  649.6	 4680.0	...
1328195	  764.1	  649.5	 4681.0	...
1328196	  764.1	  649.3	 4684.0	...
1328197	  763.8	  648.7	 4686.0	...
1328198	  763.5	  648.2	 4688.0	...
1328199	  763.1	  647.9	 4689.0	...
MSG	1328200 0000 _ Number On
1328200	  763.1	  647.9	 4689.0	...
1328201	  763.2	  647.9	 4689.0	...
1328202	  763.4	  648.2	 4689.0	...
1328203	  763.6	  648.5	 4689.0	...
1328204	  763.4	  648.4	 4689.0	...
1328205	  763.2	  648.1	 4689.0	...
1328206	  763.0	  647.8	 4689.0	...
1328207	  762.9	  647.9	 4689.0	...
1328208	  762.9	  647.9	 4689.0	...
1328209	  763.0	  647.9	 4691.0	...
1328210	  763.1	  647.8	 4692.0	...
1328211	  762.9	  647.8	 4693.0	...
1328212	  762.7	  647.8	 4693.0	...
1328213	  762.4	  647.8	 4693.0	...
1328214	  762.6	  647.8	 4693.0	...
1328215	  762.8	  647.6	 4694.0	...
1328216	  762.8	  647.5	 4693.0	...
1328217	  762.3	  647.6	 4692.0	...
1328218	  761.8	  647.7	 4696.0	...
1328219	  761.6	  647.5	 4700.0	...
1328220	  761.7	  647.4	 4704.0	...
1328221	  761.9	  647.3	 4703.0	...
1328222	  762.2	  647.4	 4700.0	...
1328223	  762.3	  647.4	 4698.0	...
1328224	  762.3	  647.4	 4697.0	...
1328225	  762.3	  647.5	 4699.0	...
1328226	  762.3	  647.4	 4700.0	...
1328227	  762.3	  647.2	 4701.0	...
1328228	  762.3	  646.7	 4704.0	...
1328229	  762.3	  646.3	 4706.0	...
1328230	  762.3	  646.0	 4706.0	...
1328231	  762.2	  646.1	 4703.0	...
1328232	  761.8	  646.2	 4700.0	...
1328233	  761.5	  646.3	 4700.0	...
1328234	  761.1	  646.5	 4700.0	...
1328235	  761.0	  646.8	 4703.0	...
1328236	  761.1	  647.0	 4706.0	...
1328237	  761.3	  646.9	 4709.0	...
1328238	  761.4	  646.9	 4708.0	...
1328239	  761.4	  646.9	 4707.0	...
1328240	  761.4	  647.0	 4707.0	...
1328241	  761.5	  647.0	 4707.0	...
1328242	  761.7	  646.9	 4707.0	...
1328243	  762.0	  646.9	 4707.0	...
1328244	  761.9	  646.4	 4708.0	...
1328245	  761.8	  646.0	 4710.0	...
1328246	  761.7	  645.7	 4712.0	...
1328247	  761.4	  645.9	 4711.0	...
1328248	  761.1	  646.1	 4710.0	...
1328249	  760.9	  646.2	 4711.0	...
1328250	  761.1	  646.2	 4713.0	...
1328251	  761.3	  646.1	 4715.0	...
1328252	  761.4	  645.9	 4719.0	...
1328253	  761.5	  645.9	 4722.0	...
1328254	  761.6	  646.1	 4724.0	...
1328255	  761.6	  646.1	 4725.0	...
1328256	  761.7	  645.9	 4725.0	...
1328257	  761.7	  645.6	 4724.0	...
1328258	  761.8	  645.3	 4723.0	...
1328259	  761.8	  645.1	 4725.0	...
1328260	  761.9	  645.0	 4727.0	...
1328261	  761.7	  644.8	 4730.0	...
1328262	  761.5	  644.6	 4730.0	...
1328263	  761.2	  644.0	 4731.0	...
1328264	  761.2	  643.5	 4731.0	...
1328265	  761.1	  642.6	 4732.0	...
1328266	  760.9	  642.3	 4735.0	...
1328267	  761.1	  642.3	 4738.0	...
1328268	  761.4	  642.8	 4741.0	...
1328269	  761.7	  643.2	 4740.0	...
1328270	  761.7	  643.5	 4738.0	...
1328271	  761.6	  643.3	 4736.0	...
1328272	  761.4	  643.0	 4735.0	...
1328273	  761.3	  642.8	 4736.0	...
1328274	  761.2	  642.8	 4738.0	...
1328275	  761.1	  642.9	 4740.0	...
1328276	  761.0	  643.0	 4741.0	...
1328277	  760.7	  643.0	 4741.0	...
1328278	  760.3	  642.9	 4741.0	...
1328279	  760.2	  642.8	 4741.0	...
1328280	  760.4	  642.6	 4745.0	...
1328281	  760.4	  642.3	 4748.0	...
1328282	  760.1	  642.1	 4752.0	...
1328283	  759.9	  642.1	 4753.0	...
1328284	  759.9	  642.0	 4753.0	...
1328285	  760.1	  641.8	 4753.0	...
1328286	  760.2	  641.8	 4752.0	...
1328287	  759.9	  641.8	 4750.0	...
1328288	  759.5	  641.8	 4751.0	...
1328289	  759.2	  641.8	 4754.0	...
1328290	  759.4	  641.7	 4757.0	...
1328291	  759.5	  641.7	 4758.0	...
1328292	  759.5	  641.7	 4759.0	...
1328293	  759.4	  641.6	 4759.0	...
1328294	  759.5	  641.5	 4760.0	...
1328295	  759.5	  641.5	 4762.0	...
1328296	  759.5	  641.6	 4764.0	...
1328297	  759.6	  641.4	 4766.0	...
1328298	  759.6	  640.9	 4766.0	...
1328299	  759.1	  640.6	 4766.0	...
1328300	  758.5	  640.3	 4766.0	...
1328301	  757.8	  640.5	 4767.0	...
1328302	  757.7	  640.4	 4769.0	...
1328303	  757.9	  640.4	 4774.0	...
1328304	  758.1	  640.5	 4779.0	...
1328305	  758.6	  640.7	 4784.0	...
1328306	  758.8	  640.8	 4786.0	...
1328307	  758.9	  640.8	 4787.0	...
1328308	  758.9	  640.7	 4788.0	...
1328309	  758.9	  640.6	 4788.0	...
1328310	  759.0	  640.6	 4787.0	...
1328311	  758.9	  640.7	 4786.0	...
1328312	  758.9	  640.9	 4785.0	...
1328313	  758.8	  640.9	 4787.0	...
1328314	  758.6	  640.4	 4791.0	...
1328315	  758.1	  639.9	 4794.0	...
1328316	  757.6	  639.6	 4796.0	...
1328317	  757.2	  639.2	 4800.0	...
1328318	  757.4	  638.8	 4804.0	...
1328319	  757.5	  638.4	 4807.0	...
1328320	  757.5	  638.4	 4807.0	...
1328321	  757.6	  638.5	 4807.0	...
1328322	  757.7	  638.6	 4808.0	...
1328323	  757.8	  638.3	 4809.0	...
1328324	  758.0	  637.6	 4810.0	...
1328325	  758.2	  637.0	 4811.0	...
1328326	  758.4	  636.7	 4812.0	...
1328327	  758.4	  636.7	 4814.0	...
1328328	  758.3	  636.7	 4815.0	...
1328329	  758.1	  636.6	 4817.0	...
1328330	  758.0	  636.6	 4817.0	...
1328331	  758.0	  636.5	 4817.0	...
1328332	  758.0	  636.5	 4817.0	...
1328333	  758.0	  636.6	 4817.0	...
1328334	  758.0	  636.8	 4817.0	...
1328335	  757.9	  636.6	 4818.0	...
1328336	  757.8	  636.2	 4819.0	...
1328337	  757.6	  635.8	 4820.0	...
1328338	  757.7	  635.8	 4821.0	...
1328339	  757.8	  635.8	 4821.0	...
1328340	  757.9	  635.8	 4822.0	...
1328341	  757.6	  635.8	 4824.0	...
1328342	  757.3	  635.9	 4826.0	...
1328343	  757.0	  636.0	 4827.0	...
1328344	  757.1	  636.0	 4830.0	...
1328345	  757.2	  636.0	 4832.0	...
1328346	  757.2	  635.9	 4835.0	...
1328347	  757.1	  635.8	 4835.0	...
1328348	  756.9	  635.6	 4837.0	...
1328349	  756.8	  635.5	 4838.0	...
1328350	  757.0	  635.5	 4840.0	...
1328351	  757.2	  635.7	 4841.0	...
1328352	  757.2	  635.9	 4842.0	...
1328353	  757.2	  636.1	 4844.0	...
1328354	  757.1	  636.1	 4845.0	...
1328355	  757.1	  636.2	 4844.0	...
1328356	  757.1	  636.1	 4843.0	...
1328357	  756.9	  636.3	 4842.0	...
1328358	  756.7	  636.6	 4843.0	...
1328359	  756.3	  636.9	 4843.0	...
1328360	  756.2	  636.9	 4845.0	...
1328361	  756.0	  636.9	 4849.0	...
1328362	  755.9	  636.5	 4853.0	...
1328363	  755.8	  635.9	 4855.0	...
1328364	  755.7	  635.2	 4855.0	...
1328365	  755.7	  634.9	 4856.0	...
1328366	  756.1	  634.9	 4857.0	...
1328367	  756.4	  634.7	 4857.0	...
1328368	  756.5	  634.4	 4858.0	...
1328369	  756.2	  634.3	 4857.0	...
1328370	  755.9	  634.4	 4856.0	...
1328371	  755.8	  633.9	 4858.0	...
1328372	  755.9	  633.4	 4860.0	...
1328373	  755.9	  632.9	 4862.0	...
1328374	  755.9	  632.7	 4865.0	...
1328375	  755.9	  632.5	 4868.0	...
1328376	  755.9	  632.4	 4871.0	...
1328377	  755.8	  632.5	 4873.0	...
1328378	  755.6	  632.6	 4874.0	...
1328379	  755.5	  632.7	 4877.0	...
1328380	  755.7	  632.2	 4880.0	...
1328381	  755.7	  631.6	 4884.0	...
1328382	  755.8	  631.1	 4887.0	...
1328383	  755.8	  631.2	 4887.0	...
1328384	  755.8	  631.4	 4888.0	...
1328385	  755.8	  631.8	 4889.0	...
1328386	  755.8	  631.9	 4890.0	...
1328387	  755.9	  631.9	 4889.0	...
1328388	  755.6	  631.6	 4892.0	...
1328389	  755.2	  630.8	 4893.0	...
1328390	  754.7	  630.1	 4894.0	...
1328391	  754.6	  629.5	 4894.0	...
1328392	  754.6	  629.5	 4894.0	...
1328393	  754.7	  629.5	 4898.0	...
1328394	  754.6	  629.4	 4904.0	...
1328395	  754.6	  629.4	 4909.0	...
1328396	  754.6	  629.5	 4910.0	...
1328397	  754.5	  629.5	 4909.0	...
1328398	  755.0	  629.2	 4909.0	...
1328399	  755.5	  628.9	 4908.0	...
1328400	  755.7	  628.8	 4908.0	...
1328401	  755.3	  628.9	 4908.0	...
1328402	  754.9	  628.9	 4908.0	...
1328403	  754.9	  628.6	 4909.0	...
1328404	  754.7	  628.2	 4911.0	...
1328405	  754.5	  627.8	 4914.0	...
1328406	  754.3	  627.4	 4918.0	...
1328407	  754.3	  626.8	 4920.0	...
1328408	  754.3	  626.2	 4921.0	...
1328409	  754.2	  625.7	 4920.0	...
1328410	  754.1	  625.5	 4920.0	...
1328411	  754.1	  625.3	 4923.0	...
1328412	  754.1	  625.4	 4925.0	...
1328413	  754.2	  625.5	 4927.0	...
1328414	  754.2	  625.5	 4927.0	...
1328415	  754.1	  625.4	 4929.0	...
1328416	  754.0	  625.4	 4932.0	...
1328417	  753.9	  625.2	 4936.0	...
1328418	  753.8	  624.9	 4937.0	...
1328419	  753.8	  624.6	 4938.0	...
1328420	  754.1	  624.4	 4938.0	...
1328421	  754.5	  624.5	 4937.0	...
1328422	  754.3	  624.3	 4937.0	...
1328423	  753.9	  624.2	 4937.0	...
1328424	  753.4	  624.0	 4939.0	...
1328425	  753.6	  623.7	 4942.0	...
1328426	  753.6	  623.2	 4944.0	...
1328427	  753.6	  622.7	 4947.0	...
1328428	  753.7	  622.3	 4948.0	...
1328429	  753.9	  622.2	 4949.0	...
1328430	  754.1	  622.1	 4949.0	...
1328431	  753.6	  622.2	 4950.0	...
1328432	  753.2	  622.2	 4951.0	...
1328433	  753.1	  622.3	 4953.0	...
1328434	  753.5	  622.4	 4956.0	...
1328435	  754.0	  622.4	 4959.0	...
1328436	  754.0	  622.5	 4961.0	...
1328437	  754.0	  622.5	 4963.0	...
1328438	  754.0	  622.5	 4965.0	...
1328439	  754.2	  622.5	 4967.0	...
1328440	  754.3	  622.4	 4969.0	...
1328441	  754.4	  622.4	 4971.0	...
1328442	  754.3	  622.4	 4972.0	...
1328443	  754.2	  622.5	 4970.0	...
1328444	  754.2	  622.5	 4967.0	...
1328445	  754.1	  622.5	 4964.0	...
1328446	  753.8	  622.6	 4964.0	...
1328447	  753.3	  622.5	 4964.0	...
1328448	  753.0	  622.4	 4965.0	...
1328449	  752.9	  622.2	 4966.0	...
1328450	  753.1	  622.1	 4972.0	...
1328451	  753.4	  622.1	 4977.0	...
1328452	  753.6	  622.0	 4983.0	...
1328453	  753.6	  622.4	 4984.0	...
1328454	  753.6	  622.8	 4983.0	...
1328455	  753.6	  623.3	 4981.0	...
1328456	  753.5	  623.3	 4981.0	...
1328457	  753.4	  623.1	 4982.0	...
1328458	  753.3	  622.8	 4983.0	...
1328459	  753.0	  622.5	 4982.0	...
1328460	  752.7	  622.6	 4981.0	...
1328461	  752.6	  622.7	 4981.0	...
1328462	  752.7	  622.7	 4979.0	...
1328463	  752.8	  622.7	 4977.0	...
1328464	  752.9	  622.7	 4975.0	...
1328465	  753.0	  622.7	 4975.0	...
1328466	  753.2	  622.8	 4976.0	...
1328467	  753.4	  623.2	 4977.0	...
1328468	  753.6	  623.6	 4979.0	...
1328469	  753.8	  623.9	 4981.0	...
1328470	  753.7	  623.9	 4983.0	...
1328471	  753.4	  623.8	 4985.0	...
1328472	  753.1	  623.7	 4986.0	...
1328473	  753.1	  623.6	 4987.0	...
1328474	  753.1	  623.7	 4987.0	...
1328475	  753.1	  623.8	 4986.0	...
1328476	  753.0	  624.1	 4984.0	...
1328477	  752.5	  624.2	 4981.0	...
1328478	  751.4	  624.8	 4979.0	...
1328479	  750.1	  625.4	 4978.0	...
1328480	  748.5	  626.7	 4979.0	...
1328481	  746.5	  627.6	 4981.0	...
1328482	  744.4	  628.6	 4984.0	...
1328483	  742.5	  628.8	 4987.0	...
1328484	  741.2	  629.4	 4990.0	...
1328485	  740.1	  630.0	 4992.0	...
1328486	  739.5	  630.3	 4997.0	...
1328487	  739.0	  630.3	 5001.0	...
1328488	  738.7	  630.6	 5004.0	...
1328489	  738.5	  631.0	 5003.0	...
1328490	  738.5	  631.4	 5002.0	...
1328491	  738.6	  631.4	 5002.0	...
1328492	  738.8	  631.2	 5003.0	...
1328493	  739.5	  630.6	 5003.0	...
1328494	  740.3	  630.0	 5000.0	...
1328495	  741.0	  629.6	 4996.0	...
1328496	  741.5	  629.4	 4992.0	...
1328497	  741.9	  629.3	 4992.0	...
1328498	  742.2	  629.1	 4995.0	...
1328499	  742.3	  628.3	 4998.0	...
1328500	  742.2	  627.6	 5001.0	...
1328501	  742.1	  626.9	 5001.0	...
1328502	  742.1	  626.9	 5002.0	...
1328503	  741.9	  626.9	 5002.0	...
1328504	  741.8	  626.8	 5003.0	...
MSG	1328505 0000 _ Number Off
1328505	  741.6	  626.4	 5002.0	...
1328506	  741.6	  625.9	 5001.0	...
1328507	  741.7	  625.6	 5000.0	...
1328508	  741.8	  625.8	 4999.0	...
1328509	  741.9	  626.1	 5001.0	...
1328510	  741.9	  626.5	 5002.0	...
1328511	  741.9	  626.5	 5004.0	...
1328512	  741.8	  626.4	 5005.0	...
1328513	  741.6	  626.2	 5010.0	...
1328514	  741.4	  625.9	 5015.0	...
1328515	  741.3	  625.6	 5019.0	...
1328516	  741.1	  625.1	 5019.0	...
1328517	  741.0	  624.7	 5018.0	...
1328518	  740.8	  624.4	 5018.0	...
1328519	  740.8	  624.3	 5018.0	...
1328520	  740.8	  624.2	 5018.0	...
1328521	  740.6	  623.9	 5017.0	...
1328522	  740.5	  623.5	 5017.0	...
1328523	  740.5	  623.2	 5016.0	...
1328524	  740.7	  623.5	 5016.0	...
1328525	  740.9	  623.9	 5017.0	...
1328526	  740.9	  624.3	 5018.0	...
1328527	  741.0	  624.1	 5016.0	...
1328528	  741.1	  623.8	 5012.0	...
1328529	  741.1	  623.7	 5011.0	...
1328530	  741.0	  623.2	 5014.0	...
1328531	  740.7	  622.7	 5016.0	...
1328532	  740.6	  622.0	 5016.0	...
1328533	  740.7	  621.6	 5017.0	...
1328534	  740.7	  621.5	 5019.0	...
1328535	  741.0	  621.5	 5021.0	...
1328536	  741.3	  621.6	 5020.0	...
1328537	  741.6	  621.5	 5018.0	...
1328538	  741.7	  621.5	 5016.0	...
1328539	  741.7	  621.5	 5015.0	...
1328540	  741.6	  621.5	 5017.0	...
1328541	  741.5	  621.3	 5019.0	...
1328542	  741.3	  621.2	 5022.0	...
1328543	  741.2	  620.7	 5023.0	...
1328544	  741.1	  620.2	 5024.0	...
1328545	  741.1	  619.7	 5024.0	...
1328546	  741.2	  619.4	 5024.0	...
1328547	  741.3	  619.3	 5025.0	...
1328548	  741.4	  619.4	 5024.0	...
1328549	  741.5	  619.4	 5023.0	...
1328550	  741.6	  619.5	 5023.0	...
1328551	  741.6	  619.6	 5022.0	...
1328552	  741.5	  619.6	 5021.0	...
1328553	  741.4	  619.7	 5021.0	...
1328554	  741.4	  619.9	 5022.0	...
1328555	  741.4	  620.2	 5022.0	...
1328556	  741.4	  620.1	 5023.0	...
1328557	  741.3	  620.0	 5022.0	...
1328558	  741.5	  619.9	 5021.0	...
1328559	  741.8	  620.1	 5021.0	...
1328560	  742.1	  620.3	 5022.0	...
1328561	  742.0	  620.1	 5023.0	...
1328562	  741.8	  619.7	 5025.0	...
1328563	  741.7	  619.6	 5025.0	...
1328564	  741.7	  620.0	 5026.0	...
1328565	  741.7	  620.4	 5026.0	...
1328566	  741.5	  620.6	 5025.0	...
1328567	  741.3	  620.6	 5024.0	...
1328568	  741.1	  620.4	 5021.0	...
1328569	  741.1	  620.3	 5018.0	...
1328570	  741.2	  620.2	 5017.0	...
1328571	  741.2	  620.3	 5018.0	...
1328572	  741.2	  620.4	 5019.0	...
1328573	  741.2	  620.0	 5018.0	...
1328574	  741.2	  619.5	 5018.0	...
1328575	  741.2	  618.9	 5019.0	...
1328576	  741.3	  618.8	 5020.0	...
1328577	  741.3	  618.7	 5019.0	...
1328578	  741.2	  618.7	 5018.0	...
1328579	  741.3	  618.7	 5018.0	...
1328580	  741.4	  618.8	 5018.0	...
1328581	  741.4	  618.8	 5019.0	...
1328582	  741.4	  618.6	 5019.0	...
1328583	  741.3	  618.5	 5019.0	...
1328584	  741.3	  618.4	 5019.0	...
1328585	  741.3	  618.5	 5019.0	...
1328586	  741.3	  618.6	 5018.0	...
1328587	  741.1	  618.4	 5019.0	...
1328588	  741.0	  618.1	 5019.0	...
1328589	  740.9	  617.7	 5018.0	...
1328590	  741.0	  617.3	 5016.0	...
1328591	  741.3	  616.9	 5018.0	...
1328592	  741.4	  616.6	 5021.0	...
1328593	  741.5	  616.4	 5023.0	...
1328594	  741.4	  616.5	 5023.0	...
1328595	  741.4	  616.7	 5024.0	...
1328596	  741.4	  616.9	 5024.0	...
1328597	  741.3	  616.9	 5025.0	...
1328598	  741.1	  616.9	 5023.0	...
1328599	  741.0	  616.9	 5021.0	...
1328600	  740.9	  616.8	 5019.0	...
1328601	  740.9	  616.8	 5018.0	...
1328602	  740.9	  616.7	 5020.0	...
1328603	  741.0	  616.6	 5023.0	...
1328604	  741.2	  616.3	 5025.0	...
1328605	  741.3	  616.2	 5025.0	...
1328606	  741.4	  616.0	 5024.0	...
1328607	  741.4	  616.1	 5022.0	...
1328608	  741.4	  616.0	 5022.0	...
1328609	  741.4	  615.9	 5022.0	...
1328610	  741.4	  615.9	 5021.0	...
1328611	  741.3	  616.2	 5018.0	...
1328612	  741.2	  616.4	 5016.0	...
1328613	  741.1	  616.3	 5017.0	...
1328614	  741.3	  616.0	 5019.0	...
1328615	  741.5	  615.7	 5021.0	...
1328616	  741.6	  615.7	 5023.0	...
1328617	  741.7	  615.7	 5022.0	...
1328618	  741.8	  615.7	 5020.0	...
1328619	  741.8	  615.8	 5020.0	...
1328620	  741.7	  615.9	 5022.0	...
1328621	  741.4	  616.1	 5025.0	...
1328622	  741.3	  616.3	 5028.0	...
1328623	  741.3	  616.4	 5030.0	...
1328624	  741.4	  616.4	 5029.0	...
1328625	  741.5	  616.4	 5026.0	...
1328626	  741.6	  616.2	 5026.0	...
1328627	  741.6	  616.0	 5028.0	...
1328628	  741.7	  616.1	 5027.0	...
1328629	  741.9	  616.3	 5025.0	...
1328630	  741.9	  616.6	 5022.0	...
1328631	  741.6	  616.8	 5018.0	...
1328632	  741.4	  617.0	 5015.0	...
1328633	  741.6	  617.1	 5014.0	...
1328634	  742.0	  616.9	 5017.0	...
1328635	  742.2	  616.8	 5020.0	...
1328636	  742.0	  617.0	 5020.0	...
1328637	  741.9	  617.2	 5021.0	...
1328638	  742.0	  617.1	 5016.0	...
1328639	  741.9	  617.0	 5011.0	...
1328640	  741.8	  617.0	 5008.0	...
1328641	  741.6	  617.1	 5010.0	...
1328642	  741.7	  617.2	 5012.0	...
1328643	  741.8	  617.2	 5012.0	...
1328644	  741.8	  617.1	 5012.0	...
1328645	  741.7	  616.7	 5012.0	...
1328646	  741.6	  616.3	 5012.0	...
1328647	  741.6	  615.9	 5014.0	...
1328648	  741.6	  615.7	 5016.0	...
1328649	  741.5	  615.4	 5017.0	...
1328650	  741.4	  615.3	 5017.0	...
1328651	  741.3	  615.2	 5017.0	...
1328652	  741.2	  615.3	 5016.0	...
1328653	  741.3	  615.5	 5014.0	...
1328654	  741.2	  615.8	 5013.0	...
1328655	  741.0	  616.0	 5012.0	...
1328656	  740.9	  615.8	 5013.0	...
1328657	  740.8	  615.6	 5009.0	...
1328658	  740.8	  615.5	 5006.0	...
1328659	  740.8	  615.5	 5003.0	...
1328660	  741.1	  615.6	 5004.0	...
1328661	  741.3	  615.6	 5004.0	...
1328662	  741.6	  615.6	 5005.0	...
1328663	  741.6	  615.8	 5006.0	...
1328664	  741.3	  615.9	 5006.0	...
1328665	  740.7	  616.1	 5004.0	...
1328666	  740.2	  616.1	 5002.0	...
1328667	  739.9	  616.2	 4998.0	...
1328668	  739.9	  616.4	 4997.0	...
1328669	  740.2	  616.5	 4997.0	...
1328670	  740.5	  616.5	 4999.0	...
1328671	  740.6	  616.1	 4999.0	...
1328672	  740.5	  615.8	 4998.0	...
1328673	  740.4	  615.6	 4996.0	...
1328674	  740.3	  616.0	 4995.0	...
1328675	  740.2	  616.3	 4995.0	...
1328676	  740.0	  616.5	 4995.0	...
1328677	  739.7	  616.5	 4996.0	...
1328678	  739.5	  616.5	 4996.0	...
1328679	  739.4	  616.6	 4994.0	...
1328680	  739.4	  616.7	 4992.0	...
1328681	  739.5	  616.9	 4988.0	...
1328682	  739.6	  616.9	 4988.0	...
1328683	  739.7	  616.9	 4986.0	...
1328684	  739.7	  616.8	 4984.0	...
1328685	  739.8	  616.5	 4982.0	...
1328686	  739.8	  616.3	 4982.0	...
1328687	  739.9	  616.1	 4983.0	...
1328688	  740.0	  616.2	 4983.0	...
1328689	  740.1	  616.5	 4982.0	...
1328690	  740.1	  616.7	 4981.0	...
1328691	  740.1	  616.9	 4981.0	...
1328692	  740.0	  616.8	 4978.0	...
1328693	  740.0	  616.8	 4976.0	...
1328694	  740.0	  616.7	 4973.0	...
1328695	  739.8	  616.5	 4975.0	...
1328696	  739.5	  616.3	 4975.0	...
1328697	  739.3	  616.2	 4975.0	...
1328698	  739.3	  616.0	 4974.0	...
1328699	  739.3	  615.8	 4974.0	...
1328700	  739.4	  615.7	 4975.0	...
1328701	  739.5	  615.7	 4975.0	...
1328702	  739.5	  615.7	 4976.0	...
1328703	  739.4	  615.6	 4977.0	...
1328704	  739.7	  615.7	 4976.0	...
1328705	  740.1	  615.8	 4973.0	...
MSG	1328706 0000 _ Number On
1328706	  740.4	  615.8	 4971.0	...
1328707	  740.3	  615.6	 4971.0	...
1328708	  740.2	  615.6	 4972.0	...
1328709	  740.2	  615.7	 4971.0	...
1328710	  740.3	  615.7	 4970.0	...
1328711	  740.5	  615.9	 4969.0	...
1328712	  740.2	  616.0	 4967.0	...
1328713	  739.8	  616.1	 4965.0	...
1328714	  739.5	  616.0	 4964.0	...
1328715	  739.6	  615.8	 4964.0	...
1328716	  739.7	  615.6	 4964.0	...
1328717	  739.8	  615.3	 4962.0	...
1328718	  740.0	  615.3	 4960.0	...
1328719	  740.1	  615.4	 4959.0	...
1328720	  739.9	  615.1	 4959.0	...
1328721	  739.7	  614.8	 4959.0	...
1328722	  739.6	  615.0	 4958.0	...
1328723	  739.6	  615.6	 4957.0	...
1328724	  739.7	  616.2	 4957.0	...
1328725	  739.7	  616.2	 4957.0	...
1328726	  740.1	  616.2	 4959.0	...
1328727	  740.4	  616.1	 4960.0	...
1328728	  740.4	  616.0	 4961.0	...
1328729	  740.2	  616.0	 4960.0	...
1328730	  739.9	  615.7	 4957.0	...
1328731	  739.6	  615.4	 4954.0	...
1328732	  739.4	  615.0	 4952.0	...
1328733	  739.3	  614.8	 4951.0	...
1328734	  739.4	  614.6	 4951.0	...
1328735	  739.5	  614.6	 4951.0	...
1328736	  739.8	  614.6	 4953.0	...
1328737	  740.0	  614.8	 4955.0	...
1328738	  740.2	  614.9	 4957.0	...
1328739	  740.2	  614.9	 4956.0	...
1328740	  740.3	  614.7	 4953.0	...
1328741	  740.3	  614.6	 4951.0	...
1328742	  740.5	  614.6	 4951.0	...
1328743	  740.3	  614.7	 4951.0	...
1328744	  740.0	  614.8	 4950.0	...
1328745	  739.7	  614.9	 4948.0	...
1328746	  739.8	  615.1	 4947.0	...
1328747	  739.8	  615.2	 4947.0	...
1328748	  739.8	  615.3	 4948.0	...
1328749	  739.8	  615.2	 4948.0	...
1328750	  739.7	  615.1	 4946.0	...
1328751	  739.7	  615.0	 4945.0	...
1328752	  739.7	  615.0	 4942.0	...
1328753	  739.8	  614.9	 4940.0	...
1328754	  739.9	  614.7	 4938.0	...
1328755	  739.9	  614.5	 4938.0	...
1328756	  739.8	  614.6	 4939.0	...
1328757	  739.7	  614.7	 4939.0	...
1328758	  739.7	  614.6	 4939.0	...
1328759	  739.8	  614.5	 4938.0	...
1328760	  739.8	  614.6	 4934.0	...
1328761	  739.6	  614.8	 4931.0	...
1328762	  739.4	  614.9	 4929.0	...
1328763	  739.1	  614.8	 4929.0	...
1328764	  739.2	  614.7	 4929.0	...
1328765	  739.2	  614.7	 4930.0	...
1328766	  739.4	  614.7	 4931.0	...
1328767	  739.5	  614.7	 4932.0	...
1328768	  739.5	  614.7	 4934.0	...
1328769	  739.4	  614.5	 4936.0	...
1328770	  739.4	  614.4	 4936.0	...
1328771	  739.4	  614.2	 4935.0	...
1328772	  739.0	  614.1	 4934.0	...
1328773	  738.7	  614.1	 4934.0	...
1328774	  738.8	  614.1	 4933.0	...
1328775	  739.3	  614.1	 4934.0	...
1328776	  739.7	  614.0	 4932.0	...
1328777	  739.8	  614.2	 4931.0	...
1328778	  739.9	  614.4	 4929.0	...
1328779	  739.8	  614.0	 4932.0	...
1328780	  739.6	  613.3	 4934.0	...
1328781	  739.4	  612.9	 4937.0	...
1328782	  739.3	  613.3	 4935.0	...
1328783	  739.4	  613.7	 4933.0	...
1328784	  739.3	  613.7	 4931.0	...
1328785	  739.2	  613.4	 4931.0	...
1328786	  739.1	  613.1	 4932.0	...
1328787	  739.1	  613.1	 4932.0	...
1328788	  739.2	  613.2	 4933.0	...
1328789	  739.4	  613.3	 4934.0	...
1328790	  739.6	  613.3	 4934.0	...
1328791	  739.6	  613.3	 4934.0	...
1328792	  739.5	  613.2	 4934.0	...
1328793	  739.4	  613.1	 4934.0	...
1328794	  739.3	  612.6	 4934.0	...
1328795	  739.2	  612.1	 4935.0	...
1328796	  739.2	  611.7	 4935.0	...
1328797	  739.3	  611.9	 4934.0	...
1328798	  739.6	  612.0	 4933.0	...
1328799	  739.8	  612.2	 4934.0	...
1328800	  739.9	  612.1	 4935.0	...
1328801	  740.0	  612.1	 4936.0	...
1328802	  740.0	  612.1	 4936.0	...
1328803	  739.8	  612.1	 4936.0	...
1328804	  739.5	  612.1	 4935.0	...
1328805	  739.3	  611.8	 4934.0	...
1328806	  739.3	  611.5	 4933.0	...
1328807	  739.3	  611.2	 4933.0	...
1328808	  739.4	  611.2	 4932.0	...
1328809	  739.4	  611.1	 4933.0	...
1328810	  739.5	  611.3	 4933.0	...
1328811	  739.6	  611.5	 4933.0	...
1328812	  739.6	  611.7	 4931.0	...
1328813	  739.7	  611.6	 4929.0	...
1328814	  739.7	  611.3	 4929.0	...
1328815	  739.8	  611.0	 4929.0	...
1328816	  739.8	  610.8	 4930.0	...
1328817	  739.8	  610.8	 4929.0	...
1328818	  739.7	  610.8	 4929.0	...
1328819	  739.6	  610.7	 4928.0	...
1328820	  739.5	  611.0	 4928.0	...
1328821	  739.5	  611.3	 4927.0	...
1328822	  739.6	  611.5	 4925.0	...
1328823	  739.7	  611.3	 4924.0	...
1328824	  739.8	  611.0	 4924.0	...
1328825	  739.9	  611.1	 4923.0	...
1328826	  740.0	  611.3	 4921.0	...
1328827	  740.1	  611.6	 4920.0	...
1328828	  740.2	  611.8	 4918.0	...
1328829	  740.1	  611.6	 4919.0	...
1328830	  740.1	  611.5	 4920.0	...
1328831	  740.0	  611.4	 4921.0	...
1328832	  739.9	  611.5	 4921.0	...
1328833	  739.9	  611.6	 4921.0	...
1328834	  739.9	  611.6	 4921.0	...
1328835	  739.9	  611.5	 4921.0	...
1328836	  739.9	  610.7	 4922.0	...
1328837	  739.8	  609.9	 4922.0	...
1328838	  739.8	  609.2	 4922.0	...
1328839	  739.8	  609.4	 4921.0	...
1328840	  739.8	  609.6	 4921.0	...
1328841	  739.8	  609.7	 4920.0	...
1328842	  739.9	  609.6	 4919.0	...
1328843	  739.9	  609.5	 4921.0	...
1328844	  740.3	  609.3	 4924.0	...
1328845	  740.7	  609.3	 4925.0	...
1328846	  740.9	  609.2	 4922.0	...
1328847	  740.8	  609.2	 4919.0	...
1328848	  740.7	  609.2	 4918.0	...
1328849	  740.7	  609.1	 4918.0	...
1328850	  740.7	  609.2	 4918.0	...
1328851	  740.6	  609.3	 4918.0	...
1328852	  740.6	  609.3	 4918.0	...
1328853	  740.7	  609.2	 4917.0	...
1328854	  740.7	  609.1	 4917.0	...
1328855	  740.6	  608.9	 4917.0	...
1328856	  740.6	  609.1	 4914.0	...
1328857	  740.7	  609.3	 4912.0	...
1328858	  740.7	  609.4	 4911.0	...
1328859	  740.8	  609.2	 4912.0	...
1328860	  740.9	  608.8	 4913.0	...
1328861	  741.0	  608.7	 4914.0	...
1328862	  740.9	  608.6	 4915.0	...
1328863	  740.8	  608.6	 4916.0	...
1328864	  741.1	  608.5	 4914.0	...
1328865	  741.3	  608.3	 4912.0	...
1328866	  741.2	  608.6	 4909.0	...
1328867	  740.9	  608.9	 4909.0	...
1328868	  740.6	  609.0	 4910.0	...
1328869	  740.8	  608.5	 4911.0	...
1328870	  741.0	  608.1	 4913.0	...
1328871	  741.2	  608.3	 4913.0	...
1328872	  741.1	  608.7	 4912.0	...
1328873	  741.1	  609.0	 4911.0	...
1328874	  741.1	  608.9	 4909.0	...
1328875	  741.1	  608.7	 4908.0	...
1328876	  741.1	  608.4	 4908.0	...
1328877	  741.2	  608.3	 4908.0	...
1328878	  741.3	  608.9	 4908.0	...
1328879	  741.2	  609.5	 4908.0	...
1328880	  741.0	  610.0	 4908.0	...
1328881	  740.9	  609.8	 4907.0	...
1328882	  741.0	  609.5	 4906.0	...
1328883	  741.2	  609.3	 4907.0	...
1328884	  741.4	  609.3	 4909.0	...
1328885	  741.7	  609.4	 4911.0	...
1328886	  741.7	  609.4	 4911.0	...
1328887	  741.6	  609.2	 4911.0	...
1328888	  741.6	  609.1	 4912.0	...
1328889	  741.6	  609.3	 4913.0	...
1328890	  741.7	  609.3	 4914.0	...
1328891	  741.8	  609.3	 4913.0	...
1328892	  741.9	  609.3	 4913.0	...
1328893	  742.1	  609.4	 4915.0	...
1328894	  741.9	  609.4	 4917.0	...
1328895	  741.5	  609.3	 4918.0	...
1328896	  741.0	  609.4	 4919.0	...
1328897	  740.7	  609.1	 4917.0	...
1328898	  740.7	  608.7	 4913.0	...
1328899	  740.8	  608.2	 4910.0	...
1328900	  741.1	  608.1	 4910.0	...
1328901	  741.1	  608.2	 4911.0	...
1328902	  741.2	  608.3	 4914.0	...
1328903	  741.4	  608.4	 4915.0	...
1328904	  741.5	  608.4	 4915.0	...
1328905	  741.4	  608.4	 4916.0	...
1328906	  741.4	  608.4	 4916.0	...
1328907	  741.5	  608.3	 4916.0	...
1328908	  741.5	  608.2	 4917.0	...
1328909	  741.6	  608.0	 4918.0	...
1328910	  741.6	  607.9	 4919.0	...
1328911	  741.5	  607.7	 4919.0	...
1328912	  741.4	  607.6	 4919.0	...
1328913	  741.4	  607.5	 4918.0	...
1328914	  741.4	  607.5	 4917.0	...
1328915	  741.4	  607.7	 4916.0	...
1328916	  741.4	  607.8	 4916.0	...
1328917	  741.4	  608.1	 4916.0	...
1328918	  741.4	  608.3	 4915.0	...
1328919	  741.3	  608.3	 4917.0	...
1328920	  741.2	  608.1	 4919.0	...
1328921	  741.1	  607.8	 4920.0	...
1328922	  741.1	  607.6	 4917.0	...
1328923	  740.9	  607.4	 4915.0	...
1328924	  740.8	  607.8	 4916.0	...
1328925	  740.9	  608.3	 4917.0	...
1328926	  741.1	  608.5	 4918.0	...
1328927	  741.2	  608.4	 4918.0	...
1328928	  741.1	  608.2	 4917.0	...
1328929	  741.1	  608.4	 4916.0	...
1328930	  741.3	  608.5	 4916.0	...
1328931	  741.5	  608.6	 4916.0	...
1328932	  741.7	  608.4	 4916.0	...
1328933	  741.3	  608.3	 4915.0	...
1328934	  740.9	  608.2	 4915.0	...
1328935	  740.6	  608.2	 4914.0	...
1328936	  740.6	  608.0	 4912.0	...
1328937	  740.7	  607.7	 4914.0	...
1328938	  740.8	  607.4	 4919.0	...
1328939	  740.9	  607.3	 4925.0	...
1328940	  741.1	  607.4	 4926.0	...
1328941	  741.2	  607.5	 4924.0	...
1328942	  741.2	  607.7	 4920.0	...
1328943	  741.3	  607.9	 4917.0	...
1328944	  741.3	  607.8	 4914.0	...
1328945	  741.2	  607.4	 4914.0	...
1328946	  741.2	  607.1	 4913.0	...
1328947	  741.1	  607.2	 4913.0	...
1328948	  741.1	  607.4	 4915.0	...
1328949	  741.0	  607.5	 4917.0	...
1328950	  741.0	  607.4	 4920.0	...
1328951	  740.9	  607.4	 4922.0	...
1328952	  740.8	  607.5	 4922.0	...
1328953	  740.5	  607.6	 4923.0	...
1328954	  740.2	  607.8	 4924.0	...
1328955	  740.3	  607.8	 4924.0	...
1328956	  740.5	  607.8	 4924.0	...
1328957	  740.8	  607.7	 4924.0	...
1328958	  740.7	  607.7	 4925.0	...
1328959	  740.7	  607.6	 4926.0	...
1328960	  740.7	  607.5	 4928.0	...
1328961	  740.6	  607.5	 4929.0	...
1328962	  740.5	  607.5	 4930.0	...
1328963	  740.5	  607.6	 4930.0	...
1328964	  740.5	  607.6	 4931.0	...
1328965	  740.5	  607.4	 4931.0	...
1328966	  740.7	  607.3	 4933.0	...
1328967	  740.7	  606.9	 4937.0	...
1328968	  740.8	  606.6	 4941.0	...
1328969	  740.9	  606.5	 4940.0	...
1328970	  740.9	  606.7	 4937.0	...
1328971	  740.8	  606.8	 4934.0	...
1328972	  740.8	  606.9	 4934.0	...
1328973	  740.9	  607.0	 4936.0	...
1328974	  741.0	  607.1	 4938.0	...
1328975	  741.2	  607.0	 4939.0	...
1328976	  741.3	  607.0	 4938.0	...
1328977	  741.4	  607.0	 4938.0	...
1328978	  741.5	  607.0	 4938.0	...
1328979	  741.5	  606.8	 4940.0	...
1328980	  741.3	  606.6	 4944.0	...
1328981	  740.8	  606.5	 4947.0	...
1328982	  740.3	  606.5	 4950.0	...
1328983	  740.2	  606.4	 4950.0	...
1328984	  740.3	  606.5	 4949.0	...
1328985	  740.4	  606.6	 4947.0	...
1328986	  740.2	  606.8	 4946.0	...
1328987	  740.1	  606.8	 4946.0	...
1328988	  740.6	  606.5	 4946.0	...
1328989	  741.1	  606.3	 4945.0	...
1328990	  741.3	  606.1	 4944.0	...
1328991	  741.0	  606.5	 4943.0	...
1328992	  740.4	  606.9	 4943.0	...
1328993	  740.2	  607.2	 4942.0	...
1328994	  740.1	  607.3	 4942.0	...
1328995	  740.2	  607.3	 4942.0	...
1328996	  740.4	  607.3	 4941.0	...
1328997	  740.5	  607.4	 4941.0	...
1328998	  740.7	  607.4	 4942.0	...
1328999	  740.8	  607.4	 4946.0	...
1329000	  741.0	  607.3	 4948.0	...
1329001	  741.2	  607.2	 4949.0	...
1329002	  741.4	  607.3	 4948.0	...
1329003	  741.5	  607.6	 4947.0	...
1329004	  741.5	  607.8	 4949.0	...
1329005	  741.5	  607.7	 4951.0	...
1329006	  741.4	  607.6	 4953.0	...
1329007	  741.2	  607.6	 4954.0	...
1329008	  741.2	  607.6	 4954.0	...
1329009	  741.3	  607.6	 4955.0	...
1329010	  741.4	  607.6	 4957.0	...
1329011	  741.5	  607.6	 4958.0	...
1329012	  741.6	  607.5	 4959.0	...
1329013	  741.6	  607.7	 4959.0	...
1329014	  741.6	  607.9	 4958.0	...
1329015	  741.6	  608.2	 4961.0	...
1329016	  741.7	  608.1	 4963.0	...
1329017	  741.8	  607.9	 4965.0	...
1329018	  742.0	  607.8	 4965.0	...
1329019	  742.1	  607.7	 4965.0	...
1329020	  741.9	  607.4	 4965.0	...
MSG	1329021 0000 _ Number Off
1329021	  741.7	  607.0	 4968.0	...
1329022	  741.7	  606.6	 4971.0	...
1329023	  741.8	  606.6	 4974.0	...
1329024	  742.0	  606.9	 4972.0	...
1329025	  741.9	  607.2	 4969.0	...
1329026	  741.8	  607.3	 4967.0	...
1329027	  741.7	  607.3	 4967.0	...
1329028	  741.7	  607.5	 4970.0	...
1329029	  741.7	  607.6	 4974.0	...
1329030	  741.7	  607.8	 4977.0	...
1329031	  741.7	  607.8	 4978.0	...
1329032	  741.7	  607.8	 4977.0	...
1329033	  741.7	  607.7	 4977.0	...
1329034	  741.7	  607.8	 4976.0	...
1329035	  741.7	  607.9	 4975.0	...
1329036	  741.6	  608.0	 4977.0	...
1329037	  741.5	  608.1	 4979.0	...
1329038	  741.5	  608.0	 4981.0	...
1329039	  741.5	  607.9	 4985.0	...
1329040	  741.5	  607.7	 4989.0	...
1329041	  741.2	  607.8	 4992.0	...
1329042	  740.8	  607.8	 4989.0	...
1329043	  740.7	  607.9	 4987.0	...
1329044	  740.8	  607.9	 4987.0	...
1329045	  740.9	  607.9	 4991.0	...
1329046	  740.9	  607.9	 4996.0	...
1329047	  740.9	  608.0	 4999.0	...
1329048	  741.0	  607.9	 4996.0	...
1329049	  741.0	  607.9	 4994.0	...
1329050	  741.0	  607.8	 4996.0	...
1329051	  740.9	  607.7	 4996.0	...
1329052	  740.9	  607.6	 4996.0	...
1329053	  740.8	  607.5	 4996.0	...
1329054	  740.7	  607.4	 4996.0	...
1329055	  740.7	  607.4	 4999.0	...
1329056	  740.6	  607.6	 5002.0	...
1329057	  740.4	  608.0	 5004.0	...
1329058	  740.3	  608.2	 5004.0	...
1329059	  740.1	  608.3	 5004.0	...
1329060	  740.0	  608.2	 5005.0	...
1329061	  740.4	  608.0	 5005.0	...
1329062	  740.9	  607.9	 5006.0	...
1329063	  741.4	  607.8	 5005.0	...
1329064	  741.4	  607.5	 5004.0	...
1329065	  741.3	  607.3	 5005.0	...
1329066	  741.1	  606.9	 5009.0	...
1329067	  741.0	  606.6	 5013.0	...
1329068	  740.8	  606.3	 5016.0	...
1329069	  740.9	  606.9	 5015.0	...
1329070	  741.0	  607.6	 5014.0	...
1329071	  741.3	  608.1	 5013.0	...
1329072	  741.5	  608.1	 5014.0	...
1329073	  741.6	  608.0	 5015.0	...
1329074	  741.6	  607.9	 5017.0	...
1329075	  741.4	  607.4	 5018.0	...
1329076	  741.6	  606.8	 5021.0	...
1329077	  741.9	  606.1	 5023.0	...
1329078	  742.2	  605.9	 5025.0	...
1329079	  742.4	  606.1	 5027.0	...
1329080	  742.4	  606.3	 5030.0	...
1329081	  742.4	  606.6	 5033.0	...
1329082	  742.4	  606.6	 5033.0	...
1329083	  742.4	  606.6	 5033.0	...
1329084	  742.4	  606.7	 5032.0	...
1329085	  742.4	  606.8	 5032.0	...
1329086	  742.3	  606.8	 5033.0	...
1329087	  742.3	  606.6	 5035.0	...
1329088	  742.3	  606.4	 5035.0	...
1329089	  742.4	  606.8	 5035.0	...
1329090	  742.3	  607.5	 5035.0	...
1329091	  742.3	  608.2	 5036.0	...
1329092	  742.4	  608.3	 5036.0	...
1329093	  742.5	  608.1	 5036.0	...
1329094	  742.5	  607.9	 5037.0	...
1329095	  742.4	  607.8	 5042.0	...
1329096	  742.3	  607.9	 5046.0	...
1329097	  742.3	  608.1	 5050.0	...
1329098	  742.1	  607.6	 5051.0	...
1329099	  742.0	  607.2	 5052.0	...
1329100	  741.9	  607.0	 5051.0	...
1329101	  742.2	  607.7	 5050.0	...
1329102	  742.6	  608.4	 5050.0	...
1329103	  742.9	  608.7	 5051.0	...
1329104	  743.0	  608.6	 5052.0	...
1329105	  743.2	  608.5	 5053.0	...
1329106	  743.3	  608.6	 5053.0	...
1329107	  743.2	  608.8	 5054.0	...
1329108	  743.3	  608.9	 5055.0	...
1329109	  743.5	  608.8	 5056.0	...
1329110	  743.7	  608.7	 5058.0	...
1329111	  743.7	  608.7	 5060.0	...
1329112	  743.3	  608.8	 5062.0	...
1329113	  743.0	  608.9	 5062.0	...
1329114	  742.7	  609.0	 5063.0	...
1329115	  742.7	  609.0	 5064.0	...
1329116	  742.8	  609.0	 5066.0	...
1329117	  743.0	  608.9	 5067.0	...
1329118	  743.2	  609.0	 5067.0	...
1329119	  743.3	  609.1	 5068.0	...
1329120	  743.4	  608.9	 5074.0	...
1329121	  743.4	  608.7	 5080.0	...
1329122	  743.5	  608.4	 5086.0	...
1329123	  743.6	  608.4	 5087.0	...
1329124	  743.4	  608.3	 5086.0	...
1329125	  743.2	  608.4	 5085.0	...
1329126	  743.0	  608.4	 5086.0	...
1329127	  743.0	  608.1	 5088.0	...
1329128	  743.0	  607.8	 5089.0	...
1329129	  743.0	  607.4	 5089.0	...
1329130	  743.0	  607.5	 5088.0	...
1329131	  743.1	  607.9	 5088.0	...
1329132	  743.2	  608.2	 5088.0	...
1329133	  743.2	  608.5	 5090.0	...
1329134	  743.2	  608.4	 5092.0	...
1329135	  743.2	  608.3	 5094.0	...
1329136	  743.2	  608.2	 5094.0	...
1329137	  743.1	  608.2	 5093.0	...
1329138	  743.1	  608.1	 5093.0	...
1329139	  743.1	  608.1	 5096.0	...
1329140	  743.1	  608.1	 5100.0	...
1329141	  743.0	  608.3	 5105.0	...
1329142	  743.0	  608.5	 5107.0	...
1329143	  742.9	  608.4	 5109.0	...
1329144	  742.9	  608.1	 5109.0	...
1329145	  742.9	  607.8	 5109.0	...
1329146	  743.1	  607.9	 5109.0	...
1329147	  743.2	  607.9	 5109.0	...
1329148	  743.2	  607.9	 5111.0	...
1329149	  743.2	  608.0	 5113.0	...
1329150	  743.2	  608.2	 5115.0	...
1329151	  743.1	  608.5	 5116.0	...
1329152	  743.0	  608.3	 5117.0	...
1329153	  742.8	  608.0	 5121.0	...
1329154	  742.6	  607.6	 5124.0	...
1329155	  742.4	  607.3	 5126.0	...
1329156	  742.2	  607.0	 5125.0	...
1329157	  742.1	  606.8	 5127.0	...
1329158	  742.1	  606.8	 5128.0	...
1329159	  742.1	  606.7	 5130.0	...
1329160	  742.1	  606.7	 5130.0	...
1329161	  742.6	  606.5	 5131.0	...
1329162	  743.0	  606.4	 5132.0	...
1329163	  743.2	  606.3	 5133.0	...
1329164	  743.0	  606.3	 5135.0	...
1329165	  742.8	  606.3	 5137.0	...
1329166	  742.7	  606.3	 5139.0	...
1329167	  742.6	  606.2	 5140.0	...
1329168	  742.6	  606.0	 5140.0	...
1329169	  742.6	  606.0	 5140.0	...
1329170	  742.7	  606.1	 5141.0	...
1329171	  742.8	  605.9	 5143.0	...
1329172	  742.9	  605.6	 5145.0	...
1329173	  742.8	  605.7	 5146.0	...
1329174	  742.6	  606.1	 5146.0	...
1329175	  742.3	  605.9	 5149.0	...
1329176	  742.4	  605.4	 5152.0	...
1329177	  742.4	  604.9	 5156.0	...
1329178	  742.5	  605.2	 5156.0	...
1329179	  742.4	  605.4	 5156.0	...
1329180	  742.4	  605.6	 5157.0	...
1329181	  742.3	  605.7	 5157.0	...
1329182	  742.3	  605.8	 5157.0	...
1329183	  742.3	  605.9	 5157.0	...
1329184	  742.3	  605.9	 5158.0	...
1329185	  742.2	  605.7	 5158.0	...
1329186	  742.0	  605.6	 5162.0	...
1329187	  741.8	  605.6	 5165.0	...
1329188	  741.8	  605.6	 5169.0	...
1329189	  742.0	  605.5	 5170.0	...
1329190	  742.4	  605.4	 5171.0	...
1329191	  742.5	  605.4	 5172.0	...
1329192	  742.6	  605.5	 5172.0	...
1329193	  742.6	  605.5	 5171.0	...
1329194	  742.7	  605.5	 5171.0	...
1329195	  742.7	  605.5	 5171.0	...
1329196	  742.8	  605.6	 5174.0	...
1329197	  742.8	  605.8	 5176.0	...
1329198	  742.9	  605.6	 5177.0	...
1329199	  742.9	  605.5	 5177.0	...
1329200	  743.0	  605.3	 5177.0	...
1329201	  743.1	  605.4	 5178.0	...
1329202	  743.0	  605.7	 5178.0	...
1329203	  742.7	  606.1	 5179.0	...
1329204	  742.4	  606.5	 5178.0	...
1329205	  742.4	  606.6	 5177.0	...
1329206	  742.6	  606.6	 5177.0	...
1329207	  742.6	  606.3	 5177.0	...
1329208	  742.5	  606.1	 5177.0	...
1329209	  742.4	  606.1	 5176.0	...
1329210	  742.4	  606.3	 5175.0	...
1329211	  742.5	  606.4	 5176.0	...
1329212	  742.4	  606.4	 5177.0	...
1329213	  742.3	  606.5	 5179.0	...
1329214	  742.2	  606.6	 5179.0	...
1329215	  742.3	  606.6	 5180.0	...
1329216	  742.7	  606.5	 5180.0	...
1329217	  743.0	  606.1	 5181.0	...
1329218	  743.1	  605.9	 5186.0	...
1329219	  743.0	  605.7	 5191.0	...
1329220	  742.9	  605.8	 5196.0	...
1329221	  742.9	  605.8	 5197.0	...
1329222	  742.9	  605.6	 5197.0	...
1329223	  743.0	  605.4	 5197.0	...
1329224	  743.1	  605.1	 5200.0	...
1329225	  743.1	  605.0	 5204.0	...
1329226	  743.1	  604.8	 5206.0	...
1329227	  743.1	  604.7	 5205.0	...
1329228	  743.0	  604.6	 5202.0	...
1329229	  742.9	  604.6	 5199.0	...
1329230	  742.7	  604.6	 5199.0	...
MSG	1329231 0000 _ Number On
1329231	  742.6	  604.6	 5203.0	...
1329232	  742.5	  604.7	 5210.0	...
1329233	  742.6	  604.9	 5214.0	...
1329234	  742.8	  605.2	 5217.0	...
1329235	  742.9	  605.4	 5217.0	...
1329236	  743.1	  605.6	 5218.0	...
1329237	  743.1	  605.5	 5220.0	...
1329238	  743.4	  605.2	 5221.0	...
1329239	  743.7	  604.8	 5221.0	...
1329240	  744.0	  604.7	 5221.0	...
1329241	  744.0	  604.6	 5220.0	...
1329242	  744.0	  604.7	 5220.0	...
1329243	  743.9	  604.8	 5219.0	...
1329244	  743.9	  605.0	 5218.0	...
1329245	  743.8	  605.3	 5216.0	...
1329246	  743.9	  605.7	 5216.0	...
1329247	  743.9	  606.0	 5216.0	...
1329248	  743.9	  606.4	 5218.0	...
1329249	  744.0	  606.6	 5220.0	...
1329250	  744.1	  606.7	 5222.0	...
1329251	  743.8	  606.5	 5226.0	...
1329252	  743.4	  606.1	 5229.0	...
1329253	  743.1	  605.8	 5235.0	...
1329254	  743.3	  605.7	 5236.0	...
1329255	  743.6	  605.8	 5237.0	...
1329256	  743.8	  605.9	 5238.0	...
1329257	  743.8	  606.0	 5238.0	...
1329258	  743.7	  606.1	 5238.0	...
1329259	  743.8	  606.1	 5238.0	...
1329260	  743.8	  606.2	 5241.0	...
1329261	  743.9	  606.1	 5244.0	...
1329262	  744.0	  606.0	 5247.0	...
1329263	  744.0	  605.8	 5246.0	...
1329264	  744.0	  605.6	 5246.0	...
1329265	  743.6	  605.8	 5246.0	...
1329266	  743.3	  605.9	 5245.0	...
1329267	  742.9	  605.9	 5245.0	...
1329268	  742.9	  605.8	 5247.0	...
1329269	  743.0	  605.8	 5249.0	...
1329270	  743.2	  606.1	 5250.0	...
1329271	  743.3	  606.5	 5250.0	...
1329272	  743.3	  606.4	 5250.0	...
1329273	  743.3	  606.3	 5250.0	...
1329274	  743.3	  606.3	 5250.0	...
1329275	  743.3	  606.4	 5247.0	...
1329276	  743.2	  606.9	 5244.0	...
1329277	  743.1	  607.4	 5241.0	...
1329278	  743.0	  607.9	 5245.0	...
1329279	  743.1	  608.0	 5247.0	...
1329280	  743.3	  608.0	 5249.0	...
1329281	  743.5	  607.9	 5251.0	...
1329282	  743.4	  607.8	 5254.0	...
1329283	  743.3	  607.5	 5256.0	...
1329284	  743.3	  607.4	 5256.0	...
1329285	  743.5	  607.3	 5255.0	...
1329286	  743.6	  607.3	 5255.0	...
1329287	  743.5	  607.0	 5255.0	...
1329288	  743.4	  606.6	 5256.0	...
1329289	  743.4	  606.3	 5258.0	...
1329290	  743.3	  606.6	 5259.0	...
1329291	  743.3	  607.1	 5260.0	...
1329292	  743.1	  607.7	 5260.0	...
1329293	  743.1	  608.0	 5261.0	...
1329294	  743.0	  607.9	 5262.0	...
1329295	  743.4	  607.3	 5265.0	...
1329296	  743.7	  606.9	 5268.0	...
1329297	  743.8	  607.1	 5267.0	...
1329298	  743.6	  607.5	 5264.0	...
1329299	  743.7	  607.9	 5263.0	...
1329300	  744.0	  607.8	 5265.0	...
1329301	  744.1	  607.3	 5268.0	...
1329302	  744.0	  606.8	 5270.0	...
1329303	  743.9	  606.4	 5272.0	...
1329304	  743.7	  606.1	 5274.0	...
1329305	  743.5	  606.1	 5275.0	...
1329306	  743.4	  606.2	 5272.0	...
1329307	  743.4	  606.6	 5268.0	...
1329308	  743.5	  607.0	 5265.0	...
1329309	  743.6	  607.2	 5267.0	...
1329310	  743.6	  607.3	 5268.0	...
1329311	  743.8	  607.4	 5271.0	...
1329312	  743.8	  607.3	 5273.0	...
1329313	  743.9	  607.1	 5274.0	...
1329314	  743.8	  607.0	 5273.0	...
1329315	  743.8	  607.1	 5273.0	...
1329316	  743.9	  607.2	 5274.0	...
1329317	  743.9	  607.3	 5275.0	...
1329318	  744.0	  607.3	 5277.0	...
1329319	  744.1	  607.3	 5278.0	...
1329320	  744.3	  607.3	 5278.0	...
1329321	  744.5	  607.2	 5279.0	...
1329322	  744.5	  607.1	 5278.0	...
1329323	  744.2	  607.0	 5278.0	...
1329324	  743.7	  607.0	 5277.0	...
1329325	  743.4	  606.9	 5276.0	...
1329326	  743.5	  606.8	 5278.0	...
1329327	  743.8	  606.6	 5279.0	...
1329328	  744.1	  606.5	 5282.0	...
1329329	  744.1	  606.4	 5282.0	...
1329330	  744.0	  606.3	 5283.0	...
1329331	  743.9	  606.7	 5283.0	...
1329332	  743.8	  607.1	 5285.0	...
1329333	  743.8	  607.3	 5287.0	...
1329334	  743.7	  607.2	 5286.0	...
1329335	  743.7	  607.4	 5285.0	...
1329336	  743.7	  607.8	 5286.0	...
1329337	  743.7	  608.4	 5290.0	...
1329338	  744.0	  608.5	 5292.0	...
1329339	  744.3	  608.3	 5291.0	...
1329340	  744.5	  608.1	 5289.0	...
1329341	  744.5	  607.6	 5288.0	...
1329342	  744.5	  607.3	 5288.0	...
1329343	  744.5	  607.1	 5289.0	...
1329344	  744.3	  607.3	 5291.0	...
1329345	  744.1	  607.6	 5295.0	...
1329346	  744.2	  607.7	 5297.0	...
1329347	  744.4	  607.7	 5299.0	...
1329348	  744.7	  607.8	 5299.0	...
1329349	  744.9	  607.7	 5300.0	...
1329350	  745.1	  607.5	 5300.0	...
1329351	  745.2	  607.4	 5300.0	...
1329352	  745.2	  607.3	 5302.0	...
1329353	  744.9	  607.2	 5303.0	...
1329354	  744.6	  607.4	 5304.0	...
1329355	  744.3	  607.9	 5307.0	...
1329356	  744.2	  608.3	 5311.0	...
1329357	  744.2	  608.3	 5312.0	...
1329358	  744.2	  608.3	 5311.0	...
1329359	  744.3	  608.2	 5309.0	...
1329360	  744.3	  608.1	 5308.0	...
1329361	  744.3	  607.9	 5308.0	...
1329362	  744.2	  607.9	 5307.0	...
1329363	  744.3	  608.3	 5306.0	...
1329364	  744.4	  608.7	 5304.0	...
1329365	  744.4	  609.0	 5302.0	...
1329366	  744.4	  608.9	 5301.0	...
1329367	  744.3	  609.1	 5304.0	...
1329368	  744.2	  609.2	 5308.0	...
1329369	  744.2	  609.4	 5313.0	...
1329370	  744.3	  609.3	 5313.0	...
1329371	  744.3	  609.6	 5313.0	...
1329372	  744.4	  609.9	 5313.0	...
1329373	  744.4	  610.2	 5314.0	...
1329374	  744.3	  610.3	 5315.0	...
1329375	  744.3	  610.4	 5316.0	...
1329376	  744.2	  610.5	 5316.0	...
1329377	  744.1	  610.4	 5317.0	...
1329378	  744.1	  610.3	 5318.0	...
1329379	  744.3	  610.3	 5319.0	...
1329380	  744.4	  610.3	 5319.0	...
1329381	  744.4	  610.3	 5319.0	...
1329382	  744.4	  610.1	 5321.0	...
1329383	  744.4	  609.8	 5322.0	...
1329384	  744.3	  609.5	 5323.0	...
1329385	  744.3	  609.5	 5323.0	...
1329386	  744.3	  609.8	 5323.0	...
1329387	  744.3	  610.1	 5323.0	...
1329388	  744.4	  610.4	 5323.0	...
1329389	  744.4	  610.3	 5323.0	...
1329390	  744.3	  610.2	 5326.0	...
1329391	  744.2	  610.1	 5329.0	...
1329392	  744.1	  610.0	 5331.0	...
1329393	  744.1	  610.0	 5329.0	...
1329394	  744.1	  610.0	 5327.0	...
1329395	  744.2	  610.0	 5327.0	...
1329396	  744.3	  610.0	 5328.0	...
1329397	  744.6	  609.9	 5329.0	...
1329398	  744.9	  609.9	 5328.0	...
1329399	  745.2	  609.8	 5328.0	...
1329400	  745.2	  609.8	 5329.0	...
1329401	  745.1	  609.8	 5330.0	...
1329402	  744.7	  610.2	 5331.0	...
1329403	  744.4	  610.8	 5331.0	...
1329404	  744.2	  611.4	 5332.0	...
1329405	  744.4	  611.6	 5332.0	...
1329406	  744.4	  611.4	 5332.0	...
1329407	  744.4	  611.3	 5332.0	...
1329408	  744.5	  611.3	 5332.0	...
1329409	  744.7	  611.2	 5332.0	...
1329410	  744.9	  611.0	 5332.0	...
1329411	  745.3	  611.4	 5333.0	...
1329412	  745.6	  612.0	 5334.0	...
1329413	  745.8	  612.3	 5335.0	...
1329414	  745.8	  612.1	 5332.0	...
1329415	  745.8	  612.5	 5328.0	...
1329416	  745.9	  613.1	 5328.0	...
1329417	  745.9	  613.6	 5331.0	...
1329418	  745.9	  613.6	 5334.0	...
1329419	  745.7	  613.6	 5333.0	...
1329420	  745.6	  613.7	 5333.0	...
1329421	  745.6	  613.4	 5334.0	...
1329422	  745.7	  613.1	 5336.0	...
1329423	  745.9	  612.8	 5337.0	...
1329424	  746.0	  612.9	 5337.0	...
1329425	  746.1	  612.9	 5337.0	...
1329426	  746.3	  613.1	 5335.0	...
1329427	  746.5	  613.5	 5334.0	...
1329428	  746.7	  613.7	 5334.0	...
1329429	  746.8	  613.7	 5336.0	...
1329430	  746.5	  613.6	 5338.0	...
1329431	  746.2	  613.6	 5338.0	...
1329432	  745.8	  613.5	 5338.0	...
1329433	  745.8	  613.2	 5339.0	...
1329434	  745.7	  613.0	 5341.0	...
1329435	  745.7	  612.9	 5343.0	...
1329436	  745.6	  612.9	 5344.0	...
1329437	  745.5	  612.9	 5343.0	...
1329438	  745.5	  612.8	 5343.0	...
1329439	  745.4	  612.7	 5343.0	...
1329440	  745.4	  612.7	 5343.0	...
1329441	  745.5	  612.7	 5344.0	...
1329442	  745.6	  612.6	 5345.0	...
1329443	  745.7	  612.6	 5346.0	...
1329444	  745.7	  612.6	 5348.0	...
1329445	  745.8	  612.6	 5350.0	...
1329446	  745.9	  612.7	 5351.0	...
1329447	  746.0	  612.7	 5349.0	...
1329448	  746.0	  612.8	 5347.0	...
1329449	  745.8	  613.2	 5343.0	...
1329450	  745.7	  613.6	 5342.0	...
1329451	  745.5	  613.7	 5342.0	...
1329452	  745.4	  613.4	 5343.0	...
1329453	  745.6	  613.3	 5345.0	...
1329454	  745.8	  613.4	 5346.0	...
1329455	  746.4	  613.5	 5346.0	...
1329456	  746.9	  613.5	 5348.0	...
1329457	  747.1	  613.4	 5349.0	...
1329458	  747.0	  613.7	 5351.0	...
1329459	  747.0	  614.0	 5351.0	...
1329460	  746.9	  614.3	 5351.0	...
1329461	  746.9	  614.1	 5353.0	...
1329462	  746.8	  613.9	 5354.0	...
1329463	  746.5	  613.7	 5355.0	...
1329464	  746.3	  613.9	 5355.0	...
1329465	  746.0	  614.3	 5356.0	...
1329466	  746.0	  614.7	 5356.0	...
1329467	  745.9	  615.0	 5355.0	...
1329468	  745.8	  615.1	 5356.0	...
1329469	  746.0	  615.0	 5356.0	...
1329470	  746.4	  614.6	 5357.0	...
1329471	  746.7	  614.3	 5357.0	...
1329472	  746.6	  614.1	 5359.0	...
1329473	  746.5	  614.3	 5361.0	...
1329474	  746.5	  614.6	 5362.0	...
1329475	  746.5	  615.0	 5361.0	...
1329476	  746.5	  615.2	 5360.0	...
1329477	  746.7	  615.3	 5360.0	...
1329478	  747.0	  615.1	 5360.0	...
1329479	  747.2	  614.8	 5359.0	...
1329480	  747.2	  614.6	 5358.0	...
1329481	  746.9	  614.7	 5358.0	...
1329482	  746.6	  614.8	 5359.0	...
1329483	  746.4	  614.9	 5361.0	...
1329484	  746.5	  614.8	 5362.0	...
1329485	  746.7	  614.8	 5365.0	...
1329486	  747.0	  614.7	 5367.0	...
1329487	  747.3	  614.7	 5369.0	...
1329488	  747.4	  614.7	 5370.0	...
1329489	  747.3	  614.8	 5373.0	...
1329490	  747.1	  614.8	 5375.0	...
1329491	  747.0	  614.8	 5373.0	...
1329492	  746.9	  614.9	 5371.0	...
1329493	  747.0	  614.8	 5369.0	...
1329494	  747.2	  614.9	 5369.0	...
1329495	  747.4	  615.0	 5369.0	...
1329496	  747.5	  615.2	 5368.0	...
1329497	  747.6	  615.1	 5367.0	...
1329498	  747.6	  615.2	 5366.0	...
1329499	  747.8	  615.2	 5367.0	...
1329500	  748.0	  615.3	 5368.0	...
1329501	  748.2	  615.4	 5367.0	...
1329502	  748.2	  615.4	 5368.0	...
1329503	  748.0	  615.3	 5369.0	...
1329504	  747.7	  615.3	 5370.0	...
1329505	  747.6	  615.6	 5369.0	...
1329506	  747.7	  615.5	 5372.0	...
1329507	  747.8	  615.5	 5373.0	...
1329508	  748.0	  615.7	 5375.0	...
1329509	  748.1	  616.0	 5374.0	...
1329510	  748.0	  615.9	 5377.0	...
1329511	  747.9	  615.6	 5379.0	...
1329512	  747.8	  615.4	 5382.0	...
1329513	  747.8	  615.5	 5383.0	...
1329514	  747.8	  615.6	 5384.0	...
1329515	  747.8	  616.0	 5382.0	...
1329516	  747.7	  616.3	 5380.0	...
1329517	  747.6	  616.6	 5376.0	...
1329518	  747.5	  616.5	 5374.0	...
1329519	  747.5	  616.5	 5374.0	...
1329520	  747.7	  616.9	 5375.0	...
1329521	  747.7	  617.2	 5378.0	...
1329522	  747.7	  617.4	 5380.0	...
1329523	  747.6	  617.4	 5379.0	...
1329524	  747.7	  617.3	 5377.0	...
1329525	  747.9	  617.2	 5375.0	...
1329526	  748.3	  617.5	 5375.0	...
1329527	  748.5	  617.9	 5376.0	...
1329528	  748.5	  618.2	 5377.0	...
1329529	  748.5	  618.4	 5380.0	...
1329530	  748.4	  618.5	 5381.0	...
1329531	  748.3	  618.6	 5383.0	...
1329532	  748.2	  618.6	 5384.0	...
1329533	  748.1	  618.6	 5385.0	...
MSG	1329534 0000 _ Number Off
1329534	  747.9	  618.6	 5384.0	...
1329535	  748.1	  618.6	 5384.0	...
1329536	  748.2	  618.4	 5385.0	...
1329537	  748.3	  618.1	 5384.0	...
1329538	  748.3	  618.0	 5380.0	...
1329539	  748.4	  618.2	 5377.0	...
1329540	  748.5	  618.4	 5376.0	...
1329541	  748.6	  618.5	 5378.0	...
1329542	  748.7	  618.6	 5379.0	...
1329543	  748.8	  618.8	 5379.0	...
1329544	  748.8	  619.2	 5378.0	...
1329545	  748.7	  619.5	 5380.0	...
1329546	  748.8	  619.7	 5383.0	...
1329547	  748.8	  619.7	 5386.0	...
1329548	  748.9	  619.7	 5385.0	...
1329549	  748.9	  619.6	 5385.0	...
1329550	  748.9	  619.8	 5384.0	...
1329551	  748.6	  620.0	 5382.0	...
1329552	  748.3	  620.5	 5381.0	...
1329553	  748.2	  621.0	 5381.0	...
1329554	  748.4	  621.2	 5382.0	...
1329555	  748.6	  621.1	 5383.0	...
1329556	  748.8	  620.9	 5383.0	...
1329557	  748.9	  621.0	 5383.0	...
1329558	  749.0	  621.1	 5384.0	...
1329559	  749.0	  621.3	 5384.0	...
1329560	  748.9	  621.4	 5385.0	...
1329561	  748.8	  621.5	 5385.0	...
1329562	  748.8	  621.6	 5385.0	...
1329563	  748.8	  621.8	 5384.0	...
1329564	  748.9	  621.8	 5384.0	...
1329565	  748.9	  622.1	 5383.0	...
1329566	  748.9	  622.4	 5382.0	...
1329567	  749.0	  622.7	 5381.0	...
1329568	  748.9	  622.8	 5382.0	...
1329569	  748.9	  623.1	 5384.0	...
1329570	  748.8	  623.3	 5387.0	...
1329571	  748.5	  623.9	 5387.0	...
1329572	  748.1	  624.2	 5386.0	...
1329573	  747.1	  624.7	 5385.0	...
1329574	  746.1	  624.7	 5384.0	...
1329575	  744.9	  624.8	 5385.0	...
1329576	  744.4	  624.9	 5385.0	...
1329577	  743.6	  625.0	 5385.0	...
1329578	  743.1	  625.0	 5382.0	...
1329579	  742.7	  624.5	 5379.0	...
1329580	  742.9	  623.8	 5379.0	...
1329581	  743.1	  623.1	 5381.0	...
1329582	  743.6	  623.4	 5381.0	...
1329583	  744.3	  623.6	 5378.0	...
1329584	  744.9	  623.9	 5375.0	...
1329585	  745.3	  623.9	 5373.0	...
1329586	  745.6	  624.2	 5371.0	...
1329587	  745.9	  624.7	 5369.0	...
1329588	  746.1	  625.2	 5369.0	...
1329589	  746.1	  625.4	 5375.0	...
1329590	  746.0	  625.4	 5381.0	...
1329591	  746.0	  625.4	 5384.0	...
1329592	  746.0	  625.3	 5383.0	...
1329593	  746.0	  625.1	 5384.0	...
1329594	  746.0	  624.8	 5385.0	...
1329595	  746.0	  624.4	 5387.0	...
1329596	  746.0	  624.2	 5387.0	...
1329597	  746.1	  624.0	 5387.0	...
1329598	  746.5	  624.0	 5391.0	...
1329599	  746.8	  623.7	 5395.0	...
1329600	  747.1	  623.3	 5398.0	...
1329601	  747.2	  623.1	 5396.0	...
1329602	  747.3	  623.1	 5394.0	...
1329603	  747.6	  623.5	 5393.0	...
1329604	  747.9	  623.9	 5392.0	...
1329605	  748.1	  624.3	 5393.0	...
1329606	  748.0	  624.4	 5395.0	...
1329607	  748.0	  624.4	 5396.0	...
1329608	  748.0	  624.3	 5396.0	...
1329609	  748.0	  624.1	 5396.0	...
1329610	  747.9	  623.9	 5397.0	...
1329611	  747.6	  623.9	 5397.0	...
1329612	  747.3	  624.0	 5398.0	...
1329613	  747.0	  624.1	 5399.0	...
1329614	  747.0	  624.0	 5400.0	...
1329615	  747.0	  624.0	 5400.0	...
1329616	  747.1	  624.5	 5399.0	...
1329617	  747.4	  625.0	 5398.0	...
1329618	  747.7	  625.5	 5397.0	...
1329619	  748.0	  625.5	 5397.0	...
1329620	  748.0	  625.5	 5396.0	...
1329621	  748.0	  625.8	 5396.0	...
1329622	  748.0	  625.8	 5397.0	...
1329623	  748.0	  625.8	 5397.0	...
1329624	  747.9	  625.7	 5398.0	...
1329625	  747.8	  625.8	 5399.0	...
1329626	  747.9	  626.5	 5400.0	...
1329627	  748.1	  627.0	 5400.0	...
1329628	  748.4	  627.2	 5401.0	...
1329629	  748.6	  626.9	 5402.0	...
1329630	  748.7	  626.7	 5403.0	...
1329631	  748.8	  626.8	 5402.0	...
1329632	  748.8	  627.0	 5400.0	...
1329633	  748.8	  626.9	 5399.0	...
1329634	  749.2	  626.5	 5399.0	...
1329635	  749.7	  626.1	 5400.0	...
1329636	  749.6	  626.3	 5401.0	...
1329637	  749.0	  626.7	 5402.0	...
1329638	  748.4	  627.1	 5404.0	...
1329639	  748.3	  627.4	 5404.0	...
1329640	  748.2	  627.7	 5405.0	...
1329641	  748.3	  628.0	 5404.0	...
1329642	  748.5	  628.1	 5403.0	...
1329643	  748.9	  627.8	 5403.0	...
1329644	  749.2	  627.5	 5403.0	...
1329645	  749.5	  627.1	 5404.0	...
1329646	  749.7	  627.5	 5403.0	...
1329647	  749.7	  628.3	 5401.0	...
1329648	  749.7	  629.0	 5400.0	...
1329649	  749.5	  629.2	 5401.0	...
1329650	  749.4	  629.2	 5401.0	...
1329651	  749.6	  629.2	 5401.0	...
1329652	  749.8	  629.3	 5401.0	...
1329653	  750.1	  628.8	 5400.0	...
1329654	  750.2	  628.3	 5400.0	...
1329655	  750.3	  627.9	 5399.0	...
1329656	  750.4	  628.1	 5399.0	...
1329657	  750.5	  628.4	 5400.0	...
1329658	  750.3	  628.5	 5401.0	...
1329659	  750.1	  628.8	 5402.0	...
1329660	  750.0	  629.3	 5403.0	...
1329661	  750.2	  629.8	 5404.0	...
1329662	  750.3	  629.9	 5404.0	...
1329663	  750.4	  629.9	 5406.0	...
1329664	  750.3	  629.8	 5408.0	...
1329665	  750.3	  629.8	 5410.0	...
1329666	  750.4	  629.9	 5410.0	...
1329667	  750.5	  630.1	 5407.0	...
1329668	  750.7	  630.6	 5404.0	...
1329669	  750.8	  631.0	 5399.0	...
1329670	  751.0	  631.5	 5398.0	...
1329671	  751.1	  631.8	 5396.0	...
1329672	  750.8	  632.1	 5398.0	...
1329673	  750.6	  632.2	 5400.0	...
1329674	  750.6	  632.1	 5401.0	...
1329675	  750.9	  632.2	 5401.0	...
1329676	  751.2	  632.5	 5401.0	...
1329677	  751.2	  632.9	 5400.0	...
1329678	  751.2	  632.9	 5400.0	...
1329679	  751.1	  633.0	 5401.0	...
1329680	  751.1	  633.1	 5402.0	...
1329681	  751.0	  633.1	 5402.0	...
1329682	  751.1	  633.0	 5401.0	...
1329683	  751.2	  632.7	 5401.0	...
1329684	  751.3	  632.7	 5401.0	...
1329685	  751.2	  632.9	 5400.0	...
1329686	  751.2	  633.1	 5400.0	...
1329687	  751.2	  633.3	 5400.0	...
1329688	  751.3	  633.5	 5400.0	...
1329689	  751.4	  633.6	 5401.0	...
1329690	  751.8	  633.5	 5401.0	...
1329691	  752.2	  633.4	 5399.0	...
1329692	  752.5	  633.2	 5401.0	...
1329693	  752.6	  633.0	 5403.0	...
1329694	  752.6	  633.3	 5404.0	...
1329695	  752.5	  633.5	 5401.0	...
1329696	  752.3	  633.7	 5401.0	...
1329697	  752.2	  633.5	 5403.0	...
1329698	  752.1	  633.7	 5405.0	...
1329699	  752.0	  634.0	 5403.0	...
1329700	  751.9	  634.2	 5402.0	...
1329701	  751.9	  634.2	 5402.0	...
1329702	  752.0	  634.7	 5403.0	...
1329703	  752.0	  635.2	 5405.0	...
1329704	  752.1	  635.7	 5407.0	...
1329705	  752.1	  635.9	 5408.0	...
1329706	  752.1	  636.2	 5409.0	...
1329707	  752.2	  636.5	 5409.0	...
1329708	  752.2	  636.7	 5408.0	...
1329709	  752.3	  636.7	 5408.0	...
1329710	  752.3	  636.8	 5405.0	...
1329711	  752.3	  636.7	 5401.0	...
1329712	  752.2	  636.4	 5402.0	...
1329713	  752.0	  635.9	 5405.0	...
1329714	  751.9	  635.5	 5411.0	...
1329715	  751.8	  635.4	 5413.0	...
1329716	  751.8	  635.3	 5415.0	...
1329717	  752.0	  635.2	 5415.0	...
1329718	  752.1	  634.9	 5415.0	...
1329719	  752.2	  634.7	 5415.0	...
1329720	  752.1	  635.0	 5413.0	...
1329721	  751.9	  635.5	 5412.0	...
1329722	  752.0	  636.2	 5408.0	...
1329723	  752.2	  636.3	 5405.0	...
1329724	  752.5	  636.5	 5403.0	...
1329725	  752.5	  636.3	 5404.0	...
1329726	  752.6	  636.0	 5408.0	...
1329727	  752.7	  635.6	 5410.0	...
1329728	  752.9	  635.5	 5412.0	...
1329729	  753.0	  635.6	 5409.0	...
1329730	  753.0	  636.2	 5404.0	...
1329731	  753.1	  636.9	 5400.0	...
1329732	  753.2	  637.5	 5401.0	...
1329733	  753.1	  637.6	 5402.0	...
1329734	  753.1	  637.5	 5404.0	...
MSG	1329735 0000 _ Number On
1329735	  753.3	  637.4	 5405.0	...
1329736	  753.5	  636.6	 5407.0	...
1329737	  753.7	  636.0	 5409.0	...
1329738	  753.5	  635.5	 5410.0	...
1329739	  753.3	  635.6	 5410.0	...
1329740	  753.2	  635.8	 5411.0	...
1329741	  753.2	  635.9	 5412.0	...
1329742	  753.3	  635.9	 5415.0	...
1329743	  753.4	  635.7	 5418.0	...
1329744	  753.5	  635.6	 5420.0	...
1329745	  753.5	  635.5	 5420.0	...
1329746	  753.5	  635.7	 5417.0	...
1329747	  753.5	  635.9	 5413.0	...
1329748	  753.6	  636.2	 5409.0	...
1329749	  753.7	  636.6	 5408.0	...
1329750	  754.0	  637.0	 5407.0	...
1329751	  754.3	  637.5	 5406.0	...
1329752	  754.4	  637.4	 5409.0	...
1329753	  754.2	  637.4	 5412.0	...
1329754	  754.1	  637.4	 5414.0	...
1329755	  753.9	  637.5	 5413.0	...
1329756	  753.8	  637.3	 5412.0	...
1329757	  753.8	  637.1	 5411.0	...
1329758	  753.9	  636.8	 5415.0	...
1329759	  753.9	  636.7	 5419.0	...
1329760	  753.9	  636.8	 5422.0	...
1329761	  753.9	  636.9	 5421.0	...
1329762	  753.9	  636.9	 5419.0	...
1329763	  753.8	  636.6	 5420.0	...
1329764	  753.9	  636.3	 5422.0	...
1329765	  754.2	  636.4	 5424.0	...
1329766	  754.5	  636.7	 5424.0	...
1329767	  754.6	  637.0	 5424.0	...
1329768	  754.4	  636.8	 5424.0	...
1329769	  754.4	  636.6	 5426.0	...
1329770	  754.5	  636.3	 5427.0	...
1329771	  754.4	  636.2	 5428.0	...
1329772	  754.2	  636.4	 5428.0	...
1329773	  754.2	  636.6	 5429.0	...
1329774	  754.4	  636.5	 5430.0	...
1329775	  754.7	  636.2	 5431.0	...
1329776	  754.6	  636.1	 5430.0	...
1329777	  754.7	  636.1	 5430.0	...
1329778	  754.8	  636.2	 5434.0	...
1329779	  754.9	  636.3	 5438.0	...
1329780	  755.0	  636.5	 5439.0	...
1329781	  755.0	  636.7	 5436.0	...
1329782	  755.0	  636.9	 5432.0	...
1329783	  755.0	  636.4	 5432.0	...
1329784	  755.2	  635.7	 5433.0	...
1329785	  755.4	  635.5	 5433.0	...
1329786	  755.4	  635.9	 5434.0	...
1329787	  755.2	  636.3	 5434.0	...
1329788	  754.8	  636.3	 5434.0	...
1329789	  754.6	  636.3	 5434.0	...
1329790	  754.6	  636.2	 5434.0	...
1329791	  754.8	  636.4	 5429.0	...
1329792	  755.0	  636.5	 5424.0	...
1329793	  755.0	  636.6	 5424.0	...
1329794	  755.2	  636.3	 5429.0	...
1329795	  755.4	  636.1	 5437.0	...
1329796	  755.6	  635.9	 5439.0	...
1329797	  755.6	  636.2	 5438.0	...
1329798	  755.7	  636.4	 5435.0	...
1329799	  755.7	  636.6	 5432.0	...
1329800	  755.4	  636.4	 5432.0	...
1329801	  755.1	  636.1	 5434.0	...
1329802	  754.8	  635.8	 5436.0	...
1329803	  755.0	  635.6	 5439.0	...
1329804	  755.3	  635.9	 5440.0	...
1329805	  755.6	  635.9	 5440.0	...
1329806	  755.8	  636.0	 5440.0	...
1329807	  756.0	  635.9	 5440.0	...
1329808	  756.0	  636.0	 5438.0	...
1329809	  755.9	  636.0	 5435.0	...
1329810	  755.9	  635.9	 5433.0	...
1329811	  755.9	  636.2	 5435.0	...
1329812	  755.9	  636.4	 5438.0	...
1329813	  756.0	  636.7	 5441.0	...
1329814	  756.0	  636.7	 5443.0	...
1329815	  756.0	  636.7	 5445.0	...
1329816	  756.1	  636.8	 5446.0	...
1329817	  756.1	  636.8	 5447.0	...
1329818	  756.0	  636.4	 5449.0	...
1329819	  755.9	  636.0	 5451.0	...
1329820	  755.8	  635.6	 5452.0	...
1329821	  755.8	  635.7	 5453.0	...
1329822	  755.8	  635.8	 5452.0	...
1329823	  755.8	  635.8	 5452.0	...
1329824	  755.8	  635.7	 5453.0	...
1329825	  755.7	  635.2	 5453.0	...
1329826	  755.8	  634.7	 5454.0	...
1329827	  755.9	  634.2	 5455.0	...
1329828	  755.9	  633.9	 5455.0	...
1329829	  756.1	  633.5	 5456.0	...
1329830	  756.4	  633.4	 5455.0	...
1329831	  756.6	  633.3	 5453.0	...
1329832	  756.6	  633.1	 5452.0	...
1329833	  756.5	  633.1	 5452.0	...
1329834	  756.3	  633.3	 5451.0	...
1329835	  756.2	  633.6	 5452.0	...
1329836	  755.8	  633.8	 5455.0	...
1329837	  755.6	  633.9	 5458.0	...
1329838	  755.3	  633.8	 5458.0	...
1329839	  755.3	  633.9	 5459.0	...
1329840	  755.3	  633.9	 5461.0	...
1329841	  755.7	  633.9	 5463.0	...
1329842	  756.2	  633.9	 5464.0	...
1329843	  756.4	  634.0	 5464.0	...
1329844	  756.1	  634.1	 5464.0	...
1329845	  756.0	  633.9	 5463.0	...
1329846	  756.1	  633.7	 5462.0	...
1329847	  756.2	  633.3	 5462.0	...
1329848	  756.2	  633.1	 5466.0	...
1329849	  756.2	  632.9	 5470.0	...
1329850	  756.0	  633.0	 5471.0	...
1329851	  755.6	  633.2	 5470.0	...
1329852	  755.2	  633.4	 5469.0	...
1329853	  755.1	  633.3	 5470.0	...
1329854	  755.2	  633.0	 5472.0	...
1329855	  755.3	  632.6	 5473.0	...
1329856	  755.5	  632.3	 5472.0	...
1329857	  755.4	  632.4	 5472.0	...
1329858	  755.3	  632.1	 5473.0	...
1329859	  755.2	  631.8	 5476.0	...
1329860	  755.2	  631.7	 5478.0	...
1329861	  755.2	  631.9	 5479.0	...
1329862	  755.3	  632.1	 5478.0	...
1329863	  755.0	  632.0	 5478.0	...
1329864	  754.7	  631.9	 5479.0	...
1329865	  754.4	  631.9	 5480.0	...
1329866	  754.4	  631.9	 5482.0	...
1329867	  754.5	  631.9	 5482.0	...
1329868	  754.5	  632.1	 5481.0	...
1329869	  754.6	  632.2	 5479.0	...
1329870	  754.6	  632.4	 5477.0	...
1329871	  754.6	  632.4	 5477.0	...
1329872	  754.6	  632.3	 5478.0	...
1329873	  754.6	  632.2	 5480.0	...
1329874	  754.7	  632.1	 5482.0	...
1329875	  754.7	  632.1	 5482.0	...
1329876	  754.8	  632.2	 5483.0	...
1329877	  754.9	  632.3	 5481.0	...
1329878	  754.9	  632.2	 5479.0	...
1329879	  754.9	  631.9	 5480.0	...
1329880	  754.8	  631.7	 5483.0	...
1329881	  754.8	  631.6	 5485.0	...
1329882	  754.7	  631.6	 5485.0	...
1329883	  754.7	  631.9	 5485.0	...
1329884	  754.7	  632.1	 5485.0	...
1329885	  754.5	  632.4	 5485.0	...
1329886	  754.4	  632.4	 5485.0	...
1329887	  754.3	  632.4	 5485.0	...
1329888	  754.4	  632.1	 5486.0	...
1329889	  754.4	  631.7	 5487.0	...
1329890	  754.0	  631.5	 5487.0	...
1329891	  753.7	  631.5	 5485.0	...
1329892	  753.3	  631.4	 5486.0	...
1329893	  753.4	  631.2	 5487.0	...
1329894	  753.6	  631.0	 5488.0	...
1329895	  753.9	  630.9	 5487.0	...
1329896	  754.1	  630.8	 5485.0	...
1329897	  754.1	  630.7	 5484.0	...
1329898	  754.4	  630.8	 5483.0	...
1329899	  754.7	  631.0	 5484.0	...
1329900	  754.9	  631.3	 5485.0	...
1329901	  754.8	  631.5	 5485.0	...
1329902	  754.7	  631.6	 5483.0	...
1329903	  754.6	  631.6	 5485.0	...
1329904	  754.4	  631.6	 5488.0	...
1329905	  754.4	  631.8	 5491.0	...
1329906	  754.3	  632.0	 5490.0	...
1329907	  754.1	  631.9	 5490.0	...
1329908	  754.2	  631.6	 5491.0	...
1329909	  754.4	  631.4	 5490.0	...
1329910	  754.5	  631.5	 5488.0	...
1329911	  754.4	  631.5	 5486.0	...
1329912	  754.3	  631.5	 5484.0	...
1329913	  754.4	  631.4	 5483.0	...
1329914	  754.3	  631.3	 5483.0	...
1329915	  754.3	  631.5	 5484.0	...
1329916	  754.3	  631.9	 5485.0	...
1329917	  754.1	  632.0	 5486.0	...
1329918	  753.9	  631.8	 5487.0	...
1329919	  753.9	  631.6	 5487.0	...
1329920	  754.1	  631.6	 5486.0	...
1329921	  754.1	  631.3	 5487.0	...
1329922	  753.9	  631.1	 5488.0	...
1329923	  753.6	  631.0	 5490.0	...
1329924	  753.8	  631.0	 5490.0	...
1329925	  754.1	  631.5	 5491.0	...
1329926	  754.2	  632.1	 5491.0	...
1329927	  753.9	  632.9	 5492.0	...
1329928	  753.6	  633.2	 5493.0	...
1329929	  753.6	  633.5	 5494.0	...
1329930	  753.6	  633.5	 5496.0	...
1329931	  753.8	  633.3	 5497.0	...
1329932	  754.0	  633.0	 5497.0	...
1329933	  754.2	  632.8	 5495.0	...
1329934	  754.2	  632.6	 5494.0	...
1329935	  754.2	  632.3	 5494.0	...
1329936	  754.3	  632.2	 5494.0	...
1329937	  754.3	  632.3	 5495.0	...
1329938	  754.2	  632.4	 5494.0	...
1329939	  754.2	  632.1	 5494.0	...
1329940	  754.3	  631.8	 5494.0	...
1329941	  754.3	  631.8	 5496.0	...
1329942	  754.3	  632.0	 5499.0	...
1329943	  754.2	  632.2	 5501.0	...
1329944	  754.2	  632.2	 5500.0	...
1329945	  754.1	  632.1	 5498.0	...
1329946	  754.3	  632.1	 5497.0	...
1329947	  754.5	  632.0	 5498.0	...
1329948	  754.7	  632.3	 5498.0	...
1329949	  754.8	  632.5	 5496.0	...
1329950	  755.0	  633.1	 5494.0	...
1329951	  755.0	  633.3	 5494.0	...
1329952	  755.3	  633.2	 5495.0	...
1329953	  755.4	  632.8	 5495.0	...
1329954	  755.7	  632.6	 5495.0	...
1329955	  755.7	  632.6	 5494.0	...
1329956	  755.8	  632.7	 5494.0	...
1329957	  755.8	  632.7	 5494.0	...
1329958	  755.8	  632.6	 5493.0	...
1329959	  755.9	  632.6	 5492.0	...
1329960	  755.9	  632.5	 5490.0	...
1329961	  755.8	  632.4	 5488.0	...
1329962	  755.8	  632.3	 5486.0	...
1329963	  755.7	  632.2	 5485.0	...
1329964	  755.6	  632.2	 5484.0	...
1329965	  755.7	  632.2	 5488.0	...
1329966	  756.0	  632.2	 5493.0	...
1329967	  756.3	  632.2	 5497.0	...
1329968	  756.4	  632.1	 5496.0	...
1329969	  756.4	  632.6	 5495.0	...
1329970	  756.4	  633.1	 5493.0	...
1329971	  756.4	  633.6	 5491.0	...
1329972	  756.3	  633.4	 5489.0	...
1329973	  755.9	  633.3	 5488.0	...
1329974	  755.4	  633.3	 5488.0	...
1329975	  755.1	  633.4	 5489.0	...
1329976	  755.1	  633.3	 5489.0	...
1329977	  755.3	  633.1	 5489.0	...
1329978	  755.5	  632.9	 5489.0	...
1329979	  755.9	  632.7	 5489.0	...
1329980	  756.0	  632.6	 5489.0	...
1329981	  756.0	  632.6	 5488.0	...
1329982	  756.0	  632.5	 5488.0	...
1329983	  756.1	  632.3	 5487.0	...
1329984	  756.3	  632.1	 5486.0	...
1329985	  756.3	  632.0	 5489.0	...
1329986	  756.1	  632.0	 5491.0	...
1329987	  755.9	  631.9	 5494.0	...
1329988	  755.9	  631.9	 5494.0	...
1329989	  755.8	  632.0	 5493.0	...
1329990	  755.7	  631.9	 5492.0	...
1329991	  755.7	  631.6	 5492.0	...
1329992	  755.6	  631.2	 5492.0	...
1329993	  755.9	  631.2	 5493.0	...
1329994	  756.1	  631.2	 5494.0	...
1329995	  756.4	  631.3	 5495.0	...
1329996	  756.6	  631.2	 5498.0	...
1329997	  756.8	  631.2	 5500.0	...
1329998	  756.7	  631.3	 5503.0	...
1329999	  756.5	  631.0	 5503.0	...
1330000	  756.5	  630.7	 5503.0	...
1330001	  756.7	  630.4	 5504.0	...
1330002	  756.9	  630.5	 5503.0	...
1330003	  756.9	  630.5	 5502.0	...
1330004	  756.8	  630.5	 5501.0	...
1330005	  756.8	  630.7	 5499.0	...
1330006	  756.8	  630.9	 5496.0	...
1330007	  756.9	  631.2	 5492.0	...
1330008	  756.7	  631.3	 5492.0	...
1330009	  756.6	  631.4	 5493.0	...
1330010	  756.4	  631.5	 5495.0	...
1330011	  756.6	  631.3	 5499.0	...
1330012	  756.8	  631.1	 5501.0	...
1330013	  756.9	  630.7	 5502.0	...
1330014	  756.6	  630.6	 5503.0	...
1330015	  756.3	  630.4	 5504.0	...
1330016	  756.1	  630.4	 5505.0	...
1330017	  756.2	  630.4	 5505.0	...
1330018	  756.5	  630.4	 5506.0	...
1330019	  756.6	  630.5	 5505.0	...
1330020	  756.7	  630.6	 5504.0	...
1330021	  756.6	  630.7	 5502.0	...
1330022	  756.3	  630.6	 5505.0	...
1330023	  756.0	  630.5	 5509.0	...
1330024	  755.7	  630.4	 5510.0	...
1330025	  755.8	  630.4	 5507.0	...
1330026	  755.9	  630.6	 5504.0	...
1330027	  755.9	  630.8	 5504.0	...
1330028	  755.9	  631.0	 5505.0	...
1330029	  755.9	  631.0	 5507.0	...
1330030	  756.0	  631.0	 5509.0	...
1330031	  756.2	  631.0	 5511.0	...
1330032	  756.3	  630.9	 5513.0	...
1330033	  756.4	  631.2	 5515.0	...
1330034	  756.5	  631.5	 5516.0	...
1330035	  756.3	  631.8	 5514.0	...
1330036	  756.1	  631.8	 5512.0	...
1330037	  756.0	  631.7	 5512.0	...
1330038	  756.1	  631.6	 5511.0	...
1330039	  756.2	  631.4	 5511.0	...
1330040	  756.2	  631.1	 5511.0	...
1330041	  756.3	  630.9	 5512.0	...
1330042	  756.3	  631.0	 5509.0	...
1330043	  756.3	  631.3	 5507.0	...
1330044	  756.2	  631.6	 5506.0	...
1330045	  756.2	  631.8	 5508.0	...
1330046	  756.2	  631.8	 5508.0	...
1330047	  756.3	  631.8	 5507.0	...
1330048	  756.3	  631.8	 5507.0	...
MSG	1330049 0000 _ Number Off
1330049	  756.4	  631.9	 5504.0	...
1330050	  756.3	  632.0	 5502.0	...
1330051	  756.3	  632.1	 5499.0	...
1330052	  756.2	  632.3	 5499.0	...
1330053	  756.0	  632.6	 5501.0	...
1330054	  755.9	  632.8	 5503.0	...
1330055	  756.0	  632.8	 5503.0	...
1330056	  756.2	  632.7	 5501.0	...
1330057	  756.3	  632.7	 5498.0	...
1330058	  756.4	  632.7	 5497.0	...
1330059	  756.4	  632.6	 5496.0	...
1330060	  756.6	  632.5	 5498.0	...
1330061	  756.7	  632.4	 5501.0	...
1330062	  756.8	  632.4	 5503.0	...
1330063	  756.6	  632.4	 5505.0	...
1330064	  756.5	  632.6	 5506.0	...
1330065	  756.5	  632.7	 5505.0	...
1330066	  756.3	  632.6	 5504.0	...
1330067	  756.2	  632.6	 5504.0	...
1330068	  756.3	  632.5	 5504.0	...
1330069	  756.5	  632.6	 5505.0	...
1330070	  756.7	  632.7	 5505.0	...
1330071	  756.4	  632.8	 5505.0	...
1330072	  756.0	  632.9	 5505.0	...
1330073	  755.2	  632.8	 5505.0	...
1330074	  754.5	  632.8	 5505.0	...
1330075	  753.8	  632.9	 5505.0	...
1330076	  752.3	  633.1	 5505.0	...
1330077	  751.1	  633.1	 5505.0	...
1330078	  748.9	  633.3	 5505.0	...
1330079	  747.3	  633.4	 5505.0	...
1330080	  745.5	  633.7	 5506.0	...
1330081	  743.9	  633.9	 5506.0	...
1330082	  742.8	  633.8	 5507.0	...
1330083	  741.5	  633.6	 5506.0	...
1330084	  740.9	  632.7	 5505.0	...
1330085	  740.4	  632.1	 5503.0	...
1330086	  740.2	  631.0	 5502.0	...
1330087	  740.3	  630.4	 5501.0	...
1330088	  740.6	  629.8	 5502.0	...
1330089	  741.4	  629.7	 5503.0	...
1330090	  742.1	  629.6	 5503.0	...
1330091	  743.5	  629.2	 5504.0	...
1330092	  744.4	  628.7	 5505.0	...
1330093	  745.4	  628.2	 5507.0	...
1330094	  745.7	  628.1	 5510.0	...
1330095	  746.0	  628.0	 5514.0	...
1330096	  746.1	  627.9	 5517.0	...
1330097	  746.1	  627.9	 5517.0	...
1330098	  746.5	  627.9	 5514.0	...
1330099	  746.9	  627.9	 5511.0	...
1330100	  747.4	  627.8	 5509.0	...
1330101	  747.4	  627.8	 5510.0	...
1330102	  747.5	  628.0	 5510.0	...
1330103	  747.4	  628.4	 5511.0	...
1330104	  747.2	  628.8	 5510.0	...
1330105	  746.9	  628.9	 5510.0	...
1330106	  746.8	  628.8	 5510.0	...
1330107	  746.7	  628.8	 5509.0	...
1330108	  746.7	  628.6	 5510.0	...
1330109	  746.4	  628.6	 5511.0	...
1330110	  745.9	  628.9	 5511.0	...
1330111	  745.4	  629.3	 5511.0	...
1330112	  745.4	  629.4	 5512.0	...
1330113	  745.5	  629.1	 5514.0	...
1330114	  745.6	  628.8	 5515.0	...
1330115	  745.7	  628.9	 5516.0	...
1330116	  745.7	  629.1	 5513.0	...
1330117	  745.8	  629.2	 5511.0	...
1330118	  745.9	  628.7	 5513.0	...
1330119	  745.9	  628.2	 5517.0	...
1330120	  745.9	  628.1	 5523.0	...
1330121	  746.1	  628.4	 5523.0	...
1330122	  746.1	  628.6	 5523.0	...
1330123	  746.2	  628.2	 5521.0	...
1330124	  746.2	  627.8	 5520.0	...
1330125	  746.2	  627.5	 5519.0	...
1330126	  746.2	  627.3	 5517.0	...
1330127	  746.2	  627.0	 5516.0	...
1330128	  746.3	  627.0	 5515.0	...
1330129	  746.3	  626.9	 5516.0	...
1330130	  746.4	  626.9	 5517.0	...
1330131	  746.7	  627.1	 5519.0	...
1330132	  747.1	  627.3	 5520.0	...
1330133	  747.4	  627.4	 5520.0	...
1330134	  747.4	  627.3	 5523.0	...
1330135	  747.4	  627.3	 5525.0	...
1330136	  747.3	  627.3	 5528.0	...
1330137	  747.3	  627.3	 5528.0	...
1330138	  747.2	  627.4	 5529.0	...
1330139	  747.0	  627.5	 5531.0	...
1330140	  746.8	  627.6	 5530.0	...
1330141	  746.5	  627.5	 5528.0	...
1330142	  746.4	  627.3	 5526.0	...
1330143	  746.3	  627.6	 5526.0	...
1330144	  746.6	  627.8	 5526.0	...
1330145	  747.0	  628.0	 5525.0	...
1330146	  747.3	  627.8	 5525.0	...
1330147	  747.3	  627.6	 5526.0	...
1330148	  747.2	  627.4	 5526.0	...
1330149	  747.2	  627.5	 5524.0	...
1330150	  747.1	  627.5	 5522.0	...
1330151	  747.2	  627.6	 5522.0	...
1330152	  747.5	  628.1	 5522.0	...
1330153	  747.8	  628.6	 5521.0	...
1330154	  747.8	  629.1	 5519.0	...
1330155	  747.9	  629.0	 5519.0	...
1330156	  748.2	  628.9	 5520.0	...
1330157	  748.5	  628.8	 5522.0	...
1330158	  748.6	  628.8	 5521.0	...
1330159	  748.4	  628.7	 5520.0	...
1330160	  748.2	  628.6	 5519.0	...
1330161	  748.2	  628.8	 5519.0	...
1330162	  748.3	  629.2	 5517.0	...
1330163	  748.4	  629.5	 5516.0	...
1330164	  748.3	  629.5	 5518.0	...
1330165	  748.1	  629.6	 5521.0	...
1330166	  747.9	  629.4	 5524.0	...
1330167	  747.9	  629.2	 5523.0	...
1330168	  747.9	  629.1	 5523.0	...
1330169	  748.1	  629.6	 5521.0	...
1330170	  748.5	  630.1	 5518.0	...
1330171	  748.9	  630.4	 5516.0	...
1330172	  749.1	  630.3	 5516.0	...
1330173	  749.0	  630.7	 5516.0	...
1330174	  748.4	  631.3	 5516.0	...
1330175	  747.8	  631.7	 5517.0	...
1330176	  747.8	  631.5	 5517.0	...
1330177	  748.4	  631.2	 5518.0	...
1330178	  749.0	  631.1	 5518.0	...
1330179	  748.9	  631.1	 5518.0	...
1330180	  748.9	  631.2	 5518.0	...
1330181	  749.0	  631.2	 5518.0	...
1330182	  749.3	  631.2	 5516.0	...
1330183	  749.5	  630.9	 5514.0	...
1330184	  749.4	  630.7	 5515.0	...
1330185	  749.4	  630.6	 5517.0	...
1330186	  749.5	  630.9	 5519.0	...
1330187	  749.7	  631.2	 5517.0	...
1330188	  749.6	  631.3	 5516.0	...
1330189	  749.5	  631.5	 5517.0	...
1330190	  749.3	  631.6	 5518.0	...
1330191	  749.2	  631.5	 5518.0	...
1330192	  749.1	  631.3	 5516.0	...
1330193	  749.1	  631.2	 5516.0	...
1330194	  749.1	  631.3	 5516.0	...
1330195	  749.2	  631.4	 5517.0	...
1330196	  749.5	  631.4	 5518.0	...
1330197	  749.7	  631.4	 5517.0	...
1330198	  749.8	  631.4	 5517.0	...
1330199	  749.7	  631.4	 5518.0	...
1330200	  749.6	  631.4	 5519.0	...
1330201	  749.8	  631.3	 5521.0	...
1330202	  750.0	  631.2	 5522.0	...
1330203	  750.2	  631.2	 5524.0	...
1330204	  750.2	  631.2	 5524.0	...
1330205	  750.2	  631.2	 5524.0	...
1330206	  749.9	  631.1	 5526.0	...
1330207	  749.6	  630.8	 5529.0	...
1330208	  749.3	  630.5	 5531.0	...
1330209	  749.3	  630.0	 5532.0	...
1330210	  749.4	  629.7	 5529.0	...
1330211	  749.6	  629.6	 5525.0	...
1330212	  749.6	  629.7	 5524.0	...
1330213	  749.5	  629.9	 5526.0	...
1330214	  749.5	  629.9	 5530.0	...
1330215	  749.7	  629.9	 5530.0	...
1330216	  749.8	  629.9	 5530.0	...
1330217	  749.6	  629.9	 5530.0	...
1330218	  749.5	  630.0	 5530.0	...
1330219	  749.6	  630.7	 5530.0	...
1330220	  749.7	  631.4	 5530.0	...
1330221	  749.8	  632.2	 5530.0	...
1330222	  749.9	  632.4	 5530.0	...
1330223	  749.9	  632.2	 5531.0	...
1330224	  749.8	  631.8	 5530.0	...
1330225	  749.8	  631.4	 5527.0	...
1330226	  749.8	  631.3	 5525.0	...
1330227	  749.9	  631.1	 5526.0	...
1330228	  749.9	  630.9	 5527.0	...
1330229	  750.0	  631.0	 5529.0	...
1330230	  750.0	  631.2	 5529.0	...
1330231	  750.0	  631.3	 5530.0	...
1330232	  750.0	  631.4	 5532.0	...
1330233	  750.1	  631.5	 5534.0	...
1330234	  750.1	  631.8	 5536.0	...
1330235	  750.2	  632.0	 5534.0	...
1330236	  750.4	  631.8	 5533.0	...
1330237	  750.5	  631.4	 5534.0	...
1330238	  750.6	  630.9	 5535.0	...
1330239	  750.4	  630.9	 5535.0	...
1330240	  750.2	  630.9	 5534.0	...
1330241	  750.0	  631.0	 5536.0	...
1330242	  750.1	  631.0	 5539.0	...
1330243	  750.2	  631.0	 5541.0	...
1330244	  750.3	  630.9	 5540.0	...
1330245	  750.4	  631.0	 5540.0	...
1330246	  750.6	  631.2	 5539.0	...
1330247	  750.7	  631.4	 5538.0	...
1330248	  750.8	  631.3	 5538.0	...
1330249	  750.8	  631.2	 5537.0	...
1330250	  750.8	  631.0	 5536.0	...
1330251	  750.7	  630.9	 5535.0	...
1330252	  750.7	  630.9	 5535.0	...
1330253	  750.8	  631.0	 5535.0	...
1330254	  750.9	  631.0	 5536.0	...
1330255	  750.9	  630.8	 5536.0	...
1330256	  750.9	  630.7	 5537.0	...
1330257	  751.0	  630.5	 5537.0	...
1330258	  751.1	  630.3	 5537.0	...
1330259	  751.2	  630.1	 5537.0	...
1330260	  751.2	  629.9	 5537.0	...
MSG	1330261 0000 _ Number On
1330261	  751.2	  629.8	 5538.0	...
1330262	  751.1	  629.8	 5538.0	...
1330263	  751.1	  629.4	 5539.0	...
1330264	  751.1	  629.0	 5540.0	...
1330265	  750.9	  628.8	 5542.0	...
1330266	  750.8	  629.0	 5542.0	...
1330267	  750.6	  629.2	 5542.0	...
1330268	  750.6	  629.1	 5543.0	...
1330269	  750.6	  629.0	 5544.0	...
1330270	  750.6	  628.9	 5544.0	...
1330271	  750.9	  628.8	 5544.0	...
1330272	  751.1	  628.7	 5543.0	...
1330273	  751.2	  628.4	 5543.0	...
1330274	  751.5	  628.2	 5543.0	...
1330275	  751.8	  628.5	 5544.0	...
1330276	  751.8	  628.8	 5544.0	...
1330277	  751.4	  629.1	 5546.0	...
1330278	  751.3	  628.8	 5548.0	...
1330279	  751.6	  628.1	 5551.0	...
1330280	  751.8	  627.2	 5551.0	...
1330281	  751.8	  626.5	 5552.0	...
1330282	  751.9	  626.5	 5552.0	...
1330283	  752.0	  626.8	 5553.0	...
1330284	  751.9	  627.1	 5554.0	...
1330285	  751.8	  627.1	 5554.0	...
1330286	  751.8	  627.1	 5554.0	...
1330287	  751.7	  627.1	 5554.0	...
1330288	  751.6	  627.1	 5554.0	...
1330289	  751.4	  627.1	 5554.0	...
1330290	  751.4	  627.0	 5554.0	...
1330291	  751.6	  626.9	 5553.0	...
1330292	  751.9	  626.9	 5553.0	...
1330293	  752.0	  626.9	 5553.0	...
1330294	  751.9	  626.8	 5552.0	...
1330295	  751.9	  626.7	 5552.0	...
1330296	  751.9	  626.6	 5553.0	...
1330297	  751.9	  626.5	 5553.0	...
1330298	  751.9	  626.6	 5553.0	...
1330299	  751.9	  626.8	 5555.0	...
1330300	  752.0	  627.1	 5557.0	...
1330301	  752.0	  627.1	 5559.0	...
1330302	  752.0	  626.8	 5559.0	...
1330303	  751.9	  626.5	 5559.0	...
1330304	  751.7	  626.2	 5560.0	...
1330305	  751.5	  626.2	 5561.0	...
1330306	  751.2	  626.3	 5560.0	...
1330307	  751.2	  626.2	 5559.0	...
1330308	  751.2	  626.0	 5558.0	...
1330309	  751.3	  625.9	 5558.0	...
1330310	  751.4	  625.7	 5558.0	...
1330311	  751.9	  625.7	 5559.0	...
1330312	  752.4	  625.6	 5561.0	...
1330313	  752.7	  625.5	 5563.0	...
1330314	  752.7	  625.4	 5564.0	...
1330315	  752.7	  625.3	 5565.0	...
1330316	  752.6	  625.2	 5565.0	...
1330317	  752.5	  624.8	 5567.0	...
1330318	  752.4	  624.4	 5568.0	...
1330319	  752.1	  624.0	 5570.0	...
1330320	  751.8	  623.9	 5571.0	...
1330321	  751.6	  623.7	 5572.0	...
1330322	  751.9	  623.3	 5572.0	...
1330323	  752.2	  623.1	 5572.0	...
1330324	  752.3	  623.1	 5572.0	...
1330325	  752.1	  623.2	 5573.0	...
1330326	  752.2	  623.3	 5575.0	...
1330327	  752.4	  623.2	 5575.0	...
1330328	  752.6	  623.2	 5572.0	...
1330329	  752.6	  623.3	 5570.0	...
1330330	  752.5	  623.3	 5569.0	...
1330331	  752.4	  623.2	 5570.0	...
1330332	  752.2	  622.9	 5571.0	...
1330333	  752.2	  622.6	 5572.0	...
1330334	  752.3	  622.4	 5570.0	...
1330335	  752.3	  622.4	 5568.0	...
1330336	  752.3	  622.4	 5566.0	...
1330337	  752.5	  622.5	 5566.0	...
1330338	  752.8	  622.5	 5569.0	...
1330339	  753.1	  622.5	 5573.0	...
1330340	  753.1	  622.5	 5577.0	...
1330341	  753.2	  622.5	 5575.0	...
1330342	  753.4	  622.5	 5573.0	...
1330343	  753.5	  622.2	 5571.0	...
1330344	  753.6	  621.9	 5571.0	...
1330345	  753.6	  621.6	 5572.0	...
1330346	  753.5	  621.3	 5572.0	...
1330347	  753.3	  621.1	 5572.0	...
1330348	  753.2	  621.4	 5573.0	...
1330349	  753.2	  621.9	 5574.0	...
1330350	  753.2	  622.5	 5575.0	...
1330351	  753.3	  622.5	 5576.0	...
1330352	  753.3	  622.4	 5576.0	...
1330353	  753.4	  622.2	 5575.0	...
1330354	  753.6	  622.0	 5575.0	...
1330355	  753.7	  621.8	 5574.0	...
1330356	  753.9	  621.7	 5573.0	...
1330357	  753.9	  621.9	 5576.0	...
1330358	  754.0	  622.1	 5579.0	...
1330359	  754.0	  622.2	 5581.0	...
1330360	  754.2	  622.2	 5581.0	...
1330361	  754.3	  622.1	 5580.0	...
1330362	  754.0	  622.2	 5581.0	...
1330363	  753.5	  622.2	 5581.0	...
1330364	  753.0	  622.2	 5581.0	...
1330365	  752.8	  622.1	 5581.0	...
1330366	  752.9	  621.9	 5582.0	...
1330367	  752.9	  621.7	 5584.0	...
1330368	  752.9	  621.5	 5587.0	...
1330369	  752.9	  621.3	 5587.0	...
1330370	  752.9	  621.4	 5588.0	...
1330371	  752.9	  621.7	 5588.0	...
1330372	  753.2	  621.8	 5588.0	...
1330373	  753.3	  621.6	 5588.0	...
1330374	  753.5	  621.3	 5589.0	...
1330375	  753.5	  621.1	 5591.0	...
1330376	  753.6	  620.8	 5592.0	...
1330377	  753.7	  620.5	 5592.0	...
1330378	  753.7	  620.2	 5592.0	...
1330379	  753.7	  620.1	 5592.0	...
1330380	  753.6	  620.1	 5589.0	...
1330381	  753.5	  620.0	 5587.0	...
1330382	  753.6	  620.1	 5585.0	...
1330383	  753.6	  619.8	 5589.0	...
1330384	  753.7	  619.6	 5592.0	...
1330385	  753.6	  619.3	 5595.0	...
1330386	  753.7	  619.2	 5594.0	...
1330387	  753.8	  619.1	 5594.0	...
1330388	  753.9	  619.0	 5594.0	...
1330389	  754.0	  618.9	 5593.0	...
1330390	  754.0	  619.2	 5593.0	...
1330391	  754.1	  619.6	 5593.0	...
1330392	  754.1	  619.9	 5594.0	...
1330393	  754.0	  619.9	 5595.0	...
1330394	  753.9	  619.9	 5596.0	...
1330395	  754.1	  619.9	 5596.0	...
1330396	  754.3	  620.0	 5596.0	...
1330397	  754.3	  620.3	 5596.0	...
1330398	  754.0	  620.6	 5596.0	...
1330399	  753.8	  620.6	 5596.0	...
1330400	  753.9	  620.4	 5597.0	...
1330401	  754.1	  620.2	 5599.0	...
1330402	  754.3	  620.3	 5601.0	...
1330403	  754.3	  620.4	 5603.0	...
1330404	  754.2	  620.4	 5604.0	...
1330405	  754.2	  620.5	 5603.0	...
1330406	  754.3	  620.5	 5602.0	...
1330407	  754.4	  620.5	 5600.0	...
1330408	  754.6	  620.5	 5600.0	...
1330409	  754.6	  620.3	 5600.0	...
1330410	  754.7	  620.1	 5600.0	...
1330411	  754.7	  620.0	 5601.0	...
1330412	  754.7	  620.2	 5600.0	...
1330413	  754.6	  620.6	 5598.0	...
1330414	  754.3	  620.8	 5599.0	...
1330415	  754.2	  620.9	 5601.0	...
1330416	  754.1	  620.9	 5603.0	...
1330417	  754.2	  620.7	 5603.0	...
1330418	  754.2	  620.5	 5604.0	...
1330419	  754.3	  620.3	 5604.0	...
1330420	  754.4	  620.4	 5606.0	...
1330421	  754.5	  620.6	 5607.0	...
1330422	  754.5	  620.8	 5606.0	...
1330423	  754.5	  620.9	 5604.0	...
1330424	  754.5	  621.0	 5600.0	...
1330425	  754.4	  620.6	 5600.0	...
1330426	  754.4	  620.1	 5599.0	...
1330427	  754.3	  619.4	 5601.0	...
1330428	  754.3	  618.9	 5602.0	...
1330429	  754.3	  618.5	 5603.0	...
1330430	  754.5	  618.4	 5605.0	...
1330431	  754.6	  618.6	 5606.0	...
1330432	  754.8	  618.8	 5606.0	...
1330433	  754.8	  618.9	 5606.0	...
1330434	  754.7	  619.0	 5605.0	...
1330435	  754.7	  619.0	 5603.0	...
1330436	  754.4	  619.1	 5603.0	...
1330437	  754.3	  619.1	 5604.0	...
1330438	  754.2	  619.0	 5605.0	...
1330439	  754.4	  618.9	 5605.0	...
1330440	  754.5	  619.1	 5606.0	...
1330441	  754.6	  619.4	 5607.0	...
1330442	  754.6	  619.6	 5608.0	...
1330443	  754.5	  619.4	 5607.0	...
1330444	  754.5	  619.2	 5608.0	...
1330445	  754.5	  619.1	 5609.0	...
1330446	  754.7	  619.0	 5610.0	...
1330447	  754.9	  618.9	 5610.0	...
1330448	  755.0	  619.0	 5612.0	...
1330449	  754.7	  619.0	 5613.0	...
1330450	  754.5	  619.1	 5614.0	...
1330451	  754.6	  619.1	 5614.0	...
1330452	  754.7	  619.2	 5613.0	...
1330453	  755.0	  619.2	 5613.0	...
1330454	  755.3	  619.1	 5613.0	...
1330455	  755.6	  619.1	 5614.0	...
1330456	  755.6	  619.1	 5616.0	...
1330457	  755.5	  619.2	 5615.0	...
1330458	  755.4	  619.3	 5612.0	...
1330459	  755.5	  619.3	 5612.0	...
1330460	  755.6	  619.2	 5614.0	...
1330461	  755.7	  619.2	 5616.0	...
1330462	  755.7	  619.4	 5613.0	...
1330463	  755.6	  619.7	 5611.0	...
1330464	  755.6	  619.7	 5611.0	...
1330465	  755.6	  619.6	 5614.0	...
1330466	  755.5	  619.5	 5618.0	...
1330467	  755.4	  619.5	 5618.0	...
1330468	  755.4	  619.5	 5618.0	...
1330469	  755.4	  619.3	 5619.0	...
1330470	  755.4	  619.1	 5620.0	...
1330471	  755.4	  619.0	 5621.0	...
1330472	  755.4	  619.0	 5621.0	...
1330473	  755.3	  619.1	 5622.0	...
1330474	  755.2	  619.1	 5621.0	...
1330475	  755.4	  619.1	 5620.0	...
1330476	  755.6	  619.1	 5620.0	...
1330477	  755.9	  619.2	 5619.0	...
1330478	  755.9	  619.4	 5620.0	...
1330479	  755.9	  619.5	 5620.0	...
1330480	  755.9	  619.5	 5620.0	...
1330481	  755.9	  619.5	 5621.0	...
1330482	  756.0	  619.2	 5622.0	...
1330483	  755.8	  619.0	 5622.0	...
1330484	  755.6	  618.8	 5623.0	...
1330485	  755.4	  618.6	 5623.0	...
1330486	  755.4	  618.3	 5621.0	...
1330487	  755.4	  618.3	 5620.0	...
1330488	  755.5	  618.8	 5619.0	...
1330489	  755.6	  619.3	 5619.0	...
1330490	  755.8	  619.7	 5619.0	...
1330491	  755.9	  619.8	 5620.0	...
1330492	  755.9	  619.8	 5621.0	...
1330493	  755.9	  619.8	 5622.0	...
1330494	  756.0	  619.8	 5624.0	...
1330495	  756.1	  619.6	 5625.0	...
1330496	  756.3	  619.2	 5626.0	...
1330497	  756.5	  619.0	 5625.0	...
1330498	  756.4	  619.1	 5624.0	...
1330499	  756.2	  619.2	 5626.0	...
1330500	  755.9	  619.3	 5629.0	...
1330501	  755.9	  619.4	 5631.0	...
1330502	  755.8	  619.6	 5632.0	...
1330503	  755.7	  619.7	 5632.0	...
1330504	  755.6	  619.5	 5633.0	...
1330505	  755.5	  619.1	 5632.0	...
1330506	  755.4	  618.6	 5631.0	...
1330507	  755.5	  618.6	 5631.0	...
1330508	  755.8	  618.8	 5631.0	...
1330509	  756.1	  619.0	 5631.0	...
1330510	  756.3	  619.2	 5631.0	...
1330511	  756.4	  619.2	 5629.0	...
1330512	  756.4	  619.4	 5628.0	...
1330513	  756.2	  619.5	 5629.0	...
1330514	  755.9	  619.6	 5631.0	...
1330515	  755.7	  619.4	 5632.0	...
1330516	  755.5	  619.3	 5633.0	...
1330517	  755.5	  619.2	 5633.0	...
1330518	  755.5	  619.3	 5633.0	...
1330519	  755.7	  619.2	 5632.0	...
1330520	  756.0	  619.2	 5631.0	...
1330521	  756.2	  619.1	 5630.0	...
1330522	  756.2	  619.1	 5628.0	...
1330523	  756.1	  619.1	 5628.0	...
1330524	  756.0	  619.0	 5628.0	...
1330525	  755.9	  619.1	 5628.0	...
1330526	  755.8	  619.5	 5626.0	...
1330527	  755.7	  619.9	 5623.0	...
1330528	  755.8	  620.3	 5626.0	...
1330529	  755.9	  620.4	 5631.0	...
1330530	  756.0	  620.5	 5636.0	...
1330531	  755.9	  620.4	 5637.0	...
1330532	  755.8	  620.1	 5635.0	...
1330533	  755.8	  619.8	 5632.0	...
1330534	  755.7	  619.4	 5632.0	...
1330535	  755.9	  619.3	 5634.0	...
1330536	  756.1	  619.3	 5636.0	...
1330537	  756.4	  619.4	 5636.0	...
1330538	  756.4	  619.5	 5634.0	...
1330539	  756.4	  619.4	 5634.0	...
1330540	  756.5	  619.3	 5634.0	...
1330541	  756.5	  619.2	 5634.0	...
1330542	  756.5	  619.2	 5634.0	...
1330543	  756.5	  619.2	 5634.0	...
1330544	  756.5	  619.2	 5634.0	...
1330545	  756.5	  619.2	 5635.0	...
1330546	  756.5	  619.3	 5635.0	...
1330547	  756.4	  619.4	 5636.0	...
1330548	  756.4	  619.5	 5636.0	...
1330549	  756.3	  619.5	 5636.0	...
1330550	  756.4	  619.5	 5636.0	...
1330551	  756.6	  619.4	 5636.0	...
1330552	  756.9	  619.3	 5637.0	...
1330553	  756.8	  619.3	 5638.0	...
1330554	  756.8	  619.3	 5639.0	...
1330555	  756.9	  619.5	 5639.0	...
1330556	  756.9	  619.7	 5638.0	...
1330557	  756.9	  619.9	 5637.0	...
1330558	  756.8	  619.8	 5638.0	...
1330559	  756.6	  619.6	 5639.0	...
1330560	  756.5	  619.7	 5638.0	...
1330561	  756.5	  620.0	 5637.0	...
1330562	  756.6	  620.2	 5635.0	...
MSG	1330563 0000 _ Number Off
1330563	  756.6	  620.3	 5635.0	...
1330564	  756.7	  620.3	 5636.0	...
1330565	  756.8	  620.3	 5636.0	...
1330566	  756.9	  620.4	 5637.0	...
1330567	  756.9	  620.5	 5638.0	...
1330568	  757.1	  620.4	 5639.0	...
1330569	  757.2	  620.2	 5640.0	...
1330570	  757.2	  620.1	 5640.0	...
1330571	  757.0	  620.2	 5641.0	...
1330572	  756.8	  620.3	 5642.0	...
1330573	  756.9	  620.1	 5644.0	...
1330574	  757.1	  619.9	 5643.0	...
1330575	  757.3	  620.1	 5642.0	...
1330576	  757.5	  620.5	 5641.0	...
1330577	  757.6	  620.9	 5640.0	...
1330578	  757.7	  621.0	 5640.0	...
1330579	  757.8	  620.5	 5640.0	...
1330580	  757.9	  619.8	 5640.0	...
1330581	  758.1	  619.1	 5641.0	...
1330582	  758.2	  618.9	 5642.0	...
1330583	  758.1	  619.1	 5643.0	...
1330584	  757.8	  619.2	 5643.0	...
1330585	  757.6	  619.4	 5647.0	...
1330586	  757.3	  619.7	 5650.0	...
1330587	  757.1	  620.1	 5653.0	...
1330588	  757.0	  620.3	 5652.0	...
1330589	  757.3	  620.3	 5652.0	...
1330590	  757.4	  620.3	 5650.0	...
1330591	  757.4	  620.1	 5648.0	...
1330592	  757.3	  619.9	 5646.0	...
1330593	  757.4	  619.7	 5646.0	...
1330594	  757.5	  619.7	 5647.0	...
1330595	  757.5	  619.9	 5649.0	...
1330596	  757.6	  620.2	 5651.0	...
1330597	  757.8	  620.5	 5650.0	...
1330598	  757.8	  620.2	 5649.0	...
1330599	  757.7	  619.9	 5647.0	...
1330600	  757.6	  619.3	 5647.0	...
1330601	  757.6	  619.0	 5650.0	...
1330602	  757.7	  618.8	 5653.0	...
1330603	  757.8	  618.9	 5656.0	...
1330604	  757.9	  619.3	 5655.0	...
1330605	  757.6	  619.7	 5655.0	...
1330606	  757.3	  620.1	 5654.0	...
1330607	  757.1	  620.2	 5653.0	...
1330608	  757.3	  620.2	 5652.0	...
1330609	  757.6	  620.1	 5652.0	...
1330610	  757.8	  620.1	 5652.0	...
1330611	  757.9	  620.1	 5653.0	...
1330612	  758.1	  620.0	 5654.0	...
1330613	  758.4	  620.0	 5654.0	...
1330614	  758.5	  620.1	 5651.0	...
1330615	  758.4	  620.2	 5646.0	...
1330616	  758.2	  620.2	 5642.0	...
1330617	  757.9	  620.2	 5643.0	...
1330618	  757.6	  620.1	 5643.0	...
1330619	  757.3	  620.2	 5644.0	...
1330620	  757.3	  620.3	 5644.0	...
1330621	  757.3	  620.4	 5648.0	...
1330622	  757.6	  620.3	 5651.0	...
1330623	  758.2	  620.8	 5652.0	...
1330624	  758.7	  621.3	 5651.0	...
1330625	  758.9	  622.0	 5650.0	...
1330626	  758.8	  622.2	 5650.0	...
1330627	  758.6	  622.4	 5650.0	...
1330628	  758.4	  622.7	 5649.0	...
1330629	  758.4	  622.9	 5648.0	...
1330630	  758.3	  622.6	 5652.0	...
1330631	  758.0	  622.1	 5656.0	...
1330632	  757.8	  622.2	 5659.0	...
1330633	  758.0	  622.8	 5657.0	...
1330634	  758.4	  623.4	 5654.0	...
1330635	  758.8	  623.0	 5652.0	...
1330636	  759.0	  622.7	 5652.0	...
1330637	  759.2	  622.4	 5653.0	...
1330638	  759.4	  622.6	 5652.0	...
1330639	  759.6	  622.8	 5651.0	...
1330640	  759.7	  623.0	 5656.0	...
1330641	  759.7	  623.0	 5661.0	...
1330642	  759.7	  623.0	 5666.0	...
1330643	  759.7	  623.0	 5663.0	...
1330644	  759.7	  623.2	 5661.0	...
1330645	  759.7	  623.5	 5660.0	...
1330646	  759.6	  623.8	 5660.0	...
1330647	  759.4	  623.9	 5661.0	...
1330648	  759.3	  624.1	 5661.0	...
1330649	  759.6	  624.3	 5661.0	...
1330650	  760.1	  624.4	 5662.0	...
1330651	  760.3	  624.6	 5662.0	...
1330652	  759.9	  624.6	 5662.0	...
1330653	  759.6	  624.7	 5662.0	...
1330654	  759.6	  624.9	 5661.0	...
1330655	  759.6	  625.1	 5661.0	...
1330656	  759.7	  625.4	 5660.0	...
1330657	  759.9	  625.7	 5660.0	...
1330658	  760.0	  626.1	 5656.0	...
1330659	  760.3	  626.2	 5653.0	...
1330660	  760.5	  626.0	 5650.0	...
1330661	  760.7	  625.9	 5649.0	...
1330662	  760.8	  625.9	 5648.0	...
1330663	  760.9	  625.9	 5647.0	...
1330664	  761.2	  625.9	 5647.0	...
1330665	  761.3	  626.0	 5646.0	...
1330666	  761.5	  626.5	 5645.0	...
1330667	  761.5	  627.0	 5644.0	...
1330668	  761.4	  627.4	 5644.0	...
1330669	  761.3	  627.4	 5645.0	...
1330670	  761.3	  627.5	 5644.0	...
1330671	  761.2	  627.6	 5642.0	...
1330672	  761.3	  627.7	 5642.0	...
1330673	  761.4	  627.7	 5643.0	...
1330674	  761.6	  627.6	 5645.0	...
1330675	  761.7	  627.5	 5645.0	...
1330676	  761.9	  627.5	 5644.0	...
1330677	  761.9	  627.5	 5644.0	...
1330678	  762.0	  627.7	 5645.0	...
1330679	  762.0	  627.9	 5647.0	...
1330680	  762.0	  628.1	 5650.0	...
1330681	  762.0	  628.0	 5650.0	...
1330682	  762.0	  628.1	 5649.0	...
1330683	  762.1	  628.6	 5647.0	...
1330684	  762.4	  629.1	 5645.0	...
1330685	  762.7	  629.3	 5642.0	...
1330686	  762.8	  629.3	 5640.0	...
1330687	  762.8	  629.5	 5640.0	...
1330688	  762.8	  629.5	 5639.0	...
1330689	  762.9	  629.6	 5639.0	...
1330690	  762.9	  629.7	 5637.0	...
1330691	  762.9	  630.2	 5635.0	...
1330692	  762.9	  630.7	 5635.0	...
1330693	  762.9	  630.9	 5637.0	...
1330694	  762.5	  630.8	 5638.0	...
1330695	  762.2	  630.8	 5637.0	...
1330696	  762.0	  630.9	 5638.0	...
1330697	  761.9	  630.9	 5639.0	...
1330698	  761.8	  630.8	 5640.0	...
1330699	  761.9	  630.6	 5640.0	...
1330700	  762.4	  630.5	 5641.0	...
1330701	  762.8	  630.5	 5642.0	...
1330702	  763.2	  630.5	 5643.0	...
1330703	  763.3	  630.6	 5644.0	...
1330704	  763.3	  630.8	 5644.0	...
1330705	  763.4	  630.9	 5641.0	...
1330706	  763.4	  631.0	 5638.0	...
1330707	  763.5	  631.1	 5637.0	...
1330708	  763.5	  631.3	 5639.0	...
1330709	  763.3	  631.4	 5641.0	...
1330710	  763.2	  631.6	 5640.0	...
1330711	  763.2	  631.7	 5639.0	...
1330712	  763.4	  631.6	 5639.0	...
1330713	  763.6	  631.6	 5637.0	...
1330714	  763.7	  632.1	 5634.0	...
1330715	  763.8	  632.6	 5635.0	...
1330716	  763.8	  632.9	 5637.0	...
1330717	  763.7	  632.6	 5640.0	...
1330718	  763.8	  632.3	 5639.0	...
1330719	  764.0	  632.6	 5639.0	...
1330720	  764.2	  633.2	 5638.0	...
1330721	  764.3	  633.7	 5638.0	...
1330722	  764.3	  633.9	 5636.0	...
1330723	  764.4	  633.8	 5633.0	...
1330724	  764.3	  633.7	 5633.0	...
1330725	  764.4	  633.6	 5636.0	...
1330726	  764.4	  633.3	 5640.0	...
1330727	  764.5	  633.1	 5642.0	...
1330728	  764.6	  632.8	 5642.0	...
1330729	  764.5	  632.9	 5641.0	...
1330730	  764.4	  633.1	 5641.0	...
1330731	  764.3	  633.4	 5641.0	...
1330732	  764.5	  634.0	 5639.0	...
1330733	  764.6	  634.5	 5636.0	...
1330734	  764.6	  634.8	 5634.0	...
1330735	  764.8	  634.6	 5634.0	...
1330736	  765.0	  634.4	 5634.0	...
1330737	  764.9	  634.4	 5635.0	...
1330738	  764.6	  634.4	 5635.0	...
1330739	  764.3	  634.3	 5635.0	...
1330740	  764.3	  634.2	 5636.0	...
1330741	  764.4	  634.2	 5635.0	...
1330742	  764.7	  634.4	 5634.0	...
1330743	  765.0	  634.7	 5633.0	...
1330744	  765.2	  635.0	 5633.0	...
1330745	  765.0	  635.1	 5633.0	...
1330746	  765.0	  635.2	 5633.0	...
1330747	  765.1	  635.7	 5631.0	...
1330748	  765.2	  636.3	 5629.0	...
1330749	  765.3	  636.6	 5629.0	...
1330750	  765.5	  636.1	 5632.0	...
1330751	  765.7	  635.7	 5637.0	...
1330752	  765.9	  635.6	 5638.0	...
1330753	  765.9	  635.8	 5639.0	...
1330754	  766.0	  636.1	 5639.0	...
1330755	  766.1	  636.2	 5640.0	...
1330756	  766.1	  636.2	 5641.0	...
1330757	  766.0	  636.1	 5641.0	...
1330758	  765.9	  636.0	 5641.0	...
1330759	  766.0	  635.9	 5641.0	...
1330760	  765.8	  635.8	 5641.0	...
1330761	  765.6	  635.7	 5640.0	...
1330762	  765.5	  635.7	 5641.0	...
1330763	  765.4	  635.6	 5641.0	...
1330764	  765.5	  635.9	 5641.0	...
1330765	  765.6	  636.1	 5640.0	...
1330766	  765.6	  636.3	 5642.0	...
1330767	  765.6	  636.2	 5642.0	...
1330768	  765.7	  635.9	 5643.0	...
1330769	  765.7	  635.7	 5643.0	...
1330770	  765.8	  635.6	 5643.0	...
1330771	  766.1	  635.8	 5642.0	...
1330772	  766.4	  636.0	 5641.0	...
1330773	  766.7	  636.0	 5641.0	...
1330774	  766.7	  636.1	 5641.0	...
1330775	  766.7	  636.1	 5641.0	...
MSG	1330776 0000 _ Number On
1330776	  766.6	  636.5	 5641.0	...
1330777	  766.5	  636.9	 5641.0	...
1330778	  766.5	  637.0	 5641.0	...
1330779	  766.7	  636.7	 5642.0	...
1330780	  766.8	  636.4	 5642.0	...
1330781	  766.8	  636.5	 5642.0	...
1330782	  766.9	  636.6	 5643.0	...
1330783	  767.0	  636.6	 5645.0	...
1330784	  767.1	  636.6	 5646.0	...
1330785	  767.0	  636.7	 5646.0	...
1330786	  766.9	  636.8	 5646.0	...
1330787	  766.9	  636.9	 5646.0	...
1330788	  767.1	  637.1	 5649.0	...
1330789	  767.1	  637.3	 5652.0	...
1330790	  767.0	  637.7	 5656.0	...
1330791	  766.9	  638.0	 5656.0	...
1330792	  767.0	  638.1	 5656.0	...
1330793	  767.0	  638.1	 5655.0	...
1330794	  767.0	  638.0	 5655.0	...
1330795	  766.9	  638.0	 5652.0	...
1330796	  766.9	  637.9	 5650.0	...
1330797	  766.9	  637.7	 5647.0	...
1330798	  766.8	  637.6	 5647.0	...
1330799	  766.7	  637.5	 5649.0	...
1330800	  766.9	  638.0	 5650.0	...
1330801	  767.1	  638.6	 5651.0	...
1330802	  767.4	  639.1	 5651.0	...
1330803	  767.4	  639.2	 5652.0	...
1330804	  767.3	  639.3	 5653.0	...
1330805	  767.3	  639.3	 5655.0	...
1330806	  767.1	  639.0	 5654.0	...
1330807	  767.0	  638.6	 5654.0	...
1330808	  766.9	  638.6	 5654.0	...
1330809	  766.9	  638.9	 5653.0	...
1330810	  766.9	  639.2	 5653.0	...
1330811	  766.8	  639.2	 5653.0	...
1330812	  766.9	  639.2	 5654.0	...
1330813	  767.0	  639.3	 5655.0	...
1330814	  767.3	  639.3	 5656.0	...
1330815	  767.4	  639.2	 5657.0	...
1330816	  767.6	  639.1	 5658.0	...
1330817	  767.5	  639.5	 5658.0	...
1330818	  767.5	  640.1	 5659.0	...
1330819	  767.4	  640.8	 5660.0	...
1330820	  767.4	  640.9	 5660.0	...
1330821	  767.4	  641.1	 5660.0	...
1330822	  767.4	  641.1	 5660.0	...
1330823	  767.4	  640.9	 5661.0	...
1330824	  767.1	  640.8	 5662.0	...
1330825	  766.7	  640.6	 5664.0	...
1330826	  766.4	  640.7	 5665.0	...
1330827	  766.4	  640.8	 5666.0	...
1330828	  766.4	  641.0	 5666.0	...
1330829	  766.4	  641.2	 5665.0	...
1330830	  766.4	  641.4	 5664.0	...
1330831	  766.4	  641.7	 5662.0	...
1330832	  766.2	  641.9	 5662.0	...
1330833	  766.1	  642.1	 5664.0	...
1330834	  765.9	  642.3	 5666.0	...
1330835	  765.9	  642.3	 5666.0	...
1330836	  765.8	  642.3	 5665.0	...
1330837	  765.7	  642.5	 5664.0	...
1330838	  766.1	  642.6	 5665.0	...
1330839	  766.5	  643.0	 5667.0	...
1330840	  767.0	  643.2	 5670.0	...
1330841	  766.9	  643.4	 5669.0	...
1330842	  766.8	  643.4	 5666.0	...
1330843	  766.7	  643.4	 5665.0	...
1330844	  766.5	  643.3	 5663.0	...
1330845	  766.2	  643.2	 5662.0	...
1330846	  766.0	  643.2	 5662.0	...
1330847	  766.0	  643.5	 5665.0	...
1330848	  766.0	  643.7	 5668.0	...
1330849	  766.0	  643.9	 5670.0	...
1330850	  766.0	  643.7	 5670.0	...
1330851	  765.9	  643.6	 5671.0	...
1330852	  765.9	  643.5	 5671.0	...
1330853	  765.9	  643.5	 5672.0	...
1330854	  766.1	  643.4	 5672.0	...
1330855	  766.3	  643.2	 5672.0	...
1330856	  766.4	  643.0	 5674.0	...
1330857	  766.3	  643.3	 5674.0	...
1330858	  766.2	  643.7	 5675.0	...
1330859	  766.2	  643.9	 5675.0	...
1330860	  766.2	  643.7	 5675.0	...
1330861	  766.2	  643.4	 5674.0	...
1330862	  766.2	  643.2	 5674.0	...
1330863	  766.1	  643.0	 5674.0	...
1330864	  766.1	  642.9	 5674.0	...
1330865	  766.0	  643.1	 5674.0	...
1330866	  765.8	  643.8	 5674.0	...
1330867	  765.7	  644.4	 5675.0	...
1330868	  765.9	  644.4	 5676.0	...
1330869	  766.0	  644.2	 5677.0	...
1330870	  766.1	  644.1	 5677.0	...
1330871	  766.2	  644.2	 5678.0	...
1330872	  766.3	  644.2	 5679.0	...
1330873	  766.6	  644.1	 5680.0	...
1330874	  766.7	  643.9	 5681.0	...
1330875	  766.9	  643.6	 5682.0	...
1330876	  766.9	  643.5	 5684.0	...
1330877	  766.8	  643.4	 5686.0	...
1330878	  766.6	  643.2	 5689.0	...
1330879	  766.4	  643.1	 5691.0	...
1330880	  766.3	  643.1	 5693.0	...
1330881	  766.3	  643.1	 5692.0	...
1330882	  766.4	  643.1	 5692.0	...
1330883	  766.5	  643.1	 5691.0	...
1330884	  766.5	  643.3	 5691.0	...
1330885	  766.5	  643.4	 5691.0	...
1330886	  766.6	  643.5	 5694.0	...
1330887	  766.6	  643.3	 5697.0	...
1330888	  766.6	  643.1	 5701.0	...
1330889	  766.6	  643.1	 5701.0	...
1330890	  766.6	  643.3	 5702.0	...
1330891	  766.5	  643.4	 5701.0	...
1330892	  766.6	  643.5	 5698.0	...
1330893	  766.6	  643.4	 5694.0	...
1330894	  766.6	  643.3	 5690.0	...
1330895	  766.6	  643.2	 5688.0	...
1330896	  766.5	  643.1	 5689.0	...
1330897	  766.4	  643.3	 5689.0	...
1330898	  766.2	  643.6	 5690.0	...
1330899	  766.3	  643.8	 5693.0	...
1330900	  766.4	  643.8	 5695.0	...
1330901	  766.6	  643.7	 5697.0	...
1330902	  766.6	  643.8	 5697.0	...
1330903	  766.5	  643.7	 5696.0	...
1330904	  766.4	  643.7	 5697.0	...
1330905	  766.4	  643.7	 5698.0	...
1330906	  766.4	  643.7	 5700.0	...
1330907	  766.4	  643.8	 5701.0	...
1330908	  766.5	  643.8	 5701.0	...
1330909	  766.4	  644.0	 5702.0	...
1330910	  766.2	  644.2	 5703.0	...
1330911	  766.0	  644.5	 5703.0	...
1330912	  765.9	  644.6	 5702.0	...
1330913	  765.9	  644.7	 5702.0	...
1330914	  765.8	  644.7	 5701.0	...
1330915	  765.8	  644.7	 5702.0	...
1330916	  765.6	  644.7	 5702.0	...
1330917	  765.5	  644.5	 5701.0	...
1330918	  765.4	  644.4	 5702.0	...
1330919	  765.4	  644.5	 5703.0	...
1330920	  765.4	  644.6	 5705.0	...
1330921	  765.4	  644.7	 5707.0	...
1330922	  765.6	  644.7	 5708.0	...
1330923	  765.8	  644.6	 5708.0	...
1330924	  766.1	  644.6	 5708.0	...
1330925	  766.2	  644.6	 5706.0	...
1330926	  766.1	  644.6	 5703.0	...
1330927	  766.0	  644.4	 5702.0	...
1330928	  765.9	  644.2	 5702.0	...
1330929	  766.0	  643.9	 5702.0	...
1330930	  766.3	  644.2	 5701.0	...
1330931	  766.5	  644.4	 5700.0	...
1330932	  766.5	  644.6	 5698.0	...
1330933	  766.4	  644.5	 5699.0	...
1330934	  766.4	  644.6	 5702.0	...
1330935	  766.4	  644.7	 5705.0	...
1330936	  766.4	  644.5	 5706.0	...
1330937	  766.4	  643.9	 5706.0	...
1330938	  766.5	  643.4	 5706.0	...
1330939	  766.7	  643.1	 5705.0	...
1330940	  767.0	  642.9	 5704.0	...
1330941	  767.3	  642.8	 5704.0	...
1330942	  767.4	  642.8	 5705.0	...
1330943	  767.5	  642.9	 5705.0	...
1330944	  767.5	  643.0	 5703.0	...
1330945	  767.4	  643.2	 5705.0	...
1330946	  767.2	  643.2	 5707.0	...
1330947	  767.2	  643.1	 5709.0	...
1330948	  767.3	  642.9	 5709.0	...
1330949	  767.1	  642.7	 5708.0	...
1330950	  766.7	  642.6	 5708.0	...
1330951	  766.5	  642.7	 5708.0	...
1330952	  766.5	  642.8	 5708.0	...
1330953	  766.6	  643.0	 5709.0	...
1330954	  766.5	  643.1	 5709.0	...
1330955	  766.5	  643.1	 5710.0	...
1330956	  766.5	  643.1	 5711.0	...
1330957	  766.5	  643.2	 5715.0	...
1330958	  766.6	  643.2	 5718.0	...
1330959	  766.7	  643.4	 5720.0	...
1330960	  766.7	  643.5	 5718.0	...
1330961	  766.7	  643.6	 5716.0	...
1330962	  766.6	  643.7	 5715.0	...
1330963	  766.3	  643.8	 5716.0	...
1330964	  766.1	  643.8	 5718.0	...
1330965	  765.8	  643.8	 5719.0	...
1330966	  765.8	  643.7	 5718.0	...
1330967	  765.8	  643.9	 5720.0	...
1330968	  765.9	  644.1	 5722.0	...
1330969	  765.9	  644.2	 5724.0	...
1330970	  765.9	  644.2	 5723.0	...
1330971	  765.8	  644.0	 5722.0	...
1330972	  765.7	  644.0	 5721.0	...
1330973	  765.5	  643.8	 5722.0	...
1330974	  765.4	  643.7	 5723.0	...
1330975	  765.2	  643.6	 5723.0	...
1330976	  765.0	  643.5	 5722.0	...
1330977	  764.9	  643.3	 5722.0	...
1330978	  765.0	  643.4	 5722.0	...
1330979	  765.2	  643.6	 5726.0	...
1330980	  765.3	  643.8	 5729.0	...
1330981	  765.3	  643.8	 5730.0	...
1330982	  765.3	  643.8	 5728.0	...
1330983	  765.3	  643.9	 5726.0	...
1330984	  765.4	  644.0	 5726.0	...
1330985	  765.1	  644.2	 5726.0	...
1330986	  764.8	  644.4	 5727.0	...
1330987	  764.7	  644.5	 5729.0	...
1330988	  765.0	  644.5	 5732.0	...
1330989	  765.4	  644.7	 5732.0	...
1330990	  765.2	  644.8	 5730.0	...
1330991	  764.8	  645.1	 5728.0	...
1330992	  764.5	  645.2	 5728.0	...
1330993	  764.6	  645.2	 5730.0	...
1330994	  764.7	  645.3	 5733.0	...
1330995	  764.7	  645.4	 5735.0	...
1330996	  764.7	  645.5	 5734.0	...
1330997	  764.8	  645.5	 5734.0	...
1330998	  764.8	  645.3	 5733.0	...
1330999	  764.4	  645.0	 5733.0	...
1331000	  764.0	  644.7	 5734.0	...
1331001	  763.6	  644.7	 5735.0	...
1331002	  763.5	  644.8	 5734.0	...
1331003	  763.4	  644.8	 5732.0	...
1331004	  763.4	  644.8	 5731.0	...
1331005	  763.5	  644.9	 5732.0	...
1331006	  763.5	  644.9	 5733.0	...
1331007	  763.6	  645.0	 5733.0	...
1331008	  763.7	  645.0	 5733.0	...
1331009	  763.8	  645.5	 5734.0	...
1331010	  763.5	  646.0	 5735.0	...
1331011	  763.2	  646.5	 5735.0	...
1331012	  762.8	  646.5	 5733.0	...
1331013	  762.8	  646.4	 5732.0	...
1331014	  762.8	  646.3	 5733.0	...
1331015	  762.9	  646.4	 5734.0	...
1331016	  763.0	  646.5	 5734.0	...
1331017	  763.1	  646.6	 5733.0	...
1331018	  763.1	  646.8	 5732.0	...
1331019	  763.1	  647.0	 5732.0	...
1331020	  763.1	  647.3	 5731.0	...
1331021	  763.0	  647.3	 5732.0	...
1331022	  763.1	  647.7	 5733.0	...
1331023	  763.1	  647.9	 5734.0	...
1331024	  763.0	  648.2	 5735.0	...
1331025	  762.8	  648.0	 5735.0	...
1331026	  762.8	  647.9	 5734.0	...
1331027	  763.0	  647.8	 5734.0	...
1331028	  763.0	  647.8	 5733.0	...
1331029	  762.9	  647.8	 5731.0	...
1331030	  762.5	  647.7	 5729.0	...
1331031	  762.4	  647.8	 5727.0	...
1331032	  762.4	  648.1	 5727.0	...
1331033	  762.4	  648.6	 5727.0	...
1331034	  762.4	  649.0	 5727.0	...
1331035	  762.4	  649.2	 5728.0	...
1331036	  762.4	  649.3	 5729.0	...
1331037	  762.4	  649.6	 5730.0	...
1331038	  762.4	  650.0	 5730.0	...
1331039	  762.5	  650.3	 5729.0	...
1331040	  762.5	  650.3	 5729.0	...
1331041	  762.5	  650.3	 5729.0	...
1331042	  762.5	  650.3	 5727.0	...
1331043	  762.6	  650.4	 5725.0	...
1331044	  762.6	  650.4	 5724.0	...
1331045	  762.5	  650.6	 5723.0	...
1331046	  762.4	  650.9	 5721.0	...
1331047	  762.4	  651.3	 5720.0	...
1331048	  762.3	  651.0	 5720.0	...
1331049	  762.2	  650.5	 5721.0	...
1331050	  762.1	  650.3	 5721.0	...
1331051	  762.2	  650.9	 5720.0	...
1331052	  762.2	  651.4	 5720.0	...
1331053	  762.2	  651.6	 5720.0	...
1331054	  762.1	  651.6	 5719.0	...
1331055	  762.0	  651.6	 5718.0	...
1331056	  762.0	  651.3	 5719.0	...
1331057	  762.1	  651.0	 5719.0	...
1331058	  762.2	  650.7	 5719.0	...
1331059	  762.2	  650.7	 5718.0	...
1331060	  762.0	  650.7	 5717.0	...
1331061	  761.8	  650.7	 5717.0	...
1331062	  761.6	  650.9	 5718.0	...
1331063	  761.4	  651.2	 5718.0	...
1331064	  761.4	  651.9	 5719.0	...
1331065	  761.4	  652.4	 5719.0	...
1331066	  761.6	  652.8	 5722.0	...
1331067	  761.7	  652.9	 5725.0	...
1331068	  761.8	  653.4	 5725.0	...
1331069	  761.8	  653.8	 5723.0	...
1331070	  761.9	  654.1	 5721.0	...
1331071	  761.7	  654.1	 5720.0	...
1331072	  761.5	  654.0	 5720.0	...
1331073	  761.3	  653.8	 5719.0	...
1331074	  761.2	  653.8	 5719.0	...
1331075	  761.3	  653.8	 5719.0	...
1331076	  761.3	  654.0	 5719.0	...
1331077	  761.6	  654.0	 5720.0	...
1331078	  761.8	  654.1	 5721.0	...
1331079	  761.8	  654.1	 5722.0	...
MSG	1331080 0000 _ Number Off
1331080	  761.8	  654.2	 5722.0	...
1331081	  761.7	  654.3	 5722.0	...
1331082	  761.7	  654.3	 5721.0	...
1331083	  761.8	  654.3	 5720.0	...
1331084	  761.9	  654.3	 5720.0	...
1331085	  761.8	  654.5	 5718.0	...
1331086	  761.8	  654.6	 5716.0	...
1331087	  761.8	  654.6	 5715.0	...
1331088	  761.9	  654.7	 5714.0	...
1331089	  762.0	  654.9	 5715.0	...
1331090	  762.1	  655.2	 5716.0	...
1331091	  762.1	  655.3	 5716.0	...
1331092	  762.1	  655.3	 5716.0	...
1331093	  762.1	  655.2	 5715.0	...
1331094	  762.1	  655.2	 5715.0	...
1331095	  762.1	  655.1	 5717.0	...
1331096	  762.1	  655.0	 5719.0	...
1331097	  762.1	  654.9	 5721.0	...
1331098	  762.1	  654.9	 5721.0	...
1331099	  761.8	  655.1	 5720.0	...
1331100	  761.4	  655.3	 5720.0	...
1331101	  761.2	  655.5	 5719.0	...
1331102	  761.4	  655.4	 5719.0	...
1331103	  761.7	  655.2	 5718.0	...
1331104	  761.8	  655.1	 5716.0	...
1331105	  761.8	  655.5	 5715.0	...
1331106	  761.9	  656.0	 5715.0	...
1331107	  761.9	  656.0	 5715.0	...
1331108	  761.9	  655.6	 5715.0	...
1331109	  761.8	  655.2	 5715.0	...
1331110	  761.9	  655.0	 5717.0	...
1331111	  761.9	  654.9	 5719.0	...
1331112	  761.9	  655.3	 5721.0	...
1331113	  762.0	  655.7	 5720.0	...
1331114	  761.8	  656.0	 5720.0	...
1331115	  761.5	  655.8	 5720.0	...
1331116	  761.2	  655.7	 5719.0	...
1331117	  761.2	  655.9	 5717.0	...
1331118	  761.2	  656.0	 5714.0	...
1331119	  761.3	  656.0	 5716.0	...
1331120	  761.3	  655.8	 5719.0	...
1331121	  761.2	  655.5	 5721.0	...
1331122	  761.2	  655.2	 5720.0	...
1331123	  761.1	  655.4	 5720.0	...
1331124	  761.0	  655.8	 5720.0	...
1331125	  761.0	  656.2	 5721.0	...
1331126	  761.0	  656.2	 5721.0	...
1331127	  761.1	  656.3	 5720.0	...
1331128	  761.1	  656.5	 5720.0	...
1331129	  761.0	  656.2	 5723.0	...
1331130	  760.9	  655.8	 5726.0	...
1331131	  760.8	  655.3	 5729.0	...
1331132	  760.8	  655.5	 5729.0	...
1331133	  760.9	  655.6	 5728.0	...
1331134	  761.0	  655.7	 5728.0	...
1331135	  761.1	  655.8	 5727.0	...
1331136	  761.0	  655.9	 5728.0	...
1331137	  761.0	  655.9	 5729.0	...
1331138	  761.0	  656.0	 5730.0	...
1331139	  761.1	  656.0	 5731.0	...
1331140	  761.2	  656.1	 5732.0	...
1331141	  761.2	  656.1	 5732.0	...
1331142	  761.2	  655.8	 5732.0	...
1331143	  761.2	  655.5	 5733.0	...
1331144	  761.3	  655.1	 5733.0	...
1331145	  761.4	  655.2	 5732.0	...
1331146	  761.5	  655.2	 5730.0	...
1331147	  761.7	  654.9	 5732.0	...
1331148	  761.8	  654.5	 5736.0	...
1331149	  761.6	  654.3	 5740.0	...
1331150	  761.3	  654.4	 5740.0	...
1331151	  761.1	  654.5	 5740.0	...
1331152	  761.3	  654.5	 5740.0	...
1331153	  761.4	  654.5	 5740.0	...
1331154	  761.4	  654.6	 5741.0	...
1331155	  761.2	  654.7	 5742.0	...
1331156	  760.8	  654.8	 5743.0	...
1331157	  760.6	  654.8	 5742.0	...
1331158	  760.8	  654.8	 5742.0	...
1331159	  761.2	  654.7	 5742.0	...
1331160	  761.5	  654.6	 5742.0	...
1331161	  761.5	  654.5	 5744.0	...
1331162	  761.5	  654.3	 5747.0	...
1331163	  761.5	  654.2	 5749.0	...
1331164	  761.4	  654.2	 5746.0	...
1331165	  761.2	  654.2	 5743.0	...
1331166	  760.8	  654.2	 5742.0	...
1331167	  760.3	  654.2	 5743.0	...
1331168	  760.0	  654.1	 5744.0	...
1331169	  759.9	  654.0	 5745.0	...
1331170	  760.2	  653.5	 5746.0	...
1331171	  760.5	  653.1	 5746.0	...
1331172	  760.8	  652.7	 5746.0	...
1331173	  760.8	  652.9	 5745.0	...
1331174	  760.8	  653.0	 5745.0	...
1331175	  760.8	  653.0	 5743.0	...
1331176	  760.9	  653.3	 5742.0	...
1331177	  761.1	  653.5	 5742.0	...
1331178	  761.4	  653.9	 5743.0	...
1331179	  761.4	  654.0	 5744.0	...
1331180	  761.2	  654.3	 5744.0	...
1331181	  760.9	  654.3	 5745.0	...
1331182	  760.9	  654.4	 5746.0	...
1331183	  760.8	  654.5	 5746.0	...
1331184	  760.8	  654.5	 5746.0	...
1331185	  761.0	  654.3	 5747.0	...
1331186	  761.3	  654.1	 5748.0	...
1331187	  761.5	  654.2	 5748.0	...
1331188	  761.2	  654.4	 5747.0	...
1331189	  761.0	  654.4	 5747.0	...
1331190	  760.8	  654.3	 5749.0	...
1331191	  760.6	  653.9	 5751.0	...
1331192	  761.0	  653.7	 5754.0	...
1331193	  761.4	  653.1	 5757.0	...
1331194	  761.9	  652.7	 5757.0	...
1331195	  761.7	  652.5	 5754.0	...
1331196	  761.6	  652.8	 5753.0	...
1331197	  761.6	  653.1	 5755.0	...
1331198	  761.7	  653.4	 5757.0	...
1331199	  761.8	  653.5	 5757.0	...
1331200	  761.8	  653.1	 5762.0	...
1331201	  761.8	  652.5	 5766.0	...
1331202	  761.8	  651.8	 5771.0	...
1331203	  761.8	  651.7	 5771.0	...
1331204	  761.8	  651.9	 5771.0	...
1331205	  761.8	  652.3	 5771.0	...
1331206	  761.6	  652.8	 5769.0	...
1331207	  760.9	  653.0	 5766.0	...
1331208	  759.7	  653.0	 5764.0	...
1331209	  758.2	  653.4	 5763.0	...
1331210	  756.7	  654.0	 5763.0	...
1331211	  754.7	  654.3	 5763.0	...
1331212	  753.2	  654.3	 5763.0	...
1331213	  750.7	  654.5	 5764.0	...
1331214	  749.3	  654.8	 5765.0	...
1331215	  747.7	  654.3	 5767.0	...
1331216	  746.7	  653.6	 5767.0	...
1331217	  745.7	  653.0	 5767.0	...
1331218	  744.8	  652.3	 5769.0	...
1331219	  744.8	  651.5	 5770.0	...
1331220	  744.9	  650.7	 5771.0	...
1331221	  745.0	  650.7	 5772.0	...
1331222	  745.4	  650.6	 5772.0	...
1331223	  746.1	  650.4	 5773.0	...
1331224	  747.0	  650.3	 5774.0	...
1331225	  747.6	  650.4	 5774.0	...
1331226	  747.9	  650.4	 5772.0	...
1331227	  748.3	  650.3	 5771.0	...
1331228	  749.1	  650.1	 5770.0	...
1331229	  749.9	  650.0	 5770.0	...
1331230	  750.5	  649.9	 5771.0	...
1331231	  750.5	  649.8	 5772.0	...
1331232	  750.5	  649.6	 5773.0	...
1331233	  750.5	  649.5	 5776.0	...
1331234	  750.4	  649.5	 5779.0	...
1331235	  750.3	  649.4	 5782.0	...
1331236	  750.2	  649.3	 5784.0	...
1331237	  750.1	  649.5	 5785.0	...
1331238	  750.4	  649.6	 5788.0	...
1331239	  750.6	  649.6	 5788.0	...
1331240	  750.9	  649.4	 5789.0	...
1331241	  751.0	  649.2	 5790.0	...
1331242	  751.0	  649.3	 5789.0	...
1331243	  750.7	  649.6	 5786.0	...
1331244	  750.2	  649.8	 5782.0	...
1331245	  750.0	  649.8	 5782.0	...
1331246	  750.3	  650.1	 5783.0	...
1331247	  750.5	  650.5	 5785.0	...
1331248	  750.6	  650.9	 5784.0	...
1331249	  750.5	  650.9	 5784.0	...
1331250	  750.4	  651.1	 5785.0	...
1331251	  750.3	  651.3	 5787.0	...
1331252	  750.4	  651.6	 5789.0	...
1331253	  750.5	  651.7	 5791.0	...
1331254	  750.7	  651.7	 5792.0	...
1331255	  751.0	  651.7	 5793.0	...
1331256	  751.2	  651.6	 5792.0	...
1331257	  751.1	  651.6	 5791.0	...
1331258	  750.9	  651.6	 5790.0	...
1331259	  750.7	  651.6	 5790.0	...
1331260	  750.7	  651.7	 5790.0	...
1331261	  750.8	  651.9	 5790.0	...
1331262	  751.0	  652.1	 5791.0	...
1331263	  751.1	  652.2	 5792.0	...
1331264	  751.0	  652.1	 5792.0	...
1331265	  750.8	  652.0	 5791.0	...
1331266	  750.7	  652.2	 5790.0	...
1331267	  750.9	  652.4	 5792.0	...
1331268	  751.1	  652.5	 5794.0	...
1331269	  751.3	  652.4	 5796.0	...
1331270	  751.6	  652.3	 5796.0	...
1331271	  752.0	  652.3	 5793.0	...
1331272	  752.0	  652.4	 5790.0	...
1331273	  751.8	  652.5	 5783.0	...
1331274	  751.5	  652.4	 5780.0	...
1331275	  751.2	  652.4	 5776.0	...
1331276	  751.0	  652.9	 5775.0	...
1331277	  751.1	  653.5	 5778.0	...
1331278	  751.6	  654.1	 5782.0	...
1331279	  752.0	  654.3	 5786.0	...
1331280	  752.1	  654.6	 5787.0	...
1331281	  752.0	  655.0	 5787.0	...
1331282	  751.9	  655.0	 5788.0	...
1331283	  751.8	  655.0	 5786.0	...
1331284	  751.7	  655.0	 5783.0	...
1331285	  751.7	  655.4	 5782.0	...
1331286	  751.6	  655.7	 5781.0	...
1331287	  751.9	  655.9	 5781.0	...
1331288	  752.1	  655.6	 5780.0	...
1331289	  752.3	  655.4	 5780.0	...
MSG	1331290 0000 _ Number On
1331290	  752.2	  655.4	 5781.0	...
1331291	  752.2	  655.4	 5783.0	...
1331292	  752.4	  655.8	 5785.0	...
1331293	  752.7	  656.2	 5787.0	...
1331294	  753.0	  656.7	 5788.0	...
1331295	  753.2	  657.1	 5788.0	...
1331296	  753.4	  657.5	 5787.0	...
1331297	  753.7	  657.7	 5786.0	...
1331298	  753.7	  657.4	 5785.0	...
1331299	  753.0	  657.8	 5785.0	...
1331300	  752.4	  658.5	 5784.0	...
1331301	  751.8	  659.1	 5783.0	...
1331302	  751.8	  659.2	 5783.0	...
1331303	  752.1	  659.6	 5781.0	...
1331304	  752.4	  659.9	 5780.0	...
1331305	  752.7	  660.1	 5783.0	...
1331306	  753.0	  660.1	 5786.0	...
1331307	  753.2	  660.0	 5789.0	...
1331308	  753.2	  659.9	 5790.0	...
1331309	  753.0	  659.8	 5790.0	...
1331310	  753.0	  660.0	 5789.0	...
1331311	  753.0	  660.5	 5788.0	...
1331312	  753.2	  661.0	 5788.0	...
1331313	  753.2	  661.3	 5789.0	...
1331314	  753.2	  661.2	 5790.0	...
1331315	  753.3	  661.4	 5791.0	...
1331316	  753.4	  661.6	 5793.0	...
1331317	  753.4	  661.8	 5793.0	...
1331318	  753.3	  661.8	 5792.0	...
1331319	  753.2	  661.7	 5791.0	...
1331320	  753.2	  661.7	 5791.0	...
1331321	  753.3	  661.8	 5792.0	...
1331322	  753.4	  661.8	 5791.0	...
1331323	  753.4	  661.7	 5789.0	...
1331324	  753.3	  661.3	 5793.0	...
1331325	  753.3	  660.9	 5797.0	...
1331326	  753.3	  661.4	 5795.0	...
1331327	  753.4	  662.2	 5789.0	...
1331328	  753.4	  662.8	 5783.0	...
1331329	  753.3	  662.5	 5784.0	...
1331330	  753.1	  662.4	 5786.0	...
1331331	  753.1	  662.5	 5787.0	...
1331332	  753.2	  662.7	 5788.0	...
1331333	  753.4	  662.9	 5788.0	...
1331334	  753.5	  663.0	 5789.0	...
1331335	  753.6	  663.1	 5789.0	...
1331336	  753.6	  662.9	 5790.0	...
1331337	  753.6	  662.7	 5792.0	...
1331338	  753.6	  662.5	 5794.0	...
1331339	  753.6	  663.1	 5793.0	...
1331340	  753.7	  663.8	 5792.0	...
1331341	  753.8	  664.7	 5791.0	...
1331342	  753.9	  664.8	 5791.0	...
1331343	  754.0	  665.0	 5790.0	...
1331344	  754.1	  664.8	 5789.0	...
1331345	  754.3	  664.6	 5790.0	...
1331346	  754.2	  664.8	 5791.0	...
1331347	  753.9	  665.1	 5793.0	...
1331348	  753.6	  665.5	 5794.0	...
1331349	  753.5	  665.6	 5794.0	...
1331350	  753.5	  665.6	 5792.0	...
1331351	  753.6	  665.5	 5789.0	...
1331352	  753.7	  665.5	 5789.0	...
1331353	  753.7	  665.6	 5791.0	...
1331354	  753.7	  665.8	 5793.0	...
1331355	  753.3	  666.1	 5793.0	...
1331356	  752.9	  666.3	 5793.0	...
1331357	  752.8	  666.5	 5793.0	...
1331358	  753.1	  666.5	 5794.0	...
1331359	  753.6	  666.3	 5795.0	...
1331360	  753.8	  666.2	 5797.0	...
1331361	  754.2	  666.5	 5797.0	...
1331362	  754.3	  666.8	 5798.0	...
1331363	  754.5	  667.1	 5799.0	...
1331364	  754.4	  666.9	 5799.0	...
1331365	  754.3	  666.8	 5799.0	...
1331366	  754.1	  666.7	 5799.0	...
1331367	  754.1	  666.8	 5801.0	...
1331368	  754.0	  667.0	 5798.0	...
1331369	  754.0	  667.2	 5794.0	...
1331370	  753.9	  667.3	 5790.0	...
1331371	  753.9	  667.3	 5790.0	...
1331372	  753.9	  667.3	 5792.0	...
1331373	  753.9	  667.4	 5794.0	...
1331374	  753.9	  667.5	 5794.0	...
1331375	  753.9	  667.4	 5792.0	...
1331376	  754.0	  667.5	 5790.0	...
1331377	  754.1	  667.9	 5791.0	...
1331378	  754.2	  668.2	 5791.0	...
1331379	  754.3	  668.0	 5792.0	...
1331380	  754.1	  667.7	 5793.0	...
1331381	  753.8	  667.7	 5793.0	...
1331382	  753.8	  668.0	 5792.0	...
1331383	  754.1	  668.3	 5792.0	...
1331384	  754.4	  668.3	 5791.0	...
1331385	  754.4	  668.2	 5795.0	...
1331386	  754.2	  668.1	 5798.0	...
1331387	  754.1	  668.0	 5801.0	...
1331388	  754.0	  668.1	 5801.0	...
1331389	  754.1	  668.2	 5802.0	...
1331390	  754.1	  668.1	 5800.0	...
1331391	  754.0	  668.0	 5798.0	...
1331392	  753.7	  668.0	 5799.0	...
1331393	  753.5	  668.0	 5801.0	...
1331394	  753.5	  668.2	 5803.0	...
1331395	  753.7	  668.3	 5804.0	...
1331396	  753.9	  668.0	 5806.0	...
1331397	  753.8	  667.6	 5809.0	...
1331398	  753.7	  667.1	 5811.0	...
1331399	  753.7	  666.9	 5812.0	...
1331400	  753.6	  666.8	 5813.0	...
1331401	  753.6	  666.7	 5812.0	...
1331402	  753.5	  666.9	 5811.0	...
1331403	  753.7	  667.2	 5811.0	...
1331404	  753.8	  667.4	 5811.0	...
1331405	  753.9	  667.7	 5812.0	...
1331406	  753.9	  667.6	 5811.0	...
1331407	  753.9	  667.5	 5813.0	...
1331408	  753.9	  667.4	 5814.0	...
1331409	  753.7	  667.4	 5816.0	...
1331410	  753.4	  667.3	 5817.0	...
1331411	  753.5	  667.2	 5818.0	...
1331412	  753.8	  667.1	 5819.0	...
1331413	  753.8	  667.2	 5821.0	...
1331414	  753.3	  667.3	 5823.0	...
1331415	  752.9	  667.5	 5825.0	...
1331416	  753.1	  667.6	 5825.0	...
1331417	  753.5	  667.7	 5826.0	...
1331418	  753.6	  667.8	 5826.0	...
1331419	  753.4	  667.8	 5827.0	...
1331420	  753.3	  667.8	 5827.0	...
1331421	  753.4	  667.8	 5826.0	...
1331422	  753.5	  667.5	 5826.0	...
1331423	  753.1	  667.2	 5824.0	...
1331424	  752.7	  666.8	 5823.0	...
1331425	  752.2	  666.7	 5826.0	...
1331426	  752.0	  666.7	 5829.0	...
1331427	  752.3	  666.6	 5834.0	...
1331428	  752.7	  666.6	 5836.0	...
1331429	  752.8	  666.6	 5838.0	...
1331430	  752.5	  666.5	 5837.0	...
1331431	  752.1	  666.3	 5834.0	...
1331432	  752.0	  666.1	 5832.0	...
1331433	  752.4	  665.9	 5831.0	...
1331434	  752.9	  665.9	 5833.0	...
1331435	  753.0	  666.0	 5837.0	...
1331436	  752.7	  666.1	 5840.0	...
1331437	  752.5	  666.2	 5841.0	...
1331438	  752.5	  666.1	 5842.0	...
1331439	  752.5	  665.9	 5842.0	...
1331440	  752.4	  665.6	 5842.0	...
1331441	  752.3	  665.3	 5842.0	...
1331442	  752.3	  665.1	 5844.0	...
1331443	  752.3	  664.9	 5845.0	...
1331444	  752.4	  664.8	 5844.0	...
1331445	  752.3	  664.8	 5841.0	...
1331446	  752.1	  664.8	 5839.0	...
1331447	  751.9	  664.9	 5838.0	...
1331448	  751.9	  664.8	 5838.0	...
1331449	  752.0	  664.6	 5838.0	...
1331450	  752.0	  664.2	 5838.0	...
1331451	  752.1	  664.1	 5838.0	...
1331452	  752.2	  664.2	 5840.0	...
1331453	  752.2	  663.9	 5841.0	...
1331454	  752.1	  663.4	 5843.0	...
1331455	  751.9	  662.9	 5842.0	...
1331456	  751.8	  662.9	 5842.0	...
1331457	  751.6	  663.0	 5843.0	...
1331458	  751.4	  663.1	 5845.0	...
1331459	  751.4	  663.3	 5846.0	...
1331460	  751.6	  663.3	 5845.0	...
1331461	  751.7	  663.0	 5845.0	...
1331462	  751.6	  662.7	 5846.0	...
1331463	  751.6	  662.3	 5847.0	...
1331464	  751.7	  662.2	 5848.0	...
1331465	  752.0	  661.8	 5850.0	...
1331466	  752.1	  661.4	 5851.0	...
1331467	  752.4	  660.9	 5853.0	...
1331468	  752.5	  660.8	 5852.0	...
1331469	  752.5	  660.6	 5851.0	...
1331470	  752.4	  660.5	 5853.0	...
1331471	  752.0	  660.5	 5855.0	...
1331472	  751.6	  660.7	 5857.0	...
1331473	  751.3	  661.0	 5855.0	...
1331474	  751.2	  661.2	 5853.0	...
1331475	  751.2	  661.3	 5853.0	...
1331476	  751.1	  661.2	 5855.0	...
1331477	  751.1	  661.0	 5856.0	...
1331478	  751.1	  660.8	 5857.0	...
1331479	  751.1	  660.4	 5859.0	...
1331480	  751.0	  660.0	 5861.0	...
1331481	  751.0	  660.1	 5863.0	...
1331482	  750.9	  660.5	 5864.0	...
1331483	  750.8	  660.4	 5865.0	...
1331484	  750.7	  659.9	 5865.0	...
1331485	  750.6	  659.3	 5866.0	...
1331486	  750.7	  659.0	 5866.0	...
1331487	  750.9	  658.8	 5866.0	...
1331488	  751.1	  658.7	 5866.0	...
1331489	  751.1	  658.8	 5865.0	...
1331490	  751.1	  658.9	 5865.0	...
1331491	  751.2	  659.0	 5865.0	...
1331492	  751.3	  658.6	 5865.0	...
1331493	  751.4	  658.2	 5865.0	...
1331494	  751.5	  657.8	 5865.0	...
1331495	  751.5	  657.5	 5869.0	...
1331496	  751.5	  657.2	 5872.0	...
1331497	  751.4	  657.1	 5874.0	...
1331498	  751.3	  657.1	 5872.0	...
1331499	  751.2	  657.2	 5869.0	...
1331500	  751.1	  657.2	 5868.0	...
1331501	  751.0	  657.3	 5869.0	...
1331502	  751.0	  657.1	 5873.0	...
1331503	  750.9	  656.9	 5876.0	...
1331504	  750.8	  656.7	 5879.0	...
1331505	  750.8	  656.5	 5879.0	...
1331506	  750.8	  656.5	 5880.0	...
1331507	  750.7	  656.6	 5881.0	...
1331508	  750.7	  656.5	 5881.0	...
1331509	  750.7	  656.1	 5881.0	...
1331510	  750.7	  655.8	 5880.0	...
1331511	  750.6	  655.8	 5879.0	...
1331512	  750.5	  656.0	 5877.0	...
1331513	  750.4	  656.0	 5876.0	...
1331514	  750.5	  655.5	 5880.0	...
1331515	  750.7	  655.0	 5885.0	...
1331516	  750.9	  655.0	 5885.0	...
1331517	  750.7	  655.6	 5881.0	...
1331518	  750.5	  655.8	 5880.0	...
1331519	  750.2	  655.4	 5882.0	...
1331520	  750.0	  654.9	 5885.0	...
1331521	  749.9	  654.8	 5886.0	...
1331522	  749.9	  654.7	 5885.0	...
1331523	  750.4	  654.5	 5883.0	...
1331524	  750.9	  654.5	 5882.0	...
1331525	  751.3	  654.6	 5882.0	...
1331526	  751.0	  654.3	 5882.0	...
1331527	  750.9	  653.9	 5882.0	...
1331528	  750.9	  653.5	 5883.0	...
1331529	  750.9	  653.5	 5883.0	...
1331530	  750.7	  653.6	 5884.0	...
1331531	  750.4	  653.2	 5884.0	...
1331532	  750.2	  652.7	 5884.0	...
1331533	  750.1	  652.0	 5884.0	...
1331534	  750.0	  651.8	 5885.0	...
1331535	  749.8	  651.7	 5887.0	...
1331536	  749.7	  651.7	 5889.0	...
1331537	  749.6	  651.7	 5889.0	...
1331538	  749.6	  651.7	 5889.0	...
1331539	  749.5	  651.8	 5889.0	...
1331540	  749.6	  652.0	 5887.0	...
1331541	  749.6	  652.1	 5885.0	...
1331542	  749.7	  652.3	 5883.0	...
1331543	  749.6	  652.3	 5882.0	...
1331544	  749.5	  652.3	 5884.0	...
1331545	  749.4	  652.2	 5885.0	...
1331546	  749.4	  652.1	 5886.0	...
1331547	  749.4	  652.0	 5885.0	...
1331548	  749.3	  652.0	 5882.0	...
1331549	  749.3	  652.0	 5881.0	...
1331550	  749.3	  652.0	 5880.0	...
1331551	  749.4	  651.9	 5881.0	...
1331552	  749.3	  651.9	 5881.0	...
1331553	  749.1	  652.1	 5882.0	...
1331554	  749.0	  652.4	 5884.0	...
1331555	  748.9	  652.8	 5886.0	...
1331556	  748.8	  652.5	 5886.0	...
1331557	  748.7	  652.0	 5886.0	...
1331558	  748.9	  651.8	 5886.0	...
1331559	  749.1	  652.3	 5886.0	...
1331560	  748.9	  652.9	 5883.0	...
1331561	  748.9	  653.3	 5880.0	...
1331562	  748.8	  652.8	 5877.0	...
1331563	  748.8	  652.3	 5876.0	...
1331564	  748.7	  651.7	 5878.0	...
1331565	  748.4	  651.6	 5881.0	...
1331566	  748.2	  651.5	 5884.0	...
1331567	  748.0	  651.5	 5885.0	...
1331568	  748.1	  651.5	 5886.0	...
1331569	  748.3	  652.0	 5886.0	...
1331570	  748.5	  652.5	 5884.0	...
1331571	  748.6	  653.0	 5880.0	...
1331572	  748.6	  653.1	 5877.0	...
1331573	  748.6	  652.9	 5880.0	...
1331574	  748.5	  652.6	 5885.0	...
1331575	  748.4	  652.4	 5887.0	...
1331576	  748.3	  652.3	 5883.0	...
1331577	  748.0	  652.3	 5878.0	...
1331578	  747.7	  652.6	 5877.0	...
1331579	  747.7	  652.9	 5876.0	...
1331580	  747.8	  653.2	 5875.0	...
1331581	  748.0	  653.1	 5875.0	...
1331582	  747.9	  652.9	 5875.0	...
1331583	  747.8	  652.8	 5875.0	...
1331584	  747.5	  652.9	 5874.0	...
1331585	  747.3	  653.0	 5872.0	...
1331586	  747.1	  653.1	 5871.0	...
1331587	  747.1	  653.1	 5869.0	...
1331588	  747.1	  653.0	 5867.0	...
1331589	  747.0	  653.1	 5865.0	...
1331590	  747.0	  653.3	 5864.0	...
1331591	  746.9	  653.3	 5864.0	...
1331592	  746.8	  652.9	 5864.0	...
MSG	1331593 0000 _ Number Off
1331593	  746.8	  652.6	 5864.0	...
1331594	  746.8	  652.4	 5864.0	...
1331595	  746.9	  652.5	 5863.0	...
1331596	  747.0	  652.7	 5864.0	...
1331597	  746.9	  653.1	 5864.0	...
1331598	  746.8	  653.2	 5864.0	...
1331599	  746.7	  653.3	 5864.0	...
1331600	  746.7	  653.2	 5864.0	...
1331601	  746.5	  653.0	 5862.0	...
1331602	  746.2	  652.9	 5859.0	...
1331603	  746.0	  652.8	 5856.0	...
1331604	  746.1	  652.8	 5855.0	...
1331605	  746.4	  652.7	 5856.0	...
1331606	  746.6	  652.6	 5859.0	...
1331607	  746.7	  652.6	 5861.0	...
1331608	  746.7	  652.7	 5859.0	...
1331609	  746.6	  653.0	 5855.0	...
1331610	  746.7	  653.1	 5853.0	...
1331611	  746.8	  653.3	 5854.0	...
1331612	  746.8	  653.4	 5856.0	...
1331613	  746.8	  653.4	 5856.0	...
1331614	  746.8	  653.5	 5855.0	...
1331615	  746.8	  653.5	 5853.0	...
1331616	  746.8	  653.5	 5851.0	...
1331617	  746.5	  653.6	 5849.0	...
1331618	  746.3	  653.6	 5848.0	...
1331619	  746.0	  653.8	 5846.0	...
1331620	  745.9	  654.0	 5846.0	...
1331621	  745.7	  653.8	 5847.0	...
1331622	  745.6	  653.3	 5847.0	...
1331623	  745.5	  652.9	 5845.0	...
1331624	  745.5	  653.0	 5844.0	...
1331625	  745.5	  653.0	 5844.0	...
1331626	  745.6	  653.1	 5844.0	...
1331627	  745.7	  653.2	 5842.0	...
1331628	  745.8	  653.7	 5840.0	...
1331629	  745.9	  654.1	 5838.0	...
1331630	  745.9	  654.4	 5838.0	...
1331631	  745.9	  654.2	 5839.0	...
1331632	  745.8	  653.9	 5840.0	...
1331633	  745.8	  653.9	 5841.0	...
1331634	  745.7	  653.7	 5841.0	...
1331635	  745.7	  653.7	 5840.0	...
1331636	  745.8	  653.8	 5840.0	...
1331637	  745.8	  654.0	 5840.0	...
1331638	  745.8	  654.1	 5840.0	...
1331639	  745.8	  654.0	 5840.0	...
1331640	  745.8	  653.9	 5840.0	...
1331641	  745.8	  653.7	 5840.0	...
1331642	  745.8	  653.8	 5836.0	...
1331643	  745.8	  653.9	 5833.0	...
1331644	  745.9	  654.0	 5831.0	...
1331645	  745.9	  654.1	 5833.0	...
1331646	  745.9	  654.0	 5836.0	...
1331647	  745.9	  654.0	 5834.0	...
1331648	  745.9	  654.2	 5830.0	...
1331649	  746.1	  654.4	 5826.0	...
1331650	  746.4	  654.4	 5826.0	...
1331651	  746.6	  654.5	 5825.0	...
1331652	  746.3	  654.5	 5825.0	...
1331653	  746.1	  654.6	 5825.0	...
1331654	  745.9	  654.3	 5828.0	...
1331655	  745.9	  654.1	 5832.0	...
1331656	  745.7	  654.2	 5831.0	...
1331657	  745.5	  654.5	 5826.0	...
1331658	  745.3	  654.9	 5823.0	...
1331659	  745.2	  654.9	 5826.0	...
1331660	  745.1	  654.9	 5829.0	...
1331661	  745.0	  654.8	 5827.0	...
1331662	  745.1	  654.9	 5825.0	...
1331663	  745.2	  655.1	 5823.0	...
1331664	  745.5	  655.3	 5822.0	...
1331665	  745.7	  655.6	 5821.0	...
1331666	  745.9	  655.5	 5820.0	...
1331667	  745.7	  655.5	 5818.0	...
1331668	  745.5	  655.4	 5818.0	...
1331669	  745.4	  655.5	 5817.0	...
1331670	  745.4	  655.5	 5819.0	...
1331671	  745.4	  655.6	 5822.0	...
1331672	  745.2	  655.7	 5823.0	...
1331673	  745.1	  656.3	 5819.0	...
1331674	  745.2	  656.8	 5816.0	...
1331675	  745.2	  657.3	 5813.0	...
1331676	  745.1	  657.3	 5814.0	...
1331677	  744.9	  657.4	 5814.0	...
1331678	  744.7	  657.6	 5815.0	...
1331679	  744.6	  657.7	 5815.0	...
1331680	  744.5	  657.7	 5813.0	...
1331681	  744.5	  657.8	 5811.0	...
1331682	  744.5	  657.8	 5810.0	...
1331683	  744.7	  657.9	 5810.0	...
1331684	  744.8	  658.0	 5808.0	...
1331685	  745.0	  658.0	 5807.0	...
1331686	  745.1	  657.7	 5806.0	...
1331687	  745.1	  657.4	 5808.0	...
1331688	  745.1	  657.3	 5810.0	...
1331689	  745.1	  657.3	 5810.0	...
1331690	  745.1	  657.4	 5807.0	...
1331691	  745.0	  657.4	 5803.0	...
1331692	  745.0	  657.7	 5799.0	...
1331693	  744.9	  658.1	 5798.0	...
1331694	  745.0	  658.3	 5798.0	...
1331695	  744.9	  658.1	 5797.0	...
1331696	  744.9	  657.9	 5797.0	...
1331697	  744.9	  657.9	 5797.0	...
1331698	  745.1	  657.8	 5797.0	...
1331699	  745.3	  657.4	 5796.0	...
1331700	  745.5	  657.0	 5795.0	...
1331701	  745.4	  656.7	 5794.0	...
1331702	  745.3	  656.7	 5794.0	...
1331703	  745.2	  656.8	 5791.0	...
1331704	  745.3	  657.0	 5789.0	...
1331705	  745.5	  657.1	 5788.0	...
1331706	  745.6	  657.1	 5788.0	...
1331707	  745.4	  657.0	 5788.0	...
1331708	  745.3	  656.8	 5790.0	...
1331709	  745.2	  656.7	 5793.0	...
1331710	  745.3	  656.5	 5796.0	...
1331711	  745.4	  656.5	 5796.0	...
1331712	  745.5	  656.6	 5796.0	...
1331713	  745.5	  657.0	 5796.0	...
1331714	  745.5	  657.1	 5794.0	...
1331715	  745.4	  657.3	 5793.0	...
1331716	  745.4	  657.2	 5793.0	...
1331717	  745.5	  657.2	 5792.0	...
1331718	  745.6	  657.2	 5792.0	...
1331719	  745.5	  657.3	 5791.0	...
1331720	  745.4	  657.5	 5791.0	...
1331721	  745.3	  657.6	 5790.0	...
1331722	  745.3	  657.6	 5789.0	...
1331723	  745.3	  657.5	 5788.0	...
1331724	  745.3	  657.6	 5786.0	...
1331725	  745.3	  657.6	 5785.0	...
1331726	  745.4	  657.8	 5784.0	...
1331727	  745.6	  657.9	 5783.0	...
1331728	  745.8	  658.0	 5780.0	...
1331729	  745.8	  658.0	 5778.0	...
1331730	  745.6	  658.0	 5774.0	...
1331731	  745.5	  658.0	 5774.0	...
1331732	  745.3	  657.9	 5774.0	...
1331733	  745.1	  657.7	 5776.0	...
1331734	  745.0	  657.5	 5778.0	...
1331735	  745.0	  657.5	 5778.0	...
1331736	  745.0	  657.6	 5778.0	...
1331737	  745.0	  657.6	 5777.0	...
1331738	  745.0	  657.8	 5777.0	...
1331739	  744.8	  658.0	 5777.0	...
1331740	  744.6	  658.2	 5775.0	...
1331741	  744.5	  658.3	 5773.0	...
1331742	  744.6	  658.4	 5773.0	...
1331743	  744.7	  658.0	 5773.0	...
1331744	  744.6	  657.7	 5774.0	...
1331745	  744.5	  657.3	 5773.0	...
1331746	  744.2	  657.3	 5774.0	...
1331747	  744.2	  657.2	 5774.0	...
1331748	  744.1	  657.0	 5774.0	...
1331749	  744.2	  656.8	 5773.0	...
1331750	  744.2	  656.7	 5771.0	...
1331751	  744.4	  656.7	 5769.0	...
1331752	  744.9	  656.8	 5768.0	...
1331753	  745.3	  656.7	 5769.0	...
1331754	  745.6	  656.5	 5771.0	...
1331755	  745.7	  656.4	 5772.0	...
1331756	  745.3	  656.4	 5773.0	...
1331757	  745.0	  656.6	 5772.0	...
1331758	  744.6	  656.8	 5771.0	...
1331759	  744.6	  657.1	 5770.0	...
1331760	  744.5	  657.3	 5768.0	...
1331761	  744.5	  657.1	 5767.0	...
1331762	  744.5	  656.8	 5765.0	...
1331763	  744.5	  656.6	 5764.0	...
1331764	  744.5	  656.5	 5764.0	...
1331765	  744.5	  656.4	 5765.0	...
1331766	  744.5	  656.3	 5767.0	...
1331767	  744.5	  656.3	 5768.0	...
1331768	  744.6	  656.4	 5765.0	...
1331769	  744.7	  656.4	 5763.0	...
1331770	  744.6	  656.3	 5762.0	...
1331771	  744.4	  656.2	 5764.0	...
1331772	  744.3	  656.0	 5765.0	...
1331773	  744.4	  656.0	 5766.0	...
1331774	  744.4	  656.5	 5767.0	...
1331775	  744.4	  657.0	 5764.0	...
1331776	  744.3	  657.5	 5761.0	...
1331777	  744.3	  657.5	 5756.0	...
1331778	  744.4	  657.5	 5755.0	...
1331779	  744.5	  657.4	 5755.0	...
1331780	  744.5	  657.2	 5755.0	...
1331781	  744.5	  657.0	 5756.0	...
1331782	  744.5	  656.9	 5756.0	...
1331783	  744.4	  656.7	 5757.0	...
1331784	  745.0	  656.3	 5757.0	...
1331785	  745.7	  655.7	 5759.0	...
1331786	  746.6	  654.9	 5760.0	...
1331787	  746.7	  654.3	 5756.0	...
1331788	  747.0	  653.9	 5752.0	...
1331789	  747.5	  653.2	 5748.0	...
1331790	  747.9	  652.0	 5746.0	...
1331791	  748.2	  650.9	 5744.0	...
1331792	  748.3	  650.3	 5742.0	...
1331793	  748.4	  650.2	 5743.0	...
1331794	  748.7	  650.1	 5744.0	...
1331795	  748.9	  649.7	 5747.0	...
1331796	  749.1	  649.3	 5749.0	...
1331797	  749.1	  648.9	 5751.0	...
1331798	  749.6	  648.3	 5750.0	...
1331799	  750.0	  647.7	 5748.0	...
1331800	  750.5	  647.0	 5749.0	...
1331801	  750.6	  646.7	 5751.0	...
1331802	  750.6	  646.5	 5754.0	...
1331803	  750.6	  646.5	 5750.0	...
1331804	  750.7	  646.5	 5746.0	...
1331805	  750.8	  646.4	 5744.0	...
1331806	  750.7	  646.2	 5747.0	...
1331807	  750.6	  646.0	 5749.0	...
1331808	  750.5	  645.9	 5748.0	...
1331809	  750.7	  645.5	 5747.0	...
1331810	  751.0	  645.2	 5746.0	...
1331811	  751.3	  645.3	 5747.0	...
1331812	  751.3	  645.7	 5748.0	...
1331813	  751.2	  646.6	 5750.0	...
1331814	  751.1	  647.2	 5751.0	...
1331815	  751.0	  647.5	 5751.0	...
1331816	  751.0	  647.4	 5753.0	...
1331817	  751.3	  646.8	 5754.0	...
1331818	  751.6	  646.4	 5754.0	...
1331819	  751.6	  646.0	 5754.0	...
1331820	  751.3	  646.1	 5752.0	...
1331821	  751.3	  646.1	 5749.0	...
1331822	  751.5	  646.2	 5746.0	...
1331823	  751.6	  646.1	 5745.0	...
1331824	  751.5	  645.6	 5747.0	...
1331825	  751.5	  645.1	 5750.0	...
1331826	  751.4	  644.6	 5751.0	...
1331827	  751.3	  644.6	 5750.0	...
1331828	  751.2	  644.6	 5749.0	...
1331829	  751.2	  644.6	 5747.0	...
1331830	  751.2	  644.6	 5745.0	...
1331831	  751.3	  644.7	 5745.0	...
1331832	  751.3	  644.8	 5747.0	...
1331833	  751.3	  644.8	 5749.0	...
1331834	  751.3	  644.8	 5748.0	...
1331835	  751.3	  645.2	 5748.0	...
1331836	  751.5	  645.5	 5747.0	...
1331837	  751.6	  645.9	 5747.0	...
1331838	  751.7	  645.9	 5747.0	...
1331839	  751.7	  646.0	 5746.0	...
1331840	  751.5	  646.3	 5745.0	...
1331841	  751.5	  646.6	 5741.0	...
1331842	  751.4	  646.8	 5738.0	...
1331843	  751.3	  646.8	 5735.0	...
1331844	  751.5	  646.5	 5735.0	...
1331845	  751.7	  646.3	 5738.0	...
1331846	  751.9	  646.1	 5739.0	...
1331847	  752.0	  646.2	 5740.0	...
1331848	  752.0	  646.4	 5739.0	...
1331849	  752.3	  646.7	 5738.0	...
1331850	  752.6	  647.0	 5738.0	...
1331851	  752.8	  647.3	 5736.0	...
1331852	  752.7	  647.5	 5735.0	...
1331853	  752.7	  647.7	 5734.0	...
1331854	  752.8	  647.7	 5731.0	...
1331855	  752.8	  647.6	 5727.0	...
1331856	  752.7	  648.1	 5724.0	...
1331857	  752.5	  648.5	 5723.0	...
1331858	  752.4	  649.0	 5721.0	...
1331859	  752.7	  649.1	 5719.0	...
1331860	  753.0	  649.2	 5717.0	...
1331861	  753.1	  649.3	 5716.0	...
1331862	  753.6	  649.3	 5717.0	...
1331863	  754.1	  649.3	 5719.0	...
1331864	  754.7	  649.2	 5719.0	...
1331865	  754.8	  649.2	 5718.0	...
1331866	  754.9	  649.4	 5717.0	...
1331867	  755.0	  650.0	 5716.0	...
1331868	  754.9	  650.6	 5716.0	...
1331869	  754.8	  651.0	 5716.0	...
1331870	  754.6	  650.8	 5716.0	...
1331871	  754.7	  650.6	 5717.0	...
1331872	  754.9	  650.6	 5717.0	...
1331873	  755.0	  650.6	 5716.0	...
1331874	  755.3	  650.7	 5715.0	...
1331875	  755.7	  650.8	 5713.0	...
1331876	  756.0	  650.8	 5712.0	...
1331877	  756.1	  650.9	 5710.0	...
1331878	  756.1	  650.7	 5708.0	...
1331879	  756.0	  650.6	 5705.0	...
1331880	  756.0	  651.0	 5704.0	...
1331881	  756.0	  651.5	 5704.0	...
1331882	  756.0	  652.0	 5705.0	...
1331883	  756.0	  652.2	 5702.0	...
1331884	  756.1	  652.6	 5698.0	...
1331885	  756.2	  653.0	 5695.0	...
1331886	  756.3	  653.2	 5695.0	...
1331887	  756.5	  653.2	 5695.0	...
1331888	  756.7	  653.3	 5696.0	...
1331889	  757.2	  653.4	 5696.0	...
1331890	  757.5	  653.4	 5695.0	...
1331891	  757.5	  653.3	 5695.0	...
1331892	  757.1	  653.3	 5694.0	...
1331893	  756.9	  653.3	 5694.0	...
1331894	  757.1	  653.2	 5695.0	...
1331895	  757.3	  653.2	 5695.0	...
1331896	  757.5	  653.0	 5697.0	...
1331897	  757.5	  652.8	 5697.0	...
1331898	  757.7	  652.7	 5697.0	...
1331899	  757.8	  652.8	 5697.0	...
1331900	  757.8	  653.0	 5694.0	...
1331901	  757.6	  653.2	 5692.0	...
1331902	  757.5	  653.0	 5691.0	...
1331903	  757.5	  652.7	 5690.0	...
1331904	  757.7	  652.9	 5689.0	...
1331905	  757.8	  653.3	 5686.0	...
1331906	  757.9	  653.6	 5681.0	...
1331907	  758.0	  653.4	 5678.0	...
1331908	  757.9	  653.5	 5676.0	...
1331909	  757.8	  653.5	 5677.0	...
1331910	  757.8	  653.5	 5677.0	...
1331911	  757.7	  653.2	 5678.0	...
1331912	  758.1	  652.9	 5679.0	...
1331913	  758.4	  652.9	 5680.0	...
1331914	  758.6	  653.5	 5679.0	...
1331915	  758.4	  654.4	 5677.0	...
1331916	  758.2	  655.1	 5675.0	...
1331917	  758.2	  655.4	 5674.0	...
1331918	  758.3	  655.3	 5674.0	...
1331919	  758.5	  655.3	 5675.0	...
1331920	  758.6	  655.3	 5672.0	...
1331921	  758.6	  655.4	 5669.0	...
1331922	  758.7	  655.3	 5666.0	...
1331923	  758.8	  655.2	 5668.0	...
1331924	  758.8	  655.1	 5670.0	...
1331925	  758.8	  654.8	 5672.0	...
1331926	  758.8	  654.5	 5673.0	...
1331927	  758.8	  654.1	 5671.0	...
1331928	  758.7	  654.0	 5667.0	...
1331929	  758.7	  654.0	 5662.0	...
1331930	  758.5	  654.0	 5660.0	...
1331931	  758.5	  654.1	 5658.0	...
1331932	  758.5	  654.0	 5660.0	...
1331933	  758.5	  654.0	 5664.0	...
1331934	  758.6	  654.2	 5663.0	...
1331935	  758.7	  654.4	 5659.0	...
1331936	  758.8	  654.6	 5654.0	...
1331937	  759.1	  654.5	 5655.0	...
1331938	  759.2	  654.5	 5655.0	...
1331939	  759.3	  654.5	 5655.0	...
1331940	  759.2	  654.5	 5656.0	...
1331941	  759.3	  654.5	 5658.0	...
1331942	  759.6	  654.4	 5661.0	...
1331943	  759.7	  654.4	 5661.0	...
1331944	  759.6	  654.8	 5661.0	...
1331945	  759.4	  655.1	 5659.0	...
1331946	  759.4	  655.1	 5657.0	...
1331947	  759.5	  654.9	 5655.0	...
1331948	  759.7	  654.8	 5652.0	...
1331949	  759.8	  655.0	 5650.0	...
1331950	  759.8	  655.0	 5650.0	...
1331951	  759.7	  654.9	 5652.0	...
1331952	  759.6	  655.1	 5654.0	...
1331953	  759.5	  655.3	 5654.0	...
1331954	  759.5	  655.5	 5655.0	...
1331955	  759.5	  655.5	 5656.0	...
1331956	  759.6	  655.4	 5658.0	...
1331957	  759.8	  655.5	 5658.0	...
1331958	  759.8	  655.7	 5657.0	...
1331959	  759.7	  655.8	 5657.0	...
1331960	  759.5	  655.8	 5656.0	...
1331961	  759.5	  655.4	 5656.0	...
1331962	  759.6	  655.1	 5655.0	...
1331963	  759.7	  654.8	 5653.0	...
1331964	  759.8	  654.8	 5652.0	...
1331965	  759.9	  654.7	 5653.0	...
1331966	  759.9	  654.7	 5654.0	...
1331967	  760.0	  654.6	 5654.0	...
1331968	  759.8	  654.7	 5655.0	...
1331969	  759.7	  654.8	 5654.0	...
1331970	  759.5	  654.8	 5654.0	...
1331971	  759.6	  654.8	 5653.0	...
1331972	  759.6	  654.7	 5654.0	...
1331973	  759.5	  654.6	 5654.0	...
1331974	  759.5	  654.5	 5654.0	...
1331975	  759.5	  654.4	 5652.0	...
1331976	  759.5	  654.4	 5651.0	...
1331977	  759.5	  654.2	 5651.0	...
1331978	  759.5	  654.1	 5652.0	...
1331979	  759.5	  653.9	 5652.0	...
1331980	  759.7	  653.9	 5651.0	...
1331981	  759.8	  653.8	 5651.0	...
1331982	  759.8	  653.8	 5651.0	...
1331983	  759.9	  653.8	 5651.0	...
1331984	  759.8	  654.1	 5648.0	...
1331985	  759.8	  654.4	 5645.0	...
1331986	  759.7	  654.6	 5641.0	...
1331987	  759.7	  654.8	 5641.0	...
1331988	  759.7	  655.0	 5642.0	...
1331989	  759.6	  655.0	 5642.0	...
1331990	  759.5	  654.5	 5642.0	...
1331991	  759.7	  654.1	 5642.0	...
1331992	  759.9	  653.8	 5642.0	...
1331993	  760.0	  653.7	 5643.0	...
1331994	  759.9	  654.0	 5642.0	...
1331995	  759.8	  654.4	 5641.0	...
1331996	  759.8	  654.8	 5639.0	...
1331997	  759.8	  654.8	 5638.0	...
1331998	  759.9	  654.7	 5638.0	...
1331999	  760.0	  654.6	 5640.0	...
1332000	  760.2	  654.5	 5642.0	...
1332001	  760.3	  654.6	 5642.0	...
1332002	  760.3	  654.6	 5640.0	...
1332003	  760.4	  654.7	 5639.0	...
1332004	  760.5	  654.7	 5638.0	...
1332005	  760.6	  654.7	 5638.0	...
1332006	  760.7	  654.7	 5637.0	...
1332007	  760.8	  654.7	 5635.0	...
1332008	  760.8	  654.8	 5633.0	...
1332009	  760.8	  654.8	 5635.0	...
1332010	  760.7	  654.9	 5636.0	...
1332011	  760.5	  654.9	 5637.0	...
1332012	  760.5	  655.0	 5638.0	...
1332013	  760.6	  654.8	 5640.0	...
1332014	  760.7	  654.7	 5642.0	...
1332015	  760.8	  654.6	 5641.0	...
1332016	  760.8	  654.6	 5639.0	...
1332017	  760.8	  654.5	 5637.0	...
1332018	  760.7	  654.5	 5633.0	...
1332019	  760.7	  654.4	 5630.0	...
1332020	  760.7	  654.2	 5632.0	...
1332021	  760.7	  654.0	 5636.0	...
1332022	  760.7	  654.2	 5640.0	...
1332023	  760.7	  654.5	 5641.0	...
1332024	  760.6	  654.8	 5642.0	...
1332025	  760.6	  654.9	 5639.0	...
1332026	  760.6	  654.9	 5636.0	...
1332027	  760.6	  654.8	 5632.0	...
1332028	  760.7	  655.2	 5632.0	...
1332029	  760.8	  655.6	 5632.0	...
1332030	  761.1	  655.7	 5632.0	...
1332031	  761.3	  655.4	 5636.0	...
1332032	  761.6	  655.2	 5640.0	...
1332033	  761.6	  655.2	 5645.0	...
1332034	  761.7	  655.5	 5645.0	...
1332035	  761.7	  655.7	 5643.0	...
1332036	  761.6	  655.9	 5640.0	...
1332037	  761.6	  655.9	 5637.0	...
1332038	  761.6	  655.9	 5638.0	...
1332039	  761.5	  655.9	 5639.0	...
1332040	  761.4	  656.1	 5640.0	...
1332041	  761.4	  656.4	 5641.0	...
1332042	  761.4	  656.7	 5641.0	...
1332043	  761.5	  656.8	 5639.0	...
1332044	  761.5	  656.7	 5639.0	...
1332045	  761.6	  656.3	 5638.0	...
1332046	  761.7	  656.1	 5639.0	...
1332047	  761.7	  656.1	 5636.0	...
1332048	  761.4	  656.2	 5633.0	...
1332049	  761.2	  656.3	 5632.0	...
1332050	  761.1	  655.9	 5634.0	...
1332051	  760.9	  655.6	 5636.0	...
1332052	  760.8	  655.9	 5635.0	...
1332053	  760.7	  656.3	 5633.0	...
1332054	  760.8	  656.7	 5631.0	...
1332055	  760.7	  656.5	 5630.0	...
1332056	  760.8	  656.3	 5629.0	...
1332057	  760.9	  656.4	 5630.0	...
1332058	  761.1	  656.4	 5631.0	...
1332059	  761.1	  656.4	 5632.0	...
1332060	  761.2	  656.4	 5633.0	...
1332061	  761.2	  656.3	 5633.0	...
1332062	  761.1	  656.3	 5636.0	...
1332063	  761.1	  656.1	 5639.0	...
1332064	  761.2	  656.1	 5638.0	...
1332065	  761.3	  656.1	 5635.0	...
1332066	  761.5	  656.0	 5632.0	...
1332067	  761.5	  655.7	 5633.0	...
1332068	  761.6	  655.5	 5636.0	...
1332069	  761.6	  655.5	 5638.0	...
1332070	  761.5	  655.5	 5640.0	...
1332071	  761.4	  655.6	 5640.0	...
1332072	  761.3	  655.6	 5641.0	...
1332073	  761.3	  655.3	 5641.0	...
1332074	  761.3	  655.0	 5642.0	...
1332075	  761.3	  654.6	 5643.0	...
1332076	  761.3	  654.8	 5644.0	...
1332077	  761.1	  654.9	 5642.0	...
1332078	  760.8	  654.9	 5639.0	...
1332079	  760.6	  654.8	 5636.0	...
1332080	  760.5	  654.7	 5636.0	...
1332081	  760.5	  654.7	 5636.0	...
1332082	  760.5	  654.7	 5638.0	...
1332083	  760.5	  655.0	 5639.0	...
1332084	  760.7	  655.3	 5640.0	...
1332085	  760.8	  655.5	 5639.0	...
1332086	  760.9	  655.5	 5638.0	...
1332087	  760.9	  655.4	 5636.0	...
1332088	  760.9	  655.4	 5635.0	...
1332089	  760.8	  655.3	 5634.0	...
1332090	  760.8	  655.1	 5634.0	...
1332091	  760.8	  654.9	 5633.0	...
1332092	  760.6	  654.7	 5635.0	...
1332093	  760.4	  654.6	 5636.0	...
1332094	  760.2	  654.7	 5638.0	...
1332095	  760.1	  654.7	 5639.0	...
1332096	  760.4	  654.6	 5640.0	...
1332097	  760.7	  654.6	 5641.0	...
1332098	  761.0	  654.8	 5641.0	...
1332099	  761.1	  655.0	 5642.0	...
1332100	  761.0	  655.3	 5643.0	...
1332101	  761.0	  655.3	 5643.0	...
1332102	  760.9	  655.4	 5642.0	...
1332103	  760.8	  655.5	 5641.0	...
1332104	  760.8	  655.3	 5641.0	...
1332105	  760.7	  654.9	 5640.0	...
1332106	  760.5	  654.6	 5640.0	...
1332107	  760.9	  654.6	 5639.0	...
1332108	  761.2	  654.5	 5638.0	...
1332109	  761.3	  654.6	 5637.0	...
1332110	  760.9	  654.6	 5636.0	...
1332111	  760.6	  654.8	 5636.0	...
1332112	  760.6	  654.9	 5636.0	...
1332113	  760.7	  654.9	 5640.0	...
1332114	  760.8	  654.5	 5643.0	...
1332115	  760.9	  654.2	 5646.0	...
1332116	  760.9	  654.1	 5645.0	...
1332117	  760.8	  654.0	 5645.0	...
1332118	  760.8	  654.0	 5646.0	...
1332119	  760.8	  654.0	 5646.0	...
1332120	  761.0	  653.7	 5646.0	...
1332121	  761.1	  653.4	 5645.0	...
1332122	  761.2	  653.2	 5645.0	...
1332123	  761.1	  653.5	 5645.0	...
1332124	  760.9	  653.7	 5648.0	...
1332125	  760.7	  653.8	 5652.0	...
1332126	  760.7	  653.8	 5656.0	...
1332127	  760.7	  653.7	 5657.0	...
1332128	  760.5	  653.4	 5657.0	...
1332129	  760.3	  653.2	 5656.0	...
1332130	  760.5	  652.9	 5655.0	...
1332131	  760.9	  652.8	 5655.0	...
1332132	  761.2	  652.8	 5656.0	...
1332133	  761.3	  652.9	 5658.0	...
1332134	  761.5	  652.9	 5658.0	...
1332135	  761.8	  652.8	 5657.0	...
1332136	  762.1	  652.8	 5657.0	...
1332137	  762.1	  652.8	 5657.0	...
1332138	  761.8	  653.2	 5657.0	...
1332139	  761.5	  653.5	 5657.0	...
1332140	  761.3	  653.8	 5659.0	...
1332141	  761.2	  653.9	 5661.0	...
1332142	  761.4	  653.9	 5664.0	...
1332143	  761.8	  653.7	 5665.0	...
1332144	  762.1	  653.6	 5665.0	...
1332145	  762.1	  653.7	 5664.0	...
1332146	  762.1	  654.1	 5664.0	...
1332147	  762.2	  654.6	 5663.0	...
1332148	  762.3	  654.9	 5662.0	...
1332149	  762.4	  655.1	 5661.0	...
1332150	  762.7	  656.2	 5662.0	...
1332151	  763.0	  657.4	 5661.0	...
1332152	  763.3	  658.5	 5656.0	...
1332153	  763.3	  659.4	 5649.0	...
1332154	  763.4	  660.8	 5641.0	...
1332155	  763.7	  662.6	 5637.0	...
EFIX R   1327951	1332155	4205	  753.1	  637.9	   5386
SSACC R  1332156
1332156	  764.0	  663.8	 5634.0	...
1332157	  764.3	  664.9	 5630.0	...
1332158	  764.4	  666.0	 5625.0	...
1332159	  764.7	  668.1	 5619.0	...
1332160	  764.9	  670.7	 5611.0	...
1332161	  765.1	  673.6	 5601.0	...
1332162	  765.0	  676.4	 5592.0	...
1332163	  765.0	  678.8	 5582.0	...
1332164	  764.8	  681.8	 5571.0	...
1332165	  765.0	  685.2	 5563.0	...
1332166	  764.6	  688.4	 5553.0	...
1332167	  764.5	  691.3	 5541.0	...
1332168	  764.4	  694.8	 5526.0	...
1332169	  764.8	  698.2	 5510.0	...
1332170	  765.4	  702.2	 5497.0	...
1332171	  765.9	  705.9	 5476.0	...
1332172	  766.3	  710.7	 5454.0	...
1332173	  766.6	  715.3	 5437.0	...
1332174	  766.6	  721.0	 5417.0	...
1332175	  766.9	  727.2	 5396.0	...
1332176	  767.3	  733.8	 5368.0	...
1332177	  767.9	  740.2	 5342.0	...
1332178	  768.7	  747.9	 5312.0	...
1332179	  769.2	  757.1	 5278.0	...
1332180	  770.0	  767.7	 5239.0	...
1332181	  770.6	  779.8	 5193.0	...
1332182	  771.8	  793.8	 5137.0	...
1332183	  773.1	  809.4	 5078.0	...
1332184	  774.8	  826.0	 5012.0	...
1332185	  776.6	  844.0	 4946.0	...
1332186	  778.7	  863.5	 4871.0	...
1332187	  780.5	  884.0	 4792.0	...
1332188	  782.3	  905.4	 4704.0	...
1332189	  784.3	  928.0	 4617.0	...
1332190	  786.2	  952.4	 4524.0	...
1332191	  788.2	  977.8	 4423.0	...
1332192	  790.2	 1004.3	 4320.0	...
1332193	  792.9	 1030.9	 4213.0	...
1332194	  795.1	 1059.4	 4105.0	...
1332195	  797.5	 1089.6	 3990.0	...
1332196	  800.3	 1121.9	 3870.0	...
1332197	  802.5	 1154.8	 3748.0	...
1332198	  804.3	 1189.1	 3616.0	...
1332199	  805.8	 1224.7	 3484.0	...
1332200	  807.9	 1261.9	 3345.0	...
1332201	  809.5	 1300.4	 3201.0	...
1332202	  811.3	 1340.6	 3053.0	...
1332203	  812.4	 1368.0	 2954.0	...
1332204	  813.3	 1382.0	 2906.0	...
1332205	  813.3	 1382.0	 2906.0	...
SBLINK R 1332206
1332206	   .	   .	    0.0	...
1332207	   .	   .	    0.0	...
1332208	   .	   .	    0.0	...
1332209	   .	   .	    0.0	...
1332210	   .	   .	    0.0	...
1332211	   .	   .	    0.0	...
1332212	   .	   .	    0.0	...
1332213	   .	   .	    0.0	...
1332214	   .	   .	    0.0	...
1332215	   .	   .	    0.0	...
1332216	   .	   .	    0.0	...
1332217	   .	   .	    0.0	...
1332218	   .	   .	    0.0	...
1332219	   .	   .	    0.0	...
1332220	   .	   .	    0.0	...
1332221	   .	   .	    0.0	...
1332222	   .	   .	    0.0	...
1332223	   .	   .	    0.0	...
1332224	   .	   .	    0.0	...
1332225	   .	   .	    0.0	...
1332226	   .	   .	    0.0	...
1332227	   .	   .	    0.0	...
1332228	   .	   .	    0.0	...
1332229	   .	   .	    0.0	...
1332230	   .	   .	    0.0	...
1332231	   .	   .	    0.0	...
1332232	   .	   .	    0.0	...
1332233	   .	   .	    0.0	...
1332234	   .	   .	    0.0	...
1332235	   .	   .	    0.0	...
1332236	   .	   .	    0.0	...
1332237	   .	   .	    0.0	...
1332238	   .	   .	    0.0	...
1332239	   .	   .	    0.0	...
1332240	   .	   .	    0.0	...
1332241	   .	   .	    0.0	...
1332242	   .	   .	    0.0	...
1332243	   .	   .	    0.0	...
1332244	   .	   .	    0.0	...
1332245	   .	   .	    0.0	...
1332246	   .	   .	    0.0	...
1332247	   .	   .	    0.0	...
1332248	   .	   .	    0.0	...
1332249	   .	   .	    0.0	...
1332250	   .	   .	    0.0	...
1332251	   .	   .	    0.0	...
1332252	   .	   .	    0.0	...
1332253	   .	   .	    0.0	...
1332254	   .	   .	    0.0	...
1332255	   .	   .	    0.0	...
1332256	   .	   .	    0.0	...
1332257	   .	   .	    0.0	...
1332258	   .	   .	    0.0	...
1332259	   .	   .	    0.0	...
1332260	   .	   .	    0.0	...
1332261	   .	   .	    0.0	...
1332262	   .	   .	    0.0	...
1332263	   .	   .	    0.0	...
1332264	   .	   .	    0.0	...
1332265	   .	   .	    0.0	...
1332266	   .	   .	    0.0	...
1332267	   .	   .	    0.0	...
1332268	   .	   .	    0.0	...
1332269	   .	   .	    0.0	...
1332270	   .	   .	    0.0	...
1332271	   .	   .	    0.0	...
1332272	   .	   .	    0.0	...
1332273	   .	   .	    0.0	...
1332274	   .	   .	    0.0	...
1332275	   .	   .	    0.0	...
1332276	   .	   .	    0.0	...
1332277	   .	   .	    0.0	...
1332278	   .	   .	    0.0	...
1332279	   .	   .	    0.0	...
1332280	   .	   .	    0.0	...
1332281	   .	   .	    0.0	...
1332282	   .	   .	    0.0	...
1332283	   .	   .	    0.0	...
1332284	   .	   .	    0.0	...
1332285	   .	   .	    0.0	...
1332286	   .	   .	    0.0	...
1332287	   .	   .	    0.0	...
1332288	   .	   .	    0.0	...
1332289	   .	   .	    0.0	...
1332290	   .	   .	    0.0	...
1332291	   .	   .	    0.0	...
1332292	   .	   .	    0.0	...
1332293	   .	   .	    0.0	...
1332294	   .	   .	    0.0	...
1332295	   .	   .	    0.0	...
1332296	   .	   .	    0.0	...
1332297	   .	   .	    0.0	...
1332298	   .	   .	    0.0	...
1332299	   .	   .	    0.0	...
1332300	   .	   .	    0.0	...
1332301	   .	   .	    0.0	...
1332302	   .	   .	    0.0	...
1332303	   .	   .	    0.0	...
1332304	   .	   .	    0.0	...
1332305	   .	   .	    0.0	...
1332306	   .	   .	    0.0	...
1332307	   .	   .	    0.0	...
1332308	   .	   .	    0.0	...
1332309	   .	   .	    0.0	...
1332310	   .	   .	    0.0	...
1332311	   .	   .	    0.0	...
1332312	   .	   .	    0.0	...
1332313	   .	   .	    0.0	...
1332314	   .	   .	    0.0	...
1332315	   .	   .	    0.0	...
1332316	   .	   .	    0.0	...
1332317	   .	   .	    0.0	...
1332318	   .	   .	    0.0	...
1332319	   .	   .	    0.0	...
1332320	   .	   .	    0.0	...
1332321	   .	   .	    0.0	...
1332322	   .	   .	    0.0	...
1332323	   .	   .	    0.0	...
1332324	   .	   .	    0.0	...
1332325	   .	   .	    0.0	...
1332326	   .	   .	    0.0	...
1332327	   .	   .	    0.0	...
1332328	   .	   .	    0.0	...
1332329	   .	   .	    0.0	...
1332330	   .	   .	    0.0	...
1332331	   .	   .	    0.0	...
1332332	   .	   .	    0.0	...
1332333	   .	   .	    0.0	...
1332334	   .	   .	    0.0	...
1332335	   .	   .	    0.0	...
1332336	   .	   .	    0.0	...
1332337	   .	   .	    0.0	...
1332338	   .	   .	    0.0	...
1332339	   .	   .	    0.0	...
1332340	   .	   .	    0.0	...
1332341	   .	   .	    0.0	...
1332342	   .	   .	    0.0	...
1332343	   .	   .	    0.0	...
1332344	   .	   .	    0.0	...
1332345	   .	   .	    0.0	...
1332346	   .	   .	    0.0	...
1332347	   .	   .	    0.0	...
1332348	   .	   .	    0.0	...
1332349	   .	   .	    0.0	...
1332350	   .	   .	    0.0	...
1332351	   .	   .	    0.0	...
1332352	   .	   .	    0.0	...
1332353	   .	   .	    0.0	...
1332354	   .	   .	    0.0	...
1332355	   .	   .	    0.0	...
1332356	   .	   .	    0.0	...
1332357	   .	   .	    0.0	...
1332358	   .	   .	    0.0	...
1332359	   .	   .	    0.0	...
1332360	   .	   .	    0.0	...
1332361	   .	   .	    0.0	...
1332362	   .	   .	    0.0	...
1332363	   .	   .	    0.0	...
1332364	   .	   .	    0.0	...
1332365	   .	   .	    0.0	...
1332366	   .	   .	    0.0	...
1332367	   .	   .	    0.0	...
1332368	   .	   .	    0.0	...
1332369	   .	   .	    0.0	...
1332370	   .	   .	    0.0	...
1332371	   .	   .	    0.0	...
1332372	   .	   .	    0.0	...
1332373	   .	   .	    0.0	...
1332374	   .	   .	    0.0	...
1332375	   .	   .	    0.0	...
1332376	   .	   .	    0.0	...
1332377	   .	   .	    0.0	...
1332378	   .	   .	    0.0	...
1332379	   .	   .	    0.0	...
1332380	   .	   .	    0.0	...
1332381	   .	   .	    0.0	...
1332382	   .	   .	    0.0	...
1332383	   .	   .	    0.0	...
1332384	   .	   .	    0.0	...
1332385	   .	   .	    0.0	...
1332386	   .	   .	    0.0	...
1332387	   .	   .	    0.0	...
1332388	   .	   .	    0.0	...
1332389	   .	   .	    0.0	...
1332390	   .	   .	    0.0	...
1332391	   .	   .	    0.0	...
1332392	   .	   .	    0.0	...
1332393	   .	   .	    0.0	...
1332394	   .	   .	    0.0	...
1332395	   .	   .	    0.0	...
1332396	   .	   .	    0.0	...
1332397	   .	   .	    0.0	...
1332398	   .	   .	    0.0	...
1332399	   .	   .	    0.0	...
1332400	   .	   .	    0.0	...
1332401	   .	   .	    0.0	...
1332402	   .	   .	    0.0	...
1332403	   .	   .	    0.0	...
1332404	   .	   .	    0.0	...
1332405	   .	   .	    0.0	...
1332406	   .	   .	    0.0	...
1332407	   .	   .	    0.0	...
1332408	   .	   .	    0.0	...
EBLINK R 1332206	1332408	203
1332409	  780.5	 1387.4	 2889.0	...
1332410	  780.5	 1387.4	 2889.0	...
1332411	  780.3	 1385.1	 2895.0	...
1332412	  779.4	 1380.9	 2910.0	...
1332413	  778.2	 1374.3	 2935.0	...
1332414	  777.0	 1367.9	 2963.0	...
1332415	  776.2	 1360.3	 2992.0	...
1332416	  776.0	 1353.8	 3016.0	...
1332417	  775.6	 1346.5	 3039.0	...
1332418	  775.5	 1340.2	 3056.0	...
1332419	  774.8	 1332.7	 3083.0	...
1332420	  773.8	 1326.8	 3104.0	...
1332421	  772.8	 1321.0	 3128.0	...
1332422	  771.7	 1315.3	 3147.0	...
1332423	  771.0	 1309.1	 3171.0	...
1332424	  770.3	 1302.9	 3192.0	...
1332425	  769.6	 1296.3	 3217.0	...
1332426	  768.8	 1289.9	 3241.0	...
1332427	  768.4	 1283.6	 3270.0	...
1332428	  768.1	 1277.4	 3298.0	...
1332429	  767.6	 1271.3	 3320.0	...
1332430	  766.6	 1264.1	 3346.0	...
[truncated: 4,250,163 more chars]
