# Supplementary material for: With an eye on uncertainty: Modelling pupillary responses to environmental volatility
Source: PLoS Comput Biol. 2019 Jul 5;15(7):e1007126. doi: 10.1371/journal.pcbi.1007126 (PMC6636765; doi:10.1371/journal.pcbi.1007126)
Supplement: S5 Data — Zip file containing the pupillometry data for participant 5. (ZIP) [file pcbi.1007126.s005.zip › P5/trial1.asc]

** CONVERTED FROM C:\Users\tparr\Documents\PVR\P5_1212\trial1.edf using edfapi 3.1 Win32 Nov 24 2009 on Tue Dec 12 10:57:37 2017
** DATE: Tue Dec 12 10:12:36 2017
** TYPE: EDF_FILE BINARY EVENT SAMPLE TAGGED
** VERSION: EYELINK II 1
** SOURCE: EYELINK CL
** EYELINK II CL v4.48 Nov 25 2009
** CAMERA: EyeLink CL Version 1.4 Sensor=BHA
** SERIAL NUMBER: CL1-AAD42
** CAMERA_CONFIG: AAD42140.SCD
**

MSG	282281 RECCFG CR 1000 2 0 R
MSG	282281 ELCLCFG MTABLER
MSG	282281 GAZE_COORDS 0.00 0.00 1599.00 1199.00
MSG	282281 THRESHOLDS R 106 237
MSG	282281 ELCL_PROC CENTROID (3)
MSG	282281 ELCL_PCR_PARAM 5 3.0
START	282282 	RIGHT	SAMPLES	EVENTS
PRESCALER	1
VPRESCALER	1
PUPIL	AREA
EVENTS	GAZE	RIGHT	RATE	1000.00	TRACKING	CR	FILTER	2
SAMPLES	GAZE	RIGHT	RATE	1000.00	TRACKING	CR	FILTER	2
MSG	282282 !MODE RECORD CR 1000 2 0 R
282282	  786.1	  560.0	 5016.0	...
INPUT	282282	127
282283	  786.0	  560.1	 5013.0	...
282284	  786.1	  560.0	 5012.0	...
282285	  786.3	  560.1	 5014.0	...
282286	  786.2	  560.0	 5017.0	...
282287	  786.1	  560.1	 5019.0	...
282288	  785.9	  560.0	 5020.0	...
SFIX R   282289
282289	  786.1	  559.7	 5020.0	...
282290	  786.3	  559.5	 5020.0	...
282291	  786.5	  559.4	 5018.0	...
282292	  786.4	  559.5	 5016.0	...
282293	  786.3	  559.6	 5015.0	...
282294	  786.3	  559.8	 5014.0	...
282295	  786.5	  560.1	 5015.0	...
282296	  786.5	  560.2	 5015.0	...
282297	  786.3	  560.2	 5014.0	...
282298	  785.7	  560.0	 5013.0	...
282299	  784.4	  560.1	 5013.0	...
282300	  782.4	  560.3	 5015.0	...
282301	  780.1	  560.2	 5018.0	...
282302	  777.5	  560.0	 5020.0	...
282303	  775.2	  559.1	 5024.0	...
282304	  773.1	  558.6	 5027.0	...
282305	  771.0	  558.3	 5029.0	...
282306	  769.1	  557.8	 5028.0	...
282307	  767.6	  557.1	 5027.0	...
282308	  766.6	  555.8	 5028.0	...
282309	  766.0	  554.9	 5032.0	...
282310	  765.5	  553.9	 5037.0	...
282311	  765.5	  553.3	 5036.0	...
282312	  765.4	  553.1	 5032.0	...
282313	  765.3	  552.5	 5028.0	...
282314	  765.9	  551.7	 5030.0	...
282315	  766.7	  551.0	 5033.0	...
282316	  767.9	  550.8	 5032.0	...
282317	  768.5	  550.8	 5030.0	...
282318	  768.9	  550.5	 5028.0	...
282319	  769.1	  550.2	 5028.0	...
282320	  769.1	  549.8	 5028.0	...
282321	  769.0	  549.6	 5028.0	...
282322	  768.8	  549.5	 5027.0	...
282323	  768.9	  549.5	 5030.0	...
282324	  769.1	  549.5	 5033.0	...
282325	  769.4	  549.7	 5035.0	...
282326	  769.4	  550.2	 5034.0	...
282327	  769.6	  550.5	 5033.0	...
282328	  769.6	  551.0	 5032.0	...
282329	  769.6	  551.3	 5033.0	...
282330	  769.8	  551.6	 5034.0	...
282331	  770.1	  551.7	 5038.0	...
282332	  769.9	  551.8	 5041.0	...
282333	  769.4	  552.1	 5044.0	...
282334	  769.0	  552.0	 5044.0	...
282335	  769.0	  551.9	 5044.0	...
282336	  769.0	  551.7	 5044.0	...
282337	  768.9	  551.7	 5043.0	...
282338	  768.9	  551.7	 5043.0	...
282339	  769.1	  551.7	 5043.0	...
282340	  769.3	  551.7	 5045.0	...
282341	  769.4	  551.7	 5047.0	...
282342	  769.3	  551.8	 5048.0	...
282343	  769.3	  551.9	 5050.0	...
282344	  769.4	  552.0	 5051.0	...
282345	  769.4	  552.0	 5052.0	...
282346	  769.4	  552.0	 5051.0	...
282347	  769.3	  552.0	 5051.0	...
282348	  769.2	  552.1	 5051.0	...
282349	  769.1	  552.1	 5051.0	...
282350	  769.0	  552.2	 5051.0	...
282351	  769.0	  552.2	 5052.0	...
282352	  769.0	  552.2	 5052.0	...
282353	  769.1	  552.1	 5053.0	...
282354	  769.2	  552.0	 5054.0	...
282355	  769.3	  552.1	 5056.0	...
282356	  769.3	  552.4	 5057.0	...
282357	  769.3	  552.8	 5058.0	...
282358	  769.3	  552.9	 5060.0	...
282359	  769.3	  552.7	 5062.0	...
282360	  769.2	  552.6	 5062.0	...
282361	  769.3	  552.5	 5062.0	...
282362	  769.5	  552.4	 5063.0	...
282363	  769.6	  552.3	 5065.0	...
282364	  769.6	  552.4	 5067.0	...
282365	  769.6	  553.0	 5068.0	...
282366	  769.5	  553.6	 5067.0	...
282367	  769.3	  553.8	 5066.0	...
282368	  769.1	  553.5	 5065.0	...
282369	  768.9	  553.3	 5064.0	...
282370	  769.1	  553.5	 5064.0	...
282371	  769.2	  553.6	 5063.0	...
282372	  769.3	  553.6	 5063.0	...
282373	  769.2	  553.6	 5063.0	...
282374	  769.1	  553.7	 5063.0	...
282375	  769.0	  553.7	 5064.0	...
282376	  769.0	  553.7	 5066.0	...
282377	  769.1	  553.7	 5066.0	...
282378	  769.2	  553.6	 5063.0	...
282379	  769.4	  553.6	 5060.0	...
282380	  769.1	  553.6	 5058.0	...
282381	  768.9	  553.6	 5059.0	...
282382	  768.6	  553.4	 5059.0	...
282383	  768.6	  553.1	 5061.0	...
282384	  768.7	  553.1	 5064.0	...
282385	  768.8	  553.4	 5066.0	...
282386	  769.0	  553.7	 5065.0	...
282387	  769.2	  553.6	 5065.0	...
282388	  769.3	  553.5	 5065.0	...
282389	  769.2	  553.4	 5065.0	...
282390	  769.0	  553.2	 5067.0	...
282391	  768.8	  553.1	 5068.0	...
282392	  768.7	  553.0	 5069.0	...
282393	  768.3	  552.8	 5071.0	...
282394	  768.0	  552.6	 5072.0	...
282395	  768.0	  552.5	 5074.0	...
282396	  768.2	  552.7	 5075.0	...
282397	  768.4	  553.2	 5073.0	...
282398	  768.5	  553.6	 5071.0	...
282399	  768.6	  553.9	 5070.0	...
282400	  768.4	  554.0	 5070.0	...
282401	  768.2	  554.1	 5070.0	...
282402	  767.9	  553.6	 5071.0	...
282403	  767.7	  553.1	 5071.0	...
282404	  767.6	  552.7	 5073.0	...
282405	  767.6	  552.8	 5075.0	...
282406	  767.6	  553.3	 5076.0	...
282407	  767.6	  553.8	 5076.0	...
282408	  767.6	  553.8	 5077.0	...
282409	  767.6	  553.5	 5078.0	...
282410	  767.6	  553.2	 5078.0	...
282411	  767.4	  553.1	 5078.0	...
282412	  767.1	  553.0	 5078.0	...
282413	  766.8	  552.9	 5079.0	...
282414	  766.7	  552.9	 5078.0	...
282415	  766.8	  552.8	 5077.0	...
282416	  766.8	  552.8	 5075.0	...
282417	  766.9	  552.8	 5075.0	...
282418	  766.9	  552.6	 5075.0	...
282419	  766.8	  552.3	 5075.0	...
282420	  766.7	  552.3	 5075.0	...
282421	  766.5	  552.6	 5076.0	...
282422	  766.4	  552.8	 5076.0	...
282423	  766.2	  552.7	 5076.0	...
282424	  766.2	  552.1	 5075.0	...
282425	  766.1	  551.6	 5075.0	...
282426	  765.9	  551.2	 5074.0	...
282427	  765.7	  551.3	 5074.0	...
282428	  765.6	  551.4	 5074.0	...
282429	  765.4	  551.6	 5074.0	...
282430	  765.3	  551.6	 5077.0	...
282431	  765.2	  551.5	 5080.0	...
282432	  765.1	  551.5	 5082.0	...
282433	  765.0	  551.5	 5079.0	...
282434	  765.3	  551.7	 5076.0	...
282435	  765.6	  551.8	 5073.0	...
282436	  765.8	  551.8	 5072.0	...
282437	  765.8	  551.8	 5072.0	...
282438	  765.8	  551.4	 5072.0	...
282439	  766.0	  551.2	 5074.0	...
282440	  765.9	  551.1	 5075.0	...
282441	  765.7	  551.3	 5077.0	...
282442	  765.5	  551.5	 5077.0	...
282443	  765.7	  551.6	 5077.0	...
282444	  765.8	  551.5	 5078.0	...
282445	  765.9	  551.5	 5079.0	...
282446	  765.6	  551.7	 5080.0	...
282447	  765.3	  551.8	 5079.0	...
282448	  765.2	  551.9	 5077.0	...
282449	  765.2	  551.9	 5074.0	...
282450	  765.3	  551.8	 5074.0	...
282451	  765.2	  551.6	 5075.0	...
282452	  765.1	  551.3	 5077.0	...
282453	  764.9	  551.1	 5080.0	...
282454	  764.8	  551.0	 5083.0	...
282455	  764.5	  551.1	 5084.0	...
282456	  764.3	  551.2	 5083.0	...
282457	  764.3	  551.3	 5082.0	...
282458	  764.4	  551.4	 5081.0	...
282459	  764.6	  551.5	 5081.0	...
282460	  764.8	  551.5	 5080.0	...
282461	  765.0	  551.7	 5080.0	...
282462	  765.0	  551.8	 5080.0	...
282463	  764.9	  552.0	 5079.0	...
282464	  764.8	  552.0	 5079.0	...
282465	  764.7	  552.0	 5079.0	...
282466	  764.6	  551.9	 5080.0	...
282467	  764.5	  551.6	 5080.0	...
282468	  764.4	  551.3	 5081.0	...
282469	  764.2	  551.0	 5082.0	...
282470	  764.1	  551.0	 5081.0	...
282471	  764.3	  551.2	 5081.0	...
282472	  764.5	  551.6	 5081.0	...
282473	  764.8	  552.1	 5081.0	...
282474	  764.8	  551.8	 5080.0	...
282475	  764.5	  551.4	 5081.0	...
282476	  764.2	  551.0	 5082.0	...
282477	  764.0	  551.1	 5084.0	...
282478	  763.9	  551.0	 5084.0	...
282479	  764.0	  550.9	 5084.0	...
282480	  764.2	  550.8	 5085.0	...
282481	  764.4	  550.8	 5085.0	...
282482	  764.3	  550.7	 5085.0	...
282483	  764.2	  550.7	 5086.0	...
282484	  764.2	  550.6	 5086.0	...
282485	  764.2	  550.4	 5087.0	...
282486	  764.2	  550.2	 5088.0	...
282487	  764.3	  550.7	 5089.0	...
282488	  764.3	  551.3	 5088.0	...
282489	  764.4	  551.8	 5085.0	...
282490	  764.3	  551.9	 5083.0	...
282491	  764.3	  552.0	 5083.0	...
282492	  764.3	  551.7	 5083.0	...
282493	  764.3	  551.4	 5084.0	...
282494	  764.4	  551.1	 5085.0	...
282495	  764.5	  551.2	 5086.0	...
282496	  764.6	  551.1	 5086.0	...
282497	  764.7	  551.0	 5086.0	...
282498	  764.5	  550.9	 5084.0	...
282499	  764.4	  551.3	 5082.0	...
282500	  764.4	  551.7	 5080.0	...
282501	  764.4	  551.6	 5080.0	...
282502	  764.3	  551.1	 5080.0	...
282503	  764.2	  551.0	 5078.0	...
282504	  764.1	  551.3	 5077.0	...
282505	  764.1	  551.6	 5077.0	...
282506	  763.9	  551.7	 5077.0	...
282507	  763.7	  551.9	 5078.0	...
282508	  763.5	  552.1	 5079.0	...
282509	  763.4	  552.2	 5082.0	...
282510	  763.3	  551.8	 5085.0	...
282511	  763.4	  551.4	 5083.0	...
282512	  763.6	  551.0	 5080.0	...
282513	  763.7	  550.9	 5077.0	...
282514	  763.7	  550.9	 5077.0	...
282515	  763.7	  551.1	 5076.0	...
282516	  763.9	  551.3	 5076.0	...
282517	  764.0	  551.3	 5078.0	...
282518	  763.9	  551.2	 5080.0	...
282519	  763.8	  551.2	 5082.0	...
282520	  763.7	  551.2	 5081.0	...
282521	  763.7	  551.2	 5081.0	...
282522	  763.8	  551.2	 5081.0	...
282523	  764.1	  551.1	 5081.0	...
282524	  764.3	  550.6	 5080.0	...
282525	  764.1	  550.3	 5080.0	...
282526	  763.8	  550.2	 5079.0	...
282527	  763.6	  550.5	 5079.0	...
282528	  763.7	  550.8	 5080.0	...
282529	  763.8	  550.9	 5082.0	...
282530	  763.9	  551.1	 5082.0	...
282531	  764.0	  551.3	 5083.0	...
282532	  764.0	  551.8	 5083.0	...
282533	  764.1	  552.1	 5082.0	...
282534	  764.1	  552.4	 5083.0	...
282535	  764.2	  552.3	 5084.0	...
282536	  764.3	  552.2	 5083.0	...
282537	  764.3	  552.0	 5081.0	...
282538	  764.3	  551.9	 5077.0	...
282539	  764.1	  552.2	 5076.0	...
282540	  763.8	  552.6	 5077.0	...
282541	  763.6	  552.8	 5079.0	...
282542	  763.6	  552.8	 5081.0	...
282543	  763.6	  552.6	 5080.0	...
282544	  763.6	  552.5	 5080.0	...
282545	  763.5	  552.4	 5080.0	...
282546	  763.5	  552.3	 5080.0	...
282547	  763.6	  552.2	 5079.0	...
282548	  763.6	  552.3	 5078.0	...
282549	  763.6	  552.4	 5077.0	...
282550	  763.6	  552.3	 5077.0	...
282551	  763.5	  552.1	 5077.0	...
282552	  763.6	  552.0	 5080.0	...
282553	  763.5	  552.1	 5083.0	...
282554	  763.5	  551.8	 5085.0	...
282555	  763.3	  551.6	 5086.0	...
282556	  763.2	  551.3	 5085.0	...
282557	  763.2	  551.7	 5082.0	...
282558	  763.4	  552.1	 5079.0	...
282559	  763.6	  552.4	 5076.0	...
282560	  763.7	  552.5	 5075.0	...
282561	  763.7	  552.5	 5076.0	...
282562	  763.8	  552.5	 5079.0	...
282563	  763.8	  552.4	 5083.0	...
282564	  763.9	  552.2	 5084.0	...
282565	  764.0	  552.1	 5083.0	...
282566	  763.9	  551.9	 5083.0	...
282567	  763.7	  551.9	 5084.0	...
282568	  763.6	  552.0	 5084.0	...
282569	  763.6	  551.5	 5085.0	...
282570	  763.6	  551.1	 5087.0	...
282571	  763.6	  550.6	 5089.0	...
282572	  763.6	  550.6	 5088.0	...
282573	  763.7	  551.1	 5084.0	...
282574	  763.7	  551.7	 5082.0	...
282575	  763.8	  552.1	 5084.0	...
282576	  763.8	  552.0	 5085.0	...
282577	  763.7	  551.9	 5083.0	...
282578	  763.7	  551.9	 5079.0	...
282579	  763.8	  551.8	 5076.0	...
282580	  763.9	  551.6	 5079.0	...
282581	  763.8	  551.3	 5083.0	...
282582	  763.5	  551.3	 5086.0	...
282583	  763.2	  551.6	 5084.0	...
282584	  763.2	  551.5	 5083.0	...
282585	  763.4	  551.1	 5083.0	...
282586	  763.5	  550.9	 5083.0	...
282587	  763.5	  551.1	 5083.0	...
282588	  763.3	  551.2	 5083.0	...
282589	  763.3	  551.2	 5082.0	...
282590	  763.3	  551.0	 5081.0	...
282591	  763.2	  550.9	 5080.0	...
282592	  763.1	  550.9	 5080.0	...
282593	  763.1	  551.1	 5080.0	...
282594	  763.2	  551.6	 5080.0	...
282595	  763.1	  551.9	 5078.0	...
282596	  763.1	  552.2	 5076.0	...
282597	  763.0	  552.2	 5074.0	...
282598	  763.0	  552.3	 5073.0	...
282599	  763.0	  552.4	 5073.0	...
282600	  763.0	  552.5	 5074.0	...
282601	  762.9	  552.2	 5077.0	...
282602	  762.8	  551.9	 5081.0	...
282603	  762.8	  551.5	 5084.0	...
282604	  762.9	  551.5	 5084.0	...
282605	  762.9	  551.5	 5082.0	...
282606	  762.8	  551.5	 5080.0	...
282607	  762.7	  551.5	 5078.0	...
282608	  762.7	  551.5	 5078.0	...
282609	  762.7	  551.5	 5078.0	...
282610	  762.8	  551.7	 5078.0	...
282611	  762.8	  551.8	 5078.0	...
282612	  762.8	  552.0	 5078.0	...
282613	  762.8	  552.0	 5074.0	...
282614	  762.8	  552.1	 5070.0	...
282615	  762.8	  552.0	 5067.0	...
282616	  762.7	  552.0	 5067.0	...
282617	  762.6	  551.7	 5069.0	...
282618	  762.5	  551.3	 5071.0	...
282619	  762.5	  551.0	 5076.0	...
282620	  762.6	  551.1	 5078.0	...
282621	  762.8	  551.3	 5079.0	...
282622	  762.9	  551.3	 5078.0	...
282623	  762.8	  551.3	 5076.0	...
282624	  762.5	  551.5	 5076.0	...
282625	  762.2	  551.6	 5075.0	...
282626	  762.1	  551.7	 5074.0	...
282627	  762.3	  551.9	 5074.0	...
282628	  762.4	  552.0	 5074.0	...
282629	  762.6	  551.8	 5074.0	...
282630	  762.7	  551.5	 5074.0	...
282631	  762.7	  551.2	 5075.0	...
282632	  762.6	  551.2	 5076.0	...
282633	  762.5	  551.3	 5074.0	...
282634	  762.4	  551.3	 5073.0	...
282635	  762.4	  551.3	 5072.0	...
282636	  762.5	  551.3	 5073.0	...
282637	  762.4	  551.4	 5074.0	...
282638	  762.2	  551.4	 5073.0	...
282639	  762.1	  551.3	 5073.0	...
282640	  762.1	  551.0	 5073.0	...
282641	  762.1	  550.7	 5073.0	...
282642	  762.0	  551.0	 5073.0	...
282643	  762.1	  551.6	 5070.0	...
282644	  762.2	  552.1	 5068.0	...
282645	  762.2	  552.1	 5068.0	...
282646	  762.2	  552.1	 5071.0	...
282647	  762.1	  552.0	 5071.0	...
282648	  762.0	  551.8	 5068.0	...
282649	  761.9	  551.7	 5066.0	...
282650	  762.0	  551.5	 5065.0	...
282651	  762.0	  551.4	 5066.0	...
282652	  762.1	  551.3	 5066.0	...
282653	  762.1	  551.5	 5067.0	...
282654	  762.1	  551.7	 5068.0	...
282655	  762.1	  551.8	 5068.0	...
282656	  761.9	  551.5	 5068.0	...
282657	  761.8	  551.2	 5068.0	...
282658	  761.7	  551.2	 5068.0	...
282659	  761.9	  551.2	 5068.0	...
282660	  762.1	  551.3	 5068.0	...
282661	  762.4	  551.3	 5068.0	...
282662	  762.4	  551.4	 5068.0	...
282663	  762.3	  551.3	 5067.0	...
282664	  762.2	  551.3	 5066.0	...
282665	  762.1	  551.3	 5065.0	...
282666	  762.1	  551.4	 5065.0	...
282667	  762.0	  551.5	 5065.0	...
282668	  762.0	  551.6	 5066.0	...
282669	  761.9	  551.8	 5066.0	...
282670	  761.8	  552.0	 5066.0	...
282671	  761.6	  551.8	 5065.0	...
282672	  761.7	  551.4	 5065.0	...
282673	  761.9	  551.0	 5064.0	...
282674	  762.1	  551.1	 5064.0	...
282675	  762.2	  551.5	 5065.0	...
282676	  762.3	  551.9	 5064.0	...
282677	  762.4	  551.8	 5062.0	...
282678	  762.4	  551.5	 5061.0	...
282679	  762.3	  551.3	 5061.0	...
282680	  762.3	  551.5	 5061.0	...
282681	  762.3	  551.7	 5062.0	...
282682	  762.2	  551.7	 5064.0	...
282683	  762.1	  551.8	 5063.0	...
282684	  762.0	  551.7	 5061.0	...
282685	  762.0	  551.9	 5058.0	...
282686	  762.1	  552.0	 5056.0	...
282687	  762.3	  552.2	 5055.0	...
282688	  762.4	  552.1	 5055.0	...
282689	  762.6	  552.0	 5057.0	...
282690	  762.4	  551.8	 5059.0	...
282691	  762.2	  551.7	 5058.0	...
282692	  762.1	  551.1	 5056.0	...
282693	  762.2	  550.7	 5057.0	...
282694	  762.3	  550.4	 5059.0	...
282695	  762.3	  550.5	 5061.0	...
282696	  762.3	  550.4	 5061.0	...
282697	  762.3	  550.2	 5061.0	...
282698	  762.4	  549.9	 5058.0	...
282699	  762.5	  549.8	 5055.0	...
282700	  762.7	  550.1	 5053.0	...
282701	  762.8	  550.4	 5053.0	...
282702	  762.9	  550.6	 5054.0	...
282703	  762.8	  550.5	 5054.0	...
282704	  762.8	  550.4	 5053.0	...
282705	  762.7	  550.4	 5053.0	...
282706	  762.7	  550.3	 5052.0	...
282707	  762.7	  550.3	 5053.0	...
282708	  762.9	  550.2	 5053.0	...
282709	  763.0	  550.1	 5053.0	...
282710	  763.3	  550.0	 5054.0	...
282711	  763.4	  549.9	 5054.0	...
282712	  763.3	  550.0	 5054.0	...
282713	  763.2	  550.2	 5053.0	...
282714	  763.1	  550.4	 5055.0	...
282715	  763.1	  550.6	 5057.0	...
282716	  763.2	  550.6	 5059.0	...
282717	  763.2	  550.8	 5059.0	...
282718	  763.3	  550.9	 5059.0	...
282719	  763.2	  551.0	 5058.0	...
282720	  763.2	  550.9	 5058.0	...
282721	  763.3	  550.8	 5058.0	...
282722	  763.4	  550.6	 5057.0	...
282723	  763.6	  550.6	 5054.0	...
282724	  763.6	  550.6	 5052.0	...
282725	  763.6	  550.6	 5053.0	...
282726	  763.6	  550.6	 5054.0	...
282727	  763.5	  550.7	 5056.0	...
282728	  763.5	  550.7	 5056.0	...
282729	  763.6	  550.7	 5056.0	...
282730	  764.0	  550.6	 5056.0	...
282731	  764.5	  550.6	 5056.0	...
282732	  764.5	  550.7	 5056.0	...
282733	  764.4	  550.8	 5055.0	...
282734	  764.2	  551.0	 5054.0	...
282735	  764.2	  551.1	 5053.0	...
282736	  764.2	  551.1	 5053.0	...
282737	  764.1	  550.9	 5052.0	...
282738	  764.1	  550.8	 5052.0	...
282739	  764.2	  550.9	 5055.0	...
282740	  764.2	  551.0	 5059.0	...
282741	  764.1	  551.1	 5059.0	...
282742	  764.0	  551.2	 5057.0	...
282743	  764.2	  550.8	 5054.0	...
282744	  764.4	  550.3	 5055.0	...
282745	  764.6	  549.9	 5053.0	...
282746	  764.7	  549.8	 5051.0	...
282747	  764.7	  549.9	 5049.0	...
282748	  764.7	  550.1	 5050.0	...
282749	  764.7	  550.0	 5050.0	...
282750	  764.6	  549.7	 5050.0	...
282751	  764.7	  549.9	 5051.0	...
282752	  764.7	  550.3	 5052.0	...
282753	  764.7	  550.8	 5051.0	...
282754	  764.8	  550.9	 5049.0	...
282755	  765.0	  550.8	 5047.0	...
282756	  765.2	  550.6	 5047.0	...
282757	  765.3	  550.4	 5048.0	...
282758	  765.4	  550.3	 5050.0	...
282759	  765.4	  550.2	 5051.0	...
282760	  765.2	  550.1	 5051.0	...
282761	  765.1	  550.0	 5050.0	...
282762	  764.9	  550.0	 5048.0	...
282763	  765.0	  550.0	 5046.0	...
282764	  765.1	  550.0	 5045.0	...
282765	  765.3	  549.9	 5043.0	...
282766	  765.4	  549.8	 5043.0	...
282767	  765.4	  549.7	 5042.0	...
282768	  765.3	  549.7	 5043.0	...
282769	  765.3	  549.6	 5044.0	...
282770	  765.2	  549.5	 5045.0	...
282771	  765.1	  549.4	 5047.0	...
282772	  765.1	  549.4	 5048.0	...
282773	  765.1	  549.6	 5048.0	...
282774	  765.2	  549.8	 5046.0	...
282775	  765.5	  549.9	 5045.0	...
282776	  765.7	  549.9	 5046.0	...
282777	  765.9	  549.9	 5047.0	...
282778	  765.9	  549.9	 5048.0	...
282779	  766.2	  549.9	 5049.0	...
282780	  766.5	  550.0	 5050.0	...
282781	  766.7	  550.0	 5051.0	...
282782	  766.7	  549.8	 5051.0	...
282783	  766.8	  549.6	 5051.0	...
282784	  766.8	  549.6	 5051.0	...
282785	  766.5	  549.5	 5051.0	...
282786	  766.2	  549.1	 5051.0	...
282787	  765.9	  548.8	 5050.0	...
282788	  765.8	  549.0	 5051.0	...
282789	  765.9	  549.3	 5051.0	...
282790	  766.3	  549.6	 5051.0	...
282791	  766.6	  549.6	 5051.0	...
282792	  767.0	  549.7	 5051.0	...
282793	  767.0	  549.8	 5052.0	...
282794	  767.0	  549.8	 5052.0	...
282795	  767.1	  549.8	 5049.0	...
282796	  767.1	  549.6	 5046.0	...
282797	  767.1	  549.5	 5043.0	...
282798	  767.1	  549.5	 5043.0	...
282799	  767.3	  549.7	 5043.0	...
282800	  767.4	  549.8	 5043.0	...
282801	  767.4	  549.9	 5045.0	...
282802	  767.2	  549.9	 5045.0	...
282803	  767.0	  549.6	 5045.0	...
282804	  767.0	  549.3	 5045.0	...
282805	  767.1	  549.3	 5045.0	...
282806	  767.2	  549.6	 5045.0	...
282807	  767.3	  549.9	 5043.0	...
282808	  767.2	  549.8	 5041.0	...
282809	  767.1	  549.8	 5039.0	...
282810	  767.2	  549.6	 5040.0	...
282811	  767.4	  549.5	 5043.0	...
282812	  767.6	  549.3	 5046.0	...
282813	  767.5	  549.3	 5049.0	...
282814	  767.4	  549.6	 5048.0	...
282815	  767.3	  549.9	 5046.0	...
282816	  767.2	  550.1	 5044.0	...
282817	  767.2	  550.1	 5043.0	...
282818	  767.2	  550.2	 5044.0	...
282819	  767.2	  550.4	 5046.0	...
282820	  767.4	  550.6	 5046.0	...
282821	  767.4	  550.2	 5046.0	...
282822	  767.2	  549.7	 5045.0	...
282823	  766.9	  549.3	 5045.0	...
282824	  766.7	  549.3	 5045.0	...
282825	  766.7	  549.7	 5045.0	...
282826	  767.0	  550.1	 5045.0	...
282827	  767.2	  550.4	 5045.0	...
282828	  767.3	  550.4	 5045.0	...
282829	  767.2	  550.4	 5045.0	...
282830	  767.1	  550.4	 5045.0	...
282831	  767.2	  550.5	 5044.0	...
282832	  767.5	  550.7	 5043.0	...
282833	  767.6	  550.8	 5042.0	...
282834	  767.6	  550.8	 5039.0	...
282835	  767.5	  550.7	 5037.0	...
282836	  767.5	  550.5	 5037.0	...
282837	  767.3	  550.5	 5039.0	...
282838	  767.2	  550.6	 5040.0	...
282839	  767.0	  550.7	 5041.0	...
282840	  766.9	  550.7	 5041.0	...
282841	  766.7	  550.8	 5042.0	...
282842	  766.6	  550.7	 5042.0	...
282843	  766.9	  551.1	 5042.0	...
282844	  767.2	  551.5	 5043.0	...
282845	  767.3	  551.8	 5043.0	...
282846	  767.3	  551.6	 5043.0	...
282847	  767.2	  551.4	 5043.0	...
282848	  767.2	  551.3	 5042.0	...
282849	  767.1	  551.2	 5043.0	...
282850	  767.0	  551.0	 5045.0	...
282851	  767.0	  550.8	 5045.0	...
282852	  766.9	  550.6	 5043.0	...
282853	  767.1	  550.6	 5044.0	...
282854	  767.3	  550.6	 5048.0	...
282855	  767.5	  550.5	 5052.0	...
282856	  767.6	  550.5	 5053.0	...
282857	  767.6	  550.6	 5054.0	...
282858	  767.6	  550.7	 5053.0	...
282859	  767.5	  550.9	 5052.0	...
282860	  767.1	  551.0	 5051.0	...
282861	  766.9	  551.2	 5051.0	...
282862	  766.7	  551.3	 5051.0	...
282863	  766.7	  551.3	 5051.0	...
282864	  766.8	  551.2	 5052.0	...
282865	  767.2	  551.0	 5051.0	...
282866	  767.5	  551.0	 5051.0	...
282867	  767.6	  551.1	 5050.0	...
282868	  767.4	  551.1	 5052.0	...
282869	  767.2	  551.0	 5054.0	...
282870	  767.0	  550.9	 5057.0	...
282871	  766.9	  550.9	 5058.0	...
282872	  766.8	  551.0	 5059.0	...
282873	  766.7	  551.0	 5060.0	...
282874	  766.7	  550.9	 5060.0	...
282875	  766.7	  551.0	 5060.0	...
282876	  766.7	  551.2	 5062.0	...
282877	  766.8	  551.4	 5063.0	...
282878	  766.9	  551.5	 5064.0	...
282879	  767.1	  551.5	 5064.0	...
282880	  767.2	  551.6	 5063.0	...
282881	  767.2	  551.8	 5064.0	...
282882	  767.2	  551.9	 5063.0	...
282883	  767.4	  551.9	 5063.0	...
282884	  767.7	  551.9	 5065.0	...
282885	  768.0	  551.7	 5067.0	...
282886	  768.0	  551.7	 5070.0	...
282887	  767.6	  551.7	 5070.0	...
282888	  767.4	  551.8	 5068.0	...
282889	  767.1	  551.9	 5066.0	...
282890	  767.2	  551.9	 5066.0	...
282891	  767.2	  552.0	 5068.0	...
282892	  767.2	  551.8	 5071.0	...
282893	  767.3	  551.7	 5071.0	...
282894	  767.4	  551.8	 5071.0	...
282895	  767.5	  552.1	 5071.0	...
282896	  767.6	  552.3	 5071.0	...
282897	  767.6	  552.4	 5071.0	...
282898	  767.6	  552.4	 5071.0	...
282899	  767.6	  552.5	 5071.0	...
282900	  767.7	  552.6	 5071.0	...
282901	  767.7	  552.6	 5070.0	...
282902	  767.7	  552.4	 5070.0	...
282903	  767.7	  552.2	 5071.0	...
282904	  767.7	  551.8	 5071.0	...
282905	  767.7	  551.7	 5071.0	...
282906	  767.8	  552.2	 5070.0	...
282907	  767.9	  552.7	 5069.0	...
282908	  767.9	  553.0	 5067.0	...
282909	  768.0	  552.7	 5066.0	...
282910	  768.2	  552.4	 5065.0	...
282911	  768.4	  552.3	 5066.0	...
282912	  768.6	  552.3	 5066.0	...
282913	  768.5	  552.3	 5066.0	...
282914	  768.4	  552.2	 5065.0	...
282915	  768.4	  552.0	 5066.0	...
282916	  768.5	  552.0	 5066.0	...
282917	  768.5	  552.1	 5067.0	...
282918	  768.4	  552.3	 5069.0	...
282919	  768.2	  552.2	 5071.0	...
282920	  768.1	  552.1	 5073.0	...
282921	  768.1	  552.0	 5073.0	...
282922	  768.1	  551.9	 5072.0	...
282923	  768.3	  551.9	 5071.0	...
282924	  768.5	  551.9	 5071.0	...
282925	  768.7	  551.5	 5070.0	...
282926	  768.8	  551.0	 5071.0	...
282927	  768.6	  550.2	 5071.0	...
282928	  768.2	  549.8	 5071.0	...
282929	  767.9	  549.3	 5071.0	...
282930	  768.0	  549.3	 5071.0	...
282931	  768.1	  549.9	 5071.0	...
282932	  767.9	  550.6	 5071.0	...
282933	  767.7	  551.3	 5072.0	...
282934	  767.4	  551.4	 5073.0	...
282935	  767.5	  551.6	 5075.0	...
282936	  767.6	  551.7	 5076.0	...
282937	  767.7	  551.7	 5077.0	...
282938	  767.7	  551.7	 5076.0	...
282939	  767.7	  551.7	 5076.0	...
282940	  767.8	  551.3	 5076.0	...
282941	  767.9	  550.9	 5077.0	...
282942	  768.0	  550.4	 5080.0	...
282943	  768.0	  550.2	 5083.0	...
282944	  768.0	  550.1	 5085.0	...
282945	  768.0	  550.2	 5083.0	...
282946	  768.0	  550.3	 5082.0	...
282947	  768.1	  550.3	 5080.0	...
282948	  767.9	  550.4	 5080.0	...
282949	  767.8	  550.4	 5081.0	...
282950	  767.5	  550.3	 5082.0	...
282951	  767.5	  550.4	 5084.0	...
282952	  767.4	  550.6	 5087.0	...
282953	  767.4	  550.8	 5087.0	...
282954	  767.7	  551.1	 5086.0	...
282955	  767.9	  551.4	 5086.0	...
282956	  768.2	  551.6	 5086.0	...
282957	  768.3	  551.7	 5087.0	...
282958	  768.1	  551.9	 5089.0	...
282959	  767.8	  551.9	 5088.0	...
282960	  767.6	  551.7	 5087.0	...
282961	  767.8	  551.4	 5085.0	...
282962	  767.9	  551.3	 5085.0	...
282963	  768.0	  551.3	 5085.0	...
282964	  768.0	  551.3	 5084.0	...
282965	  768.0	  551.2	 5086.0	...
282966	  768.0	  551.2	 5088.0	...
282967	  767.8	  551.3	 5093.0	...
282968	  767.7	  551.4	 5096.0	...
282969	  767.6	  551.5	 5100.0	...
282970	  767.6	  551.2	 5100.0	...
282971	  767.5	  550.8	 5100.0	...
282972	  767.5	  550.5	 5100.0	...
282973	  767.8	  550.7	 5101.0	...
282974	  768.1	  551.0	 5103.0	...
282975	  768.5	  551.2	 5104.0	...
282976	  768.6	  551.4	 5104.0	...
282977	  768.8	  551.7	 5102.0	...
282978	  769.0	  551.9	 5099.0	...
282979	  769.0	  551.9	 5097.0	...
282980	  768.8	  551.9	 5097.0	...
282981	  768.6	  551.8	 5098.0	...
282982	  768.1	  551.7	 5099.0	...
282983	  767.9	  551.6	 5099.0	...
282984	  767.6	  551.6	 5100.0	...
282985	  767.5	  551.6	 5104.0	...
282986	  767.5	  551.5	 5108.0	...
282987	  767.6	  551.3	 5107.0	...
282988	  767.6	  551.3	 5104.0	...
282989	  767.6	  551.0	 5103.0	...
282990	  767.5	  550.6	 5106.0	...
282991	  767.5	  550.3	 5109.0	...
282992	  767.6	  550.2	 5109.0	...
282993	  767.6	  550.2	 5109.0	...
282994	  767.8	  550.3	 5110.0	...
282995	  767.9	  550.2	 5108.0	...
282996	  768.0	  550.3	 5106.0	...
282997	  767.9	  550.4	 5107.0	...
282998	  767.8	  550.9	 5111.0	...
282999	  767.9	  551.3	 5114.0	...
283000	  767.9	  551.5	 5114.0	...
283001	  767.9	  551.2	 5115.0	...
283002	  767.8	  550.5	 5112.0	...
283003	  767.7	  550.0	 5110.0	...
283004	  767.7	  549.8	 5108.0	...
283005	  767.7	  550.0	 5110.0	...
283006	  767.7	  550.2	 5112.0	...
283007	  767.7	  550.2	 5113.0	...
283008	  767.7	  550.2	 5114.0	...
283009	  767.8	  549.8	 5115.0	...
283010	  768.0	  549.4	 5116.0	...
283011	  768.2	  549.0	 5118.0	...
283012	  768.1	  549.1	 5119.0	...
283013	  767.8	  549.2	 5120.0	...
283014	  767.5	  549.4	 5120.0	...
283015	  767.6	  549.6	 5119.0	...
283016	  767.8	  549.6	 5117.0	...
283017	  768.0	  549.4	 5115.0	...
283018	  768.1	  549.3	 5116.0	...
283019	  768.1	  549.3	 5117.0	...
283020	  768.1	  549.3	 5119.0	...
283021	  768.1	  549.2	 5119.0	...
283022	  768.1	  549.1	 5120.0	...
283023	  768.1	  548.9	 5120.0	...
283024	  768.1	  548.8	 5121.0	...
283025	  768.2	  548.6	 5121.0	...
283026	  768.2	  548.5	 5122.0	...
283027	  768.3	  548.8	 5121.0	...
283028	  768.1	  549.3	 5121.0	...
283029	  768.0	  549.8	 5121.0	...
283030	  767.9	  549.8	 5121.0	...
283031	  767.9	  549.8	 5120.0	...
283032	  768.1	  549.7	 5120.0	...
283033	  768.3	  549.7	 5121.0	...
283034	  768.5	  549.8	 5122.0	...
283035	  768.4	  549.8	 5124.0	...
283036	  768.6	  549.9	 5126.0	...
283037	  768.7	  549.9	 5128.0	...
283038	  768.8	  549.7	 5129.0	...
283039	  768.8	  549.4	 5129.0	...
283040	  768.9	  549.0	 5130.0	...
283041	  768.8	  548.8	 5129.0	...
283042	  768.6	  548.7	 5128.0	...
283043	  768.6	  548.8	 5126.0	...
283044	  768.7	  548.9	 5125.0	...
283045	  768.7	  549.0	 5126.0	...
283046	  768.8	  549.1	 5126.0	...
283047	  768.8	  549.2	 5127.0	...
283048	  768.8	  549.1	 5128.0	...
283049	  768.8	  548.9	 5130.0	...
283050	  769.0	  549.1	 5132.0	...
283051	  769.3	  549.4	 5133.0	...
283052	  769.5	  549.5	 5133.0	...
283053	  769.3	  549.2	 5134.0	...
283054	  769.1	  549.0	 5133.0	...
283055	  769.1	  549.1	 5134.0	...
283056	  769.1	  549.2	 5136.0	...
283057	  768.9	  549.1	 5139.0	...
283058	  768.7	  549.0	 5141.0	...
283059	  768.4	  548.9	 5142.0	...
283060	  768.4	  548.9	 5143.0	...
283061	  768.3	  549.0	 5142.0	...
283062	  768.5	  549.1	 5143.0	...
283063	  768.6	  549.2	 5146.0	...
283064	  769.0	  549.2	 5149.0	...
283065	  769.2	  549.1	 5150.0	...
283066	  769.5	  549.5	 5151.0	...
283067	  769.5	  549.8	 5153.0	...
283068	  769.5	  550.0	 5152.0	...
283069	  769.1	  549.7	 5149.0	...
283070	  768.7	  549.4	 5147.0	...
283071	  768.4	  549.3	 5147.0	...
283072	  768.2	  549.5	 5146.0	...
283073	  768.2	  549.9	 5146.0	...
283074	  768.3	  550.3	 5145.0	...
283075	  768.5	  550.1	 5148.0	...
283076	  768.8	  549.8	 5152.0	...
283077	  768.9	  549.7	 5156.0	...
283078	  769.1	  549.8	 5157.0	...
283079	  769.1	  549.9	 5157.0	...
283080	  769.1	  549.9	 5157.0	...
283081	  769.1	  549.9	 5157.0	...
283082	  768.8	  549.8	 5157.0	...
283083	  768.5	  549.8	 5157.0	...
283084	  768.4	  549.9	 5158.0	...
283085	  768.5	  550.1	 5158.0	...
283086	  768.6	  550.3	 5163.0	...
283087	  768.7	  550.3	 5168.0	...
283088	  768.6	  549.9	 5173.0	...
283089	  768.6	  549.5	 5174.0	...
283090	  768.5	  549.3	 5174.0	...
283091	  768.5	  549.6	 5173.0	...
283092	  768.4	  549.8	 5173.0	...
283093	  768.3	  549.8	 5173.0	...
283094	  768.2	  549.9	 5173.0	...
283095	  768.2	  550.0	 5175.0	...
283096	  768.3	  550.1	 5177.0	...
283097	  768.4	  550.0	 5178.0	...
283098	  768.4	  550.0	 5179.0	...
283099	  768.4	  549.9	 5180.0	...
283100	  768.5	  549.7	 5179.0	...
283101	  768.5	  549.8	 5177.0	...
283102	  768.5	  550.0	 5174.0	...
283103	  768.5	  550.1	 5175.0	...
283104	  768.6	  550.2	 5177.0	...
283105	  768.6	  550.2	 5179.0	...
283106	  768.5	  550.3	 5180.0	...
283107	  768.4	  550.3	 5180.0	...
283108	  768.3	  550.3	 5181.0	...
283109	  768.2	  550.3	 5181.0	...
283110	  768.1	  550.3	 5180.0	...
283111	  768.2	  550.3	 5180.0	...
283112	  768.3	  550.4	 5182.0	...
283113	  768.2	  550.4	 5184.0	...
283114	  768.1	  550.5	 5185.0	...
283115	  767.9	  550.5	 5184.0	...
283116	  767.9	  550.5	 5183.0	...
283117	  767.9	  550.4	 5185.0	...
283118	  767.8	  550.3	 5187.0	...
283119	  767.8	  550.3	 5190.0	...
283120	  767.9	  550.2	 5190.0	...
283121	  768.1	  550.2	 5189.0	...
283122	  768.3	  550.2	 5189.0	...
283123	  768.0	  550.3	 5189.0	...
283124	  767.6	  550.3	 5190.0	...
283125	  767.2	  550.3	 5191.0	...
283126	  767.0	  550.1	 5191.0	...
283127	  767.0	  550.1	 5190.0	...
283128	  767.1	  550.0	 5191.0	...
283129	  767.1	  550.0	 5191.0	...
283130	  767.2	  550.0	 5192.0	...
283131	  767.3	  550.0	 5193.0	...
283132	  767.3	  549.9	 5193.0	...
283133	  767.2	  550.1	 5191.0	...
283134	  767.3	  550.2	 5188.0	...
283135	  767.3	  550.3	 5189.0	...
283136	  767.2	  550.3	 5194.0	...
283137	  767.2	  550.3	 5199.0	...
283138	  767.2	  550.2	 5199.0	...
283139	  767.3	  550.5	 5197.0	...
283140	  767.3	  550.7	 5194.0	...
283141	  767.3	  551.0	 5196.0	...
283142	  767.6	  551.0	 5198.0	...
283143	  767.9	  550.9	 5198.0	...
283144	  768.2	  550.8	 5195.0	...
283145	  768.1	  550.7	 5196.0	...
283146	  767.9	  550.6	 5199.0	...
283147	  767.8	  550.6	 5203.0	...
283148	  767.8	  550.7	 5204.0	...
283149	  767.7	  550.8	 5205.0	...
283150	  767.5	  550.9	 5206.0	...
283151	  767.4	  550.9	 5206.0	...
283152	  767.4	  550.5	 5206.0	...
283153	  767.5	  550.2	 5206.0	...
283154	  767.7	  549.8	 5206.0	...
283155	  767.9	  549.7	 5206.0	...
283156	  767.7	  549.7	 5206.0	...
283157	  767.4	  549.8	 5205.0	...
283158	  767.1	  549.9	 5205.0	...
283159	  767.4	  549.9	 5205.0	...
283160	  767.6	  549.9	 5206.0	...
283161	  767.7	  550.1	 5207.0	...
283162	  767.7	  550.4	 5207.0	...
283163	  767.8	  550.3	 5206.0	...
283164	  768.0	  550.1	 5205.0	...
283165	  768.1	  549.9	 5206.0	...
283166	  767.8	  550.0	 5209.0	...
283167	  767.5	  550.1	 5212.0	...
283168	  767.2	  550.2	 5213.0	...
283169	  767.3	  549.9	 5213.0	...
283170	  767.3	  549.7	 5211.0	...
283171	  767.3	  549.4	 5209.0	...
283172	  767.3	  549.4	 5208.0	...
283173	  767.2	  549.5	 5208.0	...
283174	  767.1	  549.5	 5209.0	...
283175	  767.6	  549.6	 5210.0	...
283176	  768.2	  549.6	 5212.0	...
283177	  768.4	  549.5	 5214.0	...
283178	  768.1	  549.6	 5216.0	...
283179	  767.8	  549.8	 5216.0	...
283180	  767.9	  550.0	 5216.0	...
283181	  767.9	  550.1	 5217.0	...
283182	  767.8	  550.1	 5217.0	...
283183	  767.6	  550.0	 5217.0	...
283184	  767.6	  550.0	 5218.0	...
283185	  767.7	  550.0	 5218.0	...
283186	  767.8	  549.9	 5218.0	...
283187	  767.8	  549.8	 5218.0	...
283188	  767.8	  549.8	 5219.0	...
283189	  767.8	  549.7	 5219.0	...
283190	  767.8	  549.7	 5219.0	...
283191	  767.9	  549.7	 5219.0	...
283192	  767.8	  549.8	 5220.0	...
283193	  767.8	  549.7	 5221.0	...
283194	  767.7	  549.6	 5222.0	...
283195	  767.7	  549.4	 5223.0	...
283196	  767.8	  549.5	 5223.0	...
283197	  767.8	  549.5	 5226.0	...
283198	  768.0	  549.7	 5228.0	...
283199	  768.2	  549.8	 5230.0	...
283200	  768.4	  550.0	 5228.0	...
283201	  768.5	  550.1	 5225.0	...
283202	  768.7	  550.1	 5224.0	...
283203	  768.7	  550.2	 5224.0	...
283204	  768.6	  550.4	 5225.0	...
283205	  768.4	  550.8	 5226.0	...
283206	  768.2	  551.2	 5226.0	...
283207	  768.1	  551.3	 5227.0	...
283208	  768.2	  551.2	 5229.0	...
283209	  768.3	  551.1	 5231.0	...
283210	  768.4	  551.2	 5231.0	...
283211	  768.4	  551.2	 5232.0	...
283212	  768.4	  551.2	 5231.0	...
283213	  768.5	  551.0	 5230.0	...
283214	  768.5	  550.5	 5231.0	...
283215	  768.2	  550.2	 5233.0	...
283216	  767.9	  550.0	 5234.0	...
283217	  767.6	  550.0	 5234.0	...
283218	  767.6	  550.0	 5235.0	...
283219	  767.8	  549.9	 5237.0	...
283220	  767.9	  549.9	 5239.0	...
283221	  768.0	  550.1	 5241.0	...
283222	  768.0	  550.6	 5242.0	...
283223	  768.0	  551.0	 5242.0	...
283224	  768.1	  550.6	 5241.0	...
283225	  768.2	  550.1	 5241.0	...
283226	  767.8	  549.6	 5241.0	...
283227	  767.4	  549.7	 5243.0	...
283228	  767.2	  549.7	 5246.0	...
283229	  767.3	  549.7	 5250.0	...
283230	  767.5	  549.8	 5252.0	...
283231	  767.6	  549.9	 5250.0	...
283232	  767.4	  550.0	 5246.0	...
283233	  767.2	  549.9	 5242.0	...
283234	  766.9	  549.9	 5241.0	...
283235	  766.7	  549.9	 5239.0	...
283236	  766.9	  550.1	 5238.0	...
283237	  767.2	  550.5	 5241.0	...
283238	  767.6	  550.9	 5244.0	...
283239	  767.6	  551.3	 5245.0	...
283240	  767.6	  551.3	 5243.0	...
283241	  767.6	  551.0	 5240.0	...
283242	  767.5	  551.0	 5241.0	...
283243	  767.5	  551.0	 5241.0	...
283244	  767.5	  551.1	 5242.0	...
283245	  767.6	  551.1	 5243.0	...
283246	  767.7	  551.1	 5245.0	...
283247	  767.6	  551.1	 5246.0	...
283248	  767.4	  551.0	 5245.0	...
283249	  767.7	  550.9	 5243.0	...
283250	  768.0	  550.7	 5243.0	...
283251	  768.4	  550.5	 5245.0	...
283252	  768.3	  550.5	 5246.0	...
283253	  768.3	  550.5	 5248.0	...
283254	  768.5	  550.5	 5249.0	...
283255	  768.6	  550.4	 5251.0	...
283256	  768.6	  550.4	 5251.0	...
283257	  768.6	  550.3	 5250.0	...
283258	  768.5	  550.5	 5250.0	...
283259	  768.6	  550.5	 5250.0	...
283260	  768.6	  550.4	 5250.0	...
283261	  768.7	  550.2	 5251.0	...
283262	  768.8	  550.0	 5252.0	...
283263	  768.9	  550.0	 5254.0	...
283264	  769.1	  550.3	 5255.0	...
283265	  769.0	  550.4	 5256.0	...
283266	  769.0	  550.4	 5256.0	...
283267	  769.2	  550.3	 5255.0	...
283268	  769.5	  550.3	 5255.0	...
283269	  769.5	  550.3	 5256.0	...
283270	  769.4	  550.3	 5256.0	...
283271	  769.2	  550.4	 5257.0	...
283272	  769.2	  550.5	 5256.0	...
283273	  769.3	  550.7	 5255.0	...
283274	  769.3	  550.6	 5253.0	...
283275	  769.3	  550.5	 5254.0	...
283276	  769.3	  550.3	 5256.0	...
283277	  769.2	  550.3	 5257.0	...
283278	  769.2	  550.4	 5256.0	...
283279	  769.2	  550.7	 5256.0	...
283280	  769.4	  550.8	 5257.0	...
283281	  769.6	  550.8	 5258.0	...
283282	  769.8	  550.9	 5259.0	...
283283	  769.6	  551.0	 5259.0	...
283284	  769.4	  551.0	 5260.0	...
283285	  769.1	  550.9	 5260.0	...
283286	  769.1	  551.1	 5260.0	...
283287	  769.2	  551.4	 5263.0	...
283288	  769.2	  551.7	 5266.0	...
283289	  769.2	  551.7	 5265.0	...
283290	  769.1	  551.9	 5262.0	...
283291	  769.1	  552.2	 5258.0	...
283292	  769.1	  552.3	 5257.0	...
283293	  769.1	  552.3	 5259.0	...
283294	  769.0	  552.0	 5262.0	...
283295	  768.9	  551.6	 5265.0	...
283296	  769.0	  551.5	 5268.0	...
283297	  769.0	  551.6	 5270.0	...
283298	  769.1	  551.6	 5271.0	...
283299	  769.1	  551.6	 5271.0	...
283300	  769.2	  551.7	 5272.0	...
283301	  769.2	  551.8	 5272.0	...
283302	  769.2	  551.8	 5273.0	...
283303	  769.0	  551.4	 5274.0	...
283304	  768.9	  550.9	 5272.0	...
283305	  768.7	  550.6	 5271.0	...
283306	  768.8	  550.6	 5270.0	...
283307	  768.8	  550.6	 5271.0	...
283308	  768.8	  550.6	 5271.0	...
283309	  768.8	  550.4	 5270.0	...
283310	  768.7	  550.3	 5270.0	...
MSG	283311 0000 _ Experiment Start
283311	  768.6	  550.5	 5269.0	...
283312	  768.6	  550.8	 5269.0	...
283313	  768.7	  551.1	 5270.0	...
283314	  768.8	  551.1	 5272.0	...
283315	  768.8	  550.7	 5274.0	...
283316	  768.8	  550.2	 5274.0	...
283317	  768.8	  549.9	 5273.0	...
283318	  768.8	  550.1	 5271.0	...
283319	  769.0	  550.2	 5271.0	...
283320	  769.1	  550.2	 5271.0	...
283321	  769.2	  550.1	 5271.0	...
283322	  769.1	  550.0	 5273.0	...
283323	  769.1	  549.9	 5275.0	...
283324	  769.1	  549.7	 5277.0	...
283325	  769.1	  549.7	 5277.0	...
283326	  769.2	  549.5	 5277.0	...
283327	  769.2	  549.3	 5278.0	...
283328	  769.3	  549.0	 5278.0	...
283329	  769.4	  548.8	 5279.0	...
283330	  769.6	  548.9	 5280.0	...
283331	  769.8	  549.1	 5277.0	...
283332	  769.8	  549.4	 5274.0	...
283333	  770.2	  549.5	 5271.0	...
283334	  770.7	  549.5	 5271.0	...
283335	  771.1	  549.5	 5271.0	...
283336	  771.1	  549.5	 5271.0	...
283337	  771.1	  549.3	 5272.0	...
283338	  771.0	  549.1	 5273.0	...
283339	  770.9	  548.9	 5274.0	...
283340	  770.8	  549.1	 5277.0	...
283341	  770.6	  549.4	 5279.0	...
283342	  770.5	  549.6	 5281.0	...
283343	  770.6	  549.6	 5282.0	...
283344	  770.9	  549.6	 5283.0	...
283345	  771.1	  549.9	 5283.0	...
283346	  771.1	  550.2	 5283.0	...
283347	  771.2	  550.4	 5281.0	...
283348	  771.1	  550.1	 5280.0	...
283349	  771.0	  549.9	 5280.0	...
283350	  770.9	  549.7	 5279.0	...
283351	  771.0	  549.6	 5279.0	...
283352	  771.0	  549.5	 5279.0	...
283353	  771.0	  549.2	 5280.0	...
283354	  771.1	  549.2	 5281.0	...
283355	  771.2	  549.4	 5281.0	...
283356	  771.2	  549.5	 5281.0	...
283357	  771.1	  549.6	 5281.0	...
283358	  771.1	  549.8	 5281.0	...
283359	  771.1	  549.9	 5281.0	...
283360	  770.9	  549.9	 5281.0	...
283361	  770.8	  549.9	 5281.0	...
283362	  770.8	  549.9	 5282.0	...
283363	  770.8	  549.9	 5284.0	...
283364	  770.6	  549.5	 5284.0	...
283365	  770.5	  549.1	 5281.0	...
283366	  770.6	  549.0	 5280.0	...
283367	  770.8	  549.2	 5281.0	...
283368	  771.0	  549.4	 5283.0	...
283369	  770.9	  549.5	 5284.0	...
283370	  771.0	  549.5	 5285.0	...
283371	  771.0	  549.6	 5287.0	...
283372	  771.0	  549.7	 5288.0	...
283373	  771.0	  549.8	 5289.0	...
283374	  771.0	  549.4	 5289.0	...
283375	  771.1	  548.8	 5288.0	...
283376	  771.2	  548.2	 5288.0	...
283377	  771.1	  548.4	 5289.0	...
283378	  770.9	  548.6	 5289.0	...
283379	  770.5	  548.8	 5290.0	...
283380	  770.5	  548.7	 5291.0	...
283381	  770.4	  548.6	 5291.0	...
283382	  770.4	  548.6	 5290.0	...
283383	  770.6	  548.8	 5288.0	...
283384	  770.9	  549.1	 5288.0	...
283385	  771.1	  549.2	 5291.0	...
283386	  771.0	  549.2	 5294.0	...
283387	  770.9	  549.1	 5297.0	...
283388	  770.7	  549.0	 5299.0	...
283389	  770.6	  548.9	 5301.0	...
283390	  770.4	  548.9	 5302.0	...
283391	  770.2	  549.0	 5301.0	...
283392	  770.4	  548.9	 5300.0	...
283393	  770.6	  548.8	 5299.0	...
283394	  770.5	  548.7	 5299.0	...
283395	  770.2	  548.7	 5299.0	...
283396	  769.9	  548.8	 5299.0	...
283397	  770.0	  548.8	 5298.0	...
283398	  770.0	  548.8	 5298.0	...
283399	  770.1	  549.0	 5298.0	...
283400	  770.1	  549.5	 5299.0	...
283401	  770.2	  549.9	 5300.0	...
283402	  770.2	  549.6	 5301.0	...
283403	  770.2	  549.1	 5303.0	...
283404	  770.1	  548.7	 5305.0	...
283405	  770.1	  548.8	 5307.0	...
283406	  769.9	  549.2	 5307.0	...
283407	  769.8	  549.5	 5308.0	...
283408	  769.7	  549.4	 5309.0	...
283409	  769.7	  549.0	 5311.0	...
283410	  769.8	  548.6	 5312.0	...
283411	  769.7	  548.5	 5310.0	...
283412	  770.1	  548.2	 5307.0	...
283413	  770.6	  548.0	 5304.0	...
283414	  771.1	  547.8	 5304.0	...
283415	  771.2	  547.7	 5305.0	...
283416	  771.1	  547.8	 5306.0	...
283417	  771.0	  548.1	 5307.0	...
283418	  770.9	  548.3	 5307.0	...
283419	  770.9	  548.4	 5306.0	...
283420	  770.7	  548.5	 5309.0	...
283421	  770.5	  548.6	 5311.0	...
283422	  770.4	  548.3	 5313.0	...
283423	  770.4	  547.9	 5312.0	...
283424	  770.5	  547.6	 5310.0	...
283425	  770.7	  547.6	 5309.0	...
283426	  770.9	  547.7	 5310.0	...
283427	  771.1	  547.7	 5311.0	...
283428	  770.8	  547.7	 5312.0	...
283429	  770.5	  547.7	 5312.0	...
283430	  770.2	  548.2	 5313.0	...
283431	  770.3	  548.6	 5313.0	...
283432	  770.3	  548.9	 5313.0	...
283433	  770.3	  548.7	 5313.0	...
283434	  770.2	  548.1	 5312.0	...
283435	  770.4	  547.7	 5312.0	...
283436	  770.6	  547.5	 5311.0	...
283437	  770.9	  547.7	 5311.0	...
283438	  770.9	  548.1	 5311.0	...
283439	  770.9	  548.2	 5310.0	...
283440	  771.0	  548.4	 5312.0	...
283441	  771.0	  548.4	 5313.0	...
283442	  770.9	  548.3	 5315.0	...
283443	  770.9	  548.0	 5315.0	...
283444	  770.8	  547.7	 5315.0	...
283445	  770.9	  547.6	 5314.0	...
283446	  770.8	  547.4	 5314.0	...
283447	  770.6	  547.4	 5315.0	...
283448	  770.4	  547.3	 5316.0	...
283449	  770.5	  547.0	 5317.0	...
283450	  770.7	  546.7	 5317.0	...
283451	  770.9	  546.6	 5318.0	...
283452	  770.9	  546.6	 5318.0	...
283453	  770.9	  547.0	 5318.0	...
283454	  770.7	  547.4	 5317.0	...
283455	  770.5	  547.7	 5315.0	...
283456	  770.4	  547.5	 5317.0	...
283457	  770.3	  547.4	 5320.0	...
283458	  770.3	  547.7	 5321.0	...
283459	  770.4	  547.9	 5320.0	...
283460	  770.5	  547.8	 5319.0	...
283461	  770.5	  547.5	 5318.0	...
283462	  770.5	  547.4	 5316.0	...
283463	  770.6	  547.6	 5314.0	...
283464	  770.6	  547.7	 5313.0	...
283465	  770.6	  547.5	 5316.0	...
283466	  770.4	  547.2	 5319.0	...
283467	  770.3	  547.0	 5322.0	...
283468	  770.3	  547.0	 5322.0	...
283469	  770.4	  547.3	 5322.0	...
283470	  770.4	  547.7	 5322.0	...
283471	  770.4	  548.0	 5322.0	...
283472	  770.4	  547.7	 5322.0	...
283473	  770.5	  547.5	 5323.0	...
283474	  770.6	  547.2	 5323.0	...
283475	  770.7	  547.2	 5321.0	...
283476	  770.7	  547.3	 5320.0	...
283477	  770.6	  547.1	 5322.0	...
283478	  770.5	  546.9	 5324.0	...
283479	  770.4	  546.9	 5327.0	...
283480	  770.4	  547.1	 5328.0	...
283481	  770.5	  547.5	 5327.0	...
283482	  770.6	  547.6	 5327.0	...
283483	  770.8	  547.7	 5326.0	...
283484	  770.9	  547.6	 5326.0	...
283485	  770.7	  547.6	 5326.0	...
283486	  770.4	  547.3	 5325.0	...
283487	  770.3	  547.0	 5324.0	...
283488	  770.3	  546.8	 5323.0	...
283489	  770.3	  547.3	 5324.0	...
283490	  770.3	  547.8	 5325.0	...
283491	  770.3	  548.1	 5326.0	...
283492	  770.4	  548.0	 5328.0	...
283493	  770.2	  547.7	 5330.0	...
283494	  769.7	  547.2	 5333.0	...
283495	  769.6	  546.8	 5336.0	...
283496	  769.8	  546.6	 5337.0	...
283497	  770.0	  546.7	 5338.0	...
283498	  770.1	  546.8	 5339.0	...
283499	  770.0	  547.0	 5339.0	...
283500	  770.0	  547.0	 5340.0	...
283501	  770.1	  546.8	 5341.0	...
283502	  770.2	  546.6	 5341.0	...
283503	  770.2	  546.5	 5342.0	...
283504	  770.0	  546.5	 5342.0	...
283505	  769.8	  546.6	 5343.0	...
283506	  769.8	  546.7	 5343.0	...
283507	  770.0	  546.5	 5343.0	...
283508	  770.1	  546.3	 5343.0	...
283509	  770.3	  546.6	 5342.0	...
283510	  770.4	  547.1	 5342.0	...
283511	  770.4	  547.6	 5344.0	...
283512	  770.1	  547.8	 5345.0	...
283513	  769.9	  548.0	 5346.0	...
283514	  769.8	  548.1	 5348.0	...
283515	  769.8	  548.1	 5352.0	...
283516	  769.7	  548.1	 5356.0	...
283517	  769.7	  548.0	 5356.0	...
283518	  769.6	  548.0	 5355.0	...
283519	  769.4	  548.1	 5355.0	...
283520	  769.2	  548.1	 5355.0	...
283521	  769.0	  548.1	 5356.0	...
283522	  769.0	  548.1	 5357.0	...
283523	  769.0	  548.0	 5359.0	...
MSG	283524 0000 _ Number On
283524	  769.0	  548.0	 5360.0	...
283525	  769.0	  548.0	 5359.0	...
283526	  768.9	  548.4	 5359.0	...
283527	  768.7	  548.7	 5358.0	...
283528	  768.5	  548.9	 5357.0	...
283529	  768.5	  548.8	 5360.0	...
283530	  768.5	  548.9	 5363.0	...
283531	  768.7	  549.0	 5365.0	...
283532	  769.0	  549.0	 5365.0	...
283533	  769.4	  549.0	 5365.0	...
283534	  769.2	  549.1	 5366.0	...
283535	  768.8	  549.3	 5367.0	...
283536	  768.4	  549.3	 5368.0	...
283537	  768.4	  549.1	 5369.0	...
283538	  768.5	  549.0	 5370.0	...
283539	  768.5	  549.1	 5371.0	...
283540	  768.6	  549.2	 5372.0	...
283541	  768.4	  549.4	 5371.0	...
283542	  768.2	  549.6	 5370.0	...
283543	  768.1	  549.7	 5368.0	...
283544	  768.1	  549.6	 5369.0	...
283545	  768.1	  549.5	 5371.0	...
283546	  768.1	  549.3	 5372.0	...
283547	  768.0	  549.2	 5373.0	...
283548	  768.0	  549.0	 5373.0	...
283549	  767.9	  548.9	 5373.0	...
283550	  767.9	  548.7	 5373.0	...
283551	  767.9	  548.7	 5375.0	...
283552	  767.9	  548.6	 5376.0	...
283553	  767.8	  548.3	 5378.0	...
283554	  767.7	  548.0	 5378.0	...
283555	  767.6	  547.9	 5378.0	...
283556	  767.6	  548.1	 5377.0	...
283557	  767.6	  548.3	 5377.0	...
283558	  767.5	  548.2	 5379.0	...
283559	  767.4	  548.2	 5380.0	...
283560	  767.3	  548.1	 5384.0	...
283561	  767.3	  548.0	 5385.0	...
283562	  767.3	  548.0	 5385.0	...
283563	  767.2	  548.1	 5383.0	...
283564	  767.0	  548.4	 5381.0	...
283565	  767.0	  548.7	 5382.0	...
283566	  767.2	  548.9	 5383.0	...
283567	  767.4	  549.0	 5385.0	...
283568	  767.6	  548.8	 5385.0	...
283569	  767.7	  548.6	 5386.0	...
283570	  767.9	  548.7	 5386.0	...
283571	  767.8	  548.8	 5387.0	...
283572	  767.7	  549.0	 5387.0	...
283573	  767.5	  549.0	 5387.0	...
283574	  767.5	  548.9	 5388.0	...
283575	  767.5	  548.9	 5389.0	...
283576	  767.5	  548.9	 5389.0	...
283577	  767.5	  548.9	 5389.0	...
283578	  767.4	  548.9	 5390.0	...
283579	  767.4	  548.9	 5391.0	...
283580	  767.4	  548.9	 5392.0	...
283581	  767.4	  548.6	 5392.0	...
283582	  767.3	  548.4	 5392.0	...
283583	  767.3	  548.2	 5392.0	...
283584	  767.3	  548.2	 5393.0	...
283585	  767.3	  548.2	 5393.0	...
283586	  767.4	  548.3	 5393.0	...
283587	  767.5	  548.3	 5392.0	...
283588	  767.6	  548.3	 5392.0	...
283589	  767.6	  548.2	 5393.0	...
283590	  767.6	  548.1	 5393.0	...
283591	  767.6	  548.1	 5393.0	...
283592	  767.5	  548.1	 5392.0	...
283593	  767.4	  548.1	 5393.0	...
283594	  767.4	  548.2	 5394.0	...
283595	  767.4	  548.4	 5395.0	...
283596	  767.4	  548.6	 5396.0	...
283597	  767.4	  548.7	 5394.0	...
283598	  767.6	  548.9	 5392.0	...
283599	  767.8	  549.0	 5392.0	...
283600	  767.8	  548.8	 5394.0	...
283601	  767.8	  548.6	 5396.0	...
283602	  767.8	  548.4	 5398.0	...
283603	  767.8	  548.3	 5397.0	...
283604	  767.6	  548.3	 5400.0	...
283605	  767.4	  548.3	 5402.0	...
283606	  767.2	  548.5	 5405.0	...
283607	  767.2	  548.6	 5404.0	...
283608	  767.3	  548.7	 5404.0	...
283609	  767.5	  548.8	 5404.0	...
283610	  767.8	  548.7	 5405.0	...
283611	  767.8	  548.6	 5406.0	...
283612	  767.8	  548.6	 5408.0	...
283613	  767.6	  548.7	 5410.0	...
283614	  767.6	  548.8	 5410.0	...
283615	  767.7	  548.8	 5409.0	...
283616	  768.0	  548.8	 5408.0	...
283617	  768.0	  548.9	 5408.0	...
283618	  767.7	  548.8	 5409.0	...
283619	  767.6	  548.8	 5410.0	...
283620	  767.7	  548.8	 5412.0	...
283621	  767.9	  549.0	 5415.0	...
283622	  767.9	  549.3	 5417.0	...
283623	  767.8	  549.2	 5417.0	...
283624	  767.7	  549.0	 5418.0	...
283625	  767.7	  548.8	 5419.0	...
283626	  767.8	  548.6	 5418.0	...
283627	  767.9	  548.4	 5416.0	...
283628	  767.9	  548.3	 5414.0	...
283629	  767.9	  548.3	 5413.0	...
283630	  767.8	  548.7	 5414.0	...
283631	  767.8	  549.1	 5414.0	...
283632	  767.6	  549.6	 5414.0	...
283633	  767.4	  549.6	 5416.0	...
283634	  767.2	  549.4	 5418.0	...
283635	  767.3	  549.2	 5419.0	...
283636	  767.3	  549.1	 5417.0	...
283637	  767.3	  549.1	 5416.0	...
283638	  767.1	  548.9	 5417.0	...
283639	  767.0	  548.7	 5419.0	...
283640	  766.9	  548.6	 5423.0	...
283641	  766.9	  548.6	 5425.0	...
283642	  767.0	  548.6	 5427.0	...
283643	  767.0	  548.7	 5427.0	...
283644	  767.2	  548.8	 5428.0	...
283645	  767.5	  548.8	 5430.0	...
283646	  767.7	  548.9	 5430.0	...
283647	  767.7	  548.7	 5429.0	...
283648	  767.7	  548.6	 5428.0	...
283649	  767.7	  548.5	 5430.0	...
283650	  767.7	  548.5	 5432.0	...
283651	  767.7	  548.5	 5434.0	...
283652	  767.7	  548.5	 5434.0	...
283653	  767.8	  548.5	 5434.0	...
283654	  767.9	  548.5	 5432.0	...
283655	  767.9	  548.3	 5429.0	...
283656	  767.9	  548.0	 5426.0	...
283657	  767.8	  548.1	 5427.0	...
283658	  767.8	  548.5	 5428.0	...
283659	  767.9	  548.8	 5429.0	...
283660	  767.9	  548.8	 5430.0	...
283661	  767.9	  548.6	 5430.0	...
283662	  767.8	  548.5	 5430.0	...
283663	  767.8	  548.4	 5430.0	...
283664	  767.8	  548.4	 5431.0	...
283665	  767.9	  548.6	 5431.0	...
283666	  767.9	  548.8	 5432.0	...
283667	  767.9	  549.1	 5434.0	...
283668	  767.8	  548.8	 5436.0	...
283669	  767.6	  548.5	 5438.0	...
283670	  767.3	  548.2	 5438.0	...
283671	  767.0	  548.4	 5438.0	...
283672	  767.1	  548.5	 5440.0	...
283673	  767.2	  548.2	 5443.0	...
283674	  767.2	  547.8	 5445.0	...
283675	  767.2	  547.4	 5446.0	...
283676	  767.2	  547.8	 5445.0	...
283677	  767.1	  548.3	 5445.0	...
283678	  767.0	  548.5	 5443.0	...
283679	  766.9	  548.3	 5441.0	...
283680	  767.1	  548.0	 5440.0	...
283681	  767.3	  548.1	 5443.0	...
283682	  767.4	  548.2	 5447.0	...
283683	  767.4	  548.3	 5447.0	...
283684	  767.4	  548.4	 5445.0	...
283685	  767.4	  548.4	 5442.0	...
283686	  767.4	  548.5	 5442.0	...
283687	  767.1	  548.6	 5442.0	...
283688	  766.9	  548.5	 5444.0	...
283689	  766.7	  548.5	 5446.0	...
283690	  766.7	  548.2	 5448.0	...
283691	  766.7	  548.1	 5449.0	...
283692	  766.9	  548.1	 5450.0	...
283693	  767.1	  548.1	 5451.0	...
283694	  767.1	  548.2	 5451.0	...
283695	  766.9	  548.2	 5451.0	...
283696	  766.7	  548.3	 5451.0	...
283697	  766.7	  548.3	 5451.0	...
283698	  766.7	  548.4	 5452.0	...
283699	  766.8	  548.4	 5453.0	...
283700	  766.9	  548.3	 5453.0	...
283701	  766.8	  548.2	 5455.0	...
283702	  766.6	  548.3	 5457.0	...
283703	  766.5	  548.6	 5459.0	...
283704	  766.6	  548.8	 5461.0	...
283705	  766.7	  548.7	 5462.0	...
283706	  766.8	  548.6	 5462.0	...
283707	  766.8	  548.4	 5461.0	...
283708	  766.8	  548.3	 5463.0	...
283709	  766.7	  548.4	 5465.0	...
283710	  766.7	  548.7	 5468.0	...
283711	  766.7	  549.0	 5468.0	...
283712	  766.3	  549.0	 5468.0	...
283713	  765.9	  548.9	 5467.0	...
283714	  765.8	  548.8	 5466.0	...
283715	  766.0	  548.7	 5464.0	...
283716	  766.1	  548.8	 5463.0	...
283717	  765.8	  548.9	 5463.0	...
283718	  765.5	  548.9	 5463.0	...
283719	  765.7	  548.7	 5463.0	...
283720	  766.1	  548.5	 5463.0	...
283721	  766.3	  548.4	 5465.0	...
283722	  766.1	  548.6	 5467.0	...
283723	  765.9	  548.9	 5469.0	...
283724	  765.8	  549.5	 5469.0	...
283725	  765.6	  549.9	 5470.0	...
283726	  765.4	  550.0	 5471.0	...
283727	  765.3	  549.9	 5472.0	...
283728	  765.2	  549.8	 5471.0	...
283729	  765.1	  549.7	 5469.0	...
283730	  765.0	  549.6	 5470.0	...
283731	  765.0	  549.4	 5470.0	...
283732	  764.9	  549.2	 5472.0	...
283733	  764.9	  549.1	 5472.0	...
283734	  764.8	  549.1	 5472.0	...
283735	  765.1	  549.1	 5472.0	...
283736	  765.4	  549.3	 5472.0	...
283737	  765.6	  549.5	 5474.0	...
283738	  765.6	  549.7	 5476.0	...
283739	  765.5	  549.6	 5479.0	...
283740	  765.5	  549.6	 5478.0	...
283741	  765.6	  549.6	 5477.0	...
283742	  765.6	  549.5	 5475.0	...
283743	  765.7	  549.4	 5474.0	...
283744	  765.8	  549.3	 5476.0	...
283745	  765.6	  549.2	 5477.0	...
283746	  765.4	  548.9	 5479.0	...
283747	  765.3	  548.5	 5479.0	...
283748	  765.4	  548.3	 5478.0	...
283749	  765.6	  548.1	 5478.0	...
283750	  765.6	  548.0	 5478.0	...
283751	  765.7	  548.1	 5479.0	...
283752	  765.8	  548.4	 5478.0	...
283753	  765.8	  548.7	 5478.0	...
283754	  765.9	  548.8	 5477.0	...
283755	  766.0	  548.7	 5476.0	...
283756	  766.0	  548.5	 5475.0	...
283757	  765.9	  548.5	 5473.0	...
283758	  765.9	  548.7	 5473.0	...
283759	  765.8	  548.6	 5475.0	...
283760	  765.8	  548.3	 5476.0	...
283761	  765.8	  548.0	 5479.0	...
283762	  765.8	  548.0	 5480.0	...
283763	  765.7	  548.1	 5480.0	...
283764	  765.7	  548.3	 5481.0	...
283765	  765.7	  548.6	 5481.0	...
283766	  765.9	  548.7	 5482.0	...
283767	  766.1	  548.7	 5482.0	...
283768	  766.3	  548.8	 5483.0	...
283769	  766.2	  548.9	 5483.0	...
283770	  766.2	  549.1	 5483.0	...
283771	  766.2	  549.1	 5482.0	...
283772	  766.1	  549.3	 5482.0	...
283773	  766.1	  549.4	 5482.0	...
283774	  766.2	  549.4	 5483.0	...
283775	  766.4	  549.4	 5484.0	...
283776	  766.5	  549.4	 5483.0	...
283777	  766.5	  549.4	 5483.0	...
283778	  766.5	  549.2	 5482.0	...
283779	  766.5	  549.0	 5481.0	...
283780	  766.5	  548.7	 5482.0	...
283781	  766.5	  548.6	 5484.0	...
283782	  766.5	  548.6	 5485.0	...
283783	  766.6	  548.7	 5485.0	...
283784	  766.8	  548.9	 5487.0	...
283785	  766.9	  549.0	 5488.0	...
283786	  766.9	  548.9	 5489.0	...
283787	  766.7	  548.9	 5489.0	...
283788	  766.4	  548.9	 5489.0	...
283789	  766.0	  548.8	 5489.0	...
283790	  765.6	  548.9	 5489.0	...
283791	  765.5	  549.0	 5492.0	...
283792	  765.5	  549.1	 5495.0	...
283793	  765.6	  549.0	 5497.0	...
283794	  765.7	  548.9	 5496.0	...
283795	  765.9	  548.9	 5496.0	...
283796	  765.9	  548.9	 5498.0	...
283797	  765.9	  548.9	 5498.0	...
283798	  766.0	  548.9	 5497.0	...
283799	  766.1	  548.8	 5498.0	...
283800	  765.9	  548.7	 5499.0	...
283801	  765.8	  548.6	 5498.0	...
283802	  765.8	  548.6	 5497.0	...
283803	  765.9	  548.4	 5497.0	...
283804	  766.0	  548.4	 5497.0	...
283805	  766.0	  548.5	 5499.0	...
283806	  766.0	  548.6	 5502.0	...
283807	  765.9	  548.8	 5504.0	...
283808	  765.9	  548.9	 5505.0	...
283809	  765.9	  548.2	 5505.0	...
283810	  765.8	  547.4	 5505.0	...
283811	  765.8	  546.9	 5506.0	...
283812	  765.9	  547.8	 5507.0	...
283813	  766.1	  548.7	 5507.0	...
283814	  766.2	  549.3	 5506.0	...
283815	  766.5	  549.2	 5506.0	...
283816	  766.7	  549.0	 5507.0	...
283817	  767.1	  548.8	 5508.0	...
283818	  767.2	  548.6	 5508.0	...
283819	  767.1	  548.5	 5507.0	...
283820	  766.8	  548.4	 5506.0	...
283821	  766.9	  548.3	 5504.0	...
283822	  767.3	  548.7	 5502.0	...
283823	  767.9	  549.3	 5501.0	...
283824	  768.5	  550.1	 5501.0	...
283825	  769.7	  550.2	 5506.0	...
283826	  771.0	  550.2	 5510.0	...
MSG	283827 0000 _ Number Off
283827	  772.6	  550.5	 5511.0	...
283828	  773.4	  551.0	 5508.0	...
283829	  774.3	  551.4	 5504.0	...
283830	  774.5	  551.3	 5504.0	...
283831	  774.7	  551.4	 5505.0	...
283832	  774.7	  551.5	 5507.0	...
283833	  774.8	  551.6	 5509.0	...
283834	  775.1	  551.6	 5510.0	...
283835	  775.5	  551.7	 5512.0	...
283836	  775.8	  551.8	 5514.0	...
283837	  775.9	  551.9	 5515.0	...
283838	  775.8	  551.9	 5512.0	...
283839	  775.7	  551.7	 5510.0	...
283840	  775.6	  551.4	 5510.0	...
283841	  775.5	  551.0	 5510.0	...
283842	  775.6	  550.6	 5511.0	...
283843	  775.7	  550.4	 5513.0	...
283844	  775.7	  550.4	 5514.0	...
283845	  775.7	  550.5	 5513.0	...
283846	  775.7	  550.6	 5513.0	...
283847	  775.5	  550.7	 5514.0	...
283848	  775.0	  551.0	 5514.0	...
283849	  774.5	  551.4	 5513.0	...
283850	  774.6	  551.7	 5511.0	...
283851	  775.0	  551.9	 5512.0	...
283852	  775.3	  551.8	 5516.0	...
283853	  775.3	  551.4	 5517.0	...
283854	  775.3	  551.0	 5515.0	...
283855	  775.2	  550.5	 5516.0	...
283856	  775.2	  550.3	 5519.0	...
283857	  775.2	  550.0	 5522.0	...
283858	  775.1	  549.9	 5523.0	...
283859	  774.9	  550.0	 5523.0	...
283860	  774.7	  550.2	 5521.0	...
283861	  774.7	  550.4	 5517.0	...
283862	  774.7	  550.5	 5514.0	...
283863	  774.8	  550.5	 5515.0	...
283864	  774.7	  550.4	 5518.0	...
283865	  774.7	  550.3	 5520.0	...
283866	  774.7	  550.4	 5520.0	...
283867	  774.9	  550.3	 5519.0	...
283868	  775.0	  550.3	 5519.0	...
283869	  775.1	  550.3	 5516.0	...
283870	  775.1	  550.2	 5513.0	...
283871	  775.0	  550.2	 5511.0	...
283872	  775.0	  550.1	 5511.0	...
283873	  774.9	  549.9	 5511.0	...
283874	  774.9	  549.7	 5513.0	...
283875	  774.9	  549.4	 5514.0	...
283876	  775.0	  549.1	 5516.0	...
283877	  775.0	  548.8	 5516.0	...
283878	  775.0	  549.1	 5513.0	...
283879	  775.1	  549.5	 5511.0	...
283880	  775.0	  549.4	 5510.0	...
283881	  774.8	  549.0	 5511.0	...
283882	  774.6	  548.9	 5513.0	...
283883	  774.5	  549.2	 5512.0	...
283884	  774.4	  549.6	 5512.0	...
283885	  774.2	  549.6	 5514.0	...
283886	  774.0	  549.7	 5515.0	...
283887	  773.8	  549.8	 5518.0	...
283888	  774.0	  549.8	 5519.0	...
283889	  774.2	  550.2	 5520.0	...
283890	  774.2	  550.6	 5519.0	...
283891	  774.0	  550.8	 5520.0	...
283892	  773.7	  550.8	 5521.0	...
283893	  773.7	  550.8	 5523.0	...
283894	  773.7	  550.9	 5525.0	...
283895	  773.7	  550.7	 5528.0	...
283896	  773.7	  550.5	 5528.0	...
283897	  773.7	  550.3	 5527.0	...
283898	  773.8	  550.1	 5526.0	...
283899	  773.9	  550.1	 5527.0	...
283900	  774.1	  550.1	 5527.0	...
283901	  774.3	  550.4	 5527.0	...
283902	  774.3	  550.8	 5527.0	...
283903	  774.1	  551.2	 5526.0	...
283904	  773.9	  551.2	 5526.0	...
283905	  774.0	  551.2	 5525.0	...
283906	  774.1	  551.1	 5527.0	...
283907	  774.3	  550.9	 5529.0	...
283908	  774.5	  550.8	 5531.0	...
283909	  774.7	  550.9	 5531.0	...
283910	  774.7	  551.1	 5530.0	...
283911	  774.7	  551.1	 5529.0	...
283912	  774.6	  551.1	 5528.0	...
283913	  774.6	  551.0	 5527.0	...
283914	  774.7	  551.0	 5526.0	...
283915	  774.7	  550.8	 5525.0	...
283916	  774.7	  550.5	 5525.0	...
283917	  774.6	  550.3	 5525.0	...
283918	  774.6	  550.3	 5525.0	...
283919	  774.6	  550.4	 5525.0	...
283920	  774.7	  550.4	 5525.0	...
283921	  774.9	  550.3	 5524.0	...
283922	  775.0	  550.4	 5525.0	...
283923	  775.1	  550.6	 5526.0	...
283924	  775.2	  550.7	 5528.0	...
283925	  775.1	  550.6	 5528.0	...
283926	  775.0	  550.4	 5527.0	...
283927	  774.9	  550.2	 5525.0	...
283928	  774.9	  549.9	 5527.0	...
283929	  775.0	  549.7	 5528.0	...
283930	  775.0	  549.4	 5529.0	...
283931	  775.0	  549.4	 5527.0	...
283932	  775.0	  549.7	 5525.0	...
283933	  775.0	  550.0	 5525.0	...
283934	  775.0	  550.3	 5526.0	...
283935	  775.0	  550.4	 5528.0	...
283936	  775.0	  550.5	 5526.0	...
283937	  775.0	  550.6	 5525.0	...
283938	  775.0	  550.4	 5524.0	...
283939	  774.9	  550.3	 5525.0	...
283940	  774.9	  550.1	 5526.0	...
283941	  774.9	  550.1	 5527.0	...
283942	  775.0	  550.2	 5529.0	...
283943	  775.2	  550.3	 5529.0	...
283944	  775.2	  550.3	 5529.0	...
283945	  775.3	  550.3	 5528.0	...
283946	  775.3	  550.5	 5529.0	...
283947	  775.4	  550.8	 5530.0	...
283948	  775.5	  551.0	 5531.0	...
283949	  775.5	  551.0	 5531.0	...
283950	  775.6	  551.1	 5533.0	...
283951	  775.5	  551.1	 5534.0	...
283952	  775.5	  551.3	 5535.0	...
283953	  775.4	  551.4	 5535.0	...
283954	  775.6	  551.5	 5536.0	...
283955	  775.7	  551.3	 5538.0	...
283956	  775.8	  551.2	 5539.0	...
283957	  775.8	  551.2	 5540.0	...
283958	  775.8	  551.1	 5541.0	...
283959	  775.8	  551.1	 5541.0	...
283960	  775.7	  551.2	 5540.0	...
283961	  775.7	  551.4	 5541.0	...
283962	  775.7	  551.9	 5540.0	...
283963	  775.8	  552.3	 5540.0	...
283964	  775.7	  552.5	 5538.0	...
283965	  775.5	  552.3	 5537.0	...
283966	  775.6	  552.2	 5536.0	...
283967	  775.9	  552.1	 5537.0	...
283968	  776.2	  552.1	 5539.0	...
283969	  776.2	  552.0	 5541.0	...
283970	  776.2	  551.9	 5542.0	...
283971	  776.0	  551.9	 5541.0	...
283972	  775.8	  551.9	 5540.0	...
283973	  775.6	  551.9	 5539.0	...
283974	  775.6	  552.0	 5540.0	...
283975	  775.7	  552.1	 5540.0	...
283976	  775.9	  552.1	 5540.0	...
283977	  776.1	  552.4	 5539.0	...
283978	  776.1	  552.7	 5539.0	...
283979	  776.1	  553.1	 5539.0	...
283980	  776.1	  553.0	 5540.0	...
283981	  776.2	  552.9	 5540.0	...
283982	  776.3	  552.7	 5542.0	...
283983	  776.3	  552.6	 5544.0	...
283984	  776.0	  552.8	 5545.0	...
283985	  775.7	  553.2	 5546.0	...
283986	  775.4	  553.3	 5546.0	...
283987	  775.4	  553.1	 5546.0	...
283988	  775.4	  552.9	 5547.0	...
283989	  775.4	  552.9	 5546.0	...
283990	  775.4	  552.9	 5546.0	...
283991	  775.6	  553.0	 5545.0	...
283992	  775.8	  553.0	 5544.0	...
283993	  775.9	  553.0	 5542.0	...
283994	  775.8	  552.9	 5541.0	...
283995	  775.9	  552.3	 5541.0	...
283996	  776.0	  551.8	 5541.0	...
283997	  776.2	  551.4	 5541.0	...
283998	  776.2	  551.8	 5539.0	...
283999	  776.3	  552.1	 5537.0	...
284000	  776.3	  552.3	 5537.0	...
284001	  776.3	  552.3	 5539.0	...
284002	  776.2	  552.3	 5540.0	...
284003	  776.1	  551.8	 5541.0	...
284004	  776.1	  551.4	 5540.0	...
284005	  776.0	  551.1	 5539.0	...
284006	  776.0	  551.3	 5538.0	...
284007	  776.2	  551.6	 5539.0	...
284008	  776.3	  551.6	 5539.0	...
284009	  776.4	  551.5	 5539.0	...
284010	  776.4	  551.4	 5542.0	...
284011	  776.4	  551.4	 5544.0	...
284012	  776.2	  551.3	 5546.0	...
284013	  776.1	  551.3	 5546.0	...
284014	  776.1	  551.3	 5546.0	...
284015	  776.1	  551.1	 5546.0	...
284016	  776.4	  551.0	 5546.0	...
284017	  776.6	  550.9	 5545.0	...
284018	  776.8	  550.9	 5548.0	...
284019	  776.8	  551.0	 5552.0	...
284020	  776.7	  551.0	 5553.0	...
284021	  776.8	  551.0	 5551.0	...
284022	  776.8	  551.0	 5549.0	...
284023	  776.8	  551.1	 5549.0	...
284024	  776.9	  551.2	 5548.0	...
284025	  776.8	  551.3	 5546.0	...
284026	  776.8	  551.2	 5544.0	...
284027	  776.7	  551.1	 5545.0	...
MSG	284028 0000 _ Number On
284028	  776.9	  551.0	 5548.0	...
284029	  777.1	  551.1	 5552.0	...
284030	  777.4	  551.1	 5550.0	...
284031	  777.4	  551.1	 5547.0	...
284032	  777.4	  551.0	 5547.0	...
284033	  777.2	  551.0	 5549.0	...
284034	  777.0	  551.0	 5550.0	...
284035	  776.8	  550.8	 5548.0	...
284036	  776.8	  550.6	 5546.0	...
284037	  776.8	  550.4	 5546.0	...
284038	  777.0	  550.5	 5550.0	...
284039	  777.1	  551.1	 5553.0	...
284040	  777.2	  551.7	 5557.0	...
284041	  777.2	  552.2	 5557.0	...
284042	  777.1	  552.2	 5558.0	...
284043	  777.1	  552.0	 5559.0	...
284044	  777.2	  551.9	 5561.0	...
284045	  777.4	  551.7	 5565.0	...
284046	  777.6	  551.8	 5567.0	...
284047	  777.9	  552.1	 5569.0	...
284048	  777.9	  552.4	 5569.0	...
284049	  777.8	  552.5	 5569.0	...
284050	  777.6	  552.2	 5570.0	...
284051	  777.6	  552.2	 5571.0	...
284052	  777.5	  552.5	 5572.0	...
284053	  777.5	  552.6	 5572.0	...
284054	  777.5	  552.4	 5571.0	...
284055	  777.3	  552.2	 5571.0	...
284056	  777.2	  552.3	 5570.0	...
284057	  777.1	  552.4	 5569.0	...
284058	  777.1	  552.4	 5568.0	...
284059	  777.2	  552.4	 5568.0	...
284060	  777.4	  552.6	 5568.0	...
284061	  777.5	  552.9	 5567.0	...
284062	  777.5	  552.6	 5570.0	...
284063	  777.4	  552.2	 5573.0	...
284064	  777.3	  551.7	 5577.0	...
284065	  777.4	  551.9	 5577.0	...
284066	  777.6	  552.0	 5578.0	...
284067	  777.8	  552.4	 5580.0	...
284068	  777.8	  552.6	 5579.0	...
284069	  777.8	  552.8	 5578.0	...
284070	  777.8	  552.7	 5579.0	...
284071	  777.9	  552.6	 5581.0	...
284072	  777.7	  552.6	 5586.0	...
284073	  777.5	  552.6	 5588.0	...
284074	  777.3	  552.7	 5589.0	...
284075	  777.3	  552.8	 5588.0	...
284076	  777.3	  552.6	 5587.0	...
284077	  777.2	  552.3	 5587.0	...
284078	  777.2	  552.0	 5584.0	...
284079	  777.2	  552.0	 5581.0	...
284080	  777.3	  552.3	 5582.0	...
284081	  777.4	  552.6	 5587.0	...
284082	  777.4	  552.9	 5591.0	...
284083	  777.4	  552.7	 5591.0	...
284084	  777.2	  552.5	 5591.0	...
284085	  777.0	  552.3	 5590.0	...
284086	  776.8	  552.2	 5589.0	...
284087	  776.6	  552.3	 5588.0	...
284088	  776.0	  552.4	 5585.0	...
284089	  775.3	  552.5	 5582.0	...
284090	  773.6	  552.7	 5579.0	...
284091	  771.6	  553.1	 5580.0	...
284092	  769.5	  553.3	 5580.0	...
284093	  767.6	  553.3	 5582.0	...
284094	  766.3	  552.9	 5584.0	...
284095	  765.0	  552.6	 5586.0	...
284096	  764.4	  552.3	 5590.0	...
284097	  763.9	  551.9	 5592.0	...
284098	  763.8	  551.7	 5591.0	...
284099	  764.0	  551.4	 5589.0	...
284100	  764.7	  551.3	 5587.0	...
284101	  765.4	  551.3	 5586.0	...
284102	  766.1	  551.3	 5585.0	...
284103	  766.2	  551.0	 5587.0	...
284104	  766.4	  550.8	 5589.0	...
284105	  766.6	  550.5	 5591.0	...
284106	  766.9	  550.3	 5592.0	...
284107	  767.3	  549.9	 5592.0	...
284108	  767.3	  549.7	 5591.0	...
284109	  767.3	  549.7	 5590.0	...
284110	  767.2	  549.7	 5591.0	...
284111	  767.1	  549.7	 5592.0	...
284112	  766.9	  549.7	 5594.0	...
284113	  766.9	  549.7	 5595.0	...
284114	  767.0	  549.7	 5596.0	...
284115	  767.0	  549.8	 5597.0	...
284116	  766.9	  549.9	 5598.0	...
284117	  766.8	  549.9	 5599.0	...
284118	  766.6	  549.9	 5602.0	...
284119	  766.6	  549.9	 5605.0	...
284120	  766.7	  549.9	 5606.0	...
284121	  766.5	  549.8	 5605.0	...
284122	  766.4	  550.0	 5604.0	...
284123	  766.2	  550.1	 5604.0	...
284124	  766.2	  549.8	 5607.0	...
284125	  766.1	  549.5	 5612.0	...
284126	  766.1	  549.1	 5616.0	...
284127	  766.0	  549.1	 5612.0	...
284128	  766.0	  549.4	 5609.0	...
284129	  766.5	  549.6	 5608.0	...
284130	  767.1	  549.9	 5609.0	...
284131	  767.6	  549.6	 5610.0	...
284132	  767.6	  549.3	 5611.0	...
284133	  767.2	  548.9	 5611.0	...
284134	  767.0	  548.9	 5611.0	...
284135	  766.7	  548.9	 5610.0	...
284136	  766.7	  548.9	 5611.0	...
284137	  766.7	  548.8	 5612.0	...
284138	  766.6	  548.6	 5615.0	...
284139	  766.6	  548.4	 5618.0	...
284140	  766.9	  548.2	 5621.0	...
284141	  767.3	  548.2	 5622.0	...
284142	  767.5	  548.3	 5623.0	...
284143	  767.5	  548.4	 5624.0	...
284144	  767.7	  548.6	 5624.0	...
284145	  767.8	  548.6	 5623.0	...
284146	  767.8	  548.8	 5622.0	...
284147	  767.5	  549.0	 5622.0	...
284148	  767.2	  549.3	 5624.0	...
284149	  767.0	  549.5	 5627.0	...
284150	  767.1	  549.7	 5629.0	...
284151	  767.1	  549.7	 5628.0	...
284152	  767.3	  549.7	 5627.0	...
284153	  767.5	  549.8	 5625.0	...
284154	  767.7	  549.8	 5623.0	...
284155	  767.8	  549.7	 5623.0	...
284156	  767.7	  549.8	 5624.0	...
284157	  767.6	  550.1	 5625.0	...
284158	  767.5	  550.4	 5624.0	...
284159	  767.6	  550.4	 5624.0	...
284160	  767.7	  550.1	 5625.0	...
284161	  767.8	  550.3	 5626.0	...
284162	  767.7	  550.8	 5626.0	...
284163	  767.9	  551.3	 5627.0	...
284164	  767.9	  551.2	 5629.0	...
284165	  767.8	  551.2	 5631.0	...
284166	  767.8	  551.3	 5631.0	...
284167	  767.6	  551.5	 5629.0	...
284168	  767.3	  551.4	 5628.0	...
284169	  767.0	  551.3	 5625.0	...
284170	  767.0	  551.6	 5625.0	...
284171	  767.2	  551.9	 5627.0	...
284172	  767.4	  552.4	 5630.0	...
284173	  767.1	  552.5	 5633.0	...
284174	  766.9	  552.6	 5633.0	...
284175	  766.7	  552.4	 5632.0	...
284176	  766.8	  552.1	 5632.0	...
284177	  766.8	  551.9	 5632.0	...
284178	  766.9	  551.8	 5634.0	...
284179	  766.9	  551.7	 5633.0	...
284180	  767.0	  551.5	 5631.0	...
284181	  767.0	  551.5	 5628.0	...
284182	  767.1	  551.4	 5630.0	...
284183	  767.2	  551.4	 5634.0	...
284184	  767.2	  551.7	 5638.0	...
284185	  767.3	  551.9	 5640.0	...
284186	  767.3	  551.8	 5640.0	...
284187	  767.0	  551.5	 5640.0	...
284188	  766.8	  551.5	 5640.0	...
284189	  766.6	  551.9	 5638.0	...
284190	  766.6	  552.3	 5637.0	...
284191	  766.6	  552.4	 5636.0	...
284192	  766.7	  552.3	 5637.0	...
284193	  766.9	  552.2	 5636.0	...
284194	  767.1	  552.1	 5635.0	...
284195	  767.2	  552.1	 5634.0	...
284196	  767.2	  552.0	 5635.0	...
284197	  767.0	  551.9	 5636.0	...
284198	  766.7	  551.7	 5637.0	...
284199	  766.6	  551.7	 5639.0	...
284200	  766.7	  551.8	 5640.0	...
284201	  766.7	  551.9	 5639.0	...
284202	  766.7	  552.1	 5639.0	...
284203	  766.7	  552.1	 5639.0	...
284204	  766.7	  552.4	 5641.0	...
284205	  766.8	  552.6	 5642.0	...
284206	  766.9	  552.8	 5644.0	...
284207	  767.0	  552.7	 5644.0	...
284208	  767.0	  552.6	 5643.0	...
284209	  767.1	  552.6	 5642.0	...
284210	  767.2	  552.3	 5642.0	...
284211	  767.3	  552.1	 5641.0	...
284212	  767.4	  551.8	 5642.0	...
284213	  767.4	  551.7	 5644.0	...
284214	  767.1	  551.7	 5646.0	...
284215	  766.8	  551.7	 5648.0	...
284216	  766.6	  551.8	 5647.0	...
284217	  766.7	  551.6	 5646.0	...
284218	  766.7	  551.5	 5645.0	...
284219	  766.7	  551.4	 5644.0	...
284220	  766.9	  551.3	 5643.0	...
284221	  767.2	  551.3	 5643.0	...
284222	  767.4	  551.4	 5644.0	...
284223	  767.4	  551.3	 5644.0	...
284224	  767.4	  551.2	 5644.0	...
284225	  767.1	  551.0	 5644.0	...
284226	  766.9	  550.9	 5644.0	...
284227	  766.7	  550.6	 5644.0	...
284228	  766.8	  550.5	 5644.0	...
284229	  766.8	  550.8	 5644.0	...
284230	  766.8	  551.4	 5643.0	...
284231	  766.8	  551.9	 5643.0	...
284232	  766.8	  551.9	 5643.0	...
284233	  767.0	  551.7	 5644.0	...
284234	  767.1	  551.8	 5646.0	...
284235	  767.1	  551.9	 5648.0	...
284236	  767.0	  552.1	 5648.0	...
284237	  767.0	  552.1	 5648.0	...
284238	  767.0	  552.1	 5648.0	...
284239	  767.0	  552.0	 5648.0	...
284240	  766.9	  552.1	 5647.0	...
284241	  766.9	  552.2	 5644.0	...
284242	  766.8	  552.4	 5640.0	...
284243	  766.5	  552.3	 5638.0	...
284244	  766.6	  552.1	 5638.0	...
284245	  766.9	  551.9	 5639.0	...
284246	  767.1	  551.9	 5640.0	...
284247	  767.1	  551.9	 5639.0	...
284248	  767.1	  552.0	 5638.0	...
284249	  767.1	  552.2	 5640.0	...
284250	  767.2	  552.5	 5644.0	...
284251	  767.3	  552.6	 5648.0	...
284252	  767.3	  552.7	 5648.0	...
284253	  767.0	  552.7	 5646.0	...
284254	  766.6	  552.9	 5643.0	...
284255	  766.3	  553.1	 5640.0	...
284256	  766.3	  553.3	 5639.0	...
284257	  766.3	  553.5	 5638.0	...
284258	  766.4	  553.9	 5639.0	...
284259	  766.4	  554.3	 5641.0	...
284260	  766.6	  554.4	 5642.0	...
284261	  766.8	  554.2	 5643.0	...
284262	  767.0	  554.0	 5644.0	...
284263	  767.0	  553.9	 5642.0	...
284264	  767.1	  553.9	 5640.0	...
284265	  767.2	  553.9	 5638.0	...
284266	  767.1	  553.9	 5639.0	...
284267	  767.0	  553.9	 5640.0	...
284268	  767.0	  554.2	 5641.0	...
284269	  767.1	  554.5	 5641.0	...
284270	  767.3	  554.8	 5641.0	...
284271	  767.4	  554.6	 5643.0	...
284272	  767.4	  554.4	 5644.0	...
284273	  767.4	  554.3	 5646.0	...
284274	  767.4	  554.4	 5646.0	...
284275	  767.3	  554.4	 5645.0	...
284276	  767.2	  554.4	 5644.0	...
284277	  767.1	  554.4	 5643.0	...
284278	  767.2	  554.4	 5642.0	...
284279	  767.2	  554.5	 5642.0	...
284280	  767.3	  554.5	 5641.0	...
284281	  767.3	  554.4	 5641.0	...
284282	  767.4	  554.3	 5640.0	...
284283	  767.5	  554.3	 5640.0	...
284284	  767.6	  554.5	 5640.0	...
284285	  767.7	  554.6	 5641.0	...
284286	  767.8	  554.8	 5641.0	...
284287	  767.5	  554.9	 5640.0	...
284288	  767.3	  555.1	 5639.0	...
284289	  767.0	  555.2	 5638.0	...
284290	  767.0	  555.3	 5639.0	...
284291	  767.0	  555.4	 5639.0	...
284292	  767.0	  555.6	 5637.0	...
284293	  767.1	  555.7	 5635.0	...
284294	  767.2	  555.9	 5634.0	...
284295	  767.3	  555.9	 5635.0	...
284296	  767.3	  555.7	 5635.0	...
284297	  767.4	  555.5	 5634.0	...
284298	  767.4	  555.3	 5634.0	...
284299	  767.6	  555.2	 5637.0	...
284300	  767.7	  555.1	 5640.0	...
284301	  767.9	  555.5	 5644.0	...
284302	  767.8	  556.1	 5645.0	...
284303	  767.6	  556.7	 5643.0	...
284304	  767.3	  556.8	 5641.0	...
284305	  767.2	  556.5	 5639.0	...
284306	  767.4	  556.2	 5639.0	...
284307	  767.5	  556.1	 5640.0	...
284308	  767.5	  556.4	 5641.0	...
284309	  767.5	  556.6	 5643.0	...
284310	  767.4	  556.7	 5642.0	...
284311	  767.4	  556.3	 5641.0	...
284312	  767.5	  556.0	 5640.0	...
284313	  767.6	  555.6	 5641.0	...
284314	  767.8	  555.8	 5640.0	...
284315	  767.7	  556.3	 5638.0	...
284316	  767.6	  556.9	 5636.0	...
284317	  767.4	  557.0	 5635.0	...
284318	  767.6	  556.6	 5635.0	...
284319	  767.9	  556.2	 5636.0	...
284320	  768.2	  556.1	 5637.0	...
284321	  768.2	  556.2	 5638.0	...
284322	  768.4	  556.2	 5640.0	...
284323	  768.4	  556.1	 5642.0	...
284324	  768.3	  556.0	 5644.0	...
284325	  768.0	  555.8	 5646.0	...
284326	  767.6	  555.7	 5646.0	...
284327	  767.5	  556.1	 5647.0	...
284328	  767.5	  556.6	 5648.0	...
284329	  767.6	  557.3	 5647.0	...
284330	  767.6	  557.4	 5646.0	...
284331	  767.7	  557.5	 5645.0	...
284332	  767.7	  557.5	 5645.0	...
284333	  767.7	  557.3	 5646.0	...
284334	  767.8	  556.9	 5647.0	...
284335	  767.9	  556.6	 5647.0	...
284336	  768.0	  556.3	 5647.0	...
284337	  768.0	  556.3	 5647.0	...
284338	  767.9	  556.3	 5648.0	...
284339	  767.9	  556.3	 5649.0	...
284340	  767.9	  556.4	 5652.0	...
284341	  767.6	  556.7	 5654.0	...
MSG	284342 0000 _ Number Off
284342	  767.2	  556.9	 5655.0	...
284343	  766.9	  557.0	 5655.0	...
284344	  766.9	  556.9	 5655.0	...
284345	  766.9	  556.8	 5656.0	...
284346	  766.9	  556.8	 5657.0	...
284347	  766.9	  556.8	 5657.0	...
284348	  766.9	  556.8	 5657.0	...
284349	  766.9	  556.8	 5657.0	...
284350	  767.0	  556.9	 5658.0	...
284351	  767.2	  556.9	 5659.0	...
284352	  767.3	  556.8	 5660.0	...
284353	  767.4	  556.8	 5661.0	...
284354	  767.1	  557.0	 5661.0	...
284355	  766.8	  557.1	 5662.0	...
284356	  766.8	  557.1	 5661.0	...
284357	  767.1	  557.0	 5660.0	...
284358	  767.5	  556.9	 5660.0	...
284359	  767.6	  556.5	 5662.0	...
284360	  767.6	  556.2	 5662.0	...
284361	  767.6	  555.9	 5660.0	...
284362	  767.6	  556.0	 5658.0	...
284363	  767.5	  556.0	 5657.0	...
284364	  767.4	  556.0	 5657.0	...
284365	  767.2	  555.9	 5658.0	...
284366	  767.3	  556.1	 5658.0	...
284367	  767.2	  556.5	 5658.0	...
284368	  767.1	  556.9	 5659.0	...
284369	  767.0	  556.9	 5660.0	...
284370	  767.0	  557.0	 5659.0	...
284371	  767.0	  557.0	 5657.0	...
284372	  767.1	  557.0	 5655.0	...
284373	  767.2	  557.0	 5656.0	...
284374	  767.2	  557.0	 5658.0	...
284375	  767.2	  557.2	 5661.0	...
284376	  766.8	  557.9	 5662.0	...
284377	  766.3	  558.6	 5661.0	...
284378	  766.2	  559.7	 5660.0	...
284379	  766.6	  560.2	 5658.0	...
284380	  767.6	  561.2	 5657.0	...
284381	  769.0	  562.3	 5657.0	...
284382	  770.9	  563.4	 5657.0	...
284383	  772.5	  564.4	 5658.0	...
284384	  773.3	  564.5	 5658.0	...
284385	  773.6	  564.5	 5662.0	...
284386	  773.8	  564.1	 5667.0	...
284387	  773.9	  563.5	 5672.0	...
284388	  774.0	  563.1	 5674.0	...
284389	  773.7	  562.9	 5673.0	...
284390	  773.4	  563.2	 5672.0	...
284391	  773.2	  563.3	 5671.0	...
284392	  773.2	  563.0	 5669.0	...
284393	  773.2	  562.5	 5668.0	...
284394	  773.5	  561.8	 5668.0	...
284395	  773.8	  561.3	 5669.0	...
284396	  773.9	  561.2	 5671.0	...
284397	  773.6	  561.2	 5672.0	...
284398	  773.3	  560.9	 5672.0	...
284399	  773.2	  560.6	 5673.0	...
284400	  772.9	  560.5	 5674.0	...
284401	  772.7	  560.5	 5675.0	...
284402	  772.4	  560.6	 5676.0	...
284403	  772.3	  560.4	 5679.0	...
284404	  772.3	  560.3	 5680.0	...
284405	  772.3	  560.2	 5680.0	...
284406	  772.4	  560.2	 5679.0	...
284407	  772.4	  560.2	 5679.0	...
284408	  772.3	  560.1	 5679.0	...
284409	  772.2	  560.0	 5678.0	...
284410	  772.1	  559.8	 5678.0	...
284411	  772.1	  559.7	 5678.0	...
284412	  772.2	  559.6	 5678.0	...
284413	  772.3	  559.6	 5678.0	...
284414	  772.5	  559.5	 5677.0	...
284415	  772.7	  559.4	 5677.0	...
284416	  772.8	  559.4	 5679.0	...
284417	  772.8	  559.1	 5683.0	...
284418	  772.7	  558.7	 5687.0	...
284419	  772.7	  558.3	 5690.0	...
284420	  772.8	  558.3	 5691.0	...
284421	  772.8	  558.3	 5691.0	...
284422	  772.6	  558.2	 5690.0	...
284423	  772.6	  558.2	 5689.0	...
284424	  772.6	  558.1	 5687.0	...
284425	  772.6	  558.1	 5686.0	...
284426	  772.5	  558.3	 5686.0	...
284427	  772.5	  558.4	 5687.0	...
284428	  772.5	  558.4	 5688.0	...
284429	  772.3	  558.2	 5689.0	...
284430	  772.2	  558.0	 5691.0	...
284431	  772.4	  558.1	 5693.0	...
284432	  772.8	  558.2	 5694.0	...
284433	  773.1	  558.1	 5694.0	...
284434	  773.1	  557.7	 5695.0	...
284435	  773.0	  557.4	 5696.0	...
284436	  772.9	  557.2	 5695.0	...
284437	  772.8	  557.3	 5695.0	...
284438	  772.5	  557.4	 5696.0	...
284439	  772.2	  557.6	 5697.0	...
284440	  772.1	  557.6	 5698.0	...
284441	  772.2	  557.7	 5698.0	...
284442	  772.3	  558.1	 5699.0	...
284443	  772.4	  558.5	 5700.0	...
284444	  772.6	  558.9	 5702.0	...
284445	  772.6	  558.9	 5702.0	...
284446	  772.6	  558.9	 5700.0	...
284447	  772.4	  558.9	 5698.0	...
284448	  772.2	  559.0	 5694.0	...
284449	  772.1	  559.2	 5693.0	...
284450	  771.9	  559.3	 5692.0	...
284451	  771.9	  559.4	 5691.0	...
284452	  772.1	  559.4	 5691.0	...
284453	  772.2	  559.5	 5694.0	...
284454	  772.2	  559.6	 5697.0	...
284455	  772.3	  559.6	 5699.0	...
284456	  772.3	  559.6	 5698.0	...
284457	  772.2	  559.4	 5699.0	...
284458	  772.2	  559.3	 5700.0	...
284459	  772.4	  559.2	 5701.0	...
284460	  772.5	  558.9	 5701.0	...
284461	  772.6	  558.6	 5701.0	...
284462	  772.5	  558.8	 5701.0	...
284463	  772.4	  559.4	 5701.0	...
284464	  772.2	  559.6	 5701.0	...
284465	  772.1	  559.1	 5701.0	...
284466	  772.2	  559.0	 5701.0	...
284467	  772.4	  559.4	 5701.0	...
284468	  772.5	  559.7	 5702.0	...
284469	  772.5	  559.7	 5703.0	...
284470	  772.5	  559.6	 5704.0	...
284471	  772.5	  559.6	 5704.0	...
284472	  772.4	  559.6	 5703.0	...
284473	  772.3	  559.7	 5699.0	...
284474	  772.2	  559.8	 5696.0	...
284475	  772.2	  559.8	 5698.0	...
284476	  772.4	  559.8	 5703.0	...
284477	  772.6	  559.8	 5704.0	...
284478	  772.5	  559.8	 5702.0	...
284479	  772.5	  559.7	 5700.0	...
284480	  772.4	  559.5	 5701.0	...
284481	  772.3	  559.4	 5702.0	...
284482	  772.5	  559.2	 5703.0	...
284483	  772.6	  559.2	 5702.0	...
284484	  772.7	  559.1	 5700.0	...
284485	  772.6	  559.1	 5700.0	...
284486	  772.6	  559.3	 5701.0	...
284487	  772.7	  559.6	 5703.0	...
284488	  772.9	  559.9	 5702.0	...
284489	  773.1	  559.9	 5702.0	...
284490	  773.1	  559.8	 5701.0	...
284491	  773.2	  559.8	 5702.0	...
284492	  773.3	  559.9	 5703.0	...
284493	  773.5	  559.4	 5703.0	...
284494	  773.7	  559.0	 5705.0	...
284495	  773.9	  558.6	 5707.0	...
284496	  774.0	  558.7	 5708.0	...
284497	  773.9	  558.8	 5710.0	...
284498	  773.9	  559.2	 5713.0	...
284499	  773.9	  559.6	 5715.0	...
284500	  773.8	  559.9	 5715.0	...
284501	  773.7	  559.8	 5715.0	...
284502	  773.6	  559.6	 5714.0	...
284503	  773.6	  559.6	 5714.0	...
284504	  773.6	  559.6	 5715.0	...
284505	  773.4	  559.6	 5717.0	...
284506	  773.3	  559.7	 5718.0	...
284507	  773.2	  559.7	 5720.0	...
284508	  773.2	  559.6	 5721.0	...
284509	  773.4	  559.6	 5722.0	...
284510	  773.6	  559.7	 5721.0	...
284511	  773.6	  559.7	 5721.0	...
284512	  773.4	  559.7	 5722.0	...
284513	  773.2	  559.6	 5720.0	...
284514	  773.2	  559.8	 5718.0	...
284515	  773.4	  560.2	 5716.0	...
284516	  773.5	  560.5	 5719.0	...
284517	  773.3	  560.6	 5722.0	...
284518	  773.1	  560.7	 5725.0	...
284519	  772.8	  560.4	 5725.0	...
284520	  772.8	  560.1	 5725.0	...
284521	  772.8	  559.7	 5728.0	...
284522	  772.8	  559.7	 5731.0	...
284523	  773.0	  559.6	 5731.0	...
284524	  773.1	  559.5	 5729.0	...
284525	  773.3	  559.5	 5730.0	...
284526	  773.4	  559.5	 5733.0	...
284527	  773.1	  559.6	 5736.0	...
284528	  772.8	  559.6	 5734.0	...
284529	  772.6	  559.7	 5732.0	...
284530	  772.6	  559.7	 5730.0	...
284531	  772.6	  559.7	 5729.0	...
284532	  772.6	  559.9	 5729.0	...
284533	  772.5	  560.0	 5732.0	...
284534	  772.4	  560.1	 5735.0	...
284535	  772.6	  560.1	 5739.0	...
284536	  772.8	  560.0	 5739.0	...
284537	  773.0	  559.9	 5739.0	...
284538	  773.0	  559.8	 5737.0	...
284539	  773.0	  559.9	 5734.0	...
284540	  773.1	  559.9	 5733.0	...
284541	  772.8	  560.0	 5733.0	...
284542	  772.5	  560.0	 5734.0	...
MSG	284543 0000 _ Number On
284543	  772.2	  559.9	 5733.0	...
284544	  772.3	  559.7	 5735.0	...
284545	  772.4	  559.7	 5736.0	...
284546	  772.4	  559.7	 5738.0	...
284547	  772.4	  559.8	 5740.0	...
284548	  772.4	  559.8	 5744.0	...
284549	  772.3	  559.9	 5745.0	...
284550	  772.5	  560.0	 5746.0	...
284551	  772.7	  560.2	 5744.0	...
284552	  773.0	  560.3	 5739.0	...
284553	  773.1	  560.4	 5735.0	...
284554	  773.0	  560.3	 5734.0	...
284555	  772.8	  560.2	 5738.0	...
284556	  772.7	  560.0	 5741.0	...
284557	  772.7	  560.0	 5740.0	...
284558	  772.8	  560.1	 5739.0	...
284559	  772.9	  560.3	 5737.0	...
284560	  772.8	  560.4	 5738.0	...
284561	  772.6	  560.3	 5738.0	...
284562	  772.4	  559.9	 5739.0	...
284563	  772.3	  559.6	 5740.0	...
284564	  772.1	  559.6	 5740.0	...
284565	  772.0	  559.8	 5740.0	...
284566	  772.0	  560.0	 5740.0	...
284567	  772.2	  560.1	 5740.0	...
284568	  772.4	  560.2	 5740.0	...
284569	  772.4	  560.3	 5742.0	...
284570	  772.5	  560.3	 5742.0	...
284571	  772.4	  560.3	 5743.0	...
284572	  772.3	  560.3	 5743.0	...
284573	  772.2	  560.5	 5743.0	...
284574	  772.1	  560.7	 5744.0	...
284575	  772.1	  561.0	 5744.0	...
284576	  772.1	  561.1	 5744.0	...
284577	  771.9	  561.0	 5744.0	...
284578	  771.8	  560.9	 5744.0	...
284579	  771.7	  560.7	 5744.0	...
284580	  771.8	  560.7	 5746.0	...
284581	  772.0	  560.7	 5747.0	...
284582	  772.1	  560.7	 5747.0	...
284583	  772.1	  560.8	 5746.0	...
284584	  772.1	  561.0	 5744.0	...
284585	  772.1	  561.1	 5743.0	...
284586	  772.0	  561.0	 5743.0	...
284587	  771.9	  561.0	 5744.0	...
284588	  771.7	  560.7	 5745.0	...
284589	  771.5	  560.5	 5745.0	...
284590	  771.3	  560.2	 5745.0	...
284591	  771.3	  560.2	 5747.0	...
284592	  771.4	  560.2	 5748.0	...
284593	  771.4	  560.2	 5750.0	...
284594	  771.4	  560.2	 5750.0	...
284595	  771.4	  560.2	 5750.0	...
284596	  771.4	  560.1	 5750.0	...
284597	  771.5	  560.1	 5749.0	...
284598	  771.5	  560.1	 5749.0	...
284599	  771.6	  560.2	 5749.0	...
284600	  771.5	  560.2	 5749.0	...
284601	  771.5	  560.2	 5754.0	...
284602	  771.5	  560.1	 5758.0	...
284603	  771.5	  560.2	 5764.0	...
284604	  771.5	  560.2	 5765.0	...
284605	  771.5	  560.3	 5765.0	...
284606	  771.5	  560.5	 5762.0	...
284607	  771.8	  560.8	 5760.0	...
284608	  772.1	  560.9	 5758.0	...
284609	  772.1	  560.8	 5758.0	...
284610	  771.8	  560.7	 5757.0	...
284611	  771.5	  561.0	 5757.0	...
284612	  771.4	  561.4	 5756.0	...
284613	  771.5	  561.8	 5756.0	...
284614	  771.6	  561.8	 5756.0	...
284615	  771.6	  561.7	 5756.0	...
284616	  771.6	  561.6	 5756.0	...
284617	  771.6	  561.6	 5756.0	...
284618	  771.7	  561.8	 5757.0	...
284619	  771.7	  561.9	 5757.0	...
284620	  771.7	  561.8	 5757.0	...
284621	  771.7	  561.4	 5756.0	...
284622	  771.7	  561.1	 5756.0	...
284623	  771.7	  561.2	 5757.0	...
284624	  771.7	  561.2	 5758.0	...
284625	  771.7	  561.4	 5758.0	...
284626	  771.8	  561.8	 5759.0	...
284627	  771.8	  561.7	 5758.0	...
284628	  771.8	  561.2	 5757.0	...
284629	  771.6	  560.8	 5756.0	...
284630	  771.4	  560.9	 5755.0	...
284631	  771.2	  560.9	 5757.0	...
284632	  771.3	  561.0	 5760.0	...
284633	  771.3	  561.0	 5762.0	...
284634	  771.3	  560.9	 5763.0	...
284635	  771.3	  561.1	 5765.0	...
284636	  771.3	  561.2	 5767.0	...
284637	  771.3	  561.4	 5768.0	...
284638	  771.4	  561.4	 5767.0	...
284639	  771.5	  561.4	 5766.0	...
284640	  771.6	  561.5	 5766.0	...
284641	  771.7	  561.6	 5765.0	...
284642	  771.6	  561.8	 5766.0	...
284643	  771.5	  561.9	 5764.0	...
284644	  771.5	  562.0	 5763.0	...
284645	  771.6	  561.8	 5761.0	...
284646	  771.7	  561.7	 5762.0	...
284647	  771.7	  561.6	 5763.0	...
284648	  771.6	  561.7	 5764.0	...
284649	  771.5	  561.8	 5766.0	...
284650	  771.7	  561.7	 5767.0	...
284651	  771.8	  561.7	 5768.0	...
284652	  771.9	  561.8	 5769.0	...
284653	  771.8	  562.0	 5769.0	...
284654	  771.5	  562.2	 5768.0	...
284655	  771.3	  562.2	 5770.0	...
284656	  771.1	  562.2	 5772.0	...
284657	  771.1	  562.3	 5773.0	...
284658	  771.2	  562.5	 5771.0	...
284659	  771.3	  562.6	 5769.0	...
284660	  771.3	  562.6	 5769.0	...
284661	  771.3	  563.0	 5768.0	...
284662	  771.3	  563.4	 5765.0	...
284663	  771.4	  563.6	 5763.0	...
284664	  771.4	  563.4	 5767.0	...
284665	  771.4	  563.1	 5771.0	...
284666	  771.5	  563.0	 5775.0	...
284667	  771.5	  562.9	 5775.0	...
284668	  771.5	  562.8	 5776.0	...
284669	  771.5	  562.8	 5777.0	...
284670	  771.5	  562.9	 5777.0	...
284671	  771.6	  563.1	 5776.0	...
284672	  771.4	  563.3	 5774.0	...
284673	  771.3	  563.4	 5773.0	...
284674	  771.1	  563.2	 5773.0	...
284675	  771.0	  563.0	 5775.0	...
284676	  771.0	  562.9	 5776.0	...
284677	  771.0	  562.8	 5775.0	...
284678	  771.2	  562.8	 5772.0	...
284679	  771.3	  562.7	 5769.0	...
284680	  771.3	  562.6	 5772.0	...
284681	  771.2	  562.4	 5774.0	...
284682	  771.2	  562.2	 5776.0	...
284683	  771.2	  562.4	 5776.0	...
284684	  771.2	  562.7	 5777.0	...
284685	  771.2	  562.9	 5777.0	...
284686	  771.2	  563.1	 5776.0	...
284687	  771.3	  563.2	 5778.0	...
284688	  771.3	  563.3	 5780.0	...
284689	  771.2	  563.3	 5781.0	...
284690	  771.1	  563.3	 5782.0	...
284691	  771.0	  563.2	 5782.0	...
284692	  771.0	  563.1	 5781.0	...
284693	  771.1	  563.1	 5780.0	...
284694	  771.4	  563.0	 5779.0	...
284695	  771.6	  563.1	 5780.0	...
284696	  771.8	  563.1	 5780.0	...
284697	  771.8	  563.2	 5781.0	...
284698	  771.8	  563.3	 5781.0	...
284699	  771.7	  563.7	 5780.0	...
284700	  771.5	  564.0	 5778.0	...
284701	  771.3	  563.9	 5776.0	...
284702	  771.0	  563.7	 5776.0	...
284703	  770.9	  563.4	 5779.0	...
284704	  770.9	  563.3	 5783.0	...
284705	  771.0	  563.2	 5786.0	...
284706	  770.9	  563.0	 5787.0	...
284707	  770.9	  563.1	 5788.0	...
284708	  771.0	  563.2	 5788.0	...
284709	  771.0	  563.3	 5786.0	...
284710	  771.0	  563.6	 5784.0	...
284711	  771.0	  564.0	 5782.0	...
284712	  771.0	  564.2	 5782.0	...
284713	  771.1	  564.1	 5782.0	...
284714	  771.1	  564.0	 5784.0	...
284715	  771.1	  564.0	 5786.0	...
284716	  771.2	  564.0	 5787.0	...
284717	  771.4	  563.9	 5786.0	...
284718	  771.3	  564.0	 5786.0	...
284719	  771.1	  564.1	 5786.0	...
284720	  770.8	  564.3	 5785.0	...
284721	  771.0	  564.3	 5782.0	...
284722	  771.3	  564.4	 5780.0	...
284723	  771.5	  564.5	 5779.0	...
284724	  771.6	  564.7	 5779.0	...
284725	  771.7	  564.7	 5780.0	...
284726	  771.8	  564.6	 5780.0	...
284727	  771.8	  564.4	 5780.0	...
284728	  771.5	  564.2	 5781.0	...
284729	  771.2	  564.0	 5783.0	...
284730	  771.0	  564.2	 5786.0	...
284731	  771.0	  564.5	 5787.0	...
284732	  771.0	  564.5	 5788.0	...
284733	  770.9	  564.2	 5787.0	...
284734	  770.9	  563.9	 5786.0	...
284735	  770.7	  564.0	 5785.0	...
284736	  770.6	  564.3	 5785.0	...
284737	  770.6	  564.6	 5786.0	...
284738	  770.8	  564.9	 5786.0	...
284739	  771.1	  564.8	 5790.0	...
284740	  771.1	  564.8	 5793.0	...
284741	  771.1	  564.9	 5795.0	...
284742	  770.8	  564.7	 5797.0	...
284743	  770.5	  564.4	 5799.0	...
284744	  770.5	  564.3	 5800.0	...
284745	  770.5	  564.7	 5796.0	...
284746	  770.6	  565.1	 5792.0	...
284747	  770.5	  564.9	 5791.0	...
284748	  770.5	  564.6	 5793.0	...
284749	  770.6	  564.2	 5795.0	...
284750	  770.6	  564.2	 5794.0	...
284751	  770.5	  564.7	 5793.0	...
284752	  770.4	  565.2	 5792.0	...
284753	  770.4	  565.7	 5792.0	...
284754	  770.3	  565.8	 5791.0	...
284755	  770.1	  565.4	 5791.0	...
284756	  769.9	  565.0	 5791.0	...
284757	  769.9	  564.8	 5789.0	...
284758	  770.0	  565.1	 5786.0	...
284759	  770.0	  565.3	 5785.0	...
284760	  770.0	  565.1	 5785.0	...
284761	  770.0	  564.9	 5786.0	...
284762	  770.0	  564.9	 5785.0	...
284763	  770.1	  564.9	 5784.0	...
284764	  770.2	  564.9	 5784.0	...
284765	  770.3	  564.9	 5786.0	...
284766	  770.2	  564.9	 5787.0	...
284767	  770.2	  564.9	 5789.0	...
284768	  770.1	  564.9	 5788.0	...
284769	  769.9	  565.1	 5786.0	...
284770	  769.8	  565.3	 5784.0	...
284771	  769.4	  565.6	 5783.0	...
284772	  769.2	  565.7	 5784.0	...
284773	  769.0	  565.7	 5786.0	...
284774	  769.1	  565.7	 5788.0	...
284775	  769.3	  565.6	 5788.0	...
284776	  769.6	  565.7	 5787.0	...
284777	  769.6	  565.8	 5786.0	...
284778	  769.6	  565.9	 5787.0	...
284779	  769.5	  565.6	 5787.0	...
284780	  769.5	  565.2	 5787.0	...
284781	  769.4	  564.8	 5786.0	...
284782	  769.3	  564.9	 5787.0	...
284783	  769.1	  564.9	 5788.0	...
284784	  769.1	  565.0	 5791.0	...
284785	  769.0	  565.0	 5791.0	...
284786	  768.9	  565.1	 5790.0	...
284787	  768.8	  565.0	 5789.0	...
284788	  768.8	  564.9	 5787.0	...
284789	  768.6	  564.8	 5787.0	...
284790	  768.5	  564.7	 5789.0	...
284791	  768.5	  564.6	 5791.0	...
284792	  768.6	  564.4	 5793.0	...
284793	  768.6	  564.3	 5793.0	...
284794	  768.6	  564.4	 5794.0	...
284795	  768.4	  564.8	 5795.0	...
284796	  768.3	  565.1	 5797.0	...
284797	  768.3	  564.8	 5798.0	...
284798	  768.3	  564.5	 5798.0	...
284799	  768.3	  564.6	 5797.0	...
284800	  768.3	  564.9	 5796.0	...
284801	  768.4	  565.3	 5795.0	...
284802	  768.6	  565.3	 5796.0	...
284803	  768.9	  565.1	 5798.0	...
284804	  769.2	  564.9	 5799.0	...
284805	  769.3	  564.9	 5799.0	...
284806	  769.0	  564.9	 5800.0	...
284807	  768.7	  564.8	 5800.0	...
284808	  768.3	  564.7	 5800.0	...
284809	  768.3	  564.5	 5800.0	...
284810	  768.3	  564.4	 5799.0	...
284811	  768.4	  564.7	 5796.0	...
284812	  768.5	  565.2	 5793.0	...
284813	  768.4	  565.7	 5790.0	...
284814	  768.3	  566.0	 5791.0	...
284815	  768.4	  565.8	 5791.0	...
284816	  768.7	  565.4	 5794.0	...
284817	  769.0	  565.1	 5797.0	...
284818	  768.9	  564.8	 5799.0	...
284819	  768.4	  564.7	 5800.0	...
284820	  767.9	  564.8	 5800.0	...
284821	  767.6	  565.1	 5800.0	...
284822	  767.5	  565.3	 5800.0	...
284823	  767.4	  565.5	 5800.0	...
284824	  767.7	  565.6	 5800.0	...
284825	  768.0	  565.8	 5800.0	...
284826	  768.4	  566.1	 5799.0	...
284827	  768.5	  566.1	 5798.0	...
284828	  768.5	  566.0	 5799.0	...
284829	  768.3	  565.9	 5800.0	...
284830	  768.2	  566.2	 5801.0	...
284831	  768.3	  566.5	 5802.0	...
284832	  768.2	  566.7	 5803.0	...
284833	  768.1	  566.7	 5804.0	...
284834	  767.9	  566.7	 5806.0	...
284835	  767.7	  566.8	 5808.0	...
284836	  767.7	  566.8	 5810.0	...
284837	  767.9	  566.6	 5811.0	...
284838	  768.1	  566.2	 5811.0	...
284839	  768.3	  565.9	 5811.0	...
284840	  768.2	  566.0	 5811.0	...
284841	  768.1	  566.1	 5811.0	...
284842	  768.0	  566.2	 5811.0	...
284843	  767.9	  566.4	 5811.0	...
284844	  767.8	  566.6	 5810.0	...
284845	  767.7	  566.6	 5808.0	...
284846	  767.7	  566.6	 5809.0	...
284847	  767.6	  566.5	 5812.0	...
284848	  767.4	  566.4	 5815.0	...
284849	  767.1	  566.2	 5816.0	...
284850	  767.0	  566.2	 5816.0	...
284851	  767.0	  566.4	 5816.0	...
284852	  767.1	  566.5	 5816.0	...
284853	  767.1	  566.4	 5816.0	...
284854	  767.2	  566.6	 5816.0	...
284855	  767.2	  566.9	 5817.0	...
284856	  767.3	  567.3	 5817.0	...
284857	  767.3	  567.5	 5815.0	...
MSG	284858 0000 _ Number Off
284858	  767.2	  567.4	 5812.0	...
284859	  767.4	  567.1	 5810.0	...
284860	  767.7	  566.8	 5809.0	...
284861	  767.9	  566.1	 5809.0	...
284862	  767.9	  565.7	 5810.0	...
284863	  767.9	  565.3	 5811.0	...
284864	  768.0	  565.4	 5812.0	...
284865	  768.1	  565.7	 5813.0	...
284866	  768.1	  566.1	 5815.0	...
284867	  768.0	  566.4	 5816.0	...
284868	  767.9	  566.5	 5816.0	...
284869	  767.9	  566.8	 5814.0	...
284870	  767.9	  567.0	 5813.0	...
284871	  768.0	  566.8	 5812.0	...
284872	  768.0	  566.4	 5812.0	...
284873	  768.0	  566.1	 5811.0	...
284874	  768.0	  566.1	 5811.0	...
284875	  768.0	  566.0	 5810.0	...
284876	  767.9	  566.2	 5810.0	...
284877	  767.8	  566.4	 5810.0	...
284878	  767.8	  566.1	 5810.0	...
284879	  767.9	  565.7	 5810.0	...
284880	  768.2	  565.2	 5811.0	...
284881	  768.4	  565.1	 5813.0	...
284882	  768.5	  565.0	 5815.0	...
284883	  768.4	  565.0	 5817.0	...
284884	  768.3	  564.8	 5816.0	...
284885	  768.2	  564.4	 5815.0	...
284886	  768.0	  564.0	 5816.0	...
284887	  767.9	  564.0	 5818.0	...
284888	  767.9	  564.4	 5820.0	...
284889	  768.0	  564.7	 5820.0	...
284890	  768.1	  564.9	 5819.0	...
284891	  768.2	  564.9	 5818.0	...
284892	  768.1	  564.8	 5819.0	...
284893	  768.0	  564.7	 5822.0	...
284894	  767.9	  564.9	 5823.0	...
284895	  767.9	  565.3	 5822.0	...
284896	  767.8	  565.5	 5819.0	...
284897	  767.8	  565.3	 5818.0	...
284898	  767.7	  565.1	 5817.0	...
284899	  767.7	  565.1	 5817.0	...
284900	  767.7	  565.1	 5816.0	...
284901	  767.6	  565.0	 5820.0	...
284902	  767.4	  565.0	 5823.0	...
284903	  767.2	  565.0	 5826.0	...
284904	  767.0	  565.0	 5827.0	...
284905	  767.0	  565.2	 5827.0	...
284906	  767.0	  565.5	 5826.0	...
284907	  767.1	  565.6	 5826.0	...
284908	  766.8	  565.5	 5826.0	...
284909	  766.6	  565.4	 5826.0	...
284910	  766.3	  565.3	 5827.0	...
284911	  766.2	  565.1	 5828.0	...
284912	  766.0	  565.0	 5827.0	...
284913	  766.0	  565.2	 5825.0	...
284914	  766.1	  565.6	 5823.0	...
284915	  766.1	  566.0	 5823.0	...
284916	  766.1	  565.9	 5823.0	...
284917	  766.1	  565.8	 5823.0	...
284918	  765.8	  565.9	 5823.0	...
284919	  765.4	  566.1	 5824.0	...
284920	  765.1	  566.4	 5825.0	...
284921	  765.1	  566.7	 5829.0	...
284922	  765.0	  566.9	 5832.0	...
284923	  765.0	  567.0	 5834.0	...
284924	  764.9	  567.2	 5829.0	...
284925	  765.0	  567.3	 5825.0	...
284926	  765.0	  567.1	 5823.0	...
284927	  765.1	  566.7	 5824.0	...
284928	  765.1	  566.6	 5825.0	...
284929	  765.0	  567.0	 5825.0	...
284930	  764.8	  567.4	 5826.0	...
284931	  764.7	  567.6	 5828.0	...
284932	  764.7	  567.6	 5830.0	...
284933	  764.7	  567.6	 5832.0	...
284934	  764.6	  567.5	 5833.0	...
284935	  764.6	  567.5	 5830.0	...
284936	  764.6	  567.5	 5828.0	...
284937	  764.5	  567.6	 5828.0	...
284938	  764.5	  567.7	 5830.0	...
284939	  764.6	  567.9	 5832.0	...
284940	  764.4	  568.0	 5832.0	...
284941	  764.0	  568.1	 5831.0	...
284942	  763.7	  568.3	 5832.0	...
284943	  763.5	  568.4	 5835.0	...
284944	  763.4	  568.3	 5839.0	...
284945	  763.3	  568.1	 5842.0	...
284946	  763.2	  568.0	 5841.0	...
284947	  763.5	  568.0	 5839.0	...
284948	  763.8	  568.0	 5838.0	...
284949	  764.1	  568.1	 5839.0	...
284950	  764.1	  568.2	 5840.0	...
284951	  764.1	  568.4	 5836.0	...
284952	  764.0	  568.3	 5831.0	...
284953	  763.9	  568.2	 5827.0	...
284954	  763.8	  568.1	 5828.0	...
284955	  763.9	  568.0	 5830.0	...
284956	  764.0	  567.9	 5833.0	...
284957	  764.1	  568.1	 5835.0	...
284958	  764.1	  568.3	 5836.0	...
284959	  764.0	  568.5	 5837.0	...
284960	  763.9	  568.9	 5837.0	...
284961	  763.9	  569.3	 5836.0	...
284962	  763.9	  569.4	 5836.0	...
284963	  763.9	  569.1	 5836.0	...
284964	  763.8	  568.8	 5836.0	...
284965	  763.5	  569.0	 5834.0	...
284966	  763.2	  569.1	 5834.0	...
284967	  762.8	  569.1	 5834.0	...
284968	  762.9	  569.0	 5836.0	...
284969	  763.1	  569.0	 5839.0	...
284970	  763.3	  569.0	 5841.0	...
284971	  763.4	  569.1	 5844.0	...
284972	  763.4	  569.1	 5844.0	...
284973	  763.4	  569.3	 5845.0	...
284974	  763.4	  569.5	 5844.0	...
284975	  763.5	  569.5	 5844.0	...
284976	  763.5	  569.5	 5844.0	...
284977	  763.5	  569.7	 5843.0	...
284978	  763.4	  569.9	 5843.0	...
284979	  763.3	  570.0	 5842.0	...
284980	  763.1	  569.9	 5843.0	...
284981	  763.0	  569.8	 5844.0	...
284982	  762.8	  569.6	 5846.0	...
284983	  762.8	  569.4	 5847.0	...
284984	  762.8	  569.4	 5847.0	...
284985	  762.9	  569.4	 5847.0	...
284986	  763.0	  569.4	 5848.0	...
284987	  763.0	  569.4	 5849.0	...
284988	  762.9	  569.3	 5852.0	...
284989	  762.8	  569.2	 5854.0	...
284990	  763.0	  569.2	 5857.0	...
284991	  763.2	  569.2	 5859.0	...
284992	  763.3	  569.1	 5860.0	...
284993	  763.1	  569.0	 5860.0	...
284994	  763.2	  568.8	 5859.0	...
284995	  763.3	  568.5	 5858.0	...
284996	  763.5	  568.3	 5856.0	...
284997	  763.5	  568.4	 5855.0	...
284998	  763.6	  568.6	 5854.0	...
284999	  763.7	  568.8	 5855.0	...
285000	  763.9	  568.7	 5857.0	...
285001	  764.0	  568.7	 5859.0	...
285002	  764.2	  568.8	 5860.0	...
285003	  764.3	  568.9	 5859.0	...
285004	  764.2	  569.0	 5859.0	...
285005	  763.8	  568.9	 5858.0	...
285006	  763.5	  568.8	 5858.0	...
285007	  763.3	  568.7	 5858.0	...
285008	  763.3	  568.6	 5856.0	...
285009	  763.3	  568.6	 5855.0	...
285010	  763.3	  568.6	 5856.0	...
285011	  763.6	  568.6	 5858.0	...
285012	  764.0	  568.5	 5858.0	...
285013	  764.3	  568.3	 5857.0	...
285014	  764.3	  568.2	 5855.0	...
285015	  764.3	  568.3	 5855.0	...
285016	  764.1	  568.4	 5854.0	...
285017	  763.8	  568.2	 5854.0	...
285018	  763.6	  568.0	 5854.0	...
285019	  763.6	  567.8	 5854.0	...
285020	  763.6	  568.0	 5855.0	...
285021	  763.4	  568.1	 5853.0	...
285022	  763.1	  568.1	 5852.0	...
285023	  762.8	  568.1	 5852.0	...
285024	  762.9	  568.2	 5854.0	...
285025	  762.9	  568.4	 5855.0	...
285026	  762.8	  568.5	 5856.0	...
285027	  762.7	  568.6	 5854.0	...
285028	  762.7	  568.6	 5852.0	...
285029	  762.7	  568.6	 5850.0	...
285030	  762.7	  568.6	 5854.0	...
285031	  762.7	  568.6	 5857.0	...
285032	  762.7	  568.7	 5859.0	...
285033	  762.6	  568.9	 5859.0	...
285034	  762.4	  569.0	 5858.0	...
285035	  762.3	  569.1	 5859.0	...
285036	  762.2	  569.2	 5861.0	...
285037	  762.4	  569.3	 5864.0	...
285038	  762.5	  569.4	 5865.0	...
285039	  762.6	  569.2	 5864.0	...
285040	  762.6	  569.0	 5863.0	...
285041	  762.5	  568.8	 5865.0	...
285042	  762.5	  568.9	 5867.0	...
285043	  762.5	  568.9	 5869.0	...
285044	  762.6	  569.0	 5872.0	...
285045	  761.8	  569.0	 5874.0	...
285046	  760.9	  569.1	 5877.0	...
285047	  759.1	  568.9	 5878.0	...
285048	  757.9	  568.7	 5878.0	...
285049	  756.8	  568.6	 5876.0	...
285050	  756.5	  568.6	 5873.0	...
285051	  756.3	  568.4	 5870.0	...
285052	  756.2	  568.1	 5872.0	...
285053	  755.9	  568.0	 5874.0	...
285054	  755.6	  568.0	 5875.0	...
285055	  755.4	  568.0	 5875.0	...
285056	  755.4	  568.0	 5877.0	...
285057	  756.1	  567.6	 5878.0	...
285058	  756.7	  567.2	 5880.0	...
MSG	285059 0000 _ Number On
285059	  757.8	  566.8	 5881.0	...
285060	  758.6	  566.8	 5881.0	...
285061	  759.5	  566.8	 5881.0	...
285062	  759.7	  566.6	 5880.0	...
285063	  759.8	  566.2	 5880.0	...
285064	  759.8	  565.9	 5879.0	...
285065	  759.6	  565.5	 5878.0	...
285066	  759.3	  565.3	 5876.0	...
285067	  758.9	  565.2	 5875.0	...
285068	  758.5	  565.1	 5874.0	...
285069	  758.2	  565.2	 5875.0	...
285070	  758.0	  565.3	 5877.0	...
285071	  758.3	  565.4	 5881.0	...
285072	  758.7	  565.6	 5884.0	...
285073	  759.0	  565.7	 5886.0	...
285074	  758.9	  565.7	 5885.0	...
285075	  758.5	  565.5	 5883.0	...
285076	  758.3	  565.4	 5882.0	...
285077	  758.1	  565.4	 5883.0	...
285078	  758.0	  565.5	 5884.0	...
285079	  758.0	  565.7	 5883.0	...
285080	  757.9	  565.8	 5882.0	...
285081	  757.9	  565.6	 5882.0	...
285082	  758.0	  565.5	 5885.0	...
285083	  758.2	  565.4	 5888.0	...
285084	  758.4	  565.5	 5890.0	...
285085	  758.3	  565.5	 5890.0	...
285086	  758.3	  565.5	 5890.0	...
285087	  758.3	  565.4	 5892.0	...
285088	  758.3	  565.2	 5895.0	...
285089	  758.2	  565.1	 5897.0	...
285090	  758.2	  564.9	 5898.0	...
285091	  758.2	  564.9	 5898.0	...
285092	  758.0	  565.0	 5897.0	...
285093	  757.7	  565.0	 5897.0	...
285094	  757.3	  565.0	 5897.0	...
285095	  757.4	  565.0	 5898.0	...
285096	  757.5	  564.9	 5900.0	...
285097	  757.6	  564.8	 5903.0	...
285098	  757.4	  564.8	 5905.0	...
285099	  757.1	  564.8	 5907.0	...
285100	  757.1	  564.9	 5908.0	...
285101	  757.3	  565.0	 5909.0	...
285102	  757.4	  565.1	 5910.0	...
285103	  757.2	  565.0	 5911.0	...
285104	  757.0	  564.9	 5911.0	...
285105	  757.0	  564.9	 5911.0	...
285106	  756.9	  564.9	 5912.0	...
285107	  756.7	  564.9	 5913.0	...
285108	  756.6	  564.9	 5912.0	...
285109	  756.7	  564.9	 5912.0	...
285110	  756.8	  564.9	 5912.0	...
285111	  756.9	  565.0	 5913.0	...
285112	  756.9	  565.2	 5914.0	...
285113	  756.9	  565.5	 5915.0	...
285114	  756.8	  565.4	 5916.0	...
285115	  756.8	  565.2	 5916.0	...
285116	  756.8	  564.9	 5916.0	...
285117	  756.6	  564.9	 5916.0	...
285118	  756.5	  564.9	 5915.0	...
285119	  756.3	  565.0	 5914.0	...
285120	  756.4	  565.0	 5917.0	...
285121	  756.4	  564.9	 5922.0	...
285122	  756.4	  564.7	 5926.0	...
285123	  756.4	  564.7	 5925.0	...
285124	  756.4	  564.8	 5922.0	...
285125	  756.3	  565.0	 5919.0	...
285126	  756.2	  565.2	 5916.0	...
285127	  756.1	  565.1	 5916.0	...
285128	  756.0	  564.8	 5918.0	...
285129	  756.0	  564.7	 5920.0	...
285130	  756.1	  564.7	 5921.0	...
285131	  756.1	  564.7	 5922.0	...
285132	  756.1	  564.6	 5924.0	...
285133	  756.1	  564.8	 5927.0	...
285134	  756.1	  565.0	 5927.0	...
285135	  756.1	  565.3	 5926.0	...
285136	  755.9	  565.4	 5925.0	...
285137	  755.6	  565.3	 5924.0	...
285138	  755.2	  565.0	 5923.0	...
285139	  755.1	  564.8	 5922.0	...
285140	  755.3	  564.8	 5922.0	...
285141	  755.5	  564.7	 5922.0	...
285142	  755.7	  564.6	 5923.0	...
285143	  755.5	  564.5	 5922.0	...
285144	  755.4	  564.7	 5921.0	...
285145	  755.2	  565.0	 5921.0	...
285146	  755.2	  565.1	 5925.0	...
285147	  755.3	  564.8	 5929.0	...
285148	  755.3	  564.6	 5932.0	...
285149	  755.4	  564.6	 5930.0	...
285150	  755.4	  564.8	 5928.0	...
285151	  755.4	  564.9	 5927.0	...
285152	  755.4	  565.0	 5926.0	...
285153	  755.4	  565.0	 5925.0	...
285154	  755.4	  564.8	 5925.0	...
285155	  755.5	  564.6	 5927.0	...
285156	  755.5	  564.4	 5929.0	...
285157	  755.5	  564.5	 5930.0	...
285158	  755.4	  564.7	 5929.0	...
285159	  755.5	  564.9	 5928.0	...
285160	  755.5	  565.2	 5928.0	...
285161	  755.5	  565.2	 5928.0	...
285162	  755.5	  565.1	 5931.0	...
285163	  755.5	  564.9	 5934.0	...
285164	  755.4	  564.8	 5937.0	...
285165	  755.4	  564.8	 5937.0	...
285166	  755.3	  564.8	 5936.0	...
285167	  755.1	  564.9	 5935.0	...
285168	  755.0	  564.5	 5935.0	...
285169	  755.0	  564.2	 5936.0	...
285170	  755.0	  563.9	 5937.0	...
285171	  755.2	  563.9	 5935.0	...
285172	  755.2	  563.9	 5933.0	...
285173	  755.4	  564.0	 5932.0	...
285174	  755.5	  564.0	 5935.0	...
285175	  755.2	  564.1	 5937.0	...
285176	  754.8	  564.4	 5937.0	...
285177	  754.5	  564.8	 5936.0	...
285178	  754.6	  565.1	 5936.0	...
285179	  754.8	  565.1	 5937.0	...
285180	  754.9	  565.2	 5938.0	...
285181	  754.9	  565.3	 5938.0	...
285182	  755.0	  565.3	 5938.0	...
285183	  755.2	  565.0	 5938.0	...
285184	  755.3	  565.2	 5937.0	...
285185	  755.4	  565.5	 5937.0	...
285186	  755.4	  565.3	 5938.0	...
285187	  755.2	  564.9	 5939.0	...
285188	  755.0	  564.7	 5940.0	...
285189	  754.9	  565.0	 5940.0	...
285190	  755.0	  565.3	 5937.0	...
285191	  754.9	  565.5	 5935.0	...
285192	  754.8	  565.7	 5934.0	...
285193	  754.9	  565.7	 5936.0	...
285194	  755.0	  566.0	 5938.0	...
285195	  755.1	  566.2	 5941.0	...
285196	  755.0	  565.8	 5943.0	...
285197	  754.8	  565.2	 5945.0	...
285198	  754.8	  565.1	 5943.0	...
285199	  754.8	  565.6	 5940.0	...
285200	  754.9	  565.8	 5938.0	...
285201	  754.9	  565.5	 5939.0	...
285202	  754.9	  565.5	 5940.0	...
285203	  755.0	  565.7	 5940.0	...
285204	  754.9	  565.7	 5939.0	...
285205	  754.9	  565.5	 5940.0	...
285206	  754.9	  565.4	 5944.0	...
285207	  755.0	  565.4	 5948.0	...
285208	  755.0	  565.5	 5949.0	...
285209	  755.1	  565.7	 5945.0	...
285210	  755.2	  565.8	 5942.0	...
285211	  755.2	  566.0	 5943.0	...
285212	  755.3	  565.9	 5943.0	...
285213	  755.3	  566.0	 5941.0	...
285214	  755.3	  566.1	 5939.0	...
285215	  755.3	  566.2	 5937.0	...
285216	  755.2	  566.3	 5938.0	...
285217	  755.1	  566.2	 5940.0	...
285218	  755.1	  566.1	 5941.0	...
285219	  755.1	  565.9	 5941.0	...
285220	  755.1	  566.0	 5942.0	...
285221	  755.1	  566.1	 5942.0	...
285222	  755.1	  566.3	 5943.0	...
285223	  755.1	  566.4	 5944.0	...
285224	  755.2	  566.5	 5943.0	...
285225	  755.1	  566.6	 5941.0	...
285226	  755.0	  566.7	 5938.0	...
285227	  754.7	  566.8	 5938.0	...
285228	  754.6	  566.9	 5939.0	...
285229	  754.5	  567.0	 5940.0	...
285230	  754.4	  567.0	 5943.0	...
285231	  754.5	  567.0	 5946.0	...
285232	  754.6	  567.0	 5948.0	...
285233	  754.8	  566.9	 5947.0	...
285234	  754.8	  566.6	 5945.0	...
285235	  754.8	  566.3	 5945.0	...
285236	  754.8	  566.1	 5948.0	...
285237	  754.8	  566.2	 5951.0	...
285238	  754.8	  566.4	 5953.0	...
285239	  754.4	  566.5	 5953.0	...
285240	  754.0	  566.5	 5949.0	...
285241	  754.0	  566.4	 5946.0	...
285242	  754.3	  566.3	 5944.0	...
285243	  754.6	  566.2	 5944.0	...
285244	  754.6	  566.2	 5944.0	...
285245	  754.6	  566.3	 5944.0	...
285246	  754.6	  566.3	 5944.0	...
285247	  754.5	  566.4	 5944.0	...
285248	  754.2	  566.6	 5944.0	...
285249	  753.9	  566.9	 5944.0	...
285250	  754.0	  567.0	 5945.0	...
285251	  754.3	  567.0	 5946.0	...
285252	  754.4	  566.9	 5948.0	...
285253	  754.2	  566.9	 5948.0	...
285254	  753.9	  567.0	 5949.0	...
285255	  753.8	  567.0	 5950.0	...
285256	  753.8	  566.9	 5949.0	...
285257	  753.7	  566.7	 5948.0	...
285258	  753.6	  566.6	 5947.0	...
285259	  753.8	  566.3	 5947.0	...
285260	  754.1	  566.0	 5947.0	...
285261	  754.3	  565.8	 5947.0	...
285262	  754.3	  565.8	 5947.0	...
285263	  754.0	  565.9	 5946.0	...
285264	  753.7	  565.8	 5946.0	...
285265	  753.6	  565.8	 5946.0	...
285266	  753.8	  565.6	 5947.0	...
285267	  754.1	  565.5	 5948.0	...
285268	  753.9	  565.5	 5948.0	...
285269	  753.7	  565.7	 5948.0	...
285270	  753.4	  565.8	 5948.0	...
285271	  753.4	  565.9	 5948.0	...
285272	  753.5	  566.0	 5948.0	...
285273	  753.6	  566.0	 5947.0	...
285274	  753.6	  566.0	 5946.0	...
285275	  753.5	  566.1	 5944.0	...
285276	  753.4	  566.2	 5948.0	...
285277	  753.4	  566.3	 5952.0	...
285278	  753.4	  566.4	 5956.0	...
285279	  753.4	  566.5	 5956.0	...
285280	  753.4	  566.5	 5957.0	...
285281	  753.5	  566.5	 5958.0	...
285282	  753.4	  566.2	 5960.0	...
285283	  753.4	  565.9	 5962.0	...
285284	  753.2	  565.5	 5963.0	...
285285	  752.9	  565.5	 5964.0	...
285286	  752.5	  565.5	 5964.0	...
285287	  752.5	  565.6	 5964.0	...
285288	  752.7	  565.4	 5966.0	...
285289	  753.0	  565.2	 5967.0	...
285290	  753.1	  565.5	 5968.0	...
285291	  753.1	  565.9	 5968.0	...
285292	  753.2	  566.5	 5967.0	...
285293	  753.2	  566.5	 5966.0	...
285294	  753.1	  566.2	 5965.0	...
285295	  753.0	  565.7	 5965.0	...
285296	  752.9	  565.2	 5964.0	...
285297	  752.9	  565.2	 5965.0	...
285298	  752.9	  565.2	 5966.0	...
285299	  753.0	  565.3	 5968.0	...
285300	  753.1	  564.8	 5969.0	...
285301	  753.2	  564.4	 5971.0	...
285302	  753.4	  563.9	 5973.0	...
285303	  753.5	  564.0	 5973.0	...
285304	  753.4	  564.1	 5972.0	...
285305	  753.4	  564.1	 5971.0	...
285306	  753.3	  564.2	 5971.0	...
285307	  753.2	  564.2	 5972.0	...
285308	  753.3	  564.3	 5973.0	...
285309	  753.4	  564.2	 5973.0	...
285310	  753.4	  564.3	 5974.0	...
285311	  753.2	  564.1	 5974.0	...
285312	  753.1	  563.8	 5975.0	...
285313	  753.1	  563.5	 5975.0	...
285314	  753.1	  563.5	 5974.0	...
285315	  753.2	  563.5	 5974.0	...
285316	  753.3	  563.5	 5973.0	...
285317	  753.4	  563.4	 5974.0	...
285318	  753.4	  563.4	 5976.0	...
285319	  753.5	  563.5	 5978.0	...
285320	  753.5	  563.6	 5979.0	...
285321	  753.5	  563.7	 5977.0	...
285322	  753.4	  563.8	 5976.0	...
285323	  753.3	  564.0	 5974.0	...
285324	  753.2	  564.0	 5975.0	...
285325	  753.1	  564.0	 5975.0	...
285326	  752.8	  564.0	 5975.0	...
285327	  752.6	  563.9	 5975.0	...
285328	  752.3	  564.0	 5976.0	...
285329	  752.3	  564.0	 5977.0	...
285330	  752.2	  564.1	 5978.0	...
285331	  752.5	  564.0	 5978.0	...
285332	  752.8	  563.9	 5977.0	...
285333	  753.1	  564.0	 5974.0	...
285334	  753.0	  564.0	 5973.0	...
285335	  752.9	  564.0	 5973.0	...
285336	  752.9	  564.1	 5975.0	...
285337	  753.0	  564.3	 5976.0	...
285338	  753.0	  564.5	 5976.0	...
285339	  753.0	  564.6	 5975.0	...
285340	  753.1	  564.8	 5975.0	...
285341	  753.1	  565.0	 5975.0	...
285342	  753.0	  565.3	 5975.0	...
285343	  752.8	  565.3	 5974.0	...
285344	  752.7	  565.3	 5974.0	...
285345	  752.8	  565.3	 5973.0	...
285346	  752.9	  565.2	 5973.0	...
285347	  753.1	  565.2	 5972.0	...
285348	  752.9	  565.1	 5971.0	...
285349	  752.7	  565.0	 5973.0	...
285350	  752.5	  564.9	 5975.0	...
285351	  752.5	  565.0	 5977.0	...
285352	  752.6	  564.9	 5977.0	...
285353	  752.7	  564.8	 5979.0	...
285354	  752.9	  564.7	 5980.0	...
285355	  753.1	  565.2	 5977.0	...
285356	  753.2	  565.5	 5975.0	...
285357	  752.9	  565.9	 5971.0	...
285358	  752.5	  565.9	 5971.0	...
285359	  752.3	  565.8	 5971.0	...
285360	  752.3	  565.8	 5971.0	...
285361	  752.4	  565.9	 5972.0	...
285362	  752.3	  566.4	 5972.0	...
285363	  752.2	  567.1	 5971.0	...
285364	  752.1	  567.9	 5971.0	...
285365	  752.3	  568.7	 5971.0	...
285366	  752.4	  569.3	 5970.0	...
285367	  752.9	  570.9	 5968.0	...
285368	  753.3	  572.2	 5965.0	...
285369	  753.7	  573.6	 5963.0	...
285370	  753.7	  573.6	 5963.0	...
285371	  753.8	  573.8	 5964.0	...
285372	  753.9	  573.9	 5964.0	...
MSG	285373 0000 _ Number Off
285373	  754.0	  574.0	 5964.0	...
285374	  754.0	  574.0	 5963.0	...
285375	  753.9	  573.6	 5964.0	...
285376	  753.8	  573.0	 5964.0	...
285377	  753.8	  572.4	 5965.0	...
285378	  753.9	  572.4	 5965.0	...
285379	  753.8	  572.4	 5965.0	...
285380	  753.8	  572.5	 5965.0	...
285381	  753.7	  572.5	 5965.0	...
285382	  753.7	  572.0	 5966.0	...
285383	  753.6	  571.6	 5968.0	...
285384	  753.5	  571.0	 5969.0	...
285385	  753.4	  570.8	 5969.0	...
285386	  753.4	  571.0	 5968.0	...
285387	  753.3	  571.5	 5970.0	...
285388	  753.4	  571.9	 5971.0	...
285389	  753.4	  571.8	 5971.0	...
285390	  753.5	  571.8	 5969.0	...
285391	  753.4	  571.7	 5968.0	...
285392	  753.2	  571.6	 5968.0	...
285393	  753.2	  571.5	 5970.0	...
285394	  753.3	  571.2	 5972.0	...
285395	  753.4	  570.9	 5976.0	...
285396	  753.3	  570.7	 5979.0	...
285397	  753.3	  570.7	 5980.0	...
285398	  753.3	  570.8	 5981.0	...
285399	  753.3	  570.9	 5982.0	...
285400	  753.2	  570.9	 5984.0	...
285401	  753.0	  570.9	 5984.0	...
285402	  752.8	  570.9	 5985.0	...
285403	  752.7	  571.0	 5985.0	...
285404	  752.7	  571.1	 5986.0	...
285405	  752.8	  571.1	 5986.0	...
285406	  752.9	  571.1	 5986.0	...
285407	  753.2	  571.1	 5985.0	...
285408	  753.4	  570.9	 5986.0	...
285409	  753.5	  570.7	 5986.0	...
285410	  753.4	  570.5	 5987.0	...
285411	  753.3	  570.4	 5989.0	...
285412	  753.3	  570.5	 5991.0	...
285413	  753.2	  570.4	 5993.0	...
285414	  753.1	  570.3	 5993.0	...
285415	  753.0	  570.2	 5993.0	...
285416	  752.8	  570.2	 5993.0	...
285417	  752.7	  570.0	 5993.0	...
285418	  752.9	  569.8	 5996.0	...
285419	  753.1	  569.4	 5999.0	...
285420	  753.0	  569.3	 6003.0	...
285421	  752.7	  569.2	 6005.0	...
285422	  752.4	  569.3	 6007.0	...
285423	  752.5	  569.2	 6007.0	...
285424	  752.7	  569.1	 6007.0	...
285425	  752.9	  569.0	 6009.0	...
285426	  753.1	  568.9	 6011.0	...
285427	  753.2	  569.1	 6010.0	...
285428	  753.3	  569.3	 6008.0	...
285429	  753.4	  569.5	 6007.0	...
285430	  753.4	  569.5	 6007.0	...
285431	  753.1	  569.2	 6007.0	...
285432	  752.8	  568.8	 6006.0	...
285433	  752.7	  568.4	 6004.0	...
285434	  752.7	  568.4	 6002.0	...
285435	  752.7	  568.4	 6001.0	...
285436	  752.9	  568.4	 6000.0	...
285437	  753.1	  568.4	 6002.0	...
285438	  753.2	  568.5	 6005.0	...
285439	  753.1	  568.8	 6008.0	...
285440	  753.0	  569.2	 6010.0	...
285441	  753.1	  569.5	 6011.0	...
285442	  753.1	  569.4	 6011.0	...
285443	  753.1	  569.4	 6009.0	...
285444	  753.1	  569.5	 6007.0	...
285445	  753.1	  569.8	 6006.0	...
285446	  753.0	  570.0	 6005.0	...
285447	  753.0	  570.0	 6004.0	...
285448	  753.0	  570.0	 6003.0	...
285449	  753.2	  570.1	 6004.0	...
285450	  753.1	  569.8	 6007.0	...
285451	  752.9	  569.6	 6011.0	...
285452	  752.6	  569.4	 6012.0	...
285453	  752.5	  569.4	 6011.0	...
285454	  752.6	  569.4	 6011.0	...
285455	  752.6	  569.3	 6012.0	...
285456	  752.6	  569.2	 6013.0	...
285457	  752.7	  569.0	 6014.0	...
285458	  752.8	  568.7	 6012.0	...
285459	  752.8	  568.5	 6011.0	...
285460	  752.7	  568.4	 6010.0	...
285461	  752.7	  568.3	 6011.0	...
285462	  752.6	  568.3	 6011.0	...
285463	  752.7	  568.4	 6010.0	...
285464	  752.7	  568.3	 6009.0	...
285465	  752.8	  568.2	 6008.0	...
285466	  752.7	  568.2	 6009.0	...
285467	  752.5	  568.4	 6009.0	...
285468	  752.3	  568.5	 6010.0	...
285469	  752.4	  568.8	 6011.0	...
285470	  752.8	  568.9	 6011.0	...
285471	  753.2	  569.0	 6011.0	...
285472	  753.2	  568.9	 6010.0	...
285473	  752.9	  569.1	 6009.0	...
285474	  752.6	  569.2	 6008.0	...
285475	  752.6	  569.2	 6009.0	...
285476	  752.6	  569.2	 6010.0	...
285477	  752.7	  569.3	 6011.0	...
285478	  752.7	  569.2	 6013.0	...
285479	  752.7	  569.1	 6014.0	...
285480	  752.8	  568.9	 6015.0	...
285481	  752.8	  569.0	 6017.0	...
285482	  752.7	  569.1	 6019.0	...
285483	  752.6	  569.1	 6021.0	...
285484	  752.6	  568.9	 6020.0	...
285485	  752.5	  568.7	 6020.0	...
285486	  752.5	  568.4	 6023.0	...
285487	  752.4	  568.4	 6027.0	...
285488	  752.3	  568.2	 6030.0	...
285489	  752.1	  568.0	 6031.0	...
285490	  752.0	  567.9	 6031.0	...
285491	  751.9	  567.8	 6031.0	...
285492	  751.9	  567.8	 6031.0	...
285493	  752.1	  568.0	 6030.0	...
285494	  752.4	  568.3	 6030.0	...
285495	  752.3	  568.7	 6030.0	...
285496	  752.0	  568.8	 6031.0	...
285497	  752.1	  568.8	 6032.0	...
285498	  752.5	  568.7	 6033.0	...
285499	  752.5	  568.6	 6033.0	...
285500	  752.2	  568.7	 6034.0	...
285501	  751.9	  568.6	 6035.0	...
285502	  751.9	  568.4	 6037.0	...
285503	  751.8	  568.3	 6037.0	...
285504	  751.7	  568.4	 6038.0	...
285505	  751.6	  568.5	 6038.0	...
285506	  751.7	  568.6	 6038.0	...
285507	  751.7	  568.6	 6037.0	...
285508	  751.7	  568.5	 6036.0	...
285509	  751.7	  568.2	 6035.0	...
285510	  751.9	  567.9	 6034.0	...
285511	  752.1	  567.8	 6033.0	...
285512	  752.2	  568.0	 6032.0	...
285513	  752.1	  568.2	 6031.0	...
285514	  752.0	  568.2	 6032.0	...
285515	  752.0	  568.2	 6033.0	...
285516	  752.0	  568.1	 6034.0	...
285517	  752.1	  568.0	 6033.0	...
285518	  752.1	  568.2	 6032.0	...
285519	  751.8	  568.6	 6030.0	...
285520	  751.5	  568.7	 6028.0	...
285521	  751.3	  568.4	 6027.0	...
285522	  751.3	  568.1	 6029.0	...
285523	  751.6	  567.9	 6032.0	...
285524	  751.9	  567.8	 6034.0	...
285525	  752.3	  567.8	 6034.0	...
285526	  752.3	  567.7	 6037.0	...
285527	  752.2	  567.9	 6039.0	...
285528	  752.0	  568.0	 6041.0	...
285529	  751.8	  568.2	 6041.0	...
285530	  751.7	  568.1	 6040.0	...
285531	  751.6	  568.0	 6040.0	...
285532	  751.6	  567.8	 6040.0	...
285533	  751.7	  567.7	 6040.0	...
285534	  752.1	  567.5	 6041.0	...
285535	  752.4	  567.5	 6040.0	...
285536	  752.3	  567.5	 6041.0	...
285537	  752.1	  567.3	 6042.0	...
285538	  751.8	  567.1	 6043.0	...
285539	  751.8	  567.2	 6043.0	...
285540	  751.8	  567.5	 6044.0	...
285541	  751.9	  567.5	 6044.0	...
285542	  751.9	  566.9	 6045.0	...
285543	  752.0	  566.3	 6044.0	...
285544	  752.2	  566.1	 6043.0	...
285545	  752.4	  566.0	 6042.0	...
285546	  752.6	  566.0	 6042.0	...
285547	  752.7	  566.0	 6041.0	...
285548	  752.6	  566.0	 6040.0	...
285549	  752.4	  566.1	 6039.0	...
285550	  752.0	  566.2	 6039.0	...
285551	  751.7	  566.3	 6038.0	...
285552	  751.6	  566.1	 6038.0	...
285553	  751.6	  565.8	 6038.0	...
285554	  751.6	  565.4	 6041.0	...
285555	  751.6	  565.6	 6044.0	...
285556	  751.7	  566.0	 6044.0	...
285557	  751.7	  566.3	 6042.0	...
285558	  751.8	  566.2	 6040.0	...
285559	  751.8	  566.2	 6041.0	...
285560	  751.8	  566.2	 6041.0	...
285561	  751.8	  566.3	 6041.0	...
285562	  751.7	  566.4	 6039.0	...
285563	  751.5	  566.4	 6037.0	...
285564	  751.4	  566.1	 6035.0	...
285565	  751.4	  565.8	 6035.0	...
285566	  751.4	  565.6	 6036.0	...
285567	  751.3	  565.6	 6038.0	...
285568	  751.2	  565.4	 6040.0	...
285569	  751.1	  565.3	 6041.0	...
285570	  751.1	  565.3	 6040.0	...
285571	  751.2	  565.5	 6039.0	...
285572	  751.2	  565.7	 6036.0	...
285573	  751.2	  565.6	 6036.0	...
MSG	285574 0000 _ Number On
285574	  751.2	  565.3	 6037.0	...
285575	  751.2	  565.0	 6039.0	...
285576	  751.1	  564.9	 6040.0	...
285577	  750.9	  564.8	 6038.0	...
285578	  750.9	  564.7	 6037.0	...
285579	  750.8	  564.5	 6037.0	...
285580	  750.8	  564.2	 6037.0	...
285581	  750.8	  564.0	 6037.0	...
285582	  750.8	  564.4	 6039.0	...
285583	  750.9	  564.8	 6040.0	...
285584	  751.0	  565.1	 6041.0	...
285585	  751.0	  565.0	 6041.0	...
285586	  750.7	  564.9	 6042.0	...
285587	  750.3	  564.9	 6042.0	...
285588	  750.2	  564.9	 6042.0	...
285589	  750.5	  564.8	 6042.0	...
285590	  750.8	  564.7	 6042.0	...
285591	  750.5	  564.8	 6043.0	...
285592	  750.0	  564.8	 6044.0	...
285593	  749.7	  564.8	 6044.0	...
285594	  749.8	  564.8	 6044.0	...
285595	  749.8	  564.8	 6043.0	...
285596	  749.8	  564.8	 6043.0	...
285597	  749.9	  564.9	 6042.0	...
285598	  750.0	  565.0	 6040.0	...
285599	  750.1	  564.9	 6042.0	...
285600	  750.2	  564.7	 6045.0	...
285601	  750.3	  564.7	 6048.0	...
285602	  750.5	  565.3	 6048.0	...
285603	  750.6	  565.9	 6049.0	...
285604	  750.6	  566.1	 6049.0	...
285605	  750.5	  566.0	 6047.0	...
285606	  750.5	  566.0	 6045.0	...
285607	  750.5	  566.2	 6042.0	...
285608	  750.5	  566.4	 6042.0	...
285609	  750.2	  566.5	 6042.0	...
285610	  749.8	  566.5	 6041.0	...
285611	  749.4	  566.4	 6040.0	...
285612	  749.3	  566.3	 6039.0	...
285613	  749.4	  565.9	 6039.0	...
285614	  749.6	  565.4	 6041.0	...
285615	  749.7	  565.0	 6042.0	...
285616	  749.9	  564.9	 6042.0	...
285617	  750.0	  565.0	 6041.0	...
285618	  749.9	  565.2	 6041.0	...
285619	  749.8	  565.3	 6041.0	...
285620	  749.8	  565.4	 6040.0	...
285621	  749.9	  565.3	 6040.0	...
285622	  750.0	  565.3	 6040.0	...
285623	  750.0	  565.3	 6041.0	...
285624	  749.9	  565.3	 6041.0	...
285625	  749.9	  565.3	 6040.0	...
285626	  749.8	  565.3	 6040.0	...
285627	  749.8	  565.2	 6041.0	...
285628	  749.8	  565.1	 6043.0	...
285629	  749.7	  565.0	 6044.0	...
285630	  749.8	  564.9	 6045.0	...
285631	  749.8	  564.8	 6045.0	...
285632	  749.6	  564.7	 6045.0	...
285633	  749.3	  564.8	 6045.0	...
285634	  749.1	  565.1	 6046.0	...
285635	  749.2	  565.4	 6046.0	...
285636	  749.2	  565.4	 6046.0	...
285637	  749.1	  565.3	 6047.0	...
285638	  748.9	  565.2	 6048.0	...
285639	  748.9	  565.4	 6049.0	...
285640	  748.9	  565.6	 6049.0	...
285641	  748.9	  565.7	 6049.0	...
285642	  748.9	  565.8	 6048.0	...
285643	  748.8	  565.9	 6047.0	...
285644	  748.7	  566.0	 6046.0	...
285645	  748.5	  565.7	 6045.0	...
285646	  748.4	  565.5	 6044.0	...
285647	  748.3	  565.3	 6043.0	...
285648	  748.3	  565.2	 6044.0	...
285649	  748.5	  565.1	 6045.0	...
285650	  748.7	  565.1	 6046.0	...
285651	  748.8	  565.1	 6047.0	...
285652	  748.6	  565.2	 6048.0	...
285653	  748.5	  565.5	 6048.0	...
285654	  748.5	  565.7	 6049.0	...
285655	  748.4	  566.0	 6050.0	...
285656	  748.3	  566.1	 6050.0	...
285657	  748.3	  566.2	 6051.0	...
285658	  748.4	  565.9	 6051.0	...
285659	  748.4	  565.7	 6052.0	...
285660	  748.5	  565.6	 6053.0	...
285661	  748.2	  565.7	 6051.0	...
285662	  748.0	  565.6	 6049.0	...
285663	  748.0	  565.4	 6049.0	...
285664	  748.2	  565.2	 6051.0	...
285665	  748.4	  565.2	 6054.0	...
285666	  748.3	  565.3	 6055.0	...
285667	  748.2	  565.4	 6056.0	...
285668	  748.1	  565.6	 6053.0	...
285669	  748.1	  565.7	 6048.0	...
285670	  748.0	  565.8	 6046.0	...
285671	  747.8	  565.9	 6049.0	...
285672	  747.6	  565.7	 6052.0	...
285673	  747.4	  565.6	 6053.0	...
285674	  747.5	  565.5	 6053.0	...
285675	  747.6	  565.5	 6052.0	...
285676	  747.7	  565.5	 6052.0	...
285677	  747.9	  565.4	 6052.0	...
285678	  748.1	  565.2	 6051.0	...
285679	  748.3	  565.1	 6051.0	...
285680	  748.2	  565.0	 6051.0	...
285681	  748.1	  565.0	 6052.0	...
285682	  747.9	  565.0	 6053.0	...
285683	  747.8	  565.0	 6053.0	...
285684	  748.0	  564.9	 6054.0	...
285685	  748.1	  565.1	 6055.0	...
285686	  748.1	  565.3	 6057.0	...
285687	  748.0	  565.5	 6059.0	...
285688	  747.9	  565.6	 6060.0	...
285689	  747.8	  565.5	 6061.0	...
285690	  747.7	  565.4	 6060.0	...
285691	  747.6	  565.3	 6058.0	...
285692	  747.5	  565.6	 6058.0	...
285693	  747.5	  566.0	 6056.0	...
285694	  747.5	  565.8	 6055.0	...
285695	  747.5	  565.3	 6053.0	...
285696	  747.4	  565.0	 6053.0	...
285697	  747.4	  565.2	 6054.0	...
285698	  747.5	  565.0	 6054.0	...
285699	  747.6	  564.7	 6052.0	...
285700	  747.4	  564.3	 6050.0	...
285701	  747.2	  564.3	 6051.0	...
285702	  747.0	  564.3	 6053.0	...
285703	  747.0	  564.3	 6054.0	...
285704	  747.1	  564.7	 6053.0	...
285705	  747.3	  565.1	 6052.0	...
285706	  747.6	  565.7	 6053.0	...
285707	  747.9	  565.7	 6053.0	...
285708	  748.2	  565.8	 6054.0	...
285709	  748.3	  565.8	 6055.0	...
285710	  748.3	  565.8	 6056.0	...
285711	  748.2	  565.8	 6056.0	...
285712	  748.2	  565.7	 6056.0	...
285713	  748.3	  565.5	 6056.0	...
285714	  748.4	  565.4	 6056.0	...
285715	  748.4	  565.4	 6053.0	...
285716	  748.3	  565.4	 6050.0	...
285717	  748.2	  565.3	 6047.0	...
285718	  748.2	  565.6	 6047.0	...
285719	  748.1	  565.9	 6047.0	...
285720	  748.0	  566.2	 6047.0	...
285721	  747.9	  566.0	 6047.0	...
285722	  747.9	  565.9	 6048.0	...
285723	  747.9	  566.0	 6050.0	...
285724	  748.0	  566.4	 6052.0	...
285725	  748.0	  566.8	 6052.0	...
285726	  748.0	  567.0	 6051.0	...
285727	  748.0	  566.9	 6052.0	...
285728	  748.0	  566.9	 6052.0	...
285729	  747.7	  566.9	 6052.0	...
285730	  747.4	  566.7	 6051.0	...
285731	  747.2	  566.2	 6050.0	...
285732	  747.1	  565.8	 6049.0	...
285733	  747.0	  565.6	 6045.0	...
285734	  747.0	  565.8	 6042.0	...
285735	  747.3	  565.9	 6039.0	...
285736	  747.7	  566.0	 6040.0	...
285737	  747.9	  566.0	 6039.0	...
285738	  747.6	  566.0	 6038.0	...
285739	  747.6	  566.0	 6036.0	...
285740	  747.7	  565.6	 6036.0	...
285741	  747.8	  565.2	 6036.0	...
285742	  747.7	  565.1	 6035.0	...
285743	  747.6	  565.3	 6032.0	...
285744	  747.6	  565.7	 6028.0	...
285745	  747.6	  566.5	 6024.0	...
285746	  747.5	  567.1	 6022.0	...
285747	  747.4	  567.5	 6025.0	...
285748	  747.5	  567.4	 6029.0	...
285749	  747.6	  567.3	 6032.0	...
285750	  747.8	  567.4	 6031.0	...
285751	  747.9	  567.5	 6030.0	...
285752	  747.9	  567.3	 6029.0	...
285753	  748.0	  567.2	 6029.0	...
285754	  747.9	  567.0	 6031.0	...
285755	  747.9	  567.0	 6033.0	...
285756	  747.8	  567.0	 6036.0	...
285757	  747.8	  567.1	 6035.0	...
285758	  747.8	  567.1	 6036.0	...
285759	  747.7	  567.0	 6037.0	...
285760	  747.6	  566.8	 6038.0	...
285761	  747.5	  566.5	 6038.0	...
285762	  747.5	  566.1	 6037.0	...
285763	  747.6	  566.2	 6037.0	...
285764	  747.6	  566.5	 6035.0	...
285765	  747.7	  566.8	 6033.0	...
285766	  747.7	  566.5	 6031.0	...
285767	  747.7	  566.3	 6030.0	...
285768	  747.7	  566.0	 6031.0	...
285769	  747.7	  566.0	 6035.0	...
285770	  747.6	  566.0	 6039.0	...
285771	  747.6	  566.0	 6041.0	...
285772	  747.5	  566.0	 6041.0	...
285773	  747.4	  565.9	 6041.0	...
285774	  747.5	  565.9	 6039.0	...
285775	  747.5	  565.8	 6037.0	...
285776	  747.5	  565.9	 6034.0	...
285777	  747.6	  565.9	 6030.0	...
285778	  747.8	  566.0	 6026.0	...
285779	  747.9	  566.1	 6023.0	...
285780	  747.9	  566.0	 6022.0	...
285781	  747.7	  565.9	 6020.0	...
285782	  747.5	  565.9	 6019.0	...
285783	  747.1	  565.9	 6018.0	...
285784	  746.9	  565.6	 6016.0	...
285785	  746.9	  565.2	 6015.0	...
285786	  747.0	  565.0	 6015.0	...
285787	  747.3	  565.1	 6015.0	...
285788	  747.5	  565.3	 6015.0	...
285789	  747.6	  565.2	 6014.0	...
285790	  747.5	  565.0	 6013.0	...
285791	  747.4	  564.8	 6012.0	...
285792	  747.4	  565.0	 6012.0	...
285793	  747.4	  565.5	 6012.0	...
285794	  747.4	  565.9	 6013.0	...
285795	  747.4	  566.0	 6013.0	...
285796	  747.4	  565.9	 6009.0	...
285797	  747.5	  565.9	 6005.0	...
285798	  747.6	  565.8	 6002.0	...
285799	  747.4	  565.8	 6004.0	...
285800	  747.1	  566.0	 6006.0	...
285801	  746.7	  566.1	 6008.0	...
285802	  746.6	  566.1	 6009.0	...
285803	  747.0	  565.9	 6011.0	...
285804	  747.6	  565.9	 6011.0	...
285805	  748.0	  566.0	 6009.0	...
285806	  747.9	  565.9	 6007.0	...
285807	  747.9	  565.6	 6007.0	...
285808	  748.0	  565.8	 6004.0	...
285809	  748.2	  566.3	 6001.0	...
285810	  748.2	  566.7	 5998.0	...
285811	  748.3	  566.6	 5997.0	...
285812	  748.4	  566.4	 5997.0	...
285813	  748.5	  566.4	 5998.0	...
285814	  748.5	  566.4	 5996.0	...
285815	  748.6	  566.5	 5995.0	...
285816	  748.7	  566.7	 5993.0	...
285817	  748.7	  566.6	 5995.0	...
285818	  748.7	  566.3	 5997.0	...
285819	  748.7	  566.1	 5999.0	...
285820	  748.4	  566.3	 5999.0	...
285821	  748.0	  566.6	 5998.0	...
285822	  747.8	  566.7	 5997.0	...
285823	  748.0	  566.7	 5994.0	...
285824	  748.2	  566.6	 5991.0	...
285825	  748.3	  566.8	 5988.0	...
285826	  748.3	  567.1	 5987.0	...
285827	  748.2	  567.6	 5988.0	...
285828	  748.2	  567.9	 5986.0	...
285829	  748.5	  568.0	 5984.0	...
285830	  748.8	  567.9	 5983.0	...
285831	  748.8	  567.9	 5982.0	...
285832	  748.5	  567.8	 5981.0	...
285833	  748.2	  567.6	 5980.0	...
285834	  748.3	  567.3	 5980.0	...
285835	  748.4	  567.1	 5976.0	...
285836	  748.3	  567.1	 5973.0	...
285837	  748.3	  567.1	 5969.0	...
285838	  748.4	  567.2	 5969.0	...
285839	  748.5	  567.2	 5967.0	...
285840	  748.6	  567.2	 5964.0	...
285841	  748.5	  567.2	 5963.0	...
285842	  748.5	  567.1	 5965.0	...
285843	  748.5	  567.1	 5964.0	...
285844	  748.5	  567.1	 5962.0	...
285845	  748.5	  567.2	 5960.0	...
285846	  748.6	  567.3	 5960.0	...
285847	  748.7	  567.5	 5959.0	...
285848	  748.8	  567.5	 5959.0	...
285849	  748.9	  567.6	 5958.0	...
285850	  749.2	  567.6	 5958.0	...
285851	  749.3	  567.5	 5957.0	...
285852	  749.4	  567.1	 5956.0	...
285853	  749.5	  566.5	 5956.0	...
285854	  749.7	  566.1	 5953.0	...
285855	  749.2	  566.6	 5948.0	...
285856	  748.5	  567.3	 5942.0	...
285857	  747.9	  568.1	 5939.0	...
285858	  747.9	  568.1	 5938.0	...
285859	  748.1	  568.1	 5938.0	...
285860	  748.4	  568.0	 5938.0	...
285861	  748.7	  567.7	 5940.0	...
285862	  748.9	  567.3	 5942.0	...
285863	  749.0	  567.1	 5941.0	...
285864	  749.0	  567.1	 5937.0	...
285865	  749.1	  567.3	 5933.0	...
285866	  749.0	  567.5	 5933.0	...
285867	  748.9	  567.6	 5933.0	...
285868	  748.7	  567.6	 5931.0	...
285869	  748.6	  567.6	 5928.0	...
285870	  748.5	  567.5	 5928.0	...
285871	  748.5	  567.4	 5930.0	...
285872	  748.5	  567.5	 5931.0	...
285873	  748.7	  568.1	 5929.0	...
285874	  748.7	  568.7	 5926.0	...
285875	  748.7	  568.5	 5926.0	...
285876	  748.6	  567.9	 5926.0	...
285877	  748.5	  567.2	 5926.0	...
285878	  748.4	  567.3	 5926.0	...
285879	  748.2	  566.7	 5925.0	...
285880	  748.1	  566.2	 5924.0	...
285881	  748.1	  564.8	 5923.0	...
285882	  748.3	  563.6	 5922.0	...
285883	  749.1	  562.2	 5922.0	...
285884	  749.8	  561.3	 5920.0	...
285885	  751.1	  560.8	 5917.0	...
MSG	285886 0000 _ Number Off
285886	  751.6	  560.4	 5911.0	...
285887	  752.2	  560.2	 5907.0	...
285888	  752.3	  560.9	 5904.0	...
285889	  752.4	  561.5	 5904.0	...
285890	  752.5	  562.2	 5904.0	...
285891	  752.4	  562.4	 5902.0	...
285892	  752.4	  562.7	 5900.0	...
285893	  752.3	  563.0	 5898.0	...
285894	  752.3	  562.9	 5900.0	...
285895	  752.5	  562.3	 5903.0	...
285896	  752.7	  561.6	 5905.0	...
285897	  753.0	  560.7	 5907.0	...
285898	  753.0	  560.3	 5907.0	...
285899	  753.1	  560.0	 5906.0	...
285900	  753.2	  560.1	 5904.0	...
285901	  753.3	  560.2	 5901.0	...
285902	  753.3	  560.4	 5898.0	...
285903	  753.1	  560.5	 5897.0	...
285904	  752.9	  560.6	 5897.0	...
285905	  752.6	  560.4	 5897.0	...
285906	  752.4	  560.2	 5899.0	...
285907	  752.4	  560.2	 5900.0	...
285908	  752.8	  560.1	 5900.0	...
285909	  753.3	  560.0	 5900.0	...
285910	  753.8	  559.8	 5900.0	...
285911	  753.7	  559.7	 5899.0	...
285912	  753.7	  559.9	 5899.0	...
285913	  753.7	  560.1	 5899.0	...
285914	  753.7	  560.2	 5896.0	...
285915	  753.3	  560.2	 5893.0	...
285916	  752.9	  560.2	 5890.0	...
285917	  752.7	  560.1	 5891.0	...
285918	  752.9	  560.0	 5891.0	...
285919	  753.2	  560.0	 5892.0	...
285920	  753.4	  559.8	 5891.0	...
285921	  753.5	  559.7	 5890.0	...
285922	  753.5	  559.7	 5887.0	...
285923	  753.5	  559.9	 5883.0	...
285924	  753.5	  560.1	 5879.0	...
285925	  753.6	  560.0	 5876.0	...
285926	  753.7	  559.9	 5874.0	...
285927	  753.7	  559.8	 5873.0	...
285928	  753.6	  559.9	 5875.0	...
285929	  753.6	  560.0	 5878.0	...
285930	  753.5	  559.7	 5880.0	...
285931	  753.5	  559.4	 5879.0	...
285932	  753.5	  559.0	 5877.0	...
285933	  753.6	  559.0	 5875.0	...
285934	  753.6	  559.2	 5874.0	...
285935	  753.6	  559.2	 5872.0	...
285936	  753.5	  559.4	 5870.0	...
285937	  753.5	  559.4	 5869.0	...
285938	  753.4	  559.5	 5869.0	...
285939	  753.4	  559.5	 5869.0	...
285940	  753.3	  559.5	 5868.0	...
285941	  753.4	  559.5	 5863.0	...
285942	  753.5	  559.4	 5858.0	...
285943	  753.5	  559.2	 5854.0	...
285944	  753.4	  559.2	 5859.0	...
285945	  753.5	  559.1	 5864.0	...
285946	  753.6	  558.9	 5865.0	...
285947	  753.7	  558.6	 5860.0	...
285948	  753.6	  558.6	 5855.0	...
285949	  753.7	  558.8	 5853.0	...
285950	  753.7	  559.0	 5855.0	...
285951	  754.0	  558.8	 5858.0	...
285952	  754.3	  558.7	 5858.0	...
285953	  754.2	  558.8	 5854.0	...
285954	  753.8	  559.0	 5850.0	...
285955	  753.7	  559.0	 5848.0	...
285956	  754.1	  559.0	 5848.0	...
285957	  754.2	  559.0	 5849.0	...
285958	  754.0	  559.1	 5850.0	...
285959	  753.8	  559.7	 5850.0	...
285960	  753.9	  560.3	 5850.0	...
285961	  753.9	  560.6	 5850.0	...
285962	  753.9	  560.4	 5849.0	...
285963	  753.8	  560.2	 5848.0	...
285964	  753.9	  560.1	 5848.0	...
285965	  754.0	  559.9	 5848.0	...
285966	  754.0	  559.9	 5848.0	...
285967	  754.0	  560.0	 5847.0	...
285968	  753.7	  560.2	 5845.0	...
285969	  753.4	  560.6	 5845.0	...
285970	  753.5	  560.9	 5842.0	...
285971	  753.9	  561.0	 5841.0	...
285972	  754.2	  560.9	 5840.0	...
285973	  754.2	  560.8	 5841.0	...
285974	  754.3	  560.8	 5841.0	...
285975	  754.4	  560.8	 5840.0	...
285976	  754.4	  560.8	 5837.0	...
285977	  754.4	  560.8	 5835.0	...
285978	  754.4	  561.0	 5832.0	...
285979	  754.7	  561.2	 5830.0	...
285980	  755.1	  561.5	 5827.0	...
285981	  755.5	  561.6	 5828.0	...
285982	  755.6	  561.3	 5830.0	...
285983	  755.7	  560.6	 5831.0	...
285984	  755.7	  559.9	 5830.0	...
285985	  755.8	  559.9	 5829.0	...
285986	  755.8	  560.3	 5826.0	...
285987	  755.7	  560.8	 5824.0	...
285988	  755.7	  560.7	 5824.0	...
285989	  755.7	  560.6	 5825.0	...
285990	  755.9	  560.5	 5826.0	...
285991	  756.1	  560.5	 5826.0	...
285992	  756.0	  560.5	 5826.0	...
285993	  755.9	  560.5	 5826.0	...
285994	  756.0	  560.6	 5826.0	...
285995	  756.0	  560.6	 5826.0	...
285996	  756.0	  560.7	 5826.0	...
285997	  755.9	  560.9	 5825.0	...
285998	  755.9	  561.2	 5823.0	...
285999	  755.8	  561.4	 5821.0	...
286000	  755.8	  561.5	 5821.0	...
286001	  755.7	  561.5	 5820.0	...
286002	  755.8	  561.3	 5818.0	...
286003	  756.0	  561.2	 5816.0	...
286004	  756.2	  561.0	 5814.0	...
286005	  756.2	  561.1	 5813.0	...
286006	  756.0	  561.1	 5812.0	...
286007	  755.9	  561.1	 5811.0	...
286008	  756.0	  561.7	 5810.0	...
286009	  756.1	  562.3	 5810.0	...
286010	  756.4	  562.6	 5808.0	...
286011	  756.6	  562.3	 5806.0	...
286012	  756.7	  562.1	 5805.0	...
286013	  756.7	  562.3	 5806.0	...
286014	  756.7	  562.5	 5806.0	...
286015	  756.6	  562.5	 5804.0	...
286016	  756.6	  562.5	 5803.0	...
286017	  756.7	  562.3	 5802.0	...
286018	  756.7	  562.1	 5802.0	...
286019	  756.8	  561.9	 5803.0	...
286020	  756.7	  562.0	 5805.0	...
286021	  756.7	  562.2	 5804.0	...
286022	  756.7	  562.4	 5801.0	...
286023	  756.8	  562.4	 5799.0	...
286024	  756.8	  562.3	 5799.0	...
286025	  756.8	  562.3	 5799.0	...
286026	  756.8	  562.4	 5799.0	...
286027	  756.6	  562.4	 5798.0	...
286028	  756.6	  562.4	 5798.0	...
286029	  756.6	  562.4	 5797.0	...
286030	  756.9	  562.5	 5795.0	...
286031	  757.2	  562.7	 5793.0	...
286032	  757.0	  562.8	 5791.0	...
286033	  756.8	  563.0	 5790.0	...
286034	  756.6	  563.0	 5791.0	...
286035	  756.9	  562.9	 5793.0	...
286036	  757.2	  562.7	 5793.0	...
286037	  757.4	  562.5	 5791.0	...
286038	  757.4	  562.4	 5789.0	...
286039	  757.4	  562.4	 5787.0	...
286040	  757.4	  562.4	 5788.0	...
286041	  757.4	  562.4	 5789.0	...
286042	  757.4	  562.4	 5791.0	...
286043	  757.5	  562.3	 5793.0	...
286044	  757.5	  562.2	 5793.0	...
286045	  757.5	  562.1	 5792.0	...
286046	  757.5	  562.0	 5791.0	...
286047	  757.6	  561.8	 5791.0	...
286048	  757.6	  562.1	 5790.0	...
286049	  757.7	  562.5	 5790.0	...
286050	  757.8	  562.9	 5790.0	...
286051	  757.8	  562.9	 5789.0	...
286052	  757.8	  562.9	 5789.0	...
286053	  757.8	  563.0	 5789.0	...
286054	  757.9	  563.0	 5786.0	...
286055	  758.0	  563.2	 5781.0	...
286056	  758.0	  563.4	 5779.0	...
286057	  758.0	  563.6	 5781.0	...
286058	  758.2	  563.6	 5783.0	...
286059	  758.4	  563.1	 5784.0	...
286060	  758.3	  562.7	 5786.0	...
286061	  758.0	  562.3	 5788.0	...
286062	  757.8	  562.3	 5789.0	...
286063	  757.9	  562.3	 5787.0	...
286064	  758.0	  562.3	 5784.0	...
286065	  758.0	  562.4	 5781.0	...
286066	  758.0	  562.6	 5781.0	...
286067	  758.0	  562.8	 5782.0	...
286068	  757.9	  563.1	 5783.0	...
286069	  758.1	  563.3	 5783.0	...
286070	  758.4	  563.4	 5782.0	...
286071	  758.6	  563.4	 5782.0	...
286072	  758.6	  563.2	 5782.0	...
286073	  758.5	  562.9	 5781.0	...
286074	  758.5	  563.0	 5780.0	...
286075	  758.5	  563.1	 5779.0	...
286076	  758.6	  563.2	 5781.0	...
286077	  758.5	  563.1	 5784.0	...
286078	  758.4	  562.9	 5785.0	...
286079	  758.2	  562.6	 5783.0	...
286080	  758.2	  562.4	 5780.0	...
286081	  758.1	  562.6	 5780.0	...
286082	  758.1	  562.7	 5780.0	...
286083	  758.0	  562.8	 5781.0	...
286084	  757.9	  562.8	 5782.0	...
286085	  758.2	  562.8	 5782.0	...
286086	  758.5	  562.9	 5781.0	...
286087	  758.6	  563.0	 5781.0	...
286088	  758.4	  563.1	 5779.0	...
286089	  758.3	  563.3	 5778.0	...
286090	  758.2	  563.5	 5776.0	...
286091	  758.2	  563.3	 5775.0	...
286092	  758.4	  563.0	 5774.0	...
286093	  758.6	  562.7	 5775.0	...
286094	  758.7	  563.3	 5776.0	...
286095	  758.7	  563.8	 5777.0	...
MSG	286096 0000 _ Number On
286096	  758.7	  564.3	 5777.0	...
286097	  758.7	  564.0	 5776.0	...
286098	  758.7	  563.6	 5776.0	...
286099	  758.5	  563.3	 5778.0	...
286100	  758.4	  563.2	 5780.0	...
286101	  758.4	  563.3	 5779.0	...
286102	  758.6	  563.3	 5779.0	...
286103	  758.7	  562.9	 5779.0	...
286104	  758.6	  562.5	 5779.0	...
286105	  758.5	  562.1	 5778.0	...
286106	  758.5	  562.1	 5777.0	...
286107	  758.5	  562.1	 5776.0	...
286108	  758.6	  562.0	 5775.0	...
286109	  758.4	  561.9	 5774.0	...
286110	  758.3	  562.1	 5773.0	...
286111	  758.1	  562.2	 5772.0	...
286112	  758.1	  562.3	 5772.0	...
286113	  758.1	  562.1	 5773.0	...
286114	  758.1	  562.0	 5774.0	...
286115	  758.2	  562.0	 5776.0	...
286116	  758.4	  562.1	 5776.0	...
286117	  758.5	  562.3	 5775.0	...
286118	  758.8	  562.5	 5773.0	...
286119	  759.0	  562.7	 5772.0	...
286120	  759.0	  563.0	 5771.0	...
286121	  758.8	  563.4	 5771.0	...
286122	  758.7	  563.6	 5771.0	...
286123	  758.7	  563.7	 5771.0	...
286124	  758.8	  563.2	 5773.0	...
286125	  758.8	  562.9	 5776.0	...
286126	  758.8	  562.8	 5779.0	...
286127	  758.8	  562.9	 5781.0	...
286128	  758.7	  563.1	 5782.0	...
286129	  758.5	  563.1	 5777.0	...
286130	  758.2	  563.1	 5772.0	...
286131	  758.2	  563.2	 5767.0	...
286132	  758.3	  563.3	 5767.0	...
286133	  758.5	  563.5	 5766.0	...
286134	  758.7	  563.7	 5766.0	...
286135	  758.7	  564.0	 5766.0	...
286136	  758.7	  564.1	 5766.0	...
286137	  758.6	  564.0	 5769.0	...
286138	  758.6	  563.9	 5774.0	...
286139	  758.6	  563.7	 5778.0	...
286140	  758.6	  564.0	 5778.0	...
286141	  758.7	  564.4	 5776.0	...
286142	  758.8	  564.2	 5775.0	...
286143	  758.9	  563.7	 5778.0	...
286144	  759.0	  563.1	 5780.0	...
286145	  759.1	  563.3	 5780.0	...
286146	  759.0	  563.4	 5780.0	...
286147	  758.8	  563.5	 5777.0	...
286148	  758.8	  563.4	 5775.0	...
286149	  758.8	  563.4	 5774.0	...
286150	  758.9	  563.7	 5775.0	...
286151	  759.0	  564.0	 5776.0	...
286152	  759.1	  564.2	 5776.0	...
286153	  759.2	  564.4	 5776.0	...
286154	  759.3	  564.5	 5777.0	...
286155	  759.3	  564.5	 5778.0	...
286156	  759.3	  564.8	 5778.0	...
286157	  759.3	  565.1	 5778.0	...
286158	  759.2	  565.4	 5779.0	...
286159	  759.0	  565.3	 5779.0	...
286160	  758.8	  565.2	 5779.0	...
286161	  758.8	  565.1	 5778.0	...
286162	  758.8	  565.2	 5776.0	...
286163	  758.8	  565.5	 5774.0	...
286164	  758.8	  565.6	 5774.0	...
286165	  758.9	  565.1	 5776.0	...
286166	  759.0	  564.4	 5779.0	...
286167	  759.1	  563.8	 5782.0	...
286168	  759.1	  563.9	 5783.0	...
286169	  759.2	  564.1	 5783.0	...
286170	  759.1	  564.1	 5783.0	...
286171	  759.1	  564.1	 5780.0	...
286172	  759.1	  564.1	 5777.0	...
286173	  759.1	  564.4	 5776.0	...
286174	  759.2	  564.6	 5776.0	...
286175	  759.2	  564.7	 5777.0	...
286176	  759.2	  564.7	 5778.0	...
286177	  759.4	  564.7	 5778.0	...
286178	  759.5	  564.6	 5779.0	...
286179	  759.5	  564.4	 5781.0	...
286180	  759.4	  564.1	 5782.0	...
286181	  759.3	  563.9	 5782.0	...
286182	  759.4	  563.8	 5782.0	...
286183	  759.5	  563.8	 5781.0	...
286184	  759.6	  563.7	 5781.0	...
286185	  759.7	  563.7	 5781.0	...
286186	  759.9	  563.8	 5780.0	...
286187	  759.7	  563.8	 5779.0	...
286188	  759.5	  563.8	 5778.0	...
286189	  759.2	  563.8	 5778.0	...
286190	  759.2	  563.7	 5778.0	...
286191	  759.1	  563.7	 5778.0	...
286192	  759.1	  563.7	 5779.0	...
286193	  759.1	  563.7	 5779.0	...
286194	  758.9	  563.8	 5779.0	...
286195	  758.7	  563.8	 5779.0	...
286196	  758.5	  563.9	 5780.0	...
286197	  758.6	  564.0	 5782.0	...
286198	  758.7	  563.9	 5780.0	...
286199	  758.9	  563.8	 5778.0	...
286200	  758.9	  563.4	 5777.0	...
286201	  758.9	  563.1	 5779.0	...
286202	  758.9	  563.5	 5781.0	...
286203	  758.9	  564.1	 5781.0	...
286204	  758.9	  564.3	 5782.0	...
286205	  758.8	  563.9	 5782.0	...
286206	  758.8	  563.4	 5784.0	...
286207	  758.7	  563.3	 5785.0	...
286208	  758.7	  563.4	 5785.0	...
286209	  758.5	  563.6	 5783.0	...
286210	  758.4	  563.6	 5782.0	...
286211	  758.4	  563.1	 5784.0	...
286212	  758.6	  562.6	 5785.0	...
286213	  758.9	  562.5	 5786.0	...
286214	  758.8	  562.7	 5786.0	...
286215	  758.8	  562.8	 5786.0	...
286216	  758.9	  562.9	 5789.0	...
286217	  759.0	  563.2	 5791.0	...
286218	  759.0	  563.5	 5792.0	...
286219	  758.9	  563.9	 5792.0	...
286220	  758.7	  564.1	 5792.0	...
286221	  758.8	  564.2	 5792.0	...
286222	  758.9	  564.1	 5792.0	...
286223	  758.8	  563.7	 5792.0	...
286224	  758.8	  563.3	 5791.0	...
286225	  758.8	  563.1	 5789.0	...
286226	  758.9	  563.2	 5790.0	...
286227	  759.1	  563.2	 5793.0	...
286228	  759.2	  563.3	 5797.0	...
286229	  759.3	  563.3	 5798.0	...
286230	  759.1	  563.5	 5795.0	...
286231	  759.1	  563.7	 5792.0	...
286232	  759.1	  564.0	 5790.0	...
286233	  759.1	  563.8	 5790.0	...
286234	  759.0	  563.5	 5793.0	...
286235	  758.8	  563.2	 5795.0	...
286236	  758.7	  563.2	 5794.0	...
286237	  758.8	  563.3	 5793.0	...
286238	  758.9	  563.6	 5792.0	...
286239	  758.9	  563.9	 5791.0	...
286240	  758.9	  563.9	 5790.0	...
286241	  758.9	  563.8	 5790.0	...
286242	  758.9	  563.5	 5790.0	...
286243	  758.8	  563.4	 5789.0	...
286244	  758.7	  563.1	 5787.0	...
286245	  758.6	  563.0	 5788.0	...
286246	  758.5	  563.0	 5791.0	...
286247	  758.3	  563.1	 5794.0	...
286248	  758.2	  563.2	 5795.0	...
286249	  758.1	  562.9	 5797.0	...
286250	  758.2	  562.6	 5799.0	...
286251	  758.3	  562.6	 5801.0	...
286252	  758.3	  563.1	 5800.0	...
286253	  758.4	  563.6	 5796.0	...
286254	  758.5	  563.9	 5792.0	...
286255	  758.4	  564.0	 5789.0	...
286256	  758.4	  563.8	 5790.0	...
286257	  758.3	  563.5	 5791.0	...
286258	  758.3	  563.1	 5793.0	...
286259	  758.1	  563.1	 5794.0	...
286260	  758.0	  563.2	 5795.0	...
286261	  758.0	  563.4	 5796.0	...
286262	  758.1	  563.6	 5797.0	...
286263	  758.1	  563.7	 5798.0	...
286264	  758.1	  563.3	 5800.0	...
286265	  758.2	  563.0	 5802.0	...
286266	  758.2	  563.1	 5802.0	...
286267	  758.3	  563.4	 5803.0	...
286268	  758.5	  563.8	 5804.0	...
286269	  758.7	  563.9	 5805.0	...
286270	  758.5	  564.0	 5803.0	...
286271	  758.0	  564.0	 5802.0	...
286272	  757.8	  563.6	 5802.0	...
286273	  758.1	  563.1	 5802.0	...
286274	  758.5	  562.7	 5802.0	...
286275	  758.5	  562.7	 5802.0	...
286276	  758.3	  562.7	 5801.0	...
286277	  758.1	  563.2	 5801.0	...
286278	  758.0	  563.6	 5801.0	...
286279	  758.1	  564.0	 5801.0	...
286280	  758.2	  564.0	 5802.0	...
286281	  758.4	  564.1	 5804.0	...
286282	  758.5	  563.7	 5806.0	...
286283	  758.5	  563.2	 5806.0	...
286284	  758.5	  562.8	 5807.0	...
286285	  758.5	  563.1	 5807.0	...
286286	  758.5	  563.6	 5808.0	...
286287	  758.6	  564.0	 5808.0	...
286288	  758.6	  563.9	 5808.0	...
286289	  758.6	  563.9	 5807.0	...
286290	  758.7	  563.9	 5806.0	...
286291	  758.8	  563.9	 5805.0	...
286292	  759.0	  563.8	 5804.0	...
286293	  759.0	  563.8	 5806.0	...
286294	  758.9	  563.8	 5808.0	...
286295	  758.8	  563.9	 5810.0	...
286296	  758.7	  564.0	 5811.0	...
286297	  758.6	  564.1	 5813.0	...
286298	  758.4	  564.2	 5814.0	...
286299	  758.2	  564.2	 5814.0	...
286300	  758.0	  563.8	 5814.0	...
286301	  758.0	  563.2	 5813.0	...
286302	  757.9	  562.7	 5814.0	...
286303	  757.9	  562.6	 5815.0	...
286304	  758.0	  562.4	 5817.0	...
286305	  758.2	  562.2	 5817.0	...
286306	  758.4	  562.6	 5817.0	...
286307	  758.5	  563.1	 5816.0	...
286308	  758.5	  563.2	 5814.0	...
286309	  758.4	  562.8	 5814.0	...
286310	  758.2	  562.7	 5814.0	...
286311	  758.2	  563.1	 5813.0	...
286312	  758.0	  563.0	 5813.0	...
286313	  757.9	  562.6	 5812.0	...
286314	  757.7	  562.3	 5812.0	...
286315	  757.6	  562.2	 5812.0	...
286316	  757.7	  562.0	 5813.0	...
286317	  757.9	  561.7	 5814.0	...
286318	  757.9	  561.6	 5814.0	...
286319	  757.7	  561.5	 5814.0	...
286320	  757.5	  561.6	 5814.0	...
286321	  757.6	  561.8	 5816.0	...
286322	  757.9	  561.9	 5817.0	...
286323	  758.3	  562.0	 5819.0	...
286324	  758.6	  561.9	 5820.0	...
286325	  758.7	  561.9	 5820.0	...
286326	  758.5	  561.9	 5819.0	...
286327	  758.3	  561.8	 5819.0	...
286328	  758.3	  561.8	 5819.0	...
286329	  758.4	  561.8	 5819.0	...
286330	  758.5	  562.0	 5820.0	...
286331	  758.5	  562.1	 5820.0	...
286332	  758.4	  562.2	 5821.0	...
286333	  758.3	  562.1	 5822.0	...
286334	  758.3	  562.0	 5823.0	...
286335	  758.2	  561.9	 5825.0	...
286336	  758.2	  561.9	 5827.0	...
286337	  758.4	  562.1	 5829.0	...
286338	  758.5	  562.2	 5829.0	...
286339	  758.4	  562.4	 5829.0	...
286340	  758.3	  562.3	 5829.0	...
286341	  758.1	  562.2	 5824.0	...
286342	  758.1	  562.2	 5820.0	...
286343	  758.1	  562.3	 5816.0	...
286344	  758.1	  562.5	 5817.0	...
286345	  758.2	  562.5	 5821.0	...
286346	  758.2	  562.3	 5823.0	...
286347	  758.2	  562.1	 5826.0	...
286348	  758.2	  562.1	 5827.0	...
286349	  758.0	  562.2	 5829.0	...
286350	  757.9	  562.3	 5831.0	...
286351	  758.1	  562.3	 5832.0	...
286352	  758.3	  561.8	 5831.0	...
286353	  758.4	  561.4	 5831.0	...
286354	  758.3	  561.1	 5831.0	...
286355	  758.2	  561.4	 5832.0	...
286356	  758.4	  561.7	 5834.0	...
286357	  758.3	  562.0	 5834.0	...
286358	  758.3	  562.1	 5833.0	...
286359	  758.4	  562.1	 5833.0	...
286360	  758.3	  562.1	 5833.0	...
286361	  758.2	  562.1	 5833.0	...
286362	  758.0	  562.2	 5833.0	...
286363	  758.1	  562.4	 5831.0	...
286364	  758.1	  562.6	 5829.0	...
286365	  758.1	  562.4	 5832.0	...
286366	  758.0	  562.1	 5837.0	...
286367	  757.9	  561.9	 5842.0	...
286368	  757.8	  561.9	 5842.0	...
286369	  757.6	  562.0	 5842.0	...
286370	  757.5	  562.1	 5842.0	...
286371	  757.5	  562.1	 5843.0	...
286372	  757.6	  562.0	 5845.0	...
286373	  757.6	  561.9	 5847.0	...
286374	  757.6	  561.9	 5847.0	...
286375	  757.5	  562.0	 5846.0	...
286376	  757.6	  562.0	 5844.0	...
286377	  757.6	  562.0	 5843.0	...
286378	  757.7	  562.0	 5844.0	...
286379	  757.8	  562.0	 5846.0	...
286380	  757.8	  561.5	 5848.0	...
286381	  757.8	  560.9	 5849.0	...
286382	  757.8	  561.0	 5850.0	...
286383	  757.9	  561.5	 5851.0	...
286384	  757.9	  561.9	 5851.0	...
286385	  758.0	  561.7	 5850.0	...
286386	  758.0	  561.5	 5851.0	...
286387	  757.8	  561.5	 5852.0	...
286388	  757.5	  561.3	 5852.0	...
286389	  757.0	  561.2	 5855.0	...
286390	  756.7	  561.1	 5856.0	...
286391	  756.4	  561.3	 5857.0	...
286392	  756.4	  561.4	 5856.0	...
286393	  756.7	  561.5	 5856.0	...
286394	  756.9	  561.5	 5858.0	...
286395	  757.2	  561.4	 5860.0	...
286396	  757.0	  561.5	 5861.0	...
286397	  757.0	  561.7	 5860.0	...
286398	  756.9	  561.9	 5860.0	...
286399	  756.9	  561.8	 5861.0	...
286400	  756.8	  561.6	 5862.0	...
MSG	286401 0000 _ Number Off
286401	  756.7	  561.4	 5865.0	...
286402	  756.5	  561.4	 5866.0	...
286403	  756.5	  561.7	 5867.0	...
286404	  756.5	  562.0	 5865.0	...
286405	  756.6	  562.2	 5864.0	...
286406	  756.7	  562.2	 5865.0	...
286407	  756.7	  562.2	 5867.0	...
286408	  756.7	  562.1	 5867.0	...
286409	  756.7	  562.1	 5865.0	...
286410	  756.6	  562.1	 5864.0	...
286411	  756.6	  562.1	 5864.0	...
286412	  756.5	  562.0	 5864.0	...
286413	  756.6	  561.6	 5865.0	...
286414	  756.6	  561.3	 5868.0	...
286415	  756.6	  561.0	 5871.0	...
286416	  756.4	  561.1	 5872.0	...
286417	  756.2	  561.2	 5873.0	...
286418	  756.0	  561.4	 5875.0	...
286419	  756.1	  561.7	 5876.0	...
286420	  756.1	  562.0	 5876.0	...
286421	  756.3	  562.3	 5876.0	...
286422	  756.4	  562.4	 5876.0	...
286423	  756.5	  562.5	 5875.0	...
286424	  756.5	  562.6	 5874.0	...
286425	  756.5	  562.6	 5877.0	...
286426	  756.4	  562.7	 5880.0	...
286427	  756.2	  562.5	 5884.0	...
286428	  756.0	  562.2	 5886.0	...
286429	  756.0	  562.0	 5887.0	...
286430	  756.0	  562.1	 5888.0	...
286431	  756.0	  562.1	 5890.0	...
286432	  756.0	  561.9	 5890.0	...
286433	  756.0	  561.6	 5891.0	...
286434	  755.9	  561.4	 5891.0	...
286435	  755.9	  561.5	 5891.0	...
286436	  755.8	  561.6	 5891.0	...
286437	  755.9	  561.7	 5890.0	...
286438	  756.0	  561.9	 5890.0	...
286439	  756.0	  562.1	 5890.0	...
286440	  756.0	  562.2	 5892.0	...
286441	  755.9	  561.8	 5894.0	...
286442	  755.8	  561.5	 5896.0	...
286443	  755.8	  561.0	 5898.0	...
286444	  755.8	  560.9	 5901.0	...
286445	  755.8	  560.8	 5905.0	...
286446	  755.6	  561.0	 5905.0	...
286447	  755.4	  561.2	 5905.0	...
286448	  755.2	  561.5	 5905.0	...
286449	  755.1	  561.5	 5902.0	...
286450	  755.0	  561.5	 5899.0	...
286451	  755.0	  561.4	 5896.0	...
286452	  755.0	  561.4	 5896.0	...
286453	  755.0	  561.5	 5897.0	...
286454	  755.0	  561.6	 5899.0	...
286455	  755.0	  561.7	 5901.0	...
286456	  755.1	  561.7	 5902.0	...
286457	  755.1	  561.6	 5903.0	...
286458	  755.1	  561.4	 5903.0	...
286459	  755.0	  561.4	 5903.0	...
286460	  755.0	  561.1	 5903.0	...
286461	  755.2	  560.8	 5902.0	...
286462	  755.4	  560.7	 5900.0	...
286463	  755.4	  560.9	 5898.0	...
286464	  755.3	  561.0	 5899.0	...
286465	  755.3	  561.4	 5901.0	...
286466	  755.3	  561.7	 5904.0	...
286467	  755.5	  562.0	 5905.0	...
286468	  755.5	  561.8	 5905.0	...
286469	  755.5	  561.7	 5904.0	...
286470	  755.5	  561.7	 5906.0	...
286471	  755.5	  561.8	 5908.0	...
286472	  755.5	  561.7	 5910.0	...
286473	  755.5	  561.6	 5911.0	...
286474	  755.3	  561.7	 5911.0	...
286475	  755.0	  561.7	 5911.0	...
286476	  754.8	  561.8	 5910.0	...
286477	  754.6	  561.8	 5911.0	...
286478	  754.5	  561.7	 5912.0	...
286479	  754.5	  561.6	 5913.0	...
286480	  754.4	  561.4	 5913.0	...
286481	  754.3	  561.3	 5913.0	...
286482	  754.3	  561.2	 5913.0	...
286483	  754.3	  561.5	 5911.0	...
286484	  754.3	  561.9	 5910.0	...
286485	  754.4	  562.5	 5909.0	...
286486	  754.4	  562.6	 5910.0	...
286487	  754.3	  562.6	 5910.0	...
286488	  754.3	  562.3	 5910.0	...
286489	  754.3	  562.1	 5910.0	...
286490	  754.3	  562.0	 5911.0	...
286491	  754.3	  561.8	 5914.0	...
286492	  754.3	  561.6	 5914.0	...
286493	  754.4	  561.5	 5915.0	...
286494	  754.4	  561.6	 5915.0	...
286495	  754.5	  561.8	 5918.0	...
286496	  754.6	  562.0	 5920.0	...
286497	  754.6	  562.2	 5922.0	...
286498	  754.6	  562.2	 5923.0	...
286499	  754.7	  562.5	 5925.0	...
286500	  754.8	  562.7	 5927.0	...
286501	  755.0	  562.9	 5925.0	...
286502	  755.0	  562.9	 5923.0	...
286503	  754.9	  562.9	 5923.0	...
286504	  754.8	  562.8	 5925.0	...
286505	  754.6	  562.4	 5926.0	...
286506	  754.5	  562.2	 5926.0	...
286507	  754.5	  562.0	 5927.0	...
286508	  754.5	  562.1	 5928.0	...
286509	  754.5	  562.1	 5929.0	...
286510	  754.4	  562.3	 5929.0	...
286511	  754.3	  562.9	 5928.0	...
286512	  754.2	  563.5	 5926.0	...
286513	  754.5	  563.7	 5928.0	...
286514	  754.7	  563.3	 5931.0	...
286515	  755.0	  563.0	 5934.0	...
286516	  755.0	  562.7	 5935.0	...
286517	  755.1	  562.6	 5936.0	...
286518	  755.1	  562.6	 5936.0	...
286519	  755.0	  562.5	 5935.0	...
286520	  754.9	  562.6	 5933.0	...
286521	  754.9	  562.6	 5933.0	...
286522	  754.8	  562.8	 5935.0	...
286523	  754.9	  562.9	 5939.0	...
286524	  754.9	  563.1	 5940.0	...
286525	  754.9	  563.2	 5941.0	...
286526	  754.9	  563.4	 5941.0	...
286527	  754.9	  563.5	 5943.0	...
286528	  754.8	  563.5	 5945.0	...
286529	  754.7	  563.5	 5945.0	...
286530	  754.8	  563.5	 5943.0	...
286531	  755.1	  563.7	 5942.0	...
286532	  755.4	  563.8	 5943.0	...
286533	  755.5	  563.7	 5945.0	...
286534	  755.5	  563.4	 5945.0	...
286535	  755.5	  563.2	 5946.0	...
286536	  755.5	  563.2	 5946.0	...
286537	  755.4	  563.4	 5945.0	...
286538	  755.4	  563.6	 5945.0	...
286539	  755.3	  563.6	 5948.0	...
286540	  754.9	  563.5	 5951.0	...
286541	  754.6	  563.3	 5951.0	...
286542	  754.3	  563.4	 5950.0	...
286543	  754.3	  563.4	 5947.0	...
286544	  754.7	  563.3	 5947.0	...
286545	  755.0	  563.2	 5947.0	...
286546	  755.3	  563.1	 5948.0	...
286547	  755.3	  563.2	 5951.0	...
286548	  755.3	  563.3	 5955.0	...
286549	  755.3	  563.4	 5959.0	...
286550	  755.3	  563.5	 5961.0	...
286551	  755.2	  563.5	 5961.0	...
286552	  755.2	  563.5	 5961.0	...
286553	  755.3	  563.6	 5961.0	...
286554	  755.3	  563.8	 5961.0	...
286555	  754.9	  563.9	 5961.0	...
286556	  754.6	  564.1	 5961.0	...
286557	  754.4	  563.9	 5961.0	...
286558	  754.5	  563.6	 5961.0	...
286559	  754.7	  563.8	 5959.0	...
286560	  755.0	  564.3	 5957.0	...
286561	  755.3	  564.5	 5957.0	...
286562	  755.3	  564.2	 5961.0	...
286563	  755.3	  564.0	 5964.0	...
286564	  755.2	  563.9	 5967.0	...
286565	  755.3	  563.9	 5966.0	...
286566	  755.3	  563.9	 5966.0	...
286567	  755.4	  563.7	 5966.0	...
286568	  755.5	  563.5	 5965.0	...
286569	  755.5	  563.2	 5962.0	...
286570	  755.7	  563.2	 5961.0	...
286571	  755.7	  563.2	 5964.0	...
286572	  755.7	  563.4	 5969.0	...
286573	  755.7	  563.5	 5975.0	...
286574	  755.9	  563.7	 5976.0	...
286575	  756.1	  563.6	 5976.0	...
286576	  756.2	  563.5	 5976.0	...
286577	  756.0	  563.4	 5976.0	...
286578	  755.9	  563.5	 5976.0	...
286579	  755.9	  563.5	 5976.0	...
286580	  756.0	  563.6	 5974.0	...
286581	  756.1	  563.7	 5972.0	...
286582	  756.1	  563.7	 5972.0	...
286583	  756.1	  563.7	 5975.0	...
286584	  756.1	  563.6	 5978.0	...
286585	  756.0	  563.6	 5980.0	...
286586	  756.0	  563.6	 5981.0	...
286587	  756.0	  563.7	 5980.0	...
286588	  755.9	  563.8	 5980.0	...
286589	  756.2	  563.8	 5979.0	...
286590	  756.5	  563.8	 5980.0	...
286591	  756.8	  563.9	 5981.0	...
286592	  756.7	  564.0	 5982.0	...
286593	  756.5	  564.2	 5984.0	...
286594	  756.5	  564.3	 5988.0	...
286595	  756.6	  564.6	 5991.0	...
286596	  756.6	  564.9	 5993.0	...
286597	  756.6	  565.1	 5993.0	...
286598	  756.5	  564.5	 5994.0	...
286599	  756.5	  563.8	 5995.0	...
286600	  756.5	  563.0	 5997.0	...
286601	  756.4	  562.9	 5997.0	...
MSG	286602 0000 _ Number On
286602	  756.3	  563.2	 5997.0	...
286603	  756.8	  563.6	 5998.0	...
286604	  757.3	  564.3	 5999.0	...
286605	  757.4	  564.6	 5999.0	...
286606	  757.0	  565.0	 6000.0	...
286607	  756.6	  565.1	 6000.0	...
286608	  756.6	  565.0	 6001.0	...
286609	  756.6	  564.7	 6001.0	...
286610	  756.6	  564.5	 6002.0	...
286611	  756.6	  564.6	 6002.0	...
286612	  756.6	  564.8	 6002.0	...
286613	  756.5	  564.6	 6003.0	...
286614	  756.3	  564.2	 6004.0	...
286615	  756.3	  563.7	 6004.0	...
286616	  756.5	  563.7	 6005.0	...
286617	  756.8	  563.7	 6005.0	...
286618	  756.7	  563.7	 6004.0	...
286619	  756.6	  563.7	 6007.0	...
286620	  756.5	  564.0	 6010.0	...
286621	  756.5	  564.3	 6015.0	...
286622	  756.5	  564.6	 6016.0	...
286623	  756.6	  564.6	 6018.0	...
286624	  756.9	  564.6	 6019.0	...
286625	  757.1	  564.6	 6020.0	...
286626	  757.4	  564.5	 6020.0	...
286627	  757.5	  564.5	 6020.0	...
286628	  757.5	  564.5	 6021.0	...
286629	  757.4	  564.5	 6023.0	...
286630	  757.4	  564.5	 6024.0	...
286631	  757.4	  564.5	 6024.0	...
286632	  757.4	  564.6	 6025.0	...
286633	  757.4	  564.6	 6026.0	...
286634	  757.5	  564.6	 6027.0	...
286635	  757.7	  564.5	 6027.0	...
286636	  757.6	  564.5	 6029.0	...
286637	  757.5	  564.6	 6029.0	...
286638	  757.4	  564.5	 6028.0	...
286639	  757.5	  564.3	 6027.0	...
286640	  757.5	  564.2	 6029.0	...
286641	  757.4	  564.2	 6031.0	...
286642	  757.1	  564.2	 6033.0	...
286643	  756.8	  564.3	 6032.0	...
286644	  756.8	  564.2	 6032.0	...
286645	  756.8	  564.4	 6034.0	...
286646	  756.8	  564.8	 6035.0	...
286647	  756.8	  565.2	 6038.0	...
286648	  756.7	  565.1	 6039.0	...
286649	  756.6	  564.9	 6042.0	...
286650	  756.5	  564.6	 6044.0	...
286651	  756.7	  564.5	 6044.0	...
286652	  756.9	  564.5	 6043.0	...
286653	  757.2	  564.7	 6042.0	...
286654	  757.2	  564.8	 6042.0	...
286655	  757.2	  565.0	 6043.0	...
286656	  757.3	  565.0	 6044.0	...
286657	  757.4	  564.8	 6046.0	...
286658	  757.2	  564.5	 6048.0	...
286659	  757.0	  564.3	 6049.0	...
286660	  756.9	  564.5	 6048.0	...
286661	  757.1	  564.4	 6049.0	...
286662	  757.4	  564.2	 6048.0	...
286663	  757.5	  564.0	 6047.0	...
286664	  757.3	  564.2	 6048.0	...
286665	  757.1	  564.4	 6050.0	...
286666	  757.4	  564.4	 6052.0	...
286667	  757.7	  564.5	 6054.0	...
286668	  757.8	  564.4	 6056.0	...
286669	  757.4	  564.3	 6058.0	...
286670	  757.0	  564.3	 6058.0	...
286671	  756.7	  564.2	 6057.0	...
286672	  756.6	  564.0	 6057.0	...
286673	  756.5	  563.9	 6056.0	...
286674	  756.6	  564.1	 6055.0	...
286675	  756.7	  564.6	 6056.0	...
286676	  756.7	  565.0	 6056.0	...
286677	  756.6	  564.9	 6057.0	...
286678	  756.5	  564.7	 6058.0	...
286679	  756.5	  564.6	 6060.0	...
286680	  756.6	  564.5	 6061.0	...
286681	  756.6	  564.4	 6060.0	...
286682	  756.4	  564.3	 6060.0	...
286683	  756.3	  564.3	 6060.0	...
286684	  756.4	  564.5	 6064.0	...
286685	  756.6	  564.6	 6068.0	...
286686	  756.7	  564.8	 6072.0	...
286687	  756.8	  565.0	 6073.0	...
286688	  757.0	  564.9	 6073.0	...
286689	  757.2	  564.5	 6074.0	...
286690	  757.2	  564.1	 6074.0	...
286691	  757.0	  564.1	 6075.0	...
286692	  756.7	  564.0	 6075.0	...
286693	  756.5	  564.0	 6077.0	...
286694	  756.5	  563.9	 6080.0	...
286695	  756.6	  564.2	 6083.0	...
286696	  756.7	  564.4	 6083.0	...
286697	  756.8	  564.3	 6083.0	...
286698	  756.8	  564.0	 6081.0	...
286699	  756.8	  564.1	 6079.0	...
286700	  756.9	  564.6	 6078.0	...
286701	  757.0	  565.2	 6077.0	...
286702	  757.0	  565.1	 6076.0	...
286703	  757.1	  564.8	 6079.0	...
286704	  757.1	  564.4	 6082.0	...
286705	  757.2	  564.2	 6085.0	...
286706	  757.2	  564.4	 6086.0	...
286707	  757.2	  564.6	 6087.0	...
286708	  757.2	  564.8	 6087.0	...
286709	  757.2	  564.8	 6087.0	...
286710	  757.1	  564.8	 6090.0	...
286711	  757.0	  564.7	 6092.0	...
286712	  756.9	  564.8	 6093.0	...
286713	  756.8	  565.0	 6091.0	...
286714	  756.8	  564.9	 6090.0	...
286715	  756.9	  564.7	 6090.0	...
286716	  756.9	  564.8	 6090.0	...
286717	  757.0	  564.9	 6092.0	...
286718	  757.1	  565.0	 6093.0	...
286719	  757.2	  564.8	 6094.0	...
286720	  757.1	  565.1	 6094.0	...
286721	  756.8	  565.4	 6094.0	...
286722	  756.7	  565.6	 6095.0	...
286723	  756.8	  565.4	 6095.0	...
286724	  757.1	  565.2	 6096.0	...
286725	  757.2	  564.9	 6098.0	...
286726	  757.3	  564.9	 6100.0	...
286727	  757.4	  564.8	 6101.0	...
286728	  757.4	  564.8	 6100.0	...
286729	  757.4	  564.8	 6101.0	...
286730	  757.3	  564.7	 6103.0	...
286731	  757.1	  564.8	 6106.0	...
286732	  756.9	  565.0	 6106.0	...
286733	  756.8	  565.7	 6106.0	...
286734	  756.7	  566.2	 6106.0	...
286735	  756.8	  566.7	 6105.0	...
286736	  756.9	  566.7	 6105.0	...
286737	  757.0	  566.8	 6106.0	...
286738	  757.1	  566.7	 6107.0	...
286739	  757.1	  566.6	 6108.0	...
286740	  757.2	  566.8	 6108.0	...
286741	  756.9	  567.1	 6108.0	...
286742	  756.6	  567.3	 6108.0	...
286743	  756.2	  567.3	 6107.0	...
286744	  756.2	  567.2	 6105.0	...
286745	  756.2	  567.2	 6104.0	...
286746	  756.2	  567.2	 6105.0	...
286747	  756.7	  567.2	 6106.0	...
286748	  757.2	  567.2	 6108.0	...
286749	  757.7	  567.3	 6108.0	...
286750	  757.6	  567.3	 6112.0	...
286751	  757.6	  567.5	 6114.0	...
286752	  757.6	  567.6	 6116.0	...
286753	  757.6	  567.6	 6116.0	...
286754	  757.7	  567.7	 6118.0	...
286755	  757.7	  567.8	 6119.0	...
286756	  757.8	  567.8	 6122.0	...
286757	  757.7	  567.8	 6123.0	...
286758	  757.7	  567.6	 6124.0	...
286759	  757.9	  567.4	 6124.0	...
286760	  758.1	  567.2	 6125.0	...
286761	  758.3	  567.2	 6125.0	...
286762	  758.5	  567.2	 6125.0	...
286763	  758.6	  567.2	 6126.0	...
286764	  758.7	  567.1	 6128.0	...
286765	  758.5	  567.2	 6129.0	...
286766	  758.3	  567.3	 6131.0	...
286767	  758.1	  567.3	 6130.0	...
286768	  758.0	  567.0	 6129.0	...
286769	  758.1	  566.6	 6128.0	...
286770	  758.1	  566.3	 6129.0	...
286771	  758.4	  566.4	 6131.0	...
286772	  758.7	  566.4	 6134.0	...
286773	  758.9	  566.5	 6134.0	...
286774	  758.8	  566.6	 6134.0	...
286775	  758.7	  566.6	 6134.0	...
286776	  758.7	  566.7	 6134.0	...
286777	  758.6	  566.7	 6133.0	...
286778	  758.6	  566.7	 6132.0	...
286779	  758.5	  566.7	 6131.0	...
286780	  758.8	  566.7	 6131.0	...
286781	  759.1	  566.6	 6132.0	...
286782	  758.9	  566.5	 6134.0	...
286783	  758.5	  566.5	 6137.0	...
286784	  758.1	  566.6	 6139.0	...
286785	  758.3	  566.6	 6142.0	...
286786	  758.5	  566.6	 6145.0	...
286787	  758.7	  566.5	 6148.0	...
286788	  758.5	  566.5	 6150.0	...
286789	  758.3	  566.5	 6151.0	...
286790	  758.1	  566.5	 6151.0	...
286791	  758.0	  566.4	 6151.0	...
286792	  758.0	  566.4	 6149.0	...
286793	  758.1	  566.4	 6147.0	...
286794	  758.3	  566.5	 6146.0	...
286795	  758.4	  566.5	 6147.0	...
286796	  758.4	  566.7	 6148.0	...
286797	  758.6	  566.7	 6147.0	...
286798	  758.8	  566.7	 6146.0	...
286799	  759.0	  566.6	 6145.0	...
286800	  758.9	  566.5	 6144.0	...
286801	  758.8	  566.3	 6147.0	...
286802	  758.8	  566.1	 6150.0	...
286803	  758.6	  566.6	 6153.0	...
286804	  758.4	  567.1	 6153.0	...
286805	  758.2	  567.4	 6154.0	...
286806	  758.3	  567.3	 6155.0	...
286807	  758.4	  567.1	 6154.0	...
286808	  758.7	  567.1	 6152.0	...
286809	  759.0	  567.1	 6153.0	...
286810	  759.1	  567.2	 6156.0	...
286811	  759.0	  567.3	 6159.0	...
286812	  758.8	  567.2	 6160.0	...
286813	  758.7	  567.1	 6161.0	...
286814	  758.5	  567.0	 6163.0	...
286815	  758.4	  567.1	 6165.0	...
286816	  758.3	  567.2	 6163.0	...
286817	  758.2	  567.3	 6161.0	...
286818	  758.2	  567.3	 6162.0	...
286819	  758.1	  567.3	 6164.0	...
286820	  758.1	  567.0	 6169.0	...
286821	  758.1	  566.7	 6171.0	...
286822	  758.5	  566.4	 6173.0	...
286823	  758.8	  566.6	 6173.0	...
286824	  758.8	  566.7	 6172.0	...
286825	  758.5	  566.8	 6171.0	...
286826	  758.1	  566.6	 6171.0	...
286827	  758.1	  566.6	 6170.0	...
286828	  758.2	  566.7	 6169.0	...
286829	  758.3	  566.8	 6170.0	...
286830	  758.4	  566.7	 6175.0	...
286831	  758.4	  566.6	 6179.0	...
286832	  758.5	  566.6	 6181.0	...
286833	  758.6	  566.8	 6181.0	...
286834	  758.6	  566.9	 6182.0	...
286835	  758.7	  566.9	 6183.0	...
286836	  758.7	  566.9	 6187.0	...
286837	  758.6	  566.9	 6189.0	...
286838	  758.5	  566.9	 6187.0	...
286839	  758.3	  567.0	 6184.0	...
286840	  758.1	  567.2	 6181.0	...
286841	  758.0	  567.5	 6185.0	...
286842	  758.1	  567.7	 6188.0	...
286843	  758.1	  567.7	 6191.0	...
286844	  758.0	  567.8	 6192.0	...
286845	  757.8	  567.9	 6194.0	...
286846	  757.9	  567.8	 6195.0	...
286847	  758.1	  567.7	 6197.0	...
286848	  758.1	  567.5	 6199.0	...
286849	  758.0	  567.2	 6201.0	...
286850	  757.7	  567.0	 6200.0	...
286851	  757.5	  567.2	 6200.0	...
286852	  757.3	  567.4	 6199.0	...
286853	  757.2	  567.7	 6199.0	...
286854	  757.0	  567.7	 6198.0	...
286855	  757.0	  567.8	 6197.0	...
286856	  757.1	  567.9	 6197.0	...
286857	  757.2	  568.0	 6197.0	...
286858	  757.1	  568.2	 6196.0	...
286859	  757.0	  568.3	 6197.0	...
286860	  756.9	  568.3	 6198.0	...
286861	  757.0	  568.2	 6202.0	...
286862	  757.1	  568.2	 6204.0	...
286863	  757.1	  568.0	 6206.0	...
286864	  757.2	  567.8	 6206.0	...
286865	  757.3	  567.5	 6206.0	...
286866	  757.4	  567.4	 6207.0	...
286867	  757.5	  567.4	 6207.0	...
286868	  757.5	  567.5	 6208.0	...
286869	  757.4	  567.6	 6210.0	...
286870	  757.1	  567.8	 6211.0	...
286871	  756.9	  568.0	 6212.0	...
286872	  756.9	  568.1	 6212.0	...
286873	  757.0	  568.0	 6211.0	...
286874	  757.0	  568.1	 6210.0	...
286875	  757.0	  568.3	 6210.0	...
286876	  757.2	  568.5	 6210.0	...
286877	  757.6	  568.5	 6211.0	...
286878	  757.9	  568.4	 6212.0	...
286879	  757.9	  568.1	 6213.0	...
286880	  757.9	  567.8	 6211.0	...
286881	  757.8	  567.6	 6208.0	...
286882	  757.5	  567.7	 6205.0	...
286883	  757.4	  567.7	 6206.0	...
286884	  757.3	  567.8	 6212.0	...
286885	  757.4	  567.8	 6217.0	...
286886	  757.4	  567.7	 6223.0	...
286887	  757.3	  567.6	 6224.0	...
286888	  757.3	  567.4	 6225.0	...
286889	  756.7	  567.5	 6226.0	...
286890	  755.7	  567.2	 6225.0	...
286891	  754.6	  566.6	 6223.0	...
286892	  753.7	  565.8	 6221.0	...
286893	  752.5	  565.5	 6220.0	...
286894	  751.3	  564.4	 6220.0	...
286895	  750.5	  563.5	 6220.0	...
286896	  750.4	  562.4	 6220.0	...
286897	  750.9	  561.7	 6222.0	...
286898	  751.4	  560.9	 6223.0	...
286899	  751.9	  560.1	 6224.0	...
286900	  752.6	  559.8	 6224.0	...
286901	  753.5	  559.5	 6225.0	...
286902	  754.3	  559.4	 6224.0	...
286903	  754.7	  559.5	 6224.0	...
286904	  754.8	  559.8	 6223.0	...
286905	  754.9	  560.1	 6222.0	...
286906	  755.1	  560.1	 6222.0	...
286907	  755.3	  559.8	 6225.0	...
286908	  755.4	  559.6	 6228.0	...
286909	  755.4	  559.5	 6228.0	...
286910	  755.5	  559.1	 6226.0	...
286911	  755.6	  558.7	 6226.0	...
286912	  755.8	  558.4	 6229.0	...
286913	  756.0	  558.3	 6232.0	...
286914	  756.2	  558.4	 6232.0	...
286915	  756.2	  558.4	 6233.0	...
MSG	286916 0000 _ Number Off
286916	  756.1	  558.4	 6234.0	...
286917	  756.0	  558.6	 6234.0	...
286918	  755.9	  559.1	 6235.0	...
286919	  755.9	  559.6	 6236.0	...
286920	  755.8	  559.8	 6236.0	...
286921	  755.8	  559.8	 6234.0	...
286922	  755.7	  559.6	 6233.0	...
286923	  755.7	  559.4	 6235.0	...
286924	  755.7	  559.2	 6238.0	...
286925	  755.6	  559.0	 6240.0	...
286926	  755.7	  558.9	 6240.0	...
286927	  755.8	  558.6	 6242.0	...
286928	  755.7	  558.5	 6244.0	...
286929	  755.6	  558.7	 6247.0	...
286930	  755.4	  559.0	 6247.0	...
286931	  755.4	  559.5	 6247.0	...
286932	  755.4	  559.5	 6246.0	...
286933	  755.6	  559.5	 6246.0	...
286934	  755.8	  559.8	 6246.0	...
286935	  756.0	  560.1	 6246.0	...
286936	  755.9	  560.5	 6246.0	...
286937	  755.9	  560.5	 6247.0	...
286938	  755.7	  560.2	 6248.0	...
286939	  755.5	  559.9	 6249.0	...
286940	  755.3	  559.6	 6249.0	...
286941	  755.2	  559.3	 6248.0	...
286942	  755.3	  559.1	 6247.0	...
286943	  755.7	  558.8	 6245.0	...
286944	  756.0	  558.9	 6243.0	...
286945	  756.1	  559.0	 6242.0	...
286946	  755.8	  558.9	 6243.0	...
286947	  755.6	  558.9	 6246.0	...
286948	  755.4	  559.0	 6248.0	...
286949	  755.5	  559.1	 6249.0	...
286950	  755.5	  559.3	 6250.0	...
286951	  755.3	  559.4	 6251.0	...
286952	  755.1	  559.4	 6251.0	...
286953	  754.9	  559.2	 6252.0	...
286954	  754.9	  559.0	 6253.0	...
286955	  754.9	  558.8	 6255.0	...
286956	  754.9	  558.8	 6256.0	...
286957	  754.9	  558.8	 6256.0	...
286958	  754.8	  558.7	 6256.0	...
286959	  754.8	  558.7	 6256.0	...
286960	  754.8	  558.8	 6254.0	...
286961	  754.8	  558.9	 6251.0	...
286962	  754.7	  559.0	 6249.0	...
286963	  754.6	  559.1	 6249.0	...
286964	  754.5	  559.3	 6249.0	...
286965	  754.5	  559.6	 6249.0	...
286966	  754.4	  559.8	 6250.0	...
286967	  754.3	  560.0	 6253.0	...
286968	  754.2	  560.0	 6255.0	...
286969	  754.1	  560.0	 6259.0	...
286970	  754.2	  559.9	 6262.0	...
286971	  754.3	  559.9	 6264.0	...
286972	  754.4	  559.9	 6264.0	...
286973	  754.5	  560.0	 6264.0	...
286974	  754.6	  560.2	 6264.0	...
286975	  754.4	  560.4	 6265.0	...
286976	  754.2	  560.4	 6265.0	...
286977	  753.9	  560.6	 6265.0	...
286978	  753.9	  560.8	 6264.0	...
286979	  754.0	  560.8	 6262.0	...
286980	  754.1	  560.8	 6260.0	...
286981	  754.0	  560.8	 6259.0	...
286982	  753.8	  560.8	 6259.0	...
286983	  754.0	  560.7	 6259.0	...
286984	  754.3	  560.7	 6259.0	...
286985	  754.6	  561.0	 6260.0	...
286986	  754.6	  561.3	 6262.0	...
286987	  754.5	  561.5	 6263.0	...
286988	  754.4	  561.4	 6264.0	...
286989	  754.6	  561.6	 6264.0	...
286990	  754.8	  561.8	 6265.0	...
286991	  755.0	  562.1	 6266.0	...
286992	  754.9	  562.3	 6266.0	...
286993	  754.9	  562.6	 6267.0	...
286994	  754.8	  562.9	 6269.0	...
286995	  754.9	  563.0	 6269.0	...
286996	  754.7	  563.1	 6267.0	...
286997	  754.6	  563.1	 6265.0	...
286998	  754.6	  563.2	 6262.0	...
286999	  754.7	  563.3	 6262.0	...
287000	  754.8	  563.5	 6262.0	...
287001	  754.9	  563.5	 6263.0	...
287002	  755.0	  563.7	 6264.0	...
287003	  755.1	  563.7	 6263.0	...
287004	  755.0	  563.7	 6261.0	...
287005	  755.0	  563.6	 6261.0	...
287006	  754.8	  563.9	 6263.0	...
287007	  754.6	  564.3	 6265.0	...
287008	  754.4	  564.7	 6265.0	...
287009	  754.4	  564.9	 6265.0	...
287010	  754.3	  565.0	 6266.0	...
287011	  754.5	  565.1	 6267.0	...
287012	  754.7	  565.0	 6267.0	...
287013	  754.9	  565.0	 6267.0	...
287014	  754.9	  565.1	 6268.0	...
287015	  755.2	  565.2	 6269.0	...
287016	  755.4	  565.2	 6268.0	...
287017	  755.6	  565.2	 6267.0	...
287018	  755.6	  565.1	 6266.0	...
287019	  755.4	  564.9	 6266.0	...
287020	  755.2	  564.7	 6266.0	...
287021	  755.1	  564.4	 6267.0	...
287022	  755.2	  564.4	 6267.0	...
287023	  755.4	  564.3	 6265.0	...
287024	  755.5	  564.7	 6263.0	...
287025	  755.4	  565.1	 6261.0	...
287026	  755.2	  565.3	 6262.0	...
287027	  754.9	  565.2	 6264.0	...
287028	  754.9	  564.7	 6267.0	...
287029	  754.9	  564.3	 6269.0	...
287030	  754.8	  563.9	 6270.0	...
287031	  754.7	  563.7	 6269.0	...
287032	  754.7	  563.6	 6268.0	...
287033	  754.8	  563.7	 6269.0	...
287034	  754.9	  564.0	 6271.0	...
287035	  755.0	  564.4	 6273.0	...
287036	  755.2	  564.7	 6273.0	...
287037	  755.3	  564.7	 6273.0	...
287038	  755.3	  564.4	 6273.0	...
287039	  755.3	  564.1	 6272.0	...
287040	  755.3	  563.7	 6271.0	...
287041	  755.4	  563.6	 6273.0	...
287042	  755.3	  563.6	 6276.0	...
287043	  755.3	  563.8	 6277.0	...
287044	  755.3	  563.9	 6275.0	...
287045	  755.4	  564.0	 6273.0	...
287046	  755.4	  564.1	 6276.0	...
287047	  755.4	  564.2	 6279.0	...
287048	  755.4	  564.2	 6281.0	...
287049	  755.3	  564.3	 6281.0	...
287050	  755.3	  564.2	 6281.0	...
287051	  755.7	  564.0	 6281.0	...
287052	  756.2	  563.8	 6281.0	...
287053	  756.6	  563.6	 6280.0	...
287054	  756.6	  563.9	 6279.0	...
287055	  756.4	  564.2	 6279.0	...
287056	  756.3	  564.7	 6278.0	...
287057	  756.4	  565.2	 6277.0	...
287058	  756.6	  565.6	 6277.0	...
287059	  756.8	  565.9	 6279.0	...
287060	  756.8	  566.0	 6281.0	...
287061	  756.9	  566.3	 6283.0	...
287062	  757.0	  566.4	 6283.0	...
287063	  757.0	  566.5	 6284.0	...
287064	  757.0	  566.3	 6284.0	...
287065	  757.1	  566.2	 6284.0	...
287066	  757.2	  566.2	 6285.0	...
287067	  757.3	  566.3	 6287.0	...
287068	  757.2	  566.1	 6290.0	...
287069	  757.0	  565.8	 6291.0	...
287070	  757.0	  565.5	 6291.0	...
287071	  756.9	  565.3	 6293.0	...
287072	  756.9	  565.2	 6295.0	...
287073	  757.0	  565.1	 6297.0	...
287074	  757.2	  565.7	 6296.0	...
287075	  757.3	  566.2	 6296.0	...
287076	  757.3	  566.4	 6295.0	...
287077	  757.3	  566.2	 6295.0	...
287078	  757.2	  566.0	 6294.0	...
287079	  757.1	  566.0	 6293.0	...
287080	  757.0	  566.0	 6292.0	...
287081	  756.9	  566.0	 6292.0	...
287082	  757.0	  565.9	 6290.0	...
287083	  757.0	  565.8	 6290.0	...
287084	  757.1	  565.8	 6290.0	...
287085	  757.0	  565.9	 6293.0	...
287086	  756.9	  565.9	 6296.0	...
287087	  756.9	  566.0	 6296.0	...
287088	  756.9	  566.2	 6295.0	...
287089	  757.0	  566.3	 6292.0	...
287090	  757.1	  566.3	 6292.0	...
287091	  757.2	  566.0	 6291.0	...
287092	  757.3	  565.7	 6291.0	...
287093	  757.4	  566.1	 6291.0	...
287094	  757.5	  566.6	 6292.0	...
287095	  757.6	  567.3	 6293.0	...
287096	  757.5	  567.5	 6293.0	...
287097	  757.4	  567.6	 6291.0	...
287098	  757.4	  567.7	 6289.0	...
287099	  757.4	  567.7	 6289.0	...
287100	  757.5	  567.7	 6289.0	...
287101	  757.5	  567.3	 6289.0	...
287102	  757.5	  566.9	 6290.0	...
287103	  757.4	  566.6	 6293.0	...
287104	  757.2	  566.7	 6294.0	...
287105	  756.9	  566.8	 6294.0	...
287106	  756.8	  566.9	 6294.0	...
287107	  757.0	  566.9	 6295.0	...
287108	  757.3	  566.9	 6295.0	...
287109	  757.6	  567.0	 6295.0	...
287110	  757.6	  566.9	 6294.0	...
287111	  757.6	  566.8	 6295.0	...
287112	  757.6	  566.7	 6296.0	...
287113	  757.7	  566.7	 6296.0	...
287114	  757.7	  566.7	 6296.0	...
287115	  757.7	  566.8	 6297.0	...
287116	  757.7	  566.8	 6298.0	...
287117	  757.8	  566.9	 6299.0	...
287118	  757.7	  566.4	 6300.0	...
287119	  757.5	  566.0	 6301.0	...
287120	  757.6	  565.6	 6302.0	...
287121	  757.8	  565.7	 6304.0	...
287122	  758.2	  565.8	 6306.0	...
287123	  758.3	  565.8	 6307.0	...
287124	  758.4	  565.8	 6307.0	...
287125	  758.4	  565.7	 6306.0	...
287126	  758.3	  565.6	 6304.0	...
MSG	287127 0000 _ Number On
287127	  758.1	  565.6	 6301.0	...
287128	  758.0	  565.6	 6299.0	...
287129	  758.0	  565.5	 6299.0	...
287130	  758.0	  565.5	 6301.0	...
287131	  758.0	  565.4	 6304.0	...
287132	  758.1	  565.1	 6307.0	...
287133	  758.1	  564.9	 6307.0	...
287134	  758.0	  564.6	 6306.0	...
287135	  757.9	  564.5	 6305.0	...
287136	  757.9	  564.4	 6305.0	...
287137	  758.1	  564.7	 6305.0	...
287138	  758.3	  565.1	 6305.0	...
287139	  758.4	  565.5	 6304.0	...
287140	  758.5	  565.6	 6303.0	...
287141	  758.6	  565.7	 6301.0	...
287142	  758.7	  565.8	 6299.0	...
287143	  758.6	  565.8	 6298.0	...
287144	  758.6	  565.8	 6298.0	...
287145	  758.3	  565.8	 6300.0	...
287146	  758.1	  565.9	 6303.0	...
287147	  757.8	  566.0	 6306.0	...
287148	  757.9	  566.0	 6307.0	...
287149	  758.0	  566.1	 6307.0	...
287150	  758.2	  566.1	 6308.0	...
287151	  758.4	  566.3	 6306.0	...
287152	  758.6	  566.5	 6305.0	...
287153	  758.6	  566.7	 6309.0	...
287154	  758.6	  566.6	 6314.0	...
287155	  758.6	  566.6	 6316.0	...
287156	  758.8	  566.5	 6313.0	...
287157	  759.0	  566.0	 6310.0	...
287158	  759.2	  565.5	 6310.0	...
287159	  759.2	  564.9	 6310.0	...
287160	  758.9	  564.9	 6311.0	...
287161	  758.6	  564.9	 6312.0	...
287162	  758.4	  565.1	 6313.0	...
287163	  758.4	  565.3	 6314.0	...
287164	  758.4	  565.5	 6314.0	...
287165	  758.4	  565.6	 6311.0	...
287166	  758.4	  565.7	 6308.0	...
287167	  758.4	  565.6	 6306.0	...
287168	  758.4	  565.6	 6307.0	...
287169	  758.4	  565.8	 6309.0	...
287170	  758.5	  566.0	 6313.0	...
287171	  758.6	  566.1	 6316.0	...
287172	  758.6	  566.0	 6318.0	...
287173	  758.5	  565.9	 6318.0	...
287174	  758.7	  565.9	 6319.0	...
287175	  758.9	  565.8	 6318.0	...
287176	  759.2	  565.7	 6317.0	...
287177	  759.2	  565.7	 6314.0	...
287178	  759.3	  565.7	 6313.0	...
287179	  759.3	  565.8	 6313.0	...
287180	  759.4	  565.9	 6313.0	...
287181	  759.4	  566.0	 6314.0	...
287182	  759.3	  566.1	 6315.0	...
287183	  759.2	  566.2	 6317.0	...
287184	  759.1	  566.1	 6319.0	...
287185	  759.2	  565.6	 6319.0	...
287186	  759.1	  565.2	 6320.0	...
287187	  759.1	  565.1	 6321.0	...
287188	  759.1	  565.2	 6321.0	...
287189	  759.0	  565.3	 6321.0	...
287190	  758.9	  565.2	 6321.0	...
287191	  758.7	  565.1	 6321.0	...
287192	  758.8	  565.1	 6321.0	...
287193	  758.8	  565.3	 6323.0	...
287194	  758.8	  565.4	 6324.0	...
287195	  758.6	  565.6	 6324.0	...
287196	  758.5	  565.8	 6324.0	...
287197	  758.5	  565.9	 6324.0	...
287198	  758.6	  565.9	 6325.0	...
287199	  758.7	  565.8	 6325.0	...
287200	  758.8	  565.7	 6325.0	...
287201	  758.9	  565.7	 6325.0	...
287202	  759.1	  565.6	 6326.0	...
287203	  759.0	  565.7	 6327.0	...
287204	  759.0	  565.7	 6327.0	...
287205	  758.8	  565.8	 6326.0	...
287206	  758.7	  565.7	 6325.0	...
287207	  758.8	  565.4	 6323.0	...
287208	  759.1	  565.2	 6323.0	...
287209	  759.4	  565.3	 6324.0	...
287210	  759.2	  565.6	 6325.0	...
287211	  759.1	  565.9	 6325.0	...
287212	  758.9	  565.9	 6325.0	...
287213	  758.8	  565.9	 6324.0	...
287214	  758.7	  566.1	 6323.0	...
287215	  759.0	  566.4	 6323.0	...
287216	  759.2	  566.7	 6321.0	...
287217	  759.4	  566.7	 6320.0	...
287218	  759.4	  566.6	 6323.0	...
287219	  759.4	  566.5	 6328.0	...
287220	  759.3	  566.6	 6333.0	...
287221	  759.2	  566.6	 6329.0	...
287222	  759.0	  566.7	 6325.0	...
287223	  759.0	  566.6	 6323.0	...
287224	  758.7	  566.5	 6325.0	...
287225	  758.5	  566.5	 6328.0	...
287226	  758.3	  566.4	 6329.0	...
287227	  758.4	  566.1	 6330.0	...
287228	  758.4	  565.7	 6330.0	...
287229	  758.3	  565.3	 6330.0	...
287230	  758.2	  565.2	 6329.0	...
287231	  758.3	  565.4	 6329.0	...
287232	  758.5	  565.6	 6331.0	...
287233	  758.6	  566.0	 6332.0	...
287234	  758.7	  566.1	 6334.0	...
287235	  758.9	  566.1	 6335.0	...
287236	  759.1	  566.1	 6337.0	...
287237	  759.0	  566.1	 6338.0	...
287238	  758.8	  566.2	 6339.0	...
287239	  758.5	  566.2	 6338.0	...
287240	  758.5	  566.2	 6337.0	...
287241	  758.6	  566.4	 6336.0	...
287242	  758.8	  566.7	 6336.0	...
287243	  759.0	  566.8	 6336.0	...
287244	  759.0	  566.5	 6337.0	...
287245	  758.9	  566.1	 6337.0	...
287246	  758.9	  566.0	 6337.0	...
287247	  758.9	  566.0	 6337.0	...
287248	  758.9	  566.0	 6338.0	...
287249	  758.9	  566.0	 6339.0	...
287250	  758.8	  565.9	 6339.0	...
287251	  758.7	  565.9	 6340.0	...
287252	  758.5	  565.9	 6340.0	...
287253	  758.6	  565.9	 6342.0	...
287254	  758.7	  565.9	 6344.0	...
287255	  758.9	  565.8	 6344.0	...
287256	  758.9	  565.7	 6343.0	...
287257	  758.9	  565.7	 6341.0	...
287258	  759.0	  565.7	 6341.0	...
287259	  759.2	  565.6	 6341.0	...
287260	  759.3	  565.7	 6340.0	...
287261	  759.4	  565.8	 6340.0	...
287262	  759.3	  565.9	 6340.0	...
287263	  759.2	  566.1	 6340.0	...
287264	  759.2	  566.3	 6337.0	...
287265	  759.1	  566.4	 6335.0	...
287266	  758.9	  566.4	 6333.0	...
287267	  758.9	  566.3	 6333.0	...
287268	  758.8	  566.3	 6334.0	...
287269	  758.8	  566.2	 6334.0	...
287270	  759.0	  565.9	 6333.0	...
287271	  759.2	  565.6	 6334.0	...
287272	  759.4	  565.5	 6334.0	...
287273	  759.5	  565.9	 6336.0	...
287274	  759.3	  566.4	 6336.0	...
287275	  759.1	  566.6	 6337.0	...
287276	  758.9	  566.6	 6337.0	...
287277	  758.9	  566.5	 6338.0	...
287278	  758.9	  566.4	 6339.0	...
287279	  758.9	  566.2	 6343.0	...
287280	  758.9	  566.0	 6348.0	...
287281	  758.9	  565.7	 6351.0	...
287282	  758.9	  565.4	 6351.0	...
287283	  758.9	  565.2	 6350.0	...
287284	  758.8	  565.2	 6351.0	...
287285	  759.0	  565.0	 6352.0	...
287286	  759.1	  564.9	 6353.0	...
287287	  759.3	  564.8	 6354.0	...
287288	  759.3	  564.7	 6354.0	...
287289	  759.0	  564.7	 6355.0	...
287290	  758.7	  564.6	 6356.0	...
287291	  758.4	  564.6	 6356.0	...
287292	  758.5	  564.6	 6355.0	...
287293	  758.6	  564.6	 6355.0	...
287294	  758.6	  564.6	 6354.0	...
287295	  758.6	  564.6	 6354.0	...
287296	  758.6	  564.6	 6354.0	...
287297	  758.7	  564.6	 6354.0	...
287298	  758.7	  564.7	 6354.0	...
287299	  758.7	  564.5	 6353.0	...
287300	  758.8	  564.2	 6353.0	...
287301	  758.8	  563.9	 6353.0	...
287302	  758.8	  563.8	 6355.0	...
287303	  758.7	  563.8	 6356.0	...
287304	  758.7	  563.8	 6356.0	...
287305	  758.9	  563.7	 6356.0	...
287306	  759.0	  563.7	 6355.0	...
287307	  759.2	  563.6	 6354.0	...
287308	  759.4	  563.6	 6354.0	...
287309	  759.4	  563.7	 6356.0	...
287310	  759.2	  563.5	 6357.0	...
287311	  759.0	  563.3	 6359.0	...
287312	  759.1	  563.0	 6360.0	...
287313	  759.3	  563.1	 6362.0	...
287314	  759.4	  563.1	 6365.0	...
287315	  759.3	  563.1	 6366.0	...
287316	  759.2	  563.1	 6368.0	...
287317	  758.9	  563.2	 6362.0	...
287318	  758.7	  562.8	 6357.0	...
287319	  758.5	  562.4	 6356.0	...
287320	  758.5	  561.8	 6362.0	...
287321	  758.4	  561.8	 6363.0	...
287322	  758.3	  561.6	 6359.0	...
287323	  758.1	  561.6	 6355.0	...
287324	  758.3	  561.5	 6354.0	...
287325	  758.5	  561.4	 6353.0	...
287326	  758.7	  561.2	 6352.0	...
287327	  758.8	  561.0	 6352.0	...
287328	  758.9	  561.4	 6354.0	...
287329	  758.7	  561.9	 6356.0	...
287330	  758.4	  562.1	 6358.0	...
287331	  758.0	  561.8	 6359.0	...
287332	  758.0	  561.4	 6360.0	...
287333	  758.1	  561.4	 6359.0	...
287334	  758.2	  561.7	 6359.0	...
287335	  758.1	  562.0	 6358.0	...
287336	  758.0	  562.4	 6358.0	...
287337	  758.0	  562.5	 6359.0	...
287338	  758.0	  562.3	 6359.0	...
287339	  758.0	  562.1	 6361.0	...
287340	  757.9	  561.7	 6363.0	...
287341	  757.7	  561.6	 6366.0	...
287342	  757.5	  561.5	 6367.0	...
287343	  757.4	  561.5	 6366.0	...
287344	  757.5	  561.3	 6363.0	...
287345	  757.4	  561.0	 6362.0	...
287346	  757.2	  560.6	 6361.0	...
287347	  756.8	  560.8	 6360.0	...
287348	  756.6	  561.1	 6359.0	...
287349	  756.8	  561.4	 6362.0	...
287350	  757.1	  561.3	 6365.0	...
287351	  757.1	  561.6	 6368.0	...
287352	  756.7	  562.0	 6367.0	...
287353	  756.3	  562.4	 6364.0	...
287354	  756.1	  562.5	 6361.0	...
287355	  755.9	  562.5	 6359.0	...
287356	  756.0	  562.7	 6357.0	...
287357	  756.2	  562.9	 6359.0	...
287358	  756.4	  563.1	 6360.0	...
287359	  756.4	  563.1	 6362.0	...
287360	  756.4	  563.0	 6363.0	...
287361	  756.5	  563.1	 6364.0	...
287362	  756.5	  563.1	 6366.0	...
287363	  756.5	  563.2	 6366.0	...
287364	  756.5	  563.4	 6366.0	...
287365	  756.5	  563.6	 6367.0	...
287366	  756.5	  563.8	 6367.0	...
287367	  756.5	  563.6	 6366.0	...
287368	  756.6	  563.5	 6366.0	...
287369	  756.7	  563.4	 6366.0	...
287370	  756.7	  563.3	 6367.0	...
287371	  756.6	  563.3	 6368.0	...
287372	  756.4	  563.2	 6366.0	...
287373	  756.3	  563.2	 6363.0	...
287374	  756.4	  563.2	 6363.0	...
287375	  756.4	  563.4	 6365.0	...
287376	  756.4	  563.7	 6367.0	...
287377	  756.6	  564.0	 6367.0	...
287378	  756.9	  564.0	 6365.0	...
287379	  757.2	  564.1	 6363.0	...
287380	  757.2	  564.0	 6361.0	...
287381	  757.2	  564.0	 6362.0	...
287382	  757.2	  564.0	 6363.0	...
287383	  757.0	  564.1	 6364.0	...
287384	  756.8	  564.2	 6363.0	...
287385	  756.6	  564.3	 6363.0	...
287386	  756.5	  564.1	 6367.0	...
287387	  756.6	  563.9	 6371.0	...
287388	  756.7	  563.6	 6375.0	...
287389	  756.8	  563.5	 6376.0	...
287390	  757.0	  563.5	 6377.0	...
287391	  757.1	  563.5	 6377.0	...
287392	  757.0	  563.5	 6377.0	...
287393	  756.8	  563.6	 6375.0	...
287394	  756.6	  563.6	 6373.0	...
287395	  756.5	  563.5	 6373.0	...
287396	  756.5	  563.6	 6376.0	...
287397	  756.6	  564.2	 6378.0	...
287398	  756.4	  564.9	 6378.0	...
287399	  756.2	  565.2	 6378.0	...
287400	  756.1	  565.1	 6378.0	...
287401	  756.2	  564.9	 6379.0	...
287402	  756.3	  564.3	 6380.0	...
287403	  756.3	  563.8	 6381.0	...
287404	  756.3	  563.4	 6381.0	...
287405	  756.3	  563.6	 6382.0	...
287406	  756.3	  563.8	 6383.0	...
287407	  756.1	  563.8	 6384.0	...
287408	  756.0	  563.9	 6384.0	...
287409	  756.1	  564.1	 6384.0	...
287410	  756.2	  564.3	 6384.0	...
287411	  756.3	  564.5	 6383.0	...
287412	  756.5	  564.5	 6382.0	...
287413	  756.6	  564.3	 6381.0	...
287414	  756.7	  564.6	 6381.0	...
287415	  756.5	  565.0	 6381.0	...
287416	  756.3	  565.2	 6381.0	...
287417	  756.0	  565.3	 6381.0	...
287418	  755.9	  565.3	 6380.0	...
287419	  755.8	  565.5	 6380.0	...
287420	  755.8	  565.3	 6380.0	...
287421	  755.9	  565.1	 6381.0	...
287422	  756.0	  565.0	 6381.0	...
287423	  756.2	  565.0	 6381.0	...
287424	  756.4	  565.2	 6383.0	...
287425	  756.4	  565.3	 6385.0	...
287426	  756.5	  565.4	 6387.0	...
287427	  756.6	  565.4	 6387.0	...
287428	  756.6	  565.3	 6387.0	...
287429	  756.6	  565.3	 6388.0	...
MSG	287430 0000 _ Number Off
287430	  756.6	  565.3	 6387.0	...
287431	  756.5	  565.4	 6387.0	...
287432	  756.4	  565.4	 6388.0	...
287433	  756.3	  565.4	 6388.0	...
287434	  756.3	  565.4	 6388.0	...
287435	  756.3	  565.2	 6388.0	...
287436	  756.5	  565.0	 6388.0	...
287437	  756.7	  564.3	 6392.0	...
287438	  756.9	  563.9	 6396.0	...
287439	  756.9	  563.5	 6394.0	...
287440	  757.0	  563.4	 6390.0	...
287441	  757.1	  563.4	 6385.0	...
287442	  757.2	  563.3	 6385.0	...
287443	  757.2	  563.2	 6384.0	...
287444	  757.2	  563.1	 6387.0	...
287445	  757.2	  563.1	 6390.0	...
287446	  757.2	  563.3	 6392.0	...
287447	  757.2	  563.6	 6391.0	...
287448	  757.1	  563.3	 6391.0	...
287449	  757.1	  562.8	 6390.0	...
287450	  757.2	  562.1	 6390.0	...
287451	  757.3	  561.9	 6391.0	...
287452	  757.2	  562.2	 6392.0	...
287453	  757.0	  562.6	 6394.0	...
287454	  756.8	  562.9	 6396.0	...
287455	  756.7	  562.6	 6397.0	...
287456	  756.6	  562.3	 6398.0	...
287457	  756.5	  562.3	 6399.0	...
287458	  756.5	  562.7	 6400.0	...
287459	  756.5	  563.1	 6399.0	...
287460	  756.5	  563.0	 6398.0	...
287461	  756.5	  563.0	 6399.0	...
287462	  756.4	  563.0	 6400.0	...
287463	  756.4	  563.1	 6402.0	...
287464	  756.4	  563.3	 6403.0	...
287465	  756.1	  563.4	 6404.0	...
287466	  755.8	  563.5	 6404.0	...
287467	  755.6	  563.3	 6404.0	...
287468	  755.9	  563.0	 6404.0	...
287469	  756.2	  562.8	 6403.0	...
287470	  756.3	  562.7	 6401.0	...
287471	  756.3	  562.5	 6400.0	...
287472	  756.2	  562.2	 6400.0	...
287473	  756.2	  562.2	 6401.0	...
287474	  756.4	  562.5	 6402.0	...
287475	  756.4	  562.4	 6403.0	...
287476	  756.4	  562.0	 6404.0	...
287477	  756.3	  561.7	 6401.0	...
287478	  755.8	  561.8	 6398.0	...
287479	  755.4	  561.8	 6394.0	...
287480	  755.2	  561.7	 6393.0	...
287481	  755.4	  561.6	 6393.0	...
287482	  755.4	  561.5	 6394.0	...
287483	  755.3	  561.5	 6397.0	...
287484	  755.3	  561.7	 6398.0	...
287485	  755.5	  562.0	 6398.0	...
287486	  755.8	  562.2	 6399.0	...
287487	  755.8	  562.2	 6398.0	...
287488	  755.8	  562.1	 6398.0	...
287489	  755.8	  562.1	 6397.0	...
287490	  755.9	  562.1	 6398.0	...
287491	  755.9	  561.9	 6399.0	...
287492	  755.9	  561.8	 6400.0	...
287493	  755.9	  561.9	 6401.0	...
287494	  755.9	  562.6	 6402.0	...
287495	  755.9	  563.2	 6404.0	...
287496	  755.9	  563.5	 6405.0	...
287497	  755.8	  563.3	 6405.0	...
287498	  755.6	  563.1	 6404.0	...
287499	  755.6	  563.3	 6403.0	...
287500	  755.7	  563.4	 6403.0	...
287501	  755.8	  563.5	 6403.0	...
287502	  755.9	  563.5	 6404.0	...
287503	  756.0	  563.4	 6404.0	...
287504	  756.2	  563.4	 6403.0	...
287505	  756.4	  563.4	 6402.0	...
287506	  756.5	  563.4	 6401.0	...
287507	  756.6	  563.2	 6401.0	...
287508	  756.6	  563.0	 6406.0	...
287509	  756.5	  562.9	 6412.0	...
287510	  756.5	  562.6	 6421.0	...
287511	  756.4	  562.2	 6425.0	...
287512	  756.7	  561.6	 6428.0	...
287513	  757.1	  561.1	 6429.0	...
287514	  757.4	  560.6	 6428.0	...
287515	  757.3	  560.2	 6427.0	...
287516	  757.2	  560.2	 6427.0	...
287517	  757.3	  560.3	 6427.0	...
287518	  757.3	  560.4	 6426.0	...
287519	  757.3	  560.6	 6424.0	...
287520	  757.4	  560.7	 6425.0	...
287521	  757.7	  560.3	 6427.0	...
287522	  757.9	  559.9	 6429.0	...
287523	  758.2	  559.7	 6427.0	...
287524	  758.2	  559.9	 6424.0	...
287525	  758.3	  559.8	 6422.0	...
287526	  758.4	  559.6	 6424.0	...
287527	  758.3	  559.5	 6428.0	...
287528	  758.1	  559.6	 6431.0	...
287529	  757.8	  559.6	 6430.0	...
287530	  758.1	  559.6	 6430.0	...
287531	  758.4	  559.8	 6430.0	...
287532	  758.4	  560.0	 6432.0	...
287533	  758.3	  560.2	 6435.0	...
287534	  758.1	  560.0	 6438.0	...
287535	  758.1	  559.8	 6439.0	...
287536	  758.0	  559.7	 6439.0	...
287537	  757.8	  559.6	 6438.0	...
287538	  757.6	  559.5	 6437.0	...
287539	  757.5	  559.4	 6435.0	...
287540	  757.5	  559.3	 6432.0	...
287541	  757.5	  559.3	 6431.0	...
287542	  757.5	  559.4	 6431.0	...
287543	  757.6	  559.3	 6431.0	...
287544	  757.6	  559.2	 6432.0	...
287545	  757.6	  559.1	 6434.0	...
287546	  757.6	  559.1	 6436.0	...
287547	  757.5	  559.0	 6435.0	...
287548	  757.5	  558.8	 6433.0	...
287549	  757.4	  558.7	 6434.0	...
287550	  757.4	  558.8	 6436.0	...
287551	  757.4	  559.0	 6437.0	...
287552	  757.4	  559.2	 6435.0	...
287553	  757.3	  559.0	 6433.0	...
287554	  757.2	  558.9	 6433.0	...
287555	  757.5	  558.8	 6434.0	...
287556	  757.7	  558.6	 6434.0	...
287557	  758.0	  558.4	 6435.0	...
287558	  757.9	  558.2	 6436.0	...
287559	  757.9	  558.0	 6436.0	...
287560	  757.8	  557.8	 6438.0	...
287561	  757.8	  557.5	 6440.0	...
287562	  757.8	  557.4	 6443.0	...
287563	  757.8	  557.4	 6446.0	...
287564	  757.8	  557.4	 6446.0	...
287565	  757.7	  557.4	 6446.0	...
287566	  757.5	  557.4	 6446.0	...
287567	  757.3	  557.4	 6446.0	...
287568	  757.1	  557.5	 6446.0	...
287569	  757.0	  557.6	 6446.0	...
287570	  756.9	  557.6	 6446.0	...
287571	  757.2	  557.6	 6446.0	...
287572	  757.4	  557.6	 6447.0	...
287573	  757.6	  557.5	 6449.0	...
287574	  757.5	  557.5	 6450.0	...
287575	  757.2	  557.3	 6449.0	...
287576	  756.9	  557.2	 6448.0	...
287577	  756.6	  557.2	 6444.0	...
287578	  756.6	  557.5	 6440.0	...
287579	  756.6	  557.8	 6438.0	...
287580	  756.6	  558.0	 6440.0	...
287581	  756.5	  558.1	 6441.0	...
287582	  756.5	  558.3	 6442.0	...
287583	  756.4	  558.5	 6441.0	...
287584	  756.3	  558.6	 6441.0	...
287585	  756.3	  558.5	 6441.0	...
287586	  756.3	  558.4	 6440.0	...
287587	  756.3	  558.2	 6441.0	...
287588	  756.3	  558.5	 6441.0	...
287589	  756.4	  558.9	 6442.0	...
287590	  756.5	  559.3	 6442.0	...
287591	  756.4	  559.4	 6439.0	...
287592	  756.4	  559.4	 6436.0	...
287593	  756.4	  559.3	 6439.0	...
287594	  756.5	  559.3	 6445.0	...
287595	  756.5	  559.3	 6450.0	...
287596	  756.3	  559.5	 6449.0	...
287597	  755.9	  559.6	 6448.0	...
287598	  755.6	  559.7	 6446.0	...
287599	  755.5	  559.8	 6441.0	...
287600	  755.6	  559.5	 6437.0	...
287601	  755.7	  559.2	 6434.0	...
287602	  755.8	  558.8	 6434.0	...
287603	  755.9	  558.8	 6435.0	...
287604	  755.9	  558.8	 6437.0	...
287605	  755.9	  558.9	 6438.0	...
287606	  755.6	  558.9	 6438.0	...
287607	  755.3	  558.9	 6442.0	...
287608	  755.3	  559.0	 6446.0	...
287609	  755.6	  559.2	 6449.0	...
287610	  755.9	  559.0	 6448.0	...
287611	  755.8	  558.7	 6447.0	...
287612	  755.8	  558.2	 6446.0	...
287613	  755.8	  558.0	 6447.0	...
287614	  755.9	  557.6	 6450.0	...
287615	  756.1	  557.5	 6449.0	...
287616	  756.4	  557.3	 6446.0	...
287617	  756.4	  557.2	 6444.0	...
287618	  756.1	  557.4	 6446.0	...
287619	  755.8	  557.8	 6448.0	...
287620	  755.5	  558.1	 6449.0	...
287621	  755.5	  558.1	 6449.0	...
287622	  755.4	  558.3	 6449.0	...
287623	  755.1	  558.5	 6447.0	...
287624	  754.9	  558.8	 6446.0	...
287625	  755.1	  558.7	 6446.0	...
287626	  755.3	  558.6	 6447.0	...
287627	  755.6	  558.4	 6448.0	...
287628	  755.4	  558.0	 6450.0	...
287629	  755.3	  557.6	 6453.0	...
287630	  755.0	  557.3	 6455.0	...
287631	  755.0	  557.3	 6455.0	...
287632	  754.9	  557.3	 6455.0	...
287633	  754.8	  557.2	 6455.0	...
287634	  754.6	  557.0	 6455.0	...
287635	  754.5	  556.8	 6456.0	...
287636	  754.7	  556.7	 6457.0	...
287637	  754.9	  556.6	 6459.0	...
287638	  755.2	  556.6	 6460.0	...
287639	  755.2	  556.5	 6459.0	...
287640	  755.2	  556.6	 6457.0	...
287641	  755.1	  556.7	 6457.0	...
287642	  755.2	  556.5	 6458.0	...
287643	  755.4	  556.2	 6459.0	...
287644	  755.6	  555.9	 6459.0	...
287645	  755.6	  555.8	 6460.0	...
287646	  755.6	  555.7	 6461.0	...
287647	  755.6	  555.6	 6462.0	...
287648	  755.6	  555.7	 6461.0	...
287649	  755.6	  555.8	 6461.0	...
287650	  755.6	  555.9	 6462.0	...
287651	  755.6	  555.9	 6463.0	...
287652	  755.5	  555.9	 6464.0	...
287653	  755.5	  555.6	 6466.0	...
287654	  755.6	  555.3	 6467.0	...
287655	  755.9	  555.0	 6469.0	...
287656	  756.2	  554.9	 6466.0	...
287657	  756.5	  555.0	 6464.0	...
287658	  756.5	  555.1	 6462.0	...
287659	  756.5	  555.3	 6461.0	...
287660	  756.5	  555.5	 6461.0	...
287661	  756.5	  555.5	 6460.0	...
287662	  756.5	  555.5	 6460.0	...
287663	  756.5	  555.3	 6460.0	...
287664	  756.6	  555.3	 6460.0	...
287665	  756.7	  555.4	 6460.0	...
287666	  756.9	  555.9	 6458.0	...
287667	  757.0	  556.5	 6456.0	...
287668	  757.2	  557.0	 6454.0	...
287669	  757.1	  557.2	 6453.0	...
287670	  757.1	  557.8	 6452.0	...
287671	  757.1	  558.4	 6451.0	...
287672	  757.3	  558.8	 6450.0	...
287673	  757.5	  558.6	 6449.0	...
287674	  757.6	  558.9	 6447.0	...
287675	  757.6	  559.3	 6444.0	...
287676	  757.6	  559.8	 6440.0	...
287677	  757.4	  559.8	 6439.0	...
287678	  757.3	  559.8	 6440.0	...
287679	  757.1	  559.9	 6440.0	...
287680	  757.1	  559.9	 6439.0	...
287681	  757.1	  559.9	 6439.0	...
287682	  757.0	  560.0	 6441.0	...
287683	  756.9	  560.0	 6442.0	...
287684	  756.9	  560.1	 6443.0	...
287685	  757.0	  560.1	 6444.0	...
287686	  757.1	  560.2	 6447.0	...
287687	  757.1	  560.4	 6451.0	...
287688	  756.9	  560.4	 6455.0	...
287689	  756.6	  560.4	 6455.0	...
287690	  756.4	  560.4	 6454.0	...
287691	  756.4	  560.5	 6454.0	...
287692	  756.4	  560.5	 6454.0	...
287693	  756.2	  560.5	 6454.0	...
287694	  756.1	  560.5	 6455.0	...
287695	  755.9	  559.9	 6456.0	...
287696	  755.9	  559.4	 6454.0	...
287697	  756.0	  559.0	 6452.0	...
287698	  756.2	  559.1	 6451.0	...
287699	  756.4	  559.1	 6451.0	...
287700	  756.6	  559.1	 6451.0	...
287701	  756.5	  559.0	 6451.0	...
287702	  756.5	  558.9	 6451.0	...
287703	  756.4	  558.7	 6451.0	...
287704	  756.5	  558.5	 6450.0	...
287705	  756.6	  558.7	 6449.0	...
287706	  756.7	  559.1	 6448.0	...
287707	  756.4	  559.5	 6450.0	...
287708	  756.0	  559.4	 6452.0	...
287709	  755.7	  559.2	 6455.0	...
287710	  755.6	  559.1	 6455.0	...
287711	  755.6	  559.0	 6455.0	...
287712	  755.3	  558.9	 6454.0	...
287713	  755.1	  558.8	 6454.0	...
287714	  755.0	  558.6	 6452.0	...
287715	  755.3	  558.1	 6451.0	...
287716	  755.6	  557.7	 6450.0	...
287717	  755.8	  557.4	 6450.0	...
287718	  755.9	  557.6	 6450.0	...
287719	  755.8	  557.9	 6450.0	...
287720	  755.8	  558.1	 6450.0	...
287721	  755.8	  558.1	 6450.0	...
287722	  755.8	  558.1	 6450.0	...
287723	  755.8	  557.6	 6450.0	...
287724	  755.8	  557.2	 6451.0	...
287725	  755.8	  556.6	 6451.0	...
287726	  755.9	  556.5	 6452.0	...
287727	  756.0	  556.4	 6453.0	...
287728	  756.1	  556.5	 6453.0	...
287729	  755.7	  556.7	 6453.0	...
287730	  755.3	  557.0	 6455.0	...
287731	  754.9	  557.3	 6456.0	...
287732	  754.9	  557.4	 6458.0	...
287733	  755.1	  557.4	 6457.0	...
287734	  755.4	  557.3	 6455.0	...
287735	  755.7	  557.2	 6455.0	...
287736	  755.9	  557.4	 6455.0	...
287737	  755.9	  557.6	 6455.0	...
287738	  755.8	  557.9	 6455.0	...
287739	  755.8	  558.2	 6454.0	...
287740	  755.7	  558.5	 6454.0	...
287741	  755.7	  558.6	 6454.0	...
287742	  755.6	  558.6	 6456.0	...
287743	  755.3	  558.6	 6458.0	...
287744	  755.1	  558.8	 6458.0	...
287745	  754.9	  558.9	 6459.0	...
287746	  755.1	  559.0	 6459.0	...
287747	  755.2	  559.0	 6459.0	...
287748	  755.2	  558.7	 6457.0	...
287749	  755.1	  558.5	 6455.0	...
287750	  755.1	  558.1	 6453.0	...
287751	  755.2	  558.0	 6453.0	...
287752	  755.2	  558.0	 6453.0	...
287753	  754.7	  558.1	 6453.0	...
287754	  754.2	  558.2	 6454.0	...
287755	  753.9	  558.2	 6454.0	...
287756	  754.1	  558.1	 6454.0	...
287757	  754.4	  557.9	 6455.0	...
287758	  754.7	  557.7	 6455.0	...
287759	  754.7	  557.8	 6455.0	...
287760	  755.1	  557.9	 6454.0	...
287761	  755.3	  557.2	 6453.0	...
287762	  755.4	  556.5	 6453.0	...
287763	  755.2	  556.1	 6453.0	...
287764	  755.1	  556.4	 6452.0	...
287765	  755.1	  556.6	 6452.0	...
287766	  755.1	  556.6	 6451.0	...
287767	  755.1	  556.9	 6451.0	...
287768	  755.1	  557.3	 6452.0	...
287769	  755.2	  557.4	 6453.0	...
287770	  755.1	  557.1	 6453.0	...
287771	  755.2	  556.9	 6454.0	...
287772	  755.4	  556.8	 6456.0	...
287773	  755.6	  556.7	 6457.0	...
287774	  755.8	  556.5	 6456.0	...
287775	  755.5	  556.4	 6453.0	...
287776	  755.3	  556.3	 6450.0	...
287777	  755.0	  556.2	 6450.0	...
287778	  754.9	  556.3	 6450.0	...
287779	  754.8	  556.5	 6451.0	...
287780	  754.6	  556.8	 6452.0	...
287781	  754.5	  557.2	 6453.0	...
287782	  754.4	  557.6	 6453.0	...
287783	  754.4	  558.0	 6453.0	...
287784	  754.4	  558.1	 6452.0	...
287785	  754.4	  557.9	 6453.0	...
287786	  754.4	  557.5	 6453.0	...
287787	  754.4	  557.2	 6451.0	...
287788	  754.6	  557.1	 6449.0	...
287789	  754.8	  557.1	 6446.0	...
287790	  755.0	  557.0	 6446.0	...
287791	  754.8	  556.9	 6446.0	...
287792	  754.6	  556.9	 6445.0	...
287793	  754.5	  556.8	 6444.0	...
287794	  754.6	  557.0	 6445.0	...
287795	  754.7	  557.4	 6446.0	...
287796	  754.7	  557.7	 6447.0	...
287797	  754.6	  557.7	 6447.0	...
287798	  754.6	  557.7	 6446.0	...
287799	  754.6	  557.6	 6446.0	...
287800	  754.5	  557.4	 6447.0	...
287801	  754.4	  557.3	 6448.0	...
287802	  754.2	  557.6	 6450.0	...
287803	  754.2	  557.9	 6450.0	...
287804	  754.3	  558.1	 6451.0	...
287805	  754.4	  558.1	 6451.0	...
287806	  754.3	  558.3	 6451.0	...
287807	  754.3	  558.5	 6451.0	...
287808	  754.3	  558.2	 6451.0	...
287809	  754.2	  557.8	 6451.0	...
287810	  754.0	  557.5	 6451.0	...
287811	  753.9	  557.5	 6451.0	...
287812	  753.7	  557.6	 6452.0	...
287813	  753.5	  557.7	 6451.0	...
287814	  753.5	  557.7	 6451.0	...
287815	  753.6	  557.5	 6450.0	...
287816	  753.7	  557.5	 6450.0	...
287817	  753.7	  557.8	 6453.0	...
287818	  753.8	  558.1	 6455.0	...
287819	  753.7	  558.4	 6457.0	...
287820	  753.5	  558.2	 6457.0	...
287821	  753.3	  558.1	 6458.0	...
287822	  753.1	  558.1	 6459.0	...
287823	  753.0	  558.0	 6459.0	...
287824	  752.9	  557.7	 6459.0	...
287825	  752.9	  557.4	 6459.0	...
287826	  752.9	  557.1	 6458.0	...
287827	  752.6	  557.1	 6457.0	...
287828	  752.3	  557.2	 6457.0	...
287829	  752.0	  557.5	 6456.0	...
287830	  751.9	  557.8	 6457.0	...
287831	  751.6	  557.8	 6458.0	...
287832	  751.4	  557.6	 6460.0	...
287833	  751.4	  557.3	 6459.0	...
287834	  751.4	  557.3	 6457.0	...
287835	  751.4	  557.3	 6456.0	...
287836	  751.4	  557.2	 6456.0	...
287837	  751.4	  557.2	 6457.0	...
287838	  751.4	  557.2	 6456.0	...
287839	  751.4	  557.3	 6453.0	...
287840	  751.0	  557.4	 6451.0	...
287841	  750.6	  557.5	 6449.0	...
287842	  750.3	  557.4	 6449.0	...
287843	  750.2	  557.3	 6446.0	...
287844	  750.2	  557.2	 6443.0	...
287845	  750.2	  557.0	 6440.0	...
287846	  750.1	  556.9	 6441.0	...
287847	  750.0	  556.9	 6444.0	...
287848	  749.9	  557.0	 6445.0	...
287849	  750.0	  557.0	 6444.0	...
287850	  750.1	  557.0	 6444.0	...
287851	  750.1	  556.5	 6444.0	...
287852	  750.1	  556.0	 6447.0	...
287853	  749.9	  555.6	 6449.0	...
287854	  749.8	  555.5	 6452.0	...
287855	  749.8	  555.5	 6453.0	...
287856	  749.8	  555.6	 6454.0	...
287857	  749.7	  555.2	 6456.0	...
287858	  749.6	  554.6	 6459.0	...
287859	  749.4	  554.1	 6462.0	...
287860	  749.2	  554.1	 6462.0	...
287861	  749.0	  554.1	 6461.0	...
287862	  748.8	  554.2	 6462.0	...
287863	  748.8	  554.2	 6464.0	...
287864	  748.8	  554.1	 6466.0	...
287865	  748.9	  554.2	 6466.0	...
287866	  749.0	  554.4	 6465.0	...
287867	  749.1	  554.5	 6463.0	...
287868	  749.2	  554.5	 6462.0	...
287869	  749.3	  554.5	 6462.0	...
287870	  749.7	  554.4	 6461.0	...
287871	  750.0	  554.3	 6461.0	...
287872	  750.2	  554.3	 6461.0	...
287873	  750.1	  553.9	 6461.0	...
287874	  750.0	  553.5	 6462.0	...
287875	  749.9	  553.1	 6462.0	...
287876	  750.0	  553.2	 6463.0	...
287877	  750.0	  553.2	 6463.0	...
287878	  750.0	  553.3	 6463.0	...
287879	  749.9	  553.6	 6463.0	...
287880	  749.8	  553.9	 6462.0	...
287881	  749.7	  554.2	 6462.0	...
287882	  749.6	  554.0	 6462.0	...
287883	  749.6	  553.8	 6458.0	...
287884	  749.6	  554.0	 6453.0	...
287885	  749.7	  554.5	 6449.0	...
287886	  749.8	  554.6	 6450.0	...
287887	  749.8	  554.3	 6453.0	...
287888	  749.8	  554.2	 6455.0	...
287889	  749.9	  554.5	 6457.0	...
287890	  749.9	  554.8	 6457.0	...
287891	  749.8	  555.1	 6457.0	...
287892	  749.9	  555.3	 6456.0	...
287893	  749.9	  555.7	 6456.0	...
287894	  750.1	  555.8	 6456.0	...
287895	  750.1	  555.1	 6459.0	...
287896	  749.8	  554.3	 6461.0	...
287897	  749.3	  553.6	 6464.0	...
287898	  749.0	  553.8	 6465.0	...
287899	  748.9	  553.9	 6462.0	...
287900	  748.9	  553.7	 6459.0	...
287901	  748.8	  553.5	 6456.0	...
287902	  748.6	  553.3	 6456.0	...
287903	  748.6	  553.3	 6456.0	...
287904	  748.5	  553.2	 6456.0	...
287905	  748.8	  553.0	 6459.0	...
287906	  749.2	  552.8	 6462.0	...
287907	  749.3	  552.6	 6465.0	...
287908	  748.9	  552.4	 6465.0	...
287909	  748.5	  552.4	 6465.0	...
287910	  748.3	  552.2	 6464.0	...
287911	  748.3	  552.0	 6463.0	...
287912	  748.4	  552.1	 6462.0	...
287913	  748.4	  552.4	 6460.0	...
287914	  748.4	  552.7	 6459.0	...
287915	  748.3	  552.5	 6458.0	...
287916	  748.4	  552.5	 6458.0	...
287917	  748.6	  552.6	 6458.0	...
287918	  748.6	  552.5	 6458.0	...
287919	  748.5	  552.2	 6457.0	...
287920	  748.4	  552.0	 6457.0	...
287921	  748.4	  552.1	 6458.0	...
287922	  748.4	  552.1	 6458.0	...
287923	  748.2	  552.3	 6457.0	...
287924	  748.0	  552.3	 6461.0	...
287925	  747.7	  552.3	 6465.0	...
287926	  747.5	  552.3	 6469.0	...
287927	  747.5	  551.9	 6469.0	...
287928	  747.7	  551.7	 6470.0	...
287929	  747.6	  551.5	 6468.0	...
287930	  747.2	  551.6	 6466.0	...
287931	  746.9	  551.6	 6465.0	...
287932	  746.9	  551.8	 6465.0	...
287933	  746.9	  552.1	 6466.0	...
287934	  747.0	  552.4	 6466.0	...
287935	  747.0	  552.4	 6466.0	...
287936	  746.9	  552.2	 6467.0	...
287937	  746.8	  551.8	 6469.0	...
287938	  746.6	  551.4	 6470.0	...
287939	  746.3	  551.6	 6471.0	...
287940	  746.1	  552.0	 6472.0	...
287941	  746.0	  552.3	 6473.0	...
287942	  745.9	  551.9	 6470.0	...
287943	  745.8	  551.5	 6467.0	...
287944	  745.8	  551.4	 6464.0	...
287945	  745.8	  551.8	 6467.0	...
287946	  745.8	  552.3	 6471.0	...
287947	  745.7	  552.4	 6474.0	...
287948	  745.7	  552.4	 6475.0	...
287949	  745.8	  552.4	 6475.0	...
287950	  745.9	  552.4	 6476.0	...
287951	  745.8	  552.4	 6476.0	...
287952	  745.7	  552.3	 6476.0	...
287953	  745.6	  551.9	 6476.0	...
287954	  745.6	  551.5	 6477.0	...
287955	  745.6	  551.3	 6477.0	...
287956	  745.5	  551.5	 6476.0	...
287957	  745.3	  551.6	 6475.0	...
287958	  745.1	  551.6	 6475.0	...
287959	  745.0	  551.5	 6475.0	...
287960	  744.9	  551.3	 6477.0	...
287961	  744.7	  551.3	 6479.0	...
287962	  744.5	  551.2	 6480.0	...
287963	  744.2	  551.1	 6480.0	...
287964	  744.3	  551.0	 6480.0	...
287965	  744.3	  550.9	 6480.0	...
287966	  744.4	  550.8	 6481.0	...
287967	  744.4	  550.8	 6482.0	...
287968	  744.5	  551.0	 6484.0	...
287969	  744.6	  551.2	 6487.0	...
287970	  744.6	  551.1	 6489.0	...
287971	  744.3	  551.1	 6488.0	...
287972	  743.9	  551.0	 6486.0	...
287973	  743.6	  551.0	 6483.0	...
287974	  743.7	  551.0	 6483.0	...
287975	  743.8	  551.1	 6482.0	...
287976	  743.9	  551.1	 6482.0	...
287977	  743.9	  551.0	 6481.0	...
287978	  744.1	  551.0	 6479.0	...
287979	  744.4	  551.1	 6478.0	...
287980	  744.6	  551.1	 6478.0	...
287981	  744.5	  551.1	 6477.0	...
287982	  744.3	  551.2	 6482.0	...
287983	  743.8	  551.0	 6487.0	...
287984	  743.6	  550.8	 6491.0	...
287985	  743.4	  550.6	 6490.0	...
287986	  743.5	  550.8	 6488.0	...
287987	  743.5	  551.0	 6490.0	...
287988	  743.5	  551.1	 6491.0	...
287989	  743.6	  551.6	 6493.0	...
287990	  743.7	  552.0	 6493.0	...
287991	  743.8	  552.5	 6492.0	...
287992	  743.9	  552.6	 6491.0	...
287993	  743.9	  552.0	 6492.0	...
287994	  743.5	  551.3	 6492.0	...
287995	  743.1	  550.6	 6492.0	...
287996	  742.8	  550.6	 6492.0	...
287997	  742.8	  550.4	 6492.0	...
287998	  742.8	  550.3	 6492.0	...
287999	  742.8	  550.2	 6491.0	...
288000	  742.8	  550.1	 6490.0	...
288001	  742.8	  550.0	 6488.0	...
288002	  742.8	  549.9	 6487.0	...
288003	  743.0	  549.9	 6489.0	...
288004	  743.2	  549.9	 6490.0	...
288005	  743.5	  549.9	 6490.0	...
288006	  743.5	  550.0	 6491.0	...
288007	  743.5	  550.0	 6491.0	...
288008	  743.5	  550.0	 6491.0	...
288009	  743.2	  550.2	 6491.0	...
288010	  742.9	  550.7	 6491.0	...
288011	  742.7	  551.2	 6491.0	...
288012	  742.7	  551.6	 6492.0	...
288013	  742.7	  551.8	 6493.0	...
288014	  742.7	  552.0	 6494.0	...
288015	  742.7	  552.0	 6495.0	...
288016	  742.6	  551.6	 6496.0	...
288017	  742.7	  551.3	 6498.0	...
288018	  742.8	  551.1	 6501.0	...
288019	  742.9	  551.2	 6502.0	...
288020	  742.8	  551.3	 6500.0	...
288021	  742.8	  551.3	 6497.0	...
288022	  742.7	  551.5	 6494.0	...
288023	  742.7	  551.6	 6495.0	...
288024	  742.7	  551.8	 6495.0	...
288025	  742.8	  552.0	 6496.0	...
288026	  742.8	  552.3	 6496.0	...
288027	  742.9	  552.2	 6496.0	...
288028	  743.1	  552.0	 6496.0	...
288029	  742.9	  551.8	 6497.0	...
288030	  742.6	  551.7	 6497.0	...
288031	  742.3	  551.5	 6497.0	...
288032	  742.3	  551.3	 6497.0	...
288033	  742.3	  551.0	 6498.0	...
288034	  742.3	  550.8	 6500.0	...
288035	  742.2	  550.6	 6500.0	...
288036	  742.2	  550.5	 6500.0	...
288037	  742.2	  550.6	 6499.0	...
288038	  742.2	  550.7	 6500.0	...
288039	  742.1	  550.8	 6500.0	...
288040	  742.1	  550.9	 6501.0	...
288041	  742.1	  550.9	 6502.0	...
288042	  742.3	  551.2	 6503.0	...
288043	  742.5	  551.5	 6505.0	...
288044	  742.4	  551.8	 6505.0	...
288045	  742.2	  551.8	 6505.0	...
288046	  741.9	  551.7	 6504.0	...
288047	  741.8	  551.5	 6502.0	...
288048	  741.8	  551.3	 6501.0	...
288049	  741.9	  551.2	 6501.0	...
288050	  742.0	  551.2	 6501.0	...
288051	  742.0	  551.1	 6501.0	...
288052	  741.9	  551.0	 6501.0	...
288053	  741.9	  551.0	 6501.0	...
288054	  742.0	  551.0	 6502.0	...
288055	  742.1	  551.0	 6504.0	...
288056	  741.8	  551.0	 6507.0	...
288057	  741.5	  550.9	 6510.0	...
288058	  741.4	  550.7	 6508.0	...
288059	  741.6	  550.4	 6506.0	...
288060	  741.8	  550.2	 6505.0	...
288061	  741.7	  550.0	 6505.0	...
288062	  741.5	  550.1	 6504.0	...
288063	  741.4	  550.1	 6505.0	...
288064	  741.3	  550.2	 6505.0	...
288065	  741.4	  550.4	 6506.0	...
288066	  741.4	  550.6	 6506.0	...
288067	  741.1	  550.9	 6508.0	...
288068	  740.7	  550.9	 6512.0	...
288069	  740.4	  551.0	 6517.0	...
288070	  740.3	  550.9	 6518.0	...
288071	  740.3	  550.9	 6515.0	...
288072	  740.2	  550.8	 6512.0	...
288073	  740.5	  550.7	 6511.0	...
288074	  740.7	  550.6	 6515.0	...
288075	  741.1	  550.6	 6520.0	...
288076	  741.2	  550.6	 6521.0	...
288077	  740.8	  550.6	 6518.0	...
288078	  740.4	  550.6	 6517.0	...
288079	  739.9	  550.6	 6520.0	...
288080	  739.8	  550.6	 6523.0	...
288081	  739.7	  550.6	 6523.0	...
288082	  739.6	  550.5	 6520.0	...
288083	  739.7	  550.5	 6518.0	...
288084	  739.9	  550.5	 6518.0	...
288085	  740.0	  550.5	 6521.0	...
288086	  740.1	  550.8	 6523.0	...
288087	  740.2	  551.0	 6523.0	...
288088	  740.4	  551.4	 6524.0	...
288089	  740.3	  551.5	 6524.0	...
288090	  740.2	  551.6	 6524.0	...
288091	  740.0	  551.6	 6526.0	...
288092	  740.0	  551.3	 6528.0	...
288093	  740.2	  550.9	 6530.0	...
288094	  740.5	  550.6	 6529.0	...
288095	  740.7	  550.3	 6529.0	...
288096	  740.6	  550.3	 6528.0	...
288097	  740.5	  550.5	 6528.0	...
288098	  740.6	  550.6	 6528.0	...
288099	  740.6	  550.8	 6528.0	...
288100	  740.5	  550.8	 6528.0	...
288101	  740.4	  550.9	 6529.0	...
288102	  740.3	  551.3	 6529.0	...
288103	  740.3	  551.9	 6529.0	...
288104	  740.6	  552.4	 6529.0	...
288105	  741.0	  552.6	 6529.0	...
288106	  741.3	  552.3	 6529.0	...
288107	  741.4	  551.9	 6531.0	...
288108	  741.5	  551.5	 6534.0	...
288109	  741.4	  551.5	 6537.0	...
288110	  741.0	  551.7	 6538.0	...
288111	  740.6	  551.9	 6537.0	...
288112	  740.6	  551.9	 6535.0	...
288113	  740.8	  552.3	 6535.0	...
288114	  740.8	  552.7	 6535.0	...
288115	  740.6	  553.3	 6535.0	...
288116	  740.3	  553.4	 6534.0	...
288117	  740.3	  553.5	 6534.0	...
288118	  740.2	  553.7	 6534.0	...
288119	  740.2	  553.8	 6533.0	...
288120	  740.2	  553.9	 6531.0	...
288121	  740.4	  553.7	 6530.0	...
288122	  740.5	  553.6	 6529.0	...
288123	  740.8	  553.3	 6527.0	...
288124	  740.8	  553.2	 6525.0	...
288125	  740.7	  553.2	 6525.0	...
288126	  740.6	  553.2	 6527.0	...
288127	  740.4	  553.3	 6528.0	...
288128	  740.4	  553.4	 6530.0	...
288129	  740.4	  553.5	 6532.0	...
288130	  740.5	  553.7	 6534.0	...
288131	  740.5	  553.8	 6533.0	...
288132	  740.6	  553.5	 6533.0	...
288133	  740.6	  553.2	 6533.0	...
288134	  740.6	  553.2	 6531.0	...
288135	  740.8	  553.4	 6530.0	...
288136	  740.9	  553.7	 6528.0	...
288137	  740.9	  553.6	 6527.0	...
288138	  740.8	  553.5	 6526.0	...
288139	  740.9	  553.4	 6525.0	...
288140	  741.1	  553.2	 6524.0	...
288141	  741.4	  553.6	 6527.0	...
288142	  741.4	  554.1	 6531.0	...
288143	  741.3	  554.2	 6530.0	...
288144	  740.9	  553.8	 6525.0	...
288145	  740.4	  553.2	 6520.0	...
288146	  740.3	  553.1	 6521.0	...
288147	  740.3	  553.2	 6521.0	...
288148	  740.3	  553.3	 6523.0	...
288149	  740.6	  553.4	 6525.0	...
288150	  740.9	  553.3	 6526.0	...
288151	  741.3	  553.3	 6526.0	...
288152	  741.4	  553.2	 6526.0	...
288153	  741.4	  552.9	 6526.0	...
288154	  741.4	  552.6	 6526.0	...
288155	  741.5	  552.8	 6526.0	...
288156	  741.6	  553.3	 6526.0	...
288157	  741.7	  553.7	 6526.0	...
288158	  741.8	  553.7	 6530.0	...
288159	  741.9	  553.7	 6532.0	...
288160	  742.0	  553.6	 6535.0	...
288161	  742.1	  553.4	 6536.0	...
288162	  742.2	  553.1	 6539.0	...
288163	  742.3	  552.9	 6542.0	...
288164	  742.2	  552.9	 6540.0	...
288165	  742.2	  552.9	 6539.0	...
288166	  742.1	  553.1	 6538.0	...
288167	  741.9	  553.5	 6540.0	...
288168	  741.8	  553.7	 6541.0	...
288169	  741.7	  553.6	 6541.0	...
288170	  741.7	  553.4	 6542.0	...
288171	  741.6	  553.4	 6544.0	...
288172	  741.7	  553.2	 6546.0	...
288173	  741.8	  553.1	 6548.0	...
288174	  741.9	  552.9	 6550.0	...
288175	  741.8	  553.2	 6553.0	...
288176	  741.9	  553.5	 6555.0	...
288177	  742.1	  553.6	 6556.0	...
288178	  742.2	  553.5	 6557.0	...
288179	  742.2	  553.6	 6557.0	...
288180	  741.6	  554.0	 6561.0	...
288181	  741.0	  554.4	 6565.0	...
288182	  740.5	  554.1	 6567.0	...
288183	  740.5	  553.6	 6565.0	...
288184	  740.7	  553.1	 6563.0	...
288185	  740.8	  553.1	 6562.0	...
288186	  740.8	  553.2	 6563.0	...
288187	  740.7	  553.5	 6564.0	...
288188	  740.6	  553.8	 6568.0	...
288189	  740.6	  554.3	 6570.0	...
288190	  740.6	  554.5	 6567.0	...
288191	  740.7	  554.8	 6564.0	...
288192	  740.8	  554.7	 6561.0	...
288193	  740.7	  554.5	 6562.0	...
288194	  740.4	  554.4	 6564.0	...
288195	  740.6	  554.4	 6565.0	...
288196	  740.9	  554.4	 6565.0	...
288197	  741.3	  554.7	 6565.0	...
288198	  741.3	  555.0	 6566.0	...
288199	  741.4	  555.3	 6566.0	...
288200	  741.3	  555.3	 6568.0	...
288201	  741.2	  555.4	 6570.0	...
288202	  741.1	  555.6	 6571.0	...
288203	  741.1	  556.2	 6572.0	...
288204	  741.1	  556.8	 6573.0	...
288205	  741.1	  556.5	 6573.0	...
288206	  741.1	  555.8	 6574.0	...
288207	  741.1	  555.4	 6572.0	...
288208	  741.1	  556.0	 6569.0	...
288209	  741.1	  556.5	 6567.0	...
288210	  741.0	  556.7	 6569.0	...
288211	  741.1	  556.7	 6574.0	...
288212	  741.2	  556.2	 6579.0	...
288213	  741.4	  555.8	 6581.0	...
288214	  741.7	  555.9	 6580.0	...
288215	  741.9	  556.5	 6579.0	...
288216	  741.8	  557.3	 6580.0	...
288217	  741.7	  557.4	 6580.0	...
288218	  741.7	  557.5	 6581.0	...
288219	  741.8	  557.5	 6582.0	...
288220	  741.8	  557.3	 6584.0	...
288221	  741.9	  557.1	 6586.0	...
288222	  741.9	  556.9	 6588.0	...
288223	  742.0	  556.7	 6589.0	...
288224	  742.1	  556.4	 6588.0	...
288225	  742.2	  556.1	 6588.0	...
288226	  742.3	  555.7	 6588.0	...
288227	  742.3	  555.3	 6591.0	...
288228	  742.3	  555.2	 6594.0	...
288229	  742.1	  555.6	 6597.0	...
288230	  742.0	  555.9	 6596.0	...
288231	  741.9	  555.8	 6594.0	...
288232	  741.9	  555.6	 6593.0	...
288233	  741.8	  555.4	 6593.0	...
288234	  742.0	  555.8	 6594.0	...
288235	  742.1	  556.2	 6594.0	...
288236	  742.2	  556.5	 6595.0	...
288237	  742.2	  556.6	 6596.0	...
288238	  742.2	  556.7	 6596.0	...
288239	  742.2	  556.8	 6597.0	...
288240	  742.3	  556.9	 6599.0	...
288241	  742.3	  556.9	 6600.0	...
288242	  742.4	  556.9	 6597.0	...
288243	  742.3	  556.9	 6594.0	...
288244	  742.2	  556.8	 6591.0	...
288245	  742.0	  556.9	 6593.0	...
288246	  741.9	  557.3	 6597.0	...
288247	  741.9	  557.8	 6600.0	...
288248	  741.8	  558.0	 6604.0	...
288249	  741.8	  557.6	 6606.0	...
288250	  741.7	  557.3	 6607.0	...
288251	  741.7	  557.3	 6609.0	...
288252	  741.5	  557.3	 6611.0	...
288253	  741.3	  557.5	 6613.0	...
288254	  741.5	  557.6	 6613.0	...
288255	  742.0	  557.6	 6614.0	...
288256	  742.4	  557.5	 6616.0	...
288257	  742.3	  557.2	 6617.0	...
288258	  742.1	  556.8	 6616.0	...
288259	  742.0	  556.7	 6613.0	...
288260	  741.9	  557.0	 6611.0	...
288261	  741.7	  557.4	 6609.0	...
288262	  741.6	  557.7	 6611.0	...
288263	  741.6	  557.9	 6613.0	...
288264	  741.4	  558.1	 6614.0	...
288265	  741.3	  557.7	 6613.0	...
288266	  740.9	  557.3	 6612.0	...
288267	  740.6	  557.1	 6612.0	...
288268	  740.7	  557.4	 6613.0	...
288269	  740.9	  557.3	 6613.0	...
288270	  741.2	  556.9	 6617.0	...
288271	  741.2	  557.0	 6620.0	...
288272	  741.2	  557.3	 6624.0	...
288273	  741.2	  557.8	 6625.0	...
288274	  741.1	  557.8	 6626.0	...
288275	  741.1	  557.8	 6626.0	...
288276	  741.1	  557.7	 6629.0	...
288277	  741.0	  557.6	 6633.0	...
288278	  740.9	  557.3	 6637.0	...
288279	  740.8	  556.6	 6639.0	...
288280	  740.6	  555.9	 6641.0	...
288281	  740.4	  555.4	 6641.0	...
288282	  740.3	  555.4	 6641.0	...
288283	  740.2	  555.4	 6640.0	...
288284	  740.1	  555.6	 6641.0	...
288285	  740.0	  555.9	 6642.0	...
288286	  740.1	  556.6	 6643.0	...
288287	  740.1	  557.1	 6643.0	...
288288	  740.0	  557.6	 6642.0	...
288289	  740.0	  557.9	 6642.0	...
288290	  740.0	  558.1	 6642.0	...
288291	  740.1	  557.9	 6642.0	...
288292	  740.2	  557.6	 6643.0	...
288293	  740.4	  557.2	 6643.0	...
288294	  740.6	  557.2	 6642.0	...
288295	  740.8	  557.3	 6641.0	...
288296	  740.9	  557.4	 6639.0	...
288297	  740.8	  557.9	 6640.0	...
288298	  740.6	  558.4	 6642.0	...
288299	  740.4	  558.7	 6644.0	...
288300	  740.3	  558.7	 6647.0	...
288301	  740.3	  558.6	 6648.0	...
288302	  740.2	  558.7	 6648.0	...
288303	  740.4	  558.8	 6647.0	...
288304	  740.6	  558.6	 6647.0	...
288305	  740.7	  558.1	 6647.0	...
288306	  740.6	  557.8	 6647.0	...
288307	  740.5	  557.8	 6649.0	...
288308	  740.4	  557.7	 6653.0	...
288309	  740.5	  558.3	 6657.0	...
288310	  740.6	  559.0	 6658.0	...
288311	  740.5	  559.7	 6660.0	...
288312	  740.3	  559.7	 6661.0	...
288313	  740.3	  559.8	 6661.0	...
288314	  740.5	  559.8	 6661.0	...
288315	  740.6	  559.7	 6661.0	...
288316	  740.6	  559.7	 6660.0	...
288317	  740.5	  559.8	 6660.0	...
288318	  740.5	  559.9	 6661.0	...
288319	  740.5	  559.7	 6661.0	...
288320	  740.5	  559.4	 6661.0	...
288321	  740.4	  558.9	 6661.0	...
288322	  740.3	  558.6	 6662.0	...
288323	  740.3	  558.4	 6663.0	...
288324	  740.3	  558.4	 6665.0	...
288325	  740.4	  558.4	 6665.0	...
288326	  740.4	  558.6	 6665.0	...
288327	  740.5	  558.9	 6665.0	...
288328	  740.5	  559.3	 6665.0	...
288329	  740.5	  559.6	 6666.0	...
288330	  740.5	  559.6	 6668.0	...
288331	  740.4	  559.4	 6672.0	...
288332	  740.1	  559.1	 6677.0	...
288333	  739.8	  559.1	 6680.0	...
288334	  739.6	  559.6	 6682.0	...
288335	  739.5	  560.0	 6682.0	...
288336	  739.9	  559.9	 6683.0	...
288337	  740.4	  559.8	 6683.0	...
288338	  740.9	  559.6	 6683.0	...
288339	  740.8	  559.6	 6682.0	...
288340	  740.7	  560.0	 6679.0	...
288341	  740.6	  560.4	 6675.0	...
288342	  740.7	  560.8	 6672.0	...
288343	  740.9	  560.8	 6674.0	...
288344	  741.3	  561.2	 6678.0	...
288345	  741.5	  561.9	 6682.0	...
288346	  741.7	  562.7	 6680.0	...
288347	  741.9	  563.0	 6676.0	...
288348	  742.0	  563.2	 6674.0	...
288349	  742.2	  563.2	 6678.0	...
288350	  742.2	  563.3	 6680.0	...
288351	  742.0	  563.4	 6679.0	...
288352	  741.8	  563.8	 6679.0	...
288353	  741.6	  564.0	 6677.0	...
288354	  741.9	  564.2	 6676.0	...
288355	  742.0	  564.1	 6675.0	...
288356	  742.0	  564.0	 6674.0	...
288357	  741.7	  564.0	 6675.0	...
288358	  741.4	  564.0	 6677.0	...
288359	  741.3	  563.7	 6680.0	...
288360	  741.1	  563.3	 6681.0	...
288361	  740.9	  562.8	 6683.0	...
288362	  740.8	  562.8	 6685.0	...
288363	  740.8	  562.5	 6687.0	...
288364	  740.7	  561.9	 6688.0	...
288365	  740.7	  561.3	 6692.0	...
288366	  740.6	  560.6	 6695.0	...
288367	  740.5	  560.4	 6698.0	...
288368	  740.5	  559.8	 6701.0	...
288369	  740.4	  559.6	 6704.0	...
288370	  740.4	  559.3	 6708.0	...
288371	  740.5	  559.3	 6708.0	...
288372	  740.5	  559.3	 6708.0	...
288373	  740.4	  559.2	 6709.0	...
288374	  740.4	  559.1	 6711.0	...
288375	  740.3	  559.1	 6713.0	...
288376	  740.2	  559.1	 6713.0	...
288377	  740.1	  559.2	 6715.0	...
288378	  739.9	  559.2	 6720.0	...
288379	  739.7	  559.2	 6725.0	...
288380	  739.8	  559.0	 6726.0	...
288381	  740.1	  558.9	 6725.0	...
288382	  740.3	  558.5	 6726.0	...
288383	  740.3	  558.2	 6729.0	...
288384	  740.3	  557.9	 6732.0	...
288385	  740.3	  557.8	 6734.0	...
288386	  740.3	  557.3	 6734.0	...
288387	  739.9	  556.9	 6734.0	...
288388	  739.5	  556.8	 6734.0	...
288389	  739.2	  557.0	 6734.0	...
288390	  739.2	  557.2	 6734.0	...
288391	  739.2	  557.1	 6737.0	...
288392	  739.3	  556.9	 6740.0	...
288393	  739.0	  556.3	 6744.0	...
288394	  738.8	  555.8	 6744.0	...
288395	  738.6	  555.3	 6745.0	...
288396	  738.6	  555.3	 6745.0	...
288397	  738.6	  555.0	 6745.0	...
288398	  738.6	  554.7	 6747.0	...
288399	  738.6	  554.4	 6750.0	...
288400	  738.6	  554.4	 6752.0	...
288401	  738.5	  554.5	 6752.0	...
288402	  738.2	  554.1	 6751.0	...
288403	  737.9	  553.7	 6751.0	...
288404	  737.7	  553.2	 6751.0	...
288405	  737.8	  553.2	 6752.0	...
288406	  737.9	  553.2	 6753.0	...
288407	  738.0	  553.2	 6753.0	...
288408	  738.0	  553.2	 6753.0	...
288409	  737.9	  553.2	 6753.0	...
288410	  737.9	  553.2	 6757.0	...
288411	  737.9	  553.2	 6763.0	...
288412	  737.8	  552.9	 6769.0	...
288413	  737.5	  552.2	 6772.0	...
288414	  737.2	  551.5	 6774.0	...
288415	  736.9	  551.2	 6775.0	...
288416	  736.8	  551.3	 6772.0	...
288417	  736.7	  551.4	 6768.0	...
288418	  736.7	  551.4	 6766.0	...
288419	  736.6	  551.4	 6767.0	...
288420	  736.7	  551.3	 6769.0	...
288421	  737.0	  551.2	 6769.0	...
288422	  737.3	  551.3	 6769.0	...
288423	  737.3	  551.5	 6770.0	...
288424	  737.0	  551.2	 6772.0	...
288425	  736.8	  550.9	 6775.0	...
288426	  736.8	  550.5	 6778.0	...
288427	  736.8	  550.5	 6780.0	...
288428	  736.7	  550.5	 6782.0	...
288429	  736.7	  550.5	 6784.0	...
288430	  736.6	  550.5	 6785.0	...
288431	  736.3	  550.4	 6786.0	...
288432	  736.1	  550.4	 6786.0	...
288433	  736.2	  550.7	 6786.0	...
288434	  736.5	  551.1	 6786.0	...
288435	  736.8	  551.4	 6786.0	...
288436	  736.9	  551.3	 6786.0	...
288437	  736.7	  551.3	 6787.0	...
288438	  736.5	  551.3	 6789.0	...
288439	  736.4	  551.4	 6791.0	...
288440	  736.4	  551.4	 6793.0	...
288441	  736.5	  551.4	 6794.0	...
288442	  736.4	  551.6	 6795.0	...
288443	  736.4	  551.9	 6796.0	...
288444	  736.6	  552.2	 6796.0	...
288445	  736.8	  552.4	 6797.0	...
288446	  737.0	  552.6	 6796.0	...
288447	  736.9	  553.3	 6795.0	...
288448	  736.9	  553.9	 6793.0	...
288449	  736.9	  554.8	 6792.0	...
288450	  737.0	  555.0	 6790.0	...
288451	  737.0	  555.3	 6791.0	...
288452	  737.0	  556.2	 6792.0	...
288453	  737.0	  557.6	 6792.0	...
288454	  737.3	  559.1	 6790.0	...
288455	  737.8	  559.9	 6788.0	...
288456	  738.2	  560.7	 6784.0	...
EFIX R   282289	288456	6168	  760.0	  558.4	   5838
SSACC R  288457
288457	  738.3	  561.5	 6780.0	...
288458	  738.6	  563.2	 6773.0	...
288459	  738.8	  564.6	 6763.0	...
288460	  739.2	  566.4	 6753.0	...
288461	  739.7	  568.5	 6747.0	...
288462	  740.1	  571.2	 6738.0	...
288463	  740.6	  574.5	 6728.0	...
288464	  740.9	  577.8	 6709.0	...
288465	  741.2	  581.5	 6692.0	...
288466	  741.6	  586.4	 6668.0	...
288467	  742.4	  591.9	 6648.0	...
288468	  743.4	  598.4	 6626.0	...
288469	  744.1	  605.2	 6601.0	...
288470	  744.6	  613.3	 6570.0	...
288471	  745.2	  622.2	 6537.0	...
288472	  746.4	  632.5	 6502.0	...
288473	  747.8	  643.9	 6458.0	...
288474	  749.4	  657.1	 6406.0	...
288475	  751.3	  673.1	 6342.0	...
288476	  754.6	  690.2	 6279.0	...
288477	  758.3	  709.6	 6206.0	...
288478	  762.3	  730.2	 6127.0	...
288479	  765.9	  755.2	 6024.0	...
288480	  770.2	  783.6	 5909.0	...
288481	  774.7	  816.0	 5775.0	...
288482	  779.5	  851.6	 5631.0	...
288483	  784.8	  890.8	 5468.0	...
288484	  790.6	  935.0	 5288.0	...
288485	  796.6	  983.5	 5086.0	...
288486	  802.3	 1036.5	 4873.0	...
288487	  808.3	 1092.4	 4651.0	...
288488	  815.3	 1153.3	 4415.0	...
288489	  823.5	 1219.0	 4157.0	...
288490	  834.9	 1289.4	 3883.0	...
288491	  849.4	 1363.8	 3600.0	...
288492	  865.8	 1442.7	 3301.0	...
288493	  880.8	 1527.4	 2990.0	...
288494	  892.9	 1610.2	 2661.0	...
288495	  899.8	 1665.0	 2439.0	...
288496	  903.0	 1689.6	 2323.0	...
288497	 1140.3	 1895.6	 1471.0	...
288498	 1370.8	 2104.1	  619.0	...
288499	 1370.8	 2104.1	  619.0	...
288500	 1370.8	 2104.1	  619.0	...
288501	 1370.8	 2104.1	  619.0	...
SBLINK R 288502
288502	   .	   .	    0.0	...
288503	   .	   .	    0.0	...
288504	   .	   .	    0.0	...
288505	   .	   .	    0.0	...
288506	   .	   .	    0.0	...
288507	   .	   .	    0.0	...
288508	   .	   .	    0.0	...
288509	   .	   .	    0.0	...
288510	   .	   .	    0.0	...
288511	   .	   .	    0.0	...
288512	   .	   .	    0.0	...
288513	   .	   .	    0.0	...
288514	   .	   .	    0.0	...
288515	   .	   .	    0.0	...
288516	   .	   .	    0.0	...
288517	   .	   .	    0.0	...
288518	   .	   .	    0.0	...
288519	   .	   .	    0.0	...
288520	   .	   .	    0.0	...
288521	   .	   .	    0.0	...
288522	   .	   .	    0.0	...
288523	   .	   .	    0.0	...
288524	   .	   .	    0.0	...
288525	   .	   .	    0.0	...
288526	   .	   .	    0.0	...
288527	   .	   .	    0.0	...
288528	   .	   .	    0.0	...
288529	   .	   .	    0.0	...
288530	   .	   .	    0.0	...
288531	   .	   .	    0.0	...
288532	   .	   .	    0.0	...
288533	   .	   .	    0.0	...
288534	   .	   .	    0.0	...
288535	   .	   .	    0.0	...
288536	   .	   .	    0.0	...
288537	   .	   .	    0.0	...
288538	   .	   .	    0.0	...
288539	   .	   .	    0.0	...
288540	   .	   .	    0.0	...
288541	   .	   .	    0.0	...
288542	   .	   .	    0.0	...
288543	   .	   .	    0.0	...
288544	   .	   .	    0.0	...
EBLINK R 288502	288544	43
288545	 1482.8	 2045.8	  273.0	...
288546	 1482.8	 2045.8	  273.0	...
288547	 1496.3	 2038.0	  291.0	...
288548	 1509.7	 2030.1	  310.0	...
288549	 1053.3	 2086.4	  272.0	...
288550	 1087.1	 2091.5	  307.0	...
288551	 1120.8	 2096.5	  364.0	...
288552	 1610.1	 2003.1	  502.0	...
288553	 1599.1	 1958.3	  564.0	...
288554	 1588.9	 1899.2	  625.0	...
288555	 1590.9	 1858.7	  678.0	...
288556	 1593.3	 1823.0	  733.0	...
288557	 1591.1	 1794.7	  788.0	...
288558	 1559.1	 1764.5	  892.0	...
288559	 1523.0	 1736.7	 1007.0	...
288560	 1483.5	 1708.8	 1132.0	...
288561	 1466.4	 1685.8	 1223.0	...
288562	 1453.8	 1665.1	 1308.0	...
288563	 1443.8	 1641.4	 1383.0	...
288564	 1439.1	 1626.0	 1428.0	...
288565	 1250.1	 1598.6	 1876.0	...
288566	 1061.2	 1568.8	 2341.0	...
288567	  866.7	 1527.3	 2837.0	...
288568	  862.4	 1498.3	 2937.0	...
288569	  857.6	 1470.0	 3027.0	...
288570	  854.1	 1442.2	 3119.0	...
288571	  850.7	 1417.4	 3207.0	...
288572	  845.3	 1394.6	 3289.0	...
288573	  840.0	 1372.9	 3368.0	...
288574	  834.9	 1349.8	 3456.0	...
288575	  832.7	 1326.9	 3548.0	...
288576	  830.7	 1303.9	 3647.0	...
288577	  830.3	 1282.9	 3736.0	...
288578	  829.5	 1261.3	 3828.0	...
288579	  828.9	 1240.4	 3899.0	...
288580	  827.3	 1220.0	 3975.0	...
288581	  826.0	 1202.2	 4041.0	...
288582	  824.5	 1185.3	 4109.0	...
288583	  823.3	 1171.3	 4171.0	...
288584	  822.1	 1157.4	 4237.0	...
288585	  821.1	 1146.5	 4300.0	...
288586	  819.8	 1134.9	 4358.0	...
288587	  818.8	 1124.7	 4400.0	...
288588	  817.9	 1114.3	 4449.0	...
288589	  817.0	 1103.8	 4499.0	...
288590	  816.7	 1092.7	 4552.0	...
288591	  816.2	 1081.0	 4600.0	...
288592	  815.8	 1069.8	 4646.0	...
288593	  814.7	 1058.3	 4691.0	...
288594	  813.5	 1047.0	 4738.0	...
288595	  812.3	 1036.1	 4783.0	...
288596	  811.1	 1024.9	 4832.0	...
288597	  810.0	 1013.7	 4880.0	...
288598	  809.0	 1002.5	 4930.0	...
288599	  808.1	  992.6	 4974.0	...
288600	  807.1	  982.8	 5017.0	...
288601	  806.1	  973.9	 5052.0	...
288602	  805.3	  964.1	 5091.0	...
288603	  804.9	  955.7	 5130.0	...
288604	  804.4	  947.5	 5172.0	...
288605	  803.6	  939.4	 5211.0	...
288606	  802.7	  931.2	 5251.0	...
288607	  801.6	  923.7	 5291.0	...
288608	  800.6	  917.1	 5329.0	...
288609	  799.7	  910.3	 5373.0	...
288610	  799.0	  902.8	 5404.0	...
288611	  798.3	  895.5	 5445.0	...
288612	  797.5	  888.4	 5474.0	...
288613	  796.7	  881.5	 5512.0	...
288614	  795.4	  874.4	 5541.0	...
288615	  794.0	  866.1	 5573.0	...
288616	  791.9	  858.8	 5598.0	...
288617	  790.0	  851.3	 5624.0	...
288618	  788.1	  844.9	 5648.0	...
288619	  786.6	  837.8	 5674.0	...
288620	  785.2	  831.0	 5701.0	...
288621	  783.7	  824.2	 5725.0	...
288622	  782.2	  816.9	 5747.0	...
288623	  780.5	  810.8	 5769.0	...
288624	  778.6	  804.2	 5787.0	...
288625	  776.3	  798.7	 5808.0	...
288626	  774.5	  792.5	 5829.0	...
288627	  772.9	  787.2	 5851.0	...
288628	  771.7	  781.6	 5876.0	...
288629	  770.2	  776.7	 5894.0	...
288630	  769.2	  771.6	 5917.0	...
288631	  767.9	  767.1	 5934.0	...
288632	  766.9	  762.1	 5953.0	...
288633	  765.5	  757.8	 5969.0	...
288634	  764.5	  753.2	 5981.0	...
288635	  763.5	  748.6	 6001.0	...
288636	  762.6	  744.1	 6024.0	...
288637	  761.5	  739.0	 6047.0	...
288638	  760.5	  734.5	 6060.0	...
288639	  760.0	  729.6	 6070.0	...
288640	  759.0	  725.0	 6084.0	...
288641	  757.9	  720.6	 6102.0	...
288642	  756.9	  716.4	 6118.0	...
288643	  756.0	  712.5	 6138.0	...
288644	  754.7	  708.4	 6150.0	...
288645	  753.1	  703.3	 6168.0	...
288646	  752.1	  698.6	 6189.0	...
288647	  751.5	  693.7	 6210.0	...
288648	  751.0	  689.7	 6228.0	...
288649	  749.9	  684.6	 6244.0	...
288650	  748.9	  680.1	 6262.0	...
288651	  747.9	  675.3	 6278.0	...
288652	  747.5	  671.5	 6295.0	...
288653	  746.6	  667.4	 6311.0	...
288654	  745.5	  663.0	 6329.0	...
ESACC R  288457	288654	198	  738.3	  561.5	  745.5	  663.0	   2.17	   1722
SFIX R   288655
288655	  744.2	  658.9	 6339.0	...
MSG	288656 0000 _ Number On
288656	  743.3	  654.9	 6360.0	...
288657	  742.8	  651.8	 6378.0	...
288658	  742.5	  647.7	 6397.0	...
288659	  742.3	  644.3	 6413.0	...
288660	  741.5	  640.9	 6426.0	...
288661	  740.6	  638.4	 6446.0	...
288662	  739.8	  635.6	 6458.0	...
288663	  739.3	  633.1	 6470.0	...
288664	  738.8	  630.5	 6480.0	...
288665	  738.2	  627.6	 6488.0	...
288666	  737.9	  624.2	 6501.0	...
288667	  737.5	  621.1	 6514.0	...
288668	  737.1	  618.7	 6527.0	...
288669	  736.8	  616.0	 6541.0	...
288670	  736.6	  613.6	 6552.0	...
288671	  736.4	  610.6	 6564.0	...
288672	  735.9	  608.1	 6571.0	...
288673	  735.2	  606.1	 6578.0	...
288674	  734.7	  604.5	 6587.0	...
288675	  734.3	  602.1	 6597.0	...
288676	  734.0	  599.9	 6611.0	...
288677	  733.7	  597.9	 6622.0	...
288678	  733.8	  597.3	 6631.0	...
288679	  733.8	  595.4	 6637.0	...
288680	  733.8	  593.4	 6643.0	...
288681	  733.8	  591.6	 6650.0	...
288682	  733.7	  591.1	 6653.0	...
288683	  733.7	  591.1	 6657.0	...
288684	  733.4	  591.1	 6662.0	...
288685	  733.0	  590.1	 6665.0	...
288686	  732.6	  589.2	 6672.0	...
288687	  732.2	  587.9	 6678.0	...
288688	  731.9	  586.6	 6685.0	...
288689	  731.4	  585.0	 6692.0	...
288690	  731.1	  583.3	 6705.0	...
288691	  730.8	  582.4	 6719.0	...
288692	  730.5	  580.9	 6734.0	...
288693	  730.6	  579.6	 6742.0	...
288694	  730.9	  578.3	 6757.0	...
288695	  731.2	  578.0	 6766.0	...
288696	  731.1	  576.9	 6775.0	...
288697	  731.0	  575.9	 6778.0	...
288698	  730.0	  573.7	 6783.0	...
288699	  729.2	  572.1	 6788.0	...
288700	  728.3	  569.7	 6798.0	...
288701	  728.1	  567.6	 6804.0	...
288702	  728.0	  565.5	 6812.0	...
288703	  728.2	  563.4	 6820.0	...
288704	  728.4	  562.0	 6829.0	...
288705	  728.7	  560.6	 6837.0	...
288706	  729.2	  559.3	 6844.0	...
288707	  729.7	  558.0	 6848.0	...
288708	  730.4	  557.0	 6852.0	...
288709	  730.4	  555.8	 6854.0	...
288710	  730.4	  554.8	 6857.0	...
288711	  730.1	  553.3	 6859.0	...
288712	  729.9	  551.8	 6859.0	...
288713	  729.6	  550.5	 6859.0	...
288714	  729.3	  548.4	 6865.0	...
288715	  729.5	  546.8	 6870.0	...
288716	  729.8	  545.3	 6875.0	...
288717	  730.3	  544.8	 6880.0	...
288718	  730.5	  544.3	 6890.0	...
288719	  730.5	  542.7	 6900.0	...
288720	  730.4	  541.4	 6907.0	...
288721	  730.3	  539.9	 6911.0	...
288722	  730.5	  539.5	 6918.0	...
288723	  730.7	  538.6	 6923.0	...
288724	  730.9	  537.6	 6931.0	...
288725	  731.0	  536.7	 6935.0	...
288726	  730.9	  535.5	 6939.0	...
288727	  730.8	  534.9	 6939.0	...
288728	  731.1	  533.9	 6942.0	...
288729	  731.3	  532.7	 6946.0	...
288730	  731.6	  531.6	 6951.0	...
288731	  731.6	  530.9	 6952.0	...
288732	  731.5	  530.5	 6956.0	...
288733	  731.5	  529.9	 6960.0	...
288734	  731.4	  529.1	 6967.0	...
288735	  731.4	  528.9	 6971.0	...
288736	  731.4	  528.8	 6974.0	...
288737	  731.2	  528.9	 6975.0	...
288738	  730.9	  528.5	 6977.0	...
288739	  730.5	  527.9	 6981.0	...
288740	  730.4	  527.3	 6985.0	...
288741	  730.3	  526.7	 6991.0	...
288742	  730.3	  526.0	 6996.0	...
288743	  730.2	  525.1	 6999.0	...
288744	  730.3	  524.6	 7001.0	...
288745	  730.3	  523.8	 7004.0	...
288746	  730.3	  523.2	 7006.0	...
288747	  730.3	  522.9	 7005.0	...
288748	  730.3	  522.8	 7005.0	...
288749	  730.3	  522.5	 7005.0	...
288750	  730.3	  522.2	 7006.0	...
288751	  730.4	  522.0	 7005.0	...
288752	  730.5	  521.9	 7004.0	...
288753	  731.0	  521.8	 7003.0	...
288754	  731.5	  521.7	 7008.0	...
288755	  731.9	  521.1	 7014.0	...
288756	  732.3	  520.7	 7019.0	...
288757	  732.6	  520.3	 7019.0	...
288758	  732.8	  520.2	 7019.0	...
288759	  732.8	  520.1	 7019.0	...
288760	  732.9	  519.8	 7017.0	...
288761	  732.9	  519.9	 7015.0	...
288762	  733.0	  520.0	 7013.0	...
288763	  732.9	  519.9	 7016.0	...
288764	  732.9	  519.7	 7019.0	...
288765	  732.9	  519.5	 7023.0	...
288766	  732.9	  519.8	 7023.0	...
288767	  732.9	  519.9	 7024.0	...
288768	  732.9	  520.1	 7024.0	...
288769	  732.8	  520.1	 7025.0	...
288770	  732.9	  520.2	 7023.0	...
288771	  733.1	  520.2	 7022.0	...
288772	  733.3	  520.3	 7022.0	...
288773	  733.4	  520.2	 7021.0	...
288774	  733.7	  520.1	 7021.0	...
288775	  734.0	  520.1	 7021.0	...
288776	  734.4	  520.3	 7020.0	...
288777	  734.3	  520.6	 7019.0	...
288778	  734.2	  520.9	 7018.0	...
288779	  734.1	  521.2	 7017.0	...
288780	  734.2	  522.1	 7018.0	...
288781	  734.3	  523.0	 7019.0	...
288782	  734.6	  523.6	 7020.0	...
288783	  734.9	  523.9	 7019.0	...
288784	  735.2	  524.3	 7018.0	...
288785	  735.2	  524.6	 7016.0	...
288786	  735.1	  524.6	 7016.0	...
288787	  734.9	  524.5	 7014.0	...
288788	  734.7	  524.5	 7011.0	...
288789	  734.7	  524.4	 7011.0	...
288790	  734.6	  524.6	 7015.0	...
288791	  734.7	  524.9	 7018.0	...
288792	  734.8	  525.1	 7018.0	...
288793	  734.9	  525.7	 7018.0	...
288794	  735.0	  526.1	 7014.0	...
288795	  735.1	  526.5	 7010.0	...
288796	  735.2	  526.5	 7009.0	...
288797	  735.3	  526.6	 7011.0	...
288798	  735.3	  526.5	 7013.0	...
288799	  735.3	  526.2	 7014.0	...
288800	  735.4	  526.2	 7015.0	...
288801	  735.6	  526.5	 7015.0	...
288802	  735.7	  526.9	 7014.0	...
288803	  735.7	  526.9	 7010.0	...
288804	  735.6	  526.9	 7007.0	...
288805	  735.6	  527.1	 7005.0	...
288806	  735.6	  527.9	 7005.0	...
288807	  735.6	  528.8	 7004.0	...
288808	  735.8	  529.5	 7000.0	...
288809	  735.8	  529.6	 6997.0	...
288810	  735.8	  529.2	 6995.0	...
288811	  735.7	  528.6	 6997.0	...
288812	  735.9	  528.3	 6998.0	...
288813	  736.2	  528.8	 6995.0	...
288814	  736.4	  529.2	 6991.0	...
288815	  736.5	  529.5	 6986.0	...
288816	  736.5	  529.3	 6986.0	...
288817	  736.5	  529.2	 6985.0	...
288818	  736.4	  529.3	 6984.0	...
288819	  736.6	  529.6	 6984.0	...
288820	  736.9	  529.8	 6984.0	...
288821	  737.1	  529.9	 6986.0	...
288822	  737.2	  530.4	 6987.0	...
288823	  737.3	  531.2	 6988.0	...
288824	  737.3	  532.0	 6987.0	...
288825	  737.2	  532.2	 6986.0	...
288826	  737.1	  531.6	 6985.0	...
288827	  737.1	  530.9	 6984.0	...
288828	  737.1	  530.3	 6985.0	...
288829	  737.4	  530.4	 6986.0	...
288830	  737.5	  530.7	 6985.0	...
288831	  737.2	  531.0	 6980.0	...
288832	  736.7	  531.1	 6975.0	...
288833	  736.5	  531.1	 6973.0	...
288834	  736.8	  531.0	 6973.0	...
288835	  737.2	  530.9	 6974.0	...
288836	  737.3	  531.0	 6975.0	...
288837	  737.2	  531.6	 6974.0	...
288838	  737.1	  532.1	 6974.0	...
288839	  736.9	  532.6	 6974.0	...
288840	  736.8	  533.1	 6974.0	...
288841	  736.8	  533.6	 6970.0	...
288842	  736.9	  534.0	 6965.0	...
288843	  737.0	  533.8	 6962.0	...
288844	  736.9	  533.4	 6962.0	...
288845	  736.9	  532.6	 6963.0	...
288846	  736.9	  531.9	 6963.0	...
288847	  737.1	  531.7	 6963.0	...
288848	  737.3	  532.1	 6962.0	...
288849	  737.3	  532.4	 6963.0	...
288850	  737.0	  532.5	 6962.0	...
288851	  736.8	  532.5	 6963.0	...
288852	  736.7	  532.7	 6963.0	...
288853	  736.5	  533.2	 6961.0	...
288854	  736.1	  533.9	 6959.0	...
288855	  735.8	  534.3	 6956.0	...
288856	  735.5	  534.5	 6956.0	...
288857	  735.3	  534.3	 6956.0	...
288858	  735.2	  534.2	 6955.0	...
288859	  735.3	  534.1	 6954.0	...
288860	  735.4	  533.9	 6955.0	...
288861	  735.5	  533.7	 6957.0	...
288862	  735.6	  533.5	 6955.0	...
288863	  735.6	  533.5	 6952.0	...
288864	  735.7	  533.9	 6949.0	...
288865	  735.8	  534.4	 6950.0	...
288866	  736.0	  535.1	 6952.0	...
288867	  736.0	  535.2	 6952.0	...
288868	  735.8	  535.4	 6950.0	...
288869	  735.5	  535.4	 6947.0	...
288870	  735.4	  535.5	 6943.0	...
288871	  735.5	  535.2	 6941.0	...
288872	  735.7	  534.9	 6940.0	...
288873	  735.7	  534.8	 6938.0	...
288874	  735.5	  535.1	 6938.0	...
288875	  735.2	  535.4	 6937.0	...
288876	  734.8	  535.6	 6936.0	...
288877	  733.8	  535.9	 6935.0	...
EFIX R   288655	288877	223	  734.1	  546.5	   6895
SSACC R  288878
288878	  732.4	  536.4	 6936.0	...
288879	  730.4	  536.9	 6938.0	...
288880	  728.3	  537.3	 6940.0	...
288881	  725.7	  538.2	 6940.0	...
288882	  722.8	  539.2	 6941.0	...
288883	  719.6	  540.7	 6940.0	...
288884	  716.8	  542.0	 6938.0	...
288885	  714.0	  543.4	 6936.0	...
288886	  712.0	  544.3	 6937.0	...
ESACC R  288878	288886	9	  732.4	  536.4	  712.0	  544.3	   0.47	     57
SFIX R   288887
288887	  710.4	  545.5	 6937.0	...
288888	  709.7	  546.6	 6937.0	...
288889	  709.4	  547.7	 6937.0	...
288890	  709.5	  548.3	 6939.0	...
288891	  710.2	  548.4	 6942.0	...
288892	  711.2	  548.1	 6946.0	...
288893	  711.9	  547.5	 6948.0	...
288894	  712.4	  546.9	 6947.0	...
288895	  713.1	  546.4	 6945.0	...
288896	  714.2	  545.9	 6943.0	...
288897	  715.2	  545.4	 6939.0	...
288898	  715.8	  544.9	 6934.0	...
288899	  716.3	  544.8	 6930.0	...
288900	  716.6	  544.8	 6931.0	...
288901	  716.8	  545.1	 6929.0	...
288902	  716.8	  545.4	 6928.0	...
288903	  716.9	  545.7	 6926.0	...
288904	  716.9	  545.7	 6925.0	...
288905	  716.4	  545.6	 6925.0	...
288906	  715.8	  545.2	 6929.0	...
288907	  715.3	  544.9	 6933.0	...
288908	  715.3	  544.8	 6936.0	...
288909	  715.6	  544.9	 6935.0	...
288910	  715.8	  545.0	 6935.0	...
288911	  715.5	  545.2	 6936.0	...
288912	  715.2	  545.3	 6933.0	...
288913	  714.9	  545.2	 6930.0	...
288914	  714.7	  545.0	 6926.0	...
288915	  714.4	  544.8	 6927.0	...
288916	  714.3	  544.5	 6928.0	...
288917	  714.3	  544.4	 6928.0	...
288918	  714.3	  544.3	 6927.0	...
288919	  714.1	  544.4	 6927.0	...
288920	  713.9	  544.4	 6927.0	...
288921	  713.9	  544.4	 6927.0	...
288922	  713.8	  544.4	 6927.0	...
288923	  713.5	  544.4	 6927.0	...
288924	  713.1	  543.9	 6927.0	...
288925	  712.7	  543.5	 6927.0	...
288926	  712.4	  543.5	 6927.0	...
288927	  712.2	  543.8	 6925.0	...
288928	  712.2	  544.1	 6923.0	...
288929	  712.2	  544.2	 6920.0	...
288930	  712.3	  544.3	 6919.0	...
288931	  712.3	  544.5	 6919.0	...
288932	  712.4	  544.6	 6921.0	...
288933	  712.4	  544.6	 6923.0	...
288934	  712.6	  545.0	 6924.0	...
288935	  712.7	  545.4	 6924.0	...
288936	  712.6	  545.9	 6923.0	...
288937	  712.4	  546.3	 6923.0	...
288938	  712.1	  546.7	 6922.0	...
288939	  712.0	  547.1	 6922.0	...
288940	  711.9	  547.1	 6921.0	...
288941	  711.8	  547.1	 6918.0	...
288942	  711.8	  547.1	 6915.0	...
288943	  711.8	  547.3	 6912.0	...
288944	  711.8	  547.5	 6910.0	...
288945	  711.9	  547.8	 6908.0	...
288946	  712.0	  547.7	 6907.0	...
288947	  712.0	  547.2	 6907.0	...
288948	  711.8	  546.6	 6908.0	...
288949	  711.4	  546.4	 6908.0	...
288950	  711.0	  546.8	 6908.0	...
288951	  710.7	  547.2	 6907.0	...
288952	  710.6	  547.3	 6902.0	...
288953	  710.6	  547.0	 6897.0	...
288954	  710.7	  546.6	 6893.0	...
288955	  710.8	  546.3	 6893.0	...
288956	  710.8	  546.7	 6894.0	...
288957	  711.0	  547.0	 6895.0	...
288958	  711.1	  547.4	 6896.0	...
MSG	288959 0000 _ Number Off
288959	  711.1	  547.8	 6896.0	...
288960	  711.2	  548.2	 6895.0	...
288961	  711.3	  548.1	 6894.0	...
288962	  711.5	  547.7	 6894.0	...
288963	  711.4	  547.7	 6894.0	...
288964	  711.2	  548.1	 6893.0	...
288965	  711.0	  548.5	 6893.0	...
288966	  710.7	  548.5	 6893.0	...
288967	  710.5	  548.8	 6893.0	...
288968	  710.4	  549.2	 6893.0	...
288969	  710.6	  549.8	 6892.0	...
288970	  710.8	  549.9	 6893.0	...
288971	  710.9	  550.0	 6892.0	...
288972	  711.1	  549.8	 6891.0	...
288973	  711.3	  549.7	 6890.0	...
288974	  711.3	  549.8	 6890.0	...
288975	  711.1	  549.6	 6890.0	...
288976	  710.8	  549.2	 6889.0	...
288977	  710.7	  548.9	 6887.0	...
288978	  710.7	  549.1	 6885.0	...
288979	  710.7	  549.5	 6884.0	...
288980	  710.7	  549.8	 6882.0	...
288981	  710.7	  549.9	 6881.0	...
288982	  710.6	  549.9	 6881.0	...
288983	  710.6	  550.0	 6882.0	...
288984	  710.7	  549.9	 6882.0	...
288985	  710.9	  549.8	 6882.0	...
288986	  710.8	  550.0	 6882.0	...
288987	  710.7	  550.3	 6882.0	...
288988	  710.7	  550.3	 6882.0	...
288989	  710.8	  550.0	 6884.0	...
288990	  711.0	  549.8	 6886.0	...
288991	  711.0	  550.0	 6888.0	...
288992	  711.1	  550.3	 6888.0	...
288993	  711.1	  550.6	 6888.0	...
288994	  711.0	  550.7	 6887.0	...
288995	  710.8	  550.8	 6885.0	...
288996	  710.8	  550.8	 6884.0	...
288997	  710.8	  551.0	 6880.0	...
288998	  710.9	  551.3	 6877.0	...
288999	  711.2	  551.4	 6873.0	...
289000	  711.4	  551.4	 6874.0	...
289001	  711.5	  551.4	 6873.0	...
289002	  711.5	  551.3	 6873.0	...
289003	  711.5	  551.2	 6872.0	...
289004	  711.4	  551.0	 6872.0	...
289005	  711.4	  550.9	 6873.0	...
289006	  711.4	  550.8	 6873.0	...
289007	  711.4	  550.8	 6873.0	...
289008	  711.4	  550.7	 6873.0	...
289009	  711.3	  550.6	 6873.0	...
289010	  711.1	  550.4	 6873.0	...
289011	  711.0	  550.3	 6872.0	...
289012	  711.1	  550.3	 6873.0	...
289013	  711.4	  550.5	 6874.0	...
289014	  711.4	  550.7	 6873.0	...
289015	  711.2	  551.0	 6872.0	...
289016	  711.2	  551.2	 6871.0	...
289017	  711.5	  551.3	 6871.0	...
289018	  711.7	  551.3	 6871.0	...
289019	  711.8	  551.3	 6870.0	...
289020	  711.8	  551.4	 6871.0	...
289021	  711.6	  551.5	 6873.0	...
289022	  711.4	  551.5	 6873.0	...
289023	  711.1	  551.5	 6871.0	...
289024	  711.1	  551.5	 6869.0	...
289025	  711.0	  551.6	 6870.0	...
289026	  711.0	  551.5	 6872.0	...
289027	  711.2	  551.1	 6873.0	...
289028	  711.4	  550.8	 6873.0	...
289029	  711.4	  550.6	 6873.0	...
289030	  711.4	  550.2	 6872.0	...
289031	  711.2	  549.7	 6872.0	...
289032	  711.3	  549.2	 6872.0	...
289033	  711.4	  549.1	 6872.0	...
289034	  711.5	  549.0	 6873.0	...
289035	  711.5	  548.9	 6873.0	...
289036	  711.5	  548.7	 6872.0	...
289037	  711.9	  548.5	 6871.0	...
289038	  712.2	  548.4	 6870.0	...
289039	  712.5	  548.3	 6871.0	...
289040	  712.4	  548.3	 6871.0	...
289041	  712.0	  548.4	 6871.0	...
289042	  711.7	  548.5	 6870.0	...
289043	  711.4	  548.6	 6868.0	...
289044	  711.7	  548.7	 6867.0	...
289045	  711.9	  548.9	 6866.0	...
289046	  712.1	  548.7	 6866.0	...
289047	  712.1	  548.3	 6866.0	...
289048	  712.1	  548.0	 6865.0	...
289049	  712.1	  548.1	 6864.0	...
289050	  712.2	  548.1	 6864.0	...
289051	  712.2	  548.1	 6866.0	...
289052	  712.1	  548.1	 6867.0	...
289053	  712.0	  548.2	 6867.0	...
289054	  712.0	  548.2	 6867.0	...
289055	  712.0	  548.2	 6868.0	...
289056	  712.3	  548.8	 6864.0	...
289057	  712.5	  549.4	 6860.0	...
289058	  712.7	  550.1	 6855.0	...
289059	  712.5	  549.9	 6854.0	...
289060	  712.3	  549.5	 6853.0	...
289061	  712.1	  549.1	 6852.0	...
289062	  712.0	  549.1	 6851.0	...
289063	  711.9	  549.3	 6851.0	...
289064	  712.0	  549.4	 6852.0	...
289065	  712.1	  549.0	 6854.0	...
289066	  712.0	  548.5	 6856.0	...
289067	  712.0	  548.0	 6857.0	...
289068	  712.1	  548.4	 6857.0	...
289069	  711.9	  548.8	 6857.0	...
289070	  711.8	  549.1	 6857.0	...
289071	  711.7	  548.7	 6858.0	...
289072	  711.7	  547.8	 6859.0	...
289073	  711.6	  547.0	 6860.0	...
289074	  711.3	  546.5	 6859.0	...
289075	  711.2	  546.6	 6856.0	...
289076	  711.0	  546.6	 6854.0	...
289077	  710.9	  546.6	 6856.0	...
289078	  710.8	  546.5	 6859.0	...
289079	  710.9	  546.3	 6862.0	...
289080	  711.2	  546.2	 6860.0	...
289081	  711.6	  546.2	 6858.0	...
289082	  711.7	  546.3	 6858.0	...
289083	  711.8	  546.3	 6859.0	...
289084	  711.6	  546.4	 6860.0	...
289085	  711.5	  546.4	 6861.0	...
289086	  711.4	  546.4	 6861.0	...
289087	  711.4	  546.4	 6860.0	...
289088	  711.4	  546.7	 6859.0	...
289089	  711.4	  547.2	 6860.0	...
289090	  711.5	  547.7	 6860.0	...
289091	  711.5	  547.7	 6861.0	...
289092	  711.5	  547.8	 6861.0	...
289093	  711.5	  547.8	 6862.0	...
289094	  711.4	  547.8	 6864.0	...
289095	  711.3	  547.8	 6863.0	...
289096	  711.4	  547.1	 6860.0	...
289097	  711.6	  546.5	 6858.0	...
289098	  711.8	  546.0	 6858.0	...
289099	  712.0	  546.3	 6862.0	...
289100	  712.3	  546.4	 6866.0	...
289101	  712.2	  546.3	 6868.0	...
289102	  712.0	  546.2	 6867.0	...
289103	  711.9	  546.1	 6865.0	...
289104	  712.1	  546.0	 6863.0	...
289105	  712.1	  546.2	 6861.0	...
289106	  712.1	  546.3	 6861.0	...
289107	  712.0	  545.6	 6861.0	...
289108	  712.3	  544.8	 6862.0	...
289109	  712.6	  544.6	 6861.0	...
289110	  712.5	  545.2	 6860.0	...
289111	  712.2	  545.9	 6859.0	...
289112	  711.8	  546.0	 6857.0	...
289113	  711.9	  546.0	 6857.0	...
289114	  712.1	  546.0	 6859.0	...
289115	  712.2	  546.0	 6861.0	...
289116	  712.2	  546.1	 6861.0	...
289117	  712.4	  546.1	 6861.0	...
289118	  712.4	  545.3	 6861.0	...
289119	  712.7	  544.4	 6862.0	...
289120	  712.8	  543.7	 6863.0	...
289121	  712.7	  544.1	 6864.0	...
289122	  712.3	  544.4	 6864.0	...
289123	  711.8	  544.6	 6863.0	...
289124	  711.7	  544.6	 6861.0	...
289125	  711.6	  544.7	 6863.0	...
289126	  711.7	  544.6	 6867.0	...
289127	  711.8	  544.6	 6872.0	...
289128	  711.9	  544.3	 6873.0	...
289129	  712.2	  544.1	 6876.0	...
289130	  712.4	  544.0	 6876.0	...
289131	  712.6	  543.9	 6877.0	...
289132	  712.7	  543.9	 6876.0	...
289133	  712.8	  543.9	 6875.0	...
289134	  712.5	  544.0	 6871.0	...
289135	  712.1	  544.2	 6868.0	...
289136	  712.0	  544.4	 6865.0	...
289137	  712.2	  544.5	 6865.0	...
289138	  712.5	  544.7	 6866.0	...
289139	  712.5	  544.8	 6867.0	...
289140	  712.7	  545.1	 6867.0	...
289141	  712.8	  545.2	 6868.0	...
289142	  712.8	  545.5	 6869.0	...
289143	  712.7	  545.6	 6869.0	...
289144	  712.7	  545.7	 6870.0	...
289145	  712.7	  545.8	 6870.0	...
289146	  712.6	  545.8	 6870.0	...
289147	  712.6	  545.7	 6870.0	...
289148	  712.6	  545.8	 6871.0	...
289149	  712.6	  545.9	 6872.0	...
289150	  712.6	  545.9	 6873.0	...
289151	  712.7	  545.9	 6874.0	...
289152	  712.7	  545.9	 6874.0	...
289153	  712.7	  545.8	 6874.0	...
289154	  712.4	  545.5	 6874.0	...
289155	  712.2	  545.3	 6874.0	...
289156	  712.1	  545.1	 6873.0	...
289157	  712.1	  545.3	 6872.0	...
289158	  712.0	  545.4	 6871.0	...
289159	  712.2	  545.5	 6869.0	...
MSG	289160 0000 _ Number On
289160	  712.4	  545.5	 6867.0	...
289161	  712.7	  545.4	 6866.0	...
289162	  712.9	  545.5	 6867.0	...
289163	  713.2	  545.5	 6867.0	...
289164	  713.3	  545.5	 6869.0	...
289165	  713.4	  545.7	 6870.0	...
289166	  713.4	  545.7	 6872.0	...
289167	  713.2	  545.9	 6872.0	...
289168	  713.0	  545.9	 6873.0	...
289169	  712.9	  545.9	 6873.0	...
289170	  712.9	  545.8	 6874.0	...
289171	  713.0	  545.7	 6872.0	...
289172	  713.1	  545.5	 6871.0	...
289173	  713.3	  545.2	 6871.0	...
289174	  713.3	  545.0	 6872.0	...
289175	  713.3	  545.0	 6874.0	...
289176	  713.3	  545.1	 6874.0	...
289177	  713.2	  545.1	 6873.0	...
289178	  713.2	  545.1	 6874.0	...
289179	  713.3	  545.3	 6876.0	...
289180	  713.3	  545.4	 6878.0	...
289181	  713.3	  545.6	 6879.0	...
289182	  713.4	  545.7	 6880.0	...
289183	  713.5	  545.9	 6879.0	...
289184	  713.3	  546.0	 6878.0	...
289185	  713.1	  545.9	 6876.0	...
289186	  713.0	  545.5	 6878.0	...
289187	  713.5	  545.1	 6879.0	...
289188	  714.1	  544.8	 6880.0	...
289189	  714.2	  544.8	 6881.0	...
289190	  713.9	  544.8	 6881.0	...
289191	  713.5	  544.7	 6883.0	...
289192	  713.5	  544.6	 6884.0	...
289193	  713.4	  544.5	 6886.0	...
289194	  713.4	  544.5	 6887.0	...
289195	  713.5	  544.7	 6886.0	...
289196	  713.7	  544.8	 6886.0	...
289197	  713.8	  545.0	 6888.0	...
289198	  713.8	  545.0	 6889.0	...
289199	  713.7	  544.9	 6889.0	...
289200	  713.7	  544.9	 6890.0	...
289201	  713.7	  544.8	 6890.0	...
289202	  713.7	  544.8	 6891.0	...
289203	  713.7	  544.8	 6891.0	...
289204	  713.6	  544.9	 6890.0	...
289205	  713.4	  545.0	 6888.0	...
289206	  713.1	  545.1	 6888.0	...
289207	  713.2	  545.1	 6888.0	...
289208	  713.4	  544.9	 6887.0	...
289209	  713.6	  544.7	 6886.0	...
289210	  713.5	  544.5	 6889.0	...
289211	  713.5	  544.5	 6892.0	...
289212	  713.5	  544.9	 6894.0	...
289213	  713.5	  545.3	 6891.0	...
289214	  713.5	  545.6	 6888.0	...
289215	  713.4	  545.6	 6887.0	...
289216	  713.5	  545.5	 6888.0	...
289217	  713.7	  545.5	 6889.0	...
289218	  714.1	  545.7	 6889.0	...
289219	  714.4	  545.9	 6888.0	...
289220	  714.5	  546.1	 6886.0	...
289221	  714.5	  546.2	 6884.0	...
289222	  714.4	  546.3	 6882.0	...
289223	  713.9	  546.3	 6883.0	...
289224	  713.5	  546.3	 6885.0	...
289225	  713.0	  546.3	 6890.0	...
289226	  712.9	  546.4	 6893.0	...
289227	  712.8	  546.7	 6896.0	...
289228	  712.8	  547.0	 6895.0	...
289229	  712.9	  547.2	 6894.0	...
289230	  713.0	  547.3	 6891.0	...
289231	  713.2	  547.3	 6888.0	...
289232	  713.3	  547.3	 6886.0	...
289233	  713.3	  547.2	 6885.0	...
289234	  713.3	  546.9	 6884.0	...
289235	  713.2	  546.8	 6886.0	...
289236	  713.1	  546.8	 6888.0	...
289237	  713.1	  546.9	 6888.0	...
289238	  713.0	  547.1	 6886.0	...
289239	  713.0	  547.0	 6884.0	...
289240	  713.1	  547.2	 6883.0	...
289241	  712.9	  547.4	 6883.0	...
289242	  712.7	  547.5	 6883.0	...
289243	  712.7	  547.4	 6883.0	...
289244	  712.9	  547.2	 6885.0	...
289245	  713.0	  547.2	 6889.0	...
289246	  712.8	  547.4	 6891.0	...
289247	  712.8	  547.6	 6892.0	...
289248	  712.9	  547.8	 6891.0	...
289249	  713.0	  547.8	 6889.0	...
289250	  713.1	  547.7	 6888.0	...
289251	  713.2	  547.6	 6892.0	...
289252	  713.3	  547.4	 6896.0	...
289253	  713.2	  547.4	 6899.0	...
289254	  713.2	  547.2	 6898.0	...
289255	  713.2	  547.1	 6896.0	...
289256	  713.2	  547.6	 6895.0	...
289257	  713.3	  548.1	 6894.0	...
289258	  713.4	  548.6	 6896.0	...
289259	  713.4	  548.3	 6900.0	...
289260	  713.3	  547.9	 6904.0	...
289261	  713.3	  547.5	 6904.0	...
289262	  713.3	  547.6	 6902.0	...
289263	  713.2	  547.8	 6900.0	...
289264	  713.2	  548.0	 6900.0	...
289265	  713.2	  547.9	 6900.0	...
289266	  713.4	  547.8	 6900.0	...
289267	  713.6	  547.8	 6903.0	...
289268	  713.8	  547.8	 6906.0	...
289269	  713.8	  547.7	 6909.0	...
289270	  713.7	  547.5	 6908.0	...
289271	  713.6	  547.5	 6906.0	...
289272	  713.5	  547.2	 6904.0	...
289273	  713.5	  546.9	 6903.0	...
289274	  713.5	  546.6	 6905.0	...
289275	  713.5	  546.6	 6907.0	...
289276	  713.6	  546.4	 6910.0	...
289277	  713.8	  546.8	 6912.0	...
289278	  714.0	  547.2	 6914.0	...
289279	  714.0	  547.3	 6917.0	...
289280	  713.9	  546.9	 6920.0	...
289281	  713.8	  546.5	 6922.0	...
289282	  713.8	  546.5	 6921.0	...
289283	  713.9	  546.5	 6920.0	...
289284	  714.0	  546.5	 6921.0	...
289285	  714.2	  546.5	 6924.0	...
289286	  714.1	  546.6	 6926.0	...
289287	  714.0	  546.6	 6927.0	...
289288	  713.9	  546.7	 6927.0	...
289289	  713.8	  546.6	 6927.0	...
289290	  713.8	  546.6	 6927.0	...
289291	  713.9	  546.6	 6928.0	...
289292	  713.9	  546.6	 6926.0	...
289293	  713.8	  546.5	 6925.0	...
289294	  713.6	  546.4	 6926.0	...
289295	  713.4	  546.5	 6927.0	...
289296	  713.2	  546.2	 6929.0	...
289297	  713.1	  545.9	 6930.0	...
289298	  712.7	  545.7	 6931.0	...
289299	  712.4	  545.9	 6932.0	...
289300	  712.0	  546.1	 6932.0	...
289301	  711.9	  546.3	 6935.0	...
289302	  711.9	  546.6	 6939.0	...
289303	  711.9	  547.0	 6944.0	...
289304	  711.9	  547.2	 6944.0	...
289305	  711.8	  547.0	 6943.0	...
289306	  711.7	  546.7	 6942.0	...
289307	  711.5	  546.5	 6941.0	...
289308	  711.4	  546.5	 6941.0	...
289309	  711.4	  546.1	 6940.0	...
289310	  711.3	  545.7	 6939.0	...
289311	  711.2	  545.6	 6938.0	...
289312	  711.3	  545.8	 6936.0	...
289313	  711.3	  545.9	 6937.0	...
289314	  711.4	  545.7	 6939.0	...
289315	  711.4	  545.5	 6941.0	...
289316	  711.5	  545.3	 6943.0	...
289317	  711.5	  545.1	 6945.0	...
289318	  711.5	  544.5	 6946.0	...
289319	  711.6	  544.0	 6945.0	...
289320	  711.7	  543.6	 6945.0	...
289321	  711.9	  543.6	 6945.0	...
289322	  711.9	  543.8	 6946.0	...
289323	  711.9	  543.8	 6947.0	...
289324	  711.8	  543.9	 6948.0	...
289325	  711.8	  543.9	 6948.0	...
289326	  711.9	  543.8	 6948.0	...
289327	  712.1	  543.8	 6947.0	...
289328	  712.3	  543.4	 6948.0	...
289329	  712.3	  543.0	 6948.0	...
289330	  712.1	  543.4	 6947.0	...
289331	  711.9	  544.2	 6945.0	...
289332	  712.0	  544.8	 6945.0	...
289333	  712.1	  544.6	 6946.0	...
289334	  712.2	  544.4	 6947.0	...
289335	  712.1	  543.9	 6949.0	...
289336	  712.1	  543.5	 6956.0	...
289337	  712.1	  543.2	 6962.0	...
289338	  712.2	  543.2	 6966.0	...
289339	  712.2	  543.3	 6965.0	...
289340	  712.2	  543.3	 6968.0	...
289341	  712.2	  542.9	 6971.0	...
289342	  712.1	  542.5	 6975.0	...
289343	  712.0	  542.2	 6974.0	...
289344	  712.2	  542.2	 6973.0	...
289345	  712.4	  542.2	 6973.0	...
289346	  712.4	  542.4	 6972.0	...
289347	  712.3	  542.5	 6972.0	...
289348	  712.1	  542.6	 6972.0	...
289349	  712.0	  542.6	 6973.0	...
289350	  712.3	  542.5	 6971.0	...
289351	  712.5	  542.5	 6968.0	...
289352	  712.6	  542.4	 6966.0	...
289353	  712.5	  542.4	 6969.0	...
289354	  712.3	  542.4	 6972.0	...
289355	  712.3	  542.4	 6971.0	...
289356	  712.2	  542.4	 6969.0	...
289357	  712.2	  542.7	 6968.0	...
289358	  712.2	  543.1	 6970.0	...
289359	  712.4	  543.2	 6971.0	...
289360	  712.5	  542.9	 6970.0	...
289361	  712.7	  542.6	 6972.0	...
289362	  712.7	  542.6	 6974.0	...
289363	  712.5	  542.6	 6977.0	...
289364	  712.3	  542.7	 6978.0	...
289365	  712.4	  542.7	 6981.0	...
289366	  712.7	  542.7	 6982.0	...
289367	  712.8	  542.6	 6984.0	...
289368	  712.6	  542.9	 6983.0	...
289369	  712.4	  543.1	 6982.0	...
289370	  712.3	  543.3	 6981.0	...
289371	  712.2	  542.9	 6979.0	...
289372	  712.0	  542.5	 6979.0	...
289373	  711.9	  542.2	 6982.0	...
289374	  711.9	  542.1	 6985.0	...
289375	  711.9	  542.2	 6988.0	...
289376	  711.9	  542.3	 6987.0	...
289377	  712.0	  542.6	 6987.0	...
289378	  712.0	  542.7	 6987.0	...
289379	  711.9	  542.6	 6986.0	...
289380	  711.9	  542.4	 6985.0	...
289381	  711.8	  542.2	 6984.0	...
289382	  711.7	  542.0	 6984.0	...
289383	  711.6	  541.9	 6984.0	...
289384	  711.6	  541.8	 6984.0	...
289385	  711.7	  541.8	 6987.0	...
289386	  711.8	  541.8	 6990.0	...
289387	  711.9	  541.8	 6990.0	...
289388	  711.9	  541.9	 6988.0	...
289389	  711.7	  542.0	 6986.0	...
289390	  711.4	  542.2	 6986.0	...
289391	  711.3	  542.2	 6986.0	...
289392	  711.6	  542.2	 6986.0	...
289393	  711.8	  542.2	 6991.0	...
289394	  711.7	  542.3	 6997.0	...
289395	  711.5	  542.4	 7002.0	...
289396	  711.3	  542.3	 7003.0	...
289397	  711.2	  542.3	 7003.0	...
289398	  711.2	  542.2	 7003.0	...
289399	  711.2	  542.2	 7001.0	...
289400	  711.3	  541.9	 6998.0	...
289401	  711.4	  541.5	 6997.0	...
289402	  711.5	  541.0	 6997.0	...
289403	  711.5	  540.9	 6997.0	...
289404	  711.4	  541.0	 7000.0	...
289405	  711.4	  541.1	 7002.0	...
289406	  711.4	  541.2	 7005.0	...
289407	  711.4	  541.2	 7006.0	...
289408	  711.4	  541.2	 7006.0	...
289409	  711.4	  541.2	 7006.0	...
289410	  711.4	  541.2	 7007.0	...
289411	  711.4	  540.9	 7009.0	...
289412	  711.4	  540.6	 7010.0	...
289413	  711.4	  540.2	 7009.0	...
289414	  711.3	  540.2	 7008.0	...
289415	  711.3	  540.2	 7008.0	...
289416	  711.3	  540.3	 7009.0	...
289417	  711.3	  540.3	 7010.0	...
289418	  711.2	  540.2	 7010.0	...
289419	  711.2	  540.2	 7011.0	...
289420	  711.4	  540.1	 7013.0	...
289421	  711.6	  540.2	 7013.0	...
289422	  711.7	  540.2	 7012.0	...
289423	  711.7	  539.9	 7012.0	...
289424	  711.7	  539.6	 7013.0	...
289425	  711.7	  539.4	 7015.0	...
289426	  711.8	  539.4	 7016.0	...
289427	  711.8	  539.5	 7015.0	...
289428	  711.8	  539.5	 7014.0	...
289429	  711.7	  539.3	 7014.0	...
289430	  711.6	  539.1	 7016.0	...
289431	  711.5	  538.8	 7017.0	...
289432	  711.7	  538.7	 7017.0	...
289433	  711.9	  538.9	 7017.0	...
289434	  712.1	  539.1	 7017.0	...
289435	  712.1	  539.0	 7019.0	...
289436	  712.0	  538.5	 7021.0	...
289437	  712.0	  538.2	 7024.0	...
289438	  712.1	  538.3	 7026.0	...
289439	  712.2	  538.1	 7027.0	...
289440	  712.2	  538.0	 7028.0	...
289441	  712.3	  538.4	 7025.0	...
289442	  712.3	  538.9	 7023.0	...
289443	  712.3	  539.1	 7020.0	...
289444	  712.2	  538.8	 7021.0	...
289445	  712.1	  538.6	 7021.0	...
289446	  712.0	  538.8	 7021.0	...
289447	  712.0	  538.8	 7023.0	...
289448	  712.1	  538.7	 7025.0	...
289449	  712.3	  539.0	 7027.0	...
289450	  712.0	  539.4	 7027.0	...
289451	  711.6	  539.3	 7028.0	...
289452	  711.2	  538.8	 7027.0	...
289453	  711.2	  538.5	 7026.0	...
289454	  711.3	  538.8	 7024.0	...
289455	  711.4	  539.2	 7023.0	...
289456	  711.6	  539.7	 7022.0	...
289457	  711.7	  540.2	 7022.0	...
289458	  711.8	  540.4	 7023.0	...
289459	  711.9	  540.5	 7024.0	...
289460	  711.9	  540.6	 7023.0	...
289461	  711.9	  540.7	 7022.0	...
289462	  711.8	  540.8	 7020.0	...
289463	  711.7	  540.8	 7019.0	...
289464	  711.7	  541.1	 7020.0	...
289465	  711.5	  541.3	 7022.0	...
289466	  711.4	  541.4	 7025.0	...
289467	  711.3	  541.2	 7028.0	...
289468	  711.3	  541.2	 7029.0	...
289469	  711.4	  541.3	 7030.0	...
289470	  711.4	  540.9	 7031.0	...
289471	  711.3	  540.4	 7031.0	...
289472	  711.0	  540.2	 7032.0	...
289473	  710.8	  540.6	 7030.0	...
MSG	289474 0000 _ Number Off
289474	  710.6	  541.0	 7028.0	...
289475	  710.8	  541.0	 7025.0	...
289476	  711.0	  540.9	 7025.0	...
289477	  711.2	  540.8	 7025.0	...
289478	  711.2	  540.7	 7025.0	...
289479	  711.3	  541.0	 7025.0	...
289480	  711.3	  541.2	 7024.0	...
289481	  711.3	  540.9	 7024.0	...
289482	  711.2	  540.3	 7027.0	...
289483	  711.4	  539.7	 7029.0	...
289484	  711.9	  539.7	 7029.0	...
289485	  712.4	  539.8	 7028.0	...
289486	  713.1	  539.8	 7026.0	...
289487	  713.7	  539.7	 7026.0	...
289488	  714.9	  539.5	 7025.0	...
289489	  716.0	  538.8	 7029.0	...
289490	  717.5	  538.1	 7034.0	...
289491	  718.4	  537.7	 7037.0	...
289492	  719.1	  537.6	 7034.0	...
289493	  719.4	  537.6	 7031.0	...
289494	  719.7	  537.5	 7031.0	...
289495	  719.7	  537.4	 7031.0	...
289496	  719.4	  537.5	 7032.0	...
289497	  719.1	  537.7	 7033.0	...
289498	  718.7	  538.0	 7034.0	...
289499	  718.6	  538.0	 7034.0	...
289500	  718.4	  537.9	 7033.0	...
289501	  718.0	  537.7	 7032.0	...
289502	  717.5	  537.5	 7031.0	...
289503	  717.0	  537.2	 7032.0	...
289504	  716.6	  536.8	 7034.0	...
289505	  716.4	  536.1	 7035.0	...
289506	  716.2	  535.7	 7035.0	...
289507	  716.3	  535.4	 7035.0	...
289508	  716.4	  535.4	 7037.0	...
289509	  716.4	  535.3	 7039.0	...
289510	  716.4	  535.2	 7040.0	...
289511	  716.4	  535.2	 7040.0	...
289512	  716.3	  535.2	 7040.0	...
289513	  716.2	  535.2	 7040.0	...
289514	  716.0	  535.1	 7041.0	...
289515	  715.9	  535.1	 7041.0	...
289516	  715.8	  535.0	 7042.0	...
289517	  715.9	  534.8	 7042.0	...
289518	  715.9	  534.5	 7042.0	...
289519	  716.1	  534.3	 7044.0	...
289520	  716.3	  534.5	 7046.0	...
289521	  716.6	  535.0	 7049.0	...
289522	  716.7	  535.9	 7049.0	...
289523	  716.7	  536.4	 7049.0	...
289524	  716.6	  536.5	 7045.0	...
289525	  716.2	  536.5	 7042.0	...
289526	  715.9	  536.5	 7044.0	...
289527	  715.7	  536.6	 7049.0	...
289528	  715.8	  536.7	 7054.0	...
289529	  715.9	  536.6	 7054.0	...
289530	  715.9	  536.6	 7049.0	...
289531	  715.9	  536.7	 7044.0	...
289532	  715.9	  536.7	 7040.0	...
289533	  716.0	  536.8	 7041.0	...
289534	  716.0	  536.9	 7042.0	...
289535	  716.0	  537.3	 7041.0	...
289536	  715.9	  538.1	 7040.0	...
289537	  715.7	  538.8	 7039.0	...
289538	  715.6	  539.6	 7039.0	...
289539	  715.6	  540.0	 7038.0	...
289540	  715.5	  540.5	 7036.0	...
289541	  715.5	  540.6	 7035.0	...
289542	  715.7	  541.2	 7036.0	...
289543	  716.0	  541.6	 7035.0	...
289544	  716.3	  542.2	 7035.0	...
289545	  716.6	  542.6	 7035.0	...
289546	  716.9	  543.1	 7036.0	...
289547	  716.9	  543.5	 7039.0	...
289548	  716.8	  543.6	 7042.0	...
289549	  717.1	  543.5	 7043.0	...
289550	  717.5	  543.7	 7040.0	...
289551	  717.8	  544.1	 7037.0	...
289552	  717.7	  545.1	 7030.0	...
289553	  717.6	  545.9	 7026.0	...
289554	  717.6	  546.8	 7025.0	...
289555	  717.7	  547.4	 7028.0	...
289556	  717.4	  548.1	 7029.0	...
289557	  717.0	  548.5	 7028.0	...
289558	  716.7	  548.8	 7026.0	...
289559	  716.6	  548.9	 7021.0	...
289560	  716.6	  549.5	 7017.0	...
289561	  716.7	  550.0	 7015.0	...
289562	  716.7	  550.5	 7017.0	...
289563	  716.7	  550.5	 7019.0	...
289564	  716.7	  551.0	 7018.0	...
289565	  717.0	  551.5	 7017.0	...
289566	  717.3	  552.2	 7017.0	...
289567	  717.6	  553.2	 7018.0	...
289568	  717.8	  554.2	 7017.0	...
289569	  717.8	  554.9	 7015.0	...
289570	  717.8	  554.9	 7012.0	...
289571	  717.8	  555.0	 7010.0	...
289572	  717.7	  555.3	 7010.0	...
289573	  717.7	  555.6	 7011.0	...
289574	  717.7	  555.7	 7011.0	...
289575	  717.5	  555.6	 7010.0	...
289576	  717.5	  555.8	 7008.0	...
289577	  717.5	  556.6	 7008.0	...
289578	  717.4	  557.7	 7004.0	...
289579	  717.3	  559.2	 7001.0	...
289580	  717.1	  560.3	 6994.0	...
289581	  717.0	  561.2	 6991.0	...
289582	  716.8	  561.3	 6990.0	...
289583	  716.7	  561.5	 6991.0	...
289584	  716.7	  561.6	 6993.0	...
289585	  716.7	  561.5	 6993.0	...
289586	  716.7	  561.8	 6989.0	...
289587	  716.7	  562.3	 6984.0	...
289588	  717.0	  562.9	 6977.0	...
289589	  717.3	  563.1	 6974.0	...
289590	  717.5	  563.1	 6972.0	...
289591	  717.6	  563.2	 6973.0	...
289592	  717.6	  563.4	 6973.0	...
289593	  717.6	  564.0	 6973.0	...
289594	  717.4	  564.6	 6974.0	...
289595	  717.2	  565.2	 6975.0	...
289596	  717.0	  565.4	 6976.0	...
289597	  716.9	  565.5	 6976.0	...
289598	  717.0	  565.6	 6975.0	...
289599	  717.3	  565.7	 6972.0	...
289600	  717.6	  565.9	 6970.0	...
289601	  717.9	  566.0	 6971.0	...
289602	  717.9	  566.2	 6974.0	...
289603	  717.9	  566.9	 6978.0	...
289604	  718.1	  567.6	 6975.0	...
289605	  718.3	  568.1	 6972.0	...
289606	  718.5	  568.1	 6970.0	...
289607	  718.8	  568.4	 6972.0	...
289608	  718.8	  568.6	 6975.0	...
289609	  719.0	  569.2	 6972.0	...
289610	  718.8	  569.6	 6969.0	...
289611	  718.6	  570.0	 6965.0	...
289612	  718.3	  570.1	 6966.0	...
289613	  718.3	  570.1	 6966.0	...
289614	  718.2	  569.8	 6966.0	...
289615	  718.1	  569.4	 6963.0	...
289616	  718.3	  569.0	 6961.0	...
289617	  718.6	  569.0	 6959.0	...
289618	  718.9	  568.9	 6959.0	...
289619	  719.0	  568.9	 6960.0	...
289620	  718.8	  569.3	 6961.0	...
289621	  718.7	  569.8	 6962.0	...
289622	  718.5	  570.3	 6965.0	...
289623	  718.4	  570.3	 6967.0	...
289624	  718.2	  570.1	 6970.0	...
289625	  718.2	  569.9	 6971.0	...
289626	  718.2	  569.9	 6965.0	...
289627	  718.3	  570.1	 6959.0	...
289628	  718.3	  570.3	 6952.0	...
289629	  718.3	  570.4	 6953.0	...
289630	  718.3	  570.6	 6953.0	...
289631	  718.3	  570.5	 6951.0	...
289632	  718.4	  570.6	 6950.0	...
289633	  718.3	  570.7	 6949.0	...
289634	  718.2	  571.3	 6950.0	...
289635	  718.1	  571.7	 6951.0	...
289636	  718.1	  572.2	 6952.0	...
289637	  718.2	  572.4	 6951.0	...
289638	  718.3	  572.6	 6949.0	...
289639	  718.4	  572.8	 6947.0	...
289640	  718.4	  572.9	 6950.0	...
289641	  718.4	  573.0	 6952.0	...
289642	  718.4	  572.9	 6956.0	...
289643	  718.4	  572.9	 6957.0	...
289644	  718.5	  573.0	 6956.0	...
289645	  718.5	  572.7	 6954.0	...
289646	  718.5	  572.5	 6954.0	...
289647	  718.5	  572.4	 6956.0	...
289648	  718.6	  572.6	 6958.0	...
289649	  718.6	  572.9	 6959.0	...
289650	  718.6	  572.6	 6959.0	...
289651	  718.8	  572.3	 6957.0	...
289652	  718.9	  572.0	 6956.0	...
289653	  719.1	  572.0	 6954.0	...
289654	  719.5	  572.0	 6954.0	...
289655	  720.0	  571.5	 6955.0	...
289656	  720.6	  570.8	 6956.0	...
289657	  720.7	  570.2	 6957.0	...
289658	  720.6	  570.0	 6957.0	...
289659	  720.5	  569.9	 6958.0	...
289660	  720.4	  569.8	 6958.0	...
289661	  720.1	  569.8	 6960.0	...
289662	  719.9	  570.0	 6960.0	...
289663	  719.6	  570.1	 6957.0	...
289664	  719.6	  570.0	 6954.0	...
289665	  719.6	  569.7	 6953.0	...
289666	  719.4	  569.3	 6955.0	...
289667	  719.2	  569.1	 6958.0	...
289668	  719.1	  568.9	 6958.0	...
289669	  719.3	  569.0	 6955.0	...
289670	  719.4	  569.1	 6951.0	...
289671	  719.3	  568.6	 6954.0	...
289672	  718.8	  568.0	 6961.0	...
289673	  718.3	  568.0	 6968.0	...
289674	  718.2	  568.5	 6967.0	...
289675	  718.2	  568.8	 6967.0	...
289676	  718.2	  568.6	 6969.0	...
289677	  718.3	  568.3	 6970.0	...
289678	  718.5	  568.3	 6969.0	...
289679	  718.6	  568.2	 6967.0	...
289680	  718.7	  568.0	 6967.0	...
289681	  718.9	  567.4	 6970.0	...
289682	  719.0	  566.9	 6973.0	...
289683	  719.1	  566.3	 6978.0	...
289684	  719.3	  566.2	 6982.0	...
MSG	289685 0000 _ Number On
289685	  719.5	  565.9	 6985.0	...
289686	  719.5	  565.7	 6985.0	...
289687	  719.3	  565.3	 6987.0	...
289688	  719.1	  565.2	 6989.0	...
289689	  719.0	  565.1	 6989.0	...
289690	  718.8	  565.0	 6987.0	...
289691	  718.7	  564.9	 6985.0	...
289692	  718.7	  564.7	 6986.0	...
289693	  718.9	  564.7	 6985.0	...
289694	  719.0	  564.8	 6982.0	...
289695	  718.9	  565.0	 6978.0	...
289696	  718.9	  565.1	 6974.0	...
289697	  719.0	  564.4	 6973.0	...
289698	  719.1	  563.5	 6976.0	...
289699	  719.3	  562.8	 6982.0	...
289700	  719.3	  563.1	 6988.0	...
289701	  719.2	  563.4	 6991.0	...
289702	  719.2	  563.4	 6993.0	...
289703	  719.3	  563.1	 6997.0	...
289704	  719.5	  562.5	 7000.0	...
289705	  720.1	  561.9	 7001.0	...
289706	  720.5	  561.6	 7001.0	...
289707	  720.8	  561.2	 7001.0	...
289708	  720.4	  560.8	 7001.0	...
289709	  720.0	  560.3	 7001.0	...
289710	  719.7	  560.0	 6996.0	...
289711	  719.7	  559.7	 6991.0	...
289712	  719.8	  559.6	 6986.0	...
289713	  719.7	  559.5	 6986.0	...
289714	  719.6	  559.5	 6986.0	...
289715	  719.6	  559.5	 6986.0	...
289716	  719.8	  559.5	 6987.0	...
289717	  720.0	  559.5	 6987.0	...
289718	  720.3	  559.4	 6987.0	...
289719	  720.4	  559.4	 6989.0	...
289720	  720.4	  559.5	 6992.0	...
289721	  720.3	  559.6	 6996.0	...
289722	  720.2	  559.6	 6998.0	...
289723	  720.2	  559.7	 7000.0	...
289724	  720.2	  559.6	 7001.0	...
289725	  720.3	  559.5	 7002.0	...
289726	  720.4	  559.2	 7003.0	...
289727	  720.5	  558.4	 7004.0	...
289728	  720.6	  557.4	 7006.0	...
289729	  720.6	  556.8	 7007.0	...
289730	  720.6	  556.8	 7008.0	...
289731	  720.5	  557.0	 7008.0	...
289732	  720.2	  557.0	 7003.0	...
289733	  719.8	  556.8	 6998.0	...
289734	  719.5	  556.5	 6992.0	...
289735	  719.5	  556.2	 6992.0	...
289736	  719.6	  555.8	 6992.0	...
289737	  719.6	  555.4	 6991.0	...
289738	  719.7	  555.0	 6991.0	...
289739	  719.7	  555.0	 6991.0	...
289740	  719.8	  555.1	 6991.0	...
289741	  719.8	  555.1	 6991.0	...
289742	  719.8	  555.2	 6992.0	...
289743	  719.8	  555.3	 6992.0	...
289744	  719.8	  555.4	 6992.0	...
289745	  719.9	  555.4	 6992.0	...
289746	  719.8	  555.4	 6992.0	...
289747	  719.6	  555.5	 6994.0	...
289748	  719.4	  555.6	 6995.0	...
289749	  719.3	  555.6	 6996.0	...
289750	  719.3	  555.6	 6997.0	...
289751	  719.5	  555.6	 6997.0	...
289752	  719.6	  555.6	 6997.0	...
289753	  719.7	  555.6	 6997.0	...
289754	  719.5	  555.7	 6997.0	...
289755	  719.4	  555.6	 6997.0	...
289756	  719.4	  555.6	 6997.0	...
289757	  719.3	  555.4	 7001.0	...
289758	  719.5	  555.3	 7006.0	...
289759	  719.8	  555.3	 7008.0	...
289760	  720.0	  555.0	 7006.0	...
289761	  720.0	  554.7	 7004.0	...
289762	  719.9	  554.4	 7004.0	...
289763	  719.9	  554.4	 7004.0	...
289764	  719.9	  554.0	 7004.0	...
289765	  719.8	  553.6	 7004.0	...
289766	  720.0	  553.3	 7003.0	...
289767	  720.1	  553.2	 7002.0	...
289768	  720.2	  553.2	 7002.0	...
289769	  720.1	  553.2	 7004.0	...
289770	  720.3	  553.3	 7006.0	...
289771	  720.7	  553.4	 7008.0	...
289772	  721.1	  553.6	 7011.0	...
289773	  721.4	  553.8	 7012.0	...
289774	  721.5	  554.1	 7009.0	...
289775	  721.4	  554.3	 7007.0	...
289776	  721.2	  554.5	 7006.0	...
289777	  721.0	  554.9	 7004.0	...
289778	  721.0	  555.2	 7002.0	...
289779	  720.9	  555.3	 7000.0	...
289780	  720.8	  555.1	 7002.0	...
289781	  720.7	  555.2	 7002.0	...
289782	  720.5	  555.5	 6999.0	...
289783	  720.6	  556.0	 6996.0	...
289784	  720.7	  556.1	 6995.0	...
289785	  720.7	  556.4	 6998.0	...
289786	  720.7	  556.5	 7002.0	...
289787	  720.6	  556.0	 7003.0	...
289788	  720.5	  555.4	 7005.0	...
289789	  720.3	  554.9	 7004.0	...
289790	  720.1	  555.0	 7003.0	...
289791	  719.7	  554.8	 7004.0	...
289792	  719.5	  554.5	 7006.0	...
289793	  719.4	  554.3	 7009.0	...
289794	  719.4	  554.2	 7009.0	...
289795	  719.6	  554.1	 7010.0	...
289796	  719.6	  553.9	 7010.0	...
289797	  720.0	  553.4	 7011.0	...
289798	  720.5	  553.1	 7010.0	...
289799	  721.0	  553.1	 7007.0	...
289800	  721.2	  553.4	 7005.0	...
289801	  721.4	  553.1	 7002.0	...
289802	  721.5	  552.8	 7003.0	...
289803	  721.7	  552.6	 7005.0	...
289804	  721.7	  552.8	 7007.0	...
289805	  721.6	  552.8	 7007.0	...
289806	  721.5	  552.7	 7007.0	...
289807	  721.5	  552.8	 7007.0	...
289808	  721.5	  553.2	 7006.0	...
289809	  721.5	  553.6	 7006.0	...
289810	  721.5	  553.6	 7006.0	...
289811	  721.2	  553.6	 7005.0	...
289812	  721.0	  553.5	 7006.0	...
289813	  720.7	  553.5	 7007.0	...
289814	  720.8	  553.5	 7008.0	...
289815	  720.9	  553.5	 7009.0	...
289816	  721.0	  553.6	 7011.0	...
289817	  721.1	  553.3	 7014.0	...
289818	  721.0	  552.9	 7016.0	...
289819	  721.0	  552.5	 7016.0	...
289820	  720.9	  552.1	 7015.0	...
289821	  721.0	  551.6	 7014.0	...
289822	  721.2	  551.2	 7014.0	...
289823	  721.3	  550.5	 7014.0	...
289824	  721.3	  549.9	 7014.0	...
289825	  721.5	  549.3	 7014.0	...
289826	  721.7	  549.3	 7017.0	...
289827	  721.9	  549.4	 7019.0	...
289828	  721.9	  548.6	 7022.0	...
289829	  721.9	  547.8	 7022.0	...
289830	  721.7	  547.0	 7021.0	...
289831	  721.7	  547.1	 7019.0	...
289832	  721.7	  547.2	 7018.0	...
289833	  721.7	  547.2	 7020.0	...
289834	  721.7	  546.7	 7022.0	...
289835	  721.5	  546.2	 7024.0	...
289836	  721.3	  546.0	 7024.0	...
289837	  721.1	  546.0	 7024.0	...
289838	  721.0	  545.9	 7024.0	...
289839	  721.1	  545.7	 7024.0	...
289840	  721.0	  545.6	 7023.0	...
289841	  720.9	  545.7	 7023.0	...
289842	  720.7	  545.7	 7026.0	...
289843	  720.8	  545.6	 7031.0	...
289844	  720.8	  545.2	 7036.0	...
289845	  720.9	  544.7	 7037.0	...
289846	  720.8	  544.2	 7038.0	...
289847	  720.7	  543.9	 7038.0	...
289848	  720.9	  543.9	 7039.0	...
289849	  721.2	  543.8	 7041.0	...
289850	  721.5	  543.6	 7041.0	...
289851	  721.4	  543.0	 7041.0	...
289852	  721.4	  542.4	 7043.0	...
289853	  721.6	  541.6	 7045.0	...
289854	  721.8	  541.0	 7048.0	...
289855	  721.9	  540.6	 7049.0	...
289856	  721.8	  540.1	 7050.0	...
289857	  721.6	  539.9	 7051.0	...
289858	  721.4	  539.5	 7051.0	...
289859	  721.4	  539.2	 7051.0	...
289860	  721.3	  539.4	 7049.0	...
289861	  721.4	  539.7	 7047.0	...
289862	  721.3	  539.6	 7045.0	...
289863	  721.2	  539.1	 7045.0	...
289864	  721.0	  538.6	 7048.0	...
289865	  721.0	  538.6	 7050.0	...
289866	  720.9	  538.4	 7051.0	...
289867	  720.8	  538.4	 7054.0	...
289868	  720.7	  538.3	 7056.0	...
289869	  720.6	  538.3	 7059.0	...
289870	  720.4	  538.3	 7058.0	...
289871	  720.2	  538.2	 7057.0	...
289872	  720.1	  538.1	 7059.0	...
289873	  720.2	  538.0	 7063.0	...
289874	  720.5	  538.2	 7069.0	...
289875	  720.6	  538.3	 7073.0	...
289876	  720.6	  538.3	 7073.0	...
289877	  720.3	  538.2	 7071.0	...
289878	  720.0	  538.1	 7069.0	...
289879	  720.1	  538.0	 7071.0	...
289880	  720.3	  537.9	 7072.0	...
289881	  720.4	  538.0	 7073.0	...
289882	  720.4	  538.2	 7073.0	...
289883	  720.4	  538.3	 7073.0	...
289884	  720.6	  538.1	 7073.0	...
289885	  720.9	  537.8	 7073.0	...
289886	  721.2	  537.5	 7073.0	...
289887	  721.3	  537.4	 7073.0	...
289888	  721.2	  537.3	 7072.0	...
289889	  721.1	  537.2	 7072.0	...
289890	  721.0	  537.3	 7071.0	...
289891	  720.8	  537.2	 7071.0	...
289892	  720.6	  537.2	 7072.0	...
289893	  720.4	  537.2	 7068.0	...
289894	  720.5	  537.2	 7064.0	...
289895	  720.7	  537.1	 7060.0	...
289896	  721.0	  537.0	 7059.0	...
289897	  721.3	  536.9	 7061.0	...
289898	  721.3	  536.9	 7063.0	...
289899	  721.3	  536.8	 7065.0	...
289900	  721.2	  536.8	 7067.0	...
289901	  721.3	  536.8	 7068.0	...
289902	  721.5	  536.7	 7069.0	...
289903	  721.7	  536.6	 7069.0	...
289904	  721.9	  536.7	 7068.0	...
289905	  721.7	  537.0	 7067.0	...
289906	  721.6	  537.3	 7068.0	...
289907	  721.7	  537.4	 7069.0	...
289908	  722.0	  537.4	 7070.0	...
289909	  722.0	  537.4	 7070.0	...
289910	  721.8	  537.4	 7068.0	...
289911	  721.6	  537.4	 7065.0	...
289912	  721.8	  537.4	 7068.0	...
289913	  721.8	  537.2	 7072.0	...
289914	  721.7	  537.1	 7077.0	...
289915	  721.5	  536.9	 7077.0	...
289916	  721.6	  536.8	 7073.0	...
289917	  721.6	  536.9	 7069.0	...
289918	  721.6	  537.0	 7065.0	...
289919	  721.2	  537.1	 7065.0	...
289920	  720.9	  537.6	 7065.0	...
289921	  720.5	  538.1	 7065.0	...
289922	  720.6	  538.6	 7063.0	...
289923	  720.5	  538.9	 7062.0	...
289924	  720.5	  539.3	 7060.0	...
289925	  720.6	  539.6	 7059.0	...
289926	  720.6	  539.6	 7059.0	...
289927	  720.7	  539.5	 7056.0	...
289928	  720.7	  539.5	 7054.0	...
289929	  720.7	  539.4	 7052.0	...
289930	  720.7	  539.4	 7054.0	...
289931	  720.8	  539.1	 7056.0	...
289932	  720.9	  538.8	 7058.0	...
289933	  721.1	  538.4	 7059.0	...
289934	  721.2	  538.3	 7059.0	...
289935	  721.2	  538.2	 7058.0	...
289936	  721.2	  538.1	 7060.0	...
289937	  721.1	  537.7	 7062.0	...
289938	  721.0	  537.3	 7064.0	...
289939	  720.9	  536.9	 7063.0	...
289940	  720.7	  537.0	 7062.0	...
289941	  720.5	  537.0	 7063.0	...
289942	  720.5	  537.2	 7061.0	...
289943	  720.6	  537.5	 7059.0	...
289944	  720.7	  538.2	 7058.0	...
289945	  720.7	  538.7	 7058.0	...
289946	  720.8	  539.1	 7059.0	...
289947	  720.8	  539.1	 7059.0	...
289948	  720.9	  539.2	 7059.0	...
289949	  721.0	  539.3	 7058.0	...
289950	  720.6	  539.3	 7057.0	...
289951	  720.2	  539.7	 7054.0	...
289952	  719.9	  540.0	 7052.0	...
289953	  720.0	  540.3	 7051.0	...
289954	  720.0	  540.1	 7054.0	...
289955	  720.0	  540.0	 7057.0	...
289956	  719.9	  540.0	 7059.0	...
289957	  719.8	  540.2	 7058.0	...
289958	  720.0	  540.4	 7057.0	...
289959	  720.0	  540.4	 7057.0	...
289960	  720.1	  540.3	 7057.0	...
289961	  720.4	  540.0	 7059.0	...
289962	  720.7	  539.7	 7062.0	...
289963	  721.3	  539.4	 7063.0	...
289964	  721.4	  539.5	 7062.0	...
289965	  721.5	  539.5	 7060.0	...
289966	  721.3	  539.4	 7059.0	...
289967	  721.0	  539.2	 7059.0	...
289968	  720.8	  539.0	 7059.0	...
289969	  720.7	  539.0	 7061.0	...
289970	  720.8	  539.0	 7062.0	...
289971	  720.9	  539.0	 7063.0	...
289972	  720.9	  539.1	 7062.0	...
289973	  720.8	  539.5	 7061.0	...
289974	  721.0	  540.0	 7057.0	...
289975	  721.1	  540.4	 7054.0	...
289976	  721.2	  540.5	 7052.0	...
289977	  721.0	  540.5	 7052.0	...
289978	  720.8	  540.6	 7051.0	...
289979	  720.5	  540.7	 7051.0	...
289980	  720.4	  540.9	 7051.0	...
289981	  720.3	  541.0	 7051.0	...
289982	  720.4	  541.1	 7051.0	...
289983	  720.5	  541.6	 7050.0	...
289984	  720.6	  542.0	 7048.0	...
289985	  720.9	  542.5	 7044.0	...
289986	  721.2	  542.4	 7041.0	...
289987	  721.5	  542.8	 7037.0	...
289988	  721.3	  543.2	 7035.0	...
289989	  721.0	  543.7	 7036.0	...
MSG	289990 0000 _ Number Off
289990	  720.6	  543.9	 7039.0	...
289991	  720.4	  544.1	 7040.0	...
289992	  720.4	  544.1	 7038.0	...
289993	  720.8	  543.8	 7037.0	...
289994	  721.3	  543.7	 7037.0	...
289995	  721.8	  543.7	 7037.0	...
289996	  721.8	  544.0	 7035.0	...
289997	  721.8	  544.5	 7034.0	...
289998	  721.8	  545.0	 7034.0	...
289999	  721.9	  545.3	 7035.0	...
290000	  721.9	  545.5	 7035.0	...
290001	  722.0	  545.7	 7035.0	...
290002	  722.1	  545.9	 7035.0	...
290003	  722.2	  545.6	 7038.0	...
290004	  722.3	  545.3	 7041.0	...
290005	  722.3	  544.8	 7043.0	...
290006	  722.2	  544.7	 7040.0	...
290007	  722.3	  544.6	 7037.0	...
290008	  722.4	  544.5	 7033.0	...
290009	  722.2	  544.4	 7031.0	...
290010	  722.1	  544.4	 7031.0	...
290011	  722.1	  544.5	 7033.0	...
290012	  722.3	  544.5	 7035.0	...
290013	  722.6	  544.4	 7034.0	...
290014	  722.7	  544.3	 7033.0	...
290015	  722.8	  544.1	 7033.0	...
290016	  722.8	  544.1	 7032.0	...
290017	  722.9	  544.1	 7032.0	...
290018	  723.0	  544.1	 7031.0	...
290019	  723.0	  543.9	 7032.0	...
290020	  723.0	  543.5	 7034.0	...
290021	  723.1	  543.2	 7035.0	...
290022	  723.2	  543.4	 7034.0	...
290023	  723.2	  543.8	 7031.0	...
290024	  723.0	  544.2	 7029.0	...
290025	  722.7	  544.3	 7029.0	...
290026	  722.6	  544.3	 7028.0	...
290027	  722.6	  544.2	 7028.0	...
290028	  722.8	  544.0	 7027.0	...
290029	  723.1	  544.2	 7027.0	...
290030	  723.3	  544.6	 7027.0	...
290031	  723.3	  545.0	 7026.0	...
290032	  723.4	  545.1	 7026.0	...
290033	  723.4	  545.3	 7029.0	...
290034	  723.5	  545.5	 7031.0	...
290035	  723.2	  545.8	 7033.0	...
290036	  722.8	  545.9	 7032.0	...
290037	  722.6	  545.7	 7032.0	...
290038	  722.7	  545.6	 7032.0	...
290039	  722.8	  545.8	 7032.0	...
290040	  722.9	  546.1	 7030.0	...
290041	  723.0	  546.5	 7029.0	...
290042	  723.0	  546.7	 7028.0	...
290043	  723.1	  546.9	 7028.0	...
290044	  723.0	  547.2	 7028.0	...
290045	  722.8	  547.3	 7024.0	...
290046	  722.7	  547.4	 7021.0	...
290047	  722.7	  547.5	 7022.0	...
290048	  722.7	  547.7	 7027.0	...
290049	  722.7	  547.7	 7029.0	...
290050	  722.8	  547.7	 7028.0	...
290051	  722.9	  547.6	 7028.0	...
290052	  723.4	  547.5	 7031.0	...
290053	  723.7	  547.5	 7032.0	...
290054	  723.7	  547.6	 7032.0	...
290055	  723.3	  547.6	 7032.0	...
290056	  723.0	  547.8	 7032.0	...
290057	  723.1	  548.0	 7032.0	...
290058	  723.1	  548.1	 7030.0	...
290059	  723.1	  548.1	 7027.0	...
290060	  723.0	  548.1	 7026.0	...
290061	  723.1	  548.2	 7027.0	...
290062	  723.2	  548.2	 7032.0	...
290063	  723.3	  548.3	 7037.0	...
290064	  723.3	  548.2	 7040.0	...
290065	  723.4	  548.1	 7037.0	...
290066	  723.4	  548.0	 7034.0	...
290067	  723.5	  547.9	 7032.0	...
290068	  723.5	  547.8	 7032.0	...
290069	  723.5	  547.7	 7033.0	...
290070	  723.5	  547.5	 7034.0	...
290071	  723.5	  547.4	 7034.0	...
290072	  723.5	  547.3	 7034.0	...
290073	  723.5	  547.4	 7035.0	...
290074	  723.6	  547.4	 7037.0	...
290075	  723.7	  547.4	 7039.0	...
290076	  723.8	  547.4	 7039.0	...
290077	  723.7	  547.5	 7037.0	...
290078	  723.6	  547.4	 7037.0	...
290079	  723.7	  547.3	 7039.0	...
290080	  723.8	  547.2	 7040.0	...
290081	  723.9	  547.3	 7038.0	...
290082	  724.0	  547.3	 7037.0	...
290083	  724.1	  547.2	 7037.0	...
290084	  724.2	  547.3	 7037.0	...
290085	  724.2	  547.6	 7037.0	...
290086	  724.4	  548.0	 7037.0	...
290087	  724.6	  548.2	 7036.0	...
290088	  724.7	  548.4	 7034.0	...
290089	  724.7	  548.4	 7033.0	...
290090	  724.7	  547.9	 7034.0	...
290091	  724.6	  547.4	 7035.0	...
290092	  724.5	  547.4	 7036.0	...
290093	  724.5	  547.9	 7036.0	...
290094	  724.6	  548.6	 7035.0	...
290095	  724.8	  548.8	 7031.0	...
290096	  725.0	  549.0	 7026.0	...
290097	  725.1	  549.0	 7022.0	...
290098	  725.2	  549.0	 7021.0	...
290099	  725.4	  548.6	 7020.0	...
290100	  725.6	  548.3	 7020.0	...
290101	  725.7	  548.1	 7022.0	...
290102	  725.5	  548.1	 7025.0	...
290103	  725.1	  548.0	 7029.0	...
290104	  724.7	  547.9	 7030.0	...
290105	  724.5	  547.6	 7031.0	...
290106	  724.5	  547.5	 7034.0	...
290107	  724.5	  547.4	 7037.0	...
290108	  724.5	  547.4	 7037.0	...
290109	  724.5	  547.4	 7035.0	...
290110	  724.6	  547.3	 7033.0	...
290111	  724.7	  547.3	 7035.0	...
290112	  724.7	  547.3	 7036.0	...
290113	  724.8	  547.5	 7037.0	...
290114	  725.0	  547.7	 7035.0	...
290115	  725.4	  547.8	 7033.0	...
290116	  725.8	  547.8	 7031.0	...
290117	  726.2	  547.7	 7030.0	...
290118	  726.4	  547.6	 7031.0	...
290119	  726.1	  547.5	 7031.0	...
290120	  725.8	  547.4	 7031.0	...
290121	  725.4	  547.3	 7033.0	...
290122	  725.2	  547.0	 7035.0	...
290123	  725.0	  546.7	 7036.0	...
290124	  724.9	  546.4	 7037.0	...
290125	  724.8	  546.2	 7038.0	...
290126	  724.6	  545.5	 7042.0	...
290127	  724.5	  544.7	 7044.0	...
290128	  724.5	  544.0	 7047.0	...
290129	  724.6	  544.0	 7049.0	...
290130	  724.9	  544.1	 7052.0	...
290131	  725.1	  544.6	 7053.0	...
290132	  725.4	  545.2	 7053.0	...
290133	  725.5	  545.6	 7052.0	...
290134	  725.5	  545.5	 7053.0	...
290135	  725.6	  545.3	 7054.0	...
290136	  725.6	  545.2	 7051.0	...
290137	  725.7	  545.1	 7048.0	...
290138	  725.7	  545.0	 7046.0	...
290139	  725.6	  544.9	 7047.0	...
290140	  725.6	  544.1	 7049.0	...
290141	  725.6	  543.4	 7049.0	...
290142	  725.6	  542.8	 7049.0	...
290143	  725.6	  542.9	 7048.0	...
290144	  725.7	  543.0	 7047.0	...
290145	  725.7	  543.1	 7049.0	...
290146	  725.5	  543.1	 7051.0	...
290147	  725.2	  543.1	 7054.0	...
290148	  724.9	  543.1	 7055.0	...
290149	  724.8	  543.3	 7055.0	...
290150	  724.9	  543.4	 7056.0	...
290151	  725.0	  543.5	 7056.0	...
290152	  725.2	  543.0	 7056.0	...
290153	  725.5	  542.5	 7056.0	...
290154	  726.0	  541.8	 7057.0	...
290155	  726.1	  541.6	 7057.0	...
290156	  726.2	  541.5	 7058.0	...
290157	  725.9	  541.6	 7057.0	...
290158	  725.7	  542.1	 7056.0	...
290159	  725.5	  542.5	 7056.0	...
290160	  725.5	  542.8	 7056.0	...
290161	  725.4	  542.5	 7056.0	...
290162	  725.4	  542.1	 7056.0	...
290163	  725.8	  541.8	 7055.0	...
290164	  726.1	  542.0	 7055.0	...
290165	  726.4	  542.1	 7055.0	...
290166	  726.1	  542.2	 7055.0	...
290167	  725.9	  542.1	 7054.0	...
290168	  725.7	  542.3	 7052.0	...
290169	  725.8	  542.5	 7050.0	...
290170	  725.9	  542.8	 7049.0	...
290171	  725.9	  542.9	 7049.0	...
290172	  725.8	  543.0	 7050.0	...
290173	  725.8	  543.1	 7051.0	...
290174	  725.7	  543.1	 7053.0	...
290175	  725.8	  543.1	 7055.0	...
290176	  725.8	  542.9	 7057.0	...
290177	  725.8	  542.7	 7057.0	...
290178	  725.7	  542.6	 7055.0	...
290179	  725.9	  542.5	 7053.0	...
290180	  726.0	  542.3	 7052.0	...
290181	  726.2	  542.1	 7051.0	...
290182	  726.2	  542.2	 7051.0	...
290183	  726.2	  542.6	 7049.0	...
290184	  726.2	  543.0	 7048.0	...
290185	  726.3	  543.1	 7048.0	...
290186	  726.2	  542.8	 7047.0	...
290187	  726.4	  542.5	 7045.0	...
290188	  726.6	  542.1	 7042.0	...
290189	  726.7	  542.0	 7041.0	...
290190	  726.7	  542.0	 7041.0	...
290191	  726.6	  541.8	 7045.0	...
290192	  726.7	  541.6	 7049.0	...
290193	  726.9	  541.3	 7052.0	...
290194	  727.1	  541.2	 7051.0	...
290195	  727.0	  541.4	 7049.0	...
290196	  727.0	  541.6	 7047.0	...
290197	  727.0	  541.8	 7046.0	...
290198	  727.0	  541.8	 7046.0	...
290199	  727.1	  541.7	 7046.0	...
MSG	290200 0000 _ Number On
290200	  727.1	  541.4	 7045.0	...
290201	  726.9	  541.1	 7045.0	...
290202	  726.7	  540.6	 7045.0	...
290203	  726.8	  540.4	 7045.0	...
290204	  727.0	  540.3	 7044.0	...
290205	  727.2	  540.4	 7040.0	...
290206	  727.1	  540.5	 7037.0	...
290207	  727.1	  540.5	 7035.0	...
290208	  727.0	  540.5	 7032.0	...
290209	  727.0	  540.5	 7030.0	...
290210	  727.0	  540.4	 7028.0	...
290211	  727.0	  540.7	 7029.0	...
290212	  727.0	  541.1	 7030.0	...
290213	  727.2	  541.5	 7031.0	...
290214	  727.3	  541.7	 7032.0	...
290215	  727.7	  542.0	 7033.0	...
290216	  727.9	  542.2	 7033.0	...
290217	  728.0	  542.3	 7034.0	...
290218	  728.0	  542.3	 7034.0	...
290219	  728.0	  542.3	 7034.0	...
290220	  727.9	  542.2	 7034.0	...
290221	  727.8	  542.0	 7034.0	...
290222	  727.7	  541.9	 7034.0	...
290223	  727.6	  541.6	 7035.0	...
290224	  727.6	  541.2	 7034.0	...
290225	  727.7	  540.8	 7034.0	...
290226	  727.8	  540.8	 7035.0	...
290227	  727.9	  540.9	 7038.0	...
290228	  727.9	  540.9	 7043.0	...
290229	  727.8	  541.0	 7046.0	...
290230	  727.6	  541.3	 7046.0	...
290231	  727.4	  541.6	 7046.0	...
290232	  727.5	  541.4	 7046.0	...
290233	  727.7	  541.1	 7046.0	...
290234	  728.0	  540.8	 7047.0	...
290235	  728.1	  540.8	 7047.0	...
290236	  728.2	  540.6	 7046.0	...
290237	  728.4	  540.4	 7046.0	...
290238	  728.6	  540.2	 7044.0	...
290239	  728.8	  540.2	 7041.0	...
290240	  729.0	  540.1	 7039.0	...
290241	  729.0	  539.9	 7038.0	...
290242	  729.0	  539.5	 7037.0	...
290243	  729.0	  539.2	 7035.0	...
290244	  729.1	  538.8	 7035.0	...
290245	  729.3	  538.6	 7036.0	...
290246	  729.2	  538.4	 7037.0	...
290247	  729.0	  538.6	 7034.0	...
290248	  728.6	  538.9	 7029.0	...
290249	  728.5	  538.9	 7023.0	...
290250	  728.6	  538.7	 7021.0	...
290251	  728.9	  538.4	 7021.0	...
290252	  729.2	  538.3	 7022.0	...
290253	  729.3	  538.3	 7023.0	...
290254	  729.3	  538.5	 7025.0	...
290255	  729.3	  538.8	 7025.0	...
290256	  729.3	  539.0	 7024.0	...
290257	  729.3	  538.9	 7024.0	...
290258	  729.4	  538.9	 7024.0	...
290259	  729.4	  539.0	 7024.0	...
290260	  729.5	  539.0	 7024.0	...
290261	  729.6	  539.0	 7022.0	...
290262	  729.9	  538.9	 7021.0	...
290263	  730.1	  539.0	 7019.0	...
290264	  730.3	  539.0	 7019.0	...
290265	  730.3	  539.0	 7020.0	...
290266	  730.3	  539.1	 7023.0	...
290267	  730.2	  539.2	 7025.0	...
290268	  729.6	  539.3	 7026.0	...
290269	  729.1	  538.9	 7025.0	...
290270	  728.7	  538.5	 7026.0	...
290271	  728.7	  538.2	 7026.0	...
290272	  728.9	  538.3	 7026.0	...
290273	  729.0	  538.4	 7029.0	...
290274	  729.2	  538.3	 7033.0	...
290275	  729.2	  538.3	 7033.0	...
290276	  729.3	  538.3	 7030.0	...
290277	  729.4	  538.3	 7027.0	...
290278	  729.5	  538.3	 7027.0	...
290279	  729.5	  538.2	 7027.0	...
290280	  729.5	  538.1	 7027.0	...
290281	  729.4	  538.0	 7027.0	...
290282	  729.4	  538.0	 7026.0	...
290283	  729.5	  537.7	 7021.0	...
290284	  729.4	  537.4	 7016.0	...
290285	  729.1	  537.1	 7013.0	...
290286	  728.8	  537.1	 7014.0	...
290287	  728.6	  537.0	 7014.0	...
290288	  728.6	  536.8	 7015.0	...
290289	  728.9	  536.9	 7017.0	...
290290	  729.3	  537.2	 7018.0	...
290291	  729.7	  537.2	 7019.0	...
290292	  729.8	  536.8	 7020.0	...
290293	  729.9	  536.5	 7022.0	...
290294	  729.7	  536.4	 7023.0	...
290295	  729.4	  536.4	 7024.0	...
290296	  729.1	  536.3	 7025.0	...
290297	  729.0	  536.2	 7027.0	...
290298	  729.0	  536.2	 7026.0	...
290299	  728.9	  536.1	 7024.0	...
290300	  728.8	  536.0	 7022.0	...
290301	  728.8	  536.0	 7022.0	...
290302	  728.8	  536.0	 7023.0	...
290303	  728.9	  536.0	 7030.0	...
290304	  729.0	  535.9	 7037.0	...
290305	  729.1	  535.9	 7038.0	...
290306	  729.1	  535.7	 7034.0	...
290307	  729.0	  535.5	 7031.0	...
290308	  728.9	  535.6	 7031.0	...
290309	  728.6	  535.8	 7031.0	...
290310	  728.5	  536.2	 7031.0	...
290311	  728.4	  536.4	 7030.0	...
290312	  728.4	  536.6	 7030.0	...
290313	  728.2	  536.3	 7030.0	...
290314	  728.1	  535.9	 7031.0	...
290315	  728.0	  535.5	 7031.0	...
290316	  728.1	  535.3	 7031.0	...
290317	  728.2	  535.2	 7032.0	...
290318	  728.2	  535.2	 7033.0	...
290319	  728.3	  535.3	 7033.0	...
290320	  728.4	  535.4	 7032.0	...
290321	  728.3	  535.5	 7033.0	...
290322	  728.2	  535.4	 7035.0	...
290323	  728.1	  535.4	 7037.0	...
290324	  728.1	  534.9	 7037.0	...
290325	  728.0	  534.4	 7037.0	...
290326	  728.0	  534.0	 7037.0	...
290327	  728.1	  533.9	 7036.0	...
290328	  728.1	  533.5	 7036.0	...
290329	  728.2	  532.8	 7037.0	...
290330	  728.4	  532.4	 7035.0	...
290331	  728.6	  532.1	 7030.0	...
290332	  728.7	  532.1	 7025.0	...
290333	  728.7	  532.1	 7022.0	...
290334	  728.8	  532.2	 7019.0	...
290335	  728.8	  532.4	 7015.0	...
290336	  728.8	  532.6	 7013.0	...
290337	  728.6	  532.8	 7013.0	...
290338	  728.4	  532.9	 7014.0	...
290339	  728.2	  532.9	 7016.0	...
290340	  728.2	  532.7	 7017.0	...
290341	  728.1	  532.8	 7018.0	...
290342	  728.1	  532.8	 7018.0	...
290343	  728.3	  532.8	 7019.0	...
290344	  728.6	  532.9	 7020.0	...
290345	  728.8	  533.0	 7022.0	...
290346	  728.8	  533.2	 7024.0	...
290347	  728.6	  533.1	 7023.0	...
290348	  728.4	  533.0	 7020.0	...
290349	  728.4	  532.8	 7018.0	...
290350	  728.4	  532.7	 7018.0	...
290351	  728.5	  532.7	 7019.0	...
290352	  728.7	  532.5	 7019.0	...
290353	  728.8	  532.3	 7019.0	...
290354	  728.8	  532.2	 7018.0	...
290355	  728.9	  532.1	 7016.0	...
290356	  729.1	  532.0	 7015.0	...
290357	  728.8	  532.1	 7016.0	...
290358	  728.2	  532.3	 7017.0	...
290359	  727.8	  532.6	 7019.0	...
290360	  727.8	  532.8	 7018.0	...
290361	  727.9	  532.9	 7018.0	...
290362	  728.0	  532.8	 7018.0	...
290363	  728.3	  532.7	 7017.0	...
290364	  728.6	  532.4	 7016.0	...
290365	  729.0	  532.0	 7016.0	...
290366	  729.0	  531.7	 7017.0	...
290367	  729.0	  531.6	 7018.0	...
290368	  728.7	  531.4	 7018.0	...
290369	  728.4	  531.1	 7018.0	...
290370	  728.3	  530.9	 7019.0	...
290371	  728.4	  531.1	 7020.0	...
290372	  728.5	  531.3	 7021.0	...
290373	  728.5	  532.0	 7021.0	...
290374	  728.5	  532.6	 7022.0	...
290375	  728.6	  533.3	 7023.0	...
290376	  728.6	  533.4	 7023.0	...
290377	  728.6	  533.5	 7023.0	...
290378	  728.7	  533.7	 7023.0	...
290379	  728.9	  534.0	 7024.0	...
290380	  729.2	  534.3	 7026.0	...
290381	  729.2	  534.4	 7027.0	...
290382	  729.2	  534.5	 7024.0	...
290383	  729.2	  534.6	 7020.0	...
290384	  729.1	  534.7	 7016.0	...
290385	  729.2	  534.6	 7017.0	...
290386	  729.3	  534.5	 7018.0	...
290387	  729.4	  533.9	 7020.0	...
290388	  729.4	  533.4	 7021.0	...
290389	  729.5	  533.0	 7020.0	...
290390	  729.6	  532.9	 7014.0	...
290391	  729.9	  532.7	 7009.0	...
290392	  730.2	  532.6	 7006.0	...
290393	  730.3	  532.5	 7009.0	...
290394	  730.2	  532.5	 7013.0	...
290395	  730.3	  532.5	 7016.0	...
290396	  730.5	  533.2	 7017.0	...
290397	  730.6	  533.9	 7015.0	...
290398	  730.9	  534.6	 7013.0	...
290399	  731.0	  534.6	 7011.0	...
290400	  731.0	  534.6	 7011.0	...
290401	  730.9	  534.7	 7011.0	...
290402	  730.7	  534.7	 7012.0	...
290403	  730.6	  534.7	 7012.0	...
290404	  730.5	  534.7	 7011.0	...
290405	  730.5	  534.6	 7011.0	...
290406	  730.6	  534.6	 7011.0	...
290407	  730.7	  534.5	 7012.0	...
290408	  730.8	  534.4	 7013.0	...
290409	  730.8	  534.3	 7013.0	...
290410	  731.1	  534.1	 7013.0	...
290411	  731.6	  534.1	 7013.0	...
290412	  732.0	  534.3	 7012.0	...
290413	  731.9	  534.4	 7010.0	...
290414	  731.7	  534.3	 7009.0	...
290415	  731.6	  534.5	 7008.0	...
290416	  731.6	  535.0	 7006.0	...
290417	  731.8	  535.3	 7005.0	...
290418	  731.8	  535.3	 7005.0	...
290419	  731.9	  535.4	 7006.0	...
290420	  731.9	  535.6	 7007.0	...
290421	  732.0	  535.7	 7007.0	...
290422	  732.1	  535.7	 7006.0	...
290423	  732.3	  535.6	 7005.0	...
290424	  732.6	  535.5	 7006.0	...
290425	  732.4	  535.4	 7006.0	...
290426	  732.1	  535.4	 7007.0	...
290427	  731.9	  535.7	 7007.0	...
290428	  731.9	  536.1	 7007.0	...
290429	  731.9	  536.3	 7006.0	...
290430	  732.0	  536.0	 7005.0	...
290431	  732.1	  535.8	 7005.0	...
290432	  732.4	  535.7	 7006.0	...
290433	  732.7	  535.6	 7006.0	...
290434	  733.0	  535.5	 7007.0	...
290435	  732.9	  535.3	 7004.0	...
290436	  732.8	  535.2	 7003.0	...
290437	  732.6	  535.1	 7002.0	...
290438	  732.4	  535.1	 7003.0	...
290439	  732.2	  535.2	 6998.0	...
290440	  732.0	  535.3	 6993.0	...
290441	  732.2	  535.3	 6987.0	...
290442	  732.5	  535.4	 6986.0	...
290443	  732.7	  535.5	 6985.0	...
290444	  732.5	  535.6	 6990.0	...
290445	  732.3	  535.4	 6993.0	...
290446	  732.4	  535.1	 6994.0	...
290447	  732.5	  534.7	 6991.0	...
290448	  732.4	  534.9	 6990.0	...
290449	  732.2	  535.1	 6992.0	...
290450	  732.1	  535.2	 6994.0	...
290451	  732.1	  535.5	 6994.0	...
290452	  732.1	  536.0	 6994.0	...
290453	  732.1	  536.4	 6996.0	...
290454	  732.2	  536.5	 6998.0	...
290455	  732.3	  536.6	 7000.0	...
290456	  732.4	  536.7	 6999.0	...
290457	  732.5	  536.7	 6998.0	...
290458	  732.9	  536.4	 6998.0	...
290459	  733.3	  536.2	 6999.0	...
290460	  733.5	  536.0	 6999.0	...
290461	  733.0	  536.0	 6998.0	...
290462	  732.6	  535.8	 6997.0	...
290463	  732.4	  535.7	 6996.0	...
290464	  732.5	  535.6	 6995.0	...
290465	  732.6	  535.6	 6995.0	...
290466	  732.8	  535.4	 6997.0	...
290467	  733.0	  535.0	 6998.0	...
290468	  733.2	  534.8	 7000.0	...
290469	  733.3	  534.6	 7001.0	...
290470	  733.3	  534.1	 7001.0	...
290471	  733.4	  533.5	 7000.0	...
290472	  733.6	  533.1	 6999.0	...
290473	  733.8	  533.2	 6996.0	...
290474	  733.9	  533.2	 6993.0	...
290475	  734.1	  533.0	 6991.0	...
290476	  734.2	  532.7	 6992.0	...
290477	  734.2	  532.5	 6992.0	...
290478	  734.1	  532.4	 6991.0	...
290479	  734.0	  532.4	 6990.0	...
290480	  734.2	  532.3	 6990.0	...
290481	  734.5	  532.3	 6993.0	...
290482	  734.6	  532.1	 6996.0	...
290483	  734.5	  532.1	 6998.0	...
290484	  734.4	  532.1	 6998.0	...
290485	  734.3	  532.1	 6999.0	...
290486	  734.3	  532.0	 7002.0	...
290487	  734.3	  532.1	 7003.0	...
290488	  734.1	  532.2	 7002.0	...
290489	  733.9	  532.3	 7001.0	...
290490	  733.9	  532.6	 7001.0	...
290491	  734.1	  532.9	 7003.0	...
290492	  734.3	  533.2	 7003.0	...
290493	  734.2	  533.0	 7004.0	...
290494	  734.2	  532.8	 7004.0	...
290495	  734.2	  533.2	 7004.0	...
290496	  734.3	  533.8	 7005.0	...
290497	  734.4	  534.4	 7007.0	...
290498	  734.4	  534.3	 7009.0	...
290499	  734.5	  533.8	 7010.0	...
290500	  734.5	  533.4	 7010.0	...
290501	  734.6	  533.0	 7009.0	...
290502	  734.6	  533.1	 7010.0	...
290503	  734.6	  533.2	 7011.0	...
290504	  734.7	  533.3	 7008.0	...
290505	  734.7	  533.4	 7005.0	...
MSG	290506 0000 _ Number Off
290506	  734.8	  533.5	 7003.0	...
290507	  734.8	  533.5	 7004.0	...
290508	  734.8	  533.4	 7006.0	...
290509	  734.8	  533.3	 7008.0	...
290510	  734.9	  533.1	 7011.0	...
290511	  735.0	  533.2	 7014.0	...
290512	  735.2	  533.3	 7015.0	...
290513	  735.2	  533.5	 7014.0	...
290514	  735.2	  533.4	 7014.0	...
290515	  735.1	  533.2	 7014.0	...
290516	  735.0	  533.3	 7014.0	...
290517	  734.9	  533.6	 7015.0	...
290518	  734.9	  533.8	 7016.0	...
290519	  734.9	  533.6	 7017.0	...
290520	  735.0	  533.3	 7018.0	...
290521	  735.0	  533.0	 7021.0	...
290522	  735.1	  533.0	 7025.0	...
290523	  735.3	  532.8	 7026.0	...
290524	  735.4	  532.7	 7024.0	...
290525	  735.7	  532.9	 7021.0	...
290526	  735.7	  533.3	 7021.0	...
290527	  735.5	  533.6	 7020.0	...
290528	  735.2	  533.5	 7019.0	...
290529	  734.8	  533.4	 7018.0	...
290530	  734.7	  533.4	 7017.0	...
290531	  734.8	  533.4	 7018.0	...
290532	  735.0	  533.3	 7020.0	...
290533	  735.1	  533.3	 7022.0	...
290534	  735.1	  533.3	 7023.0	...
290535	  735.0	  533.3	 7023.0	...
290536	  735.1	  533.5	 7022.0	...
290537	  735.4	  533.9	 7020.0	...
290538	  735.8	  534.3	 7018.0	...
290539	  736.2	  534.5	 7017.0	...
290540	  736.3	  534.1	 7017.0	...
290541	  736.2	  533.7	 7016.0	...
290542	  736.1	  533.2	 7016.0	...
290543	  736.0	  533.1	 7016.0	...
290544	  735.9	  533.1	 7016.0	...
290545	  735.8	  533.1	 7015.0	...
290546	  735.8	  533.2	 7014.0	...
290547	  735.8	  533.2	 7013.0	...
290548	  735.8	  533.3	 7012.0	...
290549	  735.8	  533.5	 7012.0	...
290550	  736.0	  533.9	 7012.0	...
290551	  736.2	  534.4	 7013.0	...
290552	  736.3	  534.6	 7013.0	...
290553	  736.3	  534.6	 7013.0	...
290554	  736.4	  534.4	 7014.0	...
290555	  736.6	  534.2	 7013.0	...
290556	  736.7	  533.9	 7012.0	...
290557	  736.7	  533.9	 7008.0	...
290558	  736.6	  533.9	 7006.0	...
290559	  736.7	  534.0	 7007.0	...
290560	  736.7	  533.9	 7011.0	...
290561	  736.8	  533.7	 7014.0	...
290562	  736.9	  533.8	 7015.0	...
290563	  737.0	  534.0	 7014.0	...
290564	  737.0	  534.2	 7014.0	...
290565	  736.7	  534.3	 7014.0	...
290566	  736.3	  534.3	 7015.0	...
290567	  735.9	  534.5	 7015.0	...
290568	  735.9	  534.6	 7015.0	...
290569	  735.8	  534.6	 7018.0	...
290570	  735.8	  534.4	 7021.0	...
290571	  735.9	  534.2	 7025.0	...
290572	  736.0	  534.3	 7021.0	...
290573	  736.1	  534.6	 7016.0	...
290574	  736.1	  534.9	 7011.0	...
290575	  736.1	  535.1	 7010.0	...
290576	  736.3	  535.2	 7009.0	...
290577	  736.4	  535.2	 7009.0	...
290578	  736.5	  535.2	 7009.0	...
290579	  736.5	  535.3	 7009.0	...
290580	  736.5	  535.3	 7006.0	...
290581	  736.5	  535.3	 7003.0	...
290582	  736.5	  535.3	 7001.0	...
290583	  736.5	  535.3	 7001.0	...
290584	  736.4	  535.0	 7000.0	...
290585	  736.4	  534.6	 7002.0	...
290586	  736.4	  534.1	 7004.0	...
290587	  736.5	  534.5	 7005.0	...
290588	  736.8	  535.0	 7004.0	...
290589	  736.9	  535.1	 7002.0	...
290590	  737.0	  534.8	 7002.0	...
290591	  737.2	  534.5	 7002.0	...
290592	  737.6	  534.6	 7002.0	...
290593	  737.9	  534.5	 7002.0	...
290594	  737.9	  534.5	 7002.0	...
290595	  737.8	  534.5	 7001.0	...
290596	  737.8	  534.5	 7000.0	...
290597	  737.8	  534.6	 7000.0	...
290598	  737.8	  534.6	 7000.0	...
290599	  737.8	  534.4	 7000.0	...
290600	  737.8	  534.3	 7000.0	...
290601	  737.8	  534.5	 7003.0	...
290602	  737.6	  534.9	 7006.0	...
290603	  737.4	  534.9	 7010.0	...
290604	  737.0	  534.5	 7010.0	...
290605	  736.7	  534.3	 7010.0	...
290606	  736.5	  534.6	 7011.0	...
290607	  736.6	  534.9	 7011.0	...
290608	  736.6	  535.0	 7014.0	...
290609	  736.7	  535.0	 7017.0	...
290610	  736.9	  535.1	 7020.0	...
290611	  737.0	  535.3	 7020.0	...
290612	  737.0	  535.5	 7019.0	...
290613	  737.0	  535.7	 7016.0	...
290614	  737.0	  535.8	 7014.0	...
290615	  737.0	  535.7	 7013.0	...
290616	  736.9	  535.7	 7013.0	...
290617	  736.8	  535.9	 7013.0	...
290618	  736.7	  536.2	 7012.0	...
290619	  736.8	  536.6	 7011.0	...
290620	  737.0	  536.7	 7011.0	...
290621	  737.1	  536.8	 7010.0	...
290622	  737.1	  536.7	 7010.0	...
290623	  737.1	  536.7	 7007.0	...
290624	  737.1	  536.6	 7003.0	...
290625	  737.2	  536.6	 7002.0	...
290626	  737.4	  536.5	 7003.0	...
290627	  737.4	  536.6	 7002.0	...
290628	  737.3	  536.7	 7000.0	...
290629	  737.0	  536.8	 6998.0	...
290630	  736.8	  536.9	 6997.0	...
290631	  736.9	  536.8	 6997.0	...
290632	  737.0	  536.8	 6997.0	...
290633	  737.2	  536.8	 6997.0	...
290634	  737.2	  536.9	 6997.0	...
290635	  737.1	  537.0	 6996.0	...
290636	  737.0	  537.2	 6995.0	...
290637	  737.1	  537.4	 6995.0	...
290638	  737.2	  537.4	 6995.0	...
290639	  737.2	  537.1	 6999.0	...
290640	  737.1	  536.7	 7002.0	...
290641	  737.0	  536.4	 7002.0	...
290642	  737.0	  536.5	 7000.0	...
290643	  736.9	  536.6	 6998.0	...
290644	  736.8	  536.6	 6998.0	...
290645	  736.9	  536.6	 6997.0	...
290646	  737.0	  536.5	 6996.0	...
290647	  737.2	  536.4	 6995.0	...
290648	  737.2	  536.3	 6994.0	...
290649	  737.1	  536.1	 6994.0	...
290650	  736.9	  535.9	 6994.0	...
290651	  736.8	  535.8	 6994.0	...
290652	  736.8	  535.7	 6994.0	...
290653	  736.8	  536.1	 6994.0	...
290654	  736.8	  536.4	 6994.0	...
290655	  736.9	  536.6	 6995.0	...
290656	  737.2	  536.5	 6997.0	...
290657	  737.5	  536.5	 6999.0	...
290658	  737.9	  536.7	 7003.0	...
290659	  738.1	  536.9	 7006.0	...
290660	  738.3	  537.2	 7008.0	...
290661	  738.3	  537.3	 7007.0	...
290662	  738.4	  537.4	 7005.0	...
290663	  738.3	  537.3	 7005.0	...
290664	  738.2	  537.4	 7006.0	...
290665	  738.1	  537.4	 7008.0	...
290666	  738.2	  536.9	 7010.0	...
290667	  738.5	  536.3	 7011.0	...
290668	  738.8	  536.0	 7011.0	...
290669	  738.8	  536.2	 7006.0	...
290670	  738.7	  536.5	 7002.0	...
290671	  738.6	  536.4	 6999.0	...
290672	  738.6	  536.2	 7000.0	...
290673	  738.4	  536.1	 7000.0	...
290674	  738.3	  536.1	 7001.0	...
290675	  738.1	  536.1	 7001.0	...
290676	  738.3	  536.2	 7001.0	...
290677	  738.3	  536.2	 7001.0	...
290678	  738.4	  536.2	 7002.0	...
290679	  738.5	  536.1	 7003.0	...
290680	  738.7	  535.8	 7003.0	...
290681	  738.8	  535.6	 7003.0	...
290682	  738.8	  535.4	 7002.0	...
290683	  738.7	  535.5	 7002.0	...
290684	  738.6	  535.6	 6998.0	...
290685	  738.4	  535.7	 6995.0	...
290686	  738.0	  535.7	 6992.0	...
290687	  737.8	  535.7	 6993.0	...
290688	  737.9	  535.4	 6995.0	...
290689	  738.0	  535.1	 6996.0	...
290690	  738.1	  534.9	 6999.0	...
290691	  738.1	  535.0	 7005.0	...
290692	  738.1	  535.2	 7009.0	...
290693	  738.1	  535.4	 7009.0	...
290694	  738.0	  535.5	 7007.0	...
290695	  737.9	  535.4	 7007.0	...
290696	  737.9	  535.3	 7009.0	...
290697	  738.0	  535.3	 7013.0	...
290698	  738.1	  535.3	 7015.0	...
290699	  738.2	  535.3	 7017.0	...
290700	  738.2	  535.2	 7018.0	...
290701	  738.4	  535.2	 7016.0	...
290702	  738.5	  535.0	 7013.0	...
290703	  738.7	  534.7	 7010.0	...
290704	  738.9	  534.4	 7009.0	...
MSG	290705 0000 _ Number On
290705	  739.0	  534.1	 7008.0	...
290706	  739.1	  534.0	 7007.0	...
290707	  739.2	  533.9	 7006.0	...
290708	  739.6	  533.8	 7006.0	...
290709	  739.9	  533.7	 7002.0	...
290710	  739.5	  533.1	 6997.0	...
EFIX R   288887	290710	1824	  721.4	  544.2	   6986
SSACC R  290711
290711	  738.0	  532.6	 6992.0	...
290712	  735.8	  532.2	 6992.0	...
290713	  733.4	  532.6	 6992.0	...
290714	  730.6	  532.8	 6991.0	...
290715	  727.8	  533.0	 6988.0	...
290716	  725.2	  533.1	 6986.0	...
290717	  723.4	  532.9	 6986.0	...
ESACC R  290711	290717	7	  738.0	  532.6	  723.4	  532.9	   0.31	     44
SFIX R   290718
290718	  721.9	  532.3	 6989.0	...
290719	  720.9	  531.3	 6991.0	...
290720	  720.3	  530.6	 6991.0	...
290721	  720.3	  530.1	 6991.0	...
290722	  721.0	  529.8	 6990.0	...
290723	  721.9	  529.0	 6990.0	...
290724	  723.0	  528.3	 6990.0	...
290725	  724.3	  527.7	 6990.0	...
290726	  725.7	  527.7	 6989.0	...
290727	  726.6	  527.9	 6987.0	...
290728	  727.2	  528.0	 6985.0	...
290729	  727.7	  527.7	 6984.0	...
290730	  728.3	  527.4	 6984.0	...
290731	  728.8	  526.9	 6984.0	...
290732	  728.9	  526.6	 6984.0	...
290733	  729.3	  526.3	 6985.0	...
290734	  729.6	  526.2	 6984.0	...
290735	  730.2	  526.1	 6984.0	...
290736	  730.4	  526.0	 6980.0	...
290737	  730.8	  526.0	 6977.0	...
290738	  730.9	  526.1	 6977.0	...
290739	  731.0	  526.2	 6978.0	...
290740	  731.0	  526.6	 6979.0	...
290741	  731.0	  526.9	 6979.0	...
290742	  731.0	  527.2	 6979.0	...
290743	  731.0	  527.0	 6980.0	...
290744	  730.9	  526.9	 6980.0	...
290745	  730.7	  526.8	 6982.0	...
290746	  730.6	  527.0	 6985.0	...
290747	  730.6	  527.0	 6987.0	...
290748	  730.7	  526.7	 6986.0	...
290749	  730.8	  526.3	 6986.0	...
290750	  730.9	  525.9	 6985.0	...
290751	  730.9	  525.8	 6984.0	...
290752	  730.9	  525.8	 6983.0	...
290753	  730.9	  525.8	 6984.0	...
290754	  730.9	  526.0	 6983.0	...
290755	  730.9	  526.2	 6983.0	...
290756	  730.8	  526.5	 6983.0	...
290757	  730.7	  526.7	 6984.0	...
290758	  730.6	  526.8	 6987.0	...
290759	  730.7	  526.9	 6989.0	...
290760	  730.9	  526.9	 6989.0	...
290761	  731.2	  526.8	 6987.0	...
290762	  731.5	  526.7	 6985.0	...
290763	  731.4	  526.7	 6984.0	...
290764	  731.4	  526.7	 6982.0	...
290765	  731.5	  526.9	 6980.0	...
290766	  731.7	  526.9	 6979.0	...
290767	  731.9	  526.7	 6979.0	...
290768	  731.9	  526.5	 6979.0	...
290769	  731.8	  526.2	 6978.0	...
290770	  731.7	  526.1	 6980.0	...
290771	  731.7	  526.0	 6982.0	...
290772	  731.8	  526.1	 6983.0	...
290773	  731.9	  526.3	 6980.0	...
290774	  732.1	  526.5	 6975.0	...
290775	  732.5	  526.6	 6972.0	...
290776	  732.7	  526.4	 6971.0	...
290777	  732.9	  526.3	 6971.0	...
290778	  732.6	  526.4	 6970.0	...
290779	  732.3	  526.6	 6969.0	...
290780	  732.1	  526.8	 6970.0	...
290781	  732.1	  526.8	 6971.0	...
290782	  732.5	  526.7	 6973.0	...
290783	  732.9	  526.6	 6972.0	...
290784	  733.4	  526.6	 6970.0	...
290785	  733.4	  526.5	 6969.0	...
290786	  733.6	  526.3	 6969.0	...
290787	  733.9	  526.2	 6968.0	...
290788	  733.9	  526.4	 6966.0	...
290789	  733.6	  526.6	 6965.0	...
290790	  733.4	  526.8	 6965.0	...
290791	  733.4	  526.9	 6964.0	...
290792	  733.5	  527.3	 6962.0	...
290793	  733.5	  527.6	 6963.0	...
290794	  733.4	  527.9	 6966.0	...
290795	  733.3	  527.8	 6968.0	...
290796	  733.4	  527.7	 6967.0	...
290797	  733.7	  527.6	 6966.0	...
290798	  733.9	  527.9	 6964.0	...
290799	  733.8	  528.2	 6961.0	...
290800	  733.8	  528.5	 6958.0	...
290801	  733.9	  528.5	 6958.0	...
290802	  733.9	  528.2	 6959.0	...
290803	  733.8	  527.9	 6959.0	...
290804	  733.8	  527.8	 6958.0	...
290805	  733.9	  528.3	 6958.0	...
290806	  734.0	  528.7	 6956.0	...
290807	  734.1	  528.9	 6954.0	...
290808	  734.1	  528.8	 6952.0	...
290809	  734.0	  528.7	 6952.0	...
290810	  734.0	  529.0	 6953.0	...
290811	  734.1	  529.3	 6952.0	...
290812	  734.3	  529.3	 6949.0	...
290813	  734.3	  529.0	 6946.0	...
290814	  734.5	  528.8	 6943.0	...
290815	  734.6	  528.8	 6942.0	...
290816	  734.6	  528.8	 6941.0	...
290817	  734.6	  529.1	 6940.0	...
290818	  734.5	  529.3	 6940.0	...
290819	  734.5	  529.4	 6940.0	...
290820	  734.5	  529.4	 6940.0	...
290821	  734.4	  529.5	 6940.0	...
290822	  734.3	  529.5	 6941.0	...
290823	  734.4	  529.6	 6942.0	...
290824	  734.5	  529.8	 6942.0	...
290825	  734.8	  529.8	 6941.0	...
290826	  735.0	  529.8	 6939.0	...
290827	  735.2	  529.9	 6938.0	...
290828	  735.3	  530.1	 6938.0	...
290829	  735.3	  530.2	 6938.0	...
290830	  735.1	  530.1	 6936.0	...
290831	  734.8	  530.1	 6934.0	...
290832	  734.5	  530.0	 6931.0	...
290833	  734.5	  529.7	 6930.0	...
290834	  734.5	  529.5	 6929.0	...
290835	  734.4	  529.5	 6928.0	...
290836	  734.6	  529.5	 6929.0	...
290837	  734.8	  529.6	 6933.0	...
290838	  734.9	  529.7	 6937.0	...
290839	  735.0	  529.7	 6939.0	...
290840	  734.9	  529.6	 6938.0	...
290841	  734.8	  529.5	 6937.0	...
290842	  734.7	  529.5	 6936.0	...
290843	  734.7	  529.4	 6936.0	...
290844	  734.6	  529.4	 6934.0	...
290845	  734.6	  529.3	 6932.0	...
290846	  734.6	  529.1	 6932.0	...
290847	  734.6	  528.9	 6932.0	...
290848	  734.7	  529.1	 6934.0	...
290849	  734.8	  529.5	 6936.0	...
290850	  735.0	  529.8	 6937.0	...
290851	  735.3	  529.7	 6936.0	...
290852	  735.5	  529.6	 6934.0	...
290853	  735.4	  529.7	 6934.0	...
290854	  735.2	  529.9	 6933.0	...
290855	  735.0	  530.0	 6933.0	...
290856	  734.9	  530.1	 6933.0	...
290857	  735.1	  530.3	 6934.0	...
290858	  735.3	  530.4	 6934.0	...
290859	  735.5	  530.5	 6934.0	...
290860	  735.6	  530.3	 6932.0	...
290861	  735.7	  530.3	 6930.0	...
290862	  736.0	  530.4	 6928.0	...
290863	  736.2	  530.3	 6925.0	...
290864	  736.3	  530.2	 6920.0	...
290865	  736.3	  530.0	 6917.0	...
290866	  736.4	  530.0	 6915.0	...
290867	  736.5	  530.0	 6915.0	...
290868	  736.5	  530.0	 6915.0	...
290869	  736.5	  530.2	 6914.0	...
290870	  736.6	  530.3	 6912.0	...
290871	  736.7	  530.3	 6910.0	...
290872	  736.7	  529.9	 6908.0	...
290873	  736.8	  529.6	 6908.0	...
290874	  736.8	  529.6	 6909.0	...
290875	  736.8	  529.5	 6910.0	...
290876	  736.8	  529.6	 6915.0	...
290877	  736.8	  529.7	 6919.0	...
290878	  736.9	  529.7	 6923.0	...
290879	  736.9	  530.0	 6923.0	...
290880	  737.0	  530.3	 6921.0	...
290881	  736.8	  530.7	 6919.0	...
290882	  736.5	  530.8	 6917.0	...
290883	  736.1	  531.0	 6916.0	...
290884	  736.0	  531.3	 6915.0	...
290885	  736.1	  531.4	 6916.0	...
290886	  736.2	  531.1	 6917.0	...
290887	  736.1	  530.9	 6919.0	...
290888	  736.0	  530.8	 6918.0	...
290889	  736.0	  531.0	 6918.0	...
290890	  736.0	  531.1	 6918.0	...
290891	  736.0	  531.0	 6916.0	...
290892	  735.9	  530.9	 6914.0	...
290893	  735.9	  531.0	 6910.0	...
290894	  736.0	  531.2	 6908.0	...
290895	  736.1	  531.3	 6906.0	...
290896	  736.2	  531.2	 6907.0	...
290897	  736.3	  531.4	 6907.0	...
290898	  736.3	  531.7	 6908.0	...
290899	  736.3	  531.9	 6908.0	...
290900	  736.3	  531.7	 6907.0	...
290901	  736.3	  531.6	 6906.0	...
290902	  736.2	  531.6	 6906.0	...
290903	  736.1	  531.7	 6905.0	...
290904	  736.1	  531.9	 6903.0	...
290905	  736.3	  531.8	 6902.0	...
290906	  736.6	  531.6	 6900.0	...
290907	  737.0	  531.4	 6897.0	...
290908	  737.0	  531.3	 6894.0	...
290909	  737.2	  531.2	 6894.0	...
290910	  737.4	  531.0	 6893.0	...
290911	  737.2	  530.8	 6896.0	...
290912	  737.0	  530.7	 6898.0	...
290913	  736.8	  530.7	 6900.0	...
290914	  736.8	  530.7	 6901.0	...
290915	  736.9	  530.7	 6901.0	...
290916	  737.1	  531.1	 6901.0	...
290917	  737.2	  531.9	 6897.0	...
290918	  737.4	  532.7	 6892.0	...
290919	  737.5	  533.3	 6888.0	...
290920	  737.5	  533.4	 6889.0	...
290921	  737.5	  533.3	 6889.0	...
290922	  737.4	  533.0	 6890.0	...
290923	  737.4	  532.6	 6889.0	...
290924	  737.4	  532.5	 6889.0	...
290925	  737.4	  532.5	 6889.0	...
290926	  737.5	  532.5	 6890.0	...
290927	  737.8	  532.7	 6891.0	...
290928	  738.1	  532.9	 6892.0	...
290929	  738.3	  533.2	 6893.0	...
290930	  738.2	  532.9	 6891.0	...
290931	  738.0	  532.5	 6889.0	...
290932	  738.0	  532.2	 6887.0	...
290933	  738.1	  532.3	 6887.0	...
290934	  738.0	  532.5	 6884.0	...
290935	  737.9	  532.5	 6881.0	...
290936	  737.7	  532.5	 6878.0	...
290937	  737.7	  532.4	 6878.0	...
290938	  737.7	  532.4	 6878.0	...
290939	  737.7	  532.3	 6879.0	...
290940	  737.9	  531.9	 6880.0	...
290941	  738.0	  531.5	 6880.0	...
290942	  738.1	  531.1	 6881.0	...
290943	  738.0	  531.5	 6879.0	...
290944	  738.0	  531.9	 6878.0	...
290945	  738.0	  532.2	 6876.0	...
290946	  738.1	  532.2	 6876.0	...
290947	  738.1	  532.3	 6877.0	...
290948	  738.0	  532.4	 6879.0	...
290949	  737.9	  532.6	 6881.0	...
290950	  737.9	  532.7	 6881.0	...
290951	  737.9	  532.6	 6880.0	...
290952	  737.9	  532.3	 6880.0	...
290953	  737.9	  532.1	 6881.0	...
290954	  737.9	  532.0	 6880.0	...
290955	  737.8	  531.9	 6879.0	...
290956	  737.7	  532.0	 6878.0	...
290957	  737.8	  532.3	 6878.0	...
290958	  737.9	  532.6	 6878.0	...
290959	  738.1	  532.6	 6878.0	...
290960	  738.1	  532.6	 6877.0	...
290961	  738.2	  532.6	 6877.0	...
290962	  738.2	  532.6	 6878.0	...
290963	  738.3	  533.1	 6878.0	...
290964	  738.4	  533.7	 6878.0	...
290965	  738.4	  534.3	 6878.0	...
290966	  738.3	  534.3	 6877.0	...
290967	  738.2	  534.3	 6876.0	...
290968	  738.2	  534.3	 6876.0	...
290969	  738.2	  534.1	 6876.0	...
290970	  738.2	  533.9	 6876.0	...
290971	  738.2	  533.8	 6875.0	...
290972	  738.2	  533.9	 6874.0	...
290973	  738.2	  534.0	 6873.0	...
290974	  738.2	  534.1	 6873.0	...
290975	  738.1	  534.2	 6873.0	...
290976	  738.1	  534.1	 6873.0	...
290977	  738.1	  534.3	 6869.0	...
290978	  738.2	  534.6	 6865.0	...
290979	  738.1	  534.8	 6859.0	...
290980	  738.0	  534.8	 6858.0	...
290981	  738.1	  534.9	 6858.0	...
290982	  738.2	  534.9	 6858.0	...
290983	  738.4	  534.8	 6859.0	...
290984	  738.5	  534.7	 6858.0	...
290985	  738.6	  534.7	 6858.0	...
290986	  738.6	  534.7	 6858.0	...
290987	  738.5	  534.7	 6860.0	...
290988	  738.5	  534.8	 6862.0	...
290989	  738.7	  534.9	 6863.0	...
290990	  738.8	  535.0	 6862.0	...
290991	  738.8	  535.1	 6861.0	...
290992	  738.8	  535.1	 6861.0	...
290993	  738.8	  535.2	 6861.0	...
290994	  738.9	  535.3	 6861.0	...
290995	  739.0	  535.3	 6862.0	...
290996	  739.0	  535.1	 6862.0	...
290997	  739.0	  535.1	 6862.0	...
290998	  738.9	  535.3	 6862.0	...
290999	  738.9	  535.4	 6863.0	...
291000	  738.8	  535.2	 6861.0	...
291001	  738.8	  535.2	 6858.0	...
291002	  738.9	  535.3	 6855.0	...
291003	  739.0	  535.4	 6855.0	...
291004	  739.2	  535.4	 6855.0	...
291005	  739.2	  535.4	 6854.0	...
291006	  739.2	  535.4	 6855.0	...
291007	  739.3	  535.4	 6856.0	...
291008	  739.3	  535.3	 6857.0	...
291009	  739.3	  535.1	 6856.0	...
291010	  739.1	  534.9	 6855.0	...
291011	  739.0	  534.7	 6852.0	...
291012	  739.0	  534.7	 6848.0	...
291013	  739.0	  534.9	 6845.0	...
291014	  738.8	  535.1	 6846.0	...
291015	  738.6	  535.2	 6846.0	...
291016	  738.5	  535.1	 6847.0	...
291017	  738.6	  534.9	 6848.0	...
291018	  738.7	  534.7	 6848.0	...
MSG	291019 0000 _ Number Off
291019	  738.8	  534.7	 6850.0	...
291020	  738.8	  534.8	 6852.0	...
291021	  739.0	  534.9	 6853.0	...
291022	  739.2	  534.9	 6854.0	...
291023	  739.5	  534.9	 6856.0	...
291024	  739.5	  535.2	 6858.0	...
291025	  739.6	  535.6	 6858.0	...
291026	  739.4	  535.9	 6854.0	...
291027	  738.9	  535.9	 6851.0	...
291028	  738.4	  535.3	 6848.0	...
291029	  738.5	  534.6	 6847.0	...
291030	  738.8	  534.0	 6847.0	...
291031	  739.1	  534.0	 6846.0	...
291032	  738.9	  534.0	 6845.0	...
291033	  738.7	  534.1	 6844.0	...
291034	  738.5	  534.3	 6841.0	...
291035	  738.6	  534.6	 6838.0	...
291036	  738.7	  535.0	 6836.0	...
291037	  738.9	  535.2	 6836.0	...
291038	  739.1	  535.3	 6835.0	...
291039	  739.1	  535.3	 6834.0	...
291040	  739.2	  535.1	 6833.0	...
291041	  739.1	  534.8	 6833.0	...
291042	  739.0	  534.4	 6833.0	...
291043	  738.8	  534.3	 6831.0	...
291044	  738.7	  534.3	 6830.0	...
291045	  738.9	  534.1	 6830.0	...
291046	  739.2	  534.0	 6832.0	...
291047	  739.5	  533.7	 6834.0	...
291048	  739.4	  533.7	 6834.0	...
291049	  739.4	  534.2	 6833.0	...
291050	  739.4	  534.8	 6835.0	...
291051	  739.3	  535.4	 6836.0	...
291052	  739.2	  535.3	 6838.0	...
291053	  739.2	  535.2	 6839.0	...
291054	  739.2	  535.0	 6839.0	...
291055	  739.1	  534.8	 6838.0	...
291056	  739.1	  534.9	 6836.0	...
291057	  739.4	  535.0	 6834.0	...
291058	  739.7	  535.1	 6836.0	...
291059	  740.0	  535.2	 6838.0	...
291060	  740.0	  535.6	 6840.0	...
291061	  739.8	  536.0	 6840.0	...
291062	  739.6	  536.2	 6840.0	...
291063	  739.5	  536.1	 6841.0	...
291064	  739.6	  536.1	 6840.0	...
291065	  739.8	  536.1	 6839.0	...
291066	  739.9	  536.2	 6837.0	...
291067	  739.9	  536.3	 6836.0	...
291068	  740.0	  536.3	 6836.0	...
291069	  740.1	  536.3	 6838.0	...
291070	  740.2	  536.4	 6839.0	...
291071	  740.3	  536.5	 6837.0	...
291072	  740.3	  536.6	 6832.0	...
291073	  740.3	  536.6	 6828.0	...
291074	  740.2	  536.7	 6827.0	...
291075	  740.1	  536.6	 6827.0	...
291076	  740.1	  536.2	 6826.0	...
291077	  740.0	  535.7	 6827.0	...
291078	  739.9	  535.3	 6827.0	...
291079	  740.0	  535.4	 6828.0	...
291080	  740.2	  535.7	 6828.0	...
291081	  740.4	  536.3	 6828.0	...
291082	  740.4	  536.7	 6828.0	...
291083	  740.4	  537.0	 6828.0	...
291084	  740.3	  537.0	 6828.0	...
291085	  740.2	  536.9	 6828.0	...
291086	  740.1	  536.7	 6828.0	...
291087	  740.1	  536.5	 6825.0	...
291088	  740.3	  536.4	 6822.0	...
291089	  740.4	  536.4	 6821.0	...
291090	  740.1	  536.6	 6821.0	...
291091	  739.7	  536.9	 6822.0	...
291092	  739.3	  537.2	 6823.0	...
291093	  739.3	  537.3	 6824.0	...
291094	  739.6	  537.3	 6824.0	...
291095	  740.0	  537.3	 6824.0	...
291096	  740.3	  537.2	 6824.0	...
291097	  740.4	  537.0	 6826.0	...
291098	  740.4	  536.9	 6827.0	...
291099	  740.4	  536.9	 6825.0	...
291100	  740.4	  536.9	 6822.0	...
291101	  740.3	  536.9	 6818.0	...
291102	  740.3	  536.9	 6821.0	...
291103	  740.4	  536.8	 6824.0	...
291104	  740.4	  536.3	 6827.0	...
291105	  740.2	  535.8	 6828.0	...
291106	  740.1	  535.2	 6828.0	...
291107	  740.2	  535.2	 6829.0	...
291108	  740.2	  535.3	 6828.0	...
291109	  740.3	  535.5	 6827.0	...
291110	  740.4	  535.7	 6825.0	...
291111	  740.5	  536.0	 6824.0	...
291112	  740.7	  536.4	 6822.0	...
291113	  740.9	  536.5	 6825.0	...
291114	  741.0	  536.5	 6828.0	...
291115	  741.0	  536.5	 6831.0	...
291116	  741.0	  536.6	 6831.0	...
291117	  741.0	  536.7	 6832.0	...
291118	  741.1	  536.6	 6834.0	...
291119	  741.2	  536.5	 6832.0	...
291120	  741.2	  536.5	 6829.0	...
291121	  741.2	  536.7	 6826.0	...
291122	  741.4	  536.8	 6827.0	...
291123	  741.5	  536.7	 6827.0	...
291124	  741.4	  536.6	 6827.0	...
291125	  741.4	  536.3	 6827.0	...
291126	  741.5	  536.3	 6827.0	...
291127	  741.6	  536.2	 6827.0	...
291128	  741.7	  536.5	 6828.0	...
291129	  741.7	  536.8	 6829.0	...
291130	  742.1	  537.2	 6826.0	...
291131	  742.4	  537.6	 6823.0	...
291132	  742.4	  538.0	 6819.0	...
291133	  742.2	  538.3	 6820.0	...
291134	  741.9	  538.3	 6821.0	...
291135	  741.9	  538.2	 6824.0	...
291136	  741.9	  538.1	 6825.0	...
291137	  741.9	  538.0	 6826.0	...
291138	  741.9	  538.2	 6824.0	...
291139	  741.8	  538.5	 6822.0	...
291140	  741.6	  538.5	 6822.0	...
291141	  741.4	  538.2	 6823.0	...
291142	  741.3	  538.1	 6824.0	...
291143	  741.3	  538.3	 6823.0	...
291144	  741.4	  538.5	 6824.0	...
291145	  741.6	  538.5	 6826.0	...
291146	  741.7	  538.5	 6829.0	...
291147	  741.5	  538.5	 6830.0	...
291148	  741.1	  538.5	 6828.0	...
291149	  740.8	  538.7	 6825.0	...
291150	  740.8	  538.9	 6822.0	...
291151	  740.8	  538.8	 6821.0	...
291152	  740.8	  538.6	 6822.0	...
291153	  740.4	  538.3	 6822.0	...
291154	  740.1	  538.1	 6822.0	...
291155	  740.4	  537.9	 6824.0	...
291156	  741.1	  537.7	 6827.0	...
291157	  741.8	  537.7	 6830.0	...
291158	  741.9	  537.7	 6832.0	...
291159	  741.9	  537.8	 6831.0	...
291160	  741.8	  537.8	 6831.0	...
291161	  741.6	  537.9	 6831.0	...
291162	  741.4	  538.1	 6829.0	...
291163	  741.3	  538.5	 6826.0	...
291164	  741.4	  538.8	 6823.0	...
291165	  741.5	  538.9	 6823.0	...
291166	  741.5	  538.7	 6824.0	...
291167	  741.6	  538.5	 6824.0	...
291168	  741.7	  538.4	 6826.0	...
291169	  741.7	  538.5	 6828.0	...
291170	  741.7	  538.6	 6828.0	...
291171	  741.8	  538.6	 6825.0	...
291172	  741.7	  538.5	 6821.0	...
291173	  741.6	  538.5	 6821.0	...
291174	  741.5	  538.5	 6821.0	...
291175	  741.4	  538.5	 6821.0	...
291176	  741.6	  538.6	 6820.0	...
291177	  741.7	  538.8	 6819.0	...
291178	  741.8	  538.9	 6820.0	...
291179	  741.7	  538.8	 6821.0	...
291180	  741.6	  538.5	 6820.0	...
291181	  741.5	  538.0	 6818.0	...
291182	  741.5	  537.9	 6818.0	...
291183	  741.6	  537.9	 6819.0	...
291184	  741.5	  538.0	 6820.0	...
291185	  741.4	  538.5	 6820.0	...
291186	  741.5	  538.9	 6820.0	...
291187	  741.7	  539.3	 6820.0	...
291188	  741.9	  539.4	 6822.0	...
291189	  741.8	  539.4	 6823.0	...
291190	  741.8	  539.4	 6824.0	...
291191	  741.9	  539.3	 6825.0	...
291192	  741.9	  539.3	 6826.0	...
291193	  741.9	  539.4	 6827.0	...
291194	  741.9	  539.4	 6827.0	...
291195	  741.8	  539.4	 6827.0	...
291196	  741.7	  539.7	 6827.0	...
291197	  741.8	  539.9	 6826.0	...
291198	  742.0	  540.2	 6825.0	...
291199	  742.1	  540.1	 6825.0	...
291200	  742.1	  540.1	 6826.0	...
291201	  742.0	  540.1	 6829.0	...
291202	  742.1	  540.3	 6834.0	...
291203	  742.1	  540.3	 6836.0	...
291204	  742.1	  540.1	 6835.0	...
291205	  742.0	  539.9	 6831.0	...
291206	  742.0	  539.8	 6831.0	...
291207	  742.0	  539.8	 6834.0	...
291208	  741.9	  540.1	 6836.0	...
291209	  741.8	  540.4	 6834.0	...
291210	  741.7	  540.7	 6834.0	...
291211	  741.7	  540.7	 6835.0	...
291212	  741.7	  540.6	 6836.0	...
291213	  741.7	  540.6	 6836.0	...
291214	  741.7	  540.5	 6837.0	...
291215	  741.7	  540.7	 6838.0	...
291216	  741.8	  540.9	 6839.0	...
291217	  741.9	  541.1	 6838.0	...
291218	  741.9	  541.0	 6836.0	...
MSG	291219 0000 _ Number On
291219	  741.9	  540.7	 6837.0	...
291220	  741.9	  540.5	 6839.0	...
291221	  741.8	  540.3	 6841.0	...
291222	  741.9	  540.1	 6841.0	...
291223	  742.1	  539.9	 6841.0	...
291224	  742.2	  539.9	 6840.0	...
291225	  742.2	  540.1	 6840.0	...
291226	  742.1	  540.3	 6840.0	...
291227	  742.0	  540.4	 6838.0	...
291228	  741.2	  540.4	 6836.0	...
291229	  740.4	  540.3	 6838.0	...
291230	  739.1	  540.3	 6842.0	...
291231	  738.3	  540.6	 6847.0	...
291232	  736.7	  541.0	 6849.0	...
291233	  735.8	  541.4	 6852.0	...
291234	  734.2	  541.6	 6853.0	...
291235	  732.8	  542.6	 6854.0	...
291236	  730.8	  543.7	 6855.0	...
291237	  729.5	  544.7	 6855.0	...
291238	  728.8	  545.0	 6857.0	...
291239	  728.3	  545.3	 6857.0	...
291240	  728.0	  545.3	 6860.0	...
291241	  727.7	  545.2	 6863.0	...
291242	  728.0	  544.9	 6865.0	...
291243	  728.8	  544.6	 6865.0	...
291244	  730.1	  544.2	 6864.0	...
291245	  731.1	  543.9	 6864.0	...
291246	  732.3	  543.9	 6866.0	...
291247	  733.2	  544.1	 6869.0	...
291248	  734.1	  544.3	 6868.0	...
291249	  734.3	  544.3	 6863.0	...
291250	  734.4	  544.3	 6856.0	...
291251	  734.4	  544.5	 6852.0	...
291252	  734.2	  544.8	 6851.0	...
291253	  734.0	  545.1	 6851.0	...
291254	  733.9	  545.5	 6851.0	...
291255	  734.1	  545.8	 6851.0	...
291256	  734.2	  546.1	 6850.0	...
291257	  734.5	  546.3	 6849.0	...
291258	  734.7	  546.5	 6848.0	...
291259	  734.9	  546.5	 6847.0	...
291260	  734.8	  546.5	 6847.0	...
291261	  734.6	  546.5	 6847.0	...
291262	  734.5	  546.4	 6851.0	...
291263	  734.6	  546.3	 6854.0	...
291264	  734.4	  546.4	 6858.0	...
291265	  734.1	  546.6	 6858.0	...
291266	  733.9	  546.9	 6858.0	...
291267	  733.9	  547.7	 6858.0	...
291268	  734.1	  548.4	 6858.0	...
291269	  734.2	  548.8	 6859.0	...
291270	  734.4	  548.6	 6859.0	...
291271	  734.4	  548.4	 6860.0	...
291272	  734.7	  548.2	 6862.0	...
291273	  735.0	  548.2	 6864.0	...
291274	  735.3	  548.4	 6865.0	...
291275	  735.3	  548.5	 6863.0	...
291276	  735.2	  548.8	 6861.0	...
291277	  734.8	  548.8	 6864.0	...
291278	  734.4	  548.9	 6867.0	...
291279	  734.3	  548.8	 6868.0	...
291280	  734.3	  548.7	 6867.0	...
291281	  734.2	  548.7	 6868.0	...
291282	  734.0	  548.7	 6872.0	...
291283	  734.0	  549.1	 6875.0	...
291284	  734.1	  549.5	 6874.0	...
291285	  734.3	  549.9	 6871.0	...
291286	  734.5	  549.9	 6868.0	...
291287	  734.6	  549.9	 6867.0	...
291288	  734.6	  549.7	 6867.0	...
291289	  734.6	  549.5	 6868.0	...
291290	  734.6	  549.3	 6869.0	...
291291	  734.6	  549.3	 6870.0	...
291292	  734.6	  549.3	 6871.0	...
291293	  734.6	  549.3	 6871.0	...
291294	  734.6	  549.4	 6871.0	...
291295	  734.7	  549.5	 6871.0	...
291296	  734.8	  549.5	 6872.0	...
291297	  734.5	  549.3	 6873.0	...
291298	  734.3	  549.1	 6872.0	...
291299	  734.2	  548.9	 6870.0	...
291300	  734.4	  548.8	 6869.0	...
291301	  734.6	  548.8	 6870.0	...
291302	  734.7	  548.8	 6870.0	...
291303	  734.9	  548.7	 6870.0	...
291304	  735.1	  548.6	 6869.0	...
291305	  735.0	  548.6	 6868.0	...
291306	  734.7	  548.6	 6867.0	...
291307	  734.4	  548.2	 6867.0	...
291308	  734.3	  547.8	 6869.0	...
291309	  734.3	  547.8	 6872.0	...
291310	  734.3	  548.2	 6875.0	...
291311	  734.3	  548.7	 6876.0	...
291312	  734.4	  548.7	 6877.0	...
291313	  734.5	  548.7	 6878.0	...
291314	  734.9	  548.6	 6879.0	...
291315	  735.1	  548.5	 6878.0	...
291316	  735.4	  548.5	 6876.0	...
291317	  735.5	  548.5	 6875.0	...
291318	  735.3	  548.3	 6875.0	...
291319	  735.1	  548.1	 6878.0	...
291320	  734.9	  547.9	 6880.0	...
291321	  734.9	  547.9	 6881.0	...
291322	  734.8	  548.0	 6881.0	...
291323	  734.9	  548.1	 6882.0	...
291324	  735.0	  548.2	 6885.0	...
291325	  735.2	  548.2	 6887.0	...
291326	  735.2	  548.5	 6886.0	...
291327	  735.2	  548.8	 6884.0	...
291328	  735.1	  549.2	 6882.0	...
291329	  735.0	  549.1	 6883.0	...
291330	  735.2	  549.0	 6884.0	...
291331	  735.5	  549.2	 6885.0	...
291332	  735.8	  549.4	 6885.0	...
291333	  735.9	  549.6	 6886.0	...
291334	  735.8	  549.5	 6886.0	...
291335	  735.6	  549.3	 6886.0	...
291336	  735.4	  548.9	 6885.0	...
291337	  735.2	  548.6	 6884.0	...
291338	  735.1	  548.5	 6884.0	...
291339	  735.1	  548.6	 6885.0	...
291340	  734.9	  548.6	 6891.0	...
291341	  734.8	  548.6	 6896.0	...
291342	  734.8	  548.7	 6901.0	...
291343	  735.1	  548.6	 6902.0	...
291344	  735.2	  548.4	 6901.0	...
291345	  735.1	  548.2	 6900.0	...
291346	  735.2	  548.4	 6897.0	...
291347	  735.3	  548.6	 6895.0	...
291348	  734.9	  548.5	 6897.0	...
291349	  734.5	  548.1	 6904.0	...
291350	  734.3	  547.7	 6911.0	...
291351	  734.5	  547.8	 6911.0	...
291352	  734.5	  548.0	 6907.0	...
291353	  734.3	  548.1	 6904.0	...
291354	  734.1	  548.0	 6905.0	...
291355	  734.1	  547.8	 6907.0	...
291356	  734.0	  547.7	 6910.0	...
291357	  734.4	  547.7	 6910.0	...
291358	  734.7	  547.7	 6911.0	...
291359	  735.0	  547.8	 6914.0	...
291360	  734.9	  547.8	 6916.0	...
291361	  734.8	  547.9	 6919.0	...
291362	  734.6	  547.9	 6918.0	...
291363	  734.4	  547.9	 6917.0	...
291364	  734.2	  548.1	 6916.0	...
291365	  734.1	  548.2	 6915.0	...
291366	  734.0	  548.0	 6914.0	...
291367	  734.1	  547.6	 6914.0	...
291368	  734.2	  547.2	 6917.0	...
291369	  734.4	  547.2	 6920.0	...
291370	  734.5	  547.1	 6923.0	...
291371	  734.5	  547.0	 6923.0	...
291372	  734.5	  547.0	 6923.0	...
291373	  734.4	  546.9	 6923.0	...
291374	  734.1	  547.0	 6923.0	...
291375	  733.9	  547.0	 6922.0	...
291376	  733.8	  547.0	 6921.0	...
291377	  733.7	  546.8	 6922.0	...
291378	  733.7	  546.5	 6922.0	...
291379	  733.8	  546.4	 6924.0	...
291380	  734.0	  546.5	 6927.0	...
291381	  734.1	  546.7	 6930.0	...
291382	  734.2	  546.8	 6929.0	...
291383	  734.3	  546.5	 6927.0	...
291384	  734.0	  546.1	 6924.0	...
291385	  733.7	  545.8	 6924.0	...
291386	  733.5	  546.0	 6924.0	...
291387	  733.7	  546.2	 6924.0	...
291388	  734.0	  546.4	 6924.0	...
291389	  734.4	  546.6	 6924.0	...
291390	  734.5	  546.8	 6922.0	...
291391	  734.2	  546.6	 6921.0	...
291392	  733.9	  546.5	 6919.0	...
291393	  733.5	  546.5	 6920.0	...
291394	  733.4	  546.6	 6923.0	...
291395	  733.6	  546.8	 6926.0	...
291396	  733.9	  547.0	 6927.0	...
291397	  734.2	  546.8	 6924.0	...
291398	  734.1	  546.6	 6921.0	...
291399	  734.0	  546.3	 6919.0	...
291400	  733.8	  546.3	 6918.0	...
291401	  733.6	  546.3	 6917.0	...
291402	  733.5	  546.3	 6917.0	...
291403	  733.4	  546.3	 6916.0	...
291404	  733.4	  546.3	 6916.0	...
291405	  733.2	  546.3	 6920.0	...
291406	  733.1	  546.3	 6927.0	...
291407	  733.2	  546.3	 6933.0	...
291408	  733.1	  546.2	 6931.0	...
291409	  733.1	  546.2	 6928.0	...
291410	  733.0	  546.2	 6925.0	...
291411	  733.1	  546.3	 6924.0	...
291412	  732.9	  546.1	 6923.0	...
291413	  732.7	  545.7	 6924.0	...
291414	  732.5	  545.4	 6926.0	...
291415	  732.6	  545.4	 6928.0	...
291416	  732.7	  545.4	 6929.0	...
291417	  732.8	  545.4	 6931.0	...
291418	  732.7	  545.4	 6933.0	...
291419	  732.5	  545.5	 6935.0	...
291420	  732.3	  545.8	 6935.0	...
291421	  732.4	  546.0	 6937.0	...
291422	  732.4	  546.2	 6940.0	...
291423	  732.6	  546.2	 6942.0	...
291424	  732.9	  546.0	 6943.0	...
291425	  733.0	  545.9	 6943.0	...
291426	  733.1	  545.7	 6943.0	...
291427	  733.2	  545.6	 6944.0	...
291428	  733.2	  545.4	 6944.0	...
291429	  732.9	  545.4	 6944.0	...
291430	  732.6	  545.5	 6945.0	...
291431	  732.3	  545.8	 6946.0	...
291432	  732.4	  546.1	 6945.0	...
291433	  732.6	  546.3	 6944.0	...
291434	  732.6	  546.6	 6943.0	...
291435	  732.7	  546.9	 6945.0	...
291436	  732.7	  546.9	 6947.0	...
291437	  732.7	  546.9	 6950.0	...
291438	  732.6	  546.7	 6949.0	...
291439	  732.3	  546.6	 6948.0	...
291440	  732.2	  547.1	 6947.0	...
291441	  732.0	  547.6	 6948.0	...
291442	  732.1	  547.7	 6952.0	...
291443	  732.1	  547.4	 6956.0	...
291444	  732.1	  547.0	 6960.0	...
291445	  732.2	  547.0	 6960.0	...
291446	  732.3	  546.9	 6961.0	...
291447	  732.3	  546.9	 6961.0	...
291448	  732.2	  546.9	 6960.0	...
291449	  732.1	  547.0	 6961.0	...
291450	  732.0	  547.0	 6961.0	...
291451	  732.1	  547.1	 6961.0	...
291452	  732.1	  547.3	 6962.0	...
291453	  732.1	  547.5	 6962.0	...
291454	  732.0	  547.7	 6963.0	...
291455	  732.0	  547.8	 6963.0	...
291456	  732.0	  547.9	 6963.0	...
291457	  732.1	  548.1	 6963.0	...
291458	  731.9	  548.2	 6964.0	...
291459	  731.8	  548.3	 6964.0	...
291460	  731.5	  548.0	 6964.0	...
291461	  731.5	  547.6	 6964.0	...
291462	  731.5	  547.2	 6964.0	...
291463	  731.5	  547.5	 6964.0	...
291464	  731.4	  547.9	 6963.0	...
291465	  731.4	  548.5	 6962.0	...
291466	  731.3	  548.7	 6960.0	...
291467	  731.4	  548.9	 6958.0	...
291468	  731.4	  549.0	 6958.0	...
291469	  731.5	  549.0	 6958.0	...
291470	  731.5	  549.0	 6960.0	...
291471	  731.4	  548.7	 6965.0	...
291472	  731.5	  548.4	 6968.0	...
291473	  731.6	  548.0	 6971.0	...
291474	  731.7	  547.7	 6970.0	...
291475	  731.7	  547.4	 6969.0	...
291476	  731.6	  547.1	 6968.0	...
291477	  731.7	  547.1	 6968.0	...
291478	  731.7	  547.1	 6968.0	...
291479	  731.8	  547.1	 6969.0	...
291480	  731.8	  547.2	 6968.0	...
291481	  731.7	  547.3	 6967.0	...
291482	  731.7	  547.4	 6966.0	...
291483	  731.6	  547.4	 6964.0	...
291484	  731.6	  547.4	 6963.0	...
291485	  731.7	  547.3	 6961.0	...
291486	  731.8	  547.1	 6960.0	...
291487	  732.0	  546.7	 6959.0	...
291488	  731.9	  546.3	 6962.0	...
291489	  731.9	  546.1	 6966.0	...
291490	  731.9	  546.1	 6966.0	...
291491	  732.0	  546.1	 6963.0	...
291492	  731.9	  545.9	 6964.0	...
291493	  731.8	  545.7	 6968.0	...
291494	  731.8	  545.6	 6972.0	...
291495	  731.9	  545.9	 6972.0	...
291496	  731.8	  546.1	 6972.0	...
291497	  731.5	  546.1	 6974.0	...
291498	  731.2	  545.8	 6975.0	...
291499	  731.1	  545.7	 6977.0	...
291500	  731.1	  545.9	 6977.0	...
291501	  731.1	  546.3	 6977.0	...
291502	  731.2	  546.6	 6979.0	...
291503	  731.2	  546.8	 6982.0	...
291504	  731.0	  546.7	 6985.0	...
291505	  730.9	  546.6	 6987.0	...
291506	  730.9	  546.5	 6987.0	...
291507	  731.0	  546.5	 6988.0	...
291508	  731.1	  546.5	 6988.0	...
291509	  731.3	  546.7	 6989.0	...
291510	  731.4	  546.8	 6990.0	...
291511	  731.5	  546.7	 6991.0	...
291512	  731.4	  547.0	 6988.0	...
291513	  731.4	  547.2	 6985.0	...
291514	  731.3	  547.5	 6982.0	...
291515	  731.2	  547.7	 6985.0	...
291516	  731.2	  547.8	 6988.0	...
291517	  731.1	  547.4	 6988.0	...
291518	  730.8	  547.0	 6986.0	...
291519	  730.6	  546.7	 6984.0	...
291520	  730.5	  546.8	 6984.0	...
291521	  730.5	  546.9	 6985.0	...
291522	  730.7	  547.1	 6986.0	...
291523	  730.8	  547.3	 6985.0	...
291524	  730.9	  547.4	 6985.0	...
291525	  731.2	  547.3	 6985.0	...
291526	  731.3	  547.2	 6986.0	...
291527	  731.5	  547.2	 6986.0	...
291528	  731.4	  547.2	 6990.0	...
291529	  731.3	  547.2	 6992.0	...
291530	  731.1	  547.3	 6995.0	...
291531	  730.8	  547.1	 6994.0	...
MSG	291532 0000 _ Number Off
291532	  730.5	  546.9	 6993.0	...
291533	  730.4	  546.6	 6992.0	...
291534	  730.6	  546.5	 6991.0	...
291535	  730.8	  546.4	 6990.0	...
291536	  731.0	  546.2	 6990.0	...
291537	  731.0	  546.3	 6990.0	...
291538	  731.2	  546.3	 6988.0	...
291539	  731.4	  546.5	 6986.0	...
291540	  731.3	  547.0	 6987.0	...
291541	  731.0	  547.5	 6989.0	...
291542	  730.6	  547.4	 6992.0	...
291543	  730.5	  547.0	 6993.0	...
291544	  730.4	  546.7	 6993.0	...
291545	  730.3	  546.8	 6994.0	...
291546	  730.3	  546.9	 6996.0	...
291547	  730.3	  546.8	 6998.0	...
291548	  730.3	  546.7	 6997.0	...
291549	  730.5	  546.6	 6994.0	...
291550	  730.6	  546.6	 6991.0	...
291551	  730.6	  547.0	 6989.0	...
291552	  730.6	  547.3	 6989.0	...
291553	  730.4	  547.2	 6990.0	...
291554	  730.5	  546.8	 6993.0	...
291555	  730.7	  546.4	 6995.0	...
291556	  730.8	  546.5	 6995.0	...
291557	  730.7	  546.7	 6994.0	...
291558	  730.6	  546.4	 6994.0	...
291559	  730.7	  546.0	 6995.0	...
291560	  730.8	  545.8	 6996.0	...
291561	  730.8	  546.0	 6996.0	...
291562	  730.7	  546.1	 6995.0	...
291563	  730.6	  546.1	 6994.0	...
291564	  730.4	  546.1	 6993.0	...
291565	  730.2	  546.2	 6993.0	...
291566	  730.2	  546.4	 6993.0	...
291567	  730.0	  546.3	 6994.0	...
291568	  729.9	  546.2	 6997.0	...
291569	  730.1	  546.1	 6999.0	...
291570	  730.3	  546.0	 7001.0	...
291571	  730.4	  546.0	 7001.0	...
291572	  730.3	  545.9	 7003.0	...
291573	  730.2	  546.2	 7003.0	...
291574	  730.3	  546.5	 7003.0	...
291575	  730.5	  546.7	 7001.0	...
291576	  730.5	  546.8	 6999.0	...
291577	  730.4	  546.8	 6999.0	...
291578	  730.4	  546.9	 6999.0	...
291579	  730.4	  547.0	 6999.0	...
291580	  730.3	  546.9	 6999.0	...
291581	  730.2	  546.6	 6999.0	...
291582	  730.1	  546.5	 6999.0	...
291583	  730.1	  546.6	 6999.0	...
291584	  730.1	  546.8	 7000.0	...
291585	  730.1	  546.7	 6998.0	...
291586	  730.3	  546.7	 6996.0	...
291587	  730.5	  546.5	 6994.0	...
291588	  730.8	  546.3	 6995.0	...
291589	  730.8	  546.2	 6995.0	...
291590	  730.9	  546.2	 6996.0	...
291591	  730.9	  546.2	 6996.0	...
291592	  730.9	  546.3	 6996.0	...
291593	  730.8	  546.4	 6997.0	...
291594	  730.7	  546.4	 6997.0	...
291595	  730.4	  546.4	 6997.0	...
291596	  730.1	  546.3	 6998.0	...
291597	  729.9	  546.5	 6998.0	...
291598	  730.2	  546.6	 7000.0	...
291599	  730.4	  546.8	 7001.0	...
291600	  730.6	  546.7	 7002.0	...
291601	  730.6	  546.5	 7003.0	...
291602	  730.5	  546.3	 7004.0	...
291603	  730.4	  546.0	 7004.0	...
291604	  730.3	  545.7	 7005.0	...
291605	  730.3	  545.3	 7005.0	...
291606	  730.4	  545.3	 7006.0	...
291607	  730.5	  545.3	 7006.0	...
291608	  730.4	  545.3	 7007.0	...
291609	  730.4	  545.3	 7008.0	...
291610	  730.4	  545.9	 7009.0	...
291611	  730.3	  546.6	 7009.0	...
291612	  730.1	  547.1	 7009.0	...
291613	  730.1	  546.8	 7009.0	...
291614	  730.2	  546.6	 7009.0	...
291615	  730.4	  546.5	 7009.0	...
291616	  730.6	  546.4	 7011.0	...
291617	  730.6	  546.2	 7014.0	...
291618	  730.5	  546.1	 7015.0	...
291619	  730.4	  546.1	 7014.0	...
291620	  730.3	  546.7	 7010.0	...
291621	  730.3	  547.2	 7007.0	...
291622	  730.3	  547.7	 7004.0	...
291623	  730.4	  547.6	 7004.0	...
291624	  730.4	  547.1	 7005.0	...
291625	  730.4	  546.6	 7006.0	...
291626	  730.4	  546.2	 7006.0	...
291627	  730.6	  546.3	 7005.0	...
291628	  730.8	  546.4	 7005.0	...
291629	  730.7	  546.4	 7005.0	...
291630	  730.6	  546.5	 7005.0	...
291631	  730.3	  546.5	 7003.0	...
291632	  730.1	  546.5	 7002.0	...
291633	  730.0	  546.5	 7002.0	...
291634	  730.0	  546.4	 7003.0	...
291635	  730.1	  546.3	 7004.0	...
291636	  730.2	  546.3	 7005.0	...
291637	  730.2	  546.2	 7004.0	...
291638	  730.5	  545.9	 7004.0	...
291639	  730.8	  545.8	 7004.0	...
291640	  731.1	  545.8	 7004.0	...
291641	  731.0	  545.9	 7003.0	...
291642	  730.9	  545.9	 7003.0	...
291643	  730.7	  546.0	 7002.0	...
291644	  730.7	  546.1	 7003.0	...
291645	  730.7	  546.3	 7005.0	...
291646	  730.7	  546.3	 7007.0	...
291647	  730.7	  546.4	 7007.0	...
291648	  730.6	  546.4	 7008.0	...
291649	  730.4	  546.0	 7009.0	...
291650	  730.2	  545.7	 7009.0	...
291651	  730.2	  545.4	 7009.0	...
291652	  730.1	  545.5	 7010.0	...
291653	  730.1	  545.6	 7010.0	...
291654	  730.1	  545.6	 7011.0	...
291655	  730.2	  545.6	 7013.0	...
291656	  730.3	  545.4	 7015.0	...
291657	  730.4	  545.2	 7016.0	...
291658	  730.4	  545.1	 7017.0	...
291659	  730.0	  545.3	 7018.0	...
291660	  729.6	  545.6	 7019.0	...
291661	  729.3	  545.8	 7020.0	...
291662	  729.3	  545.9	 7020.0	...
291663	  729.4	  545.9	 7017.0	...
291664	  729.5	  545.9	 7014.0	...
291665	  729.8	  545.8	 7011.0	...
291666	  730.1	  545.8	 7011.0	...
291667	  730.5	  545.8	 7011.0	...
291668	  730.7	  545.9	 7010.0	...
291669	  730.7	  545.9	 7009.0	...
291670	  730.7	  545.7	 7008.0	...
291671	  730.6	  545.5	 7008.0	...
291672	  730.4	  545.3	 7007.0	...
291673	  730.6	  545.2	 7007.0	...
291674	  730.9	  545.0	 7006.0	...
291675	  730.9	  545.1	 7008.0	...
291676	  730.5	  545.4	 7010.0	...
291677	  730.1	  545.7	 7012.0	...
291678	  730.0	  545.7	 7011.0	...
291679	  730.2	  545.5	 7009.0	...
291680	  730.4	  545.3	 7006.0	...
291681	  730.5	  545.0	 7005.0	...
291682	  730.6	  544.9	 7005.0	...
291683	  730.7	  545.0	 7005.0	...
291684	  730.9	  545.3	 7005.0	...
291685	  731.0	  545.4	 7005.0	...
291686	  730.7	  545.3	 7004.0	...
291687	  730.5	  545.1	 7004.0	...
291688	  730.2	  545.1	 7004.0	...
291689	  730.3	  545.1	 7004.0	...
291690	  730.3	  545.1	 7004.0	...
291691	  730.4	  545.3	 7004.0	...
291692	  730.6	  545.8	 7004.0	...
291693	  730.8	  546.3	 7003.0	...
291694	  730.9	  546.4	 7003.0	...
291695	  730.9	  546.2	 7007.0	...
291696	  730.8	  545.9	 7011.0	...
291697	  730.5	  546.0	 7012.0	...
291698	  730.3	  546.0	 7009.0	...
291699	  730.2	  545.8	 7006.0	...
291700	  730.2	  545.6	 7007.0	...
291701	  730.2	  545.6	 7005.0	...
291702	  730.3	  545.9	 7004.0	...
291703	  730.3	  546.1	 7002.0	...
291704	  730.4	  546.1	 7003.0	...
291705	  730.4	  545.8	 7003.0	...
291706	  730.4	  545.5	 7003.0	...
291707	  730.4	  545.2	 7004.0	...
291708	  730.5	  545.1	 7005.0	...
291709	  730.5	  545.2	 7004.0	...
291710	  730.6	  545.5	 7003.0	...
291711	  730.6	  545.9	 7002.0	...
291712	  730.5	  545.8	 7002.0	...
291713	  730.4	  545.6	 7001.0	...
291714	  730.3	  545.2	 7001.0	...
291715	  730.4	  544.9	 7001.0	...
291716	  730.5	  544.6	 7002.0	...
291717	  730.8	  544.4	 7002.0	...
291718	  730.9	  544.4	 7000.0	...
291719	  731.1	  544.6	 6998.0	...
291720	  731.1	  544.8	 6997.0	...
291721	  730.9	  545.1	 6998.0	...
291722	  730.6	  545.0	 7000.0	...
291723	  730.4	  545.0	 7002.0	...
291724	  730.2	  544.9	 7004.0	...
291725	  730.2	  544.9	 7004.0	...
291726	  730.3	  544.8	 7005.0	...
291727	  730.3	  544.7	 7004.0	...
291728	  730.3	  544.6	 7004.0	...
291729	  730.2	  544.6	 7004.0	...
291730	  730.2	  544.6	 7004.0	...
291731	  730.4	  544.5	 7005.0	...
291732	  730.7	  544.6	 7005.0	...
291733	  730.8	  544.7	 7004.0	...
291734	  731.1	  544.8	 7003.0	...
291735	  731.3	  544.7	 7001.0	...
291736	  731.5	  545.1	 6999.0	...
291737	  731.3	  545.5	 6999.0	...
291738	  731.2	  545.7	 7000.0	...
291739	  731.2	  545.5	 7002.0	...
291740	  731.2	  545.3	 7002.0	...
291741	  731.1	  545.2	 7002.0	...
291742	  731.0	  545.1	 7002.0	...
291743	  730.9	  545.3	 7004.0	...
MSG	291744 0000 _ Number On
291744	  730.8	  545.6	 7006.0	...
291745	  730.9	  545.9	 7004.0	...
291746	  731.1	  545.8	 7002.0	...
291747	  731.0	  545.7	 7001.0	...
291748	  730.9	  545.7	 7004.0	...
291749	  730.6	  545.6	 7007.0	...
291750	  730.6	  545.5	 7008.0	...
291751	  730.5	  545.4	 7008.0	...
291752	  730.4	  545.4	 7007.0	...
291753	  730.5	  545.5	 7004.0	...
291754	  730.7	  545.7	 7002.0	...
291755	  730.9	  545.8	 6999.0	...
291756	  730.9	  545.8	 6999.0	...
291757	  730.8	  545.6	 7000.0	...
291758	  730.7	  545.5	 7000.0	...
291759	  730.7	  545.4	 7004.0	...
291760	  730.8	  545.4	 7007.0	...
291761	  730.7	  545.2	 7010.0	...
291762	  730.6	  545.0	 7010.0	...
291763	  730.3	  544.8	 7011.0	...
291764	  730.1	  544.7	 7011.0	...
291765	  730.0	  544.5	 7010.0	...
291766	  730.3	  544.4	 7009.0	...
291767	  730.6	  544.3	 7007.0	...
291768	  730.9	  544.5	 7007.0	...
291769	  730.9	  544.8	 7008.0	...
291770	  730.9	  545.1	 7009.0	...
291771	  731.0	  545.1	 7007.0	...
291772	  731.0	  545.0	 7006.0	...
291773	  731.0	  545.0	 7004.0	...
291774	  731.1	  545.0	 7005.0	...
291775	  731.0	  545.0	 7004.0	...
291776	  730.9	  544.7	 7004.0	...
291777	  730.9	  544.3	 7005.0	...
291778	  730.9	  543.8	 7006.0	...
291779	  730.9	  543.7	 7007.0	...
291780	  730.9	  543.6	 7008.0	...
291781	  731.0	  544.1	 7008.0	...
291782	  731.1	  544.6	 7007.0	...
291783	  731.1	  545.0	 7007.0	...
291784	  731.0	  544.9	 7006.0	...
291785	  730.9	  544.7	 7005.0	...
291786	  730.9	  544.5	 7004.0	...
291787	  730.9	  544.5	 7003.0	...
291788	  730.9	  544.4	 7003.0	...
291789	  730.9	  544.5	 7002.0	...
291790	  730.9	  544.5	 7003.0	...
291791	  731.0	  544.5	 7005.0	...
291792	  731.2	  544.4	 7006.0	...
291793	  731.3	  544.3	 7007.0	...
291794	  731.4	  544.3	 7007.0	...
291795	  731.4	  544.3	 7006.0	...
291796	  731.4	  544.4	 7004.0	...
291797	  731.3	  544.6	 7003.0	...
291798	  731.1	  544.7	 7004.0	...
291799	  730.9	  544.8	 7005.0	...
291800	  730.8	  544.9	 7005.0	...
291801	  730.9	  544.9	 7005.0	...
291802	  731.0	  544.8	 7004.0	...
291803	  731.0	  544.6	 7003.0	...
291804	  730.9	  544.7	 7001.0	...
291805	  730.8	  544.9	 6998.0	...
291806	  730.9	  545.0	 6996.0	...
291807	  730.9	  544.9	 6997.0	...
291808	  730.9	  544.8	 6996.0	...
291809	  730.7	  544.7	 6995.0	...
291810	  730.5	  544.7	 6994.0	...
291811	  730.4	  544.7	 6995.0	...
291812	  730.3	  544.6	 6994.0	...
291813	  730.3	  544.8	 6992.0	...
291814	  730.2	  545.0	 6994.0	...
291815	  730.7	  545.3	 6998.0	...
291816	  731.1	  545.5	 6998.0	...
291817	  731.6	  545.6	 6994.0	...
291818	  731.6	  545.6	 6991.0	...
291819	  731.3	  545.4	 6991.0	...
291820	  731.0	  545.3	 6993.0	...
291821	  730.6	  545.3	 6997.0	...
291822	  730.7	  545.3	 7001.0	...
291823	  730.7	  545.1	 7003.0	...
291824	  730.8	  544.9	 7002.0	...
291825	  730.7	  544.8	 7000.0	...
291826	  730.7	  544.8	 6998.0	...
291827	  730.7	  544.8	 6997.0	...
291828	  730.7	  544.9	 6997.0	...
291829	  730.6	  544.9	 6996.0	...
291830	  730.5	  544.9	 6996.0	...
291831	  730.5	  544.8	 6995.0	...
291832	  730.6	  544.7	 6995.0	...
291833	  730.8	  544.7	 6996.0	...
291834	  730.8	  544.7	 6997.0	...
291835	  730.8	  544.5	 6999.0	...
291836	  730.9	  544.3	 7000.0	...
291837	  731.0	  544.6	 7000.0	...
291838	  731.1	  545.0	 6998.0	...
291839	  731.1	  545.3	 6997.0	...
291840	  731.0	  545.2	 6998.0	...
291841	  731.0	  545.0	 6997.0	...
291842	  731.0	  545.0	 6996.0	...
291843	  730.9	  545.0	 6997.0	...
291844	  730.6	  545.2	 7000.0	...
291845	  730.4	  545.6	 7002.0	...
291846	  730.2	  545.9	 7000.0	...
291847	  730.3	  546.0	 6997.0	...
291848	  730.5	  545.8	 6994.0	...
291849	  730.6	  545.7	 6994.0	...
291850	  730.7	  545.7	 6997.0	...
291851	  730.8	  545.7	 6999.0	...
291852	  730.9	  545.6	 6999.0	...
291853	  731.1	  545.4	 6999.0	...
291854	  731.2	  545.2	 7002.0	...
291855	  731.1	  545.2	 7004.0	...
291856	  730.9	  545.3	 7002.0	...
291857	  730.8	  545.4	 6999.0	...
291858	  730.7	  545.4	 6995.0	...
291859	  730.7	  545.2	 6995.0	...
291860	  730.6	  545.0	 6994.0	...
291861	  730.5	  544.8	 6993.0	...
291862	  730.6	  545.1	 6992.0	...
291863	  730.8	  545.4	 6992.0	...
291864	  731.0	  545.6	 6993.0	...
291865	  731.0	  545.8	 6993.0	...
291866	  731.0	  546.0	 6992.0	...
291867	  731.0	  546.2	 6990.0	...
291868	  731.0	  546.2	 6989.0	...
291869	  730.9	  546.3	 6989.0	...
291870	  730.9	  546.3	 6989.0	...
291871	  730.9	  546.3	 6989.0	...
291872	  730.7	  546.1	 6990.0	...
291873	  730.6	  545.8	 6991.0	...
291874	  730.5	  545.6	 6991.0	...
291875	  730.6	  545.4	 6992.0	...
291876	  730.7	  545.4	 6992.0	...
291877	  730.7	  545.4	 6990.0	...
291878	  730.7	  545.5	 6988.0	...
291879	  730.7	  545.6	 6985.0	...
291880	  730.7	  545.7	 6985.0	...
291881	  730.7	  545.8	 6986.0	...
291882	  730.7	  545.8	 6987.0	...
291883	  730.6	  545.6	 6988.0	...
291884	  730.6	  545.4	 6987.0	...
291885	  730.6	  545.2	 6986.0	...
291886	  730.6	  545.3	 6986.0	...
291887	  730.6	  545.3	 6988.0	...
291888	  730.7	  545.1	 6990.0	...
291889	  730.8	  544.9	 6993.0	...
291890	  731.0	  544.7	 6994.0	...
291891	  730.9	  544.7	 6993.0	...
291892	  730.7	  544.7	 6991.0	...
291893	  730.7	  544.8	 6988.0	...
291894	  730.9	  544.7	 6987.0	...
291895	  731.0	  544.6	 6987.0	...
291896	  730.9	  544.3	 6987.0	...
291897	  730.7	  544.2	 6987.0	...
291898	  730.5	  544.5	 6987.0	...
291899	  730.5	  544.7	 6988.0	...
291900	  730.6	  545.0	 6990.0	...
291901	  730.7	  545.0	 6992.0	...
291902	  730.9	  545.1	 6993.0	...
291903	  730.9	  545.3	 6993.0	...
291904	  730.7	  545.5	 6993.0	...
291905	  730.5	  545.7	 6992.0	...
291906	  730.5	  545.7	 6992.0	...
291907	  730.3	  545.7	 6991.0	...
291908	  730.2	  545.7	 6991.0	...
291909	  730.1	  545.7	 6991.0	...
291910	  730.0	  545.4	 6993.0	...
291911	  729.9	  545.1	 6997.0	...
291912	  729.8	  544.8	 7001.0	...
291913	  730.0	  544.6	 7002.0	...
291914	  730.2	  544.4	 6999.0	...
291915	  730.5	  544.4	 6998.0	...
291916	  730.6	  544.4	 7000.0	...
291917	  730.6	  544.7	 7000.0	...
291918	  730.6	  545.0	 6998.0	...
291919	  730.5	  545.4	 6996.0	...
291920	  730.3	  545.6	 6997.0	...
291921	  730.3	  545.8	 6997.0	...
291922	  730.3	  545.8	 6994.0	...
291923	  730.4	  545.9	 6991.0	...
291924	  730.3	  545.8	 6989.0	...
291925	  730.4	  545.8	 6989.0	...
291926	  730.4	  545.8	 6990.0	...
291927	  730.4	  545.7	 6989.0	...
291928	  730.4	  545.4	 6988.0	...
291929	  730.4	  545.2	 6989.0	...
291930	  730.5	  545.0	 6990.0	...
291931	  730.5	  544.9	 6993.0	...
291932	  730.4	  544.9	 6995.0	...
291933	  730.5	  544.9	 6996.0	...
291934	  730.5	  545.0	 6996.0	...
291935	  730.6	  545.2	 6998.0	...
291936	  730.6	  545.4	 6998.0	...
291937	  730.6	  545.4	 6999.0	...
291938	  730.6	  545.3	 6999.0	...
291939	  730.7	  545.2	 6998.0	...
291940	  730.7	  545.2	 6996.0	...
291941	  730.7	  545.3	 6994.0	...
291942	  730.6	  545.5	 6994.0	...
291943	  730.5	  545.7	 6996.0	...
291944	  730.3	  545.6	 6999.0	...
291945	  730.2	  545.6	 7000.0	...
291946	  730.1	  545.5	 7000.0	...
291947	  730.0	  545.6	 7000.0	...
291948	  730.0	  545.7	 7000.0	...
291949	  730.1	  545.9	 7001.0	...
291950	  730.2	  546.0	 7002.0	...
291951	  730.2	  545.9	 7002.0	...
291952	  730.1	  545.7	 7003.0	...
291953	  730.0	  545.6	 7003.0	...
291954	  730.1	  545.6	 7003.0	...
291955	  730.1	  545.8	 7003.0	...
291956	  730.0	  545.8	 7002.0	...
291957	  729.8	  546.0	 7001.0	...
291958	  729.5	  546.2	 6999.0	...
291959	  729.5	  546.3	 7000.0	...
291960	  729.5	  546.4	 7000.0	...
291961	  729.6	  546.4	 6999.0	...
291962	  729.7	  546.4	 7002.0	...
291963	  729.9	  546.6	 7004.0	...
291964	  729.9	  546.7	 7007.0	...
291965	  729.8	  546.0	 7007.0	...
291966	  729.7	  545.1	 7007.0	...
291967	  729.6	  544.8	 7005.0	...
291968	  729.6	  545.3	 7004.0	...
291969	  729.6	  545.9	 7004.0	...
291970	  729.6	  545.9	 7004.0	...
291971	  729.5	  545.9	 7007.0	...
291972	  729.5	  545.9	 7010.0	...
291973	  729.4	  545.8	 7014.0	...
291974	  729.4	  545.9	 7015.0	...
291975	  729.3	  546.0	 7012.0	...
291976	  729.3	  545.7	 7010.0	...
291977	  729.3	  545.4	 7007.0	...
291978	  729.3	  545.1	 7007.0	...
291979	  729.3	  545.1	 7008.0	...
291980	  729.4	  545.0	 7008.0	...
291981	  729.2	  545.0	 7009.0	...
291982	  729.0	  545.1	 7011.0	...
291983	  728.8	  545.2	 7012.0	...
291984	  728.7	  545.1	 7013.0	...
291985	  728.7	  545.0	 7012.0	...
291986	  728.7	  545.2	 7012.0	...
291987	  728.8	  545.4	 7012.0	...
291988	  728.8	  545.7	 7012.0	...
291989	  728.9	  545.7	 7013.0	...
291990	  729.0	  545.6	 7014.0	...
291991	  729.2	  545.6	 7015.0	...
291992	  729.3	  545.5	 7014.0	...
291993	  729.3	  545.5	 7012.0	...
291994	  729.4	  545.3	 7014.0	...
291995	  729.5	  545.1	 7018.0	...
291996	  729.5	  544.9	 7020.0	...
291997	  729.3	  544.9	 7017.0	...
291998	  729.2	  545.0	 7014.0	...
291999	  729.2	  545.0	 7011.0	...
292000	  729.2	  545.3	 7011.0	...
292001	  729.2	  545.4	 7012.0	...
292002	  729.3	  545.6	 7013.0	...
292003	  729.2	  545.8	 7014.0	...
292004	  729.2	  545.9	 7016.0	...
292005	  729.2	  546.0	 7018.0	...
292006	  729.1	  545.8	 7020.0	...
292007	  729.2	  545.7	 7021.0	...
292008	  729.2	  545.5	 7022.0	...
292009	  729.3	  545.4	 7022.0	...
292010	  729.3	  545.3	 7020.0	...
292011	  729.3	  545.3	 7017.0	...
292012	  729.5	  545.2	 7014.0	...
292013	  729.6	  545.1	 7013.0	...
292014	  729.6	  545.0	 7012.0	...
292015	  729.5	  545.0	 7012.0	...
292016	  729.2	  544.7	 7013.0	...
292017	  729.1	  544.4	 7015.0	...
292018	  728.9	  543.8	 7016.0	...
292019	  728.8	  543.7	 7014.0	...
292020	  728.8	  543.5	 7013.0	...
292021	  729.0	  543.7	 7013.0	...
292022	  729.1	  543.7	 7013.0	...
292023	  729.3	  543.7	 7013.0	...
292024	  729.4	  543.6	 7017.0	...
292025	  729.5	  543.4	 7022.0	...
292026	  729.4	  543.4	 7024.0	...
292027	  729.3	  543.5	 7021.0	...
292028	  729.1	  543.7	 7019.0	...
292029	  729.0	  543.8	 7017.0	...
292030	  728.9	  543.9	 7014.0	...
292031	  729.0	  543.9	 7012.0	...
292032	  729.0	  543.9	 7012.0	...
292033	  729.1	  543.9	 7013.0	...
292034	  729.1	  543.9	 7017.0	...
292035	  729.0	  543.8	 7020.0	...
292036	  729.0	  543.7	 7022.0	...
292037	  729.0	  543.7	 7020.0	...
292038	  729.1	  543.8	 7018.0	...
292039	  729.1	  543.6	 7021.0	...
292040	  729.1	  543.4	 7023.0	...
292041	  729.1	  543.2	 7025.0	...
292042	  729.2	  543.4	 7026.0	...
292043	  729.3	  543.6	 7024.0	...
292044	  729.3	  543.6	 7022.0	...
292045	  729.3	  543.3	 7020.0	...
292046	  729.2	  542.9	 7022.0	...
292047	  729.0	  542.7	 7025.0	...
292048	  729.0	  542.5	 7026.0	...
MSG	292049 0000 _ Number Off
292049	  729.0	  542.5	 7025.0	...
292050	  729.0	  542.5	 7024.0	...
292051	  729.0	  542.7	 7024.0	...
292052	  729.1	  542.9	 7026.0	...
292053	  729.1	  543.1	 7028.0	...
292054	  729.0	  543.3	 7029.0	...
292055	  729.0	  543.4	 7030.0	...
292056	  729.0	  543.2	 7029.0	...
292057	  728.9	  542.9	 7029.0	...
292058	  728.9	  542.4	 7030.0	...
292059	  728.9	  542.3	 7033.0	...
292060	  729.0	  542.0	 7035.0	...
292061	  729.0	  542.0	 7035.0	...
292062	  729.1	  542.5	 7035.0	...
292063	  729.1	  543.1	 7033.0	...
292064	  729.2	  543.6	 7031.0	...
292065	  729.3	  543.6	 7029.0	...
292066	  729.5	  543.6	 7029.0	...
292067	  729.6	  543.4	 7032.0	...
292068	  729.5	  543.1	 7035.0	...
292069	  729.4	  542.8	 7038.0	...
292070	  729.4	  542.8	 7037.0	...
292071	  729.4	  542.8	 7036.0	...
292072	  729.3	  542.6	 7035.0	...
292073	  729.3	  542.4	 7035.0	...
292074	  729.4	  542.3	 7035.0	...
292075	  729.4	  542.3	 7035.0	...
292076	  729.5	  542.1	 7036.0	...
292077	  729.6	  541.9	 7037.0	...
292078	  729.7	  541.8	 7037.0	...
292079	  729.7	  541.7	 7037.0	...
292080	  729.7	  541.6	 7037.0	...
292081	  729.7	  541.7	 7038.0	...
292082	  729.7	  541.7	 7038.0	...
292083	  729.7	  541.8	 7039.0	...
292084	  729.5	  541.8	 7040.0	...
292085	  729.4	  541.7	 7041.0	...
292086	  729.2	  541.7	 7040.0	...
292087	  729.1	  541.8	 7040.0	...
292088	  729.1	  541.9	 7041.0	...
292089	  729.1	  542.1	 7043.0	...
292090	  729.2	  542.2	 7046.0	...
292091	  729.2	  542.4	 7047.0	...
292092	  729.2	  542.5	 7048.0	...
292093	  729.3	  542.6	 7048.0	...
292094	  729.2	  542.5	 7048.0	...
292095	  729.2	  542.4	 7047.0	...
292096	  729.3	  542.1	 7045.0	...
292097	  729.4	  541.6	 7044.0	...
292098	  729.4	  541.2	 7043.0	...
292099	  729.4	  541.1	 7043.0	...
292100	  729.4	  541.3	 7043.0	...
292101	  729.4	  541.4	 7043.0	...
292102	  729.4	  541.3	 7042.0	...
292103	  729.4	  541.2	 7040.0	...
292104	  729.5	  541.5	 7042.0	...
292105	  729.4	  542.0	 7045.0	...
292106	  729.2	  542.0	 7048.0	...
292107	  729.1	  541.5	 7049.0	...
292108	  729.1	  541.0	 7049.0	...
292109	  729.1	  541.1	 7050.0	...
292110	  729.1	  541.0	 7049.0	...
292111	  729.0	  540.9	 7048.0	...
292112	  729.0	  541.0	 7049.0	...
292113	  728.9	  541.1	 7051.0	...
292114	  728.9	  541.3	 7052.0	...
292115	  728.8	  541.2	 7051.0	...
292116	  728.7	  541.4	 7051.0	...
292117	  728.6	  541.5	 7052.0	...
292118	  728.8	  541.7	 7055.0	...
292119	  729.2	  541.6	 7058.0	...
292120	  729.5	  541.7	 7059.0	...
292121	  729.4	  541.7	 7059.0	...
292122	  729.2	  541.5	 7059.0	...
292123	  729.1	  541.2	 7060.0	...
292124	  729.1	  540.9	 7061.0	...
292125	  729.1	  540.7	 7062.0	...
292126	  729.2	  540.6	 7062.0	...
292127	  729.2	  540.4	 7063.0	...
292128	  729.2	  540.5	 7063.0	...
292129	  729.2	  540.6	 7062.0	...
292130	  729.4	  540.9	 7059.0	...
292131	  729.5	  541.1	 7057.0	...
292132	  729.4	  541.3	 7058.0	...
292133	  729.1	  541.4	 7061.0	...
292134	  728.8	  541.5	 7064.0	...
292135	  728.6	  541.2	 7064.0	...
292136	  728.5	  540.7	 7065.0	...
292137	  728.6	  540.2	 7065.0	...
292138	  728.9	  540.2	 7065.0	...
292139	  729.2	  540.5	 7064.0	...
292140	  729.3	  540.8	 7064.0	...
292141	  729.3	  541.2	 7063.0	...
292142	  729.2	  541.3	 7063.0	...
292143	  729.0	  541.3	 7063.0	...
292144	  729.1	  541.0	 7066.0	...
292145	  729.2	  540.5	 7070.0	...
292146	  729.4	  540.2	 7074.0	...
292147	  729.4	  540.3	 7074.0	...
292148	  729.5	  540.5	 7073.0	...
292149	  729.0	  540.9	 7072.0	...
292150	  728.5	  541.3	 7071.0	...
292151	  728.2	  541.5	 7072.0	...
292152	  728.5	  541.4	 7073.0	...
292153	  728.7	  541.3	 7074.0	...
292154	  728.7	  541.3	 7075.0	...
292155	  728.9	  541.4	 7076.0	...
292156	  729.0	  541.4	 7082.0	...
292157	  729.3	  541.3	 7087.0	...
292158	  729.4	  541.3	 7090.0	...
292159	  729.5	  541.3	 7087.0	...
292160	  729.5	  541.4	 7084.0	...
292161	  729.5	  541.3	 7083.0	...
292162	  729.4	  541.2	 7085.0	...
292163	  729.3	  541.1	 7087.0	...
292164	  729.2	  541.2	 7088.0	...
292165	  729.1	  541.2	 7088.0	...
292166	  729.1	  541.4	 7088.0	...
292167	  729.2	  541.5	 7089.0	...
292168	  729.3	  541.6	 7089.0	...
292169	  729.3	  541.6	 7088.0	...
292170	  729.3	  541.5	 7087.0	...
292171	  729.3	  541.4	 7087.0	...
292172	  729.3	  541.3	 7089.0	...
292173	  729.2	  541.0	 7090.0	...
292174	  729.2	  540.8	 7091.0	...
292175	  729.2	  540.6	 7090.0	...
292176	  729.1	  541.0	 7089.0	...
292177	  729.1	  541.4	 7089.0	...
292178	  729.0	  541.7	 7089.0	...
292179	  729.0	  541.9	 7089.0	...
292180	  729.3	  542.0	 7091.0	...
292181	  729.6	  542.1	 7094.0	...
292182	  729.8	  542.0	 7096.0	...
292183	  729.9	  542.0	 7095.0	...
292184	  729.8	  541.7	 7095.0	...
292185	  730.0	  541.4	 7095.0	...
292186	  730.1	  541.1	 7094.0	...
292187	  730.2	  541.1	 7094.0	...
292188	  730.2	  541.1	 7096.0	...
292189	  730.2	  541.2	 7098.0	...
292190	  730.2	  541.3	 7101.0	...
292191	  730.2	  541.4	 7102.0	...
292192	  730.2	  541.7	 7101.0	...
292193	  730.2	  542.0	 7100.0	...
292194	  730.2	  542.3	 7100.0	...
292195	  730.2	  542.2	 7100.0	...
292196	  730.3	  541.9	 7101.0	...
292197	  730.0	  541.5	 7102.0	...
292198	  729.7	  541.2	 7102.0	...
292199	  729.4	  541.1	 7102.0	...
292200	  729.5	  541.1	 7101.0	...
292201	  729.5	  541.1	 7100.0	...
292202	  729.5	  541.0	 7101.0	...
292203	  729.6	  540.9	 7103.0	...
292204	  729.7	  540.7	 7106.0	...
292205	  729.8	  540.6	 7106.0	...
292206	  729.8	  540.6	 7106.0	...
292207	  729.9	  540.7	 7106.0	...
292208	  729.8	  540.8	 7106.0	...
292209	  729.8	  540.8	 7107.0	...
292210	  730.0	  540.8	 7108.0	...
292211	  730.3	  540.7	 7109.0	...
292212	  730.4	  540.8	 7110.0	...
292213	  730.2	  541.0	 7110.0	...
292214	  730.0	  541.0	 7110.0	...
292215	  730.0	  541.0	 7109.0	...
292216	  730.1	  541.3	 7109.0	...
292217	  730.1	  541.5	 7108.0	...
292218	  730.3	  541.3	 7109.0	...
292219	  730.4	  540.8	 7111.0	...
292220	  730.4	  540.3	 7114.0	...
292221	  730.4	  540.3	 7116.0	...
292222	  730.4	  540.2	 7117.0	...
292223	  730.4	  540.5	 7114.0	...
292224	  730.4	  540.9	 7110.0	...
292225	  730.4	  541.1	 7107.0	...
292226	  730.5	  540.9	 7110.0	...
292227	  730.3	  540.7	 7112.0	...
292228	  730.1	  540.7	 7116.0	...
292229	  730.0	  540.6	 7119.0	...
292230	  730.2	  540.7	 7123.0	...
292231	  730.3	  540.8	 7124.0	...
292232	  730.4	  541.1	 7125.0	...
292233	  730.4	  541.1	 7125.0	...
292234	  730.4	  541.2	 7125.0	...
292235	  730.5	  541.1	 7124.0	...
292236	  730.5	  541.1	 7124.0	...
292237	  730.4	  541.0	 7124.0	...
292238	  730.1	  541.0	 7124.0	...
292239	  730.0	  541.0	 7123.0	...
292240	  730.0	  540.6	 7125.0	...
292241	  730.0	  540.3	 7126.0	...
292242	  730.0	  540.0	 7126.0	...
292243	  730.0	  540.0	 7127.0	...
292244	  730.0	  539.9	 7129.0	...
292245	  729.8	  539.8	 7130.0	...
292246	  729.7	  539.9	 7130.0	...
292247	  729.7	  540.1	 7128.0	...
292248	  729.9	  540.2	 7127.0	...
292249	  730.1	  540.3	 7127.0	...
292250	  730.1	  540.4	 7128.0	...
292251	  730.0	  540.4	 7129.0	...
292252	  729.9	  540.5	 7129.0	...
292253	  729.9	  540.5	 7130.0	...
292254	  730.2	  540.5	 7132.0	...
292255	  730.6	  540.5	 7134.0	...
292256	  730.7	  540.3	 7136.0	...
292257	  730.7	  540.2	 7137.0	...
MSG	292258 0000 _ Number On
292258	  730.7	  540.1	 7136.0	...
292259	  730.8	  540.2	 7134.0	...
292260	  730.8	  540.3	 7135.0	...
292261	  730.9	  540.4	 7137.0	...
292262	  730.8	  540.3	 7139.0	...
292263	  730.6	  540.3	 7139.0	...
292264	  730.4	  540.2	 7142.0	...
292265	  730.3	  540.4	 7145.0	...
292266	  730.3	  540.5	 7148.0	...
292267	  730.5	  540.6	 7148.0	...
292268	  730.7	  540.4	 7148.0	...
292269	  730.9	  540.2	 7149.0	...
292270	  730.9	  540.1	 7149.0	...
292271	  730.8	  540.2	 7149.0	...
292272	  730.8	  540.3	 7148.0	...
292273	  730.7	  540.2	 7148.0	...
292274	  730.7	  539.9	 7148.0	...
292275	  730.5	  539.7	 7149.0	...
292276	  730.5	  539.7	 7150.0	...
292277	  730.5	  539.7	 7150.0	...
292278	  730.6	  539.7	 7149.0	...
292279	  730.7	  539.8	 7146.0	...
292280	  730.8	  540.1	 7144.0	...
292281	  730.9	  540.3	 7144.0	...
292282	  731.0	  540.3	 7145.0	...
292283	  730.9	  540.2	 7146.0	...
292284	  730.7	  540.0	 7147.0	...
292285	  730.8	  540.1	 7147.0	...
292286	  730.9	  540.2	 7149.0	...
292287	  731.1	  540.6	 7150.0	...
292288	  731.0	  540.7	 7151.0	...
292289	  731.1	  540.7	 7151.0	...
292290	  731.2	  540.1	 7151.0	...
292291	  731.1	  539.6	 7150.0	...
292292	  731.0	  539.4	 7151.0	...
292293	  730.9	  539.7	 7153.0	...
292294	  730.9	  539.7	 7154.0	...
292295	  730.9	  539.4	 7156.0	...
292296	  730.9	  539.2	 7159.0	...
292297	  731.0	  539.3	 7162.0	...
292298	  731.1	  539.3	 7164.0	...
292299	  731.1	  539.3	 7163.0	...
292300	  731.2	  539.2	 7162.0	...
292301	  731.1	  539.1	 7161.0	...
292302	  730.8	  539.0	 7160.0	...
292303	  730.7	  539.5	 7158.0	...
292304	  730.8	  540.1	 7158.0	...
292305	  730.7	  540.6	 7160.0	...
292306	  730.4	  540.5	 7160.0	...
292307	  730.1	  540.5	 7158.0	...
292308	  730.1	  540.6	 7160.0	...
292309	  730.0	  540.6	 7163.0	...
292310	  730.0	  540.5	 7164.0	...
292311	  730.1	  540.4	 7163.0	...
292312	  730.2	  540.2	 7162.0	...
292313	  730.2	  540.1	 7163.0	...
292314	  730.2	  540.0	 7163.0	...
292315	  730.1	  539.8	 7163.0	...
292316	  729.9	  539.7	 7161.0	...
292317	  729.8	  540.1	 7159.0	...
292318	  729.8	  540.5	 7157.0	...
292319	  729.8	  540.7	 7157.0	...
292320	  729.9	  540.5	 7157.0	...
292321	  729.9	  540.3	 7159.0	...
292322	  730.0	  540.3	 7161.0	...
292323	  730.1	  540.4	 7162.0	...
292324	  730.1	  540.4	 7164.0	...
292325	  730.0	  540.3	 7168.0	...
292326	  730.0	  540.2	 7172.0	...
292327	  730.0	  540.5	 7171.0	...
292328	  730.0	  540.8	 7170.0	...
292329	  730.0	  540.7	 7171.0	...
292330	  730.0	  540.4	 7172.0	...
292331	  730.0	  540.2	 7172.0	...
292332	  730.1	  540.3	 7172.0	...
292333	  730.2	  540.4	 7171.0	...
292334	  730.2	  540.4	 7171.0	...
292335	  730.0	  540.4	 7170.0	...
292336	  729.9	  540.4	 7168.0	...
292337	  729.7	  540.5	 7168.0	...
292338	  729.6	  540.5	 7170.0	...
292339	  729.7	  540.5	 7172.0	...
292340	  729.9	  540.5	 7173.0	...
292341	  730.1	  540.2	 7172.0	...
292342	  730.1	  539.7	 7168.0	...
292343	  730.1	  539.2	 7164.0	...
292344	  730.0	  539.0	 7165.0	...
292345	  730.1	  539.1	 7167.0	...
292346	  730.0	  539.3	 7169.0	...
292347	  729.9	  539.6	 7172.0	...
292348	  729.9	  540.0	 7175.0	...
292349	  729.9	  540.3	 7173.0	...
292350	  729.9	  540.5	 7168.0	...
292351	  729.9	  540.5	 7164.0	...
292352	  730.1	  540.3	 7166.0	...
292353	  730.3	  540.1	 7169.0	...
292354	  730.4	  540.0	 7172.0	...
292355	  730.2	  539.9	 7174.0	...
292356	  729.9	  539.6	 7174.0	...
292357	  729.8	  539.3	 7174.0	...
292358	  729.8	  539.3	 7174.0	...
292359	  730.0	  539.6	 7174.0	...
292360	  730.1	  540.0	 7174.0	...
292361	  730.2	  540.4	 7173.0	...
292362	  730.4	  540.4	 7170.0	...
292363	  730.5	  540.3	 7167.0	...
292364	  730.6	  540.1	 7165.0	...
292365	  730.3	  539.9	 7165.0	...
292366	  730.0	  539.9	 7166.0	...
292367	  729.7	  540.1	 7167.0	...
292368	  729.7	  540.5	 7165.0	...
292369	  729.7	  540.8	 7163.0	...
292370	  729.7	  540.9	 7161.0	...
292371	  730.1	  540.9	 7163.0	...
292372	  730.5	  540.7	 7165.0	...
292373	  730.9	  540.6	 7168.0	...
292374	  730.9	  540.5	 7171.0	...
292375	  731.0	  540.5	 7171.0	...
292376	  730.6	  540.8	 7168.0	...
292377	  730.2	  541.1	 7165.0	...
292378	  729.8	  541.2	 7164.0	...
292379	  729.8	  541.1	 7163.0	...
292380	  729.8	  541.0	 7167.0	...
292381	  730.1	  541.0	 7171.0	...
292382	  730.4	  541.0	 7174.0	...
292383	  730.5	  541.1	 7173.0	...
292384	  730.5	  540.9	 7172.0	...
292385	  730.5	  540.9	 7172.0	...
292386	  730.5	  540.8	 7174.0	...
292387	  730.4	  540.8	 7176.0	...
292388	  730.4	  540.8	 7178.0	...
292389	  730.4	  540.9	 7180.0	...
292390	  730.4	  540.9	 7181.0	...
292391	  730.3	  541.0	 7181.0	...
292392	  730.2	  541.0	 7181.0	...
292393	  730.1	  541.0	 7181.0	...
292394	  730.0	  541.0	 7181.0	...
292395	  729.9	  541.2	 7179.0	...
292396	  730.1	  541.6	 7177.0	...
292397	  730.4	  541.9	 7175.0	...
292398	  730.7	  541.9	 7178.0	...
292399	  730.6	  541.8	 7182.0	...
292400	  730.5	  541.8	 7187.0	...
292401	  730.4	  541.9	 7187.0	...
292402	  730.3	  541.9	 7188.0	...
292403	  730.2	  541.9	 7189.0	...
292404	  730.2	  541.9	 7190.0	...
292405	  730.1	  542.0	 7192.0	...
292406	  730.0	  542.1	 7193.0	...
292407	  730.0	  542.2	 7192.0	...
292408	  730.1	  542.4	 7190.0	...
292409	  730.3	  542.5	 7187.0	...
292410	  730.3	  542.5	 7186.0	...
292411	  730.2	  542.5	 7186.0	...
292412	  730.0	  542.5	 7188.0	...
292413	  730.0	  542.5	 7189.0	...
292414	  729.9	  542.5	 7190.0	...
292415	  729.8	  542.1	 7190.0	...
292416	  729.9	  541.6	 7189.0	...
292417	  730.1	  541.1	 7189.0	...
292418	  730.4	  541.1	 7188.0	...
292419	  730.4	  541.3	 7187.0	...
292420	  730.4	  541.4	 7185.0	...
292421	  730.4	  541.4	 7184.0	...
292422	  730.2	  541.4	 7184.0	...
292423	  730.0	  541.5	 7184.0	...
292424	  729.8	  541.7	 7184.0	...
292425	  729.8	  542.0	 7185.0	...
292426	  729.9	  542.4	 7185.0	...
292427	  729.9	  542.3	 7187.0	...
292428	  729.8	  542.0	 7189.0	...
292429	  729.8	  541.7	 7190.0	...
292430	  729.9	  541.5	 7192.0	...
292431	  730.0	  541.5	 7194.0	...
292432	  730.1	  541.5	 7194.0	...
292433	  730.1	  541.5	 7192.0	...
292434	  730.1	  541.6	 7191.0	...
292435	  730.2	  541.7	 7191.0	...
292436	  730.2	  541.8	 7191.0	...
292437	  730.3	  541.8	 7192.0	...
292438	  730.4	  541.7	 7193.0	...
292439	  730.1	  541.3	 7194.0	...
292440	  729.7	  541.1	 7194.0	...
292441	  729.3	  540.9	 7192.0	...
292442	  729.5	  541.0	 7190.0	...
292443	  729.6	  541.1	 7190.0	...
292444	  729.7	  541.2	 7191.0	...
292445	  729.6	  541.3	 7192.0	...
292446	  729.6	  541.3	 7193.0	...
292447	  729.5	  541.3	 7192.0	...
292448	  729.4	  541.3	 7191.0	...
292449	  729.3	  541.3	 7191.0	...
292450	  729.2	  541.3	 7191.0	...
292451	  729.2	  541.2	 7190.0	...
292452	  729.1	  541.2	 7189.0	...
292453	  728.9	  541.2	 7188.0	...
292454	  728.8	  541.2	 7187.0	...
292455	  729.0	  541.2	 7189.0	...
292456	  729.3	  541.2	 7193.0	...
292457	  729.6	  541.4	 7197.0	...
292458	  729.7	  541.7	 7195.0	...
292459	  729.7	  541.8	 7192.0	...
292460	  729.8	  541.8	 7190.0	...
292461	  729.8	  541.8	 7192.0	...
292462	  729.8	  541.9	 7194.0	...
292463	  729.8	  542.0	 7196.0	...
292464	  729.8	  542.1	 7197.0	...
292465	  729.8	  542.3	 7195.0	...
292466	  729.7	  542.5	 7193.0	...
292467	  729.6	  542.3	 7195.0	...
292468	  729.4	  541.6	 7200.0	...
292469	  729.2	  540.9	 7206.0	...
292470	  729.1	  540.6	 7208.0	...
292471	  729.0	  541.0	 7211.0	...
292472	  728.9	  541.6	 7214.0	...
292473	  728.8	  541.9	 7217.0	...
292474	  728.9	  542.0	 7217.0	...
292475	  729.0	  541.8	 7215.0	...
292476	  729.2	  541.6	 7213.0	...
292477	  729.1	  541.5	 7213.0	...
292478	  729.0	  541.4	 7214.0	...
292479	  729.0	  541.5	 7215.0	...
292480	  729.0	  541.4	 7215.0	...
292481	  729.0	  541.3	 7215.0	...
292482	  728.9	  541.2	 7214.0	...
292483	  728.8	  541.2	 7215.0	...
292484	  728.8	  541.3	 7217.0	...
292485	  728.8	  541.5	 7219.0	...
292486	  728.9	  542.0	 7219.0	...
292487	  728.9	  542.4	 7220.0	...
292488	  728.9	  542.2	 7219.0	...
292489	  729.2	  541.7	 7219.0	...
292490	  729.4	  541.0	 7216.0	...
292491	  729.7	  540.9	 7212.0	...
292492	  729.7	  540.9	 7212.0	...
292493	  729.7	  540.8	 7215.0	...
292494	  729.6	  540.7	 7218.0	...
292495	  729.5	  540.6	 7218.0	...
292496	  729.3	  540.7	 7218.0	...
292497	  729.2	  540.9	 7220.0	...
292498	  729.0	  540.9	 7221.0	...
292499	  728.9	  540.7	 7224.0	...
292500	  728.9	  540.5	 7224.0	...
292501	  728.9	  540.6	 7225.0	...
292502	  729.0	  540.7	 7225.0	...
292503	  729.0	  540.7	 7223.0	...
292504	  729.1	  540.8	 7222.0	...
292505	  729.1	  541.0	 7220.0	...
292506	  729.0	  541.1	 7221.0	...
292507	  729.0	  541.4	 7222.0	...
292508	  729.1	  541.5	 7223.0	...
292509	  728.8	  541.6	 7222.0	...
292510	  728.5	  541.6	 7220.0	...
292511	  728.5	  541.5	 7217.0	...
292512	  728.8	  541.3	 7214.0	...
292513	  729.2	  541.2	 7214.0	...
292514	  729.4	  541.5	 7215.0	...
292515	  729.4	  541.8	 7216.0	...
292516	  729.2	  541.9	 7218.0	...
292517	  729.1	  541.5	 7220.0	...
292518	  729.0	  541.3	 7221.0	...
292519	  729.0	  541.4	 7222.0	...
292520	  729.0	  541.8	 7217.0	...
292521	  729.0	  542.0	 7213.0	...
292522	  729.0	  542.1	 7209.0	...
292523	  728.8	  542.1	 7210.0	...
292524	  728.7	  542.1	 7210.0	...
292525	  728.9	  541.8	 7212.0	...
292526	  729.3	  541.4	 7215.0	...
292527	  729.6	  541.1	 7218.0	...
292528	  729.2	  541.0	 7219.0	...
292529	  728.8	  541.1	 7218.0	...
292530	  728.4	  541.1	 7217.0	...
292531	  728.5	  541.0	 7217.0	...
292532	  728.7	  540.9	 7216.0	...
292533	  728.7	  540.9	 7216.0	...
292534	  728.9	  541.2	 7214.0	...
292535	  729.0	  541.4	 7212.0	...
292536	  729.2	  541.7	 7211.0	...
292537	  729.3	  541.7	 7213.0	...
292538	  729.4	  541.8	 7214.0	...
292539	  729.4	  541.7	 7213.0	...
292540	  729.2	  541.6	 7211.0	...
292541	  727.8	  541.5	 7211.0	...
292542	  726.5	  541.5	 7212.0	...
292543	  724.8	  541.1	 7212.0	...
292544	  723.9	  540.2	 7213.0	...
292545	  722.5	  539.2	 7214.0	...
292546	  721.7	  538.3	 7216.0	...
292547	  720.8	  537.8	 7218.0	...
292548	  720.1	  537.7	 7218.0	...
292549	  719.4	  537.7	 7216.0	...
292550	  719.1	  537.5	 7213.0	...
292551	  719.1	  537.5	 7210.0	...
292552	  719.0	  537.3	 7209.0	...
292553	  718.8	  537.4	 7208.0	...
292554	  718.5	  537.5	 7208.0	...
292555	  718.3	  537.5	 7212.0	...
292556	  718.4	  537.5	 7215.0	...
292557	  718.7	  537.5	 7218.0	...
292558	  719.2	  537.4	 7218.0	...
292559	  719.6	  537.2	 7218.0	...
292560	  720.2	  537.1	 7219.0	...
292561	  720.7	  537.0	 7221.0	...
292562	  721.1	  536.9	 7223.0	...
MSG	292563 0000 _ Number Off
292563	  721.3	  536.9	 7225.0	...
292564	  721.3	  536.9	 7226.0	...
292565	  721.3	  537.4	 7222.0	...
292566	  721.2	  537.9	 7217.0	...
292567	  721.1	  538.4	 7215.0	...
292568	  720.9	  538.5	 7218.0	...
292569	  720.8	  538.9	 7222.0	...
292570	  720.6	  539.2	 7222.0	...
292571	  720.7	  539.5	 7222.0	...
292572	  720.6	  539.6	 7223.0	...
292573	  720.6	  539.5	 7225.0	...
292574	  720.6	  539.4	 7229.0	...
292575	  720.6	  539.0	 7231.0	...
292576	  720.5	  538.5	 7232.0	...
292577	  720.4	  538.0	 7231.0	...
292578	  720.4	  537.7	 7231.0	...
292579	  720.2	  538.0	 7230.0	...
292580	  720.1	  538.7	 7229.0	...
292581	  720.0	  539.3	 7229.0	...
292582	  720.1	  539.5	 7228.0	...
292583	  720.0	  539.4	 7228.0	...
292584	  720.0	  539.2	 7232.0	...
292585	  719.9	  538.9	 7236.0	...
292586	  719.9	  538.7	 7241.0	...
292587	  719.7	  538.6	 7241.0	...
292588	  719.6	  538.5	 7241.0	...
292589	  719.6	  538.4	 7242.0	...
292590	  719.5	  538.4	 7242.0	...
292591	  719.3	  538.0	 7240.0	...
292592	  719.0	  537.7	 7238.0	...
292593	  719.0	  537.3	 7236.0	...
292594	  719.1	  537.4	 7235.0	...
292595	  719.1	  537.4	 7235.0	...
292596	  719.2	  537.3	 7234.0	...
292597	  719.1	  537.3	 7235.0	...
292598	  719.1	  537.6	 7238.0	...
292599	  719.1	  537.9	 7242.0	...
292600	  719.1	  538.0	 7244.0	...
292601	  719.0	  538.2	 7241.0	...
292602	  719.0	  538.4	 7237.0	...
292603	  718.8	  538.6	 7236.0	...
292604	  718.8	  538.6	 7237.0	...
292605	  718.8	  538.9	 7238.0	...
292606	  718.8	  539.2	 7238.0	...
292607	  718.8	  539.4	 7237.0	...
292608	  718.7	  539.4	 7237.0	...
292609	  718.6	  539.3	 7237.0	...
292610	  718.7	  539.1	 7237.0	...
292611	  718.7	  538.9	 7237.0	...
292612	  718.6	  538.8	 7238.0	...
292613	  718.2	  538.9	 7239.0	...
292614	  717.8	  538.9	 7241.0	...
292615	  717.7	  538.9	 7242.0	...
292616	  717.4	  538.9	 7240.0	...
292617	  717.3	  539.3	 7237.0	...
292618	  717.2	  539.6	 7234.0	...
292619	  717.3	  540.1	 7233.0	...
292620	  717.4	  540.1	 7233.0	...
292621	  717.4	  540.1	 7233.0	...
292622	  717.4	  539.9	 7232.0	...
292623	  717.7	  540.1	 7230.0	...
292624	  718.1	  540.3	 7228.0	...
292625	  718.4	  540.7	 7227.0	...
292626	  718.4	  540.7	 7226.0	...
292627	  718.4	  540.9	 7225.0	...
292628	  718.4	  541.0	 7225.0	...
292629	  718.5	  540.4	 7226.0	...
292630	  718.5	  539.6	 7225.0	...
292631	  718.5	  538.8	 7224.0	...
292632	  718.4	  538.7	 7224.0	...
292633	  718.3	  538.6	 7226.0	...
292634	  718.3	  538.6	 7228.0	...
292635	  718.4	  538.8	 7228.0	...
292636	  718.5	  539.0	 7229.0	...
292637	  718.4	  539.5	 7233.0	...
292638	  718.4	  539.8	 7237.0	...
292639	  718.7	  540.0	 7239.0	...
292640	  718.9	  539.4	 7239.0	...
292641	  719.0	  538.7	 7238.0	...
292642	  719.0	  538.5	 7237.0	...
292643	  718.8	  538.9	 7235.0	...
292644	  718.6	  539.2	 7234.0	...
292645	  718.5	  539.4	 7237.0	...
292646	  718.5	  539.5	 7240.0	...
292647	  718.6	  539.6	 7241.0	...
292648	  718.6	  539.4	 7239.0	...
292649	  718.5	  539.2	 7237.0	...
292650	  718.4	  539.0	 7237.0	...
292651	  718.4	  539.0	 7235.0	...
292652	  718.6	  538.9	 7234.0	...
292653	  718.9	  538.8	 7234.0	...
292654	  719.4	  538.9	 7234.0	...
292655	  719.6	  538.9	 7234.0	...
292656	  719.7	  538.8	 7234.0	...
292657	  719.5	  538.6	 7234.0	...
292658	  719.2	  538.4	 7234.0	...
292659	  719.1	  538.6	 7234.0	...
292660	  719.0	  538.8	 7234.0	...
292661	  719.1	  539.0	 7234.0	...
292662	  719.1	  539.1	 7234.0	...
292663	  719.3	  539.1	 7235.0	...
292664	  719.5	  538.9	 7236.0	...
292665	  719.5	  538.8	 7237.0	...
292666	  719.3	  538.9	 7236.0	...
292667	  719.2	  538.9	 7235.0	...
292668	  719.2	  538.9	 7234.0	...
292669	  719.1	  538.9	 7235.0	...
292670	  719.0	  538.8	 7235.0	...
292671	  718.9	  538.9	 7236.0	...
292672	  718.8	  539.1	 7236.0	...
292673	  718.6	  539.3	 7236.0	...
292674	  718.6	  539.2	 7238.0	...
292675	  718.8	  539.4	 7240.0	...
292676	  718.9	  539.6	 7241.0	...
292677	  719.0	  539.7	 7241.0	...
292678	  719.1	  539.5	 7241.0	...
292679	  719.2	  539.0	 7239.0	...
292680	  719.2	  538.4	 7237.0	...
292681	  718.9	  537.8	 7236.0	...
292682	  718.7	  537.6	 7238.0	...
292683	  718.2	  537.8	 7240.0	...
292684	  717.9	  538.3	 7239.0	...
292685	  717.8	  538.8	 7237.0	...
292686	  718.1	  538.7	 7236.0	...
292687	  718.3	  538.5	 7236.0	...
292688	  718.5	  538.3	 7233.0	...
292689	  718.6	  538.3	 7229.0	...
292690	  718.7	  538.3	 7225.0	...
292691	  718.6	  538.1	 7225.0	...
292692	  718.5	  538.0	 7225.0	...
292693	  718.4	  537.9	 7225.0	...
292694	  718.4	  538.0	 7225.0	...
292695	  718.3	  538.1	 7225.0	...
292696	  718.1	  538.2	 7224.0	...
292697	  718.0	  538.2	 7222.0	...
292698	  717.9	  538.3	 7220.0	...
292699	  717.9	  538.3	 7218.0	...
292700	  717.9	  538.5	 7216.0	...
292701	  717.8	  538.6	 7216.0	...
292702	  717.9	  538.7	 7216.0	...
292703	  718.1	  538.7	 7218.0	...
292704	  718.4	  538.4	 7220.0	...
292705	  718.4	  538.2	 7221.0	...
292706	  718.2	  538.1	 7222.0	...
292707	  718.1	  538.2	 7222.0	...
292708	  717.9	  538.3	 7221.0	...
292709	  717.7	  538.7	 7217.0	...
292710	  717.6	  539.1	 7214.0	...
292711	  717.7	  539.3	 7213.0	...
292712	  717.8	  539.3	 7214.0	...
292713	  717.9	  539.3	 7215.0	...
292714	  718.1	  539.0	 7216.0	...
292715	  718.3	  538.6	 7218.0	...
292716	  718.4	  538.2	 7221.0	...
292717	  718.1	  538.0	 7222.0	...
292718	  717.8	  537.9	 7223.0	...
292719	  717.5	  537.8	 7225.0	...
292720	  717.5	  537.8	 7227.0	...
292721	  717.6	  537.6	 7228.0	...
292722	  717.6	  537.6	 7228.0	...
292723	  717.6	  537.5	 7229.0	...
292724	  717.6	  537.5	 7230.0	...
292725	  717.6	  537.5	 7228.0	...
292726	  717.5	  537.5	 7226.0	...
292727	  717.5	  537.5	 7223.0	...
292728	  717.5	  537.5	 7222.0	...
292729	  717.6	  537.5	 7221.0	...
292730	  717.7	  537.8	 7220.0	...
292731	  717.8	  538.3	 7219.0	...
292732	  717.8	  538.8	 7219.0	...
292733	  717.9	  539.0	 7221.0	...
292734	  718.0	  539.1	 7224.0	...
292735	  718.4	  538.8	 7227.0	...
292736	  718.8	  538.1	 7229.0	...
292737	  719.1	  537.4	 7230.0	...
292738	  719.1	  537.0	 7230.0	...
292739	  719.0	  537.0	 7230.0	...
292740	  718.6	  537.4	 7230.0	...
292741	  718.2	  537.8	 7230.0	...
292742	  717.9	  538.2	 7229.0	...
292743	  717.9	  538.2	 7229.0	...
292744	  717.9	  538.2	 7230.0	...
292745	  717.9	  538.3	 7230.0	...
292746	  717.9	  538.3	 7230.0	...
292747	  717.9	  537.9	 7230.0	...
292748	  717.9	  537.4	 7231.0	...
292749	  718.1	  537.0	 7232.0	...
292750	  718.4	  537.1	 7232.0	...
292751	  718.7	  537.2	 7230.0	...
292752	  718.7	  537.1	 7227.0	...
292753	  718.5	  537.0	 7225.0	...
292754	  718.5	  537.4	 7226.0	...
292755	  718.5	  538.0	 7227.0	...
292756	  718.6	  538.2	 7231.0	...
292757	  718.5	  537.9	 7234.0	...
292758	  718.4	  537.5	 7234.0	...
292759	  718.5	  537.5	 7231.0	...
292760	  718.5	  537.6	 7227.0	...
292761	  718.4	  537.6	 7225.0	...
292762	  718.3	  537.6	 7224.0	...
292763	  718.2	  537.7	 7228.0	...
292764	  718.2	  537.6	 7232.0	...
292765	  718.3	  537.6	 7235.0	...
292766	  718.3	  537.6	 7233.0	...
292767	  718.4	  537.9	 7232.0	...
292768	  718.6	  538.2	 7232.0	...
292769	  718.6	  538.2	 7233.0	...
292770	  718.6	  538.0	 7234.0	...
292771	  718.5	  537.8	 7233.0	...
292772	  718.5	  537.7	 7231.0	...
292773	  718.4	  537.5	 7229.0	...
292774	  718.4	  537.2	 7228.0	...
292775	  718.3	  537.4	 7228.0	...
292776	  718.3	  537.7	 7228.0	...
292777	  718.2	  537.9	 7227.0	...
292778	  718.3	  537.7	 7227.0	...
292779	  718.2	  537.5	 7228.0	...
292780	  718.1	  537.4	 7231.0	...
292781	  717.8	  537.4	 7236.0	...
292782	  717.8	  537.5	 7240.0	...
292783	  717.8	  537.4	 7239.0	...
292784	  718.0	  537.3	 7236.0	...
292785	  718.2	  537.2	 7233.0	...
292786	  718.3	  537.3	 7233.0	...
292787	  718.2	  537.4	 7233.0	...
292788	  718.1	  537.6	 7233.0	...
292789	  718.1	  537.7	 7234.0	...
292790	  718.1	  537.7	 7236.0	...
292791	  718.1	  537.6	 7236.0	...
292792	  718.2	  537.6	 7237.0	...
292793	  718.2	  537.6	 7238.0	...
292794	  718.3	  537.7	 7239.0	...
292795	  718.4	  537.9	 7240.0	...
292796	  718.5	  538.0	 7241.0	...
292797	  718.5	  538.2	 7241.0	...
292798	  718.5	  538.3	 7241.0	...
292799	  718.5	  538.3	 7241.0	...
292800	  718.5	  538.3	 7239.0	...
292801	  718.6	  538.3	 7237.0	...
292802	  718.6	  538.3	 7235.0	...
292803	  718.6	  538.2	 7236.0	...
292804	  718.5	  538.1	 7234.0	...
292805	  718.5	  538.1	 7232.0	...
292806	  718.4	  538.1	 7229.0	...
292807	  718.4	  537.8	 7230.0	...
292808	  718.3	  537.4	 7233.0	...
292809	  718.2	  537.1	 7235.0	...
292810	  718.2	  537.1	 7237.0	...
292811	  718.1	  537.0	 7238.0	...
292812	  717.9	  536.9	 7236.0	...
292813	  717.8	  536.8	 7233.0	...
292814	  717.9	  536.8	 7234.0	...
292815	  717.9	  537.0	 7237.0	...
292816	  717.9	  537.1	 7236.0	...
292817	  717.7	  537.1	 7233.0	...
292818	  717.7	  537.1	 7230.0	...
292819	  717.7	  537.1	 7229.0	...
292820	  717.8	  537.0	 7228.0	...
292821	  717.8	  537.0	 7229.0	...
292822	  718.0	  537.3	 7232.0	...
292823	  717.9	  537.7	 7234.0	...
292824	  717.9	  538.1	 7234.0	...
292825	  717.7	  538.0	 7233.0	...
292826	  717.5	  537.9	 7232.0	...
292827	  717.3	  537.8	 7231.0	...
292828	  717.3	  537.5	 7233.0	...
292829	  717.3	  537.1	 7234.0	...
292830	  717.3	  536.8	 7236.0	...
292831	  717.2	  536.9	 7236.0	...
292832	  717.2	  536.8	 7235.0	...
292833	  717.2	  536.7	 7235.0	...
292834	  717.1	  536.6	 7234.0	...
292835	  717.2	  536.7	 7234.0	...
292836	  717.2	  536.8	 7235.0	...
292837	  717.3	  536.9	 7236.0	...
292838	  717.4	  536.9	 7239.0	...
292839	  717.4	  536.8	 7242.0	...
292840	  717.5	  536.6	 7245.0	...
292841	  717.5	  536.4	 7247.0	...
292842	  717.6	  536.3	 7248.0	...
292843	  717.7	  536.4	 7248.0	...
292844	  717.6	  536.5	 7247.0	...
292845	  717.5	  536.5	 7244.0	...
292846	  717.5	  536.5	 7242.0	...
292847	  717.5	  536.7	 7240.0	...
292848	  717.6	  536.8	 7238.0	...
292849	  717.8	  537.0	 7236.0	...
292850	  717.9	  537.2	 7234.0	...
292851	  717.8	  537.4	 7235.0	...
292852	  717.6	  537.6	 7236.0	...
292853	  717.4	  537.6	 7236.0	...
292854	  717.3	  537.8	 7236.0	...
292855	  717.1	  537.6	 7237.0	...
292856	  716.9	  537.2	 7237.0	...
292857	  716.7	  536.8	 7236.0	...
292858	  716.7	  536.8	 7237.0	...
292859	  716.9	  536.8	 7239.0	...
292860	  717.1	  536.6	 7241.0	...
292861	  717.4	  536.5	 7241.0	...
292862	  717.6	  536.5	 7240.0	...
292863	  717.8	  536.6	 7239.0	...
292864	  717.9	  536.7	 7238.0	...
292865	  717.8	  536.6	 7240.0	...
292866	  717.7	  536.6	 7243.0	...
292867	  717.7	  536.6	 7244.0	...
292868	  717.8	  536.5	 7242.0	...
292869	  717.5	  536.2	 7240.0	...
292870	  717.3	  535.8	 7240.0	...
292871	  717.3	  535.5	 7241.0	...
292872	  717.6	  535.4	 7247.0	...
292873	  718.0	  535.3	 7251.0	...
292874	  718.0	  535.2	 7254.0	...
292875	  717.8	  535.1	 7252.0	...
292876	  717.5	  535.1	 7250.0	...
292877	  717.2	  535.1	 7249.0	...
292878	  717.1	  535.2	 7249.0	...
292879	  717.1	  535.3	 7249.0	...
292880	  717.1	  535.4	 7250.0	...
292881	  717.2	  535.3	 7250.0	...
292882	  717.2	  535.0	 7251.0	...
292883	  717.3	  535.0	 7251.0	...
292884	  717.2	  535.3	 7251.0	...
292885	  717.2	  535.6	 7253.0	...
292886	  717.0	  535.7	 7255.0	...
292887	  716.8	  535.8	 7256.0	...
292888	  716.6	  535.9	 7255.0	...
292889	  716.5	  535.8	 7254.0	...
292890	  716.4	  535.7	 7255.0	...
292891	  716.4	  535.6	 7257.0	...
292892	  716.3	  535.7	 7260.0	...
292893	  716.3	  535.7	 7262.0	...
292894	  716.3	  535.6	 7265.0	...
292895	  716.3	  535.5	 7265.0	...
292896	  716.3	  535.4	 7264.0	...
292897	  716.3	  535.9	 7261.0	...
292898	  716.3	  536.4	 7259.0	...
292899	  716.4	  536.9	 7257.0	...
292900	  716.4	  537.0	 7257.0	...
292901	  716.4	  537.1	 7259.0	...
292902	  716.4	  537.3	 7260.0	...
292903	  716.4	  537.4	 7263.0	...
292904	  716.3	  537.4	 7264.0	...
292905	  716.2	  537.3	 7265.0	...
292906	  716.1	  537.3	 7264.0	...
292907	  715.7	  537.0	 7263.0	...
292908	  715.3	  536.7	 7263.0	...
292909	  715.1	  536.6	 7262.0	...
292910	  715.2	  536.7	 7261.0	...
292911	  715.4	  536.8	 7259.0	...
292912	  715.5	  537.1	 7259.0	...
292913	  715.7	  537.5	 7259.0	...
292914	  715.8	  537.7	 7260.0	...
292915	  715.7	  537.7	 7262.0	...
292916	  715.7	  537.6	 7263.0	...
292917	  715.7	  537.7	 7264.0	...
292918	  715.7	  537.5	 7265.0	...
292919	  715.7	  537.3	 7266.0	...
292920	  715.6	  537.0	 7265.0	...
292921	  715.6	  536.9	 7268.0	...
292922	  715.6	  537.1	 7271.0	...
292923	  715.7	  537.4	 7274.0	...
292924	  715.7	  537.5	 7274.0	...
292925	  715.8	  537.3	 7274.0	...
292926	  715.9	  537.3	 7273.0	...
292927	  716.1	  537.6	 7269.0	...
292928	  716.1	  537.6	 7266.0	...
292929	  716.0	  537.4	 7265.0	...
292930	  715.9	  537.2	 7268.0	...
292931	  715.8	  537.3	 7269.0	...
292932	  715.9	  537.3	 7268.0	...
292933	  716.0	  537.4	 7268.0	...
292934	  716.1	  537.6	 7271.0	...
292935	  716.2	  537.7	 7273.0	...
292936	  716.2	  537.6	 7271.0	...
292937	  716.3	  537.4	 7269.0	...
292938	  716.3	  537.3	 7269.0	...
292939	  716.3	  537.3	 7271.0	...
292940	  716.3	  537.1	 7272.0	...
292941	  716.0	  536.9	 7271.0	...
292942	  715.8	  537.0	 7271.0	...
292943	  715.6	  537.3	 7270.0	...
292944	  715.6	  537.6	 7269.0	...
292945	  715.5	  537.6	 7267.0	...
292946	  715.4	  537.7	 7267.0	...
292947	  715.4	  537.8	 7268.0	...
292948	  715.5	  537.5	 7269.0	...
292949	  715.7	  537.1	 7272.0	...
292950	  715.9	  536.7	 7273.0	...
292951	  716.1	  536.9	 7273.0	...
292952	  716.2	  537.1	 7273.0	...
292953	  716.1	  537.1	 7272.0	...
292954	  715.9	  536.9	 7272.0	...
292955	  715.6	  536.7	 7272.0	...
292956	  715.5	  536.7	 7273.0	...
292957	  715.5	  536.9	 7273.0	...
292958	  715.6	  537.1	 7272.0	...
292959	  715.7	  537.1	 7273.0	...
292960	  715.8	  536.9	 7273.0	...
292961	  715.9	  536.6	 7275.0	...
292962	  716.0	  536.4	 7276.0	...
292963	  716.1	  536.6	 7276.0	...
292964	  716.2	  536.9	 7277.0	...
292965	  716.0	  536.9	 7277.0	...
292966	  715.7	  536.7	 7279.0	...
292967	  715.4	  536.7	 7280.0	...
292968	  715.4	  537.0	 7281.0	...
292969	  715.6	  537.3	 7282.0	...
292970	  715.7	  537.4	 7281.0	...
292971	  715.8	  537.4	 7281.0	...
292972	  715.8	  537.4	 7280.0	...
292973	  715.8	  537.4	 7280.0	...
292974	  715.9	  537.4	 7281.0	...
292975	  715.9	  537.4	 7279.0	...
292976	  716.0	  537.2	 7278.0	...
292977	  716.0	  536.9	 7277.0	...
292978	  715.9	  536.6	 7278.0	...
292979	  715.9	  536.5	 7279.0	...
292980	  715.9	  536.5	 7280.0	...
292981	  715.9	  536.6	 7281.0	...
292982	  715.9	  536.9	 7280.0	...
292983	  715.9	  537.1	 7279.0	...
292984	  715.9	  537.2	 7279.0	...
292985	  716.0	  537.3	 7280.0	...
292986	  716.0	  537.3	 7281.0	...
292987	  716.1	  537.1	 7281.0	...
292988	  716.2	  537.0	 7282.0	...
292989	  716.1	  536.8	 7283.0	...
292990	  716.0	  536.7	 7285.0	...
292991	  715.9	  536.6	 7282.0	...
292992	  716.0	  536.9	 7279.0	...
292993	  716.0	  537.3	 7279.0	...
292994	  716.2	  537.6	 7284.0	...
292995	  716.3	  537.6	 7289.0	...
292996	  716.0	  537.9	 7289.0	...
292997	  715.8	  538.2	 7287.0	...
292998	  715.5	  538.4	 7286.0	...
292999	  715.5	  538.3	 7288.0	...
293000	  715.4	  538.0	 7290.0	...
293001	  715.2	  537.7	 7292.0	...
293002	  715.1	  537.8	 7291.0	...
293003	  715.1	  538.1	 7291.0	...
293004	  715.2	  538.3	 7289.0	...
293005	  715.3	  538.3	 7288.0	...
293006	  715.4	  538.3	 7287.0	...
293007	  715.4	  538.2	 7289.0	...
293008	  715.9	  538.4	 7290.0	...
293009	  716.5	  538.6	 7291.0	...
293010	  716.6	  538.8	 7290.0	...
293011	  716.2	  538.8	 7291.0	...
293012	  715.7	  538.8	 7291.0	...
293013	  716.0	  538.8	 7291.0	...
293014	  716.2	  538.7	 7292.0	...
293015	  716.5	  538.7	 7293.0	...
293016	  716.5	  538.7	 7294.0	...
293017	  716.8	  538.5	 7294.0	...
293018	  717.2	  538.3	 7291.0	...
293019	  717.2	  538.0	 7288.0	...
293020	  716.9	  538.0	 7284.0	...
293021	  716.6	  537.9	 7283.0	...
293022	  716.6	  537.9	 7284.0	...
293023	  716.5	  537.8	 7286.0	...
293024	  716.4	  537.6	 7290.0	...
293025	  716.2	  537.4	 7292.0	...
293026	  716.2	  537.4	 7292.0	...
293027	  716.4	  537.4	 7292.0	...
293028	  716.7	  537.7	 7291.0	...
293029	  716.8	  538.0	 7294.0	...
293030	  716.8	  537.9	 7296.0	...
293031	  716.7	  537.4	 7299.0	...
293032	  716.6	  537.2	 7298.0	...
293033	  716.7	  537.4	 7297.0	...
293034	  716.7	  537.5	 7296.0	...
293035	  716.7	  537.3	 7299.0	...
293036	  716.6	  537.1	 7302.0	...
293037	  716.7	  536.9	 7304.0	...
293038	  716.7	  537.0	 7304.0	...
293039	  716.6	  537.1	 7302.0	...
293040	  716.4	  537.3	 7299.0	...
293041	  716.1	  537.4	 7297.0	...
293042	  716.1	  537.7	 7295.0	...
293043	  716.2	  537.9	 7295.0	...
293044	  716.3	  537.9	 7296.0	...
293045	  716.4	  537.8	 7297.0	...
293046	  716.5	  537.7	 7297.0	...
293047	  716.5	  537.8	 7296.0	...
293048	  716.5	  537.9	 7295.0	...
293049	  716.6	  537.8	 7296.0	...
293050	  716.6	  537.8	 7297.0	...
293051	  716.7	  537.9	 7299.0	...
293052	  716.9	  538.0	 7300.0	...
293053	  717.1	  538.1	 7301.0	...
293054	  717.3	  538.0	 7301.0	...
293055	  717.3	  537.9	 7301.0	...
293056	  717.3	  537.9	 7301.0	...
293057	  717.3	  537.8	 7301.0	...
293058	  717.2	  537.8	 7301.0	...
293059	  717.1	  537.9	 7301.0	...
293060	  717.2	  538.1	 7301.0	...
293061	  717.3	  538.3	 7301.0	...
293062	  717.1	  538.7	 7302.0	...
293063	  716.8	  539.0	 7305.0	...
293064	  716.6	  538.9	 7308.0	...
293065	  716.8	  538.5	 7309.0	...
293066	  716.9	  538.4	 7308.0	...
293067	  717.1	  538.6	 7307.0	...
293068	  717.1	  538.8	 7305.0	...
293069	  717.0	  538.7	 7304.0	...
293070	  717.1	  538.7	 7304.0	...
293071	  717.1	  538.6	 7305.0	...
293072	  717.2	  538.8	 7306.0	...
293073	  717.2	  539.0	 7306.0	...
293074	  717.2	  539.2	 7306.0	...
293075	  717.1	  539.1	 7305.0	...
293076	  717.1	  539.0	 7308.0	...
293077	  717.2	  539.1	 7312.0	...
293078	  717.3	  539.3	 7317.0	...
293079	  717.4	  539.6	 7317.0	...
293080	  717.4	  539.6	 7318.0	...
293081	  717.5	  539.7	 7314.0	...
293082	  717.8	  539.5	 7310.0	...
293083	  718.0	  539.3	 7305.0	...
293084	  718.1	  539.2	 7304.0	...
293085	  718.0	  539.3	 7305.0	...
293086	  717.9	  539.6	 7307.0	...
293087	  717.9	  539.9	 7307.0	...
293088	  717.9	  540.0	 7307.0	...
293089	  717.9	  539.9	 7309.0	...
293090	  717.9	  539.8	 7314.0	...
293091	  717.9	  539.8	 7320.0	...
293092	  717.9	  539.9	 7321.0	...
293093	  718.0	  539.9	 7317.0	...
293094	  718.0	  540.0	 7314.0	...
293095	  718.0	  540.1	 7313.0	...
293096	  718.0	  540.0	 7312.0	...
293097	  718.0	  539.9	 7310.0	...
293098	  718.0	  539.8	 7308.0	...
293099	  718.0	  539.9	 7308.0	...
293100	  718.1	  540.0	 7308.0	...
293101	  718.3	  540.0	 7309.0	...
293102	  718.5	  540.0	 7311.0	...
293103	  718.7	  540.1	 7312.0	...
293104	  718.8	  540.3	 7312.0	...
293105	  718.8	  540.3	 7312.0	...
293106	  718.8	  540.1	 7313.0	...
293107	  718.8	  539.9	 7313.0	...
293108	  718.8	  539.8	 7313.0	...
293109	  718.9	  540.0	 7313.0	...
293110	  719.0	  540.1	 7311.0	...
293111	  719.1	  540.2	 7311.0	...
293112	  719.2	  540.3	 7311.0	...
293113	  719.2	  540.5	 7313.0	...
293114	  719.2	  541.0	 7314.0	...
293115	  719.0	  541.3	 7313.0	...
293116	  718.9	  541.3	 7317.0	...
293117	  718.9	  541.1	 7320.0	...
293118	  719.1	  540.9	 7322.0	...
293119	  719.3	  540.8	 7321.0	...
293120	  719.3	  540.6	 7320.0	...
293121	  719.2	  540.5	 7320.0	...
293122	  719.2	  540.3	 7320.0	...
293123	  719.1	  540.0	 7320.0	...
293124	  719.1	  539.6	 7320.0	...
293125	  719.1	  539.4	 7320.0	...
293126	  719.1	  539.5	 7319.0	...
293127	  719.3	  539.6	 7319.0	...
293128	  719.4	  539.6	 7320.0	...
293129	  719.5	  539.6	 7321.0	...
293130	  719.5	  539.6	 7322.0	...
293131	  719.7	  539.5	 7320.0	...
293132	  720.0	  539.7	 7318.0	...
293133	  720.2	  539.8	 7320.0	...
293134	  720.3	  540.2	 7324.0	...
293135	  720.4	  540.3	 7328.0	...
293136	  720.3	  540.3	 7328.0	...
293137	  720.1	  540.2	 7328.0	...
293138	  720.0	  540.1	 7328.0	...
293139	  720.0	  540.0	 7328.0	...
293140	  720.0	  539.9	 7327.0	...
293141	  720.1	  539.9	 7324.0	...
293142	  720.1	  539.8	 7323.0	...
293143	  720.1	  539.8	 7323.0	...
293144	  720.4	  540.1	 7321.0	...
293145	  720.6	  540.4	 7320.0	...
293146	  720.8	  540.7	 7318.0	...
293147	  720.8	  540.7	 7319.0	...
293148	  720.7	  540.5	 7319.0	...
293149	  720.5	  540.3	 7317.0	...
293150	  720.4	  540.1	 7316.0	...
293151	  720.5	  540.0	 7314.0	...
293152	  720.7	  539.9	 7314.0	...
293153	  720.9	  539.9	 7314.0	...
293154	  721.0	  539.8	 7313.0	...
293155	  721.0	  539.7	 7313.0	...
293156	  721.2	  539.6	 7313.0	...
293157	  721.3	  539.6	 7315.0	...
293158	  721.5	  539.6	 7316.0	...
293159	  721.5	  539.7	 7318.0	...
293160	  721.4	  539.7	 7318.0	...
293161	  721.3	  539.8	 7318.0	...
293162	  721.2	  540.0	 7317.0	...
293163	  721.1	  540.1	 7315.0	...
293164	  721.0	  540.1	 7318.0	...
293165	  720.9	  540.1	 7321.0	...
293166	  721.1	  540.3	 7324.0	...
293167	  721.2	  540.6	 7323.0	...
293168	  721.2	  541.0	 7323.0	...
293169	  721.3	  541.1	 7323.0	...
293170	  721.4	  541.2	 7323.0	...
293171	  721.5	  541.1	 7325.0	...
293172	  721.7	  541.1	 7326.0	...
293173	  721.9	  541.1	 7326.0	...
293174	  722.1	  541.1	 7325.0	...
293175	  722.1	  541.0	 7324.0	...
293176	  722.1	  540.8	 7323.0	...
293177	  721.9	  540.7	 7323.0	...
293178	  721.8	  540.6	 7323.0	...
293179	  721.8	  540.7	 7325.0	...
293180	  721.9	  540.6	 7327.0	...
293181	  722.1	  540.4	 7329.0	...
293182	  722.2	  540.2	 7330.0	...
293183	  722.1	  540.3	 7332.0	...
293184	  722.0	  540.3	 7334.0	...
293185	  721.9	  540.4	 7335.0	...
293186	  722.2	  540.2	 7334.0	...
293187	  722.4	  540.0	 7333.0	...
293188	  722.6	  540.1	 7332.0	...
293189	  722.7	  540.2	 7331.0	...
293190	  722.5	  540.4	 7331.0	...
293191	  722.2	  540.5	 7331.0	...
293192	  721.8	  540.8	 7332.0	...
293193	  721.7	  541.1	 7334.0	...
293194	  721.8	  541.3	 7335.0	...
293195	  721.9	  541.1	 7337.0	...
293196	  722.0	  540.9	 7339.0	...
293197	  722.0	  540.6	 7339.0	...
293198	  721.9	  540.5	 7339.0	...
293199	  721.8	  540.5	 7337.0	...
293200	  721.7	  540.5	 7337.0	...
293201	  721.7	  540.5	 7337.0	...
293202	  721.6	  540.4	 7338.0	...
293203	  721.6	  540.3	 7340.0	...
293204	  721.4	  540.3	 7342.0	...
293205	  721.4	  540.5	 7343.0	...
293206	  721.4	  540.7	 7343.0	...
293207	  721.4	  540.7	 7345.0	...
293208	  721.3	  540.5	 7347.0	...
293209	  721.2	  540.2	 7348.0	...
293210	  721.3	  540.1	 7347.0	...
293211	  721.3	  540.4	 7347.0	...
293212	  721.3	  540.7	 7348.0	...
293213	  721.3	  541.0	 7350.0	...
293214	  721.2	  541.1	 7347.0	...
293215	  721.1	  541.4	 7344.0	...
293216	  721.0	  541.7	 7341.0	...
293217	  721.1	  541.9	 7338.0	...
293218	  721.4	  541.9	 7335.0	...
293219	  721.5	  541.9	 7334.0	...
293220	  721.6	  541.5	 7337.0	...
293221	  721.5	  541.1	 7340.0	...
293222	  721.4	  541.3	 7339.0	...
293223	  721.2	  541.6	 7338.0	...
293224	  721.0	  541.8	 7339.0	...
293225	  721.0	  541.6	 7340.0	...
293226	  720.9	  541.4	 7336.0	...
293227	  720.7	  541.3	 7332.0	...
293228	  720.6	  541.3	 7329.0	...
293229	  720.6	  541.3	 7331.0	...
293230	  720.6	  541.3	 7333.0	...
293231	  720.6	  541.3	 7334.0	...
293232	  720.6	  541.3	 7334.0	...
293233	  720.8	  541.2	 7335.0	...
293234	  721.0	  541.2	 7334.0	...
293235	  721.1	  541.2	 7333.0	...
293236	  721.1	  541.2	 7332.0	...
293237	  721.0	  541.3	 7333.0	...
293238	  720.8	  541.2	 7332.0	...
293239	  720.8	  541.2	 7330.0	...
293240	  720.8	  541.1	 7326.0	...
293241	  720.8	  541.2	 7323.0	...
293242	  720.8	  541.2	 7320.0	...
293243	  720.8	  541.3	 7321.0	...
293244	  720.9	  541.4	 7323.0	...
293245	  721.0	  541.6	 7324.0	...
293246	  721.1	  541.9	 7325.0	...
293247	  721.1	  541.8	 7326.0	...
293248	  720.9	  541.4	 7327.0	...
293249	  720.8	  541.2	 7329.0	...
293250	  720.6	  541.2	 7331.0	...
293251	  720.6	  541.3	 7332.0	...
293252	  720.9	  541.5	 7331.0	...
293253	  721.1	  541.6	 7332.0	...
293254	  721.2	  541.2	 7332.0	...
293255	  721.2	  540.8	 7332.0	...
293256	  720.9	  540.5	 7332.0	...
293257	  720.7	  540.8	 7331.0	...
293258	  720.5	  541.1	 7329.0	...
293259	  720.5	  541.5	 7326.0	...
293260	  720.4	  541.8	 7325.0	...
293261	  720.5	  542.2	 7326.0	...
293262	  720.5	  542.4	 7327.0	...
293263	  720.4	  542.1	 7327.0	...
293264	  720.6	  541.7	 7327.0	...
293265	  720.7	  541.3	 7327.0	...
293266	  720.9	  541.3	 7327.0	...
293267	  720.8	  541.4	 7327.0	...
293268	  720.7	  541.5	 7325.0	...
293269	  720.7	  541.9	 7324.0	...
293270	  720.8	  542.2	 7323.0	...
293271	  721.0	  542.4	 7323.0	...
293272	  721.0	  542.5	 7323.0	...
293273	  720.8	  542.5	 7323.0	...
293274	  720.6	  542.3	 7322.0	...
293275	  720.7	  542.1	 7321.0	...
293276	  720.7	  541.5	 7323.0	...
293277	  720.8	  541.2	 7326.0	...
293278	  720.8	  540.9	 7329.0	...
293279	  720.9	  541.0	 7329.0	...
293280	  720.9	  541.2	 7330.0	...
293281	  720.9	  541.2	 7331.0	...
293282	  721.0	  541.5	 7330.0	...
293283	  721.0	  541.8	 7329.0	...
293284	  721.1	  542.5	 7327.0	...
293285	  721.0	  542.8	 7327.0	...
293286	  720.9	  543.0	 7327.0	...
293287	  720.8	  543.0	 7329.0	...
293288	  720.8	  543.1	 7331.0	...
293289	  720.8	  543.0	 7334.0	...
293290	  720.7	  542.7	 7334.0	...
293291	  720.8	  542.0	 7335.0	...
293292	  721.0	  541.6	 7335.0	...
293293	  720.9	  541.3	 7334.0	...
293294	  720.8	  541.4	 7334.0	...
293295	  720.8	  541.4	 7334.0	...
293296	  720.9	  541.4	 7333.0	...
293297	  721.0	  541.7	 7333.0	...
293298	  721.0	  542.0	 7332.0	...
293299	  721.1	  542.2	 7332.0	...
293300	  721.0	  542.1	 7332.0	...
293301	  720.9	  541.6	 7332.0	...
293302	  720.8	  541.3	 7332.0	...
293303	  720.8	  541.2	 7332.0	...
293304	  720.8	  541.4	 7332.0	...
293305	  720.7	  541.7	 7333.0	...
293306	  720.6	  541.9	 7333.0	...
293307	  720.5	  542.1	 7331.0	...
293308	  720.4	  542.4	 7329.0	...
293309	  720.4	  542.5	 7327.0	...
293310	  720.3	  542.3	 7328.0	...
293311	  720.2	  542.1	 7329.0	...
293312	  720.0	  541.9	 7328.0	...
293313	  720.0	  541.8	 7325.0	...
293314	  720.0	  541.8	 7323.0	...
293315	  720.2	  541.8	 7322.0	...
293316	  720.3	  541.8	 7323.0	...
293317	  720.4	  541.7	 7324.0	...
293318	  720.3	  541.7	 7325.0	...
293319	  720.3	  541.7	 7325.0	...
293320	  720.1	  541.8	 7324.0	...
293321	  719.9	  541.8	 7322.0	...
293322	  719.6	  541.7	 7321.0	...
293323	  719.6	  541.7	 7321.0	...
293324	  719.6	  541.7	 7321.0	...
293325	  719.6	  541.5	 7322.0	...
293326	  719.7	  541.4	 7324.0	...
293327	  719.7	  541.5	 7323.0	...
293328	  719.8	  542.3	 7320.0	...
293329	  719.9	  543.2	 7317.0	...
293330	  719.9	  543.5	 7315.0	...
293331	  719.9	  543.0	 7314.0	...
293332	  719.7	  542.5	 7311.0	...
293333	  719.7	  542.3	 7308.0	...
293334	  719.7	  542.1	 7306.0	...
293335	  719.9	  542.0	 7306.0	...
293336	  720.0	  542.0	 7306.0	...
293337	  719.9	  542.2	 7306.0	...
293338	  719.5	  542.4	 7306.0	...
293339	  719.1	  542.5	 7305.0	...
293340	  719.1	  542.9	 7304.0	...
293341	  719.4	  543.1	 7304.0	...
293342	  719.7	  543.2	 7303.0	...
293343	  720.0	  543.1	 7301.0	...
293344	  720.2	  543.0	 7299.0	...
293345	  720.3	  543.2	 7297.0	...
293346	  720.2	  543.2	 7298.0	...
293347	  720.0	  542.8	 7298.0	...
293348	  719.8	  542.3	 7299.0	...
293349	  719.7	  541.8	 7298.0	...
293350	  719.6	  542.0	 7297.0	...
293351	  719.6	  542.3	 7296.0	...
293352	  719.5	  542.6	 7295.0	...
293353	  719.5	  542.6	 7292.0	...
293354	  719.5	  542.6	 7289.0	...
293355	  719.5	  542.6	 7287.0	...
293356	  719.4	  542.6	 7288.0	...
293357	  719.4	  542.6	 7288.0	...
293358	  719.4	  542.7	 7287.0	...
293359	  719.5	  542.8	 7287.0	...
293360	  719.6	  542.9	 7287.0	...
293361	  719.3	  543.0	 7288.0	...
293362	  719.0	  542.8	 7288.0	...
293363	  718.8	  542.6	 7292.0	...
293364	  719.0	  542.3	 7295.0	...
293365	  719.3	  542.2	 7298.0	...
293366	  719.3	  542.1	 7298.0	...
293367	  719.3	  541.9	 7296.0	...
293368	  719.3	  541.8	 7294.0	...
293369	  719.2	  541.8	 7292.0	...
293370	  719.1	  541.9	 7291.0	...
293371	  718.9	  541.9	 7291.0	...
293372	  718.9	  541.8	 7290.0	...
293373	  718.7	  541.7	 7289.0	...
293374	  718.5	  541.5	 7289.0	...
293375	  718.3	  541.6	 7288.0	...
293376	  718.4	  541.6	 7288.0	...
293377	  718.5	  542.0	 7288.0	...
293378	  718.6	  542.4	 7288.0	...
293379	  718.6	  542.7	 7288.0	...
293380	  718.5	  542.7	 7288.0	...
293381	  718.4	  542.5	 7289.0	...
293382	  718.4	  542.2	 7293.0	...
293383	  718.3	  541.9	 7296.0	...
293384	  718.2	  541.8	 7295.0	...
293385	  718.2	  542.0	 7291.0	...
293386	  718.3	  542.1	 7291.0	...
293387	  718.4	  542.2	 7295.0	...
293388	  718.5	  542.3	 7295.0	...
293389	  718.4	  542.4	 7291.0	...
293390	  718.4	  542.7	 7285.0	...
293391	  718.3	  543.1	 7283.0	...
293392	  718.3	  543.2	 7281.0	...
293393	  718.1	  543.1	 7281.0	...
293394	  718.0	  542.8	 7282.0	...
293395	  717.8	  542.5	 7282.0	...
293396	  717.7	  542.1	 7283.0	...
293397	  717.8	  542.1	 7283.0	...
293398	  717.9	  542.3	 7284.0	...
293399	  717.9	  542.7	 7285.0	...
293400	  717.8	  543.0	 7287.0	...
293401	  717.9	  543.3	 7285.0	...
293402	  718.1	  543.5	 7283.0	...
293403	  718.0	  543.6	 7280.0	...
293404	  717.8	  543.7	 7277.0	...
293405	  717.6	  543.8	 7273.0	...
293406	  717.6	  543.9	 7271.0	...
293407	  717.5	  544.0	 7270.0	...
293408	  717.4	  544.1	 7269.0	...
293409	  717.2	  544.2	 7267.0	...
293410	  717.3	  544.4	 7266.0	...
293411	  717.4	  544.7	 7267.0	...
293412	  717.4	  544.8	 7268.0	...
293413	  717.3	  544.8	 7268.0	...
293414	  717.3	  544.7	 7266.0	...
293415	  717.2	  544.7	 7263.0	...
293416	  717.2	  544.9	 7261.0	...
293417	  717.1	  545.2	 7262.0	...
293418	  717.0	  545.5	 7262.0	...
293419	  716.8	  545.6	 7259.0	...
293420	  716.7	  545.6	 7256.0	...
293421	  716.7	  545.4	 7258.0	...
293422	  716.7	  545.2	 7261.0	...
293423	  716.6	  545.0	 7263.0	...
293424	  716.6	  544.9	 7261.0	...
293425	  716.6	  544.9	 7259.0	...
293426	  716.6	  545.0	 7257.0	...
293427	  716.5	  545.0	 7258.0	...
293428	  716.7	  545.0	 7259.0	...
293429	  716.9	  545.0	 7257.0	...
293430	  717.1	  544.8	 7255.0	...
293431	  717.2	  544.7	 7252.0	...
293432	  717.2	  544.6	 7251.0	...
293433	  717.2	  544.6	 7251.0	...
293434	  717.2	  544.6	 7249.0	...
293435	  717.0	  544.6	 7247.0	...
293436	  716.9	  544.4	 7246.0	...
293437	  716.8	  544.1	 7248.0	...
293438	  716.8	  543.9	 7250.0	...
293439	  716.8	  543.8	 7250.0	...
293440	  716.8	  543.7	 7249.0	...
293441	  716.8	  543.5	 7247.0	...
293442	  716.6	  543.5	 7245.0	...
293443	  716.5	  543.6	 7244.0	...
293444	  716.4	  543.6	 7243.0	...
293445	  716.5	  543.6	 7241.0	...
293446	  716.5	  543.3	 7240.0	...
293447	  716.5	  543.1	 7240.0	...
293448	  716.6	  542.9	 7241.0	...
293449	  716.9	  543.0	 7239.0	...
293450	  717.1	  542.9	 7236.0	...
293451	  717.3	  542.8	 7234.0	...
293452	  717.3	  542.6	 7236.0	...
293453	  717.0	  542.6	 7238.0	...
293454	  716.7	  542.6	 7238.0	...
293455	  716.4	  542.6	 7236.0	...
293456	  716.5	  542.5	 7235.0	...
293457	  716.7	  542.3	 7235.0	...
293458	  717.1	  542.2	 7234.0	...
293459	  717.2	  542.2	 7233.0	...
293460	  717.3	  542.2	 7232.0	...
293461	  717.3	  542.3	 7231.0	...
293462	  717.3	  542.2	 7231.0	...
293463	  717.2	  542.3	 7231.0	...
293464	  717.2	  542.3	 7233.0	...
293465	  717.2	  542.3	 7235.0	...
293466	  717.2	  542.2	 7238.0	...
293467	  717.3	  542.2	 7235.0	...
293468	  716.9	  542.3	 7230.0	...
293469	  716.4	  542.4	 7225.0	...
293470	  716.3	  542.2	 7225.0	...
293471	  716.6	  541.9	 7224.0	...
293472	  716.9	  541.6	 7224.0	...
293473	  716.9	  541.5	 7228.0	...
293474	  716.8	  541.4	 7233.0	...
293475	  716.8	  541.2	 7237.0	...
293476	  716.6	  541.3	 7237.0	...
293477	  716.4	  541.3	 7233.0	...
293478	  716.4	  541.2	 7229.0	...
293479	  716.5	  541.0	 7227.0	...
293480	  716.7	  541.4	 7228.0	...
293481	  716.6	  541.9	 7229.0	...
293482	  716.6	  542.3	 7229.0	...
293483	  716.6	  542.2	 7230.0	...
293484	  716.8	  542.0	 7231.0	...
293485	  716.7	  542.1	 7230.0	...
293486	  716.6	  542.2	 7226.0	...
293487	  716.7	  542.4	 7221.0	...
293488	  717.0	  542.6	 7217.0	...
293489	  717.0	  542.9	 7215.0	...
293490	  716.8	  542.9	 7216.0	...
293491	  716.7	  542.8	 7217.0	...
293492	  717.0	  542.7	 7217.0	...
293493	  717.2	  542.7	 7218.0	...
293494	  717.2	  542.7	 7219.0	...
293495	  717.3	  542.6	 7219.0	...
293496	  717.4	  542.0	 7217.0	...
293497	  717.6	  541.4	 7215.0	...
293498	  717.6	  541.3	 7212.0	...
293499	  717.5	  541.7	 7211.0	...
293500	  717.3	  542.1	 7210.0	...
293501	  717.1	  542.1	 7210.0	...
293502	  717.1	  542.1	 7210.0	...
293503	  717.2	  542.2	 7211.0	...
293504	  717.4	  542.3	 7211.0	...
293505	  717.5	  542.5	 7211.0	...
293506	  717.7	  542.6	 7212.0	...
293507	  717.9	  542.6	 7212.0	...
293508	  718.0	  542.4	 7212.0	...
293509	  717.9	  542.3	 7210.0	...
293510	  717.7	  542.3	 7208.0	...
293511	  717.5	  542.5	 7209.0	...
293512	  717.6	  542.9	 7211.0	...
293513	  717.7	  543.3	 7213.0	...
293514	  717.7	  543.4	 7214.0	...
293515	  717.7	  543.4	 7215.0	...
293516	  717.9	  543.2	 7215.0	...
293517	  718.1	  543.2	 7214.0	...
293518	  718.3	  543.1	 7213.0	...
293519	  718.4	  543.1	 7214.0	...
293520	  718.5	  542.7	 7214.0	...
293521	  718.4	  542.2	 7215.0	...
293522	  718.3	  541.8	 7215.0	...
293523	  718.2	  541.9	 7214.0	...
293524	  718.2	  542.0	 7214.0	...
293525	  718.1	  542.0	 7214.0	...
293526	  718.0	  542.0	 7215.0	...
293527	  718.1	  542.1	 7216.0	...
293528	  718.2	  542.5	 7217.0	...
293529	  718.4	  542.8	 7216.0	...
293530	  718.4	  542.5	 7216.0	...
293531	  718.4	  542.1	 7215.0	...
293532	  718.3	  541.8	 7216.0	...
293533	  718.3	  541.9	 7216.0	...
293534	  718.4	  542.1	 7216.0	...
293535	  718.4	  542.3	 7216.0	...
293536	  718.2	  542.5	 7215.0	...
293537	  718.0	  542.7	 7212.0	...
293538	  717.8	  542.6	 7209.0	...
293539	  717.8	  542.5	 7208.0	...
293540	  717.8	  542.4	 7208.0	...
293541	  717.9	  542.3	 7209.0	...
293542	  717.7	  542.3	 7208.0	...
293543	  717.4	  542.2	 7207.0	...
293544	  717.1	  542.0	 7205.0	...
293545	  717.0	  541.9	 7204.0	...
293546	  716.9	  542.3	 7203.0	...
293547	  716.9	  542.7	 7203.0	...
293548	  716.9	  543.1	 7204.0	...
293549	  717.0	  543.2	 7205.0	...
293550	  717.1	  543.2	 7206.0	...
293551	  717.1	  543.2	 7206.0	...
293552	  717.1	  543.3	 7207.0	...
293553	  717.0	  543.3	 7207.0	...
293554	  716.8	  543.2	 7210.0	...
293555	  716.5	  543.2	 7213.0	...
293556	  716.5	  543.1	 7214.0	...
293557	  716.7	  543.1	 7211.0	...
293558	  716.6	  543.1	 7208.0	...
293559	  716.3	  543.1	 7207.0	...
293560	  716.5	  542.9	 7207.0	...
293561	  717.0	  542.9	 7208.0	...
293562	  717.5	  543.0	 7209.0	...
293563	  717.5	  543.3	 7209.0	...
293564	  717.3	  543.4	 7209.0	...
293565	  717.0	  543.3	 7210.0	...
293566	  716.8	  543.3	 7209.0	...
293567	  716.8	  543.1	 7207.0	...
293568	  716.9	  543.0	 7205.0	...
293569	  716.9	  543.2	 7205.0	...
293570	  717.0	  543.4	 7204.0	...
293571	  717.1	  543.5	 7203.0	...
293572	  717.2	  543.5	 7204.0	...
293573	  717.3	  543.4	 7206.0	...
293574	  717.2	  543.8	 7205.0	...
293575	  717.2	  544.3	 7202.0	...
293576	  717.1	  544.4	 7198.0	...
293577	  717.0	  544.0	 7199.0	...
293578	  716.9	  543.6	 7202.0	...
293579	  717.0	  543.6	 7206.0	...
293580	  717.3	  543.4	 7207.0	...
293581	  717.5	  543.2	 7207.0	...
293582	  717.5	  542.9	 7207.0	...
293583	  717.6	  542.7	 7206.0	...
293584	  717.7	  542.4	 7207.0	...
293585	  717.7	  542.2	 7207.0	...
293586	  717.7	  542.0	 7208.0	...
293587	  717.6	  541.9	 7209.0	...
293588	  717.6	  542.1	 7209.0	...
293589	  717.7	  542.2	 7211.0	...
293590	  717.8	  542.4	 7214.0	...
293591	  717.8	  541.9	 7216.0	...
293592	  717.8	  541.5	 7216.0	...
293593	  718.1	  541.2	 7216.0	...
293594	  718.5	  541.1	 7213.0	...
293595	  718.8	  541.1	 7210.0	...
293596	  718.5	  541.2	 7207.0	...
293597	  718.2	  541.4	 7207.0	...
293598	  717.9	  541.4	 7207.0	...
293599	  718.0	  541.5	 7207.0	...
293600	  718.1	  541.4	 7207.0	...
293601	  718.3	  541.5	 7208.0	...
293602	  718.4	  541.6	 7209.0	...
293603	  718.5	  541.2	 7211.0	...
293604	  718.5	  540.8	 7212.0	...
293605	  718.5	  540.6	 7212.0	...
293606	  718.5	  540.8	 7211.0	...
293607	  718.5	  541.2	 7210.0	...
293608	  718.5	  541.3	 7208.0	...
293609	  718.6	  541.3	 7207.0	...
293610	  718.7	  541.3	 7206.0	...
293611	  718.6	  541.4	 7206.0	...
293612	  718.4	  541.5	 7206.0	...
293613	  718.1	  541.6	 7206.0	...
293614	  718.1	  541.6	 7205.0	...
293615	  718.0	  541.7	 7207.0	...
293616	  718.0	  541.6	 7209.0	...
293617	  717.9	  541.5	 7211.0	...
293618	  717.9	  541.3	 7212.0	...
293619	  717.8	  541.1	 7213.0	...
293620	  717.7	  540.9	 7212.0	...
293621	  717.7	  540.7	 7211.0	...
293622	  717.7	  540.7	 7212.0	...
293623	  717.7	  540.6	 7214.0	...
293624	  717.7	  540.6	 7217.0	...
293625	  717.8	  540.9	 7220.0	...
293626	  718.0	  541.2	 7220.0	...
293627	  718.3	  541.5	 7219.0	...
293628	  718.6	  541.5	 7218.0	...
293629	  718.7	  541.5	 7219.0	...
293630	  718.6	  541.6	 7219.0	...
293631	  718.4	  541.6	 7219.0	...
293632	  718.3	  541.6	 7219.0	...
293633	  718.3	  541.7	 7219.0	...
293634	  718.3	  541.5	 7219.0	...
293635	  718.2	  541.6	 7219.0	...
293636	  718.2	  541.7	 7219.0	...
293637	  718.2	  542.0	 7220.0	...
293638	  718.0	  542.3	 7220.0	...
293639	  718.0	  542.5	 7220.0	...
293640	  718.1	  542.6	 7221.0	...
293641	  718.3	  542.4	 7222.0	...
293642	  718.4	  542.0	 7223.0	...
293643	  718.4	  541.6	 7226.0	...
293644	  718.4	  541.6	 7228.0	...
293645	  718.4	  541.8	 7229.0	...
293646	  718.1	  542.1	 7231.0	...
293647	  717.8	  542.3	 7232.0	...
293648	  717.6	  542.5	 7233.0	...
293649	  717.8	  542.3	 7233.0	...
293650	  718.0	  542.1	 7233.0	...
[truncated: 4,139,949 more chars]
