# Supplementary material for: With an eye on uncertainty: Modelling pupillary responses to environmental volatility
Source: PLoS Comput Biol. 2019 Jul 5;15(7):e1007126. doi: 10.1371/journal.pcbi.1007126 (PMC6636765; doi:10.1371/journal.pcbi.1007126)
Supplement: S5 Data — Zip file containing the pupillometry data for participant 5. (ZIP) [file pcbi.1007126.s005.zip › P5/trial3.asc]

** CONVERTED FROM C:\Users\tparr\Documents\PVR\P5_1212\trial3.edf using edfapi 3.1 Win32 Nov 24 2009 on Tue Dec 12 10:57:41 2017
** DATE: Tue Dec 12 10:17:55 2017
** TYPE: EDF_FILE BINARY EVENT SAMPLE TAGGED
** VERSION: EYELINK II 1
** SOURCE: EYELINK CL
** EYELINK II CL v4.48 Nov 25 2009
** CAMERA: EyeLink CL Version 1.4 Sensor=BHA
** SERIAL NUMBER: CL1-AAD42
** CAMERA_CONFIG: AAD42140.SCD
**

MSG	601584 RECCFG CR 1000 2 0 R
MSG	601584 ELCLCFG MTABLER
MSG	601584 GAZE_COORDS 0.00 0.00 1599.00 1199.00
MSG	601584 THRESHOLDS R 106 237
MSG	601584 ELCL_PROC CENTROID (3)
MSG	601584 ELCL_PCR_PARAM 5 3.0
START	601585 	RIGHT	SAMPLES	EVENTS
PRESCALER	1
VPRESCALER	1
PUPIL	AREA
EVENTS	GAZE	RIGHT	RATE	1000.00	TRACKING	CR	FILTER	2
SAMPLES	GAZE	RIGHT	RATE	1000.00	TRACKING	CR	FILTER	2
MSG	601585 !MODE RECORD CR 1000 2 0 R
601585	  694.5	  519.7	 7101.0	...
INPUT	601585	127
601586	  694.2	  519.8	 7102.0	...
601587	  694.1	  519.8	 7103.0	...
601588	  694.3	  519.7	 7102.0	...
601589	  694.4	  519.7	 7099.0	...
601590	  694.6	  519.7	 7097.0	...
601591	  694.7	  519.6	 7096.0	...
SFIX R   601592
601592	  695.0	  519.5	 7095.0	...
601593	  695.3	  519.7	 7093.0	...
601594	  695.2	  520.1	 7092.0	...
601595	  694.9	  520.5	 7091.0	...
601596	  694.6	  520.6	 7090.0	...
601597	  694.5	  520.7	 7089.0	...
601598	  694.8	  520.6	 7089.0	...
601599	  695.2	  520.4	 7092.0	...
601600	  695.6	  520.2	 7096.0	...
601601	  695.5	  520.1	 7096.0	...
601602	  695.4	  520.0	 7093.0	...
601603	  695.3	  520.3	 7089.0	...
601604	  695.3	  520.6	 7088.0	...
601605	  695.3	  520.8	 7086.0	...
601606	  695.3	  520.7	 7083.0	...
601607	  695.3	  520.3	 7080.0	...
601608	  695.4	  520.1	 7079.0	...
601609	  695.4	  520.2	 7080.0	...
601610	  695.4	  520.5	 7080.0	...
601611	  695.2	  520.8	 7077.0	...
601612	  694.9	  520.8	 7075.0	...
601613	  694.6	  520.9	 7073.0	...
601614	  694.6	  521.0	 7070.0	...
601615	  694.8	  521.0	 7067.0	...
601616	  695.2	  520.9	 7064.0	...
601617	  695.5	  520.8	 7065.0	...
601618	  695.8	  521.2	 7065.0	...
601619	  695.7	  521.9	 7065.0	...
601620	  695.5	  522.6	 7064.0	...
601621	  695.5	  522.7	 7062.0	...
601622	  695.7	  522.6	 7063.0	...
601623	  695.9	  522.5	 7066.0	...
601624	  696.0	  522.4	 7069.0	...
601625	  696.0	  522.4	 7068.0	...
601626	  696.0	  522.7	 7067.0	...
601627	  695.9	  523.0	 7066.0	...
601628	  695.9	  523.3	 7068.0	...
601629	  695.8	  523.3	 7072.0	...
601630	  695.8	  523.3	 7074.0	...
601631	  695.8	  523.2	 7071.0	...
601632	  696.1	  523.4	 7068.0	...
601633	  696.3	  523.6	 7067.0	...
601634	  696.5	  523.8	 7067.0	...
601635	  696.6	  523.8	 7068.0	...
601636	  696.8	  523.8	 7069.0	...
601637	  696.8	  523.9	 7069.0	...
601638	  696.8	  524.0	 7069.0	...
601639	  696.7	  524.1	 7067.0	...
601640	  696.6	  524.1	 7065.0	...
601641	  696.5	  524.1	 7065.0	...
601642	  696.4	  524.3	 7063.0	...
601643	  696.5	  524.5	 7063.0	...
601644	  696.6	  524.7	 7063.0	...
601645	  696.7	  524.7	 7063.0	...
601646	  696.8	  524.7	 7063.0	...
601647	  696.9	  524.8	 7061.0	...
601648	  696.9	  524.8	 7060.0	...
601649	  696.9	  524.8	 7061.0	...
601650	  696.8	  524.7	 7063.0	...
601651	  697.1	  524.6	 7064.0	...
601652	  697.3	  524.7	 7063.0	...
601653	  697.5	  524.7	 7062.0	...
601654	  697.5	  524.7	 7061.0	...
601655	  697.4	  524.7	 7060.0	...
601656	  697.2	  524.7	 7059.0	...
601657	  697.0	  524.7	 7058.0	...
601658	  696.8	  524.8	 7059.0	...
601659	  696.7	  525.0	 7060.0	...
601660	  696.6	  525.2	 7062.0	...
601661	  696.6	  525.4	 7063.0	...
601662	  696.6	  525.5	 7062.0	...
601663	  696.7	  525.6	 7060.0	...
601664	  696.7	  525.4	 7059.0	...
601665	  696.7	  525.1	 7058.0	...
601666	  696.7	  524.8	 7058.0	...
601667	  696.7	  524.9	 7058.0	...
601668	  696.7	  525.0	 7056.0	...
601669	  696.6	  525.2	 7055.0	...
601670	  696.5	  525.3	 7053.0	...
601671	  696.6	  525.3	 7054.0	...
601672	  696.7	  525.0	 7055.0	...
601673	  696.9	  524.8	 7056.0	...
601674	  697.1	  524.7	 7054.0	...
601675	  697.3	  524.7	 7051.0	...
601676	  697.2	  524.7	 7048.0	...
601677	  697.0	  524.8	 7046.0	...
601678	  696.8	  524.8	 7048.0	...
601679	  696.7	  524.8	 7049.0	...
601680	  696.7	  524.7	 7050.0	...
601681	  696.8	  525.1	 7050.0	...
601682	  697.0	  525.5	 7050.0	...
601683	  697.1	  525.9	 7051.0	...
601684	  697.1	  525.9	 7052.0	...
601685	  697.1	  526.0	 7053.0	...
601686	  697.1	  526.2	 7053.0	...
601687	  697.2	  526.4	 7050.0	...
601688	  697.7	  526.4	 7048.0	...
601689	  698.1	  526.0	 7048.0	...
601690	  698.2	  525.8	 7048.0	...
601691	  697.8	  525.6	 7046.0	...
601692	  697.4	  525.9	 7043.0	...
601693	  697.4	  525.7	 7043.0	...
601694	  697.2	  525.5	 7045.0	...
601695	  697.1	  525.1	 7048.0	...
601696	  697.2	  524.8	 7048.0	...
601697	  697.4	  524.5	 7048.0	...
601698	  697.6	  524.5	 7048.0	...
601699	  697.6	  524.5	 7049.0	...
601700	  697.5	  524.5	 7051.0	...
601701	  697.5	  524.2	 7051.0	...
601702	  697.6	  523.8	 7049.0	...
601703	  697.7	  523.5	 7046.0	...
601704	  697.7	  523.5	 7045.0	...
601705	  697.7	  523.8	 7044.0	...
601706	  697.8	  524.2	 7044.0	...
601707	  697.9	  524.5	 7045.0	...
601708	  697.9	  524.2	 7044.0	...
601709	  697.9	  523.9	 7043.0	...
601710	  697.9	  523.5	 7042.0	...
601711	  698.0	  523.4	 7039.0	...
601712	  698.1	  523.4	 7036.0	...
601713	  698.1	  523.3	 7037.0	...
601714	  698.2	  523.1	 7041.0	...
601715	  698.1	  522.9	 7046.0	...
601716	  698.3	  522.9	 7046.0	...
601717	  698.4	  523.1	 7044.0	...
601718	  698.2	  523.4	 7044.0	...
601719	  697.8	  523.4	 7045.0	...
601720	  697.7	  523.3	 7047.0	...
601721	  697.9	  523.3	 7047.0	...
601722	  698.2	  523.3	 7044.0	...
601723	  698.4	  523.5	 7041.0	...
601724	  698.5	  523.9	 7041.0	...
601725	  698.5	  524.2	 7044.0	...
601726	  698.6	  523.9	 7047.0	...
601727	  698.6	  523.5	 7047.0	...
601728	  698.7	  523.1	 7047.0	...
601729	  698.6	  523.0	 7047.0	...
601730	  698.6	  522.7	 7047.0	...
601731	  698.6	  522.4	 7047.0	...
601732	  698.6	  522.5	 7046.0	...
601733	  698.6	  522.5	 7046.0	...
601734	  698.5	  522.5	 7046.0	...
601735	  698.4	  522.5	 7043.0	...
601736	  698.3	  522.5	 7039.0	...
601737	  698.4	  522.4	 7041.0	...
601738	  698.6	  522.3	 7047.0	...
601739	  698.7	  522.2	 7054.0	...
601740	  698.7	  522.2	 7055.0	...
601741	  698.5	  522.2	 7053.0	...
601742	  698.2	  522.3	 7049.0	...
601743	  697.9	  522.3	 7046.0	...
601744	  697.9	  522.2	 7047.0	...
601745	  698.0	  522.1	 7049.0	...
601746	  698.1	  522.0	 7050.0	...
601747	  698.3	  521.7	 7050.0	...
601748	  698.4	  521.5	 7049.0	...
601749	  698.4	  521.2	 7049.0	...
601750	  698.4	  521.2	 7052.0	...
601751	  698.4	  521.5	 7056.0	...
601752	  698.1	  521.7	 7059.0	...
601753	  697.9	  521.8	 7057.0	...
601754	  697.7	  521.7	 7056.0	...
601755	  697.9	  522.1	 7056.0	...
601756	  698.1	  522.5	 7054.0	...
601757	  697.9	  523.0	 7051.0	...
601758	  697.5	  522.9	 7049.0	...
601759	  697.2	  522.6	 7052.0	...
601760	  697.3	  522.2	 7053.0	...
601761	  697.5	  521.8	 7051.0	...
601762	  697.7	  521.7	 7046.0	...
601763	  697.9	  521.7	 7042.0	...
601764	  698.0	  522.1	 7042.0	...
601765	  697.8	  522.6	 7043.0	...
601766	  697.5	  523.0	 7044.0	...
601767	  697.6	  523.0	 7044.0	...
601768	  697.9	  523.0	 7045.0	...
601769	  698.3	  522.9	 7047.0	...
601770	  698.3	  522.7	 7049.0	...
601771	  698.2	  522.5	 7050.0	...
601772	  698.0	  522.3	 7051.0	...
601773	  697.8	  522.3	 7053.0	...
601774	  697.6	  522.4	 7055.0	...
601775	  697.4	  522.3	 7058.0	...
601776	  697.3	  522.2	 7061.0	...
601777	  697.3	  522.0	 7063.0	...
601778	  697.3	  522.2	 7062.0	...
601779	  697.4	  522.2	 7058.0	...
601780	  697.5	  522.1	 7053.0	...
601781	  697.5	  522.0	 7050.0	...
601782	  697.6	  521.8	 7050.0	...
601783	  697.5	  521.8	 7049.0	...
601784	  697.7	  521.8	 7050.0	...
601785	  697.8	  521.7	 7052.0	...
601786	  697.9	  522.0	 7054.0	...
601787	  697.9	  522.2	 7055.0	...
601788	  697.7	  522.5	 7054.0	...
601789	  697.5	  522.2	 7054.0	...
601790	  697.3	  521.9	 7057.0	...
601791	  697.3	  521.8	 7061.0	...
601792	  697.5	  522.1	 7064.0	...
601793	  697.8	  522.5	 7062.0	...
601794	  697.7	  522.5	 7060.0	...
601795	  697.4	  522.6	 7057.0	...
601796	  697.2	  522.6	 7057.0	...
601797	  697.3	  522.5	 7056.0	...
601798	  697.5	  522.3	 7056.0	...
601799	  697.6	  522.3	 7054.0	...
601800	  697.8	  522.2	 7053.0	...
601801	  698.0	  522.3	 7052.0	...
601802	  698.2	  522.5	 7050.0	...
601803	  698.2	  522.7	 7047.0	...
601804	  698.2	  522.8	 7045.0	...
601805	  698.1	  522.7	 7046.0	...
601806	  698.1	  522.7	 7048.0	...
601807	  698.1	  522.6	 7052.0	...
601808	  698.2	  522.4	 7055.0	...
601809	  698.2	  522.1	 7058.0	...
601810	  698.2	  521.9	 7057.0	...
601811	  698.3	  522.0	 7052.0	...
601812	  698.4	  522.2	 7048.0	...
601813	  698.3	  522.4	 7045.0	...
601814	  698.1	  522.7	 7046.0	...
601815	  698.0	  522.9	 7047.0	...
601816	  698.0	  522.8	 7047.0	...
601817	  698.2	  522.5	 7050.0	...
601818	  698.4	  522.4	 7052.0	...
601819	  698.7	  522.6	 7051.0	...
601820	  698.8	  522.7	 7049.0	...
601821	  698.5	  522.6	 7047.0	...
601822	  698.1	  522.5	 7049.0	...
601823	  698.1	  522.4	 7052.0	...
601824	  698.5	  522.3	 7054.0	...
601825	  698.8	  522.3	 7055.0	...
601826	  698.8	  522.5	 7054.0	...
601827	  698.7	  522.4	 7053.0	...
601828	  699.0	  522.2	 7054.0	...
601829	  699.3	  521.9	 7054.0	...
601830	  699.8	  522.4	 7054.0	...
601831	  699.9	  523.0	 7054.0	...
601832	  700.0	  523.5	 7053.0	...
601833	  699.9	  523.7	 7051.0	...
601834	  699.9	  523.8	 7049.0	...
601835	  699.8	  523.6	 7049.0	...
601836	  699.6	  523.4	 7049.0	...
601837	  699.4	  523.1	 7049.0	...
601838	  699.1	  522.8	 7051.0	...
601839	  699.0	  522.6	 7052.0	...
601840	  699.0	  522.6	 7053.0	...
601841	  699.1	  522.9	 7052.0	...
601842	  699.1	  523.2	 7051.0	...
601843	  699.2	  523.6	 7050.0	...
601844	  699.3	  523.7	 7049.0	...
601845	  699.3	  523.8	 7049.0	...
601846	  699.3	  523.8	 7050.0	...
601847	  699.3	  523.9	 7050.0	...
601848	  699.3	  524.0	 7051.0	...
601849	  699.3	  524.0	 7052.0	...
601850	  699.6	  523.9	 7053.0	...
601851	  699.9	  523.9	 7051.0	...
601852	  700.1	  523.9	 7049.0	...
601853	  700.0	  523.9	 7049.0	...
601854	  699.8	  523.7	 7051.0	...
601855	  699.7	  523.5	 7054.0	...
601856	  699.6	  523.3	 7052.0	...
601857	  699.4	  523.4	 7050.0	...
601858	  699.2	  523.5	 7047.0	...
601859	  699.3	  523.5	 7047.0	...
601860	  699.4	  523.5	 7046.0	...
601861	  699.6	  523.5	 7044.0	...
601862	  699.6	  523.5	 7042.0	...
601863	  699.5	  523.6	 7041.0	...
601864	  699.5	  523.7	 7041.0	...
601865	  699.5	  523.7	 7040.0	...
601866	  699.4	  523.7	 7039.0	...
601867	  699.3	  523.7	 7041.0	...
601868	  699.2	  523.8	 7045.0	...
601869	  699.2	  524.0	 7048.0	...
601870	  699.2	  523.9	 7049.0	...
601871	  699.4	  523.7	 7049.0	...
601872	  699.5	  523.4	 7050.0	...
601873	  699.5	  523.3	 7048.0	...
601874	  699.3	  523.3	 7046.0	...
601875	  699.7	  523.0	 7043.0	...
601876	  700.2	  522.7	 7043.0	...
601877	  700.4	  522.5	 7044.0	...
601878	  700.1	  522.5	 7045.0	...
601879	  699.8	  522.6	 7046.0	...
601880	  699.8	  522.7	 7047.0	...
601881	  699.8	  522.7	 7048.0	...
601882	  699.9	  522.7	 7049.0	...
601883	  700.1	  522.7	 7051.0	...
601884	  700.1	  522.7	 7052.0	...
601885	  699.9	  522.8	 7053.0	...
601886	  699.7	  522.9	 7054.0	...
601887	  699.6	  522.9	 7052.0	...
601888	  699.6	  522.9	 7053.0	...
601889	  699.7	  522.8	 7053.0	...
601890	  699.8	  522.9	 7053.0	...
601891	  700.0	  523.0	 7050.0	...
601892	  699.9	  523.1	 7047.0	...
601893	  699.9	  523.1	 7047.0	...
601894	  699.9	  523.1	 7048.0	...
601895	  699.9	  523.1	 7047.0	...
601896	  700.1	  523.1	 7046.0	...
601897	  700.3	  523.2	 7045.0	...
601898	  700.5	  523.4	 7044.0	...
601899	  700.4	  523.5	 7044.0	...
601900	  700.3	  523.6	 7044.0	...
601901	  700.1	  523.8	 7044.0	...
601902	  699.9	  524.1	 7044.0	...
601903	  699.7	  524.0	 7044.0	...
601904	  699.6	  523.6	 7044.0	...
601905	  699.6	  523.3	 7045.0	...
601906	  699.6	  523.2	 7046.0	...
601907	  699.5	  523.0	 7046.0	...
601908	  699.3	  522.8	 7047.0	...
601909	  699.0	  522.6	 7046.0	...
601910	  698.8	  522.2	 7046.0	...
601911	  698.9	  521.9	 7047.0	...
601912	  698.9	  522.0	 7050.0	...
601913	  698.9	  522.4	 7052.0	...
601914	  698.9	  522.6	 7055.0	...
601915	  699.1	  522.4	 7054.0	...
601916	  699.2	  522.0	 7055.0	...
601917	  699.2	  521.9	 7056.0	...
601918	  699.1	  521.7	 7056.0	...
601919	  699.0	  521.6	 7056.0	...
601920	  698.9	  521.5	 7056.0	...
601921	  698.9	  521.4	 7059.0	...
601922	  698.9	  521.4	 7061.0	...
601923	  698.7	  521.5	 7062.0	...
601924	  698.5	  521.6	 7060.0	...
601925	  698.4	  521.7	 7059.0	...
601926	  698.4	  521.6	 7059.0	...
601927	  698.4	  521.5	 7065.0	...
601928	  698.4	  521.5	 7070.0	...
601929	  698.3	  521.6	 7072.0	...
601930	  698.3	  521.8	 7065.0	...
601931	  698.2	  522.0	 7059.0	...
601932	  698.1	  522.0	 7057.0	...
601933	  698.3	  521.8	 7059.0	...
601934	  698.6	  521.6	 7063.0	...
601935	  698.9	  521.5	 7067.0	...
601936	  698.6	  521.9	 7069.0	...
601937	  698.4	  522.3	 7069.0	...
601938	  698.2	  522.6	 7070.0	...
601939	  698.3	  522.4	 7069.0	...
601940	  698.5	  522.3	 7068.0	...
601941	  698.6	  522.2	 7066.0	...
601942	  698.5	  522.2	 7068.0	...
601943	  698.4	  522.0	 7070.0	...
601944	  698.3	  521.8	 7070.0	...
601945	  698.2	  521.6	 7068.0	...
601946	  698.2	  521.4	 7067.0	...
601947	  698.3	  521.2	 7067.0	...
601948	  698.5	  520.8	 7068.0	...
601949	  698.6	  520.7	 7068.0	...
601950	  698.7	  520.6	 7069.0	...
601951	  698.7	  520.8	 7069.0	...
601952	  698.8	  520.9	 7070.0	...
601953	  698.7	  521.0	 7070.0	...
601954	  698.4	  521.0	 7070.0	...
601955	  698.0	  521.1	 7071.0	...
601956	  697.8	  521.0	 7073.0	...
601957	  697.7	  521.0	 7073.0	...
601958	  697.7	  520.9	 7076.0	...
601959	  697.8	  521.2	 7077.0	...
601960	  697.8	  521.4	 7077.0	...
601961	  697.8	  521.5	 7076.0	...
601962	  697.7	  521.1	 7074.0	...
601963	  697.8	  520.7	 7072.0	...
601964	  697.9	  520.2	 7070.0	...
601965	  698.0	  520.0	 7070.0	...
601966	  698.0	  519.9	 7071.0	...
601967	  697.9	  520.1	 7073.0	...
601968	  697.8	  520.3	 7073.0	...
601969	  697.9	  520.6	 7071.0	...
601970	  698.1	  520.6	 7069.0	...
601971	  698.3	  520.5	 7068.0	...
601972	  698.4	  520.3	 7066.0	...
601973	  698.4	  520.0	 7066.0	...
601974	  698.4	  520.0	 7069.0	...
601975	  698.6	  519.9	 7072.0	...
601976	  698.8	  519.9	 7074.0	...
601977	  698.7	  520.1	 7073.0	...
601978	  698.3	  520.3	 7071.0	...
601979	  698.0	  520.5	 7070.0	...
601980	  698.0	  520.5	 7071.0	...
601981	  698.0	  520.5	 7070.0	...
601982	  698.0	  520.4	 7068.0	...
601983	  698.0	  520.3	 7066.0	...
601984	  698.1	  520.5	 7066.0	...
601985	  698.4	  520.8	 7065.0	...
601986	  698.6	  520.9	 7064.0	...
601987	  698.8	  520.8	 7064.0	...
601988	  698.7	  521.0	 7064.0	...
601989	  698.6	  521.2	 7065.0	...
601990	  698.5	  521.4	 7065.0	...
601991	  698.5	  521.4	 7065.0	...
601992	  698.6	  521.3	 7064.0	...
601993	  698.7	  521.0	 7063.0	...
601994	  698.7	  520.6	 7061.0	...
601995	  698.5	  520.2	 7059.0	...
601996	  698.4	  520.2	 7056.0	...
601997	  698.2	  520.1	 7056.0	...
601998	  698.1	  520.2	 7056.0	...
601999	  698.1	  520.4	 7057.0	...
602000	  698.2	  520.6	 7057.0	...
602001	  698.2	  520.4	 7057.0	...
602002	  698.2	  519.8	 7057.0	...
602003	  698.3	  519.2	 7056.0	...
602004	  698.4	  518.7	 7055.0	...
602005	  698.5	  518.5	 7055.0	...
602006	  698.5	  518.3	 7057.0	...
602007	  698.5	  518.3	 7059.0	...
602008	  698.4	  518.1	 7060.0	...
602009	  698.2	  518.0	 7060.0	...
602010	  698.1	  517.7	 7059.0	...
602011	  698.0	  517.6	 7058.0	...
602012	  698.0	  517.6	 7060.0	...
602013	  698.1	  517.7	 7062.0	...
602014	  698.1	  518.0	 7066.0	...
602015	  697.9	  518.1	 7068.0	...
602016	  697.8	  518.2	 7069.0	...
602017	  697.8	  518.3	 7068.0	...
602018	  697.9	  518.5	 7065.0	...
602019	  697.9	  518.6	 7063.0	...
602020	  697.8	  518.4	 7061.0	...
602021	  697.8	  518.2	 7061.0	...
602022	  697.8	  518.2	 7060.0	...
602023	  697.8	  518.2	 7060.0	...
602024	  698.0	  518.5	 7056.0	...
602025	  698.1	  518.8	 7053.0	...
602026	  698.2	  519.0	 7051.0	...
602027	  698.2	  519.0	 7052.0	...
602028	  698.2	  519.1	 7053.0	...
602029	  698.3	  519.1	 7053.0	...
602030	  698.4	  518.8	 7053.0	...
602031	  698.5	  518.4	 7053.0	...
602032	  698.3	  518.1	 7052.0	...
602033	  698.3	  518.1	 7051.0	...
602034	  698.2	  518.1	 7052.0	...
602035	  698.5	  517.9	 7053.0	...
602036	  698.7	  517.7	 7055.0	...
602037	  698.9	  517.4	 7057.0	...
602038	  698.8	  517.3	 7059.0	...
602039	  698.7	  517.0	 7062.0	...
602040	  698.5	  516.6	 7061.0	...
602041	  698.4	  516.1	 7060.0	...
602042	  698.3	  516.1	 7060.0	...
602043	  698.4	  516.1	 7059.0	...
602044	  698.5	  516.1	 7059.0	...
602045	  698.6	  516.0	 7057.0	...
602046	  698.6	  515.8	 7055.0	...
602047	  698.6	  515.8	 7053.0	...
602048	  698.6	  515.8	 7052.0	...
602049	  698.7	  515.6	 7053.0	...
602050	  698.9	  515.4	 7055.0	...
602051	  699.0	  515.2	 7057.0	...
602052	  699.0	  515.1	 7059.0	...
602053	  699.0	  515.0	 7059.0	...
602054	  699.1	  515.2	 7060.0	...
602055	  699.1	  515.4	 7060.0	...
602056	  699.2	  515.6	 7060.0	...
602057	  699.1	  515.6	 7061.0	...
602058	  699.0	  515.6	 7058.0	...
602059	  698.9	  515.5	 7055.0	...
602060	  698.9	  515.6	 7051.0	...
602061	  698.7	  515.8	 7052.0	...
602062	  698.4	  515.9	 7055.0	...
602063	  698.3	  515.9	 7057.0	...
602064	  698.4	  515.7	 7057.0	...
602065	  698.4	  515.6	 7056.0	...
602066	  698.3	  515.5	 7056.0	...
602067	  698.3	  515.4	 7057.0	...
602068	  698.3	  515.3	 7057.0	...
602069	  698.3	  515.4	 7057.0	...
602070	  698.4	  515.6	 7057.0	...
602071	  698.6	  515.8	 7056.0	...
602072	  698.5	  515.7	 7057.0	...
602073	  698.3	  515.6	 7056.0	...
602074	  698.1	  515.6	 7056.0	...
602075	  698.1	  515.8	 7054.0	...
602076	  698.0	  516.0	 7052.0	...
602077	  698.2	  516.0	 7054.0	...
602078	  698.4	  515.9	 7057.0	...
602079	  698.5	  515.9	 7061.0	...
602080	  698.4	  515.8	 7061.0	...
602081	  698.2	  515.7	 7061.0	...
602082	  698.2	  515.5	 7061.0	...
602083	  698.2	  515.4	 7061.0	...
602084	  698.1	  515.4	 7059.0	...
602085	  698.1	  515.7	 7057.0	...
602086	  698.0	  516.1	 7055.0	...
602087	  698.1	  516.4	 7055.0	...
602088	  698.1	  516.4	 7056.0	...
602089	  698.0	  516.4	 7056.0	...
602090	  698.0	  516.3	 7056.0	...
602091	  697.9	  516.3	 7055.0	...
602092	  697.9	  516.2	 7052.0	...
602093	  697.9	  516.1	 7050.0	...
602094	  697.9	  516.0	 7050.0	...
602095	  698.0	  516.2	 7052.0	...
602096	  698.0	  516.4	 7050.0	...
602097	  697.9	  516.6	 7047.0	...
602098	  697.8	  516.7	 7045.0	...
602099	  697.7	  516.7	 7047.0	...
602100	  697.7	  516.7	 7049.0	...
602101	  697.6	  516.9	 7050.0	...
602102	  697.5	  517.1	 7051.0	...
602103	  697.5	  517.3	 7051.0	...
602104	  697.5	  517.2	 7050.0	...
602105	  697.7	  517.1	 7049.0	...
602106	  697.8	  517.1	 7048.0	...
602107	  697.9	  517.1	 7047.0	...
602108	  697.9	  517.1	 7046.0	...
602109	  697.9	  517.0	 7045.0	...
602110	  697.9	  517.0	 7045.0	...
602111	  697.9	  516.9	 7045.0	...
602112	  698.0	  516.8	 7045.0	...
602113	  698.1	  516.7	 7045.0	...
602114	  698.1	  516.6	 7045.0	...
602115	  698.0	  516.6	 7046.0	...
602116	  698.0	  516.6	 7045.0	...
602117	  697.9	  516.7	 7044.0	...
602118	  697.9	  516.7	 7042.0	...
602119	  697.9	  516.5	 7041.0	...
602120	  698.1	  516.2	 7041.0	...
602121	  698.4	  515.9	 7042.0	...
602122	  698.4	  516.0	 7042.0	...
602123	  698.1	  516.1	 7039.0	...
602124	  697.8	  516.4	 7036.0	...
602125	  697.8	  516.7	 7033.0	...
602126	  697.7	  516.9	 7033.0	...
602127	  697.8	  517.0	 7032.0	...
602128	  697.9	  517.2	 7032.0	...
602129	  698.0	  517.4	 7034.0	...
602130	  698.1	  517.7	 7037.0	...
602131	  698.1	  517.7	 7040.0	...
602132	  698.0	  517.6	 7040.0	...
602133	  698.0	  517.6	 7040.0	...
602134	  698.0	  517.4	 7040.0	...
602135	  698.0	  517.3	 7040.0	...
602136	  697.9	  517.8	 7040.0	...
602137	  698.0	  518.4	 7040.0	...
602138	  698.0	  518.7	 7038.0	...
602139	  697.9	  518.0	 7036.0	...
602140	  697.7	  517.3	 7033.0	...
602141	  697.6	  516.8	 7034.0	...
602142	  697.6	  516.7	 7034.0	...
602143	  697.8	  516.9	 7034.0	...
602144	  698.0	  517.2	 7035.0	...
602145	  698.1	  517.5	 7035.0	...
602146	  698.2	  517.5	 7035.0	...
602147	  698.3	  517.7	 7033.0	...
602148	  698.2	  517.8	 7030.0	...
602149	  698.0	  517.8	 7032.0	...
602150	  697.9	  517.7	 7036.0	...
602151	  697.9	  517.6	 7038.0	...
602152	  698.0	  517.6	 7036.0	...
602153	  698.1	  517.9	 7030.0	...
602154	  698.2	  518.1	 7025.0	...
602155	  698.2	  518.7	 7024.0	...
602156	  698.3	  518.9	 7027.0	...
602157	  698.4	  519.2	 7030.0	...
602158	  698.2	  519.1	 7032.0	...
602159	  698.0	  519.0	 7032.0	...
602160	  698.1	  518.8	 7031.0	...
602161	  698.4	  518.7	 7030.0	...
602162	  698.6	  518.6	 7031.0	...
602163	  698.6	  518.5	 7031.0	...
602164	  698.6	  518.7	 7030.0	...
602165	  698.5	  518.9	 7028.0	...
602166	  698.4	  519.1	 7026.0	...
602167	  698.2	  519.2	 7026.0	...
602168	  698.0	  519.2	 7026.0	...
602169	  698.1	  519.2	 7026.0	...
602170	  698.2	  519.2	 7026.0	...
602171	  698.4	  519.2	 7026.0	...
602172	  698.5	  519.1	 7025.0	...
602173	  698.5	  519.1	 7025.0	...
602174	  698.5	  519.1	 7025.0	...
602175	  698.5	  519.2	 7027.0	...
602176	  698.6	  519.3	 7029.0	...
602177	  698.5	  519.4	 7028.0	...
602178	  698.4	  519.5	 7029.0	...
602179	  698.2	  519.7	 7029.0	...
602180	  698.2	  519.7	 7028.0	...
602181	  698.2	  519.6	 7026.0	...
602182	  698.3	  519.4	 7025.0	...
602183	  698.3	  518.9	 7026.0	...
602184	  698.3	  518.6	 7028.0	...
602185	  698.2	  518.3	 7030.0	...
602186	  698.1	  518.2	 7030.0	...
602187	  698.1	  518.2	 7029.0	...
602188	  698.1	  518.1	 7028.0	...
602189	  698.2	  518.5	 7027.0	...
602190	  698.3	  518.8	 7026.0	...
602191	  698.4	  519.2	 7027.0	...
602192	  698.5	  519.1	 7027.0	...
602193	  698.6	  519.0	 7025.0	...
602194	  698.6	  519.0	 7023.0	...
602195	  698.8	  518.9	 7022.0	...
602196	  698.8	  518.9	 7023.0	...
602197	  698.9	  518.8	 7025.0	...
602198	  698.9	  518.9	 7026.0	...
602199	  698.9	  518.9	 7025.0	...
602200	  698.7	  519.0	 7024.0	...
602201	  698.6	  519.1	 7023.0	...
602202	  698.7	  519.3	 7020.0	...
602203	  699.0	  519.4	 7018.0	...
602204	  699.0	  519.5	 7016.0	...
602205	  698.7	  519.9	 7017.0	...
602206	  698.4	  520.2	 7018.0	...
602207	  698.5	  520.7	 7017.0	...
602208	  698.6	  520.8	 7018.0	...
602209	  698.8	  520.9	 7020.0	...
602210	  698.9	  520.8	 7023.0	...
602211	  699.0	  520.8	 7025.0	...
602212	  699.0	  520.8	 7025.0	...
602213	  699.0	  520.7	 7026.0	...
602214	  699.1	  520.9	 7026.0	...
602215	  699.2	  521.2	 7024.0	...
602216	  699.2	  521.5	 7022.0	...
602217	  699.0	  521.6	 7021.0	...
602218	  698.8	  521.7	 7023.0	...
602219	  698.6	  521.3	 7027.0	...
602220	  698.5	  520.7	 7031.0	...
602221	  698.4	  520.3	 7029.0	...
602222	  698.3	  520.4	 7025.0	...
602223	  698.2	  520.6	 7022.0	...
602224	  697.9	  520.7	 7022.0	...
602225	  697.8	  520.9	 7023.0	...
602226	  697.8	  521.0	 7023.0	...
602227	  697.9	  521.0	 7023.0	...
602228	  698.0	  520.5	 7025.0	...
602229	  698.0	  520.0	 7026.0	...
602230	  698.0	  519.6	 7028.0	...
602231	  698.0	  520.0	 7030.0	...
602232	  698.1	  520.4	 7030.0	...
602233	  698.3	  520.8	 7029.0	...
602234	  698.5	  520.6	 7026.0	...
602235	  698.5	  520.5	 7023.0	...
602236	  698.4	  520.5	 7022.0	...
602237	  698.2	  520.8	 7021.0	...
602238	  698.1	  521.1	 7022.0	...
602239	  698.0	  521.5	 7022.0	...
602240	  697.9	  521.6	 7023.0	...
602241	  697.8	  521.7	 7025.0	...
602242	  697.8	  522.2	 7027.0	...
602243	  697.8	  522.8	 7027.0	...
602244	  697.8	  523.5	 7026.0	...
602245	  697.8	  523.6	 7026.0	...
602246	  697.7	  523.5	 7026.0	...
602247	  697.6	  523.4	 7025.0	...
602248	  697.8	  523.2	 7023.0	...
602249	  698.1	  523.2	 7021.0	...
602250	  698.3	  523.2	 7022.0	...
602251	  698.2	  523.3	 7023.0	...
602252	  698.2	  523.4	 7023.0	...
602253	  698.2	  523.6	 7023.0	...
602254	  698.3	  523.7	 7023.0	...
602255	  698.4	  523.9	 7024.0	...
602256	  698.4	  523.9	 7023.0	...
602257	  698.5	  524.0	 7022.0	...
602258	  698.4	  524.2	 7021.0	...
602259	  698.3	  523.8	 7022.0	...
602260	  698.4	  523.2	 7023.0	...
602261	  698.5	  522.7	 7023.0	...
602262	  698.7	  522.9	 7023.0	...
602263	  698.7	  523.1	 7023.0	...
602264	  698.7	  523.2	 7024.0	...
602265	  698.5	  523.3	 7024.0	...
602266	  698.4	  523.6	 7025.0	...
602267	  698.2	  523.8	 7024.0	...
602268	  698.3	  524.0	 7024.0	...
602269	  698.5	  523.9	 7025.0	...
602270	  698.6	  523.9	 7025.0	...
602271	  698.6	  523.8	 7026.0	...
602272	  698.7	  523.6	 7026.0	...
602273	  698.7	  523.4	 7026.0	...
602274	  698.8	  523.1	 7027.0	...
602275	  698.9	  523.0	 7027.0	...
602276	  698.9	  523.0	 7028.0	...
602277	  698.9	  522.9	 7028.0	...
602278	  698.6	  523.0	 7028.0	...
602279	  698.3	  523.0	 7027.0	...
602280	  698.0	  523.7	 7025.0	...
602281	  698.0	  524.4	 7023.0	...
602282	  697.9	  524.4	 7022.0	...
602283	  697.7	  523.8	 7023.0	...
602284	  697.6	  523.1	 7026.0	...
602285	  697.8	  523.0	 7029.0	...
602286	  698.0	  523.4	 7030.0	...
602287	  698.2	  523.8	 7030.0	...
602288	  698.2	  523.9	 7030.0	...
602289	  698.1	  523.5	 7030.0	...
602290	  698.1	  523.2	 7029.0	...
602291	  698.1	  523.2	 7030.0	...
602292	  698.2	  523.0	 7031.0	...
602293	  698.2	  522.6	 7032.0	...
602294	  698.2	  522.1	 7034.0	...
602295	  698.1	  521.8	 7038.0	...
602296	  698.0	  521.8	 7040.0	...
602297	  697.8	  521.7	 7042.0	...
602298	  697.5	  521.6	 7042.0	...
602299	  697.4	  521.3	 7041.0	...
602300	  697.4	  521.0	 7041.0	...
602301	  697.4	  520.9	 7041.0	...
602302	  697.5	  521.3	 7041.0	...
602303	  697.7	  521.9	 7041.0	...
602304	  697.9	  522.5	 7041.0	...
602305	  698.0	  522.9	 7038.0	...
602306	  698.0	  523.1	 7035.0	...
602307	  697.9	  523.1	 7037.0	...
602308	  697.9	  523.0	 7042.0	...
602309	  697.9	  522.8	 7045.0	...
602310	  697.9	  522.5	 7043.0	...
602311	  697.8	  522.2	 7042.0	...
602312	  697.7	  521.8	 7044.0	...
602313	  697.9	  521.7	 7047.0	...
602314	  698.1	  522.0	 7048.0	...
602315	  698.5	  522.4	 7048.0	...
602316	  698.6	  522.7	 7048.0	...
602317	  698.6	  522.7	 7047.0	...
602318	  698.6	  522.7	 7047.0	...
602319	  698.6	  522.8	 7046.0	...
602320	  698.5	  523.0	 7047.0	...
602321	  698.4	  523.2	 7047.0	...
602322	  698.6	  522.9	 7047.0	...
602323	  698.8	  522.4	 7047.0	...
602324	  698.6	  522.2	 7047.0	...
602325	  698.2	  522.6	 7047.0	...
602326	  697.7	  522.9	 7047.0	...
602327	  697.8	  523.1	 7046.0	...
602328	  698.1	  523.1	 7044.0	...
602329	  698.4	  523.1	 7042.0	...
602330	  698.4	  523.2	 7041.0	...
602331	  698.4	  523.3	 7041.0	...
602332	  698.5	  523.5	 7043.0	...
602333	  698.6	  523.5	 7045.0	...
602334	  698.7	  523.5	 7045.0	...
602335	  698.8	  523.9	 7045.0	...
602336	  698.9	  524.3	 7045.0	...
602337	  699.0	  524.7	 7045.0	...
602338	  699.0	  524.1	 7047.0	...
602339	  698.9	  523.6	 7049.0	...
602340	  698.9	  523.2	 7050.0	...
602341	  698.9	  523.5	 7050.0	...
602342	  698.8	  523.8	 7049.0	...
602343	  698.7	  523.9	 7048.0	...
602344	  698.5	  524.0	 7046.0	...
602345	  698.5	  524.2	 7045.0	...
602346	  698.5	  524.4	 7045.0	...
602347	  698.6	  524.4	 7046.0	...
602348	  698.7	  524.3	 7046.0	...
602349	  698.8	  524.2	 7047.0	...
602350	  698.8	  524.4	 7050.0	...
602351	  698.9	  524.5	 7052.0	...
602352	  699.0	  524.7	 7053.0	...
602353	  698.9	  524.7	 7051.0	...
602354	  698.7	  524.7	 7048.0	...
602355	  698.6	  525.0	 7046.0	...
602356	  698.6	  525.5	 7046.0	...
602357	  698.7	  526.1	 7047.0	...
602358	  698.6	  526.3	 7048.0	...
602359	  698.4	  526.2	 7048.0	...
602360	  698.5	  525.9	 7049.0	...
602361	  698.7	  525.6	 7049.0	...
602362	  698.9	  525.4	 7048.0	...
602363	  698.9	  525.3	 7048.0	...
602364	  699.0	  525.5	 7048.0	...
602365	  699.2	  525.7	 7047.0	...
602366	  698.9	  525.9	 7047.0	...
602367	  698.5	  526.1	 7050.0	...
602368	  698.2	  526.4	 7053.0	...
602369	  698.3	  526.5	 7053.0	...
602370	  698.4	  526.5	 7049.0	...
602371	  698.5	  526.5	 7044.0	...
602372	  698.6	  526.5	 7042.0	...
602373	  698.7	  526.5	 7045.0	...
602374	  698.6	  526.5	 7050.0	...
602375	  698.6	  526.5	 7053.0	...
602376	  698.5	  526.4	 7051.0	...
602377	  698.5	  526.2	 7049.0	...
602378	  698.4	  525.9	 7048.0	...
602379	  698.3	  525.7	 7048.0	...
602380	  698.2	  525.7	 7048.0	...
602381	  698.2	  525.8	 7051.0	...
602382	  698.2	  526.0	 7054.0	...
602383	  698.2	  526.2	 7056.0	...
602384	  698.1	  526.5	 7054.0	...
602385	  698.0	  526.5	 7052.0	...
602386	  697.9	  526.2	 7051.0	...
602387	  698.2	  526.0	 7048.0	...
602388	  698.6	  526.1	 7044.0	...
602389	  698.9	  526.1	 7042.0	...
602390	  699.0	  526.0	 7043.0	...
602391	  699.1	  525.9	 7043.0	...
602392	  699.2	  525.9	 7045.0	...
602393	  699.1	  525.8	 7047.0	...
602394	  699.0	  526.2	 7049.0	...
602395	  698.9	  526.7	 7050.0	...
602396	  698.8	  527.1	 7051.0	...
602397	  698.7	  527.1	 7053.0	...
602398	  698.6	  527.0	 7055.0	...
602399	  698.5	  526.9	 7055.0	...
602400	  698.1	  526.8	 7055.0	...
602401	  697.7	  526.9	 7055.0	...
602402	  697.4	  527.2	 7055.0	...
602403	  697.4	  527.4	 7053.0	...
602404	  697.4	  527.6	 7052.0	...
602405	  697.5	  527.6	 7053.0	...
602406	  697.7	  527.4	 7052.0	...
602407	  697.9	  527.2	 7050.0	...
602408	  698.1	  527.0	 7048.0	...
602409	  698.0	  527.0	 7049.0	...
602410	  697.9	  527.0	 7050.0	...
602411	  697.9	  527.0	 7050.0	...
602412	  698.2	  526.9	 7049.0	...
602413	  698.4	  526.9	 7047.0	...
602414	  698.7	  526.8	 7045.0	...
602415	  698.4	  527.0	 7042.0	...
602416	  698.2	  527.3	 7041.0	...
602417	  698.1	  527.7	 7040.0	...
602418	  698.1	  527.9	 7040.0	...
602419	  698.4	  527.9	 7040.0	...
602420	  698.6	  527.9	 7040.0	...
602421	  699.0	  527.8	 7039.0	...
602422	  699.1	  527.9	 7038.0	...
602423	  699.2	  527.7	 7037.0	...
602424	  699.2	  527.4	 7037.0	...
602425	  698.9	  527.3	 7036.0	...
602426	  698.6	  527.2	 7035.0	...
602427	  698.4	  527.2	 7034.0	...
602428	  698.5	  527.2	 7033.0	...
602429	  698.6	  527.2	 7033.0	...
602430	  698.8	  527.2	 7032.0	...
602431	  698.8	  527.3	 7032.0	...
602432	  698.8	  527.4	 7032.0	...
602433	  698.9	  527.5	 7033.0	...
602434	  698.9	  527.5	 7033.0	...
602435	  698.9	  527.4	 7034.0	...
602436	  698.9	  527.7	 7036.0	...
602437	  698.8	  528.1	 7039.0	...
602438	  698.8	  528.5	 7038.0	...
602439	  699.0	  528.4	 7037.0	...
602440	  699.2	  528.3	 7036.0	...
602441	  699.1	  528.3	 7037.0	...
602442	  698.7	  528.2	 7037.0	...
602443	  698.5	  527.9	 7041.0	...
602444	  698.6	  527.6	 7044.0	...
602445	  698.9	  527.7	 7044.0	...
602446	  698.9	  527.9	 7041.0	...
602447	  698.9	  528.2	 7037.0	...
602448	  699.1	  528.2	 7038.0	...
602449	  699.2	  527.9	 7042.0	...
602450	  699.0	  527.6	 7045.0	...
602451	  698.8	  527.3	 7050.0	...
602452	  698.5	  527.5	 7052.0	...
602453	  698.5	  527.6	 7054.0	...
602454	  698.5	  527.7	 7054.0	...
602455	  698.5	  527.6	 7052.0	...
602456	  698.6	  527.6	 7050.0	...
602457	  698.6	  527.5	 7046.0	...
602458	  698.6	  527.4	 7047.0	...
602459	  698.5	  527.3	 7048.0	...
602460	  698.3	  527.3	 7049.0	...
602461	  698.2	  527.3	 7049.0	...
602462	  698.6	  527.3	 7049.0	...
602463	  699.0	  527.3	 7050.0	...
602464	  699.2	  527.1	 7050.0	...
602465	  699.0	  526.9	 7051.0	...
602466	  698.6	  526.8	 7052.0	...
602467	  698.3	  526.9	 7052.0	...
602468	  698.0	  527.0	 7053.0	...
602469	  697.8	  527.0	 7051.0	...
602470	  697.6	  527.0	 7048.0	...
602471	  697.6	  527.0	 7050.0	...
602472	  697.6	  527.0	 7055.0	...
602473	  697.7	  527.1	 7059.0	...
602474	  697.9	  527.2	 7059.0	...
602475	  698.2	  527.2	 7059.0	...
602476	  698.2	  527.6	 7059.0	...
602477	  698.0	  528.0	 7060.0	...
602478	  697.9	  528.7	 7056.0	...
602479	  698.0	  529.0	 7052.0	...
602480	  697.9	  528.7	 7051.0	...
602481	  697.8	  528.1	 7055.0	...
602482	  697.9	  527.4	 7056.0	...
602483	  698.1	  527.3	 7052.0	...
602484	  698.2	  527.2	 7049.0	...
602485	  698.4	  527.1	 7049.0	...
602486	  698.8	  526.9	 7050.0	...
602487	  699.3	  526.9	 7052.0	...
602488	  699.3	  526.9	 7053.0	...
602489	  698.8	  527.2	 7052.0	...
602490	  698.4	  527.6	 7048.0	...
602491	  698.3	  527.9	 7045.0	...
602492	  698.2	  528.1	 7041.0	...
602493	  698.4	  528.0	 7040.0	...
602494	  698.5	  528.0	 7040.0	...
602495	  698.7	  527.9	 7041.0	...
602496	  698.8	  527.8	 7043.0	...
602497	  698.9	  527.8	 7044.0	...
602498	  699.0	  527.8	 7046.0	...
602499	  699.0	  527.9	 7049.0	...
602500	  699.0	  528.0	 7051.0	...
602501	  699.0	  528.0	 7051.0	...
602502	  698.9	  527.7	 7049.0	...
602503	  699.0	  527.5	 7048.0	...
602504	  699.0	  527.3	 7049.0	...
602505	  699.1	  527.2	 7050.0	...
602506	  699.2	  527.0	 7048.0	...
602507	  699.2	  526.9	 7045.0	...
602508	  699.0	  527.1	 7041.0	...
602509	  698.8	  527.4	 7041.0	...
602510	  698.7	  527.6	 7043.0	...
602511	  698.7	  527.3	 7046.0	...
602512	  698.6	  527.0	 7049.0	...
602513	  698.4	  527.4	 7049.0	...
602514	  698.3	  528.1	 7050.0	...
602515	  698.3	  528.9	 7050.0	...
602516	  698.6	  528.9	 7050.0	...
602517	  698.8	  528.6	 7050.0	...
602518	  699.0	  528.3	 7047.0	...
602519	  698.8	  528.1	 7044.0	...
602520	  698.7	  528.3	 7040.0	...
602521	  698.6	  528.4	 7040.0	...
602522	  698.7	  528.3	 7044.0	...
602523	  698.8	  528.2	 7047.0	...
602524	  698.8	  528.1	 7051.0	...
602525	  698.7	  528.0	 7051.0	...
602526	  698.7	  528.0	 7053.0	...
602527	  698.7	  527.9	 7055.0	...
602528	  698.6	  527.9	 7055.0	...
602529	  698.5	  527.8	 7056.0	...
602530	  698.4	  527.8	 7057.0	...
602531	  698.3	  527.9	 7057.0	...
602532	  698.3	  528.1	 7057.0	...
602533	  698.5	  528.1	 7057.0	...
602534	  698.8	  528.0	 7056.0	...
602535	  699.2	  527.9	 7055.0	...
602536	  699.4	  527.8	 7054.0	...
602537	  699.3	  527.8	 7056.0	...
602538	  699.1	  527.8	 7058.0	...
602539	  698.9	  527.8	 7060.0	...
602540	  698.7	  527.7	 7060.0	...
602541	  698.8	  527.6	 7062.0	...
602542	  698.9	  527.6	 7065.0	...
602543	  699.0	  527.6	 7065.0	...
602544	  699.1	  527.7	 7063.0	...
602545	  698.8	  527.8	 7062.0	...
602546	  698.5	  527.9	 7063.0	...
602547	  698.2	  528.0	 7064.0	...
602548	  698.2	  527.8	 7064.0	...
602549	  698.4	  527.7	 7063.0	...
602550	  698.5	  527.7	 7063.0	...
602551	  698.7	  528.1	 7063.0	...
602552	  698.7	  528.5	 7063.0	...
602553	  698.7	  528.8	 7065.0	...
602554	  698.7	  528.8	 7066.0	...
602555	  698.7	  528.5	 7068.0	...
602556	  698.6	  528.4	 7068.0	...
602557	  698.4	  528.7	 7068.0	...
602558	  698.3	  529.1	 7068.0	...
602559	  698.2	  529.4	 7068.0	...
602560	  698.2	  528.9	 7068.0	...
602561	  698.3	  528.6	 7067.0	...
602562	  698.3	  528.2	 7065.0	...
602563	  698.2	  528.2	 7064.0	...
602564	  698.1	  528.4	 7065.0	...
602565	  698.3	  528.6	 7067.0	...
602566	  698.6	  528.8	 7070.0	...
602567	  698.9	  528.8	 7070.0	...
602568	  698.9	  528.6	 7069.0	...
602569	  698.7	  528.4	 7068.0	...
602570	  698.6	  528.3	 7068.0	...
602571	  698.4	  528.0	 7069.0	...
602572	  698.2	  527.7	 7070.0	...
602573	  698.0	  527.5	 7069.0	...
602574	  698.2	  527.6	 7067.0	...
602575	  698.4	  527.7	 7067.0	...
602576	  698.5	  527.7	 7068.0	...
602577	  698.5	  528.1	 7070.0	...
602578	  698.5	  528.5	 7072.0	...
602579	  698.5	  528.7	 7069.0	...
602580	  698.5	  528.8	 7065.0	...
602581	  698.3	  528.8	 7062.0	...
602582	  698.2	  528.8	 7062.0	...
602583	  698.0	  528.8	 7063.0	...
602584	  697.8	  528.8	 7063.0	...
602585	  697.7	  528.9	 7059.0	...
602586	  697.6	  528.9	 7056.0	...
602587	  697.7	  528.7	 7052.0	...
602588	  697.8	  528.8	 7052.0	...
602589	  698.2	  528.8	 7056.0	...
602590	  698.7	  528.8	 7059.0	...
602591	  699.1	  528.5	 7061.0	...
602592	  698.7	  528.3	 7059.0	...
602593	  698.4	  528.0	 7056.0	...
602594	  698.0	  528.1	 7054.0	...
602595	  698.0	  528.2	 7053.0	...
602596	  697.9	  528.3	 7051.0	...
602597	  697.9	  528.6	 7051.0	...
602598	  698.1	  529.1	 7051.0	...
602599	  698.3	  529.4	 7053.0	...
602600	  698.4	  529.4	 7055.0	...
602601	  698.4	  529.2	 7055.0	...
602602	  698.4	  529.0	 7055.0	...
602603	  698.4	  528.8	 7054.0	...
602604	  698.3	  528.9	 7053.0	...
602605	  698.3	  529.0	 7052.0	...
602606	  698.3	  529.2	 7052.0	...
602607	  698.4	  529.2	 7052.0	...
MSG	602608 0000 _ Experiment Start
602608	  698.6	  529.3	 7055.0	...
602609	  698.8	  529.4	 7057.0	...
602610	  698.8	  529.5	 7057.0	...
602611	  698.6	  529.5	 7055.0	...
602612	  698.3	  529.6	 7053.0	...
602613	  698.0	  529.7	 7057.0	...
602614	  698.1	  529.7	 7060.0	...
602615	  698.4	  530.1	 7059.0	...
602616	  698.8	  530.4	 7056.0	...
602617	  698.9	  530.4	 7051.0	...
602618	  698.8	  530.1	 7050.0	...
602619	  698.8	  530.4	 7051.0	...
602620	  698.6	  530.9	 7053.0	...
602621	  698.4	  531.5	 7055.0	...
602622	  698.2	  531.2	 7057.0	...
602623	  698.2	  530.9	 7057.0	...
602624	  698.2	  530.6	 7057.0	...
602625	  698.2	  530.6	 7057.0	...
602626	  698.3	  530.7	 7057.0	...
602627	  698.5	  530.7	 7056.0	...
602628	  698.8	  530.7	 7056.0	...
602629	  698.9	  530.3	 7056.0	...
602630	  698.9	  529.8	 7058.0	...
602631	  699.0	  529.3	 7060.0	...
602632	  699.1	  529.4	 7063.0	...
602633	  699.1	  529.6	 7065.0	...
602634	  699.1	  529.9	 7066.0	...
602635	  699.0	  529.9	 7069.0	...
602636	  698.9	  529.9	 7071.0	...
602637	  698.9	  529.9	 7067.0	...
602638	  698.9	  529.8	 7061.0	...
602639	  698.9	  529.7	 7056.0	...
602640	  699.0	  529.6	 7057.0	...
602641	  699.0	  529.6	 7060.0	...
602642	  699.1	  529.5	 7063.0	...
602643	  699.1	  529.6	 7067.0	...
602644	  698.9	  529.6	 7068.0	...
602645	  698.7	  529.7	 7070.0	...
602646	  698.4	  529.7	 7071.0	...
602647	  698.3	  529.8	 7071.0	...
602648	  698.5	  529.7	 7071.0	...
602649	  698.7	  529.6	 7071.0	...
602650	  698.9	  529.6	 7069.0	...
602651	  698.9	  529.7	 7067.0	...
602652	  698.9	  529.6	 7064.0	...
602653	  698.9	  529.4	 7064.0	...
602654	  698.9	  529.3	 7064.0	...
602655	  698.8	  529.3	 7064.0	...
602656	  698.8	  529.3	 7065.0	...
602657	  698.9	  529.3	 7065.0	...
602658	  698.9	  529.0	 7066.0	...
602659	  699.0	  528.6	 7068.0	...
602660	  698.8	  528.3	 7068.0	...
602661	  698.6	  528.5	 7068.0	...
602662	  698.4	  529.1	 7065.0	...
602663	  698.4	  529.6	 7064.0	...
602664	  698.6	  529.8	 7064.0	...
602665	  698.9	  529.8	 7062.0	...
602666	  699.2	  530.0	 7061.0	...
602667	  699.3	  530.2	 7062.0	...
602668	  699.3	  530.3	 7066.0	...
602669	  699.1	  530.3	 7069.0	...
602670	  698.8	  530.2	 7069.0	...
602671	  698.7	  530.2	 7067.0	...
602672	  698.9	  530.1	 7067.0	...
602673	  699.0	  529.9	 7068.0	...
602674	  698.9	  529.7	 7069.0	...
602675	  698.7	  529.6	 7072.0	...
602676	  698.4	  529.7	 7073.0	...
602677	  698.6	  529.7	 7075.0	...
602678	  698.9	  529.8	 7075.0	...
602679	  699.1	  529.7	 7076.0	...
602680	  699.1	  529.6	 7073.0	...
602681	  699.1	  529.5	 7071.0	...
602682	  699.2	  529.8	 7067.0	...
602683	  699.3	  530.2	 7067.0	...
602684	  699.4	  530.5	 7066.0	...
602685	  699.5	  530.3	 7066.0	...
602686	  699.2	  530.1	 7065.0	...
602687	  698.9	  530.1	 7064.0	...
602688	  698.7	  530.1	 7063.0	...
602689	  699.0	  529.9	 7064.0	...
602690	  699.3	  529.5	 7064.0	...
602691	  699.6	  529.6	 7063.0	...
602692	  699.7	  530.0	 7060.0	...
602693	  699.7	  530.4	 7060.0	...
602694	  699.6	  530.4	 7063.0	...
602695	  699.6	  530.4	 7065.0	...
602696	  699.6	  530.5	 7063.0	...
602697	  699.4	  530.6	 7061.0	...
602698	  699.3	  530.7	 7059.0	...
602699	  699.0	  530.7	 7058.0	...
602700	  698.9	  530.5	 7058.0	...
602701	  698.9	  530.4	 7057.0	...
602702	  699.0	  530.2	 7058.0	...
602703	  699.1	  529.7	 7058.0	...
602704	  699.1	  529.2	 7056.0	...
602705	  699.0	  528.8	 7054.0	...
602706	  699.0	  528.8	 7053.0	...
602707	  698.9	  528.8	 7056.0	...
602708	  698.8	  528.7	 7058.0	...
602709	  699.0	  528.6	 7060.0	...
602710	  699.3	  528.7	 7061.0	...
602711	  699.4	  528.8	 7062.0	...
602712	  699.2	  528.7	 7063.0	...
602713	  698.9	  528.5	 7063.0	...
602714	  698.7	  528.2	 7062.0	...
602715	  698.6	  528.2	 7062.0	...
602716	  698.4	  528.2	 7062.0	...
602717	  698.3	  528.0	 7062.0	...
602718	  698.3	  527.6	 7062.0	...
602719	  698.3	  527.2	 7062.0	...
602720	  698.2	  527.0	 7061.0	...
602721	  698.2	  527.1	 7061.0	...
602722	  698.2	  527.2	 7060.0	...
602723	  698.3	  527.3	 7060.0	...
602724	  698.4	  527.2	 7061.0	...
602725	  698.4	  527.2	 7062.0	...
602726	  698.4	  527.1	 7063.0	...
602727	  698.5	  526.7	 7063.0	...
602728	  698.5	  526.3	 7063.0	...
602729	  698.5	  526.0	 7062.0	...
602730	  698.5	  526.2	 7062.0	...
602731	  698.5	  526.3	 7061.0	...
602732	  698.5	  527.0	 7060.0	...
602733	  698.6	  527.6	 7059.0	...
602734	  698.6	  527.8	 7059.0	...
602735	  698.5	  527.4	 7059.0	...
602736	  698.5	  526.9	 7060.0	...
602737	  698.5	  526.7	 7063.0	...
602738	  698.5	  526.5	 7065.0	...
602739	  698.6	  526.5	 7068.0	...
602740	  698.5	  526.5	 7070.0	...
602741	  698.4	  526.5	 7071.0	...
602742	  698.4	  526.5	 7069.0	...
602743	  698.3	  526.1	 7068.0	...
602744	  698.3	  525.6	 7067.0	...
602745	  698.3	  525.1	 7068.0	...
602746	  698.3	  524.9	 7068.0	...
602747	  698.4	  524.7	 7066.0	...
602748	  698.2	  524.5	 7064.0	...
602749	  698.0	  524.6	 7062.0	...
602750	  697.8	  525.1	 7062.0	...
602751	  697.8	  525.5	 7062.0	...
602752	  697.7	  525.7	 7061.0	...
602753	  697.8	  525.9	 7061.0	...
602754	  697.8	  526.1	 7062.0	...
602755	  697.9	  526.3	 7064.0	...
602756	  698.0	  526.5	 7067.0	...
602757	  698.0	  526.6	 7069.0	...
602758	  698.0	  526.5	 7069.0	...
602759	  697.9	  526.4	 7069.0	...
602760	  697.8	  526.3	 7068.0	...
602761	  697.7	  526.3	 7069.0	...
602762	  697.7	  526.2	 7069.0	...
602763	  697.7	  526.2	 7069.0	...
602764	  697.9	  526.2	 7068.0	...
602765	  698.3	  526.4	 7068.0	...
602766	  698.6	  526.7	 7066.0	...
602767	  698.5	  526.9	 7064.0	...
602768	  698.4	  526.8	 7063.0	...
602769	  698.3	  526.8	 7063.0	...
602770	  698.3	  526.5	 7063.0	...
602771	  698.2	  526.2	 7063.0	...
602772	  698.1	  525.9	 7063.0	...
602773	  698.1	  526.5	 7063.0	...
602774	  698.2	  527.1	 7061.0	...
602775	  698.3	  527.6	 7059.0	...
602776	  698.2	  527.5	 7058.0	...
602777	  698.0	  527.4	 7059.0	...
602778	  698.1	  527.4	 7062.0	...
602779	  698.4	  527.4	 7064.0	...
602780	  698.6	  527.5	 7065.0	...
602781	  698.5	  527.5	 7063.0	...
602782	  698.5	  527.8	 7062.0	...
602783	  698.3	  528.2	 7060.0	...
602784	  698.1	  528.6	 7061.0	...
602785	  697.8	  528.7	 7063.0	...
602786	  697.7	  528.6	 7065.0	...
602787	  697.6	  528.5	 7065.0	...
602788	  697.7	  528.3	 7066.0	...
602789	  698.0	  528.4	 7066.0	...
602790	  698.3	  528.2	 7066.0	...
602791	  698.4	  528.1	 7064.0	...
602792	  698.4	  528.1	 7063.0	...
602793	  698.3	  528.6	 7063.0	...
602794	  698.2	  529.1	 7063.0	...
602795	  698.2	  529.6	 7064.0	...
602796	  698.1	  529.2	 7065.0	...
602797	  698.0	  528.7	 7068.0	...
602798	  697.9	  528.3	 7071.0	...
602799	  698.2	  528.2	 7074.0	...
602800	  698.5	  528.2	 7074.0	...
602801	  698.7	  528.2	 7074.0	...
602802	  698.7	  528.3	 7075.0	...
602803	  698.7	  528.5	 7075.0	...
602804	  698.6	  528.6	 7075.0	...
602805	  698.5	  528.7	 7075.0	...
602806	  698.3	  528.7	 7075.0	...
602807	  698.3	  528.9	 7074.0	...
602808	  698.1	  529.1	 7074.0	...
602809	  698.1	  529.1	 7074.0	...
602810	  698.2	  529.2	 7073.0	...
602811	  698.4	  529.2	 7072.0	...
602812	  698.6	  529.1	 7071.0	...
602813	  698.7	  529.0	 7073.0	...
602814	  698.7	  529.0	 7075.0	...
602815	  698.4	  529.1	 7076.0	...
602816	  698.2	  529.0	 7074.0	...
602817	  697.9	  528.9	 7072.0	...
602818	  698.0	  529.1	 7073.0	...
602819	  698.0	  529.4	 7073.0	...
602820	  698.0	  529.8	 7075.0	...
602821	  698.2	  529.8	 7077.0	...
MSG	602822 0000 _ Number On
602822	  698.4	  529.9	 7080.0	...
602823	  698.5	  529.7	 7081.0	...
602824	  698.4	  529.5	 7080.0	...
602825	  698.4	  529.3	 7078.0	...
602826	  698.4	  529.4	 7076.0	...
602827	  698.5	  529.4	 7073.0	...
602828	  698.5	  529.7	 7071.0	...
602829	  698.8	  529.9	 7071.0	...
602830	  699.1	  530.1	 7071.0	...
602831	  699.2	  530.1	 7071.0	...
602832	  699.0	  530.1	 7072.0	...
602833	  698.9	  530.0	 7074.0	...
602834	  699.1	  529.9	 7076.0	...
602835	  699.4	  530.1	 7078.0	...
602836	  699.5	  530.4	 7078.0	...
602837	  699.6	  530.6	 7079.0	...
602838	  699.6	  530.5	 7080.0	...
602839	  699.6	  530.5	 7080.0	...
602840	  699.6	  530.6	 7081.0	...
602841	  699.5	  530.5	 7086.0	...
602842	  699.4	  530.2	 7090.0	...
602843	  699.5	  530.3	 7096.0	...
602844	  699.5	  530.6	 7097.0	...
602845	  699.5	  530.7	 7098.0	...
602846	  699.4	  530.4	 7097.0	...
602847	  699.3	  530.2	 7095.0	...
602848	  699.3	  530.0	 7092.0	...
602849	  699.4	  529.9	 7089.0	...
602850	  699.5	  529.7	 7087.0	...
602851	  699.5	  529.6	 7087.0	...
602852	  699.4	  529.7	 7087.0	...
602853	  699.3	  529.8	 7088.0	...
602854	  699.2	  529.5	 7089.0	...
602855	  699.3	  529.1	 7090.0	...
602856	  699.3	  528.7	 7090.0	...
602857	  699.3	  528.7	 7091.0	...
602858	  699.6	  528.0	 7092.0	...
602859	  699.9	  527.3	 7093.0	...
602860	  700.0	  527.2	 7093.0	...
602861	  699.8	  527.8	 7093.0	...
602862	  699.6	  528.4	 7094.0	...
602863	  699.6	  528.4	 7095.0	...
602864	  699.7	  528.9	 7096.0	...
602865	  699.8	  529.4	 7095.0	...
602866	  699.9	  529.6	 7095.0	...
602867	  699.8	  529.3	 7095.0	...
602868	  699.7	  529.4	 7095.0	...
602869	  699.7	  530.0	 7095.0	...
602870	  699.7	  530.7	 7095.0	...
602871	  699.8	  531.1	 7095.0	...
602872	  699.7	  531.0	 7096.0	...
602873	  699.6	  530.7	 7096.0	...
602874	  699.7	  530.5	 7097.0	...
602875	  699.8	  529.9	 7098.0	...
602876	  699.9	  529.4	 7102.0	...
602877	  699.8	  528.9	 7103.0	...
602878	  699.6	  528.9	 7101.0	...
602879	  699.3	  529.0	 7098.0	...
602880	  699.2	  529.1	 7099.0	...
602881	  699.3	  529.1	 7102.0	...
602882	  699.4	  529.0	 7107.0	...
602883	  699.3	  529.0	 7110.0	...
602884	  699.3	  529.0	 7112.0	...
602885	  699.5	  529.0	 7111.0	...
602886	  699.7	  529.1	 7110.0	...
602887	  699.7	  529.1	 7110.0	...
602888	  699.5	  529.2	 7111.0	...
602889	  699.4	  529.3	 7113.0	...
602890	  699.7	  529.3	 7115.0	...
602891	  699.9	  529.4	 7117.0	...
602892	  699.8	  529.7	 7116.0	...
602893	  699.5	  529.6	 7116.0	...
602894	  699.2	  529.5	 7117.0	...
602895	  699.1	  529.1	 7120.0	...
602896	  699.2	  528.9	 7123.0	...
602897	  699.3	  528.7	 7121.0	...
602898	  699.5	  528.7	 7118.0	...
602899	  699.6	  528.9	 7116.0	...
602900	  699.8	  529.3	 7117.0	...
602901	  699.8	  529.7	 7122.0	...
602902	  699.6	  529.9	 7127.0	...
602903	  699.3	  529.9	 7133.0	...
602904	  699.1	  529.6	 7133.0	...
602905	  699.1	  529.3	 7131.0	...
602906	  698.8	  529.2	 7127.0	...
602907	  698.6	  529.4	 7121.0	...
602908	  698.4	  529.4	 7118.0	...
602909	  698.3	  529.5	 7120.0	...
602910	  698.6	  529.4	 7123.0	...
602911	  698.8	  529.5	 7128.0	...
602912	  699.1	  529.6	 7129.0	...
602913	  698.9	  529.6	 7131.0	...
602914	  698.8	  529.6	 7131.0	...
602915	  698.9	  529.9	 7132.0	...
602916	  699.2	  530.2	 7133.0	...
602917	  699.4	  530.2	 7134.0	...
602918	  699.5	  530.0	 7135.0	...
602919	  699.4	  529.9	 7135.0	...
602920	  699.4	  529.9	 7133.0	...
602921	  699.3	  529.9	 7130.0	...
602922	  699.3	  529.9	 7127.0	...
602923	  699.3	  530.0	 7126.0	...
602924	  699.3	  529.9	 7126.0	...
602925	  699.4	  529.9	 7127.0	...
602926	  699.4	  529.9	 7128.0	...
602927	  699.5	  529.8	 7128.0	...
602928	  699.5	  529.8	 7129.0	...
602929	  699.5	  529.7	 7130.0	...
602930	  699.6	  529.7	 7132.0	...
602931	  699.6	  529.8	 7137.0	...
602932	  699.8	  529.9	 7141.0	...
602933	  700.0	  530.0	 7144.0	...
602934	  700.2	  529.9	 7141.0	...
602935	  700.2	  529.6	 7138.0	...
602936	  700.3	  529.3	 7136.0	...
602937	  700.4	  529.2	 7137.0	...
602938	  700.4	  529.2	 7138.0	...
602939	  700.2	  529.4	 7138.0	...
602940	  700.0	  529.4	 7138.0	...
602941	  700.1	  529.3	 7139.0	...
602942	  700.3	  529.2	 7140.0	...
602943	  700.6	  529.3	 7141.0	...
602944	  700.7	  529.4	 7143.0	...
602945	  700.8	  529.5	 7145.0	...
602946	  701.0	  529.6	 7147.0	...
602947	  701.0	  529.7	 7146.0	...
602948	  701.0	  529.7	 7146.0	...
602949	  700.9	  529.8	 7147.0	...
602950	  700.8	  529.8	 7148.0	...
602951	  700.6	  529.8	 7148.0	...
602952	  700.4	  529.9	 7148.0	...
602953	  700.3	  530.3	 7148.0	...
602954	  700.3	  530.8	 7147.0	...
602955	  700.3	  530.9	 7146.0	...
602956	  700.4	  530.8	 7147.0	...
602957	  700.5	  530.7	 7150.0	...
602958	  700.6	  530.7	 7155.0	...
602959	  700.6	  530.6	 7158.0	...
602960	  700.6	  530.5	 7159.0	...
602961	  700.7	  530.4	 7159.0	...
602962	  701.0	  530.7	 7159.0	...
602963	  701.3	  531.1	 7159.0	...
602964	  701.4	  531.5	 7159.0	...
602965	  701.5	  531.8	 7161.0	...
602966	  701.5	  532.0	 7164.0	...
602967	  701.6	  532.3	 7165.0	...
602968	  701.5	  532.2	 7164.0	...
602969	  701.3	  532.1	 7164.0	...
602970	  701.2	  532.3	 7163.0	...
602971	  701.3	  532.2	 7163.0	...
602972	  701.5	  532.2	 7164.0	...
602973	  701.7	  532.1	 7164.0	...
602974	  701.7	  532.2	 7164.0	...
602975	  701.6	  532.3	 7165.0	...
602976	  701.5	  532.3	 7166.0	...
602977	  701.5	  532.4	 7166.0	...
602978	  701.4	  532.4	 7167.0	...
602979	  701.3	  532.6	 7170.0	...
602980	  701.2	  532.7	 7172.0	...
602981	  701.3	  532.4	 7174.0	...
602982	  701.4	  532.0	 7175.0	...
602983	  701.0	  531.7	 7176.0	...
602984	  700.7	  531.9	 7177.0	...
602985	  700.5	  532.3	 7177.0	...
602986	  700.9	  532.5	 7177.0	...
602987	  701.3	  532.6	 7178.0	...
602988	  701.5	  532.5	 7180.0	...
602989	  701.4	  532.6	 7182.0	...
602990	  701.3	  532.7	 7182.0	...
602991	  701.3	  532.8	 7185.0	...
602992	  701.3	  532.9	 7188.0	...
602993	  701.4	  533.0	 7191.0	...
602994	  701.4	  533.0	 7193.0	...
602995	  701.5	  533.0	 7194.0	...
602996	  701.6	  533.0	 7194.0	...
602997	  701.3	  533.1	 7192.0	...
602998	  700.9	  533.2	 7191.0	...
602999	  700.9	  533.2	 7190.0	...
603000	  701.2	  533.1	 7190.0	...
603001	  701.6	  533.1	 7187.0	...
603002	  701.6	  533.1	 7186.0	...
603003	  701.5	  533.2	 7188.0	...
603004	  701.4	  533.4	 7191.0	...
603005	  701.3	  533.6	 7194.0	...
603006	  701.1	  533.6	 7193.0	...
603007	  701.1	  533.6	 7195.0	...
603008	  701.1	  533.7	 7197.0	...
603009	  701.1	  533.9	 7199.0	...
603010	  701.1	  534.0	 7199.0	...
603011	  701.3	  534.0	 7199.0	...
603012	  701.4	  533.7	 7200.0	...
603013	  701.5	  533.4	 7200.0	...
603014	  701.5	  533.2	 7200.0	...
603015	  701.5	  533.3	 7200.0	...
603016	  701.3	  533.3	 7200.0	...
603017	  701.2	  533.2	 7200.0	...
603018	  701.0	  533.1	 7200.0	...
603019	  701.0	  533.2	 7200.0	...
603020	  701.0	  533.1	 7199.0	...
603021	  700.9	  533.1	 7199.0	...
603022	  700.9	  533.1	 7199.0	...
603023	  701.1	  532.7	 7200.0	...
603024	  701.3	  532.4	 7201.0	...
603025	  701.6	  532.4	 7202.0	...
603026	  701.5	  532.7	 7203.0	...
603027	  701.2	  533.0	 7202.0	...
603028	  701.0	  533.3	 7202.0	...
603029	  700.9	  533.7	 7202.0	...
603030	  700.9	  534.0	 7202.0	...
603031	  701.0	  534.1	 7203.0	...
603032	  701.1	  534.1	 7204.0	...
603033	  701.2	  534.2	 7204.0	...
603034	  701.2	  534.0	 7202.0	...
603035	  701.1	  533.7	 7201.0	...
603036	  701.0	  533.5	 7199.0	...
603037	  701.0	  533.5	 7199.0	...
603038	  701.3	  533.6	 7199.0	...
603039	  701.7	  533.8	 7202.0	...
603040	  701.8	  534.1	 7204.0	...
603041	  701.9	  534.1	 7205.0	...
603042	  701.6	  534.2	 7205.0	...
603043	  701.4	  534.2	 7204.0	...
603044	  701.3	  534.3	 7204.0	...
603045	  701.4	  534.3	 7204.0	...
603046	  701.4	  534.3	 7205.0	...
603047	  701.6	  534.3	 7206.0	...
603048	  701.7	  534.3	 7207.0	...
603049	  701.7	  534.4	 7207.0	...
603050	  701.4	  534.4	 7209.0	...
603051	  701.3	  534.5	 7212.0	...
603052	  701.4	  534.6	 7214.0	...
603053	  701.4	  534.6	 7211.0	...
603054	  701.5	  534.6	 7209.0	...
603055	  701.5	  534.6	 7207.0	...
603056	  701.4	  534.3	 7208.0	...
603057	  701.3	  534.1	 7210.0	...
603058	  701.1	  533.8	 7214.0	...
603059	  701.1	  533.7	 7216.0	...
603060	  701.2	  533.8	 7216.0	...
603061	  701.2	  534.0	 7214.0	...
603062	  701.2	  534.2	 7213.0	...
603063	  701.1	  534.4	 7213.0	...
603064	  701.0	  534.5	 7213.0	...
603065	  701.1	  534.7	 7213.0	...
603066	  701.2	  535.2	 7210.0	...
603067	  701.4	  535.6	 7208.0	...
603068	  701.5	  535.9	 7209.0	...
603069	  701.6	  535.9	 7211.0	...
603070	  701.6	  535.9	 7211.0	...
603071	  701.6	  535.7	 7209.0	...
603072	  701.6	  535.6	 7209.0	...
603073	  701.6	  535.6	 7210.0	...
603074	  701.6	  535.8	 7209.0	...
603075	  701.7	  535.8	 7208.0	...
603076	  701.7	  535.7	 7206.0	...
603077	  701.6	  535.7	 7208.0	...
603078	  701.6	  535.6	 7209.0	...
603079	  701.6	  535.6	 7210.0	...
603080	  701.8	  535.4	 7210.0	...
603081	  702.0	  535.2	 7210.0	...
603082	  702.3	  535.1	 7211.0	...
603083	  702.3	  535.2	 7212.0	...
603084	  702.3	  535.3	 7214.0	...
603085	  702.2	  535.5	 7215.0	...
603086	  702.1	  535.6	 7217.0	...
603087	  702.2	  535.4	 7216.0	...
603088	  702.0	  535.1	 7216.0	...
603089	  701.7	  534.8	 7216.0	...
603090	  701.4	  535.0	 7217.0	...
603091	  701.4	  535.1	 7219.0	...
603092	  701.3	  535.2	 7218.0	...
603093	  701.3	  535.2	 7216.0	...
603094	  701.3	  535.3	 7213.0	...
603095	  701.5	  535.4	 7213.0	...
603096	  701.6	  535.6	 7214.0	...
603097	  701.7	  536.1	 7215.0	...
603098	  701.8	  536.5	 7212.0	...
603099	  701.7	  536.8	 7209.0	...
603100	  701.6	  536.7	 7206.0	...
603101	  701.6	  536.7	 7206.0	...
603102	  701.8	  536.6	 7207.0	...
603103	  701.9	  536.6	 7207.0	...
603104	  701.9	  536.6	 7208.0	...
603105	  701.9	  536.8	 7208.0	...
603106	  701.9	  536.9	 7209.0	...
603107	  701.8	  537.0	 7208.0	...
603108	  702.2	  536.8	 7208.0	...
603109	  702.6	  536.6	 7208.0	...
603110	  702.7	  536.5	 7206.0	...
603111	  702.4	  536.4	 7205.0	...
603112	  702.2	  536.3	 7204.0	...
603113	  702.2	  536.1	 7202.0	...
603114	  702.4	  536.1	 7201.0	...
603115	  702.5	  536.2	 7200.0	...
603116	  702.6	  536.0	 7202.0	...
603117	  702.5	  536.0	 7203.0	...
603118	  702.5	  535.9	 7205.0	...
603119	  702.4	  536.1	 7204.0	...
603120	  702.3	  536.3	 7205.0	...
603121	  702.2	  536.7	 7205.0	...
603122	  702.1	  537.0	 7205.0	...
603123	  701.8	  537.4	 7203.0	...
MSG	603124 0000 _ Number Off
603124	  701.5	  537.5	 7202.0	...
603125	  700.6	  537.5	 7200.0	...
603126	  700.1	  537.4	 7199.0	...
603127	  699.0	  537.5	 7201.0	...
603128	  698.0	  537.5	 7206.0	...
603129	  697.1	  537.4	 7211.0	...
603130	  696.6	  537.1	 7213.0	...
603131	  696.5	  536.9	 7212.0	...
603132	  696.4	  536.8	 7209.0	...
603133	  696.4	  536.8	 7208.0	...
603134	  696.3	  536.9	 7207.0	...
603135	  696.2	  536.8	 7207.0	...
603136	  696.3	  536.8	 7207.0	...
603137	  696.3	  536.9	 7205.0	...
603138	  696.3	  536.9	 7202.0	...
603139	  696.9	  536.6	 7202.0	...
603140	  697.6	  536.3	 7205.0	...
603141	  698.3	  536.1	 7208.0	...
603142	  698.5	  536.1	 7206.0	...
603143	  698.6	  536.2	 7202.0	...
603144	  698.9	  536.1	 7198.0	...
603145	  699.2	  535.5	 7195.0	...
603146	  699.4	  535.0	 7196.0	...
603147	  699.5	  534.5	 7196.0	...
603148	  699.4	  534.5	 7196.0	...
603149	  699.4	  534.5	 7196.0	...
603150	  699.3	  534.4	 7196.0	...
603151	  699.2	  534.8	 7195.0	...
603152	  699.1	  535.1	 7195.0	...
603153	  699.2	  535.3	 7196.0	...
603154	  699.2	  535.2	 7197.0	...
603155	  699.4	  535.1	 7199.0	...
603156	  699.4	  535.1	 7200.0	...
603157	  699.5	  535.1	 7200.0	...
603158	  699.6	  535.2	 7200.0	...
603159	  699.8	  535.2	 7197.0	...
603160	  699.8	  535.2	 7195.0	...
603161	  699.6	  534.9	 7194.0	...
603162	  699.4	  534.6	 7197.0	...
603163	  699.1	  534.4	 7200.0	...
603164	  699.1	  534.4	 7203.0	...
603165	  699.0	  534.3	 7206.0	...
603166	  699.0	  534.3	 7209.0	...
603167	  699.1	  534.6	 7208.0	...
603168	  699.1	  535.0	 7205.0	...
603169	  699.0	  535.4	 7203.0	...
603170	  699.3	  535.4	 7204.0	...
603171	  699.5	  535.4	 7204.0	...
603172	  699.8	  535.3	 7204.0	...
603173	  699.5	  535.4	 7204.0	...
603174	  699.2	  535.3	 7204.0	...
603175	  699.2	  535.2	 7204.0	...
603176	  699.5	  534.9	 7203.0	...
603177	  699.7	  534.7	 7201.0	...
603178	  699.7	  534.7	 7197.0	...
603179	  699.7	  534.8	 7194.0	...
603180	  699.8	  534.6	 7192.0	...
603181	  699.9	  534.3	 7193.0	...
603182	  700.0	  533.9	 7194.0	...
603183	  699.9	  533.8	 7194.0	...
603184	  699.7	  533.9	 7194.0	...
603185	  699.6	  533.9	 7195.0	...
603186	  699.7	  534.1	 7196.0	...
603187	  699.9	  534.2	 7195.0	...
603188	  700.1	  534.3	 7193.0	...
603189	  700.2	  534.2	 7191.0	...
603190	  700.3	  534.1	 7191.0	...
603191	  700.3	  534.1	 7191.0	...
603192	  700.4	  534.1	 7190.0	...
603193	  700.4	  534.1	 7189.0	...
603194	  700.4	  534.1	 7189.0	...
603195	  700.2	  534.0	 7189.0	...
603196	  700.0	  534.1	 7186.0	...
603197	  700.0	  534.2	 7182.0	...
603198	  700.0	  534.4	 7177.0	...
603199	  699.9	  534.6	 7176.0	...
603200	  699.8	  534.7	 7176.0	...
603201	  700.0	  534.9	 7176.0	...
603202	  700.2	  534.9	 7172.0	...
603203	  700.4	  534.9	 7168.0	...
603204	  700.4	  534.9	 7164.0	...
603205	  700.4	  534.9	 7165.0	...
603206	  700.6	  534.8	 7164.0	...
603207	  700.8	  534.8	 7162.0	...
603208	  700.9	  534.9	 7158.0	...
603209	  700.9	  535.4	 7156.0	...
603210	  700.8	  535.9	 7155.0	...
603211	  700.8	  535.8	 7156.0	...
603212	  700.8	  535.5	 7155.0	...
603213	  701.0	  535.5	 7154.0	...
603214	  701.0	  535.8	 7151.0	...
603215	  701.0	  536.3	 7148.0	...
603216	  701.0	  536.3	 7147.0	...
603217	  701.0	  536.3	 7147.0	...
603218	  700.9	  536.1	 7147.0	...
603219	  700.8	  536.0	 7147.0	...
603220	  700.9	  536.1	 7145.0	...
603221	  700.9	  536.4	 7142.0	...
603222	  700.9	  536.6	 7137.0	...
603223	  700.8	  536.4	 7134.0	...
603224	  700.8	  536.1	 7131.0	...
603225	  700.5	  536.3	 7130.0	...
603226	  700.2	  536.5	 7130.0	...
603227	  699.9	  536.8	 7129.0	...
603228	  699.9	  536.8	 7126.0	...
603229	  700.0	  536.7	 7123.0	...
603230	  700.4	  536.7	 7118.0	...
603231	  700.7	  536.7	 7118.0	...
603232	  701.0	  537.0	 7117.0	...
603233	  700.8	  537.2	 7115.0	...
603234	  700.6	  537.3	 7113.0	...
603235	  700.3	  537.2	 7112.0	...
603236	  700.3	  537.1	 7110.0	...
603237	  700.2	  537.0	 7109.0	...
603238	  700.2	  536.7	 7108.0	...
603239	  700.2	  536.4	 7106.0	...
603240	  700.2	  536.2	 7104.0	...
603241	  700.2	  536.1	 7103.0	...
603242	  700.1	  536.3	 7103.0	...
603243	  699.9	  536.7	 7101.0	...
603244	  699.7	  536.8	 7099.0	...
603245	  699.6	  536.6	 7099.0	...
603246	  699.7	  536.6	 7101.0	...
603247	  699.6	  536.8	 7099.0	...
603248	  699.6	  537.0	 7096.0	...
603249	  699.5	  537.1	 7093.0	...
603250	  699.4	  537.1	 7092.0	...
603251	  699.6	  537.1	 7092.0	...
603252	  700.0	  537.2	 7090.0	...
603253	  700.4	  537.4	 7087.0	...
603254	  700.5	  537.8	 7084.0	...
603255	  700.6	  538.1	 7084.0	...
603256	  700.6	  538.3	 7085.0	...
603257	  700.6	  538.3	 7086.0	...
603258	  700.8	  538.3	 7086.0	...
603259	  701.0	  538.3	 7080.0	...
603260	  701.2	  538.3	 7075.0	...
603261	  701.2	  538.1	 7069.0	...
603262	  701.1	  538.1	 7065.0	...
603263	  701.0	  538.0	 7061.0	...
603264	  700.9	  537.9	 7058.0	...
603265	  700.9	  537.7	 7059.0	...
603266	  700.9	  537.5	 7060.0	...
603267	  700.9	  537.5	 7061.0	...
603268	  701.0	  537.8	 7061.0	...
603269	  700.9	  538.1	 7060.0	...
603270	  700.8	  538.2	 7060.0	...
603271	  700.6	  538.0	 7054.0	...
603272	  700.7	  537.7	 7049.0	...
603273	  700.8	  537.2	 7045.0	...
603274	  701.1	  536.7	 7045.0	...
603275	  701.3	  536.3	 7046.0	...
603276	  701.4	  536.3	 7047.0	...
603277	  701.7	  536.3	 7047.0	...
603278	  702.0	  536.2	 7048.0	...
603279	  702.3	  536.1	 7049.0	...
603280	  702.3	  536.1	 7049.0	...
603281	  702.2	  536.2	 7044.0	...
603282	  702.3	  536.5	 7038.0	...
603283	  702.3	  536.7	 7032.0	...
603284	  702.3	  536.8	 7031.0	...
603285	  702.2	  536.9	 7029.0	...
603286	  702.2	  537.3	 7024.0	...
603287	  702.1	  537.7	 7021.0	...
603288	  702.1	  537.9	 7020.0	...
603289	  702.1	  538.0	 7022.0	...
603290	  702.1	  538.0	 7023.0	...
603291	  702.1	  537.9	 7022.0	...
603292	  702.1	  537.6	 7019.0	...
603293	  702.0	  537.3	 7016.0	...
603294	  702.0	  537.1	 7012.0	...
603295	  702.1	  537.0	 7008.0	...
603296	  702.2	  537.0	 7006.0	...
603297	  702.4	  537.0	 7003.0	...
603298	  702.4	  537.2	 7001.0	...
603299	  702.5	  537.4	 6999.0	...
603300	  702.5	  537.6	 6998.0	...
603301	  702.6	  537.6	 6999.0	...
603302	  702.7	  537.6	 7000.0	...
603303	  702.7	  537.6	 6996.0	...
603304	  702.7	  537.6	 6992.0	...
603305	  702.7	  537.6	 6988.0	...
603306	  702.7	  537.6	 6987.0	...
603307	  702.8	  537.6	 6986.0	...
603308	  702.9	  537.6	 6987.0	...
603309	  702.9	  537.6	 6989.0	...
603310	  702.8	  537.6	 6990.0	...
603311	  702.8	  537.6	 6988.0	...
603312	  702.8	  537.5	 6987.0	...
603313	  702.7	  537.3	 6987.0	...
603314	  702.5	  537.3	 6985.0	...
603315	  702.3	  537.5	 6983.0	...
603316	  702.3	  537.4	 6981.0	...
603317	  702.2	  537.0	 6981.0	...
603318	  702.1	  536.6	 6982.0	...
603319	  702.0	  536.4	 6984.0	...
603320	  702.4	  536.4	 6985.0	...
603321	  702.7	  535.9	 6984.0	...
603322	  702.8	  535.5	 6983.0	...
603323	  702.5	  535.5	 6979.0	...
603324	  702.3	  535.8	 6976.0	...
MSG	603325 0000 _ Number On
603325	  702.2	  536.2	 6972.0	...
603326	  702.1	  536.2	 6971.0	...
603327	  702.2	  536.2	 6969.0	...
603328	  702.3	  536.2	 6968.0	...
603329	  702.3	  536.3	 6968.0	...
603330	  702.4	  536.3	 6969.0	...
603331	  702.5	  535.9	 6970.0	...
603332	  702.5	  535.4	 6971.0	...
603333	  702.2	  534.9	 6972.0	...
603334	  702.2	  534.9	 6971.0	...
603335	  702.4	  534.9	 6969.0	...
603336	  702.5	  535.0	 6963.0	...
603337	  702.4	  535.2	 6958.0	...
603338	  702.5	  535.1	 6955.0	...
603339	  702.6	  534.6	 6956.0	...
603340	  702.5	  534.2	 6956.0	...
603341	  702.2	  534.0	 6956.0	...
603342	  702.0	  533.8	 6955.0	...
603343	  701.8	  533.6	 6954.0	...
603344	  701.8	  534.0	 6953.0	...
603345	  701.8	  534.5	 6952.0	...
603346	  702.0	  535.1	 6949.0	...
603347	  702.0	  535.1	 6946.0	...
603348	  702.1	  535.2	 6943.0	...
603349	  702.1	  534.9	 6942.0	...
603350	  702.1	  534.5	 6942.0	...
603351	  702.0	  534.1	 6942.0	...
603352	  702.0	  534.1	 6942.0	...
603353	  701.7	  534.1	 6942.0	...
603354	  701.4	  534.6	 6942.0	...
603355	  701.1	  535.1	 6941.0	...
603356	  701.2	  535.1	 6939.0	...
603357	  701.3	  534.7	 6937.0	...
603358	  701.3	  534.4	 6935.0	...
603359	  701.4	  534.1	 6934.0	...
603360	  701.5	  533.8	 6932.0	...
603361	  701.7	  533.7	 6932.0	...
603362	  701.9	  533.8	 6933.0	...
603363	  702.0	  534.0	 6935.0	...
603364	  701.7	  534.1	 6934.0	...
603365	  701.4	  534.2	 6931.0	...
603366	  701.1	  534.1	 6930.0	...
603367	  701.1	  533.9	 6931.0	...
603368	  701.1	  533.6	 6932.0	...
603369	  701.1	  533.6	 6932.0	...
603370	  700.9	  533.6	 6931.0	...
603371	  700.6	  533.6	 6928.0	...
603372	  700.4	  533.4	 6926.0	...
603373	  700.5	  533.1	 6921.0	...
603374	  700.6	  532.9	 6919.0	...
603375	  700.6	  532.8	 6916.0	...
603376	  700.6	  532.8	 6915.0	...
603377	  700.6	  532.7	 6915.0	...
603378	  700.6	  532.7	 6915.0	...
603379	  700.6	  532.7	 6916.0	...
603380	  700.6	  532.7	 6916.0	...
603381	  700.6	  532.8	 6916.0	...
603382	  700.7	  532.9	 6916.0	...
603383	  700.7	  533.0	 6916.0	...
603384	  700.8	  532.8	 6916.0	...
603385	  700.9	  532.6	 6915.0	...
603386	  701.0	  532.5	 6914.0	...
603387	  701.0	  532.5	 6914.0	...
603388	  700.9	  532.5	 6918.0	...
603389	  700.7	  532.3	 6921.0	...
603390	  700.5	  532.1	 6918.0	...
603391	  700.4	  532.0	 6915.0	...
603392	  700.4	  532.0	 6911.0	...
603393	  700.4	  532.0	 6912.0	...
603394	  700.5	  532.0	 6912.0	...
603395	  700.5	  532.1	 6912.0	...
603396	  700.5	  532.4	 6908.0	...
603397	  700.6	  532.8	 6904.0	...
603398	  700.7	  533.0	 6901.0	...
603399	  700.9	  533.1	 6902.0	...
603400	  701.1	  533.0	 6903.0	...
603401	  701.2	  533.0	 6903.0	...
603402	  701.2	  532.8	 6902.0	...
603403	  701.1	  532.6	 6902.0	...
603404	  700.9	  532.5	 6904.0	...
603405	  700.6	  532.5	 6905.0	...
603406	  700.5	  532.4	 6906.0	...
603407	  700.3	  532.4	 6906.0	...
603408	  700.2	  532.2	 6906.0	...
603409	  700.4	  531.8	 6906.0	...
603410	  700.7	  531.2	 6908.0	...
603411	  701.0	  531.0	 6909.0	...
603412	  701.0	  530.9	 6911.0	...
603413	  700.9	  531.0	 6911.0	...
603414	  700.9	  530.9	 6909.0	...
603415	  700.8	  530.9	 6906.0	...
603416	  700.8	  530.7	 6902.0	...
603417	  700.6	  530.5	 6900.0	...
603418	  700.5	  530.4	 6900.0	...
603419	  700.4	  530.3	 6901.0	...
603420	  700.4	  530.3	 6900.0	...
603421	  700.5	  530.2	 6898.0	...
603422	  700.5	  530.2	 6895.0	...
603423	  700.5	  530.2	 6893.0	...
603424	  700.6	  530.2	 6892.0	...
603425	  700.7	  530.2	 6892.0	...
603426	  700.8	  530.1	 6891.0	...
603427	  700.9	  530.0	 6894.0	...
603428	  700.9	  530.1	 6896.0	...
603429	  701.1	  530.2	 6899.0	...
603430	  701.2	  530.3	 6900.0	...
603431	  701.0	  530.4	 6901.0	...
603432	  700.8	  530.4	 6897.0	...
603433	  700.5	  530.2	 6892.0	...
603434	  700.6	  529.9	 6891.0	...
603435	  700.7	  529.6	 6893.0	...
603436	  700.7	  529.8	 6895.0	...
603437	  700.6	  530.2	 6894.0	...
603438	  700.5	  530.2	 6893.0	...
603439	  700.4	  529.8	 6893.0	...
603440	  700.5	  529.8	 6893.0	...
603441	  700.7	  530.2	 6892.0	...
603442	  700.9	  530.6	 6892.0	...
603443	  701.0	  530.5	 6892.0	...
603444	  700.9	  530.4	 6893.0	...
603445	  700.8	  530.4	 6894.0	...
603446	  700.8	  530.3	 6895.0	...
603447	  700.9	  530.4	 6896.0	...
603448	  700.9	  530.6	 6894.0	...
603449	  700.8	  530.8	 6891.0	...
603450	  700.8	  530.8	 6889.0	...
603451	  700.9	  530.8	 6892.0	...
603452	  700.9	  530.3	 6895.0	...
603453	  700.9	  529.7	 6898.0	...
603454	  700.7	  529.2	 6899.0	...
603455	  700.6	  529.3	 6898.0	...
603456	  700.6	  529.2	 6896.0	...
603457	  700.6	  529.1	 6895.0	...
603458	  700.5	  528.9	 6895.0	...
603459	  700.5	  529.3	 6895.0	...
603460	  700.4	  529.7	 6895.0	...
603461	  700.3	  530.2	 6895.0	...
603462	  700.3	  530.3	 6895.0	...
603463	  700.4	  530.4	 6894.0	...
603464	  700.4	  530.3	 6894.0	...
603465	  700.3	  530.1	 6892.0	...
603466	  700.2	  529.9	 6890.0	...
603467	  700.2	  529.6	 6889.0	...
603468	  700.2	  529.8	 6890.0	...
603469	  700.3	  530.0	 6891.0	...
603470	  700.4	  530.1	 6888.0	...
603471	  700.5	  530.1	 6885.0	...
603472	  700.6	  530.1	 6884.0	...
603473	  700.6	  530.1	 6886.0	...
603474	  700.7	  530.1	 6889.0	...
603475	  700.8	  530.1	 6889.0	...
603476	  700.9	  530.0	 6890.0	...
603477	  700.9	  529.9	 6890.0	...
603478	  700.6	  529.8	 6889.0	...
603479	  700.3	  530.1	 6887.0	...
603480	  700.3	  530.4	 6884.0	...
603481	  700.5	  530.8	 6885.0	...
603482	  700.7	  530.9	 6886.0	...
603483	  700.7	  530.9	 6889.0	...
603484	  700.6	  530.9	 6889.0	...
603485	  700.5	  530.8	 6889.0	...
603486	  700.4	  530.8	 6889.0	...
603487	  700.4	  530.8	 6891.0	...
603488	  700.4	  530.8	 6894.0	...
603489	  700.5	  530.8	 6896.0	...
603490	  700.6	  530.8	 6897.0	...
603491	  700.4	  530.7	 6895.0	...
603492	  700.2	  530.6	 6893.0	...
603493	  700.1	  530.9	 6888.0	...
603494	  700.2	  531.4	 6885.0	...
603495	  700.3	  531.9	 6883.0	...
603496	  700.3	  531.9	 6886.0	...
603497	  700.3	  532.0	 6888.0	...
603498	  700.4	  531.9	 6889.0	...
603499	  700.6	  531.8	 6887.0	...
603500	  700.6	  531.7	 6885.0	...
603501	  700.6	  531.6	 6884.0	...
603502	  700.6	  531.5	 6883.0	...
603503	  700.6	  531.5	 6883.0	...
603504	  700.5	  531.5	 6883.0	...
603505	  700.5	  531.8	 6883.0	...
603506	  700.5	  532.0	 6883.0	...
603507	  700.5	  532.1	 6883.0	...
603508	  700.4	  531.9	 6885.0	...
603509	  700.2	  531.7	 6886.0	...
603510	  700.1	  531.6	 6887.0	...
603511	  700.3	  531.7	 6888.0	...
603512	  700.4	  531.7	 6891.0	...
603513	  700.4	  531.7	 6895.0	...
603514	  700.3	  531.6	 6897.0	...
603515	  700.2	  531.5	 6894.0	...
603516	  700.2	  531.4	 6890.0	...
603517	  700.2	  531.4	 6887.0	...
603518	  700.3	  532.0	 6888.0	...
603519	  700.4	  532.7	 6889.0	...
603520	  700.5	  533.3	 6888.0	...
603521	  700.4	  533.2	 6888.0	...
603522	  700.2	  533.1	 6889.0	...
603523	  700.0	  533.0	 6891.0	...
603524	  700.0	  533.1	 6893.0	...
603525	  700.1	  533.5	 6895.0	...
603526	  700.1	  534.0	 6896.0	...
603527	  700.2	  534.3	 6895.0	...
603528	  700.3	  534.1	 6894.0	...
603529	  700.4	  533.9	 6894.0	...
603530	  700.8	  533.8	 6895.0	...
603531	  701.1	  533.8	 6896.0	...
603532	  701.3	  534.0	 6897.0	...
603533	  701.2	  534.2	 6898.0	...
603534	  701.2	  534.0	 6898.0	...
603535	  701.2	  533.8	 6898.0	...
603536	  701.3	  533.6	 6898.0	...
603537	  701.3	  533.7	 6898.0	...
603538	  701.3	  534.0	 6898.0	...
603539	  701.3	  534.3	 6899.0	...
603540	  701.2	  534.0	 6900.0	...
603541	  700.9	  533.4	 6900.0	...
603542	  700.8	  532.9	 6900.0	...
603543	  700.7	  533.0	 6901.0	...
603544	  700.7	  533.4	 6902.0	...
603545	  701.0	  533.7	 6903.0	...
603546	  701.1	  533.7	 6903.0	...
603547	  701.1	  533.5	 6902.0	...
603548	  701.0	  533.2	 6902.0	...
603549	  700.8	  533.3	 6905.0	...
603550	  700.8	  533.3	 6908.0	...
603551	  700.8	  533.5	 6911.0	...
603552	  700.8	  533.6	 6912.0	...
603553	  700.9	  533.7	 6909.0	...
603554	  700.8	  533.5	 6906.0	...
603555	  700.9	  533.3	 6903.0	...
603556	  700.9	  533.1	 6905.0	...
603557	  701.0	  533.3	 6906.0	...
603558	  701.2	  533.5	 6908.0	...
603559	  701.4	  533.6	 6909.0	...
603560	  701.6	  533.4	 6909.0	...
603561	  701.6	  533.3	 6912.0	...
603562	  701.6	  533.1	 6914.0	...
603563	  701.6	  533.0	 6915.0	...
603564	  701.6	  533.1	 6913.0	...
603565	  701.8	  533.4	 6907.0	...
603566	  701.8	  533.5	 6902.0	...
603567	  701.9	  533.4	 6902.0	...
603568	  701.9	  533.3	 6904.0	...
603569	  701.8	  533.2	 6906.0	...
603570	  701.7	  533.0	 6906.0	...
603571	  701.6	  532.8	 6907.0	...
603572	  701.6	  532.6	 6907.0	...
603573	  701.8	  532.9	 6907.0	...
603574	  702.1	  533.3	 6907.0	...
603575	  702.0	  533.1	 6908.0	...
603576	  701.8	  532.6	 6910.0	...
603577	  701.6	  532.1	 6913.0	...
603578	  701.7	  532.1	 6915.0	...
603579	  701.9	  532.0	 6918.0	...
603580	  702.0	  531.9	 6921.0	...
603581	  702.0	  532.3	 6922.0	...
603582	  701.9	  532.6	 6919.0	...
603583	  701.7	  532.9	 6917.0	...
603584	  701.7	  533.0	 6918.0	...
603585	  701.6	  533.1	 6920.0	...
603586	  701.4	  533.2	 6921.0	...
603587	  701.3	  533.2	 6922.0	...
603588	  701.3	  533.0	 6922.0	...
603589	  701.3	  532.5	 6922.0	...
603590	  701.3	  532.0	 6922.0	...
603591	  701.4	  532.0	 6921.0	...
603592	  701.5	  532.4	 6922.0	...
603593	  701.5	  532.7	 6923.0	...
603594	  701.5	  532.7	 6924.0	...
603595	  701.5	  532.7	 6924.0	...
603596	  701.4	  532.9	 6924.0	...
603597	  701.3	  533.1	 6926.0	...
603598	  701.3	  533.1	 6929.0	...
603599	  701.4	  532.8	 6932.0	...
603600	  701.3	  532.6	 6932.0	...
603601	  701.2	  532.3	 6932.0	...
603602	  701.1	  531.9	 6931.0	...
603603	  701.1	  531.6	 6929.0	...
603604	  701.1	  531.4	 6927.0	...
603605	  701.1	  531.4	 6926.0	...
603606	  701.1	  531.5	 6927.0	...
603607	  701.1	  532.3	 6929.0	...
603608	  701.0	  533.0	 6930.0	...
603609	  700.9	  533.4	 6932.0	...
603610	  701.0	  533.1	 6933.0	...
603611	  701.3	  532.8	 6934.0	...
603612	  701.6	  532.7	 6936.0	...
603613	  701.8	  532.6	 6937.0	...
603614	  701.7	  532.5	 6937.0	...
603615	  701.2	  532.5	 6937.0	...
603616	  700.8	  532.8	 6939.0	...
603617	  700.5	  533.1	 6940.0	...
603618	  700.4	  532.9	 6942.0	...
603619	  700.3	  532.5	 6941.0	...
603620	  700.3	  532.4	 6941.0	...
603621	  700.3	  532.7	 6940.0	...
603622	  700.4	  533.0	 6941.0	...
603623	  700.4	  533.2	 6942.0	...
603624	  700.4	  533.3	 6945.0	...
603625	  700.4	  533.4	 6948.0	...
603626	  700.5	  533.3	 6950.0	...
603627	  700.5	  533.3	 6950.0	...
603628	  700.5	  533.4	 6949.0	...
603629	  700.5	  533.4	 6950.0	...
603630	  700.4	  533.3	 6950.0	...
603631	  700.4	  533.2	 6951.0	...
603632	  700.4	  533.1	 6951.0	...
603633	  700.5	  533.1	 6952.0	...
603634	  700.7	  533.1	 6952.0	...
603635	  700.8	  533.1	 6955.0	...
603636	  700.9	  533.2	 6957.0	...
603637	  701.0	  533.4	 6961.0	...
603638	  701.0	  533.6	 6962.0	...
MSG	603639 0000 _ Number Off
603639	  700.9	  533.3	 6963.0	...
603640	  700.8	  532.9	 6963.0	...
603641	  700.6	  532.4	 6963.0	...
603642	  700.6	  532.3	 6964.0	...
603643	  700.5	  532.1	 6965.0	...
603644	  700.3	  532.1	 6965.0	...
603645	  700.2	  532.1	 6964.0	...
603646	  700.0	  532.1	 6964.0	...
603647	  700.1	  532.0	 6965.0	...
603648	  700.0	  532.5	 6966.0	...
603649	  699.8	  533.5	 6967.0	...
603650	  699.6	  534.4	 6967.0	...
603651	  699.7	  534.5	 6967.0	...
603652	  699.8	  534.2	 6968.0	...
603653	  700.1	  533.9	 6968.0	...
603654	  700.4	  533.9	 6969.0	...
603655	  700.4	  533.9	 6971.0	...
603656	  700.3	  534.0	 6973.0	...
603657	  700.2	  533.8	 6975.0	...
603658	  700.2	  533.7	 6975.0	...
603659	  700.1	  533.5	 6975.0	...
603660	  700.3	  533.5	 6975.0	...
603661	  700.4	  533.4	 6977.0	...
603662	  700.5	  533.4	 6979.0	...
603663	  700.4	  534.0	 6979.0	...
603664	  700.4	  534.6	 6977.0	...
603665	  700.4	  535.3	 6977.0	...
603666	  700.3	  535.3	 6979.0	...
603667	  700.2	  535.2	 6981.0	...
603668	  700.3	  535.2	 6982.0	...
603669	  700.3	  535.3	 6983.0	...
603670	  700.3	  535.4	 6985.0	...
603671	  700.1	  535.3	 6987.0	...
603672	  700.1	  535.1	 6988.0	...
603673	  700.0	  534.9	 6987.0	...
603674	  700.0	  535.1	 6986.0	...
603675	  699.9	  535.3	 6986.0	...
603676	  700.0	  535.6	 6987.0	...
603677	  700.0	  535.6	 6990.0	...
603678	  700.1	  535.7	 6992.0	...
603679	  700.0	  535.7	 6991.0	...
603680	  700.0	  535.7	 6989.0	...
603681	  700.1	  535.7	 6990.0	...
603682	  700.2	  535.5	 6992.0	...
603683	  700.3	  535.2	 6995.0	...
603684	  700.3	  535.2	 6994.0	...
603685	  700.3	  535.4	 6993.0	...
603686	  700.4	  535.6	 6992.0	...
603687	  700.4	  535.7	 6994.0	...
603688	  700.4	  535.7	 6995.0	...
603689	  700.4	  535.5	 6996.0	...
603690	  700.3	  535.4	 6998.0	...
603691	  700.2	  535.7	 7001.0	...
603692	  700.1	  536.0	 7004.0	...
603693	  700.0	  536.2	 7005.0	...
603694	  699.9	  536.1	 7006.0	...
603695	  699.9	  535.9	 7007.0	...
603696	  700.0	  535.4	 7009.0	...
603697	  700.1	  534.9	 7009.0	...
603698	  700.2	  535.2	 7007.0	...
603699	  700.4	  535.7	 7006.0	...
603700	  700.5	  536.2	 7007.0	...
603701	  700.6	  536.3	 7007.0	...
603702	  700.6	  536.5	 7007.0	...
603703	  700.7	  536.5	 7006.0	...
603704	  700.7	  536.5	 7009.0	...
603705	  700.5	  536.5	 7012.0	...
603706	  700.3	  536.6	 7016.0	...
603707	  700.2	  536.7	 7017.0	...
603708	  700.1	  536.7	 7017.0	...
603709	  700.0	  536.8	 7018.0	...
603710	  700.1	  536.8	 7019.0	...
603711	  700.4	  536.7	 7020.0	...
603712	  700.6	  536.7	 7022.0	...
603713	  700.4	  536.6	 7022.0	...
603714	  700.1	  536.5	 7021.0	...
603715	  700.0	  536.4	 7023.0	...
603716	  700.1	  536.3	 7025.0	...
603717	  700.2	  536.4	 7027.0	...
603718	  700.2	  536.6	 7026.0	...
603719	  700.2	  537.2	 7025.0	...
603720	  700.2	  537.7	 7024.0	...
603721	  700.5	  537.8	 7024.0	...
603722	  700.7	  537.3	 7025.0	...
603723	  700.7	  536.8	 7026.0	...
603724	  700.6	  536.5	 7029.0	...
603725	  700.6	  536.6	 7031.0	...
603726	  700.5	  536.9	 7033.0	...
603727	  700.4	  537.4	 7033.0	...
603728	  700.5	  537.6	 7033.0	...
603729	  700.6	  537.6	 7034.0	...
603730	  700.9	  537.2	 7034.0	...
603731	  701.0	  537.0	 7034.0	...
603732	  701.1	  537.2	 7033.0	...
603733	  701.0	  537.9	 7032.0	...
603734	  700.8	  538.6	 7032.0	...
603735	  700.7	  538.8	 7032.0	...
603736	  700.7	  538.9	 7031.0	...
603737	  700.6	  539.1	 7031.0	...
603738	  700.5	  539.3	 7032.0	...
603739	  700.4	  539.3	 7034.0	...
603740	  700.2	  539.2	 7036.0	...
603741	  700.5	  538.9	 7038.0	...
603742	  700.8	  538.7	 7038.0	...
603743	  701.1	  538.8	 7038.0	...
603744	  701.0	  539.1	 7038.0	...
603745	  700.8	  539.2	 7039.0	...
603746	  700.6	  539.3	 7040.0	...
603747	  700.5	  539.2	 7040.0	...
603748	  700.3	  539.2	 7039.0	...
603749	  700.1	  539.2	 7037.0	...
603750	  699.9	  539.3	 7036.0	...
603751	  700.0	  539.3	 7037.0	...
603752	  700.1	  539.2	 7037.0	...
603753	  700.4	  539.1	 7038.0	...
603754	  700.6	  539.3	 7038.0	...
603755	  700.8	  539.7	 7040.0	...
603756	  700.8	  540.1	 7042.0	...
603757	  700.8	  540.1	 7044.0	...
603758	  700.7	  540.0	 7046.0	...
603759	  700.7	  540.0	 7048.0	...
603760	  700.8	  540.2	 7051.0	...
603761	  700.8	  540.4	 7053.0	...
603762	  700.9	  540.4	 7054.0	...
603763	  700.8	  540.4	 7055.0	...
603764	  700.7	  540.4	 7057.0	...
603765	  700.5	  540.4	 7058.0	...
603766	  700.5	  540.4	 7059.0	...
603767	  700.5	  540.4	 7059.0	...
603768	  700.5	  540.5	 7060.0	...
603769	  700.4	  540.6	 7059.0	...
603770	  700.3	  540.7	 7059.0	...
603771	  700.4	  540.8	 7060.0	...
603772	  700.6	  540.7	 7060.0	...
603773	  700.4	  540.8	 7060.0	...
603774	  700.1	  540.8	 7060.0	...
603775	  699.8	  540.8	 7061.0	...
603776	  699.9	  540.6	 7061.0	...
603777	  699.9	  540.4	 7061.0	...
603778	  700.0	  540.0	 7063.0	...
603779	  700.1	  539.8	 7066.0	...
603780	  700.2	  539.7	 7068.0	...
603781	  700.2	  539.7	 7068.0	...
603782	  700.0	  540.3	 7068.0	...
603783	  699.8	  540.8	 7069.0	...
603784	  699.5	  541.4	 7071.0	...
603785	  699.4	  541.5	 7072.0	...
603786	  699.3	  541.3	 7074.0	...
603787	  699.3	  541.1	 7075.0	...
603788	  699.4	  540.6	 7074.0	...
603789	  699.6	  540.5	 7074.0	...
603790	  699.8	  540.3	 7074.0	...
603791	  699.9	  540.4	 7075.0	...
603792	  699.9	  540.5	 7076.0	...
603793	  700.0	  540.6	 7076.0	...
603794	  700.0	  540.9	 7077.0	...
603795	  700.1	  541.2	 7077.0	...
603796	  700.2	  541.5	 7077.0	...
603797	  700.1	  541.7	 7077.0	...
603798	  700.0	  541.7	 7077.0	...
603799	  700.0	  541.7	 7080.0	...
603800	  700.0	  541.7	 7083.0	...
603801	  699.9	  542.1	 7087.0	...
603802	  699.8	  542.5	 7087.0	...
603803	  699.9	  542.9	 7088.0	...
603804	  699.9	  543.0	 7088.0	...
603805	  699.7	  543.1	 7087.0	...
603806	  699.5	  542.9	 7086.0	...
603807	  699.3	  542.6	 7087.0	...
603808	  699.3	  542.3	 7089.0	...
603809	  699.3	  542.5	 7093.0	...
603810	  699.3	  542.8	 7095.0	...
603811	  699.2	  543.1	 7096.0	...
603812	  699.2	  543.1	 7094.0	...
603813	  699.1	  542.9	 7093.0	...
603814	  699.2	  542.7	 7094.0	...
603815	  699.3	  542.5	 7095.0	...
603816	  699.4	  542.5	 7097.0	...
603817	  699.3	  542.0	 7100.0	...
603818	  699.2	  541.4	 7103.0	...
603819	  698.9	  541.0	 7105.0	...
603820	  698.7	  541.1	 7105.0	...
603821	  698.4	  541.4	 7104.0	...
603822	  698.4	  541.6	 7104.0	...
603823	  698.3	  541.8	 7104.0	...
603824	  698.4	  542.0	 7104.0	...
603825	  698.8	  542.2	 7102.0	...
603826	  699.3	  542.5	 7102.0	...
603827	  699.4	  542.7	 7103.0	...
603828	  699.1	  543.1	 7104.0	...
603829	  698.8	  543.4	 7104.0	...
603830	  698.8	  543.6	 7103.0	...
603831	  698.8	  543.8	 7102.0	...
603832	  698.9	  543.9	 7102.0	...
603833	  699.0	  543.9	 7102.0	...
603834	  699.0	  544.0	 7105.0	...
603835	  699.0	  544.1	 7109.0	...
603836	  699.1	  544.1	 7112.0	...
603837	  699.1	  544.1	 7113.0	...
603838	  699.2	  544.5	 7114.0	...
603839	  699.4	  544.8	 7114.0	...
MSG	603840 0000 _ Number On
603840	  699.4	  544.9	 7114.0	...
603841	  699.3	  544.6	 7114.0	...
603842	  699.1	  544.4	 7115.0	...
603843	  699.0	  544.5	 7116.0	...
603844	  699.0	  544.3	 7121.0	...
603845	  698.9	  544.1	 7125.0	...
603846	  698.8	  544.2	 7128.0	...
603847	  698.8	  544.5	 7127.0	...
603848	  698.9	  544.7	 7125.0	...
603849	  699.1	  544.6	 7123.0	...
603850	  699.2	  544.7	 7121.0	...
603851	  699.1	  544.9	 7123.0	...
603852	  699.0	  544.9	 7124.0	...
603853	  698.9	  544.7	 7125.0	...
603854	  698.8	  544.5	 7126.0	...
603855	  698.8	  544.5	 7127.0	...
603856	  698.8	  544.5	 7128.0	...
603857	  698.9	  544.6	 7129.0	...
603858	  699.0	  544.9	 7129.0	...
603859	  699.1	  545.1	 7129.0	...
603860	  699.2	  545.3	 7127.0	...
603861	  699.2	  545.2	 7127.0	...
603862	  699.2	  545.2	 7128.0	...
603863	  699.2	  545.1	 7131.0	...
603864	  699.2	  545.2	 7130.0	...
603865	  699.1	  545.2	 7126.0	...
603866	  699.0	  545.3	 7125.0	...
603867	  699.0	  545.3	 7129.0	...
603868	  699.1	  544.8	 7134.0	...
603869	  699.3	  544.3	 7137.0	...
603870	  699.1	  544.1	 7140.0	...
603871	  698.9	  544.4	 7140.0	...
603872	  698.6	  544.7	 7139.0	...
603873	  698.5	  544.9	 7139.0	...
603874	  698.4	  544.9	 7143.0	...
603875	  698.4	  545.0	 7146.0	...
603876	  698.5	  544.9	 7145.0	...
603877	  698.7	  545.3	 7144.0	...
603878	  698.8	  545.7	 7142.0	...
603879	  698.8	  546.0	 7142.0	...
603880	  698.7	  545.9	 7141.0	...
603881	  698.7	  545.4	 7143.0	...
603882	  698.7	  544.9	 7148.0	...
603883	  698.7	  544.5	 7152.0	...
603884	  698.8	  544.4	 7154.0	...
603885	  698.8	  544.4	 7155.0	...
603886	  698.8	  544.6	 7154.0	...
603887	  698.8	  544.8	 7154.0	...
603888	  698.8	  545.0	 7154.0	...
603889	  698.8	  545.1	 7156.0	...
603890	  698.8	  545.0	 7158.0	...
603891	  698.8	  544.7	 7160.0	...
603892	  698.8	  544.4	 7160.0	...
603893	  698.8	  544.1	 7160.0	...
603894	  698.7	  544.0	 7159.0	...
603895	  698.7	  544.1	 7160.0	...
603896	  698.7	  544.3	 7160.0	...
603897	  698.7	  544.4	 7161.0	...
603898	  698.6	  544.4	 7163.0	...
603899	  698.6	  544.3	 7162.0	...
603900	  698.5	  544.0	 7161.0	...
603901	  698.5	  543.8	 7160.0	...
603902	  698.5	  543.8	 7162.0	...
603903	  698.5	  544.2	 7164.0	...
603904	  698.4	  544.7	 7166.0	...
603905	  698.2	  544.9	 7166.0	...
603906	  698.2	  544.9	 7167.0	...
603907	  698.3	  544.9	 7167.0	...
603908	  698.3	  544.8	 7166.0	...
603909	  698.3	  544.8	 7169.0	...
603910	  698.5	  544.7	 7172.0	...
603911	  698.8	  544.6	 7178.0	...
603912	  699.0	  544.7	 7180.0	...
603913	  698.9	  544.8	 7183.0	...
603914	  698.7	  544.8	 7184.0	...
603915	  698.5	  544.8	 7185.0	...
603916	  698.4	  544.7	 7185.0	...
603917	  698.5	  544.7	 7185.0	...
603918	  698.8	  544.7	 7185.0	...
603919	  698.9	  544.7	 7186.0	...
603920	  698.8	  544.5	 7186.0	...
603921	  698.7	  544.2	 7186.0	...
603922	  698.8	  543.8	 7186.0	...
603923	  698.9	  543.6	 7186.0	...
603924	  699.0	  543.5	 7187.0	...
603925	  698.6	  544.0	 7187.0	...
603926	  698.1	  544.6	 7189.0	...
603927	  697.8	  544.9	 7191.0	...
603928	  697.8	  544.7	 7193.0	...
603929	  697.8	  544.4	 7195.0	...
603930	  697.7	  544.3	 7197.0	...
603931	  697.6	  544.1	 7196.0	...
603932	  697.3	  543.9	 7194.0	...
603933	  697.2	  543.7	 7191.0	...
603934	  697.1	  543.5	 7191.0	...
603935	  697.3	  543.5	 7192.0	...
603936	  697.7	  543.6	 7194.0	...
603937	  698.0	  543.8	 7197.0	...
603938	  698.0	  543.8	 7198.0	...
603939	  697.9	  543.7	 7198.0	...
603940	  697.8	  543.3	 7197.0	...
603941	  697.7	  543.0	 7196.0	...
603942	  697.6	  542.8	 7196.0	...
603943	  697.6	  542.8	 7198.0	...
603944	  697.7	  542.7	 7201.0	...
603945	  697.8	  542.9	 7204.0	...
603946	  697.7	  543.1	 7205.0	...
603947	  697.5	  543.4	 7204.0	...
603948	  697.6	  543.4	 7204.0	...
603949	  697.9	  542.9	 7203.0	...
603950	  697.8	  542.5	 7203.0	...
603951	  697.6	  542.4	 7203.0	...
603952	  697.4	  542.7	 7203.0	...
603953	  697.6	  543.1	 7203.0	...
603954	  697.6	  543.2	 7204.0	...
603955	  697.5	  543.3	 7207.0	...
603956	  697.5	  543.4	 7211.0	...
603957	  697.4	  543.4	 7214.0	...
603958	  697.4	  543.4	 7214.0	...
603959	  697.6	  543.2	 7214.0	...
603960	  697.8	  543.1	 7214.0	...
603961	  698.1	  543.0	 7213.0	...
603962	  698.0	  543.0	 7213.0	...
603963	  697.9	  543.0	 7212.0	...
603964	  697.8	  542.9	 7212.0	...
603965	  697.7	  543.0	 7213.0	...
603966	  697.6	  543.0	 7220.0	...
603967	  697.5	  543.1	 7227.0	...
603968	  697.4	  543.2	 7233.0	...
603969	  697.3	  543.2	 7233.0	...
603970	  697.4	  543.2	 7233.0	...
603971	  697.4	  543.3	 7234.0	...
603972	  697.4	  543.4	 7234.0	...
603973	  697.4	  543.4	 7233.0	...
603974	  697.3	  543.4	 7230.0	...
603975	  697.4	  543.3	 7227.0	...
603976	  697.5	  543.2	 7225.0	...
603977	  697.4	  543.1	 7227.0	...
603978	  697.3	  543.0	 7229.0	...
603979	  697.2	  542.9	 7231.0	...
603980	  697.1	  543.1	 7231.0	...
603981	  697.1	  543.1	 7231.0	...
603982	  697.1	  543.1	 7228.0	...
603983	  697.1	  543.1	 7226.0	...
603984	  696.8	  543.3	 7224.0	...
603985	  696.5	  543.6	 7224.0	...
603986	  696.3	  544.0	 7224.0	...
603987	  696.4	  544.2	 7224.0	...
603988	  696.5	  544.2	 7224.0	...
603989	  696.5	  544.2	 7224.0	...
603990	  696.4	  544.1	 7229.0	...
603991	  696.4	  544.0	 7234.0	...
603992	  696.3	  543.9	 7238.0	...
603993	  696.3	  543.8	 7239.0	...
603994	  696.3	  543.7	 7240.0	...
603995	  696.4	  543.7	 7242.0	...
603996	  696.4	  543.6	 7243.0	...
603997	  696.3	  543.5	 7245.0	...
603998	  696.2	  543.3	 7246.0	...
603999	  696.2	  543.2	 7247.0	...
604000	  696.3	  543.4	 7246.0	...
604001	  696.6	  543.7	 7244.0	...
604002	  696.7	  544.1	 7241.0	...
604003	  696.8	  544.4	 7240.0	...
604004	  696.9	  544.6	 7242.0	...
604005	  697.0	  544.5	 7245.0	...
604006	  696.5	  544.5	 7248.0	...
604007	  696.0	  544.5	 7248.0	...
604008	  695.6	  544.4	 7249.0	...
604009	  695.6	  544.2	 7251.0	...
604010	  695.4	  544.0	 7253.0	...
604011	  695.3	  544.2	 7253.0	...
604012	  695.6	  544.6	 7253.0	...
604013	  696.0	  544.9	 7253.0	...
604014	  696.1	  544.5	 7253.0	...
604015	  695.8	  544.2	 7254.0	...
604016	  695.6	  543.9	 7251.0	...
604017	  695.6	  543.8	 7248.0	...
604018	  695.7	  544.0	 7245.0	...
604019	  695.6	  544.2	 7245.0	...
604020	  695.7	  544.4	 7245.0	...
604021	  695.7	  544.6	 7247.0	...
604022	  695.8	  544.7	 7249.0	...
604023	  695.8	  544.7	 7250.0	...
604024	  695.8	  544.7	 7250.0	...
604025	  695.8	  544.7	 7249.0	...
604026	  695.7	  544.7	 7248.0	...
604027	  695.6	  544.7	 7246.0	...
604028	  695.5	  544.8	 7249.0	...
604029	  695.5	  544.9	 7253.0	...
604030	  695.5	  545.0	 7254.0	...
604031	  695.5	  545.1	 7252.0	...
604032	  695.5	  545.1	 7249.0	...
604033	  695.6	  545.2	 7250.0	...
604034	  695.6	  545.2	 7249.0	...
604035	  695.7	  545.5	 7248.0	...
604036	  695.9	  545.7	 7248.0	...
604037	  696.0	  545.8	 7250.0	...
604038	  696.1	  545.8	 7252.0	...
604039	  696.2	  545.6	 7252.0	...
604040	  696.2	  545.2	 7252.0	...
604041	  696.3	  544.6	 7253.0	...
604042	  696.3	  544.1	 7253.0	...
604043	  696.2	  544.3	 7253.0	...
604044	  696.0	  544.8	 7253.0	...
604045	  695.8	  545.2	 7252.0	...
604046	  695.9	  545.1	 7255.0	...
604047	  695.9	  545.0	 7258.0	...
604048	  695.9	  544.9	 7260.0	...
604049	  695.9	  544.8	 7260.0	...
604050	  695.9	  544.8	 7259.0	...
604051	  695.9	  544.8	 7259.0	...
604052	  696.0	  544.8	 7259.0	...
604053	  696.0	  544.8	 7259.0	...
604054	  696.0	  544.7	 7259.0	...
604055	  696.0	  544.7	 7258.0	...
604056	  696.0	  545.1	 7258.0	...
604057	  696.2	  545.5	 7259.0	...
604058	  696.3	  546.0	 7259.0	...
604059	  696.4	  546.0	 7261.0	...
604060	  696.4	  545.5	 7261.0	...
604061	  696.3	  544.9	 7260.0	...
604062	  696.3	  544.3	 7258.0	...
604063	  696.4	  544.3	 7256.0	...
604064	  696.4	  544.4	 7255.0	...
604065	  696.4	  544.6	 7254.0	...
604066	  696.4	  544.7	 7254.0	...
604067	  696.3	  544.3	 7254.0	...
604068	  696.3	  543.8	 7254.0	...
604069	  696.4	  543.8	 7253.0	...
604070	  696.5	  544.2	 7254.0	...
604071	  696.5	  544.6	 7257.0	...
604072	  696.5	  544.6	 7260.0	...
604073	  696.4	  544.6	 7260.0	...
604074	  696.3	  544.5	 7259.0	...
604075	  696.3	  544.5	 7262.0	...
604076	  696.3	  544.4	 7266.0	...
604077	  696.2	  544.4	 7269.0	...
604078	  696.2	  544.5	 7269.0	...
604079	  696.1	  544.5	 7272.0	...
604080	  696.1	  544.6	 7274.0	...
604081	  696.1	  544.6	 7276.0	...
604082	  696.0	  544.6	 7275.0	...
604083	  696.1	  544.5	 7274.0	...
604084	  696.3	  544.6	 7272.0	...
604085	  696.6	  544.6	 7271.0	...
604086	  696.6	  544.7	 7270.0	...
604087	  696.6	  544.7	 7273.0	...
604088	  696.5	  544.7	 7275.0	...
604089	  696.4	  544.6	 7279.0	...
604090	  696.5	  544.5	 7280.0	...
604091	  696.6	  544.4	 7278.0	...
604092	  696.6	  544.5	 7275.0	...
604093	  696.6	  544.7	 7271.0	...
604094	  696.6	  544.8	 7270.0	...
604095	  696.5	  544.8	 7267.0	...
604096	  696.4	  544.8	 7265.0	...
604097	  696.3	  544.9	 7263.0	...
604098	  696.2	  545.1	 7264.0	...
604099	  696.2	  545.3	 7263.0	...
604100	  696.2	  545.3	 7261.0	...
604101	  696.2	  545.2	 7262.0	...
604102	  696.2	  545.2	 7265.0	...
604103	  696.2	  545.2	 7269.0	...
604104	  696.2	  545.2	 7268.0	...
604105	  696.1	  545.4	 7267.0	...
604106	  696.0	  545.6	 7265.0	...
604107	  696.1	  545.9	 7265.0	...
604108	  696.2	  546.2	 7265.0	...
604109	  696.3	  546.4	 7265.0	...
604110	  696.3	  546.5	 7263.0	...
604111	  696.1	  546.5	 7261.0	...
604112	  695.8	  546.1	 7260.0	...
604113	  695.6	  545.7	 7263.0	...
604114	  695.4	  545.2	 7266.0	...
604115	  695.2	  545.2	 7269.0	...
604116	  695.3	  545.4	 7266.0	...
604117	  695.5	  545.7	 7263.0	...
604118	  696.0	  545.8	 7264.0	...
604119	  696.2	  545.8	 7267.0	...
604120	  696.4	  546.1	 7270.0	...
604121	  696.2	  546.3	 7269.0	...
604122	  696.2	  546.5	 7269.0	...
604123	  696.2	  546.4	 7268.0	...
604124	  696.2	  546.4	 7267.0	...
604125	  696.3	  546.5	 7266.0	...
604126	  696.2	  546.7	 7266.0	...
604127	  696.0	  546.8	 7266.0	...
604128	  695.8	  547.0	 7266.0	...
604129	  695.8	  546.9	 7267.0	...
604130	  695.9	  546.9	 7268.0	...
604131	  696.1	  546.8	 7268.0	...
604132	  696.4	  546.7	 7267.0	...
604133	  696.6	  546.6	 7265.0	...
604134	  696.8	  546.7	 7264.0	...
604135	  696.9	  546.8	 7263.0	...
604136	  696.9	  547.0	 7262.0	...
604137	  696.9	  547.2	 7261.0	...
604138	  696.9	  547.2	 7260.0	...
604139	  696.9	  547.3	 7259.0	...
604140	  697.0	  547.4	 7259.0	...
604141	  697.0	  547.5	 7261.0	...
604142	  696.8	  547.5	 7261.0	...
604143	  696.7	  547.5	 7260.0	...
604144	  696.6	  547.5	 7260.0	...
604145	  696.6	  547.7	 7259.0	...
604146	  696.5	  547.8	 7260.0	...
604147	  696.4	  547.9	 7261.0	...
604148	  696.2	  547.8	 7262.0	...
604149	  696.2	  547.8	 7264.0	...
604150	  696.2	  547.8	 7264.0	...
604151	  696.3	  547.7	 7263.0	...
604152	  696.3	  547.8	 7262.0	...
MSG	604153 0000 _ Number Off
604153	  696.3	  547.9	 7261.0	...
604154	  696.3	  547.7	 7260.0	...
604155	  696.2	  547.3	 7260.0	...
604156	  696.3	  546.9	 7258.0	...
604157	  696.5	  546.9	 7257.0	...
604158	  696.7	  547.3	 7256.0	...
604159	  696.6	  547.6	 7253.0	...
604160	  696.5	  547.9	 7250.0	...
604161	  696.4	  547.8	 7249.0	...
604162	  696.1	  547.7	 7251.0	...
604163	  695.8	  547.8	 7255.0	...
604164	  695.6	  547.7	 7258.0	...
604165	  695.7	  547.6	 7260.0	...
604166	  695.7	  547.4	 7262.0	...
604167	  695.7	  547.3	 7265.0	...
604168	  695.7	  547.7	 7267.0	...
604169	  695.6	  548.2	 7268.0	...
604170	  695.5	  548.7	 7268.0	...
604171	  695.4	  548.7	 7269.0	...
604172	  695.4	  548.5	 7271.0	...
604173	  695.4	  548.3	 7272.0	...
604174	  695.3	  548.1	 7271.0	...
604175	  695.1	  547.9	 7270.0	...
604176	  694.9	  547.9	 7267.0	...
604177	  695.0	  548.0	 7264.0	...
604178	  695.0	  548.1	 7263.0	...
604179	  695.2	  548.2	 7265.0	...
604180	  695.3	  548.3	 7266.0	...
604181	  695.4	  548.4	 7270.0	...
604182	  695.3	  548.3	 7274.0	...
604183	  695.3	  548.2	 7276.0	...
604184	  695.3	  548.3	 7271.0	...
604185	  695.5	  548.4	 7265.0	...
604186	  695.6	  548.5	 7261.0	...
604187	  695.5	  548.4	 7263.0	...
604188	  695.4	  548.4	 7265.0	...
604189	  695.2	  548.5	 7266.0	...
604190	  695.1	  548.7	 7267.0	...
604191	  695.0	  548.8	 7266.0	...
604192	  695.1	  548.9	 7265.0	...
604193	  695.2	  548.9	 7265.0	...
604194	  695.2	  548.9	 7266.0	...
604195	  695.3	  548.9	 7268.0	...
604196	  695.2	  549.0	 7268.0	...
604197	  695.2	  549.0	 7268.0	...
604198	  695.3	  548.7	 7268.0	...
604199	  695.5	  548.2	 7269.0	...
604200	  695.7	  547.6	 7268.0	...
604201	  695.8	  547.7	 7267.0	...
604202	  695.9	  547.9	 7265.0	...
604203	  695.9	  548.2	 7264.0	...
604204	  695.9	  548.2	 7264.0	...
604205	  695.9	  548.1	 7265.0	...
604206	  696.0	  548.4	 7265.0	...
604207	  696.1	  548.7	 7264.0	...
604208	  696.1	  548.8	 7265.0	...
604209	  696.1	  548.6	 7266.0	...
604210	  696.1	  548.3	 7266.0	...
604211	  696.0	  548.3	 7266.0	...
604212	  696.1	  548.2	 7267.0	...
604213	  696.2	  548.2	 7268.0	...
604214	  696.4	  548.3	 7268.0	...
604215	  696.5	  548.5	 7268.0	...
604216	  696.6	  549.0	 7268.0	...
604217	  696.5	  549.5	 7268.0	...
604218	  696.4	  550.0	 7269.0	...
604219	  696.3	  550.2	 7267.0	...
604220	  696.3	  550.1	 7266.0	...
604221	  696.3	  549.6	 7265.0	...
604222	  696.4	  549.1	 7264.0	...
604223	  696.5	  548.8	 7264.0	...
604224	  696.5	  549.2	 7265.0	...
604225	  696.5	  549.6	 7265.0	...
604226	  696.4	  549.9	 7266.0	...
604227	  696.3	  549.9	 7267.0	...
604228	  696.2	  550.0	 7268.0	...
604229	  696.1	  549.3	 7272.0	...
604230	  696.2	  548.6	 7275.0	...
604231	  696.3	  548.2	 7277.0	...
604232	  696.3	  548.8	 7276.0	...
604233	  696.1	  549.4	 7273.0	...
604234	  695.9	  549.7	 7270.0	...
604235	  695.8	  549.6	 7267.0	...
604236	  695.8	  549.5	 7266.0	...
604237	  695.8	  549.7	 7266.0	...
604238	  695.9	  549.9	 7268.0	...
604239	  696.1	  549.9	 7272.0	...
604240	  696.2	  549.7	 7275.0	...
604241	  696.3	  549.6	 7277.0	...
604242	  696.3	  549.5	 7275.0	...
604243	  696.3	  549.4	 7274.0	...
604244	  696.2	  549.2	 7275.0	...
604245	  695.9	  549.1	 7275.0	...
604246	  695.8	  549.4	 7274.0	...
604247	  695.7	  549.6	 7274.0	...
604248	  695.6	  549.8	 7274.0	...
604249	  695.5	  549.8	 7273.0	...
604250	  695.5	  549.7	 7270.0	...
604251	  695.5	  549.5	 7271.0	...
604252	  695.5	  549.3	 7273.0	...
604253	  695.5	  549.2	 7274.0	...
604254	  695.6	  549.1	 7273.0	...
604255	  695.8	  548.9	 7272.0	...
604256	  696.0	  548.9	 7273.0	...
604257	  696.0	  549.0	 7274.0	...
604258	  696.0	  549.2	 7275.0	...
604259	  696.1	  549.3	 7275.0	...
604260	  696.2	  549.4	 7275.0	...
604261	  696.2	  548.8	 7276.0	...
604262	  696.2	  548.1	 7278.0	...
604263	  696.4	  547.5	 7280.0	...
604264	  696.7	  547.6	 7282.0	...
604265	  697.0	  547.6	 7283.0	...
604266	  697.0	  547.8	 7285.0	...
604267	  697.0	  548.0	 7281.0	...
604268	  697.0	  547.8	 7277.0	...
604269	  696.9	  547.4	 7274.0	...
604270	  696.7	  547.0	 7276.0	...
604271	  696.6	  546.7	 7278.0	...
604272	  696.6	  546.5	 7279.0	...
604273	  696.6	  546.2	 7281.0	...
604274	  696.9	  546.1	 7282.0	...
604275	  697.3	  546.3	 7282.0	...
604276	  697.6	  546.4	 7282.0	...
604277	  697.7	  546.7	 7282.0	...
604278	  697.8	  546.7	 7283.0	...
604279	  697.9	  546.7	 7283.0	...
604280	  697.9	  546.6	 7286.0	...
604281	  697.7	  546.5	 7288.0	...
604282	  697.5	  546.4	 7289.0	...
604283	  697.5	  546.4	 7290.0	...
604284	  697.6	  546.1	 7292.0	...
604285	  697.8	  545.7	 7294.0	...
604286	  697.9	  545.7	 7293.0	...
604287	  698.0	  546.1	 7291.0	...
604288	  698.1	  546.5	 7288.0	...
604289	  698.1	  546.6	 7287.0	...
604290	  698.2	  546.5	 7285.0	...
604291	  698.2	  546.4	 7282.0	...
604292	  698.2	  546.4	 7280.0	...
604293	  698.1	  546.4	 7281.0	...
604294	  698.0	  546.4	 7281.0	...
604295	  698.0	  546.5	 7281.0	...
604296	  698.1	  546.6	 7281.0	...
604297	  698.3	  546.7	 7280.0	...
604298	  698.5	  546.6	 7279.0	...
604299	  698.3	  546.6	 7277.0	...
604300	  698.1	  546.6	 7275.0	...
604301	  697.8	  546.6	 7275.0	...
604302	  697.9	  546.5	 7276.0	...
604303	  698.2	  546.4	 7278.0	...
604304	  698.5	  546.9	 7280.0	...
604305	  698.8	  547.3	 7281.0	...
604306	  698.7	  547.3	 7282.0	...
604307	  698.4	  546.9	 7283.0	...
604308	  698.0	  546.8	 7282.0	...
604309	  697.8	  547.1	 7281.0	...
604310	  698.1	  547.5	 7280.0	...
604311	  698.3	  547.6	 7278.0	...
604312	  698.5	  547.6	 7278.0	...
604313	  698.6	  547.4	 7278.0	...
604314	  698.8	  547.2	 7280.0	...
604315	  698.8	  547.1	 7282.0	...
604316	  698.8	  547.1	 7283.0	...
604317	  698.9	  547.1	 7281.0	...
604318	  699.1	  547.0	 7278.0	...
604319	  699.2	  547.0	 7275.0	...
604320	  699.2	  546.7	 7274.0	...
604321	  698.9	  546.5	 7274.0	...
604322	  698.5	  546.4	 7278.0	...
604323	  698.3	  546.4	 7282.0	...
604324	  698.3	  546.5	 7285.0	...
604325	  698.4	  546.5	 7286.0	...
604326	  698.4	  546.5	 7286.0	...
604327	  698.4	  546.5	 7286.0	...
604328	  698.3	  546.5	 7286.0	...
604329	  698.3	  546.4	 7286.0	...
604330	  698.4	  546.3	 7284.0	...
604331	  698.5	  546.2	 7283.0	...
604332	  698.5	  546.1	 7284.0	...
604333	  698.5	  546.2	 7286.0	...
604334	  698.4	  546.2	 7289.0	...
604335	  698.4	  546.3	 7288.0	...
604336	  698.4	  546.1	 7291.0	...
604337	  698.5	  546.0	 7293.0	...
604338	  698.6	  545.9	 7293.0	...
604339	  698.5	  545.9	 7290.0	...
604340	  698.4	  546.0	 7287.0	...
604341	  698.3	  546.2	 7288.0	...
604342	  698.2	  546.4	 7289.0	...
604343	  698.1	  546.5	 7290.0	...
604344	  697.8	  546.5	 7291.0	...
604345	  696.7	  546.6	 7291.0	...
604346	  695.7	  546.7	 7291.0	...
604347	  694.1	  546.8	 7291.0	...
604348	  693.0	  546.9	 7288.0	...
604349	  691.3	  547.1	 7286.0	...
604350	  690.0	  546.7	 7288.0	...
604351	  689.1	  546.4	 7291.0	...
604352	  689.0	  545.8	 7295.0	...
604353	  689.2	  545.8	 7293.0	...
604354	  689.6	  546.1	 7293.0	...
604355	  689.7	  546.4	 7292.0	...
604356	  689.8	  546.3	 7293.0	...
604357	  689.9	  545.8	 7294.0	...
604358	  690.1	  545.4	 7297.0	...
604359	  690.6	  545.0	 7300.0	...
604360	  691.2	  544.6	 7303.0	...
604361	  691.8	  544.1	 7304.0	...
604362	  692.8	  543.9	 7305.0	...
604363	  693.6	  543.7	 7305.0	...
604364	  694.8	  543.6	 7305.0	...
604365	  695.3	  543.5	 7304.0	...
604366	  695.7	  543.1	 7305.0	...
MSG	604367 0000 _ Number On
604367	  695.7	  542.6	 7307.0	...
604368	  695.7	  542.3	 7308.0	...
604369	  695.7	  542.1	 7310.0	...
604370	  695.8	  542.2	 7311.0	...
604371	  695.8	  542.2	 7313.0	...
604372	  695.7	  542.3	 7313.0	...
604373	  695.5	  542.5	 7314.0	...
604374	  695.4	  542.7	 7313.0	...
604375	  695.4	  542.9	 7313.0	...
604376	  695.5	  542.9	 7315.0	...
604377	  695.7	  542.7	 7317.0	...
604378	  695.8	  542.5	 7319.0	...
604379	  695.8	  542.4	 7319.0	...
604380	  695.3	  542.4	 7317.0	...
604381	  694.9	  542.4	 7313.0	...
604382	  694.5	  542.5	 7309.0	...
604383	  694.5	  542.5	 7307.0	...
604384	  694.3	  542.7	 7309.0	...
604385	  694.2	  542.9	 7311.0	...
604386	  694.1	  543.4	 7312.0	...
604387	  694.1	  543.7	 7313.0	...
604388	  694.2	  543.8	 7314.0	...
604389	  694.2	  543.6	 7314.0	...
604390	  694.1	  543.4	 7314.0	...
604391	  694.2	  543.4	 7314.0	...
604392	  694.2	  543.4	 7314.0	...
604393	  694.3	  543.3	 7314.0	...
604394	  694.3	  543.3	 7314.0	...
604395	  694.4	  543.0	 7314.0	...
604396	  694.5	  542.7	 7313.0	...
604397	  694.6	  542.3	 7313.0	...
604398	  694.7	  542.2	 7314.0	...
604399	  694.7	  542.2	 7316.0	...
604400	  694.6	  542.1	 7318.0	...
604401	  694.4	  542.2	 7318.0	...
604402	  694.3	  542.2	 7319.0	...
604403	  694.3	  541.7	 7321.0	...
604404	  694.3	  541.2	 7322.0	...
604405	  694.2	  540.8	 7319.0	...
604406	  694.1	  541.0	 7315.0	...
604407	  694.1	  541.0	 7312.0	...
604408	  694.2	  541.2	 7312.0	...
604409	  694.3	  541.5	 7309.0	...
604410	  694.3	  541.8	 7306.0	...
604411	  694.3	  542.0	 7304.0	...
604412	  694.1	  541.6	 7307.0	...
604413	  693.8	  541.2	 7309.0	...
604414	  693.6	  540.8	 7310.0	...
604415	  693.6	  540.7	 7311.0	...
604416	  693.5	  540.7	 7312.0	...
604417	  693.5	  540.8	 7312.0	...
604418	  693.6	  540.8	 7312.0	...
604419	  694.0	  540.8	 7311.0	...
604420	  694.2	  540.8	 7310.0	...
604421	  694.4	  540.7	 7309.0	...
604422	  694.3	  540.5	 7309.0	...
604423	  694.3	  540.4	 7309.0	...
604424	  694.3	  540.5	 7308.0	...
604425	  694.0	  540.7	 7308.0	...
604426	  693.6	  540.6	 7308.0	...
604427	  693.3	  540.3	 7310.0	...
604428	  693.5	  539.8	 7312.0	...
604429	  693.8	  540.2	 7312.0	...
604430	  693.9	  540.6	 7310.0	...
604431	  693.9	  541.0	 7309.0	...
604432	  693.9	  541.0	 7310.0	...
604433	  693.7	  541.1	 7311.0	...
604434	  693.5	  541.3	 7311.0	...
604435	  693.3	  541.4	 7311.0	...
604436	  693.7	  541.4	 7310.0	...
604437	  694.1	  541.4	 7310.0	...
604438	  694.3	  541.4	 7312.0	...
604439	  693.9	  541.2	 7313.0	...
604440	  693.5	  541.0	 7314.0	...
604441	  693.2	  540.8	 7314.0	...
604442	  693.3	  541.3	 7312.0	...
604443	  693.5	  541.7	 7310.0	...
604444	  693.8	  542.1	 7307.0	...
604445	  693.9	  541.9	 7307.0	...
604446	  693.8	  541.7	 7307.0	...
604447	  693.7	  541.5	 7307.0	...
604448	  693.6	  541.6	 7307.0	...
604449	  693.6	  541.6	 7309.0	...
604450	  693.6	  541.9	 7310.0	...
604451	  693.6	  542.0	 7311.0	...
604452	  693.6	  542.2	 7311.0	...
604453	  693.6	  542.2	 7311.0	...
604454	  693.7	  542.7	 7310.0	...
604455	  693.9	  543.2	 7308.0	...
604456	  694.1	  543.5	 7307.0	...
604457	  694.2	  543.5	 7306.0	...
604458	  694.2	  543.4	 7307.0	...
604459	  694.1	  543.4	 7308.0	...
604460	  694.1	  543.4	 7307.0	...
604461	  694.1	  543.4	 7305.0	...
604462	  694.2	  543.3	 7305.0	...
604463	  693.9	  543.4	 7307.0	...
604464	  693.6	  543.3	 7308.0	...
604465	  693.7	  543.2	 7306.0	...
604466	  694.0	  543.1	 7305.0	...
604467	  694.4	  543.2	 7302.0	...
604468	  694.5	  543.7	 7302.0	...
604469	  694.4	  544.2	 7302.0	...
604470	  694.3	  544.5	 7305.0	...
604471	  694.1	  544.5	 7308.0	...
604472	  693.9	  544.5	 7311.0	...
604473	  693.9	  544.6	 7310.0	...
604474	  693.8	  544.6	 7309.0	...
604475	  693.9	  544.7	 7309.0	...
604476	  694.0	  544.4	 7308.0	...
604477	  694.0	  544.1	 7306.0	...
604478	  694.0	  543.9	 7305.0	...
604479	  694.0	  544.4	 7304.0	...
604480	  694.1	  544.9	 7303.0	...
604481	  694.4	  545.5	 7303.0	...
604482	  694.6	  545.6	 7300.0	...
604483	  694.6	  545.8	 7298.0	...
604484	  694.4	  545.9	 7296.0	...
604485	  694.2	  546.0	 7297.0	...
604486	  694.2	  546.0	 7298.0	...
604487	  694.2	  545.9	 7298.0	...
604488	  694.1	  545.9	 7297.0	...
604489	  694.1	  546.0	 7301.0	...
604490	  694.3	  545.8	 7304.0	...
604491	  694.6	  545.6	 7308.0	...
604492	  694.6	  545.5	 7307.0	...
604493	  694.4	  545.5	 7306.0	...
604494	  694.2	  545.7	 7304.0	...
604495	  694.3	  545.8	 7302.0	...
604496	  694.4	  545.6	 7302.0	...
604497	  694.6	  545.1	 7303.0	...
604498	  694.7	  544.7	 7304.0	...
604499	  694.8	  544.8	 7304.0	...
604500	  694.8	  544.8	 7302.0	...
604501	  694.8	  545.1	 7301.0	...
604502	  694.9	  545.3	 7303.0	...
604503	  695.1	  545.5	 7305.0	...
604504	  695.2	  545.4	 7307.0	...
604505	  695.3	  545.4	 7307.0	...
604506	  695.2	  545.4	 7308.0	...
604507	  695.2	  545.4	 7308.0	...
604508	  695.1	  545.4	 7306.0	...
604509	  695.2	  545.3	 7303.0	...
604510	  695.3	  545.1	 7302.0	...
604511	  695.0	  545.2	 7300.0	...
604512	  694.8	  545.4	 7298.0	...
604513	  694.5	  545.4	 7297.0	...
604514	  694.6	  545.1	 7299.0	...
604515	  694.6	  544.8	 7300.0	...
604516	  694.5	  544.7	 7300.0	...
604517	  694.4	  544.3	 7298.0	...
604518	  694.3	  543.9	 7297.0	...
604519	  694.3	  543.6	 7295.0	...
604520	  694.3	  543.6	 7295.0	...
604521	  694.3	  543.8	 7295.0	...
604522	  694.3	  544.2	 7295.0	...
604523	  694.4	  544.5	 7296.0	...
604524	  694.5	  544.7	 7297.0	...
604525	  694.8	  544.6	 7298.0	...
604526	  694.9	  544.5	 7298.0	...
604527	  695.0	  544.2	 7297.0	...
604528	  694.9	  544.1	 7296.0	...
604529	  694.9	  544.0	 7294.0	...
604530	  694.9	  544.0	 7293.0	...
604531	  695.0	  544.0	 7292.0	...
604532	  695.0	  544.0	 7292.0	...
604533	  694.9	  544.1	 7293.0	...
604534	  694.7	  544.2	 7294.0	...
604535	  694.5	  543.9	 7294.0	...
604536	  694.3	  543.6	 7294.0	...
604537	  694.3	  543.4	 7294.0	...
604538	  694.4	  543.6	 7298.0	...
604539	  694.5	  543.8	 7302.0	...
604540	  694.5	  543.8	 7304.0	...
604541	  694.6	  543.7	 7302.0	...
604542	  694.5	  543.8	 7300.0	...
604543	  694.3	  543.8	 7299.0	...
604544	  694.3	  543.9	 7298.0	...
604545	  694.4	  543.9	 7298.0	...
604546	  694.5	  543.8	 7298.0	...
604547	  694.5	  543.7	 7298.0	...
604548	  694.6	  543.5	 7299.0	...
604549	  694.6	  543.5	 7299.0	...
604550	  694.6	  543.5	 7299.0	...
604551	  694.6	  543.5	 7299.0	...
604552	  694.4	  543.5	 7300.0	...
604553	  694.3	  543.6	 7301.0	...
604554	  694.4	  543.6	 7302.0	...
604555	  694.6	  543.6	 7302.0	...
604556	  694.8	  543.6	 7303.0	...
604557	  694.6	  543.5	 7305.0	...
604558	  694.4	  543.5	 7305.0	...
604559	  694.5	  543.3	 7305.0	...
604560	  694.9	  543.1	 7304.0	...
604561	  695.2	  543.0	 7304.0	...
604562	  695.1	  543.0	 7305.0	...
604563	  695.0	  542.7	 7307.0	...
604564	  695.0	  542.4	 7308.0	...
604565	  694.9	  542.4	 7306.0	...
604566	  694.8	  542.8	 7306.0	...
604567	  695.0	  543.0	 7306.0	...
604568	  695.1	  543.0	 7306.0	...
604569	  695.2	  543.0	 7305.0	...
604570	  695.2	  542.8	 7305.0	...
604571	  695.1	  542.7	 7306.0	...
604572	  695.1	  542.5	 7306.0	...
604573	  695.2	  542.6	 7306.0	...
604574	  695.2	  542.6	 7306.0	...
604575	  695.3	  542.8	 7305.0	...
604576	  695.4	  543.1	 7305.0	...
604577	  695.6	  543.0	 7304.0	...
604578	  695.6	  542.6	 7304.0	...
604579	  695.5	  542.2	 7304.0	...
604580	  695.3	  542.4	 7304.0	...
604581	  695.2	  542.5	 7304.0	...
604582	  695.3	  542.5	 7305.0	...
604583	  695.4	  542.5	 7305.0	...
604584	  695.4	  542.7	 7305.0	...
604585	  695.2	  542.8	 7306.0	...
604586	  695.1	  542.9	 7306.0	...
604587	  695.0	  542.9	 7306.0	...
604588	  695.0	  542.8	 7306.0	...
604589	  695.1	  542.7	 7307.0	...
604590	  695.5	  542.6	 7307.0	...
604591	  695.7	  542.6	 7307.0	...
604592	  696.1	  542.4	 7306.0	...
604593	  696.2	  542.2	 7303.0	...
604594	  696.3	  542.0	 7301.0	...
604595	  696.2	  541.9	 7303.0	...
604596	  695.9	  541.9	 7306.0	...
604597	  695.6	  542.1	 7307.0	...
604598	  695.3	  542.3	 7304.0	...
604599	  695.3	  542.4	 7303.0	...
604600	  695.2	  542.3	 7303.0	...
604601	  695.2	  542.3	 7303.0	...
604602	  695.2	  542.0	 7303.0	...
604603	  695.2	  541.7	 7303.0	...
604604	  695.2	  541.4	 7306.0	...
604605	  695.2	  541.5	 7307.0	...
604606	  695.2	  541.7	 7309.0	...
604607	  695.2	  541.8	 7309.0	...
604608	  695.2	  541.9	 7309.0	...
604609	  695.3	  541.9	 7309.0	...
604610	  695.5	  541.8	 7309.0	...
604611	  695.8	  541.7	 7307.0	...
604612	  695.8	  541.6	 7307.0	...
604613	  695.8	  541.4	 7308.0	...
604614	  695.8	  541.2	 7306.0	...
604615	  695.7	  541.1	 7304.0	...
604616	  695.7	  541.1	 7302.0	...
604617	  695.7	  541.1	 7302.0	...
604618	  695.6	  541.2	 7303.0	...
604619	  695.5	  541.4	 7303.0	...
604620	  695.3	  541.7	 7303.0	...
604621	  695.3	  542.0	 7303.0	...
604622	  695.3	  542.3	 7303.0	...
604623	  695.4	  542.3	 7303.0	...
604624	  695.5	  542.4	 7303.0	...
604625	  695.6	  542.5	 7304.0	...
604626	  695.6	  542.5	 7305.0	...
604627	  695.5	  542.6	 7306.0	...
604628	  695.4	  542.6	 7306.0	...
604629	  695.2	  542.7	 7307.0	...
604630	  695.0	  542.6	 7308.0	...
604631	  694.8	  542.6	 7309.0	...
604632	  694.7	  542.6	 7309.0	...
604633	  694.6	  542.6	 7308.0	...
604634	  694.9	  542.7	 7309.0	...
604635	  695.2	  542.8	 7310.0	...
604636	  695.4	  542.9	 7310.0	...
604637	  695.4	  543.1	 7310.0	...
604638	  695.3	  543.2	 7306.0	...
604639	  695.0	  543.4	 7302.0	...
604640	  694.7	  543.5	 7299.0	...
604641	  694.4	  543.6	 7299.0	...
604642	  694.4	  543.7	 7300.0	...
604643	  694.4	  543.5	 7300.0	...
604644	  694.4	  543.3	 7300.0	...
604645	  694.5	  543.1	 7301.0	...
604646	  694.6	  542.9	 7302.0	...
604647	  694.6	  543.0	 7304.0	...
604648	  694.9	  543.1	 7305.0	...
604649	  695.1	  543.2	 7307.0	...
604650	  695.2	  543.3	 7309.0	...
604651	  695.1	  543.4	 7310.0	...
604652	  695.0	  543.4	 7309.0	...
604653	  695.1	  543.4	 7308.0	...
604654	  695.1	  543.4	 7308.0	...
604655	  695.1	  543.4	 7308.0	...
604656	  695.0	  543.5	 7308.0	...
604657	  695.0	  543.6	 7308.0	...
604658	  694.9	  543.8	 7308.0	...
604659	  694.7	  543.8	 7308.0	...
604660	  694.5	  543.8	 7305.0	...
604661	  694.3	  543.6	 7303.0	...
604662	  694.3	  543.4	 7301.0	...
604663	  694.5	  543.5	 7303.0	...
604664	  694.7	  543.7	 7303.0	...
604665	  694.8	  544.0	 7301.0	...
604666	  694.7	  544.0	 7303.0	...
604667	  694.7	  544.1	 7306.0	...
604668	  694.7	  544.3	 7307.0	...
604669	  694.7	  544.4	 7306.0	...
604670	  694.7	  544.7	 7305.0	...
604671	  694.7	  544.8	 7303.0	...
604672	  694.6	  544.5	 7301.0	...
604673	  694.7	  544.1	 7299.0	...
604674	  694.7	  543.6	 7300.0	...
604675	  694.7	  543.5	 7301.0	...
604676	  694.8	  543.4	 7303.0	...
604677	  695.0	  543.4	 7304.0	...
604678	  695.2	  543.6	 7304.0	...
604679	  695.3	  543.8	 7303.0	...
604680	  695.4	  543.8	 7302.0	...
604681	  695.5	  543.8	 7302.0	...
604682	  695.4	  543.9	 7302.0	...
604683	  695.3	  543.9	 7303.0	...
MSG	604684 0000 _ Number Off
604684	  695.4	  543.9	 7305.0	...
604685	  695.5	  543.8	 7306.0	...
604686	  695.5	  543.7	 7306.0	...
604687	  695.5	  543.4	 7306.0	...
604688	  695.5	  543.2	 7307.0	...
604689	  695.5	  543.1	 7307.0	...
604690	  695.7	  543.2	 7310.0	...
604691	  695.9	  543.2	 7312.0	...
604692	  695.6	  543.3	 7313.0	...
604693	  695.2	  543.5	 7312.0	...
604694	  694.9	  543.4	 7311.0	...
604695	  695.1	  543.1	 7312.0	...
604696	  695.4	  542.8	 7312.0	...
604697	  695.7	  542.8	 7313.0	...
604698	  696.1	  542.7	 7314.0	...
604699	  696.2	  542.6	 7314.0	...
604700	  696.1	  542.7	 7313.0	...
604701	  696.0	  542.7	 7312.0	...
604702	  695.9	  542.7	 7311.0	...
604703	  695.9	  542.6	 7312.0	...
604704	  695.7	  542.9	 7315.0	...
604705	  695.6	  543.2	 7316.0	...
604706	  695.6	  543.3	 7317.0	...
604707	  695.6	  543.0	 7317.0	...
604708	  695.7	  543.0	 7317.0	...
604709	  695.9	  543.0	 7316.0	...
604710	  696.1	  543.0	 7316.0	...
604711	  696.2	  543.1	 7315.0	...
604712	  696.1	  543.2	 7314.0	...
604713	  696.1	  543.4	 7313.0	...
604714	  696.0	  543.5	 7312.0	...
604715	  696.1	  543.5	 7314.0	...
604716	  696.1	  543.6	 7318.0	...
604717	  696.3	  543.7	 7321.0	...
604718	  696.5	  543.8	 7321.0	...
604719	  696.5	  543.8	 7322.0	...
604720	  696.3	  543.6	 7323.0	...
604721	  696.1	  543.4	 7320.0	...
604722	  696.1	  543.3	 7317.0	...
604723	  696.2	  543.4	 7312.0	...
604724	  696.3	  543.5	 7311.0	...
604725	  696.3	  543.7	 7309.0	...
604726	  696.3	  543.7	 7313.0	...
604727	  696.2	  543.3	 7317.0	...
604728	  696.1	  542.9	 7321.0	...
604729	  696.0	  542.7	 7321.0	...
604730	  695.9	  542.8	 7321.0	...
604731	  695.8	  543.0	 7320.0	...
604732	  695.8	  543.1	 7319.0	...
604733	  696.1	  543.2	 7321.0	...
604734	  696.5	  543.2	 7325.0	...
604735	  696.6	  543.0	 7329.0	...
604736	  696.3	  542.8	 7329.0	...
604737	  695.9	  542.7	 7328.0	...
604738	  695.9	  542.6	 7328.0	...
604739	  695.8	  542.6	 7329.0	...
604740	  695.7	  542.9	 7332.0	...
604741	  695.7	  542.9	 7333.0	...
604742	  695.8	  543.0	 7333.0	...
604743	  695.8	  542.9	 7333.0	...
604744	  695.6	  543.1	 7328.0	...
604745	  694.9	  543.3	 7323.0	...
EFIX R   601592	604745	3154	  698.4	  533.2	   7114
SSACC R  604746
604746	  693.9	  543.7	 7317.0	...
604747	  692.3	  544.5	 7317.0	...
604748	  690.2	  545.6	 7316.0	...
604749	  687.6	  546.8	 7317.0	...
604750	  684.9	  547.7	 7316.0	...
604751	  682.2	  549.2	 7316.0	...
604752	  680.0	  550.7	 7318.0	...
604753	  678.0	  551.9	 7321.0	...
ESACC R  604746	604753	8	  693.9	  543.7	  678.0	  551.9	   0.38	     49
SFIX R   604754
604754	  676.5	  552.1	 7326.0	...
604755	  675.4	  552.6	 7327.0	...
604756	  674.8	  553.1	 7328.0	...
604757	  674.6	  553.8	 7329.0	...
604758	  675.1	  554.1	 7330.0	...
604759	  675.9	  554.3	 7333.0	...
604760	  676.8	  554.1	 7337.0	...
604761	  678.0	  553.9	 7342.0	...
604762	  679.0	  553.7	 7341.0	...
604763	  679.8	  553.5	 7337.0	...
604764	  680.0	  553.4	 7334.0	...
604765	  680.1	  552.8	 7333.0	...
604766	  680.3	  552.3	 7330.0	...
604767	  680.9	  551.8	 7328.0	...
604768	  681.4	  551.2	 7327.0	...
604769	  681.9	  550.5	 7329.0	...
604770	  682.1	  549.5	 7331.0	...
604771	  682.5	  549.1	 7330.0	...
604772	  683.0	  549.0	 7328.0	...
604773	  683.3	  549.3	 7329.0	...
604774	  683.4	  549.6	 7331.0	...
604775	  683.3	  549.6	 7334.0	...
604776	  683.2	  549.6	 7334.0	...
604777	  683.2	  549.6	 7334.0	...
604778	  682.8	  549.7	 7334.0	...
604779	  682.5	  549.8	 7333.0	...
604780	  682.1	  550.0	 7332.0	...
604781	  682.1	  549.7	 7335.0	...
604782	  682.0	  549.3	 7339.0	...
604783	  682.1	  549.0	 7342.0	...
604784	  682.2	  549.0	 7339.0	...
604785	  681.9	  548.9	 7337.0	...
604786	  681.6	  548.8	 7335.0	...
604787	  681.3	  548.7	 7335.0	...
604788	  681.4	  548.5	 7335.0	...
604789	  681.4	  548.3	 7337.0	...
604790	  681.2	  548.2	 7338.0	...
604791	  681.0	  548.2	 7340.0	...
604792	  680.9	  548.3	 7339.0	...
604793	  681.0	  548.5	 7344.0	...
604794	  681.2	  548.6	 7350.0	...
604795	  681.3	  548.7	 7355.0	...
604796	  681.4	  548.7	 7353.0	...
604797	  681.4	  548.7	 7351.0	...
604798	  681.3	  548.7	 7351.0	...
604799	  681.3	  548.9	 7349.0	...
604800	  681.2	  549.1	 7348.0	...
604801	  681.1	  549.0	 7349.0	...
604802	  681.1	  548.7	 7352.0	...
604803	  681.2	  548.4	 7355.0	...
604804	  681.2	  548.6	 7355.0	...
604805	  681.3	  548.9	 7355.0	...
604806	  681.2	  549.2	 7355.0	...
604807	  681.2	  549.5	 7356.0	...
604808	  681.2	  549.5	 7358.0	...
604809	  681.2	  549.4	 7359.0	...
604810	  681.2	  549.2	 7360.0	...
604811	  681.2	  548.9	 7359.0	...
604812	  681.2	  548.9	 7358.0	...
604813	  681.3	  548.9	 7356.0	...
604814	  681.4	  549.1	 7355.0	...
604815	  681.5	  549.6	 7355.0	...
604816	  681.6	  550.0	 7355.0	...
604817	  681.6	  549.8	 7355.0	...
604818	  681.5	  549.5	 7358.0	...
604819	  681.6	  549.5	 7359.0	...
604820	  681.7	  549.9	 7359.0	...
604821	  681.9	  550.4	 7358.0	...
604822	  681.9	  550.6	 7359.0	...
604823	  682.0	  550.7	 7361.0	...
604824	  682.0	  550.6	 7362.0	...
604825	  681.9	  550.3	 7363.0	...
604826	  681.8	  550.0	 7365.0	...
604827	  681.7	  549.8	 7367.0	...
604828	  681.8	  550.0	 7367.0	...
604829	  681.8	  550.2	 7366.0	...
604830	  682.0	  550.4	 7364.0	...
604831	  682.3	  550.5	 7363.0	...
604832	  682.5	  550.5	 7363.0	...
604833	  682.4	  550.5	 7365.0	...
604834	  682.4	  550.4	 7367.0	...
604835	  682.4	  550.4	 7367.0	...
604836	  682.5	  550.4	 7364.0	...
604837	  682.3	  550.6	 7362.0	...
604838	  681.9	  550.8	 7363.0	...
604839	  681.4	  551.0	 7365.0	...
604840	  681.4	  550.7	 7367.0	...
604841	  681.6	  550.6	 7370.0	...
604842	  681.8	  550.6	 7371.0	...
604843	  681.7	  550.7	 7371.0	...
604844	  681.5	  550.8	 7371.0	...
604845	  681.4	  550.8	 7370.0	...
604846	  681.3	  550.9	 7370.0	...
604847	  681.3	  551.0	 7370.0	...
604848	  681.3	  551.0	 7370.0	...
604849	  681.3	  550.7	 7370.0	...
604850	  681.3	  550.3	 7370.0	...
604851	  681.3	  550.1	 7373.0	...
604852	  681.3	  549.9	 7375.0	...
604853	  681.4	  549.8	 7375.0	...
604854	  681.4	  549.9	 7373.0	...
604855	  681.4	  550.0	 7370.0	...
604856	  681.4	  550.1	 7370.0	...
604857	  681.6	  550.0	 7371.0	...
604858	  681.7	  549.9	 7373.0	...
604859	  681.7	  549.8	 7375.0	...
604860	  681.6	  549.8	 7376.0	...
604861	  681.5	  549.7	 7375.0	...
604862	  681.4	  549.6	 7375.0	...
604863	  681.4	  549.5	 7372.0	...
604864	  681.4	  549.4	 7368.0	...
604865	  681.4	  549.3	 7365.0	...
604866	  681.4	  549.5	 7365.0	...
604867	  681.4	  549.8	 7366.0	...
604868	  681.8	  549.9	 7366.0	...
604869	  682.3	  549.8	 7367.0	...
604870	  682.6	  549.7	 7367.0	...
604871	  682.4	  549.8	 7366.0	...
604872	  682.2	  549.9	 7365.0	...
604873	  682.2	  549.9	 7364.0	...
604874	  682.2	  550.0	 7364.0	...
604875	  682.1	  549.9	 7364.0	...
604876	  681.9	  549.9	 7363.0	...
604877	  681.6	  549.9	 7362.0	...
604878	  681.4	  549.9	 7361.0	...
604879	  681.1	  550.0	 7360.0	...
604880	  681.0	  550.1	 7358.0	...
604881	  681.1	  550.4	 7356.0	...
604882	  681.3	  550.7	 7357.0	...
604883	  681.5	  551.0	 7359.0	...
604884	  681.6	  551.1	 7363.0	...
MSG	604885 0000 _ Number On
604885	  681.5	  551.1	 7364.0	...
604886	  681.7	  551.0	 7366.0	...
604887	  682.0	  550.9	 7366.0	...
604888	  682.3	  551.1	 7366.0	...
604889	  682.4	  551.3	 7365.0	...
604890	  682.4	  551.5	 7366.0	...
604891	  682.3	  551.6	 7368.0	...
604892	  682.3	  551.8	 7369.0	...
604893	  682.2	  552.0	 7369.0	...
604894	  682.1	  552.1	 7368.0	...
604895	  682.0	  552.0	 7367.0	...
604896	  681.9	  551.4	 7366.0	...
604897	  681.7	  551.0	 7365.0	...
604898	  681.5	  550.5	 7365.0	...
604899	  681.7	  550.4	 7367.0	...
604900	  681.9	  550.6	 7369.0	...
604901	  681.8	  551.0	 7368.0	...
604902	  681.5	  551.4	 7366.0	...
604903	  681.3	  551.4	 7362.0	...
604904	  681.5	  551.3	 7361.0	...
604905	  681.6	  551.6	 7361.0	...
604906	  681.4	  552.0	 7361.0	...
604907	  681.3	  552.3	 7361.0	...
604908	  681.3	  552.2	 7360.0	...
604909	  681.3	  552.0	 7360.0	...
604910	  681.3	  552.0	 7360.0	...
604911	  681.4	  552.0	 7361.0	...
604912	  681.5	  552.1	 7365.0	...
604913	  681.6	  552.1	 7370.0	...
604914	  681.9	  552.0	 7373.0	...
604915	  682.1	  552.0	 7374.0	...
604916	  682.1	  551.6	 7375.0	...
604917	  681.8	  551.3	 7377.0	...
604918	  681.7	  551.3	 7379.0	...
604919	  681.7	  551.6	 7377.0	...
604920	  681.8	  551.9	 7376.0	...
604921	  681.8	  552.0	 7374.0	...
604922	  681.8	  552.1	 7375.0	...
604923	  681.8	  552.2	 7375.0	...
604924	  681.7	  552.3	 7375.0	...
604925	  681.7	  552.2	 7376.0	...
604926	  681.6	  552.1	 7380.0	...
604927	  681.5	  552.2	 7384.0	...
604928	  681.4	  552.4	 7385.0	...
604929	  681.3	  552.6	 7384.0	...
604930	  681.3	  552.7	 7385.0	...
604931	  681.3	  552.9	 7387.0	...
604932	  681.2	  553.2	 7388.0	...
604933	  681.1	  552.9	 7386.0	...
604934	  681.2	  552.3	 7386.0	...
604935	  681.4	  551.6	 7388.0	...
604936	  681.4	  551.4	 7391.0	...
604937	  681.3	  551.4	 7394.0	...
604938	  681.2	  551.4	 7395.0	...
604939	  681.3	  551.7	 7396.0	...
604940	  681.4	  552.0	 7395.0	...
604941	  681.5	  552.3	 7392.0	...
604942	  681.5	  552.1	 7390.0	...
604943	  681.3	  552.0	 7389.0	...
604944	  681.2	  552.0	 7387.0	...
604945	  681.1	  551.8	 7384.0	...
604946	  680.7	  551.7	 7385.0	...
604947	  680.4	  551.6	 7389.0	...
604948	  680.5	  551.5	 7393.0	...
604949	  681.0	  551.3	 7392.0	...
604950	  681.5	  551.1	 7392.0	...
604951	  681.5	  551.1	 7391.0	...
604952	  681.6	  551.3	 7391.0	...
604953	  681.7	  551.6	 7389.0	...
604954	  681.7	  551.5	 7388.0	...
604955	  681.4	  551.2	 7389.0	...
604956	  681.3	  550.9	 7392.0	...
604957	  681.3	  551.2	 7394.0	...
604958	  681.4	  551.4	 7395.0	...
604959	  681.3	  551.4	 7393.0	...
604960	  681.0	  551.3	 7392.0	...
604961	  681.0	  551.2	 7392.0	...
604962	  681.2	  551.2	 7392.0	...
604963	  681.4	  551.2	 7393.0	...
604964	  681.4	  551.2	 7394.0	...
604965	  681.3	  551.3	 7393.0	...
604966	  681.3	  551.3	 7392.0	...
604967	  681.4	  551.4	 7391.0	...
604968	  681.6	  551.4	 7392.0	...
604969	  681.4	  551.2	 7392.0	...
604970	  681.1	  550.6	 7393.0	...
604971	  680.8	  550.1	 7395.0	...
604972	  680.7	  550.0	 7396.0	...
604973	  680.7	  550.0	 7395.0	...
604974	  680.8	  550.0	 7394.0	...
604975	  680.8	  549.9	 7396.0	...
604976	  680.8	  549.8	 7398.0	...
604977	  680.8	  549.8	 7400.0	...
604978	  680.8	  549.6	 7401.0	...
604979	  680.8	  549.2	 7402.0	...
604980	  680.8	  548.8	 7403.0	...
604981	  680.8	  548.7	 7405.0	...
604982	  680.9	  548.9	 7407.0	...
604983	  680.9	  549.4	 7407.0	...
604984	  680.8	  549.6	 7406.0	...
604985	  680.7	  549.9	 7406.0	...
604986	  680.7	  550.0	 7405.0	...
604987	  680.7	  550.1	 7405.0	...
604988	  680.9	  550.0	 7407.0	...
604989	  681.0	  549.9	 7408.0	...
604990	  680.9	  550.3	 7410.0	...
604991	  680.5	  550.8	 7410.0	...
604992	  680.2	  551.3	 7410.0	...
604993	  680.2	  551.2	 7410.0	...
604994	  680.2	  551.2	 7411.0	...
604995	  680.1	  551.2	 7412.0	...
604996	  680.0	  551.3	 7413.0	...
604997	  680.0	  551.5	 7414.0	...
604998	  680.1	  551.6	 7414.0	...
604999	  680.2	  551.7	 7415.0	...
605000	  680.3	  551.8	 7415.0	...
605001	  680.3	  551.9	 7414.0	...
605002	  680.2	  552.0	 7414.0	...
605003	  680.2	  551.9	 7414.0	...
605004	  680.1	  552.1	 7415.0	...
605005	  680.2	  552.3	 7415.0	...
605006	  680.2	  551.8	 7414.0	...
605007	  680.2	  551.2	 7414.0	...
605008	  680.1	  550.6	 7413.0	...
605009	  680.1	  550.6	 7417.0	...
605010	  680.1	  550.6	 7419.0	...
605011	  680.1	  550.5	 7421.0	...
605012	  680.2	  550.8	 7418.0	...
605013	  680.3	  551.3	 7415.0	...
605014	  680.5	  551.8	 7413.0	...
605015	  680.4	  551.6	 7412.0	...
605016	  680.3	  551.4	 7411.0	...
605017	  680.3	  551.2	 7412.0	...
605018	  680.3	  551.4	 7411.0	...
605019	  680.6	  551.4	 7409.0	...
605020	  680.8	  551.4	 7408.0	...
605021	  681.1	  551.5	 7408.0	...
605022	  681.0	  551.3	 7409.0	...
605023	  681.0	  551.1	 7409.0	...
605024	  681.0	  551.0	 7409.0	...
605025	  680.9	  551.1	 7409.0	...
605026	  680.8	  551.3	 7409.0	...
605027	  680.8	  551.5	 7409.0	...
605028	  681.0	  551.7	 7408.0	...
605029	  681.2	  551.7	 7405.0	...
605030	  681.2	  551.7	 7403.0	...
605031	  681.3	  551.7	 7399.0	...
605032	  681.3	  551.6	 7398.0	...
605033	  681.5	  551.5	 7396.0	...
605034	  681.7	  551.6	 7394.0	...
605035	  681.5	  551.7	 7393.0	...
605036	  681.1	  551.7	 7395.0	...
605037	  680.7	  551.6	 7398.0	...
605038	  680.7	  551.6	 7398.0	...
605039	  680.8	  552.0	 7395.0	...
605040	  680.8	  552.3	 7392.0	...
605041	  680.8	  552.2	 7392.0	...
605042	  680.8	  551.9	 7392.0	...
605043	  680.7	  551.5	 7390.0	...
605044	  680.9	  551.6	 7390.0	...
605045	  681.0	  551.6	 7389.0	...
605046	  681.2	  551.5	 7391.0	...
605047	  681.3	  551.6	 7391.0	...
605048	  681.4	  551.7	 7390.0	...
605049	  681.3	  551.9	 7391.0	...
605050	  681.3	  552.0	 7394.0	...
605051	  681.3	  552.2	 7397.0	...
605052	  681.3	  552.4	 7398.0	...
605053	  681.1	  552.5	 7398.0	...
605054	  680.9	  552.5	 7399.0	...
605055	  680.8	  552.6	 7399.0	...
605056	  680.8	  552.3	 7399.0	...
605057	  680.9	  552.0	 7399.0	...
605058	  680.9	  552.1	 7399.0	...
605059	  680.8	  552.4	 7399.0	...
605060	  681.0	  552.3	 7398.0	...
605061	  681.1	  551.9	 7398.0	...
605062	  681.2	  551.5	 7398.0	...
605063	  681.2	  551.5	 7398.0	...
605064	  681.3	  551.5	 7398.0	...
605065	  681.3	  551.5	 7398.0	...
605066	  681.3	  551.6	 7398.0	...
605067	  681.4	  551.8	 7397.0	...
605068	  681.3	  552.0	 7397.0	...
605069	  681.1	  552.2	 7397.0	...
605070	  680.9	  552.3	 7400.0	...
605071	  680.8	  552.3	 7403.0	...
605072	  680.8	  552.3	 7406.0	...
605073	  680.7	  552.3	 7407.0	...
605074	  680.7	  552.4	 7405.0	...
605075	  680.6	  552.6	 7404.0	...
605076	  680.6	  552.7	 7402.0	...
605077	  680.5	  552.6	 7403.0	...
605078	  680.4	  552.5	 7403.0	...
605079	  680.1	  552.5	 7404.0	...
605080	  679.8	  552.4	 7405.0	...
605081	  679.6	  552.3	 7406.0	...
605082	  679.5	  552.4	 7405.0	...
605083	  679.5	  552.7	 7403.0	...
605084	  679.5	  553.0	 7401.0	...
605085	  679.6	  553.2	 7400.0	...
605086	  679.6	  553.1	 7400.0	...
605087	  679.5	  553.1	 7399.0	...
605088	  679.5	  553.0	 7400.0	...
605089	  679.5	  552.6	 7401.0	...
605090	  679.4	  552.3	 7403.0	...
605091	  679.4	  551.9	 7403.0	...
605092	  679.3	  551.9	 7403.0	...
605093	  679.2	  552.0	 7403.0	...
605094	  679.2	  552.2	 7403.0	...
605095	  679.3	  552.3	 7404.0	...
605096	  679.4	  552.2	 7405.0	...
605097	  679.4	  552.2	 7407.0	...
605098	  679.2	  552.1	 7407.0	...
605099	  679.3	  551.9	 7407.0	...
605100	  679.4	  551.8	 7408.0	...
605101	  679.6	  551.6	 7408.0	...
605102	  679.6	  551.5	 7408.0	...
605103	  679.8	  551.4	 7408.0	...
605104	  680.0	  551.3	 7408.0	...
605105	  680.2	  551.5	 7408.0	...
605106	  680.4	  551.7	 7408.0	...
605107	  680.6	  551.8	 7406.0	...
605108	  680.7	  551.8	 7402.0	...
605109	  680.8	  551.7	 7398.0	...
605110	  680.9	  551.7	 7399.0	...
605111	  681.0	  551.7	 7403.0	...
605112	  681.0	  551.5	 7406.0	...
605113	  680.9	  551.3	 7403.0	...
605114	  680.9	  551.1	 7401.0	...
605115	  680.8	  550.7	 7400.0	...
605116	  680.8	  550.2	 7400.0	...
605117	  680.8	  550.0	 7400.0	...
605118	  680.8	  550.3	 7401.0	...
605119	  680.8	  550.6	 7401.0	...
605120	  680.9	  550.6	 7401.0	...
605121	  680.9	  550.7	 7400.0	...
605122	  681.0	  550.7	 7399.0	...
605123	  681.0	  550.9	 7398.0	...
605124	  681.0	  551.2	 7396.0	...
605125	  681.2	  551.4	 7395.0	...
605126	  681.4	  551.3	 7395.0	...
605127	  681.7	  551.0	 7398.0	...
605128	  681.8	  550.8	 7402.0	...
605129	  682.0	  550.6	 7405.0	...
605130	  682.0	  550.6	 7405.0	...
605131	  681.8	  550.3	 7402.0	...
605132	  681.5	  550.1	 7403.0	...
605133	  681.3	  549.9	 7405.0	...
605134	  681.0	  550.0	 7408.0	...
605135	  680.7	  550.2	 7409.0	...
605136	  680.8	  550.4	 7410.0	...
605137	  680.9	  550.4	 7412.0	...
605138	  681.1	  550.5	 7413.0	...
605139	  681.0	  550.4	 7413.0	...
605140	  681.0	  550.2	 7411.0	...
605141	  681.1	  549.9	 7409.0	...
605142	  681.1	  549.9	 7407.0	...
605143	  681.0	  549.9	 7406.0	...
605144	  680.9	  549.8	 7404.0	...
605145	  680.9	  549.7	 7402.0	...
605146	  681.1	  549.7	 7401.0	...
605147	  681.3	  549.7	 7401.0	...
605148	  681.3	  549.7	 7404.0	...
605149	  681.0	  549.7	 7406.0	...
605150	  680.7	  549.5	 7410.0	...
605151	  680.5	  549.3	 7412.0	...
605152	  680.5	  549.1	 7414.0	...
605153	  680.4	  549.1	 7414.0	...
605154	  680.6	  549.0	 7414.0	...
605155	  680.8	  549.0	 7413.0	...
605156	  680.9	  548.9	 7412.0	...
605157	  680.7	  548.9	 7411.0	...
605158	  680.8	  549.0	 7411.0	...
605159	  680.9	  549.1	 7411.0	...
605160	  681.1	  549.1	 7411.0	...
605161	  681.1	  549.1	 7411.0	...
605162	  681.0	  549.1	 7411.0	...
605163	  681.0	  549.1	 7410.0	...
605164	  680.9	  549.1	 7410.0	...
605165	  680.9	  549.4	 7408.0	...
605166	  680.9	  549.7	 7406.0	...
605167	  680.8	  550.1	 7404.0	...
605168	  680.7	  550.4	 7403.0	...
605169	  680.7	  550.7	 7406.0	...
605170	  680.7	  550.4	 7409.0	...
605171	  680.7	  550.0	 7413.0	...
605172	  680.6	  549.5	 7412.0	...
605173	  680.5	  549.4	 7411.0	...
605174	  680.4	  548.6	 7409.0	...
605175	  680.5	  547.8	 7408.0	...
605176	  680.8	  546.8	 7408.0	...
605177	  681.1	  546.2	 7410.0	...
605178	  681.2	  545.4	 7412.0	...
605179	  681.1	  544.9	 7410.0	...
605180	  680.9	  544.4	 7407.0	...
605181	  680.8	  543.9	 7403.0	...
605182	  680.8	  543.5	 7403.0	...
605183	  680.8	  543.6	 7408.0	...
605184	  681.0	  543.7	 7412.0	...
605185	  681.4	  543.9	 7413.0	...
605186	  681.8	  543.9	 7410.0	...
605187	  681.9	  543.9	 7408.0	...
605188	  681.7	  543.9	 7409.0	...
605189	  681.4	  543.9	 7411.0	...
605190	  681.2	  544.2	 7409.0	...
605191	  681.0	  544.6	 7406.0	...
605192	  680.8	  545.0	 7403.0	...
605193	  680.9	  544.8	 7402.0	...
605194	  681.0	  544.8	 7402.0	...
605195	  681.1	  544.9	 7401.0	...
605196	  681.0	  544.9	 7404.0	...
605197	  680.8	  544.9	 7407.0	...
MSG	605198 0000 _ Number Off
605198	  680.7	  544.9	 7410.0	...
605199	  680.7	  544.9	 7410.0	...
605200	  680.8	  544.8	 7410.0	...
605201	  680.8	  544.8	 7414.0	...
605202	  680.7	  544.7	 7419.0	...
605203	  680.8	  544.8	 7420.0	...
605204	  680.8	  544.8	 7416.0	...
605205	  680.7	  544.5	 7412.0	...
605206	  680.7	  544.2	 7415.0	...
605207	  680.6	  543.6	 7421.0	...
605208	  680.5	  543.4	 7426.0	...
605209	  680.3	  543.1	 7426.0	...
605210	  680.2	  543.1	 7424.0	...
605211	  680.0	  543.1	 7421.0	...
605212	  680.0	  543.2	 7420.0	...
605213	  680.0	  543.0	 7419.0	...
605214	  680.0	  542.9	 7418.0	...
605215	  680.3	  542.7	 7416.0	...
605216	  680.5	  542.6	 7415.0	...
605217	  680.7	  542.8	 7416.0	...
605218	  680.6	  543.0	 7418.0	...
605219	  680.4	  543.0	 7419.0	...
605220	  680.2	  542.7	 7418.0	...
605221	  680.0	  542.5	 7414.0	...
605222	  680.1	  542.5	 7415.0	...
605223	  680.4	  542.5	 7418.0	...
605224	  680.7	  542.5	 7423.0	...
605225	  680.7	  542.6	 7423.0	...
605226	  680.6	  542.7	 7423.0	...
605227	  680.5	  542.8	 7422.0	...
605228	  680.6	  542.7	 7422.0	...
605229	  680.8	  542.5	 7423.0	...
605230	  680.9	  542.3	 7424.0	...
605231	  680.9	  542.2	 7420.0	...
605232	  680.9	  542.3	 7416.0	...
605233	  680.8	  542.4	 7416.0	...
605234	  680.7	  542.5	 7420.0	...
605235	  680.6	  542.4	 7423.0	...
605236	  680.5	  542.3	 7420.0	...
605237	  680.6	  542.2	 7418.0	...
605238	  680.7	  542.3	 7416.0	...
605239	  680.8	  542.2	 7415.0	...
605240	  680.6	  542.2	 7416.0	...
605241	  680.3	  542.4	 7418.0	...
605242	  680.3	  542.5	 7418.0	...
605243	  680.5	  542.7	 7417.0	...
605244	  680.7	  542.8	 7418.0	...
605245	  680.7	  542.9	 7419.0	...
605246	  680.7	  542.9	 7421.0	...
605247	  680.7	  542.7	 7422.0	...
605248	  680.5	  542.8	 7424.0	...
605249	  680.4	  543.0	 7426.0	...
605250	  680.4	  543.2	 7426.0	...
605251	  680.6	  543.2	 7427.0	...
605252	  680.8	  543.1	 7427.0	...
605253	  680.9	  543.2	 7425.0	...
605254	  680.8	  543.7	 7420.0	...
605255	  680.8	  544.2	 7417.0	...
605256	  680.9	  544.5	 7414.0	...
605257	  681.0	  544.5	 7413.0	...
605258	  680.9	  544.5	 7411.0	...
605259	  680.8	  544.5	 7410.0	...
605260	  680.8	  544.7	 7409.0	...
605261	  680.9	  544.8	 7408.0	...
605262	  681.0	  545.0	 7409.0	...
605263	  681.2	  545.1	 7411.0	...
605264	  681.5	  545.6	 7413.0	...
605265	  681.6	  546.1	 7413.0	...
605266	  681.5	  546.5	 7412.0	...
605267	  681.2	  546.5	 7411.0	...
605268	  681.1	  546.5	 7411.0	...
605269	  681.0	  546.6	 7413.0	...
605270	  681.0	  546.6	 7412.0	...
605271	  681.1	  546.5	 7411.0	...
605272	  681.1	  546.4	 7412.0	...
605273	  681.2	  546.6	 7415.0	...
605274	  681.3	  547.2	 7417.0	...
605275	  681.6	  547.7	 7415.0	...
605276	  681.9	  548.0	 7413.0	...
605277	  682.3	  548.0	 7413.0	...
605278	  682.5	  547.9	 7413.0	...
605279	  682.2	  547.9	 7411.0	...
605280	  681.9	  547.9	 7409.0	...
605281	  681.6	  547.9	 7409.0	...
605282	  681.8	  547.9	 7411.0	...
605283	  681.9	  548.1	 7413.0	...
605284	  682.0	  548.3	 7414.0	...
605285	  682.1	  548.6	 7415.0	...
605286	  682.3	  548.7	 7415.0	...
605287	  682.5	  548.8	 7414.0	...
605288	  682.6	  548.8	 7412.0	...
605289	  682.5	  548.8	 7410.0	...
605290	  682.4	  549.0	 7409.0	...
605291	  682.2	  549.2	 7409.0	...
605292	  682.2	  549.4	 7408.0	...
605293	  682.1	  549.5	 7408.0	...
605294	  682.2	  549.5	 7406.0	...
605295	  682.2	  549.6	 7404.0	...
605296	  682.3	  549.7	 7402.0	...
605297	  682.4	  549.9	 7400.0	...
605298	  682.5	  550.0	 7399.0	...
605299	  682.5	  550.0	 7399.0	...
605300	  682.5	  549.9	 7399.0	...
605301	  682.4	  549.8	 7399.0	...
605302	  682.3	  549.8	 7400.0	...
605303	  682.2	  549.8	 7399.0	...
605304	  682.2	  550.2	 7399.0	...
605305	  682.2	  550.6	 7401.0	...
605306	  682.3	  551.0	 7403.0	...
605307	  682.4	  551.1	 7406.0	...
605308	  682.6	  551.0	 7407.0	...
605309	  682.9	  550.9	 7408.0	...
605310	  683.0	  550.9	 7408.0	...
605311	  682.8	  550.9	 7408.0	...
605312	  682.6	  551.1	 7407.0	...
605313	  682.5	  551.3	 7406.0	...
605314	  682.5	  551.5	 7405.0	...
605315	  682.7	  552.0	 7405.0	...
605316	  682.9	  552.4	 7405.0	...
605317	  683.2	  552.7	 7406.0	...
605318	  683.0	  552.7	 7409.0	...
605319	  682.8	  552.6	 7413.0	...
605320	  682.6	  552.7	 7416.0	...
605321	  682.6	  552.5	 7419.0	...
605322	  682.6	  552.3	 7420.0	...
605323	  682.6	  552.0	 7421.0	...
605324	  682.6	  552.2	 7419.0	...
605325	  682.7	  552.5	 7415.0	...
605326	  682.7	  552.9	 7412.0	...
605327	  682.8	  553.0	 7413.0	...
605328	  682.7	  552.9	 7414.0	...
605329	  682.7	  552.8	 7414.0	...
605330	  682.7	  552.9	 7415.0	...
605331	  682.8	  553.1	 7415.0	...
605332	  682.7	  553.2	 7415.0	...
605333	  682.6	  553.2	 7415.0	...
605334	  682.5	  553.1	 7414.0	...
605335	  682.5	  553.2	 7414.0	...
605336	  682.7	  553.1	 7414.0	...
605337	  682.9	  553.1	 7414.0	...
605338	  683.1	  553.0	 7415.0	...
605339	  683.0	  552.9	 7416.0	...
605340	  683.0	  553.0	 7416.0	...
605341	  683.1	  553.1	 7415.0	...
605342	  683.1	  553.0	 7419.0	...
605343	  683.0	  552.7	 7423.0	...
605344	  683.0	  552.9	 7425.0	...
605345	  683.0	  553.1	 7423.0	...
605346	  683.3	  553.6	 7420.0	...
605347	  683.7	  553.8	 7421.0	...
605348	  684.0	  553.7	 7422.0	...
605349	  684.0	  553.4	 7423.0	...
605350	  684.0	  553.2	 7422.0	...
605351	  684.2	  553.2	 7421.0	...
605352	  684.4	  553.2	 7421.0	...
605353	  684.0	  553.3	 7421.0	...
605354	  683.5	  553.3	 7421.0	...
605355	  683.1	  553.3	 7421.0	...
605356	  683.2	  553.3	 7422.0	...
605357	  683.2	  553.4	 7424.0	...
605358	  683.1	  553.6	 7426.0	...
605359	  683.3	  553.9	 7429.0	...
605360	  683.4	  554.2	 7429.0	...
605361	  683.5	  554.4	 7428.0	...
605362	  683.5	  554.5	 7428.0	...
605363	  683.5	  554.6	 7427.0	...
605364	  683.5	  554.7	 7425.0	...
605365	  683.4	  554.7	 7424.0	...
605366	  683.3	  554.8	 7424.0	...
605367	  683.3	  554.9	 7424.0	...
605368	  683.4	  555.1	 7426.0	...
605369	  683.4	  554.7	 7428.0	...
605370	  683.3	  554.4	 7430.0	...
605371	  683.1	  554.1	 7431.0	...
605372	  682.9	  554.1	 7432.0	...
605373	  682.8	  554.2	 7432.0	...
605374	  682.9	  554.2	 7431.0	...
605375	  683.0	  554.2	 7429.0	...
605376	  683.2	  554.3	 7428.0	...
605377	  683.4	  554.4	 7428.0	...
605378	  683.4	  554.5	 7428.0	...
605379	  683.2	  554.6	 7430.0	...
605380	  683.0	  554.8	 7433.0	...
605381	  683.0	  554.9	 7435.0	...
605382	  683.0	  555.1	 7437.0	...
605383	  682.9	  555.3	 7433.0	...
605384	  682.9	  555.6	 7430.0	...
605385	  682.8	  555.8	 7426.0	...
605386	  682.8	  555.9	 7424.0	...
605387	  683.0	  555.8	 7423.0	...
605388	  683.2	  555.7	 7422.0	...
605389	  683.5	  555.8	 7422.0	...
605390	  683.4	  556.1	 7422.0	...
605391	  683.4	  556.2	 7422.0	...
605392	  683.4	  556.1	 7423.0	...
605393	  683.5	  556.0	 7424.0	...
605394	  683.8	  555.9	 7428.0	...
605395	  683.9	  555.8	 7432.0	...
605396	  683.4	  556.0	 7436.0	...
605397	  682.7	  556.2	 7437.0	...
605398	  682.1	  556.6	 7438.0	...
605399	  682.1	  557.0	 7438.0	...
605400	  682.3	  557.3	 7438.0	...
605401	  682.6	  557.5	 7438.0	...
605402	  682.8	  557.4	 7436.0	...
605403	  683.0	  557.4	 7434.0	...
605404	  683.2	  557.4	 7432.0	...
605405	  683.4	  557.4	 7432.0	...
605406	  683.3	  557.3	 7432.0	...
605407	  683.5	  557.2	 7433.0	...
605408	  683.7	  557.1	 7434.0	...
605409	  683.9	  557.1	 7434.0	...
605410	  683.9	  557.2	 7434.0	...
605411	  683.9	  557.2	 7433.0	...
MSG	605412 0000 _ Number On
605412	  683.9	  557.2	 7433.0	...
605413	  683.7	  557.3	 7434.0	...
605414	  683.5	  557.4	 7435.0	...
605415	  683.4	  557.5	 7436.0	...
605416	  683.5	  557.6	 7436.0	...
605417	  683.6	  557.8	 7437.0	...
605418	  683.6	  558.0	 7438.0	...
605419	  683.6	  558.1	 7439.0	...
605420	  683.3	  558.2	 7440.0	...
605421	  682.9	  558.4	 7440.0	...
605422	  682.8	  558.8	 7439.0	...
605423	  683.0	  559.1	 7437.0	...
605424	  683.3	  559.4	 7437.0	...
605425	  683.3	  559.3	 7439.0	...
605426	  683.2	  559.1	 7440.0	...
605427	  682.9	  558.9	 7440.0	...
605428	  682.6	  559.1	 7439.0	...
605429	  682.6	  559.3	 7439.0	...
605430	  682.9	  559.6	 7440.0	...
605431	  683.2	  559.9	 7438.0	...
605432	  683.2	  560.1	 7436.0	...
605433	  683.3	  560.3	 7434.0	...
605434	  683.3	  560.4	 7434.0	...
605435	  683.2	  560.4	 7435.0	...
605436	  683.0	  560.4	 7438.0	...
605437	  682.8	  560.3	 7441.0	...
605438	  682.7	  560.3	 7442.0	...
605439	  682.7	  560.3	 7442.0	...
605440	  682.8	  560.3	 7442.0	...
605441	  682.9	  560.2	 7441.0	...
605442	  683.0	  560.3	 7440.0	...
605443	  682.9	  560.3	 7438.0	...
605444	  682.8	  560.3	 7438.0	...
605445	  682.5	  560.2	 7438.0	...
605446	  682.4	  560.1	 7438.0	...
605447	  682.4	  560.1	 7439.0	...
605448	  682.5	  560.4	 7439.0	...
605449	  682.5	  560.7	 7439.0	...
605450	  682.5	  561.0	 7439.0	...
605451	  682.4	  561.0	 7439.0	...
605452	  682.4	  560.9	 7440.0	...
605453	  682.4	  560.9	 7442.0	...
605454	  682.5	  560.8	 7443.0	...
605455	  682.6	  560.9	 7444.0	...
605456	  682.6	  561.0	 7443.0	...
605457	  682.6	  561.1	 7441.0	...
605458	  682.5	  561.2	 7440.0	...
605459	  682.4	  561.2	 7439.0	...
605460	  682.5	  561.1	 7437.0	...
605461	  682.7	  561.1	 7438.0	...
605462	  682.8	  561.2	 7439.0	...
605463	  682.7	  561.4	 7440.0	...
605464	  682.6	  561.7	 7439.0	...
605465	  682.6	  561.7	 7440.0	...
605466	  682.6	  561.7	 7441.0	...
605467	  682.6	  561.6	 7443.0	...
605468	  682.6	  561.5	 7444.0	...
605469	  682.6	  561.4	 7445.0	...
605470	  682.7	  561.3	 7446.0	...
605471	  682.7	  561.2	 7445.0	...
605472	  682.4	  561.1	 7444.0	...
605473	  682.0	  561.1	 7442.0	...
605474	  681.7	  561.2	 7441.0	...
605475	  681.7	  561.3	 7440.0	...
605476	  682.0	  561.4	 7440.0	...
605477	  682.4	  561.5	 7444.0	...
605478	  682.4	  561.4	 7447.0	...
605479	  682.1	  561.2	 7448.0	...
605480	  682.0	  561.3	 7446.0	...
605481	  682.1	  561.5	 7445.0	...
605482	  682.2	  561.8	 7444.0	...
605483	  682.1	  561.8	 7444.0	...
605484	  682.1	  561.8	 7444.0	...
605485	  682.1	  561.9	 7444.0	...
605486	  682.1	  562.1	 7443.0	...
605487	  682.0	  562.3	 7445.0	...
605488	  681.9	  562.4	 7448.0	...
605489	  681.8	  562.4	 7450.0	...
605490	  681.8	  562.5	 7450.0	...
605491	  681.8	  562.4	 7449.0	...
605492	  681.9	  562.5	 7448.0	...
605493	  682.0	  562.6	 7447.0	...
605494	  682.1	  562.7	 7446.0	...
605495	  682.1	  562.6	 7450.0	...
605496	  682.2	  562.6	 7453.0	...
605497	  682.3	  562.5	 7456.0	...
605498	  682.4	  562.6	 7454.0	...
605499	  682.5	  562.9	 7450.0	...
605500	  682.6	  563.1	 7447.0	...
605501	  682.5	  563.3	 7449.0	...
605502	  682.4	  563.3	 7450.0	...
605503	  682.4	  563.4	 7450.0	...
605504	  682.5	  563.5	 7450.0	...
605505	  682.5	  563.5	 7451.0	...
605506	  682.5	  563.5	 7452.0	...
605507	  682.4	  563.8	 7452.0	...
605508	  682.4	  564.2	 7454.0	...
605509	  682.4	  564.3	 7457.0	...
605510	  682.5	  564.2	 7461.0	...
605511	  682.6	  564.1	 7463.0	...
605512	  682.6	  564.1	 7462.0	...
605513	  682.5	  564.1	 7461.0	...
605514	  682.3	  564.1	 7461.0	...
605515	  682.2	  564.1	 7461.0	...
605516	  682.0	  564.2	 7462.0	...
605517	  681.9	  564.5	 7462.0	...
605518	  681.7	  564.7	 7461.0	...
605519	  681.6	  564.6	 7459.0	...
605520	  681.5	  564.3	 7457.0	...
605521	  681.6	  564.1	 7458.0	...
605522	  681.6	  564.3	 7458.0	...
605523	  681.6	  564.6	 7458.0	...
605524	  681.5	  564.8	 7458.0	...
605525	  681.4	  564.8	 7459.0	...
605526	  681.3	  564.8	 7461.0	...
605527	  681.2	  564.9	 7460.0	...
605528	  681.1	  565.0	 7458.0	...
605529	  681.1	  565.2	 7457.0	...
605530	  681.1	  565.1	 7459.0	...
605531	  680.8	  564.8	 7461.0	...
605532	  680.5	  564.5	 7463.0	...
605533	  680.3	  564.5	 7463.0	...
605534	  680.3	  564.4	 7464.0	...
605535	  680.3	  564.4	 7466.0	...
605536	  680.4	  564.2	 7468.0	...
605537	  680.7	  563.9	 7469.0	...
605538	  681.0	  564.0	 7468.0	...
605539	  681.2	  564.3	 7466.0	...
605540	  681.3	  564.5	 7465.0	...
605541	  681.1	  564.2	 7464.0	...
605542	  680.8	  564.4	 7465.0	...
605543	  680.6	  564.9	 7465.0	...
605544	  680.6	  565.2	 7466.0	...
605545	  680.4	  565.3	 7467.0	...
605546	  680.3	  565.7	 7466.0	...
605547	  680.3	  566.1	 7466.0	...
605548	  680.5	  566.5	 7467.0	...
605549	  680.6	  566.6	 7470.0	...
605550	  680.6	  566.4	 7470.0	...
605551	  680.6	  566.1	 7468.0	...
605552	  680.6	  565.8	 7466.0	...
605553	  680.4	  565.8	 7465.0	...
605554	  680.2	  565.8	 7466.0	...
605555	  680.0	  565.7	 7467.0	...
605556	  680.0	  565.6	 7468.0	...
605557	  679.9	  565.6	 7470.0	...
605558	  679.9	  565.8	 7471.0	...
605559	  679.8	  565.9	 7471.0	...
605560	  679.8	  566.0	 7470.0	...
605561	  679.9	  566.1	 7469.0	...
605562	  680.1	  566.1	 7469.0	...
605563	  680.2	  566.1	 7470.0	...
605564	  680.3	  566.0	 7471.0	...
605565	  680.4	  565.9	 7473.0	...
605566	  680.7	  566.1	 7474.0	...
605567	  680.9	  566.3	 7475.0	...
605568	  680.9	  566.5	 7476.0	...
605569	  680.9	  566.5	 7475.0	...
605570	  680.8	  566.5	 7475.0	...
605571	  680.7	  566.5	 7476.0	...
605572	  680.5	  566.6	 7480.0	...
605573	  680.3	  566.6	 7484.0	...
605574	  680.2	  566.7	 7487.0	...
605575	  680.2	  566.7	 7485.0	...
605576	  680.3	  566.6	 7483.0	...
605577	  680.4	  566.6	 7481.0	...
605578	  680.2	  566.7	 7479.0	...
605579	  680.0	  567.0	 7479.0	...
605580	  679.8	  567.2	 7479.0	...
605581	  679.7	  567.4	 7479.0	...
605582	  679.7	  567.5	 7479.0	...
605583	  679.7	  567.5	 7479.0	...
605584	  679.8	  567.6	 7478.0	...
605585	  679.9	  567.7	 7476.0	...
605586	  680.1	  567.8	 7476.0	...
605587	  680.3	  567.8	 7477.0	...
605588	  680.3	  567.9	 7478.0	...
605589	  680.3	  567.8	 7478.0	...
605590	  680.3	  567.8	 7477.0	...
605591	  680.3	  567.7	 7479.0	...
605592	  680.2	  567.7	 7482.0	...
605593	  680.2	  567.6	 7484.0	...
605594	  680.4	  567.6	 7484.0	...
605595	  680.3	  567.6	 7483.0	...
605596	  680.3	  567.7	 7483.0	...
605597	  680.3	  567.7	 7483.0	...
605598	  680.4	  567.9	 7480.0	...
605599	  680.3	  568.1	 7477.0	...
605600	  680.0	  568.3	 7474.0	...
605601	  679.8	  568.2	 7474.0	...
605602	  680.0	  568.1	 7473.0	...
605603	  680.1	  568.1	 7472.0	...
605604	  680.1	  568.1	 7472.0	...
605605	  680.0	  568.4	 7472.0	...
605606	  679.9	  569.0	 7471.0	...
605607	  680.0	  569.8	 7466.0	...
605608	  680.1	  570.3	 7462.0	...
605609	  680.1	  570.6	 7458.0	...
605610	  680.3	  570.5	 7458.0	...
605611	  680.5	  570.5	 7457.0	...
605612	  680.7	  570.5	 7457.0	...
605613	  680.8	  570.5	 7456.0	...
605614	  680.6	  571.1	 7456.0	...
605615	  680.3	  571.6	 7455.0	...
605616	  680.1	  572.4	 7454.0	...
605617	  680.2	  572.5	 7454.0	...
605618	  680.3	  572.7	 7454.0	...
605619	  680.4	  572.7	 7456.0	...
605620	  680.4	  572.7	 7458.0	...
605621	  680.2	  572.3	 7461.0	...
605622	  680.0	  571.9	 7463.0	...
605623	  679.9	  571.7	 7464.0	...
605624	  679.9	  572.1	 7464.0	...
605625	  680.0	  572.5	 7464.0	...
605626	  680.1	  572.8	 7463.0	...
605627	  680.1	  572.9	 7464.0	...
605628	  680.1	  573.1	 7465.0	...
605629	  680.2	  573.4	 7466.0	...
605630	  680.3	  573.7	 7468.0	...
605631	  680.3	  573.7	 7469.0	...
605632	  680.0	  573.8	 7469.0	...
605633	  679.8	  573.9	 7467.0	...
605634	  679.6	  573.9	 7466.0	...
605635	  679.8	  573.9	 7466.0	...
605636	  680.1	  574.1	 7465.0	...
605637	  680.3	  574.3	 7464.0	...
605638	  680.4	  574.5	 7467.0	...
605639	  680.3	  574.5	 7472.0	...
605640	  680.2	  574.5	 7476.0	...
605641	  679.9	  574.5	 7476.0	...
605642	  679.7	  574.4	 7478.0	...
605643	  679.7	  574.3	 7479.0	...
605644	  679.9	  574.2	 7481.0	...
605645	  680.1	  574.2	 7479.0	...
605646	  680.0	  574.3	 7477.0	...
605647	  679.9	  574.4	 7476.0	...
605648	  679.7	  574.5	 7478.0	...
605649	  679.6	  574.3	 7480.0	...
605650	  679.4	  574.1	 7482.0	...
605651	  679.4	  573.9	 7480.0	...
605652	  679.5	  573.8	 7480.0	...
605653	  679.5	  573.8	 7481.0	...
605654	  679.6	  574.1	 7481.0	...
605655	  679.7	  574.5	 7483.0	...
605656	  679.8	  574.4	 7483.0	...
605657	  679.8	  573.9	 7484.0	...
605658	  679.8	  573.9	 7484.0	...
605659	  679.6	  574.6	 7483.0	...
605660	  679.4	  574.9	 7483.0	...
605661	  679.0	  574.7	 7483.0	...
605662	  678.9	  574.5	 7483.0	...
605663	  678.8	  574.4	 7483.0	...
605664	  678.9	  574.4	 7484.0	...
605665	  679.0	  574.3	 7486.0	...
605666	  679.0	  574.3	 7488.0	...
605667	  679.0	  574.1	 7487.0	...
605668	  678.8	  573.9	 7484.0	...
605669	  678.7	  573.8	 7482.0	...
605670	  678.8	  573.8	 7483.0	...
605671	  678.9	  573.7	 7483.0	...
605672	  679.1	  573.6	 7484.0	...
605673	  679.2	  573.6	 7485.0	...
605674	  679.2	  573.5	 7486.0	...
605675	  679.1	  573.5	 7486.0	...
605676	  678.9	  573.5	 7487.0	...
605677	  678.8	  573.5	 7488.0	...
605678	  678.7	  573.5	 7488.0	...
605679	  678.8	  573.8	 7489.0	...
605680	  678.9	  574.1	 7486.0	...
605681	  679.0	  574.3	 7484.0	...
605682	  679.3	  574.3	 7482.0	...
605683	  679.5	  574.2	 7483.0	...
605684	  679.5	  574.1	 7483.0	...
605685	  679.3	  574.1	 7482.0	...
605686	  679.1	  574.0	 7482.0	...
605687	  679.0	  574.0	 7483.0	...
605688	  678.7	  574.0	 7484.0	...
605689	  678.4	  574.1	 7486.0	...
605690	  678.2	  574.2	 7486.0	...
605691	  678.2	  574.4	 7484.0	...
605692	  678.4	  574.5	 7485.0	...
605693	  678.6	  574.5	 7486.0	...
605694	  678.8	  574.5	 7488.0	...
605695	  678.7	  574.5	 7488.0	...
605696	  678.6	  574.4	 7489.0	...
605697	  678.6	  574.4	 7490.0	...
605698	  678.5	  574.3	 7491.0	...
605699	  678.5	  574.3	 7490.0	...
605700	  678.6	  574.3	 7492.0	...
605701	  678.7	  574.3	 7493.0	...
605702	  678.8	  574.3	 7495.0	...
605703	  678.6	  574.2	 7495.0	...
605704	  678.4	  574.1	 7493.0	...
605705	  678.1	  573.9	 7491.0	...
605706	  678.1	  573.8	 7489.0	...
605707	  678.1	  573.7	 7490.0	...
605708	  678.4	  574.1	 7490.0	...
605709	  678.7	  574.4	 7492.0	...
605710	  679.0	  574.8	 7493.0	...
605711	  679.0	  574.8	 7495.0	...
605712	  678.9	  574.8	 7495.0	...
605713	  678.7	  574.7	 7496.0	...
605714	  678.7	  574.6	 7496.0	...
605715	  678.7	  574.4	 7496.0	...
605716	  678.7	  574.3	 7496.0	...
605717	  678.6	  574.3	 7496.0	...
605718	  678.4	  574.3	 7496.0	...
605719	  678.4	  574.5	 7497.0	...
605720	  678.5	  574.7	 7498.0	...
605721	  678.7	  575.0	 7499.0	...
605722	  678.8	  575.2	 7500.0	...
605723	  678.6	  575.0	 7500.0	...
605724	  678.4	  574.7	 7500.0	...
605725	  678.2	  574.6	 7500.0	...
605726	  678.2	  574.9	 7499.0	...
605727	  678.2	  575.3	 7498.0	...
MSG	605728 0000 _ Number Off
605728	  678.1	  575.4	 7497.0	...
605729	  677.9	  575.0	 7499.0	...
605730	  677.9	  574.5	 7502.0	...
605731	  677.9	  574.0	 7504.0	...
605732	  678.0	  573.9	 7504.0	...
605733	  678.1	  573.7	 7503.0	...
605734	  678.2	  573.5	 7503.0	...
605735	  678.2	  573.6	 7500.0	...
605736	  678.1	  573.7	 7498.0	...
605737	  678.1	  573.9	 7496.0	...
605738	  678.2	  574.2	 7496.0	...
605739	  678.4	  574.5	 7497.0	...
605740	  678.4	  574.7	 7499.0	...
605741	  678.2	  574.4	 7501.0	...
605742	  678.0	  574.2	 7502.0	...
605743	  677.8	  574.3	 7504.0	...
605744	  677.6	  574.6	 7504.0	...
605745	  677.4	  574.8	 7505.0	...
605746	  677.5	  574.6	 7506.0	...
605747	  677.5	  574.5	 7506.0	...
605748	  677.6	  574.5	 7505.0	...
605749	  677.6	  574.5	 7504.0	...
605750	  677.6	  574.3	 7502.0	...
605751	  677.7	  574.2	 7501.0	...
605752	  677.8	  574.1	 7500.0	...
605753	  677.9	  574.4	 7500.0	...
605754	  677.9	  574.8	 7500.0	...
605755	  677.8	  575.2	 7501.0	...
605756	  677.5	  575.3	 7503.0	...
605757	  677.2	  575.4	 7506.0	...
605758	  677.1	  575.6	 7506.0	...
605759	  677.1	  575.7	 7506.0	...
605760	  677.2	  575.8	 7507.0	...
605761	  677.2	  575.7	 7509.0	...
605762	  677.2	  575.6	 7510.0	...
605763	  677.4	  575.9	 7509.0	...
605764	  677.6	  576.1	 7511.0	...
605765	  677.7	  576.4	 7515.0	...
605766	  677.6	  576.5	 7518.0	...
605767	  677.5	  576.7	 7520.0	...
605768	  677.4	  576.9	 7519.0	...
605769	  677.4	  577.0	 7518.0	...
605770	  677.4	  577.0	 7518.0	...
605771	  677.4	  577.1	 7518.0	...
605772	  677.5	  577.1	 7517.0	...
605773	  677.5	  577.1	 7517.0	...
605774	  677.4	  577.1	 7516.0	...
605775	  677.3	  577.0	 7517.0	...
605776	  677.2	  576.9	 7517.0	...
605777	  677.2	  576.9	 7518.0	...
605778	  677.1	  576.9	 7519.0	...
605779	  676.9	  576.8	 7519.0	...
605780	  676.7	  577.1	 7519.0	...
605781	  676.7	  577.5	 7519.0	...
605782	  676.6	  577.7	 7519.0	...
605783	  676.4	  577.6	 7519.0	...
605784	  676.4	  577.5	 7521.0	...
605785	  676.4	  577.6	 7522.0	...
605786	  676.3	  577.4	 7521.0	...
605787	  676.2	  577.2	 7520.0	...
605788	  676.2	  577.3	 7518.0	...
605789	  676.3	  577.6	 7520.0	...
605790	  676.1	  578.0	 7521.0	...
605791	  676.0	  578.1	 7522.0	...
605792	  675.9	  577.9	 7521.0	...
605793	  675.9	  577.7	 7517.0	...
605794	  675.9	  577.4	 7515.0	...
605795	  675.9	  577.5	 7514.0	...
605796	  675.8	  577.7	 7515.0	...
605797	  675.7	  577.7	 7517.0	...
605798	  675.4	  577.5	 7517.0	...
605799	  675.1	  577.2	 7518.0	...
605800	  674.9	  577.3	 7519.0	...
605801	  674.9	  577.4	 7520.0	...
605802	  674.9	  577.5	 7520.0	...
605803	  675.1	  577.3	 7520.0	...
605804	  675.2	  576.8	 7521.0	...
605805	  675.3	  576.3	 7521.0	...
605806	  675.1	  576.3	 7518.0	...
605807	  674.8	  576.6	 7515.0	...
605808	  674.6	  576.9	 7511.0	...
605809	  674.6	  576.8	 7511.0	...
605810	  674.6	  576.6	 7512.0	...
605811	  674.6	  576.5	 7514.0	...
605812	  674.7	  576.4	 7516.0	...
605813	  674.8	  576.4	 7516.0	...
605814	  674.9	  576.6	 7516.0	...
605815	  674.9	  576.9	 7514.0	...
605816	  674.9	  576.7	 7513.0	...
605817	  674.9	  576.3	 7514.0	...
605818	  674.9	  575.9	 7517.0	...
605819	  674.9	  575.8	 7520.0	...
605820	  674.9	  575.7	 7520.0	...
605821	  674.9	  575.7	 7521.0	...
605822	  674.7	  575.7	 7521.0	...
605823	  674.6	  575.7	 7521.0	...
605824	  674.6	  575.7	 7521.0	...
605825	  674.8	  575.8	 7522.0	...
605826	  674.9	  575.9	 7523.0	...
605827	  675.0	  576.0	 7525.0	...
605828	  675.0	  576.0	 7525.0	...
605829	  675.0	  575.7	 7525.0	...
605830	  674.9	  575.5	 7525.0	...
605831	  674.9	  575.2	 7525.0	...
605832	  674.8	  575.1	 7524.0	...
605833	  674.8	  575.0	 7524.0	...
605834	  674.8	  574.9	 7524.0	...
605835	  675.0	  574.9	 7524.0	...
605836	  675.2	  574.7	 7524.0	...
605837	  675.2	  574.6	 7527.0	...
605838	  675.3	  574.8	 7531.0	...
605839	  675.5	  575.1	 7535.0	...
605840	  675.6	  575.4	 7539.0	...
605841	  675.7	  575.4	 7542.0	...
605842	  675.9	  575.4	 7545.0	...
605843	  676.1	  575.2	 7545.0	...
605844	  676.3	  575.0	 7545.0	...
605845	  676.4	  575.2	 7545.0	...
605846	  676.6	  575.6	 7544.0	...
605847	  676.6	  575.5	 7545.0	...
605848	  676.8	  575.0	 7546.0	...
605849	  676.9	  574.4	 7550.0	...
605850	  676.8	  574.6	 7551.0	...
605851	  676.6	  574.9	 7553.0	...
605852	  676.3	  575.4	 7554.0	...
605853	  676.3	  575.5	 7554.0	...
605854	  676.3	  575.6	 7552.0	...
605855	  676.4	  575.6	 7549.0	...
605856	  676.5	  575.7	 7547.0	...
605857	  676.7	  575.7	 7548.0	...
605858	  676.8	  575.7	 7548.0	...
605859	  676.8	  575.7	 7548.0	...
605860	  676.8	  575.7	 7548.0	...
605861	  676.8	  575.8	 7547.0	...
605862	  676.9	  575.5	 7544.0	...
605863	  676.9	  575.2	 7541.0	...
605864	  676.9	  575.0	 7541.0	...
605865	  676.9	  575.0	 7547.0	...
605866	  676.7	  575.0	 7552.0	...
605867	  676.6	  575.0	 7555.0	...
605868	  676.5	  575.2	 7554.0	...
605869	  676.6	  575.3	 7553.0	...
605870	  676.6	  575.5	 7552.0	...
605871	  676.6	  575.2	 7553.0	...
605872	  676.6	  575.0	 7554.0	...
605873	  676.6	  575.0	 7555.0	...
605874	  676.8	  575.2	 7554.0	...
605875	  676.9	  575.5	 7554.0	...
605876	  676.9	  575.5	 7554.0	...
605877	  676.9	  575.5	 7554.0	...
605878	  676.9	  575.6	 7555.0	...
605879	  677.0	  575.6	 7556.0	...
605880	  677.0	  575.6	 7559.0	...
605881	  677.0	  575.5	 7561.0	...
605882	  676.9	  575.4	 7562.0	...
605883	  676.8	  575.3	 7561.0	...
605884	  676.6	  575.4	 7561.0	...
605885	  676.3	  575.5	 7561.0	...
605886	  676.1	  575.8	 7562.0	...
605887	  676.1	  575.9	 7562.0	...
605888	  676.3	  576.2	 7563.0	...
605889	  676.5	  576.4	 7564.0	...
605890	  676.6	  576.6	 7567.0	...
605891	  676.7	  576.8	 7568.0	...
605892	  676.7	  577.0	 7569.0	...
605893	  676.7	  577.2	 7571.0	...
605894	  676.6	  577.2	 7575.0	...
605895	  676.6	  577.0	 7578.0	...
605896	  676.6	  576.7	 7580.0	...
605897	  676.6	  576.4	 7581.0	...
605898	  676.6	  576.2	 7582.0	...
605899	  676.5	  576.0	 7580.0	...
605900	  676.4	  575.8	 7577.0	...
605901	  676.6	  575.8	 7574.0	...
605902	  676.7	  575.3	 7574.0	...
605903	  676.8	  574.8	 7575.0	...
605904	  676.6	  574.4	 7575.0	...
605905	  676.5	  574.4	 7576.0	...
605906	  676.4	  574.3	 7578.0	...
605907	  676.4	  574.2	 7581.0	...
605908	  676.3	  574.3	 7582.0	...
605909	  676.2	  574.3	 7583.0	...
605910	  676.2	  574.3	 7584.0	...
605911	  676.3	  574.3	 7585.0	...
605912	  676.4	  574.4	 7588.0	...
605913	  676.5	  574.5	 7590.0	...
605914	  676.5	  574.6	 7591.0	...
605915	  676.5	  574.6	 7589.0	...
605916	  676.4	  574.2	 7587.0	...
605917	  676.4	  573.8	 7588.0	...
605918	  676.0	  573.4	 7588.0	...
605919	  675.8	  573.7	 7590.0	...
605920	  675.7	  574.0	 7591.0	...
605921	  676.0	  574.3	 7593.0	...
605922	  676.4	  574.3	 7593.0	...
605923	  676.6	  574.6	 7594.0	...
605924	  676.9	  575.0	 7595.0	...
605925	  677.0	  575.4	 7595.0	...
605926	  676.8	  575.4	 7596.0	...
605927	  676.6	  575.5	 7598.0	...
605928	  676.3	  575.6	 7598.0	...
605929	  676.3	  575.6	 7598.0	...
605930	  675.9	  575.9	 7597.0	...
605931	  675.4	  576.1	 7596.0	...
605932	  675.0	  576.2	 7599.0	...
605933	  675.0	  576.1	 7602.0	...
605934	  675.1	  576.3	 7603.0	...
605935	  675.2	  576.4	 7601.0	...
605936	  675.2	  576.3	 7599.0	...
605937	  675.3	  576.4	 7598.0	...
605938	  675.4	  576.7	 7601.0	...
605939	  675.6	  577.1	 7604.0	...
605940	  675.5	  577.2	 7607.0	...
605941	  675.3	  577.1	 7603.0	...
MSG	605942 0000 _ Number On
605942	  675.1	  577.1	 7599.0	...
605943	  675.1	  577.5	 7595.0	...
605944	  674.8	  577.9	 7594.0	...
605945	  674.4	  578.3	 7594.0	...
605946	  674.2	  578.1	 7596.0	...
605947	  674.4	  577.9	 7598.0	...
605948	  675.0	  577.9	 7600.0	...
605949	  675.4	  578.1	 7600.0	...
605950	  675.7	  577.8	 7604.0	...
605951	  675.7	  577.4	 7609.0	...
605952	  675.7	  577.0	 7613.0	...
605953	  675.4	  577.1	 7611.0	...
605954	  675.2	  577.4	 7609.0	...
605955	  675.2	  577.7	 7609.0	...
605956	  675.4	  578.0	 7611.0	...
605957	  675.7	  578.0	 7613.0	...
605958	  675.7	  578.1	 7613.0	...
605959	  675.7	  578.1	 7613.0	...
605960	  675.6	  578.1	 7613.0	...
605961	  675.5	  578.1	 7612.0	...
605962	  675.4	  578.0	 7612.0	...
605963	  675.4	  578.0	 7612.0	...
605964	  675.4	  578.0	 7612.0	...
605965	  675.4	  578.0	 7613.0	...
605966	  675.3	  578.0	 7613.0	...
605967	  675.2	  578.1	 7613.0	...
605968	  675.1	  578.3	 7612.0	...
605969	  674.9	  578.2	 7610.0	...
605970	  674.8	  578.0	 7610.0	...
605971	  674.5	  577.9	 7611.0	...
605972	  674.4	  578.0	 7613.0	...
605973	  674.2	  578.0	 7614.0	...
605974	  674.2	  577.9	 7614.0	...
605975	  674.4	  577.9	 7615.0	...
605976	  674.6	  578.0	 7616.0	...
605977	  674.7	  578.1	 7617.0	...
605978	  674.8	  578.2	 7618.0	...
605979	  674.8	  578.2	 7618.0	...
605980	  674.9	  578.3	 7619.0	...
605981	  675.0	  578.3	 7620.0	...
605982	  675.2	  578.5	 7622.0	...
605983	  675.3	  578.7	 7624.0	...
605984	  675.3	  579.0	 7626.0	...
605985	  675.1	  579.4	 7626.0	...
605986	  674.8	  579.8	 7626.0	...
605987	  674.5	  580.0	 7627.0	...
605988	  674.7	  580.2	 7627.0	...
605989	  674.8	  580.5	 7627.0	...
605990	  674.9	  580.8	 7628.0	...
605991	  675.1	  580.9	 7629.0	...
605992	  675.2	  581.1	 7631.0	...
605993	  675.4	  581.1	 7631.0	...
605994	  675.5	  581.2	 7631.0	...
605995	  675.6	  581.1	 7629.0	...
605996	  675.7	  580.9	 7630.0	...
605997	  675.7	  580.7	 7634.0	...
605998	  675.7	  580.4	 7638.0	...
605999	  675.8	  580.3	 7641.0	...
606000	  676.1	  580.6	 7640.0	...
606001	  676.5	  581.1	 7640.0	...
606002	  676.5	  581.5	 7639.0	...
606003	  676.3	  581.4	 7636.0	...
606004	  675.9	  581.2	 7633.0	...
606005	  675.9	  580.9	 7634.0	...
606006	  675.9	  580.7	 7638.0	...
606007	  676.1	  580.5	 7642.0	...
606008	  676.2	  580.4	 7644.0	...
606009	  676.2	  580.4	 7645.0	...
606010	  676.2	  580.4	 7645.0	...
606011	  676.1	  580.2	 7645.0	...
606012	  676.1	  580.0	 7646.0	...
606013	  676.1	  579.9	 7648.0	...
606014	  676.1	  579.9	 7650.0	...
606015	  676.4	  579.8	 7650.0	...
606016	  676.7	  579.7	 7650.0	...
606017	  676.8	  579.6	 7649.0	...
606018	  676.8	  579.5	 7648.0	...
606019	  676.8	  579.2	 7651.0	...
606020	  676.8	  578.8	 7654.0	...
606021	  676.9	  578.5	 7657.0	...
606022	  676.8	  578.6	 7656.0	...
606023	  676.8	  578.8	 7657.0	...
606024	  676.8	  579.0	 7658.0	...
606025	  676.7	  579.2	 7660.0	...
606026	  676.7	  579.2	 7661.0	...
606027	  676.6	  579.1	 7661.0	...
606028	  676.7	  578.9	 7659.0	...
606029	  676.8	  578.8	 7657.0	...
606030	  677.1	  578.8	 7656.0	...
606031	  677.3	  578.7	 7657.0	...
606032	  677.4	  578.7	 7659.0	...
606033	  677.1	  578.6	 7661.0	...
606034	  676.8	  578.7	 7662.0	...
606035	  676.6	  578.9	 7663.0	...
606036	  676.9	  579.0	 7665.0	...
606037	  677.1	  579.4	 7665.0	...
606038	  677.0	  579.5	 7667.0	...
606039	  676.7	  579.6	 7667.0	...
606040	  676.2	  579.6	 7667.0	...
606041	  676.1	  579.5	 7667.0	...
606042	  676.2	  579.5	 7667.0	...
606043	  676.4	  579.4	 7669.0	...
606044	  676.5	  579.0	 7670.0	...
606045	  676.4	  578.7	 7669.0	...
606046	  676.2	  578.5	 7670.0	...
606047	  676.2	  578.6	 7672.0	...
606048	  676.1	  578.7	 7674.0	...
606049	  676.1	  578.7	 7673.0	...
606050	  676.1	  578.7	 7672.0	...
606051	  676.2	  578.6	 7672.0	...
606052	  676.4	  578.5	 7673.0	...
606053	  676.7	  578.5	 7674.0	...
606054	  676.8	  578.6	 7675.0	...
606055	  676.7	  578.6	 7674.0	...
606056	  676.6	  578.6	 7673.0	...
606057	  676.5	  578.5	 7672.0	...
606058	  676.5	  578.4	 7674.0	...
606059	  676.4	  578.2	 7676.0	...
606060	  676.5	  578.1	 7679.0	...
606061	  676.5	  577.8	 7679.0	...
606062	  676.5	  577.7	 7680.0	...
606063	  676.6	  577.7	 7681.0	...
606064	  676.6	  577.7	 7682.0	...
606065	  676.4	  577.9	 7682.0	...
606066	  676.2	  578.2	 7682.0	...
606067	  676.0	  578.4	 7682.0	...
606068	  675.9	  578.4	 7682.0	...
606069	  675.9	  578.4	 7686.0	...
606070	  676.0	  578.4	 7689.0	...
606071	  676.1	  578.4	 7692.0	...
606072	  676.2	  578.4	 7692.0	...
606073	  676.2	  578.4	 7692.0	...
606074	  676.2	  578.4	 7694.0	...
606075	  676.0	  578.3	 7695.0	...
606076	  675.9	  578.3	 7696.0	...
606077	  675.9	  578.3	 7697.0	...
606078	  675.9	  578.3	 7697.0	...
606079	  675.9	  578.2	 7694.0	...
606080	  675.9	  578.0	 7690.0	...
606081	  675.9	  577.7	 7687.0	...
606082	  676.0	  577.6	 7687.0	...
606083	  676.1	  577.4	 7689.0	...
606084	  676.1	  577.2	 7691.0	...
606085	  676.2	  577.3	 7694.0	...
606086	  676.2	  577.7	 7694.0	...
606087	  676.2	  578.0	 7693.0	...
606088	  676.1	  577.9	 7691.0	...
606089	  676.1	  577.7	 7691.0	...
606090	  676.2	  577.5	 7692.0	...
606091	  676.2	  577.4	 7692.0	...
606092	  676.2	  577.5	 7692.0	...
606093	  676.3	  577.6	 7692.0	...
606094	  676.5	  577.7	 7692.0	...
606095	  676.5	  577.5	 7693.0	...
606096	  676.5	  577.4	 7695.0	...
606097	  676.4	  577.0	 7696.0	...
606098	  676.4	  576.8	 7696.0	...
606099	  676.3	  576.4	 7695.0	...
606100	  676.2	  576.4	 7696.0	...
606101	  676.3	  576.6	 7698.0	...
606102	  676.5	  576.9	 7699.0	...
606103	  676.7	  577.2	 7701.0	...
606104	  676.7	  576.7	 7704.0	...
606105	  676.8	  576.2	 7706.0	...
606106	  676.8	  575.7	 7708.0	...
606107	  677.0	  575.8	 7710.0	...
606108	  677.2	  575.9	 7711.0	...
606109	  677.4	  576.0	 7712.0	...
606110	  677.4	  575.8	 7710.0	...
606111	  677.1	  575.6	 7706.0	...
606112	  676.8	  575.3	 7702.0	...
606113	  676.5	  575.3	 7703.0	...
606114	  676.6	  575.5	 7702.0	...
606115	  676.6	  575.9	 7701.0	...
606116	  676.6	  576.2	 7700.0	...
606117	  676.6	  576.4	 7699.0	...
606118	  676.7	  576.5	 7704.0	...
606119	  676.8	  576.4	 7708.0	...
606120	  676.9	  576.3	 7710.0	...
606121	  676.9	  576.2	 7708.0	...
606122	  676.8	  576.5	 7704.0	...
606123	  676.6	  576.9	 7704.0	...
606124	  676.4	  577.2	 7705.0	...
606125	  676.2	  577.1	 7706.0	...
606126	  676.1	  577.0	 7708.0	...
606127	  676.2	  576.9	 7709.0	...
606128	  676.3	  576.9	 7708.0	...
606129	  676.6	  576.9	 7707.0	...
606130	  676.8	  576.9	 7706.0	...
606131	  676.9	  576.7	 7707.0	...
606132	  676.9	  576.5	 7708.0	...
606133	  676.9	  576.2	 7711.0	...
606134	  677.0	  576.1	 7713.0	...
606135	  677.2	  575.9	 7716.0	...
606136	  677.2	  575.9	 7716.0	...
606137	  677.1	  576.1	 7714.0	...
606138	  677.0	  576.5	 7709.0	...
606139	  677.1	  576.7	 7704.0	...
606140	  677.2	  577.0	 7701.0	...
606141	  677.2	  576.8	 7701.0	...
606142	  677.0	  576.7	 7703.0	...
606143	  676.9	  576.5	 7706.0	...
606144	  676.9	  576.4	 7708.0	...
606145	  677.0	  576.4	 7706.0	...
606146	  677.3	  576.9	 7705.0	...
606147	  677.6	  577.4	 7703.0	...
606148	  677.8	  577.6	 7702.0	...
606149	  677.7	  577.3	 7705.0	...
606150	  677.8	  577.1	 7709.0	...
606151	  677.9	  577.1	 7710.0	...
606152	  678.1	  577.1	 7708.0	...
606153	  678.3	  577.1	 7705.0	...
606154	  678.3	  577.1	 7705.0	...
606155	  678.3	  577.1	 7704.0	...
606156	  678.2	  577.1	 7703.0	...
606157	  678.1	  577.2	 7702.0	...
606158	  677.9	  577.3	 7702.0	...
606159	  677.8	  577.5	 7704.0	...
606160	  677.8	  577.1	 7706.0	...
606161	  677.8	  576.6	 7708.0	...
606162	  677.8	  576.1	 7710.0	...
606163	  677.7	  576.1	 7712.0	...
606164	  677.8	  576.1	 7713.0	...
606165	  678.0	  576.2	 7715.0	...
606166	  678.0	  576.1	 7718.0	...
606167	  678.1	  576.1	 7720.0	...
606168	  678.2	  576.1	 7720.0	...
606169	  678.3	  576.1	 7720.0	...
606170	  678.3	  576.2	 7720.0	...
606171	  678.2	  576.3	 7720.0	...
606172	  678.0	  576.4	 7718.0	...
606173	  678.0	  576.4	 7715.0	...
606174	  677.9	  576.4	 7713.0	...
606175	  678.1	  576.3	 7715.0	...
606176	  678.3	  576.1	 7717.0	...
606177	  678.5	  575.9	 7719.0	...
606178	  678.5	  575.8	 7719.0	...
606179	  678.5	  575.6	 7718.0	...
606180	  678.5	  575.4	 7719.0	...
606181	  678.5	  575.2	 7720.0	...
606182	  678.1	  575.2	 7718.0	...
606183	  677.8	  575.6	 7715.0	...
606184	  677.5	  576.0	 7712.0	...
606185	  677.6	  576.4	 7712.0	...
606186	  677.8	  576.4	 7714.0	...
606187	  677.9	  576.5	 7715.0	...
606188	  678.1	  576.4	 7716.0	...
606189	  678.3	  576.5	 7715.0	...
606190	  678.5	  576.6	 7715.0	...
606191	  678.7	  576.8	 7715.0	...
606192	  678.8	  577.0	 7715.0	...
606193	  678.6	  577.1	 7716.0	...
606194	  678.4	  576.8	 7717.0	...
606195	  678.1	  576.4	 7718.0	...
606196	  678.1	  575.9	 7717.0	...
606197	  678.1	  576.1	 7716.0	...
606198	  678.2	  576.3	 7716.0	...
606199	  678.4	  576.5	 7717.0	...
606200	  678.5	  576.5	 7715.0	...
606201	  678.5	  576.6	 7713.0	...
606202	  678.6	  576.7	 7715.0	...
606203	  678.6	  576.9	 7719.0	...
606204	  678.8	  577.0	 7724.0	...
606205	  679.1	  577.2	 7723.0	...
606206	  679.4	  577.4	 7721.0	...
606207	  679.4	  577.2	 7721.0	...
606208	  679.5	  576.9	 7721.0	...
606209	  679.0	  576.7	 7723.0	...
606210	  678.5	  576.8	 7723.0	...
606211	  678.2	  577.0	 7723.0	...
606212	  678.4	  577.0	 7722.0	...
606213	  678.6	  577.2	 7720.0	...
606214	  678.6	  577.4	 7718.0	...
606215	  678.5	  577.2	 7719.0	...
606216	  678.5	  576.8	 7720.0	...
606217	  678.4	  576.5	 7722.0	...
606218	  678.5	  576.4	 7723.0	...
606219	  678.6	  576.4	 7724.0	...
606220	  678.7	  576.2	 7726.0	...
606221	  678.8	  576.4	 7726.0	...
606222	  678.7	  576.7	 7725.0	...
606223	  678.5	  576.6	 7724.0	...
606224	  678.5	  576.4	 7724.0	...
606225	  678.6	  576.2	 7724.0	...
606226	  678.8	  576.3	 7724.0	...
606227	  679.0	  576.5	 7723.0	...
606228	  679.0	  576.6	 7723.0	...
606229	  679.0	  576.6	 7725.0	...
606230	  678.8	  576.7	 7727.0	...
606231	  678.9	  576.7	 7728.0	...
606232	  679.1	  576.8	 7727.0	...
606233	  679.4	  576.8	 7727.0	...
606234	  679.1	  576.9	 7725.0	...
606235	  678.7	  576.9	 7724.0	...
606236	  678.4	  576.7	 7724.0	...
606237	  678.4	  576.5	 7724.0	...
606238	  678.5	  576.3	 7724.0	...
606239	  678.6	  576.2	 7723.0	...
606240	  678.7	  576.2	 7724.0	...
606241	  678.8	  576.3	 7724.0	...
606242	  679.0	  576.7	 7725.0	...
606243	  679.1	  576.9	 7726.0	...
MSG	606244 0000 _ Number Off
606244	  679.2	  577.1	 7727.0	...
606245	  679.4	  577.1	 7726.0	...
606246	  679.8	  577.3	 7724.0	...
606247	  680.2	  577.6	 7722.0	...
606248	  680.1	  577.9	 7720.0	...
606249	  679.9	  578.1	 7721.0	...
606250	  679.7	  578.2	 7723.0	...
606251	  679.6	  578.0	 7724.0	...
606252	  679.6	  577.9	 7727.0	...
606253	  679.6	  577.9	 7730.0	...
606254	  679.6	  577.9	 7733.0	...
606255	  679.6	  577.9	 7732.0	...
606256	  679.5	  577.9	 7731.0	...
606257	  679.3	  578.0	 7733.0	...
606258	  679.0	  578.1	 7736.0	...
606259	  678.8	  578.2	 7738.0	...
606260	  678.5	  578.3	 7737.0	...
606261	  678.1	  578.4	 7736.0	...
606262	  677.2	  578.5	 7736.0	...
606263	  676.0	  578.5	 7736.0	...
606264	  674.1	  578.5	 7737.0	...
606265	  672.6	  578.4	 7738.0	...
606266	  671.3	  578.4	 7737.0	...
606267	  670.3	  578.7	 7736.0	...
606268	  669.4	  579.0	 7734.0	...
606269	  668.8	  579.1	 7734.0	...
606270	  668.8	  578.9	 7735.0	...
606271	  668.7	  578.7	 7735.0	...
606272	  668.6	  578.7	 7735.0	...
606273	  668.6	  578.7	 7735.0	...
606274	  668.7	  578.6	 7736.0	...
606275	  668.8	  578.0	 7737.0	...
606276	  669.4	  577.4	 7739.0	...
606277	  669.9	  576.7	 7741.0	...
606278	  670.5	  576.8	 7743.0	...
606279	  670.8	  576.8	 7742.0	...
606280	  671.2	  576.8	 7741.0	...
606281	  671.6	  576.6	 7739.0	...
606282	  671.6	  576.4	 7738.0	...
606283	  671.7	  576.2	 7737.0	...
606284	  671.7	  576.0	 7735.0	...
606285	  671.7	  576.0	 7733.0	...
606286	  671.8	  575.9	 7730.0	...
606287	  672.0	  575.8	 7731.0	...
606288	  672.3	  575.8	 7731.0	...
606289	  672.4	  575.7	 7736.0	...
606290	  672.4	  575.6	 7741.0	...
606291	  672.3	  575.6	 7745.0	...
606292	  672.2	  575.6	 7745.0	...
606293	  672.1	  576.0	 7745.0	...
606294	  671.9	  576.3	 7744.0	...
606295	  671.7	  576.7	 7740.0	...
606296	  671.4	  576.8	 7736.0	...
606297	  671.3	  576.9	 7732.0	...
606298	  671.1	  576.8	 7736.0	...
606299	  671.0	  576.6	 7740.0	...
606300	  671.0	  576.5	 7743.0	...
606301	  671.0	  576.6	 7741.0	...
606302	  671.0	  576.6	 7740.0	...
606303	  671.1	  576.7	 7740.0	...
606304	  671.2	  576.7	 7741.0	...
606305	  671.2	  576.6	 7738.0	...
606306	  671.3	  576.8	 7735.0	...
606307	  671.4	  577.0	 7734.0	...
606308	  671.2	  577.2	 7735.0	...
606309	  671.0	  577.2	 7736.0	...
606310	  670.7	  577.0	 7735.0	...
606311	  670.8	  576.8	 7735.0	...
606312	  670.8	  576.6	 7734.0	...
606313	  670.8	  576.6	 7735.0	...
606314	  671.0	  576.5	 7734.0	...
606315	  671.1	  576.6	 7733.0	...
606316	  671.2	  576.7	 7732.0	...
606317	  671.1	  576.8	 7733.0	...
606318	  671.1	  576.7	 7734.0	...
606319	  671.0	  576.6	 7736.0	...
606320	  670.9	  576.7	 7735.0	...
606321	  671.1	  576.8	 7735.0	...
606322	  671.4	  576.8	 7734.0	...
606323	  671.8	  577.1	 7733.0	...
606324	  671.8	  577.3	 7733.0	...
606325	  671.7	  577.6	 7731.0	...
606326	  671.7	  577.6	 7730.0	...
606327	  671.6	  577.5	 7729.0	...
606328	  671.5	  577.4	 7730.0	...
606329	  671.4	  577.4	 7731.0	...
606330	  671.5	  577.5	 7730.0	...
606331	  671.6	  577.7	 7729.0	...
606332	  671.9	  577.7	 7729.0	...
606333	  671.9	  577.8	 7729.0	...
606334	  672.0	  577.9	 7730.0	...
606335	  671.9	  577.9	 7732.0	...
606336	  671.9	  578.4	 7733.0	...
606337	  671.9	  578.8	 7732.0	...
606338	  672.1	  579.2	 7730.0	...
606339	  672.3	  579.0	 7730.0	...
606340	  672.5	  578.9	 7731.0	...
606341	  672.5	  579.0	 7731.0	...
606342	  672.5	  579.1	 7730.0	...
606343	  672.5	  579.0	 7729.0	...
606344	  672.4	  579.0	 7730.0	...
606345	  672.6	  578.9	 7732.0	...
606346	  672.8	  578.8	 7734.0	...
606347	  672.8	  579.0	 7734.0	...
606348	  672.6	  579.3	 7734.0	...
606349	  672.4	  579.6	 7734.0	...
606350	  672.3	  579.6	 7734.0	...
606351	  672.2	  580.0	 7734.0	...
606352	  672.1	  580.6	 7730.0	...
606353	  672.1	  581.0	 7728.0	...
606354	  672.3	  580.7	 7726.0	...
606355	  672.5	  580.4	 7727.0	...
606356	  672.9	  580.1	 7727.0	...
606357	  673.0	  580.1	 7728.0	...
606358	  673.1	  580.1	 7728.0	...
606359	  673.1	  580.4	 7727.0	...
606360	  673.0	  580.6	 7725.0	...
606361	  672.9	  580.9	 7724.0	...
606362	  672.8	  581.0	 7723.0	...
606363	  672.8	  581.2	 7722.0	...
606364	  672.8	  581.7	 7721.0	...
606365	  672.9	  582.1	 7719.0	...
606366	  672.9	  582.4	 7718.0	...
606367	  673.0	  582.4	 7720.0	...
606368	  673.0	  582.4	 7722.0	...
606369	  673.2	  582.3	 7723.0	...
606370	  673.3	  582.4	 7718.0	...
606371	  673.4	  582.4	 7714.0	...
606372	  673.5	  582.5	 7712.0	...
606373	  673.5	  582.4	 7713.0	...
606374	  673.5	  582.3	 7718.0	...
606375	  673.5	  582.3	 7723.0	...
606376	  673.7	  582.3	 7727.0	...
606377	  673.8	  582.4	 7727.0	...
606378	  673.8	  582.4	 7726.0	...
606379	  673.7	  582.4	 7724.0	...
606380	  673.6	  582.6	 7722.0	...
606381	  673.5	  582.5	 7720.0	...
606382	  673.4	  582.2	 7721.0	...
606383	  673.3	  581.8	 7721.0	...
606384	  673.4	  581.7	 7720.0	...
606385	  673.4	  581.8	 7719.0	...
606386	  673.5	  581.8	 7718.0	...
606387	  673.6	  582.2	 7718.0	...
606388	  673.6	  582.6	 7719.0	...
606389	  673.6	  583.0	 7721.0	...
606390	  673.5	  582.9	 7723.0	...
606391	  673.4	  583.0	 7722.0	...
606392	  673.4	  583.1	 7720.0	...
606393	  673.5	  583.2	 7718.0	...
606394	  673.6	  583.4	 7716.0	...
606395	  673.8	  583.7	 7714.0	...
606396	  674.1	  583.9	 7712.0	...
606397	  674.3	  584.0	 7712.0	...
606398	  674.3	  584.2	 7712.0	...
606399	  674.3	  584.3	 7711.0	...
606400	  674.2	  584.5	 7711.0	...
606401	  674.1	  584.7	 7712.0	...
606402	  674.1	  584.7	 7713.0	...
606403	  674.4	  584.8	 7713.0	...
606404	  674.6	  584.8	 7712.0	...
606405	  674.6	  584.8	 7710.0	...
606406	  674.4	  585.1	 7707.0	...
606407	  674.4	  585.3	 7704.0	...
606408	  674.4	  585.6	 7701.0	...
606409	  674.5	  585.9	 7698.0	...
606410	  674.6	  586.2	 7696.0	...
606411	  674.9	  586.3	 7695.0	...
606412	  675.1	  586.3	 7693.0	...
606413	  675.4	  586.2	 7693.0	...
606414	  675.3	  586.1	 7694.0	...
606415	  675.1	  586.0	 7697.0	...
606416	  674.8	  586.1	 7700.0	...
606417	  674.6	  586.3	 7703.0	...
606418	  674.5	  586.5	 7704.0	...
606419	  674.6	  586.7	 7705.0	...
606420	  674.6	  586.7	 7705.0	...
606421	  674.5	  586.7	 7706.0	...
606422	  674.3	  586.6	 7706.0	...
606423	  674.2	  586.5	 7707.0	...
606424	  674.2	  586.5	 7706.0	...
606425	  674.4	  586.3	 7707.0	...
606426	  674.7	  586.1	 7708.0	...
606427	  675.1	  586.0	 7706.0	...
606428	  675.5	  586.1	 7705.0	...
606429	  675.7	  586.4	 7703.0	...
606430	  675.8	  586.8	 7705.0	...
606431	  675.6	  587.2	 7705.0	...
606432	  675.4	  587.5	 7706.0	...
606433	  675.3	  587.5	 7707.0	...
606434	  675.4	  587.2	 7707.0	...
606435	  675.7	  587.0	 7706.0	...
606436	  676.0	  587.2	 7705.0	...
606437	  676.2	  587.5	 7702.0	...
606438	  676.2	  587.4	 7700.0	...
606439	  676.2	  587.1	 7698.0	...
606440	  676.1	  587.0	 7701.0	...
606441	  676.1	  587.3	 7704.0	...
606442	  676.0	  587.6	 7705.0	...
606443	  675.8	  587.6	 7704.0	...
606444	  675.5	  587.7	 7702.0	...
MSG	606445 0000 _ Number On
606445	  675.3	  587.7	 7703.0	...
606446	  675.4	  587.9	 7704.0	...
606447	  675.5	  588.1	 7703.0	...
606448	  675.5	  588.3	 7700.0	...
606449	  675.5	  588.2	 7698.0	...
606450	  675.5	  588.0	 7699.0	...
606451	  675.7	  587.7	 7700.0	...
606452	  675.9	  587.8	 7702.0	...
606453	  675.9	  588.2	 7703.0	...
606454	  675.8	  588.6	 7704.0	...
606455	  675.6	  588.6	 7703.0	...
606456	  675.6	  588.4	 7703.0	...
606457	  675.5	  588.2	 7705.0	...
606458	  675.4	  588.2	 7707.0	...
606459	  675.6	  588.2	 7708.0	...
606460	  675.8	  588.2	 7708.0	...
606461	  676.1	  588.3	 7708.0	...
606462	  676.1	  588.5	 7708.0	...
606463	  676.2	  588.4	 7708.0	...
606464	  676.2	  588.1	 7709.0	...
606465	  676.1	  587.9	 7710.0	...
606466	  676.0	  588.2	 7710.0	...
606467	  675.9	  588.5	 7713.0	...
606468	  675.9	  588.7	 7716.0	...
606469	  675.6	  588.8	 7718.0	...
606470	  675.4	  588.9	 7716.0	...
606471	  675.6	  588.9	 7713.0	...
606472	  676.0	  588.8	 7713.0	...
606473	  676.4	  588.6	 7714.0	...
606474	  676.5	  588.5	 7714.0	...
606475	  676.5	  588.5	 7713.0	...
606476	  676.6	  588.3	 7713.0	...
606477	  676.6	  588.0	 7714.0	...
606478	  676.6	  587.7	 7714.0	...
606479	  676.6	  587.8	 7713.0	...
606480	  676.6	  587.9	 7714.0	...
606481	  676.6	  587.9	 7713.0	...
606482	  676.6	  588.0	 7713.0	...
606483	  676.7	  588.0	 7713.0	...
606484	  676.7	  587.9	 7716.0	...
606485	  676.8	  587.8	 7721.0	...
606486	  676.8	  587.8	 7723.0	...
606487	  677.0	  587.7	 7724.0	...
606488	  677.2	  587.7	 7724.0	...
606489	  677.3	  587.8	 7725.0	...
606490	  677.2	  588.0	 7725.0	...
606491	  677.1	  588.0	 7723.0	...
606492	  677.1	  588.0	 7722.0	...
606493	  677.1	  588.0	 7723.0	...
606494	  677.2	  588.1	 7726.0	...
606495	  677.2	  588.2	 7729.0	...
606496	  677.2	  588.2	 7730.0	...
606497	  677.1	  588.0	 7730.0	...
606498	  677.0	  588.0	 7730.0	...
606499	  677.1	  587.9	 7727.0	...
606500	  677.2	  587.9	 7723.0	...
606501	  677.6	  588.0	 7720.0	...
606502	  677.8	  588.2	 7721.0	...
606503	  678.0	  588.4	 7723.0	...
606504	  678.0	  588.3	 7725.0	...
606505	  677.9	  588.1	 7726.0	...
606506	  677.8	  587.6	 7725.0	...
606507	  677.7	  587.3	 7725.0	...
606508	  677.5	  587.1	 7724.0	...
606509	  677.5	  587.6	 7723.0	...
606510	  677.5	  588.1	 7724.0	...
606511	  677.5	  588.4	 7726.0	...
606512	  677.6	  588.3	 7728.0	...
606513	  677.7	  588.2	 7728.0	...
606514	  677.7	  588.2	 7728.0	...
606515	  677.8	  588.1	 7729.0	...
606516	  677.8	  588.1	 7730.0	...
606517	  677.9	  588.1	 7731.0	...
606518	  678.0	  588.1	 7733.0	...
606519	  678.0	  588.1	 7734.0	...
606520	  678.0	  587.9	 7737.0	...
606521	  678.0	  587.9	 7738.0	...
606522	  677.9	  587.9	 7740.0	...
606523	  677.9	  588.0	 7741.0	...
606524	  678.0	  587.9	 7742.0	...
606525	  678.1	  587.8	 7742.0	...
606526	  678.2	  587.7	 7741.0	...
606527	  678.2	  587.6	 7738.0	...
606528	  678.2	  587.6	 7735.0	...
606529	  678.3	  587.5	 7733.0	...
606530	  678.4	  587.5	 7734.0	...
606531	  678.4	  587.3	 7735.0	...
606532	  678.4	  587.0	 7738.0	...
606533	  678.4	  586.8	 7740.0	...
606534	  678.2	  586.8	 7744.0	...
606535	  678.0	  586.9	 7746.0	...
606536	  677.9	  587.2	 7747.0	...
606537	  677.9	  587.5	 7746.0	...
606538	  678.1	  587.7	 7745.0	...
606539	  678.4	  588.0	 7745.0	...
606540	  678.4	  588.3	 7744.0	...
606541	  678.1	  588.5	 7747.0	...
606542	  677.9	  588.4	 7751.0	...
606543	  677.9	  588.2	 7749.0	...
606544	  678.0	  588.0	 7744.0	...
606545	  678.1	  587.6	 7742.0	...
606546	  678.0	  587.2	 7746.0	...
606547	  678.0	  587.1	 7750.0	...
606548	  678.3	  587.0	 7751.0	...
606549	  678.5	  587.0	 7750.0	...
606550	  678.7	  586.7	 7749.0	...
606551	  678.6	  586.6	 7750.0	...
606552	  678.5	  586.5	 7751.0	...
606553	  678.5	  586.8	 7751.0	...
606554	  678.5	  587.0	 7751.0	...
606555	  678.5	  587.0	 7751.0	...
606556	  678.6	  587.1	 7752.0	...
606557	  678.6	  587.3	 7752.0	...
606558	  678.7	  587.4	 7754.0	...
606559	  678.7	  587.4	 7755.0	...
606560	  678.8	  587.3	 7754.0	...
606561	  678.9	  587.7	 7750.0	...
606562	  679.0	  588.1	 7749.0	...
606563	  679.0	  588.5	 7751.0	...
606564	  679.0	  588.8	 7751.0	...
606565	  679.0	  589.2	 7750.0	...
606566	  679.2	  589.1	 7749.0	...
606567	  679.4	  588.7	 7750.0	...
606568	  679.3	  588.3	 7751.0	...
606569	  679.0	  588.0	 7753.0	...
606570	  678.8	  587.8	 7757.0	...
606571	  678.9	  587.6	 7759.0	...
606572	  678.9	  587.8	 7762.0	...
606573	  678.9	  587.9	 7761.0	...
606574	  678.8	  588.0	 7760.0	...
606575	  679.2	  587.8	 7759.0	...
606576	  679.6	  587.8	 7758.0	...
606577	  679.9	  587.8	 7758.0	...
606578	  679.9	  588.0	 7758.0	...
606579	  679.9	  588.1	 7758.0	...
606580	  679.9	  588.2	 7758.0	...
606581	  679.9	  587.9	 7759.0	...
606582	  679.7	  587.4	 7761.0	...
606583	  679.6	  586.9	 7762.0	...
606584	  679.4	  586.5	 7762.0	...
606585	  679.3	  586.2	 7763.0	...
606586	  679.2	  585.9	 7765.0	...
606587	  679.1	  585.7	 7766.0	...
606588	  679.3	  585.4	 7769.0	...
606589	  679.5	  585.2	 7772.0	...
606590	  679.7	  585.3	 7776.0	...
606591	  679.7	  585.6	 7776.0	...
606592	  679.7	  585.9	 7776.0	...
606593	  679.6	  585.9	 7775.0	...
606594	  679.5	  585.9	 7774.0	...
606595	  679.5	  586.1	 7773.0	...
606596	  679.5	  586.3	 7774.0	...
606597	  679.4	  586.2	 7775.0	...
606598	  679.3	  585.9	 7775.0	...
606599	  679.3	  585.6	 7774.0	...
606600	  679.4	  585.6	 7774.0	...
606601	  679.5	  585.7	 7775.0	...
606602	  679.5	  585.8	 7776.0	...
606603	  679.6	  585.7	 7778.0	...
606604	  679.6	  585.7	 7778.0	...
606605	  679.7	  586.0	 7778.0	...
606606	  679.7	  586.3	 7778.0	...
606607	  679.7	  586.4	 7777.0	...
606608	  679.7	  586.3	 7775.0	...
606609	  679.6	  586.3	 7775.0	...
606610	  679.6	  586.5	 7775.0	...
606611	  679.5	  586.4	 7776.0	...
606612	  679.5	  586.2	 7777.0	...
606613	  679.6	  585.9	 7779.0	...
606614	  679.6	  585.8	 7780.0	...
606615	  679.6	  586.3	 7780.0	...
606616	  679.7	  586.9	 7781.0	...
606617	  679.8	  587.5	 7782.0	...
606618	  679.9	  587.3	 7783.0	...
606619	  679.8	  586.8	 7785.0	...
606620	  679.7	  586.0	 7788.0	...
606621	  679.5	  585.3	 7790.0	...
606622	  679.5	  585.0	 7790.0	...
606623	  679.6	  585.0	 7790.0	...
606624	  679.7	  585.1	 7791.0	...
606625	  679.9	  585.3	 7791.0	...
606626	  679.9	  585.5	 7792.0	...
606627	  679.7	  585.6	 7791.0	...
606628	  679.6	  585.7	 7789.0	...
606629	  679.5	  585.9	 7790.0	...
606630	  679.7	  586.1	 7793.0	...
606631	  679.9	  586.2	 7795.0	...
606632	  680.2	  586.4	 7796.0	...
606633	  680.0	  586.7	 7796.0	...
606634	  679.9	  587.0	 7795.0	...
606635	  680.1	  587.1	 7795.0	...
606636	  680.5	  587.0	 7791.0	...
606637	  680.6	  587.0	 7788.0	...
606638	  680.3	  587.1	 7787.0	...
606639	  680.0	  587.1	 7788.0	...
606640	  680.1	  586.9	 7789.0	...
606641	  680.2	  586.8	 7789.0	...
606642	  680.2	  586.7	 7788.0	...
606643	  680.3	  586.8	 7790.0	...
606644	  680.3	  586.6	 7793.0	...
606645	  680.4	  586.5	 7797.0	...
606646	  680.3	  586.4	 7797.0	...
606647	  680.3	  586.3	 7801.0	...
606648	  680.3	  586.3	 7805.0	...
606649	  680.3	  586.3	 7809.0	...
606650	  680.4	  586.4	 7807.0	...
606651	  680.4	  586.3	 7806.0	...
606652	  680.5	  586.2	 7807.0	...
606653	  680.6	  586.1	 7808.0	...
606654	  680.8	  586.1	 7810.0	...
606655	  680.8	  586.1	 7812.0	...
606656	  680.6	  586.1	 7810.0	...
606657	  680.4	  586.1	 7808.0	...
606658	  680.2	  586.1	 7805.0	...
606659	  680.3	  585.7	 7808.0	...
606660	  680.4	  585.3	 7811.0	...
606661	  680.5	  585.8	 7811.0	...
606662	  680.6	  586.6	 7808.0	...
606663	  680.7	  587.0	 7808.0	...
606664	  680.4	  586.5	 7811.0	...
606665	  680.3	  586.0	 7814.0	...
606666	  680.1	  586.1	 7814.0	...
606667	  680.2	  586.1	 7813.0	...
606668	  680.2	  586.0	 7813.0	...
606669	  680.2	  585.9	 7812.0	...
606670	  680.2	  585.9	 7811.0	...
606671	  680.2	  585.9	 7811.0	...
606672	  680.1	  586.1	 7811.0	...
606673	  680.4	  586.0	 7813.0	...
606674	  680.6	  585.9	 7814.0	...
606675	  680.9	  585.9	 7814.0	...
606676	  681.0	  586.3	 7813.0	...
606677	  681.1	  586.7	 7812.0	...
606678	  681.1	  586.8	 7813.0	...
606679	  681.0	  586.7	 7815.0	...
606680	  680.9	  586.7	 7816.0	...
606681	  680.8	  586.8	 7816.0	...
606682	  680.6	  586.8	 7815.0	...
606683	  680.5	  586.8	 7814.0	...
606684	  680.4	  586.9	 7815.0	...
606685	  680.5	  587.0	 7816.0	...
606686	  680.6	  587.1	 7817.0	...
606687	  680.6	  587.2	 7819.0	...
606688	  680.4	  587.5	 7819.0	...
606689	  680.2	  587.8	 7818.0	...
606690	  680.0	  587.9	 7818.0	...
606691	  680.1	  587.7	 7819.0	...
606692	  680.1	  587.2	 7823.0	...
606693	  680.1	  586.8	 7825.0	...
606694	  680.3	  586.5	 7827.0	...
606695	  680.5	  586.5	 7828.0	...
606696	  680.8	  586.3	 7829.0	...
606697	  680.8	  586.2	 7830.0	...
606698	  680.7	  586.3	 7830.0	...
606699	  680.6	  586.4	 7831.0	...
606700	  680.5	  586.6	 7830.0	...
606701	  680.3	  586.6	 7829.0	...
606702	  680.1	  587.0	 7827.0	...
606703	  680.0	  587.3	 7827.0	...
606704	  680.1	  587.6	 7826.0	...
606705	  680.2	  587.5	 7826.0	...
606706	  680.3	  587.5	 7828.0	...
606707	  680.3	  587.4	 7829.0	...
606708	  680.3	  587.4	 7828.0	...
606709	  680.3	  587.5	 7828.0	...
606710	  680.3	  587.3	 7829.0	...
606711	  680.2	  587.2	 7831.0	...
606712	  680.0	  587.0	 7833.0	...
606713	  679.9	  587.0	 7835.0	...
606714	  679.9	  587.5	 7835.0	...
606715	  680.1	  588.1	 7834.0	...
606716	  680.3	  588.5	 7834.0	...
606717	  680.4	  588.3	 7834.0	...
606718	  680.5	  587.8	 7835.0	...
606719	  680.5	  587.4	 7836.0	...
606720	  680.5	  587.7	 7835.0	...
606721	  680.7	  588.0	 7834.0	...
606722	  680.8	  588.2	 7833.0	...
606723	  680.8	  587.8	 7832.0	...
606724	  680.7	  587.7	 7830.0	...
606725	  680.7	  587.6	 7833.0	...
606726	  680.6	  587.6	 7838.0	...
606727	  680.6	  587.5	 7842.0	...
606728	  680.5	  587.5	 7841.0	...
606729	  680.4	  587.6	 7840.0	...
606730	  680.3	  587.7	 7841.0	...
606731	  680.3	  587.8	 7842.0	...
606732	  680.3	  587.9	 7844.0	...
606733	  680.2	  588.2	 7847.0	...
606734	  680.0	  588.3	 7849.0	...
606735	  680.1	  588.6	 7851.0	...
606736	  680.3	  588.6	 7849.0	...
606737	  680.6	  588.2	 7847.0	...
606738	  680.5	  587.7	 7845.0	...
606739	  680.0	  587.5	 7844.0	...
606740	  679.7	  587.8	 7844.0	...
606741	  679.6	  588.1	 7844.0	...
606742	  679.8	  588.1	 7844.0	...
606743	  679.9	  588.1	 7847.0	...
606744	  679.7	  588.2	 7850.0	...
606745	  679.4	  588.1	 7851.0	...
606746	  679.2	  588.1	 7849.0	...
606747	  679.3	  588.3	 7847.0	...
606748	  679.6	  588.5	 7846.0	...
606749	  679.9	  588.7	 7845.0	...
606750	  680.1	  588.5	 7844.0	...
606751	  680.1	  588.4	 7842.0	...
606752	  680.1	  588.6	 7840.0	...
606753	  680.2	  588.9	 7842.0	...
606754	  680.2	  589.1	 7847.0	...
606755	  680.1	  588.9	 7852.0	...
606756	  679.8	  588.4	 7854.0	...
606757	  679.5	  588.0	 7855.0	...
606758	  679.5	  587.5	 7857.0	...
MSG	606759 0000 _ Number Off
606759	  679.6	  587.3	 7857.0	...
606760	  679.9	  587.1	 7857.0	...
606761	  680.1	  587.2	 7855.0	...
606762	  680.3	  587.4	 7853.0	...
606763	  680.4	  587.7	 7854.0	...
606764	  680.2	  587.8	 7857.0	...
606765	  680.0	  588.0	 7860.0	...
606766	  679.8	  588.1	 7860.0	...
606767	  679.6	  588.3	 7860.0	...
606768	  679.5	  588.3	 7859.0	...
606769	  679.3	  588.3	 7858.0	...
606770	  679.3	  588.4	 7858.0	...
606771	  679.3	  588.6	 7858.0	...
606772	  679.4	  588.7	 7858.0	...
606773	  679.3	  588.7	 7857.0	...
606774	  679.3	  588.6	 7857.0	...
606775	  679.2	  588.9	 7856.0	...
606776	  679.3	  589.3	 7859.0	...
606777	  679.4	  589.6	 7861.0	...
606778	  679.5	  589.6	 7863.0	...
606779	  679.6	  589.4	 7862.0	...
606780	  679.6	  589.2	 7863.0	...
606781	  679.6	  589.2	 7864.0	...
606782	  679.5	  589.4	 7864.0	...
606783	  679.2	  589.8	 7863.0	...
606784	  678.9	  590.2	 7861.0	...
606785	  678.5	  590.6	 7861.0	...
606786	  678.4	  590.6	 7861.0	...
606787	  678.2	  590.6	 7861.0	...
606788	  678.2	  590.6	 7860.0	...
606789	  678.3	  590.7	 7861.0	...
606790	  678.5	  590.6	 7862.0	...
606791	  678.6	  590.5	 7861.0	...
606792	  678.5	  590.4	 7859.0	...
606793	  678.5	  590.3	 7861.0	...
606794	  678.5	  590.4	 7864.0	...
606795	  678.7	  590.5	 7869.0	...
606796	  678.8	  590.5	 7870.0	...
606797	  679.0	  590.4	 7871.0	...
606798	  678.8	  590.3	 7872.0	...
606799	  678.6	  590.2	 7870.0	...
606800	  678.3	  590.2	 7867.0	...
606801	  678.3	  590.4	 7864.0	...
606802	  678.3	  590.5	 7864.0	...
606803	  678.3	  590.7	 7866.0	...
606804	  678.3	  590.9	 7867.0	...
606805	  678.3	  591.2	 7868.0	...
606806	  678.2	  591.2	 7868.0	...
606807	  678.1	  590.9	 7867.0	...
606808	  678.0	  590.5	 7867.0	...
606809	  678.0	  590.3	 7869.0	...
606810	  678.0	  590.2	 7870.0	...
606811	  678.1	  590.6	 7873.0	...
606812	  678.2	  590.9	 7874.0	...
606813	  678.2	  591.2	 7874.0	...
606814	  678.3	  591.3	 7873.0	...
606815	  678.3	  591.4	 7873.0	...
606816	  678.3	  591.3	 7870.0	...
606817	  678.3	  591.1	 7866.0	...
606818	  678.3	  590.8	 7862.0	...
606819	  678.4	  590.5	 7865.0	...
606820	  678.1	  590.4	 7868.0	...
606821	  677.6	  590.7	 7869.0	...
606822	  677.1	  591.1	 7867.0	...
606823	  677.4	  591.4	 7866.0	...
606824	  677.7	  591.5	 7868.0	...
606825	  677.8	  591.5	 7870.0	...
606826	  677.7	  591.1	 7869.0	...
606827	  677.5	  590.7	 7868.0	...
606828	  677.4	  590.6	 7866.0	...
606829	  677.3	  590.8	 7864.0	...
606830	  677.2	  591.1	 7863.0	...
606831	  677.1	  591.1	 7863.0	...
606832	  677.1	  591.1	 7863.0	...
606833	  677.1	  591.0	 7864.0	...
606834	  677.3	  591.0	 7864.0	...
606835	  677.5	  590.9	 7865.0	...
606836	  677.7	  590.9	 7865.0	...
606837	  677.8	  590.8	 7865.0	...
606838	  677.8	  590.7	 7864.0	...
606839	  677.4	  590.7	 7864.0	...
606840	  677.0	  590.8	 7863.0	...
606841	  676.9	  591.0	 7861.0	...
606842	  677.0	  591.2	 7860.0	...
606843	  677.0	  591.2	 7863.0	...
606844	  676.9	  591.0	 7867.0	...
606845	  676.9	  590.8	 7870.0	...
606846	  676.8	  590.9	 7868.0	...
606847	  676.9	  591.0	 7867.0	...
606848	  677.0	  591.0	 7868.0	...
606849	  677.3	  591.2	 7867.0	...
606850	  677.5	  591.4	 7867.0	...
606851	  677.6	  591.6	 7867.0	...
606852	  677.5	  591.5	 7866.0	...
606853	  677.3	  591.4	 7863.0	...
606854	  677.4	  591.3	 7861.0	...
606855	  677.5	  591.3	 7861.0	...
606856	  677.6	  591.5	 7864.0	...
606857	  677.5	  591.7	 7866.0	...
606858	  677.4	  591.7	 7867.0	...
606859	  677.5	  591.5	 7863.0	...
606860	  677.6	  591.4	 7858.0	...
606861	  677.7	  591.4	 7857.0	...
606862	  677.7	  591.5	 7861.0	...
606863	  677.7	  591.6	 7864.0	...
606864	  677.7	  591.6	 7864.0	...
606865	  677.6	  591.6	 7865.0	...
606866	  677.6	  591.6	 7866.0	...
606867	  677.6	  591.6	 7866.0	...
606868	  677.6	  591.6	 7865.0	...
606869	  677.6	  591.4	 7864.0	...
606870	  677.5	  591.3	 7862.0	...
606871	  677.2	  591.4	 7862.0	...
606872	  676.9	  591.4	 7862.0	...
606873	  676.7	  591.3	 7862.0	...
606874	  676.7	  591.0	 7861.0	...
606875	  676.7	  590.7	 7861.0	...
606876	  676.6	  590.4	 7862.0	...
606877	  676.6	  590.3	 7860.0	...
606878	  676.5	  590.3	 7858.0	...
606879	  676.5	  590.1	 7855.0	...
606880	  676.6	  590.0	 7857.0	...
606881	  676.7	  590.2	 7859.0	...
606882	  677.1	  590.5	 7861.0	...
606883	  677.3	  590.8	 7861.0	...
606884	  677.3	  590.9	 7862.0	...
606885	  677.1	  591.5	 7863.0	...
606886	  676.9	  592.1	 7865.0	...
606887	  676.8	  592.7	 7865.0	...
606888	  676.7	  592.9	 7866.0	...
606889	  676.7	  593.1	 7866.0	...
606890	  676.9	  593.2	 7865.0	...
606891	  677.1	  593.2	 7863.0	...
606892	  677.3	  593.1	 7861.0	...
606893	  677.3	  593.0	 7859.0	...
606894	  677.3	  592.9	 7860.0	...
606895	  677.3	  592.8	 7861.0	...
606896	  677.1	  592.8	 7861.0	...
606897	  676.8	  592.6	 7861.0	...
606898	  676.3	  592.4	 7862.0	...
606899	  676.0	  592.2	 7864.0	...
606900	  675.8	  592.2	 7865.0	...
606901	  675.9	  592.2	 7866.0	...
606902	  675.9	  592.0	 7868.0	...
606903	  675.8	  591.8	 7869.0	...
606904	  675.7	  591.6	 7869.0	...
606905	  675.7	  591.6	 7867.0	...
606906	  675.7	  591.5	 7865.0	...
606907	  675.7	  591.5	 7864.0	...
606908	  675.7	  591.4	 7863.0	...
606909	  675.7	  591.2	 7862.0	...
606910	  675.6	  591.1	 7862.0	...
606911	  675.4	  591.4	 7862.0	...
606912	  675.2	  591.8	 7862.0	...
606913	  675.2	  592.2	 7860.0	...
606914	  675.2	  592.2	 7857.0	...
606915	  675.2	  592.1	 7856.0	...
606916	  675.2	  592.1	 7859.0	...
606917	  675.1	  592.1	 7861.0	...
606918	  675.2	  592.1	 7861.0	...
606919	  675.3	  592.3	 7860.0	...
606920	  675.3	  592.5	 7859.0	...
606921	  675.2	  592.5	 7859.0	...
606922	  675.0	  592.3	 7859.0	...
606923	  674.8	  592.2	 7857.0	...
606924	  674.7	  592.4	 7855.0	...
606925	  674.7	  592.6	 7852.0	...
606926	  674.7	  592.6	 7850.0	...
606927	  674.6	  592.4	 7849.0	...
606928	  674.5	  592.4	 7849.0	...
606929	  674.8	  592.4	 7851.0	...
606930	  675.0	  592.5	 7853.0	...
606931	  675.4	  592.4	 7856.0	...
606932	  675.4	  592.4	 7856.0	...
606933	  675.5	  593.0	 7857.0	...
606934	  675.5	  593.5	 7855.0	...
606935	  675.5	  593.7	 7854.0	...
606936	  675.5	  593.4	 7855.0	...
606937	  675.5	  593.1	 7857.0	...
606938	  675.4	  593.1	 7858.0	...
606939	  675.3	  593.0	 7857.0	...
606940	  675.0	  593.0	 7858.0	...
606941	  674.8	  592.8	 7858.0	...
606942	  674.6	  592.3	 7859.0	...
606943	  674.9	  591.8	 7858.0	...
606944	  675.2	  591.3	 7857.0	...
606945	  675.5	  591.3	 7859.0	...
606946	  675.4	  591.3	 7863.0	...
606947	  675.4	  591.5	 7863.0	...
606948	  675.4	  591.9	 7860.0	...
606949	  675.4	  592.4	 7858.0	...
606950	  675.4	  592.8	 7858.0	...
606951	  675.3	  592.9	 7858.0	...
606952	  675.1	  592.7	 7858.0	...
606953	  674.9	  592.6	 7858.0	...
606954	  675.2	  592.3	 7856.0	...
606955	  675.5	  591.5	 7855.0	...
606956	  676.1	  590.8	 7853.0	...
606957	  676.6	  590.3	 7853.0	...
606958	  677.2	  590.3	 7852.0	...
606959	  677.4	  590.2	 7851.0	...
606960	  677.7	  589.4	 7849.0	...
606961	  678.2	  588.6	 7845.0	...
606962	  678.7	  587.5	 7842.0	...
606963	  678.9	  587.2	 7840.0	...
606964	  678.8	  586.5	 7837.0	...
606965	  678.7	  586.2	 7835.0	...
606966	  678.8	  585.9	 7832.0	...
606967	  679.1	  585.8	 7832.0	...
606968	  679.3	  585.7	 7832.0	...
606969	  679.2	  585.0	 7832.0	...
606970	  679.1	  584.5	 7833.0	...
606971	  679.0	  584.3	 7835.0	...
606972	  679.3	  584.6	 7838.0	...
606973	  679.7	  584.9	 7839.0	...
606974	  680.1	  584.9	 7841.0	...
606975	  680.2	  585.0	 7842.0	...
606976	  680.2	  585.0	 7842.0	...
606977	  679.9	  585.1	 7842.0	...
606978	  679.6	  585.3	 7840.0	...
606979	  679.4	  585.5	 7839.0	...
606980	  679.4	  585.6	 7838.0	...
606981	  679.5	  585.6	 7838.0	...
606982	  679.5	  585.7	 7835.0	...
606983	  679.5	  585.9	 7833.0	...
606984	  679.4	  586.0	 7833.0	...
606985	  679.1	  586.1	 7835.0	...
606986	  678.7	  586.2	 7840.0	...
606987	  678.5	  586.2	 7844.0	...
606988	  678.6	  586.2	 7848.0	...
606989	  678.7	  586.1	 7845.0	...
606990	  678.7	  585.9	 7842.0	...
606991	  678.6	  585.9	 7839.0	...
606992	  678.5	  586.1	 7840.0	...
606993	  678.3	  586.3	 7841.0	...
606994	  678.1	  586.2	 7839.0	...
606995	  678.0	  585.7	 7836.0	...
606996	  677.9	  585.2	 7832.0	...
606997	  677.9	  584.6	 7832.0	...
606998	  677.9	  584.5	 7832.0	...
606999	  677.9	  584.6	 7832.0	...
607000	  677.8	  584.9	 7834.0	...
607001	  677.8	  585.1	 7835.0	...
607002	  677.9	  585.5	 7836.0	...
607003	  678.2	  585.7	 7834.0	...
607004	  678.5	  585.9	 7831.0	...
607005	  678.7	  585.8	 7830.0	...
607006	  678.7	  585.8	 7832.0	...
607007	  678.8	  585.8	 7834.0	...
607008	  678.8	  585.8	 7837.0	...
607009	  678.6	  585.9	 7839.0	...
607010	  678.4	  585.8	 7841.0	...
607011	  678.4	  585.6	 7840.0	...
607012	  678.5	  585.3	 7839.0	...
607013	  678.8	  585.2	 7839.0	...
607014	  678.8	  585.4	 7838.0	...
607015	  678.8	  585.6	 7839.0	...
607016	  678.7	  585.5	 7840.0	...
607017	  678.6	  585.2	 7842.0	...
607018	  678.5	  584.9	 7842.0	...
607019	  678.4	  585.0	 7842.0	...
607020	  678.7	  585.2	 7842.0	...
607021	  679.0	  585.4	 7839.0	...
607022	  679.3	  585.5	 7835.0	...
607023	  679.4	  585.3	 7835.0	...
607024	  679.5	  585.0	 7837.0	...
607025	  679.6	  584.8	 7839.0	...
607026	  679.6	  584.7	 7839.0	...
607027	  679.5	  584.9	 7839.0	...
607028	  679.2	  585.1	 7838.0	...
607029	  679.1	  585.3	 7836.0	...
607030	  679.2	  585.4	 7833.0	...
607031	  679.4	  585.5	 7832.0	...
607032	  679.4	  585.4	 7833.0	...
607033	  679.1	  585.4	 7834.0	...
607034	  678.8	  585.2	 7836.0	...
607035	  678.5	  585.0	 7838.0	...
607036	  678.5	  585.0	 7836.0	...
607037	  678.6	  585.2	 7832.0	...
607038	  678.8	  585.4	 7829.0	...
607039	  678.6	  585.4	 7829.0	...
607040	  678.3	  585.5	 7829.0	...
607041	  678.4	  585.6	 7829.0	...
607042	  678.8	  585.6	 7830.0	...
607043	  679.2	  585.5	 7828.0	...
607044	  678.8	  585.4	 7826.0	...
607045	  678.5	  585.4	 7824.0	...
607046	  678.2	  585.5	 7824.0	...
607047	  678.4	  585.9	 7822.0	...
607048	  678.5	  586.3	 7820.0	...
607049	  678.5	  586.6	 7818.0	...
607050	  678.5	  586.7	 7817.0	...
607051	  678.5	  586.7	 7817.0	...
607052	  678.3	  586.7	 7817.0	...
607053	  678.1	  586.6	 7819.0	...
607054	  677.9	  586.5	 7821.0	...
607055	  677.9	  586.7	 7822.0	...
607056	  677.9	  587.0	 7822.0	...
607057	  677.8	  587.3	 7823.0	...
607058	  677.7	  587.3	 7824.0	...
607059	  677.7	  587.3	 7825.0	...
607060	  677.6	  587.3	 7826.0	...
607061	  677.5	  587.3	 7824.0	...
607062	  677.6	  587.2	 7822.0	...
607063	  677.8	  587.2	 7819.0	...
607064	  677.9	  587.2	 7819.0	...
607065	  677.9	  587.1	 7817.0	...
607066	  678.0	  587.1	 7816.0	...
607067	  677.7	  587.2	 7816.0	...
607068	  677.3	  587.4	 7816.0	...
607069	  676.8	  587.6	 7817.0	...
607070	  676.6	  587.4	 7816.0	...
607071	  676.6	  587.2	 7816.0	...
607072	  676.6	  586.8	 7817.0	...
607073	  676.7	  586.7	 7819.0	...
607074	  676.9	  586.7	 7825.0	...
607075	  677.0	  586.7	 7829.0	...
607076	  676.9	  586.7	 7831.0	...
607077	  676.9	  586.6	 7829.0	...
607078	  676.8	  586.5	 7827.0	...
607079	  676.7	  586.4	 7826.0	...
607080	  676.6	  586.4	 7825.0	...
607081	  676.5	  586.4	 7824.0	...
607082	  676.4	  586.0	 7823.0	...
607083	  676.5	  585.6	 7820.0	...
607084	  676.7	  585.3	 7818.0	...
607085	  676.9	  585.5	 7815.0	...
607086	  676.9	  585.7	 7813.0	...
607087	  677.1	  585.5	 7812.0	...
607088	  677.2	  585.3	 7813.0	...
607089	  677.3	  585.0	 7815.0	...
607090	  677.3	  584.8	 7816.0	...
607091	  677.3	  584.8	 7815.0	...
607092	  677.3	  584.8	 7813.0	...
607093	  677.0	  584.9	 7811.0	...
607094	  676.9	  585.0	 7811.0	...
607095	  676.7	  585.0	 7813.0	...
607096	  676.6	  585.0	 7815.0	...
607097	  676.3	  585.1	 7815.0	...
607098	  676.4	  585.1	 7817.0	...
607099	  676.7	  584.9	 7818.0	...
607100	  676.9	  584.5	 7820.0	...
607101	  676.8	  584.5	 7820.0	...
607102	  676.7	  584.7	 7820.0	...
607103	  676.8	  584.8	 7818.0	...
607104	  677.0	  584.8	 7814.0	...
607105	  677.0	  584.8	 7810.0	...
607106	  676.8	  584.8	 7810.0	...
607107	  676.6	  584.8	 7812.0	...
607108	  676.4	  584.5	 7814.0	...
607109	  676.2	  583.9	 7814.0	...
607110	  676.0	  583.4	 7813.0	...
607111	  675.9	  583.1	 7812.0	...
607112	  676.0	  583.1	 7812.0	...
607113	  676.1	  582.6	 7812.0	...
607114	  676.1	  582.2	 7813.0	...
607115	  676.0	  582.0	 7813.0	...
607116	  676.2	  582.3	 7812.0	...
607117	  676.3	  582.5	 7812.0	...
607118	  676.4	  582.5	 7812.0	...
607119	  676.4	  582.4	 7813.0	...
607120	  676.3	  582.3	 7813.0	...
607121	  676.3	  582.2	 7814.0	...
607122	  676.3	  582.1	 7814.0	...
607123	  676.2	  582.2	 7812.0	...
607124	  676.0	  582.2	 7810.0	...
607125	  675.8	  582.0	 7807.0	...
607126	  675.9	  581.8	 7807.0	...
607127	  675.9	  581.5	 7806.0	...
607128	  676.3	  581.3	 7805.0	...
607129	  676.5	  581.2	 7804.0	...
607130	  676.5	  581.2	 7803.0	...
607131	  676.3	  581.2	 7804.0	...
607132	  676.1	  581.2	 7803.0	...
607133	  676.0	  581.2	 7802.0	...
607134	  675.9	  581.2	 7801.0	...
607135	  675.9	  581.3	 7798.0	...
607136	  675.8	  581.5	 7795.0	...
607137	  675.7	  581.6	 7793.0	...
607138	  675.6	  581.5	 7794.0	...
607139	  675.5	  581.6	 7796.0	...
607140	  675.3	  581.6	 7797.0	...
607141	  675.2	  581.6	 7797.0	...
607142	  675.3	  581.5	 7795.0	...
607143	  675.2	  581.6	 7792.0	...
607144	  675.1	  581.4	 7792.0	...
607145	  675.2	  581.1	 7794.0	...
607146	  675.5	  580.9	 7796.0	...
607147	  675.7	  580.8	 7795.0	...
607148	  675.6	  580.8	 7795.0	...
607149	  675.4	  580.8	 7795.0	...
607150	  675.5	  580.8	 7794.0	...
607151	  675.8	  580.8	 7794.0	...
607152	  675.9	  580.7	 7792.0	...
607153	  675.7	  580.5	 7792.0	...
607154	  675.5	  580.2	 7791.0	...
607155	  675.6	  580.1	 7792.0	...
607156	  675.7	  580.1	 7792.0	...
607157	  675.7	  580.1	 7793.0	...
607158	  675.6	  580.1	 7793.0	...
607159	  675.5	  579.5	 7793.0	...
607160	  675.4	  578.9	 7795.0	...
607161	  675.4	  578.4	 7796.0	...
607162	  675.4	  578.4	 7797.0	...
607163	  675.5	  578.5	 7795.0	...
607164	  675.6	  578.5	 7793.0	...
607165	  675.7	  578.5	 7791.0	...
607166	  675.7	  578.5	 7794.0	...
607167	  675.7	  578.4	 7797.0	...
607168	  675.7	  578.4	 7798.0	...
607169	  675.6	  578.3	 7797.0	...
607170	  675.4	  578.3	 7796.0	...
607171	  675.3	  578.3	 7797.0	...
607172	  675.4	  578.3	 7798.0	...
607173	  675.5	  578.2	 7799.0	...
607174	  675.5	  578.1	 7799.0	...
607175	  675.3	  578.5	 7798.0	...
607176	  675.1	  578.9	 7798.0	...
607177	  675.0	  578.9	 7797.0	...
607178	  675.1	  578.5	 7796.0	...
607179	  675.2	  578.0	 7795.0	...
607180	  675.2	  578.0	 7795.0	...
607181	  675.3	  578.1	 7794.0	...
607182	  675.3	  578.3	 7793.0	...
607183	  675.4	  578.3	 7793.0	...
607184	  675.1	  578.4	 7793.0	...
607185	  674.8	  578.4	 7791.0	...
607186	  674.6	  578.4	 7790.0	...
607187	  674.7	  578.4	 7790.0	...
607188	  674.8	  578.3	 7791.0	...
607189	  675.0	  578.2	 7791.0	...
607190	  675.1	  578.1	 7792.0	...
607191	  675.1	  577.8	 7793.0	...
607192	  675.0	  577.5	 7796.0	...
607193	  675.0	  577.1	 7798.0	...
607194	  675.0	  577.0	 7799.0	...
607195	  675.1	  577.4	 7798.0	...
607196	  675.1	  577.9	 7795.0	...
607197	  675.1	  578.3	 7792.0	...
607198	  675.0	  578.3	 7787.0	...
607199	  675.0	  578.2	 7786.0	...
607200	  675.0	  578.2	 7785.0	...
607201	  675.1	  578.2	 7785.0	...
607202	  675.0	  577.8	 7785.0	...
607203	  675.0	  577.3	 7785.0	...
607204	  674.9	  576.7	 7787.0	...
607205	  674.9	  576.6	 7788.0	...
607206	  674.8	  576.7	 7790.0	...
607207	  674.8	  576.8	 7791.0	...
607208	  674.8	  577.0	 7792.0	...
607209	  674.8	  577.0	 7791.0	...
607210	  674.8	  577.0	 7789.0	...
607211	  674.7	  576.7	 7787.0	...
607212	  674.7	  576.4	 7787.0	...
607213	  674.8	  576.1	 7787.0	...
607214	  674.7	  576.2	 7786.0	...
607215	  674.7	  576.2	 7784.0	...
607216	  674.5	  576.2	 7781.0	...
607217	  674.4	  576.2	 7779.0	...
607218	  674.3	  576.1	 7778.0	...
607219	  674.3	  576.0	 7777.0	...
607220	  674.4	  575.9	 7776.0	...
607221	  674.5	  575.8	 7776.0	...
607222	  674.7	  575.8	 7775.0	...
607223	  674.9	  575.7	 7775.0	...
607224	  675.1	  575.7	 7775.0	...
607225	  675.1	  575.7	 7774.0	...
607226	  675.1	  575.8	 7773.0	...
607227	  675.2	  575.5	 7772.0	...
607228	  675.4	  575.2	 7772.0	...
607229	  675.6	  574.8	 7772.0	...
607230	  675.6	  574.7	 7773.0	...
607231	  675.4	  574.7	 7774.0	...
607232	  675.1	  574.5	 7774.0	...
607233	  675.1	  574.2	 7774.0	...
607234	  675.4	  573.7	 7775.0	...
607235	  675.7	  573.3	 7775.0	...
607236	  675.7	  573.2	 7774.0	...
607237	  675.8	  573.3	 7773.0	...
607238	  675.8	  573.6	 7771.0	...
607239	  675.8	  573.7	 7773.0	...
607240	  675.8	  573.4	 7776.0	...
607241	  675.8	  572.9	 7779.0	...
607242	  675.7	  572.4	 7780.0	...
607243	  675.8	  572.3	 7780.0	...
607244	  675.9	  572.2	 7780.0	...
607245	  676.0	  572.0	 7780.0	...
607246	  676.0	  571.9	 7779.0	...
607247	  676.0	  571.5	 7777.0	...
607248	  675.9	  571.2	 7775.0	...
607249	  675.9	  571.2	 7774.0	...
607250	  675.9	  571.6	 7774.0	...
607251	  675.9	  572.0	 7770.0	...
607252	  676.0	  572.2	 7767.0	...
607253	  676.1	  572.3	 7766.0	...
607254	  676.1	  572.0	 7769.0	...
607255	  676.2	  571.5	 7772.0	...
607256	  676.3	  571.0	 7773.0	...
607257	  676.6	  570.8	 7774.0	...
607258	  676.6	  570.7	 7774.0	...
607259	  676.6	  570.6	 7772.0	...
607260	  676.5	  570.4	 7772.0	...
607261	  676.6	  570.3	 7773.0	...
607262	  676.5	  570.2	 7771.0	...
607263	  676.4	  570.1	 7767.0	...
607264	  676.4	  569.8	 7763.0	...
607265	  676.5	  569.5	 7763.0	...
607266	  676.7	  569.3	 7762.0	...
607267	  676.9	  569.2	 7763.0	...
607268	  677.0	  569.1	 7763.0	...
607269	  677.0	  568.9	 7763.0	...
607270	  677.0	  568.6	 7764.0	...
607271	  676.8	  568.4	 7766.0	...
607272	  676.8	  568.6	 7767.0	...
607273	  676.8	  569.0	 7766.0	...
607274	  677.0	  569.0	 7765.0	...
607275	  677.2	  568.5	 7764.0	...
607276	  677.4	  568.5	 7765.0	...
607277	  677.4	  568.8	 7766.0	...
607278	  677.4	  569.2	 7766.0	...
607279	  677.3	  569.4	 7765.0	...
607280	  677.2	  569.5	 7763.0	...
607281	  677.3	  569.8	 7763.0	...
607282	  677.3	  569.9	 7763.0	...
607283	  677.3	  569.8	 7763.0	...
607284	  677.3	  569.4	 7763.0	...
607285	  677.5	  569.0	 7764.0	...
607286	  677.8	  568.7	 7764.0	...
607287	  678.0	  568.5	 7762.0	...
607288	  678.1	  568.5	 7760.0	...
607289	  678.0	  568.7	 7758.0	...
607290	  678.0	  568.9	 7758.0	...
607291	  678.0	  569.1	 7758.0	...
607292	  677.9	  569.2	 7758.0	...
607293	  677.7	  569.0	 7757.0	...
607294	  677.7	  568.8	 7757.0	...
607295	  677.9	  568.5	 7758.0	...
607296	  677.8	  568.8	 7758.0	...
607297	  677.6	  569.2	 7758.0	...
607298	  677.5	  569.2	 7754.0	...
607299	  677.6	  568.8	 7749.0	...
607300	  677.7	  568.2	 7744.0	...
607301	  677.7	  568.1	 7743.0	...
607302	  677.7	  568.0	 7744.0	...
607303	  677.6	  568.1	 7745.0	...
607304	  677.6	  568.1	 7744.0	...
607305	  677.5	  568.1	 7742.0	...
607306	  677.5	  568.2	 7740.0	...
607307	  677.4	  568.2	 7740.0	...
607308	  677.3	  568.1	 7741.0	...
607309	  677.2	  568.0	 7741.0	...
607310	  677.3	  567.9	 7743.0	...
607311	  677.3	  567.6	 7746.0	...
607312	  677.3	  567.1	 7750.0	...
607313	  677.3	  566.7	 7749.0	...
607314	  677.3	  566.4	 7746.0	...
607315	  677.2	  566.5	 7743.0	...
607316	  677.0	  566.6	 7741.0	...
607317	  676.7	  566.3	 7739.0	...
607318	  676.4	  565.9	 7737.0	...
607319	  676.2	  565.2	 7738.0	...
607320	  676.1	  564.9	 7739.0	...
607321	  676.2	  564.4	 7740.0	...
607322	  676.3	  564.2	 7740.0	...
607323	  676.4	  564.0	 7739.0	...
607324	  676.4	  563.7	 7738.0	...
607325	  676.4	  563.4	 7738.0	...
607326	  676.4	  563.2	 7742.0	...
607327	  676.3	  563.2	 7745.0	...
607328	  676.2	  563.3	 7749.0	...
607329	  676.1	  563.2	 7751.0	...
607330	  676.1	  563.0	 7752.0	...
607331	  676.0	  562.9	 7750.0	...
607332	  676.0	  562.9	 7748.0	...
607333	  676.2	  562.8	 7746.0	...
607334	  676.4	  562.8	 7747.0	...
607335	  676.5	  562.8	 7747.0	...
607336	  676.4	  562.7	 7748.0	...
607337	  676.1	  562.7	 7748.0	...
607338	  676.0	  562.7	 7751.0	...
607339	  675.7	  562.6	 7754.0	...
607340	  675.7	  562.5	 7757.0	...
607341	  675.6	  562.4	 7756.0	...
607342	  675.6	  562.5	 7754.0	...
607343	  675.5	  562.7	 7752.0	...
607344	  675.6	  562.8	 7750.0	...
607345	  675.6	  562.7	 7751.0	...
607346	  675.6	  562.6	 7754.0	...
607347	  675.5	  562.5	 7757.0	...
607348	  675.4	  562.4	 7754.0	...
607349	  675.3	  562.2	 7750.0	...
607350	  675.2	  562.0	 7749.0	...
607351	  675.1	  561.8	 7750.0	...
607352	  675.0	  561.6	 7751.0	...
607353	  674.9	  561.5	 7751.0	...
607354	  675.1	  561.6	 7751.0	...
607355	  675.2	  561.8	 7754.0	...
607356	  675.3	  561.9	 7757.0	...
607357	  675.2	  561.7	 7761.0	...
607358	  675.2	  561.6	 7761.0	...
607359	  675.2	  561.4	 7761.0	...
607360	  675.2	  561.3	 7761.0	...
607361	  675.1	  561.1	 7761.0	...
607362	  675.1	  561.1	 7760.0	...
607363	  675.1	  561.0	 7758.0	...
607364	  675.3	  561.0	 7756.0	...
607365	  675.4	  560.6	 7756.0	...
607366	  675.5	  560.3	 7756.0	...
607367	  675.6	  560.0	 7757.0	...
607368	  675.7	  560.0	 7757.0	...
607369	  675.6	  560.2	 7758.0	...
607370	  675.5	  560.3	 7758.0	...
607371	  675.3	  560.4	 7758.0	...
607372	  675.3	  560.3	 7756.0	...
607373	  675.3	  560.4	 7755.0	...
607374	  675.3	  560.5	 7754.0	...
607375	  675.2	  560.4	 7754.0	...
607376	  675.2	  560.2	 7754.0	...
607377	  675.3	  560.0	 7754.0	...
607378	  675.4	  560.0	 7754.0	...
607379	  675.5	  560.0	 7753.0	...
607380	  675.6	  560.1	 7754.0	...
607381	  675.6	  560.1	 7755.0	...
607382	  675.6	  560.4	 7757.0	...
607383	  675.5	  560.5	 7757.0	...
607384	  675.4	  560.6	 7756.0	...
607385	  675.2	  560.6	 7755.0	...
607386	  675.0	  560.4	 7755.0	...
607387	  675.1	  559.9	 7754.0	...
607388	  675.4	  559.5	 7754.0	...
607389	  675.7	  559.1	 7754.0	...
607390	  675.8	  559.1	 7754.0	...
607391	  675.6	  559.2	 7754.0	...
607392	  675.3	  559.4	 7753.0	...
607393	  675.0	  559.4	 7753.0	...
607394	  675.0	  559.1	 7753.0	...
607395	  675.0	  558.8	 7753.0	...
607396	  675.0	  558.8	 7752.0	...
607397	  675.4	  558.7	 7750.0	...
607398	  675.7	  558.7	 7749.0	...
607399	  676.1	  558.6	 7749.0	...
607400	  676.3	  558.6	 7749.0	...
607401	  676.4	  558.6	 7751.0	...
607402	  676.4	  558.7	 7754.0	...
607403	  676.1	  558.5	 7754.0	...
607404	  676.0	  558.4	 7752.0	...
607405	  676.2	  558.3	 7749.0	...
607406	  676.4	  558.4	 7749.0	...
607407	  676.6	  558.4	 7749.0	...
607408	  676.5	  558.2	 7749.0	...
607409	  676.4	  557.9	 7747.0	...
607410	  676.4	  557.6	 7745.0	...
607411	  676.3	  557.4	 7743.0	...
607412	  676.3	  557.0	 7742.0	...
607413	  676.4	  556.6	 7741.0	...
607414	  676.4	  556.6	 7741.0	...
607415	  676.4	  557.0	 7741.0	...
607416	  676.5	  557.3	 7741.0	...
607417	  676.7	  557.2	 7740.0	...
607418	  677.0	  557.3	 7737.0	...
607419	  677.2	  557.3	 7733.0	...
607420	  677.5	  557.3	 7732.0	...
607421	  677.8	  557.4	 7732.0	...
607422	  677.9	  557.5	 7731.0	...
607423	  677.9	  557.5	 7731.0	...
607424	  677.9	  557.2	 7731.0	...
607425	  677.8	  556.7	 7731.0	...
607426	  677.8	  556.4	 7731.0	...
607427	  678.0	  556.2	 7731.0	...
607428	  678.2	  556.3	 7729.0	...
607429	  678.2	  556.5	 7728.0	...
607430	  677.9	  556.4	 7728.0	...
607431	  677.7	  556.3	 7729.0	...
607432	  678.0	  555.9	 7731.0	...
607433	  678.2	  555.7	 7732.0	...
607434	  678.4	  555.5	 7732.0	...
607435	  678.3	  555.5	 7733.0	...
607436	  678.2	  555.3	 7735.0	...
607437	  678.1	  555.2	 7733.0	...
607438	  678.2	  555.2	 7730.0	...
607439	  678.3	  555.1	 7729.0	...
607440	  678.4	  555.1	 7731.0	...
607441	  678.5	  555.1	 7733.0	...
607442	  678.5	  555.2	 7732.0	...
607443	  678.6	  555.3	 7733.0	...
607444	  678.6	  555.3	 7734.0	...
607445	  678.6	  555.2	 7735.0	...
607446	  678.5	  555.2	 7733.0	...
607447	  678.3	  555.3	 7731.0	...
607448	  678.0	  555.6	 7729.0	...
607449	  677.8	  555.9	 7729.0	...
607450	  677.8	  556.1	 7729.0	...
607451	  677.9	  556.0	 7730.0	...
607452	  678.1	  555.9	 7730.0	...
607453	  678.3	  555.8	 7729.0	...
607454	  678.5	  555.6	 7729.0	...
607455	  678.7	  555.5	 7729.0	...
607456	  678.8	  555.4	 7728.0	...
607457	  678.8	  555.4	 7727.0	...
607458	  678.7	  555.4	 7726.0	...
607459	  678.5	  555.3	 7725.0	...
607460	  678.3	  555.3	 7725.0	...
607461	  678.2	  555.2	 7724.0	...
607462	  678.0	  555.0	 7722.0	...
607463	  677.9	  555.0	 7721.0	...
607464	  677.8	  555.3	 7719.0	...
607465	  677.8	  555.8	 7719.0	...
607466	  678.2	  556.5	 7718.0	...
607467	  678.7	  556.8	 7717.0	...
607468	  679.1	  556.7	 7717.0	...
607469	  679.3	  556.6	 7718.0	...
607470	  679.4	  556.4	 7720.0	...
607471	  679.5	  556.4	 7718.0	...
607472	  679.4	  556.4	 7715.0	...
607473	  679.0	  556.0	 7713.0	...
607474	  678.7	  555.6	 7715.0	...
607475	  678.5	  555.1	 7717.0	...
607476	  678.6	  555.5	 7717.0	...
607477	  678.8	  555.9	 7718.0	...
607478	  679.1	  556.3	 7718.0	...
607479	  679.3	  556.3	 7718.0	...
607480	  679.4	  556.4	 7717.0	...
607481	  679.4	  556.5	 7717.0	...
607482	  679.3	  556.7	 7717.0	...
607483	  679.2	  556.9	 7719.0	...
607484	  679.3	  556.9	 7720.0	...
607485	  679.5	  556.7	 7721.0	...
607486	  679.6	  556.6	 7722.0	...
607487	  679.6	  556.5	 7721.0	...
607488	  679.6	  556.6	 7717.0	...
607489	  679.6	  556.7	 7715.0	...
607490	  679.7	  556.4	 7715.0	...
607491	  679.8	  556.1	 7718.0	...
607492	  679.9	  555.9	 7719.0	...
607493	  679.9	  555.9	 7719.0	...
607494	  679.8	  556.0	 7719.0	...
607495	  679.8	  556.1	 7719.0	...
607496	  679.9	  556.1	 7716.0	...
607497	  680.0	  556.2	 7713.0	...
607498	  680.2	  556.0	 7709.0	...
607499	  680.4	  555.9	 7709.0	...
607500	  680.5	  555.7	 7710.0	...
607501	  680.5	  555.7	 7710.0	...
607502	  680.6	  555.5	 7710.0	...
607503	  680.7	  555.3	 7712.0	...
607504	  680.8	  554.9	 7715.0	...
607505	  680.9	  554.9	 7718.0	...
607506	  680.9	  555.5	 7718.0	...
607507	  681.0	  556.3	 7715.0	...
607508	  680.9	  556.6	 7714.0	...
607509	  680.8	  556.3	 7712.0	...
607510	  680.8	  556.0	 7714.0	...
607511	  680.9	  556.2	 7716.0	...
607512	  681.0	  556.4	 7718.0	...
607513	  681.0	  556.4	 7718.0	...
607514	  681.0	  556.3	 7718.0	...
607515	  681.0	  556.2	 7718.0	...
607516	  681.0	  555.9	 7718.0	...
607517	  681.0	  555.7	 7718.0	...
607518	  680.8	  555.7	 7718.0	...
607519	  680.7	  555.9	 7718.0	...
607520	  680.6	  556.1	 7717.0	...
607521	  680.7	  556.1	 7715.0	...
607522	  680.7	  556.2	 7713.0	...
607523	  680.7	  556.3	 7710.0	...
607524	  680.8	  556.4	 7706.0	...
607525	  680.7	  556.5	 7707.0	...
607526	  680.6	  556.6	 7710.0	...
607527	  680.5	  556.5	 7714.0	...
607528	  680.4	  556.3	 7714.0	...
607529	  680.4	  556.3	 7714.0	...
607530	  680.3	  556.6	 7713.0	...
607531	  680.3	  556.8	 7713.0	...
607532	  680.5	  556.8	 7714.0	...
607533	  680.8	  556.8	 7715.0	...
607534	  680.8	  557.1	 7716.0	...
607535	  680.6	  557.3	 7716.0	...
607536	  680.4	  557.6	 7715.0	...
607537	  680.5	  557.4	 7715.0	...
607538	  680.6	  557.1	 7714.0	...
607539	  680.8	  556.8	 7712.0	...
607540	  680.8	  556.7	 7711.0	...
607541	  680.6	  556.7	 7710.0	...
607542	  680.4	  556.8	 7710.0	...
607543	  680.3	  556.9	 7709.0	...
607544	  680.5	  557.0	 7708.0	...
607545	  680.6	  557.1	 7708.0	...
607546	  680.6	  557.2	 7711.0	...
607547	  680.4	  557.2	 7715.0	...
607548	  680.3	  557.3	 7715.0	...
607549	  680.2	  557.4	 7710.0	...
607550	  680.4	  557.5	 7706.0	...
607551	  680.6	  557.5	 7707.0	...
607552	  680.8	  557.6	 7708.0	...
607553	  680.8	  557.6	 7710.0	...
607554	  680.8	  557.5	 7710.0	...
607555	  680.7	  557.5	 7710.0	...
607556	  680.8	  557.7	 7707.0	...
607557	  680.8	  557.9	 7704.0	...
607558	  680.7	  558.2	 7702.0	...
607559	  680.5	  558.3	 7704.0	...
607560	  680.4	  558.3	 7706.0	...
607561	  680.4	  558.4	 7708.0	...
607562	  680.5	  558.2	 7709.0	...
607563	  680.4	  558.0	 7710.0	...
607564	  680.7	  557.9	 7706.0	...
607565	  681.1	  558.0	 7700.0	...
607566	  681.1	  558.2	 7699.0	...
607567	  680.8	  558.4	 7703.0	...
607568	  680.6	  558.6	 7705.0	...
607569	  680.6	  558.9	 7702.0	...
607570	  680.6	  559.0	 7700.0	...
607571	  680.5	  559.0	 7698.0	...
607572	  680.4	  559.0	 7698.0	...
607573	  680.3	  559.0	 7698.0	...
607574	  680.3	  559.0	 7697.0	...
607575	  680.5	  559.0	 7696.0	...
607576	  680.7	  558.8	 7696.0	...
607577	  680.9	  558.6	 7696.0	...
607578	  680.9	  558.7	 7697.0	...
607579	  681.1	  558.9	 7696.0	...
607580	  681.2	  559.1	 7695.0	...
607581	  681.3	  559.1	 7693.0	...
607582	  681.3	  559.1	 7693.0	...
607583	  681.4	  559.0	 7692.0	...
607584	  681.4	  558.7	 7695.0	...
607585	  681.2	  558.3	 7700.0	...
607586	  681.1	  558.2	 7704.0	...
607587	  681.2	  558.4	 7703.0	...
607588	  681.3	  558.3	 7702.0	...
607589	  681.3	  558.1	 7701.0	...
607590	  681.2	  557.9	 7701.0	...
607591	  681.5	  557.9	 7698.0	...
607592	  681.9	  558.4	 7695.0	...
607593	  682.3	  558.9	 7690.0	...
607594	  682.3	  559.3	 7688.0	...
607595	  682.2	  559.3	 7686.0	...
607596	  682.1	  559.5	 7685.0	...
607597	  682.1	  559.7	 7687.0	...
607598	  682.2	  559.9	 7691.0	...
607599	  682.2	  559.8	 7694.0	...
607600	  682.2	  559.7	 7694.0	...
607601	  682.2	  559.7	 7694.0	...
607602	  682.6	  559.8	 7694.0	...
607603	  682.9	  559.9	 7693.0	...
607604	  683.0	  559.8	 7693.0	...
607605	  682.8	  559.6	 7693.0	...
607606	  682.6	  559.6	 7693.0	...
607607	  682.6	  559.7	 7692.0	...
607608	  682.7	  560.3	 7689.0	...
607609	  682.8	  560.8	 7687.0	...
607610	  682.9	  561.3	 7685.0	...
607611	  683.0	  561.8	 7685.0	...
607612	  683.0	  562.3	 7685.0	...
607613	  683.1	  563.0	 7684.0	...
607614	  683.3	  563.6	 7682.0	...
607615	  683.6	  564.2	 7681.0	...
607616	  683.7	  564.6	 7681.0	...
607617	  683.7	  565.1	 7675.0	...
607618	  683.7	  565.6	 7668.0	...
607619	  683.5	  566.4	 7662.0	...
607620	  683.5	  567.2	 7662.0	...
607621	  683.7	  568.0	 7658.0	...
EFIX R   604754	607621	2868	  678.5	  570.5	   7627
SSACC R  607622
607622	  684.0	  569.6	 7651.0	...
607623	  684.4	  571.4	 7643.0	...
607624	  684.7	  573.7	 7633.0	...
607625	  684.9	  576.1	 7624.0	...
607626	  685.2	  577.6	 7616.0	...
607627	  685.7	  580.8	 7606.0	...
607628	  686.1	  583.0	 7594.0	...
607629	  686.7	  585.3	 7582.0	...
607630	  687.2	  586.7	 7573.0	...
607631	  688.0	  590.7	 7555.0	...
607632	  688.8	  597.0	 7529.0	...
607633	  689.8	  604.6	 7496.0	...
607634	  690.9	  612.2	 7459.0	...
607635	  692.1	  619.4	 7423.0	...
607636	  693.4	  628.0	 7386.0	...
607637	  694.5	  637.7	 7350.0	...
607638	  696.2	  650.4	 7299.0	...
607639	  698.5	  662.6	 7243.0	...
607640	  700.8	  675.8	 7184.0	...
607641	  703.0	  690.0	 7121.0	...
607642	  705.0	  706.6	 7052.0	...
607643	  707.6	  724.8	 6979.0	...
607644	  710.3	  744.6	 6899.0	...
607645	  713.0	  766.2	 6806.0	...
607646	  715.8	  789.2	 6702.0	...
607647	  719.0	  813.6	 6592.0	...
607648	  722.5	  840.9	 6473.0	...
607649	  726.2	  870.8	 6345.0	...
607650	  730.0	  902.4	 6210.0	...
607651	  734.3	  935.6	 6062.0	...
607652	  738.8	  971.3	 5901.0	...
607653	  743.2	 1009.3	 5724.0	...
607654	  747.5	 1049.0	 5546.0	...
607655	  751.7	 1090.7	 5361.0	...
607656	  754.7	 1133.6	 5183.0	...
607657	  757.1	 1178.5	 5002.0	...
607658	  759.8	 1224.2	 4815.0	...
607659	  764.1	 1273.9	 4601.0	...
607660	  769.7	 1324.2	 4381.0	...
607661	  776.8	 1377.4	 4155.0	...
607662	  785.2	 1432.7	 3921.0	...
607663	  795.8	 1492.7	 3666.0	...
607664	  806.8	 1553.9	 3407.0	...
607665	  816.7	 1612.1	 3152.0	...
607666	  824.5	 1670.1	 2891.0	...
607667	  828.9	 1708.3	 2710.0	...
607668	  831.1	 1729.2	 2613.0	...
607669	  831.1	 1729.2	 2613.0	...
SBLINK R 607670
607670	   .	   .	    0.0	...
607671	   .	   .	    0.0	...
607672	   .	   .	    0.0	...
607673	   .	   .	    0.0	...
607674	   .	   .	    0.0	...
607675	   .	   .	    0.0	...
607676	   .	   .	    0.0	...
607677	   .	   .	    0.0	...
607678	   .	   .	    0.0	...
607679	   .	   .	    0.0	...
607680	   .	   .	    0.0	...
607681	   .	   .	    0.0	...
607682	   .	   .	    0.0	...
607683	   .	   .	    0.0	...
607684	   .	   .	    0.0	...
607685	   .	   .	    0.0	...
607686	   .	   .	    0.0	...
607687	   .	   .	    0.0	...
607688	   .	   .	    0.0	...
607689	   .	   .	    0.0	...
607690	   .	   .	    0.0	...
607691	   .	   .	    0.0	...
607692	   .	   .	    0.0	...
607693	   .	   .	    0.0	...
607694	   .	   .	    0.0	...
607695	   .	   .	    0.0	...
607696	   .	   .	    0.0	...
607697	   .	   .	    0.0	...
607698	   .	   .	    0.0	...
607699	   .	   .	    0.0	...
607700	   .	   .	    0.0	...
607701	   .	   .	    0.0	...
607702	   .	   .	    0.0	...
607703	   .	   .	    0.0	...
607704	   .	   .	    0.0	...
607705	   .	   .	    0.0	...
607706	   .	   .	    0.0	...
607707	   .	   .	    0.0	...
607708	   .	   .	    0.0	...
607709	   .	   .	    0.0	...
607710	   .	   .	    0.0	...
607711	   .	   .	    0.0	...
607712	   .	   .	    0.0	...
607713	   .	   .	    0.0	...
607714	   .	   .	    0.0	...
607715	   .	   .	    0.0	...
607716	   .	   .	    0.0	...
607717	   .	   .	    0.0	...
607718	   .	   .	    0.0	...
607719	   .	   .	    0.0	...
607720	   .	   .	    0.0	...
607721	   .	   .	    0.0	...
607722	   .	   .	    0.0	...
607723	   .	   .	    0.0	...
607724	   .	   .	    0.0	...
607725	   .	   .	    0.0	...
607726	   .	   .	    0.0	...
607727	   .	   .	    0.0	...
607728	   .	   .	    0.0	...
607729	   .	   .	    0.0	...
607730	   .	   .	    0.0	...
607731	   .	   .	    0.0	...
607732	   .	   .	    0.0	...
607733	   .	   .	    0.0	...
607734	   .	   .	    0.0	...
607735	   .	   .	    0.0	...
607736	   .	   .	    0.0	...
607737	   .	   .	    0.0	...
607738	   .	   .	    0.0	...
607739	   .	   .	    0.0	...
607740	   .	   .	    0.0	...
607741	   .	   .	    0.0	...
607742	   .	   .	    0.0	...
607743	   .	   .	    0.0	...
607744	   .	   .	    0.0	...
607745	   .	   .	    0.0	...
607746	   .	   .	    0.0	...
607747	   .	   .	    0.0	...
607748	   .	   .	    0.0	...
607749	   .	   .	    0.0	...
607750	   .	   .	    0.0	...
607751	   .	   .	    0.0	...
607752	   .	   .	    0.0	...
607753	   .	   .	    0.0	...
607754	   .	   .	    0.0	...
607755	   .	   .	    0.0	...
607756	   .	   .	    0.0	...
607757	   .	   .	    0.0	...
607758	   .	   .	    0.0	...
607759	   .	   .	    0.0	...
607760	   .	   .	    0.0	...
607761	   .	   .	    0.0	...
607762	   .	   .	    0.0	...
607763	   .	   .	    0.0	...
607764	   .	   .	    0.0	...
607765	   .	   .	    0.0	...
607766	   .	   .	    0.0	...
607767	   .	   .	    0.0	...
EBLINK R 607670	607767	98
607768	  840.1	 1673.2	 2868.0	...
607769	  840.1	 1673.2	 2868.0	...
607770	  840.1	 1673.2	 2868.0	...
607771	  840.1	 1673.2	 2868.0	...
607772	  836.1	 1639.8	 3018.0	...
607773	  832.0	 1606.6	 3167.0	...
607774	  829.7	 1601.2	 3188.0	...
607775	  826.8	 1590.1	 3236.0	...
607776	  823.8	 1574.4	 3301.0	...
607777	  822.3	 1557.2	 3369.0	...
607778	  820.1	 1541.6	 3430.0	...
607779	  817.3	 1523.9	 3504.0	...
607780	  815.6	 1508.1	 3566.0	...
607781	  814.6	 1490.4	 3632.0	...
607782	  813.5	 1474.3	 3686.0	...
607783	  811.5	 1458.2	 3748.0	...
607784	  809.6	 1442.9	 3810.0	...
607785	  808.0	 1427.3	 3873.0	...
607786	  806.4	 1411.7	 3938.0	...
607787	  804.2	 1396.4	 3995.0	...
607788	  802.1	 1382.4	 4053.0	...
607789	  800.5	 1367.5	 4116.0	...
607790	  799.5	 1353.8	 4177.0	...
607791	  798.2	 1339.4	 4242.0	...
607792	  796.3	 1326.3	 4294.0	...
607793	  794.5	 1312.8	 4352.0	...
607794	  793.1	 1300.9	 4405.0	...
607795	  791.5	 1288.8	 4462.0	...
607796	  790.0	 1277.9	 4513.0	...
607797	  787.6	 1266.1	 4564.0	...
607798	  785.8	 1255.8	 4609.0	...
607799	  783.8	 1244.5	 4654.0	...
607800	  782.4	 1233.7	 4697.0	...
607801	  780.0	 1222.6	 4745.0	...
607802	  777.8	 1212.2	 4795.0	...
607803	  776.0	 1203.6	 4836.0	...
607804	  774.2	 1195.1	 4870.0	...
607805	  772.4	 1186.7	 4907.0	...
607806	  770.6	 1177.7	 4944.0	...
607807	  769.6	 1168.6	 4995.0	...
607808	  768.5	 1160.8	 5030.0	...
607809	  767.2	 1152.9	 5074.0	...
607810	  765.4	 1145.7	 5109.0	...
607811	  764.0	 1137.9	 5150.0	...
607812	  762.8	 1129.7	 5189.0	...
607813	  762.1	 1121.9	 5224.0	...
607814	  761.5	 1113.9	 5257.0	...
607815	  760.6	 1105.8	 5290.0	...
607816	  759.9	 1098.1	 5328.0	...
607817	  759.0	 1089.7	 5367.0	...
607818	  758.2	 1081.8	 5406.0	...
607819	  757.3	 1073.7	 5437.0	...
607820	  756.4	 1065.6	 5474.0	...
607821	  755.8	 1057.0	 5511.0	...
607822	  755.2	 1048.6	 5548.0	...
607823	  754.7	 1039.6	 5584.0	...
607824	  754.3	 1031.2	 5622.0	...
607825	  754.3	 1022.1	 5662.0	...
607826	  754.4	 1014.5	 5696.0	...
607827	  754.3	 1006.8	 5729.0	...
607828	  753.8	  999.7	 5759.0	...
607829	  753.4	  992.6	 5791.0	...
607830	  753.2	  985.7	 5821.0	...
607831	  753.1	  979.3	 5852.0	...
607832	  752.8	  973.0	 5885.0	...
607833	  752.0	  966.7	 5911.0	...
607834	  751.4	  960.5	 5936.0	...
607835	  750.8	  954.0	 5969.0	...
607836	  750.3	  947.9	 5999.0	...
607837	  750.1	  941.5	 6029.0	...
607838	  749.9	  935.6	 6049.0	...
607839	  749.7	  929.6	 6079.0	...
607840	  749.1	  923.7	 6106.0	...
607841	  748.4	  918.1	 6130.0	...
607842	  747.7	  912.1	 6154.0	...
607843	  747.1	  906.3	 6176.0	...
607844	  746.8	  900.5	 6203.0	...
607845	  746.6	  894.6	 6227.0	...
607846	  746.0	  888.9	 6256.0	...
607847	  745.2	  882.7	 6279.0	...
607848	  744.5	  877.4	 6300.0	...
607849	  744.0	  872.0	 6320.0	...
607850	  743.4	  867.2	 6347.0	...
607851	  742.8	  862.3	 6368.0	...
607852	  742.1	  857.5	 6387.0	...
607853	  741.5	  852.3	 6405.0	...
607854	  741.0	  848.1	 6426.0	...
607855	  740.7	  843.5	 6444.0	...
607856	  740.4	  838.9	 6462.0	...
607857	  740.0	  834.2	 6477.0	...
607858	  739.4	  829.8	 6497.0	...
ESACC R  607622	607858	237	  684.0	  569.6	  739.4	  829.8	   5.67	    991
SFIX R   607859
607859	  738.9	  826.5	 6514.0	...
607860	  738.3	  822.3	 6529.0	...
607861	  737.8	  818.5	 6544.0	...
607862	  737.3	  814.8	 6560.0	...
607863	  736.6	  811.5	 6576.0	...
607864	  735.8	  808.2	 6593.0	...
607865	  735.5	  804.5	 6612.0	...
607866	  735.4	  800.5	 6634.0	...
607867	  735.3	  797.2	 6649.0	...
607868	  734.7	  793.4	 6660.0	...
607869	  734.2	  790.6	 6665.0	...
607870	  733.3	  786.5	 6682.0	...
607871	  732.6	  783.2	 6695.0	...
607872	  732.1	  779.4	 6714.0	...
607873	  731.7	  776.6	 6724.0	...
607874	  731.4	  773.5	 6734.0	...
607875	  730.9	  770.2	 6745.0	...
607876	  730.3	  766.9	 6758.0	...
607877	  729.7	  763.5	 6775.0	...
607878	  729.2	  760.9	 6785.0	...
607879	  728.8	  757.7	 6801.0	...
607880	  728.2	  754.2	 6816.0	...
607881	  727.7	  750.8	 6830.0	...
607882	  727.4	  747.9	 6836.0	...
607883	  727.0	  745.8	 6842.0	...
607884	  726.4	  743.2	 6855.0	...
607885	  725.6	  739.6	 6870.0	...
607886	  724.8	  736.7	 6883.0	...
607887	  724.1	  733.7	 6893.0	...
607888	  723.8	  732.0	 6904.0	...
607889	  723.0	  729.8	 6917.0	...
607890	  722.2	  727.6	 6927.0	...
607891	  721.4	  725.2	 6936.0	...
607892	  721.1	  722.0	 6948.0	...
607893	  720.9	  719.8	 6960.0	...
607894	  720.7	  717.3	 6972.0	...
607895	  720.5	  714.9	 6978.0	...
607896	  720.2	  712.3	 6984.0	...
607897	  719.7	  709.7	 6991.0	...
607898	  719.0	  707.5	 7002.0	...
607899	  718.4	  704.9	 7010.0	...
607900	  718.1	  702.8	 7018.0	...
607901	  718.0	  700.5	 7030.0	...
607902	  717.7	  698.7	 7039.0	...
607903	  717.1	  696.8	 7047.0	...
607904	  716.6	  695.3	 7051.0	...
607905	  716.1	  692.7	 7059.0	...
607906	  716.0	  690.3	 7067.0	...
607907	  715.8	  687.3	 7081.0	...
607908	  715.7	  684.9	 7090.0	...
607909	  715.1	  682.6	 7102.0	...
607910	  714.5	  681.2	 7108.0	...
607911	  714.2	  680.2	 7114.0	...
607912	  714.1	  678.5	 7123.0	...
607913	  713.9	  676.6	 7134.0	...
607914	  713.5	  675.0	 7146.0	...
607915	  713.2	  673.6	 7152.0	...
607916	  713.0	  672.2	 7153.0	...
607917	  712.5	  670.3	 7158.0	...
607918	  712.1	  668.8	 7166.0	...
607919	  711.7	  666.9	 7174.0	...
607920	  711.6	  665.0	 7182.0	...
607921	  711.5	  662.9	 7191.0	...
607922	  710.9	  661.1	 7198.0	...
607923	  710.5	  659.5	 7206.0	...
607924	  710.1	  658.3	 7210.0	...
607925	  710.0	  657.1	 7217.0	...
607926	  710.0	  655.5	 7223.0	...
607927	  710.0	  654.0	 7229.0	...
607928	  709.8	  652.2	 7231.0	...
607929	  709.5	  650.7	 7234.0	...
607930	  709.1	  649.3	 7239.0	...
607931	  708.7	  647.6	 7247.0	...
607932	  708.4	  646.2	 7251.0	...
607933	  708.3	  644.9	 7253.0	...
607934	  708.3	  643.6	 7257.0	...
607935	  708.2	  642.4	 7262.0	...
607936	  708.1	  640.9	 7271.0	...
607937	  708.0	  640.2	 7274.0	...
607938	  707.8	  638.8	 7278.0	...
607939	  707.7	  638.0	 7280.0	...
607940	  707.4	  636.7	 7283.0	...
607941	  707.2	  635.9	 7288.0	...
607942	  706.8	  634.6	 7295.0	...
607943	  706.4	  632.7	 7303.0	...
607944	  706.2	  631.1	 7311.0	...
607945	  706.1	  629.4	 7316.0	...
607946	  706.1	  628.4	 7318.0	...
607947	  706.0	  627.3	 7321.0	...
607948	  705.8	  625.9	 7325.0	...
607949	  705.6	  624.7	 7329.0	...
607950	  705.3	  623.4	 7336.0	...
607951	  705.1	  622.6	 7342.0	...
607952	  705.2	  621.6	 7348.0	...
607953	  705.3	  620.6	 7352.0	...
607954	  705.4	  619.9	 7357.0	...
607955	  705.3	  619.1	 7362.0	...
607956	  705.3	  618.5	 7364.0	...
607957	  705.0	  617.5	 7372.0	...
607958	  704.7	  616.9	 7379.0	...
607959	  704.4	  615.6	 7383.0	...
607960	  704.4	  614.7	 7387.0	...
607961	  704.5	  613.9	 7391.0	...
607962	  704.5	  613.0	 7395.0	...
607963	  704.6	  612.3	 7396.0	...
607964	  704.7	  611.1	 7397.0	...
607965	  704.8	  610.2	 7401.0	...
607966	  704.7	  609.0	 7405.0	...
607967	  704.1	  607.8	 7413.0	...
607968	  703.5	  607.1	 7419.0	...
607969	  703.4	  606.1	 7429.0	...
607970	  703.5	  605.1	 7433.0	...
607971	  704.0	  604.0	 7436.0	...
607972	  704.2	  603.1	 7438.0	...
607973	  704.5	  602.6	 7443.0	...
607974	  704.2	  601.6	 7447.0	...
607975	  704.0	  601.0	 7449.0	...
607976	  703.8	  600.1	 7449.0	...
607977	  703.8	  599.8	 7450.0	...
607978	  703.6	  599.2	 7452.0	...
607979	  703.5	  598.4	 7457.0	...
607980	  703.4	  597.3	 7462.0	...
607981	  703.5	  596.3	 7469.0	...
607982	  703.6	  595.9	 7474.0	...
607983	  703.6	  595.9	 7476.0	...
MSG	607984 0000 _ Number On
607984	  703.6	  595.7	 7475.0	...
607985	  703.5	  595.3	 7475.0	...
607986	  703.5	  594.9	 7475.0	...
607987	  703.5	  594.6	 7474.0	...
607988	  703.4	  594.4	 7474.0	...
607989	  703.2	  594.1	 7475.0	...
607990	  703.1	  593.7	 7476.0	...
607991	  702.8	  593.6	 7474.0	...
607992	  702.6	  593.4	 7470.0	...
607993	  702.4	  593.3	 7467.0	...
607994	  702.4	  592.9	 7470.0	...
607995	  702.4	  592.5	 7473.0	...
607996	  702.4	  591.8	 7475.0	...
607997	  702.4	  591.4	 7475.0	...
607998	  702.4	  590.9	 7473.0	...
607999	  702.4	  590.8	 7472.0	...
608000	  702.3	  590.7	 7472.0	...
608001	  702.0	  590.6	 7475.0	...
608002	  701.8	  590.0	 7478.0	...
608003	  701.7	  589.4	 7479.0	...
608004	  701.6	  589.0	 7480.0	...
608005	  701.5	  588.8	 7480.0	...
608006	  701.4	  588.6	 7480.0	...
608007	  701.6	  587.9	 7480.0	...
608008	  701.8	  587.1	 7479.0	...
608009	  702.1	  586.5	 7479.0	...
608010	  702.1	  586.4	 7479.0	...
608011	  702.1	  586.4	 7478.0	...
608012	  702.2	  586.4	 7478.0	...
608013	  702.2	  586.3	 7478.0	...
608014	  702.2	  586.3	 7479.0	...
608015	  702.0	  586.2	 7481.0	...
608016	  701.9	  586.0	 7482.0	...
608017	  702.0	  585.8	 7483.0	...
608018	  702.1	  585.8	 7483.0	...
608019	  702.2	  585.8	 7484.0	...
608020	  702.2	  585.7	 7484.0	...
608021	  702.1	  585.6	 7485.0	...
608022	  702.0	  585.5	 7487.0	...
608023	  701.9	  585.5	 7489.0	...
608024	  701.8	  585.3	 7490.0	...
608025	  701.6	  585.2	 7490.0	...
608026	  701.5	  585.4	 7490.0	...
608027	  701.2	  585.8	 7489.0	...
608028	  701.1	  586.0	 7489.0	...
608029	  701.0	  586.0	 7489.0	...
608030	  701.1	  586.0	 7488.0	...
608031	  701.2	  586.3	 7487.0	...
608032	  701.3	  586.6	 7486.0	...
608033	  701.4	  586.8	 7483.0	...
608034	  701.5	  587.0	 7481.0	...
608035	  701.5	  587.1	 7483.0	...
608036	  701.5	  587.0	 7487.0	...
608037	  701.5	  587.0	 7490.0	...
608038	  701.5	  587.0	 7489.0	...
608039	  701.4	  587.4	 7489.0	...
608040	  701.4	  587.7	 7489.0	...
608041	  701.5	  588.0	 7488.0	...
608042	  701.4	  587.8	 7488.0	...
608043	  701.3	  587.2	 7488.0	...
608044	  701.1	  586.6	 7486.0	...
608045	  701.1	  586.4	 7483.0	...
608046	  700.9	  586.5	 7481.0	...
608047	  700.8	  586.7	 7483.0	...
608048	  700.7	  586.7	 7484.0	...
608049	  700.8	  586.9	 7485.0	...
608050	  700.9	  587.1	 7483.0	...
608051	  701.0	  587.3	 7479.0	...
608052	  701.1	  587.3	 7476.0	...
608053	  701.2	  587.3	 7474.0	...
608054	  701.3	  587.3	 7476.0	...
608055	  701.3	  587.3	 7478.0	...
608056	  701.2	  587.1	 7482.0	...
608057	  701.0	  586.9	 7485.0	...
608058	  700.9	  586.7	 7487.0	...
608059	  700.9	  586.6	 7485.0	...
608060	  700.8	  586.5	 7483.0	...
608061	  700.5	  586.3	 7482.0	...
608062	  700.3	  586.1	 7484.0	...
608063	  700.2	  585.7	 7486.0	...
608064	  700.1	  585.7	 7487.0	...
608065	  700.3	  585.6	 7487.0	...
608066	  700.6	  585.6	 7486.0	...
608067	  700.5	  585.6	 7486.0	...
608068	  700.1	  585.8	 7486.0	...
608069	  699.8	  585.9	 7485.0	...
608070	  699.8	  585.9	 7485.0	...
608071	  699.6	  585.7	 7485.0	...
608072	  699.5	  585.5	 7487.0	...
608073	  699.4	  585.5	 7488.0	...
608074	  699.5	  585.4	 7488.0	...
608075	  699.7	  585.3	 7488.0	...
608076	  699.9	  585.3	 7488.0	...
608077	  700.1	  585.4	 7489.0	...
608078	  700.1	  585.6	 7489.0	...
608079	  700.1	  585.6	 7492.0	...
608080	  700.2	  585.5	 7494.0	...
608081	  700.2	  585.4	 7496.0	...
608082	  700.1	  585.1	 7498.0	...
608083	  699.9	  584.7	 7500.0	...
608084	  699.7	  584.4	 7503.0	...
608085	  699.6	  584.3	 7504.0	...
608086	  699.6	  584.1	 7505.0	...
608087	  699.5	  583.9	 7504.0	...
608088	  699.5	  583.7	 7503.0	...
608089	  699.6	  583.7	 7502.0	...
608090	  699.7	  583.7	 7500.0	...
608091	  699.5	  583.7	 7499.0	...
608092	  699.3	  583.7	 7499.0	...
608093	  699.0	  583.5	 7499.0	...
608094	  698.9	  583.3	 7497.0	...
608095	  698.8	  583.1	 7496.0	...
608096	  698.7	  582.7	 7495.0	...
608097	  698.7	  582.4	 7495.0	...
608098	  698.7	  582.1	 7496.0	...
608099	  698.7	  582.1	 7497.0	...
608100	  698.7	  582.1	 7498.0	...
608101	  698.7	  582.1	 7496.0	...
608102	  698.6	  582.2	 7492.0	...
608103	  698.5	  582.2	 7490.0	...
608104	  698.4	  582.2	 7488.0	...
608105	  698.4	  582.2	 7485.0	...
608106	  698.3	  582.2	 7483.0	...
608107	  698.2	  582.2	 7481.0	...
608108	  698.1	  582.4	 7481.0	...
608109	  698.0	  582.9	 7480.0	...
608110	  698.0	  583.3	 7479.0	...
608111	  698.1	  583.6	 7478.0	...
608112	  698.3	  583.6	 7480.0	...
608113	  698.5	  583.6	 7483.0	...
608114	  698.6	  583.7	 7484.0	...
608115	  698.7	  583.8	 7482.0	...
608116	  698.5	  583.9	 7479.0	...
608117	  698.3	  584.0	 7478.0	...
608118	  697.8	  584.1	 7477.0	...
608119	  697.5	  584.2	 7477.0	...
608120	  697.2	  584.3	 7478.0	...
608121	  697.2	  584.4	 7477.0	...
608122	  697.2	  584.4	 7477.0	...
608123	  697.3	  584.7	 7477.0	...
608124	  697.4	  585.0	 7477.0	...
608125	  697.6	  584.9	 7477.0	...
608126	  697.8	  584.3	 7479.0	...
608127	  698.0	  583.7	 7480.0	...
608128	  698.0	  583.3	 7482.0	...
608129	  698.0	  583.2	 7481.0	...
608130	  697.9	  583.0	 7480.0	...
608131	  697.5	  582.8	 7480.0	...
608132	  697.2	  582.7	 7480.0	...
608133	  696.9	  582.7	 7481.0	...
608134	  696.9	  582.9	 7481.0	...
608135	  696.9	  583.1	 7480.0	...
608136	  696.9	  583.2	 7480.0	...
608137	  696.9	  583.1	 7479.0	...
608138	  696.9	  583.0	 7479.0	...
608139	  696.9	  583.0	 7479.0	...
608140	  696.6	  583.1	 7479.0	...
608141	  696.4	  583.3	 7480.0	...
608142	  696.2	  583.6	 7481.0	...
608143	  696.2	  583.8	 7484.0	...
608144	  696.2	  583.9	 7485.0	...
608145	  696.2	  583.7	 7485.0	...
608146	  696.2	  583.6	 7483.0	...
608147	  696.2	  583.7	 7476.0	...
608148	  695.9	  584.0	 7470.0	...
608149	  695.5	  584.4	 7465.0	...
608150	  695.1	  584.5	 7464.0	...
608151	  695.0	  584.6	 7464.0	...
608152	  695.1	  584.5	 7464.0	...
608153	  695.2	  584.4	 7464.0	...
608154	  695.4	  584.3	 7464.0	...
608155	  695.4	  584.5	 7462.0	...
608156	  695.5	  584.7	 7458.0	...
608157	  695.6	  585.0	 7455.0	...
608158	  695.5	  585.1	 7453.0	...
608159	  695.5	  585.4	 7453.0	...
608160	  695.3	  585.7	 7451.0	...
608161	  695.2	  586.0	 7450.0	...
608162	  695.2	  586.0	 7447.0	...
608163	  695.5	  586.0	 7446.0	...
608164	  695.8	  586.1	 7445.0	...
608165	  695.7	  586.2	 7444.0	...
608166	  695.4	  586.3	 7444.0	...
608167	  695.1	  586.2	 7444.0	...
608168	  695.1	  586.1	 7443.0	...
608169	  694.9	  586.0	 7441.0	...
608170	  694.8	  586.3	 7439.0	...
608171	  694.7	  586.6	 7441.0	...
608172	  694.6	  586.1	 7443.0	...
608173	  694.5	  585.3	 7444.0	...
608174	  694.3	  584.5	 7442.0	...
608175	  694.4	  584.3	 7440.0	...
608176	  694.4	  584.1	 7439.0	...
608177	  694.2	  583.9	 7438.0	...
608178	  694.0	  583.9	 7440.0	...
608179	  693.7	  583.8	 7441.0	...
608180	  693.6	  583.8	 7439.0	...
608181	  693.4	  583.8	 7436.0	...
608182	  693.3	  584.1	 7433.0	...
608183	  693.3	  584.3	 7434.0	...
608184	  693.2	  584.4	 7436.0	...
608185	  693.3	  584.3	 7438.0	...
608186	  693.4	  584.2	 7438.0	...
608187	  693.5	  584.0	 7436.0	...
608188	  693.4	  583.8	 7432.0	...
608189	  693.4	  583.6	 7431.0	...
608190	  693.5	  583.5	 7429.0	...
608191	  693.6	  583.4	 7429.0	...
608192	  693.4	  583.4	 7428.0	...
608193	  693.1	  583.5	 7427.0	...
608194	  692.8	  583.6	 7427.0	...
608195	  692.9	  583.3	 7426.0	...
608196	  693.1	  583.0	 7423.0	...
608197	  693.4	  582.8	 7419.0	...
608198	  693.6	  583.0	 7415.0	...
608199	  693.7	  583.5	 7413.0	...
608200	  693.6	  583.9	 7412.0	...
608201	  693.4	  584.1	 7411.0	...
608202	  693.3	  584.2	 7411.0	...
608203	  693.3	  584.2	 7408.0	...
608204	  693.3	  584.3	 7407.0	...
608205	  693.2	  584.3	 7406.0	...
608206	  693.3	  584.1	 7408.0	...
608207	  693.3	  583.9	 7407.0	...
608208	  693.2	  583.8	 7402.0	...
608209	  693.0	  584.2	 7399.0	...
608210	  692.8	  584.7	 7395.0	...
608211	  692.8	  585.1	 7396.0	...
608212	  692.7	  584.9	 7397.0	...
608213	  692.5	  584.8	 7395.0	...
608214	  692.3	  584.6	 7392.0	...
608215	  692.1	  584.6	 7387.0	...
608216	  692.0	  584.1	 7383.0	...
608217	  691.9	  583.6	 7381.0	...
608218	  691.7	  583.1	 7381.0	...
608219	  691.5	  583.0	 7381.0	...
608220	  691.4	  583.1	 7380.0	...
608221	  691.6	  583.4	 7379.0	...
608222	  691.8	  583.7	 7377.0	...
608223	  692.1	  583.6	 7371.0	...
608224	  692.1	  583.4	 7365.0	...
608225	  692.2	  583.3	 7360.0	...
608226	  692.3	  583.4	 7362.0	...
608227	  692.1	  583.2	 7365.0	...
608228	  691.7	  583.0	 7362.0	...
608229	  691.4	  582.8	 7354.0	...
608230	  691.2	  583.0	 7347.0	...
608231	  690.9	  583.0	 7346.0	...
608232	  690.6	  582.9	 7346.0	...
608233	  690.6	  582.6	 7347.0	...
608234	  690.5	  582.3	 7348.0	...
608235	  690.7	  582.0	 7346.0	...
608236	  690.9	  581.8	 7343.0	...
608237	  691.2	  581.8	 7340.0	...
608238	  691.2	  581.9	 7340.0	...
608239	  691.0	  581.7	 7340.0	...
608240	  690.7	  581.4	 7341.0	...
608241	  690.3	  581.1	 7342.0	...
608242	  690.0	  580.8	 7344.0	...
608243	  689.8	  580.6	 7344.0	...
608244	  689.9	  580.9	 7339.0	...
608245	  690.0	  581.4	 7334.0	...
608246	  690.0	  581.7	 7328.0	...
608247	  689.9	  581.5	 7328.0	...
608248	  689.9	  581.3	 7329.0	...
608249	  689.9	  581.1	 7326.0	...
608250	  690.0	  580.9	 7322.0	...
608251	  690.0	  580.7	 7319.0	...
608252	  690.0	  580.7	 7319.0	...
608253	  689.8	  580.8	 7318.0	...
608254	  689.5	  581.0	 7314.0	...
608255	  689.3	  581.2	 7310.0	...
608256	  689.1	  581.0	 7307.0	...
608257	  688.9	  580.8	 7307.0	...
608258	  688.7	  580.5	 7307.0	...
608259	  688.6	  580.6	 7307.0	...
608260	  688.7	  580.6	 7307.0	...
608261	  688.8	  580.2	 7308.0	...
608262	  688.9	  579.8	 7303.0	...
608263	  689.0	  579.4	 7297.0	...
608264	  689.1	  579.4	 7293.0	...
608265	  689.1	  579.3	 7293.0	...
608266	  689.1	  579.4	 7292.0	...
608267	  688.9	  579.4	 7291.0	...
608268	  688.8	  579.3	 7290.0	...
608269	  688.4	  579.4	 7288.0	...
608270	  688.0	  579.4	 7286.0	...
608271	  687.6	  579.2	 7284.0	...
608272	  687.7	  579.0	 7283.0	...
608273	  687.8	  578.7	 7282.0	...
608274	  688.0	  578.8	 7280.0	...
608275	  688.1	  578.9	 7277.0	...
608276	  687.9	  579.0	 7274.0	...
608277	  687.6	  579.0	 7272.0	...
608278	  687.3	  578.8	 7271.0	...
608279	  687.2	  578.5	 7269.0	...
608280	  687.1	  578.3	 7266.0	...
608281	  687.1	  578.4	 7262.0	...
608282	  687.1	  578.6	 7260.0	...
608283	  687.1	  578.7	 7258.0	...
608284	  687.1	  578.9	 7257.0	...
608285	  687.0	  579.3	 7254.0	...
608286	  687.0	  579.5	 7250.0	...
608287	  687.2	  579.4	 7246.0	...
MSG	608288 0000 _ Number Off
608288	  687.3	  579.1	 7244.0	...
608289	  687.4	  578.8	 7243.0	...
608290	  687.5	  579.0	 7240.0	...
608291	  687.6	  579.3	 7235.0	...
608292	  687.6	  579.4	 7231.0	...
608293	  687.5	  579.2	 7228.0	...
608294	  687.3	  579.2	 7229.0	...
608295	  687.1	  579.4	 7229.0	...
608296	  687.2	  579.5	 7226.0	...
608297	  687.2	  579.5	 7222.0	...
608298	  687.2	  579.7	 7216.0	...
608299	  687.2	  579.9	 7214.0	...
608300	  687.1	  579.5	 7212.0	...
608301	  687.0	  578.9	 7210.0	...
608302	  686.8	  578.3	 7210.0	...
608303	  686.6	  578.3	 7209.0	...
608304	  686.3	  578.2	 7208.0	...
608305	  686.2	  578.4	 7207.0	...
608306	  686.3	  578.5	 7207.0	...
608307	  686.3	  578.5	 7205.0	...
608308	  686.3	  578.5	 7200.0	...
608309	  686.3	  578.5	 7196.0	...
608310	  686.2	  578.5	 7194.0	...
608311	  686.2	  578.4	 7193.0	...
608312	  686.1	  578.3	 7193.0	...
608313	  686.2	  578.1	 7194.0	...
608314	  686.4	  578.0	 7193.0	...
608315	  686.1	  577.8	 7191.0	...
608316	  685.4	  577.8	 7188.0	...
608317	  684.7	  578.0	 7184.0	...
608318	  684.1	  578.3	 7180.0	...
608319	  683.7	  578.7	 7179.0	...
608320	  682.6	  579.1	 7180.0	...
608321	  680.6	  579.7	 7176.0	...
608322	  678.2	  580.3	 7171.0	...
608323	  675.8	  581.4	 7166.0	...
608324	  673.9	  582.3	 7166.0	...
608325	  672.0	  583.1	 7166.0	...
608326	  670.9	  583.4	 7166.0	...
608327	  670.5	  583.7	 7165.0	...
608328	  670.5	  583.9	 7165.0	...
608329	  670.3	  584.1	 7165.0	...
608330	  669.8	  584.4	 7166.0	...
608331	  669.7	  584.3	 7167.0	...
608332	  669.9	  584.0	 7167.0	...
608333	  670.2	  583.8	 7165.0	...
608334	  670.3	  583.8	 7160.0	...
608335	  670.7	  583.8	 7154.0	...
608336	  671.2	  583.9	 7148.0	...
608337	  671.7	  583.3	 7143.0	...
608338	  671.8	  582.8	 7140.0	...
608339	  671.9	  582.0	 7138.0	...
608340	  672.3	  581.6	 7138.0	...
608341	  672.8	  581.5	 7136.0	...
608342	  673.3	  581.7	 7134.0	...
608343	  673.3	  581.4	 7132.0	...
608344	  673.2	  580.7	 7131.0	...
608345	  672.7	  580.0	 7132.0	...
608346	  672.4	  579.9	 7132.0	...
608347	  672.1	  579.7	 7131.0	...
608348	  672.0	  579.3	 7130.0	...
608349	  671.9	  579.0	 7128.0	...
608350	  671.9	  578.6	 7125.0	...
608351	  671.9	  578.4	 7124.0	...
608352	  671.9	  578.3	 7127.0	...
608353	  671.8	  577.9	 7131.0	...
608354	  671.7	  577.5	 7131.0	...
608355	  671.5	  577.2	 7131.0	...
608356	  671.2	  576.8	 7131.0	...
608357	  670.7	  576.4	 7130.0	...
608358	  670.5	  576.1	 7127.0	...
608359	  670.4	  576.2	 7123.0	...
608360	  670.5	  576.4	 7120.0	...
608361	  670.6	  576.4	 7119.0	...
608362	  670.7	  576.5	 7117.0	...
608363	  670.7	  576.7	 7116.0	...
608364	  670.6	  576.9	 7115.0	...
608365	  670.7	  577.0	 7115.0	...
608366	  670.7	  577.0	 7115.0	...
608367	  670.8	  577.2	 7113.0	...
608368	  670.6	  577.4	 7109.0	...
608369	  670.5	  577.5	 7106.0	...
608370	  670.4	  577.5	 7103.0	...
608371	  670.2	  577.5	 7100.0	...
608372	  669.8	  577.7	 7098.0	...
608373	  669.4	  577.9	 7097.0	...
608374	  669.4	  577.4	 7098.0	...
608375	  669.6	  576.8	 7096.0	...
608376	  669.8	  576.3	 7093.0	...
608377	  670.0	  576.3	 7090.0	...
608378	  670.2	  576.4	 7089.0	...
608379	  670.1	  576.3	 7088.0	...
608380	  669.7	  576.5	 7088.0	...
608381	  669.3	  576.7	 7088.0	...
608382	  669.2	  576.9	 7086.0	...
608383	  669.1	  576.7	 7085.0	...
608384	  669.1	  576.7	 7084.0	...
608385	  669.1	  576.6	 7084.0	...
608386	  669.4	  576.8	 7081.0	...
608387	  669.7	  577.2	 7073.0	...
608388	  669.9	  577.5	 7066.0	...
608389	  669.9	  577.6	 7062.0	...
608390	  670.0	  577.4	 7060.0	...
608391	  669.9	  577.3	 7058.0	...
608392	  669.9	  577.2	 7056.0	...
608393	  669.7	  577.2	 7055.0	...
608394	  669.6	  577.4	 7053.0	...
608395	  669.6	  577.7	 7052.0	...
608396	  669.8	  577.6	 7051.0	...
608397	  669.9	  577.3	 7051.0	...
608398	  670.0	  577.0	 7051.0	...
608399	  669.9	  576.9	 7051.0	...
608400	  669.8	  576.8	 7049.0	...
608401	  669.8	  577.4	 7043.0	...
608402	  669.8	  578.0	 7037.0	...
608403	  669.8	  578.7	 7031.0	...
608404	  669.8	  578.7	 7031.0	...
608405	  669.9	  578.7	 7030.0	...
608406	  669.9	  578.8	 7027.0	...
608407	  669.8	  578.9	 7024.0	...
608408	  669.8	  579.0	 7021.0	...
608409	  669.7	  578.9	 7022.0	...
608410	  669.8	  578.6	 7022.0	...
608411	  670.0	  578.3	 7023.0	...
608412	  670.2	  578.7	 7018.0	...
608413	  670.3	  579.2	 7013.0	...
608414	  670.3	  579.7	 7008.0	...
608415	  670.3	  579.7	 7009.0	...
608416	  670.3	  579.6	 7009.0	...
608417	  670.4	  579.6	 7007.0	...
608418	  670.4	  579.6	 7006.0	...
608419	  670.3	  579.3	 7004.0	...
608420	  670.3	  578.9	 7003.0	...
608421	  670.1	  578.5	 7003.0	...
608422	  670.0	  578.5	 7003.0	...
608423	  669.9	  578.5	 7003.0	...
608424	  669.8	  578.6	 7002.0	...
608425	  669.7	  578.7	 7000.0	...
608426	  669.6	  578.5	 6999.0	...
608427	  669.4	  578.2	 6998.0	...
608428	  669.2	  577.8	 6998.0	...
608429	  669.3	  577.6	 6999.0	...
608430	  669.4	  577.5	 6999.0	...
608431	  669.4	  577.1	 6999.0	...
608432	  669.3	  576.8	 6999.0	...
608433	  669.3	  576.5	 7000.0	...
608434	  669.3	  576.6	 7000.0	...
608435	  669.4	  576.6	 7000.0	...
608436	  669.4	  576.7	 6999.0	...
608437	  669.3	  576.7	 7000.0	...
608438	  669.1	  576.4	 7000.0	...
608439	  669.1	  576.0	 7000.0	...
608440	  669.3	  575.8	 6998.0	...
608441	  669.5	  575.7	 6996.0	...
608442	  669.5	  575.7	 6993.0	...
608443	  669.5	  575.7	 6991.0	...
608444	  669.3	  575.8	 6989.0	...
608445	  669.2	  576.7	 6984.0	...
608446	  669.2	  577.4	 6982.0	...
608447	  669.4	  577.8	 6979.0	...
608448	  669.4	  577.5	 6978.0	...
608449	  669.4	  577.2	 6977.0	...
608450	  669.3	  577.2	 6977.0	...
608451	  669.3	  577.1	 6976.0	...
608452	  669.4	  577.0	 6979.0	...
608453	  669.5	  576.8	 6981.0	...
608454	  669.6	  576.7	 6983.0	...
608455	  669.6	  576.7	 6981.0	...
608456	  669.5	  576.9	 6979.0	...
608457	  669.6	  577.1	 6977.0	...
608458	  669.6	  577.1	 6977.0	...
608459	  669.8	  576.9	 6977.0	...
608460	  670.0	  576.8	 6977.0	...
608461	  670.2	  577.2	 6976.0	...
608462	  670.1	  577.6	 6975.0	...
608463	  670.0	  577.7	 6976.0	...
608464	  669.8	  577.6	 6976.0	...
608465	  669.8	  577.5	 6972.0	...
608466	  669.8	  577.4	 6967.0	...
608467	  669.7	  577.3	 6965.0	...
608468	  669.7	  577.2	 6967.0	...
608469	  669.8	  577.2	 6970.0	...
608470	  669.9	  577.6	 6972.0	...
608471	  670.0	  578.0	 6970.0	...
608472	  670.0	  578.1	 6968.0	...
608473	  670.0	  577.8	 6967.0	...
608474	  669.9	  577.4	 6967.0	...
608475	  669.9	  577.2	 6966.0	...
608476	  670.0	  577.5	 6964.0	...
608477	  669.7	  578.0	 6961.0	...
608478	  669.4	  578.6	 6957.0	...
608479	  669.1	  578.6	 6955.0	...
608480	  669.0	  578.3	 6956.0	...
608481	  669.0	  577.9	 6956.0	...
608482	  669.2	  577.6	 6955.0	...
608483	  669.6	  577.6	 6954.0	...
608484	  669.9	  577.2	 6952.0	...
608485	  670.1	  576.8	 6951.0	...
608486	  670.2	  576.5	 6949.0	...
608487	  670.1	  576.5	 6948.0	...
608488	  669.8	  576.5	 6946.0	...
608489	  669.7	  576.4	 6946.0	...
608490	  669.7	  576.4	 6946.0	...
608491	  669.9	  576.2	 6947.0	...
608492	  670.0	  576.1	 6949.0	...
608493	  670.0	  576.0	 6950.0	...
608494	  669.8	  576.0	 6948.0	...
608495	  669.7	  575.9	 6948.0	...
608496	  669.6	  575.8	 6948.0	...
608497	  669.3	  575.8	 6948.0	...
608498	  669.0	  575.6	 6946.0	...
MSG	608499 0000 _ Number On
608499	  669.0	  575.4	 6944.0	...
608500	  669.1	  575.1	 6944.0	...
608501	  669.2	  575.0	 6944.0	...
608502	  669.1	  575.2	 6945.0	...
608503	  669.1	  575.3	 6946.0	...
608504	  669.0	  575.5	 6947.0	...
608505	  668.9	  575.6	 6947.0	...
608506	  668.8	  575.6	 6947.0	...
608507	  668.8	  575.6	 6947.0	...
608508	  668.9	  575.5	 6947.0	...
608509	  669.0	  575.1	 6948.0	...
608510	  669.1	  574.8	 6948.0	...
608511	  669.0	  574.5	 6949.0	...
608512	  668.9	  574.1	 6947.0	...
608513	  668.9	  573.8	 6947.0	...
608514	  668.8	  573.5	 6947.0	...
608515	  668.8	  573.5	 6948.0	...
608516	  668.8	  573.3	 6948.0	...
608517	  668.9	  573.2	 6947.0	...
608518	  668.9	  573.4	 6947.0	...
608519	  668.8	  573.8	 6946.0	...
608520	  668.7	  574.1	 6947.0	...
608521	  668.6	  573.7	 6949.0	...
608522	  668.6	  573.2	 6949.0	...
608523	  668.6	  573.0	 6949.0	...
608524	  668.6	  573.3	 6949.0	...
608525	  668.6	  573.6	 6950.0	...
608526	  668.4	  573.7	 6952.0	...
608527	  668.0	  573.4	 6953.0	...
608528	  667.7	  573.2	 6952.0	...
608529	  667.7	  573.0	 6952.0	...
608530	  668.1	  573.0	 6952.0	...
608531	  668.4	  573.1	 6952.0	...
608532	  668.3	  573.4	 6949.0	...
608533	  668.2	  573.6	 6946.0	...
608534	  667.9	  573.8	 6945.0	...
608535	  667.8	  573.8	 6948.0	...
608536	  667.9	  573.4	 6954.0	...
608537	  668.0	  573.1	 6957.0	...
608538	  668.1	  572.7	 6959.0	...
608539	  668.1	  572.8	 6957.0	...
608540	  667.9	  572.9	 6957.0	...
608541	  667.6	  573.0	 6958.0	...
608542	  667.2	  572.6	 6959.0	...
608543	  667.1	  572.1	 6959.0	...
608544	  667.2	  571.8	 6959.0	...
608545	  667.5	  572.0	 6959.0	...
608546	  667.7	  572.1	 6960.0	...
608547	  667.7	  572.1	 6960.0	...
608548	  667.5	  572.1	 6960.0	...
608549	  667.3	  572.1	 6959.0	...
608550	  667.3	  572.1	 6957.0	...
608551	  667.3	  572.3	 6956.0	...
608552	  667.2	  572.6	 6955.0	...
608553	  667.2	  572.3	 6955.0	...
608554	  667.4	  571.9	 6954.0	...
608555	  667.6	  571.7	 6954.0	...
608556	  667.6	  572.1	 6955.0	...
608557	  667.3	  572.6	 6956.0	...
608558	  667.0	  573.0	 6957.0	...
608559	  667.0	  573.1	 6958.0	...
608560	  667.0	  573.0	 6959.0	...
608561	  667.1	  572.8	 6959.0	...
608562	  667.3	  572.6	 6957.0	...
608563	  667.4	  572.7	 6955.0	...
608564	  667.3	  572.7	 6953.0	...
608565	  667.4	  572.7	 6952.0	...
608566	  667.6	  572.7	 6952.0	...
608567	  667.7	  572.7	 6952.0	...
608568	  667.7	  572.7	 6951.0	...
608569	  667.7	  572.7	 6951.0	...
608570	  667.8	  572.7	 6952.0	...
608571	  667.8	  572.5	 6952.0	...
608572	  668.0	  572.1	 6952.0	...
608573	  668.0	  571.7	 6951.0	...
608574	  668.1	  571.4	 6954.0	...
608575	  668.1	  571.3	 6957.0	...
608576	  668.2	  571.2	 6960.0	...
608577	  668.0	  571.1	 6960.0	...
608578	  667.8	  571.1	 6960.0	...
608579	  667.6	  571.2	 6960.0	...
608580	  667.6	  571.2	 6959.0	...
608581	  667.6	  571.3	 6957.0	...
608582	  667.6	  571.4	 6955.0	...
608583	  667.6	  571.4	 6957.0	...
608584	  667.8	  571.3	 6958.0	...
608585	  668.0	  571.2	 6960.0	...
608586	  668.2	  571.2	 6960.0	...
608587	  668.3	  571.2	 6959.0	...
608588	  668.3	  571.2	 6958.0	...
608589	  668.2	  571.2	 6957.0	...
608590	  668.1	  571.2	 6957.0	...
608591	  668.1	  571.3	 6958.0	...
608592	  668.2	  571.3	 6958.0	...
608593	  668.3	  571.4	 6960.0	...
608594	  668.3	  571.4	 6961.0	...
608595	  667.9	  571.5	 6962.0	...
608596	  667.6	  571.7	 6961.0	...
608597	  667.5	  571.5	 6961.0	...
608598	  667.8	  571.2	 6962.0	...
608599	  668.2	  570.8	 6964.0	...
608600	  668.4	  570.9	 6961.0	...
608601	  668.7	  571.0	 6957.0	...
608602	  668.6	  571.1	 6954.0	...
608603	  668.4	  571.2	 6955.0	...
608604	  668.3	  571.4	 6956.0	...
608605	  668.3	  571.5	 6959.0	...
608606	  668.3	  571.5	 6961.0	...
608607	  668.0	  571.3	 6963.0	...
608608	  667.7	  571.1	 6963.0	...
608609	  668.0	  571.2	 6962.0	...
608610	  668.4	  571.4	 6962.0	...
608611	  668.8	  571.6	 6962.0	...
608612	  668.8	  571.9	 6962.0	...
608613	  668.9	  572.1	 6961.0	...
608614	  668.9	  572.4	 6960.0	...
608615	  668.8	  572.6	 6959.0	...
608616	  668.8	  572.7	 6957.0	...
608617	  668.6	  572.8	 6956.0	...
608618	  668.4	  572.8	 6955.0	...
608619	  668.1	  572.6	 6955.0	...
608620	  668.0	  572.2	 6956.0	...
608621	  667.9	  572.0	 6958.0	...
608622	  668.0	  572.1	 6959.0	...
608623	  668.2	  572.1	 6959.0	...
608624	  668.6	  572.1	 6958.0	...
608625	  669.0	  572.0	 6960.0	...
608626	  669.2	  572.0	 6961.0	...
608627	  669.2	  572.1	 6963.0	...
608628	  669.1	  571.7	 6963.0	...
608629	  668.9	  571.4	 6964.0	...
608630	  668.6	  571.0	 6965.0	...
608631	  668.3	  571.0	 6964.0	...
608632	  668.3	  571.1	 6964.0	...
608633	  668.3	  571.3	 6964.0	...
608634	  668.5	  571.4	 6963.0	...
608635	  668.5	  571.4	 6963.0	...
608636	  668.5	  571.1	 6962.0	...
608637	  668.6	  570.7	 6963.0	...
608638	  668.8	  570.4	 6965.0	...
608639	  668.9	  570.4	 6965.0	...
608640	  668.8	  570.5	 6964.0	...
608641	  668.7	  570.6	 6968.0	...
608642	  668.6	  570.6	 6973.0	...
608643	  668.6	  570.6	 6978.0	...
608644	  668.5	  571.0	 6977.0	...
608645	  668.5	  571.3	 6977.0	...
608646	  668.7	  571.6	 6977.0	...
608647	  668.9	  571.3	 6978.0	...
608648	  669.2	  571.0	 6978.0	...
608649	  669.4	  570.6	 6979.0	...
608650	  669.6	  570.6	 6979.0	...
608651	  669.7	  570.9	 6979.0	...
608652	  669.7	  571.3	 6979.0	...
608653	  669.6	  571.7	 6979.0	...
608654	  669.7	  571.8	 6977.0	...
608655	  669.7	  571.8	 6975.0	...
608656	  669.7	  571.7	 6973.0	...
608657	  669.5	  572.0	 6973.0	...
608658	  669.3	  572.7	 6973.0	...
608659	  669.2	  573.3	 6971.0	...
608660	  669.3	  573.7	 6970.0	...
608661	  669.4	  573.7	 6970.0	...
608662	  669.4	  573.7	 6974.0	...
608663	  669.6	  573.1	 6977.0	...
608664	  669.7	  572.5	 6978.0	...
608665	  669.9	  572.0	 6979.0	...
608666	  669.9	  571.9	 6979.0	...
608667	  669.8	  571.9	 6979.0	...
608668	  669.9	  571.9	 6980.0	...
608669	  670.0	  571.6	 6980.0	...
608670	  670.1	  571.5	 6981.0	...
608671	  670.2	  571.3	 6980.0	...
608672	  670.2	  571.4	 6979.0	...
608673	  670.0	  571.5	 6977.0	...
608674	  669.7	  571.5	 6975.0	...
608675	  669.5	  571.5	 6977.0	...
608676	  669.5	  571.5	 6980.0	...
608677	  669.5	  571.5	 6984.0	...
608678	  669.5	  571.6	 6984.0	...
608679	  669.7	  571.5	 6985.0	...
608680	  669.9	  571.3	 6985.0	...
608681	  670.1	  571.1	 6984.0	...
608682	  670.1	  571.0	 6983.0	...
608683	  670.1	  571.2	 6983.0	...
608684	  670.2	  571.3	 6983.0	...
608685	  670.4	  571.5	 6984.0	...
608686	  670.5	  571.8	 6986.0	...
608687	  670.6	  572.0	 6987.0	...
608688	  670.5	  572.1	 6988.0	...
608689	  670.5	  572.2	 6987.0	...
608690	  670.6	  572.2	 6987.0	...
608691	  670.6	  572.0	 6988.0	...
608692	  670.8	  571.9	 6988.0	...
608693	  670.8	  571.9	 6989.0	...
608694	  670.8	  571.6	 6990.0	...
608695	  670.6	  571.4	 6991.0	...
608696	  670.5	  571.2	 6993.0	...
608697	  670.5	  571.4	 6994.0	...
608698	  670.5	  571.7	 6994.0	...
608699	  670.6	  571.9	 6995.0	...
608700	  670.6	  572.2	 6995.0	...
608701	  670.5	  572.3	 6995.0	...
608702	  670.4	  572.4	 6995.0	...
608703	  670.3	  572.5	 6994.0	...
608704	  670.2	  572.6	 6993.0	...
608705	  670.3	  572.8	 6992.0	...
608706	  670.3	  572.9	 6992.0	...
608707	  670.4	  572.9	 6992.0	...
608708	  670.7	  572.6	 6993.0	...
608709	  670.8	  572.3	 6994.0	...
608710	  670.9	  572.0	 6994.0	...
608711	  670.9	  572.4	 6994.0	...
608712	  671.0	  572.8	 6994.0	...
608713	  671.1	  573.2	 6994.0	...
608714	  671.2	  573.4	 6994.0	...
608715	  671.2	  573.4	 6995.0	...
608716	  671.1	  573.2	 6996.0	...
608717	  671.0	  573.1	 6997.0	...
608718	  671.0	  573.0	 6996.0	...
608719	  671.0	  573.1	 6994.0	...
608720	  671.0	  572.9	 6996.0	...
608721	  671.0	  572.7	 6999.0	...
608722	  671.0	  572.5	 7003.0	...
608723	  671.0	  572.5	 7003.0	...
608724	  671.0	  572.6	 7003.0	...
608725	  671.1	  572.6	 7002.0	...
608726	  671.1	  572.5	 7003.0	...
608727	  671.3	  572.2	 7005.0	...
608728	  671.5	  571.9	 7008.0	...
608729	  671.6	  571.9	 7009.0	...
608730	  671.6	  572.1	 7010.0	...
608731	  671.6	  572.3	 7009.0	...
608732	  671.5	  572.3	 7008.0	...
608733	  671.3	  572.3	 7006.0	...
608734	  671.1	  572.4	 7005.0	...
608735	  671.0	  572.6	 7005.0	...
608736	  671.0	  572.6	 7006.0	...
608737	  671.1	  572.7	 7006.0	...
608738	  671.1	  572.7	 7005.0	...
608739	  671.0	  572.7	 7009.0	...
608740	  671.4	  572.6	 7013.0	...
608741	  671.7	  572.5	 7017.0	...
608742	  672.0	  572.3	 7016.0	...
608743	  671.9	  572.1	 7016.0	...
608744	  671.9	  571.9	 7015.0	...
608745	  671.9	  571.8	 7016.0	...
608746	  671.9	  571.6	 7016.0	...
608747	  671.9	  571.4	 7015.0	...
608748	  671.9	  571.3	 7016.0	...
608749	  671.9	  571.2	 7018.0	...
608750	  671.8	  571.1	 7022.0	...
608751	  671.6	  571.0	 7024.0	...
608752	  671.5	  571.0	 7025.0	...
608753	  671.6	  570.9	 7025.0	...
608754	  671.8	  570.8	 7026.0	...
608755	  671.7	  571.0	 7029.0	...
608756	  671.6	  571.1	 7030.0	...
608757	  671.5	  571.1	 7031.0	...
608758	  671.6	  570.8	 7031.0	...
608759	  671.8	  570.9	 7031.0	...
608760	  672.0	  571.2	 7032.0	...
608761	  672.3	  571.4	 7035.0	...
608762	  672.7	  571.1	 7037.0	...
608763	  672.9	  570.9	 7036.0	...
608764	  673.2	  570.8	 7033.0	...
608765	  673.4	  570.9	 7029.0	...
608766	  673.3	  570.9	 7028.0	...
608767	  672.9	  571.3	 7028.0	...
608768	  672.5	  571.7	 7028.0	...
608769	  672.2	  572.0	 7028.0	...
608770	  672.5	  571.9	 7029.0	...
608771	  672.6	  571.4	 7032.0	...
608772	  672.7	  570.9	 7035.0	...
608773	  672.8	  570.6	 7034.0	...
608774	  673.0	  570.7	 7033.0	...
608775	  673.1	  571.1	 7032.0	...
608776	  673.1	  571.5	 7033.0	...
608777	  673.1	  571.8	 7033.0	...
608778	  673.1	  571.9	 7033.0	...
608779	  673.2	  571.9	 7033.0	...
608780	  673.3	  572.1	 7031.0	...
608781	  673.4	  572.1	 7029.0	...
608782	  673.5	  571.8	 7031.0	...
608783	  673.6	  571.4	 7035.0	...
608784	  673.6	  571.6	 7038.0	...
608785	  673.7	  572.2	 7038.0	...
608786	  673.8	  573.0	 7036.0	...
608787	  673.3	  573.5	 7035.0	...
608788	  672.7	  574.5	 7035.0	...
608789	  672.1	  575.8	 7036.0	...
608790	  672.2	  577.2	 7038.0	...
608791	  672.4	  578.2	 7043.0	...
608792	  672.6	  578.8	 7047.0	...
608793	  673.0	  579.1	 7052.0	...
608794	  673.5	  579.9	 7054.0	...
608795	  673.8	  580.7	 7056.0	...
608796	  673.9	  581.5	 7057.0	...
608797	  674.0	  581.4	 7060.0	...
608798	  674.4	  581.3	 7064.0	...
608799	  674.7	  581.1	 7069.0	...
608800	  675.3	  580.9	 7073.0	...
608801	  675.6	  580.8	 7077.0	...
MSG	608802 0000 _ Number Off
608802	  676.0	  580.7	 7076.0	...
608803	  676.5	  580.5	 7076.0	...
608804	  676.8	  580.0	 7074.0	...
608805	  676.9	  579.3	 7073.0	...
608806	  676.7	  578.5	 7074.0	...
608807	  676.6	  578.1	 7076.0	...
608808	  676.5	  577.7	 7077.0	...
608809	  676.3	  577.2	 7078.0	...
608810	  675.6	  576.7	 7080.0	...
608811	  675.1	  576.4	 7083.0	...
608812	  675.1	  576.8	 7085.0	...
608813	  675.6	  577.1	 7086.0	...
608814	  675.9	  577.3	 7085.0	...
608815	  675.9	  577.1	 7085.0	...
608816	  675.8	  576.7	 7086.0	...
608817	  675.7	  576.3	 7089.0	...
608818	  675.7	  576.0	 7091.0	...
608819	  675.8	  576.0	 7092.0	...
608820	  675.9	  576.0	 7092.0	...
608821	  675.8	  576.1	 7092.0	...
608822	  675.7	  576.1	 7092.0	...
608823	  675.7	  576.0	 7091.0	...
608824	  675.7	  575.8	 7091.0	...
608825	  676.1	  575.6	 7091.0	...
608826	  676.5	  575.4	 7091.0	...
608827	  677.0	  575.3	 7092.0	...
608828	  677.2	  575.3	 7091.0	...
608829	  677.5	  575.3	 7091.0	...
608830	  677.2	  575.6	 7096.0	...
608831	  676.8	  575.7	 7102.0	...
608832	  676.7	  575.9	 7106.0	...
608833	  676.9	  575.8	 7104.0	...
608834	  677.2	  575.5	 7103.0	...
608835	  677.4	  575.2	 7103.0	...
608836	  677.6	  574.9	 7105.0	...
608837	  677.6	  575.1	 7107.0	...
608838	  677.8	  575.3	 7108.0	...
608839	  677.9	  575.3	 7108.0	...
608840	  677.9	  575.1	 7107.0	...
608841	  677.7	  575.0	 7107.0	...
608842	  677.4	  575.1	 7106.0	...
608843	  677.4	  575.2	 7107.0	...
608844	  677.3	  575.3	 7108.0	...
608845	  677.5	  575.3	 7109.0	...
608846	  677.7	  575.2	 7110.0	...
608847	  677.8	  575.3	 7110.0	...
608848	  677.7	  575.4	 7110.0	...
608849	  677.9	  575.4	 7110.0	...
608850	  678.2	  575.1	 7109.0	...
608851	  678.3	  574.9	 7109.0	...
608852	  678.1	  575.0	 7109.0	...
608853	  677.9	  575.2	 7110.0	...
608854	  678.0	  575.5	 7108.0	...
608855	  678.0	  575.7	 7107.0	...
608856	  678.1	  575.8	 7110.0	...
608857	  678.1	  575.5	 7115.0	...
608858	  678.2	  575.1	 7120.0	...
608859	  678.3	  574.9	 7119.0	...
608860	  678.4	  575.1	 7118.0	...
608861	  678.4	  574.9	 7121.0	...
608862	  678.4	  574.6	 7125.0	...
608863	  678.4	  574.7	 7127.0	...
608864	  678.5	  575.0	 7124.0	...
608865	  678.5	  575.4	 7121.0	...
608866	  678.6	  575.4	 7120.0	...
608867	  678.6	  575.5	 7120.0	...
608868	  678.6	  575.6	 7121.0	...
608869	  678.7	  575.8	 7123.0	...
608870	  678.6	  575.5	 7123.0	...
608871	  678.4	  575.0	 7126.0	...
608872	  678.5	  574.4	 7129.0	...
608873	  678.8	  574.4	 7132.0	...
608874	  679.0	  574.6	 7132.0	...
608875	  678.9	  575.0	 7132.0	...
608876	  678.8	  575.3	 7133.0	...
608877	  678.8	  575.8	 7134.0	...
608878	  678.8	  576.1	 7134.0	...
608879	  678.9	  576.1	 7133.0	...
608880	  679.0	  576.0	 7133.0	...
608881	  679.2	  575.9	 7134.0	...
608882	  679.4	  576.1	 7133.0	...
608883	  679.6	  576.2	 7131.0	...
608884	  679.7	  576.6	 7128.0	...
608885	  679.7	  576.9	 7126.0	...
608886	  679.7	  577.2	 7124.0	...
608887	  679.6	  577.3	 7124.0	...
608888	  679.6	  577.3	 7126.0	...
608889	  679.5	  577.3	 7127.0	...
608890	  679.2	  577.2	 7127.0	...
608891	  678.8	  576.9	 7125.0	...
608892	  678.6	  576.6	 7129.0	...
608893	  678.5	  576.3	 7134.0	...
608894	  678.5	  576.3	 7139.0	...
608895	  678.7	  576.4	 7138.0	...
608896	  678.8	  576.5	 7138.0	...
608897	  678.7	  576.5	 7139.0	...
608898	  678.5	  576.5	 7141.0	...
608899	  678.4	  576.3	 7143.0	...
608900	  678.5	  576.0	 7145.0	...
608901	  678.5	  575.8	 7145.0	...
608902	  678.3	  575.9	 7146.0	...
608903	  678.3	  575.9	 7146.0	...
608904	  678.3	  575.8	 7147.0	...
608905	  678.3	  575.9	 7148.0	...
608906	  678.4	  576.0	 7149.0	...
608907	  678.4	  575.5	 7150.0	...
608908	  678.4	  575.1	 7150.0	...
608909	  678.4	  574.7	 7150.0	...
608910	  678.4	  574.7	 7153.0	...
608911	  678.4	  574.7	 7157.0	...
608912	  678.4	  574.7	 7161.0	...
608913	  678.4	  574.6	 7161.0	...
608914	  678.4	  574.5	 7162.0	...
608915	  678.4	  574.5	 7162.0	...
608916	  678.5	  574.5	 7163.0	...
608917	  678.7	  574.7	 7163.0	...
608918	  678.7	  575.0	 7163.0	...
608919	  678.7	  575.0	 7164.0	...
608920	  678.8	  574.8	 7165.0	...
608921	  678.9	  574.6	 7168.0	...
608922	  679.0	  574.6	 7169.0	...
608923	  679.4	  574.5	 7171.0	...
608924	  679.8	  574.4	 7172.0	...
608925	  680.1	  574.2	 7173.0	...
608926	  680.1	  574.1	 7173.0	...
608927	  680.1	  574.1	 7174.0	...
608928	  680.1	  574.1	 7175.0	...
608929	  680.4	  574.1	 7177.0	...
608930	  680.6	  574.1	 7178.0	...
608931	  680.8	  573.9	 7178.0	...
608932	  680.8	  573.8	 7177.0	...
608933	  681.0	  573.7	 7177.0	...
608934	  681.1	  573.7	 7177.0	...
608935	  681.2	  573.7	 7177.0	...
608936	  681.3	  573.8	 7180.0	...
608937	  681.3	  573.8	 7183.0	...
608938	  681.2	  573.8	 7187.0	...
608939	  681.2	  573.6	 7187.0	...
608940	  681.1	  573.4	 7184.0	...
608941	  681.0	  573.2	 7181.0	...
608942	  681.1	  573.2	 7180.0	...
608943	  681.3	  573.4	 7181.0	...
608944	  681.5	  573.6	 7184.0	...
608945	  681.6	  573.9	 7184.0	...
608946	  681.7	  573.9	 7184.0	...
608947	  681.5	  573.9	 7183.0	...
608948	  681.3	  573.9	 7183.0	...
608949	  681.1	  573.9	 7183.0	...
608950	  681.1	  573.9	 7183.0	...
608951	  681.5	  573.8	 7185.0	...
608952	  681.8	  573.6	 7192.0	...
608953	  682.0	  573.4	 7198.0	...
608954	  681.7	  573.5	 7202.0	...
608955	  681.5	  573.6	 7200.0	...
608956	  681.5	  573.7	 7198.0	...
608957	  681.5	  573.6	 7196.0	...
608958	  681.6	  574.1	 7196.0	...
608959	  681.7	  574.5	 7197.0	...
608960	  681.8	  574.6	 7199.0	...
608961	  681.9	  574.4	 7200.0	...
608962	  682.0	  574.2	 7201.0	...
608963	  682.1	  574.2	 7200.0	...
608964	  682.1	  574.2	 7199.0	...
608965	  682.1	  574.1	 7198.0	...
608966	  682.1	  574.0	 7198.0	...
608967	  682.0	  574.0	 7197.0	...
608968	  681.8	  574.1	 7198.0	...
608969	  681.6	  574.3	 7198.0	...
608970	  681.5	  574.5	 7203.0	...
608971	  681.6	  574.6	 7208.0	...
608972	  681.6	  574.6	 7213.0	...
608973	  681.7	  574.2	 7214.0	...
608974	  681.8	  573.7	 7214.0	...
608975	  681.8	  573.5	 7213.0	...
608976	  681.8	  573.6	 7211.0	...
608977	  681.8	  573.9	 7209.0	...
608978	  682.0	  574.0	 7209.0	...
608979	  682.1	  573.9	 7212.0	...
608980	  682.0	  573.5	 7215.0	...
608981	  681.8	  573.2	 7218.0	...
608982	  681.6	  573.2	 7217.0	...
608983	  681.6	  573.1	 7217.0	...
608984	  681.7	  573.0	 7217.0	...
608985	  681.8	  573.0	 7217.0	...
608986	  681.9	  572.9	 7218.0	...
608987	  682.0	  572.8	 7218.0	...
608988	  682.1	  573.0	 7221.0	...
608989	  682.2	  573.3	 7222.0	...
608990	  682.2	  573.6	 7220.0	...
608991	  682.1	  573.5	 7217.0	...
608992	  681.9	  573.5	 7215.0	...
608993	  681.9	  573.8	 7216.0	...
608994	  681.9	  574.0	 7219.0	...
608995	  682.0	  574.3	 7219.0	...
608996	  682.0	  574.2	 7219.0	...
608997	  682.0	  574.1	 7218.0	...
608998	  682.0	  574.0	 7219.0	...
608999	  682.0	  574.1	 7221.0	...
609000	  681.9	  574.2	 7223.0	...
609001	  681.9	  574.3	 7223.0	...
609002	  682.3	  574.3	 7223.0	...
MSG	609003 0000 _ Number On
609003	  682.7	  574.1	 7223.0	...
609004	  682.6	  573.9	 7222.0	...
609005	  682.1	  573.8	 7222.0	...
609006	  681.7	  573.9	 7223.0	...
609007	  681.7	  573.9	 7227.0	...
609008	  681.7	  573.8	 7232.0	...
609009	  681.6	  573.7	 7235.0	...
609010	  681.6	  573.9	 7236.0	...
609011	  681.7	  574.2	 7236.0	...
609012	  681.9	  573.9	 7237.0	...
609013	  682.0	  573.3	 7239.0	...
609014	  682.1	  572.8	 7240.0	...
609015	  681.9	  572.8	 7241.0	...
609016	  681.8	  572.8	 7241.0	...
609017	  681.6	  572.8	 7242.0	...
609018	  681.6	  572.8	 7243.0	...
609019	  681.7	  572.6	 7244.0	...
609020	  681.8	  572.4	 7244.0	...
609021	  681.9	  572.0	 7248.0	...
609022	  681.8	  571.9	 7252.0	...
609023	  681.7	  571.8	 7256.0	...
609024	  681.8	  572.0	 7256.0	...
609025	  681.9	  572.3	 7256.0	...
609026	  682.0	  572.6	 7256.0	...
609027	  681.9	  572.6	 7255.0	...
609028	  681.9	  572.6	 7252.0	...
609029	  681.6	  572.7	 7250.0	...
609030	  681.3	  572.7	 7251.0	...
609031	  681.1	  572.7	 7255.0	...
609032	  681.3	  572.7	 7259.0	...
609033	  681.5	  572.7	 7260.0	...
609034	  681.7	  572.7	 7260.0	...
609035	  681.9	  572.6	 7262.0	...
609036	  682.0	  572.6	 7264.0	...
609037	  681.9	  572.6	 7263.0	...
609038	  681.8	  573.1	 7262.0	...
609039	  681.7	  573.6	 7261.0	...
609040	  681.9	  573.8	 7262.0	...
609041	  681.7	  573.7	 7268.0	...
609042	  681.4	  573.7	 7273.0	...
609043	  681.3	  573.8	 7275.0	...
609044	  681.5	  573.9	 7272.0	...
609045	  681.7	  573.8	 7268.0	...
609046	  681.8	  573.7	 7268.0	...
609047	  681.8	  573.7	 7267.0	...
609048	  681.8	  573.7	 7266.0	...
609049	  681.7	  573.8	 7268.0	...
609050	  681.7	  573.8	 7272.0	...
609051	  681.6	  573.9	 7276.0	...
609052	  681.6	  574.3	 7275.0	...
609053	  681.7	  574.6	 7271.0	...
609054	  681.8	  574.9	 7271.0	...
609055	  681.7	  574.7	 7274.0	...
609056	  681.6	  575.0	 7278.0	...
609057	  681.3	  575.5	 7278.0	...
609058	  681.0	  575.6	 7279.0	...
609059	  680.1	  575.4	 7278.0	...
609060	  678.9	  575.2	 7276.0	...
609061	  677.0	  574.5	 7274.0	...
609062	  675.4	  573.8	 7273.0	...
609063	  672.8	  573.2	 7272.0	...
609064	  671.0	  572.6	 7275.0	...
609065	  668.9	  572.2	 7281.0	...
609066	  667.6	  571.8	 7288.0	...
609067	  666.4	  571.8	 7290.0	...
609068	  665.7	  571.1	 7290.0	...
609069	  665.5	  570.3	 7291.0	...
609070	  665.3	  569.6	 7292.0	...
609071	  665.6	  569.4	 7294.0	...
609072	  666.0	  569.2	 7297.0	...
609073	  666.8	  569.1	 7299.0	...
609074	  667.9	  568.8	 7301.0	...
609075	  669.0	  568.1	 7301.0	...
609076	  670.0	  567.5	 7302.0	...
609077	  670.7	  566.9	 7302.0	...
609078	  671.2	  566.0	 7300.0	...
609079	  671.6	  565.0	 7299.0	...
609080	  671.8	  564.0	 7298.0	...
609081	  671.9	  564.0	 7297.0	...
609082	  671.9	  564.2	 7294.0	...
609083	  671.9	  564.5	 7290.0	...
609084	  671.7	  564.8	 7288.0	...
609085	  671.5	  564.8	 7289.0	...
609086	  671.2	  564.7	 7294.0	...
609087	  671.1	  564.4	 7298.0	...
609088	  671.0	  563.8	 7305.0	...
609089	  670.8	  563.4	 7308.0	...
609090	  670.6	  563.2	 7311.0	...
609091	  670.6	  563.3	 7310.0	...
609092	  670.6	  563.2	 7308.0	...
609093	  670.5	  563.0	 7312.0	...
609094	  670.4	  562.8	 7316.0	...
609095	  670.3	  562.4	 7320.0	...
609096	  670.3	  561.9	 7320.0	...
609097	  670.4	  561.5	 7319.0	...
609098	  670.5	  561.4	 7318.0	...
609099	  670.4	  561.4	 7317.0	...
609100	  670.4	  561.6	 7317.0	...
609101	  670.3	  561.7	 7319.0	...
609102	  670.2	  561.9	 7322.0	...
609103	  670.1	  561.8	 7325.0	...
609104	  669.8	  561.8	 7327.0	...
609105	  669.6	  561.6	 7329.0	...
609106	  669.4	  561.2	 7332.0	...
609107	  669.4	  560.8	 7335.0	...
609108	  669.4	  560.6	 7338.0	...
609109	  669.3	  560.5	 7339.0	...
609110	  669.3	  560.5	 7341.0	...
609111	  669.3	  560.6	 7341.0	...
609112	  669.3	  560.8	 7341.0	...
609113	  669.3	  560.9	 7340.0	...
609114	  669.3	  561.0	 7339.0	...
609115	  669.2	  561.1	 7338.0	...
609116	  669.1	  560.9	 7339.0	...
609117	  669.3	  560.7	 7342.0	...
609118	  669.6	  560.5	 7345.0	...
609119	  669.9	  560.5	 7348.0	...
609120	  670.0	  560.7	 7349.0	...
609121	  670.1	  560.9	 7350.0	...
609122	  670.1	  561.0	 7351.0	...
609123	  670.1	  561.1	 7348.0	...
609124	  670.2	  561.0	 7345.0	...
609125	  670.1	  561.0	 7346.0	...
609126	  670.0	  560.9	 7350.0	...
609127	  669.8	  560.9	 7355.0	...
609128	  669.6	  561.0	 7355.0	...
609129	  669.5	  561.1	 7354.0	...
609130	  669.4	  561.3	 7354.0	...
609131	  669.4	  561.3	 7353.0	...
609132	  669.3	  561.7	 7349.0	...
609133	  669.2	  562.0	 7346.0	...
609134	  669.3	  562.2	 7345.0	...
609135	  669.6	  562.1	 7346.0	...
609136	  670.0	  562.0	 7347.0	...
609137	  670.1	  562.2	 7346.0	...
609138	  669.9	  562.5	 7346.0	...
609139	  669.6	  562.7	 7349.0	...
609140	  669.6	  562.5	 7352.0	...
609141	  669.7	  562.4	 7353.0	...
609142	  669.9	  562.3	 7351.0	...
609143	  669.9	  562.3	 7348.0	...
609144	  669.9	  562.3	 7349.0	...
609145	  670.0	  562.2	 7351.0	...
609146	  670.0	  562.1	 7353.0	...
609147	  669.9	  562.1	 7355.0	...
609148	  669.9	  562.3	 7356.0	...
609149	  669.9	  562.6	 7357.0	...
609150	  669.9	  562.8	 7357.0	...
609151	  669.9	  563.0	 7357.0	...
609152	  669.9	  563.0	 7357.0	...
609153	  669.9	  563.0	 7358.0	...
609154	  669.9	  563.0	 7359.0	...
609155	  669.9	  563.1	 7358.0	...
609156	  670.0	  563.2	 7355.0	...
609157	  670.1	  563.4	 7353.0	...
609158	  670.1	  563.6	 7354.0	...
609159	  670.0	  563.8	 7353.0	...
609160	  669.9	  563.8	 7352.0	...
609161	  670.1	  564.2	 7351.0	...
609162	  670.2	  564.6	 7352.0	...
609163	  670.4	  564.9	 7354.0	...
609164	  670.3	  564.7	 7355.0	...
609165	  670.4	  564.5	 7354.0	...
609166	  670.5	  564.4	 7352.0	...
609167	  670.6	  564.3	 7350.0	...
609168	  670.6	  564.3	 7349.0	...
609169	  670.5	  564.2	 7351.0	...
609170	  670.4	  564.3	 7352.0	...
609171	  670.4	  564.3	 7352.0	...
609172	  670.5	  564.5	 7353.0	...
609173	  670.7	  564.8	 7354.0	...
609174	  670.9	  565.0	 7355.0	...
609175	  670.9	  564.9	 7355.0	...
609176	  671.0	  564.6	 7355.0	...
609177	  670.9	  564.5	 7355.0	...
609178	  670.9	  564.4	 7354.0	...
609179	  671.0	  564.4	 7354.0	...
609180	  671.1	  564.4	 7354.0	...
609181	  671.1	  564.5	 7354.0	...
609182	  671.1	  564.5	 7352.0	...
609183	  671.0	  564.6	 7351.0	...
609184	  671.0	  564.7	 7350.0	...
609185	  671.1	  564.8	 7350.0	...
609186	  671.2	  564.9	 7349.0	...
609187	  671.2	  565.0	 7349.0	...
609188	  671.1	  565.1	 7350.0	...
609189	  671.0	  564.8	 7350.0	...
609190	  671.0	  564.4	 7350.0	...
609191	  671.3	  564.3	 7349.0	...
609192	  671.5	  564.6	 7350.0	...
609193	  671.6	  564.7	 7351.0	...
609194	  671.3	  564.4	 7353.0	...
609195	  671.0	  564.0	 7353.0	...
609196	  670.9	  563.7	 7354.0	...
609197	  670.9	  563.9	 7355.0	...
609198	  671.0	  564.6	 7354.0	...
609199	  671.4	  565.2	 7353.0	...
609200	  671.8	  565.4	 7354.0	...
609201	  672.2	  565.0	 7355.0	...
609202	  672.2	  564.7	 7356.0	...
609203	  672.3	  564.5	 7353.0	...
609204	  672.2	  564.7	 7349.0	...
609205	  672.2	  564.8	 7347.0	...
609206	  672.2	  564.9	 7347.0	...
609207	  672.4	  564.8	 7349.0	...
609208	  672.4	  564.7	 7351.0	...
609209	  672.4	  564.6	 7352.0	...
609210	  672.4	  564.6	 7352.0	...
609211	  672.4	  564.8	 7351.0	...
609212	  672.3	  564.9	 7349.0	...
609213	  672.2	  565.0	 7349.0	...
609214	  672.1	  565.0	 7348.0	...
609215	  672.2	  565.0	 7348.0	...
609216	  672.4	  565.0	 7347.0	...
609217	  672.5	  565.1	 7347.0	...
609218	  672.5	  565.1	 7347.0	...
609219	  672.3	  565.4	 7349.0	...
609220	  672.3	  565.8	 7352.0	...
609221	  672.2	  566.6	 7355.0	...
609222	  672.2	  567.1	 7356.0	...
609223	  672.1	  567.4	 7355.0	...
609224	  672.3	  567.3	 7355.0	...
609225	  672.5	  567.0	 7354.0	...
609226	  672.6	  566.7	 7354.0	...
609227	  672.6	  566.8	 7354.0	...
609228	  672.7	  567.2	 7354.0	...
609229	  672.7	  567.6	 7353.0	...
609230	  672.6	  567.6	 7354.0	...
609231	  672.6	  567.7	 7354.0	...
609232	  672.6	  567.7	 7354.0	...
609233	  672.5	  567.7	 7352.0	...
609234	  672.6	  567.9	 7350.0	...
609235	  672.6	  568.1	 7347.0	...
609236	  672.6	  568.3	 7347.0	...
609237	  672.8	  568.2	 7346.0	...
609238	  673.1	  568.1	 7346.0	...
609239	  673.3	  568.1	 7345.0	...
609240	  673.2	  568.2	 7348.0	...
609241	  673.0	  568.6	 7352.0	...
609242	  672.9	  568.9	 7350.0	...
609243	  672.9	  569.0	 7345.0	...
609244	  672.9	  568.9	 7339.0	...
609245	  672.9	  568.9	 7340.0	...
609246	  672.9	  569.0	 7341.0	...
609247	  672.9	  569.3	 7342.0	...
609248	  673.0	  569.4	 7344.0	...
609249	  673.0	  569.3	 7344.0	...
609250	  673.1	  569.1	 7343.0	...
609251	  673.2	  569.1	 7345.0	...
609252	  673.2	  569.0	 7348.0	...
609253	  673.4	  569.0	 7350.0	...
609254	  673.6	  569.1	 7350.0	...
609255	  673.7	  569.2	 7347.0	...
609256	  673.8	  569.2	 7343.0	...
609257	  673.8	  569.3	 7338.0	...
609258	  673.9	  569.4	 7337.0	...
609259	  673.9	  569.5	 7338.0	...
609260	  673.7	  569.4	 7339.0	...
609261	  673.5	  569.5	 7339.0	...
609262	  673.3	  569.7	 7338.0	...
609263	  673.4	  569.8	 7341.0	...
609264	  673.4	  569.7	 7345.0	...
609265	  673.4	  569.4	 7349.0	...
609266	  673.4	  568.9	 7349.0	...
609267	  673.4	  568.8	 7347.0	...
609268	  673.3	  568.7	 7344.0	...
609269	  673.6	  568.7	 7342.0	...
609270	  673.9	  568.7	 7342.0	...
609271	  674.1	  568.8	 7341.0	...
609272	  674.2	  569.0	 7341.0	...
609273	  674.2	  569.3	 7340.0	...
609274	  674.2	  569.5	 7340.0	...
609275	  674.1	  569.2	 7344.0	...
609276	  674.0	  568.8	 7348.0	...
609277	  674.0	  568.7	 7349.0	...
609278	  674.0	  569.1	 7346.0	...
609279	  674.1	  569.6	 7341.0	...
609280	  674.2	  569.8	 7340.0	...
609281	  674.5	  569.7	 7339.0	...
609282	  674.6	  569.2	 7340.0	...
609283	  674.4	  568.7	 7341.0	...
609284	  674.0	  568.6	 7341.0	...
609285	  674.0	  568.9	 7341.0	...
609286	  674.4	  569.1	 7341.0	...
609287	  674.8	  569.0	 7341.0	...
609288	  674.9	  569.0	 7341.0	...
609289	  674.7	  569.1	 7340.0	...
609290	  674.4	  569.2	 7339.0	...
609291	  674.1	  569.3	 7339.0	...
609292	  674.2	  568.7	 7339.0	...
609293	  674.2	  568.2	 7338.0	...
609294	  674.1	  568.1	 7338.0	...
609295	  674.0	  568.5	 7338.0	...
609296	  673.8	  568.9	 7337.0	...
609297	  673.9	  569.0	 7337.0	...
609298	  674.1	  569.1	 7337.0	...
609299	  674.3	  569.1	 7337.0	...
609300	  674.4	  569.2	 7337.0	...
609301	  674.4	  569.3	 7337.0	...
609302	  674.2	  569.4	 7336.0	...
609303	  673.9	  569.4	 7334.0	...
609304	  673.5	  569.4	 7333.0	...
609305	  673.9	  569.3	 7334.0	...
609306	  674.4	  569.2	 7335.0	...
609307	  674.7	  569.2	 7334.0	...
609308	  674.5	  569.4	 7334.0	...
609309	  674.3	  569.6	 7334.0	...
609310	  674.4	  569.8	 7333.0	...
609311	  674.4	  570.0	 7333.0	...
609312	  674.5	  569.9	 7333.0	...
609313	  674.7	  569.8	 7333.0	...
609314	  674.8	  569.7	 7332.0	...
609315	  674.7	  569.7	 7330.0	...
MSG	609316 0000 _ Number Off
609316	  674.5	  569.7	 7329.0	...
609317	  674.4	  569.7	 7329.0	...
609318	  674.4	  569.7	 7329.0	...
609319	  674.4	  569.4	 7333.0	...
609320	  674.4	  569.2	 7336.0	...
609321	  674.6	  569.0	 7335.0	...
609322	  675.0	  569.1	 7331.0	...
609323	  675.2	  569.1	 7329.0	...
609324	  675.4	  569.1	 7332.0	...
609325	  675.4	  569.1	 7335.0	...
609326	  675.4	  569.2	 7335.0	...
609327	  675.4	  569.1	 7335.0	...
609328	  675.4	  569.1	 7334.0	...
609329	  675.4	  569.3	 7333.0	...
609330	  675.4	  569.6	 7333.0	...
609331	  675.5	  569.9	 7331.0	...
609332	  675.5	  570.0	 7329.0	...
609333	  675.6	  570.2	 7327.0	...
609334	  675.3	  570.6	 7326.0	...
609335	  675.0	  570.8	 7323.0	...
609336	  674.7	  570.9	 7320.0	...
609337	  674.8	  570.9	 7317.0	...
609338	  674.8	  570.9	 7318.0	...
609339	  674.8	  571.2	 7318.0	...
609340	  674.8	  571.5	 7319.0	...
609341	  674.8	  571.7	 7319.0	...
609342	  674.7	  571.5	 7322.0	...
609343	  674.7	  571.3	 7326.0	...
609344	  674.8	  570.9	 7330.0	...
609345	  675.0	  570.9	 7331.0	...
609346	  675.2	  571.6	 7333.0	...
609347	  675.3	  572.3	 7329.0	...
609348	  675.3	  573.1	 7325.0	...
609349	  675.3	  573.1	 7322.0	...
609350	  675.2	  573.0	 7322.0	...
609351	  675.2	  572.9	 7322.0	...
609352	  675.3	  572.8	 7322.0	...
609353	  675.3	  572.6	 7323.0	...
609354	  675.4	  572.5	 7323.0	...
609355	  675.3	  572.4	 7323.0	...
609356	  675.3	  572.5	 7322.0	...
609357	  675.2	  572.7	 7323.0	...
609358	  675.0	  572.9	 7324.0	...
609359	  675.2	  573.0	 7325.0	...
609360	  675.6	  572.9	 7325.0	...
609361	  676.1	  572.8	 7324.0	...
609362	  676.3	  572.8	 7325.0	...
609363	  676.2	  573.2	 7325.0	...
609364	  676.2	  573.6	 7326.0	...
609365	  675.8	  573.9	 7325.0	...
609366	  675.5	  574.1	 7325.0	...
609367	  675.3	  574.2	 7325.0	...
609368	  675.4	  574.1	 7325.0	...
609369	  675.5	  573.9	 7323.0	...
609370	  675.6	  573.9	 7322.0	...
609371	  675.7	  574.1	 7318.0	...
609372	  675.9	  574.4	 7316.0	...
609373	  676.1	  574.7	 7313.0	...
609374	  676.2	  575.0	 7313.0	...
609375	  676.2	  575.1	 7314.0	...
609376	  676.3	  574.8	 7314.0	...
609377	  676.6	  574.5	 7315.0	...
609378	  676.8	  574.4	 7316.0	...
609379	  676.9	  574.7	 7319.0	...
609380	  676.9	  574.7	 7321.0	...
609381	  676.8	  574.5	 7321.0	...
609382	  676.5	  574.4	 7319.0	...
609383	  676.3	  574.9	 7317.0	...
609384	  676.5	  575.3	 7316.0	...
609385	  677.0	  575.6	 7316.0	...
609386	  677.6	  575.5	 7316.0	...
609387	  677.6	  575.3	 7316.0	...
609388	  677.7	  575.0	 7317.0	...
609389	  677.5	  574.9	 7316.0	...
609390	  677.3	  574.9	 7313.0	...
609391	  677.3	  575.2	 7309.0	...
609392	  677.3	  574.9	 7306.0	...
609393	  677.4	  574.5	 7307.0	...
609394	  677.3	  574.1	 7307.0	...
609395	  677.3	  574.0	 7308.0	...
609396	  677.3	  573.9	 7308.0	...
609397	  677.3	  573.9	 7307.0	...
609398	  677.3	  574.3	 7304.0	...
609399	  677.4	  575.1	 7302.0	...
609400	  677.4	  575.8	 7300.0	...
609401	  677.4	  576.3	 7301.0	...
609402	  677.4	  576.4	 7302.0	...
609403	  677.3	  576.4	 7304.0	...
609404	  677.4	  576.5	 7305.0	...
609405	  677.5	  576.5	 7306.0	...
609406	  677.4	  576.7	 7306.0	...
609407	  677.3	  576.9	 7305.0	...
609408	  677.0	  576.7	 7304.0	...
609409	  677.0	  576.2	 7302.0	...
609410	  676.9	  575.9	 7301.0	...
609411	  677.0	  576.0	 7299.0	...
609412	  677.2	  576.1	 7296.0	...
609413	  677.4	  576.3	 7294.0	...
609414	  677.5	  576.3	 7293.0	...
609415	  677.5	  576.2	 7293.0	...
609416	  677.6	  576.1	 7292.0	...
609417	  677.7	  576.1	 7291.0	...
609418	  677.8	  576.4	 7295.0	...
609419	  677.8	  576.7	 7299.0	...
609420	  677.8	  576.8	 7303.0	...
609421	  677.6	  576.7	 7303.0	...
609422	  677.4	  576.7	 7302.0	...
609423	  677.3	  576.7	 7301.0	...
609424	  677.4	  576.7	 7300.0	...
609425	  677.2	  576.7	 7298.0	...
609426	  676.9	  576.6	 7295.0	...
609427	  676.8	  576.4	 7294.0	...
609428	  677.0	  576.3	 7293.0	...
609429	  677.2	  576.7	 7290.0	...
609430	  677.4	  577.1	 7287.0	...
609431	  677.5	  577.0	 7284.0	...
609432	  677.5	  576.7	 7284.0	...
609433	  677.4	  576.8	 7284.0	...
609434	  677.3	  577.3	 7283.0	...
609435	  677.4	  577.4	 7283.0	...
609436	  677.5	  577.0	 7284.0	...
609437	  677.6	  576.8	 7285.0	...
609438	  677.6	  577.1	 7283.0	...
609439	  677.6	  577.3	 7281.0	...
609440	  677.6	  577.2	 7277.0	...
609441	  677.7	  577.0	 7275.0	...
609442	  677.8	  577.3	 7274.0	...
609443	  677.8	  577.7	 7272.0	...
609444	  677.8	  578.1	 7272.0	...
609445	  677.7	  578.2	 7273.0	...
609446	  677.7	  578.2	 7272.0	...
609447	  677.8	  578.3	 7270.0	...
609448	  677.7	  578.5	 7268.0	...
609449	  677.5	  578.8	 7267.0	...
609450	  677.4	  578.8	 7266.0	...
609451	  677.4	  578.9	 7265.0	...
609452	  677.4	  578.8	 7265.0	...
609453	  677.5	  578.6	 7265.0	...
609454	  677.6	  578.4	 7265.0	...
609455	  677.6	  578.5	 7265.0	...
609456	  677.5	  578.8	 7264.0	...
609457	  677.5	  579.0	 7263.0	...
609458	  677.5	  579.1	 7263.0	...
609459	  677.5	  579.1	 7262.0	...
609460	  677.4	  579.1	 7261.0	...
609461	  677.3	  579.1	 7259.0	...
609462	  677.2	  578.9	 7259.0	...
609463	  677.2	  578.7	 7259.0	...
609464	  677.2	  578.6	 7258.0	...
609465	  677.2	  578.5	 7255.0	...
609466	  677.3	  578.4	 7253.0	...
609467	  677.3	  578.4	 7253.0	...
609468	  677.2	  578.6	 7255.0	...
609469	  677.2	  578.9	 7257.0	...
609470	  677.5	  579.2	 7258.0	...
609471	  677.7	  579.2	 7256.0	...
609472	  678.1	  579.5	 7254.0	...
609473	  678.2	  579.9	 7252.0	...
609474	  678.0	  580.5	 7251.0	...
609475	  677.7	  580.8	 7250.0	...
609476	  677.3	  581.1	 7250.0	...
609477	  677.5	  581.1	 7251.0	...
609478	  677.9	  581.2	 7252.0	...
609479	  678.2	  581.2	 7252.0	...
609480	  678.2	  581.3	 7250.0	...
609481	  678.1	  581.3	 7249.0	...
609482	  678.2	  581.2	 7248.0	...
609483	  678.3	  581.1	 7249.0	...
609484	  678.4	  581.0	 7251.0	...
609485	  678.4	  581.0	 7254.0	...
609486	  678.5	  581.0	 7255.0	...
609487	  678.5	  581.0	 7254.0	...
609488	  678.5	  580.9	 7251.0	...
609489	  678.6	  580.7	 7249.0	...
609490	  678.6	  580.7	 7251.0	...
609491	  678.5	  580.7	 7254.0	...
609492	  678.3	  580.7	 7254.0	...
609493	  678.0	  580.9	 7251.0	...
609494	  678.0	  581.1	 7248.0	...
609495	  677.9	  581.0	 7248.0	...
609496	  678.0	  580.8	 7247.0	...
609497	  678.2	  580.7	 7244.0	...
609498	  678.5	  580.8	 7242.0	...
609499	  678.5	  580.7	 7240.0	...
609500	  678.6	  580.6	 7240.0	...
609501	  678.6	  580.5	 7241.0	...
609502	  678.7	  580.5	 7242.0	...
609503	  678.8	  580.6	 7242.0	...
609504	  678.6	  580.9	 7243.0	...
609505	  678.5	  581.3	 7243.0	...
609506	  678.4	  581.6	 7243.0	...
609507	  678.4	  581.7	 7243.0	...
609508	  678.4	  581.8	 7244.0	...
609509	  678.4	  581.8	 7245.0	...
609510	  678.4	  581.8	 7244.0	...
609511	  678.3	  581.8	 7242.0	...
609512	  678.2	  582.0	 7240.0	...
609513	  678.2	  582.3	 7240.0	...
609514	  678.3	  582.5	 7240.0	...
609515	  678.5	  582.4	 7241.0	...
609516	  678.6	  582.4	 7241.0	...
609517	  678.6	  582.4	 7242.0	...
609518	  678.8	  582.0	 7242.0	...
609519	  679.0	  581.6	 7241.0	...
609520	  679.2	  581.5	 7237.0	...
609521	  678.9	  581.9	 7234.0	...
609522	  678.6	  582.3	 7231.0	...
609523	  678.2	  582.4	 7229.0	...
609524	  678.2	  582.6	 7228.0	...
609525	  678.6	  582.8	 7227.0	...
609526	  678.9	  582.5	 7228.0	...
609527	  679.0	  582.1	 7229.0	...
609528	  678.7	  581.8	 7228.0	...
609529	  678.6	  581.9	 7228.0	...
MSG	609530 0000 _ Number On
609530	  678.8	  581.9	 7228.0	...
609531	  678.9	  582.2	 7231.0	...
609532	  679.0	  582.5	 7233.0	...
609533	  679.2	  582.8	 7231.0	...
609534	  679.3	  582.7	 7227.0	...
609535	  679.3	  582.7	 7223.0	...
609536	  679.2	  582.4	 7224.0	...
609537	  679.1	  582.1	 7225.0	...
609538	  679.0	  582.0	 7224.0	...
609539	  678.9	  582.1	 7224.0	...
609540	  679.1	  582.1	 7224.0	...
609541	  679.2	  582.2	 7224.0	...
609542	  679.3	  582.4	 7224.0	...
609543	  679.3	  582.8	 7224.0	...
609544	  679.3	  583.1	 7224.0	...
609545	  679.3	  583.3	 7224.0	...
609546	  679.2	  583.3	 7224.0	...
609547	  679.2	  583.3	 7224.0	...
609548	  679.2	  583.3	 7223.0	...
609549	  679.2	  583.1	 7223.0	...
609550	  679.2	  582.9	 7223.0	...
609551	  679.2	  582.6	 7222.0	...
609552	  679.6	  582.5	 7222.0	...
609553	  680.1	  582.7	 7222.0	...
609554	  680.3	  582.9	 7221.0	...
609555	  680.2	  583.1	 7220.0	...
609556	  680.0	  583.3	 7221.0	...
609557	  680.0	  583.3	 7221.0	...
609558	  680.0	  583.5	 7222.0	...
609559	  680.0	  583.6	 7222.0	...
609560	  680.1	  583.8	 7222.0	...
609561	  680.0	  584.0	 7223.0	...
609562	  679.7	  584.1	 7224.0	...
609563	  679.5	  584.2	 7224.0	...
609564	  679.4	  584.3	 7223.0	...
609565	  679.3	  584.1	 7222.0	...
609566	  679.1	  583.8	 7223.0	...
609567	  679.1	  583.4	 7223.0	...
609568	  679.1	  583.5	 7222.0	...
609569	  679.1	  583.8	 7220.0	...
609570	  679.3	  583.9	 7217.0	...
609571	  679.4	  583.7	 7216.0	...
609572	  679.5	  583.5	 7216.0	...
609573	  679.5	  583.5	 7215.0	...
609574	  679.5	  583.5	 7213.0	...
609575	  679.5	  583.5	 7213.0	...
609576	  679.4	  583.3	 7214.0	...
609577	  679.4	  583.1	 7218.0	...
609578	  679.4	  583.0	 7221.0	...
609579	  679.5	  583.1	 7224.0	...
609580	  679.6	  583.3	 7224.0	...
609581	  679.8	  583.6	 7222.0	...
609582	  679.9	  583.7	 7221.0	...
609583	  680.0	  583.8	 7223.0	...
609584	  680.1	  583.9	 7226.0	...
609585	  680.1	  584.0	 7227.0	...
609586	  679.9	  584.1	 7226.0	...
609587	  679.5	  584.0	 7224.0	...
609588	  679.3	  584.3	 7224.0	...
609589	  679.4	  584.7	 7223.0	...
609590	  679.7	  584.6	 7223.0	...
609591	  680.0	  584.2	 7223.0	...
609592	  680.2	  583.7	 7223.0	...
609593	  680.3	  583.6	 7221.0	...
609594	  680.3	  583.6	 7221.0	...
609595	  680.3	  583.7	 7221.0	...
609596	  680.3	  583.8	 7222.0	...
609597	  680.3	  583.9	 7220.0	...
609598	  680.4	  583.9	 7218.0	...
609599	  680.4	  583.9	 7218.0	...
609600	  680.5	  583.7	 7220.0	...
609601	  680.5	  583.6	 7221.0	...
609602	  680.6	  583.5	 7220.0	...
609603	  680.6	  583.5	 7218.0	...
609604	  680.7	  583.4	 7218.0	...
609605	  680.7	  583.4	 7218.0	...
609606	  680.6	  583.4	 7218.0	...
609607	  680.4	  583.4	 7219.0	...
609608	  680.6	  583.4	 7221.0	...
609609	  680.9	  583.5	 7223.0	...
609610	  681.3	  583.6	 7223.0	...
609611	  681.2	  583.8	 7224.0	...
609612	  681.0	  583.9	 7226.0	...
609613	  680.9	  584.1	 7226.0	...
609614	  681.1	  584.2	 7223.0	...
609615	  681.0	  584.2	 7220.0	...
609616	  680.6	  584.0	 7219.0	...
609617	  680.3	  584.0	 7219.0	...
609618	  680.0	  584.2	 7218.0	...
609619	  679.9	  584.4	 7217.0	...
609620	  680.1	  584.2	 7216.0	...
609621	  680.6	  583.8	 7216.0	...
609622	  681.0	  583.2	 7216.0	...
609623	  681.3	  582.8	 7218.0	...
609624	  681.4	  582.6	 7220.0	...
609625	  681.3	  582.8	 7223.0	...
609626	  681.1	  583.0	 7223.0	...
609627	  681.0	  583.2	 7221.0	...
609628	  681.0	  583.4	 7221.0	...
609629	  681.0	  583.5	 7222.0	...
609630	  680.9	  583.4	 7225.0	...
609631	  680.8	  583.1	 7224.0	...
609632	  680.8	  582.8	 7222.0	...
609633	  681.0	  582.8	 7220.0	...
609634	  681.0	  582.7	 7220.0	...
609635	  681.0	  582.6	 7221.0	...
609636	  681.0	  582.6	 7222.0	...
609637	  681.1	  582.7	 7222.0	...
609638	  681.3	  582.8	 7222.0	...
609639	  681.5	  582.9	 7222.0	...
609640	  681.6	  582.8	 7222.0	...
609641	  681.5	  582.8	 7221.0	...
609642	  681.4	  582.7	 7221.0	...
609643	  681.3	  582.7	 7222.0	...
609644	  681.2	  582.7	 7223.0	...
609645	  681.2	  582.7	 7223.0	...
609646	  681.1	  582.2	 7225.0	...
609647	  681.2	  581.7	 7227.0	...
609648	  681.2	  581.2	 7229.0	...
609649	  681.2	  581.1	 7228.0	...
609650	  681.2	  581.1	 7227.0	...
609651	  681.3	  581.0	 7226.0	...
609652	  681.5	  581.1	 7228.0	...
609653	  681.6	  581.1	 7228.0	...
609654	  681.4	  581.1	 7229.0	...
609655	  681.1	  581.2	 7230.0	...
609656	  681.2	  581.1	 7229.0	...
609657	  681.5	  581.0	 7226.0	...
609658	  681.8	  580.9	 7223.0	...
609659	  681.7	  580.9	 7223.0	...
609660	  681.9	  580.9	 7223.0	...
609661	  681.9	  580.9	 7226.0	...
609662	  681.9	  581.0	 7230.0	...
609663	  681.9	  581.0	 7233.0	...
609664	  681.9	  581.2	 7233.0	...
609665	  681.8	  581.3	 7233.0	...
609666	  681.7	  581.3	 7234.0	...
609667	  681.7	  581.2	 7234.0	...
609668	  681.7	  581.2	 7234.0	...
609669	  681.5	  581.4	 7232.0	...
609670	  681.2	  581.4	 7230.0	...
609671	  681.2	  581.5	 7229.0	...
609672	  681.5	  581.5	 7229.0	...
609673	  681.7	  581.4	 7229.0	...
609674	  681.8	  581.3	 7230.0	...
609675	  682.0	  581.2	 7230.0	...
609676	  682.1	  581.3	 7231.0	...
609677	  682.0	  581.3	 7233.0	...
609678	  681.8	  581.2	 7234.0	...
609679	  682.0	  581.1	 7234.0	...
609680	  682.1	  581.0	 7232.0	...
609681	  682.1	  580.8	 7233.0	...
609682	  682.1	  580.7	 7235.0	...
609683	  682.0	  580.6	 7238.0	...
609684	  681.9	  580.8	 7237.0	...
609685	  681.8	  580.9	 7237.0	...
609686	  681.6	  580.6	 7237.0	...
609687	  681.6	  580.3	 7238.0	...
609688	  681.6	  580.0	 7239.0	...
609689	  681.8	  579.9	 7241.0	...
609690	  681.8	  579.9	 7244.0	...
609691	  681.7	  579.9	 7247.0	...
609692	  681.6	  580.0	 7248.0	...
609693	  681.4	  580.3	 7246.0	...
609694	  681.5	  580.5	 7244.0	...
609695	  681.6	  580.9	 7242.0	...
609696	  681.6	  581.0	 7242.0	...
609697	  681.6	  580.9	 7242.0	...
609698	  681.7	  580.7	 7241.0	...
609699	  681.9	  580.4	 7241.0	...
609700	  682.1	  580.4	 7240.0	...
609701	  682.3	  580.5	 7240.0	...
609702	  682.3	  580.6	 7240.0	...
609703	  682.4	  580.9	 7240.0	...
609704	  682.5	  581.0	 7240.0	...
609705	  682.5	  581.0	 7241.0	...
609706	  682.2	  581.0	 7242.0	...
609707	  681.9	  580.7	 7244.0	...
609708	  681.6	  580.4	 7243.0	...
609709	  681.7	  580.1	 7242.0	...
609710	  681.8	  580.1	 7245.0	...
609711	  681.9	  580.0	 7249.0	...
609712	  681.9	  580.0	 7253.0	...
609713	  681.9	  580.2	 7253.0	...
609714	  681.9	  580.5	 7251.0	...
609715	  681.8	  580.8	 7249.0	...
609716	  681.6	  580.8	 7249.0	...
609717	  681.7	  580.8	 7251.0	...
609718	  682.0	  580.7	 7253.0	...
609719	  682.2	  580.6	 7253.0	...
609720	  682.2	  580.5	 7254.0	...
609721	  682.0	  580.4	 7255.0	...
609722	  681.8	  580.5	 7255.0	...
609723	  681.7	  580.8	 7252.0	...
609724	  681.7	  580.9	 7252.0	...
609725	  681.8	  580.8	 7256.0	...
609726	  681.9	  580.5	 7260.0	...
609727	  681.9	  580.4	 7262.0	...
609728	  681.8	  580.4	 7260.0	...
609729	  681.8	  580.3	 7258.0	...
609730	  681.5	  580.2	 7257.0	...
609731	  681.2	  580.0	 7258.0	...
609732	  681.0	  580.0	 7259.0	...
609733	  681.3	  580.0	 7260.0	...
609734	  681.8	  580.0	 7261.0	...
609735	  682.2	  580.0	 7262.0	...
609736	  682.2	  580.0	 7261.0	...
609737	  682.1	  580.0	 7258.0	...
609738	  682.0	  579.9	 7256.0	...
609739	  682.0	  579.7	 7259.0	...
609740	  681.9	  579.1	 7263.0	...
609741	  681.8	  578.7	 7266.0	...
609742	  681.6	  578.6	 7268.0	...
609743	  681.5	  578.7	 7268.0	...
609744	  681.4	  578.9	 7269.0	...
609745	  681.4	  578.9	 7269.0	...
609746	  681.5	  579.0	 7270.0	...
609747	  681.6	  578.9	 7270.0	...
609748	  681.7	  578.6	 7269.0	...
609749	  681.8	  578.4	 7267.0	...
609750	  681.9	  578.5	 7264.0	...
609751	  681.9	  578.7	 7262.0	...
609752	  681.8	  579.0	 7261.0	...
609753	  681.7	  579.0	 7261.0	...
609754	  681.7	  579.3	 7261.0	...
609755	  681.8	  579.6	 7264.0	...
609756	  681.8	  579.9	 7267.0	...
609757	  681.8	  579.9	 7270.0	...
609758	  681.8	  580.1	 7270.0	...
609759	  681.9	  580.3	 7271.0	...
609760	  682.2	  580.4	 7272.0	...
609761	  682.4	  580.4	 7272.0	...
609762	  682.6	  580.3	 7270.0	...
609763	  682.7	  580.2	 7269.0	...
609764	  682.7	  580.0	 7273.0	...
609765	  682.7	  579.9	 7278.0	...
609766	  682.6	  579.9	 7282.0	...
609767	  682.4	  579.9	 7280.0	...
609768	  682.2	  579.9	 7278.0	...
609769	  682.1	  579.8	 7278.0	...
609770	  682.0	  579.8	 7277.0	...
609771	  681.9	  579.7	 7276.0	...
609772	  682.1	  579.6	 7276.0	...
609773	  682.2	  579.3	 7279.0	...
609774	  682.4	  579.1	 7282.0	...
609775	  682.3	  579.1	 7283.0	...
609776	  682.3	  579.1	 7283.0	...
609777	  682.3	  578.9	 7282.0	...
609778	  682.4	  578.8	 7282.0	...
609779	  682.5	  578.7	 7283.0	...
609780	  682.3	  578.5	 7283.0	...
609781	  682.1	  578.2	 7283.0	...
609782	  682.0	  577.8	 7283.0	...
609783	  682.1	  577.6	 7283.0	...
609784	  682.1	  577.2	 7287.0	...
609785	  682.3	  577.1	 7292.0	...
609786	  682.4	  577.0	 7296.0	...
609787	  682.7	  577.0	 7294.0	...
609788	  682.6	  577.0	 7293.0	...
609789	  682.6	  577.3	 7293.0	...
609790	  683.0	  577.5	 7292.0	...
609791	  683.4	  577.7	 7291.0	...
609792	  683.6	  577.7	 7291.0	...
609793	  683.4	  577.8	 7292.0	...
609794	  683.2	  577.9	 7293.0	...
609795	  683.4	  578.2	 7293.0	...
609796	  683.6	  578.9	 7293.0	...
609797	  683.7	  579.5	 7292.0	...
609798	  683.7	  579.8	 7289.0	...
609799	  683.6	  579.9	 7286.0	...
609800	  683.5	  580.0	 7285.0	...
609801	  683.6	  580.1	 7284.0	...
609802	  683.6	  580.1	 7282.0	...
609803	  683.6	  580.1	 7281.0	...
609804	  683.6	  580.4	 7282.0	...
609805	  683.6	  580.7	 7282.0	...
609806	  683.5	  581.0	 7283.0	...
609807	  683.3	  581.1	 7283.0	...
609808	  683.2	  581.6	 7283.0	...
609809	  683.2	  582.1	 7283.0	...
609810	  683.1	  582.4	 7282.0	...
609811	  683.1	  582.4	 7282.0	...
609812	  682.6	  582.4	 7283.0	...
609813	  682.1	  582.4	 7284.0	...
609814	  681.7	  582.6	 7284.0	...
609815	  681.7	  582.6	 7284.0	...
609816	  681.8	  583.0	 7284.0	...
609817	  681.9	  583.6	 7285.0	...
609818	  682.0	  584.1	 7286.0	...
609819	  682.0	  584.4	 7287.0	...
609820	  682.0	  584.4	 7286.0	...
609821	  681.8	  584.5	 7284.0	...
609822	  681.7	  584.5	 7283.0	...
609823	  681.7	  584.8	 7285.0	...
609824	  681.7	  585.1	 7286.0	...
609825	  681.8	  585.6	 7289.0	...
609826	  681.6	  586.1	 7290.0	...
609827	  681.5	  587.2	 7290.0	...
609828	  681.5	  588.0	 7289.0	...
609829	  681.9	  588.7	 7290.0	...
609830	  682.3	  588.8	 7292.0	...
MSG	609831 0000 _ Number Off
609831	  682.4	  588.9	 7294.0	...
609832	  682.3	  588.8	 7295.0	...
609833	  682.3	  588.9	 7295.0	...
609834	  682.5	  589.4	 7295.0	...
609835	  682.6	  589.9	 7294.0	...
609836	  682.7	  590.3	 7292.0	...
609837	  682.5	  590.4	 7290.0	...
609838	  682.4	  590.7	 7292.0	...
609839	  682.6	  590.8	 7297.0	...
609840	  683.1	  590.9	 7302.0	...
609841	  683.6	  590.7	 7300.0	...
609842	  683.8	  590.4	 7295.0	...
609843	  683.8	  590.1	 7292.0	...
609844	  683.6	  590.0	 7294.0	...
609845	  683.2	  589.7	 7298.0	...
609846	  682.9	  589.5	 7301.0	...
609847	  683.1	  589.3	 7303.0	...
609848	  683.4	  589.5	 7305.0	...
609849	  683.6	  589.4	 7306.0	...
609850	  683.7	  589.3	 7307.0	...
609851	  683.4	  589.1	 7307.0	...
609852	  683.1	  589.2	 7307.0	...
609853	  683.0	  589.1	 7308.0	...
609854	  683.2	  589.0	 7310.0	...
609855	  683.2	  589.0	 7312.0	...
609856	  683.1	  588.9	 7312.0	...
609857	  682.9	  588.8	 7312.0	...
609858	  682.9	  588.7	 7311.0	...
609859	  682.9	  588.7	 7311.0	...
609860	  682.9	  588.7	 7312.0	...
609861	  683.0	  588.8	 7313.0	...
609862	  683.1	  588.8	 7312.0	...
609863	  683.2	  588.9	 7313.0	...
609864	  683.4	  588.9	 7314.0	...
609865	  683.6	  588.5	 7315.0	...
609866	  683.6	  588.2	 7315.0	...
609867	  683.6	  588.0	 7315.0	...
609868	  683.7	  588.0	 7315.0	...
609869	  683.7	  587.8	 7316.0	...
609870	  683.9	  587.7	 7317.0	...
609871	  684.1	  587.7	 7317.0	...
609872	  684.4	  587.9	 7314.0	...
609873	  684.5	  587.8	 7313.0	...
609874	  684.6	  587.3	 7311.0	...
609875	  684.8	  586.7	 7312.0	...
609876	  684.9	  586.4	 7311.0	...
609877	  685.1	  586.6	 7311.0	...
609878	  685.3	  586.9	 7311.0	...
609879	  685.5	  586.9	 7312.0	...
609880	  685.7	  586.9	 7311.0	...
609881	  685.8	  586.9	 7311.0	...
609882	  685.8	  586.9	 7310.0	...
609883	  685.8	  586.8	 7310.0	...
609884	  686.0	  586.6	 7309.0	...
609885	  686.3	  586.4	 7309.0	...
609886	  686.6	  586.4	 7310.0	...
609887	  686.5	  586.4	 7310.0	...
609888	  686.5	  586.5	 7310.0	...
609889	  686.5	  586.6	 7310.0	...
609890	  686.5	  586.6	 7311.0	...
609891	  686.5	  586.8	 7311.0	...
609892	  686.3	  587.1	 7312.0	...
609893	  686.2	  587.5	 7312.0	...
609894	  685.9	  587.7	 7310.0	...
609895	  685.7	  587.7	 7307.0	...
609896	  685.5	  587.7	 7305.0	...
609897	  685.5	  587.6	 7305.0	...
609898	  685.7	  587.8	 7305.0	...
609899	  686.0	  588.1	 7305.0	...
609900	  686.2	  588.0	 7304.0	...
609901	  686.1	  587.7	 7304.0	...
609902	  686.0	  587.9	 7304.0	...
609903	  685.9	  588.3	 7305.0	...
609904	  686.0	  588.7	 7308.0	...
609905	  686.2	  588.7	 7310.0	...
609906	  686.4	  588.6	 7310.0	...
609907	  686.4	  588.5	 7309.0	...
609908	  686.4	  588.5	 7308.0	...
609909	  686.6	  588.7	 7308.0	...
609910	  687.0	  588.9	 7308.0	...
609911	  687.4	  589.1	 7309.0	...
609912	  687.7	  589.0	 7310.0	...
609913	  687.8	  588.9	 7309.0	...
609914	  687.8	  588.8	 7308.0	...
609915	  687.8	  588.8	 7307.0	...
609916	  687.8	  588.9	 7306.0	...
609917	  687.9	  589.2	 7306.0	...
609918	  687.9	  589.6	 7307.0	...
609919	  687.9	  589.8	 7309.0	...
609920	  688.0	  589.8	 7308.0	...
609921	  688.1	  589.7	 7305.0	...
609922	  688.3	  589.4	 7303.0	...
609923	  688.4	  589.2	 7303.0	...
609924	  688.5	  589.1	 7304.0	...
609925	  688.7	  589.3	 7304.0	...
609926	  688.7	  589.7	 7305.0	...
609927	  688.7	  589.9	 7306.0	...
609928	  688.6	  590.0	 7307.0	...
609929	  688.6	  590.1	 7308.0	...
609930	  688.6	  590.1	 7308.0	...
609931	  688.8	  590.2	 7310.0	...
609932	  689.0	  590.2	 7311.0	...
609933	  689.1	  590.2	 7310.0	...
609934	  689.1	  590.1	 7307.0	...
609935	  689.2	  590.1	 7304.0	...
609936	  689.3	  590.1	 7303.0	...
609937	  689.3	  590.2	 7303.0	...
609938	  689.2	  590.3	 7303.0	...
609939	  689.2	  590.4	 7304.0	...
609940	  689.3	  590.5	 7307.0	...
609941	  689.3	  590.5	 7310.0	...
609942	  689.4	  590.4	 7313.0	...
609943	  689.5	  590.4	 7312.0	...
609944	  689.5	  590.4	 7310.0	...
609945	  689.6	  590.3	 7309.0	...
609946	  689.5	  590.2	 7308.0	...
609947	  689.4	  590.1	 7310.0	...
609948	  689.4	  590.1	 7311.0	...
609949	  689.4	  590.0	 7313.0	...
609950	  689.5	  590.0	 7314.0	...
609951	  689.5	  589.9	 7315.0	...
609952	  689.5	  589.9	 7313.0	...
609953	  689.5	  589.9	 7312.0	...
609954	  689.5	  589.8	 7311.0	...
609955	  689.4	  589.6	 7311.0	...
609956	  689.2	  589.7	 7310.0	...
609957	  689.1	  590.2	 7308.0	...
609958	  689.1	  590.8	 7306.0	...
609959	  689.4	  591.0	 7304.0	...
609960	  689.5	  591.1	 7303.0	...
609961	  689.6	  591.2	 7302.0	...
609962	  689.8	  591.1	 7303.0	...
609963	  690.2	  591.0	 7304.0	...
609964	  690.5	  591.0	 7304.0	...
609965	  690.5	  591.0	 7303.0	...
609966	  690.2	  591.4	 7303.0	...
609967	  690.0	  591.8	 7303.0	...
609968	  689.8	  592.1	 7304.0	...
609969	  689.8	  592.1	 7303.0	...
609970	  689.7	  591.9	 7300.0	...
609971	  689.7	  591.7	 7297.0	...
609972	  689.5	  591.5	 7299.0	...
609973	  689.3	  591.2	 7300.0	...
609974	  689.5	  590.9	 7302.0	...
609975	  689.8	  590.6	 7301.0	...
609976	  689.9	  591.1	 7298.0	...
609977	  689.8	  591.5	 7295.0	...
609978	  689.6	  592.0	 7294.0	...
609979	  689.5	  592.1	 7296.0	...
609980	  689.4	  592.3	 7296.0	...
609981	  689.5	  592.3	 7295.0	...
609982	  689.6	  592.4	 7294.0	...
609983	  689.6	  592.5	 7290.0	...
609984	  689.3	  592.3	 7285.0	...
609985	  688.9	  591.8	 7280.0	...
609986	  688.6	  591.3	 7281.0	...
609987	  688.7	  591.0	 7282.0	...
609988	  689.0	  591.9	 7283.0	...
609989	  689.3	  592.7	 7284.0	...
609990	  689.6	  593.5	 7284.0	...
609991	  689.6	  593.4	 7283.0	...
609992	  689.5	  593.3	 7281.0	...
609993	  689.4	  593.1	 7280.0	...
609994	  689.3	  593.0	 7281.0	...
609995	  689.2	  592.9	 7281.0	...
609996	  689.3	  592.7	 7282.0	...
609997	  689.6	  592.5	 7282.0	...
609998	  689.8	  592.2	 7282.0	...
609999	  689.8	  592.3	 7282.0	...
610000	  689.7	  592.6	 7282.0	...
610001	  689.7	  592.7	 7282.0	...
610002	  689.6	  592.7	 7284.0	...
610003	  689.6	  592.5	 7287.0	...
610004	  689.8	  592.5	 7290.0	...
610005	  690.1	  592.4	 7288.0	...
610006	  690.4	  592.2	 7286.0	...
610007	  690.5	  592.1	 7285.0	...
610008	  690.6	  592.0	 7287.0	...
610009	  690.7	  591.8	 7289.0	...
610010	  690.8	  591.9	 7292.0	...
610011	  690.7	  592.0	 7293.0	...
610012	  690.5	  592.2	 7291.0	...
610013	  690.4	  592.3	 7289.0	...
610014	  690.4	  592.0	 7291.0	...
610015	  690.3	  591.7	 7295.0	...
610016	  690.5	  591.4	 7298.0	...
610017	  690.6	  591.5	 7296.0	...
610018	  690.7	  592.0	 7292.0	...
610019	  690.7	  592.6	 7290.0	...
610020	  690.8	  593.2	 7289.0	...
610021	  690.8	  593.2	 7290.0	...
610022	  690.8	  593.2	 7291.0	...
610023	  690.7	  593.2	 7290.0	...
610024	  690.6	  593.2	 7289.0	...
610025	  690.6	  593.2	 7288.0	...
610026	  690.7	  593.1	 7288.0	...
610027	  690.7	  592.9	 7288.0	...
610028	  690.7	  592.9	 7289.0	...
610029	  690.8	  593.0	 7289.0	...
610030	  690.8	  593.2	 7290.0	...
610031	  690.8	  593.2	 7291.0	...
610032	  690.8	  593.3	 7293.0	...
610033	  690.8	  593.4	 7294.0	...
610034	  690.8	  593.5	 7294.0	...
610035	  690.8	  593.7	 7294.0	...
610036	  690.8	  593.4	 7294.0	...
610037	  690.8	  593.1	 7293.0	...
610038	  690.9	  592.8	 7289.0	...
610039	  691.1	  592.8	 7286.0	...
610040	  691.2	  592.9	 7283.0	...
610041	  691.2	  593.0	 7284.0	...
610042	  691.2	  593.0	 7285.0	...
610043	  691.2	  593.0	 7286.0	...
MSG	610044 0000 _ Number On
610044	  691.3	  592.9	 7287.0	...
610045	  691.4	  592.7	 7287.0	...
610046	  691.5	  592.7	 7286.0	...
610047	  691.5	  592.9	 7285.0	...
610048	  691.6	  593.1	 7285.0	...
610049	  691.6	  593.0	 7284.0	...
610050	  691.6	  593.1	 7287.0	...
610051	  691.6	  593.1	 7289.0	...
610052	  691.5	  593.1	 7292.0	...
610053	  691.3	  593.1	 7293.0	...
610054	  691.1	  593.1	 7294.0	...
610055	  691.1	  593.2	 7292.0	...
610056	  691.4	  593.3	 7287.0	...
610057	  691.8	  593.3	 7281.0	...
610058	  692.1	  593.4	 7278.0	...
610059	  692.1	  593.4	 7278.0	...
610060	  692.2	  593.5	 7281.0	...
610061	  692.2	  593.8	 7285.0	...
610062	  692.3	  594.0	 7289.0	...
610063	  692.3	  594.2	 7290.0	...
610064	  692.4	  594.3	 7290.0	...
610065	  692.5	  594.3	 7290.0	...
610066	  692.6	  594.4	 7289.0	...
610067	  692.6	  594.4	 7287.0	...
610068	  692.6	  594.4	 7285.0	...
610069	  692.6	  594.4	 7283.0	...
610070	  692.5	  594.4	 7281.0	...
610071	  692.6	  594.8	 7279.0	...
610072	  692.6	  595.2	 7280.0	...
610073	  692.5	  595.6	 7281.0	...
610074	  692.4	  595.6	 7283.0	...
610075	  692.2	  595.5	 7285.0	...
610076	  692.6	  595.4	 7286.0	...
610077	  692.9	  595.4	 7286.0	...
610078	  693.3	  595.4	 7282.0	...
610079	  693.3	  595.6	 7278.0	...
610080	  693.4	  595.8	 7275.0	...
610081	  693.5	  596.0	 7278.0	...
610082	  693.3	  595.7	 7281.0	...
610083	  693.0	  595.3	 7283.0	...
610084	  692.8	  594.8	 7282.0	...
610085	  692.7	  594.7	 7284.0	...
610086	  692.6	  594.7	 7288.0	...
610087	  692.7	  594.7	 7293.0	...
610088	  693.1	  594.8	 7294.0	...
610089	  693.7	  594.8	 7292.0	...
610090	  694.1	  594.7	 7290.0	...
610091	  694.2	  594.7	 7287.0	...
610092	  694.2	  594.5	 7284.0	...
610093	  694.0	  594.5	 7281.0	...
610094	  693.9	  594.4	 7281.0	...
610095	  693.7	  594.4	 7284.0	...
610096	  693.7	  594.5	 7287.0	...
610097	  693.7	  594.5	 7287.0	...
610098	  693.8	  594.5	 7288.0	...
610099	  693.7	  594.5	 7288.0	...
610100	  693.6	  594.5	 7288.0	...
610101	  693.8	  594.5	 7285.0	...
610102	  694.0	  594.5	 7282.0	...
610103	  694.1	  594.5	 7282.0	...
610104	  694.0	  594.4	 7283.0	...
610105	  693.8	  594.2	 7285.0	...
610106	  693.7	  593.9	 7285.0	...
610107	  693.6	  593.4	 7285.0	...
610108	  693.5	  593.2	 7285.0	...
610109	  693.6	  593.1	 7285.0	...
610110	  693.6	  593.3	 7285.0	...
610111	  693.7	  593.6	 7285.0	...
610112	  693.7	  593.8	 7282.0	...
610113	  693.7	  594.0	 7279.0	...
610114	  694.0	  594.0	 7276.0	...
610115	  694.1	  594.1	 7276.0	...
610116	  694.3	  594.1	 7276.0	...
610117	  694.5	  594.1	 7276.0	...
610118	  694.6	  594.2	 7274.0	...
610119	  694.7	  594.3	 7272.0	...
610120	  694.7	  594.3	 7270.0	...
610121	  694.4	  594.4	 7271.0	...
610122	  694.2	  594.5	 7270.0	...
610123	  694.0	  594.6	 7268.0	...
610124	  694.1	  594.3	 7267.0	...
610125	  694.2	  594.1	 7269.0	...
610126	  694.2	  593.8	 7271.0	...
610127	  694.2	  593.9	 7273.0	...
610128	  694.2	  593.8	 7273.0	...
610129	  694.2	  593.8	 7272.0	...
610130	  694.4	  593.8	 7274.0	...
610131	  694.6	  593.7	 7275.0	...
610132	  694.8	  593.9	 7276.0	...
610133	  694.9	  594.0	 7276.0	...
610134	  694.9	  594.3	 7278.0	...
610135	  694.9	  594.3	 7281.0	...
610136	  694.7	  594.2	 7283.0	...
610137	  694.4	  594.0	 7285.0	...
610138	  694.0	  593.9	 7285.0	...
610139	  693.9	  593.9	 7286.0	...
610140	  693.8	  593.9	 7286.0	...
610141	  693.7	  594.0	 7287.0	...
610142	  694.1	  593.8	 7286.0	...
610143	  694.4	  593.6	 7286.0	...
610144	  694.7	  593.3	 7285.0	...
610145	  694.6	  593.2	 7284.0	...
610146	  694.5	  593.4	 7284.0	...
610147	  694.5	  593.8	 7283.0	...
610148	  694.5	  594.1	 7287.0	...
610149	  694.5	  594.2	 7291.0	...
610150	  694.6	  594.3	 7295.0	...
610151	  694.5	  594.4	 7292.0	...
610152	  694.3	  594.5	 7289.0	...
610153	  694.3	  594.4	 7287.0	...
610154	  694.3	  594.1	 7289.0	...
610155	  694.5	  593.8	 7290.0	...
610156	  694.8	  593.4	 7290.0	...
610157	  695.0	  593.3	 7292.0	...
610158	  695.1	  593.3	 7293.0	...
610159	  695.1	  593.3	 7295.0	...
610160	  695.0	  593.3	 7296.0	...
610161	  695.1	  593.4	 7296.0	...
610162	  695.1	  593.5	 7297.0	...
610163	  695.2	  593.2	 7298.0	...
610164	  695.3	  592.5	 7300.0	...
610165	  695.3	  591.7	 7302.0	...
610166	  695.2	  591.4	 7304.0	...
610167	  695.2	  591.3	 7305.0	...
610168	  695.2	  591.3	 7305.0	...
610169	  695.1	  591.1	 7305.0	...
610170	  695.0	  590.9	 7306.0	...
610171	  694.9	  590.7	 7306.0	...
610172	  694.9	  590.9	 7306.0	...
610173	  694.9	  591.2	 7305.0	...
610174	  695.0	  591.0	 7305.0	...
610175	  695.0	  590.6	 7305.0	...
610176	  695.1	  590.2	 7306.0	...
610177	  695.2	  590.3	 7307.0	...
610178	  695.3	  590.4	 7307.0	...
610179	  695.2	  590.6	 7306.0	...
610180	  695.1	  590.8	 7304.0	...
610181	  695.2	  591.4	 7300.0	...
610182	  695.3	  591.9	 7296.0	...
610183	  695.5	  592.1	 7293.0	...
610184	  695.5	  591.7	 7293.0	...
610185	  695.6	  591.2	 7300.0	...
610186	  695.5	  591.0	 7307.0	...
610187	  695.3	  590.7	 7315.0	...
610188	  695.3	  590.5	 7315.0	...
610189	  695.4	  590.6	 7313.0	...
610190	  695.7	  590.8	 7312.0	...
610191	  695.9	  591.0	 7311.0	...
610192	  695.8	  591.1	 7312.0	...
610193	  695.5	  590.9	 7314.0	...
610194	  695.3	  590.6	 7315.0	...
610195	  695.1	  590.4	 7316.0	...
610196	  694.9	  590.3	 7315.0	...
610197	  694.8	  590.4	 7314.0	...
610198	  694.7	  590.4	 7314.0	...
610199	  694.9	  590.4	 7314.0	...
610200	  695.1	  590.3	 7313.0	...
610201	  695.3	  590.2	 7313.0	...
610202	  695.6	  590.1	 7314.0	...
610203	  695.8	  590.1	 7316.0	...
610204	  696.0	  590.2	 7318.0	...
610205	  695.9	  590.3	 7317.0	...
610206	  695.8	  590.3	 7315.0	...
610207	  695.7	  590.1	 7316.0	...
610208	  695.6	  589.8	 7319.0	...
610209	  695.6	  589.7	 7321.0	...
610210	  695.7	  589.7	 7320.0	...
610211	  695.7	  589.5	 7317.0	...
610212	  695.6	  589.2	 7317.0	...
610213	  695.5	  588.9	 7319.0	...
610214	  695.5	  589.2	 7318.0	...
610215	  695.6	  589.4	 7315.0	...
610216	  695.6	  589.6	 7312.0	...
610217	  695.6	  589.6	 7312.0	...
610218	  695.6	  589.6	 7311.0	...
610219	  695.7	  589.6	 7311.0	...
610220	  695.7	  589.6	 7311.0	...
610221	  695.7	  589.8	 7314.0	...
610222	  695.7	  589.9	 7316.0	...
610223	  695.8	  590.0	 7316.0	...
610224	  695.8	  589.8	 7314.0	...
610225	  695.9	  589.5	 7316.0	...
610226	  696.0	  589.5	 7318.0	...
610227	  695.7	  589.7	 7319.0	...
610228	  695.4	  589.7	 7318.0	...
610229	  695.0	  589.3	 7319.0	...
610230	  695.3	  588.8	 7321.0	...
610231	  695.5	  588.6	 7323.0	...
610232	  695.6	  588.5	 7324.0	...
610233	  695.4	  588.5	 7324.0	...
610234	  695.1	  588.5	 7325.0	...
610235	  695.1	  588.4	 7325.0	...
610236	  695.2	  588.4	 7325.0	...
610237	  695.2	  588.4	 7325.0	...
610238	  695.2	  588.3	 7325.0	...
610239	  695.2	  588.4	 7326.0	...
610240	  695.3	  588.5	 7326.0	...
610241	  695.3	  588.5	 7326.0	...
610242	  695.4	  588.5	 7326.0	...
610243	  695.4	  588.5	 7326.0	...
610244	  695.6	  588.5	 7326.0	...
610245	  695.7	  588.5	 7326.0	...
610246	  695.8	  588.6	 7326.0	...
610247	  695.6	  588.8	 7323.0	...
610248	  695.5	  589.0	 7320.0	...
610249	  695.4	  589.0	 7318.0	...
610250	  695.3	  589.0	 7319.0	...
610251	  695.3	  588.6	 7321.0	...
610252	  695.2	  588.1	 7323.0	...
610253	  695.2	  587.6	 7326.0	...
610254	  695.2	  587.5	 7327.0	...
610255	  695.2	  587.6	 7327.0	...
610256	  695.1	  587.8	 7325.0	...
610257	  695.0	  588.1	 7323.0	...
610258	  694.9	  588.5	 7323.0	...
610259	  694.9	  588.6	 7323.0	...
610260	  694.9	  588.6	 7323.0	...
610261	  694.9	  588.3	 7323.0	...
610262	  695.0	  588.1	 7323.0	...
610263	  695.1	  587.9	 7323.0	...
610264	  695.3	  587.7	 7322.0	...
610265	  695.3	  587.5	 7321.0	...
610266	  695.3	  587.4	 7320.0	...
610267	  695.3	  587.5	 7320.0	...
610268	  695.2	  587.7	 7318.0	...
610269	  695.1	  587.8	 7317.0	...
610270	  695.1	  587.8	 7319.0	...
610271	  694.9	  587.7	 7322.0	...
610272	  694.9	  588.0	 7322.0	...
610273	  694.9	  588.4	 7319.0	...
610274	  695.1	  588.4	 7318.0	...
610275	  695.2	  588.1	 7321.0	...
610276	  695.0	  587.6	 7323.0	...
610277	  694.9	  587.4	 7322.0	...
610278	  694.9	  587.5	 7320.0	...
610279	  695.0	  587.8	 7320.0	...
610280	  695.0	  588.0	 7320.0	...
610281	  695.0	  587.9	 7320.0	...
610282	  694.9	  587.8	 7320.0	...
610283	  695.1	  587.7	 7320.0	...
610284	  695.3	  588.0	 7322.0	...
610285	  695.5	  588.2	 7323.0	...
610286	  695.7	  588.6	 7324.0	...
610287	  695.8	  588.7	 7324.0	...
610288	  695.9	  588.8	 7323.0	...
610289	  695.9	  588.8	 7322.0	...
610290	  695.9	  588.8	 7320.0	...
610291	  695.9	  589.0	 7316.0	...
610292	  695.6	  589.4	 7312.0	...
610293	  695.3	  589.5	 7309.0	...
610294	  695.2	  589.3	 7312.0	...
610295	  695.2	  589.0	 7317.0	...
610296	  695.3	  588.9	 7322.0	...
610297	  695.3	  588.8	 7322.0	...
610298	  695.4	  588.7	 7320.0	...
610299	  695.4	  588.7	 7318.0	...
610300	  695.3	  588.6	 7318.0	...
610301	  695.3	  588.5	 7319.0	...
610302	  695.4	  588.3	 7319.0	...
610303	  695.4	  588.2	 7319.0	...
610304	  695.4	  588.3	 7320.0	...
610305	  695.4	  588.5	 7320.0	...
610306	  695.5	  588.8	 7320.0	...
610307	  695.5	  588.7	 7319.0	...
610308	  695.6	  588.7	 7318.0	...
610309	  695.8	  588.8	 7317.0	...
610310	  696.0	  589.0	 7317.0	...
610311	  696.2	  589.3	 7317.0	...
610312	  696.3	  589.4	 7317.0	...
610313	  696.4	  589.5	 7317.0	...
610314	  696.4	  589.5	 7318.0	...
610315	  696.4	  589.5	 7320.0	...
610316	  696.4	  589.5	 7322.0	...
610317	  696.3	  589.5	 7323.0	...
610318	  696.3	  589.5	 7323.0	...
610319	  696.3	  589.5	 7323.0	...
610320	  696.4	  589.6	 7322.0	...
610321	  696.4	  589.6	 7321.0	...
610322	  696.5	  589.7	 7320.0	...
610323	  696.5	  589.7	 7321.0	...
610324	  696.5	  589.8	 7321.0	...
610325	  696.5	  589.8	 7320.0	...
610326	  696.6	  589.8	 7320.0	...
610327	  696.7	  589.7	 7320.0	...
610328	  696.9	  589.7	 7320.0	...
610329	  697.0	  589.5	 7321.0	...
610330	  697.1	  589.3	 7322.0	...
610331	  697.2	  589.0	 7323.0	...
610332	  697.3	  589.1	 7325.0	...
610333	  697.2	  589.1	 7327.0	...
610334	  697.2	  589.2	 7328.0	...
610335	  697.2	  589.2	 7330.0	...
610336	  697.3	  589.1	 7331.0	...
610337	  697.5	  589.1	 7332.0	...
610338	  697.7	  589.0	 7332.0	...
610339	  697.6	  589.4	 7332.0	...
610340	  697.7	  590.1	 7332.0	...
610341	  697.8	  590.8	 7334.0	...
610342	  697.9	  591.1	 7335.0	...
610343	  698.0	  591.0	 7333.0	...
610344	  698.0	  590.8	 7331.0	...
610345	  698.1	  590.6	 7328.0	...
610346	  698.2	  590.5	 7329.0	...
MSG	610347 0000 _ Number Off
610347	  698.2	  590.5	 7330.0	...
610348	  698.3	  590.5	 7334.0	...
610349	  698.4	  590.3	 7337.0	...
610350	  698.5	  590.0	 7340.0	...
610351	  698.6	  590.2	 7340.0	...
610352	  698.6	  590.6	 7341.0	...
610353	  698.6	  590.6	 7342.0	...
610354	  698.5	  590.3	 7343.0	...
610355	  698.5	  590.0	 7342.0	...
610356	  698.5	  590.1	 7340.0	...
610357	  698.5	  590.2	 7339.0	...
610358	  698.5	  590.2	 7339.0	...
610359	  698.6	  590.2	 7339.0	...
610360	  698.7	  590.5	 7339.0	...
610361	  698.9	  590.8	 7338.0	...
610362	  698.9	  591.1	 7338.0	...
610363	  699.0	  591.1	 7338.0	...
610364	  698.9	  591.1	 7338.0	...
610365	  698.8	  591.0	 7340.0	...
610366	  698.8	  591.0	 7342.0	...
610367	  698.8	  591.1	 7344.0	...
610368	  698.9	  591.5	 7344.0	...
610369	  698.9	  591.9	 7344.0	...
610370	  698.9	  592.0	 7344.0	...
610371	  698.9	  592.0	 7344.0	...
610372	  698.9	  592.0	 7344.0	...
610373	  699.3	  592.1	 7345.0	...
610374	  699.6	  592.2	 7347.0	...
610375	  699.8	  592.4	 7349.0	...
610376	  699.8	  592.6	 7351.0	...
610377	  699.8	  592.6	 7349.0	...
610378	  699.7	  592.6	 7346.0	...
610379	  699.7	  592.3	 7343.0	...
610380	  699.7	  592.0	 7346.0	...
610381	  699.7	  591.8	 7348.0	...
610382	  699.8	  591.8	 7349.0	...
610383	  699.8	  591.8	 7348.0	...
610384	  699.7	  592.6	 7348.0	...
610385	  699.5	  593.3	 7349.0	...
610386	  699.4	  594.0	 7350.0	...
610387	  699.4	  593.8	 7348.0	...
610388	  699.5	  593.6	 7345.0	...
610389	  699.6	  593.2	 7342.0	...
610390	  699.8	  592.9	 7342.0	...
610391	  699.9	  593.0	 7344.0	...
610392	  700.1	  593.2	 7346.0	...
610393	  700.0	  593.3	 7347.0	...
610394	  699.8	  593.3	 7346.0	...
610395	  699.5	  593.3	 7346.0	...
610396	  699.5	  593.4	 7348.0	...
610397	  699.5	  593.5	 7354.0	...
610398	  699.5	  593.6	 7361.0	...
610399	  699.6	  593.8	 7363.0	...
610400	  699.8	  594.0	 7359.0	...
610401	  700.0	  594.0	 7355.0	...
610402	  700.0	  593.9	 7354.0	...
610403	  699.9	  593.7	 7354.0	...
610404	  699.6	  593.7	 7355.0	...
610405	  699.3	  593.7	 7357.0	...
610406	  699.1	  593.7	 7358.0	...
610407	  699.1	  593.9	 7357.0	...
610408	  699.3	  594.0	 7358.0	...
610409	  699.5	  594.1	 7362.0	...
610410	  699.6	  594.3	 7367.0	...
610411	  699.5	  594.5	 7367.0	...
610412	  699.4	  594.7	 7363.0	...
610413	  699.3	  594.7	 7362.0	...
610414	  699.3	  594.7	 7365.0	...
610415	  699.3	  594.6	 7368.0	...
610416	  699.7	  594.4	 7368.0	...
610417	  700.2	  594.4	 7363.0	...
610418	  700.2	  594.5	 7358.0	...
610419	  700.0	  594.8	 7356.0	...
610420	  699.8	  594.9	 7360.0	...
610421	  699.8	  594.9	 7363.0	...
610422	  699.6	  594.9	 7363.0	...
610423	  699.3	  594.7	 7366.0	...
610424	  699.1	  594.6	 7369.0	...
610425	  699.2	  594.7	 7372.0	...
610426	  699.5	  594.9	 7372.0	...
610427	  699.7	  594.8	 7371.0	...
610428	  699.7	  594.7	 7371.0	...
610429	  699.4	  594.6	 7370.0	...
610430	  699.1	  594.7	 7370.0	...
610431	  699.1	  594.8	 7372.0	...
610432	  699.1	  594.9	 7375.0	...
610433	  699.3	  594.9	 7377.0	...
610434	  699.4	  595.2	 7374.0	...
610435	  699.4	  595.7	 7369.0	...
610436	  699.3	  596.1	 7366.0	...
610437	  699.5	  596.0	 7369.0	...
610438	  699.9	  595.8	 7374.0	...
610439	  700.0	  595.5	 7378.0	...
610440	  699.7	  595.5	 7379.0	...
610441	  699.4	  595.4	 7378.0	...
610442	  699.4	  595.3	 7376.0	...
610443	  699.4	  595.5	 7376.0	...
610444	  699.5	  595.5	 7377.0	...
610445	  699.4	  595.4	 7378.0	...
610446	  699.4	  595.1	 7381.0	...
610447	  699.4	  595.3	 7385.0	...
610448	  699.5	  595.5	 7387.0	...
610449	  699.5	  595.7	 7387.0	...
610450	  699.6	  595.9	 7385.0	...
610451	  699.6	  596.1	 7383.0	...
610452	  699.6	  596.6	 7382.0	...
610453	  699.6	  596.7	 7381.0	...
610454	  699.6	  596.9	 7380.0	...
610455	  699.6	  596.9	 7379.0	...
610456	  699.5	  596.9	 7379.0	...
610457	  699.3	  596.8	 7379.0	...
610458	  699.2	  596.7	 7379.0	...
610459	  699.2	  596.5	 7380.0	...
610460	  699.2	  596.6	 7381.0	...
610461	  699.0	  596.5	 7382.0	...
610462	  699.1	  596.3	 7386.0	...
610463	  699.3	  596.1	 7388.0	...
610464	  699.6	  596.1	 7387.0	...
610465	  699.6	  596.0	 7383.0	...
610466	  699.6	  596.1	 7380.0	...
610467	  699.6	  596.2	 7380.0	...
610468	  699.4	  596.3	 7381.0	...
610469	  699.1	  596.4	 7382.0	...
610470	  698.9	  596.4	 7382.0	...
610471	  698.8	  596.3	 7382.0	...
610472	  699.0	  596.2	 7382.0	...
610473	  699.3	  595.6	 7385.0	...
610474	  699.7	  595.1	 7389.0	...
610475	  699.6	  594.6	 7392.0	...
610476	  699.5	  594.7	 7390.0	...
610477	  699.3	  594.8	 7389.0	...
610478	  699.4	  594.9	 7388.0	...
610479	  699.1	  595.0	 7387.0	...
610480	  698.8	  595.2	 7387.0	...
610481	  698.4	  595.4	 7388.0	...
610482	  698.4	  595.5	 7388.0	...
610483	  698.9	  595.7	 7387.0	...
610484	  699.5	  595.9	 7386.0	...
610485	  699.9	  596.2	 7385.0	...
610486	  699.9	  596.3	 7385.0	...
610487	  699.9	  596.4	 7382.0	...
610488	  699.9	  596.4	 7379.0	...
610489	  700.1	  596.3	 7376.0	...
610490	  700.3	  596.3	 7378.0	...
610491	  700.4	  596.4	 7380.0	...
610492	  700.2	  596.6	 7382.0	...
610493	  700.2	  596.8	 7383.0	...
610494	  700.2	  597.0	 7383.0	...
610495	  700.3	  597.1	 7384.0	...
610496	  700.5	  597.1	 7384.0	...
610497	  700.6	  597.0	 7384.0	...
610498	  700.7	  596.7	 7384.0	...
610499	  700.6	  596.5	 7384.0	...
610500	  700.4	  596.4	 7383.0	...
610501	  700.1	  596.3	 7381.0	...
610502	  700.0	  596.3	 7379.0	...
610503	  700.3	  596.5	 7380.0	...
610504	  700.7	  596.5	 7383.0	...
610505	  701.0	  596.4	 7386.0	...
610506	  700.9	  596.1	 7388.0	...
610507	  700.8	  596.2	 7390.0	...
610508	  700.8	  596.5	 7391.0	...
610509	  700.8	  597.0	 7390.0	...
610510	  700.9	  597.3	 7391.0	...
610511	  701.0	  597.3	 7392.0	...
610512	  701.0	  597.3	 7393.0	...
610513	  701.0	  597.0	 7396.0	...
610514	  701.0	  596.7	 7399.0	...
610515	  700.9	  596.5	 7403.0	...
610516	  700.9	  596.6	 7405.0	...
610517	  700.8	  596.6	 7406.0	...
610518	  700.9	  596.6	 7408.0	...
610519	  701.0	  596.8	 7410.0	...
610520	  701.1	  596.9	 7411.0	...
610521	  701.2	  596.9	 7411.0	...
610522	  701.2	  596.8	 7410.0	...
610523	  701.2	  596.9	 7410.0	...
610524	  701.1	  597.0	 7410.0	...
610525	  700.9	  597.4	 7410.0	...
610526	  700.7	  597.7	 7412.0	...
610527	  700.7	  598.1	 7414.0	...
610528	  700.7	  598.2	 7415.0	...
610529	  700.7	  598.5	 7415.0	...
610530	  700.7	  598.6	 7415.0	...
610531	  700.6	  598.7	 7415.0	...
610532	  700.5	  598.5	 7415.0	...
610533	  700.5	  598.3	 7415.0	...
610534	  700.6	  598.2	 7416.0	...
610535	  700.8	  598.2	 7414.0	...
610536	  701.0	  598.1	 7412.0	...
610537	  701.0	  598.0	 7411.0	...
610538	  701.0	  598.0	 7411.0	...
610539	  701.0	  597.9	 7414.0	...
610540	  701.1	  597.8	 7418.0	...
610541	  700.9	  597.8	 7422.0	...
610542	  700.7	  597.7	 7423.0	...
610543	  700.5	  597.5	 7424.0	...
610544	  700.5	  597.2	 7426.0	...
610545	  700.8	  597.0	 7429.0	...
610546	  701.0	  596.9	 7433.0	...
610547	  701.3	  596.9	 7431.0	...
MSG	610548 0000 _ Number On
610548	  701.4	  597.0	 7430.0	...
610549	  701.4	  597.1	 7428.0	...
610550	  701.4	  597.2	 7427.0	...
610551	  701.2	  597.2	 7425.0	...
610552	  700.8	  597.3	 7426.0	...
610553	  700.4	  597.5	 7427.0	...
610554	  700.2	  597.5	 7430.0	...
610555	  700.2	  597.3	 7433.0	...
610556	  700.2	  597.2	 7433.0	...
610557	  700.2	  597.2	 7430.0	...
610558	  700.2	  597.2	 7431.0	...
610559	  700.3	  597.1	 7434.0	...
610560	  700.3	  597.1	 7437.0	...
610561	  700.2	  597.0	 7437.0	...
610562	  700.1	  597.1	 7436.0	...
610563	  700.1	  597.1	 7436.0	...
610564	  700.2	  597.0	 7436.0	...
610565	  700.4	  597.0	 7436.0	...
610566	  700.6	  597.2	 7438.0	...
610567	  700.7	  597.4	 7440.0	...
610568	  700.5	  597.4	 7444.0	...
610569	  700.4	  597.2	 7446.0	...
610570	  700.4	  596.9	 7449.0	...
610571	  700.4	  596.9	 7451.0	...
610572	  700.4	  596.7	 7453.0	...
610573	  700.4	  596.3	 7455.0	...
610574	  700.4	  596.0	 7459.0	...
610575	  700.4	  595.8	 7462.0	...
610576	  700.3	  595.8	 7466.0	...
610577	  700.2	  595.6	 7467.0	...
610578	  700.2	  595.6	 7466.0	...
610579	  700.0	  595.6	 7465.0	...
610580	  700.0	  595.7	 7465.0	...
610581	  699.9	  595.7	 7463.0	...
610582	  700.0	  595.6	 7460.0	...
610583	  700.1	  595.4	 7458.0	...
610584	  700.1	  595.3	 7462.0	...
610585	  700.1	  595.1	 7467.0	...
610586	  700.0	  595.0	 7471.0	...
610587	  699.9	  594.9	 7471.0	...
610588	  699.8	  595.0	 7471.0	...
610589	  699.7	  595.1	 7471.0	...
610590	  699.7	  595.3	 7471.0	...
610591	  699.7	  595.4	 7473.0	...
610592	  699.7	  595.4	 7476.0	...
610593	  699.8	  595.5	 7480.0	...
610594	  699.9	  595.5	 7482.0	...
610595	  700.0	  595.0	 7482.0	...
610596	  700.0	  594.5	 7481.0	...
610597	  700.0	  594.5	 7479.0	...
610598	  700.1	  594.9	 7478.0	...
610599	  700.2	  595.3	 7478.0	...
610600	  700.1	  595.4	 7477.0	...
610601	  699.9	  595.6	 7475.0	...
610602	  699.7	  595.7	 7474.0	...
610603	  699.6	  595.7	 7476.0	...
610604	  699.6	  595.7	 7479.0	...
610605	  699.7	  595.7	 7483.0	...
610606	  699.7	  595.7	 7482.0	...
610607	  699.7	  595.2	 7482.0	...
610608	  699.6	  594.6	 7484.0	...
610609	  699.5	  594.1	 7488.0	...
610610	  699.5	  594.1	 7492.0	...
610611	  699.2	  594.3	 7494.0	...
610612	  699.0	  594.4	 7493.0	...
610613	  698.8	  594.6	 7491.0	...
610614	  698.9	  594.9	 7490.0	...
610615	  699.0	  595.1	 7489.0	...
610616	  699.0	  595.3	 7489.0	...
610617	  699.0	  595.1	 7492.0	...
610618	  698.9	  595.0	 7494.0	...
610619	  698.9	  594.9	 7496.0	...
610620	  698.9	  594.6	 7495.0	...
610621	  698.9	  594.3	 7498.0	...
610622	  698.9	  594.2	 7502.0	...
610623	  698.6	  594.1	 7506.0	...
610624	  698.4	  594.1	 7505.0	...
610625	  698.2	  594.2	 7504.0	...
610626	  698.1	  594.2	 7503.0	...
610627	  698.3	  594.2	 7504.0	...
610628	  698.4	  594.0	 7505.0	...
610629	  698.6	  593.9	 7505.0	...
610630	  698.6	  593.7	 7506.0	...
610631	  698.6	  593.6	 7509.0	...
610632	  698.6	  593.4	 7513.0	...
610633	  698.6	  593.3	 7512.0	...
610634	  698.7	  593.6	 7509.0	...
610635	  698.6	  594.0	 7509.0	...
610636	  698.4	  594.1	 7512.0	...
610637	  698.2	  594.1	 7516.0	...
610638	  698.1	  594.0	 7516.0	...
610639	  698.1	  594.2	 7516.0	...
610640	  698.0	  594.2	 7516.0	...
610641	  698.1	  594.1	 7515.0	...
610642	  698.1	  594.1	 7515.0	...
610643	  698.2	  594.0	 7516.0	...
610644	  698.3	  594.0	 7521.0	...
610645	  698.4	  594.0	 7525.0	...
610646	  698.3	  593.9	 7528.0	...
610647	  698.3	  593.9	 7528.0	...
610648	  698.2	  593.7	 7528.0	...
610649	  698.2	  593.4	 7527.0	...
610650	  698.1	  593.1	 7527.0	...
610651	  698.0	  593.1	 7528.0	...
610652	  698.0	  593.2	 7529.0	...
610653	  698.0	  593.2	 7530.0	...
610654	  698.0	  593.1	 7529.0	...
610655	  698.0	  593.0	 7529.0	...
610656	  697.9	  593.2	 7528.0	...
610657	  697.7	  593.4	 7528.0	...
610658	  697.5	  593.6	 7527.0	...
610659	  697.7	  593.7	 7529.0	...
610660	  698.1	  593.7	 7532.0	...
610661	  698.3	  593.7	 7534.0	...
610662	  697.9	  593.7	 7535.0	...
610663	  697.5	  593.7	 7532.0	...
610664	  697.6	  593.6	 7528.0	...
610665	  698.1	  593.5	 7525.0	...
610666	  698.5	  593.4	 7524.0	...
610667	  698.4	  593.5	 7524.0	...
610668	  698.3	  593.5	 7525.0	...
610669	  698.3	  593.4	 7527.0	...
610670	  698.5	  593.3	 7528.0	...
610671	  698.5	  592.9	 7530.0	...
610672	  698.3	  592.5	 7530.0	...
610673	  698.1	  592.3	 7530.0	...
610674	  698.1	  592.6	 7530.0	...
610675	  698.1	  592.8	 7529.0	...
610676	  698.2	  593.0	 7527.0	...
610677	  698.1	  593.0	 7524.0	...
610678	  698.1	  593.1	 7524.0	...
610679	  698.0	  592.9	 7527.0	...
610680	  698.0	  592.8	 7530.0	...
610681	  697.9	  592.7	 7533.0	...
610682	  698.1	  592.7	 7533.0	...
610683	  698.2	  592.7	 7533.0	...
610684	  698.2	  592.9	 7533.0	...
610685	  698.2	  593.1	 7533.0	...
610686	  698.1	  593.3	 7536.0	...
610687	  698.2	  593.3	 7539.0	...
610688	  697.9	  593.3	 7541.0	...
610689	  697.7	  593.4	 7539.0	...
610690	  697.6	  593.6	 7537.0	...
610691	  697.7	  593.8	 7537.0	...
610692	  697.8	  593.7	 7537.0	...
610693	  697.9	  593.9	 7540.0	...
610694	  697.8	  594.0	 7543.0	...
610695	  697.6	  594.1	 7545.0	...
610696	  697.4	  594.0	 7545.0	...
610697	  697.4	  593.4	 7545.0	...
610698	  697.4	  592.9	 7545.0	...
610699	  697.5	  592.8	 7543.0	...
610700	  697.5	  593.2	 7542.0	...
610701	  697.3	  593.6	 7540.0	...
610702	  697.1	  593.6	 7541.0	...
610703	  697.2	  593.5	 7543.0	...
610704	  697.3	  593.3	 7544.0	...
610705	  697.3	  593.2	 7544.0	...
610706	  697.2	  592.6	 7546.0	...
610707	  697.1	  592.2	 7547.0	...
610708	  697.1	  591.8	 7544.0	...
610709	  697.1	  591.9	 7541.0	...
610710	  697.0	  591.7	 7543.0	...
610711	  697.1	  591.3	 7549.0	...
610712	  697.2	  591.4	 7550.0	...
610713	  697.4	  592.1	 7545.0	...
610714	  697.5	  592.9	 7541.0	...
610715	  697.6	  592.9	 7542.0	...
610716	  697.5	  592.7	 7543.0	...
610717	  697.3	  592.5	 7544.0	...
610718	  697.0	  591.9	 7543.0	...
610719	  696.6	  591.3	 7542.0	...
610720	  696.5	  591.0	 7541.0	...
610721	  696.4	  591.3	 7541.0	...
610722	  696.3	  591.6	 7540.0	...
610723	  696.2	  591.9	 7540.0	...
610724	  696.1	  592.1	 7539.0	...
610725	  696.1	  592.2	 7538.0	...
610726	  696.2	  592.3	 7538.0	...
610727	  696.3	  591.9	 7539.0	...
610728	  696.5	  591.5	 7541.0	...
610729	  696.6	  591.1	 7542.0	...
610730	  696.7	  591.1	 7543.0	...
610731	  696.7	  591.1	 7543.0	...
610732	  696.8	  591.1	 7542.0	...
610733	  696.9	  591.1	 7542.0	...
610734	  697.1	  591.1	 7543.0	...
610735	  697.1	  591.0	 7544.0	...
610736	  697.0	  591.0	 7545.0	...
610737	  696.9	  591.2	 7546.0	...
610738	  696.8	  591.7	 7547.0	...
610739	  696.8	  592.1	 7547.0	...
610740	  696.8	  592.2	 7546.0	...
610741	  696.8	  592.2	 7543.0	...
610742	  696.9	  592.1	 7542.0	...
610743	  696.9	  592.2	 7542.0	...
610744	  696.9	  592.4	 7544.0	...
610745	  696.9	  592.6	 7546.0	...
610746	  696.6	  592.9	 7545.0	...
610747	  696.4	  593.0	 7545.0	...
610748	  696.2	  593.2	 7543.0	...
610749	  696.2	  593.1	 7543.0	...
610750	  696.2	  593.0	 7542.0	...
610751	  696.1	  593.1	 7543.0	...
610752	  695.9	  593.4	 7544.0	...
610753	  695.9	  593.6	 7546.0	...
610754	  695.8	  593.7	 7548.0	...
610755	  695.8	  593.7	 7551.0	...
610756	  695.8	  593.9	 7554.0	...
610757	  695.8	  594.0	 7555.0	...
610758	  695.8	  594.2	 7555.0	...
610759	  695.8	  594.2	 7555.0	...
610760	  695.8	  594.2	 7554.0	...
610761	  695.8	  594.3	 7553.0	...
610762	  695.9	  594.4	 7553.0	...
610763	  696.1	  594.4	 7551.0	...
610764	  695.9	  594.2	 7550.0	...
610765	  695.5	  594.1	 7548.0	...
610766	  695.1	  594.1	 7549.0	...
610767	  695.0	  594.0	 7549.0	...
610768	  695.1	  594.0	 7552.0	...
610769	  695.1	  594.0	 7554.0	...
610770	  695.0	  594.0	 7557.0	...
610771	  695.0	  594.1	 7555.0	...
610772	  694.9	  594.3	 7552.0	...
610773	  694.8	  594.4	 7548.0	...
610774	  694.8	  594.5	 7546.0	...
610775	  694.9	  594.6	 7548.0	...
610776	  695.1	  594.6	 7551.0	...
610777	  695.1	  594.5	 7554.0	...
610778	  695.1	  594.5	 7553.0	...
610779	  695.1	  594.6	 7552.0	...
610780	  695.2	  594.8	 7550.0	...
610781	  695.3	  594.8	 7551.0	...
610782	  695.3	  594.6	 7552.0	...
610783	  695.4	  594.9	 7553.0	...
610784	  695.3	  595.4	 7550.0	...
610785	  695.3	  595.8	 7547.0	...
610786	  695.2	  595.6	 7544.0	...
610787	  695.2	  595.4	 7544.0	...
610788	  695.1	  595.4	 7545.0	...
610789	  695.1	  595.4	 7545.0	...
610790	  695.0	  595.6	 7546.0	...
610791	  695.0	  595.9	 7548.0	...
610792	  695.0	  596.1	 7551.0	...
610793	  695.0	  595.9	 7551.0	...
610794	  695.0	  595.8	 7551.0	...
610795	  695.2	  595.8	 7551.0	...
610796	  695.4	  595.9	 7550.0	...
610797	  695.5	  596.0	 7549.0	...
610798	  695.4	  596.3	 7547.0	...
610799	  695.3	  596.5	 7547.0	...
610800	  695.3	  596.5	 7549.0	...
610801	  695.3	  596.2	 7550.0	...
610802	  695.1	  595.8	 7551.0	...
610803	  694.9	  595.6	 7552.0	...
610804	  694.7	  595.4	 7551.0	...
610805	  694.8	  595.5	 7551.0	...
610806	  695.0	  595.7	 7551.0	...
610807	  695.0	  596.1	 7550.0	...
610808	  694.9	  596.5	 7548.0	...
610809	  694.7	  596.7	 7546.0	...
610810	  694.6	  596.8	 7546.0	...
610811	  694.6	  596.9	 7546.0	...
610812	  694.6	  596.6	 7546.0	...
610813	  694.7	  596.1	 7546.0	...
610814	  694.6	  595.7	 7546.0	...
610815	  694.6	  595.8	 7547.0	...
610816	  694.6	  595.9	 7547.0	...
610817	  694.6	  596.0	 7548.0	...
610818	  694.7	  595.7	 7546.0	...
610819	  694.7	  595.4	 7545.0	...
610820	  694.7	  595.1	 7544.0	...
610821	  694.8	  595.9	 7543.0	...
610822	  695.0	  596.7	 7543.0	...
610823	  695.2	  597.3	 7544.0	...
610824	  695.3	  597.2	 7544.0	...
610825	  695.5	  597.0	 7544.0	...
610826	  695.7	  596.8	 7544.0	...
610827	  695.9	  596.6	 7544.0	...
610828	  695.9	  596.5	 7544.0	...
610829	  696.0	  596.5	 7545.0	...
610830	  696.0	  596.6	 7545.0	...
610831	  695.7	  596.8	 7545.0	...
610832	  695.4	  596.8	 7546.0	...
610833	  695.2	  597.1	 7546.0	...
610834	  695.2	  597.4	 7546.0	...
610835	  695.2	  597.5	 7546.0	...
610836	  695.2	  597.3	 7545.0	...
610837	  695.2	  597.1	 7544.0	...
610838	  695.2	  597.4	 7542.0	...
610839	  695.2	  597.8	 7542.0	...
610840	  695.3	  598.1	 7541.0	...
610841	  695.4	  598.1	 7540.0	...
610842	  695.5	  598.1	 7540.0	...
610843	  695.5	  598.2	 7541.0	...
610844	  695.5	  598.2	 7542.0	...
610845	  695.5	  598.2	 7542.0	...
610846	  695.5	  598.1	 7540.0	...
610847	  695.5	  598.1	 7537.0	...
610848	  695.5	  598.0	 7535.0	...
610849	  695.4	  598.1	 7535.0	...
610850	  695.4	  598.4	 7536.0	...
610851	  695.4	  598.8	 7536.0	...
610852	  695.5	  599.1	 7533.0	...
610853	  695.6	  599.1	 7529.0	...
610854	  695.6	  599.1	 7529.0	...
610855	  695.6	  599.1	 7531.0	...
610856	  695.4	  599.3	 7534.0	...
610857	  695.2	  599.5	 7534.0	...
610858	  695.1	  599.3	 7537.0	...
610859	  695.0	  599.0	 7540.0	...
610860	  695.3	  598.7	 7542.0	...
610861	  695.6	  598.9	 7541.0	...
610862	  695.7	  598.7	 7545.0	...
MSG	610863 0000 _ Number Off
610863	  695.5	  598.4	 7548.0	...
610864	  695.1	  598.1	 7551.0	...
610865	  694.9	  598.1	 7550.0	...
610866	  694.6	  598.3	 7550.0	...
610867	  694.5	  598.3	 7551.0	...
610868	  694.3	  598.3	 7551.0	...
610869	  694.2	  598.1	 7552.0	...
610870	  694.1	  598.3	 7552.0	...
610871	  694.2	  598.4	 7552.0	...
610872	  694.2	  598.4	 7552.0	...
610873	  694.3	  598.2	 7552.0	...
610874	  694.5	  598.0	 7551.0	...
610875	  694.7	  598.1	 7550.0	...
610876	  694.5	  598.3	 7549.0	...
610877	  694.3	  598.4	 7548.0	...
610878	  694.1	  598.5	 7547.0	...
610879	  694.1	  598.7	 7546.0	...
610880	  694.2	  598.9	 7545.0	...
610881	  694.4	  599.2	 7544.0	...
610882	  694.6	  599.3	 7544.0	...
610883	  694.7	  599.2	 7544.0	...
610884	  694.5	  599.0	 7543.0	...
610885	  694.4	  598.8	 7541.0	...
610886	  694.3	  598.9	 7539.0	...
610887	  694.4	  599.2	 7540.0	...
610888	  694.2	  599.5	 7540.0	...
610889	  694.0	  599.5	 7540.0	...
610890	  693.8	  599.5	 7541.0	...
610891	  694.1	  599.5	 7540.0	...
610892	  694.3	  599.5	 7538.0	...
610893	  694.7	  599.3	 7537.0	...
610894	  694.8	  599.2	 7538.0	...
610895	  694.8	  599.1	 7539.0	...
610896	  694.8	  599.1	 7539.0	...
610897	  694.7	  599.2	 7539.0	...
610898	  694.6	  599.2	 7538.0	...
610899	  694.5	  599.2	 7538.0	...
610900	  694.5	  599.2	 7539.0	...
610901	  694.6	  599.1	 7540.0	...
610902	  694.6	  598.8	 7541.0	...
610903	  694.7	  598.6	 7541.0	...
610904	  694.6	  598.6	 7544.0	...
610905	  694.5	  598.6	 7547.0	...
610906	  694.5	  598.6	 7546.0	...
610907	  694.5	  598.6	 7544.0	...
610908	  694.4	  598.4	 7542.0	...
610909	  694.3	  598.3	 7542.0	...
610910	  694.1	  598.2	 7543.0	...
610911	  694.0	  598.4	 7542.0	...
610912	  693.9	  598.4	 7542.0	...
610913	  693.9	  598.4	 7543.0	...
610914	  693.8	  598.4	 7543.0	...
610915	  693.8	  598.4	 7543.0	...
610916	  693.9	  598.5	 7546.0	...
610917	  694.0	  598.7	 7548.0	...
610918	  694.1	  598.7	 7551.0	...
610919	  694.1	  598.6	 7552.0	...
610920	  694.1	  598.5	 7553.0	...
610921	  694.1	  598.4	 7555.0	...
610922	  694.1	  598.4	 7556.0	...
610923	  694.2	  598.2	 7556.0	...
610924	  694.3	  598.1	 7556.0	...
610925	  694.3	  598.3	 7555.0	...
610926	  694.1	  598.6	 7554.0	...
610927	  694.0	  598.8	 7552.0	...
610928	  694.0	  598.6	 7551.0	...
610929	  694.2	  598.5	 7552.0	...
610930	  694.4	  598.4	 7553.0	...
610931	  694.3	  598.5	 7554.0	...
610932	  694.1	  598.5	 7555.0	...
610933	  693.9	  598.5	 7555.0	...
610934	  693.9	  598.7	 7554.0	...
610935	  693.8	  598.9	 7557.0	...
610936	  693.7	  598.5	 7559.0	...
610937	  693.6	  597.9	 7562.0	...
610938	  693.7	  597.4	 7562.0	...
610939	  693.8	  597.4	 7563.0	...
610940	  693.8	  597.5	 7563.0	...
610941	  693.7	  597.7	 7563.0	...
610942	  693.5	  597.8	 7563.0	...
610943	  693.3	  598.0	 7564.0	...
610944	  693.3	  598.2	 7566.0	...
610945	  693.5	  598.4	 7568.0	...
610946	  693.8	  598.4	 7569.0	...
610947	  694.0	  598.4	 7569.0	...
610948	  693.9	  598.4	 7570.0	...
610949	  693.8	  598.4	 7574.0	...
610950	  693.6	  598.3	 7576.0	...
610951	  693.5	  598.2	 7579.0	...
610952	  693.3	  598.1	 7579.0	...
610953	  693.4	  598.0	 7580.0	...
610954	  693.6	  597.9	 7579.0	...
610955	  693.6	  597.8	 7581.0	...
610956	  693.5	  597.7	 7582.0	...
610957	  693.5	  597.7	 7582.0	...
610958	  693.5	  597.7	 7581.0	...
610959	  693.5	  597.7	 7580.0	...
610960	  693.4	  597.7	 7580.0	...
610961	  693.4	  597.7	 7578.0	...
610962	  693.4	  597.7	 7577.0	...
610963	  693.3	  597.6	 7576.0	...
610964	  693.2	  596.9	 7578.0	...
610965	  693.1	  596.2	 7581.0	...
610966	  693.2	  595.4	 7583.0	...
610967	  693.4	  595.3	 7583.0	...
610968	  693.7	  595.3	 7583.0	...
610969	  693.6	  595.5	 7582.0	...
610970	  693.6	  595.7	 7583.0	...
610971	  693.5	  595.8	 7584.0	...
610972	  693.2	  595.8	 7584.0	...
610973	  692.8	  595.8	 7584.0	...
610974	  692.5	  595.7	 7588.0	...
610975	  692.5	  595.6	 7593.0	...
610976	  692.5	  595.6	 7595.0	...
610977	  692.6	  595.6	 7592.0	...
610978	  692.7	  595.7	 7589.0	...
610979	  692.7	  595.8	 7589.0	...
610980	  692.7	  596.0	 7590.0	...
610981	  692.8	  596.0	 7590.0	...
610982	  692.9	  596.0	 7591.0	...
610983	  693.0	  596.0	 7592.0	...
610984	  693.0	  596.0	 7592.0	...
610985	  692.9	  596.0	 7592.0	...
610986	  692.8	  596.0	 7591.0	...
610987	  692.7	  596.0	 7589.0	...
610988	  692.7	  596.3	 7587.0	...
610989	  692.7	  596.6	 7585.0	...
610990	  692.7	  596.9	 7586.0	...
610991	  692.7	  596.9	 7586.0	...
610992	  692.6	  597.0	 7587.0	...
610993	  692.5	  596.7	 7588.0	...
610994	  692.4	  596.5	 7589.0	...
610995	  692.5	  596.7	 7588.0	...
610996	  692.6	  597.1	 7585.0	...
610997	  692.8	  597.3	 7584.0	...
610998	  692.9	  597.0	 7585.0	...
610999	  693.1	  596.7	 7586.0	...
611000	  693.1	  596.8	 7589.0	...
611001	  693.3	  596.8	 7592.0	...
611002	  693.4	  596.6	 7595.0	...
611003	  693.3	  596.4	 7596.0	...
611004	  693.2	  596.2	 7596.0	...
611005	  693.1	  596.2	 7596.0	...
611006	  693.0	  596.1	 7595.0	...
611007	  693.0	  595.9	 7594.0	...
611008	  692.8	  595.9	 7593.0	...
611009	  692.7	  595.7	 7592.0	...
611010	  692.5	  595.6	 7597.0	...
611011	  692.3	  595.5	 7602.0	...
611012	  692.0	  595.4	 7606.0	...
611013	  691.7	  595.2	 7605.0	...
611014	  691.4	  595.1	 7604.0	...
611015	  691.4	  595.2	 7604.0	...
611016	  691.5	  595.3	 7603.0	...
611017	  691.6	  595.0	 7603.0	...
611018	  691.7	  594.7	 7602.0	...
611019	  691.8	  594.4	 7601.0	...
611020	  691.8	  594.3	 7601.0	...
611021	  691.8	  594.3	 7601.0	...
611022	  691.8	  594.5	 7600.0	...
611023	  691.9	  594.9	 7600.0	...
611024	  691.9	  595.3	 7602.0	...
611025	  691.8	  595.5	 7603.0	...
611026	  691.5	  595.6	 7604.0	...
611027	  691.4	  595.3	 7605.0	...
611028	  691.3	  595.0	 7606.0	...
611029	  691.2	  594.7	 7606.0	...
611030	  691.2	  594.5	 7605.0	...
611031	  691.2	  594.4	 7610.0	...
611032	  691.2	  594.6	 7614.0	...
611033	  691.1	  594.8	 7615.0	...
611034	  691.1	  595.1	 7612.0	...
611035	  690.9	  595.0	 7609.0	...
611036	  690.8	  594.8	 7610.0	...
611037	  690.8	  594.7	 7611.0	...
611038	  690.8	  594.7	 7612.0	...
611039	  690.8	  594.6	 7613.0	...
611040	  690.9	  594.4	 7613.0	...
611041	  691.0	  594.2	 7612.0	...
611042	  691.1	  594.3	 7612.0	...
611043	  691.1	  594.5	 7612.0	...
611044	  691.3	  594.6	 7613.0	...
611045	  691.5	  594.8	 7615.0	...
611046	  691.8	  595.1	 7614.0	...
611047	  691.8	  595.3	 7613.0	...
611048	  691.8	  595.3	 7617.0	...
611049	  691.6	  595.4	 7623.0	...
611050	  691.5	  595.5	 7629.0	...
611051	  691.4	  595.6	 7630.0	...
611052	  691.5	  595.6	 7630.0	...
611053	  691.5	  595.5	 7630.0	...
611054	  691.6	  595.4	 7631.0	...
611055	  691.6	  595.2	 7631.0	...
611056	  691.5	  595.2	 7629.0	...
611057	  691.5	  595.5	 7627.0	...
611058	  691.4	  595.7	 7624.0	...
611059	  691.3	  596.0	 7621.0	...
611060	  691.3	  596.0	 7619.0	...
611061	  691.3	  595.8	 7623.0	...
611062	  691.3	  595.5	 7628.0	...
611063	  691.3	  595.2	 7632.0	...
611064	  691.3	  595.1	 7631.0	...
MSG	611065 0000 _ Number On
611065	  691.3	  595.4	 7629.0	...
611066	  691.2	  595.8	 7628.0	...
611067	  691.2	  596.2	 7628.0	...
611068	  691.1	  596.2	 7628.0	...
611069	  691.2	  596.2	 7629.0	...
611070	  691.2	  596.3	 7632.0	...
611071	  691.2	  596.3	 7635.0	...
611072	  691.2	  596.4	 7638.0	...
611073	  691.1	  596.4	 7637.0	...
611074	  691.1	  596.5	 7637.0	...
611075	  691.1	  596.2	 7638.0	...
611076	  691.1	  596.0	 7638.0	...
611077	  691.0	  595.7	 7637.0	...
611078	  691.0	  596.2	 7633.0	...
611079	  691.0	  596.7	 7631.0	...
611080	  691.0	  597.1	 7631.0	...
611081	  691.0	  596.9	 7634.0	...
611082	  690.8	  596.8	 7638.0	...
611083	  690.5	  596.8	 7640.0	...
611084	  690.2	  596.9	 7641.0	...
611085	  690.1	  597.0	 7640.0	...
611086	  690.2	  597.0	 7638.0	...
611087	  690.2	  596.9	 7636.0	...
611088	  690.1	  596.6	 7636.0	...
611089	  689.8	  596.4	 7638.0	...
611090	  689.6	  596.1	 7639.0	...
611091	  689.8	  596.0	 7636.0	...
611092	  690.1	  596.2	 7632.0	...
611093	  690.2	  596.5	 7631.0	...
611094	  690.0	  596.9	 7633.0	...
611095	  689.9	  596.9	 7634.0	...
611096	  690.0	  596.8	 7633.0	...
611097	  690.1	  596.8	 7631.0	...
611098	  690.0	  596.8	 7629.0	...
611099	  690.0	  596.7	 7631.0	...
611100	  690.0	  596.7	 7635.0	...
611101	  689.9	  596.8	 7639.0	...
611102	  689.7	  596.9	 7639.0	...
611103	  689.6	  596.9	 7637.0	...
611104	  689.5	  596.9	 7636.0	...
611105	  689.6	  596.8	 7634.0	...
611106	  689.7	  596.7	 7634.0	...
611107	  689.8	  596.7	 7634.0	...
611108	  689.8	  596.5	 7633.0	...
611109	  689.8	  596.2	 7633.0	...
611110	  689.8	  596.2	 7633.0	...
611111	  689.9	  596.5	 7636.0	...
611112	  690.0	  596.8	 7638.0	...
611113	  690.0	  596.8	 7640.0	...
611114	  690.0	  596.9	 7640.0	...
611115	  690.1	  596.8	 7640.0	...
611116	  690.1	  596.8	 7640.0	...
611117	  690.1	  596.7	 7640.0	...
611118	  690.1	  596.7	 7639.0	...
611119	  690.0	  596.5	 7640.0	...
611120	  690.0	  596.4	 7641.0	...
611121	  690.0	  596.5	 7642.0	...
611122	  690.0	  596.7	 7641.0	...
611123	  690.0	  596.9	 7642.0	...
611124	  690.0	  596.9	 7643.0	...
611125	  689.9	  597.1	 7646.0	...
611126	  689.8	  597.1	 7648.0	...
611127	  689.7	  596.9	 7649.0	...
611128	  689.6	  596.5	 7649.0	...
611129	  689.7	  596.1	 7650.0	...
611130	  689.5	  596.0	 7652.0	...
611131	  689.4	  596.0	 7654.0	...
611132	  689.2	  596.0	 7655.0	...
611133	  688.9	  595.8	 7655.0	...
611134	  688.7	  595.6	 7655.0	...
611135	  688.6	  595.3	 7655.0	...
611136	  688.7	  595.1	 7656.0	...
611137	  689.0	  594.9	 7657.0	...
611138	  689.2	  594.8	 7657.0	...
611139	  689.5	  594.8	 7656.0	...
611140	  689.6	  594.9	 7656.0	...
611141	  689.7	  594.9	 7656.0	...
611142	  689.6	  594.8	 7657.0	...
611143	  689.5	  594.8	 7658.0	...
611144	  689.4	  594.7	 7659.0	...
611145	  689.5	  594.8	 7660.0	...
611146	  689.6	  594.7	 7661.0	...
611147	  689.2	  594.7	 7661.0	...
611148	  688.8	  594.6	 7661.0	...
611149	  688.4	  594.4	 7660.0	...
611150	  688.3	  594.1	 7660.0	...
611151	  688.1	  593.9	 7660.0	...
611152	  688.0	  593.7	 7660.0	...
611153	  688.2	  593.4	 7660.0	...
611154	  688.4	  593.2	 7659.0	...
611155	  688.5	  593.2	 7657.0	...
611156	  688.3	  593.2	 7656.0	...
611157	  688.1	  592.9	 7655.0	...
611158	  688.2	  592.6	 7655.0	...
611159	  688.4	  592.3	 7655.0	...
611160	  688.7	  592.2	 7658.0	...
611161	  688.6	  592.2	 7661.0	...
611162	  688.5	  592.1	 7664.0	...
611163	  688.5	  592.1	 7666.0	...
611164	  688.5	  592.1	 7668.0	...
611165	  688.4	  592.1	 7669.0	...
611166	  688.3	  592.1	 7669.0	...
611167	  688.1	  591.9	 7668.0	...
611168	  687.9	  591.7	 7668.0	...
611169	  687.8	  591.5	 7668.0	...
611170	  687.6	  591.0	 7669.0	...
611171	  687.6	  590.5	 7669.0	...
611172	  687.7	  590.0	 7669.0	...
611173	  687.9	  590.1	 7669.0	...
611174	  688.3	  590.1	 7669.0	...
611175	  688.3	  590.2	 7670.0	...
611176	  688.3	  590.1	 7671.0	...
611177	  688.0	  590.0	 7672.0	...
611178	  687.8	  589.9	 7674.0	...
611179	  687.6	  590.0	 7675.0	...
611180	  687.5	  590.0	 7677.0	...
611181	  687.5	  590.1	 7677.0	...
611182	  687.8	  589.9	 7678.0	...
611183	  688.1	  589.8	 7680.0	...
611184	  688.3	  589.7	 7682.0	...
611185	  688.2	  589.7	 7679.0	...
611186	  688.2	  589.8	 7676.0	...
611187	  688.1	  589.9	 7674.0	...
611188	  688.0	  589.8	 7676.0	...
611189	  687.8	  589.8	 7678.0	...
611190	  687.8	  589.9	 7677.0	...
611191	  687.8	  590.0	 7676.0	...
611192	  687.9	  590.1	 7675.0	...
611193	  687.8	  590.1	 7677.0	...
611194	  687.6	  590.1	 7680.0	...
611195	  687.4	  590.1	 7684.0	...
611196	  687.3	  590.2	 7684.0	...
611197	  687.3	  590.2	 7685.0	...
611198	  687.3	  590.2	 7686.0	...
611199	  687.6	  590.1	 7686.0	...
611200	  688.0	  590.1	 7688.0	...
611201	  688.0	  590.1	 7690.0	...
611202	  687.8	  590.3	 7692.0	...
611203	  687.5	  590.5	 7691.0	...
611204	  687.3	  590.4	 7691.0	...
611205	  687.1	  590.1	 7689.0	...
611206	  686.9	  589.9	 7688.0	...
611207	  686.9	  590.0	 7689.0	...
611208	  686.9	  590.2	 7692.0	...
611209	  687.0	  590.4	 7692.0	...
611210	  686.9	  590.6	 7691.0	...
611211	  686.8	  590.6	 7690.0	...
611212	  686.7	  590.5	 7689.0	...
611213	  686.7	  590.4	 7687.0	...
611214	  686.7	  590.2	 7686.0	...
611215	  686.6	  590.1	 7687.0	...
611216	  686.4	  590.0	 7689.0	...
611217	  686.3	  589.9	 7692.0	...
611218	  686.3	  590.1	 7693.0	...
611219	  686.2	  590.3	 7694.0	...
611220	  686.2	  590.5	 7694.0	...
611221	  686.2	  590.5	 7694.0	...
611222	  686.2	  590.3	 7693.0	...
611223	  686.3	  589.8	 7693.0	...
611224	  686.4	  589.2	 7693.0	...
611225	  686.7	  588.8	 7692.0	...
611226	  686.7	  588.7	 7692.0	...
611227	  686.9	  588.5	 7692.0	...
611228	  687.0	  588.4	 7693.0	...
611229	  686.6	  588.6	 7695.0	...
611230	  686.1	  588.9	 7698.0	...
611231	  685.7	  589.2	 7697.0	...
611232	  685.8	  589.2	 7694.0	...
611233	  685.8	  589.2	 7693.0	...
611234	  685.6	  589.1	 7695.0	...
611235	  685.5	  589.2	 7696.0	...
611236	  685.4	  589.5	 7696.0	...
611237	  685.5	  589.8	 7696.0	...
611238	  685.6	  590.0	 7696.0	...
611239	  685.9	  590.1	 7696.0	...
611240	  686.1	  590.2	 7697.0	...
611241	  686.0	  590.2	 7698.0	...
611242	  685.8	  590.1	 7699.0	...
611243	  685.5	  590.0	 7698.0	...
611244	  685.5	  589.9	 7697.0	...
611245	  685.6	  589.8	 7698.0	...
611246	  685.6	  589.8	 7697.0	...
611247	  685.7	  589.9	 7696.0	...
611248	  685.7	  589.9	 7695.0	...
611249	  685.8	  590.0	 7694.0	...
611250	  685.8	  590.1	 7694.0	...
611251	  685.8	  589.9	 7695.0	...
611252	  685.7	  589.7	 7697.0	...
611253	  685.5	  589.4	 7698.0	...
611254	  685.4	  589.4	 7700.0	...
611255	  685.4	  589.4	 7700.0	...
611256	  685.4	  589.5	 7699.0	...
611257	  685.5	  589.5	 7699.0	...
611258	  685.6	  589.5	 7699.0	...
611259	  685.6	  589.6	 7699.0	...
611260	  685.5	  589.7	 7700.0	...
611261	  685.3	  589.8	 7701.0	...
611262	  685.0	  589.8	 7704.0	...
611263	  684.9	  589.7	 7705.0	...
611264	  684.8	  589.7	 7704.0	...
611265	  684.9	  589.9	 7702.0	...
611266	  685.1	  590.1	 7700.0	...
611267	  685.2	  590.1	 7700.0	...
611268	  685.2	  589.7	 7700.0	...
611269	  684.9	  589.4	 7700.0	...
611270	  684.7	  589.5	 7699.0	...
611271	  684.7	  589.6	 7699.0	...
611272	  684.7	  589.7	 7698.0	...
611273	  684.7	  589.8	 7697.0	...
611274	  684.7	  589.9	 7697.0	...
611275	  684.6	  589.8	 7698.0	...
611276	  684.6	  589.6	 7698.0	...
611277	  684.7	  589.6	 7700.0	...
611278	  684.7	  589.8	 7702.0	...
611279	  684.7	  590.1	 7703.0	...
611280	  684.5	  590.1	 7702.0	...
611281	  684.3	  590.1	 7698.0	...
611282	  684.2	  589.9	 7696.0	...
611283	  684.2	  589.8	 7697.0	...
611284	  684.4	  589.7	 7700.0	...
611285	  684.5	  589.8	 7703.0	...
611286	  684.6	  589.9	 7704.0	...
611287	  684.6	  589.9	 7704.0	...
611288	  684.6	  590.2	 7702.0	...
611289	  684.5	  590.5	 7699.0	...
611290	  684.5	  590.9	 7698.0	...
611291	  684.5	  590.9	 7694.0	...
611292	  684.6	  590.9	 7690.0	...
611293	  684.7	  590.7	 7692.0	...
611294	  684.7	  590.6	 7698.0	...
611295	  684.5	  590.5	 7705.0	...
611296	  684.3	  590.6	 7707.0	...
611297	  684.3	  590.8	 7708.0	...
611298	  684.2	  590.9	 7707.0	...
611299	  684.3	  591.0	 7706.0	...
611300	  684.3	  590.9	 7704.0	...
611301	  684.3	  590.8	 7703.0	...
611302	  684.3	  591.2	 7703.0	...
611303	  684.3	  591.7	 7704.0	...
611304	  684.5	  592.2	 7704.0	...
611305	  684.6	  592.1	 7702.0	...
611306	  684.6	  592.1	 7701.0	...
611307	  684.5	  591.9	 7701.0	...
611308	  684.5	  591.7	 7701.0	...
611309	  684.5	  591.5	 7700.0	...
611310	  684.5	  591.4	 7698.0	...
611311	  684.6	  591.3	 7696.0	...
611312	  684.7	  591.6	 7695.0	...
611313	  684.9	  591.9	 7695.0	...
611314	  684.9	  592.2	 7696.0	...
611315	  685.0	  592.3	 7697.0	...
611316	  685.1	  592.3	 7697.0	...
611317	  685.2	  592.2	 7697.0	...
611318	  685.1	  592.2	 7697.0	...
611319	  685.1	  592.2	 7697.0	...
611320	  685.1	  592.2	 7697.0	...
611321	  685.1	  592.1	 7697.0	...
611322	  685.0	  592.0	 7697.0	...
611323	  684.9	  591.8	 7697.0	...
611324	  684.9	  591.8	 7697.0	...
611325	  684.9	  591.8	 7697.0	...
611326	  685.0	  591.8	 7698.0	...
611327	  685.1	  591.9	 7700.0	...
611328	  685.1	  592.0	 7702.0	...
611329	  684.9	  592.0	 7703.0	...
611330	  684.7	  592.0	 7703.0	...
611331	  684.6	  592.1	 7703.0	...
611332	  684.7	  592.1	 7703.0	...
611333	  684.8	  592.1	 7702.0	...
611334	  684.8	  592.1	 7700.0	...
611335	  684.9	  592.5	 7698.0	...
611336	  685.1	  592.9	 7699.0	...
611337	  685.3	  593.3	 7699.0	...
611338	  685.4	  593.2	 7699.0	...
611339	  685.4	  593.3	 7699.0	...
611340	  685.5	  593.4	 7699.0	...
611341	  685.5	  593.5	 7698.0	...
611342	  685.5	  593.4	 7697.0	...
611343	  685.4	  593.2	 7697.0	...
611344	  685.3	  593.0	 7698.0	...
611345	  684.9	  593.1	 7698.0	...
611346	  684.7	  593.4	 7699.0	...
611347	  684.5	  593.7	 7700.0	...
611348	  684.5	  593.9	 7701.0	...
611349	  684.5	  594.2	 7703.0	...
611350	  684.7	  594.4	 7702.0	...
611351	  685.0	  594.4	 7701.0	...
611352	  685.2	  594.9	 7700.0	...
611353	  685.1	  595.4	 7700.0	...
611354	  684.9	  595.9	 7699.0	...
611355	  684.8	  595.8	 7699.0	...
611356	  684.6	  595.8	 7698.0	...
611357	  684.5	  595.7	 7698.0	...
611358	  684.5	  595.7	 7700.0	...
611359	  684.6	  595.7	 7703.0	...
611360	  684.7	  595.6	 7706.0	...
611361	  684.8	  595.5	 7706.0	...
611362	  684.7	  595.6	 7707.0	...
611363	  684.5	  595.7	 7707.0	...
611364	  684.3	  595.8	 7707.0	...
611365	  684.1	  595.8	 7707.0	...
611366	  684.1	  595.8	 7707.0	...
611367	  684.4	  595.7	 7707.0	...
611368	  684.8	  595.7	 7707.0	...
611369	  685.2	  595.7	 7706.0	...
611370	  685.2	  595.8	 7706.0	...
611371	  685.1	  595.9	 7706.0	...
611372	  685.1	  596.0	 7705.0	...
611373	  685.0	  596.0	 7706.0	...
611374	  684.9	  596.1	 7708.0	...
611375	  684.7	  596.3	 7710.0	...
611376	  684.7	  596.5	 7711.0	...
MSG	611377 0000 _ Number Off
611377	  684.6	  596.5	 7711.0	...
611378	  684.4	  596.4	 7711.0	...
611379	  684.3	  596.4	 7711.0	...
611380	  684.4	  596.7	 7711.0	...
611381	  684.3	  597.0	 7708.0	...
611382	  684.4	  597.5	 7706.0	...
611383	  684.8	  597.6	 7704.0	...
611384	  685.3	  597.8	 7703.0	...
611385	  685.7	  597.5	 7702.0	...
611386	  685.6	  597.4	 7704.0	...
611387	  685.3	  597.4	 7706.0	...
611388	  685.1	  597.7	 7707.0	...
611389	  684.8	  598.0	 7707.0	...
611390	  684.6	  598.1	 7707.0	...
611391	  684.4	  598.4	 7707.0	...
611392	  684.3	  598.6	 7707.0	...
611393	  684.2	  598.8	 7707.0	...
611394	  684.2	  598.7	 7709.0	...
611395	  684.3	  598.5	 7712.0	...
611396	  684.4	  598.3	 7715.0	...
611397	  684.5	  598.2	 7715.0	...
611398	  684.6	  598.1	 7712.0	...
611399	  684.5	  598.1	 7709.0	...
611400	  684.3	  598.1	 7708.0	...
611401	  684.1	  598.1	 7710.0	...
611402	  683.9	  598.1	 7712.0	...
611403	  684.0	  598.5	 7713.0	...
611404	  684.0	  598.7	 7714.0	...
611405	  684.1	  598.8	 7715.0	...
611406	  684.1	  598.7	 7715.0	...
611407	  684.0	  598.5	 7715.0	...
611408	  684.0	  598.5	 7715.0	...
611409	  684.0	  598.4	 7715.0	...
611410	  684.0	  598.4	 7715.0	...
611411	  684.1	  598.5	 7714.0	...
611412	  684.2	  598.5	 7714.0	...
611413	  684.4	  598.4	 7715.0	...
611414	  684.5	  598.4	 7716.0	...
611415	  684.1	  598.4	 7715.0	...
611416	  683.7	  598.5	 7715.0	...
611417	  683.6	  598.6	 7716.0	...
611418	  684.0	  598.5	 7718.0	...
611419	  684.4	  598.5	 7721.0	...
611420	  684.4	  598.6	 7722.0	...
611421	  684.1	  598.6	 7724.0	...
611422	  683.9	  598.5	 7725.0	...
611423	  683.8	  598.4	 7727.0	...
611424	  684.0	  598.3	 7728.0	...
611425	  684.2	  598.2	 7728.0	...
611426	  684.3	  598.2	 7727.0	...
611427	  684.2	  598.3	 7726.0	...
611428	  684.2	  598.5	 7727.0	...
611429	  684.3	  598.7	 7728.0	...
611430	  684.4	  598.8	 7728.0	...
611431	  684.4	  598.9	 7727.0	...
611432	  684.3	  598.9	 7728.0	...
611433	  684.2	  598.9	 7729.0	...
611434	  684.0	  599.0	 7731.0	...
611435	  684.1	  599.0	 7731.0	...
611436	  684.4	  599.0	 7732.0	...
611437	  684.6	  599.0	 7733.0	...
611438	  684.7	  599.0	 7733.0	...
611439	  684.6	  599.0	 7731.0	...
611440	  684.4	  599.1	 7731.0	...
611441	  684.4	  599.0	 7732.0	...
611442	  684.3	  599.1	 7734.0	...
611443	  684.3	  599.1	 7733.0	...
611444	  684.2	  599.2	 7732.0	...
611445	  684.4	  599.2	 7731.0	...
611446	  684.5	  599.1	 7731.0	...
611447	  684.6	  599.1	 7733.0	...
611448	  684.5	  599.2	 7735.0	...
611449	  684.3	  599.4	 7738.0	...
611450	  684.2	  599.5	 7737.0	...
611451	  684.1	  599.2	 7737.0	...
611452	  684.3	  598.9	 7736.0	...
611453	  684.4	  598.5	 7735.0	...
611454	  684.6	  598.3	 7733.0	...
611455	  684.6	  598.2	 7732.0	...
611456	  684.5	  598.2	 7732.0	...
611457	  684.4	  598.3	 7732.0	...
611458	  684.2	  598.4	 7732.0	...
611459	  684.1	  598.5	 7733.0	...
611460	  684.1	  598.6	 7736.0	...
611461	  684.2	  598.6	 7738.0	...
611462	  684.3	  598.6	 7740.0	...
611463	  684.3	  598.6	 7740.0	...
611464	  684.4	  598.6	 7739.0	...
611465	  684.5	  598.6	 7738.0	...
611466	  684.5	  598.7	 7735.0	...
611467	  684.5	  598.6	 7733.0	...
611468	  684.5	  598.5	 7733.0	...
611469	  684.5	  598.9	 7738.0	...
611470	  684.4	  599.4	 7742.0	...
611471	  684.5	  599.9	 7742.0	...
611472	  684.4	  600.0	 7741.0	...
611473	  684.5	  600.0	 7740.0	...
611474	  684.5	  599.9	 7742.0	...
611475	  684.4	  599.9	 7740.0	...
611476	  684.4	  599.9	 7737.0	...
611477	  684.4	  600.0	 7735.0	...
611478	  684.5	  600.3	 7735.0	...
611479	  684.6	  600.5	 7737.0	...
611480	  684.3	  600.7	 7740.0	...
611481	  684.1	  600.7	 7742.0	...
611482	  683.9	  600.8	 7743.0	...
611483	  684.0	  601.0	 7743.0	...
611484	  684.0	  601.1	 7744.0	...
611485	  684.2	  601.0	 7744.0	...
611486	  684.3	  600.9	 7744.0	...
611487	  684.6	  601.0	 7744.0	...
611488	  684.7	  601.1	 7745.0	...
611489	  684.8	  601.2	 7745.0	...
611490	  684.9	  601.3	 7744.0	...
611491	  684.7	  601.4	 7743.0	...
611492	  684.5	  601.4	 7741.0	...
611493	  684.4	  601.5	 7740.0	...
611494	  684.5	  601.7	 7739.0	...
611495	  684.6	  601.9	 7739.0	...
611496	  684.6	  602.3	 7738.0	...
611497	  684.9	  602.6	 7737.0	...
611498	  685.1	  602.9	 7736.0	...
611499	  685.3	  602.9	 7739.0	...
611500	  685.1	  602.9	 7742.0	...
611501	  684.8	  602.9	 7742.0	...
611502	  684.7	  602.9	 7740.0	...
611503	  684.7	  602.9	 7738.0	...
611504	  684.7	  602.9	 7735.0	...
611505	  684.5	  602.9	 7734.0	...
611506	  684.4	  602.8	 7734.0	...
611507	  684.2	  602.7	 7738.0	...
611508	  684.1	  602.6	 7741.0	...
611509	  683.9	  602.6	 7742.0	...
611510	  683.9	  602.7	 7741.0	...
611511	  684.2	  602.7	 7742.0	...
611512	  684.7	  602.8	 7744.0	...
611513	  685.1	  602.8	 7747.0	...
611514	  685.1	  602.5	 7748.0	...
611515	  685.0	  602.2	 7748.0	...
611516	  684.9	  602.0	 7748.0	...
611517	  684.9	  602.2	 7747.0	...
611518	  685.0	  602.6	 7747.0	...
611519	  685.1	  602.9	 7745.0	...
611520	  685.2	  603.3	 7742.0	...
611521	  685.3	  603.7	 7740.0	...
611522	  685.4	  603.9	 7738.0	...
611523	  685.5	  603.9	 7737.0	...
611524	  685.5	  603.8	 7735.0	...
611525	  685.5	  604.4	 7734.0	...
611526	  685.5	  605.0	 7733.0	...
611527	  685.6	  605.6	 7733.0	...
611528	  685.6	  605.6	 7733.0	...
611529	  685.6	  605.7	 7733.0	...
611530	  685.6	  605.8	 7733.0	...
611531	  685.6	  606.0	 7733.0	...
611532	  685.6	  606.2	 7731.0	...
611533	  685.6	  606.5	 7730.0	...
611534	  685.6	  606.8	 7732.0	...
611535	  685.5	  607.2	 7736.0	...
611536	  685.6	  607.6	 7740.0	...
611537	  685.7	  607.8	 7740.0	...
611538	  685.9	  607.9	 7740.0	...
611539	  685.9	  607.8	 7741.0	...
611540	  685.9	  607.6	 7741.0	...
611541	  685.9	  607.4	 7742.0	...
611542	  685.8	  607.4	 7743.0	...
611543	  685.8	  607.4	 7743.0	...
611544	  685.8	  607.5	 7742.0	...
611545	  685.9	  607.5	 7740.0	...
611546	  685.9	  607.3	 7739.0	...
611547	  686.1	  607.1	 7741.0	...
611548	  686.2	  607.1	 7744.0	...
611549	  686.4	  607.5	 7747.0	...
611550	  686.5	  607.9	 7747.0	...
611551	  686.5	  608.0	 7750.0	...
611552	  686.5	  607.6	 7752.0	...
611553	  686.4	  607.3	 7754.0	...
611554	  686.2	  607.3	 7753.0	...
611555	  686.3	  607.6	 7752.0	...
611556	  686.4	  608.0	 7750.0	...
611557	  686.6	  608.5	 7750.0	...
611558	  686.7	  608.6	 7750.0	...
611559	  686.7	  608.8	 7751.0	...
611560	  686.6	  608.6	 7751.0	...
611561	  686.5	  608.3	 7752.0	...
611562	  686.3	  608.0	 7751.0	...
611563	  686.3	  607.9	 7749.0	...
611564	  686.0	  607.9	 7747.0	...
611565	  685.8	  607.9	 7747.0	...
611566	  685.6	  608.1	 7747.0	...
611567	  685.9	  608.2	 7746.0	...
611568	  686.1	  608.4	 7749.0	...
611569	  686.3	  608.3	 7751.0	...
611570	  686.1	  608.2	 7754.0	...
611571	  686.0	  608.3	 7753.0	...
611572	  686.2	  608.3	 7753.0	...
611573	  686.6	  608.5	 7753.0	...
611574	  687.0	  608.7	 7751.0	...
611575	  686.8	  608.9	 7750.0	...
611576	  686.6	  609.1	 7752.0	...
611577	  686.5	  608.9	 7758.0	...
MSG	611578 0000 _ Number On
611578	  686.5	  608.7	 7763.0	...
611579	  686.6	  608.4	 7764.0	...
611580	  686.6	  608.3	 7764.0	...
611581	  686.7	  608.4	 7765.0	...
611582	  686.7	  608.7	 7766.0	...
611583	  686.7	  609.0	 7767.0	...
611584	  686.4	  609.0	 7766.0	...
611585	  686.3	  609.1	 7765.0	...
611586	  686.1	  609.3	 7766.0	...
611587	  686.4	  609.5	 7768.0	...
611588	  686.6	  609.7	 7770.0	...
611589	  686.9	  609.8	 7770.0	...
611590	  686.9	  609.9	 7769.0	...
611591	  686.9	  609.9	 7768.0	...
611592	  686.9	  609.8	 7767.0	...
611593	  686.9	  609.8	 7768.0	...
611594	  686.9	  609.8	 7769.0	...
611595	  686.9	  609.8	 7768.0	...
611596	  686.8	  609.9	 7768.0	...
611597	  686.7	  610.1	 7766.0	...
611598	  686.7	  610.4	 7765.0	...
611599	  686.7	  610.7	 7765.0	...
611600	  686.8	  610.8	 7767.0	...
611601	  686.8	  610.9	 7769.0	...
611602	  686.8	  611.3	 7770.0	...
611603	  686.9	  611.6	 7769.0	...
611604	  687.1	  611.7	 7768.0	...
611605	  687.3	  611.7	 7768.0	...
611606	  687.7	  611.7	 7768.0	...
611607	  687.8	  611.7	 7767.0	...
611608	  687.8	  611.8	 7766.0	...
611609	  687.8	  611.6	 7766.0	...
611610	  687.8	  611.4	 7767.0	...
611611	  687.9	  611.4	 7769.0	...
611612	  688.1	  611.6	 7771.0	...
611613	  688.2	  611.8	 7772.0	...
611614	  688.2	  611.8	 7772.0	...
611615	  688.2	  611.7	 7772.0	...
611616	  688.0	  611.6	 7773.0	...
611617	  687.9	  611.6	 7777.0	...
611618	  687.8	  611.8	 7781.0	...
611619	  687.7	  612.1	 7779.0	...
611620	  687.6	  612.3	 7774.0	...
611621	  687.5	  612.4	 7774.0	...
611622	  687.6	  612.7	 7777.0	...
611623	  687.6	  613.0	 7779.0	...
611624	  687.6	  613.2	 7778.0	...
611625	  687.9	  613.0	 7778.0	...
611626	  688.3	  612.9	 7777.0	...
611627	  688.6	  612.8	 7776.0	...
611628	  688.6	  612.8	 7778.0	...
611629	  688.5	  612.5	 7781.0	...
611630	  688.3	  612.2	 7786.0	...
611631	  688.1	  611.9	 7789.0	...
611632	  688.0	  612.2	 7791.0	...
611633	  688.0	  612.6	 7792.0	...
611634	  688.1	  612.8	 7793.0	...
611635	  688.2	  612.6	 7795.0	...
611636	  688.2	  612.3	 7796.0	...
611637	  688.0	  612.4	 7796.0	...
611638	  687.8	  612.5	 7794.0	...
611639	  687.7	  612.6	 7792.0	...
611640	  687.6	  612.7	 7789.0	...
611641	  687.6	  612.6	 7790.0	...
611642	  687.7	  612.5	 7790.0	...
611643	  687.8	  612.4	 7791.0	...
611644	  687.9	  612.3	 7791.0	...
611645	  687.9	  612.3	 7792.0	...
611646	  687.9	  612.3	 7794.0	...
611647	  687.9	  612.2	 7795.0	...
611648	  688.0	  612.6	 7795.0	...
611649	  688.0	  613.0	 7796.0	...
611650	  688.0	  613.3	 7797.0	...
611651	  688.0	  613.0	 7798.0	...
611652	  688.0	  612.9	 7799.0	...
611653	  688.0	  612.9	 7802.0	...
611654	  688.0	  613.0	 7804.0	...
611655	  688.1	  612.8	 7805.0	...
611656	  688.0	  612.7	 7804.0	...
611657	  687.8	  612.6	 7803.0	...
611658	  687.7	  613.1	 7802.0	...
611659	  687.8	  613.6	 7800.0	...
611660	  687.8	  614.0	 7800.0	...
611661	  687.7	  613.9	 7802.0	...
611662	  687.6	  613.9	 7806.0	...
611663	  687.6	  613.5	 7809.0	...
611664	  687.7	  613.3	 7811.0	...
611665	  687.7	  613.1	 7810.0	...
611666	  687.8	  613.0	 7810.0	...
611667	  687.8	  612.8	 7811.0	...
611668	  687.9	  612.6	 7812.0	...
611669	  687.9	  612.5	 7813.0	...
611670	  688.0	  612.5	 7814.0	...
611671	  688.0	  612.5	 7814.0	...
611672	  688.0	  612.5	 7815.0	...
611673	  687.9	  612.5	 7817.0	...
611674	  687.8	  612.5	 7821.0	...
611675	  687.7	  612.5	 7825.0	...
611676	  687.7	  612.5	 7826.0	...
611677	  687.8	  612.5	 7828.0	...
611678	  687.8	  612.4	 7829.0	...
611679	  687.9	  612.3	 7829.0	...
611680	  687.9	  612.4	 7827.0	...
611681	  687.9	  612.4	 7826.0	...
611682	  687.9	  612.6	 7826.0	...
611683	  687.8	  612.9	 7826.0	...
611684	  687.8	  613.2	 7827.0	...
611685	  687.8	  613.1	 7829.0	...
611686	  688.0	  612.8	 7830.0	...
611687	  688.2	  612.4	 7833.0	...
611688	  688.2	  612.4	 7835.0	...
611689	  688.0	  612.3	 7836.0	...
611690	  687.9	  612.2	 7835.0	...
611691	  687.8	  612.4	 7833.0	...
611692	  687.8	  612.6	 7832.0	...
611693	  687.9	  612.8	 7831.0	...
611694	  688.1	  612.8	 7832.0	...
611695	  688.2	  612.8	 7834.0	...
611696	  688.3	  612.8	 7836.0	...
611697	  688.3	  612.8	 7836.0	...
611698	  688.1	  612.7	 7837.0	...
611699	  687.8	  612.8	 7838.0	...
611700	  687.6	  613.1	 7839.0	...
611701	  687.6	  613.4	 7839.0	...
611702	  687.5	  613.3	 7841.0	...
611703	  687.4	  612.8	 7843.0	...
611704	  687.2	  612.4	 7846.0	...
611705	  687.2	  612.2	 7848.0	...
611706	  687.1	  612.0	 7849.0	...
611707	  687.1	  611.9	 7848.0	...
611708	  687.0	  611.8	 7846.0	...
611709	  687.1	  612.0	 7844.0	...
611710	  687.1	  612.1	 7841.0	...
611711	  686.9	  612.2	 7839.0	...
611712	  686.8	  612.2	 7839.0	...
611713	  686.9	  612.2	 7842.0	...
611714	  687.2	  612.2	 7845.0	...
611715	  687.2	  612.2	 7846.0	...
611716	  687.0	  612.3	 7845.0	...
611717	  687.0	  612.4	 7844.0	...
611718	  687.1	  612.5	 7844.0	...
611719	  687.3	  612.6	 7844.0	...
611720	  687.2	  612.7	 7846.0	...
611721	  687.1	  612.7	 7848.0	...
611722	  687.1	  612.7	 7850.0	...
611723	  687.4	  612.7	 7849.0	...
611724	  687.6	  612.8	 7848.0	...
611725	  687.8	  612.9	 7847.0	...
611726	  687.9	  613.1	 7847.0	...
611727	  688.0	  613.5	 7848.0	...
611728	  687.9	  613.8	 7849.0	...
611729	  687.7	  614.0	 7851.0	...
611730	  687.4	  614.1	 7851.0	...
611731	  687.1	  614.2	 7851.0	...
611732	  687.2	  614.1	 7851.0	...
611733	  687.3	  613.9	 7851.0	...
611734	  687.4	  613.2	 7851.0	...
611735	  687.4	  612.6	 7850.0	...
611736	  687.5	  612.1	 7855.0	...
611737	  687.7	  612.0	 7860.0	...
611738	  687.7	  612.0	 7867.0	...
611739	  687.5	  611.9	 7867.0	...
611740	  687.3	  611.7	 7868.0	...
611741	  687.2	  611.6	 7868.0	...
611742	  687.1	  611.6	 7868.0	...
611743	  687.0	  611.4	 7869.0	...
611744	  687.0	  611.2	 7871.0	...
611745	  687.0	  611.1	 7873.0	...
611746	  687.2	  611.2	 7873.0	...
611747	  687.3	  610.9	 7874.0	...
611748	  687.4	  610.5	 7874.0	...
611749	  687.5	  610.3	 7873.0	...
611750	  687.6	  610.6	 7872.0	...
611751	  687.6	  611.0	 7875.0	...
611752	  687.6	  611.1	 7879.0	...
611753	  687.6	  611.1	 7882.0	...
611754	  687.6	  611.2	 7881.0	...
611755	  687.6	  611.3	 7879.0	...
611756	  687.9	  611.3	 7878.0	...
611757	  688.2	  611.5	 7878.0	...
611758	  688.5	  611.6	 7877.0	...
611759	  688.5	  611.8	 7879.0	...
611760	  688.5	  611.9	 7883.0	...
611761	  688.7	  611.8	 7887.0	...
611762	  688.9	  611.9	 7888.0	...
611763	  689.0	  612.0	 7888.0	...
611764	  688.6	  612.1	 7888.0	...
611765	  688.2	  612.2	 7888.0	...
611766	  688.3	  612.2	 7887.0	...
611767	  688.6	  612.3	 7887.0	...
611768	  689.0	  612.4	 7887.0	...
611769	  689.0	  612.5	 7888.0	...
611770	  689.0	  612.4	 7888.0	...
611771	  689.0	  612.6	 7887.0	...
611772	  689.0	  612.9	 7885.0	...
611773	  689.0	  612.7	 7883.0	...
611774	  688.8	  612.2	 7882.0	...
611775	  688.7	  611.8	 7882.0	...
611776	  688.6	  611.8	 7883.0	...
611777	  688.7	  611.9	 7885.0	...
611778	  688.7	  611.8	 7890.0	...
611779	  688.6	  611.6	 7893.0	...
611780	  688.5	  611.1	 7896.0	...
611781	  688.4	  610.8	 7895.0	...
611782	  688.4	  610.7	 7893.0	...
611783	  688.5	  610.9	 7891.0	...
611784	  688.6	  611.1	 7890.0	...
611785	  688.7	  611.0	 7893.0	...
611786	  688.8	  610.7	 7897.0	...
611787	  688.8	  610.7	 7901.0	...
611788	  688.9	  610.9	 7901.0	...
611789	  689.0	  611.1	 7897.0	...
611790	  689.0	  611.2	 7892.0	...
611791	  688.9	  611.2	 7887.0	...
611792	  688.7	  611.4	 7888.0	...
611793	  688.5	  611.7	 7889.0	...
611794	  688.8	  611.9	 7889.0	...
611795	  689.1	  612.0	 7888.0	...
611796	  689.1	  612.0	 7887.0	...
611797	  688.7	  612.1	 7887.0	...
611798	  688.3	  612.2	 7887.0	...
611799	  688.3	  612.3	 7888.0	...
611800	  688.4	  612.3	 7890.0	...
611801	  688.5	  612.3	 7893.0	...
611802	  688.6	  612.8	 7894.0	...
611803	  688.8	  613.2	 7894.0	...
611804	  688.7	  613.7	 7894.0	...
611805	  688.6	  613.7	 7894.0	...
611806	  688.8	  613.7	 7893.0	...
611807	  689.0	  613.3	 7892.0	...
611808	  689.1	  612.8	 7892.0	...
611809	  689.0	  612.3	 7892.0	...
611810	  688.8	  612.1	 7892.0	...
611811	  689.1	  612.0	 7892.0	...
611812	  689.5	  612.1	 7892.0	...
611813	  689.8	  612.1	 7894.0	...
611814	  689.7	  611.9	 7897.0	...
611815	  689.5	  611.6	 7899.0	...
611816	  689.2	  610.9	 7900.0	...
611817	  689.0	  610.6	 7906.0	...
611818	  689.0	  610.2	 7911.0	...
611819	  688.9	  610.2	 7913.0	...
611820	  689.3	  610.1	 7910.0	...
611821	  689.7	  609.9	 7908.0	...
611822	  690.0	  609.7	 7908.0	...
611823	  690.0	  609.4	 7909.0	...
611824	  689.9	  609.1	 7910.0	...
611825	  689.9	  609.0	 7911.0	...
611826	  689.9	  609.1	 7910.0	...
611827	  689.9	  609.3	 7909.0	...
611828	  689.8	  609.2	 7908.0	...
611829	  689.8	  609.0	 7908.0	...
611830	  689.7	  608.8	 7911.0	...
611831	  689.6	  608.6	 7914.0	...
611832	  689.4	  608.7	 7920.0	...
611833	  689.3	  608.7	 7924.0	...
611834	  689.2	  608.9	 7928.0	...
611835	  689.4	  609.3	 7927.0	...
611836	  689.6	  609.6	 7924.0	...
611837	  689.8	  609.8	 7921.0	...
611838	  689.9	  609.9	 7920.0	...
611839	  689.9	  609.9	 7921.0	...
611840	  689.9	  609.6	 7924.0	...
611841	  689.9	  609.4	 7927.0	...
611842	  689.9	  609.1	 7928.0	...
611843	  689.9	  609.5	 7928.0	...
611844	  689.9	  609.9	 7928.0	...
611845	  689.9	  610.4	 7928.0	...
611846	  689.8	  610.4	 7928.0	...
611847	  689.7	  610.4	 7927.0	...
611848	  689.5	  610.8	 7925.0	...
611849	  689.3	  611.2	 7924.0	...
611850	  689.3	  611.6	 7925.0	...
611851	  689.4	  611.5	 7926.0	...
611852	  689.5	  610.9	 7928.0	...
611853	  689.6	  610.3	 7931.0	...
611854	  689.6	  609.8	 7934.0	...
611855	  689.7	  609.7	 7936.0	...
611856	  689.8	  609.6	 7937.0	...
611857	  689.6	  609.6	 7939.0	...
611858	  689.3	  609.7	 7939.0	...
611859	  689.0	  609.6	 7938.0	...
611860	  689.2	  609.4	 7937.0	...
611861	  689.4	  609.2	 7936.0	...
611862	  689.7	  609.0	 7939.0	...
611863	  689.7	  608.7	 7944.0	...
611864	  689.9	  608.5	 7945.0	...
611865	  690.0	  608.3	 7943.0	...
611866	  690.0	  608.2	 7940.0	...
611867	  689.7	  608.4	 7940.0	...
611868	  689.4	  608.8	 7941.0	...
611869	  689.1	  609.1	 7942.0	...
611870	  689.2	  609.2	 7944.0	...
611871	  689.3	  609.4	 7945.0	...
611872	  689.3	  609.5	 7945.0	...
611873	  689.7	  609.7	 7946.0	...
611874	  689.9	  609.8	 7948.0	...
611875	  690.2	  609.9	 7949.0	...
611876	  690.1	  609.7	 7949.0	...
611877	  690.0	  609.6	 7950.0	...
611878	  689.7	  609.0	 7951.0	...
611879	  689.4	  608.6	 7953.0	...
611880	  689.4	  608.1	 7954.0	...
611881	  689.6	  607.8	 7954.0	...
611882	  689.8	  607.4	 7956.0	...
611883	  689.7	  607.1	 7960.0	...
611884	  689.5	  607.2	 7964.0	...
611885	  689.2	  607.4	 7963.0	...
611886	  688.8	  607.4	 7960.0	...
611887	  688.6	  607.3	 7958.0	...
611888	  688.6	  607.0	 7959.0	...
611889	  688.7	  606.8	 7961.0	...
611890	  688.7	  606.5	 7962.0	...
MSG	611891 0000 _ Number Off
611891	  688.7	  606.2	 7962.0	...
611892	  688.7	  606.2	 7962.0	...
611893	  689.0	  606.2	 7964.0	...
611894	  689.3	  606.3	 7966.0	...
611895	  689.2	  606.3	 7969.0	...
611896	  688.8	  606.1	 7971.0	...
611897	  688.5	  605.7	 7973.0	...
611898	  688.5	  605.6	 7974.0	...
611899	  688.5	  605.9	 7973.0	...
611900	  688.6	  606.1	 7971.0	...
611901	  688.6	  606.0	 7973.0	...
611902	  688.5	  605.9	 7975.0	...
611903	  688.5	  605.8	 7977.0	...
611904	  688.4	  606.2	 7976.0	...
611905	  688.5	  606.5	 7974.0	...
611906	  688.6	  606.7	 7974.0	...
611907	  688.6	  606.5	 7975.0	...
611908	  688.6	  606.5	 7976.0	...
611909	  688.6	  606.6	 7976.0	...
611910	  688.5	  606.8	 7977.0	...
611911	  688.5	  606.8	 7977.0	...
611912	  688.5	  606.8	 7977.0	...
611913	  688.5	  606.7	 7977.0	...
611914	  688.6	  606.6	 7978.0	...
611915	  688.6	  606.4	 7978.0	...
611916	  688.7	  606.2	 7978.0	...
611917	  688.7	  606.2	 7980.0	...
611918	  688.8	  606.6	 7982.0	...
611919	  688.8	  607.0	 7983.0	...
611920	  688.8	  606.8	 7982.0	...
611921	  688.7	  606.1	 7981.0	...
611922	  688.6	  605.4	 7980.0	...
611923	  688.6	  604.9	 7980.0	...
611924	  688.7	  604.8	 7981.0	...
611925	  688.9	  604.7	 7982.0	...
611926	  689.0	  604.7	 7983.0	...
611927	  688.9	  604.5	 7984.0	...
611928	  688.8	  604.3	 7985.0	...
611929	  688.8	  604.4	 7985.0	...
611930	  688.9	  604.6	 7983.0	...
611931	  689.1	  604.7	 7982.0	...
611932	  689.2	  604.4	 7984.0	...
611933	  689.4	  604.1	 7986.0	...
611934	  689.5	  604.2	 7986.0	...
611935	  689.6	  604.2	 7987.0	...
611936	  689.6	  604.1	 7988.0	...
611937	  689.4	  603.8	 7989.0	...
611938	  689.3	  603.9	 7989.0	...
611939	  689.3	  604.2	 7990.0	...
611940	  689.3	  604.4	 7992.0	...
611941	  689.4	  604.3	 7993.0	...
611942	  689.5	  604.2	 7993.0	...
611943	  689.6	  604.2	 7992.0	...
611944	  689.6	  604.2	 7990.0	...
611945	  689.5	  604.1	 7988.0	...
611946	  689.6	  603.9	 7990.0	...
611947	  689.7	  603.8	 7993.0	...
611948	  689.7	  603.7	 7995.0	...
611949	  689.6	  603.7	 7995.0	...
611950	  689.3	  603.7	 7996.0	...
611951	  689.0	  603.3	 7997.0	...
611952	  688.6	  602.7	 7997.0	...
611953	  688.5	  602.1	 7999.0	...
611954	  688.8	  602.1	 8001.0	...
611955	  689.0	  602.4	 8003.0	...
611956	  689.4	  602.7	 8003.0	...
611957	  689.4	  602.5	 8003.0	...
611958	  689.4	  602.2	 8003.0	...
611959	  689.2	  602.0	 8003.0	...
611960	  689.1	  601.8	 8003.0	...
611961	  689.0	  601.6	 8005.0	...
611962	  688.9	  601.2	 8009.0	...
611963	  688.7	  600.9	 8012.0	...
611964	  688.7	  600.7	 8015.0	...
611965	  688.8	  600.7	 8014.0	...
611966	  689.0	  600.8	 8013.0	...
611967	  689.3	  601.1	 8012.0	...
611968	  689.5	  601.8	 8011.0	...
611969	  689.5	  602.4	 8009.0	...
611970	  689.5	  602.8	 8006.0	...
611971	  689.3	  602.8	 8007.0	...
611972	  689.3	  602.7	 8009.0	...
611973	  689.2	  602.5	 8013.0	...
611974	  689.2	  602.6	 8013.0	...
611975	  689.1	  602.6	 8013.0	...
611976	  689.1	  602.9	 8013.0	...
611977	  689.0	  602.5	 8012.0	...
611978	  689.0	  602.1	 8013.0	...
611979	  689.0	  601.7	 8014.0	...
611980	  689.0	  601.7	 8014.0	...
611981	  689.0	  601.6	 8015.0	...
611982	  689.1	  601.5	 8016.0	...
611983	  689.2	  601.5	 8019.0	...
611984	  689.3	  601.4	 8021.0	...
611985	  689.4	  601.4	 8022.0	...
611986	  689.5	  601.5	 8022.0	...
611987	  689.5	  601.5	 8020.0	...
611988	  689.5	  601.4	 8019.0	...
611989	  689.4	  601.3	 8018.0	...
611990	  689.3	  601.0	 8018.0	...
611991	  689.2	  600.9	 8019.0	...
611992	  689.1	  601.1	 8021.0	...
611993	  689.1	  601.3	 8022.0	...
611994	  689.1	  601.5	 8022.0	...
611995	  689.0	  601.5	 8025.0	...
611996	  689.1	  601.6	 8028.0	...
611997	  689.2	  601.7	 8032.0	...
611998	  689.3	  601.7	 8032.0	...
611999	  689.2	  601.6	 8030.0	...
612000	  689.2	  601.4	 8028.0	...
612001	  689.2	  601.6	 8023.0	...
612002	  689.2	  602.0	 8022.0	...
612003	  689.2	  602.5	 8020.0	...
612004	  689.2	  602.8	 8019.0	...
612005	  689.2	  603.0	 8019.0	...
612006	  689.2	  603.2	 8019.0	...
612007	  689.4	  603.8	 8018.0	...
612008	  689.5	  604.3	 8017.0	...
612009	  689.6	  605.1	 8016.0	...
612010	  689.5	  605.4	 8015.0	...
612011	  689.3	  605.7	 8015.0	...
612012	  689.4	  605.9	 8015.0	...
612013	  689.6	  606.2	 8013.0	...
612014	  689.7	  606.4	 8012.0	...
612015	  689.6	  606.4	 8011.0	...
612016	  689.4	  606.9	 8012.0	...
612017	  689.2	  607.4	 8012.0	...
612018	  689.1	  607.8	 8012.0	...
612019	  689.4	  607.7	 8014.0	...
612020	  689.7	  607.5	 8016.0	...
612021	  690.1	  607.8	 8015.0	...
612022	  690.2	  608.2	 8013.0	...
612023	  690.2	  608.4	 8011.0	...
612024	  690.0	  608.3	 8011.0	...
612025	  689.7	  608.5	 8011.0	...
612026	  689.4	  608.8	 8012.0	...
612027	  689.4	  609.2	 8012.0	...
612028	  689.5	  609.7	 8011.0	...
612029	  689.6	  610.1	 8009.0	...
612030	  689.9	  610.3	 8009.0	...
612031	  690.2	  610.6	 8008.0	...
612032	  690.6	  611.2	 8007.0	...
612033	  690.7	  611.9	 8005.0	...
612034	  690.8	  612.2	 8003.0	...
612035	  690.9	  612.2	 8000.0	...
612036	  690.8	  612.6	 7997.0	...
612037	  690.7	  612.9	 7996.0	...
612038	  690.6	  613.3	 7997.0	...
612039	  690.6	  613.5	 7995.0	...
612040	  690.6	  613.6	 7993.0	...
612041	  690.6	  613.7	 7991.0	...
612042	  690.7	  614.0	 7988.0	...
612043	  690.9	  614.4	 7986.0	...
612044	  691.0	  614.7	 7984.0	...
612045	  691.1	  614.6	 7982.0	...
612046	  691.0	  614.6	 7981.0	...
612047	  690.9	  614.5	 7981.0	...
612048	  690.9	  614.5	 7982.0	...
612049	  690.9	  614.6	 7983.0	...
612050	  690.9	  614.9	 7983.0	...
612051	  690.9	  615.0	 7983.0	...
612052	  690.9	  614.9	 7984.0	...
612053	  691.0	  615.3	 7984.0	...
612054	  691.1	  615.7	 7984.0	...
612055	  691.4	  616.0	 7984.0	...
612056	  691.7	  615.9	 7983.0	...
612057	  691.7	  615.8	 7982.0	...
612058	  691.4	  616.0	 7981.0	...
612059	  691.2	  616.2	 7978.0	...
612060	  691.4	  616.6	 7974.0	...
612061	  691.6	  617.2	 7970.0	...
612062	  691.7	  617.7	 7968.0	...
612063	  691.8	  618.1	 7968.0	...
612064	  691.9	  618.3	 7969.0	...
612065	  691.9	  618.8	 7970.0	...
612066	  692.0	  620.0	 7970.0	...
612067	  692.1	  620.9	 7968.0	...
612068	  692.4	  621.5	 7965.0	...
612069	  692.8	  622.1	 7958.0	...
612070	  692.9	  622.7	 7951.0	...
612071	  693.2	  623.9	 7944.0	...
612072	  693.3	  624.6	 7941.0	...
612073	  693.5	  625.7	 7940.0	...
612074	  693.6	  626.2	 7938.0	...
612075	  693.7	  626.7	 7935.0	...
612076	  693.8	  627.2	 7931.0	...
612077	  693.9	  627.8	 7929.0	...
612078	  694.0	  628.9	 7927.0	...
612079	  694.2	  629.4	 7924.0	...
612080	  694.2	  630.1	 7923.0	...
612081	  694.1	  630.2	 7922.0	...
612082	  694.2	  630.9	 7920.0	...
612083	  694.4	  631.5	 7918.0	...
612084	  694.9	  632.1	 7916.0	...
612085	  695.3	  632.6	 7915.0	...
612086	  695.8	  633.1	 7914.0	...
612087	  696.1	  633.6	 7912.0	...
612088	  696.1	  634.4	 7909.0	...
612089	  695.8	  635.1	 7906.0	...
612090	  695.7	  635.8	 7900.0	...
612091	  696.0	  636.4	 7896.0	...
612092	  696.2	  637.0	 7890.0	...
612093	  696.3	  637.6	 7887.0	...
612094	  696.5	  638.2	 7883.0	...
612095	  696.9	  639.2	 7880.0	...
612096	  697.3	  640.3	 7877.0	...
612097	  697.6	  641.8	 7871.0	...
612098	  697.7	  642.9	 7865.0	...
612099	  697.9	  644.2	 7860.0	...
612100	  697.9	  644.8	 7857.0	...
612101	  698.1	  645.8	 7854.0	...
612102	  698.4	  646.9	 7851.0	...
612103	  698.8	  647.9	 7849.0	...
612104	  699.2	  649.6	 7840.0	...
612105	  699.3	  651.0	 7831.0	...
612106	  699.5	  652.5	 7825.0	...
612107	  699.7	  653.5	 7822.0	...
612108	  700.1	  655.0	 7818.0	...
612109	  700.3	  656.4	 7813.0	...
612110	  700.3	  657.5	 7809.0	...
612111	  700.3	  658.6	 7803.0	...
612112	  700.4	  659.8	 7796.0	...
612113	  700.6	  660.9	 7790.0	...
612114	  700.6	  661.7	 7788.0	...
612115	  700.7	  662.3	 7779.0	...
612116	  700.9	  663.8	 7770.0	...
612117	  701.0	  664.9	 7761.0	...
612118	  701.1	  666.3	 7757.0	...
612119	  701.4	  666.8	 7755.0	...
612120	  701.7	  667.3	 7751.0	...
612121	  702.0	  667.3	 7749.0	...
612122	  702.2	  667.4	 7746.0	...
612123	  702.3	  667.6	 7745.0	...
612124	  702.3	  667.8	 7743.0	...
612125	  702.1	  667.8	 7742.0	...
612126	  701.9	  667.9	 7742.0	...
612127	  701.7	  668.0	 7742.0	...
612128	  701.8	  668.9	 7743.0	...
612129	  701.9	  669.8	 7740.0	...
612130	  702.1	  670.6	 7735.0	...
612131	  702.3	  670.5	 7731.0	...
612132	  702.6	  670.9	 7731.0	...
612133	  702.8	  671.5	 7731.0	...
612134	  703.0	  672.1	 7727.0	...
612135	  703.0	  672.3	 7722.0	...
612136	  703.1	  672.3	 7718.0	...
612137	  703.1	  672.5	 7718.0	...
612138	  703.0	  672.7	 7718.0	...
612139	  703.0	  673.4	 7717.0	...
612140	  702.9	  674.0	 7716.0	...
612141	  703.2	  674.4	 7716.0	...
612142	  703.4	  673.9	 7719.0	...
612143	  703.6	  673.4	 7720.0	...
612144	  703.3	  672.9	 7721.0	...
612145	  703.1	  672.7	 7725.0	...
612146	  703.0	  672.5	 7730.0	...
612147	  703.0	  672.4	 7735.0	...
612148	  703.2	  671.8	 7736.0	...
612149	  703.3	  670.9	 7736.0	...
612150	  703.1	  670.0	 7737.0	...
612151	  702.7	  669.9	 7737.0	...
612152	  702.4	  669.8	 7739.0	...
612153	  702.6	  669.5	 7742.0	...
612154	  702.9	  669.0	 7746.0	...
612155	  703.0	  667.9	 7752.0	...
612156	  703.0	  667.0	 7756.0	...
612157	  702.9	  666.0	 7758.0	...
612158	  702.8	  665.5	 7760.0	...
612159	  702.8	  664.7	 7764.0	...
612160	  702.8	  664.2	 7770.0	...
612161	  702.9	  663.8	 7775.0	...
612162	  703.0	  663.2	 7777.0	...
612163	  703.0	  662.7	 7777.0	...
612164	  703.0	  662.2	 7776.0	...
612165	  703.0	  662.1	 7776.0	...
612166	  703.1	  661.7	 7777.0	...
612167	  703.1	  661.0	 7777.0	...
612168	  702.9	  660.4	 7778.0	...
612169	  702.7	  660.1	 7779.0	...
612170	  702.5	  660.0	 7782.0	...
612171	  702.4	  658.7	 7788.0	...
612172	  702.3	  657.4	 7797.0	...
612173	  702.2	  656.2	 7804.0	...
612174	  702.2	  656.2	 7803.0	...
612175	  702.2	  656.2	 7798.0	...
612176	  702.2	  655.4	 7798.0	...
612177	  701.8	  654.3	 7808.0	...
612178	  701.4	  653.3	 7817.0	...
612179	  701.0	  652.2	 7824.0	...
612180	  700.9	  651.4	 7827.0	...
612181	  700.8	  650.5	 7831.0	...
612182	  701.1	  650.0	 7833.0	...
612183	  701.4	  649.4	 7838.0	...
612184	  701.4	  648.5	 7842.0	...
612185	  701.0	  648.1	 7847.0	...
612186	  700.7	  647.4	 7848.0	...
612187	  700.8	  646.9	 7850.0	...
612188	  700.7	  646.5	 7852.0	...
612189	  700.6	  646.2	 7852.0	...
612190	  700.4	  646.0	 7852.0	...
612191	  700.4	  645.7	 7857.0	...
612192	  700.4	  645.5	 7863.0	...
612193	  700.4	  645.3	 7868.0	...
612194	  700.5	  645.3	 7868.0	...
612195	  700.6	  645.1	 7868.0	...
612196	  700.6	  645.0	 7869.0	...
612197	  700.4	  644.8	 7869.0	...
612198	  700.2	  644.9	 7869.0	...
612199	  699.9	  644.9	 7872.0	...
612200	  699.7	  645.0	 7874.0	...
612201	  699.7	  645.0	 7876.0	...
612202	  699.4	  645.1	 7878.0	...
612203	  699.1	  645.0	 7879.0	...
612204	  698.8	  644.8	 7882.0	...
612205	  698.8	  644.7	 7883.0	...
612206	  698.8	  644.9	 7884.0	...
612207	  698.7	  645.1	 7884.0	...
612208	  698.8	  645.1	 7882.0	...
612209	  698.9	  645.4	 7880.0	...
612210	  698.8	  645.6	 7880.0	...
612211	  698.7	  645.8	 7883.0	...
612212	  698.5	  645.8	 7887.0	...
612213	  698.6	  645.8	 7888.0	...
612214	  698.6	  645.9	 7889.0	...
612215	  698.6	  645.9	 7886.0	...
612216	  698.4	  645.8	 7882.0	...
612217	  698.3	  645.6	 7881.0	...
612218	  698.3	  645.3	 7883.0	...
612219	  698.3	  644.8	 7885.0	...
612220	  698.4	  644.3	 7884.0	...
612221	  698.4	  643.8	 7884.0	...
612222	  698.6	  643.6	 7885.0	...
612223	  698.4	  643.7	 7888.0	...
612224	  698.0	  643.7	 7890.0	...
612225	  697.7	  643.8	 7890.0	...
612226	  697.6	  643.8	 7890.0	...
612227	  697.6	  643.3	 7891.0	...
612228	  697.6	  642.8	 7892.0	...
612229	  697.6	  642.4	 7893.0	...
612230	  697.6	  642.5	 7893.0	...
612231	  697.8	  642.0	 7898.0	...
612232	  697.9	  641.5	 7903.0	...
612233	  698.1	  641.0	 7908.0	...
612234	  697.7	  641.1	 7908.0	...
612235	  697.3	  641.2	 7907.0	...
612236	  697.1	  641.1	 7907.0	...
612237	  697.3	  641.0	 7907.0	...
612238	  697.5	  641.0	 7908.0	...
612239	  697.3	  640.8	 7908.0	...
612240	  697.1	  640.6	 7912.0	...
612241	  696.8	  640.5	 7914.0	...
612242	  696.7	  640.4	 7914.0	...
612243	  696.9	  640.2	 7911.0	...
612244	  697.2	  639.9	 7912.0	...
612245	  697.4	  639.4	 7916.0	...
612246	  697.2	  639.1	 7917.0	...
612247	  696.9	  639.0	 7913.0	...
612248	  696.8	  639.1	 7909.0	...
612249	  696.7	  639.2	 7909.0	...
612250	  696.6	  639.2	 7913.0	...
612251	  696.6	  639.1	 7917.0	...
612252	  696.7	  638.5	 7919.0	...
612253	  696.8	  638.0	 7919.0	...
612254	  696.9	  637.6	 7919.0	...
612255	  697.0	  637.5	 7920.0	...
612256	  697.0	  637.2	 7921.0	...
612257	  697.0	  636.8	 7922.0	...
612258	  696.8	  636.4	 7922.0	...
612259	  696.8	  636.3	 7922.0	...
612260	  697.0	  636.4	 7925.0	...
612261	  697.2	  636.6	 7928.0	...
612262	  697.2	  636.8	 7931.0	...
612263	  697.2	  637.0	 7932.0	...
612264	  697.2	  637.2	 7932.0	...
612265	  697.2	  637.6	 7932.0	...
612266	  697.2	  638.0	 7931.0	...
612267	  697.2	  638.4	 7929.0	...
612268	  697.2	  638.6	 7926.0	...
612269	  697.2	  639.0	 7924.0	...
612270	  697.6	  639.4	 7922.0	...
612271	  698.1	  640.2	 7921.0	...
612272	  698.5	  640.9	 7919.0	...
612273	  698.6	  641.6	 7916.0	...
612274	  698.7	  642.3	 7915.0	...
612275	  698.6	  643.0	 7914.0	...
612276	  698.6	  644.0	 7916.0	...
612277	  698.5	  644.4	 7917.0	...
612278	  698.6	  645.2	 7913.0	...
612279	  698.9	  646.0	 7906.0	...
612280	  699.2	  646.8	 7900.0	...
612281	  699.5	  647.9	 7899.0	...
612282	  699.7	  649.1	 7895.0	...
612283	  700.0	  650.8	 7890.0	...
EFIX R   607859	612283	4425	  687.3	  593.6	   7435
SSACC R  612284
612284	  700.2	  652.7	 7878.0	...
612285	  701.0	  654.5	 7868.0	...
612286	  701.7	  656.5	 7858.0	...
612287	  702.3	  657.9	 7854.0	...
612288	  702.3	  659.5	 7847.0	...
612289	  702.2	  660.9	 7844.0	...
612290	  702.6	  663.3	 7832.0	...
612291	  702.9	  665.4	 7822.0	...
612292	  703.2	  668.2	 7807.0	...
612293	  703.6	  670.8	 7798.0	...
612294	  704.0	  674.0	 7781.0	...
612295	  704.4	  677.6	 7768.0	...
612296	  704.4	  681.6	 7755.0	...
612297	  704.0	  686.5	 7746.0	...
612298	  702.2	  693.3	 7737.0	...
612299	  699.4	  700.4	 7731.0	...
612300	  695.5	  709.0	 7726.0	...
612301	  690.9	  718.1	 7711.0	...
612302	  685.6	  729.4	 7697.0	...
612303	  679.9	  741.8	 7689.0	...
612304	  674.2	  755.9	 7689.0	...
612305	  669.1	  770.1	 7684.0	...
612306	  665.7	  784.6	 7678.0	...
612307	  663.4	  799.6	 7671.0	...
612308	  663.1	  816.9	 7667.0	...
612309	  663.8	  836.1	 7658.0	...
612310	  665.8	  856.7	 7644.0	...
612311	  667.5	  877.6	 7626.0	...
612312	  669.1	  897.9	 7604.0	...
612313	  669.6	  919.1	 7582.0	...
612314	  669.8	  941.1	 7552.0	...
612315	  668.1	  966.1	 7521.0	...
612316	  666.8	  989.5	 7494.0	...
612317	  665.4	 1012.3	 7465.0	...
612318	  664.9	 1032.4	 7433.0	...
612319	  664.3	 1054.2	 7393.0	...
612320	  663.5	 1077.8	 7361.0	...
612321	  663.3	 1103.7	 7327.0	...
612322	  663.3	 1131.2	 7296.0	...
612323	  664.8	 1160.0	 7264.0	...
612324	  667.0	 1189.4	 7234.0	...
612325	  670.3	 1220.0	 7205.0	...
612326	  673.7	 1250.7	 7177.0	...
612327	  677.4	 1282.8	 7155.0	...
612328	  681.0	 1314.7	 7134.0	...
612329	  684.6	 1347.7	 7113.0	...
612330	  687.5	 1380.2	 7082.0	...
612331	  690.3	 1411.6	 7052.0	...
612332	  692.8	 1442.6	 7015.0	...
612333	  695.1	 1473.7	 6973.0	...
612334	  696.9	 1507.0	 6930.0	...
612335	  697.7	 1543.3	 6890.0	...
612336	  699.1	 1578.8	 6865.0	...
612337	  701.0	 1611.5	 6831.0	...
612338	  703.9	 1639.1	 6808.0	...
612339	  705.7	 1664.7	 6780.0	...
612340	  707.0	 1692.3	 6747.0	...
612341	  706.8	 1723.4	 6703.0	...
612342	  707.8	 1759.4	 6656.0	...
612343	  707.8	 1798.5	 6611.0	...
612344	  709.0	 1837.5	 6567.0	...
612345	  709.9	 1876.8	 6519.0	...
612346	  711.9	 1914.5	 6474.0	...
612347	  714.4	 1950.1	 6440.0	...
612348	  716.3	 1984.2	 6421.0	...
612349	  716.9	 2019.6	 6407.0	...
612350	  716.2	 2057.5	 6393.0	...
612351	  715.1	 2095.5	 6372.0	...
612352	  714.8	 2131.0	 6353.0	...
612353	  714.8	 2166.2	 6332.0	...
612354	  714.1	 2201.2	 6321.0	...
612355	  714.4	 2235.9	 6318.0	...
612356	  715.6	 2269.4	 6324.0	...
612357	  717.8	 2301.9	 6335.0	...
612358	  718.6	 2333.4	 6345.0	...
612359	  719.2	 2362.2	 6351.0	...
612360	  720.4	 2385.6	 6352.0	...
SBLINK R 612361
612361	   .	   .	    0.0	...
612362	   .	   .	    0.0	...
612363	   .	   .	    0.0	...
612364	   .	   .	    0.0	...
612365	   .	   .	    0.0	...
612366	   .	   .	    0.0	...
612367	   .	   .	    0.0	...
612368	   .	   .	    0.0	...
612369	   .	   .	    0.0	...
612370	   .	   .	    0.0	...
612371	   .	   .	    0.0	...
612372	   .	   .	    0.0	...
612373	   .	   .	    0.0	...
612374	   .	   .	    0.0	...
612375	   .	   .	    0.0	...
612376	   .	   .	    0.0	...
612377	   .	   .	    0.0	...
612378	   .	   .	    0.0	...
612379	   .	   .	    0.0	...
612380	   .	   .	    0.0	...
612381	   .	   .	    0.0	...
612382	   .	   .	    0.0	...
612383	   .	   .	    0.0	...
612384	   .	   .	    0.0	...
612385	   .	   .	    0.0	...
612386	   .	   .	    0.0	...
612387	   .	   .	    0.0	...
612388	   .	   .	    0.0	...
612389	   .	   .	    0.0	...
612390	   .	   .	    0.0	...
612391	   .	   .	    0.0	...
612392	   .	   .	    0.0	...
612393	   .	   .	    0.0	...
612394	   .	   .	    0.0	...
612395	   .	   .	    0.0	...
612396	   .	   .	    0.0	...
612397	   .	   .	    0.0	...
612398	   .	   .	    0.0	...
612399	   .	   .	    0.0	...
612400	   .	   .	    0.0	...
612401	   .	   .	    0.0	...
612402	   .	   .	    0.0	...
612403	   .	   .	    0.0	...
612404	   .	   .	    0.0	...
612405	   .	   .	    0.0	...
612406	   .	   .	    0.0	...
612407	   .	   .	    0.0	...
612408	   .	   .	    0.0	...
612409	   .	   .	    0.0	...
612410	   .	   .	    0.0	...
612411	   .	   .	    0.0	...
612412	   .	   .	    0.0	...
612413	   .	   .	    0.0	...
612414	   .	   .	    0.0	...
612415	   .	   .	    0.0	...
612416	   .	   .	    0.0	...
612417	   .	   .	    0.0	...
612418	   .	   .	    0.0	...
612419	   .	   .	    0.0	...
612420	   .	   .	    0.0	...
612421	   .	   .	    0.0	...
612422	   .	   .	    0.0	...
612423	   .	   .	    0.0	...
612424	   .	   .	    0.0	...
612425	   .	   .	    0.0	...
612426	   .	   .	    0.0	...
612427	   .	   .	    0.0	...
612428	   .	   .	    0.0	...
612429	   .	   .	    0.0	...
612430	   .	   .	    0.0	...
612431	   .	   .	    0.0	...
612432	   .	   .	    0.0	...
612433	   .	   .	    0.0	...
612434	   .	   .	    0.0	...
612435	   .	   .	    0.0	...
612436	   .	   .	    0.0	...
612437	   .	   .	    0.0	...
612438	   .	   .	    0.0	...
612439	   .	   .	    0.0	...
612440	   .	   .	    0.0	...
612441	   .	   .	    0.0	...
612442	   .	   .	    0.0	...
612443	   .	   .	    0.0	...
612444	   .	   .	    0.0	...
612445	   .	   .	    0.0	...
612446	   .	   .	    0.0	...
612447	   .	   .	    0.0	...
612448	   .	   .	    0.0	...
612449	   .	   .	    0.0	...
612450	   .	   .	    0.0	...
612451	   .	   .	    0.0	...
612452	   .	   .	    0.0	...
612453	   .	   .	    0.0	...
612454	   .	   .	    0.0	...
612455	   .	   .	    0.0	...
612456	   .	   .	    0.0	...
612457	   .	   .	    0.0	...
612458	   .	   .	    0.0	...
612459	   .	   .	    0.0	...
612460	   .	   .	    0.0	...
612461	   .	   .	    0.0	...
612462	   .	   .	    0.0	...
612463	   .	   .	    0.0	...
612464	   .	   .	    0.0	...
612465	   .	   .	    0.0	...
612466	   .	   .	    0.0	...
612467	   .	   .	    0.0	...
612468	   .	   .	    0.0	...
612469	   .	   .	    0.0	...
612470	   .	   .	    0.0	...
612471	   .	   .	    0.0	...
612472	   .	   .	    0.0	...
612473	   .	   .	    0.0	...
612474	   .	   .	    0.0	...
612475	   .	   .	    0.0	...
612476	   .	   .	    0.0	...
612477	   .	   .	    0.0	...
612478	   .	   .	    0.0	...
612479	   .	   .	    0.0	...
612480	   .	   .	    0.0	...
612481	   .	   .	    0.0	...
612482	   .	   .	    0.0	...
612483	   .	   .	    0.0	...
612484	   .	   .	    0.0	...
612485	   .	   .	    0.0	...
612486	   .	   .	    0.0	...
612487	   .	   .	    0.0	...
612488	   .	   .	    0.0	...
612489	   .	   .	    0.0	...
612490	   .	   .	    0.0	...
612491	   .	   .	    0.0	...
612492	   .	   .	    0.0	...
612493	   .	   .	    0.0	...
612494	   .	   .	    0.0	...
612495	   .	   .	    0.0	...
612496	   .	   .	    0.0	...
612497	   .	   .	    0.0	...
612498	   .	   .	    0.0	...
612499	   .	   .	    0.0	...
612500	   .	   .	    0.0	...
612501	   .	   .	    0.0	...
612502	   .	   .	    0.0	...
612503	   .	   .	    0.0	...
612504	   .	   .	    0.0	...
612505	   .	   .	    0.0	...
612506	   .	   .	    0.0	...
612507	   .	   .	    0.0	...
612508	   .	   .	    0.0	...
612509	   .	   .	    0.0	...
612510	   .	   .	    0.0	...
612511	   .	   .	    0.0	...
612512	   .	   .	    0.0	...
612513	   .	   .	    0.0	...
612514	   .	   .	    0.0	...
612515	   .	   .	    0.0	...
612516	   .	   .	    0.0	...
612517	   .	   .	    0.0	...
612518	   .	   .	    0.0	...
612519	   .	   .	    0.0	...
612520	   .	   .	    0.0	...
612521	   .	   .	    0.0	...
612522	   .	   .	    0.0	...
612523	   .	   .	    0.0	...
612524	   .	   .	    0.0	...
612525	   .	   .	    0.0	...
612526	   .	   .	    0.0	...
612527	   .	   .	    0.0	...
612528	   .	   .	    0.0	...
612529	   .	   .	    0.0	...
612530	   .	   .	    0.0	...
612531	   .	   .	    0.0	...
612532	   .	   .	    0.0	...
612533	   .	   .	    0.0	...
612534	   .	   .	    0.0	...
612535	   .	   .	    0.0	...
612536	   .	   .	    0.0	...
612537	   .	   .	    0.0	...
612538	   .	   .	    0.0	...
612539	   .	   .	    0.0	...
612540	   .	   .	    0.0	...
612541	   .	   .	    0.0	...
612542	   .	   .	    0.0	...
612543	   .	   .	    0.0	...
612544	   .	   .	    0.0	...
612545	   .	   .	    0.0	...
612546	   .	   .	    0.0	...
612547	   .	   .	    0.0	...
612548	   .	   .	    0.0	...
612549	   .	   .	    0.0	...
612550	   .	   .	    0.0	...
612551	   .	   .	    0.0	...
612552	   .	   .	    0.0	...
612553	   .	   .	    0.0	...
612554	   .	   .	    0.0	...
612555	   .	   .	    0.0	...
612556	   .	   .	    0.0	...
612557	   .	   .	    0.0	...
612558	   .	   .	    0.0	...
612559	   .	   .	    0.0	...
612560	   .	   .	    0.0	...
612561	   .	   .	    0.0	...
612562	   .	   .	    0.0	...
612563	   .	   .	    0.0	...
612564	   .	   .	    0.0	...
612565	   .	   .	    0.0	...
612566	   .	   .	    0.0	...
612567	   .	   .	    0.0	...
612568	   .	   .	    0.0	...
612569	   .	   .	    0.0	...
612570	   .	   .	    0.0	...
612571	   .	   .	    0.0	...
612572	   .	   .	    0.0	...
612573	   .	   .	    0.0	...
612574	   .	   .	    0.0	...
612575	   .	   .	    0.0	...
612576	   .	   .	    0.0	...
612577	   .	   .	    0.0	...
612578	   .	   .	    0.0	...
612579	   .	   .	    0.0	...
612580	   .	   .	    0.0	...
612581	   .	   .	    0.0	...
612582	   .	   .	    0.0	...
612583	   .	   .	    0.0	...
612584	   .	   .	    0.0	...
612585	   .	   .	    0.0	...
612586	   .	   .	    0.0	...
612587	   .	   .	    0.0	...
612588	   .	   .	    0.0	...
612589	   .	   .	    0.0	...
612590	   .	   .	    0.0	...
612591	   .	   .	    0.0	...
612592	   .	   .	    0.0	...
612593	   .	   .	    0.0	...
612594	   .	   .	    0.0	...
612595	   .	   .	    0.0	...
612596	   .	   .	    0.0	...
612597	   .	   .	    0.0	...
612598	   .	   .	    0.0	...
612599	   .	   .	    0.0	...
612600	   .	   .	    0.0	...
612601	   .	   .	    0.0	...
612602	   .	   .	    0.0	...
612603	   .	   .	    0.0	...
612604	   .	   .	    0.0	...
612605	   .	   .	    0.0	...
612606	   .	   .	    0.0	...
612607	   .	   .	    0.0	...
612608	   .	   .	    0.0	...
612609	   .	   .	    0.0	...
612610	   .	   .	    0.0	...
612611	   .	   .	    0.0	...
612612	   .	   .	    0.0	...
612613	   .	   .	    0.0	...
612614	   .	   .	    0.0	...
612615	   .	   .	    0.0	...
612616	   .	   .	    0.0	...
612617	   .	   .	    0.0	...
612618	   .	   .	    0.0	...
612619	   .	   .	    0.0	...
612620	   .	   .	    0.0	...
612621	   .	   .	    0.0	...
612622	   .	   .	    0.0	...
612623	   .	   .	    0.0	...
612624	   .	   .	    0.0	...
612625	   .	   .	    0.0	...
612626	   .	   .	    0.0	...
612627	   .	   .	    0.0	...
612628	   .	   .	    0.0	...
612629	   .	   .	    0.0	...
612630	   .	   .	    0.0	...
612631	   .	   .	    0.0	...
612632	   .	   .	    0.0	...
612633	   .	   .	    0.0	...
612634	   .	   .	    0.0	...
612635	   .	   .	    0.0	...
612636	   .	   .	    0.0	...
612637	   .	   .	    0.0	...
612638	   .	   .	    0.0	...
612639	   .	   .	    0.0	...
612640	   .	   .	    0.0	...
612641	   .	   .	    0.0	...
612642	   .	   .	    0.0	...
612643	   .	   .	    0.0	...
612644	   .	   .	    0.0	...
612645	   .	   .	    0.0	...
612646	   .	   .	    0.0	...
612647	   .	   .	    0.0	...
612648	   .	   .	    0.0	...
612649	   .	   .	    0.0	...
612650	   .	   .	    0.0	...
612651	   .	   .	    0.0	...
612652	   .	   .	    0.0	...
612653	   .	   .	    0.0	...
612654	   .	   .	    0.0	...
612655	   .	   .	    0.0	...
612656	   .	   .	    0.0	...
612657	   .	   .	    0.0	...
612658	   .	   .	    0.0	...
612659	   .	   .	    0.0	...
612660	   .	   .	    0.0	...
612661	   .	   .	    0.0	...
612662	   .	   .	    0.0	...
612663	   .	   .	    0.0	...
612664	   .	   .	    0.0	...
612665	   .	   .	    0.0	...
612666	   .	   .	    0.0	...
612667	   .	   .	    0.0	...
612668	   .	   .	    0.0	...
612669	   .	   .	    0.0	...
612670	   .	   .	    0.0	...
612671	   .	   .	    0.0	...
612672	   .	   .	    0.0	...
612673	   .	   .	    0.0	...
612674	   .	   .	    0.0	...
612675	   .	   .	    0.0	...
612676	   .	   .	    0.0	...
612677	   .	   .	    0.0	...
612678	   .	   .	    0.0	...
612679	   .	   .	    0.0	...
612680	   .	   .	    0.0	...
612681	   .	   .	    0.0	...
612682	   .	   .	    0.0	...
612683	   .	   .	    0.0	...
612684	   .	   .	    0.0	...
612685	   .	   .	    0.0	...
612686	   .	   .	    0.0	...
612687	   .	   .	    0.0	...
612688	   .	   .	    0.0	...
612689	   .	   .	    0.0	...
612690	   .	   .	    0.0	...
612691	   .	   .	    0.0	...
612692	   .	   .	    0.0	...
612693	   .	   .	    0.0	...
612694	   .	   .	    0.0	...
612695	   .	   .	    0.0	...
612696	   .	   .	    0.0	...
612697	   .	   .	    0.0	...
612698	   .	   .	    0.0	...
612699	   .	   .	    0.0	...
612700	   .	   .	    0.0	...
612701	   .	   .	    0.0	...
612702	   .	   .	    0.0	...
612703	   .	   .	    0.0	...
612704	   .	   .	    0.0	...
612705	   .	   .	    0.0	...
612706	   .	   .	    0.0	...
612707	   .	   .	    0.0	...
612708	   .	   .	    0.0	...
612709	   .	   .	    0.0	...
612710	   .	   .	    0.0	...
612711	   .	   .	    0.0	...
612712	   .	   .	    0.0	...
612713	   .	   .	    0.0	...
612714	   .	   .	    0.0	...
612715	   .	   .	    0.0	...
612716	   .	   .	    0.0	...
612717	   .	   .	    0.0	...
612718	   .	   .	    0.0	...
612719	   .	   .	    0.0	...
612720	   .	   .	    0.0	...
612721	   .	   .	    0.0	...
612722	   .	   .	    0.0	...
612723	   .	   .	    0.0	...
612724	   .	   .	    0.0	...
612725	   .	   .	    0.0	...
612726	   .	   .	    0.0	...
612727	   .	   .	    0.0	...
612728	   .	   .	    0.0	...
612729	   .	   .	    0.0	...
612730	   .	   .	    0.0	...
612731	   .	   .	    0.0	...
612732	   .	   .	    0.0	...
612733	   .	   .	    0.0	...
612734	   .	   .	    0.0	...
612735	   .	   .	    0.0	...
612736	   .	   .	    0.0	...
612737	   .	   .	    0.0	...
612738	   .	   .	    0.0	...
612739	   .	   .	    0.0	...
612740	   .	   .	    0.0	...
612741	   .	   .	    0.0	...
612742	   .	   .	    0.0	...
612743	   .	   .	    0.0	...
612744	   .	   .	    0.0	...
612745	   .	   .	    0.0	...
612746	   .	   .	    0.0	...
612747	   .	   .	    0.0	...
612748	   .	   .	    0.0	...
612749	   .	   .	    0.0	...
612750	   .	   .	    0.0	...
612751	   .	   .	    0.0	...
612752	   .	   .	    0.0	...
612753	   .	   .	    0.0	...
612754	   .	   .	    0.0	...
612755	   .	   .	    0.0	...
612756	   .	   .	    0.0	...
612757	   .	   .	    0.0	...
612758	   .	   .	    0.0	...
612759	   .	   .	    0.0	...
612760	   .	   .	    0.0	...
612761	   .	   .	    0.0	...
612762	   .	   .	    0.0	...
612763	   .	   .	    0.0	...
612764	   .	   .	    0.0	...
612765	   .	   .	    0.0	...
612766	   .	   .	    0.0	...
612767	   .	   .	    0.0	...
612768	   .	   .	    0.0	...
612769	   .	   .	    0.0	...
612770	   .	   .	    0.0	...
612771	   .	   .	    0.0	...
612772	   .	   .	    0.0	...
612773	   .	   .	    0.0	...
612774	   .	   .	    0.0	...
612775	   .	   .	    0.0	...
612776	   .	   .	    0.0	...
612777	   .	   .	    0.0	...
612778	   .	   .	    0.0	...
612779	   .	   .	    0.0	...
612780	   .	   .	    0.0	...
612781	   .	   .	    0.0	...
612782	   .	   .	    0.0	...
612783	   .	   .	    0.0	...
612784	   .	   .	    0.0	...
612785	   .	   .	    0.0	...
612786	   .	   .	    0.0	...
612787	   .	   .	    0.0	...
612788	   .	   .	    0.0	...
612789	   .	   .	    0.0	...
612790	   .	   .	    0.0	...
612791	   .	   .	    0.0	...
612792	   .	   .	    0.0	...
612793	   .	   .	    0.0	...
612794	   .	   .	    0.0	...
612795	   .	   .	    0.0	...
612796	   .	   .	    0.0	...
612797	   .	   .	    0.0	...
612798	   .	   .	    0.0	...
612799	   .	   .	    0.0	...
612800	   .	   .	    0.0	...
612801	   .	   .	    0.0	...
612802	   .	   .	    0.0	...
612803	   .	   .	    0.0	...
612804	   .	   .	    0.0	...
612805	   .	   .	    0.0	...
612806	   .	   .	    0.0	...
612807	   .	   .	    0.0	...
612808	   .	   .	    0.0	...
612809	   .	   .	    0.0	...
612810	   .	   .	    0.0	...
612811	   .	   .	    0.0	...
612812	   .	   .	    0.0	...
612813	   .	   .	    0.0	...
612814	   .	   .	    0.0	...
612815	   .	   .	    0.0	...
612816	   .	   .	    0.0	...
612817	   .	   .	    0.0	...
612818	   .	   .	    0.0	...
612819	   .	   .	    0.0	...
612820	   .	   .	    0.0	...
612821	   .	   .	    0.0	...
612822	   .	   .	    0.0	...
612823	   .	   .	    0.0	...
612824	   .	   .	    0.0	...
612825	   .	   .	    0.0	...
612826	   .	   .	    0.0	...
612827	   .	   .	    0.0	...
612828	   .	   .	    0.0	...
612829	   .	   .	    0.0	...
612830	   .	   .	    0.0	...
612831	   .	   .	    0.0	...
612832	   .	   .	    0.0	...
612833	   .	   .	    0.0	...
612834	   .	   .	    0.0	...
612835	   .	   .	    0.0	...
612836	   .	   .	    0.0	...
612837	   .	   .	    0.0	...
612838	   .	   .	    0.0	...
612839	   .	   .	    0.0	...
612840	   .	   .	    0.0	...
612841	   .	   .	    0.0	...
612842	   .	   .	    0.0	...
612843	   .	   .	    0.0	...
612844	   .	   .	    0.0	...
612845	   .	   .	    0.0	...
612846	   .	   .	    0.0	...
612847	   .	   .	    0.0	...
612848	   .	   .	    0.0	...
612849	   .	   .	    0.0	...
612850	   .	   .	    0.0	...
612851	   .	   .	    0.0	...
612852	   .	   .	    0.0	...
612853	   .	   .	    0.0	...
612854	   .	   .	    0.0	...
612855	   .	   .	    0.0	...
612856	   .	   .	    0.0	...
612857	   .	   .	    0.0	...
612858	   .	   .	    0.0	...
612859	   .	   .	    0.0	...
612860	   .	   .	    0.0	...
612861	   .	   .	    0.0	...
612862	   .	   .	    0.0	...
612863	   .	   .	    0.0	...
612864	   .	   .	    0.0	...
612865	   .	   .	    0.0	...
612866	   .	   .	    0.0	...
612867	   .	   .	    0.0	...
612868	   .	   .	    0.0	...
612869	   .	   .	    0.0	...
612870	   .	   .	    0.0	...
612871	   .	   .	    0.0	...
612872	   .	   .	    0.0	...
612873	   .	   .	    0.0	...
612874	   .	   .	    0.0	...
612875	   .	   .	    0.0	...
612876	   .	   .	    0.0	...
612877	   .	   .	    0.0	...
612878	   .	   .	    0.0	...
612879	   .	   .	    0.0	...
612880	   .	   .	    0.0	...
612881	   .	   .	    0.0	...
612882	   .	   .	    0.0	...
612883	   .	   .	    0.0	...
612884	   .	   .	    0.0	...
612885	   .	   .	    0.0	...
612886	   .	   .	    0.0	...
612887	   .	   .	    0.0	...
612888	   .	   .	    0.0	...
612889	   .	   .	    0.0	...
612890	   .	   .	    0.0	...
612891	   .	   .	    0.0	...
612892	   .	   .	    0.0	...
612893	   .	   .	    0.0	...
612894	   .	   .	    0.0	...
612895	   .	   .	    0.0	...
612896	   .	   .	    0.0	...
612897	   .	   .	    0.0	...
612898	   .	   .	    0.0	...
612899	   .	   .	    0.0	...
612900	   .	   .	    0.0	...
612901	   .	   .	    0.0	...
612902	   .	   .	    0.0	...
612903	   .	   .	    0.0	...
612904	   .	   .	    0.0	...
612905	   .	   .	    0.0	...
612906	   .	   .	    0.0	...
612907	   .	   .	    0.0	...
612908	   .	   .	    0.0	...
612909	   .	   .	    0.0	...
612910	   .	   .	    0.0	...
612911	   .	   .	    0.0	...
612912	   .	   .	    0.0	...
612913	   .	   .	    0.0	...
612914	   .	   .	    0.0	...
612915	   .	   .	    0.0	...
612916	   .	   .	    0.0	...
612917	   .	   .	    0.0	...
612918	   .	   .	    0.0	...
612919	   .	   .	    0.0	...
612920	   .	   .	    0.0	...
612921	   .	   .	    0.0	...
612922	   .	   .	    0.0	...
612923	   .	   .	    0.0	...
612924	   .	   .	    0.0	...
612925	   .	   .	    0.0	...
612926	   .	   .	    0.0	...
612927	   .	   .	    0.0	...
612928	   .	   .	    0.0	...
612929	   .	   .	    0.0	...
612930	   .	   .	    0.0	...
612931	   .	   .	    0.0	...
612932	   .	   .	    0.0	...
612933	   .	   .	    0.0	...
612934	   .	   .	    0.0	...
612935	   .	   .	    0.0	...
612936	   .	   .	    0.0	...
612937	   .	   .	    0.0	...
612938	   .	   .	    0.0	...
612939	   .	   .	    0.0	...
612940	   .	   .	    0.0	...
612941	   .	   .	    0.0	...
612942	   .	   .	    0.0	...
612943	   .	   .	    0.0	...
612944	   .	   .	    0.0	...
612945	   .	   .	    0.0	...
612946	   .	   .	    0.0	...
612947	   .	   .	    0.0	...
612948	   .	   .	    0.0	...
612949	   .	   .	    0.0	...
612950	   .	   .	    0.0	...
612951	   .	   .	    0.0	...
612952	   .	   .	    0.0	...
612953	   .	   .	    0.0	...
612954	   .	   .	    0.0	...
612955	   .	   .	    0.0	...
612956	   .	   .	    0.0	...
612957	   .	   .	    0.0	...
612958	   .	   .	    0.0	...
612959	   .	   .	    0.0	...
612960	   .	   .	    0.0	...
612961	   .	   .	    0.0	...
612962	   .	   .	    0.0	...
612963	   .	   .	    0.0	...
612964	   .	   .	    0.0	...
612965	   .	   .	    0.0	...
612966	   .	   .	    0.0	...
612967	   .	   .	    0.0	...
612968	   .	   .	    0.0	...
612969	   .	   .	    0.0	...
612970	   .	   .	    0.0	...
612971	   .	   .	    0.0	...
612972	   .	   .	    0.0	...
612973	   .	   .	    0.0	...
612974	   .	   .	    0.0	...
612975	   .	   .	    0.0	...
612976	   .	   .	    0.0	...
612977	   .	   .	    0.0	...
612978	   .	   .	    0.0	...
612979	   .	   .	    0.0	...
612980	   .	   .	    0.0	...
612981	   .	   .	    0.0	...
612982	   .	   .	    0.0	...
612983	   .	   .	    0.0	...
612984	   .	   .	    0.0	...
612985	   .	   .	    0.0	...
612986	   .	   .	    0.0	...
612987	   .	   .	    0.0	...
612988	   .	   .	    0.0	...
612989	   .	   .	    0.0	...
612990	   .	   .	    0.0	...
612991	   .	   .	    0.0	...
612992	   .	   .	    0.0	...
612993	   .	   .	    0.0	...
612994	   .	   .	    0.0	...
612995	   .	   .	    0.0	...
612996	   .	   .	    0.0	...
612997	   .	   .	    0.0	...
612998	   .	   .	    0.0	...
612999	   .	   .	    0.0	...
613000	   .	   .	    0.0	...
613001	   .	   .	    0.0	...
613002	   .	   .	    0.0	...
613003	   .	   .	    0.0	...
613004	   .	   .	    0.0	...
613005	   .	   .	    0.0	...
613006	   .	   .	    0.0	...
613007	   .	   .	    0.0	...
613008	   .	   .	    0.0	...
613009	   .	   .	    0.0	...
613010	   .	   .	    0.0	...
613011	   .	   .	    0.0	...
613012	   .	   .	    0.0	...
613013	   .	   .	    0.0	...
613014	   .	   .	    0.0	...
613015	   .	   .	    0.0	...
613016	   .	   .	    0.0	...
613017	   .	   .	    0.0	...
613018	   .	   .	    0.0	...
613019	   .	   .	    0.0	...
613020	   .	   .	    0.0	...
613021	   .	   .	    0.0	...
613022	   .	   .	    0.0	...
613023	   .	   .	    0.0	...
613024	   .	   .	    0.0	...
613025	   .	   .	    0.0	...
613026	   .	   .	    0.0	...
613027	   .	   .	    0.0	...
613028	   .	   .	    0.0	...
613029	   .	   .	    0.0	...
613030	   .	   .	    0.0	...
613031	   .	   .	    0.0	...
613032	   .	   .	    0.0	...
613033	   .	   .	    0.0	...
613034	   .	   .	    0.0	...
613035	   .	   .	    0.0	...
613036	   .	   .	    0.0	...
613037	   .	   .	    0.0	...
613038	   .	   .	    0.0	...
613039	   .	   .	    0.0	...
613040	   .	   .	    0.0	...
613041	   .	   .	    0.0	...
613042	   .	   .	    0.0	...
613043	   .	   .	    0.0	...
613044	   .	   .	    0.0	...
613045	   .	   .	    0.0	...
613046	   .	   .	    0.0	...
613047	   .	   .	    0.0	...
613048	   .	   .	    0.0	...
613049	   .	   .	    0.0	...
613050	   .	   .	    0.0	...
613051	   .	   .	    0.0	...
613052	   .	   .	    0.0	...
613053	   .	   .	    0.0	...
613054	   .	   .	    0.0	...
613055	   .	   .	    0.0	...
613056	   .	   .	    0.0	...
613057	   .	   .	    0.0	...
613058	   .	   .	    0.0	...
613059	   .	   .	    0.0	...
613060	   .	   .	    0.0	...
613061	   .	   .	    0.0	...
613062	   .	   .	    0.0	...
613063	   .	   .	    0.0	...
613064	   .	   .	    0.0	...
613065	   .	   .	    0.0	...
613066	   .	   .	    0.0	...
613067	   .	   .	    0.0	...
613068	   .	   .	    0.0	...
613069	   .	   .	    0.0	...
613070	   .	   .	    0.0	...
613071	   .	   .	    0.0	...
613072	   .	   .	    0.0	...
613073	   .	   .	    0.0	...
613074	   .	   .	    0.0	...
613075	   .	   .	    0.0	...
613076	   .	   .	    0.0	...
613077	   .	   .	    0.0	...
613078	   .	   .	    0.0	...
613079	   .	   .	    0.0	...
613080	   .	   .	    0.0	...
613081	   .	   .	    0.0	...
613082	   .	   .	    0.0	...
613083	   .	   .	    0.0	...
613084	   .	   .	    0.0	...
613085	   .	   .	    0.0	...
613086	   .	   .	    0.0	...
613087	   .	   .	    0.0	...
613088	   .	   .	    0.0	...
613089	   .	   .	    0.0	...
613090	   .	   .	    0.0	...
[truncated: 4,132,326 more chars]
