# Supplementary material for: With an eye on uncertainty: Modelling pupillary responses to environmental volatility
Source: PLoS Comput Biol. 2019 Jul 5;15(7):e1007126. doi: 10.1371/journal.pcbi.1007126 (PMC6636765; doi:10.1371/journal.pcbi.1007126)
Supplement: S5 Data — Zip file containing the pupillometry data for participant 5. (ZIP) [file pcbi.1007126.s005.zip › P5/trial2.asc]

** CONVERTED FROM C:\Users\tparr\Documents\PVR\P5_1212\trial2.edf using edfapi 3.1 Win32 Nov 24 2009 on Tue Dec 12 10:57:39 2017
** DATE: Tue Dec 12 10:15:15 2017
** TYPE: EDF_FILE BINARY EVENT SAMPLE TAGGED
** VERSION: EYELINK II 1
** SOURCE: EYELINK CL
** EYELINK II CL v4.48 Nov 25 2009
** CAMERA: EyeLink CL Version 1.4 Sensor=BHA
** SERIAL NUMBER: CL1-AAD42
** CAMERA_CONFIG: AAD42140.SCD
**

MSG	442102 RECCFG CR 1000 2 0 R
MSG	442102 ELCLCFG MTABLER
MSG	442102 GAZE_COORDS 0.00 0.00 1599.00 1199.00
MSG	442102 THRESHOLDS R 106 237
MSG	442102 ELCL_PROC CENTROID (3)
MSG	442102 ELCL_PCR_PARAM 5 3.0
START	442103 	RIGHT	SAMPLES	EVENTS
PRESCALER	1
VPRESCALER	1
PUPIL	AREA
EVENTS	GAZE	RIGHT	RATE	1000.00	TRACKING	CR	FILTER	2
SAMPLES	GAZE	RIGHT	RATE	1000.00	TRACKING	CR	FILTER	2
MSG	442103 !MODE RECORD CR 1000 2 0 R
442103	  713.4	  608.2	 7073.0	...
INPUT	442103	127
442104	  713.4	  608.2	 7072.0	...
442105	  713.4	  608.2	 7072.0	...
442106	  713.4	  608.2	 7074.0	...
442107	  713.2	  608.2	 7076.0	...
442108	  713.1	  608.2	 7078.0	...
442109	  713.0	  608.2	 7077.0	...
SFIX R   442110
442110	  713.1	  608.2	 7077.0	...
442111	  713.2	  608.2	 7078.0	...
442112	  713.2	  608.0	 7078.0	...
442113	  712.8	  607.9	 7079.0	...
442114	  712.5	  607.8	 7078.0	...
442115	  712.6	  607.7	 7076.0	...
442116	  712.9	  607.6	 7078.0	...
442117	  713.0	  607.3	 7082.0	...
442118	  712.8	  607.1	 7085.0	...
442119	  712.7	  606.9	 7084.0	...
442120	  713.0	  606.9	 7082.0	...
442121	  713.1	  606.9	 7082.0	...
442122	  713.1	  606.8	 7083.0	...
442123	  713.1	  606.9	 7083.0	...
442124	  713.1	  607.1	 7082.0	...
442125	  713.0	  606.9	 7081.0	...
442126	  713.0	  606.6	 7085.0	...
442127	  713.1	  606.3	 7089.0	...
442128	  713.2	  606.5	 7092.0	...
442129	  713.2	  606.6	 7092.0	...
442130	  713.1	  606.2	 7094.0	...
442131	  713.1	  605.6	 7097.0	...
442132	  713.1	  605.5	 7099.0	...
442133	  713.2	  605.9	 7101.0	...
442134	  713.2	  606.2	 7102.0	...
442135	  713.1	  606.0	 7103.0	...
442136	  713.0	  605.8	 7102.0	...
442137	  713.0	  605.5	 7102.0	...
442138	  713.0	  605.4	 7102.0	...
442139	  712.9	  605.3	 7105.0	...
442140	  712.9	  605.3	 7108.0	...
442141	  712.8	  605.3	 7108.0	...
442142	  712.9	  605.4	 7106.0	...
442143	  713.0	  605.5	 7107.0	...
442144	  713.0	  605.5	 7111.0	...
442145	  712.9	  605.6	 7110.0	...
442146	  712.7	  605.6	 7107.0	...
442147	  712.6	  605.5	 7107.0	...
442148	  712.6	  605.5	 7112.0	...
442149	  712.7	  605.6	 7116.0	...
442150	  712.7	  605.6	 7116.0	...
442151	  712.6	  605.6	 7116.0	...
442152	  712.4	  605.4	 7116.0	...
442153	  712.4	  605.5	 7115.0	...
442154	  712.5	  605.6	 7113.0	...
442155	  712.7	  605.7	 7112.0	...
442156	  712.7	  605.6	 7113.0	...
442157	  712.7	  605.7	 7113.0	...
442158	  712.6	  605.6	 7113.0	...
442159	  712.4	  605.5	 7112.0	...
442160	  712.4	  605.5	 7111.0	...
442161	  712.4	  605.7	 7109.0	...
442162	  712.4	  605.9	 7108.0	...
442163	  712.3	  606.1	 7107.0	...
442164	  712.1	  606.2	 7108.0	...
442165	  711.9	  606.0	 7111.0	...
442166	  712.1	  605.8	 7114.0	...
442167	  712.3	  605.5	 7117.0	...
442168	  712.4	  605.4	 7119.0	...
442169	  712.1	  605.3	 7121.0	...
442170	  711.8	  604.8	 7121.0	...
442171	  711.6	  604.4	 7117.0	...
442172	  711.6	  604.1	 7112.0	...
442173	  711.6	  604.3	 7110.0	...
442174	  711.5	  604.5	 7113.0	...
442175	  711.4	  604.7	 7116.0	...
442176	  711.5	  604.9	 7116.0	...
442177	  711.5	  605.1	 7117.0	...
442178	  711.4	  605.1	 7117.0	...
442179	  711.0	  605.1	 7119.0	...
442180	  710.8	  605.1	 7120.0	...
442181	  710.8	  605.0	 7122.0	...
442182	  711.1	  604.9	 7121.0	...
442183	  711.5	  604.6	 7121.0	...
442184	  711.7	  604.3	 7121.0	...
442185	  711.8	  603.9	 7121.0	...
442186	  711.9	  603.8	 7121.0	...
442187	  711.9	  603.8	 7122.0	...
442188	  711.8	  603.7	 7123.0	...
442189	  711.5	  603.7	 7125.0	...
442190	  711.3	  603.8	 7125.0	...
442191	  711.3	  604.0	 7124.0	...
442192	  711.4	  604.1	 7124.0	...
442193	  711.4	  604.0	 7125.0	...
442194	  711.4	  603.9	 7126.0	...
442195	  711.4	  603.8	 7126.0	...
442196	  711.5	  603.8	 7127.0	...
442197	  711.5	  604.0	 7127.0	...
442198	  711.3	  604.2	 7128.0	...
442199	  711.1	  604.2	 7127.0	...
442200	  711.0	  604.0	 7126.0	...
442201	  711.0	  603.9	 7126.0	...
442202	  711.1	  604.1	 7126.0	...
442203	  711.1	  604.0	 7131.0	...
442204	  711.1	  603.7	 7135.0	...
442205	  711.1	  603.9	 7138.0	...
442206	  711.1	  604.4	 7135.0	...
442207	  711.2	  604.8	 7133.0	...
442208	  711.2	  604.9	 7132.0	...
442209	  711.2	  605.0	 7132.0	...
442210	  711.2	  605.0	 7132.0	...
442211	  711.2	  605.1	 7134.0	...
442212	  711.2	  605.1	 7135.0	...
442213	  711.1	  605.2	 7136.0	...
442214	  711.0	  605.3	 7135.0	...
442215	  710.9	  605.0	 7134.0	...
442216	  710.8	  604.7	 7133.0	...
442217	  710.9	  604.5	 7134.0	...
442218	  710.6	  604.6	 7136.0	...
442219	  710.3	  604.8	 7136.0	...
442220	  710.0	  604.9	 7135.0	...
442221	  709.9	  604.9	 7135.0	...
442222	  710.1	  604.9	 7135.0	...
442223	  710.3	  605.1	 7136.0	...
442224	  710.5	  605.3	 7139.0	...
442225	  710.6	  605.5	 7143.0	...
442226	  710.5	  605.6	 7147.0	...
442227	  710.4	  605.3	 7147.0	...
442228	  710.2	  604.9	 7148.0	...
442229	  710.1	  604.6	 7148.0	...
442230	  710.1	  604.6	 7147.0	...
442231	  710.4	  604.7	 7147.0	...
442232	  710.6	  604.7	 7148.0	...
442233	  710.5	  604.8	 7150.0	...
442234	  710.1	  604.7	 7151.0	...
442235	  709.7	  604.5	 7151.0	...
442236	  709.8	  604.4	 7150.0	...
442237	  709.8	  604.6	 7149.0	...
442238	  709.8	  604.6	 7149.0	...
442239	  709.6	  604.4	 7150.0	...
442240	  709.5	  604.1	 7150.0	...
442241	  709.5	  604.1	 7150.0	...
442242	  709.6	  604.1	 7152.0	...
442243	  709.8	  604.2	 7154.0	...
442244	  709.9	  604.2	 7154.0	...
442245	  710.1	  604.3	 7150.0	...
442246	  710.3	  604.4	 7146.0	...
442247	  710.1	  604.2	 7145.0	...
442248	  709.7	  603.9	 7145.0	...
442249	  709.6	  603.5	 7145.0	...
442250	  709.9	  603.4	 7146.0	...
442251	  710.2	  603.1	 7147.0	...
442252	  710.2	  603.0	 7147.0	...
442253	  710.2	  602.9	 7150.0	...
442254	  710.2	  603.0	 7152.0	...
442255	  710.1	  602.9	 7154.0	...
442256	  710.0	  602.7	 7153.0	...
442257	  709.9	  602.4	 7153.0	...
442258	  709.8	  602.4	 7153.0	...
442259	  709.9	  602.6	 7154.0	...
442260	  710.1	  602.7	 7155.0	...
442261	  710.3	  602.8	 7156.0	...
442262	  710.3	  602.8	 7157.0	...
442263	  710.2	  602.8	 7157.0	...
442264	  710.1	  602.8	 7157.0	...
442265	  710.1	  602.6	 7157.0	...
442266	  710.2	  602.4	 7156.0	...
442267	  710.2	  602.3	 7155.0	...
442268	  710.3	  602.4	 7155.0	...
442269	  710.5	  602.7	 7156.0	...
442270	  710.6	  602.9	 7159.0	...
442271	  710.5	  603.1	 7162.0	...
442272	  710.7	  603.2	 7162.0	...
442273	  711.0	  603.1	 7159.0	...
442274	  711.2	  602.9	 7157.0	...
442275	  711.2	  602.9	 7157.0	...
442276	  711.2	  602.9	 7157.0	...
442277	  711.1	  603.0	 7158.0	...
442278	  711.0	  602.9	 7159.0	...
442279	  710.9	  602.8	 7159.0	...
442280	  710.7	  602.8	 7159.0	...
442281	  710.4	  602.9	 7157.0	...
442282	  710.1	  602.9	 7156.0	...
442283	  710.2	  602.9	 7156.0	...
442284	  710.4	  602.6	 7159.0	...
442285	  710.6	  602.1	 7162.0	...
442286	  710.9	  601.5	 7163.0	...
442287	  710.8	  600.9	 7162.0	...
442288	  710.7	  600.2	 7160.0	...
442289	  710.7	  598.7	 7160.0	...
442290	  710.7	  597.0	 7159.0	...
442291	  710.9	  595.3	 7158.0	...
442292	  711.0	  593.7	 7157.0	...
442293	  711.6	  592.4	 7156.0	...
442294	  712.2	  590.8	 7152.0	...
442295	  712.8	  590.0	 7147.0	...
442296	  712.9	  588.8	 7143.0	...
442297	  712.8	  587.8	 7142.0	...
442298	  712.7	  586.8	 7141.0	...
442299	  712.8	  585.6	 7140.0	...
442300	  712.9	  584.6	 7140.0	...
442301	  713.0	  583.5	 7145.0	...
442302	  713.3	  582.9	 7149.0	...
442303	  713.9	  582.9	 7152.0	...
442304	  714.7	  583.0	 7151.0	...
442305	  715.4	  582.6	 7151.0	...
442306	  715.9	  581.9	 7148.0	...
442307	  716.1	  581.2	 7144.0	...
442308	  715.8	  580.6	 7143.0	...
442309	  715.5	  580.0	 7146.0	...
442310	  715.3	  579.4	 7149.0	...
442311	  715.2	  579.3	 7150.0	...
442312	  715.2	  579.3	 7151.0	...
442313	  715.1	  579.5	 7151.0	...
442314	  714.8	  579.9	 7151.0	...
442315	  714.4	  580.2	 7150.0	...
442316	  714.1	  580.1	 7148.0	...
442317	  714.3	  580.3	 7147.0	...
442318	  714.4	  580.6	 7149.0	...
442319	  714.4	  580.9	 7153.0	...
442320	  714.3	  580.9	 7156.0	...
442321	  714.2	  580.8	 7155.0	...
442322	  714.0	  580.7	 7154.0	...
442323	  713.8	  580.5	 7155.0	...
442324	  713.7	  580.2	 7155.0	...
442325	  713.8	  580.0	 7153.0	...
442326	  714.0	  580.4	 7152.0	...
442327	  714.0	  580.8	 7151.0	...
442328	  714.2	  580.9	 7151.0	...
442329	  714.4	  580.7	 7151.0	...
442330	  714.6	  580.5	 7149.0	...
442331	  714.3	  580.6	 7149.0	...
442332	  713.9	  580.6	 7149.0	...
442333	  713.6	  580.6	 7151.0	...
442334	  713.5	  580.5	 7154.0	...
442335	  713.4	  580.5	 7156.0	...
442336	  713.4	  580.6	 7156.0	...
442337	  713.3	  580.7	 7156.0	...
442338	  713.4	  581.2	 7155.0	...
442339	  713.4	  581.7	 7154.0	...
442340	  713.5	  581.9	 7156.0	...
442341	  713.4	  581.5	 7158.0	...
442342	  713.3	  581.1	 7160.0	...
442343	  713.2	  581.0	 7160.0	...
442344	  713.1	  581.0	 7162.0	...
442345	  713.0	  581.0	 7162.0	...
442346	  712.7	  581.0	 7162.0	...
442347	  712.5	  581.1	 7162.0	...
442348	  712.4	  581.4	 7163.0	...
442349	  712.5	  581.7	 7164.0	...
442350	  712.3	  582.1	 7164.0	...
442351	  712.1	  582.2	 7164.0	...
442352	  711.9	  582.3	 7165.0	...
442353	  712.0	  582.4	 7167.0	...
442354	  712.1	  582.4	 7168.0	...
442355	  712.2	  582.3	 7169.0	...
442356	  712.2	  582.1	 7169.0	...
442357	  712.2	  581.9	 7169.0	...
442358	  712.3	  581.9	 7169.0	...
442359	  712.4	  582.0	 7169.0	...
442360	  712.4	  582.0	 7170.0	...
442361	  712.4	  581.9	 7171.0	...
442362	  712.3	  582.2	 7170.0	...
442363	  712.2	  582.7	 7166.0	...
442364	  712.2	  583.2	 7161.0	...
442365	  712.3	  583.5	 7158.0	...
442366	  712.5	  583.8	 7157.0	...
442367	  712.6	  583.9	 7158.0	...
442368	  712.6	  583.8	 7158.0	...
442369	  712.5	  583.9	 7158.0	...
442370	  712.5	  584.1	 7158.0	...
442371	  712.5	  584.3	 7156.0	...
442372	  712.6	  584.4	 7156.0	...
442373	  712.6	  584.3	 7155.0	...
442374	  712.8	  584.2	 7155.0	...
442375	  712.9	  584.4	 7155.0	...
442376	  713.1	  584.7	 7154.0	...
442377	  713.2	  585.0	 7154.0	...
442378	  713.3	  585.2	 7153.0	...
442379	  713.3	  585.4	 7152.0	...
442380	  713.3	  585.5	 7151.0	...
442381	  713.3	  585.6	 7149.0	...
442382	  713.3	  585.7	 7147.0	...
442383	  713.1	  585.8	 7145.0	...
442384	  712.8	  585.9	 7145.0	...
442385	  712.6	  585.9	 7144.0	...
442386	  712.5	  586.4	 7144.0	...
442387	  712.6	  586.9	 7144.0	...
442388	  712.6	  587.2	 7144.0	...
442389	  712.6	  587.0	 7144.0	...
442390	  712.6	  587.0	 7143.0	...
442391	  712.6	  587.0	 7143.0	...
442392	  712.6	  587.1	 7144.0	...
442393	  712.6	  587.0	 7145.0	...
442394	  712.6	  587.1	 7144.0	...
442395	  712.6	  587.1	 7144.0	...
442396	  712.5	  587.2	 7143.0	...
442397	  712.4	  587.3	 7143.0	...
442398	  712.4	  587.3	 7143.0	...
442399	  712.6	  587.3	 7143.0	...
442400	  712.7	  587.2	 7144.0	...
442401	  712.8	  587.1	 7145.0	...
442402	  713.0	  587.1	 7146.0	...
442403	  713.0	  587.1	 7145.0	...
442404	  713.0	  587.2	 7144.0	...
442405	  712.9	  587.6	 7143.0	...
442406	  713.0	  588.0	 7142.0	...
442407	  713.2	  588.6	 7143.0	...
442408	  713.3	  588.9	 7143.0	...
442409	  713.2	  589.3	 7142.0	...
442410	  713.0	  589.3	 7141.0	...
442411	  712.9	  589.3	 7140.0	...
442412	  712.9	  589.4	 7142.0	...
442413	  712.8	  589.5	 7143.0	...
442414	  712.7	  589.6	 7144.0	...
442415	  712.6	  589.6	 7143.0	...
442416	  712.7	  589.5	 7141.0	...
442417	  713.0	  589.4	 7140.0	...
442418	  713.4	  589.4	 7141.0	...
442419	  713.7	  589.4	 7142.0	...
442420	  713.9	  589.4	 7142.0	...
442421	  713.8	  589.4	 7142.0	...
442422	  713.7	  589.5	 7142.0	...
442423	  713.7	  590.2	 7142.0	...
442424	  713.8	  590.8	 7142.0	...
442425	  713.8	  591.2	 7142.0	...
442426	  713.9	  591.2	 7141.0	...
442427	  713.9	  591.2	 7140.0	...
442428	  713.9	  591.2	 7140.0	...
442429	  714.0	  591.3	 7140.0	...
442430	  714.0	  591.7	 7137.0	...
442431	  714.1	  592.1	 7135.0	...
442432	  714.1	  592.3	 7132.0	...
442433	  714.1	  592.2	 7131.0	...
442434	  713.8	  592.0	 7130.0	...
442435	  713.6	  591.8	 7131.0	...
442436	  713.4	  591.8	 7131.0	...
442437	  713.5	  592.1	 7132.0	...
442438	  713.7	  592.3	 7133.0	...
442439	  713.9	  592.5	 7133.0	...
442440	  714.0	  592.4	 7134.0	...
442441	  713.9	  592.4	 7134.0	...
442442	  713.9	  592.7	 7134.0	...
442443	  714.0	  592.9	 7133.0	...
442444	  714.1	  593.1	 7132.0	...
442445	  714.1	  593.0	 7131.0	...
442446	  714.0	  593.0	 7132.0	...
442447	  714.1	  593.0	 7133.0	...
442448	  714.2	  592.9	 7134.0	...
442449	  714.4	  592.9	 7134.0	...
442450	  714.1	  593.0	 7133.0	...
442451	  713.9	  593.3	 7132.0	...
442452	  713.9	  593.8	 7129.0	...
442453	  714.1	  594.0	 7125.0	...
442454	  714.3	  594.1	 7121.0	...
442455	  714.3	  594.0	 7121.0	...
442456	  714.2	  594.0	 7122.0	...
442457	  714.2	  594.4	 7123.0	...
442458	  714.3	  594.8	 7124.0	...
442459	  714.5	  595.5	 7124.0	...
442460	  714.6	  595.8	 7123.0	...
442461	  714.6	  596.1	 7123.0	...
442462	  714.6	  596.0	 7120.0	...
442463	  714.6	  596.0	 7118.0	...
442464	  714.6	  596.0	 7115.0	...
442465	  714.5	  596.2	 7115.0	...
442466	  714.5	  596.6	 7115.0	...
442467	  714.6	  597.0	 7114.0	...
442468	  714.7	  597.3	 7114.0	...
442469	  714.7	  597.5	 7113.0	...
442470	  714.7	  597.7	 7113.0	...
442471	  714.6	  597.7	 7111.0	...
442472	  714.6	  597.7	 7109.0	...
442473	  714.6	  597.7	 7107.0	...
442474	  714.6	  598.0	 7106.0	...
442475	  714.6	  598.2	 7106.0	...
442476	  714.5	  598.4	 7105.0	...
442477	  714.5	  598.5	 7107.0	...
442478	  714.5	  598.6	 7109.0	...
442479	  714.9	  598.8	 7109.0	...
442480	  715.1	  599.0	 7105.0	...
442481	  715.4	  599.4	 7101.0	...
442482	  715.5	  599.7	 7098.0	...
442483	  715.6	  600.0	 7097.0	...
442484	  715.7	  600.0	 7094.0	...
442485	  715.6	  600.0	 7092.0	...
442486	  715.7	  600.1	 7092.0	...
442487	  715.7	  599.9	 7094.0	...
442488	  715.9	  599.8	 7097.0	...
442489	  716.0	  599.8	 7099.0	...
442490	  716.0	  600.0	 7102.0	...
442491	  715.9	  600.3	 7105.0	...
442492	  715.8	  600.7	 7103.0	...
442493	  715.8	  600.9	 7100.0	...
442494	  715.7	  601.2	 7096.0	...
442495	  715.5	  601.5	 7095.0	...
442496	  715.5	  601.8	 7095.0	...
442497	  715.5	  602.1	 7094.0	...
442498	  715.6	  602.2	 7094.0	...
442499	  715.6	  602.1	 7093.0	...
442500	  715.6	  602.1	 7093.0	...
442501	  715.6	  602.2	 7093.0	...
442502	  715.6	  602.3	 7094.0	...
442503	  715.7	  602.4	 7095.0	...
442504	  715.9	  602.5	 7096.0	...
442505	  716.1	  602.4	 7096.0	...
442506	  716.1	  602.1	 7097.0	...
442507	  716.1	  601.8	 7098.0	...
442508	  716.0	  601.7	 7099.0	...
442509	  715.9	  601.7	 7099.0	...
442510	  715.7	  601.7	 7098.0	...
442511	  715.6	  602.0	 7098.0	...
442512	  715.5	  602.3	 7098.0	...
442513	  715.5	  602.5	 7099.0	...
442514	  715.5	  602.5	 7095.0	...
442515	  715.8	  602.4	 7091.0	...
442516	  716.0	  602.3	 7088.0	...
442517	  716.3	  602.6	 7088.0	...
442518	  716.4	  602.9	 7087.0	...
442519	  716.5	  603.3	 7087.0	...
442520	  716.5	  603.4	 7087.0	...
442521	  716.4	  603.5	 7088.0	...
442522	  716.2	  603.5	 7088.0	...
442523	  715.9	  603.4	 7087.0	...
442524	  715.7	  603.4	 7086.0	...
442525	  715.6	  603.4	 7084.0	...
442526	  715.5	  603.5	 7084.0	...
442527	  715.4	  603.5	 7084.0	...
442528	  715.4	  603.6	 7083.0	...
442529	  715.5	  603.7	 7083.0	...
442530	  715.8	  604.3	 7082.0	...
442531	  716.2	  604.8	 7080.0	...
442532	  716.5	  605.1	 7077.0	...
442533	  716.7	  604.8	 7074.0	...
442534	  716.8	  604.6	 7073.0	...
442535	  716.8	  604.8	 7072.0	...
442536	  716.7	  605.0	 7070.0	...
442537	  716.7	  605.0	 7068.0	...
442538	  716.7	  605.0	 7067.0	...
442539	  717.0	  605.0	 7066.0	...
442540	  717.2	  605.2	 7065.0	...
442541	  717.3	  605.3	 7064.0	...
442542	  717.3	  605.2	 7064.0	...
442543	  717.2	  605.1	 7064.0	...
442544	  717.2	  605.3	 7062.0	...
442545	  717.2	  605.9	 7061.0	...
442546	  717.2	  606.5	 7060.0	...
442547	  717.2	  606.8	 7060.0	...
442548	  717.2	  606.8	 7061.0	...
442549	  717.2	  606.7	 7063.0	...
442550	  717.1	  606.7	 7063.0	...
442551	  716.9	  606.7	 7063.0	...
442552	  716.8	  607.1	 7062.0	...
442553	  716.8	  607.5	 7062.0	...
442554	  716.9	  607.5	 7061.0	...
442555	  716.9	  607.2	 7058.0	...
442556	  716.9	  607.4	 7055.0	...
442557	  716.9	  607.8	 7053.0	...
442558	  717.0	  608.1	 7052.0	...
442559	  717.3	  608.8	 7049.0	...
442560	  717.6	  609.5	 7047.0	...
442561	  717.9	  610.3	 7044.0	...
442562	  718.2	  610.3	 7044.0	...
442563	  718.3	  610.3	 7044.0	...
442564	  718.4	  610.5	 7044.0	...
442565	  718.4	  610.7	 7043.0	...
442566	  718.4	  611.0	 7038.0	...
442567	  718.3	  611.2	 7033.0	...
442568	  718.1	  611.4	 7030.0	...
442569	  717.9	  611.8	 7031.0	...
442570	  717.9	  612.2	 7030.0	...
442571	  717.3	  612.6	 7029.0	...
EFIX R   442110	442571	462	  713.3	  597.5	   7124
SSACC R  442572
442572	  715.8	  613.1	 7028.0	...
442573	  714.2	  614.0	 7028.0	...
442574	  712.3	  615.5	 7027.0	...
442575	  710.4	  616.6	 7026.0	...
442576	  707.9	  618.1	 7026.0	...
442577	  705.7	  619.4	 7025.0	...
442578	  704.1	  621.2	 7026.0	...
442579	  702.7	  622.2	 7028.0	...
ESACC R  442572	442579	8	  715.8	  613.1	  702.7	  622.2	   0.34	     44
SFIX R   442580
442580	  701.8	  622.8	 7029.0	...
442581	  701.1	  623.2	 7031.0	...
442582	  700.7	  624.1	 7032.0	...
442583	  700.6	  625.4	 7033.0	...
442584	  700.6	  626.2	 7033.0	...
442585	  700.9	  626.6	 7034.0	...
442586	  701.1	  626.5	 7035.0	...
442587	  701.3	  626.7	 7036.0	...
442588	  701.5	  627.0	 7035.0	...
442589	  701.7	  627.3	 7033.0	...
442590	  702.0	  627.4	 7032.0	...
442591	  702.4	  627.4	 7031.0	...
442592	  702.9	  627.0	 7031.0	...
442593	  703.4	  626.5	 7030.0	...
442594	  703.7	  626.0	 7027.0	...
442595	  704.3	  625.9	 7025.0	...
442596	  705.0	  625.9	 7022.0	...
442597	  705.8	  625.9	 7025.0	...
442598	  706.6	  626.0	 7029.0	...
442599	  707.2	  626.5	 7030.0	...
442600	  708.0	  627.2	 7027.0	...
442601	  708.5	  628.0	 7025.0	...
442602	  708.9	  628.2	 7026.0	...
442603	  709.1	  628.0	 7026.0	...
442604	  709.3	  627.8	 7026.0	...
442605	  709.4	  627.7	 7025.0	...
442606	  709.5	  627.8	 7024.0	...
442607	  709.5	  627.5	 7027.0	...
442608	  709.4	  627.1	 7030.0	...
442609	  709.1	  626.4	 7034.0	...
442610	  708.8	  626.0	 7035.0	...
442611	  708.7	  625.7	 7036.0	...
442612	  708.5	  625.7	 7037.0	...
442613	  708.4	  625.7	 7037.0	...
442614	  708.2	  625.7	 7037.0	...
442615	  708.2	  625.7	 7036.0	...
442616	  708.2	  625.8	 7030.0	...
442617	  708.1	  625.9	 7026.0	...
442618	  707.9	  625.8	 7022.0	...
442619	  707.8	  625.8	 7024.0	...
442620	  707.8	  625.7	 7026.0	...
442621	  707.9	  625.7	 7028.0	...
442622	  708.0	  626.1	 7029.0	...
442623	  708.2	  626.4	 7026.0	...
442624	  708.3	  626.6	 7023.0	...
442625	  708.2	  626.3	 7024.0	...
442626	  708.1	  625.6	 7028.0	...
442627	  708.1	  625.2	 7032.0	...
442628	  708.0	  624.8	 7033.0	...
442629	  708.0	  624.7	 7035.0	...
442630	  708.0	  624.5	 7036.0	...
442631	  708.1	  624.8	 7036.0	...
442632	  708.3	  625.2	 7035.0	...
442633	  708.4	  625.2	 7033.0	...
442634	  708.3	  624.9	 7033.0	...
442635	  708.2	  624.6	 7033.0	...
442636	  708.1	  624.7	 7035.0	...
442637	  708.1	  624.3	 7036.0	...
442638	  708.1	  624.0	 7038.0	...
442639	  708.4	  623.8	 7039.0	...
442640	  708.6	  623.9	 7037.0	...
442641	  708.9	  624.2	 7034.0	...
442642	  709.0	  624.4	 7028.0	...
442643	  708.9	  624.5	 7025.0	...
442644	  708.9	  624.7	 7022.0	...
442645	  708.8	  625.0	 7023.0	...
442646	  708.7	  624.8	 7025.0	...
442647	  708.9	  624.4	 7025.0	...
442648	  709.1	  624.3	 7025.0	...
442649	  709.3	  624.5	 7025.0	...
442650	  709.4	  624.8	 7025.0	...
442651	  709.4	  625.0	 7025.0	...
442652	  709.4	  625.2	 7023.0	...
442653	  709.6	  625.6	 7021.0	...
442654	  709.8	  625.6	 7016.0	...
442655	  709.8	  625.6	 7014.0	...
442656	  709.6	  625.5	 7015.0	...
442657	  709.4	  625.6	 7018.0	...
442658	  709.4	  625.8	 7017.0	...
442659	  709.4	  626.0	 7015.0	...
442660	  709.6	  625.9	 7012.0	...
442661	  709.8	  625.7	 7014.0	...
442662	  709.5	  625.7	 7017.0	...
442663	  709.1	  625.8	 7017.0	...
442664	  708.9	  626.1	 7014.0	...
442665	  709.2	  626.2	 7010.0	...
442666	  709.4	  626.3	 7007.0	...
442667	  709.6	  626.7	 7007.0	...
442668	  709.4	  627.2	 7008.0	...
442669	  709.3	  627.8	 7009.0	...
442670	  709.3	  627.8	 7010.0	...
442671	  709.3	  627.7	 7010.0	...
442672	  709.3	  627.4	 7010.0	...
442673	  709.5	  627.2	 7010.0	...
442674	  709.8	  627.0	 7009.0	...
442675	  710.0	  626.9	 7007.0	...
442676	  709.8	  627.0	 7004.0	...
442677	  709.5	  627.6	 7003.0	...
442678	  709.3	  628.3	 7003.0	...
442679	  709.4	  628.7	 7001.0	...
442680	  709.3	  628.3	 6999.0	...
442681	  709.2	  627.9	 6997.0	...
442682	  709.3	  627.7	 6998.0	...
442683	  709.5	  628.2	 6999.0	...
442684	  709.7	  628.8	 7000.0	...
442685	  709.8	  629.0	 7001.0	...
442686	  709.9	  629.0	 7002.0	...
442687	  710.1	  628.8	 7003.0	...
442688	  710.2	  628.6	 7003.0	...
442689	  710.3	  628.3	 7004.0	...
442690	  710.2	  628.1	 7005.0	...
442691	  710.0	  628.0	 7005.0	...
442692	  709.8	  628.0	 7005.0	...
442693	  709.8	  628.0	 7006.0	...
442694	  709.9	  628.1	 7005.0	...
442695	  709.9	  628.2	 7004.0	...
442696	  710.1	  628.2	 7002.0	...
442697	  710.3	  628.1	 7002.0	...
442698	  710.5	  627.9	 7002.0	...
442699	  710.4	  627.9	 7004.0	...
442700	  710.3	  627.8	 7005.0	...
442701	  710.3	  627.8	 7006.0	...
442702	  710.5	  627.8	 7006.0	...
442703	  710.7	  627.8	 7006.0	...
442704	  710.8	  627.8	 7007.0	...
442705	  710.9	  627.7	 7007.0	...
442706	  710.9	  627.7	 7006.0	...
442707	  710.7	  627.7	 7004.0	...
442708	  710.6	  627.3	 7003.0	...
442709	  711.0	  626.8	 7002.0	...
442710	  711.5	  626.4	 7000.0	...
442711	  711.8	  626.4	 6999.0	...
442712	  711.4	  626.4	 7001.0	...
442713	  711.1	  626.5	 7005.0	...
442714	  711.2	  626.5	 7009.0	...
442715	  711.2	  626.6	 7010.0	...
442716	  711.3	  626.6	 7010.0	...
442717	  711.4	  626.6	 7008.0	...
442718	  711.5	  627.0	 7006.0	...
442719	  711.5	  627.4	 7003.0	...
442720	  711.5	  627.8	 7001.0	...
442721	  711.7	  627.9	 7000.0	...
442722	  712.0	  628.0	 7000.0	...
442723	  712.4	  627.9	 7001.0	...
442724	  712.4	  627.8	 7002.0	...
442725	  712.4	  627.8	 7003.0	...
442726	  712.2	  627.8	 7002.0	...
442727	  711.9	  627.4	 7002.0	...
442728	  711.7	  627.1	 7001.0	...
442729	  711.5	  627.2	 7002.0	...
442730	  711.6	  627.8	 7003.0	...
442731	  712.0	  628.1	 7003.0	...
442732	  712.5	  628.0	 7004.0	...
442733	  712.5	  628.0	 7004.0	...
442734	  712.3	  628.1	 7001.0	...
442735	  712.2	  628.1	 6999.0	...
442736	  712.3	  628.1	 6998.0	...
442737	  712.3	  627.9	 6998.0	...
442738	  712.1	  627.7	 7000.0	...
442739	  712.2	  627.5	 7001.0	...
442740	  712.5	  627.6	 6999.0	...
442741	  712.6	  627.9	 6997.0	...
442742	  712.6	  628.2	 6996.0	...
442743	  712.5	  628.2	 6997.0	...
442744	  712.5	  628.1	 6998.0	...
442745	  712.4	  627.9	 6998.0	...
442746	  712.4	  628.1	 6998.0	...
442747	  712.4	  628.3	 6997.0	...
442748	  712.4	  628.5	 6997.0	...
442749	  712.4	  628.5	 6999.0	...
442750	  712.4	  628.5	 7001.0	...
442751	  712.2	  628.3	 7003.0	...
442752	  712.1	  628.1	 7003.0	...
442753	  712.0	  628.0	 7003.0	...
442754	  712.0	  628.2	 7002.0	...
442755	  712.0	  627.9	 7001.0	...
442756	  711.9	  627.5	 7004.0	...
442757	  711.7	  627.1	 7009.0	...
442758	  711.7	  627.0	 7013.0	...
442759	  711.8	  627.0	 7011.0	...
442760	  712.0	  627.0	 7009.0	...
442761	  712.0	  627.2	 7007.0	...
442762	  712.0	  627.4	 7008.0	...
442763	  712.0	  627.4	 7008.0	...
442764	  711.9	  627.4	 7006.0	...
442765	  711.9	  627.8	 7004.0	...
442766	  712.3	  628.1	 7002.0	...
442767	  712.9	  628.4	 7001.0	...
442768	  713.2	  628.3	 7002.0	...
442769	  712.9	  627.8	 7003.0	...
442770	  712.6	  627.4	 7003.0	...
442771	  712.5	  627.1	 7002.0	...
442772	  712.3	  627.2	 7002.0	...
442773	  712.0	  627.2	 7003.0	...
442774	  711.7	  627.1	 7004.0	...
442775	  711.6	  627.3	 7005.0	...
442776	  711.6	  627.6	 7004.0	...
442777	  711.7	  627.9	 7005.0	...
442778	  711.8	  628.0	 7005.0	...
442779	  711.9	  628.1	 7005.0	...
442780	  711.9	  628.2	 7004.0	...
442781	  711.9	  628.6	 7004.0	...
442782	  711.9	  628.9	 7005.0	...
442783	  712.1	  628.7	 7008.0	...
442784	  712.1	  628.0	 7011.0	...
442785	  712.2	  627.4	 7015.0	...
442786	  712.2	  627.4	 7015.0	...
442787	  712.1	  627.4	 7014.0	...
442788	  712.1	  627.3	 7014.0	...
442789	  712.0	  627.3	 7013.0	...
442790	  711.9	  627.3	 7013.0	...
442791	  711.9	  627.4	 7012.0	...
442792	  711.8	  627.5	 7011.0	...
442793	  711.7	  627.5	 7009.0	...
442794	  711.6	  627.5	 7008.0	...
442795	  711.8	  627.4	 7006.0	...
442796	  712.1	  627.4	 7005.0	...
442797	  712.3	  627.5	 7007.0	...
442798	  712.3	  627.7	 7010.0	...
442799	  712.2	  627.8	 7012.0	...
442800	  712.2	  627.9	 7011.0	...
442801	  712.1	  627.9	 7010.0	...
442802	  711.9	  627.6	 7010.0	...
442803	  711.8	  627.3	 7010.0	...
442804	  712.0	  626.9	 7010.0	...
442805	  712.2	  626.9	 7011.0	...
442806	  712.4	  627.0	 7012.0	...
442807	  712.4	  627.1	 7013.0	...
442808	  712.4	  627.2	 7014.0	...
442809	  712.5	  627.2	 7016.0	...
442810	  712.6	  627.1	 7015.0	...
442811	  712.8	  626.9	 7015.0	...
442812	  712.6	  626.7	 7014.0	...
442813	  712.3	  626.6	 7015.0	...
442814	  712.2	  626.6	 7014.0	...
442815	  712.2	  626.4	 7013.0	...
442816	  712.2	  626.1	 7013.0	...
442817	  712.1	  625.6	 7015.0	...
442818	  712.3	  625.2	 7017.0	...
442819	  712.5	  625.1	 7018.0	...
442820	  712.7	  625.1	 7019.0	...
442821	  712.8	  625.1	 7017.0	...
442822	  712.8	  624.9	 7014.0	...
442823	  712.8	  624.9	 7010.0	...
442824	  712.9	  625.1	 7009.0	...
442825	  713.1	  625.2	 7008.0	...
442826	  713.3	  625.3	 7007.0	...
442827	  713.3	  625.3	 7005.0	...
442828	  713.2	  625.2	 7004.0	...
442829	  713.3	  625.1	 7003.0	...
442830	  713.5	  625.0	 7004.0	...
442831	  713.6	  625.1	 7005.0	...
442832	  713.5	  625.1	 7007.0	...
442833	  713.5	  625.2	 7006.0	...
442834	  713.5	  625.3	 7007.0	...
442835	  713.5	  625.1	 7009.0	...
442836	  713.5	  624.8	 7009.0	...
442837	  713.5	  624.4	 7008.0	...
442838	  713.4	  624.4	 7007.0	...
442839	  713.3	  624.5	 7009.0	...
442840	  713.3	  624.4	 7012.0	...
442841	  713.4	  624.4	 7013.0	...
442842	  713.6	  624.2	 7012.0	...
442843	  713.8	  624.2	 7010.0	...
442844	  713.8	  624.1	 7010.0	...
442845	  713.8	  624.1	 7009.0	...
442846	  713.7	  624.0	 7009.0	...
442847	  713.7	  623.9	 7008.0	...
442848	  713.6	  623.9	 7006.0	...
442849	  713.6	  623.9	 7005.0	...
442850	  713.7	  623.9	 7005.0	...
442851	  713.7	  623.8	 7004.0	...
442852	  713.8	  623.7	 7005.0	...
442853	  713.8	  623.7	 7006.0	...
442854	  713.9	  623.6	 7010.0	...
442855	  713.9	  623.9	 7013.0	...
442856	  713.9	  624.2	 7015.0	...
442857	  714.0	  624.5	 7014.0	...
442858	  714.0	  624.5	 7013.0	...
442859	  714.0	  624.5	 7010.0	...
442860	  714.0	  624.7	 7008.0	...
442861	  714.1	  624.9	 7007.0	...
442862	  714.2	  625.1	 7008.0	...
442863	  714.3	  625.0	 7009.0	...
442864	  714.5	  624.9	 7007.0	...
442865	  714.7	  624.7	 7005.0	...
442866	  714.9	  624.7	 7007.0	...
442867	  715.1	  624.7	 7011.0	...
442868	  715.2	  624.7	 7014.0	...
442869	  715.2	  624.6	 7014.0	...
442870	  715.2	  624.5	 7015.0	...
442871	  714.9	  624.5	 7015.0	...
442872	  714.6	  624.5	 7016.0	...
442873	  714.2	  624.5	 7015.0	...
442874	  714.1	  624.6	 7013.0	...
442875	  714.1	  624.6	 7011.0	...
442876	  714.1	  624.5	 7010.0	...
442877	  714.1	  624.3	 7011.0	...
442878	  714.0	  624.0	 7012.0	...
442879	  714.0	  623.7	 7013.0	...
442880	  714.2	  623.4	 7013.0	...
442881	  714.5	  623.2	 7014.0	...
442882	  714.8	  623.0	 7016.0	...
442883	  714.7	  622.9	 7018.0	...
442884	  714.6	  622.9	 7019.0	...
442885	  714.4	  622.8	 7019.0	...
442886	  714.3	  622.7	 7020.0	...
442887	  714.1	  622.5	 7019.0	...
442888	  713.9	  622.1	 7019.0	...
442889	  713.7	  621.7	 7018.0	...
442890	  713.4	  621.5	 7019.0	...
442891	  713.3	  621.6	 7019.0	...
442892	  713.5	  621.6	 7021.0	...
442893	  713.6	  621.7	 7022.0	...
442894	  713.9	  621.7	 7024.0	...
442895	  714.0	  621.7	 7025.0	...
442896	  714.2	  621.7	 7025.0	...
442897	  714.3	  621.7	 7025.0	...
442898	  714.3	  621.7	 7025.0	...
442899	  714.3	  621.8	 7023.0	...
442900	  714.1	  621.9	 7020.0	...
442901	  713.9	  622.1	 7022.0	...
442902	  713.7	  622.2	 7027.0	...
442903	  713.8	  621.7	 7033.0	...
442904	  713.7	  621.0	 7034.0	...
442905	  713.8	  620.3	 7034.0	...
442906	  713.8	  620.2	 7032.0	...
442907	  714.0	  620.1	 7030.0	...
442908	  713.9	  620.1	 7029.0	...
442909	  713.8	  620.3	 7027.0	...
442910	  713.9	  620.5	 7025.0	...
442911	  714.1	  620.6	 7023.0	...
442912	  714.1	  620.6	 7020.0	...
442913	  714.0	  620.6	 7022.0	...
442914	  713.9	  620.7	 7025.0	...
442915	  713.9	  620.9	 7029.0	...
442916	  714.0	  620.9	 7029.0	...
442917	  714.1	  621.0	 7029.0	...
442918	  714.2	  621.1	 7029.0	...
442919	  714.2	  621.1	 7029.0	...
442920	  714.1	  620.9	 7029.0	...
442921	  714.0	  620.7	 7029.0	...
442922	  713.7	  620.8	 7029.0	...
442923	  713.5	  620.9	 7030.0	...
442924	  713.3	  621.0	 7029.0	...
442925	  713.4	  621.0	 7030.0	...
442926	  713.5	  621.0	 7032.0	...
442927	  713.7	  620.9	 7034.0	...
442928	  713.8	  620.7	 7035.0	...
442929	  713.7	  620.3	 7037.0	...
442930	  713.7	  620.1	 7040.0	...
442931	  713.6	  619.9	 7043.0	...
442932	  713.5	  619.9	 7042.0	...
442933	  713.8	  619.9	 7040.0	...
442934	  714.1	  619.8	 7039.0	...
442935	  714.4	  619.6	 7039.0	...
442936	  714.4	  619.9	 7038.0	...
442937	  714.5	  620.3	 7036.0	...
442938	  714.5	  620.8	 7037.0	...
442939	  714.5	  621.2	 7039.0	...
442940	  714.5	  621.5	 7037.0	...
442941	  714.6	  621.7	 7033.0	...
442942	  714.6	  621.8	 7028.0	...
442943	  714.7	  621.9	 7029.0	...
442944	  714.7	  621.9	 7030.0	...
442945	  714.6	  621.8	 7031.0	...
442946	  714.6	  621.8	 7031.0	...
442947	  714.6	  621.8	 7032.0	...
442948	  714.7	  621.7	 7032.0	...
442949	  714.8	  621.6	 7032.0	...
442950	  714.8	  621.3	 7032.0	...
442951	  714.9	  621.2	 7032.0	...
442952	  714.9	  621.1	 7033.0	...
442953	  715.0	  621.3	 7034.0	...
442954	  715.1	  621.5	 7034.0	...
442955	  715.1	  621.4	 7034.0	...
442956	  715.1	  621.0	 7034.0	...
442957	  715.0	  620.7	 7034.0	...
442958	  715.0	  620.6	 7033.0	...
442959	  715.0	  620.4	 7032.0	...
442960	  714.9	  620.2	 7031.0	...
442961	  714.8	  620.0	 7031.0	...
442962	  714.7	  620.1	 7034.0	...
442963	  714.6	  620.1	 7037.0	...
442964	  714.5	  620.2	 7037.0	...
442965	  714.6	  620.1	 7035.0	...
442966	  714.6	  619.9	 7033.0	...
442967	  714.6	  619.7	 7033.0	...
442968	  714.9	  619.7	 7036.0	...
442969	  715.2	  619.9	 7039.0	...
442970	  715.5	  620.2	 7042.0	...
442971	  715.5	  620.3	 7039.0	...
442972	  715.3	  620.4	 7037.0	...
442973	  715.2	  620.5	 7034.0	...
442974	  715.0	  620.5	 7033.0	...
442975	  715.0	  620.7	 7032.0	...
442976	  715.0	  620.9	 7030.0	...
442977	  715.1	  620.6	 7030.0	...
442978	  715.2	  620.2	 7033.0	...
442979	  715.4	  619.7	 7036.0	...
442980	  715.3	  619.7	 7038.0	...
442981	  715.3	  619.7	 7040.0	...
442982	  715.4	  619.7	 7044.0	...
442983	  715.5	  619.6	 7046.0	...
442984	  715.5	  619.4	 7048.0	...
442985	  715.5	  619.1	 7047.0	...
442986	  715.5	  618.9	 7045.0	...
442987	  715.5	  619.4	 7044.0	...
442988	  715.6	  619.9	 7045.0	...
442989	  715.7	  620.3	 7045.0	...
442990	  715.9	  620.1	 7045.0	...
442991	  716.1	  620.1	 7046.0	...
442992	  716.4	  620.2	 7047.0	...
442993	  716.4	  620.0	 7047.0	...
442994	  716.4	  619.7	 7046.0	...
442995	  716.3	  619.4	 7045.0	...
442996	  716.3	  619.2	 7045.0	...
442997	  716.3	  619.2	 7047.0	...
442998	  716.1	  619.3	 7049.0	...
442999	  715.9	  619.5	 7049.0	...
443000	  715.8	  619.5	 7047.0	...
443001	  716.0	  619.4	 7045.0	...
443002	  716.2	  619.2	 7045.0	...
443003	  716.2	  619.4	 7048.0	...
443004	  716.1	  619.7	 7050.0	...
443005	  716.0	  619.8	 7048.0	...
443006	  716.1	  619.5	 7044.0	...
443007	  716.2	  619.1	 7043.0	...
443008	  716.4	  618.9	 7042.0	...
443009	  716.3	  618.8	 7042.0	...
443010	  716.2	  618.7	 7043.0	...
443011	  716.3	  619.0	 7044.0	...
443012	  716.4	  619.3	 7044.0	...
443013	  716.5	  619.5	 7046.0	...
443014	  716.6	  619.2	 7048.0	...
443015	  716.6	  619.0	 7050.0	...
443016	  716.6	  618.6	 7051.0	...
443017	  716.4	  618.2	 7052.0	...
443018	  716.2	  617.8	 7052.0	...
443019	  716.0	  618.2	 7052.0	...
443020	  716.1	  618.6	 7053.0	...
443021	  716.2	  618.7	 7053.0	...
443022	  716.3	  618.5	 7053.0	...
443023	  716.3	  618.2	 7054.0	...
443024	  716.3	  618.3	 7057.0	...
443025	  716.4	  618.2	 7060.0	...
443026	  716.5	  618.3	 7061.0	...
443027	  716.5	  618.3	 7060.0	...
443028	  716.4	  618.4	 7058.0	...
443029	  716.3	  618.4	 7055.0	...
443030	  716.2	  618.4	 7055.0	...
443031	  716.1	  618.4	 7055.0	...
443032	  716.1	  618.5	 7055.0	...
443033	  716.2	  618.4	 7057.0	...
443034	  716.4	  618.3	 7059.0	...
443035	  716.5	  618.2	 7058.0	...
443036	  716.7	  618.1	 7055.0	...
443037	  716.8	  618.2	 7056.0	...
443038	  716.9	  618.4	 7059.0	...
443039	  717.0	  618.5	 7063.0	...
443040	  716.9	  618.6	 7063.0	...
443041	  716.9	  618.5	 7063.0	...
443042	  716.9	  618.3	 7063.0	...
443043	  716.9	  618.0	 7063.0	...
443044	  716.9	  617.7	 7064.0	...
443045	  717.0	  617.6	 7062.0	...
443046	  717.1	  617.6	 7058.0	...
443047	  717.2	  617.5	 7055.0	...
443048	  717.3	  617.4	 7057.0	...
443049	  717.3	  617.3	 7061.0	...
443050	  717.4	  617.2	 7065.0	...
443051	  717.5	  617.1	 7067.0	...
443052	  717.5	  617.1	 7068.0	...
443053	  717.5	  617.1	 7066.0	...
443054	  717.3	  617.1	 7062.0	...
443055	  717.2	  617.0	 7059.0	...
443056	  717.0	  617.1	 7062.0	...
443057	  716.8	  617.2	 7066.0	...
443058	  716.6	  617.4	 7071.0	...
443059	  716.4	  617.4	 7071.0	...
443060	  716.5	  617.4	 7070.0	...
443061	  716.5	  617.4	 7068.0	...
443062	  716.6	  617.4	 7066.0	...
443063	  716.6	  617.6	 7067.0	...
443064	  716.6	  617.8	 7066.0	...
443065	  716.9	  617.6	 7065.0	...
443066	  717.1	  617.2	 7065.0	...
443067	  717.4	  616.8	 7066.0	...
443068	  717.4	  616.9	 7066.0	...
443069	  717.5	  616.9	 7065.0	...
443070	  717.2	  617.1	 7065.0	...
443071	  716.9	  617.1	 7067.0	...
443072	  716.7	  617.3	 7068.0	...
443073	  716.7	  617.5	 7068.0	...
443074	  716.7	  617.2	 7072.0	...
443075	  716.8	  616.8	 7077.0	...
443076	  717.0	  616.4	 7084.0	...
443077	  717.2	  616.4	 7086.0	...
443078	  717.2	  616.3	 7087.0	...
443079	  717.2	  616.2	 7087.0	...
443080	  717.2	  616.0	 7088.0	...
443081	  717.3	  615.7	 7088.0	...
443082	  717.6	  615.1	 7087.0	...
443083	  717.8	  614.7	 7085.0	...
443084	  717.8	  614.6	 7082.0	...
443085	  717.7	  614.8	 7079.0	...
443086	  717.5	  615.1	 7077.0	...
443087	  717.5	  615.1	 7076.0	...
443088	  717.5	  615.0	 7079.0	...
443089	  717.5	  615.2	 7082.0	...
443090	  717.5	  615.5	 7085.0	...
443091	  717.4	  615.5	 7084.0	...
443092	  717.4	  615.3	 7084.0	...
443093	  717.4	  615.2	 7089.0	...
443094	  717.5	  615.2	 7093.0	...
443095	  717.6	  615.4	 7096.0	...
443096	  717.7	  615.6	 7095.0	...
443097	  717.7	  615.8	 7093.0	...
443098	  717.8	  615.9	 7093.0	...
443099	  717.9	  615.9	 7093.0	...
443100	  718.1	  615.9	 7094.0	...
443101	  718.2	  615.5	 7095.0	...
443102	  718.3	  615.1	 7096.0	...
443103	  718.2	  614.8	 7097.0	...
443104	  718.2	  614.7	 7097.0	...
443105	  718.2	  614.7	 7097.0	...
443106	  717.9	  614.6	 7094.0	...
443107	  717.6	  614.6	 7091.0	...
443108	  717.1	  614.5	 7088.0	...
443109	  716.9	  614.3	 7088.0	...
443110	  717.1	  614.2	 7086.0	...
443111	  717.4	  614.0	 7085.0	...
443112	  717.9	  613.8	 7087.0	...
443113	  718.0	  613.7	 7089.0	...
443114	  718.1	  613.6	 7092.0	...
443115	  718.0	  613.6	 7092.0	...
443116	  717.9	  613.6	 7092.0	...
443117	  718.1	  613.6	 7093.0	...
443118	  718.3	  613.6	 7094.0	...
443119	  718.4	  613.6	 7094.0	...
443120	  718.1	  613.9	 7092.0	...
443121	  717.9	  614.3	 7089.0	...
443122	  718.0	  614.5	 7085.0	...
443123	  718.0	  613.9	 7084.0	...
MSG	443124 0000 _ Experiment Start
443124	  718.0	  613.2	 7088.0	...
443125	  717.8	  613.0	 7092.0	...
443126	  717.9	  613.5	 7095.0	...
443127	  718.1	  613.9	 7094.0	...
443128	  718.3	  613.9	 7093.0	...
443129	  718.3	  613.9	 7093.0	...
443130	  718.5	  613.6	 7094.0	...
443131	  718.7	  613.3	 7095.0	...
443132	  718.9	  613.2	 7095.0	...
443133	  718.9	  613.5	 7093.0	...
443134	  718.8	  613.9	 7093.0	...
443135	  718.8	  614.3	 7092.0	...
443136	  718.9	  614.4	 7093.0	...
443137	  718.9	  614.6	 7094.0	...
443138	  719.0	  614.7	 7095.0	...
443139	  719.1	  614.9	 7092.0	...
443140	  719.1	  615.0	 7090.0	...
443141	  719.0	  615.0	 7087.0	...
443142	  718.9	  614.9	 7087.0	...
443143	  718.8	  614.9	 7089.0	...
443144	  718.9	  614.8	 7092.0	...
443145	  719.0	  614.7	 7095.0	...
443146	  719.1	  614.6	 7097.0	...
443147	  719.1	  614.6	 7098.0	...
443148	  719.1	  614.5	 7098.0	...
443149	  719.2	  614.6	 7098.0	...
443150	  719.2	  614.9	 7097.0	...
443151	  719.3	  615.1	 7097.0	...
443152	  719.3	  615.3	 7097.0	...
443153	  719.3	  615.3	 7097.0	...
443154	  719.3	  615.3	 7097.0	...
443155	  719.5	  615.3	 7096.0	...
443156	  719.6	  615.3	 7094.0	...
443157	  719.4	  615.4	 7093.0	...
443158	  719.0	  615.5	 7093.0	...
443159	  718.9	  615.5	 7094.0	...
443160	  719.2	  615.5	 7094.0	...
443161	  719.5	  615.4	 7093.0	...
443162	  719.5	  615.4	 7093.0	...
443163	  719.5	  615.3	 7095.0	...
443164	  719.5	  615.1	 7098.0	...
443165	  719.5	  615.0	 7100.0	...
443166	  719.6	  615.0	 7101.0	...
443167	  719.8	  615.2	 7101.0	...
443168	  719.9	  615.4	 7102.0	...
443169	  719.9	  615.6	 7102.0	...
443170	  719.9	  615.6	 7103.0	...
443171	  719.9	  615.9	 7105.0	...
443172	  719.9	  616.1	 7108.0	...
443173	  720.1	  615.7	 7109.0	...
443174	  720.5	  615.3	 7109.0	...
443175	  720.8	  614.6	 7112.0	...
443176	  720.8	  614.4	 7116.0	...
443177	  720.9	  614.4	 7119.0	...
443178	  720.7	  614.5	 7118.0	...
443179	  720.4	  614.4	 7116.0	...
443180	  720.1	  614.2	 7115.0	...
443181	  720.0	  614.0	 7114.0	...
443182	  720.0	  614.1	 7113.0	...
443183	  720.0	  614.0	 7112.0	...
443184	  720.2	  614.0	 7113.0	...
443185	  720.4	  613.9	 7114.0	...
443186	  720.6	  613.9	 7113.0	...
443187	  720.7	  613.8	 7110.0	...
443188	  720.8	  613.6	 7108.0	...
443189	  720.8	  613.5	 7107.0	...
443190	  720.8	  613.3	 7108.0	...
443191	  720.8	  613.3	 7110.0	...
443192	  720.7	  613.3	 7112.0	...
443193	  720.6	  613.2	 7112.0	...
443194	  720.4	  613.1	 7112.0	...
443195	  720.3	  613.1	 7112.0	...
443196	  720.1	  613.0	 7112.0	...
443197	  720.1	  613.0	 7111.0	...
443198	  720.0	  613.1	 7111.0	...
443199	  720.3	  613.0	 7112.0	...
443200	  720.5	  612.9	 7113.0	...
443201	  720.7	  612.5	 7113.0	...
443202	  720.4	  612.2	 7113.0	...
443203	  720.1	  611.9	 7113.0	...
443204	  720.0	  611.9	 7113.0	...
443205	  720.2	  612.0	 7115.0	...
443206	  720.5	  612.2	 7117.0	...
443207	  720.6	  612.4	 7117.0	...
443208	  720.4	  612.2	 7117.0	...
443209	  720.3	  611.9	 7117.0	...
443210	  720.4	  611.7	 7117.0	...
443211	  720.6	  611.8	 7118.0	...
443212	  720.5	  611.9	 7119.0	...
443213	  720.3	  611.9	 7119.0	...
443214	  720.0	  611.8	 7123.0	...
443215	  720.1	  611.7	 7126.0	...
443216	  720.1	  611.6	 7129.0	...
443217	  720.0	  611.4	 7130.0	...
443218	  720.0	  611.0	 7134.0	...
443219	  720.0	  610.5	 7138.0	...
443220	  719.9	  610.0	 7139.0	...
443221	  719.8	  609.8	 7137.0	...
443222	  719.7	  609.6	 7137.0	...
443223	  719.8	  609.6	 7140.0	...
443224	  719.9	  609.6	 7142.0	...
443225	  719.9	  609.6	 7143.0	...
443226	  720.0	  609.3	 7143.0	...
443227	  720.2	  608.9	 7144.0	...
443228	  720.3	  608.5	 7144.0	...
443229	  720.3	  608.4	 7146.0	...
443230	  720.2	  608.6	 7147.0	...
443231	  720.1	  608.9	 7148.0	...
443232	  720.0	  609.0	 7147.0	...
443233	  719.9	  608.8	 7146.0	...
443234	  720.0	  608.1	 7148.0	...
443235	  720.2	  607.5	 7150.0	...
443236	  720.4	  607.2	 7152.0	...
443237	  720.4	  607.4	 7152.0	...
443238	  720.5	  607.7	 7155.0	...
443239	  720.6	  607.9	 7158.0	...
443240	  720.7	  607.9	 7162.0	...
443241	  720.8	  607.8	 7161.0	...
443242	  720.9	  607.7	 7159.0	...
443243	  720.7	  607.6	 7162.0	...
443244	  720.5	  607.3	 7166.0	...
443245	  720.3	  607.2	 7170.0	...
443246	  720.3	  607.1	 7171.0	...
443247	  720.3	  606.8	 7170.0	...
443248	  720.2	  606.5	 7170.0	...
443249	  720.2	  606.1	 7171.0	...
443250	  720.2	  606.0	 7173.0	...
443251	  720.1	  606.2	 7174.0	...
443252	  720.1	  606.5	 7172.0	...
443253	  720.1	  606.8	 7171.0	...
443254	  720.0	  606.8	 7174.0	...
443255	  719.9	  606.4	 7178.0	...
443256	  719.7	  606.0	 7181.0	...
443257	  719.7	  605.5	 7180.0	...
443258	  719.7	  605.5	 7180.0	...
443259	  719.6	  605.2	 7180.0	...
443260	  719.5	  605.0	 7182.0	...
443261	  719.5	  604.7	 7182.0	...
443262	  719.6	  604.5	 7183.0	...
443263	  719.8	  604.2	 7182.0	...
443264	  719.8	  603.9	 7180.0	...
443265	  719.9	  603.8	 7181.0	...
443266	  720.1	  604.1	 7183.0	...
443267	  720.1	  604.4	 7182.0	...
443268	  720.1	  604.8	 7179.0	...
443269	  720.0	  604.8	 7176.0	...
443270	  720.0	  604.7	 7176.0	...
443271	  719.9	  604.6	 7177.0	...
443272	  719.8	  604.5	 7177.0	...
443273	  719.8	  604.2	 7175.0	...
443274	  719.8	  603.9	 7174.0	...
443275	  719.8	  603.6	 7173.0	...
443276	  719.9	  603.6	 7174.0	...
443277	  719.7	  603.6	 7175.0	...
443278	  719.7	  603.9	 7174.0	...
443279	  719.9	  604.1	 7174.0	...
443280	  720.3	  604.3	 7173.0	...
443281	  720.5	  604.3	 7177.0	...
443282	  720.5	  604.4	 7181.0	...
443283	  720.5	  604.5	 7185.0	...
443284	  720.5	  604.6	 7178.0	...
443285	  720.5	  604.5	 7174.0	...
443286	  720.5	  604.4	 7170.0	...
443287	  720.3	  604.2	 7171.0	...
443288	  720.1	  604.1	 7171.0	...
443289	  720.0	  604.0	 7171.0	...
443290	  720.0	  604.1	 7171.0	...
443291	  720.0	  604.2	 7172.0	...
443292	  720.3	  604.4	 7172.0	...
443293	  720.6	  604.7	 7173.0	...
443294	  720.9	  604.9	 7171.0	...
443295	  720.9	  605.2	 7169.0	...
443296	  720.8	  605.4	 7169.0	...
443297	  720.9	  605.4	 7170.0	...
443298	  721.0	  605.1	 7172.0	...
443299	  721.0	  604.8	 7173.0	...
443300	  720.7	  604.8	 7173.0	...
443301	  720.7	  604.8	 7173.0	...
443302	  720.6	  604.9	 7172.0	...
443303	  720.7	  604.9	 7170.0	...
443304	  720.8	  605.1	 7169.0	...
443305	  721.0	  605.3	 7169.0	...
443306	  721.2	  605.7	 7171.0	...
443307	  721.4	  605.9	 7174.0	...
443308	  721.4	  606.0	 7177.0	...
443309	  721.5	  606.1	 7180.0	...
443310	  721.5	  606.2	 7181.0	...
443311	  721.5	  606.3	 7179.0	...
443312	  721.6	  606.3	 7177.0	...
443313	  721.7	  606.6	 7175.0	...
443314	  721.8	  607.0	 7175.0	...
443315	  721.6	  607.2	 7175.0	...
443316	  721.4	  607.0	 7177.0	...
443317	  721.4	  606.6	 7179.0	...
443318	  721.2	  606.4	 7179.0	...
443319	  721.2	  606.4	 7178.0	...
443320	  721.3	  606.5	 7178.0	...
443321	  721.5	  606.6	 7180.0	...
443322	  721.8	  606.5	 7181.0	...
443323	  721.9	  606.5	 7180.0	...
443324	  721.9	  606.6	 7180.0	...
443325	  721.9	  606.7	 7181.0	...
443326	  721.9	  606.8	 7183.0	...
443327	  721.8	  606.8	 7184.0	...
443328	  721.6	  606.9	 7182.0	...
443329	  721.4	  606.9	 7181.0	...
443330	  721.3	  606.8	 7179.0	...
443331	  721.3	  606.4	 7181.0	...
443332	  721.3	  606.0	 7185.0	...
443333	  721.1	  605.5	 7188.0	...
443334	  720.9	  605.2	 7189.0	...
443335	  720.7	  605.3	 7188.0	...
443336	  721.0	  605.6	 7186.0	...
443337	  721.3	  605.8	 7185.0	...
MSG	443338 0000 _ Number On
443338	  721.3	  606.1	 7184.0	...
443339	  720.9	  606.2	 7182.0	...
443340	  720.7	  606.3	 7181.0	...
443341	  720.7	  606.4	 7182.0	...
443342	  720.8	  606.4	 7185.0	...
443343	  721.0	  606.6	 7187.0	...
443344	  721.4	  606.7	 7187.0	...
443345	  721.8	  606.8	 7186.0	...
443346	  722.0	  606.9	 7185.0	...
443347	  721.8	  607.0	 7184.0	...
443348	  721.5	  607.2	 7184.0	...
443349	  721.1	  607.2	 7183.0	...
443350	  721.2	  607.4	 7182.0	...
443351	  721.2	  607.6	 7182.0	...
443352	  721.3	  607.9	 7184.0	...
443353	  721.4	  607.9	 7187.0	...
443354	  721.4	  607.9	 7189.0	...
443355	  721.5	  607.8	 7189.0	...
443356	  721.5	  607.8	 7188.0	...
443357	  721.5	  607.7	 7188.0	...
443358	  721.4	  607.5	 7188.0	...
443359	  721.3	  607.4	 7188.0	...
443360	  721.3	  607.4	 7188.0	...
443361	  721.3	  607.4	 7189.0	...
443362	  721.3	  607.3	 7190.0	...
443363	  721.3	  607.6	 7192.0	...
443364	  721.4	  607.9	 7195.0	...
443365	  721.4	  608.2	 7196.0	...
443366	  721.5	  608.2	 7191.0	...
443367	  721.5	  608.3	 7185.0	...
443368	  721.6	  608.5	 7180.0	...
443369	  721.5	  608.7	 7182.0	...
443370	  721.5	  608.7	 7184.0	...
443371	  721.5	  608.7	 7182.0	...
443372	  721.5	  608.7	 7181.0	...
443373	  721.6	  608.7	 7180.0	...
443374	  721.7	  608.6	 7181.0	...
443375	  721.7	  608.5	 7183.0	...
443376	  721.6	  608.5	 7184.0	...
443377	  721.6	  608.5	 7186.0	...
443378	  721.6	  608.4	 7187.0	...
443379	  721.5	  608.3	 7188.0	...
443380	  721.8	  608.2	 7189.0	...
443381	  722.1	  608.2	 7189.0	...
443382	  722.3	  608.3	 7191.0	...
443383	  722.3	  608.3	 7194.0	...
443384	  722.3	  608.3	 7197.0	...
443385	  722.4	  608.3	 7198.0	...
443386	  722.3	  608.4	 7193.0	...
443387	  722.3	  608.5	 7188.0	...
443388	  722.2	  608.7	 7183.0	...
443389	  722.1	  608.9	 7184.0	...
443390	  721.9	  608.9	 7184.0	...
443391	  721.8	  609.4	 7184.0	...
443392	  721.8	  609.8	 7185.0	...
443393	  722.0	  610.3	 7187.0	...
443394	  722.1	  610.3	 7189.0	...
443395	  722.0	  610.5	 7189.0	...
443396	  721.7	  610.6	 7189.0	...
443397	  721.5	  610.5	 7189.0	...
443398	  721.6	  610.2	 7188.0	...
443399	  722.0	  610.0	 7188.0	...
443400	  722.4	  610.0	 7189.0	...
443401	  722.7	  610.0	 7188.0	...
443402	  722.5	  610.6	 7186.0	...
443403	  722.3	  611.3	 7183.0	...
443404	  722.3	  611.7	 7183.0	...
443405	  722.6	  611.5	 7185.0	...
443406	  722.7	  611.3	 7186.0	...
443407	  722.5	  611.5	 7186.0	...
443408	  722.3	  611.6	 7186.0	...
443409	  722.4	  611.5	 7186.0	...
443410	  722.4	  611.4	 7186.0	...
443411	  722.5	  611.3	 7187.0	...
443412	  722.4	  611.4	 7189.0	...
443413	  722.3	  611.6	 7190.0	...
443414	  722.2	  611.7	 7190.0	...
443415	  722.3	  611.8	 7191.0	...
443416	  722.3	  612.0	 7190.0	...
443417	  722.4	  612.2	 7188.0	...
443418	  722.9	  612.4	 7186.0	...
443419	  723.3	  612.3	 7187.0	...
443420	  723.7	  612.1	 7189.0	...
443421	  723.4	  611.9	 7192.0	...
443422	  722.7	  611.9	 7192.0	...
443423	  721.7	  612.1	 7194.0	...
443424	  720.4	  612.5	 7196.0	...
443425	  718.8	  613.0	 7195.0	...
443426	  717.2	  613.5	 7191.0	...
443427	  715.4	  613.3	 7188.0	...
443428	  713.9	  612.9	 7189.0	...
443429	  712.5	  612.4	 7189.0	...
443430	  711.7	  611.9	 7189.0	...
443431	  711.0	  611.4	 7188.0	...
443432	  710.6	  611.1	 7187.0	...
443433	  710.3	  611.2	 7185.0	...
443434	  710.2	  610.9	 7184.0	...
443435	  710.2	  610.5	 7182.0	...
443436	  710.2	  610.0	 7181.0	...
443437	  710.2	  609.9	 7182.0	...
443438	  710.2	  609.8	 7182.0	...
443439	  710.4	  609.7	 7182.0	...
443440	  710.9	  609.6	 7182.0	...
443441	  711.5	  609.5	 7182.0	...
443442	  712.1	  608.9	 7179.0	...
443443	  712.4	  608.4	 7177.0	...
443444	  712.5	  608.0	 7175.0	...
443445	  712.7	  608.1	 7176.0	...
443446	  712.8	  608.3	 7177.0	...
443447	  713.1	  608.3	 7176.0	...
443448	  713.4	  608.3	 7174.0	...
443449	  713.5	  608.4	 7172.0	...
443450	  713.4	  608.4	 7171.0	...
443451	  713.5	  608.2	 7170.0	...
443452	  713.8	  608.1	 7171.0	...
443453	  714.0	  607.9	 7173.0	...
443454	  713.9	  607.9	 7174.0	...
443455	  713.8	  607.9	 7174.0	...
443456	  713.7	  607.7	 7174.0	...
443457	  713.7	  607.4	 7178.0	...
443458	  713.6	  607.1	 7182.0	...
443459	  713.4	  607.1	 7185.0	...
443460	  713.1	  607.3	 7184.0	...
443461	  712.7	  607.5	 7183.0	...
443462	  712.5	  606.9	 7184.0	...
443463	  712.4	  606.2	 7186.0	...
443464	  712.4	  605.7	 7187.0	...
443465	  712.4	  605.8	 7189.0	...
443466	  712.4	  605.7	 7189.0	...
443467	  712.4	  605.5	 7189.0	...
443468	  712.5	  605.2	 7189.0	...
443469	  712.5	  605.2	 7188.0	...
443470	  712.3	  605.3	 7188.0	...
443471	  712.0	  605.0	 7188.0	...
443472	  711.8	  604.6	 7188.0	...
443473	  712.0	  604.1	 7190.0	...
443474	  712.2	  603.8	 7192.0	...
443475	  712.3	  603.7	 7194.0	...
443476	  712.1	  603.8	 7195.0	...
443477	  711.9	  603.9	 7196.0	...
443478	  712.0	  604.0	 7196.0	...
443479	  712.3	  604.0	 7196.0	...
443480	  712.6	  604.0	 7196.0	...
443481	  712.8	  603.6	 7198.0	...
443482	  712.8	  603.3	 7199.0	...
443483	  712.7	  603.1	 7200.0	...
443484	  712.7	  602.9	 7201.0	...
443485	  712.6	  602.5	 7201.0	...
443486	  712.6	  602.1	 7200.0	...
443487	  712.6	  602.0	 7198.0	...
443488	  712.5	  601.9	 7196.0	...
443489	  712.3	  601.7	 7196.0	...
443490	  712.2	  601.5	 7198.0	...
443491	  712.2	  601.4	 7200.0	...
443492	  712.2	  601.4	 7203.0	...
443493	  712.4	  601.2	 7204.0	...
443494	  712.5	  601.0	 7205.0	...
443495	  712.7	  600.7	 7206.0	...
443496	  712.9	  600.5	 7209.0	...
443497	  713.0	  600.2	 7211.0	...
443498	  713.0	  600.1	 7209.0	...
443499	  712.7	  599.8	 7206.0	...
443500	  712.5	  599.5	 7205.0	...
443501	  712.5	  599.2	 7207.0	...
443502	  712.6	  599.1	 7209.0	...
443503	  712.7	  599.0	 7209.0	...
443504	  712.8	  598.8	 7209.0	...
443505	  713.0	  598.7	 7210.0	...
443506	  713.1	  598.6	 7209.0	...
443507	  713.2	  598.6	 7208.0	...
443508	  713.1	  598.6	 7207.0	...
443509	  713.1	  599.1	 7205.0	...
443510	  713.1	  599.6	 7204.0	...
443511	  713.3	  599.9	 7204.0	...
443512	  713.4	  599.5	 7204.0	...
443513	  713.5	  599.1	 7204.0	...
443514	  713.5	  599.3	 7205.0	...
443515	  713.5	  599.6	 7203.0	...
443516	  713.5	  599.7	 7201.0	...
443517	  713.6	  599.6	 7198.0	...
443518	  713.4	  599.7	 7197.0	...
443519	  713.2	  600.1	 7193.0	...
443520	  713.4	  600.3	 7190.0	...
443521	  713.8	  600.2	 7188.0	...
443522	  714.1	  599.7	 7191.0	...
443523	  713.8	  599.3	 7194.0	...
443524	  713.6	  599.1	 7194.0	...
443525	  713.4	  599.1	 7192.0	...
443526	  713.5	  599.6	 7190.0	...
443527	  713.7	  600.2	 7190.0	...
443528	  714.0	  600.5	 7191.0	...
443529	  714.2	  600.4	 7191.0	...
443530	  714.3	  600.2	 7190.0	...
443531	  714.5	  600.0	 7189.0	...
443532	  714.6	  599.7	 7189.0	...
443533	  714.3	  599.3	 7188.0	...
443534	  713.9	  599.5	 7187.0	...
443535	  713.6	  599.6	 7186.0	...
443536	  713.8	  599.8	 7187.0	...
443537	  714.3	  599.7	 7188.0	...
443538	  714.8	  599.7	 7189.0	...
443539	  715.1	  599.7	 7190.0	...
443540	  715.1	  599.4	 7190.0	...
443541	  715.1	  599.1	 7190.0	...
443542	  715.1	  598.9	 7191.0	...
443543	  714.8	  599.0	 7190.0	...
443544	  714.4	  599.2	 7191.0	...
443545	  713.9	  599.2	 7192.0	...
443546	  713.8	  599.0	 7194.0	...
443547	  713.7	  598.7	 7196.0	...
443548	  713.8	  598.7	 7195.0	...
443549	  713.9	  598.6	 7193.0	...
443550	  714.1	  598.5	 7191.0	...
443551	  714.3	  598.4	 7190.0	...
443552	  714.5	  598.3	 7190.0	...
443553	  714.5	  598.6	 7190.0	...
443554	  714.4	  598.9	 7191.0	...
443555	  714.3	  599.4	 7192.0	...
443556	  714.4	  599.4	 7194.0	...
443557	  714.4	  599.4	 7194.0	...
443558	  714.3	  599.5	 7191.0	...
443559	  714.5	  599.5	 7188.0	...
443560	  714.6	  599.2	 7185.0	...
443561	  714.7	  598.8	 7184.0	...
443562	  714.6	  598.7	 7184.0	...
443563	  714.6	  599.0	 7184.0	...
443564	  714.7	  599.4	 7184.0	...
443565	  714.7	  599.5	 7183.0	...
443566	  714.6	  599.7	 7182.0	...
443567	  714.8	  599.8	 7182.0	...
443568	  715.1	  599.8	 7183.0	...
443569	  715.3	  599.8	 7183.0	...
443570	  715.1	  599.7	 7183.0	...
443571	  715.0	  599.6	 7183.0	...
443572	  714.8	  599.6	 7184.0	...
443573	  714.7	  599.6	 7185.0	...
443574	  714.7	  599.7	 7184.0	...
443575	  714.7	  599.8	 7181.0	...
443576	  714.8	  599.8	 7179.0	...
443577	  714.9	  599.7	 7178.0	...
443578	  714.9	  599.7	 7177.0	...
443579	  714.9	  599.6	 7177.0	...
443580	  714.9	  599.4	 7178.0	...
443581	  714.9	  599.2	 7179.0	...
443582	  714.9	  599.3	 7179.0	...
443583	  714.9	  599.5	 7179.0	...
443584	  714.9	  599.7	 7178.0	...
443585	  715.0	  599.9	 7175.0	...
443586	  715.1	  599.7	 7172.0	...
443587	  715.2	  599.5	 7169.0	...
443588	  715.1	  599.2	 7170.0	...
443589	  715.0	  599.3	 7172.0	...
443590	  715.0	  599.3	 7176.0	...
443591	  715.1	  599.4	 7178.0	...
443592	  715.4	  599.5	 7179.0	...
443593	  715.6	  599.7	 7178.0	...
443594	  715.8	  599.7	 7177.0	...
443595	  715.8	  599.5	 7177.0	...
443596	  715.7	  599.4	 7178.0	...
443597	  715.8	  599.4	 7178.0	...
443598	  715.8	  599.5	 7178.0	...
443599	  715.6	  599.7	 7177.0	...
443600	  715.4	  599.8	 7175.0	...
443601	  715.2	  599.9	 7174.0	...
443602	  715.2	  599.9	 7175.0	...
443603	  715.2	  599.8	 7176.0	...
443604	  715.3	  599.7	 7176.0	...
443605	  715.5	  599.7	 7176.0	...
443606	  715.6	  599.8	 7175.0	...
443607	  715.5	  599.9	 7174.0	...
443608	  715.4	  599.8	 7172.0	...
443609	  715.3	  599.7	 7170.0	...
443610	  715.6	  599.7	 7166.0	...
443611	  715.9	  599.8	 7162.0	...
443612	  716.0	  599.9	 7159.0	...
443613	  716.0	  599.9	 7160.0	...
443614	  716.0	  599.9	 7163.0	...
443615	  716.1	  599.9	 7164.0	...
443616	  716.1	  599.9	 7163.0	...
443617	  715.9	  599.9	 7161.0	...
443618	  715.6	  600.0	 7160.0	...
443619	  715.4	  599.8	 7159.0	...
443620	  715.5	  599.5	 7159.0	...
443621	  715.6	  600.1	 7159.0	...
443622	  715.7	  600.9	 7160.0	...
443623	  715.7	  601.3	 7160.0	...
443624	  715.7	  600.9	 7159.0	...
443625	  715.7	  600.4	 7158.0	...
443626	  715.7	  600.4	 7159.0	...
443627	  715.7	  600.3	 7159.0	...
443628	  715.6	  600.4	 7158.0	...
443629	  715.6	  600.5	 7157.0	...
443630	  715.6	  600.5	 7157.0	...
443631	  715.7	  600.4	 7157.0	...
443632	  715.7	  600.3	 7157.0	...
443633	  715.6	  600.4	 7157.0	...
443634	  715.6	  600.6	 7158.0	...
443635	  715.5	  600.8	 7155.0	...
443636	  715.4	  600.9	 7151.0	...
443637	  715.2	  600.9	 7147.0	...
443638	  715.0	  601.0	 7148.0	...
443639	  715.0	  601.2	 7150.0	...
443640	  715.1	  601.4	 7150.0	...
443641	  715.1	  601.5	 7151.0	...
443642	  714.9	  601.5	 7150.0	...
443643	  714.8	  601.3	 7150.0	...
443644	  714.8	  601.1	 7149.0	...
443645	  714.7	  600.8	 7151.0	...
443646	  714.4	  600.6	 7153.0	...
443647	  714.3	  600.5	 7153.0	...
443648	  714.4	  600.5	 7151.0	...
443649	  714.6	  600.2	 7149.0	...
443650	  714.6	  600.0	 7148.0	...
443651	  714.3	  599.7	 7147.0	...
443652	  714.3	  599.6	 7148.0	...
443653	  714.5	  599.4	 7150.0	...
443654	  714.8	  599.2	 7152.0	...
MSG	443655 0000 _ Number Off
443655	  714.7	  599.1	 7153.0	...
443656	  714.6	  599.4	 7153.0	...
443657	  714.5	  599.6	 7152.0	...
443658	  714.7	  599.7	 7150.0	...
443659	  714.9	  599.3	 7149.0	...
443660	  715.0	  598.9	 7151.0	...
443661	  715.0	  599.4	 7150.0	...
443662	  715.1	  600.1	 7147.0	...
443663	  715.3	  600.6	 7145.0	...
443664	  715.4	  600.3	 7146.0	...
443665	  715.4	  600.1	 7146.0	...
443666	  715.4	  600.1	 7146.0	...
443667	  715.2	  600.1	 7145.0	...
443668	  715.1	  600.0	 7144.0	...
443669	  715.0	  600.0	 7142.0	...
443670	  715.1	  600.2	 7139.0	...
443671	  715.3	  600.4	 7137.0	...
443672	  715.5	  600.9	 7136.0	...
443673	  715.5	  601.3	 7136.0	...
443674	  715.4	  601.7	 7133.0	...
443675	  715.2	  601.8	 7131.0	...
443676	  715.2	  602.0	 7130.0	...
443677	  715.2	  602.2	 7128.0	...
443678	  715.1	  602.0	 7125.0	...
443679	  715.0	  601.8	 7126.0	...
443680	  714.9	  601.6	 7129.0	...
443681	  714.9	  601.6	 7130.0	...
443682	  714.9	  601.7	 7128.0	...
443683	  715.2	  601.6	 7127.0	...
443684	  715.6	  601.5	 7126.0	...
443685	  716.0	  601.5	 7125.0	...
443686	  716.1	  601.6	 7124.0	...
443687	  716.2	  601.6	 7124.0	...
443688	  716.2	  601.3	 7126.0	...
443689	  716.1	  600.9	 7126.0	...
443690	  716.1	  600.4	 7126.0	...
443691	  716.1	  600.4	 7126.0	...
443692	  716.1	  600.3	 7126.0	...
443693	  715.9	  600.3	 7126.0	...
443694	  715.8	  600.5	 7122.0	...
443695	  715.9	  601.0	 7118.0	...
443696	  715.9	  601.3	 7114.0	...
443697	  715.9	  601.3	 7114.0	...
443698	  715.8	  601.1	 7114.0	...
443699	  715.9	  601.0	 7114.0	...
443700	  716.0	  601.0	 7114.0	...
443701	  716.1	  601.5	 7114.0	...
443702	  716.3	  601.9	 7113.0	...
443703	  716.4	  602.3	 7112.0	...
443704	  716.5	  602.1	 7111.0	...
443705	  716.4	  601.8	 7110.0	...
443706	  716.3	  601.6	 7109.0	...
443707	  716.3	  601.6	 7109.0	...
443708	  716.4	  601.7	 7109.0	...
443709	  716.6	  601.6	 7110.0	...
443710	  716.6	  601.4	 7110.0	...
443711	  716.3	  601.3	 7107.0	...
443712	  716.0	  601.4	 7104.0	...
443713	  715.7	  601.5	 7100.0	...
443714	  715.8	  601.4	 7100.0	...
443715	  716.0	  601.3	 7101.0	...
443716	  716.2	  601.5	 7101.0	...
443717	  716.4	  601.8	 7101.0	...
443718	  716.4	  602.0	 7101.0	...
443719	  716.4	  601.9	 7101.0	...
443720	  716.6	  601.7	 7101.0	...
443721	  716.8	  601.6	 7101.0	...
443722	  716.9	  601.5	 7102.0	...
443723	  716.8	  601.7	 7105.0	...
443724	  716.7	  601.7	 7103.0	...
443725	  716.5	  601.8	 7098.0	...
443726	  716.4	  601.8	 7094.0	...
443727	  716.5	  601.8	 7094.0	...
443728	  716.8	  601.7	 7095.0	...
443729	  717.1	  601.8	 7096.0	...
443730	  717.1	  601.9	 7097.0	...
443731	  717.2	  601.7	 7097.0	...
443732	  717.1	  601.3	 7097.0	...
443733	  716.8	  600.8	 7095.0	...
443734	  716.7	  600.7	 7094.0	...
443735	  716.6	  600.5	 7093.0	...
443736	  716.7	  600.7	 7092.0	...
443737	  716.7	  601.1	 7089.0	...
443738	  716.8	  601.4	 7085.0	...
443739	  716.8	  601.5	 7084.0	...
443740	  716.8	  601.6	 7087.0	...
443741	  717.0	  601.6	 7089.0	...
443742	  717.2	  601.6	 7088.0	...
443743	  717.4	  601.6	 7087.0	...
443744	  717.4	  601.9	 7086.0	...
443745	  717.2	  602.2	 7085.0	...
443746	  717.0	  602.1	 7086.0	...
443747	  716.8	  601.9	 7088.0	...
443748	  716.7	  601.8	 7091.0	...
443749	  716.6	  601.8	 7092.0	...
443750	  716.5	  601.9	 7092.0	...
443751	  716.5	  601.9	 7091.0	...
443752	  716.5	  602.0	 7091.0	...
443753	  716.7	  602.2	 7091.0	...
443754	  716.8	  602.2	 7092.0	...
443755	  716.9	  602.3	 7093.0	...
443756	  716.8	  602.3	 7092.0	...
443757	  716.7	  602.2	 7090.0	...
443758	  716.9	  602.0	 7088.0	...
443759	  717.2	  601.9	 7087.0	...
443760	  717.4	  602.0	 7085.0	...
443761	  717.3	  602.2	 7083.0	...
443762	  717.1	  602.7	 7081.0	...
443763	  716.9	  603.1	 7082.0	...
443764	  716.8	  603.3	 7083.0	...
443765	  716.7	  603.1	 7084.0	...
443766	  716.6	  602.8	 7084.0	...
443767	  716.7	  602.6	 7083.0	...
443768	  716.7	  602.5	 7083.0	...
443769	  716.8	  602.5	 7083.0	...
443770	  717.1	  602.7	 7083.0	...
443771	  717.3	  602.8	 7083.0	...
443772	  717.3	  602.9	 7083.0	...
443773	  717.1	  603.0	 7082.0	...
443774	  716.8	  603.1	 7082.0	...
443775	  716.9	  603.2	 7081.0	...
443776	  717.1	  603.3	 7080.0	...
443777	  717.2	  603.3	 7080.0	...
443778	  717.2	  603.4	 7080.0	...
443779	  717.2	  603.2	 7081.0	...
443780	  717.0	  602.9	 7078.0	...
443781	  716.8	  603.0	 7075.0	...
443782	  716.6	  603.3	 7070.0	...
443783	  716.7	  603.7	 7068.0	...
443784	  716.8	  603.6	 7068.0	...
443785	  716.8	  603.5	 7070.0	...
443786	  717.0	  603.4	 7073.0	...
443787	  717.1	  603.3	 7074.0	...
443788	  717.4	  603.6	 7072.0	...
443789	  717.6	  603.8	 7070.0	...
443790	  717.6	  604.1	 7067.0	...
443791	  717.5	  604.2	 7067.0	...
443792	  717.3	  603.8	 7067.0	...
443793	  717.2	  603.2	 7067.0	...
443794	  717.1	  602.7	 7067.0	...
443795	  717.0	  602.8	 7067.0	...
443796	  716.8	  602.9	 7067.0	...
443797	  716.5	  603.0	 7068.0	...
443798	  716.5	  603.1	 7066.0	...
443799	  716.6	  603.1	 7065.0	...
443800	  716.8	  603.1	 7065.0	...
443801	  717.0	  602.9	 7067.0	...
443802	  717.1	  602.8	 7070.0	...
443803	  717.0	  602.8	 7071.0	...
443804	  717.1	  602.8	 7069.0	...
443805	  717.3	  602.9	 7068.0	...
443806	  717.5	  603.0	 7067.0	...
443807	  717.6	  603.1	 7067.0	...
443808	  717.7	  603.1	 7065.0	...
443809	  717.9	  603.1	 7064.0	...
443810	  717.6	  603.1	 7064.0	...
443811	  717.2	  603.1	 7065.0	...
443812	  716.7	  603.1	 7066.0	...
443813	  716.5	  603.1	 7067.0	...
443814	  716.3	  603.2	 7067.0	...
443815	  716.1	  603.3	 7067.0	...
443816	  716.2	  603.3	 7068.0	...
443817	  716.2	  603.3	 7068.0	...
443818	  716.2	  603.1	 7068.0	...
443819	  716.1	  603.0	 7066.0	...
443820	  716.1	  602.9	 7063.0	...
443821	  716.2	  602.9	 7066.0	...
443822	  716.3	  602.8	 7071.0	...
443823	  716.4	  602.4	 7072.0	...
443824	  716.4	  602.0	 7068.0	...
443825	  716.4	  602.0	 7064.0	...
443826	  716.4	  602.2	 7063.0	...
443827	  716.3	  602.4	 7063.0	...
443828	  716.1	  602.4	 7063.0	...
443829	  715.9	  602.4	 7063.0	...
443830	  715.9	  602.4	 7063.0	...
443831	  715.9	  602.4	 7063.0	...
443832	  716.1	  602.5	 7063.0	...
443833	  716.3	  602.3	 7065.0	...
443834	  716.5	  602.0	 7064.0	...
443835	  716.5	  601.8	 7064.0	...
443836	  716.6	  601.8	 7063.0	...
443837	  716.7	  602.1	 7063.0	...
443838	  716.8	  602.4	 7062.0	...
443839	  716.8	  602.7	 7061.0	...
443840	  716.8	  602.8	 7060.0	...
443841	  716.9	  602.8	 7060.0	...
443842	  717.0	  602.9	 7060.0	...
443843	  717.0	  603.0	 7060.0	...
443844	  716.9	  603.2	 7060.0	...
443845	  716.8	  603.3	 7060.0	...
443846	  716.7	  603.3	 7059.0	...
443847	  716.7	  603.2	 7061.0	...
443848	  716.8	  603.2	 7062.0	...
443849	  716.8	  603.2	 7065.0	...
443850	  716.8	  603.4	 7065.0	...
443851	  716.9	  603.4	 7062.0	...
443852	  716.9	  603.2	 7059.0	...
443853	  716.7	  602.8	 7055.0	...
443854	  716.4	  602.7	 7054.0	...
443855	  716.5	  603.2	 7053.0	...
MSG	443856 0000 _ Number On
443856	  716.7	  603.7	 7051.0	...
443857	  717.0	  603.9	 7054.0	...
443858	  717.1	  603.5	 7057.0	...
443859	  717.2	  603.1	 7060.0	...
443860	  717.3	  602.8	 7058.0	...
443861	  717.1	  602.6	 7057.0	...
443862	  717.0	  602.4	 7056.0	...
443863	  716.8	  602.3	 7056.0	...
443864	  716.5	  602.4	 7057.0	...
443865	  716.3	  602.6	 7058.0	...
443866	  716.3	  602.5	 7059.0	...
443867	  716.3	  602.5	 7059.0	...
443868	  716.4	  602.5	 7059.0	...
443869	  716.5	  602.5	 7059.0	...
443870	  716.5	  602.5	 7059.0	...
443871	  716.5	  602.5	 7058.0	...
443872	  716.4	  602.6	 7056.0	...
443873	  716.6	  602.5	 7054.0	...
443874	  717.0	  602.5	 7056.0	...
443875	  717.4	  602.8	 7059.0	...
443876	  717.4	  603.1	 7062.0	...
443877	  717.4	  603.5	 7061.0	...
443878	  717.3	  603.1	 7061.0	...
443879	  717.2	  602.6	 7061.0	...
443880	  717.2	  602.1	 7062.0	...
443881	  717.2	  602.0	 7063.0	...
443882	  717.2	  602.3	 7061.0	...
443883	  717.0	  602.8	 7058.0	...
443884	  716.8	  603.3	 7056.0	...
443885	  716.6	  603.7	 7056.0	...
443886	  716.5	  603.8	 7056.0	...
443887	  716.6	  603.9	 7057.0	...
443888	  716.6	  604.0	 7058.0	...
443889	  716.5	  604.0	 7059.0	...
443890	  716.4	  603.8	 7061.0	...
443891	  716.3	  603.4	 7063.0	...
443892	  716.3	  603.0	 7064.0	...
443893	  716.4	  602.7	 7063.0	...
443894	  716.7	  602.7	 7063.0	...
443895	  716.9	  602.7	 7064.0	...
443896	  716.9	  602.9	 7064.0	...
443897	  716.9	  603.0	 7064.0	...
443898	  716.9	  602.5	 7063.0	...
443899	  716.9	  601.9	 7062.0	...
443900	  717.0	  601.7	 7062.0	...
443901	  717.1	  602.1	 7061.0	...
443902	  716.7	  602.1	 7060.0	...
443903	  716.3	  601.7	 7059.0	...
443904	  715.9	  601.4	 7058.0	...
443905	  715.9	  601.6	 7059.0	...
443906	  716.0	  601.7	 7059.0	...
443907	  716.2	  601.9	 7060.0	...
443908	  716.3	  601.9	 7060.0	...
443909	  716.4	  601.9	 7060.0	...
443910	  716.6	  601.8	 7060.0	...
443911	  716.8	  601.6	 7061.0	...
443912	  717.0	  601.8	 7059.0	...
443913	  717.0	  602.0	 7058.0	...
443914	  717.0	  602.3	 7058.0	...
443915	  717.0	  602.3	 7057.0	...
443916	  716.9	  602.4	 7056.0	...
443917	  716.8	  602.5	 7055.0	...
443918	  716.7	  602.4	 7056.0	...
443919	  716.7	  602.2	 7056.0	...
443920	  716.7	  602.3	 7056.0	...
443921	  716.6	  602.5	 7056.0	...
443922	  716.8	  602.7	 7055.0	...
443923	  716.9	  602.7	 7052.0	...
443924	  717.1	  602.7	 7050.0	...
443925	  717.2	  602.7	 7048.0	...
443926	  717.2	  602.6	 7051.0	...
443927	  717.3	  602.5	 7055.0	...
443928	  717.4	  602.5	 7059.0	...
443929	  717.4	  602.4	 7061.0	...
443930	  717.3	  602.4	 7063.0	...
443931	  717.1	  602.3	 7065.0	...
443932	  717.1	  602.3	 7066.0	...
443933	  717.2	  602.2	 7062.0	...
443934	  717.2	  602.3	 7059.0	...
443935	  717.2	  602.3	 7056.0	...
443936	  717.1	  602.5	 7058.0	...
443937	  716.9	  602.6	 7060.0	...
443938	  717.0	  602.7	 7061.0	...
443939	  717.0	  602.8	 7061.0	...
443940	  717.0	  603.0	 7060.0	...
443941	  716.9	  603.1	 7060.0	...
443942	  716.7	  603.1	 7060.0	...
443943	  716.9	  603.2	 7059.0	...
443944	  717.3	  603.5	 7057.0	...
443945	  717.6	  603.7	 7057.0	...
443946	  717.4	  603.3	 7056.0	...
443947	  717.2	  602.9	 7055.0	...
443948	  716.9	  602.6	 7054.0	...
443949	  716.9	  602.6	 7056.0	...
443950	  716.8	  602.3	 7058.0	...
443951	  716.8	  602.0	 7059.0	...
443952	  717.0	  601.7	 7059.0	...
443953	  717.3	  601.6	 7058.0	...
443954	  717.4	  601.6	 7057.0	...
443955	  717.1	  601.8	 7058.0	...
443956	  716.8	  602.0	 7060.0	...
443957	  716.7	  602.3	 7061.0	...
443958	  716.7	  602.5	 7062.0	...
443959	  716.7	  602.6	 7062.0	...
443960	  716.7	  602.7	 7062.0	...
443961	  716.6	  602.6	 7062.0	...
443962	  716.8	  602.3	 7063.0	...
443963	  717.0	  602.3	 7063.0	...
443964	  717.3	  602.5	 7061.0	...
443965	  717.4	  602.7	 7059.0	...
443966	  717.5	  602.4	 7061.0	...
443967	  717.4	  602.2	 7062.0	...
443968	  717.2	  602.1	 7064.0	...
443969	  717.1	  602.0	 7062.0	...
443970	  717.1	  601.7	 7060.0	...
443971	  717.2	  601.9	 7057.0	...
443972	  717.3	  602.4	 7057.0	...
443973	  717.4	  602.8	 7057.0	...
443974	  717.4	  602.8	 7057.0	...
443975	  717.4	  602.8	 7058.0	...
443976	  717.2	  602.8	 7059.0	...
443977	  717.2	  602.9	 7062.0	...
443978	  717.1	  602.9	 7064.0	...
443979	  717.1	  602.9	 7066.0	...
443980	  717.1	  603.1	 7067.0	...
443981	  717.2	  603.3	 7069.0	...
443982	  717.2	  602.9	 7072.0	...
443983	  717.3	  602.5	 7071.0	...
443984	  717.4	  602.3	 7071.0	...
443985	  717.2	  602.5	 7071.0	...
443986	  717.1	  602.8	 7072.0	...
443987	  716.9	  602.8	 7073.0	...
443988	  716.7	  602.8	 7074.0	...
443989	  716.6	  602.9	 7073.0	...
443990	  716.5	  603.3	 7071.0	...
443991	  716.5	  603.6	 7071.0	...
443992	  716.5	  603.7	 7073.0	...
443993	  716.8	  603.5	 7074.0	...
443994	  717.0	  603.4	 7073.0	...
443995	  717.0	  603.3	 7073.0	...
443996	  716.6	  603.2	 7073.0	...
443997	  716.3	  603.1	 7073.0	...
443998	  716.7	  602.8	 7072.0	...
443999	  717.2	  602.7	 7071.0	...
444000	  717.3	  602.7	 7069.0	...
444001	  717.1	  602.8	 7068.0	...
444002	  716.8	  603.1	 7070.0	...
444003	  716.8	  603.4	 7071.0	...
444004	  716.7	  603.4	 7071.0	...
444005	  716.6	  603.4	 7069.0	...
444006	  716.4	  603.3	 7068.0	...
444007	  716.6	  603.3	 7071.0	...
444008	  716.9	  603.2	 7073.0	...
444009	  717.2	  603.3	 7073.0	...
444010	  717.2	  603.4	 7073.0	...
444011	  717.3	  603.6	 7073.0	...
444012	  717.4	  603.6	 7073.0	...
444013	  717.4	  603.6	 7073.0	...
444014	  717.4	  603.7	 7075.0	...
444015	  717.2	  603.5	 7077.0	...
444016	  716.9	  603.2	 7076.0	...
444017	  716.7	  602.9	 7074.0	...
444018	  716.7	  602.9	 7072.0	...
444019	  716.6	  602.8	 7072.0	...
444020	  716.5	  602.7	 7072.0	...
444021	  716.5	  602.9	 7072.0	...
444022	  716.6	  603.4	 7073.0	...
444023	  716.7	  603.9	 7074.0	...
444024	  716.6	  604.0	 7075.0	...
444025	  716.5	  604.0	 7075.0	...
444026	  716.3	  603.8	 7076.0	...
444027	  716.3	  603.6	 7076.0	...
444028	  716.5	  603.7	 7076.0	...
444029	  716.6	  603.9	 7075.0	...
444030	  716.5	  604.2	 7075.0	...
444031	  716.3	  604.2	 7074.0	...
444032	  716.1	  604.3	 7074.0	...
444033	  716.1	  604.3	 7073.0	...
444034	  716.0	  604.2	 7072.0	...
444035	  716.0	  604.0	 7072.0	...
444036	  715.8	  603.9	 7074.0	...
444037	  715.7	  603.9	 7075.0	...
444038	  715.6	  604.0	 7076.0	...
444039	  715.7	  604.2	 7074.0	...
444040	  715.8	  604.4	 7071.0	...
444041	  715.8	  604.6	 7069.0	...
444042	  715.8	  604.7	 7070.0	...
444043	  715.7	  604.8	 7071.0	...
444044	  715.6	  604.7	 7075.0	...
444045	  715.7	  605.0	 7076.0	...
444046	  715.8	  605.3	 7078.0	...
444047	  715.9	  605.6	 7077.0	...
444048	  716.0	  605.4	 7077.0	...
444049	  716.0	  605.2	 7076.0	...
444050	  716.0	  605.0	 7075.0	...
444051	  715.8	  605.1	 7075.0	...
444052	  715.6	  605.1	 7075.0	...
444053	  715.5	  605.4	 7074.0	...
444054	  715.7	  605.8	 7072.0	...
444055	  715.9	  606.2	 7071.0	...
444056	  716.1	  606.4	 7070.0	...
444057	  716.0	  606.4	 7070.0	...
444058	  716.0	  606.4	 7070.0	...
444059	  715.9	  606.3	 7069.0	...
444060	  715.8	  606.2	 7066.0	...
444061	  715.6	  605.8	 7064.0	...
444062	  715.6	  605.6	 7064.0	...
444063	  715.6	  605.9	 7065.0	...
444064	  715.5	  606.5	 7065.0	...
444065	  715.4	  607.3	 7064.0	...
444066	  715.3	  607.5	 7063.0	...
444067	  715.5	  607.6	 7060.0	...
444068	  715.7	  607.5	 7060.0	...
444069	  715.7	  607.4	 7059.0	...
444070	  715.8	  607.5	 7058.0	...
444071	  715.7	  607.4	 7059.0	...
444072	  715.6	  607.1	 7061.0	...
444073	  715.6	  607.0	 7065.0	...
444074	  715.7	  607.4	 7068.0	...
444075	  715.7	  607.9	 7070.0	...
444076	  715.7	  608.2	 7068.0	...
444077	  715.7	  608.2	 7067.0	...
444078	  715.7	  608.4	 7067.0	...
444079	  715.6	  608.7	 7067.0	...
444080	  715.6	  609.0	 7067.0	...
444081	  715.6	  609.1	 7068.0	...
444082	  715.5	  609.2	 7068.0	...
444083	  715.6	  609.3	 7069.0	...
444084	  715.6	  609.6	 7070.0	...
444085	  715.7	  610.0	 7072.0	...
444086	  715.8	  609.6	 7073.0	...
444087	  715.9	  609.0	 7074.0	...
444088	  716.0	  608.8	 7072.0	...
444089	  716.0	  609.1	 7071.0	...
444090	  716.0	  609.5	 7069.0	...
444091	  715.8	  609.4	 7070.0	...
444092	  715.7	  609.3	 7071.0	...
444093	  715.4	  609.3	 7074.0	...
444094	  715.4	  609.3	 7077.0	...
444095	  715.4	  609.5	 7077.0	...
444096	  715.5	  609.6	 7075.0	...
444097	  715.5	  609.7	 7071.0	...
444098	  715.5	  609.7	 7067.0	...
444099	  715.4	  609.8	 7064.0	...
444100	  715.5	  610.3	 7065.0	...
444101	  715.7	  610.7	 7068.0	...
444102	  715.9	  611.2	 7072.0	...
444103	  716.1	  611.1	 7072.0	...
444104	  716.0	  611.2	 7074.0	...
444105	  715.8	  611.3	 7076.0	...
444106	  715.7	  611.4	 7079.0	...
444107	  715.5	  611.5	 7079.0	...
444108	  715.6	  611.3	 7079.0	...
444109	  715.5	  611.0	 7079.0	...
444110	  715.4	  610.7	 7079.0	...
444111	  715.6	  610.8	 7080.0	...
444112	  715.9	  610.7	 7081.0	...
444113	  716.3	  610.7	 7079.0	...
444114	  716.2	  610.7	 7076.0	...
444115	  716.2	  610.8	 7072.0	...
444116	  716.1	  611.1	 7070.0	...
444117	  716.0	  611.3	 7072.0	...
444118	  716.0	  611.3	 7077.0	...
444119	  716.0	  611.2	 7081.0	...
444120	  716.0	  611.2	 7082.0	...
444121	  716.1	  611.3	 7080.0	...
444122	  716.1	  611.4	 7078.0	...
444123	  716.1	  611.4	 7081.0	...
444124	  716.1	  611.5	 7085.0	...
444125	  716.1	  611.5	 7087.0	...
444126	  716.2	  611.6	 7085.0	...
444127	  716.2	  612.0	 7082.0	...
444128	  716.2	  612.3	 7081.0	...
444129	  716.2	  612.7	 7080.0	...
444130	  716.4	  612.7	 7078.0	...
444131	  716.6	  612.8	 7076.0	...
444132	  716.9	  612.7	 7074.0	...
444133	  717.0	  612.7	 7073.0	...
444134	  716.9	  612.8	 7076.0	...
444135	  716.6	  613.0	 7079.0	...
444136	  716.3	  613.1	 7083.0	...
444137	  716.4	  613.0	 7084.0	...
444138	  716.4	  613.0	 7084.0	...
444139	  716.4	  612.9	 7083.0	...
444140	  716.4	  612.9	 7079.0	...
444141	  716.7	  612.9	 7076.0	...
444142	  717.0	  612.8	 7076.0	...
444143	  717.2	  613.1	 7081.0	...
444144	  717.3	  613.4	 7085.0	...
444145	  717.1	  614.1	 7088.0	...
444146	  716.3	  614.6	 7088.0	...
444147	  715.3	  615.3	 7088.0	...
444148	  714.4	  616.5	 7085.0	...
444149	  713.4	  617.6	 7082.0	...
444150	  711.8	  618.8	 7079.0	...
444151	  710.3	  619.8	 7078.0	...
444152	  709.4	  620.9	 7081.0	...
444153	  709.3	  621.8	 7085.0	...
444154	  709.2	  622.0	 7088.0	...
444155	  709.1	  621.9	 7088.0	...
444156	  709.4	  621.7	 7092.0	...
444157	  709.6	  621.6	 7096.0	...
444158	  710.3	  621.5	 7101.0	...
444159	  711.0	  621.4	 7100.0	...
444160	  711.6	  621.3	 7100.0	...
444161	  711.8	  621.3	 7100.0	...
444162	  711.8	  621.1	 7100.0	...
444163	  711.9	  620.8	 7100.0	...
444164	  712.2	  619.9	 7100.0	...
444165	  712.5	  619.1	 7101.0	...
444166	  712.6	  618.5	 7101.0	...
444167	  712.6	  618.5	 7102.0	...
444168	  712.5	  618.4	 7103.0	...
444169	  712.2	  617.9	 7108.0	...
444170	  711.9	  617.6	 7112.0	...
MSG	444171 0000 _ Number Off
444171	  711.7	  617.2	 7117.0	...
444172	  711.7	  617.3	 7120.0	...
444173	  711.7	  617.4	 7122.0	...
444174	  711.7	  617.8	 7121.0	...
444175	  711.9	  618.2	 7119.0	...
444176	  711.9	  618.5	 7122.0	...
444177	  711.8	  618.4	 7127.0	...
444178	  711.3	  618.5	 7133.0	...
444179	  710.9	  618.7	 7135.0	...
444180	  710.5	  618.2	 7137.0	...
444181	  710.5	  617.6	 7138.0	...
444182	  710.4	  617.3	 7137.0	...
444183	  710.3	  617.7	 7137.0	...
444184	  710.0	  617.9	 7138.0	...
444185	  709.8	  617.8	 7139.0	...
444186	  710.0	  617.8	 7140.0	...
444187	  710.3	  618.1	 7139.0	...
444188	  710.5	  618.3	 7138.0	...
444189	  710.4	  618.2	 7139.0	...
444190	  710.3	  617.9	 7138.0	...
444191	  710.2	  617.5	 7137.0	...
444192	  710.0	  617.6	 7135.0	...
444193	  709.8	  617.6	 7135.0	...
444194	  709.6	  617.6	 7134.0	...
444195	  709.6	  617.5	 7133.0	...
444196	  709.8	  617.5	 7133.0	...
444197	  710.0	  617.4	 7133.0	...
444198	  710.2	  617.4	 7134.0	...
444199	  710.0	  617.4	 7134.0	...
444200	  709.8	  617.4	 7135.0	...
444201	  710.0	  617.4	 7136.0	...
444202	  710.2	  617.3	 7136.0	...
444203	  710.4	  617.3	 7137.0	...
444204	  710.3	  617.3	 7138.0	...
444205	  710.1	  617.3	 7139.0	...
444206	  710.1	  617.3	 7141.0	...
444207	  710.4	  617.1	 7144.0	...
444208	  710.7	  616.9	 7146.0	...
444209	  711.0	  617.0	 7143.0	...
444210	  711.0	  617.4	 7140.0	...
444211	  711.0	  617.5	 7139.0	...
444212	  710.9	  617.3	 7142.0	...
444213	  710.6	  617.1	 7144.0	...
444214	  710.5	  617.5	 7145.0	...
444215	  710.4	  617.9	 7145.0	...
444216	  710.4	  618.1	 7145.0	...
444217	  710.4	  617.9	 7145.0	...
444218	  710.3	  617.9	 7145.0	...
444219	  710.3	  618.1	 7146.0	...
444220	  710.3	  618.3	 7146.0	...
444221	  710.3	  618.3	 7145.0	...
444222	  710.3	  618.3	 7144.0	...
444223	  710.5	  618.3	 7143.0	...
444224	  710.7	  618.2	 7143.0	...
444225	  710.9	  618.2	 7145.0	...
444226	  711.0	  618.1	 7146.0	...
444227	  711.2	  618.1	 7148.0	...
444228	  710.7	  618.2	 7149.0	...
444229	  710.2	  618.3	 7151.0	...
444230	  709.6	  618.3	 7153.0	...
444231	  709.7	  618.3	 7153.0	...
444232	  709.8	  618.4	 7153.0	...
444233	  710.1	  618.4	 7153.0	...
444234	  710.3	  618.4	 7151.0	...
444235	  710.6	  618.3	 7150.0	...
444236	  710.6	  618.3	 7148.0	...
444237	  710.7	  618.2	 7148.0	...
444238	  710.6	  618.1	 7147.0	...
444239	  710.4	  618.0	 7146.0	...
444240	  710.1	  618.2	 7147.0	...
444241	  710.0	  618.4	 7149.0	...
444242	  709.9	  618.6	 7151.0	...
444243	  709.9	  618.6	 7151.0	...
444244	  710.0	  618.6	 7151.0	...
444245	  710.1	  618.7	 7150.0	...
444246	  710.2	  619.0	 7149.0	...
444247	  710.2	  619.2	 7151.0	...
444248	  710.2	  619.2	 7154.0	...
444249	  710.2	  619.1	 7156.0	...
444250	  710.1	  619.1	 7154.0	...
444251	  710.0	  619.2	 7152.0	...
444252	  710.0	  619.4	 7152.0	...
444253	  710.0	  619.5	 7153.0	...
444254	  710.2	  619.4	 7156.0	...
444255	  710.5	  619.2	 7159.0	...
444256	  710.4	  619.3	 7160.0	...
444257	  710.0	  619.4	 7160.0	...
444258	  709.7	  619.5	 7162.0	...
444259	  709.7	  619.6	 7164.0	...
444260	  709.7	  619.6	 7166.0	...
444261	  709.7	  619.7	 7166.0	...
444262	  709.7	  619.7	 7167.0	...
444263	  709.7	  619.8	 7168.0	...
444264	  710.1	  619.9	 7168.0	...
444265	  710.5	  619.9	 7169.0	...
444266	  710.6	  619.7	 7170.0	...
444267	  710.4	  619.7	 7170.0	...
444268	  710.2	  619.7	 7169.0	...
444269	  710.2	  619.8	 7171.0	...
444270	  710.0	  619.8	 7173.0	...
444271	  709.8	  619.8	 7175.0	...
444272	  709.5	  619.8	 7175.0	...
444273	  709.5	  619.8	 7176.0	...
444274	  709.5	  619.9	 7176.0	...
444275	  709.5	  620.2	 7176.0	...
444276	  709.4	  620.5	 7174.0	...
444277	  709.4	  620.6	 7173.0	...
444278	  709.4	  620.5	 7173.0	...
444279	  709.5	  620.6	 7173.0	...
444280	  709.5	  620.7	 7175.0	...
444281	  709.4	  620.8	 7176.0	...
444282	  709.3	  620.9	 7178.0	...
444283	  709.2	  620.9	 7179.0	...
444284	  709.2	  620.8	 7180.0	...
444285	  709.4	  620.9	 7181.0	...
444286	  709.5	  620.9	 7180.0	...
444287	  709.5	  621.0	 7178.0	...
444288	  709.5	  621.0	 7176.0	...
444289	  709.5	  621.0	 7175.0	...
444290	  709.5	  620.9	 7174.0	...
444291	  709.5	  620.9	 7173.0	...
444292	  709.5	  620.9	 7173.0	...
444293	  709.6	  621.3	 7174.0	...
444294	  709.7	  621.8	 7175.0	...
444295	  709.9	  622.2	 7175.0	...
444296	  710.1	  622.3	 7174.0	...
444297	  709.9	  622.3	 7173.0	...
444298	  709.5	  622.2	 7175.0	...
444299	  709.2	  622.1	 7179.0	...
444300	  709.4	  622.0	 7182.0	...
444301	  709.7	  622.5	 7182.0	...
444302	  710.1	  623.2	 7180.0	...
444303	  710.3	  623.8	 7178.0	...
444304	  710.2	  623.9	 7175.0	...
444305	  710.2	  624.1	 7175.0	...
444306	  710.1	  624.2	 7178.0	...
444307	  710.0	  624.3	 7181.0	...
444308	  709.8	  624.3	 7182.0	...
444309	  709.9	  624.3	 7183.0	...
444310	  709.9	  624.2	 7184.0	...
444311	  710.0	  624.2	 7185.0	...
444312	  710.1	  624.2	 7185.0	...
444313	  710.1	  624.3	 7184.0	...
444314	  710.1	  624.6	 7184.0	...
444315	  710.1	  624.8	 7185.0	...
444316	  710.1	  625.0	 7185.0	...
444317	  710.1	  624.8	 7185.0	...
444318	  710.1	  624.6	 7185.0	...
444319	  710.1	  624.6	 7184.0	...
444320	  710.1	  624.4	 7184.0	...
444321	  710.2	  624.3	 7183.0	...
444322	  710.1	  624.6	 7183.0	...
444323	  709.9	  625.0	 7183.0	...
444324	  709.8	  625.6	 7183.0	...
444325	  709.9	  625.7	 7183.0	...
444326	  709.8	  625.9	 7183.0	...
444327	  709.7	  625.9	 7182.0	...
444328	  709.6	  625.9	 7182.0	...
444329	  709.6	  625.7	 7181.0	...
444330	  709.6	  625.5	 7181.0	...
444331	  709.6	  625.3	 7182.0	...
444332	  709.6	  625.4	 7182.0	...
444333	  709.6	  625.5	 7183.0	...
444334	  709.6	  625.9	 7182.0	...
444335	  709.6	  626.3	 7182.0	...
444336	  709.5	  626.7	 7182.0	...
444337	  709.5	  626.8	 7183.0	...
444338	  709.5	  627.0	 7185.0	...
444339	  709.5	  627.0	 7186.0	...
444340	  709.5	  626.8	 7187.0	...
444341	  709.7	  626.3	 7187.0	...
444342	  709.9	  625.9	 7187.0	...
444343	  710.0	  626.1	 7186.0	...
444344	  709.9	  626.4	 7186.0	...
444345	  709.7	  626.6	 7187.0	...
444346	  709.5	  626.6	 7187.0	...
444347	  709.5	  626.5	 7188.0	...
444348	  709.4	  626.5	 7187.0	...
444349	  709.4	  626.5	 7186.0	...
444350	  709.3	  626.5	 7184.0	...
444351	  709.1	  626.4	 7184.0	...
444352	  708.9	  626.4	 7184.0	...
444353	  708.9	  626.5	 7183.0	...
444354	  709.1	  626.9	 7182.0	...
444355	  709.3	  627.4	 7184.0	...
444356	  709.5	  627.6	 7185.0	...
444357	  709.6	  627.8	 7187.0	...
444358	  709.6	  628.0	 7186.0	...
444359	  709.5	  628.0	 7186.0	...
444360	  709.4	  627.8	 7186.0	...
444361	  709.3	  627.4	 7188.0	...
444362	  709.4	  627.1	 7190.0	...
444363	  709.5	  627.1	 7192.0	...
444364	  709.5	  627.3	 7188.0	...
444365	  709.5	  627.5	 7185.0	...
444366	  709.5	  627.9	 7182.0	...
444367	  709.6	  628.2	 7182.0	...
444368	  709.7	  628.5	 7182.0	...
444369	  709.6	  628.5	 7184.0	...
444370	  709.6	  628.6	 7185.0	...
444371	  709.5	  628.7	 7184.0	...
444372	  709.6	  628.7	 7183.0	...
444373	  709.7	  628.8	 7181.0	...
444374	  709.7	  628.7	 7181.0	...
444375	  709.8	  628.6	 7184.0	...
444376	  709.9	  628.4	 7187.0	...
444377	  709.8	  628.3	 7191.0	...
444378	  709.5	  628.3	 7190.0	...
444379	  709.2	  628.2	 7190.0	...
444380	  709.2	  628.2	 7190.0	...
MSG	444381 0000 _ Number On
444381	  709.2	  628.1	 7191.0	...
444382	  709.2	  627.9	 7189.0	...
444383	  709.2	  627.8	 7187.0	...
444384	  709.3	  627.7	 7185.0	...
444385	  709.3	  627.9	 7185.0	...
444386	  709.3	  628.0	 7186.0	...
444387	  709.2	  628.0	 7186.0	...
444388	  709.1	  627.9	 7186.0	...
444389	  709.3	  627.9	 7186.0	...
444390	  709.5	  627.8	 7186.0	...
444391	  709.6	  627.7	 7187.0	...
444392	  709.5	  627.5	 7189.0	...
444393	  709.3	  627.4	 7191.0	...
444394	  709.3	  627.4	 7192.0	...
444395	  709.3	  627.6	 7193.0	...
444396	  709.4	  627.7	 7194.0	...
444397	  709.4	  627.7	 7194.0	...
444398	  709.5	  627.8	 7192.0	...
444399	  709.5	  628.1	 7190.0	...
444400	  709.6	  628.4	 7187.0	...
444401	  709.8	  628.4	 7187.0	...
444402	  709.9	  628.3	 7186.0	...
444403	  710.0	  628.2	 7189.0	...
444404	  709.8	  628.1	 7191.0	...
444405	  709.6	  627.9	 7193.0	...
444406	  709.6	  627.9	 7194.0	...
444407	  709.6	  627.9	 7191.0	...
444408	  709.6	  628.0	 7188.0	...
444409	  709.6	  628.3	 7185.0	...
444410	  709.5	  628.6	 7185.0	...
444411	  709.6	  628.9	 7186.0	...
444412	  709.6	  629.0	 7187.0	...
444413	  709.6	  629.1	 7188.0	...
444414	  709.9	  629.2	 7189.0	...
444415	  710.1	  629.2	 7189.0	...
444416	  710.3	  629.2	 7189.0	...
444417	  710.2	  629.1	 7189.0	...
444418	  710.1	  629.0	 7189.0	...
444419	  710.1	  628.7	 7189.0	...
444420	  710.0	  628.5	 7190.0	...
444421	  710.0	  628.3	 7190.0	...
444422	  709.9	  628.3	 7189.0	...
444423	  709.7	  628.3	 7190.0	...
444424	  709.6	  628.3	 7189.0	...
444425	  709.8	  628.6	 7188.0	...
444426	  710.0	  628.9	 7187.0	...
444427	  710.2	  629.2	 7190.0	...
444428	  710.2	  629.2	 7193.0	...
444429	  710.2	  629.2	 7196.0	...
444430	  710.2	  629.1	 7195.0	...
444431	  710.2	  629.1	 7192.0	...
444432	  710.0	  629.1	 7189.0	...
444433	  709.7	  629.2	 7187.0	...
444434	  709.5	  629.4	 7187.0	...
444435	  709.6	  629.5	 7187.0	...
444436	  710.0	  629.2	 7189.0	...
444437	  710.2	  628.8	 7190.0	...
444438	  710.3	  628.4	 7190.0	...
444439	  710.3	  628.4	 7190.0	...
444440	  710.2	  628.4	 7190.0	...
444441	  710.0	  628.8	 7191.0	...
444442	  709.8	  629.2	 7191.0	...
444443	  709.6	  629.8	 7190.0	...
444444	  709.6	  629.9	 7190.0	...
444445	  709.6	  630.0	 7191.0	...
444446	  709.7	  630.0	 7190.0	...
444447	  709.8	  630.0	 7189.0	...
444448	  709.9	  630.0	 7187.0	...
444449	  709.9	  630.0	 7186.0	...
444450	  709.6	  630.1	 7185.0	...
444451	  709.2	  630.3	 7185.0	...
444452	  708.8	  630.4	 7183.0	...
444453	  708.9	  630.4	 7182.0	...
444454	  708.9	  630.2	 7180.0	...
444455	  708.8	  630.0	 7180.0	...
444456	  708.7	  629.9	 7179.0	...
444457	  708.7	  630.0	 7179.0	...
444458	  708.7	  630.0	 7184.0	...
444459	  708.7	  630.1	 7189.0	...
444460	  708.9	  630.1	 7194.0	...
444461	  709.0	  630.4	 7193.0	...
444462	  709.1	  630.9	 7190.0	...
444463	  708.9	  631.3	 7188.0	...
444464	  708.9	  631.4	 7186.0	...
444465	  709.0	  631.4	 7186.0	...
444466	  709.2	  631.4	 7186.0	...
444467	  709.2	  631.0	 7185.0	...
444468	  709.2	  630.8	 7185.0	...
444469	  709.0	  630.7	 7185.0	...
444470	  708.8	  630.6	 7186.0	...
444471	  708.6	  630.4	 7186.0	...
444472	  708.6	  630.3	 7187.0	...
444473	  708.6	  630.4	 7187.0	...
444474	  708.7	  630.6	 7186.0	...
444475	  708.8	  630.8	 7186.0	...
444476	  709.0	  630.9	 7186.0	...
444477	  709.0	  630.8	 7185.0	...
444478	  709.1	  630.7	 7185.0	...
444479	  709.1	  630.6	 7185.0	...
444480	  708.9	  630.6	 7185.0	...
444481	  708.7	  630.7	 7185.0	...
444482	  708.4	  630.9	 7184.0	...
444483	  708.4	  631.0	 7184.0	...
444484	  708.4	  631.0	 7184.0	...
444485	  708.5	  631.0	 7188.0	...
444486	  708.5	  631.0	 7192.0	...
444487	  708.4	  631.1	 7193.0	...
444488	  708.5	  631.2	 7190.0	...
444489	  708.6	  631.1	 7188.0	...
444490	  708.7	  631.0	 7188.0	...
444491	  708.7	  630.9	 7188.0	...
444492	  708.7	  630.9	 7188.0	...
444493	  708.7	  631.0	 7188.0	...
444494	  708.8	  631.0	 7187.0	...
444495	  708.9	  631.1	 7187.0	...
444496	  709.1	  631.6	 7189.0	...
444497	  709.3	  632.0	 7190.0	...
444498	  709.4	  632.5	 7191.0	...
444499	  709.3	  632.6	 7191.0	...
444500	  709.2	  632.6	 7192.0	...
444501	  709.2	  632.8	 7190.0	...
444502	  709.4	  632.9	 7189.0	...
444503	  709.7	  633.0	 7187.0	...
444504	  710.0	  633.0	 7186.0	...
444505	  710.1	  633.1	 7189.0	...
444506	  710.1	  632.6	 7191.0	...
444507	  709.9	  632.1	 7193.0	...
444508	  709.8	  631.6	 7193.0	...
444509	  709.6	  631.7	 7193.0	...
444510	  709.7	  631.8	 7194.0	...
444511	  709.8	  631.9	 7193.0	...
444512	  709.7	  631.9	 7192.0	...
444513	  709.6	  631.7	 7190.0	...
444514	  709.6	  631.5	 7190.0	...
444515	  709.5	  631.2	 7190.0	...
444516	  709.5	  631.1	 7190.0	...
444517	  709.4	  631.3	 7189.0	...
444518	  709.3	  631.5	 7189.0	...
444519	  709.2	  631.7	 7190.0	...
444520	  709.1	  631.9	 7192.0	...
444521	  709.2	  632.1	 7194.0	...
444522	  709.2	  632.4	 7194.0	...
444523	  709.2	  632.4	 7194.0	...
444524	  709.2	  632.4	 7194.0	...
444525	  709.0	  632.4	 7193.0	...
444526	  708.9	  632.5	 7194.0	...
444527	  709.1	  632.5	 7194.0	...
444528	  709.4	  632.3	 7194.0	...
444529	  709.7	  632.1	 7194.0	...
444530	  709.6	  632.1	 7192.0	...
444531	  709.5	  632.1	 7190.0	...
444532	  709.4	  632.1	 7187.0	...
444533	  708.9	  632.1	 7186.0	...
444534	  708.5	  632.0	 7185.0	...
444535	  708.4	  631.8	 7183.0	...
444536	  708.6	  631.8	 7183.0	...
444537	  708.8	  632.0	 7185.0	...
444538	  708.8	  632.2	 7187.0	...
444539	  708.8	  632.1	 7189.0	...
444540	  709.0	  632.0	 7188.0	...
444541	  709.2	  631.9	 7189.0	...
444542	  709.3	  631.9	 7189.0	...
444543	  709.3	  631.9	 7189.0	...
444544	  709.2	  632.0	 7189.0	...
444545	  709.0	  632.0	 7189.0	...
444546	  708.9	  632.1	 7190.0	...
444547	  708.8	  631.9	 7190.0	...
444548	  709.0	  631.7	 7191.0	...
444549	  709.0	  631.5	 7192.0	...
444550	  709.0	  631.5	 7193.0	...
444551	  709.0	  631.6	 7192.0	...
444552	  708.8	  631.7	 7192.0	...
444553	  708.7	  631.8	 7193.0	...
444554	  708.5	  631.7	 7193.0	...
444555	  708.5	  631.6	 7194.0	...
444556	  708.4	  631.5	 7192.0	...
444557	  708.4	  631.6	 7189.0	...
444558	  708.4	  631.6	 7186.0	...
444559	  708.4	  631.6	 7187.0	...
444560	  708.4	  631.6	 7189.0	...
444561	  708.4	  631.9	 7190.0	...
444562	  708.3	  632.1	 7189.0	...
444563	  708.2	  632.3	 7190.0	...
444564	  708.3	  632.2	 7192.0	...
444565	  708.5	  632.0	 7194.0	...
444566	  708.6	  631.9	 7193.0	...
444567	  708.7	  631.9	 7193.0	...
444568	  708.7	  632.1	 7193.0	...
444569	  708.7	  632.3	 7194.0	...
444570	  708.7	  632.0	 7194.0	...
444571	  708.7	  631.7	 7194.0	...
444572	  708.8	  631.3	 7195.0	...
444573	  709.0	  631.3	 7194.0	...
444574	  708.9	  631.4	 7194.0	...
444575	  708.8	  631.4	 7193.0	...
444576	  708.7	  631.4	 7194.0	...
444577	  708.7	  631.3	 7194.0	...
444578	  708.7	  631.2	 7193.0	...
444579	  708.8	  631.1	 7196.0	...
444580	  708.9	  630.9	 7200.0	...
444581	  708.9	  630.6	 7205.0	...
444582	  708.9	  630.5	 7205.0	...
444583	  708.8	  630.6	 7202.0	...
444584	  708.9	  630.8	 7199.0	...
444585	  708.9	  631.0	 7195.0	...
444586	  709.0	  631.1	 7195.0	...
444587	  709.0	  631.1	 7194.0	...
444588	  709.0	  630.9	 7194.0	...
444589	  708.9	  630.7	 7194.0	...
444590	  708.8	  630.6	 7194.0	...
444591	  708.6	  630.6	 7195.0	...
444592	  708.5	  631.1	 7197.0	...
444593	  708.6	  631.6	 7198.0	...
444594	  708.9	  632.1	 7196.0	...
444595	  709.1	  632.2	 7195.0	...
444596	  709.1	  632.1	 7194.0	...
444597	  709.0	  631.9	 7193.0	...
444598	  709.0	  631.7	 7192.0	...
444599	  709.4	  631.7	 7192.0	...
444600	  709.8	  631.6	 7193.0	...
444601	  710.1	  631.5	 7195.0	...
444602	  709.8	  631.5	 7198.0	...
444603	  709.6	  631.6	 7199.0	...
444604	  709.5	  631.4	 7199.0	...
444605	  709.6	  631.3	 7198.0	...
444606	  709.8	  631.3	 7197.0	...
444607	  709.8	  631.5	 7197.0	...
444608	  709.8	  631.3	 7197.0	...
444609	  709.2	  631.2	 7199.0	...
444610	  708.7	  631.2	 7201.0	...
444611	  708.3	  631.4	 7202.0	...
444612	  708.4	  631.4	 7202.0	...
444613	  708.5	  631.2	 7202.0	...
444614	  708.6	  631.0	 7202.0	...
444615	  708.7	  630.7	 7203.0	...
444616	  709.0	  630.5	 7202.0	...
444617	  709.1	  630.7	 7202.0	...
444618	  709.3	  630.9	 7202.0	...
444619	  709.3	  631.2	 7202.0	...
444620	  709.4	  631.2	 7202.0	...
444621	  709.4	  631.2	 7204.0	...
444622	  709.3	  631.2	 7205.0	...
444623	  709.2	  631.0	 7207.0	...
444624	  709.0	  631.0	 7207.0	...
444625	  708.8	  630.9	 7207.0	...
444626	  708.6	  630.7	 7211.0	...
444627	  708.6	  630.4	 7214.0	...
444628	  708.7	  630.2	 7214.0	...
444629	  708.9	  630.3	 7212.0	...
444630	  709.2	  630.6	 7209.0	...
444631	  709.3	  630.8	 7211.0	...
444632	  709.4	  630.8	 7212.0	...
444633	  709.3	  630.7	 7212.0	...
444634	  709.2	  630.5	 7212.0	...
444635	  709.0	  630.6	 7213.0	...
444636	  708.8	  630.6	 7215.0	...
444637	  708.7	  630.6	 7216.0	...
444638	  708.7	  630.8	 7215.0	...
444639	  708.8	  631.0	 7213.0	...
444640	  708.9	  631.3	 7211.0	...
444641	  709.0	  631.3	 7212.0	...
444642	  709.0	  631.3	 7213.0	...
444643	  709.0	  631.3	 7214.0	...
444644	  708.7	  631.3	 7215.0	...
444645	  708.4	  631.3	 7215.0	...
444646	  708.2	  631.3	 7216.0	...
444647	  708.4	  631.1	 7215.0	...
444648	  708.5	  630.9	 7215.0	...
444649	  708.5	  630.8	 7214.0	...
444650	  708.6	  630.8	 7213.0	...
444651	  708.9	  630.9	 7213.0	...
444652	  709.2	  631.1	 7213.0	...
444653	  709.1	  631.3	 7214.0	...
444654	  708.9	  631.4	 7214.0	...
444655	  708.6	  631.5	 7213.0	...
444656	  708.3	  631.5	 7217.0	...
444657	  708.2	  631.3	 7220.0	...
444658	  708.1	  631.0	 7224.0	...
444659	  708.1	  630.8	 7224.0	...
444660	  708.1	  631.0	 7221.0	...
444661	  708.2	  631.1	 7218.0	...
444662	  708.2	  631.3	 7215.0	...
444663	  708.2	  631.5	 7216.0	...
444664	  708.2	  631.8	 7217.0	...
444665	  708.1	  632.0	 7218.0	...
444666	  707.9	  632.1	 7215.0	...
444667	  707.8	  632.3	 7213.0	...
444668	  708.0	  632.4	 7211.0	...
444669	  708.2	  632.4	 7211.0	...
444670	  708.4	  632.3	 7210.0	...
444671	  708.2	  632.2	 7210.0	...
444672	  708.1	  632.1	 7211.0	...
444673	  707.8	  632.0	 7216.0	...
444674	  707.7	  632.0	 7220.0	...
444675	  707.6	  632.0	 7224.0	...
444676	  707.8	  632.0	 7224.0	...
444677	  708.1	  632.0	 7225.0	...
444678	  707.9	  632.0	 7225.0	...
444679	  707.5	  632.1	 7225.0	...
444680	  707.1	  632.2	 7224.0	...
444681	  707.2	  632.4	 7223.0	...
444682	  707.1	  632.6	 7217.0	...
444683	  707.1	  632.8	 7212.0	...
444684	  707.4	  632.8	 7207.0	...
444685	  707.8	  632.8	 7206.0	...
444686	  708.2	  632.8	 7205.0	...
MSG	444687 0000 _ Number Off
444687	  708.2	  632.7	 7208.0	...
444688	  707.7	  632.7	 7210.0	...
444689	  707.4	  633.0	 7213.0	...
444690	  707.0	  633.4	 7212.0	...
444691	  707.1	  633.9	 7211.0	...
444692	  707.1	  634.0	 7211.0	...
444693	  707.1	  634.0	 7211.0	...
444694	  707.2	  634.1	 7212.0	...
444695	  707.2	  634.2	 7213.0	...
444696	  707.3	  634.2	 7213.0	...
444697	  707.2	  634.2	 7213.0	...
444698	  707.3	  634.3	 7213.0	...
444699	  707.3	  634.3	 7212.0	...
444700	  707.3	  634.3	 7212.0	...
444701	  707.3	  634.3	 7211.0	...
444702	  707.3	  634.5	 7210.0	...
444703	  707.2	  634.9	 7209.0	...
444704	  707.0	  635.3	 7208.0	...
444705	  706.7	  635.4	 7207.0	...
444706	  706.6	  635.4	 7207.0	...
444707	  706.7	  635.4	 7207.0	...
444708	  706.8	  635.4	 7207.0	...
444709	  706.6	  635.4	 7207.0	...
444710	  706.5	  635.4	 7206.0	...
444711	  706.7	  635.3	 7206.0	...
444712	  707.0	  635.4	 7205.0	...
444713	  707.3	  635.5	 7203.0	...
444714	  707.3	  635.7	 7201.0	...
444715	  707.4	  635.8	 7199.0	...
444716	  707.5	  636.0	 7198.0	...
444717	  707.8	  636.0	 7198.0	...
444718	  708.2	  636.1	 7198.0	...
444719	  709.1	  636.0	 7199.0	...
444720	  710.0	  635.7	 7201.0	...
444721	  711.1	  635.2	 7202.0	...
444722	  711.6	  634.8	 7202.0	...
444723	  712.1	  634.5	 7201.0	...
444724	  712.2	  634.4	 7202.0	...
444725	  712.3	  633.7	 7205.0	...
444726	  712.5	  633.1	 7208.0	...
444727	  713.1	  632.3	 7209.0	...
444728	  713.7	  632.1	 7210.0	...
444729	  714.1	  631.8	 7207.0	...
444730	  714.2	  631.8	 7204.0	...
444731	  714.2	  631.8	 7202.0	...
444732	  714.3	  631.8	 7202.0	...
444733	  714.4	  631.4	 7202.0	...
444734	  714.5	  630.9	 7202.0	...
444735	  714.5	  630.5	 7202.0	...
444736	  714.4	  630.5	 7202.0	...
444737	  714.3	  629.9	 7206.0	...
444738	  714.0	  629.4	 7210.0	...
444739	  713.6	  629.3	 7213.0	...
444740	  713.2	  629.8	 7212.0	...
444741	  712.8	  630.1	 7212.0	...
444742	  712.7	  629.9	 7212.0	...
444743	  712.7	  629.6	 7213.0	...
444744	  712.7	  629.6	 7214.0	...
444745	  712.9	  629.5	 7214.0	...
444746	  713.2	  629.7	 7215.0	...
444747	  713.3	  629.9	 7215.0	...
444748	  713.1	  630.1	 7215.0	...
444749	  712.9	  630.2	 7216.0	...
444750	  712.8	  630.2	 7217.0	...
444751	  712.7	  630.1	 7218.0	...
444752	  712.6	  630.0	 7215.0	...
444753	  712.6	  630.2	 7214.0	...
444754	  712.7	  630.5	 7215.0	...
444755	  712.9	  630.8	 7216.0	...
444756	  713.0	  630.8	 7217.0	...
444757	  713.1	  630.7	 7217.0	...
444758	  713.1	  630.4	 7218.0	...
444759	  713.1	  630.3	 7219.0	...
444760	  713.2	  630.4	 7219.0	...
444761	  713.1	  630.9	 7218.0	...
444762	  712.9	  631.2	 7217.0	...
444763	  712.7	  631.4	 7216.0	...
444764	  712.6	  631.3	 7216.0	...
444765	  712.5	  631.2	 7218.0	...
444766	  712.5	  631.0	 7219.0	...
444767	  712.4	  630.8	 7221.0	...
444768	  712.3	  630.6	 7222.0	...
444769	  712.3	  630.5	 7222.0	...
444770	  712.4	  630.1	 7224.0	...
444771	  712.8	  629.6	 7225.0	...
444772	  713.1	  629.5	 7225.0	...
444773	  713.1	  629.9	 7221.0	...
444774	  713.0	  630.6	 7218.0	...
444775	  712.8	  630.9	 7219.0	...
444776	  712.9	  631.1	 7221.0	...
444777	  712.9	  631.2	 7222.0	...
444778	  713.0	  631.2	 7222.0	...
444779	  712.9	  631.4	 7221.0	...
444780	  712.9	  631.5	 7219.0	...
444781	  712.8	  631.5	 7216.0	...
444782	  712.7	  631.5	 7214.0	...
444783	  712.6	  631.4	 7214.0	...
444784	  712.4	  631.6	 7214.0	...
444785	  712.2	  631.6	 7216.0	...
444786	  711.9	  631.6	 7217.0	...
444787	  712.0	  631.8	 7217.0	...
444788	  712.3	  632.0	 7215.0	...
444789	  712.6	  632.2	 7213.0	...
444790	  712.8	  632.4	 7211.0	...
444791	  713.1	  632.5	 7209.0	...
444792	  713.2	  632.6	 7208.0	...
444793	  713.2	  632.8	 7207.0	...
444794	  713.2	  633.2	 7208.0	...
444795	  713.1	  633.5	 7209.0	...
444796	  712.9	  633.7	 7210.0	...
444797	  712.7	  633.7	 7210.0	...
444798	  712.5	  633.7	 7209.0	...
444799	  712.5	  633.6	 7210.0	...
444800	  712.6	  633.7	 7212.0	...
444801	  712.7	  634.1	 7210.0	...
444802	  712.7	  634.5	 7207.0	...
444803	  712.6	  634.7	 7204.0	...
444804	  712.5	  634.8	 7203.0	...
444805	  712.5	  635.0	 7200.0	...
444806	  712.6	  635.3	 7197.0	...
444807	  712.7	  635.5	 7195.0	...
444808	  712.7	  635.4	 7197.0	...
444809	  712.6	  635.5	 7198.0	...
444810	  712.5	  635.8	 7199.0	...
444811	  712.5	  636.0	 7198.0	...
444812	  712.6	  636.1	 7199.0	...
444813	  712.7	  636.3	 7201.0	...
444814	  712.8	  636.7	 7203.0	...
444815	  713.0	  637.1	 7204.0	...
444816	  713.1	  637.0	 7202.0	...
444817	  713.1	  636.8	 7199.0	...
444818	  713.1	  636.8	 7195.0	...
444819	  713.0	  637.1	 7192.0	...
444820	  712.7	  637.4	 7190.0	...
444821	  712.4	  637.6	 7189.0	...
444822	  712.1	  637.8	 7190.0	...
444823	  712.2	  638.0	 7191.0	...
444824	  712.3	  638.0	 7192.0	...
444825	  712.4	  638.0	 7193.0	...
444826	  712.5	  638.0	 7194.0	...
444827	  712.6	  638.0	 7194.0	...
444828	  712.7	  637.9	 7194.0	...
444829	  712.8	  637.8	 7193.0	...
444830	  712.8	  637.5	 7193.0	...
444831	  712.8	  637.3	 7195.0	...
444832	  712.8	  637.5	 7198.0	...
444833	  712.6	  638.0	 7201.0	...
444834	  712.3	  638.4	 7204.0	...
444835	  712.1	  638.2	 7205.0	...
444836	  712.2	  638.0	 7203.0	...
444837	  712.3	  637.7	 7201.0	...
444838	  712.3	  637.6	 7198.0	...
444839	  712.2	  637.6	 7199.0	...
444840	  712.2	  637.6	 7200.0	...
444841	  712.1	  637.6	 7203.0	...
444842	  712.0	  637.7	 7201.0	...
444843	  712.0	  638.0	 7198.0	...
444844	  712.2	  638.4	 7195.0	...
444845	  712.2	  638.9	 7194.0	...
444846	  712.2	  639.3	 7194.0	...
444847	  712.7	  639.4	 7194.0	...
444848	  713.1	  639.1	 7195.0	...
444849	  713.4	  638.9	 7194.0	...
444850	  713.2	  638.6	 7192.0	...
444851	  713.0	  638.6	 7194.0	...
444852	  713.1	  638.5	 7200.0	...
444853	  713.2	  638.5	 7205.0	...
444854	  713.1	  638.8	 7207.0	...
444855	  713.1	  639.2	 7202.0	...
444856	  713.0	  639.9	 7200.0	...
444857	  713.1	  640.3	 7199.0	...
444858	  713.2	  640.6	 7203.0	...
444859	  713.2	  640.6	 7203.0	...
444860	  713.3	  640.7	 7202.0	...
444861	  713.2	  640.7	 7199.0	...
444862	  713.2	  640.8	 7197.0	...
444863	  713.3	  641.0	 7194.0	...
444864	  713.4	  641.2	 7194.0	...
444865	  713.4	  641.2	 7198.0	...
444866	  713.5	  641.4	 7202.0	...
444867	  713.6	  641.5	 7205.0	...
444868	  713.7	  641.6	 7204.0	...
444869	  713.8	  641.6	 7202.0	...
444870	  713.9	  641.4	 7201.0	...
444871	  713.9	  641.4	 7200.0	...
444872	  714.0	  641.5	 7199.0	...
444873	  714.1	  641.5	 7201.0	...
444874	  714.2	  641.4	 7203.0	...
444875	  714.2	  641.6	 7205.0	...
444876	  714.3	  641.7	 7203.0	...
444877	  714.4	  641.8	 7199.0	...
444878	  714.5	  641.7	 7194.0	...
444879	  714.5	  641.5	 7191.0	...
444880	  714.4	  641.4	 7192.0	...
444881	  714.2	  641.6	 7194.0	...
444882	  714.0	  641.9	 7195.0	...
444883	  713.9	  642.2	 7196.0	...
444884	  713.9	  642.3	 7197.0	...
444885	  713.9	  642.3	 7197.0	...
444886	  713.9	  642.3	 7197.0	...
444887	  714.0	  642.2	 7197.0	...
444888	  714.1	  642.1	 7195.0	...
444889	  714.1	  642.1	 7192.0	...
444890	  714.4	  642.0	 7190.0	...
444891	  714.7	  642.0	 7189.0	...
444892	  714.9	  642.0	 7190.0	...
444893	  715.0	  642.2	 7192.0	...
444894	  715.0	  642.4	 7195.0	...
444895	  715.2	  642.4	 7195.0	...
MSG	444896 0000 _ Number On
444896	  715.3	  642.4	 7196.0	...
444897	  715.4	  642.3	 7197.0	...
444898	  715.4	  642.3	 7199.0	...
444899	  715.3	  642.2	 7202.0	...
444900	  715.3	  642.3	 7201.0	...
444901	  715.2	  642.6	 7197.0	...
444902	  715.1	  642.9	 7198.0	...
444903	  715.0	  643.2	 7202.0	...
444904	  714.9	  643.3	 7207.0	...
444905	  715.0	  643.7	 7208.0	...
444906	  715.0	  644.0	 7209.0	...
444907	  715.0	  643.9	 7209.0	...
444908	  714.9	  643.6	 7209.0	...
444909	  715.0	  643.8	 7208.0	...
444910	  715.2	  644.4	 7202.0	...
444911	  715.5	  644.7	 7196.0	...
444912	  715.6	  644.3	 7196.0	...
444913	  715.6	  644.0	 7200.0	...
444914	  715.7	  644.1	 7202.0	...
444915	  715.8	  644.2	 7200.0	...
444916	  715.4	  644.2	 7197.0	...
444917	  715.0	  644.3	 7199.0	...
444918	  714.6	  644.3	 7200.0	...
444919	  714.6	  644.3	 7202.0	...
444920	  714.6	  644.5	 7203.0	...
444921	  714.8	  644.7	 7203.0	...
444922	  714.9	  644.9	 7204.0	...
444923	  714.9	  645.0	 7205.0	...
444924	  714.9	  645.1	 7206.0	...
444925	  715.0	  645.1	 7204.0	...
444926	  715.1	  645.1	 7201.0	...
444927	  715.1	  645.2	 7200.0	...
444928	  715.2	  645.3	 7200.0	...
444929	  715.3	  645.6	 7200.0	...
444930	  715.1	  645.8	 7199.0	...
444931	  714.9	  645.6	 7200.0	...
444932	  714.7	  645.3	 7202.0	...
444933	  714.8	  644.8	 7205.0	...
444934	  715.0	  644.7	 7205.0	...
444935	  715.0	  644.7	 7206.0	...
444936	  715.1	  644.7	 7206.0	...
444937	  715.2	  644.7	 7206.0	...
444938	  715.3	  644.7	 7207.0	...
444939	  715.3	  644.7	 7209.0	...
444940	  715.2	  644.7	 7211.0	...
444941	  715.3	  645.0	 7209.0	...
444942	  715.5	  645.3	 7206.0	...
444943	  715.5	  645.3	 7203.0	...
444944	  715.6	  645.2	 7204.0	...
444945	  715.6	  645.0	 7205.0	...
444946	  715.6	  645.0	 7205.0	...
444947	  715.4	  645.0	 7207.0	...
444948	  715.3	  644.9	 7209.0	...
444949	  715.2	  644.9	 7211.0	...
444950	  715.0	  645.1	 7212.0	...
444951	  714.8	  645.4	 7212.0	...
444952	  714.5	  645.6	 7212.0	...
444953	  714.4	  645.7	 7212.0	...
444954	  714.3	  645.4	 7214.0	...
444955	  714.3	  645.3	 7218.0	...
444956	  714.6	  645.3	 7222.0	...
444957	  715.0	  645.3	 7223.0	...
444958	  715.4	  645.2	 7223.0	...
444959	  715.5	  644.9	 7224.0	...
444960	  715.5	  644.7	 7226.0	...
444961	  715.6	  644.9	 7225.0	...
444962	  715.8	  645.2	 7223.0	...
444963	  715.9	  645.9	 7220.0	...
444964	  715.9	  646.2	 7220.0	...
444965	  715.9	  646.7	 7221.0	...
444966	  715.8	  646.8	 7221.0	...
444967	  715.6	  646.8	 7222.0	...
444968	  715.5	  646.7	 7223.0	...
444969	  715.5	  646.6	 7224.0	...
444970	  715.5	  646.4	 7224.0	...
444971	  715.5	  646.2	 7226.0	...
444972	  715.5	  646.1	 7228.0	...
444973	  715.5	  646.1	 7229.0	...
444974	  715.5	  646.1	 7229.0	...
444975	  715.5	  646.2	 7231.0	...
444976	  715.5	  646.3	 7233.0	...
444977	  715.5	  646.2	 7236.0	...
444978	  715.4	  646.1	 7236.0	...
444979	  715.3	  646.1	 7235.0	...
444980	  715.3	  646.0	 7235.0	...
444981	  715.3	  646.2	 7235.0	...
444982	  715.3	  646.3	 7234.0	...
444983	  715.3	  646.5	 7233.0	...
444984	  715.4	  646.5	 7232.0	...
444985	  715.5	  646.4	 7230.0	...
444986	  715.6	  646.3	 7231.0	...
444987	  715.7	  646.2	 7231.0	...
444988	  715.8	  646.0	 7231.0	...
444989	  715.6	  645.7	 7231.0	...
444990	  715.2	  645.5	 7232.0	...
444991	  715.2	  645.6	 7232.0	...
444992	  715.5	  645.9	 7233.0	...
444993	  715.8	  645.9	 7234.0	...
444994	  716.0	  645.9	 7235.0	...
444995	  716.2	  646.0	 7237.0	...
444996	  716.4	  646.1	 7237.0	...
444997	  716.3	  646.3	 7236.0	...
444998	  716.2	  646.3	 7235.0	...
444999	  715.9	  646.4	 7234.0	...
445000	  715.8	  646.4	 7233.0	...
445001	  715.8	  646.5	 7231.0	...
445002	  715.8	  646.3	 7230.0	...
445003	  715.8	  646.2	 7230.0	...
445004	  715.9	  646.3	 7232.0	...
445005	  716.0	  646.6	 7234.0	...
445006	  716.0	  647.3	 7233.0	...
445007	  715.9	  647.6	 7232.0	...
445008	  715.9	  647.9	 7231.0	...
445009	  716.0	  647.9	 7232.0	...
445010	  716.1	  647.9	 7235.0	...
445011	  716.0	  647.5	 7237.0	...
445012	  716.0	  647.2	 7237.0	...
445013	  716.0	  647.0	 7235.0	...
445014	  716.1	  647.0	 7237.0	...
445015	  716.1	  647.0	 7240.0	...
445016	  715.9	  647.3	 7243.0	...
445017	  715.7	  647.6	 7243.0	...
445018	  715.5	  648.0	 7242.0	...
445019	  715.5	  648.1	 7241.0	...
445020	  715.5	  648.2	 7239.0	...
445021	  715.6	  648.3	 7240.0	...
445022	  715.8	  648.3	 7239.0	...
445023	  715.9	  648.2	 7238.0	...
445024	  715.9	  648.4	 7239.0	...
445025	  715.9	  648.6	 7242.0	...
445026	  715.8	  648.8	 7246.0	...
445027	  715.7	  648.7	 7248.0	...
445028	  715.6	  648.5	 7246.0	...
445029	  715.5	  648.2	 7244.0	...
445030	  715.5	  648.2	 7244.0	...
445031	  715.6	  648.1	 7246.0	...
445032	  715.8	  648.1	 7247.0	...
445033	  716.1	  648.0	 7247.0	...
445034	  716.2	  648.0	 7247.0	...
445035	  716.2	  647.9	 7247.0	...
445036	  716.1	  647.9	 7250.0	...
445037	  716.1	  648.0	 7252.0	...
445038	  716.1	  648.1	 7255.0	...
445039	  716.1	  648.1	 7255.0	...
445040	  715.9	  648.2	 7255.0	...
445041	  715.8	  648.3	 7255.0	...
445042	  715.5	  648.4	 7256.0	...
445043	  715.5	  648.4	 7255.0	...
445044	  715.4	  648.4	 7254.0	...
445045	  715.6	  648.4	 7254.0	...
445046	  715.8	  648.4	 7257.0	...
445047	  716.1	  648.3	 7259.0	...
445048	  716.1	  648.3	 7259.0	...
445049	  716.3	  648.3	 7258.0	...
445050	  716.4	  648.4	 7258.0	...
445051	  716.5	  648.6	 7259.0	...
445052	  716.5	  648.7	 7261.0	...
445053	  716.6	  648.9	 7261.0	...
445054	  716.6	  648.9	 7261.0	...
445055	  716.5	  648.6	 7262.0	...
445056	  716.5	  648.4	 7262.0	...
445057	  716.4	  648.2	 7262.0	...
445058	  716.4	  648.2	 7261.0	...
445059	  716.4	  648.2	 7259.0	...
445060	  716.4	  648.2	 7260.0	...
445061	  716.3	  648.2	 7262.0	...
445062	  716.2	  648.4	 7261.0	...
445063	  716.1	  648.6	 7259.0	...
445064	  716.1	  648.7	 7257.0	...
445065	  716.1	  648.6	 7257.0	...
445066	  716.1	  648.6	 7257.0	...
445067	  716.5	  648.8	 7258.0	...
445068	  716.8	  648.9	 7259.0	...
445069	  717.1	  649.1	 7262.0	...
445070	  717.0	  649.2	 7265.0	...
445071	  716.7	  649.3	 7266.0	...
445072	  716.4	  649.5	 7264.0	...
445073	  716.2	  649.5	 7263.0	...
445074	  716.1	  649.4	 7263.0	...
445075	  716.1	  649.4	 7262.0	...
445076	  716.1	  649.3	 7262.0	...
445077	  716.1	  649.4	 7261.0	...
445078	  716.1	  649.4	 7261.0	...
445079	  716.1	  649.4	 7261.0	...
445080	  715.9	  649.6	 7262.0	...
445081	  715.7	  649.8	 7262.0	...
445082	  715.6	  649.9	 7261.0	...
445083	  715.7	  649.9	 7261.0	...
445084	  715.7	  649.6	 7261.0	...
445085	  715.5	  649.3	 7261.0	...
445086	  715.5	  649.5	 7262.0	...
445087	  715.5	  650.0	 7262.0	...
445088	  715.6	  650.3	 7262.0	...
445089	  715.7	  650.3	 7260.0	...
445090	  715.8	  650.2	 7258.0	...
445091	  715.9	  650.0	 7259.0	...
445092	  715.9	  649.8	 7263.0	...
445093	  715.8	  649.7	 7267.0	...
445094	  715.7	  649.7	 7268.0	...
445095	  715.7	  649.6	 7268.0	...
445096	  715.7	  649.6	 7268.0	...
445097	  715.7	  649.5	 7268.0	...
445098	  715.7	  649.4	 7266.0	...
445099	  715.7	  649.3	 7264.0	...
445100	  715.9	  649.2	 7263.0	...
445101	  716.1	  649.1	 7265.0	...
445102	  716.4	  649.0	 7266.0	...
445103	  716.5	  649.2	 7265.0	...
445104	  716.6	  649.4	 7264.0	...
445105	  716.7	  649.6	 7264.0	...
445106	  716.8	  650.0	 7263.0	...
445107	  716.9	  650.3	 7263.0	...
445108	  716.9	  650.4	 7264.0	...
445109	  716.9	  650.2	 7265.0	...
445110	  716.9	  650.0	 7267.0	...
445111	  716.8	  649.9	 7266.0	...
445112	  716.8	  649.8	 7266.0	...
445113	  716.7	  649.8	 7266.0	...
445114	  716.7	  649.9	 7266.0	...
445115	  716.7	  649.9	 7266.0	...
445116	  717.0	  649.9	 7268.0	...
445117	  717.3	  649.9	 7270.0	...
445118	  717.7	  649.9	 7271.0	...
445119	  717.7	  650.0	 7269.0	...
445120	  717.7	  649.9	 7267.0	...
445121	  717.4	  649.9	 7267.0	...
445122	  717.3	  650.0	 7266.0	...
445123	  717.2	  650.1	 7267.0	...
445124	  717.3	  650.2	 7267.0	...
445125	  717.7	  650.3	 7269.0	...
445126	  717.9	  650.4	 7270.0	...
445127	  718.1	  650.6	 7270.0	...
445128	  717.9	  650.6	 7270.0	...
445129	  717.8	  650.7	 7268.0	...
445130	  717.6	  650.7	 7267.0	...
445131	  717.4	  650.8	 7267.0	...
445132	  717.3	  650.9	 7270.0	...
445133	  717.3	  650.9	 7273.0	...
445134	  717.3	  650.9	 7275.0	...
445135	  717.3	  650.9	 7276.0	...
445136	  717.2	  651.0	 7276.0	...
445137	  717.4	  651.1	 7276.0	...
445138	  717.6	  651.1	 7276.0	...
445139	  717.9	  651.2	 7276.0	...
445140	  718.0	  651.4	 7276.0	...
445141	  717.9	  651.3	 7276.0	...
445142	  717.7	  651.1	 7277.0	...
445143	  717.6	  651.3	 7278.0	...
445144	  717.6	  651.8	 7279.0	...
445145	  717.7	  652.3	 7280.0	...
445146	  717.7	  652.3	 7280.0	...
445147	  717.7	  652.2	 7283.0	...
445148	  717.7	  652.2	 7286.0	...
445149	  717.8	  652.4	 7289.0	...
445150	  717.9	  652.6	 7288.0	...
445151	  718.0	  652.8	 7287.0	...
445152	  718.1	  652.8	 7286.0	...
445153	  718.1	  652.9	 7286.0	...
445154	  718.3	  653.0	 7285.0	...
445155	  718.5	  653.1	 7285.0	...
445156	  718.7	  653.0	 7286.0	...
445157	  718.8	  652.9	 7286.0	...
445158	  718.9	  653.0	 7287.0	...
445159	  719.0	  653.2	 7286.0	...
445160	  719.2	  653.5	 7284.0	...
445161	  719.2	  653.4	 7283.0	...
445162	  719.2	  653.4	 7284.0	...
445163	  719.2	  653.3	 7286.0	...
445164	  719.2	  653.8	 7288.0	...
445165	  719.1	  654.2	 7286.0	...
445166	  719.3	  654.3	 7284.0	...
445167	  719.5	  654.3	 7282.0	...
445168	  719.7	  654.4	 7280.0	...
445169	  719.7	  654.7	 7278.0	...
445170	  719.7	  654.7	 7278.0	...
445171	  719.6	  654.6	 7278.0	...
445172	  719.5	  654.5	 7283.0	...
445173	  719.5	  654.5	 7288.0	...
445174	  719.5	  654.7	 7293.0	...
445175	  719.5	  654.7	 7293.0	...
445176	  719.4	  654.6	 7293.0	...
445177	  719.4	  654.4	 7289.0	...
445178	  719.5	  653.8	 7285.0	...
445179	  719.6	  653.3	 7280.0	...
445180	  719.7	  653.0	 7278.0	...
445181	  719.6	  653.1	 7277.0	...
445182	  719.6	  653.8	 7277.0	...
445183	  719.6	  654.5	 7277.0	...
445184	  719.7	  654.7	 7277.0	...
445185	  719.8	  654.3	 7279.0	...
445186	  720.0	  653.9	 7280.0	...
445187	  720.3	  653.7	 7283.0	...
445188	  720.3	  653.5	 7284.0	...
445189	  720.2	  653.6	 7286.0	...
445190	  720.1	  653.8	 7286.0	...
445191	  720.2	  654.2	 7287.0	...
445192	  720.3	  654.3	 7288.0	...
445193	  720.3	  654.6	 7289.0	...
445194	  720.3	  654.6	 7291.0	...
445195	  720.3	  654.8	 7291.0	...
445196	  720.3	  654.8	 7290.0	...
445197	  720.4	  654.9	 7289.0	...
445198	  720.4	  654.9	 7287.0	...
MSG	445199 0000 _ Number Off
445199	  720.5	  654.8	 7285.0	...
445200	  720.6	  654.7	 7286.0	...
445201	  720.7	  654.6	 7286.0	...
445202	  720.8	  654.5	 7287.0	...
445203	  720.8	  654.5	 7288.0	...
445204	  720.7	  654.6	 7289.0	...
445205	  720.7	  654.8	 7291.0	...
445206	  720.7	  654.8	 7292.0	...
445207	  720.8	  654.9	 7295.0	...
445208	  720.7	  655.0	 7298.0	...
445209	  720.7	  655.2	 7300.0	...
445210	  720.6	  655.3	 7299.0	...
445211	  720.6	  655.2	 7297.0	...
445212	  720.7	  655.0	 7296.0	...
445213	  720.7	  655.0	 7296.0	...
445214	  720.7	  655.1	 7296.0	...
445215	  720.7	  655.4	 7296.0	...
445216	  720.8	  655.5	 7294.0	...
445217	  720.9	  655.5	 7293.0	...
445218	  720.9	  655.4	 7292.0	...
445219	  721.0	  655.6	 7293.0	...
445220	  721.1	  655.9	 7294.0	...
445221	  721.2	  656.2	 7294.0	...
445222	  721.2	  656.3	 7294.0	...
445223	  721.2	  656.4	 7294.0	...
445224	  721.3	  656.5	 7294.0	...
445225	  721.3	  656.7	 7294.0	...
445226	  721.3	  656.9	 7295.0	...
445227	  721.4	  657.1	 7295.0	...
445228	  721.4	  657.1	 7296.0	...
445229	  721.3	  657.1	 7296.0	...
445230	  721.3	  657.2	 7294.0	...
445231	  721.4	  657.3	 7292.0	...
445232	  721.5	  657.6	 7289.0	...
445233	  721.6	  657.9	 7288.0	...
445234	  721.6	  658.1	 7288.0	...
445235	  721.6	  657.9	 7290.0	...
445236	  721.7	  657.6	 7292.0	...
445237	  721.7	  657.6	 7294.0	...
445238	  721.8	  657.8	 7296.0	...
445239	  721.9	  658.1	 7297.0	...
445240	  722.1	  658.2	 7296.0	...
445241	  722.1	  658.3	 7295.0	...
445242	  722.2	  658.7	 7293.0	...
445243	  722.2	  659.2	 7291.0	...
445244	  721.8	  659.7	 7292.0	...
445245	  721.5	  659.9	 7293.0	...
445246	  721.5	  659.8	 7295.0	...
445247	  721.9	  659.6	 7295.0	...
445248	  722.3	  659.5	 7295.0	...
445249	  722.1	  659.5	 7295.0	...
445250	  721.7	  659.6	 7295.0	...
445251	  721.2	  659.8	 7292.0	...
445252	  721.2	  659.8	 7288.0	...
445253	  721.2	  660.0	 7286.0	...
445254	  721.8	  660.2	 7286.0	...
445255	  722.2	  660.4	 7285.0	...
445256	  722.5	  660.3	 7285.0	...
445257	  722.4	  660.2	 7285.0	...
445258	  722.4	  660.2	 7285.0	...
445259	  722.4	  660.3	 7285.0	...
445260	  722.5	  660.4	 7286.0	...
445261	  722.6	  660.4	 7287.0	...
445262	  722.7	  660.4	 7288.0	...
445263	  722.7	  660.3	 7288.0	...
445264	  722.7	  660.4	 7288.0	...
445265	  722.5	  660.8	 7284.0	...
445266	  722.3	  661.2	 7281.0	...
445267	  722.3	  661.3	 7280.0	...
445268	  722.5	  661.0	 7282.0	...
445269	  722.7	  661.2	 7285.0	...
445270	  722.7	  661.6	 7283.0	...
445271	  723.0	  662.0	 7280.0	...
445272	  723.2	  662.0	 7278.0	...
445273	  723.3	  661.9	 7278.0	...
445274	  723.3	  661.8	 7278.0	...
445275	  723.1	  661.8	 7280.0	...
445276	  722.9	  661.8	 7281.0	...
445277	  722.8	  662.1	 7282.0	...
445278	  722.9	  662.4	 7280.0	...
445279	  722.9	  662.6	 7279.0	...
445280	  722.9	  662.7	 7280.0	...
445281	  722.9	  662.8	 7282.0	...
445282	  723.0	  662.8	 7283.0	...
445283	  723.2	  662.7	 7283.0	...
445284	  723.4	  662.7	 7279.0	...
445285	  723.4	  662.7	 7276.0	...
445286	  723.5	  662.8	 7273.0	...
445287	  723.5	  662.9	 7275.0	...
445288	  723.4	  662.9	 7278.0	...
445289	  723.3	  662.9	 7279.0	...
445290	  723.3	  662.9	 7278.0	...
445291	  723.3	  663.0	 7277.0	...
445292	  723.3	  663.1	 7276.0	...
445293	  723.3	  663.0	 7276.0	...
445294	  723.2	  663.0	 7278.0	...
445295	  723.1	  663.0	 7280.0	...
445296	  723.1	  663.0	 7280.0	...
445297	  723.2	  662.9	 7279.0	...
445298	  723.4	  662.7	 7278.0	...
445299	  723.7	  662.5	 7278.0	...
445300	  724.0	  662.4	 7278.0	...
445301	  724.1	  662.4	 7282.0	...
445302	  724.1	  662.4	 7286.0	...
445303	  723.9	  662.5	 7285.0	...
445304	  723.9	  662.8	 7281.0	...
445305	  723.9	  663.1	 7276.0	...
445306	  723.9	  663.4	 7277.0	...
445307	  723.8	  663.5	 7278.0	...
445308	  723.6	  663.5	 7280.0	...
445309	  723.5	  663.6	 7279.0	...
445310	  723.6	  663.6	 7277.0	...
445311	  723.7	  663.6	 7275.0	...
445312	  723.8	  663.8	 7275.0	...
445313	  723.8	  664.0	 7277.0	...
445314	  723.7	  664.2	 7280.0	...
445315	  723.7	  664.3	 7282.0	...
445316	  723.6	  664.5	 7281.0	...
445317	  723.4	  664.8	 7279.0	...
445318	  723.1	  665.0	 7276.0	...
445319	  723.0	  665.1	 7275.0	...
445320	  723.0	  665.0	 7274.0	...
445321	  723.0	  665.0	 7275.0	...
445322	  723.1	  664.9	 7276.0	...
445323	  723.2	  664.9	 7277.0	...
445324	  723.2	  665.0	 7279.0	...
445325	  723.2	  665.2	 7280.0	...
445326	  723.2	  665.4	 7281.0	...
445327	  723.2	  665.1	 7282.0	...
445328	  723.3	  664.7	 7281.0	...
445329	  723.3	  664.6	 7279.0	...
445330	  723.5	  665.1	 7277.0	...
445331	  723.7	  665.6	 7276.0	...
445332	  723.9	  665.7	 7276.0	...
445333	  723.9	  665.8	 7276.0	...
445334	  723.6	  665.9	 7277.0	...
445335	  723.2	  665.9	 7279.0	...
445336	  722.8	  665.9	 7280.0	...
445337	  722.8	  666.1	 7281.0	...
445338	  723.0	  666.3	 7280.0	...
445339	  723.2	  666.5	 7280.0	...
445340	  723.4	  666.5	 7279.0	...
445341	  723.4	  666.5	 7279.0	...
445342	  723.3	  666.7	 7277.0	...
445343	  723.4	  666.8	 7276.0	...
445344	  723.5	  666.9	 7274.0	...
445345	  723.7	  666.9	 7274.0	...
445346	  723.8	  666.9	 7272.0	...
445347	  723.9	  667.1	 7271.0	...
445348	  723.9	  667.4	 7272.0	...
445349	  723.8	  667.5	 7274.0	...
445350	  723.8	  667.2	 7277.0	...
445351	  723.8	  666.9	 7277.0	...
445352	  723.7	  666.8	 7277.0	...
445353	  723.6	  667.1	 7278.0	...
445354	  723.5	  667.5	 7278.0	...
445355	  723.5	  667.8	 7280.0	...
445356	  723.5	  667.8	 7281.0	...
445357	  723.6	  667.7	 7281.0	...
445358	  723.7	  667.8	 7279.0	...
445359	  723.7	  667.9	 7277.0	...
445360	  723.6	  668.0	 7275.0	...
445361	  723.6	  668.0	 7273.0	...
445362	  723.6	  667.7	 7275.0	...
445363	  723.6	  667.5	 7279.0	...
445364	  723.6	  667.3	 7281.0	...
445365	  723.6	  667.4	 7279.0	...
445366	  723.5	  667.5	 7278.0	...
445367	  723.5	  667.5	 7279.0	...
445368	  723.5	  667.5	 7280.0	...
445369	  723.5	  667.8	 7280.0	...
445370	  723.5	  668.1	 7280.0	...
445371	  723.5	  668.3	 7279.0	...
445372	  723.3	  668.3	 7279.0	...
445373	  723.2	  668.3	 7279.0	...
445374	  723.1	  668.4	 7280.0	...
445375	  723.0	  668.5	 7280.0	...
445376	  723.0	  668.5	 7279.0	...
445377	  722.9	  668.5	 7277.0	...
445378	  722.8	  668.3	 7277.0	...
445379	  723.0	  668.1	 7278.0	...
445380	  723.2	  667.8	 7278.0	...
445381	  723.2	  668.0	 7278.0	...
445382	  722.9	  668.3	 7277.0	...
445383	  722.7	  668.6	 7275.0	...
445384	  722.7	  668.6	 7274.0	...
445385	  722.8	  668.6	 7273.0	...
445386	  722.7	  668.6	 7275.0	...
445387	  722.6	  668.6	 7277.0	...
445388	  722.7	  668.5	 7279.0	...
445389	  722.8	  668.3	 7280.0	...
445390	  723.1	  668.3	 7279.0	...
445391	  723.2	  668.2	 7277.0	...
445392	  723.4	  668.1	 7276.0	...
445393	  723.5	  668.2	 7276.0	...
445394	  723.6	  668.4	 7277.0	...
445395	  723.7	  668.1	 7280.0	...
445396	  723.7	  668.1	 7283.0	...
445397	  723.5	  668.0	 7286.0	...
445398	  723.4	  668.2	 7287.0	...
445399	  723.4	  668.2	 7285.0	...
445400	  723.3	  668.1	 7281.0	...
445401	  723.3	  668.1	 7277.0	...
445402	  723.3	  668.1	 7275.0	...
445403	  723.4	  668.2	 7279.0	...
445404	  723.6	  668.2	 7283.0	...
445405	  723.8	  668.1	 7287.0	...
445406	  723.7	  668.1	 7285.0	...
445407	  723.5	  668.2	 7284.0	...
445408	  723.5	  668.1	 7285.0	...
445409	  723.6	  667.9	 7288.0	...
445410	  723.8	  667.8	 7291.0	...
MSG	445411 0000 _ Number On
445411	  723.8	  667.8	 7288.0	...
445412	  723.8	  667.7	 7284.0	...
445413	  723.8	  667.7	 7282.0	...
445414	  723.8	  667.7	 7283.0	...
445415	  723.6	  667.7	 7284.0	...
445416	  723.0	  667.9	 7283.0	...
445417	  721.9	  668.4	 7283.0	...
EFIX R   442580	445417	2838	  714.9	  624.0	   7148
SSACC R  445418
445418	  720.2	  669.1	 7281.0	...
445419	  718.1	  669.9	 7280.0	...
445420	  716.4	  670.3	 7278.0	...
445421	  714.0	  670.0	 7278.0	...
445422	  711.9	  669.6	 7278.0	...
445423	  709.4	  669.2	 7279.0	...
445424	  707.4	  669.5	 7279.0	...
ESACC R  445418	445424	7	  720.2	  669.1	  707.4	  669.5	   0.27	     41
SFIX R   445425
445425	  705.9	  669.4	 7279.0	...
445426	  704.7	  669.0	 7279.0	...
445427	  704.3	  668.5	 7278.0	...
445428	  704.3	  668.3	 7277.0	...
445429	  704.5	  667.7	 7277.0	...
445430	  704.9	  667.2	 7277.0	...
445431	  705.6	  666.1	 7277.0	...
445432	  706.7	  665.3	 7278.0	...
445433	  708.0	  664.0	 7280.0	...
445434	  709.6	  663.2	 7280.0	...
445435	  710.7	  662.5	 7278.0	...
445436	  711.5	  662.2	 7278.0	...
445437	  711.8	  661.6	 7279.0	...
445438	  712.2	  661.0	 7281.0	...
445439	  712.7	  660.3	 7281.0	...
445440	  713.0	  660.1	 7282.0	...
445441	  713.2	  659.9	 7282.0	...
445442	  713.2	  659.7	 7282.0	...
445443	  713.2	  659.6	 7284.0	...
445444	  713.2	  659.5	 7288.0	...
445445	  713.1	  659.5	 7292.0	...
445446	  713.1	  659.6	 7291.0	...
445447	  713.0	  659.8	 7288.0	...
445448	  712.9	  660.0	 7286.0	...
445449	  712.9	  660.2	 7288.0	...
445450	  713.0	  660.5	 7289.0	...
445451	  713.0	  660.1	 7290.0	...
445452	  712.8	  659.7	 7290.0	...
445453	  712.5	  659.4	 7290.0	...
445454	  712.4	  659.4	 7291.0	...
445455	  712.3	  658.9	 7293.0	...
445456	  712.3	  658.4	 7294.0	...
445457	  712.2	  657.9	 7294.0	...
445458	  712.1	  658.0	 7295.0	...
445459	  712.0	  657.8	 7295.0	...
445460	  711.8	  657.4	 7297.0	...
445461	  711.7	  656.9	 7300.0	...
445462	  711.6	  656.6	 7302.0	...
445463	  711.6	  656.5	 7302.0	...
445464	  711.6	  656.3	 7302.0	...
445465	  711.6	  656.2	 7302.0	...
445466	  711.5	  656.4	 7301.0	...
445467	  711.5	  656.5	 7301.0	...
445468	  711.5	  656.7	 7300.0	...
445469	  711.5	  656.7	 7300.0	...
445470	  711.5	  656.8	 7300.0	...
445471	  711.5	  656.8	 7300.0	...
445472	  711.5	  656.8	 7301.0	...
445473	  711.5	  656.6	 7301.0	...
445474	  711.6	  656.5	 7302.0	...
445475	  711.9	  656.4	 7303.0	...
445476	  712.2	  656.3	 7303.0	...
445477	  712.1	  656.4	 7304.0	...
445478	  711.9	  656.5	 7304.0	...
445479	  711.7	  656.7	 7304.0	...
445480	  711.6	  656.8	 7305.0	...
445481	  711.5	  656.9	 7305.0	...
445482	  711.6	  656.9	 7306.0	...
445483	  711.7	  656.9	 7306.0	...
445484	  711.8	  657.0	 7306.0	...
445485	  711.7	  657.0	 7304.0	...
445486	  711.7	  657.2	 7303.0	...
445487	  711.8	  657.3	 7303.0	...
445488	  711.8	  657.3	 7303.0	...
445489	  711.8	  657.3	 7302.0	...
445490	  711.9	  657.1	 7302.0	...
445491	  712.1	  657.0	 7303.0	...
445492	  712.2	  657.2	 7301.0	...
445493	  712.3	  657.6	 7298.0	...
445494	  712.4	  658.0	 7297.0	...
445495	  712.6	  658.0	 7298.0	...
445496	  712.6	  658.1	 7300.0	...
445497	  712.3	  658.2	 7300.0	...
445498	  712.1	  658.3	 7299.0	...
445499	  712.1	  658.3	 7296.0	...
445500	  712.2	  658.6	 7294.0	...
445501	  712.2	  659.0	 7295.0	...
445502	  712.2	  659.3	 7296.0	...
445503	  712.3	  659.3	 7298.0	...
445504	  712.5	  659.8	 7299.0	...
445505	  712.7	  660.4	 7299.0	...
445506	  712.8	  660.6	 7299.0	...
445507	  712.9	  660.4	 7298.0	...
445508	  712.9	  660.2	 7296.0	...
445509	  712.8	  660.3	 7296.0	...
445510	  712.7	  660.0	 7296.0	...
445511	  712.8	  659.6	 7295.0	...
445512	  713.0	  659.2	 7294.0	...
445513	  713.0	  659.1	 7292.0	...
445514	  712.8	  659.3	 7291.0	...
445515	  712.6	  659.3	 7291.0	...
445516	  712.6	  659.3	 7291.0	...
445517	  712.6	  659.7	 7291.0	...
445518	  712.7	  660.2	 7291.0	...
445519	  712.6	  660.1	 7291.0	...
445520	  712.5	  659.4	 7291.0	...
445521	  712.4	  659.2	 7291.0	...
445522	  712.4	  659.6	 7291.0	...
445523	  712.6	  659.9	 7290.0	...
445524	  712.9	  659.8	 7290.0	...
445525	  713.1	  659.8	 7290.0	...
445526	  713.1	  660.0	 7291.0	...
445527	  713.2	  660.3	 7291.0	...
445528	  713.3	  660.5	 7290.0	...
445529	  713.4	  660.9	 7290.0	...
445530	  713.4	  661.3	 7290.0	...
445531	  713.4	  661.6	 7291.0	...
445532	  713.4	  661.6	 7291.0	...
445533	  713.3	  661.4	 7291.0	...
445534	  713.3	  661.2	 7290.0	...
445535	  713.4	  661.2	 7289.0	...
445536	  713.5	  661.2	 7289.0	...
445537	  713.6	  661.3	 7289.0	...
445538	  713.7	  661.4	 7289.0	...
445539	  713.8	  661.6	 7288.0	...
445540	  713.8	  661.7	 7287.0	...
445541	  713.8	  661.8	 7283.0	...
445542	  713.8	  662.0	 7279.0	...
445543	  713.7	  662.2	 7280.0	...
445544	  713.7	  662.4	 7284.0	...
445545	  713.7	  662.4	 7285.0	...
445546	  713.7	  662.0	 7282.0	...
445547	  713.7	  661.5	 7281.0	...
445548	  713.7	  661.2	 7284.0	...
445549	  713.8	  661.3	 7288.0	...
445550	  713.9	  661.2	 7292.0	...
445551	  714.0	  660.8	 7295.0	...
445552	  714.1	  660.3	 7298.0	...
445553	  714.1	  660.2	 7298.0	...
445554	  714.0	  660.1	 7299.0	...
445555	  713.8	  660.1	 7299.0	...
445556	  713.7	  659.9	 7300.0	...
445557	  713.5	  659.7	 7300.0	...
445558	  713.4	  659.9	 7301.0	...
445559	  713.2	  660.2	 7301.0	...
445560	  713.2	  660.5	 7301.0	...
445561	  713.4	  660.4	 7301.0	...
445562	  713.5	  660.3	 7301.0	...
445563	  713.8	  660.0	 7300.0	...
445564	  714.0	  659.6	 7300.0	...
445565	  714.2	  659.2	 7299.0	...
445566	  714.2	  659.2	 7298.0	...
445567	  714.2	  659.2	 7297.0	...
445568	  714.2	  659.3	 7296.0	...
445569	  714.0	  659.5	 7296.0	...
445570	  713.7	  659.5	 7297.0	...
445571	  713.5	  659.4	 7298.0	...
445572	  713.7	  659.2	 7296.0	...
445573	  713.9	  659.1	 7295.0	...
445574	  714.1	  659.0	 7293.0	...
445575	  714.0	  659.3	 7293.0	...
445576	  714.0	  659.5	 7294.0	...
445577	  714.0	  659.6	 7296.0	...
445578	  714.0	  659.5	 7299.0	...
445579	  714.2	  659.3	 7300.0	...
445580	  714.3	  659.3	 7300.0	...
445581	  714.3	  659.2	 7300.0	...
445582	  714.0	  659.2	 7301.0	...
445583	  713.7	  659.1	 7299.0	...
445584	  713.5	  658.9	 7296.0	...
445585	  713.6	  658.8	 7296.0	...
445586	  713.8	  658.7	 7300.0	...
445587	  714.0	  658.6	 7304.0	...
445588	  714.0	  658.6	 7305.0	...
445589	  713.9	  658.4	 7303.0	...
445590	  713.7	  658.2	 7301.0	...
445591	  713.6	  657.8	 7299.0	...
445592	  713.4	  657.8	 7299.0	...
445593	  713.2	  657.8	 7298.0	...
445594	  712.9	  657.9	 7298.0	...
445595	  712.9	  658.0	 7297.0	...
445596	  712.9	  657.9	 7296.0	...
445597	  713.1	  657.8	 7296.0	...
445598	  713.2	  657.7	 7296.0	...
445599	  713.3	  657.7	 7297.0	...
445600	  713.3	  657.5	 7298.0	...
445601	  713.3	  657.4	 7300.0	...
445602	  713.3	  657.3	 7300.0	...
445603	  713.1	  657.4	 7299.0	...
445604	  712.9	  657.5	 7298.0	...
445605	  712.7	  657.4	 7300.0	...
445606	  712.6	  657.1	 7302.0	...
445607	  712.6	  656.8	 7304.0	...
445608	  712.5	  656.5	 7305.0	...
445609	  712.5	  656.4	 7305.0	...
445610	  712.5	  656.3	 7304.0	...
445611	  712.4	  656.3	 7302.0	...
445612	  712.4	  656.5	 7301.0	...
445613	  712.3	  656.8	 7302.0	...
445614	  712.3	  656.8	 7303.0	...
445615	  712.2	  656.5	 7307.0	...
445616	  712.1	  656.2	 7310.0	...
445617	  712.1	  656.2	 7312.0	...
445618	  712.1	  656.1	 7313.0	...
445619	  712.2	  656.0	 7313.0	...
445620	  712.4	  655.9	 7313.0	...
445621	  712.5	  655.8	 7313.0	...
445622	  712.5	  655.7	 7312.0	...
445623	  712.5	  655.6	 7312.0	...
445624	  712.2	  655.5	 7313.0	...
445625	  712.0	  655.3	 7313.0	...
445626	  711.9	  655.4	 7312.0	...
445627	  712.1	  655.5	 7313.0	...
445628	  712.3	  655.6	 7314.0	...
445629	  712.4	  655.6	 7316.0	...
445630	  712.5	  655.5	 7317.0	...
445631	  712.5	  655.4	 7318.0	...
445632	  712.3	  655.2	 7319.0	...
445633	  712.1	  655.3	 7318.0	...
445634	  711.8	  655.5	 7319.0	...
445635	  711.7	  655.4	 7320.0	...
445636	  711.8	  655.1	 7320.0	...
445637	  711.9	  654.9	 7319.0	...
445638	  712.0	  654.7	 7319.0	...
445639	  711.9	  654.7	 7319.0	...
445640	  711.9	  654.6	 7319.0	...
445641	  712.0	  654.2	 7322.0	...
445642	  712.1	  653.7	 7326.0	...
445643	  712.2	  653.2	 7330.0	...
445644	  711.7	  653.1	 7332.0	...
445645	  711.3	  653.7	 7330.0	...
445646	  711.1	  654.4	 7326.0	...
445647	  711.4	  654.9	 7323.0	...
445648	  711.7	  654.8	 7321.0	...
445649	  711.9	  654.7	 7322.0	...
445650	  711.8	  654.5	 7322.0	...
445651	  711.8	  654.0	 7322.0	...
445652	  711.7	  653.5	 7322.0	...
445653	  711.8	  653.2	 7321.0	...
445654	  711.9	  653.2	 7322.0	...
445655	  711.8	  653.1	 7322.0	...
445656	  711.8	  652.9	 7322.0	...
445657	  711.7	  652.5	 7322.0	...
445658	  711.8	  652.4	 7322.0	...
445659	  711.9	  652.3	 7323.0	...
445660	  712.1	  652.4	 7324.0	...
445661	  712.2	  652.7	 7327.0	...
445662	  712.2	  652.8	 7330.0	...
445663	  712.2	  653.0	 7332.0	...
445664	  712.2	  652.7	 7332.0	...
445665	  712.1	  652.4	 7332.0	...
445666	  712.0	  652.1	 7330.0	...
445667	  712.0	  651.9	 7328.0	...
445668	  711.9	  651.5	 7327.0	...
445669	  711.9	  651.2	 7327.0	...
445670	  711.9	  651.5	 7327.0	...
445671	  711.9	  651.9	 7327.0	...
445672	  711.8	  652.3	 7327.0	...
445673	  711.7	  652.2	 7328.0	...
445674	  711.4	  652.2	 7329.0	...
445675	  711.1	  652.2	 7330.0	...
445676	  710.9	  652.2	 7329.0	...
445677	  710.9	  652.2	 7329.0	...
445678	  711.0	  652.1	 7329.0	...
445679	  710.9	  652.1	 7329.0	...
445680	  710.8	  651.9	 7328.0	...
445681	  710.8	  651.7	 7327.0	...
445682	  710.9	  651.5	 7327.0	...
445683	  711.0	  651.4	 7327.0	...
445684	  711.1	  651.6	 7329.0	...
445685	  711.2	  651.7	 7330.0	...
445686	  711.3	  651.8	 7330.0	...
445687	  711.3	  651.5	 7330.0	...
445688	  711.3	  651.3	 7330.0	...
445689	  711.3	  651.3	 7331.0	...
445690	  711.3	  651.2	 7331.0	...
445691	  711.2	  651.0	 7330.0	...
445692	  711.0	  650.9	 7328.0	...
445693	  710.9	  651.1	 7322.0	...
445694	  710.9	  651.4	 7317.0	...
445695	  710.9	  651.6	 7318.0	...
445696	  710.7	  651.4	 7325.0	...
445697	  710.6	  651.2	 7332.0	...
445698	  710.7	  651.0	 7334.0	...
445699	  710.7	  650.9	 7334.0	...
445700	  710.7	  650.6	 7335.0	...
445701	  710.7	  650.3	 7335.0	...
445702	  710.4	  650.0	 7335.0	...
445703	  710.2	  650.0	 7334.0	...
445704	  710.3	  650.1	 7335.0	...
445705	  710.5	  650.2	 7335.0	...
445706	  710.5	  650.4	 7333.0	...
445707	  710.3	  650.6	 7332.0	...
445708	  710.2	  650.7	 7328.0	...
445709	  710.3	  650.7	 7327.0	...
445710	  710.4	  650.5	 7329.0	...
445711	  710.4	  650.2	 7333.0	...
445712	  710.5	  649.8	 7338.0	...
445713	  710.6	  649.7	 7339.0	...
445714	  710.6	  649.6	 7339.0	...
MSG	445715 0000 _ Number Off
445715	  710.5	  649.6	 7339.0	...
445716	  710.3	  649.3	 7339.0	...
445717	  710.1	  649.1	 7339.0	...
445718	  710.1	  649.0	 7337.0	...
445719	  710.2	  649.2	 7335.0	...
445720	  710.2	  649.5	 7332.0	...
445721	  710.2	  649.6	 7332.0	...
445722	  710.2	  649.6	 7334.0	...
445723	  710.3	  649.6	 7335.0	...
445724	  710.5	  649.7	 7337.0	...
445725	  710.6	  649.8	 7336.0	...
445726	  710.7	  650.2	 7335.0	...
445727	  710.7	  650.5	 7335.0	...
445728	  710.7	  650.8	 7336.0	...
445729	  710.5	  650.9	 7336.0	...
445730	  710.4	  651.0	 7334.0	...
445731	  710.3	  651.0	 7331.0	...
445732	  710.3	  650.9	 7329.0	...
445733	  710.3	  650.8	 7331.0	...
445734	  710.3	  650.2	 7334.0	...
445735	  710.2	  649.6	 7335.0	...
445736	  710.1	  649.8	 7334.0	...
445737	  710.0	  650.3	 7333.0	...
445738	  710.0	  650.9	 7334.0	...
445739	  709.9	  650.9	 7335.0	...
445740	  709.9	  651.0	 7335.0	...
445741	  709.9	  651.0	 7335.0	...
445742	  709.9	  650.9	 7335.0	...
445743	  709.9	  650.7	 7336.0	...
445744	  709.9	  650.5	 7338.0	...
445745	  710.0	  650.4	 7340.0	...
445746	  710.1	  650.3	 7342.0	...
445747	  710.2	  650.3	 7341.0	...
445748	  710.1	  650.3	 7340.0	...
445749	  710.1	  650.4	 7339.0	...
445750	  709.9	  650.5	 7340.0	...
445751	  709.6	  650.4	 7340.0	...
445752	  709.3	  650.2	 7340.0	...
445753	  709.3	  650.0	 7340.0	...
445754	  709.3	  650.0	 7340.0	...
445755	  709.4	  650.1	 7341.0	...
445756	  709.5	  650.1	 7342.0	...
445757	  709.5	  650.2	 7344.0	...
445758	  709.6	  650.3	 7344.0	...
445759	  709.6	  650.5	 7340.0	...
445760	  709.6	  650.6	 7338.0	...
445761	  709.6	  651.0	 7337.0	...
445762	  709.6	  651.2	 7337.0	...
445763	  709.9	  651.4	 7336.0	...
445764	  710.1	  651.2	 7334.0	...
445765	  710.4	  651.0	 7333.0	...
445766	  710.2	  650.8	 7332.0	...
445767	  710.2	  650.8	 7332.0	...
445768	  710.0	  650.7	 7332.0	...
445769	  709.9	  650.6	 7336.0	...
445770	  709.7	  650.6	 7339.0	...
445771	  709.5	  650.6	 7341.0	...
445772	  709.4	  650.6	 7339.0	...
445773	  709.3	  650.6	 7337.0	...
445774	  709.4	  650.5	 7336.0	...
445775	  709.4	  650.4	 7337.0	...
445776	  709.4	  650.4	 7338.0	...
445777	  709.5	  650.3	 7338.0	...
445778	  709.5	  650.3	 7338.0	...
445779	  709.5	  650.4	 7339.0	...
445780	  709.4	  650.5	 7338.0	...
445781	  709.5	  650.5	 7338.0	...
445782	  709.6	  650.5	 7339.0	...
445783	  709.6	  650.2	 7340.0	...
445784	  709.5	  650.0	 7340.0	...
445785	  709.3	  649.8	 7340.0	...
445786	  709.4	  650.0	 7337.0	...
445787	  709.4	  650.2	 7335.0	...
445788	  709.4	  650.3	 7333.0	...
445789	  709.4	  650.7	 7334.0	...
445790	  709.5	  651.1	 7334.0	...
445791	  709.7	  651.4	 7335.0	...
445792	  709.6	  651.3	 7335.0	...
445793	  709.3	  651.2	 7335.0	...
445794	  709.2	  651.2	 7336.0	...
445795	  709.2	  650.9	 7337.0	...
445796	  709.2	  650.6	 7339.0	...
445797	  709.2	  650.2	 7340.0	...
445798	  709.2	  649.9	 7342.0	...
445799	  709.2	  649.6	 7342.0	...
445800	  709.2	  649.3	 7342.0	...
445801	  709.1	  649.4	 7344.0	...
445802	  709.0	  649.5	 7345.0	...
445803	  708.8	  649.7	 7346.0	...
445804	  708.7	  650.1	 7344.0	...
445805	  708.7	  650.5	 7342.0	...
445806	  708.8	  650.6	 7343.0	...
445807	  708.8	  650.6	 7345.0	...
445808	  708.8	  650.6	 7346.0	...
445809	  708.8	  650.5	 7344.0	...
445810	  708.8	  650.7	 7343.0	...
445811	  708.9	  650.8	 7343.0	...
445812	  709.1	  650.7	 7342.0	...
445813	  709.3	  650.4	 7342.0	...
445814	  709.4	  650.1	 7342.0	...
445815	  709.4	  650.4	 7342.0	...
445816	  709.4	  650.7	 7342.0	...
445817	  709.3	  650.8	 7341.0	...
445818	  709.1	  650.8	 7341.0	...
445819	  708.9	  650.6	 7341.0	...
445820	  708.8	  650.5	 7341.0	...
445821	  708.7	  650.5	 7341.0	...
445822	  708.8	  650.6	 7341.0	...
445823	  708.9	  650.8	 7341.0	...
445824	  709.1	  651.1	 7340.0	...
445825	  709.2	  651.2	 7340.0	...
445826	  709.3	  651.3	 7340.0	...
445827	  709.4	  651.2	 7340.0	...
445828	  709.4	  651.2	 7341.0	...
445829	  709.4	  651.2	 7342.0	...
445830	  709.4	  651.3	 7344.0	...
445831	  709.3	  651.5	 7346.0	...
445832	  709.2	  651.6	 7346.0	...
445833	  709.1	  651.6	 7345.0	...
445834	  709.1	  651.5	 7345.0	...
445835	  709.0	  651.4	 7346.0	...
445836	  708.9	  651.3	 7347.0	...
445837	  708.7	  651.1	 7347.0	...
445838	  708.6	  651.0	 7346.0	...
445839	  708.5	  650.9	 7346.0	...
445840	  708.4	  650.8	 7346.0	...
445841	  708.3	  650.6	 7345.0	...
445842	  708.4	  650.5	 7344.0	...
445843	  708.4	  650.5	 7345.0	...
445844	  708.5	  650.5	 7350.0	...
445845	  708.5	  650.8	 7356.0	...
445846	  708.6	  651.1	 7354.0	...
445847	  708.8	  651.4	 7349.0	...
445848	  708.9	  651.3	 7344.0	...
445849	  708.9	  651.2	 7344.0	...
445850	  708.8	  651.0	 7344.0	...
445851	  708.7	  650.9	 7344.0	...
445852	  708.5	  651.2	 7345.0	...
445853	  708.3	  651.6	 7346.0	...
445854	  708.2	  652.0	 7348.0	...
445855	  708.3	  652.1	 7348.0	...
445856	  708.4	  652.1	 7348.0	...
445857	  708.5	  652.1	 7345.0	...
445858	  708.4	  652.0	 7343.0	...
445859	  708.3	  652.0	 7341.0	...
445860	  708.3	  652.0	 7341.0	...
445861	  708.2	  652.0	 7340.0	...
445862	  708.2	  652.1	 7341.0	...
445863	  708.3	  652.1	 7342.0	...
445864	  708.4	  652.2	 7345.0	...
445865	  708.4	  652.3	 7348.0	...
445866	  708.4	  652.4	 7349.0	...
445867	  708.4	  652.4	 7349.0	...
445868	  708.3	  652.2	 7349.0	...
445869	  708.3	  651.9	 7349.0	...
445870	  708.3	  651.5	 7350.0	...
445871	  708.4	  651.6	 7349.0	...
445872	  708.5	  651.8	 7349.0	...
445873	  708.5	  652.0	 7349.0	...
445874	  708.6	  652.0	 7349.0	...
445875	  708.6	  652.0	 7350.0	...
445876	  708.6	  652.1	 7351.0	...
445877	  708.6	  652.2	 7351.0	...
445878	  708.6	  652.3	 7352.0	...
445879	  708.6	  651.8	 7352.0	...
445880	  708.6	  651.2	 7353.0	...
445881	  708.5	  650.7	 7351.0	...
445882	  708.6	  650.7	 7350.0	...
445883	  708.6	  650.8	 7348.0	...
445884	  708.7	  651.1	 7347.0	...
445885	  708.8	  651.4	 7346.0	...
445886	  708.9	  651.3	 7345.0	...
445887	  708.9	  650.9	 7346.0	...
445888	  708.9	  650.5	 7346.0	...
445889	  708.9	  650.4	 7347.0	...
445890	  708.8	  650.4	 7347.0	...
445891	  708.5	  650.3	 7346.0	...
445892	  708.1	  649.9	 7344.0	...
445893	  708.0	  649.6	 7344.0	...
445894	  708.0	  649.4	 7344.0	...
445895	  707.8	  649.4	 7343.0	...
445896	  707.8	  649.3	 7340.0	...
445897	  707.9	  649.2	 7338.0	...
445898	  708.1	  649.1	 7337.0	...
445899	  708.2	  649.1	 7339.0	...
445900	  708.2	  649.6	 7341.0	...
445901	  708.3	  650.0	 7341.0	...
445902	  708.3	  650.4	 7340.0	...
445903	  708.2	  650.1	 7340.0	...
445904	  708.3	  649.9	 7340.0	...
445905	  708.4	  649.6	 7341.0	...
445906	  708.6	  649.6	 7344.0	...
445907	  708.7	  649.5	 7346.0	...
445908	  708.8	  649.9	 7347.0	...
445909	  708.7	  650.4	 7347.0	...
445910	  708.5	  650.9	 7347.0	...
445911	  708.2	  651.0	 7347.0	...
445912	  708.2	  650.9	 7348.0	...
445913	  708.4	  650.9	 7349.0	...
445914	  708.4	  650.7	 7350.0	...
445915	  708.3	  650.5	 7350.0	...
445916	  708.2	  650.4	 7350.0	...
445917	  708.2	  650.5	 7349.0	...
445918	  708.2	  650.6	 7348.0	...
445919	  708.2	  650.9	 7346.0	...
445920	  708.4	  651.1	 7346.0	...
445921	  708.6	  651.2	 7347.0	...
445922	  708.9	  651.0	 7349.0	...
445923	  708.9	  650.7	 7350.0	...
MSG	445924 0000 _ Number On
445924	  709.0	  650.7	 7351.0	...
445925	  709.0	  650.7	 7350.0	...
445926	  709.1	  650.7	 7354.0	...
445927	  709.0	  650.7	 7358.0	...
445928	  709.0	  650.7	 7359.0	...
445929	  708.9	  650.7	 7354.0	...
445930	  709.1	  650.7	 7349.0	...
445931	  709.3	  650.6	 7349.0	...
445932	  709.5	  650.5	 7351.0	...
445933	  709.6	  650.6	 7357.0	...
445934	  709.6	  650.8	 7361.0	...
445935	  709.6	  651.1	 7364.0	...
445936	  709.5	  651.2	 7363.0	...
445937	  709.2	  651.4	 7362.0	...
445938	  708.9	  651.1	 7361.0	...
445939	  708.8	  650.8	 7360.0	...
445940	  708.9	  650.7	 7361.0	...
445941	  709.0	  651.0	 7362.0	...
445942	  709.1	  651.3	 7364.0	...
445943	  709.2	  651.5	 7364.0	...
445944	  709.2	  651.6	 7364.0	...
445945	  709.1	  651.4	 7363.0	...
445946	  709.1	  651.2	 7365.0	...
445947	  709.1	  651.0	 7368.0	...
445948	  709.2	  651.0	 7371.0	...
445949	  709.2	  651.0	 7371.0	...
445950	  709.4	  650.9	 7371.0	...
445951	  709.6	  651.1	 7371.0	...
445952	  709.6	  651.2	 7371.0	...
445953	  709.5	  651.3	 7371.0	...
445954	  709.4	  651.5	 7371.0	...
445955	  709.4	  651.8	 7371.0	...
445956	  709.3	  652.0	 7369.0	...
445957	  709.1	  652.0	 7368.0	...
445958	  709.0	  652.0	 7366.0	...
445959	  709.2	  651.8	 7366.0	...
445960	  709.4	  651.8	 7366.0	...
445961	  709.4	  651.8	 7366.0	...
445962	  709.4	  651.7	 7369.0	...
445963	  709.5	  651.7	 7372.0	...
445964	  709.6	  652.0	 7375.0	...
445965	  709.6	  652.2	 7375.0	...
445966	  709.6	  652.5	 7372.0	...
445967	  709.5	  652.6	 7371.0	...
445968	  709.5	  652.8	 7368.0	...
445969	  709.5	  653.0	 7367.0	...
445970	  709.6	  653.0	 7366.0	...
445971	  709.6	  653.1	 7367.0	...
445972	  709.7	  653.2	 7369.0	...
445973	  709.7	  653.4	 7370.0	...
445974	  709.7	  653.5	 7372.0	...
445975	  709.5	  653.5	 7374.0	...
445976	  709.3	  653.3	 7375.0	...
445977	  709.2	  653.1	 7376.0	...
445978	  709.3	  653.1	 7377.0	...
445979	  709.3	  653.2	 7376.0	...
445980	  709.4	  653.3	 7374.0	...
445981	  709.4	  653.4	 7373.0	...
445982	  709.5	  653.6	 7375.0	...
445983	  709.6	  653.9	 7375.0	...
445984	  709.6	  654.2	 7374.0	...
445985	  709.5	  654.2	 7373.0	...
445986	  709.7	  653.8	 7373.0	...
445987	  709.8	  653.5	 7374.0	...
445988	  709.8	  653.5	 7375.0	...
445989	  709.6	  653.8	 7375.0	...
445990	  709.4	  653.9	 7377.0	...
445991	  709.4	  653.8	 7380.0	...
445992	  709.4	  653.7	 7382.0	...
445993	  709.4	  653.6	 7382.0	...
445994	  709.4	  653.5	 7383.0	...
445995	  709.4	  653.4	 7383.0	...
445996	  709.5	  653.4	 7384.0	...
445997	  709.5	  653.3	 7384.0	...
445998	  709.6	  653.3	 7383.0	...
445999	  709.6	  653.2	 7383.0	...
446000	  709.6	  653.2	 7384.0	...
446001	  709.6	  653.2	 7384.0	...
446002	  709.6	  653.2	 7384.0	...
446003	  709.6	  653.1	 7384.0	...
446004	  709.6	  653.1	 7383.0	...
446005	  709.6	  653.0	 7383.0	...
446006	  709.6	  653.0	 7383.0	...
446007	  709.5	  652.9	 7382.0	...
446008	  709.3	  652.9	 7382.0	...
446009	  709.0	  652.8	 7381.0	...
446010	  708.9	  652.7	 7382.0	...
446011	  708.7	  652.1	 7383.0	...
446012	  708.6	  651.6	 7383.0	...
446013	  708.6	  651.6	 7382.0	...
446014	  708.7	  652.0	 7383.0	...
446015	  708.9	  652.4	 7385.0	...
446016	  709.0	  652.3	 7389.0	...
446017	  709.2	  652.2	 7393.0	...
446018	  709.3	  652.2	 7393.0	...
446019	  709.4	  651.8	 7393.0	...
446020	  709.4	  651.4	 7392.0	...
446021	  709.3	  650.9	 7392.0	...
446022	  709.3	  650.9	 7390.0	...
446023	  709.3	  650.8	 7388.0	...
446024	  709.2	  651.0	 7386.0	...
446025	  709.0	  651.2	 7388.0	...
446026	  708.7	  651.4	 7391.0	...
446027	  708.5	  651.5	 7395.0	...
446028	  708.4	  651.4	 7394.0	...
446029	  708.3	  651.2	 7397.0	...
446030	  708.4	  651.0	 7400.0	...
446031	  708.5	  651.0	 7403.0	...
446032	  708.5	  651.1	 7403.0	...
446033	  708.5	  651.1	 7404.0	...
446034	  708.4	  651.1	 7405.0	...
446035	  708.3	  651.0	 7404.0	...
446036	  708.3	  651.1	 7403.0	...
446037	  708.4	  651.2	 7403.0	...
446038	  708.5	  651.2	 7406.0	...
446039	  708.6	  651.2	 7407.0	...
446040	  708.6	  651.3	 7407.0	...
446041	  708.6	  651.4	 7407.0	...
446042	  708.6	  651.6	 7407.0	...
446043	  708.6	  651.8	 7408.0	...
446044	  708.7	  652.0	 7408.0	...
446045	  708.8	  652.0	 7409.0	...
446046	  708.8	  651.8	 7409.0	...
446047	  708.8	  651.6	 7409.0	...
446048	  708.8	  651.5	 7409.0	...
446049	  708.8	  651.4	 7409.0	...
446050	  708.8	  651.3	 7409.0	...
446051	  708.8	  651.3	 7408.0	...
446052	  708.8	  651.4	 7409.0	...
446053	  708.6	  651.4	 7409.0	...
446054	  708.4	  651.3	 7410.0	...
446055	  708.2	  651.2	 7408.0	...
446056	  708.3	  651.2	 7406.0	...
446057	  708.4	  651.2	 7405.0	...
446058	  708.5	  651.6	 7405.0	...
446059	  708.4	  651.9	 7405.0	...
446060	  708.3	  652.0	 7404.0	...
446061	  708.0	  651.9	 7406.0	...
446062	  707.9	  651.8	 7407.0	...
446063	  707.9	  651.8	 7409.0	...
446064	  708.2	  651.8	 7409.0	...
446065	  708.4	  651.6	 7409.0	...
446066	  708.7	  651.5	 7411.0	...
446067	  708.9	  651.3	 7414.0	...
446068	  709.0	  651.0	 7415.0	...
446069	  709.1	  650.6	 7414.0	...
446070	  708.9	  650.3	 7413.0	...
446071	  708.8	  650.1	 7415.0	...
446072	  708.5	  650.0	 7417.0	...
446073	  708.4	  649.9	 7419.0	...
446074	  708.4	  649.9	 7419.0	...
446075	  708.5	  649.9	 7419.0	...
446076	  708.6	  649.9	 7419.0	...
446077	  708.6	  650.0	 7420.0	...
446078	  708.6	  650.1	 7420.0	...
446079	  708.5	  649.9	 7421.0	...
446080	  708.5	  649.6	 7421.0	...
446081	  708.6	  649.4	 7421.0	...
446082	  708.5	  649.3	 7422.0	...
446083	  708.4	  649.3	 7425.0	...
446084	  708.5	  649.2	 7426.0	...
446085	  708.8	  649.1	 7428.0	...
446086	  709.1	  649.0	 7429.0	...
446087	  709.1	  649.0	 7429.0	...
446088	  709.2	  649.0	 7430.0	...
446089	  709.2	  648.7	 7432.0	...
446090	  709.1	  648.5	 7432.0	...
446091	  708.8	  648.3	 7430.0	...
446092	  708.4	  648.4	 7429.0	...
446093	  708.5	  648.5	 7430.0	...
446094	  708.7	  648.5	 7432.0	...
446095	  708.9	  648.5	 7434.0	...
446096	  708.9	  648.5	 7434.0	...
446097	  708.8	  648.7	 7433.0	...
446098	  708.7	  648.9	 7432.0	...
446099	  708.6	  648.9	 7430.0	...
446100	  708.5	  648.6	 7430.0	...
446101	  708.4	  648.6	 7430.0	...
446102	  708.5	  648.8	 7430.0	...
446103	  708.5	  648.9	 7430.0	...
446104	  708.5	  648.7	 7431.0	...
446105	  708.4	  648.9	 7433.0	...
446106	  708.3	  649.1	 7435.0	...
446107	  708.3	  649.4	 7436.0	...
446108	  708.4	  649.5	 7438.0	...
446109	  708.5	  649.4	 7440.0	...
446110	  708.4	  649.4	 7442.0	...
446111	  708.3	  649.3	 7443.0	...
446112	  708.2	  649.3	 7443.0	...
446113	  708.2	  649.1	 7442.0	...
446114	  708.1	  648.8	 7442.0	...
446115	  708.1	  648.4	 7445.0	...
446116	  708.2	  648.2	 7448.0	...
446117	  708.2	  648.1	 7451.0	...
446118	  708.2	  648.2	 7451.0	...
446119	  708.0	  648.1	 7450.0	...
446120	  708.0	  648.4	 7446.0	...
446121	  708.0	  648.8	 7443.0	...
446122	  708.1	  649.2	 7441.0	...
446123	  708.2	  649.1	 7441.0	...
446124	  708.1	  648.9	 7441.0	...
446125	  708.1	  648.8	 7442.0	...
446126	  708.2	  648.5	 7445.0	...
446127	  708.2	  648.3	 7447.0	...
446128	  708.1	  648.3	 7447.0	...
446129	  708.0	  648.6	 7446.0	...
446130	  707.8	  649.0	 7445.0	...
446131	  707.6	  649.2	 7444.0	...
446132	  707.4	  649.0	 7445.0	...
446133	  707.2	  648.5	 7445.0	...
446134	  707.1	  648.0	 7445.0	...
446135	  707.2	  647.8	 7447.0	...
446136	  707.6	  647.9	 7449.0	...
446137	  708.1	  648.0	 7452.0	...
446138	  708.5	  647.9	 7454.0	...
446139	  708.5	  647.9	 7455.0	...
446140	  708.5	  647.8	 7455.0	...
446141	  708.4	  647.9	 7454.0	...
446142	  708.5	  648.0	 7452.0	...
446143	  708.5	  648.0	 7450.0	...
446144	  708.3	  647.9	 7448.0	...
446145	  707.9	  647.9	 7450.0	...
446146	  707.6	  647.9	 7452.0	...
446147	  707.5	  647.9	 7454.0	...
446148	  707.6	  647.9	 7454.0	...
446149	  707.8	  648.0	 7453.0	...
446150	  707.8	  647.8	 7454.0	...
446151	  707.7	  647.6	 7454.0	...
446152	  707.5	  647.6	 7455.0	...
446153	  707.5	  647.9	 7455.0	...
446154	  707.5	  648.1	 7454.0	...
446155	  707.5	  648.2	 7452.0	...
446156	  707.5	  648.3	 7450.0	...
446157	  707.5	  648.3	 7447.0	...
446158	  707.5	  648.1	 7447.0	...
446159	  707.5	  648.0	 7448.0	...
446160	  707.5	  647.9	 7451.0	...
446161	  707.4	  647.7	 7455.0	...
446162	  707.4	  647.6	 7458.0	...
446163	  707.5	  647.5	 7458.0	...
446164	  707.7	  647.4	 7458.0	...
446165	  707.8	  647.2	 7457.0	...
446166	  707.6	  647.2	 7457.0	...
446167	  707.3	  647.4	 7456.0	...
446168	  707.1	  647.5	 7456.0	...
446169	  707.1	  647.6	 7456.0	...
446170	  707.0	  647.6	 7457.0	...
446171	  707.0	  647.6	 7458.0	...
446172	  707.1	  647.7	 7459.0	...
446173	  707.1	  647.9	 7459.0	...
446174	  707.2	  648.1	 7458.0	...
446175	  707.2	  648.1	 7458.0	...
446176	  707.1	  648.0	 7461.0	...
446177	  707.2	  647.8	 7464.0	...
446178	  707.5	  647.8	 7466.0	...
446179	  707.8	  648.0	 7465.0	...
446180	  708.0	  648.3	 7463.0	...
446181	  708.0	  648.6	 7462.0	...
446182	  707.9	  648.4	 7462.0	...
446183	  707.8	  648.3	 7460.0	...
446184	  707.6	  648.1	 7459.0	...
446185	  707.5	  648.2	 7460.0	...
446186	  707.8	  648.1	 7464.0	...
446187	  708.1	  648.1	 7467.0	...
446188	  708.4	  648.1	 7468.0	...
446189	  708.3	  648.4	 7468.0	...
446190	  708.1	  648.7	 7468.0	...
446191	  707.8	  649.0	 7467.0	...
446192	  707.6	  649.0	 7466.0	...
446193	  707.7	  649.1	 7465.0	...
446194	  707.8	  649.2	 7468.0	...
446195	  707.9	  649.3	 7472.0	...
446196	  707.9	  649.4	 7475.0	...
446197	  708.0	  649.4	 7474.0	...
446198	  708.0	  649.3	 7473.0	...
446199	  708.2	  649.2	 7473.0	...
446200	  708.3	  649.2	 7473.0	...
446201	  708.3	  649.3	 7473.0	...
446202	  708.3	  649.4	 7472.0	...
446203	  708.0	  649.4	 7469.0	...
446204	  707.6	  649.3	 7468.0	...
446205	  707.2	  649.3	 7467.0	...
446206	  707.0	  649.3	 7467.0	...
446207	  706.9	  649.3	 7467.0	...
446208	  707.0	  649.3	 7467.0	...
446209	  707.1	  649.2	 7466.0	...
446210	  707.1	  649.1	 7466.0	...
446211	  707.1	  649.0	 7470.0	...
446212	  707.1	  648.9	 7474.0	...
446213	  707.1	  649.0	 7477.0	...
446214	  707.1	  649.3	 7477.0	...
446215	  707.2	  649.6	 7476.0	...
446216	  707.3	  649.6	 7475.0	...
446217	  707.4	  649.6	 7475.0	...
446218	  707.5	  649.5	 7475.0	...
446219	  707.5	  649.4	 7473.0	...
446220	  707.6	  649.6	 7471.0	...
446221	  707.6	  649.8	 7469.0	...
446222	  707.6	  650.0	 7469.0	...
446223	  707.5	  650.2	 7470.0	...
446224	  707.4	  650.3	 7473.0	...
446225	  707.3	  650.4	 7476.0	...
446226	  707.2	  650.3	 7475.0	...
446227	  707.2	  650.3	 7473.0	...
446228	  707.1	  650.3	 7470.0	...
MSG	446229 0000 _ Number Off
446229	  707.0	  650.5	 7470.0	...
446230	  707.0	  650.7	 7470.0	...
446231	  707.0	  650.9	 7470.0	...
446232	  707.0	  650.6	 7471.0	...
446233	  707.0	  650.3	 7470.0	...
446234	  707.0	  650.1	 7472.0	...
446235	  707.0	  649.8	 7474.0	...
446236	  707.0	  649.6	 7476.0	...
446237	  707.0	  649.5	 7476.0	...
446238	  707.0	  649.5	 7477.0	...
446239	  706.9	  649.4	 7477.0	...
446240	  706.9	  649.3	 7478.0	...
446241	  706.9	  649.1	 7479.0	...
446242	  706.8	  649.0	 7478.0	...
446243	  706.6	  648.9	 7476.0	...
446244	  706.3	  648.9	 7475.0	...
446245	  706.3	  649.1	 7474.0	...
446246	  706.5	  649.2	 7473.0	...
446247	  706.6	  649.3	 7474.0	...
446248	  706.7	  649.2	 7476.0	...
446249	  706.8	  649.3	 7479.0	...
446250	  706.7	  649.3	 7479.0	...
446251	  706.6	  649.0	 7479.0	...
446252	  706.4	  648.8	 7477.0	...
446253	  706.4	  648.5	 7475.0	...
446254	  706.4	  648.5	 7475.0	...
446255	  706.4	  648.5	 7477.0	...
446256	  706.4	  648.7	 7480.0	...
446257	  706.5	  649.0	 7480.0	...
446258	  706.6	  649.0	 7479.0	...
446259	  706.6	  648.7	 7478.0	...
446260	  706.6	  648.8	 7478.0	...
446261	  706.5	  649.0	 7476.0	...
446262	  706.5	  649.2	 7474.0	...
446263	  706.4	  649.2	 7472.0	...
446264	  706.3	  649.1	 7472.0	...
446265	  706.2	  649.1	 7476.0	...
446266	  706.0	  649.2	 7479.0	...
446267	  705.8	  649.2	 7483.0	...
446268	  705.6	  649.0	 7483.0	...
446269	  705.6	  648.7	 7482.0	...
446270	  705.6	  648.5	 7482.0	...
446271	  705.5	  648.6	 7483.0	...
446272	  705.6	  648.7	 7483.0	...
446273	  705.8	  648.8	 7482.0	...
446274	  705.9	  648.8	 7480.0	...
446275	  706.0	  648.9	 7479.0	...
446276	  706.0	  648.9	 7479.0	...
446277	  706.0	  648.9	 7480.0	...
446278	  706.1	  648.8	 7482.0	...
446279	  706.2	  648.8	 7484.0	...
446280	  706.0	  648.8	 7486.0	...
446281	  705.8	  648.9	 7487.0	...
446282	  705.7	  649.0	 7489.0	...
446283	  705.8	  649.1	 7493.0	...
446284	  705.9	  649.1	 7496.0	...
446285	  705.9	  649.1	 7495.0	...
446286	  706.0	  648.8	 7490.0	...
446287	  706.1	  648.6	 7486.0	...
446288	  706.1	  648.3	 7486.0	...
446289	  706.1	  648.2	 7487.0	...
446290	  705.9	  648.1	 7489.0	...
446291	  705.7	  648.1	 7492.0	...
446292	  705.6	  648.1	 7493.0	...
446293	  705.3	  648.2	 7494.0	...
446294	  705.1	  648.2	 7498.0	...
446295	  704.9	  648.2	 7501.0	...
446296	  704.8	  648.4	 7504.0	...
446297	  704.8	  648.7	 7504.0	...
446298	  704.8	  648.5	 7504.0	...
446299	  704.8	  648.0	 7504.0	...
446300	  704.8	  647.7	 7502.0	...
446301	  704.8	  647.9	 7500.0	...
446302	  704.7	  648.0	 7498.0	...
446303	  704.7	  648.1	 7499.0	...
446304	  704.6	  648.1	 7499.0	...
446305	  704.5	  648.2	 7499.0	...
446306	  704.5	  648.0	 7499.0	...
446307	  704.5	  647.8	 7498.0	...
446308	  704.5	  647.5	 7498.0	...
446309	  704.6	  647.6	 7498.0	...
446310	  704.6	  647.8	 7499.0	...
446311	  704.7	  648.1	 7499.0	...
446312	  704.6	  648.2	 7500.0	...
446313	  704.6	  648.5	 7501.0	...
446314	  704.6	  648.7	 7501.0	...
446315	  704.7	  648.8	 7501.0	...
446316	  704.8	  648.8	 7500.0	...
446317	  704.8	  648.8	 7500.0	...
446318	  704.8	  648.8	 7501.0	...
446319	  704.7	  648.8	 7502.0	...
446320	  704.4	  648.6	 7504.0	...
446321	  704.2	  648.4	 7506.0	...
446322	  704.0	  648.5	 7509.0	...
446323	  704.2	  648.7	 7509.0	...
446324	  704.6	  649.1	 7505.0	...
446325	  704.9	  649.2	 7501.0	...
446326	  704.9	  649.0	 7503.0	...
446327	  704.9	  648.6	 7509.0	...
446328	  704.8	  648.1	 7514.0	...
446329	  704.7	  648.2	 7513.0	...
446330	  704.6	  648.4	 7511.0	...
446331	  704.4	  648.6	 7510.0	...
446332	  704.4	  648.6	 7512.0	...
446333	  704.4	  648.3	 7514.0	...
446334	  704.4	  647.9	 7517.0	...
446335	  704.3	  647.7	 7517.0	...
446336	  704.3	  647.9	 7517.0	...
446337	  704.5	  648.2	 7518.0	...
446338	  704.7	  648.5	 7517.0	...
446339	  705.0	  648.6	 7516.0	...
446340	  705.1	  648.7	 7517.0	...
446341	  704.7	  648.7	 7519.0	...
446342	  704.3	  648.7	 7522.0	...
446343	  704.2	  648.7	 7523.0	...
446344	  704.4	  648.3	 7525.0	...
446345	  704.6	  648.0	 7524.0	...
446346	  704.7	  647.7	 7525.0	...
446347	  704.8	  647.6	 7526.0	...
446348	  704.8	  647.6	 7527.0	...
446349	  704.8	  647.5	 7528.0	...
446350	  704.8	  647.5	 7526.0	...
446351	  704.9	  647.5	 7526.0	...
446352	  705.0	  647.5	 7526.0	...
446353	  705.1	  647.5	 7527.0	...
446354	  705.1	  647.8	 7527.0	...
446355	  705.1	  648.0	 7524.0	...
446356	  705.0	  648.0	 7523.0	...
446357	  704.9	  647.6	 7522.0	...
446358	  704.9	  647.2	 7524.0	...
446359	  704.9	  647.2	 7527.0	...
446360	  705.0	  647.3	 7529.0	...
446361	  705.2	  647.4	 7530.0	...
446362	  705.2	  647.8	 7530.0	...
446363	  705.0	  648.0	 7527.0	...
446364	  704.8	  648.1	 7524.0	...
446365	  705.0	  648.1	 7523.0	...
446366	  705.2	  648.0	 7526.0	...
446367	  705.3	  648.0	 7529.0	...
446368	  705.2	  648.1	 7530.0	...
446369	  704.9	  648.5	 7530.0	...
446370	  704.6	  648.9	 7526.0	...
446371	  704.7	  649.2	 7521.0	...
446372	  705.0	  649.1	 7519.0	...
446373	  705.3	  648.9	 7520.0	...
446374	  705.2	  648.8	 7520.0	...
446375	  705.0	  648.9	 7521.0	...
446376	  704.8	  649.1	 7520.0	...
446377	  704.7	  649.2	 7520.0	...
446378	  704.6	  649.0	 7521.0	...
446379	  704.7	  648.9	 7524.0	...
446380	  704.8	  648.9	 7527.0	...
446381	  704.9	  648.8	 7526.0	...
446382	  704.9	  648.8	 7524.0	...
446383	  705.3	  648.7	 7524.0	...
446384	  705.6	  648.2	 7527.0	...
446385	  705.5	  647.7	 7531.0	...
446386	  705.1	  647.4	 7532.0	...
446387	  704.7	  647.5	 7533.0	...
446388	  704.6	  647.6	 7533.0	...
446389	  704.6	  647.9	 7534.0	...
446390	  704.6	  648.1	 7534.0	...
446391	  704.6	  648.1	 7535.0	...
446392	  704.6	  648.0	 7536.0	...
446393	  704.7	  647.8	 7536.0	...
446394	  704.7	  647.8	 7534.0	...
446395	  704.6	  647.8	 7531.0	...
446396	  704.5	  647.7	 7528.0	...
446397	  704.3	  647.5	 7527.0	...
446398	  704.4	  647.3	 7528.0	...
446399	  704.4	  647.4	 7528.0	...
446400	  704.5	  647.7	 7528.0	...
446401	  704.5	  647.6	 7529.0	...
446402	  704.6	  647.3	 7531.0	...
446403	  704.5	  647.0	 7534.0	...
446404	  704.4	  646.9	 7534.0	...
446405	  704.3	  646.9	 7534.0	...
446406	  704.1	  647.4	 7533.0	...
446407	  704.0	  647.9	 7532.0	...
446408	  704.0	  648.4	 7530.0	...
446409	  704.1	  648.2	 7533.0	...
446410	  704.3	  648.1	 7539.0	...
446411	  704.4	  648.0	 7544.0	...
446412	  704.4	  647.9	 7545.0	...
446413	  704.4	  647.9	 7545.0	...
446414	  704.4	  648.1	 7544.0	...
446415	  704.3	  648.1	 7544.0	...
446416	  704.1	  647.8	 7543.0	...
446417	  703.8	  647.5	 7543.0	...
446418	  703.7	  647.4	 7543.0	...
446419	  703.5	  647.5	 7544.0	...
446420	  703.4	  647.5	 7547.0	...
446421	  703.4	  647.4	 7549.0	...
446422	  703.6	  647.4	 7551.0	...
446423	  704.0	  647.3	 7551.0	...
446424	  704.3	  647.1	 7549.0	...
446425	  704.4	  647.0	 7547.0	...
446426	  704.4	  646.9	 7545.0	...
446427	  704.5	  646.7	 7545.0	...
446428	  704.5	  646.4	 7546.0	...
446429	  704.4	  646.3	 7546.0	...
446430	  704.0	  645.9	 7547.0	...
446431	  703.6	  645.6	 7547.0	...
446432	  703.4	  645.3	 7548.0	...
446433	  703.4	  645.3	 7548.0	...
446434	  703.5	  645.2	 7549.0	...
446435	  703.7	  645.2	 7548.0	...
446436	  703.9	  645.3	 7551.0	...
446437	  704.1	  645.3	 7554.0	...
446438	  704.3	  645.4	 7554.0	...
446439	  704.5	  645.3	 7552.0	...
446440	  704.5	  645.3	 7549.0	...
MSG	446441 0000 _ Number On
446441	  704.5	  645.4	 7549.0	...
446442	  704.5	  645.7	 7549.0	...
446443	  704.5	  645.9	 7550.0	...
446444	  704.5	  645.9	 7551.0	...
446445	  704.5	  645.9	 7549.0	...
446446	  704.5	  645.8	 7548.0	...
446447	  704.6	  645.8	 7546.0	...
446448	  704.4	  645.8	 7549.0	...
446449	  704.1	  645.7	 7556.0	...
446450	  704.1	  645.7	 7563.0	...
446451	  704.4	  645.5	 7567.0	...
446452	  704.6	  645.5	 7567.0	...
446453	  704.6	  645.4	 7566.0	...
446454	  704.5	  645.5	 7564.0	...
446455	  704.5	  645.6	 7562.0	...
446456	  704.4	  645.8	 7560.0	...
446457	  704.2	  645.9	 7560.0	...
446458	  704.1	  645.7	 7559.0	...
446459	  704.1	  645.4	 7559.0	...
446460	  704.1	  645.2	 7558.0	...
446461	  704.1	  645.2	 7557.0	...
446462	  704.1	  644.8	 7556.0	...
446463	  704.2	  644.3	 7556.0	...
446464	  704.2	  643.8	 7560.0	...
446465	  704.1	  643.5	 7565.0	...
446466	  704.0	  643.3	 7570.0	...
446467	  703.9	  643.0	 7568.0	...
446468	  703.9	  643.1	 7566.0	...
446469	  703.8	  643.1	 7567.0	...
446470	  703.8	  643.0	 7568.0	...
446471	  703.7	  642.9	 7570.0	...
446472	  703.7	  642.9	 7570.0	...
446473	  703.7	  643.0	 7570.0	...
446474	  703.7	  643.1	 7570.0	...
446475	  703.7	  643.2	 7570.0	...
446476	  703.7	  643.3	 7573.0	...
446477	  703.6	  643.2	 7576.0	...
446478	  703.5	  643.1	 7577.0	...
446479	  703.5	  643.0	 7576.0	...
446480	  703.5	  642.9	 7574.0	...
446481	  703.8	  642.6	 7576.0	...
446482	  704.1	  642.4	 7579.0	...
446483	  704.0	  642.4	 7581.0	...
446484	  703.8	  642.5	 7581.0	...
446485	  703.6	  642.7	 7583.0	...
446486	  703.7	  642.7	 7584.0	...
446487	  703.8	  642.7	 7584.0	...
446488	  703.4	  642.8	 7583.0	...
446489	  703.0	  642.8	 7586.0	...
446490	  702.8	  642.7	 7589.0	...
446491	  703.1	  642.6	 7591.0	...
446492	  703.3	  642.6	 7590.0	...
446493	  703.3	  642.6	 7590.0	...
446494	  703.5	  642.6	 7592.0	...
446495	  703.5	  642.0	 7593.0	...
446496	  703.5	  641.4	 7594.0	...
446497	  703.5	  640.9	 7594.0	...
446498	  703.4	  641.0	 7594.0	...
446499	  703.1	  641.0	 7594.0	...
446500	  702.8	  641.0	 7594.0	...
446501	  702.5	  641.1	 7594.0	...
446502	  702.4	  641.1	 7592.0	...
446503	  702.7	  641.2	 7589.0	...
446504	  702.9	  640.7	 7593.0	...
446505	  703.2	  640.2	 7599.0	...
446506	  702.9	  639.8	 7604.0	...
446507	  702.7	  639.9	 7602.0	...
446508	  702.5	  640.0	 7600.0	...
446509	  702.5	  640.1	 7599.0	...
446510	  702.5	  640.0	 7599.0	...
446511	  702.5	  640.1	 7599.0	...
446512	  702.5	  640.2	 7601.0	...
446513	  702.7	  640.3	 7602.0	...
446514	  702.8	  640.4	 7601.0	...
446515	  702.9	  640.4	 7598.0	...
446516	  703.1	  640.3	 7595.0	...
446517	  703.3	  640.3	 7595.0	...
446518	  703.4	  640.4	 7597.0	...
446519	  703.4	  640.6	 7599.0	...
446520	  703.3	  640.6	 7602.0	...
446521	  703.3	  640.7	 7602.0	...
446522	  703.3	  640.7	 7603.0	...
446523	  703.3	  640.8	 7606.0	...
446524	  703.4	  640.8	 7610.0	...
446525	  703.4	  641.0	 7614.0	...
446526	  703.4	  641.2	 7614.0	...
446527	  703.4	  641.3	 7614.0	...
446528	  703.4	  641.2	 7614.0	...
446529	  703.3	  640.9	 7614.0	...
446530	  703.1	  640.7	 7614.0	...
446531	  703.0	  640.6	 7614.0	...
446532	  702.9	  640.5	 7614.0	...
446533	  702.8	  640.2	 7614.0	...
446534	  702.7	  640.2	 7615.0	...
446535	  702.7	  640.4	 7616.0	...
446536	  702.7	  640.7	 7617.0	...
446537	  702.7	  640.2	 7619.0	...
446538	  702.6	  639.6	 7621.0	...
446539	  702.4	  638.9	 7622.0	...
446540	  702.4	  638.9	 7622.0	...
446541	  702.5	  638.8	 7622.0	...
446542	  702.6	  638.9	 7622.0	...
446543	  702.5	  638.9	 7622.0	...
446544	  702.4	  638.8	 7621.0	...
446545	  702.5	  638.6	 7623.0	...
446546	  702.8	  638.7	 7625.0	...
446547	  702.8	  638.9	 7628.0	...
446548	  702.7	  639.0	 7630.0	...
446549	  702.6	  638.8	 7630.0	...
446550	  702.8	  638.5	 7629.0	...
446551	  702.9	  638.5	 7630.0	...
446552	  703.0	  638.4	 7633.0	...
446553	  703.1	  638.3	 7633.0	...
446554	  703.1	  638.3	 7629.0	...
446555	  703.2	  638.4	 7628.0	...
446556	  702.7	  638.6	 7631.0	...
446557	  702.3	  638.9	 7634.0	...
446558	  702.0	  639.2	 7635.0	...
446559	  702.2	  639.3	 7636.0	...
446560	  702.5	  639.3	 7636.0	...
446561	  702.6	  639.3	 7636.0	...
446562	  702.8	  638.9	 7637.0	...
446563	  702.8	  638.5	 7637.0	...
446564	  702.8	  638.2	 7638.0	...
446565	  702.8	  638.2	 7638.0	...
446566	  702.6	  638.1	 7642.0	...
446567	  702.3	  638.0	 7645.0	...
446568	  701.9	  638.0	 7650.0	...
446569	  701.7	  638.1	 7651.0	...
446570	  701.6	  638.1	 7651.0	...
446571	  701.6	  638.1	 7651.0	...
446572	  701.6	  638.1	 7649.0	...
446573	  701.5	  637.5	 7648.0	...
446574	  701.5	  636.8	 7648.0	...
446575	  701.4	  636.3	 7651.0	...
446576	  701.3	  636.4	 7654.0	...
446577	  701.3	  636.6	 7655.0	...
446578	  701.3	  636.7	 7654.0	...
446579	  701.3	  636.7	 7652.0	...
446580	  701.3	  636.6	 7650.0	...
446581	  701.3	  636.4	 7649.0	...
446582	  701.4	  636.1	 7651.0	...
446583	  701.3	  635.9	 7653.0	...
446584	  701.4	  636.0	 7655.0	...
446585	  701.5	  636.2	 7655.0	...
446586	  701.5	  636.0	 7656.0	...
446587	  701.3	  635.5	 7658.0	...
446588	  701.3	  635.0	 7660.0	...
446589	  701.2	  635.0	 7661.0	...
446590	  701.2	  635.0	 7661.0	...
446591	  701.2	  634.9	 7660.0	...
446592	  701.0	  634.7	 7662.0	...
446593	  700.8	  634.6	 7666.0	...
446594	  700.9	  634.8	 7669.0	...
446595	  701.2	  634.8	 7668.0	...
446596	  701.4	  634.8	 7665.0	...
446597	  701.4	  634.7	 7662.0	...
446598	  701.4	  634.7	 7662.0	...
446599	  701.3	  634.5	 7663.0	...
446600	  701.4	  634.3	 7667.0	...
446601	  701.4	  634.1	 7670.0	...
446602	  701.6	  633.9	 7671.0	...
446603	  701.6	  633.6	 7671.0	...
446604	  701.7	  633.4	 7671.0	...
446605	  701.8	  633.4	 7673.0	...
446606	  701.9	  633.4	 7675.0	...
446607	  701.9	  633.4	 7676.0	...
446608	  701.8	  633.4	 7675.0	...
446609	  701.7	  633.5	 7675.0	...
446610	  701.6	  633.6	 7676.0	...
446611	  701.4	  633.3	 7678.0	...
446612	  701.3	  633.0	 7681.0	...
446613	  701.2	  632.6	 7683.0	...
446614	  701.2	  632.7	 7685.0	...
446615	  701.3	  632.7	 7686.0	...
446616	  701.3	  632.8	 7686.0	...
446617	  701.2	  632.5	 7685.0	...
446618	  701.2	  632.3	 7685.0	...
446619	  701.3	  632.4	 7685.0	...
446620	  701.3	  632.7	 7685.0	...
446621	  701.3	  632.6	 7684.0	...
446622	  701.2	  632.2	 7683.0	...
446623	  701.1	  631.8	 7683.0	...
446624	  701.1	  632.0	 7684.0	...
446625	  701.0	  632.1	 7685.0	...
446626	  701.0	  632.2	 7686.0	...
446627	  701.0	  632.2	 7686.0	...
446628	  701.0	  632.5	 7689.0	...
446629	  701.0	  632.7	 7692.0	...
446630	  701.1	  632.9	 7694.0	...
446631	  701.2	  632.6	 7693.0	...
446632	  701.4	  632.3	 7692.0	...
446633	  701.5	  631.8	 7692.0	...
446634	  701.6	  631.5	 7691.0	...
446635	  701.4	  631.8	 7691.0	...
446636	  701.3	  632.4	 7690.0	...
446637	  701.3	  633.0	 7692.0	...
446638	  701.6	  632.9	 7693.0	...
446639	  701.8	  632.3	 7694.0	...
446640	  701.9	  631.8	 7695.0	...
446641	  701.8	  631.2	 7696.0	...
446642	  701.7	  631.1	 7698.0	...
446643	  701.7	  630.9	 7701.0	...
446644	  701.7	  630.7	 7702.0	...
446645	  701.8	  630.5	 7701.0	...
446646	  701.6	  630.5	 7699.0	...
446647	  701.5	  630.3	 7698.0	...
446648	  701.4	  630.0	 7698.0	...
446649	  701.4	  629.7	 7698.0	...
446650	  701.3	  629.7	 7698.0	...
446651	  701.3	  629.8	 7698.0	...
446652	  701.4	  630.0	 7701.0	...
446653	  701.4	  630.1	 7704.0	...
446654	  701.5	  630.1	 7707.0	...
446655	  701.5	  630.1	 7707.0	...
446656	  701.5	  630.1	 7707.0	...
446657	  701.5	  629.9	 7707.0	...
446658	  701.5	  629.6	 7708.0	...
446659	  701.5	  629.2	 7708.0	...
446660	  701.4	  629.0	 7708.0	...
446661	  701.3	  629.0	 7707.0	...
446662	  701.2	  628.9	 7706.0	...
446663	  701.2	  629.5	 7704.0	...
446664	  701.2	  630.1	 7702.0	...
446665	  701.1	  630.7	 7700.0	...
446666	  701.0	  630.7	 7700.0	...
446667	  700.9	  630.6	 7700.0	...
446668	  700.9	  630.6	 7701.0	...
446669	  701.0	  630.6	 7702.0	...
446670	  701.4	  630.7	 7704.0	...
446671	  701.8	  630.8	 7706.0	...
446672	  702.0	  631.0	 7707.0	...
446673	  702.0	  631.1	 7706.0	...
446674	  701.8	  631.0	 7706.0	...
446675	  701.6	  631.0	 7707.0	...
446676	  701.3	  631.1	 7708.0	...
446677	  701.2	  631.3	 7708.0	...
446678	  701.0	  631.1	 7709.0	...
446679	  700.9	  630.6	 7711.0	...
446680	  700.9	  630.1	 7714.0	...
446681	  701.0	  630.3	 7715.0	...
446682	  701.0	  630.5	 7714.0	...
446683	  701.0	  630.4	 7715.0	...
446684	  701.0	  630.1	 7719.0	...
446685	  700.9	  629.8	 7722.0	...
446686	  700.8	  629.8	 7722.0	...
446687	  700.7	  629.9	 7721.0	...
446688	  700.5	  629.7	 7721.0	...
446689	  700.5	  629.6	 7721.0	...
446690	  700.4	  629.5	 7723.0	...
446691	  700.4	  629.4	 7724.0	...
446692	  700.4	  629.3	 7726.0	...
446693	  700.4	  629.2	 7727.0	...
446694	  700.4	  629.1	 7728.0	...
446695	  700.4	  629.1	 7730.0	...
446696	  700.4	  629.1	 7729.0	...
446697	  700.5	  629.2	 7729.0	...
446698	  700.5	  629.2	 7726.0	...
446699	  700.6	  629.2	 7723.0	...
446700	  700.6	  629.3	 7719.0	...
446701	  700.5	  629.1	 7721.0	...
446702	  700.3	  628.8	 7724.0	...
446703	  700.0	  628.6	 7727.0	...
446704	  699.7	  628.4	 7728.0	...
446705	  699.6	  628.1	 7728.0	...
446706	  699.6	  627.8	 7728.0	...
446707	  699.5	  627.9	 7730.0	...
446708	  699.6	  628.2	 7733.0	...
446709	  699.7	  628.5	 7736.0	...
446710	  699.7	  628.4	 7733.0	...
446711	  699.8	  628.6	 7729.0	...
446712	  699.9	  628.9	 7724.0	...
446713	  699.9	  629.2	 7725.0	...
446714	  699.9	  629.3	 7725.0	...
446715	  699.8	  629.4	 7725.0	...
446716	  699.8	  629.5	 7726.0	...
446717	  699.8	  629.5	 7727.0	...
446718	  699.7	  629.3	 7729.0	...
446719	  699.7	  628.9	 7736.0	...
446720	  699.8	  628.6	 7743.0	...
446721	  699.9	  628.5	 7745.0	...
446722	  700.1	  628.5	 7742.0	...
446723	  700.1	  628.4	 7739.0	...
446724	  700.0	  628.3	 7740.0	...
446725	  699.7	  628.1	 7742.0	...
446726	  699.4	  628.0	 7743.0	...
446727	  699.2	  627.8	 7743.0	...
446728	  699.3	  627.4	 7744.0	...
446729	  699.2	  627.1	 7747.0	...
446730	  699.1	  626.9	 7750.0	...
446731	  699.0	  626.6	 7751.0	...
446732	  699.0	  626.3	 7751.0	...
446733	  698.9	  626.3	 7750.0	...
446734	  698.8	  626.6	 7749.0	...
446735	  698.6	  627.0	 7750.0	...
446736	  698.4	  626.9	 7750.0	...
446737	  698.4	  627.0	 7751.0	...
446738	  698.4	  627.1	 7750.0	...
446739	  698.5	  627.2	 7750.0	...
446740	  698.8	  627.1	 7750.0	...
446741	  699.1	  627.1	 7750.0	...
446742	  699.3	  627.0	 7753.0	...
MSG	446743 0000 _ Number Off
446743	  699.3	  627.2	 7757.0	...
446744	  699.2	  627.3	 7760.0	...
446745	  699.0	  627.5	 7762.0	...
446746	  698.7	  627.1	 7763.0	...
446747	  698.6	  626.6	 7764.0	...
446748	  698.7	  626.1	 7765.0	...
446749	  698.9	  626.1	 7765.0	...
446750	  698.9	  626.1	 7763.0	...
446751	  698.7	  626.1	 7762.0	...
446752	  698.7	  626.1	 7765.0	...
446753	  699.0	  626.1	 7768.0	...
446754	  699.1	  626.2	 7771.0	...
446755	  698.9	  626.4	 7771.0	...
446756	  698.6	  626.5	 7772.0	...
446757	  698.5	  626.6	 7771.0	...
446758	  698.5	  626.6	 7770.0	...
446759	  698.4	  626.7	 7769.0	...
446760	  698.4	  626.7	 7771.0	...
446761	  698.4	  626.8	 7771.0	...
446762	  698.5	  627.0	 7771.0	...
446763	  698.8	  627.1	 7770.0	...
446764	  699.0	  626.8	 7770.0	...
446765	  699.1	  626.5	 7770.0	...
446766	  699.0	  626.5	 7771.0	...
446767	  698.9	  627.0	 7773.0	...
446768	  699.0	  627.3	 7776.0	...
446769	  699.1	  627.1	 7778.0	...
446770	  699.3	  627.0	 7778.0	...
446771	  699.3	  627.1	 7776.0	...
446772	  699.3	  626.9	 7774.0	...
446773	  699.4	  626.6	 7776.0	...
446774	  699.6	  626.5	 7778.0	...
446775	  699.7	  626.6	 7781.0	...
446776	  699.6	  627.0	 7781.0	...
446777	  699.3	  627.2	 7780.0	...
446778	  699.0	  627.5	 7778.0	...
446779	  698.8	  627.5	 7778.0	...
446780	  698.8	  627.7	 7778.0	...
446781	  699.1	  627.8	 7778.0	...
446782	  699.4	  627.4	 7777.0	...
446783	  699.7	  626.9	 7777.0	...
446784	  699.7	  626.5	 7778.0	...
446785	  699.8	  626.8	 7778.0	...
446786	  699.8	  627.1	 7778.0	...
446787	  699.8	  627.3	 7777.0	...
446788	  699.9	  627.5	 7778.0	...
446789	  700.0	  627.9	 7778.0	...
446790	  700.2	  628.1	 7778.0	...
446791	  700.1	  628.4	 7777.0	...
446792	  700.0	  628.5	 7779.0	...
446793	  699.8	  628.6	 7784.0	...
446794	  699.5	  628.6	 7788.0	...
446795	  699.4	  628.7	 7791.0	...
446796	  699.3	  628.8	 7789.0	...
446797	  699.3	  628.8	 7788.0	...
446798	  699.3	  628.8	 7785.0	...
446799	  699.2	  628.8	 7784.0	...
446800	  699.1	  628.7	 7784.0	...
446801	  699.2	  628.6	 7785.0	...
446802	  699.4	  628.5	 7786.0	...
446803	  699.5	  628.4	 7788.0	...
446804	  699.4	  628.7	 7789.0	...
446805	  699.3	  629.1	 7789.0	...
446806	  699.3	  629.0	 7791.0	...
446807	  699.4	  628.5	 7793.0	...
446808	  699.4	  627.9	 7795.0	...
446809	  699.3	  627.9	 7795.0	...
446810	  699.1	  627.9	 7795.0	...
446811	  699.1	  628.1	 7795.0	...
446812	  699.2	  628.3	 7795.0	...
446813	  699.3	  628.5	 7794.0	...
446814	  699.5	  629.1	 7794.0	...
446815	  699.7	  629.5	 7794.0	...
446816	  699.9	  630.0	 7794.0	...
446817	  700.0	  630.2	 7791.0	...
446818	  700.1	  630.5	 7788.0	...
446819	  700.1	  630.7	 7787.0	...
446820	  700.0	  630.7	 7788.0	...
446821	  700.0	  630.7	 7788.0	...
446822	  700.1	  630.8	 7789.0	...
446823	  700.3	  630.8	 7790.0	...
446824	  700.4	  630.8	 7791.0	...
446825	  700.3	  630.8	 7792.0	...
446826	  700.2	  630.7	 7793.0	...
446827	  700.1	  630.7	 7796.0	...
446828	  700.0	  630.7	 7799.0	...
446829	  699.9	  630.7	 7801.0	...
446830	  699.8	  630.8	 7801.0	...
446831	  699.7	  630.5	 7802.0	...
446832	  699.7	  630.3	 7804.0	...
446833	  699.7	  630.4	 7806.0	...
446834	  700.0	  630.8	 7809.0	...
446835	  700.2	  631.2	 7811.0	...
446836	  700.4	  631.2	 7812.0	...
446837	  700.0	  631.2	 7812.0	...
446838	  699.7	  631.1	 7811.0	...
446839	  699.4	  631.0	 7811.0	...
446840	  699.5	  631.0	 7810.0	...
446841	  699.6	  631.3	 7809.0	...
446842	  699.6	  631.7	 7807.0	...
446843	  699.5	  631.8	 7808.0	...
446844	  699.4	  631.4	 7807.0	...
446845	  699.4	  631.3	 7807.0	...
446846	  699.4	  631.6	 7807.0	...
446847	  699.4	  631.7	 7808.0	...
446848	  699.5	  631.5	 7808.0	...
446849	  699.6	  631.7	 7808.0	...
446850	  699.4	  632.3	 7808.0	...
446851	  699.3	  632.8	 7810.0	...
446852	  699.0	  632.7	 7811.0	...
446853	  698.9	  632.4	 7812.0	...
446854	  698.9	  632.1	 7812.0	...
446855	  698.9	  632.2	 7812.0	...
446856	  699.0	  632.4	 7812.0	...
446857	  699.1	  632.6	 7811.0	...
446858	  699.1	  632.7	 7810.0	...
446859	  699.2	  632.8	 7810.0	...
446860	  699.2	  632.8	 7809.0	...
446861	  699.3	  632.9	 7809.0	...
446862	  699.3	  633.0	 7808.0	...
446863	  699.3	  633.1	 7807.0	...
446864	  699.2	  633.1	 7806.0	...
446865	  699.1	  633.2	 7808.0	...
446866	  699.0	  633.4	 7810.0	...
446867	  699.0	  633.4	 7812.0	...
446868	  699.1	  633.5	 7812.0	...
446869	  699.2	  633.3	 7811.0	...
446870	  699.5	  633.1	 7808.0	...
446871	  699.6	  633.4	 7806.0	...
446872	  699.7	  634.1	 7803.0	...
446873	  699.6	  634.8	 7800.0	...
446874	  699.6	  635.0	 7796.0	...
446875	  699.7	  635.0	 7795.0	...
446876	  699.9	  635.1	 7797.0	...
446877	  700.0	  634.9	 7798.0	...
446878	  700.1	  634.8	 7800.0	...
446879	  699.8	  634.7	 7802.0	...
446880	  699.4	  634.8	 7805.0	...
446881	  699.2	  634.8	 7806.0	...
446882	  699.3	  635.3	 7806.0	...
446883	  699.5	  635.8	 7804.0	...
446884	  699.7	  636.3	 7803.0	...
446885	  699.7	  636.1	 7803.0	...
446886	  699.7	  635.9	 7804.0	...
446887	  699.9	  636.0	 7805.0	...
446888	  700.2	  636.3	 7806.0	...
446889	  700.2	  636.7	 7807.0	...
446890	  700.0	  636.8	 7808.0	...
446891	  699.9	  636.8	 7808.0	...
446892	  700.0	  636.8	 7808.0	...
446893	  700.1	  636.9	 7807.0	...
446894	  699.8	  636.8	 7805.0	...
446895	  699.5	  636.8	 7804.0	...
446896	  699.3	  636.7	 7804.0	...
446897	  699.5	  636.7	 7805.0	...
446898	  699.7	  636.7	 7806.0	...
446899	  699.3	  636.8	 7808.0	...
446900	  698.9	  636.9	 7808.0	...
446901	  698.6	  636.8	 7811.0	...
446902	  698.9	  636.7	 7814.0	...
446903	  699.2	  636.6	 7820.0	...
446904	  699.2	  636.8	 7822.0	...
446905	  699.1	  636.8	 7824.0	...
446906	  698.9	  636.8	 7823.0	...
446907	  698.7	  636.9	 7823.0	...
446908	  698.5	  637.0	 7823.0	...
446909	  698.6	  637.0	 7821.0	...
446910	  698.6	  636.9	 7818.0	...
446911	  698.5	  636.5	 7817.0	...
446912	  698.5	  636.1	 7818.0	...
446913	  698.4	  635.9	 7818.0	...
446914	  698.3	  636.1	 7818.0	...
446915	  698.4	  636.3	 7816.0	...
446916	  698.3	  636.9	 7814.0	...
446917	  698.1	  637.5	 7816.0	...
446918	  698.1	  638.1	 7818.0	...
446919	  698.4	  638.3	 7819.0	...
446920	  698.6	  638.6	 7817.0	...
446921	  698.2	  638.6	 7816.0	...
446922	  697.7	  638.4	 7817.0	...
446923	  697.5	  638.1	 7819.0	...
446924	  697.8	  638.1	 7819.0	...
446925	  697.9	  638.1	 7819.0	...
446926	  697.8	  638.2	 7819.0	...
446927	  697.6	  638.3	 7824.0	...
446928	  697.6	  638.5	 7829.0	...
446929	  697.6	  638.6	 7834.0	...
446930	  697.6	  638.9	 7834.0	...
446931	  697.6	  639.5	 7834.0	...
446932	  697.7	  640.0	 7835.0	...
446933	  697.6	  640.4	 7837.0	...
446934	  697.5	  640.4	 7837.0	...
446935	  697.3	  640.4	 7837.0	...
446936	  697.3	  640.4	 7840.0	...
446937	  697.4	  640.4	 7845.0	...
446938	  697.5	  640.4	 7850.0	...
446939	  697.6	  640.4	 7851.0	...
446940	  697.6	  640.2	 7852.0	...
446941	  697.7	  640.0	 7853.0	...
446942	  697.8	  640.1	 7851.0	...
446943	  697.6	  640.4	 7849.0	...
446944	  697.4	  640.9	 7845.0	...
446945	  697.1	  641.1	 7843.0	...
446946	  697.4	  641.2	 7843.0	...
446947	  697.5	  641.1	 7845.0	...
446948	  697.5	  641.2	 7843.0	...
446949	  697.5	  641.4	 7840.0	...
446950	  697.4	  641.5	 7837.0	...
446951	  697.4	  641.6	 7840.0	...
446952	  697.4	  641.8	 7843.0	...
446953	  697.4	  641.9	 7844.0	...
446954	  697.3	  642.1	 7843.0	...
MSG	446955 0000 _ Number On
446955	  697.1	  642.1	 7844.0	...
446956	  697.1	  642.1	 7845.0	...
446957	  697.1	  642.1	 7847.0	...
446958	  697.2	  642.1	 7847.0	...
446959	  697.3	  642.2	 7845.0	...
446960	  697.4	  642.1	 7844.0	...
446961	  697.5	  641.9	 7844.0	...
446962	  697.7	  641.7	 7845.0	...
446963	  697.9	  641.7	 7847.0	...
446964	  698.0	  641.8	 7848.0	...
446965	  698.0	  641.9	 7849.0	...
446966	  697.8	  642.1	 7849.0	...
446967	  697.6	  642.2	 7848.0	...
446968	  697.3	  642.3	 7847.0	...
446969	  697.3	  642.4	 7848.0	...
446970	  697.3	  642.5	 7851.0	...
446971	  697.3	  642.7	 7853.0	...
446972	  697.3	  642.9	 7854.0	...
446973	  697.2	  643.0	 7855.0	...
446974	  697.1	  643.0	 7855.0	...
446975	  697.2	  643.0	 7853.0	...
446976	  697.3	  643.1	 7851.0	...
446977	  697.5	  643.1	 7850.0	...
446978	  697.5	  643.2	 7849.0	...
446979	  697.5	  643.1	 7850.0	...
446980	  697.3	  643.1	 7849.0	...
446981	  697.2	  643.1	 7848.0	...
446982	  697.0	  643.2	 7852.0	...
446983	  697.0	  643.4	 7856.0	...
446984	  697.1	  643.5	 7861.0	...
446985	  697.2	  643.5	 7861.0	...
446986	  697.2	  643.4	 7859.0	...
446987	  697.2	  643.2	 7857.0	...
446988	  697.1	  643.1	 7855.0	...
446989	  697.0	  643.1	 7855.0	...
446990	  696.9	  643.1	 7855.0	...
446991	  696.9	  643.1	 7857.0	...
446992	  696.9	  643.2	 7858.0	...
446993	  696.7	  643.3	 7860.0	...
446994	  696.6	  643.4	 7861.0	...
446995	  696.5	  643.4	 7861.0	...
446996	  696.5	  643.3	 7862.0	...
446997	  696.4	  643.1	 7863.0	...
446998	  696.4	  642.9	 7865.0	...
446999	  696.4	  643.2	 7862.0	...
447000	  696.5	  643.6	 7860.0	...
447001	  696.7	  643.7	 7861.0	...
447002	  696.8	  643.4	 7865.0	...
447003	  696.9	  643.0	 7869.0	...
447004	  696.9	  642.9	 7869.0	...
447005	  697.0	  642.9	 7870.0	...
447006	  696.9	  643.0	 7870.0	...
447007	  696.9	  643.1	 7870.0	...
447008	  697.0	  643.5	 7869.0	...
447009	  697.0	  644.0	 7869.0	...
447010	  696.9	  644.5	 7870.0	...
447011	  696.9	  644.7	 7872.0	...
447012	  697.0	  644.8	 7874.0	...
447013	  697.1	  644.9	 7875.0	...
447014	  697.1	  644.9	 7875.0	...
447015	  696.9	  644.7	 7875.0	...
447016	  696.7	  644.5	 7875.0	...
447017	  696.8	  644.2	 7876.0	...
447018	  697.1	  644.1	 7878.0	...
447019	  697.4	  644.1	 7879.0	...
447020	  697.4	  644.1	 7878.0	...
447021	  697.4	  644.3	 7878.0	...
447022	  697.6	  644.5	 7878.0	...
447023	  697.7	  644.8	 7878.0	...
447024	  697.9	  645.1	 7878.0	...
447025	  698.0	  645.4	 7877.0	...
447026	  698.2	  645.4	 7879.0	...
447027	  697.9	  645.3	 7882.0	...
447028	  697.5	  645.2	 7884.0	...
447029	  697.1	  645.3	 7884.0	...
447030	  697.1	  645.5	 7884.0	...
447031	  697.1	  645.6	 7884.0	...
447032	  696.8	  645.8	 7885.0	...
447033	  696.5	  645.8	 7885.0	...
447034	  696.4	  645.9	 7883.0	...
447035	  696.5	  645.9	 7882.0	...
447036	  696.6	  645.8	 7884.0	...
447037	  696.7	  645.8	 7887.0	...
447038	  696.9	  645.7	 7890.0	...
447039	  696.9	  645.7	 7890.0	...
447040	  696.8	  645.8	 7891.0	...
447041	  696.7	  646.1	 7891.0	...
447042	  696.7	  646.3	 7891.0	...
447043	  696.6	  646.5	 7890.0	...
447044	  696.4	  646.6	 7889.0	...
447045	  696.4	  646.8	 7889.0	...
447046	  696.6	  646.9	 7890.0	...
447047	  696.7	  646.7	 7891.0	...
447048	  696.7	  646.5	 7892.0	...
447049	  696.6	  646.2	 7893.0	...
447050	  696.4	  645.9	 7895.0	...
447051	  696.4	  645.7	 7897.0	...
447052	  696.4	  645.6	 7898.0	...
447053	  696.4	  645.5	 7903.0	...
447054	  696.5	  645.6	 7907.0	...
447055	  696.5	  645.7	 7910.0	...
447056	  696.6	  646.2	 7910.0	...
447057	  696.4	  646.7	 7909.0	...
447058	  696.2	  647.0	 7907.0	...
447059	  696.0	  646.7	 7906.0	...
447060	  696.0	  646.3	 7904.0	...
447061	  696.0	  646.5	 7905.0	...
447062	  695.9	  646.9	 7906.0	...
447063	  695.8	  647.1	 7907.0	...
447064	  695.7	  646.8	 7908.0	...
447065	  695.6	  646.4	 7910.0	...
447066	  695.8	  646.3	 7911.0	...
447067	  696.0	  646.3	 7912.0	...
447068	  696.1	  646.3	 7912.0	...
447069	  696.1	  646.3	 7911.0	...
447070	  696.0	  646.5	 7910.0	...
447071	  696.0	  646.6	 7911.0	...
447072	  696.1	  646.8	 7911.0	...
447073	  696.1	  647.0	 7911.0	...
447074	  696.2	  647.1	 7911.0	...
447075	  696.0	  647.2	 7914.0	...
447076	  695.8	  647.3	 7917.0	...
447077	  695.7	  647.3	 7918.0	...
447078	  695.7	  647.6	 7918.0	...
447079	  695.7	  647.9	 7917.0	...
447080	  695.6	  648.1	 7915.0	...
447081	  695.6	  648.0	 7915.0	...
447082	  695.6	  647.8	 7917.0	...
447083	  695.5	  647.6	 7920.0	...
447084	  695.6	  647.4	 7922.0	...
447085	  695.6	  647.4	 7923.0	...
447086	  695.7	  647.6	 7923.0	...
447087	  695.7	  647.6	 7923.0	...
447088	  695.7	  647.7	 7925.0	...
447089	  695.8	  647.8	 7927.0	...
447090	  695.9	  647.8	 7930.0	...
447091	  696.0	  647.8	 7932.0	...
447092	  696.0	  647.9	 7934.0	...
447093	  696.0	  648.2	 7932.0	...
447094	  695.8	  648.5	 7929.0	...
447095	  695.7	  648.7	 7925.0	...
447096	  695.7	  648.6	 7926.0	...
447097	  695.9	  648.3	 7926.0	...
447098	  695.9	  648.1	 7927.0	...
447099	  695.8	  648.0	 7927.0	...
447100	  695.6	  647.8	 7929.0	...
447101	  695.4	  647.7	 7930.0	...
447102	  695.3	  647.8	 7930.0	...
447103	  695.2	  647.8	 7930.0	...
447104	  695.2	  647.8	 7929.0	...
447105	  695.3	  647.6	 7929.0	...
447106	  695.6	  647.7	 7928.0	...
447107	  696.1	  647.9	 7928.0	...
447108	  696.4	  648.1	 7929.0	...
447109	  696.3	  648.2	 7930.0	...
447110	  696.1	  648.3	 7932.0	...
447111	  696.0	  648.2	 7933.0	...
447112	  696.1	  648.0	 7934.0	...
447113	  696.1	  647.8	 7934.0	...
447114	  696.1	  647.9	 7935.0	...
447115	  696.2	  648.2	 7934.0	...
447116	  696.2	  648.6	 7933.0	...
447117	  696.3	  648.7	 7932.0	...
447118	  696.3	  648.7	 7932.0	...
447119	  696.2	  648.5	 7934.0	...
447120	  696.1	  648.2	 7937.0	...
447121	  696.0	  648.2	 7940.0	...
447122	  695.8	  648.6	 7940.0	...
447123	  695.7	  649.0	 7939.0	...
447124	  695.6	  649.3	 7940.0	...
447125	  695.6	  649.1	 7941.0	...
447126	  695.7	  648.9	 7942.0	...
447127	  695.9	  648.7	 7942.0	...
447128	  696.1	  648.6	 7944.0	...
447129	  696.1	  648.4	 7945.0	...
447130	  696.0	  648.4	 7947.0	...
447131	  695.9	  648.4	 7948.0	...
447132	  695.7	  648.3	 7949.0	...
447133	  695.6	  648.0	 7950.0	...
447134	  695.6	  647.7	 7955.0	...
447135	  695.4	  647.6	 7959.0	...
447136	  695.2	  647.6	 7962.0	...
447137	  694.9	  647.8	 7961.0	...
447138	  695.0	  648.0	 7960.0	...
447139	  695.1	  648.0	 7961.0	...
447140	  695.2	  648.0	 7963.0	...
447141	  695.2	  648.0	 7965.0	...
447142	  695.1	  648.1	 7965.0	...
447143	  695.0	  648.3	 7965.0	...
447144	  695.1	  648.4	 7965.0	...
447145	  695.3	  648.5	 7965.0	...
447146	  695.2	  648.4	 7964.0	...
447147	  694.9	  648.2	 7963.0	...
447148	  694.9	  648.1	 7962.0	...
447149	  695.1	  648.4	 7960.0	...
447150	  695.3	  648.7	 7959.0	...
447151	  695.3	  649.1	 7958.0	...
447152	  695.3	  649.2	 7958.0	...
447153	  695.3	  649.3	 7961.0	...
447154	  695.5	  649.3	 7965.0	...
447155	  695.7	  649.2	 7969.0	...
447156	  695.8	  649.2	 7970.0	...
447157	  695.7	  649.3	 7971.0	...
447158	  695.6	  649.4	 7970.0	...
447159	  695.4	  649.5	 7971.0	...
447160	  695.4	  649.5	 7972.0	...
447161	  695.5	  649.4	 7972.0	...
447162	  695.6	  649.4	 7972.0	...
447163	  695.2	  649.3	 7972.0	...
447164	  694.7	  649.3	 7973.0	...
447165	  694.5	  649.3	 7973.0	...
447166	  694.9	  649.1	 7974.0	...
447167	  695.2	  649.0	 7977.0	...
447168	  695.0	  649.1	 7980.0	...
447169	  694.9	  649.1	 7981.0	...
447170	  695.1	  649.2	 7979.0	...
447171	  695.2	  649.2	 7978.0	...
447172	  695.3	  649.2	 7977.0	...
447173	  695.1	  649.2	 7978.0	...
447174	  694.9	  649.2	 7980.0	...
447175	  694.7	  649.2	 7983.0	...
447176	  694.6	  649.2	 7986.0	...
447177	  694.5	  649.3	 7987.0	...
447178	  694.4	  649.3	 7988.0	...
447179	  694.3	  649.3	 7989.0	...
447180	  694.1	  649.2	 7989.0	...
447181	  694.1	  649.0	 7989.0	...
447182	  694.2	  649.0	 7989.0	...
447183	  694.4	  648.6	 7989.0	...
447184	  694.6	  648.2	 7990.0	...
447185	  694.6	  648.2	 7991.0	...
447186	  694.8	  648.6	 7991.0	...
447187	  694.9	  648.9	 7991.0	...
447188	  694.9	  648.8	 7991.0	...
447189	  694.8	  648.7	 7992.0	...
447190	  694.8	  648.5	 7992.0	...
447191	  694.9	  648.4	 7993.0	...
447192	  694.9	  648.2	 7991.0	...
447193	  694.9	  648.0	 7990.0	...
447194	  694.9	  647.9	 7991.0	...
447195	  694.8	  647.7	 7992.0	...
447196	  694.8	  647.6	 7997.0	...
447197	  694.7	  647.5	 7999.0	...
447198	  694.7	  647.8	 8000.0	...
447199	  694.7	  648.0	 7999.0	...
447200	  694.7	  648.2	 8001.0	...
447201	  694.5	  648.1	 8003.0	...
447202	  694.4	  648.0	 8006.0	...
447203	  694.5	  648.1	 8006.0	...
447204	  694.8	  648.2	 8007.0	...
447205	  695.0	  647.9	 8007.0	...
447206	  695.0	  647.6	 8008.0	...
447207	  695.0	  647.4	 8007.0	...
447208	  695.0	  647.2	 8006.0	...
447209	  694.9	  647.1	 8006.0	...
447210	  694.8	  646.9	 8007.0	...
447211	  694.7	  646.9	 8008.0	...
447212	  694.5	  646.7	 8007.0	...
447213	  694.3	  646.6	 8008.0	...
447214	  694.3	  646.9	 8010.0	...
447215	  694.2	  647.4	 8012.0	...
447216	  694.2	  647.8	 8012.0	...
447217	  694.2	  647.8	 8012.0	...
447218	  694.3	  647.7	 8012.0	...
447219	  694.4	  647.6	 8012.0	...
447220	  694.5	  647.6	 8012.0	...
447221	  694.5	  647.5	 8012.0	...
447222	  694.4	  647.5	 8012.0	...
447223	  694.3	  647.6	 8011.0	...
447224	  694.2	  647.7	 8010.0	...
447225	  694.1	  647.8	 8009.0	...
447226	  694.0	  647.8	 8007.0	...
447227	  694.0	  647.9	 8006.0	...
447228	  694.1	  648.0	 8005.0	...
447229	  694.1	  648.2	 8007.0	...
447230	  694.0	  648.3	 8009.0	...
447231	  693.9	  648.3	 8012.0	...
447232	  693.9	  648.4	 8011.0	...
447233	  693.9	  648.5	 8011.0	...
447234	  693.9	  648.7	 8010.0	...
447235	  693.9	  648.8	 8009.0	...
447236	  693.8	  648.9	 8014.0	...
447237	  694.1	  649.1	 8020.0	...
447238	  694.4	  649.3	 8026.0	...
447239	  694.7	  649.5	 8027.0	...
447240	  694.9	  649.5	 8026.0	...
447241	  694.9	  649.2	 8025.0	...
447242	  694.9	  648.8	 8020.0	...
447243	  694.8	  648.3	 8017.0	...
447244	  694.6	  648.1	 8017.0	...
447245	  694.3	  647.8	 8021.0	...
447246	  694.1	  647.7	 8025.0	...
447247	  694.1	  647.7	 8026.0	...
447248	  694.1	  648.2	 8027.0	...
447249	  694.2	  648.8	 8027.0	...
447250	  694.3	  649.5	 8027.0	...
447251	  694.3	  649.7	 8027.0	...
447252	  694.3	  649.8	 8027.0	...
447253	  694.3	  649.7	 8027.0	...
447254	  694.2	  649.4	 8026.0	...
447255	  694.2	  649.2	 8030.0	...
447256	  694.1	  649.0	 8033.0	...
447257	  694.0	  649.3	 8036.0	...
MSG	447258 0000 _ Number Off
447258	  694.0	  649.8	 8034.0	...
447259	  694.1	  650.1	 8033.0	...
447260	  694.1	  650.0	 8035.0	...
447261	  694.1	  649.9	 8036.0	...
447262	  694.4	  649.7	 8038.0	...
447263	  694.7	  649.6	 8039.0	...
447264	  694.8	  649.6	 8039.0	...
447265	  694.6	  649.6	 8040.0	...
447266	  694.4	  649.6	 8041.0	...
447267	  694.4	  649.6	 8038.0	...
447268	  694.5	  649.6	 8035.0	...
447269	  694.5	  649.7	 8036.0	...
447270	  694.4	  649.8	 8039.0	...
447271	  694.4	  650.0	 8042.0	...
447272	  694.4	  650.3	 8042.0	...
447273	  694.5	  650.6	 8042.0	...
447274	  694.6	  650.8	 8042.0	...
447275	  694.6	  650.9	 8040.0	...
447276	  694.6	  650.8	 8039.0	...
447277	  694.5	  650.8	 8038.0	...
447278	  694.4	  650.8	 8040.0	...
447279	  694.3	  650.8	 8041.0	...
447280	  694.3	  650.9	 8042.0	...
447281	  694.2	  650.9	 8042.0	...
447282	  694.5	  650.9	 8045.0	...
447283	  694.7	  650.8	 8048.0	...
447284	  694.7	  650.9	 8049.0	...
447285	  694.5	  651.1	 8048.0	...
447286	  694.3	  651.7	 8048.0	...
447287	  694.6	  652.1	 8048.0	...
447288	  694.8	  652.6	 8049.0	...
447289	  694.9	  652.7	 8049.0	...
447290	  694.8	  652.4	 8049.0	...
447291	  694.7	  651.9	 8049.0	...
447292	  694.4	  651.7	 8049.0	...
447293	  694.2	  652.0	 8049.0	...
447294	  694.0	  652.3	 8049.0	...
447295	  694.0	  652.3	 8049.0	...
447296	  694.1	  652.4	 8049.0	...
447297	  694.3	  652.6	 8049.0	...
447298	  694.5	  652.7	 8046.0	...
447299	  694.3	  652.9	 8044.0	...
447300	  694.1	  653.0	 8041.0	...
447301	  694.2	  653.0	 8044.0	...
447302	  694.5	  652.8	 8046.0	...
447303	  694.8	  652.8	 8049.0	...
447304	  694.8	  653.0	 8049.0	...
447305	  694.7	  653.3	 8049.0	...
447306	  694.8	  653.5	 8050.0	...
447307	  694.9	  653.5	 8050.0	...
447308	  695.0	  653.4	 8052.0	...
447309	  694.9	  653.3	 8055.0	...
447310	  694.7	  653.2	 8057.0	...
447311	  694.5	  653.3	 8059.0	...
447312	  694.4	  653.6	 8059.0	...
447313	  694.4	  653.8	 8059.0	...
447314	  694.2	  653.9	 8059.0	...
447315	  694.1	  653.9	 8059.0	...
447316	  694.3	  653.9	 8059.0	...
447317	  694.6	  653.9	 8060.0	...
447318	  694.8	  653.9	 8060.0	...
447319	  694.7	  654.0	 8058.0	...
447320	  694.7	  654.0	 8057.0	...
447321	  694.8	  654.1	 8056.0	...
447322	  694.8	  654.1	 8056.0	...
447323	  694.9	  654.0	 8053.0	...
447324	  694.7	  654.1	 8051.0	...
447325	  694.5	  654.2	 8053.0	...
447326	  694.2	  654.3	 8057.0	...
447327	  694.2	  654.7	 8060.0	...
447328	  694.4	  655.0	 8057.0	...
447329	  694.5	  655.3	 8054.0	...
447330	  694.5	  655.1	 8053.0	...
447331	  694.6	  654.8	 8054.0	...
447332	  694.6	  654.6	 8056.0	...
447333	  694.7	  654.6	 8058.0	...
447334	  694.7	  654.6	 8058.0	...
447335	  694.9	  654.6	 8058.0	...
447336	  695.1	  654.5	 8063.0	...
447337	  695.3	  654.2	 8068.0	...
447338	  695.2	  654.0	 8073.0	...
447339	  694.9	  654.1	 8072.0	...
447340	  694.7	  654.3	 8071.0	...
447341	  694.6	  654.6	 8070.0	...
447342	  694.8	  655.0	 8068.0	...
447343	  694.9	  655.3	 8066.0	...
447344	  695.0	  655.5	 8064.0	...
447345	  695.1	  655.4	 8065.0	...
447346	  695.2	  655.3	 8065.0	...
447347	  695.2	  655.3	 8065.0	...
447348	  695.3	  655.2	 8067.0	...
447349	  695.4	  655.2	 8068.0	...
447350	  695.6	  655.1	 8072.0	...
447351	  695.6	  655.2	 8073.0	...
447352	  695.5	  655.2	 8072.0	...
447353	  695.5	  655.0	 8070.0	...
447354	  695.6	  654.8	 8067.0	...
447355	  695.6	  654.9	 8068.0	...
447356	  695.5	  655.4	 8069.0	...
447357	  695.4	  655.8	 8070.0	...
447358	  695.4	  655.8	 8068.0	...
447359	  695.5	  655.4	 8065.0	...
447360	  695.8	  654.9	 8068.0	...
447361	  696.1	  654.4	 8074.0	...
447362	  696.2	  654.3	 8082.0	...
447363	  696.1	  654.1	 8085.0	...
447364	  696.0	  653.9	 8088.0	...
447365	  695.6	  653.7	 8087.0	...
447366	  695.3	  653.7	 8084.0	...
447367	  695.3	  653.7	 8084.0	...
447368	  695.6	  653.8	 8087.0	...
447369	  695.8	  654.2	 8091.0	...
447370	  695.8	  654.5	 8091.0	...
447371	  695.8	  654.8	 8093.0	...
447372	  695.6	  655.0	 8094.0	...
447373	  695.5	  655.1	 8094.0	...
447374	  695.4	  654.9	 8093.0	...
447375	  695.6	  654.7	 8093.0	...
447376	  695.7	  654.6	 8095.0	...
447377	  695.7	  654.6	 8097.0	...
447378	  695.8	  654.6	 8098.0	...
447379	  696.0	  654.7	 8098.0	...
447380	  695.9	  654.8	 8098.0	...
447381	  695.6	  654.9	 8101.0	...
447382	  695.2	  655.0	 8104.0	...
447383	  695.1	  655.0	 8105.0	...
447384	  694.9	  654.9	 8105.0	...
447385	  695.2	  654.8	 8106.0	...
447386	  695.4	  654.9	 8105.0	...
447387	  695.5	  654.9	 8104.0	...
447388	  695.5	  655.0	 8104.0	...
447389	  695.5	  655.1	 8105.0	...
447390	  695.4	  655.2	 8106.0	...
447391	  695.2	  655.2	 8104.0	...
447392	  694.9	  655.1	 8103.0	...
447393	  694.7	  654.8	 8106.0	...
447394	  694.6	  654.5	 8110.0	...
447395	  694.5	  654.6	 8113.0	...
447396	  694.5	  655.0	 8113.0	...
447397	  694.4	  655.5	 8111.0	...
447398	  694.3	  655.5	 8112.0	...
447399	  694.3	  655.4	 8115.0	...
447400	  694.2	  655.4	 8118.0	...
447401	  694.2	  655.3	 8115.0	...
447402	  694.4	  655.2	 8112.0	...
447403	  694.7	  654.9	 8108.0	...
447404	  694.7	  654.7	 8109.0	...
447405	  694.5	  654.7	 8109.0	...
447406	  694.3	  654.8	 8109.0	...
447407	  694.3	  654.9	 8109.0	...
447408	  694.5	  655.0	 8109.0	...
447409	  694.6	  655.2	 8110.0	...
447410	  694.8	  655.5	 8110.0	...
447411	  694.8	  655.7	 8110.0	...
447412	  694.9	  655.8	 8110.0	...
447413	  695.0	  655.7	 8112.0	...
447414	  695.2	  655.0	 8114.0	...
447415	  695.2	  654.4	 8117.0	...
447416	  695.1	  653.9	 8119.0	...
447417	  694.8	  654.0	 8120.0	...
447418	  694.5	  654.2	 8121.0	...
447419	  694.3	  654.3	 8122.0	...
447420	  694.4	  654.3	 8122.0	...
447421	  694.5	  654.1	 8123.0	...
447422	  694.8	  653.9	 8123.0	...
447423	  695.0	  653.9	 8125.0	...
447424	  695.2	  654.0	 8127.0	...
447425	  695.4	  654.0	 8127.0	...
447426	  695.5	  653.8	 8127.0	...
447427	  695.6	  654.2	 8127.0	...
447428	  695.4	  654.6	 8129.0	...
447429	  695.1	  655.0	 8131.0	...
447430	  694.9	  654.9	 8131.0	...
447431	  694.7	  654.8	 8129.0	...
447432	  694.6	  654.8	 8127.0	...
447433	  694.6	  654.8	 8126.0	...
447434	  694.8	  654.8	 8124.0	...
447435	  694.9	  654.7	 8125.0	...
447436	  694.8	  654.8	 8130.0	...
447437	  694.9	  654.9	 8135.0	...
447438	  695.1	  655.0	 8139.0	...
447439	  695.3	  655.2	 8140.0	...
447440	  695.4	  655.3	 8141.0	...
447441	  695.3	  655.0	 8139.0	...
447442	  695.2	  654.5	 8136.0	...
447443	  695.1	  654.2	 8134.0	...
447444	  695.1	  654.2	 8135.0	...
447445	  695.2	  654.3	 8137.0	...
447446	  695.3	  654.4	 8138.0	...
447447	  695.3	  654.5	 8138.0	...
447448	  695.2	  654.6	 8138.0	...
447449	  695.0	  654.7	 8138.0	...
447450	  695.3	  654.8	 8138.0	...
447451	  695.5	  654.9	 8139.0	...
447452	  695.7	  654.9	 8139.0	...
447453	  695.5	  654.7	 8140.0	...
447454	  695.3	  654.6	 8140.0	...
447455	  695.2	  654.6	 8140.0	...
447456	  695.1	  654.9	 8137.0	...
447457	  695.1	  655.4	 8134.0	...
447458	  695.1	  655.8	 8130.0	...
447459	  695.2	  655.9	 8130.0	...
447460	  695.3	  656.1	 8126.0	...
447461	  695.4	  656.4	 8122.0	...
447462	  695.4	  656.7	 8121.0	...
447463	  695.4	  656.7	 8123.0	...
447464	  695.4	  656.7	 8126.0	...
447465	  695.3	  656.8	 8129.0	...
447466	  695.3	  656.9	 8132.0	...
447467	  695.3	  657.0	 8135.0	...
447468	  695.2	  657.0	 8134.0	...
447469	  695.1	  657.0	 8133.0	...
447470	  694.9	  656.7	 8132.0	...
447471	  694.9	  656.5	 8131.0	...
447472	  694.8	  656.3	 8130.0	...
447473	  694.7	  656.3	 8130.0	...
447474	  694.8	  656.2	 8133.0	...
447475	  695.0	  656.2	 8135.0	...
447476	  694.9	  656.4	 8136.0	...
447477	  694.6	  656.6	 8135.0	...
447478	  694.3	  656.7	 8135.0	...
447479	  694.4	  656.5	 8135.0	...
447480	  694.5	  656.2	 8136.0	...
447481	  694.5	  656.2	 8137.0	...
447482	  694.3	  656.2	 8136.0	...
447483	  694.4	  656.2	 8136.0	...
447484	  694.7	  656.6	 8135.0	...
447485	  694.9	  657.0	 8132.0	...
447486	  694.9	  657.3	 8130.0	...
447487	  694.9	  657.2	 8130.0	...
447488	  694.8	  657.1	 8133.0	...
447489	  694.9	  657.2	 8136.0	...
447490	  694.9	  657.3	 8136.0	...
447491	  695.1	  657.6	 8135.0	...
447492	  695.1	  658.0	 8134.0	...
447493	  695.1	  658.1	 8133.0	...
447494	  695.0	  658.2	 8133.0	...
447495	  694.9	  658.2	 8132.0	...
447496	  695.0	  658.2	 8133.0	...
447497	  695.1	  658.2	 8135.0	...
447498	  694.9	  658.3	 8135.0	...
447499	  694.7	  658.4	 8134.0	...
447500	  694.5	  658.1	 8136.0	...
447501	  694.5	  657.6	 8140.0	...
447502	  694.6	  657.1	 8144.0	...
447503	  694.6	  657.2	 8143.0	...
447504	  694.6	  657.4	 8141.0	...
447505	  694.6	  657.6	 8139.0	...
447506	  694.6	  657.9	 8140.0	...
447507	  694.8	  658.2	 8141.0	...
447508	  694.9	  658.4	 8140.0	...
447509	  695.1	  658.6	 8137.0	...
447510	  695.1	  658.9	 8134.0	...
447511	  695.1	  659.3	 8133.0	...
447512	  695.1	  659.5	 8133.0	...
447513	  695.0	  659.6	 8133.0	...
447514	  695.0	  659.5	 8134.0	...
447515	  695.0	  659.4	 8138.0	...
447516	  695.0	  659.4	 8143.0	...
447517	  695.1	  659.3	 8147.0	...
447518	  695.0	  659.3	 8147.0	...
447519	  695.0	  659.3	 8147.0	...
447520	  695.0	  659.2	 8147.0	...
447521	  695.3	  659.6	 8146.0	...
447522	  695.5	  659.9	 8145.0	...
447523	  695.7	  660.3	 8144.0	...
447524	  695.7	  660.2	 8142.0	...
447525	  695.6	  660.1	 8142.0	...
447526	  695.6	  660.3	 8141.0	...
447527	  695.6	  660.6	 8141.0	...
447528	  695.6	  660.5	 8141.0	...
447529	  695.7	  660.1	 8140.0	...
447530	  695.6	  659.6	 8139.0	...
447531	  695.6	  659.5	 8139.0	...
447532	  695.7	  660.0	 8139.0	...
447533	  695.7	  660.6	 8139.0	...
447534	  695.7	  661.2	 8139.0	...
447535	  695.8	  661.1	 8142.0	...
447536	  695.8	  661.0	 8145.0	...
447537	  695.9	  661.0	 8144.0	...
447538	  695.8	  661.0	 8142.0	...
447539	  695.8	  661.2	 8139.0	...
447540	  695.8	  661.4	 8140.0	...
447541	  695.9	  661.7	 8142.0	...
447542	  695.9	  661.9	 8144.0	...
447543	  695.9	  662.3	 8146.0	...
447544	  695.9	  662.7	 8146.0	...
447545	  696.1	  662.9	 8146.0	...
447546	  696.2	  662.8	 8146.0	...
447547	  696.4	  662.8	 8145.0	...
447548	  696.5	  662.7	 8147.0	...
447549	  696.8	  662.7	 8148.0	...
447550	  697.1	  662.5	 8150.0	...
447551	  697.2	  662.4	 8149.0	...
447552	  697.3	  662.5	 8150.0	...
447553	  697.4	  662.8	 8150.0	...
447554	  697.6	  663.1	 8151.0	...
447555	  697.8	  663.3	 8152.0	...
447556	  697.9	  663.5	 8152.0	...
447557	  697.7	  663.8	 8152.0	...
447558	  697.3	  663.6	 8152.0	...
447559	  696.9	  663.2	 8153.0	...
447560	  696.9	  662.9	 8151.0	...
447561	  697.0	  663.0	 8149.0	...
447562	  697.1	  663.1	 8146.0	...
447563	  697.2	  663.0	 8149.0	...
447564	  697.2	  662.8	 8154.0	...
447565	  697.2	  662.7	 8157.0	...
447566	  697.2	  662.6	 8155.0	...
447567	  697.4	  662.9	 8154.0	...
447568	  697.6	  663.2	 8155.0	...
447569	  697.6	  663.4	 8154.0	...
447570	  697.7	  663.4	 8153.0	...
447571	  697.7	  663.6	 8152.0	...
447572	  697.6	  663.7	 8153.0	...
447573	  697.6	  663.6	 8153.0	...
447574	  697.5	  663.6	 8153.0	...
447575	  697.4	  663.5	 8154.0	...
447576	  697.5	  663.5	 8154.0	...
447577	  697.6	  664.0	 8154.0	...
447578	  697.8	  664.6	 8155.0	...
447579	  698.0	  664.8	 8155.0	...
447580	  698.1	  664.4	 8155.0	...
447581	  698.3	  664.1	 8155.0	...
447582	  698.3	  664.1	 8157.0	...
447583	  698.4	  664.4	 8160.0	...
447584	  698.5	  664.6	 8163.0	...
447585	  698.6	  664.7	 8164.0	...
447586	  698.5	  664.5	 8164.0	...
447587	  698.5	  664.2	 8165.0	...
447588	  698.5	  663.9	 8165.0	...
447589	  698.5	  663.8	 8166.0	...
447590	  698.5	  664.4	 8165.0	...
447591	  698.5	  665.0	 8163.0	...
447592	  698.4	  665.7	 8160.0	...
447593	  698.4	  665.8	 8160.0	...
447594	  698.5	  665.9	 8161.0	...
447595	  698.6	  665.9	 8160.0	...
447596	  698.6	  665.9	 8159.0	...
447597	  698.6	  665.9	 8156.0	...
447598	  698.5	  665.8	 8155.0	...
447599	  698.7	  665.9	 8157.0	...
447600	  698.8	  665.9	 8160.0	...
447601	  699.0	  666.0	 8163.0	...
447602	  699.1	  666.0	 8164.0	...
447603	  699.0	  666.1	 8165.0	...
447604	  698.8	  666.2	 8164.0	...
447605	  698.7	  666.2	 8161.0	...
447606	  698.8	  666.1	 8157.0	...
447607	  698.8	  666.0	 8155.0	...
447608	  698.7	  666.1	 8157.0	...
447609	  698.7	  666.2	 8160.0	...
447610	  698.8	  666.2	 8162.0	...
447611	  698.9	  666.2	 8163.0	...
447612	  698.9	  666.1	 8165.0	...
447613	  698.9	  666.1	 8167.0	...
447614	  698.9	  666.1	 8166.0	...
447615	  698.9	  666.2	 8165.0	...
447616	  698.9	  666.2	 8163.0	...
447617	  698.9	  666.3	 8162.0	...
447618	  698.8	  665.9	 8161.0	...
447619	  698.7	  665.5	 8160.0	...
447620	  698.5	  665.5	 8160.0	...
447621	  698.4	  665.8	 8160.0	...
447622	  698.4	  666.1	 8160.0	...
447623	  698.5	  666.1	 8160.0	...
447624	  698.7	  666.0	 8160.0	...
447625	  698.9	  665.7	 8160.0	...
447626	  699.0	  665.5	 8160.0	...
447627	  699.0	  665.3	 8162.0	...
447628	  699.1	  665.3	 8164.0	...
447629	  699.1	  665.3	 8165.0	...
447630	  699.2	  665.1	 8165.0	...
447631	  699.0	  665.3	 8165.0	...
447632	  698.8	  665.5	 8165.0	...
447633	  698.6	  665.8	 8165.0	...
447634	  698.8	  665.9	 8162.0	...
447635	  698.9	  665.9	 8160.0	...
447636	  699.1	  666.1	 8158.0	...
447637	  699.1	  666.2	 8159.0	...
447638	  699.1	  666.2	 8160.0	...
447639	  699.1	  666.2	 8161.0	...
447640	  699.1	  666.2	 8161.0	...
447641	  699.1	  666.2	 8161.0	...
447642	  699.1	  666.1	 8160.0	...
447643	  699.1	  666.0	 8159.0	...
447644	  699.1	  665.8	 8161.0	...
447645	  699.1	  665.8	 8164.0	...
447646	  699.2	  665.9	 8167.0	...
447647	  699.1	  666.0	 8167.0	...
447648	  699.1	  666.1	 8167.0	...
447649	  699.1	  666.3	 8167.0	...
447650	  699.1	  666.6	 8168.0	...
447651	  698.9	  666.9	 8169.0	...
447652	  698.7	  667.2	 8170.0	...
447653	  698.8	  667.0	 8169.0	...
447654	  699.0	  666.7	 8168.0	...
447655	  699.3	  666.3	 8166.0	...
447656	  699.4	  666.3	 8169.0	...
447657	  699.5	  666.2	 8173.0	...
447658	  699.7	  666.1	 8173.0	...
447659	  699.8	  666.1	 8169.0	...
447660	  699.8	  666.0	 8167.0	...
447661	  699.6	  666.0	 8168.0	...
447662	  699.4	  666.1	 8169.0	...
447663	  699.2	  666.0	 8168.0	...
447664	  699.2	  665.8	 8169.0	...
447665	  699.1	  665.7	 8170.0	...
447666	  699.1	  665.7	 8171.0	...
447667	  699.1	  666.1	 8172.0	...
447668	  699.3	  666.4	 8172.0	...
447669	  699.5	  666.6	 8172.0	...
447670	  699.6	  666.6	 8173.0	...
447671	  699.5	  666.7	 8174.0	...
447672	  699.3	  666.6	 8175.0	...
447673	  699.1	  666.1	 8176.0	...
447674	  699.0	  665.6	 8176.0	...
447675	  698.9	  665.2	 8176.0	...
447676	  698.8	  665.1	 8175.0	...
447677	  698.8	  664.9	 8173.0	...
447678	  698.9	  664.8	 8171.0	...
447679	  698.9	  664.8	 8171.0	...
447680	  699.0	  664.8	 8171.0	...
447681	  699.0	  664.8	 8171.0	...
447682	  699.0	  664.7	 8173.0	...
447683	  698.9	  664.7	 8175.0	...
447684	  698.8	  664.7	 8177.0	...
447685	  698.5	  664.9	 8177.0	...
447686	  698.4	  665.1	 8178.0	...
447687	  698.1	  665.2	 8178.0	...
447688	  698.1	  665.1	 8179.0	...
447689	  698.0	  665.1	 8179.0	...
447690	  698.0	  665.1	 8179.0	...
447691	  698.1	  664.9	 8178.0	...
447692	  698.1	  664.5	 8178.0	...
447693	  698.3	  664.1	 8179.0	...
447694	  698.5	  664.2	 8179.0	...
447695	  698.6	  664.2	 8180.0	...
447696	  698.6	  664.1	 8180.0	...
447697	  698.6	  664.1	 8180.0	...
447698	  698.7	  664.3	 8178.0	...
447699	  698.6	  664.6	 8176.0	...
447700	  698.6	  665.1	 8174.0	...
447701	  698.5	  665.2	 8176.0	...
447702	  698.4	  665.4	 8177.0	...
447703	  698.4	  665.4	 8178.0	...
447704	  698.4	  665.5	 8178.0	...
447705	  698.6	  665.3	 8178.0	...
447706	  698.7	  664.9	 8179.0	...
447707	  698.9	  665.0	 8179.0	...
447708	  699.0	  665.3	 8182.0	...
447709	  699.1	  665.6	 8184.0	...
447710	  699.2	  665.4	 8186.0	...
447711	  699.2	  665.2	 8186.0	...
447712	  699.3	  665.2	 8186.0	...
447713	  699.3	  665.1	 8186.0	...
447714	  699.3	  665.1	 8186.0	...
447715	  699.4	  665.0	 8186.0	...
447716	  699.5	  665.0	 8184.0	...
447717	  699.6	  665.0	 8182.0	...
447718	  699.4	  665.1	 8181.0	...
447719	  699.1	  665.1	 8181.0	...
447720	  698.8	  665.1	 8181.0	...
447721	  698.8	  665.0	 8181.0	...
447722	  698.9	  664.8	 8183.0	...
447723	  698.9	  664.7	 8185.0	...
447724	  698.9	  664.6	 8184.0	...
447725	  699.0	  664.4	 8182.0	...
447726	  699.0	  664.2	 8182.0	...
447727	  698.8	  663.9	 8184.0	...
447728	  698.6	  663.6	 8186.0	...
447729	  698.4	  663.4	 8187.0	...
447730	  698.4	  663.2	 8187.0	...
447731	  698.5	  663.1	 8187.0	...
447732	  698.7	  663.3	 8187.0	...
447733	  698.8	  663.5	 8186.0	...
447734	  698.7	  663.7	 8186.0	...
447735	  698.6	  663.5	 8186.0	...
447736	  698.5	  663.2	 8187.0	...
447737	  698.4	  663.0	 8187.0	...
447738	  698.5	  663.0	 8185.0	...
447739	  698.7	  662.9	 8187.0	...
447740	  698.9	  662.7	 8189.0	...
447741	  699.0	  662.5	 8192.0	...
447742	  698.8	  662.5	 8192.0	...
447743	  698.8	  662.7	 8189.0	...
447744	  698.8	  663.0	 8185.0	...
447745	  698.9	  663.2	 8182.0	...
447746	  698.8	  663.0	 8185.0	...
447747	  698.6	  662.8	 8187.0	...
447748	  698.7	  662.5	 8189.0	...
447749	  698.9	  662.5	 8192.0	...
447750	  699.0	  662.2	 8194.0	...
447751	  698.9	  662.0	 8197.0	...
447752	  698.7	  662.0	 8197.0	...
447753	  698.7	  662.2	 8197.0	...
447754	  698.7	  662.2	 8196.0	...
447755	  698.9	  662.0	 8195.0	...
447756	  699.0	  661.9	 8195.0	...
447757	  698.9	  661.7	 8196.0	...
447758	  698.9	  661.4	 8197.0	...
447759	  699.0	  661.2	 8197.0	...
447760	  699.4	  661.1	 8197.0	...
447761	  699.9	  661.0	 8197.0	...
447762	  700.1	  660.9	 8198.0	...
447763	  700.1	  661.1	 8200.0	...
447764	  699.8	  661.3	 8199.0	...
447765	  699.4	  661.5	 8197.0	...
447766	  699.1	  661.7	 8197.0	...
447767	  699.1	  661.7	 8200.0	...
447768	  699.1	  661.4	 8204.0	...
447769	  699.1	  661.1	 8206.0	...
447770	  699.1	  661.3	 8207.0	...
447771	  699.3	  661.6	 8205.0	...
447772	  699.3	  661.6	 8203.0	...
447773	  699.2	  661.1	 8202.0	...
447774	  699.4	  660.9	 8201.0	...
447775	  699.7	  661.0	 8201.0	...
447776	  699.9	  661.1	 8202.0	...
447777	  699.8	  661.0	 8203.0	...
447778	  699.7	  661.1	 8205.0	...
447779	  699.4	  661.2	 8205.0	...
447780	  699.0	  661.3	 8205.0	...
447781	  698.6	  661.4	 8204.0	...
447782	  698.6	  661.1	 8207.0	...
447783	  699.0	  660.8	 8210.0	...
447784	  699.4	  660.4	 8211.0	...
447785	  699.6	  660.4	 8208.0	...
447786	  699.7	  660.5	 8207.0	...
447787	  699.5	  660.6	 8207.0	...
447788	  699.4	  660.9	 8207.0	...
447789	  699.3	  661.2	 8207.0	...
447790	  699.3	  661.1	 8206.0	...
447791	  699.3	  660.7	 8209.0	...
447792	  699.3	  660.3	 8211.0	...
447793	  699.3	  660.3	 8216.0	...
447794	  699.3	  660.3	 8217.0	...
447795	  699.3	  660.4	 8219.0	...
447796	  699.4	  660.4	 8219.0	...
447797	  699.5	  660.8	 8217.0	...
447798	  699.7	  661.1	 8214.0	...
447799	  699.9	  661.4	 8212.0	...
447800	  699.9	  661.3	 8212.0	...
447801	  699.8	  661.3	 8212.0	...
447802	  699.6	  661.3	 8213.0	...
447803	  699.5	  661.4	 8215.0	...
447804	  699.8	  661.4	 8216.0	...
447805	  700.0	  661.4	 8216.0	...
447806	  700.2	  661.3	 8216.0	...
447807	  700.0	  661.2	 8217.0	...
447808	  699.8	  661.1	 8217.0	...
447809	  699.8	  661.1	 8218.0	...
447810	  699.7	  661.1	 8219.0	...
447811	  699.8	  661.0	 8219.0	...
447812	  700.0	  660.9	 8219.0	...
447813	  700.1	  660.8	 8218.0	...
447814	  700.1	  660.5	 8222.0	...
447815	  699.9	  660.3	 8226.0	...
447816	  699.9	  660.0	 8229.0	...
447817	  699.9	  660.0	 8228.0	...
447818	  699.7	  660.1	 8227.0	...
447819	  699.5	  660.2	 8227.0	...
447820	  699.2	  660.2	 8227.0	...
447821	  699.2	  660.2	 8226.0	...
447822	  699.0	  660.2	 8225.0	...
447823	  698.9	  659.9	 8225.0	...
447824	  698.9	  659.5	 8223.0	...
447825	  699.2	  659.0	 8221.0	...
447826	  699.6	  658.9	 8220.0	...
447827	  699.9	  659.2	 8221.0	...
447828	  699.8	  659.7	 8221.0	...
447829	  699.7	  660.3	 8224.0	...
447830	  699.5	  660.3	 8228.0	...
447831	  699.4	  660.3	 8231.0	...
447832	  699.4	  660.1	 8231.0	...
447833	  699.4	  659.9	 8230.0	...
447834	  699.4	  659.8	 8228.0	...
447835	  699.4	  659.8	 8226.0	...
447836	  699.5	  659.8	 8226.0	...
447837	  699.5	  659.7	 8228.0	...
447838	  699.5	  659.7	 8229.0	...
447839	  699.4	  659.6	 8229.0	...
447840	  699.4	  659.5	 8231.0	...
447841	  699.5	  659.5	 8233.0	...
447842	  699.6	  659.7	 8235.0	...
447843	  699.6	  659.9	 8235.0	...
447844	  699.5	  660.0	 8235.0	...
447845	  699.4	  659.9	 8234.0	...
447846	  699.5	  659.7	 8234.0	...
447847	  699.6	  659.5	 8234.0	...
447848	  699.6	  659.3	 8236.0	...
447849	  699.5	  659.1	 8238.0	...
447850	  699.5	  658.8	 8240.0	...
447851	  699.9	  658.7	 8240.0	...
447852	  700.4	  658.6	 8241.0	...
447853	  700.8	  658.8	 8240.0	...
447854	  700.6	  659.2	 8238.0	...
447855	  699.9	  659.6	 8237.0	...
447856	  699.3	  659.7	 8236.0	...
447857	  698.8	  659.9	 8234.0	...
447858	  698.9	  660.0	 8233.0	...
447859	  699.0	  660.0	 8234.0	...
447860	  699.1	  659.8	 8237.0	...
447861	  699.2	  659.6	 8239.0	...
447862	  699.2	  659.4	 8237.0	...
447863	  699.5	  659.3	 8236.0	...
447864	  699.8	  659.2	 8237.0	...
447865	  699.9	  659.2	 8238.0	...
447866	  699.8	  659.4	 8239.0	...
447867	  700.0	  659.6	 8239.0	...
447868	  700.2	  659.2	 8238.0	...
447869	  700.3	  658.7	 8238.0	...
447870	  699.8	  658.3	 8238.0	...
447871	  699.4	  658.5	 8239.0	...
447872	  699.2	  658.8	 8237.0	...
447873	  699.3	  659.0	 8235.0	...
447874	  699.5	  659.3	 8232.0	...
447875	  699.5	  659.6	 8231.0	...
447876	  699.5	  659.9	 8232.0	...
447877	  699.7	  659.9	 8235.0	...
447878	  699.9	  659.8	 8238.0	...
447879	  700.2	  659.8	 8239.0	...
447880	  700.2	  659.7	 8239.0	...
447881	  700.3	  659.7	 8239.0	...
447882	  700.1	  659.7	 8238.0	...
447883	  699.9	  659.9	 8236.0	...
447884	  699.8	  660.5	 8235.0	...
447885	  699.8	  661.1	 8234.0	...
447886	  699.8	  661.4	 8234.0	...
447887	  699.8	  661.2	 8234.0	...
447888	  699.8	  661.0	 8233.0	...
447889	  699.9	  661.2	 8232.0	...
447890	  700.0	  661.4	 8230.0	...
447891	  700.1	  661.3	 8229.0	...
447892	  700.1	  661.0	 8229.0	...
447893	  700.0	  660.7	 8229.0	...
447894	  699.9	  660.6	 8233.0	...
447895	  699.6	  660.7	 8235.0	...
447896	  699.5	  660.9	 8238.0	...
447897	  699.6	  661.1	 8237.0	...
447898	  699.4	  661.2	 8237.0	...
447899	  699.2	  661.3	 8243.0	...
447900	  699.1	  661.3	 8250.0	...
447901	  699.3	  661.2	 8256.0	...
447902	  699.4	  661.2	 8255.0	...
447903	  699.6	  661.4	 8252.0	...
447904	  699.6	  661.7	 8250.0	...
447905	  699.6	  662.0	 8249.0	...
447906	  699.5	  662.0	 8249.0	...
447907	  699.5	  662.0	 8249.0	...
447908	  699.4	  662.0	 8250.0	...
447909	  699.3	  662.1	 8248.0	...
447910	  699.1	  662.1	 8247.0	...
447911	  698.9	  662.3	 8245.0	...
447912	  699.0	  662.5	 8246.0	...
447913	  699.2	  662.7	 8248.0	...
447914	  699.3	  662.5	 8249.0	...
447915	  699.4	  662.2	 8248.0	...
447916	  699.5	  661.9	 8248.0	...
447917	  699.5	  661.8	 8247.0	...
447918	  699.6	  662.2	 8243.0	...
447919	  699.7	  662.7	 8238.0	...
447920	  699.8	  663.0	 8234.0	...
447921	  699.9	  662.9	 8233.0	...
447922	  699.8	  662.7	 8235.0	...
447923	  699.9	  662.9	 8235.0	...
447924	  700.0	  663.0	 8236.0	...
447925	  700.0	  663.2	 8234.0	...
447926	  699.8	  663.3	 8234.0	...
447927	  699.7	  663.1	 8237.0	...
447928	  699.6	  662.8	 8240.0	...
447929	  699.6	  662.7	 8244.0	...
447930	  699.6	  662.8	 8245.0	...
447931	  699.6	  663.1	 8245.0	...
447932	  699.7	  663.3	 8246.0	...
447933	  699.8	  663.5	 8246.0	...
447934	  700.1	  663.4	 8247.0	...
447935	  700.3	  663.3	 8248.0	...
447936	  700.4	  663.3	 8248.0	...
447937	  700.3	  663.3	 8248.0	...
447938	  700.3	  663.4	 8248.0	...
447939	  700.3	  663.4	 8250.0	...
447940	  700.1	  663.2	 8251.0	...
447941	  699.9	  663.1	 8252.0	...
447942	  699.8	  663.5	 8251.0	...
447943	  699.9	  663.8	 8252.0	...
447944	  700.0	  663.6	 8254.0	...
447945	  699.9	  663.2	 8256.0	...
447946	  700.0	  663.3	 8253.0	...
447947	  700.2	  663.7	 8250.0	...
447948	  700.4	  664.0	 8246.0	...
447949	  700.4	  663.7	 8249.0	...
447950	  700.3	  663.5	 8252.0	...
447951	  700.2	  663.1	 8257.0	...
447952	  700.1	  662.7	 8261.0	...
447953	  700.0	  662.7	 8261.0	...
447954	  700.1	  663.2	 8257.0	...
447955	  700.4	  663.6	 8255.0	...
447956	  700.6	  663.7	 8256.0	...
447957	  700.7	  663.7	 8256.0	...
447958	  700.6	  663.7	 8255.0	...
447959	  700.5	  663.7	 8254.0	...
447960	  700.6	  663.6	 8254.0	...
447961	  700.7	  663.6	 8254.0	...
447962	  700.9	  663.5	 8253.0	...
447963	  700.9	  663.2	 8253.0	...
447964	  700.9	  663.0	 8253.0	...
447965	  700.9	  662.9	 8253.0	...
447966	  700.7	  662.8	 8253.0	...
447967	  700.4	  662.8	 8256.0	...
447968	  700.1	  662.8	 8259.0	...
447969	  699.8	  662.8	 8262.0	...
447970	  699.7	  663.2	 8261.0	...
447971	  699.7	  663.6	 8259.0	...
447972	  700.0	  663.9	 8258.0	...
447973	  700.2	  663.8	 8261.0	...
447974	  700.6	  663.6	 8264.0	...
447975	  700.7	  663.3	 8265.0	...
447976	  700.8	  663.0	 8263.0	...
447977	  700.8	  662.8	 8260.0	...
447978	  700.8	  662.8	 8259.0	...
447979	  700.8	  662.8	 8259.0	...
447980	  700.8	  662.7	 8258.0	...
447981	  700.7	  662.5	 8258.0	...
447982	  700.8	  662.3	 8258.0	...
447983	  701.0	  662.1	 8258.0	...
447984	  701.1	  662.0	 8259.0	...
447985	  701.2	  661.8	 8259.0	...
447986	  701.3	  661.9	 8259.0	...
447987	  701.2	  662.0	 8259.0	...
447988	  701.2	  662.0	 8259.0	...
447989	  701.1	  662.0	 8259.0	...
447990	  701.1	  662.0	 8259.0	...
447991	  701.3	  662.0	 8260.0	...
447992	  701.4	  661.8	 8261.0	...
447993	  701.4	  661.6	 8261.0	...
447994	  701.3	  661.4	 8260.0	...
447995	  701.2	  661.5	 8260.0	...
447996	  701.1	  661.5	 8261.0	...
447997	  701.1	  661.8	 8261.0	...
447998	  701.1	  662.0	 8261.0	...
447999	  701.0	  662.3	 8261.0	...
448000	  700.9	  662.3	 8260.0	...
448001	  700.9	  662.3	 8261.0	...
448002	  700.8	  662.1	 8262.0	...
448003	  700.8	  661.9	 8263.0	...
448004	  701.0	  661.7	 8264.0	...
448005	  701.3	  661.6	 8264.0	...
448006	  701.7	  661.5	 8264.0	...
448007	  701.8	  661.4	 8264.0	...
448008	  701.7	  661.5	 8264.0	...
448009	  701.5	  661.9	 8263.0	...
448010	  701.3	  662.2	 8261.0	...
448011	  701.3	  662.3	 8260.0	...
448012	  701.3	  662.2	 8260.0	...
448013	  701.2	  662.1	 8263.0	...
448014	  701.2	  662.0	 8266.0	...
448015	  701.2	  662.0	 8268.0	...
448016	  701.2	  661.8	 8266.0	...
448017	  701.1	  661.6	 8264.0	...
448018	  701.0	  661.4	 8263.0	...
448019	  700.9	  661.3	 8264.0	...
448020	  700.7	  661.4	 8264.0	...
448021	  700.6	  661.3	 8265.0	...
448022	  700.7	  661.1	 8266.0	...
448023	  700.7	  660.6	 8267.0	...
448024	  700.6	  660.2	 8269.0	...
448025	  700.7	  659.8	 8268.0	...
448026	  700.7	  659.8	 8268.0	...
448027	  700.8	  659.9	 8267.0	...
448028	  700.8	  660.1	 8268.0	...
448029	  701.0	  660.1	 8268.0	...
448030	  701.1	  659.7	 8272.0	...
448031	  701.3	  659.5	 8275.0	...
448032	  701.3	  659.4	 8278.0	...
448033	  701.4	  659.5	 8278.0	...
448034	  701.5	  659.2	 8278.0	...
448035	  701.5	  658.8	 8279.0	...
448036	  701.3	  658.4	 8279.0	...
448037	  701.1	  658.4	 8278.0	...
448038	  700.8	  658.4	 8277.0	...
448039	  700.7	  658.4	 8276.0	...
448040	  700.7	  658.4	 8277.0	...
448041	  700.9	  658.3	 8278.0	...
448042	  701.1	  658.3	 8279.0	...
448043	  701.3	  658.3	 8278.0	...
448044	  701.2	  658.3	 8277.0	...
448045	  701.1	  658.2	 8276.0	...
448046	  701.1	  658.5	 8276.0	...
448047	  701.2	  658.8	 8276.0	...
448048	  701.2	  659.0	 8275.0	...
448049	  701.3	  658.8	 8277.0	...
448050	  701.5	  658.5	 8278.0	...
448051	  701.2	  658.5	 8278.0	...
448052	  700.8	  658.8	 8276.0	...
448053	  700.5	  659.0	 8276.0	...
448054	  700.7	  658.9	 8278.0	...
448055	  700.8	  658.6	 8281.0	...
448056	  700.9	  658.4	 8281.0	...
448057	  700.8	  658.2	 8283.0	...
448058	  700.6	  658.1	 8284.0	...
448059	  700.4	  658.2	 8283.0	...
448060	  700.5	  658.5	 8281.0	...
448061	  700.5	  658.8	 8279.0	...
448062	  700.6	  659.1	 8279.0	...
448063	  700.9	  659.3	 8279.0	...
448064	  701.2	  659.5	 8279.0	...
448065	  701.1	  659.5	 8280.0	...
448066	  700.8	  659.2	 8282.0	...
448067	  700.6	  659.0	 8284.0	...
448068	  700.6	  658.7	 8286.0	...
448069	  700.7	  658.6	 8286.0	...
448070	  700.7	  658.5	 8284.0	...
448071	  700.7	  658.5	 8281.0	...
448072	  700.7	  658.5	 8283.0	...
448073	  700.7	  658.6	 8286.0	...
448074	  700.7	  658.7	 8291.0	...
448075	  700.6	  658.3	 8291.0	...
448076	  700.5	  658.0	 8290.0	...
448077	  700.3	  657.6	 8289.0	...
448078	  700.1	  657.6	 8287.0	...
448079	  700.2	  657.8	 8289.0	...
448080	  700.3	  658.0	 8291.0	...
448081	  700.4	  658.2	 8291.0	...
448082	  700.6	  658.2	 8288.0	...
448083	  700.7	  658.3	 8289.0	...
448084	  700.9	  658.3	 8292.0	...
448085	  700.9	  658.4	 8295.0	...
448086	  700.9	  658.4	 8295.0	...
448087	  700.7	  657.9	 8295.0	...
448088	  700.5	  657.4	 8294.0	...
448089	  700.2	  656.9	 8293.0	...
448090	  700.2	  656.7	 8295.0	...
448091	  700.1	  656.3	 8298.0	...
448092	  700.0	  655.7	 8300.0	...
448093	  699.8	  655.3	 8299.0	...
448094	  699.7	  655.0	 8298.0	...
448095	  699.8	  655.2	 8298.0	...
448096	  699.8	  655.4	 8301.0	...
448097	  699.8	  655.6	 8304.0	...
448098	  699.8	  655.5	 8308.0	...
448099	  699.8	  655.3	 8308.0	...
448100	  699.7	  655.2	 8307.0	...
448101	  699.7	  655.2	 8305.0	...
448102	  699.6	  655.1	 8303.0	...
448103	  699.6	  655.1	 8302.0	...
448104	  699.6	  655.0	 8302.0	...
448105	  699.7	  654.8	 8303.0	...
448106	  699.9	  654.5	 8304.0	...
448107	  699.9	  654.2	 8299.0	...
448108	  699.9	  654.2	 8294.0	...
448109	  699.9	  654.4	 8291.0	...
448110	  699.5	  654.9	 8293.0	...
448111	  699.0	  655.3	 8295.0	...
448112	  698.8	  655.3	 8295.0	...
448113	  699.1	  655.0	 8294.0	...
448114	  699.3	  654.7	 8294.0	...
448115	  699.4	  654.7	 8296.0	...
448116	  699.4	  654.7	 8301.0	...
448117	  699.3	  654.7	 8306.0	...
448118	  699.3	  654.8	 8308.0	...
448119	  699.2	  654.8	 8309.0	...
448120	  699.3	  655.0	 8309.0	...
448121	  699.3	  655.2	 8309.0	...
448122	  699.4	  655.4	 8308.0	...
448123	  699.3	  655.2	 8309.0	...
448124	  699.0	  654.7	 8309.0	...
448125	  698.8	  654.2	 8310.0	...
448126	  698.7	  653.9	 8310.0	...
448127	  698.7	  653.8	 8311.0	...
448128	  698.8	  653.4	 8312.0	...
448129	  698.9	  653.0	 8309.0	...
448130	  698.9	  652.5	 8305.0	...
448131	  698.9	  652.4	 8301.0	...
448132	  698.8	  652.3	 8301.0	...
448133	  698.7	  652.3	 8303.0	...
448134	  698.5	  652.2	 8305.0	...
448135	  698.3	  651.7	 8307.0	...
448136	  698.1	  651.3	 8308.0	...
448137	  697.9	  651.0	 8311.0	...
448138	  697.8	  650.5	 8313.0	...
448139	  697.7	  650.0	 8314.0	...
448140	  697.7	  649.4	 8313.0	...
448141	  697.9	  649.4	 8313.0	...
448142	  698.1	  649.4	 8313.0	...
448143	  698.3	  649.4	 8313.0	...
448144	  698.3	  649.3	 8314.0	...
448145	  698.2	  649.1	 8315.0	...
448146	  698.3	  649.0	 8316.0	...
448147	  698.1	  649.0	 8317.0	...
448148	  697.9	  649.0	 8317.0	...
448149	  697.8	  649.0	 8317.0	...
448150	  697.9	  649.0	 8317.0	...
448151	  698.0	  649.0	 8318.0	...
448152	  698.0	  649.1	 8315.0	...
448153	  697.8	  648.9	 8312.0	...
448154	  697.5	  648.5	 8309.0	...
448155	  697.2	  648.2	 8310.0	...
448156	  697.2	  648.1	 8311.0	...
448157	  697.2	  648.1	 8311.0	...
448158	  697.1	  648.0	 8313.0	...
448159	  697.0	  647.6	 8315.0	...
448160	  696.9	  647.3	 8317.0	...
448161	  696.8	  646.9	 8317.0	...
448162	  696.9	  646.4	 8318.0	...
448163	  696.9	  645.8	 8317.0	...
448164	  696.9	  645.4	 8317.0	...
448165	  696.9	  645.4	 8320.0	...
448166	  696.9	  645.3	 8324.0	...
448167	  697.1	  645.4	 8325.0	...
448168	  697.3	  645.4	 8322.0	...
448169	  697.4	  645.3	 8320.0	...
448170	  697.3	  645.2	 8320.0	...
448171	  697.1	  645.1	 8321.0	...
448172	  697.0	  645.0	 8322.0	...
448173	  696.8	  645.0	 8322.0	...
448174	  696.8	  644.9	 8323.0	...
448175	  696.8	  644.9	 8323.0	...
448176	  696.7	  644.8	 8323.0	...
448177	  696.7	  644.8	 8323.0	...
448178	  696.7	  644.8	 8324.0	...
448179	  696.7	  645.0	 8325.0	...
448180	  696.8	  645.3	 8326.0	...
448181	  696.9	  645.5	 8325.0	...
448182	  697.0	  645.7	 8322.0	...
448183	  697.0	  645.7	 8320.0	...
448184	  697.0	  645.8	 8320.0	...
448185	  697.0	  645.9	 8321.0	...
448186	  697.0	  646.0	 8322.0	...
448187	  697.0	  645.8	 8323.0	...
448188	  697.1	  645.5	 8324.0	...
448189	  697.1	  645.2	 8323.0	...
448190	  697.1	  645.2	 8322.0	...
448191	  697.1	  645.2	 8323.0	...
448192	  697.1	  645.3	 8324.0	...
448193	  697.2	  645.6	 8325.0	...
448194	  697.3	  645.8	 8322.0	...
448195	  697.4	  645.7	 8319.0	...
448196	  697.3	  645.4	 8317.0	...
448197	  697.0	  645.3	 8318.0	...
448198	  696.8	  645.4	 8318.0	...
448199	  696.9	  645.8	 8315.0	...
448200	  697.1	  646.0	 8312.0	...
448201	  697.3	  646.2	 8308.0	...
448202	  697.2	  646.1	 8308.0	...
448203	  697.1	  646.0	 8309.0	...
448204	  697.1	  645.8	 8309.0	...
448205	  697.1	  646.4	 8305.0	...
448206	  697.1	  647.0	 8302.0	...
448207	  697.2	  647.7	 8298.0	...
448208	  697.2	  647.8	 8297.0	...
448209	  697.2	  648.0	 8296.0	...
448210	  697.4	  648.2	 8295.0	...
448211	  697.6	  648.2	 8294.0	...
448212	  698.0	  649.0	 8292.0	...
448213	  698.2	  650.0	 8287.0	...
448214	  698.6	  650.9	 8281.0	...
448215	  698.8	  651.3	 8278.0	...
448216	  698.9	  651.4	 8277.0	...
448217	  698.8	  651.7	 8277.0	...
448218	  698.9	  652.1	 8276.0	...
448219	  699.0	  652.4	 8274.0	...
448220	  699.0	  652.7	 8273.0	...
448221	  699.2	  653.5	 8269.0	...
448222	  699.3	  654.5	 8265.0	...
448223	  699.6	  655.5	 8262.0	...
448224	  699.8	  655.9	 8261.0	...
448225	  700.0	  656.0	 8261.0	...
448226	  700.0	  656.1	 8259.0	...
448227	  700.0	  656.4	 8257.0	...
448228	  700.0	  657.1	 8252.0	...
448229	  700.1	  657.8	 8248.0	...
448230	  700.2	  658.4	 8247.0	...
EFIX R   445425	448230	2806	  702.2	  650.4	   7787
SSACC R  448231
448231	  700.3	  658.4	 8249.0	...
448232	  700.5	  658.9	 8251.0	...
448233	  700.4	  659.8	 8248.0	...
448234	  700.3	  661.7	 8245.0	...
448235	  699.9	  664.1	 8238.0	...
448236	  699.9	  667.6	 8228.0	...
448237	  699.3	  672.0	 8220.0	...
448238	  698.0	  677.4	 8219.0	...
448239	  695.9	  684.3	 8220.0	...
448240	  693.4	  691.2	 8227.0	...
448241	  691.5	  699.4	 8238.0	...
448242	  689.1	  709.2	 8251.0	...
448243	  686.9	  720.6	 8265.0	...
448244	  684.7	  733.0	 8287.0	...
448245	  682.4	  746.6	 8313.0	...
448246	  681.1	  761.7	 8350.0	...
448247	  680.4	  778.4	 8382.0	...
448248	  681.1	  797.3	 8412.0	...
448249	  682.4	  816.5	 8438.0	...
448250	  683.8	  836.9	 8463.0	...
448251	  685.6	  857.1	 8488.0	...
448252	  687.6	  879.1	 8508.0	...
448253	  689.8	  901.6	 8525.0	...
448254	  691.3	  924.9	 8545.0	...
448255	  692.0	  949.4	 8555.0	...
448256	  692.5	  975.3	 8562.0	...
448257	  691.9	 1000.5	 8567.0	...
448258	  690.9	 1024.6	 8569.0	...
448259	  688.9	 1046.9	 8569.0	...
448260	  688.3	 1069.8	 8555.0	...
448261	  689.0	 1092.9	 8532.0	...
448262	  691.2	 1116.8	 8501.0	...
448263	  694.5	 1140.8	 8476.0	...
448264	  697.9	 1165.5	 8447.0	...
448265	  701.3	 1191.0	 8423.0	...
448266	  704.3	 1217.5	 8402.0	...
448267	  707.5	 1245.5	 8389.0	...
448268	  709.9	 1275.0	 8380.0	...
448269	  711.9	 1306.5	 8367.0	...
448270	  713.0	 1337.9	 8359.0	...
448271	  714.1	 1369.9	 8342.0	...
448272	  714.5	 1400.8	 8325.0	...
448273	  715.1	 1433.2	 8293.0	...
448274	  715.4	 1465.8	 8266.0	...
448275	  716.8	 1497.6	 8240.0	...
448276	  718.1	 1528.0	 8228.0	...
448277	  719.8	 1557.3	 8215.0	...
448278	  720.8	 1587.1	 8206.0	...
448279	  721.4	 1616.6	 8196.0	...
448280	  721.1	 1645.7	 8189.0	...
448281	  720.2	 1675.1	 8185.0	...
448282	  718.0	 1704.5	 8179.0	...
448283	  716.1	 1734.2	 8176.0	...
448284	  713.6	 1763.6	 8173.0	...
448285	  712.3	 1793.5	 8175.0	...
448286	  709.9	 1823.1	 8177.0	...
448287	  708.2	 1851.7	 8182.0	...
448288	  705.5	 1880.5	 8188.0	...
448289	  703.6	 1910.0	 8194.0	...
448290	  701.2	 1940.5	 8191.0	...
448291	  699.6	 1970.5	 8174.0	...
448292	  697.7	 1998.9	 8158.0	...
448293	  695.2	 2026.2	 8133.0	...
448294	  692.5	 2050.5	 8115.0	...
448295	  689.1	 2074.0	 8089.0	...
448296	  685.6	 2095.1	 8075.0	...
448297	  679.1	 2122.8	 8058.0	...
448298	  670.6	 2159.8	 8043.0	...
448299	  662.2	 2200.0	 8027.0	...
448300	  657.2	 2234.4	 8022.0	...
448301	  655.3	 2262.1	 8016.0	...
448302	  654.9	 2284.8	 8010.0	...
448303	  655.0	 2301.6	 7993.0	...
448304	  655.5	 2311.5	 7980.0	...
448305	  654.6	 2325.3	 7954.0	...
448306	  651.3	 2343.5	 7929.0	...
448307	  645.4	 2364.3	 7889.0	...
SBLINK R 448308
448308	   .	   .	    0.0	...
448309	   .	   .	    0.0	...
448310	   .	   .	    0.0	...
448311	   .	   .	    0.0	...
448312	   .	   .	    0.0	...
448313	   .	   .	    0.0	...
448314	   .	   .	    0.0	...
448315	   .	   .	    0.0	...
448316	   .	   .	    0.0	...
448317	   .	   .	    0.0	...
448318	   .	   .	    0.0	...
448319	   .	   .	    0.0	...
448320	   .	   .	    0.0	...
448321	   .	   .	    0.0	...
448322	   .	   .	    0.0	...
448323	   .	   .	    0.0	...
448324	   .	   .	    0.0	...
448325	   .	   .	    0.0	...
448326	   .	   .	    0.0	...
448327	   .	   .	    0.0	...
448328	   .	   .	    0.0	...
448329	   .	   .	    0.0	...
448330	   .	   .	    0.0	...
448331	   .	   .	    0.0	...
448332	   .	   .	    0.0	...
448333	   .	   .	    0.0	...
448334	   .	   .	    0.0	...
448335	   .	   .	    0.0	...
448336	   .	   .	    0.0	...
448337	   .	   .	    0.0	...
448338	   .	   .	    0.0	...
448339	   .	   .	    0.0	...
448340	   .	   .	    0.0	...
448341	   .	   .	    0.0	...
448342	   .	   .	    0.0	...
448343	   .	   .	    0.0	...
448344	   .	   .	    0.0	...
448345	   .	   .	    0.0	...
448346	   .	   .	    0.0	...
448347	   .	   .	    0.0	...
448348	   .	   .	    0.0	...
448349	   .	   .	    0.0	...
448350	   .	   .	    0.0	...
448351	   .	   .	    0.0	...
448352	   .	   .	    0.0	...
448353	   .	   .	    0.0	...
448354	   .	   .	    0.0	...
448355	   .	   .	    0.0	...
448356	   .	   .	    0.0	...
448357	   .	   .	    0.0	...
448358	   .	   .	    0.0	...
448359	   .	   .	    0.0	...
448360	   .	   .	    0.0	...
448361	   .	   .	    0.0	...
448362	   .	   .	    0.0	...
448363	   .	   .	    0.0	...
448364	   .	   .	    0.0	...
448365	   .	   .	    0.0	...
448366	   .	   .	    0.0	...
448367	   .	   .	    0.0	...
448368	   .	   .	    0.0	...
448369	   .	   .	    0.0	...
448370	   .	   .	    0.0	...
448371	   .	   .	    0.0	...
448372	   .	   .	    0.0	...
448373	   .	   .	    0.0	...
448374	   .	   .	    0.0	...
448375	   .	   .	    0.0	...
448376	   .	   .	    0.0	...
448377	   .	   .	    0.0	...
448378	   .	   .	    0.0	...
448379	   .	   .	    0.0	...
448380	   .	   .	    0.0	...
448381	   .	   .	    0.0	...
448382	   .	   .	    0.0	...
448383	   .	   .	    0.0	...
448384	   .	   .	    0.0	...
448385	   .	   .	    0.0	...
448386	   .	   .	    0.0	...
448387	   .	   .	    0.0	...
448388	   .	   .	    0.0	...
448389	   .	   .	    0.0	...
448390	   .	   .	    0.0	...
448391	   .	   .	    0.0	...
448392	   .	   .	    0.0	...
448393	   .	   .	    0.0	...
448394	   .	   .	    0.0	...
448395	   .	   .	    0.0	...
448396	   .	   .	    0.0	...
448397	   .	   .	    0.0	...
448398	   .	   .	    0.0	...
448399	   .	   .	    0.0	...
448400	   .	   .	    0.0	...
448401	   .	   .	    0.0	...
448402	   .	   .	    0.0	...
448403	   .	   .	    0.0	...
448404	   .	   .	    0.0	...
448405	   .	   .	    0.0	...
448406	   .	   .	    0.0	...
448407	   .	   .	    0.0	...
448408	   .	   .	    0.0	...
448409	   .	   .	    0.0	...
448410	   .	   .	    0.0	...
448411	   .	   .	    0.0	...
448412	   .	   .	    0.0	...
448413	   .	   .	    0.0	...
448414	   .	   .	    0.0	...
448415	   .	   .	    0.0	...
448416	   .	   .	    0.0	...
448417	   .	   .	    0.0	...
448418	   .	   .	    0.0	...
448419	   .	   .	    0.0	...
448420	   .	   .	    0.0	...
448421	   .	   .	    0.0	...
448422	   .	   .	    0.0	...
448423	   .	   .	    0.0	...
448424	   .	   .	    0.0	...
448425	   .	   .	    0.0	...
448426	   .	   .	    0.0	...
448427	   .	   .	    0.0	...
448428	   .	   .	    0.0	...
448429	   .	   .	    0.0	...
448430	   .	   .	    0.0	...
448431	   .	   .	    0.0	...
448432	   .	   .	    0.0	...
448433	   .	   .	    0.0	...
448434	   .	   .	    0.0	...
448435	   .	   .	    0.0	...
448436	   .	   .	    0.0	...
448437	   .	   .	    0.0	...
448438	   .	   .	    0.0	...
448439	   .	   .	    0.0	...
448440	   .	   .	    0.0	...
448441	   .	   .	    0.0	...
448442	   .	   .	    0.0	...
448443	   .	   .	    0.0	...
448444	   .	   .	    0.0	...
448445	   .	   .	    0.0	...
448446	   .	   .	    0.0	...
448447	   .	   .	    0.0	...
448448	   .	   .	    0.0	...
448449	   .	   .	    0.0	...
448450	   .	   .	    0.0	...
448451	   .	   .	    0.0	...
448452	   .	   .	    0.0	...
448453	   .	   .	    0.0	...
448454	   .	   .	    0.0	...
448455	   .	   .	    0.0	...
448456	   .	   .	    0.0	...
448457	   .	   .	    0.0	...
448458	   .	   .	    0.0	...
448459	   .	   .	    0.0	...
448460	   .	   .	    0.0	...
448461	   .	   .	    0.0	...
448462	   .	   .	    0.0	...
448463	   .	   .	    0.0	...
448464	   .	   .	    0.0	...
448465	   .	   .	    0.0	...
448466	   .	   .	    0.0	...
448467	   .	   .	    0.0	...
448468	   .	   .	    0.0	...
448469	   .	   .	    0.0	...
448470	   .	   .	    0.0	...
448471	   .	   .	    0.0	...
448472	   .	   .	    0.0	...
448473	   .	   .	    0.0	...
448474	   .	   .	    0.0	...
448475	   .	   .	    0.0	...
448476	   .	   .	    0.0	...
448477	   .	   .	    0.0	...
448478	   .	   .	    0.0	...
448479	   .	   .	    0.0	...
448480	   .	   .	    0.0	...
448481	   .	   .	    0.0	...
448482	   .	   .	    0.0	...
448483	   .	   .	    0.0	...
MSG	448484 0000 _ Number On
448484	   .	   .	    0.0	...
448485	   .	   .	    0.0	...
448486	   .	   .	    0.0	...
448487	   .	   .	    0.0	...
448488	   .	   .	    0.0	...
448489	   .	   .	    0.0	...
448490	   .	   .	    0.0	...
448491	   .	   .	    0.0	...
448492	   .	   .	    0.0	...
448493	   .	   .	    0.0	...
448494	   .	   .	    0.0	...
448495	   .	   .	    0.0	...
448496	   .	   .	    0.0	...
448497	   .	   .	    0.0	...
448498	   .	   .	    0.0	...
448499	   .	   .	    0.0	...
448500	   .	   .	    0.0	...
448501	   .	   .	    0.0	...
448502	   .	   .	    0.0	...
448503	   .	   .	    0.0	...
448504	   .	   .	    0.0	...
448505	   .	   .	    0.0	...
448506	   .	   .	    0.0	...
448507	   .	   .	    0.0	...
448508	   .	   .	    0.0	...
448509	   .	   .	    0.0	...
448510	   .	   .	    0.0	...
448511	   .	   .	    0.0	...
448512	   .	   .	    0.0	...
448513	   .	   .	    0.0	...
448514	   .	   .	    0.0	...
448515	   .	   .	    0.0	...
448516	   .	   .	    0.0	...
448517	   .	   .	    0.0	...
448518	   .	   .	    0.0	...
448519	   .	   .	    0.0	...
448520	   .	   .	    0.0	...
448521	   .	   .	    0.0	...
448522	   .	   .	    0.0	...
448523	   .	   .	    0.0	...
448524	   .	   .	    0.0	...
448525	   .	   .	    0.0	...
448526	   .	   .	    0.0	...
448527	   .	   .	    0.0	...
448528	   .	   .	    0.0	...
448529	   .	   .	    0.0	...
448530	   .	   .	    0.0	...
448531	   .	   .	    0.0	...
448532	   .	   .	    0.0	...
448533	   .	   .	    0.0	...
448534	   .	   .	    0.0	...
448535	   .	   .	    0.0	...
448536	   .	   .	    0.0	...
448537	   .	   .	    0.0	...
448538	   .	   .	    0.0	...
448539	   .	   .	    0.0	...
448540	   .	   .	    0.0	...
448541	   .	   .	    0.0	...
448542	   .	   .	    0.0	...
448543	   .	   .	    0.0	...
448544	   .	   .	    0.0	...
448545	   .	   .	    0.0	...
448546	   .	   .	    0.0	...
448547	   .	   .	    0.0	...
448548	   .	   .	    0.0	...
448549	   .	   .	    0.0	...
448550	   .	   .	    0.0	...
448551	   .	   .	    0.0	...
448552	   .	   .	    0.0	...
448553	   .	   .	    0.0	...
448554	   .	   .	    0.0	...
448555	   .	   .	    0.0	...
448556	   .	   .	    0.0	...
448557	   .	   .	    0.0	...
448558	   .	   .	    0.0	...
448559	   .	   .	    0.0	...
448560	   .	   .	    0.0	...
448561	   .	   .	    0.0	...
448562	   .	   .	    0.0	...
448563	   .	   .	    0.0	...
448564	   .	   .	    0.0	...
448565	   .	   .	    0.0	...
448566	   .	   .	    0.0	...
448567	   .	   .	    0.0	...
448568	   .	   .	    0.0	...
448569	   .	   .	    0.0	...
448570	   .	   .	    0.0	...
448571	   .	   .	    0.0	...
448572	   .	   .	    0.0	...
448573	   .	   .	    0.0	...
448574	   .	   .	    0.0	...
448575	   .	   .	    0.0	...
448576	   .	   .	    0.0	...
448577	   .	   .	    0.0	...
448578	   .	   .	    0.0	...
448579	   .	   .	    0.0	...
448580	   .	   .	    0.0	...
448581	   .	   .	    0.0	...
448582	   .	   .	    0.0	...
448583	   .	   .	    0.0	...
448584	   .	   .	    0.0	...
448585	   .	   .	    0.0	...
448586	   .	   .	    0.0	...
448587	   .	   .	    0.0	...
448588	   .	   .	    0.0	...
448589	   .	   .	    0.0	...
448590	   .	   .	    0.0	...
448591	   .	   .	    0.0	...
448592	   .	   .	    0.0	...
448593	   .	   .	    0.0	...
448594	   .	   .	    0.0	...
448595	   .	   .	    0.0	...
448596	   .	   .	    0.0	...
448597	   .	   .	    0.0	...
448598	   .	   .	    0.0	...
448599	   .	   .	    0.0	...
448600	   .	   .	    0.0	...
448601	   .	   .	    0.0	...
448602	   .	   .	    0.0	...
448603	   .	   .	    0.0	...
448604	   .	   .	    0.0	...
448605	   .	   .	    0.0	...
448606	   .	   .	    0.0	...
448607	   .	   .	    0.0	...
448608	   .	   .	    0.0	...
448609	   .	   .	    0.0	...
448610	   .	   .	    0.0	...
448611	   .	   .	    0.0	...
448612	   .	   .	    0.0	...
448613	   .	   .	    0.0	...
448614	   .	   .	    0.0	...
448615	   .	   .	    0.0	...
448616	   .	   .	    0.0	...
448617	   .	   .	    0.0	...
448618	   .	   .	    0.0	...
448619	   .	   .	    0.0	...
448620	   .	   .	    0.0	...
448621	   .	   .	    0.0	...
448622	   .	   .	    0.0	...
448623	   .	   .	    0.0	...
448624	   .	   .	    0.0	...
448625	   .	   .	    0.0	...
448626	   .	   .	    0.0	...
448627	   .	   .	    0.0	...
448628	   .	   .	    0.0	...
448629	   .	   .	    0.0	...
448630	   .	   .	    0.0	...
448631	   .	   .	    0.0	...
448632	   .	   .	    0.0	...
448633	   .	   .	    0.0	...
448634	   .	   .	    0.0	...
448635	   .	   .	    0.0	...
448636	   .	   .	    0.0	...
448637	   .	   .	    0.0	...
448638	   .	   .	    0.0	...
448639	   .	   .	    0.0	...
448640	   .	   .	    0.0	...
448641	   .	   .	    0.0	...
448642	   .	   .	    0.0	...
448643	   .	   .	    0.0	...
448644	   .	   .	    0.0	...
448645	   .	   .	    0.0	...
448646	   .	   .	    0.0	...
448647	   .	   .	    0.0	...
448648	   .	   .	    0.0	...
448649	   .	   .	    0.0	...
448650	   .	   .	    0.0	...
448651	   .	   .	    0.0	...
448652	   .	   .	    0.0	...
448653	   .	   .	    0.0	...
448654	   .	   .	    0.0	...
448655	   .	   .	    0.0	...
448656	   .	   .	    0.0	...
448657	   .	   .	    0.0	...
448658	   .	   .	    0.0	...
448659	   .	   .	    0.0	...
448660	   .	   .	    0.0	...
448661	   .	   .	    0.0	...
448662	   .	   .	    0.0	...
448663	   .	   .	    0.0	...
448664	   .	   .	    0.0	...
448665	   .	   .	    0.0	...
448666	   .	   .	    0.0	...
448667	   .	   .	    0.0	...
448668	   .	   .	    0.0	...
448669	   .	   .	    0.0	...
448670	   .	   .	    0.0	...
448671	   .	   .	    0.0	...
448672	   .	   .	    0.0	...
448673	   .	   .	    0.0	...
448674	   .	   .	    0.0	...
448675	   .	   .	    0.0	...
448676	   .	   .	    0.0	...
448677	   .	   .	    0.0	...
448678	   .	   .	    0.0	...
448679	   .	   .	    0.0	...
448680	   .	   .	    0.0	...
448681	   .	   .	    0.0	...
448682	   .	   .	    0.0	...
448683	   .	   .	    0.0	...
448684	   .	   .	    0.0	...
448685	   .	   .	    0.0	...
448686	   .	   .	    0.0	...
448687	   .	   .	    0.0	...
448688	   .	   .	    0.0	...
448689	   .	   .	    0.0	...
448690	   .	   .	    0.0	...
448691	   .	   .	    0.0	...
448692	   .	   .	    0.0	...
448693	   .	   .	    0.0	...
448694	   .	   .	    0.0	...
448695	   .	   .	    0.0	...
448696	   .	   .	    0.0	...
448697	   .	   .	    0.0	...
448698	   .	   .	    0.0	...
448699	   .	   .	    0.0	...
448700	   .	   .	    0.0	...
448701	   .	   .	    0.0	...
448702	   .	   .	    0.0	...
448703	   .	   .	    0.0	...
448704	   .	   .	    0.0	...
448705	   .	   .	    0.0	...
448706	   .	   .	    0.0	...
448707	   .	   .	    0.0	...
448708	   .	   .	    0.0	...
448709	   .	   .	    0.0	...
448710	   .	   .	    0.0	...
448711	   .	   .	    0.0	...
448712	   .	   .	    0.0	...
448713	   .	   .	    0.0	...
448714	   .	   .	    0.0	...
448715	   .	   .	    0.0	...
448716	   .	   .	    0.0	...
448717	   .	   .	    0.0	...
448718	   .	   .	    0.0	...
448719	   .	   .	    0.0	...
448720	   .	   .	    0.0	...
448721	   .	   .	    0.0	...
448722	   .	   .	    0.0	...
448723	   .	   .	    0.0	...
448724	   .	   .	    0.0	...
448725	   .	   .	    0.0	...
448726	   .	   .	    0.0	...
448727	   .	   .	    0.0	...
448728	   .	   .	    0.0	...
448729	   .	   .	    0.0	...
448730	   .	   .	    0.0	...
448731	   .	   .	    0.0	...
448732	   .	   .	    0.0	...
448733	   .	   .	    0.0	...
448734	   .	   .	    0.0	...
448735	   .	   .	    0.0	...
448736	   .	   .	    0.0	...
448737	   .	   .	    0.0	...
448738	   .	   .	    0.0	...
448739	   .	   .	    0.0	...
448740	   .	   .	    0.0	...
448741	   .	   .	    0.0	...
448742	   .	   .	    0.0	...
448743	   .	   .	    0.0	...
448744	   .	   .	    0.0	...
448745	   .	   .	    0.0	...
448746	   .	   .	    0.0	...
448747	   .	   .	    0.0	...
448748	   .	   .	    0.0	...
448749	   .	   .	    0.0	...
448750	   .	   .	    0.0	...
448751	   .	   .	    0.0	...
448752	   .	   .	    0.0	...
448753	   .	   .	    0.0	...
448754	   .	   .	    0.0	...
448755	   .	   .	    0.0	...
448756	   .	   .	    0.0	...
448757	   .	   .	    0.0	...
448758	   .	   .	    0.0	...
448759	   .	   .	    0.0	...
448760	   .	   .	    0.0	...
448761	   .	   .	    0.0	...
448762	   .	   .	    0.0	...
448763	   .	   .	    0.0	...
448764	   .	   .	    0.0	...
448765	   .	   .	    0.0	...
448766	   .	   .	    0.0	...
448767	   .	   .	    0.0	...
448768	   .	   .	    0.0	...
448769	   .	   .	    0.0	...
448770	   .	   .	    0.0	...
448771	   .	   .	    0.0	...
448772	   .	   .	    0.0	...
448773	   .	   .	    0.0	...
448774	   .	   .	    0.0	...
448775	   .	   .	    0.0	...
448776	   .	   .	    0.0	...
448777	   .	   .	    0.0	...
448778	   .	   .	    0.0	...
448779	   .	   .	    0.0	...
448780	   .	   .	    0.0	...
448781	   .	   .	    0.0	...
448782	   .	   .	    0.0	...
448783	   .	   .	    0.0	...
448784	   .	   .	    0.0	...
448785	   .	   .	    0.0	...
448786	   .	   .	    0.0	...
MSG	448787 0000 _ Number Off
448787	   .	   .	    0.0	...
448788	   .	   .	    0.0	...
448789	   .	   .	    0.0	...
448790	   .	   .	    0.0	...
448791	   .	   .	    0.0	...
448792	   .	   .	    0.0	...
448793	   .	   .	    0.0	...
448794	   .	   .	    0.0	...
448795	   .	   .	    0.0	...
448796	   .	   .	    0.0	...
448797	   .	   .	    0.0	...
448798	   .	   .	    0.0	...
448799	   .	   .	    0.0	...
448800	   .	   .	    0.0	...
448801	   .	   .	    0.0	...
448802	   .	   .	    0.0	...
448803	   .	   .	    0.0	...
448804	   .	   .	    0.0	...
448805	   .	   .	    0.0	...
448806	   .	   .	    0.0	...
448807	   .	   .	    0.0	...
448808	   .	   .	    0.0	...
448809	   .	   .	    0.0	...
448810	   .	   .	    0.0	...
448811	   .	   .	    0.0	...
448812	   .	   .	    0.0	...
448813	   .	   .	    0.0	...
448814	   .	   .	    0.0	...
448815	   .	   .	    0.0	...
448816	   .	   .	    0.0	...
448817	   .	   .	    0.0	...
448818	   .	   .	    0.0	...
448819	   .	   .	    0.0	...
448820	   .	   .	    0.0	...
448821	   .	   .	    0.0	...
448822	   .	   .	    0.0	...
448823	   .	   .	    0.0	...
448824	   .	   .	    0.0	...
448825	   .	   .	    0.0	...
448826	   .	   .	    0.0	...
448827	   .	   .	    0.0	...
448828	   .	   .	    0.0	...
448829	   .	   .	    0.0	...
448830	   .	   .	    0.0	...
448831	   .	   .	    0.0	...
448832	   .	   .	    0.0	...
448833	   .	   .	    0.0	...
448834	   .	   .	    0.0	...
448835	   .	   .	    0.0	...
448836	   .	   .	    0.0	...
448837	   .	   .	    0.0	...
448838	   .	   .	    0.0	...
448839	   .	   .	    0.0	...
448840	   .	   .	    0.0	...
448841	   .	   .	    0.0	...
448842	   .	   .	    0.0	...
448843	   .	   .	    0.0	...
448844	   .	   .	    0.0	...
448845	   .	   .	    0.0	...
448846	   .	   .	    0.0	...
448847	   .	   .	    0.0	...
448848	   .	   .	    0.0	...
448849	   .	   .	    0.0	...
448850	   .	   .	    0.0	...
448851	   .	   .	    0.0	...
448852	   .	   .	    0.0	...
448853	   .	   .	    0.0	...
448854	   .	   .	    0.0	...
448855	   .	   .	    0.0	...
448856	   .	   .	    0.0	...
448857	   .	   .	    0.0	...
448858	   .	   .	    0.0	...
448859	   .	   .	    0.0	...
448860	   .	   .	    0.0	...
448861	   .	   .	    0.0	...
448862	   .	   .	    0.0	...
448863	   .	   .	    0.0	...
448864	   .	   .	    0.0	...
448865	   .	   .	    0.0	...
448866	   .	   .	    0.0	...
448867	   .	   .	    0.0	...
448868	   .	   .	    0.0	...
448869	   .	   .	    0.0	...
448870	   .	   .	    0.0	...
448871	   .	   .	    0.0	...
448872	   .	   .	    0.0	...
448873	   .	   .	    0.0	...
448874	   .	   .	    0.0	...
448875	   .	   .	    0.0	...
448876	   .	   .	    0.0	...
448877	   .	   .	    0.0	...
448878	   .	   .	    0.0	...
448879	   .	   .	    0.0	...
448880	   .	   .	    0.0	...
448881	   .	   .	    0.0	...
448882	   .	   .	    0.0	...
448883	   .	   .	    0.0	...
448884	   .	   .	    0.0	...
448885	   .	   .	    0.0	...
448886	   .	   .	    0.0	...
448887	   .	   .	    0.0	...
448888	   .	   .	    0.0	...
448889	   .	   .	    0.0	...
448890	   .	   .	    0.0	...
448891	   .	   .	    0.0	...
448892	   .	   .	    0.0	...
448893	   .	   .	    0.0	...
448894	   .	   .	    0.0	...
448895	   .	   .	    0.0	...
448896	   .	   .	    0.0	...
448897	   .	   .	    0.0	...
448898	   .	   .	    0.0	...
448899	   .	   .	    0.0	...
448900	   .	   .	    0.0	...
448901	   .	   .	    0.0	...
448902	   .	   .	    0.0	...
448903	   .	   .	    0.0	...
448904	   .	   .	    0.0	...
448905	   .	   .	    0.0	...
448906	   .	   .	    0.0	...
448907	   .	   .	    0.0	...
448908	   .	   .	    0.0	...
448909	   .	   .	    0.0	...
448910	   .	   .	    0.0	...
448911	   .	   .	    0.0	...
448912	   .	   .	    0.0	...
448913	   .	   .	    0.0	...
448914	   .	   .	    0.0	...
448915	   .	   .	    0.0	...
448916	   .	   .	    0.0	...
448917	   .	   .	    0.0	...
448918	   .	   .	    0.0	...
448919	   .	   .	    0.0	...
448920	   .	   .	    0.0	...
448921	   .	   .	    0.0	...
448922	   .	   .	    0.0	...
448923	   .	   .	    0.0	...
448924	   .	   .	    0.0	...
448925	   .	   .	    0.0	...
448926	   .	   .	    0.0	...
448927	   .	   .	    0.0	...
448928	   .	   .	    0.0	...
448929	   .	   .	    0.0	...
448930	   .	   .	    0.0	...
448931	   .	   .	    0.0	...
448932	   .	   .	    0.0	...
448933	   .	   .	    0.0	...
448934	   .	   .	    0.0	...
448935	   .	   .	    0.0	...
448936	   .	   .	    0.0	...
448937	   .	   .	    0.0	...
448938	   .	   .	    0.0	...
448939	   .	   .	    0.0	...
448940	   .	   .	    0.0	...
448941	   .	   .	    0.0	...
448942	   .	   .	    0.0	...
448943	   .	   .	    0.0	...
448944	   .	   .	    0.0	...
448945	   .	   .	    0.0	...
448946	   .	   .	    0.0	...
448947	   .	   .	    0.0	...
448948	   .	   .	    0.0	...
448949	   .	   .	    0.0	...
448950	   .	   .	    0.0	...
448951	   .	   .	    0.0	...
448952	   .	   .	    0.0	...
448953	   .	   .	    0.0	...
448954	   .	   .	    0.0	...
448955	   .	   .	    0.0	...
448956	   .	   .	    0.0	...
448957	   .	   .	    0.0	...
448958	   .	   .	    0.0	...
448959	   .	   .	    0.0	...
448960	   .	   .	    0.0	...
448961	   .	   .	    0.0	...
448962	   .	   .	    0.0	...
448963	   .	   .	    0.0	...
448964	   .	   .	    0.0	...
448965	   .	   .	    0.0	...
448966	   .	   .	    0.0	...
448967	   .	   .	    0.0	...
448968	   .	   .	    0.0	...
448969	   .	   .	    0.0	...
448970	   .	   .	    0.0	...
448971	   .	   .	    0.0	...
448972	   .	   .	    0.0	...
448973	   .	   .	    0.0	...
448974	   .	   .	    0.0	...
448975	   .	   .	    0.0	...
448976	   .	   .	    0.0	...
448977	   .	   .	    0.0	...
448978	   .	   .	    0.0	...
448979	   .	   .	    0.0	...
448980	   .	   .	    0.0	...
448981	   .	   .	    0.0	...
448982	   .	   .	    0.0	...
448983	   .	   .	    0.0	...
448984	   .	   .	    0.0	...
448985	   .	   .	    0.0	...
448986	   .	   .	    0.0	...
448987	   .	   .	    0.0	...
448988	   .	   .	    0.0	...
448989	   .	   .	    0.0	...
448990	   .	   .	    0.0	...
448991	   .	   .	    0.0	...
448992	   .	   .	    0.0	...
448993	   .	   .	    0.0	...
448994	   .	   .	    0.0	...
448995	   .	   .	    0.0	...
448996	   .	   .	    0.0	...
448997	   .	   .	    0.0	...
448998	   .	   .	    0.0	...
MSG	448999 0000 _ Number On
448999	   .	   .	    0.0	...
449000	   .	   .	    0.0	...
449001	   .	   .	    0.0	...
449002	   .	   .	    0.0	...
449003	   .	   .	    0.0	...
449004	   .	   .	    0.0	...
449005	   .	   .	    0.0	...
449006	   .	   .	    0.0	...
449007	   .	   .	    0.0	...
449008	   .	   .	    0.0	...
449009	   .	   .	    0.0	...
449010	   .	   .	    0.0	...
449011	   .	   .	    0.0	...
449012	   .	   .	    0.0	...
449013	   .	   .	    0.0	...
449014	   .	   .	    0.0	...
449015	   .	   .	    0.0	...
449016	   .	   .	    0.0	...
449017	   .	   .	    0.0	...
449018	   .	   .	    0.0	...
449019	   .	   .	    0.0	...
449020	   .	   .	    0.0	...
449021	   .	   .	    0.0	...
449022	   .	   .	    0.0	...
449023	   .	   .	    0.0	...
449024	   .	   .	    0.0	...
449025	   .	   .	    0.0	...
449026	   .	   .	    0.0	...
449027	   .	   .	    0.0	...
449028	   .	   .	    0.0	...
449029	   .	   .	    0.0	...
449030	   .	   .	    0.0	...
449031	   .	   .	    0.0	...
449032	   .	   .	    0.0	...
449033	   .	   .	    0.0	...
449034	   .	   .	    0.0	...
449035	   .	   .	    0.0	...
449036	   .	   .	    0.0	...
449037	   .	   .	    0.0	...
449038	   .	   .	    0.0	...
449039	   .	   .	    0.0	...
449040	   .	   .	    0.0	...
449041	   .	   .	    0.0	...
449042	   .	   .	    0.0	...
449043	   .	   .	    0.0	...
449044	   .	   .	    0.0	...
449045	   .	   .	    0.0	...
449046	   .	   .	    0.0	...
449047	   .	   .	    0.0	...
449048	   .	   .	    0.0	...
449049	   .	   .	    0.0	...
449050	   .	   .	    0.0	...
449051	   .	   .	    0.0	...
449052	   .	   .	    0.0	...
449053	   .	   .	    0.0	...
449054	   .	   .	    0.0	...
449055	   .	   .	    0.0	...
449056	   .	   .	    0.0	...
449057	   .	   .	    0.0	...
449058	   .	   .	    0.0	...
449059	   .	   .	    0.0	...
449060	   .	   .	    0.0	...
449061	   .	   .	    0.0	...
449062	   .	   .	    0.0	...
449063	   .	   .	    0.0	...
449064	   .	   .	    0.0	...
449065	   .	   .	    0.0	...
449066	   .	   .	    0.0	...
449067	   .	   .	    0.0	...
449068	   .	   .	    0.0	...
449069	   .	   .	    0.0	...
449070	   .	   .	    0.0	...
449071	   .	   .	    0.0	...
449072	   .	   .	    0.0	...
449073	   .	   .	    0.0	...
449074	   .	   .	    0.0	...
449075	   .	   .	    0.0	...
449076	   .	   .	    0.0	...
449077	   .	   .	    0.0	...
449078	   .	   .	    0.0	...
449079	   .	   .	    0.0	...
449080	   .	   .	    0.0	...
449081	   .	   .	    0.0	...
449082	   .	   .	    0.0	...
449083	   .	   .	    0.0	...
449084	   .	   .	    0.0	...
449085	   .	   .	    0.0	...
449086	   .	   .	    0.0	...
449087	   .	   .	    0.0	...
449088	   .	   .	    0.0	...
449089	   .	   .	    0.0	...
449090	   .	   .	    0.0	...
449091	   .	   .	    0.0	...
449092	   .	   .	    0.0	...
449093	   .	   .	    0.0	...
449094	   .	   .	    0.0	...
449095	   .	   .	    0.0	...
449096	   .	   .	    0.0	...
449097	   .	   .	    0.0	...
449098	   .	   .	    0.0	...
449099	   .	   .	    0.0	...
449100	   .	   .	    0.0	...
449101	   .	   .	    0.0	...
449102	   .	   .	    0.0	...
449103	   .	   .	    0.0	...
449104	   .	   .	    0.0	...
449105	   .	   .	    0.0	...
449106	   .	   .	    0.0	...
449107	   .	   .	    0.0	...
449108	   .	   .	    0.0	...
449109	   .	   .	    0.0	...
449110	   .	   .	    0.0	...
449111	   .	   .	    0.0	...
449112	   .	   .	    0.0	...
449113	   .	   .	    0.0	...
449114	   .	   .	    0.0	...
449115	   .	   .	    0.0	...
449116	   .	   .	    0.0	...
449117	   .	   .	    0.0	...
449118	   .	   .	    0.0	...
449119	   .	   .	    0.0	...
449120	   .	   .	    0.0	...
449121	   .	   .	    0.0	...
449122	   .	   .	    0.0	...
449123	   .	   .	    0.0	...
449124	   .	   .	    0.0	...
449125	   .	   .	    0.0	...
449126	   .	   .	    0.0	...
449127	   .	   .	    0.0	...
449128	   .	   .	    0.0	...
449129	   .	   .	    0.0	...
449130	   .	   .	    0.0	...
449131	   .	   .	    0.0	...
449132	   .	   .	    0.0	...
449133	   .	   .	    0.0	...
449134	   .	   .	    0.0	...
449135	   .	   .	    0.0	...
449136	   .	   .	    0.0	...
449137	   .	   .	    0.0	...
449138	   .	   .	    0.0	...
449139	   .	   .	    0.0	...
449140	   .	   .	    0.0	...
449141	   .	   .	    0.0	...
449142	   .	   .	    0.0	...
449143	   .	   .	    0.0	...
449144	   .	   .	    0.0	...
449145	   .	   .	    0.0	...
449146	   .	   .	    0.0	...
449147	   .	   .	    0.0	...
449148	   .	   .	    0.0	...
449149	   .	   .	    0.0	...
449150	   .	   .	    0.0	...
449151	   .	   .	    0.0	...
449152	   .	   .	    0.0	...
449153	   .	   .	    0.0	...
449154	   .	   .	    0.0	...
449155	   .	   .	    0.0	...
449156	   .	   .	    0.0	...
449157	   .	   .	    0.0	...
449158	   .	   .	    0.0	...
449159	   .	   .	    0.0	...
449160	   .	   .	    0.0	...
449161	   .	   .	    0.0	...
449162	   .	   .	    0.0	...
449163	   .	   .	    0.0	...
449164	   .	   .	    0.0	...
449165	   .	   .	    0.0	...
449166	   .	   .	    0.0	...
449167	   .	   .	    0.0	...
449168	   .	   .	    0.0	...
449169	   .	   .	    0.0	...
449170	   .	   .	    0.0	...
449171	   .	   .	    0.0	...
449172	   .	   .	    0.0	...
449173	   .	   .	    0.0	...
449174	   .	   .	    0.0	...
449175	   .	   .	    0.0	...
449176	   .	   .	    0.0	...
449177	   .	   .	    0.0	...
449178	   .	   .	    0.0	...
449179	   .	   .	    0.0	...
449180	   .	   .	    0.0	...
449181	   .	   .	    0.0	...
449182	   .	   .	    0.0	...
449183	   .	   .	    0.0	...
449184	   .	   .	    0.0	...
449185	   .	   .	    0.0	...
449186	   .	   .	    0.0	...
449187	   .	   .	    0.0	...
449188	   .	   .	    0.0	...
449189	   .	   .	    0.0	...
449190	   .	   .	    0.0	...
449191	   .	   .	    0.0	...
449192	   .	   .	    0.0	...
449193	   .	   .	    0.0	...
449194	   .	   .	    0.0	...
449195	   .	   .	    0.0	...
449196	   .	   .	    0.0	...
449197	   .	   .	    0.0	...
449198	   .	   .	    0.0	...
449199	   .	   .	    0.0	...
449200	   .	   .	    0.0	...
449201	   .	   .	    0.0	...
449202	   .	   .	    0.0	...
449203	   .	   .	    0.0	...
449204	   .	   .	    0.0	...
449205	   .	   .	    0.0	...
449206	   .	   .	    0.0	...
449207	   .	   .	    0.0	...
449208	   .	   .	    0.0	...
449209	   .	   .	    0.0	...
449210	   .	   .	    0.0	...
449211	   .	   .	    0.0	...
449212	   .	   .	    0.0	...
449213	   .	   .	    0.0	...
449214	   .	   .	    0.0	...
449215	   .	   .	    0.0	...
449216	   .	   .	    0.0	...
449217	   .	   .	    0.0	...
449218	   .	   .	    0.0	...
449219	   .	   .	    0.0	...
449220	   .	   .	    0.0	...
449221	   .	   .	    0.0	...
449222	   .	   .	    0.0	...
449223	   .	   .	    0.0	...
449224	   .	   .	    0.0	...
449225	   .	   .	    0.0	...
449226	   .	   .	    0.0	...
449227	   .	   .	    0.0	...
449228	   .	   .	    0.0	...
449229	   .	   .	    0.0	...
449230	   .	   .	    0.0	...
449231	   .	   .	    0.0	...
449232	   .	   .	    0.0	...
449233	   .	   .	    0.0	...
449234	   .	   .	    0.0	...
449235	   .	   .	    0.0	...
449236	   .	   .	    0.0	...
449237	   .	   .	    0.0	...
449238	   .	   .	    0.0	...
449239	   .	   .	    0.0	...
449240	   .	   .	    0.0	...
449241	   .	   .	    0.0	...
449242	   .	   .	    0.0	...
449243	   .	   .	    0.0	...
449244	   .	   .	    0.0	...
449245	   .	   .	    0.0	...
449246	   .	   .	    0.0	...
449247	   .	   .	    0.0	...
449248	   .	   .	    0.0	...
449249	   .	   .	    0.0	...
449250	   .	   .	    0.0	...
449251	   .	   .	    0.0	...
449252	   .	   .	    0.0	...
449253	   .	   .	    0.0	...
449254	   .	   .	    0.0	...
449255	   .	   .	    0.0	...
449256	   .	   .	    0.0	...
449257	   .	   .	    0.0	...
449258	   .	   .	    0.0	...
449259	   .	   .	    0.0	...
449260	   .	   .	    0.0	...
449261	   .	   .	    0.0	...
449262	   .	   .	    0.0	...
449263	   .	   .	    0.0	...
449264	   .	   .	    0.0	...
449265	   .	   .	    0.0	...
449266	   .	   .	    0.0	...
449267	   .	   .	    0.0	...
449268	   .	   .	    0.0	...
449269	   .	   .	    0.0	...
449270	   .	   .	    0.0	...
449271	   .	   .	    0.0	...
449272	   .	   .	    0.0	...
449273	   .	   .	    0.0	...
449274	   .	   .	    0.0	...
449275	   .	   .	    0.0	...
449276	   .	   .	    0.0	...
449277	   .	   .	    0.0	...
449278	   .	   .	    0.0	...
449279	   .	   .	    0.0	...
449280	   .	   .	    0.0	...
449281	   .	   .	    0.0	...
449282	   .	   .	    0.0	...
449283	   .	   .	    0.0	...
449284	   .	   .	    0.0	...
449285	   .	   .	    0.0	...
449286	   .	   .	    0.0	...
449287	   .	   .	    0.0	...
449288	   .	   .	    0.0	...
449289	   .	   .	    0.0	...
449290	   .	   .	    0.0	...
449291	   .	   .	    0.0	...
449292	   .	   .	    0.0	...
449293	   .	   .	    0.0	...
449294	   .	   .	    0.0	...
449295	   .	   .	    0.0	...
449296	   .	   .	    0.0	...
449297	   .	   .	    0.0	...
449298	   .	   .	    0.0	...
449299	   .	   .	    0.0	...
449300	   .	   .	    0.0	...
449301	   .	   .	    0.0	...
449302	   .	   .	    0.0	...
MSG	449303 0000 _ Number Off
449303	   .	   .	    0.0	...
449304	   .	   .	    0.0	...
449305	   .	   .	    0.0	...
449306	   .	   .	    0.0	...
449307	   .	   .	    0.0	...
449308	   .	   .	    0.0	...
449309	   .	   .	    0.0	...
449310	   .	   .	    0.0	...
449311	   .	   .	    0.0	...
449312	   .	   .	    0.0	...
449313	   .	   .	    0.0	...
449314	   .	   .	    0.0	...
449315	   .	   .	    0.0	...
449316	   .	   .	    0.0	...
449317	   .	   .	    0.0	...
449318	   .	   .	    0.0	...
449319	   .	   .	    0.0	...
449320	   .	   .	    0.0	...
449321	   .	   .	    0.0	...
449322	   .	   .	    0.0	...
449323	   .	   .	    0.0	...
449324	   .	   .	    0.0	...
449325	   .	   .	    0.0	...
449326	   .	   .	    0.0	...
449327	   .	   .	    0.0	...
449328	   .	   .	    0.0	...
449329	   .	   .	    0.0	...
449330	   .	   .	    0.0	...
449331	   .	   .	    0.0	...
449332	   .	   .	    0.0	...
449333	   .	   .	    0.0	...
449334	   .	   .	    0.0	...
449335	   .	   .	    0.0	...
449336	   .	   .	    0.0	...
449337	   .	   .	    0.0	...
449338	   .	   .	    0.0	...
449339	   .	   .	    0.0	...
449340	   .	   .	    0.0	...
449341	   .	   .	    0.0	...
449342	   .	   .	    0.0	...
449343	   .	   .	    0.0	...
449344	   .	   .	    0.0	...
449345	   .	   .	    0.0	...
449346	   .	   .	    0.0	...
449347	   .	   .	    0.0	...
449348	   .	   .	    0.0	...
449349	   .	   .	    0.0	...
449350	   .	   .	    0.0	...
449351	   .	   .	    0.0	...
449352	   .	   .	    0.0	...
449353	   .	   .	    0.0	...
449354	   .	   .	    0.0	...
449355	   .	   .	    0.0	...
449356	   .	   .	    0.0	...
449357	   .	   .	    0.0	...
449358	   .	   .	    0.0	...
449359	   .	   .	    0.0	...
449360	   .	   .	    0.0	...
449361	   .	   .	    0.0	...
449362	   .	   .	    0.0	...
449363	   .	   .	    0.0	...
449364	   .	   .	    0.0	...
449365	   .	   .	    0.0	...
449366	   .	   .	    0.0	...
449367	   .	   .	    0.0	...
449368	   .	   .	    0.0	...
449369	   .	   .	    0.0	...
449370	   .	   .	    0.0	...
449371	   .	   .	    0.0	...
449372	   .	   .	    0.0	...
449373	   .	   .	    0.0	...
449374	   .	   .	    0.0	...
449375	   .	   .	    0.0	...
449376	   .	   .	    0.0	...
449377	   .	   .	    0.0	...
449378	   .	   .	    0.0	...
449379	   .	   .	    0.0	...
449380	   .	   .	    0.0	...
449381	   .	   .	    0.0	...
449382	   .	   .	    0.0	...
449383	   .	   .	    0.0	...
449384	   .	   .	    0.0	...
449385	   .	   .	    0.0	...
449386	   .	   .	    0.0	...
449387	   .	   .	    0.0	...
449388	   .	   .	    0.0	...
EBLINK R 448308	449388	1081
449389	  688.2	  576.0	 7399.0	...
449390	  688.2	  576.0	 7399.0	...
449391	  688.3	  576.2	 7399.0	...
449392	  688.4	  576.4	 7399.0	...
449393	  688.4	  576.7	 7397.0	...
449394	  688.3	  576.7	 7392.0	...
449395	  688.0	  576.9	 7388.0	...
449396	  687.8	  577.0	 7387.0	...
449397	  687.7	  577.0	 7383.0	...
ESACC R  448231	449397	1167	  700.3	  658.4	  679.1	 2122.8	  28.00	    610
SFIX R   449398
449398	  687.7	  576.8	 7378.0	...
449399	  687.8	  576.6	 7374.0	...
449400	  687.7	  576.4	 7374.0	...
449401	  687.7	  576.5	 7374.0	...
449402	  687.8	  576.6	 7374.0	...
449403	  687.9	  576.7	 7372.0	...
449404	  688.1	  576.6	 7370.0	...
449405	  688.3	  576.5	 7368.0	...
449406	  688.3	  576.7	 7366.0	...
449407	  688.2	  577.1	 7364.0	...
449408	  688.1	  577.4	 7361.0	...
449409	  688.1	  577.5	 7361.0	...
449410	  688.0	  577.6	 7360.0	...
449411	  687.7	  577.8	 7358.0	...
449412	  687.5	  577.9	 7356.0	...
449413	  687.4	  577.9	 7353.0	...
449414	  687.4	  577.9	 7352.0	...
449415	  687.4	  577.6	 7351.0	...
449416	  687.7	  577.4	 7350.0	...
449417	  687.9	  577.2	 7350.0	...
449418	  687.7	  577.2	 7350.0	...
449419	  687.2	  577.3	 7350.0	...
449420	  687.0	  577.6	 7348.0	...
449421	  687.2	  577.9	 7348.0	...
449422	  687.4	  578.3	 7348.0	...
449423	  687.3	  578.4	 7349.0	...
449424	  687.2	  578.4	 7350.0	...
449425	  687.2	  578.1	 7350.0	...
449426	  687.1	  577.6	 7350.0	...
449427	  687.1	  577.1	 7350.0	...
449428	  686.9	  576.7	 7350.0	...
449429	  686.8	  576.6	 7349.0	...
449430	  686.7	  576.5	 7351.0	...
449431	  686.8	  576.5	 7355.0	...
449432	  686.8	  576.5	 7357.0	...
449433	  686.7	  576.6	 7357.0	...
449434	  686.9	  576.6	 7357.0	...
449435	  687.2	  576.4	 7356.0	...
449436	  687.3	  576.3	 7355.0	...
449437	  687.0	  576.2	 7354.0	...
449438	  686.8	  576.3	 7354.0	...
449439	  686.6	  576.3	 7352.0	...
449440	  686.6	  576.3	 7350.0	...
449441	  686.7	  576.3	 7347.0	...
449442	  686.8	  576.2	 7345.0	...
449443	  686.8	  576.0	 7342.0	...
449444	  686.7	  575.7	 7341.0	...
449445	  686.7	  575.5	 7340.0	...
449446	  686.7	  575.4	 7339.0	...
449447	  686.6	  575.4	 7338.0	...
449448	  686.5	  575.5	 7338.0	...
449449	  686.6	  575.3	 7337.0	...
449450	  686.8	  575.0	 7336.0	...
449451	  687.0	  574.6	 7336.0	...
449452	  687.2	  574.3	 7334.0	...
449453	  687.4	  574.1	 7332.0	...
449454	  687.5	  573.9	 7333.0	...
449455	  687.3	  573.9	 7335.0	...
449456	  687.2	  573.9	 7337.0	...
449457	  687.2	  573.6	 7336.0	...
449458	  687.2	  573.4	 7333.0	...
449459	  687.2	  573.2	 7330.0	...
449460	  687.2	  573.4	 7326.0	...
449461	  687.2	  573.0	 7324.0	...
449462	  687.1	  572.5	 7324.0	...
449463	  687.2	  572.1	 7326.0	...
449464	  687.5	  572.0	 7327.0	...
449465	  687.7	  571.9	 7326.0	...
449466	  687.8	  571.8	 7325.0	...
449467	  687.8	  571.8	 7326.0	...
449468	  687.4	  571.7	 7328.0	...
449469	  687.0	  571.6	 7329.0	...
449470	  686.7	  571.6	 7329.0	...
449471	  686.8	  571.1	 7328.0	...
449472	  686.8	  570.5	 7328.0	...
449473	  686.9	  570.1	 7328.0	...
449474	  687.1	  570.1	 7327.0	...
449475	  687.3	  569.9	 7327.0	...
449476	  687.1	  569.6	 7326.0	...
449477	  686.9	  569.4	 7326.0	...
449478	  686.8	  569.5	 7325.0	...
449479	  686.9	  569.4	 7324.0	...
449480	  687.3	  569.4	 7323.0	...
449481	  687.7	  569.3	 7323.0	...
449482	  687.9	  569.2	 7322.0	...
449483	  687.8	  569.0	 7322.0	...
449484	  687.6	  568.8	 7323.0	...
449485	  687.4	  568.6	 7323.0	...
449486	  687.1	  568.5	 7323.0	...
449487	  686.9	  568.3	 7323.0	...
449488	  686.9	  568.2	 7322.0	...
449489	  687.1	  568.3	 7319.0	...
449490	  687.5	  568.3	 7316.0	...
449491	  687.7	  567.6	 7314.0	...
449492	  687.8	  566.7	 7313.0	...
449493	  687.7	  565.9	 7313.0	...
449494	  687.6	  566.0	 7314.0	...
449495	  687.7	  566.0	 7315.0	...
449496	  687.7	  566.0	 7316.0	...
449497	  687.7	  565.9	 7317.0	...
449498	  687.6	  565.7	 7318.0	...
449499	  687.5	  565.6	 7318.0	...
449500	  687.4	  565.5	 7313.0	...
449501	  687.3	  565.6	 7308.0	...
449502	  687.6	  565.5	 7307.0	...
449503	  687.9	  565.0	 7310.0	...
449504	  687.9	  564.5	 7311.0	...
449505	  687.4	  564.3	 7308.0	...
449506	  686.9	  564.4	 7305.0	...
449507	  686.8	  564.1	 7306.0	...
449508	  686.8	  563.7	 7307.0	...
449509	  687.1	  563.3	 7309.0	...
449510	  687.4	  563.3	 7309.0	...
449511	  687.6	  563.3	 7309.0	...
449512	  687.5	  562.9	 7313.0	...
449513	  687.2	  562.6	 7316.0	...
MSG	449514 0000 _ Number On
449514	  686.9	  562.3	 7319.0	...
449515	  686.8	  562.0	 7318.0	...
449516	  686.9	  561.5	 7317.0	...
449517	  686.9	  561.1	 7316.0	...
449518	  686.9	  561.2	 7314.0	...
449519	  686.9	  561.3	 7312.0	...
449520	  687.0	  561.4	 7309.0	...
449521	  687.0	  561.5	 7309.0	...
449522	  686.9	  561.6	 7308.0	...
449523	  686.9	  561.6	 7308.0	...
449524	  687.0	  561.6	 7307.0	...
449525	  687.1	  561.7	 7304.0	...
449526	  687.2	  561.8	 7300.0	...
449527	  687.3	  561.8	 7294.0	...
449528	  687.3	  561.8	 7292.0	...
449529	  687.3	  561.8	 7292.0	...
449530	  687.3	  561.8	 7293.0	...
449531	  687.2	  561.7	 7294.0	...
449532	  687.1	  561.7	 7295.0	...
449533	  687.2	  561.6	 7297.0	...
449534	  687.4	  561.3	 7299.0	...
449535	  687.6	  560.9	 7300.0	...
449536	  687.7	  560.5	 7300.0	...
449537	  687.5	  560.1	 7296.0	...
449538	  687.2	  559.8	 7292.0	...
449539	  686.8	  559.4	 7290.0	...
449540	  686.7	  559.3	 7291.0	...
449541	  686.8	  559.3	 7292.0	...
449542	  686.8	  559.3	 7293.0	...
449543	  686.9	  559.4	 7293.0	...
449544	  687.2	  560.1	 7290.0	...
449545	  687.6	  560.8	 7288.0	...
449546	  688.1	  561.3	 7286.0	...
449547	  688.4	  561.3	 7287.0	...
449548	  688.4	  561.3	 7289.0	...
449549	  688.3	  561.5	 7291.0	...
449550	  688.2	  561.7	 7293.0	...
449551	  688.2	  561.7	 7292.0	...
449552	  688.1	  561.6	 7291.0	...
449553	  688.0	  561.4	 7288.0	...
449554	  688.2	  561.4	 7286.0	...
449555	  688.6	  561.4	 7284.0	...
449556	  688.9	  561.4	 7285.0	...
449557	  689.0	  561.5	 7287.0	...
449558	  689.0	  561.5	 7286.0	...
449559	  688.9	  561.5	 7285.0	...
449560	  688.8	  561.5	 7280.0	...
449561	  688.6	  561.5	 7277.0	...
449562	  688.5	  561.6	 7275.0	...
449563	  688.5	  561.6	 7276.0	...
449564	  688.5	  561.6	 7278.0	...
449565	  688.6	  561.8	 7279.0	...
449566	  688.7	  562.0	 7278.0	...
449567	  688.9	  562.2	 7277.0	...
449568	  689.1	  562.2	 7274.0	...
449569	  689.3	  562.1	 7271.0	...
449570	  689.3	  562.1	 7270.0	...
449571	  689.2	  562.1	 7269.0	...
449572	  689.2	  562.1	 7269.0	...
449573	  689.5	  562.0	 7268.0	...
449574	  689.8	  562.0	 7268.0	...
449575	  690.1	  562.2	 7267.0	...
449576	  689.8	  562.6	 7268.0	...
449577	  689.5	  562.9	 7270.0	...
449578	  689.2	  563.0	 7268.0	...
449579	  689.3	  562.9	 7265.0	...
449580	  689.4	  562.9	 7263.0	...
449581	  689.4	  562.6	 7263.0	...
449582	  689.5	  562.3	 7264.0	...
449583	  689.7	  561.9	 7263.0	...
449584	  689.8	  561.9	 7263.0	...
449585	  689.8	  561.9	 7263.0	...
449586	  689.9	  561.9	 7263.0	...
449587	  689.7	  562.1	 7262.0	...
449588	  689.5	  562.1	 7260.0	...
449589	  689.1	  562.1	 7259.0	...
449590	  688.9	  562.2	 7258.0	...
449591	  688.7	  562.2	 7257.0	...
449592	  688.8	  562.1	 7255.0	...
449593	  689.0	  562.4	 7254.0	...
449594	  689.4	  562.7	 7255.0	...
449595	  689.5	  562.7	 7256.0	...
449596	  689.6	  562.3	 7257.0	...
449597	  689.4	  562.3	 7258.0	...
449598	  689.3	  562.7	 7258.0	...
449599	  689.4	  563.2	 7259.0	...
449600	  689.5	  563.4	 7259.0	...
449601	  689.6	  563.5	 7259.0	...
449602	  689.6	  563.5	 7259.0	...
449603	  689.6	  563.6	 7259.0	...
449604	  689.9	  563.6	 7259.0	...
449605	  690.2	  563.6	 7260.0	...
449606	  690.5	  563.5	 7258.0	...
449607	  690.4	  563.5	 7255.0	...
449608	  690.4	  563.7	 7252.0	...
449609	  690.5	  563.9	 7253.0	...
449610	  690.5	  564.1	 7254.0	...
449611	  690.3	  564.2	 7255.0	...
449612	  690.2	  564.3	 7255.0	...
449613	  690.0	  564.3	 7256.0	...
449614	  689.9	  564.2	 7258.0	...
449615	  689.8	  564.1	 7260.0	...
449616	  689.8	  563.9	 7261.0	...
449617	  689.8	  564.0	 7261.0	...
449618	  689.9	  564.2	 7260.0	...
449619	  690.0	  564.5	 7253.0	...
449620	  690.2	  564.6	 7247.0	...
449621	  690.3	  564.4	 7245.0	...
449622	  690.4	  564.4	 7248.0	...
449623	  690.4	  564.3	 7250.0	...
449624	  690.4	  564.2	 7249.0	...
449625	  690.4	  564.1	 7248.0	...
449626	  690.3	  564.1	 7248.0	...
449627	  690.2	  564.4	 7248.0	...
449628	  690.2	  564.7	 7246.0	...
449629	  690.1	  565.0	 7243.0	...
449630	  690.1	  565.0	 7243.0	...
449631	  690.1	  564.9	 7245.0	...
449632	  690.2	  564.8	 7247.0	...
449633	  690.5	  564.7	 7247.0	...
449634	  690.8	  564.5	 7247.0	...
449635	  690.9	  564.2	 7247.0	...
449636	  691.0	  564.2	 7248.0	...
449637	  691.0	  564.3	 7248.0	...
449638	  691.1	  564.6	 7248.0	...
449639	  691.0	  564.8	 7248.0	...
449640	  691.0	  565.0	 7248.0	...
449641	  690.7	  565.1	 7245.0	...
449642	  690.6	  565.2	 7241.0	...
449643	  690.5	  565.1	 7241.0	...
449644	  690.5	  565.0	 7244.0	...
449645	  690.7	  564.8	 7248.0	...
449646	  690.8	  564.8	 7247.0	...
449647	  690.8	  564.9	 7245.0	...
449648	  690.6	  565.0	 7243.0	...
449649	  690.5	  564.9	 7245.0	...
449650	  690.5	  564.8	 7247.0	...
449651	  690.6	  564.6	 7249.0	...
449652	  690.6	  564.5	 7250.0	...
449653	  690.7	  564.1	 7250.0	...
449654	  690.7	  563.8	 7252.0	...
449655	  690.8	  563.6	 7254.0	...
449656	  690.8	  563.8	 7254.0	...
449657	  690.9	  564.0	 7252.0	...
449658	  690.9	  564.2	 7250.0	...
449659	  690.9	  564.3	 7250.0	...
449660	  690.7	  564.0	 7250.0	...
449661	  690.5	  563.4	 7250.0	...
449662	  690.3	  562.9	 7249.0	...
449663	  690.4	  562.7	 7248.0	...
449664	  690.5	  562.6	 7246.0	...
449665	  690.6	  562.6	 7245.0	...
449666	  690.7	  562.3	 7244.0	...
449667	  690.3	  562.1	 7243.0	...
449668	  689.9	  562.3	 7244.0	...
449669	  689.6	  562.6	 7245.0	...
449670	  689.6	  562.8	 7247.0	...
449671	  689.5	  562.6	 7247.0	...
449672	  689.5	  562.3	 7249.0	...
449673	  689.5	  562.3	 7251.0	...
449674	  689.4	  562.4	 7252.0	...
449675	  689.2	  562.3	 7252.0	...
449676	  688.9	  562.0	 7253.0	...
449677	  688.7	  561.8	 7253.0	...
449678	  688.7	  561.9	 7254.0	...
449679	  688.7	  561.9	 7254.0	...
449680	  688.8	  561.7	 7254.0	...
449681	  688.9	  561.5	 7255.0	...
449682	  689.2	  561.4	 7257.0	...
449683	  689.4	  561.4	 7258.0	...
449684	  689.5	  561.0	 7259.0	...
449685	  689.5	  560.5	 7258.0	...
449686	  689.4	  559.9	 7258.0	...
449687	  689.5	  560.0	 7258.0	...
449688	  689.6	  560.3	 7257.0	...
449689	  689.5	  560.5	 7257.0	...
449690	  689.3	  560.5	 7258.0	...
449691	  689.1	  560.5	 7261.0	...
449692	  689.2	  560.1	 7265.0	...
449693	  689.2	  559.7	 7266.0	...
449694	  689.3	  559.3	 7266.0	...
449695	  689.3	  559.3	 7266.0	...
449696	  689.2	  559.4	 7267.0	...
449697	  689.1	  559.5	 7267.0	...
449698	  689.0	  559.5	 7267.0	...
449699	  689.0	  559.3	 7267.0	...
449700	  689.0	  559.1	 7267.0	...
449701	  689.0	  559.0	 7267.0	...
449702	  689.0	  558.9	 7268.0	...
449703	  689.0	  558.9	 7270.0	...
449704	  689.1	  558.4	 7271.0	...
449705	  689.2	  557.9	 7274.0	...
449706	  689.4	  557.5	 7277.0	...
449707	  689.4	  557.7	 7279.0	...
449708	  689.3	  557.9	 7279.0	...
449709	  689.0	  557.7	 7280.0	...
449710	  688.9	  557.4	 7283.0	...
449711	  688.9	  557.1	 7285.0	...
449712	  689.0	  556.8	 7286.0	...
449713	  689.1	  556.6	 7288.0	...
449714	  689.1	  556.4	 7289.0	...
449715	  689.3	  556.3	 7290.0	...
449716	  689.5	  556.2	 7290.0	...
449717	  689.7	  556.2	 7290.0	...
449718	  689.7	  556.3	 7290.0	...
449719	  689.6	  556.1	 7293.0	...
449720	  689.5	  555.8	 7295.0	...
449721	  689.6	  555.6	 7298.0	...
449722	  689.6	  555.7	 7299.0	...
449723	  689.7	  555.8	 7300.0	...
449724	  689.7	  555.6	 7301.0	...
449725	  689.8	  555.4	 7303.0	...
449726	  689.9	  555.1	 7305.0	...
449727	  690.1	  555.1	 7304.0	...
449728	  690.1	  555.0	 7304.0	...
449729	  690.2	  555.0	 7304.0	...
449730	  690.2	  554.9	 7304.0	...
449731	  690.3	  555.0	 7304.0	...
449732	  690.3	  555.0	 7304.0	...
449733	  690.3	  555.1	 7304.0	...
449734	  690.3	  555.2	 7304.0	...
449735	  690.3	  555.2	 7307.0	...
449736	  690.4	  555.0	 7312.0	...
449737	  690.4	  554.7	 7317.0	...
449738	  690.6	  554.7	 7318.0	...
449739	  690.7	  554.7	 7317.0	...
449740	  690.8	  554.7	 7317.0	...
449741	  690.5	  554.6	 7318.0	...
449742	  690.3	  554.4	 7321.0	...
449743	  690.2	  554.3	 7324.0	...
449744	  690.2	  553.9	 7327.0	...
449745	  690.2	  553.6	 7328.0	...
449746	  690.1	  553.2	 7328.0	...
449747	  690.0	  553.2	 7327.0	...
449748	  690.0	  553.1	 7325.0	...
449749	  690.2	  553.0	 7322.0	...
449750	  690.3	  553.0	 7321.0	...
449751	  690.5	  553.1	 7320.0	...
449752	  690.4	  553.1	 7323.0	...
449753	  690.4	  553.0	 7327.0	...
449754	  690.6	  552.9	 7330.0	...
449755	  690.8	  552.8	 7332.0	...
449756	  691.0	  552.6	 7333.0	...
449757	  690.9	  552.4	 7336.0	...
449758	  690.8	  552.3	 7337.0	...
449759	  690.7	  552.3	 7338.0	...
449760	  690.6	  552.2	 7339.0	...
449761	  690.6	  552.1	 7341.0	...
449762	  690.5	  551.9	 7343.0	...
449763	  690.5	  551.7	 7344.0	...
449764	  690.5	  551.5	 7345.0	...
449765	  690.7	  551.5	 7345.0	...
449766	  690.8	  551.6	 7345.0	...
449767	  690.9	  551.7	 7344.0	...
449768	  690.8	  551.9	 7344.0	...
449769	  690.8	  552.0	 7345.0	...
449770	  690.8	  552.0	 7346.0	...
449771	  690.9	  552.0	 7346.0	...
449772	  690.9	  552.0	 7347.0	...
449773	  690.9	  551.9	 7347.0	...
449774	  691.0	  551.8	 7347.0	...
449775	  691.2	  551.8	 7349.0	...
449776	  691.4	  551.8	 7351.0	...
449777	  691.4	  552.1	 7353.0	...
449778	  691.3	  552.4	 7354.0	...
449779	  691.1	  552.7	 7355.0	...
449780	  691.0	  552.7	 7357.0	...
449781	  690.9	  552.7	 7358.0	...
449782	  690.9	  552.7	 7357.0	...
449783	  691.0	  552.5	 7358.0	...
449784	  691.2	  552.3	 7359.0	...
449785	  691.3	  552.1	 7360.0	...
449786	  691.2	  552.1	 7361.0	...
449787	  691.1	  551.9	 7361.0	...
449788	  690.9	  551.8	 7362.0	...
449789	  690.8	  551.9	 7363.0	...
449790	  691.0	  552.1	 7360.0	...
449791	  691.2	  552.3	 7357.0	...
449792	  691.4	  552.3	 7358.0	...
449793	  691.4	  552.4	 7362.0	...
449794	  691.7	  552.4	 7368.0	...
449795	  692.0	  552.5	 7370.0	...
449796	  692.3	  552.5	 7372.0	...
449797	  692.4	  552.5	 7372.0	...
449798	  692.4	  552.6	 7373.0	...
449799	  692.4	  552.4	 7373.0	...
449800	  692.3	  552.2	 7372.0	...
449801	  692.4	  552.0	 7372.0	...
449802	  692.7	  552.0	 7373.0	...
449803	  692.9	  552.0	 7374.0	...
449804	  692.9	  552.0	 7376.0	...
449805	  692.7	  552.1	 7378.0	...
449806	  692.5	  552.1	 7380.0	...
449807	  692.3	  552.1	 7383.0	...
449808	  692.2	  551.9	 7385.0	...
449809	  692.1	  551.9	 7386.0	...
449810	  691.9	  552.0	 7385.0	...
449811	  692.0	  552.0	 7382.0	...
449812	  692.3	  551.8	 7378.0	...
449813	  692.6	  551.5	 7378.0	...
449814	  692.6	  551.4	 7379.0	...
449815	  692.7	  551.5	 7381.0	...
449816	  692.7	  551.7	 7383.0	...
449817	  692.8	  551.8	 7384.0	...
MSG	449818 0000 _ Number Off
449818	  692.8	  551.9	 7384.0	...
449819	  692.6	  551.6	 7386.0	...
449820	  692.2	  551.3	 7387.0	...
449821	  691.8	  550.9	 7388.0	...
449822	  691.6	  551.0	 7387.0	...
449823	  691.5	  550.9	 7385.0	...
449824	  691.8	  550.7	 7385.0	...
449825	  691.9	  550.5	 7387.0	...
449826	  692.1	  550.4	 7388.0	...
449827	  692.0	  550.5	 7389.0	...
449828	  692.0	  550.7	 7388.0	...
449829	  692.2	  550.8	 7388.0	...
449830	  692.5	  550.9	 7388.0	...
449831	  692.8	  550.8	 7390.0	...
449832	  692.9	  550.5	 7394.0	...
449833	  692.9	  550.1	 7397.0	...
449834	  692.6	  550.1	 7398.0	...
449835	  692.4	  550.5	 7398.0	...
449836	  692.1	  550.7	 7398.0	...
449837	  692.1	  550.6	 7398.0	...
449838	  692.1	  550.5	 7398.0	...
449839	  692.1	  550.5	 7399.0	...
449840	  692.1	  550.7	 7400.0	...
449841	  692.1	  550.9	 7401.0	...
449842	  692.1	  551.3	 7403.0	...
449843	  692.2	  551.4	 7407.0	...
449844	  692.2	  551.1	 7412.0	...
449845	  692.1	  550.7	 7414.0	...
449846	  692.1	  550.3	 7412.0	...
449847	  692.2	  550.4	 7411.0	...
449848	  692.2	  550.7	 7411.0	...
449849	  692.2	  551.1	 7412.0	...
449850	  692.3	  551.7	 7415.0	...
449851	  692.4	  552.1	 7416.0	...
449852	  692.4	  552.4	 7417.0	...
449853	  692.3	  552.4	 7416.0	...
449854	  692.3	  552.7	 7416.0	...
449855	  692.4	  553.2	 7417.0	...
449856	  692.6	  553.6	 7421.0	...
449857	  692.6	  553.5	 7424.0	...
449858	  692.7	  553.4	 7425.0	...
449859	  692.7	  553.5	 7424.0	...
449860	  692.8	  553.8	 7423.0	...
449861	  692.9	  554.0	 7424.0	...
449862	  693.1	  554.1	 7426.0	...
449863	  693.4	  554.3	 7429.0	...
449864	  694.0	  554.5	 7429.0	...
449865	  694.5	  554.6	 7430.0	...
449866	  694.6	  554.5	 7429.0	...
449867	  694.4	  555.0	 7427.0	...
449868	  693.5	  555.7	 7425.0	...
449869	  692.4	  556.4	 7423.0	...
449870	  690.5	  556.6	 7425.0	...
449871	  688.8	  556.9	 7428.0	...
449872	  687.0	  557.0	 7431.0	...
449873	  685.1	  557.2	 7432.0	...
449874	  683.2	  557.4	 7432.0	...
449875	  681.7	  557.6	 7432.0	...
449876	  681.0	  558.4	 7433.0	...
449877	  680.3	  559.2	 7433.0	...
449878	  679.9	  560.0	 7433.0	...
449879	  679.7	  560.0	 7433.0	...
449880	  679.9	  560.0	 7435.0	...
449881	  680.2	  560.2	 7439.0	...
449882	  680.5	  560.5	 7443.0	...
449883	  680.6	  560.8	 7446.0	...
449884	  680.7	  561.1	 7445.0	...
449885	  680.9	  561.3	 7446.0	...
449886	  681.0	  561.1	 7448.0	...
449887	  681.1	  560.3	 7449.0	...
449888	  681.0	  559.6	 7450.0	...
449889	  681.3	  559.2	 7448.0	...
449890	  681.8	  559.3	 7445.0	...
449891	  682.4	  559.4	 7443.0	...
449892	  682.6	  559.4	 7447.0	...
449893	  682.8	  559.0	 7452.0	...
449894	  682.9	  558.6	 7455.0	...
449895	  682.9	  558.4	 7452.0	...
449896	  682.8	  558.4	 7450.0	...
449897	  682.7	  558.3	 7451.0	...
449898	  682.6	  558.4	 7453.0	...
449899	  682.6	  558.6	 7457.0	...
449900	  682.5	  558.8	 7462.0	...
449901	  682.4	  559.1	 7466.0	...
449902	  682.2	  559.1	 7466.0	...
449903	  682.1	  558.9	 7470.0	...
449904	  682.1	  558.6	 7474.0	...
449905	  682.2	  558.4	 7477.0	...
449906	  682.3	  558.6	 7476.0	...
449907	  682.4	  558.9	 7476.0	...
449908	  682.4	  559.0	 7478.0	...
449909	  682.5	  559.0	 7480.0	...
449910	  682.5	  559.2	 7479.0	...
449911	  682.5	  559.5	 7481.0	...
449912	  682.5	  559.7	 7484.0	...
449913	  682.5	  559.5	 7488.0	...
449914	  682.7	  559.3	 7490.0	...
449915	  682.8	  559.3	 7487.0	...
449916	  683.0	  559.8	 7483.0	...
449917	  682.9	  560.3	 7479.0	...
449918	  683.0	  560.7	 7482.0	...
449919	  683.0	  560.7	 7485.0	...
449920	  683.1	  560.8	 7485.0	...
449921	  683.1	  560.7	 7482.0	...
449922	  683.1	  560.7	 7481.0	...
449923	  683.2	  560.9	 7482.0	...
449924	  683.3	  561.0	 7483.0	...
449925	  683.4	  561.1	 7484.0	...
449926	  683.6	  561.4	 7486.0	...
449927	  683.7	  561.8	 7487.0	...
449928	  683.6	  562.2	 7487.0	...
449929	  683.3	  562.3	 7488.0	...
449930	  683.2	  562.5	 7488.0	...
449931	  683.1	  562.7	 7490.0	...
449932	  683.2	  562.7	 7494.0	...
449933	  683.2	  562.6	 7497.0	...
449934	  683.4	  562.6	 7497.0	...
449935	  683.6	  562.5	 7494.0	...
449936	  683.8	  562.8	 7491.0	...
449937	  683.6	  563.1	 7491.0	...
449938	  683.6	  563.6	 7491.0	...
449939	  683.5	  563.7	 7492.0	...
449940	  683.4	  563.9	 7494.0	...
449941	  683.4	  563.9	 7494.0	...
449942	  683.5	  563.8	 7493.0	...
449943	  683.6	  563.8	 7492.0	...
449944	  683.6	  563.8	 7492.0	...
449945	  683.4	  564.2	 7493.0	...
449946	  683.3	  564.5	 7493.0	...
449947	  683.4	  564.7	 7493.0	...
449948	  683.5	  564.7	 7495.0	...
449949	  683.7	  564.6	 7497.0	...
449950	  683.8	  564.6	 7499.0	...
449951	  683.9	  564.7	 7500.0	...
449952	  684.0	  564.7	 7503.0	...
449953	  684.0	  564.8	 7504.0	...
449954	  684.0	  564.8	 7506.0	...
449955	  684.0	  564.8	 7505.0	...
449956	  684.0	  564.8	 7504.0	...
449957	  684.0	  564.8	 7504.0	...
449958	  684.0	  565.2	 7504.0	...
449959	  684.0	  565.6	 7504.0	...
449960	  684.0	  565.8	 7509.0	...
449961	  684.0	  565.6	 7514.0	...
449962	  684.1	  565.5	 7519.0	...
449963	  684.2	  565.8	 7520.0	...
449964	  684.2	  566.2	 7522.0	...
449965	  684.3	  566.4	 7523.0	...
449966	  684.3	  566.3	 7523.0	...
449967	  684.4	  566.2	 7522.0	...
449968	  684.4	  566.2	 7521.0	...
449969	  684.7	  566.1	 7520.0	...
449970	  685.0	  565.9	 7521.0	...
449971	  685.3	  566.0	 7522.0	...
449972	  685.3	  566.3	 7526.0	...
449973	  685.2	  566.7	 7529.0	...
449974	  685.3	  566.8	 7532.0	...
449975	  685.3	  566.9	 7532.0	...
449976	  685.3	  567.0	 7533.0	...
449977	  685.2	  567.2	 7533.0	...
449978	  684.9	  567.4	 7533.0	...
449979	  684.8	  567.5	 7533.0	...
449980	  684.6	  567.6	 7534.0	...
449981	  684.6	  567.5	 7537.0	...
449982	  684.6	  567.5	 7540.0	...
449983	  684.5	  567.6	 7541.0	...
449984	  684.5	  567.7	 7540.0	...
449985	  684.4	  567.7	 7540.0	...
449986	  684.3	  567.7	 7541.0	...
449987	  684.1	  567.7	 7541.0	...
449988	  684.1	  567.6	 7542.0	...
449989	  684.0	  567.7	 7543.0	...
449990	  684.0	  567.6	 7543.0	...
449991	  683.9	  567.5	 7547.0	...
449992	  683.9	  567.4	 7550.0	...
449993	  683.8	  567.5	 7551.0	...
449994	  683.7	  567.5	 7547.0	...
449995	  683.7	  567.5	 7549.0	...
449996	  683.6	  567.5	 7554.0	...
449997	  683.6	  567.4	 7557.0	...
449998	  683.5	  567.2	 7556.0	...
449999	  683.7	  567.0	 7557.0	...
450000	  684.0	  566.8	 7559.0	...
450001	  684.1	  566.8	 7561.0	...
450002	  684.1	  566.9	 7562.0	...
450003	  684.1	  567.0	 7564.0	...
450004	  684.2	  567.0	 7567.0	...
450005	  684.2	  567.0	 7568.0	...
450006	  684.1	  566.9	 7573.0	...
450007	  684.1	  566.9	 7578.0	...
450008	  684.1	  566.8	 7583.0	...
450009	  684.0	  566.8	 7584.0	...
450010	  684.0	  566.6	 7586.0	...
450011	  683.9	  566.5	 7586.0	...
450012	  683.8	  566.4	 7587.0	...
450013	  683.9	  566.5	 7587.0	...
450014	  684.0	  566.7	 7587.0	...
450015	  684.2	  566.8	 7590.0	...
450016	  684.2	  566.9	 7594.0	...
450017	  684.2	  567.1	 7596.0	...
450018	  684.1	  567.3	 7598.0	...
450019	  684.1	  567.6	 7601.0	...
450020	  684.0	  567.9	 7604.0	...
450021	  684.1	  567.9	 7604.0	...
450022	  684.3	  567.8	 7603.0	...
450023	  684.3	  568.1	 7603.0	...
450024	  684.3	  568.5	 7604.0	...
450025	  684.2	  569.1	 7606.0	...
450026	  684.5	  569.2	 7607.0	...
450027	  684.8	  569.3	 7608.0	...
MSG	450028 0000 _ Number On
450028	  685.1	  569.2	 7610.0	...
450029	  685.1	  569.1	 7611.0	...
450030	  685.0	  568.9	 7612.0	...
450031	  685.0	  568.9	 7614.0	...
450032	  684.9	  568.9	 7616.0	...
450033	  684.8	  568.8	 7619.0	...
450034	  684.7	  568.7	 7620.0	...
450035	  684.6	  568.5	 7623.0	...
450036	  684.5	  568.6	 7627.0	...
450037	  684.5	  568.7	 7630.0	...
450038	  684.5	  568.7	 7631.0	...
450039	  684.3	  568.5	 7632.0	...
450040	  684.0	  568.1	 7632.0	...
450041	  683.8	  567.9	 7633.0	...
450042	  683.9	  567.6	 7635.0	...
450043	  684.2	  567.6	 7636.0	...
450044	  684.4	  567.6	 7636.0	...
450045	  684.4	  567.2	 7636.0	...
450046	  684.3	  566.8	 7638.0	...
450047	  684.2	  566.5	 7639.0	...
450048	  684.3	  566.6	 7639.0	...
450049	  684.2	  566.8	 7638.0	...
450050	  683.9	  567.0	 7638.0	...
450051	  683.7	  567.3	 7638.0	...
450052	  683.7	  567.3	 7638.0	...
450053	  683.9	  567.4	 7638.0	...
450054	  684.1	  567.2	 7642.0	...
450055	  684.4	  566.9	 7646.0	...
450056	  684.5	  566.8	 7650.0	...
450057	  684.5	  567.0	 7650.0	...
450058	  684.4	  567.2	 7650.0	...
450059	  684.1	  567.4	 7654.0	...
450060	  684.1	  567.1	 7658.0	...
450061	  683.9	  566.8	 7663.0	...
450062	  683.8	  566.6	 7663.0	...
450063	  683.7	  566.7	 7663.0	...
450064	  683.5	  566.8	 7665.0	...
450065	  683.4	  566.8	 7666.0	...
450066	  683.3	  566.7	 7667.0	...
450067	  683.3	  566.6	 7666.0	...
450068	  683.5	  566.5	 7665.0	...
450069	  683.7	  566.4	 7665.0	...
450070	  683.8	  566.2	 7666.0	...
450071	  683.8	  566.0	 7667.0	...
450072	  683.7	  565.8	 7671.0	...
450073	  683.6	  565.7	 7676.0	...
450074	  683.5	  565.8	 7681.0	...
450075	  683.6	  565.8	 7682.0	...
450076	  683.9	  565.8	 7684.0	...
450077	  684.0	  565.6	 7685.0	...
450078	  683.9	  565.6	 7685.0	...
450079	  683.8	  565.5	 7687.0	...
450080	  683.6	  565.4	 7690.0	...
450081	  683.4	  565.2	 7692.0	...
450082	  683.2	  565.1	 7692.0	...
450083	  683.0	  565.1	 7692.0	...
450084	  682.8	  565.1	 7692.0	...
450085	  682.5	  565.1	 7695.0	...
450086	  682.3	  564.6	 7698.0	...
450087	  682.3	  564.0	 7704.0	...
450088	  682.3	  563.7	 7706.0	...
450089	  682.5	  563.9	 7708.0	...
450090	  682.5	  564.0	 7708.0	...
450091	  682.5	  564.0	 7709.0	...
450092	  682.5	  563.9	 7712.0	...
450093	  682.5	  564.0	 7715.0	...
450094	  682.5	  564.0	 7717.0	...
450095	  682.4	  564.1	 7719.0	...
450096	  682.3	  564.1	 7721.0	...
450097	  682.2	  564.0	 7725.0	...
450098	  682.0	  564.0	 7729.0	...
450099	  682.0	  564.0	 7730.0	...
450100	  682.1	  564.0	 7728.0	...
450101	  682.1	  563.5	 7733.0	...
450102	  682.1	  563.0	 7740.0	...
450103	  682.1	  562.7	 7747.0	...
450104	  682.1	  562.9	 7746.0	...
450105	  682.2	  563.1	 7744.0	...
450106	  682.2	  562.9	 7744.0	...
450107	  682.2	  562.6	 7747.0	...
450108	  682.1	  562.4	 7750.0	...
450109	  682.0	  562.2	 7750.0	...
450110	  682.0	  562.2	 7747.0	...
450111	  682.0	  562.3	 7744.0	...
450112	  682.0	  562.4	 7746.0	...
450113	  681.9	  562.5	 7751.0	...
450114	  681.8	  562.5	 7755.0	...
450115	  681.7	  562.5	 7755.0	...
450116	  681.6	  562.3	 7755.0	...
450117	  681.6	  562.2	 7755.0	...
450118	  681.5	  561.8	 7756.0	...
450119	  681.5	  561.5	 7759.0	...
450120	  681.5	  561.3	 7761.0	...
450121	  681.4	  561.2	 7762.0	...
450122	  681.5	  561.2	 7764.0	...
450123	  681.5	  561.0	 7767.0	...
450124	  681.6	  561.1	 7770.0	...
450125	  681.6	  561.1	 7771.0	...
450126	  681.6	  561.1	 7771.0	...
450127	  681.7	  561.0	 7774.0	...
450128	  681.7	  560.9	 7776.0	...
450129	  681.7	  560.7	 7778.0	...
450130	  681.6	  560.4	 7780.0	...
450131	  681.6	  560.1	 7781.0	...
450132	  681.6	  560.0	 7781.0	...
450133	  681.5	  560.0	 7779.0	...
450134	  681.5	  560.0	 7781.0	...
450135	  681.3	  560.0	 7783.0	...
450136	  681.1	  560.1	 7785.0	...
450137	  680.9	  560.2	 7785.0	...
450138	  681.0	  560.3	 7786.0	...
450139	  681.0	  560.4	 7790.0	...
450140	  681.1	  560.4	 7794.0	...
450141	  681.1	  560.4	 7797.0	...
450142	  681.0	  560.4	 7797.0	...
450143	  680.9	  560.4	 7797.0	...
450144	  680.9	  560.5	 7798.0	...
450145	  680.8	  560.7	 7799.0	...
450146	  680.9	  560.9	 7799.0	...
450147	  680.9	  560.8	 7799.0	...
450148	  680.8	  560.7	 7800.0	...
450149	  680.9	  560.5	 7801.0	...
450150	  681.0	  560.4	 7800.0	...
450151	  681.1	  560.2	 7802.0	...
450152	  681.1	  560.0	 7803.0	...
450153	  681.0	  559.9	 7804.0	...
450154	  680.9	  559.9	 7804.0	...
450155	  680.9	  560.0	 7808.0	...
450156	  681.1	  560.2	 7811.0	...
450157	  681.3	  560.2	 7817.0	...
450158	  681.5	  560.3	 7819.0	...
450159	  681.6	  560.3	 7821.0	...
450160	  681.6	  560.2	 7820.0	...
450161	  681.7	  560.1	 7818.0	...
450162	  681.8	  560.2	 7816.0	...
450163	  681.6	  560.4	 7815.0	...
450164	  681.4	  560.8	 7815.0	...
450165	  681.1	  561.1	 7814.0	...
450166	  681.1	  561.2	 7816.0	...
450167	  681.1	  561.1	 7818.0	...
450168	  681.1	  561.2	 7821.0	...
450169	  681.2	  561.2	 7822.0	...
450170	  681.2	  561.2	 7824.0	...
450171	  681.4	  561.1	 7825.0	...
450172	  681.6	  561.0	 7826.0	...
450173	  681.8	  561.0	 7825.0	...
450174	  682.0	  560.9	 7825.0	...
450175	  682.0	  560.9	 7828.0	...
450176	  681.8	  560.6	 7831.0	...
450177	  681.7	  560.2	 7834.0	...
450178	  681.5	  559.9	 7834.0	...
450179	  681.4	  559.9	 7834.0	...
450180	  681.4	  559.9	 7834.0	...
450181	  681.5	  559.9	 7834.0	...
450182	  681.5	  559.5	 7833.0	...
450183	  681.6	  559.1	 7835.0	...
450184	  681.5	  558.7	 7837.0	...
450185	  681.5	  558.6	 7837.0	...
450186	  681.4	  558.5	 7836.0	...
450187	  681.2	  557.9	 7835.0	...
450188	  681.0	  557.4	 7837.0	...
450189	  680.8	  557.1	 7841.0	...
450190	  681.0	  557.4	 7846.0	...
450191	  681.2	  558.0	 7847.0	...
450192	  681.3	  558.4	 7846.0	...
450193	  681.0	  558.7	 7845.0	...
450194	  680.8	  558.4	 7845.0	...
450195	  680.7	  558.0	 7845.0	...
450196	  680.9	  557.9	 7846.0	...
450197	  681.0	  558.1	 7847.0	...
450198	  681.0	  558.4	 7848.0	...
450199	  680.8	  558.4	 7850.0	...
450200	  680.7	  558.4	 7852.0	...
450201	  680.5	  558.4	 7854.0	...
450202	  680.5	  558.3	 7854.0	...
450203	  680.6	  558.3	 7853.0	...
450204	  680.7	  558.4	 7852.0	...
450205	  680.8	  558.7	 7850.0	...
450206	  680.8	  559.0	 7849.0	...
450207	  680.7	  559.1	 7850.0	...
450208	  680.7	  558.9	 7851.0	...
450209	  680.7	  558.8	 7854.0	...
450210	  680.7	  558.6	 7857.0	...
450211	  680.7	  558.6	 7860.0	...
450212	  680.6	  558.8	 7859.0	...
450213	  680.7	  559.1	 7861.0	...
450214	  680.8	  559.4	 7863.0	...
450215	  680.9	  559.4	 7865.0	...
450216	  681.0	  559.6	 7865.0	...
450217	  681.1	  559.7	 7866.0	...
450218	  681.1	  559.6	 7866.0	...
450219	  681.1	  559.3	 7866.0	...
450220	  681.1	  559.2	 7865.0	...
450221	  681.2	  559.4	 7864.0	...
450222	  681.1	  559.5	 7864.0	...
450223	  680.8	  559.5	 7866.0	...
450224	  680.6	  559.4	 7868.0	...
450225	  680.5	  559.6	 7871.0	...
450226	  680.6	  559.9	 7870.0	...
450227	  680.8	  560.3	 7868.0	...
450228	  680.9	  560.3	 7867.0	...
450229	  680.9	  560.4	 7869.0	...
450230	  680.7	  560.4	 7870.0	...
450231	  680.5	  560.3	 7870.0	...
450232	  680.4	  560.2	 7871.0	...
450233	  680.5	  560.0	 7871.0	...
450234	  680.5	  560.2	 7871.0	...
450235	  680.5	  560.5	 7872.0	...
450236	  680.5	  560.3	 7874.0	...
450237	  680.3	  560.0	 7877.0	...
450238	  680.2	  559.6	 7878.0	...
450239	  680.1	  559.6	 7879.0	...
450240	  680.2	  559.7	 7879.0	...
450241	  680.4	  560.0	 7878.0	...
450242	  680.6	  560.2	 7878.0	...
450243	  680.9	  560.3	 7879.0	...
450244	  681.2	  560.2	 7878.0	...
450245	  681.2	  560.3	 7876.0	...
450246	  681.2	  560.5	 7875.0	...
450247	  681.2	  560.6	 7877.0	...
450248	  681.3	  560.8	 7878.0	...
450249	  681.2	  560.6	 7879.0	...
450250	  681.1	  560.4	 7879.0	...
450251	  680.9	  560.3	 7879.0	...
450252	  680.8	  560.3	 7880.0	...
450253	  681.0	  560.3	 7881.0	...
450254	  681.2	  560.4	 7885.0	...
450255	  681.2	  560.6	 7890.0	...
450256	  681.3	  560.6	 7891.0	...
450257	  681.3	  560.5	 7890.0	...
450258	  681.4	  560.6	 7889.0	...
450259	  681.2	  560.9	 7889.0	...
450260	  680.9	  561.2	 7889.0	...
450261	  680.7	  561.5	 7889.0	...
450262	  680.9	  561.7	 7889.0	...
450263	  681.0	  562.3	 7889.0	...
450264	  681.0	  562.6	 7891.0	...
450265	  680.8	  562.9	 7891.0	...
450266	  680.7	  562.9	 7891.0	...
450267	  680.7	  562.9	 7890.0	...
450268	  681.0	  562.9	 7891.0	...
450269	  681.2	  563.0	 7892.0	...
450270	  681.5	  563.5	 7893.0	...
450271	  681.4	  563.9	 7895.0	...
450272	  681.3	  564.2	 7897.0	...
450273	  681.2	  564.1	 7899.0	...
450274	  681.2	  564.0	 7900.0	...
450275	  681.3	  563.9	 7901.0	...
450276	  681.4	  563.9	 7902.0	...
450277	  681.4	  564.0	 7902.0	...
450278	  681.4	  564.1	 7900.0	...
450279	  681.4	  564.2	 7898.0	...
450280	  681.5	  564.1	 7898.0	...
450281	  681.4	  564.1	 7900.0	...
450282	  681.2	  564.2	 7903.0	...
450283	  681.1	  564.6	 7903.0	...
450284	  681.1	  565.0	 7903.0	...
450285	  681.3	  565.5	 7903.0	...
450286	  681.4	  565.7	 7902.0	...
450287	  681.4	  565.9	 7902.0	...
450288	  681.3	  565.8	 7903.0	...
450289	  681.2	  565.7	 7904.0	...
450290	  681.3	  565.6	 7906.0	...
450291	  681.5	  565.5	 7906.0	...
450292	  681.4	  565.6	 7906.0	...
450293	  681.1	  565.7	 7906.0	...
450294	  681.0	  565.7	 7906.0	...
450295	  681.1	  565.6	 7907.0	...
450296	  681.2	  565.6	 7911.0	...
450297	  681.2	  565.6	 7914.0	...
450298	  681.1	  565.5	 7917.0	...
450299	  681.1	  565.4	 7919.0	...
450300	  681.1	  565.5	 7921.0	...
450301	  681.1	  565.6	 7921.0	...
450302	  681.1	  565.7	 7919.0	...
450303	  681.2	  565.7	 7918.0	...
450304	  681.2	  565.7	 7918.0	...
450305	  681.3	  565.9	 7918.0	...
450306	  681.4	  566.1	 7918.0	...
450307	  681.4	  566.4	 7917.0	...
450308	  681.3	  566.4	 7918.0	...
450309	  681.3	  566.2	 7918.0	...
450310	  681.4	  566.1	 7919.0	...
450311	  681.6	  566.1	 7918.0	...
450312	  681.6	  566.2	 7917.0	...
450313	  681.7	  566.4	 7918.0	...
450314	  681.8	  566.4	 7920.0	...
450315	  681.9	  566.6	 7923.0	...
450316	  681.8	  566.7	 7923.0	...
450317	  681.7	  566.8	 7924.0	...
450318	  681.6	  566.7	 7926.0	...
450319	  681.5	  566.8	 7932.0	...
450320	  681.5	  566.8	 7937.0	...
450321	  681.4	  567.2	 7940.0	...
450322	  681.4	  567.5	 7940.0	...
450323	  681.5	  567.8	 7938.0	...
450324	  681.5	  567.7	 7936.0	...
450325	  681.5	  567.8	 7934.0	...
450326	  681.6	  567.9	 7934.0	...
450327	  681.6	  568.0	 7931.0	...
450328	  681.6	  568.1	 7929.0	...
450329	  681.7	  568.2	 7928.0	...
450330	  681.9	  568.3	 7930.0	...
450331	  681.7	  568.4	 7931.0	...
450332	  681.4	  568.2	 7931.0	...
450333	  681.3	  568.1	 7932.0	...
MSG	450334 0000 _ Number Off
450334	  681.5	  568.1	 7932.0	...
450335	  681.7	  568.2	 7932.0	...
450336	  681.8	  568.4	 7930.0	...
450337	  681.8	  568.4	 7928.0	...
450338	  681.9	  568.5	 7926.0	...
450339	  681.8	  568.5	 7926.0	...
450340	  681.6	  568.6	 7928.0	...
450341	  681.4	  568.6	 7931.0	...
450342	  681.2	  569.1	 7929.0	...
450343	  681.3	  569.5	 7926.0	...
450344	  681.6	  569.9	 7922.0	...
450345	  681.8	  569.9	 7923.0	...
450346	  681.6	  570.0	 7924.0	...
450347	  681.3	  569.9	 7927.0	...
450348	  681.4	  569.7	 7929.0	...
450349	  681.8	  569.7	 7929.0	...
450350	  681.8	  570.0	 7929.0	...
450351	  681.4	  570.3	 7928.0	...
450352	  681.0	  570.6	 7928.0	...
450353	  681.0	  570.9	 7928.0	...
450354	  681.1	  571.0	 7930.0	...
450355	  681.2	  571.1	 7932.0	...
450356	  681.3	  571.0	 7932.0	...
450357	  681.4	  571.1	 7930.0	...
450358	  681.6	  571.4	 7929.0	...
450359	  681.8	  571.6	 7931.0	...
450360	  681.8	  571.8	 7934.0	...
450361	  682.0	  571.9	 7936.0	...
450362	  682.2	  572.3	 7936.0	...
450363	  682.3	  572.6	 7935.0	...
450364	  682.3	  573.0	 7934.0	...
450365	  682.2	  572.9	 7934.0	...
450366	  682.3	  573.3	 7937.0	...
450367	  682.4	  573.6	 7938.0	...
450368	  682.5	  574.1	 7938.0	...
450369	  682.7	  574.3	 7936.0	...
450370	  682.8	  574.5	 7934.0	...
450371	  682.9	  574.5	 7936.0	...
450372	  683.0	  574.4	 7938.0	...
450373	  683.1	  574.3	 7941.0	...
450374	  683.2	  574.7	 7941.0	...
450375	  683.1	  575.1	 7941.0	...
450376	  683.0	  575.5	 7941.0	...
450377	  682.9	  575.4	 7942.0	...
450378	  683.0	  575.3	 7943.0	...
450379	  683.0	  575.5	 7945.0	...
450380	  683.1	  575.9	 7948.0	...
450381	  683.2	  576.2	 7950.0	...
450382	  683.3	  576.3	 7951.0	...
450383	  683.5	  576.3	 7950.0	...
450384	  683.6	  576.3	 7950.0	...
450385	  683.8	  576.2	 7950.0	...
450386	  684.0	  576.1	 7950.0	...
450387	  683.9	  576.2	 7950.0	...
450388	  683.6	  576.6	 7950.0	...
450389	  683.4	  576.9	 7949.0	...
450390	  683.4	  577.1	 7948.0	...
450391	  683.5	  577.2	 7949.0	...
450392	  683.6	  577.3	 7949.0	...
450393	  683.6	  577.5	 7950.0	...
450394	  683.8	  577.8	 7952.0	...
450395	  683.8	  578.1	 7955.0	...
450396	  683.8	  577.9	 7961.0	...
450397	  683.7	  577.6	 7966.0	...
450398	  683.6	  577.2	 7968.0	...
450399	  683.7	  577.2	 7968.0	...
450400	  683.8	  577.2	 7968.0	...
450401	  683.9	  577.2	 7968.0	...
450402	  684.0	  577.5	 7965.0	...
450403	  684.1	  577.9	 7962.0	...
450404	  684.2	  578.3	 7959.0	...
450405	  684.2	  578.4	 7962.0	...
450406	  684.2	  578.3	 7966.0	...
450407	  684.0	  578.3	 7966.0	...
450408	  683.9	  578.4	 7964.0	...
450409	  684.0	  578.6	 7961.0	...
450410	  684.3	  578.7	 7960.0	...
450411	  684.1	  579.0	 7961.0	...
450412	  683.6	  579.0	 7962.0	...
450413	  683.5	  578.8	 7964.0	...
450414	  683.8	  578.7	 7964.0	...
450415	  684.2	  578.9	 7965.0	...
450416	  684.1	  578.8	 7966.0	...
450417	  684.0	  578.6	 7965.0	...
450418	  684.2	  578.5	 7963.0	...
450419	  684.4	  578.5	 7962.0	...
450420	  684.5	  578.7	 7962.0	...
450421	  684.5	  578.9	 7963.0	...
450422	  684.4	  579.1	 7962.0	...
450423	  684.4	  578.6	 7961.0	...
450424	  684.3	  578.0	 7961.0	...
450425	  684.3	  577.7	 7963.0	...
450426	  684.3	  578.1	 7963.0	...
450427	  684.3	  578.8	 7961.0	...
450428	  684.3	  579.3	 7960.0	...
450429	  684.3	  579.8	 7960.0	...
450430	  684.2	  579.9	 7960.0	...
450431	  684.1	  579.9	 7962.0	...
450432	  684.0	  579.8	 7963.0	...
450433	  684.0	  579.6	 7965.0	...
450434	  683.9	  579.2	 7968.0	...
450435	  683.8	  578.8	 7971.0	...
450436	  683.7	  578.9	 7970.0	...
450437	  683.8	  579.3	 7967.0	...
450438	  683.9	  579.8	 7964.0	...
450439	  684.0	  580.1	 7964.0	...
450440	  684.0	  580.5	 7963.0	...
450441	  684.1	  580.8	 7967.0	...
450442	  684.0	  580.7	 7972.0	...
450443	  683.9	  580.3	 7976.0	...
450444	  684.1	  579.9	 7975.0	...
450445	  684.3	  579.8	 7974.0	...
450446	  684.4	  580.1	 7973.0	...
450447	  684.3	  580.2	 7975.0	...
450448	  684.1	  580.1	 7978.0	...
450449	  684.1	  580.0	 7981.0	...
450450	  684.0	  580.0	 7980.0	...
450451	  683.8	  580.0	 7979.0	...
450452	  683.7	  580.2	 7978.0	...
450453	  683.7	  580.4	 7979.0	...
450454	  683.8	  580.6	 7980.0	...
450455	  683.9	  580.6	 7981.0	...
450456	  684.0	  580.4	 7982.0	...
450457	  683.9	  580.2	 7984.0	...
450458	  683.8	  580.0	 7985.0	...
450459	  683.7	  579.9	 7986.0	...
450460	  683.6	  580.1	 7986.0	...
450461	  683.6	  580.3	 7986.0	...
450462	  683.6	  580.5	 7987.0	...
450463	  683.7	  580.5	 7988.0	...
450464	  683.7	  580.5	 7988.0	...
450465	  683.7	  580.5	 7990.0	...
450466	  683.8	  580.4	 7992.0	...
450467	  683.8	  580.4	 7992.0	...
450468	  683.7	  580.4	 7989.0	...
450469	  683.7	  580.4	 7987.0	...
450470	  683.6	  580.3	 7987.0	...
450471	  683.5	  580.3	 7987.0	...
450472	  683.4	  580.6	 7987.0	...
450473	  683.6	  581.0	 7990.0	...
450474	  683.7	  581.4	 7992.0	...
450475	  683.8	  581.4	 7993.0	...
450476	  683.8	  581.5	 7992.0	...
450477	  683.8	  581.4	 7992.0	...
450478	  683.7	  581.2	 7994.0	...
450479	  683.7	  581.0	 7998.0	...
450480	  683.7	  581.0	 8000.0	...
450481	  683.8	  581.0	 8001.0	...
450482	  684.0	  581.2	 8000.0	...
450483	  684.1	  581.3	 8000.0	...
450484	  684.2	  581.1	 8003.0	...
450485	  684.1	  580.8	 8005.0	...
450486	  684.1	  580.8	 8007.0	...
450487	  684.1	  581.2	 8007.0	...
450488	  684.1	  581.4	 8007.0	...
450489	  684.0	  581.4	 8009.0	...
450490	  683.9	  581.5	 8011.0	...
450491	  683.8	  581.6	 8012.0	...
450492	  683.7	  581.8	 8013.0	...
450493	  683.8	  581.9	 8013.0	...
450494	  683.8	  582.1	 8015.0	...
450495	  683.9	  582.1	 8016.0	...
450496	  684.0	  582.0	 8017.0	...
450497	  684.0	  582.1	 8019.0	...
450498	  683.9	  582.1	 8020.0	...
450499	  683.6	  582.3	 8019.0	...
450500	  682.9	  582.5	 8018.0	...
450501	  682.3	  582.7	 8019.0	...
450502	  681.7	  582.7	 8021.0	...
450503	  681.2	  582.9	 8022.0	...
450504	  680.7	  583.0	 8021.0	...
450505	  679.8	  583.0	 8020.0	...
450506	  679.2	  582.8	 8021.0	...
450507	  678.3	  582.4	 8024.0	...
450508	  677.8	  582.2	 8026.0	...
450509	  677.4	  582.0	 8027.0	...
450510	  677.3	  581.8	 8027.0	...
450511	  677.1	  581.1	 8027.0	...
450512	  677.1	  580.4	 8026.0	...
450513	  677.1	  579.7	 8026.0	...
450514	  677.4	  579.3	 8028.0	...
450515	  677.9	  578.7	 8030.0	...
450516	  678.4	  578.4	 8028.0	...
450517	  678.7	  578.7	 8026.0	...
450518	  678.6	  579.2	 8025.0	...
450519	  678.5	  579.0	 8026.0	...
450520	  678.3	  577.7	 8027.0	...
450521	  678.1	  576.5	 8030.0	...
450522	  678.0	  576.2	 8033.0	...
450523	  677.9	  576.2	 8034.0	...
450524	  677.8	  576.2	 8034.0	...
450525	  677.8	  575.9	 8034.0	...
450526	  677.8	  575.8	 8035.0	...
450527	  677.9	  575.8	 8036.0	...
450528	  678.0	  575.6	 8041.0	...
450529	  678.0	  575.3	 8050.0	...
450530	  677.9	  575.1	 8058.0	...
450531	  677.6	  575.2	 8060.0	...
450532	  677.4	  575.3	 8059.0	...
MSG	450533 0000 _ Number On
450533	  677.3	  575.0	 8058.0	...
450534	  677.2	  574.7	 8058.0	...
450535	  677.0	  574.0	 8058.0	...
450536	  676.9	  573.6	 8057.0	...
450537	  676.8	  573.1	 8059.0	...
450538	  676.8	  573.1	 8062.0	...
450539	  676.8	  573.1	 8064.0	...
450540	  676.9	  573.0	 8064.0	...
450541	  676.9	  572.9	 8066.0	...
450542	  676.9	  572.7	 8069.0	...
450543	  676.9	  572.7	 8070.0	...
450544	  676.9	  573.1	 8068.0	...
450545	  677.0	  573.5	 8065.0	...
450546	  677.2	  573.3	 8066.0	...
450547	  677.2	  572.8	 8070.0	...
450548	  677.2	  572.5	 8074.0	...
450549	  677.1	  572.8	 8080.0	...
450550	  677.0	  572.9	 8084.0	...
450551	  676.9	  572.7	 8088.0	...
450552	  676.9	  572.4	 8088.0	...
450553	  677.0	  572.3	 8088.0	...
450554	  677.2	  572.3	 8088.0	...
450555	  677.3	  572.5	 8088.0	...
450556	  677.4	  572.7	 8088.0	...
450557	  677.6	  572.9	 8088.0	...
450558	  677.6	  572.9	 8088.0	...
450559	  677.4	  573.0	 8088.0	...
450560	  677.2	  573.3	 8088.0	...
450561	  677.1	  573.8	 8089.0	...
450562	  677.1	  574.2	 8092.0	...
450563	  677.1	  574.4	 8094.0	...
450564	  677.1	  574.3	 8096.0	...
450565	  677.3	  574.2	 8096.0	...
450566	  677.6	  574.0	 8094.0	...
450567	  677.9	  574.2	 8091.0	...
450568	  677.9	  574.6	 8089.0	...
450569	  678.0	  574.7	 8090.0	...
450570	  678.0	  574.6	 8092.0	...
450571	  677.8	  574.7	 8093.0	...
450572	  677.7	  574.9	 8093.0	...
450573	  677.6	  575.2	 8093.0	...
450574	  677.3	  575.2	 8094.0	...
450575	  677.0	  575.2	 8094.0	...
450576	  676.7	  575.1	 8095.0	...
450577	  676.8	  575.0	 8097.0	...
450578	  677.0	  574.9	 8101.0	...
450579	  677.2	  574.8	 8105.0	...
450580	  677.6	  574.8	 8108.0	...
450581	  677.9	  574.9	 8108.0	...
450582	  678.1	  574.8	 8106.0	...
450583	  678.0	  574.8	 8103.0	...
450584	  677.9	  575.1	 8100.0	...
450585	  678.0	  575.4	 8103.0	...
450586	  678.1	  575.7	 8106.0	...
450587	  677.9	  575.7	 8106.0	...
450588	  677.8	  575.8	 8102.0	...
450589	  678.0	  575.8	 8105.0	...
450590	  678.3	  575.8	 8112.0	...
450591	  678.6	  575.9	 8115.0	...
450592	  678.5	  575.9	 8111.0	...
450593	  678.5	  575.9	 8108.0	...
450594	  678.6	  575.9	 8107.0	...
450595	  678.6	  575.8	 8107.0	...
450596	  678.6	  575.7	 8108.0	...
450597	  678.4	  576.1	 8109.0	...
450598	  678.3	  576.5	 8112.0	...
450599	  678.2	  577.0	 8116.0	...
450600	  678.4	  577.1	 8118.0	...
450601	  678.7	  577.1	 8116.0	...
450602	  678.8	  577.0	 8114.0	...
450603	  678.9	  576.8	 8115.0	...
450604	  678.8	  576.7	 8117.0	...
450605	  678.9	  576.5	 8120.0	...
450606	  679.1	  576.5	 8120.0	...
450607	  679.4	  576.7	 8119.0	...
450608	  679.4	  577.0	 8117.0	...
450609	  679.4	  577.3	 8115.0	...
450610	  679.3	  577.4	 8115.0	...
450611	  679.3	  577.6	 8114.0	...
450612	  679.4	  578.1	 8114.0	...
450613	  679.4	  578.6	 8116.0	...
450614	  679.5	  578.7	 8118.0	...
450615	  679.5	  578.4	 8121.0	...
450616	  679.5	  578.0	 8122.0	...
450617	  679.5	  578.0	 8120.0	...
450618	  679.5	  578.1	 8116.0	...
450619	  679.4	  578.1	 8115.0	...
450620	  679.4	  578.2	 8117.0	...
450621	  679.6	  578.3	 8119.0	...
450622	  679.8	  578.4	 8119.0	...
450623	  680.1	  578.3	 8121.0	...
450624	  680.3	  578.3	 8124.0	...
450625	  680.3	  578.5	 8125.0	...
450626	  680.2	  578.7	 8124.0	...
450627	  680.1	  578.6	 8122.0	...
450628	  680.1	  578.5	 8121.0	...
450629	  680.3	  578.4	 8120.0	...
450630	  680.5	  578.6	 8119.0	...
450631	  680.7	  578.7	 8119.0	...
450632	  680.8	  578.7	 8120.0	...
450633	  680.9	  578.8	 8121.0	...
450634	  680.6	  579.0	 8122.0	...
450635	  680.3	  579.1	 8122.0	...
450636	  680.0	  579.3	 8121.0	...
450637	  680.0	  579.5	 8121.0	...
450638	  680.1	  579.8	 8122.0	...
450639	  680.2	  580.0	 8123.0	...
450640	  680.4	  580.1	 8125.0	...
450641	  680.5	  580.1	 8125.0	...
450642	  680.7	  580.3	 8123.0	...
450643	  680.7	  580.5	 8122.0	...
450644	  681.0	  580.6	 8121.0	...
450645	  681.2	  580.5	 8122.0	...
450646	  681.5	  580.6	 8123.0	...
450647	  681.3	  580.9	 8125.0	...
450648	  681.0	  581.3	 8127.0	...
450649	  680.8	  581.6	 8128.0	...
450650	  680.8	  581.6	 8128.0	...
450651	  680.9	  581.6	 8129.0	...
450652	  681.0	  581.8	 8132.0	...
450653	  681.3	  582.1	 8133.0	...
450654	  681.5	  582.4	 8134.0	...
450655	  681.6	  582.5	 8133.0	...
450656	  681.7	  582.5	 8132.0	...
450657	  681.9	  582.5	 8134.0	...
450658	  682.1	  582.4	 8137.0	...
450659	  682.1	  582.5	 8140.0	...
450660	  682.0	  582.9	 8141.0	...
450661	  682.0	  583.3	 8142.0	...
450662	  682.0	  583.5	 8142.0	...
450663	  682.0	  583.4	 8144.0	...
450664	  682.1	  583.3	 8146.0	...
450665	  682.2	  583.5	 8149.0	...
450666	  682.3	  583.6	 8149.0	...
450667	  682.4	  583.8	 8148.0	...
450668	  682.5	  583.8	 8147.0	...
450669	  682.6	  583.8	 8145.0	...
450670	  682.6	  583.8	 8144.0	...
450671	  682.6	  583.7	 8143.0	...
450672	  682.5	  583.7	 8145.0	...
450673	  682.5	  583.6	 8148.0	...
450674	  682.4	  583.2	 8151.0	...
450675	  682.3	  583.0	 8152.0	...
450676	  682.3	  582.8	 8154.0	...
450677	  682.4	  582.9	 8157.0	...
450678	  682.4	  583.1	 8158.0	...
450679	  682.6	  583.4	 8159.0	...
450680	  682.7	  583.5	 8160.0	...
450681	  682.7	  583.6	 8161.0	...
450682	  682.6	  583.7	 8160.0	...
450683	  682.5	  583.9	 8158.0	...
450684	  682.6	  584.0	 8156.0	...
450685	  682.6	  584.3	 8156.0	...
450686	  682.6	  584.5	 8156.0	...
450687	  682.5	  584.7	 8158.0	...
450688	  682.4	  584.6	 8159.0	...
450689	  682.5	  584.5	 8159.0	...
450690	  682.5	  584.4	 8160.0	...
450691	  682.5	  584.4	 8160.0	...
450692	  682.6	  584.5	 8160.0	...
450693	  682.5	  584.6	 8160.0	...
450694	  682.4	  584.5	 8161.0	...
450695	  682.4	  584.4	 8161.0	...
450696	  682.5	  584.3	 8163.0	...
450697	  682.5	  584.4	 8164.0	...
450698	  682.5	  584.5	 8165.0	...
450699	  682.4	  584.6	 8165.0	...
450700	  682.4	  584.7	 8166.0	...
450701	  682.3	  584.4	 8169.0	...
450702	  682.3	  584.1	 8173.0	...
450703	  682.2	  583.9	 8176.0	...
450704	  682.4	  583.8	 8176.0	...
450705	  682.5	  583.8	 8176.0	...
450706	  682.7	  583.7	 8176.0	...
450707	  682.7	  583.8	 8175.0	...
450708	  682.3	  584.0	 8178.0	...
450709	  681.9	  584.1	 8182.0	...
450710	  681.7	  584.0	 8184.0	...
450711	  682.0	  584.0	 8184.0	...
450712	  682.2	  584.0	 8183.0	...
450713	  682.2	  584.1	 8182.0	...
450714	  682.2	  584.2	 8181.0	...
450715	  682.2	  584.3	 8181.0	...
450716	  682.2	  584.3	 8180.0	...
450717	  682.3	  584.3	 8182.0	...
450718	  682.3	  584.3	 8183.0	...
450719	  682.2	  584.2	 8186.0	...
450720	  682.2	  584.0	 8188.0	...
450721	  682.2	  584.0	 8189.0	...
450722	  682.3	  584.3	 8189.0	...
450723	  682.4	  584.7	 8189.0	...
450724	  682.4	  584.6	 8188.0	...
450725	  682.4	  584.5	 8188.0	...
450726	  682.3	  584.3	 8189.0	...
450727	  682.2	  584.4	 8191.0	...
450728	  682.2	  584.4	 8192.0	...
450729	  682.1	  584.4	 8192.0	...
450730	  682.1	  584.6	 8193.0	...
450731	  682.2	  584.8	 8193.0	...
450732	  682.2	  585.0	 8193.0	...
450733	  682.2	  585.0	 8192.0	...
450734	  682.2	  584.9	 8192.0	...
450735	  682.3	  584.8	 8193.0	...
450736	  682.3	  584.7	 8195.0	...
450737	  682.3	  584.8	 8198.0	...
450738	  682.2	  584.9	 8198.0	...
450739	  682.2	  584.8	 8199.0	...
450740	  682.1	  584.6	 8197.0	...
450741	  682.0	  584.3	 8195.0	...
450742	  682.0	  584.3	 8193.0	...
450743	  682.3	  584.4	 8194.0	...
450744	  682.5	  584.4	 8200.0	...
450745	  682.8	  584.7	 8204.0	...
450746	  682.8	  584.8	 8208.0	...
450747	  682.8	  584.9	 8208.0	...
450748	  682.6	  584.7	 8207.0	...
450749	  682.5	  584.7	 8207.0	...
450750	  682.5	  584.8	 8204.0	...
450751	  682.6	  584.7	 8201.0	...
450752	  682.7	  584.7	 8200.0	...
450753	  682.7	  584.5	 8202.0	...
450754	  682.8	  584.6	 8204.0	...
450755	  682.8	  584.7	 8205.0	...
450756	  682.8	  584.8	 8209.0	...
450757	  683.0	  584.7	 8213.0	...
450758	  683.2	  584.4	 8215.0	...
450759	  683.0	  584.1	 8214.0	...
450760	  682.7	  584.5	 8212.0	...
450761	  682.5	  585.0	 8213.0	...
450762	  682.5	  585.2	 8213.0	...
450763	  682.5	  584.7	 8213.0	...
450764	  682.4	  584.1	 8212.0	...
450765	  682.3	  583.7	 8212.0	...
450766	  682.3	  583.5	 8212.0	...
450767	  682.3	  583.4	 8215.0	...
450768	  682.6	  583.5	 8220.0	...
450769	  682.9	  583.5	 8223.0	...
450770	  683.1	  583.5	 8225.0	...
450771	  683.0	  583.3	 8226.0	...
450772	  682.9	  583.2	 8226.0	...
450773	  682.8	  583.0	 8225.0	...
450774	  682.7	  582.9	 8223.0	...
450775	  682.7	  583.0	 8221.0	...
450776	  682.7	  583.2	 8221.0	...
450777	  682.7	  583.4	 8221.0	...
450778	  682.6	  583.4	 8222.0	...
450779	  682.6	  583.4	 8223.0	...
450780	  682.6	  583.3	 8225.0	...
450781	  682.7	  583.2	 8227.0	...
450782	  682.8	  583.0	 8230.0	...
450783	  682.9	  582.8	 8232.0	...
450784	  682.8	  582.7	 8232.0	...
450785	  682.9	  582.6	 8232.0	...
450786	  682.9	  582.6	 8231.0	...
450787	  682.9	  582.6	 8229.0	...
450788	  683.0	  582.6	 8227.0	...
450789	  682.9	  582.8	 8227.0	...
450790	  682.9	  583.1	 8228.0	...
450791	  682.8	  583.0	 8231.0	...
450792	  682.7	  582.6	 8233.0	...
450793	  682.6	  582.4	 8235.0	...
450794	  682.6	  582.6	 8236.0	...
450795	  682.5	  582.8	 8237.0	...
450796	  682.3	  582.9	 8239.0	...
450797	  682.1	  582.9	 8240.0	...
450798	  682.3	  582.6	 8240.0	...
450799	  682.6	  582.3	 8241.0	...
450800	  682.8	  582.1	 8241.0	...
450801	  682.6	  582.0	 8241.0	...
450802	  682.4	  582.0	 8241.0	...
450803	  682.3	  581.9	 8243.0	...
450804	  682.3	  581.7	 8247.0	...
450805	  682.4	  581.6	 8248.0	...
450806	  682.4	  581.7	 8246.0	...
450807	  682.5	  581.9	 8245.0	...
450808	  682.6	  582.1	 8246.0	...
450809	  682.7	  582.2	 8247.0	...
450810	  682.8	  582.3	 8249.0	...
450811	  682.8	  582.4	 8249.0	...
450812	  682.9	  582.7	 8249.0	...
450813	  682.7	  583.0	 8249.0	...
450814	  682.5	  583.3	 8249.0	...
450815	  682.2	  583.4	 8251.0	...
450816	  682.0	  583.5	 8252.0	...
450817	  682.0	  583.4	 8254.0	...
450818	  682.1	  583.2	 8256.0	...
450819	  682.3	  583.1	 8257.0	...
450820	  682.3	  583.2	 8256.0	...
450821	  682.2	  583.3	 8255.0	...
450822	  681.9	  583.4	 8253.0	...
450823	  681.5	  583.4	 8250.0	...
450824	  681.2	  583.7	 8246.0	...
450825	  681.2	  583.9	 8243.0	...
450826	  681.3	  584.1	 8243.0	...
450827	  681.2	  583.9	 8243.0	...
450828	  681.2	  583.8	 8242.0	...
450829	  681.0	  583.6	 8242.0	...
450830	  680.8	  583.7	 8241.0	...
450831	  680.7	  583.8	 8241.0	...
450832	  680.6	  583.9	 8241.0	...
450833	  680.6	  583.9	 8241.0	...
450834	  680.6	  583.9	 8242.0	...
450835	  680.5	  584.1	 8242.0	...
450836	  680.5	  584.3	 8242.0	...
450837	  680.8	  584.4	 8239.0	...
450838	  681.1	  584.6	 8237.0	...
450839	  681.4	  584.1	 8237.0	...
450840	  681.4	  583.6	 8239.0	...
450841	  681.4	  583.4	 8244.0	...
450842	  681.4	  583.7	 8247.0	...
450843	  681.4	  584.0	 8251.0	...
450844	  681.5	  584.0	 8250.0	...
450845	  681.6	  584.5	 8249.0	...
MSG	450846 0000 _ Number Off
450846	  681.6	  585.0	 8248.0	...
450847	  681.5	  585.3	 8249.0	...
450848	  681.4	  585.1	 8249.0	...
450849	  681.4	  585.0	 8248.0	...
450850	  681.2	  585.0	 8246.0	...
450851	  681.1	  585.0	 8245.0	...
450852	  681.1	  585.1	 8245.0	...
450853	  681.3	  585.1	 8245.0	...
450854	  681.5	  585.1	 8245.0	...
450855	  681.5	  585.0	 8247.0	...
450856	  681.5	  585.0	 8248.0	...
450857	  681.6	  585.2	 8248.0	...
450858	  681.6	  585.4	 8247.0	...
450859	  681.6	  585.5	 8245.0	...
450860	  681.5	  585.3	 8245.0	...
450861	  681.4	  585.2	 8246.0	...
450862	  681.3	  585.5	 8245.0	...
450863	  681.2	  585.9	 8245.0	...
450864	  681.2	  586.9	 8245.0	...
450865	  681.2	  587.5	 8245.0	...
450866	  681.3	  588.1	 8245.0	...
450867	  681.2	  588.1	 8244.0	...
450868	  681.2	  588.0	 8244.0	...
450869	  681.3	  587.9	 8243.0	...
450870	  681.5	  587.9	 8243.0	...
450871	  681.5	  587.8	 8243.0	...
450872	  681.4	  587.8	 8243.0	...
450873	  681.2	  587.9	 8243.0	...
450874	  681.3	  588.2	 8243.0	...
450875	  681.3	  588.4	 8244.0	...
450876	  681.4	  588.7	 8245.0	...
450877	  681.4	  588.7	 8247.0	...
450878	  681.5	  588.7	 8248.0	...
450879	  681.5	  588.5	 8249.0	...
450880	  681.6	  588.4	 8249.0	...
450881	  681.4	  588.4	 8249.0	...
450882	  681.3	  588.4	 8251.0	...
450883	  681.2	  588.5	 8252.0	...
450884	  681.3	  588.5	 8251.0	...
450885	  681.4	  588.5	 8249.0	...
450886	  681.5	  588.5	 8248.0	...
450887	  681.6	  588.7	 8248.0	...
450888	  681.7	  588.9	 8248.0	...
450889	  681.7	  589.3	 8248.0	...
450890	  681.9	  589.5	 8249.0	...
450891	  681.9	  589.8	 8250.0	...
450892	  682.0	  589.9	 8251.0	...
450893	  681.9	  589.9	 8251.0	...
450894	  681.9	  589.8	 8251.0	...
450895	  681.9	  589.7	 8250.0	...
450896	  681.9	  589.7	 8249.0	...
450897	  681.9	  589.8	 8249.0	...
450898	  681.9	  589.8	 8250.0	...
450899	  681.9	  589.9	 8251.0	...
450900	  681.9	  590.1	 8249.0	...
450901	  682.1	  590.4	 8247.0	...
450902	  682.3	  590.5	 8247.0	...
450903	  682.4	  590.7	 8250.0	...
450904	  682.2	  591.0	 8251.0	...
450905	  682.1	  591.3	 8248.0	...
450906	  681.8	  591.7	 8244.0	...
450907	  681.7	  591.9	 8243.0	...
450908	  681.6	  592.0	 8243.0	...
450909	  681.7	  592.0	 8247.0	...
450910	  681.6	  591.9	 8249.0	...
450911	  681.5	  591.8	 8251.0	...
450912	  682.1	  591.7	 8251.0	...
450913	  682.9	  591.6	 8254.0	...
450914	  683.5	  591.4	 8257.0	...
450915	  683.3	  591.4	 8257.0	...
450916	  683.2	  591.4	 8258.0	...
450917	  683.3	  591.6	 8258.0	...
450918	  683.2	  591.9	 8257.0	...
450919	  683.1	  592.2	 8256.0	...
450920	  683.0	  592.3	 8255.0	...
450921	  683.0	  592.4	 8253.0	...
450922	  683.1	  592.5	 8250.0	...
450923	  683.1	  592.6	 8247.0	...
450924	  683.1	  592.6	 8244.0	...
450925	  683.1	  592.7	 8243.0	...
450926	  683.2	  592.6	 8243.0	...
450927	  683.1	  592.8	 8242.0	...
450928	  683.0	  593.0	 8241.0	...
450929	  683.3	  593.4	 8241.0	...
450930	  683.7	  593.5	 8242.0	...
450931	  684.1	  593.7	 8243.0	...
450932	  683.9	  593.6	 8243.0	...
450933	  683.7	  593.5	 8244.0	...
450934	  683.4	  593.4	 8246.0	...
450935	  683.3	  593.4	 8245.0	...
450936	  683.3	  593.4	 8242.0	...
450937	  683.3	  593.5	 8239.0	...
450938	  683.3	  593.5	 8238.0	...
450939	  683.3	  593.5	 8238.0	...
450940	  683.4	  593.5	 8239.0	...
450941	  683.4	  593.6	 8239.0	...
450942	  683.5	  593.7	 8239.0	...
450943	  683.5	  593.8	 8239.0	...
450944	  683.5	  594.0	 8240.0	...
450945	  683.6	  594.2	 8241.0	...
450946	  683.6	  594.2	 8240.0	...
450947	  683.8	  594.3	 8239.0	...
450948	  683.8	  594.3	 8238.0	...
450949	  683.6	  594.3	 8238.0	...
450950	  683.3	  594.4	 8240.0	...
450951	  683.1	  594.4	 8241.0	...
450952	  683.0	  594.4	 8241.0	...
450953	  683.0	  594.3	 8239.0	...
450954	  683.0	  594.2	 8239.0	...
450955	  683.0	  594.0	 8239.0	...
450956	  683.1	  593.8	 8242.0	...
450957	  683.2	  593.8	 8245.0	...
450958	  683.3	  593.9	 8249.0	...
450959	  683.3	  593.9	 8250.0	...
450960	  683.3	  594.0	 8251.0	...
450961	  683.3	  594.0	 8250.0	...
450962	  683.3	  594.0	 8247.0	...
450963	  683.2	  594.0	 8245.0	...
450964	  683.1	  594.0	 8243.0	...
450965	  683.0	  593.8	 8244.0	...
450966	  683.0	  593.7	 8244.0	...
450967	  682.9	  593.2	 8244.0	...
450968	  682.8	  592.9	 8245.0	...
450969	  682.7	  592.7	 8247.0	...
450970	  682.6	  592.9	 8250.0	...
450971	  682.5	  593.0	 8251.0	...
450972	  682.5	  592.9	 8251.0	...
450973	  682.5	  592.7	 8253.0	...
450974	  682.8	  592.4	 8255.0	...
450975	  683.2	  592.3	 8258.0	...
450976	  683.4	  592.5	 8258.0	...
450977	  683.3	  592.7	 8258.0	...
450978	  683.2	  592.7	 8258.0	...
450979	  683.1	  592.6	 8256.0	...
450980	  683.0	  592.5	 8255.0	...
450981	  683.0	  592.5	 8252.0	...
450982	  683.1	  592.5	 8250.0	...
450983	  683.2	  592.9	 8247.0	...
450984	  683.4	  593.2	 8244.0	...
450985	  683.5	  593.2	 8242.0	...
450986	  683.5	  592.9	 8244.0	...
450987	  683.4	  592.7	 8247.0	...
450988	  683.5	  592.6	 8251.0	...
450989	  683.6	  592.6	 8249.0	...
450990	  683.8	  592.6	 8248.0	...
450991	  683.9	  592.6	 8248.0	...
450992	  684.0	  592.6	 8252.0	...
450993	  684.0	  592.7	 8255.0	...
450994	  684.0	  592.5	 8258.0	...
450995	  683.9	  592.3	 8260.0	...
450996	  683.9	  592.2	 8261.0	...
450997	  684.0	  592.2	 8264.0	...
450998	  684.0	  592.1	 8264.0	...
450999	  684.0	  591.7	 8267.0	...
451000	  684.1	  591.2	 8270.0	...
451001	  684.2	  591.0	 8272.0	...
451002	  683.8	  591.2	 8272.0	...
451003	  683.2	  591.6	 8272.0	...
451004	  682.6	  591.8	 8272.0	...
451005	  681.3	  591.9	 8272.0	...
451006	  680.0	  591.9	 8272.0	...
451007	  678.1	  591.4	 8272.0	...
451008	  677.0	  590.8	 8269.0	...
451009	  675.9	  590.0	 8266.0	...
451010	  675.2	  589.4	 8261.0	...
451011	  674.8	  588.4	 8260.0	...
451012	  674.7	  587.8	 8259.0	...
451013	  674.6	  587.4	 8258.0	...
451014	  675.5	  587.3	 8257.0	...
451015	  676.6	  587.0	 8257.0	...
451016	  678.2	  586.7	 8259.0	...
451017	  678.8	  586.6	 8259.0	...
451018	  679.4	  586.1	 8260.0	...
451019	  679.5	  585.6	 8261.0	...
451020	  680.0	  585.0	 8262.0	...
451021	  680.6	  585.0	 8262.0	...
451022	  681.1	  585.0	 8262.0	...
451023	  681.2	  585.3	 8261.0	...
451024	  681.0	  585.5	 8261.0	...
451025	  680.6	  585.8	 8261.0	...
451026	  680.2	  585.8	 8261.0	...
451027	  680.1	  585.7	 8261.0	...
451028	  680.1	  585.6	 8262.0	...
451029	  680.1	  585.5	 8263.0	...
451030	  680.2	  585.4	 8264.0	...
451031	  680.4	  585.7	 8264.0	...
451032	  680.3	  586.0	 8264.0	...
451033	  680.2	  586.2	 8265.0	...
451034	  679.9	  586.0	 8267.0	...
451035	  679.6	  585.9	 8268.0	...
451036	  679.5	  585.8	 8269.0	...
451037	  679.5	  585.7	 8270.0	...
451038	  679.5	  585.9	 8271.0	...
451039	  679.5	  586.2	 8271.0	...
451040	  679.4	  586.4	 8271.0	...
451041	  679.4	  586.4	 8273.0	...
451042	  679.5	  586.5	 8274.0	...
451043	  679.9	  586.6	 8277.0	...
451044	  680.2	  586.5	 8279.0	...
451045	  680.4	  586.3	 8276.0	...
451046	  680.4	  586.3	 8272.0	...
451047	  680.4	  586.5	 8269.0	...
451048	  680.4	  586.4	 8270.0	...
451049	  680.5	  586.1	 8271.0	...
451050	  680.5	  585.9	 8272.0	...
451051	  680.4	  585.9	 8272.0	...
451052	  680.1	  585.9	 8272.0	...
451053	  679.9	  585.9	 8271.0	...
451054	  680.1	  585.9	 8270.0	...
451055	  680.3	  585.9	 8267.0	...
451056	  680.5	  585.9	 8265.0	...
451057	  680.5	  585.9	 8265.0	...
MSG	451058 0000 _ Number On
451058	  680.5	  585.9	 8267.0	...
451059	  680.4	  586.1	 8268.0	...
451060	  680.5	  586.3	 8269.0	...
451061	  680.6	  586.4	 8269.0	...
451062	  680.6	  586.5	 8268.0	...
451063	  680.8	  586.5	 8266.0	...
451064	  681.0	  586.6	 8263.0	...
451065	  681.1	  586.6	 8262.0	...
451066	  681.1	  586.4	 8260.0	...
451067	  681.0	  586.2	 8260.0	...
451068	  680.9	  586.0	 8262.0	...
451069	  680.9	  586.0	 8265.0	...
451070	  681.0	  586.1	 8267.0	...
451071	  681.1	  586.1	 8265.0	...
451072	  681.0	  586.3	 8263.0	...
451073	  680.9	  586.7	 8263.0	...
451074	  681.0	  587.2	 8262.0	...
451075	  680.9	  587.4	 8263.0	...
451076	  680.9	  587.2	 8264.0	...
451077	  681.0	  587.1	 8264.0	...
451078	  681.1	  586.9	 8264.0	...
451079	  681.2	  586.8	 8264.0	...
451080	  681.3	  586.8	 8265.0	...
451081	  681.4	  586.8	 8266.0	...
451082	  681.6	  586.9	 8265.0	...
451083	  681.7	  587.1	 8262.0	...
451084	  681.9	  587.6	 8258.0	...
451085	  681.8	  588.0	 8256.0	...
451086	  681.8	  588.2	 8255.0	...
451087	  681.8	  588.6	 8254.0	...
451088	  681.8	  588.9	 8254.0	...
451089	  681.7	  588.8	 8254.0	...
451090	  681.7	  588.5	 8255.0	...
451091	  681.8	  588.2	 8252.0	...
451092	  681.9	  588.3	 8248.0	...
451093	  682.0	  588.4	 8245.0	...
451094	  682.0	  588.5	 8245.0	...
451095	  682.0	  588.6	 8246.0	...
451096	  681.9	  588.7	 8247.0	...
451097	  681.9	  588.8	 8247.0	...
451098	  681.8	  588.9	 8250.0	...
451099	  681.7	  588.9	 8252.0	...
451100	  681.6	  589.0	 8254.0	...
451101	  681.6	  589.0	 8250.0	...
451102	  681.6	  589.0	 8247.0	...
451103	  681.8	  589.0	 8247.0	...
451104	  682.0	  588.8	 8249.0	...
451105	  682.1	  588.7	 8252.0	...
451106	  682.1	  588.7	 8252.0	...
451107	  682.1	  588.7	 8252.0	...
451108	  682.2	  588.8	 8248.0	...
451109	  682.4	  589.0	 8244.0	...
451110	  682.6	  589.1	 8241.0	...
451111	  682.8	  589.1	 8243.0	...
451112	  683.0	  589.1	 8244.0	...
451113	  682.7	  589.3	 8243.0	...
451114	  682.4	  589.4	 8241.0	...
451115	  682.0	  589.5	 8239.0	...
451116	  682.1	  589.4	 8238.0	...
451117	  682.2	  589.3	 8238.0	...
451118	  682.3	  589.3	 8238.0	...
451119	  682.4	  589.6	 8238.0	...
451120	  682.4	  589.8	 8238.0	...
451121	  682.4	  590.1	 8240.0	...
451122	  682.5	  590.2	 8241.0	...
451123	  682.7	  590.3	 8242.0	...
451124	  682.9	  590.4	 8242.0	...
451125	  683.0	  590.3	 8242.0	...
451126	  682.8	  590.1	 8241.0	...
451127	  682.7	  590.0	 8239.0	...
451128	  682.6	  589.7	 8238.0	...
451129	  682.5	  589.5	 8238.0	...
451130	  682.2	  589.4	 8238.0	...
451131	  682.0	  589.5	 8237.0	...
451132	  682.1	  589.6	 8234.0	...
451133	  682.3	  589.6	 8231.0	...
451134	  682.7	  589.7	 8232.0	...
451135	  682.8	  589.6	 8237.0	...
451136	  682.9	  589.9	 8238.0	...
451137	  683.0	  590.2	 8235.0	...
451138	  682.9	  590.3	 8232.0	...
451139	  682.8	  590.2	 8232.0	...
451140	  682.6	  590.0	 8232.0	...
451141	  682.6	  590.1	 8231.0	...
451142	  682.6	  590.2	 8232.0	...
451143	  682.6	  590.3	 8234.0	...
451144	  682.7	  590.3	 8236.0	...
451145	  682.8	  590.1	 8236.0	...
451146	  682.8	  590.2	 8235.0	...
451147	  682.8	  590.4	 8235.0	...
451148	  682.7	  590.6	 8234.0	...
451149	  682.9	  590.7	 8234.0	...
451150	  683.2	  590.7	 8233.0	...
451151	  683.5	  591.0	 8232.0	...
451152	  683.5	  591.1	 8233.0	...
451153	  683.4	  591.0	 8233.0	...
451154	  683.3	  590.8	 8235.0	...
451155	  683.2	  590.5	 8234.0	...
451156	  683.1	  590.4	 8234.0	...
451157	  683.0	  590.3	 8235.0	...
451158	  683.0	  590.3	 8236.0	...
451159	  682.8	  590.3	 8237.0	...
451160	  682.7	  590.3	 8236.0	...
451161	  682.9	  590.3	 8235.0	...
451162	  683.4	  590.2	 8234.0	...
451163	  683.9	  590.1	 8234.0	...
451164	  684.2	  590.1	 8233.0	...
451165	  684.3	  590.3	 8233.0	...
451166	  684.3	  590.5	 8231.0	...
451167	  684.3	  590.7	 8229.0	...
451168	  684.2	  590.9	 8227.0	...
451169	  684.1	  590.9	 8228.0	...
451170	  683.9	  590.9	 8227.0	...
451171	  684.0	  590.7	 8225.0	...
451172	  684.0	  590.5	 8226.0	...
451173	  684.1	  590.4	 8229.0	...
451174	  684.2	  590.4	 8232.0	...
451175	  684.3	  590.2	 8232.0	...
451176	  684.4	  589.9	 8231.0	...
451177	  684.4	  589.3	 8230.0	...
451178	  684.3	  588.9	 8230.0	...
451179	  684.2	  588.6	 8230.0	...
451180	  684.2	  588.8	 8230.0	...
451181	  684.2	  589.2	 8226.0	...
451182	  684.1	  589.6	 8223.0	...
451183	  684.1	  589.8	 8225.0	...
451184	  684.0	  589.9	 8231.0	...
451185	  683.8	  589.9	 8234.0	...
451186	  683.7	  589.6	 8232.0	...
451187	  683.7	  589.4	 8230.0	...
451188	  683.7	  589.2	 8234.0	...
451189	  683.6	  589.0	 8238.0	...
451190	  683.5	  588.8	 8238.0	...
451191	  683.5	  588.7	 8236.0	...
451192	  683.5	  588.7	 8234.0	...
451193	  683.4	  588.7	 8232.0	...
451194	  683.4	  588.6	 8230.0	...
451195	  683.4	  588.5	 8228.0	...
451196	  683.7	  588.5	 8228.0	...
451197	  684.0	  588.7	 8229.0	...
451198	  684.4	  588.9	 8229.0	...
451199	  684.8	  588.7	 8230.0	...
451200	  685.1	  588.6	 8230.0	...
451201	  685.2	  588.5	 8231.0	...
451202	  685.0	  588.5	 8232.0	...
451203	  684.7	  588.9	 8229.0	...
451204	  684.5	  589.3	 8225.0	...
451205	  684.3	  589.7	 8222.0	...
451206	  684.4	  589.7	 8222.0	...
451207	  684.5	  589.6	 8222.0	...
451208	  684.5	  589.5	 8226.0	...
451209	  684.6	  589.4	 8230.0	...
451210	  684.7	  588.8	 8238.0	...
451211	  684.8	  588.3	 8242.0	...
451212	  684.8	  587.7	 8247.0	...
451213	  684.7	  587.8	 8248.0	...
451214	  684.6	  587.8	 8249.0	...
451215	  684.8	  587.9	 8249.0	...
451216	  684.9	  587.9	 8250.0	...
451217	  685.0	  588.0	 8249.0	...
451218	  685.0	  588.1	 8249.0	...
451219	  684.9	  588.1	 8248.0	...
451220	  685.1	  588.0	 8248.0	...
451221	  685.2	  587.9	 8248.0	...
451222	  685.5	  587.8	 8247.0	...
451223	  685.6	  587.8	 8244.0	...
451224	  685.7	  587.7	 8241.0	...
451225	  685.6	  587.7	 8238.0	...
451226	  685.4	  587.8	 8238.0	...
451227	  685.2	  588.0	 8237.0	...
451228	  685.1	  588.3	 8237.0	...
451229	  685.2	  588.3	 8237.0	...
451230	  685.3	  588.2	 8238.0	...
451231	  685.3	  588.1	 8240.0	...
451232	  685.3	  588.3	 8240.0	...
451233	  685.3	  588.5	 8238.0	...
451234	  685.3	  588.7	 8236.0	...
451235	  685.6	  588.8	 8236.0	...
451236	  685.9	  588.8	 8237.0	...
451237	  686.1	  588.8	 8239.0	...
451238	  686.2	  589.0	 8242.0	...
451239	  685.7	  589.2	 8240.0	...
451240	  685.3	  589.3	 8239.0	...
451241	  685.1	  589.3	 8237.0	...
451242	  685.4	  589.1	 8236.0	...
451243	  685.6	  589.1	 8234.0	...
451244	  685.6	  589.2	 8233.0	...
451245	  685.6	  589.4	 8232.0	...
451246	  685.6	  589.9	 8229.0	...
451247	  685.7	  590.4	 8224.0	...
451248	  685.8	  591.1	 8221.0	...
451249	  685.9	  591.3	 8218.0	...
451250	  686.0	  591.6	 8216.0	...
451251	  686.1	  591.8	 8215.0	...
451252	  686.1	  591.5	 8215.0	...
451253	  686.0	  591.2	 8217.0	...
451254	  686.1	  590.8	 8215.0	...
451255	  686.2	  590.8	 8213.0	...
451256	  686.2	  590.8	 8211.0	...
451257	  686.2	  590.8	 8213.0	...
451258	  686.1	  590.8	 8214.0	...
451259	  686.1	  590.8	 8215.0	...
451260	  686.2	  590.8	 8213.0	...
451261	  686.3	  590.8	 8212.0	...
451262	  686.4	  590.7	 8211.0	...
451263	  686.5	  591.0	 8211.0	...
451264	  686.3	  591.2	 8210.0	...
451265	  686.1	  591.5	 8209.0	...
451266	  686.1	  591.5	 8208.0	...
451267	  686.4	  591.5	 8208.0	...
451268	  686.6	  591.5	 8209.0	...
451269	  686.5	  591.3	 8209.0	...
451270	  686.5	  591.2	 8209.0	...
451271	  686.4	  591.0	 8209.0	...
451272	  686.4	  591.0	 8209.0	...
451273	  686.5	  591.1	 8211.0	...
451274	  686.5	  591.2	 8214.0	...
451275	  686.4	  591.4	 8217.0	...
451276	  686.1	  591.5	 8215.0	...
451277	  685.8	  591.6	 8211.0	...
451278	  685.5	  591.7	 8208.0	...
451279	  685.1	  591.7	 8207.0	...
451280	  685.1	  591.7	 8207.0	...
451281	  685.4	  591.6	 8207.0	...
451282	  685.7	  591.5	 8207.0	...
451283	  685.7	  591.6	 8209.0	...
451284	  685.8	  591.5	 8211.0	...
451285	  685.8	  591.4	 8214.0	...
451286	  685.8	  591.3	 8212.0	...
451287	  685.7	  591.1	 8211.0	...
451288	  685.6	  591.1	 8210.0	...
451289	  685.5	  590.9	 8210.0	...
451290	  685.4	  590.8	 8210.0	...
451291	  685.6	  590.5	 8209.0	...
451292	  685.9	  590.5	 8208.0	...
451293	  686.0	  590.4	 8209.0	...
451294	  685.7	  590.5	 8210.0	...
451295	  685.5	  590.6	 8210.0	...
451296	  685.6	  590.7	 8211.0	...
451297	  685.7	  590.7	 8211.0	...
451298	  685.7	  590.8	 8209.0	...
451299	  685.8	  590.8	 8208.0	...
451300	  685.8	  590.9	 8207.0	...
451301	  685.8	  591.1	 8208.0	...
451302	  685.9	  591.2	 8209.0	...
451303	  686.0	  590.9	 8211.0	...
451304	  686.1	  590.6	 8211.0	...
451305	  686.2	  590.2	 8211.0	...
451306	  686.4	  590.1	 8212.0	...
451307	  686.4	  590.2	 8212.0	...
451308	  686.6	  590.2	 8213.0	...
451309	  686.8	  590.2	 8214.0	...
451310	  686.9	  590.1	 8215.0	...
451311	  686.7	  590.1	 8216.0	...
451312	  686.5	  590.1	 8217.0	...
451313	  686.4	  589.9	 8219.0	...
451314	  686.2	  589.8	 8221.0	...
451315	  685.9	  589.8	 8223.0	...
451316	  685.7	  589.9	 8222.0	...
451317	  685.6	  589.8	 8220.0	...
451318	  685.5	  589.7	 8219.0	...
451319	  685.5	  589.7	 8218.0	...
451320	  685.6	  589.7	 8221.0	...
451321	  685.7	  589.6	 8224.0	...
451322	  685.8	  589.5	 8227.0	...
451323	  685.9	  589.4	 8227.0	...
451324	  685.8	  589.1	 8227.0	...
451325	  685.8	  588.7	 8223.0	...
451326	  685.8	  588.5	 8221.0	...
451327	  685.8	  588.6	 8219.0	...
451328	  685.9	  588.6	 8220.0	...
451329	  686.0	  588.8	 8219.0	...
451330	  686.1	  589.1	 8218.0	...
451331	  686.2	  589.2	 8217.0	...
451332	  686.2	  589.1	 8217.0	...
451333	  686.2	  589.0	 8217.0	...
451334	  686.2	  589.1	 8216.0	...
451335	  686.2	  589.2	 8214.0	...
451336	  686.2	  589.2	 8215.0	...
451337	  686.2	  589.3	 8216.0	...
451338	  686.2	  589.6	 8215.0	...
451339	  686.2	  589.9	 8212.0	...
451340	  686.4	  590.2	 8211.0	...
451341	  686.6	  590.3	 8213.0	...
451342	  686.8	  590.2	 8215.0	...
451343	  686.9	  590.6	 8215.0	...
451344	  687.1	  591.1	 8214.0	...
451345	  687.2	  591.6	 8213.0	...
451346	  687.2	  591.7	 8210.0	...
451347	  687.3	  591.7	 8208.0	...
451348	  687.4	  591.7	 8206.0	...
451349	  687.5	  591.7	 8207.0	...
451350	  687.4	  591.7	 8208.0	...
451351	  687.5	  591.9	 8208.0	...
451352	  687.6	  592.1	 8207.0	...
451353	  687.7	  592.6	 8206.0	...
451354	  687.8	  593.0	 8206.0	...
451355	  687.9	  593.4	 8205.0	...
451356	  687.9	  593.4	 8205.0	...
451357	  688.0	  593.4	 8204.0	...
451358	  688.1	  593.4	 8203.0	...
451359	  688.3	  593.5	 8205.0	...
451360	  688.4	  593.5	 8208.0	...
MSG	451361 0000 _ Number Off
451361	  688.5	  593.6	 8208.0	...
451362	  688.5	  593.7	 8206.0	...
451363	  688.5	  594.0	 8203.0	...
451364	  688.5	  594.4	 8202.0	...
451365	  688.6	  594.9	 8196.0	...
451366	  688.7	  595.1	 8190.0	...
451367	  688.7	  595.4	 8187.0	...
451368	  688.6	  595.5	 8191.0	...
451369	  688.4	  595.4	 8195.0	...
451370	  688.3	  595.2	 8198.0	...
451371	  688.3	  595.0	 8199.0	...
451372	  688.2	  595.2	 8198.0	...
451373	  688.2	  595.4	 8196.0	...
451374	  688.2	  595.6	 8193.0	...
451375	  688.3	  595.5	 8192.0	...
451376	  688.5	  595.6	 8194.0	...
451377	  688.5	  595.9	 8196.0	...
451378	  688.4	  596.1	 8199.0	...
451379	  688.3	  596.3	 8200.0	...
451380	  688.5	  596.4	 8201.0	...
451381	  688.7	  596.5	 8202.0	...
451382	  688.9	  596.7	 8202.0	...
451383	  688.9	  596.7	 8201.0	...
451384	  688.5	  596.6	 8201.0	...
451385	  688.2	  596.4	 8199.0	...
451386	  687.9	  596.0	 8197.0	...
451387	  687.9	  595.7	 8194.0	...
451388	  688.0	  595.4	 8193.0	...
451389	  688.2	  595.3	 8193.0	...
451390	  688.3	  595.3	 8190.0	...
451391	  688.2	  595.7	 8186.0	...
451392	  688.2	  596.2	 8182.0	...
451393	  688.2	  596.6	 8183.0	...
451394	  688.2	  596.6	 8184.0	...
451395	  688.2	  596.6	 8185.0	...
451396	  688.1	  596.7	 8185.0	...
451397	  688.0	  596.5	 8186.0	...
451398	  688.0	  596.3	 8186.0	...
451399	  687.9	  596.1	 8185.0	...
451400	  687.9	  596.1	 8183.0	...
451401	  687.8	  596.2	 8182.0	...
451402	  687.6	  596.2	 8179.0	...
451403	  687.5	  596.1	 8178.0	...
451404	  687.5	  596.0	 8178.0	...
451405	  687.8	  595.9	 8177.0	...
451406	  688.1	  595.9	 8177.0	...
451407	  688.4	  595.9	 8176.0	...
451408	  688.5	  596.0	 8175.0	...
451409	  688.5	  595.8	 8178.0	...
451410	  688.4	  595.7	 8180.0	...
451411	  688.1	  595.5	 8180.0	...
451412	  688.0	  595.7	 8176.0	...
451413	  687.8	  595.8	 8172.0	...
451414	  687.8	  595.8	 8174.0	...
451415	  687.8	  595.9	 8177.0	...
451416	  687.8	  596.0	 8180.0	...
451417	  687.8	  596.1	 8179.0	...
451418	  687.7	  595.3	 8178.0	...
451419	  687.6	  594.5	 8179.0	...
451420	  687.4	  594.1	 8179.0	...
451421	  687.3	  594.4	 8179.0	...
451422	  687.3	  594.5	 8178.0	...
451423	  687.4	  594.4	 8179.0	...
451424	  687.5	  594.3	 8181.0	...
451425	  687.6	  594.2	 8182.0	...
451426	  687.4	  594.2	 8183.0	...
451427	  687.1	  594.1	 8182.0	...
451428	  687.0	  594.4	 8180.0	...
451429	  687.2	  594.7	 8178.0	...
451430	  687.5	  594.8	 8178.0	...
451431	  687.6	  594.6	 8178.0	...
451432	  687.6	  594.2	 8177.0	...
451433	  687.8	  593.9	 8181.0	...
451434	  688.1	  593.6	 8185.0	...
451435	  688.1	  593.5	 8188.0	...
451436	  687.9	  593.4	 8186.0	...
451437	  687.8	  593.4	 8182.0	...
451438	  687.9	  593.4	 8181.0	...
451439	  688.1	  593.3	 8179.0	...
451440	  688.1	  593.3	 8178.0	...
451441	  688.0	  593.3	 8178.0	...
451442	  687.8	  593.3	 8178.0	...
451443	  687.6	  593.4	 8177.0	...
451444	  687.4	  593.6	 8177.0	...
451445	  687.3	  594.0	 8176.0	...
451446	  687.5	  594.2	 8174.0	...
451447	  687.9	  594.5	 8172.0	...
451448	  688.2	  594.8	 8171.0	...
451449	  688.1	  595.0	 8170.0	...
451450	  688.0	  595.2	 8169.0	...
451451	  687.9	  595.0	 8168.0	...
451452	  687.9	  594.9	 8167.0	...
451453	  687.8	  594.8	 8167.0	...
451454	  687.8	  594.9	 8168.0	...
451455	  687.9	  595.0	 8167.0	...
451456	  688.0	  595.2	 8165.0	...
451457	  688.0	  595.3	 8163.0	...
451458	  688.0	  595.0	 8163.0	...
451459	  688.0	  594.7	 8164.0	...
451460	  687.9	  594.4	 8165.0	...
451461	  687.9	  594.4	 8166.0	...
451462	  687.9	  594.3	 8166.0	...
451463	  687.9	  594.2	 8166.0	...
451464	  687.9	  594.1	 8165.0	...
451465	  687.7	  594.1	 8168.0	...
451466	  687.6	  593.8	 8171.0	...
451467	  687.6	  593.5	 8174.0	...
451468	  687.8	  593.3	 8173.0	...
451469	  687.9	  593.4	 8173.0	...
451470	  688.0	  593.5	 8173.0	...
451471	  688.1	  593.6	 8172.0	...
451472	  688.1	  593.8	 8170.0	...
451473	  688.0	  593.9	 8169.0	...
451474	  687.9	  593.9	 8169.0	...
451475	  688.2	  593.9	 8169.0	...
451476	  688.5	  593.9	 8169.0	...
451477	  688.7	  593.8	 8169.0	...
451478	  688.5	  593.7	 8168.0	...
451479	  688.3	  593.6	 8167.0	...
451480	  688.2	  593.6	 8167.0	...
451481	  688.0	  593.5	 8167.0	...
451482	  687.9	  593.5	 8169.0	...
451483	  688.0	  593.6	 8170.0	...
451484	  688.2	  593.6	 8172.0	...
451485	  688.4	  593.7	 8173.0	...
451486	  688.4	  593.7	 8174.0	...
451487	  688.4	  593.6	 8174.0	...
451488	  688.5	  593.5	 8175.0	...
451489	  688.4	  593.3	 8177.0	...
451490	  688.0	  593.2	 8179.0	...
451491	  687.5	  593.0	 8180.0	...
451492	  687.3	  592.8	 8179.0	...
451493	  687.5	  592.9	 8178.0	...
451494	  687.7	  593.2	 8176.0	...
451495	  687.7	  593.5	 8178.0	...
451496	  687.6	  593.3	 8180.0	...
451497	  687.6	  593.2	 8185.0	...
451498	  687.6	  593.2	 8186.0	...
451499	  687.6	  593.3	 8187.0	...
451500	  687.9	  593.5	 8184.0	...
451501	  688.3	  593.6	 8184.0	...
451502	  688.4	  593.8	 8185.0	...
451503	  688.2	  593.9	 8185.0	...
451504	  688.2	  594.0	 8184.0	...
451505	  688.3	  593.7	 8183.0	...
451506	  688.6	  593.5	 8182.0	...
451507	  688.6	  593.2	 8182.0	...
451508	  688.4	  593.3	 8185.0	...
451509	  688.2	  593.3	 8190.0	...
451510	  688.2	  593.3	 8193.0	...
451511	  688.5	  593.2	 8194.0	...
451512	  688.8	  593.6	 8190.0	...
451513	  688.8	  593.9	 8188.0	...
451514	  688.8	  593.8	 8187.0	...
451515	  688.8	  593.3	 8188.0	...
451516	  688.7	  592.9	 8189.0	...
451517	  688.5	  593.0	 8189.0	...
451518	  688.2	  593.1	 8189.0	...
451519	  687.9	  593.1	 8189.0	...
451520	  687.5	  593.2	 8189.0	...
451521	  687.5	  593.5	 8189.0	...
451522	  687.3	  593.7	 8189.0	...
451523	  687.3	  594.0	 8188.0	...
451524	  687.6	  594.0	 8187.0	...
451525	  687.8	  593.9	 8187.0	...
451526	  688.1	  594.1	 8186.0	...
451527	  688.0	  594.5	 8185.0	...
451528	  687.9	  594.8	 8185.0	...
451529	  687.8	  594.8	 8187.0	...
451530	  687.6	  594.7	 8189.0	...
451531	  687.3	  594.7	 8190.0	...
451532	  686.9	  594.6	 8190.0	...
451533	  686.9	  594.5	 8191.0	...
451534	  686.8	  594.3	 8191.0	...
451535	  686.6	  594.2	 8192.0	...
451536	  686.4	  593.7	 8193.0	...
451537	  686.3	  593.2	 8199.0	...
451538	  686.2	  592.6	 8205.0	...
451539	  686.5	  592.6	 8211.0	...
451540	  686.7	  592.4	 8211.0	...
451541	  687.0	  592.3	 8208.0	...
451542	  686.9	  592.2	 8206.0	...
451543	  686.9	  592.1	 8204.0	...
451544	  686.8	  592.1	 8205.0	...
451545	  686.6	  592.3	 8206.0	...
451546	  686.4	  592.7	 8205.0	...
451547	  686.1	  593.1	 8201.0	...
451548	  686.1	  593.5	 8197.0	...
451549	  686.2	  593.6	 8194.0	...
451550	  686.5	  593.6	 8194.0	...
451551	  686.7	  593.3	 8194.0	...
451552	  686.5	  592.9	 8195.0	...
451553	  686.2	  592.6	 8195.0	...
451554	  685.9	  592.7	 8196.0	...
451555	  685.9	  592.8	 8195.0	...
451556	  685.7	  593.1	 8194.0	...
451557	  685.7	  593.3	 8192.0	...
451558	  685.7	  593.5	 8190.0	...
451559	  685.8	  593.7	 8183.0	...
451560	  685.9	  594.0	 8179.0	...
451561	  685.9	  593.8	 8176.0	...
451562	  686.0	  593.5	 8177.0	...
451563	  686.1	  593.2	 8177.0	...
451564	  686.1	  593.1	 8176.0	...
451565	  685.9	  593.4	 8177.0	...
451566	  685.7	  594.3	 8177.0	...
451567	  685.6	  595.1	 8177.0	...
451568	  685.5	  595.6	 8177.0	...
451569	  685.5	  595.6	 8176.0	...
451570	  685.9	  595.5	 8175.0	...
451571	  686.4	  595.4	 8173.0	...
451572	  687.0	  595.9	 8173.0	...
MSG	451573 0000 _ Number On
451573	  687.3	  596.4	 8173.0	...
451574	  687.3	  597.0	 8174.0	...
451575	  687.3	  597.2	 8175.0	...
451576	  687.4	  597.4	 8176.0	...
451577	  687.5	  597.7	 8176.0	...
451578	  687.5	  597.8	 8175.0	...
451579	  687.3	  598.1	 8174.0	...
451580	  687.2	  598.6	 8174.0	...
451581	  687.1	  599.2	 8173.0	...
451582	  687.2	  599.6	 8173.0	...
451583	  687.2	  599.8	 8173.0	...
451584	  687.3	  600.3	 8173.0	...
451585	  687.4	  601.0	 8172.0	...
451586	  687.7	  601.8	 8168.0	...
451587	  687.9	  602.2	 8165.0	...
451588	  688.1	  602.6	 8158.0	...
451589	  688.1	  603.2	 8153.0	...
451590	  688.2	  603.7	 8148.0	...
451591	  688.4	  604.6	 8146.0	...
451592	  688.6	  605.3	 8144.0	...
451593	  688.8	  605.9	 8143.0	...
451594	  688.8	  606.1	 8144.0	...
451595	  688.7	  606.3	 8144.0	...
451596	  688.6	  606.7	 8144.0	...
451597	  688.7	  606.9	 8144.0	...
451598	  688.7	  607.3	 8145.0	...
451599	  688.6	  607.7	 8145.0	...
451600	  688.5	  608.3	 8140.0	...
451601	  688.3	  608.6	 8135.0	...
451602	  688.2	  608.9	 8130.0	...
451603	  688.3	  609.6	 8128.0	...
451604	  688.4	  610.2	 8125.0	...
451605	  688.4	  611.3	 8122.0	...
451606	  688.3	  611.6	 8122.0	...
451607	  688.2	  612.0	 8124.0	...
451608	  688.2	  612.0	 8126.0	...
451609	  688.3	  612.0	 8124.0	...
451610	  688.5	  612.1	 8123.0	...
451611	  688.8	  612.5	 8122.0	...
451612	  688.8	  612.8	 8123.0	...
451613	  688.9	  613.1	 8124.0	...
451614	  688.8	  613.1	 8124.0	...
451615	  688.9	  613.2	 8125.0	...
451616	  689.1	  613.2	 8125.0	...
451617	  689.3	  613.2	 8126.0	...
451618	  689.6	  613.1	 8132.0	...
451619	  690.0	  613.6	 8137.0	...
451620	  690.4	  614.0	 8141.0	...
451621	  690.5	  614.5	 8138.0	...
451622	  690.4	  614.4	 8134.0	...
451623	  690.3	  614.4	 8132.0	...
451624	  690.2	  614.2	 8130.0	...
451625	  690.0	  614.0	 8128.0	...
451626	  690.1	  614.0	 8127.0	...
451627	  690.2	  614.3	 8127.0	...
451628	  690.4	  615.0	 8127.0	...
451629	  690.6	  615.5	 8126.0	...
451630	  690.6	  615.9	 8126.0	...
451631	  690.6	  615.9	 8127.0	...
451632	  690.6	  615.9	 8125.0	...
451633	  690.7	  615.8	 8121.0	...
451634	  690.9	  615.6	 8117.0	...
451635	  691.0	  615.4	 8117.0	...
451636	  691.0	  615.2	 8119.0	...
451637	  690.9	  615.2	 8122.0	...
451638	  691.1	  615.3	 8122.0	...
451639	  691.3	  615.5	 8119.0	...
451640	  691.3	  615.7	 8115.0	...
451641	  691.2	  615.8	 8114.0	...
451642	  691.1	  615.9	 8112.0	...
451643	  691.1	  616.1	 8110.0	...
451644	  691.1	  616.2	 8111.0	...
451645	  691.3	  617.0	 8110.0	...
451646	  691.5	  617.7	 8108.0	...
451647	  691.8	  618.6	 8106.0	...
451648	  692.1	  618.6	 8108.0	...
451649	  692.4	  618.6	 8112.0	...
451650	  692.6	  618.6	 8108.0	...
451651	  692.2	  618.7	 8101.0	...
451652	  691.8	  618.8	 8094.0	...
451653	  691.5	  619.0	 8094.0	...
451654	  691.5	  619.1	 8095.0	...
451655	  691.6	  619.2	 8095.0	...
451656	  691.9	  619.3	 8091.0	...
451657	  692.3	  619.3	 8087.0	...
451658	  692.7	  619.3	 8085.0	...
451659	  693.0	  619.4	 8091.0	...
451660	  693.2	  619.5	 8098.0	...
451661	  693.1	  619.7	 8103.0	...
451662	  693.0	  619.9	 8104.0	...
451663	  693.1	  620.5	 8104.0	...
451664	  693.4	  621.0	 8104.0	...
451665	  693.6	  620.9	 8105.0	...
451666	  693.6	  620.4	 8109.0	...
451667	  693.3	  620.1	 8113.0	...
451668	  693.1	  620.1	 8109.0	...
451669	  692.8	  620.2	 8104.0	...
451670	  692.7	  619.8	 8102.0	...
451671	  692.6	  619.5	 8105.0	...
451672	  692.6	  619.1	 8108.0	...
451673	  692.7	  619.2	 8108.0	...
451674	  692.7	  619.4	 8109.0	...
451675	  692.8	  619.7	 8110.0	...
451676	  692.8	  619.7	 8111.0	...
451677	  692.9	  619.8	 8111.0	...
451678	  692.9	  619.7	 8109.0	...
451679	  693.0	  619.7	 8107.0	...
451680	  693.1	  619.6	 8106.0	...
451681	  693.3	  619.6	 8107.0	...
451682	  693.5	  619.6	 8108.0	...
451683	  693.6	  619.7	 8109.0	...
451684	  693.8	  619.9	 8109.0	...
451685	  693.5	  620.0	 8109.0	...
451686	  693.0	  620.1	 8111.0	...
451687	  693.0	  620.1	 8113.0	...
451688	  693.4	  620.1	 8117.0	...
451689	  693.9	  620.1	 8120.0	...
451690	  694.2	  620.0	 8122.0	...
451691	  694.6	  619.9	 8122.0	...
451692	  694.7	  619.9	 8121.0	...
451693	  694.8	  620.0	 8120.0	...
451694	  694.7	  619.3	 8120.0	...
451695	  694.2	  618.7	 8120.0	...
451696	  693.6	  618.0	 8121.0	...
451697	  693.3	  618.0	 8126.0	...
451698	  693.5	  617.8	 8131.0	...
451699	  693.8	  617.7	 8136.0	...
451700	  693.9	  617.6	 8135.0	...
451701	  693.9	  617.7	 8134.0	...
451702	  693.9	  617.7	 8135.0	...
451703	  693.9	  617.6	 8136.0	...
451704	  693.9	  617.2	 8138.0	...
451705	  693.8	  616.7	 8138.0	...
451706	  693.8	  616.4	 8137.0	...
451707	  693.7	  616.4	 8138.0	...
451708	  693.7	  616.5	 8139.0	...
451709	  693.5	  616.2	 8143.0	...
451710	  693.5	  616.0	 8145.0	...
451711	  693.3	  615.8	 8146.0	...
451712	  693.2	  615.9	 8145.0	...
451713	  693.1	  615.9	 8144.0	...
451714	  693.1	  615.9	 8144.0	...
451715	  693.1	  615.8	 8145.0	...
451716	  693.0	  615.8	 8146.0	...
451717	  692.9	  615.9	 8147.0	...
451718	  692.8	  616.0	 8145.0	...
451719	  692.7	  616.0	 8144.0	...
451720	  692.9	  616.0	 8143.0	...
451721	  693.2	  616.1	 8144.0	...
451722	  693.3	  616.2	 8145.0	...
451723	  693.2	  616.3	 8145.0	...
451724	  693.1	  616.2	 8144.0	...
451725	  693.1	  616.1	 8144.0	...
451726	  693.2	  616.0	 8144.0	...
451727	  693.2	  615.6	 8144.0	...
451728	  693.3	  615.4	 8148.0	...
451729	  693.3	  615.1	 8151.0	...
451730	  693.3	  615.0	 8156.0	...
451731	  693.1	  614.9	 8158.0	...
451732	  693.0	  614.9	 8161.0	...
451733	  692.8	  614.7	 8161.0	...
451734	  692.8	  614.5	 8161.0	...
451735	  692.7	  614.3	 8161.0	...
451736	  692.8	  614.6	 8160.0	...
451737	  693.1	  614.9	 8160.0	...
451738	  693.4	  615.1	 8162.0	...
451739	  693.7	  615.1	 8164.0	...
451740	  693.7	  615.1	 8165.0	...
451741	  693.7	  615.1	 8164.0	...
451742	  693.6	  615.1	 8162.0	...
451743	  693.6	  615.2	 8162.0	...
451744	  693.7	  615.2	 8162.0	...
451745	  693.9	  615.6	 8158.0	...
451746	  694.1	  616.0	 8154.0	...
451747	  694.2	  616.3	 8149.0	...
451748	  694.1	  616.5	 8148.0	...
451749	  694.1	  616.7	 8148.0	...
451750	  694.2	  617.2	 8149.0	...
451751	  694.4	  617.6	 8149.0	...
451752	  694.5	  618.1	 8148.0	...
451753	  694.6	  618.7	 8147.0	...
451754	  694.6	  619.3	 8148.0	...
451755	  694.7	  619.5	 8147.0	...
451756	  694.7	  619.4	 8146.0	...
451757	  694.6	  619.1	 8145.0	...
451758	  694.6	  619.1	 8145.0	...
451759	  694.6	  619.2	 8146.0	...
451760	  694.6	  619.3	 8147.0	...
451761	  694.7	  619.4	 8147.0	...
451762	  694.8	  619.6	 8147.0	...
451763	  694.8	  619.7	 8147.0	...
451764	  694.9	  619.8	 8148.0	...
451765	  694.9	  619.9	 8149.0	...
451766	  694.9	  620.0	 8150.0	...
451767	  694.9	  619.8	 8150.0	...
451768	  694.8	  619.5	 8150.0	...
451769	  694.8	  619.5	 8150.0	...
451770	  694.8	  619.7	 8153.0	...
451771	  695.0	  620.0	 8156.0	...
451772	  695.0	  620.0	 8155.0	...
451773	  694.9	  619.9	 8152.0	...
451774	  694.8	  619.7	 8149.0	...
451775	  694.7	  619.5	 8149.0	...
451776	  694.7	  619.1	 8153.0	...
451777	  694.6	  618.7	 8156.0	...
451778	  694.5	  618.3	 8159.0	...
451779	  694.5	  618.4	 8159.0	...
451780	  694.6	  618.6	 8159.0	...
451781	  694.7	  618.7	 8160.0	...
451782	  694.8	  618.8	 8160.0	...
451783	  694.8	  618.6	 8161.0	...
451784	  694.8	  618.5	 8161.0	...
451785	  694.5	  618.5	 8160.0	...
451786	  694.3	  618.4	 8160.0	...
451787	  694.0	  618.2	 8160.0	...
451788	  693.9	  617.9	 8162.0	...
451789	  694.0	  617.5	 8167.0	...
451790	  694.2	  617.3	 8172.0	...
451791	  694.4	  617.2	 8173.0	...
451792	  694.5	  617.1	 8170.0	...
451793	  694.6	  617.2	 8166.0	...
451794	  694.7	  617.3	 8165.0	...
451795	  694.7	  617.4	 8164.0	...
451796	  694.8	  617.5	 8166.0	...
451797	  694.9	  617.5	 8169.0	...
451798	  694.5	  617.6	 8171.0	...
451799	  694.0	  617.7	 8169.0	...
451800	  693.5	  617.6	 8167.0	...
451801	  693.5	  617.3	 8165.0	...
451802	  693.4	  616.3	 8163.0	...
451803	  693.5	  615.5	 8163.0	...
451804	  693.5	  614.9	 8164.0	...
451805	  693.6	  614.8	 8167.0	...
451806	  693.6	  614.6	 8170.0	...
451807	  693.7	  614.4	 8171.0	...
451808	  693.5	  614.5	 8170.0	...
451809	  693.3	  614.5	 8169.0	...
451810	  693.0	  614.6	 8170.0	...
451811	  692.8	  614.3	 8173.0	...
451812	  692.7	  613.9	 8176.0	...
451813	  692.9	  613.5	 8177.0	...
451814	  693.3	  613.1	 8178.0	...
451815	  693.6	  612.6	 8179.0	...
451816	  693.5	  612.2	 8181.0	...
451817	  693.4	  612.2	 8182.0	...
451818	  693.0	  611.8	 8183.0	...
451819	  692.7	  611.4	 8186.0	...
451820	  692.5	  610.9	 8191.0	...
451821	  692.5	  610.8	 8194.0	...
451822	  692.6	  610.8	 8197.0	...
451823	  692.7	  610.8	 8197.0	...
451824	  692.8	  610.9	 8197.0	...
451825	  692.7	  611.0	 8197.0	...
451826	  692.5	  610.5	 8199.0	...
451827	  692.7	  609.9	 8200.0	...
451828	  692.9	  609.3	 8201.0	...
451829	  693.1	  609.3	 8201.0	...
451830	  692.9	  609.3	 8200.0	...
451831	  692.7	  609.3	 8204.0	...
451832	  692.6	  609.0	 8209.0	...
451833	  692.5	  608.5	 8215.0	...
451834	  692.5	  608.0	 8219.0	...
451835	  692.5	  607.6	 8223.0	...
451836	  692.2	  607.6	 8225.0	...
451837	  692.0	  607.6	 8225.0	...
451838	  691.9	  607.6	 8226.0	...
451839	  692.1	  607.5	 8225.0	...
451840	  692.3	  607.4	 8225.0	...
451841	  692.3	  607.3	 8224.0	...
451842	  692.2	  607.3	 8225.0	...
451843	  692.0	  607.0	 8227.0	...
451844	  691.9	  606.7	 8230.0	...
451845	  692.1	  606.4	 8229.0	...
451846	  692.4	  606.5	 8227.0	...
451847	  692.6	  606.5	 8224.0	...
451848	  692.6	  606.4	 8223.0	...
451849	  692.4	  606.4	 8222.0	...
451850	  692.4	  606.3	 8225.0	...
451851	  692.3	  606.2	 8228.0	...
451852	  692.2	  606.2	 8232.0	...
451853	  692.0	  606.2	 8233.0	...
451854	  691.9	  606.3	 8235.0	...
451855	  692.0	  606.3	 8236.0	...
451856	  692.2	  606.4	 8234.0	...
451857	  692.2	  606.4	 8231.0	...
451858	  692.3	  606.3	 8228.0	...
451859	  692.4	  606.3	 8228.0	...
451860	  692.2	  606.7	 8228.0	...
451861	  691.9	  607.0	 8227.0	...
451862	  691.5	  606.9	 8227.0	...
451863	  691.4	  606.9	 8228.0	...
451864	  691.5	  606.9	 8229.0	...
451865	  691.6	  607.3	 8230.0	...
451866	  691.8	  607.7	 8230.0	...
451867	  691.8	  607.9	 8230.0	...
451868	  691.8	  607.9	 8229.0	...
451869	  691.8	  607.8	 8228.0	...
451870	  691.9	  607.8	 8226.0	...
451871	  692.1	  607.7	 8225.0	...
451872	  692.0	  607.8	 8223.0	...
451873	  691.7	  607.8	 8224.0	...
451874	  691.3	  607.4	 8226.0	...
451875	  691.2	  606.9	 8229.0	...
451876	  691.1	  606.4	 8232.0	...
MSG	451877 0000 _ Number Off
451877	  691.3	  606.3	 8234.0	...
451878	  691.4	  606.3	 8237.0	...
451879	  691.5	  606.2	 8240.0	...
451880	  691.6	  606.3	 8242.0	...
451881	  691.6	  606.4	 8242.0	...
451882	  691.7	  606.5	 8239.0	...
451883	  691.7	  606.4	 8237.0	...
451884	  691.7	  606.2	 8235.0	...
451885	  691.6	  605.8	 8238.0	...
451886	  691.6	  605.5	 8241.0	...
451887	  691.6	  605.6	 8241.0	...
451888	  691.6	  605.9	 8238.0	...
451889	  691.7	  606.3	 8237.0	...
451890	  691.7	  606.3	 8239.0	...
451891	  691.7	  606.4	 8242.0	...
451892	  691.7	  606.4	 8243.0	...
451893	  691.6	  606.5	 8246.0	...
451894	  691.4	  606.4	 8247.0	...
451895	  691.6	  606.3	 8249.0	...
451896	  692.0	  606.2	 8247.0	...
451897	  692.2	  606.2	 8247.0	...
451898	  692.1	  606.3	 8248.0	...
451899	  692.0	  606.3	 8249.0	...
451900	  692.0	  606.1	 8251.0	...
451901	  691.9	  605.9	 8249.0	...
451902	  691.7	  605.5	 8248.0	...
451903	  691.6	  605.3	 8250.0	...
451904	  691.6	  604.9	 8253.0	...
451905	  691.6	  604.7	 8257.0	...
451906	  691.6	  604.3	 8256.0	...
451907	  691.5	  604.1	 8255.0	...
451908	  691.3	  603.9	 8256.0	...
451909	  691.2	  603.7	 8256.0	...
451910	  691.2	  603.6	 8256.0	...
451911	  691.1	  603.5	 8257.0	...
451912	  691.1	  603.3	 8258.0	...
451913	  691.1	  603.1	 8263.0	...
451914	  691.0	  603.0	 8268.0	...
451915	  690.8	  603.2	 8271.0	...
451916	  690.7	  603.3	 8271.0	...
451917	  690.7	  603.5	 8270.0	...
451918	  690.6	  603.3	 8269.0	...
451919	  690.8	  603.2	 8267.0	...
451920	  691.0	  603.0	 8265.0	...
451921	  691.1	  603.1	 8264.0	...
451922	  691.0	  603.5	 8264.0	...
451923	  690.9	  603.9	 8262.0	...
451924	  690.7	  604.4	 8260.0	...
451925	  690.6	  604.5	 8258.0	...
451926	  690.5	  604.1	 8260.0	...
451927	  690.4	  603.9	 8263.0	...
451928	  690.6	  603.6	 8266.0	...
451929	  690.9	  603.6	 8264.0	...
451930	  691.2	  603.6	 8263.0	...
451931	  691.3	  603.7	 8262.0	...
451932	  691.4	  603.3	 8262.0	...
451933	  691.5	  602.9	 8262.0	...
451934	  691.3	  602.5	 8262.0	...
451935	  691.2	  602.5	 8264.0	...
451936	  691.0	  602.5	 8266.0	...
451937	  691.1	  602.5	 8269.0	...
451938	  691.2	  602.5	 8270.0	...
451939	  691.4	  602.4	 8270.0	...
451940	  691.4	  602.3	 8270.0	...
451941	  691.5	  602.2	 8270.0	...
451942	  691.6	  602.2	 8270.0	...
451943	  691.7	  601.7	 8269.0	...
451944	  691.7	  601.2	 8268.0	...
451945	  691.6	  600.6	 8267.0	...
451946	  691.5	  600.5	 8268.0	...
451947	  691.3	  600.5	 8270.0	...
451948	  691.2	  600.9	 8270.0	...
451949	  691.3	  601.3	 8268.0	...
451950	  691.6	  601.5	 8265.0	...
451951	  691.8	  601.5	 8266.0	...
451952	  691.9	  601.3	 8267.0	...
451953	  691.9	  601.2	 8269.0	...
451954	  691.9	  601.0	 8271.0	...
451955	  691.9	  601.0	 8272.0	...
451956	  691.9	  601.2	 8273.0	...
451957	  691.9	  601.5	 8274.0	...
451958	  691.9	  601.7	 8275.0	...
451959	  691.8	  601.7	 8274.0	...
451960	  691.7	  602.0	 8273.0	...
451961	  691.7	  602.3	 8272.0	...
451962	  691.8	  602.8	 8273.0	...
451963	  691.9	  602.9	 8274.0	...
451964	  691.9	  602.9	 8275.0	...
451965	  692.1	  602.5	 8275.0	...
451966	  692.3	  602.0	 8274.0	...
451967	  692.6	  601.8	 8273.0	...
451968	  692.7	  601.9	 8273.0	...
451969	  692.7	  601.9	 8275.0	...
451970	  692.6	  601.8	 8278.0	...
451971	  692.6	  601.7	 8283.0	...
451972	  692.5	  601.6	 8285.0	...
451973	  692.6	  602.1	 8283.0	...
451974	  692.3	  602.7	 8280.0	...
451975	  692.0	  603.3	 8280.0	...
451976	  691.8	  603.4	 8284.0	...
451977	  691.9	  603.2	 8288.0	...
451978	  692.0	  603.0	 8287.0	...
451979	  692.0	  602.9	 8285.0	...
451980	  691.9	  602.9	 8283.0	...
451981	  691.9	  602.4	 8283.0	...
451982	  691.8	  601.8	 8282.0	...
451983	  691.8	  601.1	 8287.0	...
451984	  691.8	  601.1	 8292.0	...
451985	  691.8	  601.1	 8297.0	...
451986	  691.9	  601.2	 8297.0	...
451987	  691.8	  601.6	 8296.0	...
451988	  691.7	  601.8	 8296.0	...
451989	  691.5	  601.9	 8295.0	...
451990	  691.4	  601.9	 8297.0	...
451991	  691.4	  601.9	 8299.0	...
451992	  691.5	  602.0	 8301.0	...
451993	  691.6	  602.2	 8301.0	...
451994	  691.6	  602.3	 8302.0	...
451995	  691.7	  602.3	 8303.0	...
451996	  691.7	  602.3	 8302.0	...
451997	  691.8	  602.2	 8300.0	...
451998	  691.8	  602.2	 8299.0	...
451999	  692.0	  602.0	 8299.0	...
452000	  692.2	  601.9	 8299.0	...
452001	  692.3	  601.9	 8302.0	...
452002	  692.3	  601.9	 8304.0	...
452003	  692.4	  602.0	 8304.0	...
452004	  692.6	  602.0	 8302.0	...
452005	  692.8	  602.0	 8297.0	...
452006	  692.9	  601.9	 8296.0	...
452007	  692.8	  601.7	 8297.0	...
452008	  693.0	  601.4	 8300.0	...
452009	  693.1	  601.3	 8305.0	...
452010	  693.2	  601.2	 8306.0	...
452011	  693.4	  601.1	 8306.0	...
452012	  693.6	  600.9	 8304.0	...
452013	  693.7	  600.8	 8303.0	...
452014	  693.8	  600.7	 8304.0	...
452015	  693.9	  600.6	 8307.0	...
452016	  693.9	  600.6	 8309.0	...
452017	  693.8	  600.4	 8310.0	...
452018	  693.6	  600.2	 8313.0	...
452019	  693.5	  600.0	 8315.0	...
452020	  693.6	  600.0	 8317.0	...
452021	  693.5	  599.8	 8320.0	...
452022	  693.5	  599.6	 8323.0	...
452023	  693.4	  599.3	 8324.0	...
452024	  693.3	  599.0	 8323.0	...
452025	  693.2	  598.9	 8323.0	...
452026	  693.0	  598.7	 8326.0	...
452027	  692.8	  598.5	 8329.0	...
452028	  692.7	  598.2	 8331.0	...
452029	  692.5	  597.9	 8330.0	...
452030	  692.3	  597.9	 8330.0	...
452031	  692.1	  597.9	 8329.0	...
452032	  691.9	  597.8	 8328.0	...
452033	  691.8	  597.8	 8327.0	...
452034	  691.8	  597.7	 8328.0	...
452035	  691.9	  597.7	 8329.0	...
452036	  692.0	  597.8	 8330.0	...
452037	  691.9	  598.0	 8331.0	...
452038	  691.8	  598.1	 8331.0	...
452039	  691.8	  598.1	 8329.0	...
452040	  691.8	  598.3	 8327.0	...
452041	  692.0	  598.5	 8330.0	...
452042	  692.1	  598.5	 8335.0	...
452043	  691.8	  598.6	 8335.0	...
452044	  691.5	  598.9	 8331.0	...
452045	  691.2	  599.1	 8326.0	...
452046	  691.3	  599.4	 8325.0	...
452047	  691.4	  599.5	 8323.0	...
452048	  691.3	  599.5	 8326.0	...
452049	  691.3	  599.4	 8330.0	...
452050	  691.2	  599.3	 8334.0	...
452051	  691.1	  599.0	 8334.0	...
452052	  691.1	  598.7	 8336.0	...
452053	  691.1	  598.2	 8337.0	...
452054	  691.1	  598.0	 8336.0	...
452055	  690.8	  597.9	 8334.0	...
452056	  690.6	  598.0	 8332.0	...
452057	  690.3	  598.1	 8332.0	...
452058	  690.5	  598.1	 8332.0	...
452059	  690.6	  598.2	 8331.0	...
452060	  690.8	  598.0	 8332.0	...
452061	  690.9	  597.8	 8333.0	...
452062	  691.0	  597.7	 8336.0	...
452063	  691.2	  597.9	 8338.0	...
452064	  691.3	  598.0	 8339.0	...
452065	  691.2	  597.9	 8340.0	...
452066	  691.2	  598.2	 8341.0	...
452067	  691.0	  598.5	 8344.0	...
452068	  690.8	  598.8	 8347.0	...
452069	  690.6	  598.8	 8348.0	...
452070	  690.7	  598.7	 8347.0	...
452071	  690.8	  598.8	 8345.0	...
452072	  691.0	  598.9	 8343.0	...
452073	  691.1	  598.8	 8342.0	...
452074	  691.1	  598.7	 8342.0	...
452075	  691.0	  598.6	 8340.0	...
452076	  691.2	  598.6	 8337.0	...
452077	  691.4	  598.6	 8333.0	...
452078	  691.7	  598.5	 8332.0	...
452079	  691.8	  598.8	 8334.0	...
452080	  691.9	  599.2	 8337.0	...
452081	  691.9	  599.4	 8337.0	...
452082	  691.9	  599.2	 8335.0	...
452083	  691.8	  599.3	 8334.0	...
452084	  691.9	  599.6	 8338.0	...
452085	  692.0	  599.8	 8342.0	...
MSG	452086 0000 _ Number On
452086	  691.9	  599.8	 8344.0	...
452087	  691.8	  599.5	 8345.0	...
452088	  691.6	  599.2	 8344.0	...
452089	  691.6	  599.0	 8343.0	...
452090	  691.7	  599.1	 8341.0	...
452091	  691.9	  599.4	 8340.0	...
452092	  692.0	  599.7	 8340.0	...
452093	  691.9	  599.8	 8340.0	...
452094	  691.8	  599.6	 8339.0	...
452095	  691.5	  599.5	 8339.0	...
452096	  691.4	  599.4	 8339.0	...
452097	  691.2	  599.4	 8338.0	...
452098	  691.2	  599.2	 8340.0	...
452099	  691.2	  599.1	 8342.0	...
452100	  691.2	  599.0	 8345.0	...
452101	  691.1	  599.0	 8346.0	...
452102	  691.1	  599.1	 8346.0	...
452103	  691.1	  599.3	 8344.0	...
452104	  691.1	  599.5	 8343.0	...
452105	  691.4	  599.1	 8347.0	...
452106	  691.6	  598.4	 8351.0	...
452107	  691.9	  597.9	 8358.0	...
452108	  691.9	  598.3	 8359.0	...
452109	  691.7	  598.7	 8361.0	...
452110	  691.6	  599.1	 8362.0	...
452111	  691.5	  599.1	 8361.0	...
452112	  691.5	  599.2	 8360.0	...
452113	  691.5	  599.3	 8360.0	...
452114	  691.6	  599.5	 8360.0	...
452115	  691.8	  599.2	 8360.0	...
452116	  691.9	  598.9	 8360.0	...
452117	  692.1	  598.7	 8359.0	...
452118	  692.1	  598.8	 8358.0	...
452119	  692.2	  598.9	 8357.0	...
452120	  692.3	  598.9	 8356.0	...
452121	  692.4	  598.9	 8357.0	...
452122	  692.4	  598.7	 8358.0	...
452123	  692.3	  598.4	 8359.0	...
452124	  692.1	  598.2	 8359.0	...
452125	  692.1	  598.4	 8359.0	...
452126	  692.2	  598.6	 8359.0	...
452127	  692.2	  598.8	 8362.0	...
452128	  692.3	  598.5	 8365.0	...
452129	  692.4	  598.3	 8368.0	...
452130	  692.4	  598.3	 8368.0	...
452131	  692.3	  598.4	 8368.0	...
452132	  692.1	  598.5	 8369.0	...
452133	  692.1	  598.1	 8369.0	...
452134	  692.0	  597.7	 8369.0	...
452135	  691.9	  597.5	 8369.0	...
452136	  691.9	  597.7	 8367.0	...
452137	  691.8	  597.9	 8367.0	...
452138	  691.8	  597.9	 8366.0	...
452139	  692.2	  597.8	 8367.0	...
452140	  692.6	  597.9	 8368.0	...
452141	  693.0	  598.1	 8369.0	...
452142	  693.0	  598.3	 8369.0	...
452143	  692.8	  598.3	 8369.0	...
452144	  692.6	  598.1	 8369.0	...
452145	  692.4	  598.0	 8370.0	...
452146	  692.3	  598.0	 8370.0	...
452147	  692.3	  598.0	 8371.0	...
452148	  692.4	  598.3	 8372.0	...
452149	  692.4	  598.6	 8372.0	...
452150	  692.4	  598.9	 8373.0	...
452151	  692.3	  599.0	 8373.0	...
452152	  692.3	  599.0	 8375.0	...
452153	  692.3	  599.1	 8376.0	...
452154	  692.2	  599.2	 8377.0	...
452155	  692.4	  599.3	 8376.0	...
452156	  692.5	  599.3	 8375.0	...
452157	  692.7	  599.4	 8373.0	...
452158	  692.7	  599.4	 8371.0	...
452159	  692.7	  599.4	 8367.0	...
452160	  692.5	  599.6	 8364.0	...
452161	  692.3	  599.9	 8362.0	...
452162	  692.2	  600.0	 8361.0	...
452163	  692.4	  599.8	 8362.0	...
452164	  692.5	  599.6	 8363.0	...
452165	  692.6	  599.4	 8366.0	...
452166	  692.6	  599.1	 8369.0	...
452167	  692.6	  599.1	 8373.0	...
452168	  692.5	  599.2	 8372.0	...
452169	  692.4	  599.3	 8371.0	...
452170	  692.3	  599.5	 8369.0	...
452171	  692.5	  599.8	 8368.0	...
452172	  692.6	  600.1	 8366.0	...
452173	  692.7	  600.3	 8365.0	...
452174	  692.7	  600.3	 8365.0	...
452175	  692.6	  600.0	 8369.0	...
452176	  692.6	  599.7	 8372.0	...
452177	  692.6	  599.7	 8372.0	...
452178	  692.6	  600.0	 8369.0	...
452179	  692.5	  600.3	 8364.0	...
452180	  692.4	  600.4	 8362.0	...
452181	  692.4	  600.6	 8360.0	...
452182	  692.7	  601.0	 8361.0	...
452183	  692.9	  601.3	 8362.0	...
452184	  693.1	  601.1	 8364.0	...
452185	  693.2	  600.7	 8365.0	...
452186	  693.3	  600.6	 8365.0	...
452187	  693.3	  600.9	 8366.0	...
452188	  693.3	  601.0	 8366.0	...
452189	  693.2	  600.7	 8366.0	...
452190	  693.1	  600.7	 8366.0	...
452191	  692.9	  600.9	 8365.0	...
452192	  692.7	  600.9	 8364.0	...
452193	  692.7	  600.6	 8364.0	...
452194	  692.8	  600.4	 8365.0	...
452195	  692.8	  600.2	 8368.0	...
452196	  692.8	  600.0	 8371.0	...
452197	  692.8	  600.2	 8370.0	...
452198	  692.9	  600.5	 8370.0	...
452199	  692.9	  600.7	 8370.0	...
452200	  692.9	  600.7	 8372.0	...
452201	  692.9	  600.6	 8371.0	...
452202	  692.9	  600.5	 8368.0	...
452203	  692.9	  600.3	 8371.0	...
452204	  692.8	  600.2	 8377.0	...
452205	  692.7	  600.3	 8377.0	...
452206	  692.7	  600.7	 8371.0	...
452207	  692.8	  601.0	 8366.0	...
452208	  692.9	  601.0	 8367.0	...
452209	  692.9	  600.8	 8371.0	...
452210	  692.8	  600.7	 8372.0	...
452211	  692.8	  600.8	 8373.0	...
452212	  693.1	  601.1	 8371.0	...
452213	  693.5	  601.3	 8371.0	...
452214	  693.9	  601.5	 8372.0	...
452215	  693.9	  601.7	 8373.0	...
452216	  693.8	  601.5	 8375.0	...
452217	  693.6	  601.2	 8376.0	...
452218	  693.4	  601.0	 8377.0	...
452219	  693.3	  601.1	 8377.0	...
452220	  693.4	  601.3	 8377.0	...
452221	  693.6	  601.3	 8377.0	...
452222	  693.8	  601.2	 8377.0	...
452223	  693.8	  601.1	 8377.0	...
452224	  693.9	  601.5	 8376.0	...
452225	  694.0	  602.0	 8375.0	...
452226	  694.1	  602.3	 8377.0	...
452227	  694.0	  602.2	 8380.0	...
452228	  694.1	  602.2	 8380.0	...
452229	  694.2	  602.5	 8377.0	...
452230	  694.2	  602.3	 8377.0	...
452231	  694.1	  601.7	 8381.0	...
452232	  694.1	  601.2	 8385.0	...
452233	  694.2	  601.1	 8385.0	...
452234	  694.3	  601.2	 8385.0	...
452235	  694.3	  601.4	 8384.0	...
452236	  694.4	  601.6	 8383.0	...
452237	  694.5	  601.8	 8383.0	...
452238	  694.4	  601.9	 8382.0	...
452239	  694.4	  601.9	 8383.0	...
452240	  694.2	  601.9	 8384.0	...
452241	  694.2	  601.8	 8385.0	...
452242	  694.4	  601.7	 8386.0	...
452243	  694.5	  601.7	 8384.0	...
452244	  694.7	  601.7	 8383.0	...
452245	  694.8	  601.8	 8382.0	...
452246	  694.8	  602.0	 8383.0	...
452247	  694.9	  602.2	 8383.0	...
452248	  694.9	  602.1	 8384.0	...
452249	  694.9	  602.0	 8386.0	...
452250	  694.9	  602.0	 8389.0	...
452251	  694.9	  602.0	 8392.0	...
452252	  695.0	  602.0	 8392.0	...
452253	  695.0	  601.8	 8395.0	...
452254	  695.0	  601.6	 8397.0	...
452255	  694.9	  601.4	 8398.0	...
452256	  694.6	  601.3	 8397.0	...
452257	  694.4	  601.3	 8395.0	...
452258	  694.3	  601.4	 8395.0	...
452259	  694.3	  601.7	 8395.0	...
452260	  694.5	  601.9	 8396.0	...
452261	  694.7	  602.0	 8396.0	...
452262	  694.7	  602.1	 8396.0	...
452263	  694.5	  602.2	 8397.0	...
452264	  694.5	  602.1	 8402.0	...
452265	  694.5	  602.0	 8407.0	...
452266	  694.6	  602.0	 8407.0	...
452267	  694.6	  602.1	 8403.0	...
452268	  694.5	  602.4	 8400.0	...
452269	  694.6	  602.6	 8400.0	...
452270	  694.7	  602.9	 8400.0	...
452271	  694.8	  602.8	 8401.0	...
452272	  694.9	  602.5	 8404.0	...
452273	  695.0	  602.1	 8408.0	...
452274	  695.2	  601.8	 8411.0	...
452275	  695.4	  601.9	 8411.0	...
452276	  695.5	  602.0	 8411.0	...
452277	  695.6	  602.0	 8409.0	...
452278	  695.5	  602.0	 8408.0	...
452279	  695.5	  601.9	 8406.0	...
452280	  695.5	  601.8	 8406.0	...
452281	  695.4	  601.8	 8406.0	...
452282	  695.4	  601.9	 8405.0	...
452283	  695.4	  601.9	 8405.0	...
452284	  695.6	  601.8	 8404.0	...
452285	  695.7	  601.8	 8404.0	...
452286	  695.7	  602.0	 8403.0	...
452287	  695.5	  602.2	 8403.0	...
452288	  695.2	  602.6	 8403.0	...
452289	  694.9	  602.7	 8404.0	...
452290	  694.8	  602.9	 8401.0	...
452291	  695.0	  603.0	 8398.0	...
452292	  695.3	  602.7	 8396.0	...
452293	  695.6	  602.3	 8397.0	...
452294	  695.5	  601.9	 8398.0	...
452295	  695.5	  601.7	 8398.0	...
452296	  695.5	  601.7	 8398.0	...
452297	  695.5	  601.8	 8401.0	...
452298	  695.5	  601.9	 8405.0	...
452299	  695.6	  601.8	 8407.0	...
452300	  695.8	  602.1	 8406.0	...
452301	  695.9	  602.4	 8404.0	...
452302	  695.8	  602.6	 8407.0	...
452303	  695.6	  602.3	 8411.0	...
452304	  695.5	  602.1	 8414.0	...
452305	  695.5	  602.0	 8413.0	...
452306	  695.6	  602.1	 8412.0	...
452307	  695.7	  602.4	 8412.0	...
452308	  695.8	  602.8	 8412.0	...
452309	  695.8	  602.8	 8411.0	...
452310	  695.7	  602.9	 8411.0	...
452311	  695.7	  602.9	 8410.0	...
452312	  695.8	  603.0	 8408.0	...
452313	  695.7	  602.5	 8406.0	...
452314	  695.6	  602.0	 8405.0	...
452315	  695.6	  601.8	 8404.0	...
452316	  695.7	  602.1	 8407.0	...
452317	  695.9	  602.3	 8409.0	...
452318	  695.9	  602.2	 8412.0	...
452319	  696.0	  602.2	 8412.0	...
452320	  696.1	  602.3	 8411.0	...
452321	  695.9	  602.2	 8414.0	...
452322	  695.7	  602.2	 8417.0	...
452323	  695.4	  602.1	 8419.0	...
452324	  695.5	  602.2	 8417.0	...
452325	  695.6	  602.1	 8416.0	...
452326	  695.7	  601.9	 8416.0	...
452327	  695.8	  601.7	 8417.0	...
452328	  695.8	  601.8	 8419.0	...
452329	  695.9	  602.0	 8421.0	...
452330	  695.7	  602.3	 8423.0	...
452331	  695.5	  602.6	 8420.0	...
452332	  695.3	  602.7	 8417.0	...
452333	  695.3	  602.6	 8415.0	...
452334	  695.3	  602.3	 8415.0	...
452335	  695.3	  602.0	 8415.0	...
452336	  695.4	  602.0	 8419.0	...
452337	  695.4	  602.3	 8423.0	...
452338	  695.5	  602.7	 8428.0	...
452339	  695.5	  603.0	 8428.0	...
452340	  695.7	  603.0	 8429.0	...
452341	  695.9	  603.1	 8429.0	...
452342	  695.8	  603.2	 8430.0	...
452343	  695.6	  603.3	 8428.0	...
452344	  695.5	  603.2	 8425.0	...
452345	  695.5	  603.2	 8423.0	...
452346	  695.5	  603.3	 8422.0	...
452347	  695.3	  603.4	 8422.0	...
452348	  695.1	  603.5	 8421.0	...
452349	  695.3	  603.5	 8421.0	...
452350	  695.5	  603.4	 8423.0	...
452351	  695.9	  603.3	 8430.0	...
452352	  696.0	  603.3	 8438.0	...
452353	  695.9	  603.4	 8443.0	...
452354	  695.8	  603.5	 8441.0	...
452355	  695.6	  603.8	 8437.0	...
452356	  695.7	  604.0	 8434.0	...
452357	  696.0	  604.4	 8432.0	...
452358	  696.2	  604.6	 8432.0	...
452359	  696.2	  604.7	 8431.0	...
452360	  696.2	  604.7	 8431.0	...
452361	  696.3	  604.8	 8432.0	...
452362	  696.4	  604.8	 8433.0	...
452363	  696.6	  605.0	 8432.0	...
452364	  696.6	  605.1	 8432.0	...
452365	  696.7	  605.3	 8433.0	...
452366	  696.7	  605.3	 8434.0	...
452367	  696.7	  605.3	 8436.0	...
452368	  696.6	  605.2	 8436.0	...
452369	  696.6	  605.2	 8437.0	...
452370	  696.5	  605.1	 8436.0	...
452371	  696.3	  605.0	 8435.0	...
452372	  696.3	  604.8	 8434.0	...
452373	  696.3	  604.6	 8433.0	...
452374	  696.4	  604.5	 8435.0	...
452375	  696.4	  604.5	 8438.0	...
452376	  696.3	  604.5	 8441.0	...
452377	  696.1	  604.6	 8443.0	...
452378	  695.8	  604.7	 8438.0	...
452379	  695.5	  604.8	 8434.0	...
452380	  695.6	  604.8	 8433.0	...
452381	  695.6	  605.0	 8436.0	...
452382	  695.7	  605.2	 8439.0	...
452383	  695.9	  605.5	 8440.0	...
452384	  696.0	  605.7	 8441.0	...
452385	  696.3	  605.9	 8442.0	...
452386	  696.6	  606.2	 8439.0	...
452387	  696.9	  606.4	 8436.0	...
452388	  696.8	  606.2	 8433.0	...
452389	  696.7	  605.9	 8432.0	...
452390	  696.7	  605.7	 8432.0	...
452391	  696.6	  605.8	 8433.0	...
MSG	452392 0000 _ Number Off
452392	  696.7	  606.2	 8433.0	...
452393	  696.7	  606.5	 8432.0	...
452394	  696.8	  606.7	 8432.0	...
452395	  696.8	  606.8	 8433.0	...
452396	  696.9	  607.0	 8435.0	...
452397	  696.8	  607.1	 8436.0	...
452398	  696.7	  607.2	 8439.0	...
452399	  696.6	  607.4	 8441.0	...
452400	  696.7	  607.6	 8443.0	...
452401	  696.8	  607.8	 8441.0	...
452402	  696.9	  607.9	 8440.0	...
452403	  696.8	  607.7	 8439.0	...
452404	  696.7	  607.3	 8439.0	...
452405	  696.9	  607.3	 8439.0	...
452406	  697.1	  607.6	 8444.0	...
452407	  697.4	  607.9	 8449.0	...
452408	  697.4	  608.1	 8451.0	...
452409	  697.4	  608.7	 8445.0	...
452410	  697.5	  609.2	 8439.0	...
452411	  697.6	  609.9	 8435.0	...
452412	  697.6	  610.2	 8435.0	...
452413	  696.8	  610.6	 8433.0	...
452414	  695.8	  610.9	 8432.0	...
EFIX R   449398	452414	3017	  686.8	  584.4	   7996
SSACC R  452415
452415	  694.2	  611.2	 8432.0	...
452416	  692.8	  611.5	 8434.0	...
452417	  690.6	  611.8	 8433.0	...
452418	  688.7	  612.1	 8430.0	...
452419	  686.1	  612.4	 8432.0	...
452420	  684.2	  612.7	 8438.0	...
ESACC R  452415	452420	6	  694.2	  611.2	  684.2	  612.7	   0.22	     38
SFIX R   452421
452421	  682.3	  613.2	 8443.0	...
452422	  681.5	  613.6	 8442.0	...
452423	  680.9	  614.1	 8441.0	...
452424	  680.5	  614.7	 8441.0	...
452425	  680.3	  615.2	 8441.0	...
452426	  680.4	  615.5	 8440.0	...
452427	  681.1	  615.4	 8439.0	...
452428	  681.9	  615.3	 8438.0	...
452429	  682.4	  615.1	 8438.0	...
452430	  682.8	  614.7	 8438.0	...
452431	  683.2	  614.2	 8438.0	...
452432	  683.5	  613.4	 8439.0	...
452433	  683.5	  612.8	 8439.0	...
452434	  683.6	  612.3	 8439.0	...
452435	  683.8	  611.8	 8438.0	...
452436	  684.2	  611.2	 8437.0	...
452437	  684.5	  610.6	 8439.0	...
452438	  684.6	  610.5	 8442.0	...
452439	  684.6	  610.5	 8444.0	...
452440	  684.6	  610.4	 8447.0	...
452441	  684.6	  610.2	 8450.0	...
452442	  684.4	  610.1	 8453.0	...
452443	  684.3	  610.3	 8451.0	...
452444	  683.7	  610.6	 8448.0	...
452445	  683.0	  610.9	 8446.0	...
452446	  682.3	  610.9	 8446.0	...
452447	  682.1	  610.6	 8450.0	...
452448	  682.1	  610.4	 8453.0	...
452449	  682.1	  610.2	 8457.0	...
452450	  682.0	  610.2	 8459.0	...
452451	  682.0	  610.2	 8460.0	...
452452	  682.1	  610.2	 8461.0	...
452453	  682.2	  610.2	 8461.0	...
452454	  682.5	  610.2	 8460.0	...
452455	  682.5	  610.4	 8460.0	...
452456	  682.5	  610.6	 8460.0	...
452457	  682.4	  610.8	 8461.0	...
452458	  682.2	  610.5	 8463.0	...
452459	  682.1	  610.0	 8465.0	...
452460	  681.9	  609.6	 8465.0	...
452461	  681.8	  609.5	 8464.0	...
452462	  681.8	  609.6	 8464.0	...
452463	  681.9	  609.7	 8465.0	...
452464	  681.9	  609.5	 8466.0	...
452465	  681.9	  609.3	 8466.0	...
452466	  682.0	  609.2	 8465.0	...
452467	  682.1	  609.2	 8465.0	...
452468	  682.0	  609.2	 8464.0	...
452469	  681.8	  609.2	 8464.0	...
452470	  681.7	  609.3	 8463.0	...
452471	  681.6	  609.2	 8463.0	...
452472	  681.7	  609.2	 8464.0	...
452473	  681.7	  609.0	 8464.0	...
452474	  681.9	  608.9	 8466.0	...
452475	  682.1	  608.8	 8467.0	...
452476	  682.2	  608.8	 8466.0	...
452477	  682.2	  608.9	 8466.0	...
452478	  682.0	  609.1	 8465.0	...
452479	  681.8	  609.6	 8465.0	...
452480	  681.6	  610.0	 8465.0	...
452481	  681.6	  610.2	 8465.0	...
452482	  681.6	  610.0	 8465.0	...
452483	  681.6	  609.8	 8465.0	...
452484	  681.5	  610.0	 8465.0	...
452485	  681.4	  610.1	 8465.0	...
452486	  681.3	  610.2	 8464.0	...
452487	  681.6	  610.2	 8462.0	...
452488	  682.0	  610.2	 8463.0	...
452489	  682.3	  610.2	 8466.0	...
452490	  682.3	  610.4	 8469.0	...
452491	  682.3	  610.8	 8467.0	...
452492	  682.4	  611.2	 8464.0	...
452493	  682.5	  611.3	 8461.0	...
452494	  682.5	  611.6	 8463.0	...
452495	  682.5	  611.8	 8464.0	...
452496	  682.5	  611.9	 8465.0	...
452497	  682.6	  611.9	 8466.0	...
452498	  682.7	  611.8	 8466.0	...
452499	  682.8	  612.0	 8467.0	...
452500	  682.8	  612.2	 8466.0	...
452501	  682.9	  612.5	 8466.0	...
452502	  683.0	  612.8	 8465.0	...
452503	  683.0	  613.1	 8465.0	...
452504	  683.1	  613.2	 8466.0	...
452505	  683.1	  613.2	 8465.0	...
452506	  683.1	  612.9	 8465.0	...
452507	  683.1	  612.8	 8468.0	...
452508	  683.0	  612.6	 8470.0	...
452509	  683.0	  612.7	 8473.0	...
452510	  683.0	  612.9	 8473.0	...
452511	  683.1	  613.1	 8474.0	...
452512	  683.2	  613.3	 8474.0	...
452513	  683.3	  613.4	 8471.0	...
452514	  683.2	  613.7	 8467.0	...
452515	  683.1	  614.1	 8463.0	...
452516	  683.0	  614.1	 8463.0	...
452517	  683.0	  614.0	 8464.0	...
452518	  682.9	  613.8	 8464.0	...
452519	  682.9	  613.7	 8464.0	...
452520	  683.0	  613.6	 8465.0	...
452521	  683.2	  613.6	 8466.0	...
452522	  683.4	  613.6	 8468.0	...
452523	  683.2	  613.6	 8470.0	...
452524	  683.1	  613.7	 8471.0	...
452525	  683.0	  613.8	 8471.0	...
452526	  683.0	  613.8	 8469.0	...
452527	  683.0	  613.7	 8467.0	...
452528	  683.0	  613.6	 8467.0	...
452529	  683.1	  613.5	 8467.0	...
452530	  683.0	  613.5	 8468.0	...
452531	  683.0	  613.6	 8469.0	...
452532	  682.9	  613.7	 8469.0	...
452533	  683.0	  613.8	 8469.0	...
452534	  683.1	  614.1	 8469.0	...
452535	  683.2	  614.3	 8473.0	...
452536	  683.3	  614.4	 8476.0	...
452537	  683.3	  614.2	 8478.0	...
452538	  683.4	  614.5	 8476.0	...
452539	  683.2	  615.0	 8474.0	...
452540	  682.8	  615.7	 8472.0	...
452541	  682.4	  616.2	 8471.0	...
452542	  682.4	  616.3	 8470.0	...
452543	  682.6	  616.4	 8471.0	...
452544	  683.0	  616.4	 8470.0	...
452545	  683.3	  616.5	 8469.0	...
452546	  683.6	  616.6	 8469.0	...
452547	  683.6	  616.6	 8470.0	...
452548	  683.6	  616.5	 8470.0	...
452549	  683.6	  616.4	 8470.0	...
452550	  683.8	  616.5	 8470.0	...
452551	  683.9	  616.6	 8469.0	...
452552	  683.7	  616.7	 8469.0	...
452553	  683.4	  616.8	 8468.0	...
452554	  683.2	  616.8	 8468.0	...
452555	  683.2	  616.7	 8469.0	...
452556	  683.2	  616.9	 8470.0	...
452557	  683.1	  617.1	 8470.0	...
452558	  683.1	  617.3	 8471.0	...
452559	  683.0	  617.3	 8472.0	...
452560	  683.1	  617.3	 8468.0	...
452561	  683.1	  617.4	 8463.0	...
452562	  683.0	  617.3	 8459.0	...
452563	  683.0	  617.3	 8462.0	...
452564	  683.0	  617.3	 8464.0	...
452565	  683.2	  617.5	 8465.0	...
452566	  683.3	  617.5	 8465.0	...
452567	  683.2	  617.6	 8465.0	...
452568	  683.0	  617.9	 8465.0	...
452569	  682.9	  618.2	 8463.0	...
452570	  682.9	  618.4	 8461.0	...
452571	  683.0	  618.4	 8460.0	...
452572	  683.1	  618.4	 8460.0	...
452573	  683.1	  618.5	 8460.0	...
452574	  683.1	  618.6	 8460.0	...
452575	  683.3	  618.7	 8459.0	...
452576	  683.5	  618.5	 8459.0	...
452577	  683.8	  618.3	 8463.0	...
452578	  684.0	  618.1	 8468.0	...
452579	  683.9	  618.2	 8472.0	...
452580	  683.7	  618.3	 8472.0	...
452581	  683.4	  618.4	 8472.0	...
452582	  683.4	  618.4	 8473.0	...
452583	  683.4	  618.3	 8475.0	...
452584	  683.4	  618.2	 8476.0	...
452585	  683.5	  618.2	 8476.0	...
452586	  683.6	  618.1	 8471.0	...
452587	  683.6	  618.0	 8467.0	...
452588	  683.6	  617.7	 8465.0	...
452589	  683.5	  617.6	 8467.0	...
452590	  683.4	  617.8	 8469.0	...
452591	  683.4	  618.2	 8466.0	...
452592	  683.5	  618.4	 8464.0	...
452593	  683.5	  618.3	 8461.0	...
452594	  683.6	  618.4	 8459.0	...
452595	  683.5	  618.6	 8457.0	...
452596	  683.5	  618.8	 8457.0	...
452597	  683.5	  618.7	 8461.0	...
452598	  683.4	  618.5	 8466.0	...
452599	  683.3	  618.4	 8470.0	...
452600	  683.2	  618.3	 8471.0	...
452601	  683.1	  618.3	 8470.0	...
452602	  683.3	  618.3	 8470.0	...
452603	  683.5	  618.1	 8469.0	...
452604	  683.3	  617.8	 8468.0	...
452605	  683.0	  617.6	 8467.0	...
452606	  682.7	  617.6	 8469.0	...
452607	  682.7	  617.5	 8471.0	...
452608	  682.6	  617.3	 8472.0	...
452609	  682.6	  617.2	 8470.0	...
452610	  682.6	  617.1	 8469.0	...
452611	  682.6	  617.3	 8470.0	...
452612	  682.7	  617.4	 8468.0	...
452613	  682.9	  617.6	 8467.0	...
452614	  683.0	  617.5	 8469.0	...
452615	  683.4	  617.4	 8472.0	...
452616	  683.6	  617.1	 8477.0	...
452617	  683.9	  617.0	 8478.0	...
452618	  684.0	  617.1	 8478.0	...
452619	  683.6	  617.3	 8475.0	...
452620	  683.2	  617.5	 8472.0	...
452621	  682.8	  617.5	 8471.0	...
452622	  682.9	  617.5	 8471.0	...
452623	  683.2	  617.4	 8470.0	...
452624	  683.4	  617.3	 8470.0	...
452625	  683.5	  617.1	 8470.0	...
452626	  683.6	  617.0	 8469.0	...
452627	  683.6	  616.9	 8469.0	...
452628	  683.6	  616.9	 8469.0	...
452629	  683.5	  616.9	 8471.0	...
452630	  683.4	  617.0	 8475.0	...
452631	  683.2	  617.0	 8479.0	...
452632	  683.1	  617.0	 8480.0	...
452633	  683.2	  617.1	 8480.0	...
452634	  683.6	  617.0	 8479.0	...
452635	  684.0	  616.8	 8478.0	...
452636	  684.5	  616.7	 8478.0	...
452637	  684.7	  616.7	 8478.0	...
452638	  684.9	  616.4	 8479.0	...
452639	  684.6	  616.0	 8480.0	...
452640	  684.2	  615.5	 8481.0	...
452641	  683.9	  615.2	 8483.0	...
452642	  683.9	  614.8	 8485.0	...
452643	  684.0	  614.5	 8487.0	...
452644	  684.0	  614.5	 8487.0	...
452645	  684.0	  614.4	 8487.0	...
452646	  683.9	  614.4	 8488.0	...
452647	  683.9	  614.3	 8488.0	...
452648	  684.0	  614.2	 8487.0	...
452649	  683.9	  613.8	 8487.0	...
452650	  683.5	  613.4	 8488.0	...
452651	  683.1	  613.1	 8490.0	...
452652	  682.8	  612.8	 8490.0	...
452653	  682.8	  612.2	 8492.0	...
452654	  682.9	  611.7	 8494.0	...
452655	  682.9	  611.6	 8496.0	...
452656	  683.0	  611.8	 8497.0	...
452657	  683.1	  612.1	 8497.0	...
452658	  683.2	  612.2	 8496.0	...
452659	  683.2	  612.2	 8495.0	...
452660	  683.1	  611.9	 8494.0	...
452661	  683.0	  611.6	 8494.0	...
452662	  682.8	  611.3	 8495.0	...
452663	  682.6	  611.3	 8496.0	...
452664	  682.5	  611.3	 8498.0	...
452665	  682.5	  611.3	 8499.0	...
452666	  682.4	  611.3	 8500.0	...
452667	  682.3	  611.2	 8501.0	...
452668	  682.5	  611.1	 8502.0	...
452669	  682.9	  611.1	 8502.0	...
452670	  683.2	  611.4	 8502.0	...
452671	  683.3	  611.7	 8503.0	...
452672	  683.4	  612.1	 8504.0	...
452673	  683.4	  611.9	 8504.0	...
452674	  683.2	  611.8	 8503.0	...
452675	  682.9	  611.7	 8505.0	...
452676	  682.7	  611.8	 8506.0	...
452677	  682.6	  611.9	 8506.0	...
452678	  682.5	  612.0	 8505.0	...
452679	  682.4	  611.9	 8506.0	...
452680	  682.5	  611.9	 8508.0	...
452681	  682.5	  611.9	 8509.0	...
452682	  682.6	  611.8	 8510.0	...
452683	  682.6	  611.7	 8510.0	...
452684	  682.5	  611.7	 8507.0	...
452685	  682.4	  611.7	 8503.0	...
452686	  682.3	  611.9	 8504.0	...
452687	  682.3	  612.1	 8507.0	...
452688	  682.2	  612.3	 8510.0	...
452689	  681.9	  612.3	 8508.0	...
452690	  681.7	  612.4	 8507.0	...
452691	  681.5	  612.5	 8506.0	...
452692	  681.5	  612.6	 8506.0	...
452693	  681.5	  612.6	 8507.0	...
452694	  681.7	  612.6	 8508.0	...
452695	  681.9	  613.0	 8510.0	...
452696	  682.2	  613.5	 8508.0	...
452697	  682.0	  613.9	 8507.0	...
452698	  681.8	  613.8	 8506.0	...
452699	  681.7	  613.9	 8508.0	...
452700	  681.9	  614.1	 8510.0	...
452701	  682.1	  614.3	 8509.0	...
452702	  682.2	  614.1	 8507.0	...
452703	  682.2	  614.1	 8505.0	...
452704	  682.1	  614.0	 8506.0	...
452705	  682.0	  614.1	 8507.0	...
452706	  681.7	  614.1	 8508.0	...
452707	  681.4	  614.1	 8505.0	...
452708	  681.2	  614.1	 8503.0	...
452709	  681.5	  614.0	 8504.0	...
452710	  681.8	  613.6	 8509.0	...
452711	  682.0	  613.1	 8514.0	...
452712	  682.1	  612.8	 8516.0	...
452713	  682.1	  613.0	 8515.0	...
452714	  682.0	  613.1	 8512.0	...
452715	  681.9	  613.0	 8511.0	...
452716	  681.7	  612.5	 8513.0	...
452717	  681.6	  612.1	 8515.0	...
452718	  681.6	  611.6	 8517.0	...
452719	  681.6	  611.6	 8518.0	...
452720	  681.6	  611.5	 8519.0	...
452721	  681.2	  611.6	 8520.0	...
452722	  680.9	  611.8	 8522.0	...
452723	  680.8	  611.5	 8524.0	...
452724	  681.1	  611.0	 8525.0	...
452725	  681.4	  610.7	 8525.0	...
452726	  681.4	  610.7	 8525.0	...
452727	  681.4	  610.8	 8526.0	...
452728	  681.4	  610.9	 8526.0	...
452729	  681.4	  611.0	 8526.0	...
452730	  681.5	  611.1	 8527.0	...
452731	  681.7	  611.0	 8528.0	...
452732	  681.8	  611.0	 8529.0	...
452733	  681.8	  610.8	 8528.0	...
452734	  681.7	  610.7	 8526.0	...
452735	  681.5	  610.6	 8524.0	...
452736	  681.6	  610.6	 8522.0	...
452737	  681.8	  610.6	 8522.0	...
452738	  681.9	  610.6	 8523.0	...
452739	  682.0	  610.6	 8526.0	...
452740	  682.0	  610.6	 8529.0	...
452741	  682.0	  610.7	 8532.0	...
452742	  682.0	  610.7	 8532.0	...
452743	  682.1	  610.6	 8533.0	...
452744	  682.2	  610.5	 8533.0	...
452745	  682.2	  610.2	 8533.0	...
452746	  682.1	  610.0	 8532.0	...
452747	  681.9	  609.8	 8531.0	...
452748	  681.6	  609.9	 8531.0	...
452749	  681.4	  609.9	 8531.0	...
452750	  681.4	  609.9	 8533.0	...
452751	  681.4	  609.9	 8534.0	...
452752	  681.3	  610.0	 8534.0	...
452753	  681.1	  610.0	 8533.0	...
452754	  681.1	  609.7	 8534.0	...
452755	  681.3	  609.4	 8535.0	...
452756	  681.5	  609.2	 8537.0	...
452757	  681.6	  609.3	 8537.0	...
452758	  681.7	  609.3	 8540.0	...
452759	  681.7	  609.3	 8542.0	...
452760	  681.8	  609.3	 8544.0	...
452761	  681.9	  609.3	 8543.0	...
452762	  682.0	  609.3	 8543.0	...
452763	  682.1	  609.3	 8543.0	...
452764	  682.2	  609.3	 8543.0	...
452765	  682.3	  609.3	 8543.0	...
452766	  682.4	  609.3	 8543.0	...
452767	  682.5	  609.4	 8544.0	...
452768	  682.5	  609.6	 8544.0	...
452769	  682.6	  609.7	 8544.0	...
452770	  682.5	  609.7	 8544.0	...
452771	  682.5	  609.6	 8547.0	...
452772	  682.5	  609.7	 8550.0	...
452773	  682.5	  609.7	 8552.0	...
452774	  682.4	  609.4	 8552.0	...
452775	  682.2	  609.1	 8552.0	...
452776	  682.2	  608.7	 8553.0	...
452777	  682.3	  608.6	 8554.0	...
452778	  682.3	  608.5	 8555.0	...
452779	  682.2	  608.1	 8555.0	...
452780	  682.2	  607.8	 8555.0	...
452781	  682.3	  607.4	 8554.0	...
452782	  682.4	  607.4	 8553.0	...
452783	  682.4	  607.5	 8550.0	...
452784	  682.2	  607.8	 8548.0	...
452785	  682.2	  608.1	 8546.0	...
452786	  682.4	  608.3	 8548.0	...
452787	  682.6	  608.3	 8549.0	...
452788	  682.6	  608.3	 8549.0	...
452789	  682.6	  608.3	 8548.0	...
452790	  682.6	  608.1	 8551.0	...
452791	  682.8	  607.9	 8554.0	...
452792	  683.0	  607.6	 8557.0	...
452793	  683.1	  607.4	 8557.0	...
452794	  683.1	  607.4	 8557.0	...
452795	  683.2	  607.4	 8557.0	...
452796	  683.3	  607.5	 8556.0	...
452797	  683.4	  607.5	 8555.0	...
452798	  683.5	  607.5	 8555.0	...
452799	  683.6	  607.5	 8556.0	...
452800	  683.4	  607.5	 8556.0	...
452801	  683.2	  607.4	 8556.0	...
452802	  683.0	  607.4	 8558.0	...
452803	  683.0	  607.3	 8560.0	...
452804	  683.0	  607.3	 8562.0	...
452805	  682.9	  607.0	 8563.0	...
452806	  682.9	  606.7	 8563.0	...
452807	  682.8	  606.4	 8564.0	...
452808	  682.9	  606.2	 8565.0	...
452809	  683.0	  606.1	 8567.0	...
452810	  683.1	  605.8	 8569.0	...
452811	  683.3	  605.5	 8568.0	...
452812	  683.4	  605.3	 8565.0	...
452813	  683.6	  605.3	 8562.0	...
452814	  683.7	  605.3	 8564.0	...
452815	  683.7	  605.2	 8568.0	...
452816	  683.5	  605.2	 8572.0	...
452817	  683.3	  605.2	 8572.0	...
452818	  683.1	  605.1	 8572.0	...
452819	  683.2	  605.3	 8570.0	...
452820	  683.2	  605.4	 8568.0	...
452821	  683.2	  605.5	 8569.0	...
452822	  683.1	  605.4	 8573.0	...
452823	  683.2	  605.3	 8576.0	...
452824	  683.3	  605.4	 8575.0	...
452825	  683.4	  605.5	 8574.0	...
452826	  683.4	  605.4	 8573.0	...
452827	  683.4	  605.2	 8574.0	...
452828	  683.2	  605.2	 8576.0	...
452829	  683.0	  605.5	 8580.0	...
452830	  683.1	  605.6	 8581.0	...
452831	  683.2	  605.4	 8581.0	...
452832	  683.3	  605.4	 8578.0	...
452833	  683.1	  605.2	 8576.0	...
452834	  682.9	  605.1	 8580.0	...
452835	  682.8	  604.9	 8584.0	...
452836	  682.8	  604.8	 8588.0	...
452837	  682.7	  604.7	 8588.0	...
452838	  682.7	  604.6	 8590.0	...
452839	  683.0	  604.4	 8591.0	...
452840	  683.3	  604.3	 8591.0	...
452841	  683.3	  604.2	 8590.0	...
452842	  683.1	  604.2	 8588.0	...
452843	  682.9	  604.2	 8587.0	...
452844	  683.1	  604.1	 8587.0	...
452845	  683.1	  603.9	 8587.0	...
452846	  683.0	  603.4	 8586.0	...
452847	  682.7	  603.0	 8586.0	...
452848	  682.5	  602.8	 8588.0	...
452849	  682.3	  602.9	 8589.0	...
452850	  682.2	  603.0	 8587.0	...
452851	  682.1	  603.0	 8586.0	...
452852	  682.1	  603.0	 8586.0	...
452853	  682.2	  602.8	 8588.0	...
452854	  682.2	  602.7	 8590.0	...
452855	  682.0	  602.7	 8592.0	...
452856	  681.8	  602.7	 8592.0	...
452857	  681.6	  603.1	 8591.0	...
452858	  681.7	  603.3	 8592.0	...
452859	  681.7	  603.5	 8594.0	...
452860	  681.7	  603.4	 8596.0	...
452861	  681.8	  603.3	 8596.0	...
452862	  681.8	  603.3	 8594.0	...
452863	  681.8	  603.5	 8591.0	...
452864	  681.8	  603.0	 8588.0	...
452865	  681.7	  602.4	 8589.0	...
452866	  681.4	  602.1	 8589.0	...
452867	  681.3	  602.5	 8589.0	...
452868	  681.2	  602.9	 8593.0	...
452869	  681.3	  603.0	 8596.0	...
452870	  681.3	  603.1	 8599.0	...
452871	  681.4	  603.1	 8600.0	...
452872	  681.5	  602.9	 8600.0	...
452873	  681.5	  602.8	 8601.0	...
452874	  681.6	  602.8	 8601.0	...
452875	  681.7	  602.7	 8602.0	...
452876	  681.7	  602.7	 8602.0	...
452877	  681.7	  602.6	 8603.0	...
452878	  681.5	  602.6	 8601.0	...
452879	  681.2	  602.5	 8600.0	...
452880	  681.0	  602.5	 8597.0	...
452881	  681.0	  602.8	 8596.0	...
452882	  681.1	  603.0	 8597.0	...
452883	  681.2	  603.1	 8599.0	...
452884	  681.2	  603.1	 8601.0	...
452885	  681.2	  603.0	 8602.0	...
452886	  681.2	  602.9	 8604.0	...
452887	  681.2	  602.8	 8604.0	...
452888	  681.2	  602.5	 8603.0	...
452889	  681.4	  602.1	 8603.0	...
452890	  681.6	  601.9	 8605.0	...
452891	  681.8	  601.9	 8606.0	...
452892	  681.6	  601.7	 8606.0	...
452893	  681.4	  601.5	 8606.0	...
452894	  681.3	  601.4	 8606.0	...
452895	  681.3	  601.3	 8607.0	...
452896	  681.4	  601.2	 8609.0	...
452897	  681.5	  601.0	 8613.0	...
452898	  681.7	  600.9	 8617.0	...
452899	  681.9	  600.7	 8620.0	...
452900	  682.0	  600.6	 8618.0	...
452901	  682.0	  600.3	 8615.0	...
452902	  682.2	  599.8	 8615.0	...
452903	  682.6	  599.3	 8619.0	...
452904	  682.9	  599.1	 8620.0	...
452905	  682.8	  599.1	 8615.0	...
452906	  682.6	  599.0	 8609.0	...
452907	  682.4	  598.9	 8612.0	...
452908	  682.2	  598.7	 8616.0	...
452909	  682.3	  598.4	 8621.0	...
452910	  682.4	  598.0	 8622.0	...
452911	  682.5	  597.7	 8620.0	...
452912	  682.5	  597.5	 8617.0	...
452913	  682.4	  597.2	 8614.0	...
452914	  682.5	  596.6	 8616.0	...
452915	  682.6	  595.9	 8618.0	...
452916	  682.7	  595.5	 8621.0	...
452917	  682.8	  595.4	 8623.0	...
452918	  682.8	  595.4	 8626.0	...
452919	  682.7	  595.5	 8627.0	...
452920	  682.6	  595.6	 8628.0	...
452921	  682.5	  595.6	 8629.0	...
452922	  682.4	  595.5	 8630.0	...
452923	  682.4	  595.4	 8630.0	...
452924	  682.5	  595.3	 8629.0	...
452925	  682.7	  595.2	 8629.0	...
452926	  682.8	  595.0	 8630.0	...
452927	  682.8	  595.0	 8630.0	...
452928	  682.8	  595.2	 8633.0	...
452929	  682.9	  595.2	 8637.0	...
452930	  682.9	  595.1	 8641.0	...
452931	  683.0	  595.0	 8641.0	...
452932	  683.1	  594.9	 8641.0	...
452933	  682.9	  594.7	 8642.0	...
452934	  682.6	  594.4	 8642.0	...
452935	  682.3	  594.1	 8643.0	...
452936	  682.3	  594.0	 8642.0	...
452937	  682.3	  593.8	 8640.0	...
452938	  682.2	  593.8	 8638.0	...
452939	  682.2	  593.4	 8638.0	...
452940	  682.1	  593.0	 8643.0	...
452941	  682.0	  592.5	 8648.0	...
452942	  681.9	  592.2	 8651.0	...
452943	  681.6	  592.1	 8651.0	...
452944	  681.3	  592.0	 8653.0	...
452945	  681.0	  591.9	 8654.0	...
452946	  681.0	  591.8	 8656.0	...
452947	  680.9	  591.6	 8656.0	...
452948	  680.8	  591.5	 8656.0	...
452949	  680.6	  591.4	 8656.0	...
452950	  680.5	  591.5	 8656.0	...
452951	  680.5	  591.5	 8656.0	...
452952	  680.5	  591.4	 8655.0	...
452953	  680.5	  591.1	 8654.0	...
452954	  680.5	  590.7	 8654.0	...
452955	  680.4	  590.3	 8654.0	...
452956	  680.3	  590.2	 8655.0	...
452957	  680.2	  590.2	 8655.0	...
452958	  680.0	  590.2	 8655.0	...
452959	  680.0	  590.1	 8659.0	...
452960	  679.9	  590.0	 8664.0	...
452961	  679.9	  589.7	 8670.0	...
452962	  679.8	  589.5	 8670.0	...
452963	  679.7	  589.3	 8670.0	...
452964	  679.7	  589.2	 8670.0	...
452965	  679.7	  589.1	 8669.0	...
452966	  679.8	  589.1	 8669.0	...
452967	  679.9	  589.1	 8669.0	...
452968	  680.0	  589.1	 8669.0	...
452969	  680.2	  589.0	 8669.0	...
452970	  680.2	  588.4	 8668.0	...
452971	  680.3	  587.7	 8668.0	...
452972	  680.4	  587.0	 8666.0	...
452973	  680.6	  586.9	 8663.0	...
452974	  680.6	  586.9	 8660.0	...
452975	  680.5	  586.9	 8660.0	...
452976	  680.6	  586.9	 8661.0	...
452977	  680.8	  586.7	 8663.0	...
452978	  681.0	  586.5	 8664.0	...
452979	  681.3	  586.2	 8665.0	...
452980	  681.7	  585.9	 8665.0	...
452981	  681.9	  585.4	 8666.0	...
452982	  681.8	  585.2	 8670.0	...
452983	  681.6	  584.7	 8675.0	...
452984	  681.6	  584.4	 8682.0	...
452985	  681.3	  584.3	 8686.0	...
452986	  681.1	  584.4	 8687.0	...
452987	  680.9	  584.4	 8687.0	...
452988	  680.9	  584.0	 8686.0	...
452989	  680.9	  583.5	 8687.0	...
452990	  680.8	  583.0	 8689.0	...
452991	  680.7	  582.5	 8691.0	...
452992	  680.7	  582.0	 8692.0	...
452993	  680.7	  581.5	 8696.0	...
452994	  680.6	  581.3	 8700.0	...
452995	  680.6	  581.3	 8703.0	...
452996	  680.6	  581.3	 8705.0	...
452997	  680.6	  580.7	 8709.0	...
452998	  680.5	  580.3	 8715.0	...
452999	  680.4	  579.9	 8721.0	...
453000	  680.4	  580.1	 8725.0	...
453001	  680.3	  580.1	 8725.0	...
453002	  680.0	  580.1	 8725.0	...
453003	  679.7	  580.0	 8725.0	...
453004	  679.5	  579.9	 8725.0	...
453005	  679.5	  579.9	 8723.0	...
453006	  679.6	  580.0	 8721.0	...
453007	  680.0	  580.1	 8720.0	...
453008	  680.3	  580.1	 8721.0	...
453009	  680.5	  579.9	 8722.0	...
453010	  680.5	  579.6	 8724.0	...
453011	  680.5	  579.2	 8724.0	...
453012	  680.4	  579.0	 8724.0	...
453013	  680.1	  578.8	 8725.0	...
453014	  679.8	  578.7	 8726.0	...
453015	  679.5	  578.4	 8728.0	...
453016	  679.5	  578.0	 8730.0	...
453017	  679.4	  577.9	 8731.0	...
453018	  679.3	  578.1	 8731.0	...
453019	  679.1	  577.7	 8729.0	...
453020	  679.0	  577.1	 8728.0	...
453021	  679.0	  576.6	 8727.0	...
453022	  678.7	  576.4	 8731.0	...
453023	  678.5	  576.3	 8736.0	...
453024	  678.0	  576.1	 8740.0	...
453025	  677.8	  576.1	 8741.0	...
453026	  677.7	  576.1	 8743.0	...
453027	  677.7	  576.0	 8744.0	...
453028	  677.6	  575.9	 8742.0	...
453029	  677.5	  575.8	 8739.0	...
453030	  677.4	  576.0	 8735.0	...
453031	  677.3	  576.1	 8734.0	...
453032	  677.2	  575.7	 8738.0	...
453033	  677.1	  575.3	 8743.0	...
453034	  677.0	  575.1	 8747.0	...
453035	  677.0	  575.4	 8744.0	...
453036	  677.0	  575.4	 8747.0	...
453037	  677.1	  575.1	 8751.0	...
453038	  677.2	  574.8	 8756.0	...
453039	  677.4	  574.7	 8756.0	...
453040	  677.5	  574.5	 8761.0	...
453041	  677.5	  574.2	 8764.0	...
453042	  677.6	  574.0	 8768.0	...
453043	  677.8	  573.7	 8768.0	...
453044	  678.0	  573.2	 8768.0	...
453045	  678.4	  572.6	 8768.0	...
453046	  678.5	  572.1	 8768.0	...
453047	  678.7	  572.3	 8769.0	...
453048	  678.8	  572.4	 8765.0	...
453049	  678.7	  572.3	 8762.0	...
453050	  678.7	  571.8	 8759.0	...
453051	  678.7	  571.2	 8761.0	...
453052	  678.8	  571.3	 8763.0	...
453053	  678.8	  571.7	 8765.0	...
453054	  679.0	  572.3	 8765.0	...
453055	  679.1	  572.5	 8764.0	...
453056	  679.2	  572.6	 8762.0	...
453057	  679.3	  572.5	 8759.0	...
453058	  679.4	  572.3	 8758.0	...
453059	  679.5	  572.3	 8759.0	...
453060	  679.4	  572.2	 8761.0	...
453061	  679.2	  572.3	 8765.0	...
453062	  679.2	  572.3	 8767.0	...
453063	  679.3	  572.1	 8769.0	...
453064	  679.3	  571.7	 8769.0	...
453065	  679.2	  571.3	 8768.0	...
453066	  679.1	  570.7	 8768.0	...
453067	  679.1	  570.2	 8768.0	...
453068	  679.1	  570.0	 8767.0	...
453069	  679.1	  570.2	 8768.0	...
453070	  679.0	  570.3	 8771.0	...
453071	  679.0	  570.3	 8775.0	...
453072	  679.0	  570.3	 8777.0	...
453073	  679.0	  569.9	 8777.0	...
453074	  679.1	  569.5	 8778.0	...
453075	  679.2	  569.0	 8777.0	...
453076	  679.1	  569.0	 8776.0	...
453077	  678.9	  569.1	 8775.0	...
453078	  678.8	  569.1	 8775.0	...
453079	  678.8	  569.0	 8777.0	...
453080	  678.7	  568.8	 8779.0	...
453081	  678.6	  568.1	 8782.0	...
453082	  678.5	  567.6	 8784.0	...
453083	  678.5	  567.3	 8784.0	...
453084	  678.5	  567.5	 8783.0	...
453085	  678.4	  567.6	 8781.0	...
453086	  678.2	  567.7	 8780.0	...
453087	  678.2	  567.6	 8779.0	...
453088	  678.2	  567.7	 8779.0	...
453089	  678.1	  567.9	 8779.0	...
453090	  678.0	  567.7	 8779.0	...
453091	  677.9	  567.3	 8780.0	...
453092	  677.8	  567.0	 8782.0	...
453093	  677.7	  566.9	 8783.0	...
453094	  677.6	  566.7	 8785.0	...
453095	  677.6	  566.4	 8788.0	...
453096	  677.7	  566.2	 8790.0	...
453097	  677.8	  566.1	 8790.0	...
453098	  677.9	  566.3	 8791.0	...
453099	  677.9	  566.4	 8792.0	...
453100	  678.0	  566.4	 8792.0	...
453101	  678.1	  566.4	 8791.0	...
453102	  678.1	  566.4	 8790.0	...
453103	  678.1	  566.3	 8789.0	...
453104	  678.1	  566.2	 8788.0	...
453105	  678.2	  566.1	 8788.0	...
453106	  678.3	  566.3	 8788.0	...
453107	  678.4	  566.5	 8788.0	...
453108	  678.5	  566.6	 8791.0	...
453109	  678.6	  566.6	 8794.0	...
453110	  678.6	  566.6	 8797.0	...
453111	  678.2	  566.6	 8795.0	...
453112	  677.9	  566.7	 8794.0	...
453113	  677.6	  566.9	 8793.0	...
453114	  677.7	  566.8	 8794.0	...
453115	  677.7	  566.5	 8797.0	...
453116	  677.8	  566.2	 8800.0	...
453117	  677.8	  566.2	 8801.0	...
453118	  677.7	  566.2	 8799.0	...
453119	  677.6	  566.1	 8800.0	...
453120	  677.5	  565.8	 8803.0	...
453121	  677.4	  565.7	 8807.0	...
453122	  677.3	  565.7	 8808.0	...
453123	  677.2	  565.5	 8809.0	...
453124	  677.1	  565.3	 8809.0	...
453125	  677.1	  565.1	 8809.0	...
453126	  677.2	  565.4	 8808.0	...
453127	  677.3	  565.6	 8807.0	...
453128	  677.1	  565.7	 8806.0	...
453129	  677.0	  565.7	 8810.0	...
453130	  676.8	  565.4	 8814.0	...
453131	  676.7	  565.0	 8817.0	...
453132	  676.7	  564.7	 8815.0	...
453133	  676.8	  564.6	 8814.0	...
453134	  677.0	  564.4	 8815.0	...
453135	  677.1	  564.3	 8817.0	...
453136	  677.2	  564.5	 8816.0	...
453137	  677.2	  564.9	 8814.0	...
453138	  677.3	  565.2	 8815.0	...
453139	  677.5	  565.3	 8818.0	...
453140	  677.6	  565.4	 8820.0	...
453141	  677.5	  565.2	 8819.0	...
453142	  677.6	  564.9	 8818.0	...
453143	  677.6	  564.6	 8818.0	...
453144	  677.6	  564.5	 8817.0	...
453145	  677.6	  564.5	 8816.0	...
453146	  677.5	  564.6	 8816.0	...
453147	  677.4	  564.7	 8816.0	...
453148	  677.3	  564.8	 8816.0	...
453149	  677.2	  564.7	 8818.0	...
453150	  677.2	  564.6	 8820.0	...
453151	  677.0	  564.5	 8822.0	...
453152	  676.8	  564.4	 8821.0	...
453153	  676.7	  564.3	 8820.0	...
453154	  676.8	  564.2	 8820.0	...
453155	  676.7	  563.8	 8823.0	...
453156	  676.6	  563.3	 8827.0	...
453157	  676.5	  562.9	 8830.0	...
453158	  676.9	  563.0	 8830.0	...
453159	  677.3	  563.1	 8828.0	...
453160	  677.8	  563.3	 8825.0	...
453161	  678.0	  563.5	 8822.0	...
453162	  678.1	  563.5	 8822.0	...
453163	  678.0	  563.6	 8822.0	...
453164	  677.9	  563.9	 8819.0	...
453165	  677.8	  564.2	 8816.0	...
453166	  677.8	  564.5	 8815.0	...
453167	  677.7	  564.6	 8817.0	...
453168	  677.8	  564.8	 8817.0	...
453169	  677.9	  565.1	 8815.0	...
453170	  678.1	  565.3	 8813.0	...
453171	  678.5	  565.3	 8813.0	...
453172	  678.8	  565.1	 8813.0	...
453173	  678.8	  564.8	 8809.0	...
453174	  678.7	  564.9	 8805.0	...
453175	  678.6	  565.2	 8800.0	...
453176	  678.7	  565.5	 8800.0	...
453177	  678.8	  565.6	 8800.0	...
453178	  678.8	  565.7	 8801.0	...
453179	  678.8	  565.8	 8802.0	...
453180	  678.8	  565.8	 8802.0	...
453181	  678.8	  565.8	 8802.0	...
453182	  678.8	  565.7	 8800.0	...
453183	  678.8	  565.7	 8797.0	...
453184	  678.8	  565.8	 8795.0	...
453185	  678.9	  566.0	 8796.0	...
453186	  679.0	  565.8	 8796.0	...
453187	  678.7	  565.5	 8802.0	...
453188	  678.6	  565.2	 8806.0	...
453189	  678.4	  565.0	 8809.0	...
453190	  678.4	  564.7	 8809.0	...
453191	  677.9	  564.4	 8810.0	...
453192	  677.6	  564.5	 8812.0	...
453193	  677.4	  564.8	 8813.0	...
453194	  677.5	  564.9	 8811.0	...
453195	  677.6	  564.9	 8810.0	...
453196	  677.7	  564.9	 8812.0	...
453197	  677.3	  564.9	 8816.0	...
453198	  677.0	  565.1	 8820.0	...
453199	  676.9	  565.2	 8820.0	...
453200	  677.1	  565.3	 8819.0	...
453201	  677.4	  565.3	 8820.0	...
453202	  677.5	  565.4	 8820.0	...
453203	  677.6	  565.5	 8821.0	...
453204	  677.8	  565.1	 8823.0	...
453205	  678.0	  564.4	 8824.0	...
453206	  678.1	  563.8	 8825.0	...
453207	  678.1	  563.5	 8824.0	...
453208	  678.1	  563.4	 8826.0	...
453209	  678.1	  563.7	 8829.0	...
453210	  678.3	  564.1	 8829.0	...
453211	  678.8	  564.4	 8827.0	...
453212	  679.1	  564.5	 8825.0	...
453213	  679.3	  564.6	 8824.0	...
453214	  679.3	  564.7	 8824.0	...
453215	  679.2	  564.7	 8826.0	...
453216	  679.1	  564.5	 8828.0	...
453217	  679.0	  564.3	 8828.0	...
453218	  679.0	  564.2	 8826.0	...
453219	  679.0	  564.2	 8824.0	...
453220	  678.9	  564.3	 8823.0	...
453221	  679.2	  564.3	 8825.0	...
453222	  679.5	  564.3	 8826.0	...
453223	  679.7	  564.2	 8828.0	...
453224	  679.7	  564.2	 8830.0	...
453225	  679.6	  564.2	 8831.0	...
453226	  679.6	  564.2	 8832.0	...
453227	  679.5	  564.1	 8832.0	...
453228	  679.4	  564.1	 8831.0	...
453229	  679.6	  564.1	 8829.0	...
453230	  679.8	  564.1	 8827.0	...
453231	  680.0	  564.0	 8828.0	...
453232	  680.0	  564.2	 8830.0	...
453233	  680.0	  564.3	 8830.0	...
453234	  680.0	  564.5	 8829.0	...
453235	  679.9	  564.4	 8829.0	...
453236	  679.9	  564.3	 8833.0	...
453237	  679.9	  564.0	 8837.0	...
453238	  679.9	  563.6	 8842.0	...
453239	  679.8	  563.1	 8842.0	...
453240	  679.6	  562.8	 8843.0	...
453241	  679.5	  562.7	 8843.0	...
453242	  679.2	  562.8	 8842.0	...
453243	  679.1	  563.1	 8840.0	...
453244	  679.1	  563.4	 8839.0	...
453245	  679.3	  563.7	 8840.0	...
453246	  679.4	  563.7	 8840.0	...
453247	  679.1	  563.5	 8841.0	...
453248	  678.8	  563.3	 8844.0	...
453249	  678.5	  562.9	 8847.0	...
453250	  678.5	  562.7	 8849.0	...
453251	  678.4	  562.2	 8849.0	...
453252	  678.3	  561.7	 8852.0	...
453253	  678.1	  561.3	 8856.0	...
453254	  677.9	  561.3	 8858.0	...
453255	  677.8	  561.7	 8856.0	...
453256	  677.7	  562.3	 8855.0	...
453257	  677.5	  562.9	 8855.0	...
453258	  677.2	  563.0	 8855.0	...
453259	  677.0	  563.0	 8854.0	...
453260	  677.0	  562.9	 8850.0	...
453261	  677.0	  562.6	 8845.0	...
453262	  677.0	  562.6	 8842.0	...
453263	  677.1	  562.5	 8840.0	...
453264	  677.3	  562.3	 8839.0	...
453265	  677.4	  562.0	 8844.0	...
453266	  677.5	  561.8	 8849.0	...
453267	  677.5	  561.8	 8851.0	...
453268	  677.4	  561.9	 8850.0	...
453269	  677.4	  561.8	 8849.0	...
453270	  677.4	  561.3	 8851.0	...
453271	  677.5	  560.9	 8853.0	...
453272	  677.6	  560.9	 8854.0	...
453273	  677.8	  561.2	 8854.0	...
453274	  677.8	  561.6	 8851.0	...
453275	  677.9	  561.5	 8848.0	...
453276	  677.9	  561.5	 8845.0	...
453277	  677.9	  561.4	 8846.0	...
453278	  677.8	  561.4	 8846.0	...
453279	  677.8	  561.4	 8846.0	...
453280	  677.9	  561.8	 8845.0	...
453281	  677.9	  562.1	 8846.0	...
453282	  677.8	  562.2	 8846.0	...
453283	  677.7	  561.9	 8846.0	...
453284	  677.5	  561.6	 8846.0	...
453285	  677.3	  561.8	 8847.0	...
453286	  677.1	  561.9	 8852.0	...
453287	  677.1	  562.1	 8855.0	...
453288	  677.1	  562.0	 8858.0	...
453289	  677.0	  561.6	 8860.0	...
453290	  676.9	  561.2	 8862.0	...
453291	  676.8	  560.9	 8864.0	...
453292	  676.6	  560.7	 8868.0	...
453293	  676.3	  560.4	 8872.0	...
453294	  676.1	  560.2	 8877.0	...
453295	  675.9	  560.2	 8876.0	...
453296	  675.8	  560.2	 8876.0	...
453297	  675.7	  560.2	 8876.0	...
453298	  675.7	  560.4	 8876.0	...
453299	  675.7	  560.5	 8875.0	...
453300	  675.9	  560.7	 8872.0	...
453301	  676.0	  560.8	 8868.0	...
453302	  676.0	  560.9	 8865.0	...
453303	  675.7	  561.0	 8865.0	...
453304	  675.4	  561.0	 8865.0	...
453305	  675.2	  561.1	 8865.0	...
453306	  675.2	  561.3	 8863.0	...
453307	  675.3	  561.4	 8862.0	...
453308	  675.1	  561.5	 8860.0	...
453309	  675.0	  561.7	 8861.0	...
453310	  674.9	  561.9	 8861.0	...
453311	  674.9	  562.1	 8861.0	...
453312	  674.8	  562.2	 8861.0	...
453313	  674.9	  562.3	 8861.0	...
453314	  675.0	  562.4	 8860.0	...
453315	  675.1	  562.3	 8859.0	...
453316	  675.0	  562.1	 8860.0	...
453317	  674.9	  561.8	 8862.0	...
453318	  674.9	  561.7	 8864.0	...
453319	  674.8	  561.6	 8864.0	...
453320	  674.9	  561.5	 8863.0	...
453321	  675.0	  561.3	 8862.0	...
453322	  675.0	  561.0	 8862.0	...
453323	  674.8	  560.8	 8865.0	...
453324	  674.6	  560.7	 8870.0	...
453325	  674.3	  560.4	 8876.0	...
453326	  674.2	  560.3	 8880.0	...
453327	  674.2	  559.9	 8881.0	...
453328	  674.2	  559.8	 8882.0	...
453329	  674.1	  559.4	 8883.0	...
453330	  674.2	  559.1	 8887.0	...
453331	  674.2	  559.0	 8889.0	...
453332	  674.3	  559.1	 8890.0	...
453333	  674.5	  559.2	 8889.0	...
453334	  674.6	  558.7	 8888.0	...
453335	  674.7	  558.0	 8889.0	...
453336	  674.7	  557.4	 8889.0	...
453337	  674.7	  557.2	 8888.0	...
453338	  674.5	  557.2	 8886.0	...
453339	  674.4	  557.4	 8886.0	...
453340	  674.4	  557.6	 8886.0	...
453341	  674.6	  557.9	 8887.0	...
453342	  674.9	  557.9	 8888.0	...
453343	  675.2	  557.6	 8890.0	...
453344	  675.2	  557.3	 8891.0	...
453345	  675.1	  557.0	 8890.0	...
453346	  675.0	  557.0	 8888.0	...
453347	  674.9	  557.1	 8889.0	...
453348	  674.8	  557.1	 8891.0	...
453349	  674.7	  557.0	 8892.0	...
453350	  674.7	  556.9	 8893.0	...
453351	  674.7	  556.8	 8894.0	...
453352	  674.6	  556.8	 8895.0	...
453353	  674.5	  556.9	 8897.0	...
453354	  674.6	  556.6	 8898.0	...
453355	  674.8	  556.3	 8901.0	...
453356	  675.0	  556.0	 8902.0	...
453357	  675.0	  555.9	 8904.0	...
453358	  674.9	  555.9	 8903.0	...
453359	  674.9	  555.7	 8904.0	...
453360	  674.9	  555.6	 8905.0	...
453361	  674.8	  555.4	 8908.0	...
453362	  674.8	  555.5	 8909.0	...
453363	  674.8	  555.7	 8908.0	...
453364	  674.8	  555.8	 8907.0	...
453365	  674.6	  556.0	 8906.0	...
453366	  674.3	  556.2	 8908.0	...
453367	  674.1	  556.4	 8911.0	...
453368	  674.1	  555.9	 8914.0	...
453369	  674.0	  555.2	 8916.0	...
453370	  674.1	  554.8	 8918.0	...
453371	  674.1	  555.0	 8918.0	...
453372	  674.2	  555.4	 8918.0	...
453373	  674.1	  555.5	 8918.0	...
453374	  674.0	  555.8	 8918.0	...
453375	  674.0	  556.0	 8918.0	...
453376	  673.9	  556.1	 8918.0	...
453377	  674.0	  556.0	 8917.0	...
453378	  674.1	  556.0	 8916.0	...
453379	  674.0	  555.9	 8916.0	...
453380	  674.1	  555.7	 8914.0	...
453381	  674.2	  555.5	 8913.0	...
453382	  674.3	  555.5	 8909.0	...
453383	  674.3	  555.7	 8907.0	...
453384	  674.3	  555.9	 8906.0	...
453385	  674.2	  555.9	 8908.0	...
453386	  674.3	  555.8	 8910.0	...
453387	  674.4	  555.8	 8910.0	...
453388	  674.5	  555.9	 8911.0	...
453389	  674.6	  555.9	 8912.0	...
453390	  674.1	  555.8	 8912.0	...
453391	  673.6	  555.7	 8912.0	...
453392	  673.1	  555.8	 8913.0	...
453393	  673.1	  556.0	 8913.0	...
453394	  673.2	  556.2	 8914.0	...
453395	  673.3	  556.1	 8915.0	...
453396	  673.2	  556.2	 8918.0	...
453397	  673.2	  556.3	 8921.0	...
453398	  673.0	  556.3	 8920.0	...
453399	  672.9	  556.3	 8918.0	...
453400	  672.9	  556.3	 8918.0	...
453401	  673.0	  556.4	 8919.0	...
453402	  673.0	  556.3	 8921.0	...
453403	  673.2	  556.1	 8922.0	...
453404	  673.5	  555.9	 8923.0	...
453405	  673.6	  555.7	 8925.0	...
453406	  673.4	  555.4	 8926.0	...
453407	  673.1	  555.2	 8925.0	...
453408	  673.1	  555.3	 8921.0	...
453409	  673.0	  555.5	 8919.0	...
453410	  672.8	  555.7	 8918.0	...
453411	  672.5	  555.5	 8920.0	...
453412	  672.4	  555.3	 8922.0	...
453413	  672.4	  555.1	 8923.0	...
453414	  672.3	  555.1	 8923.0	...
453415	  672.6	  555.0	 8925.0	...
453416	  672.8	  555.1	 8928.0	...
453417	  673.1	  555.1	 8929.0	...
453418	  673.1	  555.2	 8929.0	...
453419	  673.2	  555.2	 8930.0	...
453420	  673.2	  555.2	 8932.0	...
453421	  673.0	  555.3	 8933.0	...
453422	  672.8	  555.6	 8929.0	...
453423	  672.5	  555.9	 8924.0	...
453424	  672.3	  555.9	 8921.0	...
453425	  672.4	  555.6	 8925.0	...
453426	  672.6	  555.3	 8927.0	...
453427	  672.9	  555.1	 8927.0	...
453428	  672.9	  554.9	 8927.0	...
453429	  672.9	  554.8	 8924.0	...
453430	  673.1	  555.0	 8921.0	...
453431	  673.2	  555.3	 8919.0	...
453432	  673.1	  555.7	 8920.0	...
453433	  672.9	  555.7	 8923.0	...
453434	  672.7	  555.8	 8925.0	...
453435	  672.7	  555.9	 8925.0	...
453436	  672.8	  555.9	 8925.0	...
453437	  673.1	  556.0	 8924.0	...
453438	  673.2	  556.0	 8924.0	...
453439	  673.3	  555.9	 8924.0	...
453440	  673.3	  555.8	 8924.0	...
453441	  673.2	  555.8	 8923.0	...
453442	  673.2	  555.9	 8923.0	...
453443	  673.0	  555.8	 8923.0	...
453444	  672.8	  555.7	 8923.0	...
453445	  672.5	  555.6	 8927.0	...
453446	  672.5	  555.8	 8931.0	...
453447	  672.5	  555.7	 8935.0	...
453448	  672.4	  555.3	 8935.0	...
453449	  672.5	  555.0	 8934.0	...
453450	  672.6	  554.8	 8929.0	...
453451	  672.8	  554.7	 8924.0	...
453452	  673.1	  554.6	 8920.0	...
453453	  673.3	  554.6	 8920.0	...
453454	  673.4	  554.6	 8922.0	...
453455	  673.2	  554.7	 8923.0	...
453456	  673.1	  554.9	 8924.0	...
453457	  673.1	  555.1	 8924.0	...
453458	  673.3	  555.3	 8924.0	...
453459	  673.6	  555.3	 8924.0	...
453460	  673.7	  555.2	 8925.0	...
453461	  673.8	  555.1	 8925.0	...
453462	  673.7	  555.0	 8926.0	...
453463	  673.7	  555.0	 8928.0	...
453464	  673.5	  555.1	 8930.0	...
453465	  673.3	  555.5	 8932.0	...
453466	  673.1	  555.9	 8932.0	...
453467	  673.0	  556.2	 8932.0	...
453468	  673.0	  555.9	 8933.0	...
453469	  673.0	  555.6	 8933.0	...
453470	  673.0	  555.5	 8933.0	...
453471	  673.3	  555.5	 8932.0	...
453472	  673.7	  555.6	 8930.0	...
453473	  674.1	  555.5	 8930.0	...
453474	  674.1	  555.3	 8931.0	...
453475	  673.9	  555.1	 8932.0	...
453476	  673.7	  555.0	 8932.0	...
453477	  673.5	  554.9	 8932.0	...
453478	  673.4	  554.9	 8929.0	...
453479	  673.5	  554.9	 8927.0	...
453480	  673.4	  555.0	 8930.0	...
453481	  673.4	  555.0	 8936.0	...
453482	  673.3	  555.1	 8939.0	...
453483	  673.3	  555.2	 8937.0	...
453484	  673.3	  555.2	 8935.0	...
453485	  673.3	  555.2	 8934.0	...
453486	  673.1	  555.1	 8933.0	...
453487	  672.8	  554.6	 8933.0	...
453488	  672.5	  554.1	 8932.0	...
453489	  672.6	  553.8	 8932.0	...
453490	  672.7	  553.8	 8932.0	...
453491	  672.8	  553.8	 8933.0	...
453492	  672.9	  553.8	 8935.0	...
453493	  672.9	  553.8	 8935.0	...
453494	  672.9	  553.8	 8935.0	...
453495	  672.8	  553.9	 8933.0	...
453496	  672.8	  554.0	 8931.0	...
453497	  672.6	  553.8	 8932.0	...
453498	  672.5	  553.6	 8934.0	...
453499	  672.4	  553.6	 8937.0	...
453500	  672.4	  553.9	 8937.0	...
453501	  672.6	  554.1	 8938.0	...
453502	  672.9	  554.3	 8939.0	...
453503	  673.2	  554.4	 8940.0	...
453504	  673.2	  554.5	 8940.0	...
453505	  673.1	  554.6	 8939.0	...
453506	  672.8	  554.8	 8936.0	...
453507	  672.5	  554.8	 8934.0	...
453508	  672.3	  554.7	 8933.0	...
453509	  672.5	  554.5	 8934.0	...
453510	  672.7	  554.5	 8934.0	...
453511	  672.8	  554.6	 8934.0	...
453512	  672.7	  554.8	 8933.0	...
453513	  672.6	  554.9	 8931.0	...
453514	  672.6	  554.8	 8930.0	...
453515	  672.5	  554.7	 8931.0	...
453516	  672.4	  554.6	 8930.0	...
453517	  672.5	  554.6	 8930.0	...
453518	  672.6	  554.6	 8930.0	...
453519	  672.7	  554.5	 8929.0	...
453520	  672.7	  554.5	 8928.0	...
453521	  672.8	  554.2	 8928.0	...
453522	  672.8	  554.0	 8929.0	...
453523	  672.8	  554.0	 8931.0	...
453524	  672.7	  554.2	 8932.0	...
453525	  672.6	  554.6	 8932.0	...
453526	  672.7	  554.9	 8932.0	...
453527	  672.8	  555.2	 8932.0	...
453528	  672.9	  555.2	 8932.0	...
453529	  672.9	  555.2	 8931.0	...
453530	  672.8	  555.2	 8930.0	...
453531	  672.6	  555.3	 8928.0	...
453532	  672.5	  555.2	 8928.0	...
453533	  672.4	  555.3	 8928.0	...
453534	  672.4	  555.4	 8928.0	...
453535	  672.0	  555.6	 8928.0	...
453536	  671.7	  555.7	 8928.0	...
453537	  671.7	  555.7	 8929.0	...
453538	  672.0	  555.6	 8929.0	...
453539	  672.5	  555.6	 8929.0	...
453540	  672.5	  555.6	 8929.0	...
453541	  672.7	  555.5	 8928.0	...
453542	  672.8	  555.2	 8926.0	...
453543	  672.8	  554.9	 8926.0	...
453544	  672.7	  554.7	 8927.0	...
453545	  672.5	  554.8	 8928.0	...
453546	  672.3	  554.9	 8927.0	...
453547	  672.3	  555.0	 8927.0	...
453548	  672.2	  555.1	 8925.0	...
453549	  672.2	  554.9	 8924.0	...
453550	  672.2	  554.7	 8927.0	...
453551	  672.3	  554.4	 8931.0	...
453552	  672.5	  554.3	 8936.0	...
453553	  672.4	  554.1	 8936.0	...
453554	  672.3	  554.0	 8933.0	...
453555	  672.2	  553.8	 8929.0	...
453556	  672.2	  553.6	 8925.0	...
453557	  672.0	  553.4	 8925.0	...
453558	  671.9	  553.2	 8925.0	...
453559	  671.8	  553.1	 8927.0	...
453560	  671.8	  552.7	 8931.0	...
453561	  671.8	  552.4	 8936.0	...
453562	  671.9	  552.0	 8939.0	...
453563	  671.9	  552.0	 8938.0	...
453564	  671.9	  552.0	 8937.0	...
453565	  671.9	  552.0	 8937.0	...
453566	  672.0	  552.0	 8936.0	...
453567	  672.0	  552.1	 8938.0	...
453568	  672.0	  552.1	 8940.0	...
453569	  672.0	  552.2	 8943.0	...
453570	  671.9	  552.2	 8943.0	...
453571	  671.8	  552.2	 8944.0	...
453572	  671.6	  552.1	 8945.0	...
453573	  671.6	  551.9	 8947.0	...
453574	  671.4	  551.6	 8949.0	...
453575	  671.3	  551.4	 8951.0	...
453576	  671.2	  551.4	 8953.0	...
453577	  671.3	  551.3	 8955.0	...
453578	  671.5	  551.3	 8956.0	...
453579	  671.6	  551.2	 8955.0	...
453580	  671.6	  551.3	 8955.0	...
453581	  671.6	  551.3	 8954.0	...
453582	  671.6	  551.4	 8953.0	...
453583	  671.6	  551.4	 8953.0	...
453584	  671.7	  551.3	 8953.0	...
453585	  671.8	  551.3	 8953.0	...
453586	  671.7	  551.4	 8952.0	...
453587	  671.5	  551.5	 8951.0	...
453588	  671.3	  551.7	 8951.0	...
453589	  671.2	  551.9	 8951.0	...
453590	  671.3	  551.9	 8951.0	...
453591	  671.4	  551.6	 8950.0	...
453592	  671.5	  551.3	 8950.0	...
453593	  671.5	  551.1	 8950.0	...
453594	  671.5	  551.1	 8949.0	...
453595	  671.5	  551.1	 8949.0	...
453596	  671.5	  551.2	 8949.0	...
453597	  671.5	  551.0	 8949.0	...
453598	  671.4	  550.7	 8952.0	...
453599	  671.3	  550.5	 8955.0	...
453600	  671.1	  550.4	 8959.0	...
453601	  670.9	  550.1	 8960.0	...
453602	  670.8	  549.8	 8961.0	...
453603	  670.8	  549.4	 8962.0	...
453604	  670.8	  549.4	 8962.0	...
453605	  670.7	  549.4	 8962.0	...
453606	  670.8	  549.5	 8962.0	...
453607	  671.1	  549.6	 8962.0	...
453608	  671.4	  549.3	 8962.0	...
453609	  671.4	  548.8	 8963.0	...
453610	  671.3	  548.3	 8963.0	...
453611	  671.3	  547.9	 8963.0	...
453612	  671.4	  547.7	 8964.0	...
453613	  671.5	  547.6	 8966.0	...
453614	  671.5	  547.7	 8967.0	...
453615	  671.4	  547.8	 8970.0	...
MSG	453616 0000 _ Number On
453616	  671.2	  547.8	 8971.0	...
453617	  671.0	  547.7	 8973.0	...
453618	  671.1	  547.6	 8974.0	...
453619	  671.3	  547.5	 8975.0	...
453620	  671.6	  547.5	 8976.0	...
453621	  671.5	  547.6	 8977.0	...
453622	  671.4	  547.6	 8977.0	...
453623	  671.3	  547.6	 8978.0	...
453624	  671.1	  547.6	 8980.0	...
453625	  670.9	  547.6	 8982.0	...
453626	  670.8	  547.3	 8983.0	...
453627	  670.8	  547.0	 8983.0	...
453628	  670.8	  546.8	 8979.0	...
453629	  670.9	  546.7	 8974.0	...
453630	  671.0	  546.7	 8970.0	...
453631	  671.2	  546.7	 8970.0	...
453632	  671.4	  546.7	 8971.0	...
453633	  671.6	  546.6	 8972.0	...
453634	  671.7	  546.6	 8973.0	...
453635	  672.0	  546.5	 8973.0	...
453636	  672.2	  546.4	 8973.0	...
453637	  672.1	  546.3	 8972.0	...
453638	  671.8	  546.5	 8970.0	...
453639	  671.6	  546.6	 8967.0	...
453640	  671.9	  546.4	 8965.0	...
453641	  672.2	  546.2	 8965.0	...
453642	  672.4	  546.2	 8964.0	...
453643	  672.3	  546.4	 8961.0	...
453644	  672.0	  546.7	 8959.0	...
[truncated: 4,129,456 more chars]
