# Supplementary material for: With an eye on uncertainty: Modelling pupillary responses to environmental volatility
Source: PLoS Comput Biol. 2019 Jul 5;15(7):e1007126. doi: 10.1371/journal.pcbi.1007126 (PMC6636765; doi:10.1371/journal.pcbi.1007126)
Supplement: S5 Data — Zip file containing the pupillometry data for participant 5. (ZIP) [file pcbi.1007126.s005.zip › P5/trial6.asc]

** CONVERTED FROM C:\Users\tparr\Documents\PVR\P5_1212\trial6.edf using edfapi 3.1 Win32 Nov 24 2009 on Tue Dec 12 10:57:46 2017
** DATE: Tue Dec 12 10:25:11 2017
** TYPE: EDF_FILE BINARY EVENT SAMPLE TAGGED
** VERSION: EYELINK II 1
** SOURCE: EYELINK CL
** EYELINK II CL v4.48 Nov 25 2009
** CAMERA: EyeLink CL Version 1.4 Sensor=BHA
** SERIAL NUMBER: CL1-AAD42
** CAMERA_CONFIG: AAD42140.SCD
**

MSG	1038029 RECCFG CR 1000 2 0 R
MSG	1038029 ELCLCFG MTABLER
MSG	1038029 GAZE_COORDS 0.00 0.00 1599.00 1199.00
MSG	1038029 THRESHOLDS R 106 237
MSG	1038029 ELCL_PROC CENTROID (3)
MSG	1038029 ELCL_PCR_PARAM 5 3.0
START	1038030 	RIGHT	SAMPLES	EVENTS
PRESCALER	1
VPRESCALER	1
PUPIL	AREA
EVENTS	GAZE	RIGHT	RATE	1000.00	TRACKING	CR	FILTER	2
SAMPLES	GAZE	RIGHT	RATE	1000.00	TRACKING	CR	FILTER	2
MSG	1038030 !MODE RECORD CR 1000 2 0 R
1038030	  729.0	  602.0	 6552.0	...
INPUT	1038030	127
1038031	  729.2	  602.0	 6552.0	...
1038032	  729.2	  602.0	 6552.0	...
1038033	  729.5	  601.9	 6552.0	...
1038034	  729.8	  601.7	 6551.0	...
1038035	  730.0	  601.5	 6550.0	...
1038036	  729.9	  601.4	 6553.0	...
SFIX R   1038037
1038037	  729.9	  601.3	 6556.0	...
1038038	  729.9	  601.4	 6558.0	...
1038039	  729.7	  601.4	 6557.0	...
1038040	  729.5	  601.4	 6560.0	...
1038041	  729.4	  601.1	 6562.0	...
1038042	  729.5	  600.5	 6563.0	...
1038043	  729.6	  599.8	 6560.0	...
1038044	  729.5	  599.4	 6558.0	...
1038045	  729.4	  599.4	 6558.0	...
1038046	  729.4	  599.5	 6561.0	...
1038047	  729.3	  599.4	 6563.0	...
1038048	  729.3	  599.2	 6566.0	...
1038049	  729.1	  599.1	 6563.0	...
1038050	  728.9	  599.4	 6559.0	...
1038051	  728.7	  599.4	 6557.0	...
1038052	  728.5	  599.4	 6558.0	...
1038053	  728.6	  599.7	 6556.0	...
1038054	  728.8	  600.2	 6554.0	...
1038055	  729.1	  600.6	 6552.0	...
1038056	  729.3	  600.6	 6553.0	...
1038057	  729.5	  600.7	 6553.0	...
1038058	  729.7	  600.8	 6556.0	...
1038059	  729.8	  600.8	 6559.0	...
1038060	  729.8	  600.8	 6563.0	...
1038061	  729.7	  600.9	 6564.0	...
1038062	  729.5	  601.0	 6563.0	...
1038063	  729.4	  601.1	 6561.0	...
1038064	  729.3	  601.2	 6559.0	...
1038065	  729.2	  601.3	 6557.0	...
1038066	  729.2	  601.3	 6556.0	...
1038067	  729.3	  601.4	 6555.0	...
1038068	  729.3	  601.3	 6555.0	...
1038069	  729.2	  601.2	 6554.0	...
1038070	  729.2	  601.1	 6555.0	...
1038071	  729.3	  601.1	 6555.0	...
1038072	  729.4	  601.2	 6556.0	...
1038073	  729.4	  600.9	 6556.0	...
1038074	  729.3	  600.5	 6557.0	...
1038075	  729.2	  600.0	 6556.0	...
1038076	  729.1	  600.0	 6555.0	...
1038077	  729.1	  600.0	 6553.0	...
1038078	  729.1	  599.8	 6552.0	...
1038079	  728.9	  599.6	 6555.0	...
1038080	  728.8	  599.4	 6559.0	...
1038081	  728.7	  599.3	 6561.0	...
1038082	  728.7	  599.3	 6559.0	...
1038083	  728.8	  599.4	 6557.0	...
1038084	  728.8	  599.4	 6556.0	...
1038085	  728.8	  599.2	 6556.0	...
1038086	  728.8	  599.1	 6555.0	...
1038087	  728.7	  599.0	 6554.0	...
1038088	  728.7	  599.1	 6552.0	...
1038089	  728.7	  598.9	 6550.0	...
1038090	  728.7	  598.9	 6549.0	...
1038091	  728.5	  598.9	 6548.0	...
1038092	  728.4	  599.1	 6547.0	...
1038093	  728.2	  599.2	 6546.0	...
1038094	  728.1	  599.1	 6545.0	...
1038095	  728.1	  599.0	 6546.0	...
1038096	  727.9	  598.8	 6547.0	...
1038097	  727.7	  598.6	 6548.0	...
1038098	  727.6	  598.2	 6548.0	...
1038099	  727.7	  597.8	 6547.0	...
1038100	  727.8	  597.7	 6545.0	...
1038101	  727.9	  597.9	 6542.0	...
1038102	  727.9	  598.0	 6540.0	...
1038103	  727.9	  597.8	 6542.0	...
1038104	  727.8	  597.4	 6547.0	...
1038105	  727.7	  597.1	 6551.0	...
1038106	  727.6	  596.4	 6552.0	...
1038107	  727.7	  595.9	 6550.0	...
1038108	  727.7	  595.5	 6548.0	...
1038109	  727.7	  595.6	 6545.0	...
1038110	  727.6	  595.6	 6543.0	...
1038111	  727.6	  595.7	 6541.0	...
1038112	  727.6	  595.7	 6538.0	...
1038113	  727.8	  595.7	 6537.0	...
1038114	  728.0	  595.6	 6538.0	...
1038115	  728.2	  595.4	 6541.0	...
1038116	  728.2	  595.0	 6544.0	...
1038117	  728.2	  594.9	 6546.0	...
1038118	  728.0	  594.8	 6546.0	...
1038119	  727.9	  594.6	 6545.0	...
1038120	  727.9	  594.2	 6545.0	...
1038121	  728.0	  593.9	 6543.0	...
1038122	  727.9	  593.9	 6541.0	...
1038123	  727.7	  593.9	 6541.0	...
1038124	  727.8	  593.8	 6543.0	...
1038125	  728.3	  593.8	 6546.0	...
1038126	  728.4	  593.7	 6547.0	...
1038127	  728.2	  593.9	 6547.0	...
1038128	  728.0	  594.2	 6544.0	...
1038129	  728.2	  594.5	 6542.0	...
1038130	  728.2	  594.6	 6540.0	...
1038131	  728.2	  594.7	 6537.0	...
1038132	  728.2	  594.8	 6535.0	...
1038133	  728.2	  594.7	 6534.0	...
1038134	  728.1	  594.4	 6535.0	...
1038135	  728.3	  594.1	 6537.0	...
1038136	  728.4	  594.1	 6538.0	...
1038137	  728.6	  594.2	 6538.0	...
1038138	  728.7	  594.4	 6537.0	...
1038139	  728.5	  594.3	 6533.0	...
1038140	  728.3	  594.2	 6530.0	...
1038141	  728.0	  594.0	 6528.0	...
1038142	  728.0	  593.7	 6530.0	...
1038143	  728.0	  593.4	 6530.0	...
1038144	  728.0	  593.4	 6528.0	...
1038145	  728.1	  593.7	 6524.0	...
1038146	  728.1	  593.9	 6520.0	...
1038147	  728.2	  594.4	 6518.0	...
1038148	  728.2	  594.7	 6518.0	...
1038149	  728.2	  594.8	 6516.0	...
1038150	  728.2	  594.5	 6515.0	...
1038151	  728.3	  594.3	 6514.0	...
1038152	  728.4	  594.4	 6514.0	...
1038153	  728.5	  594.4	 6513.0	...
1038154	  728.5	  594.4	 6512.0	...
1038155	  728.2	  594.4	 6510.0	...
1038156	  727.9	  594.3	 6510.0	...
1038157	  727.8	  594.1	 6508.0	...
1038158	  728.0	  593.9	 6507.0	...
1038159	  728.2	  593.7	 6510.0	...
1038160	  728.1	  593.6	 6514.0	...
1038161	  728.1	  593.6	 6516.0	...
1038162	  728.2	  593.6	 6515.0	...
1038163	  728.3	  593.6	 6512.0	...
1038164	  728.2	  593.7	 6511.0	...
1038165	  728.3	  593.9	 6511.0	...
1038166	  728.4	  593.9	 6510.0	...
1038167	  728.4	  593.8	 6510.0	...
1038168	  728.3	  593.5	 6509.0	...
1038169	  728.2	  593.1	 6510.0	...
1038170	  728.2	  593.0	 6508.0	...
1038171	  728.2	  593.0	 6507.0	...
1038172	  728.3	  593.2	 6503.0	...
1038173	  728.3	  593.3	 6501.0	...
1038174	  728.2	  593.4	 6499.0	...
1038175	  728.2	  593.3	 6499.0	...
1038176	  728.3	  593.1	 6500.0	...
1038177	  728.4	  592.8	 6501.0	...
1038178	  728.3	  592.5	 6502.0	...
1038179	  728.3	  592.4	 6503.0	...
1038180	  728.4	  592.5	 6501.0	...
1038181	  728.5	  592.5	 6499.0	...
1038182	  728.6	  592.6	 6497.0	...
1038183	  728.7	  592.8	 6497.0	...
1038184	  728.8	  593.1	 6496.0	...
1038185	  728.9	  593.4	 6494.0	...
1038186	  728.9	  593.3	 6492.0	...
1038187	  729.0	  593.1	 6490.0	...
1038188	  729.1	  593.0	 6489.0	...
1038189	  729.1	  593.1	 6489.0	...
1038190	  729.2	  593.2	 6490.0	...
1038191	  729.4	  593.3	 6490.0	...
1038192	  729.6	  593.3	 6488.0	...
1038193	  729.8	  593.9	 6488.0	...
1038194	  729.9	  594.4	 6487.0	...
1038195	  729.9	  595.0	 6486.0	...
1038196	  729.7	  594.7	 6483.0	...
1038197	  729.6	  594.3	 6483.0	...
1038198	  729.6	  594.1	 6488.0	...
1038199	  729.6	  594.5	 6493.0	...
1038200	  729.6	  594.9	 6494.0	...
1038201	  729.7	  595.1	 6492.0	...
1038202	  729.8	  595.2	 6490.0	...
1038203	  729.9	  595.3	 6489.0	...
1038204	  729.7	  595.3	 6488.0	...
1038205	  729.6	  595.3	 6488.0	...
1038206	  729.6	  595.3	 6487.0	...
1038207	  729.6	  595.4	 6486.0	...
1038208	  729.3	  595.5	 6485.0	...
1038209	  729.0	  595.6	 6485.0	...
1038210	  728.7	  595.3	 6484.0	...
1038211	  728.8	  594.9	 6482.0	...
1038212	  729.0	  594.5	 6479.0	...
1038213	  729.1	  594.3	 6477.0	...
1038214	  729.2	  594.3	 6476.0	...
1038215	  729.3	  594.2	 6475.0	...
1038216	  729.4	  594.2	 6477.0	...
1038217	  729.4	  594.1	 6478.0	...
1038218	  729.4	  594.2	 6475.0	...
1038219	  729.4	  594.4	 6471.0	...
1038220	  729.4	  594.5	 6467.0	...
1038221	  729.4	  594.5	 6468.0	...
1038222	  729.4	  594.3	 6470.0	...
1038223	  729.3	  594.1	 6473.0	...
1038224	  729.2	  593.7	 6476.0	...
1038225	  729.2	  593.6	 6476.0	...
1038226	  729.4	  593.6	 6477.0	...
1038227	  729.7	  593.8	 6478.0	...
1038228	  730.2	  593.9	 6478.0	...
1038229	  730.5	  593.6	 6478.0	...
1038230	  730.6	  593.4	 6477.0	...
1038231	  730.4	  593.4	 6477.0	...
1038232	  730.2	  593.5	 6477.0	...
1038233	  730.2	  593.8	 6476.0	...
1038234	  730.2	  593.9	 6475.0	...
1038235	  730.2	  594.1	 6474.0	...
1038236	  730.2	  594.2	 6474.0	...
1038237	  730.1	  594.4	 6472.0	...
1038238	  729.9	  594.6	 6470.0	...
1038239	  729.8	  594.9	 6467.0	...
1038240	  729.8	  595.0	 6467.0	...
1038241	  729.9	  594.9	 6466.0	...
1038242	  729.9	  594.8	 6467.0	...
1038243	  729.8	  594.7	 6467.0	...
1038244	  729.6	  594.7	 6465.0	...
1038245	  729.6	  594.7	 6463.0	...
1038246	  729.8	  594.5	 6463.0	...
1038247	  730.1	  594.4	 6464.0	...
1038248	  730.1	  594.3	 6465.0	...
1038249	  730.3	  594.3	 6466.0	...
1038250	  730.6	  594.1	 6469.0	...
1038251	  730.9	  594.0	 6471.0	...
1038252	  730.9	  594.1	 6470.0	...
1038253	  730.9	  594.2	 6466.0	...
1038254	  730.9	  593.9	 6462.0	...
1038255	  730.9	  593.5	 6461.0	...
1038256	  730.8	  593.1	 6461.0	...
1038257	  730.9	  593.1	 6462.0	...
1038258	  730.9	  593.1	 6463.0	...
1038259	  731.0	  593.2	 6462.0	...
1038260	  730.6	  593.2	 6461.0	...
1038261	  730.2	  593.3	 6459.0	...
1038262	  729.7	  593.4	 6457.0	...
1038263	  729.7	  593.6	 6458.0	...
1038264	  729.7	  593.6	 6459.0	...
1038265	  729.9	  593.4	 6461.0	...
1038266	  730.2	  593.2	 6464.0	...
1038267	  730.3	  593.1	 6466.0	...
1038268	  730.4	  593.1	 6465.0	...
1038269	  730.6	  593.4	 6466.0	...
1038270	  730.9	  593.7	 6466.0	...
1038271	  731.2	  593.9	 6465.0	...
1038272	  731.2	  593.9	 6463.0	...
1038273	  731.0	  593.8	 6461.0	...
1038274	  730.7	  593.9	 6460.0	...
1038275	  730.6	  593.9	 6459.0	...
1038276	  730.8	  593.9	 6458.0	...
1038277	  730.9	  593.8	 6459.0	...
1038278	  730.9	  593.8	 6459.0	...
1038279	  730.9	  593.7	 6459.0	...
1038280	  730.8	  593.7	 6459.0	...
1038281	  730.7	  593.7	 6460.0	...
1038282	  730.7	  593.7	 6458.0	...
1038283	  730.6	  593.6	 6456.0	...
1038284	  730.6	  593.7	 6454.0	...
1038285	  730.6	  593.7	 6455.0	...
1038286	  730.6	  593.7	 6455.0	...
1038287	  730.7	  593.6	 6455.0	...
1038288	  730.8	  593.8	 6455.0	...
1038289	  730.9	  594.2	 6456.0	...
1038290	  731.3	  594.4	 6458.0	...
1038291	  731.7	  594.3	 6460.0	...
1038292	  732.1	  594.0	 6460.0	...
1038293	  732.1	  594.0	 6461.0	...
1038294	  731.8	  594.2	 6461.0	...
1038295	  731.5	  594.5	 6460.0	...
1038296	  731.2	  594.7	 6459.0	...
1038297	  731.3	  594.7	 6458.0	...
1038298	  731.5	  594.7	 6458.0	...
1038299	  731.6	  594.7	 6459.0	...
1038300	  731.5	  594.7	 6459.0	...
1038301	  731.4	  594.7	 6459.0	...
1038302	  731.5	  594.7	 6459.0	...
1038303	  731.8	  594.7	 6460.0	...
1038304	  732.1	  594.7	 6462.0	...
1038305	  732.2	  594.8	 6460.0	...
1038306	  732.1	  594.7	 6457.0	...
1038307	  731.9	  594.6	 6455.0	...
1038308	  731.9	  594.8	 6454.0	...
1038309	  732.0	  595.0	 6454.0	...
1038310	  732.2	  595.2	 6454.0	...
1038311	  732.3	  595.2	 6455.0	...
1038312	  732.3	  595.1	 6455.0	...
1038313	  732.2	  595.1	 6456.0	...
1038314	  732.1	  595.0	 6456.0	...
1038315	  732.3	  594.9	 6456.0	...
1038316	  732.7	  594.8	 6455.0	...
1038317	  733.2	  594.6	 6454.0	...
1038318	  733.3	  594.6	 6454.0	...
1038319	  733.2	  594.7	 6455.0	...
1038320	  732.9	  594.7	 6457.0	...
1038321	  732.6	  594.5	 6457.0	...
1038322	  732.5	  594.4	 6457.0	...
1038323	  732.4	  594.3	 6458.0	...
1038324	  732.2	  594.1	 6459.0	...
1038325	  732.1	  593.8	 6456.0	...
1038326	  732.1	  593.6	 6452.0	...
1038327	  732.4	  593.6	 6447.0	...
1038328	  732.7	  593.7	 6448.0	...
1038329	  733.0	  593.9	 6448.0	...
1038330	  733.0	  594.1	 6450.0	...
1038331	  733.0	  594.6	 6450.0	...
1038332	  732.9	  594.9	 6451.0	...
1038333	  733.0	  595.1	 6451.0	...
1038334	  732.9	  595.0	 6451.0	...
1038335	  732.7	  595.0	 6449.0	...
1038336	  732.4	  595.0	 6447.0	...
1038337	  732.1	  594.9	 6446.0	...
1038338	  732.0	  594.6	 6447.0	...
1038339	  732.2	  594.5	 6443.0	...
1038340	  732.5	  594.5	 6438.0	...
1038341	  732.8	  594.5	 6434.0	...
1038342	  732.8	  594.7	 6434.0	...
1038343	  732.9	  595.2	 6437.0	...
1038344	  733.0	  595.6	 6441.0	...
1038345	  733.1	  595.9	 6442.0	...
1038346	  733.1	  596.1	 6441.0	...
1038347	  733.0	  596.4	 6440.0	...
1038348	  732.9	  596.5	 6442.0	...
1038349	  733.0	  596.6	 6443.0	...
1038350	  733.2	  596.6	 6443.0	...
1038351	  733.4	  596.6	 6442.0	...
1038352	  733.4	  596.5	 6441.0	...
1038353	  733.7	  596.5	 6439.0	...
1038354	  733.9	  596.4	 6437.0	...
1038355	  734.1	  596.4	 6435.0	...
1038356	  733.9	  596.4	 6436.0	...
1038357	  733.7	  596.3	 6434.0	...
1038358	  733.5	  596.6	 6432.0	...
1038359	  733.2	  596.9	 6431.0	...
1038360	  733.1	  597.4	 6433.0	...
1038361	  733.2	  597.5	 6435.0	...
1038362	  733.3	  597.6	 6435.0	...
1038363	  733.5	  597.5	 6437.0	...
1038364	  733.4	  597.2	 6440.0	...
1038365	  733.8	  596.6	 6442.0	...
1038366	  734.1	  596.0	 6441.0	...
1038367	  734.1	  595.4	 6441.0	...
1038368	  733.7	  595.7	 6443.0	...
1038369	  733.4	  596.2	 6444.0	...
1038370	  733.5	  596.7	 6446.0	...
1038371	  733.6	  596.7	 6445.0	...
1038372	  733.7	  596.7	 6444.0	...
1038373	  733.7	  596.8	 6444.0	...
1038374	  733.6	  597.0	 6443.0	...
1038375	  733.5	  597.2	 6444.0	...
1038376	  733.5	  597.4	 6444.0	...
1038377	  733.5	  597.6	 6444.0	...
1038378	  733.6	  597.9	 6446.0	...
1038379	  733.7	  597.7	 6448.0	...
1038380	  733.8	  597.3	 6450.0	...
1038381	  733.9	  597.1	 6452.0	...
1038382	  734.0	  597.2	 6451.0	...
1038383	  734.0	  597.4	 6449.0	...
1038384	  734.1	  597.4	 6448.0	...
1038385	  734.1	  597.4	 6449.0	...
1038386	  734.1	  597.5	 6451.0	...
1038387	  734.0	  597.5	 6450.0	...
1038388	  734.0	  597.4	 6447.0	...
1038389	  734.0	  597.4	 6445.0	...
1038390	  734.0	  597.4	 6445.0	...
1038391	  734.0	  597.3	 6446.0	...
1038392	  733.9	  597.3	 6447.0	...
1038393	  733.8	  597.3	 6448.0	...
1038394	  733.7	  597.3	 6448.0	...
1038395	  733.8	  597.3	 6448.0	...
1038396	  733.8	  597.5	 6449.0	...
1038397	  733.9	  597.6	 6449.0	...
1038398	  733.8	  597.4	 6449.0	...
1038399	  733.8	  597.1	 6449.0	...
1038400	  733.8	  596.8	 6450.0	...
1038401	  733.8	  596.8	 6450.0	...
1038402	  733.8	  596.9	 6450.0	...
1038403	  733.8	  597.0	 6450.0	...
1038404	  733.6	  597.1	 6450.0	...
1038405	  733.3	  597.3	 6450.0	...
1038406	  733.3	  597.4	 6451.0	...
1038407	  733.3	  597.5	 6452.0	...
1038408	  733.4	  597.6	 6455.0	...
1038409	  733.4	  597.6	 6458.0	...
1038410	  733.5	  597.5	 6462.0	...
1038411	  733.4	  597.4	 6464.0	...
1038412	  733.3	  597.4	 6464.0	...
1038413	  733.1	  597.5	 6462.0	...
1038414	  733.1	  597.7	 6462.0	...
1038415	  733.0	  597.8	 6464.0	...
1038416	  733.0	  597.7	 6465.0	...
1038417	  733.0	  597.5	 6464.0	...
1038418	  733.0	  597.8	 6462.0	...
1038419	  732.9	  598.1	 6461.0	...
1038420	  732.7	  598.2	 6460.0	...
1038421	  732.5	  598.0	 6460.0	...
1038422	  732.4	  597.8	 6460.0	...
1038423	  732.3	  597.9	 6460.0	...
1038424	  732.3	  598.6	 6460.0	...
1038425	  732.6	  599.3	 6461.0	...
1038426	  733.0	  599.7	 6465.0	...
1038427	  733.3	  599.5	 6469.0	...
1038428	  733.4	  599.4	 6470.0	...
1038429	  733.4	  599.4	 6469.0	...
1038430	  733.4	  599.5	 6467.0	...
1038431	  733.4	  599.1	 6467.0	...
1038432	  733.2	  598.8	 6467.0	...
1038433	  733.1	  598.6	 6469.0	...
1038434	  733.0	  598.8	 6472.0	...
1038435	  733.1	  599.0	 6473.0	...
1038436	  732.9	  599.2	 6471.0	...
1038437	  732.7	  599.3	 6473.0	...
1038438	  732.4	  599.5	 6476.0	...
1038439	  732.4	  599.5	 6478.0	...
1038440	  732.3	  599.4	 6477.0	...
1038441	  732.4	  598.9	 6475.0	...
1038442	  732.5	  598.4	 6475.0	...
1038443	  732.5	  598.1	 6474.0	...
1038444	  732.5	  598.1	 6474.0	...
1038445	  732.4	  598.3	 6476.0	...
1038446	  732.3	  598.5	 6478.0	...
1038447	  732.3	  598.7	 6480.0	...
1038448	  732.3	  598.7	 6480.0	...
1038449	  732.5	  598.8	 6479.0	...
1038450	  732.6	  598.8	 6479.0	...
1038451	  732.7	  598.6	 6475.0	...
1038452	  732.7	  598.4	 6472.0	...
1038453	  732.6	  598.3	 6471.0	...
1038454	  732.4	  598.4	 6476.0	...
1038455	  732.2	  598.4	 6481.0	...
1038456	  731.9	  598.4	 6483.0	...
1038457	  731.7	  598.3	 6480.0	...
1038458	  731.4	  598.4	 6477.0	...
1038459	  731.8	  598.4	 6475.0	...
1038460	  732.1	  598.4	 6475.0	...
1038461	  732.4	  598.3	 6475.0	...
1038462	  732.5	  598.2	 6478.0	...
1038463	  732.2	  598.2	 6481.0	...
1038464	  731.8	  598.2	 6484.0	...
1038465	  731.4	  598.2	 6484.0	...
1038466	  731.3	  598.1	 6484.0	...
1038467	  731.4	  598.3	 6484.0	...
1038468	  731.6	  598.6	 6484.0	...
1038469	  731.7	  598.4	 6484.0	...
1038470	  731.6	  597.9	 6484.0	...
1038471	  731.6	  597.5	 6483.0	...
1038472	  731.5	  597.6	 6482.0	...
1038473	  731.4	  597.6	 6481.0	...
1038474	  731.2	  597.9	 6479.0	...
1038475	  731.0	  598.2	 6478.0	...
1038476	  730.7	  598.5	 6478.0	...
1038477	  730.7	  598.5	 6477.0	...
1038478	  730.6	  598.5	 6476.0	...
1038479	  730.7	  598.5	 6476.0	...
1038480	  730.9	  598.5	 6479.0	...
1038481	  730.8	  598.4	 6482.0	...
1038482	  730.6	  598.2	 6486.0	...
1038483	  730.5	  597.8	 6486.0	...
1038484	  730.6	  597.4	 6485.0	...
1038485	  730.7	  597.3	 6484.0	...
1038486	  730.9	  597.3	 6484.0	...
1038487	  731.1	  597.3	 6484.0	...
1038488	  731.1	  596.9	 6485.0	...
1038489	  730.8	  596.4	 6486.0	...
1038490	  730.6	  596.0	 6486.0	...
1038491	  730.6	  595.9	 6486.0	...
1038492	  730.6	  595.7	 6484.0	...
1038493	  730.4	  595.5	 6482.0	...
1038494	  730.3	  595.4	 6485.0	...
1038495	  730.1	  595.4	 6489.0	...
1038496	  730.0	  595.5	 6494.0	...
1038497	  730.1	  595.6	 6495.0	...
1038498	  730.4	  595.6	 6497.0	...
1038499	  730.6	  595.4	 6499.0	...
1038500	  730.5	  595.2	 6500.0	...
1038501	  730.4	  594.9	 6501.0	...
1038502	  730.4	  594.8	 6505.0	...
1038503	  730.3	  594.7	 6507.0	...
1038504	  730.3	  594.6	 6508.0	...
1038505	  730.2	  594.6	 6508.0	...
1038506	  730.1	  594.6	 6508.0	...
1038507	  730.0	  594.5	 6507.0	...
1038508	  730.0	  594.3	 6506.0	...
1038509	  730.0	  594.0	 6505.0	...
1038510	  730.0	  593.7	 6505.0	...
1038511	  729.7	  593.7	 6504.0	...
1038512	  729.4	  593.7	 6504.0	...
1038513	  729.1	  593.6	 6505.0	...
1038514	  729.4	  593.5	 6505.0	...
1038515	  729.6	  593.3	 6506.0	...
1038516	  729.9	  593.0	 6505.0	...
1038517	  729.9	  592.8	 6506.0	...
1038518	  730.0	  592.8	 6507.0	...
1038519	  730.0	  592.9	 6507.0	...
1038520	  729.9	  593.2	 6507.0	...
1038521	  729.7	  593.5	 6507.0	...
1038522	  729.5	  593.8	 6507.0	...
1038523	  729.4	  593.7	 6507.0	...
1038524	  729.4	  593.6	 6509.0	...
1038525	  729.3	  593.6	 6510.0	...
1038526	  729.3	  593.6	 6511.0	...
1038527	  729.3	  593.6	 6509.0	...
1038528	  729.2	  593.6	 6504.0	...
1038529	  729.3	  593.6	 6499.0	...
1038530	  729.2	  593.7	 6495.0	...
1038531	  729.1	  593.7	 6495.0	...
1038532	  728.9	  593.6	 6499.0	...
1038533	  728.8	  593.5	 6501.0	...
1038534	  728.8	  593.7	 6502.0	...
1038535	  728.6	  593.9	 6501.0	...
1038536	  728.5	  594.1	 6503.0	...
1038537	  728.3	  593.9	 6504.0	...
1038538	  728.1	  593.7	 6505.0	...
1038539	  728.1	  593.7	 6505.0	...
1038540	  728.0	  593.9	 6505.0	...
1038541	  728.0	  594.1	 6505.0	...
1038542	  728.0	  594.1	 6504.0	...
1038543	  727.8	  594.1	 6503.0	...
1038544	  727.7	  594.1	 6501.0	...
1038545	  728.1	  594.0	 6501.0	...
1038546	  728.5	  593.9	 6501.0	...
1038547	  728.7	  593.8	 6500.0	...
1038548	  728.3	  593.7	 6499.0	...
1038549	  727.9	  593.2	 6502.0	...
1038550	  727.7	  592.6	 6505.0	...
1038551	  727.8	  592.1	 6506.0	...
1038552	  727.9	  592.1	 6504.0	...
1038553	  728.0	  591.9	 6502.0	...
1038554	  727.8	  591.8	 6503.0	...
1038555	  727.7	  591.6	 6502.0	...
1038556	  727.7	  591.7	 6501.0	...
1038557	  727.6	  591.7	 6501.0	...
1038558	  727.9	  591.6	 6503.0	...
1038559	  728.1	  591.0	 6506.0	...
1038560	  728.1	  590.5	 6506.0	...
1038561	  727.7	  590.1	 6506.0	...
1038562	  727.4	  590.1	 6506.0	...
1038563	  727.3	  590.1	 6506.0	...
1038564	  727.2	  590.0	 6507.0	...
1038565	  727.2	  590.0	 6509.0	...
1038566	  727.2	  590.0	 6511.0	...
1038567	  727.2	  590.1	 6511.0	...
1038568	  727.3	  590.2	 6513.0	...
1038569	  727.3	  590.4	 6515.0	...
1038570	  727.5	  590.4	 6517.0	...
1038571	  727.6	  590.5	 6517.0	...
1038572	  727.4	  590.5	 6518.0	...
1038573	  727.0	  590.7	 6518.0	...
1038574	  726.6	  590.8	 6518.0	...
1038575	  726.5	  590.8	 6519.0	...
1038576	  726.4	  590.7	 6519.0	...
1038577	  726.4	  590.5	 6519.0	...
1038578	  726.4	  590.5	 6519.0	...
1038579	  726.4	  590.4	 6520.0	...
1038580	  726.2	  590.4	 6519.0	...
1038581	  726.0	  590.4	 6519.0	...
1038582	  726.0	  590.3	 6518.0	...
1038583	  726.2	  590.3	 6518.0	...
1038584	  726.3	  590.2	 6517.0	...
1038585	  726.2	  590.1	 6517.0	...
1038586	  726.0	  589.8	 6518.0	...
1038587	  725.9	  589.6	 6519.0	...
1038588	  725.7	  589.8	 6518.0	...
1038589	  725.4	  590.2	 6516.0	...
1038590	  725.2	  590.6	 6514.0	...
1038591	  725.2	  590.5	 6514.0	...
1038592	  725.2	  590.5	 6514.0	...
1038593	  725.2	  590.5	 6515.0	...
1038594	  725.2	  590.4	 6516.0	...
1038595	  725.2	  590.3	 6517.0	...
1038596	  725.3	  590.3	 6518.0	...
1038597	  725.2	  590.4	 6517.0	...
1038598	  725.3	  590.5	 6516.0	...
1038599	  725.3	  590.6	 6515.0	...
1038600	  725.3	  590.7	 6515.0	...
1038601	  724.9	  590.8	 6516.0	...
1038602	  724.4	  590.8	 6515.0	...
1038603	  724.2	  590.9	 6515.0	...
1038604	  724.4	  590.9	 6515.0	...
1038605	  724.5	  590.7	 6517.0	...
1038606	  724.4	  590.5	 6520.0	...
1038607	  724.3	  590.5	 6522.0	...
1038608	  724.2	  590.7	 6523.0	...
1038609	  724.1	  590.9	 6521.0	...
1038610	  724.1	  590.9	 6519.0	...
1038611	  724.1	  591.1	 6516.0	...
1038612	  724.1	  591.2	 6516.0	...
1038613	  724.1	  591.4	 6515.0	...
1038614	  724.0	  591.5	 6515.0	...
1038615	  723.9	  591.6	 6519.0	...
1038616	  723.7	  591.5	 6524.0	...
1038617	  723.5	  591.1	 6530.0	...
1038618	  723.5	  590.6	 6531.0	...
1038619	  723.4	  590.2	 6531.0	...
1038620	  723.2	  590.3	 6531.0	...
1038621	  723.0	  590.6	 6530.0	...
1038622	  722.8	  590.9	 6530.0	...
1038623	  722.7	  590.9	 6529.0	...
1038624	  722.7	  590.7	 6529.0	...
1038625	  722.7	  590.5	 6529.0	...
1038626	  722.7	  590.2	 6530.0	...
1038627	  722.4	  590.2	 6532.0	...
1038628	  722.1	  590.2	 6533.0	...
1038629	  721.8	  590.1	 6532.0	...
1038630	  721.9	  590.1	 6531.0	...
1038631	  722.0	  590.2	 6532.0	...
1038632	  722.1	  589.7	 6534.0	...
1038633	  722.2	  589.2	 6538.0	...
1038634	  722.2	  588.7	 6540.0	...
1038635	  722.2	  588.7	 6543.0	...
1038636	  721.9	  588.9	 6544.0	...
1038637	  721.7	  589.4	 6544.0	...
1038638	  721.5	  589.9	 6544.0	...
1038639	  721.5	  589.7	 6543.0	...
1038640	  721.2	  589.0	 6542.0	...
1038641	  721.0	  588.3	 6542.0	...
1038642	  720.8	  588.1	 6542.0	...
1038643	  720.8	  588.2	 6543.0	...
1038644	  720.6	  588.5	 6543.0	...
1038645	  720.4	  589.0	 6543.0	...
1038646	  720.3	  589.4	 6540.0	...
1038647	  720.4	  589.7	 6538.0	...
1038648	  720.5	  589.7	 6538.0	...
1038649	  720.5	  589.7	 6540.0	...
1038650	  720.6	  589.3	 6543.0	...
1038651	  720.6	  589.0	 6542.0	...
1038652	  720.7	  588.8	 6542.0	...
1038653	  720.7	  588.8	 6542.0	...
1038654	  720.7	  588.8	 6543.0	...
1038655	  720.5	  588.6	 6547.0	...
1038656	  720.4	  588.5	 6549.0	...
1038657	  720.3	  588.4	 6549.0	...
1038658	  720.1	  588.4	 6544.0	...
1038659	  720.0	  588.4	 6543.0	...
1038660	  719.9	  588.3	 6544.0	...
1038661	  719.9	  588.4	 6546.0	...
1038662	  719.9	  588.5	 6548.0	...
1038663	  719.9	  588.6	 6552.0	...
1038664	  719.8	  588.7	 6555.0	...
1038665	  719.7	  588.7	 6557.0	...
1038666	  719.7	  588.5	 6556.0	...
1038667	  719.7	  588.4	 6556.0	...
1038668	  719.7	  588.4	 6554.0	...
1038669	  719.8	  588.5	 6554.0	...
1038670	  719.8	  588.6	 6554.0	...
1038671	  719.7	  588.7	 6555.0	...
1038672	  719.6	  588.7	 6557.0	...
1038673	  719.3	  588.8	 6558.0	...
1038674	  719.1	  588.9	 6557.0	...
1038675	  719.0	  589.0	 6556.0	...
1038676	  719.1	  588.9	 6557.0	...
1038677	  719.2	  588.9	 6558.0	...
1038678	  719.3	  588.8	 6560.0	...
1038679	  719.3	  588.8	 6560.0	...
1038680	  719.3	  588.7	 6559.0	...
1038681	  719.4	  588.6	 6561.0	...
1038682	  719.4	  588.3	 6562.0	...
1038683	  719.4	  588.1	 6564.0	...
1038684	  719.2	  587.8	 6567.0	...
1038685	  719.0	  587.8	 6570.0	...
1038686	  718.8	  587.9	 6569.0	...
1038687	  718.8	  588.0	 6564.0	...
1038688	  718.9	  588.0	 6565.0	...
1038689	  718.9	  587.9	 6570.0	...
1038690	  719.0	  587.8	 6571.0	...
1038691	  718.8	  587.8	 6568.0	...
1038692	  718.5	  587.7	 6565.0	...
1038693	  718.6	  587.6	 6567.0	...
1038694	  718.8	  587.5	 6569.0	...
1038695	  719.0	  587.6	 6570.0	...
1038696	  719.1	  587.8	 6571.0	...
1038697	  719.0	  587.8	 6571.0	...
1038698	  718.8	  587.9	 6572.0	...
1038699	  718.4	  587.9	 6573.0	...
1038700	  718.1	  588.1	 6572.0	...
1038701	  718.0	  588.4	 6570.0	...
1038702	  718.0	  588.6	 6569.0	...
1038703	  718.0	  588.8	 6570.0	...
1038704	  718.0	  588.9	 6569.0	...
1038705	  718.0	  589.1	 6568.0	...
1038706	  718.0	  589.3	 6566.0	...
1038707	  718.0	  589.4	 6566.0	...
1038708	  717.9	  589.4	 6566.0	...
1038709	  717.8	  589.4	 6566.0	...
1038710	  717.7	  589.4	 6565.0	...
1038711	  717.7	  589.4	 6564.0	...
1038712	  717.8	  589.4	 6564.0	...
1038713	  718.1	  589.5	 6563.0	...
1038714	  718.4	  589.6	 6562.0	...
1038715	  718.4	  589.7	 6563.0	...
1038716	  718.2	  589.7	 6563.0	...
1038717	  718.0	  589.6	 6564.0	...
1038718	  718.0	  589.6	 6564.0	...
1038719	  717.9	  589.5	 6563.0	...
1038720	  717.9	  589.4	 6564.0	...
1038721	  717.8	  589.7	 6565.0	...
1038722	  717.7	  590.1	 6566.0	...
1038723	  717.7	  590.2	 6566.0	...
1038724	  717.6	  590.0	 6566.0	...
1038725	  717.4	  589.7	 6566.0	...
1038726	  717.3	  589.7	 6565.0	...
1038727	  717.3	  589.6	 6565.0	...
1038728	  717.2	  589.6	 6565.0	...
1038729	  717.2	  589.6	 6565.0	...
1038730	  717.3	  589.7	 6565.0	...
1038731	  717.4	  589.8	 6564.0	...
1038732	  717.4	  590.0	 6564.0	...
1038733	  717.3	  590.2	 6564.0	...
1038734	  717.3	  590.2	 6565.0	...
1038735	  717.2	  590.2	 6565.0	...
1038736	  717.1	  590.2	 6566.0	...
1038737	  717.1	  590.5	 6566.0	...
1038738	  717.3	  590.8	 6566.0	...
1038739	  717.3	  591.2	 6566.0	...
1038740	  717.2	  591.2	 6566.0	...
1038741	  717.0	  591.0	 6566.0	...
1038742	  716.8	  590.9	 6566.0	...
1038743	  716.7	  590.4	 6566.0	...
1038744	  716.5	  590.1	 6565.0	...
1038745	  716.5	  589.8	 6563.0	...
1038746	  716.6	  589.9	 6565.0	...
1038747	  716.6	  589.9	 6568.0	...
1038748	  716.8	  589.9	 6571.0	...
1038749	  717.0	  589.8	 6569.0	...
1038750	  717.2	  589.7	 6567.0	...
1038751	  717.2	  589.7	 6566.0	...
1038752	  717.1	  589.7	 6566.0	...
1038753	  716.7	  589.8	 6568.0	...
1038754	  716.5	  590.2	 6570.0	...
1038755	  716.4	  590.6	 6571.0	...
1038756	  716.4	  591.2	 6569.0	...
1038757	  716.4	  591.5	 6569.0	...
1038758	  716.4	  591.8	 6570.0	...
1038759	  716.5	  591.9	 6572.0	...
1038760	  716.7	  591.8	 6573.0	...
1038761	  716.8	  591.7	 6574.0	...
1038762	  716.7	  591.6	 6574.0	...
1038763	  716.6	  591.5	 6573.0	...
1038764	  716.6	  591.6	 6572.0	...
1038765	  716.6	  591.5	 6571.0	...
1038766	  716.8	  591.5	 6572.0	...
1038767	  716.8	  591.8	 6573.0	...
1038768	  716.4	  592.1	 6573.0	...
1038769	  716.1	  592.4	 6578.0	...
1038770	  715.8	  592.4	 6582.0	...
1038771	  715.8	  592.4	 6586.0	...
1038772	  715.6	  591.9	 6582.0	...
1038773	  715.4	  591.5	 6579.0	...
1038774	  715.3	  591.3	 6577.0	...
1038775	  715.4	  591.6	 6576.0	...
1038776	  715.4	  591.9	 6576.0	...
1038777	  715.7	  591.9	 6578.0	...
1038778	  716.0	  592.1	 6580.0	...
1038779	  716.3	  592.3	 6582.0	...
1038780	  716.4	  592.6	 6581.0	...
1038781	  716.4	  592.7	 6581.0	...
1038782	  716.3	  592.6	 6580.0	...
1038783	  716.1	  592.5	 6581.0	...
1038784	  716.0	  592.4	 6584.0	...
1038785	  716.2	  592.3	 6587.0	...
1038786	  716.4	  592.3	 6590.0	...
1038787	  716.4	  592.4	 6589.0	...
1038788	  716.2	  592.5	 6586.0	...
1038789	  716.0	  592.6	 6584.0	...
1038790	  716.0	  592.6	 6581.0	...
1038791	  716.1	  592.6	 6580.0	...
1038792	  715.7	  592.7	 6579.0	...
1038793	  715.3	  592.7	 6578.0	...
1038794	  715.0	  592.8	 6582.0	...
1038795	  715.1	  592.6	 6587.0	...
1038796	  715.2	  592.3	 6590.0	...
1038797	  715.3	  592.2	 6587.0	...
1038798	  715.3	  592.2	 6585.0	...
1038799	  715.4	  592.1	 6585.0	...
1038800	  715.5	  592.5	 6585.0	...
1038801	  715.7	  593.0	 6586.0	...
1038802	  715.9	  593.6	 6587.0	...
1038803	  715.9	  593.7	 6586.0	...
1038804	  715.8	  593.9	 6584.0	...
1038805	  715.7	  594.0	 6582.0	...
1038806	  715.3	  593.9	 6581.0	...
1038807	  715.1	  593.7	 6581.0	...
1038808	  715.0	  593.9	 6581.0	...
1038809	  715.1	  594.4	 6580.0	...
1038810	  715.0	  594.9	 6580.0	...
1038811	  715.0	  594.8	 6580.0	...
1038812	  714.9	  594.8	 6580.0	...
1038813	  715.0	  594.8	 6580.0	...
1038814	  715.0	  594.6	 6580.0	...
1038815	  715.0	  594.4	 6580.0	...
1038816	  714.9	  594.2	 6581.0	...
1038817	  715.1	  594.1	 6586.0	...
1038818	  715.3	  594.0	 6591.0	...
1038819	  715.4	  594.2	 6594.0	...
1038820	  715.4	  594.4	 6594.0	...
1038821	  715.4	  594.6	 6590.0	...
1038822	  715.1	  594.5	 6587.0	...
1038823	  715.0	  594.6	 6584.0	...
1038824	  715.0	  595.0	 6585.0	...
1038825	  715.0	  595.4	 6586.0	...
1038826	  715.0	  595.7	 6586.0	...
1038827	  715.0	  595.6	 6586.0	...
1038828	  714.9	  595.3	 6586.0	...
1038829	  714.8	  594.9	 6587.0	...
1038830	  714.7	  594.3	 6588.0	...
1038831	  714.6	  593.9	 6588.0	...
1038832	  714.8	  594.0	 6589.0	...
1038833	  715.0	  594.4	 6588.0	...
1038834	  715.0	  594.8	 6585.0	...
1038835	  714.8	  595.0	 6583.0	...
1038836	  714.7	  595.2	 6585.0	...
1038837	  714.7	  595.4	 6589.0	...
1038838	  714.6	  595.5	 6591.0	...
1038839	  714.6	  595.7	 6589.0	...
1038840	  714.6	  595.7	 6589.0	...
1038841	  714.7	  595.6	 6591.0	...
1038842	  714.8	  595.4	 6594.0	...
1038843	  714.9	  595.5	 6594.0	...
1038844	  715.0	  595.7	 6595.0	...
1038845	  715.1	  596.0	 6596.0	...
1038846	  715.2	  596.1	 6596.0	...
1038847	  715.2	  595.9	 6595.0	...
1038848	  715.2	  595.6	 6597.0	...
1038849	  715.1	  595.4	 6599.0	...
1038850	  714.9	  595.6	 6601.0	...
1038851	  714.7	  595.7	 6599.0	...
1038852	  714.5	  595.8	 6598.0	...
1038853	  714.2	  595.8	 6598.0	...
1038854	  714.0	  595.8	 6598.0	...
1038855	  714.0	  595.8	 6598.0	...
1038856	  714.3	  595.8	 6599.0	...
1038857	  714.6	  595.8	 6599.0	...
1038858	  714.5	  595.8	 6600.0	...
1038859	  714.4	  596.0	 6599.0	...
1038860	  714.4	  596.1	 6598.0	...
1038861	  714.3	  596.3	 6597.0	...
1038862	  714.4	  596.4	 6596.0	...
1038863	  714.7	  596.4	 6596.0	...
1038864	  714.9	  596.2	 6597.0	...
1038865	  715.1	  595.9	 6597.0	...
1038866	  715.1	  595.6	 6596.0	...
1038867	  715.2	  595.7	 6593.0	...
1038868	  715.2	  595.7	 6591.0	...
1038869	  715.2	  595.7	 6591.0	...
1038870	  715.2	  595.8	 6591.0	...
1038871	  715.2	  595.8	 6593.0	...
1038872	  714.9	  596.0	 6594.0	...
1038873	  714.6	  596.4	 6594.0	...
1038874	  714.6	  596.8	 6594.0	...
1038875	  714.9	  596.9	 6593.0	...
1038876	  715.3	  596.7	 6593.0	...
1038877	  715.4	  596.5	 6595.0	...
1038878	  715.6	  596.4	 6597.0	...
1038879	  715.8	  596.4	 6600.0	...
1038880	  715.8	  596.0	 6600.0	...
1038881	  715.5	  595.7	 6601.0	...
1038882	  714.9	  595.5	 6602.0	...
1038883	  714.4	  595.5	 6602.0	...
1038884	  714.3	  595.5	 6601.0	...
1038885	  714.4	  595.3	 6600.0	...
1038886	  714.4	  595.1	 6599.0	...
1038887	  714.4	  594.6	 6599.0	...
1038888	  714.5	  594.1	 6600.0	...
1038889	  714.6	  593.6	 6601.0	...
1038890	  714.7	  593.5	 6601.0	...
1038891	  714.7	  593.5	 6602.0	...
1038892	  714.5	  593.3	 6603.0	...
1038893	  714.4	  593.1	 6603.0	...
1038894	  714.3	  592.8	 6603.0	...
1038895	  714.4	  592.8	 6604.0	...
1038896	  714.5	  592.7	 6604.0	...
1038897	  714.3	  592.7	 6604.0	...
1038898	  714.1	  592.8	 6603.0	...
1038899	  713.9	  593.0	 6604.0	...
1038900	  713.9	  593.2	 6604.0	...
1038901	  713.9	  593.1	 6604.0	...
1038902	  713.9	  592.9	 6603.0	...
1038903	  713.9	  592.8	 6603.0	...
1038904	  713.7	  592.7	 6603.0	...
1038905	  713.6	  592.7	 6604.0	...
1038906	  713.4	  592.6	 6605.0	...
1038907	  713.3	  592.2	 6605.0	...
1038908	  713.3	  591.9	 6605.0	...
1038909	  713.3	  592.0	 6606.0	...
1038910	  713.5	  592.3	 6605.0	...
1038911	  713.7	  592.7	 6605.0	...
1038912	  713.8	  592.6	 6607.0	...
1038913	  713.5	  592.6	 6609.0	...
1038914	  713.3	  592.6	 6610.0	...
1038915	  713.1	  592.9	 6609.0	...
1038916	  713.2	  593.2	 6609.0	...
1038917	  713.3	  593.5	 6609.0	...
1038918	  713.2	  593.4	 6610.0	...
1038919	  713.1	  593.2	 6610.0	...
1038920	  713.1	  593.0	 6611.0	...
1038921	  713.3	  593.0	 6613.0	...
1038922	  713.4	  593.1	 6614.0	...
1038923	  713.3	  593.2	 6614.0	...
1038924	  713.2	  593.0	 6617.0	...
1038925	  713.1	  592.7	 6621.0	...
1038926	  713.1	  592.7	 6624.0	...
1038927	  713.2	  593.0	 6623.0	...
1038928	  713.3	  592.8	 6623.0	...
1038929	  713.3	  592.4	 6623.0	...
1038930	  713.3	  592.3	 6622.0	...
1038931	  713.4	  592.5	 6621.0	...
1038932	  713.2	  592.8	 6620.0	...
1038933	  712.9	  593.1	 6620.0	...
1038934	  712.6	  593.3	 6619.0	...
1038935	  712.7	  593.4	 6617.0	...
1038936	  712.7	  593.1	 6616.0	...
1038937	  712.8	  592.8	 6618.0	...
1038938	  712.8	  592.6	 6622.0	...
1038939	  712.9	  592.7	 6622.0	...
1038940	  713.0	  592.6	 6618.0	...
1038941	  713.2	  592.6	 6618.0	...
1038942	  713.1	  592.6	 6620.0	...
1038943	  713.0	  593.0	 6622.0	...
1038944	  713.0	  593.5	 6622.0	...
1038945	  713.0	  593.4	 6621.0	...
1038946	  712.9	  593.0	 6620.0	...
1038947	  712.5	  592.9	 6620.0	...
1038948	  712.2	  593.3	 6620.0	...
1038949	  712.1	  593.7	 6621.0	...
1038950	  712.3	  593.7	 6622.0	...
1038951	  712.4	  593.4	 6623.0	...
1038952	  712.5	  593.1	 6623.0	...
1038953	  712.5	  592.8	 6623.0	...
1038954	  712.6	  592.9	 6623.0	...
1038955	  712.6	  593.0	 6624.0	...
1038956	  712.7	  593.0	 6627.0	...
1038957	  712.8	  593.0	 6630.0	...
1038958	  712.7	  593.1	 6630.0	...
1038959	  712.3	  593.1	 6627.0	...
1038960	  712.0	  593.1	 6627.0	...
1038961	  711.9	  593.0	 6629.0	...
1038962	  711.9	  592.9	 6632.0	...
1038963	  711.9	  592.8	 6632.0	...
1038964	  712.2	  592.7	 6633.0	...
1038965	  712.6	  592.6	 6631.0	...
1038966	  712.9	  592.6	 6629.0	...
1038967	  713.0	  592.8	 6626.0	...
1038968	  713.0	  592.9	 6624.0	...
1038969	  713.0	  592.9	 6622.0	...
1038970	  712.9	  593.1	 6620.0	...
1038971	  712.8	  593.3	 6620.0	...
1038972	  712.8	  593.4	 6621.0	...
1038973	  712.8	  593.4	 6623.0	...
1038974	  713.0	  593.4	 6625.0	...
1038975	  713.0	  593.3	 6625.0	...
1038976	  712.8	  593.2	 6625.0	...
1038977	  712.6	  593.4	 6622.0	...
1038978	  712.4	  593.6	 6619.0	...
1038979	  712.3	  593.9	 6619.0	...
1038980	  712.3	  594.0	 6623.0	...
1038981	  712.2	  593.6	 6625.0	...
1038982	  712.2	  593.2	 6624.0	...
1038983	  712.2	  592.8	 6623.0	...
1038984	  712.3	  592.7	 6624.0	...
1038985	  712.4	  592.4	 6625.0	...
1038986	  712.5	  592.2	 6624.0	...
1038987	  712.7	  592.0	 6623.0	...
1038988	  712.9	  592.3	 6622.0	...
1038989	  713.0	  592.5	 6624.0	...
1038990	  712.9	  592.7	 6626.0	...
1038991	  712.8	  592.6	 6628.0	...
1038992	  712.8	  592.2	 6628.0	...
1038993	  712.9	  591.9	 6628.0	...
1038994	  713.0	  591.5	 6629.0	...
1038995	  713.0	  591.3	 6629.0	...
1038996	  713.0	  591.3	 6629.0	...
1038997	  713.0	  591.4	 6629.0	...
1038998	  713.1	  591.6	 6629.0	...
1038999	  713.1	  591.8	 6628.0	...
1039000	  713.0	  591.9	 6627.0	...
1039001	  712.9	  591.9	 6627.0	...
1039002	  712.7	  591.9	 6627.0	...
1039003	  712.8	  591.8	 6626.0	...
1039004	  713.1	  591.6	 6625.0	...
1039005	  713.2	  591.9	 6624.0	...
1039006	  713.0	  592.2	 6624.0	...
1039007	  712.8	  592.4	 6624.0	...
1039008	  712.7	  592.2	 6623.0	...
1039009	  712.9	  592.0	 6622.0	...
1039010	  713.1	  592.1	 6622.0	...
1039011	  713.2	  592.4	 6621.0	...
1039012	  713.3	  592.6	 6621.0	...
1039013	  713.3	  592.5	 6621.0	...
1039014	  713.4	  592.4	 6621.0	...
1039015	  713.4	  592.3	 6621.0	...
1039016	  713.4	  592.3	 6621.0	...
1039017	  713.6	  592.3	 6621.0	...
1039018	  713.7	  592.2	 6622.0	...
1039019	  713.9	  591.9	 6623.0	...
1039020	  714.1	  591.6	 6622.0	...
1039021	  714.3	  591.9	 6620.0	...
1039022	  714.2	  592.3	 6619.0	...
1039023	  713.9	  592.8	 6619.0	...
1039024	  713.5	  592.8	 6618.0	...
1039025	  713.5	  592.7	 6617.0	...
1039026	  713.3	  592.8	 6617.0	...
1039027	  713.1	  593.0	 6617.0	...
1039028	  712.9	  593.1	 6619.0	...
1039029	  713.2	  593.1	 6619.0	...
1039030	  713.5	  592.9	 6619.0	...
1039031	  713.7	  592.9	 6620.0	...
1039032	  713.7	  592.9	 6622.0	...
1039033	  713.7	  592.9	 6625.0	...
1039034	  713.7	  592.5	 6625.0	...
1039035	  713.6	  592.3	 6625.0	...
1039036	  713.5	  592.0	 6626.0	...
1039037	  713.3	  592.1	 6626.0	...
1039038	  713.4	  592.1	 6627.0	...
1039039	  713.5	  592.1	 6625.0	...
1039040	  713.4	  592.1	 6624.0	...
1039041	  713.2	  592.3	 6624.0	...
1039042	  713.1	  592.5	 6627.0	...
1039043	  713.1	  592.7	 6630.0	...
1039044	  713.1	  592.8	 6633.0	...
1039045	  713.0	  592.5	 6634.0	...
1039046	  712.8	  592.0	 6635.0	...
1039047	  712.8	  591.5	 6635.0	...
1039048	  712.8	  591.3	 6635.0	...
MSG	1039049 0000 _ Experiment Start
1039049	  712.9	  591.3	 6636.0	...
1039050	  713.0	  591.3	 6637.0	...
1039051	  713.1	  591.2	 6639.0	...
1039052	  713.2	  591.2	 6641.0	...
1039053	  713.2	  591.0	 6643.0	...
1039054	  713.1	  591.0	 6645.0	...
1039055	  713.0	  590.9	 6644.0	...
1039056	  713.2	  590.9	 6642.0	...
1039057	  713.3	  590.9	 6640.0	...
1039058	  713.4	  591.0	 6639.0	...
1039059	  713.2	  591.1	 6638.0	...
1039060	  713.1	  591.0	 6637.0	...
1039061	  713.1	  591.0	 6638.0	...
1039062	  713.2	  590.9	 6640.0	...
1039063	  713.2	  591.0	 6642.0	...
1039064	  713.2	  591.0	 6642.0	...
1039065	  713.2	  591.0	 6641.0	...
1039066	  713.2	  591.3	 6640.0	...
1039067	  713.0	  591.6	 6639.0	...
1039068	  712.8	  591.9	 6640.0	...
1039069	  712.7	  591.8	 6640.0	...
1039070	  712.7	  591.8	 6641.0	...
1039071	  713.0	  591.7	 6640.0	...
1039072	  713.4	  592.0	 6640.0	...
1039073	  713.7	  592.3	 6639.0	...
1039074	  713.7	  592.5	 6639.0	...
1039075	  713.9	  592.3	 6641.0	...
1039076	  714.1	  592.1	 6643.0	...
1039077	  713.8	  592.2	 6644.0	...
1039078	  713.3	  592.2	 6644.0	...
1039079	  712.9	  591.8	 6644.0	...
1039080	  712.9	  591.1	 6643.0	...
1039081	  713.2	  590.4	 6642.0	...
1039082	  713.3	  590.2	 6642.0	...
1039083	  713.5	  590.2	 6642.0	...
1039084	  713.6	  590.2	 6642.0	...
1039085	  713.7	  590.2	 6643.0	...
1039086	  713.8	  590.2	 6643.0	...
1039087	  713.8	  590.3	 6644.0	...
1039088	  713.8	  590.5	 6644.0	...
1039089	  713.8	  590.6	 6644.0	...
1039090	  713.7	  590.7	 6646.0	...
1039091	  713.6	  590.8	 6648.0	...
1039092	  713.5	  590.8	 6649.0	...
1039093	  713.6	  590.8	 6649.0	...
1039094	  713.9	  590.8	 6649.0	...
1039095	  714.2	  590.8	 6648.0	...
1039096	  714.1	  590.8	 6649.0	...
1039097	  714.0	  591.0	 6650.0	...
1039098	  714.1	  591.1	 6652.0	...
1039099	  714.3	  591.2	 6654.0	...
1039100	  714.4	  591.1	 6654.0	...
1039101	  714.4	  591.1	 6655.0	...
1039102	  714.4	  591.0	 6657.0	...
1039103	  714.3	  590.9	 6657.0	...
1039104	  714.1	  590.7	 6655.0	...
1039105	  714.2	  590.6	 6653.0	...
1039106	  714.3	  590.7	 6653.0	...
1039107	  714.5	  591.1	 6654.0	...
1039108	  714.5	  591.6	 6654.0	...
1039109	  714.7	  591.8	 6656.0	...
1039110	  714.7	  591.6	 6658.0	...
1039111	  714.6	  591.6	 6660.0	...
1039112	  714.4	  591.6	 6660.0	...
1039113	  714.2	  591.6	 6659.0	...
1039114	  714.2	  591.1	 6658.0	...
1039115	  714.4	  590.6	 6658.0	...
1039116	  714.6	  590.4	 6657.0	...
1039117	  714.9	  590.6	 6656.0	...
1039118	  715.0	  590.3	 6659.0	...
1039119	  715.0	  589.9	 6662.0	...
1039120	  714.9	  589.5	 6666.0	...
1039121	  714.8	  589.5	 6666.0	...
1039122	  714.8	  589.4	 6666.0	...
1039123	  714.8	  589.3	 6667.0	...
1039124	  714.5	  589.4	 6669.0	...
1039125	  714.2	  589.6	 6670.0	...
1039126	  714.4	  589.5	 6671.0	...
1039127	  714.8	  589.3	 6670.0	...
1039128	  715.1	  589.0	 6670.0	...
1039129	  715.0	  588.9	 6670.0	...
1039130	  714.8	  588.8	 6670.0	...
1039131	  714.8	  589.0	 6671.0	...
1039132	  714.8	  589.1	 6674.0	...
1039133	  714.7	  589.0	 6676.0	...
1039134	  714.7	  589.2	 6678.0	...
1039135	  714.8	  589.5	 6677.0	...
1039136	  714.9	  590.0	 6676.0	...
1039137	  714.9	  590.1	 6675.0	...
1039138	  714.9	  590.2	 6673.0	...
1039139	  714.9	  590.1	 6673.0	...
1039140	  715.1	  589.8	 6674.0	...
1039141	  715.3	  589.6	 6674.0	...
1039142	  715.4	  589.4	 6676.0	...
1039143	  715.3	  589.4	 6678.0	...
1039144	  715.2	  589.4	 6679.0	...
1039145	  715.2	  589.4	 6680.0	...
1039146	  715.1	  589.2	 6682.0	...
1039147	  715.1	  589.1	 6683.0	...
1039148	  715.1	  588.9	 6683.0	...
1039149	  715.1	  589.0	 6684.0	...
1039150	  715.2	  589.0	 6685.0	...
1039151	  715.3	  589.0	 6686.0	...
1039152	  715.2	  588.9	 6686.0	...
1039153	  715.0	  588.7	 6686.0	...
1039154	  714.9	  589.0	 6686.0	...
1039155	  714.9	  589.6	 6686.0	...
1039156	  715.0	  589.9	 6687.0	...
1039157	  715.0	  589.8	 6687.0	...
1039158	  715.0	  589.7	 6687.0	...
1039159	  715.0	  589.8	 6691.0	...
1039160	  715.0	  589.7	 6694.0	...
1039161	  715.0	  589.7	 6698.0	...
1039162	  715.0	  589.6	 6698.0	...
1039163	  715.1	  589.6	 6697.0	...
1039164	  715.1	  590.0	 6696.0	...
1039165	  715.1	  590.3	 6697.0	...
1039166	  715.1	  590.6	 6698.0	...
1039167	  715.1	  590.5	 6700.0	...
1039168	  715.3	  590.4	 6700.0	...
1039169	  715.4	  590.4	 6701.0	...
1039170	  715.3	  590.5	 6700.0	...
1039171	  715.3	  590.6	 6700.0	...
1039172	  715.2	  590.7	 6700.0	...
1039173	  715.9	  590.6	 6700.0	...
1039174	  716.7	  590.6	 6700.0	...
1039175	  716.9	  590.6	 6700.0	...
1039176	  716.3	  590.8	 6700.0	...
1039177	  715.7	  591.0	 6700.0	...
1039178	  715.7	  591.1	 6701.0	...
1039179	  715.6	  591.2	 6700.0	...
1039180	  715.6	  591.2	 6699.0	...
1039181	  715.6	  591.1	 6700.0	...
1039182	  715.7	  591.0	 6701.0	...
1039183	  715.7	  591.0	 6700.0	...
1039184	  715.7	  591.1	 6699.0	...
1039185	  715.8	  591.3	 6697.0	...
1039186	  715.9	  591.8	 6698.0	...
1039187	  716.1	  592.4	 6699.0	...
1039188	  716.2	  592.9	 6700.0	...
1039189	  716.2	  593.3	 6701.0	...
1039190	  716.3	  593.3	 6701.0	...
1039191	  716.3	  593.1	 6700.0	...
1039192	  716.2	  593.0	 6699.0	...
1039193	  716.0	  593.0	 6701.0	...
1039194	  715.8	  593.1	 6704.0	...
1039195	  715.9	  593.2	 6707.0	...
1039196	  715.9	  593.1	 6707.0	...
1039197	  716.0	  593.0	 6708.0	...
1039198	  716.0	  593.1	 6709.0	...
1039199	  716.0	  593.4	 6709.0	...
1039200	  716.0	  593.9	 6708.0	...
1039201	  716.0	  594.1	 6706.0	...
1039202	  716.3	  593.5	 6705.0	...
1039203	  716.5	  592.8	 6706.0	...
1039204	  716.5	  592.6	 6706.0	...
1039205	  716.3	  593.0	 6708.0	...
1039206	  716.2	  593.3	 6710.0	...
1039207	  716.1	  593.1	 6712.0	...
1039208	  716.0	  593.1	 6711.0	...
1039209	  716.1	  593.2	 6711.0	...
1039210	  716.3	  593.1	 6712.0	...
1039211	  716.4	  592.9	 6714.0	...
1039212	  716.4	  592.7	 6715.0	...
1039213	  716.6	  592.6	 6716.0	...
1039214	  716.9	  592.6	 6716.0	...
1039215	  717.0	  592.8	 6715.0	...
1039216	  716.8	  593.0	 6712.0	...
1039217	  716.5	  593.1	 6709.0	...
1039218	  716.4	  593.0	 6707.0	...
1039219	  716.4	  592.9	 6708.0	...
1039220	  716.4	  592.8	 6708.0	...
1039221	  716.5	  593.0	 6708.0	...
1039222	  716.6	  593.3	 6708.0	...
1039223	  716.6	  593.6	 6708.0	...
1039224	  716.5	  593.6	 6708.0	...
1039225	  716.5	  593.7	 6708.0	...
1039226	  716.4	  593.8	 6708.0	...
1039227	  716.5	  593.9	 6709.0	...
1039228	  716.8	  593.9	 6709.0	...
1039229	  717.0	  593.8	 6709.0	...
1039230	  717.2	  593.7	 6709.0	...
1039231	  717.2	  593.8	 6710.0	...
1039232	  717.2	  593.8	 6711.0	...
1039233	  717.3	  593.8	 6713.0	...
1039234	  717.3	  593.7	 6714.0	...
1039235	  717.2	  593.7	 6715.0	...
1039236	  717.1	  594.3	 6716.0	...
1039237	  717.1	  594.9	 6716.0	...
1039238	  717.3	  595.7	 6716.0	...
1039239	  717.4	  595.9	 6715.0	...
1039240	  717.5	  595.9	 6715.0	...
1039241	  717.3	  595.9	 6716.0	...
1039242	  717.0	  596.0	 6717.0	...
1039243	  716.9	  596.2	 6719.0	...
1039244	  716.7	  596.3	 6722.0	...
1039245	  716.6	  596.4	 6726.0	...
1039246	  716.6	  596.5	 6727.0	...
1039247	  716.9	  596.7	 6726.0	...
1039248	  717.2	  596.8	 6725.0	...
1039249	  717.2	  596.7	 6724.0	...
1039250	  717.3	  596.8	 6723.0	...
1039251	  717.4	  596.9	 6723.0	...
1039252	  717.4	  597.1	 6723.0	...
1039253	  717.5	  597.3	 6724.0	...
1039254	  717.5	  597.6	 6725.0	...
1039255	  717.5	  597.8	 6726.0	...
1039256	  717.5	  597.9	 6726.0	...
1039257	  717.6	  598.0	 6727.0	...
1039258	  717.6	  598.0	 6728.0	...
1039259	  717.7	  598.1	 6730.0	...
1039260	  717.6	  598.2	 6732.0	...
1039261	  717.4	  598.3	 6730.0	...
MSG	1039262 0000 _ Number On
1039262	  717.3	  598.2	 6726.0	...
1039263	  717.2	  598.0	 6723.0	...
1039264	  717.6	  597.8	 6723.0	...
1039265	  718.0	  597.8	 6724.0	...
1039266	  718.2	  597.9	 6726.0	...
1039267	  718.1	  598.0	 6728.0	...
1039268	  718.1	  598.4	 6728.0	...
1039269	  718.1	  598.8	 6729.0	...
1039270	  718.0	  598.5	 6730.0	...
1039271	  717.9	  597.8	 6732.0	...
1039272	  717.9	  597.3	 6733.0	...
1039273	  717.9	  597.7	 6731.0	...
1039274	  718.0	  598.0	 6728.0	...
1039275	  718.0	  597.9	 6726.0	...
1039276	  718.1	  597.8	 6726.0	...
1039277	  718.3	  597.7	 6726.0	...
1039278	  718.3	  598.1	 6727.0	...
1039279	  718.2	  598.3	 6727.0	...
1039280	  718.2	  598.3	 6727.0	...
1039281	  718.2	  598.0	 6727.0	...
1039282	  718.1	  597.9	 6727.0	...
1039283	  718.1	  598.0	 6729.0	...
1039284	  718.0	  598.2	 6733.0	...
1039285	  717.9	  598.4	 6736.0	...
1039286	  717.8	  598.6	 6736.0	...
1039287	  717.7	  598.7	 6736.0	...
1039288	  717.6	  598.7	 6736.0	...
1039289	  717.5	  598.8	 6737.0	...
1039290	  717.4	  598.7	 6739.0	...
1039291	  717.5	  598.7	 6741.0	...
1039292	  717.7	  598.5	 6742.0	...
1039293	  717.9	  598.3	 6742.0	...
1039294	  717.7	  598.2	 6742.0	...
1039295	  717.3	  598.2	 6742.0	...
1039296	  717.1	  598.2	 6745.0	...
1039297	  717.3	  598.5	 6745.0	...
1039298	  717.5	  598.9	 6745.0	...
1039299	  717.6	  598.8	 6742.0	...
1039300	  717.8	  598.3	 6740.0	...
1039301	  718.0	  598.1	 6740.0	...
1039302	  718.0	  598.2	 6740.0	...
1039303	  718.2	  598.3	 6740.0	...
1039304	  718.3	  598.2	 6740.0	...
1039305	  718.6	  598.1	 6738.0	...
1039306	  718.8	  598.3	 6737.0	...
1039307	  718.7	  598.7	 6736.0	...
1039308	  718.5	  599.2	 6735.0	...
1039309	  718.1	  599.5	 6737.0	...
1039310	  718.0	  599.7	 6739.0	...
1039311	  718.0	  599.9	 6742.0	...
1039312	  718.0	  600.1	 6741.0	...
1039313	  717.9	  600.0	 6741.0	...
1039314	  717.8	  599.7	 6743.0	...
1039315	  717.8	  599.5	 6745.0	...
1039316	  717.8	  599.7	 6746.0	...
1039317	  717.8	  600.0	 6746.0	...
1039318	  717.9	  600.3	 6746.0	...
1039319	  717.9	  600.3	 6744.0	...
1039320	  717.9	  600.2	 6742.0	...
1039321	  717.9	  600.1	 6739.0	...
1039322	  717.9	  600.3	 6740.0	...
1039323	  717.9	  600.6	 6739.0	...
1039324	  718.1	  600.6	 6738.0	...
1039325	  718.2	  600.3	 6738.0	...
1039326	  718.3	  600.4	 6738.0	...
1039327	  718.2	  600.8	 6741.0	...
1039328	  718.2	  601.1	 6744.0	...
1039329	  718.2	  601.0	 6746.0	...
1039330	  718.3	  600.8	 6744.0	...
1039331	  718.4	  600.8	 6742.0	...
1039332	  718.5	  600.8	 6742.0	...
1039333	  718.5	  600.6	 6745.0	...
1039334	  718.4	  600.4	 6748.0	...
1039335	  718.3	  600.3	 6752.0	...
1039336	  718.3	  600.5	 6753.0	...
1039337	  718.1	  600.7	 6755.0	...
1039338	  717.9	  600.9	 6756.0	...
1039339	  717.7	  600.9	 6758.0	...
1039340	  717.8	  600.9	 6760.0	...
1039341	  718.0	  601.1	 6759.0	...
1039342	  718.1	  601.4	 6755.0	...
1039343	  718.2	  601.6	 6751.0	...
1039344	  718.2	  601.5	 6750.0	...
1039345	  718.2	  601.5	 6751.0	...
1039346	  718.3	  601.5	 6752.0	...
1039347	  718.5	  601.4	 6750.0	...
1039348	  718.7	  601.3	 6748.0	...
1039349	  718.6	  601.3	 6747.0	...
1039350	  718.3	  601.3	 6749.0	...
1039351	  718.3	  601.7	 6752.0	...
1039352	  718.7	  602.1	 6755.0	...
1039353	  719.1	  602.5	 6757.0	...
1039354	  719.1	  602.8	 6756.0	...
1039355	  719.2	  603.1	 6755.0	...
1039356	  719.2	  603.2	 6754.0	...
1039357	  719.1	  603.0	 6754.0	...
1039358	  719.1	  602.8	 6753.0	...
1039359	  719.0	  602.5	 6755.0	...
1039360	  718.9	  602.3	 6757.0	...
1039361	  718.8	  602.0	 6759.0	...
1039362	  718.8	  602.0	 6759.0	...
1039363	  718.8	  602.1	 6758.0	...
1039364	  718.7	  602.1	 6758.0	...
1039365	  718.5	  602.1	 6761.0	...
1039366	  718.3	  602.4	 6764.0	...
1039367	  718.2	  602.7	 6766.0	...
1039368	  718.2	  603.0	 6765.0	...
1039369	  718.5	  603.0	 6764.0	...
1039370	  718.7	  602.9	 6764.0	...
1039371	  718.8	  602.9	 6762.0	...
1039372	  718.6	  602.9	 6760.0	...
1039373	  718.4	  602.5	 6758.0	...
1039374	  718.2	  602.1	 6758.0	...
1039375	  718.2	  601.6	 6759.0	...
1039376	  718.2	  601.5	 6761.0	...
1039377	  718.2	  601.5	 6762.0	...
1039378	  718.3	  601.5	 6762.0	...
1039379	  718.7	  601.5	 6761.0	...
1039380	  719.0	  601.6	 6761.0	...
1039381	  719.3	  601.7	 6761.0	...
1039382	  719.4	  601.9	 6761.0	...
1039383	  719.4	  602.0	 6761.0	...
1039384	  719.1	  601.3	 6760.0	...
1039385	  718.8	  600.4	 6761.0	...
1039386	  718.7	  599.7	 6762.0	...
1039387	  718.7	  600.0	 6764.0	...
1039388	  718.7	  600.4	 6764.0	...
1039389	  718.8	  600.7	 6764.0	...
1039390	  718.9	  600.9	 6764.0	...
1039391	  718.9	  601.3	 6764.0	...
1039392	  718.9	  601.6	 6761.0	...
1039393	  718.9	  601.4	 6758.0	...
1039394	  718.8	  601.1	 6757.0	...
1039395	  718.7	  600.9	 6759.0	...
1039396	  718.7	  601.1	 6760.0	...
1039397	  718.6	  601.1	 6759.0	...
1039398	  718.4	  601.0	 6759.0	...
1039399	  718.1	  600.6	 6759.0	...
1039400	  718.1	  600.4	 6758.0	...
1039401	  718.0	  600.4	 6758.0	...
1039402	  718.1	  600.7	 6759.0	...
1039403	  718.2	  601.0	 6761.0	...
1039404	  718.3	  601.1	 6764.0	...
1039405	  718.3	  601.2	 6766.0	...
1039406	  718.3	  601.1	 6767.0	...
1039407	  718.5	  601.0	 6767.0	...
1039408	  718.6	  601.2	 6767.0	...
1039409	  718.5	  601.4	 6763.0	...
1039410	  718.5	  601.5	 6760.0	...
1039411	  718.6	  601.6	 6759.0	...
1039412	  718.7	  601.6	 6760.0	...
1039413	  718.8	  601.7	 6761.0	...
1039414	  719.0	  601.8	 6760.0	...
1039415	  718.9	  601.8	 6760.0	...
1039416	  718.8	  601.8	 6759.0	...
1039417	  718.7	  601.9	 6759.0	...
1039418	  718.7	  601.9	 6758.0	...
1039419	  718.6	  602.0	 6759.0	...
1039420	  718.5	  601.9	 6763.0	...
1039421	  718.5	  601.7	 6765.0	...
1039422	  718.5	  601.4	 6769.0	...
1039423	  718.5	  601.1	 6771.0	...
1039424	  718.7	  601.2	 6770.0	...
1039425	  718.8	  601.6	 6766.0	...
1039426	  718.8	  602.0	 6762.0	...
1039427	  718.7	  602.3	 6760.0	...
1039428	  718.7	  602.4	 6760.0	...
1039429	  718.7	  602.4	 6759.0	...
1039430	  718.7	  602.3	 6759.0	...
1039431	  718.8	  602.2	 6760.0	...
1039432	  718.8	  602.1	 6764.0	...
1039433	  718.8	  602.1	 6767.0	...
1039434	  718.8	  602.1	 6769.0	...
1039435	  718.7	  602.1	 6767.0	...
1039436	  718.7	  602.2	 6766.0	...
1039437	  718.7	  602.3	 6764.0	...
1039438	  718.7	  602.3	 6767.0	...
1039439	  718.7	  602.4	 6770.0	...
1039440	  718.6	  602.4	 6772.0	...
1039441	  718.9	  602.3	 6771.0	...
1039442	  719.3	  602.2	 6770.0	...
1039443	  719.7	  602.2	 6769.0	...
1039444	  719.8	  602.2	 6768.0	...
1039445	  719.9	  602.3	 6768.0	...
1039446	  719.9	  602.3	 6768.0	...
1039447	  719.9	  602.3	 6769.0	...
1039448	  719.8	  602.2	 6769.0	...
1039449	  719.6	  602.1	 6768.0	...
1039450	  719.4	  602.1	 6767.0	...
1039451	  719.5	  602.2	 6768.0	...
1039452	  719.8	  602.3	 6769.0	...
1039453	  720.0	  602.4	 6769.0	...
1039454	  720.1	  602.5	 6767.0	...
1039455	  719.9	  603.0	 6762.0	...
1039456	  719.8	  603.3	 6760.0	...
1039457	  719.7	  603.4	 6756.0	...
1039458	  719.7	  603.1	 6755.0	...
1039459	  719.8	  602.8	 6758.0	...
1039460	  719.8	  602.8	 6761.0	...
1039461	  719.9	  602.8	 6766.0	...
1039462	  719.8	  602.8	 6766.0	...
1039463	  719.8	  602.7	 6767.0	...
1039464	  719.9	  602.4	 6768.0	...
1039465	  720.3	  602.1	 6765.0	...
1039466	  720.7	  601.9	 6762.0	...
1039467	  720.7	  601.9	 6759.0	...
1039468	  720.5	  601.9	 6759.0	...
1039469	  720.3	  602.0	 6759.0	...
1039470	  720.5	  602.0	 6757.0	...
1039471	  720.6	  601.9	 6757.0	...
1039472	  720.8	  601.9	 6758.0	...
1039473	  720.9	  602.0	 6759.0	...
1039474	  721.1	  602.1	 6759.0	...
1039475	  721.2	  602.1	 6759.0	...
1039476	  720.9	  602.2	 6759.0	...
1039477	  720.6	  602.5	 6759.0	...
1039478	  720.2	  602.8	 6760.0	...
1039479	  720.3	  603.0	 6761.0	...
1039480	  720.3	  603.0	 6762.0	...
1039481	  720.6	  603.0	 6763.0	...
1039482	  721.1	  602.8	 6763.0	...
1039483	  721.7	  602.5	 6763.0	...
1039484	  721.7	  602.3	 6762.0	...
1039485	  721.6	  602.5	 6760.0	...
1039486	  721.4	  602.8	 6758.0	...
1039487	  721.4	  603.1	 6758.0	...
1039488	  721.4	  603.1	 6757.0	...
1039489	  721.1	  603.0	 6758.0	...
1039490	  720.8	  603.0	 6758.0	...
1039491	  720.9	  603.3	 6758.0	...
1039492	  721.2	  603.5	 6759.0	...
1039493	  721.5	  604.0	 6760.0	...
1039494	  721.5	  604.1	 6760.0	...
1039495	  721.4	  603.9	 6761.0	...
1039496	  721.3	  603.5	 6761.0	...
1039497	  721.4	  603.4	 6761.0	...
1039498	  721.5	  603.7	 6761.0	...
1039499	  721.7	  603.9	 6761.0	...
1039500	  721.9	  603.9	 6761.0	...
1039501	  722.1	  604.0	 6761.0	...
1039502	  721.9	  604.0	 6760.0	...
1039503	  721.7	  604.2	 6759.0	...
1039504	  721.5	  604.4	 6757.0	...
1039505	  721.4	  604.6	 6756.0	...
1039506	  721.4	  604.7	 6759.0	...
1039507	  721.4	  604.7	 6763.0	...
1039508	  721.3	  604.8	 6765.0	...
1039509	  721.3	  605.1	 6760.0	...
1039510	  721.5	  605.3	 6755.0	...
1039511	  721.8	  605.5	 6752.0	...
1039512	  722.3	  605.5	 6753.0	...
1039513	  722.5	  605.7	 6756.0	...
1039514	  722.5	  605.8	 6759.0	...
1039515	  722.3	  606.3	 6761.0	...
1039516	  722.3	  606.6	 6762.0	...
1039517	  722.4	  606.5	 6762.0	...
1039518	  722.5	  606.2	 6757.0	...
1039519	  722.5	  606.0	 6752.0	...
1039520	  722.4	  606.3	 6746.0	...
1039521	  722.3	  606.6	 6745.0	...
1039522	  722.5	  606.7	 6744.0	...
1039523	  723.0	  606.7	 6744.0	...
1039524	  723.5	  606.6	 6743.0	...
1039525	  723.4	  606.6	 6743.0	...
1039526	  723.4	  606.6	 6744.0	...
1039527	  723.4	  606.9	 6745.0	...
1039528	  723.5	  607.2	 6746.0	...
1039529	  723.5	  607.1	 6744.0	...
1039530	  723.5	  606.8	 6743.0	...
1039531	  723.4	  606.7	 6745.0	...
1039532	  723.4	  606.9	 6750.0	...
1039533	  723.5	  607.1	 6752.0	...
1039534	  723.6	  607.1	 6750.0	...
1039535	  723.8	  607.1	 6745.0	...
1039536	  723.9	  607.1	 6742.0	...
1039537	  724.0	  606.9	 6739.0	...
1039538	  724.1	  606.9	 6742.0	...
1039539	  724.2	  606.9	 6746.0	...
1039540	  724.0	  607.0	 6748.0	...
1039541	  723.8	  607.1	 6747.0	...
1039542	  723.6	  607.1	 6744.0	...
1039543	  723.6	  607.1	 6742.0	...
1039544	  723.7	  607.0	 6740.0	...
1039545	  723.8	  606.9	 6739.0	...
1039546	  724.0	  606.6	 6740.0	...
1039547	  724.3	  606.4	 6741.0	...
1039548	  724.8	  606.3	 6739.0	...
1039549	  724.9	  606.4	 6737.0	...
1039550	  724.9	  606.8	 6734.0	...
1039551	  724.9	  607.0	 6732.0	...
1039552	  724.8	  607.2	 6736.0	...
1039553	  724.9	  607.3	 6741.0	...
1039554	  724.8	  607.5	 6745.0	...
1039555	  724.8	  607.6	 6744.0	...
1039556	  724.9	  607.7	 6743.0	...
1039557	  725.0	  607.0	 6744.0	...
1039558	  725.1	  606.3	 6745.0	...
1039559	  725.2	  605.9	 6743.0	...
1039560	  725.2	  606.2	 6741.0	...
1039561	  725.3	  606.8	 6739.0	...
1039562	  725.4	  607.0	 6739.0	...
1039563	  725.6	  607.3	 6738.0	...
1039564	  725.6	  607.2	 6737.0	...
1039565	  725.6	  607.2	 6737.0	...
1039566	  725.5	  607.1	 6736.0	...
1039567	  725.2	  607.0	 6735.0	...
MSG	1039568 0000 _ Number Off
1039568	  724.6	  606.9	 6735.0	...
1039569	  723.6	  607.1	 6736.0	...
1039570	  722.8	  607.4	 6736.0	...
1039571	  721.6	  607.8	 6736.0	...
1039572	  720.4	  608.1	 6733.0	...
1039573	  719.2	  608.6	 6731.0	...
1039574	  718.7	  608.9	 6729.0	...
1039575	  718.4	  609.1	 6731.0	...
1039576	  718.2	  609.1	 6732.0	...
1039577	  717.9	  609.0	 6732.0	...
1039578	  717.7	  608.8	 6731.0	...
1039579	  717.3	  608.7	 6730.0	...
1039580	  717.7	  608.6	 6731.0	...
1039581	  718.4	  608.5	 6734.0	...
1039582	  719.0	  608.2	 6736.0	...
1039583	  718.8	  608.1	 6736.0	...
1039584	  718.6	  607.9	 6735.0	...
1039585	  718.9	  607.3	 6734.0	...
1039586	  719.4	  606.6	 6734.0	...
1039587	  719.9	  605.9	 6734.0	...
1039588	  720.1	  606.0	 6734.0	...
1039589	  720.1	  606.1	 6736.0	...
1039590	  719.8	  606.1	 6738.0	...
1039591	  719.6	  605.9	 6737.0	...
1039592	  719.4	  605.4	 6733.0	...
1039593	  719.3	  605.0	 6730.0	...
1039594	  719.2	  604.9	 6732.0	...
1039595	  719.5	  605.0	 6733.0	...
1039596	  719.8	  605.0	 6735.0	...
1039597	  720.0	  605.1	 6733.0	...
1039598	  720.0	  605.1	 6730.0	...
1039599	  720.0	  605.1	 6729.0	...
1039600	  720.1	  605.1	 6730.0	...
1039601	  720.2	  605.1	 6732.0	...
1039602	  720.2	  605.2	 6732.0	...
1039603	  720.1	  605.3	 6733.0	...
1039604	  720.1	  605.4	 6734.0	...
1039605	  720.1	  605.4	 6735.0	...
1039606	  720.1	  605.4	 6734.0	...
1039607	  720.3	  605.4	 6733.0	...
1039608	  720.5	  605.6	 6730.0	...
1039609	  720.2	  605.7	 6728.0	...
1039610	  719.7	  605.9	 6726.0	...
1039611	  719.2	  605.7	 6726.0	...
1039612	  719.2	  605.7	 6725.0	...
1039613	  719.2	  605.6	 6725.0	...
1039614	  719.2	  605.4	 6726.0	...
1039615	  719.6	  605.2	 6727.0	...
1039616	  720.0	  605.0	 6727.0	...
1039617	  720.1	  605.0	 6721.0	...
1039618	  719.9	  605.0	 6716.0	...
1039619	  719.5	  604.9	 6711.0	...
1039620	  719.4	  604.9	 6711.0	...
1039621	  719.3	  604.9	 6715.0	...
1039622	  719.3	  604.9	 6719.0	...
1039623	  719.2	  604.9	 6722.0	...
1039624	  719.1	  605.0	 6722.0	...
1039625	  719.4	  605.2	 6724.0	...
1039626	  719.8	  605.4	 6727.0	...
1039627	  720.1	  605.5	 6729.0	...
1039628	  720.2	  605.6	 6726.0	...
1039629	  720.3	  605.7	 6721.0	...
1039630	  720.4	  606.0	 6717.0	...
1039631	  720.4	  606.3	 6719.0	...
1039632	  720.5	  606.6	 6721.0	...
1039633	  720.5	  606.5	 6722.0	...
1039634	  720.4	  606.3	 6723.0	...
1039635	  720.4	  606.0	 6724.0	...
1039636	  720.1	  606.5	 6724.0	...
1039637	  719.8	  607.1	 6722.0	...
1039638	  719.6	  607.6	 6716.0	...
1039639	  720.1	  607.3	 6712.0	...
1039640	  720.5	  606.9	 6708.0	...
1039641	  720.8	  606.7	 6708.0	...
1039642	  720.8	  606.9	 6708.0	...
1039643	  720.7	  607.2	 6706.0	...
1039644	  720.7	  607.4	 6705.0	...
1039645	  720.7	  607.4	 6703.0	...
1039646	  720.7	  607.8	 6700.0	...
1039647	  720.8	  608.2	 6697.0	...
1039648	  720.8	  608.5	 6694.0	...
1039649	  720.8	  608.6	 6693.0	...
1039650	  720.7	  608.7	 6689.0	...
1039651	  720.6	  609.3	 6686.0	...
1039652	  720.6	  609.8	 6684.0	...
1039653	  720.6	  610.2	 6683.0	...
1039654	  720.7	  610.1	 6682.0	...
1039655	  720.8	  610.0	 6681.0	...
1039656	  720.9	  609.9	 6680.0	...
1039657	  721.0	  609.7	 6678.0	...
1039658	  721.1	  609.7	 6677.0	...
1039659	  721.1	  609.7	 6676.0	...
1039660	  721.1	  609.7	 6676.0	...
1039661	  721.2	  609.7	 6678.0	...
1039662	  721.4	  610.1	 6680.0	...
1039663	  721.5	  610.8	 6677.0	...
1039664	  721.6	  611.5	 6672.0	...
1039665	  721.7	  611.9	 6667.0	...
1039666	  721.7	  612.0	 6666.0	...
1039667	  721.7	  612.0	 6667.0	...
1039668	  721.7	  611.9	 6667.0	...
1039669	  721.6	  611.8	 6666.0	...
1039670	  721.5	  611.7	 6664.0	...
1039671	  721.4	  611.7	 6663.0	...
1039672	  721.2	  611.7	 6662.0	...
1039673	  721.2	  611.8	 6663.0	...
1039674	  721.1	  611.8	 6663.0	...
1039675	  721.4	  611.7	 6661.0	...
1039676	  721.6	  611.6	 6659.0	...
1039677	  721.9	  611.6	 6657.0	...
1039678	  721.8	  611.6	 6657.0	...
1039679	  721.8	  611.7	 6657.0	...
1039680	  721.9	  611.8	 6657.0	...
1039681	  722.0	  611.8	 6659.0	...
1039682	  722.0	  611.8	 6660.0	...
1039683	  721.9	  611.8	 6656.0	...
1039684	  721.8	  611.9	 6651.0	...
1039685	  721.8	  611.9	 6646.0	...
1039686	  722.0	  612.5	 6646.0	...
1039687	  722.1	  613.0	 6648.0	...
1039688	  722.1	  613.1	 6649.0	...
1039689	  722.0	  612.6	 6648.0	...
1039690	  722.0	  612.2	 6647.0	...
1039691	  721.8	  612.4	 6648.0	...
1039692	  721.6	  612.5	 6652.0	...
1039693	  721.7	  612.3	 6653.0	...
1039694	  722.0	  612.1	 6650.0	...
1039695	  721.9	  612.2	 6648.0	...
1039696	  721.5	  612.3	 6647.0	...
1039697	  721.3	  612.4	 6648.0	...
1039698	  721.6	  612.4	 6648.0	...
1039699	  722.0	  612.3	 6647.0	...
1039700	  721.9	  612.3	 6645.0	...
1039701	  721.6	  612.3	 6642.0	...
1039702	  721.4	  612.4	 6640.0	...
1039703	  721.4	  612.2	 6640.0	...
1039704	  721.4	  611.9	 6640.0	...
1039705	  721.4	  611.8	 6640.0	...
1039706	  721.5	  611.9	 6640.0	...
1039707	  721.8	  612.0	 6641.0	...
1039708	  722.0	  611.9	 6641.0	...
1039709	  722.0	  612.0	 6639.0	...
1039710	  722.0	  612.2	 6638.0	...
1039711	  722.0	  612.4	 6636.0	...
1039712	  722.1	  612.5	 6635.0	...
1039713	  722.0	  612.5	 6633.0	...
1039714	  722.0	  612.7	 6629.0	...
1039715	  721.9	  613.0	 6626.0	...
1039716	  722.1	  613.3	 6623.0	...
1039717	  722.3	  613.3	 6624.0	...
1039718	  722.5	  613.4	 6624.0	...
1039719	  722.3	  613.3	 6625.0	...
1039720	  722.2	  613.2	 6625.0	...
1039721	  722.1	  613.5	 6624.0	...
1039722	  722.2	  614.1	 6621.0	...
1039723	  722.4	  614.6	 6618.0	...
1039724	  722.5	  614.8	 6615.0	...
1039725	  722.5	  614.9	 6612.0	...
1039726	  722.5	  614.6	 6609.0	...
1039727	  722.3	  614.3	 6606.0	...
1039728	  722.0	  614.0	 6604.0	...
1039729	  721.9	  614.1	 6604.0	...
1039730	  721.9	  614.1	 6606.0	...
1039731	  722.2	  614.0	 6610.0	...
1039732	  722.4	  614.0	 6611.0	...
1039733	  722.3	  614.0	 6609.0	...
1039734	  722.1	  613.9	 6606.0	...
1039735	  721.8	  613.9	 6605.0	...
1039736	  721.8	  613.9	 6607.0	...
1039737	  721.8	  614.3	 6610.0	...
1039738	  721.8	  614.8	 6606.0	...
1039739	  721.9	  615.1	 6600.0	...
1039740	  721.9	  614.7	 6600.0	...
1039741	  722.0	  614.3	 6606.0	...
1039742	  722.1	  613.9	 6606.0	...
1039743	  722.3	  614.0	 6599.0	...
1039744	  722.4	  614.2	 6593.0	...
1039745	  722.4	  614.3	 6592.0	...
1039746	  722.4	  614.3	 6592.0	...
1039747	  722.3	  614.2	 6593.0	...
1039748	  722.1	  614.1	 6593.0	...
1039749	  721.9	  614.1	 6594.0	...
1039750	  721.7	  614.2	 6594.0	...
1039751	  721.8	  614.3	 6594.0	...
1039752	  721.9	  614.5	 6593.0	...
1039753	  721.9	  614.5	 6590.0	...
1039754	  721.8	  614.1	 6587.0	...
1039755	  721.8	  613.7	 6585.0	...
1039756	  721.8	  613.0	 6585.0	...
1039757	  721.9	  612.6	 6584.0	...
1039758	  722.0	  612.4	 6583.0	...
1039759	  722.1	  612.4	 6581.0	...
1039760	  722.2	  612.4	 6578.0	...
1039761	  722.3	  612.4	 6575.0	...
1039762	  722.3	  612.4	 6573.0	...
1039763	  722.2	  612.4	 6574.0	...
1039764	  722.2	  612.3	 6576.0	...
1039765	  722.1	  612.3	 6577.0	...
1039766	  722.1	  612.3	 6579.0	...
1039767	  722.0	  612.4	 6579.0	...
1039768	  722.0	  612.4	 6577.0	...
1039769	  722.0	  612.4	 6576.0	...
1039770	  722.0	  612.4	 6575.0	...
1039771	  722.0	  612.4	 6574.0	...
1039772	  722.0	  612.5	 6573.0	...
1039773	  721.8	  612.6	 6571.0	...
1039774	  721.5	  612.6	 6570.0	...
1039775	  721.3	  612.1	 6570.0	...
1039776	  721.3	  611.4	 6569.0	...
MSG	1039777 0000 _ Number On
1039777	  721.3	  610.9	 6568.0	...
1039778	  721.4	  611.1	 6566.0	...
1039779	  721.4	  611.2	 6563.0	...
1039780	  721.4	  611.2	 6562.0	...
1039781	  721.6	  611.3	 6560.0	...
1039782	  721.8	  611.5	 6559.0	...
1039783	  721.8	  611.5	 6558.0	...
1039784	  721.6	  611.4	 6559.0	...
1039785	  721.4	  611.1	 6560.0	...
1039786	  721.2	  611.0	 6562.0	...
1039787	  721.2	  610.8	 6565.0	...
1039788	  721.1	  610.7	 6568.0	...
1039789	  721.0	  610.7	 6571.0	...
1039790	  720.9	  610.5	 6570.0	...
1039791	  720.8	  610.4	 6568.0	...
1039792	  720.7	  610.3	 6568.0	...
1039793	  721.1	  610.1	 6568.0	...
1039794	  721.5	  610.2	 6570.0	...
1039795	  722.0	  610.3	 6570.0	...
1039796	  722.0	  610.7	 6570.0	...
1039797	  721.8	  610.7	 6568.0	...
1039798	  721.6	  610.8	 6566.0	...
1039799	  721.5	  610.7	 6563.0	...
1039800	  721.4	  610.8	 6561.0	...
1039801	  721.5	  611.0	 6560.0	...
1039802	  721.5	  611.1	 6560.0	...
1039803	  721.4	  611.2	 6561.0	...
1039804	  721.3	  611.1	 6561.0	...
1039805	  721.4	  611.0	 6561.0	...
1039806	  721.6	  610.9	 6563.0	...
1039807	  721.8	  610.8	 6563.0	...
1039808	  721.8	  610.7	 6563.0	...
1039809	  721.7	  610.6	 6559.0	...
1039810	  721.6	  610.4	 6556.0	...
1039811	  721.6	  610.2	 6554.0	...
1039812	  721.7	  610.2	 6555.0	...
1039813	  721.8	  610.1	 6555.0	...
1039814	  721.8	  609.9	 6555.0	...
1039815	  721.4	  610.0	 6555.0	...
1039816	  721.0	  610.3	 6554.0	...
1039817	  720.6	  610.7	 6554.0	...
1039818	  720.5	  610.7	 6554.0	...
1039819	  720.5	  610.8	 6554.0	...
1039820	  720.6	  610.3	 6554.0	...
1039821	  720.6	  609.8	 6554.0	...
1039822	  720.6	  609.3	 6553.0	...
1039823	  720.6	  609.2	 6552.0	...
1039824	  720.6	  609.1	 6550.0	...
1039825	  720.6	  609.0	 6548.0	...
1039826	  720.5	  609.1	 6547.0	...
1039827	  720.5	  609.5	 6549.0	...
1039828	  720.6	  609.8	 6550.0	...
1039829	  720.6	  610.2	 6551.0	...
1039830	  720.9	  610.1	 6551.0	...
1039831	  721.2	  610.1	 6551.0	...
1039832	  721.5	  610.0	 6551.0	...
1039833	  721.4	  609.7	 6551.0	...
1039834	  721.2	  609.3	 6551.0	...
1039835	  721.0	  608.9	 6550.0	...
1039836	  720.8	  608.7	 6548.0	...
1039837	  720.6	  608.6	 6546.0	...
1039838	  720.3	  608.5	 6545.0	...
1039839	  720.0	  608.5	 6545.0	...
1039840	  720.1	  608.5	 6543.0	...
1039841	  720.1	  608.4	 6542.0	...
1039842	  720.1	  608.4	 6542.0	...
1039843	  720.1	  608.4	 6543.0	...
1039844	  720.3	  608.3	 6544.0	...
1039845	  720.4	  608.4	 6543.0	...
1039846	  720.4	  608.0	 6543.0	...
1039847	  720.2	  607.6	 6542.0	...
1039848	  720.3	  607.7	 6542.0	...
1039849	  720.3	  608.1	 6541.0	...
1039850	  720.5	  608.5	 6540.0	...
1039851	  720.4	  608.2	 6540.0	...
1039852	  720.5	  607.9	 6539.0	...
1039853	  720.4	  607.6	 6537.0	...
1039854	  720.1	  607.6	 6536.0	...
1039855	  719.8	  607.6	 6535.0	...
1039856	  719.5	  607.6	 6535.0	...
1039857	  719.5	  607.6	 6535.0	...
1039858	  719.5	  607.7	 6535.0	...
1039859	  719.8	  607.8	 6535.0	...
1039860	  720.1	  608.0	 6535.0	...
1039861	  720.1	  608.0	 6533.0	...
1039862	  719.9	  608.0	 6529.0	...
1039863	  719.7	  608.0	 6526.0	...
1039864	  719.8	  607.7	 6525.0	...
1039865	  719.9	  607.4	 6526.0	...
1039866	  719.8	  607.2	 6528.0	...
1039867	  719.8	  607.2	 6528.0	...
1039868	  719.7	  607.2	 6528.0	...
1039869	  719.7	  607.3	 6527.0	...
1039870	  719.6	  607.2	 6525.0	...
1039871	  719.5	  607.0	 6521.0	...
1039872	  719.5	  606.7	 6518.0	...
1039873	  719.6	  606.5	 6517.0	...
1039874	  719.8	  606.4	 6517.0	...
1039875	  719.8	  606.3	 6518.0	...
1039876	  719.6	  606.3	 6520.0	...
1039877	  719.4	  606.3	 6522.0	...
1039878	  719.1	  606.3	 6521.0	...
1039879	  719.0	  606.4	 6518.0	...
1039880	  719.0	  606.6	 6515.0	...
1039881	  719.1	  606.8	 6517.0	...
1039882	  719.3	  606.9	 6520.0	...
1039883	  719.4	  606.8	 6522.0	...
1039884	  719.3	  606.8	 6522.0	...
1039885	  719.2	  606.9	 6521.0	...
1039886	  719.1	  607.2	 6519.0	...
1039887	  719.1	  607.4	 6518.0	...
1039888	  719.1	  607.5	 6517.0	...
1039889	  719.1	  607.3	 6517.0	...
1039890	  719.0	  607.1	 6516.0	...
1039891	  718.9	  606.7	 6514.0	...
1039892	  719.0	  606.5	 6514.0	...
1039893	  719.0	  606.4	 6515.0	...
1039894	  719.1	  606.3	 6515.0	...
1039895	  719.1	  606.3	 6515.0	...
1039896	  719.2	  606.3	 6514.0	...
1039897	  719.2	  606.3	 6514.0	...
1039898	  719.1	  606.3	 6514.0	...
1039899	  719.1	  606.3	 6514.0	...
1039900	  719.1	  606.3	 6515.0	...
1039901	  719.0	  606.4	 6517.0	...
1039902	  719.0	  606.3	 6520.0	...
1039903	  718.9	  606.5	 6522.0	...
1039904	  718.9	  606.5	 6522.0	...
1039905	  719.0	  606.6	 6522.0	...
1039906	  718.9	  606.1	 6522.0	...
1039907	  718.8	  605.7	 6521.0	...
1039908	  718.6	  605.5	 6521.0	...
1039909	  718.6	  605.6	 6521.0	...
1039910	  718.6	  605.8	 6522.0	...
1039911	  718.7	  605.8	 6524.0	...
1039912	  718.7	  606.1	 6525.0	...
1039913	  719.0	  606.4	 6527.0	...
1039914	  719.1	  606.2	 6528.0	...
1039915	  719.4	  605.7	 6527.0	...
1039916	  719.6	  605.5	 6525.0	...
1039917	  719.8	  605.8	 6523.0	...
1039918	  719.6	  606.2	 6522.0	...
1039919	  719.3	  606.1	 6520.0	...
1039920	  718.9	  606.1	 6517.0	...
1039921	  718.6	  606.6	 6515.0	...
1039922	  718.3	  607.3	 6514.0	...
1039923	  718.0	  608.0	 6513.0	...
1039924	  718.2	  607.7	 6512.0	...
1039925	  718.4	  607.5	 6512.0	...
1039926	  718.8	  607.2	 6512.0	...
1039927	  719.0	  607.1	 6512.0	...
1039928	  719.3	  607.1	 6512.0	...
1039929	  719.4	  607.0	 6512.0	...
1039930	  719.6	  607.0	 6512.0	...
1039931	  719.5	  607.1	 6512.0	...
1039932	  719.2	  607.2	 6511.0	...
1039933	  718.9	  607.4	 6511.0	...
1039934	  718.8	  607.6	 6511.0	...
1039935	  718.7	  607.8	 6511.0	...
1039936	  718.8	  607.9	 6510.0	...
1039937	  719.2	  607.9	 6509.0	...
1039938	  719.5	  607.8	 6508.0	...
1039939	  719.7	  607.8	 6508.0	...
1039940	  719.7	  607.8	 6508.0	...
1039941	  719.6	  607.9	 6509.0	...
1039942	  719.6	  608.1	 6510.0	...
1039943	  719.6	  608.3	 6511.0	...
1039944	  719.6	  608.3	 6509.0	...
1039945	  719.6	  608.2	 6507.0	...
1039946	  719.5	  608.2	 6506.0	...
1039947	  719.4	  608.2	 6507.0	...
1039948	  719.3	  608.3	 6505.0	...
1039949	  719.2	  608.4	 6503.0	...
1039950	  719.1	  608.4	 6500.0	...
1039951	  719.0	  608.3	 6500.0	...
1039952	  719.0	  608.1	 6500.0	...
1039953	  719.0	  607.9	 6498.0	...
1039954	  719.1	  607.7	 6495.0	...
1039955	  719.3	  607.8	 6493.0	...
1039956	  719.3	  607.9	 6493.0	...
1039957	  719.3	  608.1	 6497.0	...
1039958	  719.3	  608.1	 6502.0	...
1039959	  719.3	  607.9	 6505.0	...
1039960	  719.4	  607.6	 6505.0	...
1039961	  719.4	  607.1	 6504.0	...
1039962	  719.7	  606.7	 6505.0	...
1039963	  720.0	  606.5	 6505.0	...
1039964	  720.2	  606.4	 6505.0	...
1039965	  720.1	  606.8	 6505.0	...
1039966	  719.9	  607.5	 6500.0	...
1039967	  719.7	  608.1	 6495.0	...
1039968	  719.7	  608.3	 6491.0	...
1039969	  719.6	  608.2	 6491.0	...
1039970	  719.5	  607.5	 6497.0	...
1039971	  719.5	  606.9	 6503.0	...
1039972	  719.6	  606.7	 6509.0	...
1039973	  719.8	  607.0	 6510.0	...
1039974	  719.8	  607.2	 6510.0	...
1039975	  719.7	  607.1	 6508.0	...
1039976	  719.7	  607.3	 6507.0	...
1039977	  719.8	  607.6	 6507.0	...
1039978	  719.9	  607.9	 6508.0	...
1039979	  719.9	  607.9	 6509.0	...
1039980	  719.9	  607.9	 6510.0	...
1039981	  720.2	  607.8	 6511.0	...
1039982	  720.6	  607.5	 6511.0	...
1039983	  720.9	  607.3	 6511.0	...
1039984	  720.9	  607.1	 6511.0	...
1039985	  720.8	  607.3	 6510.0	...
1039986	  720.6	  607.5	 6509.0	...
1039987	  720.4	  607.7	 6507.0	...
1039988	  720.1	  607.8	 6507.0	...
1039989	  719.9	  607.7	 6507.0	...
1039990	  719.6	  607.6	 6508.0	...
1039991	  719.6	  607.5	 6510.0	...
1039992	  719.7	  607.4	 6511.0	...
1039993	  719.9	  607.5	 6511.0	...
1039994	  720.0	  607.6	 6511.0	...
1039995	  719.9	  607.7	 6510.0	...
1039996	  719.7	  607.6	 6509.0	...
1039997	  719.7	  607.2	 6509.0	...
1039998	  720.0	  606.7	 6509.0	...
1039999	  720.1	  606.3	 6508.0	...
1040000	  720.2	  606.1	 6508.0	...
1040001	  720.0	  606.2	 6507.0	...
1040002	  720.0	  606.2	 6508.0	...
1040003	  720.2	  606.1	 6508.0	...
1040004	  720.5	  606.1	 6509.0	...
1040005	  720.4	  605.9	 6510.0	...
1040006	  720.4	  605.7	 6511.0	...
1040007	  720.2	  605.5	 6512.0	...
1040008	  720.1	  605.5	 6516.0	...
1040009	  719.9	  605.5	 6518.0	...
1040010	  719.9	  605.5	 6521.0	...
1040011	  719.9	  605.3	 6520.0	...
1040012	  719.9	  605.2	 6520.0	...
1040013	  719.9	  605.2	 6521.0	...
1040014	  719.8	  605.4	 6522.0	...
1040015	  719.8	  605.3	 6521.0	...
1040016	  719.6	  605.0	 6521.0	...
1040017	  719.6	  605.0	 6520.0	...
1040018	  719.7	  605.3	 6520.0	...
1040019	  719.8	  605.6	 6520.0	...
1040020	  719.9	  605.5	 6521.0	...
1040021	  719.8	  605.4	 6520.0	...
1040022	  719.7	  605.4	 6520.0	...
1040023	  719.6	  605.5	 6519.0	...
1040024	  719.6	  605.5	 6519.0	...
1040025	  719.6	  605.5	 6518.0	...
1040026	  719.7	  605.5	 6519.0	...
1040027	  720.0	  605.1	 6520.0	...
1040028	  720.3	  604.7	 6521.0	...
1040029	  720.5	  604.4	 6524.0	...
1040030	  720.3	  604.4	 6527.0	...
1040031	  720.1	  604.5	 6527.0	...
1040032	  719.9	  604.7	 6524.0	...
1040033	  720.0	  604.7	 6522.0	...
1040034	  720.1	  604.7	 6521.0	...
1040035	  720.3	  604.7	 6521.0	...
1040036	  720.3	  604.7	 6522.0	...
1040037	  720.3	  604.7	 6524.0	...
1040038	  720.4	  604.6	 6526.0	...
1040039	  720.4	  604.4	 6526.0	...
1040040	  720.4	  604.3	 6526.0	...
1040041	  720.5	  604.2	 6526.0	...
1040042	  720.7	  604.1	 6525.0	...
1040043	  720.9	  604.1	 6525.0	...
1040044	  720.9	  604.3	 6524.0	...
1040045	  720.9	  604.5	 6525.0	...
1040046	  720.9	  604.6	 6528.0	...
1040047	  720.9	  604.6	 6532.0	...
1040048	  720.9	  604.4	 6530.0	...
1040049	  720.9	  604.3	 6526.0	...
1040050	  720.8	  604.2	 6523.0	...
1040051	  720.7	  604.0	 6525.0	...
1040052	  720.7	  604.1	 6526.0	...
1040053	  720.9	  604.3	 6526.0	...
1040054	  720.9	  604.6	 6527.0	...
1040055	  720.8	  604.7	 6529.0	...
1040056	  720.7	  604.7	 6527.0	...
1040057	  720.6	  604.7	 6525.0	...
1040058	  720.7	  605.0	 6522.0	...
1040059	  720.7	  605.3	 6521.0	...
1040060	  720.7	  605.6	 6519.0	...
1040061	  720.6	  605.4	 6520.0	...
1040062	  720.5	  605.2	 6521.0	...
1040063	  720.5	  604.9	 6523.0	...
1040064	  720.4	  604.7	 6524.0	...
1040065	  720.4	  604.6	 6526.0	...
1040066	  720.4	  604.9	 6528.0	...
1040067	  720.2	  605.2	 6528.0	...
1040068	  720.1	  605.4	 6528.0	...
1040069	  719.9	  605.4	 6527.0	...
1040070	  719.9	  605.6	 6526.0	...
1040071	  719.9	  605.9	 6524.0	...
1040072	  720.1	  606.1	 6526.0	...
1040073	  720.2	  605.9	 6527.0	...
1040074	  720.2	  605.6	 6529.0	...
1040075	  720.2	  605.5	 6531.0	...
1040076	  720.2	  605.3	 6532.0	...
1040077	  720.2	  605.3	 6532.0	...
1040078	  720.3	  605.8	 6532.0	...
1040079	  720.4	  606.3	 6531.0	...
MSG	1040080 0000 _ Number Off
1040080	  720.5	  606.6	 6531.0	...
1040081	  720.5	  606.3	 6532.0	...
1040082	  720.4	  606.0	 6527.0	...
1040083	  720.2	  606.0	 6522.0	...
1040084	  720.0	  606.0	 6523.0	...
1040085	  719.8	  606.3	 6529.0	...
1040086	  719.8	  606.5	 6535.0	...
1040087	  719.8	  606.5	 6532.0	...
1040088	  719.9	  606.2	 6530.0	...
1040089	  719.8	  605.9	 6529.0	...
1040090	  719.8	  605.9	 6529.0	...
1040091	  719.8	  605.9	 6530.0	...
1040092	  720.1	  605.4	 6530.0	...
1040093	  720.5	  605.1	 6529.0	...
1040094	  720.7	  604.7	 6527.0	...
1040095	  720.7	  604.8	 6525.0	...
1040096	  720.7	  604.8	 6523.0	...
1040097	  720.7	  604.9	 6522.0	...
1040098	  720.5	  605.1	 6523.0	...
1040099	  720.4	  605.3	 6524.0	...
1040100	  720.3	  605.6	 6524.0	...
1040101	  720.4	  605.7	 6521.0	...
1040102	  720.5	  605.9	 6517.0	...
1040103	  720.5	  605.8	 6515.0	...
1040104	  720.5	  605.7	 6517.0	...
1040105	  720.5	  605.5	 6519.0	...
1040106	  720.4	  605.3	 6520.0	...
1040107	  720.4	  605.2	 6520.0	...
1040108	  720.4	  605.2	 6520.0	...
1040109	  720.4	  605.2	 6521.0	...
1040110	  720.4	  605.2	 6522.0	...
1040111	  720.4	  605.2	 6523.0	...
1040112	  720.5	  605.3	 6522.0	...
1040113	  720.5	  605.4	 6522.0	...
1040114	  720.4	  605.5	 6522.0	...
1040115	  720.4	  605.8	 6522.0	...
1040116	  720.2	  606.2	 6521.0	...
1040117	  720.2	  606.6	 6519.0	...
1040118	  720.3	  606.9	 6518.0	...
1040119	  720.5	  606.9	 6518.0	...
1040120	  720.4	  607.0	 6518.0	...
1040121	  720.2	  607.1	 6520.0	...
1040122	  719.9	  607.2	 6519.0	...
1040123	  719.8	  607.2	 6518.0	...
1040124	  719.9	  607.2	 6516.0	...
1040125	  720.2	  607.2	 6516.0	...
1040126	  720.4	  607.1	 6516.0	...
1040127	  720.3	  607.0	 6517.0	...
1040128	  720.3	  606.9	 6518.0	...
1040129	  720.4	  606.9	 6522.0	...
1040130	  720.5	  606.8	 6527.0	...
1040131	  720.5	  606.7	 6531.0	...
1040132	  720.5	  606.6	 6530.0	...
1040133	  720.3	  606.5	 6529.0	...
1040134	  720.2	  606.4	 6530.0	...
1040135	  720.1	  606.5	 6531.0	...
1040136	  720.1	  606.6	 6531.0	...
1040137	  720.1	  606.8	 6531.0	...
1040138	  720.0	  606.9	 6532.0	...
1040139	  720.1	  607.0	 6533.0	...
1040140	  720.2	  606.9	 6533.0	...
1040141	  720.4	  606.8	 6533.0	...
1040142	  720.6	  606.8	 6531.0	...
1040143	  720.8	  606.8	 6531.0	...
1040144	  720.9	  606.7	 6530.0	...
1040145	  721.0	  606.6	 6529.0	...
1040146	  720.9	  606.7	 6529.0	...
1040147	  720.8	  606.9	 6529.0	...
1040148	  720.7	  607.1	 6531.0	...
1040149	  720.5	  606.7	 6533.0	...
1040150	  720.3	  606.2	 6535.0	...
1040151	  720.3	  605.6	 6535.0	...
1040152	  720.5	  605.9	 6536.0	...
1040153	  720.7	  606.2	 6537.0	...
1040154	  720.6	  606.3	 6538.0	...
1040155	  720.5	  605.9	 6538.0	...
1040156	  720.4	  605.5	 6540.0	...
1040157	  720.3	  605.3	 6542.0	...
1040158	  720.3	  605.1	 6543.0	...
1040159	  720.4	  604.9	 6544.0	...
1040160	  720.6	  604.4	 6544.0	...
1040161	  720.8	  604.2	 6544.0	...
1040162	  721.1	  604.0	 6543.0	...
1040163	  721.1	  604.5	 6541.0	...
1040164	  721.1	  605.2	 6540.0	...
1040165	  721.1	  605.8	 6541.0	...
1040166	  721.1	  605.8	 6540.0	...
1040167	  721.1	  605.7	 6539.0	...
1040168	  721.1	  605.7	 6538.0	...
1040169	  721.1	  605.7	 6540.0	...
1040170	  721.1	  605.7	 6542.0	...
1040171	  721.1	  605.7	 6544.0	...
1040172	  721.0	  605.7	 6544.0	...
1040173	  720.8	  605.6	 6545.0	...
1040174	  720.7	  605.2	 6545.0	...
1040175	  720.6	  604.8	 6545.0	...
1040176	  720.5	  604.8	 6544.0	...
1040177	  720.9	  605.0	 6543.0	...
1040178	  721.3	  605.1	 6542.0	...
1040179	  721.6	  605.0	 6541.0	...
1040180	  721.5	  605.1	 6538.0	...
1040181	  721.5	  605.1	 6534.0	...
1040182	  721.5	  605.0	 6535.0	...
1040183	  721.6	  604.9	 6539.0	...
1040184	  721.8	  604.9	 6542.0	...
1040185	  721.8	  604.9	 6542.0	...
1040186	  721.8	  604.9	 6542.0	...
1040187	  721.6	  604.4	 6542.0	...
1040188	  721.5	  603.8	 6541.0	...
1040189	  721.5	  603.3	 6541.0	...
1040190	  721.4	  603.5	 6540.0	...
1040191	  721.4	  603.7	 6539.0	...
1040192	  721.3	  603.8	 6539.0	...
1040193	  721.4	  603.7	 6540.0	...
1040194	  721.6	  603.6	 6543.0	...
1040195	  721.8	  603.5	 6545.0	...
1040196	  721.8	  603.5	 6546.0	...
1040197	  721.7	  603.6	 6544.0	...
1040198	  721.8	  603.6	 6543.0	...
1040199	  721.9	  603.6	 6541.0	...
1040200	  721.9	  603.4	 6539.0	...
1040201	  721.8	  603.1	 6539.0	...
1040202	  721.8	  603.1	 6541.0	...
1040203	  721.9	  603.2	 6543.0	...
1040204	  721.9	  603.3	 6543.0	...
1040205	  722.0	  603.3	 6543.0	...
1040206	  722.0	  603.3	 6544.0	...
1040207	  721.9	  603.2	 6544.0	...
1040208	  721.7	  603.2	 6545.0	...
1040209	  721.6	  603.2	 6547.0	...
1040210	  721.6	  603.2	 6549.0	...
1040211	  721.7	  603.2	 6550.0	...
1040212	  721.8	  603.2	 6549.0	...
1040213	  721.8	  603.2	 6548.0	...
1040214	  721.9	  603.3	 6549.0	...
1040215	  721.9	  603.5	 6549.0	...
1040216	  721.9	  603.6	 6550.0	...
1040217	  722.0	  603.6	 6550.0	...
1040218	  722.0	  603.6	 6550.0	...
1040219	  722.1	  603.5	 6550.0	...
1040220	  722.0	  603.4	 6549.0	...
1040221	  722.0	  603.3	 6547.0	...
1040222	  722.0	  603.6	 6546.0	...
1040223	  722.0	  603.9	 6546.0	...
1040224	  722.1	  603.7	 6545.0	...
1040225	  722.3	  603.1	 6545.0	...
1040226	  722.4	  602.7	 6544.0	...
1040227	  722.2	  602.7	 6545.0	...
1040228	  722.1	  602.7	 6546.0	...
1040229	  721.9	  602.6	 6546.0	...
1040230	  721.7	  602.5	 6546.0	...
1040231	  721.7	  602.5	 6545.0	...
1040232	  722.0	  602.2	 6543.0	...
1040233	  722.3	  602.1	 6543.0	...
1040234	  722.5	  602.1	 6543.0	...
1040235	  722.5	  602.0	 6543.0	...
1040236	  722.4	  602.0	 6543.0	...
1040237	  722.3	  602.0	 6543.0	...
1040238	  722.3	  602.0	 6548.0	...
1040239	  722.3	  602.0	 6553.0	...
1040240	  722.3	  602.0	 6559.0	...
1040241	  722.3	  601.8	 6562.0	...
1040242	  722.4	  601.2	 6564.0	...
1040243	  722.4	  600.6	 6565.0	...
1040244	  722.6	  600.0	 6564.0	...
1040245	  722.7	  599.7	 6564.0	...
1040246	  722.6	  599.4	 6563.0	...
1040247	  722.3	  599.1	 6565.0	...
1040248	  722.1	  598.9	 6566.0	...
1040249	  722.0	  598.9	 6569.0	...
1040250	  721.9	  598.6	 6570.0	...
1040251	  721.8	  598.3	 6570.0	...
1040252	  721.9	  598.1	 6569.0	...
1040253	  722.0	  598.0	 6568.0	...
1040254	  722.0	  598.0	 6567.0	...
1040255	  722.1	  598.0	 6569.0	...
1040256	  722.3	  598.0	 6571.0	...
1040257	  722.4	  597.9	 6574.0	...
1040258	  722.5	  597.8	 6574.0	...
1040259	  722.5	  597.7	 6574.0	...
1040260	  722.5	  597.8	 6574.0	...
1040261	  722.6	  597.9	 6574.0	...
1040262	  722.7	  597.8	 6574.0	...
1040263	  722.7	  597.7	 6574.0	...
1040264	  722.4	  597.6	 6574.0	...
1040265	  722.0	  597.6	 6576.0	...
1040266	  721.7	  597.6	 6579.0	...
1040267	  721.9	  597.5	 6582.0	...
1040268	  722.3	  597.3	 6582.0	...
1040269	  722.6	  597.1	 6580.0	...
1040270	  722.8	  596.9	 6582.0	...
1040271	  722.8	  596.8	 6585.0	...
1040272	  722.9	  596.8	 6586.0	...
1040273	  722.8	  596.8	 6583.0	...
1040274	  722.8	  596.9	 6581.0	...
1040275	  722.7	  597.0	 6582.0	...
1040276	  722.7	  597.2	 6583.0	...
1040277	  722.6	  597.3	 6584.0	...
1040278	  722.7	  596.9	 6583.0	...
1040279	  722.9	  596.5	 6583.0	...
1040280	  722.9	  596.2	 6583.0	...
1040281	  722.8	  596.3	 6584.0	...
1040282	  722.6	  596.3	 6584.0	...
1040283	  722.6	  596.3	 6584.0	...
1040284	  722.5	  596.3	 6583.0	...
1040285	  722.4	  596.3	 6583.0	...
1040286	  722.4	  596.6	 6583.0	...
1040287	  722.3	  596.8	 6582.0	...
1040288	  722.3	  596.9	 6581.0	...
1040289	  722.2	  596.8	 6583.0	...
1040290	  722.2	  596.7	 6584.0	...
1040291	  722.1	  596.5	 6586.0	...
MSG	1040292 0000 _ Number On
1040292	  722.0	  596.5	 6586.0	...
1040293	  722.0	  596.4	 6587.0	...
1040294	  722.3	  596.3	 6587.0	...
1040295	  722.6	  596.5	 6588.0	...
1040296	  722.9	  596.9	 6588.0	...
1040297	  722.9	  597.2	 6588.0	...
1040298	  722.8	  597.0	 6590.0	...
1040299	  722.7	  596.7	 6592.0	...
1040300	  722.5	  596.4	 6590.0	...
1040301	  722.5	  596.3	 6585.0	...
1040302	  722.6	  596.2	 6582.0	...
1040303	  723.2	  596.1	 6584.0	...
1040304	  723.6	  596.0	 6586.0	...
1040305	  723.7	  596.1	 6588.0	...
1040306	  723.5	  596.2	 6589.0	...
1040307	  723.0	  596.3	 6589.0	...
1040308	  722.7	  596.4	 6588.0	...
1040309	  722.5	  596.4	 6588.0	...
1040310	  722.7	  596.4	 6588.0	...
1040311	  722.9	  596.4	 6588.0	...
1040312	  723.0	  596.3	 6588.0	...
1040313	  723.1	  596.2	 6588.0	...
1040314	  723.2	  596.2	 6589.0	...
1040315	  723.3	  596.4	 6589.0	...
1040316	  723.5	  596.3	 6589.0	...
1040317	  723.5	  596.1	 6589.0	...
1040318	  723.5	  596.0	 6592.0	...
1040319	  723.6	  596.2	 6594.0	...
1040320	  723.6	  596.4	 6598.0	...
1040321	  723.5	  596.6	 6598.0	...
1040322	  723.5	  596.5	 6599.0	...
1040323	  723.4	  596.1	 6599.0	...
1040324	  723.3	  595.7	 6598.0	...
1040325	  723.3	  595.5	 6599.0	...
1040326	  723.5	  595.7	 6602.0	...
1040327	  723.7	  595.8	 6603.0	...
1040328	  723.9	  595.8	 6601.0	...
1040329	  723.9	  595.9	 6599.0	...
1040330	  723.6	  596.0	 6598.0	...
1040331	  723.4	  596.2	 6601.0	...
1040332	  723.3	  596.2	 6604.0	...
1040333	  723.6	  596.3	 6607.0	...
1040334	  723.8	  596.4	 6606.0	...
1040335	  723.7	  596.5	 6605.0	...
1040336	  723.5	  596.3	 6601.0	...
1040337	  723.2	  596.0	 6598.0	...
1040338	  723.2	  595.8	 6597.0	...
1040339	  723.2	  595.8	 6599.0	...
1040340	  723.4	  595.7	 6600.0	...
1040341	  723.5	  595.7	 6600.0	...
1040342	  723.5	  595.8	 6599.0	...
1040343	  723.4	  596.0	 6601.0	...
1040344	  723.4	  596.2	 6603.0	...
1040345	  723.4	  596.2	 6606.0	...
1040346	  723.4	  596.3	 6606.0	...
1040347	  723.4	  596.4	 6607.0	...
1040348	  723.3	  595.9	 6609.0	...
1040349	  723.3	  595.4	 6610.0	...
1040350	  723.3	  594.8	 6612.0	...
1040351	  723.4	  594.6	 6611.0	...
1040352	  723.4	  594.5	 6611.0	...
1040353	  723.5	  594.4	 6609.0	...
1040354	  723.6	  594.2	 6608.0	...
1040355	  723.9	  594.0	 6608.0	...
1040356	  723.8	  593.9	 6609.0	...
1040357	  723.5	  593.9	 6610.0	...
1040358	  723.1	  593.8	 6610.0	...
1040359	  723.0	  593.7	 6610.0	...
1040360	  723.1	  593.8	 6611.0	...
1040361	  723.2	  594.1	 6613.0	...
1040362	  723.2	  594.4	 6614.0	...
1040363	  723.1	  594.7	 6617.0	...
1040364	  723.1	  594.9	 6618.0	...
1040365	  723.3	  594.7	 6618.0	...
1040366	  723.6	  594.4	 6618.0	...
1040367	  723.9	  593.9	 6618.0	...
1040368	  724.1	  593.8	 6616.0	...
1040369	  724.0	  593.8	 6616.0	...
1040370	  724.0	  594.0	 6616.0	...
1040371	  723.7	  594.3	 6618.0	...
1040372	  723.4	  594.7	 6618.0	...
1040373	  723.2	  595.2	 6618.0	...
1040374	  723.3	  595.4	 6617.0	...
1040375	  723.4	  595.1	 6618.0	...
1040376	  723.5	  594.8	 6617.0	...
1040377	  723.6	  595.0	 6621.0	...
1040378	  723.6	  595.7	 6625.0	...
1040379	  723.7	  596.5	 6628.0	...
1040380	  723.9	  596.9	 6624.0	...
1040381	  724.1	  596.9	 6621.0	...
1040382	  724.3	  596.8	 6619.0	...
1040383	  724.3	  596.8	 6620.0	...
1040384	  724.3	  596.5	 6622.0	...
1040385	  724.3	  596.2	 6623.0	...
1040386	  724.4	  595.8	 6622.0	...
1040387	  724.6	  595.8	 6622.0	...
1040388	  724.5	  595.7	 6621.0	...
1040389	  724.4	  595.8	 6619.0	...
1040390	  724.2	  595.8	 6617.0	...
1040391	  724.1	  595.3	 6616.0	...
1040392	  724.1	  594.8	 6615.0	...
1040393	  724.0	  594.3	 6614.0	...
1040394	  724.0	  594.3	 6614.0	...
1040395	  724.0	  594.7	 6614.0	...
1040396	  724.4	  595.0	 6618.0	...
1040397	  724.8	  595.3	 6622.0	...
1040398	  724.8	  595.2	 6623.0	...
1040399	  724.4	  595.1	 6619.0	...
1040400	  724.1	  595.3	 6616.0	...
1040401	  724.1	  595.7	 6617.0	...
1040402	  724.2	  595.5	 6619.0	...
1040403	  724.2	  594.9	 6620.0	...
1040404	  724.2	  594.4	 6621.0	...
1040405	  724.2	  594.6	 6620.0	...
1040406	  724.4	  594.7	 6618.0	...
1040407	  724.5	  594.8	 6617.0	...
1040408	  724.7	  594.8	 6617.0	...
1040409	  724.7	  594.9	 6620.0	...
1040410	  724.8	  595.0	 6623.0	...
1040411	  724.9	  594.6	 6625.0	...
1040412	  724.9	  594.3	 6625.0	...
1040413	  724.9	  594.0	 6626.0	...
1040414	  725.0	  594.3	 6627.0	...
1040415	  725.1	  594.7	 6628.0	...
1040416	  725.2	  595.0	 6629.0	...
1040417	  725.3	  595.3	 6630.0	...
1040418	  725.2	  595.5	 6631.0	...
1040419	  725.1	  595.4	 6629.0	...
1040420	  724.9	  595.1	 6628.0	...
1040421	  725.0	  594.8	 6628.0	...
1040422	  725.2	  594.7	 6628.0	...
1040423	  725.4	  594.6	 6628.0	...
1040424	  725.5	  594.5	 6628.0	...
1040425	  725.4	  594.7	 6627.0	...
1040426	  725.3	  595.0	 6626.0	...
1040427	  725.3	  595.2	 6625.0	...
1040428	  725.3	  595.3	 6626.0	...
1040429	  725.4	  595.3	 6626.0	...
1040430	  725.7	  595.4	 6627.0	...
1040431	  726.0	  595.7	 6628.0	...
1040432	  726.4	  595.9	 6630.0	...
1040433	  726.6	  596.0	 6632.0	...
1040434	  726.2	  596.0	 6634.0	...
1040435	  725.8	  596.5	 6634.0	...
1040436	  725.5	  597.1	 6635.0	...
1040437	  725.6	  597.6	 6635.0	...
1040438	  725.7	  597.5	 6635.0	...
1040439	  725.6	  597.0	 6635.0	...
1040440	  725.5	  596.5	 6636.0	...
1040441	  725.4	  596.1	 6636.0	...
1040442	  725.3	  596.1	 6637.0	...
1040443	  725.5	  596.1	 6637.0	...
1040444	  725.6	  596.0	 6637.0	...
1040445	  725.8	  595.8	 6635.0	...
1040446	  725.7	  595.5	 6631.0	...
1040447	  725.5	  595.4	 6627.0	...
1040448	  725.3	  595.3	 6626.0	...
1040449	  725.1	  595.2	 6626.0	...
1040450	  725.2	  595.1	 6626.0	...
1040451	  725.4	  595.0	 6626.0	...
1040452	  725.5	  595.0	 6629.0	...
1040453	  725.5	  595.0	 6632.0	...
1040454	  725.7	  595.0	 6634.0	...
1040455	  725.8	  595.0	 6634.0	...
1040456	  725.9	  595.0	 6633.0	...
1040457	  725.9	  595.0	 6636.0	...
1040458	  725.8	  594.9	 6638.0	...
1040459	  725.8	  594.8	 6639.0	...
1040460	  725.8	  594.8	 6638.0	...
1040461	  725.8	  594.8	 6638.0	...
1040462	  725.9	  595.0	 6639.0	...
1040463	  725.8	  595.2	 6640.0	...
1040464	  725.7	  595.5	 6640.0	...
1040465	  725.6	  595.9	 6640.0	...
1040466	  725.5	  596.2	 6641.0	...
1040467	  725.5	  596.3	 6641.0	...
1040468	  725.4	  596.2	 6640.0	...
1040469	  725.3	  596.4	 6638.0	...
1040470	  725.4	  597.0	 6638.0	...
1040471	  725.7	  597.6	 6638.0	...
1040472	  725.8	  597.7	 6640.0	...
1040473	  725.8	  597.4	 6641.0	...
1040474	  725.7	  597.1	 6639.0	...
1040475	  725.6	  597.2	 6637.0	...
1040476	  725.4	  597.2	 6636.0	...
1040477	  725.3	  597.2	 6637.0	...
1040478	  725.3	  597.2	 6637.0	...
1040479	  725.4	  597.1	 6637.0	...
1040480	  725.5	  597.1	 6635.0	...
1040481	  725.5	  596.8	 6635.0	...
1040482	  725.6	  596.6	 6637.0	...
1040483	  725.6	  596.4	 6639.0	...
1040484	  725.7	  596.5	 6641.0	...
1040485	  726.2	  596.5	 6642.0	...
1040486	  726.6	  596.5	 6643.0	...
1040487	  726.9	  596.5	 6643.0	...
1040488	  727.0	  596.4	 6642.0	...
1040489	  727.0	  596.2	 6642.0	...
1040490	  727.1	  596.2	 6643.0	...
1040491	  727.2	  596.3	 6645.0	...
1040492	  726.7	  596.5	 6644.0	...
1040493	  726.1	  596.6	 6644.0	...
1040494	  725.6	  596.6	 6643.0	...
1040495	  725.7	  596.7	 6643.0	...
1040496	  725.9	  596.8	 6643.0	...
1040497	  725.9	  596.9	 6643.0	...
1040498	  725.8	  597.0	 6644.0	...
1040499	  725.8	  597.1	 6644.0	...
1040500	  725.8	  597.3	 6643.0	...
1040501	  725.8	  597.6	 6641.0	...
1040502	  725.8	  597.9	 6638.0	...
1040503	  725.7	  597.8	 6640.0	...
1040504	  725.6	  597.3	 6642.0	...
1040505	  725.6	  596.8	 6645.0	...
1040506	  725.8	  596.8	 6646.0	...
1040507	  725.9	  596.8	 6647.0	...
1040508	  726.0	  596.7	 6648.0	...
1040509	  726.3	  596.8	 6649.0	...
1040510	  726.5	  596.8	 6650.0	...
1040511	  726.8	  596.4	 6651.0	...
1040512	  726.8	  596.0	 6651.0	...
1040513	  726.5	  596.0	 6650.0	...
1040514	  726.3	  596.4	 6650.0	...
1040515	  726.0	  596.7	 6649.0	...
1040516	  725.9	  596.5	 6648.0	...
1040517	  725.7	  596.3	 6645.0	...
1040518	  725.7	  596.9	 6643.0	...
1040519	  725.9	  597.7	 6642.0	...
1040520	  726.1	  598.1	 6643.0	...
1040521	  726.2	  597.7	 6642.0	...
1040522	  726.4	  597.4	 6639.0	...
1040523	  726.3	  597.4	 6638.0	...
1040524	  726.1	  597.5	 6639.0	...
1040525	  726.0	  597.7	 6640.0	...
1040526	  726.1	  597.9	 6640.0	...
1040527	  726.1	  598.0	 6640.0	...
1040528	  726.0	  598.0	 6640.0	...
1040529	  725.9	  598.0	 6641.0	...
1040530	  725.9	  598.1	 6642.0	...
1040531	  725.9	  598.6	 6643.0	...
1040532	  726.0	  599.0	 6644.0	...
1040533	  726.1	  599.4	 6643.0	...
1040534	  726.3	  599.3	 6645.0	...
1040535	  726.6	  599.2	 6646.0	...
1040536	  726.8	  599.7	 6647.0	...
1040537	  726.8	  600.3	 6647.0	...
1040538	  726.8	  601.0	 6646.0	...
1040539	  726.5	  600.9	 6645.0	...
1040540	  726.2	  600.8	 6645.0	...
1040541	  725.9	  600.7	 6645.0	...
1040542	  725.7	  600.6	 6647.0	...
1040543	  725.5	  600.4	 6648.0	...
1040544	  725.5	  600.6	 6646.0	...
1040545	  725.8	  600.9	 6643.0	...
1040546	  726.4	  601.2	 6642.0	...
1040547	  727.0	  601.2	 6645.0	...
1040548	  727.2	  600.4	 6647.0	...
1040549	  727.2	  599.6	 6647.0	...
1040550	  727.3	  598.9	 6649.0	...
1040551	  727.5	  599.0	 6650.0	...
1040552	  727.7	  599.0	 6649.0	...
1040553	  727.8	  599.1	 6645.0	...
1040554	  727.6	  599.2	 6642.0	...
1040555	  727.3	  599.3	 6641.0	...
1040556	  727.0	  599.3	 6642.0	...
1040557	  726.8	  599.6	 6644.0	...
1040558	  726.7	  599.8	 6645.0	...
1040559	  726.5	  600.1	 6647.0	...
1040560	  726.6	  600.1	 6646.0	...
1040561	  726.7	  600.1	 6646.0	...
1040562	  726.9	  600.0	 6645.0	...
1040563	  727.0	  599.9	 6644.0	...
1040564	  727.1	  600.0	 6642.0	...
1040565	  727.2	  600.1	 6640.0	...
1040566	  727.2	  600.2	 6639.0	...
1040567	  727.3	  600.3	 6641.0	...
1040568	  727.5	  600.5	 6642.0	...
1040569	  727.6	  601.1	 6642.0	...
1040570	  727.4	  601.7	 6641.0	...
1040571	  727.0	  602.3	 6640.0	...
1040572	  726.8	  602.2	 6641.0	...
1040573	  726.8	  602.0	 6641.0	...
1040574	  726.9	  601.8	 6641.0	...
1040575	  727.1	  601.9	 6641.0	...
1040576	  727.3	  602.1	 6640.0	...
1040577	  727.5	  602.2	 6640.0	...
1040578	  727.4	  602.2	 6636.0	...
1040579	  727.2	  602.2	 6631.0	...
1040580	  727.1	  602.3	 6625.0	...
1040581	  727.3	  602.5	 6627.0	...
1040582	  727.6	  602.7	 6632.0	...
1040583	  727.8	  602.8	 6638.0	...
1040584	  727.7	  602.8	 6641.0	...
1040585	  727.5	  602.9	 6639.0	...
1040586	  727.2	  602.5	 6635.0	...
1040587	  727.2	  601.9	 6631.0	...
1040588	  727.2	  601.4	 6631.0	...
1040589	  727.3	  601.5	 6632.0	...
1040590	  727.2	  601.6	 6633.0	...
1040591	  727.5	  601.8	 6634.0	...
1040592	  727.7	  602.0	 6634.0	...
1040593	  728.0	  602.3	 6635.0	...
1040594	  727.9	  602.4	 6637.0	...
1040595	  727.8	  602.4	 6635.0	...
MSG	1040596 0000 _ Number Off
1040596	  727.8	  602.3	 6631.0	...
1040597	  727.8	  602.3	 6628.0	...
1040598	  727.8	  602.4	 6629.0	...
1040599	  727.8	  602.2	 6631.0	...
1040600	  727.6	  602.1	 6632.0	...
1040601	  727.5	  602.3	 6632.0	...
1040602	  727.3	  602.7	 6630.0	...
1040603	  727.3	  602.9	 6627.0	...
1040604	  727.3	  602.9	 6625.0	...
1040605	  727.3	  602.8	 6625.0	...
1040606	  727.5	  602.7	 6624.0	...
1040607	  727.7	  602.8	 6623.0	...
1040608	  727.9	  602.8	 6622.0	...
1040609	  727.9	  602.7	 6621.0	...
1040610	  728.0	  602.8	 6620.0	...
1040611	  728.0	  603.2	 6621.0	...
1040612	  728.1	  603.7	 6623.0	...
1040613	  728.1	  604.0	 6625.0	...
1040614	  728.1	  604.1	 6628.0	...
1040615	  728.0	  604.1	 6630.0	...
1040616	  727.9	  604.5	 6630.0	...
1040617	  727.7	  605.0	 6627.0	...
1040618	  727.5	  605.1	 6624.0	...
1040619	  727.5	  604.8	 6623.0	...
1040620	  727.5	  604.6	 6623.0	...
1040621	  727.6	  604.8	 6622.0	...
1040622	  727.7	  604.8	 6623.0	...
1040623	  727.7	  604.9	 6624.0	...
1040624	  727.8	  605.0	 6625.0	...
1040625	  728.0	  605.2	 6626.0	...
1040626	  728.0	  605.3	 6627.0	...
1040627	  728.0	  605.1	 6626.0	...
1040628	  727.8	  605.0	 6620.0	...
1040629	  727.7	  604.8	 6614.0	...
1040630	  727.5	  604.6	 6614.0	...
1040631	  727.4	  604.9	 6618.0	...
1040632	  727.3	  605.2	 6625.0	...
1040633	  727.4	  605.6	 6627.0	...
1040634	  727.8	  605.7	 6630.0	...
1040635	  728.3	  605.8	 6631.0	...
1040636	  728.8	  605.8	 6632.0	...
1040637	  728.8	  605.8	 6629.0	...
1040638	  728.6	  605.8	 6625.0	...
1040639	  728.3	  605.9	 6622.0	...
1040640	  727.9	  605.9	 6623.0	...
1040641	  727.8	  605.9	 6623.0	...
1040642	  727.7	  605.6	 6622.0	...
1040643	  727.5	  605.5	 6622.0	...
1040644	  727.6	  605.3	 6621.0	...
1040645	  727.7	  605.3	 6620.0	...
1040646	  728.0	  605.5	 6622.0	...
1040647	  728.0	  605.7	 6625.0	...
1040648	  728.1	  605.8	 6627.0	...
1040649	  728.1	  605.9	 6625.0	...
1040650	  727.9	  606.1	 6623.0	...
1040651	  727.6	  606.2	 6621.0	...
1040652	  727.4	  606.2	 6620.0	...
1040653	  727.4	  606.1	 6621.0	...
1040654	  727.4	  606.0	 6623.0	...
1040655	  727.4	  606.0	 6625.0	...
1040656	  727.3	  606.1	 6625.0	...
1040657	  727.3	  606.2	 6625.0	...
1040658	  727.5	  606.3	 6625.0	...
1040659	  727.7	  606.3	 6625.0	...
1040660	  727.8	  606.8	 6626.0	...
1040661	  727.7	  607.3	 6626.0	...
1040662	  727.8	  608.1	 6626.0	...
1040663	  727.9	  608.5	 6626.0	...
1040664	  727.9	  608.8	 6624.0	...
1040665	  727.9	  608.8	 6623.0	...
1040666	  728.1	  608.8	 6625.0	...
1040667	  728.2	  608.8	 6628.0	...
1040668	  728.4	  608.8	 6631.0	...
1040669	  728.4	  608.8	 6630.0	...
1040670	  728.4	  608.6	 6629.0	...
1040671	  728.4	  608.4	 6628.0	...
1040672	  728.4	  608.6	 6627.0	...
1040673	  728.4	  609.0	 6627.0	...
1040674	  728.4	  609.3	 6627.0	...
1040675	  728.3	  608.9	 6628.0	...
1040676	  728.2	  608.7	 6629.0	...
1040677	  728.1	  608.4	 6628.0	...
1040678	  728.1	  608.8	 6625.0	...
1040679	  728.2	  609.2	 6623.0	...
1040680	  728.4	  609.7	 6622.0	...
1040681	  728.5	  610.1	 6622.0	...
1040682	  728.5	  610.4	 6622.0	...
1040683	  728.5	  610.4	 6624.0	...
1040684	  728.4	  610.1	 6627.0	...
1040685	  728.4	  609.9	 6629.0	...
1040686	  728.2	  610.0	 6628.0	...
1040687	  728.0	  610.1	 6627.0	...
1040688	  728.2	  609.9	 6627.0	...
1040689	  728.5	  609.7	 6628.0	...
1040690	  728.7	  609.6	 6629.0	...
1040691	  728.6	  609.7	 6630.0	...
1040692	  728.4	  609.9	 6631.0	...
1040693	  728.2	  610.2	 6630.0	...
1040694	  728.1	  610.6	 6629.0	...
1040695	  728.4	  610.6	 6630.0	...
1040696	  728.7	  610.4	 6632.0	...
1040697	  728.7	  610.5	 6631.0	...
1040698	  728.5	  610.9	 6625.0	...
1040699	  728.2	  611.4	 6619.0	...
1040700	  728.1	  611.5	 6619.0	...
1040701	  727.9	  611.4	 6622.0	...
1040702	  727.8	  611.3	 6625.0	...
1040703	  728.0	  611.4	 6627.0	...
1040704	  728.2	  611.4	 6629.0	...
1040705	  728.2	  611.4	 6632.0	...
1040706	  728.3	  611.3	 6632.0	...
1040707	  728.4	  611.2	 6633.0	...
1040708	  728.6	  611.2	 6633.0	...
1040709	  728.8	  611.3	 6634.0	...
1040710	  728.9	  611.1	 6634.0	...
1040711	  728.9	  610.9	 6633.0	...
1040712	  728.5	  611.1	 6631.0	...
1040713	  728.2	  611.7	 6629.0	...
1040714	  728.1	  612.3	 6630.0	...
1040715	  728.3	  612.3	 6632.0	...
1040716	  728.4	  612.3	 6634.0	...
1040717	  728.1	  612.3	 6634.0	...
1040718	  727.8	  612.2	 6634.0	...
1040719	  726.5	  612.3	 6634.0	...
1040720	  725.2	  612.2	 6633.0	...
1040721	  723.5	  612.1	 6633.0	...
1040722	  722.2	  612.1	 6632.0	...
1040723	  720.3	  612.5	 6630.0	...
1040724	  718.5	  612.9	 6628.0	...
1040725	  716.1	  613.2	 6628.0	...
1040726	  714.7	  613.3	 6628.0	...
1040727	  712.6	  613.5	 6628.0	...
1040728	  711.4	  612.8	 6627.0	...
1040729	  710.7	  612.0	 6628.0	...
1040730	  710.9	  610.8	 6630.0	...
1040731	  711.8	  610.3	 6631.0	...
1040732	  712.6	  609.9	 6629.0	...
1040733	  713.9	  609.8	 6627.0	...
1040734	  714.9	  609.5	 6625.0	...
1040735	  715.9	  609.1	 6624.0	...
1040736	  716.8	  608.6	 6624.0	...
1040737	  717.4	  608.2	 6625.0	...
1040738	  717.8	  607.9	 6625.0	...
1040739	  717.8	  607.8	 6625.0	...
1040740	  717.8	  607.7	 6624.0	...
1040741	  718.2	  607.6	 6624.0	...
1040742	  718.9	  607.3	 6626.0	...
1040743	  719.9	  607.0	 6627.0	...
1040744	  720.3	  606.8	 6628.0	...
1040745	  720.4	  606.3	 6627.0	...
1040746	  720.4	  605.7	 6625.0	...
1040747	  720.4	  605.5	 6623.0	...
1040748	  720.5	  606.0	 6622.0	...
1040749	  720.4	  606.1	 6622.0	...
1040750	  720.3	  605.8	 6626.0	...
1040751	  719.8	  605.6	 6630.0	...
1040752	  719.6	  605.6	 6634.0	...
1040753	  719.3	  605.6	 6633.0	...
1040754	  719.2	  605.6	 6632.0	...
1040755	  719.1	  605.6	 6632.0	...
1040756	  718.9	  605.6	 6632.0	...
1040757	  718.9	  605.5	 6632.0	...
1040758	  718.7	  605.7	 6631.0	...
1040759	  718.6	  605.8	 6631.0	...
1040760	  718.4	  605.7	 6630.0	...
1040761	  718.4	  605.4	 6628.0	...
1040762	  718.6	  605.1	 6626.0	...
1040763	  718.9	  605.2	 6625.0	...
1040764	  719.2	  605.3	 6624.0	...
1040765	  719.3	  605.4	 6624.0	...
1040766	  719.3	  605.5	 6624.0	...
1040767	  719.3	  605.5	 6624.0	...
1040768	  719.4	  605.7	 6623.0	...
1040769	  719.5	  605.8	 6625.0	...
1040770	  719.2	  605.5	 6627.0	...
1040771	  718.7	  605.2	 6627.0	...
1040772	  718.4	  604.9	 6623.0	...
1040773	  718.8	  604.9	 6619.0	...
1040774	  719.2	  605.0	 6617.0	...
1040775	  719.2	  605.0	 6618.0	...
1040776	  719.1	  605.1	 6620.0	...
1040777	  719.0	  605.0	 6621.0	...
1040778	  718.9	  604.9	 6619.0	...
1040779	  718.9	  604.9	 6618.0	...
1040780	  718.8	  605.0	 6620.0	...
1040781	  718.7	  605.1	 6622.0	...
1040782	  718.5	  604.7	 6624.0	...
1040783	  718.4	  604.4	 6626.0	...
1040784	  718.4	  604.0	 6627.0	...
1040785	  718.5	  604.1	 6629.0	...
1040786	  718.6	  603.9	 6630.0	...
1040787	  718.6	  603.8	 6632.0	...
1040788	  718.8	  603.9	 6634.0	...
1040789	  719.0	  604.2	 6637.0	...
1040790	  719.3	  604.5	 6629.0	...
1040791	  719.4	  604.8	 6619.0	...
1040792	  719.4	  605.0	 6614.0	...
1040793	  719.4	  605.5	 6619.0	...
1040794	  719.2	  605.9	 6624.0	...
1040795	  719.1	  606.2	 6627.0	...
1040796	  719.1	  606.1	 6628.0	...
1040797	  719.0	  606.0	 6626.0	...
1040798	  719.0	  606.0	 6623.0	...
1040799	  719.0	  606.0	 6620.0	...
1040800	  719.0	  606.3	 6618.0	...
1040801	  719.0	  606.6	 6615.0	...
1040802	  719.3	  606.9	 6613.0	...
1040803	  719.6	  607.0	 6612.0	...
1040804	  719.4	  607.2	 6610.0	...
MSG	1040805 0000 _ Number On
1040805	  718.9	  607.4	 6608.0	...
1040806	  718.4	  607.5	 6607.0	...
1040807	  718.2	  607.6	 6606.0	...
1040808	  718.2	  608.0	 6605.0	...
1040809	  718.1	  608.8	 6605.0	...
1040810	  718.2	  609.4	 6606.0	...
1040811	  718.6	  609.6	 6608.0	...
1040812	  719.0	  610.0	 6609.0	...
1040813	  719.4	  610.4	 6608.0	...
1040814	  719.5	  610.8	 6607.0	...
1040815	  719.6	  610.9	 6608.0	...
1040816	  719.6	  610.8	 6610.0	...
1040817	  719.7	  610.7	 6613.0	...
1040818	  719.8	  610.6	 6612.0	...
1040819	  719.7	  610.6	 6610.0	...
1040820	  719.5	  610.4	 6607.0	...
1040821	  719.3	  610.3	 6608.0	...
1040822	  719.5	  610.7	 6609.0	...
1040823	  719.9	  611.3	 6609.0	...
1040824	  720.2	  611.9	 6609.0	...
1040825	  720.2	  611.6	 6609.0	...
1040826	  720.0	  611.3	 6609.0	...
1040827	  719.8	  611.1	 6610.0	...
1040828	  719.7	  611.5	 6610.0	...
1040829	  719.7	  611.9	 6612.0	...
1040830	  719.7	  611.9	 6613.0	...
1040831	  719.6	  611.7	 6615.0	...
1040832	  719.5	  611.4	 6615.0	...
1040833	  719.4	  611.6	 6615.0	...
1040834	  719.6	  612.0	 6616.0	...
1040835	  719.7	  612.3	 6617.0	...
1040836	  719.8	  612.4	 6618.0	...
1040837	  719.9	  612.2	 6618.0	...
1040838	  720.0	  612.0	 6619.0	...
1040839	  720.0	  611.9	 6619.0	...
1040840	  720.1	  611.8	 6619.0	...
1040841	  720.2	  611.5	 6616.0	...
1040842	  720.2	  611.5	 6614.0	...
1040843	  720.0	  611.5	 6612.0	...
1040844	  719.7	  611.7	 6613.0	...
1040845	  719.5	  611.9	 6608.0	...
1040846	  719.5	  612.0	 6604.0	...
1040847	  719.5	  612.1	 6603.0	...
1040848	  719.5	  612.1	 6607.0	...
1040849	  719.6	  612.3	 6610.0	...
1040850	  719.6	  612.4	 6607.0	...
1040851	  719.7	  612.6	 6605.0	...
1040852	  719.8	  612.5	 6604.0	...
1040853	  719.9	  612.4	 6603.0	...
1040854	  720.0	  612.3	 6602.0	...
1040855	  720.0	  612.2	 6603.0	...
1040856	  719.9	  612.1	 6607.0	...
1040857	  719.8	  612.0	 6611.0	...
1040858	  719.9	  612.0	 6614.0	...
1040859	  720.0	  612.4	 6615.0	...
1040860	  720.1	  612.8	 6613.0	...
1040861	  720.1	  613.1	 6612.0	...
1040862	  720.0	  613.1	 6613.0	...
1040863	  719.9	  613.2	 6615.0	...
1040864	  719.8	  613.2	 6618.0	...
1040865	  719.7	  613.2	 6619.0	...
1040866	  719.6	  613.1	 6617.0	...
1040867	  719.4	  613.0	 6613.0	...
1040868	  719.4	  612.9	 6610.0	...
1040869	  719.4	  613.0	 6610.0	...
1040870	  719.2	  613.3	 6612.0	...
1040871	  719.0	  613.6	 6614.0	...
1040872	  718.7	  613.5	 6614.0	...
1040873	  718.9	  613.3	 6614.0	...
1040874	  719.4	  613.3	 6614.0	...
1040875	  720.0	  613.4	 6612.0	...
1040876	  720.2	  613.7	 6610.0	...
1040877	  720.0	  613.8	 6609.0	...
1040878	  719.7	  614.0	 6609.0	...
1040879	  719.6	  614.2	 6609.0	...
1040880	  719.6	  614.2	 6606.0	...
1040881	  719.5	  614.3	 6604.0	...
1040882	  719.5	  614.2	 6601.0	...
1040883	  719.3	  614.0	 6600.0	...
1040884	  719.2	  613.9	 6599.0	...
1040885	  719.6	  613.9	 6601.0	...
1040886	  720.2	  614.0	 6604.0	...
1040887	  720.7	  614.1	 6605.0	...
1040888	  720.7	  614.1	 6604.0	...
1040889	  720.6	  614.1	 6603.0	...
1040890	  720.6	  614.2	 6604.0	...
1040891	  720.5	  614.2	 6605.0	...
1040892	  720.5	  614.3	 6603.0	...
1040893	  720.5	  614.2	 6600.0	...
1040894	  720.6	  614.2	 6598.0	...
1040895	  720.6	  613.8	 6598.0	...
1040896	  720.4	  613.4	 6597.0	...
1040897	  720.2	  612.9	 6597.0	...
1040898	  720.0	  612.7	 6596.0	...
1040899	  719.9	  613.0	 6596.0	...
1040900	  720.0	  613.3	 6596.0	...
1040901	  720.2	  613.6	 6595.0	...
1040902	  720.7	  613.8	 6593.0	...
1040903	  721.0	  614.0	 6593.0	...
1040904	  721.1	  613.8	 6595.0	...
1040905	  721.0	  613.5	 6596.0	...
1040906	  720.7	  613.8	 6594.0	...
1040907	  720.6	  614.3	 6592.0	...
1040908	  720.6	  615.1	 6593.0	...
1040909	  720.6	  615.2	 6595.0	...
1040910	  720.5	  614.9	 6597.0	...
1040911	  720.5	  614.5	 6597.0	...
1040912	  720.5	  614.5	 6596.0	...
1040913	  720.7	  614.9	 6594.0	...
1040914	  720.6	  615.4	 6593.0	...
1040915	  720.4	  615.4	 6594.0	...
1040916	  720.3	  615.5	 6595.0	...
1040917	  720.4	  615.6	 6596.0	...
1040918	  720.4	  615.5	 6595.0	...
1040919	  720.2	  615.5	 6594.0	...
1040920	  720.0	  615.4	 6593.0	...
1040921	  720.0	  615.5	 6592.0	...
1040922	  720.1	  615.4	 6591.0	...
1040923	  720.2	  615.4	 6589.0	...
1040924	  720.2	  615.3	 6589.0	...
1040925	  720.3	  615.3	 6590.0	...
1040926	  720.4	  615.2	 6593.0	...
1040927	  720.4	  615.1	 6596.0	...
1040928	  720.4	  615.0	 6597.0	...
1040929	  720.5	  614.9	 6596.0	...
1040930	  720.4	  614.8	 6595.0	...
1040931	  720.4	  614.6	 6594.0	...
1040932	  720.4	  614.8	 6591.0	...
1040933	  720.4	  615.0	 6589.0	...
1040934	  720.4	  615.2	 6587.0	...
1040935	  720.5	  615.2	 6587.0	...
1040936	  720.4	  615.1	 6586.0	...
1040937	  720.3	  615.1	 6585.0	...
1040938	  720.2	  615.1	 6585.0	...
1040939	  720.2	  615.1	 6583.0	...
1040940	  720.1	  615.1	 6581.0	...
1040941	  720.0	  615.1	 6580.0	...
1040942	  720.0	  615.2	 6581.0	...
1040943	  720.2	  615.3	 6581.0	...
1040944	  720.4	  615.3	 6582.0	...
1040945	  720.5	  615.3	 6582.0	...
1040946	  720.3	  615.3	 6582.0	...
1040947	  720.3	  615.2	 6583.0	...
1040948	  720.3	  614.8	 6583.0	...
1040949	  720.5	  614.3	 6581.0	...
1040950	  720.6	  614.0	 6577.0	...
1040951	  720.7	  614.0	 6573.0	...
1040952	  720.8	  614.0	 6572.0	...
1040953	  720.7	  614.0	 6575.0	...
1040954	  720.6	  614.0	 6578.0	...
1040955	  720.4	  614.2	 6580.0	...
1040956	  720.3	  614.3	 6580.0	...
1040957	  720.3	  614.4	 6580.0	...
1040958	  720.4	  614.3	 6581.0	...
1040959	  720.5	  614.3	 6578.0	...
1040960	  720.5	  614.1	 6577.0	...
1040961	  720.5	  613.8	 6575.0	...
1040962	  720.5	  613.4	 6576.0	...
1040963	  720.5	  613.3	 6576.0	...
1040964	  720.5	  613.2	 6575.0	...
1040965	  720.6	  613.1	 6574.0	...
1040966	  720.6	  613.1	 6574.0	...
1040967	  720.5	  613.0	 6572.0	...
1040968	  720.4	  612.9	 6571.0	...
1040969	  720.3	  612.9	 6573.0	...
1040970	  720.3	  612.9	 6577.0	...
1040971	  720.3	  613.0	 6582.0	...
1040972	  720.4	  613.1	 6583.0	...
1040973	  720.8	  613.2	 6581.0	...
1040974	  721.2	  613.2	 6579.0	...
1040975	  721.6	  613.1	 6581.0	...
1040976	  721.2	  613.0	 6585.0	...
1040977	  720.9	  613.0	 6589.0	...
1040978	  720.7	  612.8	 6588.0	...
1040979	  720.9	  612.5	 6586.0	...
1040980	  720.7	  612.3	 6586.0	...
1040981	  720.4	  612.5	 6585.0	...
1040982	  720.1	  612.9	 6589.0	...
1040983	  720.1	  613.1	 6593.0	...
1040984	  720.2	  613.0	 6593.0	...
1040985	  720.2	  612.7	 6590.0	...
1040986	  720.3	  612.5	 6586.0	...
1040987	  720.4	  612.8	 6587.0	...
1040988	  720.5	  613.0	 6587.0	...
1040989	  720.4	  613.2	 6587.0	...
1040990	  720.4	  613.3	 6587.0	...
1040991	  720.5	  613.1	 6586.0	...
1040992	  720.5	  612.8	 6584.0	...
1040993	  720.5	  612.6	 6582.0	...
1040994	  720.3	  612.6	 6579.0	...
1040995	  720.1	  612.3	 6577.0	...
1040996	  719.9	  612.0	 6577.0	...
1040997	  719.9	  612.0	 6579.0	...
1040998	  720.0	  612.3	 6581.0	...
1040999	  719.8	  612.7	 6583.0	...
1041000	  719.6	  612.7	 6584.0	...
1041001	  719.4	  612.8	 6581.0	...
1041002	  719.4	  612.8	 6577.0	...
1041003	  719.3	  612.8	 6574.0	...
1041004	  719.1	  612.8	 6574.0	...
1041005	  719.2	  612.8	 6573.0	...
1041006	  719.3	  612.7	 6571.0	...
1041007	  719.4	  612.4	 6569.0	...
1041008	  719.3	  612.2	 6569.0	...
1041009	  719.5	  611.6	 6571.0	...
1041010	  719.9	  611.3	 6572.0	...
1041011	  720.2	  611.0	 6572.0	...
1041012	  720.0	  611.1	 6573.0	...
1041013	  719.8	  611.3	 6575.0	...
1041014	  719.7	  611.2	 6575.0	...
1041015	  719.6	  611.1	 6575.0	...
1041016	  719.4	  611.0	 6573.0	...
1041017	  719.2	  611.4	 6573.0	...
1041018	  719.0	  611.9	 6573.0	...
1041019	  718.9	  612.3	 6573.0	...
1041020	  719.0	  612.3	 6574.0	...
1041021	  719.2	  612.2	 6575.0	...
1041022	  719.4	  612.1	 6575.0	...
1041023	  719.4	  612.1	 6572.0	...
1041024	  719.3	  612.2	 6569.0	...
1041025	  719.2	  612.3	 6564.0	...
1041026	  719.2	  612.4	 6563.0	...
1041027	  719.2	  611.7	 6562.0	...
1041028	  719.1	  611.1	 6564.0	...
1041029	  718.9	  610.9	 6566.0	...
1041030	  718.7	  611.4	 6567.0	...
1041031	  718.5	  611.7	 6567.0	...
1041032	  718.5	  611.3	 6568.0	...
1041033	  718.4	  610.6	 6568.0	...
1041034	  718.3	  610.2	 6566.0	...
1041035	  718.3	  609.9	 6565.0	...
1041036	  718.2	  610.0	 6564.0	...
1041037	  718.1	  610.1	 6566.0	...
1041038	  718.2	  610.3	 6567.0	...
1041039	  718.4	  610.5	 6567.0	...
1041040	  718.6	  610.5	 6565.0	...
1041041	  718.6	  610.3	 6564.0	...
1041042	  718.5	  610.2	 6565.0	...
1041043	  718.6	  610.2	 6565.0	...
1041044	  718.5	  610.5	 6563.0	...
1041045	  718.5	  610.8	 6561.0	...
1041046	  718.4	  610.7	 6558.0	...
1041047	  718.2	  610.5	 6556.0	...
1041048	  718.1	  610.3	 6555.0	...
1041049	  718.1	  610.5	 6555.0	...
1041050	  718.0	  610.6	 6555.0	...
1041051	  717.9	  610.7	 6553.0	...
1041052	  717.8	  610.5	 6552.0	...
1041053	  717.8	  610.5	 6553.0	...
1041054	  717.7	  610.7	 6553.0	...
1041055	  717.6	  610.8	 6554.0	...
1041056	  717.6	  610.9	 6555.0	...
1041057	  717.7	  611.1	 6554.0	...
1041058	  717.8	  611.4	 6552.0	...
1041059	  718.0	  611.6	 6550.0	...
1041060	  718.3	  611.7	 6549.0	...
1041061	  718.4	  611.6	 6548.0	...
1041062	  718.3	  611.5	 6548.0	...
1041063	  718.2	  611.5	 6546.0	...
1041064	  718.1	  611.5	 6542.0	...
1041065	  718.1	  611.7	 6539.0	...
1041066	  718.1	  611.8	 6537.0	...
1041067	  718.2	  611.4	 6536.0	...
1041068	  718.1	  611.1	 6536.0	...
1041069	  718.1	  610.7	 6536.0	...
1041070	  718.0	  610.7	 6536.0	...
1041071	  718.0	  610.5	 6538.0	...
1041072	  718.0	  610.4	 6539.0	...
1041073	  718.0	  610.5	 6539.0	...
1041074	  718.1	  610.7	 6538.0	...
1041075	  718.2	  610.4	 6537.0	...
1041076	  718.2	  610.0	 6537.0	...
1041077	  718.1	  609.9	 6535.0	...
1041078	  718.0	  610.3	 6533.0	...
1041079	  717.9	  610.6	 6533.0	...
1041080	  717.8	  610.5	 6533.0	...
1041081	  717.7	  610.3	 6532.0	...
1041082	  717.7	  610.3	 6531.0	...
1041083	  717.7	  610.1	 6531.0	...
1041084	  717.6	  609.9	 6531.0	...
1041085	  717.3	  609.6	 6530.0	...
1041086	  717.0	  609.5	 6529.0	...
1041087	  717.1	  609.4	 6527.0	...
1041088	  717.3	  609.3	 6525.0	...
1041089	  717.4	  609.3	 6524.0	...
1041090	  717.6	  609.2	 6522.0	...
1041091	  717.7	  609.5	 6522.0	...
1041092	  717.7	  609.7	 6521.0	...
1041093	  717.8	  609.5	 6522.0	...
1041094	  717.8	  609.0	 6523.0	...
1041095	  717.8	  608.3	 6525.0	...
1041096	  717.7	  608.1	 6527.0	...
1041097	  717.6	  607.7	 6528.0	...
1041098	  717.6	  607.6	 6528.0	...
1041099	  717.5	  607.5	 6526.0	...
1041100	  717.4	  607.9	 6522.0	...
1041101	  717.3	  608.3	 6518.0	...
1041102	  717.3	  608.6	 6518.0	...
1041103	  717.3	  608.7	 6515.0	...
1041104	  717.3	  608.7	 6513.0	...
1041105	  717.4	  608.7	 6511.0	...
1041106	  717.5	  608.7	 6511.0	...
1041107	  717.6	  608.7	 6512.0	...
1041108	  717.6	  608.2	 6513.0	...
1041109	  717.7	  607.7	 6514.0	...
MSG	1041110 0000 _ Number Off
1041110	  717.7	  607.5	 6514.0	...
1041111	  717.5	  607.9	 6514.0	...
1041112	  717.2	  608.3	 6514.0	...
1041113	  717.2	  608.5	 6512.0	...
1041114	  717.3	  608.5	 6510.0	...
1041115	  717.4	  608.7	 6507.0	...
1041116	  717.4	  608.7	 6507.0	...
1041117	  717.4	  608.8	 6507.0	...
1041118	  717.3	  608.7	 6507.0	...
1041119	  717.2	  608.1	 6509.0	...
1041120	  717.0	  607.5	 6510.0	...
1041121	  716.6	  606.9	 6511.0	...
1041122	  716.4	  606.9	 6510.0	...
1041123	  716.3	  606.9	 6509.0	...
1041124	  716.2	  606.9	 6509.0	...
1041125	  716.2	  606.8	 6509.0	...
1041126	  716.3	  606.6	 6508.0	...
1041127	  716.5	  606.4	 6507.0	...
1041128	  716.6	  606.3	 6507.0	...
1041129	  716.7	  606.2	 6506.0	...
1041130	  716.8	  606.0	 6506.0	...
1041131	  716.9	  606.3	 6506.0	...
1041132	  717.0	  606.7	 6506.0	...
1041133	  717.1	  607.0	 6506.0	...
1041134	  717.1	  606.9	 6506.0	...
1041135	  717.0	  606.4	 6504.0	...
1041136	  716.9	  606.0	 6501.0	...
1041137	  716.7	  605.6	 6499.0	...
1041138	  716.5	  605.7	 6501.0	...
1041139	  716.1	  605.4	 6504.0	...
1041140	  715.9	  605.1	 6508.0	...
1041141	  715.7	  605.0	 6510.0	...
1041142	  715.6	  605.3	 6510.0	...
1041143	  715.6	  605.7	 6508.0	...
1041144	  715.7	  605.3	 6505.0	...
1041145	  716.0	  604.8	 6502.0	...
1041146	  716.2	  604.0	 6502.0	...
1041147	  716.3	  603.6	 6503.0	...
1041148	  716.2	  603.3	 6504.0	...
1041149	  716.1	  603.4	 6505.0	...
1041150	  716.1	  603.5	 6504.0	...
1041151	  715.9	  603.5	 6502.0	...
1041152	  715.7	  603.7	 6501.0	...
1041153	  715.6	  604.0	 6501.0	...
1041154	  715.6	  604.3	 6501.0	...
1041155	  715.7	  604.5	 6502.0	...
1041156	  715.7	  604.5	 6500.0	...
1041157	  715.6	  604.4	 6498.0	...
1041158	  715.6	  604.2	 6497.0	...
1041159	  715.4	  604.2	 6497.0	...
1041160	  715.2	  604.5	 6498.0	...
1041161	  715.2	  604.8	 6498.0	...
1041162	  715.4	  604.8	 6498.0	...
1041163	  715.6	  604.6	 6497.0	...
1041164	  715.5	  604.4	 6497.0	...
1041165	  715.5	  604.2	 6497.0	...
1041166	  715.3	  604.4	 6497.0	...
1041167	  715.2	  604.6	 6497.0	...
1041168	  715.1	  604.9	 6497.0	...
1041169	  715.1	  605.0	 6498.0	...
1041170	  715.1	  605.1	 6498.0	...
1041171	  715.0	  605.1	 6498.0	...
1041172	  715.0	  604.9	 6497.0	...
1041173	  715.0	  604.7	 6496.0	...
1041174	  715.1	  604.6	 6495.0	...
1041175	  715.2	  604.6	 6494.0	...
1041176	  715.1	  604.7	 6493.0	...
1041177	  714.9	  604.7	 6493.0	...
1041178	  714.5	  604.1	 6496.0	...
1041179	  714.4	  603.5	 6499.0	...
1041180	  714.6	  603.0	 6499.0	...
1041181	  715.0	  603.2	 6496.0	...
1041182	  715.5	  603.7	 6493.0	...
1041183	  715.5	  604.2	 6492.0	...
1041184	  715.6	  604.4	 6488.0	...
1041185	  715.6	  604.1	 6484.0	...
1041186	  715.2	  603.8	 6487.0	...
1041187	  714.8	  603.7	 6492.0	...
1041188	  714.4	  603.7	 6495.0	...
1041189	  714.4	  603.6	 6493.0	...
1041190	  714.4	  603.4	 6492.0	...
1041191	  714.3	  603.3	 6493.0	...
1041192	  714.4	  603.1	 6492.0	...
1041193	  714.4	  603.1	 6492.0	...
1041194	  714.5	  603.1	 6491.0	...
1041195	  714.5	  603.0	 6492.0	...
1041196	  714.4	  602.9	 6492.0	...
1041197	  714.4	  602.8	 6492.0	...
1041198	  714.6	  602.7	 6490.0	...
1041199	  714.8	  602.5	 6488.0	...
1041200	  715.0	  602.5	 6487.0	...
1041201	  714.9	  602.7	 6487.0	...
1041202	  714.8	  603.1	 6487.0	...
1041203	  714.9	  603.3	 6486.0	...
1041204	  715.1	  603.7	 6487.0	...
1041205	  715.1	  603.9	 6489.0	...
1041206	  715.2	  603.7	 6487.0	...
1041207	  715.2	  603.1	 6484.0	...
1041208	  715.2	  602.5	 6484.0	...
1041209	  715.2	  602.4	 6487.0	...
1041210	  715.1	  602.5	 6487.0	...
1041211	  714.9	  602.6	 6484.0	...
1041212	  714.4	  602.7	 6482.0	...
1041213	  714.1	  602.9	 6483.0	...
1041214	  713.8	  603.1	 6484.0	...
1041215	  713.8	  603.3	 6486.0	...
1041216	  714.0	  603.5	 6487.0	...
1041217	  714.2	  603.3	 6486.0	...
1041218	  714.4	  602.9	 6486.0	...
1041219	  714.6	  602.6	 6486.0	...
1041220	  714.8	  602.6	 6485.0	...
1041221	  714.6	  602.7	 6484.0	...
1041222	  714.3	  602.8	 6482.0	...
1041223	  714.1	  602.9	 6482.0	...
1041224	  714.2	  602.9	 6482.0	...
1041225	  714.2	  602.8	 6483.0	...
1041226	  714.1	  602.7	 6483.0	...
1041227	  714.1	  602.9	 6484.0	...
1041228	  714.2	  603.3	 6482.0	...
1041229	  714.4	  603.5	 6480.0	...
1041230	  714.8	  603.7	 6478.0	...
1041231	  715.1	  603.7	 6480.0	...
1041232	  715.3	  603.5	 6481.0	...
1041233	  714.7	  603.2	 6483.0	...
1041234	  714.2	  602.9	 6482.0	...
1041235	  713.9	  602.8	 6482.0	...
1041236	  714.1	  602.4	 6481.0	...
1041237	  714.3	  602.1	 6483.0	...
1041238	  714.3	  601.7	 6485.0	...
1041239	  714.2	  601.6	 6487.0	...
1041240	  714.2	  601.6	 6487.0	...
1041241	  714.1	  601.7	 6485.0	...
1041242	  714.1	  601.8	 6483.0	...
1041243	  714.2	  601.3	 6481.0	...
1041244	  714.3	  600.7	 6482.0	...
1041245	  714.5	  600.0	 6483.0	...
1041246	  714.5	  600.2	 6484.0	...
1041247	  714.5	  600.5	 6485.0	...
1041248	  714.4	  600.8	 6486.0	...
1041249	  714.3	  600.7	 6488.0	...
1041250	  714.0	  600.5	 6489.0	...
1041251	  713.9	  600.2	 6490.0	...
1041252	  713.7	  600.2	 6490.0	...
1041253	  713.8	  600.1	 6491.0	...
1041254	  713.9	  600.8	 6492.0	...
1041255	  714.0	  601.4	 6492.0	...
1041256	  714.1	  602.1	 6490.0	...
1041257	  714.2	  602.0	 6487.0	...
1041258	  714.2	  602.0	 6485.0	...
1041259	  714.4	  602.0	 6487.0	...
1041260	  714.5	  601.7	 6491.0	...
1041261	  714.7	  601.5	 6495.0	...
1041262	  714.8	  601.4	 6496.0	...
1041263	  714.8	  601.3	 6495.0	...
1041264	  714.7	  601.2	 6495.0	...
1041265	  714.7	  601.2	 6496.0	...
1041266	  714.6	  601.3	 6497.0	...
1041267	  714.6	  601.5	 6499.0	...
1041268	  714.5	  601.6	 6497.0	...
1041269	  714.3	  601.7	 6496.0	...
1041270	  714.0	  601.6	 6494.0	...
1041271	  713.8	  601.5	 6494.0	...
1041272	  713.5	  601.5	 6495.0	...
1041273	  713.4	  601.3	 6496.0	...
1041274	  713.3	  601.3	 6497.0	...
1041275	  713.3	  601.1	 6498.0	...
1041276	  713.2	  601.1	 6499.0	...
1041277	  713.2	  601.1	 6501.0	...
1041278	  713.1	  601.0	 6503.0	...
1041279	  713.0	  600.9	 6503.0	...
1041280	  713.1	  600.9	 6504.0	...
1041281	  713.3	  600.9	 6504.0	...
1041282	  713.5	  601.0	 6503.0	...
1041283	  713.4	  600.8	 6500.0	...
1041284	  713.4	  600.6	 6498.0	...
1041285	  713.4	  600.4	 6497.0	...
1041286	  713.4	  600.6	 6498.0	...
1041287	  713.4	  600.7	 6498.0	...
1041288	  713.4	  600.7	 6498.0	...
1041289	  713.4	  601.1	 6497.0	...
1041290	  713.5	  601.5	 6497.0	...
1041291	  713.7	  601.5	 6500.0	...
1041292	  713.7	  601.1	 6501.0	...
1041293	  713.4	  600.7	 6501.0	...
1041294	  713.1	  600.7	 6502.0	...
1041295	  713.1	  600.7	 6504.0	...
1041296	  713.2	  600.7	 6506.0	...
1041297	  713.3	  600.7	 6508.0	...
1041298	  713.3	  600.6	 6509.0	...
1041299	  713.2	  600.9	 6511.0	...
1041300	  713.1	  601.3	 6512.0	...
1041301	  713.1	  601.5	 6513.0	...
1041302	  713.0	  601.5	 6512.0	...
1041303	  713.0	  601.4	 6510.0	...
1041304	  713.2	  601.2	 6508.0	...
1041305	  713.4	  601.0	 6507.0	...
1041306	  713.5	  601.1	 6508.0	...
1041307	  713.5	  601.3	 6512.0	...
1041308	  713.3	  601.5	 6515.0	...
1041309	  713.0	  601.6	 6514.0	...
1041310	  712.7	  601.5	 6511.0	...
1041311	  712.7	  601.4	 6508.0	...
1041312	  712.8	  601.7	 6507.0	...
1041313	  712.9	  602.2	 6507.0	...
1041314	  713.0	  602.6	 6508.0	...
1041315	  713.1	  602.4	 6511.0	...
1041316	  713.3	  602.2	 6513.0	...
1041317	  713.4	  601.9	 6514.0	...
1041318	  713.5	  602.0	 6514.0	...
1041319	  713.5	  602.2	 6515.0	...
1041320	  713.5	  602.8	 6517.0	...
1041321	  713.6	  603.3	 6517.0	...
MSG	1041322 0000 _ Number On
1041322	  713.6	  603.9	 6517.0	...
1041323	  713.5	  604.0	 6517.0	...
1041324	  713.3	  603.7	 6518.0	...
1041325	  713.2	  603.3	 6517.0	...
1041326	  713.0	  602.9	 6513.0	...
1041327	  713.1	  602.9	 6510.0	...
1041328	  713.2	  602.9	 6514.0	...
1041329	  713.3	  602.8	 6518.0	...
1041330	  713.6	  602.8	 6522.0	...
1041331	  713.8	  602.9	 6521.0	...
1041332	  713.9	  602.8	 6522.0	...
1041333	  713.7	  602.7	 6523.0	...
1041334	  713.4	  602.3	 6524.0	...
1041335	  713.1	  602.1	 6524.0	...
1041336	  713.0	  601.8	 6525.0	...
1041337	  713.0	  601.8	 6521.0	...
1041338	  713.1	  601.8	 6517.0	...
1041339	  713.2	  601.8	 6515.0	...
1041340	  713.5	  602.0	 6515.0	...
1041341	  713.8	  602.4	 6516.0	...
1041342	  714.1	  602.8	 6515.0	...
1041343	  714.2	  602.6	 6515.0	...
1041344	  714.1	  602.2	 6515.0	...
1041345	  714.0	  602.0	 6516.0	...
1041346	  714.0	  602.2	 6514.0	...
1041347	  714.0	  602.5	 6513.0	...
1041348	  713.8	  602.7	 6513.0	...
1041349	  713.6	  603.3	 6515.0	...
1041350	  713.4	  603.9	 6514.0	...
1041351	  713.4	  604.5	 6512.0	...
1041352	  713.3	  604.6	 6509.0	...
1041353	  713.4	  604.7	 6510.0	...
1041354	  713.6	  604.8	 6510.0	...
1041355	  713.8	  604.8	 6511.0	...
1041356	  713.9	  604.9	 6511.0	...
1041357	  713.7	  604.9	 6511.0	...
1041358	  713.5	  604.8	 6512.0	...
1041359	  713.4	  604.6	 6512.0	...
1041360	  713.4	  604.5	 6509.0	...
1041361	  713.5	  604.5	 6507.0	...
1041362	  713.8	  604.7	 6506.0	...
1041363	  714.1	  604.8	 6508.0	...
1041364	  714.3	  605.1	 6509.0	...
1041365	  714.3	  605.3	 6508.0	...
1041366	  714.3	  605.5	 6508.0	...
1041367	  714.2	  605.5	 6510.0	...
1041368	  714.1	  605.5	 6512.0	...
1041369	  714.0	  605.5	 6515.0	...
1041370	  714.1	  605.5	 6517.0	...
1041371	  714.0	  605.6	 6515.0	...
1041372	  713.9	  605.6	 6511.0	...
1041373	  713.8	  605.6	 6508.0	...
1041374	  713.8	  605.6	 6507.0	...
1041375	  713.7	  605.6	 6506.0	...
1041376	  713.7	  605.7	 6507.0	...
1041377	  713.9	  605.6	 6509.0	...
1041378	  714.1	  605.5	 6513.0	...
1041379	  714.4	  605.3	 6516.0	...
1041380	  714.3	  605.4	 6518.0	...
1041381	  714.4	  605.4	 6518.0	...
1041382	  714.5	  605.9	 6517.0	...
1041383	  714.5	  606.4	 6518.0	...
1041384	  714.4	  606.5	 6519.0	...
1041385	  714.5	  606.0	 6522.0	...
1041386	  714.6	  605.5	 6524.0	...
1041387	  714.5	  605.5	 6526.0	...
1041388	  714.2	  605.5	 6527.0	...
1041389	  714.2	  605.3	 6528.0	...
1041390	  714.5	  604.9	 6528.0	...
1041391	  714.7	  604.5	 6529.0	...
1041392	  714.7	  604.3	 6529.0	...
1041393	  714.7	  604.3	 6531.0	...
1041394	  714.6	  604.9	 6534.0	...
1041395	  714.6	  605.4	 6536.0	...
1041396	  714.6	  605.8	 6534.0	...
1041397	  714.7	  605.7	 6530.0	...
1041398	  714.7	  605.8	 6526.0	...
1041399	  714.8	  606.0	 6526.0	...
1041400	  714.6	  606.2	 6525.0	...
1041401	  714.4	  606.2	 6524.0	...
1041402	  714.4	  606.2	 6524.0	...
1041403	  714.7	  606.1	 6527.0	...
1041404	  714.8	  606.0	 6531.0	...
1041405	  714.8	  606.0	 6534.0	...
1041406	  714.7	  606.0	 6534.0	...
1041407	  714.9	  606.0	 6534.0	...
1041408	  715.1	  606.2	 6535.0	...
1041409	  715.2	  606.8	 6535.0	...
1041410	  715.1	  607.4	 6536.0	...
1041411	  715.0	  607.6	 6535.0	...
1041412	  715.0	  607.2	 6534.0	...
1041413	  715.0	  606.9	 6533.0	...
1041414	  715.0	  606.8	 6534.0	...
1041415	  715.0	  606.7	 6536.0	...
1041416	  715.1	  606.7	 6538.0	...
1041417	  715.1	  606.8	 6538.0	...
1041418	  715.1	  607.1	 6538.0	...
1041419	  715.2	  607.2	 6538.0	...
1041420	  715.4	  607.3	 6538.0	...
1041421	  715.6	  607.3	 6537.0	...
1041422	  715.4	  607.5	 6537.0	...
1041423	  715.0	  607.7	 6539.0	...
1041424	  714.7	  607.9	 6542.0	...
1041425	  714.8	  607.9	 6545.0	...
1041426	  714.9	  607.9	 6546.0	...
1041427	  714.9	  608.0	 6544.0	...
1041428	  715.0	  608.1	 6540.0	...
1041429	  715.0	  608.1	 6537.0	...
1041430	  715.0	  608.0	 6538.0	...
1041431	  714.9	  607.3	 6542.0	...
1041432	  714.7	  606.7	 6546.0	...
1041433	  714.6	  606.4	 6547.0	...
1041434	  714.5	  606.8	 6546.0	...
1041435	  714.4	  607.1	 6544.0	...
1041436	  714.3	  607.1	 6543.0	...
1041437	  714.3	  607.1	 6544.0	...
1041438	  714.4	  607.1	 6546.0	...
1041439	  714.6	  607.1	 6549.0	...
1041440	  714.8	  607.1	 6550.0	...
1041441	  714.9	  607.0	 6551.0	...
1041442	  714.9	  606.9	 6551.0	...
1041443	  715.0	  606.8	 6551.0	...
1041444	  715.0	  606.9	 6552.0	...
1041445	  715.2	  607.0	 6552.0	...
1041446	  715.3	  607.1	 6552.0	...
1041447	  715.4	  607.4	 6551.0	...
1041448	  715.3	  607.7	 6551.0	...
1041449	  715.3	  608.0	 6551.0	...
1041450	  714.9	  608.1	 6553.0	...
1041451	  714.5	  608.3	 6557.0	...
1041452	  714.6	  608.4	 6560.0	...
1041453	  715.0	  608.2	 6562.0	...
1041454	  715.2	  607.9	 6562.0	...
1041455	  714.8	  607.8	 6559.0	...
1041456	  714.4	  608.0	 6556.0	...
1041457	  714.2	  608.1	 6556.0	...
1041458	  714.4	  608.3	 6559.0	...
1041459	  714.7	  608.4	 6560.0	...
1041460	  714.9	  607.9	 6560.0	...
1041461	  714.9	  607.3	 6559.0	...
1041462	  714.9	  606.8	 6558.0	...
1041463	  715.1	  607.4	 6557.0	...
1041464	  715.2	  607.9	 6557.0	...
1041465	  715.3	  608.2	 6556.0	...
1041466	  715.2	  608.3	 6555.0	...
1041467	  715.0	  608.3	 6555.0	...
1041468	  714.9	  608.3	 6555.0	...
1041469	  715.0	  608.0	 6561.0	...
1041470	  715.2	  607.8	 6569.0	...
1041471	  715.4	  607.5	 6575.0	...
1041472	  715.4	  607.1	 6576.0	...
1041473	  715.3	  606.7	 6576.0	...
1041474	  715.2	  606.5	 6576.0	...
1041475	  715.5	  606.8	 6575.0	...
1041476	  715.8	  607.1	 6576.0	...
1041477	  716.1	  607.3	 6577.0	...
1041478	  715.9	  607.3	 6579.0	...
1041479	  715.8	  607.7	 6580.0	...
1041480	  715.7	  608.0	 6582.0	...
1041481	  715.6	  608.0	 6582.0	...
1041482	  715.4	  607.6	 6582.0	...
1041483	  715.3	  607.0	 6581.0	...
1041484	  715.2	  606.9	 6580.0	...
1041485	  715.2	  606.8	 6579.0	...
1041486	  715.2	  606.7	 6577.0	...
1041487	  715.0	  606.4	 6577.0	...
1041488	  714.9	  606.2	 6580.0	...
1041489	  714.9	  606.2	 6584.0	...
1041490	  715.0	  606.2	 6587.0	...
1041491	  715.0	  606.4	 6587.0	...
1041492	  714.8	  606.6	 6586.0	...
1041493	  714.5	  606.8	 6586.0	...
1041494	  714.6	  606.7	 6586.0	...
1041495	  714.7	  606.5	 6589.0	...
1041496	  714.9	  606.5	 6591.0	...
1041497	  714.8	  606.4	 6593.0	...
1041498	  714.8	  606.3	 6594.0	...
1041499	  714.9	  606.2	 6594.0	...
1041500	  715.0	  606.2	 6591.0	...
1041501	  715.1	  606.6	 6586.0	...
1041502	  715.1	  607.1	 6582.0	...
1041503	  714.8	  607.3	 6582.0	...
1041504	  714.4	  606.8	 6586.0	...
1041505	  714.1	  606.4	 6590.0	...
1041506	  714.0	  606.2	 6594.0	...
1041507	  713.9	  606.2	 6595.0	...
1041508	  713.9	  606.2	 6594.0	...
1041509	  713.9	  606.5	 6593.0	...
1041510	  714.0	  606.8	 6592.0	...
1041511	  713.9	  607.0	 6594.0	...
1041512	  713.8	  606.9	 6597.0	...
1041513	  713.6	  606.8	 6598.0	...
1041514	  713.5	  606.8	 6599.0	...
1041515	  713.4	  606.8	 6599.0	...
1041516	  713.4	  606.8	 6603.0	...
1041517	  713.6	  606.8	 6607.0	...
1041518	  714.1	  606.7	 6609.0	...
1041519	  714.5	  606.5	 6608.0	...
1041520	  714.5	  606.4	 6606.0	...
1041521	  714.3	  606.6	 6604.0	...
1041522	  714.2	  607.0	 6602.0	...
1041523	  714.3	  607.4	 6603.0	...
1041524	  714.6	  607.8	 6605.0	...
1041525	  714.8	  608.2	 6607.0	...
1041526	  714.4	  608.5	 6608.0	...
1041527	  713.9	  608.6	 6609.0	...
1041528	  713.7	  608.3	 6610.0	...
1041529	  714.0	  608.0	 6611.0	...
1041530	  714.3	  608.0	 6614.0	...
1041531	  714.3	  608.3	 6616.0	...
1041532	  714.3	  608.6	 6618.0	...
1041533	  714.2	  608.7	 6617.0	...
1041534	  714.1	  608.7	 6615.0	...
1041535	  714.0	  608.5	 6613.0	...
1041536	  713.9	  608.3	 6614.0	...
1041537	  713.8	  608.2	 6617.0	...
1041538	  713.7	  608.1	 6617.0	...
1041539	  713.7	  608.1	 6614.0	...
1041540	  713.7	  608.0	 6612.0	...
1041541	  713.7	  607.8	 6614.0	...
1041542	  713.8	  607.5	 6616.0	...
1041543	  713.8	  607.4	 6619.0	...
1041544	  713.7	  607.3	 6621.0	...
1041545	  713.7	  607.3	 6626.0	...
1041546	  713.9	  607.3	 6629.0	...
1041547	  714.1	  607.3	 6632.0	...
1041548	  714.2	  607.3	 6633.0	...
1041549	  713.9	  607.2	 6635.0	...
1041550	  713.6	  607.2	 6636.0	...
1041551	  713.9	  607.0	 6636.0	...
1041552	  714.2	  606.9	 6635.0	...
1041553	  714.6	  607.2	 6633.0	...
1041554	  714.6	  607.6	 6635.0	...
1041555	  714.6	  607.9	 6639.0	...
1041556	  714.3	  607.8	 6644.0	...
1041557	  713.9	  607.8	 6645.0	...
1041558	  713.5	  607.8	 6646.0	...
1041559	  713.4	  607.8	 6645.0	...
1041560	  713.3	  607.8	 6645.0	...
1041561	  713.3	  607.8	 6648.0	...
1041562	  713.3	  607.6	 6650.0	...
1041563	  713.3	  607.5	 6653.0	...
1041564	  713.2	  607.6	 6654.0	...
1041565	  713.2	  607.8	 6654.0	...
1041566	  713.2	  607.9	 6655.0	...
1041567	  713.3	  607.9	 6657.0	...
1041568	  713.3	  608.2	 6658.0	...
1041569	  713.3	  608.6	 6658.0	...
1041570	  713.3	  608.9	 6658.0	...
1041571	  713.3	  608.9	 6658.0	...
1041572	  713.3	  609.3	 6657.0	...
1041573	  713.4	  609.8	 6657.0	...
1041574	  713.5	  610.3	 6658.0	...
1041575	  713.6	  610.3	 6659.0	...
1041576	  713.7	  610.2	 6661.0	...
1041577	  713.8	  610.2	 6661.0	...
1041578	  713.9	  610.1	 6661.0	...
1041579	  714.0	  610.0	 6662.0	...
1041580	  714.1	  610.0	 6664.0	...
1041581	  713.8	  610.0	 6665.0	...
1041582	  713.5	  610.5	 6664.0	...
1041583	  713.3	  611.0	 6661.0	...
1041584	  713.6	  611.3	 6658.0	...
1041585	  713.8	  611.2	 6658.0	...
1041586	  713.9	  610.8	 6658.0	...
1041587	  713.9	  610.5	 6659.0	...
1041588	  713.9	  609.8	 6662.0	...
1041589	  713.9	  609.5	 6664.0	...
1041590	  714.0	  609.0	 6665.0	...
1041591	  714.0	  608.8	 6669.0	...
1041592	  714.0	  609.0	 6673.0	...
1041593	  713.9	  609.3	 6677.0	...
1041594	  713.9	  609.6	 6678.0	...
1041595	  713.8	  610.1	 6674.0	...
1041596	  713.7	  610.4	 6670.0	...
1041597	  713.7	  610.6	 6667.0	...
1041598	  713.7	  610.4	 6670.0	...
1041599	  713.7	  610.4	 6672.0	...
1041600	  713.7	  610.5	 6674.0	...
1041601	  713.7	  610.7	 6676.0	...
1041602	  713.5	  611.0	 6678.0	...
1041603	  713.3	  611.4	 6679.0	...
1041604	  713.5	  611.7	 6679.0	...
1041605	  713.9	  612.0	 6679.0	...
1041606	  714.2	  612.2	 6680.0	...
1041607	  714.2	  612.5	 6681.0	...
1041608	  714.1	  612.6	 6681.0	...
1041609	  714.0	  612.5	 6681.0	...
1041610	  713.8	  612.5	 6681.0	...
1041611	  713.7	  612.5	 6680.0	...
1041612	  713.7	  612.6	 6680.0	...
1041613	  713.6	  612.5	 6679.0	...
1041614	  713.6	  612.6	 6678.0	...
1041615	  713.6	  612.9	 6677.0	...
1041616	  713.6	  613.4	 6677.0	...
1041617	  713.7	  613.8	 6678.0	...
1041618	  713.9	  614.0	 6679.0	...
1041619	  713.9	  614.0	 6679.0	...
1041620	  713.8	  614.1	 6679.0	...
1041621	  713.8	  614.3	 6678.0	...
1041622	  713.4	  614.9	 6677.0	...
1041623	  712.9	  615.5	 6677.0	...
MSG	1041624 0000 _ Number Off
1041624	  712.0	  616.1	 6677.0	...
1041625	  710.4	  616.4	 6674.0	...
1041626	  708.3	  616.6	 6672.0	...
1041627	  706.9	  616.8	 6671.0	...
1041628	  705.8	  616.9	 6671.0	...
1041629	  705.0	  617.0	 6672.0	...
1041630	  704.5	  617.7	 6673.0	...
1041631	  704.6	  618.2	 6673.0	...
1041632	  704.8	  618.8	 6677.0	...
1041633	  704.9	  618.8	 6680.0	...
1041634	  705.1	  618.9	 6684.0	...
1041635	  705.6	  619.0	 6685.0	...
1041636	  706.2	  619.1	 6685.0	...
1041637	  706.8	  619.1	 6686.0	...
1041638	  707.2	  618.9	 6686.0	...
1041639	  708.1	  618.8	 6685.0	...
1041640	  709.0	  618.7	 6684.0	...
1041641	  709.6	  618.6	 6683.0	...
1041642	  709.7	  618.7	 6680.0	...
1041643	  709.9	  619.0	 6678.0	...
1041644	  710.1	  618.9	 6676.0	...
1041645	  710.2	  618.5	 6675.0	...
1041646	  710.4	  618.4	 6675.0	...
1041647	  710.5	  618.7	 6677.0	...
1041648	  710.4	  619.1	 6679.0	...
1041649	  710.3	  619.2	 6681.0	...
1041650	  710.0	  619.4	 6682.0	...
1041651	  709.8	  619.5	 6683.0	...
1041652	  709.8	  619.6	 6685.0	...
1041653	  710.0	  619.6	 6687.0	...
1041654	  709.8	  619.9	 6688.0	...
1041655	  709.4	  620.4	 6688.0	...
1041656	  708.9	  620.8	 6688.0	...
1041657	  708.9	  621.0	 6689.0	...
1041658	  708.9	  621.0	 6691.0	...
1041659	  708.9	  621.1	 6692.0	...
1041660	  709.0	  621.0	 6693.0	...
1041661	  709.1	  621.2	 6694.0	...
1041662	  709.1	  621.4	 6695.0	...
1041663	  709.2	  621.7	 6695.0	...
1041664	  709.3	  621.8	 6695.0	...
1041665	  709.3	  621.7	 6695.0	...
1041666	  709.4	  621.7	 6695.0	...
1041667	  709.3	  621.7	 6696.0	...
1041668	  709.5	  621.7	 6697.0	...
1041669	  709.7	  621.7	 6698.0	...
1041670	  710.0	  621.7	 6699.0	...
1041671	  710.1	  621.8	 6700.0	...
1041672	  710.1	  621.8	 6701.0	...
1041673	  710.1	  621.8	 6702.0	...
1041674	  710.0	  621.8	 6702.0	...
1041675	  710.1	  621.8	 6702.0	...
1041676	  710.1	  621.8	 6701.0	...
1041677	  710.2	  621.7	 6700.0	...
1041678	  710.3	  621.5	 6699.0	...
1041679	  710.2	  621.6	 6700.0	...
1041680	  710.1	  621.9	 6701.0	...
1041681	  709.8	  622.2	 6704.0	...
1041682	  709.5	  622.5	 6705.0	...
1041683	  709.3	  622.8	 6706.0	...
1041684	  709.3	  623.2	 6705.0	...
1041685	  709.4	  623.7	 6704.0	...
1041686	  709.6	  624.6	 6703.0	...
1041687	  709.7	  625.5	 6698.0	...
1041688	  709.8	  626.0	 6693.0	...
1041689	  709.9	  626.1	 6695.0	...
1041690	  710.2	  626.2	 6700.0	...
1041691	  710.5	  626.3	 6706.0	...
1041692	  710.6	  626.5	 6707.0	...
1041693	  710.6	  626.9	 6707.0	...
1041694	  710.5	  627.1	 6705.0	...
1041695	  710.6	  627.4	 6702.0	...
1041696	  710.6	  627.4	 6701.0	...
1041697	  710.6	  627.6	 6700.0	...
1041698	  710.7	  628.0	 6700.0	...
1041699	  710.8	  628.5	 6701.0	...
1041700	  710.8	  628.9	 6702.0	...
1041701	  710.8	  629.1	 6702.0	...
1041702	  710.8	  629.2	 6702.0	...
1041703	  710.8	  629.3	 6702.0	...
1041704	  710.8	  629.3	 6702.0	...
1041705	  710.5	  629.4	 6703.0	...
1041706	  710.2	  629.5	 6704.0	...
1041707	  709.9	  629.9	 6705.0	...
1041708	  710.2	  630.3	 6705.0	...
1041709	  710.4	  630.6	 6707.0	...
1041710	  710.5	  630.5	 6709.0	...
1041711	  710.5	  630.5	 6710.0	...
1041712	  710.4	  630.4	 6710.0	...
1041713	  710.4	  630.4	 6710.0	...
1041714	  710.6	  630.3	 6712.0	...
1041715	  710.8	  630.3	 6713.0	...
1041716	  710.9	  630.3	 6714.0	...
1041717	  710.9	  630.2	 6714.0	...
1041718	  710.8	  630.2	 6715.0	...
1041719	  710.6	  630.7	 6716.0	...
1041720	  710.7	  631.2	 6716.0	...
1041721	  711.1	  631.6	 6716.0	...
1041722	  711.4	  631.7	 6716.0	...
1041723	  711.4	  631.8	 6717.0	...
1041724	  711.3	  631.9	 6719.0	...
1041725	  711.3	  631.8	 6719.0	...
1041726	  711.3	  631.6	 6719.0	...
1041727	  711.4	  631.7	 6719.0	...
1041728	  711.4	  632.0	 6719.0	...
1041729	  711.4	  632.2	 6719.0	...
1041730	  711.4	  632.0	 6719.0	...
1041731	  711.4	  631.9	 6719.0	...
1041732	  711.3	  632.3	 6717.0	...
1041733	  711.3	  632.9	 6715.0	...
1041734	  711.2	  633.5	 6714.0	...
1041735	  711.1	  633.6	 6715.0	...
1041736	  711.0	  633.5	 6716.0	...
1041737	  711.0	  633.3	 6718.0	...
1041738	  710.8	  633.1	 6721.0	...
1041739	  710.8	  633.1	 6725.0	...
1041740	  710.8	  633.0	 6728.0	...
1041741	  710.8	  632.8	 6728.0	...
1041742	  710.8	  632.7	 6728.0	...
1041743	  710.9	  632.6	 6728.0	...
1041744	  711.1	  632.6	 6726.0	...
1041745	  711.2	  633.1	 6725.0	...
1041746	  711.1	  633.6	 6725.0	...
1041747	  711.2	  633.5	 6726.0	...
1041748	  711.1	  633.0	 6726.0	...
1041749	  711.1	  632.5	 6726.0	...
1041750	  711.1	  632.4	 6725.0	...
1041751	  711.2	  632.3	 6725.0	...
1041752	  711.3	  632.2	 6725.0	...
1041753	  711.3	  632.3	 6725.0	...
1041754	  711.3	  632.5	 6725.0	...
1041755	  711.3	  632.7	 6727.0	...
1041756	  711.3	  632.7	 6729.0	...
1041757	  711.3	  632.7	 6731.0	...
1041758	  711.2	  632.7	 6731.0	...
1041759	  711.1	  632.6	 6732.0	...
1041760	  711.1	  632.5	 6734.0	...
1041761	  711.4	  632.4	 6736.0	...
1041762	  711.6	  632.5	 6737.0	...
1041763	  711.2	  632.6	 6735.0	...
1041764	  710.7	  632.6	 6732.0	...
1041765	  710.2	  632.5	 6734.0	...
1041766	  710.2	  632.4	 6738.0	...
1041767	  710.2	  632.4	 6742.0	...
1041768	  710.2	  632.4	 6740.0	...
1041769	  710.2	  632.4	 6738.0	...
1041770	  710.4	  632.4	 6738.0	...
1041771	  710.7	  632.4	 6737.0	...
1041772	  710.9	  632.4	 6737.0	...
1041773	  711.1	  632.7	 6738.0	...
1041774	  711.1	  633.2	 6738.0	...
1041775	  711.0	  633.6	 6741.0	...
1041776	  710.7	  633.2	 6745.0	...
1041777	  710.3	  632.6	 6748.0	...
1041778	  709.9	  632.0	 6748.0	...
1041779	  709.8	  631.6	 6748.0	...
1041780	  709.9	  631.5	 6749.0	...
1041781	  710.1	  631.7	 6749.0	...
1041782	  710.2	  631.9	 6750.0	...
1041783	  710.1	  632.0	 6751.0	...
1041784	  710.0	  631.7	 6751.0	...
1041785	  710.0	  631.6	 6750.0	...
1041786	  710.1	  631.7	 6748.0	...
1041787	  710.2	  631.7	 6746.0	...
1041788	  709.9	  631.6	 6747.0	...
1041789	  709.6	  631.5	 6748.0	...
1041790	  709.4	  631.4	 6749.0	...
1041791	  709.7	  631.3	 6752.0	...
1041792	  710.1	  631.2	 6754.0	...
1041793	  710.4	  631.1	 6757.0	...
1041794	  710.3	  630.7	 6758.0	...
1041795	  710.1	  630.1	 6760.0	...
1041796	  710.1	  629.5	 6760.0	...
1041797	  709.9	  629.7	 6760.0	...
1041798	  709.8	  630.0	 6759.0	...
1041799	  709.6	  630.3	 6761.0	...
1041800	  709.6	  630.5	 6764.0	...
1041801	  709.4	  630.5	 6767.0	...
1041802	  709.3	  630.6	 6767.0	...
1041803	  709.2	  630.6	 6768.0	...
1041804	  709.3	  630.5	 6769.0	...
1041805	  709.4	  630.4	 6770.0	...
1041806	  709.6	  630.2	 6773.0	...
1041807	  709.7	  630.0	 6775.0	...
1041808	  709.6	  630.7	 6776.0	...
1041809	  709.4	  631.5	 6776.0	...
1041810	  709.2	  632.2	 6775.0	...
1041811	  709.0	  632.2	 6774.0	...
1041812	  708.7	  632.3	 6773.0	...
1041813	  708.5	  632.2	 6772.0	...
1041814	  708.6	  631.9	 6771.0	...
1041815	  708.8	  631.6	 6771.0	...
1041816	  708.9	  631.4	 6770.0	...
1041817	  708.9	  631.4	 6772.0	...
1041818	  708.9	  631.5	 6774.0	...
1041819	  708.9	  631.6	 6775.0	...
1041820	  708.7	  631.6	 6776.0	...
1041821	  708.3	  631.5	 6776.0	...
1041822	  707.9	  631.4	 6775.0	...
1041823	  707.8	  631.3	 6774.0	...
1041824	  707.9	  631.3	 6775.0	...
1041825	  707.9	  631.2	 6778.0	...
1041826	  708.0	  631.0	 6782.0	...
1041827	  708.0	  631.0	 6783.0	...
1041828	  708.1	  631.0	 6781.0	...
1041829	  708.2	  631.1	 6778.0	...
1041830	  708.2	  631.0	 6776.0	...
1041831	  708.1	  631.0	 6775.0	...
1041832	  708.0	  631.1	 6775.0	...
1041833	  708.1	  631.0	 6775.0	...
1041834	  708.2	  630.8	 6775.0	...
1041835	  708.4	  630.7	 6777.0	...
MSG	1041836 0000 _ Number On
1041836	  708.1	  630.7	 6778.0	...
1041837	  707.9	  630.8	 6780.0	...
1041838	  707.7	  630.7	 6782.0	...
1041839	  707.7	  630.6	 6783.0	...
1041840	  707.8	  630.4	 6785.0	...
1041841	  707.9	  630.3	 6785.0	...
1041842	  708.0	  630.5	 6785.0	...
1041843	  708.1	  630.6	 6785.0	...
1041844	  708.1	  630.2	 6785.0	...
1041845	  708.0	  629.7	 6786.0	...
1041846	  707.7	  629.1	 6788.0	...
1041847	  707.3	  628.9	 6790.0	...
1041848	  707.1	  628.7	 6791.0	...
1041849	  707.2	  628.7	 6791.0	...
1041850	  707.2	  629.0	 6791.0	...
1041851	  707.1	  629.2	 6791.0	...
1041852	  707.0	  629.3	 6792.0	...
1041853	  707.0	  629.3	 6793.0	...
1041854	  707.1	  629.1	 6793.0	...
1041855	  707.3	  628.8	 6796.0	...
1041856	  707.5	  628.5	 6798.0	...
1041857	  707.6	  628.3	 6797.0	...
1041858	  707.5	  628.0	 6793.0	...
1041859	  707.5	  627.4	 6789.0	...
1041860	  707.4	  627.1	 6792.0	...
1041861	  707.4	  626.6	 6795.0	...
1041862	  707.5	  626.5	 6798.0	...
1041863	  707.5	  626.3	 6799.0	...
1041864	  707.3	  626.2	 6800.0	...
1041865	  707.2	  626.4	 6802.0	...
1041866	  707.2	  626.6	 6799.0	...
1041867	  707.4	  626.6	 6795.0	...
1041868	  707.3	  626.3	 6791.0	...
1041869	  707.2	  626.0	 6793.0	...
1041870	  707.1	  625.9	 6796.0	...
1041871	  707.0	  626.1	 6798.0	...
1041872	  707.0	  626.2	 6798.0	...
1041873	  707.1	  626.1	 6795.0	...
1041874	  707.2	  625.9	 6794.0	...
1041875	  707.2	  625.8	 6797.0	...
1041876	  707.3	  626.0	 6802.0	...
1041877	  707.4	  626.2	 6806.0	...
1041878	  707.5	  625.8	 6806.0	...
1041879	  707.4	  625.3	 6805.0	...
1041880	  707.2	  624.8	 6804.0	...
1041881	  707.2	  624.7	 6803.0	...
1041882	  707.2	  624.6	 6802.0	...
1041883	  707.3	  624.4	 6802.0	...
1041884	  707.1	  624.3	 6799.0	...
1041885	  706.9	  624.1	 6795.0	...
1041886	  706.9	  623.9	 6792.0	...
1041887	  707.0	  623.6	 6792.0	...
1041888	  707.1	  623.5	 6793.0	...
1041889	  707.2	  623.3	 6794.0	...
1041890	  707.2	  623.0	 6795.0	...
1041891	  707.2	  622.6	 6795.0	...
1041892	  707.3	  622.6	 6795.0	...
1041893	  707.4	  622.8	 6796.0	...
1041894	  707.6	  623.0	 6797.0	...
1041895	  707.7	  623.0	 6797.0	...
1041896	  707.9	  623.1	 6797.0	...
1041897	  707.9	  623.2	 6797.0	...
1041898	  707.7	  622.9	 6801.0	...
1041899	  707.5	  622.2	 6805.0	...
1041900	  707.4	  621.5	 6809.0	...
1041901	  707.4	  621.1	 6810.0	...
1041902	  707.6	  621.1	 6811.0	...
1041903	  707.8	  621.0	 6809.0	...
1041904	  707.9	  621.0	 6807.0	...
1041905	  708.0	  620.9	 6806.0	...
1041906	  708.1	  620.8	 6806.0	...
1041907	  708.1	  620.9	 6806.0	...
1041908	  708.1	  621.0	 6806.0	...
1041909	  708.1	  621.1	 6805.0	...
1041910	  708.1	  621.2	 6805.0	...
1041911	  708.0	  621.2	 6805.0	...
1041912	  707.9	  621.2	 6805.0	...
1041913	  707.8	  621.1	 6805.0	...
1041914	  707.7	  621.0	 6805.0	...
1041915	  707.6	  620.8	 6805.0	...
1041916	  707.7	  620.7	 6806.0	...
1041917	  707.9	  620.8	 6806.0	...
1041918	  708.1	  620.8	 6806.0	...
1041919	  708.1	  620.8	 6807.0	...
1041920	  708.2	  620.9	 6808.0	...
1041921	  708.2	  621.1	 6809.0	...
1041922	  708.3	  621.2	 6810.0	...
1041923	  708.3	  620.9	 6809.0	...
1041924	  708.2	  620.4	 6808.0	...
1041925	  708.0	  620.0	 6807.0	...
1041926	  707.6	  620.0	 6806.0	...
1041927	  707.3	  619.8	 6804.0	...
1041928	  707.1	  619.5	 6804.0	...
1041929	  707.2	  619.1	 6804.0	...
1041930	  707.4	  618.9	 6807.0	...
1041931	  707.5	  618.9	 6811.0	...
1041932	  707.7	  619.0	 6814.0	...
1041933	  707.8	  619.0	 6814.0	...
1041934	  707.9	  619.0	 6815.0	...
1041935	  707.7	  618.9	 6813.0	...
1041936	  707.3	  619.0	 6810.0	...
1041937	  706.9	  619.2	 6807.0	...
1041938	  706.7	  619.4	 6807.0	...
1041939	  706.5	  619.3	 6808.0	...
1041940	  706.6	  619.2	 6810.0	...
1041941	  706.9	  619.4	 6810.0	...
1041942	  707.1	  619.7	 6809.0	...
1041943	  707.2	  620.0	 6807.0	...
1041944	  707.2	  619.8	 6806.0	...
1041945	  707.1	  619.3	 6804.0	...
1041946	  707.0	  618.7	 6801.0	...
1041947	  707.0	  618.2	 6801.0	...
1041948	  707.0	  618.2	 6803.0	...
1041949	  706.8	  618.1	 6802.0	...
1041950	  706.7	  617.9	 6801.0	...
1041951	  706.5	  617.5	 6800.0	...
1041952	  706.5	  617.2	 6804.0	...
1041953	  706.5	  616.9	 6807.0	...
1041954	  706.6	  616.6	 6810.0	...
1041955	  706.5	  616.5	 6810.0	...
1041956	  706.5	  616.3	 6811.0	...
1041957	  706.7	  616.2	 6811.0	...
1041958	  706.9	  616.1	 6809.0	...
1041959	  707.1	  616.0	 6807.0	...
1041960	  707.1	  616.0	 6806.0	...
1041961	  707.1	  616.0	 6805.0	...
1041962	  707.0	  616.1	 6805.0	...
1041963	  707.0	  616.2	 6804.0	...
1041964	  707.0	  616.2	 6803.0	...
1041965	  707.0	  616.3	 6804.0	...
1041966	  707.0	  616.4	 6804.0	...
1041967	  707.0	  616.6	 6804.0	...
1041968	  707.0	  616.7	 6803.0	...
1041969	  707.0	  616.9	 6802.0	...
1041970	  707.0	  616.8	 6802.0	...
1041971	  707.1	  616.6	 6803.0	...
1041972	  707.0	  616.2	 6805.0	...
1041973	  707.0	  616.0	 6806.0	...
1041974	  706.7	  615.8	 6807.0	...
1041975	  706.5	  615.9	 6808.0	...
1041976	  706.7	  616.0	 6803.0	...
1041977	  707.0	  616.0	 6799.0	...
1041978	  707.4	  615.9	 6795.0	...
1041979	  707.3	  616.0	 6796.0	...
1041980	  707.3	  616.2	 6796.0	...
1041981	  707.3	  616.4	 6794.0	...
1041982	  707.4	  616.1	 6793.0	...
1041983	  708.0	  615.6	 6793.0	...
1041984	  708.5	  615.0	 6792.0	...
1041985	  708.9	  614.8	 6791.0	...
1041986	  708.9	  615.0	 6789.0	...
1041987	  708.9	  615.3	 6790.0	...
1041988	  708.5	  615.6	 6791.0	...
1041989	  708.1	  615.8	 6791.0	...
1041990	  707.7	  615.8	 6792.0	...
1041991	  707.8	  615.8	 6792.0	...
1041992	  707.9	  615.7	 6792.0	...
1041993	  707.8	  615.8	 6792.0	...
1041994	  707.9	  615.5	 6793.0	...
1041995	  708.0	  614.8	 6794.0	...
1041996	  708.3	  614.1	 6795.0	...
1041997	  708.4	  613.8	 6795.0	...
1041998	  708.4	  613.7	 6795.0	...
1041999	  708.4	  614.0	 6794.0	...
1042000	  708.4	  614.4	 6793.0	...
1042001	  708.4	  614.4	 6793.0	...
1042002	  708.3	  614.1	 6793.0	...
1042003	  708.3	  613.7	 6789.0	...
1042004	  708.4	  613.6	 6786.0	...
1042005	  708.5	  613.6	 6782.0	...
1042006	  708.3	  613.8	 6783.0	...
1042007	  708.1	  613.9	 6784.0	...
1042008	  707.9	  613.9	 6785.0	...
1042009	  708.0	  613.6	 6785.0	...
1042010	  708.0	  613.5	 6786.0	...
1042011	  708.1	  613.3	 6785.0	...
1042012	  708.3	  613.5	 6785.0	...
1042013	  708.5	  613.7	 6785.0	...
1042014	  708.5	  613.6	 6786.0	...
1042015	  708.5	  613.3	 6785.0	...
1042016	  708.6	  613.3	 6782.0	...
1042017	  708.6	  613.4	 6780.0	...
1042018	  708.6	  613.5	 6779.0	...
1042019	  708.7	  613.3	 6780.0	...
1042020	  708.7	  613.1	 6780.0	...
1042021	  708.8	  613.0	 6779.0	...
1042022	  708.8	  613.2	 6777.0	...
1042023	  708.9	  613.2	 6775.0	...
1042024	  709.1	  613.2	 6776.0	...
1042025	  709.4	  613.4	 6777.0	...
1042026	  709.3	  613.7	 6779.0	...
1042027	  709.2	  613.8	 6778.0	...
1042028	  709.0	  613.5	 6778.0	...
1042029	  709.0	  613.1	 6779.0	...
1042030	  709.1	  613.1	 6781.0	...
1042031	  709.2	  613.3	 6780.0	...
1042032	  709.2	  613.3	 6777.0	...
1042033	  709.1	  613.3	 6776.0	...
1042034	  708.9	  613.3	 6778.0	...
1042035	  708.8	  612.7	 6780.0	...
1042036	  708.8	  612.0	 6780.0	...
1042037	  708.9	  611.3	 6780.0	...
1042038	  709.0	  611.3	 6781.0	...
1042039	  709.0	  611.4	 6781.0	...
1042040	  709.1	  611.6	 6784.0	...
1042041	  709.2	  611.8	 6786.0	...
1042042	  709.0	  611.9	 6789.0	...
1042043	  708.9	  611.9	 6788.0	...
1042044	  708.8	  611.8	 6787.0	...
1042045	  708.9	  611.8	 6786.0	...
1042046	  708.9	  611.7	 6784.0	...
1042047	  708.9	  611.7	 6779.0	...
1042048	  708.9	  611.6	 6775.0	...
1042049	  709.1	  611.5	 6773.0	...
1042050	  709.1	  611.5	 6775.0	...
1042051	  709.2	  611.7	 6777.0	...
1042052	  708.9	  611.9	 6774.0	...
1042053	  708.8	  611.9	 6770.0	...
1042054	  708.9	  611.9	 6768.0	...
1042055	  709.2	  611.7	 6770.0	...
1042056	  709.6	  611.8	 6771.0	...
1042057	  709.8	  612.0	 6772.0	...
1042058	  709.8	  612.2	 6772.0	...
1042059	  710.0	  612.3	 6772.0	...
1042060	  710.1	  612.2	 6770.0	...
1042061	  710.3	  612.1	 6769.0	...
1042062	  710.4	  612.0	 6768.0	...
1042063	  710.2	  611.8	 6768.0	...
1042064	  709.9	  611.8	 6768.0	...
1042065	  709.6	  611.8	 6767.0	...
1042066	  709.6	  611.8	 6766.0	...
1042067	  709.6	  611.7	 6764.0	...
1042068	  709.7	  611.6	 6763.0	...
1042069	  709.7	  611.4	 6763.0	...
1042070	  709.8	  611.3	 6763.0	...
1042071	  709.8	  611.4	 6760.0	...
1042072	  709.8	  611.4	 6757.0	...
1042073	  709.8	  611.5	 6756.0	...
1042074	  709.9	  611.6	 6757.0	...
1042075	  709.9	  611.8	 6758.0	...
1042076	  709.9	  611.8	 6756.0	...
1042077	  709.8	  611.6	 6755.0	...
1042078	  709.9	  611.4	 6754.0	...
1042079	  709.9	  611.4	 6755.0	...
1042080	  710.0	  611.6	 6757.0	...
1042081	  710.0	  612.0	 6759.0	...
1042082	  710.0	  612.3	 6759.0	...
1042083	  710.0	  612.4	 6753.0	...
1042084	  709.9	  612.3	 6747.0	...
1042085	  709.9	  612.1	 6741.0	...
1042086	  709.9	  612.2	 6741.0	...
1042087	  709.9	  612.5	 6744.0	...
1042088	  709.8	  612.7	 6748.0	...
1042089	  709.5	  612.7	 6751.0	...
1042090	  709.3	  612.6	 6751.0	...
1042091	  709.3	  612.8	 6750.0	...
1042092	  709.5	  612.9	 6746.0	...
1042093	  709.6	  613.0	 6742.0	...
1042094	  709.6	  613.1	 6739.0	...
1042095	  709.7	  613.5	 6737.0	...
1042096	  709.8	  614.0	 6736.0	...
1042097	  709.9	  614.3	 6734.0	...
1042098	  710.0	  614.1	 6735.0	...
1042099	  710.1	  613.9	 6737.0	...
1042100	  710.2	  613.6	 6739.0	...
1042101	  710.2	  613.5	 6739.0	...
1042102	  710.3	  613.5	 6737.0	...
1042103	  710.3	  613.5	 6735.0	...
1042104	  710.2	  613.4	 6733.0	...
1042105	  710.1	  613.1	 6732.0	...
1042106	  710.1	  612.9	 6733.0	...
1042107	  710.2	  612.8	 6733.0	...
1042108	  710.4	  612.6	 6733.0	...
1042109	  710.7	  612.4	 6734.0	...
1042110	  710.7	  612.4	 6737.0	...
1042111	  710.7	  612.3	 6740.0	...
1042112	  710.6	  612.2	 6743.0	...
1042113	  710.7	  612.3	 6743.0	...
1042114	  710.7	  612.5	 6742.0	...
1042115	  710.6	  612.5	 6741.0	...
1042116	  710.5	  612.3	 6741.0	...
1042117	  710.4	  612.2	 6741.0	...
1042118	  710.4	  612.3	 6742.0	...
1042119	  710.4	  612.3	 6743.0	...
1042120	  710.4	  612.3	 6744.0	...
1042121	  710.5	  612.5	 6743.0	...
1042122	  710.5	  612.5	 6742.0	...
1042123	  710.5	  612.6	 6740.0	...
1042124	  710.5	  612.8	 6738.0	...
1042125	  710.5	  613.2	 6741.0	...
1042126	  710.6	  613.5	 6745.0	...
1042127	  710.7	  613.4	 6749.0	...
1042128	  710.8	  613.4	 6748.0	...
1042129	  710.7	  613.6	 6745.0	...
1042130	  710.5	  613.8	 6742.0	...
1042131	  710.4	  614.0	 6739.0	...
1042132	  710.3	  614.1	 6739.0	...
1042133	  710.2	  614.4	 6739.0	...
1042134	  710.2	  614.6	 6739.0	...
1042135	  710.2	  614.9	 6739.0	...
1042136	  710.2	  615.0	 6739.0	...
1042137	  710.4	  615.0	 6739.0	...
1042138	  710.8	  614.8	 6740.0	...
1042139	  711.2	  614.7	 6741.0	...
MSG	1042140 0000 _ Number Off
1042140	  711.4	  614.7	 6741.0	...
1042141	  711.4	  614.8	 6740.0	...
1042142	  711.5	  614.9	 6738.0	...
1042143	  711.6	  615.0	 6738.0	...
1042144	  711.6	  615.0	 6739.0	...
1042145	  711.6	  615.1	 6739.0	...
1042146	  711.4	  615.5	 6739.0	...
1042147	  711.2	  615.9	 6738.0	...
1042148	  711.1	  616.2	 6738.0	...
1042149	  711.3	  616.7	 6737.0	...
1042150	  711.4	  617.1	 6736.0	...
1042151	  711.4	  617.3	 6735.0	...
1042152	  711.4	  617.2	 6734.0	...
1042153	  711.3	  616.8	 6735.0	...
1042154	  711.4	  616.4	 6737.0	...
1042155	  711.1	  616.1	 6739.0	...
1042156	  710.9	  616.2	 6737.0	...
1042157	  710.7	  616.5	 6732.0	...
1042158	  710.9	  616.9	 6727.0	...
1042159	  711.0	  617.1	 6724.0	...
1042160	  711.0	  617.2	 6725.0	...
1042161	  711.3	  617.2	 6730.0	...
1042162	  711.5	  617.2	 6734.0	...
1042163	  711.8	  617.2	 6735.0	...
1042164	  711.8	  617.2	 6732.0	...
1042165	  711.8	  617.1	 6731.0	...
1042166	  711.7	  617.0	 6732.0	...
1042167	  711.6	  617.0	 6733.0	...
1042168	  711.8	  616.9	 6735.0	...
1042169	  712.0	  616.8	 6736.0	...
1042170	  712.1	  617.1	 6737.0	...
1042171	  711.9	  617.4	 6736.0	...
1042172	  711.9	  617.6	 6736.0	...
1042173	  711.9	  617.2	 6734.0	...
1042174	  711.9	  616.8	 6733.0	...
1042175	  712.0	  616.7	 6734.0	...
1042176	  712.2	  616.8	 6735.0	...
1042177	  712.3	  616.9	 6735.0	...
1042178	  712.4	  617.0	 6733.0	...
1042179	  712.4	  617.1	 6732.0	...
1042180	  712.2	  617.1	 6731.0	...
1042181	  712.1	  617.1	 6729.0	...
1042182	  712.1	  617.3	 6727.0	...
1042183	  712.2	  617.5	 6726.0	...
1042184	  712.0	  617.7	 6726.0	...
1042185	  711.9	  617.8	 6726.0	...
1042186	  711.7	  618.0	 6727.0	...
1042187	  711.7	  618.2	 6727.0	...
1042188	  711.7	  618.4	 6726.0	...
1042189	  711.8	  618.7	 6723.0	...
1042190	  711.9	  618.9	 6721.0	...
1042191	  711.8	  618.9	 6721.0	...
1042192	  711.6	  618.9	 6721.0	...
1042193	  711.5	  618.9	 6720.0	...
1042194	  711.6	  618.7	 6720.0	...
1042195	  711.7	  618.5	 6720.0	...
1042196	  711.8	  618.4	 6716.0	...
1042197	  712.0	  618.5	 6711.0	...
1042198	  712.1	  618.6	 6707.0	...
1042199	  712.2	  618.8	 6707.0	...
1042200	  712.3	  619.0	 6707.0	...
1042201	  712.4	  619.2	 6708.0	...
1042202	  712.4	  619.5	 6708.0	...
1042203	  712.2	  620.0	 6708.0	...
1042204	  712.1	  620.2	 6707.0	...
1042205	  712.1	  620.3	 6705.0	...
1042206	  712.0	  620.3	 6705.0	...
1042207	  712.0	  620.4	 6706.0	...
1042208	  711.8	  620.5	 6707.0	...
1042209	  711.7	  620.5	 6708.0	...
1042210	  711.6	  620.3	 6706.0	...
1042211	  711.7	  620.0	 6705.0	...
1042212	  711.8	  619.7	 6703.0	...
1042213	  711.9	  620.3	 6703.0	...
1042214	  711.9	  621.0	 6703.0	...
1042215	  712.0	  621.6	 6703.0	...
1042216	  712.0	  621.5	 6704.0	...
1042217	  712.0	  620.9	 6707.0	...
1042218	  712.1	  620.5	 6709.0	...
1042219	  712.1	  620.2	 6709.0	...
1042220	  712.3	  620.2	 6708.0	...
1042221	  712.0	  620.4	 6706.0	...
1042222	  711.7	  620.5	 6704.0	...
1042223	  711.8	  620.6	 6705.0	...
1042224	  712.2	  620.7	 6707.0	...
1042225	  712.3	  620.8	 6710.0	...
1042226	  712.1	  620.8	 6710.0	...
1042227	  711.7	  620.6	 6711.0	...
1042228	  711.6	  620.3	 6711.0	...
1042229	  711.6	  620.2	 6711.0	...
1042230	  711.9	  620.4	 6712.0	...
1042231	  712.1	  620.7	 6713.0	...
1042232	  712.1	  620.8	 6715.0	...
1042233	  711.9	  620.7	 6717.0	...
1042234	  711.7	  620.6	 6717.0	...
1042235	  712.0	  620.5	 6717.0	...
1042236	  712.5	  620.4	 6717.0	...
1042237	  712.5	  620.1	 6718.0	...
1042238	  712.1	  620.0	 6719.0	...
1042239	  711.7	  620.4	 6714.0	...
1042240	  711.6	  620.9	 6707.0	...
1042241	  711.7	  621.3	 6706.0	...
1042242	  711.9	  621.5	 6712.0	...
1042243	  712.1	  621.6	 6716.0	...
1042244	  712.2	  621.4	 6714.0	...
1042245	  712.1	  621.0	 6713.0	...
1042246	  712.0	  620.7	 6712.0	...
1042247	  712.0	  620.7	 6712.0	...
1042248	  712.0	  621.2	 6711.0	...
1042249	  712.0	  621.7	 6711.0	...
1042250	  712.1	  621.7	 6711.0	...
1042251	  712.1	  621.3	 6713.0	...
1042252	  712.1	  620.9	 6714.0	...
1042253	  712.1	  620.8	 6715.0	...
1042254	  712.0	  620.7	 6714.0	...
1042255	  711.9	  620.8	 6713.0	...
1042256	  711.8	  621.0	 6712.0	...
1042257	  711.9	  621.1	 6711.0	...
1042258	  712.0	  621.1	 6712.0	...
1042259	  712.1	  621.0	 6715.0	...
1042260	  712.2	  621.0	 6718.0	...
1042261	  712.3	  620.9	 6718.0	...
1042262	  712.3	  620.6	 6715.0	...
1042263	  712.3	  620.3	 6712.0	...
1042264	  712.2	  620.0	 6712.0	...
1042265	  712.3	  620.2	 6710.0	...
1042266	  712.3	  620.4	 6709.0	...
1042267	  712.3	  620.4	 6709.0	...
1042268	  712.4	  620.3	 6712.0	...
1042269	  712.4	  620.2	 6714.0	...
1042270	  712.5	  620.5	 6713.0	...
1042271	  712.5	  620.7	 6713.0	...
1042272	  712.6	  620.8	 6713.0	...
1042273	  712.5	  620.6	 6716.0	...
1042274	  712.5	  620.4	 6719.0	...
1042275	  712.4	  620.4	 6722.0	...
1042276	  712.3	  620.4	 6720.0	...
1042277	  712.3	  620.4	 6718.0	...
1042278	  712.4	  620.3	 6716.0	...
1042279	  712.4	  620.3	 6714.0	...
1042280	  712.5	  620.2	 6715.0	...
1042281	  712.5	  620.3	 6715.0	...
1042282	  712.0	  620.5	 6714.0	...
1042283	  711.5	  620.7	 6713.0	...
1042284	  711.5	  620.6	 6713.0	...
1042285	  712.0	  620.8	 6715.0	...
1042286	  712.6	  620.9	 6718.0	...
1042287	  712.7	  621.1	 6719.0	...
1042288	  712.7	  621.1	 6720.0	...
1042289	  712.7	  621.1	 6719.0	...
1042290	  712.5	  620.9	 6719.0	...
1042291	  712.5	  620.7	 6719.0	...
1042292	  712.3	  620.6	 6719.0	...
1042293	  712.1	  620.5	 6719.0	...
1042294	  712.1	  620.4	 6720.0	...
1042295	  712.2	  620.5	 6719.0	...
1042296	  712.3	  620.9	 6714.0	...
1042297	  712.3	  621.3	 6709.0	...
1042298	  712.3	  621.6	 6709.0	...
1042299	  712.4	  621.6	 6714.0	...
1042300	  712.5	  621.6	 6719.0	...
1042301	  712.5	  621.4	 6721.0	...
1042302	  712.6	  621.2	 6722.0	...
1042303	  712.5	  621.0	 6724.0	...
1042304	  712.4	  620.9	 6723.0	...
1042305	  712.3	  620.9	 6722.0	...
1042306	  712.3	  620.9	 6722.0	...
1042307	  712.3	  620.8	 6722.0	...
1042308	  712.3	  620.7	 6722.0	...
1042309	  712.2	  620.7	 6722.0	...
1042310	  712.0	  620.8	 6723.0	...
1042311	  712.2	  620.7	 6723.0	...
1042312	  712.5	  620.5	 6724.0	...
1042313	  712.9	  620.4	 6724.0	...
1042314	  712.8	  620.0	 6726.0	...
1042315	  712.6	  619.6	 6728.0	...
1042316	  712.5	  619.2	 6727.0	...
1042317	  712.4	  619.3	 6724.0	...
1042318	  712.3	  619.3	 6723.0	...
1042319	  712.2	  619.4	 6724.0	...
1042320	  712.2	  619.4	 6726.0	...
1042321	  712.1	  619.4	 6726.0	...
1042322	  712.1	  619.4	 6726.0	...
1042323	  712.1	  619.4	 6725.0	...
1042324	  712.1	  619.3	 6725.0	...
1042325	  711.9	  619.2	 6727.0	...
1042326	  711.8	  619.1	 6729.0	...
1042327	  711.7	  619.0	 6730.0	...
1042328	  711.7	  618.9	 6728.0	...
1042329	  711.8	  618.9	 6728.0	...
1042330	  712.0	  618.9	 6731.0	...
1042331	  712.1	  618.9	 6733.0	...
1042332	  712.1	  618.9	 6733.0	...
1042333	  712.2	  619.0	 6733.0	...
1042334	  712.4	  619.0	 6733.0	...
1042335	  712.4	  619.1	 6733.0	...
1042336	  712.3	  619.2	 6733.0	...
1042337	  712.3	  619.1	 6734.0	...
1042338	  712.5	  619.0	 6733.0	...
1042339	  712.6	  618.9	 6731.0	...
1042340	  712.5	  619.0	 6730.0	...
1042341	  712.3	  619.1	 6730.0	...
1042342	  712.2	  619.0	 6732.0	...
1042343	  712.1	  618.8	 6733.0	...
1042344	  711.9	  618.6	 6733.0	...
1042345	  711.7	  618.5	 6729.0	...
1042346	  711.6	  618.5	 6725.0	...
1042347	  711.8	  618.7	 6721.0	...
1042348	  711.9	  618.8	 6720.0	...
1042349	  711.9	  618.9	 6724.0	...
1042350	  712.2	  618.7	 6729.0	...
1042351	  712.4	  618.7	 6735.0	...
MSG	1042352 0000 _ Number On
1042352	  712.6	  618.6	 6736.0	...
1042353	  712.5	  618.6	 6738.0	...
1042354	  712.5	  618.6	 6738.0	...
1042355	  712.5	  619.2	 6737.0	...
1042356	  712.4	  619.8	 6735.0	...
1042357	  712.3	  619.8	 6735.0	...
1042358	  712.2	  619.3	 6736.0	...
1042359	  712.3	  619.0	 6737.0	...
1042360	  712.3	  619.3	 6736.0	...
1042361	  712.5	  619.6	 6735.0	...
1042362	  712.6	  619.5	 6734.0	...
1042363	  712.7	  619.4	 6734.0	...
1042364	  712.6	  619.4	 6735.0	...
1042365	  712.2	  619.5	 6736.0	...
1042366	  711.9	  619.6	 6735.0	...
1042367	  711.8	  619.6	 6734.0	...
1042368	  711.9	  619.6	 6733.0	...
1042369	  712.1	  619.6	 6733.0	...
1042370	  712.2	  619.6	 6734.0	...
1042371	  712.2	  619.7	 6733.0	...
1042372	  712.3	  619.8	 6730.0	...
1042373	  712.5	  620.0	 6726.0	...
1042374	  712.7	  620.1	 6725.0	...
1042375	  712.7	  620.1	 6723.0	...
1042376	  712.7	  620.2	 6721.0	...
1042377	  712.8	  620.2	 6720.0	...
1042378	  712.8	  620.2	 6721.0	...
1042379	  712.7	  620.2	 6723.0	...
1042380	  712.6	  620.3	 6724.0	...
1042381	  712.5	  620.3	 6724.0	...
1042382	  712.5	  620.3	 6723.0	...
1042383	  712.4	  620.3	 6722.0	...
1042384	  712.4	  620.3	 6721.0	...
1042385	  712.5	  620.3	 6721.0	...
1042386	  712.7	  620.2	 6721.0	...
1042387	  713.0	  620.2	 6722.0	...
1042388	  713.2	  620.2	 6722.0	...
1042389	  713.2	  620.2	 6722.0	...
1042390	  712.9	  620.0	 6723.0	...
1042391	  712.6	  619.8	 6723.0	...
1042392	  712.3	  619.7	 6723.0	...
1042393	  712.3	  619.8	 6722.0	...
1042394	  712.4	  619.9	 6721.0	...
1042395	  712.4	  620.1	 6721.0	...
1042396	  712.5	  620.5	 6721.0	...
1042397	  712.6	  620.8	 6721.0	...
1042398	  713.0	  620.9	 6719.0	...
1042399	  713.4	  620.6	 6716.0	...
1042400	  713.7	  620.3	 6716.0	...
1042401	  713.4	  619.8	 6719.0	...
1042402	  713.3	  619.6	 6722.0	...
1042403	  713.1	  619.4	 6722.0	...
1042404	  713.1	  619.8	 6718.0	...
1042405	  713.1	  620.2	 6713.0	...
1042406	  713.1	  620.6	 6711.0	...
1042407	  712.8	  620.6	 6711.0	...
1042408	  712.6	  620.7	 6711.0	...
1042409	  712.5	  620.5	 6713.0	...
1042410	  712.6	  620.3	 6714.0	...
1042411	  712.8	  620.3	 6711.0	...
1042412	  712.8	  620.5	 6707.0	...
1042413	  712.7	  620.7	 6704.0	...
1042414	  712.6	  620.5	 6705.0	...
1042415	  712.9	  620.2	 6707.0	...
1042416	  713.3	  619.9	 6707.0	...
1042417	  713.7	  619.9	 6707.0	...
1042418	  713.6	  620.4	 6704.0	...
1042419	  713.5	  620.7	 6701.0	...
1042420	  713.4	  620.9	 6699.0	...
1042421	  713.3	  620.8	 6699.0	...
1042422	  713.2	  620.8	 6700.0	...
1042423	  713.1	  621.3	 6700.0	...
1042424	  713.2	  621.7	 6700.0	...
1042425	  713.2	  622.2	 6700.0	...
1042426	  713.3	  622.2	 6701.0	...
1042427	  713.3	  622.3	 6700.0	...
1042428	  713.3	  622.3	 6699.0	...
1042429	  713.4	  622.3	 6696.0	...
1042430	  713.5	  622.2	 6696.0	...
1042431	  713.8	  622.2	 6697.0	...
1042432	  713.8	  622.3	 6696.0	...
1042433	  713.9	  622.3	 6694.0	...
1042434	  713.8	  622.2	 6692.0	...
1042435	  713.7	  622.0	 6694.0	...
1042436	  713.6	  622.0	 6694.0	...
1042437	  713.4	  622.3	 6692.0	...
1042438	  713.2	  622.5	 6689.0	...
1042439	  713.1	  622.6	 6686.0	...
1042440	  713.1	  622.7	 6685.0	...
1042441	  713.0	  622.6	 6686.0	...
1042442	  712.9	  622.4	 6688.0	...
1042443	  712.8	  622.1	 6691.0	...
1042444	  712.8	  622.1	 6692.0	...
1042445	  712.8	  622.0	 6690.0	...
1042446	  712.6	  621.8	 6693.0	...
1042447	  712.4	  621.6	 6696.0	...
1042448	  712.3	  621.5	 6698.0	...
1042449	  712.3	  621.6	 6695.0	...
1042450	  712.3	  621.8	 6693.0	...
1042451	  712.5	  621.9	 6694.0	...
1042452	  712.5	  622.0	 6695.0	...
1042453	  712.6	  622.1	 6693.0	...
1042454	  712.5	  622.0	 6691.0	...
1042455	  712.4	  621.7	 6693.0	...
1042456	  712.5	  621.4	 6697.0	...
1042457	  712.6	  621.5	 6698.0	...
1042458	  712.8	  621.6	 6695.0	...
1042459	  712.8	  621.8	 6693.0	...
1042460	  712.8	  622.1	 6694.0	...
1042461	  712.8	  622.2	 6695.0	...
1042462	  712.7	  622.2	 6696.0	...
1042463	  712.8	  622.1	 6696.0	...
1042464	  712.7	  622.1	 6695.0	...
1042465	  712.4	  622.1	 6694.0	...
1042466	  712.2	  622.1	 6695.0	...
1042467	  712.2	  622.3	 6697.0	...
1042468	  712.5	  622.5	 6699.0	...
1042469	  712.7	  622.8	 6700.0	...
1042470	  712.9	  622.9	 6700.0	...
1042471	  712.9	  623.0	 6698.0	...
1042472	  712.9	  623.1	 6696.0	...
1042473	  712.9	  623.2	 6690.0	...
1042474	  712.8	  623.2	 6688.0	...
1042475	  712.7	  623.0	 6686.0	...
1042476	  712.6	  622.9	 6687.0	...
1042477	  712.5	  622.9	 6688.0	...
1042478	  712.4	  623.1	 6688.0	...
1042479	  712.2	  623.3	 6689.0	...
1042480	  712.2	  623.4	 6688.0	...
1042481	  712.0	  623.3	 6687.0	...
1042482	  711.8	  622.7	 6687.0	...
1042483	  711.7	  622.0	 6687.0	...
1042484	  712.0	  621.3	 6686.0	...
1042485	  712.4	  621.1	 6685.0	...
1042486	  712.6	  621.2	 6685.0	...
1042487	  712.5	  621.4	 6686.0	...
1042488	  712.5	  621.9	 6686.0	...
1042489	  712.3	  622.3	 6685.0	...
1042490	  712.0	  622.7	 6684.0	...
1042491	  712.0	  622.6	 6684.0	...
1042492	  712.3	  622.4	 6686.0	...
1042493	  712.4	  622.4	 6687.0	...
1042494	  712.3	  622.6	 6688.0	...
1042495	  712.0	  622.4	 6689.0	...
1042496	  711.9	  622.0	 6691.0	...
1042497	  711.8	  621.7	 6693.0	...
1042498	  711.5	  621.7	 6694.0	...
1042499	  711.4	  621.7	 6693.0	...
1042500	  711.2	  621.6	 6693.0	...
1042501	  711.1	  621.9	 6694.0	...
1042502	  711.1	  622.2	 6695.0	...
1042503	  711.2	  622.5	 6694.0	...
1042504	  711.3	  622.6	 6690.0	...
1042505	  711.3	  622.6	 6685.0	...
1042506	  711.3	  622.8	 6682.0	...
1042507	  711.3	  623.0	 6682.0	...
1042508	  711.2	  622.7	 6681.0	...
1042509	  711.1	  622.1	 6680.0	...
1042510	  711.0	  621.9	 6679.0	...
1042511	  711.1	  622.3	 6679.0	...
1042512	  711.1	  622.7	 6679.0	...
1042513	  711.2	  622.9	 6680.0	...
1042514	  711.3	  622.7	 6680.0	...
1042515	  711.2	  622.5	 6680.0	...
1042516	  711.1	  622.2	 6681.0	...
1042517	  710.9	  622.3	 6681.0	...
1042518	  710.8	  622.3	 6682.0	...
1042519	  710.8	  622.5	 6682.0	...
1042520	  710.9	  622.7	 6682.0	...
1042521	  710.9	  622.9	 6682.0	...
1042522	  710.8	  622.9	 6682.0	...
1042523	  710.4	  622.8	 6682.0	...
1042524	  710.0	  622.6	 6682.0	...
1042525	  710.2	  622.4	 6682.0	...
1042526	  710.6	  622.0	 6682.0	...
1042527	  710.8	  621.6	 6682.0	...
1042528	  710.7	  621.7	 6682.0	...
1042529	  710.6	  622.0	 6682.0	...
1042530	  710.7	  622.4	 6681.0	...
1042531	  710.8	  622.5	 6678.0	...
1042532	  711.0	  622.6	 6674.0	...
1042533	  711.1	  622.7	 6672.0	...
1042534	  711.0	  622.8	 6671.0	...
1042535	  710.9	  622.8	 6670.0	...
1042536	  710.7	  623.1	 6673.0	...
1042537	  710.7	  623.4	 6678.0	...
1042538	  710.7	  623.7	 6682.0	...
1042539	  710.8	  623.7	 6682.0	...
1042540	  711.0	  623.7	 6679.0	...
1042541	  710.9	  623.7	 6675.0	...
1042542	  710.9	  623.6	 6674.0	...
1042543	  710.9	  623.3	 6675.0	...
1042544	  710.8	  622.9	 6674.0	...
1042545	  710.7	  622.6	 6674.0	...
1042546	  710.7	  622.7	 6674.0	...
1042547	  710.7	  622.8	 6676.0	...
1042548	  710.7	  622.8	 6677.0	...
1042549	  710.6	  622.7	 6678.0	...
1042550	  710.5	  622.2	 6678.0	...
1042551	  710.5	  621.7	 6679.0	...
1042552	  710.4	  621.5	 6680.0	...
1042553	  710.3	  621.7	 6680.0	...
1042554	  710.6	  621.9	 6680.0	...
1042555	  710.8	  621.8	 6680.0	...
1042556	  711.0	  621.5	 6681.0	...
1042557	  710.9	  621.3	 6680.0	...
1042558	  710.8	  621.3	 6679.0	...
1042559	  710.7	  621.4	 6676.0	...
1042560	  710.6	  621.6	 6674.0	...
1042561	  710.5	  621.9	 6673.0	...
1042562	  710.5	  622.3	 6671.0	...
1042563	  710.6	  622.8	 6669.0	...
1042564	  710.7	  623.1	 6665.0	...
1042565	  710.8	  623.2	 6663.0	...
1042566	  710.8	  623.1	 6660.0	...
1042567	  710.7	  623.2	 6659.0	...
1042568	  710.6	  623.3	 6659.0	...
1042569	  710.6	  623.1	 6663.0	...
1042570	  711.0	  622.9	 6667.0	...
1042571	  711.4	  622.7	 6668.0	...
1042572	  711.5	  622.8	 6666.0	...
1042573	  711.3	  623.1	 6664.0	...
1042574	  711.2	  623.3	 6664.0	...
1042575	  711.2	  623.4	 6663.0	...
1042576	  711.1	  623.9	 6663.0	...
1042577	  710.9	  624.5	 6662.0	...
1042578	  710.8	  624.9	 6661.0	...
1042579	  710.7	  624.7	 6661.0	...
1042580	  710.7	  624.5	 6660.0	...
1042581	  710.8	  624.3	 6658.0	...
1042582	  711.0	  624.1	 6656.0	...
1042583	  711.1	  623.9	 6654.0	...
1042584	  711.2	  624.0	 6655.0	...
1042585	  711.4	  624.1	 6656.0	...
1042586	  711.5	  624.1	 6656.0	...
1042587	  711.7	  624.1	 6655.0	...
1042588	  711.7	  624.2	 6655.0	...
1042589	  711.5	  624.0	 6656.0	...
1042590	  711.6	  623.7	 6657.0	...
1042591	  711.7	  623.3	 6658.0	...
1042592	  711.9	  623.6	 6657.0	...
1042593	  711.8	  624.0	 6656.0	...
1042594	  711.5	  624.4	 6654.0	...
1042595	  711.2	  624.5	 6656.0	...
1042596	  711.1	  624.5	 6658.0	...
1042597	  711.3	  624.5	 6658.0	...
1042598	  711.5	  624.4	 6655.0	...
1042599	  711.5	  624.3	 6651.0	...
1042600	  711.7	  624.2	 6650.0	...
1042601	  711.9	  624.2	 6651.0	...
1042602	  711.9	  624.3	 6652.0	...
1042603	  711.6	  624.5	 6651.0	...
1042604	  711.4	  624.5	 6649.0	...
1042605	  711.5	  624.5	 6647.0	...
1042606	  711.7	  624.7	 6645.0	...
1042607	  711.7	  625.0	 6646.0	...
1042608	  711.6	  625.3	 6648.0	...
1042609	  711.4	  625.4	 6650.0	...
1042610	  711.4	  625.2	 6652.0	...
1042611	  711.4	  625.0	 6652.0	...
1042612	  711.4	  624.5	 6651.0	...
1042613	  711.5	  624.3	 6648.0	...
1042614	  711.5	  624.2	 6646.0	...
1042615	  711.6	  624.4	 6644.0	...
1042616	  711.7	  624.6	 6644.0	...
1042617	  711.8	  624.6	 6643.0	...
1042618	  711.7	  624.6	 6643.0	...
1042619	  711.8	  624.8	 6642.0	...
1042620	  711.8	  625.0	 6642.0	...
1042621	  711.8	  625.0	 6643.0	...
1042622	  711.9	  625.0	 6643.0	...
1042623	  712.0	  625.3	 6641.0	...
1042624	  712.1	  625.6	 6639.0	...
1042625	  712.1	  626.0	 6638.0	...
1042626	  712.0	  626.0	 6638.0	...
1042627	  711.8	  626.1	 6637.0	...
1042628	  711.6	  626.1	 6636.0	...
1042629	  711.8	  626.0	 6635.0	...
1042630	  712.2	  625.9	 6635.0	...
1042631	  712.6	  626.0	 6635.0	...
1042632	  712.7	  626.3	 6636.0	...
1042633	  712.6	  626.6	 6636.0	...
1042634	  712.6	  626.7	 6635.0	...
1042635	  712.6	  626.7	 6632.0	...
1042636	  712.7	  626.7	 6628.0	...
1042637	  712.5	  626.8	 6626.0	...
1042638	  712.2	  626.9	 6624.0	...
1042639	  711.8	  627.1	 6623.0	...
1042640	  711.7	  627.3	 6625.0	...
1042641	  711.8	  627.4	 6627.0	...
1042642	  711.8	  627.6	 6629.0	...
1042643	  711.9	  627.7	 6630.0	...
1042644	  712.0	  627.7	 6632.0	...
1042645	  712.0	  627.7	 6632.0	...
1042646	  712.1	  627.7	 6631.0	...
1042647	  712.3	  627.7	 6629.0	...
1042648	  712.4	  627.7	 6628.0	...
1042649	  712.6	  627.7	 6628.0	...
1042650	  712.6	  627.6	 6625.0	...
1042651	  712.6	  627.5	 6623.0	...
1042652	  712.6	  627.5	 6620.0	...
1042653	  712.6	  627.8	 6620.0	...
1042654	  712.6	  628.0	 6623.0	...
1042655	  712.7	  628.3	 6627.0	...
MSG	1042656 0000 _ Number Off
1042656	  712.8	  628.4	 6631.0	...
1042657	  712.8	  628.8	 6632.0	...
1042658	  712.8	  629.1	 6633.0	...
1042659	  712.9	  629.4	 6633.0	...
1042660	  712.8	  629.4	 6629.0	...
1042661	  712.5	  629.5	 6623.0	...
1042662	  712.3	  629.9	 6616.0	...
1042663	  712.5	  630.2	 6616.0	...
1042664	  712.8	  630.7	 6618.0	...
1042665	  713.2	  631.0	 6619.0	...
1042666	  713.3	  631.3	 6618.0	...
1042667	  713.3	  631.6	 6615.0	...
1042668	  713.3	  631.9	 6611.0	...
1042669	  713.3	  632.4	 6608.0	...
1042670	  713.3	  632.9	 6606.0	...
1042671	  713.4	  633.1	 6606.0	...
1042672	  713.6	  633.4	 6607.0	...
1042673	  713.8	  633.6	 6606.0	...
1042674	  713.8	  634.1	 6604.0	...
1042675	  713.8	  634.3	 6601.0	...
1042676	  713.8	  634.5	 6605.0	...
1042677	  713.7	  634.5	 6609.0	...
1042678	  713.6	  634.4	 6612.0	...
1042679	  713.6	  634.3	 6611.0	...
1042680	  713.7	  634.5	 6609.0	...
1042681	  713.7	  634.6	 6608.0	...
1042682	  713.7	  634.8	 6606.0	...
1042683	  713.7	  634.7	 6606.0	...
1042684	  713.8	  634.6	 6606.0	...
1042685	  713.9	  634.5	 6606.0	...
1042686	  713.9	  633.8	 6608.0	...
1042687	  713.8	  633.1	 6610.0	...
1042688	  713.7	  632.5	 6613.0	...
1042689	  713.9	  632.5	 6615.0	...
1042690	  714.0	  632.6	 6616.0	...
1042691	  714.0	  632.7	 6616.0	...
1042692	  713.9	  632.9	 6615.0	...
1042693	  713.8	  632.8	 6614.0	...
1042694	  713.6	  632.7	 6615.0	...
1042695	  713.5	  632.5	 6614.0	...
1042696	  713.5	  632.4	 6615.0	...
1042697	  713.5	  632.3	 6615.0	...
1042698	  713.5	  632.0	 6616.0	...
1042699	  713.6	  631.7	 6617.0	...
1042700	  713.6	  631.4	 6617.0	...
1042701	  713.6	  631.4	 6614.0	...
1042702	  713.3	  631.5	 6611.0	...
1042703	  713.0	  631.5	 6612.0	...
1042704	  713.1	  631.5	 6616.0	...
1042705	  713.6	  631.4	 6621.0	...
1042706	  714.0	  631.3	 6621.0	...
1042707	  713.8	  631.4	 6621.0	...
1042708	  713.7	  631.4	 6621.0	...
1042709	  713.6	  631.4	 6619.0	...
1042710	  713.6	  631.2	 6617.0	...
1042711	  713.5	  631.1	 6617.0	...
1042712	  713.3	  630.7	 6619.0	...
1042713	  713.1	  630.3	 6619.0	...
1042714	  712.8	  630.1	 6619.0	...
1042715	  712.7	  630.2	 6618.0	...
1042716	  713.0	  630.2	 6617.0	...
1042717	  713.4	  630.0	 6615.0	...
1042718	  713.8	  629.5	 6617.0	...
1042719	  713.7	  629.0	 6620.0	...
1042720	  713.5	  628.7	 6624.0	...
1042721	  713.3	  628.5	 6625.0	...
1042722	  713.2	  628.3	 6627.0	...
1042723	  713.2	  628.2	 6628.0	...
1042724	  713.1	  628.2	 6628.0	...
1042725	  713.1	  628.2	 6630.0	...
1042726	  713.1	  628.2	 6631.0	...
1042727	  713.0	  628.3	 6629.0	...
1042728	  712.9	  628.4	 6627.0	...
1042729	  712.9	  628.4	 6625.0	...
1042730	  713.0	  628.7	 6626.0	...
1042731	  713.1	  628.9	 6627.0	...
1042732	  713.2	  629.2	 6629.0	...
1042733	  713.2	  629.3	 6631.0	...
1042734	  713.2	  629.1	 6632.0	...
1042735	  712.9	  628.8	 6632.0	...
1042736	  712.7	  628.6	 6632.0	...
1042737	  712.4	  628.0	 6632.0	...
1042738	  712.2	  627.5	 6632.0	...
1042739	  712.1	  627.0	 6633.0	...
1042740	  712.1	  627.2	 6635.0	...
1042741	  712.1	  627.4	 6638.0	...
1042742	  712.2	  627.5	 6640.0	...
1042743	  712.4	  627.5	 6641.0	...
1042744	  712.5	  627.5	 6643.0	...
1042745	  712.5	  627.4	 6645.0	...
1042746	  712.3	  627.2	 6646.0	...
1042747	  712.1	  626.7	 6649.0	...
1042748	  711.8	  626.1	 6652.0	...
1042749	  711.6	  625.8	 6656.0	...
1042750	  711.4	  625.9	 6655.0	...
1042751	  711.4	  626.1	 6655.0	...
1042752	  711.4	  626.2	 6654.0	...
1042753	  711.4	  626.3	 6655.0	...
1042754	  711.5	  626.3	 6657.0	...
1042755	  711.2	  626.5	 6660.0	...
1042756	  711.0	  626.7	 6660.0	...
1042757	  710.6	  626.7	 6660.0	...
1042758	  710.6	  626.7	 6661.0	...
1042759	  710.6	  626.6	 6662.0	...
1042760	  710.6	  626.7	 6663.0	...
1042761	  710.6	  626.5	 6661.0	...
1042762	  710.5	  626.3	 6657.0	...
1042763	  710.5	  626.1	 6653.0	...
1042764	  710.4	  625.9	 6654.0	...
1042765	  710.2	  625.9	 6657.0	...
1042766	  710.1	  625.6	 6659.0	...
1042767	  710.1	  625.4	 6662.0	...
1042768	  710.1	  625.2	 6665.0	...
1042769	  710.1	  625.0	 6668.0	...
1042770	  710.1	  624.8	 6670.0	...
1042771	  710.1	  624.8	 6671.0	...
1042772	  709.9	  624.6	 6675.0	...
1042773	  709.8	  624.4	 6679.0	...
1042774	  709.8	  624.0	 6682.0	...
1042775	  709.7	  623.8	 6682.0	...
1042776	  709.6	  623.7	 6682.0	...
1042777	  709.8	  623.6	 6683.0	...
1042778	  710.0	  623.8	 6683.0	...
1042779	  710.1	  624.5	 6683.0	...
1042780	  710.0	  625.2	 6686.0	...
1042781	  709.6	  625.1	 6691.0	...
1042782	  709.4	  624.7	 6695.0	...
1042783	  709.3	  624.2	 6696.0	...
1042784	  709.3	  624.2	 6696.0	...
1042785	  709.3	  623.9	 6697.0	...
1042786	  709.2	  623.6	 6697.0	...
1042787	  709.1	  623.3	 6698.0	...
1042788	  709.0	  623.4	 6698.0	...
1042789	  709.1	  623.4	 6699.0	...
1042790	  709.2	  623.4	 6700.0	...
1042791	  709.1	  623.7	 6699.0	...
1042792	  708.9	  623.9	 6698.0	...
1042793	  708.8	  624.2	 6697.0	...
1042794	  708.7	  624.3	 6697.0	...
1042795	  708.7	  624.4	 6695.0	...
1042796	  708.8	  624.2	 6693.0	...
1042797	  708.9	  624.0	 6695.0	...
1042798	  708.8	  623.7	 6699.0	...
1042799	  708.6	  623.2	 6703.0	...
1042800	  708.4	  622.6	 6704.0	...
1042801	  708.4	  622.0	 6705.0	...
1042802	  708.4	  622.0	 6705.0	...
1042803	  708.4	  622.0	 6704.0	...
1042804	  708.4	  621.8	 6705.0	...
1042805	  708.4	  621.7	 6708.0	...
1042806	  708.4	  621.5	 6710.0	...
1042807	  708.5	  621.6	 6711.0	...
1042808	  708.4	  621.7	 6714.0	...
1042809	  708.4	  621.8	 6717.0	...
1042810	  708.5	  621.8	 6722.0	...
1042811	  708.5	  621.9	 6724.0	...
1042812	  708.6	  622.1	 6722.0	...
1042813	  708.7	  622.2	 6718.0	...
1042814	  708.4	  622.1	 6714.0	...
1042815	  708.3	  621.9	 6715.0	...
1042816	  708.2	  621.5	 6715.0	...
1042817	  708.5	  621.2	 6715.0	...
1042818	  708.7	  621.0	 6715.0	...
1042819	  708.6	  621.7	 6715.0	...
1042820	  708.3	  622.4	 6713.0	...
1042821	  708.1	  623.2	 6711.0	...
1042822	  708.1	  623.2	 6713.0	...
1042823	  708.1	  623.7	 6717.0	...
1042824	  708.2	  624.3	 6721.0	...
1042825	  708.2	  624.7	 6721.0	...
1042826	  708.2	  624.5	 6721.0	...
1042827	  708.2	  624.4	 6720.0	...
1042828	  708.2	  624.4	 6719.0	...
1042829	  708.2	  624.4	 6718.0	...
1042830	  708.2	  624.4	 6719.0	...
1042831	  708.2	  624.2	 6721.0	...
1042832	  708.2	  624.0	 6722.0	...
1042833	  708.2	  623.7	 6723.0	...
1042834	  708.2	  623.5	 6724.0	...
1042835	  708.2	  623.4	 6725.0	...
1042836	  708.1	  623.4	 6726.0	...
1042837	  708.1	  623.5	 6726.0	...
1042838	  708.1	  623.7	 6726.0	...
1042839	  708.4	  623.9	 6727.0	...
1042840	  708.7	  624.3	 6729.0	...
1042841	  708.7	  624.9	 6731.0	...
1042842	  708.4	  625.4	 6732.0	...
1042843	  708.1	  625.6	 6734.0	...
1042844	  708.2	  625.7	 6736.0	...
1042845	  708.4	  626.0	 6736.0	...
1042846	  708.6	  626.4	 6735.0	...
1042847	  708.8	  626.8	 6734.0	...
1042848	  708.9	  627.0	 6733.0	...
1042849	  708.9	  627.3	 6732.0	...
1042850	  709.0	  627.5	 6731.0	...
1042851	  709.1	  627.6	 6731.0	...
1042852	  709.1	  627.7	 6730.0	...
1042853	  709.2	  627.9	 6729.0	...
1042854	  709.2	  627.9	 6730.0	...
1042855	  709.6	  627.9	 6732.0	...
1042856	  710.1	  628.1	 6733.0	...
1042857	  710.6	  628.7	 6733.0	...
1042858	  710.7	  629.4	 6732.0	...
1042859	  710.6	  629.8	 6732.0	...
1042860	  710.5	  629.7	 6734.0	...
1042861	  710.4	  629.5	 6732.0	...
1042862	  710.4	  629.4	 6729.0	...
1042863	  710.7	  630.0	 6726.0	...
1042864	  710.9	  630.7	 6723.0	...
1042865	  711.2	  631.5	 6720.0	...
1042866	  711.2	  631.6	 6717.0	...
MSG	1042867 0000 _ Number On
1042867	  711.4	  632.1	 6717.0	...
1042868	  711.6	  632.9	 6717.0	...
1042869	  712.0	  633.8	 6718.0	...
1042870	  712.5	  635.0	 6715.0	...
EFIX R   1038037	1042870	4834	  718.2	  606.9	   6621
SSACC R  1042871
1042871	  712.9	  635.8	 6708.0	...
1042872	  713.0	  636.8	 6699.0	...
1042873	  713.2	  638.3	 6690.0	...
1042874	  713.5	  640.5	 6683.0	...
1042875	  713.9	  644.2	 6670.0	...
1042876	  714.3	  647.6	 6659.0	...
1042877	  714.8	  652.5	 6637.0	...
1042878	  716.1	  658.6	 6608.0	...
1042879	  717.1	  663.1	 6583.0	...
1042880	  717.3	  664.5	 6581.0	...
1042881	  715.3	  662.4	 6593.0	...
1042882	  713.1	  660.9	 6609.0	...
1042883	  711.5	  660.1	 6613.0	...
1042884	  710.9	  660.4	 6613.0	...
1042885	  710.9	  663.6	 6603.0	...
1042886	  711.2	  669.7	 6578.0	...
1042887	  714.0	  674.9	 6558.0	...
1042888	  717.6	  680.7	 6538.0	...
1042889	  721.3	  687.5	 6518.0	...
1042890	  722.7	  702.1	 6464.0	...
1042891	  722.5	  721.9	 6383.0	...
1042892	  723.0	  747.3	 6276.0	...
1042893	  724.0	  773.7	 6170.0	...
1042894	  725.9	  800.5	 6055.0	...
1042895	  727.4	  825.2	 5950.0	...
1042896	  729.8	  849.1	 5843.0	...
1042897	  733.4	  869.3	 5760.0	...
1042898	  737.2	  891.9	 5669.0	...
1042899	  741.1	  917.9	 5564.0	...
1042900	  744.1	  949.7	 5431.0	...
1042901	  746.9	  984.6	 5289.0	...
1042902	  749.6	 1021.2	 5140.0	...
1042903	  751.9	 1061.7	 4972.0	...
1042904	  754.5	 1103.7	 4803.0	...
1042905	  756.8	 1148.1	 4625.0	...
1042906	  760.2	 1194.1	 4446.0	...
1042907	  758.3	 1240.1	 4257.0	...
1042908	  757.4	 1289.1	 4062.0	...
1042909	  757.4	 1340.8	 3857.0	...
1042910	  764.0	 1399.3	 3633.0	...
1042911	  772.6	 1461.9	 3395.0	...
1042912	  782.2	 1528.9	 3148.0	...
1042913	  789.1	 1574.9	 2981.0	...
1042914	  792.0	 1598.3	 2898.0	...
1042915	  792.0	 1598.3	 2898.0	...
SBLINK R 1042916
1042916	   .	   .	    0.0	...
1042917	   .	   .	    0.0	...
1042918	   .	   .	    0.0	...
1042919	   .	   .	    0.0	...
1042920	   .	   .	    0.0	...
1042921	   .	   .	    0.0	...
1042922	   .	   .	    0.0	...
1042923	   .	   .	    0.0	...
1042924	   .	   .	    0.0	...
1042925	   .	   .	    0.0	...
1042926	   .	   .	    0.0	...
1042927	   .	   .	    0.0	...
1042928	   .	   .	    0.0	...
1042929	   .	   .	    0.0	...
1042930	   .	   .	    0.0	...
1042931	   .	   .	    0.0	...
1042932	   .	   .	    0.0	...
1042933	   .	   .	    0.0	...
1042934	   .	   .	    0.0	...
1042935	   .	   .	    0.0	...
1042936	   .	   .	    0.0	...
1042937	   .	   .	    0.0	...
1042938	   .	   .	    0.0	...
1042939	   .	   .	    0.0	...
1042940	   .	   .	    0.0	...
1042941	   .	   .	    0.0	...
1042942	   .	   .	    0.0	...
1042943	   .	   .	    0.0	...
1042944	   .	   .	    0.0	...
1042945	   .	   .	    0.0	...
1042946	   .	   .	    0.0	...
1042947	   .	   .	    0.0	...
1042948	   .	   .	    0.0	...
1042949	   .	   .	    0.0	...
1042950	   .	   .	    0.0	...
1042951	   .	   .	    0.0	...
1042952	   .	   .	    0.0	...
1042953	   .	   .	    0.0	...
1042954	   .	   .	    0.0	...
1042955	   .	   .	    0.0	...
1042956	   .	   .	    0.0	...
1042957	   .	   .	    0.0	...
1042958	   .	   .	    0.0	...
1042959	   .	   .	    0.0	...
1042960	   .	   .	    0.0	...
1042961	   .	   .	    0.0	...
1042962	   .	   .	    0.0	...
1042963	   .	   .	    0.0	...
1042964	   .	   .	    0.0	...
1042965	   .	   .	    0.0	...
1042966	   .	   .	    0.0	...
1042967	   .	   .	    0.0	...
1042968	   .	   .	    0.0	...
1042969	   .	   .	    0.0	...
1042970	   .	   .	    0.0	...
1042971	   .	   .	    0.0	...
1042972	   .	   .	    0.0	...
1042973	   .	   .	    0.0	...
1042974	   .	   .	    0.0	...
1042975	   .	   .	    0.0	...
1042976	   .	   .	    0.0	...
1042977	   .	   .	    0.0	...
1042978	   .	   .	    0.0	...
1042979	   .	   .	    0.0	...
1042980	   .	   .	    0.0	...
1042981	   .	   .	    0.0	...
1042982	   .	   .	    0.0	...
1042983	   .	   .	    0.0	...
1042984	   .	   .	    0.0	...
1042985	   .	   .	    0.0	...
1042986	   .	   .	    0.0	...
1042987	   .	   .	    0.0	...
1042988	   .	   .	    0.0	...
1042989	   .	   .	    0.0	...
1042990	   .	   .	    0.0	...
1042991	   .	   .	    0.0	...
1042992	   .	   .	    0.0	...
1042993	   .	   .	    0.0	...
1042994	   .	   .	    0.0	...
1042995	   .	   .	    0.0	...
1042996	   .	   .	    0.0	...
1042997	   .	   .	    0.0	...
1042998	   .	   .	    0.0	...
1042999	   .	   .	    0.0	...
1043000	   .	   .	    0.0	...
1043001	   .	   .	    0.0	...
1043002	   .	   .	    0.0	...
1043003	   .	   .	    0.0	...
1043004	   .	   .	    0.0	...
1043005	   .	   .	    0.0	...
1043006	   .	   .	    0.0	...
1043007	   .	   .	    0.0	...
1043008	   .	   .	    0.0	...
1043009	   .	   .	    0.0	...
1043010	   .	   .	    0.0	...
1043011	   .	   .	    0.0	...
1043012	   .	   .	    0.0	...
1043013	   .	   .	    0.0	...
1043014	   .	   .	    0.0	...
1043015	   .	   .	    0.0	...
1043016	   .	   .	    0.0	...
1043017	   .	   .	    0.0	...
1043018	   .	   .	    0.0	...
1043019	   .	   .	    0.0	...
1043020	   .	   .	    0.0	...
1043021	   .	   .	    0.0	...
1043022	   .	   .	    0.0	...
1043023	   .	   .	    0.0	...
1043024	   .	   .	    0.0	...
1043025	   .	   .	    0.0	...
1043026	   .	   .	    0.0	...
1043027	   .	   .	    0.0	...
1043028	   .	   .	    0.0	...
1043029	   .	   .	    0.0	...
1043030	   .	   .	    0.0	...
1043031	   .	   .	    0.0	...
1043032	   .	   .	    0.0	...
1043033	   .	   .	    0.0	...
1043034	   .	   .	    0.0	...
EBLINK R 1042916	1043034	119
1043035	  790.0	 1546.6	 2905.0	...
1043036	  790.0	 1546.6	 2905.0	...
1043037	  788.3	 1541.2	 2923.0	...
1043038	  786.2	 1530.7	 2959.0	...
1043039	  783.7	 1515.3	 3026.0	...
1043040	  782.8	 1501.2	 3085.0	...
1043041	  783.2	 1488.0	 3141.0	...
1043042	  784.0	 1475.1	 3182.0	...
1043043	  784.5	 1460.6	 3236.0	...
1043044	  786.1	 1445.5	 3296.0	...
1043045	  787.0	 1430.2	 3355.0	...
1043046	  787.9	 1415.8	 3414.0	...
1043047	  786.4	 1403.0	 3465.0	...
1043048	  785.9	 1389.7	 3522.0	...
1043049	  785.5	 1376.9	 3575.0	...
1043050	  785.0	 1364.0	 3627.0	...
1043051	  784.1	 1352.8	 3676.0	...
1043052	  783.3	 1341.7	 3724.0	...
1043053	  782.5	 1330.3	 3774.0	...
1043054	  781.2	 1318.0	 3827.0	...
1043055	  780.2	 1306.4	 3878.0	...
1043056	  779.3	 1295.2	 3929.0	...
1043057	  778.2	 1284.3	 3972.0	...
1043058	  777.1	 1273.8	 4018.0	...
1043059	  775.8	 1262.4	 4062.0	...
1043060	  774.5	 1252.6	 4107.0	...
1043061	  773.1	 1241.7	 4148.0	...
1043062	  771.9	 1232.2	 4189.0	...
1043063	  770.6	 1221.8	 4231.0	...
1043064	  768.8	 1212.6	 4270.0	...
1043065	  767.2	 1203.5	 4305.0	...
1043066	  765.7	 1195.1	 4335.0	...
1043067	  764.9	 1186.8	 4371.0	...
1043068	  764.2	 1178.7	 4403.0	...
1043069	  764.2	 1171.5	 4429.0	...
1043070	  764.1	 1163.6	 4458.0	...
1043071	  764.1	 1156.5	 4489.0	...
1043072	  763.6	 1148.8	 4528.0	...
1043073	  763.0	 1142.3	 4557.0	...
1043074	  762.2	 1135.0	 4586.0	...
1043075	  761.5	 1128.7	 4606.0	...
1043076	  760.6	 1121.0	 4637.0	...
1043077	  759.7	 1114.7	 4663.0	...
1043078	  758.9	 1108.0	 4691.0	...
1043079	  758.2	 1102.2	 4715.0	...
1043080	  757.5	 1095.2	 4750.0	...
1043081	  756.6	 1089.1	 4783.0	...
1043082	  755.6	 1083.4	 4807.0	...
1043083	  754.1	 1078.2	 4825.0	...
1043084	  752.8	 1072.3	 4848.0	...
1043085	  751.6	 1066.2	 4875.0	...
1043086	  751.1	 1060.9	 4895.0	...
1043087	  750.3	 1054.5	 4915.0	...
1043088	  749.2	 1049.2	 4938.0	...
1043089	  748.0	 1043.5	 4963.0	...
1043090	  746.8	 1038.4	 4984.0	...
1043091	  746.0	 1032.2	 5002.0	...
1043092	  745.3	 1027.0	 5024.0	...
1043093	  744.8	 1021.7	 5050.0	...
1043094	  744.2	 1016.6	 5071.0	...
1043095	  743.4	 1010.3	 5095.0	...
1043096	  742.7	 1005.1	 5116.0	...
1043097	  742.3	 1000.1	 5145.0	...
1043098	  742.0	  995.5	 5162.0	...
1043099	  741.4	  989.9	 5185.0	...
1043100	  740.5	  985.0	 5200.0	...
1043101	  739.5	  979.8	 5227.0	...
1043102	  738.6	  976.1	 5244.0	...
1043103	  738.1	  971.3	 5265.0	...
1043104	  737.6	  967.1	 5278.0	...
1043105	  737.6	  962.6	 5298.0	...
1043106	  737.6	  959.3	 5318.0	...
ESACC R  1042871	1043106	236	  712.9	  635.8	  737.6	  959.3	   6.93	    910
SFIX R   1043107
1043107	  737.6	  955.3	 5335.0	...
1043108	  737.2	  951.4	 5354.0	...
1043109	  736.7	  946.7	 5373.0	...
1043110	  736.4	  943.1	 5393.0	...
1043111	  736.1	  939.8	 5405.0	...
1043112	  735.7	  936.3	 5416.0	...
1043113	  735.2	  932.5	 5429.0	...
1043114	  734.9	  927.9	 5450.0	...
1043115	  735.1	  923.7	 5469.0	...
1043116	  735.3	  919.6	 5487.0	...
1043117	  735.2	  916.1	 5502.0	...
1043118	  734.8	  912.5	 5518.0	...
1043119	  734.4	  908.8	 5534.0	...
1043120	  734.0	  904.3	 5551.0	...
1043121	  734.0	  901.0	 5564.0	...
1043122	  733.9	  896.9	 5583.0	...
1043123	  734.1	  892.8	 5600.0	...
1043124	  734.0	  888.3	 5618.0	...
1043125	  734.1	  884.5	 5632.0	...
1043126	  734.0	  881.3	 5646.0	...
1043127	  733.9	  877.7	 5664.0	...
1043128	  733.7	  874.1	 5676.0	...
1043129	  733.6	  871.6	 5690.0	...
1043130	  733.7	  867.7	 5706.0	...
1043131	  733.8	  864.4	 5718.0	...
1043132	  733.7	  860.8	 5729.0	...
1043133	  733.3	  858.0	 5735.0	...
1043134	  732.8	  855.2	 5748.0	...
1043135	  732.3	  852.0	 5759.0	...
1043136	  732.0	  849.2	 5779.0	...
1043137	  731.8	  846.1	 5792.0	...
1043138	  731.8	  843.2	 5808.0	...
1043139	  731.9	  840.9	 5814.0	...
1043140	  732.1	  838.2	 5825.0	...
1043141	  732.3	  835.5	 5837.0	...
1043142	  732.2	  832.0	 5851.0	...
1043143	  732.1	  828.9	 5866.0	...
1043144	  732.1	  825.4	 5876.0	...
1043145	  732.0	  822.6	 5889.0	...
1043146	  732.0	  819.9	 5897.0	...
1043147	  731.7	  817.3	 5910.0	...
1043148	  731.4	  813.9	 5919.0	...
1043149	  731.0	  810.7	 5930.0	...
1043150	  730.6	  807.8	 5937.0	...
1043151	  730.5	  805.4	 5946.0	...
1043152	  730.5	  802.7	 5957.0	...
1043153	  730.6	  800.1	 5970.0	...
1043154	  730.7	  797.8	 5981.0	...
1043155	  730.7	  795.4	 5990.0	...
1043156	  730.6	  792.7	 5999.0	...
1043157	  730.5	  790.0	 6006.0	...
1043158	  730.5	  787.8	 6013.0	...
1043159	  730.3	  785.6	 6021.0	...
1043160	  730.2	  783.7	 6031.0	...
1043161	  730.0	  781.6	 6040.0	...
1043162	  730.0	  779.6	 6045.0	...
1043163	  730.1	  777.5	 6054.0	...
1043164	  730.4	  775.6	 6059.0	...
1043165	  730.8	  774.3	 6065.0	...
1043166	  730.9	  772.2	 6071.0	...
1043167	  730.9	  769.9	 6082.0	...
1043168	  730.9	  767.2	 6096.0	...
MSG	1043169 0000 _ Number Off
1043169	  730.9	  765.5	 6105.0	...
1043170	  730.7	  764.5	 6108.0	...
1043171	  730.3	  762.1	 6116.0	...
1043172	  730.0	  760.0	 6124.0	...
1043173	  729.6	  757.2	 6132.0	...
1043174	  729.5	  756.2	 6132.0	...
1043175	  729.6	  754.4	 6137.0	...
1043176	  729.7	  752.8	 6142.0	...
1043177	  729.8	  750.8	 6147.0	...
1043178	  729.7	  749.4	 6147.0	...
1043179	  729.5	  747.6	 6155.0	...
1043180	  729.4	  746.2	 6162.0	...
1043181	  729.1	  744.4	 6173.0	...
1043182	  729.0	  743.1	 6180.0	...
1043183	  729.0	  741.4	 6187.0	...
1043184	  729.2	  739.8	 6189.0	...
1043185	  729.5	  738.1	 6188.0	...
1043186	  729.5	  736.4	 6191.0	...
1043187	  729.3	  735.1	 6195.0	...
1043188	  729.1	  734.0	 6199.0	...
1043189	  728.9	  732.8	 6204.0	...
1043190	  728.8	  731.5	 6208.0	...
1043191	  728.8	  730.7	 6213.0	...
1043192	  728.7	  729.8	 6214.0	...
1043193	  728.7	  728.6	 6218.0	...
1043194	  728.7	  726.7	 6224.0	...
1043195	  728.7	  725.7	 6231.0	...
1043196	  728.6	  725.1	 6235.0	...
1043197	  728.4	  724.6	 6238.0	...
1043198	  728.2	  724.2	 6238.0	...
1043199	  728.0	  723.8	 6237.0	...
1043200	  728.4	  722.7	 6240.0	...
1043201	  728.8	  720.9	 6244.0	...
1043202	  728.9	  719.0	 6247.0	...
1043203	  728.3	  718.3	 6246.0	...
1043204	  727.8	  717.9	 6245.0	...
1043205	  727.4	  717.3	 6243.0	...
1043206	  727.3	  716.7	 6240.0	...
1043207	  727.2	  715.9	 6239.0	...
1043208	  727.1	  714.9	 6241.0	...
1043209	  726.9	  713.5	 6244.0	...
1043210	  726.8	  712.6	 6246.0	...
1043211	  726.7	  712.0	 6246.0	...
1043212	  726.5	  711.7	 6244.0	...
1043213	  726.1	  711.3	 6243.0	...
1043214	  725.7	  710.4	 6246.0	...
1043215	  725.3	  709.4	 6251.0	...
1043216	  725.1	  708.5	 6256.0	...
1043217	  725.0	  707.7	 6258.0	...
1043218	  725.0	  707.3	 6260.0	...
1043219	  725.0	  706.5	 6261.0	...
1043220	  725.0	  706.1	 6262.0	...
1043221	  725.0	  705.5	 6263.0	...
1043222	  724.9	  704.5	 6264.0	...
1043223	  724.9	  703.6	 6266.0	...
1043224	  725.0	  702.7	 6265.0	...
1043225	  725.2	  702.4	 6263.0	...
1043226	  725.0	  702.1	 6260.0	...
1043227	  724.6	  701.0	 6263.0	...
1043228	  724.1	  700.0	 6268.0	...
1043229	  724.0	  698.3	 6274.0	...
1043230	  723.9	  696.5	 6278.0	...
1043231	  723.7	  694.6	 6284.0	...
1043232	  723.3	  693.3	 6289.0	...
1043233	  723.2	  693.3	 6294.0	...
1043234	  722.9	  692.3	 6295.0	...
1043235	  722.7	  691.2	 6297.0	...
1043236	  722.4	  689.8	 6300.0	...
1043237	  722.2	  689.0	 6302.0	...
1043238	  722.0	  687.7	 6301.0	...
1043239	  721.8	  686.7	 6300.0	...
1043240	  721.7	  686.4	 6299.0	...
1043241	  721.6	  685.8	 6299.0	...
1043242	  721.6	  685.3	 6298.0	...
1043243	  721.3	  684.7	 6298.0	...
1043244	  721.1	  684.6	 6298.0	...
1043245	  720.9	  684.4	 6298.0	...
1043246	  721.0	  684.0	 6300.0	...
1043247	  721.3	  683.6	 6303.0	...
1043248	  721.4	  682.6	 6304.0	...
1043249	  721.4	  681.6	 6305.0	...
1043250	  721.2	  680.2	 6309.0	...
1043251	  721.0	  679.1	 6313.0	...
1043252	  720.6	  678.1	 6314.0	...
1043253	  720.2	  677.5	 6310.0	...
1043254	  720.0	  677.3	 6308.0	...
1043255	  719.9	  676.8	 6314.0	...
1043256	  719.9	  676.2	 6320.0	...
1043257	  719.7	  675.5	 6324.0	...
1043258	  719.6	  675.1	 6324.0	...
1043259	  719.4	  675.1	 6325.0	...
1043260	  719.4	  674.7	 6325.0	...
1043261	  719.5	  674.0	 6326.0	...
1043262	  719.5	  673.0	 6327.0	...
1043263	  719.6	  672.4	 6327.0	...
1043264	  719.3	  671.5	 6327.0	...
1043265	  719.2	  670.9	 6328.0	...
1043266	  719.2	  670.2	 6329.0	...
1043267	  719.3	  670.0	 6330.0	...
1043268	  719.2	  669.8	 6329.0	...
1043269	  718.7	  669.0	 6328.0	...
1043270	  718.2	  668.1	 6331.0	...
1043271	  717.6	  667.2	 6334.0	...
1043272	  717.5	  666.9	 6338.0	...
1043273	  717.6	  666.0	 6338.0	...
1043274	  717.8	  665.2	 6339.0	...
1043275	  717.8	  664.5	 6340.0	...
1043276	  717.7	  664.1	 6342.0	...
1043277	  717.6	  663.5	 6343.0	...
1043278	  717.4	  662.8	 6344.0	...
1043279	  717.1	  662.5	 6344.0	...
1043280	  716.8	  662.0	 6346.0	...
1043281	  716.6	  661.5	 6348.0	...
1043282	  716.5	  660.7	 6351.0	...
1043283	  716.4	  660.3	 6352.0	...
1043284	  716.4	  659.8	 6353.0	...
1043285	  716.3	  659.7	 6354.0	...
1043286	  716.3	  659.6	 6354.0	...
1043287	  716.1	  659.3	 6354.0	...
1043288	  716.4	  658.9	 6352.0	...
1043289	  716.6	  658.4	 6351.0	...
1043290	  716.8	  658.2	 6353.0	...
1043291	  716.7	  658.2	 6356.0	...
1043292	  716.5	  658.3	 6359.0	...
1043293	  716.6	  658.3	 6360.0	...
1043294	  716.9	  658.2	 6359.0	...
1043295	  717.3	  658.2	 6359.0	...
1043296	  717.8	  658.9	 6361.0	...
1043297	  718.1	  659.7	 6364.0	...
1043298	  718.7	  660.3	 6366.0	...
1043299	  719.6	  660.1	 6367.0	...
1043300	  720.6	  660.2	 6367.0	...
1043301	  721.5	  660.5	 6368.0	...
1043302	  721.9	  660.7	 6372.0	...
1043303	  721.9	  660.5	 6375.0	...
1043304	  721.8	  660.3	 6375.0	...
1043305	  721.5	  660.3	 6373.0	...
1043306	  721.1	  660.0	 6370.0	...
1043307	  720.8	  659.6	 6369.0	...
1043308	  720.7	  658.7	 6369.0	...
1043309	  720.6	  657.6	 6371.0	...
1043310	  720.6	  656.6	 6374.0	...
1043311	  720.9	  656.0	 6378.0	...
1043312	  721.1	  655.6	 6380.0	...
1043313	  721.3	  654.6	 6377.0	...
1043314	  721.0	  652.9	 6374.0	...
1043315	  720.3	  651.4	 6370.0	...
1043316	  719.5	  650.7	 6374.0	...
1043317	  718.8	  651.0	 6378.0	...
1043318	  718.6	  651.2	 6381.0	...
1043319	  718.6	  651.3	 6384.0	...
1043320	  718.6	  650.6	 6391.0	...
1043321	  718.7	  649.8	 6399.0	...
1043322	  719.1	  648.6	 6403.0	...
1043323	  719.4	  648.1	 6403.0	...
1043324	  719.4	  647.7	 6403.0	...
1043325	  718.9	  646.7	 6405.0	...
1043326	  718.6	  645.7	 6408.0	...
1043327	  718.7	  644.6	 6411.0	...
1043328	  718.8	  644.7	 6411.0	...
1043329	  718.7	  644.8	 6412.0	...
1043330	  718.6	  644.8	 6411.0	...
1043331	  718.5	  644.8	 6410.0	...
1043332	  718.4	  644.6	 6409.0	...
1043333	  718.3	  644.6	 6408.0	...
1043334	  718.3	  644.5	 6412.0	...
1043335	  718.3	  644.5	 6416.0	...
1043336	  718.3	  644.4	 6419.0	...
1043337	  718.4	  644.2	 6418.0	...
1043338	  718.5	  644.1	 6416.0	...
1043339	  718.5	  644.0	 6414.0	...
1043340	  718.4	  644.0	 6412.0	...
1043341	  718.4	  643.3	 6412.0	...
1043342	  718.5	  642.6	 6414.0	...
1043343	  718.7	  641.9	 6414.0	...
1043344	  718.7	  642.0	 6412.0	...
1043345	  718.8	  642.1	 6409.0	...
1043346	  718.9	  642.2	 6407.0	...
1043347	  719.0	  642.2	 6407.0	...
1043348	  719.0	  641.8	 6407.0	...
1043349	  718.9	  641.4	 6407.0	...
1043350	  718.8	  641.4	 6407.0	...
1043351	  718.7	  641.8	 6408.0	...
1043352	  718.4	  642.3	 6408.0	...
1043353	  718.2	  642.6	 6408.0	...
1043354	  718.2	  642.3	 6408.0	...
1043355	  718.5	  641.8	 6408.0	...
1043356	  718.7	  641.5	 6406.0	...
1043357	  718.7	  641.7	 6405.0	...
1043358	  718.5	  641.9	 6404.0	...
1043359	  718.4	  641.7	 6404.0	...
1043360	  718.4	  641.5	 6404.0	...
1043361	  718.8	  641.2	 6403.0	...
1043362	  719.3	  640.9	 6403.0	...
1043363	  719.7	  640.8	 6402.0	...
1043364	  719.7	  640.8	 6402.0	...
1043365	  719.5	  641.1	 6402.0	...
1043366	  719.1	  641.2	 6401.0	...
1043367	  718.9	  641.4	 6401.0	...
1043368	  718.8	  641.3	 6401.0	...
1043369	  718.9	  641.1	 6401.0	...
1043370	  719.0	  640.9	 6399.0	...
1043371	  719.0	  640.8	 6397.0	...
1043372	  718.9	  640.9	 6394.0	...
1043373	  718.9	  641.0	 6394.0	...
1043374	  718.8	  641.2	 6394.0	...
1043375	  718.8	  641.2	 6395.0	...
1043376	  718.8	  641.0	 6396.0	...
1043377	  718.9	  640.8	 6395.0	...
1043378	  718.9	  640.5	 6396.0	...
1043379	  718.9	  640.5	 6398.0	...
1043380	  718.8	  640.4	 6400.0	...
1043381	  718.8	  640.4	 6401.0	...
1043382	  719.0	  640.2	 6402.0	...
1043383	  719.2	  639.7	 6404.0	...
1043384	  719.5	  639.1	 6402.0	...
1043385	  719.5	  638.8	 6400.0	...
1043386	  719.5	  638.9	 6399.0	...
1043387	  719.4	  639.0	 6400.0	...
1043388	  719.3	  639.3	 6401.0	...
1043389	  719.3	  639.6	 6402.0	...
1043390	  719.3	  639.9	 6402.0	...
1043391	  719.3	  639.9	 6402.0	...
1043392	  719.3	  639.8	 6400.0	...
1043393	  719.3	  639.6	 6398.0	...
1043394	  719.2	  639.5	 6397.0	...
1043395	  719.0	  639.5	 6398.0	...
1043396	  718.8	  639.1	 6398.0	...
1043397	  718.5	  638.7	 6402.0	...
1043398	  718.3	  638.4	 6407.0	...
1043399	  718.2	  638.5	 6407.0	...
1043400	  718.2	  638.6	 6403.0	...
1043401	  718.3	  638.5	 6399.0	...
1043402	  718.5	  638.1	 6399.0	...
1043403	  718.6	  637.7	 6400.0	...
1043404	  718.5	  636.6	 6400.0	...
1043405	  718.4	  635.7	 6402.0	...
1043406	  718.3	  634.7	 6405.0	...
1043407	  718.3	  634.6	 6408.0	...
1043408	  718.3	  634.5	 6410.0	...
1043409	  718.0	  634.4	 6409.0	...
1043410	  717.8	  634.2	 6408.0	...
1043411	  717.5	  634.1	 6406.0	...
1043412	  717.5	  634.1	 6403.0	...
1043413	  717.5	  633.7	 6403.0	...
1043414	  717.4	  633.3	 6405.0	...
1043415	  717.3	  632.9	 6407.0	...
1043416	  717.2	  632.9	 6407.0	...
1043417	  717.2	  633.1	 6407.0	...
1043418	  717.2	  633.4	 6407.0	...
1043419	  717.2	  633.7	 6407.0	...
1043420	  717.2	  633.7	 6408.0	...
1043421	  717.0	  633.6	 6407.0	...
1043422	  716.8	  633.6	 6407.0	...
1043423	  716.5	  633.7	 6406.0	...
1043424	  716.5	  633.8	 6407.0	...
1043425	  716.4	  633.8	 6407.0	...
1043426	  716.4	  633.9	 6406.0	...
1043427	  716.3	  634.1	 6406.0	...
1043428	  716.2	  634.2	 6405.0	...
1043429	  716.2	  634.3	 6405.0	...
1043430	  716.2	  633.7	 6406.0	...
1043431	  716.3	  633.1	 6408.0	...
1043432	  716.5	  632.5	 6414.0	...
1043433	  716.6	  632.4	 6418.0	...
1043434	  716.4	  632.8	 6421.0	...
1043435	  716.3	  633.2	 6421.0	...
1043436	  716.1	  633.5	 6420.0	...
1043437	  716.1	  633.5	 6421.0	...
1043438	  716.3	  633.4	 6421.0	...
1043439	  716.4	  633.1	 6422.0	...
1043440	  716.6	  632.7	 6422.0	...
1043441	  716.6	  632.4	 6422.0	...
1043442	  716.6	  632.2	 6423.0	...
1043443	  716.6	  631.9	 6424.0	...
1043444	  716.6	  631.6	 6427.0	...
1043445	  716.6	  631.5	 6427.0	...
1043446	  716.3	  631.5	 6427.0	...
1043447	  716.0	  631.4	 6427.0	...
1043448	  715.7	  631.4	 6427.0	...
1043449	  715.5	  631.5	 6427.0	...
1043450	  715.4	  631.5	 6429.0	...
1043451	  715.2	  631.6	 6430.0	...
1043452	  715.1	  631.6	 6431.0	...
1043453	  715.2	  631.5	 6434.0	...
1043454	  715.4	  631.4	 6437.0	...
1043455	  715.6	  631.0	 6439.0	...
1043456	  715.6	  630.8	 6440.0	...
1043457	  715.7	  630.9	 6441.0	...
1043458	  715.7	  631.0	 6442.0	...
1043459	  715.8	  631.2	 6438.0	...
1043460	  715.8	  631.1	 6433.0	...
1043461	  715.9	  631.1	 6427.0	...
1043462	  716.0	  631.1	 6426.0	...
1043463	  716.0	  630.7	 6427.0	...
1043464	  716.0	  630.3	 6428.0	...
1043465	  716.1	  629.9	 6429.0	...
1043466	  716.2	  630.0	 6428.0	...
1043467	  716.1	  630.2	 6425.0	...
1043468	  715.9	  630.5	 6423.0	...
1043469	  715.9	  630.9	 6424.0	...
1043470	  716.2	  630.9	 6426.0	...
1043471	  716.5	  630.5	 6429.0	...
1043472	  716.4	  630.7	 6430.0	...
1043473	  716.4	  631.2	 6430.0	...
1043474	  716.1	  631.2	 6431.0	...
1043475	  716.0	  630.7	 6433.0	...
1043476	  715.8	  630.2	 6435.0	...
1043477	  715.7	  630.2	 6437.0	...
1043478	  715.6	  630.2	 6438.0	...
1043479	  715.6	  629.7	 6439.0	...
1043480	  715.6	  629.4	 6437.0	...
1043481	  715.7	  629.3	 6435.0	...
1043482	  715.6	  629.7	 6436.0	...
1043483	  715.6	  629.9	 6439.0	...
1043484	  715.9	  629.7	 6441.0	...
1043485	  716.2	  629.6	 6440.0	...
1043486	  716.6	  629.8	 6439.0	...
1043487	  716.6	  630.1	 6438.0	...
1043488	  716.6	  630.3	 6438.0	...
1043489	  716.5	  630.4	 6438.0	...
1043490	  716.6	  630.5	 6439.0	...
1043491	  716.5	  630.8	 6440.0	...
1043492	  716.4	  631.1	 6441.0	...
1043493	  716.3	  631.2	 6441.0	...
1043494	  716.2	  631.2	 6441.0	...
1043495	  716.2	  631.2	 6441.0	...
1043496	  716.1	  631.2	 6440.0	...
1043497	  716.2	  630.8	 6441.0	...
1043498	  716.3	  630.2	 6442.0	...
1043499	  716.4	  629.3	 6444.0	...
1043500	  716.3	  628.8	 6444.0	...
1043501	  716.3	  628.5	 6443.0	...
1043502	  716.3	  628.6	 6443.0	...
1043503	  716.6	  628.8	 6443.0	...
1043504	  716.9	  629.0	 6443.0	...
1043505	  717.1	  629.0	 6443.0	...
1043506	  717.1	  628.9	 6444.0	...
1043507	  717.1	  628.8	 6445.0	...
1043508	  717.0	  628.9	 6446.0	...
1043509	  717.0	  629.0	 6448.0	...
1043510	  717.0	  629.1	 6449.0	...
1043511	  716.9	  629.2	 6450.0	...
1043512	  716.6	  628.5	 6451.0	...
1043513	  716.3	  627.8	 6454.0	...
1043514	  716.2	  627.0	 6457.0	...
1043515	  716.4	  627.0	 6455.0	...
1043516	  716.7	  626.6	 6452.0	...
1043517	  716.9	  626.3	 6451.0	...
1043518	  716.9	  626.5	 6453.0	...
1043519	  716.9	  627.0	 6455.0	...
1043520	  716.7	  627.7	 6456.0	...
1043521	  716.6	  627.8	 6454.0	...
1043522	  716.5	  628.0	 6453.0	...
1043523	  716.5	  628.2	 6451.0	...
1043524	  716.5	  628.4	 6449.0	...
1043525	  716.9	  628.3	 6447.0	...
1043526	  717.3	  628.0	 6445.0	...
1043527	  717.7	  627.8	 6450.0	...
1043528	  717.5	  627.9	 6455.0	...
1043529	  717.3	  628.0	 6460.0	...
1043530	  717.2	  628.0	 6460.0	...
1043531	  717.2	  628.0	 6458.0	...
1043532	  717.3	  628.2	 6455.0	...
1043533	  717.4	  628.3	 6454.0	...
1043534	  717.4	  628.4	 6456.0	...
1043535	  717.5	  628.4	 6457.0	...
1043536	  717.5	  628.3	 6459.0	...
1043537	  717.6	  628.1	 6461.0	...
1043538	  717.8	  628.1	 6461.0	...
1043539	  718.0	  628.2	 6459.0	...
1043540	  718.0	  628.3	 6456.0	...
1043541	  717.8	  628.2	 6454.0	...
1043542	  717.6	  628.0	 6454.0	...
1043543	  717.3	  627.7	 6456.0	...
1043544	  717.1	  627.3	 6460.0	...
1043545	  716.9	  626.1	 6463.0	...
1043546	  716.9	  625.1	 6466.0	...
1043547	  716.8	  624.3	 6466.0	...
1043548	  716.8	  624.4	 6466.0	...
1043549	  716.7	  624.5	 6465.0	...
1043550	  716.7	  624.6	 6464.0	...
1043551	  716.6	  624.6	 6463.0	...
1043552	  716.6	  624.5	 6469.0	...
1043553	  716.8	  624.3	 6475.0	...
1043554	  717.4	  624.5	 6478.0	...
1043555	  717.9	  624.6	 6473.0	...
1043556	  718.0	  624.8	 6469.0	...
1043557	  717.7	  624.9	 6469.0	...
1043558	  717.3	  625.6	 6470.0	...
1043559	  717.1	  626.2	 6470.0	...
1043560	  717.1	  626.5	 6470.0	...
1043561	  717.3	  626.1	 6470.0	...
1043562	  717.5	  625.2	 6470.0	...
1043563	  717.7	  624.7	 6471.0	...
1043564	  717.8	  624.0	 6471.0	...
1043565	  718.0	  623.9	 6471.0	...
1043566	  718.3	  623.8	 6472.0	...
1043567	  718.7	  624.0	 6471.0	...
1043568	  719.0	  624.2	 6470.0	...
1043569	  719.1	  624.2	 6468.0	...
1043570	  719.2	  624.1	 6467.0	...
1043571	  719.0	  624.0	 6466.0	...
1043572	  718.9	  624.0	 6467.0	...
1043573	  718.7	  624.3	 6470.0	...
1043574	  718.7	  624.5	 6473.0	...
1043575	  718.6	  624.4	 6474.0	...
1043576	  718.6	  623.9	 6474.0	...
1043577	  718.6	  623.8	 6474.0	...
1043578	  718.6	  624.1	 6474.0	...
1043579	  718.6	  624.2	 6476.0	...
1043580	  718.5	  624.0	 6478.0	...
1043581	  718.3	  623.8	 6478.0	...
1043582	  718.2	  623.8	 6475.0	...
1043583	  718.1	  623.8	 6472.0	...
1043584	  718.2	  623.8	 6473.0	...
1043585	  718.4	  623.2	 6473.0	...
1043586	  718.6	  622.7	 6475.0	...
1043587	  718.8	  622.1	 6478.0	...
1043588	  718.8	  622.0	 6483.0	...
1043589	  718.6	  622.0	 6485.0	...
1043590	  718.5	  621.7	 6487.0	...
1043591	  718.5	  621.5	 6486.0	...
1043592	  718.7	  621.2	 6487.0	...
1043593	  719.1	  621.3	 6489.0	...
1043594	  719.4	  621.5	 6491.0	...
1043595	  719.5	  621.7	 6491.0	...
1043596	  719.2	  621.4	 6493.0	...
1043597	  719.0	  621.0	 6496.0	...
1043598	  718.8	  620.5	 6499.0	...
1043599	  718.6	  620.5	 6496.0	...
1043600	  718.4	  620.1	 6493.0	...
1043601	  718.3	  619.8	 6489.0	...
1043602	  718.4	  620.0	 6488.0	...
1043603	  718.5	  620.6	 6487.0	...
1043604	  718.5	  621.0	 6488.0	...
1043605	  718.4	  620.9	 6488.0	...
1043606	  718.5	  620.7	 6488.0	...
1043607	  718.6	  620.6	 6488.0	...
1043608	  718.8	  620.4	 6488.0	...
1043609	  718.6	  620.2	 6493.0	...
1043610	  718.5	  620.1	 6496.0	...
1043611	  718.4	  619.9	 6499.0	...
1043612	  718.6	  620.0	 6500.0	...
1043613	  718.7	  619.9	 6501.0	...
1043614	  718.7	  619.7	 6503.0	...
1043615	  718.7	  619.5	 6507.0	...
1043616	  718.8	  619.3	 6510.0	...
1043617	  718.8	  619.3	 6515.0	...
1043618	  718.8	  619.6	 6517.0	...
1043619	  718.8	  619.9	 6515.0	...
1043620	  718.7	  619.9	 6512.0	...
1043621	  718.7	  619.6	 6509.0	...
1043622	  718.7	  619.4	 6509.0	...
1043623	  718.8	  619.5	 6509.0	...
1043624	  718.9	  619.7	 6509.0	...
1043625	  718.9	  619.7	 6509.0	...
1043626	  718.9	  619.7	 6509.0	...
1043627	  718.9	  619.7	 6509.0	...
1043628	  719.0	  619.6	 6510.0	...
1043629	  719.0	  619.6	 6512.0	...
1043630	  719.1	  619.7	 6513.0	...
1043631	  719.4	  619.8	 6513.0	...
1043632	  719.7	  619.9	 6511.0	...
1043633	  720.0	  619.9	 6511.0	...
1043634	  720.0	  619.9	 6511.0	...
1043635	  719.8	  619.9	 6511.0	...
1043636	  719.6	  619.7	 6510.0	...
1043637	  719.1	  620.0	 6509.0	...
1043638	  718.8	  620.4	 6508.0	...
1043639	  718.5	  620.5	 6508.0	...
1043640	  718.4	  620.1	 6512.0	...
1043641	  718.4	  618.8	 6515.0	...
1043642	  718.3	  617.8	 6517.0	...
1043643	  718.6	  616.8	 6516.0	...
1043644	  718.8	  616.6	 6516.0	...
1043645	  718.9	  616.3	 6517.0	...
1043646	  718.9	  616.1	 6518.0	...
1043647	  719.1	  616.4	 6520.0	...
1043648	  719.3	  616.8	 6523.0	...
1043649	  719.5	  616.8	 6525.0	...
1043650	  719.5	  616.3	 6525.0	...
1043651	  719.4	  616.0	 6526.0	...
1043652	  719.4	  616.0	 6527.0	...
1043653	  719.4	  616.2	 6529.0	...
1043654	  719.4	  616.2	 6530.0	...
1043655	  719.3	  616.3	 6531.0	...
1043656	  719.2	  616.2	 6532.0	...
1043657	  719.2	  616.2	 6533.0	...
1043658	  719.1	  616.0	 6534.0	...
1043659	  718.9	  615.7	 6535.0	...
1043660	  718.8	  615.4	 6537.0	...
1043661	  718.6	  615.2	 6540.0	...
1043662	  718.7	  615.3	 6541.0	...
1043663	  718.7	  615.4	 6539.0	...
1043664	  718.7	  615.5	 6538.0	...
1043665	  718.9	  615.4	 6537.0	...
1043666	  719.0	  614.8	 6537.0	...
1043667	  718.9	  614.2	 6538.0	...
1043668	  718.6	  613.7	 6540.0	...
1043669	  718.5	  613.8	 6542.0	...
1043670	  718.7	  613.9	 6544.0	...
1043671	  719.0	  613.9	 6544.0	...
1043672	  719.2	  613.8	 6544.0	...
1043673	  718.9	  613.8	 6544.0	...
1043674	  718.4	  613.8	 6544.0	...
1043675	  718.0	  613.7	 6544.0	...
1043676	  718.2	  613.6	 6542.0	...
1043677	  718.5	  613.5	 6541.0	...
1043678	  718.6	  613.1	 6540.0	...
1043679	  718.7	  612.6	 6540.0	...
1043680	  718.5	  612.4	 6543.0	...
1043681	  718.3	  612.4	 6546.0	...
1043682	  718.1	  612.3	 6550.0	...
1043683	  718.2	  612.2	 6549.0	...
1043684	  718.0	  612.2	 6550.0	...
1043685	  717.8	  612.2	 6550.0	...
1043686	  717.6	  612.1	 6551.0	...
1043687	  717.6	  612.0	 6550.0	...
1043688	  717.5	  611.3	 6549.0	...
1043689	  717.3	  610.5	 6548.0	...
1043690	  717.2	  609.7	 6549.0	...
1043691	  717.1	  609.7	 6549.0	...
1043692	  717.1	  610.0	 6549.0	...
1043693	  717.2	  610.2	 6548.0	...
1043694	  717.3	  610.0	 6548.0	...
1043695	  717.3	  609.5	 6551.0	...
1043696	  717.2	  609.3	 6554.0	...
1043697	  717.2	  609.5	 6558.0	...
1043698	  717.2	  609.7	 6559.0	...
1043699	  717.2	  609.7	 6560.0	...
1043700	  717.3	  609.7	 6562.0	...
1043701	  717.3	  609.1	 6563.0	...
1043702	  717.3	  608.4	 6561.0	...
1043703	  717.5	  608.1	 6558.0	...
1043704	  717.8	  608.4	 6555.0	...
1043705	  717.9	  608.8	 6557.0	...
1043706	  717.8	  608.8	 6560.0	...
1043707	  717.7	  608.8	 6563.0	...
1043708	  717.7	  608.8	 6562.0	...
1043709	  717.4	  609.0	 6562.0	...
1043710	  717.1	  609.3	 6562.0	...
1043711	  717.0	  609.2	 6563.0	...
1043712	  717.3	  608.9	 6564.0	...
1043713	  717.5	  608.8	 6564.0	...
1043714	  717.5	  608.9	 6564.0	...
1043715	  717.5	  609.0	 6563.0	...
1043716	  717.5	  609.1	 6563.0	...
1043717	  717.5	  609.2	 6563.0	...
1043718	  717.5	  609.1	 6563.0	...
1043719	  717.6	  608.8	 6563.0	...
1043720	  717.6	  608.5	 6563.0	...
1043721	  717.6	  608.5	 6562.0	...
1043722	  717.7	  608.5	 6562.0	...
1043723	  717.7	  608.7	 6563.0	...
1043724	  717.8	  608.9	 6564.0	...
1043725	  717.9	  609.6	 6565.0	...
1043726	  718.0	  610.3	 6566.0	...
1043727	  718.0	  610.9	 6568.0	...
1043728	  718.1	  611.1	 6569.0	...
1043729	  718.1	  611.0	 6568.0	...
1043730	  718.1	  610.9	 6566.0	...
1043731	  717.9	  610.8	 6564.0	...
1043732	  717.8	  610.8	 6564.0	...
1043733	  717.8	  610.8	 6565.0	...
1043734	  717.9	  610.6	 6564.0	...
1043735	  718.0	  610.3	 6563.0	...
1043736	  718.0	  610.0	 6563.0	...
1043737	  718.1	  610.0	 6563.0	...
1043738	  718.3	  610.4	 6562.0	...
1043739	  718.4	  610.8	 6560.0	...
1043740	  718.5	  611.1	 6561.0	...
1043741	  718.4	  611.2	 6562.0	...
1043742	  718.4	  611.3	 6563.0	...
1043743	  718.3	  611.3	 6564.0	...
1043744	  718.2	  611.2	 6564.0	...
1043745	  718.0	  611.0	 6565.0	...
1043746	  718.1	  610.8	 6565.0	...
1043747	  718.4	  610.7	 6566.0	...
1043748	  718.7	  610.6	 6566.0	...
1043749	  718.7	  610.7	 6565.0	...
1043750	  718.6	  610.8	 6564.0	...
1043751	  718.6	  610.8	 6565.0	...
1043752	  718.5	  610.7	 6568.0	...
1043753	  718.7	  610.5	 6570.0	...
1043754	  718.9	  610.3	 6570.0	...
1043755	  719.1	  610.2	 6569.0	...
1043756	  719.1	  610.2	 6568.0	...
1043757	  719.1	  610.2	 6567.0	...
1043758	  718.7	  610.1	 6568.0	...
1043759	  718.3	  610.1	 6569.0	...
1043760	  718.0	  610.4	 6569.0	...
1043761	  717.9	  610.6	 6569.0	...
1043762	  717.9	  610.8	 6570.0	...
1043763	  717.9	  610.4	 6570.0	...
1043764	  718.0	  610.1	 6571.0	...
1043765	  718.0	  609.6	 6572.0	...
1043766	  717.9	  609.5	 6572.0	...
1043767	  717.8	  609.3	 6573.0	...
1043768	  717.8	  609.3	 6576.0	...
1043769	  718.0	  609.5	 6579.0	...
1043770	  718.2	  609.8	 6579.0	...
1043771	  718.2	  610.0	 6576.0	...
1043772	  718.1	  610.7	 6574.0	...
1043773	  718.0	  611.4	 6577.0	...
1043774	  718.0	  611.4	 6581.0	...
1043775	  718.2	  610.8	 6584.0	...
1043776	  718.1	  610.3	 6583.0	...
1043777	  718.1	  610.6	 6582.0	...
1043778	  717.9	  610.9	 6582.0	...
1043779	  717.9	  611.0	 6583.0	...
1043780	  717.8	  610.9	 6584.0	...
1043781	  717.9	  610.8	 6584.0	...
1043782	  717.8	  610.7	 6584.0	...
1043783	  717.4	  610.7	 6584.0	...
1043784	  717.1	  610.7	 6584.0	...
1043785	  717.0	  610.7	 6587.0	...
1043786	  717.1	  610.5	 6593.0	...
1043787	  717.3	  610.2	 6599.0	...
1043788	  717.5	  610.0	 6602.0	...
1043789	  717.4	  609.9	 6602.0	...
1043790	  717.4	  609.9	 6603.0	...
1043791	  717.5	  609.9	 6604.0	...
1043792	  717.4	  610.0	 6603.0	...
1043793	  717.3	  610.0	 6604.0	...
1043794	  717.2	  609.3	 6605.0	...
1043795	  717.2	  608.5	 6605.0	...
1043796	  717.2	  607.8	 6605.0	...
1043797	  717.2	  607.9	 6605.0	...
1043798	  717.1	  608.0	 6605.0	...
1043799	  717.2	  608.1	 6605.0	...
1043800	  717.4	  608.0	 6604.0	...
1043801	  717.5	  607.8	 6603.0	...
1043802	  717.3	  607.6	 6602.0	...
1043803	  717.2	  607.6	 6602.0	...
1043804	  717.1	  607.8	 6602.0	...
1043805	  717.1	  608.0	 6602.0	...
1043806	  717.1	  608.0	 6604.0	...
1043807	  717.1	  607.9	 6606.0	...
1043808	  717.1	  607.5	 6607.0	...
1043809	  717.0	  607.3	 6608.0	...
1043810	  717.0	  607.2	 6607.0	...
1043811	  717.1	  607.4	 6606.0	...
1043812	  717.3	  608.1	 6607.0	...
1043813	  717.5	  608.8	 6609.0	...
1043814	  717.7	  609.5	 6608.0	...
1043815	  717.7	  609.4	 6606.0	...
1043816	  717.7	  609.1	 6604.0	...
1043817	  717.6	  608.8	 6604.0	...
1043818	  717.6	  608.7	 6604.0	...
1043819	  717.5	  608.7	 6603.0	...
1043820	  717.3	  608.8	 6603.0	...
1043821	  717.1	  609.3	 6602.0	...
1043822	  717.1	  609.7	 6601.0	...
1043823	  717.0	  610.0	 6601.0	...
1043824	  716.9	  609.3	 6601.0	...
1043825	  716.7	  608.6	 6600.0	...
1043826	  716.6	  608.2	 6600.0	...
1043827	  716.7	  608.6	 6601.0	...
1043828	  716.8	  608.9	 6602.0	...
1043829	  716.8	  608.9	 6603.0	...
1043830	  716.8	  608.7	 6606.0	...
1043831	  716.9	  608.4	 6609.0	...
1043832	  717.0	  608.0	 6611.0	...
1043833	  717.1	  607.6	 6613.0	...
1043834	  717.0	  607.5	 6615.0	...
1043835	  716.8	  607.5	 6616.0	...
1043836	  716.5	  606.9	 6618.0	...
1043837	  716.6	  606.1	 6620.0	...
1043838	  716.7	  605.4	 6622.0	...
1043839	  716.9	  605.3	 6622.0	...
1043840	  716.9	  605.3	 6621.0	...
1043841	  716.5	  605.4	 6621.0	...
1043842	  716.2	  605.5	 6622.0	...
1043843	  716.0	  605.1	 6625.0	...
1043844	  716.1	  604.7	 6627.0	...
1043845	  716.2	  604.1	 6630.0	...
1043846	  716.0	  604.1	 6631.0	...
1043847	  715.8	  604.0	 6634.0	...
1043848	  715.6	  604.0	 6635.0	...
1043849	  715.6	  604.1	 6635.0	...
1043850	  715.6	  604.4	 6635.0	...
1043851	  715.6	  604.7	 6634.0	...
1043852	  715.6	  604.8	 6634.0	...
1043853	  715.0	  604.9	 6635.0	...
1043854	  714.5	  604.9	 6635.0	...
1043855	  714.4	  604.9	 6636.0	...
1043856	  714.8	  604.9	 6636.0	...
1043857	  715.2	  604.9	 6636.0	...
1043858	  715.1	  605.0	 6636.0	...
1043859	  714.9	  605.1	 6635.0	...
1043860	  714.7	  604.8	 6635.0	...
1043861	  714.7	  604.5	 6639.0	...
1043862	  714.8	  604.2	 6643.0	...
1043863	  715.0	  604.3	 6645.0	...
1043864	  714.7	  604.4	 6644.0	...
1043865	  714.5	  604.2	 6642.0	...
1043866	  714.3	  603.7	 6641.0	...
1043867	  714.3	  603.3	 6640.0	...
1043868	  714.4	  603.3	 6642.0	...
1043869	  714.4	  603.4	 6645.0	...
1043870	  714.4	  603.4	 6648.0	...
1043871	  714.4	  603.3	 6649.0	...
1043872	  714.2	  603.2	 6650.0	...
1043873	  714.0	  603.1	 6649.0	...
1043874	  713.8	  602.7	 6649.0	...
1043875	  713.8	  602.4	 6649.0	...
1043876	  713.8	  602.1	 6649.0	...
1043877	  713.8	  602.2	 6648.0	...
1043878	  713.7	  602.1	 6647.0	...
1043879	  713.7	  602.0	 6646.0	...
1043880	  713.8	  601.9	 6646.0	...
1043881	  714.0	  602.1	 6646.0	...
1043882	  714.0	  602.2	 6645.0	...
1043883	  714.1	  602.3	 6645.0	...
1043884	  714.1	  602.3	 6647.0	...
1043885	  713.9	  602.3	 6649.0	...
1043886	  713.7	  602.1	 6652.0	...
1043887	  713.5	  602.0	 6654.0	...
1043888	  713.5	  601.9	 6656.0	...
1043889	  713.5	  601.9	 6656.0	...
1043890	  713.5	  601.9	 6659.0	...
1043891	  713.4	  602.1	 6662.0	...
1043892	  713.2	  602.2	 6665.0	...
1043893	  713.1	  602.3	 6666.0	...
1043894	  713.1	  602.0	 6667.0	...
1043895	  713.0	  601.7	 6669.0	...
1043896	  712.9	  601.3	 6670.0	...
1043897	  713.0	  601.3	 6671.0	...
1043898	  713.3	  601.3	 6672.0	...
1043899	  713.5	  601.4	 6672.0	...
1043900	  713.6	  601.4	 6675.0	...
1043901	  713.6	  601.4	 6677.0	...
1043902	  713.6	  601.4	 6679.0	...
1043903	  713.4	  601.4	 6679.0	...
1043904	  713.3	  601.4	 6680.0	...
1043905	  713.2	  601.4	 6682.0	...
1043906	  713.1	  601.4	 6684.0	...
1043907	  713.0	  601.4	 6684.0	...
1043908	  712.9	  601.4	 6684.0	...
1043909	  713.0	  601.4	 6687.0	...
1043910	  713.2	  601.1	 6689.0	...
1043911	  713.4	  600.8	 6692.0	...
1043912	  713.1	  600.5	 6693.0	...
1043913	  712.6	  600.4	 6695.0	...
1043914	  712.4	  600.3	 6697.0	...
1043915	  712.7	  600.3	 6698.0	...
1043916	  712.9	  600.2	 6700.0	...
1043917	  712.6	  600.0	 6700.0	...
1043918	  712.4	  599.8	 6700.0	...
1043919	  712.2	  599.6	 6700.0	...
1043920	  712.0	  599.5	 6698.0	...
1043921	  711.9	  599.5	 6696.0	...
1043922	  711.9	  599.4	 6697.0	...
1043923	  711.9	  599.1	 6699.0	...
1043924	  711.9	  598.6	 6700.0	...
1043925	  711.9	  598.2	 6701.0	...
1043926	  712.0	  598.0	 6707.0	...
1043927	  711.8	  597.5	 6716.0	...
1043928	  711.7	  597.0	 6722.0	...
1043929	  711.4	  596.9	 6726.0	...
1043930	  711.3	  597.4	 6727.0	...
1043931	  711.2	  597.8	 6725.0	...
1043932	  711.4	  598.4	 6721.0	...
1043933	  711.8	  599.1	 6718.0	...
1043934	  712.2	  600.0	 6718.0	...
1043935	  713.0	  600.9	 6719.0	...
1043936	  713.7	  602.4	 6719.0	...
1043937	  714.7	  604.3	 6719.0	...
1043938	  715.4	  605.4	 6722.0	...
1043939	  716.6	  606.8	 6726.0	...
1043940	  717.7	  607.8	 6729.0	...
1043941	  718.6	  608.8	 6732.0	...
1043942	  719.4	  609.2	 6735.0	...
1043943	  719.8	  609.6	 6740.0	...
1043944	  720.0	  610.0	 6744.0	...
1043945	  719.6	  610.0	 6747.0	...
1043946	  719.3	  610.1	 6748.0	...
1043947	  719.2	  610.2	 6746.0	...
1043948	  719.2	  610.3	 6745.0	...
1043949	  719.2	  609.6	 6749.0	...
1043950	  719.3	  609.0	 6756.0	...
1043951	  719.6	  608.8	 6763.0	...
1043952	  720.0	  609.2	 6764.0	...
1043953	  720.3	  609.5	 6766.0	...
1043954	  720.2	  609.3	 6768.0	...
1043955	  720.2	  608.9	 6770.0	...
1043956	  720.3	  608.6	 6773.0	...
1043957	  720.5	  608.5	 6777.0	...
1043958	  720.5	  608.3	 6782.0	...
1043959	  720.4	  607.9	 6784.0	...
1043960	  720.0	  607.4	 6786.0	...
1043961	  719.6	  607.4	 6787.0	...
1043962	  719.2	  607.3	 6787.0	...
1043963	  719.2	  607.3	 6787.0	...
1043964	  719.0	  607.2	 6787.0	...
1043965	  718.8	  607.1	 6787.0	...
1043966	  718.6	  606.8	 6787.0	...
1043967	  718.6	  606.2	 6789.0	...
1043968	  718.4	  605.7	 6795.0	...
1043969	  718.3	  605.0	 6801.0	...
1043970	  718.2	  604.6	 6806.0	...
1043971	  718.3	  604.2	 6806.0	...
1043972	  718.3	  604.1	 6806.0	...
1043973	  718.2	  604.1	 6807.0	...
1043974	  718.1	  603.7	 6807.0	...
1043975	  717.9	  603.3	 6807.0	...
1043976	  717.9	  602.9	 6809.0	...
1043977	  717.8	  602.7	 6812.0	...
1043978	  717.9	  602.4	 6817.0	...
1043979	  718.0	  602.1	 6820.0	...
1043980	  718.0	  602.0	 6821.0	...
1043981	  717.8	  602.0	 6823.0	...
1043982	  717.7	  602.2	 6824.0	...
1043983	  717.6	  602.5	 6824.0	...
1043984	  717.7	  602.8	 6823.0	...
1043985	  717.8	  602.9	 6822.0	...
1043986	  717.9	  602.6	 6824.0	...
1043987	  717.9	  602.0	 6827.0	...
1043988	  718.0	  601.5	 6831.0	...
1043989	  718.1	  601.0	 6833.0	...
1043990	  718.2	  601.0	 6831.0	...
1043991	  718.2	  601.0	 6827.0	...
1043992	  718.1	  601.1	 6824.0	...
1043993	  718.1	  600.9	 6824.0	...
1043994	  718.2	  600.8	 6828.0	...
1043995	  718.3	  600.8	 6832.0	...
1043996	  718.0	  601.0	 6837.0	...
1043997	  717.9	  601.1	 6838.0	...
1043998	  717.7	  601.1	 6839.0	...
1043999	  717.6	  601.1	 6838.0	...
1044000	  717.4	  601.1	 6836.0	...
1044001	  717.3	  601.2	 6833.0	...
1044002	  717.2	  601.4	 6832.0	...
1044003	  717.0	  601.6	 6833.0	...
1044004	  716.9	  602.1	 6833.0	...
1044005	  716.9	  602.5	 6832.0	...
1044006	  716.9	  603.0	 6833.0	...
1044007	  716.8	  603.0	 6834.0	...
1044008	  716.8	  603.0	 6834.0	...
1044009	  716.9	  603.3	 6833.0	...
1044010	  716.9	  603.8	 6832.0	...
1044011	  717.0	  604.6	 6832.0	...
1044012	  717.0	  605.2	 6832.0	...
1044013	  717.1	  605.5	 6832.0	...
1044014	  717.1	  605.6	 6833.0	...
1044015	  717.0	  605.5	 6833.0	...
1044016	  717.1	  605.5	 6832.0	...
1044017	  717.2	  605.3	 6831.0	...
1044018	  716.9	  605.5	 6830.0	...
1044019	  716.7	  605.7	 6831.0	...
1044020	  716.4	  605.8	 6832.0	...
1044021	  716.5	  605.8	 6834.0	...
1044022	  716.6	  606.2	 6834.0	...
1044023	  716.8	  606.6	 6835.0	...
1044024	  716.9	  607.1	 6835.0	...
1044025	  716.8	  607.1	 6835.0	...
1044026	  716.5	  607.2	 6836.0	...
1044027	  716.2	  607.1	 6837.0	...
1044028	  715.9	  606.9	 6839.0	...
1044029	  715.9	  606.9	 6838.0	...
1044030	  715.9	  607.0	 6836.0	...
1044031	  715.8	  607.2	 6834.0	...
1044032	  715.6	  607.2	 6835.0	...
1044033	  715.4	  607.0	 6838.0	...
1044034	  715.5	  606.9	 6840.0	...
1044035	  715.6	  606.8	 6843.0	...
1044036	  715.5	  606.9	 6840.0	...
1044037	  715.2	  606.9	 6838.0	...
1044038	  714.9	  606.8	 6837.0	...
1044039	  714.8	  606.7	 6838.0	...
1044040	  714.7	  606.7	 6839.0	...
1044041	  714.7	  606.8	 6840.0	...
1044042	  714.7	  606.8	 6841.0	...
1044043	  714.8	  606.5	 6841.0	...
1044044	  714.8	  606.2	 6841.0	...
1044045	  714.9	  606.0	 6842.0	...
1044046	  714.9	  606.5	 6843.0	...
1044047	  714.8	  607.0	 6845.0	...
1044048	  714.7	  607.6	 6846.0	...
1044049	  714.7	  607.6	 6846.0	...
1044050	  714.6	  607.4	 6844.0	...
1044051	  714.4	  607.1	 6842.0	...
1044052	  714.2	  606.8	 6840.0	...
1044053	  714.0	  606.8	 6839.0	...
1044054	  714.0	  606.8	 6838.0	...
1044055	  714.0	  607.0	 6836.0	...
1044056	  714.1	  607.2	 6834.0	...
1044057	  714.2	  607.3	 6834.0	...
1044058	  714.3	  607.6	 6835.0	...
1044059	  714.5	  608.0	 6835.0	...
1044060	  714.4	  608.4	 6835.0	...
1044061	  714.2	  608.5	 6835.0	...
1044062	  713.9	  608.7	 6835.0	...
1044063	  713.8	  608.8	 6835.0	...
1044064	  713.6	  609.0	 6835.0	...
1044065	  713.3	  609.0	 6835.0	...
1044066	  713.1	  608.7	 6837.0	...
1044067	  713.3	  608.3	 6839.0	...
1044068	  713.6	  607.9	 6841.0	...
1044069	  713.9	  607.7	 6841.0	...
1044070	  713.8	  607.4	 6841.0	...
1044071	  713.7	  607.6	 6841.0	...
1044072	  713.7	  607.9	 6841.0	...
1044073	  713.6	  608.2	 6841.0	...
1044074	  713.7	  608.2	 6845.0	...
1044075	  713.7	  608.2	 6848.0	...
1044076	  713.8	  607.8	 6851.0	...
1044077	  713.8	  607.4	 6853.0	...
1044078	  713.8	  607.3	 6855.0	...
1044079	  713.8	  607.6	 6854.0	...
1044080	  713.9	  607.9	 6852.0	...
1044081	  713.7	  608.2	 6850.0	...
1044082	  713.2	  608.4	 6850.0	...
1044083	  712.8	  608.4	 6850.0	...
1044084	  713.1	  608.3	 6849.0	...
1044085	  713.6	  608.2	 6850.0	...
1044086	  714.1	  608.5	 6852.0	...
1044087	  714.0	  608.7	 6854.0	...
1044088	  713.9	  608.9	 6854.0	...
1044089	  713.8	  609.1	 6854.0	...
1044090	  713.7	  609.2	 6853.0	...
1044091	  713.5	  609.4	 6853.0	...
1044092	  713.4	  609.5	 6853.0	...
1044093	  713.3	  609.6	 6852.0	...
1044094	  713.4	  609.6	 6852.0	...
1044095	  713.3	  609.5	 6852.0	...
1044096	  713.2	  609.4	 6852.0	...
1044097	  713.1	  609.2	 6852.0	...
1044098	  713.2	  609.1	 6853.0	...
1044099	  713.1	  609.1	 6855.0	...
1044100	  713.0	  609.1	 6856.0	...
1044101	  713.2	  609.1	 6855.0	...
1044102	  713.6	  609.5	 6854.0	...
1044103	  713.8	  609.9	 6854.0	...
1044104	  713.8	  610.5	 6855.0	...
1044105	  713.7	  610.6	 6856.0	...
1044106	  713.6	  610.7	 6857.0	...
1044107	  713.3	  610.7	 6857.0	...
1044108	  713.1	  610.8	 6858.0	...
1044109	  713.0	  610.9	 6859.0	...
1044110	  713.1	  610.9	 6859.0	...
1044111	  713.2	  611.2	 6859.0	...
1044112	  713.4	  611.6	 6858.0	...
1044113	  713.5	  612.0	 6858.0	...
1044114	  713.5	  612.2	 6854.0	...
1044115	  713.4	  612.3	 6850.0	...
1044116	  713.3	  612.5	 6848.0	...
1044117	  713.2	  612.4	 6850.0	...
1044118	  713.1	  612.3	 6853.0	...
1044119	  713.1	  612.2	 6857.0	...
1044120	  713.1	  612.3	 6860.0	...
1044121	  713.2	  612.4	 6861.0	...
1044122	  713.2	  612.7	 6859.0	...
1044123	  713.1	  612.8	 6856.0	...
1044124	  713.0	  612.9	 6854.0	...
1044125	  712.9	  612.9	 6854.0	...
1044126	  712.9	  612.9	 6854.0	...
1044127	  712.9	  613.0	 6852.0	...
1044128	  712.9	  613.1	 6851.0	...
1044129	  712.8	  613.3	 6850.0	...
1044130	  712.7	  613.6	 6851.0	...
1044131	  712.6	  614.0	 6854.0	...
1044132	  712.5	  614.4	 6858.0	...
1044133	  712.6	  614.1	 6862.0	...
1044134	  712.6	  613.9	 6864.0	...
1044135	  712.5	  613.6	 6865.0	...
1044136	  712.5	  613.5	 6865.0	...
1044137	  712.5	  613.4	 6866.0	...
1044138	  712.3	  613.3	 6867.0	...
1044139	  712.2	  613.2	 6868.0	...
1044140	  712.0	  613.2	 6868.0	...
1044141	  711.9	  613.1	 6867.0	...
1044142	  711.9	  613.0	 6867.0	...
1044143	  711.9	  612.7	 6867.0	...
1044144	  711.8	  612.5	 6867.0	...
1044145	  711.8	  612.4	 6868.0	...
1044146	  711.7	  612.4	 6870.0	...
1044147	  711.6	  612.5	 6871.0	...
1044148	  711.9	  612.4	 6872.0	...
1044149	  712.2	  612.3	 6872.0	...
1044150	  712.6	  612.5	 6870.0	...
1044151	  712.6	  612.9	 6866.0	...
1044152	  712.6	  613.5	 6862.0	...
1044153	  712.6	  613.7	 6862.0	...
1044154	  712.5	  613.9	 6863.0	...
1044155	  712.3	  614.7	 6865.0	...
1044156	  712.1	  615.4	 6863.0	...
1044157	  712.0	  616.2	 6862.0	...
1044158	  712.0	  616.2	 6861.0	...
1044159	  712.0	  616.2	 6862.0	...
1044160	  712.0	  616.1	 6862.0	...
1044161	  712.0	  616.1	 6862.0	...
1044162	  712.0	  616.2	 6860.0	...
1044163	  712.1	  616.5	 6858.0	...
1044164	  712.2	  616.7	 6856.0	...
1044165	  712.1	  616.8	 6854.0	...
1044166	  711.8	  617.6	 6854.0	...
1044167	  711.6	  618.3	 6855.0	...
1044168	  711.9	  618.9	 6856.0	...
1044169	  712.3	  618.7	 6856.0	...
1044170	  712.9	  618.6	 6856.0	...
1044171	  712.9	  618.5	 6856.0	...
1044172	  712.9	  618.3	 6855.0	...
1044173	  712.7	  618.2	 6854.0	...
1044174	  712.6	  618.3	 6852.0	...
1044175	  712.3	  618.3	 6851.0	...
1044176	  712.0	  618.4	 6851.0	...
1044177	  711.7	  618.6	 6852.0	...
1044178	  711.7	  618.7	 6853.0	...
1044179	  711.7	  618.7	 6854.0	...
1044180	  711.6	  618.5	 6856.0	...
1044181	  711.6	  618.4	 6857.0	...
1044182	  711.8	  618.2	 6858.0	...
1044183	  712.0	  618.0	 6857.0	...
1044184	  712.2	  617.9	 6856.0	...
1044185	  712.2	  617.9	 6856.0	...
1044186	  711.9	  618.5	 6855.0	...
1044187	  711.6	  618.9	 6853.0	...
1044188	  711.4	  619.4	 6850.0	...
1044189	  711.5	  619.7	 6848.0	...
1044190	  711.7	  620.0	 6849.0	...
1044191	  711.8	  620.2	 6851.0	...
1044192	  711.8	  620.1	 6853.0	...
1044193	  711.6	  620.0	 6853.0	...
1044194	  711.6	  620.0	 6854.0	...
1044195	  711.5	  620.0	 6855.0	...
1044196	  711.6	  620.0	 6855.0	...
1044197	  711.6	  620.1	 6856.0	...
1044198	  711.6	  620.3	 6856.0	...
1044199	  711.7	  620.4	 6856.0	...
1044200	  711.7	  620.3	 6855.0	...
1044201	  711.7	  619.9	 6854.0	...
1044202	  711.7	  619.5	 6856.0	...
1044203	  711.7	  619.1	 6858.0	...
1044204	  711.8	  619.0	 6860.0	...
1044205	  711.9	  619.1	 6859.0	...
1044206	  712.1	  619.5	 6856.0	...
1044207	  711.9	  619.8	 6857.0	...
1044208	  711.5	  620.1	 6859.0	...
1044209	  711.1	  620.2	 6859.0	...
1044210	  711.0	  620.3	 6857.0	...
1044211	  711.0	  620.2	 6855.0	...
1044212	  711.0	  620.1	 6855.0	...
1044213	  711.3	  620.1	 6853.0	...
1044214	  711.6	  620.6	 6851.0	...
1044215	  711.8	  621.2	 6850.0	...
1044216	  711.8	  621.4	 6851.0	...
1044217	  711.8	  621.1	 6855.0	...
1044218	  711.8	  620.8	 6858.0	...
1044219	  711.9	  621.0	 6857.0	...
1044220	  711.5	  621.5	 6853.0	...
1044221	  711.1	  621.4	 6853.0	...
1044222	  710.7	  620.9	 6856.0	...
1044223	  710.6	  620.5	 6859.0	...
1044224	  710.6	  620.6	 6858.0	...
1044225	  710.7	  620.7	 6857.0	...
1044226	  710.8	  620.9	 6855.0	...
1044227	  710.9	  621.3	 6854.0	...
1044228	  710.8	  621.8	 6854.0	...
1044229	  710.7	  621.8	 6854.0	...
1044230	  710.6	  621.5	 6854.0	...
1044231	  710.6	  621.1	 6854.0	...
1044232	  710.6	  621.0	 6854.0	...
1044233	  710.7	  620.9	 6854.0	...
1044234	  710.6	  620.9	 6854.0	...
1044235	  710.4	  621.1	 6854.0	...
1044236	  710.3	  621.3	 6853.0	...
1044237	  710.4	  621.3	 6854.0	...
1044238	  710.7	  620.8	 6857.0	...
1044239	  711.0	  620.2	 6859.0	...
1044240	  711.1	  619.9	 6860.0	...
1044241	  711.1	  619.7	 6861.0	...
1044242	  711.1	  619.7	 6861.0	...
1044243	  711.1	  619.7	 6862.0	...
1044244	  710.9	  619.7	 6863.0	...
1044245	  710.8	  619.6	 6864.0	...
1044246	  710.7	  619.7	 6864.0	...
1044247	  710.6	  619.8	 6864.0	...
1044248	  710.5	  620.0	 6864.0	...
1044249	  710.4	  620.0	 6863.0	...
1044250	  710.4	  620.0	 6864.0	...
1044251	  710.4	  620.0	 6868.0	...
1044252	  710.3	  619.9	 6872.0	...
1044253	  710.3	  619.9	 6874.0	...
1044254	  710.3	  619.9	 6872.0	...
1044255	  710.3	  620.1	 6870.0	...
1044256	  710.1	  620.3	 6869.0	...
1044257	  710.0	  620.6	 6869.0	...
1044258	  710.0	  620.6	 6867.0	...
1044259	  709.8	  620.5	 6865.0	...
1044260	  709.5	  620.2	 6863.0	...
1044261	  709.3	  619.8	 6867.0	...
1044262	  709.3	  618.8	 6871.0	...
1044263	  709.3	  617.7	 6875.0	...
1044264	  709.4	  616.9	 6871.0	...
1044265	  709.4	  616.6	 6868.0	...
1044266	  709.5	  616.0	 6864.0	...
1044267	  709.3	  614.8	 6864.0	...
1044268	  709.0	  613.5	 6863.0	...
1044269	  708.7	  612.7	 6863.0	...
1044270	  708.5	  612.5	 6863.0	...
1044271	  708.4	  612.3	 6862.0	...
1044272	  708.4	  612.1	 6861.0	...
1044273	  708.2	  611.7	 6861.0	...
1044274	  708.0	  611.2	 6863.0	...
1044275	  708.2	  610.8	 6863.0	...
1044276	  708.4	  610.7	 6864.0	...
1044277	  708.4	  610.3	 6865.0	...
1044278	  708.2	  609.9	 6865.0	...
1044279	  708.4	  609.5	 6866.0	...
1044280	  708.8	  609.5	 6866.0	...
1044281	  709.3	  609.4	 6867.0	...
1044282	  709.5	  609.4	 6867.0	...
1044283	  709.4	  609.0	 6871.0	...
1044284	  709.2	  608.6	 6874.0	...
1044285	  708.9	  608.1	 6877.0	...
1044286	  708.6	  607.7	 6877.0	...
1044287	  708.4	  607.2	 6878.0	...
1044288	  708.4	  607.0	 6878.0	...
1044289	  708.4	  606.7	 6877.0	...
1044290	  708.4	  606.5	 6876.0	...
1044291	  708.5	  606.7	 6874.0	...
1044292	  708.3	  607.2	 6873.0	...
1044293	  708.1	  607.7	 6875.0	...
1044294	  707.8	  607.7	 6882.0	...
1044295	  707.6	  607.7	 6888.0	...
1044296	  707.4	  607.8	 6884.0	...
1044297	  707.3	  607.9	 6878.0	...
1044298	  707.4	  607.9	 6875.0	...
1044299	  707.5	  607.8	 6877.0	...
1044300	  707.6	  607.7	 6879.0	...
1044301	  707.8	  607.6	 6877.0	...
1044302	  708.0	  607.4	 6876.0	...
1044303	  708.0	  607.1	 6875.0	...
1044304	  708.0	  606.9	 6875.0	...
1044305	  707.9	  606.8	 6875.0	...
1044306	  707.9	  606.7	 6875.0	...
1044307	  707.9	  606.7	 6874.0	...
1044308	  707.8	  606.7	 6871.0	...
1044309	  707.8	  606.8	 6867.0	...
1044310	  707.9	  606.8	 6864.0	...
1044311	  707.9	  606.8	 6866.0	...
1044312	  707.9	  606.6	 6868.0	...
1044313	  707.7	  606.6	 6871.0	...
1044314	  707.5	  606.5	 6871.0	...
1044315	  707.3	  606.4	 6872.0	...
1044316	  707.4	  606.3	 6871.0	...
1044317	  707.5	  606.1	 6871.0	...
1044318	  707.6	  605.9	 6871.0	...
1044319	  707.7	  605.7	 6871.0	...
1044320	  707.8	  605.6	 6871.0	...
1044321	  707.9	  605.5	 6871.0	...
1044322	  708.1	  605.3	 6869.0	...
1044323	  708.3	  605.1	 6867.0	...
1044324	  708.4	  604.9	 6865.0	...
1044325	  708.3	  604.9	 6865.0	...
1044326	  708.3	  605.3	 6865.0	...
1044327	  708.4	  605.7	 6867.0	...
1044328	  708.5	  605.9	 6868.0	...
1044329	  708.5	  605.7	 6868.0	...
1044330	  708.6	  605.5	 6869.0	...
1044331	  708.7	  605.4	 6869.0	...
1044332	  708.8	  605.7	 6869.0	...
1044333	  708.8	  606.0	 6867.0	...
1044334	  708.7	  605.9	 6866.0	...
1044335	  708.7	  605.4	 6866.0	...
1044336	  708.9	  605.2	 6867.0	...
1044337	  708.8	  605.5	 6869.0	...
1044338	  708.6	  605.5	 6869.0	...
1044339	  708.4	  605.0	 6870.0	...
1044340	  708.4	  604.3	 6871.0	...
1044341	  708.5	  604.2	 6872.0	...
1044342	  708.3	  604.2	 6873.0	...
1044343	  708.1	  604.2	 6872.0	...
1044344	  707.9	  604.0	 6872.0	...
1044345	  707.9	  604.1	 6870.0	...
1044346	  708.1	  604.4	 6869.0	...
1044347	  708.2	  604.7	 6869.0	...
1044348	  708.4	  604.7	 6868.0	...
1044349	  708.6	  604.7	 6868.0	...
1044350	  708.8	  604.7	 6867.0	...
1044351	  708.7	  604.7	 6868.0	...
1044352	  708.7	  604.7	 6868.0	...
1044353	  708.6	  604.7	 6868.0	...
1044354	  708.6	  604.7	 6867.0	...
1044355	  708.5	  604.6	 6866.0	...
1044356	  708.7	  604.5	 6864.0	...
1044357	  708.8	  604.5	 6864.0	...
1044358	  708.7	  604.5	 6865.0	...
1044359	  708.5	  604.6	 6865.0	...
1044360	  708.4	  604.7	 6867.0	...
1044361	  708.6	  604.8	 6869.0	...
1044362	  708.7	  604.8	 6870.0	...
1044363	  708.7	  604.7	 6870.0	...
1044364	  708.6	  604.7	 6869.0	...
1044365	  708.6	  604.7	 6869.0	...
1044366	  708.6	  604.7	 6870.0	...
1044367	  708.6	  604.7	 6870.0	...
1044368	  708.7	  604.5	 6871.0	...
1044369	  708.7	  604.2	 6870.0	...
1044370	  708.8	  604.0	 6870.0	...
1044371	  708.8	  603.8	 6869.0	...
1044372	  708.7	  603.7	 6867.0	...
1044373	  708.5	  603.6	 6866.0	...
1044374	  708.3	  603.5	 6866.0	...
1044375	  708.2	  603.3	 6867.0	...
1044376	  708.1	  603.2	 6869.0	...
1044377	  708.0	  603.2	 6870.0	...
1044378	  707.8	  603.1	 6872.0	...
1044379	  708.1	  602.8	 6871.0	...
1044380	  708.6	  602.4	 6871.0	...
1044381	  709.0	  602.2	 6871.0	...
1044382	  709.0	  602.2	 6871.0	...
1044383	  708.9	  602.4	 6871.0	...
1044384	  708.7	  602.4	 6871.0	...
1044385	  708.6	  602.5	 6872.0	...
1044386	  708.5	  602.5	 6872.0	...
1044387	  708.5	  602.3	 6873.0	...
1044388	  708.2	  602.1	 6874.0	...
1044389	  707.9	  601.9	 6875.0	...
1044390	  707.6	  601.5	 6874.0	...
1044391	  707.6	  601.2	 6874.0	...
1044392	  707.5	  600.9	 6874.0	...
1044393	  707.7	  600.9	 6875.0	...
MSG	1044394 0000 _ Number On
1044394	  708.0	  600.8	 6878.0	...
1044395	  708.2	  600.8	 6881.0	...
1044396	  708.2	  600.8	 6882.0	...
1044397	  708.3	  600.7	 6880.0	...
1044398	  708.3	  600.8	 6877.0	...
1044399	  708.2	  600.8	 6877.0	...
1044400	  708.2	  600.8	 6876.0	...
1044401	  708.0	  600.7	 6876.0	...
1044402	  707.8	  600.4	 6876.0	...
1044403	  707.9	  600.1	 6877.0	...
1044404	  708.2	  600.0	 6878.0	...
1044405	  708.6	  600.0	 6880.0	...
1044406	  708.6	  599.7	 6882.0	...
1044407	  708.4	  599.4	 6882.0	...
1044408	  708.2	  599.5	 6883.0	...
1044409	  708.0	  600.0	 6881.0	...
1044410	  708.0	  600.4	 6879.0	...
1044411	  708.0	  600.4	 6876.0	...
1044412	  708.0	  600.5	 6875.0	...
1044413	  708.0	  600.5	 6875.0	...
1044414	  708.0	  600.7	 6875.0	...
1044415	  708.1	  600.8	 6875.0	...
1044416	  708.1	  600.8	 6875.0	...
1044417	  708.1	  600.7	 6874.0	...
1044418	  707.8	  600.7	 6872.0	...
1044419	  707.5	  600.7	 6871.0	...
1044420	  707.3	  600.9	 6870.0	...
1044421	  707.3	  600.9	 6870.0	...
1044422	  707.4	  600.9	 6870.0	...
1044423	  707.5	  601.1	 6870.0	...
1044424	  707.3	  601.3	 6871.0	...
1044425	  707.1	  601.0	 6871.0	...
1044426	  707.2	  600.5	 6871.0	...
1044427	  707.4	  599.9	 6872.0	...
1044428	  707.6	  599.9	 6872.0	...
1044429	  707.3	  600.0	 6872.0	...
1044430	  707.0	  600.1	 6874.0	...
1044431	  706.8	  600.1	 6876.0	...
1044432	  707.0	  600.2	 6878.0	...
1044433	  707.1	  600.6	 6876.0	...
1044434	  707.2	  601.0	 6873.0	...
1044435	  707.2	  601.4	 6869.0	...
1044436	  707.1	  601.6	 6867.0	...
1044437	  707.0	  601.6	 6867.0	...
1044438	  707.0	  601.5	 6865.0	...
1044439	  707.1	  601.5	 6864.0	...
1044440	  707.0	  601.5	 6863.0	...
1044441	  706.9	  601.9	 6863.0	...
1044442	  706.8	  602.2	 6863.0	...
1044443	  706.9	  602.4	 6864.0	...
1044444	  706.8	  602.3	 6866.0	...
1044445	  706.7	  602.3	 6867.0	...
1044446	  706.7	  602.3	 6867.0	...
1044447	  706.9	  602.3	 6865.0	...
1044448	  707.0	  602.3	 6865.0	...
1044449	  707.0	  602.2	 6865.0	...
1044450	  707.0	  602.2	 6865.0	...
1044451	  707.0	  602.1	 6865.0	...
1044452	  707.0	  602.1	 6866.0	...
1044453	  707.0	  601.7	 6866.0	...
1044454	  706.9	  601.3	 6867.0	...
1044455	  706.8	  600.9	 6866.0	...
1044456	  706.9	  601.0	 6862.0	...
1044457	  707.2	  601.0	 6858.0	...
1044458	  707.6	  601.0	 6855.0	...
1044459	  707.8	  600.7	 6855.0	...
1044460	  707.9	  600.5	 6855.0	...
1044461	  707.7	  600.5	 6854.0	...
1044462	  707.4	  601.1	 6852.0	...
1044463	  707.2	  601.6	 6851.0	...
1044464	  707.1	  601.6	 6851.0	...
1044465	  707.0	  601.3	 6852.0	...
1044466	  706.9	  600.9	 6853.0	...
1044467	  707.1	  600.5	 6854.0	...
1044468	  707.3	  600.2	 6855.0	...
1044469	  707.2	  599.9	 6856.0	...
1044470	  707.2	  600.0	 6855.0	...
1044471	  707.2	  600.1	 6855.0	...
1044472	  707.1	  600.2	 6854.0	...
1044473	  707.0	  600.2	 6853.0	...
1044474	  706.9	  600.3	 6856.0	...
1044475	  707.0	  600.1	 6860.0	...
1044476	  707.1	  599.9	 6864.0	...
1044477	  707.2	  599.8	 6863.0	...
1044478	  707.4	  599.9	 6862.0	...
1044479	  707.5	  599.5	 6861.0	...
1044480	  707.5	  599.1	 6862.0	...
1044481	  707.4	  598.7	 6863.0	...
1044482	  707.3	  598.7	 6865.0	...
1044483	  707.1	  598.8	 6865.0	...
1044484	  706.8	  599.0	 6865.0	...
1044485	  706.6	  599.2	 6863.0	...
1044486	  706.6	  599.3	 6862.0	...
1044487	  706.6	  599.3	 6861.0	...
1044488	  706.6	  599.3	 6861.0	...
1044489	  706.8	  599.4	 6862.0	...
1044490	  707.0	  599.7	 6860.0	...
1044491	  707.1	  600.1	 6859.0	...
1044492	  706.9	  600.4	 6857.0	...
1044493	  706.7	  600.4	 6856.0	...
1044494	  706.9	  600.4	 6855.0	...
1044495	  707.1	  600.5	 6856.0	...
1044496	  707.2	  600.6	 6855.0	...
1044497	  707.1	  600.7	 6854.0	...
1044498	  707.0	  600.7	 6855.0	...
1044499	  707.0	  600.8	 6858.0	...
1044500	  706.9	  600.6	 6861.0	...
1044501	  706.8	  600.3	 6862.0	...
1044502	  706.7	  600.0	 6863.0	...
1044503	  706.7	  599.9	 6863.0	...
1044504	  706.7	  599.8	 6863.0	...
1044505	  706.6	  599.6	 6862.0	...
1044506	  706.6	  599.4	 6863.0	...
1044507	  706.7	  599.5	 6863.0	...
1044508	  706.9	  599.9	 6860.0	...
1044509	  707.1	  600.3	 6856.0	...
1044510	  707.2	  600.6	 6852.0	...
1044511	  707.2	  600.7	 6855.0	...
1044512	  707.1	  600.7	 6858.0	...
1044513	  707.1	  600.6	 6861.0	...
1044514	  707.1	  600.4	 6862.0	...
1044515	  707.0	  600.4	 6862.0	...
1044516	  707.0	  600.4	 6861.0	...
1044517	  706.9	  600.4	 6863.0	...
1044518	  706.9	  600.6	 6864.0	...
1044519	  706.9	  600.8	 6866.0	...
1044520	  706.9	  601.1	 6868.0	...
1044521	  706.9	  601.5	 6869.0	...
1044522	  707.0	  601.8	 6868.0	...
1044523	  707.0	  601.9	 6866.0	...
1044524	  707.0	  601.8	 6864.0	...
1044525	  707.1	  601.7	 6863.0	...
1044526	  707.1	  601.6	 6864.0	...
1044527	  707.1	  601.6	 6863.0	...
1044528	  706.8	  601.6	 6862.0	...
1044529	  706.5	  601.7	 6860.0	...
1044530	  706.2	  601.9	 6859.0	...
1044531	  706.1	  602.0	 6859.0	...
1044532	  706.2	  602.1	 6859.0	...
1044533	  706.3	  601.9	 6859.0	...
1044534	  706.5	  601.8	 6859.0	...
1044535	  706.3	  601.8	 6859.0	...
1044536	  706.2	  602.0	 6860.0	...
1044537	  706.1	  601.9	 6862.0	...
1044538	  706.1	  601.6	 6863.0	...
1044539	  706.1	  601.4	 6864.0	...
1044540	  706.1	  601.4	 6862.0	...
1044541	  706.2	  601.6	 6859.0	...
1044542	  706.2	  601.7	 6858.0	...
1044543	  706.1	  601.7	 6858.0	...
1044544	  706.2	  601.7	 6859.0	...
1044545	  706.4	  601.7	 6859.0	...
1044546	  706.6	  601.6	 6858.0	...
1044547	  706.5	  601.6	 6858.0	...
1044548	  706.5	  601.5	 6857.0	...
1044549	  706.5	  601.5	 6856.0	...
1044550	  706.6	  601.4	 6857.0	...
1044551	  706.7	  601.4	 6856.0	...
1044552	  706.9	  601.3	 6855.0	...
1044553	  707.0	  601.3	 6854.0	...
1044554	  706.7	  601.4	 6851.0	...
1044555	  706.4	  601.5	 6849.0	...
1044556	  706.1	  601.6	 6847.0	...
1044557	  706.3	  601.6	 6847.0	...
1044558	  706.5	  601.4	 6847.0	...
1044559	  706.6	  601.5	 6847.0	...
1044560	  706.6	  601.6	 6847.0	...
1044561	  706.5	  601.7	 6846.0	...
1044562	  706.5	  601.7	 6845.0	...
1044563	  706.4	  601.4	 6848.0	...
1044564	  706.4	  601.1	 6850.0	...
1044565	  706.4	  600.8	 6850.0	...
1044566	  706.5	  600.9	 6848.0	...
1044567	  706.5	  601.0	 6846.0	...
1044568	  706.5	  601.2	 6846.0	...
1044569	  706.5	  601.4	 6846.0	...
1044570	  706.5	  601.7	 6846.0	...
1044571	  706.6	  602.0	 6843.0	...
1044572	  706.8	  602.2	 6840.0	...
1044573	  707.1	  602.2	 6839.0	...
1044574	  707.3	  602.0	 6841.0	...
1044575	  707.4	  601.8	 6842.0	...
1044576	  707.6	  601.5	 6843.0	...
1044577	  707.7	  601.5	 6843.0	...
1044578	  707.5	  601.9	 6844.0	...
1044579	  707.3	  602.4	 6845.0	...
1044580	  707.0	  602.8	 6845.0	...
1044581	  707.0	  602.9	 6845.0	...
1044582	  707.1	  603.0	 6842.0	...
1044583	  707.1	  603.1	 6840.0	...
1044584	  707.1	  602.9	 6840.0	...
1044585	  707.1	  602.7	 6843.0	...
1044586	  707.1	  602.5	 6847.0	...
1044587	  707.1	  602.6	 6849.0	...
1044588	  707.2	  602.7	 6849.0	...
1044589	  707.2	  602.8	 6849.0	...
1044590	  707.5	  602.8	 6849.0	...
1044591	  707.7	  602.9	 6848.0	...
1044592	  708.0	  603.0	 6848.0	...
1044593	  708.1	  603.1	 6847.0	...
1044594	  707.7	  603.2	 6846.0	...
1044595	  707.3	  603.2	 6845.0	...
1044596	  706.9	  603.2	 6845.0	...
1044597	  706.9	  603.2	 6843.0	...
1044598	  706.9	  603.3	 6842.0	...
1044599	  706.9	  603.4	 6840.0	...
1044600	  707.1	  603.6	 6838.0	...
1044601	  707.4	  603.8	 6837.0	...
1044602	  707.4	  604.0	 6837.0	...
1044603	  707.2	  604.1	 6836.0	...
1044604	  707.0	  604.2	 6839.0	...
1044605	  707.0	  604.4	 6842.0	...
1044606	  707.1	  604.7	 6843.0	...
1044607	  707.1	  605.1	 6840.0	...
1044608	  707.1	  605.3	 6838.0	...
1044609	  707.1	  605.5	 6838.0	...
1044610	  707.1	  605.4	 6840.0	...
1044611	  707.1	  605.2	 6841.0	...
1044612	  707.2	  605.0	 6842.0	...
1044613	  707.5	  605.2	 6841.0	...
1044614	  707.7	  605.5	 6840.0	...
1044615	  707.8	  605.8	 6839.0	...
1044616	  707.8	  605.7	 6839.0	...
1044617	  707.7	  605.6	 6839.0	...
1044618	  707.6	  605.6	 6839.0	...
1044619	  707.5	  605.6	 6837.0	...
1044620	  707.4	  605.6	 6835.0	...
1044621	  707.6	  605.5	 6833.0	...
1044622	  707.9	  605.4	 6834.0	...
1044623	  708.2	  605.4	 6835.0	...
1044624	  708.2	  605.4	 6835.0	...
1044625	  708.2	  605.1	 6837.0	...
1044626	  708.2	  604.8	 6839.0	...
1044627	  708.1	  604.3	 6842.0	...
1044628	  708.0	  604.2	 6843.0	...
1044629	  707.8	  604.1	 6843.0	...
1044630	  707.8	  604.1	 6842.0	...
1044631	  707.9	  604.1	 6841.0	...
1044632	  707.9	  604.1	 6840.0	...
1044633	  707.7	  604.3	 6835.0	...
1044634	  707.4	  604.5	 6830.0	...
1044635	  707.1	  604.4	 6830.0	...
1044636	  707.1	  604.2	 6835.0	...
1044637	  707.1	  603.9	 6839.0	...
1044638	  707.2	  603.7	 6839.0	...
1044639	  707.3	  603.9	 6838.0	...
1044640	  707.5	  604.1	 6834.0	...
1044641	  707.3	  604.2	 6832.0	...
1044642	  707.0	  604.1	 6829.0	...
1044643	  706.8	  603.9	 6827.0	...
1044644	  706.9	  603.9	 6824.0	...
1044645	  707.0	  603.9	 6820.0	...
1044646	  707.3	  604.1	 6820.0	...
1044647	  707.6	  604.2	 6820.0	...
1044648	  707.9	  604.3	 6821.0	...
1044649	  708.0	  604.4	 6821.0	...
1044650	  708.1	  604.5	 6821.0	...
1044651	  708.2	  604.7	 6821.0	...
1044652	  708.2	  604.9	 6820.0	...
1044653	  708.2	  605.1	 6818.0	...
1044654	  708.2	  605.3	 6816.0	...
1044655	  707.9	  605.6	 6815.0	...
1044656	  707.6	  605.8	 6812.0	...
1044657	  707.3	  605.8	 6810.0	...
1044658	  707.3	  605.8	 6808.0	...
1044659	  707.2	  605.9	 6807.0	...
1044660	  707.2	  605.9	 6805.0	...
1044661	  707.2	  606.0	 6804.0	...
1044662	  707.2	  606.0	 6803.0	...
1044663	  707.6	  605.8	 6801.0	...
1044664	  708.1	  605.7	 6802.0	...
1044665	  708.6	  605.5	 6804.0	...
1044666	  708.6	  605.4	 6804.0	...
1044667	  708.6	  605.2	 6802.0	...
1044668	  708.3	  605.0	 6800.0	...
1044669	  707.9	  605.0	 6799.0	...
1044670	  707.6	  605.0	 6799.0	...
1044671	  707.5	  605.1	 6798.0	...
1044672	  707.5	  604.8	 6797.0	...
1044673	  707.6	  604.6	 6798.0	...
1044674	  707.6	  604.5	 6799.0	...
1044675	  707.7	  604.5	 6801.0	...
1044676	  707.9	  604.2	 6803.0	...
1044677	  708.3	  604.0	 6804.0	...
1044678	  708.8	  603.8	 6804.0	...
1044679	  709.2	  603.8	 6804.0	...
1044680	  709.1	  604.1	 6803.0	...
1044681	  708.8	  604.2	 6802.0	...
1044682	  708.1	  604.6	 6800.0	...
1044683	  707.7	  604.8	 6800.0	...
1044684	  706.9	  605.0	 6800.0	...
1044685	  705.5	  605.2	 6800.0	...
1044686	  703.7	  605.5	 6799.0	...
1044687	  702.2	  605.9	 6799.0	...
1044688	  700.8	  606.4	 6799.0	...
1044689	  699.3	  607.0	 6799.0	...
1044690	  697.5	  607.4	 6797.0	...
1044691	  696.1	  607.8	 6794.0	...
1044692	  695.0	  608.4	 6791.0	...
1044693	  694.5	  609.0	 6791.0	...
1044694	  694.2	  609.6	 6791.0	...
1044695	  694.3	  609.9	 6792.0	...
1044696	  694.4	  610.1	 6790.0	...
1044697	  694.5	  610.1	 6789.0	...
1044698	  694.6	  610.1	 6789.0	...
MSG	1044699 0000 _ Number Off
1044699	  694.7	  610.0	 6791.0	...
1044700	  694.7	  609.7	 6793.0	...
1044701	  694.9	  609.7	 6792.0	...
1044702	  695.2	  609.7	 6790.0	...
1044703	  695.5	  609.9	 6788.0	...
1044704	  696.0	  609.3	 6785.0	...
1044705	  696.4	  608.6	 6785.0	...
1044706	  696.8	  607.8	 6784.0	...
1044707	  696.7	  607.8	 6785.0	...
1044708	  696.8	  607.8	 6787.0	...
1044709	  696.8	  607.3	 6790.0	...
1044710	  696.7	  606.8	 6793.0	...
1044711	  696.7	  606.6	 6794.0	...
1044712	  696.7	  606.9	 6794.0	...
1044713	  696.6	  606.9	 6793.0	...
1044714	  696.4	  606.7	 6792.0	...
1044715	  696.2	  606.9	 6791.0	...
1044716	  696.2	  607.3	 6791.0	...
1044717	  696.2	  607.6	 6791.0	...
1044718	  696.2	  607.4	 6790.0	...
1044719	  696.2	  607.3	 6789.0	...
1044720	  696.2	  607.3	 6788.0	...
1044721	  696.3	  607.7	 6787.0	...
1044722	  696.4	  608.1	 6788.0	...
1044723	  696.3	  608.5	 6788.0	...
1044724	  696.1	  608.4	 6789.0	...
1044725	  695.9	  608.4	 6789.0	...
1044726	  695.8	  608.4	 6785.0	...
1044727	  695.8	  608.4	 6780.0	...
1044728	  695.8	  608.4	 6776.0	...
1044729	  695.9	  608.5	 6776.0	...
1044730	  695.9	  608.6	 6776.0	...
1044731	  695.7	  608.7	 6774.0	...
1044732	  695.5	  608.8	 6773.0	...
1044733	  695.3	  609.2	 6772.0	...
1044734	  695.4	  609.5	 6771.0	...
1044735	  695.6	  609.8	 6770.0	...
1044736	  696.0	  609.7	 6770.0	...
1044737	  696.3	  609.2	 6772.0	...
1044738	  696.4	  608.8	 6770.0	...
1044739	  696.3	  608.4	 6768.0	...
1044740	  696.3	  608.6	 6765.0	...
1044741	  696.4	  608.6	 6765.0	...
1044742	  696.5	  608.5	 6764.0	...
1044743	  696.5	  608.6	 6763.0	...
1044744	  696.6	  608.9	 6762.0	...
1044745	  696.6	  609.1	 6759.0	...
1044746	  696.6	  609.1	 6756.0	...
1044747	  696.6	  609.1	 6754.0	...
1044748	  696.5	  609.1	 6754.0	...
1044749	  696.4	  609.1	 6755.0	...
1044750	  696.3	  609.1	 6753.0	...
1044751	  696.3	  609.0	 6748.0	...
1044752	  696.4	  609.0	 6744.0	...
1044753	  696.7	  608.6	 6742.0	...
1044754	  697.0	  608.2	 6745.0	...
1044755	  697.2	  607.8	 6747.0	...
1044756	  697.3	  608.2	 6747.0	...
1044757	  697.4	  608.6	 6745.0	...
1044758	  697.7	  609.1	 6744.0	...
1044759	  698.0	  609.2	 6745.0	...
1044760	  698.2	  609.2	 6744.0	...
1044761	  698.2	  609.3	 6742.0	...
1044762	  698.2	  609.3	 6739.0	...
1044763	  698.2	  609.3	 6737.0	...
1044764	  698.2	  609.2	 6735.0	...
1044765	  698.3	  609.4	 6733.0	...
1044766	  698.6	  609.5	 6733.0	...
1044767	  698.8	  609.8	 6732.0	...
1044768	  699.1	  610.2	 6730.0	...
1044769	  699.1	  610.6	 6728.0	...
1044770	  699.2	  610.7	 6727.0	...
1044771	  699.1	  610.5	 6721.0	...
1044772	  699.1	  610.4	 6716.0	...
1044773	  699.0	  610.5	 6711.0	...
1044774	  699.0	  610.7	 6711.0	...
1044775	  699.0	  611.0	 6713.0	...
1044776	  699.1	  611.2	 6717.0	...
1044777	  699.4	  611.4	 6720.0	...
1044778	  699.6	  611.4	 6722.0	...
1044779	  699.7	  611.1	 6722.0	...
1044780	  699.6	  610.8	 6718.0	...
1044781	  699.6	  610.9	 6715.0	...
1044782	  699.6	  611.3	 6713.0	...
1044783	  699.6	  612.1	 6713.0	...
1044784	  699.6	  612.7	 6713.0	...
1044785	  700.0	  613.3	 6712.0	...
1044786	  700.4	  613.3	 6712.0	...
1044787	  700.5	  613.4	 6712.0	...
1044788	  700.2	  613.2	 6712.0	...
1044789	  699.9	  613.0	 6711.0	...
1044790	  700.1	  612.6	 6710.0	...
1044791	  700.5	  612.5	 6709.0	...
1044792	  700.9	  612.4	 6706.0	...
1044793	  701.2	  612.5	 6702.0	...
1044794	  701.1	  612.7	 6698.0	...
1044795	  701.0	  613.2	 6695.0	...
1044796	  700.9	  613.5	 6692.0	...
1044797	  701.0	  613.8	 6689.0	...
1044798	  701.0	  613.9	 6689.0	...
1044799	  701.1	  614.0	 6687.0	...
1044800	  701.3	  614.3	 6686.0	...
1044801	  701.4	  614.4	 6685.0	...
1044802	  701.5	  614.5	 6685.0	...
1044803	  701.5	  614.4	 6685.0	...
1044804	  701.5	  614.3	 6685.0	...
1044805	  701.4	  614.2	 6686.0	...
1044806	  701.2	  614.2	 6686.0	...
1044807	  701.1	  614.3	 6686.0	...
1044808	  701.2	  614.4	 6685.0	...
1044809	  701.4	  614.5	 6685.0	...
1044810	  701.5	  614.6	 6684.0	...
1044811	  701.7	  614.7	 6684.0	...
1044812	  702.0	  615.0	 6684.0	...
1044813	  702.3	  615.1	 6685.0	...
1044814	  702.4	  615.0	 6685.0	...
1044815	  702.2	  614.8	 6682.0	...
1044816	  701.8	  614.8	 6678.0	...
1044817	  701.7	  615.0	 6675.0	...
1044818	  701.5	  615.3	 6672.0	...
1044819	  701.5	  615.4	 6670.0	...
1044820	  701.4	  615.5	 6668.0	...
1044821	  701.2	  615.6	 6668.0	...
1044822	  701.0	  615.6	 6670.0	...
1044823	  701.2	  615.5	 6671.0	...
1044824	  701.4	  615.4	 6672.0	...
1044825	  701.6	  615.6	 6673.0	...
1044826	  701.8	  615.7	 6671.0	...
1044827	  702.1	  615.8	 6669.0	...
1044828	  702.2	  615.5	 6665.0	...
1044829	  702.2	  615.2	 6663.0	...
1044830	  702.2	  614.8	 6661.0	...
1044831	  702.2	  614.8	 6660.0	...
1044832	  702.0	  614.8	 6659.0	...
1044833	  701.7	  614.8	 6657.0	...
1044834	  701.5	  614.9	 6657.0	...
1044835	  701.6	  615.2	 6657.0	...
1044836	  701.7	  615.5	 6657.0	...
1044837	  701.7	  615.8	 6656.0	...
1044838	  701.8	  615.7	 6655.0	...
1044839	  701.9	  615.6	 6654.0	...
1044840	  702.4	  615.5	 6652.0	...
1044841	  702.8	  615.4	 6648.0	...
1044842	  703.1	  615.3	 6645.0	...
1044843	  703.1	  615.2	 6642.0	...
1044844	  703.1	  615.2	 6642.0	...
1044845	  703.0	  615.2	 6643.0	...
1044846	  702.9	  615.3	 6645.0	...
1044847	  702.8	  615.4	 6645.0	...
1044848	  703.0	  615.4	 6645.0	...
1044849	  703.2	  615.3	 6644.0	...
1044850	  703.4	  615.2	 6645.0	...
1044851	  703.6	  615.1	 6644.0	...
1044852	  703.8	  615.1	 6642.0	...
1044853	  703.8	  615.0	 6640.0	...
1044854	  703.8	  614.9	 6637.0	...
1044855	  703.6	  614.9	 6636.0	...
1044856	  703.5	  615.2	 6635.0	...
1044857	  703.2	  615.5	 6635.0	...
1044858	  703.2	  615.8	 6635.0	...
1044859	  703.3	  615.8	 6634.0	...
1044860	  703.3	  615.7	 6633.0	...
1044861	  703.3	  615.5	 6633.0	...
1044862	  703.1	  615.2	 6633.0	...
1044863	  703.4	  614.8	 6637.0	...
1044864	  703.7	  614.6	 6641.0	...
1044865	  704.0	  614.4	 6640.0	...
1044866	  704.0	  614.4	 6636.0	...
1044867	  703.8	  614.5	 6631.0	...
1044868	  703.6	  614.5	 6630.0	...
1044869	  703.4	  614.4	 6629.0	...
1044870	  703.4	  614.1	 6629.0	...
1044871	  703.2	  613.8	 6631.0	...
1044872	  703.1	  613.6	 6633.0	...
1044873	  702.9	  613.7	 6633.0	...
1044874	  703.0	  614.2	 6631.0	...
1044875	  703.1	  614.8	 6629.0	...
1044876	  703.4	  615.4	 6629.0	...
1044877	  703.6	  615.4	 6629.0	...
1044878	  703.8	  615.3	 6628.0	...
1044879	  703.9	  615.3	 6626.0	...
1044880	  703.7	  615.3	 6625.0	...
1044881	  703.4	  615.2	 6624.0	...
1044882	  703.1	  615.3	 6623.0	...
1044883	  703.2	  615.5	 6623.0	...
1044884	  703.6	  615.7	 6622.0	...
1044885	  703.8	  615.9	 6621.0	...
1044886	  703.7	  616.0	 6618.0	...
1044887	  703.7	  615.8	 6615.0	...
1044888	  703.7	  615.7	 6612.0	...
1044889	  703.7	  615.8	 6613.0	...
1044890	  703.8	  616.2	 6613.0	...
1044891	  703.9	  616.4	 6612.0	...
1044892	  703.9	  616.3	 6610.0	...
1044893	  703.9	  616.2	 6608.0	...
1044894	  703.9	  616.3	 6607.0	...
1044895	  703.9	  616.4	 6605.0	...
1044896	  704.0	  616.3	 6604.0	...
1044897	  704.2	  616.2	 6603.0	...
1044898	  704.4	  616.0	 6604.0	...
1044899	  704.4	  615.9	 6604.0	...
1044900	  704.3	  615.6	 6604.0	...
1044901	  704.2	  615.3	 6607.0	...
1044902	  704.1	  615.0	 6610.0	...
1044903	  704.0	  615.1	 6614.0	...
1044904	  704.2	  615.1	 6614.0	...
1044905	  704.4	  615.0	 6614.0	...
1044906	  704.7	  614.8	 6615.0	...
1044907	  704.7	  614.7	 6615.0	...
1044908	  704.7	  614.8	 6615.0	...
1044909	  704.6	  615.0	 6613.0	...
MSG	1044910 0000 _ Number On
1044910	  704.4	  615.2	 6610.0	...
1044911	  704.4	  615.1	 6609.0	...
1044912	  704.3	  614.9	 6607.0	...
1044913	  704.5	  614.8	 6608.0	...
1044914	  704.7	  614.8	 6602.0	...
1044915	  704.6	  614.6	 6597.0	...
1044916	  704.5	  614.4	 6595.0	...
1044917	  704.2	  614.3	 6598.0	...
1044918	  704.1	  614.2	 6599.0	...
1044919	  703.9	  614.1	 6595.0	...
1044920	  703.9	  613.9	 6592.0	...
1044921	  704.1	  613.9	 6595.0	...
1044922	  704.4	  613.8	 6601.0	...
1044923	  704.7	  613.8	 6606.0	...
1044924	  704.7	  613.7	 6603.0	...
1044925	  704.7	  613.7	 6602.0	...
1044926	  704.7	  613.8	 6602.0	...
1044927	  704.6	  613.9	 6603.0	...
1044928	  704.5	  614.0	 6602.0	...
1044929	  704.5	  614.0	 6599.0	...
1044930	  704.5	  614.0	 6593.0	...
1044931	  704.4	  614.2	 6588.0	...
1044932	  704.3	  614.3	 6586.0	...
1044933	  704.4	  613.9	 6590.0	...
1044934	  704.5	  613.4	 6595.0	...
1044935	  705.2	  612.9	 6598.0	...
1044936	  705.8	  613.1	 6597.0	...
1044937	  705.9	  613.5	 6594.0	...
1044938	  705.5	  614.0	 6591.0	...
1044939	  705.3	  614.3	 6590.0	...
1044940	  705.6	  614.2	 6591.0	...
1044941	  705.3	  613.6	 6593.0	...
1044942	  704.8	  613.1	 6594.0	...
1044943	  704.3	  612.7	 6595.0	...
1044944	  704.2	  612.5	 6595.0	...
1044945	  704.6	  612.3	 6595.0	...
1044946	  704.9	  612.3	 6596.0	...
1044947	  705.2	  612.3	 6597.0	...
1044948	  705.1	  612.3	 6598.0	...
1044949	  705.1	  612.4	 6598.0	...
1044950	  705.1	  612.3	 6595.0	...
1044951	  705.2	  611.9	 6592.0	...
1044952	  705.1	  611.6	 6590.0	...
1044953	  705.1	  611.2	 6591.0	...
1044954	  705.2	  611.1	 6591.0	...
1044955	  705.2	  611.2	 6590.0	...
1044956	  705.2	  611.4	 6589.0	...
1044957	  705.0	  611.5	 6589.0	...
1044958	  704.8	  611.4	 6588.0	...
1044959	  704.6	  611.3	 6587.0	...
1044960	  704.8	  611.3	 6590.0	...
1044961	  705.1	  611.3	 6594.0	...
1044962	  705.4	  611.1	 6599.0	...
1044963	  705.4	  611.0	 6601.0	...
1044964	  705.4	  610.6	 6602.0	...
1044965	  705.3	  610.4	 6602.0	...
1044966	  705.2	  610.0	 6602.0	...
1044967	  705.4	  609.8	 6602.0	...
1044968	  705.8	  609.7	 6602.0	...
1044969	  706.2	  609.8	 6603.0	...
1044970	  705.9	  610.1	 6603.0	...
1044971	  705.6	  610.2	 6602.0	...
1044972	  705.3	  610.2	 6599.0	...
1044973	  705.3	  610.2	 6597.0	...
1044974	  705.2	  610.2	 6596.0	...
1044975	  705.4	  610.2	 6598.0	...
1044976	  705.6	  610.0	 6600.0	...
1044977	  705.9	  609.8	 6602.0	...
1044978	  706.0	  609.7	 6602.0	...
1044979	  706.2	  610.1	 6602.0	...
1044980	  706.5	  610.5	 6603.0	...
1044981	  706.8	  611.0	 6604.0	...
1044982	  707.0	  610.8	 6605.0	...
1044983	  706.7	  610.5	 6606.0	...
1044984	  706.3	  610.5	 6606.0	...
1044985	  706.1	  610.8	 6607.0	...
1044986	  706.2	  611.1	 6606.0	...
1044987	  706.3	  611.2	 6607.0	...
1044988	  706.3	  611.3	 6606.0	...
1044989	  706.4	  611.3	 6605.0	...
1044990	  706.4	  611.3	 6605.0	...
1044991	  706.6	  611.3	 6607.0	...
1044992	  706.6	  611.3	 6608.0	...
1044993	  706.6	  611.2	 6609.0	...
1044994	  706.5	  611.3	 6610.0	...
1044995	  706.6	  611.3	 6611.0	...
1044996	  706.6	  611.1	 6611.0	...
1044997	  706.6	  610.8	 6613.0	...
1044998	  706.6	  610.5	 6614.0	...
1044999	  706.6	  610.3	 6616.0	...
1045000	  706.7	  610.1	 6616.0	...
1045001	  706.7	  609.9	 6616.0	...
1045002	  706.8	  609.9	 6617.0	...
1045003	  706.8	  610.4	 6616.0	...
1045004	  706.9	  610.8	 6615.0	...
1045005	  707.0	  610.7	 6615.0	...
1045006	  707.1	  610.2	 6615.0	...
1045007	  707.1	  609.7	 6614.0	...
1045008	  706.9	  609.7	 6615.0	...
1045009	  706.9	  609.7	 6616.0	...
1045010	  706.9	  609.6	 6617.0	...
1045011	  707.0	  609.5	 6618.0	...
1045012	  707.2	  609.5	 6617.0	...
1045013	  707.4	  609.4	 6616.0	...
1045014	  707.5	  609.5	 6615.0	...
1045015	  707.3	  609.6	 6617.0	...
1045016	  707.2	  609.9	 6619.0	...
1045017	  707.2	  610.2	 6620.0	...
1045018	  707.4	  609.8	 6619.0	...
1045019	  707.5	  609.1	 6618.0	...
1045020	  707.7	  608.5	 6618.0	...
1045021	  707.7	  608.5	 6618.0	...
1045022	  707.8	  609.0	 6618.0	...
1045023	  707.9	  609.4	 6618.0	...
1045024	  708.0	  609.6	 6618.0	...
1045025	  707.9	  609.3	 6617.0	...
1045026	  707.8	  609.2	 6619.0	...
1045027	  707.8	  609.3	 6621.0	...
1045028	  708.0	  609.4	 6623.0	...
1045029	  708.2	  609.3	 6620.0	...
1045030	  708.4	  608.8	 6616.0	...
1045031	  708.4	  608.3	 6615.0	...
1045032	  708.4	  608.5	 6618.0	...
1045033	  708.5	  609.1	 6622.0	...
1045034	  708.5	  609.8	 6622.0	...
1045035	  708.6	  609.8	 6620.0	...
1045036	  708.7	  609.6	 6618.0	...
1045037	  708.6	  609.0	 6618.0	...
1045038	  708.4	  608.4	 6617.0	...
1045039	  708.2	  608.2	 6618.0	...
1045040	  708.1	  608.5	 6618.0	...
1045041	  708.0	  608.6	 6618.0	...
1045042	  707.9	  608.4	 6621.0	...
1045043	  707.8	  608.3	 6624.0	...
1045044	  707.7	  608.2	 6627.0	...
1045045	  707.7	  608.1	 6627.0	...
1045046	  707.7	  608.0	 6628.0	...
1045047	  707.7	  608.0	 6630.0	...
1045048	  707.8	  608.0	 6631.0	...
1045049	  708.1	  608.0	 6631.0	...
1045050	  708.3	  608.2	 6630.0	...
1045051	  708.5	  608.5	 6629.0	...
1045052	  708.4	  608.7	 6626.0	...
1045053	  708.3	  608.8	 6622.0	...
1045054	  708.2	  608.8	 6620.0	...
1045055	  708.1	  608.7	 6621.0	...
1045056	  708.1	  608.7	 6622.0	...
1045057	  708.1	  608.8	 6622.0	...
1045058	  707.9	  609.0	 6621.0	...
1045059	  707.8	  608.9	 6620.0	...
1045060	  708.1	  608.7	 6618.0	...
1045061	  708.5	  608.6	 6617.0	...
1045062	  709.1	  608.5	 6620.0	...
1045063	  709.3	  608.6	 6624.0	...
1045064	  709.4	  608.7	 6631.0	...
1045065	  709.3	  608.5	 6634.0	...
1045066	  709.3	  608.2	 6636.0	...
1045067	  709.5	  607.9	 6634.0	...
1045068	  709.7	  607.8	 6632.0	...
1045069	  709.6	  607.5	 6631.0	...
1045070	  709.3	  607.2	 6629.0	...
1045071	  708.9	  607.1	 6628.0	...
1045072	  708.8	  607.3	 6626.0	...
1045073	  708.8	  607.5	 6626.0	...
1045074	  708.8	  607.5	 6627.0	...
1045075	  708.9	  607.5	 6629.0	...
1045076	  708.9	  607.6	 6632.0	...
1045077	  709.0	  607.8	 6632.0	...
1045078	  709.2	  607.9	 6633.0	...
1045079	  709.3	  608.0	 6631.0	...
1045080	  709.4	  608.2	 6629.0	...
1045081	  709.4	  608.3	 6628.0	...
1045082	  709.4	  608.3	 6629.0	...
1045083	  709.5	  608.3	 6631.0	...
1045084	  709.6	  608.4	 6631.0	...
1045085	  709.7	  608.5	 6631.0	...
1045086	  709.7	  608.7	 6629.0	...
1045087	  709.7	  608.4	 6630.0	...
1045088	  709.8	  607.9	 6635.0	...
1045089	  710.0	  607.3	 6639.0	...
1045090	  710.0	  607.1	 6641.0	...
1045091	  709.8	  607.4	 6641.0	...
1045092	  709.6	  607.6	 6641.0	...
1045093	  709.5	  607.8	 6641.0	...
1045094	  709.5	  607.4	 6642.0	...
1045095	  709.8	  607.0	 6643.0	...
1045096	  710.0	  606.7	 6645.0	...
1045097	  710.4	  606.7	 6645.0	...
1045098	  710.3	  606.7	 6646.0	...
1045099	  710.3	  606.8	 6644.0	...
1045100	  710.3	  606.8	 6642.0	...
1045101	  710.3	  606.8	 6639.0	...
1045102	  710.3	  607.0	 6638.0	...
1045103	  710.3	  607.1	 6641.0	...
1045104	  710.4	  607.2	 6645.0	...
1045105	  710.4	  607.7	 6647.0	...
1045106	  710.4	  608.1	 6647.0	...
1045107	  710.6	  608.1	 6646.0	...
1045108	  710.9	  607.7	 6648.0	...
1045109	  711.0	  607.7	 6649.0	...
1045110	  710.9	  608.1	 6649.0	...
1045111	  710.7	  608.4	 6649.0	...
1045112	  710.6	  608.2	 6645.0	...
1045113	  710.7	  608.0	 6642.0	...
1045114	  710.7	  608.0	 6640.0	...
1045115	  710.7	  607.9	 6643.0	...
1045116	  710.6	  607.9	 6646.0	...
1045117	  710.5	  607.9	 6647.0	...
1045118	  710.6	  607.9	 6646.0	...
1045119	  710.8	  607.9	 6645.0	...
1045120	  711.0	  607.9	 6646.0	...
1045121	  710.9	  608.0	 6646.0	...
1045122	  710.9	  608.1	 6646.0	...
1045123	  711.0	  608.1	 6647.0	...
1045124	  711.2	  608.5	 6649.0	...
1045125	  711.6	  608.8	 6650.0	...
1045126	  712.1	  609.0	 6649.0	...
1045127	  712.4	  608.9	 6648.0	...
1045128	  712.7	  608.7	 6646.0	...
1045129	  712.7	  608.6	 6646.0	...
1045130	  712.7	  608.5	 6646.0	...
1045131	  712.6	  608.3	 6648.0	...
1045132	  712.5	  608.1	 6650.0	...
1045133	  712.5	  608.0	 6650.0	...
1045134	  712.6	  607.9	 6649.0	...
1045135	  712.7	  607.9	 6649.0	...
1045136	  712.8	  607.9	 6650.0	...
1045137	  712.9	  608.3	 6652.0	...
1045138	  713.1	  609.0	 6652.0	...
1045139	  713.3	  609.6	 6652.0	...
1045140	  713.4	  609.5	 6653.0	...
1045141	  713.4	  609.4	 6654.0	...
1045142	  713.6	  609.2	 6655.0	...
1045143	  713.8	  609.3	 6653.0	...
1045144	  714.0	  609.7	 6650.0	...
1045145	  713.8	  610.1	 6648.0	...
1045146	  713.7	  610.5	 6648.0	...
1045147	  713.5	  610.6	 6648.0	...
1045148	  713.5	  610.9	 6649.0	...
1045149	  713.8	  611.2	 6650.0	...
1045150	  714.0	  611.2	 6651.0	...
1045151	  714.2	  611.0	 6654.0	...
1045152	  714.1	  610.7	 6657.0	...
1045153	  714.0	  610.7	 6660.0	...
1045154	  713.9	  610.7	 6662.0	...
1045155	  714.0	  610.8	 6663.0	...
1045156	  714.4	  610.9	 6664.0	...
1045157	  714.7	  610.9	 6665.0	...
1045158	  714.6	  610.8	 6665.0	...
1045159	  714.2	  610.9	 6664.0	...
1045160	  714.0	  611.1	 6663.0	...
1045161	  714.3	  611.3	 6662.0	...
1045162	  714.5	  611.6	 6662.0	...
1045163	  714.5	  611.6	 6662.0	...
1045164	  714.5	  611.4	 6662.0	...
1045165	  714.5	  611.2	 6661.0	...
1045166	  714.6	  611.7	 6660.0	...
1045167	  714.7	  612.4	 6660.0	...
1045168	  714.8	  613.1	 6663.0	...
1045169	  714.7	  613.0	 6666.0	...
1045170	  714.8	  612.9	 6668.0	...
1045171	  715.1	  612.7	 6668.0	...
1045172	  715.5	  612.8	 6667.0	...
1045173	  715.6	  613.0	 6665.0	...
1045174	  715.6	  613.2	 6666.0	...
1045175	  715.6	  613.1	 6669.0	...
1045176	  715.6	  613.1	 6672.0	...
1045177	  715.6	  613.1	 6672.0	...
1045178	  715.9	  613.2	 6673.0	...
1045179	  716.2	  613.4	 6672.0	...
1045180	  716.6	  613.5	 6670.0	...
1045181	  716.6	  613.4	 6668.0	...
1045182	  716.5	  613.3	 6667.0	...
1045183	  716.3	  613.2	 6665.0	...
1045184	  716.1	  613.2	 6666.0	...
1045185	  715.8	  613.9	 6668.0	...
1045186	  715.6	  614.6	 6671.0	...
1045187	  715.6	  615.0	 6672.0	...
1045188	  715.7	  614.9	 6674.0	...
1045189	  716.0	  614.7	 6676.0	...
1045190	  716.2	  614.4	 6676.0	...
1045191	  716.4	  613.9	 6676.0	...
1045192	  716.4	  613.6	 6677.0	...
1045193	  716.4	  613.8	 6677.0	...
1045194	  716.4	  614.0	 6678.0	...
1045195	  716.6	  614.1	 6677.0	...
1045196	  716.8	  613.9	 6676.0	...
1045197	  717.0	  613.7	 6674.0	...
1045198	  717.0	  613.6	 6673.0	...
1045199	  717.1	  613.5	 6670.0	...
1045200	  716.9	  613.9	 6669.0	...
1045201	  716.6	  614.3	 6668.0	...
1045202	  716.7	  614.7	 6669.0	...
1045203	  717.0	  614.7	 6669.0	...
1045204	  717.3	  614.5	 6668.0	...
1045205	  717.2	  614.2	 6668.0	...
1045206	  717.1	  613.9	 6670.0	...
1045207	  717.2	  613.7	 6675.0	...
1045208	  717.4	  613.5	 6681.0	...
1045209	  717.3	  613.7	 6683.0	...
1045210	  717.1	  613.9	 6682.0	...
1045211	  716.8	  614.2	 6679.0	...
1045212	  716.7	  614.2	 6676.0	...
1045213	  716.6	  614.2	 6675.0	...
MSG	1045214 0000 _ Number Off
1045214	  716.5	  614.2	 6676.0	...
1045215	  716.5	  614.6	 6676.0	...
1045216	  716.8	  614.9	 6675.0	...
1045217	  717.1	  615.1	 6677.0	...
1045218	  717.4	  615.1	 6680.0	...
1045219	  717.7	  615.0	 6682.0	...
1045220	  718.0	  614.9	 6681.0	...
1045221	  717.9	  615.7	 6680.0	...
1045222	  717.6	  616.5	 6681.0	...
1045223	  717.2	  617.3	 6682.0	...
1045224	  717.2	  617.7	 6683.0	...
1045225	  717.4	  618.0	 6684.0	...
1045226	  717.5	  618.3	 6684.0	...
1045227	  717.7	  618.6	 6682.0	...
1045228	  717.7	  619.0	 6681.0	...
1045229	  717.8	  619.3	 6681.0	...
1045230	  717.9	  619.2	 6682.0	...
1045231	  717.9	  619.1	 6684.0	...
1045232	  718.1	  619.0	 6686.0	...
1045233	  718.4	  618.8	 6687.0	...
1045234	  718.4	  618.8	 6689.0	...
1045235	  718.2	  618.5	 6690.0	...
1045236	  717.9	  618.3	 6688.0	...
1045237	  718.0	  618.3	 6686.0	...
1045238	  718.1	  618.5	 6684.0	...
1045239	  718.4	  619.1	 6684.0	...
1045240	  718.7	  619.5	 6685.0	...
1045241	  718.8	  619.7	 6687.0	...
1045242	  718.7	  619.7	 6686.0	...
1045243	  718.5	  619.4	 6684.0	...
1045244	  718.5	  619.2	 6683.0	...
1045245	  718.3	  618.9	 6684.0	...
1045246	  718.2	  619.1	 6685.0	...
1045247	  718.3	  619.3	 6686.0	...
1045248	  718.3	  619.3	 6688.0	...
1045249	  718.2	  619.0	 6687.0	...
1045250	  718.1	  618.6	 6685.0	...
1045251	  718.0	  618.5	 6682.0	...
1045252	  718.1	  618.4	 6683.0	...
1045253	  718.1	  618.5	 6686.0	...
1045254	  718.0	  619.0	 6689.0	...
1045255	  717.9	  619.4	 6692.0	...
1045256	  717.8	  619.5	 6692.0	...
1045257	  717.8	  619.2	 6695.0	...
1045258	  717.8	  618.9	 6698.0	...
1045259	  718.0	  619.3	 6700.0	...
1045260	  718.2	  619.7	 6701.0	...
1045261	  718.5	  620.1	 6701.0	...
1045262	  718.5	  620.1	 6703.0	...
1045263	  718.5	  620.0	 6705.0	...
1045264	  718.4	  619.9	 6709.0	...
1045265	  718.3	  619.9	 6714.0	...
1045266	  718.3	  620.2	 6719.0	...
1045267	  718.4	  620.6	 6719.0	...
1045268	  718.5	  620.8	 6715.0	...
1045269	  718.5	  620.8	 6712.0	...
1045270	  718.5	  620.7	 6712.0	...
1045271	  718.7	  620.8	 6712.0	...
1045272	  718.8	  620.8	 6711.0	...
1045273	  718.9	  620.9	 6711.0	...
1045274	  718.9	  620.9	 6712.0	...
1045275	  719.0	  621.0	 6712.0	...
1045276	  719.0	  621.0	 6711.0	...
1045277	  719.1	  620.9	 6711.0	...
1045278	  719.2	  620.8	 6710.0	...
1045279	  719.3	  620.2	 6710.0	...
1045280	  719.3	  619.6	 6710.0	...
1045281	  719.2	  619.1	 6714.0	...
1045282	  719.2	  619.1	 6717.0	...
1045283	  719.1	  619.1	 6721.0	...
1045284	  719.0	  619.2	 6722.0	...
1045285	  719.0	  619.2	 6719.0	...
1045286	  719.1	  619.2	 6717.0	...
1045287	  719.2	  619.2	 6715.0	...
1045288	  719.3	  619.1	 6716.0	...
1045289	  719.4	  619.0	 6718.0	...
1045290	  719.4	  618.8	 6720.0	...
1045291	  719.3	  619.5	 6722.0	...
1045292	  719.2	  620.2	 6722.0	...
1045293	  719.2	  621.0	 6721.0	...
1045294	  719.2	  621.1	 6721.0	...
1045295	  719.3	  621.1	 6722.0	...
1045296	  719.4	  621.0	 6724.0	...
1045297	  719.4	  620.9	 6725.0	...
1045298	  719.4	  620.6	 6727.0	...
1045299	  719.3	  620.3	 6728.0	...
1045300	  719.2	  619.8	 6729.0	...
1045301	  719.4	  619.6	 6728.0	...
1045302	  719.5	  619.5	 6727.0	...
1045303	  719.7	  619.7	 6726.0	...
1045304	  719.8	  620.0	 6725.0	...
1045305	  720.0	  620.1	 6725.0	...
1045306	  720.0	  620.1	 6726.0	...
1045307	  719.8	  620.1	 6726.0	...
1045308	  719.6	  620.1	 6726.0	...
1045309	  719.6	  620.2	 6725.0	...
1045310	  719.6	  620.3	 6726.0	...
1045311	  719.6	  620.4	 6727.0	...
1045312	  719.6	  620.1	 6728.0	...
1045313	  719.6	  619.9	 6729.0	...
1045314	  719.8	  619.8	 6729.0	...
1045315	  719.8	  619.8	 6727.0	...
1045316	  719.8	  620.1	 6726.0	...
1045317	  719.7	  620.4	 6727.0	...
1045318	  719.8	  620.6	 6730.0	...
1045319	  719.9	  620.5	 6733.0	...
1045320	  720.0	  620.5	 6733.0	...
1045321	  720.1	  620.4	 6735.0	...
1045322	  719.8	  620.4	 6737.0	...
1045323	  719.5	  620.5	 6738.0	...
1045324	  719.3	  620.6	 6735.0	...
1045325	  719.5	  620.5	 6731.0	...
1045326	  719.6	  620.4	 6731.0	...
1045327	  719.6	  620.4	 6735.0	...
1045328	  719.6	  620.6	 6739.0	...
1045329	  719.6	  620.7	 6738.0	...
1045330	  719.6	  620.8	 6738.0	...
1045331	  719.6	  620.9	 6738.0	...
1045332	  719.7	  620.7	 6737.0	...
1045333	  719.7	  620.5	 6741.0	...
1045334	  719.7	  620.2	 6745.0	...
1045335	  719.7	  620.1	 6747.0	...
1045336	  719.7	  619.9	 6746.0	...
1045337	  719.8	  619.8	 6746.0	...
1045338	  719.8	  619.9	 6746.0	...
1045339	  719.8	  620.2	 6747.0	...
1045340	  719.9	  620.5	 6747.0	...
1045341	  720.0	  620.5	 6746.0	...
1045342	  720.0	  620.2	 6744.0	...
1045343	  719.9	  620.1	 6744.0	...
1045344	  720.0	  620.2	 6744.0	...
1045345	  720.1	  620.4	 6745.0	...
1045346	  720.0	  620.4	 6745.0	...
1045347	  720.0	  620.3	 6747.0	...
1045348	  719.9	  619.9	 6750.0	...
1045349	  720.1	  619.5	 6752.0	...
1045350	  720.2	  619.2	 6750.0	...
1045351	  720.2	  618.9	 6753.0	...
1045352	  720.1	  618.6	 6757.0	...
1045353	  720.1	  618.6	 6759.0	...
1045354	  719.8	  618.9	 6757.0	...
1045355	  719.6	  619.1	 6756.0	...
1045356	  719.5	  619.3	 6756.0	...
1045357	  719.4	  619.4	 6755.0	...
1045358	  719.3	  619.5	 6754.0	...
1045359	  719.2	  619.6	 6755.0	...
1045360	  719.2	  619.5	 6756.0	...
1045361	  719.2	  619.6	 6758.0	...
1045362	  719.4	  619.8	 6760.0	...
1045363	  719.7	  619.9	 6760.0	...
1045364	  720.0	  619.9	 6761.0	...
1045365	  719.9	  619.9	 6760.0	...
1045366	  719.8	  619.8	 6760.0	...
1045367	  719.8	  619.8	 6761.0	...
1045368	  719.8	  619.8	 6763.0	...
1045369	  719.8	  619.5	 6764.0	...
1045370	  719.8	  619.3	 6764.0	...
1045371	  719.9	  619.4	 6764.0	...
1045372	  719.9	  619.7	 6764.0	...
1045373	  720.1	  620.1	 6764.0	...
1045374	  720.1	  620.3	 6764.0	...
1045375	  720.0	  620.1	 6769.0	...
1045376	  719.8	  619.8	 6774.0	...
1045377	  719.6	  619.7	 6780.0	...
1045378	  719.6	  619.9	 6776.0	...
1045379	  719.6	  620.1	 6772.0	...
1045380	  719.5	  620.1	 6768.0	...
1045381	  719.3	  620.4	 6768.0	...
1045382	  719.1	  620.6	 6767.0	...
1045383	  719.0	  620.6	 6770.0	...
1045384	  719.0	  620.4	 6774.0	...
1045385	  718.9	  620.1	 6778.0	...
1045386	  718.9	  620.1	 6778.0	...
1045387	  718.9	  620.0	 6778.0	...
1045388	  719.2	  619.8	 6778.0	...
1045389	  719.5	  619.6	 6778.0	...
1045390	  719.5	  619.8	 6779.0	...
1045391	  719.3	  620.2	 6779.0	...
1045392	  719.0	  620.1	 6781.0	...
1045393	  718.9	  619.7	 6781.0	...
1045394	  718.8	  619.5	 6781.0	...
1045395	  718.9	  619.6	 6783.0	...
1045396	  719.1	  619.8	 6784.0	...
1045397	  719.3	  619.7	 6786.0	...
1045398	  719.3	  619.6	 6787.0	...
1045399	  719.4	  619.4	 6787.0	...
1045400	  719.5	  619.2	 6787.0	...
1045401	  719.5	  619.2	 6787.0	...
1045402	  719.5	  619.2	 6788.0	...
1045403	  719.5	  619.0	 6789.0	...
1045404	  719.4	  618.7	 6788.0	...
1045405	  719.3	  618.5	 6786.0	...
1045406	  719.2	  618.4	 6786.0	...
1045407	  719.3	  618.3	 6787.0	...
1045408	  719.5	  618.2	 6788.0	...
1045409	  719.4	  618.4	 6788.0	...
1045410	  719.3	  618.6	 6790.0	...
1045411	  719.2	  618.8	 6792.0	...
1045412	  719.3	  618.8	 6794.0	...
1045413	  719.3	  618.8	 6794.0	...
1045414	  719.4	  618.9	 6793.0	...
1045415	  719.6	  619.3	 6794.0	...
1045416	  719.8	  619.6	 6795.0	...
1045417	  720.0	  619.9	 6795.0	...
1045418	  720.0	  619.9	 6798.0	...
1045419	  719.9	  619.9	 6800.0	...
1045420	  719.6	  620.2	 6806.0	...
1045421	  719.4	  620.6	 6810.0	...
1045422	  719.4	  621.0	 6812.0	...
1045423	  719.6	  620.8	 6811.0	...
1045424	  719.6	  620.5	 6809.0	...
1045425	  719.4	  620.3	 6809.0	...
MSG	1045426 0000 _ Number On
1045426	  719.3	  620.3	 6808.0	...
1045427	  719.2	  620.2	 6808.0	...
1045428	  719.1	  620.4	 6805.0	...
1045429	  719.3	  620.7	 6803.0	...
1045430	  719.6	  620.7	 6801.0	...
1045431	  719.8	  620.3	 6804.0	...
1045432	  719.8	  620.1	 6807.0	...
1045433	  719.8	  620.2	 6809.0	...
1045434	  719.8	  620.3	 6809.0	...
1045435	  719.6	  620.4	 6808.0	...
1045436	  719.5	  620.4	 6807.0	...
1045437	  719.7	  620.7	 6806.0	...
1045438	  719.9	  621.0	 6805.0	...
1045439	  720.1	  621.1	 6804.0	...
1045440	  720.2	  621.1	 6807.0	...
1045441	  720.3	  621.0	 6809.0	...
1045442	  720.2	  621.1	 6811.0	...
1045443	  720.2	  621.0	 6811.0	...
1045444	  720.0	  620.9	 6810.0	...
1045445	  719.7	  621.1	 6808.0	...
1045446	  719.4	  621.2	 6808.0	...
1045447	  719.1	  621.3	 6811.0	...
1045448	  719.1	  621.4	 6814.0	...
1045449	  719.1	  621.4	 6815.0	...
1045450	  719.1	  621.5	 6815.0	...
1045451	  719.2	  621.5	 6815.0	...
1045452	  719.4	  621.0	 6817.0	...
1045453	  719.5	  620.6	 6820.0	...
1045454	  719.4	  620.2	 6819.0	...
1045455	  719.5	  620.1	 6817.0	...
1045456	  719.6	  620.0	 6815.0	...
1045457	  719.5	  619.9	 6817.0	...
1045458	  719.2	  620.0	 6818.0	...
1045459	  719.1	  620.4	 6818.0	...
1045460	  719.4	  620.7	 6818.0	...
1045461	  719.6	  621.1	 6818.0	...
1045462	  719.6	  621.0	 6818.0	...
1045463	  719.3	  620.6	 6819.0	...
1045464	  719.0	  620.3	 6824.0	...
1045465	  718.7	  619.9	 6829.0	...
1045466	  718.7	  619.8	 6833.0	...
1045467	  718.8	  619.9	 6832.0	...
1045468	  719.0	  620.1	 6831.0	...
1045469	  719.2	  620.2	 6830.0	...
1045470	  719.2	  620.3	 6830.0	...
1045471	  719.1	  620.5	 6830.0	...
1045472	  719.1	  620.4	 6833.0	...
1045473	  719.1	  620.1	 6835.0	...
1045474	  719.1	  620.2	 6839.0	...
1045475	  719.1	  620.5	 6840.0	...
1045476	  719.1	  620.6	 6842.0	...
1045477	  719.0	  620.4	 6841.0	...
1045478	  719.0	  620.4	 6840.0	...
1045479	  719.1	  620.5	 6839.0	...
1045480	  719.2	  620.8	 6839.0	...
1045481	  719.4	  620.8	 6842.0	...
1045482	  719.4	  620.8	 6843.0	...
1045483	  719.3	  620.8	 6844.0	...
1045484	  719.2	  620.4	 6844.0	...
1045485	  719.1	  620.1	 6844.0	...
1045486	  719.0	  620.0	 6844.0	...
1045487	  718.8	  620.0	 6843.0	...
1045488	  718.8	  619.8	 6844.0	...
1045489	  718.9	  619.7	 6845.0	...
1045490	  719.1	  619.7	 6846.0	...
1045491	  719.1	  619.7	 6845.0	...
1045492	  719.1	  619.8	 6844.0	...
1045493	  719.1	  619.9	 6843.0	...
1045494	  719.1	  619.9	 6844.0	...
1045495	  719.1	  619.8	 6845.0	...
1045496	  718.9	  619.6	 6847.0	...
1045497	  718.8	  619.0	 6849.0	...
1045498	  718.6	  618.5	 6850.0	...
1045499	  718.1	  618.2	 6850.0	...
1045500	  717.7	  618.2	 6849.0	...
1045501	  717.7	  618.4	 6848.0	...
1045502	  718.0	  618.7	 6846.0	...
1045503	  718.7	  618.8	 6846.0	...
1045504	  718.9	  618.7	 6850.0	...
1045505	  719.2	  618.6	 6853.0	...
1045506	  718.8	  618.7	 6856.0	...
1045507	  718.5	  618.8	 6855.0	...
1045508	  718.4	  619.0	 6855.0	...
1045509	  718.6	  619.1	 6856.0	...
1045510	  718.9	  619.2	 6857.0	...
1045511	  719.0	  619.1	 6858.0	...
1045512	  718.7	  619.1	 6859.0	...
1045513	  718.2	  619.1	 6861.0	...
1045514	  717.8	  619.2	 6862.0	...
1045515	  718.0	  619.3	 6862.0	...
1045516	  718.1	  619.1	 6860.0	...
1045517	  718.2	  618.8	 6858.0	...
1045518	  718.1	  618.9	 6857.0	...
1045519	  718.1	  619.3	 6856.0	...
1045520	  718.0	  619.8	 6857.0	...
1045521	  717.9	  619.9	 6859.0	...
1045522	  717.9	  619.9	 6860.0	...
1045523	  718.1	  619.8	 6862.0	...
1045524	  718.3	  619.6	 6863.0	...
1045525	  718.4	  619.4	 6865.0	...
1045526	  718.3	  619.2	 6866.0	...
1045527	  718.2	  619.1	 6866.0	...
1045528	  718.0	  619.0	 6866.0	...
1045529	  718.0	  618.9	 6868.0	...
1045530	  718.0	  618.9	 6870.0	...
1045531	  718.0	  618.9	 6873.0	...
1045532	  717.9	  618.3	 6875.0	...
1045533	  717.8	  617.6	 6877.0	...
1045534	  717.9	  617.6	 6877.0	...
1045535	  718.1	  618.2	 6878.0	...
1045536	  718.2	  618.9	 6877.0	...
1045537	  718.2	  618.9	 6877.0	...
1045538	  718.2	  618.9	 6877.0	...
1045539	  718.2	  618.9	 6878.0	...
1045540	  718.0	  618.9	 6878.0	...
1045541	  717.9	  618.9	 6880.0	...
1045542	  718.0	  619.1	 6882.0	...
1045543	  718.2	  619.1	 6885.0	...
1045544	  718.4	  619.1	 6884.0	...
1045545	  718.3	  619.0	 6883.0	...
1045546	  718.0	  618.8	 6883.0	...
1045547	  717.8	  618.7	 6883.0	...
1045548	  717.7	  618.7	 6881.0	...
1045549	  717.7	  618.7	 6880.0	...
1045550	  717.7	  618.8	 6880.0	...
1045551	  717.8	  618.9	 6885.0	...
1045552	  717.8	  618.9	 6890.0	...
1045553	  717.9	  618.9	 6893.0	...
1045554	  718.0	  618.6	 6895.0	...
1045555	  718.1	  618.2	 6896.0	...
1045556	  718.1	  617.9	 6896.0	...
1045557	  718.1	  617.6	 6895.0	...
1045558	  718.1	  617.6	 6893.0	...
1045559	  718.1	  618.0	 6893.0	...
1045560	  718.2	  618.5	 6892.0	...
1045561	  718.3	  619.0	 6892.0	...
1045562	  718.3	  619.0	 6894.0	...
1045563	  718.2	  619.1	 6896.0	...
1045564	  718.1	  619.0	 6897.0	...
1045565	  718.0	  618.8	 6895.0	...
1045566	  717.9	  618.6	 6893.0	...
1045567	  718.0	  618.9	 6893.0	...
1045568	  718.0	  619.2	 6893.0	...
1045569	  718.0	  619.5	 6893.0	...
1045570	  718.1	  619.4	 6893.0	...
1045571	  718.2	  619.3	 6893.0	...
1045572	  718.4	  619.3	 6893.0	...
1045573	  718.5	  619.5	 6894.0	...
1045574	  718.3	  619.6	 6895.0	...
1045575	  718.1	  619.7	 6895.0	...
1045576	  717.9	  619.6	 6894.0	...
1045577	  717.8	  619.6	 6893.0	...
1045578	  717.8	  619.6	 6893.0	...
1045579	  717.7	  619.3	 6893.0	...
1045580	  717.6	  619.0	 6893.0	...
1045581	  717.6	  619.3	 6892.0	...
1045582	  717.6	  619.8	 6891.0	...
1045583	  717.6	  620.1	 6891.0	...
1045584	  717.8	  619.7	 6892.0	...
1045585	  718.0	  619.4	 6893.0	...
1045586	  718.2	  619.3	 6892.0	...
1045587	  718.3	  619.4	 6893.0	...
1045588	  718.4	  619.5	 6894.0	...
1045589	  718.6	  619.6	 6895.0	...
1045590	  718.7	  619.8	 6895.0	...
1045591	  718.6	  620.0	 6898.0	...
1045592	  718.4	  620.0	 6901.0	...
1045593	  718.1	  619.8	 6905.0	...
1045594	  718.2	  619.6	 6905.0	...
1045595	  718.5	  619.4	 6904.0	...
1045596	  718.8	  619.5	 6902.0	...
1045597	  718.8	  619.5	 6900.0	...
1045598	  718.7	  619.4	 6900.0	...
1045599	  718.5	  619.5	 6901.0	...
1045600	  718.2	  619.5	 6904.0	...
1045601	  717.9	  619.7	 6907.0	...
1045602	  718.0	  619.9	 6906.0	...
1045603	  718.1	  620.0	 6904.0	...
1045604	  718.1	  620.0	 6902.0	...
1045605	  718.1	  620.1	 6904.0	...
1045606	  718.0	  620.0	 6908.0	...
1045607	  718.1	  619.8	 6911.0	...
1045608	  718.3	  619.5	 6911.0	...
1045609	  718.4	  619.3	 6911.0	...
1045610	  718.4	  619.3	 6912.0	...
1045611	  718.5	  619.5	 6909.0	...
1045612	  718.5	  619.6	 6907.0	...
1045613	  718.5	  619.8	 6903.0	...
1045614	  718.7	  619.8	 6903.0	...
1045615	  718.9	  619.9	 6904.0	...
1045616	  719.1	  619.9	 6907.0	...
1045617	  719.2	  620.0	 6909.0	...
1045618	  719.1	  620.3	 6910.0	...
1045619	  718.9	  620.5	 6912.0	...
1045620	  718.7	  620.7	 6915.0	...
1045621	  718.6	  620.8	 6916.0	...
1045622	  718.5	  620.8	 6915.0	...
1045623	  718.5	  620.9	 6914.0	...
1045624	  718.6	  621.1	 6915.0	...
1045625	  718.9	  621.3	 6916.0	...
1045626	  719.2	  621.6	 6917.0	...
1045627	  719.5	  621.7	 6918.0	...
1045628	  719.6	  621.8	 6918.0	...
1045629	  719.8	  621.8	 6919.0	...
1045630	  719.8	  621.7	 6920.0	...
1045631	  719.7	  621.7	 6920.0	...
1045632	  719.7	  621.6	 6919.0	...
1045633	  719.8	  621.6	 6918.0	...
1045634	  719.7	  621.5	 6917.0	...
1045635	  719.5	  621.4	 6917.0	...
1045636	  719.4	  621.5	 6918.0	...
1045637	  719.4	  621.8	 6918.0	...
1045638	  719.4	  622.1	 6918.0	...
1045639	  719.3	  622.3	 6919.0	...
1045640	  719.3	  622.3	 6920.0	...
1045641	  719.3	  622.5	 6922.0	...
1045642	  719.4	  622.6	 6924.0	...
1045643	  719.5	  622.9	 6926.0	...
1045644	  719.7	  623.0	 6927.0	...
1045645	  719.9	  623.0	 6928.0	...
1045646	  720.0	  622.8	 6927.0	...
1045647	  719.9	  622.2	 6926.0	...
1045648	  719.8	  621.6	 6926.0	...
1045649	  720.1	  621.1	 6926.0	...
1045650	  720.4	  621.3	 6924.0	...
1045651	  720.3	  621.7	 6923.0	...
1045652	  720.0	  622.1	 6921.0	...
1045653	  719.9	  622.2	 6924.0	...
1045654	  720.3	  621.9	 6926.0	...
1045655	  720.5	  621.7	 6926.0	...
1045656	  720.3	  621.6	 6926.0	...
1045657	  720.2	  621.7	 6926.0	...
1045658	  720.2	  621.6	 6927.0	...
1045659	  720.2	  621.5	 6926.0	...
1045660	  720.2	  621.4	 6924.0	...
1045661	  720.2	  621.1	 6923.0	...
1045662	  720.2	  620.9	 6924.0	...
1045663	  719.9	  621.0	 6924.0	...
1045664	  719.5	  621.5	 6924.0	...
1045665	  719.2	  622.0	 6924.0	...
1045666	  719.3	  622.2	 6924.0	...
1045667	  719.4	  622.5	 6924.0	...
1045668	  719.4	  622.9	 6924.0	...
1045669	  719.3	  623.2	 6924.0	...
1045670	  719.1	  623.3	 6924.0	...
1045671	  719.0	  623.4	 6924.0	...
1045672	  719.0	  623.6	 6924.0	...
1045673	  719.0	  623.8	 6923.0	...
1045674	  718.9	  623.7	 6922.0	...
1045675	  719.1	  623.3	 6922.0	...
1045676	  719.4	  622.9	 6922.0	...
1045677	  719.8	  622.9	 6923.0	...
1045678	  719.8	  622.4	 6923.0	...
1045679	  719.8	  621.9	 6924.0	...
1045680	  719.9	  621.4	 6925.0	...
1045681	  719.6	  621.6	 6922.0	...
1045682	  719.3	  621.8	 6920.0	...
1045683	  719.0	  622.0	 6917.0	...
1045684	  718.9	  622.1	 6917.0	...
1045685	  718.9	  622.3	 6917.0	...
1045686	  718.9	  622.4	 6917.0	...
1045687	  718.9	  622.4	 6916.0	...
1045688	  719.0	  622.4	 6919.0	...
1045689	  719.0	  622.5	 6921.0	...
1045690	  719.1	  622.7	 6923.0	...
1045691	  719.1	  623.0	 6922.0	...
1045692	  719.2	  623.1	 6921.0	...
1045693	  719.2	  623.1	 6924.0	...
1045694	  719.1	  622.9	 6925.0	...
1045695	  719.1	  623.0	 6925.0	...
1045696	  719.1	  623.2	 6922.0	...
1045697	  719.2	  623.3	 6918.0	...
1045698	  719.3	  623.3	 6917.0	...
1045699	  719.4	  623.4	 6914.0	...
1045700	  719.5	  623.3	 6913.0	...
1045701	  719.6	  623.2	 6914.0	...
1045702	  719.7	  623.1	 6915.0	...
1045703	  719.6	  623.1	 6916.0	...
1045704	  719.6	  623.2	 6917.0	...
1045705	  719.6	  623.1	 6918.0	...
1045706	  719.5	  623.1	 6918.0	...
1045707	  719.5	  623.3	 6918.0	...
1045708	  719.6	  623.7	 6917.0	...
1045709	  719.6	  624.0	 6917.0	...
1045710	  719.5	  624.0	 6918.0	...
1045711	  719.5	  623.8	 6918.0	...
1045712	  719.5	  623.7	 6919.0	...
1045713	  719.8	  623.7	 6919.0	...
1045714	  720.1	  623.6	 6920.0	...
1045715	  720.2	  623.5	 6920.0	...
1045716	  719.9	  623.5	 6920.0	...
1045717	  719.6	  623.5	 6920.0	...
1045718	  719.7	  623.9	 6918.0	...
1045719	  719.8	  624.4	 6918.0	...
1045720	  719.8	  624.4	 6918.0	...
1045721	  719.8	  624.1	 6920.0	...
1045722	  719.7	  623.7	 6920.0	...
1045723	  719.7	  623.7	 6920.0	...
1045724	  719.9	  623.5	 6920.0	...
1045725	  720.1	  623.3	 6922.0	...
1045726	  720.1	  623.2	 6925.0	...
1045727	  720.0	  623.3	 6926.0	...
MSG	1045728 0000 _ Number Off
1045728	  720.1	  623.4	 6924.0	...
1045729	  720.3	  623.4	 6921.0	...
1045730	  719.9	  623.5	 6920.0	...
1045731	  719.4	  623.4	 6918.0	...
1045732	  718.9	  623.3	 6916.0	...
1045733	  719.0	  623.2	 6917.0	...
1045734	  719.5	  623.2	 6919.0	...
1045735	  719.9	  623.2	 6922.0	...
1045736	  720.2	  623.4	 6923.0	...
1045737	  720.1	  623.7	 6924.0	...
1045738	  720.1	  624.0	 6923.0	...
1045739	  720.3	  623.9	 6923.0	...
1045740	  720.4	  623.6	 6923.0	...
1045741	  720.6	  623.3	 6923.0	...
1045742	  720.6	  623.2	 6923.0	...
1045743	  720.6	  623.1	 6924.0	...
1045744	  720.5	  623.1	 6924.0	...
1045745	  720.4	  623.1	 6925.0	...
1045746	  720.5	  623.2	 6926.0	...
1045747	  720.7	  623.2	 6924.0	...
1045748	  720.8	  623.4	 6921.0	...
1045749	  720.8	  623.3	 6919.0	...
1045750	  720.9	  623.2	 6921.0	...
1045751	  721.0	  623.0	 6925.0	...
1045752	  721.1	  623.0	 6930.0	...
1045753	  720.9	  623.1	 6930.0	...
1045754	  720.7	  623.2	 6931.0	...
1045755	  720.5	  623.2	 6931.0	...
1045756	  720.5	  623.2	 6932.0	...
1045757	  720.6	  623.3	 6933.0	...
1045758	  720.8	  623.4	 6933.0	...
1045759	  720.9	  623.5	 6932.0	...
1045760	  721.0	  623.7	 6931.0	...
1045761	  721.0	  623.4	 6930.0	...
1045762	  721.1	  623.1	 6930.0	...
1045763	  721.3	  622.8	 6930.0	...
1045764	  721.4	  622.6	 6929.0	...
1045765	  721.3	  622.5	 6928.0	...
1045766	  721.2	  622.3	 6928.0	...
1045767	  721.2	  622.4	 6927.0	...
1045768	  721.1	  622.4	 6927.0	...
1045769	  721.1	  622.5	 6927.0	...
1045770	  721.2	  622.7	 6926.0	...
1045771	  721.4	  622.8	 6926.0	...
1045772	  721.4	  622.9	 6928.0	...
1045773	  721.4	  622.9	 6929.0	...
1045774	  721.4	  622.8	 6930.0	...
1045775	  721.4	  622.7	 6931.0	...
1045776	  721.5	  622.7	 6930.0	...
1045777	  721.4	  622.7	 6929.0	...
1045778	  721.2	  622.6	 6928.0	...
1045779	  721.1	  622.5	 6928.0	...
1045780	  721.0	  622.4	 6928.0	...
1045781	  721.1	  622.5	 6929.0	...
1045782	  721.0	  622.8	 6929.0	...
1045783	  720.9	  623.1	 6929.0	...
1045784	  720.8	  623.4	 6927.0	...
1045785	  721.0	  623.6	 6924.0	...
1045786	  721.3	  623.7	 6921.0	...
1045787	  721.6	  623.7	 6919.0	...
1045788	  721.8	  623.6	 6917.0	...
1045789	  721.8	  623.6	 6916.0	...
1045790	  721.8	  623.5	 6916.0	...
1045791	  721.9	  623.6	 6915.0	...
1045792	  722.0	  623.6	 6913.0	...
1045793	  722.0	  623.7	 6914.0	...
1045794	  722.0	  623.8	 6915.0	...
1045795	  722.0	  623.9	 6917.0	...
1045796	  721.9	  623.9	 6916.0	...
1045797	  721.9	  624.0	 6916.0	...
1045798	  721.8	  624.0	 6916.0	...
1045799	  721.8	  623.8	 6919.0	...
1045800	  721.8	  623.6	 6924.0	...
1045801	  721.8	  623.3	 6928.0	...
1045802	  721.8	  623.3	 6929.0	...
1045803	  721.8	  623.3	 6927.0	...
1045804	  721.8	  623.3	 6925.0	...
1045805	  721.8	  623.4	 6923.0	...
1045806	  721.8	  623.5	 6921.0	...
1045807	  721.9	  623.7	 6921.0	...
1045808	  721.9	  624.0	 6920.0	...
1045809	  722.0	  624.3	 6920.0	...
1045810	  722.0	  624.5	 6920.0	...
1045811	  722.1	  624.6	 6919.0	...
1045812	  722.1	  624.4	 6919.0	...
1045813	  722.3	  624.2	 6919.0	...
1045814	  722.6	  624.0	 6919.0	...
1045815	  722.9	  623.9	 6918.0	...
1045816	  722.9	  623.8	 6916.0	...
1045817	  722.8	  623.7	 6916.0	...
1045818	  722.7	  623.7	 6918.0	...
1045819	  722.6	  623.7	 6920.0	...
1045820	  722.6	  623.7	 6920.0	...
1045821	  722.6	  623.6	 6920.0	...
1045822	  722.4	  623.5	 6921.0	...
1045823	  722.3	  623.6	 6922.0	...
1045824	  722.0	  623.7	 6922.0	...
1045825	  722.1	  624.2	 6923.0	...
1045826	  722.2	  624.7	 6922.0	...
1045827	  722.2	  625.1	 6922.0	...
1045828	  722.3	  625.1	 6922.0	...
1045829	  722.3	  625.3	 6922.0	...
1045830	  722.3	  625.4	 6923.0	...
1045831	  722.5	  625.0	 6923.0	...
1045832	  722.6	  624.5	 6923.0	...
1045833	  722.5	  623.9	 6923.0	...
1045834	  722.5	  623.8	 6922.0	...
1045835	  722.4	  623.8	 6922.0	...
1045836	  722.4	  623.8	 6922.0	...
1045837	  722.5	  623.8	 6921.0	...
1045838	  722.4	  623.8	 6921.0	...
1045839	  722.3	  623.9	 6920.0	...
1045840	  722.3	  624.1	 6920.0	...
1045841	  722.3	  624.2	 6919.0	...
1045842	  722.3	  624.3	 6919.0	...
1045843	  722.3	  624.0	 6920.0	...
1045844	  722.2	  623.6	 6921.0	...
1045845	  722.4	  623.2	 6919.0	...
1045846	  722.5	  623.2	 6916.0	...
1045847	  722.6	  623.2	 6914.0	...
1045848	  722.5	  623.4	 6914.0	...
1045849	  722.7	  623.5	 6915.0	...
1045850	  722.9	  623.5	 6917.0	...
1045851	  723.1	  623.5	 6919.0	...
1045852	  723.1	  623.5	 6921.0	...
1045853	  723.2	  623.5	 6919.0	...
1045854	  723.1	  623.5	 6918.0	...
1045855	  723.2	  624.0	 6917.0	...
1045856	  722.9	  624.7	 6918.0	...
1045857	  722.6	  625.1	 6918.0	...
1045858	  722.1	  625.0	 6917.0	...
1045859	  721.8	  624.8	 6916.0	...
1045860	  721.6	  624.7	 6915.0	...
1045861	  721.6	  624.5	 6914.0	...
1045862	  721.7	  624.8	 6914.0	...
1045863	  721.7	  625.1	 6915.0	...
1045864	  721.6	  625.4	 6915.0	...
1045865	  721.4	  625.3	 6915.0	...
1045866	  721.5	  625.1	 6914.0	...
1045867	  721.4	  625.1	 6913.0	...
1045868	  721.4	  625.1	 6912.0	...
1045869	  721.6	  625.0	 6911.0	...
1045870	  721.9	  625.0	 6912.0	...
1045871	  721.9	  625.1	 6914.0	...
1045872	  721.5	  625.2	 6916.0	...
1045873	  721.3	  625.4	 6917.0	...
1045874	  721.6	  625.4	 6918.0	...
1045875	  721.8	  625.4	 6919.0	...
1045876	  721.8	  625.4	 6918.0	...
1045877	  721.6	  625.4	 6917.0	...
1045878	  721.5	  625.5	 6917.0	...
1045879	  721.5	  625.7	 6917.0	...
1045880	  721.4	  625.7	 6917.0	...
1045881	  721.5	  625.7	 6918.0	...
1045882	  721.6	  625.7	 6919.0	...
1045883	  721.7	  625.9	 6916.0	...
1045884	  721.7	  626.2	 6913.0	...
1045885	  721.6	  626.4	 6913.0	...
1045886	  721.6	  626.0	 6915.0	...
1045887	  721.6	  625.5	 6917.0	...
1045888	  721.5	  624.7	 6916.0	...
1045889	  721.6	  624.4	 6917.0	...
1045890	  721.9	  624.1	 6918.0	...
1045891	  722.2	  624.0	 6919.0	...
1045892	  722.4	  623.8	 6917.0	...
1045893	  722.4	  623.8	 6915.0	...
1045894	  722.3	  623.7	 6912.0	...
1045895	  722.3	  623.7	 6912.0	...
1045896	  722.3	  623.7	 6914.0	...
1045897	  722.2	  623.7	 6917.0	...
1045898	  722.1	  624.0	 6915.0	...
1045899	  722.0	  624.2	 6911.0	...
1045900	  722.1	  624.4	 6908.0	...
1045901	  722.0	  624.4	 6908.0	...
1045902	  722.0	  624.2	 6909.0	...
1045903	  722.0	  624.1	 6911.0	...
1045904	  722.0	  624.1	 6914.0	...
1045905	  721.9	  624.1	 6916.0	...
1045906	  721.9	  624.2	 6916.0	...
1045907	  721.8	  624.4	 6915.0	...
1045908	  721.8	  624.7	 6914.0	...
1045909	  721.8	  625.0	 6914.0	...
1045910	  721.7	  625.2	 6912.0	...
1045911	  721.7	  624.9	 6911.0	...
1045912	  721.7	  624.6	 6910.0	...
1045913	  721.7	  624.5	 6911.0	...
1045914	  721.8	  624.8	 6913.0	...
1045915	  721.8	  625.2	 6915.0	...
1045916	  721.8	  625.4	 6915.0	...
1045917	  722.0	  625.5	 6915.0	...
1045918	  722.3	  625.4	 6918.0	...
1045919	  722.6	  624.9	 6920.0	...
1045920	  722.7	  624.4	 6921.0	...
1045921	  722.7	  624.0	 6919.0	...
1045922	  722.7	  624.0	 6917.0	...
1045923	  722.6	  624.0	 6917.0	...
1045924	  722.5	  624.0	 6918.0	...
1045925	  722.5	  624.1	 6917.0	...
1045926	  722.6	  624.2	 6918.0	...
1045927	  722.6	  624.3	 6919.0	...
1045928	  722.5	  624.4	 6920.0	...
1045929	  722.3	  624.3	 6921.0	...
1045930	  722.2	  624.2	 6920.0	...
1045931	  722.2	  624.0	 6920.0	...
1045932	  722.3	  623.9	 6920.0	...
1045933	  722.4	  623.8	 6920.0	...
1045934	  722.4	  623.8	 6921.0	...
1045935	  722.4	  624.0	 6921.0	...
1045936	  722.3	  624.1	 6918.0	...
1045937	  722.4	  624.2	 6914.0	...
1045938	  722.4	  624.0	 6914.0	...
1045939	  722.1	  623.9	 6918.0	...
MSG	1045940 0000 _ Number On
1045940	  721.7	  624.0	 6920.0	...
1045941	  720.6	  624.3	 6920.0	...
1045942	  719.6	  624.7	 6919.0	...
1045943	  718.7	  624.7	 6919.0	...
1045944	  718.3	  624.7	 6919.0	...
1045945	  717.5	  625.2	 6919.0	...
1045946	  716.8	  625.9	 6917.0	...
1045947	  716.3	  626.6	 6914.0	...
1045948	  716.4	  626.6	 6911.0	...
1045949	  716.6	  626.2	 6910.0	...
1045950	  716.7	  626.1	 6909.0	...
1045951	  716.9	  626.2	 6912.0	...
1045952	  716.8	  626.2	 6915.0	...
1045953	  717.4	  625.9	 6917.0	...
1045954	  718.1	  625.7	 6915.0	...
1045955	  718.9	  625.6	 6912.0	...
1045956	  719.3	  625.3	 6910.0	...
1045957	  719.7	  624.9	 6909.0	...
1045958	  720.0	  624.6	 6909.0	...
1045959	  719.8	  623.9	 6908.0	...
1045960	  719.7	  623.2	 6907.0	...
1045961	  719.6	  622.7	 6908.0	...
1045962	  719.6	  622.8	 6910.0	...
1045963	  719.5	  623.0	 6911.0	...
1045964	  719.3	  623.0	 6912.0	...
1045965	  719.4	  622.8	 6912.0	...
1045966	  719.6	  622.6	 6912.0	...
1045967	  719.9	  622.5	 6912.0	...
1045968	  719.8	  622.4	 6912.0	...
1045969	  719.7	  622.3	 6912.0	...
1045970	  719.6	  622.4	 6913.0	...
1045971	  719.6	  622.4	 6913.0	...
1045972	  719.7	  622.4	 6914.0	...
1045973	  719.7	  622.6	 6916.0	...
1045974	  719.7	  622.7	 6918.0	...
1045975	  719.7	  622.8	 6921.0	...
1045976	  719.7	  622.8	 6923.0	...
1045977	  719.5	  623.0	 6924.0	...
1045978	  719.2	  623.1	 6923.0	...
1045979	  719.0	  623.2	 6922.0	...
1045980	  719.2	  623.7	 6921.0	...
1045981	  719.4	  624.1	 6920.0	...
1045982	  719.6	  624.5	 6920.0	...
1045983	  719.7	  624.5	 6919.0	...
1045984	  719.8	  624.4	 6919.0	...
1045985	  720.0	  624.4	 6920.0	...
1045986	  720.1	  624.4	 6922.0	...
1045987	  720.0	  624.4	 6924.0	...
1045988	  719.7	  624.4	 6924.0	...
1045989	  719.5	  624.4	 6924.0	...
1045990	  719.6	  624.2	 6922.0	...
1045991	  719.8	  623.7	 6919.0	...
1045992	  720.0	  623.4	 6918.0	...
1045993	  720.2	  623.3	 6918.0	...
1045994	  720.2	  623.5	 6917.0	...
1045995	  720.2	  623.6	 6917.0	...
1045996	  720.2	  623.5	 6917.0	...
1045997	  720.2	  623.3	 6920.0	...
1045998	  720.3	  623.3	 6923.0	...
1045999	  720.3	  623.3	 6924.0	...
1046000	  720.3	  623.3	 6925.0	...
1046001	  720.3	  623.4	 6925.0	...
1046002	  720.4	  623.4	 6922.0	...
1046003	  720.7	  623.4	 6920.0	...
1046004	  720.8	  623.4	 6917.0	...
1046005	  720.8	  623.5	 6918.0	...
1046006	  720.3	  623.8	 6919.0	...
1046007	  719.9	  624.1	 6921.0	...
1046008	  719.8	  623.8	 6922.0	...
1046009	  720.0	  623.6	 6923.0	...
1046010	  720.2	  623.4	 6923.0	...
1046011	  720.4	  623.4	 6922.0	...
1046012	  720.7	  623.8	 6921.0	...
1046013	  720.9	  624.0	 6919.0	...
1046014	  721.2	  624.2	 6918.0	...
1046015	  721.3	  624.0	 6919.0	...
1046016	  721.3	  623.9	 6920.0	...
1046017	  721.4	  623.8	 6917.0	...
1046018	  721.2	  623.9	 6914.0	...
1046019	  721.1	  623.7	 6911.0	...
1046020	  721.2	  623.6	 6911.0	...
1046021	  721.4	  623.5	 6911.0	...
1046022	  721.3	  623.5	 6911.0	...
1046023	  720.7	  623.8	 6910.0	...
1046024	  720.1	  624.3	 6909.0	...
1046025	  720.0	  624.9	 6908.0	...
1046026	  720.0	  625.3	 6908.0	...
1046027	  720.2	  625.5	 6907.0	...
1046028	  720.5	  625.4	 6906.0	...
1046029	  720.9	  625.6	 6907.0	...
1046030	  721.0	  625.8	 6909.0	...
1046031	  721.0	  626.1	 6910.0	...
1046032	  720.9	  626.1	 6910.0	...
1046033	  720.8	  626.1	 6910.0	...
1046034	  720.7	  626.0	 6910.0	...
1046035	  720.7	  625.9	 6909.0	...
1046036	  720.7	  625.8	 6909.0	...
1046037	  720.7	  625.8	 6909.0	...
1046038	  720.8	  626.0	 6910.0	...
1046039	  720.7	  626.3	 6910.0	...
1046040	  720.5	  626.2	 6911.0	...
1046041	  720.7	  625.9	 6911.0	...
1046042	  720.8	  625.5	 6910.0	...
1046043	  720.9	  625.4	 6910.0	...
1046044	  720.7	  625.4	 6911.0	...
1046045	  721.0	  625.1	 6912.0	...
1046046	  721.5	  624.8	 6913.0	...
1046047	  721.7	  624.5	 6913.0	...
1046048	  721.2	  624.5	 6913.0	...
1046049	  720.7	  624.5	 6915.0	...
1046050	  720.3	  624.6	 6915.0	...
1046051	  720.3	  624.5	 6916.0	...
1046052	  720.3	  624.5	 6917.0	...
1046053	  720.3	  624.5	 6916.0	...
1046054	  720.4	  624.5	 6915.0	...
1046055	  720.4	  624.5	 6915.0	...
1046056	  720.5	  624.6	 6915.0	...
1046057	  720.7	  624.6	 6914.0	...
1046058	  721.0	  624.7	 6913.0	...
1046059	  721.2	  624.7	 6912.0	...
1046060	  721.2	  624.4	 6913.0	...
1046061	  721.3	  624.2	 6913.0	...
1046062	  721.4	  624.0	 6915.0	...
1046063	  721.4	  624.0	 6918.0	...
1046064	  721.5	  624.1	 6921.0	...
1046065	  721.8	  624.3	 6920.0	...
1046066	  722.1	  624.2	 6918.0	...
1046067	  722.3	  624.1	 6917.0	...
1046068	  722.2	  624.0	 6917.0	...
1046069	  722.0	  624.2	 6916.0	...
1046070	  721.9	  624.2	 6916.0	...
1046071	  721.8	  624.2	 6916.0	...
1046072	  721.9	  624.1	 6915.0	...
1046073	  722.1	  624.0	 6918.0	...
1046074	  722.2	  623.9	 6921.0	...
1046075	  722.2	  624.0	 6924.0	...
1046076	  722.3	  624.2	 6923.0	...
1046077	  722.2	  624.4	 6922.0	...
1046078	  722.1	  624.4	 6922.0	...
1046079	  721.9	  624.4	 6923.0	...
1046080	  721.9	  624.6	 6924.0	...
1046081	  722.0	  624.7	 6925.0	...
1046082	  721.9	  624.2	 6925.0	...
1046083	  721.6	  623.5	 6925.0	...
1046084	  721.2	  623.1	 6925.0	...
1046085	  721.0	  623.5	 6924.0	...
1046086	  720.9	  623.9	 6924.0	...
1046087	  720.9	  623.8	 6925.0	...
1046088	  721.0	  623.8	 6925.0	...
1046089	  721.0	  623.7	 6925.0	...
1046090	  721.1	  623.7	 6925.0	...
1046091	  721.1	  623.6	 6924.0	...
1046092	  721.1	  623.6	 6926.0	...
1046093	  721.1	  623.6	 6928.0	...
1046094	  721.0	  623.7	 6932.0	...
1046095	  721.1	  623.3	 6933.0	...
1046096	  721.3	  622.9	 6933.0	...
1046097	  721.2	  622.4	 6933.0	...
1046098	  721.1	  622.4	 6933.0	...
1046099	  721.1	  622.3	 6934.0	...
1046100	  721.2	  622.2	 6935.0	...
1046101	  721.2	  622.0	 6936.0	...
1046102	  721.0	  622.2	 6937.0	...
1046103	  720.9	  622.4	 6937.0	...
1046104	  721.0	  622.6	 6937.0	...
1046105	  721.1	  622.6	 6937.0	...
1046106	  721.0	  622.5	 6937.0	...
1046107	  720.6	  622.6	 6937.0	...
1046108	  720.2	  622.5	 6937.0	...
1046109	  720.0	  622.5	 6937.0	...
1046110	  719.9	  622.4	 6938.0	...
1046111	  720.1	  622.4	 6938.0	...
1046112	  720.3	  622.7	 6934.0	...
1046113	  720.6	  623.1	 6931.0	...
1046114	  720.7	  623.3	 6929.0	...
1046115	  720.7	  623.1	 6929.0	...
1046116	  720.5	  622.9	 6930.0	...
1046117	  720.3	  623.0	 6931.0	...
1046118	  720.0	  622.9	 6935.0	...
1046119	  719.9	  622.7	 6938.0	...
1046120	  719.9	  622.5	 6940.0	...
1046121	  719.9	  622.5	 6941.0	...
1046122	  719.7	  622.5	 6941.0	...
1046123	  719.5	  622.5	 6940.0	...
1046124	  719.7	  622.5	 6938.0	...
1046125	  719.9	  622.3	 6937.0	...
1046126	  720.2	  622.0	 6937.0	...
1046127	  720.3	  622.2	 6937.0	...
1046128	  720.5	  622.5	 6938.0	...
1046129	  720.6	  622.9	 6938.0	...
1046130	  720.6	  623.0	 6937.0	...
1046131	  720.4	  623.1	 6936.0	...
1046132	  720.1	  622.9	 6938.0	...
1046133	  719.8	  622.8	 6941.0	...
1046134	  719.7	  622.7	 6944.0	...
1046135	  719.4	  622.9	 6943.0	...
1046136	  719.0	  623.1	 6942.0	...
1046137	  718.9	  623.3	 6941.0	...
1046138	  719.1	  623.6	 6941.0	...
1046139	  719.3	  623.7	 6941.0	...
1046140	  719.6	  623.6	 6941.0	...
1046141	  719.9	  623.3	 6940.0	...
1046142	  720.2	  623.1	 6940.0	...
1046143	  719.9	  623.2	 6939.0	...
1046144	  719.5	  623.2	 6939.0	...
1046145	  719.2	  623.2	 6943.0	...
1046146	  719.3	  623.2	 6947.0	...
1046147	  719.4	  623.3	 6950.0	...
1046148	  719.3	  623.5	 6950.0	...
1046149	  719.0	  623.6	 6949.0	...
1046150	  718.8	  623.7	 6950.0	...
1046151	  718.7	  623.7	 6950.0	...
1046152	  718.7	  623.4	 6951.0	...
1046153	  718.7	  623.1	 6952.0	...
1046154	  718.8	  622.8	 6954.0	...
1046155	  718.8	  622.7	 6958.0	...
1046156	  718.7	  622.8	 6961.0	...
1046157	  718.5	  623.0	 6962.0	...
1046158	  718.3	  623.2	 6962.0	...
1046159	  718.1	  623.1	 6960.0	...
1046160	  718.0	  623.1	 6958.0	...
1046161	  718.0	  622.9	 6957.0	...
1046162	  718.4	  622.6	 6956.0	...
1046163	  718.7	  622.4	 6957.0	...
1046164	  719.0	  622.5	 6957.0	...
1046165	  718.8	  622.8	 6957.0	...
1046166	  718.7	  623.1	 6960.0	...
1046167	  718.7	  623.1	 6964.0	...
1046168	  718.6	  623.0	 6967.0	...
1046169	  718.5	  623.0	 6965.0	...
1046170	  718.4	  623.2	 6963.0	...
1046171	  718.2	  623.4	 6961.0	...
1046172	  718.1	  623.6	 6962.0	...
1046173	  717.9	  623.7	 6963.0	...
1046174	  717.9	  623.7	 6964.0	...
1046175	  717.8	  623.6	 6963.0	...
1046176	  717.9	  623.6	 6964.0	...
1046177	  717.9	  623.7	 6964.0	...
1046178	  717.9	  623.6	 6965.0	...
1046179	  718.0	  623.5	 6965.0	...
1046180	  718.0	  623.4	 6965.0	...
1046181	  718.1	  623.2	 6965.0	...
1046182	  718.2	  623.1	 6964.0	...
1046183	  718.2	  623.1	 6963.0	...
1046184	  718.4	  623.2	 6962.0	...
1046185	  718.5	  623.3	 6962.0	...
1046186	  718.4	  623.3	 6962.0	...
1046187	  718.2	  623.3	 6962.0	...
1046188	  717.9	  623.3	 6962.0	...
1046189	  717.9	  623.4	 6962.0	...
1046190	  717.8	  623.5	 6963.0	...
1046191	  717.8	  623.9	 6964.0	...
1046192	  717.6	  624.3	 6964.0	...
1046193	  717.5	  624.7	 6962.0	...
1046194	  717.5	  624.6	 6961.0	...
1046195	  717.6	  624.6	 6964.0	...
1046196	  717.7	  624.1	 6969.0	...
1046197	  717.8	  623.7	 6975.0	...
1046198	  717.7	  623.3	 6975.0	...
1046199	  717.4	  623.4	 6975.0	...
1046200	  717.0	  623.2	 6975.0	...
1046201	  716.8	  623.0	 6974.0	...
1046202	  716.7	  622.8	 6975.0	...
1046203	  716.5	  622.7	 6975.0	...
1046204	  716.9	  622.6	 6974.0	...
1046205	  717.4	  622.4	 6974.0	...
1046206	  717.6	  622.4	 6972.0	...
1046207	  717.4	  622.4	 6971.0	...
1046208	  717.3	  622.5	 6969.0	...
1046209	  717.3	  622.6	 6972.0	...
1046210	  717.1	  622.6	 6975.0	...
1046211	  717.0	  622.6	 6978.0	...
1046212	  716.9	  622.8	 6978.0	...
1046213	  716.9	  622.9	 6978.0	...
1046214	  716.9	  623.1	 6978.0	...
1046215	  717.1	  623.1	 6977.0	...
1046216	  717.3	  623.0	 6975.0	...
1046217	  717.5	  622.9	 6973.0	...
1046218	  717.5	  623.4	 6971.0	...
1046219	  717.5	  623.9	 6969.0	...
1046220	  717.5	  624.3	 6968.0	...
1046221	  717.7	  624.2	 6969.0	...
1046222	  717.8	  624.2	 6970.0	...
1046223	  718.0	  624.1	 6971.0	...
1046224	  718.1	  624.2	 6970.0	...
1046225	  718.0	  624.2	 6970.0	...
1046226	  717.7	  624.4	 6970.0	...
1046227	  717.4	  624.6	 6971.0	...
1046228	  717.4	  624.7	 6972.0	...
1046229	  717.3	  624.6	 6971.0	...
1046230	  717.5	  624.5	 6970.0	...
1046231	  717.7	  624.5	 6969.0	...
1046232	  718.0	  624.4	 6968.0	...
1046233	  718.0	  624.6	 6970.0	...
1046234	  718.0	  624.7	 6972.0	...
1046235	  718.0	  624.9	 6976.0	...
1046236	  718.1	  624.9	 6977.0	...
1046237	  718.1	  624.7	 6978.0	...
1046238	  718.1	  624.5	 6976.0	...
1046239	  718.1	  624.3	 6973.0	...
1046240	  717.6	  624.4	 6971.0	...
1046241	  717.1	  624.7	 6973.0	...
1046242	  716.7	  625.0	 6972.0	...
MSG	1046243 0000 _ Number Off
1046243	  716.8	  625.1	 6970.0	...
1046244	  716.9	  625.1	 6969.0	...
1046245	  716.8	  624.9	 6970.0	...
1046246	  716.7	  624.5	 6972.0	...
1046247	  716.6	  624.1	 6970.0	...
1046248	  716.6	  624.6	 6968.0	...
1046249	  716.7	  625.2	 6968.0	...
1046250	  716.6	  625.9	 6970.0	...
1046251	  716.5	  625.8	 6972.0	...
1046252	  716.5	  625.5	 6973.0	...
1046253	  716.6	  625.1	 6973.0	...
1046254	  716.5	  624.7	 6973.0	...
1046255	  716.4	  624.7	 6973.0	...
1046256	  716.2	  624.8	 6975.0	...
1046257	  716.2	  625.0	 6977.0	...
1046258	  716.3	  625.4	 6978.0	...
1046259	  716.4	  625.9	 6978.0	...
1046260	  716.4	  626.1	 6978.0	...
1046261	  716.3	  626.0	 6979.0	...
1046262	  716.3	  625.8	 6979.0	...
1046263	  716.2	  625.8	 6978.0	...
1046264	  716.1	  625.9	 6978.0	...
1046265	  716.0	  625.9	 6977.0	...
1046266	  715.9	  625.8	 6977.0	...
1046267	  716.0	  625.7	 6978.0	...
1046268	  716.2	  625.6	 6980.0	...
1046269	  716.3	  625.6	 6980.0	...
1046270	  716.3	  625.5	 6980.0	...
1046271	  716.1	  625.5	 6979.0	...
1046272	  715.9	  625.5	 6979.0	...
1046273	  715.6	  625.4	 6980.0	...
1046274	  715.6	  625.4	 6982.0	...
1046275	  715.6	  625.3	 6982.0	...
1046276	  715.7	  625.3	 6981.0	...
1046277	  715.8	  625.3	 6980.0	...
1046278	  715.9	  625.3	 6980.0	...
1046279	  715.8	  625.7	 6979.0	...
1046280	  715.6	  626.1	 6979.0	...
1046281	  715.5	  626.5	 6978.0	...
1046282	  715.5	  626.6	 6977.0	...
1046283	  715.5	  626.7	 6978.0	...
1046284	  715.4	  626.7	 6979.0	...
1046285	  715.1	  626.8	 6981.0	...
1046286	  714.9	  627.0	 6983.0	...
1046287	  714.5	  627.2	 6985.0	...
1046288	  714.2	  626.9	 6985.0	...
1046289	  714.4	  626.5	 6985.0	...
1046290	  714.9	  626.4	 6985.0	...
1046291	  715.4	  626.7	 6985.0	...
1046292	  715.4	  627.0	 6985.0	...
1046293	  715.3	  626.9	 6985.0	...
1046294	  715.3	  626.8	 6984.0	...
1046295	  715.2	  626.8	 6983.0	...
1046296	  715.1	  626.9	 6984.0	...
1046297	  714.9	  626.9	 6988.0	...
1046298	  714.5	  626.7	 6992.0	...
1046299	  714.2	  626.5	 6996.0	...
1046300	  714.0	  626.6	 6993.0	...
1046301	  714.0	  626.9	 6989.0	...
1046302	  714.0	  627.0	 6985.0	...
1046303	  713.9	  626.9	 6985.0	...
1046304	  713.9	  626.8	 6988.0	...
1046305	  713.7	  627.0	 6991.0	...
1046306	  713.6	  627.3	 6995.0	...
1046307	  713.5	  627.5	 6996.0	...
1046308	  713.5	  627.7	 6996.0	...
1046309	  713.5	  627.8	 6993.0	...
1046310	  713.5	  627.9	 6992.0	...
1046311	  713.5	  627.9	 6995.0	...
1046312	  713.5	  627.6	 6998.0	...
1046313	  713.6	  627.3	 7000.0	...
1046314	  713.9	  627.3	 6998.0	...
1046315	  714.2	  627.7	 6994.0	...
1046316	  714.3	  628.2	 6992.0	...
1046317	  714.3	  628.4	 6993.0	...
1046318	  714.0	  628.4	 6994.0	...
1046319	  713.7	  628.6	 6993.0	...
1046320	  713.4	  628.7	 6991.0	...
1046321	  713.4	  628.7	 6988.0	...
1046322	  713.3	  628.7	 6986.0	...
1046323	  713.2	  628.7	 6986.0	...
1046324	  713.1	  628.7	 6988.0	...
1046325	  713.0	  628.6	 6990.0	...
1046326	  712.8	  628.0	 6992.0	...
1046327	  712.8	  627.4	 6992.0	...
1046328	  712.8	  627.4	 6993.0	...
1046329	  712.7	  628.0	 6993.0	...
1046330	  712.9	  628.8	 6990.0	...
1046331	  712.9	  628.9	 6986.0	...
1046332	  713.2	  629.1	 6983.0	...
1046333	  713.2	  629.1	 6985.0	...
1046334	  712.9	  629.1	 6986.0	...
1046335	  712.5	  629.1	 6985.0	...
1046336	  712.2	  629.1	 6986.0	...
1046337	  712.2	  629.2	 6987.0	...
1046338	  712.2	  629.2	 6990.0	...
1046339	  712.3	  629.0	 6991.0	...
1046340	  712.3	  628.9	 6988.0	...
1046341	  712.3	  628.6	 6986.0	...
1046342	  712.5	  628.3	 6984.0	...
1046343	  712.6	  628.1	 6986.0	...
1046344	  712.6	  628.2	 6986.0	...
1046345	  712.5	  628.2	 6985.0	...
1046346	  712.4	  628.4	 6984.0	...
1046347	  712.5	  628.6	 6983.0	...
1046348	  712.7	  628.8	 6985.0	...
1046349	  712.6	  628.8	 6988.0	...
1046350	  712.4	  628.8	 6991.0	...
1046351	  712.2	  628.8	 6992.0	...
1046352	  712.0	  628.9	 6991.0	...
1046353	  711.8	  628.9	 6989.0	...
1046354	  711.8	  629.0	 6989.0	...
1046355	  711.9	  629.1	 6988.0	...
1046356	  711.8	  629.3	 6987.0	...
1046357	  711.6	  629.6	 6988.0	...
1046358	  711.7	  629.7	 6990.0	...
1046359	  711.9	  629.6	 6992.0	...
1046360	  712.2	  629.3	 6993.0	...
1046361	  712.2	  629.2	 6994.0	...
1046362	  711.9	  629.2	 6995.0	...
1046363	  711.6	  629.3	 6996.0	...
1046364	  711.5	  629.3	 6997.0	...
1046365	  711.5	  629.2	 6999.0	...
1046366	  711.6	  628.8	 6999.0	...
1046367	  711.5	  628.2	 7000.0	...
1046368	  711.5	  627.7	 7000.0	...
1046369	  711.6	  627.7	 7000.0	...
1046370	  711.7	  627.7	 6999.0	...
1046371	  711.9	  627.8	 7004.0	...
1046372	  712.0	  627.7	 7010.0	...
1046373	  712.0	  627.5	 7015.0	...
1046374	  712.0	  627.4	 7015.0	...
1046375	  711.9	  627.1	 7015.0	...
1046376	  711.5	  627.0	 7015.0	...
1046377	  711.2	  626.9	 7014.0	...
1046378	  710.9	  627.1	 7014.0	...
1046379	  710.9	  627.2	 7013.0	...
1046380	  711.0	  627.3	 7014.0	...
1046381	  711.0	  627.3	 7015.0	...
1046382	  711.3	  627.3	 7016.0	...
1046383	  711.5	  627.1	 7017.0	...
1046384	  711.7	  626.9	 7016.0	...
1046385	  711.7	  626.7	 7016.0	...
1046386	  711.6	  626.9	 7016.0	...
1046387	  711.6	  627.2	 7017.0	...
1046388	  711.7	  627.4	 7017.0	...
1046389	  711.6	  627.4	 7019.0	...
1046390	  711.6	  627.6	 7020.0	...
1046391	  711.3	  627.8	 7019.0	...
1046392	  711.0	  628.0	 7017.0	...
1046393	  710.7	  628.0	 7015.0	...
1046394	  710.7	  628.0	 7014.0	...
1046395	  710.6	  628.0	 7013.0	...
1046396	  710.4	  628.1	 7013.0	...
1046397	  710.3	  628.2	 7014.0	...
1046398	  710.4	  628.3	 7015.0	...
1046399	  710.5	  628.2	 7016.0	...
1046400	  710.5	  628.2	 7016.0	...
1046401	  710.4	  628.3	 7017.0	...
1046402	  710.3	  628.3	 7019.0	...
1046403	  710.5	  627.9	 7021.0	...
1046404	  710.9	  627.5	 7023.0	...
1046405	  711.0	  627.4	 7025.0	...
1046406	  710.7	  627.5	 7024.0	...
1046407	  710.5	  627.6	 7022.0	...
1046408	  710.6	  627.8	 7020.0	...
1046409	  710.7	  628.0	 7021.0	...
1046410	  710.7	  628.1	 7023.0	...
1046411	  710.7	  627.8	 7025.0	...
1046412	  710.7	  627.6	 7025.0	...
1046413	  710.8	  627.6	 7025.0	...
1046414	  711.0	  627.8	 7026.0	...
1046415	  711.2	  628.0	 7026.0	...
1046416	  711.4	  628.3	 7026.0	...
1046417	  711.5	  628.5	 7025.0	...
1046418	  711.5	  628.8	 7023.0	...
1046419	  711.4	  628.8	 7021.0	...
1046420	  711.3	  628.8	 7020.0	...
1046421	  711.3	  628.8	 7018.0	...
1046422	  710.9	  629.0	 7017.0	...
1046423	  710.6	  629.1	 7016.0	...
1046424	  710.6	  629.2	 7019.0	...
1046425	  710.8	  629.2	 7024.0	...
1046426	  711.0	  629.2	 7026.0	...
1046427	  711.1	  629.2	 7025.0	...
1046428	  710.9	  629.2	 7023.0	...
1046429	  710.6	  629.3	 7023.0	...
1046430	  710.7	  629.5	 7023.0	...
1046431	  711.0	  629.6	 7023.0	...
1046432	  711.2	  629.6	 7024.0	...
1046433	  711.2	  629.5	 7025.0	...
1046434	  711.2	  629.5	 7025.0	...
1046435	  711.2	  629.3	 7025.0	...
1046436	  711.2	  629.1	 7025.0	...
1046437	  711.2	  628.8	 7025.0	...
1046438	  711.1	  628.9	 7023.0	...
1046439	  710.7	  629.1	 7022.0	...
1046440	  710.3	  629.4	 7022.0	...
1046441	  710.1	  629.4	 7022.0	...
1046442	  710.2	  629.5	 7024.0	...
1046443	  710.4	  629.6	 7025.0	...
1046444	  710.6	  629.7	 7026.0	...
1046445	  710.6	  629.8	 7026.0	...
1046446	  710.6	  630.0	 7026.0	...
1046447	  710.8	  630.1	 7026.0	...
1046448	  711.1	  630.4	 7026.0	...
1046449	  711.5	  630.6	 7027.0	...
1046450	  711.5	  630.9	 7027.0	...
1046451	  711.5	  631.2	 7028.0	...
1046452	  711.4	  631.6	 7028.0	...
1046453	  711.4	  631.9	 7025.0	...
1046454	  711.4	  632.2	 7022.0	...
MSG	1046455 0000 _ Number On
1046455	  711.4	  632.6	 7019.0	...
1046456	  711.2	  633.0	 7020.0	...
1046457	  711.1	  633.3	 7020.0	...
1046458	  710.9	  633.5	 7021.0	...
1046459	  710.7	  633.6	 7020.0	...
1046460	  710.7	  633.4	 7020.0	...
1046461	  710.9	  632.9	 7023.0	...
1046462	  710.9	  632.4	 7026.0	...
1046463	  710.8	  632.3	 7028.0	...
1046464	  710.8	  632.6	 7028.0	...
1046465	  710.9	  632.9	 7028.0	...
1046466	  710.9	  632.8	 7027.0	...
1046467	  710.9	  633.1	 7026.0	...
1046468	  710.8	  633.3	 7024.0	...
1046469	  710.6	  633.6	 7023.0	...
1046470	  710.9	  633.6	 7022.0	...
1046471	  711.1	  633.9	 7022.0	...
1046472	  711.3	  634.2	 7022.0	...
1046473	  711.2	  634.5	 7023.0	...
1046474	  711.4	  634.7	 7022.0	...
1046475	  711.6	  634.8	 7022.0	...
1046476	  711.9	  634.9	 7021.0	...
1046477	  711.9	  634.9	 7022.0	...
1046478	  711.9	  634.8	 7023.0	...
1046479	  711.9	  634.8	 7024.0	...
1046480	  711.5	  635.0	 7025.0	...
1046481	  711.2	  635.2	 7026.0	...
1046482	  710.8	  635.4	 7028.0	...
1046483	  710.8	  635.5	 7027.0	...
1046484	  710.8	  635.5	 7026.0	...
1046485	  711.1	  635.5	 7025.0	...
1046486	  711.6	  635.5	 7027.0	...
1046487	  712.2	  635.5	 7030.0	...
1046488	  712.4	  635.5	 7033.0	...
1046489	  712.2	  635.6	 7033.0	...
1046490	  711.9	  635.6	 7032.0	...
1046491	  711.7	  635.5	 7032.0	...
1046492	  711.6	  635.3	 7033.0	...
1046493	  711.6	  635.1	 7034.0	...
1046494	  711.6	  635.2	 7035.0	...
1046495	  711.8	  635.3	 7035.0	...
1046496	  712.0	  635.5	 7035.0	...
1046497	  712.2	  635.7	 7035.0	...
1046498	  712.1	  636.0	 7035.0	...
1046499	  712.1	  636.2	 7033.0	...
1046500	  712.0	  636.3	 7031.0	...
1046501	  712.0	  636.3	 7029.0	...
1046502	  712.3	  636.3	 7030.0	...
1046503	  712.5	  636.4	 7031.0	...
1046504	  712.7	  636.4	 7032.0	...
1046505	  712.7	  636.3	 7032.0	...
1046506	  712.6	  636.4	 7033.0	...
1046507	  712.4	  636.6	 7035.0	...
1046508	  712.3	  636.8	 7036.0	...
1046509	  712.2	  637.0	 7033.0	...
1046510	  712.4	  637.2	 7030.0	...
1046511	  712.4	  637.3	 7028.0	...
1046512	  712.2	  637.4	 7031.0	...
1046513	  712.1	  637.4	 7033.0	...
1046514	  712.1	  637.3	 7034.0	...
1046515	  712.1	  637.3	 7032.0	...
1046516	  712.1	  637.2	 7029.0	...
1046517	  712.1	  637.8	 7027.0	...
1046518	  712.0	  638.3	 7025.0	...
1046519	  712.1	  638.9	 7023.0	...
1046520	  712.2	  638.9	 7021.0	...
1046521	  712.4	  638.4	 7023.0	...
1046522	  712.6	  638.0	 7027.0	...
1046523	  712.6	  637.7	 7030.0	...
1046524	  712.5	  637.9	 7029.0	...
1046525	  712.3	  638.1	 7029.0	...
1046526	  712.3	  638.1	 7030.0	...
1046527	  712.4	  638.1	 7029.0	...
1046528	  712.5	  638.1	 7028.0	...
1046529	  712.6	  637.9	 7028.0	...
1046530	  712.7	  637.8	 7030.0	...
1046531	  712.9	  637.6	 7031.0	...
1046532	  712.9	  637.6	 7029.0	...
1046533	  713.0	  637.5	 7028.0	...
1046534	  713.1	  637.4	 7026.0	...
1046535	  713.1	  637.4	 7026.0	...
1046536	  713.2	  637.6	 7026.0	...
1046537	  713.3	  637.9	 7028.0	...
1046538	  713.3	  638.2	 7027.0	...
1046539	  713.4	  638.5	 7024.0	...
1046540	  713.4	  638.2	 7021.0	...
1046541	  713.5	  637.8	 7020.0	...
1046542	  713.4	  638.0	 7020.0	...
1046543	  713.3	  638.5	 7019.0	...
1046544	  713.2	  639.1	 7020.0	...
1046545	  713.2	  639.2	 7021.0	...
1046546	  713.2	  639.3	 7022.0	...
1046547	  713.2	  639.4	 7022.0	...
1046548	  712.9	  639.5	 7022.0	...
1046549	  712.7	  639.5	 7022.0	...
1046550	  712.5	  639.6	 7023.0	...
1046551	  712.5	  639.6	 7023.0	...
1046552	  712.6	  639.6	 7023.0	...
1046553	  712.6	  639.5	 7025.0	...
1046554	  713.0	  639.4	 7025.0	...
1046555	  713.3	  639.3	 7026.0	...
1046556	  713.4	  639.4	 7026.0	...
1046557	  713.3	  639.5	 7026.0	...
1046558	  713.3	  639.5	 7026.0	...
1046559	  713.6	  639.2	 7027.0	...
1046560	  713.9	  638.8	 7028.0	...
1046561	  714.1	  639.3	 7029.0	...
1046562	  714.1	  640.0	 7030.0	...
1046563	  714.2	  640.7	 7030.0	...
1046564	  714.1	  640.7	 7030.0	...
1046565	  714.1	  640.7	 7028.0	...
1046566	  714.1	  640.7	 7025.0	...
1046567	  714.0	  640.4	 7023.0	...
1046568	  713.9	  640.2	 7023.0	...
1046569	  713.9	  640.5	 7023.0	...
1046570	  714.0	  641.0	 7024.0	...
1046571	  714.1	  641.7	 7024.0	...
1046572	  714.0	  641.9	 7024.0	...
1046573	  713.8	  641.9	 7024.0	...
1046574	  713.6	  641.5	 7024.0	...
1046575	  713.5	  641.0	 7024.0	...
1046576	  713.7	  640.8	 7026.0	...
1046577	  714.0	  640.7	 7028.0	...
1046578	  714.2	  640.7	 7028.0	...
1046579	  714.3	  640.6	 7026.0	...
1046580	  714.5	  640.4	 7024.0	...
1046581	  714.4	  640.2	 7026.0	...
1046582	  714.2	  640.2	 7029.0	...
1046583	  714.0	  640.4	 7032.0	...
1046584	  714.0	  640.4	 7031.0	...
1046585	  713.9	  640.5	 7030.0	...
1046586	  713.9	  640.7	 7029.0	...
1046587	  714.0	  641.0	 7029.0	...
1046588	  714.2	  641.0	 7029.0	...
1046589	  714.4	  640.7	 7029.0	...
1046590	  714.5	  640.6	 7028.0	...
1046591	  714.5	  640.7	 7025.0	...
1046592	  714.5	  641.4	 7022.0	...
1046593	  714.5	  642.0	 7022.0	...
1046594	  714.5	  642.5	 7023.0	...
1046595	  714.5	  642.6	 7025.0	...
1046596	  714.5	  642.7	 7024.0	...
1046597	  714.3	  642.3	 7026.0	...
1046598	  714.1	  642.1	 7027.0	...
1046599	  714.1	  642.0	 7027.0	...
1046600	  714.1	  642.2	 7025.0	...
1046601	  714.2	  642.3	 7025.0	...
1046602	  714.2	  642.2	 7025.0	...
1046603	  714.2	  642.3	 7026.0	...
1046604	  714.3	  642.5	 7027.0	...
1046605	  714.4	  642.3	 7027.0	...
1046606	  714.4	  641.8	 7027.0	...
1046607	  714.4	  641.3	 7027.0	...
1046608	  714.5	  641.5	 7026.0	...
1046609	  714.6	  641.7	 7025.0	...
1046610	  714.6	  642.0	 7027.0	...
1046611	  714.6	  641.9	 7029.0	...
1046612	  715.0	  642.0	 7028.0	...
1046613	  715.4	  642.1	 7026.0	...
1046614	  715.6	  642.2	 7023.0	...
1046615	  715.3	  642.5	 7023.0	...
1046616	  714.9	  643.0	 7022.0	...
1046617	  714.6	  643.4	 7020.0	...
1046618	  714.8	  643.5	 7019.0	...
1046619	  715.0	  643.6	 7018.0	...
1046620	  715.2	  643.7	 7018.0	...
1046621	  715.3	  643.9	 7018.0	...
1046622	  715.3	  643.9	 7019.0	...
1046623	  715.3	  643.9	 7021.0	...
1046624	  715.3	  644.0	 7021.0	...
1046625	  715.4	  643.9	 7020.0	...
1046626	  715.5	  643.8	 7019.0	...
1046627	  715.6	  643.8	 7019.0	...
1046628	  715.6	  643.9	 7023.0	...
1046629	  715.5	  644.1	 7027.0	...
1046630	  715.4	  644.3	 7032.0	...
1046631	  715.5	  644.4	 7031.0	...
1046632	  715.6	  644.4	 7032.0	...
1046633	  715.7	  644.3	 7032.0	...
1046634	  715.8	  644.4	 7031.0	...
1046635	  715.9	  644.6	 7029.0	...
1046636	  716.1	  644.7	 7027.0	...
1046637	  716.2	  644.8	 7027.0	...
1046638	  716.1	  644.9	 7026.0	...
1046639	  716.1	  645.0	 7025.0	...
1046640	  716.0	  645.0	 7024.0	...
1046641	  715.9	  645.0	 7024.0	...
1046642	  715.7	  645.1	 7024.0	...
1046643	  715.6	  645.2	 7025.0	...
1046644	  715.7	  645.5	 7026.0	...
1046645	  716.0	  645.8	 7028.0	...
1046646	  715.8	  646.0	 7028.0	...
1046647	  715.3	  645.7	 7029.0	...
1046648	  715.4	  645.5	 7030.0	...
1046649	  715.9	  645.1	 7030.0	...
1046650	  716.5	  645.2	 7029.0	...
1046651	  716.2	  645.4	 7027.0	...
1046652	  715.9	  645.6	 7030.0	...
1046653	  715.5	  645.8	 7033.0	...
1046654	  715.5	  645.7	 7034.0	...
1046655	  715.4	  645.6	 7033.0	...
1046656	  715.5	  645.6	 7031.0	...
1046657	  715.7	  645.7	 7031.0	...
1046658	  715.8	  646.0	 7031.0	...
1046659	  715.9	  646.2	 7031.0	...
1046660	  715.8	  646.1	 7030.0	...
1046661	  715.8	  645.8	 7029.0	...
1046662	  715.7	  645.5	 7027.0	...
1046663	  715.7	  645.5	 7026.0	...
1046664	  715.7	  645.7	 7029.0	...
1046665	  715.6	  645.9	 7031.0	...
1046666	  715.6	  646.3	 7034.0	...
1046667	  715.6	  646.5	 7033.0	...
1046668	  715.6	  646.5	 7031.0	...
1046669	  715.9	  646.4	 7031.0	...
1046670	  716.1	  646.2	 7034.0	...
1046671	  716.1	  646.2	 7036.0	...
1046672	  715.9	  646.2	 7037.0	...
1046673	  716.1	  646.2	 7037.0	...
1046674	  716.4	  646.1	 7037.0	...
1046675	  716.7	  646.0	 7037.0	...
1046676	  716.7	  646.0	 7038.0	...
1046677	  716.6	  646.4	 7038.0	...
1046678	  716.4	  646.8	 7039.0	...
1046679	  716.3	  647.2	 7040.0	...
1046680	  716.5	  647.7	 7040.0	...
1046681	  716.9	  648.2	 7040.0	...
1046682	  717.3	  648.6	 7041.0	...
1046683	  717.7	  648.4	 7042.0	...
1046684	  717.8	  648.1	 7039.0	...
1046685	  718.0	  647.9	 7036.0	...
1046686	  718.0	  647.7	 7032.0	...
1046687	  717.8	  647.8	 7031.0	...
1046688	  717.6	  647.9	 7031.0	...
1046689	  717.3	  647.9	 7032.0	...
1046690	  717.2	  648.0	 7035.0	...
1046691	  717.1	  648.1	 7037.0	...
1046692	  717.2	  648.1	 7039.0	...
1046693	  717.3	  648.0	 7038.0	...
1046694	  717.4	  648.3	 7037.0	...
1046695	  717.1	  648.7	 7037.0	...
1046696	  716.9	  649.1	 7039.0	...
1046697	  716.6	  649.1	 7039.0	...
1046698	  716.4	  648.9	 7038.0	...
1046699	  716.3	  648.9	 7037.0	...
1046700	  716.4	  648.7	 7037.0	...
1046701	  716.6	  648.7	 7035.0	...
1046702	  716.9	  648.6	 7033.0	...
1046703	  716.8	  648.4	 7035.0	...
1046704	  716.6	  648.2	 7039.0	...
1046705	  716.5	  648.2	 7041.0	...
1046706	  716.5	  648.4	 7039.0	...
1046707	  716.5	  648.6	 7037.0	...
1046708	  716.6	  648.7	 7036.0	...
1046709	  716.6	  648.7	 7037.0	...
1046710	  716.5	  648.7	 7038.0	...
1046711	  716.5	  648.7	 7038.0	...
1046712	  716.5	  649.0	 7037.0	...
1046713	  716.6	  649.3	 7036.0	...
1046714	  716.8	  649.7	 7036.0	...
1046715	  717.0	  649.9	 7036.0	...
1046716	  717.0	  650.1	 7033.0	...
1046717	  717.1	  650.2	 7031.0	...
1046718	  717.3	  650.2	 7031.0	...
1046719	  717.4	  650.2	 7034.0	...
1046720	  717.5	  650.1	 7037.0	...
1046721	  717.6	  650.3	 7037.0	...
1046722	  717.7	  650.5	 7037.0	...
1046723	  717.7	  650.8	 7038.0	...
1046724	  717.8	  650.8	 7038.0	...
1046725	  717.8	  650.9	 7037.0	...
1046726	  717.8	  651.0	 7036.0	...
1046727	  717.7	  651.1	 7035.0	...
1046728	  717.6	  651.2	 7036.0	...
1046729	  717.6	  651.2	 7035.0	...
1046730	  717.8	  651.2	 7034.0	...
1046731	  718.1	  651.7	 7034.0	...
1046732	  718.5	  652.1	 7033.0	...
1046733	  718.6	  652.5	 7033.0	...
1046734	  718.6	  652.3	 7033.0	...
1046735	  718.5	  652.2	 7033.0	...
1046736	  718.5	  652.2	 7035.0	...
1046737	  718.5	  652.2	 7037.0	...
1046738	  718.6	  652.2	 7038.0	...
1046739	  718.6	  652.3	 7035.0	...
1046740	  718.9	  652.4	 7033.0	...
1046741	  719.2	  652.5	 7032.0	...
1046742	  719.3	  652.9	 7033.0	...
1046743	  719.1	  653.4	 7034.0	...
1046744	  719.1	  653.8	 7034.0	...
1046745	  719.1	  653.6	 7034.0	...
1046746	  719.3	  653.5	 7034.0	...
1046747	  719.2	  653.6	 7034.0	...
1046748	  719.1	  653.6	 7035.0	...
1046749	  718.9	  653.6	 7036.0	...
1046750	  718.8	  653.6	 7037.0	...
1046751	  719.0	  653.6	 7036.0	...
1046752	  719.4	  653.5	 7035.0	...
1046753	  719.5	  653.4	 7033.0	...
1046754	  719.3	  653.5	 7033.0	...
1046755	  719.0	  653.6	 7033.0	...
1046756	  718.9	  653.7	 7033.0	...
1046757	  718.9	  653.8	 7032.0	...
1046758	  718.7	  653.7	 7035.0	...
MSG	1046759 0000 _ Number Off
1046759	  718.6	  653.5	 7037.0	...
1046760	  718.6	  653.7	 7037.0	...
1046761	  718.6	  654.1	 7035.0	...
1046762	  718.5	  654.5	 7035.0	...
1046763	  717.4	  654.7	 7037.0	...
1046764	  716.3	  655.1	 7040.0	...
1046765	  715.1	  655.4	 7042.0	...
1046766	  714.8	  655.2	 7043.0	...
1046767	  713.1	  655.1	 7045.0	...
1046768	  710.8	  655.1	 7044.0	...
1046769	  708.5	  655.0	 7039.0	...
1046770	  707.4	  654.8	 7034.0	...
1046771	  706.2	  654.5	 7031.0	...
1046772	  705.0	  654.4	 7030.0	...
1046773	  704.0	  654.3	 7031.0	...
1046774	  703.7	  654.1	 7033.0	...
1046775	  703.5	  653.5	 7031.0	...
1046776	  703.5	  652.9	 7030.0	...
1046777	  704.0	  652.2	 7028.0	...
1046778	  704.5	  651.9	 7028.0	...
1046779	  705.1	  651.9	 7028.0	...
1046780	  705.7	  651.7	 7028.0	...
1046781	  706.3	  651.5	 7028.0	...
1046782	  707.0	  651.5	 7028.0	...
1046783	  707.2	  651.7	 7028.0	...
1046784	  707.4	  651.8	 7028.0	...
1046785	  707.7	  651.7	 7028.0	...
1046786	  708.2	  651.4	 7030.0	...
1046787	  708.6	  650.8	 7032.0	...
1046788	  709.0	  650.1	 7033.0	...
1046789	  708.7	  650.0	 7033.0	...
1046790	  708.5	  650.4	 7032.0	...
1046791	  708.3	  650.8	 7031.0	...
1046792	  708.2	  650.7	 7029.0	...
1046793	  708.2	  650.5	 7030.0	...
1046794	  707.9	  650.3	 7031.0	...
1046795	  707.7	  650.5	 7031.0	...
1046796	  707.6	  650.6	 7034.0	...
1046797	  707.5	  650.8	 7036.0	...
1046798	  707.3	  650.9	 7038.0	...
1046799	  707.1	  650.7	 7036.0	...
1046800	  707.5	  650.5	 7036.0	...
1046801	  707.9	  650.2	 7037.0	...
1046802	  708.2	  650.2	 7041.0	...
1046803	  708.1	  650.4	 7044.0	...
1046804	  707.9	  650.7	 7043.0	...
1046805	  707.7	  651.0	 7040.0	...
1046806	  707.5	  651.0	 7038.0	...
1046807	  707.3	  650.6	 7038.0	...
1046808	  707.1	  650.2	 7037.0	...
1046809	  707.0	  649.8	 7036.0	...
1046810	  707.0	  649.8	 7035.0	...
1046811	  707.1	  649.7	 7034.0	...
1046812	  707.2	  649.6	 7037.0	...
1046813	  707.2	  649.7	 7039.0	...
1046814	  707.3	  649.8	 7042.0	...
1046815	  707.3	  650.0	 7041.0	...
1046816	  707.1	  650.3	 7039.0	...
1046817	  707.0	  650.8	 7037.0	...
1046818	  707.0	  651.2	 7037.0	...
1046819	  707.3	  651.3	 7041.0	...
1046820	  707.4	  650.7	 7045.0	...
1046821	  707.3	  650.2	 7048.0	...
1046822	  707.1	  649.9	 7048.0	...
1046823	  707.0	  649.9	 7048.0	...
1046824	  707.1	  649.8	 7048.0	...
1046825	  707.1	  649.8	 7046.0	...
1046826	  707.1	  649.9	 7045.0	...
1046827	  707.0	  650.0	 7044.0	...
1046828	  707.2	  649.9	 7044.0	...
1046829	  707.5	  649.8	 7046.0	...
1046830	  707.8	  649.8	 7047.0	...
1046831	  707.7	  650.0	 7048.0	...
1046832	  707.7	  650.3	 7048.0	...
1046833	  707.6	  650.5	 7048.0	...
1046834	  707.6	  650.4	 7047.0	...
1046835	  707.5	  650.4	 7047.0	...
1046836	  707.5	  650.4	 7047.0	...
1046837	  707.4	  650.6	 7047.0	...
1046838	  707.5	  650.6	 7047.0	...
1046839	  707.6	  650.6	 7046.0	...
1046840	  707.7	  650.7	 7046.0	...
1046841	  707.9	  650.8	 7045.0	...
1046842	  708.1	  651.0	 7045.0	...
1046843	  708.3	  651.1	 7045.0	...
1046844	  708.3	  651.3	 7045.0	...
1046845	  708.5	  651.6	 7045.0	...
1046846	  708.6	  652.0	 7044.0	...
1046847	  708.8	  652.2	 7043.0	...
1046848	  708.9	  652.5	 7046.0	...
1046849	  708.9	  652.6	 7050.0	...
1046850	  708.7	  652.7	 7054.0	...
1046851	  708.2	  652.7	 7054.0	...
1046852	  707.9	  652.5	 7054.0	...
1046853	  707.5	  652.3	 7054.0	...
1046854	  707.5	  652.2	 7052.0	...
1046855	  707.6	  652.3	 7050.0	...
1046856	  707.7	  652.6	 7049.0	...
1046857	  707.8	  652.9	 7048.0	...
1046858	  708.0	  653.2	 7048.0	...
1046859	  708.2	  653.6	 7047.0	...
1046860	  708.5	  653.7	 7049.0	...
1046861	  708.4	  653.7	 7050.0	...
1046862	  708.3	  653.6	 7047.0	...
1046863	  708.2	  653.7	 7044.0	...
1046864	  707.9	  654.0	 7041.0	...
1046865	  707.6	  654.4	 7041.0	...
1046866	  707.5	  654.8	 7040.0	...
1046867	  707.5	  655.0	 7040.0	...
1046868	  707.5	  655.2	 7039.0	...
1046869	  707.4	  655.4	 7038.0	...
1046870	  707.4	  655.6	 7037.0	...
1046871	  707.4	  655.7	 7036.0	...
1046872	  707.2	  655.7	 7034.0	...
1046873	  707.1	  655.6	 7033.0	...
1046874	  706.9	  655.5	 7031.0	...
1046875	  706.8	  655.5	 7032.0	...
1046876	  706.8	  655.5	 7034.0	...
1046877	  706.8	  655.5	 7036.0	...
1046878	  706.8	  655.5	 7037.0	...
1046879	  707.3	  655.3	 7037.0	...
1046880	  707.7	  655.2	 7038.0	...
1046881	  707.9	  655.0	 7039.0	...
1046882	  707.6	  654.9	 7039.0	...
1046883	  707.3	  654.9	 7038.0	...
1046884	  707.2	  654.9	 7037.0	...
1046885	  707.2	  654.9	 7037.0	...
1046886	  707.1	  654.9	 7040.0	...
1046887	  707.1	  654.6	 7043.0	...
1046888	  707.1	  654.4	 7047.0	...
1046889	  707.1	  654.3	 7047.0	...
1046890	  707.1	  654.4	 7046.0	...
1046891	  707.1	  654.8	 7044.0	...
1046892	  707.1	  655.3	 7041.0	...
1046893	  707.2	  655.7	 7039.0	...
1046894	  707.4	  655.9	 7038.0	...
1046895	  707.4	  655.9	 7038.0	...
1046896	  707.5	  656.0	 7039.0	...
1046897	  707.3	  656.4	 7040.0	...
1046898	  707.5	  656.7	 7040.0	...
1046899	  707.7	  656.9	 7039.0	...
1046900	  707.8	  657.1	 7039.0	...
1046901	  707.8	  657.3	 7040.0	...
1046902	  707.8	  657.5	 7043.0	...
1046903	  707.7	  657.5	 7044.0	...
1046904	  707.6	  657.6	 7043.0	...
1046905	  707.5	  657.6	 7041.0	...
1046906	  707.5	  657.7	 7041.0	...
1046907	  707.8	  657.8	 7041.0	...
1046908	  708.1	  658.0	 7042.0	...
1046909	  708.5	  658.2	 7044.0	...
1046910	  708.6	  658.5	 7045.0	...
1046911	  708.6	  658.6	 7044.0	...
1046912	  708.5	  658.8	 7042.0	...
1046913	  708.4	  658.8	 7040.0	...
1046914	  708.5	  658.8	 7039.0	...
1046915	  708.6	  658.9	 7037.0	...
1046916	  708.6	  658.9	 7036.0	...
1046917	  708.5	  658.9	 7036.0	...
1046918	  708.4	  658.8	 7041.0	...
1046919	  708.4	  658.7	 7047.0	...
1046920	  708.5	  658.8	 7052.0	...
1046921	  708.5	  658.9	 7050.0	...
1046922	  708.5	  659.3	 7048.0	...
1046923	  708.5	  659.6	 7045.0	...
1046924	  708.5	  659.9	 7044.0	...
1046925	  708.8	  659.9	 7043.0	...
1046926	  709.1	  660.0	 7043.0	...
1046927	  709.4	  660.1	 7043.0	...
1046928	  709.4	  660.3	 7042.0	...
1046929	  709.2	  660.5	 7041.0	...
1046930	  708.9	  660.4	 7040.0	...
1046931	  708.7	  660.3	 7039.0	...
1046932	  708.8	  660.1	 7038.0	...
1046933	  709.0	  660.1	 7037.0	...
1046934	  709.0	  660.2	 7037.0	...
1046935	  709.1	  660.3	 7037.0	...
1046936	  709.1	  660.3	 7037.0	...
1046937	  708.8	  659.7	 7040.0	...
1046938	  708.5	  659.0	 7042.0	...
1046939	  708.7	  658.7	 7041.0	...
1046940	  709.2	  659.0	 7039.0	...
1046941	  709.6	  659.3	 7038.0	...
1046942	  709.6	  659.3	 7039.0	...
1046943	  709.2	  659.4	 7039.0	...
1046944	  708.9	  659.5	 7039.0	...
1046945	  708.7	  659.7	 7039.0	...
1046946	  708.8	  659.9	 7040.0	...
1046947	  708.9	  660.2	 7041.0	...
1046948	  708.9	  660.5	 7040.0	...
1046949	  708.9	  660.5	 7038.0	...
1046950	  709.0	  660.5	 7036.0	...
1046951	  709.1	  660.5	 7037.0	...
1046952	  709.2	  660.4	 7036.0	...
1046953	  709.1	  660.5	 7036.0	...
1046954	  709.1	  660.6	 7036.0	...
1046955	  709.1	  660.8	 7034.0	...
1046956	  708.9	  661.0	 7032.0	...
1046957	  708.6	  661.1	 7030.0	...
1046958	  708.3	  661.4	 7030.0	...
1046959	  708.2	  661.6	 7030.0	...
1046960	  708.2	  662.1	 7030.0	...
1046961	  708.3	  662.4	 7030.0	...
1046962	  708.5	  662.8	 7029.0	...
1046963	  708.6	  662.9	 7027.0	...
1046964	  708.7	  663.0	 7025.0	...
1046965	  709.0	  663.2	 7023.0	...
1046966	  709.2	  663.0	 7026.0	...
1046967	  709.4	  662.7	 7032.0	...
MSG	1046968 0000 _ Number On
1046968	  709.3	  662.4	 7039.0	...
1046969	  709.2	  662.5	 7039.0	...
1046970	  709.0	  662.7	 7036.0	...
1046971	  709.1	  662.7	 7033.0	...
1046972	  709.1	  662.6	 7033.0	...
1046973	  709.1	  662.7	 7033.0	...
1046974	  709.1	  662.9	 7032.0	...
1046975	  709.4	  663.1	 7030.0	...
1046976	  709.6	  663.2	 7031.0	...
1046977	  709.7	  662.9	 7036.0	...
1046978	  709.7	  662.7	 7042.0	...
1046979	  709.5	  662.8	 7043.0	...
1046980	  709.4	  663.2	 7041.0	...
1046981	  709.4	  663.7	 7037.0	...
1046982	  709.6	  663.8	 7035.0	...
1046983	  709.6	  664.0	 7033.0	...
1046984	  709.6	  664.0	 7032.0	...
1046985	  709.6	  664.0	 7033.0	...
1046986	  709.5	  663.8	 7035.0	...
1046987	  709.4	  663.3	 7036.0	...
1046988	  709.4	  662.9	 7038.0	...
1046989	  709.3	  662.7	 7038.0	...
1046990	  709.4	  662.7	 7039.0	...
1046991	  709.5	  662.7	 7039.0	...
1046992	  709.5	  662.6	 7036.0	...
1046993	  709.3	  662.6	 7034.0	...
1046994	  709.2	  662.7	 7033.0	...
1046995	  709.1	  662.7	 7036.0	...
1046996	  709.2	  662.8	 7039.0	...
1046997	  709.2	  662.4	 7039.0	...
1046998	  709.2	  662.0	 7039.0	...
1046999	  709.2	  661.9	 7038.0	...
1047000	  709.7	  662.2	 7038.0	...
1047001	  710.2	  662.7	 7038.0	...
1047002	  710.7	  663.1	 7036.0	...
1047003	  710.8	  663.5	 7034.0	...
1047004	  710.9	  663.8	 7032.0	...
1047005	  710.9	  663.9	 7032.0	...
1047006	  710.8	  664.1	 7032.0	...
1047007	  710.6	  664.1	 7032.0	...
1047008	  710.5	  664.0	 7035.0	...
1047009	  710.5	  663.4	 7039.0	...
1047010	  710.7	  662.8	 7041.0	...
1047011	  710.9	  662.5	 7041.0	...
1047012	  711.1	  662.8	 7041.0	...
1047013	  711.2	  663.1	 7038.0	...
1047014	  711.1	  663.0	 7035.0	...
1047015	  710.9	  662.9	 7033.0	...
1047016	  710.6	  662.9	 7035.0	...
1047017	  710.3	  663.0	 7036.0	...
1047018	  710.0	  663.1	 7037.0	...
1047019	  710.1	  663.1	 7038.0	...
1047020	  710.2	  663.0	 7039.0	...
1047021	  710.5	  662.9	 7039.0	...
1047022	  710.5	  662.6	 7039.0	...
1047023	  710.6	  662.2	 7039.0	...
1047024	  710.6	  661.7	 7039.0	...
1047025	  710.6	  661.5	 7039.0	...
1047026	  710.7	  661.4	 7040.0	...
1047027	  710.7	  661.6	 7040.0	...
1047028	  710.7	  661.9	 7041.0	...
1047029	  710.3	  662.2	 7040.0	...
1047030	  710.0	  662.2	 7042.0	...
1047031	  709.7	  662.0	 7043.0	...
1047032	  709.8	  661.8	 7045.0	...
1047033	  710.0	  661.8	 7044.0	...
1047034	  710.1	  661.8	 7045.0	...
1047035	  710.0	  661.8	 7044.0	...
1047036	  709.9	  661.8	 7044.0	...
1047037	  709.8	  661.8	 7043.0	...
1047038	  709.9	  661.6	 7044.0	...
1047039	  710.0	  661.4	 7044.0	...
1047040	  710.0	  661.2	 7044.0	...
1047041	  710.0	  661.3	 7044.0	...
1047042	  710.0	  661.3	 7044.0	...
1047043	  710.0	  661.5	 7045.0	...
1047044	  709.9	  661.7	 7044.0	...
1047045	  709.9	  661.9	 7043.0	...
1047046	  709.9	  662.0	 7042.0	...
1047047	  709.9	  662.1	 7042.0	...
1047048	  709.9	  662.0	 7045.0	...
1047049	  709.9	  661.9	 7048.0	...
1047050	  710.1	  661.7	 7048.0	...
1047051	  710.2	  661.8	 7046.0	...
1047052	  710.0	  661.9	 7044.0	...
1047053	  709.6	  662.2	 7044.0	...
1047054	  709.6	  661.8	 7045.0	...
1047055	  709.9	  661.2	 7043.0	...
1047056	  710.3	  660.6	 7042.0	...
1047057	  710.2	  660.4	 7043.0	...
1047058	  710.2	  660.3	 7044.0	...
1047059	  710.2	  660.8	 7042.0	...
1047060	  710.2	  661.2	 7038.0	...
1047061	  710.2	  661.6	 7038.0	...
1047062	  710.2	  661.6	 7041.0	...
1047063	  710.2	  661.8	 7044.0	...
1047064	  710.3	  661.9	 7043.0	...
1047065	  710.3	  661.9	 7042.0	...
1047066	  710.4	  661.8	 7041.0	...
1047067	  710.3	  661.7	 7041.0	...
1047068	  710.3	  661.6	 7041.0	...
1047069	  710.3	  661.7	 7040.0	...
1047070	  710.2	  661.8	 7039.0	...
1047071	  710.1	  661.8	 7040.0	...
1047072	  710.1	  661.8	 7041.0	...
1047073	  710.1	  661.5	 7044.0	...
1047074	  710.0	  661.3	 7045.0	...
1047075	  710.0	  661.0	 7046.0	...
1047076	  710.0	  661.0	 7045.0	...
1047077	  710.1	  660.9	 7044.0	...
1047078	  710.2	  660.8	 7044.0	...
1047079	  710.4	  660.8	 7044.0	...
1047080	  710.4	  660.9	 7044.0	...
1047081	  710.4	  661.0	 7045.0	...
1047082	  710.5	  661.3	 7044.0	...
1047083	  710.5	  661.6	 7044.0	...
1047084	  710.3	  661.9	 7043.0	...
1047085	  710.0	  661.8	 7044.0	...
1047086	  709.7	  661.8	 7044.0	...
1047087	  709.9	  661.7	 7044.0	...
1047088	  710.1	  661.6	 7045.0	...
1047089	  710.3	  661.6	 7045.0	...
1047090	  710.2	  661.7	 7048.0	...
1047091	  710.1	  661.8	 7050.0	...
1047092	  710.1	  661.8	 7051.0	...
1047093	  710.1	  661.8	 7048.0	...
1047094	  710.2	  662.0	 7045.0	...
1047095	  710.3	  662.2	 7045.0	...
1047096	  710.4	  662.4	 7045.0	...
1047097	  710.5	  662.3	 7046.0	...
1047098	  710.5	  662.2	 7046.0	...
1047099	  710.5	  662.0	 7045.0	...
1047100	  710.6	  661.8	 7044.0	...
1047101	  710.6	  661.6	 7044.0	...
1047102	  710.7	  661.6	 7044.0	...
1047103	  710.8	  661.8	 7044.0	...
1047104	  710.6	  662.2	 7044.0	...
1047105	  710.5	  662.5	 7045.0	...
1047106	  710.4	  662.6	 7046.0	...
1047107	  710.4	  662.6	 7047.0	...
1047108	  710.4	  662.7	 7047.0	...
1047109	  710.8	  662.8	 7047.0	...
1047110	  711.3	  662.9	 7046.0	...
1047111	  711.3	  662.7	 7047.0	...
1047112	  711.0	  662.6	 7047.0	...
1047113	  710.5	  662.5	 7048.0	...
1047114	  710.5	  662.5	 7047.0	...
1047115	  710.4	  662.7	 7043.0	...
1047116	  710.4	  662.8	 7040.0	...
1047117	  710.4	  663.0	 7038.0	...
1047118	  710.7	  662.9	 7041.0	...
1047119	  710.9	  662.8	 7043.0	...
1047120	  711.2	  662.7	 7046.0	...
1047121	  711.2	  662.6	 7047.0	...
1047122	  711.3	  663.0	 7045.0	...
1047123	  711.4	  663.4	 7043.0	...
1047124	  711.4	  663.7	 7042.0	...
1047125	  711.4	  663.3	 7044.0	...
1047126	  711.2	  662.7	 7045.0	...
1047127	  711.2	  662.2	 7043.0	...
1047128	  711.2	  662.2	 7040.0	...
1047129	  711.3	  662.5	 7039.0	...
1047130	  711.3	  662.8	 7039.0	...
1047131	  711.2	  663.0	 7039.0	...
1047132	  711.0	  663.0	 7036.0	...
1047133	  710.9	  663.1	 7034.0	...
1047134	  711.0	  663.2	 7033.0	...
1047135	  711.1	  663.3	 7034.0	...
1047136	  711.1	  663.5	 7035.0	...
1047137	  711.1	  663.5	 7034.0	...
1047138	  711.2	  663.5	 7033.0	...
1047139	  711.2	  663.5	 7035.0	...
1047140	  711.3	  663.4	 7038.0	...
1047141	  711.6	  663.3	 7035.0	...
1047142	  712.0	  663.3	 7031.0	...
1047143	  712.1	  663.2	 7028.0	...
1047144	  712.1	  663.1	 7030.0	...
1047145	  712.0	  662.9	 7032.0	...
1047146	  712.0	  662.8	 7031.0	...
1047147	  712.2	  662.7	 7031.0	...
1047148	  712.4	  662.7	 7030.0	...
1047149	  712.6	  662.8	 7029.0	...
1047150	  712.9	  662.8	 7028.0	...
1047151	  713.1	  662.9	 7026.0	...
1047152	  712.9	  662.9	 7024.0	...
1047153	  712.5	  663.0	 7025.0	...
1047154	  712.0	  663.0	 7027.0	...
1047155	  711.9	  662.9	 7028.0	...
1047156	  711.8	  662.7	 7023.0	...
1047157	  711.9	  662.5	 7019.0	...
1047158	  712.1	  662.4	 7017.0	...
1047159	  712.1	  662.4	 7017.0	...
1047160	  712.1	  662.4	 7020.0	...
1047161	  712.1	  662.4	 7021.0	...
1047162	  712.0	  662.3	 7024.0	...
1047163	  711.9	  662.3	 7027.0	...
1047164	  712.1	  662.2	 7029.0	...
1047165	  712.2	  661.9	 7030.0	...
1047166	  712.4	  661.5	 7032.0	...
1047167	  712.5	  661.2	 7027.0	...
1047168	  712.6	  661.2	 7021.0	...
1047169	  712.6	  661.1	 7016.0	...
1047170	  712.4	  661.1	 7017.0	...
1047171	  712.1	  660.9	 7020.0	...
1047172	  711.8	  660.7	 7025.0	...
1047173	  711.8	  660.5	 7029.0	...
1047174	  711.9	  660.5	 7030.0	...
1047175	  712.0	  660.4	 7029.0	...
1047176	  712.1	  660.2	 7027.0	...
1047177	  712.3	  659.9	 7025.0	...
1047178	  712.1	  660.3	 7023.0	...
1047179	  711.9	  660.7	 7022.0	...
1047180	  711.8	  660.4	 7022.0	...
1047181	  712.0	  659.7	 7024.0	...
1047182	  712.2	  658.9	 7026.0	...
1047183	  712.2	  658.8	 7027.0	...
1047184	  712.3	  658.8	 7026.0	...
1047185	  712.2	  659.0	 7025.0	...
1047186	  712.1	  659.2	 7026.0	...
1047187	  712.5	  659.3	 7027.0	...
1047188	  712.9	  659.4	 7028.0	...
1047189	  713.1	  659.6	 7030.0	...
1047190	  712.9	  659.8	 7031.0	...
1047191	  712.5	  659.8	 7032.0	...
1047192	  712.4	  659.9	 7032.0	...
1047193	  712.3	  660.1	 7032.0	...
1047194	  712.4	  660.4	 7029.0	...
1047195	  712.4	  660.5	 7026.0	...
1047196	  712.5	  660.5	 7023.0	...
1047197	  712.7	  660.5	 7024.0	...
1047198	  712.8	  660.8	 7022.0	...
1047199	  713.0	  661.2	 7019.0	...
1047200	  713.0	  661.4	 7017.0	...
1047201	  713.0	  661.0	 7018.0	...
1047202	  713.1	  660.7	 7020.0	...
1047203	  713.1	  660.3	 7021.0	...
1047204	  713.1	  660.2	 7020.0	...
1047205	  713.0	  660.1	 7022.0	...
1047206	  712.8	  660.2	 7025.0	...
1047207	  712.6	  660.4	 7026.0	...
1047208	  712.5	  660.4	 7024.0	...
1047209	  712.3	  660.1	 7020.0	...
1047210	  712.0	  660.0	 7018.0	...
1047211	  711.7	  660.0	 7018.0	...
1047212	  711.4	  660.0	 7019.0	...
1047213	  711.2	  659.9	 7020.0	...
1047214	  711.4	  659.7	 7017.0	...
1047215	  711.6	  659.6	 7014.0	...
1047216	  711.8	  659.6	 7011.0	...
1047217	  711.7	  659.5	 7012.0	...
1047218	  711.9	  659.2	 7014.0	...
1047219	  712.0	  658.9	 7016.0	...
1047220	  712.2	  658.9	 7017.0	...
1047221	  712.3	  659.1	 7017.0	...
1047222	  712.4	  659.4	 7018.0	...
1047223	  712.3	  659.3	 7018.0	...
1047224	  712.3	  659.0	 7019.0	...
1047225	  712.3	  658.8	 7018.0	...
1047226	  712.3	  658.7	 7017.0	...
1047227	  712.3	  658.8	 7016.0	...
1047228	  712.3	  658.8	 7015.0	...
1047229	  712.5	  658.8	 7016.0	...
1047230	  712.6	  658.7	 7018.0	...
1047231	  712.6	  658.4	 7019.0	...
1047232	  712.5	  658.2	 7019.0	...
1047233	  712.5	  658.2	 7016.0	...
1047234	  712.5	  658.5	 7014.0	...
1047235	  712.6	  658.8	 7013.0	...
1047236	  712.5	  659.1	 7014.0	...
1047237	  712.3	  659.0	 7011.0	...
1047238	  712.1	  658.6	 7008.0	...
1047239	  712.3	  658.2	 7007.0	...
1047240	  712.4	  657.8	 7009.0	...
1047241	  712.4	  657.6	 7011.0	...
1047242	  712.6	  657.4	 7011.0	...
1047243	  712.6	  657.3	 7011.0	...
1047244	  712.7	  657.3	 7014.0	...
1047245	  712.6	  657.2	 7016.0	...
1047246	  712.8	  657.0	 7018.0	...
1047247	  712.9	  656.7	 7018.0	...
1047248	  712.9	  656.6	 7017.0	...
1047249	  713.1	  656.6	 7019.0	...
1047250	  713.2	  656.5	 7021.0	...
1047251	  713.4	  656.4	 7018.0	...
1047252	  713.3	  656.5	 7014.0	...
1047253	  713.3	  656.5	 7009.0	...
1047254	  713.4	  656.6	 7010.0	...
1047255	  713.5	  656.6	 7010.0	...
1047256	  713.6	  656.6	 7010.0	...
1047257	  713.6	  656.5	 7011.0	...
1047258	  713.6	  656.2	 7012.0	...
1047259	  713.7	  656.2	 7011.0	...
1047260	  713.8	  656.5	 7009.0	...
1047261	  714.0	  656.9	 7007.0	...
1047262	  714.1	  657.0	 7006.0	...
1047263	  714.1	  657.0	 7006.0	...
1047264	  714.1	  656.9	 7006.0	...
1047265	  714.1	  656.9	 7006.0	...
1047266	  713.9	  657.0	 7006.0	...
1047267	  713.7	  657.1	 7006.0	...
1047268	  714.1	  656.9	 7005.0	...
1047269	  714.6	  656.8	 7001.0	...
1047270	  715.1	  656.8	 6997.0	...
1047271	  715.0	  656.9	 6994.0	...
1047272	  714.9	  657.1	 6995.0	...
MSG	1047273 0000 _ Number Off
1047273	  715.0	  657.2	 6996.0	...
1047274	  715.1	  657.3	 6997.0	...
1047275	  714.9	  657.6	 6995.0	...
1047276	  714.7	  657.8	 6993.0	...
1047277	  714.4	  658.0	 6991.0	...
1047278	  714.3	  658.2	 6992.0	...
1047279	  714.2	  658.2	 6993.0	...
1047280	  714.0	  658.0	 6994.0	...
1047281	  714.1	  657.9	 6996.0	...
1047282	  714.3	  657.8	 6998.0	...
1047283	  714.8	  657.7	 6999.0	...
1047284	  715.1	  657.5	 6999.0	...
1047285	  715.2	  657.4	 6997.0	...
1047286	  715.1	  657.1	 6994.0	...
1047287	  715.0	  656.9	 6992.0	...
1047288	  714.9	  656.9	 6990.0	...
1047289	  714.9	  657.2	 6988.0	...
1047290	  715.1	  657.4	 6988.0	...
1047291	  715.2	  657.5	 6990.0	...
1047292	  715.4	  657.5	 6992.0	...
1047293	  715.3	  657.5	 6994.0	...
1047294	  715.1	  657.4	 6992.0	...
1047295	  715.0	  657.3	 6988.0	...
1047296	  714.9	  657.4	 6984.0	...
1047297	  714.7	  657.7	 6983.0	...
1047298	  714.4	  657.9	 6982.0	...
1047299	  714.3	  657.9	 6981.0	...
1047300	  714.2	  657.8	 6980.0	...
1047301	  714.2	  657.7	 6981.0	...
1047302	  714.1	  657.4	 6982.0	...
1047303	  714.0	  657.2	 6983.0	...
1047304	  714.1	  657.4	 6980.0	...
1047305	  714.2	  657.4	 6977.0	...
1047306	  714.3	  657.4	 6973.0	...
1047307	  714.3	  657.5	 6972.0	...
1047308	  714.4	  657.8	 6972.0	...
1047309	  714.7	  658.1	 6973.0	...
1047310	  714.9	  658.1	 6974.0	...
1047311	  715.0	  658.1	 6976.0	...
1047312	  714.8	  658.1	 6979.0	...
1047313	  714.7	  658.1	 6982.0	...
1047314	  714.7	  658.3	 6983.0	...
1047315	  715.1	  658.5	 6983.0	...
1047316	  715.4	  658.4	 6983.0	...
1047317	  715.7	  658.1	 6983.0	...
1047318	  715.7	  657.9	 6981.0	...
1047319	  715.6	  658.0	 6978.0	...
1047320	  715.4	  658.1	 6976.0	...
1047321	  715.0	  658.5	 6973.0	...
1047322	  714.8	  658.8	 6970.0	...
1047323	  714.8	  658.5	 6967.0	...
1047324	  715.0	  658.0	 6968.0	...
1047325	  715.2	  657.6	 6969.0	...
1047326	  715.1	  657.9	 6970.0	...
1047327	  714.9	  658.1	 6970.0	...
1047328	  715.2	  658.1	 6970.0	...
1047329	  715.5	  658.1	 6968.0	...
1047330	  715.6	  658.0	 6965.0	...
1047331	  715.3	  658.0	 6963.0	...
1047332	  715.1	  657.9	 6961.0	...
1047333	  715.0	  657.9	 6961.0	...
1047334	  715.1	  658.3	 6961.0	...
1047335	  715.1	  658.7	 6962.0	...
1047336	  715.2	  659.1	 6962.0	...
1047337	  715.1	  659.1	 6962.0	...
1047338	  715.0	  659.2	 6961.0	...
1047339	  715.0	  659.3	 6962.0	...
1047340	  715.2	  659.1	 6960.0	...
1047341	  715.5	  658.8	 6958.0	...
1047342	  715.8	  658.5	 6956.0	...
1047343	  715.9	  658.5	 6956.0	...
1047344	  716.0	  658.4	 6957.0	...
1047345	  716.0	  658.5	 6958.0	...
1047346	  716.0	  658.6	 6958.0	...
1047347	  716.2	  658.7	 6958.0	...
1047348	  716.4	  659.1	 6955.0	...
1047349	  716.9	  659.4	 6951.0	...
1047350	  717.2	  659.5	 6948.0	...
1047351	  716.7	  659.7	 6948.0	...
1047352	  715.8	  660.0	 6948.0	...
1047353	  714.9	  660.2	 6949.0	...
1047354	  714.8	  660.3	 6950.0	...
1047355	  715.0	  660.1	 6951.0	...
1047356	  715.2	  660.0	 6952.0	...
1047357	  715.3	  659.8	 6949.0	...
1047358	  715.4	  659.8	 6946.0	...
1047359	  715.6	  660.3	 6941.0	...
1047360	  716.1	  660.8	 6940.0	...
1047361	  716.5	  660.9	 6943.0	...
1047362	  716.8	  660.4	 6947.0	...
1047363	  716.8	  660.2	 6948.0	...
1047364	  716.9	  660.5	 6945.0	...
1047365	  716.9	  660.7	 6941.0	...
1047366	  716.9	  660.6	 6939.0	...
1047367	  716.9	  660.5	 6937.0	...
1047368	  716.8	  660.3	 6939.0	...
1047369	  717.0	  660.1	 6941.0	...
1047370	  717.1	  660.0	 6943.0	...
1047371	  717.3	  660.3	 6941.0	...
1047372	  717.3	  660.6	 6938.0	...
1047373	  717.1	  660.7	 6936.0	...
1047374	  716.9	  660.6	 6936.0	...
1047375	  716.6	  660.5	 6936.0	...
1047376	  716.5	  660.4	 6936.0	...
1047377	  716.4	  660.3	 6935.0	...
1047378	  716.4	  660.3	 6934.0	...
1047379	  716.4	  660.3	 6934.0	...
1047380	  716.3	  660.3	 6935.0	...
1047381	  716.2	  660.2	 6936.0	...
1047382	  716.0	  660.3	 6936.0	...
1047383	  715.8	  660.3	 6935.0	...
1047384	  715.6	  660.1	 6935.0	...
1047385	  715.6	  659.9	 6936.0	...
1047386	  715.6	  659.6	 6935.0	...
1047387	  715.6	  659.5	 6935.0	...
1047388	  715.7	  659.5	 6934.0	...
1047389	  715.6	  659.5	 6934.0	...
1047390	  715.5	  659.6	 6934.0	...
1047391	  715.5	  659.5	 6934.0	...
1047392	  715.6	  659.3	 6934.0	...
1047393	  715.7	  659.1	 6933.0	...
1047394	  715.6	  659.5	 6935.0	...
1047395	  715.6	  659.8	 6937.0	...
1047396	  715.6	  660.0	 6937.0	...
1047397	  715.5	  659.9	 6934.0	...
1047398	  715.5	  659.6	 6932.0	...
1047399	  715.5	  659.3	 6930.0	...
1047400	  715.6	  659.1	 6928.0	...
1047401	  715.7	  659.2	 6927.0	...
1047402	  715.7	  659.4	 6928.0	...
1047403	  715.6	  659.5	 6929.0	...
1047404	  715.5	  659.9	 6929.0	...
1047405	  715.4	  660.2	 6929.0	...
1047406	  715.4	  660.6	 6928.0	...
1047407	  715.4	  660.8	 6927.0	...
1047408	  715.4	  661.0	 6925.0	...
1047409	  715.4	  661.2	 6924.0	...
1047410	  715.4	  661.3	 6924.0	...
1047411	  715.3	  661.4	 6923.0	...
1047412	  715.3	  661.4	 6920.0	...
1047413	  715.2	  661.3	 6917.0	...
1047414	  715.5	  661.2	 6915.0	...
1047415	  715.8	  661.1	 6914.0	...
1047416	  716.2	  661.1	 6915.0	...
1047417	  716.2	  661.2	 6918.0	...
1047418	  716.1	  661.3	 6920.0	...
1047419	  716.0	  661.6	 6920.0	...
1047420	  716.0	  661.9	 6918.0	...
1047421	  715.9	  662.2	 6918.0	...
1047422	  716.0	  662.5	 6916.0	...
1047423	  716.0	  662.8	 6914.0	...
1047424	  715.9	  663.0	 6912.0	...
1047425	  715.9	  663.1	 6911.0	...
1047426	  715.9	  663.1	 6912.0	...
1047427	  716.0	  662.8	 6913.0	...
1047428	  716.0	  662.6	 6915.0	...
1047429	  715.8	  662.6	 6915.0	...
1047430	  715.6	  662.7	 6913.0	...
1047431	  715.2	  662.9	 6912.0	...
1047432	  715.0	  662.8	 6910.0	...
1047433	  714.8	  662.9	 6911.0	...
1047434	  714.8	  663.0	 6912.0	...
1047435	  715.0	  663.1	 6913.0	...
1047436	  715.2	  663.1	 6913.0	...
1047437	  715.2	  663.3	 6913.0	...
1047438	  715.2	  663.5	 6912.0	...
1047439	  715.1	  663.7	 6913.0	...
1047440	  715.1	  663.7	 6913.0	...
1047441	  715.1	  663.9	 6913.0	...
1047442	  715.2	  664.3	 6912.0	...
1047443	  715.3	  664.6	 6912.0	...
1047444	  715.1	  664.6	 6912.0	...
1047445	  715.0	  664.4	 6910.0	...
1047446	  714.7	  664.2	 6908.0	...
1047447	  714.7	  664.3	 6907.0	...
1047448	  714.7	  664.3	 6906.0	...
1047449	  714.9	  665.2	 6904.0	...
1047450	  715.3	  666.0	 6903.0	...
1047451	  715.6	  666.7	 6902.0	...
1047452	  715.7	  666.3	 6902.0	...
1047453	  715.7	  666.0	 6901.0	...
1047454	  715.6	  665.7	 6901.0	...
1047455	  715.6	  665.7	 6902.0	...
1047456	  715.6	  665.7	 6903.0	...
1047457	  715.6	  665.9	 6903.0	...
1047458	  715.7	  666.2	 6903.0	...
1047459	  715.7	  666.4	 6904.0	...
1047460	  715.7	  666.4	 6904.0	...
1047461	  715.7	  666.6	 6902.0	...
1047462	  715.8	  666.9	 6900.0	...
1047463	  716.1	  667.2	 6899.0	...
1047464	  716.3	  667.3	 6899.0	...
1047465	  716.4	  667.2	 6901.0	...
1047466	  716.1	  667.2	 6904.0	...
1047467	  715.8	  667.1	 6907.0	...
1047468	  715.5	  667.3	 6904.0	...
1047469	  715.5	  667.4	 6899.0	...
1047470	  715.5	  667.5	 6896.0	...
1047471	  715.5	  667.6	 6898.0	...
1047472	  715.4	  667.7	 6899.0	...
1047473	  715.2	  667.8	 6899.0	...
1047474	  715.4	  668.0	 6899.0	...
1047475	  715.6	  668.2	 6899.0	...
1047476	  716.2	  668.3	 6899.0	...
1047477	  716.6	  668.2	 6900.0	...
1047478	  716.8	  668.2	 6900.0	...
1047479	  716.3	  668.3	 6900.0	...
1047480	  715.7	  668.8	 6899.0	...
1047481	  715.2	  669.3	 6899.0	...
1047482	  715.4	  669.7	 6899.0	...
1047483	  715.7	  669.7	 6900.0	...
1047484	  716.1	  669.9	 6900.0	...
MSG	1047485 0000 _ Number On
1047485	  716.0	  670.1	 6900.0	...
1047486	  716.0	  670.3	 6898.0	...
1047487	  716.0	  670.4	 6895.0	...
1047488	  716.1	  670.5	 6894.0	...
1047489	  716.2	  670.6	 6893.0	...
1047490	  716.1	  670.6	 6894.0	...
1047491	  716.0	  670.6	 6894.0	...
1047492	  716.1	  670.6	 6895.0	...
1047493	  716.2	  670.5	 6895.0	...
1047494	  716.3	  670.7	 6895.0	...
1047495	  716.1	  671.0	 6893.0	...
1047496	  716.1	  671.2	 6892.0	...
1047497	  716.1	  671.1	 6891.0	...
1047498	  716.3	  671.0	 6891.0	...
1047499	  716.5	  670.8	 6892.0	...
1047500	  716.7	  670.6	 6893.0	...
1047501	  716.9	  671.1	 6894.0	...
1047502	  717.0	  671.8	 6895.0	...
1047503	  717.0	  672.5	 6893.0	...
1047504	  716.8	  672.6	 6890.0	...
1047505	  716.5	  672.5	 6889.0	...
1047506	  716.4	  672.4	 6891.0	...
1047507	  716.5	  672.3	 6893.0	...
1047508	  716.8	  672.0	 6894.0	...
1047509	  716.9	  671.7	 6893.0	...
1047510	  716.9	  671.9	 6892.0	...
1047511	  716.5	  672.9	 6890.0	...
1047512	  716.2	  673.9	 6890.0	...
1047513	  716.5	  673.8	 6888.0	...
1047514	  717.0	  673.3	 6886.0	...
1047515	  717.3	  673.2	 6881.0	...
1047516	  717.1	  673.6	 6878.0	...
1047517	  716.9	  674.0	 6875.0	...
1047518	  717.0	  674.1	 6878.0	...
1047519	  717.1	  674.2	 6881.0	...
1047520	  717.1	  674.2	 6884.0	...
1047521	  717.0	  674.2	 6884.0	...
1047522	  716.6	  674.2	 6884.0	...
1047523	  716.3	  674.3	 6883.0	...
1047524	  716.1	  674.3	 6882.0	...
1047525	  716.4	  674.4	 6881.0	...
1047526	  716.8	  674.4	 6880.0	...
1047527	  717.2	  674.4	 6880.0	...
1047528	  717.5	  674.4	 6881.0	...
1047529	  717.8	  674.2	 6882.0	...
1047530	  718.1	  674.1	 6882.0	...
1047531	  718.4	  674.0	 6884.0	...
1047532	  718.3	  674.0	 6887.0	...
1047533	  718.1	  674.2	 6889.0	...
1047534	  717.8	  674.4	 6887.0	...
1047535	  717.5	  674.7	 6884.0	...
1047536	  717.2	  675.0	 6882.0	...
1047537	  716.9	  675.3	 6882.0	...
1047538	  716.9	  675.3	 6884.0	...
1047539	  717.3	  675.2	 6885.0	...
1047540	  717.7	  675.2	 6885.0	...
1047541	  717.9	  675.2	 6885.0	...
1047542	  718.0	  675.2	 6885.0	...
1047543	  718.1	  675.2	 6885.0	...
1047544	  718.1	  675.2	 6882.0	...
1047545	  718.0	  675.2	 6880.0	...
1047546	  717.8	  675.2	 6876.0	...
1047547	  717.7	  675.2	 6874.0	...
1047548	  717.8	  675.2	 6873.0	...
1047549	  717.7	  675.0	 6875.0	...
1047550	  717.6	  675.6	 6877.0	...
1047551	  717.5	  676.2	 6879.0	...
1047552	  717.5	  676.7	 6880.0	...
1047553	  717.6	  676.4	 6881.0	...
1047554	  717.7	  676.2	 6882.0	...
1047555	  717.8	  676.0	 6881.0	...
1047556	  717.8	  676.0	 6879.0	...
1047557	  717.8	  676.3	 6875.0	...
1047558	  717.7	  676.7	 6872.0	...
1047559	  717.7	  677.2	 6872.0	...
1047560	  717.7	  677.3	 6872.0	...
1047561	  717.7	  677.3	 6872.0	...
1047562	  717.6	  677.2	 6872.0	...
1047563	  717.6	  677.4	 6872.0	...
1047564	  717.6	  677.6	 6872.0	...
1047565	  717.7	  677.9	 6871.0	...
1047566	  717.8	  678.0	 6871.0	...
1047567	  717.8	  678.1	 6869.0	...
1047568	  717.8	  678.3	 6866.0	...
1047569	  718.2	  678.6	 6864.0	...
1047570	  718.5	  678.8	 6862.0	...
1047571	  718.8	  678.7	 6864.0	...
1047572	  718.7	  678.7	 6866.0	...
1047573	  718.5	  679.1	 6868.0	...
1047574	  718.3	  679.7	 6868.0	...
1047575	  718.5	  680.1	 6868.0	...
1047576	  718.8	  680.1	 6869.0	...
1047577	  718.9	  680.3	 6869.0	...
1047578	  718.8	  680.6	 6869.0	...
1047579	  718.8	  680.7	 6870.0	...
1047580	  718.9	  680.8	 6865.0	...
1047581	  719.2	  680.9	 6859.0	...
1047582	  719.5	  681.0	 6855.0	...
1047583	  719.7	  681.2	 6858.0	...
1047584	  719.6	  681.3	 6861.0	...
1047585	  719.5	  681.5	 6862.0	...
1047586	  719.6	  681.4	 6861.0	...
1047587	  719.6	  681.3	 6861.0	...
1047588	  719.8	  681.3	 6862.0	...
1047589	  720.1	  681.6	 6864.0	...
1047590	  720.3	  681.9	 6865.0	...
1047591	  720.2	  682.0	 6864.0	...
1047592	  720.1	  681.9	 6863.0	...
1047593	  720.0	  681.8	 6862.0	...
1047594	  719.9	  681.9	 6861.0	...
1047595	  719.9	  682.4	 6861.0	...
1047596	  719.8	  682.8	 6861.0	...
1047597	  719.7	  683.1	 6862.0	...
1047598	  719.6	  683.1	 6861.0	...
1047599	  719.6	  683.2	 6859.0	...
1047600	  719.6	  683.2	 6857.0	...
1047601	  719.6	  683.1	 6857.0	...
1047602	  719.7	  683.1	 6858.0	...
1047603	  720.1	  683.4	 6859.0	...
1047604	  720.4	  683.7	 6859.0	...
1047605	  720.6	  684.0	 6860.0	...
1047606	  720.6	  684.0	 6860.0	...
1047607	  720.6	  684.0	 6860.0	...
1047608	  720.6	  683.9	 6858.0	...
1047609	  720.5	  683.8	 6860.0	...
1047610	  720.3	  683.7	 6862.0	...
1047611	  720.1	  683.7	 6862.0	...
1047612	  720.1	  683.8	 6859.0	...
1047613	  720.1	  683.9	 6855.0	...
1047614	  720.1	  684.0	 6853.0	...
1047615	  720.5	  684.0	 6851.0	...
1047616	  720.9	  684.2	 6850.0	...
1047617	  721.2	  684.6	 6849.0	...
1047618	  720.9	  685.1	 6849.0	...
1047619	  720.1	  685.5	 6850.0	...
1047620	  719.6	  685.6	 6852.0	...
1047621	  719.4	  685.5	 6852.0	...
1047622	  719.5	  685.3	 6849.0	...
1047623	  719.5	  684.9	 6847.0	...
1047624	  719.7	  684.6	 6847.0	...
1047625	  720.0	  684.4	 6850.0	...
1047626	  720.3	  684.4	 6853.0	...
1047627	  720.5	  684.4	 6854.0	...
1047628	  720.6	  684.3	 6853.0	...
1047629	  720.7	  684.4	 6852.0	...
1047630	  720.5	  684.6	 6850.0	...
1047631	  720.2	  684.9	 6849.0	...
1047632	  720.0	  685.4	 6846.0	...
1047633	  720.0	  685.7	 6843.0	...
1047634	  719.9	  686.2	 6840.0	...
1047635	  720.0	  686.5	 6840.0	...
1047636	  720.3	  686.7	 6841.0	...
1047637	  720.6	  686.9	 6840.0	...
1047638	  720.8	  686.9	 6840.0	...
1047639	  721.0	  687.0	 6839.0	...
1047640	  721.1	  686.9	 6839.0	...
1047641	  721.2	  686.9	 6839.0	...
1047642	  721.2	  686.8	 6838.0	...
1047643	  721.2	  686.6	 6837.0	...
1047644	  721.2	  686.5	 6836.0	...
1047645	  721.3	  686.6	 6836.0	...
1047646	  721.3	  686.8	 6831.0	...
1047647	  721.2	  687.1	 6827.0	...
1047648	  721.2	  687.2	 6823.0	...
1047649	  721.3	  687.3	 6824.0	...
1047650	  721.4	  687.3	 6824.0	...
1047651	  721.5	  687.3	 6824.0	...
1047652	  721.2	  687.3	 6826.0	...
1047653	  721.0	  687.2	 6829.0	...
1047654	  721.2	  687.0	 6832.0	...
1047655	  721.5	  686.9	 6835.0	...
1047656	  721.8	  686.8	 6838.0	...
1047657	  721.8	  687.0	 6840.0	...
1047658	  721.8	  687.3	 6840.0	...
1047659	  721.7	  687.6	 6840.0	...
1047660	  721.6	  687.6	 6840.0	...
1047661	  721.6	  687.8	 6840.0	...
1047662	  721.7	  687.9	 6840.0	...
1047663	  721.9	  688.1	 6840.0	...
1047664	  722.0	  688.3	 6841.0	...
1047665	  721.9	  688.6	 6841.0	...
1047666	  721.4	  689.0	 6841.0	...
1047667	  721.0	  689.2	 6842.0	...
1047668	  721.0	  689.3	 6843.0	...
1047669	  721.4	  689.2	 6844.0	...
1047670	  721.7	  689.4	 6844.0	...
1047671	  721.8	  689.5	 6845.0	...
1047672	  721.8	  689.6	 6846.0	...
1047673	  721.7	  689.5	 6847.0	...
1047674	  721.7	  689.4	 6847.0	...
1047675	  721.8	  689.3	 6847.0	...
1047676	  721.9	  688.9	 6846.0	...
1047677	  721.5	  688.6	 6843.0	...
1047678	  720.9	  688.6	 6839.0	...
1047679	  720.5	  688.9	 6835.0	...
1047680	  720.5	  689.2	 6835.0	...
1047681	  720.5	  689.1	 6836.0	...
1047682	  720.5	  689.0	 6837.0	...
1047683	  720.6	  689.0	 6838.0	...
1047684	  720.6	  689.5	 6838.0	...
1047685	  720.5	  690.2	 6838.0	...
1047686	  720.3	  690.7	 6838.0	...
1047687	  720.2	  691.1	 6838.0	...
1047688	  720.2	  691.3	 6838.0	...
1047689	  720.6	  691.5	 6838.0	...
1047690	  720.9	  691.6	 6838.0	...
1047691	  721.2	  691.6	 6837.0	...
1047692	  721.2	  691.2	 6838.0	...
1047693	  721.1	  690.6	 6837.0	...
1047694	  721.0	  689.9	 6837.0	...
1047695	  720.9	  689.7	 6838.0	...
1047696	  720.8	  689.6	 6842.0	...
1047697	  720.6	  689.6	 6846.0	...
1047698	  720.3	  689.7	 6848.0	...
1047699	  720.0	  689.8	 6846.0	...
1047700	  719.9	  690.0	 6843.0	...
1047701	  720.1	  690.5	 6842.0	...
1047702	  720.4	  691.0	 6842.0	...
1047703	  720.6	  691.6	 6843.0	...
1047704	  720.5	  691.7	 6843.0	...
1047705	  720.3	  691.7	 6843.0	...
1047706	  720.0	  691.7	 6843.0	...
1047707	  719.9	  691.6	 6840.0	...
1047708	  720.1	  691.6	 6837.0	...
1047709	  720.4	  691.7	 6835.0	...
1047710	  720.6	  692.2	 6836.0	...
1047711	  720.6	  692.6	 6837.0	...
1047712	  720.7	  692.7	 6837.0	...
1047713	  720.8	  692.4	 6836.0	...
1047714	  720.6	  692.2	 6835.0	...
1047715	  720.2	  692.4	 6835.0	...
1047716	  719.9	  692.5	 6836.0	...
1047717	  720.1	  692.6	 6837.0	...
1047718	  720.2	  692.6	 6838.0	...
1047719	  720.6	  692.4	 6838.0	...
1047720	  720.8	  692.3	 6837.0	...
1047721	  721.1	  692.3	 6837.0	...
1047722	  721.2	  692.7	 6837.0	...
1047723	  721.1	  693.2	 6837.0	...
1047724	  720.9	  693.5	 6838.0	...
1047725	  720.6	  693.4	 6838.0	...
1047726	  720.8	  693.2	 6838.0	...
1047727	  721.0	  693.1	 6842.0	...
1047728	  721.4	  693.2	 6845.0	...
1047729	  721.6	  693.4	 6848.0	...
1047730	  721.9	  693.3	 6847.0	...
1047731	  722.0	  693.1	 6844.0	...
1047732	  722.1	  692.8	 6841.0	...
1047733	  721.9	  693.0	 6842.0	...
1047734	  721.9	  693.1	 6845.0	...
1047735	  721.7	  692.8	 6848.0	...
1047736	  721.7	  692.4	 6844.0	...
1047737	  721.8	  692.2	 6840.0	...
1047738	  721.9	  692.3	 6836.0	...
1047739	  722.0	  692.4	 6839.0	...
1047740	  722.0	  692.4	 6842.0	...
1047741	  721.9	  692.4	 6844.0	...
1047742	  721.9	  692.6	 6842.0	...
1047743	  721.8	  692.9	 6841.0	...
1047744	  721.7	  693.0	 6843.0	...
1047745	  721.8	  693.1	 6844.0	...
1047746	  722.1	  693.1	 6848.0	...
1047747	  722.3	  693.2	 6850.0	...
1047748	  722.1	  693.2	 6849.0	...
1047749	  721.7	  693.2	 6845.0	...
1047750	  721.4	  693.3	 6842.0	...
1047751	  721.5	  693.4	 6842.0	...
1047752	  721.6	  693.4	 6843.0	...
1047753	  721.6	  693.5	 6842.0	...
1047754	  721.6	  693.4	 6842.0	...
1047755	  721.6	  693.3	 6843.0	...
1047756	  721.9	  693.2	 6844.0	...
1047757	  722.3	  693.2	 6844.0	...
1047758	  722.5	  693.3	 6842.0	...
1047759	  722.2	  693.4	 6841.0	...
1047760	  722.1	  693.5	 6842.0	...
1047761	  722.2	  693.2	 6842.0	...
1047762	  722.3	  692.9	 6842.0	...
1047763	  722.4	  693.0	 6842.0	...
1047764	  722.6	  693.4	 6842.0	...
1047765	  722.7	  693.8	 6842.0	...
1047766	  722.8	  693.4	 6842.0	...
1047767	  722.9	  693.0	 6842.0	...
1047768	  722.7	  693.2	 6837.0	...
1047769	  722.4	  693.8	 6832.0	...
1047770	  722.0	  694.0	 6829.0	...
1047771	  721.9	  693.7	 6832.0	...
1047772	  721.7	  693.3	 6835.0	...
1047773	  721.5	  693.1	 6836.0	...
1047774	  721.6	  692.7	 6838.0	...
1047775	  721.9	  692.3	 6841.0	...
1047776	  722.3	  692.1	 6844.0	...
1047777	  722.4	  692.2	 6846.0	...
1047778	  722.4	  692.7	 6847.0	...
1047779	  722.2	  693.2	 6846.0	...
1047780	  722.1	  693.7	 6845.0	...
1047781	  722.0	  693.6	 6845.0	...
1047782	  722.0	  693.5	 6845.0	...
1047783	  721.9	  693.5	 6844.0	...
1047784	  721.7	  693.6	 6844.0	...
1047785	  721.4	  693.7	 6844.0	...
1047786	  721.4	  693.6	 6847.0	...
MSG	1047787 0000 _ Number Off
1047787	  721.6	  693.7	 6849.0	...
1047788	  721.7	  694.1	 6851.0	...
1047789	  721.8	  694.6	 6850.0	...
1047790	  721.9	  694.9	 6847.0	...
1047791	  721.9	  695.0	 6845.0	...
1047792	  721.9	  695.1	 6842.0	...
1047793	  722.0	  695.1	 6842.0	...
1047794	  722.0	  695.1	 6843.0	...
1047795	  722.0	  695.1	 6845.0	...
1047796	  722.0	  695.1	 6847.0	...
1047797	  722.1	  695.0	 6847.0	...
1047798	  722.2	  694.9	 6847.0	...
1047799	  722.4	  694.7	 6845.0	...
1047800	  722.7	  694.8	 6844.0	...
1047801	  722.9	  695.1	 6843.0	...
1047802	  722.9	  695.5	 6843.0	...
1047803	  722.9	  695.4	 6846.0	...
1047804	  722.9	  695.1	 6851.0	...
1047805	  722.7	  694.8	 6856.0	...
1047806	  722.5	  694.8	 6856.0	...
1047807	  722.2	  694.9	 6854.0	...
1047808	  722.2	  695.0	 6853.0	...
1047809	  722.2	  695.0	 6855.0	...
1047810	  722.5	  694.9	 6857.0	...
1047811	  722.7	  694.8	 6861.0	...
1047812	  722.9	  694.5	 6862.0	...
1047813	  722.9	  694.3	 6864.0	...
1047814	  722.9	  694.1	 6863.0	...
1047815	  723.0	  694.1	 6863.0	...
1047816	  723.0	  694.1	 6862.0	...
1047817	  722.6	  694.2	 6862.0	...
1047818	  722.1	  694.3	 6863.0	...
1047819	  721.9	  694.4	 6863.0	...
1047820	  722.0	  694.5	 6864.0	...
1047821	  722.2	  694.5	 6865.0	...
1047822	  722.3	  694.2	 6866.0	...
1047823	  722.4	  693.9	 6868.0	...
1047824	  722.5	  693.7	 6869.0	...
1047825	  722.6	  694.1	 6869.0	...
1047826	  722.6	  694.3	 6869.0	...
1047827	  722.7	  694.6	 6868.0	...
1047828	  722.7	  694.7	 6869.0	...
1047829	  722.7	  694.5	 6869.0	...
1047830	  722.6	  694.3	 6869.0	...
1047831	  722.5	  694.1	 6868.0	...
1047832	  722.5	  694.2	 6867.0	...
1047833	  722.5	  694.2	 6868.0	...
1047834	  722.5	  694.0	 6869.0	...
1047835	  722.5	  693.7	 6868.0	...
1047836	  722.4	  693.4	 6866.0	...
1047837	  722.4	  693.9	 6864.0	...
1047838	  722.9	  694.2	 6864.0	...
1047839	  723.3	  694.6	 6864.0	...
1047840	  723.6	  694.5	 6865.0	...
1047841	  723.6	  694.3	 6868.0	...
1047842	  723.4	  694.2	 6871.0	...
1047843	  723.2	  694.5	 6873.0	...
1047844	  723.1	  695.0	 6872.0	...
1047845	  723.2	  695.2	 6872.0	...
1047846	  723.4	  695.2	 6872.0	...
1047847	  723.7	  695.2	 6872.0	...
1047848	  723.7	  694.9	 6874.0	...
1047849	  723.7	  694.6	 6877.0	...
1047850	  723.6	  694.2	 6878.0	...
1047851	  723.5	  694.2	 6874.0	...
1047852	  723.5	  694.1	 6869.0	...
1047853	  723.4	  694.1	 6866.0	...
1047854	  723.4	  694.3	 6865.0	...
1047855	  723.4	  694.6	 6865.0	...
1047856	  723.3	  694.7	 6865.0	...
1047857	  723.3	  695.1	 6866.0	...
1047858	  723.3	  695.5	 6868.0	...
1047859	  723.3	  695.9	 6872.0	...
1047860	  723.3	  696.2	 6876.0	...
1047861	  723.3	  696.3	 6879.0	...
1047862	  722.6	  695.8	 6877.0	...
1047863	  721.3	  695.3	 6876.0	...
EFIX R   1043107	1047863	4757	  714.8	  635.8	   6802
SSACC R  1047864
1047864	  719.6	  694.9	 6875.0	...
1047865	  717.9	  695.2	 6875.0	...
1047866	  715.8	  695.6	 6875.0	...
1047867	  713.2	  696.2	 6875.0	...
1047868	  711.0	  696.7	 6875.0	...
1047869	  709.4	  696.6	 6875.0	...
ESACC R  1047864	1047869	6	  719.6	  694.9	  709.4	  696.6	   0.22	     37
SFIX R   1047870
1047870	  708.6	  696.2	 6876.0	...
1047871	  707.1	  696.0	 6876.0	...
1047872	  706.1	  696.2	 6879.0	...
1047873	  705.5	  696.4	 6880.0	...
1047874	  706.1	  696.3	 6882.0	...
1047875	  706.6	  696.1	 6882.0	...
1047876	  707.4	  695.7	 6881.0	...
1047877	  708.1	  695.2	 6881.0	...
1047878	  709.5	  695.1	 6880.0	...
1047879	  710.2	  695.3	 6880.0	...
1047880	  711.0	  695.4	 6879.0	...
1047881	  711.7	  695.2	 6879.0	...
1047882	  712.2	  694.8	 6879.0	...
1047883	  712.7	  694.5	 6880.0	...
1047884	  712.8	  694.3	 6880.0	...
1047885	  713.0	  694.2	 6880.0	...
1047886	  713.0	  694.2	 6880.0	...
1047887	  713.0	  694.5	 6880.0	...
1047888	  713.1	  694.8	 6877.0	...
1047889	  713.3	  695.0	 6874.0	...
1047890	  713.5	  694.9	 6875.0	...
1047891	  713.4	  694.7	 6880.0	...
1047892	  713.3	  694.4	 6884.0	...
1047893	  713.3	  694.3	 6884.0	...
1047894	  713.2	  694.4	 6885.0	...
1047895	  713.3	  694.5	 6887.0	...
1047896	  713.4	  694.7	 6889.0	...
1047897	  713.4	  694.9	 6890.0	...
1047898	  713.2	  694.4	 6891.0	...
1047899	  713.1	  693.8	 6892.0	...
1047900	  713.0	  693.1	 6893.0	...
1047901	  712.9	  693.1	 6892.0	...
1047902	  712.8	  693.1	 6890.0	...
1047903	  712.8	  693.2	 6888.0	...
1047904	  712.4	  693.5	 6888.0	...
1047905	  712.1	  693.8	 6888.0	...
1047906	  711.9	  694.0	 6888.0	...
1047907	  712.0	  693.9	 6886.0	...
1047908	  712.1	  693.8	 6885.0	...
1047909	  712.1	  693.8	 6885.0	...
1047910	  712.2	  693.9	 6887.0	...
1047911	  712.2	  694.0	 6889.0	...
1047912	  712.1	  693.6	 6890.0	...
1047913	  712.1	  693.2	 6893.0	...
1047914	  711.8	  692.9	 6894.0	...
1047915	  711.6	  693.0	 6895.0	...
1047916	  711.6	  692.6	 6894.0	...
1047917	  712.0	  692.1	 6893.0	...
1047918	  712.5	  691.6	 6892.0	...
1047919	  712.6	  691.6	 6891.0	...
1047920	  712.3	  691.7	 6893.0	...
1047921	  712.1	  692.2	 6896.0	...
1047922	  712.0	  692.5	 6898.0	...
1047923	  712.1	  692.8	 6897.0	...
1047924	  712.1	  692.8	 6896.0	...
1047925	  712.0	  692.6	 6896.0	...
1047926	  711.9	  692.4	 6898.0	...
1047927	  711.8	  692.2	 6901.0	...
1047928	  711.7	  692.1	 6901.0	...
1047929	  711.7	  692.3	 6899.0	...
1047930	  711.8	  692.6	 6896.0	...
1047931	  711.9	  692.9	 6897.0	...
1047932	  712.1	  692.9	 6899.0	...
1047933	  712.2	  692.9	 6902.0	...
1047934	  712.2	  692.9	 6904.0	...
1047935	  712.2	  692.5	 6906.0	...
1047936	  712.1	  692.1	 6906.0	...
1047937	  712.0	  691.7	 6907.0	...
1047938	  711.9	  691.7	 6908.0	...
1047939	  711.9	  691.7	 6909.0	...
1047940	  712.2	  691.6	 6909.0	...
1047941	  712.6	  691.5	 6909.0	...
1047942	  712.9	  691.6	 6909.0	...
1047943	  712.8	  691.7	 6908.0	...
1047944	  712.7	  692.1	 6906.0	...
1047945	  712.5	  692.5	 6904.0	...
1047946	  712.4	  692.7	 6907.0	...
1047947	  712.4	  692.6	 6912.0	...
1047948	  712.2	  692.7	 6913.0	...
1047949	  711.7	  692.9	 6908.0	...
1047950	  711.3	  693.1	 6904.0	...
1047951	  711.2	  693.2	 6906.0	...
1047952	  711.5	  693.3	 6909.0	...
1047953	  711.8	  693.4	 6910.0	...
1047954	  712.1	  693.6	 6908.0	...
1047955	  712.2	  693.7	 6906.0	...
1047956	  712.3	  693.5	 6908.0	...
1047957	  712.2	  693.1	 6909.0	...
1047958	  712.0	  693.1	 6909.0	...
1047959	  711.9	  693.5	 6909.0	...
1047960	  711.9	  693.9	 6909.0	...
1047961	  711.9	  694.0	 6908.0	...
1047962	  711.9	  694.0	 6908.0	...
1047963	  711.9	  693.9	 6908.0	...
1047964	  712.1	  693.9	 6907.0	...
1047965	  712.4	  694.3	 6907.0	...
1047966	  712.8	  694.7	 6909.0	...
1047967	  712.8	  695.1	 6911.0	...
1047968	  712.5	  695.0	 6913.0	...
1047969	  712.1	  694.6	 6913.0	...
1047970	  711.7	  694.3	 6912.0	...
1047971	  711.6	  694.0	 6913.0	...
1047972	  711.7	  694.1	 6913.0	...
1047973	  712.0	  694.1	 6914.0	...
1047974	  712.3	  694.0	 6914.0	...
1047975	  712.6	  693.7	 6914.0	...
1047976	  712.5	  693.2	 6915.0	...
1047977	  712.3	  692.7	 6918.0	...
1047978	  712.1	  692.7	 6921.0	...
1047979	  712.0	  693.2	 6923.0	...
1047980	  712.0	  693.5	 6923.0	...
1047981	  712.0	  693.5	 6922.0	...
1047982	  712.0	  693.7	 6921.0	...
1047983	  712.0	  693.9	 6920.0	...
1047984	  712.0	  694.2	 6918.0	...
1047985	  712.1	  694.2	 6916.0	...
1047986	  712.1	  694.7	 6915.0	...
1047987	  712.3	  695.1	 6914.0	...
1047988	  712.6	  695.5	 6913.0	...
1047989	  712.8	  695.3	 6913.0	...
1047990	  713.0	  695.0	 6914.0	...
1047991	  713.0	  694.7	 6915.0	...
1047992	  712.7	  694.6	 6917.0	...
1047993	  712.4	  694.6	 6921.0	...
1047994	  712.4	  694.6	 6925.0	...
1047995	  712.5	  694.6	 6926.0	...
1047996	  712.6	  694.7	 6923.0	...
1047997	  712.6	  694.7	 6921.0	...
1047998	  712.5	  694.6	 6922.0	...
MSG	1047999 0000 _ Number On
1047999	  712.5	  694.5	 6923.0	...
1048000	  712.4	  694.8	 6924.0	...
1048001	  712.4	  695.0	 6924.0	...
1048002	  712.6	  694.9	 6925.0	...
1048003	  712.9	  694.3	 6926.0	...
1048004	  713.3	  693.8	 6927.0	...
1048005	  713.3	  694.1	 6928.0	...
1048006	  713.3	  694.5	 6931.0	...
1048007	  713.3	  695.0	 6934.0	...
1048008	  713.1	  695.2	 6932.0	...
1048009	  713.0	  695.3	 6929.0	...
1048010	  712.8	  695.0	 6926.0	...
1048011	  713.2	  694.6	 6926.0	...
1048012	  713.5	  694.3	 6927.0	...
1048013	  713.9	  694.0	 6928.0	...
1048014	  713.8	  693.9	 6929.0	...
1048015	  713.7	  694.0	 6929.0	...
1048016	  713.7	  694.3	 6928.0	...
1048017	  713.6	  694.8	 6928.0	...
1048018	  713.5	  695.1	 6930.0	...
1048019	  713.3	  695.0	 6932.0	...
1048020	  713.3	  694.5	 6933.0	...
1048021	  713.2	  693.9	 6936.0	...
1048022	  713.1	  693.5	 6939.0	...
1048023	  712.9	  693.3	 6942.0	...
1048024	  712.7	  693.3	 6942.0	...
1048025	  712.4	  693.5	 6942.0	...
1048026	  712.4	  693.7	 6941.0	...
1048027	  712.5	  694.1	 6941.0	...
1048028	  712.5	  694.5	 6941.0	...
1048029	  712.6	  694.3	 6941.0	...
1048030	  712.6	  693.7	 6941.0	...
1048031	  712.8	  693.2	 6941.0	...
1048032	  712.8	  693.4	 6940.0	...
1048033	  712.5	  693.6	 6939.0	...
1048034	  712.1	  693.5	 6941.0	...
1048035	  712.2	  693.3	 6943.0	...
1048036	  712.6	  693.0	 6945.0	...
1048037	  713.0	  692.9	 6944.0	...
1048038	  713.0	  692.9	 6944.0	...
1048039	  712.9	  692.9	 6945.0	...
1048040	  713.0	  693.1	 6946.0	...
1048041	  713.0	  693.3	 6946.0	...
1048042	  712.7	  693.4	 6945.0	...
1048043	  712.2	  693.3	 6944.0	...
1048044	  711.7	  693.2	 6946.0	...
1048045	  711.8	  693.1	 6947.0	...
1048046	  712.1	  693.2	 6949.0	...
1048047	  712.4	  693.3	 6949.0	...
1048048	  712.4	  693.3	 6949.0	...
1048049	  712.3	  693.3	 6949.0	...
1048050	  712.3	  693.1	 6950.0	...
1048051	  712.0	  693.0	 6951.0	...
1048052	  711.8	  693.0	 6952.0	...
1048053	  711.6	  693.1	 6951.0	...
1048054	  711.7	  693.1	 6951.0	...
1048055	  711.9	  692.9	 6953.0	...
1048056	  712.1	  692.6	 6955.0	...
1048057	  712.0	  692.3	 6958.0	...
1048058	  711.9	  692.2	 6959.0	...
1048059	  711.9	  692.3	 6960.0	...
1048060	  711.8	  692.7	 6961.0	...
1048061	  711.8	  693.0	 6962.0	...
1048062	  712.0	  693.0	 6964.0	...
1048063	  712.3	  693.0	 6966.0	...
1048064	  712.5	  692.8	 6967.0	...
1048065	  712.4	  692.5	 6968.0	...
1048066	  712.3	  692.2	 6968.0	...
1048067	  712.2	  692.3	 6970.0	...
1048068	  712.4	  692.6	 6971.0	...
1048069	  712.4	  692.5	 6973.0	...
1048070	  712.4	  692.2	 6974.0	...
1048071	  712.4	  691.9	 6975.0	...
1048072	  712.4	  691.6	 6976.0	...
1048073	  712.5	  691.1	 6978.0	...
1048074	  712.5	  690.6	 6980.0	...
1048075	  712.4	  690.6	 6979.0	...
1048076	  712.2	  690.6	 6975.0	...
1048077	  712.1	  690.6	 6970.0	...
1048078	  712.0	  690.6	 6970.0	...
1048079	  711.6	  690.6	 6972.0	...
1048080	  711.3	  690.9	 6975.0	...
1048081	  711.3	  691.1	 6976.0	...
1048082	  711.7	  691.6	 6977.0	...
1048083	  712.1	  691.9	 6978.0	...
1048084	  712.0	  691.7	 6978.0	...
1048085	  712.0	  691.3	 6981.0	...
1048086	  711.9	  690.8	 6984.0	...
1048087	  711.8	  690.5	 6985.0	...
1048088	  711.8	  690.1	 6987.0	...
1048089	  711.7	  689.6	 6988.0	...
1048090	  711.8	  689.6	 6989.0	...
1048091	  711.9	  689.4	 6990.0	...
1048092	  712.0	  689.2	 6991.0	...
1048093	  711.9	  688.9	 6992.0	...
1048094	  712.1	  688.8	 6993.0	...
1048095	  712.3	  688.7	 6995.0	...
1048096	  712.4	  688.8	 6996.0	...
1048097	  712.4	  688.8	 6998.0	...
1048098	  712.4	  688.9	 6998.0	...
1048099	  712.3	  689.1	 6993.0	...
1048100	  712.1	  689.3	 6987.0	...
1048101	  712.0	  689.4	 6984.0	...
1048102	  711.9	  689.4	 6987.0	...
1048103	  711.9	  689.3	 6990.0	...
1048104	  711.9	  689.1	 6991.0	...
1048105	  711.9	  688.7	 6993.0	...
1048106	  712.2	  688.4	 6999.0	...
1048107	  712.6	  688.2	 7002.0	...
1048108	  712.8	  688.3	 7005.0	...
1048109	  712.8	  688.3	 7004.0	...
1048110	  712.7	  688.3	 7003.0	...
1048111	  712.5	  688.2	 7003.0	...
1048112	  712.3	  688.2	 7002.0	...
1048113	  712.2	  688.1	 7001.0	...
1048114	  712.3	  688.0	 7000.0	...
1048115	  712.4	  688.0	 7001.0	...
1048116	  712.3	  688.0	 7002.0	...
1048117	  712.3	  687.9	 7004.0	...
1048118	  712.2	  687.8	 7004.0	...
1048119	  712.1	  688.0	 7005.0	...
1048120	  712.0	  688.2	 7005.0	...
1048121	  712.0	  688.4	 7004.0	...
1048122	  712.0	  688.4	 7004.0	...
1048123	  712.0	  687.9	 7003.0	...
1048124	  712.1	  687.4	 7005.0	...
1048125	  712.1	  687.1	 7008.0	...
1048126	  712.1	  687.2	 7010.0	...
1048127	  712.3	  687.3	 7010.0	...
1048128	  712.5	  687.4	 7009.0	...
1048129	  712.7	  687.5	 7009.0	...
1048130	  712.7	  687.5	 7008.0	...
1048131	  712.7	  687.4	 7011.0	...
1048132	  712.6	  687.3	 7013.0	...
1048133	  712.7	  687.3	 7016.0	...
1048134	  712.8	  687.1	 7016.0	...
1048135	  712.5	  687.0	 7015.0	...
1048136	  712.1	  686.7	 7014.0	...
1048137	  712.1	  686.4	 7011.0	...
1048138	  712.4	  686.2	 7009.0	...
1048139	  712.7	  686.2	 7008.0	...
1048140	  712.7	  686.3	 7010.0	...
1048141	  712.6	  686.7	 7011.0	...
1048142	  712.5	  687.1	 7009.0	...
1048143	  712.3	  687.4	 7006.0	...
1048144	  712.0	  687.5	 7002.0	...
1048145	  711.8	  687.0	 7002.0	...
1048146	  711.5	  686.5	 7004.0	...
1048147	  711.4	  686.3	 7005.0	...
1048148	  711.4	  686.5	 7007.0	...
1048149	  711.5	  686.9	 7007.0	...
1048150	  711.7	  687.0	 7007.0	...
1048151	  711.7	  687.0	 7006.0	...
1048152	  711.8	  686.7	 7007.0	...
1048153	  711.8	  686.5	 7008.0	...
1048154	  711.9	  686.4	 7011.0	...
1048155	  712.0	  686.6	 7013.0	...
1048156	  711.9	  686.9	 7010.0	...
1048157	  711.9	  686.5	 7005.0	...
1048158	  711.8	  686.0	 7004.0	...
1048159	  711.7	  685.4	 7008.0	...
1048160	  711.6	  685.4	 7012.0	...
1048161	  711.6	  685.3	 7012.0	...
1048162	  711.5	  685.3	 7011.0	...
1048163	  711.2	  685.3	 7011.0	...
1048164	  710.9	  685.5	 7011.0	...
1048165	  710.6	  685.6	 7013.0	...
1048166	  710.8	  685.6	 7015.0	...
1048167	  711.1	  685.3	 7018.0	...
1048168	  711.4	  685.2	 7020.0	...
1048169	  711.4	  685.1	 7022.0	...
1048170	  711.4	  685.3	 7024.0	...
1048171	  711.1	  685.5	 7025.0	...
1048172	  710.7	  685.1	 7026.0	...
1048173	  710.5	  684.6	 7027.0	...
1048174	  710.6	  684.2	 7029.0	...
1048175	  710.7	  684.4	 7027.0	...
1048176	  710.7	  684.4	 7025.0	...
1048177	  710.8	  684.1	 7023.0	...
1048178	  710.9	  683.8	 7025.0	...
1048179	  711.0	  683.9	 7028.0	...
1048180	  711.0	  684.0	 7030.0	...
1048181	  710.9	  684.1	 7031.0	...
1048182	  710.7	  684.1	 7031.0	...
1048183	  710.6	  684.2	 7029.0	...
1048184	  710.6	  684.2	 7028.0	...
1048185	  710.7	  684.2	 7027.0	...
1048186	  710.9	  684.1	 7027.0	...
1048187	  710.9	  684.0	 7027.0	...
1048188	  710.9	  683.7	 7026.0	...
1048189	  710.9	  683.5	 7025.0	...
1048190	  710.9	  683.4	 7024.0	...
1048191	  710.9	  683.1	 7028.0	...
1048192	  710.8	  682.8	 7030.0	...
1048193	  710.8	  682.6	 7031.0	...
1048194	  710.9	  682.6	 7032.0	...
1048195	  711.0	  682.6	 7032.0	...
1048196	  710.9	  682.7	 7033.0	...
1048197	  710.8	  683.0	 7030.0	...
1048198	  710.7	  683.3	 7028.0	...
1048199	  710.6	  683.6	 7025.0	...
1048200	  710.6	  683.7	 7024.0	...
1048201	  710.6	  683.8	 7024.0	...
1048202	  710.8	  683.4	 7025.0	...
1048203	  710.9	  682.9	 7028.0	...
1048204	  710.9	  682.5	 7030.0	...
1048205	  710.9	  682.6	 7031.0	...
1048206	  710.7	  682.6	 7034.0	...
1048207	  710.6	  682.7	 7036.0	...
1048208	  710.5	  682.7	 7037.0	...
1048209	  710.5	  682.7	 7037.0	...
1048210	  710.5	  682.5	 7036.0	...
1048211	  710.4	  682.2	 7036.0	...
1048212	  710.3	  682.0	 7036.0	...
1048213	  710.3	  682.0	 7037.0	...
1048214	  710.3	  682.0	 7037.0	...
1048215	  710.2	  682.0	 7037.0	...
1048216	  710.3	  682.2	 7037.0	...
1048217	  710.3	  682.4	 7035.0	...
1048218	  710.4	  682.7	 7034.0	...
1048219	  710.6	  682.8	 7034.0	...
1048220	  710.7	  683.0	 7034.0	...
1048221	  710.7	  683.0	 7035.0	...
1048222	  710.7	  683.1	 7034.0	...
1048223	  710.7	  683.0	 7032.0	...
1048224	  710.7	  682.8	 7031.0	...
1048225	  710.7	  682.5	 7031.0	...
1048226	  710.7	  682.7	 7031.0	...
1048227	  710.9	  682.9	 7030.0	...
1048228	  711.1	  683.2	 7028.0	...
1048229	  711.2	  683.3	 7027.0	...
1048230	  711.2	  683.2	 7030.0	...
1048231	  711.0	  682.9	 7034.0	...
1048232	  710.7	  683.2	 7035.0	...
1048233	  710.3	  683.6	 7031.0	...
1048234	  710.1	  683.9	 7027.0	...
1048235	  710.0	  683.7	 7025.0	...
1048236	  710.0	  683.3	 7026.0	...
1048237	  710.1	  682.5	 7027.0	...
1048238	  710.4	  681.9	 7028.0	...
1048239	  710.3	  681.3	 7030.0	...
1048240	  710.0	  681.1	 7035.0	...
1048241	  709.8	  680.9	 7041.0	...
1048242	  709.9	  681.3	 7041.0	...
1048243	  709.9	  681.8	 7037.0	...
1048244	  709.8	  681.9	 7036.0	...
1048245	  709.4	  681.6	 7038.0	...
1048246	  709.3	  681.3	 7040.0	...
1048247	  709.2	  681.4	 7038.0	...
1048248	  709.4	  681.5	 7035.0	...
1048249	  709.5	  681.6	 7032.0	...
1048250	  709.5	  681.7	 7030.0	...
1048251	  709.4	  681.5	 7032.0	...
1048252	  709.3	  681.3	 7034.0	...
1048253	  709.4	  681.6	 7036.0	...
1048254	  709.5	  682.2	 7037.0	...
1048255	  709.5	  682.3	 7037.0	...
1048256	  709.5	  681.7	 7037.0	...
1048257	  709.5	  681.2	 7036.0	...
1048258	  709.6	  681.3	 7037.0	...
1048259	  709.4	  681.0	 7038.0	...
1048260	  709.1	  680.7	 7040.0	...
1048261	  708.9	  680.4	 7040.0	...
1048262	  708.9	  680.3	 7040.0	...
1048263	  709.0	  680.2	 7039.0	...
1048264	  709.2	  680.2	 7039.0	...
1048265	  709.4	  680.3	 7040.0	...
1048266	  709.3	  680.5	 7041.0	...
1048267	  709.2	  680.7	 7042.0	...
1048268	  709.0	  680.9	 7041.0	...
1048269	  709.1	  680.8	 7040.0	...
1048270	  709.2	  680.5	 7042.0	...
1048271	  709.3	  680.3	 7044.0	...
1048272	  709.2	  680.0	 7045.0	...
1048273	  709.1	  680.0	 7042.0	...
1048274	  709.1	  680.1	 7041.0	...
1048275	  708.8	  680.2	 7041.0	...
1048276	  708.5	  680.3	 7042.0	...
1048277	  708.7	  680.4	 7041.0	...
1048278	  709.2	  680.3	 7039.0	...
1048279	  709.6	  680.2	 7037.0	...
1048280	  709.6	  680.2	 7036.0	...
1048281	  709.4	  680.1	 7037.0	...
1048282	  709.1	  679.9	 7038.0	...
1048283	  708.8	  679.8	 7036.0	...
1048284	  708.7	  680.0	 7033.0	...
1048285	  709.1	  680.2	 7031.0	...
1048286	  709.5	  680.3	 7032.0	...
1048287	  710.0	  680.3	 7033.0	...
1048288	  710.1	  680.3	 7032.0	...
1048289	  710.0	  680.4	 7031.0	...
1048290	  709.8	  680.5	 7030.0	...
1048291	  709.5	  680.6	 7029.0	...
1048292	  709.3	  680.6	 7029.0	...
1048293	  709.3	  680.7	 7029.0	...
1048294	  709.3	  680.9	 7029.0	...
1048295	  709.3	  681.0	 7031.0	...
1048296	  709.3	  681.3	 7033.0	...
1048297	  709.2	  681.5	 7035.0	...
1048298	  709.6	  681.7	 7033.0	...
1048299	  710.1	  681.7	 7032.0	...
1048300	  710.4	  681.8	 7033.0	...
MSG	1048301 0000 _ Number Off
1048301	  710.3	  681.9	 7033.0	...
1048302	  709.8	  681.9	 7033.0	...
1048303	  709.4	  681.7	 7033.0	...
1048304	  709.2	  681.5	 7032.0	...
1048305	  709.3	  681.4	 7031.0	...
1048306	  709.4	  681.5	 7031.0	...
1048307	  709.4	  681.6	 7031.0	...
1048308	  709.5	  681.7	 7031.0	...
1048309	  709.7	  681.8	 7030.0	...
1048310	  709.9	  682.3	 7027.0	...
1048311	  710.1	  682.7	 7024.0	...
1048312	  710.6	  682.7	 7022.0	...
1048313	  711.0	  682.1	 7023.0	...
1048314	  711.0	  681.7	 7024.0	...
1048315	  710.6	  681.9	 7025.0	...
1048316	  710.1	  682.1	 7025.0	...
1048317	  709.9	  682.4	 7025.0	...
1048318	  709.7	  682.9	 7024.0	...
1048319	  709.5	  683.3	 7024.0	...
1048320	  709.5	  683.6	 7024.0	...
1048321	  709.5	  683.5	 7024.0	...
1048322	  709.6	  683.9	 7023.0	...
1048323	  709.7	  684.2	 7021.0	...
1048324	  710.1	  684.5	 7020.0	...
1048325	  710.5	  684.3	 7020.0	...
1048326	  710.9	  684.2	 7020.0	...
1048327	  710.9	  684.1	 7022.0	...
1048328	  710.8	  684.2	 7025.0	...
1048329	  710.8	  684.5	 7027.0	...
1048330	  710.7	  684.9	 7025.0	...
1048331	  710.8	  685.3	 7023.0	...
1048332	  710.9	  685.9	 7022.0	...
1048333	  710.9	  686.3	 7021.0	...
1048334	  710.9	  686.3	 7022.0	...
1048335	  710.9	  686.0	 7021.0	...
1048336	  711.0	  685.8	 7021.0	...
1048337	  710.9	  685.8	 7021.0	...
1048338	  710.9	  685.7	 7022.0	...
1048339	  710.8	  685.6	 7022.0	...
1048340	  710.8	  685.5	 7022.0	...
1048341	  711.0	  685.6	 7024.0	...
1048342	  711.2	  685.7	 7024.0	...
1048343	  711.4	  685.9	 7025.0	...
1048344	  711.2	  686.0	 7024.0	...
1048345	  711.1	  686.1	 7022.0	...
1048346	  711.1	  686.1	 7022.0	...
1048347	  711.1	  686.0	 7022.0	...
1048348	  711.1	  686.0	 7023.0	...
1048349	  711.0	  685.9	 7025.0	...
1048350	  710.9	  685.9	 7023.0	...
1048351	  710.8	  686.4	 7020.0	...
1048352	  710.9	  686.9	 7016.0	...
1048353	  711.0	  687.3	 7016.0	...
1048354	  710.9	  687.4	 7016.0	...
1048355	  710.8	  687.4	 7017.0	...
1048356	  710.8	  687.5	 7018.0	...
1048357	  710.9	  687.5	 7019.0	...
1048358	  711.1	  687.3	 7020.0	...
1048359	  711.1	  687.2	 7021.0	...
1048360	  711.3	  687.0	 7023.0	...
1048361	  711.4	  686.9	 7024.0	...
1048362	  711.6	  686.8	 7025.0	...
1048363	  711.8	  686.7	 7024.0	...
1048364	  711.9	  686.6	 7023.0	...
1048365	  711.8	  686.6	 7024.0	...
1048366	  711.7	  686.6	 7026.0	...
1048367	  711.6	  686.4	 7028.0	...
1048368	  711.4	  686.3	 7027.0	...
1048369	  711.0	  686.2	 7025.0	...
1048370	  710.8	  686.7	 7021.0	...
1048371	  710.7	  687.1	 7019.0	...
1048372	  710.9	  687.4	 7017.0	...
1048373	  710.9	  687.0	 7017.0	...
1048374	  710.9	  686.7	 7017.0	...
1048375	  710.7	  686.4	 7017.0	...
1048376	  710.5	  686.5	 7017.0	...
1048377	  710.5	  686.6	 7017.0	...
1048378	  710.7	  686.8	 7017.0	...
1048379	  710.9	  686.9	 7018.0	...
1048380	  711.0	  687.2	 7019.0	...
1048381	  711.3	  687.3	 7021.0	...
1048382	  711.6	  687.4	 7022.0	...
1048383	  711.8	  687.5	 7023.0	...
1048384	  711.6	  687.5	 7026.0	...
1048385	  711.5	  687.2	 7028.0	...
1048386	  711.4	  686.9	 7031.0	...
1048387	  711.4	  687.0	 7029.0	...
1048388	  711.5	  687.1	 7028.0	...
1048389	  711.7	  687.1	 7028.0	...
1048390	  711.8	  687.0	 7029.0	...
1048391	  711.9	  686.8	 7031.0	...
1048392	  711.6	  686.9	 7031.0	...
1048393	  711.3	  686.8	 7032.0	...
1048394	  711.1	  686.7	 7034.0	...
1048395	  711.1	  686.5	 7035.0	...
1048396	  711.0	  686.5	 7033.0	...
1048397	  710.9	  686.6	 7032.0	...
1048398	  710.7	  686.7	 7032.0	...
1048399	  710.4	  686.9	 7033.0	...
1048400	  710.1	  687.1	 7034.0	...
1048401	  709.9	  687.2	 7035.0	...
1048402	  710.7	  686.9	 7035.0	...
1048403	  711.6	  686.2	 7035.0	...
1048404	  712.5	  685.5	 7034.0	...
1048405	  712.5	  685.3	 7033.0	...
1048406	  712.3	  685.5	 7032.0	...
1048407	  712.2	  685.7	 7033.0	...
1048408	  712.1	  685.9	 7033.0	...
1048409	  712.0	  686.0	 7033.0	...
1048410	  711.8	  686.2	 7033.0	...
1048411	  711.6	  686.4	 7032.0	...
1048412	  711.5	  686.5	 7033.0	...
1048413	  711.5	  686.7	 7034.0	...
1048414	  711.6	  686.8	 7036.0	...
1048415	  711.6	  686.9	 7037.0	...
1048416	  711.4	  686.9	 7037.0	...
1048417	  711.3	  686.4	 7035.0	...
1048418	  711.3	  686.3	 7033.0	...
1048419	  711.3	  686.1	 7032.0	...
1048420	  711.4	  686.3	 7032.0	...
1048421	  711.3	  686.2	 7033.0	...
1048422	  711.2	  686.3	 7034.0	...
1048423	  711.1	  686.3	 7034.0	...
1048424	  711.1	  686.4	 7035.0	...
1048425	  711.2	  686.2	 7035.0	...
1048426	  711.3	  686.0	 7037.0	...
1048427	  711.4	  685.9	 7040.0	...
1048428	  711.3	  685.9	 7042.0	...
1048429	  711.2	  685.9	 7044.0	...
1048430	  711.3	  686.0	 7044.0	...
1048431	  711.5	  686.1	 7043.0	...
1048432	  711.5	  686.1	 7041.0	...
1048433	  711.3	  686.2	 7039.0	...
1048434	  711.2	  686.1	 7038.0	...
1048435	  711.1	  686.1	 7038.0	...
1048436	  711.1	  686.0	 7038.0	...
1048437	  710.9	  686.1	 7037.0	...
1048438	  710.8	  686.3	 7037.0	...
1048439	  710.5	  686.4	 7037.0	...
1048440	  710.4	  686.6	 7038.0	...
1048441	  710.3	  686.6	 7040.0	...
1048442	  710.3	  686.7	 7042.0	...
1048443	  710.4	  687.0	 7042.0	...
1048444	  710.4	  687.1	 7042.0	...
1048445	  710.9	  687.0	 7039.0	...
1048446	  711.3	  686.8	 7036.0	...
1048447	  711.3	  686.8	 7035.0	...
1048448	  710.8	  686.9	 7037.0	...
1048449	  710.3	  687.1	 7040.0	...
1048450	  710.3	  687.3	 7039.0	...
1048451	  710.7	  687.4	 7039.0	...
1048452	  711.0	  687.5	 7038.0	...
1048453	  711.3	  687.5	 7038.0	...
1048454	  711.3	  687.6	 7039.0	...
1048455	  711.1	  687.6	 7039.0	...
1048456	  711.0	  687.6	 7039.0	...
1048457	  711.0	  687.6	 7039.0	...
1048458	  711.1	  687.5	 7040.0	...
1048459	  711.2	  687.4	 7042.0	...
1048460	  711.2	  687.3	 7043.0	...
1048461	  711.1	  687.3	 7041.0	...
1048462	  711.2	  687.4	 7039.0	...
1048463	  711.1	  687.5	 7037.0	...
1048464	  711.0	  687.7	 7039.0	...
1048465	  710.9	  687.8	 7039.0	...
1048466	  710.9	  687.9	 7039.0	...
1048467	  710.8	  688.0	 7037.0	...
1048468	  711.0	  688.0	 7037.0	...
1048469	  711.2	  687.5	 7039.0	...
1048470	  711.3	  686.9	 7042.0	...
1048471	  711.3	  686.3	 7045.0	...
1048472	  711.3	  686.3	 7046.0	...
1048473	  711.4	  686.8	 7046.0	...
1048474	  711.5	  687.3	 7047.0	...
1048475	  711.6	  687.7	 7047.0	...
1048476	  711.7	  687.7	 7047.0	...
1048477	  712.0	  687.6	 7048.0	...
1048478	  712.2	  687.4	 7049.0	...
1048479	  712.1	  687.1	 7050.0	...
1048480	  711.8	  686.7	 7051.0	...
1048481	  711.5	  686.5	 7052.0	...
1048482	  711.6	  686.4	 7052.0	...
1048483	  711.7	  686.4	 7051.0	...
1048484	  711.7	  686.4	 7050.0	...
1048485	  711.7	  686.3	 7050.0	...
1048486	  711.8	  686.2	 7050.0	...
1048487	  711.9	  686.0	 7053.0	...
1048488	  711.8	  685.9	 7056.0	...
1048489	  711.6	  686.4	 7056.0	...
1048490	  711.6	  686.9	 7054.0	...
1048491	  711.8	  687.1	 7051.0	...
1048492	  712.0	  686.9	 7050.0	...
1048493	  712.2	  686.6	 7051.0	...
1048494	  712.3	  686.5	 7054.0	...
1048495	  712.3	  686.5	 7057.0	...
1048496	  712.1	  686.6	 7059.0	...
1048497	  712.0	  687.0	 7059.0	...
1048498	  712.1	  687.3	 7059.0	...
1048499	  712.1	  687.6	 7059.0	...
1048500	  712.0	  687.6	 7059.0	...
1048501	  712.0	  687.5	 7058.0	...
1048502	  712.0	  687.4	 7056.0	...
1048503	  712.0	  687.4	 7053.0	...
1048504	  712.0	  687.3	 7053.0	...
1048505	  712.0	  687.0	 7056.0	...
1048506	  711.8	  686.8	 7060.0	...
1048507	  711.6	  686.7	 7061.0	...
1048508	  711.4	  686.9	 7058.0	...
1048509	  711.4	  686.9	 7054.0	...
1048510	  711.3	  687.0	 7053.0	...
1048511	  711.3	  686.9	 7053.0	...
1048512	  711.3	  687.1	 7053.0	...
1048513	  711.2	  687.3	 7054.0	...
1048514	  711.4	  687.4	 7055.0	...
1048515	  711.6	  687.4	 7057.0	...
1048516	  711.8	  686.9	 7060.0	...
1048517	  711.9	  686.5	 7062.0	...
1048518	  711.8	  686.4	 7062.0	...
1048519	  711.9	  686.7	 7062.0	...
1048520	  712.0	  686.9	 7061.0	...
1048521	  712.1	  686.8	 7062.0	...
1048522	  712.2	  686.8	 7062.0	...
1048523	  712.2	  686.8	 7062.0	...
1048524	  712.2	  686.8	 7062.0	...
1048525	  712.3	  687.3	 7062.0	...
1048526	  712.3	  687.8	 7063.0	...
1048527	  712.2	  688.0	 7064.0	...
1048528	  712.2	  687.8	 7066.0	...
1048529	  712.1	  687.5	 7066.0	...
1048530	  712.2	  687.3	 7066.0	...
1048531	  712.4	  687.5	 7065.0	...
1048532	  712.5	  687.8	 7062.0	...
1048533	  712.4	  688.1	 7059.0	...
1048534	  712.3	  688.2	 7058.0	...
1048535	  712.6	  688.2	 7059.0	...
1048536	  713.0	  688.2	 7060.0	...
1048537	  713.4	  688.1	 7059.0	...
1048538	  713.4	  688.2	 7055.0	...
1048539	  713.3	  688.2	 7051.0	...
1048540	  713.1	  688.1	 7053.0	...
1048541	  713.0	  688.3	 7058.0	...
1048542	  713.0	  688.6	 7058.0	...
1048543	  713.0	  688.9	 7054.0	...
1048544	  713.0	  689.0	 7050.0	...
1048545	  713.1	  689.4	 7047.0	...
1048546	  713.5	  689.8	 7044.0	...
1048547	  713.7	  690.1	 7046.0	...
1048548	  713.6	  690.0	 7051.0	...
1048549	  713.3	  689.9	 7056.0	...
1048550	  713.0	  690.0	 7058.0	...
1048551	  713.0	  689.8	 7058.0	...
1048552	  713.0	  689.7	 7058.0	...
1048553	  713.0	  689.8	 7058.0	...
1048554	  713.0	  689.9	 7058.0	...
1048555	  713.0	  689.9	 7060.0	...
1048556	  713.1	  689.6	 7063.0	...
1048557	  713.2	  689.4	 7065.0	...
1048558	  713.3	  689.3	 7064.0	...
1048559	  713.3	  689.3	 7063.0	...
1048560	  713.3	  689.4	 7062.0	...
1048561	  713.2	  689.6	 7062.0	...
1048562	  713.5	  689.7	 7062.0	...
1048563	  713.8	  689.6	 7065.0	...
1048564	  714.1	  689.6	 7067.0	...
1048565	  714.1	  689.7	 7068.0	...
1048566	  714.1	  689.9	 7066.0	...
1048567	  714.0	  690.0	 7064.0	...
1048568	  713.7	  690.2	 7062.0	...
1048569	  713.5	  690.2	 7060.0	...
1048570	  713.4	  690.1	 7060.0	...
1048571	  713.5	  690.1	 7061.0	...
1048572	  713.6	  690.1	 7064.0	...
1048573	  713.7	  690.2	 7067.0	...
1048574	  713.8	  690.3	 7069.0	...
1048575	  713.8	  690.3	 7070.0	...
1048576	  713.9	  690.4	 7071.0	...
1048577	  714.2	  690.5	 7072.0	...
1048578	  714.5	  690.5	 7072.0	...
1048579	  714.8	  690.5	 7071.0	...
1048580	  714.8	  690.6	 7068.0	...
1048581	  714.9	  690.7	 7065.0	...
1048582	  715.0	  690.9	 7062.0	...
1048583	  714.9	  691.2	 7062.0	...
1048584	  714.8	  691.2	 7061.0	...
1048585	  714.7	  691.1	 7062.0	...
1048586	  714.7	  691.2	 7063.0	...
1048587	  714.6	  691.8	 7065.0	...
1048588	  714.6	  692.4	 7063.0	...
1048589	  714.6	  692.8	 7061.0	...
1048590	  714.6	  692.8	 7060.0	...
1048591	  714.9	  692.7	 7061.0	...
1048592	  715.1	  692.4	 7059.0	...
1048593	  715.3	  692.1	 7056.0	...
1048594	  715.4	  691.8	 7060.0	...
1048595	  715.5	  691.8	 7066.0	...
1048596	  715.2	  691.9	 7073.0	...
1048597	  714.8	  692.1	 7073.0	...
1048598	  714.4	  692.2	 7071.0	...
1048599	  714.9	  692.4	 7070.0	...
1048600	  715.3	  692.5	 7069.0	...
1048601	  715.9	  692.7	 7067.0	...
1048602	  716.0	  692.4	 7065.0	...
1048603	  716.0	  692.0	 7062.0	...
1048604	  716.0	  692.2	 7061.0	...
1048605	  716.1	  692.7	 7060.0	...
1048606	  716.1	  693.4	 7062.0	...
1048607	  716.2	  693.4	 7065.0	...
1048608	  716.2	  693.4	 7065.0	...
1048609	  716.1	  693.7	 7061.0	...
1048610	  716.1	  693.8	 7057.0	...
1048611	  716.1	  693.9	 7056.0	...
1048612	  716.1	  693.8	 7055.0	...
1048613	  715.8	  693.6	 7055.0	...
1048614	  715.4	  693.6	 7056.0	...
1048615	  715.3	  693.6	 7057.0	...
1048616	  715.5	  693.8	 7057.0	...
1048617	  715.7	  694.0	 7058.0	...
1048618	  715.9	  693.9	 7059.0	...
1048619	  715.9	  693.9	 7061.0	...
1048620	  715.9	  693.8	 7060.0	...
1048621	  716.2	  693.8	 7058.0	...
1048622	  716.4	  693.8	 7056.0	...
1048623	  716.6	  693.6	 7057.0	...
1048624	  716.7	  693.2	 7059.0	...
1048625	  716.7	  692.9	 7057.0	...
1048626	  716.8	  692.7	 7055.0	...
1048627	  716.9	  692.7	 7055.0	...
1048628	  717.0	  692.7	 7057.0	...
1048629	  717.0	  693.3	 7059.0	...
1048630	  717.1	  693.9	 7059.0	...
1048631	  717.1	  694.0	 7059.0	...
1048632	  716.9	  693.7	 7060.0	...
1048633	  716.8	  693.7	 7057.0	...
1048634	  716.6	  694.1	 7054.0	...
1048635	  716.5	  694.1	 7052.0	...
1048636	  716.2	  693.9	 7055.0	...
1048637	  715.9	  693.5	 7058.0	...
1048638	  716.1	  693.3	 7057.0	...
1048639	  716.5	  693.1	 7055.0	...
1048640	  716.9	  693.0	 7055.0	...
1048641	  716.9	  693.0	 7056.0	...
1048642	  716.9	  693.1	 7057.0	...
1048643	  716.9	  693.2	 7056.0	...
1048644	  717.1	  693.4	 7056.0	...
1048645	  717.2	  693.6	 7054.0	...
1048646	  717.3	  693.8	 7051.0	...
1048647	  717.3	  693.9	 7050.0	...
1048648	  717.3	  694.0	 7052.0	...
1048649	  717.4	  694.0	 7053.0	...
1048650	  717.4	  694.0	 7053.0	...
1048651	  717.4	  693.9	 7052.0	...
1048652	  717.3	  693.8	 7052.0	...
1048653	  717.4	  693.7	 7051.0	...
1048654	  717.6	  693.7	 7051.0	...
1048655	  717.6	  693.7	 7051.0	...
1048656	  717.6	  694.1	 7051.0	...
1048657	  717.5	  694.5	 7051.0	...
1048658	  717.4	  694.9	 7052.0	...
1048659	  717.2	  695.0	 7053.0	...
1048660	  717.0	  695.1	 7055.0	...
1048661	  716.7	  695.1	 7054.0	...
1048662	  716.6	  695.1	 7054.0	...
1048663	  716.7	  695.1	 7051.0	...
1048664	  716.7	  695.3	 7049.0	...
1048665	  716.8	  695.5	 7049.0	...
1048666	  717.4	  695.1	 7050.0	...
1048667	  717.8	  694.6	 7051.0	...
1048668	  718.1	  694.0	 7052.0	...
1048669	  717.9	  694.0	 7052.0	...
1048670	  717.8	  694.3	 7053.0	...
1048671	  717.8	  694.6	 7053.0	...
1048672	  717.8	  694.9	 7054.0	...
1048673	  717.8	  694.8	 7054.0	...
1048674	  717.9	  694.6	 7054.0	...
1048675	  718.1	  694.5	 7054.0	...
1048676	  718.2	  694.3	 7054.0	...
1048677	  718.1	  694.2	 7054.0	...
1048678	  718.0	  694.1	 7054.0	...
1048679	  717.9	  694.1	 7057.0	...
1048680	  718.1	  694.1	 7061.0	...
1048681	  718.4	  694.0	 7065.0	...
1048682	  718.3	  694.2	 7062.0	...
1048683	  717.8	  694.4	 7058.0	...
1048684	  717.4	  694.5	 7055.0	...
1048685	  717.7	  694.4	 7056.0	...
1048686	  718.0	  694.2	 7057.0	...
1048687	  718.1	  694.1	 7056.0	...
1048688	  718.0	  693.9	 7058.0	...
1048689	  718.0	  694.0	 7060.0	...
1048690	  718.0	  693.8	 7063.0	...
1048691	  718.1	  693.7	 7063.0	...
1048692	  718.0	  693.6	 7063.0	...
1048693	  717.9	  693.5	 7064.0	...
1048694	  717.8	  693.3	 7064.0	...
1048695	  717.8	  693.5	 7062.0	...
1048696	  718.0	  693.7	 7060.0	...
1048697	  718.2	  694.3	 7057.0	...
1048698	  718.3	  694.7	 7057.0	...
1048699	  718.2	  695.1	 7056.0	...
1048700	  718.0	  694.8	 7054.0	...
1048701	  717.9	  694.5	 7051.0	...
1048702	  717.8	  694.2	 7049.0	...
1048703	  717.7	  694.2	 7050.0	...
1048704	  717.6	  694.1	 7052.0	...
1048705	  717.5	  693.9	 7054.0	...
1048706	  717.4	  693.8	 7056.0	...
1048707	  717.3	  693.9	 7056.0	...
1048708	  717.4	  694.2	 7055.0	...
1048709	  717.5	  694.4	 7054.0	...
1048710	  717.5	  694.5	 7052.0	...
1048711	  717.6	  694.2	 7052.0	...
1048712	  717.6	  694.1	 7051.0	...
1048713	  717.6	  694.2	 7051.0	...
1048714	  717.7	  694.0	 7051.0	...
1048715	  717.7	  693.8	 7052.0	...
1048716	  717.9	  693.6	 7052.0	...
1048717	  717.9	  693.6	 7052.0	...
1048718	  717.9	  693.6	 7051.0	...
1048719	  717.9	  693.5	 7051.0	...
1048720	  717.9	  693.5	 7051.0	...
1048721	  717.8	  693.2	 7052.0	...
1048722	  717.7	  692.9	 7052.0	...
1048723	  717.8	  692.8	 7052.0	...
1048724	  717.9	  693.0	 7050.0	...
1048725	  718.1	  693.3	 7047.0	...
1048726	  718.2	  693.3	 7046.0	...
1048727	  718.2	  693.3	 7048.0	...
1048728	  718.4	  693.3	 7051.0	...
1048729	  718.6	  693.1	 7051.0	...
1048730	  718.7	  692.9	 7051.0	...
1048731	  718.6	  692.8	 7053.0	...
1048732	  718.4	  693.0	 7056.0	...
1048733	  718.2	  693.0	 7059.0	...
1048734	  718.0	  692.9	 7061.0	...
1048735	  718.0	  692.9	 7059.0	...
1048736	  718.2	  692.8	 7056.0	...
1048737	  718.5	  692.8	 7053.0	...
1048738	  718.5	  692.6	 7053.0	...
1048739	  718.3	  692.4	 7053.0	...
1048740	  718.0	  692.1	 7054.0	...
1048741	  718.0	  692.0	 7054.0	...
1048742	  718.2	  692.1	 7054.0	...
1048743	  718.4	  692.5	 7052.0	...
1048744	  718.4	  692.8	 7051.0	...
1048745	  718.3	  692.8	 7050.0	...
1048746	  718.1	  692.6	 7049.0	...
1048747	  718.1	  692.3	 7049.0	...
1048748	  718.2	  692.0	 7049.0	...
1048749	  718.3	  691.8	 7049.0	...
1048750	  718.3	  691.9	 7049.0	...
1048751	  718.4	  692.1	 7049.0	...
1048752	  718.5	  692.2	 7049.0	...
1048753	  718.5	  692.2	 7049.0	...
1048754	  718.4	  691.9	 7049.0	...
1048755	  718.3	  691.7	 7050.0	...
1048756	  718.4	  692.1	 7051.0	...
1048757	  718.4	  692.7	 7052.0	...
1048758	  718.4	  693.3	 7054.0	...
1048759	  718.4	  693.3	 7056.0	...
1048760	  718.2	  693.4	 7055.0	...
1048761	  718.1	  693.5	 7052.0	...
1048762	  717.9	  693.6	 7051.0	...
1048763	  717.8	  693.7	 7051.0	...
1048764	  718.2	  693.6	 7053.0	...
1048765	  718.7	  693.4	 7054.0	...
1048766	  719.1	  693.3	 7054.0	...
1048767	  719.2	  693.4	 7052.0	...
1048768	  719.1	  693.5	 7050.0	...
1048769	  719.1	  693.3	 7048.0	...
1048770	  719.1	  693.2	 7047.0	...
1048771	  719.1	  693.0	 7046.0	...
1048772	  719.1	  693.1	 7047.0	...
1048773	  719.1	  693.1	 7047.0	...
1048774	  719.1	  693.1	 7046.0	...
1048775	  719.0	  693.5	 7045.0	...
1048776	  719.0	  693.9	 7045.0	...
1048777	  718.9	  694.4	 7042.0	...
1048778	  718.9	  694.5	 7039.0	...
1048779	  718.9	  694.5	 7036.0	...
1048780	  718.9	  694.4	 7037.0	...
1048781	  719.0	  694.2	 7039.0	...
1048782	  719.2	  694.4	 7038.0	...
1048783	  719.4	  694.7	 7036.0	...
1048784	  719.5	  695.2	 7034.0	...
1048785	  719.6	  695.6	 7033.0	...
1048786	  719.9	  695.9	 7032.0	...
1048787	  720.1	  695.9	 7031.0	...
1048788	  719.9	  696.0	 7031.0	...
1048789	  719.5	  696.3	 7031.0	...
1048790	  719.0	  696.6	 7031.0	...
1048791	  719.1	  696.8	 7030.0	...
1048792	  719.1	  696.8	 7029.0	...
1048793	  719.1	  696.6	 7030.0	...
1048794	  719.1	  696.4	 7031.0	...
1048795	  719.0	  696.2	 7033.0	...
1048796	  719.0	  696.4	 7032.0	...
1048797	  718.8	  696.3	 7031.0	...
1048798	  718.9	  696.3	 7030.0	...
1048799	  719.1	  696.8	 7029.0	...
1048800	  719.3	  697.5	 7030.0	...
1048801	  719.3	  697.5	 7031.0	...
1048802	  719.2	  696.8	 7032.0	...
1048803	  719.1	  696.1	 7032.0	...
1048804	  719.0	  696.3	 7032.0	...
1048805	  719.0	  697.0	 7031.0	...
1048806	  719.4	  697.8	 7028.0	...
1048807	  719.8	  698.4	 7025.0	...
1048808	  720.1	  698.6	 7023.0	...
1048809	  719.9	  698.4	 7023.0	...
1048810	  719.8	  698.3	 7023.0	...
1048811	  719.8	  698.3	 7023.0	...
1048812	  719.4	  698.7	 7023.0	...
1048813	  719.0	  699.0	 7022.0	...
1048814	  719.0	  699.0	 7023.0	...
1048815	  719.5	  699.0	 7024.0	...
1048816	  720.1	  699.0	 7025.0	...
1048817	  720.2	  699.1	 7025.0	...
1048818	  720.2	  698.9	 7024.0	...
1048819	  720.2	  698.7	 7024.0	...
1048820	  720.0	  698.5	 7023.0	...
1048821	  719.8	  698.4	 7023.0	...
1048822	  719.7	  698.3	 7023.0	...
1048823	  719.7	  698.1	 7029.0	...
1048824	  719.7	  698.0	 7034.0	...
1048825	  719.8	  697.8	 7040.0	...
1048826	  719.8	  697.7	 7039.0	...
1048827	  719.9	  697.7	 7037.0	...
1048828	  719.9	  697.8	 7034.0	...
1048829	  719.9	  697.8	 7035.0	...
1048830	  719.9	  697.7	 7037.0	...
1048831	  719.9	  697.7	 7039.0	...
1048832	  719.9	  697.8	 7039.0	...
1048833	  720.0	  697.8	 7037.0	...
1048834	  720.0	  697.9	 7035.0	...
1048835	  720.1	  698.2	 7031.0	...
1048836	  720.1	  698.4	 7029.0	...
1048837	  720.1	  698.7	 7028.0	...
1048838	  720.0	  698.7	 7031.0	...
1048839	  719.8	  698.8	 7033.0	...
1048840	  719.6	  698.8	 7033.0	...
1048841	  719.5	  698.7	 7034.0	...
1048842	  719.4	  698.7	 7034.0	...
1048843	  719.4	  698.7	 7032.0	...
1048844	  719.4	  698.7	 7029.0	...
1048845	  719.4	  698.7	 7026.0	...
1048846	  719.5	  698.7	 7026.0	...
1048847	  719.2	  698.7	 7028.0	...
1048848	  718.8	  698.7	 7029.0	...
1048849	  718.4	  698.6	 7029.0	...
1048850	  718.5	  698.5	 7028.0	...
1048851	  718.6	  698.5	 7028.0	...
1048852	  718.8	  698.4	 7028.0	...
1048853	  718.9	  698.3	 7028.0	...
1048854	  719.0	  698.2	 7029.0	...
1048855	  719.1	  698.3	 7030.0	...
1048856	  719.2	  698.5	 7032.0	...
1048857	  719.3	  698.6	 7032.0	...
1048858	  719.4	  698.6	 7032.0	...
1048859	  719.5	  698.6	 7031.0	...
1048860	  719.5	  698.4	 7033.0	...
1048861	  719.2	  698.3	 7034.0	...
1048862	  719.0	  698.2	 7036.0	...
1048863	  719.2	  698.1	 7036.0	...
1048864	  719.7	  697.9	 7036.0	...
1048865	  720.1	  697.7	 7037.0	...
1048866	  720.1	  697.8	 7038.0	...
1048867	  719.9	  698.0	 7039.0	...
1048868	  719.8	  698.3	 7039.0	...
1048869	  719.6	  698.4	 7039.0	...
1048870	  719.4	  698.4	 7040.0	...
1048871	  719.7	  698.3	 7038.0	...
1048872	  719.9	  698.3	 7037.0	...
1048873	  720.2	  698.4	 7035.0	...
1048874	  720.3	  698.5	 7031.0	...
1048875	  720.5	  698.7	 7026.0	...
1048876	  720.7	  698.7	 7027.0	...
1048877	  720.8	  698.7	 7032.0	...
1048878	  720.7	  698.7	 7036.0	...
1048879	  720.5	  698.7	 7034.0	...
1048880	  720.2	  699.1	 7032.0	...
1048881	  720.1	  699.6	 7029.0	...
1048882	  720.1	  699.6	 7028.0	...
1048883	  720.1	  699.3	 7027.0	...
1048884	  720.0	  698.9	 7027.0	...
1048885	  720.0	  698.9	 7029.0	...
1048886	  720.0	  698.8	 7031.0	...
1048887	  720.0	  698.8	 7030.0	...
1048888	  720.1	  699.1	 7027.0	...
1048889	  720.1	  699.3	 7023.0	...
1048890	  720.2	  699.5	 7022.0	...
1048891	  720.2	  699.3	 7023.0	...
1048892	  720.2	  698.9	 7026.0	...
1048893	  720.6	  698.6	 7029.0	...
1048894	  720.8	  698.4	 7027.0	...
1048895	  721.1	  698.5	 7026.0	...
1048896	  720.9	  698.5	 7024.0	...
1048897	  720.7	  698.5	 7023.0	...
1048898	  720.7	  698.2	 7023.0	...
1048899	  721.0	  698.0	 7023.0	...
1048900	  720.9	  698.0	 7026.0	...
1048901	  720.6	  698.1	 7028.0	...
1048902	  720.3	  698.2	 7030.0	...
1048903	  720.3	  698.2	 7029.0	...
1048904	  720.5	  698.2	 7028.0	...
1048905	  720.7	  698.1	 7028.0	...
1048906	  720.6	  698.1	 7026.0	...
1048907	  720.4	  698.2	 7025.0	...
1048908	  720.2	  698.3	 7026.0	...
1048909	  720.3	  698.0	 7028.0	...
1048910	  720.6	  697.5	 7030.0	...
1048911	  720.9	  697.1	 7030.0	...
1048912	  721.1	  697.0	 7030.0	...
1048913	  721.0	  696.9	 7032.0	...
1048914	  720.8	  696.8	 7034.0	...
1048915	  720.8	  696.8	 7032.0	...
1048916	  721.0	  697.0	 7028.0	...
1048917	  721.3	  697.6	 7026.0	...
1048918	  721.1	  698.2	 7026.0	...
1048919	  720.8	  698.9	 7027.0	...
1048920	  720.4	  699.3	 7031.0	...
1048921	  720.8	  699.2	 7036.0	...
1048922	  721.2	  698.7	 7042.0	...
1048923	  721.4	  698.7	 7037.0	...
1048924	  721.2	  699.2	 7032.0	...
1048925	  721.0	  699.1	 7028.0	...
1048926	  720.9	  698.7	 7029.0	...
1048927	  720.7	  698.2	 7029.0	...
1048928	  720.5	  698.3	 7032.0	...
1048929	  720.5	  698.4	 7034.0	...
1048930	  720.6	  698.5	 7034.0	...
1048931	  720.6	  698.9	 7032.0	...
1048932	  720.5	  699.4	 7031.0	...
1048933	  720.4	  699.5	 7033.0	...
1048934	  720.3	  699.2	 7035.0	...
1048935	  720.3	  698.8	 7035.0	...
1048936	  720.3	  698.7	 7035.0	...
1048937	  720.4	  698.4	 7037.0	...
1048938	  720.5	  698.3	 7039.0	...
1048939	  720.6	  698.3	 7039.0	...
1048940	  720.6	  698.6	 7036.0	...
1048941	  720.6	  699.3	 7033.0	...
1048942	  720.6	  699.9	 7034.0	...
1048943	  720.7	  700.4	 7034.0	...
1048944	  720.7	  700.6	 7032.0	...
1048945	  720.9	  700.7	 7031.0	...
1048946	  721.0	  700.8	 7030.0	...
1048947	  721.0	  700.9	 7031.0	...
1048948	  720.9	  700.9	 7031.0	...
1048949	  720.7	  700.9	 7031.0	...
1048950	  720.6	  700.8	 7032.0	...
1048951	  720.4	  700.7	 7032.0	...
1048952	  720.2	  700.7	 7034.0	...
1048953	  720.2	  700.8	 7035.0	...
1048954	  720.0	  700.7	 7036.0	...
1048955	  719.9	  700.5	 7036.0	...
1048956	  719.7	  700.3	 7037.0	...
1048957	  719.6	  700.0	 7036.0	...
1048958	  719.5	  699.7	 7035.0	...
1048959	  719.6	  699.5	 7035.0	...
1048960	  719.8	  699.8	 7035.0	...
1048961	  719.9	  700.1	 7036.0	...
1048962	  720.1	  700.3	 7037.0	...
1048963	  720.3	  700.5	 7038.0	...
1048964	  720.4	  700.2	 7038.0	...
1048965	  720.4	  699.9	 7038.0	...
1048966	  720.4	  699.5	 7037.0	...
1048967	  720.4	  699.5	 7039.0	...
1048968	  720.3	  700.2	 7041.0	...
1048969	  720.3	  701.0	 7042.0	...
1048970	  720.2	  701.6	 7042.0	...
1048971	  720.2	  701.5	 7044.0	...
1048972	  720.2	  701.4	 7045.0	...
1048973	  720.3	  701.2	 7046.0	...
1048974	  720.3	  701.0	 7044.0	...
1048975	  720.2	  701.1	 7043.0	...
1048976	  720.1	  701.4	 7042.0	...
1048977	  720.1	  701.6	 7043.0	...
1048978	  719.9	  701.6	 7044.0	...
1048979	  719.7	  701.5	 7046.0	...
1048980	  719.5	  701.5	 7046.0	...
1048981	  719.5	  701.5	 7046.0	...
1048982	  719.5	  701.4	 7046.0	...
1048983	  719.5	  701.3	 7045.0	...
1048984	  719.5	  701.7	 7045.0	...
1048985	  719.4	  702.1	 7046.0	...
1048986	  719.4	  702.5	 7048.0	...
1048987	  719.5	  702.5	 7049.0	...
1048988	  719.5	  702.4	 7049.0	...
1048989	  719.7	  702.4	 7049.0	...
1048990	  719.8	  702.6	 7049.0	...
1048991	  719.9	  702.8	 7049.0	...
1048992	  719.9	  702.5	 7053.0	...
1048993	  720.2	  702.1	 7057.0	...
1048994	  720.5	  701.8	 7061.0	...
1048995	  720.6	  702.2	 7061.0	...
1048996	  720.3	  702.7	 7062.0	...
1048997	  720.1	  703.0	 7063.0	...
1048998	  720.1	  703.1	 7062.0	...
1048999	  720.1	  703.1	 7062.0	...
1049000	  720.0	  703.0	 7063.0	...
1049001	  719.9	  702.9	 7065.0	...
1049002	  719.8	  702.9	 7066.0	...
1049003	  719.8	  703.0	 7067.0	...
1049004	  719.9	  703.0	 7066.0	...
1049005	  719.9	  702.9	 7064.0	...
1049006	  719.9	  703.2	 7064.0	...
1049007	  719.9	  703.6	 7064.0	...
1049008	  720.1	  704.0	 7063.0	...
1049009	  720.2	  704.0	 7060.0	...
1049010	  719.8	  704.0	 7058.0	...
1049011	  719.3	  703.7	 7058.0	...
1049012	  718.9	  703.5	 7057.0	...
1049013	  718.4	  703.3	 7056.0	...
1049014	  718.0	  703.4	 7054.0	...
1049015	  717.5	  703.0	 7053.0	...
1049016	  717.1	  702.7	 7053.0	...
1049017	  716.5	  702.3	 7053.0	...
1049018	  716.0	  702.0	 7052.0	...
1049019	  715.7	  700.9	 7052.0	...
1049020	  715.7	  699.8	 7052.0	...
1049021	  715.8	  699.1	 7051.0	...
1049022	  715.9	  699.0	 7051.0	...
1049023	  716.1	  698.7	 7051.0	...
1049024	  716.1	  698.5	 7051.0	...
1049025	  716.2	  698.7	 7051.0	...
1049026	  716.5	  698.9	 7050.0	...
1049027	  717.2	  699.0	 7049.0	...
1049028	  717.8	  698.8	 7052.0	...
1049029	  718.0	  698.7	 7056.0	...
1049030	  717.9	  698.3	 7061.0	...
1049031	  718.2	  697.9	 7061.0	...
1049032	  718.4	  697.1	 7062.0	...
1049033	  718.3	  696.8	 7062.0	...
1049034	  717.7	  696.5	 7060.0	...
1049035	  717.1	  696.6	 7056.0	...
1049036	  716.8	  696.4	 7053.0	...
1049037	  716.8	  696.2	 7051.0	...
1049038	  716.8	  696.1	 7054.0	...
1049039	  716.8	  696.1	 7057.0	...
1049040	  716.8	  695.9	 7060.0	...
1049041	  716.6	  695.6	 7063.0	...
1049042	  716.6	  695.8	 7066.0	...
1049043	  716.8	  696.2	 7066.0	...
1049044	  717.1	  696.8	 7063.0	...
1049045	  717.4	  697.0	 7064.0	...
1049046	  717.4	  697.3	 7068.0	...
1049047	  717.3	  697.1	 7073.0	...
1049048	  717.3	  697.0	 7074.0	...
1049049	  717.3	  696.8	 7075.0	...
1049050	  717.1	  696.9	 7075.0	...
1049051	  717.0	  697.0	 7075.0	...
1049052	  716.7	  697.1	 7080.0	...
1049053	  716.6	  697.1	 7084.0	...
1049054	  716.5	  697.2	 7086.0	...
1049055	  716.6	  697.2	 7084.0	...
1049056	  716.6	  697.3	 7080.0	...
1049057	  716.7	  697.2	 7079.0	...
1049058	  716.6	  697.2	 7078.0	...
1049059	  716.6	  697.1	 7081.0	...
1049060	  716.8	  697.0	 7084.0	...
1049061	  717.1	  696.8	 7087.0	...
1049062	  717.1	  696.5	 7086.0	...
1049063	  716.8	  696.3	 7085.0	...
1049064	  716.5	  696.5	 7084.0	...
1049065	  716.5	  696.7	 7083.0	...
1049066	  716.5	  696.6	 7084.0	...
1049067	  716.3	  696.2	 7087.0	...
1049068	  716.2	  695.9	 7091.0	...
1049069	  716.1	  695.9	 7093.0	...
1049070	  716.4	  696.0	 7095.0	...
1049071	  716.6	  696.0	 7097.0	...
1049072	  716.8	  696.0	 7098.0	...
1049073	  716.8	  696.1	 7097.0	...
1049074	  716.9	  696.2	 7096.0	...
1049075	  716.9	  696.3	 7095.0	...
1049076	  716.7	  696.3	 7094.0	...
1049077	  716.5	  696.1	 7093.0	...
1049078	  716.4	  696.1	 7092.0	...
1049079	  716.5	  696.0	 7092.0	...
1049080	  716.4	  695.6	 7095.0	...
1049081	  716.3	  695.3	 7097.0	...
1049082	  716.2	  695.0	 7099.0	...
1049083	  716.3	  695.1	 7100.0	...
1049084	  716.3	  695.3	 7101.0	...
1049085	  716.4	  695.4	 7102.0	...
1049086	  716.5	  695.5	 7102.0	...
1049087	  716.7	  695.4	 7102.0	...
1049088	  716.9	  695.4	 7102.0	...
1049089	  716.9	  695.5	 7100.0	...
1049090	  716.9	  695.5	 7099.0	...
1049091	  716.9	  695.7	 7098.0	...
1049092	  716.9	  695.9	 7099.0	...
1049093	  716.9	  696.1	 7100.0	...
1049094	  716.9	  696.4	 7102.0	...
1049095	  716.8	  696.8	 7102.0	...
1049096	  716.6	  697.0	 7102.0	...
1049097	  716.8	  696.9	 7103.0	...
1049098	  717.2	  696.9	 7105.0	...
[truncated: 4,259,537 more chars]
