# Supplementary material for: With an eye on uncertainty: Modelling pupillary responses to environmental volatility
Source: PLoS Comput Biol. 2019 Jul 5;15(7):e1007126. doi: 10.1371/journal.pcbi.1007126 (PMC6636765; doi:10.1371/journal.pcbi.1007126)
Supplement: S5 Data — Zip file containing the pupillometry data for participant 5. (ZIP) [file pcbi.1007126.s005.zip › P5/trial7.asc]

** CONVERTED FROM C:\Users\tparr\Documents\PVR\P5_1212\trial7.edf using edfapi 3.1 Win32 Nov 24 2009 on Tue Dec 12 10:57:48 2017
** DATE: Tue Dec 12 10:27:33 2017
** TYPE: EDF_FILE BINARY EVENT SAMPLE TAGGED
** VERSION: EYELINK II 1
** SOURCE: EYELINK CL
** EYELINK II CL v4.48 Nov 25 2009
** CAMERA: EyeLink CL Version 1.4 Sensor=BHA
** SERIAL NUMBER: CL1-AAD42
** CAMERA_CONFIG: AAD42140.SCD
**

MSG	1179728 RECCFG CR 1000 2 0 R
MSG	1179728 ELCLCFG MTABLER
MSG	1179728 GAZE_COORDS 0.00 0.00 1599.00 1199.00
MSG	1179728 THRESHOLDS R 106 237
MSG	1179728 ELCL_PROC CENTROID (3)
MSG	1179728 ELCL_PCR_PARAM 5 3.0
START	1179729 	RIGHT	SAMPLES	EVENTS
PRESCALER	1
VPRESCALER	1
PUPIL	AREA
EVENTS	GAZE	RIGHT	RATE	1000.00	TRACKING	CR	FILTER	2
SAMPLES	GAZE	RIGHT	RATE	1000.00	TRACKING	CR	FILTER	2
MSG	1179729 !MODE RECORD CR 1000 2 0 R
1179729	  748.5	  564.9	 5675.0	...
INPUT	1179729	127
1179730	  748.4	  564.6	 5674.0	...
1179731	  748.5	  564.5	 5674.0	...
1179732	  748.6	  564.5	 5675.0	...
1179733	  748.4	  564.4	 5676.0	...
1179734	  748.1	  564.3	 5678.0	...
1179735	  747.9	  564.4	 5679.0	...
SFIX R   1179736
1179736	  748.2	  564.5	 5679.0	...
1179737	  748.4	  564.1	 5680.0	...
1179738	  748.5	  563.7	 5681.0	...
1179739	  748.4	  563.3	 5682.0	...
1179740	  748.4	  563.4	 5682.0	...
1179741	  748.5	  563.4	 5684.0	...
1179742	  748.6	  563.2	 5686.0	...
1179743	  748.8	  563.4	 5688.0	...
1179744	  748.9	  563.9	 5688.0	...
1179745	  748.8	  564.5	 5688.0	...
1179746	  748.6	  564.7	 5688.0	...
1179747	  748.2	  564.7	 5690.0	...
1179748	  748.1	  564.7	 5691.0	...
1179749	  747.9	  564.6	 5693.0	...
1179750	  747.9	  564.4	 5695.0	...
1179751	  747.8	  564.2	 5698.0	...
1179752	  747.8	  564.2	 5699.0	...
1179753	  747.7	  564.3	 5700.0	...
1179754	  747.7	  564.5	 5700.0	...
1179755	  747.7	  564.7	 5700.0	...
1179756	  747.8	  564.8	 5702.0	...
1179757	  747.7	  564.5	 5705.0	...
1179758	  747.8	  564.2	 5708.0	...
1179759	  747.9	  564.1	 5707.0	...
1179760	  748.1	  564.0	 5705.0	...
1179761	  748.1	  564.1	 5706.0	...
1179762	  748.0	  564.5	 5708.0	...
1179763	  747.8	  564.8	 5710.0	...
1179764	  747.6	  565.1	 5710.0	...
1179765	  747.6	  565.1	 5710.0	...
1179766	  747.6	  565.2	 5712.0	...
1179767	  747.6	  565.2	 5713.0	...
1179768	  747.7	  565.1	 5714.0	...
1179769	  747.8	  565.0	 5714.0	...
1179770	  747.9	  564.9	 5713.0	...
1179771	  748.1	  564.7	 5713.0	...
1179772	  748.2	  564.4	 5715.0	...
1179773	  748.2	  564.2	 5716.0	...
1179774	  748.1	  564.1	 5718.0	...
1179775	  747.8	  564.0	 5719.0	...
1179776	  747.7	  563.9	 5719.0	...
1179777	  747.6	  563.7	 5720.0	...
1179778	  747.5	  563.7	 5721.0	...
1179779	  747.4	  563.9	 5719.0	...
1179780	  747.4	  564.4	 5718.0	...
1179781	  747.4	  564.8	 5717.0	...
1179782	  747.4	  565.0	 5717.0	...
1179783	  747.4	  564.8	 5719.0	...
1179784	  747.5	  564.8	 5722.0	...
1179785	  747.5	  564.9	 5724.0	...
1179786	  747.5	  564.9	 5724.0	...
1179787	  747.4	  564.8	 5721.0	...
1179788	  747.4	  564.7	 5719.0	...
1179789	  747.7	  564.6	 5718.0	...
1179790	  747.9	  564.3	 5719.0	...
1179791	  748.2	  564.1	 5720.0	...
1179792	  748.2	  564.2	 5721.0	...
1179793	  748.2	  564.6	 5721.0	...
1179794	  748.4	  564.8	 5723.0	...
1179795	  748.5	  564.5	 5725.0	...
1179796	  748.4	  564.3	 5727.0	...
1179797	  748.2	  564.1	 5728.0	...
1179798	  747.9	  564.2	 5728.0	...
1179799	  747.9	  564.3	 5728.0	...
1179800	  747.9	  564.7	 5726.0	...
1179801	  748.0	  565.0	 5724.0	...
1179802	  748.1	  564.8	 5722.0	...
1179803	  748.0	  564.3	 5723.0	...
1179804	  747.9	  563.9	 5725.0	...
1179805	  748.0	  564.1	 5726.0	...
1179806	  748.3	  564.2	 5727.0	...
1179807	  748.6	  564.2	 5726.0	...
1179808	  748.5	  564.2	 5726.0	...
1179809	  748.4	  564.3	 5725.0	...
1179810	  748.2	  564.4	 5725.0	...
1179811	  748.3	  564.5	 5726.0	...
1179812	  748.3	  564.6	 5726.0	...
1179813	  748.4	  564.6	 5727.0	...
1179814	  748.5	  564.8	 5727.0	...
1179815	  748.3	  564.9	 5727.0	...
1179816	  748.2	  565.0	 5729.0	...
1179817	  748.0	  564.8	 5730.0	...
1179818	  748.0	  564.6	 5729.0	...
1179819	  748.0	  564.6	 5728.0	...
1179820	  748.1	  564.8	 5727.0	...
1179821	  748.1	  565.1	 5728.0	...
1179822	  748.2	  565.2	 5730.0	...
1179823	  748.5	  565.4	 5730.0	...
1179824	  748.8	  565.5	 5732.0	...
1179825	  749.1	  565.5	 5734.0	...
1179826	  749.0	  565.6	 5736.0	...
1179827	  749.3	  565.5	 5737.0	...
1179828	  749.6	  565.4	 5738.0	...
1179829	  749.9	  565.3	 5739.0	...
1179830	  749.9	  565.3	 5739.0	...
1179831	  749.7	  565.3	 5739.0	...
1179832	  749.4	  565.1	 5739.0	...
1179833	  749.1	  564.9	 5741.0	...
1179834	  749.1	  564.8	 5742.0	...
1179835	  749.1	  565.0	 5744.0	...
1179836	  749.1	  565.3	 5744.0	...
1179837	  749.1	  565.4	 5744.0	...
1179838	  749.1	  565.4	 5744.0	...
1179839	  749.1	  565.4	 5744.0	...
1179840	  749.3	  565.1	 5744.0	...
1179841	  749.3	  564.6	 5743.0	...
1179842	  749.3	  563.8	 5743.0	...
1179843	  749.6	  563.2	 5743.0	...
1179844	  750.6	  562.0	 5743.0	...
1179845	  751.6	  561.1	 5744.0	...
1179846	  752.6	  560.1	 5742.0	...
1179847	  753.1	  560.1	 5741.0	...
1179848	  753.6	  559.7	 5740.0	...
1179849	  754.0	  559.4	 5740.0	...
1179850	  754.2	  558.8	 5740.0	...
1179851	  754.6	  558.4	 5742.0	...
1179852	  754.8	  557.8	 5745.0	...
1179853	  755.0	  557.6	 5747.0	...
1179854	  755.3	  557.3	 5748.0	...
1179855	  755.8	  557.2	 5748.0	...
1179856	  756.2	  557.2	 5746.0	...
1179857	  756.6	  557.2	 5744.0	...
1179858	  756.8	  557.3	 5744.0	...
1179859	  757.0	  557.3	 5745.0	...
1179860	  757.5	  557.4	 5745.0	...
1179861	  758.0	  557.5	 5744.0	...
1179862	  758.4	  557.4	 5743.0	...
1179863	  758.5	  557.1	 5743.0	...
1179864	  758.5	  556.7	 5742.0	...
1179865	  758.5	  556.8	 5741.0	...
1179866	  758.5	  557.2	 5744.0	...
1179867	  758.4	  557.7	 5748.0	...
1179868	  758.1	  558.1	 5750.0	...
1179869	  757.8	  558.4	 5747.0	...
1179870	  757.8	  558.6	 5745.0	...
1179871	  757.9	  558.8	 5745.0	...
1179872	  758.1	  559.2	 5745.0	...
1179873	  758.1	  559.4	 5746.0	...
1179874	  758.1	  559.5	 5746.0	...
1179875	  758.1	  559.4	 5745.0	...
1179876	  758.2	  559.3	 5743.0	...
1179877	  758.3	  559.3	 5742.0	...
1179878	  758.2	  559.4	 5742.0	...
1179879	  758.2	  559.4	 5742.0	...
1179880	  758.0	  559.3	 5743.0	...
1179881	  757.8	  559.3	 5743.0	...
1179882	  757.6	  559.2	 5742.0	...
1179883	  757.5	  559.3	 5740.0	...
1179884	  757.5	  559.4	 5739.0	...
1179885	  757.5	  559.2	 5740.0	...
1179886	  757.4	  559.0	 5741.0	...
1179887	  757.4	  558.8	 5742.0	...
1179888	  757.7	  558.8	 5744.0	...
1179889	  758.1	  558.6	 5745.0	...
1179890	  758.5	  558.3	 5748.0	...
1179891	  758.8	  558.1	 5748.0	...
1179892	  759.0	  557.9	 5747.0	...
1179893	  759.2	  557.8	 5744.0	...
1179894	  759.2	  558.0	 5742.0	...
1179895	  759.0	  558.4	 5740.0	...
1179896	  758.8	  558.7	 5739.0	...
1179897	  758.6	  558.7	 5739.0	...
1179898	  758.5	  558.6	 5738.0	...
1179899	  758.3	  558.6	 5738.0	...
1179900	  758.3	  558.6	 5738.0	...
1179901	  758.3	  558.6	 5738.0	...
1179902	  758.3	  558.6	 5738.0	...
1179903	  758.6	  558.7	 5738.0	...
1179904	  758.9	  558.8	 5738.0	...
1179905	  759.2	  558.9	 5738.0	...
1179906	  759.2	  558.8	 5738.0	...
1179907	  759.1	  558.4	 5738.0	...
1179908	  759.0	  558.2	 5737.0	...
1179909	  758.9	  558.0	 5736.0	...
1179910	  758.9	  558.4	 5735.0	...
1179911	  759.0	  558.6	 5734.0	...
1179912	  759.1	  558.8	 5733.0	...
1179913	  759.3	  558.8	 5733.0	...
1179914	  759.3	  558.8	 5733.0	...
1179915	  759.4	  558.9	 5732.0	...
1179916	  759.6	  558.9	 5730.0	...
1179917	  759.7	  559.0	 5728.0	...
1179918	  759.8	  558.9	 5726.0	...
1179919	  759.7	  558.9	 5723.0	...
1179920	  759.7	  558.8	 5721.0	...
1179921	  759.7	  558.7	 5721.0	...
1179922	  759.7	  558.6	 5722.0	...
1179923	  759.7	  558.4	 5723.0	...
1179924	  759.8	  558.3	 5723.0	...
1179925	  760.0	  558.4	 5722.0	...
1179926	  760.2	  558.5	 5720.0	...
1179927	  760.2	  558.5	 5720.0	...
1179928	  760.3	  558.5	 5720.0	...
1179929	  760.3	  558.6	 5717.0	...
1179930	  760.2	  558.6	 5714.0	...
1179931	  760.2	  558.6	 5711.0	...
1179932	  760.1	  558.6	 5712.0	...
1179933	  759.8	  558.7	 5712.0	...
1179934	  759.5	  558.8	 5711.0	...
1179935	  759.3	  558.8	 5709.0	...
1179936	  759.2	  558.7	 5708.0	...
1179937	  759.1	  558.6	 5709.0	...
1179938	  759.0	  558.2	 5710.0	...
1179939	  759.0	  557.8	 5710.0	...
1179940	  759.0	  557.4	 5709.0	...
1179941	  759.1	  557.5	 5709.0	...
1179942	  759.1	  557.7	 5707.0	...
1179943	  759.4	  557.8	 5706.0	...
1179944	  759.7	  558.0	 5708.0	...
1179945	  759.9	  558.2	 5710.0	...
1179946	  759.6	  558.4	 5712.0	...
1179947	  759.3	  558.5	 5713.0	...
1179948	  759.1	  558.8	 5713.0	...
1179949	  759.2	  559.1	 5713.0	...
1179950	  759.1	  559.3	 5712.0	...
1179951	  759.0	  559.4	 5711.0	...
1179952	  758.9	  559.1	 5710.0	...
1179953	  758.9	  558.9	 5707.0	...
1179954	  758.9	  558.7	 5705.0	...
1179955	  758.8	  558.8	 5702.0	...
1179956	  758.9	  559.0	 5701.0	...
1179957	  758.9	  559.1	 5701.0	...
1179958	  759.0	  559.2	 5702.0	...
1179959	  759.0	  559.4	 5703.0	...
1179960	  758.7	  559.6	 5703.0	...
1179961	  758.4	  559.9	 5703.0	...
1179962	  758.3	  560.3	 5702.0	...
1179963	  758.4	  560.6	 5700.0	...
1179964	  758.6	  560.9	 5695.0	...
1179965	  758.5	  560.7	 5691.0	...
1179966	  758.5	  560.6	 5688.0	...
1179967	  758.8	  560.2	 5689.0	...
1179968	  759.1	  559.8	 5688.0	...
1179969	  759.3	  559.5	 5685.0	...
1179970	  759.3	  559.5	 5681.0	...
1179971	  759.3	  559.6	 5677.0	...
1179972	  759.2	  559.8	 5676.0	...
1179973	  759.2	  560.1	 5677.0	...
1179974	  759.2	  560.4	 5677.0	...
1179975	  759.3	  560.3	 5676.0	...
1179976	  759.5	  560.2	 5675.0	...
1179977	  759.7	  560.1	 5675.0	...
1179978	  759.8	  560.2	 5675.0	...
1179979	  759.8	  560.4	 5675.0	...
1179980	  759.7	  560.5	 5675.0	...
1179981	  759.4	  560.7	 5676.0	...
1179982	  759.2	  561.0	 5675.0	...
1179983	  759.1	  561.3	 5672.0	...
1179984	  759.1	  561.5	 5669.0	...
1179985	  759.1	  561.5	 5668.0	...
1179986	  759.1	  561.3	 5669.0	...
1179987	  759.2	  561.2	 5671.0	...
1179988	  759.2	  561.1	 5673.0	...
1179989	  759.2	  561.1	 5674.0	...
1179990	  759.1	  561.3	 5669.0	...
1179991	  758.9	  561.5	 5663.0	...
1179992	  759.0	  561.8	 5658.0	...
1179993	  759.1	  561.5	 5659.0	...
1179994	  759.2	  561.2	 5658.0	...
1179995	  759.3	  561.0	 5657.0	...
1179996	  759.4	  561.1	 5657.0	...
1179997	  759.4	  561.1	 5658.0	...
1179998	  759.2	  561.1	 5655.0	...
1179999	  759.0	  561.1	 5651.0	...
1180000	  759.1	  561.1	 5646.0	...
1180001	  759.1	  561.2	 5646.0	...
1180002	  759.2	  561.2	 5644.0	...
1180003	  759.0	  561.2	 5642.0	...
1180004	  758.9	  561.2	 5639.0	...
1180005	  758.8	  561.3	 5638.0	...
1180006	  758.9	  561.3	 5637.0	...
1180007	  759.0	  561.1	 5637.0	...
1180008	  758.9	  561.3	 5635.0	...
1180009	  758.8	  561.5	 5632.0	...
1180010	  758.7	  561.8	 5630.0	...
1180011	  758.8	  561.6	 5631.0	...
1180012	  759.0	  561.3	 5631.0	...
1180013	  759.2	  561.0	 5631.0	...
1180014	  759.4	  560.9	 5630.0	...
1180015	  759.6	  560.9	 5629.0	...
1180016	  759.8	  560.9	 5628.0	...
1180017	  760.0	  560.9	 5626.0	...
1180018	  759.8	  561.0	 5623.0	...
1180019	  759.5	  560.9	 5620.0	...
1180020	  759.3	  560.8	 5618.0	...
1180021	  759.2	  560.7	 5618.0	...
1180022	  759.3	  560.7	 5619.0	...
1180023	  759.4	  560.7	 5619.0	...
1180024	  759.5	  560.7	 5616.0	...
1180025	  759.5	  560.9	 5614.0	...
1180026	  759.5	  561.3	 5611.0	...
1180027	  759.5	  561.5	 5611.0	...
1180028	  759.5	  561.6	 5608.0	...
1180029	  759.5	  561.6	 5605.0	...
1180030	  759.5	  561.6	 5602.0	...
1180031	  759.5	  561.6	 5603.0	...
1180032	  759.4	  561.7	 5604.0	...
1180033	  759.4	  561.7	 5607.0	...
1180034	  759.4	  561.7	 5607.0	...
1180035	  759.4	  561.5	 5607.0	...
1180036	  759.4	  561.4	 5605.0	...
1180037	  759.4	  561.5	 5600.0	...
1180038	  759.3	  561.8	 5596.0	...
1180039	  759.1	  562.3	 5591.0	...
1180040	  759.0	  562.6	 5590.0	...
1180041	  759.1	  562.9	 5588.0	...
1180042	  759.4	  563.0	 5585.0	...
1180043	  759.7	  563.1	 5582.0	...
1180044	  759.7	  563.1	 5581.0	...
1180045	  759.6	  563.1	 5583.0	...
1180046	  759.6	  563.1	 5586.0	...
1180047	  759.6	  562.6	 5587.0	...
1180048	  759.6	  562.1	 5584.0	...
1180049	  759.6	  561.5	 5580.0	...
1180050	  759.7	  561.8	 5578.0	...
1180051	  759.9	  562.1	 5576.0	...
1180052	  759.9	  562.5	 5574.0	...
1180053	  759.7	  562.5	 5573.0	...
1180054	  759.4	  562.6	 5571.0	...
1180055	  759.3	  562.8	 5569.0	...
1180056	  759.3	  563.0	 5567.0	...
1180057	  759.3	  563.3	 5568.0	...
1180058	  759.4	  563.4	 5568.0	...
1180059	  759.5	  563.4	 5567.0	...
1180060	  759.6	  563.5	 5563.0	...
1180061	  759.6	  563.5	 5558.0	...
1180062	  759.7	  563.5	 5555.0	...
1180063	  759.7	  563.4	 5553.0	...
1180064	  759.7	  563.3	 5553.0	...
1180065	  759.6	  563.3	 5553.0	...
1180066	  759.6	  563.4	 5553.0	...
1180067	  759.5	  563.6	 5553.0	...
1180068	  759.4	  563.8	 5551.0	...
1180069	  759.4	  564.1	 5548.0	...
1180070	  759.4	  564.2	 5546.0	...
1180071	  759.5	  564.2	 5546.0	...
1180072	  759.5	  564.3	 5546.0	...
1180073	  759.6	  564.3	 5547.0	...
1180074	  759.6	  564.1	 5546.0	...
1180075	  759.5	  563.8	 5545.0	...
1180076	  759.4	  563.5	 5542.0	...
1180077	  759.2	  563.7	 5538.0	...
1180078	  759.3	  564.1	 5536.0	...
1180079	  759.4	  564.4	 5536.0	...
1180080	  759.2	  564.6	 5534.0	...
1180081	  759.0	  564.8	 5532.0	...
1180082	  758.8	  565.0	 5530.0	...
1180083	  758.9	  565.2	 5528.0	...
1180084	  758.7	  565.1	 5525.0	...
1180085	  758.6	  565.0	 5522.0	...
1180086	  758.6	  564.8	 5522.0	...
1180087	  758.5	  564.8	 5519.0	...
1180088	  758.4	  564.8	 5517.0	...
1180089	  758.5	  564.8	 5515.0	...
1180090	  758.9	  565.1	 5516.0	...
1180091	  759.3	  565.5	 5516.0	...
1180092	  759.5	  565.9	 5514.0	...
1180093	  759.5	  565.9	 5508.0	...
1180094	  759.2	  566.0	 5504.0	...
1180095	  758.9	  566.2	 5500.0	...
1180096	  758.7	  566.4	 5501.0	...
1180097	  758.7	  566.4	 5501.0	...
1180098	  758.7	  566.1	 5499.0	...
1180099	  758.7	  565.9	 5495.0	...
1180100	  758.8	  566.0	 5490.0	...
1180101	  759.0	  566.5	 5483.0	...
1180102	  759.0	  567.1	 5477.0	...
1180103	  758.8	  567.5	 5472.0	...
1180104	  758.6	  567.6	 5472.0	...
1180105	  758.5	  567.7	 5471.0	...
1180106	  758.5	  567.7	 5470.0	...
1180107	  758.5	  567.6	 5468.0	...
1180108	  758.6	  567.3	 5466.0	...
1180109	  758.6	  567.0	 5464.0	...
1180110	  758.5	  566.8	 5463.0	...
1180111	  758.4	  566.8	 5462.0	...
1180112	  758.3	  566.8	 5461.0	...
1180113	  758.4	  566.8	 5459.0	...
1180114	  758.6	  567.0	 5453.0	...
1180115	  758.7	  567.2	 5448.0	...
1180116	  758.8	  567.4	 5445.0	...
1180117	  758.8	  567.3	 5445.0	...
1180118	  759.1	  567.3	 5443.0	...
1180119	  759.3	  567.3	 5441.0	...
1180120	  759.1	  567.4	 5438.0	...
1180121	  758.7	  567.4	 5435.0	...
1180122	  758.6	  567.4	 5431.0	...
1180123	  759.0	  567.4	 5426.0	...
1180124	  759.4	  567.4	 5423.0	...
1180125	  759.4	  567.5	 5422.0	...
1180126	  759.1	  567.5	 5419.0	...
1180127	  758.6	  567.4	 5416.0	...
1180128	  758.5	  567.5	 5413.0	...
1180129	  758.9	  567.6	 5412.0	...
1180130	  759.4	  567.6	 5411.0	...
1180131	  759.5	  567.4	 5411.0	...
1180132	  759.2	  567.4	 5407.0	...
1180133	  758.9	  567.5	 5402.0	...
1180134	  759.1	  567.8	 5395.0	...
1180135	  759.3	  568.1	 5392.0	...
1180136	  759.5	  568.3	 5388.0	...
1180137	  759.6	  568.3	 5383.0	...
1180138	  759.7	  568.3	 5379.0	...
1180139	  759.6	  568.2	 5375.0	...
1180140	  759.6	  568.1	 5375.0	...
1180141	  759.6	  568.2	 5374.0	...
1180142	  759.6	  568.4	 5369.0	...
1180143	  759.6	  568.6	 5365.0	...
1180144	  759.5	  568.6	 5361.0	...
1180145	  759.5	  568.6	 5361.0	...
1180146	  759.6	  568.7	 5359.0	...
1180147	  759.6	  568.9	 5353.0	...
1180148	  759.5	  569.0	 5348.0	...
1180149	  759.6	  569.2	 5345.0	...
1180150	  759.8	  569.4	 5343.0	...
1180151	  760.0	  569.6	 5340.0	...
1180152	  760.1	  569.6	 5337.0	...
1180153	  760.1	  569.6	 5336.0	...
1180154	  760.2	  569.6	 5335.0	...
1180155	  760.1	  569.7	 5334.0	...
1180156	  759.9	  569.7	 5331.0	...
1180157	  759.7	  569.6	 5329.0	...
1180158	  759.5	  569.5	 5328.0	...
1180159	  759.6	  569.6	 5323.0	...
1180160	  759.6	  569.6	 5319.0	...
1180161	  759.6	  569.7	 5309.0	...
1180162	  759.6	  569.8	 5304.0	...
1180163	  759.5	  570.0	 5299.0	...
1180164	  759.5	  570.3	 5297.0	...
1180165	  759.6	  570.5	 5295.0	...
1180166	  759.7	  570.7	 5292.0	...
1180167	  759.7	  570.7	 5292.0	...
1180168	  759.6	  570.9	 5290.0	...
1180169	  759.6	  571.2	 5286.0	...
1180170	  759.3	  571.4	 5282.0	...
1180171	  759.2	  571.4	 5282.0	...
1180172	  759.1	  571.2	 5284.0	...
1180173	  759.1	  570.9	 5281.0	...
1180174	  759.1	  570.8	 5276.0	...
1180175	  759.1	  570.9	 5272.0	...
1180176	  759.2	  571.1	 5273.0	...
1180177	  759.3	  571.4	 5269.0	...
1180178	  759.3	  571.7	 5264.0	...
1180179	  759.3	  572.0	 5259.0	...
1180180	  759.2	  572.1	 5258.0	...
1180181	  759.2	  572.1	 5256.0	...
1180182	  759.1	  572.1	 5252.0	...
1180183	  759.1	  572.0	 5249.0	...
1180184	  759.0	  571.8	 5247.0	...
1180185	  758.9	  571.7	 5245.0	...
1180186	  758.9	  571.6	 5242.0	...
1180187	  759.1	  571.5	 5239.0	...
1180188	  759.3	  571.7	 5237.0	...
1180189	  759.2	  572.0	 5233.0	...
1180190	  759.2	  572.5	 5229.0	...
1180191	  759.4	  572.6	 5230.0	...
1180192	  759.5	  572.8	 5231.0	...
1180193	  759.4	  572.8	 5229.0	...
1180194	  759.2	  572.7	 5225.0	...
1180195	  758.9	  572.6	 5221.0	...
1180196	  759.2	  572.5	 5217.0	...
1180197	  759.6	  572.6	 5212.0	...
1180198	  759.9	  572.7	 5209.0	...
1180199	  759.9	  572.8	 5211.0	...
1180200	  759.9	  572.9	 5211.0	...
1180201	  759.8	  573.1	 5208.0	...
1180202	  759.8	  573.5	 5205.0	...
1180203	  759.7	  573.9	 5203.0	...
1180204	  759.6	  574.2	 5201.0	...
1180205	  759.5	  574.2	 5199.0	...
1180206	  759.5	  574.1	 5196.0	...
1180207	  759.7	  574.1	 5192.0	...
1180208	  759.9	  574.0	 5187.0	...
1180209	  759.9	  574.1	 5185.0	...
1180210	  759.9	  574.4	 5183.0	...
1180211	  760.0	  574.8	 5182.0	...
1180212	  760.0	  575.1	 5181.0	...
1180213	  760.0	  575.3	 5175.0	...
1180214	  760.1	  575.2	 5168.0	...
1180215	  760.3	  575.2	 5162.0	...
1180216	  760.5	  575.1	 5161.0	...
1180217	  760.4	  575.3	 5161.0	...
1180218	  760.0	  575.5	 5159.0	...
1180219	  759.7	  575.6	 5156.0	...
1180220	  759.3	  575.5	 5152.0	...
1180221	  759.3	  575.8	 5152.0	...
1180222	  759.3	  576.2	 5151.0	...
1180223	  759.3	  576.7	 5149.0	...
1180224	  759.2	  576.7	 5146.0	...
1180225	  759.1	  576.7	 5143.0	...
1180226	  759.0	  576.7	 5141.0	...
1180227	  759.0	  576.7	 5141.0	...
1180228	  758.9	  576.6	 5140.0	...
1180229	  758.8	  576.6	 5140.0	...
1180230	  758.8	  576.5	 5141.0	...
1180231	  758.7	  576.5	 5141.0	...
1180232	  758.7	  576.5	 5139.0	...
1180233	  758.7	  576.5	 5134.0	...
1180234	  758.6	  576.7	 5131.0	...
1180235	  758.6	  576.9	 5127.0	...
1180236	  758.6	  577.2	 5126.0	...
1180237	  758.5	  577.4	 5124.0	...
1180238	  758.3	  577.2	 5122.0	...
1180239	  758.2	  577.0	 5121.0	...
1180240	  758.1	  576.7	 5121.0	...
1180241	  758.1	  576.6	 5122.0	...
1180242	  758.1	  576.8	 5116.0	...
1180243	  758.3	  577.0	 5110.0	...
1180244	  758.5	  577.2	 5104.0	...
1180245	  758.6	  577.6	 5104.0	...
1180246	  758.4	  578.0	 5104.0	...
1180247	  758.4	  578.4	 5103.0	...
1180248	  758.6	  578.8	 5103.0	...
1180249	  758.9	  579.2	 5103.0	...
1180250	  758.9	  579.2	 5100.0	...
1180251	  758.8	  578.8	 5096.0	...
1180252	  758.8	  578.3	 5092.0	...
1180253	  758.7	  578.3	 5091.0	...
1180254	  758.7	  578.2	 5090.0	...
1180255	  758.8	  578.6	 5091.0	...
1180256	  758.8	  579.0	 5091.0	...
1180257	  758.8	  579.5	 5091.0	...
1180258	  758.8	  579.5	 5092.0	...
1180259	  758.8	  579.7	 5093.0	...
1180260	  759.0	  579.8	 5089.0	...
1180261	  759.2	  579.7	 5085.0	...
1180262	  759.3	  579.6	 5080.0	...
1180263	  759.4	  579.9	 5078.0	...
1180264	  759.4	  580.4	 5076.0	...
1180265	  759.5	  580.5	 5074.0	...
1180266	  759.5	  580.4	 5071.0	...
1180267	  759.6	  580.2	 5067.0	...
1180268	  759.6	  580.0	 5066.0	...
1180269	  759.6	  579.7	 5068.0	...
1180270	  759.7	  579.7	 5068.0	...
1180271	  759.8	  580.0	 5066.0	...
1180272	  759.9	  579.9	 5065.0	...
1180273	  759.8	  579.4	 5066.0	...
1180274	  759.8	  579.2	 5066.0	...
1180275	  759.9	  579.5	 5066.0	...
1180276	  760.0	  579.8	 5065.0	...
1180277	  760.1	  580.0	 5064.0	...
1180278	  759.9	  580.3	 5063.0	...
1180279	  759.7	  580.4	 5063.0	...
1180280	  759.5	  580.4	 5063.0	...
1180281	  759.6	  580.4	 5063.0	...
1180282	  759.6	  580.5	 5063.0	...
1180283	  759.7	  580.6	 5059.0	...
1180284	  759.6	  580.5	 5055.0	...
1180285	  759.7	  580.7	 5051.0	...
1180286	  759.7	  580.9	 5047.0	...
1180287	  759.8	  581.0	 5043.0	...
1180288	  759.9	  580.6	 5039.0	...
1180289	  759.9	  580.3	 5040.0	...
1180290	  759.9	  579.9	 5042.0	...
1180291	  759.9	  580.1	 5042.0	...
1180292	  759.6	  580.4	 5042.0	...
1180293	  759.3	  580.5	 5041.0	...
1180294	  759.3	  580.5	 5041.0	...
1180295	  759.6	  580.3	 5041.0	...
1180296	  759.9	  580.5	 5041.0	...
1180297	  760.0	  580.7	 5039.0	...
1180298	  760.1	  581.1	 5035.0	...
1180299	  760.1	  581.3	 5032.0	...
1180300	  760.1	  581.5	 5029.0	...
1180301	  760.1	  581.6	 5028.0	...
1180302	  760.1	  581.6	 5027.0	...
1180303	  760.2	  581.6	 5026.0	...
1180304	  760.1	  581.5	 5026.0	...
1180305	  760.1	  581.4	 5027.0	...
1180306	  760.2	  581.5	 5026.0	...
1180307	  760.2	  581.7	 5027.0	...
1180308	  760.2	  581.7	 5027.0	...
1180309	  760.3	  581.4	 5027.0	...
1180310	  760.4	  581.0	 5026.0	...
1180311	  760.5	  580.8	 5024.0	...
1180312	  760.5	  581.0	 5024.0	...
1180313	  760.5	  581.2	 5024.0	...
1180314	  760.3	  581.3	 5023.0	...
1180315	  760.0	  581.4	 5022.0	...
1180316	  759.8	  581.5	 5019.0	...
1180317	  759.9	  581.5	 5017.0	...
1180318	  760.0	  581.2	 5015.0	...
1180319	  760.0	  580.9	 5014.0	...
1180320	  759.8	  580.7	 5015.0	...
1180321	  759.8	  580.7	 5015.0	...
1180322	  760.1	  580.6	 5016.0	...
1180323	  760.5	  580.7	 5017.0	...
1180324	  760.7	  580.7	 5015.0	...
1180325	  760.9	  580.7	 5014.0	...
1180326	  760.9	  580.7	 5013.0	...
1180327	  760.8	  580.8	 5013.0	...
1180328	  760.6	  580.6	 5014.0	...
1180329	  760.4	  580.5	 5013.0	...
1180330	  760.2	  580.4	 5013.0	...
1180331	  760.1	  580.5	 5013.0	...
1180332	  760.0	  580.5	 5014.0	...
1180333	  760.1	  580.7	 5015.0	...
1180334	  760.2	  581.0	 5015.0	...
1180335	  760.3	  581.4	 5016.0	...
1180336	  760.3	  581.4	 5015.0	...
1180337	  760.2	  581.4	 5015.0	...
1180338	  760.3	  581.2	 5015.0	...
1180339	  760.6	  580.9	 5015.0	...
1180340	  760.6	  580.8	 5015.0	...
1180341	  760.4	  580.9	 5017.0	...
1180342	  760.1	  581.2	 5020.0	...
1180343	  760.0	  581.6	 5022.0	...
1180344	  760.0	  582.0	 5022.0	...
1180345	  760.2	  582.1	 5021.0	...
1180346	  760.4	  582.1	 5020.0	...
1180347	  760.6	  581.9	 5019.0	...
1180348	  760.8	  581.8	 5019.0	...
1180349	  760.9	  581.7	 5019.0	...
1180350	  760.6	  581.6	 5019.0	...
1180351	  760.6	  581.5	 5019.0	...
1180352	  760.7	  581.5	 5018.0	...
1180353	  760.9	  581.4	 5018.0	...
1180354	  761.0	  581.3	 5016.0	...
1180355	  761.0	  581.0	 5015.0	...
1180356	  761.0	  580.7	 5017.0	...
1180357	  761.0	  580.5	 5019.0	...
1180358	  761.0	  580.2	 5020.0	...
1180359	  761.0	  580.1	 5020.0	...
1180360	  761.1	  580.1	 5019.0	...
1180361	  761.2	  580.2	 5019.0	...
1180362	  761.4	  580.4	 5020.0	...
1180363	  761.5	  580.6	 5021.0	...
1180364	  761.5	  580.7	 5022.0	...
1180365	  761.3	  580.7	 5022.0	...
1180366	  761.2	  580.8	 5020.0	...
1180367	  761.1	  581.1	 5019.0	...
1180368	  761.1	  581.4	 5017.0	...
1180369	  761.0	  581.5	 5018.0	...
1180370	  760.9	  581.3	 5019.0	...
1180371	  760.9	  581.1	 5020.0	...
1180372	  761.3	  580.9	 5021.0	...
1180373	  761.6	  580.8	 5021.0	...
1180374	  761.8	  580.7	 5021.0	...
1180375	  761.8	  580.8	 5022.0	...
1180376	  761.8	  580.8	 5022.0	...
1180377	  761.6	  580.9	 5023.0	...
1180378	  761.4	  581.0	 5023.0	...
1180379	  761.2	  581.1	 5021.0	...
1180380	  761.2	  581.2	 5019.0	...
1180381	  761.2	  581.2	 5017.0	...
1180382	  761.1	  581.2	 5016.0	...
1180383	  761.0	  581.1	 5017.0	...
1180384	  760.9	  581.1	 5017.0	...
1180385	  760.8	  581.1	 5017.0	...
1180386	  760.9	  581.2	 5016.0	...
1180387	  760.9	  581.2	 5015.0	...
1180388	  760.9	  581.2	 5014.0	...
1180389	  760.8	  581.5	 5015.0	...
1180390	  760.9	  581.8	 5018.0	...
1180391	  760.9	  581.8	 5021.0	...
1180392	  760.5	  581.5	 5024.0	...
1180393	  760.1	  581.4	 5024.0	...
1180394	  759.8	  581.6	 5024.0	...
1180395	  759.9	  581.8	 5023.0	...
1180396	  760.1	  581.8	 5023.0	...
1180397	  760.2	  581.8	 5023.0	...
1180398	  760.2	  581.4	 5023.0	...
1180399	  760.2	  581.0	 5027.0	...
1180400	  760.1	  580.8	 5031.0	...
1180401	  759.9	  580.8	 5035.0	...
1180402	  759.8	  581.0	 5035.0	...
1180403	  759.9	  581.4	 5035.0	...
1180404	  760.2	  581.7	 5035.0	...
1180405	  760.5	  582.0	 5035.0	...
1180406	  760.2	  582.1	 5035.0	...
1180407	  760.0	  582.1	 5036.0	...
1180408	  759.9	  581.9	 5037.0	...
1180409	  760.0	  581.3	 5038.0	...
1180410	  759.8	  580.8	 5038.0	...
1180411	  759.6	  580.5	 5039.0	...
1180412	  759.5	  580.6	 5039.0	...
1180413	  759.5	  580.6	 5039.0	...
1180414	  759.5	  580.7	 5038.0	...
1180415	  759.7	  580.8	 5038.0	...
1180416	  760.0	  580.9	 5038.0	...
1180417	  760.0	  580.9	 5039.0	...
1180418	  759.8	  580.8	 5041.0	...
1180419	  759.9	  580.7	 5042.0	...
1180420	  760.2	  580.5	 5042.0	...
1180421	  760.5	  580.4	 5042.0	...
1180422	  760.4	  580.3	 5043.0	...
1180423	  760.1	  580.5	 5044.0	...
1180424	  759.8	  580.7	 5046.0	...
1180425	  759.7	  580.8	 5048.0	...
1180426	  759.9	  580.8	 5048.0	...
1180427	  759.8	  580.7	 5047.0	...
1180428	  759.6	  580.4	 5048.0	...
1180429	  759.3	  580.1	 5051.0	...
1180430	  759.1	  580.0	 5054.0	...
1180431	  759.0	  580.1	 5055.0	...
1180432	  758.9	  580.2	 5056.0	...
1180433	  758.8	  580.0	 5056.0	...
1180434	  758.7	  579.7	 5057.0	...
1180435	  758.7	  579.4	 5060.0	...
1180436	  758.7	  579.4	 5061.0	...
1180437	  759.0	  579.3	 5062.0	...
1180438	  759.3	  579.2	 5062.0	...
1180439	  759.6	  579.2	 5062.0	...
1180440	  759.6	  579.3	 5062.0	...
1180441	  759.6	  579.5	 5063.0	...
1180442	  759.6	  579.8	 5065.0	...
1180443	  759.6	  580.1	 5065.0	...
1180444	  759.5	  580.2	 5066.0	...
1180445	  759.3	  580.4	 5068.0	...
1180446	  759.3	  580.5	 5070.0	...
1180447	  759.4	  580.5	 5071.0	...
1180448	  759.6	  580.4	 5073.0	...
1180449	  759.7	  580.3	 5075.0	...
1180450	  759.7	  580.3	 5075.0	...
1180451	  759.5	  580.2	 5073.0	...
1180452	  759.4	  580.1	 5070.0	...
1180453	  759.3	  579.7	 5071.0	...
1180454	  759.3	  579.4	 5073.0	...
1180455	  759.3	  579.1	 5076.0	...
1180456	  759.3	  579.2	 5078.0	...
1180457	  759.2	  579.3	 5079.0	...
1180458	  759.3	  579.4	 5080.0	...
1180459	  759.3	  579.2	 5080.0	...
1180460	  759.2	  578.7	 5079.0	...
1180461	  759.1	  578.4	 5080.0	...
1180462	  759.0	  578.1	 5083.0	...
1180463	  759.0	  578.1	 5086.0	...
1180464	  759.1	  578.1	 5088.0	...
1180465	  759.3	  578.1	 5088.0	...
1180466	  759.4	  578.0	 5088.0	...
1180467	  759.5	  578.2	 5089.0	...
1180468	  759.4	  578.5	 5092.0	...
1180469	  759.4	  578.8	 5095.0	...
1180470	  759.5	  578.8	 5098.0	...
1180471	  759.7	  578.8	 5099.0	...
1180472	  759.8	  578.3	 5101.0	...
1180473	  759.7	  577.8	 5102.0	...
1180474	  759.7	  577.7	 5103.0	...
1180475	  759.7	  578.1	 5103.0	...
1180476	  759.7	  578.6	 5105.0	...
1180477	  759.7	  578.8	 5108.0	...
1180478	  759.8	  579.0	 5110.0	...
1180479	  759.9	  578.9	 5112.0	...
1180480	  760.0	  578.9	 5114.0	...
1180481	  760.0	  578.9	 5117.0	...
1180482	  760.0	  578.8	 5120.0	...
1180483	  760.0	  578.5	 5121.0	...
1180484	  760.0	  578.3	 5122.0	...
1180485	  760.2	  578.0	 5124.0	...
1180486	  760.3	  578.0	 5126.0	...
1180487	  760.4	  578.0	 5130.0	...
1180488	  760.5	  577.9	 5132.0	...
1180489	  760.7	  577.8	 5134.0	...
1180490	  760.8	  578.0	 5133.0	...
1180491	  760.7	  578.2	 5133.0	...
1180492	  760.7	  578.3	 5133.0	...
1180493	  760.8	  577.9	 5134.0	...
1180494	  760.7	  577.4	 5135.0	...
1180495	  760.7	  577.3	 5136.0	...
1180496	  760.9	  577.3	 5138.0	...
1180497	  761.1	  577.2	 5141.0	...
1180498	  761.0	  577.1	 5144.0	...
1180499	  760.7	  577.0	 5146.0	...
1180500	  760.5	  577.1	 5148.0	...
1180501	  760.6	  577.2	 5149.0	...
1180502	  760.7	  577.2	 5150.0	...
1180503	  760.7	  577.0	 5150.0	...
1180504	  760.8	  576.7	 5152.0	...
1180505	  761.0	  576.5	 5154.0	...
1180506	  760.9	  576.4	 5160.0	...
1180507	  760.8	  576.3	 5163.0	...
1180508	  760.6	  576.3	 5163.0	...
1180509	  760.7	  576.2	 5161.0	...
1180510	  760.7	  576.2	 5159.0	...
1180511	  760.7	  576.2	 5159.0	...
1180512	  760.8	  576.2	 5160.0	...
1180513	  761.0	  576.1	 5162.0	...
1180514	  761.0	  575.8	 5165.0	...
1180515	  761.0	  575.1	 5166.0	...
1180516	  761.0	  574.5	 5167.0	...
1180517	  760.9	  574.5	 5165.0	...
1180518	  760.8	  574.8	 5162.0	...
1180519	  760.7	  575.1	 5165.0	...
1180520	  760.6	  575.1	 5170.0	...
1180521	  760.6	  575.2	 5177.0	...
1180522	  760.6	  575.4	 5179.0	...
1180523	  760.6	  575.5	 5183.0	...
1180524	  760.7	  575.5	 5185.0	...
1180525	  760.7	  575.5	 5186.0	...
1180526	  760.7	  575.5	 5187.0	...
1180527	  760.7	  575.5	 5188.0	...
1180528	  760.6	  575.6	 5190.0	...
1180529	  760.4	  575.7	 5194.0	...
1180530	  760.0	  575.8	 5199.0	...
1180531	  759.8	  576.4	 5204.0	...
1180532	  759.9	  576.8	 5205.0	...
1180533	  760.3	  577.2	 5208.0	...
1180534	  760.7	  577.2	 5209.0	...
1180535	  760.7	  576.7	 5208.0	...
1180536	  760.5	  576.1	 5207.0	...
1180537	  760.4	  575.6	 5209.0	...
1180538	  760.4	  575.5	 5213.0	...
1180539	  760.3	  575.4	 5218.0	...
1180540	  760.2	  575.4	 5217.0	...
1180541	  760.1	  575.4	 5217.0	...
1180542	  760.1	  575.4	 5217.0	...
1180543	  760.1	  575.3	 5216.0	...
1180544	  760.2	  575.4	 5216.0	...
1180545	  760.1	  575.5	 5216.0	...
1180546	  760.1	  575.6	 5217.0	...
1180547	  760.2	  575.6	 5218.0	...
1180548	  760.3	  575.5	 5220.0	...
1180549	  760.3	  575.3	 5221.0	...
1180550	  760.1	  574.5	 5224.0	...
1180551	  759.9	  573.9	 5225.0	...
1180552	  759.7	  573.4	 5226.0	...
1180553	  759.8	  573.3	 5228.0	...
1180554	  760.1	  573.3	 5230.0	...
1180555	  760.5	  573.3	 5234.0	...
1180556	  760.6	  573.2	 5237.0	...
1180557	  760.5	  573.1	 5243.0	...
1180558	  760.3	  573.1	 5246.0	...
1180559	  760.1	  573.2	 5250.0	...
1180560	  760.1	  573.6	 5252.0	...
1180561	  760.2	  573.9	 5255.0	...
1180562	  760.4	  574.2	 5257.0	...
1180563	  760.5	  574.2	 5259.0	...
1180564	  760.4	  574.3	 5260.0	...
1180565	  760.2	  574.5	 5261.0	...
1180566	  759.9	  574.8	 5260.0	...
1180567	  759.7	  574.5	 5264.0	...
1180568	  759.7	  574.0	 5268.0	...
1180569	  759.9	  573.7	 5272.0	...
1180570	  760.1	  573.7	 5272.0	...
1180571	  760.6	  573.7	 5274.0	...
1180572	  760.9	  573.6	 5278.0	...
1180573	  761.2	  573.5	 5281.0	...
1180574	  761.2	  573.6	 5282.0	...
1180575	  761.1	  573.7	 5283.0	...
1180576	  760.8	  573.9	 5285.0	...
1180577	  760.5	  574.0	 5285.0	...
1180578	  760.3	  574.1	 5285.0	...
1180579	  760.5	  574.0	 5285.0	...
1180580	  760.7	  573.7	 5285.0	...
1180581	  760.8	  573.4	 5286.0	...
1180582	  760.6	  573.2	 5287.0	...
1180583	  760.4	  573.1	 5288.0	...
1180584	  760.4	  573.2	 5290.0	...
1180585	  760.5	  573.4	 5290.0	...
1180586	  760.8	  573.5	 5290.0	...
1180587	  761.0	  573.5	 5294.0	...
1180588	  761.0	  573.2	 5297.0	...
1180589	  760.7	  573.1	 5300.0	...
1180590	  760.5	  573.1	 5300.0	...
1180591	  760.5	  573.3	 5301.0	...
1180592	  760.3	  573.8	 5303.0	...
1180593	  760.2	  574.3	 5307.0	...
1180594	  760.0	  574.5	 5309.0	...
1180595	  760.1	  574.5	 5311.0	...
1180596	  760.1	  574.5	 5311.0	...
1180597	  760.1	  574.5	 5311.0	...
1180598	  760.1	  574.0	 5311.0	...
1180599	  760.1	  573.5	 5312.0	...
1180600	  760.2	  573.0	 5313.0	...
1180601	  760.3	  573.0	 5318.0	...
1180602	  760.3	  572.9	 5322.0	...
1180603	  760.4	  572.6	 5326.0	...
1180604	  760.5	  572.4	 5326.0	...
1180605	  760.6	  572.2	 5326.0	...
1180606	  760.7	  572.2	 5327.0	...
1180607	  760.7	  572.2	 5328.0	...
1180608	  760.8	  572.3	 5329.0	...
1180609	  760.8	  572.5	 5330.0	...
1180610	  760.9	  572.7	 5330.0	...
1180611	  760.7	  572.8	 5331.0	...
1180612	  760.4	  572.9	 5333.0	...
1180613	  760.2	  573.1	 5335.0	...
1180614	  760.2	  573.3	 5339.0	...
1180615	  760.2	  573.1	 5341.0	...
1180616	  760.2	  572.8	 5343.0	...
1180617	  760.2	  572.5	 5343.0	...
1180618	  760.3	  572.4	 5346.0	...
1180619	  760.4	  572.3	 5351.0	...
1180620	  760.5	  572.2	 5356.0	...
1180621	  760.4	  572.0	 5358.0	...
1180622	  760.4	  571.8	 5355.0	...
1180623	  760.3	  571.7	 5352.0	...
1180624	  760.3	  571.9	 5351.0	...
1180625	  760.4	  572.0	 5354.0	...
1180626	  760.4	  572.1	 5356.0	...
1180627	  760.4	  572.0	 5356.0	...
1180628	  760.5	  572.0	 5355.0	...
1180629	  760.4	  572.0	 5354.0	...
1180630	  760.4	  571.9	 5354.0	...
1180631	  760.3	  571.7	 5355.0	...
1180632	  760.3	  571.6	 5359.0	...
1180633	  760.3	  571.5	 5362.0	...
1180634	  760.3	  571.3	 5365.0	...
1180635	  760.4	  571.0	 5365.0	...
1180636	  760.4	  570.8	 5366.0	...
1180637	  760.3	  570.6	 5367.0	...
1180638	  760.2	  570.7	 5368.0	...
1180639	  760.2	  570.9	 5369.0	...
1180640	  760.2	  571.1	 5369.0	...
1180641	  760.3	  571.3	 5370.0	...
1180642	  760.3	  571.3	 5371.0	...
1180643	  760.3	  571.3	 5372.0	...
1180644	  760.3	  571.2	 5373.0	...
1180645	  760.4	  571.0	 5374.0	...
1180646	  760.1	  570.9	 5376.0	...
1180647	  759.9	  570.8	 5376.0	...
1180648	  759.8	  570.7	 5378.0	...
1180649	  759.9	  570.8	 5381.0	...
1180650	  760.0	  570.9	 5383.0	...
1180651	  760.0	  571.1	 5383.0	...
1180652	  759.9	  571.3	 5383.0	...
1180653	  759.8	  571.3	 5385.0	...
1180654	  759.7	  571.3	 5387.0	...
1180655	  759.6	  571.3	 5389.0	...
1180656	  759.6	  571.2	 5390.0	...
1180657	  759.6	  571.0	 5391.0	...
1180658	  759.6	  570.9	 5394.0	...
1180659	  759.4	  570.8	 5396.0	...
1180660	  759.2	  570.8	 5398.0	...
1180661	  759.1	  570.9	 5397.0	...
1180662	  759.3	  571.0	 5397.0	...
1180663	  759.5	  571.0	 5397.0	...
1180664	  759.7	  570.9	 5398.0	...
1180665	  759.8	  570.9	 5399.0	...
1180666	  759.7	  570.9	 5403.0	...
1180667	  759.7	  571.0	 5406.0	...
1180668	  759.6	  570.9	 5409.0	...
1180669	  759.6	  570.8	 5408.0	...
1180670	  759.5	  570.6	 5407.0	...
1180671	  759.6	  570.5	 5408.0	...
1180672	  759.6	  570.4	 5409.0	...
1180673	  759.6	  570.4	 5409.0	...
1180674	  759.5	  570.4	 5409.0	...
1180675	  759.5	  570.3	 5410.0	...
1180676	  759.4	  570.3	 5412.0	...
1180677	  759.4	  570.2	 5414.0	...
1180678	  759.4	  570.2	 5412.0	...
1180679	  759.3	  570.2	 5409.0	...
1180680	  759.2	  570.2	 5409.0	...
1180681	  759.1	  570.3	 5412.0	...
1180682	  758.9	  570.4	 5414.0	...
1180683	  758.8	  570.6	 5416.0	...
1180684	  758.9	  570.5	 5417.0	...
1180685	  758.9	  570.6	 5418.0	...
1180686	  758.9	  570.6	 5419.0	...
1180687	  758.9	  570.4	 5420.0	...
1180688	  759.0	  570.2	 5422.0	...
1180689	  759.2	  570.3	 5423.0	...
1180690	  759.4	  570.8	 5422.0	...
1180691	  759.5	  571.0	 5422.0	...
1180692	  759.6	  570.8	 5424.0	...
1180693	  759.6	  570.7	 5427.0	...
1180694	  759.7	  570.8	 5430.0	...
1180695	  759.7	  570.9	 5430.0	...
1180696	  759.6	  570.8	 5429.0	...
1180697	  759.6	  570.7	 5431.0	...
1180698	  759.5	  570.6	 5432.0	...
1180699	  759.4	  570.7	 5433.0	...
1180700	  759.3	  570.9	 5433.0	...
1180701	  759.2	  570.9	 5432.0	...
1180702	  759.2	  570.8	 5433.0	...
1180703	  759.2	  570.7	 5434.0	...
1180704	  759.3	  570.7	 5435.0	...
1180705	  759.4	  570.4	 5435.0	...
1180706	  759.6	  570.2	 5436.0	...
1180707	  759.6	  570.2	 5436.0	...
1180708	  759.5	  570.4	 5435.0	...
1180709	  759.4	  570.6	 5434.0	...
1180710	  759.2	  570.7	 5434.0	...
1180711	  759.1	  570.6	 5438.0	...
1180712	  759.0	  570.6	 5441.0	...
1180713	  758.9	  570.3	 5444.0	...
1180714	  758.8	  569.9	 5446.0	...
1180715	  758.9	  569.7	 5447.0	...
1180716	  759.0	  570.0	 5447.0	...
1180717	  759.3	  570.2	 5447.0	...
1180718	  759.6	  570.2	 5448.0	...
1180719	  759.8	  570.0	 5448.0	...
1180720	  759.8	  569.9	 5447.0	...
1180721	  759.9	  570.0	 5448.0	...
1180722	  759.9	  570.0	 5450.0	...
1180723	  759.9	  570.0	 5451.0	...
1180724	  759.9	  570.0	 5450.0	...
1180725	  759.9	  569.9	 5446.0	...
1180726	  759.9	  569.9	 5444.0	...
1180727	  759.9	  569.9	 5441.0	...
1180728	  760.0	  569.8	 5441.0	...
1180729	  760.1	  569.8	 5443.0	...
1180730	  760.2	  569.5	 5445.0	...
1180731	  760.2	  569.3	 5447.0	...
1180732	  760.1	  569.0	 5448.0	...
1180733	  760.1	  569.0	 5448.0	...
1180734	  760.1	  568.6	 5448.0	...
1180735	  760.0	  568.2	 5450.0	...
1180736	  759.7	  567.8	 5452.0	...
1180737	  759.5	  567.9	 5453.0	...
1180738	  759.3	  568.4	 5451.0	...
1180739	  759.1	  568.9	 5452.0	...
1180740	  758.9	  569.2	 5454.0	...
1180741	  758.9	  569.2	 5456.0	...
1180742	  759.1	  569.4	 5454.0	...
1180743	  759.1	  569.5	 5451.0	...
1180744	  759.1	  569.5	 5449.0	...
1180745	  759.2	  569.1	 5452.0	...
1180746	  759.4	  568.8	 5455.0	...
1180747	  759.7	  568.6	 5458.0	...
1180748	  759.7	  568.8	 5459.0	...
1180749	  759.6	  569.0	 5459.0	...
MSG	1180750 0000 _ Experiment Start
1180750	  759.5	  568.7	 5459.0	...
1180751	  759.3	  568.3	 5459.0	...
1180752	  759.3	  567.8	 5459.0	...
1180753	  759.1	  567.8	 5459.0	...
1180754	  759.0	  568.0	 5459.0	...
1180755	  759.0	  568.3	 5460.0	...
1180756	  759.2	  568.6	 5460.0	...
1180757	  759.3	  568.8	 5461.0	...
1180758	  759.2	  569.0	 5461.0	...
1180759	  759.1	  569.0	 5462.0	...
1180760	  759.0	  569.0	 5460.0	...
1180761	  759.0	  569.0	 5459.0	...
1180762	  759.0	  569.3	 5457.0	...
1180763	  759.0	  569.5	 5457.0	...
1180764	  759.0	  569.6	 5459.0	...
1180765	  758.9	  569.6	 5461.0	...
1180766	  758.9	  569.5	 5463.0	...
1180767	  758.9	  569.4	 5464.0	...
1180768	  758.9	  569.3	 5465.0	...
1180769	  758.5	  569.3	 5465.0	...
1180770	  758.1	  569.4	 5465.0	...
1180771	  757.9	  569.5	 5464.0	...
1180772	  758.3	  570.0	 5463.0	...
1180773	  758.6	  570.6	 5462.0	...
1180774	  758.7	  571.1	 5462.0	...
1180775	  758.7	  570.9	 5462.0	...
1180776	  758.6	  570.6	 5463.0	...
1180777	  758.4	  570.7	 5464.0	...
1180778	  758.3	  571.2	 5466.0	...
1180779	  758.1	  571.6	 5466.0	...
1180780	  758.3	  570.8	 5465.0	...
1180781	  758.6	  570.0	 5465.0	...
1180782	  758.6	  569.2	 5464.0	...
1180783	  758.3	  569.2	 5466.0	...
1180784	  758.2	  569.1	 5468.0	...
1180785	  758.2	  569.1	 5471.0	...
1180786	  758.3	  569.4	 5471.0	...
1180787	  758.3	  569.8	 5469.0	...
1180788	  758.3	  570.2	 5466.0	...
1180789	  758.2	  570.2	 5463.0	...
1180790	  758.2	  570.1	 5461.0	...
1180791	  758.1	  570.1	 5461.0	...
1180792	  758.2	  570.1	 5463.0	...
1180793	  758.5	  569.9	 5463.0	...
1180794	  758.9	  569.8	 5464.0	...
1180795	  758.9	  569.8	 5465.0	...
1180796	  758.6	  569.9	 5466.0	...
1180797	  758.3	  569.9	 5468.0	...
1180798	  758.5	  570.1	 5467.0	...
1180799	  758.8	  570.3	 5466.0	...
1180800	  759.1	  570.5	 5464.0	...
1180801	  759.2	  570.6	 5464.0	...
1180802	  759.3	  570.5	 5465.0	...
1180803	  759.4	  570.5	 5467.0	...
1180804	  759.4	  570.3	 5468.0	...
1180805	  759.4	  570.2	 5469.0	...
1180806	  759.4	  570.2	 5470.0	...
1180807	  759.4	  570.3	 5470.0	...
1180808	  759.4	  570.3	 5471.0	...
1180809	  759.5	  570.3	 5471.0	...
1180810	  759.5	  570.2	 5471.0	...
1180811	  759.4	  570.2	 5471.0	...
1180812	  759.3	  570.4	 5471.0	...
1180813	  759.2	  570.4	 5472.0	...
1180814	  759.1	  570.2	 5474.0	...
1180815	  759.1	  569.9	 5476.0	...
1180816	  759.0	  569.8	 5476.0	...
1180817	  758.7	  569.8	 5474.0	...
1180818	  758.5	  569.9	 5472.0	...
1180819	  758.2	  569.9	 5471.0	...
1180820	  758.2	  569.9	 5472.0	...
1180821	  758.2	  569.9	 5476.0	...
1180822	  758.5	  570.0	 5480.0	...
1180823	  758.7	  570.0	 5482.0	...
1180824	  758.9	  570.1	 5480.0	...
1180825	  758.8	  570.1	 5478.0	...
1180826	  758.9	  570.0	 5477.0	...
1180827	  759.1	  569.8	 5475.0	...
1180828	  759.3	  569.6	 5472.0	...
1180829	  759.4	  569.7	 5470.0	...
1180830	  759.3	  569.8	 5470.0	...
1180831	  759.2	  570.1	 5472.0	...
1180832	  759.0	  570.5	 5475.0	...
1180833	  758.9	  570.8	 5478.0	...
1180834	  758.8	  571.1	 5479.0	...
1180835	  758.6	  571.3	 5480.0	...
1180836	  758.5	  571.2	 5479.0	...
1180837	  758.7	  570.8	 5477.0	...
1180838	  758.8	  570.4	 5475.0	...
1180839	  759.1	  570.4	 5474.0	...
1180840	  759.1	  570.4	 5474.0	...
1180841	  759.1	  570.4	 5475.0	...
1180842	  759.0	  570.7	 5472.0	...
1180843	  758.9	  571.2	 5468.0	...
1180844	  758.8	  571.7	 5467.0	...
1180845	  758.5	  571.8	 5469.0	...
1180846	  758.3	  571.6	 5470.0	...
1180847	  758.2	  571.4	 5471.0	...
1180848	  758.4	  571.1	 5473.0	...
1180849	  758.5	  570.8	 5476.0	...
1180850	  758.7	  570.5	 5477.0	...
1180851	  758.9	  570.5	 5477.0	...
1180852	  759.1	  570.6	 5477.0	...
1180853	  759.0	  570.7	 5477.0	...
1180854	  758.8	  570.7	 5476.0	...
1180855	  758.7	  570.7	 5477.0	...
1180856	  758.8	  570.9	 5475.0	...
1180857	  758.8	  571.0	 5474.0	...
1180858	  758.7	  571.3	 5473.0	...
1180859	  758.7	  571.4	 5472.0	...
1180860	  759.0	  571.4	 5471.0	...
1180861	  759.3	  571.3	 5472.0	...
1180862	  759.3	  571.1	 5475.0	...
1180863	  759.3	  570.9	 5478.0	...
1180864	  759.2	  570.8	 5479.0	...
1180865	  759.1	  570.7	 5479.0	...
1180866	  758.9	  570.6	 5478.0	...
1180867	  758.8	  570.6	 5478.0	...
1180868	  758.7	  570.6	 5477.0	...
1180869	  758.8	  570.3	 5477.0	...
1180870	  759.1	  570.0	 5477.0	...
1180871	  759.3	  569.7	 5474.0	...
1180872	  759.2	  569.9	 5471.0	...
1180873	  759.1	  570.1	 5468.0	...
1180874	  759.0	  570.3	 5469.0	...
1180875	  759.0	  570.7	 5469.0	...
1180876	  759.0	  571.2	 5469.0	...
1180877	  759.1	  571.2	 5470.0	...
1180878	  759.2	  570.8	 5470.0	...
1180879	  759.1	  570.2	 5471.0	...
1180880	  758.9	  570.1	 5471.0	...
1180881	  758.8	  570.4	 5471.0	...
1180882	  758.8	  570.9	 5472.0	...
1180883	  758.8	  571.4	 5472.0	...
1180884	  758.9	  571.2	 5472.0	...
1180885	  759.2	  571.1	 5472.0	...
1180886	  759.4	  570.9	 5472.0	...
1180887	  759.6	  570.7	 5474.0	...
1180888	  759.4	  570.6	 5475.0	...
1180889	  759.3	  570.4	 5477.0	...
1180890	  759.3	  570.1	 5477.0	...
1180891	  759.4	  569.8	 5476.0	...
1180892	  759.6	  569.5	 5475.0	...
1180893	  759.7	  569.4	 5474.0	...
1180894	  759.7	  569.4	 5474.0	...
1180895	  759.8	  569.5	 5474.0	...
1180896	  759.8	  569.6	 5475.0	...
1180897	  759.9	  569.7	 5476.0	...
1180898	  760.1	  569.8	 5476.0	...
1180899	  760.3	  569.9	 5476.0	...
1180900	  760.5	  570.0	 5476.0	...
1180901	  760.2	  570.0	 5477.0	...
1180902	  759.9	  570.4	 5479.0	...
1180903	  759.9	  570.9	 5480.0	...
1180904	  760.3	  570.9	 5479.0	...
1180905	  760.6	  570.5	 5478.0	...
1180906	  760.6	  570.2	 5476.0	...
1180907	  760.7	  570.1	 5476.0	...
1180908	  760.7	  570.1	 5476.0	...
1180909	  760.6	  570.3	 5477.0	...
1180910	  760.6	  570.5	 5479.0	...
1180911	  760.7	  570.7	 5480.0	...
1180912	  760.8	  570.6	 5482.0	...
1180913	  760.8	  570.5	 5483.0	...
1180914	  760.7	  570.4	 5484.0	...
1180915	  760.6	  570.4	 5484.0	...
1180916	  760.4	  570.4	 5483.0	...
1180917	  760.3	  570.6	 5478.0	...
1180918	  760.2	  570.9	 5473.0	...
1180919	  760.2	  571.2	 5474.0	...
1180920	  760.2	  571.2	 5479.0	...
1180921	  760.2	  571.0	 5483.0	...
1180922	  760.5	  570.7	 5483.0	...
1180923	  760.8	  570.6	 5482.0	...
1180924	  761.1	  570.8	 5483.0	...
1180925	  761.1	  570.9	 5483.0	...
1180926	  761.1	  570.9	 5485.0	...
1180927	  761.2	  570.9	 5486.0	...
1180928	  761.2	  570.9	 5486.0	...
1180929	  761.4	  570.8	 5486.0	...
1180930	  761.5	  570.7	 5485.0	...
1180931	  761.7	  570.6	 5483.0	...
1180932	  761.8	  570.6	 5480.0	...
1180933	  761.8	  570.5	 5478.0	...
1180934	  761.8	  570.1	 5480.0	...
1180935	  761.8	  569.7	 5482.0	...
1180936	  761.5	  569.8	 5482.0	...
1180937	  761.3	  570.2	 5481.0	...
1180938	  761.1	  570.8	 5480.0	...
1180939	  761.1	  571.1	 5479.0	...
1180940	  761.1	  571.2	 5480.0	...
1180941	  761.0	  571.1	 5480.0	...
1180942	  761.5	  570.8	 5481.0	...
1180943	  762.0	  570.8	 5478.0	...
1180944	  762.2	  570.8	 5475.0	...
1180945	  762.0	  570.8	 5476.0	...
1180946	  761.9	  571.0	 5480.0	...
1180947	  762.1	  571.2	 5483.0	...
1180948	  762.2	  571.2	 5483.0	...
1180949	  762.2	  571.1	 5483.0	...
1180950	  762.0	  571.0	 5483.0	...
1180951	  761.8	  570.9	 5483.0	...
1180952	  761.7	  570.7	 5482.0	...
1180953	  761.7	  570.5	 5482.0	...
1180954	  761.8	  570.4	 5482.0	...
1180955	  762.0	  570.4	 5484.0	...
1180956	  762.1	  570.4	 5485.0	...
1180957	  762.3	  570.0	 5487.0	...
1180958	  762.3	  569.7	 5489.0	...
1180959	  762.4	  569.4	 5491.0	...
1180960	  762.3	  569.6	 5490.0	...
1180961	  762.2	  569.8	 5490.0	...
1180962	  762.2	  569.9	 5490.0	...
1180963	  762.1	  570.1	 5490.0	...
MSG	1180964 0000 _ Number On
1180964	  762.2	  570.3	 5491.0	...
1180965	  761.9	  570.6	 5491.0	...
1180966	  761.5	  570.7	 5490.0	...
1180967	  761.6	  570.7	 5489.0	...
1180968	  762.0	  570.7	 5488.0	...
1180969	  762.3	  570.7	 5488.0	...
1180970	  762.2	  570.5	 5492.0	...
1180971	  762.0	  570.3	 5494.0	...
1180972	  761.9	  570.1	 5494.0	...
1180973	  761.9	  570.2	 5491.0	...
1180974	  761.8	  570.2	 5490.0	...
1180975	  761.9	  570.1	 5492.0	...
1180976	  761.9	  570.0	 5495.0	...
1180977	  762.0	  569.9	 5497.0	...
1180978	  762.1	  569.9	 5498.0	...
1180979	  762.4	  570.0	 5498.0	...
1180980	  762.6	  570.1	 5498.0	...
1180981	  762.8	  570.0	 5498.0	...
1180982	  762.9	  569.9	 5499.0	...
1180983	  763.1	  570.1	 5501.0	...
1180984	  763.1	  570.3	 5503.0	...
1180985	  763.1	  570.5	 5505.0	...
1180986	  763.1	  570.5	 5504.0	...
1180987	  763.1	  570.6	 5502.0	...
1180988	  763.0	  570.7	 5501.0	...
1180989	  762.6	  570.9	 5501.0	...
1180990	  762.3	  571.2	 5502.0	...
1180991	  762.1	  571.4	 5503.0	...
1180992	  762.1	  571.4	 5503.0	...
1180993	  762.2	  571.2	 5502.0	...
1180994	  762.3	  570.9	 5501.0	...
1180995	  762.3	  570.7	 5500.0	...
1180996	  762.2	  570.6	 5501.0	...
1180997	  762.2	  570.5	 5503.0	...
1180998	  762.2	  570.5	 5505.0	...
1180999	  762.5	  570.4	 5505.0	...
1181000	  762.9	  570.4	 5506.0	...
1181001	  763.2	  570.3	 5506.0	...
1181002	  763.2	  570.6	 5505.0	...
1181003	  762.9	  571.0	 5503.0	...
1181004	  762.6	  571.2	 5504.0	...
1181005	  762.3	  571.1	 5506.0	...
1181006	  762.1	  570.8	 5509.0	...
1181007	  762.0	  570.8	 5507.0	...
1181008	  762.0	  570.9	 5505.0	...
1181009	  762.3	  571.2	 5504.0	...
1181010	  762.6	  571.4	 5505.0	...
1181011	  763.1	  571.5	 5507.0	...
1181012	  763.3	  571.6	 5511.0	...
1181013	  763.0	  571.7	 5515.0	...
1181014	  762.5	  571.6	 5519.0	...
1181015	  762.1	  571.3	 5522.0	...
1181016	  762.4	  571.2	 5525.0	...
1181017	  762.5	  571.4	 5526.0	...
1181018	  762.6	  571.6	 5522.0	...
1181019	  762.5	  571.5	 5518.0	...
1181020	  762.6	  571.4	 5516.0	...
1181021	  762.7	  571.3	 5517.0	...
1181022	  762.4	  571.3	 5519.0	...
1181023	  762.1	  571.4	 5520.0	...
1181024	  761.8	  571.5	 5520.0	...
1181025	  761.9	  571.5	 5519.0	...
1181026	  761.9	  571.4	 5516.0	...
1181027	  761.9	  571.4	 5514.0	...
1181028	  761.8	  571.5	 5516.0	...
1181029	  761.8	  571.6	 5519.0	...
1181030	  761.8	  571.5	 5522.0	...
1181031	  761.9	  571.3	 5522.0	...
1181032	  762.0	  571.0	 5523.0	...
1181033	  762.0	  570.9	 5523.0	...
1181034	  762.4	  570.9	 5521.0	...
1181035	  762.9	  571.0	 5519.0	...
1181036	  763.3	  571.2	 5518.0	...
1181037	  763.3	  571.3	 5518.0	...
1181038	  763.1	  571.4	 5519.0	...
1181039	  762.9	  571.4	 5519.0	...
1181040	  762.8	  571.5	 5519.0	...
1181041	  762.7	  571.4	 5517.0	...
1181042	  762.5	  571.3	 5520.0	...
1181043	  762.3	  571.2	 5524.0	...
1181044	  762.2	  571.4	 5528.0	...
1181045	  762.2	  571.8	 5527.0	...
1181046	  762.1	  571.6	 5526.0	...
1181047	  762.3	  571.0	 5527.0	...
1181048	  762.4	  570.5	 5527.0	...
1181049	  762.4	  570.7	 5530.0	...
1181050	  762.2	  571.2	 5531.0	...
1181051	  762.0	  571.6	 5533.0	...
1181052	  762.1	  571.8	 5531.0	...
1181053	  762.5	  571.7	 5531.0	...
1181054	  762.8	  571.7	 5531.0	...
1181055	  762.7	  571.5	 5530.0	...
1181056	  762.3	  571.1	 5530.0	...
1181057	  761.9	  570.8	 5529.0	...
1181058	  762.1	  570.9	 5528.0	...
1181059	  762.2	  571.3	 5526.0	...
1181060	  762.4	  571.6	 5527.0	...
1181061	  762.5	  571.9	 5529.0	...
1181062	  762.4	  571.9	 5531.0	...
1181063	  762.2	  571.9	 5531.0	...
1181064	  762.2	  571.9	 5530.0	...
1181065	  762.2	  571.9	 5530.0	...
1181066	  762.3	  571.9	 5530.0	...
1181067	  762.4	  571.9	 5532.0	...
1181068	  762.4	  571.8	 5534.0	...
1181069	  762.4	  571.7	 5536.0	...
1181070	  762.4	  571.6	 5538.0	...
1181071	  762.3	  571.7	 5537.0	...
1181072	  762.2	  571.8	 5537.0	...
1181073	  762.1	  571.9	 5536.0	...
1181074	  761.9	  571.9	 5536.0	...
1181075	  761.8	  571.8	 5535.0	...
1181076	  761.7	  571.8	 5534.0	...
1181077	  761.8	  571.7	 5534.0	...
1181078	  762.0	  571.8	 5534.0	...
1181079	  762.1	  571.9	 5535.0	...
1181080	  762.1	  572.0	 5538.0	...
1181081	  762.0	  571.9	 5541.0	...
1181082	  761.9	  571.8	 5546.0	...
1181083	  761.7	  571.7	 5548.0	...
1181084	  761.5	  571.6	 5551.0	...
1181085	  761.2	  571.5	 5551.0	...
1181086	  761.2	  571.3	 5551.0	...
1181087	  761.5	  571.1	 5553.0	...
1181088	  761.7	  570.9	 5554.0	...
1181089	  761.6	  570.7	 5556.0	...
1181090	  761.6	  570.7	 5558.0	...
1181091	  761.5	  570.8	 5560.0	...
1181092	  761.6	  571.1	 5560.0	...
1181093	  761.8	  571.2	 5560.0	...
1181094	  761.9	  571.3	 5560.0	...
1181095	  762.0	  571.3	 5559.0	...
1181096	  762.0	  571.4	 5557.0	...
1181097	  762.1	  571.4	 5557.0	...
1181098	  762.2	  571.4	 5557.0	...
1181099	  762.0	  571.3	 5560.0	...
1181100	  761.7	  571.4	 5562.0	...
1181101	  761.5	  571.6	 5564.0	...
1181102	  761.6	  571.8	 5562.0	...
1181103	  761.6	  571.8	 5561.0	...
1181104	  761.6	  571.9	 5560.0	...
1181105	  761.6	  571.9	 5560.0	...
1181106	  761.6	  571.7	 5562.0	...
1181107	  761.6	  571.4	 5565.0	...
1181108	  761.2	  571.0	 5567.0	...
1181109	  760.8	  570.8	 5568.0	...
1181110	  760.6	  570.8	 5568.0	...
1181111	  760.8	  571.0	 5567.0	...
1181112	  761.0	  571.4	 5566.0	...
1181113	  761.1	  571.8	 5566.0	...
1181114	  761.2	  571.9	 5567.0	...
1181115	  761.3	  571.8	 5569.0	...
1181116	  761.2	  571.7	 5572.0	...
1181117	  761.1	  571.7	 5573.0	...
1181118	  761.0	  571.7	 5573.0	...
1181119	  760.9	  571.6	 5573.0	...
1181120	  760.9	  571.6	 5573.0	...
1181121	  761.0	  571.3	 5574.0	...
1181122	  761.0	  571.1	 5575.0	...
1181123	  760.9	  570.8	 5577.0	...
1181124	  760.8	  570.8	 5580.0	...
1181125	  760.7	  570.7	 5582.0	...
1181126	  760.5	  570.7	 5581.0	...
1181127	  760.3	  570.8	 5580.0	...
1181128	  760.3	  571.1	 5580.0	...
1181129	  760.3	  571.1	 5578.0	...
1181130	  760.5	  571.1	 5576.0	...
1181131	  760.6	  571.0	 5577.0	...
1181132	  760.7	  571.1	 5581.0	...
1181133	  760.8	  571.1	 5585.0	...
1181134	  760.9	  571.2	 5586.0	...
1181135	  761.0	  571.2	 5586.0	...
1181136	  760.9	  571.1	 5587.0	...
1181137	  760.7	  571.1	 5586.0	...
1181138	  760.5	  571.0	 5586.0	...
1181139	  760.3	  571.0	 5586.0	...
1181140	  760.3	  571.0	 5586.0	...
1181141	  760.2	  571.0	 5587.0	...
1181142	  760.2	  571.0	 5588.0	...
1181143	  760.2	  571.0	 5588.0	...
1181144	  760.2	  571.1	 5588.0	...
1181145	  760.2	  571.2	 5589.0	...
1181146	  760.1	  571.3	 5590.0	...
1181147	  760.0	  571.2	 5591.0	...
1181148	  760.1	  570.9	 5591.0	...
1181149	  760.2	  570.8	 5592.0	...
1181150	  760.2	  571.0	 5592.0	...
1181151	  760.3	  571.2	 5592.0	...
1181152	  760.3	  571.2	 5593.0	...
1181153	  760.4	  570.9	 5594.0	...
1181154	  760.3	  570.6	 5593.0	...
1181155	  760.3	  570.4	 5590.0	...
1181156	  760.3	  570.6	 5589.0	...
1181157	  760.2	  570.7	 5590.0	...
1181158	  760.3	  570.8	 5591.0	...
1181159	  760.1	  570.9	 5591.0	...
1181160	  759.9	  571.0	 5591.0	...
1181161	  759.7	  571.0	 5591.0	...
1181162	  759.7	  571.1	 5593.0	...
1181163	  759.8	  571.1	 5595.0	...
1181164	  759.8	  571.2	 5596.0	...
1181165	  759.8	  571.3	 5595.0	...
1181166	  759.8	  571.3	 5593.0	...
1181167	  759.9	  571.3	 5595.0	...
1181168	  759.9	  571.3	 5599.0	...
1181169	  759.9	  571.3	 5603.0	...
1181170	  759.9	  571.2	 5603.0	...
1181171	  759.9	  571.1	 5603.0	...
1181172	  759.8	  571.0	 5606.0	...
1181173	  759.7	  570.9	 5608.0	...
1181174	  759.6	  570.8	 5610.0	...
1181175	  759.6	  570.6	 5610.0	...
1181176	  759.6	  570.3	 5608.0	...
1181177	  759.3	  570.1	 5606.0	...
1181178	  759.0	  570.1	 5605.0	...
1181179	  758.8	  570.1	 5605.0	...
1181180	  758.8	  570.0	 5609.0	...
1181181	  758.9	  569.8	 5612.0	...
1181182	  758.9	  570.0	 5614.0	...
1181183	  759.1	  570.8	 5614.0	...
1181184	  759.2	  571.5	 5615.0	...
1181185	  759.3	  571.6	 5614.0	...
1181186	  759.2	  571.1	 5614.0	...
1181187	  759.2	  570.6	 5614.0	...
1181188	  759.2	  571.0	 5614.0	...
1181189	  759.2	  571.6	 5615.0	...
1181190	  759.0	  572.2	 5616.0	...
1181191	  758.6	  572.2	 5617.0	...
1181192	  758.5	  572.2	 5617.0	...
1181193	  758.6	  571.9	 5616.0	...
1181194	  758.8	  571.6	 5616.0	...
1181195	  759.1	  571.2	 5617.0	...
1181196	  759.1	  571.1	 5617.0	...
1181197	  759.1	  570.9	 5617.0	...
1181198	  758.9	  570.8	 5620.0	...
1181199	  758.8	  571.0	 5622.0	...
1181200	  758.9	  571.4	 5625.0	...
1181201	  759.2	  571.7	 5626.0	...
1181202	  759.2	  571.7	 5626.0	...
1181203	  758.9	  571.7	 5626.0	...
1181204	  758.7	  571.7	 5626.0	...
1181205	  758.7	  571.7	 5628.0	...
1181206	  758.7	  571.6	 5631.0	...
1181207	  758.6	  571.6	 5634.0	...
1181208	  758.5	  571.5	 5634.0	...
1181209	  758.4	  571.4	 5634.0	...
1181210	  758.5	  571.3	 5634.0	...
1181211	  758.5	  571.3	 5634.0	...
1181212	  758.6	  571.3	 5634.0	...
1181213	  758.9	  571.3	 5635.0	...
1181214	  759.2	  571.5	 5638.0	...
1181215	  759.3	  571.6	 5643.0	...
1181216	  759.4	  571.7	 5645.0	...
1181217	  759.2	  571.7	 5646.0	...
1181218	  758.9	  571.8	 5644.0	...
1181219	  758.6	  571.9	 5642.0	...
1181220	  758.7	  572.0	 5642.0	...
1181221	  758.7	  571.9	 5642.0	...
1181222	  758.6	  571.9	 5642.0	...
1181223	  758.1	  571.9	 5641.0	...
1181224	  757.6	  572.0	 5640.0	...
1181225	  756.9	  572.1	 5641.0	...
1181226	  756.0	  572.2	 5644.0	...
1181227	  754.5	  572.4	 5647.0	...
1181228	  753.2	  571.4	 5650.0	...
1181229	  751.8	  570.2	 5649.0	...
1181230	  750.9	  568.7	 5647.0	...
1181231	  749.5	  568.3	 5646.0	...
1181232	  748.8	  568.0	 5644.0	...
1181233	  748.3	  567.9	 5644.0	...
1181234	  748.3	  567.2	 5644.0	...
1181235	  748.4	  566.6	 5644.0	...
1181236	  748.5	  566.0	 5646.0	...
1181237	  748.6	  565.4	 5649.0	...
1181238	  748.6	  564.8	 5651.0	...
1181239	  748.5	  564.2	 5649.0	...
1181240	  748.8	  564.0	 5648.0	...
1181241	  749.0	  563.8	 5647.0	...
1181242	  749.2	  563.7	 5647.0	...
1181243	  749.3	  563.8	 5650.0	...
1181244	  749.8	  564.1	 5653.0	...
1181245	  750.2	  564.4	 5656.0	...
1181246	  750.5	  564.5	 5657.0	...
1181247	  750.4	  564.6	 5658.0	...
1181248	  750.3	  564.6	 5658.0	...
1181249	  750.3	  564.5	 5660.0	...
1181250	  750.3	  564.4	 5661.0	...
1181251	  750.3	  564.3	 5663.0	...
1181252	  750.4	  564.2	 5662.0	...
1181253	  750.5	  564.1	 5662.0	...
1181254	  750.5	  564.1	 5661.0	...
1181255	  750.4	  564.2	 5660.0	...
1181256	  750.5	  564.3	 5663.0	...
1181257	  750.6	  564.3	 5668.0	...
1181258	  750.5	  564.5	 5674.0	...
1181259	  750.4	  564.7	 5676.0	...
1181260	  750.0	  564.8	 5673.0	...
1181261	  749.7	  565.0	 5671.0	...
1181262	  749.3	  565.0	 5670.0	...
1181263	  749.3	  564.9	 5670.0	...
1181264	  749.6	  564.8	 5670.0	...
1181265	  749.9	  564.9	 5670.0	...
MSG	1181266 0000 _ Number Off
1181266	  749.9	  565.1	 5670.0	...
1181267	  749.9	  565.2	 5669.0	...
1181268	  749.8	  565.0	 5670.0	...
1181269	  749.9	  564.9	 5670.0	...
1181270	  750.1	  564.9	 5672.0	...
1181271	  750.2	  565.0	 5674.0	...
1181272	  750.0	  565.1	 5674.0	...
1181273	  749.9	  564.8	 5673.0	...
1181274	  749.9	  564.4	 5671.0	...
1181275	  749.7	  564.1	 5670.0	...
1181276	  749.5	  564.2	 5669.0	...
1181277	  749.5	  564.1	 5668.0	...
1181278	  749.8	  564.0	 5669.0	...
1181279	  750.0	  563.9	 5671.0	...
1181280	  750.3	  563.9	 5673.0	...
1181281	  750.4	  563.9	 5674.0	...
1181282	  750.6	  563.9	 5672.0	...
1181283	  750.6	  564.1	 5670.0	...
1181284	  750.4	  564.3	 5672.0	...
1181285	  750.3	  564.4	 5675.0	...
1181286	  750.4	  564.3	 5676.0	...
1181287	  750.7	  564.3	 5674.0	...
1181288	  750.7	  564.3	 5676.0	...
1181289	  750.5	  564.4	 5678.0	...
1181290	  750.2	  564.3	 5679.0	...
1181291	  750.1	  564.2	 5677.0	...
1181292	  750.1	  564.1	 5677.0	...
1181293	  750.3	  564.5	 5679.0	...
1181294	  750.4	  564.9	 5680.0	...
1181295	  750.5	  565.3	 5683.0	...
1181296	  750.5	  565.4	 5686.0	...
1181297	  750.6	  565.6	 5688.0	...
1181298	  750.5	  565.4	 5689.0	...
1181299	  750.3	  565.0	 5689.0	...
1181300	  750.2	  564.9	 5689.0	...
1181301	  750.0	  565.2	 5686.0	...
1181302	  750.1	  565.6	 5684.0	...
1181303	  750.1	  565.6	 5682.0	...
1181304	  750.0	  565.4	 5687.0	...
1181305	  750.1	  564.8	 5691.0	...
1181306	  750.2	  564.2	 5695.0	...
1181307	  750.3	  563.8	 5695.0	...
1181308	  750.2	  563.7	 5696.0	...
1181309	  750.1	  563.6	 5696.0	...
1181310	  750.1	  563.8	 5696.0	...
1181311	  750.4	  563.9	 5694.0	...
1181312	  750.7	  564.0	 5693.0	...
1181313	  751.0	  564.0	 5693.0	...
1181314	  751.1	  564.3	 5693.0	...
1181315	  751.1	  564.5	 5694.0	...
1181316	  751.0	  564.3	 5695.0	...
1181317	  750.8	  564.0	 5696.0	...
1181318	  750.5	  564.2	 5696.0	...
1181319	  750.2	  564.7	 5692.0	...
1181320	  750.1	  565.2	 5688.0	...
1181321	  750.0	  565.3	 5685.0	...
1181322	  750.3	  565.1	 5690.0	...
1181323	  750.6	  564.8	 5694.0	...
1181324	  750.9	  564.8	 5698.0	...
1181325	  750.9	  565.1	 5699.0	...
1181326	  751.0	  565.4	 5700.0	...
1181327	  751.0	  565.4	 5700.0	...
1181328	  751.0	  565.4	 5700.0	...
1181329	  751.0	  565.2	 5700.0	...
1181330	  751.0	  565.1	 5699.0	...
1181331	  751.0	  565.4	 5698.0	...
1181332	  750.9	  565.9	 5697.0	...
1181333	  750.6	  566.4	 5695.0	...
1181334	  750.4	  566.5	 5695.0	...
1181335	  750.2	  566.5	 5695.0	...
1181336	  750.2	  566.5	 5696.0	...
1181337	  750.5	  566.4	 5697.0	...
1181338	  750.8	  566.6	 5698.0	...
1181339	  751.1	  566.9	 5698.0	...
1181340	  751.1	  567.1	 5698.0	...
1181341	  751.1	  567.1	 5698.0	...
1181342	  751.1	  567.2	 5699.0	...
1181343	  751.2	  567.2	 5699.0	...
1181344	  751.3	  567.2	 5698.0	...
1181345	  751.4	  567.1	 5697.0	...
1181346	  751.4	  566.8	 5697.0	...
1181347	  751.4	  566.6	 5697.0	...
1181348	  751.4	  566.4	 5697.0	...
1181349	  751.4	  566.4	 5697.0	...
1181350	  751.4	  566.6	 5697.0	...
1181351	  751.5	  566.8	 5698.0	...
1181352	  751.5	  567.0	 5699.0	...
1181353	  751.5	  567.1	 5699.0	...
1181354	  751.3	  566.8	 5702.0	...
1181355	  751.3	  566.6	 5705.0	...
1181356	  751.4	  566.3	 5708.0	...
1181357	  751.6	  566.3	 5707.0	...
1181358	  751.8	  566.2	 5707.0	...
1181359	  751.8	  566.1	 5707.0	...
1181360	  751.7	  566.1	 5708.0	...
1181361	  751.6	  566.1	 5709.0	...
1181362	  751.4	  566.2	 5709.0	...
1181363	  751.5	  566.4	 5708.0	...
1181364	  751.4	  566.5	 5706.0	...
1181365	  751.4	  566.6	 5706.0	...
1181366	  751.4	  566.7	 5705.0	...
1181367	  751.4	  566.8	 5705.0	...
1181368	  751.5	  566.8	 5705.0	...
1181369	  751.6	  566.8	 5705.0	...
1181370	  751.6	  566.8	 5706.0	...
1181371	  751.6	  566.7	 5706.0	...
1181372	  751.6	  566.7	 5706.0	...
1181373	  751.6	  566.6	 5707.0	...
1181374	  751.8	  566.7	 5706.0	...
1181375	  751.9	  566.9	 5705.0	...
1181376	  751.9	  567.0	 5704.0	...
1181377	  752.1	  567.0	 5702.0	...
1181378	  752.3	  567.2	 5701.0	...
1181379	  752.4	  567.5	 5699.0	...
1181380	  752.4	  567.7	 5697.0	...
1181381	  752.3	  567.1	 5697.0	...
1181382	  752.3	  566.5	 5697.0	...
1181383	  752.3	  565.9	 5700.0	...
1181384	  752.1	  566.0	 5704.0	...
1181385	  751.9	  566.0	 5707.0	...
1181386	  751.8	  565.8	 5708.0	...
1181387	  751.9	  565.7	 5708.0	...
1181388	  752.0	  566.2	 5707.0	...
1181389	  752.0	  566.8	 5706.0	...
1181390	  752.2	  567.3	 5705.0	...
1181391	  752.3	  567.2	 5706.0	...
1181392	  752.3	  567.0	 5707.0	...
1181393	  752.2	  566.9	 5709.0	...
1181394	  752.0	  566.8	 5708.0	...
1181395	  751.9	  566.9	 5707.0	...
1181396	  751.8	  566.8	 5706.0	...
1181397	  751.9	  566.6	 5706.0	...
1181398	  752.1	  566.4	 5707.0	...
1181399	  752.2	  566.4	 5708.0	...
1181400	  752.4	  566.4	 5709.0	...
1181401	  752.5	  566.5	 5709.0	...
1181402	  752.3	  566.5	 5708.0	...
1181403	  752.1	  566.3	 5708.0	...
1181404	  751.6	  566.3	 5707.0	...
1181405	  751.3	  566.1	 5706.0	...
1181406	  751.1	  566.1	 5705.0	...
1181407	  751.3	  566.0	 5704.0	...
1181408	  751.6	  566.0	 5702.0	...
1181409	  751.8	  565.9	 5702.0	...
1181410	  752.0	  565.9	 5702.0	...
1181411	  752.1	  566.0	 5703.0	...
1181412	  752.1	  566.1	 5706.0	...
1181413	  752.1	  566.3	 5709.0	...
1181414	  752.2	  566.6	 5711.0	...
1181415	  752.3	  566.7	 5711.0	...
1181416	  752.1	  566.7	 5711.0	...
1181417	  751.9	  566.7	 5711.0	...
1181418	  751.7	  567.0	 5711.0	...
1181419	  751.7	  567.3	 5710.0	...
1181420	  751.6	  567.5	 5710.0	...
1181421	  751.4	  567.6	 5710.0	...
1181422	  751.3	  567.5	 5711.0	...
1181423	  751.4	  567.6	 5712.0	...
1181424	  751.5	  567.7	 5711.0	...
1181425	  751.6	  567.8	 5712.0	...
1181426	  751.7	  568.0	 5711.0	...
1181427	  751.6	  568.1	 5713.0	...
1181428	  751.4	  568.3	 5715.0	...
1181429	  751.3	  568.3	 5717.0	...
1181430	  751.2	  568.3	 5717.0	...
1181431	  751.2	  568.3	 5717.0	...
1181432	  751.0	  568.3	 5718.0	...
1181433	  750.7	  568.1	 5720.0	...
1181434	  750.5	  567.9	 5719.0	...
1181435	  750.6	  567.7	 5717.0	...
1181436	  750.6	  567.7	 5716.0	...
1181437	  750.9	  567.6	 5714.0	...
1181438	  751.2	  567.4	 5712.0	...
1181439	  751.6	  567.2	 5711.0	...
1181440	  751.6	  567.1	 5712.0	...
1181441	  751.6	  567.2	 5714.0	...
1181442	  751.4	  567.3	 5715.0	...
1181443	  751.2	  567.5	 5715.0	...
1181444	  751.1	  567.8	 5712.0	...
1181445	  750.8	  568.2	 5709.0	...
1181446	  750.5	  568.4	 5707.0	...
1181447	  750.5	  568.3	 5707.0	...
1181448	  750.8	  568.1	 5707.0	...
1181449	  751.0	  567.9	 5707.0	...
1181450	  751.0	  567.9	 5707.0	...
1181451	  751.1	  568.3	 5706.0	...
1181452	  750.9	  568.8	 5706.0	...
1181453	  750.6	  569.3	 5705.0	...
1181454	  750.6	  568.9	 5703.0	...
1181455	  751.0	  568.5	 5699.0	...
1181456	  751.3	  568.3	 5694.0	...
1181457	  751.3	  568.5	 5692.0	...
1181458	  751.4	  568.7	 5692.0	...
1181459	  751.4	  568.6	 5692.0	...
1181460	  751.7	  568.6	 5692.0	...
1181461	  752.1	  569.0	 5692.0	...
1181462	  752.2	  569.3	 5691.0	...
1181463	  752.2	  569.7	 5688.0	...
1181464	  751.3	  569.8	 5686.0	...
1181465	  750.2	  570.0	 5682.0	...
1181466	  748.8	  570.2	 5682.0	...
MSG	1181467 0000 _ Number On
1181467	  747.3	  570.4	 5680.0	...
1181468	  746.1	  570.6	 5680.0	...
1181469	  744.1	  570.5	 5681.0	...
1181470	  742.6	  570.3	 5683.0	...
1181471	  740.8	  570.2	 5685.0	...
1181472	  739.9	  570.3	 5685.0	...
1181473	  738.8	  570.5	 5685.0	...
1181474	  738.0	  570.3	 5684.0	...
1181475	  737.3	  570.1	 5680.0	...
1181476	  737.0	  569.7	 5677.0	...
1181477	  737.3	  569.5	 5675.0	...
1181478	  737.9	  569.2	 5674.0	...
1181479	  739.1	  568.9	 5674.0	...
1181480	  740.3	  568.7	 5674.0	...
1181481	  741.7	  568.5	 5674.0	...
1181482	  742.4	  568.1	 5673.0	...
1181483	  742.4	  567.8	 5671.0	...
1181484	  742.3	  567.4	 5669.0	...
1181485	  742.2	  567.3	 5670.0	...
1181486	  742.2	  567.2	 5669.0	...
1181487	  742.3	  567.2	 5669.0	...
1181488	  742.5	  567.4	 5667.0	...
1181489	  742.7	  567.5	 5666.0	...
1181490	  743.1	  567.6	 5665.0	...
1181491	  743.4	  567.6	 5665.0	...
1181492	  743.6	  567.6	 5665.0	...
1181493	  743.6	  567.5	 5664.0	...
1181494	  743.5	  567.4	 5664.0	...
1181495	  743.5	  567.2	 5664.0	...
1181496	  743.6	  567.8	 5665.0	...
1181497	  743.7	  568.3	 5665.0	...
1181498	  743.8	  568.8	 5665.0	...
1181499	  743.6	  569.0	 5663.0	...
1181500	  743.4	  569.2	 5660.0	...
1181501	  743.2	  569.4	 5656.0	...
1181502	  743.1	  569.5	 5654.0	...
1181503	  743.3	  569.2	 5653.0	...
1181504	  743.4	  568.9	 5652.0	...
1181505	  743.6	  568.6	 5651.0	...
1181506	  743.6	  568.6	 5648.0	...
1181507	  743.7	  568.5	 5645.0	...
1181508	  743.8	  568.5	 5643.0	...
1181509	  743.8	  568.6	 5642.0	...
1181510	  743.7	  568.5	 5642.0	...
1181511	  743.6	  568.3	 5643.0	...
1181512	  743.7	  568.0	 5643.0	...
1181513	  743.9	  567.9	 5644.0	...
1181514	  744.1	  567.8	 5644.0	...
1181515	  744.2	  567.8	 5644.0	...
1181516	  744.3	  567.9	 5642.0	...
1181517	  744.2	  568.0	 5637.0	...
1181518	  743.9	  568.2	 5632.0	...
1181519	  743.7	  568.2	 5629.0	...
1181520	  743.5	  568.1	 5628.0	...
1181521	  743.7	  568.2	 5629.0	...
1181522	  743.8	  568.4	 5631.0	...
1181523	  744.0	  568.5	 5632.0	...
1181524	  744.1	  568.2	 5629.0	...
1181525	  744.2	  567.7	 5627.0	...
1181526	  744.2	  567.4	 5623.0	...
1181527	  744.2	  567.1	 5623.0	...
1181528	  744.1	  567.1	 5622.0	...
1181529	  744.0	  567.1	 5622.0	...
1181530	  743.9	  567.1	 5621.0	...
1181531	  743.9	  567.3	 5619.0	...
1181532	  744.0	  567.4	 5617.0	...
1181533	  744.0	  567.5	 5617.0	...
1181534	  744.1	  567.5	 5617.0	...
1181535	  744.2	  567.5	 5616.0	...
1181536	  744.2	  567.5	 5617.0	...
1181537	  744.1	  567.6	 5617.0	...
1181538	  744.4	  567.5	 5614.0	...
1181539	  744.7	  567.5	 5611.0	...
1181540	  744.9	  567.5	 5608.0	...
1181541	  744.8	  567.8	 5608.0	...
1181542	  744.7	  568.2	 5608.0	...
1181543	  745.0	  567.9	 5604.0	...
1181544	  745.2	  567.3	 5600.0	...
1181545	  745.4	  567.0	 5596.0	...
1181546	  745.4	  567.3	 5593.0	...
1181547	  745.4	  567.6	 5589.0	...
1181548	  745.4	  567.6	 5585.0	...
1181549	  745.4	  567.7	 5582.0	...
1181550	  745.3	  567.7	 5582.0	...
1181551	  745.6	  567.9	 5582.0	...
1181552	  746.0	  568.1	 5579.0	...
1181553	  746.2	  568.4	 5577.0	...
1181554	  746.1	  568.8	 5574.0	...
1181555	  745.9	  569.1	 5574.0	...
1181556	  745.9	  569.2	 5569.0	...
1181557	  745.8	  569.1	 5565.0	...
1181558	  745.6	  569.0	 5558.0	...
1181559	  745.5	  568.8	 5557.0	...
1181560	  745.8	  568.8	 5555.0	...
1181561	  746.3	  568.8	 5555.0	...
1181562	  746.7	  568.7	 5555.0	...
1181563	  746.8	  568.6	 5551.0	...
1181564	  746.9	  568.9	 5547.0	...
1181565	  746.9	  569.3	 5543.0	...
1181566	  746.9	  569.6	 5543.0	...
1181567	  746.8	  569.7	 5542.0	...
1181568	  746.8	  569.8	 5538.0	...
1181569	  746.9	  569.9	 5532.0	...
1181570	  746.8	  570.0	 5526.0	...
1181571	  746.8	  570.4	 5523.0	...
1181572	  746.8	  570.8	 5522.0	...
1181573	  746.8	  571.1	 5521.0	...
1181574	  746.8	  571.2	 5519.0	...
1181575	  746.7	  571.2	 5518.0	...
1181576	  746.7	  571.2	 5513.0	...
1181577	  746.3	  571.4	 5509.0	...
1181578	  746.1	  571.6	 5505.0	...
1181579	  745.8	  571.2	 5504.0	...
1181580	  745.9	  570.6	 5504.0	...
1181581	  746.0	  570.3	 5500.0	...
1181582	  746.2	  570.6	 5497.0	...
1181583	  746.4	  570.9	 5492.0	...
1181584	  746.6	  571.0	 5489.0	...
1181585	  746.7	  571.0	 5485.0	...
1181586	  746.7	  571.0	 5481.0	...
1181587	  746.9	  571.2	 5478.0	...
1181588	  747.1	  571.4	 5472.0	...
1181589	  747.3	  571.4	 5468.0	...
1181590	  747.3	  571.2	 5464.0	...
1181591	  746.8	  571.1	 5462.0	...
1181592	  746.4	  571.1	 5463.0	...
1181593	  746.0	  571.2	 5462.0	...
1181594	  746.0	  571.2	 5460.0	...
1181595	  746.1	  571.3	 5459.0	...
1181596	  746.1	  571.5	 5456.0	...
1181597	  746.2	  571.6	 5452.0	...
1181598	  746.3	  571.7	 5448.0	...
1181599	  746.3	  571.8	 5445.0	...
1181600	  746.5	  571.9	 5442.0	...
1181601	  746.7	  572.0	 5440.0	...
1181602	  746.8	  572.1	 5439.0	...
1181603	  746.8	  572.2	 5436.0	...
1181604	  746.6	  572.0	 5433.0	...
1181605	  746.6	  571.8	 5431.0	...
1181606	  746.5	  571.6	 5431.0	...
1181607	  746.3	  571.7	 5429.0	...
1181608	  746.1	  571.7	 5426.0	...
1181609	  746.2	  571.6	 5424.0	...
1181610	  746.5	  571.6	 5424.0	...
1181611	  746.6	  571.6	 5424.0	...
1181612	  746.3	  571.8	 5422.0	...
1181613	  746.1	  571.9	 5418.0	...
1181614	  746.2	  572.1	 5413.0	...
1181615	  746.4	  572.3	 5410.0	...
1181616	  746.4	  572.4	 5406.0	...
1181617	  746.4	  572.2	 5405.0	...
1181618	  746.0	  572.0	 5404.0	...
1181619	  745.6	  572.1	 5403.0	...
1181620	  745.3	  572.1	 5401.0	...
1181621	  745.3	  572.6	 5395.0	...
1181622	  745.4	  573.0	 5390.0	...
1181623	  745.5	  573.3	 5386.0	...
1181624	  745.5	  573.1	 5387.0	...
1181625	  745.4	  573.1	 5388.0	...
1181626	  745.5	  573.2	 5387.0	...
1181627	  745.6	  573.5	 5383.0	...
1181628	  745.7	  573.7	 5378.0	...
1181629	  745.8	  573.8	 5375.0	...
1181630	  745.5	  574.1	 5373.0	...
1181631	  745.1	  574.5	 5372.0	...
1181632	  744.8	  574.9	 5371.0	...
1181633	  744.9	  575.1	 5368.0	...
1181634	  745.0	  575.3	 5365.0	...
1181635	  745.2	  575.4	 5364.0	...
1181636	  745.3	  575.6	 5362.0	...
1181637	  745.1	  575.9	 5359.0	...
1181638	  745.0	  576.1	 5355.0	...
1181639	  744.8	  576.2	 5352.0	...
1181640	  744.7	  576.2	 5350.0	...
1181641	  744.7	  576.3	 5347.0	...
1181642	  744.6	  576.2	 5345.0	...
1181643	  744.6	  576.2	 5344.0	...
1181644	  744.7	  576.2	 5345.0	...
1181645	  744.7	  576.7	 5346.0	...
1181646	  744.7	  577.2	 5343.0	...
1181647	  745.0	  577.4	 5340.0	...
1181648	  745.3	  577.2	 5338.0	...
1181649	  745.6	  577.1	 5337.0	...
1181650	  745.6	  577.3	 5334.0	...
1181651	  745.6	  577.6	 5330.0	...
1181652	  745.6	  578.0	 5328.0	...
1181653	  745.6	  578.2	 5322.0	...
1181654	  745.6	  578.2	 5317.0	...
1181655	  745.6	  578.2	 5313.0	...
1181656	  745.6	  578.1	 5311.0	...
1181657	  745.6	  578.1	 5310.0	...
1181658	  745.7	  578.1	 5308.0	...
1181659	  745.8	  578.1	 5308.0	...
1181660	  745.6	  578.1	 5308.0	...
1181661	  745.5	  578.0	 5308.0	...
1181662	  745.5	  577.9	 5309.0	...
1181663	  745.6	  577.9	 5306.0	...
1181664	  745.8	  577.9	 5302.0	...
1181665	  745.7	  577.6	 5298.0	...
1181666	  745.7	  576.9	 5297.0	...
1181667	  745.7	  576.3	 5296.0	...
1181668	  745.9	  576.5	 5294.0	...
1181669	  745.9	  576.7	 5293.0	...
1181670	  745.8	  577.1	 5290.0	...
1181671	  745.8	  577.2	 5287.0	...
1181672	  745.7	  577.2	 5284.0	...
1181673	  745.7	  576.9	 5283.0	...
1181674	  745.7	  576.6	 5283.0	...
1181675	  745.6	  576.4	 5280.0	...
1181676	  745.6	  576.4	 5277.0	...
1181677	  745.6	  576.5	 5273.0	...
1181678	  745.6	  576.6	 5272.0	...
1181679	  745.6	  576.8	 5270.0	...
1181680	  745.7	  576.7	 5268.0	...
1181681	  746.0	  576.9	 5267.0	...
1181682	  746.2	  577.0	 5265.0	...
1181683	  746.3	  577.2	 5264.0	...
1181684	  746.5	  577.1	 5264.0	...
1181685	  746.1	  577.2	 5262.0	...
1181686	  745.7	  577.3	 5261.0	...
1181687	  745.3	  577.4	 5258.0	...
1181688	  745.4	  577.5	 5257.0	...
1181689	  745.4	  577.4	 5255.0	...
1181690	  745.5	  577.4	 5254.0	...
1181691	  745.6	  577.5	 5252.0	...
1181692	  745.6	  577.6	 5249.0	...
1181693	  745.7	  577.6	 5247.0	...
1181694	  745.6	  577.7	 5246.0	...
1181695	  745.6	  577.7	 5245.0	...
1181696	  745.6	  577.5	 5241.0	...
1181697	  745.5	  577.3	 5238.0	...
1181698	  745.2	  577.3	 5236.0	...
1181699	  745.0	  577.4	 5237.0	...
1181700	  744.8	  577.6	 5238.0	...
1181701	  744.9	  577.6	 5237.0	...
1181702	  745.0	  577.8	 5236.0	...
1181703	  745.0	  577.8	 5236.0	...
1181704	  745.0	  577.7	 5233.0	...
1181705	  745.0	  577.6	 5230.0	...
1181706	  745.3	  577.4	 5227.0	...
1181707	  745.6	  577.3	 5227.0	...
1181708	  745.9	  577.0	 5226.0	...
1181709	  745.9	  576.8	 5227.0	...
1181710	  745.9	  576.6	 5227.0	...
1181711	  745.9	  576.6	 5227.0	...
1181712	  745.9	  576.8	 5225.0	...
1181713	  745.8	  577.2	 5222.0	...
1181714	  745.8	  577.7	 5220.0	...
1181715	  745.7	  577.8	 5220.0	...
1181716	  745.8	  577.8	 5222.0	...
1181717	  745.8	  577.8	 5225.0	...
1181718	  745.7	  577.8	 5227.0	...
1181719	  745.6	  578.1	 5227.0	...
1181720	  745.5	  578.4	 5228.0	...
1181721	  745.5	  578.4	 5227.0	...
1181722	  745.5	  577.9	 5225.0	...
1181723	  745.6	  577.4	 5222.0	...
1181724	  745.6	  577.1	 5219.0	...
1181725	  745.6	  577.2	 5217.0	...
1181726	  745.5	  577.1	 5216.0	...
1181727	  745.7	  576.9	 5215.0	...
1181728	  746.0	  576.6	 5214.0	...
1181729	  746.1	  576.9	 5213.0	...
1181730	  746.1	  577.2	 5212.0	...
1181731	  746.1	  577.6	 5210.0	...
1181732	  746.0	  577.6	 5210.0	...
1181733	  745.7	  577.8	 5209.0	...
1181734	  745.4	  578.0	 5209.0	...
1181735	  745.2	  577.6	 5208.0	...
1181736	  745.2	  576.9	 5208.0	...
1181737	  745.2	  576.2	 5208.0	...
1181738	  745.3	  576.2	 5207.0	...
1181739	  745.4	  576.3	 5207.0	...
1181740	  745.4	  576.4	 5206.0	...
1181741	  745.4	  576.5	 5206.0	...
1181742	  745.5	  576.9	 5207.0	...
1181743	  745.4	  577.3	 5207.0	...
1181744	  745.2	  577.6	 5207.0	...
1181745	  745.0	  577.5	 5207.0	...
1181746	  745.0	  577.4	 5206.0	...
1181747	  745.2	  577.2	 5205.0	...
1181748	  745.3	  577.0	 5204.0	...
1181749	  745.4	  577.1	 5203.0	...
1181750	  745.6	  577.5	 5201.0	...
1181751	  745.6	  577.2	 5199.0	...
1181752	  745.6	  576.6	 5199.0	...
1181753	  745.5	  575.9	 5199.0	...
1181754	  745.6	  576.3	 5199.0	...
1181755	  745.7	  576.8	 5199.0	...
1181756	  745.8	  577.2	 5200.0	...
1181757	  746.0	  577.2	 5201.0	...
1181758	  745.9	  577.2	 5199.0	...
1181759	  745.7	  577.2	 5196.0	...
1181760	  745.4	  577.2	 5196.0	...
1181761	  745.4	  577.3	 5198.0	...
1181762	  745.4	  577.1	 5200.0	...
1181763	  745.7	  576.9	 5200.0	...
1181764	  745.5	  577.4	 5196.0	...
1181765	  745.1	  578.0	 5193.0	...
1181766	  744.9	  578.4	 5192.0	...
1181767	  744.9	  577.9	 5194.0	...
1181768	  745.0	  577.5	 5196.0	...
1181769	  745.1	  577.3	 5196.0	...
1181770	  745.4	  577.2	 5196.0	...
1181771	  745.5	  577.2	 5196.0	...
1181772	  745.3	  577.2	 5195.0	...
1181773	  745.1	  577.3	 5195.0	...
1181774	  745.1	  577.4	 5194.0	...
1181775	  745.1	  577.5	 5197.0	...
1181776	  745.2	  577.5	 5199.0	...
1181777	  745.3	  577.5	 5198.0	...
1181778	  745.2	  577.5	 5195.0	...
1181779	  744.9	  577.7	 5193.0	...
MSG	1181780 0000 _ Number Off
1181780	  744.6	  577.8	 5194.0	...
1181781	  744.6	  577.4	 5196.0	...
1181782	  744.8	  576.8	 5194.0	...
1181783	  745.1	  576.1	 5193.0	...
1181784	  745.3	  576.1	 5193.0	...
1181785	  745.4	  576.1	 5194.0	...
1181786	  745.3	  576.5	 5196.0	...
1181787	  745.2	  576.7	 5192.0	...
1181788	  745.3	  576.8	 5188.0	...
1181789	  745.2	  576.8	 5187.0	...
1181790	  745.0	  576.6	 5192.0	...
1181791	  744.8	  576.5	 5197.0	...
1181792	  744.7	  576.3	 5201.0	...
1181793	  744.8	  576.0	 5202.0	...
1181794	  744.9	  575.7	 5202.0	...
1181795	  745.2	  575.5	 5202.0	...
1181796	  745.4	  575.9	 5200.0	...
1181797	  745.5	  576.4	 5197.0	...
1181798	  745.5	  576.7	 5196.0	...
1181799	  745.5	  576.9	 5193.0	...
1181800	  745.5	  577.1	 5189.0	...
1181801	  745.4	  577.3	 5186.0	...
1181802	  745.4	  577.4	 5186.0	...
1181803	  745.3	  577.5	 5186.0	...
1181804	  745.3	  577.6	 5187.0	...
1181805	  745.4	  577.6	 5187.0	...
1181806	  745.5	  577.6	 5188.0	...
1181807	  745.7	  577.6	 5188.0	...
1181808	  745.7	  577.7	 5188.0	...
1181809	  745.7	  577.8	 5188.0	...
1181810	  745.6	  578.0	 5188.0	...
1181811	  745.5	  577.4	 5192.0	...
1181812	  745.5	  576.6	 5196.0	...
1181813	  745.5	  576.5	 5198.0	...
1181814	  745.6	  577.2	 5195.0	...
1181815	  745.7	  577.9	 5194.0	...
1181816	  745.8	  577.8	 5195.0	...
1181817	  745.8	  577.7	 5196.0	...
1181818	  745.7	  577.5	 5196.0	...
1181819	  745.6	  577.3	 5197.0	...
1181820	  745.7	  577.1	 5198.0	...
1181821	  745.9	  576.9	 5198.0	...
1181822	  746.1	  576.8	 5198.0	...
1181823	  746.1	  576.9	 5198.0	...
1181824	  746.1	  577.1	 5197.0	...
1181825	  745.9	  577.3	 5199.0	...
1181826	  745.7	  577.6	 5200.0	...
1181827	  745.6	  577.7	 5200.0	...
1181828	  745.7	  577.9	 5198.0	...
1181829	  745.8	  578.1	 5197.0	...
1181830	  745.8	  578.3	 5195.0	...
1181831	  745.8	  577.9	 5195.0	...
1181832	  746.0	  577.4	 5195.0	...
1181833	  746.2	  577.4	 5195.0	...
1181834	  746.2	  577.9	 5195.0	...
1181835	  746.1	  578.3	 5195.0	...
1181836	  745.9	  578.2	 5194.0	...
1181837	  746.0	  578.1	 5194.0	...
1181838	  746.1	  578.1	 5193.0	...
1181839	  746.2	  578.1	 5193.0	...
1181840	  746.2	  578.2	 5195.0	...
1181841	  746.2	  577.9	 5197.0	...
1181842	  746.1	  577.7	 5199.0	...
1181843	  746.0	  577.6	 5201.0	...
1181844	  745.9	  577.6	 5203.0	...
1181845	  745.9	  577.6	 5206.0	...
1181846	  745.9	  577.6	 5206.0	...
1181847	  745.9	  577.4	 5205.0	...
1181848	  746.1	  577.1	 5204.0	...
1181849	  746.2	  576.9	 5204.0	...
1181850	  745.9	  576.8	 5205.0	...
1181851	  745.5	  576.9	 5206.0	...
1181852	  745.4	  577.1	 5206.0	...
1181853	  745.8	  577.1	 5206.0	...
1181854	  746.2	  577.1	 5209.0	...
1181855	  746.2	  577.2	 5211.0	...
1181856	  746.2	  577.3	 5214.0	...
1181857	  746.1	  577.5	 5214.0	...
1181858	  746.1	  577.6	 5215.0	...
1181859	  746.0	  577.8	 5212.0	...
1181860	  746.0	  577.9	 5209.0	...
1181861	  746.0	  578.0	 5207.0	...
1181862	  746.1	  578.0	 5205.0	...
1181863	  746.1	  578.1	 5203.0	...
1181864	  746.0	  578.0	 5205.0	...
1181865	  745.9	  577.8	 5209.0	...
1181866	  745.8	  577.7	 5214.0	...
1181867	  745.8	  577.7	 5214.0	...
1181868	  745.8	  577.7	 5213.0	...
1181869	  745.9	  577.8	 5212.0	...
1181870	  745.9	  577.9	 5214.0	...
1181871	  745.8	  577.9	 5217.0	...
1181872	  745.8	  578.0	 5221.0	...
1181873	  745.8	  578.1	 5221.0	...
1181874	  746.0	  578.2	 5218.0	...
1181875	  746.2	  578.2	 5220.0	...
1181876	  746.4	  578.2	 5225.0	...
1181877	  746.5	  578.3	 5227.0	...
1181878	  746.5	  578.5	 5223.0	...
1181879	  746.4	  579.0	 5219.0	...
1181880	  746.3	  579.6	 5219.0	...
1181881	  746.3	  579.6	 5219.0	...
1181882	  746.3	  579.1	 5219.0	...
1181883	  746.2	  578.6	 5218.0	...
1181884	  746.4	  578.6	 5218.0	...
1181885	  746.5	  578.6	 5221.0	...
1181886	  746.8	  578.7	 5224.0	...
1181887	  746.7	  578.4	 5227.0	...
1181888	  746.6	  577.9	 5227.0	...
1181889	  746.4	  577.5	 5226.0	...
1181890	  746.5	  577.5	 5226.0	...
1181891	  746.8	  577.6	 5227.0	...
1181892	  746.7	  577.7	 5227.0	...
1181893	  746.5	  578.2	 5228.0	...
1181894	  746.2	  578.7	 5229.0	...
1181895	  746.5	  579.2	 5230.0	...
1181896	  746.8	  579.2	 5230.0	...
1181897	  747.0	  579.2	 5230.0	...
1181898	  746.7	  579.4	 5228.0	...
1181899	  746.4	  579.6	 5226.0	...
1181900	  746.0	  579.4	 5226.0	...
1181901	  745.9	  579.0	 5228.0	...
1181902	  746.0	  578.5	 5232.0	...
1181903	  746.1	  578.4	 5233.0	...
1181904	  746.3	  578.3	 5234.0	...
1181905	  746.6	  578.2	 5234.0	...
1181906	  746.9	  578.3	 5235.0	...
1181907	  747.2	  578.5	 5237.0	...
1181908	  747.1	  578.9	 5237.0	...
1181909	  747.0	  579.2	 5236.0	...
1181910	  747.0	  579.7	 5235.0	...
1181911	  746.8	  580.0	 5235.0	...
1181912	  746.5	  580.1	 5236.0	...
1181913	  746.4	  580.0	 5237.0	...
1181914	  746.6	  580.0	 5237.0	...
1181915	  746.8	  580.0	 5238.0	...
1181916	  746.7	  580.2	 5238.0	...
1181917	  746.7	  580.1	 5239.0	...
1181918	  746.7	  580.2	 5239.0	...
1181919	  746.8	  580.2	 5239.0	...
1181920	  746.8	  580.2	 5239.0	...
1181921	  746.6	  580.3	 5239.0	...
1181922	  746.4	  580.4	 5240.0	...
1181923	  746.2	  580.5	 5241.0	...
1181924	  746.1	  580.6	 5240.0	...
1181925	  746.1	  580.3	 5238.0	...
1181926	  746.2	  579.9	 5239.0	...
1181927	  746.3	  580.0	 5241.0	...
1181928	  746.5	  580.4	 5244.0	...
1181929	  746.6	  580.8	 5245.0	...
1181930	  746.5	  580.9	 5246.0	...
1181931	  746.3	  580.9	 5246.0	...
1181932	  746.1	  581.0	 5246.0	...
1181933	  746.2	  580.9	 5245.0	...
1181934	  746.3	  580.9	 5245.0	...
1181935	  746.4	  581.1	 5246.0	...
1181936	  746.6	  581.2	 5248.0	...
1181937	  746.5	  581.3	 5249.0	...
1181938	  746.4	  581.8	 5249.0	...
1181939	  746.2	  582.2	 5247.0	...
1181940	  746.3	  582.7	 5247.0	...
1181941	  746.3	  582.7	 5251.0	...
1181942	  746.4	  582.7	 5255.0	...
1181943	  746.4	  582.7	 5257.0	...
1181944	  746.4	  582.9	 5258.0	...
1181945	  746.4	  583.1	 5258.0	...
1181946	  746.6	  583.4	 5259.0	...
1181947	  746.8	  583.7	 5259.0	...
1181948	  746.9	  583.8	 5259.0	...
1181949	  746.8	  583.9	 5259.0	...
1181950	  746.4	  583.9	 5259.0	...
1181951	  746.2	  584.4	 5258.0	...
1181952	  746.1	  584.9	 5259.0	...
1181953	  746.2	  585.2	 5259.0	...
1181954	  746.1	  585.0	 5260.0	...
1181955	  746.5	  584.7	 5260.0	...
1181956	  746.9	  584.6	 5260.0	...
1181957	  747.3	  584.8	 5260.0	...
1181958	  747.3	  585.0	 5260.0	...
1181959	  747.2	  585.1	 5260.0	...
1181960	  747.3	  585.0	 5261.0	...
1181961	  747.5	  585.1	 5261.0	...
1181962	  747.3	  585.4	 5261.0	...
1181963	  747.0	  585.7	 5260.0	...
1181964	  746.7	  585.9	 5262.0	...
1181965	  746.7	  585.9	 5264.0	...
1181966	  746.7	  585.9	 5266.0	...
1181967	  746.7	  585.9	 5266.0	...
1181968	  746.7	  585.9	 5266.0	...
1181969	  746.8	  586.1	 5266.0	...
1181970	  746.9	  586.4	 5265.0	...
1181971	  746.9	  586.3	 5265.0	...
1181972	  746.7	  586.1	 5265.0	...
1181973	  746.5	  585.9	 5266.0	...
1181974	  746.4	  585.9	 5267.0	...
1181975	  746.5	  586.0	 5268.0	...
1181976	  746.6	  585.7	 5271.0	...
1181977	  746.6	  585.5	 5273.0	...
1181978	  746.6	  585.1	 5276.0	...
1181979	  746.5	  585.0	 5275.0	...
1181980	  746.4	  584.8	 5276.0	...
1181981	  746.5	  585.1	 5275.0	...
1181982	  746.5	  585.3	 5275.0	...
1181983	  746.5	  585.6	 5275.0	...
1181984	  746.5	  585.6	 5275.0	...
1181985	  746.4	  585.6	 5276.0	...
1181986	  746.8	  585.6	 5276.0	...
1181987	  747.2	  585.8	 5275.0	...
1181988	  747.5	  585.9	 5274.0	...
1181989	  747.4	  586.0	 5274.0	...
1181990	  747.3	  585.9	 5276.0	...
1181991	  747.2	  585.9	 5278.0	...
1181992	  747.1	  586.0	 5279.0	...
MSG	1181993 0000 _ Number On
1181993	  747.0	  586.1	 5281.0	...
1181994	  747.0	  586.2	 5283.0	...
1181995	  747.0	  586.2	 5285.0	...
1181996	  747.0	  585.8	 5285.0	...
1181997	  746.9	  585.4	 5285.0	...
1181998	  746.7	  584.8	 5285.0	...
1181999	  746.5	  584.6	 5285.0	...
1182000	  746.4	  584.8	 5283.0	...
1182001	  746.2	  585.2	 5282.0	...
1182002	  746.2	  585.6	 5281.0	...
1182003	  746.2	  585.6	 5281.0	...
1182004	  746.3	  585.5	 5283.0	...
1182005	  746.6	  585.2	 5285.0	...
1182006	  746.9	  585.1	 5288.0	...
1182007	  747.1	  585.1	 5289.0	...
1182008	  747.0	  585.1	 5290.0	...
1182009	  747.0	  585.0	 5291.0	...
1182010	  747.0	  584.9	 5293.0	...
1182011	  747.0	  584.9	 5294.0	...
1182012	  747.1	  584.9	 5296.0	...
1182013	  747.0	  584.5	 5299.0	...
1182014	  747.1	  584.0	 5303.0	...
1182015	  747.2	  583.6	 5308.0	...
1182016	  747.1	  583.6	 5310.0	...
1182017	  747.0	  583.6	 5310.0	...
1182018	  746.7	  583.6	 5311.0	...
1182019	  746.6	  583.7	 5309.0	...
1182020	  746.5	  584.2	 5306.0	...
1182021	  746.6	  584.6	 5304.0	...
1182022	  746.7	  585.0	 5306.0	...
1182023	  746.6	  585.2	 5308.0	...
1182024	  746.6	  585.5	 5310.0	...
1182025	  746.7	  585.8	 5310.0	...
1182026	  746.9	  585.6	 5310.0	...
1182027	  747.0	  585.2	 5311.0	...
1182028	  747.0	  585.1	 5311.0	...
1182029	  747.2	  585.5	 5310.0	...
1182030	  747.3	  585.8	 5310.0	...
1182031	  747.4	  585.5	 5312.0	...
1182032	  747.5	  585.2	 5314.0	...
1182033	  747.6	  584.9	 5316.0	...
1182034	  747.8	  584.9	 5317.0	...
1182035	  747.6	  584.9	 5318.0	...
1182036	  747.2	  585.0	 5321.0	...
1182037	  746.9	  585.1	 5323.0	...
1182038	  746.9	  585.2	 5325.0	...
1182039	  746.9	  585.1	 5324.0	...
1182040	  747.0	  585.1	 5323.0	...
1182041	  747.1	  585.1	 5325.0	...
1182042	  747.2	  585.1	 5327.0	...
1182043	  747.2	  585.1	 5330.0	...
1182044	  747.4	  585.1	 5330.0	...
1182045	  747.6	  585.0	 5330.0	...
1182046	  747.7	  584.9	 5330.0	...
1182047	  747.7	  585.0	 5331.0	...
1182048	  747.5	  584.9	 5331.0	...
1182049	  747.2	  584.6	 5331.0	...
1182050	  747.0	  584.2	 5332.0	...
1182051	  747.1	  584.1	 5334.0	...
1182052	  747.2	  584.3	 5336.0	...
1182053	  747.5	  584.6	 5335.0	...
1182054	  747.9	  585.2	 5334.0	...
1182055	  748.2	  585.6	 5333.0	...
1182056	  748.4	  586.0	 5336.0	...
1182057	  748.5	  586.1	 5338.0	...
1182058	  748.7	  586.1	 5341.0	...
1182059	  748.9	  586.1	 5340.0	...
1182060	  748.9	  586.1	 5338.0	...
1182061	  748.9	  585.9	 5336.0	...
1182062	  748.8	  585.6	 5337.0	...
1182063	  748.7	  585.4	 5339.0	...
1182064	  748.4	  585.4	 5340.0	...
1182065	  748.3	  585.6	 5339.0	...
1182066	  748.3	  585.8	 5338.0	...
1182067	  748.4	  585.9	 5338.0	...
1182068	  748.6	  585.8	 5339.0	...
1182069	  748.7	  585.5	 5341.0	...
1182070	  748.7	  585.2	 5343.0	...
1182071	  748.6	  585.0	 5343.0	...
1182072	  748.4	  584.9	 5344.0	...
1182073	  748.3	  584.8	 5346.0	...
1182074	  748.2	  584.9	 5349.0	...
1182075	  748.1	  585.0	 5347.0	...
1182076	  747.8	  585.2	 5343.0	...
1182077	  747.5	  585.1	 5338.0	...
1182078	  747.3	  584.8	 5341.0	...
1182079	  747.5	  584.5	 5343.0	...
1182080	  747.8	  584.7	 5347.0	...
1182081	  748.1	  584.9	 5348.0	...
1182082	  748.4	  584.8	 5349.0	...
1182083	  748.6	  584.4	 5351.0	...
1182084	  748.8	  584.3	 5352.0	...
1182085	  748.8	  584.7	 5353.0	...
1182086	  748.5	  584.7	 5352.0	...
1182087	  748.2	  584.3	 5350.0	...
1182088	  747.9	  584.2	 5351.0	...
1182089	  748.1	  584.6	 5353.0	...
1182090	  748.3	  584.6	 5355.0	...
1182091	  748.5	  584.2	 5356.0	...
1182092	  748.6	  583.9	 5357.0	...
1182093	  748.6	  584.1	 5358.0	...
1182094	  748.6	  584.4	 5360.0	...
1182095	  748.3	  584.8	 5361.0	...
1182096	  748.1	  585.0	 5359.0	...
1182097	  747.9	  585.2	 5355.0	...
1182098	  747.9	  585.6	 5352.0	...
1182099	  748.1	  585.8	 5352.0	...
1182100	  748.3	  586.0	 5356.0	...
1182101	  748.2	  586.0	 5359.0	...
1182102	  747.9	  586.1	 5362.0	...
1182103	  747.9	  586.1	 5362.0	...
1182104	  748.1	  585.8	 5359.0	...
1182105	  748.5	  585.6	 5356.0	...
1182106	  748.6	  585.4	 5355.0	...
1182107	  748.6	  585.4	 5358.0	...
1182108	  748.6	  585.3	 5361.0	...
1182109	  748.5	  585.1	 5360.0	...
1182110	  748.6	  585.1	 5360.0	...
1182111	  748.4	  585.2	 5361.0	...
1182112	  748.2	  585.3	 5362.0	...
1182113	  748.0	  585.2	 5363.0	...
1182114	  748.1	  584.9	 5364.0	...
1182115	  748.1	  584.7	 5365.0	...
1182116	  748.0	  584.5	 5364.0	...
1182117	  747.9	  584.4	 5362.0	...
1182118	  747.9	  584.4	 5362.0	...
1182119	  747.8	  584.5	 5363.0	...
1182120	  747.7	  584.6	 5364.0	...
1182121	  747.5	  584.7	 5363.0	...
1182122	  747.4	  584.9	 5362.0	...
1182123	  747.5	  585.0	 5361.0	...
1182124	  747.7	  584.8	 5360.0	...
1182125	  748.0	  584.5	 5360.0	...
1182126	  748.0	  584.3	 5360.0	...
1182127	  748.0	  584.3	 5361.0	...
1182128	  748.0	  584.5	 5363.0	...
1182129	  748.0	  585.0	 5365.0	...
1182130	  748.0	  585.4	 5364.0	...
1182131	  748.3	  585.6	 5364.0	...
1182132	  748.6	  585.5	 5364.0	...
1182133	  748.6	  585.7	 5364.0	...
1182134	  748.2	  586.1	 5364.0	...
1182135	  747.8	  586.3	 5363.0	...
1182136	  747.7	  586.1	 5361.0	...
1182137	  747.6	  585.7	 5360.0	...
1182138	  747.6	  585.4	 5359.0	...
1182139	  747.7	  585.5	 5358.0	...
1182140	  747.8	  585.5	 5357.0	...
1182141	  747.8	  585.4	 5358.0	...
1182142	  747.9	  585.2	 5362.0	...
1182143	  747.8	  585.0	 5367.0	...
1182144	  747.7	  585.1	 5371.0	...
1182145	  747.6	  585.2	 5371.0	...
1182146	  747.7	  585.4	 5371.0	...
1182147	  747.8	  585.5	 5372.0	...
1182148	  747.9	  585.6	 5373.0	...
1182149	  748.1	  585.6	 5372.0	...
1182150	  748.2	  585.3	 5371.0	...
1182151	  748.4	  585.1	 5370.0	...
1182152	  748.4	  585.1	 5369.0	...
1182153	  748.4	  585.4	 5368.0	...
1182154	  748.5	  585.6	 5367.0	...
1182155	  748.6	  585.6	 5366.0	...
1182156	  748.6	  585.7	 5366.0	...
1182157	  748.5	  585.8	 5368.0	...
1182158	  748.4	  586.0	 5368.0	...
1182159	  748.5	  586.2	 5366.0	...
1182160	  748.7	  586.2	 5365.0	...
1182161	  749.0	  586.3	 5365.0	...
1182162	  749.2	  586.2	 5366.0	...
1182163	  749.2	  586.0	 5370.0	...
1182164	  749.2	  585.7	 5374.0	...
1182165	  749.1	  585.4	 5379.0	...
1182166	  748.9	  585.3	 5381.0	...
1182167	  749.0	  585.2	 5381.0	...
1182168	  749.2	  585.0	 5379.0	...
1182169	  749.5	  585.1	 5377.0	...
1182170	  749.4	  585.3	 5377.0	...
1182171	  749.4	  585.5	 5377.0	...
1182172	  749.2	  585.4	 5378.0	...
1182173	  749.0	  585.0	 5378.0	...
1182174	  748.8	  584.6	 5378.0	...
1182175	  749.0	  584.3	 5377.0	...
1182176	  749.3	  584.2	 5376.0	...
1182177	  749.5	  584.1	 5376.0	...
1182178	  749.6	  584.1	 5374.0	...
1182179	  749.6	  584.0	 5373.0	...
1182180	  749.7	  584.3	 5373.0	...
1182181	  749.7	  584.6	 5374.0	...
1182182	  749.8	  584.9	 5375.0	...
1182183	  749.9	  584.9	 5373.0	...
1182184	  750.1	  585.0	 5372.0	...
1182185	  750.2	  585.0	 5371.0	...
1182186	  750.2	  585.1	 5371.0	...
1182187	  750.3	  585.2	 5370.0	...
1182188	  750.4	  584.9	 5369.0	...
1182189	  750.4	  584.6	 5369.0	...
1182190	  750.5	  584.5	 5369.0	...
1182191	  750.5	  584.8	 5370.0	...
1182192	  750.5	  584.9	 5370.0	...
1182193	  750.5	  584.8	 5370.0	...
1182194	  750.5	  584.7	 5369.0	...
1182195	  750.6	  584.9	 5368.0	...
1182196	  750.6	  585.1	 5367.0	...
1182197	  750.5	  585.2	 5365.0	...
1182198	  750.7	  585.0	 5365.0	...
1182199	  750.9	  584.9	 5366.0	...
1182200	  751.1	  585.0	 5368.0	...
1182201	  750.9	  585.3	 5369.0	...
1182202	  750.9	  585.6	 5369.0	...
1182203	  751.1	  585.6	 5369.0	...
1182204	  751.2	  585.6	 5370.0	...
1182205	  751.3	  585.6	 5371.0	...
1182206	  751.3	  585.7	 5372.0	...
1182207	  751.2	  585.7	 5373.0	...
1182208	  751.2	  585.5	 5373.0	...
1182209	  751.2	  585.4	 5374.0	...
1182210	  751.4	  585.3	 5373.0	...
1182211	  751.5	  585.3	 5373.0	...
1182212	  751.7	  585.3	 5373.0	...
1182213	  751.9	  585.3	 5373.0	...
1182214	  751.9	  585.2	 5373.0	...
1182215	  751.9	  585.2	 5373.0	...
1182216	  752.0	  585.7	 5371.0	...
1182217	  752.0	  586.3	 5369.0	...
1182218	  752.0	  586.8	 5367.0	...
1182219	  752.1	  586.8	 5367.0	...
1182220	  752.1	  586.8	 5368.0	...
1182221	  752.1	  586.8	 5368.0	...
1182222	  752.2	  586.9	 5367.0	...
1182223	  752.2	  587.1	 5368.0	...
1182224	  752.2	  586.7	 5372.0	...
1182225	  752.4	  586.1	 5375.0	...
1182226	  752.6	  585.7	 5376.0	...
1182227	  752.8	  585.8	 5377.0	...
1182228	  752.8	  585.9	 5379.0	...
1182229	  752.8	  586.4	 5380.0	...
1182230	  752.8	  587.0	 5381.0	...
1182231	  752.8	  587.4	 5381.0	...
1182232	  753.0	  587.2	 5378.0	...
1182233	  753.1	  587.1	 5374.0	...
1182234	  753.3	  587.0	 5372.0	...
1182235	  753.3	  587.1	 5371.0	...
1182236	  753.3	  587.1	 5370.0	...
1182237	  753.3	  587.0	 5372.0	...
1182238	  753.3	  587.1	 5375.0	...
1182239	  753.2	  587.0	 5379.0	...
1182240	  753.2	  587.1	 5380.0	...
1182241	  753.2	  587.3	 5375.0	...
1182242	  753.3	  587.2	 5371.0	...
1182243	  753.1	  587.1	 5367.0	...
1182244	  753.0	  586.8	 5368.0	...
1182245	  753.0	  586.8	 5369.0	...
1182246	  753.4	  586.8	 5372.0	...
1182247	  753.8	  586.9	 5376.0	...
1182248	  754.2	  586.9	 5379.0	...
1182249	  754.3	  587.0	 5379.0	...
1182250	  754.2	  586.9	 5380.0	...
1182251	  754.0	  586.7	 5380.0	...
1182252	  753.8	  586.5	 5380.0	...
1182253	  753.8	  586.8	 5381.0	...
1182254	  753.8	  587.2	 5382.0	...
1182255	  753.9	  587.8	 5383.0	...
1182256	  754.1	  588.0	 5382.0	...
1182257	  754.2	  588.1	 5382.0	...
1182258	  754.4	  588.0	 5382.0	...
1182259	  754.4	  588.1	 5383.0	...
1182260	  754.4	  588.3	 5385.0	...
1182261	  754.4	  588.4	 5383.0	...
1182262	  754.4	  588.3	 5380.0	...
1182263	  754.4	  588.2	 5379.0	...
1182264	  754.4	  588.2	 5381.0	...
1182265	  754.1	  588.3	 5384.0	...
1182266	  753.7	  587.9	 5387.0	...
1182267	  753.3	  587.4	 5387.0	...
1182268	  753.3	  587.4	 5385.0	...
1182269	  753.7	  587.9	 5382.0	...
1182270	  754.2	  588.5	 5380.0	...
1182271	  754.6	  588.5	 5381.0	...
1182272	  754.7	  588.6	 5382.0	...
1182273	  754.7	  588.5	 5383.0	...
1182274	  754.8	  588.5	 5384.0	...
1182275	  754.8	  588.6	 5385.0	...
1182276	  754.8	  588.7	 5385.0	...
1182277	  754.9	  588.8	 5386.0	...
1182278	  754.9	  588.7	 5387.0	...
1182279	  754.9	  588.2	 5388.0	...
1182280	  755.0	  587.8	 5389.0	...
1182281	  755.0	  587.5	 5390.0	...
1182282	  755.1	  587.5	 5390.0	...
1182283	  755.1	  587.6	 5390.0	...
1182284	  755.1	  588.2	 5389.0	...
1182285	  755.1	  588.8	 5388.0	...
1182286	  755.1	  589.3	 5390.0	...
1182287	  755.2	  589.3	 5392.0	...
1182288	  755.3	  589.2	 5392.0	...
1182289	  755.4	  589.2	 5390.0	...
1182290	  755.4	  589.3	 5387.0	...
1182291	  755.4	  589.4	 5387.0	...
1182292	  755.2	  589.2	 5387.0	...
1182293	  755.0	  588.8	 5387.0	...
1182294	  755.5	  588.3	 5389.0	...
MSG	1182295 0000 _ Number Off
1182295	  756.1	  588.4	 5391.0	...
1182296	  756.5	  588.4	 5393.0	...
1182297	  756.3	  588.7	 5393.0	...
1182298	  756.2	  588.8	 5392.0	...
1182299	  756.2	  588.8	 5394.0	...
1182300	  756.1	  588.8	 5395.0	...
1182301	  756.1	  588.7	 5399.0	...
1182302	  756.0	  588.6	 5400.0	...
1182303	  756.0	  588.6	 5402.0	...
1182304	  755.7	  588.7	 5401.0	...
1182305	  755.5	  588.9	 5400.0	...
1182306	  755.3	  589.2	 5401.0	...
1182307	  755.8	  589.3	 5402.0	...
1182308	  756.4	  589.5	 5403.0	...
1182309	  756.9	  589.6	 5403.0	...
1182310	  756.8	  589.8	 5400.0	...
1182311	  756.6	  589.8	 5397.0	...
1182312	  756.5	  589.9	 5395.0	...
1182313	  756.4	  589.9	 5395.0	...
1182314	  756.3	  590.1	 5395.0	...
1182315	  756.3	  590.2	 5395.0	...
1182316	  756.2	  590.3	 5395.0	...
1182317	  756.2	  590.7	 5394.0	...
1182318	  756.4	  591.3	 5393.0	...
1182319	  756.8	  591.7	 5392.0	...
1182320	  757.1	  591.8	 5390.0	...
1182321	  757.1	  591.8	 5394.0	...
1182322	  757.0	  591.9	 5398.0	...
1182323	  756.8	  592.0	 5401.0	...
1182324	  756.7	  592.0	 5399.0	...
1182325	  756.6	  592.0	 5398.0	...
1182326	  756.6	  592.0	 5398.0	...
1182327	  756.7	  592.2	 5398.0	...
1182328	  756.8	  592.4	 5398.0	...
1182329	  756.9	  592.6	 5396.0	...
1182330	  756.9	  592.6	 5395.0	...
1182331	  756.8	  592.5	 5394.0	...
1182332	  756.7	  592.4	 5395.0	...
1182333	  756.7	  592.4	 5396.0	...
1182334	  756.8	  592.4	 5394.0	...
1182335	  757.0	  592.6	 5392.0	...
1182336	  757.1	  592.9	 5390.0	...
1182337	  756.9	  593.3	 5390.0	...
1182338	  756.8	  593.8	 5390.0	...
1182339	  756.7	  594.2	 5391.0	...
1182340	  756.9	  594.8	 5390.0	...
1182341	  757.2	  595.1	 5391.0	...
1182342	  757.3	  595.5	 5396.0	...
1182343	  757.3	  595.5	 5401.0	...
1182344	  757.2	  595.6	 5406.0	...
1182345	  757.4	  595.7	 5408.0	...
1182346	  757.6	  595.7	 5408.0	...
1182347	  757.6	  595.8	 5408.0	...
1182348	  757.3	  595.8	 5407.0	...
1182349	  757.1	  595.8	 5407.0	...
1182350	  757.1	  596.2	 5407.0	...
1182351	  757.0	  596.5	 5407.0	...
1182352	  756.9	  596.9	 5406.0	...
1182353	  756.9	  597.5	 5406.0	...
1182354	  757.0	  598.2	 5407.0	...
1182355	  757.4	  599.1	 5408.0	...
1182356	  757.9	  599.4	 5409.0	...
1182357	  758.1	  599.8	 5407.0	...
1182358	  758.1	  600.7	 5405.0	...
1182359	  758.0	  601.5	 5405.0	...
1182360	  758.1	  602.1	 5406.0	...
1182361	  758.1	  602.2	 5407.0	...
1182362	  758.1	  602.5	 5408.0	...
1182363	  758.1	  603.2	 5406.0	...
1182364	  758.3	  603.8	 5403.0	...
1182365	  758.5	  604.3	 5400.0	...
1182366	  758.5	  605.1	 5399.0	...
1182367	  758.6	  605.8	 5397.0	...
1182368	  758.8	  606.3	 5396.0	...
1182369	  759.0	  606.1	 5396.0	...
1182370	  759.3	  606.1	 5395.0	...
1182371	  759.3	  606.2	 5395.0	...
1182372	  759.4	  606.8	 5396.0	...
1182373	  759.4	  607.4	 5397.0	...
1182374	  759.4	  608.1	 5397.0	...
1182375	  759.5	  608.2	 5397.0	...
1182376	  759.5	  608.4	 5398.0	...
1182377	  759.6	  608.5	 5399.0	...
1182378	  759.6	  608.7	 5397.0	...
1182379	  759.6	  608.8	 5396.0	...
1182380	  759.3	  608.8	 5394.0	...
1182381	  759.0	  608.7	 5394.0	...
1182382	  758.7	  608.6	 5395.0	...
1182383	  758.6	  608.7	 5395.0	...
1182384	  758.7	  608.8	 5393.0	...
1182385	  758.8	  608.8	 5391.0	...
1182386	  759.0	  609.3	 5391.0	...
1182387	  759.0	  609.8	 5393.0	...
1182388	  759.1	  610.2	 5396.0	...
1182389	  759.3	  610.6	 5397.0	...
1182390	  759.5	  611.1	 5396.0	...
1182391	  759.6	  611.8	 5393.0	...
1182392	  759.6	  612.2	 5390.0	...
1182393	  759.6	  612.5	 5388.0	...
1182394	  759.6	  612.7	 5387.0	...
1182395	  759.6	  612.8	 5386.0	...
1182396	  759.6	  612.9	 5385.0	...
1182397	  759.7	  613.0	 5385.0	...
1182398	  759.8	  613.2	 5385.0	...
1182399	  759.9	  613.5	 5384.0	...
1182400	  759.8	  613.9	 5382.0	...
1182401	  759.5	  614.2	 5380.0	...
1182402	  759.2	  614.5	 5379.0	...
1182403	  759.0	  615.0	 5378.0	...
1182404	  759.1	  615.3	 5379.0	...
1182405	  759.2	  615.6	 5381.0	...
1182406	  759.4	  615.6	 5382.0	...
1182407	  759.5	  615.5	 5382.0	...
1182408	  759.7	  615.4	 5382.0	...
1182409	  759.8	  615.4	 5382.0	...
1182410	  759.9	  615.9	 5381.0	...
1182411	  760.1	  616.3	 5380.0	...
1182412	  760.4	  616.6	 5379.0	...
1182413	  760.6	  616.7	 5376.0	...
1182414	  760.5	  616.8	 5375.0	...
1182415	  760.6	  617.0	 5375.0	...
1182416	  760.7	  617.1	 5375.0	...
1182417	  760.8	  617.5	 5376.0	...
1182418	  760.8	  617.8	 5376.0	...
1182419	  760.8	  618.0	 5376.0	...
1182420	  760.8	  618.1	 5377.0	...
1182421	  760.8	  618.0	 5380.0	...
1182422	  760.7	  617.9	 5382.0	...
1182423	  760.7	  617.8	 5386.0	...
1182424	  760.6	  617.7	 5387.0	...
1182425	  760.7	  617.6	 5387.0	...
1182426	  760.7	  617.5	 5385.0	...
1182427	  760.9	  617.3	 5382.0	...
1182428	  760.9	  617.3	 5383.0	...
1182429	  761.0	  617.4	 5387.0	...
1182430	  761.0	  617.5	 5391.0	...
1182431	  761.1	  617.7	 5391.0	...
1182432	  760.9	  617.9	 5388.0	...
1182433	  760.8	  618.2	 5384.0	...
1182434	  760.6	  618.2	 5381.0	...
1182435	  760.4	  618.0	 5382.0	...
1182436	  760.2	  617.9	 5386.0	...
1182437	  760.0	  618.0	 5389.0	...
1182438	  760.1	  617.9	 5391.0	...
1182439	  760.3	  617.7	 5391.0	...
1182440	  760.1	  617.7	 5389.0	...
1182441	  760.0	  618.0	 5388.0	...
1182442	  759.8	  618.2	 5389.0	...
1182443	  760.0	  618.3	 5391.0	...
1182444	  760.2	  617.7	 5393.0	...
1182445	  760.3	  617.1	 5394.0	...
1182446	  760.4	  616.4	 5394.0	...
1182447	  760.4	  616.3	 5396.0	...
1182448	  760.4	  615.6	 5398.0	...
1182449	  760.1	  615.2	 5399.0	...
1182450	  759.8	  614.7	 5400.0	...
1182451	  759.8	  614.7	 5400.0	...
1182452	  760.2	  614.7	 5400.0	...
1182453	  760.6	  614.4	 5400.0	...
1182454	  760.8	  614.0	 5401.0	...
1182455	  760.6	  613.6	 5401.0	...
1182456	  760.6	  613.3	 5402.0	...
1182457	  760.8	  613.3	 5403.0	...
1182458	  761.0	  613.2	 5404.0	...
1182459	  761.1	  613.2	 5406.0	...
1182460	  761.0	  613.2	 5406.0	...
1182461	  761.0	  613.3	 5405.0	...
1182462	  761.0	  613.5	 5405.0	...
1182463	  761.2	  613.7	 5404.0	...
1182464	  761.4	  613.8	 5404.0	...
1182465	  761.5	  613.9	 5407.0	...
1182466	  761.7	  613.9	 5411.0	...
1182467	  761.8	  613.8	 5414.0	...
1182468	  761.9	  613.5	 5414.0	...
1182469	  761.9	  613.2	 5414.0	...
1182470	  762.0	  613.7	 5414.0	...
1182471	  762.2	  614.4	 5414.0	...
1182472	  762.4	  615.1	 5412.0	...
1182473	  762.5	  615.1	 5411.0	...
1182474	  762.5	  615.1	 5411.0	...
1182475	  762.4	  615.1	 5414.0	...
1182476	  762.4	  615.1	 5416.0	...
1182477	  762.4	  615.1	 5416.0	...
1182478	  762.6	  615.1	 5416.0	...
1182479	  762.8	  615.0	 5417.0	...
1182480	  763.0	  615.2	 5415.0	...
1182481	  763.1	  615.3	 5414.0	...
1182482	  763.0	  615.3	 5414.0	...
1182483	  763.0	  615.1	 5417.0	...
1182484	  763.0	  615.2	 5416.0	...
1182485	  763.1	  615.5	 5412.0	...
1182486	  763.2	  615.9	 5408.0	...
1182487	  762.7	  616.1	 5408.0	...
1182488	  762.2	  616.3	 5410.0	...
1182489	  761.7	  616.4	 5413.0	...
1182490	  761.9	  616.3	 5418.0	...
1182491	  762.2	  616.3	 5420.0	...
1182492	  762.4	  616.3	 5421.0	...
1182493	  762.7	  616.1	 5421.0	...
1182494	  763.0	  616.4	 5422.0	...
1182495	  762.9	  616.8	 5422.0	...
1182496	  762.6	  617.3	 5423.0	...
1182497	  762.3	  617.4	 5423.0	...
1182498	  762.4	  617.5	 5419.0	...
1182499	  762.4	  617.6	 5415.0	...
1182500	  762.5	  617.6	 5411.0	...
1182501	  762.7	  617.6	 5411.0	...
1182502	  762.7	  617.7	 5412.0	...
1182503	  762.6	  617.9	 5413.0	...
1182504	  762.4	  618.1	 5416.0	...
1182505	  762.3	  618.2	 5419.0	...
1182506	  762.6	  618.2	 5421.0	...
1182507	  762.9	  618.1	 5420.0	...
1182508	  763.2	  617.9	 5421.0	...
MSG	1182509 0000 _ Number On
1182509	  763.1	  617.7	 5423.0	...
1182510	  763.0	  617.5	 5425.0	...
1182511	  763.0	  617.4	 5424.0	...
1182512	  763.0	  617.6	 5423.0	...
1182513	  762.9	  617.8	 5421.0	...
1182514	  762.8	  618.1	 5421.0	...
1182515	  762.7	  618.1	 5421.0	...
1182516	  762.6	  618.2	 5420.0	...
1182517	  762.7	  618.4	 5421.0	...
1182518	  762.9	  618.6	 5420.0	...
1182519	  763.1	  618.7	 5422.0	...
1182520	  763.1	  618.6	 5424.0	...
1182521	  763.0	  618.7	 5426.0	...
1182522	  762.6	  618.8	 5425.0	...
1182523	  762.3	  618.9	 5424.0	...
1182524	  762.4	  618.9	 5423.0	...
1182525	  762.6	  618.8	 5424.0	...
1182526	  762.8	  618.8	 5425.0	...
1182527	  762.8	  618.9	 5426.0	...
1182528	  762.8	  619.0	 5426.0	...
1182529	  762.8	  619.1	 5427.0	...
1182530	  762.9	  619.1	 5429.0	...
1182531	  762.9	  619.0	 5430.0	...
1182532	  762.9	  619.0	 5430.0	...
1182533	  762.8	  618.9	 5429.0	...
1182534	  762.8	  618.8	 5430.0	...
1182535	  762.8	  618.7	 5431.0	...
1182536	  762.5	  618.7	 5432.0	...
1182537	  762.3	  618.7	 5433.0	...
1182538	  762.1	  618.9	 5434.0	...
1182539	  762.1	  619.0	 5438.0	...
1182540	  762.1	  619.1	 5441.0	...
1182541	  762.1	  619.2	 5444.0	...
1182542	  762.4	  619.4	 5445.0	...
1182543	  762.6	  619.4	 5442.0	...
1182544	  762.7	  619.4	 5440.0	...
1182545	  762.5	  619.1	 5438.0	...
1182546	  762.4	  618.8	 5438.0	...
1182547	  762.4	  618.8	 5438.0	...
1182548	  762.5	  619.0	 5438.0	...
1182549	  762.5	  619.2	 5441.0	...
1182550	  762.4	  619.3	 5445.0	...
1182551	  762.4	  619.3	 5448.0	...
1182552	  762.3	  618.7	 5449.0	...
1182553	  762.3	  618.2	 5449.0	...
1182554	  762.3	  617.9	 5449.0	...
1182555	  762.3	  618.1	 5448.0	...
1182556	  762.3	  618.4	 5448.0	...
1182557	  762.3	  618.2	 5449.0	...
1182558	  762.4	  618.1	 5449.0	...
1182559	  762.4	  617.9	 5448.0	...
1182560	  762.4	  617.8	 5449.0	...
1182561	  762.4	  617.8	 5452.0	...
1182562	  762.5	  617.8	 5455.0	...
1182563	  762.6	  617.8	 5457.0	...
1182564	  762.4	  617.8	 5457.0	...
1182565	  762.0	  617.9	 5456.0	...
1182566	  761.7	  618.0	 5456.0	...
1182567	  761.6	  617.8	 5459.0	...
1182568	  761.5	  617.6	 5462.0	...
1182569	  761.5	  617.3	 5465.0	...
1182570	  761.4	  617.1	 5465.0	...
1182571	  761.3	  617.3	 5465.0	...
1182572	  761.2	  617.6	 5465.0	...
1182573	  761.3	  617.9	 5466.0	...
1182574	  761.2	  617.7	 5466.0	...
1182575	  761.2	  617.0	 5466.0	...
1182576	  761.1	  616.4	 5470.0	...
1182577	  761.1	  615.9	 5473.0	...
1182578	  760.9	  616.4	 5476.0	...
1182579	  760.7	  616.9	 5476.0	...
1182580	  760.6	  617.0	 5475.0	...
1182581	  760.6	  616.6	 5475.0	...
1182582	  760.6	  616.3	 5475.0	...
1182583	  760.7	  616.5	 5475.0	...
1182584	  760.8	  616.7	 5475.0	...
1182585	  760.9	  616.8	 5477.0	...
1182586	  761.0	  616.8	 5479.0	...
1182587	  760.9	  616.9	 5481.0	...
1182588	  760.9	  616.9	 5481.0	...
1182589	  760.8	  617.1	 5481.0	...
1182590	  760.9	  617.2	 5483.0	...
1182591	  760.9	  617.4	 5485.0	...
1182592	  760.8	  617.6	 5486.0	...
1182593	  760.7	  617.8	 5485.0	...
1182594	  760.6	  617.8	 5484.0	...
1182595	  760.6	  617.6	 5483.0	...
1182596	  760.5	  617.5	 5482.0	...
1182597	  760.6	  617.4	 5485.0	...
1182598	  760.6	  617.4	 5489.0	...
1182599	  760.7	  617.5	 5493.0	...
1182600	  760.7	  617.5	 5493.0	...
1182601	  760.6	  617.3	 5493.0	...
1182602	  760.7	  617.1	 5493.0	...
1182603	  760.7	  617.1	 5494.0	...
1182604	  760.6	  617.4	 5493.0	...
1182605	  760.3	  617.6	 5493.0	...
1182606	  760.1	  618.0	 5493.0	...
1182607	  760.2	  618.1	 5493.0	...
1182608	  760.3	  617.6	 5495.0	...
1182609	  760.3	  616.9	 5497.0	...
1182610	  760.2	  616.3	 5500.0	...
1182611	  760.2	  616.5	 5501.0	...
1182612	  760.2	  616.7	 5504.0	...
1182613	  760.2	  616.8	 5505.0	...
1182614	  760.3	  616.8	 5506.0	...
1182615	  760.1	  616.9	 5505.0	...
1182616	  759.9	  617.0	 5505.0	...
1182617	  759.7	  617.1	 5507.0	...
1182618	  759.7	  617.1	 5508.0	...
1182619	  759.9	  616.8	 5508.0	...
1182620	  760.0	  616.5	 5507.0	...
1182621	  760.0	  616.5	 5507.0	...
1182622	  760.1	  616.8	 5509.0	...
1182623	  760.1	  617.1	 5510.0	...
1182624	  760.1	  617.1	 5513.0	...
1182625	  760.1	  617.1	 5516.0	...
1182626	  760.0	  617.0	 5518.0	...
1182627	  759.9	  617.0	 5518.0	...
1182628	  759.8	  617.0	 5518.0	...
1182629	  759.8	  617.4	 5518.0	...
1182630	  759.8	  617.8	 5517.0	...
1182631	  759.8	  618.1	 5517.0	...
1182632	  759.9	  618.0	 5518.0	...
1182633	  760.1	  617.8	 5518.0	...
1182634	  760.3	  617.7	 5518.0	...
1182635	  760.4	  617.6	 5519.0	...
1182636	  760.3	  617.5	 5519.0	...
1182637	  760.4	  617.6	 5520.0	...
1182638	  760.4	  617.7	 5519.0	...
1182639	  760.6	  617.9	 5519.0	...
1182640	  760.6	  618.0	 5518.0	...
1182641	  760.5	  618.1	 5517.0	...
1182642	  760.4	  618.2	 5518.0	...
1182643	  760.4	  618.3	 5519.0	...
1182644	  760.5	  618.3	 5519.0	...
1182645	  760.6	  618.3	 5519.0	...
1182646	  760.6	  618.3	 5519.0	...
1182647	  760.4	  618.4	 5520.0	...
1182648	  760.2	  618.4	 5522.0	...
1182649	  760.1	  618.3	 5524.0	...
1182650	  760.1	  618.1	 5527.0	...
1182651	  760.1	  617.9	 5528.0	...
1182652	  760.0	  617.8	 5529.0	...
1182653	  760.0	  617.6	 5529.0	...
1182654	  759.8	  617.4	 5528.0	...
1182655	  759.6	  617.4	 5526.0	...
1182656	  759.4	  617.3	 5527.0	...
1182657	  759.5	  617.4	 5529.0	...
1182658	  759.5	  617.6	 5530.0	...
1182659	  759.6	  618.1	 5528.0	...
1182660	  759.8	  618.8	 5527.0	...
1182661	  759.9	  619.4	 5529.0	...
1182662	  759.9	  619.5	 5531.0	...
1182663	  759.7	  619.5	 5533.0	...
1182664	  760.1	  619.2	 5533.0	...
1182665	  760.6	  618.9	 5533.0	...
1182666	  761.0	  618.7	 5534.0	...
1182667	  760.9	  618.7	 5536.0	...
1182668	  760.4	  618.6	 5537.0	...
1182669	  760.0	  618.4	 5538.0	...
1182670	  759.6	  618.3	 5538.0	...
1182671	  759.7	  618.2	 5538.0	...
1182672	  759.6	  618.2	 5538.0	...
1182673	  759.6	  618.0	 5538.0	...
1182674	  759.6	  617.8	 5538.0	...
1182675	  759.6	  617.8	 5538.0	...
1182676	  759.7	  617.8	 5537.0	...
1182677	  759.7	  617.9	 5537.0	...
1182678	  759.9	  617.8	 5539.0	...
1182679	  760.1	  617.6	 5540.0	...
1182680	  760.2	  617.5	 5543.0	...
1182681	  760.1	  617.5	 5545.0	...
1182682	  759.9	  617.6	 5546.0	...
1182683	  759.9	  617.6	 5547.0	...
1182684	  759.8	  617.5	 5548.0	...
1182685	  759.8	  617.4	 5551.0	...
1182686	  759.9	  617.3	 5554.0	...
1182687	  759.9	  617.3	 5557.0	...
1182688	  760.1	  618.0	 5558.0	...
1182689	  760.2	  618.8	 5558.0	...
1182690	  760.1	  619.0	 5558.0	...
1182691	  759.9	  618.6	 5558.0	...
1182692	  759.7	  618.1	 5557.0	...
1182693	  759.7	  618.2	 5557.0	...
1182694	  759.7	  618.1	 5561.0	...
1182695	  759.6	  618.2	 5564.0	...
1182696	  759.5	  618.2	 5567.0	...
1182697	  759.3	  618.3	 5566.0	...
1182698	  759.0	  618.4	 5566.0	...
1182699	  759.0	  618.4	 5566.0	...
1182700	  759.2	  618.3	 5566.0	...
1182701	  759.1	  618.2	 5567.0	...
1182702	  758.9	  618.1	 5569.0	...
1182703	  758.8	  618.2	 5570.0	...
1182704	  758.9	  618.3	 5573.0	...
1182705	  759.1	  618.5	 5575.0	...
1182706	  759.5	  618.7	 5576.0	...
1182707	  759.8	  619.3	 5576.0	...
1182708	  760.0	  619.9	 5575.0	...
1182709	  759.9	  620.5	 5575.0	...
1182710	  759.7	  620.6	 5574.0	...
1182711	  759.6	  620.7	 5572.0	...
1182712	  759.7	  620.6	 5571.0	...
1182713	  760.0	  620.6	 5571.0	...
1182714	  760.2	  620.5	 5572.0	...
1182715	  760.0	  620.5	 5575.0	...
1182716	  759.7	  620.6	 5577.0	...
1182717	  759.4	  620.7	 5578.0	...
1182718	  759.4	  620.7	 5577.0	...
1182719	  759.4	  620.8	 5577.0	...
1182720	  759.4	  620.8	 5577.0	...
1182721	  759.5	  620.9	 5577.0	...
1182722	  759.7	  620.9	 5577.0	...
1182723	  759.8	  621.1	 5578.0	...
1182724	  759.9	  621.3	 5578.0	...
1182725	  759.9	  621.3	 5579.0	...
1182726	  759.6	  621.1	 5578.0	...
1182727	  759.4	  621.0	 5576.0	...
1182728	  759.2	  621.0	 5574.0	...
1182729	  759.2	  621.1	 5573.0	...
1182730	  759.3	  621.1	 5575.0	...
1182731	  759.4	  621.3	 5577.0	...
1182732	  759.7	  621.5	 5579.0	...
1182733	  760.1	  621.7	 5580.0	...
1182734	  760.3	  621.7	 5581.0	...
1182735	  760.3	  621.7	 5582.0	...
1182736	  760.3	  621.7	 5582.0	...
1182737	  760.3	  621.7	 5585.0	...
1182738	  760.2	  621.7	 5589.0	...
1182739	  760.2	  621.3	 5593.0	...
1182740	  760.1	  620.9	 5592.0	...
1182741	  760.1	  620.7	 5590.0	...
1182742	  759.8	  621.0	 5589.0	...
1182743	  759.6	  622.0	 5587.0	...
1182744	  759.4	  622.7	 5585.0	...
1182745	  759.6	  622.9	 5586.0	...
1182746	  759.7	  622.5	 5589.0	...
1182747	  759.7	  622.4	 5593.0	...
1182748	  759.8	  622.7	 5593.0	...
1182749	  760.1	  623.0	 5593.0	...
1182750	  760.3	  622.9	 5594.0	...
1182751	  760.4	  622.7	 5596.0	...
1182752	  760.3	  622.7	 5596.0	...
1182753	  760.4	  622.5	 5594.0	...
1182754	  760.4	  622.4	 5592.0	...
1182755	  760.5	  622.6	 5592.0	...
1182756	  760.3	  622.9	 5593.0	...
1182757	  760.1	  623.0	 5593.0	...
1182758	  760.0	  622.8	 5598.0	...
1182759	  760.2	  622.5	 5602.0	...
1182760	  760.3	  622.5	 5606.0	...
1182761	  760.3	  622.7	 5606.0	...
1182762	  760.4	  622.9	 5605.0	...
1182763	  760.4	  623.1	 5605.0	...
1182764	  760.3	  623.3	 5604.0	...
1182765	  760.2	  623.4	 5604.0	...
1182766	  760.2	  623.4	 5604.0	...
1182767	  760.1	  623.2	 5604.0	...
1182768	  760.1	  622.9	 5605.0	...
1182769	  760.1	  622.6	 5607.0	...
1182770	  760.1	  622.6	 5608.0	...
1182771	  760.1	  622.6	 5608.0	...
1182772	  760.2	  622.6	 5608.0	...
1182773	  760.5	  622.6	 5609.0	...
1182774	  760.7	  623.0	 5609.0	...
1182775	  760.8	  623.6	 5609.0	...
1182776	  760.9	  624.1	 5608.0	...
1182777	  761.0	  624.2	 5607.0	...
1182778	  761.0	  624.1	 5606.0	...
1182779	  760.9	  624.1	 5606.0	...
1182780	  760.8	  624.4	 5606.0	...
1182781	  760.7	  624.8	 5606.0	...
1182782	  760.7	  625.2	 5606.0	...
1182783	  760.8	  624.8	 5609.0	...
1182784	  760.9	  624.3	 5613.0	...
1182785	  761.0	  624.0	 5615.0	...
1182786	  761.0	  624.2	 5616.0	...
1182787	  761.1	  624.4	 5617.0	...
1182788	  761.1	  624.2	 5619.0	...
1182789	  761.3	  624.1	 5620.0	...
1182790	  761.4	  624.1	 5623.0	...
1182791	  761.6	  624.3	 5625.0	...
1182792	  761.6	  624.4	 5628.0	...
1182793	  761.6	  624.3	 5628.0	...
1182794	  761.7	  624.2	 5628.0	...
1182795	  761.8	  624.0	 5628.0	...
1182796	  761.9	  624.0	 5627.0	...
1182797	  761.8	  624.2	 5627.0	...
1182798	  761.8	  624.5	 5627.0	...
1182799	  761.8	  624.8	 5628.0	...
1182800	  761.8	  625.1	 5629.0	...
1182801	  761.8	  625.3	 5631.0	...
1182802	  761.8	  625.6	 5632.0	...
1182803	  762.0	  625.7	 5633.0	...
1182804	  762.1	  625.8	 5633.0	...
1182805	  762.1	  625.6	 5633.0	...
1182806	  762.1	  625.3	 5633.0	...
1182807	  762.0	  625.0	 5633.0	...
1182808	  761.9	  625.0	 5632.0	...
1182809	  761.8	  625.1	 5635.0	...
1182810	  761.6	  625.3	 5638.0	...
1182811	  761.6	  625.2	 5641.0	...
1182812	  761.6	  624.9	 5641.0	...
1182813	  761.6	  624.8	 5640.0	...
1182814	  761.6	  624.8	 5640.0	...
1182815	  761.6	  625.1	 5640.0	...
1182816	  761.7	  625.3	 5641.0	...
1182817	  761.8	  625.4	 5643.0	...
1182818	  761.9	  625.4	 5645.0	...
1182819	  762.0	  625.4	 5645.0	...
1182820	  761.9	  625.2	 5645.0	...
1182821	  761.8	  625.0	 5644.0	...
1182822	  761.8	  625.1	 5645.0	...
1182823	  761.7	  625.4	 5646.0	...
1182824	  761.7	  625.3	 5647.0	...
MSG	1182825 0000 _ Number Off
1182825	  761.8	  624.5	 5650.0	...
1182826	  761.9	  623.7	 5652.0	...
1182827	  762.0	  623.8	 5655.0	...
1182828	  762.2	  624.5	 5654.0	...
1182829	  762.3	  625.3	 5652.0	...
1182830	  762.4	  625.4	 5647.0	...
1182831	  762.2	  625.3	 5643.0	...
1182832	  762.1	  625.4	 5643.0	...
1182833	  762.0	  625.8	 5646.0	...
1182834	  762.0	  626.1	 5649.0	...
1182835	  762.1	  626.4	 5649.0	...
1182836	  762.1	  626.4	 5650.0	...
1182837	  762.2	  626.4	 5653.0	...
1182838	  762.3	  626.5	 5656.0	...
1182839	  762.4	  626.9	 5655.0	...
1182840	  762.4	  627.2	 5652.0	...
1182841	  762.6	  627.2	 5651.0	...
1182842	  762.8	  627.1	 5652.0	...
1182843	  763.1	  627.3	 5652.0	...
1182844	  763.1	  627.5	 5650.0	...
1182845	  763.1	  627.8	 5647.0	...
1182846	  763.0	  627.7	 5647.0	...
1182847	  763.0	  627.7	 5647.0	...
1182848	  763.1	  627.8	 5649.0	...
1182849	  763.2	  627.8	 5651.0	...
1182850	  763.3	  627.8	 5652.0	...
1182851	  763.3	  627.7	 5652.0	...
1182852	  763.3	  627.8	 5653.0	...
1182853	  763.4	  628.0	 5654.0	...
1182854	  763.5	  628.1	 5654.0	...
1182855	  763.3	  628.4	 5654.0	...
1182856	  762.9	  628.8	 5653.0	...
1182857	  762.8	  629.0	 5654.0	...
1182858	  763.1	  628.9	 5655.0	...
1182859	  763.5	  628.7	 5658.0	...
1182860	  763.5	  628.8	 5660.0	...
1182861	  763.5	  628.9	 5660.0	...
1182862	  763.4	  629.0	 5659.0	...
1182863	  763.3	  629.1	 5657.0	...
1182864	  763.2	  629.2	 5658.0	...
1182865	  763.1	  629.3	 5658.0	...
1182866	  763.2	  629.3	 5659.0	...
1182867	  763.2	  629.3	 5658.0	...
1182868	  763.1	  629.3	 5658.0	...
1182869	  763.2	  629.2	 5661.0	...
1182870	  763.2	  629.2	 5664.0	...
1182871	  763.2	  629.1	 5667.0	...
1182872	  763.1	  629.3	 5669.0	...
1182873	  763.0	  629.3	 5671.0	...
1182874	  763.1	  629.0	 5673.0	...
1182875	  763.2	  628.7	 5673.0	...
1182876	  763.2	  628.2	 5673.0	...
1182877	  763.4	  628.1	 5672.0	...
1182878	  763.6	  628.1	 5672.0	...
1182879	  763.8	  628.0	 5675.0	...
1182880	  763.7	  628.0	 5678.0	...
1182881	  763.6	  628.0	 5679.0	...
1182882	  763.5	  628.0	 5677.0	...
1182883	  763.3	  628.1	 5674.0	...
1182884	  763.0	  628.2	 5672.0	...
1182885	  762.8	  628.2	 5670.0	...
1182886	  762.8	  628.2	 5671.0	...
1182887	  762.7	  628.3	 5673.0	...
1182888	  762.6	  628.4	 5676.0	...
1182889	  762.6	  628.4	 5676.0	...
1182890	  762.8	  628.8	 5676.0	...
1182891	  763.0	  629.3	 5675.0	...
1182892	  763.3	  629.8	 5676.0	...
1182893	  763.5	  629.9	 5675.0	...
1182894	  763.7	  630.0	 5674.0	...
1182895	  763.7	  629.8	 5673.0	...
1182896	  763.7	  629.5	 5673.0	...
1182897	  763.7	  629.2	 5674.0	...
1182898	  763.6	  629.2	 5676.0	...
1182899	  763.6	  629.1	 5677.0	...
1182900	  763.4	  629.0	 5681.0	...
1182901	  763.3	  628.9	 5685.0	...
1182902	  763.3	  629.3	 5687.0	...
1182903	  763.4	  629.6	 5684.0	...
1182904	  763.6	  629.9	 5681.0	...
1182905	  763.7	  629.8	 5679.0	...
1182906	  764.0	  629.8	 5680.0	...
1182907	  764.0	  629.8	 5681.0	...
1182908	  764.1	  629.6	 5682.0	...
1182909	  764.1	  629.3	 5682.0	...
1182910	  764.0	  629.2	 5682.0	...
1182911	  764.0	  629.3	 5682.0	...
1182912	  763.8	  629.3	 5684.0	...
1182913	  763.6	  629.3	 5687.0	...
1182914	  763.5	  629.3	 5690.0	...
1182915	  763.5	  629.3	 5692.0	...
1182916	  763.5	  629.4	 5694.0	...
1182917	  763.5	  629.5	 5692.0	...
1182918	  763.6	  629.5	 5688.0	...
1182919	  763.7	  629.4	 5684.0	...
1182920	  763.8	  629.2	 5685.0	...
1182921	  763.9	  629.2	 5687.0	...
1182922	  764.0	  629.2	 5687.0	...
1182923	  764.0	  629.2	 5687.0	...
1182924	  764.0	  629.2	 5686.0	...
1182925	  764.0	  629.2	 5687.0	...
1182926	  764.0	  629.2	 5690.0	...
1182927	  763.9	  629.3	 5692.0	...
1182928	  763.8	  629.4	 5692.0	...
1182929	  763.8	  629.4	 5693.0	...
1182930	  763.8	  629.4	 5694.0	...
1182931	  763.8	  629.4	 5697.0	...
1182932	  763.8	  629.0	 5699.0	...
1182933	  763.8	  628.6	 5701.0	...
1182934	  763.9	  628.2	 5700.0	...
1182935	  763.9	  628.1	 5700.0	...
1182936	  764.0	  628.0	 5700.0	...
1182937	  763.9	  627.9	 5700.0	...
1182938	  763.9	  627.6	 5700.0	...
1182939	  764.0	  627.4	 5700.0	...
1182940	  764.1	  627.5	 5703.0	...
1182941	  764.2	  627.9	 5706.0	...
1182942	  764.3	  628.1	 5704.0	...
1182943	  764.0	  628.0	 5700.0	...
1182944	  763.5	  627.9	 5696.0	...
1182945	  763.1	  628.3	 5697.0	...
1182946	  763.1	  628.7	 5698.0	...
1182947	  763.1	  628.6	 5699.0	...
1182948	  763.0	  628.2	 5700.0	...
1182949	  763.2	  627.7	 5703.0	...
1182950	  763.5	  627.6	 5707.0	...
1182951	  763.9	  627.3	 5710.0	...
1182952	  763.9	  627.2	 5710.0	...
1182953	  763.9	  627.1	 5712.0	...
1182954	  763.9	  627.2	 5713.0	...
1182955	  763.8	  627.1	 5714.0	...
1182956	  763.7	  627.1	 5712.0	...
1182957	  763.5	  627.0	 5714.0	...
1182958	  763.5	  626.8	 5716.0	...
1182959	  763.6	  626.5	 5718.0	...
1182960	  763.4	  626.2	 5720.0	...
1182961	  763.0	  626.1	 5722.0	...
1182962	  762.7	  626.2	 5724.0	...
1182963	  762.7	  626.1	 5724.0	...
1182964	  762.8	  625.9	 5724.0	...
1182965	  762.9	  625.7	 5724.0	...
1182966	  763.0	  625.6	 5726.0	...
1182967	  763.0	  625.4	 5727.0	...
1182968	  762.8	  625.4	 5729.0	...
1182969	  762.8	  625.5	 5730.0	...
1182970	  762.7	  625.7	 5731.0	...
1182971	  762.7	  625.8	 5733.0	...
1182972	  762.8	  625.8	 5733.0	...
1182973	  762.8	  625.9	 5734.0	...
1182974	  762.8	  626.0	 5735.0	...
1182975	  762.7	  625.9	 5736.0	...
1182976	  762.7	  625.6	 5736.0	...
1182977	  762.9	  625.2	 5740.0	...
1182978	  763.1	  624.9	 5743.0	...
1182979	  763.0	  624.9	 5746.0	...
1182980	  762.6	  625.0	 5745.0	...
1182981	  762.4	  625.0	 5744.0	...
1182982	  762.5	  624.8	 5743.0	...
1182983	  762.7	  624.3	 5743.0	...
1182984	  762.8	  623.8	 5743.0	...
1182985	  762.9	  623.6	 5743.0	...
1182986	  762.8	  623.6	 5743.0	...
1182987	  762.6	  623.6	 5746.0	...
1182988	  762.5	  623.5	 5748.0	...
1182989	  762.4	  623.5	 5751.0	...
1182990	  762.4	  623.5	 5752.0	...
1182991	  762.4	  623.6	 5753.0	...
1182992	  762.4	  623.4	 5754.0	...
1182993	  762.4	  623.2	 5752.0	...
1182994	  762.5	  622.8	 5752.0	...
1182995	  762.6	  622.6	 5753.0	...
1182996	  762.7	  622.5	 5754.0	...
1182997	  762.9	  622.4	 5755.0	...
1182998	  763.1	  622.5	 5755.0	...
1182999	  763.2	  622.5	 5755.0	...
1183000	  763.2	  622.5	 5756.0	...
1183001	  763.2	  622.6	 5755.0	...
1183002	  763.1	  622.5	 5755.0	...
1183003	  763.0	  622.4	 5754.0	...
1183004	  762.9	  622.2	 5754.0	...
1183005	  762.9	  622.3	 5755.0	...
1183006	  762.8	  622.2	 5757.0	...
1183007	  762.8	  622.1	 5759.0	...
1183008	  762.8	  621.9	 5759.0	...
1183009	  762.8	  622.1	 5757.0	...
1183010	  762.9	  622.4	 5755.0	...
1183011	  763.0	  622.6	 5755.0	...
1183012	  763.0	  622.4	 5758.0	...
1183013	  763.0	  622.1	 5760.0	...
1183014	  763.0	  621.9	 5763.0	...
1183015	  762.7	  621.8	 5764.0	...
1183016	  762.4	  621.6	 5766.0	...
1183017	  762.3	  621.5	 5765.0	...
1183018	  762.5	  621.4	 5766.0	...
1183019	  762.4	  621.3	 5768.0	...
1183020	  762.1	  621.2	 5769.0	...
1183021	  761.8	  621.1	 5772.0	...
1183022	  762.1	  620.9	 5774.0	...
1183023	  762.4	  620.8	 5777.0	...
1183024	  762.5	  620.9	 5778.0	...
1183025	  762.4	  621.0	 5778.0	...
1183026	  762.3	  621.1	 5779.0	...
1183027	  762.4	  621.1	 5778.0	...
1183028	  762.5	  620.8	 5780.0	...
1183029	  763.0	  620.4	 5782.0	...
1183030	  763.3	  619.9	 5783.0	...
1183031	  763.3	  619.7	 5782.0	...
1183032	  762.9	  619.7	 5780.0	...
1183033	  762.5	  619.7	 5780.0	...
1183034	  762.5	  619.7	 5782.0	...
1183035	  762.5	  619.8	 5784.0	...
1183036	  762.7	  619.8	 5785.0	...
1183037	  762.9	  619.8	 5784.0	...
1183038	  762.9	  619.8	 5783.0	...
MSG	1183039 0000 _ Number On
1183039	  762.6	  619.8	 5782.0	...
1183040	  762.4	  620.1	 5782.0	...
1183041	  762.4	  620.3	 5784.0	...
1183042	  762.4	  620.7	 5785.0	...
1183043	  762.3	  620.8	 5788.0	...
1183044	  762.2	  620.7	 5789.0	...
1183045	  762.1	  620.4	 5790.0	...
1183046	  762.0	  620.1	 5790.0	...
1183047	  762.0	  620.3	 5790.0	...
1183048	  762.0	  620.5	 5790.0	...
1183049	  762.1	  620.8	 5789.0	...
1183050	  762.4	  620.4	 5789.0	...
1183051	  762.8	  619.9	 5790.0	...
1183052	  763.0	  619.5	 5792.0	...
1183053	  762.9	  619.5	 5794.0	...
1183054	  762.7	  619.6	 5796.0	...
1183055	  762.8	  619.6	 5799.0	...
1183056	  762.8	  619.6	 5801.0	...
1183057	  762.9	  619.6	 5803.0	...
1183058	  762.9	  619.6	 5803.0	...
1183059	  762.9	  619.7	 5803.0	...
1183060	  762.8	  619.7	 5803.0	...
1183061	  762.8	  619.9	 5803.0	...
1183062	  762.7	  620.0	 5802.0	...
1183063	  762.5	  620.2	 5801.0	...
1183064	  762.3	  620.0	 5802.0	...
1183065	  762.2	  619.7	 5805.0	...
1183066	  762.0	  619.5	 5807.0	...
1183067	  762.0	  619.3	 5809.0	...
1183068	  762.1	  619.3	 5809.0	...
1183069	  762.2	  619.2	 5812.0	...
1183070	  762.3	  619.3	 5814.0	...
1183071	  762.5	  619.5	 5816.0	...
1183072	  762.6	  619.7	 5816.0	...
1183073	  762.7	  619.8	 5816.0	...
1183074	  762.6	  619.6	 5817.0	...
1183075	  762.4	  619.2	 5817.0	...
1183076	  762.2	  618.9	 5818.0	...
1183077	  762.0	  618.7	 5820.0	...
1183078	  761.8	  618.7	 5824.0	...
1183079	  761.8	  618.7	 5827.0	...
1183080	  761.9	  618.7	 5829.0	...
1183081	  761.9	  618.8	 5829.0	...
1183082	  761.9	  618.8	 5829.0	...
1183083	  762.0	  618.7	 5828.0	...
1183084	  762.1	  618.4	 5829.0	...
1183085	  761.9	  618.1	 5830.0	...
1183086	  761.5	  618.0	 5832.0	...
1183087	  761.4	  618.2	 5830.0	...
1183088	  761.7	  618.5	 5829.0	...
1183089	  761.7	  618.8	 5828.0	...
1183090	  761.4	  618.8	 5828.0	...
1183091	  761.2	  618.3	 5832.0	...
1183092	  761.3	  617.8	 5835.0	...
1183093	  761.4	  617.5	 5838.0	...
1183094	  761.4	  617.3	 5839.0	...
1183095	  761.4	  617.1	 5840.0	...
1183096	  761.3	  617.1	 5840.0	...
1183097	  761.2	  617.0	 5840.0	...
1183098	  761.0	  616.9	 5840.0	...
1183099	  760.8	  616.7	 5841.0	...
1183100	  760.6	  616.0	 5842.0	...
1183101	  760.7	  615.4	 5842.0	...
1183102	  760.9	  615.1	 5848.0	...
1183103	  761.1	  615.0	 5854.0	...
1183104	  761.2	  615.1	 5858.0	...
1183105	  761.2	  615.3	 5856.0	...
1183106	  761.2	  615.5	 5853.0	...
1183107	  761.1	  615.4	 5852.0	...
1183108	  761.0	  615.2	 5853.0	...
1183109	  760.7	  615.2	 5853.0	...
1183110	  760.4	  615.5	 5855.0	...
1183111	  760.1	  615.7	 5857.0	...
1183112	  760.1	  615.7	 5859.0	...
1183113	  760.2	  615.7	 5859.0	...
1183114	  760.2	  615.8	 5860.0	...
1183115	  760.3	  615.6	 5860.0	...
1183116	  760.4	  615.3	 5861.0	...
1183117	  760.5	  615.1	 5863.0	...
1183118	  760.6	  615.1	 5866.0	...
1183119	  760.6	  615.1	 5868.0	...
1183120	  760.7	  615.1	 5867.0	...
1183121	  760.7	  615.2	 5867.0	...
1183122	  760.8	  615.3	 5867.0	...
1183123	  760.8	  615.4	 5867.0	...
1183124	  760.7	  615.5	 5867.0	...
1183125	  760.6	  615.5	 5867.0	...
1183126	  760.4	  615.6	 5867.0	...
1183127	  760.3	  615.6	 5866.0	...
1183128	  760.2	  615.4	 5869.0	...
1183129	  760.2	  615.3	 5871.0	...
1183130	  760.2	  615.2	 5874.0	...
1183131	  760.2	  615.2	 5874.0	...
1183132	  760.2	  615.3	 5875.0	...
1183133	  760.3	  615.4	 5875.0	...
1183134	  760.3	  615.5	 5876.0	...
1183135	  760.3	  615.6	 5878.0	...
1183136	  760.2	  615.3	 5879.0	...
1183137	  760.1	  614.8	 5879.0	...
1183138	  759.7	  614.6	 5878.0	...
1183139	  759.4	  614.7	 5877.0	...
1183140	  759.1	  614.7	 5877.0	...
1183141	  759.0	  614.5	 5877.0	...
1183142	  758.9	  614.1	 5881.0	...
1183143	  758.7	  613.9	 5885.0	...
1183144	  758.5	  613.7	 5889.0	...
1183145	  758.5	  613.7	 5890.0	...
1183146	  758.6	  613.6	 5891.0	...
1183147	  758.5	  613.6	 5893.0	...
1183148	  758.2	  613.4	 5895.0	...
1183149	  758.1	  613.3	 5897.0	...
1183150	  758.1	  613.1	 5898.0	...
1183151	  758.1	  612.9	 5898.0	...
1183152	  758.3	  612.5	 5898.0	...
1183153	  758.4	  612.1	 5899.0	...
1183154	  758.5	  611.9	 5901.0	...
1183155	  758.5	  611.9	 5903.0	...
1183156	  758.5	  611.9	 5904.0	...
1183157	  758.5	  612.1	 5905.0	...
1183158	  758.5	  612.2	 5906.0	...
1183159	  758.5	  611.8	 5906.0	...
1183160	  758.4	  611.1	 5909.0	...
1183161	  758.3	  610.4	 5912.0	...
1183162	  758.2	  610.9	 5916.0	...
1183163	  758.3	  611.4	 5917.0	...
1183164	  758.3	  611.8	 5917.0	...
1183165	  758.4	  611.5	 5916.0	...
1183166	  758.5	  611.3	 5916.0	...
1183167	  758.3	  611.2	 5916.0	...
1183168	  758.1	  611.4	 5916.0	...
1183169	  758.0	  611.5	 5916.0	...
1183170	  758.1	  611.6	 5916.0	...
1183171	  758.2	  611.5	 5916.0	...
1183172	  758.1	  611.4	 5916.0	...
1183173	  758.1	  611.3	 5916.0	...
1183174	  758.0	  611.4	 5916.0	...
1183175	  757.9	  611.6	 5916.0	...
1183176	  758.1	  611.7	 5920.0	...
1183177	  758.4	  611.7	 5924.0	...
1183178	  758.5	  611.6	 5928.0	...
1183179	  758.3	  611.6	 5927.0	...
1183180	  758.1	  611.6	 5927.0	...
1183181	  758.0	  611.6	 5927.0	...
1183182	  757.9	  611.6	 5926.0	...
1183183	  757.7	  612.3	 5925.0	...
1183184	  757.6	  613.0	 5925.0	...
1183185	  757.9	  613.6	 5926.0	...
1183186	  758.4	  613.6	 5926.0	...
1183187	  758.8	  613.2	 5929.0	...
1183188	  758.8	  612.8	 5934.0	...
1183189	  758.5	  612.4	 5938.0	...
1183190	  758.2	  612.1	 5940.0	...
1183191	  758.1	  611.8	 5940.0	...
1183192	  758.0	  611.2	 5939.0	...
1183193	  758.0	  610.9	 5939.0	...
1183194	  757.8	  610.6	 5938.0	...
1183195	  757.6	  610.7	 5938.0	...
1183196	  757.4	  610.5	 5938.0	...
1183197	  757.3	  609.8	 5939.0	...
1183198	  757.2	  609.0	 5939.0	...
1183199	  757.0	  608.9	 5939.0	...
1183200	  756.7	  609.3	 5940.0	...
1183201	  756.5	  609.6	 5943.0	...
1183202	  756.7	  609.5	 5948.0	...
1183203	  757.1	  609.4	 5950.0	...
1183204	  757.4	  609.2	 5953.0	...
1183205	  757.4	  609.1	 5953.0	...
1183206	  757.1	  608.9	 5953.0	...
1183207	  756.9	  608.8	 5954.0	...
1183208	  756.9	  608.8	 5955.0	...
1183209	  756.8	  608.7	 5956.0	...
1183210	  756.8	  608.6	 5958.0	...
1183211	  756.8	  608.7	 5958.0	...
1183212	  756.8	  609.0	 5958.0	...
1183213	  756.8	  609.4	 5957.0	...
1183214	  756.8	  609.6	 5957.0	...
1183215	  756.8	  609.7	 5958.0	...
1183216	  756.8	  609.7	 5961.0	...
1183217	  756.8	  609.7	 5963.0	...
1183218	  756.9	  609.7	 5965.0	...
1183219	  757.0	  609.7	 5964.0	...
1183220	  757.2	  609.7	 5960.0	...
1183221	  757.3	  609.7	 5957.0	...
1183222	  757.4	  609.7	 5955.0	...
1183223	  757.4	  609.7	 5954.0	...
1183224	  757.4	  609.7	 5954.0	...
1183225	  757.2	  609.7	 5954.0	...
1183226	  756.9	  609.6	 5955.0	...
1183227	  756.7	  609.4	 5961.0	...
1183228	  756.8	  609.2	 5966.0	...
1183229	  757.0	  609.1	 5971.0	...
1183230	  757.3	  609.2	 5971.0	...
1183231	  757.3	  609.3	 5972.0	...
1183232	  757.3	  609.4	 5973.0	...
1183233	  757.2	  609.5	 5974.0	...
1183234	  757.1	  609.7	 5976.0	...
1183235	  757.1	  610.0	 5977.0	...
1183236	  757.1	  610.0	 5973.0	...
1183237	  757.1	  610.0	 5967.0	...
1183238	  757.0	  609.7	 5962.0	...
1183239	  756.9	  609.3	 5964.0	...
1183240	  756.9	  609.0	 5966.0	...
1183241	  756.9	  609.0	 5968.0	...
1183242	  756.8	  609.0	 5972.0	...
1183243	  756.6	  608.9	 5975.0	...
1183244	  756.5	  608.9	 5976.0	...
1183245	  756.6	  608.6	 5975.0	...
1183246	  756.6	  608.3	 5976.0	...
1183247	  756.6	  608.1	 5977.0	...
1183248	  756.7	  608.1	 5978.0	...
1183249	  756.8	  607.7	 5980.0	...
1183250	  756.9	  607.4	 5982.0	...
1183251	  756.8	  606.9	 5982.0	...
1183252	  756.7	  606.8	 5981.0	...
1183253	  756.6	  607.1	 5980.0	...
1183254	  756.5	  607.5	 5980.0	...
1183255	  756.5	  608.0	 5980.0	...
1183256	  756.4	  608.3	 5980.0	...
1183257	  756.4	  608.6	 5980.0	...
1183258	  756.4	  608.7	 5980.0	...
1183259	  756.6	  608.7	 5979.0	...
1183260	  756.7	  608.7	 5978.0	...
1183261	  756.9	  608.8	 5977.0	...
1183262	  757.0	  608.9	 5977.0	...
1183263	  757.1	  609.0	 5979.0	...
1183264	  757.1	  609.2	 5982.0	...
1183265	  757.2	  609.4	 5981.0	...
1183266	  757.3	  609.6	 5980.0	...
1183267	  757.3	  609.8	 5980.0	...
1183268	  757.4	  609.6	 5982.0	...
1183269	  757.5	  609.4	 5983.0	...
1183270	  757.4	  609.2	 5981.0	...
1183271	  757.3	  609.4	 5980.0	...
1183272	  757.1	  609.7	 5978.0	...
1183273	  757.2	  610.2	 5978.0	...
1183274	  757.2	  610.4	 5980.0	...
1183275	  757.4	  610.4	 5981.0	...
1183276	  757.6	  610.5	 5981.0	...
1183277	  757.8	  610.6	 5981.0	...
1183278	  757.7	  610.1	 5981.0	...
1183279	  757.6	  609.5	 5980.0	...
1183280	  757.6	  609.1	 5979.0	...
1183281	  757.6	  609.3	 5978.0	...
1183282	  757.6	  609.5	 5982.0	...
1183283	  757.6	  609.5	 5987.0	...
1183284	  757.9	  609.4	 5991.0	...
1183285	  758.2	  609.3	 5990.0	...
1183286	  758.3	  609.1	 5989.0	...
1183287	  758.1	  609.1	 5989.0	...
1183288	  758.0	  609.2	 5990.0	...
1183289	  758.0	  609.2	 5990.0	...
1183290	  758.1	  609.1	 5990.0	...
1183291	  758.1	  609.1	 5992.0	...
1183292	  758.1	  609.1	 5995.0	...
1183293	  758.1	  609.0	 5996.0	...
1183294	  758.1	  608.9	 5995.0	...
1183295	  758.3	  608.7	 5994.0	...
1183296	  758.4	  608.4	 5995.0	...
1183297	  758.5	  608.1	 5995.0	...
1183298	  758.4	  608.0	 5995.0	...
1183299	  758.6	  608.1	 5994.0	...
1183300	  758.9	  608.1	 5992.0	...
1183301	  759.2	  608.2	 5990.0	...
1183302	  759.2	  608.4	 5988.0	...
1183303	  759.1	  608.5	 5988.0	...
1183304	  759.0	  608.3	 5988.0	...
1183305	  759.0	  608.0	 5988.0	...
1183306	  759.1	  607.7	 5988.0	...
1183307	  759.3	  607.7	 5988.0	...
1183308	  759.6	  607.7	 5988.0	...
1183309	  759.8	  607.8	 5987.0	...
1183310	  759.8	  607.8	 5987.0	...
1183311	  759.5	  607.9	 5987.0	...
1183312	  759.2	  608.5	 5987.0	...
1183313	  758.7	  609.1	 5985.0	...
1183314	  757.4	  609.4	 5982.0	...
1183315	  756.2	  609.2	 5980.0	...
1183316	  754.9	  608.6	 5982.0	...
1183317	  753.2	  608.6	 5983.0	...
1183318	  751.5	  608.6	 5984.0	...
1183319	  749.6	  608.4	 5985.0	...
1183320	  749.0	  607.5	 5986.0	...
1183321	  748.5	  606.6	 5988.0	...
1183322	  748.4	  606.2	 5990.0	...
1183323	  748.7	  606.0	 5988.0	...
1183324	  748.9	  605.9	 5988.0	...
1183325	  749.2	  605.7	 5988.0	...
1183326	  749.3	  605.6	 5989.0	...
1183327	  749.6	  605.6	 5987.0	...
1183328	  750.0	  605.8	 5985.0	...
1183329	  750.5	  605.6	 5982.0	...
1183330	  750.8	  605.2	 5983.0	...
1183331	  750.9	  604.7	 5985.0	...
1183332	  750.8	  604.4	 5985.0	...
1183333	  750.6	  604.1	 5986.0	...
1183334	  750.6	  603.9	 5987.0	...
1183335	  750.6	  603.5	 5988.0	...
1183336	  750.8	  603.0	 5990.0	...
1183337	  751.0	  602.5	 5988.0	...
1183338	  751.2	  602.3	 5987.0	...
1183339	  751.4	  602.5	 5985.0	...
MSG	1183340 0000 _ Number Off
1183340	  751.4	  602.8	 5983.0	...
1183341	  751.5	  603.2	 5986.0	...
1183342	  751.6	  603.2	 5991.0	...
1183343	  751.7	  603.3	 5995.0	...
1183344	  751.8	  603.3	 5996.0	...
1183345	  751.8	  603.6	 5996.0	...
1183346	  751.6	  603.8	 5996.0	...
1183347	  751.5	  603.6	 5996.0	...
1183348	  751.5	  603.2	 5995.0	...
1183349	  751.4	  602.6	 5994.0	...
1183350	  751.4	  602.5	 5994.0	...
1183351	  751.6	  602.0	 5995.0	...
1183352	  751.7	  601.7	 5998.0	...
1183353	  751.8	  601.7	 5999.0	...
1183354	  751.7	  601.8	 5999.0	...
1183355	  751.6	  601.9	 5998.0	...
1183356	  751.6	  601.7	 5998.0	...
1183357	  751.5	  601.5	 5998.0	...
1183358	  751.4	  601.4	 5997.0	...
1183359	  751.3	  601.2	 5997.0	...
1183360	  751.3	  600.9	 5997.0	...
1183361	  751.3	  600.6	 5996.0	...
1183362	  751.3	  600.3	 5995.0	...
1183363	  751.3	  600.1	 5994.0	...
1183364	  751.3	  599.9	 5993.0	...
1183365	  751.7	  599.6	 5992.0	...
1183366	  752.0	  599.3	 5990.0	...
1183367	  752.3	  599.3	 5989.0	...
1183368	  752.4	  599.3	 5987.0	...
1183369	  752.2	  599.4	 5988.0	...
1183370	  752.0	  599.4	 5989.0	...
1183371	  752.0	  599.4	 5989.0	...
1183372	  752.2	  599.3	 5989.0	...
1183373	  752.4	  599.1	 5989.0	...
1183374	  752.4	  598.9	 5989.0	...
1183375	  752.3	  598.8	 5987.0	...
1183376	  752.6	  598.7	 5985.0	...
1183377	  752.8	  598.5	 5983.0	...
1183378	  752.9	  598.4	 5985.0	...
1183379	  752.7	  598.3	 5987.0	...
1183380	  752.8	  598.4	 5986.0	...
1183381	  753.1	  598.4	 5984.0	...
1183382	  753.4	  598.4	 5981.0	...
1183383	  753.4	  598.3	 5980.0	...
1183384	  753.2	  598.1	 5980.0	...
1183385	  753.4	  597.8	 5980.0	...
1183386	  753.7	  597.6	 5980.0	...
1183387	  754.1	  597.4	 5980.0	...
1183388	  754.2	  597.3	 5981.0	...
1183389	  754.2	  597.0	 5981.0	...
1183390	  754.0	  596.8	 5982.0	...
1183391	  753.7	  596.6	 5981.0	...
1183392	  753.7	  596.9	 5980.0	...
1183393	  753.9	  597.0	 5979.0	...
1183394	  754.1	  597.0	 5978.0	...
1183395	  754.2	  596.9	 5978.0	...
1183396	  754.3	  596.9	 5978.0	...
1183397	  754.3	  597.1	 5976.0	...
1183398	  754.0	  597.3	 5974.0	...
1183399	  753.7	  597.4	 5975.0	...
1183400	  753.8	  597.3	 5976.0	...
1183401	  754.0	  597.1	 5978.0	...
1183402	  754.3	  597.0	 5977.0	...
1183403	  754.5	  596.9	 5976.0	...
1183404	  754.8	  596.7	 5976.0	...
1183405	  755.1	  596.6	 5975.0	...
1183406	  755.1	  596.6	 5976.0	...
1183407	  755.1	  596.6	 5976.0	...
1183408	  755.1	  596.7	 5974.0	...
1183409	  755.1	  596.8	 5972.0	...
1183410	  755.3	  597.1	 5969.0	...
1183411	  755.4	  597.6	 5967.0	...
1183412	  755.6	  597.9	 5967.0	...
1183413	  755.8	  597.7	 5968.0	...
1183414	  756.0	  597.3	 5968.0	...
1183415	  756.0	  597.0	 5969.0	...
1183416	  756.0	  597.0	 5968.0	...
1183417	  756.1	  597.0	 5968.0	...
1183418	  756.2	  597.0	 5967.0	...
1183419	  756.3	  596.9	 5967.0	...
1183420	  756.3	  596.8	 5968.0	...
1183421	  756.2	  596.7	 5969.0	...
1183422	  756.0	  596.6	 5969.0	...
1183423	  756.0	  596.7	 5969.0	...
1183424	  756.1	  596.7	 5971.0	...
1183425	  756.3	  596.9	 5973.0	...
1183426	  756.4	  596.9	 5974.0	...
1183427	  756.5	  596.7	 5973.0	...
1183428	  756.5	  596.6	 5973.0	...
1183429	  756.4	  596.5	 5972.0	...
1183430	  756.3	  596.5	 5970.0	...
1183431	  756.3	  596.5	 5967.0	...
1183432	  756.4	  596.7	 5963.0	...
1183433	  756.5	  596.8	 5961.0	...
1183434	  756.6	  597.0	 5963.0	...
1183435	  756.7	  597.0	 5966.0	...
1183436	  756.8	  597.1	 5969.0	...
1183437	  756.9	  597.1	 5968.0	...
1183438	  757.0	  597.1	 5968.0	...
1183439	  757.0	  596.7	 5969.0	...
1183440	  756.8	  596.2	 5970.0	...
1183441	  756.6	  596.0	 5969.0	...
1183442	  756.6	  596.4	 5968.0	...
1183443	  756.8	  596.7	 5967.0	...
1183444	  756.9	  596.6	 5966.0	...
1183445	  756.8	  596.2	 5965.0	...
1183446	  756.8	  595.9	 5964.0	...
1183447	  756.9	  595.6	 5963.0	...
1183448	  757.3	  595.6	 5963.0	...
1183449	  757.6	  595.5	 5965.0	...
1183450	  757.9	  595.3	 5967.0	...
1183451	  757.9	  594.9	 5969.0	...
1183452	  757.9	  594.4	 5968.0	...
1183453	  757.9	  594.3	 5967.0	...
1183454	  757.9	  595.1	 5965.0	...
1183455	  757.9	  595.8	 5963.0	...
1183456	  757.8	  595.6	 5961.0	...
1183457	  757.8	  595.0	 5961.0	...
1183458	  757.7	  594.7	 5962.0	...
1183459	  757.7	  595.0	 5962.0	...
1183460	  757.6	  595.2	 5962.0	...
1183461	  757.6	  595.1	 5962.0	...
1183462	  757.6	  594.9	 5961.0	...
1183463	  757.6	  594.6	 5959.0	...
1183464	  757.6	  594.4	 5957.0	...
1183465	  757.6	  594.4	 5956.0	...
1183466	  757.7	  594.6	 5955.0	...
1183467	  758.0	  594.7	 5955.0	...
1183468	  758.4	  594.5	 5954.0	...
1183469	  758.7	  594.4	 5954.0	...
1183470	  758.7	  594.3	 5953.0	...
1183471	  758.7	  594.2	 5950.0	...
1183472	  758.7	  594.1	 5948.0	...
1183473	  758.8	  594.3	 5947.0	...
1183474	  758.8	  594.6	 5946.0	...
1183475	  758.7	  594.2	 5945.0	...
1183476	  758.6	  593.5	 5945.0	...
1183477	  758.6	  593.2	 5944.0	...
1183478	  758.7	  593.8	 5944.0	...
1183479	  758.7	  594.5	 5942.0	...
1183480	  759.0	  594.3	 5940.0	...
1183481	  759.4	  593.9	 5941.0	...
1183482	  759.5	  593.6	 5944.0	...
1183483	  759.4	  593.7	 5947.0	...
1183484	  759.4	  593.8	 5948.0	...
1183485	  759.6	  593.9	 5945.0	...
1183486	  759.8	  594.1	 5942.0	...
1183487	  759.7	  594.3	 5940.0	...
1183488	  759.6	  593.9	 5939.0	...
1183489	  759.7	  593.4	 5939.0	...
1183490	  760.0	  592.9	 5939.0	...
1183491	  760.3	  593.1	 5939.0	...
1183492	  760.5	  593.3	 5940.0	...
1183493	  760.6	  593.5	 5940.0	...
1183494	  760.7	  593.5	 5939.0	...
1183495	  760.7	  592.9	 5937.0	...
1183496	  760.8	  592.3	 5936.0	...
1183497	  761.1	  591.7	 5936.0	...
1183498	  761.4	  591.8	 5937.0	...
1183499	  761.4	  591.9	 5937.0	...
1183500	  761.2	  591.6	 5937.0	...
1183501	  761.0	  591.2	 5937.0	...
1183502	  761.0	  590.9	 5938.0	...
1183503	  761.0	  591.1	 5935.0	...
1183504	  761.1	  591.5	 5933.0	...
1183505	  761.2	  591.7	 5931.0	...
1183506	  761.3	  591.8	 5929.0	...
1183507	  761.3	  591.8	 5928.0	...
1183508	  761.5	  591.7	 5927.0	...
1183509	  761.6	  591.6	 5928.0	...
1183510	  761.8	  591.5	 5927.0	...
1183511	  761.8	  591.4	 5925.0	...
1183512	  762.0	  591.2	 5925.0	...
1183513	  762.4	  590.9	 5926.0	...
1183514	  762.7	  590.8	 5928.0	...
1183515	  763.0	  590.8	 5928.0	...
1183516	  763.1	  590.8	 5928.0	...
1183517	  763.0	  590.9	 5928.0	...
1183518	  763.0	  591.1	 5927.0	...
1183519	  762.9	  591.0	 5924.0	...
1183520	  763.0	  591.0	 5920.0	...
1183521	  763.1	  590.8	 5919.0	...
1183522	  763.2	  590.8	 5919.0	...
1183523	  763.4	  590.7	 5919.0	...
1183524	  763.5	  590.5	 5919.0	...
1183525	  763.5	  590.3	 5918.0	...
1183526	  763.5	  590.2	 5917.0	...
1183527	  763.5	  590.2	 5917.0	...
1183528	  763.5	  590.1	 5918.0	...
1183529	  763.5	  590.0	 5918.0	...
1183530	  763.6	  590.5	 5918.0	...
1183531	  763.7	  591.0	 5917.0	...
1183532	  763.8	  591.3	 5919.0	...
1183533	  764.1	  590.9	 5921.0	...
1183534	  764.3	  590.5	 5923.0	...
1183535	  764.5	  590.4	 5923.0	...
1183536	  764.3	  590.4	 5921.0	...
1183537	  764.2	  590.5	 5919.0	...
1183538	  764.1	  590.5	 5919.0	...
1183539	  764.2	  590.5	 5918.0	...
1183540	  764.4	  590.5	 5920.0	...
1183541	  764.4	  590.2	 5922.0	...
1183542	  764.6	  590.0	 5924.0	...
1183543	  764.8	  589.8	 5924.0	...
1183544	  764.9	  589.8	 5924.0	...
1183545	  765.0	  590.0	 5921.0	...
1183546	  765.1	  590.2	 5918.0	...
1183547	  765.1	  589.9	 5916.0	...
1183548	  765.1	  589.5	 5916.0	...
1183549	  765.1	  589.0	 5916.0	...
1183550	  765.1	  588.8	 5917.0	...
1183551	  765.1	  588.6	 5915.0	...
1183552	  765.1	  588.6	 5912.0	...
MSG	1183553 0000 _ Number On
1183553	  765.1	  588.6	 5910.0	...
1183554	  765.1	  588.7	 5911.0	...
1183555	  765.1	  588.7	 5915.0	...
1183556	  765.1	  588.6	 5919.0	...
1183557	  765.4	  588.6	 5922.0	...
1183558	  765.8	  588.7	 5917.0	...
1183559	  766.1	  588.9	 5911.0	...
1183560	  766.0	  589.1	 5906.0	...
1183561	  765.8	  589.2	 5906.0	...
1183562	  765.5	  588.9	 5907.0	...
1183563	  765.2	  588.4	 5908.0	...
1183564	  765.3	  588.0	 5909.0	...
1183565	  765.3	  587.9	 5909.0	...
1183566	  765.4	  588.0	 5909.0	...
1183567	  765.4	  587.9	 5910.0	...
1183568	  765.4	  587.8	 5912.0	...
1183569	  765.3	  587.6	 5912.0	...
1183570	  765.1	  587.4	 5910.0	...
1183571	  765.2	  587.4	 5907.0	...
1183572	  765.4	  587.5	 5906.0	...
1183573	  765.6	  587.5	 5906.0	...
1183574	  765.4	  587.4	 5906.0	...
1183575	  765.3	  587.4	 5905.0	...
1183576	  765.3	  587.6	 5904.0	...
1183577	  765.4	  587.7	 5904.0	...
1183578	  765.4	  587.9	 5903.0	...
1183579	  765.4	  588.0	 5904.0	...
1183580	  765.4	  588.0	 5905.0	...
1183581	  765.6	  588.0	 5905.0	...
1183582	  765.7	  587.9	 5905.0	...
1183583	  765.9	  587.9	 5907.0	...
1183584	  765.8	  587.9	 5908.0	...
1183585	  765.8	  587.9	 5911.0	...
1183586	  765.7	  587.8	 5912.0	...
1183587	  765.6	  587.8	 5911.0	...
1183588	  765.6	  587.7	 5908.0	...
1183589	  765.7	  587.7	 5906.0	...
1183590	  765.6	  587.7	 5903.0	...
1183591	  765.4	  587.6	 5901.0	...
1183592	  765.5	  587.4	 5900.0	...
1183593	  765.9	  587.2	 5900.0	...
1183594	  766.2	  587.4	 5901.0	...
1183595	  766.3	  587.5	 5901.0	...
1183596	  766.3	  587.7	 5900.0	...
1183597	  766.3	  587.8	 5899.0	...
1183598	  766.3	  587.9	 5899.0	...
1183599	  766.4	  588.0	 5900.0	...
1183600	  766.5	  587.8	 5898.0	...
1183601	  766.8	  587.5	 5896.0	...
1183602	  767.1	  587.4	 5894.0	...
1183603	  767.2	  587.7	 5894.0	...
1183604	  767.1	  588.0	 5894.0	...
1183605	  767.0	  588.2	 5893.0	...
1183606	  766.9	  588.2	 5891.0	...
1183607	  766.8	  587.8	 5889.0	...
1183608	  766.7	  587.4	 5888.0	...
1183609	  766.7	  587.1	 5889.0	...
1183610	  766.8	  587.1	 5891.0	...
1183611	  767.1	  587.2	 5893.0	...
1183612	  767.4	  587.2	 5890.0	...
1183613	  767.6	  587.2	 5888.0	...
1183614	  767.6	  587.2	 5886.0	...
1183615	  767.6	  587.2	 5886.0	...
1183616	  767.7	  587.0	 5887.0	...
1183617	  767.8	  586.9	 5886.0	...
1183618	  767.8	  587.0	 5885.0	...
1183619	  767.7	  587.1	 5884.0	...
1183620	  767.7	  587.2	 5885.0	...
1183621	  767.7	  587.1	 5886.0	...
1183622	  767.7	  587.0	 5885.0	...
1183623	  767.7	  586.8	 5883.0	...
1183624	  767.7	  586.6	 5882.0	...
1183625	  767.7	  586.5	 5880.0	...
1183626	  767.7	  586.5	 5880.0	...
1183627	  767.6	  586.7	 5880.0	...
1183628	  767.6	  587.0	 5878.0	...
1183629	  767.6	  587.5	 5876.0	...
1183630	  767.9	  587.8	 5875.0	...
1183631	  768.2	  588.0	 5876.0	...
1183632	  768.4	  588.1	 5876.0	...
1183633	  768.3	  588.1	 5876.0	...
1183634	  768.2	  588.2	 5876.0	...
1183635	  768.2	  588.1	 5875.0	...
1183636	  768.1	  588.0	 5874.0	...
1183637	  768.1	  588.0	 5874.0	...
1183638	  768.3	  588.0	 5873.0	...
1183639	  768.5	  588.2	 5873.0	...
1183640	  768.7	  588.4	 5872.0	...
1183641	  768.8	  588.5	 5872.0	...
1183642	  768.8	  588.4	 5872.0	...
1183643	  768.8	  588.4	 5872.0	...
1183644	  768.8	  588.5	 5869.0	...
1183645	  768.9	  588.7	 5866.0	...
1183646	  768.9	  588.8	 5867.0	...
1183647	  769.0	  588.8	 5870.0	...
1183648	  769.0	  588.7	 5875.0	...
1183649	  769.1	  588.6	 5875.0	...
1183650	  769.2	  588.7	 5873.0	...
1183651	  769.2	  588.7	 5869.0	...
1183652	  768.9	  588.8	 5865.0	...
1183653	  768.5	  589.0	 5864.0	...
1183654	  768.2	  589.1	 5864.0	...
1183655	  768.2	  589.1	 5863.0	...
1183656	  768.6	  589.2	 5862.0	...
1183657	  769.0	  589.2	 5862.0	...
1183658	  769.4	  589.2	 5863.0	...
1183659	  769.5	  589.3	 5866.0	...
1183660	  769.6	  589.5	 5868.0	...
1183661	  769.5	  589.7	 5869.0	...
1183662	  769.3	  589.7	 5869.0	...
1183663	  768.9	  589.8	 5869.0	...
1183664	  768.6	  589.8	 5868.0	...
1183665	  768.4	  589.8	 5866.0	...
1183666	  768.3	  589.8	 5865.0	...
1183667	  768.3	  589.7	 5864.0	...
1183668	  768.3	  589.6	 5864.0	...
1183669	  768.2	  589.5	 5864.0	...
1183670	  768.6	  589.5	 5864.0	...
1183671	  768.9	  589.4	 5864.0	...
1183672	  769.2	  589.2	 5864.0	...
1183673	  769.2	  589.1	 5863.0	...
1183674	  769.2	  589.2	 5861.0	...
1183675	  769.1	  589.3	 5861.0	...
1183676	  769.1	  589.2	 5861.0	...
1183677	  769.0	  589.1	 5861.0	...
1183678	  769.0	  589.4	 5861.0	...
1183679	  769.1	  589.8	 5861.0	...
1183680	  769.3	  590.2	 5861.0	...
1183681	  769.5	  590.2	 5861.0	...
1183682	  769.6	  590.1	 5860.0	...
1183683	  769.7	  590.0	 5859.0	...
1183684	  769.7	  589.8	 5859.0	...
1183685	  769.7	  589.7	 5858.0	...
1183686	  769.7	  589.8	 5857.0	...
1183687	  769.8	  590.3	 5858.0	...
1183688	  769.9	  590.9	 5858.0	...
1183689	  769.9	  591.4	 5857.0	...
1183690	  770.0	  591.5	 5854.0	...
1183691	  770.1	  591.8	 5852.0	...
1183692	  770.1	  592.1	 5850.0	...
1183693	  769.9	  592.6	 5849.0	...
1183694	  769.5	  593.4	 5847.0	...
1183695	  769.3	  594.3	 5848.0	...
1183696	  769.3	  595.1	 5848.0	...
1183697	  769.6	  594.9	 5848.0	...
1183698	  769.8	  594.8	 5846.0	...
1183699	  770.0	  594.6	 5844.0	...
1183700	  770.2	  594.7	 5842.0	...
1183701	  770.5	  594.9	 5841.0	...
1183702	  770.8	  595.1	 5840.0	...
1183703	  770.7	  595.2	 5838.0	...
1183704	  770.8	  595.3	 5838.0	...
1183705	  770.8	  595.3	 5837.0	...
1183706	  770.9	  595.5	 5836.0	...
1183707	  770.9	  595.6	 5836.0	...
1183708	  770.7	  595.8	 5835.0	...
1183709	  770.4	  595.8	 5834.0	...
1183710	  770.2	  595.8	 5835.0	...
1183711	  770.2	  595.9	 5836.0	...
1183712	  770.2	  596.1	 5837.0	...
1183713	  770.2	  596.4	 5836.0	...
1183714	  770.3	  596.4	 5835.0	...
1183715	  770.6	  596.5	 5833.0	...
1183716	  770.8	  596.5	 5831.0	...
1183717	  771.1	  597.0	 5829.0	...
1183718	  771.3	  597.5	 5827.0	...
1183719	  771.4	  598.0	 5826.0	...
1183720	  771.5	  597.9	 5825.0	...
1183721	  771.3	  598.0	 5823.0	...
1183722	  771.0	  598.0	 5825.0	...
1183723	  771.0	  598.1	 5827.0	...
1183724	  771.3	  598.2	 5828.0	...
1183725	  771.5	  598.3	 5826.0	...
1183726	  771.8	  598.7	 5824.0	...
1183727	  772.1	  599.1	 5824.0	...
1183728	  772.3	  599.3	 5822.0	...
1183729	  772.3	  599.3	 5820.0	...
1183730	  772.1	  599.3	 5818.0	...
1183731	  771.7	  599.4	 5819.0	...
1183732	  771.4	  599.6	 5820.0	...
1183733	  771.1	  599.6	 5820.0	...
1183734	  771.0	  599.5	 5819.0	...
1183735	  771.1	  599.3	 5816.0	...
1183736	  771.3	  599.0	 5815.0	...
1183737	  771.5	  599.0	 5815.0	...
1183738	  771.4	  599.1	 5815.0	...
1183739	  771.3	  599.1	 5815.0	...
1183740	  771.4	  598.8	 5815.0	...
1183741	  771.2	  598.4	 5815.0	...
1183742	  771.0	  598.3	 5815.0	...
1183743	  770.8	  598.4	 5816.0	...
1183744	  770.8	  598.4	 5816.0	...
1183745	  770.6	  598.3	 5817.0	...
1183746	  770.5	  598.2	 5817.0	...
1183747	  770.5	  598.2	 5817.0	...
1183748	  770.8	  598.2	 5816.0	...
1183749	  771.2	  598.1	 5815.0	...
1183750	  771.5	  597.9	 5814.0	...
1183751	  771.3	  597.9	 5814.0	...
1183752	  771.0	  597.9	 5814.0	...
1183753	  770.7	  598.0	 5812.0	...
1183754	  770.6	  598.1	 5811.0	...
1183755	  770.6	  598.1	 5810.0	...
1183756	  770.6	  597.8	 5810.0	...
1183757	  770.7	  597.6	 5809.0	...
1183758	  770.8	  597.5	 5807.0	...
1183759	  770.9	  597.6	 5806.0	...
1183760	  770.9	  597.7	 5805.0	...
1183761	  771.2	  597.4	 5805.0	...
1183762	  771.5	  597.2	 5805.0	...
1183763	  771.8	  596.9	 5807.0	...
1183764	  771.6	  597.0	 5806.0	...
1183765	  771.4	  596.9	 5804.0	...
1183766	  771.4	  596.7	 5803.0	...
1183767	  771.2	  596.6	 5805.0	...
1183768	  770.9	  596.6	 5806.0	...
1183769	  770.9	  596.7	 5808.0	...
1183770	  771.2	  596.7	 5808.0	...
1183771	  771.4	  596.9	 5808.0	...
1183772	  771.4	  597.2	 5808.0	...
1183773	  771.3	  597.3	 5804.0	...
1183774	  771.3	  597.2	 5800.0	...
1183775	  771.1	  597.1	 5797.0	...
1183776	  771.0	  597.1	 5796.0	...
1183777	  770.9	  597.1	 5796.0	...
1183778	  770.8	  597.0	 5797.0	...
1183779	  770.6	  596.9	 5797.0	...
1183780	  770.4	  597.0	 5797.0	...
1183781	  770.3	  597.2	 5796.0	...
1183782	  770.2	  597.3	 5795.0	...
1183783	  770.5	  597.4	 5794.0	...
1183784	  770.8	  597.3	 5794.0	...
1183785	  771.0	  597.3	 5794.0	...
1183786	  770.8	  596.8	 5795.0	...
1183787	  770.6	  596.2	 5796.0	...
1183788	  770.7	  595.5	 5797.0	...
1183789	  770.9	  595.3	 5798.0	...
1183790	  771.1	  595.4	 5799.0	...
1183791	  771.2	  595.7	 5798.0	...
1183792	  771.3	  596.0	 5797.0	...
1183793	  771.2	  595.7	 5797.0	...
1183794	  771.3	  595.3	 5797.0	...
1183795	  771.5	  594.9	 5797.0	...
1183796	  771.7	  595.0	 5795.0	...
1183797	  771.8	  594.9	 5793.0	...
1183798	  771.6	  594.6	 5793.0	...
1183799	  771.4	  594.3	 5794.0	...
1183800	  771.1	  594.3	 5795.0	...
1183801	  771.0	  594.5	 5795.0	...
1183802	  770.9	  594.6	 5795.0	...
1183803	  770.9	  594.5	 5793.0	...
1183804	  770.6	  594.5	 5791.0	...
1183805	  770.4	  594.5	 5789.0	...
1183806	  769.4	  594.8	 5789.0	...
1183807	  768.4	  595.1	 5790.0	...
1183808	  767.3	  595.0	 5790.0	...
1183809	  766.6	  594.8	 5789.0	...
1183810	  766.2	  594.4	 5788.0	...
1183811	  765.3	  594.4	 5787.0	...
1183812	  764.7	  594.3	 5787.0	...
1183813	  764.1	  594.2	 5787.0	...
1183814	  764.0	  594.0	 5786.0	...
1183815	  763.8	  593.8	 5785.0	...
1183816	  763.8	  593.6	 5785.0	...
1183817	  763.8	  593.2	 5784.0	...
1183818	  764.0	  592.8	 5783.0	...
1183819	  764.2	  592.4	 5782.0	...
1183820	  764.3	  592.2	 5780.0	...
1183821	  764.2	  591.6	 5780.0	...
1183822	  764.3	  591.1	 5780.0	...
1183823	  764.6	  590.7	 5780.0	...
1183824	  764.9	  590.6	 5777.0	...
1183825	  765.2	  590.9	 5775.0	...
1183826	  765.4	  590.9	 5772.0	...
1183827	  765.5	  591.0	 5773.0	...
1183828	  765.7	  590.9	 5773.0	...
1183829	  765.6	  590.5	 5773.0	...
1183830	  765.5	  590.0	 5774.0	...
1183831	  765.4	  589.6	 5774.0	...
1183832	  765.2	  589.7	 5773.0	...
1183833	  764.8	  589.7	 5773.0	...
1183834	  764.6	  589.6	 5773.0	...
1183835	  764.5	  589.4	 5773.0	...
1183836	  764.6	  589.2	 5773.0	...
1183837	  764.7	  589.0	 5773.0	...
1183838	  764.7	  589.1	 5773.0	...
1183839	  764.4	  589.1	 5773.0	...
1183840	  764.2	  589.0	 5774.0	...
1183841	  764.0	  589.0	 5775.0	...
1183842	  763.9	  589.0	 5776.0	...
1183843	  763.9	  589.0	 5773.0	...
1183844	  763.7	  588.8	 5770.0	...
1183845	  763.5	  588.5	 5770.0	...
1183846	  763.3	  588.2	 5774.0	...
1183847	  763.1	  587.9	 5774.0	...
1183848	  763.0	  587.7	 5770.0	...
1183849	  762.9	  587.5	 5766.0	...
1183850	  762.9	  587.4	 5767.0	...
1183851	  762.9	  587.5	 5767.0	...
1183852	  762.8	  587.4	 5768.0	...
1183853	  762.7	  587.2	 5770.0	...
1183854	  762.6	  587.0	 5770.0	...
1183855	  762.7	  586.8	 5771.0	...
1183856	  763.0	  586.4	 5770.0	...
MSG	1183857 0000 _ Number Off
1183857	  763.2	  586.0	 5770.0	...
1183858	  763.3	  585.7	 5771.0	...
1183859	  763.3	  585.7	 5770.0	...
1183860	  763.3	  585.6	 5769.0	...
1183861	  763.4	  585.6	 5768.0	...
1183862	  763.4	  585.5	 5767.0	...
1183863	  763.6	  585.2	 5768.0	...
1183864	  763.8	  585.1	 5768.0	...
1183865	  763.9	  584.9	 5768.0	...
1183866	  763.8	  584.7	 5768.0	...
1183867	  763.7	  584.6	 5767.0	...
1183868	  763.7	  584.0	 5768.0	...
1183869	  763.7	  583.3	 5771.0	...
1183870	  763.5	  582.7	 5774.0	...
1183871	  763.4	  583.0	 5773.0	...
1183872	  763.3	  583.4	 5771.0	...
1183873	  763.3	  583.8	 5768.0	...
1183874	  763.4	  583.8	 5768.0	...
1183875	  763.5	  583.7	 5768.0	...
1183876	  763.6	  583.7	 5768.0	...
1183877	  763.5	  583.1	 5768.0	...
1183878	  763.5	  582.5	 5766.0	...
1183879	  763.7	  581.8	 5764.0	...
1183880	  763.8	  581.7	 5764.0	...
1183881	  763.8	  581.4	 5765.0	...
1183882	  763.6	  581.3	 5767.0	...
1183883	  763.4	  581.1	 5767.0	...
1183884	  763.3	  581.2	 5768.0	...
1183885	  763.5	  581.2	 5767.0	...
1183886	  763.6	  581.1	 5767.0	...
1183887	  763.7	  580.8	 5767.0	...
1183888	  763.7	  580.7	 5766.0	...
1183889	  763.7	  580.8	 5766.0	...
1183890	  763.9	  581.0	 5765.0	...
1183891	  763.9	  580.8	 5764.0	...
1183892	  763.9	  580.6	 5763.0	...
1183893	  763.8	  580.5	 5764.0	...
1183894	  763.8	  580.8	 5766.0	...
1183895	  763.9	  581.1	 5764.0	...
1183896	  763.9	  581.4	 5759.0	...
1183897	  763.8	  581.4	 5755.0	...
1183898	  763.8	  581.3	 5754.0	...
1183899	  763.8	  581.2	 5757.0	...
1183900	  763.9	  581.3	 5761.0	...
1183901	  763.9	  581.4	 5764.0	...
1183902	  763.6	  581.4	 5762.0	...
1183903	  763.4	  581.5	 5760.0	...
1183904	  763.3	  581.6	 5758.0	...
1183905	  763.3	  581.8	 5755.0	...
1183906	  763.6	  581.9	 5753.0	...
1183907	  763.9	  582.0	 5751.0	...
1183908	  763.6	  581.8	 5750.0	...
1183909	  763.1	  581.8	 5749.0	...
1183910	  762.5	  581.7	 5748.0	...
1183911	  762.5	  581.7	 5750.0	...
1183912	  762.5	  581.6	 5750.0	...
1183913	  762.6	  581.6	 5750.0	...
1183914	  762.8	  581.7	 5749.0	...
1183915	  762.8	  581.8	 5751.0	...
1183916	  762.7	  582.0	 5753.0	...
1183917	  762.5	  582.1	 5753.0	...
1183918	  762.3	  582.2	 5750.0	...
1183919	  762.2	  582.2	 5746.0	...
1183920	  762.2	  582.2	 5746.0	...
1183921	  762.1	  582.2	 5745.0	...
1183922	  761.9	  582.0	 5745.0	...
1183923	  761.8	  581.9	 5743.0	...
1183924	  762.0	  581.7	 5740.0	...
1183925	  762.2	  581.6	 5739.0	...
1183926	  762.6	  581.5	 5739.0	...
1183927	  762.6	  581.4	 5740.0	...
1183928	  762.6	  581.4	 5740.0	...
1183929	  762.5	  581.3	 5741.0	...
1183930	  762.3	  581.3	 5740.0	...
1183931	  762.1	  581.4	 5739.0	...
1183932	  762.1	  581.4	 5737.0	...
1183933	  762.1	  581.4	 5736.0	...
1183934	  761.9	  581.4	 5735.0	...
1183935	  761.8	  581.4	 5734.0	...
1183936	  761.6	  581.4	 5734.0	...
1183937	  761.6	  581.5	 5734.0	...
1183938	  761.8	  581.5	 5734.0	...
1183939	  762.1	  581.6	 5735.0	...
1183940	  762.3	  581.3	 5735.0	...
1183941	  762.3	  580.9	 5735.0	...
1183942	  762.3	  580.6	 5736.0	...
1183943	  762.3	  580.5	 5736.0	...
1183944	  762.2	  580.5	 5737.0	...
1183945	  762.0	  580.7	 5736.0	...
1183946	  761.8	  580.9	 5736.0	...
1183947	  761.8	  581.0	 5735.0	...
1183948	  762.0	  581.0	 5735.0	...
1183949	  762.2	  580.7	 5737.0	...
1183950	  762.1	  580.4	 5738.0	...
1183951	  762.1	  580.1	 5740.0	...
1183952	  762.0	  580.2	 5740.0	...
1183953	  761.8	  580.2	 5739.0	...
1183954	  761.6	  580.3	 5739.0	...
1183955	  761.6	  580.2	 5738.0	...
1183956	  761.6	  580.1	 5738.0	...
1183957	  761.6	  580.2	 5737.0	...
1183958	  761.6	  580.5	 5736.0	...
1183959	  761.5	  580.8	 5735.0	...
1183960	  761.4	  580.8	 5734.0	...
1183961	  761.7	  580.5	 5733.0	...
1183962	  762.1	  580.1	 5732.0	...
1183963	  762.3	  579.8	 5732.0	...
1183964	  762.1	  580.0	 5732.0	...
1183965	  761.9	  580.3	 5733.0	...
1183966	  761.9	  580.8	 5733.0	...
1183967	  761.9	  581.3	 5733.0	...
1183968	  761.9	  581.6	 5734.0	...
1183969	  762.0	  581.6	 5734.0	...
1183970	  762.1	  581.5	 5733.0	...
1183971	  762.1	  581.4	 5733.0	...
1183972	  762.2	  581.4	 5733.0	...
1183973	  762.2	  581.4	 5733.0	...
1183974	  762.2	  581.2	 5733.0	...
1183975	  762.3	  581.2	 5733.0	...
1183976	  762.3	  581.3	 5732.0	...
1183977	  762.3	  581.4	 5733.0	...
1183978	  762.3	  581.5	 5733.0	...
1183979	  762.5	  581.6	 5734.0	...
1183980	  762.7	  581.6	 5734.0	...
1183981	  762.7	  581.8	 5734.0	...
1183982	  762.5	  582.0	 5733.0	...
1183983	  762.3	  582.2	 5732.0	...
1183984	  762.5	  582.3	 5731.0	...
1183985	  762.8	  582.3	 5733.0	...
1183986	  762.6	  582.6	 5736.0	...
1183987	  762.1	  582.9	 5736.0	...
1183988	  761.5	  583.3	 5733.0	...
1183989	  761.6	  583.4	 5730.0	...
1183990	  761.6	  583.6	 5728.0	...
1183991	  761.6	  583.6	 5728.0	...
1183992	  761.6	  583.8	 5727.0	...
1183993	  761.6	  584.1	 5727.0	...
1183994	  761.8	  584.3	 5727.0	...
1183995	  762.0	  584.4	 5724.0	...
1183996	  762.2	  584.6	 5721.0	...
1183997	  762.2	  584.9	 5718.0	...
1183998	  762.3	  585.3	 5716.0	...
1183999	  762.4	  585.6	 5716.0	...
1184000	  762.7	  586.1	 5715.0	...
1184001	  762.9	  586.5	 5715.0	...
1184002	  763.1	  586.9	 5716.0	...
1184003	  762.9	  587.0	 5712.0	...
1184004	  762.8	  587.2	 5708.0	...
1184005	  762.9	  587.6	 5705.0	...
1184006	  763.1	  588.0	 5705.0	...
1184007	  763.2	  588.3	 5706.0	...
1184008	  763.2	  588.6	 5704.0	...
1184009	  763.2	  589.0	 5703.0	...
1184010	  763.3	  589.4	 5702.0	...
1184011	  763.3	  589.3	 5703.0	...
1184012	  763.4	  590.0	 5704.0	...
1184013	  763.5	  590.6	 5701.0	...
1184014	  763.6	  591.3	 5698.0	...
1184015	  763.7	  591.4	 5695.0	...
1184016	  763.9	  591.4	 5694.0	...
1184017	  764.3	  591.2	 5692.0	...
1184018	  764.5	  591.0	 5691.0	...
1184019	  764.7	  591.2	 5690.0	...
1184020	  764.7	  591.5	 5690.0	...
1184021	  764.7	  591.8	 5690.0	...
1184022	  764.6	  592.1	 5689.0	...
1184023	  764.6	  592.4	 5689.0	...
1184024	  764.8	  592.6	 5689.0	...
1184025	  765.1	  592.6	 5687.0	...
1184026	  765.5	  592.8	 5685.0	...
1184027	  765.6	  593.0	 5684.0	...
1184028	  765.5	  593.3	 5684.0	...
1184029	  765.4	  594.0	 5685.0	...
1184030	  765.4	  594.8	 5686.0	...
1184031	  765.2	  595.5	 5687.0	...
1184032	  765.0	  595.6	 5687.0	...
1184033	  764.9	  596.5	 5682.0	...
1184034	  765.0	  597.9	 5678.0	...
1184035	  765.5	  599.2	 5674.0	...
1184036	  765.9	  599.6	 5672.0	...
1184037	  766.3	  599.8	 5668.0	...
1184038	  766.5	  600.1	 5664.0	...
1184039	  766.7	  600.5	 5662.0	...
1184040	  767.0	  601.4	 5663.0	...
1184041	  767.1	  602.6	 5659.0	...
1184042	  767.3	  604.0	 5655.0	...
1184043	  767.5	  605.0	 5650.0	...
EFIX R   1179736	1184043	4308	  757.3	  586.5	   5548
SSACC R  1184044
1184044	  767.7	  605.8	 5648.0	...
1184045	  767.9	  607.4	 5646.0	...
1184046	  768.2	  609.0	 5643.0	...
1184047	  768.4	  611.4	 5638.0	...
1184048	  768.7	  613.4	 5630.0	...
1184049	  769.2	  616.6	 5618.0	...
1184050	  769.7	  620.0	 5608.0	...
1184051	  770.2	  623.9	 5596.0	...
1184052	  770.4	  625.8	 5589.0	...
1184053	  770.3	  626.2	 5583.0	...
1184054	  769.7	  622.4	 5593.0	...
1184055	  768.3	  617.4	 5611.0	...
1184056	  766.5	  613.1	 5628.0	...
1184057	  765.1	  611.7	 5633.0	...
MSG	1184058 0000 _ Number On
1184058	  764.9	  611.9	 5628.0	...
1184059	  765.5	  612.4	 5624.0	...
1184060	  766.2	  613.7	 5619.0	...
1184061	  766.9	  617.7	 5605.0	...
1184062	  768.3	  627.4	 5567.0	...
1184063	  769.8	  638.2	 5529.0	...
1184064	  773.6	  646.0	 5499.0	...
1184065	  776.9	  650.5	 5482.0	...
1184066	  779.2	  654.7	 5463.0	...
1184067	  779.1	  663.3	 5429.0	...
1184068	  778.1	  675.3	 5386.0	...
1184069	  778.2	  690.6	 5325.0	...
1184070	  778.1	  706.8	 5263.0	...
1184071	  778.5	  723.8	 5196.0	...
1184072	  779.2	  742.0	 5129.0	...
1184073	  780.4	  760.3	 5063.0	...
1184074	  782.4	  776.6	 5002.0	...
1184075	  784.8	  794.0	 4940.0	...
1184076	  787.4	  814.7	 4859.0	...
1184077	  790.2	  837.9	 4771.0	...
1184078	  792.8	  863.6	 4667.0	...
1184079	  795.5	  890.3	 4562.0	...
1184080	  798.3	  918.8	 4449.0	...
1184081	  801.0	  947.6	 4336.0	...
1184082	  804.0	  977.5	 4217.0	...
1184083	  807.0	 1009.3	 4092.0	...
1184084	  810.2	 1041.8	 3966.0	...
1184085	  813.5	 1076.5	 3836.0	...
1184086	  816.8	 1111.1	 3706.0	...
1184087	  819.3	 1147.5	 3578.0	...
1184088	  822.0	 1183.9	 3447.0	...
1184089	  824.9	 1222.1	 3313.0	...
1184090	  827.5	 1262.1	 3163.0	...
1184091	  830.4	 1302.9	 3015.0	...
1184092	  831.8	 1330.2	 2913.0	...
1184093	  833.2	 1343.5	 2864.0	...
1184094	  833.2	 1343.5	 2864.0	...
SBLINK R 1184095
1184095	   .	   .	    0.0	...
1184096	   .	   .	    0.0	...
1184097	   .	   .	    0.0	...
1184098	   .	   .	    0.0	...
1184099	   .	   .	    0.0	...
1184100	   .	   .	    0.0	...
1184101	   .	   .	    0.0	...
1184102	   .	   .	    0.0	...
1184103	   .	   .	    0.0	...
1184104	   .	   .	    0.0	...
1184105	   .	   .	    0.0	...
1184106	   .	   .	    0.0	...
1184107	   .	   .	    0.0	...
1184108	   .	   .	    0.0	...
1184109	   .	   .	    0.0	...
1184110	   .	   .	    0.0	...
1184111	   .	   .	    0.0	...
1184112	   .	   .	    0.0	...
1184113	   .	   .	    0.0	...
1184114	   .	   .	    0.0	...
1184115	   .	   .	    0.0	...
1184116	   .	   .	    0.0	...
1184117	   .	   .	    0.0	...
1184118	   .	   .	    0.0	...
1184119	   .	   .	    0.0	...
1184120	   .	   .	    0.0	...
1184121	   .	   .	    0.0	...
1184122	   .	   .	    0.0	...
1184123	   .	   .	    0.0	...
1184124	   .	   .	    0.0	...
1184125	   .	   .	    0.0	...
1184126	   .	   .	    0.0	...
1184127	   .	   .	    0.0	...
1184128	   .	   .	    0.0	...
1184129	   .	   .	    0.0	...
1184130	   .	   .	    0.0	...
1184131	   .	   .	    0.0	...
1184132	   .	   .	    0.0	...
1184133	   .	   .	    0.0	...
1184134	   .	   .	    0.0	...
1184135	   .	   .	    0.0	...
1184136	   .	   .	    0.0	...
1184137	   .	   .	    0.0	...
1184138	   .	   .	    0.0	...
1184139	   .	   .	    0.0	...
1184140	   .	   .	    0.0	...
1184141	   .	   .	    0.0	...
1184142	   .	   .	    0.0	...
1184143	   .	   .	    0.0	...
1184144	   .	   .	    0.0	...
1184145	   .	   .	    0.0	...
1184146	   .	   .	    0.0	...
1184147	   .	   .	    0.0	...
1184148	   .	   .	    0.0	...
1184149	   .	   .	    0.0	...
1184150	   .	   .	    0.0	...
1184151	   .	   .	    0.0	...
1184152	   .	   .	    0.0	...
1184153	   .	   .	    0.0	...
1184154	   .	   .	    0.0	...
1184155	   .	   .	    0.0	...
1184156	   .	   .	    0.0	...
1184157	   .	   .	    0.0	...
1184158	   .	   .	    0.0	...
1184159	   .	   .	    0.0	...
1184160	   .	   .	    0.0	...
1184161	   .	   .	    0.0	...
1184162	   .	   .	    0.0	...
1184163	   .	   .	    0.0	...
1184164	   .	   .	    0.0	...
1184165	   .	   .	    0.0	...
1184166	   .	   .	    0.0	...
1184167	   .	   .	    0.0	...
1184168	   .	   .	    0.0	...
1184169	   .	   .	    0.0	...
1184170	   .	   .	    0.0	...
1184171	   .	   .	    0.0	...
1184172	   .	   .	    0.0	...
1184173	   .	   .	    0.0	...
1184174	   .	   .	    0.0	...
1184175	   .	   .	    0.0	...
1184176	   .	   .	    0.0	...
1184177	   .	   .	    0.0	...
1184178	   .	   .	    0.0	...
1184179	   .	   .	    0.0	...
1184180	   .	   .	    0.0	...
1184181	   .	   .	    0.0	...
1184182	   .	   .	    0.0	...
1184183	   .	   .	    0.0	...
1184184	   .	   .	    0.0	...
1184185	   .	   .	    0.0	...
1184186	   .	   .	    0.0	...
1184187	   .	   .	    0.0	...
1184188	   .	   .	    0.0	...
1184189	   .	   .	    0.0	...
1184190	   .	   .	    0.0	...
1184191	   .	   .	    0.0	...
1184192	   .	   .	    0.0	...
1184193	   .	   .	    0.0	...
1184194	   .	   .	    0.0	...
1184195	   .	   .	    0.0	...
1184196	   .	   .	    0.0	...
1184197	   .	   .	    0.0	...
1184198	   .	   .	    0.0	...
1184199	   .	   .	    0.0	...
1184200	   .	   .	    0.0	...
1184201	   .	   .	    0.0	...
1184202	   .	   .	    0.0	...
1184203	   .	   .	    0.0	...
1184204	   .	   .	    0.0	...
1184205	   .	   .	    0.0	...
1184206	   .	   .	    0.0	...
1184207	   .	   .	    0.0	...
1184208	   .	   .	    0.0	...
1184209	   .	   .	    0.0	...
1184210	   .	   .	    0.0	...
1184211	   .	   .	    0.0	...
1184212	   .	   .	    0.0	...
1184213	   .	   .	    0.0	...
1184214	   .	   .	    0.0	...
1184215	   .	   .	    0.0	...
1184216	   .	   .	    0.0	...
1184217	   .	   .	    0.0	...
1184218	   .	   .	    0.0	...
1184219	   .	   .	    0.0	...
1184220	   .	   .	    0.0	...
1184221	   .	   .	    0.0	...
1184222	   .	   .	    0.0	...
1184223	   .	   .	    0.0	...
1184224	   .	   .	    0.0	...
1184225	   .	   .	    0.0	...
1184226	   .	   .	    0.0	...
1184227	   .	   .	    0.0	...
1184228	   .	   .	    0.0	...
1184229	   .	   .	    0.0	...
1184230	   .	   .	    0.0	...
1184231	   .	   .	    0.0	...
1184232	   .	   .	    0.0	...
1184233	   .	   .	    0.0	...
EBLINK R 1184095	1184233	139
1184234	  848.3	 1328.5	 2934.0	...
1184235	  848.3	 1328.5	 2934.0	...
1184236	  848.0	 1325.9	 2947.0	...
1184237	  847.3	 1320.0	 2972.0	...
1184238	  846.3	 1310.8	 3011.0	...
1184239	  845.4	 1301.5	 3050.0	...
1184240	  844.5	 1291.3	 3090.0	...
1184241	  843.7	 1281.7	 3125.0	...
1184242	  842.9	 1271.4	 3160.0	...
1184243	  842.0	 1262.2	 3192.0	...
1184244	  840.9	 1253.3	 3224.0	...
1184245	  839.6	 1244.2	 3259.0	...
1184246	  838.3	 1234.2	 3297.0	...
1184247	  837.3	 1225.1	 3330.0	...
1184248	  835.9	 1215.0	 3363.0	...
1184249	  834.8	 1206.4	 3396.0	...
1184250	  833.6	 1196.9	 3430.0	...
1184251	  832.9	 1189.3	 3460.0	...
1184252	  831.9	 1180.4	 3490.0	...
1184253	  831.0	 1172.0	 3522.0	...
1184254	  830.1	 1163.3	 3553.0	...
1184255	  829.5	 1155.8	 3580.0	...
1184256	  828.9	 1148.7	 3610.0	...
1184257	  828.7	 1141.6	 3639.0	...
1184258	  828.4	 1134.5	 3666.0	...
1184259	  828.0	 1127.3	 3696.0	...
1184260	  827.4	 1120.7	 3718.0	...
1184261	  827.2	 1114.0	 3744.0	...
1184262	  826.9	 1107.6	 3765.0	...
1184263	  826.3	 1101.7	 3787.0	...
1184264	  825.6	 1095.9	 3808.0	...
1184265	  824.9	 1090.2	 3829.0	...
1184266	  824.2	 1084.3	 3853.0	...
1184267	  823.5	 1079.1	 3871.0	...
1184268	  822.1	 1073.7	 3892.0	...
1184269	  820.9	 1069.2	 3909.0	...
1184270	  819.6	 1063.8	 3931.0	...
1184271	  819.2	 1058.9	 3950.0	...
1184272	  818.7	 1054.2	 3972.0	...
1184273	  818.6	 1050.3	 3982.0	...
1184274	  818.4	 1047.0	 3992.0	...
1184275	  817.4	 1042.5	 4006.0	...
1184276	  816.3	 1038.2	 4027.0	...
1184277	  815.1	 1033.1	 4050.0	...
1184278	  814.6	 1029.0	 4067.0	...
1184279	  814.1	 1025.1	 4078.0	...
1184280	  813.6	 1020.9	 4095.0	...
1184281	  813.2	 1017.0	 4110.0	...
1184282	  812.7	 1012.2	 4132.0	...
1184283	  812.2	 1007.7	 4150.0	...
1184284	  811.6	 1002.5	 4169.0	...
1184285	  811.1	  997.5	 4188.0	...
1184286	  811.1	  993.4	 4203.0	...
1184287	  811.0	  989.1	 4222.0	...
1184288	  811.2	  985.5	 4234.0	...
1184289	  810.7	  980.8	 4250.0	...
1184290	  810.3	  976.4	 4264.0	...
1184291	  809.9	  970.8	 4287.0	...
1184292	  809.7	  966.1	 4303.0	...
1184293	  809.4	  960.8	 4321.0	...
1184294	  809.0	  956.2	 4338.0	...
1184295	  808.3	  951.4	 4357.0	...
1184296	  807.6	  946.5	 4371.0	...
1184297	  806.9	  941.8	 4384.0	...
1184298	  806.3	  937.2	 4395.0	...
1184299	  805.9	  932.8	 4414.0	...
1184300	  805.7	  928.5	 4429.0	...
1184301	  805.5	  924.3	 4447.0	...
ESACC R  1184044	1184301	258	  767.7	  605.8	  805.5	  924.3	   6.85	   3270
SFIX R   1184302
1184302	  805.3	  920.2	 4457.0	...
1184303	  805.0	  916.3	 4469.0	...
1184304	  804.6	  912.4	 4488.0	...
1184305	  804.3	  909.1	 4503.0	...
1184306	  803.9	  905.5	 4521.0	...
1184307	  803.5	  901.7	 4531.0	...
1184308	  803.1	  897.8	 4544.0	...
1184309	  802.9	  893.1	 4558.0	...
1184310	  802.9	  889.9	 4570.0	...
1184311	  802.8	  885.6	 4589.0	...
1184312	  802.4	  882.6	 4600.0	...
1184313	  802.6	  878.0	 4615.0	...
1184314	  803.0	  874.2	 4626.0	...
1184315	  803.3	  869.8	 4642.0	...
1184316	  803.0	  866.3	 4657.0	...
1184317	  802.6	  862.5	 4666.0	...
1184318	  802.4	  859.9	 4668.0	...
1184319	  801.8	  855.9	 4679.0	...
1184320	  801.4	  852.3	 4694.0	...
1184321	  801.0	  848.0	 4714.0	...
1184322	  800.7	  844.6	 4726.0	...
1184323	  800.4	  841.3	 4740.0	...
1184324	  800.0	  837.8	 4750.0	...
1184325	  799.6	  834.9	 4762.0	...
1184326	  799.3	  832.2	 4772.0	...
1184327	  798.9	  828.9	 4785.0	...
1184328	  798.5	  826.3	 4796.0	...
1184329	  798.5	  823.2	 4808.0	...
1184330	  798.7	  820.7	 4817.0	...
1184331	  798.8	  817.6	 4830.0	...
1184332	  798.6	  815.3	 4837.0	...
1184333	  798.4	  812.4	 4846.0	...
1184334	  798.2	  809.9	 4853.0	...
1184335	  797.7	  806.9	 4862.0	...
1184336	  797.4	  805.2	 4870.0	...
1184337	  797.1	  803.2	 4879.0	...
1184338	  797.1	  802.1	 4887.0	...
1184339	  797.0	  799.8	 4896.0	...
1184340	  797.0	  798.3	 4900.0	...
1184341	  796.7	  796.0	 4905.0	...
1184342	  796.6	  795.0	 4906.0	...
1184343	  796.4	  792.9	 4910.0	...
1184344	  796.4	  791.8	 4914.0	...
1184345	  796.3	  790.0	 4920.0	...
1184346	  796.2	  789.1	 4925.0	...
1184347	  796.2	  787.4	 4930.0	...
1184348	  796.1	  785.9	 4936.0	...
1184349	  796.1	  784.2	 4940.0	...
1184350	  796.0	  783.4	 4943.0	...
1184351	  796.0	  782.6	 4943.0	...
1184352	  795.8	  781.3	 4947.0	...
1184353	  795.4	  779.5	 4952.0	...
1184354	  795.1	  777.9	 4957.0	...
1184355	  794.9	  776.9	 4959.0	...
1184356	  794.6	  775.4	 4965.0	...
1184357	  795.0	  773.5	 4972.0	...
1184358	  795.2	  771.3	 4979.0	...
1184359	  795.4	  770.0	 4983.0	...
1184360	  795.0	  769.0	 4986.0	...
1184361	  794.7	  768.4	 4989.0	...
1184362	  794.4	  767.0	 4994.0	...
1184363	  794.2	  765.3	 4999.0	...
1184364	  794.0	  763.7	 5002.0	...
1184365	  793.8	  762.0	 5001.0	...
1184366	  793.3	  760.7	 5003.0	...
1184367	  792.4	  759.0	 5006.0	...
1184368	  791.5	  757.6	 5009.0	...
1184369	  791.1	  756.0	 5015.0	...
1184370	  791.0	  754.6	 5020.0	...
1184371	  790.6	  753.1	 5027.0	...
MSG	1184372 0000 _ Number Off
1184372	  790.4	  752.1	 5030.0	...
1184373	  790.5	  751.0	 5034.0	...
1184374	  791.0	  750.1	 5034.0	...
1184375	  791.4	  749.2	 5036.0	...
1184376	  791.2	  748.2	 5037.0	...
1184377	  791.0	  747.5	 5038.0	...
1184378	  790.5	  746.1	 5042.0	...
1184379	  790.2	  745.2	 5046.0	...
1184380	  789.8	  744.4	 5049.0	...
1184381	  789.4	  743.5	 5047.0	...
1184382	  789.2	  742.5	 5047.0	...
1184383	  788.9	  741.2	 5048.0	...
1184384	  788.6	  740.2	 5048.0	...
1184385	  788.3	  739.4	 5047.0	...
1184386	  788.1	  738.8	 5046.0	...
1184387	  788.3	  738.1	 5051.0	...
1184388	  788.5	  737.3	 5058.0	...
1184389	  788.5	  736.3	 5065.0	...
1184390	  788.4	  735.3	 5068.0	...
1184391	  788.2	  734.1	 5072.0	...
1184392	  788.1	  733.0	 5074.0	...
1184393	  788.0	  731.7	 5077.0	...
1184394	  787.9	  730.7	 5077.0	...
1184395	  787.8	  729.1	 5077.0	...
1184396	  787.7	  727.9	 5077.0	...
1184397	  787.4	  726.8	 5077.0	...
1184398	  787.2	  726.2	 5077.0	...
1184399	  787.0	  726.2	 5077.0	...
1184400	  786.9	  725.4	 5078.0	...
1184401	  786.9	  724.3	 5082.0	...
1184402	  786.3	  723.2	 5085.0	...
1184403	  785.8	  723.1	 5088.0	...
1184404	  785.1	  722.5	 5087.0	...
1184405	  784.9	  721.8	 5086.0	...
1184406	  784.9	  721.1	 5090.0	...
1184407	  785.1	  721.0	 5095.0	...
1184408	  785.3	  720.7	 5100.0	...
1184409	  785.3	  719.8	 5100.0	...
1184410	  785.2	  719.0	 5099.0	...
1184411	  785.3	  718.5	 5099.0	...
1184412	  785.3	  718.4	 5099.0	...
1184413	  785.3	  718.2	 5099.0	...
1184414	  785.0	  718.1	 5099.0	...
1184415	  784.7	  718.1	 5100.0	...
1184416	  784.3	  718.0	 5100.0	...
1184417	  784.3	  717.9	 5099.0	...
1184418	  784.2	  717.8	 5097.0	...
1184419	  784.0	  717.8	 5095.0	...
1184420	  783.9	  717.2	 5094.0	...
1184421	  783.7	  716.4	 5095.0	...
1184422	  783.5	  715.5	 5098.0	...
1184423	  783.4	  715.1	 5101.0	...
1184424	  783.4	  715.1	 5103.0	...
1184425	  783.1	  714.9	 5104.0	...
1184426	  782.8	  714.7	 5103.0	...
1184427	  782.4	  714.6	 5103.0	...
1184428	  782.2	  714.2	 5102.0	...
1184429	  782.1	  713.8	 5100.0	...
1184430	  782.1	  713.3	 5097.0	...
1184431	  782.2	  713.1	 5095.0	...
1184432	  782.4	  712.9	 5096.0	...
1184433	  782.5	  712.6	 5097.0	...
1184434	  782.4	  712.3	 5099.0	...
1184435	  782.2	  711.5	 5100.0	...
1184436	  782.0	  710.8	 5102.0	...
1184437	  781.8	  709.6	 5104.0	...
1184438	  781.4	  709.2	 5104.0	...
1184439	  780.8	  708.4	 5105.0	...
1184440	  780.3	  708.1	 5108.0	...
1184441	  780.3	  707.2	 5111.0	...
1184442	  780.4	  706.6	 5113.0	...
1184443	  780.4	  706.0	 5115.0	...
1184444	  780.1	  705.3	 5115.0	...
1184445	  779.8	  704.4	 5116.0	...
1184446	  779.4	  703.3	 5119.0	...
1184447	  779.1	  702.7	 5121.0	...
1184448	  778.9	  701.3	 5123.0	...
1184449	  778.7	  700.3	 5123.0	...
1184450	  778.5	  699.4	 5123.0	...
1184451	  778.3	  698.5	 5126.0	...
1184452	  778.2	  697.7	 5130.0	...
1184453	  778.3	  696.2	 5134.0	...
1184454	  778.5	  695.6	 5138.0	...
1184455	  778.4	  695.0	 5142.0	...
1184456	  778.1	  694.8	 5144.0	...
1184457	  777.9	  694.1	 5145.0	...
1184458	  777.9	  693.3	 5146.0	...
1184459	  777.8	  692.6	 5148.0	...
1184460	  777.6	  692.5	 5150.0	...
1184461	  777.8	  692.1	 5152.0	...
1184462	  778.0	  691.7	 5153.0	...
1184463	  778.1	  690.9	 5154.0	...
1184464	  777.9	  690.4	 5157.0	...
1184465	  777.6	  689.9	 5159.0	...
1184466	  777.4	  689.8	 5160.0	...
1184467	  777.4	  689.5	 5160.0	...
1184468	  777.3	  688.1	 5160.0	...
1184469	  777.2	  686.8	 5161.0	...
1184470	  777.1	  685.6	 5165.0	...
1184471	  777.0	  685.5	 5168.0	...
1184472	  776.7	  685.4	 5169.0	...
1184473	  776.4	  685.2	 5166.0	...
1184474	  776.4	  685.1	 5164.0	...
1184475	  776.4	  684.7	 5165.0	...
1184476	  776.4	  684.2	 5165.0	...
1184477	  776.2	  683.8	 5166.0	...
1184478	  776.1	  683.3	 5166.0	...
1184479	  776.2	  682.7	 5165.0	...
1184480	  776.3	  682.2	 5163.0	...
1184481	  776.5	  682.2	 5161.0	...
1184482	  776.3	  681.3	 5163.0	...
1184483	  775.9	  680.1	 5169.0	...
1184484	  775.5	  678.9	 5175.0	...
1184485	  775.3	  678.7	 5178.0	...
1184486	  775.3	  678.7	 5178.0	...
1184487	  775.6	  677.8	 5177.0	...
1184488	  775.8	  677.0	 5178.0	...
1184489	  775.9	  675.8	 5178.0	...
1184490	  775.8	  675.4	 5180.0	...
1184491	  775.6	  674.9	 5182.0	...
1184492	  775.2	  674.7	 5184.0	...
1184493	  774.8	  674.5	 5185.0	...
1184494	  774.4	  673.9	 5186.0	...
1184495	  774.3	  673.2	 5187.0	...
1184496	  774.2	  672.5	 5187.0	...
1184497	  774.2	  672.0	 5187.0	...
1184498	  774.2	  671.5	 5188.0	...
1184499	  774.2	  671.0	 5188.0	...
1184500	  774.2	  670.8	 5189.0	...
1184501	  774.1	  670.7	 5190.0	...
1184502	  774.0	  670.6	 5191.0	...
1184503	  773.9	  670.6	 5192.0	...
1184504	  773.7	  670.6	 5192.0	...
1184505	  773.9	  670.6	 5192.0	...
1184506	  774.0	  670.6	 5193.0	...
1184507	  774.1	  670.5	 5193.0	...
1184508	  774.0	  670.4	 5192.0	...
1184509	  773.8	  670.1	 5191.0	...
1184510	  773.6	  669.9	 5193.0	...
1184511	  773.5	  669.6	 5194.0	...
1184512	  773.4	  668.8	 5196.0	...
1184513	  773.3	  668.0	 5196.0	...
1184514	  773.3	  667.2	 5199.0	...
1184515	  773.2	  666.8	 5203.0	...
1184516	  773.0	  666.4	 5207.0	...
1184517	  772.6	  666.1	 5207.0	...
1184518	  772.4	  665.9	 5205.0	...
1184519	  772.3	  665.7	 5203.0	...
1184520	  772.2	  665.5	 5201.0	...
1184521	  772.3	  665.4	 5202.0	...
1184522	  772.4	  665.3	 5204.0	...
1184523	  772.5	  665.0	 5205.0	...
1184524	  772.3	  664.9	 5204.0	...
1184525	  772.1	  664.0	 5204.0	...
1184526	  771.8	  663.2	 5204.0	...
1184527	  771.8	  662.4	 5204.0	...
1184528	  771.8	  662.1	 5205.0	...
1184529	  771.8	  661.9	 5206.0	...
1184530	  771.7	  661.5	 5208.0	...
1184531	  771.8	  661.1	 5209.0	...
1184532	  771.9	  660.6	 5210.0	...
1184533	  771.9	  660.5	 5213.0	...
1184534	  771.8	  660.1	 5217.0	...
1184535	  771.5	  659.8	 5220.0	...
1184536	  771.3	  659.5	 5221.0	...
1184537	  771.2	  659.5	 5222.0	...
1184538	  771.1	  659.5	 5224.0	...
1184539	  770.9	  658.8	 5231.0	...
1184540	  771.0	  658.0	 5237.0	...
1184541	  771.1	  657.1	 5239.0	...
1184542	  771.3	  656.7	 5236.0	...
1184543	  771.3	  656.3	 5233.0	...
1184544	  770.9	  655.9	 5235.0	...
1184545	  770.5	  655.8	 5238.0	...
1184546	  769.9	  655.7	 5241.0	...
1184547	  769.7	  655.7	 5244.0	...
1184548	  769.7	  655.5	 5246.0	...
1184549	  770.0	  655.2	 5250.0	...
1184550	  770.2	  655.0	 5251.0	...
1184551	  770.2	  654.9	 5253.0	...
1184552	  769.9	  654.4	 5254.0	...
1184553	  769.7	  654.0	 5255.0	...
1184554	  769.5	  653.7	 5255.0	...
1184555	  769.4	  653.8	 5255.0	...
1184556	  769.2	  653.8	 5254.0	...
1184557	  769.1	  653.9	 5255.0	...
1184558	  768.9	  653.9	 5258.0	...
1184559	  768.7	  653.8	 5260.0	...
1184560	  768.9	  653.6	 5261.0	...
1184561	  769.2	  653.3	 5262.0	...
1184562	  769.3	  653.1	 5261.0	...
1184563	  769.2	  653.1	 5260.0	...
1184564	  768.7	  653.1	 5259.0	...
1184565	  768.3	  652.8	 5260.0	...
1184566	  768.3	  652.5	 5261.0	...
1184567	  768.6	  652.1	 5261.0	...
1184568	  768.8	  651.7	 5261.0	...
1184569	  768.7	  651.4	 5262.0	...
1184570	  768.2	  651.2	 5263.0	...
1184571	  767.4	  650.7	 5264.0	...
1184572	  766.3	  650.2	 5265.0	...
EFIX R   1184302	1184572	271	  783.2	  723.6	   5069
MSG	1184573 0000 _ Number On
SSACC R  1184573
1184573	  765.0	  649.7	 5265.0	...
1184574	  763.3	  649.3	 5265.0	...
1184575	  761.2	  648.6	 5264.0	...
1184576	  758.9	  647.5	 5264.0	...
1184577	  756.6	  647.0	 5268.0	...
1184578	  754.7	  645.8	 5271.0	...
ESACC R  1184573	1184578	6	  765.0	  649.7	  754.7	  645.8	   0.24	     40
SFIX R   1184579
1184579	  753.2	  645.0	 5275.0	...
1184580	  752.4	  644.1	 5275.0	...
1184581	  751.8	  643.7	 5275.0	...
1184582	  751.6	  642.9	 5276.0	...
1184583	  751.8	  641.5	 5279.0	...
1184584	  752.1	  640.2	 5285.0	...
1184585	  752.5	  639.4	 5289.0	...
1184586	  753.0	  638.8	 5291.0	...
1184587	  753.6	  638.3	 5291.0	...
1184588	  754.2	  637.2	 5290.0	...
1184589	  754.6	  636.5	 5291.0	...
1184590	  755.0	  635.1	 5292.0	...
1184591	  755.3	  634.4	 5293.0	...
1184592	  755.2	  633.7	 5293.0	...
1184593	  755.1	  633.1	 5296.0	...
1184594	  755.0	  632.3	 5300.0	...
1184595	  754.8	  631.3	 5304.0	...
1184596	  754.7	  630.7	 5305.0	...
1184597	  755.0	  630.3	 5309.0	...
1184598	  755.2	  629.7	 5312.0	...
1184599	  755.3	  629.1	 5317.0	...
1184600	  755.1	  628.5	 5319.0	...
1184601	  755.0	  628.4	 5320.0	...
1184602	  754.8	  627.9	 5323.0	...
1184603	  754.6	  627.4	 5325.0	...
1184604	  754.2	  627.0	 5327.0	...
1184605	  754.0	  626.9	 5327.0	...
1184606	  753.9	  626.5	 5327.0	...
1184607	  753.8	  626.2	 5327.0	...
1184608	  753.8	  626.0	 5328.0	...
1184609	  753.8	  625.3	 5331.0	...
1184610	  753.8	  624.6	 5335.0	...
1184611	  753.8	  623.9	 5339.0	...
1184612	  753.9	  624.0	 5341.0	...
1184613	  753.6	  624.1	 5340.0	...
1184614	  753.1	  624.2	 5340.0	...
1184615	  752.6	  624.3	 5337.0	...
1184616	  752.4	  624.4	 5335.0	...
1184617	  752.5	  624.2	 5338.0	...
1184618	  752.7	  623.6	 5342.0	...
1184619	  752.6	  623.0	 5347.0	...
1184620	  752.3	  622.4	 5347.0	...
1184621	  752.3	  622.2	 5346.0	...
1184622	  752.5	  621.9	 5346.0	...
1184623	  752.9	  621.5	 5345.0	...
1184624	  753.0	  621.0	 5345.0	...
1184625	  752.7	  620.7	 5345.0	...
1184626	  752.3	  620.7	 5347.0	...
1184627	  752.0	  620.8	 5349.0	...
1184628	  752.2	  620.8	 5351.0	...
1184629	  752.2	  620.4	 5351.0	...
1184630	  752.0	  619.9	 5351.0	...
1184631	  751.7	  619.4	 5352.0	...
1184632	  751.6	  619.0	 5353.0	...
1184633	  751.6	  618.8	 5352.0	...
1184634	  751.6	  618.8	 5351.0	...
1184635	  751.7	  618.8	 5350.0	...
1184636	  751.7	  618.8	 5352.0	...
1184637	  751.7	  618.9	 5354.0	...
1184638	  751.6	  618.9	 5355.0	...
1184639	  751.5	  618.3	 5355.0	...
1184640	  751.4	  617.7	 5355.0	...
1184641	  751.3	  617.1	 5355.0	...
1184642	  751.3	  617.1	 5355.0	...
1184643	  751.2	  617.1	 5355.0	...
1184644	  751.2	  617.2	 5355.0	...
1184645	  751.3	  617.2	 5355.0	...
1184646	  751.5	  617.2	 5355.0	...
1184647	  751.5	  617.0	 5355.0	...
1184648	  751.4	  616.8	 5356.0	...
1184649	  751.3	  616.5	 5358.0	...
1184650	  751.4	  616.3	 5359.0	...
1184651	  751.5	  616.2	 5358.0	...
1184652	  751.7	  616.2	 5357.0	...
1184653	  751.9	  616.2	 5357.0	...
1184654	  752.1	  616.2	 5356.0	...
1184655	  752.1	  616.3	 5357.0	...
1184656	  752.2	  616.3	 5358.0	...
1184657	  752.2	  616.4	 5358.0	...
1184658	  752.1	  616.4	 5358.0	...
1184659	  752.0	  616.4	 5357.0	...
1184660	  751.8	  616.3	 5358.0	...
1184661	  751.6	  616.4	 5358.0	...
1184662	  751.4	  616.7	 5359.0	...
1184663	  751.4	  617.1	 5360.0	...
1184664	  751.5	  617.5	 5361.0	...
1184665	  751.4	  617.5	 5361.0	...
1184666	  751.3	  617.5	 5359.0	...
1184667	  751.2	  617.4	 5358.0	...
1184668	  751.1	  617.1	 5357.0	...
1184669	  751.1	  616.8	 5357.0	...
1184670	  751.2	  616.6	 5361.0	...
1184671	  751.2	  616.5	 5364.0	...
1184672	  751.2	  616.4	 5366.0	...
1184673	  751.0	  616.0	 5364.0	...
1184674	  750.8	  615.8	 5363.0	...
1184675	  750.7	  615.7	 5365.0	...
1184676	  750.7	  615.8	 5367.0	...
1184677	  750.8	  615.7	 5367.0	...
1184678	  750.8	  615.6	 5364.0	...
1184679	  750.8	  615.3	 5361.0	...
1184680	  750.7	  615.1	 5360.0	...
1184681	  750.8	  615.0	 5361.0	...
1184682	  750.8	  614.9	 5362.0	...
1184683	  750.8	  614.6	 5362.0	...
1184684	  750.8	  614.3	 5362.0	...
1184685	  750.7	  614.0	 5363.0	...
1184686	  750.5	  613.4	 5363.0	...
1184687	  750.3	  612.8	 5363.0	...
1184688	  750.1	  612.6	 5363.0	...
1184689	  750.1	  612.9	 5362.0	...
1184690	  750.2	  613.1	 5360.0	...
1184691	  750.5	  612.9	 5359.0	...
1184692	  750.9	  612.9	 5360.0	...
1184693	  751.1	  612.9	 5362.0	...
1184694	  750.8	  613.0	 5364.0	...
1184695	  750.6	  613.0	 5365.0	...
1184696	  750.6	  612.9	 5364.0	...
1184697	  750.6	  612.8	 5363.0	...
1184698	  750.5	  612.8	 5364.0	...
1184699	  750.5	  612.9	 5366.0	...
1184700	  750.5	  613.0	 5366.0	...
1184701	  750.5	  613.0	 5364.0	...
1184702	  750.4	  613.0	 5361.0	...
1184703	  750.2	  613.0	 5361.0	...
1184704	  750.1	  612.9	 5361.0	...
1184705	  750.0	  612.3	 5363.0	...
1184706	  750.0	  611.7	 5364.0	...
1184707	  750.0	  611.2	 5365.0	...
1184708	  750.1	  611.1	 5363.0	...
1184709	  750.3	  611.5	 5362.0	...
1184710	  750.5	  611.8	 5361.0	...
1184711	  750.7	  611.8	 5361.0	...
1184712	  750.7	  611.4	 5362.0	...
1184713	  750.6	  610.9	 5363.0	...
1184714	  750.6	  610.6	 5363.0	...
1184715	  750.6	  610.0	 5363.0	...
1184716	  750.7	  609.8	 5363.0	...
1184717	  750.9	  609.7	 5363.0	...
1184718	  750.9	  609.9	 5363.0	...
1184719	  751.0	  609.5	 5363.0	...
1184720	  751.0	  609.0	 5363.0	...
1184721	  750.9	  608.7	 5363.0	...
1184722	  750.6	  608.9	 5363.0	...
1184723	  750.4	  608.6	 5362.0	...
1184724	  750.3	  608.1	 5363.0	...
1184725	  750.2	  607.0	 5364.0	...
1184726	  750.2	  606.4	 5365.0	...
1184727	  750.1	  605.9	 5365.0	...
1184728	  750.2	  605.9	 5366.0	...
1184729	  750.1	  605.9	 5366.0	...
1184730	  750.1	  605.8	 5366.0	...
1184731	  750.0	  605.4	 5365.0	...
1184732	  749.9	  605.0	 5365.0	...
1184733	  749.7	  604.5	 5364.0	...
1184734	  749.8	  604.5	 5363.0	...
1184735	  749.9	  604.5	 5362.0	...
1184736	  749.9	  604.5	 5361.0	...
1184737	  749.8	  604.2	 5361.0	...
1184738	  749.7	  603.9	 5360.0	...
1184739	  749.7	  603.8	 5359.0	...
1184740	  749.8	  603.9	 5357.0	...
1184741	  750.0	  604.0	 5355.0	...
1184742	  750.1	  603.9	 5355.0	...
1184743	  750.1	  603.8	 5356.0	...
1184744	  750.1	  603.8	 5354.0	...
1184745	  750.2	  603.7	 5350.0	...
1184746	  750.3	  603.7	 5347.0	...
1184747	  750.2	  603.6	 5347.0	...
1184748	  750.1	  603.7	 5347.0	...
1184749	  750.0	  603.7	 5348.0	...
1184750	  750.1	  603.7	 5348.0	...
1184751	  750.2	  603.7	 5348.0	...
1184752	  750.3	  603.7	 5348.0	...
1184753	  750.2	  603.7	 5347.0	...
1184754	  750.2	  603.6	 5347.0	...
1184755	  750.1	  603.2	 5346.0	...
1184756	  750.0	  602.7	 5343.0	...
1184757	  750.1	  602.3	 5340.0	...
1184758	  750.2	  602.5	 5336.0	...
1184759	  750.4	  602.7	 5335.0	...
1184760	  750.4	  602.6	 5335.0	...
1184761	  750.4	  601.9	 5335.0	...
1184762	  750.3	  601.3	 5336.0	...
1184763	  750.3	  601.1	 5336.0	...
1184764	  750.1	  601.3	 5335.0	...
1184765	  749.9	  601.4	 5333.0	...
1184766	  749.7	  601.4	 5332.0	...
1184767	  749.6	  601.3	 5332.0	...
1184768	  749.6	  601.2	 5336.0	...
1184769	  749.8	  601.1	 5340.0	...
1184770	  750.1	  601.0	 5342.0	...
1184771	  750.4	  601.0	 5337.0	...
1184772	  750.5	  600.9	 5333.0	...
1184773	  750.3	  601.4	 5330.0	...
1184774	  750.1	  601.8	 5331.0	...
1184775	  750.1	  601.8	 5331.0	...
1184776	  750.1	  601.4	 5332.0	...
1184777	  750.0	  600.9	 5333.0	...
1184778	  749.9	  600.8	 5333.0	...
1184779	  749.8	  600.5	 5331.0	...
1184780	  749.8	  600.2	 5330.0	...
1184781	  749.9	  599.9	 5329.0	...
1184782	  749.7	  599.9	 5330.0	...
1184783	  749.5	  600.0	 5332.0	...
1184784	  749.6	  600.1	 5334.0	...
1184785	  749.9	  600.2	 5335.0	...
1184786	  750.2	  600.3	 5334.0	...
1184787	  750.2	  600.3	 5333.0	...
1184788	  750.2	  600.0	 5330.0	...
1184789	  750.4	  599.7	 5327.0	...
1184790	  750.6	  599.5	 5324.0	...
1184791	  750.9	  599.6	 5324.0	...
1184792	  750.9	  599.9	 5324.0	...
1184793	  750.9	  600.0	 5326.0	...
1184794	  750.7	  600.0	 5328.0	...
1184795	  750.4	  600.0	 5329.0	...
1184796	  750.3	  600.0	 5328.0	...
1184797	  750.5	  599.5	 5327.0	...
1184798	  750.6	  599.0	 5325.0	...
1184799	  750.6	  598.2	 5323.0	...
1184800	  750.7	  597.9	 5323.0	...
1184801	  750.8	  597.6	 5326.0	...
1184802	  750.9	  597.5	 5326.0	...
1184803	  751.1	  597.8	 5323.0	...
1184804	  751.0	  598.4	 5321.0	...
1184805	  751.0	  599.1	 5322.0	...
1184806	  750.8	  599.5	 5323.0	...
1184807	  750.8	  599.5	 5324.0	...
1184808	  750.7	  599.4	 5324.0	...
1184809	  750.6	  599.2	 5324.0	...
1184810	  750.5	  599.0	 5323.0	...
1184811	  750.6	  598.8	 5322.0	...
1184812	  750.7	  598.8	 5321.0	...
1184813	  751.0	  598.8	 5321.0	...
1184814	  751.3	  598.6	 5321.0	...
1184815	  751.3	  598.3	 5321.0	...
1184816	  751.3	  598.1	 5322.0	...
1184817	  751.2	  598.0	 5322.0	...
1184818	  751.2	  598.0	 5321.0	...
1184819	  751.3	  598.0	 5321.0	...
1184820	  751.3	  597.9	 5321.0	...
1184821	  751.3	  597.7	 5322.0	...
1184822	  751.1	  597.5	 5320.0	...
1184823	  750.9	  597.7	 5319.0	...
1184824	  750.9	  598.1	 5317.0	...
1184825	  751.1	  598.3	 5316.0	...
1184826	  751.2	  598.2	 5316.0	...
1184827	  751.2	  598.2	 5317.0	...
1184828	  751.1	  598.1	 5316.0	...
1184829	  751.2	  597.9	 5315.0	...
1184830	  751.2	  597.7	 5316.0	...
1184831	  751.4	  597.3	 5317.0	...
1184832	  751.7	  596.9	 5319.0	...
1184833	  751.7	  596.4	 5320.0	...
1184834	  751.6	  596.1	 5320.0	...
1184835	  751.4	  595.9	 5319.0	...
1184836	  751.5	  596.0	 5319.0	...
1184837	  751.7	  596.2	 5319.0	...
1184838	  751.9	  596.3	 5318.0	...
1184839	  751.8	  596.1	 5317.0	...
1184840	  751.6	  595.4	 5316.0	...
1184841	  751.7	  594.6	 5315.0	...
1184842	  752.0	  594.1	 5314.0	...
1184843	  752.2	  593.9	 5314.0	...
1184844	  752.3	  594.0	 5314.0	...
1184845	  752.4	  594.3	 5315.0	...
1184846	  752.5	  594.2	 5315.0	...
1184847	  752.4	  594.0	 5314.0	...
1184848	  752.0	  593.5	 5313.0	...
1184849	  751.6	  593.2	 5313.0	...
1184850	  751.3	  593.2	 5314.0	...
1184851	  751.3	  593.4	 5315.0	...
1184852	  751.3	  593.7	 5315.0	...
1184853	  751.3	  593.5	 5314.0	...
1184854	  751.4	  593.2	 5314.0	...
1184855	  751.5	  592.9	 5312.0	...
1184856	  751.7	  592.8	 5311.0	...
1184857	  751.8	  592.8	 5310.0	...
1184858	  751.9	  592.8	 5310.0	...
1184859	  751.9	  592.8	 5310.0	...
1184860	  751.9	  592.9	 5310.0	...
1184861	  751.7	  593.0	 5310.0	...
1184862	  751.5	  593.1	 5310.0	...
1184863	  751.4	  593.3	 5310.0	...
1184864	  751.4	  593.3	 5310.0	...
1184865	  751.4	  593.4	 5310.0	...
1184866	  751.5	  593.4	 5309.0	...
1184867	  751.5	  593.3	 5307.0	...
1184868	  751.4	  593.1	 5305.0	...
1184869	  751.3	  592.8	 5303.0	...
1184870	  751.3	  592.8	 5301.0	...
1184871	  751.5	  592.9	 5300.0	...
1184872	  751.7	  593.0	 5299.0	...
1184873	  751.5	  592.5	 5299.0	...
1184874	  751.4	  592.0	 5299.0	...
1184875	  751.2	  591.4	 5300.0	...
1184876	  751.2	  591.3	 5302.0	...
1184877	  751.2	  591.6	 5304.0	...
1184878	  751.1	  591.9	 5305.0	...
1184879	  751.2	  592.1	 5306.0	...
1184880	  751.2	  592.0	 5306.0	...
1184881	  751.3	  592.1	 5305.0	...
1184882	  751.4	  592.3	 5304.0	...
1184883	  751.4	  592.7	 5304.0	...
1184884	  751.5	  593.1	 5303.0	...
1184885	  751.7	  593.4	 5303.0	...
MSG	1184886 0000 _ Number Off
1184886	  751.8	  593.1	 5302.0	...
1184887	  751.7	  592.8	 5302.0	...
1184888	  751.5	  592.8	 5304.0	...
1184889	  751.2	  592.9	 5306.0	...
1184890	  751.1	  593.0	 5308.0	...
1184891	  751.2	  592.8	 5308.0	...
1184892	  751.5	  592.5	 5307.0	...
1184893	  751.9	  592.7	 5307.0	...
1184894	  752.0	  593.0	 5305.0	...
1184895	  752.2	  593.3	 5302.0	...
1184896	  752.3	  593.2	 5300.0	...
1184897	  752.4	  593.3	 5300.0	...
1184898	  752.3	  593.3	 5299.0	...
1184899	  752.4	  593.5	 5298.0	...
1184900	  752.4	  593.6	 5297.0	...
1184901	  752.3	  592.9	 5296.0	...
1184902	  752.3	  592.1	 5296.0	...
1184903	  752.3	  591.3	 5293.0	...
1184904	  752.4	  591.2	 5291.0	...
1184905	  752.4	  591.0	 5289.0	...
1184906	  752.4	  590.8	 5291.0	...
1184907	  752.2	  590.9	 5294.0	...
1184908	  752.1	  591.1	 5295.0	...
1184909	  752.1	  591.4	 5296.0	...
1184910	  752.1	  591.5	 5296.0	...
1184911	  752.2	  591.6	 5297.0	...
1184912	  752.1	  591.2	 5297.0	...
1184913	  752.2	  590.8	 5298.0	...
1184914	  752.3	  590.4	 5298.0	...
1184915	  752.5	  590.2	 5298.0	...
1184916	  752.5	  590.0	 5298.0	...
1184917	  752.3	  590.1	 5297.0	...
1184918	  752.2	  590.4	 5297.0	...
1184919	  751.9	  590.6	 5296.0	...
1184920	  751.8	  590.4	 5291.0	...
1184921	  752.1	  590.3	 5287.0	...
1184922	  752.3	  590.1	 5284.0	...
1184923	  752.6	  589.9	 5285.0	...
1184924	  752.7	  589.7	 5287.0	...
1184925	  752.9	  589.6	 5288.0	...
1184926	  752.9	  589.5	 5290.0	...
1184927	  753.0	  589.4	 5291.0	...
1184928	  753.0	  589.3	 5290.0	...
1184929	  753.0	  589.3	 5288.0	...
1184930	  752.9	  589.3	 5286.0	...
1184931	  752.8	  589.5	 5286.0	...
1184932	  752.8	  589.6	 5286.0	...
1184933	  752.9	  589.8	 5286.0	...
1184934	  752.9	  589.9	 5285.0	...
1184935	  752.9	  590.0	 5284.0	...
1184936	  752.8	  590.0	 5284.0	...
1184937	  752.9	  590.3	 5286.0	...
1184938	  753.1	  590.5	 5288.0	...
1184939	  753.4	  590.8	 5289.0	...
1184940	  753.6	  591.0	 5290.0	...
1184941	  753.7	  591.2	 5288.0	...
1184942	  753.8	  591.1	 5286.0	...
1184943	  753.7	  590.7	 5286.0	...
1184944	  753.8	  590.6	 5288.0	...
1184945	  753.8	  590.9	 5290.0	...
1184946	  753.9	  591.1	 5290.0	...
1184947	  753.7	  591.1	 5292.0	...
1184948	  753.6	  591.2	 5293.0	...
1184949	  753.3	  591.3	 5291.0	...
1184950	  753.1	  592.4	 5287.0	...
1184951	  753.0	  593.7	 5284.0	...
1184952	  752.9	  595.1	 5284.0	...
1184953	  753.0	  595.6	 5284.0	...
1184954	  753.1	  595.7	 5284.0	...
1184955	  753.2	  596.2	 5284.0	...
1184956	  753.3	  596.9	 5283.0	...
1184957	  754.0	  597.6	 5284.0	...
1184958	  754.9	  597.9	 5285.0	...
1184959	  755.7	  598.0	 5286.0	...
1184960	  755.9	  598.1	 5286.0	...
1184961	  756.0	  598.1	 5287.0	...
1184962	  756.1	  598.1	 5288.0	...
1184963	  756.3	  598.1	 5288.0	...
1184964	  756.4	  598.0	 5287.0	...
1184965	  756.5	  598.0	 5285.0	...
1184966	  756.5	  597.8	 5283.0	...
1184967	  756.6	  597.6	 5282.0	...
1184968	  756.7	  597.2	 5282.0	...
1184969	  756.9	  596.9	 5285.0	...
1184970	  757.1	  596.3	 5288.0	...
1184971	  757.2	  596.1	 5291.0	...
1184972	  757.3	  596.2	 5290.0	...
1184973	  757.2	  596.5	 5289.0	...
1184974	  756.8	  596.9	 5288.0	...
1184975	  756.5	  597.1	 5288.0	...
1184976	  756.3	  597.4	 5288.0	...
1184977	  756.3	  597.4	 5288.0	...
1184978	  756.3	  597.2	 5289.0	...
1184979	  756.2	  597.1	 5290.0	...
1184980	  756.2	  596.7	 5290.0	...
1184981	  756.2	  596.4	 5290.0	...
1184982	  756.3	  596.0	 5290.0	...
1184983	  756.4	  596.0	 5290.0	...
1184984	  756.4	  596.1	 5293.0	...
1184985	  756.3	  596.1	 5295.0	...
1184986	  756.2	  595.9	 5297.0	...
1184987	  755.9	  595.7	 5296.0	...
1184988	  755.6	  595.6	 5298.0	...
1184989	  755.7	  595.5	 5299.0	...
1184990	  756.0	  595.6	 5299.0	...
1184991	  756.3	  595.8	 5299.0	...
1184992	  756.5	  596.0	 5300.0	...
1184993	  756.5	  596.0	 5300.0	...
1184994	  756.5	  596.1	 5300.0	...
1184995	  756.5	  596.1	 5301.0	...
1184996	  756.4	  595.9	 5301.0	...
1184997	  756.3	  595.9	 5300.0	...
1184998	  756.3	  595.9	 5298.0	...
1184999	  756.1	  596.1	 5297.0	...
1185000	  755.9	  596.2	 5301.0	...
1185001	  755.8	  596.1	 5305.0	...
1185002	  755.8	  596.3	 5308.0	...
1185003	  756.4	  596.4	 5309.0	...
1185004	  756.9	  596.6	 5306.0	...
1185005	  757.5	  596.7	 5303.0	...
1185006	  757.4	  596.6	 5303.0	...
1185007	  757.2	  596.5	 5305.0	...
1185008	  757.0	  596.3	 5308.0	...
1185009	  756.7	  596.4	 5308.0	...
1185010	  756.7	  596.4	 5308.0	...
1185011	  756.8	  596.5	 5308.0	...
1185012	  756.6	  596.6	 5309.0	...
1185013	  756.3	  596.7	 5308.0	...
1185014	  756.1	  596.9	 5307.0	...
1185015	  756.1	  597.0	 5307.0	...
1185016	  756.1	  597.1	 5308.0	...
1185017	  756.5	  597.2	 5309.0	...
1185018	  756.9	  597.3	 5309.0	...
1185019	  757.3	  597.2	 5310.0	...
1185020	  757.3	  597.1	 5311.0	...
1185021	  757.3	  597.2	 5312.0	...
1185022	  757.2	  597.9	 5312.0	...
1185023	  757.1	  598.6	 5311.0	...
1185024	  756.8	  598.6	 5310.0	...
1185025	  756.7	  598.1	 5309.0	...
1185026	  756.7	  597.6	 5308.0	...
1185027	  756.8	  597.4	 5308.0	...
1185028	  756.8	  597.3	 5309.0	...
1185029	  756.9	  597.1	 5312.0	...
1185030	  756.9	  597.0	 5314.0	...
1185031	  756.9	  597.4	 5314.0	...
1185032	  757.0	  597.8	 5313.0	...
1185033	  757.0	  598.3	 5313.0	...
1185034	  757.0	  598.3	 5313.0	...
1185035	  757.1	  598.4	 5313.0	...
1185036	  757.3	  598.6	 5313.0	...
1185037	  757.4	  598.8	 5312.0	...
1185038	  757.4	  599.1	 5311.0	...
1185039	  757.3	  599.3	 5313.0	...
1185040	  757.4	  599.3	 5315.0	...
1185041	  757.5	  599.3	 5318.0	...
1185042	  757.4	  599.3	 5318.0	...
1185043	  757.1	  599.4	 5319.0	...
1185044	  756.9	  599.5	 5321.0	...
1185045	  756.9	  599.6	 5321.0	...
1185046	  756.9	  599.6	 5322.0	...
1185047	  757.0	  599.7	 5322.0	...
1185048	  757.0	  599.3	 5323.0	...
1185049	  757.0	  599.1	 5323.0	...
1185050	  757.0	  598.8	 5321.0	...
1185051	  756.9	  598.9	 5318.0	...
1185052	  757.0	  599.1	 5316.0	...
1185053	  757.0	  599.4	 5316.0	...
1185054	  756.9	  599.6	 5315.0	...
1185055	  756.8	  599.6	 5315.0	...
1185056	  756.8	  599.8	 5317.0	...
1185057	  756.8	  600.0	 5319.0	...
1185058	  756.7	  600.3	 5321.0	...
1185059	  756.6	  600.3	 5320.0	...
1185060	  756.5	  600.3	 5320.0	...
1185061	  756.5	  600.4	 5322.0	...
1185062	  756.4	  600.4	 5324.0	...
1185063	  756.3	  600.4	 5325.0	...
1185064	  756.5	  600.1	 5323.0	...
1185065	  756.7	  599.8	 5322.0	...
1185066	  756.8	  599.5	 5322.0	...
1185067	  756.6	  599.4	 5322.0	...
1185068	  756.5	  599.4	 5323.0	...
1185069	  756.4	  599.6	 5324.0	...
1185070	  756.4	  599.8	 5325.0	...
1185071	  756.3	  599.8	 5329.0	...
1185072	  756.0	  599.5	 5333.0	...
1185073	  755.7	  599.3	 5336.0	...
1185074	  755.6	  599.2	 5337.0	...
1185075	  756.0	  599.1	 5337.0	...
1185076	  756.3	  599.2	 5337.0	...
1185077	  756.6	  599.3	 5337.0	...
1185078	  756.5	  599.4	 5336.0	...
1185079	  756.4	  599.6	 5335.0	...
1185080	  756.3	  599.8	 5334.0	...
1185081	  756.5	  599.9	 5333.0	...
1185082	  756.6	  599.9	 5332.0	...
1185083	  756.8	  599.8	 5332.0	...
1185084	  756.7	  599.8	 5332.0	...
1185085	  756.7	  599.9	 5333.0	...
1185086	  756.6	  600.0	 5332.0	...
1185087	  756.7	  600.1	 5332.0	...
1185088	  756.9	  600.1	 5331.0	...
1185089	  757.2	  600.1	 5330.0	...
1185090	  757.1	  600.2	 5329.0	...
1185091	  757.0	  600.3	 5329.0	...
1185092	  756.7	  600.4	 5329.0	...
1185093	  756.6	  600.4	 5329.0	...
1185094	  756.7	  600.5	 5329.0	...
1185095	  756.9	  600.7	 5331.0	...
1185096	  757.0	  601.0	 5332.0	...
1185097	  756.8	  600.9	 5332.0	...
1185098	  756.7	  600.6	 5335.0	...
1185099	  756.9	  600.3	 5338.0	...
1185100	  757.1	  600.6	 5341.0	...
1185101	  757.0	  601.0	 5342.0	...
1185102	  756.9	  601.4	 5343.0	...
1185103	  756.8	  601.2	 5344.0	...
1185104	  756.8	  600.9	 5343.0	...
1185105	  756.8	  600.5	 5344.0	...
1185106	  756.8	  600.4	 5346.0	...
1185107	  756.8	  600.7	 5348.0	...
1185108	  756.8	  601.2	 5349.0	...
1185109	  756.9	  601.5	 5350.0	...
1185110	  756.9	  601.4	 5351.0	...
1185111	  756.9	  601.4	 5352.0	...
1185112	  756.9	  601.4	 5353.0	...
1185113	  756.8	  601.4	 5353.0	...
1185114	  756.8	  601.4	 5353.0	...
1185115	  757.0	  601.4	 5352.0	...
1185116	  757.1	  601.5	 5350.0	...
1185117	  757.4	  601.5	 5350.0	...
1185118	  757.4	  601.8	 5351.0	...
1185119	  757.2	  602.0	 5354.0	...
1185120	  756.8	  602.2	 5355.0	...
1185121	  756.3	  602.3	 5355.0	...
1185122	  756.3	  602.2	 5354.0	...
1185123	  756.3	  602.1	 5353.0	...
1185124	  756.4	  602.0	 5354.0	...
1185125	  756.4	  602.0	 5357.0	...
1185126	  756.3	  601.8	 5359.0	...
1185127	  756.3	  601.5	 5361.0	...
1185128	  756.3	  601.3	 5360.0	...
1185129	  756.4	  601.2	 5360.0	...
1185130	  756.5	  601.5	 5360.0	...
1185131	  756.6	  601.9	 5359.0	...
1185132	  756.6	  602.2	 5362.0	...
1185133	  756.6	  601.8	 5364.0	...
1185134	  756.5	  601.6	 5367.0	...
1185135	  756.5	  601.9	 5366.0	...
1185136	  756.5	  602.4	 5365.0	...
1185137	  756.6	  602.5	 5364.0	...
1185138	  756.7	  602.2	 5364.0	...
1185139	  756.7	  601.9	 5365.0	...
1185140	  756.7	  601.9	 5367.0	...
1185141	  756.5	  602.0	 5367.0	...
1185142	  756.4	  602.0	 5367.0	...
1185143	  756.4	  602.0	 5368.0	...
1185144	  756.6	  601.9	 5370.0	...
1185145	  756.6	  601.8	 5373.0	...
1185146	  756.4	  601.8	 5375.0	...
1185147	  756.8	  601.9	 5374.0	...
1185148	  757.3	  602.0	 5374.0	...
1185149	  757.9	  602.0	 5373.0	...
1185150	  757.9	  601.9	 5373.0	...
1185151	  757.7	  601.5	 5375.0	...
1185152	  757.4	  601.1	 5377.0	...
1185153	  757.1	  600.8	 5378.0	...
1185154	  757.1	  600.7	 5381.0	...
1185155	  757.3	  600.6	 5384.0	...
1185156	  757.3	  600.3	 5386.0	...
1185157	  757.2	  600.3	 5385.0	...
1185158	  757.2	  600.7	 5384.0	...
1185159	  757.3	  601.2	 5385.0	...
1185160	  757.3	  601.6	 5386.0	...
1185161	  757.3	  601.6	 5387.0	...
1185162	  757.3	  601.7	 5386.0	...
1185163	  757.3	  601.8	 5385.0	...
1185164	  757.7	  601.7	 5384.0	...
1185165	  758.2	  601.6	 5385.0	...
1185166	  758.3	  601.4	 5386.0	...
1185167	  758.1	  601.3	 5388.0	...
1185168	  757.9	  601.2	 5390.0	...
1185169	  757.5	  601.2	 5391.0	...
1185170	  757.2	  601.3	 5394.0	...
1185171	  756.8	  601.4	 5396.0	...
1185172	  756.7	  600.8	 5398.0	...
1185173	  756.6	  600.2	 5397.0	...
1185174	  756.6	  600.0	 5397.0	...
1185175	  756.7	  600.3	 5398.0	...
1185176	  756.6	  600.7	 5398.0	...
1185177	  756.5	  600.8	 5398.0	...
1185178	  756.3	  600.8	 5400.0	...
1185179	  756.4	  600.6	 5402.0	...
1185180	  756.5	  600.3	 5404.0	...
1185181	  756.4	  600.0	 5403.0	...
1185182	  756.4	  600.0	 5404.0	...
1185183	  756.4	  600.1	 5405.0	...
1185184	  756.4	  600.1	 5406.0	...
1185185	  756.5	  600.2	 5407.0	...
1185186	  756.6	  600.3	 5407.0	...
1185187	  756.6	  600.3	 5408.0	...
1185188	  756.7	  600.4	 5409.0	...
1185189	  756.8	  600.3	 5410.0	...
1185190	  756.9	  600.2	 5411.0	...
1185191	  756.9	  600.1	 5411.0	...
1185192	  756.9	  600.1	 5412.0	...
1185193	  756.8	  599.7	 5414.0	...
1185194	  756.9	  598.9	 5415.0	...
1185195	  757.0	  598.1	 5415.0	...
1185196	  757.1	  597.7	 5415.0	...
1185197	  757.2	  597.5	 5415.0	...
1185198	  757.1	  597.4	 5415.0	...
1185199	  757.0	  597.5	 5415.0	...
1185200	  757.0	  597.7	 5415.0	...
1185201	  757.1	  597.9	 5415.0	...
1185202	  757.2	  598.0	 5415.0	...
1185203	  757.6	  598.1	 5416.0	...
1185204	  758.0	  598.3	 5416.0	...
1185205	  758.2	  598.5	 5416.0	...
1185206	  757.9	  598.6	 5416.0	...
1185207	  757.6	  598.5	 5415.0	...
1185208	  757.3	  598.3	 5413.0	...
1185209	  757.2	  598.0	 5413.0	...
1185210	  757.2	  598.0	 5414.0	...
1185211	  757.3	  597.9	 5416.0	...
1185212	  757.3	  597.7	 5417.0	...
1185213	  757.3	  597.5	 5419.0	...
1185214	  757.2	  597.3	 5420.0	...
1185215	  757.4	  597.2	 5420.0	...
1185216	  757.7	  597.1	 5418.0	...
1185217	  758.0	  597.1	 5415.0	...
1185218	  758.1	  597.2	 5414.0	...
1185219	  758.2	  597.3	 5412.0	...
1185220	  758.2	  597.3	 5413.0	...
1185221	  758.1	  597.3	 5414.0	...
1185222	  757.9	  597.3	 5416.0	...
1185223	  757.7	  597.4	 5417.0	...
1185224	  757.6	  597.5	 5418.0	...
1185225	  757.5	  597.5	 5419.0	...
1185226	  757.4	  597.5	 5420.0	...
1185227	  757.5	  596.9	 5420.0	...
1185228	  757.8	  596.3	 5420.0	...
1185229	  758.1	  596.4	 5420.0	...
1185230	  758.3	  597.0	 5420.0	...
1185231	  758.4	  597.6	 5419.0	...
1185232	  758.4	  597.7	 5417.0	...
1185233	  758.4	  597.5	 5416.0	...
1185234	  758.5	  597.3	 5416.0	...
1185235	  758.5	  597.0	 5416.0	...
1185236	  758.6	  596.9	 5416.0	...
1185237	  758.6	  596.7	 5419.0	...
1185238	  758.7	  596.7	 5422.0	...
1185239	  758.6	  596.8	 5420.0	...
1185240	  758.5	  596.9	 5416.0	...
1185241	  758.4	  597.0	 5412.0	...
1185242	  758.4	  596.9	 5412.0	...
1185243	  758.4	  596.8	 5413.0	...
1185244	  758.4	  596.6	 5413.0	...
1185245	  758.3	  596.6	 5413.0	...
1185246	  758.2	  596.6	 5414.0	...
1185247	  758.4	  596.7	 5416.0	...
1185248	  758.6	  596.8	 5419.0	...
1185249	  758.9	  596.9	 5422.0	...
1185250	  758.9	  597.1	 5423.0	...
1185251	  759.0	  597.1	 5423.0	...
1185252	  759.0	  597.0	 5423.0	...
1185253	  759.0	  597.0	 5422.0	...
1185254	  758.9	  596.9	 5422.0	...
1185255	  758.7	  596.9	 5422.0	...
1185256	  758.6	  597.0	 5422.0	...
1185257	  758.6	  596.9	 5421.0	...
1185258	  758.5	  596.6	 5420.0	...
1185259	  758.5	  596.2	 5419.0	...
1185260	  758.4	  596.1	 5418.0	...
1185261	  758.4	  596.1	 5417.0	...
1185262	  758.4	  596.0	 5416.0	...
1185263	  758.4	  596.0	 5416.0	...
1185264	  758.4	  595.9	 5416.0	...
1185265	  758.3	  595.8	 5417.0	...
1185266	  758.5	  595.6	 5417.0	...
1185267	  758.5	  595.4	 5416.0	...
1185268	  758.5	  595.4	 5413.0	...
1185269	  758.5	  595.5	 5411.0	...
1185270	  758.5	  595.6	 5410.0	...
1185271	  758.4	  595.7	 5410.0	...
1185272	  758.3	  595.6	 5411.0	...
1185273	  758.2	  595.6	 5413.0	...
1185274	  758.0	  595.6	 5416.0	...
1185275	  758.3	  595.8	 5418.0	...
1185276	  758.5	  595.8	 5418.0	...
1185277	  758.6	  595.5	 5417.0	...
1185278	  758.6	  595.2	 5417.0	...
1185279	  758.5	  594.7	 5417.0	...
1185280	  758.5	  594.6	 5417.0	...
1185281	  758.5	  594.3	 5417.0	...
1185282	  758.5	  594.4	 5417.0	...
1185283	  758.3	  594.4	 5417.0	...
1185284	  758.2	  594.4	 5417.0	...
1185285	  758.0	  594.2	 5417.0	...
1185286	  758.1	  593.9	 5416.0	...
1185287	  758.1	  593.8	 5415.0	...
1185288	  758.1	  593.8	 5414.0	...
1185289	  758.2	  593.8	 5413.0	...
1185290	  758.2	  594.1	 5413.0	...
1185291	  758.1	  594.4	 5412.0	...
1185292	  757.7	  594.8	 5414.0	...
1185293	  757.2	  594.6	 5415.0	...
1185294	  756.3	  594.2	 5414.0	...
1185295	  755.5	  593.5	 5412.0	...
1185296	  754.5	  593.5	 5411.0	...
1185297	  752.9	  593.5	 5411.0	...
1185298	  751.2	  593.7	 5410.0	...
1185299	  749.0	  594.0	 5411.0	...
1185300	  747.7	  593.5	 5412.0	...
1185301	  745.8	  593.2	 5412.0	...
1185302	  744.9	  592.8	 5412.0	...
1185303	  744.0	  592.6	 5412.0	...
1185304	  744.0	  592.2	 5413.0	...
1185305	  743.9	  591.7	 5413.0	...
1185306	  743.6	  591.6	 5416.0	...
1185307	  743.3	  591.6	 5419.0	...
1185308	  743.8	  591.6	 5422.0	...
1185309	  744.7	  591.6	 5420.0	...
1185310	  745.7	  591.5	 5417.0	...
1185311	  746.0	  591.4	 5414.0	...
1185312	  746.0	  590.8	 5413.0	...
1185313	  746.1	  590.3	 5413.0	...
1185314	  746.3	  589.8	 5413.0	...
1185315	  746.6	  589.7	 5412.0	...
1185316	  746.8	  589.7	 5411.0	...
1185317	  746.7	  589.3	 5410.0	...
1185318	  746.6	  588.8	 5405.0	...
1185319	  746.8	  588.5	 5402.0	...
1185320	  746.9	  588.6	 5399.0	...
1185321	  747.0	  588.7	 5399.0	...
1185322	  746.9	  588.8	 5399.0	...
1185323	  746.7	  588.7	 5399.0	...
1185324	  746.6	  588.7	 5399.0	...
1185325	  746.6	  588.7	 5400.0	...
1185326	  746.6	  588.2	 5404.0	...
1185327	  746.5	  587.7	 5407.0	...
1185328	  746.4	  586.9	 5410.0	...
1185329	  746.2	  586.4	 5410.0	...
1185330	  746.1	  586.0	 5410.0	...
1185331	  746.1	  586.0	 5410.0	...
1185332	  746.4	  586.3	 5410.0	...
1185333	  746.6	  586.5	 5410.0	...
1185334	  746.9	  586.4	 5410.0	...
1185335	  746.9	  586.2	 5408.0	...
1185336	  746.5	  586.1	 5405.0	...
1185337	  746.1	  585.9	 5403.0	...
1185338	  746.0	  585.8	 5404.0	...
1185339	  746.4	  585.4	 5405.0	...
1185340	  746.8	  585.2	 5405.0	...
1185341	  746.7	  585.1	 5406.0	...
1185342	  746.5	  585.4	 5408.0	...
1185343	  746.4	  585.6	 5409.0	...
1185344	  746.5	  585.9	 5405.0	...
1185345	  746.6	  585.9	 5401.0	...
1185346	  746.9	  585.9	 5400.0	...
1185347	  747.2	  585.8	 5404.0	...
1185348	  747.4	  585.9	 5406.0	...
1185349	  747.4	  586.1	 5404.0	...
1185350	  747.1	  586.3	 5402.0	...
1185351	  746.8	  586.7	 5402.0	...
1185352	  746.6	  587.0	 5400.0	...
1185353	  746.6	  587.4	 5398.0	...
1185354	  746.5	  587.7	 5396.0	...
1185355	  746.4	  587.9	 5394.0	...
1185356	  746.4	  587.7	 5393.0	...
1185357	  746.3	  587.5	 5391.0	...
1185358	  746.2	  587.2	 5390.0	...
1185359	  746.2	  587.1	 5389.0	...
1185360	  746.3	  587.3	 5389.0	...
1185361	  746.4	  587.5	 5391.0	...
1185362	  746.5	  587.8	 5393.0	...
1185363	  746.8	  587.7	 5395.0	...
1185364	  747.1	  587.7	 5397.0	...
1185365	  747.5	  587.7	 5399.0	...
1185366	  747.4	  587.7	 5400.0	...
1185367	  747.4	  587.8	 5399.0	...
1185368	  747.3	  587.8	 5397.0	...
1185369	  747.4	  587.7	 5395.0	...
1185370	  747.6	  588.1	 5394.0	...
1185371	  747.8	  588.6	 5394.0	...
1185372	  748.2	  588.9	 5392.0	...
1185373	  748.3	  589.0	 5390.0	...
1185374	  748.2	  589.0	 5388.0	...
1185375	  748.0	  589.0	 5388.0	...
1185376	  747.8	  588.9	 5389.0	...
1185377	  747.7	  589.1	 5389.0	...
1185378	  747.5	  589.2	 5386.0	...
1185379	  747.5	  589.2	 5383.0	...
1185380	  747.7	  588.9	 5381.0	...
1185381	  747.9	  589.0	 5381.0	...
1185382	  748.0	  589.1	 5381.0	...
1185383	  747.9	  589.2	 5382.0	...
1185384	  747.8	  589.2	 5384.0	...
1185385	  747.7	  589.2	 5384.0	...
1185386	  747.5	  589.4	 5384.0	...
1185387	  747.4	  589.4	 5383.0	...
1185388	  747.4	  589.3	 5381.0	...
1185389	  747.3	  589.0	 5379.0	...
1185390	  747.2	  588.7	 5377.0	...
1185391	  747.3	  588.7	 5379.0	...
1185392	  747.4	  588.8	 5381.0	...
1185393	  747.6	  589.1	 5380.0	...
1185394	  747.6	  589.2	 5377.0	...
1185395	  747.6	  589.3	 5374.0	...
1185396	  747.6	  589.3	 5374.0	...
1185397	  747.7	  589.2	 5374.0	...
1185398	  747.7	  589.0	 5374.0	...
1185399	  747.8	  589.2	 5375.0	...
1185400	  747.6	  589.5	 5375.0	...
1185401	  747.4	  589.8	 5376.0	...
1185402	  747.3	  589.4	 5372.0	...
1185403	  747.3	  589.0	 5369.0	...
1185404	  747.5	  588.6	 5363.0	...
1185405	  747.4	  589.0	 5361.0	...
1185406	  747.2	  589.3	 5358.0	...
1185407	  747.2	  589.5	 5360.0	...
1185408	  747.3	  589.5	 5362.0	...
1185409	  747.3	  589.3	 5364.0	...
1185410	  747.6	  589.1	 5363.0	...
1185411	  747.7	  589.0	 5362.0	...
1185412	  747.6	  589.1	 5360.0	...
1185413	  747.4	  589.2	 5359.0	...
1185414	  747.4	  589.3	 5358.0	...
1185415	  747.5	  589.4	 5357.0	...
1185416	  747.6	  589.4	 5358.0	...
1185417	  747.6	  589.4	 5358.0	...
1185418	  747.8	  589.3	 5358.0	...
1185419	  748.0	  589.2	 5357.0	...
1185420	  748.0	  589.2	 5356.0	...
1185421	  747.8	  589.2	 5355.0	...
1185422	  747.6	  589.1	 5356.0	...
1185423	  747.6	  589.2	 5356.0	...
1185424	  747.7	  589.4	 5356.0	...
1185425	  747.9	  589.5	 5355.0	...
1185426	  748.1	  589.6	 5354.0	...
1185427	  748.2	  589.6	 5353.0	...
1185428	  748.2	  589.7	 5353.0	...
1185429	  748.0	  590.1	 5352.0	...
1185430	  748.0	  590.4	 5351.0	...
1185431	  747.9	  590.7	 5350.0	...
1185432	  747.9	  590.8	 5351.0	...
1185433	  747.7	  590.8	 5352.0	...
1185434	  747.6	  591.0	 5352.0	...
1185435	  747.6	  591.2	 5352.0	...
1185436	  747.8	  591.3	 5351.0	...
1185437	  748.1	  591.3	 5349.0	...
1185438	  747.9	  591.4	 5348.0	...
1185439	  747.7	  591.5	 5351.0	...
1185440	  747.4	  591.4	 5354.0	...
1185441	  747.3	  591.3	 5357.0	...
1185442	  747.2	  591.2	 5356.0	...
1185443	  747.2	  591.1	 5355.0	...
1185444	  747.2	  591.3	 5354.0	...
1185445	  747.2	  591.5	 5353.0	...
1185446	  747.1	  591.8	 5355.0	...
1185447	  747.1	  591.8	 5357.0	...
1185448	  747.2	  591.8	 5359.0	...
1185449	  747.5	  591.7	 5357.0	...
1185450	  747.7	  591.6	 5355.0	...
1185451	  747.9	  591.5	 5353.0	...
1185452	  748.1	  591.4	 5352.0	...
1185453	  748.2	  591.3	 5353.0	...
1185454	  748.0	  591.3	 5354.0	...
1185455	  747.7	  591.2	 5354.0	...
1185456	  747.5	  591.2	 5353.0	...
1185457	  747.6	  591.1	 5354.0	...
1185458	  747.7	  591.1	 5356.0	...
1185459	  747.7	  591.4	 5358.0	...
1185460	  747.4	  591.6	 5358.0	...
1185461	  747.2	  591.6	 5358.0	...
1185462	  747.0	  591.4	 5356.0	...
1185463	  747.1	  591.1	 5354.0	...
1185464	  747.2	  591.1	 5352.0	...
1185465	  747.3	  591.0	 5351.0	...
1185466	  747.2	  590.9	 5351.0	...
1185467	  747.1	  591.1	 5350.0	...
1185468	  746.9	  591.3	 5350.0	...
1185469	  746.7	  591.6	 5350.0	...
1185470	  746.7	  591.5	 5351.0	...
1185471	  747.3	  591.4	 5351.0	...
1185472	  747.8	  591.3	 5351.0	...
1185473	  748.0	  591.3	 5351.0	...
1185474	  747.9	  591.5	 5351.0	...
1185475	  747.7	  591.6	 5352.0	...
1185476	  747.7	  591.8	 5352.0	...
1185477	  747.6	  592.0	 5352.0	...
1185478	  747.5	  592.1	 5352.0	...
1185479	  747.3	  591.7	 5352.0	...
1185480	  747.2	  591.4	 5352.0	...
1185481	  747.2	  591.3	 5352.0	...
1185482	  747.2	  591.5	 5352.0	...
1185483	  747.2	  591.7	 5354.0	...
1185484	  747.2	  591.8	 5356.0	...
1185485	  747.3	  591.9	 5358.0	...
1185486	  747.3	  591.8	 5357.0	...
1185487	  747.5	  591.6	 5356.0	...
1185488	  747.7	  591.3	 5355.0	...
1185489	  748.0	  591.4	 5355.0	...
1185490	  748.0	  591.6	 5355.0	...
1185491	  748.0	  591.8	 5353.0	...
1185492	  748.0	  591.4	 5352.0	...
1185493	  748.2	  591.1	 5350.0	...
1185494	  748.3	  590.7	 5350.0	...
1185495	  748.2	  590.8	 5353.0	...
1185496	  748.0	  590.7	 5355.0	...
1185497	  747.8	  590.4	 5356.0	...
1185498	  747.9	  589.9	 5355.0	...
1185499	  748.1	  589.5	 5354.0	...
1185500	  748.2	  589.7	 5354.0	...
1185501	  748.1	  590.0	 5354.0	...
1185502	  748.0	  590.4	 5355.0	...
1185503	  747.9	  590.4	 5355.0	...
1185504	  747.9	  590.4	 5356.0	...
1185505	  747.9	  590.3	 5357.0	...
1185506	  747.9	  590.0	 5357.0	...
1185507	  747.8	  589.6	 5357.0	...
1185508	  747.6	  589.4	 5357.0	...
1185509	  747.4	  589.4	 5356.0	...
1185510	  747.3	  589.2	 5357.0	...
1185511	  747.4	  589.1	 5355.0	...
1185512	  747.5	  589.1	 5353.0	...
1185513	  747.6	  589.3	 5355.0	...
1185514	  747.9	  589.2	 5359.0	...
1185515	  748.1	  588.9	 5362.0	...
1185516	  748.2	  588.7	 5361.0	...
1185517	  748.2	  588.9	 5361.0	...
1185518	  748.2	  589.2	 5358.0	...
1185519	  748.2	  589.5	 5355.0	...
1185520	  748.2	  589.6	 5353.0	...
1185521	  748.2	  589.5	 5357.0	...
1185522	  748.2	  589.3	 5360.0	...
1185523	  748.0	  589.0	 5358.0	...
1185524	  748.0	  588.8	 5355.0	...
1185525	  748.0	  588.8	 5356.0	...
1185526	  748.1	  588.6	 5360.0	...
1185527	  748.1	  588.5	 5361.0	...
1185528	  748.1	  588.5	 5357.0	...
1185529	  748.0	  588.6	 5354.0	...
1185530	  748.0	  588.8	 5355.0	...
1185531	  747.9	  588.6	 5356.0	...
1185532	  747.8	  588.2	 5359.0	...
1185533	  747.8	  587.8	 5362.0	...
1185534	  747.8	  587.9	 5363.0	...
1185535	  747.9	  588.1	 5364.0	...
1185536	  747.9	  588.3	 5365.0	...
1185537	  747.8	  588.4	 5364.0	...
1185538	  747.6	  588.4	 5363.0	...
1185539	  747.5	  588.4	 5361.0	...
1185540	  747.3	  588.3	 5362.0	...
1185541	  747.2	  588.2	 5362.0	...
1185542	  747.2	  588.1	 5364.0	...
1185543	  747.2	  588.1	 5365.0	...
1185544	  747.2	  588.1	 5365.0	...
1185545	  747.2	  588.5	 5364.0	...
1185546	  747.2	  588.9	 5365.0	...
1185547	  747.5	  588.7	 5365.0	...
1185548	  747.8	  588.1	 5363.0	...
1185549	  748.1	  587.5	 5361.0	...
1185550	  748.5	  587.4	 5360.0	...
1185551	  748.9	  587.5	 5360.0	...
1185552	  750.4	  587.5	 5358.0	...
1185553	  752.0	  587.3	 5357.0	...
1185554	  754.5	  586.8	 5351.0	...
1185555	  756.8	  586.1	 5347.0	...
1185556	  758.5	  585.5	 5346.0	...
1185557	  760.1	  584.1	 5350.0	...
1185558	  760.9	  582.9	 5353.0	...
1185559	  761.7	  581.7	 5353.0	...
1185560	  761.7	  581.4	 5353.0	...
1185561	  761.7	  580.9	 5353.0	...
1185562	  761.7	  580.6	 5353.0	...
1185563	  761.7	  580.2	 5356.0	...
1185564	  761.6	  579.6	 5360.0	...
1185565	  761.6	  579.0	 5363.0	...
1185566	  761.5	  578.5	 5362.0	...
1185567	  761.6	  578.7	 5360.0	...
1185568	  761.8	  578.9	 5357.0	...
1185569	  762.1	  579.1	 5355.0	...
1185570	  762.4	  579.1	 5354.0	...
1185571	  762.3	  579.1	 5354.0	...
1185572	  762.1	  579.1	 5354.0	...
1185573	  761.8	  579.0	 5357.0	...
1185574	  761.7	  578.7	 5361.0	...
1185575	  761.9	  578.2	 5364.0	...
1185576	  762.1	  577.8	 5364.0	...
1185577	  761.9	  577.7	 5364.0	...
1185578	  761.5	  577.8	 5365.0	...
1185579	  761.2	  577.9	 5365.0	...
1185580	  761.2	  577.9	 5366.0	...
1185581	  761.3	  577.9	 5367.0	...
1185582	  761.1	  578.0	 5367.0	...
1185583	  761.1	  578.1	 5367.0	...
1185584	  761.4	  578.0	 5367.0	...
1185585	  761.6	  577.8	 5368.0	...
1185586	  761.9	  577.6	 5371.0	...
1185587	  761.8	  577.8	 5374.0	...
1185588	  761.7	  577.9	 5380.0	...
1185589	  761.4	  578.0	 5384.0	...
1185590	  761.2	  578.0	 5386.0	...
1185591	  761.3	  578.0	 5385.0	...
1185592	  761.6	  578.0	 5383.0	...
1185593	  761.8	  577.9	 5383.0	...
1185594	  761.7	  577.6	 5383.0	...
1185595	  761.6	  577.0	 5383.0	...
1185596	  761.5	  576.6	 5382.0	...
1185597	  761.4	  576.3	 5382.0	...
1185598	  761.3	  576.2	 5385.0	...
1185599	  761.2	  575.8	 5388.0	...
1185600	  761.2	  575.3	 5391.0	...
1185601	  761.2	  575.0	 5391.0	...
1185602	  761.2	  574.9	 5391.0	...
1185603	  761.3	  575.0	 5392.0	...
1185604	  761.3	  575.1	 5394.0	...
1185605	  761.4	  575.2	 5396.0	...
1185606	  761.3	  574.9	 5397.0	...
1185607	  761.1	  574.5	 5398.0	...
1185608	  761.1	  574.0	 5398.0	...
1185609	  761.2	  573.8	 5398.0	...
1185610	  761.4	  573.5	 5398.0	...
1185611	  761.7	  573.2	 5400.0	...
1185612	  761.8	  572.8	 5402.0	...
1185613	  761.9	  572.5	 5403.0	...
1185614	  762.1	  572.0	 5403.0	...
1185615	  761.8	  571.7	 5402.0	...
1185616	  761.4	  571.4	 5400.0	...
1185617	  761.2	  571.3	 5399.0	...
1185618	  761.4	  571.1	 5400.0	...
1185619	  761.5	  571.1	 5400.0	...
1185620	  761.6	  571.5	 5401.0	...
1185621	  761.6	  572.0	 5402.0	...
1185622	  761.7	  572.6	 5402.0	...
1185623	  761.7	  572.5	 5404.0	...
1185624	  761.9	  572.1	 5405.0	...
1185625	  762.0	  571.7	 5407.0	...
1185626	  762.1	  571.5	 5407.0	...
1185627	  762.0	  571.4	 5408.0	...
1185628	  762.0	  571.4	 5409.0	...
1185629	  762.0	  571.5	 5411.0	...
1185630	  762.0	  571.5	 5411.0	...
1185631	  762.0	  571.4	 5410.0	...
1185632	  761.9	  571.4	 5409.0	...
1185633	  761.8	  571.5	 5410.0	...
1185634	  761.6	  571.5	 5411.0	...
1185635	  761.6	  571.3	 5412.0	...
1185636	  761.5	  571.1	 5411.0	...
1185637	  761.4	  570.9	 5409.0	...
1185638	  761.4	  570.8	 5409.0	...
1185639	  761.2	  570.7	 5410.0	...
1185640	  761.0	  570.5	 5412.0	...
1185641	  760.9	  570.4	 5414.0	...
1185642	  760.9	  570.2	 5416.0	...
1185643	  760.9	  570.1	 5419.0	...
1185644	  760.8	  570.0	 5420.0	...
1185645	  761.0	  570.0	 5420.0	...
1185646	  761.2	  570.0	 5419.0	...
1185647	  761.4	  570.0	 5420.0	...
1185648	  761.5	  569.9	 5420.0	...
1185649	  761.6	  569.9	 5420.0	...
1185650	  761.6	  569.8	 5421.0	...
1185651	  761.8	  569.8	 5423.0	...
1185652	  762.0	  569.7	 5426.0	...
1185653	  762.0	  569.7	 5427.0	...
1185654	  761.9	  569.8	 5428.0	...
1185655	  761.7	  569.9	 5428.0	...
1185656	  761.6	  570.1	 5429.0	...
1185657	  761.3	  570.1	 5430.0	...
1185658	  760.9	  570.0	 5431.0	...
1185659	  761.1	  569.7	 5431.0	...
1185660	  761.3	  569.6	 5431.0	...
1185661	  761.5	  569.8	 5432.0	...
1185662	  761.5	  570.0	 5433.0	...
1185663	  761.5	  570.0	 5435.0	...
1185664	  761.5	  570.1	 5436.0	...
1185665	  761.6	  570.2	 5437.0	...
1185666	  761.7	  570.3	 5438.0	...
1185667	  761.8	  570.3	 5439.0	...
1185668	  761.9	  570.4	 5439.0	...
1185669	  761.9	  570.5	 5438.0	...
1185670	  761.7	  570.4	 5437.0	...
1185671	  761.4	  570.2	 5437.0	...
1185672	  761.4	  570.0	 5438.0	...
1185673	  761.4	  569.8	 5439.0	...
1185674	  761.2	  569.7	 5440.0	...
1185675	  760.9	  569.6	 5441.0	...
1185676	  760.7	  569.7	 5440.0	...
1185677	  760.7	  569.6	 5442.0	...
1185678	  760.7	  569.4	 5444.0	...
1185679	  760.7	  569.8	 5446.0	...
1185680	  761.1	  570.1	 5445.0	...
1185681	  761.6	  570.5	 5444.0	...
1185682	  761.6	  570.3	 5444.0	...
1185683	  761.2	  570.2	 5445.0	...
1185684	  760.7	  570.0	 5444.0	...
1185685	  760.6	  570.0	 5442.0	...
1185686	  760.4	  570.2	 5440.0	...
1185687	  760.3	  570.5	 5440.0	...
1185688	  760.5	  570.6	 5439.0	...
1185689	  760.8	  570.5	 5439.0	...
1185690	  761.0	  570.4	 5444.0	...
1185691	  761.0	  570.0	 5448.0	...
1185692	  760.9	  569.6	 5449.0	...
1185693	  760.9	  569.5	 5446.0	...
1185694	  760.9	  569.7	 5446.0	...
1185695	  760.9	  569.8	 5448.0	...
1185696	  760.8	  569.6	 5451.0	...
1185697	  760.8	  569.5	 5451.0	...
1185698	  760.6	  569.5	 5451.0	...
1185699	  760.5	  569.6	 5451.0	...
1185700	  760.2	  569.7	 5450.0	...
1185701	  760.2	  569.7	 5451.0	...
1185702	  760.2	  569.7	 5452.0	...
1185703	  760.3	  569.7	 5453.0	...
1185704	  760.6	  569.7	 5453.0	...
1185705	  760.8	  569.8	 5452.0	...
1185706	  760.5	  570.0	 5454.0	...
1185707	  760.2	  570.1	 5458.0	...
1185708	  759.9	  570.2	 5461.0	...
1185709	  760.0	  570.4	 5460.0	...
1185710	  760.1	  570.7	 5458.0	...
1185711	  760.0	  571.0	 5457.0	...
1185712	  760.0	  571.0	 5462.0	...
1185713	  760.0	  571.0	 5468.0	...
1185714	  760.2	  570.9	 5473.0	...
1185715	  760.4	  570.8	 5473.0	...
1185716	  760.5	  570.4	 5473.0	...
1185717	  760.5	  570.1	 5473.0	...
1185718	  760.4	  569.8	 5473.0	...
1185719	  760.3	  569.9	 5474.0	...
1185720	  760.2	  570.0	 5474.0	...
1185721	  760.2	  570.0	 5474.0	...
1185722	  760.2	  570.1	 5474.0	...
1185723	  760.2	  570.1	 5473.0	...
1185724	  760.1	  570.2	 5472.0	...
1185725	  760.1	  570.3	 5468.0	...
1185726	  760.0	  570.5	 5464.0	...
1185727	  760.1	  570.5	 5464.0	...
1185728	  760.1	  570.3	 5466.0	...
1185729	  760.1	  570.0	 5468.0	...
1185730	  760.0	  569.9	 5468.0	...
1185731	  760.0	  569.8	 5468.0	...
1185732	  760.1	  569.7	 5469.0	...
1185733	  760.2	  570.3	 5470.0	...
1185734	  760.3	  570.9	 5469.0	...
1185735	  760.3	  571.4	 5469.0	...
1185736	  760.3	  571.4	 5469.0	...
1185737	  760.1	  571.3	 5471.0	...
1185738	  760.0	  571.3	 5474.0	...
1185739	  759.8	  571.2	 5473.0	...
1185740	  759.7	  571.2	 5470.0	...
1185741	  759.7	  571.1	 5466.0	...
1185742	  759.6	  571.4	 5466.0	...
1185743	  759.6	  571.7	 5467.0	...
1185744	  759.8	  572.0	 5469.0	...
1185745	  760.1	  571.9	 5471.0	...
1185746	  760.3	  571.9	 5471.0	...
1185747	  760.3	  572.0	 5471.0	...
1185748	  760.2	  572.0	 5471.0	...
1185749	  760.2	  572.1	 5471.0	...
1185750	  760.1	  571.8	 5470.0	...
1185751	  760.1	  571.3	 5472.0	...
1185752	  760.2	  570.9	 5473.0	...
1185753	  760.3	  570.7	 5475.0	...
1185754	  760.3	  570.7	 5476.0	...
1185755	  760.4	  571.0	 5475.0	...
1185756	  760.5	  571.2	 5475.0	...
1185757	  760.6	  571.5	 5475.0	...
1185758	  760.7	  571.5	 5475.0	...
1185759	  760.7	  571.7	 5476.0	...
1185760	  760.7	  571.9	 5476.0	...
1185761	  760.7	  572.0	 5476.0	...
1185762	  760.7	  571.9	 5476.0	...
1185763	  760.6	  572.2	 5476.0	...
1185764	  760.5	  572.4	 5476.0	...
1185765	  760.5	  572.7	 5477.0	...
1185766	  760.4	  572.7	 5478.0	...
1185767	  760.2	  572.6	 5479.0	...
1185768	  760.4	  572.2	 5480.0	...
1185769	  760.7	  571.8	 5482.0	...
1185770	  761.0	  571.7	 5486.0	...
1185771	  761.1	  571.7	 5488.0	...
1185772	  761.2	  571.6	 5490.0	...
1185773	  761.2	  571.7	 5489.0	...
1185774	  761.0	  571.9	 5489.0	...
1185775	  760.8	  572.1	 5489.0	...
1185776	  760.6	  572.3	 5489.0	...
1185777	  760.6	  572.4	 5489.0	...
1185778	  760.4	  572.4	 5490.0	...
1185779	  760.3	  572.3	 5491.0	...
1185780	  760.6	  572.1	 5491.0	...
1185781	  760.9	  572.0	 5491.0	...
1185782	  761.2	  571.9	 5490.0	...
1185783	  761.2	  572.0	 5489.0	...
1185784	  761.1	  572.1	 5488.0	...
1185785	  761.0	  572.0	 5488.0	...
1185786	  760.9	  571.7	 5488.0	...
1185787	  760.8	  571.5	 5487.0	...
1185788	  760.8	  571.4	 5487.0	...
1185789	  760.8	  571.2	 5488.0	...
1185790	  760.8	  571.1	 5491.0	...
1185791	  760.9	  571.6	 5493.0	...
1185792	  761.1	  572.2	 5496.0	...
1185793	  761.3	  572.8	 5496.0	...
1185794	  761.3	  572.8	 5496.0	...
1185795	  761.3	  572.9	 5498.0	...
1185796	  761.3	  573.1	 5499.0	...
1185797	  761.1	  573.3	 5502.0	...
1185798	  760.9	  573.1	 5503.0	...
1185799	  760.8	  572.8	 5503.0	...
1185800	  761.0	  572.5	 5503.0	...
1185801	  761.1	  572.5	 5505.0	...
1185802	  761.2	  572.5	 5508.0	...
1185803	  761.3	  572.4	 5508.0	...
1185804	  761.3	  572.3	 5506.0	...
1185805	  761.3	  572.4	 5504.0	...
1185806	  761.4	  572.6	 5504.0	...
1185807	  761.5	  572.6	 5505.0	...
1185808	  761.6	  572.6	 5504.0	...
1185809	  761.7	  572.5	 5504.0	...
1185810	  761.7	  572.6	 5504.0	...
1185811	  761.6	  572.6	 5504.0	...
1185812	  761.6	  572.5	 5505.0	...
1185813	  761.5	  572.4	 5505.0	...
1185814	  761.6	  572.4	 5505.0	...
1185815	  761.7	  572.3	 5506.0	...
1185816	  761.7	  572.2	 5507.0	...
1185817	  761.5	  572.1	 5508.0	...
1185818	  761.3	  572.1	 5507.0	...
1185819	  761.1	  572.1	 5506.0	...
1185820	  761.0	  572.0	 5507.0	...
1185821	  761.1	  571.7	 5509.0	...
1185822	  761.4	  571.4	 5510.0	...
1185823	  761.6	  571.7	 5511.0	...
1185824	  761.7	  572.1	 5513.0	...
1185825	  761.8	  572.4	 5515.0	...
1185826	  761.8	  572.3	 5517.0	...
1185827	  762.0	  572.1	 5517.0	...
1185828	  762.3	  572.1	 5517.0	...
1185829	  762.4	  572.0	 5515.0	...
1185830	  762.2	  571.8	 5514.0	...
1185831	  762.0	  571.5	 5512.0	...
1185832	  762.0	  571.9	 5512.0	...
1185833	  762.1	  572.6	 5511.0	...
1185834	  762.2	  573.0	 5511.0	...
1185835	  762.2	  572.7	 5514.0	...
1185836	  762.2	  572.5	 5517.0	...
1185837	  762.1	  572.5	 5520.0	...
1185838	  762.1	  572.5	 5520.0	...
1185839	  762.2	  572.5	 5521.0	...
1185840	  762.3	  572.3	 5522.0	...
1185841	  762.4	  572.1	 5524.0	...
1185842	  762.4	  571.9	 5524.0	...
1185843	  762.6	  571.9	 5524.0	...
1185844	  762.9	  571.8	 5524.0	...
1185845	  763.1	  571.8	 5524.0	...
1185846	  762.9	  571.8	 5524.0	...
EFIX R   1184579	1185846	1268	  754.4	  592.7	   5373
SSACC R  1185847
1185847	  761.7	  572.0	 5523.0	...
1185848	  760.2	  572.5	 5521.0	...
1185849	  757.5	  573.2	 5516.0	...
1185850	  754.5	  573.9	 5513.0	...
1185851	  750.7	  574.8	 5512.0	...
1185852	  747.5	  575.7	 5514.0	...
1185853	  744.6	  576.6	 5516.0	...
1185854	  742.2	  577.2	 5518.0	...
1185855	  739.2	  577.7	 5521.0	...
1185856	  736.3	  578.1	 5522.0	...
1185857	  733.9	  578.2	 5523.0	...
ESACC R  1185847	1185857	11	  761.7	  572.0	  733.9	  578.2	   0.61	     63
SFIX R   1185858
1185858	  732.9	  578.3	 5523.0	...
1185859	  732.5	  578.3	 5525.0	...
1185860	  732.5	  578.3	 5528.0	...
1185861	  732.5	  578.5	 5531.0	...
1185862	  732.6	  578.5	 5532.0	...
1185863	  732.6	  578.6	 5529.0	...
1185864	  732.6	  578.4	 5526.0	...
1185865	  732.6	  578.4	 5523.0	...
1185866	  732.7	  578.3	 5522.0	...
1185867	  732.8	  578.2	 5521.0	...
1185868	  733.0	  578.3	 5520.0	...
1185869	  733.3	  578.3	 5518.0	...
1185870	  733.6	  578.2	 5518.0	...
1185871	  734.0	  578.2	 5516.0	...
1185872	  734.6	  578.4	 5514.0	...
1185873	  735.2	  578.6	 5512.0	...
1185874	  736.1	  578.1	 5514.0	...
1185875	  736.6	  577.7	 5517.0	...
1185876	  736.9	  577.8	 5521.0	...
1185877	  737.0	  578.2	 5521.0	...
1185878	  737.2	  578.5	 5522.0	...
1185879	  737.3	  578.2	 5523.0	...
1185880	  737.4	  577.8	 5523.0	...
1185881	  737.4	  577.8	 5521.0	...
1185882	  737.5	  577.8	 5519.0	...
1185883	  737.6	  577.6	 5517.0	...
1185884	  737.8	  577.4	 5522.0	...
1185885	  738.0	  576.7	 5528.0	...
1185886	  738.0	  576.2	 5531.0	...
1185887	  737.9	  575.7	 5530.0	...
1185888	  737.8	  575.8	 5530.0	...
1185889	  737.8	  576.1	 5528.0	...
1185890	  737.8	  576.2	 5525.0	...
1185891	  737.8	  576.4	 5522.0	...
1185892	  737.8	  576.5	 5521.0	...
1185893	  737.6	  576.8	 5521.0	...
1185894	  737.3	  577.0	 5521.0	...
1185895	  737.1	  577.0	 5521.0	...
1185896	  737.2	  577.1	 5522.0	...
1185897	  737.4	  577.1	 5522.0	...
1185898	  737.6	  577.2	 5522.0	...
1185899	  737.8	  577.1	 5521.0	...
1185900	  737.9	  577.1	 5519.0	...
1185901	  737.6	  577.2	 5520.0	...
1185902	  737.2	  577.4	 5523.0	...
1185903	  736.9	  577.5	 5522.0	...
1185904	  737.0	  577.5	 5518.0	...
1185905	  737.0	  577.4	 5518.0	...
1185906	  737.0	  577.3	 5521.0	...
1185907	  737.1	  577.3	 5524.0	...
1185908	  737.2	  577.4	 5524.0	...
1185909	  737.4	  577.7	 5522.0	...
1185910	  737.7	  578.2	 5520.0	...
1185911	  738.0	  578.6	 5518.0	...
1185912	  738.1	  578.6	 5516.0	...
1185913	  738.0	  578.4	 5515.0	...
1185914	  738.1	  578.0	 5516.0	...
1185915	  738.2	  577.8	 5516.0	...
1185916	  738.3	  577.8	 5517.0	...
1185917	  738.4	  578.0	 5517.0	...
1185918	  738.4	  578.5	 5518.0	...
1185919	  738.4	  578.8	 5516.0	...
1185920	  738.4	  579.0	 5515.0	...
1185921	  738.5	  579.2	 5513.0	...
1185922	  738.5	  579.5	 5513.0	...
1185923	  738.6	  579.8	 5513.0	...
1185924	  738.8	  579.6	 5512.0	...
1185925	  738.9	  579.3	 5512.0	...
1185926	  739.0	  579.0	 5512.0	...
1185927	  739.1	  579.0	 5512.0	...
1185928	  739.3	  579.1	 5513.0	...
1185929	  739.2	  579.3	 5513.0	...
1185930	  739.0	  579.6	 5513.0	...
1185931	  738.8	  579.7	 5513.0	...
1185932	  738.9	  579.6	 5512.0	...
1185933	  739.0	  579.5	 5513.0	...
1185934	  738.9	  579.4	 5514.0	...
1185935	  738.9	  579.5	 5513.0	...
1185936	  738.9	  579.6	 5510.0	...
1185937	  738.9	  580.0	 5506.0	...
1185938	  738.9	  580.3	 5503.0	...
1185939	  739.2	  580.5	 5503.0	...
1185940	  739.4	  580.8	 5503.0	...
1185941	  739.6	  581.1	 5503.0	...
1185942	  739.7	  581.2	 5504.0	...
1185943	  739.6	  581.0	 5505.0	...
1185944	  739.6	  580.8	 5508.0	...
1185945	  739.9	  580.9	 5511.0	...
1185946	  740.2	  580.9	 5513.0	...
1185947	  740.5	  581.0	 5512.0	...
1185948	  740.5	  581.2	 5512.0	...
1185949	  740.4	  580.7	 5511.0	...
1185950	  740.3	  580.1	 5509.0	...
1185951	  740.2	  579.8	 5506.0	...
1185952	  740.2	  580.2	 5504.0	...
1185953	  740.3	  581.1	 5504.0	...
1185954	  740.5	  581.7	 5504.0	...
1185955	  740.7	  582.2	 5504.0	...
1185956	  741.0	  582.2	 5501.0	...
1185957	  740.8	  582.6	 5498.0	...
1185958	  740.5	  583.0	 5495.0	...
1185959	  740.6	  583.0	 5494.0	...
1185960	  741.0	  582.8	 5494.0	...
1185961	  741.4	  582.6	 5492.0	...
1185962	  741.3	  582.6	 5491.0	...
1185963	  741.0	  582.5	 5491.0	...
1185964	  740.8	  582.2	 5490.0	...
1185965	  741.0	  582.0	 5490.0	...
1185966	  741.3	  582.0	 5488.0	...
1185967	  741.7	  582.3	 5486.0	...
1185968	  741.7	  582.6	 5485.0	...
1185969	  741.7	  582.6	 5483.0	...
1185970	  741.6	  582.6	 5481.0	...
1185971	  741.6	  582.6	 5478.0	...
1185972	  741.7	  582.5	 5477.0	...
1185973	  741.7	  582.5	 5477.0	...
1185974	  741.7	  582.6	 5477.0	...
1185975	  741.7	  582.6	 5477.0	...
1185976	  741.6	  582.6	 5476.0	...
1185977	  741.6	  582.5	 5475.0	...
1185978	  741.6	  582.4	 5474.0	...
1185979	  741.7	  582.4	 5473.0	...
1185980	  741.7	  582.5	 5472.0	...
1185981	  742.1	  582.5	 5471.0	...
1185982	  742.5	  582.4	 5471.0	...
1185983	  742.7	  582.2	 5471.0	...
1185984	  742.7	  582.5	 5471.0	...
1185985	  742.7	  582.8	 5472.0	...
1185986	  742.7	  583.1	 5473.0	...
1185987	  742.8	  582.8	 5472.0	...
1185988	  743.0	  582.6	 5470.0	...
1185989	  743.2	  582.7	 5468.0	...
1185990	  743.4	  583.0	 5468.0	...
1185991	  743.6	  583.4	 5468.0	...
1185992	  743.7	  583.3	 5468.0	...
1185993	  743.7	  583.2	 5468.0	...
1185994	  743.7	  583.2	 5468.0	...
1185995	  743.6	  583.1	 5468.0	...
1185996	  743.7	  583.0	 5466.0	...
1185997	  743.8	  583.0	 5463.0	...
1185998	  743.9	  583.0	 5462.0	...
1185999	  744.0	  583.1	 5462.0	...
1186000	  744.0	  583.2	 5461.0	...
1186001	  744.1	  583.4	 5459.0	...
1186002	  744.1	  583.6	 5457.0	...
1186003	  744.0	  583.7	 5456.0	...
1186004	  744.0	  583.7	 5454.0	...
1186005	  744.1	  583.7	 5450.0	...
1186006	  744.2	  583.8	 5447.0	...
1186007	  744.3	  584.0	 5445.0	...
1186008	  744.3	  584.2	 5444.0	...
1186009	  744.3	  584.4	 5443.0	...
1186010	  744.3	  584.4	 5443.0	...
1186011	  744.4	  584.3	 5443.0	...
1186012	  744.5	  584.2	 5443.0	...
1186013	  744.7	  584.0	 5444.0	...
1186014	  744.8	  583.9	 5444.0	...
1186015	  744.8	  583.8	 5444.0	...
1186016	  744.7	  583.8	 5442.0	...
1186017	  744.6	  584.0	 5439.0	...
1186018	  744.7	  584.1	 5435.0	...
1186019	  744.8	  584.2	 5433.0	...
1186020	  745.0	  584.3	 5432.0	...
1186021	  745.1	  584.4	 5431.0	...
1186022	  745.4	  584.5	 5431.0	...
1186023	  745.7	  584.4	 5432.0	...
1186024	  745.9	  584.4	 5433.0	...
1186025	  745.8	  584.5	 5432.0	...
1186026	  745.7	  584.5	 5431.0	...
1186027	  745.5	  584.6	 5430.0	...
1186028	  745.4	  584.9	 5429.0	...
1186029	  745.4	  585.1	 5427.0	...
1186030	  745.4	  585.7	 5423.0	...
1186031	  745.4	  586.1	 5420.0	...
1186032	  745.6	  586.4	 5417.0	...
1186033	  745.7	  586.2	 5418.0	...
1186034	  745.7	  585.8	 5417.0	...
1186035	  745.9	  585.3	 5415.0	...
1186036	  746.0	  584.9	 5414.0	...
1186037	  746.1	  584.7	 5414.0	...
1186038	  746.1	  585.1	 5414.0	...
1186039	  746.1	  585.6	 5413.0	...
1186040	  745.9	  585.8	 5412.0	...
1186041	  745.7	  585.5	 5412.0	...
1186042	  745.6	  585.2	 5411.0	...
1186043	  745.6	  585.2	 5410.0	...
1186044	  745.8	  585.2	 5409.0	...
1186045	  745.9	  585.3	 5409.0	...
1186046	  746.1	  585.4	 5409.0	...
1186047	  746.1	  585.5	 5409.0	...
1186048	  745.9	  585.4	 5410.0	...
1186049	  745.8	  585.3	 5410.0	...
1186050	  745.7	  585.2	 5408.0	...
1186051	  745.7	  585.1	 5406.0	...
1186052	  746.0	  585.0	 5404.0	...
1186053	  746.3	  584.9	 5404.0	...
1186054	  746.6	  585.0	 5403.0	...
1186055	  746.5	  585.0	 5401.0	...
1186056	  746.5	  584.9	 5399.0	...
1186057	  746.5	  584.7	 5396.0	...
1186058	  746.6	  584.5	 5394.0	...
1186059	  746.6	  584.6	 5392.0	...
1186060	  746.5	  584.8	 5391.0	...
1186061	  746.4	  585.2	 5391.0	...
1186062	  746.5	  585.9	 5390.0	...
1186063	  746.6	  586.7	 5389.0	...
1186064	  746.6	  587.2	 5388.0	...
1186065	  746.5	  587.2	 5388.0	...
1186066	  746.5	  587.0	 5388.0	...
1186067	  746.4	  586.9	 5389.0	...
1186068	  746.4	  586.8	 5391.0	...
1186069	  746.3	  586.9	 5391.0	...
1186070	  746.3	  587.1	 5387.0	...
1186071	  746.3	  587.6	 5382.0	...
1186072	  746.2	  587.9	 5377.0	...
1186073	  746.5	  588.0	 5376.0	...
1186074	  746.8	  587.9	 5376.0	...
1186075	  747.1	  587.9	 5376.0	...
1186076	  747.1	  587.9	 5373.0	...
1186077	  747.3	  588.1	 5370.0	...
1186078	  747.5	  588.3	 5367.0	...
1186079	  747.5	  588.5	 5369.0	...
1186080	  747.4	  588.9	 5370.0	...
1186081	  747.4	  589.3	 5371.0	...
1186082	  747.7	  589.4	 5367.0	...
1186083	  747.8	  589.1	 5362.0	...
1186084	  747.7	  589.0	 5359.0	...
1186085	  747.7	  589.0	 5360.0	...
1186086	  747.7	  589.1	 5361.0	...
1186087	  747.7	  589.3	 5359.0	...
1186088	  747.7	  589.4	 5358.0	...
1186089	  747.6	  589.5	 5357.0	...
1186090	  747.5	  589.8	 5359.0	...
1186091	  747.6	  590.3	 5361.0	...
1186092	  748.0	  590.7	 5360.0	...
1186093	  748.3	  590.8	 5358.0	...
1186094	  748.6	  590.7	 5355.0	...
1186095	  748.6	  590.8	 5355.0	...
1186096	  748.3	  590.9	 5355.0	...
1186097	  748.1	  590.7	 5356.0	...
1186098	  748.0	  590.6	 5359.0	...
1186099	  748.2	  590.3	 5362.0	...
1186100	  748.6	  590.3	 5364.0	...
1186101	  748.8	  590.2	 5364.0	...
1186102	  748.7	  590.4	 5362.0	...
1186103	  748.6	  590.5	 5361.0	...
1186104	  748.5	  590.5	 5360.0	...
1186105	  748.5	  590.8	 5359.0	...
1186106	  748.6	  591.1	 5359.0	...
1186107	  748.6	  591.4	 5358.0	...
1186108	  748.5	  591.3	 5357.0	...
1186109	  748.5	  591.2	 5357.0	...
1186110	  748.5	  591.2	 5356.0	...
MSG	1186111 0000 _ Number On
1186111	  748.5	  591.2	 5356.0	...
1186112	  748.5	  591.1	 5357.0	...
1186113	  748.4	  591.1	 5359.0	...
1186114	  748.3	  591.1	 5359.0	...
1186115	  748.3	  591.3	 5357.0	...
1186116	  748.5	  591.4	 5355.0	...
1186117	  748.9	  591.5	 5354.0	...
1186118	  749.1	  591.3	 5354.0	...
1186119	  749.3	  591.3	 5352.0	...
1186120	  749.4	  591.4	 5351.0	...
1186121	  749.4	  591.5	 5348.0	...
1186122	  749.6	  591.5	 5347.0	...
1186123	  749.7	  591.6	 5346.0	...
1186124	  749.8	  591.8	 5347.0	...
1186125	  749.8	  591.9	 5349.0	...
1186126	  749.9	  591.9	 5351.0	...
1186127	  749.9	  592.0	 5353.0	...
1186128	  749.8	  592.4	 5354.0	...
1186129	  749.7	  592.7	 5353.0	...
1186130	  749.8	  593.1	 5350.0	...
1186131	  749.9	  593.1	 5347.0	...
1186132	  750.0	  593.2	 5349.0	...
1186133	  750.1	  593.2	 5352.0	...
1186134	  750.3	  593.2	 5352.0	...
1186135	  750.4	  592.5	 5348.0	...
1186136	  750.4	  591.8	 5345.0	...
1186137	  750.5	  591.6	 5345.0	...
1186138	  750.7	  592.0	 5344.0	...
1186139	  750.8	  592.4	 5344.0	...
1186140	  750.6	  592.4	 5345.0	...
1186141	  750.4	  592.5	 5344.0	...
1186142	  750.5	  592.5	 5344.0	...
1186143	  750.6	  592.5	 5344.0	...
1186144	  750.7	  592.6	 5344.0	...
1186145	  750.8	  592.7	 5344.0	...
1186146	  750.9	  592.6	 5345.0	...
1186147	  751.0	  592.5	 5347.0	...
1186148	  751.0	  592.3	 5349.0	...
1186149	  750.9	  592.3	 5349.0	...
1186150	  750.9	  592.3	 5347.0	...
1186151	  750.8	  592.5	 5345.0	...
1186152	  750.7	  593.0	 5344.0	...
1186153	  750.6	  593.5	 5344.0	...
1186154	  750.7	  593.8	 5344.0	...
1186155	  750.9	  593.7	 5343.0	...
1186156	  751.0	  593.6	 5343.0	...
1186157	  750.9	  593.5	 5343.0	...
1186158	  750.9	  593.5	 5344.0	...
1186159	  750.9	  593.6	 5347.0	...
1186160	  751.0	  593.7	 5349.0	...
1186161	  751.2	  593.6	 5351.0	...
1186162	  751.4	  593.5	 5351.0	...
1186163	  751.5	  593.4	 5353.0	...
1186164	  751.6	  593.5	 5355.0	...
1186165	  751.5	  593.5	 5358.0	...
1186166	  751.5	  593.6	 5358.0	...
1186167	  751.4	  593.7	 5358.0	...
1186168	  751.5	  593.7	 5354.0	...
1186169	  751.6	  593.7	 5351.0	...
1186170	  751.4	  593.8	 5348.0	...
1186171	  751.1	  593.8	 5346.0	...
1186172	  750.9	  593.7	 5344.0	...
1186173	  750.8	  593.7	 5343.0	...
1186174	  750.8	  593.8	 5344.0	...
1186175	  750.8	  593.9	 5348.0	...
1186176	  751.0	  593.9	 5352.0	...
1186177	  751.2	  593.9	 5356.0	...
1186178	  751.2	  593.8	 5356.0	...
1186179	  751.6	  593.7	 5357.0	...
1186180	  751.9	  593.5	 5358.0	...
1186181	  752.2	  593.2	 5358.0	...
1186182	  752.2	  593.1	 5358.0	...
1186183	  752.2	  593.2	 5358.0	...
1186184	  752.2	  593.4	 5356.0	...
1186185	  752.1	  593.4	 5355.0	...
1186186	  752.1	  593.4	 5354.0	...
1186187	  752.1	  593.3	 5354.0	...
1186188	  752.1	  593.2	 5355.0	...
1186189	  752.1	  593.4	 5355.0	...
1186190	  752.1	  593.7	 5355.0	...
1186191	  751.9	  593.9	 5356.0	...
1186192	  751.7	  593.8	 5360.0	...
1186193	  751.7	  593.8	 5364.0	...
1186194	  751.8	  593.9	 5366.0	...
1186195	  751.8	  594.1	 5365.0	...
1186196	  751.9	  594.2	 5365.0	...
1186197	  752.3	  594.2	 5365.0	...
1186198	  752.7	  594.0	 5362.0	...
1186199	  752.9	  593.9	 5358.0	...
1186200	  752.8	  594.0	 5356.0	...
1186201	  752.7	  594.1	 5357.0	...
1186202	  752.8	  593.9	 5358.0	...
1186203	  753.0	  593.6	 5361.0	...
1186204	  753.1	  593.2	 5364.0	...
1186205	  753.1	  593.2	 5366.0	...
1186206	  752.9	  593.3	 5366.0	...
1186207	  752.9	  593.3	 5366.0	...
1186208	  753.2	  593.3	 5366.0	...
1186209	  753.4	  593.1	 5365.0	...
1186210	  753.6	  593.1	 5364.0	...
1186211	  753.5	  593.3	 5364.0	...
1186212	  753.5	  593.5	 5367.0	...
1186213	  753.6	  593.7	 5370.0	...
1186214	  753.8	  593.7	 5372.0	...
EFIX R   1185858	1186214	357	  744.8	  585.8	   5428
SSACC R  1186215
1186215	  754.5	  593.3	 5368.0	...
1186216	  755.7	  592.6	 5361.0	...
1186217	  758.5	  591.7	 5356.0	...
1186218	  761.1	  590.8	 5359.0	...
1186219	  763.9	  589.8	 5365.0	...
1186220	  766.4	  588.9	 5372.0	...
1186221	  769.6	  588.3	 5371.0	...
1186222	  772.8	  587.8	 5371.0	...
1186223	  776.3	  587.1	 5370.0	...
1186224	  779.5	  585.9	 5372.0	...
1186225	  782.3	  584.8	 5373.0	...
1186226	  784.1	  584.1	 5375.0	...
1186227	  785.1	  584.0	 5375.0	...
ESACC R  1186215	1186227	13	  754.5	  593.3	  785.1	  584.0	   0.68	     64
SFIX R   1186228
1186228	  786.1	  583.8	 5374.0	...
1186229	  786.6	  583.4	 5373.0	...
1186230	  787.2	  583.0	 5372.0	...
1186231	  787.5	  582.7	 5371.0	...
1186232	  787.9	  582.7	 5372.0	...
1186233	  788.1	  582.7	 5372.0	...
1186234	  788.1	  582.5	 5372.0	...
1186235	  788.2	  582.2	 5372.0	...
1186236	  788.2	  581.9	 5372.0	...
1186237	  787.8	  581.9	 5372.0	...
1186238	  787.4	  581.8	 5375.0	...
1186239	  786.9	  581.6	 5378.0	...
1186240	  786.8	  581.4	 5382.0	...
1186241	  786.9	  581.7	 5384.0	...
1186242	  786.9	  582.0	 5384.0	...
1186243	  786.8	  582.3	 5383.0	...
1186244	  786.3	  582.4	 5383.0	...
1186245	  785.8	  582.5	 5384.0	...
1186246	  785.3	  582.5	 5385.0	...
1186247	  785.4	  582.5	 5386.0	...
1186248	  785.5	  582.5	 5388.0	...
1186249	  785.8	  582.7	 5389.0	...
1186250	  786.1	  583.1	 5390.0	...
1186251	  786.5	  583.4	 5389.0	...
1186252	  786.7	  584.0	 5388.0	...
1186253	  787.0	  584.4	 5387.0	...
1186254	  787.1	  584.7	 5386.0	...
1186255	  787.0	  584.7	 5386.0	...
1186256	  786.7	  584.6	 5385.0	...
1186257	  786.3	  584.1	 5386.0	...
1186258	  786.1	  583.5	 5387.0	...
1186259	  785.9	  582.9	 5390.0	...
1186260	  785.9	  582.8	 5392.0	...
1186261	  785.8	  582.6	 5394.0	...
1186262	  785.8	  583.1	 5393.0	...
1186263	  786.0	  583.7	 5394.0	...
1186264	  786.4	  584.4	 5395.0	...
1186265	  786.7	  584.4	 5397.0	...
1186266	  787.1	  584.4	 5398.0	...
1186267	  787.2	  584.4	 5400.0	...
1186268	  787.4	  584.5	 5402.0	...
1186269	  787.3	  584.6	 5400.0	...
1186270	  787.2	  584.7	 5398.0	...
1186271	  787.3	  584.6	 5400.0	...
1186272	  787.3	  584.6	 5403.0	...
1186273	  787.4	  584.5	 5406.0	...
1186274	  787.7	  584.2	 5407.0	...
1186275	  787.9	  583.9	 5406.0	...
1186276	  788.2	  583.7	 5405.0	...
1186277	  788.3	  583.7	 5405.0	...
1186278	  788.4	  583.6	 5405.0	...
1186279	  788.6	  583.6	 5407.0	...
1186280	  788.6	  583.7	 5410.0	...
1186281	  788.7	  583.9	 5410.0	...
1186282	  788.7	  584.0	 5407.0	...
1186283	  788.8	  584.3	 5405.0	...
1186284	  788.7	  584.7	 5405.0	...
1186285	  788.7	  585.0	 5406.0	...
1186286	  788.7	  585.2	 5408.0	...
1186287	  788.7	  585.3	 5410.0	...
1186288	  788.7	  585.5	 5409.0	...
1186289	  788.7	  585.6	 5408.0	...
1186290	  788.7	  585.7	 5408.0	...
1186291	  788.9	  585.7	 5407.0	...
1186292	  789.1	  585.7	 5407.0	...
1186293	  789.3	  585.7	 5407.0	...
1186294	  789.4	  585.5	 5408.0	...
1186295	  789.3	  585.5	 5410.0	...
1186296	  789.2	  585.5	 5412.0	...
1186297	  789.1	  585.9	 5412.0	...
1186298	  789.1	  586.1	 5411.0	...
1186299	  789.1	  586.2	 5412.0	...
1186300	  789.0	  586.1	 5414.0	...
1186301	  788.9	  586.0	 5416.0	...
1186302	  788.9	  585.7	 5416.0	...
1186303	  788.9	  585.5	 5416.0	...
1186304	  788.8	  585.2	 5416.0	...
1186305	  788.8	  585.6	 5415.0	...
1186306	  788.9	  586.1	 5415.0	...
1186307	  789.0	  586.6	 5415.0	...
1186308	  789.2	  586.6	 5415.0	...
1186309	  789.4	  586.9	 5416.0	...
1186310	  789.6	  587.1	 5417.0	...
1186311	  789.9	  587.3	 5419.0	...
1186312	  790.1	  587.3	 5421.0	...
1186313	  789.9	  587.3	 5422.0	...
1186314	  789.7	  587.3	 5421.0	...
1186315	  789.3	  587.4	 5420.0	...
1186316	  789.2	  587.4	 5419.0	...
1186317	  789.1	  587.4	 5419.0	...
1186318	  789.2	  587.3	 5419.0	...
1186319	  789.3	  587.2	 5421.0	...
1186320	  789.4	  587.1	 5421.0	...
1186321	  789.4	  587.0	 5422.0	...
1186322	  789.4	  587.0	 5422.0	...
1186323	  789.4	  587.0	 5422.0	...
1186324	  789.5	  586.9	 5422.0	...
1186325	  789.6	  586.8	 5422.0	...
1186326	  789.6	  586.8	 5423.0	...
1186327	  789.6	  586.8	 5423.0	...
1186328	  789.6	  586.8	 5423.0	...
1186329	  789.6	  586.9	 5424.0	...
1186330	  789.6	  587.1	 5426.0	...
1186331	  789.7	  587.3	 5427.0	...
1186332	  789.7	  587.3	 5427.0	...
1186333	  789.8	  587.3	 5428.0	...
1186334	  790.0	  587.2	 5430.0	...
1186335	  790.2	  587.1	 5431.0	...
1186336	  790.4	  587.1	 5430.0	...
1186337	  790.3	  587.1	 5430.0	...
1186338	  790.3	  587.3	 5430.0	...
1186339	  790.5	  587.4	 5434.0	...
1186340	  790.9	  587.2	 5438.0	...
1186341	  791.3	  586.9	 5441.0	...
1186342	  791.1	  586.8	 5438.0	...
1186343	  790.7	  587.1	 5435.0	...
1186344	  790.6	  587.2	 5435.0	...
1186345	  790.8	  587.1	 5435.0	...
1186346	  791.0	  586.9	 5436.0	...
1186347	  790.8	  586.8	 5436.0	...
1186348	  790.6	  586.8	 5436.0	...
1186349	  790.6	  587.1	 5437.0	...
1186350	  790.7	  587.4	 5437.0	...
1186351	  790.9	  587.7	 5437.0	...
1186352	  791.1	  587.6	 5439.0	...
1186353	  791.2	  587.5	 5442.0	...
1186354	  791.4	  587.3	 5445.0	...
1186355	  791.5	  586.9	 5445.0	...
1186356	  791.6	  586.7	 5446.0	...
1186357	  791.7	  586.8	 5448.0	...
1186358	  791.8	  587.1	 5448.0	...
1186359	  791.9	  587.3	 5446.0	...
1186360	  791.9	  587.4	 5445.0	...
1186361	  791.9	  587.4	 5445.0	...
1186362	  792.0	  587.5	 5448.0	...
1186363	  792.1	  587.5	 5452.0	...
1186364	  792.0	  587.4	 5455.0	...
1186365	  791.9	  587.3	 5454.0	...
1186366	  791.9	  587.2	 5450.0	...
1186367	  791.9	  587.1	 5447.0	...
1186368	  792.0	  587.1	 5448.0	...
1186369	  792.0	  587.1	 5452.0	...
1186370	  792.0	  587.2	 5456.0	...
1186371	  791.9	  587.0	 5457.0	...
1186372	  791.9	  586.9	 5457.0	...
1186373	  792.2	  586.9	 5458.0	...
1186374	  792.5	  587.0	 5459.0	...
1186375	  792.6	  587.0	 5459.0	...
1186376	  792.4	  587.0	 5459.0	...
1186377	  792.2	  587.1	 5459.0	...
1186378	  792.0	  587.2	 5459.0	...
1186379	  792.0	  587.3	 5459.0	...
1186380	  792.0	  587.4	 5460.0	...
1186381	  792.1	  587.4	 5460.0	...
1186382	  792.1	  587.6	 5460.0	...
1186383	  792.2	  587.7	 5459.0	...
1186384	  792.3	  587.4	 5464.0	...
1186385	  792.4	  587.0	 5469.0	...
1186386	  792.5	  586.6	 5472.0	...
1186387	  792.4	  586.5	 5471.0	...
1186388	  792.5	  586.4	 5469.0	...
1186389	  792.7	  586.3	 5469.0	...
1186390	  792.7	  586.4	 5468.0	...
1186391	  792.5	  586.5	 5467.0	...
1186392	  792.3	  586.6	 5466.0	...
1186393	  792.3	  586.7	 5467.0	...
1186394	  792.5	  586.9	 5467.0	...
1186395	  792.7	  587.0	 5468.0	...
1186396	  792.9	  587.2	 5467.0	...
1186397	  792.9	  587.1	 5466.0	...
1186398	  793.0	  587.0	 5466.0	...
1186399	  793.1	  587.1	 5468.0	...
1186400	  793.2	  587.1	 5473.0	...
1186401	  793.4	  587.2	 5477.0	...
1186402	  793.7	  587.2	 5479.0	...
1186403	  793.8	  587.2	 5477.0	...
1186404	  793.8	  587.2	 5476.0	...
1186405	  793.9	  587.2	 5475.0	...
1186406	  794.0	  587.1	 5474.0	...
1186407	  793.9	  587.2	 5472.0	...
1186408	  793.6	  587.3	 5473.0	...
1186409	  793.6	  587.3	 5476.0	...
1186410	  793.9	  587.3	 5478.0	...
1186411	  794.2	  587.4	 5480.0	...
1186412	  794.3	  587.7	 5481.0	...
1186413	  794.3	  587.9	 5481.0	...
MSG	1186414 0000 _ Number Off
1186414	  794.2	  587.9	 5481.0	...
1186415	  794.1	  588.0	 5481.0	...
1186416	  793.7	  588.2	 5482.0	...
1186417	  793.0	  588.4	 5483.0	...
EFIX R   1186228	1186417	190	  789.9	  585.8	   5427
SSACC R  1186418
1186418	  792.0	  588.6	 5482.0	...
1186419	  790.4	  589.4	 5479.0	...
1186420	  788.2	  590.2	 5476.0	...
1186421	  785.5	  591.5	 5475.0	...
1186422	  783.2	  592.4	 5475.0	...
1186423	  780.3	  593.3	 5474.0	...
1186424	  778.4	  593.6	 5474.0	...
ESACC R  1186418	1186424	7	  792.0	  588.6	  778.4	  593.6	   0.31	     44
SFIX R   1186425
1186425	  776.6	  594.3	 5473.0	...
1186426	  776.2	  594.7	 5475.0	...
1186427	  775.7	  595.2	 5479.0	...
1186428	  775.6	  595.4	 5484.0	...
1186429	  775.5	  595.7	 5485.0	...
1186430	  775.4	  595.7	 5484.0	...
1186431	  775.9	  595.4	 5483.0	...
1186432	  776.3	  595.1	 5483.0	...
1186433	  777.2	  595.0	 5483.0	...
1186434	  777.6	  594.4	 5485.0	...
1186435	  778.2	  593.7	 5487.0	...
1186436	  778.5	  593.2	 5490.0	...
1186437	  778.7	  593.1	 5488.0	...
1186438	  779.2	  593.1	 5487.0	...
1186439	  779.6	  593.0	 5486.0	...
1186440	  779.8	  593.0	 5487.0	...
1186441	  779.8	  592.5	 5490.0	...
1186442	  779.8	  592.0	 5492.0	...
1186443	  779.7	  591.7	 5495.0	...
1186444	  779.7	  591.3	 5496.0	...
1186445	  779.7	  590.8	 5497.0	...
1186446	  779.7	  590.5	 5497.0	...
1186447	  779.9	  590.6	 5496.0	...
1186448	  780.0	  590.7	 5495.0	...
1186449	  780.1	  590.9	 5493.0	...
1186450	  780.1	  591.2	 5493.0	...
1186451	  780.0	  591.1	 5495.0	...
1186452	  779.9	  591.0	 5496.0	...
1186453	  779.8	  590.9	 5498.0	...
1186454	  779.8	  591.1	 5497.0	...
1186455	  779.9	  591.1	 5495.0	...
1186456	  780.0	  591.2	 5493.0	...
1186457	  780.2	  591.4	 5495.0	...
1186458	  780.4	  591.7	 5498.0	...
1186459	  780.6	  591.9	 5501.0	...
1186460	  780.6	  591.8	 5501.0	...
1186461	  780.7	  591.9	 5502.0	...
1186462	  780.7	  592.0	 5502.0	...
1186463	  780.6	  591.8	 5502.0	...
1186464	  780.6	  591.4	 5502.0	...
1186465	  780.5	  591.0	 5502.0	...
1186466	  780.5	  591.0	 5503.0	...
1186467	  780.5	  591.0	 5505.0	...
1186468	  780.4	  591.1	 5507.0	...
1186469	  780.3	  591.1	 5507.0	...
1186470	  780.5	  591.0	 5506.0	...
1186471	  780.9	  590.8	 5507.0	...
1186472	  781.2	  591.0	 5507.0	...
1186473	  781.3	  591.2	 5506.0	...
1186474	  781.2	  591.5	 5506.0	...
1186475	  781.0	  591.4	 5505.0	...
1186476	  781.0	  591.2	 5504.0	...
1186477	  781.4	  591.1	 5503.0	...
1186478	  781.7	  591.0	 5503.0	...
1186479	  781.9	  591.2	 5504.0	...
1186480	  781.8	  591.5	 5505.0	...
1186481	  781.7	  591.4	 5504.0	...
1186482	  781.7	  591.2	 5502.0	...
1186483	  781.8	  590.9	 5500.0	...
1186484	  781.9	  590.9	 5500.0	...
1186485	  782.1	  590.9	 5501.0	...
1186486	  782.2	  590.9	 5505.0	...
1186487	  782.0	  590.9	 5509.0	...
1186488	  781.7	  591.0	 5511.0	...
1186489	  781.5	  591.0	 5512.0	...
1186490	  781.5	  591.0	 5513.0	...
1186491	  781.5	  590.9	 5512.0	...
1186492	  781.6	  590.8	 5511.0	...
1186493	  782.3	  590.7	 5511.0	...
1186494	  782.8	  590.4	 5512.0	...
1186495	  783.1	  590.2	 5512.0	...
1186496	  783.0	  590.1	 5511.0	...
1186497	  782.9	  590.2	 5510.0	...
1186498	  782.8	  590.3	 5508.0	...
1186499	  782.9	  590.4	 5508.0	...
1186500	  783.1	  590.5	 5508.0	...
1186501	  783.0	  590.5	 5509.0	...
1186502	  782.9	  591.0	 5509.0	...
1186503	  782.7	  591.6	 5508.0	...
1186504	  782.7	  591.9	 5508.0	...
1186505	  782.7	  591.5	 5509.0	...
1186506	  782.8	  591.1	 5510.0	...
1186507	  782.8	  591.3	 5511.0	...
1186508	  782.8	  591.7	 5511.0	...
1186509	  782.7	  592.1	 5510.0	...
1186510	  782.6	  592.1	 5509.0	...
1186511	  782.5	  592.1	 5505.0	...
1186512	  782.6	  592.4	 5502.0	...
1186513	  782.8	  592.6	 5500.0	...
1186514	  782.9	  592.9	 5501.0	...
1186515	  783.0	  593.0	 5501.0	...
1186516	  783.1	  592.7	 5504.0	...
1186517	  783.2	  592.4	 5507.0	...
1186518	  783.3	  592.0	 5508.0	...
1186519	  783.3	  591.9	 5506.0	...
1186520	  783.4	  592.1	 5504.0	...
1186521	  783.5	  592.3	 5503.0	...
1186522	  783.5	  592.7	 5504.0	...
1186523	  783.4	  592.7	 5507.0	...
1186524	  783.3	  592.8	 5510.0	...
1186525	  783.4	  592.8	 5513.0	...
1186526	  783.4	  592.9	 5511.0	...
1186527	  783.5	  593.0	 5510.0	...
1186528	  783.5	  593.1	 5508.0	...
1186529	  783.6	  593.1	 5507.0	...
1186530	  783.6	  593.2	 5506.0	...
1186531	  783.7	  593.2	 5505.0	...
1186532	  783.7	  593.2	 5504.0	...
1186533	  783.6	  593.2	 5505.0	...
1186534	  783.6	  593.3	 5505.0	...
1186535	  783.5	  593.3	 5504.0	...
1186536	  783.6	  593.5	 5504.0	...
1186537	  783.6	  593.6	 5504.0	...
1186538	  783.5	  593.6	 5503.0	...
1186539	  783.4	  593.8	 5502.0	...
1186540	  783.6	  594.1	 5502.0	...
1186541	  783.7	  594.1	 5502.0	...
1186542	  784.0	  593.8	 5501.0	...
1186543	  784.0	  593.5	 5500.0	...
1186544	  784.0	  593.7	 5499.0	...
1186545	  783.9	  594.0	 5498.0	...
1186546	  783.6	  594.2	 5498.0	...
1186547	  783.3	  594.3	 5497.0	...
1186548	  783.0	  594.6	 5498.0	...
1186549	  783.0	  594.8	 5498.0	...
1186550	  783.0	  594.9	 5499.0	...
1186551	  783.0	  594.9	 5499.0	...
1186552	  782.9	  594.9	 5499.0	...
1186553	  782.9	  594.9	 5500.0	...
1186554	  782.9	  595.0	 5503.0	...
1186555	  782.9	  595.0	 5505.0	...
1186556	  782.9	  595.0	 5506.0	...
1186557	  782.9	  595.0	 5504.0	...
1186558	  782.8	  595.0	 5503.0	...
1186559	  782.8	  594.9	 5502.0	...
1186560	  782.8	  594.5	 5501.0	...
1186561	  782.9	  594.1	 5500.0	...
1186562	  783.1	  593.7	 5500.0	...
1186563	  783.2	  593.6	 5501.0	...
1186564	  783.2	  593.5	 5503.0	...
1186565	  783.2	  593.5	 5505.0	...
1186566	  783.1	  593.6	 5505.0	...
1186567	  783.1	  594.0	 5505.0	...
1186568	  783.0	  594.3	 5505.0	...
1186569	  783.2	  594.5	 5505.0	...
1186570	  783.3	  594.7	 5504.0	...
1186571	  783.3	  594.8	 5502.0	...
1186572	  782.8	  595.0	 5502.0	...
1186573	  782.4	  595.2	 5502.0	...
1186574	  782.3	  595.4	 5503.0	...
1186575	  782.7	  595.5	 5504.0	...
1186576	  783.2	  595.6	 5505.0	...
1186577	  782.9	  595.8	 5505.0	...
1186578	  782.6	  595.9	 5504.0	...
1186579	  782.5	  595.6	 5504.0	...
1186580	  782.8	  595.3	 5504.0	...
1186581	  783.1	  595.0	 5504.0	...
1186582	  783.0	  595.0	 5508.0	...
1186583	  783.0	  595.0	 5512.0	...
1186584	  783.0	  595.1	 5516.0	...
1186585	  783.0	  595.1	 5517.0	...
1186586	  782.8	  595.0	 5518.0	...
1186587	  782.6	  595.0	 5519.0	...
1186588	  782.5	  595.5	 5515.0	...
1186589	  782.5	  596.2	 5511.0	...
1186590	  782.7	  596.8	 5507.0	...
1186591	  782.8	  597.0	 5507.0	...
1186592	  782.8	  597.2	 5508.0	...
1186593	  782.6	  597.4	 5508.0	...
1186594	  782.5	  597.5	 5508.0	...
1186595	  782.5	  597.5	 5507.0	...
1186596	  782.4	  597.6	 5506.0	...
1186597	  782.4	  597.6	 5505.0	...
1186598	  782.6	  597.6	 5505.0	...
1186599	  782.9	  597.1	 5510.0	...
1186600	  783.1	  596.6	 5515.0	...
1186601	  783.1	  596.2	 5520.0	...
1186602	  783.1	  596.3	 5520.0	...
1186603	  783.2	  596.7	 5520.0	...
1186604	  783.3	  596.9	 5521.0	...
1186605	  783.3	  597.0	 5521.0	...
1186606	  783.3	  597.0	 5522.0	...
1186607	  783.2	  597.0	 5521.0	...
1186608	  783.2	  597.1	 5520.0	...
1186609	  783.0	  597.1	 5520.0	...
1186610	  782.7	  597.1	 5520.0	...
1186611	  782.4	  597.2	 5520.0	...
1186612	  782.3	  597.3	 5521.0	...
1186613	  782.1	  597.4	 5522.0	...
1186614	  781.8	  597.5	 5524.0	...
MSG	1186615 0000 _ Number On
1186615	  781.6	  597.5	 5523.0	...
1186616	  781.5	  597.5	 5522.0	...
1186617	  781.4	  597.5	 5521.0	...
1186618	  781.4	  597.4	 5519.0	...
1186619	  781.6	  597.6	 5519.0	...
1186620	  781.8	  597.8	 5519.0	...
1186621	  782.1	  598.0	 5520.0	...
1186622	  782.2	  598.0	 5520.0	...
1186623	  782.2	  597.9	 5520.0	...
1186624	  781.9	  598.0	 5520.0	...
1186625	  781.8	  598.0	 5521.0	...
1186626	  781.6	  597.8	 5522.0	...
1186627	  781.5	  597.6	 5522.0	...
1186628	  781.5	  597.4	 5522.0	...
1186629	  781.5	  597.4	 5521.0	...
1186630	  781.6	  597.5	 5520.0	...
1186631	  781.6	  597.5	 5521.0	...
1186632	  781.7	  597.4	 5522.0	...
1186633	  781.8	  597.4	 5523.0	...
1186634	  781.7	  597.3	 5523.0	...
1186635	  781.6	  597.3	 5522.0	...
1186636	  781.4	  597.2	 5521.0	...
1186637	  781.4	  597.2	 5522.0	...
1186638	  781.3	  597.2	 5522.0	...
1186639	  781.3	  597.0	 5525.0	...
1186640	  781.4	  596.7	 5527.0	...
1186641	  781.4	  596.5	 5528.0	...
1186642	  781.5	  596.5	 5528.0	...
1186643	  781.6	  596.3	 5528.0	...
1186644	  781.6	  596.1	 5527.0	...
1186645	  781.7	  596.0	 5526.0	...
1186646	  781.7	  595.8	 5526.0	...
1186647	  781.8	  595.6	 5526.0	...
1186648	  781.8	  595.4	 5525.0	...
1186649	  781.9	  595.4	 5524.0	...
1186650	  781.9	  595.4	 5525.0	...
1186651	  781.7	  595.5	 5527.0	...
1186652	  781.4	  595.6	 5529.0	...
1186653	  781.4	  595.6	 5528.0	...
1186654	  781.7	  595.5	 5528.0	...
1186655	  781.6	  595.5	 5529.0	...
1186656	  781.2	  595.5	 5528.0	...
1186657	  781.1	  595.3	 5527.0	...
1186658	  781.4	  595.1	 5527.0	...
1186659	  781.6	  595.2	 5527.0	...
1186660	  781.4	  595.3	 5527.0	...
1186661	  781.4	  595.3	 5527.0	...
1186662	  781.6	  595.3	 5527.0	...
1186663	  781.7	  595.2	 5526.0	...
1186664	  781.7	  595.1	 5526.0	...
1186665	  781.8	  595.3	 5527.0	...
1186666	  781.6	  595.6	 5528.0	...
1186667	  781.4	  595.9	 5529.0	...
1186668	  781.2	  595.9	 5529.0	...
1186669	  781.1	  595.7	 5529.0	...
1186670	  781.2	  595.5	 5529.0	...
1186671	  781.4	  595.3	 5530.0	...
1186672	  781.4	  595.4	 5530.0	...
1186673	  781.2	  595.4	 5530.0	...
1186674	  781.1	  595.6	 5530.0	...
1186675	  781.2	  595.7	 5530.0	...
1186676	  781.3	  595.8	 5531.0	...
1186677	  781.2	  595.5	 5532.0	...
1186678	  781.1	  595.1	 5533.0	...
1186679	  781.0	  594.8	 5534.0	...
1186680	  780.8	  594.9	 5535.0	...
1186681	  780.6	  595.1	 5535.0	...
1186682	  780.5	  595.1	 5536.0	...
1186683	  780.6	  595.3	 5538.0	...
1186684	  780.4	  595.6	 5539.0	...
1186685	  780.3	  595.8	 5540.0	...
1186686	  780.2	  595.9	 5540.0	...
1186687	  780.2	  595.9	 5542.0	...
1186688	  780.2	  595.8	 5544.0	...
1186689	  780.0	  595.8	 5545.0	...
1186690	  779.9	  595.8	 5546.0	...
1186691	  779.8	  596.0	 5547.0	...
1186692	  779.8	  596.1	 5548.0	...
1186693	  780.0	  596.2	 5549.0	...
1186694	  780.1	  596.2	 5549.0	...
1186695	  780.2	  596.0	 5549.0	...
1186696	  780.0	  595.8	 5551.0	...
1186697	  779.8	  595.6	 5553.0	...
1186698	  779.5	  595.9	 5553.0	...
1186699	  779.5	  596.1	 5548.0	...
1186700	  779.5	  596.2	 5543.0	...
1186701	  779.7	  595.9	 5543.0	...
1186702	  779.8	  595.6	 5545.0	...
1186703	  779.8	  595.3	 5548.0	...
1186704	  779.8	  595.2	 5548.0	...
1186705	  779.7	  595.2	 5547.0	...
1186706	  779.6	  595.4	 5546.0	...
1186707	  779.5	  595.5	 5546.0	...
1186708	  779.5	  595.5	 5547.0	...
1186709	  779.5	  595.5	 5549.0	...
1186710	  779.4	  595.5	 5550.0	...
1186711	  779.5	  595.5	 5550.0	...
1186712	  779.5	  595.5	 5548.0	...
1186713	  779.5	  595.5	 5547.0	...
1186714	  779.6	  595.5	 5548.0	...
1186715	  779.5	  595.4	 5549.0	...
1186716	  779.4	  595.4	 5550.0	...
1186717	  779.3	  595.4	 5549.0	...
1186718	  779.4	  595.6	 5547.0	...
1186719	  779.6	  595.7	 5546.0	...
1186720	  779.6	  595.8	 5546.0	...
1186721	  779.4	  595.8	 5547.0	...
1186722	  779.2	  595.9	 5549.0	...
1186723	  779.3	  596.1	 5551.0	...
1186724	  779.3	  595.8	 5553.0	...
1186725	  779.3	  595.5	 5554.0	...
1186726	  779.2	  595.1	 5554.0	...
1186727	  779.3	  595.1	 5554.0	...
1186728	  779.1	  595.1	 5553.0	...
1186729	  779.0	  595.2	 5552.0	...
1186730	  778.9	  595.1	 5552.0	...
1186731	  778.9	  595.1	 5551.0	...
1186732	  778.9	  595.0	 5551.0	...
1186733	  778.9	  595.0	 5551.0	...
1186734	  778.8	  595.0	 5551.0	...
1186735	  778.8	  595.0	 5550.0	...
1186736	  778.6	  595.1	 5551.0	...
1186737	  778.5	  595.0	 5554.0	...
1186738	  778.5	  595.3	 5555.0	...
1186739	  778.5	  595.5	 5555.0	...
1186740	  778.6	  595.7	 5554.0	...
1186741	  778.6	  595.5	 5554.0	...
1186742	  778.6	  595.4	 5554.0	...
1186743	  778.6	  595.2	 5553.0	...
1186744	  778.8	  595.1	 5551.0	...
1186745	  778.9	  595.2	 5550.0	...
1186746	  779.1	  595.2	 5552.0	...
1186747	  779.0	  595.3	 5554.0	...
1186748	  779.0	  595.2	 5555.0	...
1186749	  779.0	  595.2	 5555.0	...
1186750	  779.0	  595.3	 5555.0	...
1186751	  779.1	  595.8	 5555.0	...
1186752	  779.2	  596.2	 5552.0	...
1186753	  779.4	  596.5	 5549.0	...
1186754	  779.5	  596.4	 5550.0	...
1186755	  779.3	  596.2	 5553.0	...
1186756	  778.9	  596.1	 5556.0	...
1186757	  778.4	  596.1	 5555.0	...
1186758	  778.3	  596.1	 5554.0	...
1186759	  778.3	  596.1	 5552.0	...
1186760	  778.3	  596.2	 5551.0	...
1186761	  778.4	  596.3	 5551.0	...
1186762	  778.6	  596.3	 5552.0	...
1186763	  778.8	  596.5	 5554.0	...
1186764	  778.4	  596.8	 5554.0	...
1186765	  778.0	  597.2	 5555.0	...
1186766	  777.6	  597.3	 5555.0	...
1186767	  777.7	  597.2	 5556.0	...
1186768	  777.8	  597.1	 5557.0	...
1186769	  777.9	  597.0	 5556.0	...
1186770	  778.0	  596.9	 5554.0	...
1186771	  778.1	  596.7	 5554.0	...
1186772	  778.2	  596.5	 5556.0	...
1186773	  778.2	  596.4	 5558.0	...
1186774	  778.3	  596.4	 5561.0	...
1186775	  778.4	  596.4	 5564.0	...
1186776	  778.6	  596.3	 5565.0	...
1186777	  778.5	  596.6	 5564.0	...
1186778	  778.2	  597.0	 5563.0	...
1186779	  778.0	  597.4	 5562.0	...
1186780	  778.1	  597.2	 5561.0	...
1186781	  778.0	  596.9	 5562.0	...
1186782	  777.9	  596.6	 5563.0	...
1186783	  777.8	  596.7	 5563.0	...
1186784	  777.9	  597.1	 5562.0	...
1186785	  778.0	  597.7	 5562.0	...
1186786	  778.1	  598.1	 5564.0	...
1186787	  778.1	  597.9	 5567.0	...
1186788	  778.1	  597.6	 5567.0	...
1186789	  778.2	  597.3	 5567.0	...
1186790	  778.3	  597.4	 5568.0	...
1186791	  778.4	  597.6	 5566.0	...
1186792	  778.0	  597.8	 5564.0	...
1186793	  777.4	  597.7	 5564.0	...
1186794	  777.0	  597.4	 5568.0	...
1186795	  777.1	  596.8	 5572.0	...
1186796	  777.4	  596.6	 5574.0	...
1186797	  777.6	  596.3	 5575.0	...
1186798	  777.8	  596.2	 5578.0	...
1186799	  777.8	  596.2	 5580.0	...
1186800	  777.9	  596.2	 5578.0	...
1186801	  778.0	  596.2	 5576.0	...
1186802	  777.9	  596.3	 5574.0	...
1186803	  777.7	  596.3	 5576.0	...
1186804	  777.5	  596.2	 5577.0	...
1186805	  777.4	  596.0	 5578.0	...
1186806	  777.4	  596.0	 5578.0	...
1186807	  777.4	  596.0	 5579.0	...
1186808	  777.4	  596.0	 5578.0	...
1186809	  777.3	  596.0	 5579.0	...
1186810	  777.1	  595.6	 5579.0	...
1186811	  776.9	  595.3	 5580.0	...
1186812	  777.0	  595.0	 5582.0	...
1186813	  777.3	  594.8	 5582.0	...
1186814	  777.5	  594.9	 5581.0	...
1186815	  777.5	  595.3	 5579.0	...
1186816	  777.5	  595.6	 5580.0	...
1186817	  777.5	  595.8	 5581.0	...
1186818	  777.6	  595.8	 5582.0	...
1186819	  777.5	  595.7	 5583.0	...
1186820	  777.4	  595.5	 5587.0	...
1186821	  777.2	  595.4	 5590.0	...
1186822	  777.2	  595.3	 5594.0	...
1186823	  777.1	  595.2	 5593.0	...
1186824	  777.2	  595.1	 5592.0	...
1186825	  777.3	  595.0	 5590.0	...
1186826	  777.4	  594.9	 5590.0	...
1186827	  777.6	  594.9	 5590.0	...
1186828	  777.7	  594.8	 5590.0	...
1186829	  777.7	  595.0	 5586.0	...
1186830	  777.8	  595.2	 5582.0	...
1186831	  777.8	  595.5	 5580.0	...
1186832	  777.8	  595.6	 5580.0	...
1186833	  777.7	  595.5	 5581.0	...
1186834	  777.8	  595.6	 5581.0	...
1186835	  777.8	  595.9	 5581.0	...
1186836	  777.9	  596.0	 5582.0	...
1186837	  778.0	  595.9	 5584.0	...
1186838	  778.1	  595.8	 5585.0	...
1186839	  778.1	  595.8	 5581.0	...
1186840	  778.2	  595.8	 5578.0	...
1186841	  778.3	  595.7	 5574.0	...
1186842	  778.1	  595.6	 5575.0	...
1186843	  777.9	  595.7	 5577.0	...
1186844	  777.8	  595.9	 5578.0	...
1186845	  778.0	  596.2	 5578.0	...
1186846	  778.2	  596.2	 5577.0	...
1186847	  778.3	  596.3	 5578.0	...
1186848	  778.3	  596.3	 5580.0	...
1186849	  778.2	  596.3	 5583.0	...
1186850	  778.1	  596.2	 5585.0	...
1186851	  778.0	  596.1	 5585.0	...
1186852	  777.9	  595.9	 5584.0	...
1186853	  777.9	  595.9	 5583.0	...
1186854	  777.5	  596.0	 5585.0	...
1186855	  777.2	  596.1	 5585.0	...
1186856	  777.0	  596.1	 5586.0	...
1186857	  777.1	  596.1	 5585.0	...
1186858	  777.3	  595.9	 5586.0	...
1186859	  777.3	  595.7	 5587.0	...
1186860	  777.3	  595.5	 5587.0	...
1186861	  777.1	  595.4	 5586.0	...
1186862	  776.9	  595.4	 5585.0	...
1186863	  776.7	  595.4	 5584.0	...
1186864	  776.8	  595.3	 5585.0	...
1186865	  777.0	  595.3	 5587.0	...
1186866	  777.0	  595.3	 5589.0	...
1186867	  777.0	  595.4	 5590.0	...
1186868	  776.9	  595.6	 5592.0	...
1186869	  776.9	  595.8	 5594.0	...
1186870	  776.8	  596.4	 5592.0	...
1186871	  776.9	  596.9	 5587.0	...
1186872	  776.9	  597.1	 5585.0	...
1186873	  776.9	  596.9	 5589.0	...
1186874	  776.9	  596.7	 5592.0	...
1186875	  776.8	  596.6	 5594.0	...
1186876	  776.8	  596.7	 5595.0	...
1186877	  776.8	  596.8	 5594.0	...
1186878	  776.9	  596.9	 5593.0	...
1186879	  777.0	  596.8	 5592.0	...
1186880	  777.0	  596.9	 5593.0	...
1186881	  776.9	  596.9	 5594.0	...
1186882	  776.6	  597.1	 5594.0	...
1186883	  776.3	  597.2	 5595.0	...
1186884	  776.0	  597.1	 5596.0	...
1186885	  776.0	  596.8	 5597.0	...
1186886	  776.0	  596.8	 5597.0	...
1186887	  776.0	  597.1	 5598.0	...
1186888	  776.0	  597.3	 5597.0	...
1186889	  776.1	  597.4	 5596.0	...
1186890	  776.2	  597.5	 5596.0	...
1186891	  776.0	  597.8	 5596.0	...
1186892	  775.8	  598.0	 5596.0	...
1186893	  775.6	  598.2	 5597.0	...
1186894	  775.7	  597.8	 5597.0	...
1186895	  775.6	  597.5	 5598.0	...
1186896	  775.6	  597.5	 5597.0	...
1186897	  775.8	  598.0	 5594.0	...
1186898	  775.9	  598.5	 5590.0	...
1186899	  775.9	  598.8	 5587.0	...
1186900	  775.6	  598.8	 5587.0	...
1186901	  775.2	  598.9	 5587.0	...
1186902	  775.0	  599.0	 5587.0	...
1186903	  775.1	  599.1	 5589.0	...
1186904	  775.0	  599.1	 5592.0	...
1186905	  774.8	  599.1	 5594.0	...
1186906	  774.5	  598.8	 5594.0	...
1186907	  774.5	  598.5	 5595.0	...
1186908	  774.6	  598.3	 5594.0	...
1186909	  774.7	  598.5	 5594.0	...
1186910	  774.9	  598.8	 5594.0	...
1186911	  775.1	  599.0	 5594.0	...
1186912	  775.1	  599.1	 5594.0	...
1186913	  774.8	  599.2	 5594.0	...
1186914	  774.7	  599.3	 5594.0	...
1186915	  774.8	  599.4	 5594.0	...
1186916	  774.7	  599.4	 5594.0	...
1186917	  774.5	  599.3	 5596.0	...
1186918	  774.4	  599.2	 5599.0	...
1186919	  774.6	  599.1	 5600.0	...
1186920	  774.8	  599.1	 5599.0	...
1186921	  775.2	  599.2	 5598.0	...
1186922	  774.8	  599.5	 5598.0	...
1186923	  774.5	  599.7	 5598.0	...
1186924	  774.2	  599.9	 5598.0	...
1186925	  774.1	  600.0	 5598.0	...
1186926	  774.1	  600.2	 5598.0	...
1186927	  774.2	  600.2	 5599.0	...
1186928	  774.3	  600.2	 5600.0	...
MSG	1186929 0000 _ Number Off
1186929	  774.5	  600.3	 5600.0	...
1186930	  774.8	  600.3	 5600.0	...
1186931	  774.9	  600.3	 5599.0	...
1186932	  774.9	  600.3	 5598.0	...
1186933	  774.9	  600.2	 5599.0	...
1186934	  774.8	  600.2	 5601.0	...
1186935	  774.9	  600.4	 5603.0	...
1186936	  774.6	  600.7	 5604.0	...
1186937	  774.4	  601.1	 5603.0	...
1186938	  774.1	  601.2	 5603.0	...
1186939	  774.1	  601.2	 5602.0	...
1186940	  774.1	  601.2	 5602.0	...
1186941	  774.1	  601.5	 5602.0	...
1186942	  774.1	  601.7	 5602.0	...
1186943	  774.2	  601.8	 5603.0	...
1186944	  774.4	  601.7	 5603.0	...
1186945	  774.5	  601.8	 5602.0	...
1186946	  774.6	  601.9	 5601.0	...
1186947	  774.6	  602.1	 5600.0	...
1186948	  774.7	  602.1	 5599.0	...
1186949	  774.4	  602.2	 5599.0	...
1186950	  774.1	  602.5	 5599.0	...
1186951	  773.9	  602.8	 5599.0	...
1186952	  773.9	  603.1	 5598.0	...
1186953	  774.1	  603.2	 5597.0	...
1186954	  774.0	  603.0	 5598.0	...
1186955	  773.9	  602.6	 5599.0	...
1186956	  773.8	  602.4	 5600.0	...
1186957	  773.8	  602.7	 5602.0	...
1186958	  773.8	  603.0	 5604.0	...
1186959	  773.8	  603.1	 5605.0	...
1186960	  773.7	  603.3	 5605.0	...
1186961	  773.6	  603.5	 5606.0	...
1186962	  773.6	  603.5	 5608.0	...
1186963	  773.5	  603.6	 5609.0	...
1186964	  773.6	  603.7	 5609.0	...
1186965	  773.6	  603.8	 5609.0	...
1186966	  773.6	  603.8	 5610.0	...
1186967	  773.6	  603.7	 5610.0	...
1186968	  773.9	  603.6	 5610.0	...
1186969	  774.3	  603.6	 5610.0	...
1186970	  774.7	  603.7	 5611.0	...
1186971	  774.7	  603.8	 5612.0	...
1186972	  774.7	  603.9	 5612.0	...
1186973	  774.4	  604.0	 5612.0	...
1186974	  774.2	  604.0	 5613.0	...
1186975	  774.1	  603.8	 5615.0	...
1186976	  773.9	  603.8	 5616.0	...
1186977	  773.6	  603.9	 5615.0	...
1186978	  773.3	  604.3	 5613.0	...
1186979	  773.2	  604.6	 5611.0	...
1186980	  773.1	  604.6	 5611.0	...
1186981	  773.0	  604.5	 5612.0	...
1186982	  773.1	  604.3	 5614.0	...
1186983	  773.4	  604.4	 5613.0	...
1186984	  773.8	  604.4	 5612.0	...
1186985	  773.9	  604.2	 5614.0	...
1186986	  774.0	  604.1	 5617.0	...
1186987	  773.9	  604.0	 5620.0	...
1186988	  773.7	  604.1	 5619.0	...
1186989	  773.6	  604.2	 5618.0	...
1186990	  773.6	  604.2	 5617.0	...
1186991	  773.6	  604.4	 5617.0	...
1186992	  773.4	  604.7	 5618.0	...
1186993	  773.2	  604.9	 5619.0	...
1186994	  773.1	  604.9	 5621.0	...
1186995	  773.1	  604.9	 5622.0	...
1186996	  773.2	  604.7	 5624.0	...
1186997	  773.2	  604.5	 5627.0	...
1186998	  773.2	  604.3	 5629.0	...
1186999	  773.2	  604.4	 5629.0	...
1187000	  773.3	  604.5	 5628.0	...
1187001	  773.5	  604.5	 5628.0	...
1187002	  773.6	  604.3	 5627.0	...
1187003	  773.8	  604.1	 5626.0	...
1187004	  773.9	  604.1	 5626.0	...
1187005	  774.0	  603.9	 5628.0	...
1187006	  773.7	  603.7	 5629.0	...
1187007	  773.4	  603.8	 5628.0	...
1187008	  773.1	  604.2	 5626.0	...
1187009	  773.0	  604.4	 5625.0	...
1187010	  772.9	  604.4	 5625.0	...
1187011	  772.9	  604.4	 5628.0	...
1187012	  773.0	  604.6	 5632.0	...
1187013	  773.4	  604.7	 5635.0	...
1187014	  773.8	  604.9	 5634.0	...
1187015	  773.9	  604.9	 5633.0	...
1187016	  773.7	  604.8	 5633.0	...
1187017	  773.6	  604.8	 5634.0	...
1187018	  773.7	  604.8	 5635.0	...
1187019	  773.5	  605.2	 5637.0	...
1187020	  773.3	  605.5	 5638.0	...
1187021	  773.1	  606.0	 5639.0	...
1187022	  773.1	  606.3	 5637.0	...
1187023	  773.2	  606.5	 5635.0	...
1187024	  773.2	  606.5	 5635.0	...
1187025	  773.2	  606.5	 5636.0	...
1187026	  773.1	  606.6	 5636.0	...
1187027	  773.3	  606.3	 5638.0	...
1187028	  773.5	  606.0	 5641.0	...
1187029	  773.8	  605.9	 5640.0	...
1187030	  773.8	  606.2	 5636.0	...
1187031	  773.8	  606.3	 5632.0	...
1187032	  773.8	  605.8	 5634.0	...
1187033	  773.8	  605.4	 5636.0	...
1187034	  773.6	  605.4	 5638.0	...
1187035	  773.4	  605.6	 5637.0	...
1187036	  773.3	  605.6	 5635.0	...
1187037	  773.3	  605.5	 5635.0	...
1187038	  773.4	  605.4	 5639.0	...
1187039	  773.4	  605.6	 5643.0	...
1187040	  773.5	  605.7	 5645.0	...
1187041	  773.5	  605.8	 5646.0	...
1187042	  773.6	  605.7	 5646.0	...
1187043	  773.7	  605.7	 5646.0	...
1187044	  773.8	  605.7	 5646.0	...
1187045	  773.9	  605.5	 5647.0	...
1187046	  773.9	  605.5	 5649.0	...
1187047	  773.9	  605.6	 5649.0	...
1187048	  773.9	  605.8	 5650.0	...
1187049	  773.8	  605.9	 5649.0	...
1187050	  773.7	  605.9	 5648.0	...
1187051	  773.6	  606.0	 5647.0	...
1187052	  773.5	  606.1	 5646.0	...
1187053	  773.5	  606.3	 5647.0	...
1187054	  773.5	  606.8	 5648.0	...
1187055	  773.5	  607.2	 5648.0	...
1187056	  773.3	  607.6	 5648.0	...
1187057	  773.0	  607.7	 5647.0	...
1187058	  773.0	  607.7	 5647.0	...
1187059	  773.2	  607.7	 5647.0	...
1187060	  773.4	  607.7	 5647.0	...
1187061	  773.3	  607.5	 5648.0	...
1187062	  773.3	  607.4	 5648.0	...
1187063	  773.3	  607.3	 5649.0	...
1187064	  773.5	  607.5	 5648.0	...
1187065	  773.6	  607.4	 5647.0	...
1187066	  773.6	  607.3	 5647.0	...
1187067	  773.5	  607.3	 5647.0	...
1187068	  773.3	  607.4	 5648.0	...
1187069	  773.1	  607.6	 5648.0	...
1187070	  773.0	  607.5	 5652.0	...
1187071	  773.0	  607.5	 5656.0	...
1187072	  773.0	  607.7	 5659.0	...
1187073	  773.2	  608.2	 5656.0	...
1187074	  773.3	  608.7	 5654.0	...
1187075	  773.3	  608.8	 5652.0	...
1187076	  773.3	  608.7	 5652.0	...
1187077	  773.1	  608.6	 5654.0	...
1187078	  773.1	  608.6	 5656.0	...
1187079	  773.1	  608.9	 5657.0	...
1187080	  773.2	  609.2	 5657.0	...
1187081	  773.2	  609.5	 5658.0	...
1187082	  773.2	  609.6	 5658.0	...
1187083	  773.3	  609.7	 5658.0	...
1187084	  773.3	  609.7	 5656.0	...
1187085	  773.4	  609.8	 5655.0	...
1187086	  773.3	  609.9	 5654.0	...
1187087	  773.3	  609.9	 5655.0	...
1187088	  773.3	  610.0	 5655.0	...
1187089	  773.7	  610.2	 5655.0	...
1187090	  774.1	  610.4	 5654.0	...
1187091	  774.1	  610.6	 5653.0	...
1187092	  773.7	  610.5	 5654.0	...
1187093	  773.3	  610.4	 5656.0	...
1187094	  773.3	  610.6	 5657.0	...
1187095	  773.3	  610.9	 5658.0	...
1187096	  773.4	  611.4	 5658.0	...
1187097	  773.4	  611.6	 5658.0	...
1187098	  773.6	  611.7	 5658.0	...
1187099	  773.8	  611.5	 5659.0	...
1187100	  774.0	  611.6	 5659.0	...
1187101	  774.1	  612.0	 5659.0	...
1187102	  774.0	  612.5	 5657.0	...
1187103	  773.8	  612.8	 5656.0	...
1187104	  773.6	  612.9	 5656.0	...
1187105	  773.6	  612.8	 5654.0	...
1187106	  773.6	  612.7	 5651.0	...
1187107	  773.7	  612.6	 5649.0	...
1187108	  773.8	  612.7	 5650.0	...
1187109	  773.7	  613.0	 5650.0	...
1187110	  773.7	  613.3	 5650.0	...
1187111	  773.6	  613.6	 5650.0	...
1187112	  773.8	  613.7	 5650.0	...
1187113	  774.1	  613.7	 5650.0	...
1187114	  774.3	  613.6	 5650.0	...
1187115	  774.3	  613.5	 5650.0	...
1187116	  774.3	  613.7	 5650.0	...
1187117	  774.4	  613.9	 5650.0	...
1187118	  774.4	  613.9	 5651.0	...
1187119	  774.5	  613.9	 5653.0	...
1187120	  774.5	  614.0	 5654.0	...
1187121	  774.5	  614.0	 5655.0	...
1187122	  774.6	  614.0	 5652.0	...
1187123	  774.4	  614.2	 5650.0	...
1187124	  774.2	  614.6	 5650.0	...
1187125	  774.1	  614.9	 5651.0	...
1187126	  774.1	  615.0	 5653.0	...
1187127	  774.2	  615.0	 5652.0	...
1187128	  774.3	  615.1	 5651.0	...
1187129	  774.4	  614.9	 5650.0	...
MSG	1187130 0000 _ Number On
1187130	  774.3	  614.8	 5650.0	...
1187131	  774.2	  615.6	 5649.0	...
1187132	  774.0	  616.7	 5650.0	...
1187133	  773.3	  617.8	 5651.0	...
1187134	  771.8	  618.3	 5652.0	...
1187135	  769.6	  618.8	 5651.0	...
1187136	  767.7	  618.9	 5650.0	...
1187137	  765.5	  618.9	 5647.0	...
1187138	  763.6	  618.9	 5645.0	...
1187139	  762.0	  619.0	 5644.0	...
1187140	  760.6	  619.0	 5647.0	...
1187141	  759.2	  618.7	 5650.0	...
1187142	  757.8	  618.4	 5649.0	...
1187143	  757.3	  618.2	 5643.0	...
1187144	  757.4	  618.7	 5637.0	...
1187145	  757.6	  619.3	 5636.0	...
1187146	  757.8	  619.8	 5638.0	...
1187147	  758.0	  620.5	 5636.0	...
1187148	  758.2	  620.9	 5633.0	...
1187149	  758.5	  621.3	 5631.0	...
1187150	  758.9	  621.2	 5628.0	...
1187151	  759.8	  620.9	 5624.0	...
1187152	  760.8	  621.1	 5620.0	...
1187153	  761.8	  621.4	 5620.0	...
1187154	  762.8	  621.7	 5622.0	...
1187155	  763.8	  621.9	 5623.0	...
1187156	  765.1	  622.0	 5624.0	...
1187157	  765.9	  621.9	 5624.0	...
1187158	  766.7	  621.5	 5625.0	...
1187159	  766.9	  621.3	 5625.0	...
1187160	  767.0	  621.4	 5625.0	...
1187161	  766.7	  621.5	 5625.0	...
1187162	  766.3	  621.5	 5626.0	...
1187163	  766.0	  621.5	 5628.0	...
1187164	  765.9	  621.5	 5629.0	...
1187165	  765.8	  621.6	 5630.0	...
1187166	  765.6	  621.7	 5630.0	...
1187167	  765.6	  621.5	 5633.0	...
1187168	  765.7	  621.5	 5636.0	...
1187169	  766.1	  621.4	 5638.0	...
1187170	  766.5	  621.5	 5636.0	...
1187171	  766.5	  621.4	 5634.0	...
1187172	  766.2	  620.8	 5634.0	...
1187173	  766.0	  620.3	 5634.0	...
1187174	  765.4	  620.1	 5635.0	...
1187175	  764.9	  620.5	 5635.0	...
1187176	  764.4	  620.7	 5635.0	...
1187177	  764.4	  620.6	 5634.0	...
1187178	  764.3	  620.5	 5638.0	...
1187179	  764.2	  620.5	 5641.0	...
1187180	  764.5	  620.5	 5644.0	...
1187181	  764.9	  620.5	 5644.0	...
1187182	  765.2	  620.6	 5642.0	...
1187183	  765.2	  620.6	 5639.0	...
1187184	  765.2	  620.6	 5635.0	...
1187185	  765.3	  620.7	 5632.0	...
1187186	  765.4	  620.7	 5631.0	...
1187187	  765.5	  620.9	 5633.0	...
1187188	  765.4	  621.0	 5635.0	...
1187189	  765.3	  620.7	 5638.0	...
1187190	  765.1	  620.2	 5638.0	...
1187191	  765.0	  619.6	 5636.0	...
1187192	  765.1	  619.8	 5635.0	...
1187193	  765.1	  620.2	 5634.0	...
1187194	  765.1	  620.5	 5636.0	...
1187195	  765.0	  620.4	 5638.0	...
1187196	  764.9	  620.6	 5638.0	...
1187197	  764.9	  620.8	 5636.0	...
1187198	  765.3	  620.8	 5638.0	...
1187199	  765.6	  620.7	 5641.0	...
1187200	  765.8	  620.6	 5644.0	...
1187201	  765.7	  620.8	 5643.0	...
1187202	  765.8	  621.3	 5642.0	...
1187203	  766.0	  621.8	 5641.0	...
1187204	  766.2	  622.1	 5640.0	...
1187205	  766.2	  621.6	 5641.0	...
1187206	  766.1	  621.1	 5641.0	...
1187207	  766.0	  621.2	 5640.0	...
1187208	  766.1	  621.7	 5640.0	...
1187209	  766.1	  622.4	 5640.0	...
1187210	  766.2	  622.4	 5640.0	...
1187211	  766.2	  622.4	 5641.0	...
1187212	  766.2	  622.3	 5642.0	...
1187213	  766.2	  622.5	 5644.0	...
1187214	  766.2	  622.6	 5644.0	...
1187215	  766.1	  622.7	 5644.0	...
1187216	  766.0	  622.7	 5642.0	...
1187217	  765.8	  622.7	 5641.0	...
1187218	  765.8	  622.8	 5640.0	...
1187219	  765.7	  622.8	 5639.0	...
1187220	  765.7	  622.4	 5640.0	...
1187221	  765.6	  622.1	 5640.0	...
1187222	  765.6	  622.4	 5640.0	...
1187223	  765.6	  623.0	 5640.0	...
1187224	  765.5	  623.2	 5639.0	...
1187225	  765.5	  622.9	 5638.0	...
1187226	  765.6	  622.7	 5637.0	...
1187227	  765.7	  622.8	 5637.0	...
1187228	  765.7	  623.1	 5636.0	...
1187229	  765.5	  623.3	 5636.0	...
1187230	  765.2	  623.6	 5636.0	...
1187231	  765.2	  623.4	 5637.0	...
1187232	  765.3	  623.1	 5638.0	...
1187233	  765.5	  622.9	 5639.0	...
1187234	  765.4	  622.8	 5640.0	...
1187235	  765.3	  622.8	 5640.0	...
1187236	  765.2	  622.8	 5640.0	...
1187237	  765.2	  622.7	 5639.0	...
1187238	  765.2	  622.5	 5637.0	...
1187239	  765.2	  622.2	 5635.0	...
1187240	  765.5	  622.0	 5635.0	...
1187241	  765.7	  621.9	 5634.0	...
1187242	  766.0	  621.8	 5635.0	...
1187243	  765.9	  621.7	 5638.0	...
1187244	  766.0	  621.6	 5641.0	...
1187245	  766.0	  621.8	 5642.0	...
1187246	  766.2	  622.0	 5641.0	...
1187247	  766.3	  622.2	 5640.0	...
1187248	  766.3	  622.2	 5641.0	...
1187249	  766.5	  622.2	 5642.0	...
1187250	  766.6	  622.2	 5642.0	...
1187251	  766.8	  622.2	 5641.0	...
1187252	  766.8	  622.0	 5640.0	...
1187253	  767.0	  621.9	 5640.0	...
1187254	  767.2	  621.9	 5640.0	...
1187255	  767.3	  621.9	 5640.0	...
1187256	  767.2	  622.0	 5641.0	...
1187257	  767.2	  622.1	 5642.0	...
1187258	  767.0	  622.1	 5643.0	...
1187259	  767.0	  622.3	 5644.0	...
1187260	  767.0	  622.3	 5644.0	...
1187261	  767.0	  622.4	 5645.0	...
1187262	  766.9	  622.4	 5643.0	...
1187263	  766.8	  622.3	 5641.0	...
1187264	  766.8	  622.2	 5639.0	...
1187265	  767.1	  622.4	 5638.0	...
1187266	  767.2	  622.6	 5638.0	...
1187267	  767.3	  622.7	 5637.0	...
1187268	  767.6	  622.7	 5637.0	...
1187269	  767.9	  622.6	 5637.0	...
1187270	  768.3	  622.5	 5637.0	...
1187271	  768.4	  622.5	 5638.0	...
1187272	  768.1	  622.5	 5640.0	...
1187273	  767.7	  622.6	 5642.0	...
1187274	  767.6	  622.6	 5642.0	...
1187275	  767.8	  622.2	 5646.0	...
1187276	  767.9	  621.8	 5650.0	...
1187277	  767.8	  622.0	 5651.0	...
1187278	  768.0	  622.5	 5649.0	...
1187279	  768.2	  623.0	 5647.0	...
1187280	  768.5	  622.9	 5648.0	...
1187281	  768.8	  622.7	 5650.0	...
1187282	  768.8	  622.4	 5652.0	...
1187283	  768.6	  622.3	 5652.0	...
1187284	  768.3	  622.2	 5652.0	...
1187285	  768.2	  622.3	 5653.0	...
1187286	  768.1	  622.4	 5656.0	...
1187287	  767.9	  622.0	 5658.0	...
1187288	  768.2	  621.4	 5659.0	...
1187289	  768.5	  621.0	 5660.0	...
1187290	  768.8	  621.2	 5661.0	...
1187291	  768.9	  621.5	 5661.0	...
1187292	  769.0	  621.5	 5661.0	...
1187293	  769.0	  621.4	 5661.0	...
1187294	  768.8	  621.3	 5660.0	...
1187295	  768.6	  621.2	 5656.0	...
1187296	  768.4	  621.0	 5652.0	...
1187297	  768.3	  620.6	 5648.0	...
1187298	  768.2	  620.1	 5648.0	...
1187299	  768.2	  619.4	 5651.0	...
1187300	  768.2	  618.9	 5655.0	...
1187301	  768.4	  618.3	 5661.0	...
1187302	  768.6	  618.3	 5662.0	...
1187303	  768.8	  618.2	 5663.0	...
1187304	  768.8	  618.1	 5662.0	...
1187305	  768.7	  618.1	 5660.0	...
1187306	  768.5	  617.8	 5660.0	...
1187307	  768.3	  617.5	 5660.0	...
1187308	  768.1	  617.3	 5660.0	...
1187309	  768.1	  617.5	 5661.0	...
1187310	  768.1	  617.2	 5662.0	...
1187311	  768.2	  616.9	 5663.0	...
1187312	  768.3	  616.9	 5661.0	...
1187313	  768.4	  617.2	 5660.0	...
1187314	  768.5	  617.5	 5659.0	...
1187315	  768.6	  617.5	 5659.0	...
1187316	  768.6	  617.6	 5660.0	...
1187317	  768.7	  617.7	 5661.0	...
1187318	  768.7	  617.6	 5662.0	...
1187319	  768.7	  617.5	 5664.0	...
1187320	  768.8	  617.4	 5665.0	...
1187321	  768.9	  617.5	 5665.0	...
1187322	  768.9	  617.5	 5665.0	...
1187323	  768.8	  617.4	 5662.0	...
1187324	  768.5	  617.4	 5660.0	...
1187325	  768.3	  617.5	 5658.0	...
1187326	  768.1	  617.6	 5659.0	...
1187327	  768.1	  617.6	 5659.0	...
1187328	  768.2	  617.6	 5659.0	...
1187329	  768.5	  617.4	 5657.0	...
1187330	  768.6	  617.1	 5662.0	...
1187331	  768.7	  616.8	 5667.0	...
1187332	  768.6	  616.8	 5671.0	...
1187333	  768.7	  616.9	 5669.0	...
1187334	  768.6	  616.9	 5668.0	...
1187335	  768.3	  617.0	 5668.0	...
1187336	  768.1	  617.1	 5668.0	...
1187337	  768.2	  617.1	 5668.0	...
1187338	  768.4	  617.0	 5668.0	...
1187339	  768.5	  616.9	 5667.0	...
1187340	  768.6	  617.0	 5665.0	...
1187341	  768.7	  617.2	 5663.0	...
1187342	  768.8	  617.3	 5663.0	...
1187343	  769.0	  617.2	 5664.0	...
1187344	  768.9	  617.1	 5666.0	...
1187345	  768.8	  616.9	 5668.0	...
1187346	  768.7	  616.8	 5667.0	...
1187347	  768.7	  616.8	 5666.0	...
1187348	  768.6	  616.9	 5665.0	...
1187349	  768.3	  617.2	 5664.0	...
1187350	  768.1	  617.1	 5663.0	...
1187351	  767.9	  617.0	 5663.0	...
1187352	  767.9	  616.9	 5662.0	...
1187353	  768.2	  616.7	 5663.0	...
1187354	  768.4	  616.5	 5665.0	...
1187355	  768.8	  616.2	 5667.0	...
1187356	  768.9	  616.2	 5668.0	...
1187357	  769.0	  616.1	 5667.0	...
1187358	  768.9	  615.9	 5666.0	...
1187359	  768.8	  615.7	 5665.0	...
1187360	  768.7	  615.5	 5664.0	...
1187361	  768.7	  615.5	 5662.0	...
1187362	  768.7	  615.5	 5660.0	...
1187363	  768.7	  615.8	 5658.0	...
1187364	  768.7	  616.2	 5658.0	...
1187365	  768.8	  616.3	 5657.0	...
1187366	  768.8	  616.2	 5657.0	...
1187367	  768.8	  616.2	 5657.0	...
1187368	  768.8	  616.4	 5657.0	...
1187369	  768.8	  616.5	 5659.0	...
1187370	  768.9	  616.5	 5661.0	...
1187371	  768.9	  616.4	 5661.0	...
1187372	  769.0	  616.3	 5659.0	...
1187373	  768.9	  616.4	 5657.0	...
1187374	  768.8	  616.4	 5656.0	...
1187375	  768.7	  616.1	 5656.0	...
1187376	  768.8	  615.8	 5657.0	...
1187377	  768.9	  615.6	 5660.0	...
1187378	  769.0	  615.7	 5662.0	...
1187379	  769.3	  615.6	 5663.0	...
1187380	  769.8	  615.4	 5663.0	...
1187381	  770.3	  615.2	 5662.0	...
1187382	  770.4	  615.2	 5661.0	...
1187383	  770.4	  615.0	 5658.0	...
1187384	  770.4	  614.8	 5655.0	...
1187385	  770.3	  614.6	 5654.0	...
1187386	  770.3	  614.7	 5654.0	...
1187387	  770.4	  614.7	 5653.0	...
1187388	  770.4	  614.9	 5652.0	...
1187389	  770.3	  615.2	 5652.0	...
1187390	  770.1	  615.5	 5651.0	...
1187391	  770.4	  615.5	 5650.0	...
1187392	  770.9	  615.5	 5649.0	...
1187393	  771.3	  615.4	 5650.0	...
1187394	  771.0	  615.5	 5651.0	...
1187395	  770.7	  615.6	 5653.0	...
1187396	  770.4	  615.7	 5654.0	...
1187397	  770.3	  615.8	 5653.0	...
1187398	  770.6	  615.8	 5650.0	...
1187399	  770.9	  615.8	 5647.0	...
1187400	  771.2	  615.8	 5646.0	...
1187401	  771.3	  615.9	 5646.0	...
1187402	  771.2	  616.0	 5647.0	...
1187403	  771.0	  616.1	 5648.0	...
1187404	  770.8	  616.1	 5648.0	...
1187405	  770.9	  615.9	 5648.0	...
1187406	  771.0	  615.7	 5648.0	...
1187407	  771.0	  615.5	 5649.0	...
1187408	  771.0	  616.1	 5650.0	...
1187409	  771.1	  616.7	 5650.0	...
1187410	  771.2	  617.3	 5650.0	...
1187411	  771.1	  617.1	 5650.0	...
1187412	  771.1	  616.9	 5652.0	...
1187413	  771.2	  616.8	 5654.0	...
1187414	  771.2	  616.7	 5655.0	...
1187415	  771.2	  616.6	 5654.0	...
1187416	  771.1	  616.3	 5653.0	...
1187417	  771.1	  615.8	 5655.0	...
1187418	  771.1	  615.4	 5657.0	...
1187419	  771.2	  615.4	 5659.0	...
1187420	  771.2	  615.6	 5659.0	...
1187421	  771.2	  615.7	 5660.0	...
1187422	  771.3	  615.5	 5660.0	...
1187423	  771.3	  615.6	 5659.0	...
1187424	  771.3	  615.7	 5659.0	...
1187425	  771.2	  615.9	 5658.0	...
1187426	  771.1	  615.8	 5659.0	...
1187427	  771.0	  615.7	 5658.0	...
1187428	  771.0	  615.5	 5656.0	...
1187429	  771.1	  615.7	 5656.0	...
1187430	  771.2	  615.8	 5656.0	...
1187431	  771.7	  615.9	 5654.0	...
1187432	  772.2	  615.9	 5653.0	...
1187433	  772.6	  615.9	 5651.0	...
1187434	  772.6	  616.0	 5650.0	...
1187435	  772.5	  616.1	 5649.0	...
1187436	  772.4	  616.2	 5648.0	...
1187437	  772.4	  616.3	 5647.0	...
1187438	  772.4	  616.2	 5646.0	...
1187439	  772.4	  615.9	 5645.0	...
1187440	  772.4	  615.8	 5644.0	...
1187441	  772.4	  615.9	 5641.0	...
1187442	  772.4	  616.0	 5639.0	...
1187443	  772.4	  616.0	 5637.0	...
MSG	1187444 0000 _ Number Off
1187444	  772.4	  616.0	 5637.0	...
1187445	  772.5	  616.3	 5637.0	...
1187446	  772.5	  616.4	 5639.0	...
1187447	  772.6	  616.6	 5640.0	...
1187448	  772.6	  616.5	 5643.0	...
1187449	  772.7	  616.5	 5645.0	...
1187450	  772.9	  616.6	 5647.0	...
1187451	  773.0	  616.3	 5645.0	...
1187452	  773.0	  615.9	 5644.0	...
1187453	  772.9	  615.8	 5643.0	...
1187454	  772.9	  616.1	 5643.0	...
1187455	  772.9	  616.0	 5643.0	...
1187456	  773.0	  615.6	 5643.0	...
1187457	  773.0	  615.5	 5643.0	...
1187458	  773.0	  615.7	 5643.0	...
1187459	  772.9	  615.8	 5643.0	...
1187460	  773.0	  615.7	 5646.0	...
1187461	  773.1	  615.6	 5649.0	...
1187462	  773.2	  615.7	 5648.0	...
1187463	  773.3	  615.9	 5644.0	...
1187464	  773.3	  616.3	 5640.0	...
1187465	  773.2	  616.5	 5639.0	...
1187466	  773.2	  616.6	 5639.0	...
1187467	  773.4	  616.6	 5638.0	...
1187468	  773.7	  616.6	 5636.0	...
1187469	  774.0	  616.6	 5635.0	...
1187470	  774.1	  616.6	 5634.0	...
1187471	  774.1	  616.6	 5635.0	...
1187472	  774.3	  616.8	 5635.0	...
1187473	  774.5	  617.1	 5635.0	...
1187474	  774.5	  617.3	 5635.0	...
1187475	  774.5	  617.2	 5635.0	...
1187476	  774.5	  617.2	 5634.0	...
1187477	  774.5	  617.8	 5633.0	...
1187478	  774.5	  618.4	 5630.0	...
1187479	  774.5	  619.0	 5628.0	...
1187480	  774.5	  618.8	 5627.0	...
1187481	  774.6	  618.7	 5627.0	...
1187482	  774.7	  618.5	 5627.0	...
1187483	  774.6	  618.4	 5627.0	...
1187484	  774.5	  618.2	 5630.0	...
1187485	  774.4	  618.2	 5632.0	...
1187486	  774.3	  618.1	 5634.0	...
1187487	  774.3	  618.1	 5633.0	...
1187488	  774.3	  618.1	 5634.0	...
1187489	  774.4	  618.0	 5636.0	...
1187490	  774.4	  617.9	 5639.0	...
1187491	  774.5	  618.0	 5641.0	...
1187492	  774.5	  618.3	 5639.0	...
1187493	  774.5	  618.7	 5636.0	...
1187494	  774.5	  619.0	 5633.0	...
1187495	  774.5	  619.0	 5632.0	...
1187496	  774.4	  619.0	 5634.0	...
1187497	  774.3	  619.0	 5636.0	...
1187498	  774.1	  619.0	 5638.0	...
1187499	  774.0	  619.0	 5638.0	...
1187500	  773.8	  619.2	 5637.0	...
1187501	  773.8	  619.5	 5636.0	...
1187502	  773.8	  619.6	 5636.0	...
1187503	  773.9	  619.7	 5637.0	...
1187504	  773.9	  619.7	 5638.0	...
1187505	  774.0	  620.1	 5637.0	...
1187506	  774.3	  620.4	 5634.0	...
1187507	  774.5	  620.8	 5631.0	...
1187508	  774.3	  620.7	 5630.0	...
1187509	  774.0	  620.8	 5629.0	...
1187510	  773.8	  620.8	 5627.0	...
1187511	  773.7	  620.9	 5626.0	...
1187512	  773.5	  620.6	 5625.0	...
1187513	  773.3	  620.3	 5624.0	...
1187514	  773.4	  620.3	 5624.0	...
1187515	  773.4	  620.6	 5625.0	...
1187516	  773.5	  620.9	 5626.0	...
1187517	  773.5	  620.9	 5628.0	...
1187518	  773.4	  620.9	 5628.0	...
1187519	  773.3	  621.1	 5629.0	...
1187520	  773.2	  621.2	 5630.0	...
1187521	  773.2	  620.9	 5630.0	...
1187522	  773.1	  620.5	 5630.0	...
1187523	  773.0	  620.3	 5630.0	...
1187524	  772.9	  620.4	 5630.0	...
1187525	  772.7	  620.6	 5631.0	...
1187526	  772.6	  620.7	 5632.0	...
1187527	  772.6	  620.8	 5632.0	...
1187528	  772.6	  621.1	 5633.0	...
1187529	  772.6	  621.3	 5633.0	...
1187530	  772.5	  621.5	 5635.0	...
1187531	  772.4	  621.7	 5635.0	...
1187532	  772.6	  621.7	 5635.0	...
1187533	  772.9	  621.7	 5634.0	...
1187534	  773.1	  621.4	 5633.0	...
1187535	  773.1	  621.3	 5632.0	...
1187536	  773.1	  621.1	 5631.0	...
1187537	  773.2	  621.1	 5631.0	...
1187538	  773.2	  621.2	 5630.0	...
1187539	  773.2	  621.1	 5630.0	...
1187540	  773.5	  621.0	 5632.0	...
1187541	  773.7	  620.9	 5634.0	...
1187542	  773.9	  620.8	 5636.0	...
1187543	  774.1	  620.8	 5634.0	...
1187544	  774.3	  620.8	 5634.0	...
1187545	  774.5	  620.9	 5634.0	...
1187546	  774.6	  620.9	 5639.0	...
1187547	  774.4	  621.0	 5644.0	...
1187548	  774.2	  621.0	 5645.0	...
1187549	  774.4	  621.1	 5642.0	...
1187550	  774.7	  621.2	 5639.0	...
1187551	  774.9	  621.3	 5639.0	...
1187552	  774.8	  621.0	 5640.0	...
1187553	  774.7	  620.7	 5641.0	...
1187554	  774.6	  620.4	 5645.0	...
1187555	  774.6	  620.4	 5648.0	...
1187556	  774.7	  620.6	 5649.0	...
1187557	  774.7	  620.7	 5646.0	...
1187558	  774.7	  620.9	 5643.0	...
1187559	  774.7	  621.0	 5643.0	...
1187560	  774.8	  621.1	 5647.0	...
1187561	  774.8	  621.0	 5651.0	...
1187562	  774.8	  620.9	 5655.0	...
1187563	  774.7	  621.0	 5656.0	...
1187564	  774.7	  621.0	 5657.0	...
1187565	  774.7	  621.0	 5658.0	...
1187566	  774.6	  620.9	 5657.0	...
1187567	  774.7	  620.6	 5656.0	...
1187568	  774.8	  620.2	 5656.0	...
1187569	  774.6	  620.1	 5656.0	...
1187570	  774.2	  620.1	 5657.0	...
1187571	  773.9	  619.9	 5657.0	...
1187572	  774.0	  619.7	 5657.0	...
1187573	  774.2	  619.6	 5657.0	...
1187574	  774.4	  619.6	 5657.0	...
1187575	  774.4	  619.7	 5658.0	...
1187576	  774.3	  619.4	 5660.0	...
1187577	  774.1	  619.2	 5661.0	...
1187578	  774.0	  619.1	 5662.0	...
1187579	  773.8	  619.3	 5662.0	...
1187580	  773.8	  619.4	 5662.0	...
1187581	  773.7	  619.6	 5665.0	...
1187582	  773.7	  619.7	 5667.0	...
1187583	  773.8	  619.8	 5667.0	...
1187584	  773.7	  619.7	 5666.0	...
1187585	  773.7	  619.6	 5665.0	...
1187586	  773.7	  619.4	 5666.0	...
1187587	  773.6	  619.3	 5667.0	...
1187588	  773.4	  619.1	 5668.0	...
1187589	  773.1	  619.0	 5670.0	...
1187590	  773.0	  619.0	 5673.0	...
1187591	  773.1	  619.1	 5675.0	...
1187592	  773.2	  619.2	 5675.0	...
1187593	  773.2	  619.3	 5675.0	...
1187594	  773.1	  619.3	 5677.0	...
1187595	  773.0	  619.0	 5683.0	...
1187596	  772.9	  618.6	 5689.0	...
1187597	  772.8	  618.4	 5692.0	...
1187598	  772.7	  618.5	 5687.0	...
1187599	  772.7	  618.5	 5683.0	...
1187600	  772.7	  618.3	 5681.0	...
1187601	  772.8	  618.3	 5682.0	...
1187602	  772.9	  618.6	 5683.0	...
1187603	  772.9	  618.7	 5683.0	...
1187604	  773.0	  618.7	 5682.0	...
1187605	  773.0	  618.8	 5682.0	...
1187606	  773.1	  618.8	 5681.0	...
1187607	  773.1	  618.6	 5685.0	...
1187608	  773.1	  618.7	 5689.0	...
1187609	  773.1	  618.8	 5693.0	...
1187610	  773.1	  618.9	 5693.0	...
1187611	  773.1	  618.7	 5693.0	...
1187612	  773.1	  618.7	 5693.0	...
1187613	  773.4	  618.7	 5694.0	...
1187614	  773.9	  618.8	 5694.0	...
1187615	  774.2	  618.8	 5694.0	...
1187616	  774.3	  618.8	 5693.0	...
1187617	  774.1	  618.8	 5693.0	...
1187618	  773.8	  618.7	 5692.0	...
1187619	  773.9	  618.5	 5692.0	...
1187620	  774.2	  618.2	 5693.0	...
1187621	  774.4	  618.0	 5693.0	...
1187622	  774.4	  618.1	 5694.0	...
1187623	  774.5	  618.3	 5695.0	...
1187624	  774.6	  618.4	 5696.0	...
1187625	  774.6	  618.3	 5697.0	...
1187626	  774.7	  618.2	 5699.0	...
1187627	  774.7	  618.2	 5701.0	...
1187628	  774.9	  618.2	 5703.0	...
1187629	  775.0	  618.5	 5703.0	...
1187630	  775.1	  618.6	 5703.0	...
1187631	  775.2	  618.7	 5706.0	...
1187632	  775.3	  618.6	 5709.0	...
1187633	  775.3	  618.5	 5711.0	...
1187634	  775.3	  618.5	 5709.0	...
1187635	  775.1	  618.5	 5709.0	...
1187636	  774.8	  618.3	 5710.0	...
1187637	  774.8	  618.2	 5710.0	...
1187638	  774.9	  618.4	 5712.0	...
1187639	  774.8	  618.8	 5714.0	...
1187640	  774.6	  619.2	 5717.0	...
1187641	  774.7	  619.1	 5719.0	...
1187642	  775.2	  619.1	 5720.0	...
1187643	  775.7	  618.9	 5719.0	...
1187644	  775.9	  618.8	 5717.0	...
MSG	1187645 0000 _ Number On
1187645	  775.7	  618.8	 5716.0	...
1187646	  775.5	  618.8	 5716.0	...
1187647	  775.5	  618.7	 5716.0	...
1187648	  775.4	  618.7	 5716.0	...
1187649	  775.4	  618.7	 5716.0	...
1187650	  775.3	  618.7	 5716.0	...
1187651	  775.1	  618.7	 5716.0	...
1187652	  774.9	  618.8	 5716.0	...
1187653	  774.8	  618.8	 5716.0	...
1187654	  774.8	  618.8	 5719.0	...
1187655	  774.8	  618.8	 5722.0	...
1187656	  774.9	  618.6	 5724.0	...
1187657	  774.8	  618.5	 5724.0	...
1187658	  774.9	  618.3	 5725.0	...
1187659	  774.9	  618.1	 5728.0	...
1187660	  775.0	  617.9	 5731.0	...
1187661	  774.9	  618.2	 5731.0	...
1187662	  774.7	  618.6	 5729.0	...
1187663	  774.5	  618.9	 5730.0	...
1187664	  774.4	  618.6	 5732.0	...
1187665	  774.4	  618.4	 5731.0	...
1187666	  774.3	  618.3	 5726.0	...
1187667	  774.2	  618.3	 5727.0	...
1187668	  774.2	  618.1	 5732.0	...
1187669	  774.3	  617.9	 5738.0	...
1187670	  774.3	  617.7	 5739.0	...
1187671	  774.2	  617.8	 5739.0	...
1187672	  774.2	  617.5	 5743.0	...
1187673	  774.1	  617.3	 5746.0	...
1187674	  774.1	  617.3	 5747.0	...
1187675	  774.1	  617.6	 5746.0	...
1187676	  774.1	  617.7	 5745.0	...
1187677	  774.1	  617.8	 5747.0	...
1187678	  773.9	  618.0	 5747.0	...
1187679	  773.8	  618.4	 5746.0	...
1187680	  773.8	  618.0	 5750.0	...
1187681	  773.9	  617.5	 5755.0	...
1187682	  774.0	  617.1	 5760.0	...
1187683	  773.9	  617.3	 5759.0	...
1187684	  773.9	  617.5	 5758.0	...
1187685	  773.9	  617.6	 5758.0	...
1187686	  773.9	  617.7	 5759.0	...
1187687	  773.8	  617.7	 5757.0	...
1187688	  773.6	  617.8	 5755.0	...
1187689	  773.6	  617.6	 5758.0	...
1187690	  773.6	  617.3	 5763.0	...
1187691	  773.7	  617.0	 5768.0	...
1187692	  773.7	  617.2	 5768.0	...
1187693	  773.7	  617.3	 5768.0	...
1187694	  773.7	  617.6	 5767.0	...
1187695	  773.6	  617.7	 5766.0	...
1187696	  773.5	  617.7	 5767.0	...
1187697	  773.4	  617.6	 5768.0	...
1187698	  773.5	  617.3	 5770.0	...
1187699	  773.5	  617.1	 5769.0	...
1187700	  773.5	  616.8	 5769.0	...
1187701	  773.1	  616.7	 5768.0	...
1187702	  772.8	  616.6	 5768.0	...
1187703	  772.7	  616.5	 5768.0	...
1187704	  773.0	  616.3	 5771.0	...
1187705	  773.2	  616.1	 5774.0	...
1187706	  773.3	  616.0	 5776.0	...
1187707	  773.4	  615.9	 5776.0	...
1187708	  773.5	  615.8	 5778.0	...
1187709	  773.4	  615.8	 5779.0	...
1187710	  773.0	  615.8	 5779.0	...
1187711	  772.7	  615.9	 5779.0	...
1187712	  772.4	  616.0	 5779.0	...
1187713	  772.3	  616.2	 5779.0	...
1187714	  772.2	  616.2	 5780.0	...
1187715	  772.1	  616.0	 5781.0	...
1187716	  772.0	  615.7	 5781.0	...
1187717	  771.9	  615.6	 5782.0	...
1187718	  772.0	  615.6	 5784.0	...
1187719	  772.1	  615.8	 5785.0	...
1187720	  772.2	  616.0	 5784.0	...
1187721	  772.3	  616.1	 5787.0	...
1187722	  772.2	  615.9	 5791.0	...
1187723	  772.1	  615.3	 5794.0	...
1187724	  771.9	  614.8	 5795.0	...
1187725	  771.7	  614.4	 5797.0	...
1187726	  771.5	  614.5	 5799.0	...
1187727	  771.4	  614.7	 5800.0	...
1187728	  771.3	  614.8	 5802.0	...
1187729	  771.2	  614.9	 5803.0	...
1187730	  771.2	  615.1	 5806.0	...
1187731	  771.3	  615.2	 5809.0	...
1187732	  771.3	  615.2	 5815.0	...
1187733	  771.2	  615.2	 5820.0	...
1187734	  771.1	  615.2	 5823.0	...
1187735	  771.1	  615.2	 5823.0	...
1187736	  771.0	  615.3	 5822.0	...
1187737	  770.9	  615.1	 5821.0	...
1187738	  770.7	  615.0	 5820.0	...
1187739	  770.7	  614.9	 5821.0	...
1187740	  770.6	  614.7	 5824.0	...
1187741	  770.4	  614.4	 5826.0	...
1187742	  770.3	  613.9	 5828.0	...
1187743	  770.2	  613.8	 5825.0	...
1187744	  770.2	  613.7	 5823.0	...
1187745	  770.5	  613.7	 5821.0	...
1187746	  770.8	  613.6	 5822.0	...
1187747	  771.1	  613.4	 5823.0	...
1187748	  771.2	  613.0	 5823.0	...
1187749	  771.2	  612.8	 5823.0	...
1187750	  771.1	  612.7	 5824.0	...
1187751	  770.9	  612.9	 5826.0	...
1187752	  770.7	  613.1	 5829.0	...
1187753	  770.4	  613.3	 5831.0	...
1187754	  770.1	  613.5	 5830.0	...
1187755	  770.0	  613.6	 5827.0	...
1187756	  770.1	  613.6	 5828.0	...
1187757	  770.2	  613.6	 5831.0	...
1187758	  770.3	  613.6	 5835.0	...
1187759	  770.3	  613.7	 5834.0	...
1187760	  770.3	  613.6	 5834.0	...
1187761	  770.2	  613.7	 5834.0	...
1187762	  770.1	  613.8	 5835.0	...
1187763	  769.9	  613.8	 5838.0	...
1187764	  769.7	  613.5	 5842.0	...
1187765	  769.7	  612.9	 5845.0	...
1187766	  769.6	  612.6	 5847.0	...
1187767	  769.6	  612.4	 5849.0	...
1187768	  769.7	  612.3	 5850.0	...
1187769	  769.8	  612.2	 5851.0	...
1187770	  769.9	  612.2	 5853.0	...
1187771	  769.9	  612.2	 5854.0	...
1187772	  769.9	  612.1	 5855.0	...
1187773	  769.9	  612.1	 5854.0	...
1187774	  769.9	  612.0	 5853.0	...
1187775	  769.9	  612.1	 5854.0	...
1187776	  769.9	  612.1	 5856.0	...
1187777	  769.7	  612.2	 5856.0	...
1187778	  769.6	  612.4	 5855.0	...
1187779	  769.6	  612.6	 5854.0	...
1187780	  769.6	  612.8	 5852.0	...
1187781	  769.6	  612.8	 5851.0	...
1187782	  769.6	  613.1	 5850.0	...
1187783	  769.6	  613.5	 5849.0	...
1187784	  769.6	  613.8	 5848.0	...
1187785	  769.6	  613.7	 5847.0	...
1187786	  769.6	  613.6	 5849.0	...
1187787	  769.6	  613.5	 5852.0	...
1187788	  769.6	  613.4	 5855.0	...
1187789	  769.6	  613.4	 5854.0	...
1187790	  769.7	  613.6	 5853.0	...
1187791	  769.7	  613.8	 5851.0	...
1187792	  769.7	  614.1	 5850.0	...
1187793	  769.7	  614.2	 5849.0	...
1187794	  769.5	  614.2	 5847.0	...
1187795	  769.4	  614.2	 5846.0	...
1187796	  769.2	  614.0	 5845.0	...
1187797	  769.4	  613.9	 5850.0	...
1187798	  769.6	  613.7	 5854.0	...
1187799	  769.5	  613.7	 5857.0	...
1187800	  769.3	  613.6	 5856.0	...
1187801	  769.1	  613.6	 5857.0	...
1187802	  769.0	  613.5	 5858.0	...
1187803	  769.0	  613.6	 5860.0	...
1187804	  768.9	  613.7	 5859.0	...
1187805	  768.9	  613.5	 5858.0	...
1187806	  768.8	  613.1	 5857.0	...
1187807	  768.9	  612.7	 5856.0	...
1187808	  768.9	  612.7	 5856.0	...
1187809	  769.0	  612.6	 5857.0	...
1187810	  769.0	  612.7	 5859.0	...
1187811	  769.0	  612.8	 5860.0	...
1187812	  769.0	  613.0	 5861.0	...
1187813	  768.8	  613.0	 5863.0	...
1187814	  768.7	  612.8	 5866.0	...
1187815	  768.4	  612.9	 5867.0	...
1187816	  768.4	  613.0	 5868.0	...
1187817	  768.3	  612.9	 5868.0	...
1187818	  768.2	  612.5	 5869.0	...
1187819	  768.0	  612.2	 5869.0	...
1187820	  767.8	  612.3	 5869.0	...
1187821	  767.8	  612.8	 5869.0	...
1187822	  767.8	  613.3	 5869.0	...
1187823	  767.7	  613.8	 5873.0	...
1187824	  767.6	  613.9	 5876.0	...
1187825	  767.6	  614.0	 5879.0	...
1187826	  767.6	  614.0	 5880.0	...
1187827	  767.6	  614.0	 5880.0	...
1187828	  767.6	  614.0	 5880.0	...
1187829	  767.6	  614.0	 5881.0	...
1187830	  767.7	  613.7	 5883.0	...
1187831	  767.7	  613.4	 5885.0	...
1187832	  767.6	  613.2	 5886.0	...
1187833	  767.5	  613.3	 5886.0	...
1187834	  767.3	  613.4	 5886.0	...
1187835	  767.3	  613.5	 5886.0	...
1187836	  767.3	  613.7	 5886.0	...
1187837	  767.4	  613.9	 5886.0	...
1187838	  767.4	  614.0	 5887.0	...
1187839	  767.4	  614.0	 5888.0	...
1187840	  767.2	  614.1	 5888.0	...
1187841	  767.0	  614.2	 5890.0	...
1187842	  766.7	  614.2	 5892.0	...
1187843	  766.6	  614.2	 5894.0	...
1187844	  766.5	  614.2	 5892.0	...
1187845	  766.3	  614.3	 5890.0	...
1187846	  766.0	  614.3	 5891.0	...
1187847	  766.0	  614.5	 5892.0	...
1187848	  766.2	  614.7	 5893.0	...
1187849	  766.6	  614.7	 5895.0	...
1187850	  766.7	  614.7	 5898.0	...
1187851	  766.9	  614.6	 5900.0	...
1187852	  766.9	  614.7	 5900.0	...
1187853	  766.9	  614.7	 5899.0	...
1187854	  766.9	  615.0	 5899.0	...
1187855	  766.9	  615.4	 5899.0	...
1187856	  766.9	  615.8	 5900.0	...
1187857	  766.8	  615.6	 5904.0	...
1187858	  766.7	  615.4	 5908.0	...
1187859	  766.5	  615.3	 5911.0	...
1187860	  766.5	  615.3	 5912.0	...
1187861	  766.4	  615.3	 5912.0	...
1187862	  766.4	  615.4	 5911.0	...
1187863	  766.4	  615.6	 5910.0	...
1187864	  766.4	  615.7	 5910.0	...
1187865	  766.3	  615.8	 5909.0	...
1187866	  766.2	  615.7	 5909.0	...
1187867	  766.2	  615.5	 5909.0	...
1187868	  766.1	  615.2	 5909.0	...
1187869	  766.1	  615.2	 5910.0	...
1187870	  766.1	  615.5	 5910.0	...
1187871	  766.2	  615.9	 5910.0	...
1187872	  766.1	  616.2	 5911.0	...
1187873	  765.9	  616.0	 5912.0	...
1187874	  765.8	  615.7	 5913.0	...
1187875	  765.7	  616.0	 5915.0	...
1187876	  765.9	  616.5	 5916.0	...
1187877	  766.1	  617.1	 5917.0	...
1187878	  766.2	  617.2	 5917.0	...
1187879	  766.1	  617.1	 5917.0	...
1187880	  766.0	  617.0	 5917.0	...
1187881	  766.0	  616.6	 5917.0	...
1187882	  765.9	  616.4	 5917.0	...
1187883	  765.9	  616.4	 5918.0	...
1187884	  765.9	  616.7	 5918.0	...
1187885	  765.9	  617.0	 5919.0	...
1187886	  765.9	  617.1	 5919.0	...
1187887	  765.8	  617.1	 5922.0	...
1187888	  765.7	  617.2	 5926.0	...
1187889	  765.6	  617.6	 5929.0	...
1187890	  765.6	  617.9	 5930.0	...
1187891	  765.6	  618.2	 5930.0	...
1187892	  765.5	  618.4	 5930.0	...
1187893	  765.5	  618.4	 5931.0	...
1187894	  765.3	  618.2	 5929.0	...
1187895	  765.2	  617.9	 5927.0	...
1187896	  765.5	  617.8	 5925.0	...
1187897	  765.8	  617.7	 5925.0	...
1187898	  766.0	  617.6	 5925.0	...
1187899	  765.9	  617.5	 5925.0	...
1187900	  765.8	  617.4	 5928.0	...
1187901	  765.8	  617.4	 5931.0	...
1187902	  765.9	  617.5	 5933.0	...
1187903	  765.9	  617.7	 5932.0	...
1187904	  766.0	  618.0	 5932.0	...
1187905	  766.0	  618.2	 5932.0	...
1187906	  766.0	  618.2	 5932.0	...
1187907	  765.9	  618.5	 5932.0	...
1187908	  766.0	  618.7	 5932.0	...
1187909	  766.1	  619.0	 5932.0	...
1187910	  766.1	  619.0	 5932.0	...
1187911	  766.2	  619.0	 5932.0	...
1187912	  766.3	  619.0	 5933.0	...
1187913	  766.3	  619.0	 5933.0	...
1187914	  766.1	  619.0	 5937.0	...
1187915	  765.9	  619.0	 5940.0	...
1187916	  765.8	  619.0	 5943.0	...
1187917	  765.7	  619.2	 5944.0	...
1187918	  765.5	  619.4	 5945.0	...
1187919	  765.4	  619.4	 5945.0	...
1187920	  765.3	  619.3	 5943.0	...
1187921	  765.2	  619.3	 5941.0	...
1187922	  765.2	  619.7	 5939.0	...
1187923	  765.2	  620.0	 5939.0	...
1187924	  765.2	  620.1	 5939.0	...
1187925	  765.4	  620.3	 5939.0	...
1187926	  765.8	  620.5	 5939.0	...
1187927	  766.3	  620.8	 5940.0	...
1187928	  766.5	  621.0	 5942.0	...
1187929	  766.7	  621.1	 5944.0	...
1187930	  766.7	  621.3	 5946.0	...
1187931	  766.5	  621.5	 5948.0	...
1187932	  766.2	  621.6	 5947.0	...
1187933	  766.0	  621.6	 5947.0	...
1187934	  766.1	  621.5	 5949.0	...
1187935	  766.2	  621.5	 5951.0	...
1187936	  766.1	  621.5	 5953.0	...
1187937	  766.2	  621.4	 5952.0	...
1187938	  766.3	  621.2	 5951.0	...
1187939	  766.4	  621.0	 5949.0	...
1187940	  766.5	  621.1	 5947.0	...
1187941	  766.6	  621.3	 5945.0	...
1187942	  766.5	  621.5	 5946.0	...
1187943	  766.4	  621.7	 5947.0	...
1187944	  766.3	  621.8	 5948.0	...
1187945	  766.2	  622.0	 5948.0	...
1187946	  766.2	  622.2	 5949.0	...
1187947	  766.2	  622.5	 5949.0	...
1187948	  766.3	  623.0	 5950.0	...
1187949	  766.3	  623.3	 5951.0	...
1187950	  766.4	  623.7	 5951.0	...
1187951	  766.4	  623.9	 5951.0	...
1187952	  766.4	  623.8	 5951.0	...
1187953	  766.5	  623.6	 5950.0	...
1187954	  766.5	  623.4	 5950.0	...
1187955	  766.6	  623.4	 5950.0	...
1187956	  766.6	  623.5	 5951.0	...
1187957	  766.5	  623.7	 5951.0	...
MSG	1187958 0000 _ Number Off
1187958	  766.5	  623.8	 5951.0	...
1187959	  766.5	  623.9	 5948.0	...
1187960	  766.7	  623.9	 5946.0	...
1187961	  766.7	  624.0	 5948.0	...
1187962	  766.5	  624.4	 5952.0	...
1187963	  766.3	  625.1	 5954.0	...
1187964	  766.1	  625.7	 5950.0	...
1187965	  766.1	  626.6	 5945.0	...
1187966	  766.1	  626.9	 5947.0	...
1187967	  766.1	  627.2	 5949.0	...
1187968	  766.0	  627.3	 5950.0	...
1187969	  766.0	  627.5	 5949.0	...
1187970	  766.1	  627.7	 5949.0	...
1187971	  766.4	  627.8	 5950.0	...
1187972	  766.6	  627.9	 5951.0	...
1187973	  767.0	  628.0	 5951.0	...
1187974	  767.3	  628.0	 5951.0	...
1187975	  767.2	  628.1	 5952.0	...
1187976	  766.8	  628.3	 5953.0	...
1187977	  766.5	  628.7	 5953.0	...
1187978	  766.6	  629.2	 5956.0	...
1187979	  766.7	  629.5	 5959.0	...
1187980	  766.7	  629.7	 5962.0	...
1187981	  766.7	  629.8	 5963.0	...
1187982	  766.7	  629.9	 5963.0	...
1187983	  766.6	  629.8	 5963.0	...
1187984	  766.7	  629.7	 5963.0	...
1187985	  766.8	  629.4	 5965.0	...
1187986	  766.9	  629.1	 5965.0	...
1187987	  767.0	  629.1	 5965.0	...
1187988	  766.8	  629.4	 5965.0	...
1187989	  766.7	  629.7	 5964.0	...
1187990	  766.6	  629.8	 5964.0	...
1187991	  766.6	  629.6	 5964.0	...
1187992	  766.7	  629.5	 5964.0	...
1187993	  766.7	  629.6	 5964.0	...
1187994	  766.8	  629.7	 5965.0	...
1187995	  766.8	  629.6	 5966.0	...
1187996	  766.7	  629.7	 5967.0	...
1187997	  766.7	  630.0	 5968.0	...
1187998	  766.7	  630.5	 5966.0	...
1187999	  766.7	  630.7	 5965.0	...
1188000	  766.7	  630.9	 5966.0	...
1188001	  766.6	  631.1	 5968.0	...
1188002	  766.5	  631.2	 5969.0	...
1188003	  766.5	  631.6	 5966.0	...
1188004	  766.5	  632.0	 5963.0	...
1188005	  766.5	  632.6	 5960.0	...
1188006	  766.6	  632.8	 5960.0	...
1188007	  766.8	  632.9	 5960.0	...
1188008	  767.0	  633.1	 5960.0	...
1188009	  767.1	  633.3	 5959.0	...
1188010	  767.1	  633.6	 5959.0	...
1188011	  767.0	  633.6	 5960.0	...
1188012	  767.0	  633.6	 5963.0	...
1188013	  766.7	  633.8	 5966.0	...
1188014	  766.4	  634.0	 5966.0	...
1188015	  766.1	  634.5	 5964.0	...
1188016	  766.3	  635.1	 5961.0	...
1188017	  766.4	  635.7	 5960.0	...
1188018	  766.3	  636.1	 5961.0	...
1188019	  766.2	  636.2	 5963.0	...
1188020	  766.1	  636.3	 5965.0	...
1188021	  766.2	  636.3	 5965.0	...
1188022	  766.2	  636.3	 5965.0	...
1188023	  766.5	  636.8	 5965.0	...
1188024	  766.7	  637.3	 5964.0	...
1188025	  767.0	  637.8	 5964.0	...
1188026	  766.9	  637.1	 5966.0	...
1188027	  766.9	  636.5	 5968.0	...
1188028	  766.9	  636.3	 5970.0	...
1188029	  767.0	  636.7	 5972.0	...
1188030	  766.8	  637.1	 5973.0	...
1188031	  766.5	  637.4	 5973.0	...
1188032	  766.3	  637.7	 5972.0	...
1188033	  766.4	  637.9	 5973.0	...
1188034	  766.5	  637.8	 5974.0	...
1188035	  766.8	  637.8	 5972.0	...
1188036	  766.9	  637.9	 5969.0	...
1188037	  767.0	  638.0	 5967.0	...
1188038	  766.9	  638.2	 5968.0	...
1188039	  766.8	  638.5	 5968.0	...
1188040	  766.8	  638.7	 5967.0	...
1188041	  766.7	  639.0	 5967.0	...
1188042	  766.4	  639.3	 5967.0	...
1188043	  766.2	  639.5	 5969.0	...
1188044	  766.2	  639.5	 5970.0	...
1188045	  766.3	  639.5	 5970.0	...
1188046	  766.3	  639.5	 5970.0	...
1188047	  766.5	  639.7	 5969.0	...
1188048	  766.6	  639.9	 5969.0	...
1188049	  766.7	  640.1	 5972.0	...
1188050	  766.7	  640.0	 5975.0	...
1188051	  766.7	  640.0	 5975.0	...
1188052	  766.7	  640.0	 5972.0	...
1188053	  766.8	  640.0	 5969.0	...
1188054	  766.8	  640.4	 5971.0	...
1188055	  766.5	  640.7	 5976.0	...
1188056	  766.3	  641.1	 5978.0	...
1188057	  766.1	  641.2	 5980.0	...
1188058	  766.2	  641.4	 5979.0	...
1188059	  766.3	  641.6	 5978.0	...
1188060	  766.4	  641.9	 5977.0	...
1188061	  766.5	  642.0	 5975.0	...
1188062	  766.6	  642.0	 5974.0	...
1188063	  766.8	  642.1	 5972.0	...
1188064	  766.8	  642.2	 5972.0	...
1188065	  766.4	  642.4	 5972.0	...
1188066	  765.9	  642.5	 5972.0	...
1188067	  765.7	  642.6	 5974.0	...
1188068	  766.0	  642.7	 5976.0	...
1188069	  766.2	  642.5	 5980.0	...
1188070	  766.2	  642.3	 5982.0	...
1188071	  766.2	  642.0	 5984.0	...
1188072	  766.3	  641.8	 5984.0	...
1188073	  766.4	  642.1	 5982.0	...
1188074	  766.6	  642.6	 5980.0	...
1188075	  766.7	  643.1	 5979.0	...
1188076	  766.4	  643.0	 5982.0	...
1188077	  766.1	  642.9	 5985.0	...
1188078	  766.0	  642.7	 5987.0	...
1188079	  766.3	  642.6	 5988.0	...
1188080	  766.5	  642.5	 5988.0	...
1188081	  766.5	  642.3	 5988.0	...
1188082	  766.6	  642.1	 5989.0	...
1188083	  766.4	  642.0	 5989.0	...
1188084	  766.2	  642.0	 5987.0	...
1188085	  766.0	  641.7	 5986.0	...
1188086	  766.1	  641.4	 5985.0	...
1188087	  766.1	  641.1	 5987.0	...
1188088	  766.0	  641.1	 5986.0	...
1188089	  766.1	  641.4	 5985.0	...
1188090	  766.2	  641.6	 5984.0	...
1188091	  766.2	  641.8	 5986.0	...
1188092	  766.0	  641.8	 5986.0	...
1188093	  765.8	  641.7	 5985.0	...
1188094	  765.8	  641.8	 5984.0	...
1188095	  765.8	  642.2	 5984.0	...
1188096	  765.9	  642.7	 5988.0	...
1188097	  765.8	  642.8	 5991.0	...
1188098	  765.7	  642.6	 5994.0	...
1188099	  765.6	  642.3	 5994.0	...
1188100	  765.7	  642.3	 5993.0	...
1188101	  765.7	  642.1	 5991.0	...
1188102	  765.6	  641.9	 5991.0	...
1188103	  765.5	  641.7	 5990.0	...
1188104	  765.6	  641.7	 5989.0	...
1188105	  765.8	  641.6	 5989.0	...
1188106	  766.0	  641.5	 5991.0	...
1188107	  765.9	  641.3	 5996.0	...
1188108	  765.8	  641.2	 5999.0	...
1188109	  765.8	  641.2	 6002.0	...
1188110	  765.8	  641.3	 6002.0	...
1188111	  766.0	  641.5	 6000.0	...
1188112	  766.1	  641.7	 5998.0	...
1188113	  766.1	  641.9	 5996.0	...
1188114	  765.9	  641.9	 5995.0	...
1188115	  765.7	  641.5	 5998.0	...
1188116	  765.7	  641.1	 6001.0	...
1188117	  765.7	  640.7	 6004.0	...
1188118	  765.7	  640.8	 6004.0	...
1188119	  765.6	  640.9	 6005.0	...
1188120	  765.6	  641.3	 6006.0	...
1188121	  765.7	  641.5	 6006.0	...
1188122	  765.8	  641.8	 6005.0	...
1188123	  765.8	  641.8	 6005.0	...
1188124	  765.8	  641.3	 6005.0	...
1188125	  765.7	  640.8	 6004.0	...
1188126	  765.7	  640.2	 6003.0	...
1188127	  765.6	  640.1	 6005.0	...
1188128	  765.5	  640.1	 6007.0	...
1188129	  765.3	  640.2	 6008.0	...
1188130	  765.2	  640.2	 6007.0	...
1188131	  765.0	  640.1	 6008.0	...
1188132	  764.9	  639.9	 6012.0	...
1188133	  765.1	  639.6	 6017.0	...
1188134	  765.3	  639.7	 6018.0	...
1188135	  765.5	  639.6	 6016.0	...
1188136	  765.5	  639.6	 6014.0	...
1188137	  765.5	  639.4	 6014.0	...
1188138	  765.6	  639.4	 6014.0	...
1188139	  765.7	  639.6	 6014.0	...
1188140	  765.7	  639.9	 6013.0	...
1188141	  765.6	  640.2	 6012.0	...
1188142	  765.5	  640.3	 6013.0	...
1188143	  765.5	  640.5	 6013.0	...
1188144	  765.5	  640.6	 6016.0	...
1188145	  765.4	  640.3	 6017.0	...
1188146	  765.4	  639.9	 6017.0	...
1188147	  765.4	  639.5	 6015.0	...
1188148	  765.5	  639.6	 6013.0	...
1188149	  765.4	  639.7	 6014.0	...
1188150	  765.2	  639.8	 6014.0	...
1188151	  765.2	  640.1	 6015.0	...
1188152	  765.1	  640.3	 6015.0	...
1188153	  765.0	  640.4	 6015.0	...
1188154	  764.9	  640.2	 6014.0	...
1188155	  765.1	  639.9	 6015.0	...
1188156	  765.4	  639.5	 6017.0	...
1188157	  765.7	  639.3	 6019.0	...
1188158	  765.8	  639.0	 6022.0	...
1188159	  765.9	  638.9	 6023.0	...
MSG	1188160 0000 _ Number On
1188160	  766.0	  638.7	 6026.0	...
1188161	  766.0	  638.7	 6027.0	...
1188162	  766.1	  638.5	 6029.0	...
1188163	  766.2	  638.3	 6030.0	...
1188164	  766.2	  638.3	 6029.0	...
1188165	  766.2	  638.5	 6026.0	...
1188166	  766.0	  638.8	 6023.0	...
1188167	  765.8	  638.8	 6023.0	...
1188168	  765.6	  638.7	 6024.0	...
1188169	  765.5	  638.6	 6025.0	...
1188170	  765.4	  638.5	 6025.0	...
1188171	  765.4	  638.4	 6025.0	...
1188172	  765.6	  638.1	 6025.0	...
1188173	  765.7	  637.7	 6026.0	...
1188174	  765.8	  637.4	 6025.0	...
1188175	  765.8	  637.3	 6025.0	...
1188176	  765.7	  637.3	 6025.0	...
1188177	  765.7	  637.3	 6024.0	...
1188178	  765.6	  637.2	 6024.0	...
1188179	  765.5	  637.0	 6024.0	...
1188180	  765.5	  636.9	 6025.0	...
1188181	  765.4	  637.1	 6026.0	...
1188182	  765.5	  637.2	 6026.0	...
1188183	  765.6	  637.4	 6027.0	...
1188184	  765.7	  637.6	 6027.0	...
1188185	  765.7	  637.8	 6026.0	...
1188186	  765.8	  637.9	 6026.0	...
1188187	  765.8	  637.9	 6027.0	...
1188188	  765.6	  637.9	 6027.0	...
1188189	  765.6	  637.9	 6027.0	...
1188190	  765.6	  637.9	 6026.0	...
1188191	  765.7	  637.9	 6029.0	...
1188192	  765.7	  637.9	 6032.0	...
1188193	  766.1	  638.0	 6036.0	...
1188194	  766.4	  638.2	 6037.0	...
1188195	  766.7	  638.4	 6036.0	...
1188196	  766.5	  638.3	 6034.0	...
1188197	  766.2	  638.0	 6032.0	...
1188198	  766.1	  637.8	 6032.0	...
1188199	  766.1	  637.8	 6032.0	...
1188200	  766.2	  637.8	 6031.0	...
1188201	  766.4	  637.8	 6031.0	...
1188202	  766.5	  637.8	 6030.0	...
1188203	  766.6	  637.6	 6028.0	...
1188204	  766.6	  637.5	 6026.0	...
1188205	  766.8	  637.3	 6025.0	...
1188206	  766.9	  637.3	 6025.0	...
1188207	  767.0	  637.3	 6027.0	...
1188208	  766.8	  637.3	 6031.0	...
1188209	  766.5	  637.2	 6035.0	...
1188210	  766.3	  637.2	 6039.0	...
1188211	  766.3	  637.2	 6040.0	...
1188212	  766.4	  637.2	 6041.0	...
1188213	  766.4	  636.7	 6043.0	...
1188214	  766.4	  636.1	 6045.0	...
1188215	  766.5	  636.2	 6041.0	...
1188216	  766.6	  636.9	 6036.0	...
1188217	  766.5	  637.4	 6033.0	...
1188218	  766.5	  637.3	 6035.0	...
1188219	  766.5	  637.2	 6039.0	...
1188220	  766.6	  637.1	 6041.0	...
1188221	  766.7	  637.0	 6043.0	...
1188222	  766.7	  636.9	 6043.0	...
1188223	  766.9	  636.7	 6044.0	...
1188224	  767.1	  636.6	 6040.0	...
1188225	  767.2	  636.5	 6036.0	...
1188226	  767.3	  636.3	 6036.0	...
1188227	  767.5	  636.1	 6040.0	...
1188228	  767.8	  636.2	 6043.0	...
1188229	  767.8	  636.4	 6041.0	...
1188230	  767.6	  636.6	 6040.0	...
1188231	  767.2	  636.5	 6040.0	...
1188232	  767.1	  636.2	 6041.0	...
1188233	  767.1	  635.9	 6042.0	...
1188234	  767.2	  635.7	 6045.0	...
1188235	  767.4	  635.7	 6046.0	...
1188236	  767.4	  635.9	 6047.0	...
1188237	  767.4	  636.2	 6047.0	...
1188238	  767.2	  636.4	 6046.0	...
1188239	  767.0	  636.3	 6043.0	...
1188240	  767.3	  636.5	 6040.0	...
1188241	  767.6	  636.8	 6041.0	...
1188242	  768.0	  636.7	 6043.0	...
1188243	  768.1	  636.1	 6044.0	...
1188244	  768.1	  635.4	 6045.0	...
1188245	  768.0	  635.5	 6044.0	...
1188246	  768.0	  635.9	 6045.0	...
1188247	  768.2	  636.3	 6045.0	...
1188248	  768.2	  636.5	 6044.0	...
1188249	  768.2	  636.7	 6043.0	...
1188250	  768.3	  637.1	 6042.0	...
1188251	  768.4	  637.3	 6041.0	...
1188252	  768.4	  637.4	 6041.0	...
1188253	  768.1	  637.2	 6041.0	...
1188254	  767.8	  637.0	 6040.0	...
1188255	  767.6	  636.8	 6040.0	...
1188256	  767.6	  636.5	 6040.0	...
1188257	  767.7	  636.2	 6040.0	...
1188258	  767.7	  636.0	 6039.0	...
1188259	  768.0	  635.8	 6038.0	...
1188260	  768.3	  635.7	 6037.0	...
1188261	  768.6	  635.6	 6037.0	...
1188262	  768.6	  635.6	 6036.0	...
1188263	  768.7	  636.1	 6035.0	...
1188264	  768.7	  636.6	 6034.0	...
1188265	  768.7	  636.9	 6033.0	...
1188266	  768.6	  636.8	 6033.0	...
1188267	  768.5	  636.7	 6033.0	...
1188268	  768.2	  636.9	 6035.0	...
1188269	  768.1	  637.0	 6037.0	...
1188270	  768.1	  637.1	 6039.0	...
1188271	  768.2	  637.0	 6038.0	...
1188272	  768.4	  636.9	 6037.0	...
1188273	  768.5	  636.8	 6036.0	...
1188274	  768.6	  636.4	 6036.0	...
1188275	  768.7	  636.0	 6037.0	...
1188276	  768.7	  636.0	 6036.0	...
1188277	  768.8	  636.4	 6033.0	...
1188278	  769.0	  636.7	 6031.0	...
1188279	  769.0	  636.7	 6032.0	...
1188280	  769.1	  636.7	 6032.0	...
1188281	  768.9	  636.3	 6032.0	...
1188282	  768.8	  636.0	 6032.0	...
1188283	  768.7	  635.6	 6033.0	...
1188284	  768.7	  635.6	 6034.0	...
1188285	  768.5	  635.6	 6035.0	...
1188286	  768.2	  635.5	 6034.0	...
1188287	  768.3	  635.6	 6034.0	...
1188288	  768.5	  635.6	 6035.0	...
1188289	  768.7	  635.7	 6036.0	...
1188290	  768.8	  636.3	 6035.0	...
1188291	  768.9	  636.8	 6033.0	...
1188292	  769.1	  637.3	 6031.0	...
1188293	  769.2	  637.1	 6030.0	...
1188294	  769.4	  636.9	 6031.0	...
1188295	  769.4	  636.7	 6031.0	...
1188296	  769.4	  636.5	 6032.0	...
1188297	  769.3	  636.4	 6029.0	...
1188298	  769.2	  636.3	 6028.0	...
1188299	  769.2	  636.2	 6027.0	...
1188300	  769.1	  636.3	 6027.0	...
1188301	  769.0	  636.4	 6026.0	...
1188302	  769.2	  636.5	 6025.0	...
1188303	  769.4	  636.7	 6024.0	...
1188304	  769.7	  636.9	 6022.0	...
1188305	  769.6	  637.0	 6020.0	...
1188306	  769.5	  637.1	 6020.0	...
1188307	  769.4	  637.2	 6021.0	...
1188308	  769.4	  637.3	 6022.0	...
1188309	  769.4	  637.2	 6024.0	...
1188310	  769.6	  637.2	 6024.0	...
1188311	  769.7	  637.2	 6023.0	...
1188312	  769.8	  637.3	 6023.0	...
1188313	  769.8	  637.3	 6023.0	...
1188314	  769.7	  637.3	 6024.0	...
1188315	  769.6	  637.3	 6025.0	...
1188316	  769.6	  637.3	 6023.0	...
1188317	  769.6	  637.5	 6020.0	...
1188318	  769.8	  637.6	 6017.0	...
1188319	  769.9	  637.7	 6017.0	...
1188320	  770.1	  637.8	 6018.0	...
1188321	  770.2	  637.9	 6018.0	...
1188322	  770.4	  638.0	 6018.0	...
1188323	  770.7	  638.1	 6018.0	...
1188324	  771.0	  638.1	 6018.0	...
1188325	  770.8	  638.3	 6018.0	...
1188326	  770.4	  638.4	 6016.0	...
1188327	  769.9	  638.4	 6013.0	...
1188328	  769.7	  638.3	 6011.0	...
1188329	  769.6	  638.3	 6011.0	...
1188330	  769.8	  637.8	 6013.0	...
1188331	  770.2	  637.2	 6014.0	...
1188332	  770.3	  637.0	 6016.0	...
1188333	  770.0	  637.3	 6017.0	...
1188334	  769.7	  637.7	 6018.0	...
1188335	  769.7	  637.6	 6019.0	...
1188336	  770.2	  637.4	 6018.0	...
1188337	  770.6	  637.0	 6017.0	...
1188338	  771.0	  636.8	 6015.0	...
1188339	  771.2	  637.3	 6013.0	...
1188340	  771.4	  638.0	 6014.0	...
1188341	  771.5	  638.5	 6015.0	...
1188342	  771.2	  638.3	 6017.0	...
1188343	  770.8	  638.1	 6017.0	...
1188344	  770.5	  638.1	 6015.0	...
1188345	  770.5	  638.0	 6012.0	...
1188346	  770.6	  638.3	 6009.0	...
1188347	  770.9	  638.5	 6010.0	...
1188348	  771.2	  638.4	 6013.0	...
1188349	  771.4	  637.9	 6015.0	...
1188350	  771.2	  637.7	 6014.0	...
1188351	  771.0	  637.9	 6013.0	...
1188352	  770.7	  638.3	 6013.0	...
1188353	  770.7	  638.8	 6012.0	...
1188354	  770.8	  639.2	 6011.0	...
1188355	  771.0	  639.0	 6010.0	...
1188356	  771.1	  638.5	 6011.0	...
1188357	  771.3	  638.1	 6013.0	...
1188358	  771.4	  638.1	 6015.0	...
1188359	  771.5	  638.1	 6016.0	...
1188360	  771.3	  638.1	 6017.0	...
1188361	  771.3	  637.9	 6016.0	...
1188362	  771.2	  637.7	 6015.0	...
1188363	  771.0	  638.0	 6015.0	...
1188364	  770.7	  638.4	 6014.0	...
1188365	  770.7	  638.5	 6013.0	...
1188366	  770.8	  638.2	 6013.0	...
1188367	  771.1	  637.8	 6013.0	...
1188368	  771.3	  637.8	 6013.0	...
1188369	  771.3	  637.9	 6012.0	...
1188370	  771.2	  638.1	 6012.0	...
1188371	  770.9	  638.4	 6012.0	...
1188372	  770.7	  638.4	 6012.0	...
1188373	  770.9	  638.3	 6012.0	...
1188374	  771.3	  638.3	 6012.0	...
1188375	  771.9	  638.0	 6014.0	...
1188376	  772.1	  637.8	 6015.0	...
1188377	  772.3	  637.8	 6016.0	...
1188378	  772.2	  638.0	 6016.0	...
1188379	  772.0	  638.2	 6014.0	...
1188380	  771.9	  638.3	 6012.0	...
1188381	  771.9	  638.7	 6010.0	...
1188382	  771.8	  639.0	 6010.0	...
1188383	  771.6	  639.4	 6010.0	...
1188384	  771.5	  639.4	 6009.0	...
1188385	  771.6	  639.2	 6007.0	...
1188386	  771.6	  639.1	 6005.0	...
1188387	  771.7	  639.1	 6005.0	...
1188388	  771.6	  639.2	 6005.0	...
1188389	  771.7	  639.3	 6005.0	...
1188390	  771.8	  639.3	 6005.0	...
1188391	  771.8	  639.2	 6005.0	...
1188392	  771.8	  639.2	 6006.0	...
1188393	  771.8	  639.2	 6008.0	...
1188394	  771.8	  639.4	 6010.0	...
1188395	  771.8	  639.6	 6009.0	...
1188396	  771.9	  639.7	 6005.0	...
1188397	  772.1	  639.9	 6002.0	...
1188398	  772.2	  639.7	 6002.0	...
1188399	  772.2	  639.3	 6004.0	...
1188400	  772.1	  639.2	 6005.0	...
1188401	  772.1	  639.4	 6007.0	...
1188402	  772.0	  639.6	 6006.0	...
1188403	  771.9	  639.7	 6004.0	...
1188404	  772.2	  639.7	 6002.0	...
1188405	  772.4	  639.6	 6002.0	...
1188406	  772.3	  639.6	 6001.0	...
1188407	  771.8	  639.3	 5999.0	...
1188408	  771.9	  638.9	 5998.0	...
1188409	  772.3	  638.6	 5999.0	...
1188410	  772.6	  638.7	 5999.0	...
1188411	  772.5	  638.9	 5999.0	...
1188412	  772.3	  638.8	 6000.0	...
1188413	  772.3	  638.7	 6002.0	...
1188414	  772.3	  638.7	 6001.0	...
1188415	  772.4	  638.7	 6000.0	...
1188416	  772.4	  638.9	 6000.0	...
1188417	  772.4	  639.1	 6001.0	...
1188418	  772.4	  639.2	 6003.0	...
1188419	  772.3	  639.3	 6003.0	...
1188420	  772.2	  639.5	 6003.0	...
1188421	  772.1	  639.6	 6003.0	...
1188422	  772.1	  639.6	 6004.0	...
1188423	  772.1	  639.5	 6004.0	...
1188424	  772.1	  638.7	 6004.0	...
1188425	  772.0	  637.9	 6003.0	...
1188426	  772.1	  637.2	 6002.0	...
1188427	  772.3	  637.1	 6004.0	...
1188428	  772.4	  637.1	 6005.0	...
1188429	  772.5	  636.9	 6004.0	...
1188430	  772.6	  636.8	 6004.0	...
1188431	  772.7	  636.8	 6006.0	...
1188432	  772.8	  637.0	 6010.0	...
1188433	  772.7	  636.8	 6013.0	...
1188434	  772.3	  636.5	 6015.0	...
1188435	  772.0	  636.3	 6014.0	...
1188436	  771.7	  636.4	 6013.0	...
1188437	  771.7	  636.4	 6012.0	...
1188438	  771.7	  636.4	 6011.0	...
1188439	  771.7	  636.5	 6012.0	...
1188440	  771.7	  636.5	 6012.0	...
1188441	  771.8	  636.1	 6013.0	...
1188442	  771.9	  635.5	 6014.0	...
1188443	  772.1	  634.9	 6014.0	...
1188444	  772.3	  634.9	 6011.0	...
1188445	  772.4	  635.1	 6007.0	...
1188446	  772.4	  635.3	 6004.0	...
1188447	  772.4	  635.2	 6006.0	...
1188448	  772.4	  635.1	 6008.0	...
1188449	  772.3	  634.7	 6013.0	...
1188450	  772.3	  634.4	 6017.0	...
1188451	  772.2	  634.1	 6021.0	...
1188452	  772.3	  634.1	 6021.0	...
1188453	  772.5	  634.1	 6021.0	...
1188454	  772.7	  634.1	 6020.0	...
1188455	  772.8	  633.9	 6020.0	...
1188456	  772.7	  633.6	 6019.0	...
1188457	  772.5	  633.4	 6017.0	...
1188458	  772.4	  633.3	 6014.0	...
1188459	  772.4	  633.3	 6012.0	...
1188460	  772.3	  633.3	 6010.0	...
1188461	  772.0	  633.3	 6008.0	...
1188462	  771.9	  633.4	 6007.0	...
1188463	  771.8	  633.5	 6008.0	...
1188464	  772.0	  633.5	 6012.0	...
1188465	  772.0	  633.5	 6016.0	...
1188466	  771.9	  633.4	 6016.0	...
1188467	  771.8	  633.4	 6013.0	...
1188468	  771.6	  633.4	 6009.0	...
1188469	  771.4	  633.6	 6007.0	...
1188470	  771.2	  633.8	 6007.0	...
1188471	  771.0	  634.0	 6006.0	...
MSG	1188472 0000 _ Number Off
1188472	  771.0	  633.8	 6003.0	...
1188473	  771.2	  633.6	 6000.0	...
1188474	  771.6	  633.0	 6000.0	...
1188475	  771.9	  632.6	 6001.0	...
1188476	  771.8	  632.4	 6002.0	...
1188477	  771.8	  632.5	 6002.0	...
1188478	  771.7	  632.7	 6003.0	...
1188479	  771.7	  632.8	 6005.0	...
1188480	  771.4	  632.9	 6007.0	...
1188481	  771.1	  633.0	 6008.0	...
1188482	  771.1	  633.3	 6010.0	...
1188483	  771.3	  633.6	 6012.0	...
1188484	  771.4	  633.4	 6014.0	...
1188485	  771.4	  633.0	 6013.0	...
1188486	  771.4	  632.6	 6012.0	...
1188487	  771.5	  632.6	 6010.0	...
1188488	  771.6	  632.7	 6010.0	...
1188489	  771.8	  633.2	 6010.0	...
1188490	  771.9	  633.6	 6008.0	...
1188491	  772.0	  634.0	 6007.0	...
1188492	  771.4	  633.9	 6005.0	...
1188493	  770.7	  633.7	 6005.0	...
1188494	  769.6	  633.6	 6003.0	...
1188495	  769.0	  633.8	 6001.0	...
1188496	  768.3	  634.0	 5999.0	...
1188497	  767.8	  633.4	 5999.0	...
1188498	  767.2	  632.7	 5999.0	...
1188499	  766.9	  631.6	 5999.0	...
1188500	  766.4	  630.8	 5999.0	...
1188501	  766.1	  630.0	 5999.0	...
1188502	  765.9	  629.6	 5997.0	...
1188503	  765.8	  629.7	 5996.0	...
1188504	  765.3	  629.8	 5997.0	...
1188505	  764.9	  629.8	 5997.0	...
1188506	  765.0	  629.8	 5997.0	...
1188507	  765.4	  629.8	 5997.0	...
1188508	  765.8	  629.4	 5996.0	...
1188509	  765.8	  629.1	 5995.0	...
1188510	  765.8	  628.7	 5994.0	...
1188511	  765.7	  628.6	 5994.0	...
1188512	  765.8	  628.3	 5994.0	...
1188513	  765.8	  628.1	 5994.0	...
1188514	  765.9	  628.1	 5995.0	...
1188515	  766.0	  628.2	 5995.0	...
1188516	  766.1	  628.2	 5996.0	...
1188517	  766.1	  628.1	 5996.0	...
1188518	  766.1	  628.2	 5994.0	...
1188519	  766.1	  628.6	 5992.0	...
1188520	  766.2	  628.9	 5991.0	...
1188521	  766.3	  628.9	 5991.0	...
1188522	  766.3	  628.8	 5991.0	...
1188523	  766.3	  628.7	 5993.0	...
1188524	  766.1	  628.6	 5996.0	...
1188525	  765.9	  628.6	 5999.0	...
1188526	  765.8	  628.8	 6001.0	...
1188527	  765.8	  628.8	 6001.0	...
1188528	  765.8	  628.5	 6001.0	...
1188529	  765.9	  628.2	 5998.0	...
1188530	  765.7	  627.9	 5996.0	...
1188531	  765.4	  628.0	 5996.0	...
1188532	  765.2	  628.2	 6001.0	...
1188533	  765.2	  628.1	 6005.0	...
1188534	  765.2	  628.0	 6007.0	...
1188535	  765.3	  627.9	 6007.0	...
1188536	  765.5	  627.9	 6006.0	...
1188537	  765.7	  628.0	 6004.0	...
1188538	  765.8	  628.0	 6002.0	...
1188539	  765.7	  628.0	 5999.0	...
1188540	  765.6	  627.9	 5998.0	...
1188541	  765.5	  627.8	 5996.0	...
1188542	  765.3	  627.5	 5998.0	...
1188543	  765.2	  627.4	 5999.0	...
1188544	  765.2	  627.3	 6001.0	...
1188545	  765.3	  627.4	 6002.0	...
1188546	  765.5	  627.6	 6003.0	...
1188547	  765.7	  627.7	 6004.0	...
1188548	  765.8	  627.8	 6004.0	...
1188549	  766.0	  627.7	 6005.0	...
1188550	  766.0	  627.7	 6003.0	...
1188551	  766.0	  627.3	 6002.0	...
1188552	  765.9	  626.8	 6000.0	...
1188553	  765.9	  626.3	 6003.0	...
1188554	  765.8	  626.3	 6006.0	...
1188555	  765.7	  626.3	 6008.0	...
1188556	  765.6	  626.4	 6006.0	...
1188557	  765.6	  626.7	 6003.0	...
1188558	  765.8	  627.0	 6003.0	...
1188559	  766.0	  627.1	 6003.0	...
1188560	  765.8	  627.0	 6003.0	...
1188561	  765.6	  626.9	 6002.0	...
1188562	  765.3	  626.8	 6004.0	...
1188563	  765.3	  626.8	 6006.0	...
1188564	  765.3	  626.7	 6009.0	...
1188565	  765.4	  626.7	 6009.0	...
1188566	  765.5	  626.6	 6010.0	...
1188567	  765.6	  626.4	 6010.0	...
1188568	  765.7	  626.3	 6008.0	...
1188569	  765.8	  626.2	 6005.0	...
1188570	  765.9	  626.2	 6002.0	...
1188571	  765.9	  626.2	 6000.0	...
1188572	  765.9	  626.3	 6000.0	...
1188573	  765.8	  626.3	 6000.0	...
1188574	  765.7	  626.4	 6001.0	...
1188575	  765.6	  626.5	 6002.0	...
1188576	  765.7	  626.6	 6001.0	...
1188577	  765.8	  626.9	 5997.0	...
1188578	  766.1	  627.1	 5992.0	...
1188579	  766.2	  627.4	 5989.0	...
1188580	  766.2	  627.4	 5989.0	...
1188581	  766.3	  627.4	 5992.0	...
1188582	  766.3	  627.4	 5996.0	...
1188583	  766.5	  627.4	 6000.0	...
1188584	  766.4	  627.2	 6000.0	...
1188585	  766.4	  626.6	 6001.0	...
1188586	  766.5	  626.0	 6003.0	...
1188587	  766.4	  625.6	 6005.0	...
1188588	  766.3	  625.8	 6007.0	...
1188589	  766.2	  626.1	 6007.0	...
1188590	  766.3	  626.2	 6006.0	...
1188591	  766.4	  626.2	 6005.0	...
1188592	  766.5	  626.1	 6001.0	...
1188593	  766.6	  626.3	 5994.0	...
1188594	  766.7	  626.3	 5988.0	...
1188595	  766.7	  626.5	 5986.0	...
1188596	  766.6	  626.5	 5988.0	...
1188597	  766.5	  626.6	 5992.0	...
1188598	  766.4	  626.6	 5994.0	...
1188599	  766.6	  626.4	 5994.0	...
1188600	  766.9	  626.1	 5993.0	...
1188601	  767.3	  626.0	 5994.0	...
1188602	  767.3	  626.2	 5995.0	...
1188603	  767.2	  626.5	 5997.0	...
1188604	  767.0	  626.8	 5997.0	...
1188605	  766.8	  626.9	 5997.0	...
1188606	  766.7	  627.1	 5998.0	...
1188607	  766.6	  627.2	 5999.0	...
1188608	  766.4	  627.4	 6000.0	...
1188609	  766.4	  627.6	 6000.0	...
1188610	  766.4	  627.7	 6000.0	...
1188611	  766.5	  627.8	 6000.0	...
1188612	  766.5	  627.8	 6000.0	...
1188613	  766.5	  627.7	 6000.0	...
1188614	  766.3	  627.6	 6000.0	...
1188615	  766.1	  627.6	 6001.0	...
1188616	  766.2	  627.6	 6002.0	...
1188617	  766.5	  627.3	 6001.0	...
1188618	  766.8	  627.0	 5999.0	...
1188619	  766.7	  626.6	 5997.0	...
1188620	  766.9	  626.3	 5996.0	...
1188621	  767.2	  626.3	 5994.0	...
1188622	  767.5	  626.6	 5993.0	...
1188623	  767.4	  626.9	 5993.0	...
1188624	  767.0	  627.0	 5997.0	...
1188625	  766.6	  627.1	 6000.0	...
1188626	  766.4	  627.2	 6003.0	...
1188627	  766.5	  627.2	 6003.0	...
1188628	  766.6	  627.2	 6003.0	...
1188629	  766.6	  627.3	 6002.0	...
1188630	  766.6	  627.3	 6001.0	...
1188631	  766.5	  627.1	 6001.0	...
1188632	  766.3	  626.9	 6000.0	...
1188633	  766.2	  626.5	 6001.0	...
1188634	  766.1	  626.3	 6003.0	...
1188635	  765.9	  626.1	 6006.0	...
1188636	  765.6	  625.9	 6007.0	...
1188637	  765.3	  625.8	 6006.0	...
1188638	  765.3	  625.7	 6007.0	...
1188639	  765.6	  625.6	 6008.0	...
1188640	  765.9	  625.6	 6007.0	...
1188641	  765.8	  625.8	 6005.0	...
1188642	  765.4	  626.0	 6004.0	...
1188643	  765.1	  626.0	 6004.0	...
1188644	  765.2	  625.9	 6005.0	...
1188645	  765.3	  625.7	 6004.0	...
1188646	  765.2	  625.9	 6003.0	...
1188647	  765.2	  626.2	 6003.0	...
1188648	  765.2	  626.5	 6003.0	...
1188649	  765.2	  626.5	 6002.0	...
1188650	  765.3	  626.4	 6001.0	...
1188651	  765.8	  626.3	 6001.0	...
1188652	  766.2	  626.3	 6001.0	...
1188653	  766.5	  626.3	 6002.0	...
1188654	  766.4	  626.3	 6002.0	...
1188655	  766.3	  626.3	 6002.0	...
1188656	  766.2	  626.3	 6002.0	...
1188657	  766.1	  626.3	 6001.0	...
1188658	  766.1	  626.4	 5999.0	...
1188659	  766.2	  626.6	 5997.0	...
1188660	  766.2	  626.7	 5997.0	...
1188661	  766.2	  626.8	 5998.0	...
1188662	  766.1	  626.9	 5999.0	...
1188663	  765.8	  627.1	 5997.0	...
1188664	  765.7	  627.4	 5996.0	...
1188665	  765.5	  627.7	 5996.0	...
1188666	  765.5	  627.9	 5997.0	...
1188667	  765.5	  628.2	 5998.0	...
1188668	  765.5	  628.4	 5999.0	...
1188669	  765.4	  628.6	 5998.0	...
1188670	  765.3	  628.5	 5997.0	...
1188671	  765.4	  628.6	 5997.0	...
1188672	  765.6	  628.6	 5998.0	...
1188673	  765.7	  628.2	 5999.0	...
1188674	  765.6	  627.7	 5999.0	...
1188675	  765.4	  627.3	 6002.0	...
1188676	  765.4	  627.2	 6005.0	...
1188677	  765.6	  627.1	 6007.0	...
1188678	  765.8	  627.0	 6007.0	...
1188679	  766.1	  626.8	 6006.0	...
1188680	  766.1	  626.8	 6005.0	...
1188681	  766.0	  626.9	 6005.0	...
1188682	  765.7	  627.0	 6004.0	...
1188683	  765.4	  627.2	 6004.0	...
1188684	  765.3	  627.3	 6003.0	...
1188685	  765.3	  627.1	 6003.0	...
MSG	1188686 0000 _ Number On
1188686	  765.4	  627.0	 6006.0	...
1188687	  765.6	  626.8	 6009.0	...
1188688	  765.7	  626.7	 6012.0	...
1188689	  765.8	  626.5	 6012.0	...
1188690	  765.4	  626.3	 6012.0	...
1188691	  765.2	  626.1	 6015.0	...
1188692	  764.9	  626.0	 6018.0	...
1188693	  764.9	  626.0	 6018.0	...
1188694	  765.2	  625.9	 6016.0	...
1188695	  765.5	  625.7	 6014.0	...
1188696	  765.7	  625.5	 6013.0	...
1188697	  765.5	  625.6	 6012.0	...
1188698	  765.2	  625.7	 6012.0	...
1188699	  765.1	  626.0	 6012.0	...
1188700	  765.2	  626.2	 6011.0	...
1188701	  765.5	  626.5	 6008.0	...
1188702	  765.8	  626.7	 6005.0	...
1188703	  765.8	  626.8	 6003.0	...
1188704	  765.7	  626.8	 6002.0	...
1188705	  765.6	  626.8	 6003.0	...
1188706	  765.4	  627.4	 6004.0	...
1188707	  765.3	  628.1	 6006.0	...
1188708	  765.2	  628.1	 6009.0	...
1188709	  765.2	  627.5	 6012.0	...
1188710	  765.1	  626.9	 6016.0	...
1188711	  765.2	  627.0	 6017.0	...
1188712	  765.4	  627.1	 6014.0	...
1188713	  765.2	  627.2	 6011.0	...
1188714	  764.9	  627.3	 6008.0	...
1188715	  764.6	  627.4	 6010.0	...
1188716	  764.5	  627.4	 6012.0	...
1188717	  764.9	  627.5	 6014.0	...
1188718	  765.3	  627.7	 6015.0	...
1188719	  765.6	  627.4	 6015.0	...
1188720	  765.4	  627.1	 6017.0	...
1188721	  765.2	  626.8	 6018.0	...
1188722	  765.2	  626.8	 6020.0	...
1188723	  765.4	  626.7	 6021.0	...
1188724	  765.7	  626.6	 6021.0	...
1188725	  765.8	  626.6	 6021.0	...
1188726	  765.7	  626.9	 6019.0	...
1188727	  765.5	  627.3	 6015.0	...
1188728	  765.4	  627.8	 6011.0	...
1188729	  765.3	  628.4	 6011.0	...
1188730	  765.2	  628.8	 6012.0	...
1188731	  765.2	  629.2	 6013.0	...
1188732	  765.3	  629.6	 6014.0	...
1188733	  765.3	  630.0	 6014.0	...
1188734	  765.4	  630.4	 6013.0	...
1188735	  765.3	  630.4	 6011.0	...
1188736	  765.4	  631.0	 6009.0	...
1188737	  765.5	  631.6	 6009.0	...
1188738	  765.6	  632.2	 6009.0	...
1188739	  765.7	  632.8	 6008.0	...
1188740	  765.8	  633.4	 6006.0	...
1188741	  765.6	  633.9	 6005.0	...
1188742	  765.4	  633.8	 6005.0	...
1188743	  765.3	  634.1	 6005.0	...
1188744	  765.5	  634.4	 6005.0	...
1188745	  765.8	  635.1	 6004.0	...
1188746	  765.8	  635.8	 6002.0	...
1188747	  765.7	  636.5	 5999.0	...
1188748	  765.7	  637.5	 5996.0	...
1188749	  765.7	  638.2	 5994.0	...
1188750	  765.8	  638.9	 5995.0	...
1188751	  765.8	  639.2	 5992.0	...
1188752	  766.2	  639.5	 5989.0	...
1188753	  766.5	  639.8	 5986.0	...
1188754	  766.8	  639.9	 5981.0	...
1188755	  766.8	  640.0	 5976.0	...
1188756	  766.7	  640.5	 5971.0	...
1188757	  766.6	  641.5	 5971.0	...
1188758	  766.7	  642.5	 5971.0	...
1188759	  766.5	  643.6	 5970.0	...
1188760	  766.3	  644.2	 5969.0	...
1188761	  766.1	  645.1	 5967.0	...
1188762	  766.1	  645.6	 5964.0	...
1188763	  766.1	  646.4	 5961.0	...
1188764	  766.3	  647.4	 5957.0	...
1188765	  766.5	  648.2	 5953.0	...
1188766	  766.7	  648.8	 5951.0	...
1188767	  766.7	  649.0	 5950.0	...
1188768	  766.4	  650.0	 5947.0	...
1188769	  766.2	  650.9	 5944.0	...
1188770	  765.9	  651.7	 5943.0	...
1188771	  765.9	  651.8	 5940.0	...
1188772	  765.9	  652.0	 5937.0	...
1188773	  766.1	  652.4	 5933.0	...
1188774	  766.4	  652.7	 5931.0	...
1188775	  766.3	  653.0	 5930.0	...
1188776	  765.9	  653.3	 5929.0	...
1188777	  765.6	  653.7	 5928.0	...
1188778	  765.8	  654.0	 5928.0	...
1188779	  765.9	  653.9	 5929.0	...
1188780	  765.9	  653.9	 5930.0	...
1188781	  765.8	  654.0	 5928.0	...
1188782	  765.7	  654.0	 5927.0	...
1188783	  765.6	  654.0	 5925.0	...
1188784	  765.4	  654.6	 5924.0	...
1188785	  765.3	  655.1	 5925.0	...
1188786	  765.3	  655.5	 5927.0	...
1188787	  765.5	  655.8	 5930.0	...
1188788	  765.6	  656.2	 5930.0	...
1188789	  765.6	  656.9	 5930.0	...
1188790	  765.6	  657.4	 5928.0	...
1188791	  765.5	  657.7	 5925.0	...
1188792	  765.5	  657.7	 5923.0	...
1188793	  765.5	  657.6	 5922.0	...
1188794	  765.7	  657.7	 5917.0	...
1188795	  766.0	  658.7	 5912.0	...
1188796	  766.3	  659.6	 5903.0	...
1188797	  766.4	  661.1	 5899.0	...
1188798	  766.5	  661.8	 5892.0	...
1188799	  766.8	  663.1	 5891.0	...
1188800	  767.1	  664.3	 5889.0	...
1188801	  767.3	  665.8	 5884.0	...
EFIX R   1186425	1188801	2377	  771.4	  618.3	   5777
SSACC R  1188802
1188802	  767.4	  667.7	 5877.0	...
1188803	  767.5	  669.6	 5865.0	...
1188804	  767.6	  671.6	 5856.0	...
1188805	  767.9	  673.4	 5846.0	...
1188806	  768.4	  675.4	 5839.0	...
1188807	  769.0	  677.0	 5827.0	...
1188808	  769.7	  679.0	 5815.0	...
1188809	  770.1	  681.4	 5802.0	...
1188810	  770.8	  684.2	 5793.0	...
1188811	  771.5	  687.2	 5781.0	...
1188812	  771.9	  690.5	 5767.0	...
1188813	  771.8	  694.1	 5748.0	...
1188814	  771.7	  697.7	 5735.0	...
1188815	  772.0	  701.5	 5717.0	...
1188816	  772.5	  706.0	 5700.0	...
1188817	  773.0	  710.3	 5682.0	...
1188818	  773.6	  715.2	 5660.0	...
1188819	  773.9	  720.4	 5633.0	...
1188820	  774.3	  726.0	 5606.0	...
1188821	  774.5	  731.5	 5582.0	...
1188822	  774.4	  737.6	 5562.0	...
1188823	  774.5	  743.6	 5534.0	...
1188824	  774.8	  750.0	 5508.0	...
1188825	  775.7	  756.4	 5477.0	...
1188826	  776.6	  764.2	 5446.0	...
1188827	  777.5	  772.2	 5414.0	...
1188828	  778.6	  780.4	 5379.0	...
1188829	  779.7	  788.9	 5347.0	...
1188830	  780.2	  798.8	 5305.0	...
1188831	  780.8	  809.7	 5265.0	...
1188832	  781.5	  821.8	 5218.0	...
1188833	  782.9	  833.5	 5172.0	...
1188834	  784.3	  846.5	 5120.0	...
1188835	  785.5	  859.7	 5070.0	...
1188836	  786.6	  875.6	 5009.0	...
1188837	  787.3	  892.6	 4939.0	...
1188838	  787.9	  910.5	 4863.0	...
1188839	  789.0	  930.0	 4783.0	...
1188840	  789.5	  950.4	 4702.0	...
1188841	  790.7	  972.9	 4615.0	...
1188842	  791.8	  995.9	 4521.0	...
1188843	  794.1	 1020.1	 4423.0	...
1188844	  796.3	 1045.4	 4321.0	...
1188845	  798.2	 1070.9	 4216.0	...
1188846	  800.2	 1097.2	 4110.0	...
1188847	  802.2	 1123.6	 4003.0	...
1188848	  804.0	 1150.7	 3900.0	...
1188849	  805.5	 1178.0	 3788.0	...
1188850	  806.6	 1206.9	 3682.0	...
1188851	  807.7	 1236.4	 3572.0	...
1188852	  809.4	 1266.7	 3461.0	...
1188853	  812.1	 1297.2	 3343.0	...
1188854	  816.0	 1327.4	 3226.0	...
1188855	  819.7	 1357.6	 3111.0	...
1188856	  823.0	 1386.5	 3006.0	...
1188857	  824.8	 1406.2	 2935.0	...
1188858	  825.7	 1415.8	 2903.0	...
1188859	  825.7	 1415.8	 2903.0	...
SBLINK R 1188860
1188860	   .	   .	    0.0	...
1188861	   .	   .	    0.0	...
1188862	   .	   .	    0.0	...
1188863	   .	   .	    0.0	...
1188864	   .	   .	    0.0	...
1188865	   .	   .	    0.0	...
1188866	   .	   .	    0.0	...
1188867	   .	   .	    0.0	...
1188868	   .	   .	    0.0	...
1188869	   .	   .	    0.0	...
1188870	   .	   .	    0.0	...
1188871	   .	   .	    0.0	...
1188872	   .	   .	    0.0	...
1188873	   .	   .	    0.0	...
1188874	   .	   .	    0.0	...
1188875	   .	   .	    0.0	...
1188876	   .	   .	    0.0	...
1188877	   .	   .	    0.0	...
1188878	   .	   .	    0.0	...
1188879	   .	   .	    0.0	...
1188880	   .	   .	    0.0	...
1188881	   .	   .	    0.0	...
1188882	   .	   .	    0.0	...
1188883	   .	   .	    0.0	...
1188884	   .	   .	    0.0	...
1188885	   .	   .	    0.0	...
1188886	   .	   .	    0.0	...
1188887	   .	   .	    0.0	...
1188888	   .	   .	    0.0	...
1188889	   .	   .	    0.0	...
1188890	   .	   .	    0.0	...
1188891	   .	   .	    0.0	...
1188892	   .	   .	    0.0	...
1188893	   .	   .	    0.0	...
1188894	   .	   .	    0.0	...
1188895	   .	   .	    0.0	...
1188896	   .	   .	    0.0	...
1188897	   .	   .	    0.0	...
1188898	   .	   .	    0.0	...
1188899	   .	   .	    0.0	...
1188900	   .	   .	    0.0	...
1188901	   .	   .	    0.0	...
1188902	   .	   .	    0.0	...
1188903	   .	   .	    0.0	...
1188904	   .	   .	    0.0	...
1188905	   .	   .	    0.0	...
1188906	   .	   .	    0.0	...
1188907	   .	   .	    0.0	...
1188908	   .	   .	    0.0	...
1188909	   .	   .	    0.0	...
1188910	   .	   .	    0.0	...
1188911	   .	   .	    0.0	...
1188912	   .	   .	    0.0	...
1188913	   .	   .	    0.0	...
1188914	   .	   .	    0.0	...
1188915	   .	   .	    0.0	...
1188916	   .	   .	    0.0	...
1188917	   .	   .	    0.0	...
1188918	   .	   .	    0.0	...
1188919	   .	   .	    0.0	...
1188920	   .	   .	    0.0	...
1188921	   .	   .	    0.0	...
1188922	   .	   .	    0.0	...
1188923	   .	   .	    0.0	...
1188924	   .	   .	    0.0	...
1188925	   .	   .	    0.0	...
1188926	   .	   .	    0.0	...
1188927	   .	   .	    0.0	...
1188928	   .	   .	    0.0	...
1188929	   .	   .	    0.0	...
1188930	   .	   .	    0.0	...
1188931	   .	   .	    0.0	...
1188932	   .	   .	    0.0	...
1188933	   .	   .	    0.0	...
1188934	   .	   .	    0.0	...
1188935	   .	   .	    0.0	...
1188936	   .	   .	    0.0	...
1188937	   .	   .	    0.0	...
1188938	   .	   .	    0.0	...
1188939	   .	   .	    0.0	...
1188940	   .	   .	    0.0	...
1188941	   .	   .	    0.0	...
1188942	   .	   .	    0.0	...
1188943	   .	   .	    0.0	...
1188944	   .	   .	    0.0	...
1188945	   .	   .	    0.0	...
1188946	   .	   .	    0.0	...
1188947	   .	   .	    0.0	...
1188948	   .	   .	    0.0	...
1188949	   .	   .	    0.0	...
1188950	   .	   .	    0.0	...
1188951	   .	   .	    0.0	...
1188952	   .	   .	    0.0	...
1188953	   .	   .	    0.0	...
1188954	   .	   .	    0.0	...
1188955	   .	   .	    0.0	...
1188956	   .	   .	    0.0	...
1188957	   .	   .	    0.0	...
1188958	   .	   .	    0.0	...
1188959	   .	   .	    0.0	...
1188960	   .	   .	    0.0	...
1188961	   .	   .	    0.0	...
1188962	   .	   .	    0.0	...
1188963	   .	   .	    0.0	...
1188964	   .	   .	    0.0	...
1188965	   .	   .	    0.0	...
1188966	   .	   .	    0.0	...
1188967	   .	   .	    0.0	...
1188968	   .	   .	    0.0	...
1188969	   .	   .	    0.0	...
1188970	   .	   .	    0.0	...
1188971	   .	   .	    0.0	...
1188972	   .	   .	    0.0	...
1188973	   .	   .	    0.0	...
1188974	   .	   .	    0.0	...
1188975	   .	   .	    0.0	...
1188976	   .	   .	    0.0	...
1188977	   .	   .	    0.0	...
1188978	   .	   .	    0.0	...
1188979	   .	   .	    0.0	...
1188980	   .	   .	    0.0	...
1188981	   .	   .	    0.0	...
1188982	   .	   .	    0.0	...
1188983	   .	   .	    0.0	...
1188984	   .	   .	    0.0	...
1188985	   .	   .	    0.0	...
1188986	   .	   .	    0.0	...
1188987	   .	   .	    0.0	...
1188988	   .	   .	    0.0	...
MSG	1188989 0000 _ Number Off
1188989	   .	   .	    0.0	...
1188990	   .	   .	    0.0	...
1188991	   .	   .	    0.0	...
1188992	   .	   .	    0.0	...
1188993	   .	   .	    0.0	...
1188994	   .	   .	    0.0	...
1188995	   .	   .	    0.0	...
1188996	   .	   .	    0.0	...
1188997	   .	   .	    0.0	...
1188998	   .	   .	    0.0	...
1188999	   .	   .	    0.0	...
EBLINK R 1188860	1188999	140
1189000	  821.8	 1362.8	 3015.0	...
1189001	  821.8	 1362.8	 3015.0	...
1189002	  821.7	 1358.7	 3029.0	...
1189003	  821.2	 1350.6	 3066.0	...
1189004	  820.2	 1337.9	 3116.0	...
1189005	  819.7	 1325.8	 3165.0	...
1189006	  819.2	 1313.6	 3211.0	...
1189007	  818.9	 1302.6	 3255.0	...
1189008	  817.8	 1291.1	 3301.0	...
1189009	  817.3	 1279.9	 3344.0	...
1189010	  816.5	 1267.4	 3387.0	...
1189011	  815.8	 1256.3	 3427.0	...
1189012	  814.6	 1245.8	 3461.0	...
1189013	  813.6	 1236.4	 3499.0	...
1189014	  812.7	 1226.1	 3534.0	...
1189015	  811.5	 1215.8	 3574.0	...
1189016	  810.3	 1205.2	 3608.0	...
1189017	  809.4	 1195.9	 3642.0	...
1189018	  808.8	 1186.2	 3674.0	...
1189019	  808.3	 1177.8	 3709.0	...
1189020	  807.5	 1168.5	 3748.0	...
1189021	  806.9	 1160.1	 3784.0	...
1189022	  806.3	 1151.4	 3817.0	...
1189023	  805.5	 1143.7	 3845.0	...
1189024	  804.7	 1135.8	 3877.0	...
1189025	  803.9	 1128.0	 3910.0	...
1189026	  803.0	 1120.6	 3938.0	...
1189027	  802.2	 1113.5	 3964.0	...
1189028	  801.5	 1106.6	 3991.0	...
1189029	  800.7	 1099.4	 4017.0	...
1189030	  800.0	 1092.9	 4043.0	...
1189031	  799.4	 1086.7	 4064.0	...
1189032	  798.6	 1080.6	 4093.0	...
1189033	  797.7	 1074.0	 4118.0	...
1189034	  797.0	 1069.1	 4139.0	...
1189035	  796.4	 1063.7	 4157.0	...
1189036	  795.9	 1058.2	 4177.0	...
1189037	  795.3	 1051.9	 4199.0	...
1189038	  794.3	 1046.1	 4221.0	...
1189039	  793.3	 1041.2	 4241.0	...
1189040	  792.6	 1035.0	 4262.0	...
1189041	  792.3	 1028.9	 4284.0	...
1189042	  792.0	 1023.2	 4302.0	...
1189043	  791.4	 1018.5	 4322.0	...
1189044	  790.7	 1013.6	 4342.0	...
1189045	  790.0	 1008.3	 4362.0	...
1189046	  789.6	 1002.7	 4380.0	...
1189047	  789.3	  997.8	 4400.0	...
1189048	  789.1	  993.1	 4418.0	...
1189049	  788.5	  988.0	 4437.0	...
1189050	  788.0	  983.0	 4448.0	...
1189051	  787.4	  977.7	 4467.0	...
1189052	  786.8	  973.1	 4480.0	...
1189053	  786.3	  968.9	 4498.0	...
1189054	  785.8	  965.1	 4515.0	...
1189055	  785.7	  960.5	 4533.0	...
1189056	  785.7	  955.8	 4550.0	...
1189057	  785.7	  950.9	 4568.0	...
1189058	  785.5	  946.7	 4587.0	...
1189059	  785.2	  942.8	 4607.0	...
1189060	  784.8	  938.7	 4619.0	...
1189061	  784.7	  934.3	 4637.0	...
ESACC R  1188802	1189061	260	  767.4	  667.7	  784.7	  934.3	   5.71	   3270
SFIX R   1189062
1189062	  784.4	  930.1	 4652.0	...
1189063	  784.0	  926.2	 4669.0	...
1189064	  783.8	  922.8	 4680.0	...
1189065	  783.7	  919.3	 4694.0	...
1189066	  783.6	  915.0	 4705.0	...
1189067	  783.7	  911.8	 4714.0	...
1189068	  783.8	  908.6	 4722.0	...
1189069	  784.0	  905.9	 4735.0	...
1189070	  783.7	  902.2	 4751.0	...
1189071	  783.3	  898.3	 4766.0	...
1189072	  783.1	  895.4	 4779.0	...
1189073	  783.0	  892.3	 4792.0	...
1189074	  783.1	  889.6	 4803.0	...
1189075	  783.0	  886.3	 4814.0	...
1189076	  782.7	  883.9	 4824.0	...
1189077	  782.5	  882.1	 4831.0	...
1189078	  782.7	  879.6	 4841.0	...
1189079	  782.9	  876.5	 4850.0	...
1189080	  783.1	  873.6	 4858.0	...
1189081	  782.8	  871.7	 4865.0	...
1189082	  782.8	  869.9	 4876.0	...
1189083	  782.7	  867.0	 4886.0	...
1189084	  782.7	  864.3	 4895.0	...
1189085	  782.5	  862.2	 4900.0	...
1189086	  782.5	  860.5	 4905.0	...
1189087	  782.3	  858.0	 4911.0	...
1189088	  782.2	  855.3	 4917.0	...
1189089	  782.1	  852.8	 4925.0	...
1189090	  782.1	  851.3	 4931.0	...
1189091	  782.0	  849.5	 4938.0	...
1189092	  781.9	  847.9	 4944.0	...
1189093	  781.9	  845.8	 4951.0	...
1189094	  781.9	  843.7	 4957.0	...
1189095	  781.8	  841.6	 4962.0	...
1189096	  781.0	  840.5	 4966.0	...
1189097	  780.3	  839.4	 4973.0	...
1189098	  780.1	  837.6	 4980.0	...
1189099	  780.3	  835.0	 4990.0	...
1189100	  780.5	  832.8	 4996.0	...
1189101	  780.2	  830.5	 5001.0	...
1189102	  780.0	  828.4	 5009.0	...
1189103	  779.7	  826.4	 5017.0	...
1189104	  779.4	  824.9	 5027.0	...
1189105	  779.1	  823.1	 5031.0	...
1189106	  779.0	  821.1	 5036.0	...
1189107	  778.7	  819.7	 5038.0	...
1189108	  778.3	  818.2	 5044.0	...
1189109	  778.0	  816.1	 5055.0	...
1189110	  777.9	  813.7	 5065.0	...
1189111	  777.9	  811.0	 5076.0	...
1189112	  777.9	  809.0	 5082.0	...
1189113	  777.7	  806.9	 5088.0	...
1189114	  777.1	  805.5	 5095.0	...
1189115	  776.5	  803.6	 5101.0	...
1189116	  776.8	  802.1	 5108.0	...
1189117	  777.3	  800.2	 5113.0	...
1189118	  777.8	  798.5	 5118.0	...
1189119	  777.5	  796.9	 5124.0	...
1189120	  777.2	  795.2	 5124.0	...
1189121	  776.9	  793.8	 5125.0	...
1189122	  776.5	  791.8	 5132.0	...
1189123	  776.2	  790.7	 5139.0	...
1189124	  776.1	  789.3	 5145.0	...
1189125	  776.3	  787.8	 5144.0	...
1189126	  776.6	  786.1	 5147.0	...
1189127	  776.5	  784.1	 5152.0	...
1189128	  776.3	  781.9	 5156.0	...
1189129	  776.1	  780.1	 5162.0	...
1189130	  776.0	  778.4	 5168.0	...
1189131	  775.7	  777.3	 5175.0	...
1189132	  775.3	  775.5	 5178.0	...
1189133	  774.9	  773.5	 5182.0	...
1189134	  774.5	  771.3	 5188.0	...
1189135	  774.3	  769.3	 5193.0	...
1189136	  774.3	  767.4	 5201.0	...
1189137	  774.3	  766.1	 5205.0	...
1189138	  774.1	  764.2	 5214.0	...
1189139	  774.0	  762.4	 5220.0	...
1189140	  773.8	  760.6	 5225.0	...
1189141	  773.6	  759.3	 5229.0	...
1189142	  773.4	  757.7	 5235.0	...
1189143	  773.0	  756.0	 5242.0	...
1189144	  772.7	  754.9	 5245.0	...
1189145	  772.4	  753.8	 5247.0	...
1189146	  772.2	  752.4	 5250.0	...
1189147	  772.1	  750.8	 5252.0	...
1189148	  772.2	  749.7	 5253.0	...
1189149	  772.2	  749.1	 5255.0	...
1189150	  772.1	  748.2	 5259.0	...
1189151	  771.8	  747.0	 5264.0	...
1189152	  771.6	  745.7	 5269.0	...
1189153	  771.3	  744.7	 5274.0	...
1189154	  771.1	  744.3	 5277.0	...
1189155	  771.0	  743.1	 5279.0	...
1189156	  771.2	  742.1	 5280.0	...
1189157	  771.3	  740.8	 5281.0	...
1189158	  771.1	  739.7	 5282.0	...
1189159	  770.9	  738.6	 5282.0	...
1189160	  770.7	  737.9	 5282.0	...
1189161	  770.6	  737.5	 5284.0	...
1189162	  770.3	  736.9	 5285.0	...
1189163	  770.1	  736.1	 5287.0	...
1189164	  769.9	  735.6	 5292.0	...
1189165	  769.9	  734.8	 5297.0	...
1189166	  770.0	  734.1	 5302.0	...
1189167	  770.1	  733.3	 5303.0	...
1189168	  770.1	  732.7	 5305.0	...
1189169	  770.0	  732.0	 5307.0	...
1189170	  769.9	  731.1	 5307.0	...
1189171	  769.7	  730.5	 5308.0	...
1189172	  769.5	  729.8	 5308.0	...
1189173	  769.4	  729.6	 5308.0	...
1189174	  769.3	  729.3	 5308.0	...
1189175	  769.6	  729.2	 5307.0	...
1189176	  769.9	  728.9	 5305.0	...
1189177	  770.2	  728.6	 5303.0	...
1189178	  770.1	  728.5	 5302.0	...
1189179	  770.0	  728.1	 5303.0	...
1189180	  769.8	  727.6	 5307.0	...
1189181	  769.7	  726.9	 5310.0	...
1189182	  769.5	  726.5	 5313.0	...
1189183	  769.5	  726.2	 5313.0	...
1189184	  769.3	  725.2	 5314.0	...
1189185	  769.1	  724.4	 5315.0	...
1189186	  769.0	  723.4	 5316.0	...
1189187	  769.1	  723.1	 5314.0	...
1189188	  769.2	  722.6	 5312.0	...
1189189	  769.2	  722.1	 5309.0	...
1189190	  769.1	  721.5	 5308.0	...
1189191	  769.0	  720.8	 5309.0	...
1189192	  768.9	  720.3	 5311.0	...
1189193	  768.9	  719.6	 5313.0	...
1189194	  769.1	  719.3	 5313.0	...
1189195	  769.2	  718.8	 5313.0	...
1189196	  769.2	  718.4	 5312.0	...
1189197	  769.2	  718.2	 5311.0	...
1189198	  769.2	  717.5	 5312.0	...
MSG	1189199 0000 _ Number On
1189199	  769.2	  716.7	 5313.0	...
1189200	  769.2	  715.7	 5314.0	...
1189201	  769.2	  715.5	 5313.0	...
1189202	  769.1	  715.2	 5312.0	...
1189203	  768.9	  714.4	 5314.0	...
1189204	  768.6	  713.6	 5315.0	...
1189205	  768.5	  712.8	 5316.0	...
1189206	  768.4	  712.5	 5316.0	...
1189207	  768.4	  712.2	 5316.0	...
1189208	  767.9	  711.8	 5316.0	...
1189209	  767.4	  711.5	 5317.0	...
1189210	  767.0	  710.9	 5318.0	...
1189211	  767.1	  710.5	 5323.0	...
1189212	  767.3	  709.7	 5326.0	...
1189213	  767.5	  709.2	 5329.0	...
1189214	  767.6	  708.3	 5329.0	...
1189215	  767.6	  707.9	 5329.0	...
1189216	  767.5	  707.3	 5329.0	...
1189217	  767.5	  707.1	 5330.0	...
1189218	  767.4	  706.6	 5332.0	...
1189219	  767.3	  706.0	 5333.0	...
1189220	  767.1	  705.3	 5333.0	...
1189221	  766.7	  704.8	 5333.0	...
1189222	  766.4	  704.2	 5333.0	...
1189223	  766.3	  703.7	 5333.0	...
1189224	  766.4	  703.3	 5332.0	...
1189225	  766.4	  702.7	 5331.0	...
1189226	  766.4	  702.0	 5330.0	...
1189227	  766.3	  701.4	 5329.0	...
1189228	  766.1	  701.4	 5330.0	...
1189229	  765.9	  701.4	 5331.0	...
1189230	  765.8	  701.4	 5330.0	...
1189231	  765.8	  701.4	 5328.0	...
1189232	  765.7	  701.3	 5326.0	...
1189233	  765.5	  701.3	 5326.0	...
1189234	  765.3	  701.3	 5326.0	...
1189235	  765.4	  701.2	 5326.0	...
1189236	  765.5	  700.7	 5326.0	...
1189237	  765.7	  700.2	 5325.0	...
1189238	  765.6	  699.7	 5324.0	...
1189239	  765.5	  699.3	 5324.0	...
1189240	  765.4	  699.0	 5323.0	...
1189241	  765.0	  698.7	 5322.0	...
1189242	  764.7	  698.8	 5321.0	...
1189243	  764.8	  699.0	 5322.0	...
1189244	  765.1	  699.1	 5322.0	...
1189245	  765.6	  699.1	 5322.0	...
1189246	  765.7	  698.4	 5323.0	...
1189247	  765.4	  697.7	 5323.0	...
1189248	  765.0	  697.0	 5321.0	...
1189249	  764.6	  696.9	 5320.0	...
1189250	  764.4	  696.4	 5320.0	...
1189251	  764.1	  696.0	 5324.0	...
1189252	  763.8	  695.7	 5328.0	...
1189253	  763.6	  695.8	 5331.0	...
1189254	  763.6	  695.8	 5331.0	...
1189255	  763.6	  695.7	 5329.0	...
1189256	  763.4	  695.2	 5327.0	...
1189257	  763.0	  694.7	 5325.0	...
1189258	  762.9	  694.2	 5327.0	...
1189259	  763.0	  694.1	 5328.0	...
1189260	  763.1	  694.0	 5328.0	...
1189261	  762.8	  693.9	 5327.0	...
1189262	  762.7	  693.8	 5327.0	...
1189263	  762.9	  693.7	 5328.0	...
1189264	  763.2	  693.5	 5329.0	...
1189265	  763.3	  693.8	 5329.0	...
1189266	  763.0	  694.1	 5329.0	...
1189267	  762.6	  693.8	 5331.0	...
1189268	  762.7	  693.1	 5332.0	...
1189269	  762.6	  692.5	 5334.0	...
1189270	  762.7	  692.5	 5334.0	...
1189271	  762.6	  692.2	 5334.0	...
1189272	  762.6	  691.9	 5334.0	...
1189273	  762.7	  691.6	 5334.0	...
1189274	  762.8	  691.6	 5333.0	...
1189275	  762.8	  691.3	 5332.0	...
1189276	  762.9	  691.1	 5330.0	...
1189277	  762.9	  690.8	 5329.0	...
1189278	  762.9	  690.6	 5329.0	...
1189279	  763.0	  690.3	 5329.0	...
1189280	  763.0	  690.0	 5328.0	...
1189281	  762.9	  690.0	 5328.0	...
1189282	  762.8	  690.2	 5329.0	...
1189283	  762.6	  690.3	 5330.0	...
1189284	  762.3	  689.9	 5331.0	...
1189285	  762.1	  689.1	 5332.0	...
1189286	  762.0	  688.3	 5332.0	...
1189287	  761.9	  687.8	 5332.0	...
1189288	  762.1	  687.5	 5332.0	...
1189289	  762.2	  687.1	 5333.0	...
1189290	  762.3	  687.0	 5334.0	...
1189291	  762.2	  686.9	 5333.0	...
1189292	  762.1	  686.9	 5331.0	...
1189293	  762.0	  686.8	 5329.0	...
1189294	  761.9	  686.7	 5329.0	...
1189295	  761.7	  686.5	 5329.0	...
1189296	  761.7	  686.4	 5329.0	...
1189297	  761.7	  686.4	 5329.0	...
1189298	  761.8	  686.4	 5330.0	...
1189299	  761.9	  686.0	 5330.0	...
1189300	  761.8	  685.5	 5330.0	...
1189301	  761.7	  684.9	 5330.0	...
1189302	  761.7	  684.9	 5330.0	...
1189303	  761.9	  684.9	 5330.0	...
1189304	  762.1	  684.6	 5330.0	...
1189305	  762.1	  684.3	 5329.0	...
1189306	  761.7	  684.1	 5330.0	...
1189307	  761.3	  683.7	 5330.0	...
1189308	  760.8	  683.3	 5330.0	...
1189309	  760.8	  682.8	 5331.0	...
1189310	  761.0	  682.6	 5332.0	...
1189311	  761.1	  682.3	 5333.0	...
1189312	  761.2	  682.2	 5330.0	...
1189313	  761.2	  682.1	 5327.0	...
1189314	  761.0	  682.0	 5326.0	...
1189315	  760.8	  681.9	 5327.0	...
1189316	  760.7	  681.2	 5327.0	...
1189317	  760.7	  680.5	 5326.0	...
1189318	  760.5	  679.7	 5327.0	...
1189319	  760.3	  679.4	 5329.0	...
1189320	  760.3	  679.2	 5332.0	...
1189321	  760.4	  679.2	 5333.0	...
1189322	  760.4	  679.0	 5334.0	...
1189323	  760.2	  678.9	 5335.0	...
1189324	  760.0	  678.8	 5337.0	...
1189325	  759.9	  678.5	 5338.0	...
1189326	  759.9	  678.0	 5339.0	...
1189327	  759.8	  677.5	 5338.0	...
1189328	  759.7	  677.1	 5338.0	...
1189329	  759.6	  677.0	 5338.0	...
1189330	  759.5	  676.7	 5339.0	...
1189331	  759.4	  676.2	 5340.0	...
1189332	  759.3	  675.6	 5341.0	...
1189333	  759.2	  674.8	 5341.0	...
1189334	  759.3	  674.5	 5341.0	...
1189335	  759.4	  674.0	 5342.0	...
1189336	  759.5	  673.5	 5342.0	...
1189337	  759.4	  673.0	 5342.0	...
1189338	  759.2	  672.9	 5343.0	...
1189339	  759.0	  672.9	 5343.0	...
1189340	  758.9	  672.5	 5343.0	...
1189341	  759.0	  672.1	 5344.0	...
1189342	  758.7	  671.7	 5344.0	...
1189343	  758.4	  671.6	 5346.0	...
1189344	  758.1	  671.4	 5347.0	...
1189345	  758.0	  670.9	 5347.0	...
1189346	  758.2	  670.4	 5347.0	...
1189347	  758.5	  670.2	 5347.0	...
1189348	  758.8	  669.8	 5348.0	...
1189349	  758.8	  669.4	 5348.0	...
1189350	  758.6	  669.0	 5348.0	...
1189351	  758.3	  668.9	 5348.0	...
1189352	  758.1	  669.0	 5348.0	...
1189353	  758.0	  669.3	 5347.0	...
1189354	  758.0	  669.5	 5347.0	...
1189355	  758.0	  669.4	 5347.0	...
1189356	  757.9	  669.0	 5347.0	...
1189357	  757.8	  668.7	 5347.0	...
1189358	  757.7	  668.4	 5347.0	...
1189359	  757.7	  668.5	 5346.0	...
1189360	  757.8	  668.2	 5345.0	...
1189361	  757.8	  667.8	 5346.0	...
1189362	  757.7	  667.1	 5348.0	...
1189363	  757.6	  666.8	 5349.0	...
1189364	  757.6	  666.6	 5349.0	...
1189365	  757.6	  666.3	 5350.0	...
1189366	  757.6	  666.0	 5352.0	...
1189367	  757.5	  665.7	 5352.0	...
1189368	  757.5	  665.7	 5350.0	...
1189369	  757.5	  665.6	 5348.0	...
1189370	  757.2	  665.8	 5347.0	...
1189371	  756.8	  666.1	 5346.0	...
1189372	  756.5	  666.1	 5344.0	...
1189373	  756.5	  665.9	 5344.0	...
1189374	  756.5	  665.7	 5346.0	...
1189375	  756.6	  665.7	 5348.0	...
1189376	  756.7	  665.7	 5351.0	...
1189377	  756.8	  665.6	 5350.0	...
1189378	  756.8	  665.5	 5349.0	...
1189379	  756.8	  664.9	 5348.0	...
1189380	  757.0	  664.3	 5345.0	...
1189381	  757.1	  663.6	 5343.0	...
1189382	  757.2	  663.5	 5341.0	...
1189383	  757.0	  663.4	 5342.0	...
1189384	  756.8	  663.6	 5342.0	...
1189385	  756.6	  663.5	 5343.0	...
1189386	  756.2	  663.3	 5345.0	...
1189387	  755.9	  662.9	 5346.0	...
1189388	  755.6	  662.7	 5346.0	...
1189389	  755.6	  663.0	 5345.0	...
1189390	  755.8	  663.4	 5344.0	...
1189391	  756.2	  663.7	 5343.0	...
1189392	  756.6	  663.2	 5344.0	...
1189393	  756.6	  662.8	 5344.0	...
1189394	  756.5	  662.5	 5344.0	...
1189395	  756.7	  662.5	 5345.0	...
1189396	  757.0	  662.5	 5347.0	...
1189397	  757.2	  662.5	 5348.0	...
1189398	  757.2	  662.2	 5348.0	...
1189399	  757.0	  661.9	 5348.0	...
1189400	  756.7	  661.4	 5347.0	...
1189401	  756.5	  661.3	 5346.0	...
1189402	  756.4	  661.0	 5345.0	...
1189403	  756.3	  660.4	 5346.0	...
1189404	  756.1	  659.8	 5346.0	...
1189405	  755.9	  659.1	 5346.0	...
1189406	  755.7	  658.6	 5346.0	...
1189407	  755.7	  658.0	 5347.0	...
1189408	  755.7	  657.6	 5348.0	...
1189409	  755.8	  657.2	 5349.0	...
1189410	  755.8	  656.7	 5349.0	...
1189411	  755.8	  655.8	 5349.0	...
1189412	  755.9	  655.4	 5349.0	...
1189413	  755.8	  654.6	 5348.0	...
1189414	  755.7	  654.2	 5350.0	...
1189415	  755.5	  653.8	 5352.0	...
1189416	  755.3	  653.5	 5355.0	...
1189417	  755.1	  653.3	 5356.0	...
1189418	  755.3	  653.1	 5358.0	...
1189419	  755.6	  652.8	 5357.0	...
1189420	  756.0	  652.5	 5354.0	...
1189421	  755.8	  652.1	 5351.0	...
1189422	  755.7	  651.9	 5352.0	...
1189423	  755.5	  651.6	 5353.0	...
1189424	  755.5	  651.5	 5355.0	...
1189425	  755.5	  651.6	 5352.0	...
1189426	  755.5	  651.6	 5350.0	...
1189427	  755.5	  651.6	 5348.0	...
1189428	  755.2	  651.4	 5349.0	...
1189429	  755.0	  651.4	 5350.0	...
1189430	  754.7	  651.4	 5352.0	...
1189431	  754.6	  651.4	 5352.0	...
1189432	  754.6	  651.5	 5351.0	...
1189433	  754.6	  651.6	 5351.0	...
1189434	  754.5	  651.7	 5352.0	...
1189435	  754.4	  651.6	 5352.0	...
1189436	  754.4	  651.7	 5350.0	...
1189437	  754.3	  651.8	 5344.0	...
1189438	  754.3	  651.4	 5340.0	...
1189439	  754.4	  651.0	 5337.0	...
1189440	  754.5	  650.5	 5335.0	...
1189441	  754.7	  650.5	 5333.0	...
1189442	  754.9	  650.5	 5334.0	...
1189443	  754.9	  650.6	 5337.0	...
1189444	  754.9	  650.7	 5339.0	...
1189445	  754.6	  651.0	 5340.0	...
1189446	  754.5	  651.1	 5340.0	...
1189447	  754.3	  651.2	 5340.0	...
1189448	  754.3	  651.2	 5342.0	...
1189449	  754.3	  651.1	 5344.0	...
1189450	  754.3	  650.8	 5346.0	...
1189451	  754.6	  650.6	 5349.0	...
1189452	  754.9	  650.4	 5348.0	...
1189453	  754.8	  650.5	 5343.0	...
1189454	  754.4	  650.7	 5339.0	...
1189455	  754.1	  650.7	 5336.0	...
1189456	  754.1	  650.4	 5338.0	...
1189457	  754.1	  650.0	 5339.0	...
1189458	  754.1	  649.6	 5339.0	...
1189459	  754.3	  649.5	 5340.0	...
1189460	  754.5	  649.4	 5340.0	...
1189461	  754.7	  649.3	 5339.0	...
1189462	  754.4	  649.1	 5338.0	...
1189463	  754.2	  648.9	 5335.0	...
1189464	  754.0	  648.8	 5333.0	...
1189465	  754.1	  648.8	 5331.0	...
1189466	  754.2	  649.0	 5331.0	...
1189467	  754.2	  649.2	 5331.0	...
1189468	  754.2	  649.4	 5331.0	...
1189469	  754.3	  649.5	 5329.0	...
1189470	  754.3	  649.5	 5326.0	...
1189471	  754.3	  649.6	 5323.0	...
1189472	  754.3	  649.8	 5323.0	...
1189473	  754.2	  650.1	 5323.0	...
1189474	  754.0	  650.2	 5323.0	...
1189475	  753.9	  650.1	 5324.0	...
1189476	  753.9	  650.1	 5324.0	...
1189477	  753.9	  650.0	 5324.0	...
1189478	  753.8	  650.0	 5325.0	...
1189479	  753.7	  650.1	 5325.0	...
1189480	  753.6	  650.0	 5326.0	...
1189481	  753.9	  650.0	 5327.0	...
1189482	  754.1	  649.8	 5327.0	...
1189483	  754.4	  649.7	 5327.0	...
1189484	  754.5	  649.5	 5326.0	...
1189485	  754.5	  649.4	 5326.0	...
1189486	  754.4	  649.3	 5325.0	...
1189487	  754.3	  649.3	 5324.0	...
1189488	  754.3	  649.3	 5323.0	...
1189489	  754.3	  649.3	 5322.0	...
1189490	  754.4	  649.4	 5323.0	...
1189491	  754.6	  649.3	 5323.0	...
1189492	  754.7	  649.2	 5321.0	...
1189493	  754.5	  649.2	 5320.0	...
1189494	  754.2	  648.7	 5319.0	...
1189495	  754.0	  648.2	 5319.0	...
1189496	  753.8	  647.6	 5321.0	...
1189497	  753.7	  647.5	 5322.0	...
1189498	  753.7	  647.4	 5321.0	...
1189499	  753.5	  647.3	 5319.0	...
1189500	  753.4	  647.4	 5317.0	...
1189501	  753.6	  647.5	 5319.0	...
1189502	  753.9	  647.0	 5322.0	...
MSG	1189503 0000 _ Number Off
1189503	  754.2	  646.5	 5321.0	...
1189504	  754.2	  645.9	 5320.0	...
1189505	  754.2	  645.9	 5318.0	...
1189506	  754.0	  646.0	 5317.0	...
1189507	  753.9	  646.1	 5318.0	...
1189508	  753.9	  646.2	 5318.0	...
1189509	  753.7	  646.3	 5319.0	...
1189510	  753.5	  646.4	 5321.0	...
1189511	  753.4	  646.5	 5324.0	...
1189512	  753.4	  646.4	 5326.0	...
1189513	  753.4	  646.4	 5325.0	...
1189514	  753.4	  646.4	 5324.0	...
1189515	  753.4	  646.5	 5324.0	...
1189516	  753.5	  646.8	 5324.0	...
1189517	  753.4	  647.0	 5325.0	...
1189518	  753.3	  647.3	 5326.0	...
1189519	  753.2	  647.5	 5326.0	...
1189520	  753.2	  647.6	 5326.0	...
1189521	  753.3	  647.8	 5326.0	...
1189522	  753.7	  647.6	 5327.0	...
1189523	  754.0	  647.4	 5328.0	...
1189524	  754.3	  647.2	 5328.0	...
1189525	  754.2	  647.2	 5326.0	...
1189526	  754.0	  647.2	 5325.0	...
1189527	  753.8	  647.4	 5323.0	...
1189528	  753.5	  647.6	 5322.0	...
1189529	  753.3	  647.9	 5322.0	...
1189530	  753.5	  647.9	 5322.0	...
1189531	  753.8	  647.8	 5322.0	...
1189532	  754.1	  647.5	 5323.0	...
1189533	  754.1	  647.2	 5324.0	...
1189534	  754.0	  647.0	 5323.0	...
1189535	  754.1	  646.8	 5322.0	...
1189536	  754.2	  646.7	 5322.0	...
1189537	  754.3	  646.6	 5320.0	...
1189538	  754.4	  646.8	 5318.0	...
1189539	  754.5	  647.1	 5315.0	...
1189540	  754.5	  647.2	 5313.0	...
1189541	  754.5	  647.0	 5311.0	...
1189542	  754.4	  646.8	 5312.0	...
1189543	  754.1	  646.8	 5313.0	...
1189544	  753.9	  646.9	 5312.0	...
1189545	  753.7	  646.9	 5312.0	...
1189546	  753.7	  646.8	 5312.0	...
1189547	  753.6	  646.8	 5310.0	...
1189548	  753.4	  646.7	 5308.0	...
1189549	  753.2	  646.7	 5307.0	...
1189550	  753.3	  646.6	 5308.0	...
1189551	  753.4	  646.6	 5310.0	...
1189552	  753.5	  647.3	 5309.0	...
1189553	  753.5	  648.2	 5310.0	...
1189554	  753.5	  648.6	 5312.0	...
1189555	  753.4	  648.1	 5314.0	...
1189556	  753.2	  647.7	 5312.0	...
1189557	  753.1	  647.7	 5309.0	...
1189558	  753.0	  647.8	 5305.0	...
1189559	  752.8	  647.9	 5305.0	...
1189560	  752.6	  648.1	 5304.0	...
1189561	  752.4	  648.2	 5305.0	...
1189562	  752.3	  648.3	 5306.0	...
1189563	  752.3	  648.4	 5308.0	...
1189564	  752.2	  648.4	 5308.0	...
1189565	  752.3	  648.4	 5308.0	...
1189566	  752.4	  648.4	 5309.0	...
1189567	  752.4	  648.3	 5310.0	...
1189568	  752.4	  648.4	 5307.0	...
1189569	  752.4	  648.6	 5302.0	...
1189570	  752.3	  648.8	 5299.0	...
1189571	  752.2	  648.4	 5300.0	...
1189572	  752.1	  648.0	 5301.0	...
1189573	  752.1	  647.6	 5302.0	...
1189574	  752.0	  647.6	 5302.0	...
1189575	  752.0	  647.7	 5303.0	...
1189576	  752.0	  647.7	 5304.0	...
1189577	  751.9	  647.6	 5306.0	...
1189578	  751.9	  647.6	 5307.0	...
1189579	  751.9	  647.5	 5307.0	...
1189580	  751.9	  647.4	 5308.0	...
1189581	  751.9	  647.3	 5307.0	...
1189582	  752.0	  647.1	 5307.0	...
1189583	  752.0	  647.1	 5308.0	...
1189584	  752.0	  647.1	 5308.0	...
1189585	  751.9	  647.1	 5308.0	...
1189586	  751.9	  647.1	 5306.0	...
1189587	  752.2	  647.1	 5305.0	...
1189588	  752.5	  647.2	 5305.0	...
1189589	  752.7	  647.3	 5306.0	...
1189590	  752.5	  647.7	 5306.0	...
1189591	  752.3	  648.0	 5304.0	...
1189592	  752.1	  648.2	 5303.0	...
1189593	  751.8	  648.0	 5303.0	...
1189594	  751.6	  647.8	 5304.0	...
1189595	  751.4	  647.6	 5305.0	...
1189596	  751.5	  647.6	 5304.0	...
1189597	  751.7	  647.5	 5305.0	...
1189598	  751.9	  647.5	 5307.0	...
1189599	  751.9	  647.6	 5309.0	...
1189600	  751.7	  648.1	 5308.0	...
1189601	  751.7	  648.5	 5307.0	...
1189602	  751.8	  648.8	 5307.0	...
1189603	  751.8	  648.8	 5308.0	...
1189604	  751.8	  648.7	 5308.0	...
1189605	  751.8	  648.7	 5308.0	...
1189606	  751.8	  648.4	 5309.0	...
1189607	  751.7	  648.0	 5311.0	...
1189608	  751.4	  647.5	 5313.0	...
1189609	  751.3	  647.5	 5312.0	...
1189610	  751.1	  647.7	 5310.0	...
1189611	  751.0	  647.3	 5310.0	...
1189612	  750.9	  646.8	 5312.0	...
1189613	  750.8	  646.3	 5314.0	...
1189614	  751.0	  646.6	 5314.0	...
1189615	  751.3	  646.7	 5314.0	...
1189616	  751.6	  646.9	 5315.0	...
1189617	  751.7	  647.0	 5315.0	...
1189618	  751.6	  646.7	 5315.0	...
1189619	  751.5	  646.2	 5317.0	...
1189620	  751.3	  645.8	 5319.0	...
1189621	  751.2	  645.8	 5322.0	...
1189622	  751.0	  645.8	 5324.0	...
1189623	  751.0	  645.4	 5326.0	...
1189624	  751.0	  645.0	 5327.0	...
1189625	  751.1	  644.8	 5325.0	...
1189626	  751.0	  644.8	 5323.0	...
1189627	  751.0	  644.8	 5321.0	...
1189628	  750.9	  644.4	 5322.0	...
1189629	  750.7	  644.0	 5323.0	...
1189630	  750.6	  643.7	 5324.0	...
1189631	  750.6	  643.7	 5325.0	...
1189632	  750.6	  643.7	 5326.0	...
1189633	  750.5	  643.7	 5325.0	...
1189634	  750.6	  643.6	 5325.0	...
1189635	  750.6	  643.5	 5326.0	...
1189636	  750.6	  643.6	 5329.0	...
1189637	  750.7	  643.3	 5331.0	...
1189638	  751.0	  642.9	 5331.0	...
1189639	  751.3	  642.5	 5330.0	...
1189640	  751.2	  642.7	 5330.0	...
1189641	  751.0	  643.0	 5329.0	...
1189642	  750.9	  643.4	 5329.0	...
1189643	  750.9	  643.6	 5329.0	...
1189644	  750.9	  643.4	 5328.0	...
1189645	  751.0	  643.2	 5331.0	...
1189646	  751.0	  643.1	 5334.0	...
1189647	  751.1	  643.2	 5337.0	...
1189648	  750.9	  643.4	 5337.0	...
1189649	  751.0	  643.4	 5336.0	...
1189650	  751.1	  643.6	 5336.0	...
1189651	  751.2	  643.7	 5336.0	...
1189652	  751.2	  643.7	 5339.0	...
1189653	  751.1	  643.5	 5341.0	...
1189654	  751.1	  643.1	 5344.0	...
1189655	  751.2	  642.8	 5344.0	...
1189656	  751.2	  642.7	 5345.0	...
1189657	  750.9	  642.7	 5346.0	...
1189658	  750.6	  642.8	 5346.0	...
1189659	  750.4	  642.3	 5347.0	...
1189660	  750.3	  641.7	 5348.0	...
1189661	  750.2	  641.2	 5349.0	...
1189662	  750.3	  641.3	 5348.0	...
1189663	  750.4	  641.3	 5348.0	...
1189664	  750.4	  641.0	 5350.0	...
1189665	  750.3	  640.8	 5351.0	...
1189666	  750.1	  640.7	 5353.0	...
1189667	  750.1	  640.8	 5353.0	...
1189668	  750.1	  640.4	 5355.0	...
1189669	  750.1	  640.0	 5356.0	...
1189670	  750.0	  640.0	 5356.0	...
1189671	  749.8	  640.4	 5355.0	...
1189672	  749.5	  640.7	 5355.0	...
1189673	  749.5	  640.7	 5355.0	...
1189674	  749.5	  640.7	 5356.0	...
1189675	  749.5	  640.8	 5356.0	...
1189676	  749.6	  640.8	 5356.0	...
1189677	  749.8	  640.6	 5356.0	...
1189678	  750.0	  640.3	 5355.0	...
1189679	  750.3	  640.0	 5356.0	...
1189680	  750.3	  640.0	 5359.0	...
1189681	  750.4	  640.1	 5362.0	...
1189682	  750.3	  640.3	 5363.0	...
1189683	  750.3	  640.6	 5363.0	...
1189684	  750.3	  640.8	 5363.0	...
1189685	  750.2	  640.9	 5363.0	...
1189686	  750.2	  641.0	 5362.0	...
1189687	  750.3	  641.1	 5361.0	...
1189688	  750.1	  641.3	 5360.0	...
1189689	  749.8	  641.3	 5359.0	...
1189690	  749.1	  641.4	 5358.0	...
1189691	  748.4	  641.5	 5361.0	...
1189692	  747.8	  641.8	 5366.0	...
1189693	  746.5	  642.5	 5371.0	...
1189694	  745.5	  643.4	 5368.0	...
1189695	  744.5	  644.2	 5361.0	...
1189696	  744.2	  644.6	 5354.0	...
1189697	  743.8	  644.4	 5354.0	...
1189698	  743.6	  644.1	 5355.0	...
1189699	  743.7	  643.8	 5357.0	...
1189700	  743.6	  643.7	 5362.0	...
1189701	  743.4	  643.4	 5367.0	...
1189702	  743.1	  643.2	 5372.0	...
1189703	  743.1	  643.1	 5373.0	...
1189704	  743.2	  643.2	 5373.0	...
1189705	  743.3	  643.3	 5374.0	...
1189706	  743.7	  643.1	 5377.0	...
1189707	  744.0	  642.6	 5379.0	...
1189708	  744.8	  642.2	 5381.0	...
1189709	  745.4	  641.4	 5382.0	...
1189710	  745.9	  640.9	 5387.0	...
1189711	  745.9	  640.5	 5391.0	...
1189712	  746.0	  640.5	 5392.0	...
1189713	  745.9	  640.7	 5389.0	...
1189714	  745.4	  641.0	 5388.0	...
MSG	1189715 0000 _ Number On
1189715	  744.9	  641.2	 5389.0	...
1189716	  744.8	  641.2	 5389.0	...
1189717	  745.0	  641.3	 5389.0	...
1189718	  745.2	  641.4	 5389.0	...
1189719	  745.2	  641.4	 5389.0	...
1189720	  745.4	  641.2	 5391.0	...
1189721	  745.5	  641.1	 5392.0	...
1189722	  745.7	  641.3	 5393.0	...
1189723	  745.7	  641.2	 5393.0	...
1189724	  745.5	  640.9	 5393.0	...
1189725	  745.3	  640.6	 5394.0	...
1189726	  745.2	  640.5	 5396.0	...
1189727	  744.8	  640.9	 5397.0	...
1189728	  744.4	  641.4	 5397.0	...
1189729	  744.0	  641.9	 5397.0	...
1189730	  744.2	  642.0	 5397.0	...
1189731	  744.4	  642.2	 5397.0	...
1189732	  744.6	  642.0	 5398.0	...
1189733	  744.7	  641.7	 5398.0	...
1189734	  744.9	  641.5	 5398.0	...
1189735	  745.2	  641.5	 5398.0	...
1189736	  745.2	  641.6	 5398.0	...
1189737	  745.2	  641.6	 5399.0	...
1189738	  745.2	  641.6	 5401.0	...
1189739	  745.1	  641.4	 5403.0	...
1189740	  744.7	  641.3	 5403.0	...
1189741	  744.3	  641.3	 5404.0	...
1189742	  743.9	  641.3	 5405.0	...
1189743	  743.8	  641.3	 5407.0	...
1189744	  743.7	  641.0	 5409.0	...
1189745	  743.7	  640.7	 5409.0	...
1189746	  743.6	  640.4	 5410.0	...
1189747	  743.9	  640.3	 5409.0	...
1189748	  744.3	  640.1	 5409.0	...
1189749	  744.8	  640.0	 5409.0	...
1189750	  744.6	  639.8	 5408.0	...
1189751	  744.3	  639.6	 5408.0	...
1189752	  744.1	  639.2	 5408.0	...
1189753	  744.0	  638.8	 5408.0	...
1189754	  743.7	  639.0	 5406.0	...
1189755	  743.5	  639.5	 5404.0	...
1189756	  743.4	  640.0	 5403.0	...
1189757	  743.5	  640.0	 5404.0	...
1189758	  743.8	  639.9	 5404.0	...
1189759	  744.1	  639.9	 5405.0	...
1189760	  744.2	  640.0	 5406.0	...
1189761	  744.2	  640.2	 5406.0	...
1189762	  744.2	  640.4	 5407.0	...
1189763	  744.2	  640.4	 5408.0	...
1189764	  744.1	  640.5	 5411.0	...
1189765	  744.1	  640.6	 5413.0	...
1189766	  744.0	  641.3	 5412.0	...
1189767	  744.1	  642.0	 5412.0	...
1189768	  744.2	  642.5	 5411.0	...
1189769	  744.2	  642.6	 5413.0	...
1189770	  744.4	  642.7	 5412.0	...
1189771	  744.5	  642.7	 5412.0	...
1189772	  744.5	  642.7	 5412.0	...
1189773	  744.3	  643.1	 5412.0	...
1189774	  744.3	  643.5	 5412.0	...
1189775	  744.4	  644.1	 5411.0	...
1189776	  744.5	  644.3	 5410.0	...
1189777	  744.4	  644.6	 5410.0	...
1189778	  744.4	  644.7	 5410.0	...
1189779	  744.5	  644.9	 5409.0	...
1189780	  744.7	  644.9	 5408.0	...
1189781	  744.9	  645.3	 5406.0	...
1189782	  744.8	  645.7	 5406.0	...
1189783	  744.7	  646.1	 5404.0	...
1189784	  744.6	  646.2	 5402.0	...
1189785	  744.7	  646.2	 5404.0	...
1189786	  744.9	  646.2	 5407.0	...
1189787	  745.0	  646.2	 5411.0	...
1189788	  744.9	  646.1	 5411.0	...
1189789	  744.8	  646.1	 5410.0	...
1189790	  744.9	  645.7	 5409.0	...
1189791	  745.2	  645.4	 5407.0	...
1189792	  745.5	  645.0	 5406.0	...
1189793	  745.6	  645.0	 5406.0	...
1189794	  745.3	  645.1	 5407.0	...
1189795	  745.0	  645.3	 5408.0	...
1189796	  744.9	  645.4	 5408.0	...
1189797	  745.1	  645.2	 5410.0	...
1189798	  745.2	  645.0	 5411.0	...
1189799	  745.0	  644.8	 5413.0	...
1189800	  744.9	  644.8	 5416.0	...
1189801	  744.9	  645.0	 5418.0	...
1189802	  744.8	  645.2	 5420.0	...
1189803	  744.7	  645.3	 5419.0	...
1189804	  744.9	  645.2	 5419.0	...
1189805	  745.2	  645.2	 5420.0	...
1189806	  745.6	  645.3	 5422.0	...
1189807	  745.6	  645.4	 5424.0	...
1189808	  745.5	  645.5	 5425.0	...
1189809	  745.6	  645.8	 5426.0	...
1189810	  745.6	  646.1	 5424.0	...
1189811	  745.6	  646.5	 5421.0	...
1189812	  745.5	  646.6	 5419.0	...
1189813	  745.4	  646.7	 5420.0	...
1189814	  745.4	  646.7	 5421.0	...
1189815	  745.4	  647.0	 5421.0	...
1189816	  745.4	  647.2	 5420.0	...
1189817	  745.5	  647.5	 5421.0	...
1189818	  745.5	  647.4	 5422.0	...
1189819	  745.5	  647.4	 5423.0	...
1189820	  745.4	  647.4	 5423.0	...
1189821	  745.4	  648.1	 5421.0	...
1189822	  745.6	  648.8	 5419.0	...
1189823	  745.7	  649.1	 5417.0	...
1189824	  745.8	  648.7	 5419.0	...
1189825	  745.8	  648.3	 5422.0	...
1189826	  745.7	  648.1	 5425.0	...
1189827	  745.6	  647.9	 5428.0	...
1189828	  745.5	  647.7	 5428.0	...
1189829	  745.6	  647.5	 5428.0	...
1189830	  745.7	  647.2	 5428.0	...
1189831	  745.7	  647.0	 5429.0	...
1189832	  745.6	  647.0	 5431.0	...
1189833	  745.4	  647.0	 5431.0	...
1189834	  745.1	  647.0	 5431.0	...
1189835	  744.9	  646.9	 5430.0	...
1189836	  745.0	  646.7	 5430.0	...
1189837	  745.0	  646.4	 5431.0	...
1189838	  745.0	  646.2	 5434.0	...
1189839	  745.1	  646.1	 5437.0	...
1189840	  745.3	  646.3	 5440.0	...
1189841	  745.5	  646.4	 5439.0	...
1189842	  745.5	  646.3	 5439.0	...
1189843	  745.2	  645.9	 5438.0	...
1189844	  744.9	  645.5	 5438.0	...
1189845	  744.7	  645.3	 5438.0	...
1189846	  744.7	  645.5	 5441.0	...
1189847	  744.8	  645.6	 5444.0	...
1189848	  744.8	  646.0	 5444.0	...
1189849	  744.9	  646.3	 5443.0	...
1189850	  745.0	  646.6	 5442.0	...
1189851	  745.0	  646.5	 5441.0	...
1189852	  745.0	  646.3	 5441.0	...
1189853	  744.9	  646.0	 5444.0	...
1189854	  745.1	  645.9	 5446.0	...
1189855	  745.3	  645.7	 5448.0	...
1189856	  745.4	  645.7	 5448.0	...
1189857	  745.2	  645.7	 5448.0	...
1189858	  745.1	  645.9	 5448.0	...
1189859	  745.2	  646.1	 5448.0	...
1189860	  745.3	  646.1	 5447.0	...
1189861	  745.0	  646.1	 5447.0	...
1189862	  744.8	  646.1	 5447.0	...
1189863	  744.8	  646.1	 5448.0	...
1189864	  745.0	  646.1	 5449.0	...
1189865	  745.2	  646.1	 5450.0	...
1189866	  745.2	  646.1	 5449.0	...
1189867	  745.2	  646.3	 5447.0	...
1189868	  745.3	  646.5	 5445.0	...
1189869	  745.4	  647.2	 5446.0	...
1189870	  745.3	  647.8	 5448.0	...
1189871	  745.2	  648.0	 5450.0	...
1189872	  745.1	  647.3	 5453.0	...
1189873	  745.0	  646.6	 5452.0	...
1189874	  745.0	  646.1	 5452.0	...
1189875	  744.9	  646.1	 5451.0	...
1189876	  744.8	  646.2	 5452.0	...
1189877	  744.7	  646.3	 5454.0	...
1189878	  745.0	  646.3	 5457.0	...
1189879	  745.2	  646.3	 5459.0	...
1189880	  745.6	  646.2	 5459.0	...
1189881	  745.6	  645.9	 5459.0	...
1189882	  745.7	  645.7	 5459.0	...
1189883	  745.8	  645.6	 5458.0	...
1189884	  746.0	  645.6	 5458.0	...
1189885	  746.1	  645.7	 5458.0	...
1189886	  745.8	  646.0	 5458.0	...
1189887	  745.5	  646.5	 5457.0	...
1189888	  745.1	  647.0	 5457.0	...
1189889	  745.0	  647.0	 5459.0	...
1189890	  744.8	  646.9	 5461.0	...
1189891	  744.5	  646.8	 5462.0	...
1189892	  744.7	  646.8	 5463.0	...
1189893	  745.1	  646.7	 5463.0	...
1189894	  745.4	  646.7	 5460.0	...
1189895	  745.3	  646.9	 5457.0	...
1189896	  745.1	  647.2	 5456.0	...
1189897	  745.0	  647.5	 5458.0	...
1189898	  745.3	  647.7	 5460.0	...
1189899	  745.7	  647.8	 5459.0	...
1189900	  745.8	  648.0	 5459.0	...
1189901	  745.5	  647.9	 5458.0	...
1189902	  745.2	  647.1	 5457.0	...
1189903	  745.0	  646.4	 5460.0	...
1189904	  744.9	  645.9	 5463.0	...
1189905	  745.0	  645.8	 5466.0	...
1189906	  745.3	  645.9	 5467.0	...
1189907	  745.4	  646.0	 5467.0	...
1189908	  745.4	  646.3	 5466.0	...
1189909	  745.2	  646.6	 5466.0	...
1189910	  745.1	  647.1	 5466.0	...
1189911	  744.9	  647.5	 5467.0	...
1189912	  744.9	  647.6	 5468.0	...
1189913	  745.0	  647.3	 5468.0	...
1189914	  745.1	  646.7	 5469.0	...
1189915	  745.2	  646.2	 5471.0	...
1189916	  745.1	  645.9	 5472.0	...
1189917	  744.9	  645.8	 5474.0	...
1189918	  744.9	  645.7	 5475.0	...
1189919	  745.0	  645.7	 5477.0	...
1189920	  745.1	  645.7	 5477.0	...
1189921	  745.0	  645.8	 5477.0	...
1189922	  744.8	  645.7	 5477.0	...
1189923	  744.8	  645.7	 5475.0	...
1189924	  744.9	  645.7	 5474.0	...
1189925	  744.9	  645.6	 5474.0	...
1189926	  744.7	  645.6	 5473.0	...
1189927	  744.9	  645.5	 5473.0	...
1189928	  745.1	  645.6	 5473.0	...
1189929	  745.3	  645.7	 5471.0	...
1189930	  745.3	  646.0	 5469.0	...
1189931	  745.3	  646.1	 5468.0	...
1189932	  745.2	  646.2	 5470.0	...
1189933	  745.2	  646.2	 5471.0	...
1189934	  745.2	  646.1	 5472.0	...
1189935	  745.3	  645.9	 5474.0	...
1189936	  745.4	  645.7	 5475.0	...
1189937	  745.4	  645.7	 5475.0	...
1189938	  745.4	  645.7	 5475.0	...
1189939	  745.4	  645.4	 5474.0	...
1189940	  745.4	  645.2	 5474.0	...
1189941	  745.4	  644.8	 5474.0	...
1189942	  745.4	  644.7	 5473.0	...
1189943	  745.4	  644.6	 5473.0	...
1189944	  745.4	  644.9	 5475.0	...
1189945	  745.3	  645.2	 5476.0	...
1189946	  745.2	  645.6	 5478.0	...
1189947	  745.1	  645.7	 5477.0	...
1189948	  745.1	  645.6	 5476.0	...
1189949	  745.2	  645.4	 5476.0	...
1189950	  745.4	  645.2	 5476.0	...
1189951	  745.6	  645.1	 5476.0	...
1189952	  745.8	  644.9	 5477.0	...
1189953	  745.9	  644.8	 5478.0	...
1189954	  745.9	  644.7	 5479.0	...
1189955	  745.9	  644.3	 5482.0	...
1189956	  745.9	  644.0	 5485.0	...
1189957	  745.8	  643.9	 5486.0	...
1189958	  745.9	  644.1	 5484.0	...
1189959	  746.0	  644.2	 5482.0	...
1189960	  746.3	  644.3	 5482.0	...
1189961	  746.5	  644.2	 5482.0	...
1189962	  746.4	  644.2	 5481.0	...
1189963	  746.1	  644.2	 5480.0	...
1189964	  745.8	  644.1	 5480.0	...
1189965	  745.7	  644.1	 5480.0	...
1189966	  745.8	  644.1	 5480.0	...
1189967	  746.0	  644.0	 5479.0	...
1189968	  746.2	  644.0	 5478.0	...
1189969	  746.5	  644.1	 5479.0	...
1189970	  746.7	  644.2	 5479.0	...
1189971	  746.8	  644.4	 5480.0	...
1189972	  746.9	  644.4	 5480.0	...
1189973	  746.9	  644.4	 5480.0	...
1189974	  747.0	  644.6	 5480.0	...
1189975	  747.0	  645.0	 5479.0	...
1189976	  747.0	  645.3	 5480.0	...
1189977	  746.9	  645.2	 5482.0	...
1189978	  747.2	  645.0	 5484.0	...
1189979	  747.6	  645.4	 5484.0	...
1189980	  747.9	  645.9	 5481.0	...
1189981	  747.9	  646.3	 5479.0	...
1189982	  747.9	  646.2	 5476.0	...
1189983	  747.9	  646.1	 5476.0	...
1189984	  747.9	  645.8	 5477.0	...
1189985	  747.9	  645.7	 5478.0	...
1189986	  747.8	  645.5	 5478.0	...
1189987	  748.0	  645.6	 5477.0	...
1189988	  748.2	  645.7	 5476.0	...
1189989	  748.5	  645.9	 5474.0	...
1189990	  748.4	  646.2	 5472.0	...
1189991	  748.4	  646.4	 5470.0	...
1189992	  748.4	  646.4	 5471.0	...
1189993	  748.5	  646.3	 5474.0	...
1189994	  748.5	  646.2	 5477.0	...
1189995	  748.8	  646.1	 5478.0	...
1189996	  749.0	  646.0	 5478.0	...
1189997	  749.3	  645.9	 5475.0	...
1189998	  749.4	  645.7	 5471.0	...
1189999	  749.6	  645.7	 5468.0	...
1190000	  749.7	  645.9	 5468.0	...
1190001	  749.8	  646.0	 5468.0	...
1190002	  749.8	  646.1	 5467.0	...
1190003	  749.5	  646.2	 5467.0	...
1190004	  749.2	  646.3	 5467.0	...
1190005	  749.3	  646.4	 5467.0	...
1190006	  749.6	  646.6	 5467.0	...
1190007	  750.0	  646.7	 5467.0	...
1190008	  750.1	  646.7	 5467.0	...
1190009	  750.3	  646.5	 5467.0	...
1190010	  750.3	  646.5	 5467.0	...
1190011	  750.3	  646.6	 5470.0	...
1190012	  750.2	  646.4	 5472.0	...
1190013	  750.2	  646.3	 5474.0	...
1190014	  750.2	  646.2	 5473.0	...
1190015	  750.1	  645.8	 5472.0	...
1190016	  750.2	  645.1	 5474.0	...
1190017	  750.2	  644.4	 5475.0	...
1190018	  750.0	  644.2	 5477.0	...
1190019	  749.8	  644.1	 5480.0	...
MSG	1190020 0000 _ Number Off
1190020	  749.7	  643.9	 5483.0	...
1190021	  749.7	  643.8	 5482.0	...
1190022	  749.7	  643.6	 5478.0	...
1190023	  749.6	  643.5	 5474.0	...
1190024	  749.5	  643.3	 5473.0	...
1190025	  749.7	  643.1	 5473.0	...
1190026	  750.0	  642.9	 5473.0	...
1190027	  750.2	  642.9	 5473.0	...
1190028	  750.3	  642.8	 5475.0	...
1190029	  750.3	  642.7	 5476.0	...
1190030	  750.4	  642.6	 5476.0	...
1190031	  750.5	  642.6	 5476.0	...
1190032	  750.4	  642.5	 5477.0	...
1190033	  750.1	  642.4	 5478.0	...
1190034	  749.8	  642.5	 5478.0	...
1190035	  749.9	  642.5	 5479.0	...
1190036	  750.1	  642.7	 5480.0	...
1190037	  750.5	  642.8	 5481.0	...
1190038	  750.7	  642.7	 5481.0	...
1190039	  750.9	  642.5	 5481.0	...
1190040	  750.9	  642.3	 5482.0	...
1190041	  750.8	  642.2	 5482.0	...
1190042	  750.8	  642.2	 5481.0	...
1190043	  750.9	  641.9	 5480.0	...
1190044	  751.1	  641.8	 5480.0	...
1190045	  751.3	  642.0	 5480.0	...
1190046	  751.3	  642.3	 5480.0	...
1190047	  751.3	  642.7	 5480.0	...
1190048	  751.3	  642.7	 5480.0	...
1190049	  751.2	  642.6	 5479.0	...
1190050	  751.3	  642.6	 5479.0	...
1190051	  751.5	  642.2	 5480.0	...
1190052	  751.7	  641.8	 5481.0	...
1190053	  751.8	  641.2	 5483.0	...
1190054	  751.7	  640.7	 5487.0	...
1190055	  751.7	  640.2	 5492.0	...
1190056	  751.7	  639.8	 5493.0	...
1190057	  751.7	  639.7	 5489.0	...
1190058	  751.9	  639.8	 5487.0	...
1190059	  752.0	  639.9	 5488.0	...
1190060	  752.2	  639.8	 5488.0	...
1190061	  752.2	  639.6	 5487.0	...
1190062	  751.8	  639.7	 5485.0	...
1190063	  751.3	  640.0	 5484.0	...
1190064	  750.8	  640.3	 5482.0	...
1190065	  750.7	  640.4	 5478.0	...
1190066	  750.7	  640.3	 5475.0	...
1190067	  751.0	  640.1	 5475.0	...
1190068	  751.4	  639.9	 5478.0	...
1190069	  751.6	  640.0	 5481.0	...
1190070	  751.7	  640.0	 5481.0	...
1190071	  751.7	  639.9	 5479.0	...
1190072	  751.8	  639.7	 5477.0	...
1190073	  751.9	  639.5	 5479.0	...
1190074	  752.0	  639.6	 5482.0	...
1190075	  752.0	  639.8	 5486.0	...
1190076	  752.0	  640.0	 5485.0	...
1190077	  752.0	  640.2	 5484.0	...
1190078	  751.9	  640.5	 5483.0	...
1190079	  752.0	  640.7	 5482.0	...
1190080	  752.3	  640.7	 5482.0	...
1190081	  752.6	  640.3	 5483.0	...
1190082	  752.4	  639.9	 5485.0	...
1190083	  752.2	  639.5	 5486.0	...
1190084	  751.9	  639.2	 5486.0	...
1190085	  751.8	  639.1	 5486.0	...
1190086	  751.8	  639.0	 5486.0	...
1190087	  751.8	  639.0	 5486.0	...
1190088	  751.8	  638.9	 5486.0	...
1190089	  751.8	  638.7	 5486.0	...
1190090	  751.8	  638.4	 5488.0	...
1190091	  751.7	  638.1	 5492.0	...
1190092	  751.6	  637.9	 5496.0	...
1190093	  751.6	  637.8	 5496.0	...
1190094	  751.5	  637.7	 5494.0	...
1190095	  751.6	  637.7	 5493.0	...
1190096	  751.6	  637.6	 5493.0	...
1190097	  751.7	  637.4	 5494.0	...
1190098	  751.6	  637.4	 5494.0	...
1190099	  751.5	  637.3	 5494.0	...
1190100	  751.4	  637.6	 5495.0	...
1190101	  751.5	  638.0	 5495.0	...
1190102	  751.5	  638.5	 5495.0	...
1190103	  752.2	  638.6	 5495.0	...
1190104	  752.9	  638.5	 5495.0	...
1190105	  753.5	  638.3	 5494.0	...
1190106	  753.4	  638.2	 5494.0	...
1190107	  753.6	  638.0	 5495.0	...
1190108	  753.9	  637.9	 5495.0	...
1190109	  754.2	  638.0	 5494.0	...
1190110	  754.1	  638.1	 5492.0	...
1190111	  754.1	  638.6	 5491.0	...
1190112	  754.1	  638.9	 5490.0	...
1190113	  754.1	  639.5	 5489.0	...
1190114	  753.9	  639.9	 5488.0	...
1190115	  753.7	  640.2	 5488.0	...
1190116	  753.7	  640.0	 5487.0	...
1190117	  753.7	  639.8	 5487.0	...
1190118	  753.8	  639.6	 5487.0	...
1190119	  754.0	  639.5	 5488.0	...
1190120	  754.0	  639.5	 5492.0	...
1190121	  754.0	  639.8	 5496.0	...
1190122	  754.1	  640.0	 5499.0	...
1190123	  754.0	  640.3	 5498.0	...
1190124	  753.9	  640.3	 5497.0	...
1190125	  753.8	  640.4	 5496.0	...
1190126	  753.9	  640.4	 5497.0	...
1190127	  754.0	  640.4	 5498.0	...
1190128	  754.2	  640.6	 5498.0	...
1190129	  754.3	  640.8	 5498.0	...
1190130	  754.3	  641.1	 5498.0	...
1190131	  754.2	  641.1	 5498.0	...
1190132	  754.4	  641.1	 5497.0	...
1190133	  754.9	  641.1	 5494.0	...
1190134	  755.5	  641.2	 5492.0	...
1190135	  755.6	  641.4	 5490.0	...
1190136	  755.5	  641.1	 5493.0	...
1190137	  755.3	  640.7	 5496.0	...
1190138	  755.3	  640.2	 5499.0	...
1190139	  755.6	  640.2	 5499.0	...
1190140	  755.8	  640.2	 5500.0	...
1190141	  755.7	  640.3	 5502.0	...
1190142	  755.7	  640.5	 5501.0	...
1190143	  755.6	  640.7	 5499.0	...
1190144	  755.7	  640.7	 5497.0	...
1190145	  755.9	  640.8	 5497.0	...
1190146	  756.1	  640.2	 5497.0	...
1190147	  756.3	  639.6	 5498.0	...
1190148	  756.4	  639.2	 5498.0	...
1190149	  756.3	  639.3	 5499.0	...
1190150	  756.1	  639.4	 5500.0	...
1190151	  755.8	  639.4	 5501.0	...
1190152	  755.8	  639.5	 5502.0	...
1190153	  755.8	  639.5	 5502.0	...
1190154	  755.9	  639.8	 5501.0	...
1190155	  756.0	  640.1	 5502.0	...
1190156	  756.0	  640.4	 5502.0	...
1190157	  755.9	  640.6	 5502.0	...
1190158	  755.7	  640.6	 5500.0	...
1190159	  756.0	  640.4	 5502.0	...
1190160	  756.5	  640.5	 5504.0	...
1190161	  756.8	  640.8	 5502.0	...
1190162	  756.6	  641.1	 5497.0	...
1190163	  756.4	  641.2	 5494.0	...
1190164	  756.4	  641.3	 5496.0	...
1190165	  756.5	  641.7	 5495.0	...
1190166	  756.9	  641.9	 5493.0	...
1190167	  757.3	  642.2	 5492.0	...
1190168	  757.4	  642.0	 5496.0	...
1190169	  757.2	  641.7	 5501.0	...
1190170	  757.0	  641.4	 5505.0	...
1190171	  757.0	  641.3	 5505.0	...
1190172	  757.0	  641.3	 5505.0	...
1190173	  757.1	  641.2	 5501.0	...
1190174	  757.1	  641.2	 5497.0	...
1190175	  757.2	  641.2	 5496.0	...
1190176	  757.4	  641.2	 5499.0	...
1190177	  757.5	  640.9	 5501.0	...
1190178	  757.5	  640.5	 5501.0	...
1190179	  757.5	  640.2	 5501.0	...
1190180	  757.6	  640.3	 5500.0	...
1190181	  757.6	  640.3	 5501.0	...
1190182	  757.5	  640.1	 5503.0	...
1190183	  757.4	  639.7	 5505.0	...
1190184	  757.4	  639.5	 5506.0	...
1190185	  757.5	  639.4	 5505.0	...
1190186	  757.6	  639.3	 5504.0	...
1190187	  757.6	  639.0	 5504.0	...
1190188	  757.5	  638.7	 5504.0	...
1190189	  757.6	  638.5	 5507.0	...
1190190	  757.8	  638.6	 5510.0	...
1190191	  758.1	  638.6	 5513.0	...
1190192	  758.2	  638.4	 5513.0	...
1190193	  758.1	  638.2	 5515.0	...
1190194	  757.9	  637.9	 5516.0	...
1190195	  757.7	  637.9	 5518.0	...
1190196	  757.7	  637.8	 5518.0	...
1190197	  757.7	  637.6	 5522.0	...
1190198	  757.6	  637.3	 5525.0	...
1190199	  757.3	  637.0	 5526.0	...
1190200	  756.9	  636.9	 5524.0	...
1190201	  756.7	  636.9	 5521.0	...
1190202	  756.8	  637.0	 5521.0	...
1190203	  756.9	  637.0	 5521.0	...
1190204	  756.9	  637.0	 5522.0	...
1190205	  757.0	  636.9	 5522.0	...
1190206	  757.2	  636.9	 5523.0	...
1190207	  757.6	  636.9	 5525.0	...
1190208	  757.9	  636.7	 5528.0	...
1190209	  757.9	  636.6	 5531.0	...
1190210	  757.8	  636.4	 5534.0	...
1190211	  757.6	  636.1	 5534.0	...
1190212	  757.5	  635.8	 5535.0	...
1190213	  757.5	  635.7	 5534.0	...
1190214	  757.6	  635.7	 5534.0	...
1190215	  757.7	  635.7	 5535.0	...
1190216	  757.5	  635.7	 5535.0	...
1190217	  757.2	  635.6	 5534.0	...
1190218	  757.0	  635.5	 5533.0	...
1190219	  757.0	  635.4	 5534.0	...
1190220	  757.0	  635.3	 5536.0	...
1190221	  757.1	  635.1	 5538.0	...
1190222	  757.3	  634.9	 5539.0	...
1190223	  757.2	  634.9	 5541.0	...
1190224	  757.1	  634.8	 5543.0	...
1190225	  756.9	  634.7	 5546.0	...
1190226	  756.9	  634.6	 5547.0	...
1190227	  756.8	  634.3	 5548.0	...
1190228	  756.8	  634.0	 5549.0	...
1190229	  756.8	  633.8	 5546.0	...
1190230	  756.8	  633.7	 5543.0	...
1190231	  756.8	  633.6	 5542.0	...
1190232	  756.8	  633.6	 5544.0	...
1190233	  756.8	  633.2	 5548.0	...
1190234	  756.9	  632.8	 5549.0	...
1190235	  757.0	  632.3	 5550.0	...
1190236	  757.0	  632.3	 5550.0	...
1190237	  756.9	  632.3	 5550.0	...
1190238	  757.0	  632.3	 5550.0	...
1190239	  757.0	  632.4	 5550.0	...
1190240	  756.9	  632.2	 5550.0	...
1190241	  756.8	  631.7	 5551.0	...
1190242	  756.7	  631.2	 5553.0	...
1190243	  756.5	  630.9	 5555.0	...
1190244	  756.5	  630.9	 5556.0	...
1190245	  756.5	  631.2	 5557.0	...
1190246	  756.5	  631.5	 5558.0	...
1190247	  756.7	  631.7	 5559.0	...
1190248	  756.8	  631.7	 5559.0	...
1190249	  756.8	  631.6	 5559.0	...
1190250	  756.7	  631.6	 5559.0	...
1190251	  756.6	  631.7	 5560.0	...
1190252	  756.7	  631.7	 5560.0	...
1190253	  756.7	  631.7	 5560.0	...
1190254	  756.7	  631.7	 5558.0	...
1190255	  756.7	  631.9	 5557.0	...
1190256	  756.7	  632.1	 5555.0	...
1190257	  756.8	  632.3	 5557.0	...
1190258	  756.8	  632.3	 5559.0	...
1190259	  756.8	  632.2	 5561.0	...
1190260	  756.8	  632.2	 5561.0	...
1190261	  756.7	  632.3	 5561.0	...
1190262	  756.4	  632.4	 5561.0	...
1190263	  756.0	  632.5	 5561.0	...
1190264	  755.7	  632.6	 5561.0	...
1190265	  755.0	  632.5	 5562.0	...
1190266	  754.2	  631.6	 5562.0	...
1190267	  753.4	  630.7	 5562.0	...
1190268	  753.1	  629.8	 5563.0	...
1190269	  752.8	  628.9	 5563.0	...
1190270	  752.4	  627.5	 5562.0	...
1190271	  751.9	  626.1	 5562.0	...
1190272	  751.4	  625.4	 5561.0	...
1190273	  750.8	  624.5	 5561.0	...
1190274	  750.8	  623.6	 5561.0	...
1190275	  751.0	  622.7	 5562.0	...
1190276	  751.4	  622.1	 5563.0	...
1190277	  751.6	  621.5	 5562.0	...
1190278	  752.0	  621.1	 5561.0	...
1190279	  752.5	  620.0	 5560.0	...
1190280	  752.9	  619.0	 5560.0	...
1190281	  753.4	  618.3	 5559.0	...
1190282	  753.4	  618.3	 5558.0	...
1190283	  753.6	  618.4	 5556.0	...
1190284	  753.8	  618.2	 5558.0	...
1190285	  753.9	  618.3	 5560.0	...
1190286	  753.9	  618.4	 5562.0	...
1190287	  753.8	  618.6	 5561.0	...
1190288	  753.7	  618.8	 5561.0	...
1190289	  753.7	  618.9	 5562.0	...
1190290	  753.7	  618.9	 5564.0	...
1190291	  753.7	  618.8	 5569.0	...
1190292	  753.8	  618.9	 5572.0	...
1190293	  753.8	  618.7	 5576.0	...
1190294	  753.8	  618.5	 5576.0	...
1190295	  753.8	  618.3	 5576.0	...
1190296	  753.7	  618.3	 5576.0	...
1190297	  753.5	  617.9	 5575.0	...
1190298	  753.3	  617.4	 5577.0	...
1190299	  753.1	  616.9	 5578.0	...
1190300	  753.0	  616.9	 5580.0	...
1190301	  752.9	  616.9	 5579.0	...
1190302	  752.8	  616.9	 5580.0	...
1190303	  752.8	  616.8	 5582.0	...
1190304	  752.8	  616.8	 5583.0	...
1190305	  752.8	  616.8	 5583.0	...
1190306	  752.8	  616.8	 5583.0	...
1190307	  752.8	  616.6	 5583.0	...
1190308	  752.9	  616.2	 5583.0	...
1190309	  752.9	  615.8	 5583.0	...
1190310	  752.9	  615.4	 5584.0	...
1190311	  752.8	  615.3	 5583.0	...
1190312	  752.8	  615.6	 5582.0	...
1190313	  752.9	  616.2	 5582.0	...
1190314	  753.0	  616.7	 5583.0	...
1190315	  753.0	  616.9	 5584.0	...
1190316	  753.1	  617.0	 5584.0	...
1190317	  753.1	  617.0	 5583.0	...
1190318	  753.1	  617.0	 5582.0	...
1190319	  753.0	  616.9	 5582.0	...
1190320	  753.3	  616.1	 5582.0	...
1190321	  753.7	  615.4	 5583.0	...
1190322	  753.9	  614.8	 5583.0	...
1190323	  753.7	  614.8	 5583.0	...
1190324	  753.6	  614.8	 5585.0	...
1190325	  753.6	  615.0	 5588.0	...
1190326	  753.6	  615.1	 5590.0	...
1190327	  753.3	  615.3	 5589.0	...
1190328	  753.1	  615.2	 5588.0	...
1190329	  752.8	  615.1	 5587.0	...
1190330	  752.8	  615.1	 5587.0	...
1190331	  752.9	  615.2	 5586.0	...
1190332	  753.0	  615.4	 5585.0	...
1190333	  753.0	  615.4	 5584.0	...
1190334	  752.9	  615.5	 5583.0	...
1190335	  752.7	  615.5	 5584.0	...
1190336	  752.6	  615.4	 5586.0	...
1190337	  752.4	  615.5	 5586.0	...
1190338	  752.4	  615.7	 5585.0	...
1190339	  752.4	  615.9	 5585.0	...
1190340	  752.4	  615.7	 5587.0	...
1190341	  752.4	  615.3	 5588.0	...
1190342	  752.4	  614.7	 5590.0	...
1190343	  752.2	  614.2	 5592.0	...
1190344	  752.1	  614.1	 5591.0	...
1190345	  751.9	  614.2	 5589.0	...
1190346	  751.9	  614.4	 5588.0	...
1190347	  751.9	  614.4	 5589.0	...
1190348	  751.9	  614.8	 5590.0	...
1190349	  752.0	  615.2	 5590.0	...
1190350	  752.0	  615.6	 5592.0	...
1190351	  752.2	  615.5	 5594.0	...
1190352	  752.3	  615.3	 5593.0	...
1190353	  752.3	  615.0	 5590.0	...
1190354	  752.3	  614.7	 5588.0	...
1190355	  752.4	  614.9	 5589.0	...
1190356	  752.5	  615.2	 5591.0	...
1190357	  752.7	  615.6	 5592.0	...
1190358	  752.6	  615.7	 5591.0	...
1190359	  752.5	  615.8	 5590.0	...
1190360	  752.2	  615.8	 5588.0	...
1190361	  751.6	  615.9	 5589.0	...
1190362	  751.1	  616.0	 5590.0	...
1190363	  751.1	  616.1	 5589.0	...
1190364	  751.8	  616.0	 5587.0	...
1190365	  752.4	  615.8	 5585.0	...
1190366	  752.3	  615.8	 5588.0	...
1190367	  752.0	  615.8	 5591.0	...
1190368	  751.7	  616.0	 5595.0	...
1190369	  751.8	  615.8	 5595.0	...
1190370	  751.8	  615.5	 5596.0	...
1190371	  751.8	  615.5	 5596.0	...
1190372	  751.8	  615.9	 5596.0	...
1190373	  751.7	  616.3	 5596.0	...
1190374	  751.7	  616.3	 5596.0	...
1190375	  751.6	  616.4	 5595.0	...
1190376	  751.6	  616.3	 5595.0	...
1190377	  751.7	  616.3	 5595.0	...
1190378	  751.9	  616.5	 5595.0	...
1190379	  752.0	  616.7	 5595.0	...
1190380	  752.2	  616.3	 5593.0	...
1190381	  752.2	  615.7	 5591.0	...
1190382	  751.8	  615.1	 5590.0	...
1190383	  751.5	  615.0	 5591.0	...
1190384	  751.0	  615.1	 5592.0	...
1190385	  750.7	  615.2	 5594.0	...
1190386	  750.5	  615.3	 5595.0	...
1190387	  750.7	  615.6	 5594.0	...
1190388	  750.9	  616.0	 5592.0	...
1190389	  751.2	  616.2	 5591.0	...
1190390	  751.5	  616.2	 5590.0	...
1190391	  751.7	  616.1	 5589.0	...
1190392	  751.6	  616.1	 5588.0	...
1190393	  751.4	  615.8	 5590.0	...
1190394	  751.0	  615.6	 5592.0	...
1190395	  750.8	  615.4	 5595.0	...
1190396	  750.4	  615.7	 5595.0	...
1190397	  750.3	  615.9	 5595.0	...
1190398	  750.1	  615.8	 5594.0	...
1190399	  750.3	  615.5	 5592.0	...
1190400	  750.4	  615.2	 5591.0	...
1190401	  750.5	  615.1	 5590.0	...
1190402	  750.4	  615.0	 5591.0	...
1190403	  750.3	  615.0	 5592.0	...
1190404	  750.3	  615.1	 5592.0	...
1190405	  750.5	  615.4	 5592.0	...
1190406	  750.6	  615.8	 5591.0	...
1190407	  750.7	  616.0	 5591.0	...
1190408	  750.5	  616.0	 5591.0	...
1190409	  750.3	  616.0	 5592.0	...
1190410	  750.2	  615.9	 5593.0	...
1190411	  750.3	  615.8	 5595.0	...
1190412	  750.5	  615.7	 5597.0	...
1190413	  750.3	  616.0	 5595.0	...
1190414	  749.8	  616.3	 5591.0	...
1190415	  749.3	  616.6	 5587.0	...
1190416	  749.1	  616.6	 5586.0	...
1190417	  749.1	  616.6	 5586.0	...
1190418	  749.1	  616.6	 5584.0	...
1190419	  749.3	  616.3	 5584.0	...
1190420	  749.4	  616.2	 5586.0	...
1190421	  749.5	  616.1	 5590.0	...
1190422	  749.4	  616.3	 5594.0	...
1190423	  749.3	  616.4	 5594.0	...
1190424	  749.1	  616.6	 5593.0	...
1190425	  749.1	  616.9	 5589.0	...
1190426	  749.1	  617.6	 5585.0	...
1190427	  749.1	  618.3	 5583.0	...
1190428	  749.1	  618.9	 5581.0	...
1190429	  749.0	  619.0	 5580.0	...
1190430	  748.9	  619.1	 5578.0	...
1190431	  748.8	  619.0	 5580.0	...
1190432	  748.9	  619.0	 5582.0	...
1190433	  749.1	  618.9	 5582.0	...
1190434	  749.2	  618.9	 5580.0	...
1190435	  748.8	  618.9	 5578.0	...
1190436	  748.3	  618.8	 5579.0	...
1190437	  747.8	  618.6	 5580.0	...
1190438	  747.8	  618.5	 5581.0	...
1190439	  748.0	  618.4	 5581.0	...
1190440	  748.2	  618.4	 5581.0	...
1190441	  748.3	  618.4	 5581.0	...
1190442	  748.4	  618.5	 5581.0	...
1190443	  748.5	  618.4	 5581.0	...
1190444	  748.5	  618.4	 5580.0	...
1190445	  748.4	  618.4	 5580.0	...
1190446	  748.3	  618.4	 5579.0	...
1190447	  748.3	  618.5	 5580.0	...
1190448	  748.2	  618.5	 5581.0	...
1190449	  747.9	  618.5	 5580.0	...
1190450	  747.6	  618.4	 5578.0	...
1190451	  747.1	  618.4	 5576.0	...
1190452	  746.8	  618.6	 5577.0	...
1190453	  746.8	  618.9	 5578.0	...
1190454	  747.1	  619.1	 5578.0	...
1190455	  747.5	  618.7	 5580.0	...
1190456	  747.7	  618.4	 5582.0	...
1190457	  747.8	  618.1	 5583.0	...
1190458	  747.9	  618.3	 5581.0	...
1190459	  747.7	  618.4	 5579.0	...
1190460	  747.6	  618.5	 5578.0	...
1190461	  747.5	  618.6	 5579.0	...
1190462	  747.4	  618.7	 5579.0	...
1190463	  747.4	  618.7	 5579.0	...
1190464	  747.3	  618.8	 5577.0	...
1190465	  747.2	  618.7	 5576.0	...
1190466	  747.1	  618.6	 5574.0	...
1190467	  747.1	  618.5	 5575.0	...
1190468	  747.0	  618.4	 5576.0	...
1190469	  746.9	  618.3	 5577.0	...
1190470	  746.9	  618.3	 5579.0	...
1190471	  746.8	  618.2	 5579.0	...
1190472	  746.6	  618.1	 5580.0	...
1190473	  746.4	  617.7	 5580.0	...
1190474	  746.3	  617.0	 5580.0	...
1190475	  746.2	  616.5	 5581.0	...
1190476	  746.1	  616.3	 5579.0	...
1190477	  746.0	  616.2	 5577.0	...
1190478	  745.9	  615.8	 5574.0	...
1190479	  745.8	  615.4	 5574.0	...
1190480	  745.8	  615.2	 5574.0	...
1190481	  746.0	  615.4	 5574.0	...
1190482	  746.0	  615.6	 5573.0	...
1190483	  746.0	  615.8	 5573.0	...
1190484	  745.8	  615.8	 5572.0	...
1190485	  745.6	  615.2	 5572.0	...
1190486	  745.5	  614.7	 5572.0	...
1190487	  745.3	  614.0	 5572.0	...
1190488	  745.3	  614.0	 5571.0	...
1190489	  745.3	  614.1	 5570.0	...
1190490	  745.6	  614.3	 5569.0	...
1190491	  745.9	  614.4	 5569.0	...
1190492	  746.1	  614.1	 5568.0	...
1190493	  746.0	  613.9	 5567.0	...
1190494	  746.0	  613.9	 5567.0	...
1190495	  745.8	  613.7	 5567.0	...
1190496	  745.5	  613.6	 5567.0	...
1190497	  745.2	  613.4	 5567.0	...
1190498	  744.8	  612.9	 5568.0	...
1190499	  744.4	  612.4	 5568.0	...
1190500	  744.0	  612.0	 5567.0	...
1190501	  743.8	  612.1	 5564.0	...
1190502	  743.9	  612.1	 5561.0	...
1190503	  744.1	  611.8	 5561.0	...
1190504	  744.2	  611.5	 5562.0	...
1190505	  744.2	  611.2	 5562.0	...
1190506	  744.2	  611.1	 5559.0	...
1190507	  744.1	  611.0	 5555.0	...
1190508	  743.8	  610.9	 5553.0	...
1190509	  743.4	  610.6	 5548.0	...
1190510	  743.0	  610.1	 5545.0	...
1190511	  743.0	  609.2	 5542.0	...
1190512	  743.0	  608.6	 5542.0	...
1190513	  743.0	  608.0	 5545.0	...
1190514	  743.0	  607.7	 5547.0	...
1190515	  743.1	  607.4	 5547.0	...
1190516	  743.1	  607.3	 5545.0	...
1190517	  743.2	  607.2	 5540.0	...
1190518	  743.2	  606.9	 5537.0	...
1190519	  743.1	  606.6	 5535.0	...
1190520	  742.8	  606.4	 5532.0	...
1190521	  742.5	  606.2	 5529.0	...
1190522	  742.3	  606.0	 5526.0	...
1190523	  742.3	  605.9	 5524.0	...
1190524	  742.3	  605.9	 5522.0	...
1190525	  742.3	  605.5	 5520.0	...
1190526	  742.2	  605.1	 5520.0	...
1190527	  742.1	  604.7	 5517.0	...
1190528	  742.1	  604.3	 5513.0	...
1190529	  742.2	  603.9	 5509.0	...
1190530	  742.3	  603.3	 5507.0	...
1190531	  742.2	  602.7	 5505.0	...
1190532	  742.2	  601.9	 5504.0	...
1190533	  742.1	  601.3	 5503.0	...
1190534	  741.7	  600.9	 5503.0	...
1190535	  741.3	  600.7	 5502.0	...
1190536	  740.7	  599.9	 5502.0	...
1190537	  740.4	  599.1	 5501.0	...
1190538	  739.9	  597.7	 5501.0	...
1190539	  739.7	  597.0	 5501.0	...
1190540	  739.8	  596.0	 5499.0	...
1190541	  739.7	  595.3	 5497.0	...
1190542	  739.5	  594.2	 5496.0	...
1190543	  739.3	  593.2	 5496.0	...
1190544	  739.2	  592.5	 5491.0	...
1190545	  739.2	  592.2	 5485.0	...
1190546	  739.1	  591.9	 5479.0	...
1190547	  739.0	  591.4	 5475.0	...
1190548	  738.8	  590.7	 5472.0	...
1190549	  738.6	  589.9	 5468.0	...
1190550	  738.5	  589.0	 5466.0	...
1190551	  738.5	  588.2	 5465.0	...
1190552	  738.5	  587.6	 5458.0	...
1190553	  738.7	  587.2	 5450.0	...
1190554	  738.9	  586.6	 5442.0	...
1190555	  739.0	  586.1	 5441.0	...
1190556	  738.9	  585.3	 5440.0	...
1190557	  738.9	  584.6	 5437.0	...
1190558	  738.9	  583.8	 5433.0	...
1190559	  738.8	  583.1	 5431.0	...
1190560	  738.9	  582.0	 5431.0	...
1190561	  738.9	  581.0	 5427.0	...
1190562	  738.8	  580.2	 5421.0	...
1190563	  738.6	  579.8	 5415.0	...
1190564	  738.3	  579.8	 5412.0	...
1190565	  738.1	  579.8	 5410.0	...
1190566	  737.9	  579.8	 5404.0	...
1190567	  737.8	  579.0	 5400.0	...
1190568	  737.2	  578.3	 5396.0	...
1190569	  736.7	  577.6	 5396.0	...
1190570	  736.0	  577.1	 5395.0	...
1190571	  735.0	  576.5	 5393.0	...
1190572	  734.0	  575.7	 5387.0	...
1190573	  732.8	  575.3	 5383.0	...
1190574	  731.3	  575.1	 5377.0	...
1190575	  729.4	  575.1	 5372.0	...
1190576	  727.3	  575.4	 5365.0	...
1190577	  725.3	  575.3	 5357.0	...
1190578	  723.8	  575.2	 5349.0	...
1190579	  722.9	  574.9	 5344.0	...
1190580	  722.4	  574.9	 5343.0	...
1190581	  722.0	  574.8	 5340.0	...
1190582	  721.6	  574.8	 5333.0	...
1190583	  721.9	  574.6	 5327.0	...
1190584	  722.2	  574.1	 5322.0	...
1190585	  723.0	  573.6	 5322.0	...
1190586	  723.5	  573.1	 5321.0	...
1190587	  723.9	  572.9	 5316.0	...
1190588	  724.0	  572.4	 5312.0	...
1190589	  724.4	  572.0	 5307.0	...
1190590	  724.6	  571.6	 5302.0	...
1190591	  724.8	  571.1	 5296.0	...
1190592	  724.8	  570.7	 5291.0	...
1190593	  724.7	  570.0	 5290.0	...
1190594	  724.6	  569.7	 5287.0	...
1190595	  724.4	  569.5	 5283.0	...
1190596	  724.3	  569.4	 5279.0	...
1190597	  724.4	  569.4	 5272.0	...
1190598	  724.5	  569.1	 5266.0	...
1190599	  724.6	  568.9	 5256.0	...
1190600	  724.7	  568.7	 5252.0	...
1190601	  724.6	  568.2	 5247.0	...
1190602	  724.6	  567.7	 5244.0	...
1190603	  724.3	  567.4	 5240.0	...
1190604	  724.0	  567.7	 5237.0	...
1190605	  723.8	  567.9	 5228.0	...
1190606	  723.7	  568.0	 5220.0	...
1190607	  723.8	  568.0	 5211.0	...
1190608	  723.7	  568.3	 5208.0	...
1190609	  723.7	  568.5	 5202.0	...
1190610	  723.7	  568.7	 5196.0	...
1190611	  723.7	  568.8	 5186.0	...
1190612	  723.7	  568.8	 5182.0	...
1190613	  723.7	  568.8	 5173.0	...
1190614	  723.8	  569.0	 5166.0	...
1190615	  723.9	  569.4	 5156.0	...
1190616	  724.0	  569.9	 5149.0	...
1190617	  724.2	  570.2	 5140.0	...
1190618	  724.4	  570.4	 5134.0	...
1190619	  724.5	  570.3	 5130.0	...
1190620	  724.5	  570.3	 5123.0	...
1190621	  724.6	  570.3	 5118.0	...
1190622	  724.7	  570.4	 5109.0	...
1190623	  724.7	  570.8	 5103.0	...
1190624	  724.9	  571.4	 5096.0	...
1190625	  725.0	  571.9	 5088.0	...
1190626	  725.0	  572.3	 5082.0	...
1190627	  725.5	  572.6	 5072.0	...
1190628	  726.0	  573.5	 5065.0	...
1190629	  726.6	  574.7	 5055.0	...
EFIX R   1189062	1190629	1568	  752.8	  653.3	   5404
SSACC R  1190630
1190630	  726.8	  576.3	 5050.0	...
1190631	  727.0	  577.8	 5041.0	...
1190632	  727.1	  579.0	 5031.0	...
1190633	  727.1	  581.2	 5017.0	...
1190634	  727.1	  584.1	 5005.0	...
1190635	  727.5	  587.4	 4989.0	...
1190636	  728.3	  591.6	 4971.0	...
1190637	  729.0	  595.1	 4953.0	...
1190638	  729.5	  599.8	 4939.0	...
1190639	  729.9	  603.6	 4918.0	...
1190640	  730.4	  609.2	 4896.0	...
1190641	  730.9	  614.6	 4874.0	...
1190642	  731.8	  619.8	 4859.0	...
1190643	  732.8	  624.8	 4839.0	...
1190644	  734.0	  631.4	 4815.0	...
1190645	  735.1	  640.7	 4782.0	...
1190646	  736.4	  652.4	 4745.0	...
1190647	  737.7	  664.7	 4704.0	...
1190648	  738.8	  678.7	 4652.0	...
1190649	  739.6	  695.2	 4595.0	...
1190650	  741.0	  715.9	 4520.0	...
1190651	  743.1	  739.2	 4442.0	...
1190652	  745.9	  764.9	 4348.0	...
1190653	  748.9	  793.2	 4249.0	...
1190654	  752.3	  823.3	 4145.0	...
1190655	  756.2	  856.1	 4031.0	...
1190656	  760.3	  890.0	 3908.0	...
1190657	  764.3	  926.7	 3772.0	...
1190658	  768.6	  965.3	 3633.0	...
1190659	  772.3	 1006.0	 3488.0	...
1190660	  775.5	 1048.5	 3335.0	...
1190661	  778.5	 1093.9	 3174.0	...
1190662	  781.1	 1143.0	 3003.0	...
1190663	  783.7	 1193.6	 2830.0	...
1190664	  784.9	 1227.9	 2712.0	...
1190665	  785.8	 1244.6	 2655.0	...
1190666	  785.8	 1244.6	 2655.0	...
SBLINK R 1190667
1190667	   .	   .	    0.0	...
1190668	   .	   .	    0.0	...
1190669	   .	   .	    0.0	...
1190670	   .	   .	    0.0	...
1190671	   .	   .	    0.0	...
1190672	   .	   .	    0.0	...
1190673	   .	   .	    0.0	...
1190674	   .	   .	    0.0	...
1190675	   .	   .	    0.0	...
1190676	   .	   .	    0.0	...
1190677	   .	   .	    0.0	...
1190678	   .	   .	    0.0	...
1190679	   .	   .	    0.0	...
1190680	   .	   .	    0.0	...
1190681	   .	   .	    0.0	...
1190682	   .	   .	    0.0	...
1190683	   .	   .	    0.0	...
1190684	   .	   .	    0.0	...
1190685	   .	   .	    0.0	...
1190686	   .	   .	    0.0	...
1190687	   .	   .	    0.0	...
1190688	   .	   .	    0.0	...
1190689	   .	   .	    0.0	...
1190690	   .	   .	    0.0	...
1190691	   .	   .	    0.0	...
1190692	   .	   .	    0.0	...
1190693	   .	   .	    0.0	...
1190694	   .	   .	    0.0	...
1190695	   .	   .	    0.0	...
1190696	   .	   .	    0.0	...
1190697	   .	   .	    0.0	...
1190698	   .	   .	    0.0	...
1190699	   .	   .	    0.0	...
1190700	   .	   .	    0.0	...
1190701	   .	   .	    0.0	...
1190702	   .	   .	    0.0	...
1190703	   .	   .	    0.0	...
1190704	   .	   .	    0.0	...
1190705	   .	   .	    0.0	...
1190706	   .	   .	    0.0	...
1190707	   .	   .	    0.0	...
1190708	   .	   .	    0.0	...
1190709	   .	   .	    0.0	...
1190710	   .	   .	    0.0	...
1190711	   .	   .	    0.0	...
1190712	   .	   .	    0.0	...
1190713	   .	   .	    0.0	...
1190714	   .	   .	    0.0	...
1190715	   .	   .	    0.0	...
1190716	   .	   .	    0.0	...
1190717	   .	   .	    0.0	...
1190718	   .	   .	    0.0	...
1190719	   .	   .	    0.0	...
1190720	   .	   .	    0.0	...
1190721	   .	   .	    0.0	...
1190722	   .	   .	    0.0	...
1190723	   .	   .	    0.0	...
1190724	   .	   .	    0.0	...
1190725	   .	   .	    0.0	...
1190726	   .	   .	    0.0	...
1190727	   .	   .	    0.0	...
1190728	   .	   .	    0.0	...
1190729	   .	   .	    0.0	...
1190730	   .	   .	    0.0	...
1190731	   .	   .	    0.0	...
1190732	   .	   .	    0.0	...
1190733	   .	   .	    0.0	...
1190734	   .	   .	    0.0	...
1190735	   .	   .	    0.0	...
1190736	   .	   .	    0.0	...
1190737	   .	   .	    0.0	...
1190738	   .	   .	    0.0	...
1190739	   .	   .	    0.0	...
1190740	   .	   .	    0.0	...
1190741	   .	   .	    0.0	...
1190742	   .	   .	    0.0	...
1190743	   .	   .	    0.0	...
1190744	   .	   .	    0.0	...
1190745	   .	   .	    0.0	...
1190746	   .	   .	    0.0	...
1190747	   .	   .	    0.0	...
1190748	   .	   .	    0.0	...
1190749	   .	   .	    0.0	...
1190750	   .	   .	    0.0	...
1190751	   .	   .	    0.0	...
1190752	   .	   .	    0.0	...
1190753	   .	   .	    0.0	...
1190754	   .	   .	    0.0	...
1190755	   .	   .	    0.0	...
1190756	   .	   .	    0.0	...
1190757	   .	   .	    0.0	...
1190758	   .	   .	    0.0	...
1190759	   .	   .	    0.0	...
1190760	   .	   .	    0.0	...
1190761	   .	   .	    0.0	...
1190762	   .	   .	    0.0	...
1190763	   .	   .	    0.0	...
1190764	   .	   .	    0.0	...
1190765	   .	   .	    0.0	...
1190766	   .	   .	    0.0	...
1190767	   .	   .	    0.0	...
1190768	   .	   .	    0.0	...
1190769	   .	   .	    0.0	...
1190770	   .	   .	    0.0	...
1190771	   .	   .	    0.0	...
1190772	   .	   .	    0.0	...
1190773	   .	   .	    0.0	...
1190774	   .	   .	    0.0	...
1190775	   .	   .	    0.0	...
1190776	   .	   .	    0.0	...
1190777	   .	   .	    0.0	...
1190778	   .	   .	    0.0	...
1190779	   .	   .	    0.0	...
1190780	   .	   .	    0.0	...
1190781	   .	   .	    0.0	...
1190782	   .	   .	    0.0	...
1190783	   .	   .	    0.0	...
1190784	   .	   .	    0.0	...
1190785	   .	   .	    0.0	...
1190786	   .	   .	    0.0	...
1190787	   .	   .	    0.0	...
1190788	   .	   .	    0.0	...
1190789	   .	   .	    0.0	...
1190790	   .	   .	    0.0	...
1190791	   .	   .	    0.0	...
1190792	   .	   .	    0.0	...
1190793	   .	   .	    0.0	...
1190794	   .	   .	    0.0	...
1190795	   .	   .	    0.0	...
1190796	   .	   .	    0.0	...
1190797	   .	   .	    0.0	...
1190798	   .	   .	    0.0	...
1190799	   .	   .	    0.0	...
1190800	   .	   .	    0.0	...
1190801	   .	   .	    0.0	...
1190802	   .	   .	    0.0	...
1190803	   .	   .	    0.0	...
1190804	   .	   .	    0.0	...
1190805	   .	   .	    0.0	...
1190806	   .	   .	    0.0	...
1190807	   .	   .	    0.0	...
1190808	   .	   .	    0.0	...
1190809	   .	   .	    0.0	...
1190810	   .	   .	    0.0	...
1190811	   .	   .	    0.0	...
1190812	   .	   .	    0.0	...
1190813	   .	   .	    0.0	...
1190814	   .	   .	    0.0	...
1190815	   .	   .	    0.0	...
1190816	   .	   .	    0.0	...
1190817	   .	   .	    0.0	...
1190818	   .	   .	    0.0	...
1190819	   .	   .	    0.0	...
1190820	   .	   .	    0.0	...
1190821	   .	   .	    0.0	...
1190822	   .	   .	    0.0	...
1190823	   .	   .	    0.0	...
1190824	   .	   .	    0.0	...
1190825	   .	   .	    0.0	...
1190826	   .	   .	    0.0	...
1190827	   .	   .	    0.0	...
1190828	   .	   .	    0.0	...
1190829	   .	   .	    0.0	...
[truncated: 4,258,871 more chars]
