# Supplementary material for: With an eye on uncertainty: Modelling pupillary responses to environmental volatility
Source: PLoS Comput Biol. 2019 Jul 5;15(7):e1007126. doi: 10.1371/journal.pcbi.1007126 (PMC6636765; doi:10.1371/journal.pcbi.1007126)
Supplement: S5 Data — Zip file containing the pupillometry data for participant 5. (ZIP) [file pcbi.1007126.s005.zip › P5/trial5.asc]

** CONVERTED FROM C:\Users\tparr\Documents\PVR\P5_1212\trial5.edf using edfapi 3.1 Win32 Nov 24 2009 on Tue Dec 12 10:57:45 2017
** DATE: Tue Dec 12 10:22:44 2017
** TYPE: EDF_FILE BINARY EVENT SAMPLE TAGGED
** VERSION: EYELINK II 1
** SOURCE: EYELINK CL
** EYELINK II CL v4.48 Nov 25 2009
** CAMERA: EyeLink CL Version 1.4 Sensor=BHA
** SERIAL NUMBER: CL1-AAD42
** CAMERA_CONFIG: AAD42140.SCD
**

MSG	891087 RECCFG CR 1000 2 0 R
MSG	891087 ELCLCFG MTABLER
MSG	891087 GAZE_COORDS 0.00 0.00 1599.00 1199.00
MSG	891087 THRESHOLDS R 106 237
MSG	891087 ELCL_PROC CENTROID (3)
MSG	891087 ELCL_PCR_PARAM 5 3.0
START	891088 	RIGHT	SAMPLES	EVENTS
PRESCALER	1
VPRESCALER	1
PUPIL	AREA
EVENTS	GAZE	RIGHT	RATE	1000.00	TRACKING	CR	FILTER	2
SAMPLES	GAZE	RIGHT	RATE	1000.00	TRACKING	CR	FILTER	2
MSG	891088 !MODE RECORD CR 1000 2 0 R
891088	  715.0	  590.3	 6699.0	...
INPUT	891088	127
891089	  714.9	  589.9	 6697.0	...
891090	  714.8	  589.6	 6697.0	...
891091	  714.8	  589.6	 6700.0	...
891092	  714.8	  589.7	 6702.0	...
891093	  714.8	  589.7	 6702.0	...
891094	  714.8	  589.6	 6703.0	...
SFIX R   891095
891095	  714.7	  589.6	 6704.0	...
891096	  714.7	  589.5	 6705.0	...
891097	  714.8	  589.3	 6704.0	...
891098	  714.6	  589.2	 6702.0	...
891099	  714.4	  589.0	 6702.0	...
891100	  714.1	  589.0	 6704.0	...
891101	  714.0	  589.0	 6706.0	...
891102	  714.3	  588.6	 6705.0	...
891103	  714.7	  588.2	 6704.0	...
891104	  714.9	  588.2	 6704.0	...
891105	  714.6	  588.7	 6704.0	...
891106	  714.4	  589.1	 6703.0	...
891107	  714.3	  589.0	 6703.0	...
891108	  714.1	  589.0	 6703.0	...
891109	  714.1	  589.1	 6702.0	...
891110	  714.3	  588.8	 6701.0	...
891111	  714.6	  588.4	 6700.0	...
891112	  714.7	  588.0	 6700.0	...
891113	  714.7	  587.9	 6700.0	...
891114	  714.6	  588.0	 6700.0	...
891115	  714.5	  588.2	 6703.0	...
891116	  714.4	  588.5	 6705.0	...
891117	  714.3	  588.6	 6706.0	...
891118	  714.3	  588.6	 6705.0	...
891119	  714.5	  588.6	 6704.0	...
891120	  714.6	  588.6	 6704.0	...
891121	  714.6	  588.6	 6705.0	...
891122	  714.4	  588.4	 6707.0	...
891123	  714.2	  588.3	 6711.0	...
891124	  714.1	  588.1	 6713.0	...
891125	  714.1	  588.1	 6710.0	...
891126	  714.1	  588.1	 6708.0	...
891127	  714.2	  588.1	 6705.0	...
891128	  714.2	  588.0	 6706.0	...
891129	  714.3	  587.8	 6707.0	...
891130	  714.3	  587.5	 6708.0	...
891131	  714.3	  587.0	 6711.0	...
891132	  714.3	  586.7	 6713.0	...
891133	  714.1	  586.4	 6713.0	...
891134	  714.0	  586.6	 6711.0	...
891135	  713.8	  586.7	 6709.0	...
891136	  713.8	  586.7	 6710.0	...
891137	  713.7	  586.6	 6710.0	...
891138	  713.5	  586.6	 6710.0	...
891139	  713.5	  586.5	 6709.0	...
891140	  713.6	  586.5	 6707.0	...
891141	  713.7	  586.3	 6706.0	...
891142	  713.8	  586.1	 6704.0	...
891143	  713.7	  586.0	 6704.0	...
891144	  713.7	  586.4	 6705.0	...
891145	  713.6	  586.8	 6706.0	...
891146	  713.6	  586.7	 6710.0	...
891147	  713.7	  586.2	 6713.0	...
891148	  713.8	  585.6	 6712.0	...
891149	  713.9	  585.6	 6709.0	...
891150	  713.9	  586.1	 6706.0	...
891151	  713.9	  586.6	 6705.0	...
891152	  714.0	  587.2	 6705.0	...
891153	  714.1	  587.1	 6705.0	...
891154	  714.2	  587.0	 6704.0	...
891155	  714.2	  586.6	 6703.0	...
891156	  713.8	  586.2	 6702.0	...
891157	  713.3	  585.9	 6703.0	...
891158	  712.9	  585.9	 6704.0	...
891159	  712.8	  585.7	 6704.0	...
891160	  712.7	  585.6	 6704.0	...
891161	  712.7	  585.4	 6704.0	...
891162	  712.7	  585.1	 6705.0	...
891163	  713.0	  584.8	 6705.0	...
891164	  713.2	  584.8	 6706.0	...
891165	  713.4	  585.2	 6707.0	...
891166	  713.7	  585.3	 6704.0	...
891167	  714.0	  585.2	 6701.0	...
891168	  714.2	  585.1	 6700.0	...
891169	  714.0	  584.9	 6702.0	...
891170	  713.8	  584.6	 6705.0	...
891171	  713.5	  584.3	 6705.0	...
891172	  713.1	  584.5	 6706.0	...
891173	  712.9	  584.6	 6707.0	...
891174	  713.0	  584.5	 6708.0	...
891175	  713.1	  584.5	 6708.0	...
891176	  713.2	  584.5	 6709.0	...
891177	  713.3	  584.6	 6709.0	...
891178	  713.3	  584.5	 6709.0	...
891179	  713.3	  584.3	 6708.0	...
891180	  713.4	  584.0	 6708.0	...
891181	  713.5	  583.9	 6708.0	...
891182	  713.5	  584.3	 6708.0	...
891183	  713.3	  584.8	 6709.0	...
891184	  713.2	  585.3	 6707.0	...
891185	  713.0	  585.2	 6705.0	...
891186	  713.0	  585.0	 6703.0	...
891187	  713.1	  585.0	 6703.0	...
891188	  713.1	  585.2	 6702.0	...
891189	  713.0	  585.1	 6703.0	...
891190	  713.0	  584.9	 6704.0	...
891191	  713.1	  584.8	 6706.0	...
891192	  713.1	  584.9	 6707.0	...
891193	  713.1	  584.7	 6705.0	...
891194	  713.1	  584.2	 6703.0	...
891195	  713.1	  583.8	 6699.0	...
891196	  713.1	  583.5	 6698.0	...
891197	  712.9	  583.3	 6697.0	...
891198	  712.8	  583.5	 6698.0	...
891199	  712.6	  583.8	 6699.0	...
891200	  712.6	  583.9	 6699.0	...
891201	  712.7	  583.7	 6699.0	...
891202	  712.9	  583.4	 6698.0	...
891203	  713.0	  583.5	 6696.0	...
891204	  713.0	  583.6	 6694.0	...
891205	  712.9	  583.6	 6692.0	...
891206	  712.9	  583.7	 6693.0	...
891207	  712.9	  583.7	 6693.0	...
891208	  712.9	  583.6	 6692.0	...
891209	  712.9	  583.5	 6691.0	...
891210	  712.9	  583.4	 6692.0	...
891211	  713.0	  583.4	 6692.0	...
891212	  713.1	  583.6	 6692.0	...
891213	  713.1	  583.4	 6691.0	...
891214	  713.0	  583.1	 6690.0	...
891215	  713.0	  582.8	 6687.0	...
891216	  713.1	  582.7	 6684.0	...
891217	  713.1	  582.6	 6681.0	...
891218	  713.2	  582.6	 6681.0	...
891219	  713.2	  582.6	 6680.0	...
891220	  713.3	  582.5	 6678.0	...
891221	  713.4	  582.9	 6676.0	...
891222	  713.6	  583.4	 6675.0	...
891223	  713.6	  583.8	 6674.0	...
891224	  713.6	  583.7	 6670.0	...
891225	  713.5	  583.6	 6667.0	...
891226	  713.4	  583.7	 6665.0	...
891227	  713.3	  583.7	 6667.0	...
891228	  713.1	  583.5	 6669.0	...
891229	  713.1	  583.4	 6669.0	...
891230	  713.1	  583.5	 6668.0	...
891231	  713.1	  583.7	 6664.0	...
891232	  713.2	  583.9	 6662.0	...
891233	  713.6	  584.0	 6664.0	...
891234	  714.0	  584.0	 6668.0	...
891235	  714.3	  584.1	 6668.0	...
891236	  714.1	  584.2	 6665.0	...
891237	  714.0	  584.2	 6661.0	...
891238	  714.0	  584.2	 6661.0	...
891239	  714.1	  584.1	 6660.0	...
891240	  714.1	  584.0	 6658.0	...
891241	  714.2	  583.7	 6656.0	...
891242	  714.2	  583.4	 6655.0	...
891243	  714.2	  583.8	 6656.0	...
891244	  714.3	  584.3	 6655.0	...
891245	  714.3	  584.7	 6654.0	...
891246	  714.3	  584.6	 6654.0	...
891247	  714.4	  584.5	 6650.0	...
891248	  714.3	  584.8	 6646.0	...
891249	  714.3	  585.1	 6642.0	...
891250	  714.3	  585.4	 6642.0	...
891251	  714.4	  585.4	 6642.0	...
891252	  714.4	  585.5	 6642.0	...
891253	  714.4	  585.6	 6641.0	...
891254	  714.3	  585.7	 6641.0	...
891255	  714.4	  585.7	 6641.0	...
891256	  714.4	  585.7	 6641.0	...
891257	  714.4	  585.7	 6638.0	...
891258	  714.4	  585.7	 6634.0	...
891259	  714.5	  585.6	 6630.0	...
891260	  714.6	  585.8	 6628.0	...
891261	  714.8	  585.9	 6625.0	...
891262	  714.8	  586.0	 6622.0	...
891263	  714.7	  585.9	 6621.0	...
891264	  714.8	  585.9	 6622.0	...
891265	  714.6	  586.2	 6623.0	...
891266	  714.6	  586.5	 6624.0	...
891267	  714.5	  586.9	 6624.0	...
891268	  714.7	  587.3	 6621.0	...
891269	  714.7	  587.5	 6618.0	...
891270	  714.7	  587.4	 6620.0	...
891271	  714.7	  587.1	 6626.0	...
891272	  714.7	  586.8	 6632.0	...
891273	  714.8	  586.8	 6628.0	...
891274	  714.9	  586.9	 6623.0	...
891275	  715.0	  587.1	 6617.0	...
891276	  714.9	  587.5	 6615.0	...
891277	  714.8	  587.8	 6613.0	...
891278	  714.6	  588.1	 6611.0	...
891279	  714.5	  588.1	 6610.0	...
891280	  714.6	  588.1	 6606.0	...
891281	  714.9	  588.1	 6603.0	...
891282	  715.2	  588.1	 6604.0	...
891283	  715.3	  588.0	 6608.0	...
891284	  715.4	  587.9	 6612.0	...
891285	  715.5	  587.7	 6612.0	...
891286	  715.5	  587.6	 6612.0	...
891287	  715.5	  587.6	 6613.0	...
891288	  715.3	  587.8	 6610.0	...
891289	  715.1	  587.9	 6607.0	...
891290	  714.6	  587.9	 6603.0	...
891291	  714.1	  587.8	 6602.0	...
891292	  713.1	  587.8	 6600.0	...
891293	  711.9	  587.9	 6599.0	...
891294	  710.3	  588.1	 6598.0	...
891295	  709.1	  588.3	 6597.0	...
891296	  707.6	  588.5	 6596.0	...
891297	  706.7	  588.7	 6595.0	...
891298	  705.9	  588.9	 6594.0	...
891299	  705.7	  589.0	 6593.0	...
891300	  705.5	  589.1	 6593.0	...
891301	  705.6	  589.1	 6593.0	...
891302	  706.0	  589.0	 6594.0	...
891303	  706.9	  588.5	 6595.0	...
891304	  707.4	  588.0	 6595.0	...
891305	  708.2	  587.5	 6595.0	...
891306	  708.6	  587.4	 6594.0	...
891307	  709.4	  586.8	 6593.0	...
891308	  710.0	  586.2	 6592.0	...
891309	  710.2	  585.6	 6592.0	...
891310	  710.2	  585.7	 6593.0	...
891311	  710.1	  585.8	 6593.0	...
891312	  710.3	  586.0	 6592.0	...
891313	  710.3	  585.8	 6589.0	...
891314	  710.4	  585.5	 6587.0	...
891315	  710.5	  585.2	 6586.0	...
891316	  710.3	  585.2	 6589.0	...
891317	  710.1	  585.3	 6591.0	...
891318	  709.9	  585.3	 6591.0	...
891319	  710.0	  585.3	 6588.0	...
891320	  710.0	  585.4	 6586.0	...
891321	  710.0	  585.4	 6585.0	...
891322	  710.0	  585.4	 6585.0	...
891323	  710.0	  585.2	 6586.0	...
891324	  710.1	  585.0	 6588.0	...
891325	  710.2	  584.6	 6590.0	...
891326	  710.2	  584.4	 6591.0	...
891327	  709.9	  584.2	 6592.0	...
891328	  709.6	  584.2	 6592.0	...
891329	  709.5	  584.3	 6592.0	...
891330	  709.6	  584.5	 6591.0	...
891331	  709.6	  584.6	 6590.0	...
891332	  709.6	  584.6	 6590.0	...
891333	  709.4	  584.6	 6590.0	...
891334	  709.4	  584.6	 6589.0	...
891335	  709.4	  584.4	 6589.0	...
891336	  709.4	  584.2	 6589.0	...
891337	  709.3	  583.9	 6589.0	...
891338	  709.2	  583.8	 6589.0	...
891339	  709.0	  583.8	 6590.0	...
891340	  709.3	  583.6	 6590.0	...
891341	  709.6	  583.5	 6590.0	...
891342	  710.0	  583.5	 6590.0	...
891343	  710.1	  583.7	 6590.0	...
891344	  710.1	  583.8	 6590.0	...
891345	  710.1	  583.8	 6590.0	...
891346	  710.1	  583.8	 6588.0	...
891347	  709.9	  583.7	 6584.0	...
891348	  709.7	  583.9	 6579.0	...
891349	  709.6	  584.1	 6575.0	...
891350	  709.8	  584.1	 6576.0	...
891351	  710.0	  583.9	 6578.0	...
891352	  710.2	  583.4	 6578.0	...
891353	  710.2	  583.0	 6575.0	...
891354	  710.1	  582.5	 6571.0	...
891355	  710.1	  582.4	 6569.0	...
891356	  710.1	  582.2	 6573.0	...
891357	  710.2	  582.5	 6578.0	...
891358	  710.2	  582.8	 6577.0	...
891359	  710.5	  583.0	 6571.0	...
891360	  710.7	  583.1	 6567.0	...
891361	  710.6	  583.1	 6569.0	...
891362	  710.4	  583.2	 6572.0	...
891363	  710.2	  583.3	 6575.0	...
891364	  710.2	  583.6	 6573.0	...
891365	  710.5	  583.9	 6568.0	...
891366	  710.8	  584.5	 6563.0	...
891367	  711.0	  584.7	 6562.0	...
891368	  711.0	  585.0	 6561.0	...
891369	  711.0	  585.0	 6564.0	...
891370	  711.0	  585.0	 6567.0	...
891371	  711.0	  585.0	 6569.0	...
891372	  711.2	  584.9	 6568.0	...
891373	  711.4	  584.7	 6566.0	...
891374	  711.6	  584.5	 6565.0	...
891375	  711.4	  584.3	 6568.0	...
891376	  711.3	  583.9	 6571.0	...
891377	  711.4	  583.6	 6568.0	...
891378	  711.7	  583.4	 6562.0	...
891379	  712.0	  583.5	 6556.0	...
891380	  712.1	  583.7	 6557.0	...
891381	  712.0	  583.7	 6556.0	...
891382	  711.8	  583.9	 6554.0	...
891383	  711.7	  584.4	 6553.0	...
891384	  711.8	  585.1	 6551.0	...
891385	  712.0	  585.5	 6550.0	...
891386	  712.1	  585.6	 6550.0	...
891387	  712.2	  585.5	 6552.0	...
891388	  712.4	  585.4	 6553.0	...
891389	  712.6	  585.4	 6553.0	...
891390	  712.6	  585.4	 6552.0	...
891391	  712.5	  585.0	 6551.0	...
891392	  712.4	  584.6	 6550.0	...
891393	  712.4	  584.1	 6549.0	...
891394	  712.6	  584.1	 6550.0	...
891395	  712.7	  584.2	 6551.0	...
891396	  712.7	  584.4	 6554.0	...
891397	  712.9	  584.4	 6554.0	...
891398	  713.1	  584.1	 6555.0	...
891399	  713.3	  583.7	 6554.0	...
891400	  713.2	  583.6	 6555.0	...
891401	  713.1	  583.9	 6555.0	...
891402	  713.1	  584.4	 6553.0	...
891403	  713.4	  584.7	 6549.0	...
891404	  713.6	  584.5	 6546.0	...
891405	  713.7	  584.4	 6546.0	...
891406	  713.7	  584.4	 6546.0	...
891407	  713.7	  584.5	 6546.0	...
891408	  713.6	  584.6	 6545.0	...
891409	  713.5	  584.6	 6543.0	...
891410	  713.5	  584.6	 6542.0	...
891411	  713.5	  584.8	 6540.0	...
891412	  713.9	  584.9	 6537.0	...
891413	  714.2	  584.8	 6534.0	...
891414	  714.7	  585.2	 6531.0	...
891415	  714.8	  585.7	 6530.0	...
891416	  714.9	  586.3	 6529.0	...
891417	  715.0	  586.3	 6529.0	...
891418	  714.8	  586.3	 6529.0	...
891419	  714.5	  586.2	 6529.0	...
891420	  714.2	  586.4	 6525.0	...
891421	  714.2	  586.7	 6523.0	...
891422	  714.2	  587.1	 6520.0	...
891423	  714.2	  587.0	 6516.0	...
891424	  714.3	  586.8	 6512.0	...
891425	  714.4	  586.8	 6508.0	...
891426	  714.4	  586.9	 6509.0	...
891427	  714.4	  587.1	 6510.0	...
891428	  714.4	  586.9	 6510.0	...
891429	  714.5	  586.6	 6508.0	...
891430	  714.6	  586.3	 6505.0	...
891431	  714.6	  586.2	 6506.0	...
891432	  714.6	  586.5	 6508.0	...
891433	  714.7	  586.8	 6510.0	...
891434	  714.6	  587.1	 6508.0	...
891435	  714.4	  587.0	 6506.0	...
891436	  714.6	  586.8	 6504.0	...
891437	  714.9	  586.7	 6505.0	...
891438	  715.3	  586.5	 6506.0	...
891439	  715.4	  586.4	 6507.0	...
891440	  715.5	  586.2	 6508.0	...
891441	  715.5	  586.1	 6505.0	...
891442	  715.4	  586.1	 6503.0	...
891443	  715.4	  586.5	 6501.0	...
891444	  715.4	  586.9	 6501.0	...
891445	  715.4	  587.1	 6501.0	...
891446	  715.3	  586.9	 6500.0	...
891447	  715.1	  586.7	 6499.0	...
891448	  715.2	  586.6	 6500.0	...
891449	  715.5	  586.5	 6502.0	...
891450	  715.6	  586.4	 6505.0	...
891451	  715.6	  586.1	 6506.0	...
891452	  715.5	  585.7	 6507.0	...
891453	  715.5	  585.7	 6501.0	...
891454	  715.5	  586.1	 6495.0	...
891455	  715.6	  586.3	 6492.0	...
891456	  715.6	  586.3	 6494.0	...
891457	  715.6	  586.2	 6497.0	...
891458	  715.5	  586.2	 6498.0	...
891459	  715.2	  586.6	 6498.0	...
891460	  715.0	  586.9	 6496.0	...
891461	  715.1	  587.2	 6494.0	...
891462	  715.3	  587.2	 6488.0	...
891463	  715.6	  587.0	 6485.0	...
891464	  715.6	  586.8	 6484.0	...
891465	  715.7	  586.5	 6487.0	...
891466	  715.8	  586.3	 6490.0	...
891467	  716.0	  586.3	 6489.0	...
891468	  716.0	  586.4	 6491.0	...
891469	  715.9	  586.3	 6494.0	...
891470	  715.8	  586.0	 6492.0	...
891471	  715.8	  585.6	 6487.0	...
891472	  715.8	  585.6	 6482.0	...
891473	  715.8	  585.6	 6481.0	...
891474	  715.9	  585.6	 6480.0	...
891475	  716.0	  585.4	 6483.0	...
891476	  716.0	  585.3	 6487.0	...
891477	  716.0	  585.1	 6487.0	...
891478	  715.9	  585.1	 6484.0	...
891479	  715.8	  585.1	 6481.0	...
891480	  715.8	  585.1	 6479.0	...
891481	  715.8	  585.1	 6478.0	...
891482	  716.0	  585.1	 6477.0	...
891483	  716.2	  585.1	 6477.0	...
891484	  716.3	  585.2	 6477.0	...
891485	  716.3	  585.3	 6477.0	...
891486	  716.5	  585.3	 6478.0	...
891487	  716.7	  585.2	 6476.0	...
891488	  716.5	  585.3	 6473.0	...
891489	  715.9	  585.1	 6471.0	...
891490	  715.3	  585.0	 6472.0	...
891491	  715.2	  584.8	 6473.0	...
891492	  715.2	  584.8	 6473.0	...
891493	  715.3	  584.9	 6472.0	...
891494	  715.5	  585.0	 6473.0	...
891495	  715.7	  584.9	 6475.0	...
891496	  715.9	  584.6	 6475.0	...
891497	  716.0	  583.9	 6473.0	...
891498	  716.0	  583.5	 6472.0	...
891499	  716.0	  583.5	 6470.0	...
891500	  716.1	  584.0	 6469.0	...
891501	  716.1	  584.3	 6467.0	...
891502	  716.0	  584.0	 6467.0	...
891503	  715.9	  583.7	 6467.0	...
891504	  715.7	  583.8	 6465.0	...
891505	  715.6	  583.8	 6464.0	...
891506	  715.6	  583.9	 6465.0	...
891507	  715.6	  583.7	 6466.0	...
891508	  715.5	  583.5	 6467.0	...
891509	  715.5	  583.4	 6465.0	...
891510	  715.4	  583.5	 6464.0	...
891511	  715.7	  583.6	 6463.0	...
891512	  716.0	  583.9	 6464.0	...
891513	  716.2	  584.2	 6464.0	...
891514	  716.1	  584.2	 6463.0	...
891515	  716.0	  584.0	 6462.0	...
891516	  715.9	  583.8	 6461.0	...
891517	  715.9	  583.8	 6461.0	...
891518	  715.8	  583.9	 6461.0	...
891519	  715.9	  583.9	 6461.0	...
891520	  715.9	  583.9	 6458.0	...
891521	  715.8	  583.8	 6454.0	...
891522	  715.8	  583.7	 6451.0	...
891523	  715.9	  583.7	 6451.0	...
891524	  716.0	  583.9	 6454.0	...
891525	  715.7	  584.2	 6458.0	...
891526	  715.5	  584.4	 6461.0	...
891527	  715.4	  584.3	 6461.0	...
891528	  715.6	  584.0	 6460.0	...
891529	  715.8	  583.7	 6461.0	...
891530	  715.8	  583.6	 6461.0	...
891531	  715.8	  583.6	 6461.0	...
891532	  715.8	  583.4	 6461.0	...
891533	  716.0	  583.0	 6461.0	...
891534	  716.1	  582.7	 6461.0	...
891535	  716.3	  582.5	 6462.0	...
891536	  716.2	  582.7	 6463.0	...
891537	  716.2	  582.7	 6465.0	...
891538	  716.2	  582.6	 6466.0	...
891539	  716.2	  582.5	 6460.0	...
891540	  716.1	  582.7	 6453.0	...
891541	  716.0	  582.8	 6445.0	...
891542	  716.0	  582.8	 6445.0	...
891543	  715.9	  582.7	 6444.0	...
891544	  715.7	  582.7	 6448.0	...
891545	  715.6	  582.7	 6452.0	...
891546	  715.5	  582.9	 6455.0	...
891547	  715.6	  583.2	 6454.0	...
891548	  715.8	  583.5	 6453.0	...
891549	  715.8	  583.7	 6452.0	...
891550	  715.6	  583.7	 6450.0	...
891551	  715.5	  583.5	 6449.0	...
891552	  715.4	  583.4	 6448.0	...
891553	  715.5	  583.5	 6449.0	...
891554	  715.6	  583.7	 6449.0	...
891555	  716.0	  583.7	 6449.0	...
891556	  716.4	  583.4	 6449.0	...
891557	  716.6	  583.2	 6448.0	...
891558	  716.4	  583.2	 6448.0	...
891559	  716.2	  583.5	 6448.0	...
891560	  716.1	  583.8	 6447.0	...
891561	  716.1	  584.1	 6447.0	...
891562	  716.4	  584.1	 6447.0	...
891563	  716.6	  584.0	 6447.0	...
891564	  716.5	  583.9	 6447.0	...
891565	  716.1	  583.9	 6446.0	...
891566	  715.7	  584.1	 6445.0	...
891567	  715.7	  584.2	 6445.0	...
891568	  715.5	  584.2	 6445.0	...
891569	  715.4	  584.1	 6445.0	...
891570	  715.5	  584.2	 6446.0	...
891571	  715.8	  584.3	 6448.0	...
891572	  716.1	  584.1	 6448.0	...
891573	  716.2	  583.8	 6447.0	...
891574	  715.9	  583.5	 6445.0	...
891575	  715.5	  583.6	 6445.0	...
891576	  715.3	  583.5	 6445.0	...
891577	  715.4	  583.5	 6445.0	...
891578	  715.6	  583.8	 6445.0	...
891579	  715.9	  584.0	 6445.0	...
891580	  716.2	  584.3	 6446.0	...
891581	  716.5	  584.3	 6446.0	...
891582	  716.4	  584.3	 6446.0	...
891583	  716.1	  584.2	 6445.0	...
891584	  715.7	  584.2	 6445.0	...
891585	  715.8	  583.8	 6444.0	...
891586	  716.1	  583.2	 6443.0	...
891587	  716.1	  582.8	 6441.0	...
891588	  715.8	  582.9	 6440.0	...
891589	  715.5	  583.0	 6443.0	...
891590	  715.4	  583.1	 6448.0	...
891591	  715.3	  583.0	 6452.0	...
891592	  715.2	  582.6	 6451.0	...
891593	  715.1	  582.1	 6451.0	...
891594	  715.4	  581.6	 6451.0	...
891595	  715.8	  581.8	 6450.0	...
891596	  716.2	  581.9	 6448.0	...
891597	  716.3	  582.1	 6448.0	...
891598	  716.3	  582.0	 6449.0	...
891599	  716.3	  581.9	 6450.0	...
891600	  716.3	  581.9	 6451.0	...
891601	  716.2	  581.6	 6451.0	...
891602	  716.2	  581.3	 6452.0	...
891603	  716.2	  581.1	 6454.0	...
891604	  716.3	  581.2	 6454.0	...
891605	  716.1	  581.3	 6455.0	...
891606	  715.9	  581.2	 6456.0	...
891607	  716.0	  581.0	 6458.0	...
891608	  716.3	  580.8	 6459.0	...
891609	  716.5	  580.9	 6460.0	...
891610	  716.3	  580.9	 6461.0	...
891611	  716.2	  580.9	 6462.0	...
891612	  716.1	  580.8	 6462.0	...
891613	  716.2	  580.7	 6461.0	...
891614	  716.2	  580.7	 6460.0	...
891615	  716.1	  580.8	 6463.0	...
891616	  716.0	  580.7	 6466.0	...
891617	  715.9	  580.7	 6470.0	...
891618	  715.9	  580.8	 6468.0	...
891619	  716.0	  580.5	 6468.0	...
891620	  716.1	  580.3	 6468.0	...
891621	  716.2	  580.5	 6471.0	...
891622	  716.1	  580.9	 6472.0	...
891623	  715.9	  581.2	 6472.0	...
891624	  715.7	  580.9	 6470.0	...
891625	  715.7	  580.5	 6468.0	...
891626	  715.7	  580.3	 6469.0	...
891627	  715.8	  580.3	 6467.0	...
891628	  715.9	  580.5	 6465.0	...
891629	  715.9	  580.8	 6463.0	...
891630	  715.8	  580.8	 6464.0	...
891631	  715.7	  580.5	 6465.0	...
891632	  715.6	  580.3	 6466.0	...
891633	  715.6	  580.2	 6468.0	...
891634	  715.8	  580.1	 6469.0	...
891635	  716.0	  579.9	 6470.0	...
891636	  715.8	  579.9	 6468.0	...
891637	  715.5	  580.4	 6465.0	...
891638	  715.2	  580.9	 6464.0	...
891639	  715.2	  581.5	 6464.0	...
891640	  715.2	  581.6	 6465.0	...
891641	  715.3	  581.6	 6465.0	...
891642	  715.4	  581.5	 6465.0	...
891643	  715.4	  581.0	 6465.0	...
891644	  715.2	  580.7	 6465.0	...
891645	  715.3	  580.4	 6466.0	...
891646	  715.5	  580.3	 6469.0	...
891647	  715.6	  580.1	 6471.0	...
891648	  715.5	  580.0	 6474.0	...
891649	  715.5	  580.1	 6473.0	...
891650	  715.5	  580.3	 6472.0	...
891651	  716.0	  580.4	 6470.0	...
891652	  716.5	  580.5	 6470.0	...
891653	  716.7	  580.2	 6472.0	...
891654	  716.4	  580.1	 6475.0	...
891655	  716.0	  580.4	 6478.0	...
891656	  715.8	  580.7	 6479.0	...
891657	  715.5	  581.1	 6479.0	...
891658	  715.6	  581.0	 6477.0	...
891659	  715.9	  581.0	 6476.0	...
891660	  716.2	  580.9	 6475.0	...
891661	  716.2	  580.9	 6475.0	...
891662	  716.1	  581.0	 6474.0	...
891663	  716.1	  581.0	 6474.0	...
891664	  715.9	  581.0	 6475.0	...
891665	  715.8	  581.3	 6476.0	...
891666	  716.0	  581.5	 6477.0	...
891667	  716.3	  581.3	 6477.0	...
891668	  716.8	  580.8	 6478.0	...
891669	  717.1	  580.2	 6479.0	...
891670	  717.4	  580.0	 6480.0	...
891671	  717.3	  580.0	 6480.0	...
891672	  717.1	  580.1	 6480.0	...
891673	  716.8	  580.2	 6479.0	...
891674	  716.6	  580.2	 6479.0	...
891675	  716.6	  580.1	 6481.0	...
891676	  716.5	  579.9	 6485.0	...
891677	  716.3	  579.6	 6488.0	...
891678	  716.2	  580.0	 6488.0	...
891679	  716.2	  580.5	 6485.0	...
891680	  716.4	  580.9	 6482.0	...
891681	  716.6	  581.0	 6482.0	...
891682	  716.7	  581.0	 6481.0	...
891683	  717.0	  581.0	 6480.0	...
891684	  717.1	  581.0	 6480.0	...
891685	  717.3	  580.9	 6481.0	...
891686	  717.3	  580.9	 6481.0	...
891687	  717.3	  580.8	 6482.0	...
891688	  717.3	  581.3	 6477.0	...
891689	  717.3	  581.8	 6472.0	...
891690	  717.4	  582.1	 6469.0	...
891691	  717.5	  582.0	 6472.0	...
891692	  717.3	  581.8	 6474.0	...
891693	  717.1	  581.9	 6475.0	...
891694	  717.0	  582.0	 6475.0	...
891695	  717.0	  582.0	 6476.0	...
891696	  717.1	  581.9	 6476.0	...
891697	  717.1	  581.9	 6479.0	...
891698	  717.2	  581.9	 6482.0	...
891699	  717.3	  582.1	 6486.0	...
891700	  717.4	  582.4	 6487.0	...
891701	  717.4	  582.1	 6488.0	...
891702	  717.6	  581.4	 6491.0	...
891703	  717.8	  580.8	 6495.0	...
891704	  717.9	  580.8	 6496.0	...
891705	  717.6	  580.6	 6493.0	...
891706	  717.4	  580.5	 6489.0	...
891707	  717.3	  580.5	 6488.0	...
891708	  717.3	  580.6	 6490.0	...
891709	  717.1	  580.8	 6494.0	...
891710	  717.0	  580.9	 6496.0	...
891711	  717.3	  581.0	 6494.0	...
891712	  717.7	  581.2	 6493.0	...
891713	  718.0	  581.5	 6493.0	...
891714	  717.9	  581.7	 6493.0	...
891715	  717.8	  581.6	 6495.0	...
891716	  717.9	  581.3	 6496.0	...
891717	  718.1	  581.1	 6497.0	...
891718	  718.2	  580.9	 6496.0	...
891719	  718.2	  580.8	 6496.0	...
891720	  718.4	  580.7	 6499.0	...
891721	  718.5	  580.7	 6502.0	...
891722	  718.6	  580.6	 6504.0	...
891723	  718.5	  580.5	 6503.0	...
891724	  718.3	  580.6	 6505.0	...
891725	  718.2	  580.7	 6507.0	...
891726	  718.3	  580.7	 6509.0	...
891727	  718.2	  580.9	 6508.0	...
891728	  718.0	  581.2	 6503.0	...
891729	  717.8	  581.4	 6498.0	...
891730	  717.7	  581.5	 6500.0	...
891731	  717.9	  581.4	 6503.0	...
891732	  718.1	  581.3	 6508.0	...
891733	  718.3	  581.1	 6510.0	...
891734	  718.2	  580.9	 6515.0	...
891735	  718.0	  580.6	 6520.0	...
891736	  717.9	  580.9	 6522.0	...
891737	  717.9	  581.3	 6520.0	...
891738	  718.3	  581.3	 6518.0	...
891739	  718.7	  581.0	 6517.0	...
891740	  719.1	  580.8	 6518.0	...
891741	  719.2	  581.0	 6516.0	...
891742	  719.1	  581.2	 6515.0	...
891743	  719.1	  581.4	 6513.0	...
891744	  718.9	  581.1	 6512.0	...
891745	  719.0	  580.8	 6512.0	...
891746	  719.1	  580.8	 6513.0	...
891747	  719.3	  581.1	 6517.0	...
891748	  719.3	  581.5	 6522.0	...
891749	  719.3	  581.6	 6526.0	...
891750	  719.4	  581.7	 6526.0	...
891751	  719.5	  581.6	 6525.0	...
891752	  719.5	  581.4	 6523.0	...
891753	  719.4	  581.1	 6523.0	...
891754	  719.2	  581.0	 6524.0	...
891755	  719.1	  581.2	 6525.0	...
891756	  719.2	  581.4	 6525.0	...
891757	  719.4	  581.7	 6525.0	...
891758	  719.6	  581.9	 6526.0	...
891759	  719.7	  582.1	 6528.0	...
891760	  719.5	  582.0	 6529.0	...
891761	  719.3	  581.8	 6529.0	...
891762	  719.2	  581.9	 6528.0	...
891763	  719.2	  582.1	 6528.0	...
891764	  719.4	  582.2	 6530.0	...
891765	  719.3	  582.2	 6533.0	...
891766	  719.2	  582.2	 6538.0	...
891767	  719.1	  582.1	 6541.0	...
891768	  719.4	  581.9	 6542.0	...
891769	  719.6	  581.9	 6541.0	...
891770	  719.7	  582.1	 6541.0	...
891771	  719.6	  582.2	 6541.0	...
891772	  719.5	  582.5	 6543.0	...
891773	  719.3	  582.6	 6545.0	...
891774	  719.5	  582.6	 6549.0	...
891775	  719.9	  582.7	 6552.0	...
891776	  720.2	  582.7	 6554.0	...
891777	  720.2	  583.0	 6553.0	...
891778	  720.2	  583.2	 6551.0	...
891779	  720.2	  583.1	 6549.0	...
891780	  720.2	  582.6	 6548.0	...
891781	  720.1	  582.1	 6549.0	...
891782	  720.1	  582.0	 6549.0	...
891783	  720.1	  582.0	 6550.0	...
891784	  720.0	  582.1	 6549.0	...
891785	  719.9	  582.2	 6548.0	...
891786	  719.8	  582.2	 6553.0	...
891787	  719.9	  582.2	 6558.0	...
891788	  719.9	  582.3	 6562.0	...
891789	  720.1	  582.4	 6562.0	...
891790	  720.2	  582.3	 6562.0	...
891791	  720.3	  582.2	 6562.0	...
891792	  720.2	  581.9	 6563.0	...
891793	  720.1	  581.6	 6564.0	...
891794	  720.1	  581.4	 6566.0	...
891795	  720.1	  581.5	 6567.0	...
891796	  720.1	  581.6	 6568.0	...
891797	  720.2	  581.6	 6567.0	...
891798	  720.2	  581.5	 6568.0	...
891799	  720.2	  581.3	 6571.0	...
891800	  720.3	  581.2	 6574.0	...
891801	  720.5	  581.3	 6575.0	...
891802	  720.9	  581.3	 6577.0	...
891803	  721.1	  581.3	 6581.0	...
891804	  721.4	  581.3	 6586.0	...
891805	  721.1	  581.4	 6590.0	...
891806	  720.9	  581.4	 6593.0	...
891807	  720.7	  581.4	 6593.0	...
891808	  720.6	  581.4	 6590.0	...
891809	  720.9	  581.4	 6586.0	...
891810	  721.1	  581.5	 6583.0	...
891811	  721.4	  581.5	 6585.0	...
891812	  721.4	  581.7	 6587.0	...
891813	  721.4	  581.9	 6589.0	...
891814	  721.3	  581.9	 6589.0	...
891815	  721.4	  581.7	 6590.0	...
891816	  721.5	  581.3	 6590.0	...
891817	  721.5	  581.0	 6591.0	...
891818	  721.5	  580.7	 6590.0	...
891819	  721.5	  581.1	 6589.0	...
891820	  721.5	  581.5	 6590.0	...
891821	  721.4	  581.6	 6591.0	...
891822	  721.3	  581.3	 6592.0	...
891823	  721.2	  581.0	 6593.0	...
891824	  721.2	  580.9	 6596.0	...
891825	  721.2	  580.9	 6599.0	...
891826	  721.1	  580.8	 6600.0	...
891827	  721.3	  580.7	 6600.0	...
891828	  721.5	  580.8	 6601.0	...
891829	  721.8	  580.9	 6604.0	...
891830	  721.8	  581.1	 6605.0	...
891831	  721.8	  581.0	 6606.0	...
891832	  721.8	  580.9	 6609.0	...
891833	  721.8	  580.7	 6613.0	...
891834	  721.8	  580.4	 6615.0	...
891835	  721.8	  580.1	 6613.0	...
891836	  721.9	  579.9	 6611.0	...
891837	  721.9	  579.8	 6611.0	...
891838	  721.6	  579.8	 6614.0	...
891839	  721.2	  579.7	 6619.0	...
891840	  721.0	  579.7	 6622.0	...
891841	  721.2	  579.6	 6625.0	...
891842	  721.4	  579.5	 6625.0	...
891843	  721.3	  579.6	 6626.0	...
891844	  721.6	  579.5	 6626.0	...
891845	  722.1	  579.3	 6626.0	...
891846	  722.6	  578.7	 6625.0	...
891847	  722.5	  578.4	 6625.0	...
891848	  722.3	  578.5	 6626.0	...
891849	  722.1	  579.0	 6628.0	...
891850	  722.1	  579.5	 6629.0	...
891851	  722.2	  579.6	 6632.0	...
891852	  722.3	  579.6	 6632.0	...
891853	  722.4	  579.8	 6633.0	...
891854	  722.5	  579.9	 6634.0	...
891855	  722.6	  579.9	 6636.0	...
891856	  722.5	  579.8	 6637.0	...
891857	  722.3	  579.8	 6636.0	...
891858	  722.1	  579.8	 6634.0	...
891859	  722.1	  579.9	 6633.0	...
891860	  722.0	  579.7	 6632.0	...
891861	  722.0	  579.5	 6632.0	...
891862	  721.9	  579.6	 6633.0	...
891863	  722.0	  579.9	 6636.0	...
891864	  722.3	  580.1	 6638.0	...
891865	  722.5	  579.9	 6640.0	...
891866	  722.6	  579.6	 6643.0	...
891867	  722.3	  579.3	 6645.0	...
891868	  722.1	  579.3	 6647.0	...
891869	  722.0	  579.2	 6648.0	...
891870	  722.1	  579.2	 6648.0	...
891871	  722.2	  579.2	 6648.0	...
891872	  722.4	  579.2	 6648.0	...
891873	  722.5	  579.2	 6648.0	...
891874	  722.7	  579.5	 6647.0	...
891875	  722.9	  579.8	 6650.0	...
891876	  723.3	  579.9	 6655.0	...
891877	  723.5	  579.6	 6660.0	...
891878	  723.7	  579.4	 6663.0	...
891879	  723.6	  579.3	 6665.0	...
891880	  723.4	  579.3	 6665.0	...
891881	  723.1	  579.4	 6662.0	...
891882	  723.1	  579.5	 6660.0	...
891883	  723.1	  579.4	 6659.0	...
891884	  723.0	  579.2	 6662.0	...
891885	  722.9	  579.0	 6664.0	...
891886	  722.9	  579.0	 6665.0	...
891887	  723.0	  579.0	 6666.0	...
891888	  723.1	  579.0	 6668.0	...
891889	  723.2	  579.1	 6669.0	...
891890	  723.2	  579.1	 6671.0	...
891891	  723.3	  579.2	 6671.0	...
891892	  723.3	  579.2	 6670.0	...
891893	  723.4	  579.2	 6668.0	...
891894	  723.4	  579.2	 6668.0	...
891895	  723.4	  579.2	 6670.0	...
891896	  723.2	  579.1	 6671.0	...
891897	  723.1	  579.2	 6669.0	...
891898	  723.0	  579.4	 6666.0	...
891899	  723.0	  579.6	 6664.0	...
891900	  722.9	  579.7	 6665.0	...
891901	  723.2	  579.7	 6667.0	...
891902	  723.5	  579.7	 6670.0	...
891903	  723.9	  579.6	 6671.0	...
891904	  723.8	  579.5	 6670.0	...
891905	  723.8	  579.5	 6670.0	...
891906	  723.8	  579.2	 6669.0	...
891907	  723.9	  578.9	 6672.0	...
891908	  724.0	  578.6	 6676.0	...
891909	  723.7	  578.7	 6677.0	...
891910	  723.3	  578.7	 6674.0	...
891911	  722.9	  578.9	 6674.0	...
891912	  723.3	  578.9	 6677.0	...
891913	  723.7	  578.9	 6680.0	...
891914	  723.7	  578.8	 6681.0	...
891915	  723.4	  578.8	 6683.0	...
891916	  723.3	  578.4	 6683.0	...
891917	  723.6	  578.0	 6685.0	...
891918	  723.7	  577.7	 6686.0	...
891919	  723.5	  577.7	 6686.0	...
891920	  723.3	  577.8	 6685.0	...
891921	  723.3	  577.8	 6686.0	...
891922	  723.5	  578.1	 6687.0	...
891923	  723.6	  578.4	 6688.0	...
891924	  723.7	  578.7	 6687.0	...
891925	  723.7	  578.7	 6687.0	...
891926	  723.7	  578.8	 6687.0	...
891927	  723.7	  578.8	 6687.0	...
891928	  723.6	  578.6	 6689.0	...
891929	  723.6	  578.3	 6691.0	...
891930	  723.6	  578.2	 6692.0	...
891931	  723.7	  578.3	 6693.0	...
891932	  723.9	  578.4	 6694.0	...
891933	  724.0	  578.4	 6696.0	...
891934	  724.0	  578.5	 6697.0	...
891935	  724.1	  578.6	 6700.0	...
891936	  724.1	  578.6	 6703.0	...
891937	  724.2	  578.5	 6706.0	...
891938	  723.8	  578.5	 6706.0	...
891939	  723.5	  579.0	 6706.0	...
891940	  723.1	  579.5	 6706.0	...
891941	  723.0	  580.2	 6707.0	...
891942	  722.9	  580.4	 6706.0	...
891943	  722.7	  580.7	 6705.0	...
891944	  722.7	  580.9	 6706.0	...
891945	  722.9	  581.0	 6708.0	...
891946	  723.0	  581.1	 6711.0	...
891947	  723.1	  581.0	 6712.0	...
891948	  723.0	  581.2	 6713.0	...
891949	  722.9	  581.3	 6713.0	...
891950	  722.9	  581.2	 6714.0	...
891951	  722.9	  581.0	 6715.0	...
891952	  723.0	  580.7	 6715.0	...
891953	  723.2	  580.5	 6716.0	...
891954	  723.3	  580.4	 6717.0	...
891955	  723.1	  580.5	 6717.0	...
891956	  722.8	  580.6	 6718.0	...
891957	  722.6	  580.7	 6718.0	...
891958	  722.8	  580.7	 6718.0	...
891959	  723.0	  580.8	 6718.0	...
891960	  723.1	  580.9	 6717.0	...
891961	  723.1	  581.0	 6716.0	...
891962	  723.1	  581.2	 6716.0	...
891963	  723.1	  581.3	 6717.0	...
891964	  723.1	  581.4	 6719.0	...
891965	  723.1	  581.4	 6720.0	...
891966	  723.2	  581.5	 6719.0	...
891967	  723.3	  581.7	 6718.0	...
891968	  723.4	  581.8	 6717.0	...
891969	  723.3	  581.8	 6717.0	...
891970	  723.3	  581.7	 6717.0	...
891971	  723.1	  581.6	 6717.0	...
891972	  723.1	  581.5	 6718.0	...
891973	  723.2	  581.5	 6720.0	...
891974	  723.4	  581.5	 6724.0	...
891975	  723.6	  581.7	 6728.0	...
891976	  723.7	  581.8	 6729.0	...
891977	  723.8	  581.8	 6729.0	...
891978	  723.6	  581.8	 6729.0	...
891979	  723.0	  581.6	 6728.0	...
891980	  722.4	  581.4	 6726.0	...
891981	  722.7	  581.0	 6725.0	...
891982	  722.9	  580.6	 6728.0	...
891983	  723.1	  580.4	 6731.0	...
891984	  722.8	  580.3	 6735.0	...
891985	  722.8	  580.5	 6734.0	...
891986	  723.0	  580.6	 6733.0	...
891987	  723.2	  580.9	 6733.0	...
891988	  723.4	  581.0	 6734.0	...
891989	  723.1	  581.0	 6735.0	...
891990	  722.9	  581.0	 6734.0	...
891991	  722.7	  580.9	 6734.0	...
891992	  723.0	  580.9	 6736.0	...
891993	  723.4	  580.7	 6738.0	...
891994	  723.7	  580.6	 6741.0	...
891995	  723.8	  580.5	 6741.0	...
891996	  723.8	  580.6	 6741.0	...
891997	  723.6	  580.6	 6742.0	...
891998	  723.5	  580.5	 6744.0	...
891999	  723.4	  580.4	 6746.0	...
892000	  723.5	  580.0	 6745.0	...
892001	  723.3	  579.6	 6742.0	...
892002	  723.2	  579.4	 6737.0	...
892003	  723.3	  579.6	 6735.0	...
892004	  723.4	  579.4	 6735.0	...
892005	  723.2	  579.1	 6737.0	...
892006	  722.8	  578.6	 6739.0	...
892007	  722.5	  578.5	 6740.0	...
892008	  722.6	  578.4	 6743.0	...
892009	  722.7	  578.4	 6745.0	...
892010	  722.8	  578.0	 6749.0	...
892011	  722.9	  577.5	 6751.0	...
892012	  722.9	  577.1	 6753.0	...
892013	  723.0	  577.3	 6753.0	...
892014	  723.0	  577.5	 6750.0	...
892015	  723.1	  577.9	 6746.0	...
892016	  723.5	  578.2	 6744.0	...
892017	  723.9	  578.4	 6745.0	...
892018	  723.9	  578.3	 6746.0	...
892019	  723.6	  578.3	 6746.0	...
892020	  723.4	  578.5	 6745.0	...
892021	  723.5	  578.9	 6747.0	...
892022	  723.4	  579.2	 6749.0	...
892023	  723.3	  579.2	 6750.0	...
892024	  723.2	  579.1	 6751.0	...
892025	  723.1	  578.9	 6754.0	...
892026	  722.9	  578.8	 6756.0	...
892027	  722.6	  578.8	 6757.0	...
892028	  722.6	  578.8	 6758.0	...
892029	  722.9	  578.8	 6758.0	...
892030	  723.2	  578.8	 6758.0	...
892031	  723.3	  578.7	 6758.0	...
892032	  723.2	  578.7	 6758.0	...
892033	  723.2	  578.6	 6758.0	...
892034	  723.2	  578.6	 6757.0	...
892035	  723.1	  578.6	 6758.0	...
892036	  723.0	  578.6	 6759.0	...
892037	  722.9	  578.4	 6761.0	...
892038	  722.9	  578.3	 6762.0	...
892039	  723.2	  578.0	 6763.0	...
892040	  723.4	  578.0	 6765.0	...
892041	  723.2	  578.0	 6769.0	...
892042	  723.0	  578.2	 6772.0	...
892043	  722.9	  578.4	 6773.0	...
892044	  723.0	  578.5	 6772.0	...
892045	  723.1	  578.4	 6771.0	...
892046	  723.1	  578.4	 6772.0	...
892047	  723.0	  578.4	 6772.0	...
892048	  722.9	  578.4	 6771.0	...
892049	  723.1	  578.1	 6773.0	...
892050	  723.3	  577.9	 6777.0	...
892051	  723.6	  577.7	 6780.0	...
892052	  723.8	  577.9	 6780.0	...
892053	  723.9	  577.9	 6780.0	...
892054	  723.9	  577.9	 6780.0	...
892055	  723.9	  577.9	 6781.0	...
892056	  724.0	  577.9	 6781.0	...
892057	  724.0	  578.1	 6779.0	...
892058	  723.9	  578.1	 6775.0	...
892059	  723.8	  578.2	 6775.0	...
892060	  723.7	  578.2	 6783.0	...
892061	  723.7	  578.2	 6790.0	...
892062	  723.7	  578.3	 6796.0	...
892063	  723.4	  578.6	 6796.0	...
892064	  723.3	  578.9	 6792.0	...
892065	  723.3	  579.2	 6787.0	...
892066	  723.5	  579.3	 6784.0	...
892067	  723.8	  579.7	 6786.0	...
892068	  724.0	  580.0	 6788.0	...
892069	  724.1	  580.0	 6787.0	...
892070	  724.0	  579.7	 6788.0	...
892071	  724.0	  579.5	 6789.0	...
892072	  724.0	  579.6	 6790.0	...
892073	  723.9	  579.7	 6790.0	...
892074	  723.8	  579.9	 6791.0	...
892075	  723.8	  580.3	 6790.0	...
892076	  723.7	  580.8	 6790.0	...
892077	  723.7	  581.3	 6788.0	...
892078	  723.6	  581.2	 6785.0	...
892079	  723.5	  580.9	 6783.0	...
892080	  723.5	  580.9	 6783.0	...
892081	  723.6	  581.2	 6784.0	...
892082	  723.7	  581.5	 6784.0	...
892083	  723.7	  581.5	 6784.0	...
892084	  723.6	  581.6	 6785.0	...
892085	  723.5	  581.7	 6785.0	...
892086	  723.5	  581.7	 6785.0	...
892087	  723.5	  581.8	 6784.0	...
892088	  723.6	  581.8	 6783.0	...
892089	  723.7	  582.2	 6785.0	...
892090	  723.8	  582.5	 6788.0	...
892091	  723.8	  582.5	 6790.0	...
892092	  723.7	  582.2	 6790.0	...
892093	  723.7	  581.9	 6791.0	...
892094	  723.7	  582.0	 6792.0	...
892095	  723.6	  582.0	 6792.0	...
892096	  723.4	  581.9	 6792.0	...
892097	  723.6	  582.1	 6793.0	...
892098	  723.9	  582.2	 6793.0	...
892099	  724.2	  582.3	 6793.0	...
892100	  724.0	  582.3	 6794.0	...
892101	  723.8	  582.3	 6796.0	...
892102	  723.7	  582.4	 6795.0	...
892103	  723.6	  582.5	 6793.0	...
892104	  723.5	  582.7	 6791.0	...
892105	  723.4	  582.7	 6791.0	...
892106	  723.4	  582.6	 6791.0	...
892107	  723.4	  582.4	 6790.0	...
MSG	892108 0000 _ Experiment Start
892108	  723.5	  582.3	 6790.0	...
892109	  723.6	  582.2	 6792.0	...
892110	  723.6	  582.4	 6794.0	...
892111	  723.5	  582.4	 6796.0	...
892112	  723.4	  582.5	 6796.0	...
892113	  723.4	  582.4	 6796.0	...
892114	  723.2	  582.3	 6795.0	...
892115	  723.0	  582.2	 6794.0	...
892116	  722.8	  582.3	 6794.0	...
892117	  722.8	  582.4	 6794.0	...
892118	  722.8	  582.5	 6794.0	...
892119	  722.8	  582.4	 6794.0	...
892120	  722.8	  582.4	 6795.0	...
892121	  722.8	  582.5	 6797.0	...
892122	  722.8	  582.7	 6799.0	...
892123	  722.8	  582.9	 6801.0	...
892124	  722.7	  582.8	 6801.0	...
892125	  722.7	  582.8	 6802.0	...
892126	  722.8	  582.7	 6803.0	...
892127	  722.9	  582.7	 6805.0	...
892128	  723.1	  582.7	 6808.0	...
892129	  723.1	  582.4	 6809.0	...
892130	  723.3	  582.0	 6809.0	...
892131	  723.4	  582.1	 6809.0	...
892132	  723.1	  582.6	 6810.0	...
892133	  722.7	  583.1	 6810.0	...
892134	  722.4	  582.7	 6812.0	...
892135	  722.4	  582.1	 6813.0	...
892136	  722.6	  581.5	 6813.0	...
892137	  722.7	  581.5	 6813.0	...
892138	  722.7	  581.6	 6816.0	...
892139	  722.6	  581.5	 6819.0	...
892140	  722.4	  581.1	 6821.0	...
892141	  722.3	  580.7	 6822.0	...
892142	  722.3	  580.6	 6821.0	...
892143	  722.3	  580.9	 6820.0	...
892144	  722.2	  581.3	 6822.0	...
892145	  722.2	  581.6	 6825.0	...
892146	  722.3	  581.7	 6827.0	...
892147	  722.4	  581.9	 6826.0	...
892148	  722.4	  582.1	 6825.0	...
892149	  722.3	  582.3	 6826.0	...
892150	  722.3	  582.4	 6827.0	...
892151	  722.4	  582.5	 6828.0	...
892152	  722.4	  582.4	 6828.0	...
892153	  722.4	  582.2	 6827.0	...
892154	  722.4	  582.1	 6825.0	...
892155	  722.5	  582.3	 6824.0	...
892156	  722.5	  582.4	 6823.0	...
892157	  722.6	  582.3	 6823.0	...
892158	  722.7	  582.3	 6825.0	...
892159	  722.5	  582.5	 6828.0	...
892160	  722.2	  582.6	 6832.0	...
892161	  721.9	  582.7	 6833.0	...
892162	  721.8	  582.3	 6834.0	...
892163	  721.6	  581.8	 6836.0	...
892164	  721.6	  581.5	 6838.0	...
892165	  721.6	  581.6	 6839.0	...
892166	  721.7	  581.6	 6838.0	...
892167	  721.6	  581.7	 6837.0	...
892168	  721.6	  582.2	 6837.0	...
892169	  721.7	  582.6	 6837.0	...
892170	  721.8	  583.0	 6837.0	...
892171	  721.9	  582.7	 6841.0	...
892172	  721.8	  582.4	 6843.0	...
892173	  721.6	  582.2	 6845.0	...
892174	  721.4	  582.2	 6844.0	...
892175	  721.3	  582.0	 6843.0	...
892176	  721.2	  581.7	 6843.0	...
892177	  721.3	  581.5	 6843.0	...
892178	  721.3	  581.5	 6843.0	...
892179	  721.5	  581.7	 6843.0	...
892180	  721.7	  581.9	 6843.0	...
892181	  722.0	  582.0	 6842.0	...
892182	  722.1	  581.7	 6842.0	...
892183	  722.1	  581.3	 6841.0	...
892184	  722.1	  580.7	 6843.0	...
892185	  722.0	  580.5	 6845.0	...
892186	  721.8	  580.3	 6846.0	...
892187	  721.6	  580.3	 6845.0	...
892188	  721.5	  580.3	 6845.0	...
892189	  721.5	  580.5	 6845.0	...
892190	  721.5	  580.8	 6845.0	...
892191	  721.5	  581.0	 6843.0	...
892192	  721.5	  581.2	 6846.0	...
892193	  721.6	  581.1	 6849.0	...
892194	  721.7	  581.1	 6852.0	...
892195	  721.5	  581.3	 6852.0	...
892196	  721.2	  581.5	 6853.0	...
892197	  720.9	  581.7	 6856.0	...
892198	  720.9	  581.8	 6859.0	...
892199	  721.0	  582.0	 6862.0	...
892200	  721.2	  582.1	 6863.0	...
892201	  721.3	  582.1	 6863.0	...
892202	  721.5	  582.1	 6862.0	...
892203	  721.5	  582.1	 6861.0	...
892204	  721.5	  582.4	 6861.0	...
892205	  721.5	  582.8	 6862.0	...
892206	  721.4	  583.1	 6861.0	...
892207	  721.5	  583.1	 6859.0	...
892208	  721.6	  583.0	 6857.0	...
892209	  721.7	  582.7	 6858.0	...
892210	  721.5	  582.4	 6859.0	...
892211	  721.3	  582.2	 6858.0	...
892212	  721.2	  582.1	 6858.0	...
892213	  721.2	  581.9	 6861.0	...
892214	  721.3	  581.8	 6865.0	...
892215	  721.4	  581.8	 6871.0	...
892216	  721.4	  581.8	 6872.0	...
892217	  721.3	  581.9	 6874.0	...
892218	  721.2	  581.8	 6873.0	...
892219	  721.2	  581.6	 6870.0	...
892220	  721.2	  581.6	 6868.0	...
892221	  721.3	  582.0	 6865.0	...
892222	  721.1	  582.5	 6865.0	...
892223	  720.8	  582.8	 6867.0	...
892224	  720.5	  583.0	 6869.0	...
892225	  720.5	  583.0	 6869.0	...
892226	  720.6	  582.7	 6869.0	...
892227	  720.8	  582.4	 6869.0	...
892228	  720.8	  582.1	 6870.0	...
892229	  720.7	  582.4	 6873.0	...
892230	  720.8	  582.7	 6876.0	...
892231	  721.0	  582.6	 6879.0	...
892232	  721.2	  582.0	 6882.0	...
892233	  721.1	  581.4	 6884.0	...
892234	  721.0	  581.4	 6886.0	...
892235	  721.0	  581.3	 6886.0	...
892236	  720.9	  581.1	 6885.0	...
892237	  720.8	  580.9	 6884.0	...
892238	  720.7	  580.7	 6884.0	...
892239	  720.7	  580.7	 6885.0	...
892240	  720.8	  580.8	 6886.0	...
892241	  720.7	  581.1	 6886.0	...
892242	  720.6	  581.5	 6887.0	...
892243	  720.5	  581.7	 6888.0	...
892244	  720.4	  581.6	 6888.0	...
892245	  720.3	  581.6	 6885.0	...
892246	  720.2	  581.7	 6882.0	...
892247	  720.1	  581.8	 6880.0	...
892248	  720.0	  581.9	 6885.0	...
892249	  720.0	  581.9	 6889.0	...
892250	  720.0	  581.9	 6890.0	...
892251	  719.9	  581.9	 6890.0	...
892252	  719.8	  581.8	 6889.0	...
892253	  719.8	  581.7	 6889.0	...
892254	  719.9	  582.0	 6889.0	...
892255	  719.9	  582.4	 6889.0	...
892256	  719.9	  582.4	 6890.0	...
892257	  719.7	  582.2	 6890.0	...
892258	  719.5	  582.1	 6890.0	...
892259	  719.5	  582.4	 6891.0	...
892260	  719.7	  582.0	 6891.0	...
892261	  719.9	  581.4	 6891.0	...
892262	  719.9	  580.7	 6891.0	...
892263	  719.9	  580.9	 6892.0	...
892264	  719.6	  581.2	 6891.0	...
892265	  719.4	  581.9	 6893.0	...
892266	  719.2	  582.3	 6894.0	...
892267	  719.2	  582.6	 6895.0	...
892268	  719.3	  582.8	 6895.0	...
892269	  719.3	  583.0	 6895.0	...
892270	  719.3	  583.1	 6895.0	...
892271	  719.3	  583.2	 6899.0	...
892272	  719.4	  583.2	 6903.0	...
892273	  719.6	  583.0	 6905.0	...
892274	  719.7	  582.8	 6903.0	...
892275	  719.6	  582.5	 6902.0	...
892276	  719.4	  582.5	 6903.0	...
892277	  719.2	  582.2	 6904.0	...
892278	  719.1	  582.0	 6905.0	...
892279	  719.1	  581.8	 6906.0	...
892280	  719.0	  581.8	 6909.0	...
892281	  719.0	  581.6	 6911.0	...
892282	  718.8	  581.4	 6913.0	...
892283	  718.8	  581.3	 6912.0	...
892284	  718.7	  581.5	 6909.0	...
892285	  718.8	  581.6	 6907.0	...
892286	  718.9	  581.8	 6906.0	...
892287	  718.9	  581.9	 6906.0	...
892288	  718.9	  581.9	 6906.0	...
892289	  718.9	  582.0	 6908.0	...
892290	  718.9	  582.1	 6910.0	...
892291	  718.9	  582.5	 6911.0	...
892292	  718.9	  583.1	 6910.0	...
892293	  719.0	  583.7	 6908.0	...
892294	  719.1	  583.9	 6906.0	...
892295	  719.1	  583.8	 6903.0	...
892296	  719.1	  583.9	 6900.0	...
892297	  719.1	  584.0	 6900.0	...
892298	  718.9	  583.5	 6902.0	...
892299	  718.7	  582.9	 6904.0	...
892300	  718.5	  582.7	 6905.0	...
892301	  718.5	  583.2	 6904.0	...
892302	  718.7	  583.2	 6904.0	...
892303	  718.8	  582.8	 6904.0	...
892304	  719.0	  582.4	 6904.0	...
892305	  718.9	  582.1	 6906.0	...
892306	  718.9	  581.9	 6908.0	...
892307	  719.0	  581.8	 6910.0	...
892308	  719.1	  581.9	 6913.0	...
892309	  719.0	  582.0	 6915.0	...
892310	  718.8	  582.1	 6918.0	...
892311	  718.7	  582.2	 6915.0	...
892312	  718.8	  582.0	 6912.0	...
892313	  719.1	  581.7	 6911.0	...
892314	  719.3	  581.6	 6914.0	...
892315	  719.3	  581.8	 6917.0	...
892316	  719.2	  582.0	 6917.0	...
892317	  718.9	  582.2	 6916.0	...
892318	  718.7	  582.5	 6915.0	...
892319	  718.5	  582.9	 6913.0	...
892320	  718.5	  583.3	 6913.0	...
MSG	892321 0000 _ Number On
892321	  718.5	  583.5	 6913.0	...
892322	  718.4	  583.7	 6915.0	...
892323	  718.4	  583.8	 6917.0	...
892324	  718.5	  583.3	 6920.0	...
892325	  718.6	  582.7	 6920.0	...
892326	  718.5	  582.3	 6921.0	...
892327	  718.4	  582.5	 6925.0	...
892328	  718.2	  582.7	 6928.0	...
892329	  718.2	  582.4	 6932.0	...
892330	  718.5	  582.2	 6933.0	...
892331	  718.7	  582.1	 6934.0	...
892332	  718.7	  582.0	 6935.0	...
892333	  718.4	  582.2	 6936.0	...
892334	  718.2	  582.4	 6937.0	...
892335	  718.2	  582.0	 6936.0	...
892336	  718.3	  581.4	 6936.0	...
892337	  718.3	  580.8	 6936.0	...
892338	  718.3	  580.8	 6936.0	...
892339	  718.4	  580.8	 6937.0	...
892340	  718.4	  580.9	 6939.0	...
892341	  718.3	  581.1	 6942.0	...
892342	  718.1	  581.2	 6943.0	...
892343	  718.0	  581.3	 6942.0	...
892344	  717.9	  581.0	 6942.0	...
892345	  717.9	  580.6	 6944.0	...
892346	  717.7	  580.2	 6944.0	...
892347	  717.6	  580.1	 6941.0	...
892348	  717.5	  580.5	 6941.0	...
892349	  717.5	  580.9	 6945.0	...
892350	  717.5	  581.3	 6949.0	...
892351	  717.5	  581.4	 6948.0	...
892352	  717.4	  581.6	 6946.0	...
892353	  717.6	  581.7	 6944.0	...
892354	  717.8	  581.7	 6944.0	...
892355	  717.7	  581.7	 6945.0	...
892356	  717.4	  581.8	 6945.0	...
892357	  717.1	  581.8	 6947.0	...
892358	  717.1	  581.6	 6949.0	...
892359	  717.2	  581.3	 6952.0	...
892360	  717.2	  581.1	 6952.0	...
892361	  717.2	  581.0	 6952.0	...
892362	  717.2	  580.9	 6952.0	...
892363	  717.2	  581.0	 6951.0	...
892364	  717.2	  581.2	 6949.0	...
892365	  717.2	  581.4	 6947.0	...
892366	  717.1	  581.6	 6946.0	...
892367	  717.5	  581.9	 6950.0	...
892368	  717.8	  581.6	 6956.0	...
892369	  718.0	  581.1	 6961.0	...
892370	  717.9	  581.3	 6959.0	...
892371	  717.4	  582.1	 6957.0	...
892372	  716.9	  582.7	 6955.0	...
892373	  716.7	  582.6	 6956.0	...
892374	  716.9	  582.4	 6957.0	...
892375	  717.1	  582.1	 6958.0	...
892376	  717.0	  581.8	 6958.0	...
892377	  716.8	  581.6	 6958.0	...
892378	  716.5	  581.6	 6958.0	...
892379	  716.4	  581.7	 6957.0	...
892380	  716.5	  581.7	 6957.0	...
892381	  716.6	  581.4	 6956.0	...
892382	  716.5	  580.7	 6956.0	...
892383	  716.4	  580.1	 6956.0	...
892384	  716.3	  579.9	 6955.0	...
892385	  716.3	  579.9	 6958.0	...
892386	  716.4	  579.9	 6961.0	...
892387	  716.4	  579.8	 6961.0	...
892388	  716.1	  579.7	 6958.0	...
892389	  715.7	  579.5	 6957.0	...
892390	  715.4	  579.4	 6961.0	...
892391	  715.5	  579.1	 6963.0	...
892392	  715.7	  579.1	 6963.0	...
892393	  715.7	  579.3	 6962.0	...
892394	  715.9	  579.6	 6961.0	...
892395	  716.0	  579.9	 6959.0	...
892396	  716.2	  580.0	 6957.0	...
892397	  716.1	  580.1	 6956.0	...
892398	  716.1	  580.3	 6959.0	...
892399	  716.0	  580.5	 6963.0	...
892400	  715.8	  580.7	 6965.0	...
892401	  715.5	  580.8	 6967.0	...
892402	  715.4	  580.9	 6968.0	...
892403	  715.4	  581.0	 6968.0	...
892404	  715.4	  580.8	 6969.0	...
892405	  715.4	  580.5	 6970.0	...
892406	  715.4	  580.4	 6971.0	...
892407	  715.5	  580.5	 6971.0	...
892408	  715.5	  580.7	 6971.0	...
892409	  715.7	  580.6	 6971.0	...
892410	  715.9	  580.6	 6971.0	...
892411	  716.0	  580.5	 6972.0	...
892412	  716.1	  580.3	 6973.0	...
892413	  716.1	  580.3	 6973.0	...
892414	  716.1	  580.3	 6973.0	...
892415	  715.9	  580.3	 6973.0	...
892416	  716.0	  580.1	 6975.0	...
892417	  716.2	  579.9	 6976.0	...
892418	  716.4	  579.8	 6976.0	...
892419	  716.5	  579.7	 6977.0	...
892420	  716.4	  579.7	 6980.0	...
892421	  716.3	  579.8	 6979.0	...
892422	  716.2	  579.6	 6975.0	...
892423	  716.2	  579.4	 6969.0	...
892424	  716.2	  579.2	 6968.0	...
892425	  716.1	  579.2	 6966.0	...
892426	  715.8	  579.4	 6971.0	...
892427	  715.5	  579.6	 6974.0	...
892428	  715.2	  579.9	 6977.0	...
892429	  715.3	  579.9	 6977.0	...
892430	  715.4	  579.6	 6980.0	...
892431	  715.6	  579.6	 6982.0	...
892432	  715.8	  579.6	 6985.0	...
892433	  715.8	  579.6	 6985.0	...
892434	  715.7	  579.2	 6985.0	...
892435	  715.4	  579.0	 6985.0	...
892436	  715.2	  578.9	 6985.0	...
892437	  715.3	  579.0	 6985.0	...
892438	  715.4	  579.2	 6985.0	...
892439	  715.5	  579.4	 6984.0	...
892440	  715.5	  579.4	 6983.0	...
892441	  715.2	  579.4	 6982.0	...
892442	  714.9	  579.3	 6982.0	...
892443	  714.6	  579.4	 6981.0	...
892444	  714.5	  579.5	 6981.0	...
892445	  714.4	  579.5	 6982.0	...
892446	  714.4	  579.6	 6984.0	...
892447	  714.6	  579.5	 6987.0	...
892448	  714.8	  579.6	 6987.0	...
892449	  714.9	  579.7	 6987.0	...
892450	  714.8	  579.7	 6987.0	...
892451	  714.8	  579.6	 6987.0	...
892452	  714.6	  579.5	 6988.0	...
892453	  714.6	  579.5	 6989.0	...
892454	  714.9	  579.6	 6990.0	...
892455	  715.3	  579.8	 6994.0	...
892456	  715.6	  579.8	 6998.0	...
892457	  715.6	  579.6	 7001.0	...
892458	  715.5	  579.3	 7000.0	...
892459	  715.4	  579.1	 7000.0	...
892460	  715.4	  579.2	 7000.0	...
892461	  715.4	  579.3	 7000.0	...
892462	  715.5	  579.8	 7002.0	...
892463	  715.5	  580.1	 7002.0	...
892464	  715.5	  579.9	 7003.0	...
892465	  715.8	  579.3	 7003.0	...
892466	  716.0	  578.7	 7002.0	...
892467	  715.9	  578.7	 7000.0	...
892468	  715.6	  578.9	 6998.0	...
892469	  715.2	  579.2	 6997.0	...
892470	  715.2	  579.4	 6997.0	...
892471	  715.1	  579.4	 6997.0	...
892472	  714.9	  579.3	 6997.0	...
892473	  714.6	  579.4	 6998.0	...
892474	  714.5	  579.6	 6998.0	...
892475	  714.5	  579.8	 7000.0	...
892476	  714.6	  580.0	 7002.0	...
892477	  714.8	  580.1	 7004.0	...
892478	  714.9	  580.2	 7004.0	...
892479	  715.0	  580.1	 7005.0	...
892480	  714.9	  580.1	 7004.0	...
892481	  714.8	  579.9	 7002.0	...
892482	  714.7	  579.6	 7002.0	...
892483	  714.7	  579.5	 7004.0	...
892484	  714.9	  579.8	 7008.0	...
892485	  715.1	  580.1	 7012.0	...
892486	  715.1	  580.0	 7015.0	...
892487	  715.1	  579.8	 7016.0	...
892488	  714.9	  579.7	 7016.0	...
892489	  714.7	  579.3	 7013.0	...
892490	  714.5	  579.0	 7010.0	...
892491	  714.5	  579.0	 7007.0	...
892492	  714.5	  579.4	 7007.0	...
892493	  714.5	  579.8	 7008.0	...
892494	  714.6	  579.8	 7009.0	...
892495	  714.7	  579.7	 7011.0	...
892496	  714.8	  579.5	 7011.0	...
892497	  714.7	  579.4	 7011.0	...
892498	  714.6	  579.4	 7010.0	...
892499	  714.6	  579.5	 7010.0	...
892500	  714.7	  579.6	 7010.0	...
892501	  714.8	  579.6	 7010.0	...
892502	  714.9	  579.5	 7010.0	...
892503	  714.8	  579.4	 7010.0	...
892504	  714.8	  579.3	 7010.0	...
892505	  714.8	  579.7	 7012.0	...
892506	  714.9	  580.0	 7014.0	...
892507	  714.9	  579.9	 7017.0	...
892508	  714.8	  579.3	 7018.0	...
892509	  714.8	  578.9	 7017.0	...
892510	  714.8	  578.9	 7016.0	...
892511	  714.9	  579.1	 7016.0	...
892512	  715.0	  579.3	 7013.0	...
892513	  715.0	  579.4	 7010.0	...
892514	  715.0	  579.7	 7007.0	...
892515	  715.0	  579.8	 7008.0	...
892516	  714.9	  579.8	 7008.0	...
892517	  715.0	  579.6	 7009.0	...
892518	  715.0	  579.5	 7010.0	...
892519	  715.1	  579.6	 7010.0	...
892520	  715.1	  579.7	 7011.0	...
892521	  715.1	  579.7	 7011.0	...
892522	  715.1	  579.7	 7011.0	...
892523	  715.1	  579.7	 7011.0	...
892524	  715.1	  580.0	 7012.0	...
892525	  715.1	  580.2	 7011.0	...
892526	  715.1	  580.3	 7011.0	...
892527	  715.3	  580.1	 7012.0	...
892528	  715.5	  580.1	 7014.0	...
892529	  715.7	  580.1	 7014.0	...
892530	  715.7	  579.8	 7013.0	...
892531	  715.9	  579.3	 7012.0	...
892532	  715.9	  579.1	 7013.0	...
892533	  716.0	  579.3	 7012.0	...
892534	  715.9	  579.6	 7011.0	...
892535	  715.8	  579.9	 7010.0	...
892536	  715.7	  580.1	 7006.0	...
892537	  715.6	  580.5	 7001.0	...
892538	  715.5	  580.6	 6998.0	...
892539	  715.6	  580.6	 6999.0	...
892540	  715.8	  580.4	 7001.0	...
892541	  716.1	  580.3	 7001.0	...
892542	  716.1	  580.1	 7001.0	...
892543	  716.0	  580.1	 7001.0	...
892544	  715.9	  580.1	 7001.0	...
892545	  715.7	  580.2	 7000.0	...
892546	  715.6	  580.2	 7000.0	...
892547	  715.5	  579.7	 7000.0	...
892548	  715.5	  579.2	 7001.0	...
892549	  715.4	  578.9	 6995.0	...
892550	  715.3	  579.1	 6990.0	...
892551	  715.1	  578.9	 6988.0	...
892552	  715.1	  578.4	 6993.0	...
892553	  715.2	  577.8	 6997.0	...
892554	  715.2	  577.9	 6996.0	...
892555	  715.1	  578.3	 6995.0	...
892556	  715.1	  578.6	 6994.0	...
892557	  715.2	  578.5	 6992.0	...
892558	  715.4	  578.5	 6990.0	...
892559	  715.5	  578.6	 6986.0	...
892560	  715.7	  578.6	 6983.0	...
892561	  715.9	  578.4	 6981.0	...
892562	  715.9	  578.0	 6981.0	...
892563	  715.8	  577.7	 6981.0	...
892564	  715.7	  577.6	 6982.0	...
892565	  715.6	  578.0	 6983.0	...
892566	  715.7	  578.4	 6981.0	...
892567	  715.7	  578.6	 6979.0	...
892568	  715.7	  578.7	 6977.0	...
892569	  715.9	  578.7	 6977.0	...
892570	  716.1	  578.6	 6977.0	...
892571	  716.3	  578.6	 6977.0	...
892572	  716.4	  578.6	 6976.0	...
892573	  716.5	  578.5	 6975.0	...
892574	  716.5	  578.4	 6973.0	...
892575	  716.7	  578.7	 6972.0	...
892576	  716.9	  579.0	 6971.0	...
892577	  717.1	  579.3	 6972.0	...
892578	  717.1	  579.1	 6973.0	...
892579	  717.1	  578.9	 6972.0	...
892580	  717.0	  578.8	 6970.0	...
892581	  716.9	  578.8	 6968.0	...
892582	  716.8	  578.8	 6965.0	...
892583	  717.0	  578.7	 6963.0	...
892584	  717.3	  578.7	 6961.0	...
892585	  717.6	  578.9	 6961.0	...
892586	  717.6	  579.1	 6957.0	...
892587	  717.6	  579.5	 6954.0	...
892588	  717.6	  579.7	 6951.0	...
892589	  717.7	  579.5	 6951.0	...
892590	  718.1	  578.9	 6951.0	...
892591	  718.5	  578.2	 6951.0	...
892592	  718.8	  578.6	 6951.0	...
892593	  718.9	  579.3	 6951.0	...
892594	  718.9	  580.1	 6948.0	...
892595	  718.7	  580.1	 6944.0	...
892596	  718.6	  580.1	 6941.0	...
892597	  718.6	  579.7	 6941.0	...
892598	  718.7	  579.2	 6942.0	...
892599	  718.8	  579.1	 6940.0	...
892600	  718.9	  579.3	 6938.0	...
892601	  718.7	  579.3	 6933.0	...
892602	  718.5	  578.9	 6930.0	...
892603	  717.3	  578.7	 6928.0	...
892604	  716.4	  578.8	 6928.0	...
892605	  715.4	  578.5	 6927.0	...
892606	  714.7	  578.1	 6925.0	...
892607	  713.9	  577.8	 6923.0	...
892608	  713.1	  578.0	 6922.0	...
892609	  713.0	  577.5	 6919.0	...
892610	  713.0	  577.0	 6917.0	...
892611	  712.8	  576.5	 6914.0	...
892612	  712.8	  576.6	 6912.0	...
892613	  712.9	  576.4	 6909.0	...
892614	  713.5	  576.1	 6906.0	...
892615	  714.4	  576.1	 6905.0	...
892616	  715.2	  576.2	 6904.0	...
892617	  715.5	  576.1	 6904.0	...
892618	  715.5	  575.7	 6904.0	...
892619	  715.6	  575.3	 6904.0	...
892620	  715.6	  575.3	 6903.0	...
892621	  715.8	  575.4	 6902.0	...
892622	  716.0	  575.5	 6901.0	...
892623	  716.2	  575.4	 6900.0	...
892624	  716.2	  575.1	 6899.0	...
MSG	892625 0000 _ Number Off
892625	  716.3	  574.8	 6896.0	...
892626	  716.3	  574.7	 6895.0	...
892627	  716.5	  574.9	 6894.0	...
892628	  716.4	  575.0	 6895.0	...
892629	  716.5	  575.2	 6895.0	...
892630	  716.5	  575.4	 6891.0	...
892631	  716.7	  575.5	 6887.0	...
892632	  716.8	  575.8	 6883.0	...
892633	  716.8	  576.0	 6883.0	...
892634	  716.8	  575.7	 6883.0	...
892635	  716.8	  575.2	 6884.0	...
892636	  716.7	  574.7	 6886.0	...
892637	  716.7	  574.8	 6887.0	...
892638	  717.0	  574.9	 6885.0	...
892639	  717.2	  574.9	 6881.0	...
892640	  717.5	  574.8	 6875.0	...
892641	  717.5	  574.7	 6871.0	...
892642	  717.6	  574.5	 6867.0	...
892643	  717.6	  574.4	 6865.0	...
892644	  717.6	  574.3	 6864.0	...
892645	  717.6	  574.3	 6864.0	...
892646	  717.7	  574.2	 6866.0	...
892647	  717.7	  574.2	 6870.0	...
892648	  717.7	  574.2	 6873.0	...
892649	  717.7	  574.3	 6873.0	...
892650	  717.7	  574.4	 6870.0	...
892651	  717.8	  574.1	 6866.0	...
892652	  717.8	  573.7	 6863.0	...
892653	  717.7	  573.4	 6861.0	...
892654	  717.8	  573.5	 6861.0	...
892655	  717.8	  573.6	 6862.0	...
892656	  717.8	  574.0	 6858.0	...
892657	  717.9	  574.3	 6854.0	...
892658	  718.1	  574.5	 6849.0	...
892659	  718.3	  574.3	 6849.0	...
892660	  718.2	  574.2	 6848.0	...
892661	  718.1	  574.3	 6846.0	...
892662	  718.2	  574.2	 6844.0	...
892663	  718.4	  574.0	 6843.0	...
892664	  718.7	  573.8	 6843.0	...
892665	  718.6	  573.9	 6840.0	...
892666	  718.7	  574.1	 6837.0	...
892667	  718.8	  574.6	 6834.0	...
892668	  719.0	  575.1	 6832.0	...
892669	  719.2	  575.6	 6826.0	...
892670	  719.5	  575.8	 6820.0	...
892671	  719.7	  575.7	 6817.0	...
892672	  719.7	  575.6	 6817.0	...
892673	  719.6	  575.7	 6817.0	...
892674	  719.4	  575.8	 6815.0	...
892675	  719.3	  576.0	 6813.0	...
892676	  719.4	  576.1	 6807.0	...
892677	  719.7	  576.1	 6803.0	...
892678	  720.0	  576.3	 6801.0	...
892679	  720.6	  576.6	 6798.0	...
892680	  720.8	  577.1	 6795.0	...
892681	  720.9	  577.6	 6791.0	...
892682	  720.9	  578.1	 6792.0	...
892683	  720.9	  578.4	 6794.0	...
892684	  720.9	  578.8	 6796.0	...
892685	  721.0	  579.3	 6794.0	...
892686	  721.0	  579.9	 6790.0	...
892687	  721.0	  580.2	 6788.0	...
892688	  721.1	  580.6	 6787.0	...
892689	  721.1	  581.0	 6788.0	...
892690	  721.2	  581.1	 6786.0	...
892691	  721.2	  581.1	 6781.0	...
892692	  721.4	  581.0	 6777.0	...
892693	  721.5	  581.0	 6776.0	...
892694	  721.7	  581.0	 6772.0	...
892695	  721.9	  581.0	 6766.0	...
892696	  722.0	  581.1	 6761.0	...
892697	  722.2	  581.1	 6761.0	...
892698	  722.4	  581.3	 6760.0	...
892699	  722.6	  581.9	 6759.0	...
892700	  722.8	  582.5	 6754.0	...
892701	  723.0	  582.9	 6749.0	...
892702	  723.0	  582.8	 6744.0	...
892703	  723.2	  582.8	 6743.0	...
892704	  723.3	  583.4	 6742.0	...
892705	  723.4	  584.1	 6743.0	...
892706	  723.6	  584.9	 6743.0	...
892707	  723.7	  585.2	 6740.0	...
892708	  724.1	  585.3	 6736.0	...
892709	  724.4	  585.4	 6733.0	...
892710	  724.5	  585.6	 6731.0	...
892711	  724.4	  585.9	 6729.0	...
892712	  724.4	  586.1	 6725.0	...
892713	  724.6	  586.4	 6722.0	...
892714	  724.8	  586.8	 6718.0	...
892715	  724.9	  587.4	 6717.0	...
892716	  724.9	  587.7	 6717.0	...
892717	  724.9	  587.9	 6718.0	...
892718	  725.0	  588.0	 6713.0	...
892719	  725.2	  588.1	 6707.0	...
892720	  725.3	  588.2	 6702.0	...
892721	  725.5	  588.5	 6704.0	...
892722	  725.5	  588.7	 6705.0	...
892723	  725.8	  589.3	 6705.0	...
892724	  726.2	  589.6	 6700.0	...
892725	  726.7	  590.0	 6695.0	...
892726	  726.7	  590.4	 6688.0	...
892727	  726.4	  590.9	 6685.0	...
892728	  726.2	  591.3	 6682.0	...
892729	  726.4	  591.2	 6681.0	...
892730	  726.7	  591.4	 6679.0	...
892731	  727.0	  591.7	 6676.0	...
892732	  727.4	  591.9	 6671.0	...
892733	  727.8	  592.2	 6667.0	...
892734	  728.1	  592.4	 6664.0	...
892735	  728.0	  592.8	 6663.0	...
892736	  727.9	  593.0	 6658.0	...
892737	  727.9	  593.2	 6654.0	...
892738	  728.1	  593.9	 6650.0	...
892739	  728.1	  594.4	 6649.0	...
892740	  728.3	  594.9	 6645.0	...
892741	  728.4	  594.8	 6641.0	...
892742	  728.5	  595.4	 6636.0	...
892743	  728.4	  596.1	 6637.0	...
892744	  728.4	  596.8	 6639.0	...
892745	  728.4	  596.7	 6638.0	...
892746	  728.4	  596.5	 6633.0	...
892747	  728.3	  596.4	 6629.0	...
892748	  728.2	  596.3	 6629.0	...
892749	  728.4	  596.5	 6631.0	...
892750	  728.7	  597.1	 6631.0	...
892751	  729.2	  597.6	 6628.0	...
892752	  729.5	  597.6	 6626.0	...
892753	  729.7	  597.1	 6624.0	...
892754	  729.8	  596.9	 6624.0	...
892755	  729.9	  597.8	 6624.0	...
892756	  729.9	  598.7	 6624.0	...
892757	  729.9	  599.3	 6621.0	...
892758	  729.5	  599.3	 6618.0	...
892759	  729.3	  599.5	 6613.0	...
892760	  729.1	  599.8	 6612.0	...
892761	  729.6	  599.9	 6612.0	...
892762	  730.1	  599.7	 6612.0	...
892763	  730.6	  599.4	 6613.0	...
892764	  730.6	  599.1	 6613.0	...
892765	  730.6	  599.1	 6612.0	...
892766	  730.7	  599.3	 6610.0	...
892767	  730.9	  599.5	 6608.0	...
892768	  731.0	  599.6	 6608.0	...
892769	  731.0	  599.6	 6608.0	...
892770	  731.0	  599.7	 6605.0	...
892771	  731.0	  599.9	 6600.0	...
892772	  731.0	  600.1	 6595.0	...
892773	  731.0	  600.2	 6593.0	...
892774	  731.2	  600.1	 6591.0	...
892775	  731.3	  600.0	 6591.0	...
892776	  731.2	  600.0	 6591.0	...
892777	  731.0	  600.1	 6589.0	...
892778	  731.0	  600.3	 6586.0	...
892779	  731.1	  600.5	 6582.0	...
892780	  731.2	  600.6	 6579.0	...
892781	  731.2	  600.6	 6576.0	...
892782	  731.2	  600.6	 6576.0	...
892783	  731.5	  600.3	 6577.0	...
892784	  731.8	  600.1	 6578.0	...
892785	  732.1	  600.1	 6578.0	...
892786	  732.1	  600.4	 6578.0	...
892787	  732.1	  600.6	 6574.0	...
892788	  732.1	  600.6	 6570.0	...
892789	  732.0	  600.6	 6565.0	...
892790	  732.0	  600.6	 6567.0	...
892791	  732.0	  600.4	 6570.0	...
892792	  731.9	  600.2	 6571.0	...
892793	  731.8	  599.9	 6569.0	...
892794	  731.6	  600.0	 6567.0	...
892795	  731.4	  600.2	 6566.0	...
892796	  731.3	  600.4	 6564.0	...
892797	  731.5	  600.3	 6563.0	...
892798	  731.7	  600.2	 6563.0	...
892799	  731.9	  599.9	 6562.0	...
892800	  731.7	  599.7	 6561.0	...
892801	  731.3	  599.7	 6557.0	...
892802	  731.1	  599.9	 6554.0	...
892803	  731.2	  600.1	 6552.0	...
892804	  731.5	  600.2	 6552.0	...
892805	  731.6	  600.3	 6556.0	...
892806	  731.4	  600.5	 6559.0	...
892807	  731.4	  600.9	 6557.0	...
892808	  731.6	  601.2	 6553.0	...
892809	  731.7	  601.3	 6548.0	...
892810	  731.7	  601.2	 6550.0	...
892811	  731.7	  600.9	 6550.0	...
892812	  731.8	  600.6	 6550.0	...
892813	  731.7	  600.6	 6548.0	...
892814	  731.5	  600.7	 6546.0	...
892815	  731.4	  600.8	 6543.0	...
892816	  731.5	  600.8	 6542.0	...
892817	  731.5	  600.8	 6541.0	...
892818	  731.5	  600.8	 6541.0	...
892819	  731.7	  601.1	 6542.0	...
892820	  731.8	  601.6	 6544.0	...
892821	  731.9	  601.6	 6547.0	...
892822	  731.9	  601.3	 6547.0	...
892823	  731.9	  600.8	 6545.0	...
892824	  732.0	  600.6	 6542.0	...
892825	  732.0	  600.7	 6540.0	...
892826	  732.2	  600.8	 6539.0	...
892827	  732.3	  601.0	 6536.0	...
892828	  732.4	  601.1	 6532.0	...
892829	  732.3	  601.4	 6529.0	...
892830	  732.2	  601.5	 6526.0	...
892831	  731.8	  601.4	 6523.0	...
892832	  731.6	  601.2	 6520.0	...
892833	  731.5	  601.1	 6520.0	...
892834	  731.7	  601.0	 6522.0	...
892835	  732.0	  601.0	 6524.0	...
MSG	892836 0000 _ Number On
892836	  732.0	  600.9	 6524.0	...
892837	  732.2	  600.6	 6523.0	...
892838	  732.4	  600.3	 6522.0	...
892839	  732.3	  600.0	 6521.0	...
892840	  732.0	  599.9	 6522.0	...
892841	  731.8	  599.7	 6522.0	...
892842	  731.8	  599.6	 6522.0	...
892843	  731.8	  599.6	 6522.0	...
892844	  731.6	  599.7	 6522.0	...
892845	  731.5	  599.8	 6520.0	...
892846	  731.3	  599.7	 6518.0	...
892847	  731.3	  599.6	 6518.0	...
892848	  731.2	  599.1	 6521.0	...
892849	  731.2	  598.7	 6524.0	...
892850	  731.3	  598.3	 6526.0	...
892851	  731.7	  598.3	 6526.0	...
892852	  732.0	  598.3	 6526.0	...
892853	  732.2	  598.3	 6524.0	...
892854	  732.0	  598.5	 6523.0	...
892855	  731.7	  598.7	 6522.0	...
892856	  731.5	  598.9	 6521.0	...
892857	  731.5	  598.9	 6521.0	...
892858	  731.4	  598.7	 6520.0	...
892859	  731.6	  598.5	 6521.0	...
892860	  731.9	  598.3	 6522.0	...
892861	  732.1	  598.0	 6522.0	...
892862	  732.1	  597.8	 6522.0	...
892863	  732.1	  597.4	 6521.0	...
892864	  732.1	  597.3	 6519.0	...
892865	  732.0	  597.4	 6517.0	...
892866	  731.8	  597.7	 6519.0	...
892867	  731.7	  597.8	 6521.0	...
892868	  731.6	  597.7	 6522.0	...
892869	  731.5	  597.5	 6520.0	...
892870	  731.5	  597.5	 6519.0	...
892871	  731.5	  597.5	 6519.0	...
892872	  731.4	  597.2	 6520.0	...
892873	  731.3	  596.9	 6520.0	...
892874	  731.2	  596.8	 6520.0	...
892875	  731.3	  597.0	 6520.0	...
892876	  731.3	  597.1	 6520.0	...
892877	  731.2	  596.8	 6521.0	...
892878	  731.4	  596.0	 6521.0	...
892879	  731.7	  595.5	 6521.0	...
892880	  732.0	  595.2	 6519.0	...
892881	  732.0	  595.2	 6516.0	...
892882	  732.1	  595.2	 6515.0	...
892883	  732.0	  595.3	 6515.0	...
892884	  731.8	  595.3	 6515.0	...
892885	  731.7	  595.2	 6516.0	...
892886	  731.8	  595.2	 6516.0	...
892887	  731.9	  595.2	 6515.0	...
892888	  731.8	  595.2	 6514.0	...
892889	  731.8	  595.1	 6513.0	...
892890	  731.9	  595.0	 6513.0	...
892891	  732.1	  594.9	 6514.0	...
892892	  732.3	  594.8	 6515.0	...
892893	  732.3	  594.7	 6515.0	...
892894	  732.2	  594.8	 6514.0	...
892895	  731.9	  595.0	 6513.0	...
892896	  731.6	  595.1	 6513.0	...
892897	  731.5	  595.0	 6514.0	...
892898	  731.5	  595.0	 6512.0	...
892899	  731.6	  595.0	 6510.0	...
892900	  731.7	  595.0	 6508.0	...
892901	  731.9	  594.9	 6507.0	...
892902	  731.9	  594.8	 6507.0	...
892903	  731.9	  594.7	 6509.0	...
892904	  731.8	  594.6	 6512.0	...
892905	  731.8	  594.6	 6513.0	...
892906	  731.7	  594.7	 6506.0	...
892907	  731.6	  594.6	 6499.0	...
892908	  731.4	  594.4	 6496.0	...
892909	  731.2	  594.2	 6499.0	...
892910	  731.1	  594.1	 6503.0	...
892911	  731.1	  593.8	 6503.0	...
892912	  731.2	  593.4	 6501.0	...
892913	  731.4	  593.2	 6500.0	...
892914	  731.6	  593.4	 6501.0	...
892915	  731.5	  593.6	 6501.0	...
892916	  731.4	  593.4	 6501.0	...
892917	  731.3	  593.3	 6501.0	...
892918	  731.3	  593.2	 6501.0	...
892919	  731.3	  593.2	 6502.0	...
892920	  731.4	  593.2	 6504.0	...
892921	  731.4	  593.2	 6506.0	...
892922	  731.6	  593.2	 6504.0	...
892923	  731.9	  593.3	 6500.0	...
892924	  732.1	  593.4	 6497.0	...
892925	  731.8	  593.6	 6499.0	...
892926	  731.6	  593.6	 6500.0	...
892927	  731.4	  593.4	 6498.0	...
892928	  731.4	  593.1	 6497.0	...
892929	  731.4	  592.9	 6496.0	...
892930	  731.2	  593.2	 6494.0	...
892931	  731.0	  593.4	 6492.0	...
892932	  730.8	  593.7	 6491.0	...
892933	  730.9	  593.7	 6491.0	...
892934	  731.0	  593.3	 6494.0	...
892935	  731.1	  592.9	 6497.0	...
892936	  731.0	  592.4	 6504.0	...
892937	  731.2	  592.3	 6506.0	...
892938	  731.3	  592.2	 6508.0	...
892939	  731.3	  592.1	 6506.0	...
892940	  731.5	  592.0	 6504.0	...
892941	  731.8	  592.0	 6502.0	...
892942	  731.6	  592.0	 6501.0	...
892943	  731.2	  591.7	 6500.0	...
892944	  730.7	  591.4	 6500.0	...
892945	  730.6	  591.2	 6500.0	...
892946	  730.5	  590.9	 6500.0	...
892947	  730.5	  590.7	 6499.0	...
892948	  730.5	  590.5	 6498.0	...
892949	  730.6	  590.1	 6497.0	...
892950	  730.6	  589.6	 6497.0	...
892951	  730.6	  588.9	 6497.0	...
892952	  730.6	  588.7	 6497.0	...
892953	  730.6	  588.5	 6498.0	...
892954	  730.7	  588.5	 6499.0	...
892955	  730.6	  588.7	 6498.0	...
892956	  730.6	  588.9	 6496.0	...
892957	  730.6	  588.9	 6494.0	...
892958	  730.6	  588.7	 6493.0	...
892959	  730.7	  588.6	 6492.0	...
892960	  730.9	  588.6	 6491.0	...
892961	  731.0	  588.6	 6491.0	...
892962	  730.9	  588.6	 6491.0	...
892963	  730.8	  588.5	 6493.0	...
892964	  730.6	  587.8	 6494.0	...
892965	  730.4	  587.3	 6496.0	...
892966	  730.3	  586.8	 6494.0	...
892967	  730.2	  586.9	 6491.0	...
892968	  730.2	  586.9	 6488.0	...
892969	  730.1	  586.8	 6488.0	...
892970	  730.0	  586.8	 6488.0	...
892971	  730.0	  586.8	 6488.0	...
892972	  730.0	  586.8	 6487.0	...
892973	  729.9	  586.8	 6486.0	...
892974	  729.9	  586.8	 6487.0	...
892975	  729.8	  586.9	 6489.0	...
892976	  729.8	  586.9	 6492.0	...
892977	  729.7	  586.8	 6494.0	...
892978	  729.7	  586.8	 6493.0	...
892979	  729.6	  586.8	 6490.0	...
892980	  729.5	  586.8	 6488.0	...
892981	  729.5	  586.6	 6487.0	...
892982	  729.6	  586.1	 6487.0	...
892983	  729.8	  585.6	 6486.0	...
892984	  730.1	  585.2	 6486.0	...
892985	  730.1	  585.1	 6486.0	...
892986	  730.1	  585.1	 6486.0	...
892987	  729.8	  585.1	 6485.0	...
892988	  729.4	  584.6	 6485.0	...
892989	  729.2	  584.3	 6485.0	...
892990	  729.2	  584.0	 6486.0	...
892991	  729.1	  584.4	 6486.0	...
892992	  728.9	  584.5	 6485.0	...
892993	  728.8	  584.5	 6483.0	...
892994	  728.9	  584.3	 6483.0	...
892995	  728.9	  584.2	 6483.0	...
892996	  728.9	  584.1	 6484.0	...
892997	  728.9	  584.1	 6487.0	...
892998	  729.0	  584.0	 6490.0	...
892999	  729.0	  584.1	 6492.0	...
893000	  729.0	  584.1	 6492.0	...
893001	  729.0	  584.1	 6491.0	...
893002	  728.9	  583.8	 6492.0	...
893003	  728.8	  583.5	 6493.0	...
893004	  728.8	  583.2	 6491.0	...
893005	  728.8	  583.1	 6489.0	...
893006	  728.7	  583.1	 6486.0	...
893007	  728.7	  583.1	 6486.0	...
893008	  728.7	  583.1	 6484.0	...
893009	  729.0	  583.1	 6483.0	...
893010	  729.3	  583.0	 6481.0	...
893011	  729.5	  582.8	 6480.0	...
893012	  729.5	  582.7	 6480.0	...
893013	  729.3	  582.7	 6481.0	...
893014	  729.1	  582.6	 6483.0	...
893015	  729.2	  582.5	 6483.0	...
893016	  729.4	  582.3	 6483.0	...
893017	  729.6	  582.0	 6484.0	...
893018	  729.4	  581.8	 6485.0	...
893019	  729.1	  581.7	 6487.0	...
893020	  729.0	  581.6	 6487.0	...
893021	  729.0	  581.5	 6488.0	...
893022	  729.1	  581.9	 6487.0	...
893023	  729.0	  582.4	 6486.0	...
893024	  728.8	  583.3	 6483.0	...
893025	  728.5	  583.7	 6479.0	...
893026	  728.4	  584.1	 6477.0	...
893027	  728.3	  584.2	 6479.0	...
893028	  728.3	  584.2	 6479.0	...
893029	  728.5	  584.2	 6478.0	...
893030	  728.6	  584.2	 6477.0	...
893031	  728.9	  583.8	 6477.0	...
893032	  729.0	  583.3	 6477.0	...
893033	  729.0	  582.9	 6478.0	...
893034	  728.9	  582.9	 6478.0	...
893035	  728.9	  583.0	 6479.0	...
893036	  729.0	  583.1	 6479.0	...
893037	  729.1	  583.5	 6478.0	...
893038	  729.2	  583.8	 6478.0	...
893039	  729.2	  583.9	 6478.0	...
893040	  729.2	  583.8	 6478.0	...
893041	  729.1	  583.5	 6478.0	...
893042	  729.2	  582.9	 6479.0	...
893043	  729.5	  582.4	 6479.0	...
893044	  729.7	  582.1	 6479.0	...
893045	  729.7	  582.2	 6479.0	...
893046	  729.8	  582.7	 6477.0	...
893047	  729.9	  583.1	 6475.0	...
893048	  729.6	  583.2	 6477.0	...
893049	  729.2	  582.8	 6481.0	...
893050	  728.9	  582.5	 6485.0	...
893051	  728.8	  582.6	 6485.0	...
893052	  728.7	  582.7	 6486.0	...
893053	  728.7	  582.7	 6486.0	...
893054	  728.9	  582.8	 6486.0	...
893055	  729.1	  582.5	 6485.0	...
893056	  729.0	  582.2	 6484.0	...
893057	  729.0	  581.9	 6485.0	...
893058	  729.0	  581.9	 6485.0	...
893059	  729.0	  582.0	 6485.0	...
893060	  729.1	  582.1	 6484.0	...
893061	  729.3	  582.2	 6483.0	...
893062	  729.4	  582.1	 6483.0	...
893063	  729.3	  582.0	 6481.0	...
893064	  729.0	  582.1	 6480.0	...
893065	  728.7	  582.5	 6480.0	...
893066	  728.7	  582.9	 6480.0	...
893067	  728.6	  582.9	 6479.0	...
893068	  728.6	  582.8	 6478.0	...
893069	  728.8	  582.8	 6477.0	...
893070	  729.1	  583.0	 6476.0	...
893071	  729.3	  583.2	 6473.0	...
893072	  729.4	  583.2	 6471.0	...
893073	  729.3	  583.2	 6470.0	...
893074	  729.3	  583.1	 6470.0	...
893075	  729.3	  583.2	 6470.0	...
893076	  729.4	  583.2	 6472.0	...
893077	  729.5	  582.9	 6474.0	...
893078	  729.4	  582.5	 6473.0	...
893079	  729.4	  582.2	 6472.0	...
893080	  729.4	  582.1	 6472.0	...
893081	  729.4	  582.0	 6473.0	...
893082	  729.3	  581.8	 6473.0	...
893083	  729.3	  582.0	 6474.0	...
893084	  729.3	  582.2	 6473.0	...
893085	  729.3	  582.4	 6471.0	...
893086	  729.3	  582.3	 6471.0	...
893087	  729.1	  582.3	 6471.0	...
893088	  729.0	  582.5	 6472.0	...
893089	  729.0	  582.7	 6473.0	...
893090	  729.2	  582.8	 6473.0	...
893091	  729.6	  582.8	 6474.0	...
893092	  729.6	  582.5	 6474.0	...
893093	  729.7	  582.1	 6474.0	...
893094	  729.6	  581.7	 6473.0	...
893095	  729.6	  581.6	 6472.0	...
893096	  729.6	  581.6	 6471.0	...
893097	  729.3	  581.7	 6470.0	...
893098	  729.1	  581.7	 6471.0	...
893099	  729.1	  581.5	 6473.0	...
893100	  729.4	  581.3	 6475.0	...
893101	  729.7	  581.5	 6475.0	...
893102	  729.7	  581.9	 6474.0	...
893103	  729.7	  582.2	 6474.0	...
893104	  729.5	  582.1	 6476.0	...
893105	  729.3	  582.1	 6477.0	...
893106	  729.1	  581.9	 6478.0	...
893107	  728.9	  581.7	 6476.0	...
893108	  728.8	  581.6	 6475.0	...
893109	  729.1	  581.7	 6474.0	...
893110	  729.5	  581.7	 6475.0	...
893111	  729.7	  581.5	 6474.0	...
893112	  729.5	  581.5	 6474.0	...
893113	  729.2	  581.6	 6473.0	...
893114	  729.1	  581.8	 6474.0	...
893115	  728.9	  581.8	 6475.0	...
893116	  728.5	  581.8	 6478.0	...
893117	  728.1	  581.8	 6479.0	...
893118	  728.3	  581.8	 6479.0	...
893119	  728.7	  582.0	 6478.0	...
893120	  729.0	  582.1	 6477.0	...
893121	  729.0	  582.2	 6475.0	...
893122	  728.9	  582.6	 6474.0	...
893123	  728.8	  583.0	 6473.0	...
893124	  728.7	  583.1	 6474.0	...
893125	  728.7	  582.7	 6476.0	...
893126	  728.5	  582.3	 6478.0	...
893127	  728.4	  582.2	 6480.0	...
893128	  728.4	  582.2	 6480.0	...
893129	  728.4	  582.0	 6479.0	...
893130	  728.3	  581.9	 6477.0	...
893131	  728.3	  582.3	 6473.0	...
893132	  728.2	  582.8	 6471.0	...
893133	  728.2	  582.9	 6471.0	...
893134	  728.3	  582.6	 6476.0	...
893135	  728.4	  582.5	 6481.0	...
893136	  728.4	  582.8	 6481.0	...
893137	  728.4	  583.1	 6480.0	...
MSG	893138 0000 _ Number Off
893138	  728.3	  583.2	 6479.0	...
893139	  728.1	  583.2	 6481.0	...
893140	  728.0	  583.2	 6483.0	...
893141	  728.0	  583.3	 6485.0	...
893142	  727.9	  583.0	 6486.0	...
893143	  727.8	  582.7	 6485.0	...
893144	  727.8	  582.4	 6484.0	...
893145	  727.7	  582.4	 6484.0	...
893146	  727.7	  582.5	 6481.0	...
893147	  727.6	  582.5	 6479.0	...
893148	  727.6	  582.5	 6476.0	...
893149	  727.7	  582.4	 6477.0	...
893150	  727.9	  582.3	 6478.0	...
893151	  728.0	  582.2	 6477.0	...
893152	  728.0	  582.2	 6476.0	...
893153	  727.9	  582.4	 6474.0	...
893154	  727.9	  582.5	 6474.0	...
893155	  727.9	  582.5	 6475.0	...
893156	  727.9	  582.4	 6475.0	...
893157	  727.9	  582.6	 6476.0	...
893158	  727.8	  582.8	 6476.0	...
893159	  727.8	  583.1	 6475.0	...
893160	  727.8	  583.1	 6475.0	...
893161	  727.8	  583.1	 6474.0	...
893162	  727.9	  583.1	 6473.0	...
893163	  728.0	  583.1	 6473.0	...
893164	  728.2	  583.0	 6474.0	...
893165	  728.3	  583.2	 6475.0	...
893166	  728.4	  583.6	 6476.0	...
893167	  728.3	  584.0	 6474.0	...
893168	  728.1	  584.4	 6471.0	...
893169	  728.0	  584.5	 6469.0	...
893170	  727.8	  584.7	 6469.0	...
893171	  727.7	  584.8	 6468.0	...
893172	  727.7	  584.8	 6468.0	...
893173	  727.7	  584.7	 6468.0	...
893174	  727.6	  584.6	 6469.0	...
893175	  727.5	  584.5	 6470.0	...
893176	  727.4	  584.5	 6470.0	...
893177	  727.7	  584.3	 6471.0	...
893178	  728.1	  584.6	 6471.0	...
893179	  728.4	  585.1	 6472.0	...
893180	  728.3	  585.5	 6472.0	...
893181	  728.2	  585.5	 6473.0	...
893182	  728.2	  585.4	 6472.0	...
893183	  727.9	  585.4	 6473.0	...
893184	  727.7	  585.5	 6473.0	...
893185	  727.5	  585.1	 6474.0	...
893186	  727.6	  584.6	 6474.0	...
893187	  727.7	  584.2	 6474.0	...
893188	  727.7	  584.3	 6475.0	...
893189	  727.8	  584.5	 6477.0	...
893190	  727.8	  584.7	 6479.0	...
893191	  727.8	  585.1	 6479.0	...
893192	  727.9	  585.5	 6479.0	...
893193	  727.9	  585.8	 6480.0	...
893194	  727.9	  585.9	 6481.0	...
893195	  727.9	  585.6	 6482.0	...
893196	  727.9	  585.3	 6481.0	...
893197	  727.9	  585.1	 6481.0	...
893198	  727.5	  585.5	 6481.0	...
893199	  727.0	  585.8	 6482.0	...
893200	  726.8	  586.0	 6483.0	...
893201	  727.1	  586.0	 6483.0	...
893202	  727.5	  586.0	 6484.0	...
893203	  727.6	  586.0	 6484.0	...
893204	  727.7	  585.9	 6483.0	...
893205	  727.6	  585.9	 6480.0	...
893206	  727.5	  585.9	 6478.0	...
893207	  727.5	  586.0	 6478.0	...
893208	  727.6	  586.2	 6479.0	...
893209	  727.8	  586.4	 6481.0	...
893210	  728.0	  586.8	 6481.0	...
893211	  728.1	  587.1	 6480.0	...
893212	  728.0	  587.6	 6478.0	...
893213	  727.8	  587.8	 6477.0	...
893214	  727.6	  587.7	 6477.0	...
893215	  727.6	  587.4	 6478.0	...
893216	  727.6	  587.3	 6480.0	...
893217	  727.6	  587.4	 6481.0	...
893218	  727.6	  587.6	 6481.0	...
893219	  727.5	  587.8	 6479.0	...
893220	  727.3	  588.0	 6477.0	...
893221	  727.2	  588.1	 6475.0	...
893222	  727.1	  588.1	 6475.0	...
893223	  727.1	  588.1	 6477.0	...
893224	  727.2	  588.1	 6478.0	...
893225	  727.3	  588.1	 6478.0	...
893226	  727.3	  588.1	 6477.0	...
893227	  727.3	  588.2	 6479.0	...
893228	  727.4	  588.1	 6481.0	...
893229	  727.4	  587.9	 6484.0	...
893230	  727.4	  588.3	 6484.0	...
893231	  727.4	  588.6	 6486.0	...
893232	  727.4	  589.0	 6486.0	...
893233	  727.3	  588.9	 6488.0	...
893234	  727.2	  588.9	 6488.0	...
893235	  727.2	  588.9	 6487.0	...
893236	  727.3	  589.4	 6485.0	...
893237	  727.5	  589.8	 6482.0	...
893238	  727.8	  590.3	 6480.0	...
893239	  727.6	  590.4	 6478.0	...
893240	  727.3	  590.5	 6476.0	...
893241	  727.0	  590.5	 6475.0	...
893242	  727.2	  590.5	 6476.0	...
893243	  727.5	  590.5	 6478.0	...
893244	  727.8	  590.6	 6480.0	...
893245	  727.9	  590.6	 6482.0	...
893246	  728.0	  590.8	 6484.0	...
893247	  727.9	  591.0	 6487.0	...
893248	  727.9	  591.2	 6488.0	...
893249	  727.8	  591.2	 6489.0	...
893250	  727.9	  591.3	 6489.0	...
893251	  728.0	  591.3	 6488.0	...
893252	  728.1	  591.3	 6488.0	...
893253	  728.2	  591.3	 6487.0	...
893254	  728.2	  591.3	 6486.0	...
893255	  728.1	  591.6	 6486.0	...
893256	  727.9	  591.8	 6487.0	...
893257	  727.8	  592.0	 6487.0	...
893258	  727.8	  591.9	 6487.0	...
893259	  727.8	  591.9	 6486.0	...
893260	  727.8	  592.2	 6485.0	...
893261	  727.8	  592.5	 6488.0	...
893262	  727.9	  592.9	 6491.0	...
893263	  727.9	  593.3	 6491.0	...
893264	  727.9	  593.8	 6488.0	...
893265	  728.0	  594.1	 6485.0	...
893266	  728.1	  594.2	 6481.0	...
893267	  728.0	  594.5	 6478.0	...
893268	  727.9	  594.7	 6474.0	...
893269	  727.8	  594.7	 6474.0	...
893270	  727.8	  594.6	 6473.0	...
893271	  727.8	  594.5	 6473.0	...
893272	  727.9	  594.7	 6477.0	...
893273	  727.9	  594.9	 6482.0	...
893274	  728.0	  595.4	 6487.0	...
893275	  728.1	  595.9	 6488.0	...
893276	  728.1	  596.3	 6490.0	...
893277	  728.3	  596.3	 6492.0	...
893278	  728.4	  596.3	 6493.0	...
893279	  728.5	  596.3	 6493.0	...
893280	  728.5	  596.4	 6492.0	...
893281	  728.3	  596.5	 6491.0	...
893282	  728.0	  596.5	 6492.0	...
893283	  727.5	  596.6	 6493.0	...
893284	  727.3	  596.7	 6494.0	...
893285	  727.3	  596.8	 6495.0	...
893286	  727.9	  597.1	 6496.0	...
893287	  728.5	  597.2	 6497.0	...
893288	  728.3	  597.4	 6497.0	...
893289	  727.9	  597.4	 6496.0	...
893290	  727.3	  597.4	 6496.0	...
893291	  727.2	  597.5	 6495.0	...
893292	  727.2	  597.7	 6494.0	...
893293	  727.3	  597.8	 6496.0	...
893294	  727.4	  597.8	 6499.0	...
893295	  727.4	  597.7	 6502.0	...
893296	  727.3	  597.8	 6502.0	...
893297	  727.3	  598.0	 6504.0	...
893298	  727.3	  598.3	 6506.0	...
893299	  727.2	  598.3	 6505.0	...
893300	  727.1	  598.1	 6503.0	...
893301	  726.9	  597.9	 6500.0	...
893302	  726.9	  598.2	 6499.0	...
893303	  726.8	  598.5	 6497.0	...
893304	  726.8	  598.8	 6497.0	...
893305	  726.8	  598.7	 6495.0	...
893306	  727.0	  599.2	 6494.0	...
893307	  727.4	  599.6	 6495.0	...
893308	  727.7	  599.8	 6498.0	...
893309	  727.9	  599.4	 6501.0	...
893310	  728.1	  599.1	 6502.0	...
893311	  728.3	  599.0	 6504.0	...
893312	  728.5	  599.0	 6507.0	...
893313	  728.3	  599.0	 6510.0	...
893314	  727.9	  599.0	 6511.0	...
893315	  727.5	  599.1	 6510.0	...
893316	  727.3	  599.1	 6509.0	...
893317	  727.1	  599.1	 6508.0	...
893318	  726.9	  599.2	 6507.0	...
893319	  726.8	  599.5	 6507.0	...
893320	  726.8	  599.9	 6507.0	...
893321	  726.8	  600.2	 6507.0	...
893322	  726.9	  600.4	 6507.0	...
893323	  727.1	  600.3	 6508.0	...
893324	  727.3	  600.3	 6508.0	...
893325	  727.4	  600.1	 6508.0	...
893326	  727.5	  600.0	 6509.0	...
893327	  727.5	  599.8	 6509.0	...
893328	  727.5	  599.8	 6511.0	...
893329	  727.5	  599.8	 6512.0	...
893330	  727.5	  599.8	 6514.0	...
893331	  727.5	  599.8	 6515.0	...
893332	  727.5	  599.7	 6516.0	...
893333	  727.5	  599.6	 6517.0	...
893334	  727.7	  599.8	 6518.0	...
893335	  727.8	  600.0	 6518.0	...
893336	  728.0	  600.3	 6519.0	...
893337	  728.1	  600.3	 6521.0	...
893338	  728.1	  600.2	 6523.0	...
893339	  728.1	  600.0	 6525.0	...
893340	  727.9	  599.7	 6525.0	...
893341	  727.8	  600.0	 6524.0	...
893342	  727.8	  600.3	 6524.0	...
893343	  727.9	  600.7	 6526.0	...
893344	  728.0	  600.8	 6527.0	...
893345	  727.8	  600.9	 6529.0	...
893346	  727.5	  601.0	 6531.0	...
893347	  727.2	  600.9	 6533.0	...
893348	  727.1	  600.9	 6536.0	...
893349	  727.1	  600.9	 6538.0	...
MSG	893350 0000 _ Number On
893350	  727.0	  600.8	 6538.0	...
893351	  727.1	  600.6	 6537.0	...
893352	  727.2	  600.4	 6536.0	...
893353	  727.3	  600.3	 6533.0	...
893354	  727.3	  600.3	 6529.0	...
893355	  727.3	  600.2	 6528.0	...
893356	  727.2	  600.2	 6531.0	...
893357	  727.3	  600.6	 6534.0	...
893358	  727.3	  601.0	 6534.0	...
893359	  727.3	  601.2	 6533.0	...
893360	  727.3	  601.1	 6533.0	...
893361	  727.5	  600.9	 6534.0	...
893362	  727.6	  600.8	 6534.0	...
893363	  727.7	  600.6	 6534.0	...
893364	  727.8	  600.5	 6536.0	...
893365	  727.8	  600.6	 6539.0	...
893366	  727.8	  600.9	 6541.0	...
893367	  727.8	  601.1	 6541.0	...
893368	  727.8	  601.2	 6540.0	...
893369	  727.6	  601.2	 6540.0	...
893370	  727.4	  601.0	 6541.0	...
893371	  727.2	  600.6	 6542.0	...
893372	  727.1	  600.3	 6542.0	...
893373	  727.0	  600.1	 6543.0	...
893374	  727.0	  600.1	 6544.0	...
893375	  727.3	  600.7	 6545.0	...
893376	  727.6	  601.3	 6546.0	...
893377	  727.6	  602.0	 6545.0	...
893378	  727.2	  602.1	 6545.0	...
893379	  727.0	  602.1	 6544.0	...
893380	  727.1	  601.6	 6545.0	...
893381	  727.5	  601.0	 6548.0	...
893382	  727.6	  600.7	 6551.0	...
893383	  727.7	  600.8	 6552.0	...
893384	  727.6	  600.9	 6551.0	...
893385	  727.7	  600.8	 6554.0	...
893386	  727.8	  601.0	 6556.0	...
893387	  728.0	  601.3	 6557.0	...
893388	  728.1	  601.7	 6554.0	...
893389	  728.2	  601.8	 6552.0	...
893390	  728.2	  601.8	 6552.0	...
893391	  728.1	  601.9	 6552.0	...
893392	  728.1	  601.9	 6552.0	...
893393	  728.0	  601.9	 6552.0	...
893394	  727.8	  602.4	 6552.0	...
893395	  727.7	  602.8	 6551.0	...
893396	  727.5	  603.2	 6550.0	...
893397	  727.4	  603.3	 6551.0	...
893398	  727.2	  603.4	 6550.0	...
893399	  727.3	  603.3	 6550.0	...
893400	  727.6	  603.2	 6550.0	...
893401	  727.9	  603.1	 6552.0	...
893402	  727.8	  603.1	 6553.0	...
893403	  727.7	  603.1	 6555.0	...
893404	  727.6	  603.1	 6556.0	...
893405	  727.5	  602.9	 6556.0	...
893406	  727.3	  602.8	 6555.0	...
893407	  727.3	  602.6	 6554.0	...
893408	  727.3	  603.2	 6554.0	...
893409	  727.3	  603.7	 6556.0	...
893410	  727.2	  604.2	 6558.0	...
893411	  727.0	  604.2	 6560.0	...
893412	  727.0	  604.1	 6563.0	...
893413	  727.0	  604.0	 6566.0	...
893414	  727.2	  603.9	 6569.0	...
893415	  727.4	  603.8	 6570.0	...
893416	  727.5	  603.6	 6571.0	...
893417	  727.5	  603.4	 6573.0	...
893418	  727.5	  603.3	 6575.0	...
893419	  727.5	  603.3	 6577.0	...
893420	  727.7	  603.3	 6578.0	...
893421	  727.7	  602.9	 6578.0	...
893422	  727.7	  602.4	 6574.0	...
893423	  727.4	  602.3	 6571.0	...
893424	  727.5	  602.6	 6568.0	...
893425	  727.5	  603.0	 6568.0	...
893426	  727.5	  603.2	 6569.0	...
893427	  727.4	  603.4	 6571.0	...
893428	  727.2	  603.3	 6572.0	...
893429	  727.2	  602.9	 6572.0	...
893430	  727.1	  602.6	 6577.0	...
893431	  727.1	  602.6	 6582.0	...
893432	  726.9	  602.5	 6584.0	...
893433	  726.8	  602.4	 6583.0	...
893434	  726.7	  602.3	 6581.0	...
893435	  726.6	  602.4	 6578.0	...
893436	  726.4	  602.7	 6576.0	...
893437	  726.4	  603.0	 6575.0	...
893438	  726.6	  603.4	 6574.0	...
893439	  726.7	  603.7	 6573.0	...
893440	  727.0	  603.8	 6573.0	...
893441	  727.2	  603.6	 6573.0	...
893442	  727.5	  603.5	 6573.0	...
893443	  727.3	  603.5	 6574.0	...
893444	  727.2	  603.6	 6577.0	...
893445	  727.2	  603.5	 6579.0	...
893446	  727.5	  603.7	 6578.0	...
893447	  727.6	  603.8	 6576.0	...
893448	  727.5	  603.6	 6576.0	...
893449	  727.4	  603.3	 6578.0	...
893450	  727.4	  603.4	 6578.0	...
893451	  727.4	  603.9	 6576.0	...
893452	  727.4	  604.4	 6575.0	...
893453	  727.3	  604.4	 6575.0	...
893454	  727.1	  604.6	 6575.0	...
893455	  726.9	  604.6	 6579.0	...
893456	  727.2	  604.5	 6583.0	...
893457	  727.6	  604.4	 6584.0	...
893458	  727.9	  604.3	 6582.0	...
893459	  728.0	  604.4	 6579.0	...
893460	  727.7	  604.7	 6580.0	...
893461	  727.5	  604.9	 6581.0	...
893462	  727.3	  604.8	 6581.0	...
893463	  727.3	  604.5	 6582.0	...
893464	  727.3	  604.2	 6584.0	...
893465	  727.2	  604.3	 6586.0	...
893466	  727.1	  604.4	 6587.0	...
893467	  727.1	  604.4	 6585.0	...
893468	  727.1	  604.5	 6584.0	...
893469	  727.0	  604.6	 6584.0	...
893470	  726.6	  604.7	 6586.0	...
893471	  726.3	  604.7	 6589.0	...
893472	  726.2	  604.7	 6591.0	...
893473	  726.4	  604.6	 6592.0	...
893474	  726.6	  604.2	 6594.0	...
893475	  726.8	  604.0	 6596.0	...
893476	  726.9	  604.1	 6598.0	...
893477	  726.6	  604.4	 6598.0	...
893478	  726.4	  604.8	 6599.0	...
893479	  726.2	  604.9	 6600.0	...
893480	  726.2	  605.0	 6600.0	...
893481	  726.2	  605.0	 6602.0	...
893482	  726.2	  604.9	 6605.0	...
893483	  726.2	  604.6	 6608.0	...
893484	  726.2	  604.5	 6608.0	...
893485	  726.3	  604.9	 6610.0	...
893486	  726.5	  605.5	 6611.0	...
893487	  726.7	  606.2	 6608.0	...
893488	  726.9	  606.3	 6605.0	...
893489	  727.1	  605.9	 6606.0	...
893490	  727.1	  605.4	 6610.0	...
893491	  727.0	  605.0	 6614.0	...
893492	  726.6	  605.3	 6613.0	...
893493	  726.3	  606.0	 6612.0	...
893494	  726.1	  606.5	 6611.0	...
893495	  726.3	  606.3	 6613.0	...
893496	  726.5	  605.6	 6615.0	...
893497	  726.4	  605.3	 6616.0	...
893498	  726.3	  605.5	 6615.0	...
893499	  726.1	  605.7	 6616.0	...
893500	  726.1	  605.7	 6618.0	...
893501	  726.2	  605.8	 6620.0	...
893502	  726.1	  606.2	 6621.0	...
893503	  725.9	  606.4	 6623.0	...
893504	  725.5	  606.5	 6624.0	...
893505	  725.3	  606.4	 6625.0	...
893506	  725.5	  606.5	 6625.0	...
893507	  725.9	  606.6	 6624.0	...
893508	  726.2	  606.6	 6622.0	...
893509	  726.1	  606.5	 6620.0	...
893510	  726.0	  606.5	 6620.0	...
893511	  725.9	  606.6	 6621.0	...
893512	  725.9	  606.7	 6622.0	...
893513	  725.9	  606.8	 6623.0	...
893514	  725.8	  606.9	 6623.0	...
893515	  725.9	  606.9	 6624.0	...
893516	  725.9	  607.2	 6624.0	...
893517	  726.1	  607.4	 6622.0	...
893518	  726.1	  607.5	 6622.0	...
893519	  726.1	  607.3	 6626.0	...
893520	  726.1	  607.0	 6629.0	...
893521	  726.0	  606.9	 6631.0	...
893522	  725.9	  606.6	 6633.0	...
893523	  725.6	  606.4	 6635.0	...
893524	  725.6	  606.2	 6637.0	...
893525	  725.5	  606.1	 6637.0	...
893526	  725.5	  606.0	 6637.0	...
893527	  725.5	  606.0	 6638.0	...
893528	  725.5	  606.0	 6638.0	...
893529	  725.5	  606.0	 6636.0	...
893530	  725.4	  606.1	 6635.0	...
893531	  725.4	  605.9	 6636.0	...
893532	  725.4	  605.8	 6637.0	...
893533	  725.6	  605.9	 6638.0	...
893534	  725.9	  606.0	 6639.0	...
893535	  726.0	  606.2	 6638.0	...
893536	  725.8	  606.3	 6636.0	...
893537	  725.6	  606.3	 6635.0	...
893538	  725.6	  606.6	 6635.0	...
893539	  725.7	  606.9	 6636.0	...
893540	  725.9	  606.6	 6639.0	...
893541	  726.0	  606.1	 6641.0	...
893542	  725.8	  606.2	 6641.0	...
893543	  725.5	  606.8	 6640.0	...
893544	  725.1	  607.4	 6640.0	...
893545	  725.3	  607.3	 6640.0	...
893546	  725.7	  607.2	 6641.0	...
893547	  726.0	  606.8	 6642.0	...
893548	  725.9	  606.5	 6642.0	...
893549	  725.6	  606.2	 6642.0	...
893550	  725.6	  606.1	 6642.0	...
893551	  725.8	  606.1	 6642.0	...
893552	  726.0	  606.2	 6642.0	...
893553	  725.9	  606.5	 6643.0	...
893554	  725.7	  606.7	 6644.0	...
893555	  725.5	  607.0	 6643.0	...
893556	  725.4	  607.4	 6642.0	...
893557	  725.2	  607.1	 6643.0	...
893558	  725.1	  606.6	 6644.0	...
893559	  724.9	  606.0	 6649.0	...
893560	  724.8	  606.0	 6653.0	...
893561	  725.0	  606.1	 6657.0	...
893562	  725.4	  606.3	 6653.0	...
893563	  725.4	  606.5	 6650.0	...
893564	  725.1	  606.8	 6647.0	...
893565	  724.8	  606.7	 6650.0	...
893566	  724.8	  606.5	 6652.0	...
893567	  724.6	  606.4	 6653.0	...
893568	  724.5	  606.5	 6654.0	...
893569	  724.5	  606.7	 6654.0	...
893570	  724.7	  606.7	 6654.0	...
893571	  725.0	  606.9	 6654.0	...
893572	  725.1	  606.9	 6654.0	...
893573	  725.1	  606.8	 6655.0	...
893574	  725.1	  606.6	 6654.0	...
893575	  725.1	  606.5	 6653.0	...
893576	  725.1	  606.6	 6653.0	...
893577	  725.0	  606.5	 6653.0	...
893578	  725.0	  606.5	 6652.0	...
893579	  725.2	  606.4	 6650.0	...
893580	  725.3	  606.5	 6648.0	...
893581	  725.4	  606.6	 6647.0	...
893582	  725.0	  606.8	 6647.0	...
893583	  724.5	  607.0	 6649.0	...
893584	  724.5	  607.0	 6650.0	...
893585	  724.8	  607.2	 6652.0	...
893586	  725.3	  607.2	 6652.0	...
893587	  725.5	  607.4	 6652.0	...
893588	  725.5	  607.5	 6654.0	...
893589	  725.5	  607.6	 6656.0	...
893590	  725.4	  607.7	 6656.0	...
893591	  725.4	  607.7	 6654.0	...
893592	  725.3	  607.7	 6652.0	...
893593	  725.3	  607.9	 6652.0	...
893594	  725.2	  608.0	 6655.0	...
893595	  725.1	  608.3	 6658.0	...
893596	  724.9	  608.5	 6661.0	...
893597	  724.7	  608.0	 6662.0	...
893598	  724.4	  607.5	 6661.0	...
893599	  724.3	  607.0	 6659.0	...
893600	  724.2	  607.1	 6656.0	...
893601	  724.2	  606.7	 6660.0	...
893602	  724.2	  606.3	 6664.0	...
893603	  724.4	  606.5	 6666.0	...
893604	  724.5	  607.0	 6663.0	...
893605	  724.6	  607.6	 6661.0	...
893606	  724.5	  607.5	 6661.0	...
893607	  724.7	  607.2	 6662.0	...
893608	  725.0	  606.9	 6662.0	...
893609	  725.3	  606.6	 6659.0	...
893610	  725.3	  606.7	 6656.0	...
893611	  725.3	  606.7	 6653.0	...
893612	  725.4	  606.9	 6654.0	...
893613	  725.5	  607.1	 6658.0	...
893614	  725.6	  607.3	 6662.0	...
893615	  725.6	  607.4	 6667.0	...
893616	  725.5	  607.5	 6667.0	...
893617	  725.4	  607.8	 6666.0	...
893618	  725.3	  608.1	 6664.0	...
893619	  725.4	  608.5	 6661.0	...
893620	  725.3	  608.7	 6661.0	...
893621	  725.1	  608.5	 6662.0	...
893622	  724.9	  608.1	 6664.0	...
893623	  724.7	  608.0	 6666.0	...
893624	  724.6	  608.3	 6668.0	...
893625	  724.5	  608.7	 6668.0	...
893626	  724.6	  608.7	 6668.0	...
893627	  724.6	  608.8	 6666.0	...
893628	  724.8	  608.8	 6664.0	...
893629	  725.1	  608.7	 6662.0	...
893630	  725.4	  608.6	 6662.0	...
893631	  725.3	  608.5	 6663.0	...
893632	  725.2	  608.3	 6664.0	...
893633	  725.1	  608.1	 6665.0	...
893634	  725.0	  607.8	 6666.0	...
893635	  725.1	  607.8	 6668.0	...
893636	  725.2	  607.6	 6671.0	...
893637	  725.4	  607.9	 6670.0	...
893638	  725.4	  608.7	 6667.0	...
893639	  725.3	  609.4	 6663.0	...
893640	  725.3	  609.4	 6662.0	...
893641	  725.2	  608.7	 6662.0	...
893642	  725.2	  608.0	 6664.0	...
893643	  725.1	  607.6	 6666.0	...
893644	  725.0	  607.6	 6668.0	...
893645	  725.0	  607.7	 6669.0	...
893646	  725.0	  607.9	 6670.0	...
893647	  725.0	  608.1	 6671.0	...
893648	  725.0	  608.4	 6671.0	...
893649	  725.2	  608.7	 6671.0	...
893650	  725.5	  608.9	 6671.0	...
893651	  725.8	  608.7	 6671.0	...
MSG	893652 0000 _ Number Off
893652	  725.8	  608.6	 6673.0	...
893653	  725.9	  608.7	 6674.0	...
893654	  725.9	  608.8	 6675.0	...
893655	  725.9	  608.9	 6675.0	...
893656	  725.6	  608.9	 6674.0	...
893657	  725.1	  608.9	 6672.0	...
893658	  724.6	  608.9	 6671.0	...
893659	  724.4	  609.4	 6671.0	...
893660	  724.3	  610.0	 6671.0	...
893661	  724.0	  610.6	 6673.0	...
893662	  723.6	  610.7	 6675.0	...
893663	  723.1	  610.7	 6677.0	...
893664	  722.9	  611.0	 6677.0	...
893665	  722.8	  611.6	 6677.0	...
893666	  723.2	  612.6	 6676.0	...
893667	  723.6	  613.3	 6675.0	...
893668	  724.0	  613.6	 6674.0	...
893669	  724.2	  613.4	 6672.0	...
893670	  724.7	  613.1	 6674.0	...
893671	  725.4	  613.0	 6676.0	...
893672	  725.9	  612.8	 6678.0	...
893673	  725.9	  612.6	 6678.0	...
893674	  725.8	  612.0	 6679.0	...
893675	  725.7	  611.4	 6679.0	...
893676	  725.8	  611.1	 6674.0	...
893677	  725.9	  611.0	 6669.0	...
893678	  726.0	  611.3	 6663.0	...
893679	  726.1	  611.5	 6663.0	...
893680	  726.2	  611.8	 6667.0	...
893681	  726.3	  611.8	 6672.0	...
893682	  726.3	  611.9	 6677.0	...
893683	  726.2	  611.9	 6677.0	...
893684	  726.1	  611.9	 6677.0	...
893685	  725.9	  611.7	 6677.0	...
893686	  725.9	  611.5	 6680.0	...
893687	  725.9	  611.5	 6682.0	...
893688	  726.0	  611.3	 6684.0	...
893689	  726.1	  611.1	 6683.0	...
893690	  726.0	  611.0	 6684.0	...
893691	  725.8	  611.1	 6685.0	...
893692	  725.6	  611.1	 6686.0	...
893693	  725.5	  611.3	 6686.0	...
893694	  725.3	  611.4	 6686.0	...
893695	  725.2	  611.4	 6689.0	...
893696	  725.4	  611.4	 6691.0	...
893697	  725.8	  611.3	 6693.0	...
893698	  726.2	  611.2	 6692.0	...
893699	  726.2	  611.1	 6691.0	...
893700	  725.9	  611.1	 6691.0	...
893701	  725.6	  611.2	 6691.0	...
893702	  725.3	  611.2	 6692.0	...
893703	  725.3	  611.1	 6693.0	...
893704	  725.4	  611.1	 6693.0	...
893705	  725.5	  611.2	 6697.0	...
893706	  725.7	  611.3	 6700.0	...
893707	  725.9	  611.2	 6703.0	...
893708	  726.1	  611.1	 6703.0	...
893709	  726.3	  611.0	 6699.0	...
893710	  726.3	  611.1	 6695.0	...
893711	  726.3	  611.0	 6690.0	...
893712	  726.3	  610.9	 6690.0	...
893713	  726.4	  610.8	 6692.0	...
893714	  726.1	  610.9	 6694.0	...
893715	  725.8	  610.9	 6699.0	...
893716	  725.6	  611.4	 6704.0	...
893717	  725.7	  612.1	 6702.0	...
893718	  725.8	  612.8	 6696.0	...
893719	  725.8	  612.8	 6692.0	...
893720	  725.7	  612.6	 6694.0	...
893721	  725.7	  612.3	 6696.0	...
893722	  725.7	  612.2	 6697.0	...
893723	  725.7	  612.2	 6695.0	...
893724	  725.8	  613.0	 6695.0	...
893725	  726.0	  613.9	 6693.0	...
893726	  726.1	  614.3	 6693.0	...
893727	  726.0	  613.5	 6693.0	...
893728	  725.9	  612.7	 6695.0	...
893729	  725.9	  612.4	 6697.0	...
893730	  725.9	  612.6	 6697.0	...
893731	  725.9	  612.8	 6695.0	...
893732	  725.9	  612.7	 6693.0	...
893733	  726.2	  612.5	 6695.0	...
893734	  726.5	  612.7	 6695.0	...
893735	  726.8	  613.1	 6696.0	...
893736	  726.8	  613.5	 6695.0	...
893737	  726.8	  613.5	 6696.0	...
893738	  726.8	  613.5	 6697.0	...
893739	  726.7	  613.6	 6698.0	...
893740	  726.5	  613.8	 6698.0	...
893741	  726.4	  614.2	 6698.0	...
893742	  726.3	  614.5	 6698.0	...
893743	  726.2	  615.0	 6697.0	...
893744	  726.1	  615.3	 6695.0	...
893745	  726.2	  615.7	 6694.0	...
893746	  726.3	  615.7	 6693.0	...
893747	  726.5	  615.7	 6691.0	...
893748	  726.6	  615.8	 6690.0	...
893749	  726.5	  616.0	 6689.0	...
893750	  726.3	  616.2	 6691.0	...
893751	  726.3	  616.2	 6694.0	...
893752	  726.5	  616.2	 6697.0	...
893753	  726.7	  616.7	 6698.0	...
893754	  726.7	  617.2	 6697.0	...
893755	  726.7	  617.6	 6696.0	...
893756	  726.8	  617.5	 6694.0	...
893757	  726.9	  617.4	 6693.0	...
893758	  726.8	  617.3	 6693.0	...
893759	  726.7	  617.1	 6693.0	...
893760	  726.7	  617.3	 6693.0	...
893761	  726.6	  617.4	 6692.0	...
893762	  726.7	  617.5	 6691.0	...
893763	  726.9	  617.4	 6690.0	...
893764	  727.4	  617.3	 6691.0	...
893765	  727.8	  617.1	 6693.0	...
893766	  727.8	  617.1	 6694.0	...
893767	  727.5	  617.2	 6693.0	...
893768	  727.0	  617.3	 6693.0	...
893769	  726.8	  617.3	 6693.0	...
893770	  726.7	  617.2	 6694.0	...
893771	  726.8	  617.1	 6695.0	...
893772	  726.9	  617.1	 6696.0	...
893773	  726.8	  617.1	 6696.0	...
893774	  726.8	  617.2	 6697.0	...
893775	  726.9	  617.3	 6699.0	...
893776	  726.9	  617.7	 6699.0	...
893777	  726.9	  618.1	 6697.0	...
893778	  726.9	  618.4	 6696.0	...
893779	  726.9	  618.3	 6697.0	...
893780	  726.9	  618.3	 6699.0	...
893781	  726.9	  618.3	 6701.0	...
893782	  726.9	  617.9	 6701.0	...
893783	  726.8	  617.5	 6701.0	...
893784	  726.7	  617.0	 6700.0	...
893785	  726.9	  616.8	 6700.0	...
893786	  727.0	  617.2	 6700.0	...
893787	  727.2	  617.7	 6701.0	...
893788	  727.2	  618.4	 6701.0	...
893789	  727.2	  618.5	 6701.0	...
893790	  727.2	  618.7	 6701.0	...
893791	  727.3	  618.8	 6700.0	...
893792	  727.4	  618.9	 6700.0	...
893793	  727.3	  618.9	 6700.0	...
893794	  727.3	  618.9	 6702.0	...
893795	  727.3	  618.7	 6705.0	...
893796	  727.4	  618.6	 6708.0	...
893797	  727.4	  618.7	 6711.0	...
893798	  727.2	  618.9	 6712.0	...
893799	  726.9	  619.1	 6712.0	...
893800	  726.6	  618.9	 6713.0	...
893801	  726.6	  618.6	 6713.0	...
893802	  726.6	  618.4	 6714.0	...
893803	  726.6	  618.3	 6714.0	...
893804	  726.5	  618.1	 6713.0	...
893805	  726.7	  617.9	 6712.0	...
893806	  727.0	  618.1	 6710.0	...
893807	  727.4	  618.8	 6709.0	...
893808	  727.5	  619.5	 6707.0	...
893809	  727.4	  619.9	 6706.0	...
893810	  727.2	  620.0	 6705.0	...
893811	  726.9	  620.1	 6705.0	...
893812	  726.8	  620.1	 6706.0	...
893813	  727.0	  620.0	 6706.0	...
893814	  727.3	  619.9	 6706.0	...
893815	  727.2	  619.9	 6706.0	...
893816	  726.8	  620.0	 6706.0	...
893817	  726.6	  620.2	 6705.0	...
893818	  726.8	  620.3	 6705.0	...
893819	  726.8	  619.8	 6708.0	...
893820	  726.8	  619.3	 6710.0	...
893821	  726.7	  618.8	 6712.0	...
893822	  726.7	  618.8	 6711.0	...
893823	  726.9	  619.3	 6705.0	...
893824	  727.0	  619.8	 6700.0	...
893825	  726.8	  620.4	 6697.0	...
893826	  726.4	  620.6	 6699.0	...
893827	  726.1	  620.8	 6701.0	...
893828	  726.0	  621.0	 6700.0	...
893829	  726.0	  621.1	 6700.0	...
893830	  726.1	  621.1	 6699.0	...
893831	  726.2	  621.0	 6698.0	...
893832	  726.3	  621.7	 6698.0	...
893833	  726.1	  622.4	 6698.0	...
893834	  726.5	  622.7	 6700.0	...
893835	  726.9	  622.2	 6702.0	...
893836	  727.3	  621.8	 6704.0	...
893837	  727.1	  621.8	 6704.0	...
893838	  727.0	  621.8	 6704.0	...
893839	  726.9	  621.7	 6704.0	...
893840	  726.9	  621.8	 6703.0	...
893841	  726.9	  621.8	 6703.0	...
893842	  726.8	  622.0	 6700.0	...
893843	  726.8	  622.0	 6697.0	...
893844	  726.6	  622.1	 6693.0	...
893845	  726.4	  622.0	 6691.0	...
893846	  726.1	  621.9	 6692.0	...
893847	  726.3	  621.7	 6694.0	...
893848	  726.6	  621.5	 6697.0	...
893849	  726.9	  621.4	 6697.0	...
893850	  727.1	  621.3	 6696.0	...
893851	  727.1	  621.4	 6694.0	...
893852	  727.1	  621.4	 6692.0	...
893853	  727.0	  621.5	 6694.0	...
893854	  726.9	  621.5	 6696.0	...
893855	  726.9	  621.6	 6698.0	...
893856	  726.8	  621.7	 6698.0	...
893857	  726.8	  621.8	 6698.0	...
893858	  726.7	  621.6	 6698.0	...
893859	  726.7	  621.2	 6697.0	...
893860	  726.6	  621.0	 6695.0	...
893861	  726.5	  621.1	 6695.0	...
893862	  726.4	  621.2	 6695.0	...
893863	  726.3	  621.1	 6696.0	...
MSG	893864 0000 _ Number On
893864	  726.2	  620.9	 6696.0	...
893865	  726.0	  620.7	 6696.0	...
893866	  725.9	  620.4	 6697.0	...
893867	  726.0	  620.2	 6699.0	...
893868	  726.1	  620.0	 6700.0	...
893869	  726.2	  620.0	 6700.0	...
893870	  726.2	  620.0	 6699.0	...
893871	  725.9	  620.1	 6699.0	...
893872	  725.7	  620.1	 6698.0	...
893873	  725.4	  620.2	 6698.0	...
893874	  725.5	  620.4	 6698.0	...
893875	  725.6	  620.6	 6698.0	...
893876	  725.8	  621.0	 6696.0	...
893877	  725.7	  621.3	 6694.0	...
893878	  725.6	  621.5	 6692.0	...
893879	  725.3	  621.7	 6692.0	...
893880	  725.1	  621.8	 6691.0	...
893881	  725.2	  621.5	 6692.0	...
893882	  725.4	  621.0	 6694.0	...
893883	  725.8	  620.5	 6696.0	...
893884	  726.0	  620.4	 6699.0	...
893885	  726.2	  620.4	 6700.0	...
893886	  726.2	  620.3	 6701.0	...
893887	  726.1	  620.4	 6700.0	...
893888	  726.0	  620.6	 6700.0	...
893889	  726.0	  620.7	 6701.0	...
893890	  725.6	  620.8	 6697.0	...
893891	  725.2	  620.7	 6693.0	...
893892	  725.0	  620.5	 6690.0	...
893893	  725.2	  620.3	 6691.0	...
893894	  725.3	  620.3	 6694.0	...
893895	  725.4	  620.3	 6696.0	...
893896	  725.5	  620.3	 6696.0	...
893897	  725.6	  620.3	 6694.0	...
893898	  725.5	  620.2	 6692.0	...
893899	  725.4	  620.2	 6691.0	...
893900	  725.4	  620.2	 6691.0	...
893901	  725.4	  620.2	 6692.0	...
893902	  725.5	  620.3	 6694.0	...
893903	  725.5	  620.3	 6694.0	...
893904	  725.4	  620.4	 6692.0	...
893905	  725.3	  620.3	 6689.0	...
893906	  725.1	  620.3	 6687.0	...
893907	  724.9	  620.2	 6685.0	...
893908	  724.6	  620.4	 6683.0	...
893909	  724.6	  620.4	 6682.0	...
893910	  724.6	  620.4	 6681.0	...
893911	  724.9	  620.1	 6681.0	...
893912	  725.1	  619.8	 6682.0	...
893913	  725.2	  619.6	 6682.0	...
893914	  725.2	  619.8	 6683.0	...
893915	  725.2	  619.9	 6684.0	...
893916	  725.3	  620.1	 6686.0	...
893917	  725.3	  620.2	 6683.0	...
893918	  725.4	  620.2	 6678.0	...
893919	  725.4	  620.2	 6673.0	...
893920	  725.5	  620.2	 6672.0	...
893921	  725.6	  620.2	 6672.0	...
893922	  725.3	  620.3	 6672.0	...
893923	  724.9	  620.4	 6672.0	...
893924	  724.6	  620.4	 6672.0	...
893925	  724.8	  620.2	 6672.0	...
893926	  724.6	  620.2	 6674.0	...
893927	  724.3	  619.7	 6675.0	...
893928	  724.1	  619.3	 6676.0	...
893929	  724.2	  618.9	 6675.0	...
893930	  724.3	  619.1	 6675.0	...
893931	  724.4	  619.3	 6675.0	...
893932	  724.4	  619.1	 6675.0	...
893933	  724.4	  618.9	 6672.0	...
893934	  724.1	  618.7	 6669.0	...
893935	  723.8	  618.9	 6666.0	...
893936	  723.5	  619.1	 6666.0	...
893937	  723.3	  619.2	 6666.0	...
893938	  723.2	  619.3	 6666.0	...
893939	  723.2	  619.3	 6666.0	...
893940	  723.3	  619.1	 6665.0	...
893941	  723.6	  619.0	 6665.0	...
893942	  723.9	  618.7	 6665.0	...
893943	  724.1	  618.6	 6665.0	...
893944	  724.2	  618.5	 6666.0	...
893945	  724.2	  618.4	 6667.0	...
893946	  724.1	  618.3	 6668.0	...
893947	  724.0	  618.2	 6668.0	...
893948	  723.8	  618.1	 6666.0	...
893949	  723.8	  618.0	 6663.0	...
893950	  723.7	  617.9	 6661.0	...
893951	  723.5	  617.6	 6664.0	...
893952	  723.3	  617.5	 6666.0	...
893953	  723.3	  617.4	 6669.0	...
893954	  723.4	  617.4	 6666.0	...
893955	  723.5	  617.6	 6665.0	...
893956	  723.6	  617.7	 6664.0	...
893957	  723.7	  617.8	 6665.0	...
893958	  723.7	  617.9	 6664.0	...
893959	  723.6	  617.9	 6663.0	...
893960	  723.5	  617.7	 6663.0	...
893961	  723.2	  617.5	 6664.0	...
893962	  723.1	  617.3	 6662.0	...
893963	  722.9	  617.6	 6656.0	...
893964	  722.9	  618.0	 6650.0	...
893965	  723.1	  618.2	 6650.0	...
893966	  723.3	  618.1	 6654.0	...
893967	  723.3	  618.0	 6657.0	...
893968	  723.1	  617.8	 6659.0	...
893969	  722.8	  617.6	 6658.0	...
893970	  722.9	  617.4	 6658.0	...
893971	  723.2	  617.2	 6658.0	...
893972	  723.4	  616.8	 6658.0	...
893973	  723.1	  616.4	 6658.0	...
893974	  722.8	  616.4	 6658.0	...
893975	  722.5	  617.0	 6654.0	...
893976	  722.5	  617.5	 6650.0	...
893977	  722.5	  617.2	 6647.0	...
893978	  722.4	  616.7	 6649.0	...
893979	  722.4	  616.3	 6651.0	...
893980	  722.3	  616.4	 6653.0	...
893981	  722.3	  616.4	 6653.0	...
893982	  722.4	  616.4	 6652.0	...
893983	  722.5	  616.4	 6651.0	...
893984	  722.5	  616.5	 6651.0	...
893985	  722.4	  616.6	 6651.0	...
893986	  722.2	  616.5	 6649.0	...
893987	  722.1	  616.4	 6646.0	...
893988	  722.1	  616.3	 6640.0	...
893989	  722.2	  616.5	 6637.0	...
893990	  722.3	  616.5	 6638.0	...
893991	  722.4	  616.6	 6643.0	...
893992	  722.3	  616.6	 6644.0	...
893993	  722.0	  616.7	 6640.0	...
893994	  721.6	  616.5	 6640.0	...
893995	  721.4	  616.2	 6644.0	...
893996	  721.3	  615.9	 6646.0	...
893997	  721.2	  615.9	 6644.0	...
893998	  720.9	  615.8	 6641.0	...
893999	  720.7	  615.7	 6638.0	...
894000	  720.6	  615.6	 6637.0	...
894001	  720.7	  615.1	 6636.0	...
894002	  720.6	  614.6	 6635.0	...
894003	  720.4	  614.8	 6638.0	...
894004	  720.4	  615.5	 6641.0	...
894005	  720.7	  615.7	 6643.0	...
894006	  720.8	  615.3	 6641.0	...
894007	  720.8	  614.9	 6638.0	...
894008	  720.7	  615.0	 6635.0	...
894009	  720.4	  615.2	 6633.0	...
894010	  720.0	  615.4	 6632.0	...
894011	  719.8	  615.5	 6632.0	...
894012	  719.7	  615.4	 6632.0	...
894013	  719.7	  615.2	 6632.0	...
894014	  719.6	  614.9	 6634.0	...
894015	  719.5	  614.6	 6637.0	...
894016	  719.3	  614.3	 6639.0	...
894017	  719.1	  614.1	 6639.0	...
894018	  719.4	  614.0	 6639.0	...
894019	  719.8	  613.9	 6639.0	...
894020	  720.0	  613.7	 6638.0	...
894021	  719.7	  613.7	 6637.0	...
894022	  719.5	  613.7	 6635.0	...
894023	  719.3	  613.5	 6637.0	...
894024	  719.3	  613.3	 6638.0	...
894025	  719.2	  612.9	 6639.0	...
894026	  719.0	  612.7	 6638.0	...
894027	  718.8	  612.7	 6638.0	...
894028	  718.9	  612.9	 6635.0	...
894029	  718.8	  612.8	 6631.0	...
894030	  718.7	  612.6	 6630.0	...
894031	  718.6	  612.5	 6632.0	...
894032	  718.7	  612.6	 6633.0	...
894033	  718.8	  612.5	 6632.0	...
894034	  718.8	  612.5	 6631.0	...
894035	  718.6	  612.7	 6632.0	...
894036	  718.5	  612.9	 6630.0	...
894037	  718.5	  612.7	 6629.0	...
894038	  718.6	  612.2	 6630.0	...
894039	  718.2	  611.8	 6631.0	...
894040	  717.8	  611.7	 6631.0	...
894041	  717.7	  611.6	 6630.0	...
894042	  717.9	  611.5	 6629.0	...
894043	  718.1	  611.7	 6629.0	...
894044	  717.9	  611.9	 6628.0	...
894045	  717.7	  612.1	 6627.0	...
894046	  717.6	  612.7	 6626.0	...
894047	  717.7	  613.1	 6626.0	...
894048	  717.7	  612.8	 6626.0	...
894049	  717.5	  612.1	 6628.0	...
894050	  717.4	  611.5	 6628.0	...
894051	  717.5	  611.6	 6628.0	...
894052	  717.7	  611.6	 6628.0	...
894053	  718.0	  611.5	 6629.0	...
894054	  718.1	  611.4	 6629.0	...
894055	  718.1	  611.3	 6629.0	...
894056	  717.8	  611.3	 6630.0	...
894057	  717.5	  611.3	 6631.0	...
894058	  717.3	  611.4	 6627.0	...
894059	  717.2	  611.5	 6623.0	...
894060	  717.2	  611.5	 6620.0	...
894061	  716.9	  611.5	 6621.0	...
894062	  716.7	  611.4	 6623.0	...
894063	  716.5	  611.4	 6620.0	...
894064	  716.5	  611.4	 6617.0	...
894065	  716.6	  611.3	 6616.0	...
894066	  716.8	  611.1	 6619.0	...
894067	  717.0	  611.0	 6622.0	...
894068	  717.0	  611.0	 6621.0	...
894069	  716.8	  611.1	 6622.0	...
894070	  716.7	  611.2	 6622.0	...
894071	  716.6	  611.3	 6617.0	...
894072	  716.6	  611.3	 6611.0	...
894073	  716.7	  611.4	 6609.0	...
894074	  716.6	  611.5	 6612.0	...
894075	  716.5	  611.5	 6615.0	...
894076	  716.4	  611.4	 6615.0	...
894077	  716.3	  611.3	 6615.0	...
894078	  716.3	  611.2	 6616.0	...
894079	  716.1	  611.0	 6617.0	...
894080	  716.0	  610.8	 6618.0	...
894081	  716.2	  610.6	 6619.0	...
894082	  716.5	  610.4	 6621.0	...
894083	  716.9	  610.3	 6622.0	...
894084	  717.0	  610.1	 6623.0	...
894085	  716.6	  610.1	 6623.0	...
894086	  716.1	  610.0	 6622.0	...
894087	  715.3	  610.2	 6621.0	...
894088	  715.0	  610.2	 6621.0	...
894089	  714.9	  609.9	 6621.0	...
894090	  714.9	  609.6	 6621.0	...
894091	  715.2	  609.3	 6621.0	...
894092	  715.3	  609.9	 6621.0	...
894093	  715.4	  610.5	 6620.0	...
894094	  715.2	  610.9	 6623.0	...
894095	  715.2	  610.6	 6627.0	...
894096	  715.4	  610.4	 6631.0	...
894097	  715.6	  610.3	 6631.0	...
894098	  715.7	  610.2	 6631.0	...
894099	  715.6	  610.0	 6628.0	...
894100	  715.4	  609.9	 6624.0	...
894101	  715.2	  610.2	 6620.0	...
894102	  715.3	  610.5	 6620.0	...
894103	  715.3	  610.8	 6620.0	...
894104	  715.1	  611.1	 6619.0	...
894105	  714.8	  611.6	 6617.0	...
894106	  714.6	  612.2	 6616.0	...
894107	  714.6	  612.3	 6616.0	...
894108	  714.7	  612.3	 6618.0	...
894109	  714.7	  611.8	 6619.0	...
894110	  714.8	  611.3	 6621.0	...
894111	  714.7	  610.9	 6621.0	...
894112	  714.6	  610.9	 6618.0	...
894113	  714.6	  611.4	 6616.0	...
894114	  714.6	  611.9	 6616.0	...
894115	  714.6	  612.3	 6616.0	...
894116	  714.6	  612.2	 6617.0	...
894117	  714.6	  612.1	 6617.0	...
894118	  714.7	  612.1	 6616.0	...
894119	  714.8	  612.3	 6615.0	...
894120	  714.8	  612.6	 6614.0	...
894121	  714.6	  612.5	 6614.0	...
894122	  714.3	  612.2	 6616.0	...
894123	  714.2	  612.0	 6618.0	...
894124	  714.2	  612.2	 6619.0	...
894125	  714.3	  612.3	 6619.0	...
894126	  714.4	  612.2	 6619.0	...
894127	  714.4	  612.1	 6619.0	...
894128	  714.5	  612.3	 6619.0	...
894129	  714.5	  612.4	 6618.0	...
894130	  714.6	  612.4	 6619.0	...
894131	  714.7	  612.7	 6619.0	...
894132	  714.5	  613.2	 6618.0	...
894133	  714.2	  613.7	 6617.0	...
894134	  713.8	  613.8	 6616.0	...
894135	  713.8	  613.7	 6617.0	...
894136	  713.8	  613.6	 6617.0	...
894137	  714.0	  613.7	 6617.0	...
894138	  714.1	  613.9	 6617.0	...
894139	  714.1	  614.3	 6617.0	...
894140	  714.1	  614.8	 6617.0	...
894141	  713.6	  615.3	 6617.0	...
894142	  713.0	  615.7	 6618.0	...
894143	  712.0	  616.4	 6619.0	...
894144	  711.2	  617.2	 6622.0	...
894145	  710.0	  618.1	 6622.0	...
894146	  709.2	  618.5	 6623.0	...
894147	  708.0	  618.6	 6622.0	...
894148	  707.2	  618.3	 6621.0	...
894149	  706.3	  618.0	 6620.0	...
894150	  706.0	  617.8	 6618.0	...
894151	  705.7	  617.2	 6618.0	...
894152	  705.3	  616.5	 6618.0	...
894153	  705.0	  615.3	 6617.0	...
894154	  704.9	  614.6	 6616.0	...
894155	  704.9	  613.9	 6617.0	...
894156	  704.9	  613.5	 6620.0	...
894157	  705.1	  613.3	 6624.0	...
894158	  705.3	  613.2	 6629.0	...
894159	  706.1	  612.8	 6630.0	...
894160	  706.6	  612.5	 6629.0	...
894161	  707.2	  612.0	 6626.0	...
894162	  707.3	  611.9	 6623.0	...
894163	  707.3	  611.9	 6623.0	...
894164	  707.3	  612.0	 6623.0	...
894165	  707.3	  612.1	 6624.0	...
894166	  707.4	  612.4	 6620.0	...
894167	  707.4	  612.7	 6617.0	...
MSG	894168 0000 _ Number Off
894168	  707.4	  613.2	 6617.0	...
894169	  707.5	  613.7	 6620.0	...
894170	  707.4	  614.0	 6622.0	...
894171	  707.4	  614.1	 6622.0	...
894172	  707.5	  613.9	 6624.0	...
894173	  707.6	  614.0	 6626.0	...
894174	  707.7	  614.1	 6629.0	...
894175	  707.7	  614.2	 6629.0	...
894176	  707.9	  614.2	 6628.0	...
894177	  708.1	  614.1	 6627.0	...
894178	  708.3	  613.9	 6625.0	...
894179	  708.3	  613.8	 6624.0	...
894180	  707.9	  613.9	 6624.0	...
894181	  707.5	  614.0	 6624.0	...
894182	  707.2	  614.2	 6628.0	...
894183	  707.4	  614.3	 6632.0	...
894184	  707.5	  614.9	 6633.0	...
894185	  707.6	  615.4	 6629.0	...
894186	  707.6	  615.9	 6629.0	...
894187	  707.7	  616.0	 6632.0	...
894188	  707.8	  616.1	 6634.0	...
894189	  707.9	  615.9	 6633.0	...
894190	  707.8	  615.8	 6632.0	...
894191	  707.7	  615.8	 6632.0	...
894192	  707.7	  616.0	 6632.0	...
894193	  707.7	  616.4	 6630.0	...
894194	  707.8	  616.5	 6629.0	...
894195	  707.8	  616.5	 6628.0	...
894196	  707.7	  616.3	 6628.0	...
894197	  707.6	  616.1	 6628.0	...
894198	  707.7	  615.9	 6628.0	...
894199	  707.6	  615.8	 6627.0	...
894200	  707.6	  615.9	 6628.0	...
894201	  707.5	  616.0	 6627.0	...
894202	  707.5	  616.1	 6626.0	...
894203	  707.5	  616.2	 6625.0	...
894204	  707.4	  616.4	 6625.0	...
894205	  707.3	  616.5	 6624.0	...
894206	  707.2	  616.6	 6623.0	...
894207	  707.4	  616.6	 6623.0	...
894208	  707.7	  616.8	 6624.0	...
894209	  708.0	  616.9	 6625.0	...
894210	  708.1	  617.0	 6625.0	...
894211	  708.5	  617.0	 6627.0	...
894212	  708.9	  617.0	 6628.0	...
894213	  709.0	  617.9	 6628.0	...
894214	  709.0	  618.8	 6628.0	...
894215	  709.0	  619.9	 6628.0	...
894216	  708.8	  620.0	 6630.0	...
894217	  708.6	  620.1	 6631.0	...
894218	  708.6	  620.2	 6632.0	...
894219	  708.8	  620.2	 6630.0	...
894220	  709.1	  620.2	 6626.0	...
894221	  709.2	  620.2	 6622.0	...
894222	  709.3	  620.4	 6619.0	...
894223	  709.3	  620.5	 6621.0	...
894224	  709.2	  620.7	 6623.0	...
894225	  709.0	  621.1	 6621.0	...
894226	  708.8	  621.5	 6618.0	...
894227	  709.0	  622.0	 6615.0	...
894228	  709.2	  622.0	 6615.0	...
894229	  709.6	  621.9	 6618.0	...
894230	  709.8	  621.9	 6620.0	...
894231	  710.1	  622.5	 6621.0	...
894232	  710.1	  623.1	 6621.0	...
894233	  710.1	  623.8	 6621.0	...
894234	  710.1	  623.8	 6619.0	...
894235	  710.1	  623.8	 6618.0	...
894236	  710.1	  623.7	 6618.0	...
894237	  710.1	  623.7	 6614.0	...
894238	  710.2	  624.0	 6610.0	...
894239	  710.6	  624.4	 6610.0	...
894240	  711.1	  624.9	 6613.0	...
894241	  711.2	  625.1	 6616.0	...
894242	  711.3	  625.6	 6615.0	...
894243	  711.3	  626.0	 6614.0	...
894244	  711.4	  626.2	 6613.0	...
894245	  711.3	  626.1	 6614.0	...
894246	  711.3	  626.1	 6615.0	...
894247	  711.4	  626.6	 6616.0	...
894248	  711.3	  627.1	 6616.0	...
894249	  711.1	  627.6	 6615.0	...
894250	  710.8	  627.9	 6615.0	...
894251	  710.9	  628.1	 6614.0	...
894252	  710.9	  628.4	 6613.0	...
894253	  710.9	  628.3	 6613.0	...
894254	  710.8	  628.3	 6613.0	...
894255	  710.5	  628.2	 6612.0	...
894256	  710.3	  628.3	 6610.0	...
894257	  710.4	  628.7	 6609.0	...
894258	  710.5	  629.1	 6609.0	...
894259	  710.8	  629.4	 6611.0	...
894260	  711.0	  629.4	 6613.0	...
894261	  711.0	  629.6	 6614.0	...
894262	  710.8	  629.9	 6614.0	...
894263	  710.6	  630.1	 6613.0	...
894264	  710.9	  630.0	 6613.0	...
894265	  711.3	  629.9	 6612.0	...
894266	  711.7	  629.8	 6611.0	...
894267	  711.6	  629.9	 6610.0	...
894268	  711.7	  629.8	 6610.0	...
894269	  711.9	  629.8	 6608.0	...
894270	  711.8	  629.9	 6607.0	...
894271	  711.6	  630.3	 6605.0	...
894272	  711.4	  631.0	 6605.0	...
894273	  711.5	  631.5	 6608.0	...
894274	  711.6	  631.9	 6611.0	...
894275	  711.5	  632.0	 6612.0	...
894276	  711.4	  632.1	 6611.0	...
894277	  711.4	  632.2	 6612.0	...
894278	  711.6	  632.3	 6614.0	...
894279	  711.6	  632.1	 6616.0	...
894280	  711.4	  631.8	 6615.0	...
894281	  711.6	  631.9	 6615.0	...
894282	  712.1	  632.3	 6618.0	...
894283	  712.6	  632.7	 6621.0	...
894284	  712.8	  632.9	 6621.0	...
894285	  713.1	  633.0	 6617.0	...
894286	  713.3	  632.9	 6617.0	...
894287	  712.8	  632.9	 6621.0	...
894288	  712.4	  632.9	 6625.0	...
894289	  711.8	  633.0	 6625.0	...
894290	  711.6	  633.1	 6625.0	...
894291	  711.9	  633.3	 6623.0	...
894292	  712.3	  633.5	 6622.0	...
894293	  712.7	  633.2	 6622.0	...
894294	  712.7	  632.8	 6622.0	...
894295	  713.0	  633.5	 6623.0	...
894296	  713.3	  634.5	 6623.0	...
894297	  713.7	  635.4	 6623.0	...
894298	  713.7	  635.2	 6618.0	...
894299	  713.5	  635.0	 6613.0	...
894300	  713.5	  634.9	 6611.0	...
894301	  713.2	  635.1	 6614.0	...
894302	  713.0	  635.5	 6614.0	...
894303	  712.7	  635.8	 6611.0	...
894304	  712.7	  636.0	 6611.0	...
894305	  712.7	  636.0	 6611.0	...
894306	  712.8	  636.0	 6612.0	...
894307	  712.8	  636.3	 6611.0	...
894308	  712.8	  636.6	 6610.0	...
894309	  713.0	  637.0	 6610.0	...
894310	  713.1	  637.1	 6610.0	...
894311	  713.2	  637.0	 6611.0	...
894312	  713.2	  636.9	 6608.0	...
894313	  713.1	  637.2	 6606.0	...
894314	  713.1	  637.5	 6605.0	...
894315	  713.2	  637.7	 6608.0	...
894316	  713.2	  637.7	 6610.0	...
894317	  713.3	  637.7	 6609.0	...
894318	  713.5	  637.8	 6608.0	...
894319	  713.8	  637.9	 6608.0	...
894320	  713.9	  638.0	 6608.0	...
894321	  714.0	  638.2	 6609.0	...
894322	  713.9	  638.5	 6610.0	...
894323	  713.8	  638.9	 6611.0	...
894324	  713.7	  639.3	 6614.0	...
894325	  713.5	  639.7	 6621.0	...
894326	  713.3	  640.0	 6626.0	...
894327	  713.3	  640.1	 6629.0	...
894328	  713.2	  639.9	 6628.0	...
894329	  713.3	  639.7	 6628.0	...
894330	  713.4	  639.6	 6628.0	...
894331	  713.5	  639.6	 6628.0	...
894332	  713.9	  639.7	 6627.0	...
894333	  714.2	  640.0	 6626.0	...
894334	  714.6	  640.2	 6624.0	...
894335	  714.6	  640.1	 6625.0	...
894336	  714.7	  639.7	 6627.0	...
894337	  714.7	  639.5	 6629.0	...
894338	  714.6	  639.8	 6629.0	...
894339	  714.6	  640.5	 6624.0	...
894340	  714.6	  641.1	 6619.0	...
894341	  714.7	  641.2	 6613.0	...
894342	  714.7	  641.0	 6613.0	...
894343	  714.8	  641.1	 6612.0	...
894344	  714.8	  641.5	 6613.0	...
894345	  714.7	  642.0	 6614.0	...
894346	  714.6	  642.0	 6617.0	...
894347	  714.5	  642.1	 6620.0	...
894348	  714.4	  642.2	 6623.0	...
894349	  714.7	  642.3	 6623.0	...
894350	  715.1	  642.2	 6618.0	...
894351	  715.4	  642.1	 6614.0	...
894352	  715.4	  642.0	 6612.0	...
894353	  715.5	  641.8	 6619.0	...
894354	  715.6	  641.7	 6626.0	...
894355	  715.7	  641.6	 6630.0	...
894356	  715.6	  641.6	 6628.0	...
894357	  715.5	  641.6	 6628.0	...
894358	  715.7	  641.6	 6628.0	...
894359	  716.0	  641.6	 6628.0	...
894360	  716.3	  641.9	 6625.0	...
894361	  716.3	  642.1	 6621.0	...
894362	  716.4	  642.3	 6617.0	...
894363	  716.4	  642.3	 6615.0	...
894364	  716.4	  642.4	 6612.0	...
894365	  716.4	  642.6	 6610.0	...
894366	  716.4	  642.9	 6610.0	...
894367	  716.4	  643.2	 6612.0	...
894368	  716.1	  643.4	 6614.0	...
894369	  715.8	  643.5	 6613.0	...
894370	  715.6	  643.8	 6614.0	...
894371	  715.6	  644.2	 6616.0	...
894372	  716.0	  644.4	 6617.0	...
894373	  716.4	  644.2	 6616.0	...
894374	  716.7	  644.0	 6614.0	...
894375	  716.6	  643.9	 6611.0	...
894376	  716.3	  644.1	 6610.0	...
894377	  715.9	  644.3	 6609.0	...
894378	  715.6	  644.5	 6612.0	...
894379	  715.7	  644.5	 6618.0	...
MSG	894380 0000 _ Number On
894380	  715.7	  644.4	 6624.0	...
894381	  715.9	  644.5	 6624.0	...
894382	  716.0	  644.9	 6621.0	...
894383	  716.2	  645.3	 6618.0	...
894384	  715.8	  645.4	 6618.0	...
894385	  715.4	  645.1	 6618.0	...
894386	  714.9	  645.0	 6618.0	...
894387	  714.9	  645.4	 6617.0	...
894388	  715.3	  645.7	 6617.0	...
894389	  715.8	  645.9	 6618.0	...
894390	  716.0	  645.4	 6622.0	...
894391	  715.8	  645.0	 6624.0	...
894392	  715.7	  644.8	 6628.0	...
894393	  715.8	  644.9	 6629.0	...
894394	  715.7	  645.1	 6632.0	...
894395	  715.6	  644.9	 6635.0	...
894396	  715.4	  644.7	 6634.0	...
894397	  715.3	  644.5	 6632.0	...
894398	  715.3	  644.6	 6629.0	...
894399	  715.4	  644.6	 6629.0	...
894400	  715.5	  644.6	 6629.0	...
894401	  715.7	  644.6	 6629.0	...
894402	  715.7	  644.4	 6629.0	...
894403	  715.6	  644.2	 6628.0	...
894404	  715.6	  644.0	 6629.0	...
894405	  715.5	  643.7	 6631.0	...
894406	  715.6	  643.4	 6634.0	...
894407	  715.7	  643.3	 6638.0	...
894408	  715.8	  643.4	 6641.0	...
894409	  715.9	  643.6	 6642.0	...
894410	  715.8	  643.5	 6641.0	...
894411	  715.6	  643.5	 6639.0	...
894412	  715.5	  643.4	 6637.0	...
894413	  715.7	  643.3	 6640.0	...
894414	  715.8	  643.3	 6650.0	...
894415	  715.8	  643.5	 6659.0	...
894416	  715.9	  643.9	 6663.0	...
894417	  716.0	  644.2	 6664.0	...
894418	  716.1	  644.4	 6662.0	...
894419	  716.4	  644.3	 6660.0	...
894420	  716.5	  644.2	 6659.0	...
894421	  716.8	  644.1	 6659.0	...
894422	  716.8	  643.8	 6660.0	...
894423	  716.6	  643.5	 6660.0	...
894424	  716.3	  643.1	 6660.0	...
894425	  715.9	  643.1	 6659.0	...
894426	  715.6	  643.0	 6659.0	...
894427	  715.3	  642.9	 6658.0	...
894428	  715.8	  642.6	 6658.0	...
894429	  716.3	  642.4	 6659.0	...
894430	  716.6	  642.5	 6661.0	...
894431	  716.2	  642.9	 6663.0	...
894432	  716.1	  643.2	 6665.0	...
894433	  716.2	  643.2	 6667.0	...
894434	  716.3	  643.3	 6669.0	...
894435	  716.1	  643.0	 6668.0	...
894436	  715.9	  642.7	 6666.0	...
894437	  716.0	  642.8	 6665.0	...
894438	  716.1	  643.2	 6664.0	...
894439	  716.3	  643.6	 6665.0	...
894440	  716.4	  643.7	 6666.0	...
894441	  716.5	  643.9	 6668.0	...
894442	  716.6	  644.0	 6670.0	...
894443	  716.3	  644.1	 6672.0	...
894444	  715.9	  643.7	 6673.0	...
894445	  715.6	  643.2	 6676.0	...
894446	  715.6	  642.7	 6678.0	...
894447	  715.7	  642.8	 6681.0	...
894448	  715.8	  643.0	 6682.0	...
894449	  715.9	  643.1	 6683.0	...
894450	  715.9	  643.0	 6683.0	...
894451	  716.0	  642.9	 6684.0	...
894452	  716.0	  643.0	 6689.0	...
894453	  716.1	  643.0	 6693.0	...
894454	  716.1	  642.8	 6695.0	...
894455	  716.2	  642.5	 6693.0	...
894456	  716.3	  642.4	 6691.0	...
894457	  716.3	  642.6	 6692.0	...
894458	  716.2	  642.8	 6691.0	...
894459	  715.8	  642.5	 6691.0	...
894460	  715.3	  642.1	 6691.0	...
894461	  715.0	  641.8	 6691.0	...
894462	  714.9	  641.9	 6692.0	...
894463	  714.9	  642.1	 6692.0	...
894464	  714.8	  642.2	 6691.0	...
894465	  714.8	  642.4	 6689.0	...
894466	  714.8	  642.5	 6691.0	...
894467	  714.9	  642.5	 6695.0	...
894468	  715.0	  642.5	 6699.0	...
894469	  715.0	  642.3	 6700.0	...
894470	  715.1	  642.0	 6702.0	...
894471	  715.2	  641.6	 6704.0	...
894472	  715.3	  641.4	 6707.0	...
894473	  715.4	  641.4	 6708.0	...
894474	  715.5	  641.5	 6709.0	...
894475	  715.4	  641.4	 6709.0	...
894476	  715.2	  641.4	 6711.0	...
894477	  714.9	  641.4	 6712.0	...
894478	  714.6	  641.4	 6713.0	...
894479	  714.5	  641.2	 6714.0	...
894480	  714.3	  640.9	 6716.0	...
894481	  714.1	  640.5	 6717.0	...
894482	  714.3	  640.1	 6720.0	...
894483	  714.7	  639.7	 6723.0	...
894484	  714.7	  639.7	 6727.0	...
894485	  714.2	  639.9	 6729.0	...
894486	  713.8	  640.0	 6731.0	...
894487	  713.7	  639.8	 6733.0	...
894488	  713.7	  639.7	 6733.0	...
894489	  713.6	  639.6	 6733.0	...
894490	  713.5	  639.7	 6733.0	...
894491	  713.5	  639.7	 6735.0	...
894492	  713.4	  639.7	 6736.0	...
894493	  713.4	  639.8	 6738.0	...
894494	  713.4	  639.9	 6740.0	...
894495	  713.5	  639.4	 6741.0	...
894496	  713.5	  638.7	 6741.0	...
894497	  713.4	  638.1	 6737.0	...
894498	  713.5	  638.2	 6733.0	...
894499	  713.4	  638.1	 6734.0	...
894500	  713.4	  637.9	 6740.0	...
894501	  713.3	  637.6	 6744.0	...
894502	  713.1	  637.5	 6743.0	...
894503	  713.0	  637.5	 6742.0	...
894504	  712.9	  637.5	 6743.0	...
894505	  713.0	  637.5	 6745.0	...
894506	  713.2	  637.6	 6745.0	...
894507	  713.3	  637.7	 6745.0	...
894508	  713.2	  637.6	 6745.0	...
894509	  713.1	  637.4	 6745.0	...
894510	  713.0	  637.1	 6745.0	...
894511	  713.0	  636.9	 6745.0	...
894512	  713.0	  636.5	 6747.0	...
894513	  713.0	  636.3	 6752.0	...
894514	  713.1	  636.1	 6756.0	...
894515	  713.1	  636.0	 6760.0	...
894516	  713.1	  636.0	 6760.0	...
894517	  712.9	  636.0	 6762.0	...
894518	  712.7	  636.0	 6765.0	...
894519	  712.5	  635.9	 6767.0	...
894520	  712.5	  635.8	 6769.0	...
894521	  712.5	  635.6	 6768.0	...
894522	  712.6	  635.3	 6768.0	...
894523	  712.6	  635.1	 6768.0	...
894524	  712.7	  634.9	 6768.0	...
894525	  712.8	  635.0	 6767.0	...
894526	  712.9	  635.2	 6766.0	...
894527	  713.1	  635.7	 6766.0	...
894528	  713.3	  636.1	 6765.0	...
894529	  713.4	  636.4	 6764.0	...
894530	  713.5	  636.2	 6764.0	...
894531	  713.5	  635.9	 6766.0	...
894532	  713.3	  635.6	 6768.0	...
894533	  713.1	  635.8	 6771.0	...
894534	  713.0	  636.2	 6770.0	...
894535	  713.2	  636.5	 6770.0	...
894536	  713.4	  636.5	 6770.0	...
894537	  713.6	  636.6	 6771.0	...
894538	  713.8	  636.5	 6772.0	...
894539	  713.9	  636.3	 6773.0	...
894540	  713.7	  636.1	 6773.0	...
894541	  713.6	  636.2	 6773.0	...
894542	  713.5	  636.1	 6774.0	...
894543	  713.5	  636.1	 6776.0	...
894544	  713.2	  636.1	 6779.0	...
894545	  713.1	  636.3	 6782.0	...
894546	  712.9	  636.4	 6784.0	...
894547	  712.5	  636.6	 6785.0	...
894548	  712.0	  636.7	 6786.0	...
894549	  712.1	  636.0	 6787.0	...
894550	  712.4	  635.3	 6788.0	...
894551	  712.8	  634.6	 6789.0	...
894552	  713.0	  634.7	 6789.0	...
894553	  713.1	  634.7	 6787.0	...
894554	  713.0	  634.7	 6786.0	...
894555	  712.5	  634.4	 6788.0	...
894556	  712.0	  633.9	 6791.0	...
894557	  711.9	  633.3	 6795.0	...
894558	  711.9	  633.2	 6798.0	...
894559	  711.9	  633.3	 6801.0	...
894560	  712.0	  633.4	 6805.0	...
894561	  712.0	  633.5	 6803.0	...
894562	  712.0	  633.6	 6800.0	...
894563	  712.0	  633.7	 6802.0	...
894564	  711.9	  634.1	 6807.0	...
894565	  711.8	  634.5	 6810.0	...
894566	  712.2	  634.7	 6808.0	...
894567	  712.6	  634.4	 6808.0	...
894568	  712.8	  634.2	 6810.0	...
894569	  712.7	  634.2	 6812.0	...
894570	  712.4	  633.9	 6811.0	...
894571	  712.1	  633.6	 6811.0	...
894572	  711.7	  633.3	 6811.0	...
894573	  711.3	  633.1	 6812.0	...
894574	  711.3	  632.9	 6814.0	...
894575	  711.4	  632.8	 6816.0	...
894576	  711.4	  632.8	 6817.0	...
894577	  711.3	  632.8	 6820.0	...
894578	  711.2	  632.8	 6823.0	...
894579	  711.1	  632.8	 6824.0	...
894580	  711.1	  632.8	 6822.0	...
894581	  711.3	  632.8	 6820.0	...
894582	  711.4	  632.4	 6820.0	...
894583	  711.6	  632.0	 6820.0	...
894584	  711.7	  631.4	 6827.0	...
894585	  711.7	  631.2	 6834.0	...
894586	  711.5	  630.9	 6838.0	...
894587	  711.2	  631.0	 6836.0	...
894588	  711.0	  631.2	 6835.0	...
894589	  711.1	  631.3	 6838.0	...
894590	  711.0	  630.9	 6842.0	...
894591	  710.9	  630.5	 6845.0	...
894592	  710.9	  630.4	 6846.0	...
894593	  711.0	  630.7	 6845.0	...
894594	  711.1	  630.9	 6845.0	...
894595	  711.2	  630.9	 6845.0	...
894596	  711.2	  631.0	 6846.0	...
894597	  711.4	  631.1	 6849.0	...
894598	  711.4	  630.4	 6853.0	...
894599	  711.1	  629.7	 6856.0	...
894600	  710.7	  629.0	 6858.0	...
894601	  710.5	  629.3	 6858.0	...
894602	  710.6	  629.5	 6859.0	...
894603	  710.8	  629.4	 6859.0	...
894604	  710.9	  629.1	 6860.0	...
894605	  710.7	  628.7	 6860.0	...
894606	  710.4	  628.6	 6859.0	...
894607	  709.9	  628.5	 6859.0	...
894608	  709.8	  628.1	 6864.0	...
894609	  709.6	  627.8	 6869.0	...
894610	  709.5	  627.4	 6874.0	...
894611	  709.6	  627.5	 6874.0	...
894612	  709.9	  627.6	 6875.0	...
894613	  710.1	  627.7	 6875.0	...
894614	  709.9	  627.8	 6875.0	...
894615	  709.6	  627.8	 6875.0	...
894616	  709.3	  627.7	 6878.0	...
894617	  709.3	  627.5	 6880.0	...
894618	  709.2	  627.3	 6884.0	...
894619	  709.4	  627.1	 6885.0	...
894620	  709.7	  627.1	 6886.0	...
894621	  709.8	  627.1	 6886.0	...
894622	  709.6	  626.7	 6886.0	...
894623	  709.5	  626.5	 6886.0	...
894624	  709.3	  626.2	 6885.0	...
894625	  709.1	  626.3	 6884.0	...
894626	  708.8	  626.0	 6884.0	...
894627	  708.8	  625.5	 6885.0	...
894628	  708.7	  625.2	 6886.0	...
894629	  708.7	  625.2	 6888.0	...
894630	  708.8	  625.5	 6888.0	...
894631	  708.9	  625.8	 6888.0	...
894632	  708.9	  626.0	 6890.0	...
894633	  708.9	  626.1	 6893.0	...
894634	  709.2	  626.2	 6898.0	...
894635	  709.6	  626.4	 6900.0	...
894636	  710.0	  626.5	 6902.0	...
894637	  709.8	  626.4	 6901.0	...
894638	  709.5	  626.0	 6901.0	...
894639	  709.5	  625.7	 6901.0	...
894640	  709.6	  625.7	 6900.0	...
894641	  709.3	  625.8	 6900.0	...
894642	  708.9	  625.9	 6900.0	...
894643	  708.3	  625.8	 6904.0	...
894644	  708.2	  625.4	 6908.0	...
894645	  708.1	  625.2	 6912.0	...
894646	  708.5	  625.4	 6912.0	...
894647	  709.0	  625.8	 6911.0	...
894648	  709.5	  626.1	 6908.0	...
894649	  709.5	  626.0	 6904.0	...
894650	  709.7	  625.8	 6908.0	...
894651	  709.7	  625.5	 6914.0	...
894652	  709.9	  625.3	 6917.0	...
894653	  710.0	  625.2	 6914.0	...
894654	  710.0	  625.4	 6912.0	...
894655	  709.7	  625.7	 6914.0	...
894656	  709.1	  625.6	 6916.0	...
894657	  708.7	  625.5	 6917.0	...
894658	  708.5	  625.3	 6917.0	...
894659	  708.7	  625.4	 6918.0	...
894660	  708.8	  625.4	 6918.0	...
894661	  708.9	  625.4	 6919.0	...
894662	  708.9	  625.5	 6919.0	...
894663	  708.6	  625.6	 6921.0	...
894664	  708.4	  625.8	 6925.0	...
894665	  708.1	  625.8	 6927.0	...
894666	  708.3	  625.7	 6928.0	...
894667	  708.5	  625.8	 6928.0	...
894668	  708.6	  625.8	 6931.0	...
894669	  708.7	  625.8	 6936.0	...
894670	  708.6	  625.3	 6941.0	...
894671	  708.6	  624.8	 6945.0	...
894672	  708.5	  624.4	 6947.0	...
894673	  708.5	  624.7	 6949.0	...
894674	  708.3	  625.2	 6946.0	...
894675	  708.0	  625.6	 6943.0	...
894676	  708.0	  625.3	 6941.0	...
894677	  708.3	  625.0	 6944.0	...
894678	  708.6	  624.8	 6947.0	...
894679	  708.6	  624.9	 6951.0	...
894680	  708.6	  625.0	 6954.0	...
894681	  708.5	  624.9	 6957.0	...
894682	  708.4	  624.7	 6958.0	...
MSG	894683 0000 _ Number Off
894683	  708.3	  624.5	 6959.0	...
894684	  708.5	  625.0	 6959.0	...
894685	  708.7	  625.6	 6959.0	...
894686	  708.9	  626.2	 6959.0	...
894687	  709.1	  626.3	 6960.0	...
894688	  709.1	  626.2	 6961.0	...
894689	  709.2	  626.0	 6962.0	...
894690	  709.1	  625.8	 6963.0	...
894691	  709.0	  625.7	 6963.0	...
894692	  708.8	  626.0	 6963.0	...
894693	  708.6	  626.1	 6962.0	...
894694	  708.5	  626.0	 6962.0	...
894695	  708.4	  625.8	 6961.0	...
894696	  708.4	  626.0	 6961.0	...
894697	  708.4	  626.7	 6961.0	...
894698	  708.4	  627.4	 6960.0	...
894699	  708.4	  627.9	 6957.0	...
894700	  708.3	  627.9	 6958.0	...
894701	  708.2	  627.6	 6961.0	...
894702	  708.1	  627.3	 6964.0	...
894703	  707.8	  627.2	 6965.0	...
894704	  707.6	  627.5	 6965.0	...
894705	  707.3	  627.5	 6965.0	...
894706	  707.2	  627.2	 6962.0	...
894707	  707.2	  626.7	 6959.0	...
894708	  707.2	  626.6	 6957.0	...
894709	  707.0	  626.5	 6960.0	...
894710	  706.8	  626.4	 6963.0	...
894711	  706.8	  626.7	 6964.0	...
894712	  707.1	  627.0	 6961.0	...
894713	  707.2	  627.4	 6962.0	...
894714	  707.1	  627.4	 6965.0	...
894715	  707.2	  627.6	 6968.0	...
894716	  707.4	  627.9	 6968.0	...
894717	  707.8	  628.1	 6968.0	...
894718	  707.8	  628.2	 6968.0	...
894719	  707.8	  628.3	 6970.0	...
894720	  707.6	  628.4	 6971.0	...
894721	  707.6	  628.6	 6973.0	...
894722	  707.6	  628.7	 6973.0	...
894723	  707.6	  628.7	 6973.0	...
894724	  707.8	  628.8	 6974.0	...
894725	  708.2	  628.9	 6975.0	...
894726	  708.6	  628.9	 6977.0	...
894727	  708.5	  629.3	 6977.0	...
894728	  708.2	  629.7	 6978.0	...
894729	  707.9	  630.3	 6978.0	...
894730	  707.9	  630.4	 6977.0	...
894731	  707.9	  630.5	 6978.0	...
894732	  708.1	  630.5	 6979.0	...
894733	  708.3	  630.5	 6978.0	...
894734	  708.2	  630.9	 6978.0	...
894735	  708.0	  631.4	 6978.0	...
894736	  707.8	  631.7	 6978.0	...
894737	  707.8	  631.6	 6978.0	...
894738	  708.1	  631.2	 6982.0	...
894739	  708.3	  630.9	 6987.0	...
894740	  708.5	  630.7	 6991.0	...
894741	  708.4	  630.8	 6991.0	...
894742	  708.4	  630.9	 6990.0	...
894743	  708.4	  630.8	 6989.0	...
894744	  708.4	  630.6	 6988.0	...
894745	  708.1	  630.4	 6990.0	...
894746	  707.9	  630.7	 6992.0	...
894747	  707.9	  630.9	 6992.0	...
894748	  708.1	  631.2	 6990.0	...
894749	  708.3	  631.2	 6988.0	...
894750	  708.2	  631.3	 6989.0	...
894751	  708.1	  631.4	 6991.0	...
894752	  708.0	  631.7	 6992.0	...
894753	  707.7	  632.0	 6992.0	...
894754	  707.6	  632.4	 6992.0	...
894755	  707.4	  632.4	 6994.0	...
894756	  707.6	  632.3	 6996.0	...
894757	  707.8	  632.4	 6996.0	...
894758	  708.0	  632.5	 6994.0	...
894759	  708.3	  632.4	 6994.0	...
894760	  708.5	  632.0	 6996.0	...
894761	  708.6	  631.7	 7000.0	...
894762	  708.5	  631.5	 7002.0	...
894763	  708.4	  631.5	 7004.0	...
894764	  708.5	  631.7	 7005.0	...
894765	  708.6	  631.9	 7007.0	...
894766	  708.7	  632.0	 7009.0	...
894767	  708.6	  632.0	 7010.0	...
894768	  708.5	  632.0	 7011.0	...
894769	  708.3	  632.1	 7013.0	...
894770	  708.2	  631.9	 7015.0	...
894771	  708.2	  631.6	 7017.0	...
894772	  708.3	  631.5	 7017.0	...
894773	  708.4	  631.8	 7017.0	...
894774	  708.5	  632.1	 7016.0	...
894775	  708.5	  632.3	 7014.0	...
894776	  708.6	  632.3	 7013.0	...
894777	  708.7	  632.4	 7013.0	...
894778	  708.8	  632.3	 7013.0	...
894779	  708.9	  632.6	 7013.0	...
894780	  708.9	  633.0	 7013.0	...
894781	  709.0	  633.0	 7013.0	...
894782	  709.1	  632.8	 7013.0	...
894783	  709.3	  632.5	 7013.0	...
894784	  709.3	  632.5	 7015.0	...
894785	  709.3	  632.3	 7017.0	...
894786	  709.0	  632.0	 7019.0	...
894787	  708.7	  631.6	 7019.0	...
894788	  708.3	  631.4	 7020.0	...
894789	  708.3	  631.5	 7020.0	...
894790	  708.2	  631.6	 7018.0	...
894791	  708.2	  631.6	 7022.0	...
894792	  708.2	  631.5	 7026.0	...
894793	  708.1	  631.4	 7030.0	...
894794	  708.3	  631.2	 7031.0	...
894795	  708.6	  631.3	 7033.0	...
894796	  708.8	  631.4	 7034.0	...
894797	  708.8	  631.4	 7035.0	...
894798	  708.7	  631.4	 7035.0	...
894799	  708.7	  631.4	 7034.0	...
894800	  708.7	  631.4	 7031.0	...
894801	  708.7	  631.4	 7027.0	...
894802	  709.0	  631.4	 7024.0	...
894803	  709.3	  631.5	 7028.0	...
894804	  709.5	  631.5	 7034.0	...
894805	  709.4	  631.4	 7039.0	...
894806	  709.4	  631.1	 7038.0	...
894807	  709.4	  630.9	 7035.0	...
894808	  709.6	  631.2	 7033.0	...
894809	  709.8	  631.5	 7034.0	...
894810	  709.8	  631.7	 7037.0	...
894811	  709.9	  631.6	 7044.0	...
894812	  710.0	  631.4	 7047.0	...
894813	  709.9	  631.5	 7048.0	...
894814	  709.8	  631.7	 7045.0	...
894815	  709.6	  631.7	 7043.0	...
894816	  709.6	  631.2	 7041.0	...
894817	  709.7	  630.6	 7041.0	...
894818	  709.9	  630.1	 7041.0	...
894819	  710.0	  630.0	 7044.0	...
894820	  710.0	  630.3	 7046.0	...
894821	  710.0	  630.9	 7049.0	...
894822	  709.9	  631.5	 7050.0	...
894823	  709.8	  631.3	 7052.0	...
894824	  709.7	  630.8	 7054.0	...
894825	  709.5	  630.3	 7053.0	...
894826	  709.5	  630.5	 7053.0	...
894827	  709.5	  630.6	 7052.0	...
894828	  710.0	  630.6	 7052.0	...
894829	  710.5	  630.5	 7052.0	...
894830	  710.9	  630.2	 7053.0	...
894831	  710.9	  630.1	 7054.0	...
894832	  710.8	  629.9	 7056.0	...
894833	  710.8	  629.9	 7056.0	...
894834	  710.8	  630.2	 7051.0	...
894835	  710.9	  630.5	 7046.0	...
894836	  710.9	  630.8	 7046.0	...
894837	  711.0	  630.8	 7050.0	...
894838	  711.0	  630.6	 7056.0	...
894839	  711.0	  630.1	 7058.0	...
894840	  710.9	  629.6	 7061.0	...
894841	  710.9	  629.3	 7062.0	...
894842	  710.9	  629.1	 7063.0	...
894843	  710.7	  629.0	 7064.0	...
894844	  710.5	  628.9	 7064.0	...
894845	  710.3	  628.8	 7062.0	...
894846	  710.2	  628.7	 7059.0	...
894847	  710.0	  628.7	 7056.0	...
894848	  710.3	  628.6	 7055.0	...
894849	  710.8	  628.6	 7056.0	...
894850	  711.5	  628.4	 7056.0	...
894851	  711.7	  628.2	 7057.0	...
894852	  711.5	  628.0	 7058.0	...
894853	  711.3	  628.0	 7059.0	...
894854	  711.1	  628.0	 7061.0	...
894855	  711.2	  628.0	 7063.0	...
894856	  711.2	  628.0	 7064.0	...
894857	  711.0	  628.2	 7064.0	...
894858	  710.9	  628.3	 7065.0	...
894859	  710.9	  628.4	 7065.0	...
894860	  711.2	  628.0	 7065.0	...
894861	  711.4	  627.7	 7062.0	...
894862	  711.4	  627.8	 7059.0	...
894863	  711.3	  628.2	 7056.0	...
894864	  711.3	  628.7	 7058.0	...
894865	  711.7	  628.8	 7059.0	...
894866	  712.1	  628.8	 7062.0	...
894867	  712.1	  628.7	 7063.0	...
894868	  711.8	  628.5	 7064.0	...
894869	  711.5	  628.2	 7067.0	...
894870	  711.6	  627.9	 7071.0	...
894871	  711.7	  627.9	 7073.0	...
894872	  711.7	  627.9	 7072.0	...
894873	  711.7	  627.9	 7074.0	...
894874	  711.6	  627.8	 7077.0	...
894875	  711.5	  627.6	 7081.0	...
894876	  711.6	  627.3	 7081.0	...
894877	  711.6	  627.0	 7082.0	...
894878	  711.6	  626.9	 7081.0	...
894879	  711.6	  627.2	 7083.0	...
894880	  711.6	  627.6	 7086.0	...
894881	  711.6	  627.9	 7088.0	...
894882	  711.9	  627.7	 7089.0	...
894883	  712.2	  627.2	 7091.0	...
894884	  712.6	  626.8	 7093.0	...
MSG	894885 0000 _ Number On
894885	  712.6	  626.5	 7094.0	...
894886	  712.7	  626.5	 7092.0	...
894887	  712.7	  626.4	 7090.0	...
894888	  712.7	  626.1	 7092.0	...
894889	  712.7	  625.6	 7097.0	...
894890	  712.8	  625.3	 7101.0	...
894891	  712.7	  625.0	 7104.0	...
894892	  712.7	  624.7	 7106.0	...
894893	  712.5	  624.5	 7104.0	...
894894	  712.4	  624.7	 7101.0	...
894895	  712.3	  625.0	 7098.0	...
894896	  712.2	  625.2	 7097.0	...
894897	  712.0	  624.9	 7096.0	...
894898	  711.9	  624.5	 7103.0	...
894899	  711.9	  624.3	 7110.0	...
894900	  711.9	  624.2	 7114.0	...
894901	  711.7	  624.2	 7111.0	...
894902	  711.6	  624.2	 7107.0	...
894903	  711.3	  624.2	 7108.0	...
894904	  711.2	  624.3	 7109.0	...
894905	  711.2	  624.2	 7110.0	...
894906	  711.3	  624.2	 7110.0	...
894907	  711.3	  624.1	 7111.0	...
894908	  711.3	  623.9	 7112.0	...
894909	  711.2	  623.3	 7118.0	...
894910	  711.5	  622.6	 7124.0	...
894911	  711.8	  622.2	 7127.0	...
894912	  712.1	  622.2	 7122.0	...
894913	  712.0	  622.2	 7116.0	...
894914	  711.9	  622.2	 7116.0	...
894915	  711.9	  622.2	 7119.0	...
894916	  712.0	  622.1	 7123.0	...
894917	  712.1	  622.0	 7122.0	...
894918	  711.7	  621.8	 7122.0	...
894919	  711.3	  621.1	 7125.0	...
894920	  710.9	  620.5	 7129.0	...
894921	  710.9	  620.2	 7132.0	...
894922	  711.3	  620.4	 7132.0	...
894923	  711.7	  620.7	 7132.0	...
894924	  712.1	  620.9	 7131.0	...
894925	  712.5	  620.9	 7131.0	...
894926	  712.7	  620.9	 7131.0	...
894927	  712.7	  621.1	 7132.0	...
894928	  712.5	  621.2	 7132.0	...
894929	  712.3	  621.2	 7132.0	...
894930	  712.5	  621.2	 7133.0	...
894931	  712.7	  621.3	 7133.0	...
894932	  712.8	  621.3	 7132.0	...
894933	  712.7	  621.3	 7131.0	...
894934	  712.7	  621.3	 7130.0	...
894935	  712.9	  621.5	 7131.0	...
894936	  713.1	  621.8	 7132.0	...
894937	  713.1	  622.0	 7133.0	...
894938	  713.1	  621.9	 7132.0	...
894939	  713.1	  621.8	 7130.0	...
894940	  713.1	  621.6	 7126.0	...
894941	  713.1	  621.6	 7123.0	...
894942	  713.0	  621.7	 7121.0	...
894943	  712.9	  621.8	 7124.0	...
894944	  712.7	  621.8	 7127.0	...
894945	  712.6	  621.7	 7129.0	...
894946	  713.1	  620.6	 7129.0	...
894947	  713.7	  619.5	 7128.0	...
894948	  714.1	  618.6	 7128.0	...
894949	  714.0	  618.7	 7131.0	...
894950	  713.9	  618.8	 7134.0	...
894951	  714.0	  618.7	 7137.0	...
894952	  714.0	  618.8	 7137.0	...
894953	  713.6	  618.9	 7137.0	...
894954	  713.2	  618.6	 7138.0	...
894955	  712.8	  618.2	 7139.0	...
894956	  712.8	  617.8	 7140.0	...
894957	  712.9	  617.9	 7140.0	...
894958	  712.8	  618.0	 7140.0	...
894959	  712.8	  618.1	 7140.0	...
894960	  713.2	  618.1	 7139.0	...
894961	  713.6	  617.9	 7138.0	...
894962	  714.0	  617.7	 7138.0	...
894963	  714.1	  617.3	 7138.0	...
894964	  714.3	  617.2	 7139.0	...
894965	  714.5	  617.1	 7140.0	...
894966	  714.5	  617.2	 7142.0	...
894967	  714.6	  617.1	 7143.0	...
894968	  714.6	  617.0	 7144.0	...
894969	  714.7	  616.8	 7145.0	...
894970	  714.7	  616.7	 7148.0	...
894971	  714.7	  616.5	 7150.0	...
894972	  714.7	  616.5	 7151.0	...
894973	  714.7	  616.4	 7155.0	...
894974	  714.8	  616.4	 7159.0	...
894975	  714.9	  616.5	 7161.0	...
894976	  715.0	  616.7	 7159.0	...
894977	  715.0	  616.5	 7157.0	...
894978	  715.1	  616.1	 7157.0	...
894979	  715.2	  615.8	 7158.0	...
894980	  715.3	  615.8	 7159.0	...
894981	  715.4	  615.9	 7160.0	...
894982	  715.5	  616.0	 7160.0	...
894983	  715.6	  616.0	 7160.0	...
894984	  715.7	  615.9	 7160.0	...
894985	  715.7	  615.8	 7161.0	...
894986	  715.6	  615.7	 7162.0	...
894987	  715.5	  615.6	 7162.0	...
894988	  715.4	  615.5	 7166.0	...
894989	  715.3	  615.5	 7170.0	...
894990	  715.3	  615.4	 7171.0	...
894991	  715.7	  615.4	 7169.0	...
894992	  716.1	  615.3	 7168.0	...
894993	  716.0	  615.3	 7170.0	...
894994	  715.7	  615.1	 7172.0	...
894995	  715.3	  614.8	 7173.0	...
894996	  715.3	  614.3	 7173.0	...
894997	  715.2	  613.9	 7176.0	...
894998	  715.2	  613.5	 7179.0	...
894999	  715.2	  613.2	 7183.0	...
895000	  715.1	  613.2	 7184.0	...
895001	  715.3	  613.1	 7185.0	...
895002	  715.6	  612.8	 7186.0	...
895003	  715.8	  612.2	 7186.0	...
895004	  715.8	  611.7	 7187.0	...
895005	  715.8	  611.2	 7187.0	...
895006	  715.9	  611.0	 7188.0	...
895007	  716.1	  610.9	 7188.0	...
895008	  716.3	  611.0	 7189.0	...
895009	  716.4	  611.1	 7189.0	...
895010	  716.3	  611.0	 7192.0	...
895011	  716.0	  611.1	 7195.0	...
895012	  715.8	  611.1	 7198.0	...
895013	  715.8	  610.7	 7199.0	...
895014	  715.8	  610.2	 7200.0	...
895015	  715.7	  609.7	 7202.0	...
895016	  715.7	  609.5	 7203.0	...
895017	  715.7	  609.3	 7203.0	...
895018	  715.8	  609.1	 7202.0	...
895019	  716.2	  609.0	 7202.0	...
895020	  716.5	  608.9	 7200.0	...
895021	  716.6	  608.9	 7199.0	...
895022	  716.2	  608.9	 7196.0	...
895023	  715.8	  608.9	 7196.0	...
895024	  715.5	  608.9	 7198.0	...
895025	  715.4	  608.6	 7201.0	...
895026	  715.3	  608.3	 7203.0	...
895027	  715.2	  608.3	 7204.0	...
895028	  715.3	  608.7	 7201.0	...
895029	  715.7	  608.8	 7198.0	...
895030	  716.0	  608.5	 7198.0	...
895031	  716.5	  608.1	 7199.0	...
895032	  716.5	  607.8	 7203.0	...
895033	  716.5	  607.6	 7205.0	...
895034	  716.1	  607.4	 7207.0	...
895035	  715.7	  607.4	 7207.0	...
895036	  715.4	  607.3	 7207.0	...
895037	  715.4	  607.1	 7206.0	...
895038	  715.3	  607.1	 7205.0	...
895039	  715.4	  606.9	 7207.0	...
895040	  715.6	  606.6	 7208.0	...
895041	  715.8	  606.3	 7210.0	...
895042	  716.0	  606.1	 7211.0	...
895043	  716.2	  606.0	 7213.0	...
895044	  716.4	  605.8	 7216.0	...
895045	  716.6	  605.7	 7217.0	...
895046	  716.6	  605.7	 7216.0	...
895047	  716.6	  605.7	 7214.0	...
895048	  716.6	  605.7	 7213.0	...
895049	  716.5	  605.7	 7214.0	...
895050	  716.5	  605.6	 7212.0	...
895051	  716.5	  605.3	 7209.0	...
895052	  716.4	  605.1	 7210.0	...
895053	  716.4	  604.7	 7213.0	...
895054	  716.5	  604.5	 7216.0	...
895055	  716.7	  604.1	 7217.0	...
895056	  716.9	  603.9	 7219.0	...
895057	  717.1	  603.5	 7221.0	...
895058	  717.4	  603.4	 7222.0	...
895059	  717.4	  603.2	 7223.0	...
895060	  717.4	  603.2	 7224.0	...
895061	  717.5	  603.4	 7222.0	...
895062	  717.4	  603.6	 7220.0	...
895063	  717.3	  603.6	 7221.0	...
895064	  717.2	  603.5	 7223.0	...
895065	  717.3	  603.3	 7226.0	...
895066	  717.5	  603.2	 7223.0	...
895067	  717.7	  603.1	 7221.0	...
895068	  717.8	  603.0	 7219.0	...
895069	  717.9	  602.6	 7218.0	...
895070	  717.9	  602.3	 7218.0	...
895071	  717.9	  601.8	 7221.0	...
895072	  718.0	  601.5	 7224.0	...
895073	  718.2	  601.2	 7226.0	...
895074	  718.2	  601.8	 7222.0	...
895075	  718.0	  602.4	 7218.0	...
895076	  717.8	  602.8	 7218.0	...
895077	  717.6	  602.6	 7222.0	...
895078	  717.4	  602.5	 7223.0	...
895079	  717.3	  602.5	 7221.0	...
895080	  717.4	  602.6	 7220.0	...
895081	  717.7	  602.6	 7223.0	...
895082	  718.0	  602.6	 7227.0	...
895083	  718.2	  602.5	 7227.0	...
895084	  718.2	  602.6	 7225.0	...
895085	  718.4	  602.6	 7223.0	...
895086	  718.5	  602.6	 7221.0	...
895087	  718.3	  602.6	 7220.0	...
895088	  718.0	  602.6	 7220.0	...
895089	  717.8	  602.7	 7220.0	...
895090	  718.0	  602.8	 7220.0	...
895091	  718.3	  602.8	 7219.0	...
895092	  718.6	  603.1	 7218.0	...
895093	  718.8	  603.4	 7215.0	...
895094	  718.8	  604.2	 7213.0	...
895095	  718.8	  604.8	 7212.0	...
895096	  719.0	  605.3	 7211.0	...
895097	  719.2	  605.6	 7209.0	...
895098	  719.7	  606.0	 7208.0	...
895099	  719.8	  606.3	 7208.0	...
895100	  719.9	  606.4	 7206.0	...
895101	  720.0	  606.9	 7203.0	...
895102	  720.3	  607.8	 7199.0	...
895103	  720.7	  608.8	 7198.0	...
895104	  720.9	  609.9	 7189.0	...
895105	  721.0	  611.0	 7180.0	...
EFIX R   891095	895105	4011	  719.5	  600.1	   6709
SSACC R  895106
895106	  721.4	  612.3	 7168.0	...
895107	  721.8	  613.6	 7162.0	...
895108	  722.3	  615.5	 7155.0	...
895109	  722.3	  617.3	 7151.0	...
895110	  722.5	  620.2	 7142.0	...
895111	  722.9	  622.9	 7127.0	...
895112	  723.5	  626.9	 7113.0	...
895113	  724.2	  631.2	 7095.0	...
895114	  724.8	  636.0	 7074.0	...
895115	  725.7	  642.4	 7045.0	...
895116	  727.2	  649.3	 7011.0	...
895117	  728.8	  657.4	 6981.0	...
895118	  730.1	  665.2	 6943.0	...
895119	  730.9	  673.4	 6907.0	...
895120	  731.6	  683.0	 6864.0	...
895121	  732.3	  694.3	 6817.0	...
895122	  732.6	  706.0	 6771.0	...
895123	  733.1	  718.2	 6720.0	...
895124	  734.3	  732.3	 6664.0	...
895125	  736.3	  748.4	 6602.0	...
895126	  738.3	  766.3	 6524.0	...
895127	  740.2	  785.4	 6449.0	...
895128	  742.5	  808.4	 6353.0	...
895129	  745.7	  835.6	 6245.0	...
895130	  749.5	  866.9	 6109.0	...
895131	  753.7	  901.6	 5956.0	...
895132	  757.8	  939.1	 5796.0	...
895133	  762.4	  980.4	 5619.0	...
895134	  767.2	 1023.8	 5441.0	...
895135	  771.7	 1071.3	 5235.0	...
895136	  776.1	 1120.2	 5033.0	...
895137	  778.4	 1171.7	 4810.0	...
895138	  781.2	 1224.5	 4597.0	...
895139	  784.6	 1280.4	 4361.0	...
895140	  792.1	 1340.9	 4120.0	...
895141	  801.7	 1406.0	 3853.0	...
895142	  813.3	 1474.9	 3580.0	...
895143	  824.0	 1545.6	 3303.0	...
895144	  832.7	 1612.3	 3028.0	...
895145	  837.3	 1655.3	 2844.0	...
895146	  839.4	 1674.5	 2751.0	...
895147	  839.4	 1674.5	 2751.0	...
SBLINK R 895148
895148	   .	   .	    0.0	...
895149	   .	   .	    0.0	...
895150	   .	   .	    0.0	...
895151	   .	   .	    0.0	...
895152	   .	   .	    0.0	...
895153	   .	   .	    0.0	...
895154	   .	   .	    0.0	...
895155	   .	   .	    0.0	...
895156	   .	   .	    0.0	...
895157	   .	   .	    0.0	...
895158	   .	   .	    0.0	...
895159	   .	   .	    0.0	...
895160	   .	   .	    0.0	...
895161	   .	   .	    0.0	...
895162	   .	   .	    0.0	...
895163	   .	   .	    0.0	...
895164	   .	   .	    0.0	...
895165	   .	   .	    0.0	...
895166	   .	   .	    0.0	...
895167	   .	   .	    0.0	...
895168	   .	   .	    0.0	...
895169	   .	   .	    0.0	...
895170	   .	   .	    0.0	...
895171	   .	   .	    0.0	...
895172	   .	   .	    0.0	...
895173	   .	   .	    0.0	...
895174	   .	   .	    0.0	...
895175	   .	   .	    0.0	...
895176	   .	   .	    0.0	...
895177	   .	   .	    0.0	...
895178	   .	   .	    0.0	...
895179	   .	   .	    0.0	...
895180	   .	   .	    0.0	...
895181	   .	   .	    0.0	...
895182	   .	   .	    0.0	...
895183	   .	   .	    0.0	...
895184	   .	   .	    0.0	...
895185	   .	   .	    0.0	...
895186	   .	   .	    0.0	...
895187	   .	   .	    0.0	...
895188	   .	   .	    0.0	...
895189	   .	   .	    0.0	...
895190	   .	   .	    0.0	...
895191	   .	   .	    0.0	...
895192	   .	   .	    0.0	...
895193	   .	   .	    0.0	...
895194	   .	   .	    0.0	...
895195	   .	   .	    0.0	...
895196	   .	   .	    0.0	...
895197	   .	   .	    0.0	...
MSG	895198 0000 _ Number Off
895198	   .	   .	    0.0	...
895199	   .	   .	    0.0	...
895200	   .	   .	    0.0	...
895201	   .	   .	    0.0	...
895202	   .	   .	    0.0	...
895203	   .	   .	    0.0	...
895204	   .	   .	    0.0	...
895205	   .	   .	    0.0	...
895206	   .	   .	    0.0	...
895207	   .	   .	    0.0	...
895208	   .	   .	    0.0	...
895209	   .	   .	    0.0	...
895210	   .	   .	    0.0	...
895211	   .	   .	    0.0	...
895212	   .	   .	    0.0	...
895213	   .	   .	    0.0	...
895214	   .	   .	    0.0	...
895215	   .	   .	    0.0	...
895216	   .	   .	    0.0	...
895217	   .	   .	    0.0	...
895218	   .	   .	    0.0	...
895219	   .	   .	    0.0	...
895220	   .	   .	    0.0	...
895221	   .	   .	    0.0	...
895222	   .	   .	    0.0	...
895223	   .	   .	    0.0	...
895224	   .	   .	    0.0	...
895225	   .	   .	    0.0	...
895226	   .	   .	    0.0	...
895227	   .	   .	    0.0	...
895228	   .	   .	    0.0	...
895229	   .	   .	    0.0	...
895230	   .	   .	    0.0	...
895231	   .	   .	    0.0	...
895232	   .	   .	    0.0	...
895233	   .	   .	    0.0	...
895234	   .	   .	    0.0	...
895235	   .	   .	    0.0	...
895236	   .	   .	    0.0	...
895237	   .	   .	    0.0	...
895238	   .	   .	    0.0	...
895239	   .	   .	    0.0	...
895240	   .	   .	    0.0	...
895241	   .	   .	    0.0	...
895242	   .	   .	    0.0	...
895243	   .	   .	    0.0	...
895244	   .	   .	    0.0	...
895245	   .	   .	    0.0	...
895246	   .	   .	    0.0	...
895247	   .	   .	    0.0	...
895248	   .	   .	    0.0	...
895249	   .	   .	    0.0	...
895250	   .	   .	    0.0	...
895251	   .	   .	    0.0	...
895252	   .	   .	    0.0	...
895253	   .	   .	    0.0	...
895254	   .	   .	    0.0	...
895255	   .	   .	    0.0	...
895256	   .	   .	    0.0	...
895257	   .	   .	    0.0	...
895258	   .	   .	    0.0	...
895259	   .	   .	    0.0	...
EBLINK R 895148	895259	112
895260	  822.0	 1575.7	 3033.0	...
895261	  822.0	 1575.7	 3033.0	...
895262	  822.3	 1570.5	 3051.0	...
895263	  822.0	 1560.4	 3094.0	...
895264	  821.6	 1546.2	 3156.0	...
895265	  821.0	 1532.3	 3214.0	...
895266	  820.4	 1519.1	 3269.0	...
895267	  819.5	 1506.0	 3318.0	...
895268	  818.7	 1493.0	 3370.0	...
895269	  818.0	 1480.8	 3418.0	...
895270	  817.3	 1468.5	 3469.0	...
895271	  816.2	 1457.1	 3511.0	...
895272	  814.9	 1445.0	 3555.0	...
895273	  813.5	 1433.9	 3598.0	...
895274	  811.4	 1421.3	 3646.0	...
895275	  808.9	 1410.5	 3693.0	...
895276	  806.1	 1398.3	 3741.0	...
895277	  803.8	 1387.3	 3794.0	...
895278	  801.6	 1374.8	 3840.0	...
895279	  799.9	 1362.7	 3886.0	...
895280	  798.0	 1351.1	 3930.0	...
895281	  796.5	 1340.0	 3972.0	...
895282	  794.9	 1328.5	 4018.0	...
895283	  793.2	 1317.2	 4062.0	...
895284	  791.5	 1306.4	 4106.0	...
895285	  790.5	 1296.2	 4143.0	...
895286	  790.1	 1286.0	 4180.0	...
895287	  789.5	 1275.6	 4224.0	...
895288	  788.4	 1266.0	 4264.0	...
895289	  787.3	 1257.0	 4307.0	...
895290	  786.2	 1247.8	 4343.0	...
895291	  785.6	 1239.1	 4383.0	...
895292	  785.1	 1230.3	 4415.0	...
895293	  784.6	 1222.0	 4459.0	...
895294	  783.9	 1213.5	 4496.0	...
895295	  783.3	 1204.7	 4534.0	...
895296	  782.8	 1196.6	 4564.0	...
895297	  782.0	 1188.5	 4598.0	...
895298	  781.1	 1180.4	 4636.0	...
895299	  780.1	 1172.6	 4673.0	...
895300	  778.9	 1165.2	 4705.0	...
895301	  777.7	 1158.2	 4730.0	...
895302	  776.5	 1150.9	 4758.0	...
895303	  775.6	 1144.1	 4783.0	...
895304	  774.7	 1137.6	 4815.0	...
895305	  774.1	 1130.8	 4843.0	...
895306	  774.4	 1124.0	 4874.0	...
895307	  774.8	 1118.1	 4898.0	...
895308	  774.9	 1111.8	 4924.0	...
895309	  773.9	 1105.9	 4948.0	...
895310	  772.8	 1099.9	 4975.0	...
895311	  772.1	 1094.7	 4999.0	...
895312	  771.1	 1089.6	 5028.0	...
895313	  770.1	 1083.8	 5051.0	...
895314	  769.8	 1077.6	 5085.0	...
895315	  770.0	 1072.9	 5108.0	...
895316	  770.4	 1067.9	 5132.0	...
895317	  770.2	 1063.9	 5149.0	...
895318	  769.9	 1058.6	 5172.0	...
895319	  769.1	 1054.0	 5195.0	...
895320	  768.3	 1049.2	 5216.0	...
895321	  767.4	 1044.7	 5232.0	...
895322	  766.8	 1040.0	 5256.0	...
895323	  766.6	 1036.3	 5273.0	...
895324	  766.2	 1032.2	 5296.0	...
895325	  765.4	 1028.5	 5317.0	...
895326	  764.3	 1023.2	 5347.0	...
895327	  763.5	 1019.6	 5368.0	...
ESACC R  895106	895327	222	  721.4	  612.3	  763.5	 1019.6	   8.72	   1070
SFIX R   895328
895328	  763.0	 1015.1	 5387.0	...
895329	  762.7	 1011.9	 5401.0	...
895330	  762.3	 1006.6	 5421.0	...
895331	  762.1	 1002.4	 5441.0	...
895332	  762.1	  998.6	 5459.0	...
895333	  761.9	  995.1	 5477.0	...
895334	  761.5	  992.0	 5489.0	...
895335	  760.6	  987.9	 5504.0	...
895336	  759.8	  983.8	 5522.0	...
895337	  759.7	  979.6	 5542.0	...
895338	  759.9	  975.7	 5566.0	...
895339	  760.1	  972.1	 5585.0	...
895340	  759.5	  968.5	 5606.0	...
895341	  758.8	  964.7	 5621.0	...
895342	  758.5	  961.7	 5636.0	...
895343	  758.3	  958.0	 5649.0	...
895344	  758.2	  954.1	 5664.0	...
895345	  757.8	  949.5	 5678.0	...
895346	  757.6	  945.7	 5694.0	...
895347	  757.2	  941.5	 5708.0	...
895348	  756.9	  937.7	 5722.0	...
895349	  755.9	  933.3	 5739.0	...
895350	  755.0	  929.2	 5754.0	...
895351	  754.2	  925.1	 5768.0	...
895352	  753.8	  921.6	 5775.0	...
895353	  753.3	  918.3	 5788.0	...
895354	  752.8	  914.1	 5801.0	...
895355	  752.2	  909.7	 5822.0	...
895356	  752.1	  906.3	 5835.0	...
895357	  752.0	  903.0	 5848.0	...
895358	  751.9	  899.3	 5863.0	...
895359	  751.7	  895.1	 5882.0	...
895360	  751.6	  891.9	 5899.0	...
895361	  751.7	  889.1	 5910.0	...
895362	  751.5	  886.1	 5918.0	...
895363	  751.3	  882.5	 5931.0	...
895364	  750.8	  879.1	 5947.0	...
895365	  750.3	  876.1	 5959.0	...
895366	  750.1	  873.4	 5968.0	...
895367	  750.0	  870.0	 5979.0	...
895368	  749.9	  866.7	 5987.0	...
895369	  749.5	  864.0	 5999.0	...
895370	  749.1	  861.6	 6008.0	...
895371	  748.6	  858.8	 6024.0	...
895372	  748.4	  856.4	 6035.0	...
895373	  748.5	  853.8	 6045.0	...
895374	  748.6	  851.7	 6050.0	...
895375	  748.5	  848.5	 6060.0	...
895376	  748.2	  846.5	 6068.0	...
895377	  747.8	  843.7	 6080.0	...
895378	  747.6	  841.9	 6085.0	...
895379	  747.4	  839.3	 6095.0	...
895380	  747.7	  837.3	 6103.0	...
895381	  747.9	  834.8	 6113.0	...
895382	  748.2	  833.0	 6122.0	...
895383	  748.0	  831.9	 6128.0	...
895384	  747.8	  830.6	 6136.0	...
895385	  748.1	  829.1	 6141.0	...
895386	  748.3	  827.2	 6146.0	...
895387	  748.6	  826.0	 6152.0	...
895388	  748.5	  824.0	 6160.0	...
895389	  748.5	  822.5	 6167.0	...
895390	  748.4	  820.1	 6171.0	...
895391	  748.2	  818.3	 6172.0	...
895392	  747.9	  816.1	 6179.0	...
895393	  747.7	  814.6	 6186.0	...
895394	  747.8	  813.4	 6195.0	...
895395	  747.8	  811.0	 6199.0	...
895396	  747.9	  809.4	 6205.0	...
895397	  747.7	  806.5	 6217.0	...
895398	  747.6	  804.8	 6228.0	...
895399	  747.5	  802.1	 6238.0	...
895400	  747.5	  800.3	 6241.0	...
895401	  747.3	  798.3	 6248.0	...
895402	  747.2	  796.3	 6253.0	...
895403	  747.1	  794.2	 6259.0	...
895404	  747.3	  791.9	 6261.0	...
895405	  747.5	  790.1	 6263.0	...
895406	  747.8	  788.1	 6266.0	...
895407	  747.8	  786.6	 6269.0	...
895408	  747.7	  785.4	 6272.0	...
895409	  747.4	  784.2	 6280.0	...
895410	  747.2	  782.6	 6287.0	...
MSG	895411 0000 _ Number On
895411	  747.0	  781.0	 6298.0	...
895412	  747.1	  779.5	 6305.0	...
895413	  747.0	  777.7	 6314.0	...
895414	  746.9	  776.5	 6318.0	...
895415	  746.8	  775.7	 6321.0	...
895416	  746.7	  775.1	 6328.0	...
895417	  746.6	  774.2	 6335.0	...
895418	  746.5	  773.3	 6344.0	...
895419	  746.6	  772.5	 6347.0	...
895420	  746.6	  771.8	 6348.0	...
895421	  746.4	  770.5	 6352.0	...
895422	  746.3	  769.6	 6361.0	...
895423	  746.2	  769.1	 6369.0	...
895424	  746.2	  769.0	 6373.0	...
895425	  745.9	  768.1	 6374.0	...
895426	  745.5	  767.1	 6374.0	...
895427	  745.1	  765.4	 6377.0	...
895428	  745.1	  764.7	 6384.0	...
895429	  745.1	  763.7	 6389.0	...
895430	  745.1	  763.2	 6392.0	...
895431	  745.0	  762.9	 6393.0	...
895432	  744.8	  762.8	 6394.0	...
895433	  744.4	  762.6	 6397.0	...
895434	  744.2	  762.3	 6404.0	...
895435	  744.0	  761.4	 6410.0	...
895436	  744.0	  760.8	 6415.0	...
895437	  743.9	  760.3	 6418.0	...
895438	  744.0	  760.2	 6421.0	...
895439	  744.1	  760.1	 6424.0	...
895440	  743.9	  759.9	 6425.0	...
895441	  743.7	  759.8	 6428.0	...
895442	  743.4	  759.8	 6430.0	...
895443	  743.0	  758.9	 6431.0	...
895444	  742.6	  757.9	 6431.0	...
895445	  742.1	  756.3	 6431.0	...
895446	  742.1	  755.6	 6432.0	...
895447	  742.0	  754.8	 6434.0	...
895448	  741.8	  754.5	 6436.0	...
895449	  741.7	  754.2	 6437.0	...
895450	  741.8	  753.6	 6440.0	...
895451	  742.0	  752.6	 6443.0	...
895452	  742.1	  751.6	 6448.0	...
895453	  741.9	  751.0	 6451.0	...
895454	  741.7	  750.5	 6459.0	...
895455	  741.4	  749.7	 6467.0	...
895456	  741.3	  748.8	 6477.0	...
895457	  741.3	  748.5	 6482.0	...
895458	  741.2	  748.0	 6486.0	...
895459	  741.1	  747.5	 6488.0	...
895460	  741.0	  747.0	 6490.0	...
895461	  740.7	  746.5	 6493.0	...
895462	  740.3	  746.0	 6493.0	...
895463	  740.0	  745.4	 6494.0	...
895464	  740.0	  745.3	 6496.0	...
895465	  739.9	  745.0	 6498.0	...
895466	  739.9	  744.7	 6499.0	...
895467	  739.8	  744.4	 6499.0	...
895468	  740.3	  744.0	 6498.0	...
895469	  740.7	  743.7	 6498.0	...
895470	  741.0	  743.2	 6498.0	...
895471	  740.8	  743.0	 6501.0	...
895472	  740.4	  742.3	 6504.0	...
895473	  740.2	  741.7	 6507.0	...
895474	  740.0	  741.0	 6507.0	...
895475	  740.0	  740.9	 6509.0	...
895476	  740.0	  740.9	 6513.0	...
895477	  739.9	  740.7	 6518.0	...
895478	  739.8	  739.6	 6520.0	...
895479	  739.6	  738.2	 6523.0	...
895480	  739.6	  736.7	 6527.0	...
895481	  739.5	  736.1	 6531.0	...
895482	  739.4	  735.9	 6530.0	...
895483	  739.4	  735.8	 6529.0	...
895484	  739.3	  734.6	 6532.0	...
895485	  739.1	  733.3	 6536.0	...
895486	  738.9	  731.7	 6541.0	...
895487	  738.9	  731.0	 6542.0	...
895488	  738.9	  730.2	 6543.0	...
895489	  738.7	  729.6	 6543.0	...
895490	  738.5	  729.1	 6543.0	...
895491	  738.6	  728.5	 6542.0	...
895492	  738.8	  728.0	 6540.0	...
895493	  739.0	  727.4	 6540.0	...
895494	  739.0	  727.0	 6541.0	...
895495	  739.0	  726.8	 6543.0	...
895496	  739.0	  726.1	 6547.0	...
895497	  739.2	  725.4	 6548.0	...
895498	  739.3	  724.3	 6550.0	...
895499	  739.4	  723.7	 6553.0	...
895500	  739.2	  723.2	 6557.0	...
895501	  739.1	  722.9	 6560.0	...
895502	  739.0	  722.7	 6559.0	...
895503	  739.2	  722.3	 6558.0	...
895504	  739.3	  721.7	 6556.0	...
895505	  739.5	  721.2	 6556.0	...
895506	  739.5	  720.3	 6559.0	...
895507	  739.4	  719.9	 6562.0	...
895508	  738.9	  719.5	 6566.0	...
895509	  738.5	  719.1	 6569.0	...
895510	  738.3	  718.6	 6571.0	...
895511	  738.2	  718.1	 6571.0	...
895512	  738.2	  718.0	 6568.0	...
895513	  738.1	  717.1	 6569.0	...
895514	  738.1	  716.2	 6573.0	...
895515	  738.0	  715.2	 6579.0	...
895516	  738.0	  714.5	 6581.0	...
895517	  737.9	  713.5	 6583.0	...
895518	  737.7	  712.3	 6584.0	...
895519	  737.7	  711.5	 6585.0	...
895520	  737.6	  711.2	 6585.0	...
895521	  737.5	  711.3	 6586.0	...
895522	  737.4	  711.2	 6586.0	...
895523	  737.3	  711.1	 6589.0	...
895524	  737.1	  709.9	 6594.0	...
895525	  737.2	  708.6	 6599.0	...
895526	  737.3	  707.3	 6601.0	...
895527	  737.5	  706.4	 6601.0	...
895528	  737.7	  705.7	 6602.0	...
895529	  737.8	  704.8	 6600.0	...
895530	  737.8	  704.3	 6599.0	...
895531	  737.7	  703.3	 6600.0	...
895532	  737.4	  702.4	 6603.0	...
895533	  737.1	  701.1	 6605.0	...
895534	  736.9	  700.5	 6604.0	...
895535	  736.7	  699.8	 6608.0	...
895536	  736.5	  699.4	 6611.0	...
895537	  736.2	  698.3	 6617.0	...
895538	  736.3	  697.1	 6619.0	...
895539	  736.4	  696.3	 6621.0	...
895540	  736.8	  695.8	 6625.0	...
895541	  736.8	  694.9	 6628.0	...
895542	  736.8	  694.3	 6631.0	...
895543	  736.7	  693.7	 6631.0	...
895544	  736.7	  693.6	 6631.0	...
895545	  736.9	  693.3	 6633.0	...
895546	  737.0	  693.0	 6635.0	...
895547	  737.0	  692.7	 6636.0	...
895548	  736.7	  692.4	 6636.0	...
895549	  736.3	  692.3	 6636.0	...
895550	  736.1	  692.0	 6637.0	...
895551	  735.9	  691.7	 6637.0	...
895552	  735.9	  691.4	 6638.0	...
895553	  735.9	  691.2	 6637.0	...
895554	  736.0	  690.9	 6637.0	...
895555	  736.0	  690.2	 6636.0	...
895556	  736.2	  689.9	 6636.0	...
895557	  736.0	  689.6	 6638.0	...
895558	  735.7	  689.5	 6640.0	...
895559	  735.6	  689.0	 6643.0	...
895560	  735.7	  688.4	 6646.0	...
895561	  735.8	  688.1	 6648.0	...
895562	  735.7	  687.7	 6650.0	...
895563	  735.6	  687.5	 6652.0	...
895564	  735.6	  687.3	 6655.0	...
895565	  735.6	  687.3	 6654.0	...
895566	  735.5	  686.8	 6654.0	...
895567	  735.4	  686.0	 6654.0	...
895568	  735.3	  685.1	 6657.0	...
895569	  735.3	  684.3	 6660.0	...
895570	  735.5	  683.5	 6665.0	...
895571	  735.6	  683.1	 6668.0	...
895572	  735.3	  682.3	 6672.0	...
895573	  734.9	  681.3	 6673.0	...
895574	  734.5	  680.3	 6675.0	...
895575	  734.5	  679.5	 6675.0	...
895576	  734.5	  679.0	 6674.0	...
895577	  734.7	  678.7	 6674.0	...
895578	  734.8	  678.1	 6677.0	...
895579	  734.4	  677.7	 6680.0	...
895580	  733.9	  677.1	 6683.0	...
895581	  733.4	  676.8	 6683.0	...
895582	  733.4	  676.0	 6683.0	...
895583	  733.6	  675.3	 6683.0	...
895584	  733.6	  674.4	 6684.0	...
895585	  733.5	  674.0	 6684.0	...
895586	  733.2	  674.0	 6684.0	...
895587	  733.0	  674.5	 6684.0	...
895588	  733.1	  674.4	 6687.0	...
895589	  733.2	  673.9	 6690.0	...
895590	  733.2	  673.4	 6693.0	...
895591	  733.1	  673.4	 6694.0	...
895592	  733.1	  673.3	 6697.0	...
895593	  732.7	  672.6	 6700.0	...
895594	  732.3	  671.9	 6701.0	...
895595	  732.0	  671.4	 6700.0	...
895596	  732.0	  671.3	 6700.0	...
895597	  731.9	  671.2	 6701.0	...
895598	  731.9	  671.2	 6702.0	...
895599	  731.7	  670.6	 6705.0	...
895600	  731.6	  670.1	 6709.0	...
895601	  731.5	  669.8	 6710.0	...
895602	  731.4	  670.0	 6707.0	...
895603	  731.4	  670.0	 6708.0	...
895604	  731.2	  669.9	 6711.0	...
895605	  731.1	  669.7	 6714.0	...
895606	  730.9	  669.6	 6713.0	...
895607	  731.1	  669.5	 6713.0	...
895608	  731.3	  669.6	 6712.0	...
895609	  731.5	  669.6	 6712.0	...
895610	  731.4	  668.9	 6711.0	...
895611	  731.2	  668.2	 6710.0	...
895612	  730.9	  667.1	 6710.0	...
895613	  730.8	  666.8	 6710.0	...
895614	  730.9	  666.8	 6710.0	...
895615	  730.7	  667.1	 6712.0	...
895616	  730.4	  667.0	 6714.0	...
895617	  729.9	  666.7	 6716.0	...
895618	  729.5	  666.4	 6717.0	...
895619	  729.4	  666.4	 6717.0	...
895620	  729.8	  666.3	 6715.0	...
895621	  730.2	  666.0	 6713.0	...
895622	  731.2	  665.2	 6710.0	...
895623	  732.1	  664.3	 6707.0	...
895624	  733.3	  662.8	 6704.0	...
895625	  734.4	  661.8	 6701.0	...
895626	  736.0	  659.6	 6699.0	...
895627	  737.1	  658.3	 6697.0	...
895628	  738.4	  656.7	 6697.0	...
895629	  739.0	  655.7	 6698.0	...
895630	  739.7	  654.7	 6697.0	...
895631	  740.3	  653.9	 6696.0	...
895632	  740.8	  653.5	 6696.0	...
895633	  741.4	  652.9	 6697.0	...
895634	  741.3	  651.1	 6697.0	...
895635	  741.2	  649.5	 6697.0	...
895636	  741.0	  648.2	 6696.0	...
895637	  741.0	  648.2	 6694.0	...
895638	  740.7	  648.1	 6695.0	...
895639	  740.3	  648.1	 6695.0	...
895640	  739.9	  648.1	 6696.0	...
895641	  739.6	  647.5	 6705.0	...
895642	  739.6	  646.7	 6713.0	...
895643	  739.6	  645.4	 6722.0	...
895644	  739.4	  644.9	 6723.0	...
895645	  738.9	  644.3	 6723.0	...
895646	  738.1	  644.1	 6724.0	...
895647	  737.5	  643.7	 6724.0	...
895648	  737.1	  643.5	 6724.0	...
895649	  737.1	  643.3	 6725.0	...
895650	  737.0	  643.1	 6728.0	...
895651	  737.0	  642.8	 6730.0	...
895652	  737.0	  642.4	 6733.0	...
895653	  736.9	  642.2	 6734.0	...
895654	  736.9	  642.2	 6734.0	...
895655	  736.9	  642.2	 6734.0	...
895656	  736.5	  642.4	 6734.0	...
895657	  736.1	  642.0	 6738.0	...
895658	  735.7	  641.6	 6742.0	...
895659	  735.8	  640.6	 6746.0	...
895660	  736.0	  640.3	 6748.0	...
895661	  736.1	  640.0	 6751.0	...
895662	  736.1	  640.1	 6755.0	...
895663	  735.9	  640.3	 6759.0	...
895664	  735.5	  640.6	 6758.0	...
895665	  735.2	  640.6	 6754.0	...
895666	  734.9	  640.0	 6750.0	...
895667	  734.9	  639.4	 6750.0	...
895668	  734.8	  638.8	 6750.0	...
895669	  734.8	  638.6	 6751.0	...
895670	  734.7	  638.3	 6752.0	...
895671	  734.7	  638.1	 6752.0	...
895672	  734.8	  637.5	 6755.0	...
895673	  734.9	  637.0	 6758.0	...
895674	  735.0	  636.7	 6758.0	...
895675	  734.9	  636.6	 6756.0	...
895676	  734.8	  636.6	 6755.0	...
895677	  734.7	  636.7	 6751.0	...
895678	  734.8	  637.0	 6746.0	...
895679	  734.7	  637.3	 6741.0	...
895680	  734.6	  637.2	 6741.0	...
895681	  734.5	  636.8	 6745.0	...
895682	  734.5	  636.3	 6748.0	...
895683	  734.6	  636.2	 6749.0	...
895684	  734.7	  636.0	 6746.0	...
895685	  734.8	  635.7	 6743.0	...
895686	  734.8	  635.5	 6746.0	...
895687	  734.8	  635.6	 6749.0	...
895688	  734.8	  635.7	 6750.0	...
895689	  734.7	  635.7	 6747.0	...
895690	  734.6	  636.0	 6745.0	...
895691	  734.6	  636.2	 6745.0	...
895692	  734.7	  636.0	 6745.0	...
895693	  734.5	  635.8	 6741.0	...
895694	  734.2	  636.3	 6736.0	...
895695	  734.1	  637.2	 6731.0	...
895696	  734.2	  637.9	 6730.0	...
895697	  734.2	  637.7	 6730.0	...
895698	  734.0	  637.4	 6732.0	...
895699	  733.9	  637.6	 6734.0	...
895700	  734.2	  637.9	 6736.0	...
895701	  734.7	  638.2	 6736.0	...
895702	  734.7	  638.2	 6737.0	...
895703	  734.2	  637.9	 6738.0	...
895704	  733.6	  637.7	 6738.0	...
895705	  733.5	  637.8	 6733.0	...
895706	  733.5	  638.3	 6730.0	...
895707	  733.9	  638.5	 6729.0	...
895708	  734.1	  638.3	 6730.0	...
895709	  734.2	  637.9	 6732.0	...
895710	  734.0	  637.9	 6731.0	...
895711	  733.8	  638.0	 6728.0	...
895712	  733.7	  638.2	 6725.0	...
895713	  733.7	  638.3	 6721.0	...
895714	  733.9	  638.1	 6718.0	...
895715	  734.2	  637.8	 6716.0	...
895716	  733.9	  637.8	 6716.0	...
895717	  733.4	  637.9	 6718.0	...
895718	  732.9	  637.9	 6720.0	...
895719	  733.0	  637.9	 6723.0	...
895720	  733.1	  637.9	 6723.0	...
895721	  733.2	  637.9	 6720.0	...
895722	  733.2	  637.9	 6717.0	...
895723	  733.5	  638.2	 6714.0	...
895724	  733.6	  638.6	 6714.0	...
895725	  733.8	  638.9	 6715.0	...
895726	  733.7	  638.6	 6714.0	...
895727	  733.7	  638.3	 6714.0	...
MSG	895728 0000 _ Number Off
895728	  733.8	  638.0	 6713.0	...
895729	  733.9	  638.1	 6713.0	...
895730	  733.6	  638.1	 6712.0	...
895731	  733.4	  638.1	 6711.0	...
895732	  733.1	  638.1	 6705.0	...
895733	  733.1	  638.0	 6699.0	...
895734	  733.2	  637.8	 6698.0	...
895735	  733.1	  637.7	 6701.0	...
895736	  733.1	  637.4	 6704.0	...
895737	  733.4	  636.9	 6704.0	...
895738	  733.8	  636.8	 6699.0	...
895739	  734.1	  637.2	 6694.0	...
895740	  734.1	  637.7	 6689.0	...
895741	  734.0	  637.9	 6688.0	...
895742	  734.0	  638.2	 6692.0	...
895743	  733.9	  638.4	 6696.0	...
895744	  733.8	  638.5	 6702.0	...
895745	  733.7	  638.4	 6704.0	...
895746	  733.6	  638.4	 6699.0	...
895747	  733.5	  638.4	 6693.0	...
895748	  733.5	  638.4	 6686.0	...
895749	  733.5	  638.5	 6686.0	...
895750	  733.9	  638.5	 6685.0	...
895751	  734.2	  638.4	 6685.0	...
895752	  734.5	  638.1	 6682.0	...
895753	  734.5	  637.6	 6679.0	...
895754	  734.0	  637.3	 6675.0	...
895755	  733.5	  637.3	 6674.0	...
895756	  733.0	  637.6	 6674.0	...
895757	  733.0	  637.7	 6674.0	...
895758	  733.0	  637.9	 6673.0	...
895759	  733.2	  637.9	 6672.0	...
895760	  733.4	  638.0	 6670.0	...
895761	  733.5	  637.9	 6669.0	...
895762	  733.5	  637.6	 6669.0	...
895763	  733.6	  637.2	 6670.0	...
895764	  733.7	  636.9	 6669.0	...
895765	  733.8	  636.8	 6667.0	...
895766	  733.6	  636.7	 6665.0	...
895767	  733.4	  636.4	 6663.0	...
895768	  733.1	  636.0	 6662.0	...
895769	  733.1	  635.5	 6660.0	...
895770	  733.1	  635.5	 6658.0	...
895771	  733.1	  635.8	 6659.0	...
895772	  733.1	  636.2	 6661.0	...
895773	  733.2	  636.4	 6663.0	...
895774	  733.5	  636.2	 6663.0	...
895775	  733.8	  635.9	 6662.0	...
895776	  734.2	  635.5	 6662.0	...
895777	  734.3	  635.3	 6662.0	...
895778	  734.3	  635.3	 6662.0	...
895779	  734.2	  635.4	 6662.0	...
895780	  734.1	  635.0	 6662.0	...
895781	  734.0	  634.6	 6662.0	...
895782	  733.6	  634.2	 6662.0	...
895783	  733.3	  634.2	 6662.0	...
895784	  733.0	  634.3	 6661.0	...
895785	  733.0	  634.4	 6661.0	...
895786	  733.0	  634.5	 6662.0	...
895787	  733.0	  634.3	 6662.0	...
895788	  733.0	  634.0	 6662.0	...
895789	  732.9	  633.6	 6660.0	...
895790	  732.7	  633.2	 6658.0	...
895791	  732.8	  633.0	 6657.0	...
895792	  733.0	  632.8	 6657.0	...
895793	  733.2	  632.5	 6657.0	...
895794	  733.2	  632.4	 6656.0	...
895795	  733.3	  632.2	 6655.0	...
895796	  733.2	  632.1	 6654.0	...
895797	  733.0	  631.9	 6653.0	...
895798	  732.8	  631.8	 6651.0	...
895799	  732.8	  631.6	 6649.0	...
895800	  732.7	  631.6	 6647.0	...
895801	  732.5	  631.7	 6647.0	...
895802	  732.4	  631.7	 6647.0	...
895803	  732.5	  631.8	 6645.0	...
895804	  732.5	  632.0	 6644.0	...
895805	  732.4	  632.2	 6643.0	...
895806	  732.2	  632.3	 6643.0	...
895807	  731.9	  632.3	 6645.0	...
895808	  732.1	  632.3	 6645.0	...
895809	  732.4	  632.3	 6639.0	...
895810	  732.6	  632.1	 6633.0	...
895811	  732.4	  632.1	 6627.0	...
895812	  732.1	  632.0	 6626.0	...
895813	  731.9	  632.1	 6625.0	...
895814	  731.7	  632.3	 6624.0	...
895815	  731.7	  632.4	 6627.0	...
895816	  731.7	  632.4	 6629.0	...
895817	  731.9	  632.1	 6630.0	...
895818	  732.0	  631.9	 6626.0	...
895819	  731.7	  631.8	 6625.0	...
895820	  731.3	  631.9	 6624.0	...
895821	  730.9	  631.9	 6629.0	...
895822	  730.9	  631.6	 6633.0	...
895823	  730.9	  631.1	 6633.0	...
895824	  730.9	  630.8	 6629.0	...
895825	  731.0	  630.6	 6624.0	...
895826	  731.0	  630.6	 6625.0	...
895827	  731.0	  630.6	 6627.0	...
895828	  730.9	  630.3	 6628.0	...
895829	  730.8	  630.0	 6628.0	...
895830	  730.7	  629.4	 6628.0	...
895831	  730.7	  629.1	 6627.0	...
895832	  730.7	  628.8	 6625.0	...
895833	  730.8	  628.6	 6624.0	...
895834	  730.9	  628.6	 6622.0	...
895835	  730.6	  628.5	 6622.0	...
895836	  730.3	  628.4	 6623.0	...
895837	  729.9	  628.1	 6623.0	...
895838	  729.8	  628.0	 6624.0	...
895839	  729.8	  628.4	 6625.0	...
895840	  729.7	  629.0	 6627.0	...
895841	  729.6	  628.9	 6628.0	...
895842	  729.3	  628.3	 6626.0	...
895843	  729.2	  627.7	 6624.0	...
895844	  729.1	  627.8	 6622.0	...
895845	  729.2	  627.8	 6619.0	...
895846	  729.3	  627.8	 6614.0	...
895847	  729.3	  627.7	 6615.0	...
895848	  729.2	  627.6	 6620.0	...
895849	  729.2	  627.5	 6625.0	...
895850	  729.1	  627.4	 6625.0	...
895851	  729.0	  627.4	 6625.0	...
895852	  728.9	  627.4	 6625.0	...
895853	  729.0	  627.1	 6625.0	...
895854	  729.2	  626.6	 6625.0	...
895855	  729.3	  625.8	 6624.0	...
895856	  729.3	  625.3	 6626.0	...
895857	  729.2	  624.7	 6626.0	...
895858	  729.2	  624.4	 6627.0	...
895859	  729.2	  624.4	 6627.0	...
895860	  729.2	  624.5	 6627.0	...
895861	  729.2	  624.7	 6628.0	...
895862	  729.0	  624.8	 6626.0	...
895863	  728.9	  624.8	 6623.0	...
895864	  728.6	  624.9	 6619.0	...
895865	  728.5	  624.9	 6618.0	...
895866	  728.3	  624.8	 6618.0	...
895867	  728.3	  624.5	 6617.0	...
895868	  728.4	  624.1	 6617.0	...
895869	  728.6	  623.9	 6618.0	...
895870	  728.7	  623.8	 6620.0	...
895871	  728.7	  623.7	 6622.0	...
895872	  728.4	  623.7	 6621.0	...
895873	  728.1	  623.7	 6621.0	...
895874	  728.0	  623.6	 6621.0	...
895875	  728.0	  623.2	 6623.0	...
895876	  728.1	  622.9	 6624.0	...
895877	  728.2	  622.7	 6621.0	...
895878	  728.4	  622.8	 6618.0	...
895879	  728.6	  622.9	 6614.0	...
895880	  728.8	  623.0	 6613.0	...
895881	  728.8	  623.0	 6613.0	...
895882	  728.8	  623.1	 6614.0	...
895883	  728.8	  623.1	 6614.0	...
895884	  728.9	  623.2	 6613.0	...
895885	  728.7	  623.3	 6611.0	...
895886	  728.4	  623.3	 6611.0	...
895887	  728.2	  623.4	 6614.0	...
895888	  728.0	  623.1	 6618.0	...
895889	  727.9	  622.9	 6618.0	...
895890	  727.9	  622.1	 6619.0	...
895891	  728.1	  621.6	 6620.0	...
895892	  728.4	  621.4	 6619.0	...
895893	  728.5	  621.7	 6619.0	...
895894	  728.6	  621.8	 6614.0	...
895895	  728.5	  621.6	 6611.0	...
895896	  728.3	  621.5	 6608.0	...
895897	  728.0	  621.5	 6608.0	...
895898	  727.7	  621.4	 6609.0	...
895899	  727.7	  621.2	 6606.0	...
895900	  727.7	  620.9	 6602.0	...
895901	  727.7	  620.7	 6598.0	...
895902	  727.7	  620.3	 6599.0	...
895903	  727.7	  620.2	 6600.0	...
895904	  728.1	  619.9	 6601.0	...
895905	  728.5	  619.7	 6601.0	...
895906	  728.9	  619.7	 6601.0	...
895907	  728.9	  619.9	 6601.0	...
895908	  728.8	  620.0	 6597.0	...
895909	  728.7	  619.9	 6594.0	...
895910	  728.2	  620.0	 6593.0	...
895911	  727.9	  620.4	 6595.0	...
895912	  727.6	  620.8	 6597.0	...
895913	  727.8	  621.2	 6596.0	...
895914	  728.0	  621.2	 6594.0	...
895915	  728.2	  621.3	 6593.0	...
895916	  728.3	  621.4	 6593.0	...
895917	  728.4	  621.5	 6593.0	...
895918	  728.4	  621.5	 6589.0	...
895919	  728.3	  621.4	 6585.0	...
895920	  728.3	  621.3	 6580.0	...
895921	  728.2	  621.2	 6579.0	...
895922	  728.2	  621.1	 6578.0	...
895923	  727.9	  621.3	 6578.0	...
895924	  727.4	  621.7	 6579.0	...
895925	  726.5	  622.2	 6579.0	...
895926	  725.7	  622.8	 6581.0	...
895927	  724.0	  623.4	 6582.0	...
895928	  722.1	  623.3	 6580.0	...
895929	  719.9	  622.9	 6576.0	...
895930	  718.2	  622.1	 6572.0	...
895931	  716.9	  621.9	 6570.0	...
895932	  715.9	  621.1	 6568.0	...
895933	  715.3	  620.5	 6566.0	...
895934	  714.7	  620.1	 6566.0	...
895935	  714.4	  620.2	 6567.0	...
895936	  714.5	  620.1	 6567.0	...
895937	  714.7	  619.6	 6569.0	...
895938	  715.2	  619.0	 6571.0	...
895939	  715.6	  618.5	 6571.0	...
895940	  716.0	  617.7	 6569.0	...
895941	  716.4	  617.0	 6567.0	...
MSG	895942 0000 _ Number On
895942	  716.8	  615.9	 6567.0	...
895943	  717.2	  615.4	 6567.0	...
895944	  717.3	  614.7	 6567.0	...
895945	  717.6	  614.3	 6565.0	...
895946	  718.0	  613.9	 6564.0	...
895947	  718.5	  613.8	 6563.0	...
895948	  719.2	  613.8	 6563.0	...
895949	  719.7	  613.8	 6563.0	...
895950	  720.0	  613.7	 6564.0	...
895951	  720.1	  613.6	 6564.0	...
895952	  720.1	  613.6	 6565.0	...
895953	  720.1	  613.6	 6563.0	...
895954	  720.1	  613.5	 6562.0	...
895955	  719.9	  613.0	 6565.0	...
895956	  719.5	  612.5	 6569.0	...
895957	  719.3	  612.0	 6574.0	...
895958	  719.1	  612.0	 6575.0	...
895959	  718.9	  612.0	 6572.0	...
895960	  718.6	  612.4	 6567.0	...
895961	  718.3	  612.7	 6562.0	...
895962	  718.4	  612.8	 6562.0	...
895963	  718.4	  612.5	 6564.0	...
895964	  718.4	  612.1	 6566.0	...
895965	  718.3	  612.0	 6566.0	...
895966	  718.4	  612.1	 6565.0	...
895967	  718.6	  612.5	 6564.0	...
895968	  718.7	  612.8	 6563.0	...
895969	  718.6	  612.8	 6563.0	...
895970	  718.7	  612.8	 6563.0	...
895971	  718.8	  613.2	 6561.0	...
895972	  718.9	  613.6	 6560.0	...
895973	  718.8	  613.9	 6559.0	...
895974	  718.5	  613.9	 6557.0	...
895975	  718.2	  613.9	 6555.0	...
895976	  718.0	  613.6	 6555.0	...
895977	  718.0	  613.1	 6557.0	...
895978	  718.2	  612.5	 6556.0	...
895979	  718.4	  612.6	 6552.0	...
895980	  718.6	  612.8	 6549.0	...
895981	  718.7	  613.0	 6549.0	...
895982	  718.8	  613.2	 6549.0	...
895983	  719.0	  613.2	 6549.0	...
895984	  719.3	  613.3	 6550.0	...
895985	  719.7	  613.4	 6550.0	...
895986	  719.8	  613.3	 6550.0	...
895987	  719.7	  613.1	 6550.0	...
895988	  719.5	  612.8	 6549.0	...
895989	  719.5	  612.7	 6549.0	...
895990	  719.5	  613.0	 6548.0	...
895991	  719.5	  613.4	 6549.0	...
895992	  719.6	  613.8	 6550.0	...
895993	  719.6	  613.7	 6548.0	...
895994	  719.6	  613.9	 6546.0	...
895995	  719.5	  614.2	 6542.0	...
895996	  719.3	  614.4	 6540.0	...
895997	  719.4	  614.7	 6537.0	...
895998	  719.8	  615.0	 6535.0	...
895999	  720.2	  615.2	 6532.0	...
896000	  720.3	  615.2	 6529.0	...
896001	  720.2	  615.2	 6529.0	...
896002	  720.0	  615.1	 6528.0	...
896003	  719.9	  615.7	 6528.0	...
896004	  720.2	  616.3	 6524.0	...
896005	  720.8	  616.9	 6521.0	...
896006	  721.2	  616.9	 6519.0	...
896007	  721.4	  616.8	 6518.0	...
896008	  721.6	  616.9	 6517.0	...
896009	  721.5	  617.2	 6514.0	...
896010	  721.2	  617.5	 6511.0	...
896011	  720.7	  617.7	 6510.0	...
896012	  720.5	  617.7	 6508.0	...
896013	  720.3	  617.7	 6507.0	...
896014	  720.4	  617.6	 6506.0	...
896015	  720.7	  618.0	 6506.0	...
896016	  721.1	  618.4	 6505.0	...
896017	  721.8	  618.7	 6505.0	...
896018	  722.4	  618.8	 6505.0	...
896019	  722.9	  619.2	 6505.0	...
896020	  723.3	  619.5	 6506.0	...
896021	  723.4	  619.7	 6507.0	...
896022	  723.1	  619.8	 6509.0	...
896023	  722.6	  620.0	 6506.0	...
896024	  722.3	  620.2	 6502.0	...
896025	  722.3	  620.3	 6497.0	...
896026	  722.3	  620.5	 6497.0	...
896027	  722.1	  620.6	 6497.0	...
896028	  722.1	  620.6	 6497.0	...
896029	  722.4	  620.5	 6497.0	...
896030	  722.7	  620.8	 6496.0	...
896031	  723.0	  621.2	 6496.0	...
896032	  723.1	  621.6	 6496.0	...
896033	  723.0	  621.7	 6493.0	...
896034	  723.1	  621.7	 6491.0	...
896035	  723.2	  621.7	 6489.0	...
896036	  723.2	  621.7	 6489.0	...
896037	  723.2	  621.5	 6489.0	...
896038	  722.9	  621.1	 6489.0	...
896039	  722.6	  620.8	 6490.0	...
896040	  722.4	  620.7	 6491.0	...
896041	  722.2	  621.0	 6491.0	...
896042	  722.2	  621.5	 6490.0	...
896043	  722.3	  621.9	 6488.0	...
896044	  722.6	  622.2	 6487.0	...
896045	  722.9	  622.3	 6488.0	...
896046	  723.1	  622.6	 6488.0	...
896047	  723.5	  622.8	 6489.0	...
896048	  723.9	  623.1	 6489.0	...
896049	  724.3	  623.0	 6490.0	...
896050	  724.1	  622.9	 6490.0	...
896051	  723.7	  623.0	 6490.0	...
896052	  723.3	  623.0	 6490.0	...
896053	  723.0	  623.0	 6489.0	...
896054	  723.0	  623.4	 6487.0	...
896055	  723.1	  623.9	 6486.0	...
896056	  723.3	  624.3	 6486.0	...
896057	  723.4	  624.3	 6487.0	...
896058	  723.4	  624.2	 6489.0	...
896059	  723.2	  623.9	 6491.0	...
896060	  723.0	  623.6	 6492.0	...
896061	  722.8	  623.4	 6492.0	...
896062	  722.6	  623.1	 6489.0	...
896063	  722.4	  622.9	 6485.0	...
896064	  722.5	  622.5	 6481.0	...
896065	  722.9	  622.4	 6479.0	...
896066	  723.2	  622.1	 6482.0	...
896067	  723.0	  622.0	 6486.0	...
896068	  722.7	  622.0	 6486.0	...
896069	  722.4	  622.1	 6481.0	...
896070	  722.4	  622.1	 6476.0	...
896071	  722.4	  622.2	 6476.0	...
896072	  722.3	  621.9	 6478.0	...
896073	  722.3	  621.5	 6476.0	...
896074	  722.2	  621.1	 6472.0	...
896075	  722.2	  621.1	 6470.0	...
896076	  722.1	  621.1	 6477.0	...
896077	  722.0	  621.2	 6483.0	...
896078	  721.9	  621.2	 6489.0	...
896079	  722.0	  621.2	 6488.0	...
896080	  722.0	  621.4	 6487.0	...
896081	  722.1	  621.6	 6487.0	...
896082	  722.2	  621.7	 6486.0	...
896083	  722.2	  621.9	 6484.0	...
896084	  722.2	  622.1	 6483.0	...
896085	  722.2	  622.0	 6484.0	...
896086	  722.1	  621.6	 6485.0	...
896087	  722.0	  621.1	 6485.0	...
896088	  722.0	  620.9	 6485.0	...
896089	  722.0	  620.7	 6485.0	...
896090	  722.0	  620.8	 6486.0	...
896091	  722.1	  621.0	 6486.0	...
896092	  722.1	  621.3	 6483.0	...
896093	  722.2	  621.4	 6480.0	...
896094	  722.3	  621.7	 6477.0	...
896095	  722.4	  622.0	 6478.0	...
896096	  722.4	  622.1	 6476.0	...
896097	  722.5	  622.2	 6474.0	...
896098	  722.5	  622.2	 6472.0	...
896099	  722.6	  622.0	 6473.0	...
896100	  722.6	  621.8	 6474.0	...
896101	  722.7	  621.1	 6480.0	...
896102	  722.9	  620.3	 6485.0	...
896103	  723.0	  619.5	 6485.0	...
896104	  723.0	  619.1	 6480.0	...
896105	  722.8	  619.1	 6476.0	...
896106	  722.7	  619.8	 6475.0	...
896107	  722.3	  620.5	 6473.0	...
896108	  722.2	  620.9	 6472.0	...
896109	  721.9	  620.7	 6471.0	...
896110	  721.9	  620.5	 6470.0	...
896111	  721.9	  620.5	 6469.0	...
896112	  722.0	  620.4	 6467.0	...
896113	  722.1	  620.3	 6465.0	...
896114	  722.2	  620.2	 6464.0	...
896115	  722.2	  620.2	 6462.0	...
896116	  722.1	  620.2	 6461.0	...
896117	  722.5	  620.2	 6462.0	...
896118	  722.9	  620.3	 6463.0	...
896119	  723.3	  620.5	 6464.0	...
896120	  723.0	  620.6	 6465.0	...
896121	  722.7	  620.7	 6468.0	...
896122	  722.6	  621.0	 6470.0	...
896123	  722.5	  621.3	 6473.0	...
896124	  722.7	  621.2	 6474.0	...
896125	  722.9	  620.9	 6475.0	...
896126	  723.1	  620.5	 6474.0	...
896127	  723.0	  620.4	 6473.0	...
896128	  722.8	  620.2	 6473.0	...
896129	  722.7	  620.3	 6474.0	...
896130	  722.7	  620.3	 6474.0	...
896131	  722.6	  620.4	 6475.0	...
896132	  722.5	  620.4	 6476.0	...
896133	  722.3	  620.4	 6477.0	...
896134	  722.2	  620.3	 6475.0	...
896135	  722.5	  620.2	 6471.0	...
896136	  723.0	  620.3	 6469.0	...
896137	  723.2	  620.5	 6470.0	...
896138	  722.9	  620.7	 6472.0	...
896139	  722.7	  620.7	 6472.0	...
896140	  722.8	  620.7	 6469.0	...
896141	  723.0	  620.5	 6465.0	...
896142	  723.1	  620.4	 6462.0	...
896143	  723.1	  620.3	 6462.0	...
896144	  723.0	  620.2	 6461.0	...
896145	  722.9	  620.2	 6461.0	...
896146	  723.2	  620.1	 6461.0	...
896147	  723.4	  620.0	 6462.0	...
896148	  723.9	  620.0	 6463.0	...
896149	  724.0	  620.2	 6464.0	...
896150	  724.2	  620.5	 6464.0	...
896151	  724.2	  620.8	 6462.0	...
896152	  724.2	  620.9	 6461.0	...
896153	  724.2	  621.1	 6459.0	...
896154	  724.1	  621.1	 6458.0	...
896155	  723.9	  621.2	 6460.0	...
896156	  723.7	  621.3	 6463.0	...
896157	  723.4	  621.4	 6465.0	...
896158	  723.3	  621.6	 6462.0	...
896159	  723.4	  621.6	 6459.0	...
896160	  724.1	  621.5	 6457.0	...
896161	  724.8	  621.2	 6456.0	...
896162	  725.4	  621.1	 6456.0	...
896163	  725.3	  621.2	 6457.0	...
896164	  725.2	  621.4	 6461.0	...
896165	  725.0	  621.3	 6465.0	...
896166	  724.9	  621.1	 6468.0	...
896167	  724.9	  621.2	 6468.0	...
896168	  724.8	  621.4	 6469.0	...
896169	  724.9	  621.6	 6468.0	...
896170	  724.8	  621.5	 6467.0	...
896171	  724.8	  621.6	 6465.0	...
896172	  725.1	  621.6	 6465.0	...
896173	  725.6	  621.6	 6465.0	...
896174	  726.2	  621.7	 6465.0	...
896175	  726.6	  621.9	 6465.0	...
896176	  726.8	  622.0	 6465.0	...
896177	  726.8	  622.0	 6464.0	...
896178	  726.9	  622.0	 6463.0	...
896179	  727.0	  622.0	 6462.0	...
896180	  727.3	  621.9	 6462.0	...
896181	  727.4	  621.9	 6465.0	...
896182	  727.3	  621.9	 6469.0	...
896183	  727.2	  622.1	 6474.0	...
896184	  727.0	  622.2	 6475.0	...
896185	  726.9	  622.0	 6474.0	...
896186	  726.8	  621.7	 6476.0	...
896187	  726.5	  621.4	 6477.0	...
896188	  726.2	  620.9	 6478.0	...
896189	  726.1	  620.5	 6478.0	...
896190	  726.3	  620.0	 6478.0	...
896191	  726.4	  620.2	 6479.0	...
896192	  726.4	  620.4	 6482.0	...
896193	  726.4	  620.4	 6485.0	...
896194	  726.5	  620.3	 6485.0	...
896195	  726.5	  620.4	 6483.0	...
896196	  726.6	  620.8	 6480.0	...
896197	  726.7	  621.2	 6478.0	...
896198	  726.7	  621.3	 6477.0	...
896199	  726.4	  621.3	 6478.0	...
896200	  726.2	  621.3	 6481.0	...
896201	  726.0	  621.3	 6484.0	...
896202	  726.1	  620.8	 6488.0	...
896203	  725.9	  620.4	 6487.0	...
896204	  725.6	  619.8	 6487.0	...
896205	  725.5	  619.8	 6486.0	...
896206	  725.6	  619.9	 6488.0	...
896207	  725.8	  620.2	 6489.0	...
896208	  725.8	  620.4	 6490.0	...
896209	  725.8	  620.4	 6490.0	...
896210	  725.8	  620.4	 6490.0	...
896211	  725.6	  620.2	 6490.0	...
896212	  725.4	  620.1	 6488.0	...
896213	  725.1	  620.0	 6485.0	...
896214	  725.1	  620.2	 6483.0	...
896215	  725.2	  620.3	 6484.0	...
896216	  725.2	  620.3	 6485.0	...
896217	  725.3	  620.0	 6484.0	...
896218	  725.4	  619.7	 6483.0	...
896219	  725.4	  619.7	 6482.0	...
896220	  725.5	  619.8	 6482.0	...
896221	  725.6	  619.9	 6484.0	...
896222	  725.8	  619.9	 6486.0	...
896223	  725.8	  620.0	 6487.0	...
896224	  725.8	  620.1	 6485.0	...
896225	  725.8	  620.1	 6484.0	...
896226	  725.7	  620.0	 6484.0	...
896227	  725.6	  619.8	 6486.0	...
896228	  725.5	  619.7	 6488.0	...
896229	  725.5	  619.7	 6490.0	...
896230	  725.6	  619.9	 6490.0	...
896231	  725.7	  620.2	 6487.0	...
896232	  725.4	  620.4	 6485.0	...
896233	  725.0	  620.0	 6486.0	...
896234	  724.6	  619.5	 6489.0	...
896235	  724.5	  619.2	 6492.0	...
896236	  724.5	  619.3	 6492.0	...
896237	  724.9	  619.2	 6492.0	...
896238	  725.2	  619.0	 6495.0	...
896239	  725.4	  619.1	 6498.0	...
896240	  725.3	  619.4	 6502.0	...
896241	  725.3	  619.2	 6503.0	...
896242	  725.4	  618.8	 6504.0	...
896243	  725.4	  618.4	 6505.0	...
MSG	896244 0000 _ Number Off
896244	  725.4	  618.4	 6505.0	...
896245	  725.3	  618.3	 6505.0	...
896246	  725.2	  617.8	 6504.0	...
896247	  725.1	  617.2	 6504.0	...
896248	  725.1	  616.4	 6503.0	...
896249	  725.1	  616.1	 6504.0	...
896250	  725.2	  615.8	 6504.0	...
896251	  725.4	  615.7	 6503.0	...
896252	  725.7	  615.6	 6503.0	...
896253	  725.7	  615.6	 6504.0	...
896254	  725.4	  615.7	 6505.0	...
896255	  725.0	  616.0	 6507.0	...
896256	  725.0	  616.0	 6509.0	...
896257	  724.8	  616.0	 6511.0	...
896258	  724.6	  616.1	 6512.0	...
896259	  724.4	  616.2	 6513.0	...
896260	  724.5	  616.1	 6514.0	...
896261	  724.7	  615.9	 6515.0	...
896262	  724.8	  616.0	 6514.0	...
896263	  724.8	  616.2	 6513.0	...
896264	  724.7	  616.2	 6513.0	...
896265	  724.5	  616.0	 6516.0	...
896266	  724.4	  615.7	 6518.0	...
896267	  724.3	  615.6	 6519.0	...
896268	  724.3	  615.6	 6519.0	...
896269	  724.7	  616.0	 6517.0	...
896270	  725.1	  616.4	 6514.0	...
896271	  725.5	  616.5	 6514.0	...
896272	  725.5	  616.2	 6516.0	...
896273	  725.3	  615.6	 6518.0	...
896274	  725.2	  615.2	 6517.0	...
896275	  725.0	  615.3	 6517.0	...
896276	  725.1	  615.7	 6516.0	...
896277	  725.1	  616.1	 6514.0	...
896278	  724.9	  616.2	 6512.0	...
896279	  724.6	  616.2	 6509.0	...
896280	  724.7	  615.8	 6508.0	...
896281	  725.0	  615.5	 6508.0	...
896282	  725.5	  615.3	 6507.0	...
896283	  725.6	  615.4	 6506.0	...
896284	  725.7	  615.3	 6507.0	...
896285	  725.6	  615.1	 6512.0	...
896286	  725.2	  615.0	 6516.0	...
896287	  724.7	  615.1	 6518.0	...
896288	  724.3	  615.2	 6518.0	...
896289	  724.3	  615.2	 6519.0	...
896290	  724.4	  615.2	 6521.0	...
896291	  724.5	  615.1	 6522.0	...
896292	  724.6	  615.0	 6525.0	...
896293	  724.5	  615.0	 6526.0	...
896294	  724.4	  615.2	 6527.0	...
896295	  724.3	  615.2	 6527.0	...
896296	  724.3	  615.2	 6529.0	...
896297	  724.3	  615.4	 6531.0	...
896298	  724.5	  615.6	 6532.0	...
896299	  724.8	  616.1	 6532.0	...
896300	  725.0	  616.4	 6532.0	...
896301	  724.9	  616.4	 6532.0	...
896302	  724.7	  616.2	 6533.0	...
896303	  724.5	  616.2	 6534.0	...
896304	  724.4	  616.6	 6533.0	...
896305	  724.5	  617.0	 6533.0	...
896306	  724.6	  617.2	 6532.0	...
896307	  724.7	  617.9	 6533.0	...
896308	  724.8	  618.8	 6534.0	...
896309	  724.9	  619.6	 6535.0	...
896310	  724.9	  619.6	 6535.0	...
896311	  725.0	  620.1	 6540.0	...
896312	  725.0	  620.6	 6545.0	...
896313	  725.5	  621.4	 6548.0	...
896314	  725.9	  622.1	 6546.0	...
896315	  726.2	  622.8	 6546.0	...
896316	  726.6	  623.2	 6550.0	...
896317	  727.0	  623.2	 6554.0	...
896318	  727.3	  623.2	 6557.0	...
896319	  727.4	  623.2	 6557.0	...
896320	  727.4	  623.2	 6554.0	...
896321	  727.3	  622.7	 6551.0	...
896322	  726.7	  622.2	 6552.0	...
896323	  726.1	  621.8	 6554.0	...
896324	  725.7	  621.9	 6557.0	...
896325	  725.5	  621.8	 6555.0	...
896326	  725.6	  621.6	 6555.0	...
896327	  726.0	  621.1	 6561.0	...
896328	  726.4	  620.6	 6567.0	...
896329	  726.6	  620.1	 6573.0	...
896330	  726.6	  619.9	 6572.0	...
896331	  726.8	  619.9	 6572.0	...
896332	  727.0	  620.1	 6573.0	...
896333	  726.8	  620.5	 6574.0	...
896334	  726.4	  620.7	 6574.0	...
896335	  725.9	  621.0	 6574.0	...
896336	  725.8	  621.1	 6576.0	...
896337	  725.6	  621.1	 6578.0	...
896338	  725.7	  620.9	 6579.0	...
896339	  725.8	  620.6	 6578.0	...
896340	  725.9	  620.4	 6574.0	...
896341	  725.9	  620.1	 6571.0	...
896342	  725.6	  620.0	 6570.0	...
896343	  725.5	  620.0	 6571.0	...
896344	  725.4	  620.1	 6572.0	...
896345	  725.4	  620.2	 6572.0	...
896346	  725.3	  620.2	 6571.0	...
896347	  725.2	  620.3	 6574.0	...
896348	  725.2	  620.4	 6577.0	...
896349	  725.3	  620.5	 6581.0	...
896350	  725.4	  620.5	 6582.0	...
896351	  725.2	  620.2	 6582.0	...
896352	  725.0	  619.9	 6583.0	...
896353	  724.9	  619.7	 6583.0	...
896354	  725.0	  619.9	 6583.0	...
896355	  725.2	  620.0	 6583.0	...
896356	  725.5	  620.1	 6585.0	...
896357	  725.6	  620.2	 6587.0	...
896358	  725.7	  620.4	 6592.0	...
896359	  725.7	  620.5	 6595.0	...
896360	  725.5	  620.5	 6597.0	...
896361	  725.2	  620.6	 6596.0	...
896362	  725.0	  620.6	 6595.0	...
896363	  725.1	  620.6	 6594.0	...
896364	  725.2	  620.7	 6594.0	...
896365	  725.4	  621.2	 6595.0	...
896366	  725.8	  621.6	 6595.0	...
896367	  726.0	  621.9	 6596.0	...
896368	  726.2	  622.0	 6597.0	...
896369	  726.3	  622.1	 6599.0	...
896370	  726.5	  622.3	 6600.0	...
896371	  726.7	  622.5	 6601.0	...
896372	  726.8	  622.6	 6604.0	...
896373	  726.7	  622.8	 6608.0	...
896374	  726.4	  623.1	 6610.0	...
896375	  726.2	  623.3	 6609.0	...
896376	  726.2	  623.4	 6607.0	...
896377	  726.4	  623.3	 6606.0	...
896378	  726.5	  623.3	 6607.0	...
896379	  726.4	  623.4	 6609.0	...
896380	  726.1	  623.5	 6611.0	...
896381	  726.1	  623.4	 6612.0	...
896382	  726.5	  623.2	 6612.0	...
896383	  726.8	  623.1	 6613.0	...
896384	  726.7	  623.6	 6612.0	...
896385	  726.7	  624.1	 6612.0	...
896386	  726.6	  624.3	 6612.0	...
896387	  726.5	  624.0	 6613.0	...
896388	  726.5	  624.2	 6613.0	...
896389	  726.6	  624.8	 6613.0	...
896390	  726.8	  625.5	 6613.0	...
896391	  726.8	  625.5	 6613.0	...
896392	  726.8	  625.5	 6614.0	...
896393	  726.7	  625.5	 6615.0	...
896394	  726.5	  625.6	 6615.0	...
896395	  726.3	  625.8	 6615.0	...
896396	  726.2	  626.0	 6614.0	...
896397	  726.3	  626.1	 6615.0	...
896398	  726.4	  626.2	 6617.0	...
896399	  726.4	  626.0	 6620.0	...
896400	  726.3	  625.7	 6620.0	...
896401	  726.3	  625.7	 6621.0	...
896402	  726.4	  625.9	 6621.0	...
896403	  726.5	  626.2	 6619.0	...
896404	  726.6	  626.2	 6617.0	...
896405	  726.8	  626.2	 6616.0	...
896406	  726.9	  626.3	 6616.0	...
896407	  726.9	  626.2	 6620.0	...
896408	  726.9	  626.2	 6624.0	...
896409	  726.8	  626.1	 6628.0	...
896410	  726.8	  626.2	 6629.0	...
896411	  726.6	  626.3	 6631.0	...
896412	  726.4	  626.3	 6631.0	...
896413	  726.3	  626.3	 6631.0	...
896414	  726.4	  626.1	 6630.0	...
896415	  726.5	  626.0	 6630.0	...
896416	  726.4	  625.9	 6629.0	...
896417	  726.4	  625.9	 6628.0	...
896418	  726.2	  625.8	 6628.0	...
896419	  726.1	  625.8	 6629.0	...
896420	  726.1	  626.2	 6629.0	...
896421	  726.2	  626.7	 6630.0	...
896422	  726.4	  627.2	 6629.0	...
896423	  726.5	  627.3	 6629.0	...
896424	  726.6	  627.6	 6628.0	...
896425	  726.7	  628.0	 6628.0	...
896426	  726.5	  628.4	 6629.0	...
896427	  726.4	  628.5	 6629.0	...
896428	  726.2	  628.7	 6629.0	...
896429	  726.2	  628.6	 6632.0	...
896430	  726.6	  628.6	 6636.0	...
896431	  726.9	  628.6	 6640.0	...
896432	  727.2	  628.6	 6642.0	...
896433	  727.2	  628.4	 6642.0	...
896434	  726.9	  628.3	 6643.0	...
896435	  726.6	  628.2	 6642.0	...
896436	  726.4	  628.3	 6641.0	...
896437	  726.5	  628.3	 6640.0	...
896438	  726.6	  628.2	 6640.0	...
896439	  726.7	  628.2	 6638.0	...
896440	  726.8	  628.1	 6637.0	...
896441	  726.8	  628.0	 6637.0	...
896442	  726.9	  628.0	 6642.0	...
896443	  726.9	  628.0	 6646.0	...
896444	  726.9	  628.1	 6649.0	...
896445	  726.9	  628.2	 6651.0	...
896446	  726.9	  628.2	 6652.0	...
896447	  727.0	  628.1	 6653.0	...
896448	  727.0	  627.8	 6654.0	...
896449	  727.1	  627.6	 6654.0	...
896450	  727.0	  627.6	 6655.0	...
896451	  726.8	  627.7	 6655.0	...
896452	  726.7	  627.8	 6655.0	...
896453	  726.6	  628.0	 6655.0	...
896454	  726.9	  628.0	 6655.0	...
896455	  727.2	  628.1	 6655.0	...
896456	  727.3	  628.4	 6655.0	...
896457	  727.1	  628.8	 6653.0	...
896458	  726.9	  628.9	 6650.0	...
896459	  726.9	  628.8	 6647.0	...
896460	  726.8	  628.7	 6647.0	...
896461	  726.6	  628.7	 6649.0	...
896462	  726.5	  628.7	 6651.0	...
896463	  726.5	  628.2	 6654.0	...
896464	  726.5	  627.7	 6656.0	...
896465	  726.5	  627.2	 6658.0	...
896466	  726.6	  627.1	 6659.0	...
896467	  726.7	  627.4	 6659.0	...
896468	  726.7	  627.8	 6658.0	...
896469	  726.7	  628.4	 6655.0	...
896470	  726.6	  628.6	 6652.0	...
896471	  726.6	  628.9	 6649.0	...
896472	  726.6	  628.9	 6649.0	...
896473	  726.7	  628.6	 6654.0	...
896474	  726.7	  628.3	 6659.0	...
896475	  726.7	  627.9	 6658.0	...
896476	  726.8	  628.2	 6652.0	...
896477	  726.8	  628.4	 6647.0	...
896478	  726.7	  628.9	 6647.0	...
896479	  726.8	  629.3	 6647.0	...
896480	  727.0	  629.7	 6647.0	...
896481	  727.1	  629.8	 6648.0	...
896482	  727.1	  629.8	 6651.0	...
896483	  727.0	  629.4	 6653.0	...
896484	  727.0	  629.1	 6655.0	...
896485	  727.0	  628.7	 6658.0	...
896486	  727.1	  628.7	 6661.0	...
896487	  726.9	  628.8	 6661.0	...
896488	  726.5	  629.1	 6657.0	...
896489	  726.1	  629.3	 6654.0	...
896490	  726.1	  629.7	 6658.0	...
896491	  726.1	  629.8	 6661.0	...
896492	  726.2	  629.9	 6660.0	...
896493	  726.3	  629.9	 6656.0	...
896494	  726.5	  629.8	 6652.0	...
896495	  726.6	  629.7	 6656.0	...
896496	  726.6	  629.7	 6662.0	...
896497	  726.7	  629.6	 6667.0	...
896498	  726.7	  629.7	 6668.0	...
896499	  726.9	  629.7	 6664.0	...
896500	  727.0	  629.7	 6661.0	...
896501	  726.8	  629.9	 6658.0	...
896502	  726.5	  630.1	 6659.0	...
896503	  726.2	  630.3	 6659.0	...
896504	  726.2	  630.1	 6664.0	...
896505	  726.3	  629.7	 6668.0	...
896506	  726.4	  629.3	 6668.0	...
896507	  726.5	  629.2	 6664.0	...
896508	  726.6	  629.2	 6659.0	...
896509	  726.6	  629.1	 6662.0	...
896510	  726.6	  628.9	 6664.0	...
896511	  726.5	  628.8	 6667.0	...
896512	  726.4	  628.6	 6669.0	...
896513	  726.5	  628.4	 6671.0	...
896514	  726.5	  628.3	 6673.0	...
896515	  726.4	  628.3	 6673.0	...
896516	  726.3	  628.5	 6675.0	...
896517	  726.5	  628.7	 6678.0	...
896518	  726.7	  628.9	 6682.0	...
896519	  726.7	  628.6	 6684.0	...
896520	  726.3	  628.4	 6684.0	...
896521	  726.6	  628.3	 6687.0	...
896522	  727.0	  628.4	 6689.0	...
896523	  727.3	  628.5	 6690.0	...
896524	  726.9	  628.5	 6690.0	...
896525	  726.6	  628.7	 6689.0	...
896526	  726.4	  628.8	 6689.0	...
896527	  726.3	  629.0	 6688.0	...
896528	  726.5	  628.9	 6689.0	...
896529	  726.8	  629.0	 6689.0	...
896530	  727.2	  629.0	 6689.0	...
896531	  727.4	  629.3	 6690.0	...
896532	  727.6	  629.4	 6691.0	...
896533	  727.6	  629.5	 6690.0	...
896534	  727.5	  629.2	 6689.0	...
896535	  727.4	  629.0	 6687.0	...
896536	  727.3	  628.8	 6686.0	...
896537	  727.3	  628.5	 6690.0	...
896538	  727.2	  628.2	 6696.0	...
896539	  727.2	  627.9	 6702.0	...
896540	  727.3	  627.9	 6702.0	...
896541	  727.2	  627.8	 6702.0	...
896542	  726.9	  627.6	 6703.0	...
896543	  726.7	  627.3	 6704.0	...
896544	  726.6	  627.3	 6701.0	...
896545	  726.7	  627.4	 6698.0	...
896546	  726.7	  627.4	 6695.0	...
896547	  727.1	  627.3	 6697.0	...
896548	  727.5	  627.3	 6700.0	...
896549	  727.8	  627.4	 6701.0	...
896550	  727.8	  627.5	 6702.0	...
896551	  727.6	  627.3	 6702.0	...
896552	  727.5	  627.3	 6703.0	...
896553	  727.5	  627.2	 6703.0	...
896554	  727.5	  627.3	 6703.0	...
896555	  727.3	  627.4	 6704.0	...
896556	  727.2	  627.0	 6704.0	...
896557	  727.1	  626.6	 6704.0	...
896558	  727.1	  626.2	 6701.0	...
896559	  727.1	  626.6	 6699.0	...
896560	  727.0	  627.1	 6700.0	...
896561	  726.9	  627.7	 6704.0	...
896562	  726.8	  627.9	 6705.0	...
896563	  726.8	  627.9	 6701.0	...
896564	  726.8	  627.9	 6699.0	...
896565	  726.9	  627.8	 6702.0	...
896566	  726.9	  628.0	 6705.0	...
896567	  726.8	  628.1	 6707.0	...
896568	  726.8	  628.4	 6706.0	...
896569	  726.8	  628.5	 6704.0	...
896570	  726.9	  628.5	 6702.0	...
896571	  727.0	  628.2	 6702.0	...
896572	  727.1	  628.0	 6702.0	...
896573	  727.0	  627.9	 6701.0	...
896574	  727.0	  627.9	 6704.0	...
896575	  726.9	  628.0	 6707.0	...
896576	  726.9	  628.1	 6711.0	...
896577	  727.0	  628.3	 6711.0	...
896578	  727.1	  628.5	 6712.0	...
896579	  727.2	  628.5	 6711.0	...
896580	  727.1	  628.5	 6710.0	...
896581	  727.0	  628.5	 6710.0	...
896582	  726.8	  628.2	 6710.0	...
896583	  726.9	  627.9	 6710.0	...
896584	  726.9	  627.6	 6711.0	...
896585	  726.9	  627.5	 6711.0	...
896586	  726.9	  627.9	 6712.0	...
896587	  727.0	  628.3	 6712.0	...
896588	  727.0	  628.5	 6714.0	...
896589	  726.9	  628.3	 6713.0	...
896590	  726.6	  628.2	 6711.0	...
896591	  726.3	  628.3	 6709.0	...
896592	  725.9	  627.9	 6715.0	...
896593	  726.0	  627.3	 6720.0	...
896594	  726.0	  626.8	 6721.0	...
896595	  726.0	  626.7	 6715.0	...
896596	  726.1	  626.9	 6714.0	...
896597	  726.2	  627.1	 6717.0	...
896598	  726.3	  627.2	 6720.0	...
896599	  726.3	  627.1	 6719.0	...
896600	  726.4	  627.1	 6718.0	...
896601	  726.6	  626.8	 6719.0	...
896602	  726.8	  626.3	 6719.0	...
896603	  726.5	  625.8	 6719.0	...
896604	  726.1	  625.5	 6719.0	...
896605	  725.9	  625.4	 6721.0	...
896606	  726.0	  625.4	 6725.0	...
896607	  726.0	  625.4	 6728.0	...
896608	  725.8	  625.8	 6728.0	...
896609	  725.7	  626.1	 6724.0	...
896610	  725.8	  626.3	 6720.0	...
896611	  725.9	  626.3	 6718.0	...
896612	  726.1	  626.3	 6718.0	...
896613	  726.0	  626.4	 6717.0	...
896614	  725.9	  626.5	 6719.0	...
896615	  725.9	  626.6	 6719.0	...
896616	  725.8	  626.7	 6720.0	...
896617	  725.8	  626.8	 6721.0	...
896618	  725.7	  626.9	 6722.0	...
896619	  725.7	  626.7	 6723.0	...
896620	  725.6	  626.3	 6723.0	...
896621	  725.7	  625.9	 6723.0	...
896622	  725.8	  625.7	 6721.0	...
896623	  725.8	  626.1	 6719.0	...
896624	  725.5	  626.5	 6719.0	...
896625	  725.1	  626.8	 6724.0	...
896626	  725.0	  626.8	 6728.0	...
896627	  724.9	  626.7	 6729.0	...
896628	  724.8	  626.7	 6728.0	...
896629	  724.7	  626.6	 6727.0	...
896630	  725.0	  626.4	 6727.0	...
896631	  725.2	  626.0	 6727.0	...
896632	  725.5	  625.7	 6727.0	...
896633	  725.4	  625.6	 6727.0	...
896634	  725.4	  625.3	 6728.0	...
896635	  725.4	  624.9	 6730.0	...
896636	  725.4	  624.5	 6730.0	...
896637	  725.5	  624.5	 6731.0	...
896638	  725.5	  624.9	 6730.0	...
896639	  725.4	  625.2	 6729.0	...
896640	  725.4	  625.4	 6729.0	...
896641	  725.5	  625.4	 6730.0	...
896642	  725.5	  625.6	 6732.0	...
896643	  725.5	  625.7	 6732.0	...
896644	  725.6	  625.8	 6729.0	...
896645	  725.7	  625.8	 6727.0	...
896646	  725.7	  625.8	 6727.0	...
896647	  725.6	  625.8	 6726.0	...
896648	  725.5	  625.8	 6723.0	...
896649	  725.5	  625.9	 6720.0	...
896650	  725.6	  626.0	 6723.0	...
896651	  725.6	  626.4	 6727.0	...
896652	  725.7	  626.8	 6731.0	...
896653	  725.6	  626.9	 6732.0	...
896654	  725.5	  626.7	 6731.0	...
896655	  725.3	  626.5	 6730.0	...
896656	  725.3	  626.6	 6729.0	...
896657	  725.2	  626.7	 6729.0	...
896658	  725.0	  626.4	 6730.0	...
896659	  724.8	  626.0	 6730.0	...
896660	  724.9	  625.6	 6730.0	...
896661	  725.2	  625.6	 6729.0	...
896662	  725.4	  625.5	 6730.0	...
896663	  725.5	  625.5	 6729.0	...
896664	  725.5	  625.6	 6729.0	...
896665	  725.6	  625.8	 6731.0	...
896666	  725.6	  626.0	 6733.0	...
896667	  725.4	  626.5	 6737.0	...
896668	  725.3	  627.1	 6738.0	...
896669	  725.1	  627.5	 6738.0	...
896670	  724.9	  627.4	 6737.0	...
896671	  724.8	  626.9	 6736.0	...
896672	  724.8	  626.6	 6734.0	...
896673	  724.7	  626.3	 6733.0	...
896674	  724.7	  626.3	 6732.0	...
896675	  725.0	  626.3	 6732.0	...
896676	  725.5	  626.2	 6732.0	...
896677	  726.0	  626.2	 6731.0	...
896678	  726.1	  626.2	 6730.0	...
896679	  726.1	  626.5	 6728.0	...
896680	  726.1	  626.8	 6725.0	...
896681	  725.8	  627.0	 6727.0	...
896682	  725.5	  626.8	 6730.0	...
896683	  725.2	  626.6	 6736.0	...
896684	  725.2	  626.5	 6738.0	...
896685	  725.3	  626.7	 6740.0	...
896686	  725.3	  626.6	 6740.0	...
896687	  725.4	  626.5	 6738.0	...
896688	  725.5	  626.4	 6735.0	...
896689	  725.6	  626.4	 6734.0	...
896690	  725.7	  626.4	 6738.0	...
896691	  725.6	  626.5	 6742.0	...
896692	  725.6	  626.6	 6744.0	...
896693	  725.6	  626.0	 6744.0	...
896694	  725.7	  625.4	 6743.0	...
896695	  725.8	  624.9	 6743.0	...
896696	  726.0	  625.1	 6744.0	...
896697	  726.2	  625.1	 6746.0	...
896698	  726.3	  625.1	 6747.0	...
896699	  726.3	  624.7	 6746.0	...
896700	  726.4	  624.3	 6745.0	...
896701	  726.6	  623.8	 6747.0	...
896702	  726.9	  623.7	 6750.0	...
896703	  726.9	  623.7	 6750.0	...
896704	  726.6	  623.7	 6748.0	...
896705	  726.3	  623.9	 6745.0	...
896706	  726.2	  624.0	 6746.0	...
896707	  726.1	  624.2	 6746.0	...
896708	  726.0	  624.3	 6747.0	...
896709	  725.9	  624.4	 6749.0	...
896710	  725.9	  624.5	 6751.0	...
896711	  725.8	  624.6	 6751.0	...
896712	  725.8	  625.0	 6747.0	...
896713	  726.0	  625.4	 6744.0	...
896714	  726.2	  625.6	 6742.0	...
896715	  726.4	  625.4	 6742.0	...
896716	  726.5	  625.2	 6742.0	...
896717	  726.6	  625.0	 6745.0	...
896718	  726.6	  624.7	 6747.0	...
896719	  726.4	  624.5	 6746.0	...
896720	  726.3	  624.6	 6742.0	...
896721	  726.5	  624.7	 6740.0	...
896722	  726.7	  624.8	 6745.0	...
896723	  726.8	  625.0	 6750.0	...
896724	  726.8	  625.4	 6751.0	...
896725	  726.4	  625.7	 6749.0	...
896726	  726.2	  626.1	 6749.0	...
896727	  726.1	  626.4	 6747.0	...
896728	  726.3	  626.4	 6746.0	...
896729	  726.2	  626.2	 6746.0	...
896730	  725.8	  625.9	 6748.0	...
896731	  725.7	  625.6	 6752.0	...
896732	  725.8	  625.9	 6755.0	...
896733	  726.0	  626.2	 6756.0	...
896734	  726.4	  626.3	 6757.0	...
896735	  726.6	  625.9	 6760.0	...
896736	  726.9	  625.5	 6763.0	...
896737	  726.9	  625.3	 6764.0	...
896738	  726.9	  625.1	 6762.0	...
896739	  726.9	  624.9	 6760.0	...
896740	  726.8	  624.4	 6759.0	...
896741	  726.6	  624.1	 6757.0	...
896742	  726.4	  623.8	 6759.0	...
896743	  726.0	  623.8	 6762.0	...
896744	  725.6	  624.1	 6763.0	...
896745	  725.2	  624.2	 6760.0	...
896746	  725.1	  624.1	 6758.0	...
896747	  725.4	  623.9	 6760.0	...
896748	  725.6	  623.9	 6762.0	...
896749	  725.8	  624.3	 6763.0	...
896750	  725.7	  624.7	 6763.0	...
896751	  725.6	  625.0	 6765.0	...
896752	  725.6	  624.9	 6767.0	...
896753	  725.5	  624.6	 6768.0	...
896754	  725.8	  624.4	 6767.0	...
896755	  726.0	  624.2	 6768.0	...
896756	  726.3	  624.1	 6769.0	...
896757	  726.2	  624.0	 6771.0	...
896758	  726.3	  623.9	 6772.0	...
896759	  726.4	  623.7	 6772.0	...
896760	  726.2	  623.7	 6771.0	...
896761	  726.0	  623.9	 6769.0	...
896762	  725.7	  624.2	 6768.0	...
896763	  725.7	  624.4	 6768.0	...
896764	  725.8	  624.4	 6770.0	...
896765	  726.1	  624.4	 6770.0	...
896766	  726.5	  624.9	 6766.0	...
896767	  726.7	  625.4	 6762.0	...
896768	  726.7	  625.8	 6760.0	...
896769	  726.7	  625.6	 6761.0	...
896770	  726.5	  625.4	 6762.0	...
896771	  726.4	  625.2	 6765.0	...
896772	  726.3	  625.0	 6767.0	...
896773	  726.5	  624.8	 6769.0	...
896774	  726.6	  624.5	 6768.0	...
896775	  726.8	  624.3	 6768.0	...
896776	  726.7	  624.2	 6767.0	...
896777	  726.7	  624.2	 6767.0	...
896778	  726.7	  624.3	 6771.0	...
896779	  726.8	  624.3	 6774.0	...
896780	  726.7	  624.4	 6777.0	...
896781	  726.6	  624.4	 6779.0	...
896782	  726.5	  624.6	 6781.0	...
896783	  726.5	  624.8	 6783.0	...
896784	  726.5	  624.8	 6781.0	...
896785	  726.2	  624.5	 6779.0	...
896786	  725.8	  624.2	 6774.0	...
896787	  725.7	  624.0	 6769.0	...
896788	  725.9	  623.6	 6766.0	...
896789	  726.2	  623.5	 6766.0	...
896790	  726.1	  623.7	 6767.0	...
896791	  726.1	  623.9	 6769.0	...
896792	  725.8	  624.0	 6771.0	...
896793	  725.7	  623.8	 6772.0	...
896794	  725.6	  623.6	 6774.0	...
896795	  725.6	  623.3	 6776.0	...
896796	  725.6	  623.2	 6777.0	...
896797	  725.6	  623.1	 6778.0	...
896798	  725.7	  623.2	 6778.0	...
896799	  725.8	  623.2	 6779.0	...
896800	  726.1	  623.1	 6781.0	...
896801	  726.4	  622.9	 6783.0	...
896802	  726.6	  622.8	 6783.0	...
896803	  726.6	  622.8	 6780.0	...
896804	  726.5	  622.7	 6776.0	...
896805	  726.5	  622.6	 6775.0	...
896806	  726.4	  622.6	 6776.0	...
896807	  726.2	  622.5	 6779.0	...
896808	  726.0	  622.4	 6782.0	...
896809	  726.1	  622.3	 6785.0	...
896810	  726.2	  621.9	 6784.0	...
896811	  726.4	  621.6	 6784.0	...
896812	  726.5	  621.3	 6783.0	...
896813	  726.3	  621.3	 6784.0	...
896814	  726.1	  621.3	 6784.0	...
896815	  725.8	  621.4	 6785.0	...
896816	  725.8	  621.6	 6787.0	...
896817	  725.8	  621.7	 6788.0	...
896818	  725.9	  621.8	 6789.0	...
896819	  725.9	  621.6	 6789.0	...
896820	  725.8	  621.4	 6788.0	...
896821	  725.8	  621.4	 6788.0	...
896822	  725.8	  621.4	 6787.0	...
896823	  725.9	  621.5	 6786.0	...
896824	  726.0	  621.2	 6785.0	...
896825	  726.0	  621.0	 6785.0	...
896826	  726.2	  620.8	 6785.0	...
896827	  726.5	  620.7	 6785.0	...
896828	  726.8	  620.7	 6785.0	...
896829	  726.6	  620.7	 6785.0	...
896830	  726.3	  620.7	 6785.0	...
896831	  726.0	  620.7	 6787.0	...
896832	  726.0	  620.4	 6788.0	...
896833	  726.0	  620.2	 6790.0	...
896834	  726.0	  620.1	 6792.0	...
896835	  725.8	  620.1	 6793.0	...
896836	  725.7	  620.1	 6794.0	...
896837	  725.6	  620.1	 6795.0	...
896838	  725.6	  620.0	 6796.0	...
896839	  725.5	  619.9	 6797.0	...
896840	  725.5	  619.9	 6797.0	...
896841	  725.5	  619.9	 6798.0	...
896842	  725.5	  619.8	 6797.0	...
896843	  725.6	  619.6	 6794.0	...
896844	  725.6	  619.4	 6792.0	...
896845	  725.9	  619.4	 6792.0	...
896846	  726.2	  619.4	 6794.0	...
896847	  726.4	  619.5	 6795.0	...
896848	  726.3	  619.2	 6795.0	...
896849	  726.2	  618.8	 6797.0	...
896850	  726.1	  618.6	 6799.0	...
896851	  726.1	  618.7	 6801.0	...
896852	  726.1	  618.8	 6799.0	...
896853	  726.1	  618.8	 6798.0	...
896854	  726.1	  618.7	 6796.0	...
896855	  726.1	  618.9	 6795.0	...
896856	  726.0	  619.1	 6794.0	...
896857	  725.9	  619.0	 6795.0	...
896858	  726.0	  618.8	 6796.0	...
896859	  726.2	  618.5	 6798.0	...
896860	  726.1	  618.4	 6798.0	...
896861	  725.9	  618.5	 6799.0	...
896862	  725.7	  618.0	 6801.0	...
896863	  725.7	  617.6	 6803.0	...
896864	  725.6	  617.2	 6805.0	...
896865	  725.6	  617.3	 6805.0	...
896866	  725.6	  617.4	 6806.0	...
896867	  725.8	  617.4	 6806.0	...
896868	  725.9	  617.4	 6807.0	...
896869	  725.9	  617.0	 6807.0	...
896870	  725.9	  616.6	 6809.0	...
896871	  726.0	  616.6	 6812.0	...
896872	  726.1	  617.0	 6814.0	...
896873	  726.2	  617.2	 6816.0	...
896874	  726.2	  617.2	 6817.0	...
896875	  726.1	  616.5	 6818.0	...
896876	  726.1	  616.0	 6819.0	...
896877	  726.2	  615.6	 6819.0	...
896878	  726.4	  615.9	 6819.0	...
896879	  726.6	  616.1	 6815.0	...
896880	  726.5	  616.2	 6812.0	...
896881	  726.1	  616.3	 6809.0	...
896882	  725.8	  616.3	 6809.0	...
896883	  725.6	  616.2	 6810.0	...
896884	  725.6	  615.9	 6811.0	...
896885	  725.5	  615.6	 6813.0	...
896886	  725.6	  615.5	 6815.0	...
896887	  725.8	  615.4	 6815.0	...
896888	  725.6	  615.7	 6813.0	...
896889	  725.3	  616.0	 6810.0	...
896890	  725.0	  616.3	 6807.0	...
896891	  724.6	  616.4	 6807.0	...
896892	  724.2	  616.5	 6807.0	...
896893	  723.6	  617.0	 6808.0	...
896894	  722.6	  617.6	 6807.0	...
896895	  721.6	  618.3	 6807.0	...
896896	  719.8	  618.6	 6807.0	...
896897	  718.6	  618.9	 6808.0	...
896898	  716.9	  619.1	 6809.0	...
896899	  715.9	  619.3	 6809.0	...
896900	  714.9	  619.5	 6809.0	...
896901	  714.5	  619.7	 6812.0	...
896902	  714.2	  619.7	 6814.0	...
896903	  713.4	  619.7	 6817.0	...
896904	  712.6	  619.7	 6816.0	...
896905	  712.0	  619.9	 6815.0	...
896906	  711.9	  618.8	 6817.0	...
896907	  711.8	  617.8	 6820.0	...
896908	  711.8	  616.7	 6822.0	...
896909	  712.4	  616.6	 6821.0	...
896910	  713.4	  616.3	 6820.0	...
896911	  714.5	  615.7	 6818.0	...
896912	  714.9	  615.3	 6815.0	...
896913	  715.0	  614.9	 6813.0	...
896914	  715.3	  614.2	 6812.0	...
896915	  715.6	  613.4	 6813.0	...
896916	  716.0	  612.5	 6817.0	...
896917	  716.3	  612.3	 6821.0	...
896918	  716.6	  612.5	 6823.0	...
896919	  716.9	  612.7	 6823.0	...
896920	  717.0	  612.9	 6825.0	...
896921	  717.0	  612.8	 6827.0	...
896922	  716.8	  612.5	 6833.0	...
896923	  717.0	  612.3	 6837.0	...
896924	  717.3	  612.2	 6841.0	...
896925	  717.6	  612.3	 6843.0	...
896926	  717.6	  612.5	 6844.0	...
896927	  717.6	  612.0	 6843.0	...
896928	  717.3	  611.2	 6846.0	...
896929	  716.9	  610.5	 6848.0	...
896930	  716.6	  610.3	 6851.0	...
896931	  716.5	  610.4	 6851.0	...
896932	  716.4	  609.7	 6851.0	...
896933	  716.3	  609.1	 6854.0	...
896934	  716.3	  608.4	 6856.0	...
896935	  716.3	  608.5	 6858.0	...
896936	  716.3	  608.6	 6858.0	...
896937	  716.3	  608.8	 6858.0	...
896938	  716.3	  608.9	 6864.0	...
896939	  716.3	  608.9	 6870.0	...
896940	  716.4	  609.0	 6874.0	...
896941	  716.4	  609.1	 6868.0	...
896942	  716.0	  609.4	 6862.0	...
896943	  715.5	  609.5	 6862.0	...
896944	  715.0	  609.6	 6865.0	...
896945	  715.0	  609.5	 6869.0	...
896946	  715.1	  609.3	 6869.0	...
896947	  715.2	  609.2	 6869.0	...
896948	  715.4	  609.4	 6866.0	...
896949	  715.6	  609.6	 6864.0	...
896950	  715.7	  609.6	 6863.0	...
896951	  715.9	  609.6	 6864.0	...
896952	  716.1	  609.5	 6866.0	...
896953	  716.3	  609.0	 6869.0	...
896954	  716.4	  608.7	 6871.0	...
896955	  716.3	  608.4	 6874.0	...
896956	  716.3	  608.6	 6874.0	...
896957	  716.3	  608.5	 6875.0	...
896958	  716.4	  608.4	 6876.0	...
896959	  716.3	  608.3	 6879.0	...
896960	  716.1	  608.1	 6883.0	...
896961	  716.1	  608.0	 6886.0	...
896962	  716.1	  607.9	 6886.0	...
896963	  716.2	  607.6	 6888.0	...
896964	  716.2	  607.2	 6891.0	...
896965	  716.2	  607.0	 6893.0	...
896966	  716.1	  607.0	 6892.0	...
896967	  716.1	  606.9	 6892.0	...
896968	  716.1	  606.8	 6893.0	...
896969	  716.3	  606.7	 6893.0	...
896970	  716.4	  606.7	 6893.0	...
896971	  716.3	  606.8	 6892.0	...
896972	  716.2	  607.2	 6890.0	...
896973	  716.0	  607.4	 6889.0	...
896974	  716.1	  607.5	 6889.0	...
896975	  716.1	  607.4	 6890.0	...
896976	  716.1	  607.0	 6891.0	...
896977	  716.2	  606.6	 6891.0	...
896978	  716.4	  606.7	 6891.0	...
896979	  716.6	  607.2	 6891.0	...
896980	  716.7	  607.6	 6891.0	...
896981	  716.6	  607.4	 6891.0	...
896982	  716.6	  607.6	 6891.0	...
896983	  716.6	  608.0	 6891.0	...
896984	  716.5	  608.4	 6890.0	...
896985	  716.5	  608.8	 6890.0	...
896986	  716.6	  609.1	 6890.0	...
896987	  716.6	  609.4	 6889.0	...
896988	  716.5	  609.5	 6888.0	...
896989	  716.3	  609.6	 6887.0	...
896990	  716.0	  609.7	 6886.0	...
896991	  715.9	  609.7	 6886.0	...
896992	  716.3	  609.7	 6887.0	...
896993	  716.8	  609.7	 6887.0	...
896994	  717.3	  609.7	 6887.0	...
896995	  717.2	  609.7	 6889.0	...
896996	  717.1	  609.7	 6891.0	...
896997	  717.1	  609.9	 6894.0	...
896998	  716.8	  610.1	 6894.0	...
896999	  716.4	  610.0	 6893.0	...
897000	  716.1	  609.6	 6892.0	...
897001	  716.2	  609.2	 6894.0	...
897002	  716.6	  609.2	 6896.0	...
897003	  717.0	  609.1	 6897.0	...
897004	  717.4	  609.1	 6897.0	...
897005	  717.5	  608.9	 6896.0	...
897006	  717.6	  608.8	 6896.0	...
897007	  717.4	  608.9	 6895.0	...
897008	  717.2	  609.1	 6895.0	...
897009	  716.9	  609.3	 6895.0	...
897010	  716.6	  609.4	 6896.0	...
897011	  716.4	  609.4	 6896.0	...
897012	  716.2	  609.3	 6896.0	...
897013	  716.2	  609.3	 6897.0	...
897014	  716.2	  609.2	 6898.0	...
897015	  716.3	  609.1	 6899.0	...
897016	  716.4	  608.9	 6901.0	...
897017	  716.7	  608.7	 6903.0	...
897018	  716.9	  608.9	 6903.0	...
897019	  716.8	  609.3	 6903.0	...
897020	  716.6	  609.8	 6902.0	...
897021	  716.2	  609.6	 6902.0	...
897022	  716.3	  609.4	 6902.0	...
897023	  716.3	  609.4	 6903.0	...
897024	  716.4	  609.7	 6903.0	...
897025	  716.4	  610.1	 6905.0	...
897026	  716.5	  610.2	 6906.0	...
897027	  716.5	  610.4	 6906.0	...
897028	  716.2	  610.6	 6907.0	...
897029	  715.9	  610.5	 6911.0	...
897030	  715.5	  610.1	 6914.0	...
897031	  715.6	  609.5	 6917.0	...
897032	  715.7	  609.2	 6916.0	...
897033	  715.9	  609.0	 6916.0	...
897034	  716.1	  609.0	 6917.0	...
897035	  716.5	  609.0	 6917.0	...
897036	  717.0	  609.1	 6916.0	...
897037	  717.3	  609.3	 6915.0	...
897038	  716.9	  609.5	 6913.0	...
897039	  716.5	  609.5	 6912.0	...
897040	  716.4	  609.5	 6912.0	...
897041	  716.6	  609.4	 6912.0	...
897042	  717.0	  609.9	 6912.0	...
897043	  717.2	  610.3	 6912.0	...
897044	  717.0	  610.9	 6913.0	...
897045	  716.5	  611.1	 6914.0	...
897046	  716.1	  611.2	 6914.0	...
897047	  716.1	  611.3	 6914.0	...
897048	  716.2	  611.5	 6912.0	...
897049	  716.2	  611.9	 6910.0	...
897050	  716.2	  612.2	 6910.0	...
897051	  716.2	  612.2	 6913.0	...
897052	  716.4	  612.1	 6916.0	...
897053	  716.5	  612.2	 6917.0	...
897054	  716.6	  612.4	 6919.0	...
897055	  716.6	  612.5	 6920.0	...
897056	  716.4	  612.3	 6921.0	...
897057	  716.3	  612.3	 6921.0	...
897058	  716.2	  612.3	 6923.0	...
897059	  716.2	  612.3	 6925.0	...
897060	  716.6	  612.3	 6926.0	...
897061	  717.0	  612.2	 6924.0	...
897062	  717.4	  612.1	 6922.0	...
897063	  717.3	  611.5	 6921.0	...
897064	  717.2	  611.0	 6921.0	...
897065	  717.2	  610.4	 6920.0	...
897066	  717.5	  610.4	 6921.0	...
897067	  717.8	  610.6	 6922.0	...
897068	  718.0	  610.8	 6924.0	...
897069	  718.0	  611.1	 6924.0	...
897070	  718.0	  611.2	 6923.0	...
897071	  717.8	  611.3	 6918.0	...
897072	  717.5	  611.4	 6915.0	...
897073	  717.3	  611.6	 6913.0	...
897074	  717.5	  611.8	 6913.0	...
897075	  717.5	  611.5	 6915.0	...
897076	  717.4	  611.2	 6919.0	...
897077	  717.4	  611.3	 6922.0	...
897078	  717.4	  611.8	 6923.0	...
897079	  717.5	  612.3	 6922.0	...
897080	  717.4	  612.3	 6921.0	...
897081	  717.3	  612.4	 6921.0	...
897082	  717.1	  612.5	 6921.0	...
897083	  717.1	  612.5	 6922.0	...
897084	  717.4	  612.4	 6924.0	...
897085	  717.7	  612.3	 6925.0	...
897086	  718.3	  612.8	 6927.0	...
897087	  718.6	  613.3	 6931.0	...
897088	  718.8	  613.6	 6933.0	...
897089	  718.8	  613.4	 6935.0	...
897090	  718.7	  613.1	 6934.0	...
897091	  718.7	  613.1	 6933.0	...
897092	  718.8	  613.0	 6931.0	...
897093	  718.9	  612.9	 6930.0	...
897094	  719.1	  613.0	 6929.0	...
897095	  719.2	  613.5	 6927.0	...
897096	  719.2	  614.0	 6925.0	...
897097	  719.1	  614.6	 6922.0	...
897098	  719.0	  614.6	 6922.0	...
897099	  718.9	  614.7	 6921.0	...
897100	  718.9	  614.9	 6921.0	...
897101	  719.0	  614.3	 6921.0	...
897102	  719.2	  613.8	 6922.0	...
897103	  719.2	  613.7	 6923.0	...
897104	  719.0	  614.2	 6923.0	...
897105	  719.0	  614.8	 6923.0	...
897106	  719.1	  614.8	 6921.0	...
897107	  719.1	  614.4	 6920.0	...
897108	  719.1	  614.0	 6920.0	...
897109	  718.9	  613.3	 6920.0	...
897110	  718.7	  613.1	 6921.0	...
897111	  718.6	  613.1	 6921.0	...
897112	  718.7	  613.3	 6922.0	...
897113	  718.7	  613.8	 6923.0	...
897114	  718.7	  613.9	 6923.0	...
897115	  718.7	  614.3	 6923.0	...
897116	  718.8	  614.6	 6923.0	...
897117	  718.9	  614.1	 6923.0	...
897118	  718.9	  613.3	 6921.0	...
897119	  718.8	  612.4	 6920.0	...
897120	  718.8	  612.3	 6919.0	...
897121	  718.8	  612.5	 6920.0	...
897122	  718.9	  612.8	 6921.0	...
897123	  718.7	  613.3	 6922.0	...
897124	  718.4	  613.5	 6922.0	...
897125	  718.1	  614.1	 6926.0	...
897126	  718.1	  614.5	 6929.0	...
897127	  718.0	  614.9	 6932.0	...
897128	  718.2	  614.8	 6931.0	...
897129	  718.6	  614.8	 6930.0	...
897130	  719.0	  614.7	 6930.0	...
897131	  719.1	  614.7	 6930.0	...
897132	  719.1	  614.8	 6926.0	...
897133	  719.1	  614.9	 6922.0	...
897134	  719.1	  614.9	 6918.0	...
897135	  719.1	  614.9	 6918.0	...
897136	  719.1	  614.8	 6918.0	...
897137	  719.4	  615.2	 6919.0	...
897138	  719.8	  615.6	 6920.0	...
897139	  720.2	  616.1	 6920.0	...
897140	  720.1	  615.9	 6921.0	...
897141	  720.1	  615.8	 6921.0	...
897142	  720.0	  615.7	 6921.0	...
897143	  719.9	  615.8	 6920.0	...
897144	  719.8	  615.9	 6919.0	...
897145	  719.7	  616.0	 6919.0	...
897146	  719.5	  616.1	 6919.0	...
897147	  719.3	  616.1	 6919.0	...
897148	  719.3	  616.1	 6921.0	...
897149	  719.2	  616.0	 6922.0	...
897150	  719.1	  615.9	 6923.0	...
897151	  719.0	  615.9	 6922.0	...
897152	  719.0	  615.8	 6920.0	...
897153	  719.3	  615.8	 6918.0	...
897154	  719.7	  615.7	 6919.0	...
897155	  720.1	  615.7	 6921.0	...
897156	  720.2	  615.8	 6922.0	...
897157	  720.2	  616.0	 6922.0	...
897158	  720.3	  616.4	 6921.0	...
897159	  720.4	  616.7	 6920.0	...
897160	  720.4	  616.9	 6920.0	...
897161	  720.1	  616.9	 6920.0	...
897162	  719.8	  617.0	 6922.0	...
897163	  719.8	  617.0	 6923.0	...
897164	  719.9	  617.0	 6923.0	...
897165	  720.0	  617.1	 6921.0	...
897166	  720.0	  617.2	 6919.0	...
897167	  720.0	  617.2	 6921.0	...
897168	  720.0	  617.2	 6923.0	...
897169	  719.9	  617.1	 6926.0	...
897170	  720.0	  617.1	 6925.0	...
897171	  720.1	  617.0	 6923.0	...
897172	  720.4	  616.8	 6922.0	...
897173	  720.6	  616.4	 6921.0	...
897174	  720.7	  616.1	 6920.0	...
897175	  720.8	  616.2	 6919.0	...
897176	  721.0	  616.4	 6917.0	...
897177	  721.1	  616.7	 6915.0	...
897178	  721.1	  616.9	 6914.0	...
897179	  721.1	  616.9	 6914.0	...
897180	  721.0	  616.9	 6914.0	...
897181	  721.0	  616.9	 6916.0	...
897182	  721.0	  616.9	 6919.0	...
897183	  721.0	  616.8	 6922.0	...
897184	  720.9	  616.7	 6923.0	...
897185	  720.9	  616.8	 6924.0	...
897186	  720.9	  617.0	 6923.0	...
897187	  721.0	  617.2	 6921.0	...
897188	  721.0	  617.1	 6920.0	...
897189	  720.9	  617.0	 6922.0	...
897190	  720.8	  617.0	 6925.0	...
897191	  720.8	  617.0	 6925.0	...
897192	  720.9	  616.7	 6925.0	...
897193	  721.0	  616.3	 6924.0	...
897194	  721.1	  616.1	 6924.0	...
897195	  721.1	  616.5	 6923.0	...
897196	  721.1	  617.1	 6924.0	...
897197	  721.0	  617.6	 6924.0	...
897198	  721.0	  617.8	 6925.0	...
897199	  720.9	  617.8	 6925.0	...
897200	  720.9	  617.8	 6922.0	...
897201	  720.9	  617.8	 6918.0	...
897202	  720.9	  617.9	 6916.0	...
897203	  721.1	  617.9	 6918.0	...
897204	  721.3	  617.9	 6920.0	...
897205	  721.5	  618.0	 6921.0	...
897206	  721.5	  618.2	 6922.0	...
897207	  721.5	  618.4	 6922.0	...
897208	  721.3	  617.9	 6922.0	...
897209	  721.4	  617.3	 6925.0	...
897210	  721.6	  617.1	 6929.0	...
897211	  721.6	  617.6	 6927.0	...
897212	  721.4	  618.2	 6922.0	...
897213	  721.1	  618.4	 6916.0	...
897214	  721.2	  618.2	 6916.0	...
897215	  721.2	  617.9	 6917.0	...
897216	  721.1	  617.5	 6918.0	...
897217	  721.0	  617.5	 6920.0	...
897218	  720.8	  617.5	 6921.0	...
897219	  720.8	  617.6	 6923.0	...
897220	  720.7	  617.7	 6924.0	...
897221	  720.8	  618.1	 6924.0	...
897222	  720.7	  618.5	 6923.0	...
897223	  720.7	  618.9	 6922.0	...
897224	  720.8	  618.8	 6922.0	...
897225	  720.9	  618.6	 6921.0	...
897226	  721.0	  618.2	 6922.0	...
897227	  721.0	  617.9	 6923.0	...
897228	  721.0	  617.7	 6921.0	...
897229	  721.0	  617.6	 6916.0	...
897230	  721.0	  617.6	 6912.0	...
897231	  721.0	  617.5	 6912.0	...
897232	  721.1	  617.5	 6914.0	...
897233	  721.2	  617.4	 6916.0	...
897234	  721.2	  617.4	 6918.0	...
897235	  721.0	  617.4	 6918.0	...
897236	  720.8	  617.5	 6914.0	...
897237	  720.7	  617.5	 6911.0	...
897238	  720.5	  617.4	 6909.0	...
897239	  720.7	  617.2	 6909.0	...
897240	  720.8	  616.9	 6910.0	...
897241	  721.0	  616.9	 6908.0	...
897242	  720.9	  617.0	 6906.0	...
897243	  720.8	  617.1	 6904.0	...
897244	  720.8	  616.9	 6904.0	...
897245	  720.8	  616.8	 6907.0	...
897246	  720.9	  616.7	 6909.0	...
897247	  720.9	  616.7	 6911.0	...
897248	  721.1	  616.8	 6909.0	...
897249	  721.2	  616.9	 6907.0	...
897250	  721.2	  617.0	 6906.0	...
897251	  721.1	  616.7	 6905.0	...
897252	  721.1	  616.4	 6904.0	...
897253	  721.1	  616.2	 6902.0	...
897254	  721.2	  616.4	 6901.0	...
897255	  721.0	  616.1	 6901.0	...
897256	  720.8	  615.6	 6903.0	...
897257	  720.7	  615.0	 6905.0	...
897258	  720.8	  614.8	 6906.0	...
897259	  720.9	  614.6	 6905.0	...
897260	  720.9	  614.6	 6905.0	...
897261	  720.9	  614.8	 6904.0	...
897262	  721.0	  614.8	 6903.0	...
897263	  721.2	  614.7	 6902.0	...
897264	  721.3	  614.6	 6900.0	...
897265	  721.3	  614.5	 6900.0	...
897266	  721.3	  614.5	 6900.0	...
897267	  721.2	  614.4	 6900.0	...
897268	  721.1	  614.4	 6901.0	...
897269	  721.0	  614.4	 6902.0	...
897270	  721.0	  614.4	 6904.0	...
897271	  721.0	  614.5	 6906.0	...
897272	  721.0	  614.4	 6908.0	...
897273	  720.9	  614.4	 6910.0	...
897274	  721.2	  614.2	 6912.0	...
897275	  721.5	  614.0	 6914.0	...
897276	  721.8	  613.8	 6916.0	...
897277	  721.7	  613.8	 6917.0	...
897278	  721.7	  613.9	 6916.0	...
897279	  721.7	  614.0	 6913.0	...
897280	  721.7	  614.0	 6910.0	...
897281	  721.7	  614.4	 6907.0	...
897282	  721.6	  614.8	 6907.0	...
897283	  721.5	  615.3	 6906.0	...
897284	  721.3	  615.1	 6905.0	...
897285	  721.0	  615.2	 6904.0	...
897286	  720.8	  615.4	 6903.0	...
897287	  720.7	  615.8	 6904.0	...
897288	  720.7	  615.9	 6906.0	...
897289	  720.7	  615.8	 6908.0	...
897290	  720.7	  615.5	 6909.0	...
897291	  720.8	  614.9	 6909.0	...
897292	  721.0	  614.3	 6909.0	...
897293	  721.0	  614.0	 6908.0	...
897294	  720.8	  614.1	 6909.0	...
897295	  720.5	  614.1	 6909.0	...
897296	  720.3	  614.0	 6909.0	...
897297	  720.2	  613.8	 6907.0	...
897298	  720.2	  613.6	 6906.0	...
897299	  720.3	  613.6	 6906.0	...
897300	  720.6	  613.6	 6908.0	...
897301	  721.0	  613.6	 6910.0	...
897302	  721.3	  613.9	 6913.0	...
897303	  721.4	  614.3	 6913.0	...
897304	  721.3	  614.6	 6912.0	...
897305	  721.3	  614.5	 6909.0	...
897306	  721.3	  614.4	 6906.0	...
897307	  720.9	  614.4	 6903.0	...
897308	  720.4	  614.5	 6903.0	...
897309	  720.2	  614.6	 6903.0	...
897310	  720.6	  614.8	 6903.0	...
897311	  720.9	  614.9	 6902.0	...
897312	  720.9	  614.9	 6901.0	...
897313	  720.9	  614.9	 6901.0	...
897314	  720.9	  614.8	 6902.0	...
897315	  720.8	  614.5	 6903.0	...
897316	  720.8	  614.2	 6903.0	...
897317	  720.9	  613.9	 6900.0	...
897318	  720.9	  613.7	 6896.0	...
897319	  721.0	  613.5	 6893.0	...
897320	  721.0	  613.4	 6892.0	...
897321	  721.1	  613.3	 6892.0	...
897322	  721.2	  613.4	 6893.0	...
897323	  721.2	  613.4	 6891.0	...
897324	  721.2	  613.4	 6889.0	...
897325	  721.2	  613.4	 6885.0	...
897326	  721.3	  613.6	 6883.0	...
897327	  721.3	  613.8	 6879.0	...
897328	  721.4	  614.1	 6877.0	...
897329	  721.4	  614.1	 6881.0	...
897330	  721.4	  614.2	 6886.0	...
897331	  721.1	  614.4	 6891.0	...
897332	  720.8	  614.6	 6889.0	...
897333	  720.5	  614.8	 6885.0	...
897334	  720.5	  614.6	 6882.0	...
897335	  720.4	  614.4	 6880.0	...
897336	  720.4	  614.3	 6881.0	...
897337	  720.6	  614.5	 6882.0	...
897338	  720.8	  614.6	 6882.0	...
897339	  721.0	  614.4	 6882.0	...
897340	  721.1	  614.8	 6882.0	...
897341	  721.2	  615.4	 6882.0	...
897342	  721.3	  615.9	 6884.0	...
897343	  721.1	  615.8	 6885.0	...
897344	  720.9	  615.6	 6887.0	...
897345	  721.0	  615.5	 6887.0	...
897346	  721.3	  615.4	 6887.0	...
897347	  721.5	  615.5	 6886.0	...
897348	  721.4	  615.5	 6883.0	...
897349	  721.4	  615.5	 6881.0	...
897350	  721.1	  614.9	 6879.0	...
897351	  720.6	  614.4	 6879.0	...
897352	  720.2	  614.5	 6880.0	...
897353	  720.3	  615.1	 6880.0	...
897354	  720.6	  615.5	 6880.0	...
897355	  720.8	  614.9	 6881.0	...
897356	  721.0	  614.4	 6882.0	...
897357	  721.2	  614.3	 6881.0	...
897358	  721.2	  614.6	 6878.0	...
897359	  721.1	  614.5	 6876.0	...
897360	  721.0	  614.2	 6878.0	...
897361	  720.8	  614.2	 6881.0	...
897362	  720.9	  614.5	 6883.0	...
897363	  721.1	  614.7	 6883.0	...
897364	  721.2	  614.7	 6882.0	...
897365	  721.4	  614.6	 6881.0	...
897366	  721.4	  614.6	 6881.0	...
897367	  721.3	  614.3	 6882.0	...
897368	  721.3	  614.0	 6880.0	...
897369	  721.3	  614.1	 6877.0	...
897370	  721.4	  614.5	 6876.0	...
897371	  721.4	  614.9	 6877.0	...
897372	  721.4	  614.9	 6879.0	...
897373	  721.4	  614.9	 6879.0	...
897374	  721.4	  614.8	 6879.0	...
897375	  721.4	  614.7	 6878.0	...
897376	  721.4	  614.6	 6876.0	...
897377	  721.4	  614.6	 6873.0	...
897378	  721.5	  614.5	 6870.0	...
897379	  721.5	  614.4	 6868.0	...
897380	  721.6	  613.9	 6867.0	...
897381	  721.8	  613.5	 6866.0	...
897382	  721.9	  613.3	 6865.0	...
897383	  721.9	  613.6	 6864.0	...
897384	  722.0	  614.0	 6865.0	...
897385	  722.1	  614.2	 6865.0	...
897386	  722.1	  614.1	 6866.0	...
897387	  722.1	  614.1	 6866.0	...
897388	  722.1	  614.6	 6867.0	...
897389	  722.1	  615.2	 6868.0	...
897390	  722.1	  615.5	 6868.0	...
897391	  722.1	  615.1	 6867.0	...
897392	  722.1	  614.9	 6866.0	...
897393	  722.2	  615.1	 6865.0	...
897394	  722.2	  615.3	 6863.0	...
897395	  722.1	  615.4	 6861.0	...
897396	  722.1	  615.4	 6861.0	...
897397	  721.9	  615.2	 6862.0	...
897398	  721.8	  614.9	 6863.0	...
897399	  721.8	  614.7	 6865.0	...
897400	  722.0	  615.0	 6867.0	...
897401	  722.2	  615.2	 6867.0	...
897402	  722.2	  615.6	 6863.0	...
897403	  722.1	  615.7	 6858.0	...
897404	  722.0	  615.4	 6856.0	...
897405	  721.9	  614.9	 6855.0	...
897406	  721.7	  614.7	 6855.0	...
897407	  721.6	  615.0	 6854.0	...
897408	  721.6	  615.3	 6854.0	...
897409	  721.9	  615.2	 6854.0	...
897410	  722.2	  615.1	 6856.0	...
897411	  722.3	  615.0	 6858.0	...
897412	  722.3	  615.0	 6859.0	...
897413	  722.2	  614.8	 6859.0	...
897414	  722.2	  614.7	 6858.0	...
897415	  722.1	  614.8	 6857.0	...
897416	  722.2	  615.0	 6857.0	...
897417	  722.2	  615.3	 6859.0	...
897418	  722.2	  615.2	 6861.0	...
897419	  722.1	  615.1	 6863.0	...
897420	  722.1	  614.9	 6863.0	...
897421	  722.2	  614.8	 6862.0	...
897422	  722.3	  614.8	 6861.0	...
897423	  722.3	  614.6	 6864.0	...
897424	  722.2	  614.5	 6868.0	...
897425	  722.1	  614.7	 6871.0	...
897426	  722.0	  615.3	 6871.0	...
897427	  722.1	  615.8	 6871.0	...
897428	  722.1	  615.8	 6868.0	...
897429	  722.2	  615.5	 6866.0	...
897430	  722.2	  615.1	 6864.0	...
897431	  722.1	  614.9	 6867.0	...
897432	  721.9	  614.7	 6869.0	...
897433	  721.9	  614.6	 6868.0	...
897434	  722.1	  614.4	 6866.0	...
897435	  722.3	  614.4	 6864.0	...
897436	  722.4	  614.4	 6864.0	...
897437	  722.4	  614.5	 6864.0	...
897438	  722.5	  614.7	 6864.0	...
897439	  722.8	  615.0	 6866.0	...
897440	  723.1	  615.1	 6867.0	...
897441	  723.2	  614.9	 6867.0	...
897442	  723.3	  614.7	 6867.0	...
897443	  723.2	  614.4	 6867.0	...
897444	  723.2	  614.3	 6867.0	...
897445	  723.1	  614.1	 6867.0	...
897446	  723.1	  614.1	 6866.0	...
897447	  723.0	  614.1	 6867.0	...
897448	  722.9	  614.2	 6870.0	...
897449	  722.9	  614.2	 6873.0	...
897450	  723.0	  614.2	 6874.0	...
897451	  723.0	  614.2	 6875.0	...
897452	  722.9	  614.2	 6875.0	...
897453	  722.9	  614.2	 6872.0	...
897454	  723.0	  614.1	 6870.0	...
897455	  723.1	  614.1	 6868.0	...
897456	  723.1	  614.0	 6868.0	...
897457	  723.1	  614.0	 6868.0	...
897458	  723.2	  613.9	 6873.0	...
897459	  723.3	  613.7	 6879.0	...
897460	  723.4	  613.4	 6882.0	...
897461	  723.4	  613.2	 6882.0	...
897462	  723.5	  613.4	 6882.0	...
897463	  723.5	  613.6	 6881.0	...
897464	  723.5	  613.7	 6879.0	...
897465	  723.5	  613.6	 6877.0	...
897466	  723.5	  613.4	 6877.0	...
897467	  723.8	  613.3	 6877.0	...
897468	  724.1	  613.2	 6877.0	...
MSG	897469 0000 _ Number On
897469	  724.2	  613.2	 6877.0	...
897470	  723.9	  613.4	 6876.0	...
897471	  723.6	  613.6	 6875.0	...
897472	  723.4	  613.5	 6876.0	...
897473	  723.3	  613.3	 6879.0	...
897474	  723.3	  613.0	 6878.0	...
897475	  723.2	  612.6	 6875.0	...
897476	  723.2	  612.5	 6874.0	...
897477	  723.3	  612.7	 6876.0	...
897478	  723.4	  613.1	 6879.0	...
897479	  723.6	  613.5	 6879.0	...
897480	  723.7	  613.6	 6879.0	...
897481	  723.8	  613.7	 6879.0	...
897482	  723.7	  613.6	 6879.0	...
897483	  723.7	  613.3	 6879.0	...
897484	  723.8	  613.1	 6879.0	...
897485	  723.7	  613.3	 6879.0	...
897486	  723.7	  613.4	 6880.0	...
897487	  723.6	  613.4	 6881.0	...
897488	  723.6	  613.3	 6880.0	...
897489	  723.8	  613.2	 6879.0	...
897490	  724.0	  612.9	 6877.0	...
897491	  724.3	  612.5	 6877.0	...
897492	  724.1	  612.1	 6879.0	...
897493	  724.0	  612.0	 6881.0	...
897494	  723.9	  612.0	 6884.0	...
897495	  723.8	  611.9	 6884.0	...
897496	  723.6	  611.8	 6886.0	...
897497	  723.7	  611.8	 6887.0	...
897498	  724.0	  612.0	 6887.0	...
897499	  724.2	  612.3	 6883.0	...
897500	  724.1	  612.5	 6880.0	...
897501	  724.0	  612.8	 6876.0	...
897502	  724.0	  613.0	 6875.0	...
897503	  724.0	  613.2	 6874.0	...
897504	  724.1	  613.2	 6875.0	...
897505	  724.2	  613.0	 6877.0	...
897506	  724.7	  612.7	 6879.0	...
897507	  725.2	  612.3	 6879.0	...
897508	  725.5	  612.1	 6879.0	...
897509	  725.3	  611.9	 6879.0	...
897510	  725.0	  611.9	 6882.0	...
897511	  724.7	  611.9	 6883.0	...
897512	  724.6	  611.9	 6885.0	...
897513	  724.8	  611.9	 6884.0	...
897514	  725.1	  611.9	 6885.0	...
897515	  725.2	  612.0	 6884.0	...
897516	  725.3	  612.1	 6884.0	...
897517	  725.3	  612.1	 6883.0	...
897518	  725.3	  611.9	 6882.0	...
897519	  725.3	  611.6	 6883.0	...
897520	  725.4	  611.5	 6886.0	...
897521	  725.5	  611.7	 6888.0	...
897522	  725.4	  611.7	 6890.0	...
897523	  725.1	  611.4	 6890.0	...
897524	  724.9	  611.2	 6890.0	...
897525	  724.9	  611.2	 6891.0	...
897526	  724.9	  611.0	 6892.0	...
897527	  725.2	  610.8	 6893.0	...
897528	  725.5	  610.8	 6893.0	...
897529	  725.6	  611.0	 6892.0	...
897530	  725.4	  611.3	 6891.0	...
897531	  725.2	  611.5	 6890.0	...
897532	  725.2	  611.6	 6890.0	...
897533	  725.2	  611.6	 6890.0	...
897534	  725.4	  611.4	 6893.0	...
897535	  725.6	  611.2	 6896.0	...
897536	  725.9	  611.1	 6900.0	...
897537	  726.0	  611.4	 6900.0	...
897538	  725.7	  612.0	 6899.0	...
897539	  725.4	  612.7	 6898.0	...
897540	  725.2	  612.5	 6898.0	...
897541	  725.4	  612.0	 6900.0	...
897542	  725.6	  611.5	 6898.0	...
897543	  725.7	  611.5	 6898.0	...
897544	  725.8	  611.6	 6897.0	...
897545	  726.0	  611.7	 6898.0	...
897546	  726.1	  611.8	 6897.0	...
897547	  726.2	  612.0	 6896.0	...
897548	  726.0	  612.1	 6896.0	...
897549	  725.8	  612.2	 6896.0	...
897550	  725.6	  612.2	 6896.0	...
897551	  725.7	  612.2	 6896.0	...
897552	  725.9	  612.1	 6896.0	...
897553	  726.0	  612.1	 6896.0	...
897554	  726.0	  612.2	 6895.0	...
897555	  726.0	  612.2	 6893.0	...
897556	  726.1	  612.2	 6893.0	...
897557	  726.2	  612.0	 6895.0	...
897558	  726.3	  611.8	 6898.0	...
897559	  726.4	  611.5	 6898.0	...
897560	  726.3	  611.4	 6899.0	...
897561	  726.3	  611.4	 6899.0	...
897562	  726.1	  611.4	 6896.0	...
897563	  725.9	  611.4	 6894.0	...
897564	  725.6	  611.3	 6892.0	...
897565	  725.5	  611.4	 6893.0	...
897566	  725.6	  611.6	 6893.0	...
897567	  726.0	  611.7	 6892.0	...
897568	  726.5	  611.7	 6892.0	...
897569	  726.8	  611.6	 6892.0	...
897570	  726.8	  611.6	 6893.0	...
897571	  726.4	  611.5	 6893.0	...
897572	  726.1	  611.5	 6895.0	...
897573	  725.8	  611.7	 6897.0	...
897574	  725.9	  611.9	 6899.0	...
897575	  726.1	  612.2	 6899.0	...
897576	  726.0	  612.2	 6900.0	...
897577	  726.0	  612.0	 6900.0	...
897578	  726.0	  611.7	 6900.0	...
897579	  726.1	  611.5	 6901.0	...
897580	  726.2	  611.5	 6902.0	...
897581	  726.2	  611.6	 6904.0	...
897582	  726.4	  611.6	 6906.0	...
897583	  726.5	  611.6	 6907.0	...
897584	  726.6	  611.5	 6907.0	...
897585	  726.7	  611.6	 6907.0	...
897586	  726.7	  611.6	 6907.0	...
897587	  726.6	  611.8	 6908.0	...
897588	  726.6	  611.9	 6908.0	...
897589	  726.6	  611.8	 6906.0	...
897590	  726.5	  611.6	 6905.0	...
897591	  726.5	  611.3	 6904.0	...
897592	  726.7	  611.2	 6904.0	...
897593	  727.0	  611.8	 6904.0	...
897594	  727.2	  612.3	 6902.0	...
897595	  727.0	  612.8	 6898.0	...
897596	  726.8	  612.8	 6895.0	...
897597	  726.6	  612.9	 6894.0	...
897598	  726.6	  612.9	 6895.0	...
897599	  726.6	  612.9	 6897.0	...
897600	  726.5	  612.9	 6898.0	...
897601	  726.6	  612.9	 6900.0	...
897602	  726.5	  612.9	 6902.0	...
897603	  726.4	  613.0	 6904.0	...
897604	  726.4	  613.0	 6906.0	...
897605	  726.3	  613.2	 6907.0	...
897606	  726.1	  613.4	 6907.0	...
897607	  726.3	  613.5	 6905.0	...
897608	  726.6	  613.3	 6903.0	...
897609	  726.9	  612.8	 6905.0	...
897610	  726.9	  612.5	 6907.0	...
897611	  727.0	  612.3	 6909.0	...
897612	  727.0	  612.3	 6910.0	...
897613	  727.0	  612.4	 6911.0	...
897614	  726.8	  612.3	 6911.0	...
897615	  726.7	  612.3	 6911.0	...
897616	  726.7	  612.4	 6910.0	...
897617	  726.7	  612.4	 6911.0	...
897618	  726.7	  612.4	 6906.0	...
897619	  726.7	  612.4	 6902.0	...
897620	  726.8	  612.3	 6897.0	...
897621	  726.8	  612.3	 6897.0	...
897622	  726.7	  612.2	 6898.0	...
897623	  726.6	  612.1	 6899.0	...
897624	  726.5	  612.4	 6899.0	...
897625	  726.5	  613.1	 6898.0	...
897626	  726.6	  613.7	 6899.0	...
897627	  726.7	  614.1	 6901.0	...
897628	  726.7	  614.1	 6903.0	...
897629	  726.7	  614.1	 6904.0	...
897630	  726.7	  614.2	 6905.0	...
897631	  726.8	  614.2	 6905.0	...
897632	  726.8	  614.2	 6904.0	...
897633	  726.9	  614.1	 6901.0	...
897634	  727.0	  613.9	 6899.0	...
897635	  727.2	  613.8	 6899.0	...
897636	  727.5	  614.2	 6900.0	...
897637	  727.6	  614.8	 6901.0	...
897638	  727.6	  615.1	 6900.0	...
897639	  727.3	  614.8	 6899.0	...
897640	  727.2	  614.5	 6899.0	...
897641	  727.3	  614.6	 6900.0	...
897642	  727.4	  614.7	 6902.0	...
897643	  727.4	  614.8	 6906.0	...
897644	  727.4	  614.8	 6909.0	...
897645	  727.5	  614.7	 6910.0	...
897646	  727.7	  614.7	 6910.0	...
897647	  727.6	  614.7	 6910.0	...
897648	  727.4	  614.7	 6905.0	...
897649	  727.2	  614.6	 6900.0	...
897650	  727.5	  614.5	 6895.0	...
897651	  727.8	  614.3	 6895.0	...
897652	  727.8	  614.2	 6898.0	...
897653	  727.5	  614.3	 6902.0	...
897654	  727.4	  614.6	 6904.0	...
897655	  727.5	  614.8	 6902.0	...
897656	  727.7	  615.1	 6899.0	...
897657	  727.7	  615.2	 6897.0	...
897658	  727.6	  614.9	 6899.0	...
897659	  727.4	  614.5	 6903.0	...
897660	  727.2	  614.3	 6906.0	...
897661	  727.1	  614.5	 6905.0	...
897662	  727.1	  614.6	 6906.0	...
897663	  727.2	  614.8	 6910.0	...
897664	  727.1	  615.1	 6913.0	...
897665	  726.8	  615.1	 6913.0	...
897666	  726.4	  614.8	 6911.0	...
897667	  726.4	  614.5	 6909.0	...
897668	  726.6	  614.7	 6905.0	...
897669	  726.9	  614.9	 6903.0	...
897670	  727.2	  615.0	 6902.0	...
897671	  727.3	  614.9	 6903.0	...
897672	  727.3	  614.8	 6904.0	...
897673	  727.3	  614.7	 6903.0	...
897674	  727.4	  614.8	 6905.0	...
897675	  727.3	  614.9	 6906.0	...
897676	  727.2	  615.0	 6907.0	...
897677	  727.1	  615.4	 6906.0	...
897678	  727.1	  615.8	 6905.0	...
897679	  727.0	  616.2	 6905.0	...
897680	  727.0	  616.0	 6906.0	...
897681	  727.0	  615.8	 6907.0	...
897682	  726.9	  615.6	 6907.0	...
897683	  726.8	  615.6	 6908.0	...
897684	  726.8	  615.6	 6908.0	...
897685	  726.8	  615.6	 6908.0	...
897686	  726.8	  615.5	 6908.0	...
897687	  726.8	  615.4	 6907.0	...
897688	  726.9	  615.5	 6906.0	...
897689	  726.9	  615.5	 6904.0	...
897690	  727.0	  615.5	 6903.0	...
897691	  727.1	  615.5	 6902.0	...
897692	  727.2	  615.7	 6900.0	...
897693	  727.1	  615.9	 6899.0	...
897694	  726.8	  615.7	 6899.0	...
897695	  726.6	  615.3	 6901.0	...
897696	  726.6	  614.9	 6902.0	...
897697	  727.0	  614.9	 6902.0	...
897698	  727.3	  614.8	 6903.0	...
897699	  727.6	  614.7	 6905.0	...
897700	  727.6	  614.6	 6906.0	...
897701	  727.6	  614.7	 6905.0	...
897702	  727.6	  614.8	 6905.0	...
897703	  727.7	  614.8	 6906.0	...
897704	  727.7	  614.8	 6907.0	...
897705	  727.5	  615.0	 6910.0	...
897706	  727.2	  615.2	 6913.0	...
897707	  727.0	  615.5	 6915.0	...
897708	  726.9	  615.5	 6915.0	...
897709	  726.9	  615.5	 6914.0	...
897710	  727.0	  615.5	 6912.0	...
897711	  727.1	  615.1	 6909.0	...
897712	  727.2	  614.7	 6907.0	...
897713	  727.1	  614.4	 6908.0	...
897714	  726.9	  614.6	 6909.0	...
897715	  727.0	  615.0	 6909.0	...
897716	  727.2	  615.4	 6911.0	...
897717	  727.2	  615.7	 6911.0	...
897718	  727.1	  615.6	 6911.0	...
897719	  726.9	  615.4	 6910.0	...
897720	  726.9	  615.2	 6909.0	...
897721	  726.8	  615.1	 6909.0	...
897722	  726.7	  615.4	 6909.0	...
897723	  726.7	  615.8	 6907.0	...
897724	  726.6	  616.2	 6903.0	...
897725	  726.6	  616.0	 6899.0	...
897726	  726.6	  615.9	 6897.0	...
897727	  726.6	  616.1	 6899.0	...
897728	  726.8	  616.3	 6901.0	...
897729	  727.1	  616.2	 6900.0	...
897730	  727.3	  615.9	 6898.0	...
897731	  727.3	  615.6	 6897.0	...
897732	  727.2	  615.7	 6898.0	...
897733	  727.1	  615.5	 6902.0	...
897734	  727.1	  615.4	 6905.0	...
897735	  727.1	  615.3	 6903.0	...
897736	  727.1	  615.4	 6899.0	...
897737	  727.1	  615.4	 6901.0	...
897738	  727.0	  615.3	 6907.0	...
897739	  727.0	  615.1	 6912.0	...
897740	  726.9	  615.0	 6911.0	...
897741	  726.9	  615.2	 6907.0	...
897742	  726.9	  615.4	 6902.0	...
897743	  726.9	  615.8	 6899.0	...
897744	  727.0	  616.1	 6899.0	...
897745	  727.0	  616.3	 6900.0	...
897746	  726.9	  616.5	 6900.0	...
897747	  726.8	  616.6	 6899.0	...
897748	  726.5	  616.4	 6899.0	...
897749	  726.3	  616.2	 6899.0	...
897750	  726.0	  616.1	 6898.0	...
897751	  725.9	  616.2	 6896.0	...
897752	  725.9	  616.3	 6893.0	...
897753	  725.6	  616.4	 6892.0	...
897754	  725.2	  616.3	 6891.0	...
897755	  724.7	  616.1	 6892.0	...
897756	  724.6	  615.8	 6893.0	...
897757	  724.6	  615.8	 6894.0	...
897758	  724.6	  616.0	 6895.0	...
897759	  724.5	  616.1	 6896.0	...
897760	  724.4	  616.2	 6896.0	...
897761	  724.4	  616.1	 6897.0	...
897762	  724.5	  615.9	 6897.0	...
897763	  724.7	  615.8	 6897.0	...
897764	  724.5	  615.9	 6896.0	...
897765	  724.2	  615.9	 6895.0	...
897766	  724.0	  615.9	 6895.0	...
897767	  724.2	  615.9	 6895.0	...
897768	  724.5	  616.0	 6894.0	...
897769	  724.7	  615.9	 6892.0	...
897770	  724.9	  615.7	 6892.0	...
897771	  724.9	  615.4	 6894.0	...
MSG	897772 0000 _ Number Off
897772	  724.9	  615.1	 6898.0	...
897773	  725.0	  614.8	 6899.0	...
897774	  725.2	  614.6	 6900.0	...
897775	  725.4	  614.6	 6899.0	...
897776	  725.5	  614.7	 6898.0	...
897777	  725.5	  614.7	 6896.0	...
897778	  725.5	  614.7	 6895.0	...
897779	  725.4	  614.7	 6893.0	...
897780	  725.3	  614.7	 6893.0	...
897781	  725.3	  614.9	 6892.0	...
897782	  725.3	  615.0	 6893.0	...
897783	  725.4	  614.9	 6892.0	...
897784	  725.3	  614.6	 6891.0	...
897785	  725.2	  614.3	 6892.0	...
897786	  725.0	  614.0	 6894.0	...
897787	  724.9	  613.6	 6895.0	...
897788	  724.8	  613.4	 6894.0	...
897789	  724.8	  613.6	 6895.0	...
897790	  724.9	  613.8	 6897.0	...
897791	  724.9	  613.9	 6899.0	...
897792	  724.8	  614.1	 6902.0	...
897793	  724.7	  614.2	 6904.0	...
897794	  724.6	  614.3	 6903.0	...
897795	  724.6	  614.4	 6899.0	...
897796	  724.8	  614.4	 6900.0	...
897797	  725.0	  614.6	 6904.0	...
897798	  725.1	  614.8	 6908.0	...
897799	  725.1	  614.9	 6908.0	...
897800	  725.2	  614.9	 6909.0	...
897801	  725.2	  614.7	 6910.0	...
897802	  725.3	  614.6	 6910.0	...
897803	  725.3	  614.8	 6910.0	...
897804	  725.4	  614.9	 6909.0	...
897805	  725.6	  615.0	 6904.0	...
897806	  725.8	  615.1	 6899.0	...
897807	  725.6	  615.3	 6896.0	...
897808	  725.4	  615.4	 6895.0	...
897809	  725.2	  615.5	 6895.0	...
897810	  725.2	  615.6	 6895.0	...
897811	  725.3	  615.6	 6895.0	...
897812	  725.5	  615.6	 6895.0	...
897813	  725.7	  615.6	 6894.0	...
897814	  725.9	  615.7	 6893.0	...
897815	  726.0	  615.8	 6891.0	...
897816	  726.1	  615.8	 6891.0	...
897817	  726.2	  616.0	 6890.0	...
897818	  726.2	  616.3	 6889.0	...
897819	  726.3	  616.6	 6888.0	...
897820	  726.5	  616.8	 6887.0	...
897821	  726.7	  616.9	 6886.0	...
897822	  726.5	  617.0	 6887.0	...
897823	  726.1	  617.0	 6887.0	...
897824	  725.8	  617.0	 6887.0	...
897825	  725.9	  617.1	 6887.0	...
897826	  726.1	  617.2	 6886.0	...
897827	  726.3	  617.4	 6887.0	...
897828	  726.2	  617.5	 6888.0	...
897829	  726.1	  617.5	 6887.0	...
897830	  725.9	  617.7	 6884.0	...
897831	  725.8	  617.8	 6883.0	...
897832	  725.7	  617.8	 6882.0	...
897833	  725.7	  618.0	 6882.0	...
897834	  725.7	  618.5	 6882.0	...
897835	  725.7	  619.0	 6882.0	...
897836	  725.8	  618.9	 6882.0	...
897837	  725.9	  618.4	 6880.0	...
897838	  725.9	  618.0	 6877.0	...
897839	  725.9	  618.1	 6875.0	...
897840	  726.1	  618.2	 6874.0	...
897841	  726.4	  618.4	 6873.0	...
897842	  726.7	  618.5	 6872.0	...
897843	  726.7	  618.9	 6871.0	...
897844	  726.6	  619.1	 6871.0	...
897845	  726.4	  619.3	 6870.0	...
897846	  726.2	  619.7	 6869.0	...
897847	  726.2	  620.1	 6867.0	...
897848	  726.2	  620.3	 6865.0	...
897849	  726.3	  620.1	 6866.0	...
897850	  726.5	  619.9	 6867.0	...
897851	  726.6	  620.0	 6869.0	...
897852	  726.7	  620.3	 6864.0	...
897853	  726.7	  620.5	 6859.0	...
897854	  726.8	  620.7	 6855.0	...
897855	  726.8	  620.9	 6856.0	...
897856	  727.0	  621.0	 6856.0	...
897857	  727.2	  621.2	 6856.0	...
897858	  727.1	  621.6	 6855.0	...
897859	  726.9	  621.9	 6854.0	...
897860	  726.6	  622.2	 6855.0	...
897861	  726.6	  622.3	 6855.0	...
897862	  726.4	  622.3	 6855.0	...
897863	  726.2	  622.4	 6854.0	...
897864	  726.6	  622.6	 6853.0	...
897865	  727.0	  622.8	 6851.0	...
897866	  727.4	  623.0	 6850.0	...
897867	  727.3	  623.1	 6851.0	...
897868	  727.5	  623.1	 6852.0	...
897869	  727.8	  623.0	 6850.0	...
897870	  727.7	  623.1	 6848.0	...
897871	  727.2	  623.5	 6846.0	...
897872	  726.7	  623.8	 6846.0	...
897873	  726.7	  624.1	 6846.0	...
897874	  727.0	  623.8	 6846.0	...
897875	  727.3	  623.5	 6848.0	...
897876	  727.7	  623.7	 6850.0	...
897877	  727.9	  624.3	 6851.0	...
897878	  728.1	  625.0	 6851.0	...
897879	  728.1	  625.2	 6850.0	...
897880	  728.0	  625.1	 6847.0	...
897881	  727.8	  624.8	 6844.0	...
897882	  728.0	  624.2	 6841.0	...
897883	  728.2	  623.7	 6842.0	...
897884	  728.3	  623.5	 6843.0	...
897885	  728.2	  623.6	 6841.0	...
897886	  728.1	  623.7	 6839.0	...
897887	  728.1	  623.7	 6836.0	...
897888	  728.0	  623.7	 6838.0	...
897889	  727.9	  623.9	 6842.0	...
897890	  727.8	  624.1	 6845.0	...
897891	  727.8	  624.6	 6846.0	...
897892	  727.9	  624.9	 6847.0	...
897893	  728.1	  625.1	 6847.0	...
897894	  728.1	  625.0	 6847.0	...
897895	  728.0	  625.0	 6846.0	...
897896	  727.9	  625.3	 6844.0	...
897897	  727.9	  625.5	 6842.0	...
897898	  727.9	  625.9	 6840.0	...
897899	  728.0	  626.4	 6837.0	...
897900	  728.2	  627.2	 6833.0	...
897901	  728.3	  627.6	 6828.0	...
897902	  728.4	  627.8	 6825.0	...
897903	  728.4	  627.7	 6822.0	...
897904	  728.4	  627.5	 6822.0	...
897905	  728.9	  627.5	 6822.0	...
897906	  729.3	  627.5	 6822.0	...
897907	  729.8	  627.4	 6819.0	...
897908	  729.8	  627.3	 6816.0	...
897909	  729.6	  627.3	 6812.0	...
897910	  729.3	  627.4	 6812.0	...
897911	  729.0	  627.7	 6812.0	...
897912	  729.0	  628.1	 6808.0	...
897913	  729.0	  628.3	 6804.0	...
897914	  729.0	  628.1	 6806.0	...
897915	  728.9	  627.7	 6810.0	...
897916	  728.8	  627.5	 6809.0	...
897917	  728.8	  627.7	 6807.0	...
897918	  728.8	  627.9	 6804.0	...
897919	  728.9	  628.0	 6804.0	...
897920	  728.9	  628.0	 6804.0	...
897921	  729.0	  628.0	 6804.0	...
897922	  729.0	  627.9	 6804.0	...
897923	  729.3	  627.8	 6803.0	...
897924	  729.6	  627.9	 6803.0	...
897925	  729.9	  628.4	 6797.0	...
897926	  730.0	  628.8	 6791.0	...
897927	  730.1	  629.0	 6786.0	...
897928	  730.2	  629.0	 6789.0	...
897929	  730.0	  628.7	 6791.0	...
897930	  729.7	  628.3	 6794.0	...
897931	  729.4	  627.7	 6796.0	...
897932	  729.4	  627.4	 6797.0	...
897933	  729.3	  628.1	 6794.0	...
897934	  729.2	  628.8	 6791.0	...
897935	  729.0	  629.4	 6789.0	...
897936	  728.9	  629.4	 6791.0	...
897937	  728.7	  629.6	 6793.0	...
897938	  728.6	  629.5	 6796.0	...
897939	  728.6	  629.2	 6798.0	...
897940	  728.5	  628.8	 6800.0	...
897941	  728.5	  628.7	 6800.0	...
897942	  728.5	  628.6	 6800.0	...
897943	  728.5	  628.5	 6801.0	...
897944	  728.6	  628.3	 6802.0	...
897945	  728.7	  628.1	 6803.0	...
897946	  728.8	  627.9	 6803.0	...
897947	  728.7	  627.8	 6797.0	...
897948	  728.7	  628.3	 6789.0	...
897949	  728.7	  628.9	 6781.0	...
897950	  728.7	  629.7	 6783.0	...
897951	  728.7	  629.9	 6788.0	...
897952	  728.9	  629.9	 6792.0	...
897953	  729.2	  629.6	 6792.0	...
897954	  729.6	  628.8	 6794.0	...
897955	  729.7	  628.3	 6797.0	...
897956	  729.7	  628.0	 6799.0	...
897957	  729.6	  628.0	 6799.0	...
897958	  729.5	  628.2	 6798.0	...
897959	  729.5	  628.3	 6797.0	...
897960	  729.4	  628.4	 6795.0	...
897961	  729.4	  628.7	 6795.0	...
897962	  729.4	  629.0	 6794.0	...
897963	  729.4	  629.4	 6793.0	...
897964	  729.4	  629.4	 6792.0	...
897965	  729.4	  629.4	 6789.0	...
897966	  729.5	  629.4	 6788.0	...
897967	  729.7	  629.2	 6786.0	...
897968	  730.0	  629.1	 6786.0	...
897969	  730.2	  629.1	 6786.0	...
897970	  730.1	  629.1	 6786.0	...
897971	  730.0	  628.8	 6786.0	...
897972	  730.0	  628.6	 6786.0	...
MSG	897973 0000 _ Number On
897973	  730.1	  628.3	 6786.0	...
897974	  730.2	  628.2	 6787.0	...
897975	  730.0	  628.2	 6787.0	...
897976	  729.7	  628.2	 6788.0	...
897977	  729.6	  628.3	 6789.0	...
897978	  729.7	  628.3	 6789.0	...
897979	  729.9	  628.2	 6789.0	...
897980	  730.1	  628.2	 6789.0	...
897981	  730.3	  628.1	 6788.0	...
897982	  730.3	  628.1	 6787.0	...
897983	  730.0	  628.0	 6787.0	...
897984	  729.8	  628.0	 6787.0	...
897985	  729.8	  627.9	 6788.0	...
897986	  729.6	  627.8	 6788.0	...
897987	  729.5	  628.1	 6788.0	...
897988	  729.9	  628.4	 6786.0	...
897989	  730.5	  627.9	 6785.0	...
897990	  730.4	  627.2	 6784.0	...
897991	  729.8	  626.6	 6785.0	...
897992	  729.1	  626.8	 6786.0	...
897993	  729.0	  626.6	 6788.0	...
897994	  729.1	  626.4	 6790.0	...
897995	  729.3	  626.0	 6792.0	...
897996	  729.6	  626.0	 6793.0	...
897997	  729.5	  626.0	 6792.0	...
897998	  729.3	  626.0	 6790.0	...
897999	  729.1	  626.1	 6790.0	...
898000	  729.1	  626.1	 6791.0	...
898001	  729.2	  626.1	 6792.0	...
898002	  729.3	  626.1	 6791.0	...
898003	  729.3	  626.2	 6790.0	...
898004	  729.3	  626.1	 6791.0	...
898005	  729.4	  626.0	 6794.0	...
898006	  729.5	  626.0	 6797.0	...
898007	  729.7	  626.1	 6799.0	...
898008	  729.9	  625.8	 6800.0	...
898009	  730.0	  625.3	 6799.0	...
898010	  730.0	  624.8	 6796.0	...
898011	  729.9	  624.9	 6795.0	...
898012	  729.8	  625.0	 6796.0	...
898013	  729.7	  625.1	 6797.0	...
898014	  729.7	  625.1	 6797.0	...
898015	  729.7	  625.2	 6798.0	...
898016	  729.7	  625.2	 6798.0	...
898017	  729.6	  624.7	 6798.0	...
898018	  729.6	  624.2	 6798.0	...
898019	  729.5	  623.7	 6798.0	...
898020	  729.6	  623.6	 6799.0	...
898021	  729.6	  623.5	 6799.0	...
898022	  729.6	  623.5	 6799.0	...
898023	  729.4	  623.5	 6799.0	...
898024	  729.1	  623.5	 6801.0	...
898025	  729.2	  623.3	 6804.0	...
898026	  729.4	  623.0	 6803.0	...
898027	  729.6	  623.0	 6801.0	...
898028	  729.4	  623.1	 6798.0	...
898029	  729.2	  623.2	 6798.0	...
898030	  729.1	  623.1	 6798.0	...
898031	  729.0	  622.9	 6799.0	...
898032	  729.1	  622.9	 6800.0	...
898033	  729.2	  623.0	 6800.0	...
898034	  729.3	  623.1	 6800.0	...
898035	  729.4	  623.2	 6797.0	...
898036	  729.3	  623.0	 6795.0	...
898037	  729.1	  622.8	 6791.0	...
898038	  728.7	  622.6	 6791.0	...
898039	  728.5	  622.4	 6790.0	...
898040	  728.4	  622.1	 6793.0	...
898041	  728.6	  621.8	 6797.0	...
898042	  728.9	  621.8	 6801.0	...
898043	  729.1	  621.5	 6801.0	...
898044	  729.2	  621.2	 6802.0	...
898045	  729.3	  621.2	 6801.0	...
898046	  729.5	  621.4	 6801.0	...
898047	  729.5	  621.6	 6801.0	...
898048	  729.5	  621.3	 6801.0	...
898049	  729.3	  621.0	 6801.0	...
898050	  729.1	  620.6	 6802.0	...
898051	  729.0	  620.6	 6804.0	...
898052	  729.1	  620.6	 6806.0	...
898053	  729.1	  620.6	 6807.0	...
898054	  729.3	  620.6	 6807.0	...
898055	  729.4	  620.6	 6806.0	...
898056	  729.5	  620.4	 6805.0	...
898057	  729.4	  620.3	 6803.0	...
898058	  729.3	  620.0	 6802.0	...
898059	  729.3	  619.5	 6803.0	...
898060	  729.1	  619.2	 6807.0	...
898061	  729.0	  619.0	 6811.0	...
898062	  728.9	  619.1	 6810.0	...
898063	  729.0	  618.9	 6807.0	...
898064	  729.1	  618.8	 6803.0	...
898065	  729.4	  618.6	 6802.0	...
898066	  729.4	  618.6	 6802.0	...
898067	  729.3	  618.7	 6801.0	...
898068	  728.8	  618.8	 6803.0	...
898069	  728.3	  618.8	 6805.0	...
898070	  728.2	  618.7	 6809.0	...
898071	  728.0	  618.6	 6811.0	...
898072	  728.0	  618.6	 6814.0	...
898073	  727.9	  618.6	 6814.0	...
898074	  728.0	  618.7	 6812.0	...
898075	  728.2	  618.8	 6811.0	...
898076	  728.3	  618.2	 6809.0	...
898077	  728.3	  617.5	 6813.0	...
898078	  728.2	  616.7	 6816.0	...
898079	  728.3	  617.0	 6820.0	...
898080	  728.4	  617.5	 6819.0	...
898081	  728.5	  618.1	 6818.0	...
898082	  728.5	  618.3	 6817.0	...
898083	  728.7	  618.3	 6816.0	...
898084	  728.8	  618.2	 6815.0	...
898085	  728.8	  618.0	 6815.0	...
898086	  728.8	  617.7	 6817.0	...
898087	  729.0	  617.4	 6820.0	...
898088	  729.3	  617.2	 6821.0	...
898089	  729.5	  617.1	 6821.0	...
898090	  729.5	  617.1	 6821.0	...
898091	  729.6	  617.0	 6820.0	...
898092	  729.6	  616.9	 6819.0	...
898093	  729.3	  616.8	 6818.0	...
898094	  729.0	  617.0	 6816.0	...
898095	  728.7	  617.2	 6815.0	...
898096	  728.7	  617.2	 6814.0	...
898097	  728.7	  617.0	 6814.0	...
898098	  728.8	  616.8	 6813.0	...
898099	  728.9	  616.8	 6813.0	...
898100	  728.8	  616.8	 6816.0	...
898101	  728.7	  616.9	 6818.0	...
898102	  728.5	  616.8	 6821.0	...
898103	  728.4	  616.5	 6823.0	...
898104	  728.5	  616.2	 6825.0	...
898105	  728.6	  616.0	 6827.0	...
898106	  728.7	  616.0	 6828.0	...
898107	  728.8	  615.7	 6830.0	...
898108	  728.7	  615.5	 6831.0	...
898109	  728.6	  615.3	 6829.0	...
898110	  728.7	  615.2	 6827.0	...
898111	  728.8	  615.2	 6825.0	...
898112	  728.9	  615.2	 6826.0	...
898113	  728.9	  615.2	 6827.0	...
898114	  729.1	  615.3	 6826.0	...
898115	  729.3	  615.2	 6826.0	...
898116	  729.4	  615.1	 6825.0	...
898117	  729.3	  614.8	 6825.0	...
898118	  729.2	  614.6	 6825.0	...
898119	  729.4	  614.4	 6825.0	...
898120	  729.6	  614.3	 6826.0	...
898121	  729.7	  614.1	 6826.0	...
898122	  729.5	  614.0	 6828.0	...
898123	  729.4	  613.8	 6832.0	...
898124	  729.4	  613.7	 6834.0	...
898125	  729.5	  613.6	 6832.0	...
898126	  729.6	  613.9	 6829.0	...
898127	  729.9	  614.1	 6827.0	...
898128	  730.1	  614.3	 6825.0	...
898129	  730.0	  614.3	 6825.0	...
898130	  729.6	  614.1	 6830.0	...
898131	  729.2	  614.0	 6833.0	...
898132	  729.0	  613.9	 6837.0	...
898133	  728.9	  614.1	 6837.0	...
898134	  728.7	  613.9	 6834.0	...
898135	  728.6	  613.6	 6832.0	...
898136	  728.7	  613.2	 6831.0	...
898137	  728.9	  613.1	 6832.0	...
898138	  729.0	  613.0	 6833.0	...
898139	  729.0	  613.1	 6832.0	...
898140	  728.9	  613.3	 6831.0	...
898141	  728.9	  613.4	 6830.0	...
898142	  729.0	  613.5	 6829.0	...
898143	  729.2	  613.0	 6828.0	...
898144	  729.4	  612.4	 6829.0	...
898145	  729.3	  611.9	 6830.0	...
898146	  729.1	  612.0	 6833.0	...
898147	  729.0	  612.2	 6835.0	...
898148	  728.9	  612.3	 6838.0	...
898149	  728.9	  612.3	 6839.0	...
898150	  729.0	  612.3	 6840.0	...
898151	  729.1	  612.2	 6840.0	...
898152	  729.1	  612.3	 6839.0	...
898153	  729.1	  612.4	 6834.0	...
898154	  729.2	  612.4	 6829.0	...
898155	  729.4	  612.4	 6826.0	...
898156	  729.6	  612.2	 6827.0	...
898157	  729.7	  612.0	 6829.0	...
898158	  729.7	  611.9	 6834.0	...
898159	  729.8	  611.8	 6840.0	...
898160	  729.9	  611.8	 6845.0	...
898161	  729.7	  611.8	 6846.0	...
898162	  729.5	  611.4	 6845.0	...
898163	  729.3	  611.1	 6844.0	...
898164	  729.2	  610.9	 6843.0	...
898165	  729.2	  611.2	 6842.0	...
898166	  729.2	  611.5	 6840.0	...
898167	  729.1	  611.8	 6838.0	...
898168	  729.1	  612.4	 6836.0	...
898169	  729.2	  613.0	 6834.0	...
898170	  729.5	  613.4	 6835.0	...
898171	  729.7	  613.4	 6837.0	...
898172	  729.6	  613.2	 6839.0	...
898173	  729.5	  612.9	 6843.0	...
898174	  729.2	  612.8	 6847.0	...
898175	  729.1	  612.9	 6850.0	...
898176	  729.1	  612.9	 6849.0	...
898177	  729.2	  612.7	 6848.0	...
898178	  729.3	  612.4	 6848.0	...
898179	  729.4	  612.3	 6848.0	...
898180	  729.4	  612.0	 6848.0	...
898181	  729.4	  611.8	 6849.0	...
898182	  729.3	  611.7	 6849.0	...
898183	  729.4	  611.7	 6849.0	...
898184	  729.6	  611.7	 6848.0	...
898185	  729.8	  611.5	 6848.0	...
898186	  729.8	  611.5	 6847.0	...
898187	  729.6	  611.7	 6846.0	...
898188	  729.3	  611.8	 6846.0	...
898189	  729.1	  611.7	 6846.0	...
898190	  728.9	  611.6	 6847.0	...
898191	  729.0	  611.5	 6847.0	...
898192	  729.0	  611.5	 6847.0	...
898193	  729.2	  611.7	 6847.0	...
898194	  729.3	  612.1	 6847.0	...
898195	  729.4	  612.5	 6846.0	...
898196	  729.4	  612.6	 6846.0	...
898197	  729.4	  612.7	 6847.0	...
898198	  729.3	  612.8	 6847.0	...
898199	  728.9	  612.9	 6848.0	...
898200	  728.5	  613.0	 6848.0	...
898201	  728.3	  612.4	 6848.0	...
898202	  728.5	  611.8	 6853.0	...
898203	  728.6	  611.1	 6857.0	...
898204	  728.8	  611.1	 6860.0	...
898205	  729.2	  611.0	 6860.0	...
898206	  729.7	  610.9	 6860.0	...
898207	  730.1	  611.1	 6859.0	...
898208	  730.3	  611.4	 6858.0	...
898209	  730.2	  611.6	 6859.0	...
898210	  730.2	  611.7	 6862.0	...
898211	  730.1	  611.7	 6863.0	...
898212	  730.1	  611.9	 6862.0	...
898213	  730.0	  612.0	 6859.0	...
898214	  730.0	  612.0	 6854.0	...
898215	  729.9	  612.0	 6848.0	...
898216	  729.9	  612.2	 6845.0	...
898217	  729.9	  612.4	 6845.0	...
898218	  729.9	  612.5	 6845.0	...
898219	  729.8	  612.5	 6845.0	...
898220	  729.7	  612.7	 6843.0	...
898221	  729.7	  612.7	 6841.0	...
898222	  729.8	  612.8	 6840.0	...
898223	  729.9	  612.8	 6839.0	...
898224	  730.0	  613.3	 6839.0	...
898225	  729.9	  613.8	 6838.0	...
898226	  729.8	  613.9	 6839.0	...
898227	  729.7	  613.6	 6839.0	...
898228	  729.6	  613.3	 6840.0	...
898229	  729.5	  613.3	 6840.0	...
898230	  729.3	  613.3	 6840.0	...
898231	  729.3	  613.4	 6841.0	...
898232	  729.5	  613.4	 6843.0	...
898233	  729.8	  613.0	 6844.0	...
898234	  730.0	  612.5	 6844.0	...
898235	  730.1	  612.3	 6843.0	...
898236	  730.2	  612.5	 6841.0	...
898237	  730.3	  612.6	 6838.0	...
898238	  730.3	  612.5	 6838.0	...
898239	  730.3	  612.5	 6839.0	...
898240	  730.2	  612.2	 6842.0	...
898241	  730.2	  611.9	 6844.0	...
898242	  730.2	  612.1	 6846.0	...
898243	  730.1	  612.6	 6846.0	...
898244	  730.1	  613.3	 6845.0	...
898245	  730.0	  613.5	 6843.0	...
898246	  730.0	  613.6	 6842.0	...
898247	  730.0	  613.3	 6840.0	...
898248	  730.1	  613.1	 6839.0	...
898249	  730.2	  612.9	 6837.0	...
898250	  730.2	  613.0	 6836.0	...
898251	  730.3	  613.1	 6836.0	...
898252	  730.4	  613.3	 6838.0	...
898253	  730.4	  613.4	 6838.0	...
898254	  730.4	  613.4	 6837.0	...
898255	  730.4	  613.5	 6837.0	...
898256	  730.2	  613.4	 6837.0	...
898257	  729.9	  613.5	 6837.0	...
898258	  730.0	  613.4	 6837.0	...
898259	  730.4	  613.2	 6837.0	...
898260	  730.8	  613.0	 6837.0	...
898261	  730.6	  613.2	 6835.0	...
898262	  730.2	  613.8	 6833.0	...
898263	  730.1	  614.4	 6832.0	...
898264	  730.5	  614.7	 6832.0	...
898265	  730.6	  614.8	 6832.0	...
898266	  730.4	  614.9	 6832.0	...
898267	  730.2	  615.2	 6832.0	...
898268	  730.3	  615.4	 6831.0	...
898269	  730.1	  615.6	 6831.0	...
898270	  730.0	  615.8	 6833.0	...
898271	  729.9	  615.9	 6834.0	...
898272	  729.9	  616.0	 6834.0	...
898273	  730.0	  616.0	 6833.0	...
898274	  730.1	  615.9	 6832.0	...
898275	  730.2	  616.0	 6831.0	...
898276	  730.2	  616.1	 6831.0	...
898277	  730.3	  616.1	 6833.0	...
898278	  730.2	  616.0	 6834.0	...
898279	  730.0	  616.5	 6832.0	...
898280	  729.8	  617.0	 6833.0	...
898281	  729.7	  617.3	 6835.0	...
898282	  729.8	  617.2	 6836.0	...
898283	  730.0	  617.5	 6834.0	...
898284	  730.1	  618.1	 6831.0	...
898285	  730.1	  618.3	 6827.0	...
898286	  730.0	  617.9	 6825.0	...
MSG	898287 0000 _ Number Off
898287	  730.0	  617.4	 6824.0	...
898288	  729.9	  617.2	 6825.0	...
898289	  729.8	  617.2	 6826.0	...
898290	  729.7	  617.4	 6826.0	...
898291	  729.7	  617.6	 6826.0	...
898292	  729.5	  617.6	 6825.0	...
898293	  729.3	  617.6	 6823.0	...
898294	  729.1	  617.6	 6822.0	...
898295	  729.0	  617.5	 6822.0	...
898296	  729.0	  617.5	 6821.0	...
898297	  729.1	  617.6	 6822.0	...
898298	  729.1	  617.7	 6823.0	...
898299	  729.2	  617.9	 6824.0	...
898300	  729.2	  617.9	 6825.0	...
898301	  729.2	  617.9	 6826.0	...
898302	  729.5	  617.8	 6822.0	...
898303	  729.9	  617.7	 6817.0	...
898304	  729.9	  617.6	 6814.0	...
898305	  729.5	  617.6	 6816.0	...
898306	  729.0	  617.5	 6818.0	...
898307	  728.8	  617.4	 6819.0	...
898308	  728.8	  617.4	 6820.0	...
898309	  728.8	  617.4	 6820.0	...
898310	  728.9	  617.8	 6816.0	...
898311	  729.1	  618.1	 6812.0	...
898312	  729.2	  618.6	 6808.0	...
898313	  729.3	  618.8	 6809.0	...
898314	  729.4	  618.9	 6809.0	...
898315	  729.5	  618.8	 6808.0	...
898316	  729.4	  618.8	 6808.0	...
898317	  729.3	  619.2	 6809.0	...
898318	  729.3	  619.6	 6809.0	...
898319	  729.3	  619.9	 6809.0	...
898320	  729.7	  619.8	 6809.0	...
898321	  729.9	  619.8	 6810.0	...
898322	  730.2	  619.8	 6811.0	...
898323	  730.2	  620.2	 6811.0	...
898324	  730.2	  620.5	 6808.0	...
898325	  730.1	  620.7	 6804.0	...
898326	  730.1	  620.6	 6802.0	...
898327	  729.9	  620.5	 6802.0	...
898328	  729.8	  620.4	 6803.0	...
898329	  729.7	  620.5	 6803.0	...
898330	  729.8	  620.5	 6803.0	...
898331	  729.8	  620.6	 6803.0	...
898332	  729.8	  621.3	 6798.0	...
898333	  729.9	  622.0	 6794.0	...
898334	  730.0	  622.6	 6790.0	...
898335	  729.9	  622.5	 6791.0	...
898336	  729.8	  622.3	 6793.0	...
898337	  729.7	  622.1	 6796.0	...
898338	  729.9	  622.0	 6799.0	...
898339	  730.1	  621.9	 6800.0	...
898340	  730.0	  622.0	 6800.0	...
898341	  729.7	  622.4	 6795.0	...
898342	  729.4	  622.6	 6791.0	...
898343	  729.5	  622.7	 6789.0	...
898344	  729.7	  623.0	 6792.0	...
898345	  729.9	  623.9	 6794.0	...
898346	  730.1	  624.8	 6795.0	...
898347	  730.2	  624.9	 6795.0	...
898348	  730.1	  624.6	 6796.0	...
898349	  730.0	  624.3	 6796.0	...
898350	  730.0	  624.6	 6794.0	...
898351	  730.1	  624.7	 6790.0	...
898352	  729.9	  625.0	 6786.0	...
898353	  729.8	  624.9	 6785.0	...
898354	  729.5	  624.8	 6785.0	...
898355	  729.6	  624.7	 6786.0	...
898356	  729.7	  624.5	 6789.0	...
898357	  729.7	  624.3	 6791.0	...
898358	  729.7	  624.4	 6792.0	...
898359	  729.8	  624.6	 6787.0	...
898360	  729.9	  624.9	 6783.0	...
898361	  729.8	  624.9	 6778.0	...
898362	  729.6	  624.9	 6777.0	...
898363	  729.6	  625.1	 6779.0	...
898364	  729.6	  625.3	 6781.0	...
898365	  729.6	  625.5	 6783.0	...
898366	  730.0	  625.6	 6783.0	...
898367	  730.5	  625.6	 6782.0	...
898368	  730.9	  625.7	 6782.0	...
898369	  730.8	  625.9	 6782.0	...
898370	  730.7	  626.0	 6780.0	...
898371	  730.7	  626.1	 6778.0	...
898372	  730.5	  626.2	 6775.0	...
898373	  730.2	  626.5	 6774.0	...
898374	  729.8	  626.7	 6774.0	...
898375	  730.1	  626.8	 6774.0	...
898376	  730.6	  627.1	 6773.0	...
898377	  730.8	  627.6	 6773.0	...
898378	  730.6	  628.1	 6772.0	...
898379	  730.2	  628.3	 6772.0	...
898380	  730.2	  628.4	 6773.0	...
898381	  730.4	  628.6	 6774.0	...
898382	  730.5	  628.6	 6774.0	...
898383	  730.6	  628.5	 6773.0	...
898384	  730.6	  628.3	 6773.0	...
898385	  730.9	  628.1	 6773.0	...
898386	  731.2	  628.1	 6774.0	...
898387	  731.5	  628.2	 6773.0	...
898388	  731.5	  628.3	 6773.0	...
898389	  731.5	  628.6	 6772.0	...
898390	  731.5	  628.9	 6773.0	...
898391	  731.4	  629.2	 6775.0	...
898392	  731.1	  629.4	 6775.0	...
898393	  730.7	  629.4	 6773.0	...
898394	  730.4	  629.4	 6771.0	...
898395	  730.6	  629.3	 6770.0	...
898396	  730.8	  629.3	 6770.0	...
898397	  731.0	  629.2	 6770.0	...
898398	  731.0	  629.2	 6772.0	...
898399	  731.1	  629.1	 6774.0	...
898400	  731.1	  629.0	 6775.0	...
898401	  731.3	  628.8	 6774.0	...
898402	  731.3	  628.8	 6774.0	...
898403	  731.4	  629.0	 6774.0	...
898404	  731.4	  629.3	 6774.0	...
898405	  731.4	  629.6	 6775.0	...
898406	  731.4	  629.5	 6775.0	...
898407	  731.4	  629.5	 6775.0	...
898408	  731.4	  629.6	 6774.0	...
898409	  731.5	  629.7	 6773.0	...
898410	  731.6	  629.8	 6774.0	...
898411	  731.4	  629.8	 6777.0	...
898412	  731.2	  629.7	 6776.0	...
898413	  731.0	  629.7	 6774.0	...
898414	  731.0	  629.6	 6771.0	...
898415	  731.1	  629.8	 6770.0	...
898416	  731.0	  630.2	 6770.0	...
898417	  730.9	  630.6	 6771.0	...
898418	  730.6	  630.7	 6772.0	...
898419	  730.5	  630.8	 6770.0	...
898420	  730.4	  630.9	 6768.0	...
898421	  730.5	  630.7	 6766.0	...
898422	  730.6	  630.5	 6765.0	...
898423	  730.7	  630.2	 6765.0	...
898424	  730.7	  630.2	 6765.0	...
898425	  730.7	  630.1	 6765.0	...
898426	  730.9	  630.4	 6764.0	...
898427	  731.1	  630.6	 6764.0	...
898428	  731.2	  630.9	 6764.0	...
898429	  731.3	  630.9	 6764.0	...
898430	  731.4	  630.9	 6764.0	...
898431	  731.6	  630.9	 6764.0	...
898432	  731.6	  631.1	 6763.0	...
898433	  731.7	  631.4	 6762.0	...
898434	  731.9	  631.6	 6759.0	...
898435	  732.1	  631.3	 6757.0	...
898436	  732.1	  630.9	 6754.0	...
898437	  731.9	  630.9	 6753.0	...
898438	  731.8	  631.0	 6752.0	...
898439	  731.9	  631.0	 6752.0	...
898440	  731.4	  631.1	 6752.0	...
898441	  730.9	  631.5	 6752.0	...
898442	  730.8	  631.8	 6752.0	...
898443	  731.3	  631.9	 6753.0	...
898444	  731.8	  632.1	 6754.0	...
898445	  731.8	  632.4	 6755.0	...
898446	  731.8	  632.3	 6756.0	...
898447	  731.8	  632.2	 6756.0	...
898448	  731.7	  632.1	 6756.0	...
898449	  731.7	  632.1	 6759.0	...
898450	  731.6	  632.3	 6762.0	...
898451	  731.5	  632.4	 6765.0	...
898452	  731.4	  632.6	 6766.0	...
898453	  731.3	  632.6	 6767.0	...
898454	  731.3	  632.5	 6766.0	...
898455	  731.4	  632.4	 6766.0	...
898456	  731.5	  632.3	 6765.0	...
898457	  731.6	  632.4	 6766.0	...
898458	  731.5	  632.6	 6765.0	...
898459	  731.4	  632.8	 6763.0	...
898460	  731.5	  633.1	 6759.0	...
898461	  731.5	  633.2	 6755.0	...
898462	  731.5	  633.1	 6756.0	...
898463	  731.4	  632.7	 6758.0	...
898464	  731.4	  632.2	 6760.0	...
898465	  731.4	  632.2	 6758.0	...
898466	  731.4	  632.4	 6755.0	...
898467	  731.4	  632.6	 6753.0	...
898468	  731.5	  632.7	 6752.0	...
898469	  731.7	  632.7	 6752.0	...
898470	  731.9	  632.7	 6752.0	...
898471	  731.9	  632.9	 6752.0	...
898472	  732.0	  633.0	 6751.0	...
898473	  732.1	  633.1	 6750.0	...
898474	  732.1	  633.1	 6750.0	...
898475	  732.2	  633.1	 6750.0	...
898476	  732.2	  633.2	 6750.0	...
898477	  732.3	  633.4	 6750.0	...
898478	  732.4	  633.4	 6749.0	...
898479	  732.5	  633.5	 6748.0	...
898480	  732.4	  633.7	 6744.0	...
898481	  732.2	  634.0	 6742.0	...
898482	  732.1	  634.4	 6739.0	...
898483	  732.0	  634.7	 6739.0	...
898484	  732.0	  634.8	 6739.0	...
898485	  732.0	  634.8	 6739.0	...
898486	  732.0	  634.9	 6739.0	...
898487	  732.1	  634.9	 6738.0	...
MSG	898488 0000 _ Number On
898488	  732.2	  634.8	 6737.0	...
898489	  732.2	  634.6	 6737.0	...
898490	  732.0	  634.8	 6737.0	...
898491	  731.8	  635.1	 6738.0	...
898492	  731.6	  635.2	 6739.0	...
898493	  731.6	  634.9	 6739.0	...
898494	  731.7	  634.9	 6736.0	...
898495	  731.9	  635.3	 6732.0	...
898496	  732.0	  635.8	 6734.0	...
898497	  732.0	  636.1	 6738.0	...
898498	  732.2	  636.1	 6742.0	...
898499	  732.3	  635.9	 6741.0	...
898500	  732.3	  635.7	 6738.0	...
898501	  732.7	  635.7	 6734.0	...
898502	  733.1	  635.6	 6731.0	...
898503	  733.5	  635.5	 6730.0	...
898504	  733.5	  635.5	 6730.0	...
898505	  733.4	  635.4	 6733.0	...
898506	  733.5	  635.3	 6735.0	...
898507	  733.4	  635.2	 6734.0	...
898508	  733.4	  635.3	 6732.0	...
898509	  733.4	  635.7	 6729.0	...
898510	  733.4	  636.2	 6729.0	...
898511	  733.3	  636.6	 6729.0	...
898512	  733.2	  636.4	 6729.0	...
898513	  733.1	  636.0	 6728.0	...
898514	  733.3	  635.8	 6727.0	...
898515	  733.6	  636.1	 6727.0	...
898516	  733.9	  636.4	 6726.0	...
898517	  733.9	  636.5	 6723.0	...
898518	  733.9	  636.7	 6719.0	...
898519	  733.9	  636.8	 6717.0	...
898520	  734.0	  636.9	 6717.0	...
898521	  734.1	  636.8	 6719.0	...
898522	  734.1	  636.9	 6721.0	...
898523	  734.0	  637.0	 6721.0	...
898524	  734.0	  637.1	 6721.0	...
898525	  734.2	  637.1	 6720.0	...
898526	  734.4	  637.1	 6715.0	...
898527	  734.6	  636.9	 6711.0	...
898528	  734.5	  636.7	 6708.0	...
898529	  734.5	  636.6	 6709.0	...
898530	  734.7	  637.0	 6710.0	...
898531	  734.8	  637.4	 6711.0	...
898532	  734.8	  637.7	 6712.0	...
898533	  734.9	  637.6	 6713.0	...
898534	  734.9	  637.6	 6712.0	...
898535	  734.9	  637.4	 6711.0	...
898536	  735.0	  637.2	 6709.0	...
898537	  735.0	  637.0	 6707.0	...
898538	  734.8	  637.0	 6707.0	...
898539	  734.6	  637.2	 6708.0	...
898540	  734.4	  637.2	 6710.0	...
898541	  734.2	  637.2	 6710.0	...
898542	  734.2	  637.7	 6710.0	...
898543	  734.2	  638.3	 6708.0	...
898544	  734.2	  638.9	 6708.0	...
898545	  734.2	  638.9	 6708.0	...
898546	  734.3	  638.8	 6706.0	...
898547	  734.6	  638.9	 6703.0	...
898548	  734.9	  639.0	 6701.0	...
898549	  735.1	  639.1	 6702.0	...
898550	  735.0	  639.1	 6703.0	...
898551	  735.0	  639.4	 6703.0	...
898552	  735.0	  639.5	 6700.0	...
898553	  735.3	  639.5	 6696.0	...
898554	  735.7	  639.7	 6693.0	...
898555	  735.8	  639.9	 6694.0	...
898556	  735.8	  640.1	 6695.0	...
898557	  735.7	  639.9	 6697.0	...
898558	  735.6	  639.5	 6697.0	...
898559	  735.7	  639.4	 6696.0	...
898560	  735.8	  639.5	 6695.0	...
898561	  735.8	  639.8	 6693.0	...
898562	  735.8	  639.8	 6692.0	...
898563	  736.1	  639.5	 6692.0	...
898564	  736.5	  639.5	 6692.0	...
898565	  736.5	  639.7	 6692.0	...
898566	  736.2	  640.1	 6691.0	...
898567	  735.9	  640.2	 6690.0	...
898568	  735.9	  640.3	 6690.0	...
898569	  736.0	  640.4	 6689.0	...
898570	  736.1	  640.5	 6689.0	...
898571	  736.2	  640.8	 6689.0	...
898572	  736.3	  641.0	 6689.0	...
898573	  736.5	  641.1	 6689.0	...
898574	  736.5	  640.9	 6688.0	...
898575	  736.5	  640.9	 6685.0	...
898576	  736.5	  640.9	 6683.0	...
898577	  736.5	  641.1	 6682.0	...
898578	  736.6	  641.4	 6682.0	...
898579	  736.6	  641.6	 6683.0	...
898580	  736.7	  641.7	 6684.0	...
898581	  737.0	  641.7	 6685.0	...
898582	  737.4	  641.6	 6685.0	...
898583	  737.3	  641.7	 6686.0	...
898584	  736.9	  641.6	 6686.0	...
898585	  736.5	  641.7	 6686.0	...
898586	  736.5	  641.6	 6687.0	...
898587	  736.8	  641.7	 6687.0	...
898588	  737.1	  641.8	 6687.0	...
898589	  737.3	  641.8	 6686.0	...
898590	  737.1	  641.8	 6684.0	...
898591	  737.2	  641.8	 6684.0	...
898592	  737.4	  641.5	 6683.0	...
898593	  737.5	  641.2	 6682.0	...
898594	  737.5	  641.2	 6681.0	...
898595	  737.4	  641.5	 6681.0	...
898596	  737.4	  642.0	 6681.0	...
898597	  737.4	  642.2	 6681.0	...
898598	  737.6	  642.2	 6681.0	...
898599	  737.8	  642.2	 6679.0	...
898600	  737.9	  642.1	 6677.0	...
898601	  738.1	  642.0	 6678.0	...
898602	  738.2	  641.9	 6680.0	...
898603	  738.4	  641.7	 6681.0	...
898604	  738.1	  641.6	 6680.0	...
898605	  737.9	  641.6	 6677.0	...
898606	  738.0	  641.6	 6674.0	...
898607	  738.3	  641.7	 6672.0	...
898608	  738.7	  641.8	 6671.0	...
898609	  738.7	  641.9	 6672.0	...
898610	  738.7	  641.9	 6673.0	...
898611	  738.6	  641.8	 6673.0	...
898612	  738.5	  641.6	 6674.0	...
898613	  738.5	  641.5	 6678.0	...
898614	  738.5	  641.4	 6682.0	...
898615	  738.5	  641.3	 6684.0	...
898616	  738.5	  641.1	 6684.0	...
898617	  738.5	  640.9	 6685.0	...
898618	  738.4	  641.0	 6685.0	...
898619	  738.4	  641.0	 6684.0	...
898620	  738.3	  640.9	 6683.0	...
898621	  738.3	  640.8	 6682.0	...
898622	  738.3	  640.7	 6682.0	...
898623	  738.3	  640.8	 6683.0	...
898624	  738.6	  640.8	 6683.0	...
898625	  738.9	  640.7	 6684.0	...
898626	  739.2	  640.6	 6685.0	...
898627	  739.1	  640.4	 6686.0	...
898628	  738.9	  640.5	 6685.0	...
898629	  738.5	  640.9	 6682.0	...
898630	  738.2	  641.2	 6681.0	...
898631	  738.1	  641.5	 6681.0	...
898632	  738.0	  641.2	 6683.0	...
898633	  738.0	  640.7	 6683.0	...
898634	  737.8	  640.2	 6684.0	...
898635	  737.8	  639.8	 6685.0	...
898636	  737.7	  639.6	 6687.0	...
898637	  737.9	  639.8	 6688.0	...
898638	  738.0	  640.1	 6689.0	...
898639	  738.2	  640.5	 6687.0	...
898640	  738.1	  640.5	 6685.0	...
898641	  738.2	  640.6	 6684.0	...
898642	  738.3	  640.6	 6684.0	...
898643	  738.3	  640.6	 6684.0	...
898644	  738.3	  640.4	 6685.0	...
898645	  738.2	  640.3	 6685.0	...
898646	  738.3	  640.3	 6684.0	...
898647	  738.4	  640.3	 6681.0	...
898648	  738.4	  640.2	 6679.0	...
898649	  738.4	  639.7	 6682.0	...
898650	  738.3	  639.2	 6684.0	...
898651	  738.3	  639.1	 6686.0	...
898652	  738.3	  639.4	 6684.0	...
898653	  738.3	  639.7	 6683.0	...
898654	  738.3	  639.9	 6681.0	...
898655	  738.5	  640.3	 6681.0	...
898656	  738.7	  640.6	 6680.0	...
898657	  738.8	  640.6	 6679.0	...
898658	  738.8	  640.3	 6679.0	...
898659	  738.8	  640.3	 6678.0	...
898660	  738.9	  640.6	 6677.0	...
898661	  739.0	  641.0	 6677.0	...
898662	  738.9	  641.4	 6678.0	...
898663	  738.7	  641.7	 6679.0	...
898664	  738.6	  641.7	 6680.0	...
898665	  739.0	  641.4	 6679.0	...
898666	  739.3	  640.7	 6676.0	...
898667	  739.4	  640.3	 6672.0	...
898668	  739.4	  639.8	 6668.0	...
898669	  739.4	  640.2	 6666.0	...
898670	  739.4	  640.6	 6668.0	...
898671	  739.5	  640.8	 6671.0	...
898672	  739.4	  640.7	 6673.0	...
898673	  739.2	  640.5	 6674.0	...
898674	  739.1	  640.6	 6675.0	...
898675	  739.0	  640.5	 6677.0	...
898676	  738.7	  640.6	 6679.0	...
898677	  738.4	  640.6	 6679.0	...
898678	  738.3	  640.6	 6680.0	...
898679	  738.4	  640.6	 6680.0	...
898680	  738.7	  640.5	 6681.0	...
898681	  738.9	  640.5	 6681.0	...
898682	  739.1	  640.0	 6680.0	...
898683	  739.2	  639.5	 6680.0	...
898684	  739.1	  639.0	 6680.0	...
898685	  739.0	  639.0	 6680.0	...
898686	  739.0	  639.1	 6680.0	...
898687	  739.1	  639.0	 6680.0	...
898688	  739.0	  638.9	 6680.0	...
898689	  739.0	  638.7	 6681.0	...
898690	  739.1	  638.6	 6681.0	...
898691	  739.3	  638.5	 6681.0	...
898692	  739.2	  638.5	 6682.0	...
898693	  739.1	  638.9	 6681.0	...
898694	  739.0	  639.2	 6682.0	...
898695	  739.1	  639.6	 6684.0	...
898696	  739.1	  639.6	 6684.0	...
898697	  739.1	  639.7	 6682.0	...
898698	  739.1	  639.8	 6681.0	...
898699	  739.1	  640.1	 6678.0	...
898700	  739.0	  640.2	 6676.0	...
898701	  738.9	  640.2	 6673.0	...
898702	  738.8	  640.1	 6672.0	...
898703	  738.9	  640.0	 6675.0	...
898704	  739.0	  640.0	 6678.0	...
898705	  739.1	  640.0	 6681.0	...
898706	  739.1	  640.0	 6681.0	...
898707	  739.2	  640.0	 6681.0	...
898708	  739.3	  640.0	 6680.0	...
898709	  739.4	  640.0	 6679.0	...
898710	  739.5	  639.7	 6680.0	...
898711	  739.5	  639.5	 6682.0	...
898712	  739.5	  639.4	 6683.0	...
898713	  739.4	  639.6	 6682.0	...
898714	  739.2	  639.8	 6682.0	...
898715	  738.8	  639.7	 6681.0	...
898716	  738.6	  639.6	 6681.0	...
898717	  738.7	  639.4	 6681.0	...
898718	  739.1	  639.4	 6681.0	...
898719	  739.5	  639.7	 6682.0	...
898720	  739.5	  639.9	 6684.0	...
898721	  739.6	  639.7	 6686.0	...
898722	  739.6	  639.4	 6686.0	...
898723	  739.8	  639.5	 6686.0	...
898724	  740.0	  639.9	 6682.0	...
898725	  740.1	  640.4	 6678.0	...
898726	  740.1	  640.3	 6673.0	...
898727	  740.1	  640.5	 6673.0	...
898728	  740.3	  640.6	 6677.0	...
898729	  740.4	  640.7	 6681.0	...
898730	  740.5	  640.7	 6683.0	...
898731	  740.5	  640.7	 6682.0	...
898732	  740.5	  640.7	 6681.0	...
898733	  740.5	  640.6	 6683.0	...
898734	  740.5	  640.4	 6684.0	...
898735	  740.2	  640.3	 6685.0	...
898736	  739.8	  640.2	 6682.0	...
898737	  739.5	  640.8	 6679.0	...
898738	  739.4	  641.4	 6676.0	...
898739	  739.4	  641.8	 6677.0	...
898740	  739.6	  641.5	 6677.0	...
898741	  739.7	  641.4	 6677.0	...
898742	  740.2	  641.4	 6677.0	...
898743	  740.6	  641.2	 6677.0	...
898744	  741.1	  640.7	 6677.0	...
898745	  741.1	  640.3	 6682.0	...
898746	  740.9	  640.2	 6686.0	...
898747	  740.6	  640.5	 6689.0	...
898748	  740.4	  640.8	 6683.0	...
898749	  740.4	  640.9	 6677.0	...
898750	  740.4	  640.9	 6672.0	...
898751	  740.5	  641.0	 6672.0	...
898752	  740.5	  641.2	 6671.0	...
898753	  740.6	  641.3	 6671.0	...
898754	  741.0	  641.1	 6672.0	...
898755	  741.4	  640.8	 6673.0	...
898756	  741.6	  640.5	 6674.0	...
898757	  741.3	  640.5	 6676.0	...
898758	  741.1	  640.5	 6676.0	...
898759	  741.3	  640.6	 6678.0	...
898760	  741.6	  640.7	 6679.0	...
898761	  741.6	  640.9	 6679.0	...
898762	  741.4	  641.1	 6679.0	...
898763	  741.1	  641.3	 6678.0	...
898764	  741.0	  641.5	 6678.0	...
898765	  741.3	  641.6	 6677.0	...
898766	  741.6	  641.6	 6680.0	...
898767	  741.9	  641.6	 6683.0	...
898768	  741.8	  642.0	 6686.0	...
898769	  741.7	  642.4	 6683.0	...
898770	  741.9	  642.6	 6679.0	...
898771	  742.2	  642.1	 6678.0	...
898772	  742.4	  641.6	 6679.0	...
898773	  742.3	  641.5	 6681.0	...
898774	  742.3	  641.6	 6681.0	...
898775	  742.5	  641.6	 6682.0	...
898776	  742.8	  641.6	 6683.0	...
898777	  742.9	  641.5	 6684.0	...
898778	  742.6	  641.5	 6682.0	...
898779	  742.3	  641.5	 6681.0	...
898780	  741.9	  641.6	 6679.0	...
898781	  741.9	  641.7	 6679.0	...
898782	  742.0	  641.8	 6679.0	...
898783	  742.2	  642.4	 6680.0	...
898784	  742.3	  643.0	 6681.0	...
898785	  742.5	  643.4	 6682.0	...
898786	  742.8	  643.2	 6683.0	...
898787	  743.0	  643.0	 6684.0	...
898788	  743.3	  643.1	 6683.0	...
898789	  743.3	  643.4	 6681.0	...
898790	  743.2	  643.7	 6678.0	...
898791	  742.9	  643.7	 6674.0	...
898792	  742.6	  643.3	 6673.0	...
898793	  742.5	  643.0	 6673.0	...
898794	  742.5	  643.1	 6675.0	...
898795	  742.9	  643.2	 6676.0	...
898796	  743.2	  643.4	 6677.0	...
898797	  743.5	  643.4	 6677.0	...
898798	  743.5	  643.4	 6678.0	...
898799	  743.5	  643.6	 6680.0	...
898800	  743.5	  643.9	 6681.0	...
898801	  743.7	  644.1	 6683.0	...
MSG	898802 0000 _ Number Off
898802	  743.7	  643.7	 6685.0	...
898803	  743.9	  643.4	 6686.0	...
898804	  744.0	  643.2	 6686.0	...
898805	  744.1	  643.2	 6687.0	...
898806	  744.1	  643.3	 6689.0	...
898807	  744.3	  643.3	 6691.0	...
898808	  744.4	  643.4	 6692.0	...
898809	  744.6	  643.4	 6692.0	...
898810	  744.6	  643.5	 6692.0	...
898811	  744.4	  643.6	 6691.0	...
898812	  744.1	  643.8	 6691.0	...
898813	  743.9	  643.9	 6691.0	...
898814	  743.9	  644.0	 6689.0	...
898815	  744.0	  643.9	 6688.0	...
898816	  744.0	  643.8	 6686.0	...
898817	  744.1	  643.7	 6687.0	...
898818	  744.6	  643.5	 6687.0	...
898819	  745.2	  643.8	 6687.0	...
898820	  745.7	  644.1	 6685.0	...
898821	  745.8	  644.5	 6685.0	...
898822	  745.8	  644.3	 6686.0	...
898823	  745.9	  644.1	 6687.0	...
898824	  745.9	  643.9	 6690.0	...
898825	  744.8	  644.5	 6694.0	...
898826	  743.2	  645.1	 6698.0	...
898827	  741.2	  645.7	 6699.0	...
898828	  739.6	  645.7	 6698.0	...
898829	  737.8	  645.5	 6698.0	...
898830	  735.4	  645.4	 6696.0	...
898831	  733.9	  645.6	 6695.0	...
898832	  732.7	  646.1	 6693.0	...
898833	  732.4	  646.4	 6693.0	...
898834	  731.9	  646.5	 6688.0	...
898835	  731.8	  646.5	 6683.0	...
898836	  731.7	  646.1	 6680.0	...
898837	  731.9	  645.4	 6680.0	...
898838	  732.0	  644.8	 6682.0	...
898839	  732.1	  644.8	 6682.0	...
898840	  732.1	  645.1	 6683.0	...
898841	  732.5	  644.8	 6683.0	...
898842	  733.2	  644.1	 6683.0	...
898843	  734.0	  643.4	 6683.0	...
898844	  734.5	  643.0	 6682.0	...
898845	  734.7	  642.6	 6682.0	...
898846	  735.2	  642.2	 6682.0	...
898847	  736.0	  642.1	 6678.0	...
898848	  736.7	  642.0	 6672.0	...
898849	  737.0	  642.2	 6667.0	...
898850	  737.0	  642.3	 6666.0	...
898851	  737.3	  642.5	 6667.0	...
898852	  737.6	  642.5	 6667.0	...
898853	  737.5	  642.6	 6667.0	...
898854	  736.9	  642.7	 6667.0	...
898855	  736.2	  642.7	 6667.0	...
898856	  736.1	  642.5	 6671.0	...
898857	  736.2	  642.4	 6675.0	...
898858	  736.2	  642.4	 6679.0	...
898859	  736.1	  642.4	 6680.0	...
898860	  736.3	  642.4	 6682.0	...
898861	  736.5	  642.3	 6684.0	...
898862	  736.8	  642.3	 6686.0	...
898863	  737.0	  642.1	 6685.0	...
898864	  737.1	  641.8	 6684.0	...
898865	  737.1	  642.0	 6680.0	...
898866	  737.1	  642.5	 6676.0	...
898867	  736.9	  643.1	 6676.0	...
898868	  736.8	  643.4	 6679.0	...
898869	  736.7	  643.6	 6681.0	...
898870	  736.9	  643.7	 6681.0	...
898871	  736.9	  643.7	 6681.0	...
898872	  736.7	  643.7	 6681.0	...
898873	  736.5	  643.8	 6681.0	...
898874	  736.4	  643.7	 6681.0	...
898875	  736.4	  643.6	 6680.0	...
898876	  736.5	  643.5	 6680.0	...
898877	  736.7	  643.5	 6679.0	...
898878	  736.9	  643.5	 6680.0	...
898879	  737.0	  643.4	 6682.0	...
898880	  737.1	  643.4	 6683.0	...
898881	  737.0	  643.4	 6683.0	...
898882	  736.8	  643.4	 6682.0	...
898883	  736.4	  643.5	 6681.0	...
898884	  736.3	  643.5	 6680.0	...
898885	  736.2	  643.6	 6680.0	...
898886	  736.2	  643.7	 6680.0	...
898887	  736.5	  643.8	 6681.0	...
898888	  736.8	  643.9	 6680.0	...
898889	  737.1	  643.8	 6680.0	...
898890	  737.3	  644.0	 6678.0	...
898891	  737.5	  644.3	 6676.0	...
898892	  737.8	  644.7	 6675.0	...
898893	  737.9	  644.9	 6675.0	...
898894	  738.0	  644.5	 6675.0	...
898895	  737.9	  644.2	 6675.0	...
898896	  737.9	  644.1	 6675.0	...
898897	  737.9	  644.4	 6678.0	...
898898	  737.9	  644.8	 6681.0	...
898899	  738.0	  645.2	 6684.0	...
898900	  737.9	  645.3	 6685.0	...
898901	  737.9	  645.6	 6681.0	...
898902	  738.1	  645.8	 6677.0	...
898903	  738.5	  646.0	 6673.0	...
898904	  739.0	  646.1	 6674.0	...
898905	  739.1	  646.2	 6673.0	...
898906	  739.2	  646.4	 6672.0	...
898907	  739.3	  646.5	 6671.0	...
898908	  739.4	  646.7	 6672.0	...
898909	  739.5	  646.7	 6672.0	...
898910	  739.5	  646.8	 6673.0	...
898911	  739.2	  647.0	 6674.0	...
898912	  739.0	  647.3	 6675.0	...
898913	  739.0	  647.5	 6674.0	...
898914	  739.3	  647.9	 6674.0	...
898915	  739.5	  648.4	 6675.0	...
898916	  739.6	  648.8	 6676.0	...
898917	  739.6	  649.0	 6676.0	...
898918	  739.6	  649.1	 6676.0	...
898919	  739.6	  649.1	 6676.0	...
898920	  739.7	  649.0	 6676.0	...
898921	  739.8	  648.9	 6674.0	...
898922	  740.1	  649.0	 6673.0	...
898923	  740.2	  649.2	 6673.0	...
898924	  740.4	  649.5	 6671.0	...
898925	  740.5	  649.6	 6670.0	...
898926	  740.3	  650.0	 6669.0	...
898927	  740.2	  650.4	 6669.0	...
898928	  740.1	  650.7	 6670.0	...
898929	  740.2	  650.7	 6669.0	...
898930	  740.3	  650.5	 6669.0	...
898931	  740.5	  650.3	 6668.0	...
898932	  740.4	  650.0	 6668.0	...
898933	  740.3	  649.8	 6669.0	...
898934	  740.2	  649.6	 6670.0	...
898935	  740.2	  649.6	 6669.0	...
898936	  740.3	  649.7	 6669.0	...
898937	  740.6	  649.8	 6671.0	...
898938	  740.7	  649.8	 6675.0	...
898939	  740.8	  649.7	 6675.0	...
898940	  741.0	  649.7	 6673.0	...
898941	  741.4	  649.9	 6671.0	...
898942	  741.7	  650.1	 6671.0	...
898943	  741.6	  650.1	 6669.0	...
898944	  741.4	  650.1	 6665.0	...
898945	  741.3	  650.1	 6664.0	...
898946	  741.3	  649.8	 6667.0	...
898947	  741.3	  649.5	 6669.0	...
898948	  741.3	  649.2	 6668.0	...
898949	  741.5	  649.6	 6665.0	...
898950	  741.7	  650.2	 6664.0	...
898951	  741.8	  650.8	 6663.0	...
898952	  742.0	  651.1	 6664.0	...
898953	  742.2	  651.3	 6665.0	...
898954	  742.4	  651.5	 6666.0	...
898955	  742.4	  651.6	 6667.0	...
898956	  742.2	  651.4	 6667.0	...
898957	  742.2	  651.0	 6666.0	...
898958	  742.1	  650.5	 6666.0	...
898959	  742.4	  650.4	 6665.0	...
898960	  742.8	  650.4	 6664.0	...
898961	  743.0	  650.3	 6663.0	...
898962	  743.1	  650.5	 6662.0	...
898963	  743.2	  650.7	 6662.0	...
898964	  743.2	  650.9	 6661.0	...
898965	  743.2	  651.0	 6661.0	...
898966	  743.1	  651.1	 6662.0	...
898967	  742.9	  651.2	 6662.0	...
898968	  742.9	  651.2	 6662.0	...
898969	  742.8	  651.0	 6661.0	...
898970	  742.7	  650.9	 6661.0	...
898971	  742.8	  650.8	 6662.0	...
898972	  742.9	  650.8	 6661.0	...
898973	  742.9	  650.9	 6661.0	...
898974	  742.9	  650.9	 6660.0	...
898975	  742.9	  651.1	 6659.0	...
898976	  742.9	  651.4	 6659.0	...
898977	  742.7	  651.6	 6659.0	...
898978	  742.6	  651.8	 6659.0	...
898979	  742.4	  652.2	 6657.0	...
898980	  742.4	  652.6	 6655.0	...
898981	  742.3	  652.8	 6651.0	...
898982	  742.3	  652.8	 6650.0	...
898983	  742.7	  652.7	 6651.0	...
898984	  743.2	  652.5	 6655.0	...
898985	  743.7	  652.3	 6659.0	...
898986	  743.8	  652.2	 6661.0	...
898987	  743.3	  652.2	 6662.0	...
898988	  742.9	  652.3	 6661.0	...
898989	  742.6	  652.5	 6660.0	...
898990	  742.6	  652.6	 6660.0	...
898991	  742.6	  652.8	 6660.0	...
898992	  742.7	  652.9	 6661.0	...
898993	  742.8	  652.8	 6658.0	...
898994	  743.0	  652.7	 6655.0	...
898995	  743.0	  652.6	 6651.0	...
898996	  743.1	  652.5	 6652.0	...
898997	  743.1	  652.6	 6654.0	...
898998	  743.2	  652.6	 6656.0	...
898999	  743.2	  652.8	 6658.0	...
899000	  743.2	  652.8	 6659.0	...
899001	  743.1	  652.9	 6658.0	...
899002	  743.0	  652.9	 6657.0	...
MSG	899003 0000 _ Number On
899003	  743.1	  652.9	 6656.0	...
899004	  743.3	  653.2	 6656.0	...
899005	  743.5	  653.6	 6657.0	...
899006	  743.6	  654.0	 6658.0	...
899007	  743.6	  654.0	 6658.0	...
899008	  743.6	  654.0	 6656.0	...
899009	  743.9	  653.9	 6655.0	...
899010	  744.1	  653.9	 6653.0	...
899011	  743.9	  654.0	 6653.0	...
899012	  743.6	  653.8	 6653.0	...
899013	  743.5	  653.6	 6654.0	...
899014	  743.6	  653.3	 6654.0	...
899015	  743.8	  653.3	 6654.0	...
899016	  743.8	  653.2	 6654.0	...
899017	  743.9	  653.3	 6653.0	...
899018	  744.1	  653.5	 6649.0	...
899019	  744.3	  653.8	 6646.0	...
899020	  744.3	  654.1	 6648.0	...
899021	  744.3	  654.3	 6653.0	...
899022	  744.2	  654.4	 6658.0	...
899023	  744.2	  654.5	 6659.0	...
899024	  744.1	  654.5	 6657.0	...
899025	  744.1	  654.3	 6655.0	...
899026	  744.0	  654.0	 6655.0	...
899027	  744.0	  653.8	 6660.0	...
899028	  743.8	  653.7	 6663.0	...
899029	  743.8	  653.8	 6663.0	...
899030	  743.8	  653.8	 6660.0	...
899031	  744.1	  653.7	 6656.0	...
899032	  744.3	  653.5	 6655.0	...
899033	  744.5	  653.4	 6655.0	...
899034	  744.5	  653.4	 6654.0	...
899035	  744.8	  653.3	 6654.0	...
899036	  745.1	  652.9	 6652.0	...
899037	  745.4	  652.2	 6651.0	...
899038	  745.4	  651.7	 6657.0	...
899039	  744.7	  651.8	 6664.0	...
899040	  744.0	  652.4	 6668.0	...
899041	  743.7	  653.0	 6665.0	...
899042	  744.1	  653.2	 6661.0	...
899043	  744.5	  653.3	 6662.0	...
899044	  744.4	  653.4	 6663.0	...
899045	  744.3	  653.4	 6663.0	...
899046	  744.0	  653.4	 6663.0	...
899047	  743.8	  653.0	 6662.0	...
899048	  743.7	  652.6	 6658.0	...
899049	  743.6	  652.1	 6654.0	...
899050	  743.6	  652.0	 6656.0	...
899051	  743.7	  652.1	 6663.0	...
899052	  743.8	  652.3	 6668.0	...
899053	  743.7	  652.5	 6667.0	...
899054	  743.6	  652.5	 6667.0	...
899055	  743.5	  652.4	 6665.0	...
899056	  743.5	  652.5	 6663.0	...
899057	  743.5	  652.7	 6660.0	...
899058	  743.8	  652.8	 6661.0	...
899059	  744.1	  652.3	 6662.0	...
899060	  744.2	  651.9	 6665.0	...
899061	  743.9	  651.6	 6666.0	...
899062	  743.6	  652.1	 6668.0	...
899063	  743.5	  652.4	 6667.0	...
899064	  743.6	  652.4	 6668.0	...
899065	  743.7	  652.1	 6668.0	...
899066	  743.7	  652.2	 6665.0	...
899067	  743.7	  652.2	 6663.0	...
899068	  743.6	  652.3	 6661.0	...
899069	  743.5	  652.6	 6660.0	...
899070	  743.3	  652.9	 6660.0	...
899071	  743.2	  653.0	 6661.0	...
899072	  743.1	  652.9	 6663.0	...
899073	  743.1	  652.7	 6665.0	...
899074	  743.0	  652.1	 6665.0	...
899075	  742.9	  651.5	 6665.0	...
899076	  742.8	  651.5	 6665.0	...
899077	  742.6	  652.0	 6668.0	...
899078	  742.6	  652.0	 6671.0	...
899079	  742.8	  651.5	 6674.0	...
899080	  742.9	  650.7	 6676.0	...
899081	  743.0	  650.3	 6677.0	...
899082	  743.0	  650.0	 6678.0	...
899083	  742.8	  650.0	 6679.0	...
899084	  742.7	  650.0	 6679.0	...
899085	  742.6	  650.6	 6676.0	...
899086	  742.7	  651.1	 6673.0	...
899087	  742.7	  651.7	 6671.0	...
899088	  742.7	  651.3	 6674.0	...
899089	  742.8	  650.8	 6677.0	...
899090	  742.7	  650.3	 6680.0	...
899091	  742.7	  650.0	 6683.0	...
899092	  742.7	  649.7	 6686.0	...
899093	  742.7	  649.5	 6692.0	...
899094	  742.7	  649.7	 6694.0	...
899095	  742.5	  650.0	 6695.0	...
899096	  742.3	  650.1	 6693.0	...
899097	  742.1	  650.5	 6692.0	...
899098	  742.1	  650.8	 6692.0	...
899099	  742.0	  650.4	 6693.0	...
899100	  741.9	  649.8	 6694.0	...
899101	  741.9	  649.3	 6695.0	...
899102	  741.9	  649.3	 6693.0	...
899103	  741.8	  649.2	 6691.0	...
899104	  741.9	  649.1	 6690.0	...
899105	  742.0	  649.0	 6688.0	...
899106	  742.2	  649.1	 6686.0	...
899107	  742.2	  649.1	 6686.0	...
899108	  742.1	  648.7	 6686.0	...
899109	  741.9	  648.4	 6686.0	...
899110	  741.7	  648.0	 6685.0	...
899111	  741.5	  648.0	 6686.0	...
899112	  741.6	  647.9	 6691.0	...
899113	  741.6	  648.0	 6695.0	...
899114	  741.6	  648.0	 6699.0	...
899115	  741.6	  647.9	 6698.0	...
899116	  741.6	  647.7	 6698.0	...
899117	  741.5	  647.6	 6697.0	...
899118	  741.4	  647.5	 6696.0	...
899119	  741.3	  647.5	 6695.0	...
899120	  741.4	  647.4	 6696.0	...
899121	  741.7	  647.3	 6697.0	...
899122	  741.9	  647.2	 6699.0	...
899123	  741.9	  647.2	 6701.0	...
899124	  741.8	  647.2	 6702.0	...
899125	  741.7	  647.2	 6703.0	...
899126	  741.8	  647.2	 6705.0	...
899127	  741.8	  647.1	 6707.0	...
899128	  741.8	  647.1	 6708.0	...
899129	  741.7	  647.0	 6710.0	...
899130	  741.7	  646.9	 6712.0	...
899131	  741.7	  646.8	 6713.0	...
899132	  741.8	  646.8	 6714.0	...
899133	  741.8	  646.9	 6714.0	...
899134	  741.8	  647.0	 6714.0	...
899135	  741.9	  647.0	 6714.0	...
899136	  742.1	  646.9	 6714.0	...
899137	  742.1	  646.6	 6713.0	...
899138	  742.0	  646.3	 6713.0	...
899139	  741.9	  646.2	 6713.0	...
899140	  741.7	  646.3	 6713.0	...
899141	  741.7	  646.6	 6713.0	...
899142	  741.6	  646.6	 6713.0	...
899143	  741.8	  646.6	 6712.0	...
899144	  741.9	  646.4	 6712.0	...
899145	  742.1	  646.2	 6713.0	...
899146	  742.1	  646.0	 6714.0	...
899147	  742.1	  646.3	 6715.0	...
899148	  742.0	  646.6	 6714.0	...
899149	  742.0	  646.6	 6712.0	...
899150	  742.0	  646.2	 6711.0	...
899151	  742.1	  645.9	 6711.0	...
899152	  742.1	  646.0	 6711.0	...
899153	  741.8	  646.1	 6710.0	...
899154	  741.4	  646.1	 6708.0	...
899155	  741.0	  646.1	 6708.0	...
899156	  740.9	  646.0	 6709.0	...
899157	  740.8	  645.9	 6712.0	...
899158	  741.2	  645.7	 6716.0	...
899159	  741.7	  645.8	 6720.0	...
899160	  742.1	  646.1	 6723.0	...
899161	  742.0	  646.6	 6724.0	...
899162	  741.8	  646.5	 6724.0	...
899163	  741.8	  646.4	 6723.0	...
899164	  741.6	  646.4	 6722.0	...
899165	  741.5	  646.6	 6720.0	...
899166	  741.2	  646.4	 6719.0	...
899167	  741.1	  646.1	 6718.0	...
899168	  741.2	  645.8	 6718.0	...
899169	  741.5	  645.6	 6721.0	...
899170	  741.9	  645.8	 6725.0	...
899171	  742.3	  646.1	 6728.0	...
899172	  742.5	  646.4	 6726.0	...
899173	  742.2	  646.5	 6723.0	...
899174	  741.7	  646.5	 6720.0	...
899175	  741.2	  646.6	 6718.0	...
899176	  741.2	  646.5	 6714.0	...
899177	  741.1	  646.4	 6711.0	...
899178	  741.1	  646.4	 6712.0	...
899179	  741.0	  646.1	 6715.0	...
899180	  741.0	  645.9	 6720.0	...
899181	  741.2	  645.8	 6722.0	...
899182	  741.5	  645.9	 6723.0	...
899183	  741.7	  646.0	 6721.0	...
899184	  741.8	  646.2	 6719.0	...
899185	  741.9	  646.2	 6720.0	...
899186	  741.9	  646.0	 6723.0	...
899187	  741.8	  645.9	 6726.0	...
899188	  741.5	  645.8	 6725.0	...
899189	  741.3	  645.6	 6725.0	...
899190	  741.1	  645.6	 6726.0	...
899191	  741.1	  645.6	 6727.0	...
899192	  741.2	  645.4	 6727.0	...
899193	  741.3	  645.2	 6727.0	...
899194	  741.4	  644.9	 6726.0	...
899195	  741.3	  644.8	 6726.0	...
899196	  741.3	  644.5	 6726.0	...
899197	  741.3	  644.5	 6726.0	...
899198	  741.2	  644.5	 6726.0	...
899199	  741.1	  644.6	 6727.0	...
899200	  741.0	  644.7	 6729.0	...
899201	  741.0	  644.7	 6731.0	...
899202	  741.0	  644.7	 6733.0	...
899203	  741.0	  644.7	 6734.0	...
899204	  741.0	  644.7	 6734.0	...
899205	  741.1	  644.9	 6733.0	...
899206	  740.8	  645.1	 6732.0	...
899207	  740.5	  645.2	 6732.0	...
899208	  740.2	  645.1	 6733.0	...
899209	  740.2	  645.0	 6734.0	...
899210	  740.1	  645.0	 6735.0	...
899211	  740.2	  644.9	 6736.0	...
899212	  740.3	  644.6	 6736.0	...
899213	  740.4	  644.3	 6738.0	...
899214	  740.6	  644.0	 6741.0	...
899215	  740.8	  643.8	 6740.0	...
899216	  741.1	  643.5	 6738.0	...
899217	  741.1	  643.3	 6736.0	...
899218	  741.0	  643.2	 6739.0	...
899219	  740.8	  643.2	 6741.0	...
899220	  740.6	  643.3	 6742.0	...
899221	  740.4	  643.4	 6742.0	...
899222	  740.1	  643.5	 6742.0	...
899223	  739.8	  643.6	 6742.0	...
899224	  739.6	  643.7	 6743.0	...
899225	  739.6	  643.8	 6744.0	...
899226	  739.7	  643.8	 6744.0	...
899227	  739.7	  643.7	 6744.0	...
899228	  739.7	  643.5	 6748.0	...
899229	  740.2	  643.3	 6752.0	...
899230	  740.8	  643.4	 6751.0	...
899231	  740.9	  643.8	 6747.0	...
899232	  740.4	  644.2	 6745.0	...
899233	  739.9	  644.1	 6748.0	...
899234	  739.9	  644.0	 6751.0	...
899235	  739.8	  643.8	 6751.0	...
899236	  739.8	  643.6	 6753.0	...
899237	  739.8	  643.4	 6754.0	...
899238	  740.2	  643.3	 6756.0	...
899239	  740.5	  643.2	 6755.0	...
899240	  741.0	  643.0	 6756.0	...
899241	  741.2	  643.3	 6757.0	...
899242	  741.0	  643.6	 6756.0	...
899243	  740.6	  643.4	 6755.0	...
899244	  740.2	  643.0	 6753.0	...
899245	  740.1	  642.3	 6754.0	...
899246	  740.0	  642.1	 6755.0	...
899247	  739.9	  642.3	 6757.0	...
899248	  739.8	  642.7	 6758.0	...
899249	  740.1	  643.0	 6760.0	...
899250	  740.3	  643.0	 6760.0	...
899251	  740.5	  642.9	 6759.0	...
899252	  740.3	  643.0	 6758.0	...
899253	  740.1	  643.0	 6758.0	...
899254	  739.9	  643.0	 6758.0	...
899255	  740.0	  642.9	 6758.0	...
899256	  740.1	  642.9	 6758.0	...
899257	  740.2	  643.1	 6756.0	...
899258	  740.1	  643.2	 6754.0	...
899259	  740.1	  643.2	 6754.0	...
899260	  740.1	  643.1	 6759.0	...
899261	  740.0	  643.1	 6763.0	...
899262	  739.8	  643.2	 6768.0	...
899263	  739.9	  643.2	 6769.0	...
899264	  740.2	  643.3	 6770.0	...
899265	  740.5	  643.4	 6770.0	...
899266	  740.5	  643.3	 6769.0	...
899267	  740.6	  643.3	 6769.0	...
899268	  740.6	  643.4	 6768.0	...
899269	  740.5	  643.8	 6768.0	...
899270	  740.3	  644.0	 6766.0	...
899271	  740.1	  644.2	 6762.0	...
899272	  740.0	  644.0	 6759.0	...
899273	  739.8	  643.6	 6757.0	...
899274	  739.8	  643.3	 6757.0	...
899275	  740.1	  643.2	 6758.0	...
899276	  740.5	  643.2	 6757.0	...
899277	  740.6	  643.2	 6757.0	...
899278	  740.6	  643.2	 6756.0	...
899279	  740.6	  643.3	 6756.0	...
899280	  740.5	  643.3	 6755.0	...
899281	  740.6	  643.2	 6754.0	...
899282	  740.6	  643.1	 6754.0	...
899283	  740.8	  642.9	 6756.0	...
899284	  740.8	  642.8	 6758.0	...
899285	  740.8	  642.8	 6760.0	...
899286	  740.9	  642.8	 6756.0	...
899287	  740.9	  642.7	 6752.0	...
899288	  740.9	  642.6	 6749.0	...
899289	  740.6	  643.2	 6749.0	...
899290	  740.2	  643.8	 6750.0	...
899291	  740.1	  644.3	 6752.0	...
899292	  740.4	  644.3	 6753.0	...
899293	  740.5	  644.6	 6753.0	...
899294	  740.5	  644.9	 6752.0	...
899295	  740.4	  645.1	 6751.0	...
899296	  740.4	  644.9	 6750.0	...
899297	  740.4	  644.8	 6752.0	...
899298	  740.6	  645.0	 6755.0	...
899299	  740.7	  645.0	 6757.0	...
899300	  740.8	  645.0	 6756.0	...
899301	  740.8	  644.7	 6753.0	...
899302	  740.8	  644.5	 6752.0	...
899303	  740.8	  644.4	 6750.0	...
899304	  741.0	  644.5	 6753.0	...
899305	  741.2	  644.5	 6755.0	...
899306	  741.3	  644.4	 6758.0	...
899307	  741.4	  644.2	 6756.0	...
899308	  741.2	  644.6	 6754.0	...
899309	  740.9	  645.1	 6750.0	...
899310	  740.7	  645.5	 6747.0	...
899311	  740.7	  646.0	 6746.0	...
899312	  741.0	  646.4	 6746.0	...
899313	  741.2	  646.5	 6747.0	...
899314	  741.4	  646.3	 6747.0	...
899315	  741.3	  646.0	 6748.0	...
MSG	899316 0000 _ Number Off
899316	  741.2	  646.1	 6748.0	...
899317	  741.2	  646.2	 6749.0	...
899318	  741.2	  646.4	 6749.0	...
899319	  741.3	  646.5	 6750.0	...
899320	  741.4	  646.4	 6751.0	...
899321	  741.6	  646.2	 6753.0	...
899322	  741.7	  646.1	 6752.0	...
899323	  741.7	  646.0	 6750.0	...
899324	  741.7	  646.1	 6747.0	...
899325	  741.7	  645.9	 6745.0	...
899326	  741.7	  645.7	 6743.0	...
899327	  741.8	  645.4	 6742.0	...
899328	  741.8	  645.3	 6742.0	...
899329	  741.9	  645.2	 6743.0	...
899330	  741.9	  645.3	 6745.0	...
899331	  741.9	  645.6	 6746.0	...
899332	  742.2	  645.7	 6745.0	...
899333	  742.5	  645.7	 6746.0	...
899334	  742.8	  645.6	 6746.0	...
899335	  742.8	  646.2	 6745.0	...
899336	  742.9	  646.8	 6742.0	...
899337	  742.8	  647.2	 6739.0	...
899338	  742.7	  647.3	 6737.0	...
899339	  742.7	  647.5	 6736.0	...
899340	  742.8	  647.7	 6735.0	...
899341	  742.8	  648.0	 6731.0	...
899342	  742.7	  648.7	 6727.0	...
899343	  742.6	  649.2	 6725.0	...
899344	  742.7	  649.5	 6728.0	...
899345	  742.6	  648.8	 6731.0	...
899346	  742.6	  648.2	 6732.0	...
899347	  742.6	  647.7	 6730.0	...
899348	  742.8	  647.7	 6728.0	...
899349	  742.9	  647.7	 6726.0	...
899350	  742.8	  647.7	 6724.0	...
899351	  742.8	  647.8	 6722.0	...
899352	  742.9	  647.9	 6723.0	...
899353	  743.2	  648.5	 6725.0	...
899354	  743.5	  649.0	 6728.0	...
899355	  743.6	  649.4	 6729.0	...
899356	  743.6	  649.3	 6728.0	...
899357	  743.5	  649.1	 6726.0	...
899358	  743.5	  648.9	 6724.0	...
899359	  743.4	  648.6	 6724.0	...
899360	  743.3	  648.5	 6724.0	...
899361	  743.4	  648.6	 6724.0	...
899362	  743.6	  648.8	 6725.0	...
899363	  743.9	  649.5	 6725.0	...
899364	  744.0	  650.1	 6725.0	...
899365	  744.1	  650.5	 6725.0	...
899366	  744.0	  650.5	 6725.0	...
899367	  743.9	  650.5	 6725.0	...
899368	  743.8	  650.7	 6725.0	...
899369	  743.6	  650.7	 6726.0	...
899370	  743.7	  650.6	 6727.0	...
899371	  744.3	  650.5	 6727.0	...
899372	  744.8	  650.6	 6724.0	...
899373	  745.2	  650.7	 6719.0	...
899374	  745.2	  650.8	 6716.0	...
899375	  745.2	  651.3	 6713.0	...
899376	  745.3	  651.7	 6714.0	...
899377	  745.4	  652.0	 6716.0	...
899378	  745.5	  652.0	 6716.0	...
899379	  745.7	  651.9	 6714.0	...
899380	  745.8	  652.1	 6711.0	...
899381	  746.1	  652.2	 6710.0	...
899382	  746.3	  652.1	 6708.0	...
899383	  746.5	  651.7	 6711.0	...
899384	  746.6	  651.5	 6714.0	...
899385	  746.5	  651.6	 6713.0	...
899386	  746.4	  651.6	 6710.0	...
899387	  746.2	  651.5	 6709.0	...
899388	  746.2	  651.4	 6709.0	...
899389	  746.1	  651.9	 6710.0	...
899390	  746.0	  652.5	 6709.0	...
899391	  746.0	  652.5	 6711.0	...
899392	  746.1	  651.9	 6712.0	...
899393	  746.3	  652.0	 6712.0	...
899394	  746.7	  652.6	 6709.0	...
899395	  746.8	  653.3	 6707.0	...
899396	  746.8	  653.1	 6707.0	...
899397	  746.7	  652.9	 6707.0	...
899398	  746.6	  653.1	 6708.0	...
899399	  746.7	  653.4	 6707.0	...
899400	  746.7	  653.6	 6706.0	...
899401	  746.7	  653.5	 6705.0	...
899402	  746.7	  653.7	 6704.0	...
899403	  746.8	  653.9	 6704.0	...
899404	  747.0	  654.2	 6704.0	...
899405	  747.2	  654.4	 6703.0	...
899406	  747.2	  654.3	 6704.0	...
899407	  747.3	  654.1	 6705.0	...
899408	  747.2	  653.9	 6707.0	...
899409	  747.0	  653.8	 6706.0	...
899410	  746.9	  653.8	 6705.0	...
899411	  746.7	  653.7	 6700.0	...
899412	  746.7	  653.8	 6696.0	...
899413	  746.6	  653.9	 6692.0	...
899414	  746.6	  654.5	 6692.0	...
899415	  746.5	  655.2	 6691.0	...
899416	  746.7	  655.9	 6690.0	...
899417	  746.8	  656.0	 6690.0	...
899418	  746.9	  656.1	 6690.0	...
899419	  746.9	  656.0	 6689.0	...
899420	  747.2	  655.6	 6689.0	...
899421	  747.5	  655.1	 6690.0	...
899422	  747.8	  655.0	 6691.0	...
899423	  747.9	  655.3	 6690.0	...
899424	  747.9	  655.6	 6690.0	...
899425	  748.0	  655.7	 6687.0	...
899426	  748.0	  655.8	 6685.0	...
899427	  748.0	  655.8	 6684.0	...
899428	  748.2	  656.2	 6686.0	...
899429	  748.4	  656.6	 6689.0	...
899430	  748.5	  656.8	 6691.0	...
899431	  748.5	  656.6	 6692.0	...
899432	  748.4	  656.3	 6692.0	...
899433	  748.5	  656.2	 6692.0	...
899434	  748.7	  655.8	 6691.0	...
899435	  748.9	  655.4	 6693.0	...
899436	  748.7	  655.2	 6695.0	...
899437	  748.4	  655.3	 6696.0	...
899438	  748.1	  655.4	 6692.0	...
899439	  747.9	  655.6	 6688.0	...
899440	  747.9	  655.6	 6686.0	...
899441	  748.3	  655.6	 6687.0	...
899442	  748.7	  655.7	 6688.0	...
899443	  749.3	  655.8	 6690.0	...
899444	  749.5	  656.0	 6691.0	...
899445	  749.7	  656.1	 6692.0	...
899446	  749.7	  656.2	 6692.0	...
899447	  749.5	  656.2	 6691.0	...
899448	  749.1	  656.3	 6690.0	...
899449	  748.9	  655.9	 6689.0	...
899450	  748.7	  655.4	 6688.0	...
899451	  748.7	  655.3	 6688.0	...
899452	  748.8	  655.5	 6688.0	...
899453	  749.0	  656.1	 6688.0	...
899454	  749.1	  656.4	 6687.0	...
899455	  749.3	  656.5	 6685.0	...
899456	  749.5	  656.4	 6685.0	...
899457	  749.6	  656.3	 6685.0	...
899458	  749.7	  656.3	 6685.0	...
899459	  749.7	  656.3	 6685.0	...
899460	  749.6	  656.5	 6685.0	...
899461	  749.5	  656.6	 6684.0	...
899462	  749.4	  656.6	 6684.0	...
899463	  749.3	  656.5	 6685.0	...
899464	  749.3	  656.7	 6686.0	...
899465	  749.4	  656.9	 6686.0	...
899466	  749.2	  657.1	 6686.0	...
899467	  749.1	  657.1	 6682.0	...
899468	  749.3	  656.8	 6679.0	...
899469	  749.9	  656.3	 6677.0	...
899470	  750.5	  655.9	 6680.0	...
899471	  750.7	  656.1	 6683.0	...
899472	  750.3	  656.4	 6684.0	...
899473	  749.8	  656.7	 6684.0	...
899474	  749.5	  656.8	 6684.0	...
899475	  750.1	  656.7	 6684.0	...
899476	  750.7	  656.6	 6684.0	...
899477	  750.8	  656.6	 6682.0	...
899478	  750.3	  656.7	 6681.0	...
899479	  749.7	  656.8	 6680.0	...
899480	  749.8	  656.8	 6678.0	...
899481	  749.8	  656.9	 6677.0	...
899482	  749.8	  657.1	 6676.0	...
899483	  749.8	  657.3	 6675.0	...
899484	  749.7	  657.6	 6675.0	...
899485	  749.7	  657.6	 6675.0	...
899486	  749.7	  657.7	 6676.0	...
899487	  749.7	  657.8	 6678.0	...
899488	  750.0	  657.7	 6679.0	...
899489	  750.3	  657.5	 6680.0	...
899490	  750.6	  657.4	 6681.0	...
899491	  750.6	  657.4	 6682.0	...
899492	  750.8	  657.4	 6683.0	...
899493	  751.0	  657.4	 6683.0	...
899494	  750.5	  657.5	 6681.0	...
899495	  750.0	  658.1	 6678.0	...
899496	  749.4	  658.6	 6674.0	...
899497	  749.7	  658.9	 6674.0	...
899498	  749.8	  658.9	 6674.0	...
899499	  749.9	  658.8	 6672.0	...
899500	  749.7	  658.9	 6671.0	...
899501	  749.6	  659.0	 6669.0	...
899502	  749.5	  659.0	 6668.0	...
899503	  749.6	  658.9	 6668.0	...
899504	  749.6	  659.2	 6668.0	...
899505	  749.6	  659.4	 6669.0	...
899506	  749.5	  659.1	 6670.0	...
899507	  749.6	  658.6	 6672.0	...
899508	  749.5	  658.1	 6672.0	...
899509	  749.4	  658.1	 6672.0	...
899510	  749.4	  658.1	 6667.0	...
899511	  749.3	  658.0	 6663.0	...
899512	  749.2	  657.9	 6659.0	...
899513	  748.9	  657.8	 6658.0	...
899514	  748.7	  657.8	 6660.0	...
899515	  748.6	  657.7	 6664.0	...
899516	  748.7	  657.6	 6668.0	...
899517	  749.1	  657.4	 6669.0	...
899518	  749.5	  657.3	 6670.0	...
899519	  749.9	  657.2	 6671.0	...
899520	  750.1	  657.3	 6674.0	...
899521	  749.5	  657.4	 6677.0	...
899522	  748.8	  657.2	 6678.0	...
899523	  748.2	  656.9	 6676.0	...
899524	  748.4	  656.7	 6675.0	...
899525	  748.6	  656.7	 6676.0	...
899526	  748.8	  656.9	 6676.0	...
899527	  748.8	  656.9	 6676.0	...
899528	  748.8	  656.9	 6674.0	...
899529	  748.9	  656.9	 6672.0	...
MSG	899530 0000 _ Number On
899530	  749.1	  656.9	 6669.0	...
899531	  749.3	  657.0	 6667.0	...
899532	  749.5	  657.2	 6666.0	...
899533	  749.6	  657.4	 6667.0	...
899534	  749.4	  657.5	 6667.0	...
899535	  749.0	  657.5	 6667.0	...
899536	  748.6	  657.6	 6666.0	...
899537	  748.6	  657.5	 6665.0	...
899538	  748.5	  657.4	 6665.0	...
899539	  748.3	  657.4	 6665.0	...
899540	  748.1	  657.4	 6665.0	...
899541	  748.2	  656.7	 6665.0	...
899542	  748.5	  656.0	 6666.0	...
899543	  748.7	  655.9	 6662.0	...
899544	  748.5	  656.5	 6658.0	...
899545	  748.4	  657.1	 6656.0	...
899546	  748.3	  657.0	 6658.0	...
899547	  748.4	  657.0	 6659.0	...
899548	  748.4	  656.9	 6657.0	...
899549	  748.5	  656.9	 6658.0	...
899550	  748.6	  656.8	 6660.0	...
899551	  748.4	  656.9	 6662.0	...
899552	  748.2	  656.9	 6662.0	...
899553	  748.0	  657.1	 6661.0	...
899554	  748.1	  657.3	 6661.0	...
899555	  748.2	  657.1	 6661.0	...
899556	  748.2	  656.7	 6661.0	...
899557	  748.3	  656.5	 6662.0	...
899558	  748.6	  656.5	 6664.0	...
899559	  748.8	  656.6	 6665.0	...
899560	  748.6	  656.5	 6663.0	...
899561	  748.2	  656.7	 6659.0	...
899562	  747.8	  656.7	 6657.0	...
899563	  747.8	  656.7	 6657.0	...
899564	  747.8	  656.4	 6658.0	...
899565	  747.7	  655.8	 6660.0	...
899566	  747.6	  655.2	 6660.0	...
899567	  747.6	  655.0	 6660.0	...
899568	  747.6	  655.0	 6662.0	...
899569	  747.6	  655.0	 6665.0	...
899570	  747.6	  655.0	 6668.0	...
899571	  747.6	  655.0	 6667.0	...
899572	  747.6	  655.1	 6665.0	...
899573	  747.6	  655.2	 6664.0	...
899574	  747.6	  654.7	 6663.0	...
899575	  747.6	  654.2	 6663.0	...
899576	  747.6	  653.6	 6662.0	...
899577	  747.7	  653.7	 6662.0	...
899578	  747.6	  653.7	 6662.0	...
899579	  747.5	  653.8	 6663.0	...
899580	  747.3	  653.7	 6663.0	...
899581	  747.3	  653.6	 6663.0	...
899582	  747.2	  653.5	 6663.0	...
899583	  747.1	  653.4	 6660.0	...
899584	  747.0	  653.2	 6657.0	...
899585	  747.0	  653.0	 6653.0	...
899586	  747.0	  652.7	 6653.0	...
899587	  746.9	  652.8	 6652.0	...
899588	  747.2	  652.7	 6652.0	...
899589	  747.5	  652.5	 6650.0	...
899590	  747.7	  652.3	 6649.0	...
899591	  747.8	  652.4	 6647.0	...
899592	  747.8	  652.8	 6647.0	...
899593	  747.5	  653.3	 6650.0	...
899594	  747.1	  653.3	 6656.0	...
899595	  746.7	  653.0	 6661.0	...
899596	  746.6	  652.7	 6665.0	...
899597	  746.6	  652.5	 6667.0	...
899598	  746.7	  652.5	 6668.0	...
899599	  746.7	  652.5	 6664.0	...
899600	  747.0	  652.6	 6660.0	...
899601	  747.4	  652.5	 6655.0	...
899602	  747.2	  652.6	 6655.0	...
899603	  746.7	  652.3	 6655.0	...
899604	  746.3	  651.8	 6657.0	...
899605	  746.5	  651.3	 6660.0	...
899606	  746.6	  651.4	 6662.0	...
899607	  746.5	  651.6	 6663.0	...
899608	  746.4	  651.8	 6662.0	...
899609	  746.4	  651.9	 6661.0	...
899610	  746.2	  651.9	 6659.0	...
899611	  746.0	  652.0	 6658.0	...
899612	  745.8	  651.4	 6656.0	...
899613	  745.8	  650.7	 6656.0	...
899614	  745.8	  650.7	 6656.0	...
899615	  745.8	  651.3	 6656.0	...
899616	  745.7	  651.8	 6656.0	...
899617	  745.6	  651.7	 6659.0	...
899618	  745.5	  651.6	 6664.0	...
899619	  745.5	  651.6	 6670.0	...
899620	  745.4	  651.5	 6674.0	...
899621	  745.4	  651.2	 6674.0	...
899622	  745.3	  650.8	 6672.0	...
899623	  745.1	  650.3	 6670.0	...
899624	  744.6	  650.0	 6672.0	...
899625	  744.3	  649.9	 6675.0	...
899626	  744.3	  649.7	 6677.0	...
899627	  744.5	  649.5	 6676.0	...
899628	  744.8	  649.4	 6673.0	...
899629	  744.8	  649.2	 6674.0	...
899630	  744.8	  648.9	 6677.0	...
899631	  744.7	  648.6	 6680.0	...
899632	  744.8	  648.6	 6680.0	...
899633	  745.0	  648.6	 6680.0	...
899634	  745.1	  648.6	 6682.0	...
899635	  745.2	  648.5	 6685.0	...
899636	  744.9	  648.5	 6684.0	...
899637	  744.6	  648.4	 6681.0	...
899638	  744.5	  648.4	 6678.0	...
899639	  744.7	  648.5	 6679.0	...
899640	  744.8	  648.5	 6680.0	...
899641	  744.9	  648.5	 6681.0	...
899642	  744.9	  648.5	 6681.0	...
899643	  744.6	  648.8	 6678.0	...
899644	  744.3	  649.1	 6675.0	...
899645	  743.9	  649.3	 6672.0	...
899646	  743.8	  649.2	 6671.0	...
899647	  743.5	  648.7	 6673.0	...
899648	  743.6	  648.3	 6677.0	...
899649	  743.8	  647.9	 6680.0	...
899650	  743.9	  647.9	 6681.0	...
899651	  743.6	  647.9	 6680.0	...
899652	  743.6	  647.7	 6683.0	...
899653	  743.6	  647.4	 6686.0	...
899654	  743.7	  646.9	 6689.0	...
899655	  743.6	  646.5	 6688.0	...
899656	  743.3	  646.1	 6687.0	...
899657	  743.1	  645.9	 6687.0	...
899658	  743.1	  645.5	 6687.0	...
899659	  743.3	  645.1	 6687.0	...
899660	  743.5	  645.5	 6687.0	...
899661	  743.4	  646.1	 6687.0	...
899662	  743.3	  646.7	 6686.0	...
899663	  743.2	  646.7	 6686.0	...
899664	  743.1	  646.2	 6685.0	...
899665	  743.1	  645.8	 6684.0	...
899666	  743.0	  645.4	 6688.0	...
899667	  743.1	  645.3	 6692.0	...
899668	  743.3	  645.3	 6695.0	...
899669	  743.6	  645.4	 6694.0	...
899670	  743.8	  645.2	 6693.0	...
899671	  744.0	  645.0	 6695.0	...
899672	  744.0	  644.8	 6696.0	...
899673	  743.8	  644.8	 6696.0	...
899674	  743.6	  644.9	 6694.0	...
899675	  743.3	  645.1	 6691.0	...
899676	  743.1	  644.9	 6692.0	...
899677	  742.9	  644.6	 6695.0	...
899678	  742.8	  644.3	 6697.0	...
899679	  742.8	  644.4	 6697.0	...
899680	  742.9	  644.4	 6694.0	...
899681	  743.0	  644.8	 6691.0	...
899682	  743.1	  645.1	 6689.0	...
899683	  743.0	  645.3	 6689.0	...
899684	  742.8	  645.2	 6691.0	...
899685	  742.7	  645.3	 6692.0	...
899686	  742.7	  645.3	 6693.0	...
899687	  742.8	  645.1	 6693.0	...
899688	  742.7	  644.9	 6693.0	...
899689	  742.6	  644.8	 6693.0	...
899690	  742.6	  644.9	 6693.0	...
899691	  742.8	  644.9	 6694.0	...
899692	  743.0	  644.9	 6694.0	...
899693	  743.1	  644.9	 6694.0	...
899694	  742.9	  645.1	 6694.0	...
899695	  742.6	  645.3	 6691.0	...
899696	  742.4	  645.4	 6689.0	...
899697	  742.5	  645.5	 6688.0	...
899698	  742.5	  645.3	 6690.0	...
899699	  742.5	  645.2	 6692.0	...
899700	  742.6	  645.0	 6692.0	...
899701	  742.7	  645.0	 6694.0	...
899702	  742.8	  644.8	 6700.0	...
899703	  742.8	  644.6	 6705.0	...
899704	  742.8	  644.4	 6704.0	...
899705	  742.8	  644.6	 6699.0	...
899706	  742.9	  644.7	 6695.0	...
899707	  742.9	  645.2	 6695.0	...
899708	  742.8	  645.8	 6693.0	...
899709	  742.5	  646.4	 6689.0	...
899710	  742.2	  646.7	 6686.0	...
899711	  742.2	  646.4	 6690.0	...
899712	  742.4	  646.1	 6695.0	...
899713	  742.6	  645.7	 6700.0	...
899714	  742.5	  646.0	 6698.0	...
899715	  742.5	  646.2	 6695.0	...
899716	  742.7	  646.4	 6697.0	...
899717	  742.8	  646.3	 6699.0	...
899718	  742.8	  646.3	 6700.0	...
899719	  742.8	  646.3	 6700.0	...
899720	  742.8	  646.3	 6701.0	...
899721	  742.9	  646.1	 6703.0	...
899722	  742.9	  645.6	 6703.0	...
899723	  742.9	  645.1	 6702.0	...
899724	  742.8	  644.6	 6703.0	...
899725	  742.8	  644.5	 6707.0	...
899726	  742.8	  644.5	 6712.0	...
899727	  743.0	  644.6	 6710.0	...
899728	  743.2	  644.6	 6706.0	...
899729	  743.0	  644.7	 6703.0	...
899730	  742.8	  644.8	 6705.0	...
899731	  742.4	  645.1	 6707.0	...
899732	  742.3	  645.7	 6710.0	...
899733	  742.2	  646.2	 6711.0	...
899734	  742.2	  646.5	 6709.0	...
899735	  742.2	  646.4	 6708.0	...
899736	  742.6	  645.8	 6708.0	...
899737	  742.9	  645.3	 6712.0	...
899738	  742.7	  645.1	 6711.0	...
899739	  742.3	  645.4	 6710.0	...
899740	  741.9	  645.6	 6708.0	...
899741	  741.9	  645.6	 6707.0	...
899742	  741.9	  645.6	 6709.0	...
899743	  741.9	  645.6	 6712.0	...
899744	  742.0	  645.6	 6715.0	...
899745	  742.0	  645.8	 6714.0	...
899746	  741.9	  646.0	 6715.0	...
899747	  741.9	  646.2	 6715.0	...
899748	  741.8	  646.3	 6715.0	...
899749	  741.8	  646.4	 6715.0	...
899750	  742.0	  646.4	 6714.0	...
899751	  742.2	  646.3	 6714.0	...
899752	  742.3	  646.2	 6718.0	...
899753	  741.9	  645.6	 6722.0	...
899754	  741.4	  645.0	 6724.0	...
899755	  740.9	  644.9	 6721.0	...
899756	  741.3	  645.4	 6719.0	...
899757	  741.7	  645.5	 6720.0	...
899758	  742.0	  645.1	 6721.0	...
899759	  741.7	  644.8	 6721.0	...
899760	  741.4	  644.8	 6721.0	...
899761	  741.2	  644.5	 6721.0	...
899762	  741.3	  644.1	 6721.0	...
899763	  741.3	  643.8	 6721.0	...
899764	  741.4	  643.8	 6722.0	...
899765	  741.5	  643.8	 6726.0	...
899766	  741.6	  643.8	 6730.0	...
899767	  741.5	  643.8	 6732.0	...
899768	  741.5	  643.8	 6733.0	...
899769	  741.5	  643.6	 6733.0	...
899770	  741.5	  643.5	 6732.0	...
899771	  741.5	  643.4	 6731.0	...
899772	  741.5	  643.4	 6734.0	...
899773	  741.5	  643.4	 6738.0	...
899774	  741.5	  643.5	 6742.0	...
899775	  741.5	  643.5	 6743.0	...
899776	  741.3	  643.5	 6743.0	...
899777	  741.1	  643.7	 6743.0	...
899778	  740.9	  643.9	 6742.0	...
899779	  740.9	  644.3	 6742.0	...
899780	  740.9	  644.5	 6742.0	...
899781	  741.3	  644.3	 6742.0	...
899782	  741.7	  643.8	 6742.0	...
899783	  741.7	  643.3	 6740.0	...
899784	  741.4	  643.3	 6739.0	...
899785	  741.2	  643.4	 6738.0	...
899786	  741.3	  643.5	 6740.0	...
899787	  741.3	  643.7	 6742.0	...
899788	  741.2	  644.1	 6741.0	...
899789	  741.1	  644.4	 6739.0	...
899790	  741.2	  644.4	 6739.0	...
899791	  741.1	  644.3	 6740.0	...
899792	  741.1	  644.2	 6741.0	...
899793	  741.1	  644.3	 6741.0	...
899794	  741.0	  644.7	 6741.0	...
899795	  741.0	  644.9	 6741.0	...
899796	  741.1	  644.7	 6742.0	...
899797	  741.2	  644.3	 6742.0	...
899798	  741.3	  643.8	 6743.0	...
899799	  741.3	  643.7	 6743.0	...
899800	  741.3	  643.7	 6745.0	...
899801	  741.4	  643.7	 6746.0	...
899802	  741.4	  643.7	 6747.0	...
899803	  741.4	  643.8	 6750.0	...
899804	  741.3	  643.8	 6754.0	...
899805	  741.3	  643.7	 6757.0	...
899806	  741.2	  643.5	 6757.0	...
899807	  741.2	  643.4	 6757.0	...
899808	  741.1	  643.5	 6758.0	...
899809	  741.1	  643.6	 6759.0	...
899810	  740.9	  643.6	 6758.0	...
899811	  740.8	  643.9	 6760.0	...
899812	  740.5	  644.4	 6762.0	...
899813	  740.3	  644.9	 6763.0	...
899814	  740.6	  645.1	 6764.0	...
899815	  741.1	  644.9	 6764.0	...
899816	  741.5	  644.8	 6765.0	...
899817	  741.6	  644.7	 6765.0	...
899818	  741.6	  644.6	 6765.0	...
899819	  741.4	  644.6	 6766.0	...
899820	  741.0	  644.6	 6766.0	...
899821	  740.7	  644.4	 6766.0	...
899822	  740.7	  644.0	 6766.0	...
899823	  740.7	  643.6	 6767.0	...
899824	  740.7	  643.8	 6768.0	...
899825	  740.8	  643.9	 6770.0	...
899826	  741.0	  644.2	 6769.0	...
899827	  741.1	  644.5	 6769.0	...
899828	  741.4	  644.6	 6768.0	...
899829	  741.5	  644.5	 6768.0	...
899830	  741.5	  644.8	 6767.0	...
899831	  741.6	  645.2	 6765.0	...
899832	  741.6	  645.1	 6765.0	...
899833	  741.7	  644.5	 6767.0	...
899834	  741.8	  644.2	 6770.0	...
899835	  741.9	  644.3	 6772.0	...
899836	  741.9	  644.5	 6772.0	...
899837	  741.9	  645.0	 6774.0	...
899838	  742.0	  645.5	 6776.0	...
899839	  741.8	  646.3	 6778.0	...
899840	  741.5	  646.5	 6778.0	...
899841	  741.1	  646.6	 6777.0	...
899842	  741.1	  646.4	 6777.0	...
899843	  741.1	  646.3	 6776.0	...
899844	  741.1	  646.3	 6777.0	...
899845	  741.1	  646.4	 6780.0	...
899846	  741.1	  646.5	 6783.0	...
MSG	899847 0000 _ Number Off
899847	  741.5	  646.4	 6787.0	...
899848	  742.0	  646.1	 6788.0	...
899849	  742.5	  645.7	 6789.0	...
899850	  742.4	  645.4	 6789.0	...
899851	  742.3	  645.2	 6789.0	...
899852	  742.3	  645.2	 6788.0	...
899853	  742.2	  645.3	 6790.0	...
899854	  742.2	  645.5	 6793.0	...
899855	  742.2	  645.6	 6794.0	...
899856	  742.1	  645.7	 6792.0	...
899857	  742.1	  645.6	 6793.0	...
899858	  742.1	  645.7	 6796.0	...
899859	  742.1	  645.9	 6799.0	...
899860	  742.0	  646.5	 6800.0	...
899861	  741.8	  647.0	 6800.0	...
899862	  742.0	  647.2	 6801.0	...
899863	  742.3	  647.1	 6802.0	...
899864	  742.6	  647.2	 6801.0	...
899865	  742.6	  647.3	 6798.0	...
899866	  742.7	  647.3	 6794.0	...
899867	  742.8	  647.2	 6793.0	...
899868	  742.7	  647.1	 6793.0	...
899869	  742.6	  646.9	 6795.0	...
899870	  742.5	  646.7	 6805.0	...
899871	  742.6	  646.9	 6815.0	...
899872	  742.5	  647.2	 6824.0	...
899873	  741.8	  647.7	 6823.0	...
899874	  741.2	  648.0	 6822.0	...
899875	  740.3	  648.5	 6821.0	...
899876	  739.1	  648.9	 6821.0	...
899877	  737.5	  648.9	 6822.0	...
899878	  736.3	  648.5	 6825.0	...
899879	  735.4	  647.7	 6829.0	...
899880	  734.8	  647.2	 6831.0	...
899881	  734.1	  646.9	 6832.0	...
899882	  733.3	  646.5	 6832.0	...
899883	  732.8	  646.1	 6830.0	...
899884	  732.3	  645.8	 6826.0	...
899885	  732.1	  645.9	 6824.0	...
899886	  731.8	  645.3	 6824.0	...
899887	  731.4	  644.7	 6825.0	...
899888	  731.2	  644.2	 6827.0	...
899889	  731.1	  644.4	 6827.0	...
899890	  731.1	  644.6	 6825.0	...
899891	  731.7	  644.8	 6823.0	...
899892	  732.3	  644.9	 6825.0	...
899893	  733.3	  644.9	 6829.0	...
899894	  733.9	  644.5	 6829.0	...
899895	  734.6	  644.0	 6824.0	...
899896	  734.9	  643.6	 6820.0	...
899897	  735.1	  643.6	 6819.0	...
899898	  735.3	  643.8	 6819.0	...
899899	  735.4	  644.0	 6819.0	...
899900	  735.4	  644.2	 6821.0	...
899901	  735.2	  644.4	 6824.0	...
899902	  735.0	  644.6	 6825.0	...
899903	  734.7	  644.7	 6825.0	...
899904	  734.7	  644.6	 6828.0	...
899905	  734.6	  644.5	 6832.0	...
899906	  734.7	  644.3	 6838.0	...
899907	  734.9	  644.2	 6841.0	...
899908	  734.9	  643.9	 6844.0	...
899909	  734.8	  643.7	 6842.0	...
899910	  734.7	  643.6	 6840.0	...
899911	  734.6	  643.6	 6838.0	...
899912	  734.6	  643.6	 6837.0	...
899913	  734.2	  644.1	 6836.0	...
899914	  733.9	  644.5	 6838.0	...
899915	  733.6	  644.9	 6841.0	...
899916	  733.7	  645.0	 6841.0	...
899917	  733.8	  645.1	 6839.0	...
899918	  733.9	  645.3	 6836.0	...
899919	  734.2	  645.3	 6837.0	...
899920	  734.6	  645.3	 6840.0	...
899921	  735.0	  645.3	 6843.0	...
899922	  734.7	  645.4	 6845.0	...
899923	  734.3	  645.5	 6845.0	...
899924	  734.1	  645.6	 6846.0	...
899925	  734.5	  645.6	 6846.0	...
899926	  734.9	  645.6	 6847.0	...
899927	  735.1	  645.6	 6847.0	...
899928	  735.3	  645.8	 6848.0	...
899929	  735.4	  646.1	 6842.0	...
899930	  735.6	  646.5	 6837.0	...
899931	  735.6	  646.6	 6832.0	...
899932	  735.6	  646.7	 6832.0	...
899933	  735.7	  646.7	 6832.0	...
899934	  735.7	  646.8	 6836.0	...
899935	  735.7	  646.9	 6840.0	...
899936	  735.7	  646.9	 6844.0	...
899937	  735.6	  647.0	 6847.0	...
899938	  735.7	  646.9	 6850.0	...
899939	  735.8	  647.2	 6852.0	...
899940	  735.9	  647.7	 6852.0	...
899941	  735.9	  648.2	 6850.0	...
899942	  736.0	  648.5	 6848.0	...
899943	  736.2	  648.6	 6846.0	...
899944	  736.3	  648.7	 6846.0	...
899945	  736.3	  648.6	 6846.0	...
899946	  736.2	  648.5	 6846.0	...
899947	  736.3	  648.5	 6842.0	...
899948	  736.3	  648.8	 6837.0	...
899949	  736.3	  649.0	 6833.0	...
899950	  736.3	  649.2	 6833.0	...
899951	  736.4	  649.5	 6835.0	...
899952	  736.5	  649.7	 6838.0	...
899953	  736.5	  649.9	 6841.0	...
899954	  736.4	  649.9	 6842.0	...
899955	  736.2	  649.8	 6842.0	...
899956	  736.1	  649.9	 6842.0	...
899957	  736.1	  649.9	 6842.0	...
899958	  736.2	  650.0	 6842.0	...
899959	  736.4	  650.6	 6843.0	...
899960	  736.6	  651.1	 6841.0	...
899961	  736.6	  651.3	 6840.0	...
899962	  736.6	  651.0	 6843.0	...
899963	  736.6	  651.3	 6846.0	...
899964	  736.7	  652.0	 6851.0	...
899965	  736.9	  652.7	 6851.0	...
899966	  737.0	  652.8	 6851.0	...
899967	  737.1	  652.8	 6852.0	...
899968	  737.1	  652.9	 6853.0	...
899969	  737.1	  653.1	 6853.0	...
899970	  737.0	  653.3	 6852.0	...
899971	  737.1	  653.6	 6852.0	...
899972	  737.3	  653.7	 6852.0	...
899973	  737.4	  653.7	 6855.0	...
899974	  737.4	  653.4	 6859.0	...
899975	  737.2	  653.1	 6863.0	...
899976	  737.0	  652.8	 6865.0	...
899977	  737.0	  652.8	 6865.0	...
899978	  737.1	  653.2	 6863.0	...
899979	  737.3	  653.6	 6860.0	...
899980	  737.3	  653.9	 6860.0	...
899981	  737.3	  653.8	 6861.0	...
899982	  737.2	  653.6	 6865.0	...
899983	  737.2	  653.5	 6867.0	...
899984	  737.3	  653.4	 6870.0	...
899985	  737.4	  653.4	 6870.0	...
899986	  737.6	  653.4	 6870.0	...
899987	  737.7	  653.3	 6869.0	...
899988	  737.7	  653.3	 6868.0	...
899989	  737.5	  653.2	 6868.0	...
899990	  737.0	  653.2	 6869.0	...
899991	  736.5	  653.2	 6870.0	...
899992	  736.6	  653.2	 6874.0	...
899993	  736.9	  653.1	 6877.0	...
899994	  737.3	  652.9	 6878.0	...
899995	  737.3	  652.8	 6878.0	...
899996	  737.3	  652.8	 6877.0	...
899997	  737.2	  653.0	 6877.0	...
899998	  737.3	  653.3	 6877.0	...
899999	  737.6	  653.6	 6877.0	...
900000	  737.9	  653.8	 6876.0	...
900001	  737.7	  654.0	 6876.0	...
900002	  737.2	  654.1	 6876.0	...
900003	  736.8	  654.3	 6880.0	...
900004	  736.7	  654.5	 6884.0	...
900005	  736.6	  654.7	 6887.0	...
900006	  736.6	  654.8	 6884.0	...
900007	  736.8	  654.5	 6881.0	...
900008	  737.2	  654.3	 6879.0	...
900009	  737.4	  654.2	 6881.0	...
900010	  737.3	  654.3	 6885.0	...
900011	  737.4	  654.5	 6892.0	...
900012	  737.6	  654.8	 6898.0	...
900013	  737.7	  654.9	 6901.0	...
900014	  737.8	  655.1	 6900.0	...
900015	  737.9	  655.2	 6897.0	...
900016	  738.0	  655.2	 6894.0	...
900017	  738.2	  655.3	 6892.0	...
900018	  738.4	  655.2	 6892.0	...
900019	  738.6	  655.2	 6893.0	...
900020	  738.6	  655.2	 6897.0	...
900021	  738.5	  655.1	 6901.0	...
900022	  738.4	  655.1	 6905.0	...
900023	  738.3	  655.3	 6903.0	...
900024	  738.0	  655.6	 6901.0	...
900025	  737.6	  655.9	 6900.0	...
900026	  737.4	  656.4	 6900.0	...
900027	  737.6	  656.8	 6900.0	...
900028	  737.9	  657.2	 6900.0	...
900029	  737.7	  657.3	 6897.0	...
900030	  737.7	  657.3	 6894.0	...
900031	  737.8	  657.1	 6893.0	...
900032	  738.1	  656.9	 6895.0	...
900033	  738.4	  656.8	 6896.0	...
900034	  738.6	  656.8	 6895.0	...
900035	  738.8	  657.1	 6893.0	...
900036	  738.6	  657.5	 6892.0	...
900037	  738.3	  657.6	 6893.0	...
900038	  738.1	  657.6	 6894.0	...
900039	  738.1	  657.5	 6895.0	...
900040	  738.1	  657.6	 6895.0	...
900041	  737.9	  657.6	 6896.0	...
900042	  737.9	  657.6	 6898.0	...
900043	  737.9	  657.3	 6899.0	...
900044	  738.0	  657.1	 6897.0	...
900045	  738.0	  656.9	 6894.0	...
900046	  737.9	  656.9	 6892.0	...
900047	  737.9	  656.8	 6894.0	...
MSG	900048 0000 _ Number On
900048	  737.9	  657.0	 6896.0	...
900049	  737.9	  657.1	 6899.0	...
900050	  738.0	  657.0	 6901.0	...
900051	  738.0	  656.7	 6902.0	...
900052	  738.0	  656.4	 6902.0	...
900053	  738.1	  656.3	 6903.0	...
900054	  738.2	  656.3	 6905.0	...
900055	  738.2	  656.5	 6906.0	...
900056	  738.2	  656.6	 6907.0	...
900057	  737.8	  656.5	 6907.0	...
900058	  737.6	  656.5	 6906.0	...
900059	  737.4	  656.6	 6909.0	...
900060	  737.6	  656.7	 6913.0	...
900061	  737.7	  656.9	 6915.0	...
900062	  737.7	  657.0	 6914.0	...
900063	  737.8	  657.1	 6914.0	...
900064	  737.7	  656.8	 6914.0	...
900065	  737.5	  656.6	 6913.0	...
900066	  737.2	  656.7	 6913.0	...
900067	  737.1	  657.1	 6915.0	...
900068	  737.2	  657.4	 6918.0	...
900069	  737.2	  656.8	 6922.0	...
900070	  737.3	  656.2	 6925.0	...
900071	  737.3	  655.8	 6928.0	...
900072	  737.4	  655.9	 6931.0	...
900073	  737.8	  655.8	 6935.0	...
900074	  738.2	  655.7	 6939.0	...
900075	  738.1	  655.6	 6941.0	...
900076	  737.7	  655.6	 6941.0	...
900077	  737.3	  655.4	 6940.0	...
900078	  737.4	  655.1	 6939.0	...
900079	  737.5	  654.7	 6937.0	...
900080	  737.6	  654.7	 6936.0	...
900081	  737.6	  655.1	 6936.0	...
900082	  737.6	  655.4	 6937.0	...
900083	  737.7	  656.0	 6937.0	...
900084	  737.3	  656.3	 6937.0	...
900085	  736.8	  656.6	 6937.0	...
900086	  736.3	  656.3	 6938.0	...
900087	  736.3	  655.8	 6940.0	...
900088	  736.4	  655.6	 6941.0	...
900089	  736.4	  655.7	 6941.0	...
900090	  736.4	  655.7	 6944.0	...
900091	  736.3	  655.5	 6947.0	...
900092	  736.1	  655.9	 6949.0	...
900093	  736.1	  656.6	 6949.0	...
900094	  736.0	  657.2	 6950.0	...
900095	  735.9	  657.0	 6952.0	...
900096	  736.3	  656.5	 6954.0	...
900097	  736.6	  656.1	 6955.0	...
900098	  737.0	  655.9	 6957.0	...
900099	  737.1	  655.9	 6957.0	...
900100	  737.2	  655.8	 6958.0	...
900101	  737.4	  655.8	 6958.0	...
900102	  737.4	  656.1	 6957.0	...
900103	  737.2	  656.4	 6955.0	...
900104	  737.0	  656.3	 6956.0	...
900105	  736.7	  656.1	 6959.0	...
900106	  736.3	  655.8	 6961.0	...
900107	  736.0	  655.9	 6960.0	...
900108	  735.8	  656.0	 6958.0	...
900109	  735.8	  656.0	 6958.0	...
900110	  735.8	  656.0	 6958.0	...
900111	  736.0	  655.9	 6961.0	...
900112	  736.1	  655.9	 6964.0	...
900113	  736.1	  656.1	 6966.0	...
900114	  735.9	  656.4	 6965.0	...
900115	  735.7	  656.8	 6964.0	...
900116	  735.7	  656.9	 6964.0	...
900117	  735.9	  656.9	 6964.0	...
900118	  736.1	  656.8	 6964.0	...
900119	  736.3	  656.7	 6964.0	...
900120	  736.1	  656.8	 6963.0	...
900121	  736.0	  656.8	 6964.0	...
900122	  735.6	  656.4	 6969.0	...
900123	  735.5	  656.1	 6974.0	...
900124	  735.4	  655.8	 6979.0	...
900125	  735.4	  655.9	 6980.0	...
900126	  735.2	  655.7	 6980.0	...
900127	  735.1	  655.5	 6977.0	...
900128	  735.1	  655.3	 6975.0	...
900129	  735.2	  655.3	 6975.0	...
900130	  735.3	  655.3	 6975.0	...
900131	  735.3	  655.2	 6975.0	...
900132	  735.3	  655.0	 6974.0	...
900133	  735.0	  655.3	 6973.0	...
900134	  734.7	  655.7	 6973.0	...
900135	  734.6	  656.1	 6975.0	...
900136	  734.8	  656.0	 6977.0	...
900137	  735.1	  655.9	 6978.0	...
900138	  735.2	  655.9	 6978.0	...
900139	  735.1	  655.3	 6980.0	...
900140	  735.0	  654.8	 6981.0	...
900141	  734.9	  654.2	 6981.0	...
900142	  734.9	  654.2	 6981.0	...
900143	  734.9	  654.2	 6983.0	...
900144	  734.8	  654.6	 6985.0	...
900145	  734.7	  655.1	 6985.0	...
900146	  734.7	  655.3	 6985.0	...
900147	  734.9	  655.0	 6986.0	...
900148	  735.0	  654.8	 6987.0	...
900149	  734.9	  655.1	 6983.0	...
900150	  734.9	  655.4	 6979.0	...
900151	  734.9	  655.5	 6975.0	...
900152	  734.9	  655.3	 6975.0	...
900153	  734.9	  655.8	 6976.0	...
900154	  735.0	  656.2	 6977.0	...
900155	  735.0	  656.5	 6977.0	...
900156	  734.6	  655.9	 6980.0	...
900157	  734.3	  655.3	 6984.0	...
900158	  734.1	  655.3	 6989.0	...
900159	  734.3	  655.8	 6991.0	...
900160	  734.4	  656.2	 6992.0	...
900161	  734.5	  656.4	 6992.0	...
900162	  734.7	  656.4	 6992.0	...
900163	  734.8	  656.4	 6991.0	...
900164	  734.5	  656.5	 6991.0	...
900165	  734.2	  656.7	 6991.0	...
900166	  734.2	  656.9	 6992.0	...
900167	  734.3	  656.8	 6991.0	...
900168	  734.4	  656.6	 6990.0	...
900169	  734.3	  656.4	 6990.0	...
900170	  734.1	  656.3	 6991.0	...
900171	  733.9	  656.4	 6993.0	...
900172	  733.8	  656.4	 6994.0	...
900173	  733.6	  656.5	 6993.0	...
900174	  733.8	  656.4	 6992.0	...
900175	  734.0	  656.3	 6993.0	...
900176	  734.4	  656.2	 6995.0	...
900177	  734.6	  656.1	 6995.0	...
900178	  734.7	  656.1	 6996.0	...
900179	  734.7	  656.2	 6997.0	...
900180	  734.7	  656.4	 6997.0	...
900181	  734.7	  656.6	 6995.0	...
900182	  734.6	  656.8	 6993.0	...
900183	  734.6	  656.9	 6993.0	...
900184	  734.5	  656.8	 6994.0	...
900185	  734.5	  657.0	 6995.0	...
900186	  734.6	  657.2	 6996.0	...
900187	  734.6	  657.4	 6997.0	...
900188	  734.6	  657.4	 6998.0	...
900189	  734.5	  657.3	 6997.0	...
900190	  734.6	  657.2	 6997.0	...
900191	  734.6	  657.0	 6999.0	...
900192	  734.7	  656.9	 7000.0	...
900193	  734.5	  657.0	 7000.0	...
900194	  734.3	  657.1	 6998.0	...
900195	  734.3	  657.1	 6997.0	...
900196	  734.5	  657.1	 6997.0	...
900197	  734.7	  657.1	 6996.0	...
900198	  734.7	  657.1	 6996.0	...
900199	  734.7	  657.0	 6995.0	...
900200	  734.7	  657.0	 6995.0	...
900201	  734.7	  657.0	 6997.0	...
900202	  734.6	  657.1	 6999.0	...
900203	  734.5	  657.3	 7002.0	...
900204	  734.6	  657.3	 7002.0	...
900205	  734.8	  657.3	 7000.0	...
900206	  734.8	  657.2	 6997.0	...
900207	  734.5	  657.2	 6994.0	...
900208	  734.2	  657.1	 6993.0	...
900209	  734.2	  657.1	 6992.0	...
900210	  734.2	  657.0	 6993.0	...
900211	  734.2	  656.8	 6994.0	...
900212	  734.1	  656.5	 6999.0	...
900213	  734.0	  656.4	 7003.0	...
900214	  734.1	  656.3	 7006.0	...
900215	  734.5	  656.2	 7007.0	...
900216	  734.8	  656.1	 7008.0	...
900217	  734.9	  656.1	 7006.0	...
900218	  734.7	  656.0	 7005.0	...
900219	  734.5	  655.9	 7006.0	...
900220	  734.4	  655.7	 7006.0	...
900221	  734.5	  655.7	 7007.0	...
900222	  734.5	  655.8	 7008.0	...
900223	  734.8	  655.9	 7008.0	...
900224	  735.0	  655.9	 7009.0	...
900225	  734.9	  656.1	 7007.0	...
900226	  734.6	  656.4	 7006.0	...
900227	  734.2	  656.5	 7006.0	...
900228	  734.3	  656.3	 7007.0	...
900229	  734.3	  656.1	 7008.0	...
900230	  734.4	  656.3	 7009.0	...
900231	  734.3	  656.5	 7010.0	...
900232	  734.3	  656.7	 7010.0	...
900233	  734.4	  656.8	 7010.0	...
900234	  734.5	  656.9	 7010.0	...
900235	  734.4	  656.9	 7010.0	...
900236	  734.1	  656.8	 7010.0	...
900237	  734.0	  656.6	 7010.0	...
900238	  734.0	  656.7	 7009.0	...
900239	  734.2	  656.7	 7007.0	...
900240	  734.3	  656.7	 7006.0	...
900241	  734.5	  656.7	 7006.0	...
900242	  734.6	  656.6	 7006.0	...
900243	  734.7	  656.6	 7005.0	...
900244	  734.4	  656.6	 7004.0	...
900245	  734.0	  656.6	 7006.0	...
900246	  733.6	  656.6	 7009.0	...
900247	  733.7	  656.7	 7011.0	...
900248	  733.7	  656.6	 7012.0	...
900249	  733.7	  656.5	 7014.0	...
900250	  733.9	  656.3	 7015.0	...
900251	  734.1	  656.4	 7015.0	...
900252	  734.3	  656.5	 7013.0	...
900253	  734.3	  656.6	 7010.0	...
900254	  734.2	  656.7	 7010.0	...
900255	  734.1	  656.9	 7009.0	...
900256	  734.1	  657.0	 7008.0	...
900257	  734.1	  657.0	 7010.0	...
900258	  734.2	  657.0	 7012.0	...
900259	  734.0	  657.1	 7014.0	...
900260	  733.9	  657.2	 7014.0	...
900261	  733.8	  657.1	 7013.0	...
900262	  734.0	  657.0	 7015.0	...
900263	  734.1	  657.1	 7017.0	...
900264	  734.2	  657.4	 7019.0	...
900265	  734.1	  657.6	 7018.0	...
900266	  733.9	  657.8	 7017.0	...
900267	  733.7	  658.2	 7019.0	...
900268	  733.9	  658.8	 7022.0	...
900269	  734.2	  659.2	 7025.0	...
900270	  734.2	  659.4	 7021.0	...
900271	  734.0	  659.5	 7017.0	...
900272	  733.8	  658.8	 7014.0	...
900273	  734.0	  658.0	 7016.0	...
900274	  734.2	  657.6	 7018.0	...
900275	  734.1	  657.9	 7019.0	...
900276	  733.8	  658.1	 7018.0	...
900277	  733.8	  658.0	 7018.0	...
900278	  734.2	  658.0	 7019.0	...
900279	  734.6	  658.0	 7018.0	...
900280	  734.5	  658.1	 7017.0	...
900281	  734.4	  658.2	 7016.0	...
900282	  734.3	  658.3	 7017.0	...
900283	  734.3	  658.4	 7019.0	...
900284	  734.2	  658.4	 7019.0	...
900285	  734.0	  657.9	 7019.0	...
900286	  733.9	  657.4	 7020.0	...
900287	  733.8	  656.8	 7021.0	...
900288	  733.8	  656.8	 7023.0	...
900289	  733.7	  656.8	 7023.0	...
900290	  733.6	  657.0	 7023.0	...
900291	  733.7	  657.4	 7024.0	...
900292	  733.9	  657.7	 7024.0	...
900293	  734.2	  657.9	 7024.0	...
900294	  734.5	  658.0	 7024.0	...
900295	  734.8	  658.0	 7023.0	...
900296	  734.8	  658.4	 7022.0	...
900297	  734.8	  658.8	 7021.0	...
900298	  734.7	  658.9	 7022.0	...
900299	  734.7	  658.8	 7022.0	...
900300	  734.7	  658.7	 7023.0	...
900301	  734.6	  658.7	 7022.0	...
900302	  734.5	  658.6	 7024.0	...
900303	  734.4	  658.4	 7026.0	...
900304	  734.4	  658.5	 7027.0	...
900305	  734.4	  658.7	 7026.0	...
900306	  734.4	  658.7	 7022.0	...
900307	  734.4	  659.1	 7019.0	...
900308	  734.4	  659.4	 7017.0	...
900309	  734.5	  659.8	 7017.0	...
900310	  734.5	  659.8	 7017.0	...
900311	  734.5	  659.6	 7017.0	...
900312	  734.6	  659.6	 7018.0	...
900313	  734.5	  659.6	 7019.0	...
900314	  734.4	  659.7	 7020.0	...
900315	  734.3	  659.6	 7018.0	...
900316	  734.2	  659.5	 7014.0	...
900317	  734.4	  659.4	 7011.0	...
900318	  734.5	  659.3	 7011.0	...
900319	  734.5	  659.1	 7013.0	...
900320	  734.3	  659.0	 7019.0	...
900321	  734.1	  659.0	 7024.0	...
900322	  734.1	  659.1	 7026.0	...
900323	  734.2	  659.2	 7022.0	...
900324	  734.2	  659.0	 7019.0	...
900325	  734.1	  658.6	 7018.0	...
900326	  734.1	  658.3	 7019.0	...
900327	  734.1	  658.2	 7019.0	...
900328	  734.1	  658.2	 7021.0	...
900329	  734.1	  658.1	 7022.0	...
900330	  734.0	  657.9	 7024.0	...
900331	  734.0	  657.7	 7024.0	...
900332	  734.0	  657.9	 7024.0	...
900333	  733.9	  658.3	 7023.0	...
900334	  733.8	  658.5	 7022.0	...
900335	  733.8	  658.3	 7021.0	...
900336	  733.9	  658.0	 7020.0	...
900337	  734.1	  657.8	 7019.0	...
900338	  734.0	  658.0	 7019.0	...
900339	  733.8	  658.3	 7020.0	...
900340	  734.1	  658.4	 7022.0	...
900341	  734.5	  658.3	 7025.0	...
900342	  735.0	  658.3	 7029.0	...
900343	  735.0	  658.3	 7030.0	...
900344	  735.0	  658.4	 7025.0	...
900345	  735.0	  658.4	 7020.0	...
900346	  735.2	  658.1	 7018.0	...
900347	  735.3	  657.9	 7019.0	...
900348	  735.1	  658.1	 7022.0	...
900349	  734.8	  658.5	 7024.0	...
900350	  734.5	  658.7	 7026.0	...
900351	  734.4	  658.6	 7025.0	...
900352	  734.5	  658.6	 7025.0	...
900353	  734.5	  658.7	 7025.0	...
900354	  734.7	  658.8	 7025.0	...
900355	  735.0	  658.9	 7024.0	...
900356	  735.3	  659.0	 7024.0	...
900357	  735.4	  659.2	 7024.0	...
900358	  735.4	  658.9	 7024.0	...
900359	  735.3	  658.5	 7026.0	...
900360	  735.2	  658.0	 7028.0	...
900361	  735.2	  657.9	 7031.0	...
MSG	900362 0000 _ Number Off
900362	  735.3	  658.0	 7034.0	...
900363	  735.4	  658.1	 7036.0	...
900364	  735.4	  658.0	 7037.0	...
900365	  735.3	  657.8	 7037.0	...
900366	  735.1	  657.7	 7036.0	...
900367	  734.9	  657.7	 7035.0	...
900368	  735.0	  657.7	 7034.0	...
900369	  735.3	  657.9	 7034.0	...
900370	  735.5	  658.1	 7035.0	...
900371	  735.5	  658.2	 7035.0	...
900372	  735.6	  658.2	 7036.0	...
900373	  735.8	  658.1	 7034.0	...
900374	  735.9	  657.8	 7032.0	...
900375	  735.8	  657.4	 7029.0	...
900376	  735.5	  657.0	 7027.0	...
900377	  735.1	  657.0	 7026.0	...
900378	  734.9	  657.2	 7028.0	...
900379	  735.0	  657.3	 7029.0	...
900380	  735.4	  657.5	 7030.0	...
900381	  735.6	  657.4	 7033.0	...
900382	  735.5	  657.6	 7035.0	...
900383	  735.4	  657.7	 7036.0	...
900384	  735.5	  657.9	 7037.0	...
900385	  735.6	  658.1	 7039.0	...
900386	  735.5	  658.4	 7041.0	...
900387	  735.3	  658.1	 7043.0	...
900388	  735.0	  657.7	 7044.0	...
900389	  734.9	  657.4	 7044.0	...
900390	  735.0	  657.5	 7045.0	...
900391	  735.1	  657.6	 7046.0	...
900392	  735.1	  657.6	 7046.0	...
900393	  735.0	  657.6	 7045.0	...
900394	  734.8	  657.9	 7043.0	...
900395	  734.7	  658.1	 7043.0	...
900396	  734.9	  658.3	 7045.0	...
900397	  735.0	  658.4	 7047.0	...
900398	  735.1	  658.6	 7047.0	...
900399	  735.2	  658.8	 7047.0	...
900400	  735.4	  658.9	 7047.0	...
900401	  735.5	  658.9	 7047.0	...
900402	  735.2	  659.0	 7047.0	...
900403	  734.8	  659.1	 7048.0	...
900404	  734.4	  659.2	 7048.0	...
900405	  734.3	  659.3	 7048.0	...
900406	  734.2	  659.6	 7048.0	...
900407	  734.2	  659.9	 7048.0	...
900408	  734.3	  660.0	 7048.0	...
900409	  734.4	  659.9	 7047.0	...
900410	  734.6	  659.8	 7047.0	...
900411	  734.6	  659.8	 7047.0	...
900412	  734.7	  659.7	 7047.0	...
900413	  734.7	  659.8	 7049.0	...
900414	  734.7	  659.8	 7050.0	...
900415	  734.8	  659.7	 7053.0	...
900416	  734.8	  659.6	 7055.0	...
900417	  734.8	  659.5	 7055.0	...
900418	  734.8	  659.5	 7055.0	...
900419	  734.9	  659.4	 7053.0	...
900420	  735.0	  659.4	 7053.0	...
900421	  735.0	  659.4	 7053.0	...
900422	  734.9	  659.5	 7053.0	...
900423	  734.6	  659.2	 7053.0	...
900424	  734.6	  658.8	 7051.0	...
900425	  734.7	  658.3	 7049.0	...
900426	  735.0	  658.2	 7047.0	...
900427	  735.2	  658.4	 7046.0	...
900428	  735.3	  658.7	 7047.0	...
900429	  735.4	  659.0	 7047.0	...
900430	  735.4	  659.1	 7049.0	...
900431	  735.4	  659.2	 7049.0	...
900432	  735.3	  659.3	 7049.0	...
900433	  735.5	  659.4	 7049.0	...
900434	  735.6	  659.6	 7048.0	...
900435	  735.6	  659.7	 7048.0	...
900436	  735.5	  659.8	 7046.0	...
900437	  735.5	  659.8	 7045.0	...
900438	  735.5	  659.8	 7044.0	...
900439	  735.3	  659.9	 7043.0	...
900440	  735.2	  660.0	 7042.0	...
900441	  735.0	  660.0	 7046.0	...
900442	  735.4	  659.9	 7052.0	...
900443	  735.7	  659.8	 7057.0	...
900444	  736.0	  659.6	 7056.0	...
900445	  735.9	  659.6	 7055.0	...
900446	  735.9	  659.7	 7056.0	...
900447	  736.0	  659.7	 7058.0	...
900448	  736.1	  659.4	 7059.0	...
900449	  736.2	  659.0	 7062.0	...
900450	  736.0	  658.7	 7064.0	...
900451	  735.8	  658.8	 7068.0	...
900452	  735.5	  659.0	 7068.0	...
900453	  735.4	  659.2	 7068.0	...
900454	  735.5	  659.3	 7068.0	...
900455	  735.7	  659.5	 7068.0	...
900456	  735.9	  659.5	 7069.0	...
900457	  736.0	  659.5	 7069.0	...
900458	  736.5	  659.7	 7068.0	...
900459	  737.0	  659.9	 7067.0	...
900460	  737.3	  659.9	 7066.0	...
900461	  737.2	  659.6	 7067.0	...
900462	  736.9	  659.3	 7066.0	...
900463	  736.7	  659.4	 7065.0	...
900464	  736.6	  659.6	 7066.0	...
900465	  736.6	  659.7	 7068.0	...
900466	  736.6	  659.9	 7069.0	...
900467	  736.6	  660.0	 7068.0	...
900468	  736.6	  660.0	 7066.0	...
900469	  736.7	  660.0	 7069.0	...
900470	  736.9	  660.1	 7072.0	...
900471	  737.0	  660.2	 7076.0	...
900472	  737.1	  660.4	 7075.0	...
900473	  736.9	  660.4	 7075.0	...
900474	  736.8	  660.7	 7074.0	...
900475	  736.6	  661.0	 7073.0	...
900476	  736.6	  661.3	 7072.0	...
900477	  736.6	  661.3	 7072.0	...
900478	  736.6	  661.2	 7074.0	...
900479	  736.6	  661.2	 7076.0	...
900480	  736.5	  661.0	 7076.0	...
900481	  736.3	  660.9	 7076.0	...
900482	  736.3	  661.3	 7076.0	...
900483	  736.3	  661.8	 7076.0	...
900484	  736.2	  662.2	 7075.0	...
900485	  736.1	  662.3	 7075.0	...
900486	  736.3	  662.3	 7075.0	...
900487	  736.6	  662.2	 7076.0	...
900488	  736.9	  662.1	 7075.0	...
900489	  736.9	  662.0	 7075.0	...
900490	  737.0	  662.0	 7073.0	...
900491	  737.0	  662.1	 7073.0	...
900492	  737.0	  662.1	 7073.0	...
900493	  737.2	  662.1	 7073.0	...
900494	  737.4	  662.1	 7071.0	...
900495	  737.2	  662.2	 7068.0	...
900496	  736.8	  662.4	 7070.0	...
900497	  736.4	  662.4	 7075.0	...
900498	  736.5	  662.3	 7080.0	...
900499	  736.7	  662.3	 7080.0	...
900500	  737.1	  662.2	 7081.0	...
900501	  737.5	  662.2	 7082.0	...
900502	  737.9	  662.3	 7082.0	...
900503	  738.2	  662.2	 7082.0	...
900504	  738.5	  662.0	 7080.0	...
900505	  738.7	  661.9	 7079.0	...
900506	  738.8	  662.0	 7079.0	...
900507	  738.7	  662.1	 7080.0	...
900508	  738.2	  662.3	 7081.0	...
900509	  737.6	  662.4	 7082.0	...
900510	  737.2	  662.5	 7083.0	...
900511	  737.0	  662.5	 7083.0	...
900512	  737.0	  662.5	 7083.0	...
900513	  737.0	  662.6	 7082.0	...
900514	  736.9	  662.6	 7082.0	...
900515	  736.9	  662.6	 7083.0	...
900516	  736.8	  662.6	 7083.0	...
900517	  737.2	  662.4	 7084.0	...
900518	  737.7	  662.1	 7085.0	...
900519	  738.0	  662.0	 7087.0	...
900520	  737.8	  662.1	 7087.0	...
900521	  737.7	  662.2	 7087.0	...
900522	  737.6	  662.2	 7087.0	...
900523	  737.5	  662.5	 7088.0	...
900524	  737.4	  662.7	 7089.0	...
900525	  737.3	  662.9	 7090.0	...
900526	  737.2	  662.9	 7091.0	...
900527	  737.1	  662.8	 7092.0	...
900528	  737.1	  663.3	 7094.0	...
900529	  737.2	  663.8	 7091.0	...
900530	  737.3	  664.3	 7088.0	...
900531	  737.3	  664.3	 7087.0	...
900532	  737.3	  664.2	 7090.0	...
900533	  737.4	  664.2	 7092.0	...
900534	  737.5	  664.6	 7090.0	...
900535	  737.8	  665.0	 7087.0	...
900536	  738.0	  665.5	 7085.0	...
900537	  738.1	  665.7	 7083.0	...
900538	  738.1	  665.4	 7084.0	...
900539	  738.1	  664.9	 7086.0	...
900540	  738.1	  664.3	 7088.0	...
900541	  738.1	  664.3	 7091.0	...
900542	  738.1	  664.3	 7091.0	...
900543	  738.1	  664.3	 7092.0	...
900544	  738.2	  664.4	 7093.0	...
900545	  738.4	  664.6	 7093.0	...
900546	  738.7	  664.7	 7094.0	...
900547	  738.9	  664.8	 7094.0	...
900548	  739.0	  664.9	 7094.0	...
900549	  739.4	  664.8	 7095.0	...
900550	  739.6	  664.8	 7096.0	...
900551	  739.7	  664.8	 7097.0	...
900552	  739.5	  664.7	 7097.0	...
900553	  739.4	  664.5	 7097.0	...
900554	  739.1	  664.3	 7096.0	...
900555	  738.9	  664.3	 7099.0	...
900556	  738.7	  664.5	 7102.0	...
900557	  738.7	  664.7	 7103.0	...
900558	  738.8	  664.9	 7101.0	...
900559	  738.9	  665.1	 7099.0	...
900560	  739.0	  665.2	 7098.0	...
900561	  739.2	  665.2	 7098.0	...
900562	  739.5	  664.9	 7098.0	...
MSG	900563 0000 _ Number On
900563	  739.6	  664.8	 7098.0	...
900564	  739.8	  664.7	 7098.0	...
900565	  739.9	  664.7	 7099.0	...
900566	  739.9	  664.7	 7100.0	...
900567	  739.9	  664.8	 7101.0	...
900568	  739.9	  664.5	 7101.0	...
900569	  740.1	  664.1	 7102.0	...
900570	  740.4	  663.7	 7102.0	...
900571	  740.6	  663.6	 7103.0	...
900572	  740.6	  663.3	 7103.0	...
900573	  740.5	  662.9	 7103.0	...
900574	  740.5	  662.5	 7103.0	...
900575	  740.7	  662.2	 7103.0	...
900576	  741.0	  661.9	 7104.0	...
900577	  741.2	  661.7	 7105.0	...
900578	  741.4	  661.6	 7105.0	...
900579	  741.1	  661.7	 7103.0	...
900580	  740.8	  661.4	 7102.0	...
900581	  740.3	  661.2	 7101.0	...
900582	  740.2	  660.8	 7101.0	...
900583	  740.3	  660.7	 7102.0	...
900584	  740.7	  661.1	 7103.0	...
900585	  740.8	  661.7	 7104.0	...
900586	  740.8	  662.1	 7106.0	...
900587	  740.8	  662.0	 7109.0	...
900588	  741.0	  661.9	 7111.0	...
900589	  740.6	  662.0	 7112.0	...
900590	  740.1	  662.2	 7114.0	...
900591	  739.6	  662.5	 7115.0	...
900592	  739.6	  662.7	 7116.0	...
900593	  739.6	  662.9	 7115.0	...
900594	  739.6	  662.9	 7117.0	...
900595	  739.5	  663.0	 7119.0	...
900596	  739.5	  663.1	 7121.0	...
900597	  739.6	  663.0	 7121.0	...
900598	  739.7	  663.0	 7123.0	...
900599	  739.7	  663.0	 7125.0	...
900600	  739.6	  663.2	 7126.0	...
900601	  739.3	  663.3	 7127.0	...
900602	  739.2	  663.2	 7129.0	...
900603	  739.2	  663.1	 7130.0	...
900604	  739.4	  662.9	 7130.0	...
900605	  739.4	  663.0	 7130.0	...
900606	  739.3	  662.9	 7130.0	...
900607	  739.1	  662.9	 7129.0	...
900608	  739.0	  663.0	 7128.0	...
900609	  738.9	  663.1	 7127.0	...
900610	  739.1	  663.2	 7129.0	...
900611	  739.2	  663.2	 7131.0	...
900612	  739.2	  663.2	 7133.0	...
900613	  739.2	  663.1	 7131.0	...
900614	  739.0	  662.9	 7130.0	...
900615	  739.0	  662.6	 7130.0	...
900616	  739.2	  663.0	 7131.0	...
900617	  739.5	  663.5	 7132.0	...
900618	  739.9	  663.7	 7133.0	...
900619	  740.1	  663.6	 7135.0	...
900620	  740.0	  663.5	 7135.0	...
900621	  739.7	  663.9	 7135.0	...
900622	  739.4	  664.2	 7135.0	...
900623	  739.4	  664.1	 7134.0	...
900624	  739.4	  663.7	 7132.0	...
900625	  739.7	  663.2	 7132.0	...
900626	  740.1	  663.2	 7134.0	...
900627	  740.4	  663.6	 7135.0	...
900628	  740.3	  664.0	 7135.0	...
900629	  740.0	  664.4	 7137.0	...
900630	  740.0	  664.3	 7137.0	...
900631	  740.1	  664.3	 7138.0	...
900632	  740.2	  664.4	 7138.0	...
900633	  740.1	  664.5	 7139.0	...
900634	  740.0	  664.5	 7139.0	...
900635	  740.0	  664.5	 7138.0	...
900636	  740.1	  664.2	 7138.0	...
900637	  740.2	  664.1	 7140.0	...
900638	  740.3	  664.0	 7142.0	...
900639	  740.0	  664.6	 7144.0	...
900640	  739.6	  665.3	 7144.0	...
900641	  739.2	  665.9	 7142.0	...
900642	  739.0	  666.0	 7142.0	...
900643	  738.9	  666.2	 7142.0	...
900644	  739.4	  666.2	 7142.0	...
900645	  739.9	  666.1	 7142.0	...
900646	  740.2	  666.2	 7141.0	...
900647	  739.9	  666.3	 7140.0	...
900648	  739.6	  666.6	 7141.0	...
900649	  739.7	  666.8	 7141.0	...
900650	  739.9	  667.0	 7141.0	...
900651	  740.3	  666.9	 7142.0	...
900652	  740.6	  666.8	 7145.0	...
900653	  740.8	  666.6	 7147.0	...
900654	  740.4	  666.6	 7147.0	...
900655	  740.1	  666.5	 7146.0	...
900656	  739.9	  666.4	 7147.0	...
900657	  740.0	  666.3	 7148.0	...
900658	  740.2	  666.2	 7148.0	...
900659	  740.1	  666.3	 7147.0	...
900660	  740.1	  666.6	 7145.0	...
900661	  740.1	  667.0	 7146.0	...
900662	  740.1	  667.3	 7146.0	...
900663	  740.2	  667.2	 7146.0	...
900664	  740.2	  667.1	 7148.0	...
900665	  740.4	  667.2	 7150.0	...
900666	  740.5	  667.5	 7152.0	...
900667	  740.6	  667.8	 7152.0	...
900668	  740.6	  667.9	 7152.0	...
900669	  740.5	  668.0	 7153.0	...
900670	  740.5	  667.8	 7153.0	...
900671	  740.4	  667.5	 7152.0	...
900672	  740.6	  667.2	 7150.0	...
900673	  740.5	  667.1	 7148.0	...
900674	  740.5	  667.1	 7147.0	...
900675	  740.4	  667.1	 7145.0	...
900676	  740.5	  667.0	 7144.0	...
900677	  740.7	  667.0	 7145.0	...
900678	  740.8	  667.2	 7147.0	...
900679	  741.0	  667.5	 7149.0	...
900680	  741.1	  667.8	 7150.0	...
900681	  741.2	  667.8	 7153.0	...
900682	  741.2	  667.9	 7157.0	...
900683	  741.2	  667.8	 7159.0	...
900684	  741.2	  667.7	 7158.0	...
900685	  741.1	  667.5	 7156.0	...
900686	  741.2	  667.4	 7154.0	...
900687	  741.3	  667.4	 7153.0	...
900688	  741.3	  667.4	 7153.0	...
900689	  740.9	  667.5	 7154.0	...
900690	  740.6	  667.6	 7155.0	...
900691	  740.3	  667.9	 7155.0	...
900692	  740.3	  668.2	 7155.0	...
900693	  740.3	  668.7	 7154.0	...
900694	  740.6	  668.8	 7153.0	...
900695	  740.9	  668.9	 7153.0	...
900696	  741.3	  668.8	 7153.0	...
900697	  741.5	  668.8	 7154.0	...
900698	  741.4	  668.8	 7154.0	...
900699	  741.2	  668.9	 7153.0	...
900700	  740.9	  669.1	 7152.0	...
900701	  740.8	  669.3	 7151.0	...
900702	  740.3	  669.3	 7149.0	...
900703	  739.9	  669.4	 7149.0	...
900704	  739.6	  669.6	 7149.0	...
900705	  739.7	  669.8	 7149.0	...
900706	  739.8	  670.2	 7149.0	...
900707	  740.3	  670.0	 7151.0	...
900708	  740.9	  669.6	 7154.0	...
900709	  741.4	  668.8	 7156.0	...
900710	  741.4	  668.4	 7157.0	...
900711	  741.3	  668.2	 7158.0	...
900712	  741.3	  668.3	 7158.0	...
900713	  741.0	  668.5	 7158.0	...
900714	  740.5	  668.9	 7156.0	...
900715	  740.0	  669.2	 7154.0	...
900716	  739.8	  669.5	 7154.0	...
900717	  739.8	  669.5	 7157.0	...
900718	  739.8	  669.5	 7158.0	...
900719	  739.8	  669.4	 7157.0	...
900720	  739.7	  669.0	 7156.0	...
900721	  739.7	  668.7	 7157.0	...
900722	  739.6	  668.5	 7157.0	...
900723	  739.6	  668.6	 7157.0	...
900724	  739.4	  669.1	 7157.0	...
900725	  739.1	  669.6	 7157.0	...
900726	  738.8	  670.1	 7156.0	...
900727	  738.8	  670.1	 7156.0	...
900728	  738.7	  670.1	 7156.0	...
900729	  738.8	  670.1	 7156.0	...
900730	  738.9	  670.2	 7153.0	...
900731	  738.9	  670.4	 7150.0	...
900732	  739.1	  670.5	 7148.0	...
900733	  739.2	  670.4	 7148.0	...
900734	  739.4	  670.3	 7148.0	...
900735	  739.4	  670.2	 7148.0	...
900736	  739.4	  670.1	 7148.0	...
900737	  739.3	  670.0	 7151.0	...
900738	  739.4	  670.1	 7154.0	...
900739	  739.7	  670.4	 7156.0	...
900740	  739.9	  670.7	 7154.0	...
900741	  739.9	  670.7	 7153.0	...
900742	  739.8	  670.7	 7153.0	...
900743	  739.8	  670.7	 7153.0	...
900744	  739.8	  670.7	 7154.0	...
900745	  739.6	  670.7	 7153.0	...
900746	  739.4	  670.9	 7152.0	...
900747	  739.1	  671.1	 7151.0	...
900748	  738.7	  671.4	 7151.0	...
900749	  738.5	  671.4	 7152.0	...
900750	  738.2	  671.4	 7151.0	...
900751	  738.0	  671.6	 7149.0	...
900752	  738.0	  671.8	 7150.0	...
900753	  738.3	  672.0	 7152.0	...
900754	  738.9	  671.8	 7157.0	...
900755	  739.4	  671.6	 7159.0	...
900756	  739.5	  671.5	 7158.0	...
900757	  739.3	  671.5	 7155.0	...
900758	  739.2	  671.6	 7152.0	...
900759	  739.2	  671.5	 7154.0	...
900760	  739.0	  671.4	 7156.0	...
900761	  738.7	  671.6	 7156.0	...
900762	  738.4	  671.9	 7155.0	...
900763	  738.7	  672.2	 7156.0	...
900764	  739.0	  672.1	 7157.0	...
900765	  739.2	  672.2	 7159.0	...
900766	  739.0	  672.4	 7159.0	...
900767	  738.7	  672.4	 7159.0	...
900768	  738.6	  672.2	 7159.0	...
900769	  738.5	  671.9	 7157.0	...
900770	  738.5	  672.0	 7155.0	...
900771	  738.3	  672.0	 7153.0	...
900772	  738.2	  672.2	 7154.0	...
900773	  738.1	  672.4	 7155.0	...
900774	  738.1	  672.5	 7157.0	...
900775	  738.3	  672.3	 7162.0	...
900776	  738.4	  672.0	 7166.0	...
900777	  738.4	  671.7	 7168.0	...
900778	  738.3	  671.1	 7170.0	...
900779	  738.4	  670.7	 7172.0	...
900780	  738.4	  670.3	 7172.0	...
900781	  738.4	  670.3	 7170.0	...
900782	  738.3	  670.3	 7169.0	...
900783	  738.2	  670.3	 7168.0	...
900784	  738.2	  670.4	 7168.0	...
900785	  738.3	  670.3	 7167.0	...
900786	  738.1	  670.1	 7166.0	...
900787	  737.9	  669.8	 7166.0	...
900788	  737.6	  669.8	 7167.0	...
900789	  737.5	  669.9	 7168.0	...
900790	  737.5	  670.1	 7168.0	...
900791	  737.8	  670.2	 7168.0	...
900792	  738.2	  670.3	 7170.0	...
900793	  738.5	  670.4	 7172.0	...
900794	  738.7	  670.5	 7173.0	...
900795	  738.7	  670.6	 7173.0	...
900796	  738.8	  670.7	 7173.0	...
900797	  738.9	  670.9	 7173.0	...
900798	  738.8	  671.1	 7172.0	...
900799	  738.6	  671.5	 7171.0	...
900800	  738.3	  671.8	 7169.0	...
900801	  738.3	  671.9	 7168.0	...
900802	  738.5	  672.0	 7167.0	...
900803	  738.5	  672.0	 7168.0	...
900804	  738.5	  672.1	 7170.0	...
900805	  738.4	  672.0	 7171.0	...
900806	  738.2	  671.9	 7171.0	...
900807	  738.0	  671.8	 7171.0	...
900808	  737.6	  671.9	 7172.0	...
900809	  737.4	  671.8	 7173.0	...
900810	  737.1	  671.8	 7173.0	...
900811	  737.1	  671.8	 7172.0	...
900812	  737.7	  671.9	 7170.0	...
900813	  738.2	  671.9	 7170.0	...
900814	  738.6	  672.0	 7171.0	...
900815	  738.5	  672.0	 7172.0	...
900816	  738.4	  671.9	 7173.0	...
900817	  738.4	  671.8	 7174.0	...
900818	  738.3	  671.6	 7174.0	...
900819	  738.0	  671.8	 7173.0	...
900820	  737.9	  672.0	 7173.0	...
900821	  737.7	  672.1	 7171.0	...
900822	  737.7	  672.1	 7170.0	...
900823	  737.3	  672.2	 7171.0	...
900824	  737.0	  672.3	 7174.0	...
900825	  736.6	  672.4	 7176.0	...
900826	  736.6	  672.4	 7176.0	...
900827	  736.9	  672.4	 7176.0	...
900828	  737.1	  672.2	 7175.0	...
900829	  737.4	  671.9	 7173.0	...
900830	  737.3	  671.7	 7171.0	...
900831	  737.4	  671.6	 7171.0	...
900832	  737.5	  671.6	 7171.0	...
900833	  736.9	  671.9	 7168.0	...
900834	  736.2	  672.1	 7165.0	...
900835	  736.0	  672.2	 7166.0	...
900836	  736.5	  671.9	 7171.0	...
900837	  737.3	  671.7	 7176.0	...
900838	  737.6	  671.5	 7176.0	...
900839	  737.3	  671.7	 7176.0	...
900840	  736.6	  671.9	 7174.0	...
900841	  736.0	  672.2	 7170.0	...
900842	  736.4	  671.9	 7166.0	...
900843	  736.8	  671.6	 7164.0	...
900844	  737.1	  671.4	 7163.0	...
900845	  737.0	  671.4	 7163.0	...
900846	  736.9	  671.5	 7164.0	...
900847	  736.8	  671.7	 7165.0	...
900848	  736.7	  671.9	 7167.0	...
900849	  736.6	  671.7	 7166.0	...
900850	  736.7	  671.3	 7169.0	...
900851	  736.5	  671.0	 7171.0	...
900852	  736.4	  671.0	 7171.0	...
900853	  736.3	  671.9	 7169.0	...
900854	  736.4	  672.8	 7168.0	...
900855	  736.5	  673.7	 7169.0	...
900856	  736.5	  673.7	 7170.0	...
900857	  736.5	  673.2	 7171.0	...
900858	  736.3	  672.6	 7173.0	...
900859	  736.1	  672.1	 7174.0	...
900860	  736.0	  672.0	 7171.0	...
900861	  735.9	  671.9	 7167.0	...
900862	  735.8	  672.2	 7163.0	...
900863	  735.9	  672.6	 7162.0	...
900864	  736.1	  672.7	 7162.0	...
900865	  736.3	  672.5	 7161.0	...
900866	  736.0	  672.4	 7161.0	...
900867	  735.6	  672.4	 7160.0	...
900868	  735.6	  671.9	 7160.0	...
900869	  736.0	  671.4	 7164.0	...
900870	  735.8	  671.3	 7169.0	...
900871	  735.3	  671.8	 7174.0	...
900872	  734.8	  672.2	 7174.0	...
900873	  735.1	  672.3	 7171.0	...
900874	  735.3	  672.3	 7167.0	...
900875	  735.4	  672.3	 7163.0	...
900876	  735.4	  672.3	 7161.0	...
900877	  735.6	  672.3	 7160.0	...
MSG	900878 0000 _ Number Off
900878	  735.8	  672.6	 7157.0	...
900879	  736.0	  672.8	 7156.0	...
900880	  735.9	  673.1	 7154.0	...
900881	  735.8	  673.1	 7156.0	...
900882	  735.6	  673.0	 7159.0	...
900883	  735.7	  672.7	 7162.0	...
900884	  735.8	  672.4	 7163.0	...
900885	  735.8	  672.3	 7165.0	...
900886	  735.5	  672.4	 7168.0	...
900887	  735.3	  672.5	 7169.0	...
900888	  735.2	  672.5	 7168.0	...
900889	  735.1	  672.6	 7166.0	...
900890	  735.2	  672.6	 7165.0	...
900891	  735.6	  672.6	 7166.0	...
900892	  735.9	  672.5	 7168.0	...
900893	  735.9	  672.6	 7167.0	...
900894	  735.7	  672.7	 7165.0	...
900895	  735.5	  672.7	 7162.0	...
900896	  735.5	  672.7	 7161.0	...
900897	  735.5	  672.3	 7160.0	...
900898	  735.5	  671.9	 7159.0	...
900899	  735.1	  672.2	 7159.0	...
900900	  734.7	  673.0	 7157.0	...
900901	  734.4	  673.6	 7156.0	...
900902	  734.3	  673.5	 7155.0	...
900903	  734.3	  673.0	 7157.0	...
900904	  734.5	  672.5	 7158.0	...
900905	  734.6	  672.5	 7158.0	...
900906	  734.7	  672.9	 7157.0	...
900907	  734.8	  673.7	 7157.0	...
900908	  735.0	  674.2	 7158.0	...
900909	  735.1	  674.5	 7159.0	...
900910	  735.1	  674.4	 7157.0	...
900911	  735.0	  674.4	 7156.0	...
900912	  734.8	  674.4	 7156.0	...
900913	  734.7	  674.3	 7159.0	...
900914	  734.8	  674.1	 7162.0	...
900915	  734.8	  673.8	 7161.0	...
900916	  734.9	  673.7	 7158.0	...
900917	  735.0	  673.9	 7155.0	...
900918	  735.1	  674.2	 7154.0	...
900919	  735.2	  674.5	 7153.0	...
900920	  735.3	  674.5	 7152.0	...
900921	  735.1	  674.4	 7150.0	...
900922	  734.8	  674.6	 7149.0	...
900923	  734.6	  674.9	 7148.0	...
900924	  734.7	  674.9	 7152.0	...
900925	  734.9	  674.3	 7155.0	...
900926	  734.9	  673.7	 7159.0	...
900927	  734.8	  673.3	 7159.0	...
900928	  734.9	  673.3	 7158.0	...
900929	  735.0	  673.9	 7158.0	...
900930	  735.1	  674.4	 7158.0	...
900931	  735.0	  675.0	 7157.0	...
900932	  734.6	  675.1	 7157.0	...
900933	  734.1	  675.1	 7157.0	...
900934	  733.8	  675.0	 7157.0	...
900935	  733.9	  674.9	 7156.0	...
900936	  734.1	  674.8	 7156.0	...
900937	  734.7	  674.5	 7157.0	...
900938	  735.3	  674.1	 7157.0	...
900939	  735.7	  673.8	 7159.0	...
900940	  735.6	  673.8	 7159.0	...
900941	  735.6	  673.8	 7160.0	...
900942	  735.5	  673.5	 7159.0	...
900943	  735.4	  673.4	 7160.0	...
900944	  734.8	  673.5	 7161.0	...
900945	  734.3	  673.8	 7160.0	...
900946	  733.8	  674.0	 7158.0	...
900947	  733.7	  674.0	 7156.0	...
900948	  733.7	  674.1	 7156.0	...
900949	  733.9	  674.1	 7157.0	...
900950	  734.3	  674.1	 7158.0	...
900951	  734.4	  674.1	 7158.0	...
900952	  734.5	  674.1	 7157.0	...
900953	  734.2	  674.2	 7154.0	...
900954	  734.1	  674.2	 7152.0	...
900955	  734.0	  674.2	 7151.0	...
900956	  734.1	  674.0	 7152.0	...
900957	  734.4	  673.7	 7152.0	...
900958	  734.6	  673.5	 7152.0	...
900959	  734.8	  673.5	 7151.0	...
900960	  734.8	  673.6	 7150.0	...
900961	  734.8	  674.4	 7149.0	...
900962	  734.8	  675.2	 7149.0	...
900963	  734.8	  675.1	 7150.0	...
900964	  734.8	  674.4	 7150.0	...
900965	  734.8	  673.9	 7150.0	...
900966	  735.3	  674.0	 7146.0	...
900967	  735.7	  674.1	 7143.0	...
900968	  736.0	  674.0	 7143.0	...
900969	  735.7	  674.0	 7147.0	...
900970	  735.4	  674.0	 7151.0	...
900971	  735.1	  673.9	 7151.0	...
900972	  735.1	  674.4	 7147.0	...
900973	  735.2	  675.0	 7143.0	...
900974	  735.2	  675.6	 7140.0	...
900975	  735.3	  675.7	 7139.0	...
900976	  735.5	  675.9	 7138.0	...
900977	  735.6	  675.7	 7140.0	...
900978	  735.6	  675.2	 7143.0	...
900979	  735.7	  674.8	 7145.0	...
900980	  735.7	  674.8	 7142.0	...
900981	  735.8	  674.9	 7138.0	...
900982	  735.9	  674.9	 7133.0	...
900983	  735.9	  674.9	 7130.0	...
900984	  735.8	  674.9	 7130.0	...
900985	  735.6	  675.0	 7132.0	...
900986	  735.6	  675.0	 7134.0	...
900987	  735.6	  675.0	 7135.0	...
900988	  735.4	  675.3	 7136.0	...
900989	  735.1	  675.6	 7137.0	...
900990	  734.9	  675.9	 7137.0	...
900991	  735.0	  675.7	 7137.0	...
900992	  735.2	  675.8	 7136.0	...
900993	  735.2	  675.9	 7134.0	...
900994	  735.3	  675.7	 7131.0	...
900995	  735.4	  675.3	 7130.0	...
900996	  735.5	  674.9	 7131.0	...
900997	  735.3	  675.0	 7130.0	...
900998	  734.9	  674.9	 7129.0	...
900999	  734.5	  674.9	 7130.0	...
901000	  734.5	  674.8	 7131.0	...
901001	  734.2	  674.9	 7132.0	...
901002	  734.0	  675.3	 7131.0	...
901003	  734.3	  675.5	 7129.0	...
901004	  734.8	  675.6	 7128.0	...
901005	  735.1	  675.5	 7125.0	...
901006	  734.8	  675.7	 7123.0	...
901007	  734.2	  675.9	 7121.0	...
901008	  734.0	  676.1	 7123.0	...
901009	  733.8	  676.1	 7125.0	...
901010	  734.1	  676.1	 7124.0	...
901011	  734.5	  676.2	 7122.0	...
901012	  734.7	  676.2	 7120.0	...
901013	  734.7	  676.2	 7121.0	...
901014	  734.7	  676.2	 7123.0	...
901015	  734.7	  676.1	 7122.0	...
901016	  734.7	  676.0	 7120.0	...
901017	  734.8	  675.4	 7121.0	...
901018	  734.8	  674.9	 7123.0	...
901019	  734.8	  674.8	 7125.0	...
901020	  734.6	  675.1	 7124.0	...
901021	  734.5	  675.5	 7124.0	...
901022	  734.4	  675.4	 7124.0	...
901023	  734.3	  675.2	 7124.0	...
901024	  734.2	  675.2	 7124.0	...
901025	  734.0	  675.4	 7123.0	...
901026	  734.0	  675.4	 7123.0	...
901027	  734.1	  675.3	 7123.0	...
901028	  734.0	  675.2	 7122.0	...
901029	  733.9	  675.4	 7123.0	...
901030	  733.8	  675.5	 7123.0	...
901031	  733.4	  675.6	 7125.0	...
901032	  733.1	  675.6	 7126.0	...
901033	  732.6	  675.7	 7127.0	...
901034	  732.4	  675.9	 7127.0	...
901035	  732.2	  676.3	 7126.0	...
901036	  732.0	  676.6	 7124.0	...
901037	  731.8	  676.9	 7120.0	...
901038	  732.2	  676.9	 7118.0	...
901039	  732.7	  677.2	 7117.0	...
901040	  733.4	  677.4	 7117.0	...
901041	  733.5	  676.9	 7117.0	...
901042	  733.6	  676.1	 7119.0	...
901043	  733.5	  675.3	 7120.0	...
901044	  733.6	  675.4	 7121.0	...
901045	  733.7	  674.8	 7121.0	...
901046	  733.8	  674.3	 7119.0	...
901047	  733.9	  674.1	 7114.0	...
901048	  733.8	  674.4	 7109.0	...
901049	  733.6	  674.6	 7110.0	...
901050	  733.2	  674.4	 7113.0	...
901051	  733.2	  674.1	 7114.0	...
901052	  733.0	  673.5	 7115.0	...
901053	  733.0	  673.0	 7117.0	...
901054	  733.0	  672.6	 7119.0	...
901055	  733.1	  672.5	 7121.0	...
901056	  733.1	  672.6	 7120.0	...
901057	  733.0	  672.7	 7119.0	...
901058	  732.8	  672.9	 7116.0	...
901059	  732.7	  673.1	 7114.0	...
901060	  732.7	  673.0	 7113.0	...
901061	  732.7	  672.8	 7113.0	...
901062	  732.6	  672.6	 7113.0	...
901063	  732.6	  672.6	 7113.0	...
901064	  732.6	  672.6	 7112.0	...
901065	  732.4	  672.7	 7113.0	...
901066	  731.9	  672.9	 7115.0	...
901067	  731.4	  673.0	 7117.0	...
901068	  731.1	  672.9	 7117.0	...
901069	  731.1	  672.6	 7116.0	...
901070	  731.1	  672.4	 7114.0	...
901071	  731.1	  672.7	 7113.0	...
901072	  731.2	  673.0	 7112.0	...
901073	  731.4	  672.7	 7111.0	...
901074	  731.5	  672.2	 7111.0	...
901075	  731.6	  671.5	 7111.0	...
901076	  731.5	  671.2	 7111.0	...
901077	  731.4	  670.9	 7111.0	...
901078	  731.4	  670.9	 7110.0	...
MSG	901079 0000 _ Number On
901079	  731.5	  671.2	 7109.0	...
901080	  731.8	  671.5	 7108.0	...
901081	  732.1	  672.1	 7107.0	...
901082	  732.2	  672.5	 7107.0	...
901083	  732.0	  672.1	 7108.0	...
901084	  731.6	  671.4	 7108.0	...
901085	  731.3	  670.6	 7107.0	...
901086	  731.0	  670.6	 7104.0	...
901087	  730.9	  670.5	 7101.0	...
901088	  731.0	  670.4	 7103.0	...
901089	  731.2	  670.2	 7107.0	...
901090	  731.5	  670.6	 7111.0	...
901091	  731.7	  671.2	 7112.0	...
901092	  731.9	  671.7	 7112.0	...
901093	  731.8	  671.6	 7110.0	...
901094	  731.6	  671.6	 7106.0	...
901095	  730.9	  671.6	 7100.0	...
901096	  730.3	  671.6	 7096.0	...
901097	  730.3	  671.2	 7095.0	...
901098	  730.7	  670.8	 7097.0	...
901099	  731.1	  670.4	 7099.0	...
901100	  731.0	  670.2	 7099.0	...
901101	  731.3	  669.9	 7098.0	...
901102	  731.5	  669.9	 7097.0	...
901103	  731.2	  670.1	 7097.0	...
901104	  730.9	  670.4	 7098.0	...
901105	  730.7	  670.4	 7098.0	...
901106	  730.8	  670.4	 7097.0	...
901107	  730.9	  670.4	 7097.0	...
901108	  730.9	  670.5	 7096.0	...
901109	  731.0	  670.7	 7097.0	...
901110	  731.1	  670.9	 7097.0	...
901111	  731.0	  670.7	 7097.0	...
901112	  731.0	  670.3	 7100.0	...
901113	  730.9	  670.2	 7103.0	...
901114	  730.7	  670.5	 7106.0	...
901115	  730.6	  670.8	 7106.0	...
901116	  730.6	  670.7	 7106.0	...
901117	  730.6	  670.3	 7106.0	...
901118	  730.6	  670.0	 7105.0	...
901119	  730.6	  669.6	 7105.0	...
901120	  730.7	  669.5	 7105.0	...
901121	  730.8	  669.5	 7104.0	...
901122	  730.7	  669.4	 7102.0	...
901123	  730.6	  669.8	 7100.0	...
901124	  730.5	  670.2	 7098.0	...
901125	  730.4	  670.5	 7096.0	...
901126	  730.3	  670.5	 7095.0	...
901127	  730.3	  670.4	 7094.0	...
901128	  730.3	  670.4	 7094.0	...
901129	  730.1	  670.4	 7094.0	...
901130	  729.8	  670.4	 7095.0	...
901131	  729.8	  670.4	 7095.0	...
901132	  730.1	  670.5	 7093.0	...
901133	  730.5	  670.6	 7094.0	...
901134	  730.7	  670.7	 7096.0	...
901135	  730.7	  670.7	 7098.0	...
901136	  730.6	  670.3	 7098.0	...
901137	  730.4	  669.7	 7097.0	...
901138	  730.3	  669.1	 7098.0	...
901139	  730.3	  668.9	 7098.0	...
901140	  730.2	  668.9	 7100.0	...
901141	  729.9	  668.9	 7101.0	...
901142	  729.6	  669.0	 7101.0	...
901143	  729.9	  669.1	 7099.0	...
901144	  730.4	  669.2	 7098.0	...
901145	  730.6	  669.3	 7099.0	...
901146	  730.4	  669.0	 7099.0	...
901147	  730.1	  668.8	 7097.0	...
901148	  730.2	  668.5	 7097.0	...
901149	  730.4	  668.5	 7097.0	...
901150	  729.8	  668.7	 7096.0	...
901151	  729.1	  668.9	 7094.0	...
901152	  728.8	  668.9	 7091.0	...
901153	  729.4	  668.8	 7091.0	...
901154	  729.6	  668.6	 7091.0	...
901155	  729.2	  668.3	 7093.0	...
901156	  728.9	  668.0	 7094.0	...
901157	  728.9	  667.9	 7094.0	...
901158	  729.0	  668.1	 7093.0	...
901159	  729.4	  668.2	 7092.0	...
901160	  729.8	  667.8	 7092.0	...
901161	  730.1	  667.4	 7092.0	...
901162	  729.9	  667.3	 7088.0	...
901163	  729.7	  667.6	 7086.0	...
901164	  729.6	  667.8	 7084.0	...
901165	  729.5	  667.7	 7084.0	...
901166	  729.4	  667.5	 7082.0	...
901167	  729.4	  667.4	 7083.0	...
901168	  729.3	  667.1	 7087.0	...
901169	  729.2	  667.0	 7091.0	...
901170	  729.2	  666.9	 7092.0	...
901171	  729.1	  667.1	 7094.0	...
901172	  729.0	  667.2	 7094.0	...
901173	  729.0	  667.3	 7092.0	...
901174	  729.1	  667.4	 7089.0	...
901175	  729.2	  667.5	 7087.0	...
901176	  729.4	  667.6	 7085.0	...
901177	  729.4	  667.8	 7083.0	...
901178	  729.4	  668.0	 7079.0	...
901179	  729.4	  668.3	 7074.0	...
901180	  729.3	  668.5	 7074.0	...
901181	  729.3	  668.6	 7075.0	...
901182	  729.2	  668.7	 7076.0	...
901183	  729.2	  668.4	 7076.0	...
901184	  729.3	  668.1	 7081.0	...
901185	  729.4	  667.8	 7085.0	...
901186	  729.5	  668.1	 7087.0	...
901187	  729.6	  668.4	 7083.0	...
901188	  729.7	  668.6	 7078.0	...
901189	  729.6	  668.0	 7076.0	...
901190	  729.4	  667.4	 7076.0	...
901191	  728.9	  666.8	 7078.0	...
901192	  728.5	  666.7	 7081.0	...
901193	  728.4	  666.6	 7080.0	...
901194	  728.7	  666.7	 7078.0	...
901195	  729.1	  666.8	 7076.0	...
901196	  729.2	  666.8	 7077.0	...
901197	  729.3	  666.8	 7079.0	...
901198	  729.2	  666.9	 7079.0	...
901199	  729.1	  667.1	 7080.0	...
901200	  729.1	  667.2	 7079.0	...
901201	  729.0	  667.3	 7079.0	...
901202	  729.0	  667.3	 7078.0	...
901203	  728.9	  667.4	 7076.0	...
901204	  728.8	  667.4	 7076.0	...
901205	  728.9	  667.3	 7076.0	...
901206	  729.3	  667.3	 7076.0	...
901207	  729.6	  667.2	 7076.0	...
901208	  729.7	  667.3	 7077.0	...
901209	  729.5	  667.7	 7077.0	...
901210	  729.3	  668.1	 7074.0	...
901211	  729.5	  668.4	 7071.0	...
901212	  729.7	  668.2	 7068.0	...
901213	  729.9	  668.0	 7070.0	...
901214	  729.8	  667.7	 7072.0	...
901215	  729.8	  667.5	 7073.0	...
901216	  729.8	  667.3	 7073.0	...
901217	  729.9	  667.3	 7072.0	...
901218	  729.9	  667.5	 7071.0	...
901219	  729.8	  667.7	 7070.0	...
901220	  730.0	  667.8	 7071.0	...
901221	  730.2	  667.9	 7072.0	...
901222	  730.4	  667.9	 7074.0	...
901223	  730.1	  668.1	 7073.0	...
901224	  729.7	  668.3	 7072.0	...
901225	  729.3	  668.7	 7070.0	...
901226	  729.3	  668.9	 7068.0	...
901227	  729.3	  668.8	 7070.0	...
901228	  729.6	  668.5	 7073.0	...
901229	  729.8	  668.1	 7075.0	...
901230	  729.9	  667.9	 7075.0	...
901231	  729.8	  667.8	 7073.0	...
901232	  730.0	  667.8	 7073.0	...
901233	  730.4	  667.7	 7072.0	...
901234	  730.7	  667.4	 7072.0	...
901235	  730.6	  667.0	 7073.0	...
901236	  730.4	  666.5	 7073.0	...
901237	  730.2	  666.2	 7074.0	...
901238	  730.1	  666.1	 7076.0	...
901239	  730.1	  665.7	 7076.0	...
901240	  730.1	  665.4	 7077.0	...
901241	  730.4	  665.3	 7078.0	...
901242	  730.6	  665.6	 7078.0	...
901243	  730.9	  665.9	 7076.0	...
901244	  731.0	  665.9	 7074.0	...
901245	  730.6	  666.0	 7073.0	...
901246	  730.0	  665.9	 7072.0	...
901247	  729.4	  665.8	 7072.0	...
901248	  729.4	  665.6	 7071.0	...
901249	  729.3	  665.6	 7076.0	...
901250	  729.5	  665.6	 7080.0	...
901251	  729.7	  665.7	 7083.0	...
901252	  730.0	  665.8	 7083.0	...
901253	  730.1	  665.9	 7082.0	...
901254	  730.1	  665.8	 7082.0	...
901255	  729.9	  665.6	 7082.0	...
901256	  729.7	  665.5	 7082.0	...
901257	  729.6	  665.3	 7082.0	...
901258	  729.6	  665.3	 7083.0	...
901259	  729.5	  665.5	 7083.0	...
901260	  729.5	  665.7	 7083.0	...
901261	  729.5	  665.8	 7083.0	...
901262	  729.5	  665.7	 7081.0	...
901263	  729.6	  666.1	 7078.0	...
901264	  729.8	  666.6	 7075.0	...
901265	  729.9	  666.7	 7075.0	...
901266	  730.0	  666.4	 7075.0	...
901267	  729.9	  666.2	 7075.0	...
901268	  729.9	  666.4	 7074.0	...
901269	  729.9	  666.7	 7073.0	...
901270	  730.1	  666.8	 7071.0	...
901271	  730.3	  667.0	 7068.0	...
901272	  730.5	  667.1	 7065.0	...
901273	  730.4	  667.2	 7064.0	...
901274	  730.1	  667.2	 7064.0	...
901275	  729.8	  667.2	 7064.0	...
901276	  729.6	  667.2	 7064.0	...
901277	  729.7	  667.1	 7062.0	...
901278	  730.1	  666.9	 7061.0	...
901279	  730.3	  666.9	 7063.0	...
901280	  730.4	  666.9	 7066.0	...
901281	  730.2	  667.2	 7069.0	...
901282	  730.0	  667.5	 7068.0	...
901283	  729.7	  667.5	 7068.0	...
901284	  729.6	  667.3	 7069.0	...
901285	  729.4	  666.9	 7070.0	...
901286	  729.7	  666.8	 7070.0	...
901287	  730.2	  666.8	 7068.0	...
901288	  730.7	  667.0	 7067.0	...
901289	  730.7	  667.3	 7066.0	...
901290	  730.7	  667.4	 7066.0	...
901291	  730.7	  667.3	 7066.0	...
901292	  730.6	  667.1	 7065.0	...
901293	  730.5	  667.0	 7065.0	...
901294	  730.4	  666.7	 7065.0	...
901295	  730.4	  666.5	 7064.0	...
901296	  730.9	  666.1	 7061.0	...
901297	  731.3	  666.1	 7059.0	...
901298	  731.2	  666.1	 7058.0	...
901299	  730.8	  666.2	 7059.0	...
901300	  730.6	  666.1	 7060.0	...
901301	  730.8	  665.8	 7061.0	...
901302	  731.1	  665.8	 7061.0	...
901303	  731.1	  665.9	 7062.0	...
901304	  731.1	  666.1	 7062.0	...
901305	  731.0	  665.9	 7061.0	...
901306	  731.1	  665.9	 7065.0	...
901307	  731.3	  665.8	 7069.0	...
901308	  731.5	  665.9	 7069.0	...
901309	  731.6	  666.0	 7066.0	...
901310	  731.8	  666.0	 7061.0	...
901311	  731.9	  666.1	 7059.0	...
901312	  731.9	  665.9	 7057.0	...
901313	  732.0	  665.8	 7056.0	...
901314	  731.8	  666.1	 7056.0	...
901315	  731.6	  666.4	 7057.0	...
901316	  731.8	  666.5	 7058.0	...
901317	  732.1	  666.2	 7057.0	...
901318	  732.4	  665.9	 7055.0	...
901319	  732.3	  666.3	 7053.0	...
901320	  732.1	  666.6	 7053.0	...
901321	  731.9	  667.0	 7052.0	...
901322	  731.8	  666.9	 7051.0	...
901323	  731.8	  666.4	 7051.0	...
901324	  731.8	  666.0	 7050.0	...
901325	  731.9	  665.5	 7048.0	...
901326	  732.1	  665.5	 7048.0	...
901327	  732.4	  665.5	 7049.0	...
901328	  732.7	  665.5	 7050.0	...
901329	  732.9	  665.7	 7050.0	...
901330	  733.0	  666.0	 7047.0	...
901331	  733.0	  666.2	 7043.0	...
901332	  733.0	  666.3	 7041.0	...
901333	  732.9	  666.3	 7042.0	...
901334	  733.4	  666.3	 7042.0	...
901335	  733.9	  666.4	 7042.0	...
901336	  734.4	  666.7	 7039.0	...
901337	  734.1	  667.3	 7037.0	...
901338	  733.8	  668.0	 7035.0	...
901339	  734.1	  668.4	 7034.0	...
901340	  734.7	  668.5	 7034.0	...
901341	  735.6	  669.1	 7033.0	...
901342	  736.0	  670.1	 7032.0	...
901343	  736.4	  671.7	 7025.0	...
901344	  736.5	  672.8	 7017.0	...
EFIX R   895328	901344	6017	  732.6	  644.1	   6800
SSACC R  901345
901345	  736.8	  674.4	 7010.0	...
901346	  737.0	  675.7	 7002.0	...
901347	  736.4	  677.0	 6995.0	...
901348	  735.7	  678.9	 6983.0	...
901349	  734.6	  681.9	 6974.0	...
901350	  733.6	  685.3	 6960.0	...
901351	  732.1	  689.0	 6944.0	...
901352	  730.7	  691.8	 6930.0	...
901353	  729.4	  696.0	 6915.0	...
901354	  728.7	  699.0	 6904.0	...
901355	  728.4	  703.5	 6885.0	...
901356	  728.7	  707.0	 6869.0	...
901357	  729.0	  711.1	 6847.0	...
901358	  729.2	  714.4	 6828.0	...
901359	  729.6	  717.8	 6807.0	...
901360	  730.1	  721.9	 6788.0	...
901361	  731.0	  727.3	 6766.0	...
901362	  731.9	  733.4	 6737.0	...
901363	  732.7	  739.5	 6711.0	...
901364	  733.3	  745.3	 6680.0	...
901365	  734.0	  750.8	 6652.0	...
901366	  734.8	  757.0	 6617.0	...
901367	  735.7	  764.5	 6584.0	...
901368	  736.6	  772.5	 6547.0	...
901369	  737.1	  780.2	 6512.0	...
901370	  737.7	  787.3	 6479.0	...
901371	  738.2	  793.6	 6450.0	...
901372	  738.2	  801.0	 6415.0	...
901373	  738.0	  807.4	 6389.0	...
901374	  737.9	  815.3	 6356.0	...
901375	  738.2	  821.1	 6332.0	...
901376	  738.5	  827.7	 6307.0	...
901377	  738.7	  832.5	 6292.0	...
901378	  739.3	  837.1	 6279.0	...
901379	  739.7	  840.7	 6261.0	...
901380	  740.0	  844.6	 6239.0	...
901381	  740.1	  848.0	 6220.0	...
901382	  740.3	  850.3	 6207.0	...
ESACC R  901345	901382	38	  736.8	  674.4	  740.3	  850.3	   3.76	    152
SFIX R   901383
901383	  740.4	  851.6	 6198.0	...
901384	  740.2	  852.9	 6192.0	...
901385	  740.1	  854.5	 6184.0	...
901386	  740.0	  855.7	 6180.0	...
901387	  740.1	  856.4	 6176.0	...
901388	  740.3	  856.8	 6171.0	...
901389	  740.4	  856.8	 6167.0	...
901390	  740.4	  856.7	 6164.0	...
MSG	901391 0000 _ Number Off
901391	  740.3	  856.8	 6166.0	...
901392	  740.2	  857.0	 6168.0	...
901393	  740.2	  857.6	 6169.0	...
901394	  740.3	  858.3	 6165.0	...
901395	  740.5	  858.9	 6160.0	...
901396	  740.8	  859.0	 6159.0	...
901397	  741.2	  859.0	 6162.0	...
901398	  741.6	  859.3	 6167.0	...
901399	  741.7	  859.9	 6167.0	...
901400	  741.7	  860.4	 6160.0	...
901401	  741.8	  861.3	 6150.0	...
901402	  742.0	  862.4	 6141.0	...
901403	  742.2	  864.0	 6139.0	...
901404	  742.4	  865.4	 6139.0	...
901405	  742.6	  867.2	 6139.0	...
901406	  743.0	  869.4	 6132.0	...
901407	  743.3	  871.7	 6115.0	...
901408	  743.5	  873.4	 6097.0	...
EFIX R   901383	901408	26	  741.2	  860.1	   6159
SSACC R  901409
901409	  743.6	  875.9	 6081.0	...
901410	  743.8	  878.6	 6070.0	...
901411	  744.0	  881.9	 6053.0	...
901412	  744.1	  884.8	 6040.0	...
901413	  744.4	  888.6	 6023.0	...
901414	  744.8	  892.4	 6005.0	...
901415	  745.7	  896.9	 5987.0	...
901416	  746.5	  901.1	 5965.0	...
901417	  747.0	  906.2	 5943.0	...
901418	  747.1	  911.5	 5912.0	...
901419	  747.3	  917.3	 5888.0	...
901420	  747.6	  923.5	 5859.0	...
901421	  748.1	  930.3	 5830.0	...
901422	  748.3	  937.4	 5794.0	...
901423	  748.6	  945.0	 5759.0	...
901424	  749.0	  953.4	 5723.0	...
901425	  749.7	  963.1	 5679.0	...
901426	  750.2	  973.2	 5633.0	...
901427	  750.5	  983.7	 5588.0	...
901428	  750.8	  994.6	 5542.0	...
901429	  752.0	 1006.7	 5490.0	...
901430	  753.1	 1018.9	 5436.0	...
901431	  754.1	 1031.2	 5380.0	...
901432	  755.2	 1044.3	 5326.0	...
901433	  756.4	 1057.3	 5267.0	...
901434	  757.9	 1071.5	 5209.0	...
901435	  759.2	 1085.1	 5148.0	...
901436	  760.9	 1100.3	 5086.0	...
901437	  762.7	 1115.1	 5024.0	...
901438	  764.6	 1131.1	 4959.0	...
901439	  767.1	 1147.1	 4890.0	...
901440	  769.3	 1163.8	 4820.0	...
901441	  771.6	 1180.9	 4750.0	...
901442	  773.5	 1196.9	 4679.0	...
901443	  775.5	 1213.6	 4602.0	...
901444	  778.7	 1228.6	 4531.0	...
901445	  782.2	 1245.3	 4464.0	...
901446	  785.2	 1260.8	 4402.0	...
901447	  787.1	 1277.9	 4331.0	...
901448	  789.2	 1295.7	 4261.0	...
901449	  791.7	 1314.1	 4187.0	...
901450	  794.0	 1331.2	 4116.0	...
901451	  796.0	 1347.8	 4048.0	...
901452	  797.5	 1364.1	 3975.0	...
901453	  799.5	 1380.9	 3913.0	...
901454	  801.3	 1395.8	 3848.0	...
901455	  802.9	 1410.0	 3795.0	...
901456	  804.0	 1423.1	 3737.0	...
901457	  805.1	 1435.3	 3689.0	...
901458	  805.6	 1447.0	 3643.0	...
901459	  805.9	 1456.6	 3606.0	...
901460	  806.5	 1466.1	 3571.0	...
901461	  807.5	 1472.9	 3547.0	...
901462	  808.5	 1479.5	 3520.0	...
901463	  809.0	 1484.0	 3505.0	...
901464	  809.6	 1487.2	 3493.0	...
901465	  810.0	 1489.2	 3486.0	...
901466	  811.1	 1490.0	 3478.0	...
901467	  812.0	 1490.9	 3472.0	...
901468	  812.9	 1490.8	 3471.0	...
901469	  813.2	 1490.8	 3475.0	...
901470	  814.5	 1489.9	 3481.0	...
901471	  815.7	 1489.1	 3493.0	...
901472	  816.8	 1487.6	 3500.0	...
901473	  817.0	 1486.7	 3510.0	...
901474	  817.3	 1485.4	 3519.0	...
901475	  817.4	 1483.5	 3528.0	...
901476	  817.4	 1481.7	 3542.0	...
901477	  817.8	 1478.5	 3555.0	...
901478	  818.3	 1475.5	 3571.0	...
901479	  818.5	 1470.7	 3588.0	...
901480	  818.4	 1465.8	 3610.0	...
901481	  818.3	 1460.6	 3633.0	...
901482	  818.3	 1455.6	 3655.0	...
901483	  817.3	 1451.4	 3678.0	...
901484	  816.0	 1446.4	 3705.0	...
901485	  814.8	 1441.1	 3729.0	...
901486	  814.1	 1435.7	 3752.0	...
901487	  812.6	 1430.8	 3776.0	...
901488	  810.8	 1426.0	 3798.0	...
901489	  809.0	 1421.2	 3822.0	...
901490	  808.2	 1415.2	 3849.0	...
901491	  806.8	 1409.1	 3875.0	...
901492	  805.2	 1402.1	 3909.0	...
901493	  803.5	 1394.8	 3935.0	...
901494	  802.6	 1388.0	 3966.0	...
901495	  801.8	 1381.4	 3994.0	...
901496	  801.1	 1374.8	 4024.0	...
901497	  800.2	 1367.5	 4054.0	...
901498	  799.3	 1360.1	 4081.0	...
901499	  797.8	 1353.3	 4111.0	...
901500	  796.3	 1346.9	 4136.0	...
901501	  794.9	 1340.2	 4165.0	...
901502	  794.3	 1333.2	 4195.0	...
901503	  793.8	 1325.7	 4224.0	...
901504	  793.2	 1319.1	 4247.0	...
901505	  793.0	 1312.5	 4270.0	...
901506	  792.8	 1306.2	 4300.0	...
901507	  792.7	 1298.7	 4328.0	...
901508	  792.0	 1290.9	 4358.0	...
901509	  790.8	 1284.2	 4378.0	...
901510	  789.4	 1277.1	 4407.0	...
901511	  788.0	 1269.9	 4435.0	...
901512	  787.2	 1261.8	 4473.0	...
901513	  786.4	 1253.3	 4508.0	...
901514	  785.6	 1245.9	 4543.0	...
901515	  784.9	 1238.6	 4573.0	...
901516	  784.2	 1232.0	 4603.0	...
901517	  783.6	 1224.2	 4632.0	...
901518	  783.2	 1216.7	 4661.0	...
901519	  782.7	 1209.8	 4687.0	...
901520	  782.2	 1203.5	 4709.0	...
901521	  781.7	 1195.9	 4745.0	...
901522	  781.4	 1188.9	 4778.0	...
901523	  781.0	 1181.3	 4808.0	...
901524	  780.3	 1174.6	 4833.0	...
901525	  779.6	 1167.4	 4866.0	...
901526	  778.9	 1160.6	 4899.0	...
901527	  778.1	 1153.2	 4927.0	...
901528	  777.2	 1145.9	 4954.0	...
901529	  776.3	 1138.9	 4988.0	...
901530	  775.4	 1132.2	 5017.0	...
901531	  774.6	 1125.5	 5049.0	...
901532	  773.7	 1118.3	 5079.0	...
901533	  772.8	 1111.0	 5109.0	...
901534	  771.9	 1104.0	 5136.0	...
901535	  770.7	 1097.8	 5157.0	...
901536	  769.4	 1090.6	 5186.0	...
901537	  768.3	 1084.3	 5217.0	...
901538	  767.8	 1077.4	 5247.0	...
901539	  767.5	 1072.2	 5271.0	...
901540	  766.8	 1066.0	 5297.0	...
901541	  766.1	 1060.3	 5324.0	...
901542	  765.2	 1054.8	 5347.0	...
901543	  764.2	 1049.1	 5367.0	...
901544	  763.2	 1043.0	 5392.0	...
901545	  762.6	 1037.9	 5418.0	...
901546	  762.3	 1032.4	 5439.0	...
901547	  762.3	 1028.4	 5455.0	...
901548	  762.2	 1023.5	 5475.0	...
901549	  762.0	 1019.7	 5491.0	...
901550	  761.7	 1015.4	 5513.0	...
901551	  761.2	 1011.0	 5532.0	...
901552	  760.6	 1007.0	 5550.0	...
901553	  759.9	 1002.7	 5565.0	...
901554	  759.7	  998.4	 5584.0	...
901555	  759.6	  994.0	 5601.0	...
901556	  759.5	  990.2	 5618.0	...
901557	  759.3	  986.4	 5634.0	...
901558	  759.0	  982.8	 5648.0	...
901559	  758.7	  977.9	 5667.0	...
901560	  758.2	  973.3	 5685.0	...
901561	  757.7	  968.8	 5706.0	...
901562	  757.2	  965.0	 5724.0	...
901563	  756.5	  960.9	 5742.0	...
901564	  755.9	  956.2	 5761.0	...
901565	  755.1	  951.0	 5787.0	...
901566	  754.5	  946.1	 5810.0	...
901567	  754.1	  941.4	 5834.0	...
901568	  754.5	  937.3	 5847.0	...
901569	  754.8	  932.6	 5862.0	...
901570	  754.9	  927.5	 5882.0	...
ESACC R  901409	901570	162	  743.6	  875.9	  754.9	  927.5	   1.13	    347
SFIX R   901571
901571	  754.5	  922.7	 5901.0	...
901572	  754.2	  919.0	 5921.0	...
901573	  754.0	  915.2	 5939.0	...
901574	  753.9	  912.7	 5955.0	...
901575	  753.7	  909.4	 5964.0	...
901576	  753.5	  907.4	 5975.0	...
901577	  753.2	  904.7	 5984.0	...
901578	  753.3	  902.9	 5996.0	...
901579	  753.5	  901.4	 6001.0	...
901580	  753.7	  900.3	 6005.0	...
901581	  753.6	  899.8	 6007.0	...
901582	  753.5	  899.2	 6011.0	...
901583	  753.8	  899.1	 6014.0	...
901584	  754.1	  899.1	 6011.0	...
901585	  754.4	  899.6	 6007.0	...
901586	  754.5	  900.6	 6003.0	...
901587	  754.8	  901.6	 6001.0	...
901588	  755.0	  902.3	 5995.0	...
901589	  755.1	  903.5	 5990.0	...
901590	  755.2	  905.2	 5985.0	...
EFIX R   901571	901590	20	  754.1	  905.3	   5983
SSACC R  901591
901591	  755.4	  907.9	 5979.0	...
901592	  755.5	  910.4	 5970.0	...
901593	  755.7	  913.8	 5955.0	...
901594	  755.9	  917.1	 5940.0	...
901595	  756.3	  921.0	 5920.0	...
901596	  756.7	  925.5	 5900.0	...
901597	  757.4	  930.2	 5878.0	...
901598	  758.3	  935.1	 5856.0	...
901599	  758.6	  940.6	 5828.0	...
901600	  758.8	  947.6	 5799.0	...
901601	  759.1	  955.5	 5761.0	...
901602	  760.0	  963.4	 5729.0	...
901603	  760.3	  971.9	 5688.0	...
901604	  760.7	  981.3	 5649.0	...
901605	  760.6	  992.5	 5599.0	...
901606	  761.1	 1004.3	 5547.0	...
901607	  761.9	 1017.6	 5489.0	...
901608	  763.2	 1031.5	 5428.0	...
901609	  764.1	 1047.9	 5358.0	...
901610	  765.1	 1065.5	 5287.0	...
901611	  766.4	 1086.1	 5201.0	...
901612	  768.7	 1108.4	 5114.0	...
901613	  771.1	 1133.9	 5010.0	...
901614	  772.9	 1162.2	 4893.0	...
901615	  775.1	 1194.2	 4757.0	...
901616	  777.1	 1230.9	 4603.0	...
901617	  780.2	 1273.2	 4436.0	...
901618	  783.9	 1320.4	 4246.0	...
901619	  788.7	 1371.3	 4041.0	...
901620	  793.8	 1423.6	 3828.0	...
901621	  799.2	 1479.3	 3605.0	...
901622	  805.4	 1538.6	 3367.0	...
901623	  812.1	 1602.4	 3119.0	...
901624	  816.8	 1645.9	 2954.0	...
901625	  819.1	 1668.0	 2876.0	...
901626	  819.1	 1668.0	 2876.0	...
SBLINK R 901627
901627	   .	   .	    0.0	...
901628	   .	   .	    0.0	...
901629	   .	   .	    0.0	...
901630	   .	   .	    0.0	...
901631	   .	   .	    0.0	...
901632	   .	   .	    0.0	...
901633	   .	   .	    0.0	...
901634	   .	   .	    0.0	...
901635	   .	   .	    0.0	...
901636	   .	   .	    0.0	...
901637	   .	   .	    0.0	...
901638	   .	   .	    0.0	...
901639	   .	   .	    0.0	...
901640	   .	   .	    0.0	...
901641	   .	   .	    0.0	...
901642	   .	   .	    0.0	...
901643	   .	   .	    0.0	...
901644	   .	   .	    0.0	...
901645	   .	   .	    0.0	...
901646	   .	   .	    0.0	...
901647	   .	   .	    0.0	...
901648	   .	   .	    0.0	...
901649	   .	   .	    0.0	...
901650	   .	   .	    0.0	...
901651	   .	   .	    0.0	...
901652	   .	   .	    0.0	...
901653	   .	   .	    0.0	...
901654	   .	   .	    0.0	...
901655	   .	   .	    0.0	...
901656	   .	   .	    0.0	...
901657	   .	   .	    0.0	...
901658	   .	   .	    0.0	...
901659	   .	   .	    0.0	...
901660	   .	   .	    0.0	...
901661	   .	   .	    0.0	...
901662	   .	   .	    0.0	...
901663	   .	   .	    0.0	...
901664	   .	   .	    0.0	...
901665	   .	   .	    0.0	...
901666	   .	   .	    0.0	...
901667	   .	   .	    0.0	...
901668	   .	   .	    0.0	...
901669	   .	   .	    0.0	...
901670	   .	   .	    0.0	...
901671	   .	   .	    0.0	...
901672	   .	   .	    0.0	...
901673	   .	   .	    0.0	...
901674	   .	   .	    0.0	...
901675	   .	   .	    0.0	...
901676	   .	   .	    0.0	...
901677	   .	   .	    0.0	...
901678	   .	   .	    0.0	...
901679	   .	   .	    0.0	...
901680	   .	   .	    0.0	...
901681	   .	   .	    0.0	...
901682	   .	   .	    0.0	...
901683	   .	   .	    0.0	...
901684	   .	   .	    0.0	...
901685	   .	   .	    0.0	...
901686	   .	   .	    0.0	...
901687	   .	   .	    0.0	...
901688	   .	   .	    0.0	...
901689	   .	   .	    0.0	...
901690	   .	   .	    0.0	...
901691	   .	   .	    0.0	...
901692	   .	   .	    0.0	...
901693	   .	   .	    0.0	...
901694	   .	   .	    0.0	...
901695	   .	   .	    0.0	...
901696	   .	   .	    0.0	...
901697	   .	   .	    0.0	...
901698	   .	   .	    0.0	...
901699	   .	   .	    0.0	...
901700	   .	   .	    0.0	...
901701	   .	   .	    0.0	...
901702	   .	   .	    0.0	...
901703	   .	   .	    0.0	...
901704	   .	   .	    0.0	...
901705	   .	   .	    0.0	...
901706	   .	   .	    0.0	...
901707	   .	   .	    0.0	...
901708	   .	   .	    0.0	...
901709	   .	   .	    0.0	...
901710	   .	   .	    0.0	...
901711	   .	   .	    0.0	...
901712	   .	   .	    0.0	...
901713	   .	   .	    0.0	...
901714	   .	   .	    0.0	...
901715	   .	   .	    0.0	...
901716	   .	   .	    0.0	...
901717	   .	   .	    0.0	...
901718	   .	   .	    0.0	...
901719	   .	   .	    0.0	...
901720	   .	   .	    0.0	...
901721	   .	   .	    0.0	...
901722	   .	   .	    0.0	...
901723	   .	   .	    0.0	...
901724	   .	   .	    0.0	...
901725	   .	   .	    0.0	...
901726	   .	   .	    0.0	...
901727	   .	   .	    0.0	...
901728	   .	   .	    0.0	...
901729	   .	   .	    0.0	...
901730	   .	   .	    0.0	...
901731	   .	   .	    0.0	...
901732	   .	   .	    0.0	...
901733	   .	   .	    0.0	...
901734	   .	   .	    0.0	...
901735	   .	   .	    0.0	...
901736	   .	   .	    0.0	...
901737	   .	   .	    0.0	...
901738	   .	   .	    0.0	...
901739	   .	   .	    0.0	...
901740	   .	   .	    0.0	...
901741	   .	   .	    0.0	...
901742	   .	   .	    0.0	...
901743	   .	   .	    0.0	...
901744	   .	   .	    0.0	...
901745	   .	   .	    0.0	...
901746	   .	   .	    0.0	...
901747	   .	   .	    0.0	...
901748	   .	   .	    0.0	...
901749	   .	   .	    0.0	...
901750	   .	   .	    0.0	...
901751	   .	   .	    0.0	...
901752	   .	   .	    0.0	...
901753	   .	   .	    0.0	...
901754	   .	   .	    0.0	...
901755	   .	   .	    0.0	...
901756	   .	   .	    0.0	...
901757	   .	   .	    0.0	...
901758	   .	   .	    0.0	...
901759	   .	   .	    0.0	...
901760	   .	   .	    0.0	...
901761	   .	   .	    0.0	...
901762	   .	   .	    0.0	...
901763	   .	   .	    0.0	...
901764	   .	   .	    0.0	...
901765	   .	   .	    0.0	...
901766	   .	   .	    0.0	...
901767	   .	   .	    0.0	...
901768	   .	   .	    0.0	...
901769	   .	   .	    0.0	...
901770	   .	   .	    0.0	...
901771	   .	   .	    0.0	...
901772	   .	   .	    0.0	...
901773	   .	   .	    0.0	...
901774	   .	   .	    0.0	...
901775	   .	   .	    0.0	...
901776	   .	   .	    0.0	...
901777	   .	   .	    0.0	...
901778	   .	   .	    0.0	...
901779	   .	   .	    0.0	...
901780	   .	   .	    0.0	...
EBLINK R 901627	901780	154
901781	  826.5	 1614.1	 2804.0	...
901782	  826.5	 1614.1	 2804.0	...
901783	  825.8	 1607.9	 2832.0	...
901784	  824.4	 1595.2	 2888.0	...
901785	  822.6	 1577.9	 2961.0	...
901786	  821.1	 1561.2	 3031.0	...
901787	  820.0	 1545.8	 3092.0	...
901788	  819.0	 1529.2	 3155.0	...
901789	  818.4	 1512.5	 3219.0	...
901790	  817.5	 1496.3	 3281.0	...
901791	  816.4	 1480.8	 3346.0	...
901792	  815.7	 1465.7	 3404.0	...
901793	  814.8	 1449.9	 3470.0	...
901794	  812.6	 1434.9	 3527.0	...
901795	  809.7	 1419.0	 3586.0	...
901796	  806.9	 1404.6	 3639.0	...
901797	  805.2	 1389.7	 3697.0	...
901798	  802.2	 1376.1	 3751.0	...
901799	  798.9	 1362.1	 3803.0	...
901800	  795.5	 1348.2	 3859.0	...
901801	  792.8	 1334.9	 3915.0	...
901802	  790.4	 1321.4	 3971.0	...
901803	  788.2	 1308.3	 4025.0	...
901804	  786.7	 1295.1	 4074.0	...
901805	  785.4	 1282.9	 4121.0	...
901806	  784.1	 1270.7	 4169.0	...
901807	  782.9	 1259.3	 4212.0	...
901808	  781.9	 1248.9	 4256.0	...
901809	  780.9	 1238.3	 4294.0	...
901810	  779.9	 1228.7	 4339.0	...
901811	  778.7	 1218.9	 4379.0	...
901812	  777.5	 1209.6	 4421.0	...
901813	  776.5	 1199.7	 4460.0	...
901814	  776.2	 1191.0	 4497.0	...
901815	  776.0	 1182.3	 4536.0	...
901816	  776.0	 1173.8	 4568.0	...
901817	  775.5	 1165.5	 4602.0	...
901818	  775.1	 1157.4	 4632.0	...
901819	  774.4	 1150.1	 4664.0	...
901820	  773.4	 1141.8	 4701.0	...
901821	  772.5	 1134.1	 4735.0	...
901822	  771.5	 1125.4	 4771.0	...
901823	  770.7	 1117.1	 4801.0	...
901824	  769.9	 1109.3	 4830.0	...
901825	  769.2	 1101.4	 4865.0	...
901826	  768.4	 1094.0	 4894.0	...
901827	  767.2	 1086.2	 4924.0	...
901828	  765.9	 1079.1	 4950.0	...
901829	  764.7	 1071.7	 4982.0	...
901830	  763.7	 1064.7	 5012.0	...
901831	  762.9	 1057.4	 5041.0	...
901832	  762.1	 1049.9	 5068.0	...
901833	  760.9	 1043.4	 5095.0	...
901834	  759.7	 1036.9	 5115.0	...
901835	  758.5	 1030.3	 5141.0	...
901836	  757.8	 1023.7	 5162.0	...
901837	  757.1	 1017.3	 5190.0	...
901838	  756.2	 1011.1	 5211.0	...
901839	  755.1	 1004.3	 5237.0	...
901840	  754.2	  998.1	 5255.0	...
901841	  753.5	  992.1	 5279.0	...
901842	  753.1	  987.0	 5303.0	...
901843	  752.6	  981.0	 5333.0	...
901844	  752.0	  975.0	 5355.0	...
901845	  751.3	  968.7	 5377.0	...
901846	  750.4	  963.2	 5402.0	...
901847	  749.6	  957.8	 5425.0	...
901848	  748.9	  952.1	 5446.0	...
901849	  748.7	  946.5	 5468.0	...
901850	  748.8	  940.2	 5493.0	...
901851	  749.1	  935.9	 5514.0	...
901852	  748.7	  930.3	 5535.0	...
901853	  748.1	  925.9	 5552.0	...
901854	  747.3	  920.9	 5572.0	...
901855	  746.9	  916.8	 5589.0	...
901856	  746.4	  912.1	 5602.0	...
901857	  746.5	  906.9	 5622.0	...
901858	  746.6	  902.1	 5638.0	...
901859	  746.9	  898.2	 5661.0	...
901860	  746.5	  894.1	 5679.0	...
ESACC R  901591	901860	270	  755.4	  907.9	  746.5	  894.1	   0.35	    807
SFIX R   901861
901861	  746.1	  890.0	 5693.0	...
901862	  745.8	  886.5	 5705.0	...
901863	  745.5	  883.1	 5712.0	...
901864	  745.3	  879.2	 5730.0	...
901865	  745.0	  875.6	 5744.0	...
901866	  745.2	  872.3	 5758.0	...
901867	  745.8	  869.7	 5771.0	...
901868	  746.1	  865.8	 5784.0	...
901869	  746.0	  861.8	 5798.0	...
901870	  745.6	  858.2	 5808.0	...
901871	  745.2	  855.1	 5815.0	...
901872	  745.0	  852.7	 5826.0	...
901873	  744.7	  850.3	 5834.0	...
901874	  744.4	  848.2	 5845.0	...
901875	  744.4	  845.4	 5853.0	...
901876	  744.8	  843.5	 5862.0	...
901877	  745.3	  840.4	 5871.0	...
901878	  745.5	  838.0	 5878.0	...
901879	  745.3	  835.1	 5886.0	...
901880	  745.1	  833.4	 5894.0	...
901881	  744.9	  831.1	 5900.0	...
901882	  744.8	  828.9	 5908.0	...
901883	  744.4	  826.5	 5914.0	...
901884	  744.1	  824.6	 5920.0	...
901885	  743.9	  822.7	 5926.0	...
901886	  744.2	  820.9	 5934.0	...
901887	  744.5	  819.1	 5943.0	...
901888	  744.6	  817.5	 5948.0	...
901889	  744.4	  815.1	 5953.0	...
901890	  744.3	  813.1	 5958.0	...
901891	  744.3	  811.7	 5966.0	...
901892	  744.7	  810.9	 5971.0	...
901893	  744.9	  809.1	 5974.0	...
901894	  745.0	  807.1	 5974.0	...
901895	  744.9	  805.3	 5974.0	...
901896	  744.8	  804.1	 5974.0	...
901897	  744.8	  802.7	 5976.0	...
901898	  744.7	  801.2	 5980.0	...
901899	  744.6	  800.1	 5984.0	...
901900	  744.5	  799.1	 5986.0	...
901901	  744.7	  798.2	 5988.0	...
901902	  744.7	  796.9	 5994.0	...
901903	  744.8	  795.5	 6001.0	...
901904	  744.6	  793.8	 6006.0	...
901905	  744.4	  792.5	 6008.0	...
901906	  744.4	  791.5	 6007.0	...
901907	  744.3	  790.7	 6007.0	...
901908	  744.2	  789.4	 6006.0	...
901909	  744.1	  787.6	 6005.0	...
901910	  744.1	  786.3	 6010.0	...
901911	  744.2	  784.9	 6015.0	...
901912	  744.1	  783.6	 6022.0	...
901913	  743.9	  782.1	 6023.0	...
901914	  743.7	  780.9	 6025.0	...
901915	  743.5	  779.3	 6027.0	...
901916	  743.4	  778.1	 6032.0	...
901917	  743.3	  776.8	 6038.0	...
901918	  743.2	  776.0	 6043.0	...
901919	  743.2	  775.4	 6045.0	...
901920	  743.3	  774.5	 6047.0	...
901921	  743.3	  773.2	 6049.0	...
901922	  743.3	  771.9	 6051.0	...
901923	  743.6	  770.2	 6054.0	...
901924	  744.1	  769.1	 6058.0	...
901925	  744.0	  768.0	 6062.0	...
901926	  743.4	  766.9	 6062.0	...
901927	  743.0	  765.6	 6062.0	...
901928	  743.1	  764.0	 6062.0	...
901929	  743.3	  762.2	 6065.0	...
901930	  743.2	  761.0	 6068.0	...
901931	  743.1	  759.7	 6072.0	...
901932	  743.0	  758.8	 6073.0	...
901933	  742.8	  757.3	 6077.0	...
901934	  742.5	  755.7	 6080.0	...
901935	  742.6	  753.7	 6085.0	...
901936	  742.7	  751.5	 6091.0	...
901937	  742.7	  749.9	 6097.0	...
901938	  742.4	  749.0	 6098.0	...
901939	  742.2	  748.5	 6097.0	...
901940	  742.1	  747.4	 6097.0	...
901941	  742.1	  746.4	 6098.0	...
901942	  742.1	  745.3	 6103.0	...
901943	  742.4	  744.3	 6107.0	...
901944	  742.7	  743.5	 6111.0	...
901945	  742.8	  742.9	 6111.0	...
901946	  742.5	  742.4	 6111.0	...
901947	  742.2	  741.9	 6108.0	...
901948	  742.2	  741.1	 6105.0	...
901949	  742.2	  740.7	 6102.0	...
901950	  741.7	  740.5	 6102.0	...
901951	  741.1	  740.5	 6102.0	...
901952	  740.4	  740.2	 6102.0	...
901953	  740.1	  739.6	 6101.0	...
901954	  740.0	  739.0	 6099.0	...
901955	  740.4	  738.2	 6098.0	...
901956	  740.9	  736.8	 6099.0	...
901957	  741.4	  735.6	 6100.0	...
901958	  741.3	  734.7	 6101.0	...
901959	  741.2	  734.4	 6099.0	...
901960	  741.1	  733.1	 6098.0	...
901961	  740.8	  732.2	 6102.0	...
901962	  740.3	  731.2	 6108.0	...
901963	  740.0	  730.5	 6113.0	...
901964	  739.6	  729.9	 6113.0	...
901965	  739.2	  729.1	 6113.0	...
901966	  738.8	  728.5	 6114.0	...
901967	  738.9	  727.7	 6114.0	...
901968	  738.8	  727.0	 6115.0	...
901969	  738.7	  726.6	 6115.0	...
901970	  738.8	  725.7	 6115.0	...
901971	  739.1	  725.1	 6115.0	...
901972	  739.5	  724.8	 6115.0	...
901973	  739.7	  724.2	 6116.0	...
901974	  739.9	  723.4	 6118.0	...
901975	  739.6	  722.5	 6120.0	...
901976	  739.1	  721.4	 6122.0	...
901977	  738.7	  720.5	 6121.0	...
901978	  738.3	  719.7	 6120.0	...
901979	  737.9	  719.7	 6119.0	...
901980	  737.6	  718.6	 6118.0	...
901981	  737.7	  717.5	 6118.0	...
901982	  737.7	  716.2	 6119.0	...
901983	  737.6	  715.9	 6120.0	...
901984	  737.8	  715.5	 6121.0	...
901985	  738.2	  715.3	 6121.0	...
901986	  738.7	  714.9	 6121.0	...
901987	  738.6	  713.6	 6121.0	...
901988	  738.5	  712.6	 6122.0	...
901989	  738.3	  711.2	 6122.0	...
901990	  737.8	  710.9	 6122.0	...
901991	  737.3	  709.9	 6121.0	...
901992	  736.8	  709.1	 6123.0	...
901993	  736.8	  708.1	 6125.0	...
901994	  736.9	  707.7	 6129.0	...
901995	  737.1	  707.4	 6131.0	...
901996	  737.2	  707.0	 6133.0	...
901997	  737.2	  706.5	 6133.0	...
901998	  737.2	  706.0	 6132.0	...
901999	  737.2	  705.5	 6132.0	...
902000	  737.3	  704.8	 6132.0	...
902001	  737.1	  704.2	 6132.0	...
902002	  736.7	  703.4	 6133.0	...
902003	  736.4	  702.7	 6133.0	...
902004	  736.2	  702.1	 6134.0	...
902005	  736.3	  702.0	 6135.0	...
902006	  736.5	  702.1	 6135.0	...
902007	  736.7	  702.1	 6136.0	...
902008	  736.7	  702.2	 6136.0	...
902009	  736.8	  702.1	 6134.0	...
902010	  737.0	  702.0	 6131.0	...
902011	  737.3	  702.0	 6128.0	...
902012	  737.0	  702.1	 6127.0	...
902013	  736.5	  702.2	 6125.0	...
902014	  736.0	  702.0	 6123.0	...
902015	  736.0	  701.7	 6119.0	...
902016	  736.0	  701.4	 6118.0	...
902017	  736.0	  700.9	 6117.0	...
902018	  736.0	  700.0	 6117.0	...
902019	  736.1	  699.1	 6116.0	...
902020	  736.3	  698.7	 6116.0	...
902021	  736.4	  698.7	 6115.0	...
902022	  736.3	  698.8	 6114.0	...
902023	  736.1	  698.2	 6114.0	...
902024	  735.8	  697.5	 6116.0	...
902025	  735.8	  696.4	 6116.0	...
902026	  735.9	  696.0	 6111.0	...
902027	  736.0	  695.7	 6106.0	...
902028	  736.0	  695.6	 6100.0	...
902029	  736.0	  695.8	 6100.0	...
902030	  736.0	  696.0	 6102.0	...
902031	  736.1	  695.4	 6104.0	...
902032	  736.2	  694.6	 6103.0	...
902033	  736.3	  693.8	 6100.0	...
902034	  736.5	  693.2	 6098.0	...
902035	  736.6	  692.7	 6098.0	...
902036	  736.5	  691.9	 6098.0	...
902037	  736.2	  691.2	 6098.0	...
902038	  735.9	  690.4	 6100.0	...
902039	  735.6	  689.7	 6105.0	...
902040	  735.4	  689.5	 6112.0	...
902041	  735.3	  688.9	 6118.0	...
902042	  735.2	  688.3	 6118.0	...
902043	  735.0	  687.9	 6116.0	...
902044	  734.8	  687.3	 6115.0	...
902045	  734.6	  686.8	 6115.0	...
902046	  734.4	  685.9	 6119.0	...
902047	  734.4	  685.4	 6122.0	...
902048	  734.4	  685.0	 6125.0	...
902049	  734.4	  684.8	 6126.0	...
902050	  734.3	  684.1	 6127.0	...
902051	  734.1	  683.4	 6126.0	...
902052	  734.0	  682.7	 6125.0	...
902053	  734.1	  682.5	 6124.0	...
902054	  734.4	  682.3	 6124.0	...
902055	  734.4	  682.2	 6125.0	...
902056	  734.3	  682.1	 6125.0	...
902057	  734.2	  682.2	 6126.0	...
902058	  734.5	  682.2	 6130.0	...
902059	  734.6	  681.6	 6133.0	...
902060	  734.3	  681.0	 6132.0	...
902061	  733.9	  680.5	 6126.0	...
902062	  733.3	  680.6	 6121.0	...
902063	  733.1	  680.5	 6121.0	...
902064	  732.9	  680.0	 6122.0	...
902065	  732.9	  679.4	 6123.0	...
902066	  732.9	  679.0	 6125.0	...
902067	  733.1	  679.1	 6125.0	...
902068	  733.2	  678.7	 6125.0	...
902069	  733.3	  678.2	 6126.0	...
902070	  733.3	  677.7	 6127.0	...
902071	  733.3	  677.7	 6128.0	...
902072	  733.2	  677.7	 6129.0	...
902073	  733.1	  677.7	 6130.0	...
902074	  733.0	  677.7	 6131.0	...
902075	  732.9	  677.5	 6134.0	...
902076	  732.4	  677.4	 6137.0	...
902077	  731.8	  676.8	 6138.0	...
902078	  731.2	  676.4	 6139.0	...
902079	  731.1	  676.1	 6142.0	...
902080	  731.1	  676.1	 6144.0	...
902081	  731.2	  675.7	 6144.0	...
902082	  731.2	  675.2	 6146.0	...
902083	  731.2	  674.7	 6149.0	...
902084	  731.3	  674.7	 6152.0	...
902085	  731.3	  674.2	 6152.0	...
902086	  731.3	  673.7	 6153.0	...
902087	  731.3	  673.2	 6156.0	...
902088	  731.4	  673.2	 6159.0	...
902089	  731.1	  673.2	 6161.0	...
902090	  730.8	  672.9	 6161.0	...
902091	  730.4	  672.4	 6160.0	...
902092	  730.3	  671.3	 6161.0	...
902093	  730.0	  670.6	 6162.0	...
902094	  729.8	  670.1	 6165.0	...
902095	  729.6	  670.1	 6168.0	...
902096	  729.6	  669.7	 6172.0	...
902097	  729.5	  669.3	 6172.0	...
902098	  729.6	  669.0	 6172.0	...
902099	  729.8	  669.1	 6172.0	...
902100	  729.9	  669.1	 6172.0	...
902101	  729.9	  668.6	 6171.0	...
902102	  729.8	  668.0	 6170.0	...
902103	  729.8	  667.3	 6168.0	...
902104	  729.8	  667.0	 6167.0	...
902105	  729.8	  666.9	 6167.0	...
902106	  729.8	  666.9	 6169.0	...
902107	  730.0	  666.9	 6170.0	...
902108	  730.2	  666.8	 6171.0	...
902109	  729.9	  666.9	 6171.0	...
902110	  729.4	  666.7	 6170.0	...
902111	  728.9	  666.6	 6169.0	...
902112	  728.8	  666.5	 6169.0	...
902113	  728.7	  666.5	 6170.0	...
902114	  728.6	  666.5	 6170.0	...
902115	  728.5	  666.4	 6170.0	...
902116	  728.6	  666.3	 6169.0	...
902117	  728.5	  665.7	 6167.0	...
902118	  728.5	  665.1	 6166.0	...
902119	  728.5	  664.6	 6166.0	...
902120	  728.6	  664.6	 6169.0	...
902121	  728.5	  664.8	 6171.0	...
902122	  728.3	  664.9	 6172.0	...
902123	  728.2	  664.4	 6170.0	...
902124	  728.2	  663.9	 6167.0	...
902125	  728.0	  663.4	 6165.0	...
902126	  727.9	  663.5	 6161.0	...
902127	  727.6	  663.7	 6158.0	...
902128	  727.4	  663.8	 6156.0	...
902129	  727.2	  663.5	 6157.0	...
902130	  726.9	  663.3	 6157.0	...
902131	  726.9	  663.1	 6156.0	...
902132	  726.9	  663.3	 6156.0	...
902133	  726.9	  663.4	 6156.0	...
902134	  726.8	  663.5	 6158.0	...
902135	  726.7	  663.3	 6161.0	...
902136	  726.7	  663.2	 6164.0	...
902137	  727.0	  663.0	 6166.0	...
902138	  727.4	  662.8	 6166.0	...
902139	  727.9	  662.9	 6166.0	...
902140	  727.9	  663.1	 6166.0	...
902141	  727.6	  662.1	 6166.0	...
902142	  727.3	  660.9	 6166.0	...
902143	  727.2	  659.5	 6167.0	...
902144	  727.1	  659.2	 6169.0	...
902145	  727.0	  659.0	 6171.0	...
902146	  726.6	  659.1	 6172.0	...
902147	  726.3	  659.2	 6171.0	...
902148	  726.1	  659.1	 6170.0	...
902149	  726.3	  658.8	 6169.0	...
902150	  726.5	  658.6	 6169.0	...
902151	  726.7	  658.5	 6169.0	...
902152	  726.6	  658.4	 6168.0	...
902153	  726.4	  658.3	 6166.0	...
902154	  726.0	  658.4	 6164.0	...
902155	  725.6	  658.2	 6163.0	...
902156	  725.3	  657.9	 6162.0	...
902157	  725.4	  657.5	 6163.0	...
902158	  725.3	  657.3	 6163.0	...
902159	  725.2	  657.2	 6162.0	...
902160	  725.1	  657.0	 6161.0	...
902161	  725.3	  656.5	 6160.0	...
902162	  725.3	  656.2	 6160.0	...
902163	  725.3	  656.0	 6159.0	...
902164	  725.3	  655.5	 6158.0	...
902165	  725.2	  654.9	 6157.0	...
902166	  725.1	  654.3	 6156.0	...
902167	  725.1	  654.3	 6154.0	...
902168	  724.9	  654.3	 6154.0	...
902169	  724.7	  654.4	 6154.0	...
902170	  724.5	  654.6	 6153.0	...
902171	  724.2	  654.1	 6152.0	...
902172	  723.9	  653.6	 6150.0	...
902173	  723.7	  652.9	 6147.0	...
902174	  723.7	  652.6	 6145.0	...
902175	  723.7	  651.6	 6144.0	...
902176	  723.7	  650.7	 6146.0	...
902177	  723.7	  649.9	 6148.0	...
902178	  723.8	  649.7	 6149.0	...
902179	  723.8	  649.3	 6152.0	...
902180	  723.4	  649.1	 6155.0	...
902181	  723.2	  648.9	 6153.0	...
902182	  722.9	  648.9	 6148.0	...
902183	  722.6	  649.0	 6143.0	...
902184	  722.2	  648.8	 6144.0	...
902185	  721.8	  648.2	 6144.0	...
902186	  721.9	  647.2	 6144.0	...
902187	  721.9	  646.4	 6144.0	...
902188	  721.8	  645.8	 6145.0	...
902189	  721.7	  645.5	 6146.0	...
902190	  721.7	  645.1	 6147.0	...
902191	  721.6	  644.8	 6147.0	...
902192	  721.5	  644.5	 6146.0	...
902193	  721.5	  644.1	 6147.0	...
902194	  721.6	  644.1	 6147.0	...
902195	  721.3	  644.1	 6144.0	...
902196	  720.9	  643.5	 6142.0	...
902197	  720.4	  642.9	 6139.0	...
902198	  720.4	  642.4	 6140.0	...
902199	  720.4	  642.5	 6140.0	...
902200	  720.1	  642.3	 6141.0	...
902201	  719.8	  642.0	 6142.0	...
902202	  719.6	  641.4	 6143.0	...
902203	  719.7	  641.0	 6142.0	...
902204	  719.7	  640.5	 6141.0	...
902205	  719.8	  640.2	 6140.0	...
902206	  720.0	  640.1	 6139.0	...
902207	  720.1	  639.6	 6133.0	...
902208	  720.0	  639.0	 6128.0	...
902209	  719.8	  638.4	 6123.0	...
902210	  719.5	  638.4	 6123.0	...
902211	  719.5	  638.3	 6123.0	...
902212	  719.4	  638.3	 6127.0	...
902213	  719.6	  638.3	 6130.0	...
902214	  719.5	  638.0	 6134.0	...
902215	  719.4	  637.8	 6135.0	...
902216	  719.1	  637.7	 6132.0	...
902217	  718.7	  637.8	 6129.0	...
902218	  718.7	  637.7	 6125.0	...
902219	  719.0	  637.6	 6123.0	...
902220	  719.4	  637.6	 6120.0	...
902221	  719.5	  637.8	 6117.0	...
902222	  718.7	  638.0	 6116.0	...
902223	  717.8	  637.8	 6114.0	...
902224	  716.9	  637.6	 6113.0	...
902225	  716.8	  637.2	 6111.0	...
902226	  716.9	  637.1	 6110.0	...
902227	  716.9	  637.0	 6114.0	...
902228	  716.9	  636.8	 6119.0	...
902229	  716.9	  636.6	 6123.0	...
902230	  716.9	  636.0	 6123.0	...
902231	  716.7	  635.4	 6122.0	...
902232	  716.6	  634.9	 6123.0	...
902233	  716.5	  634.7	 6125.0	...
902234	  716.6	  634.6	 6123.0	...
902235	  716.5	  634.4	 6121.0	...
902236	  716.3	  634.0	 6118.0	...
902237	  716.2	  633.7	 6115.0	...
902238	  715.8	  633.3	 6113.0	...
902239	  715.6	  633.2	 6110.0	...
902240	  715.4	  632.9	 6109.0	...
902241	  715.4	  632.5	 6108.0	...
902242	  715.3	  632.3	 6107.0	...
902243	  715.3	  632.0	 6106.0	...
902244	  715.3	  631.6	 6106.0	...
902245	  715.3	  631.2	 6106.0	...
902246	  715.3	  631.2	 6106.0	...
902247	  715.0	  631.3	 6106.0	...
902248	  714.8	  631.3	 6107.0	...
902249	  714.4	  630.9	 6107.0	...
902250	  714.1	  630.3	 6107.0	...
902251	  713.7	  629.8	 6107.0	...
902252	  713.3	  629.5	 6105.0	...
902253	  713.2	  629.3	 6101.0	...
902254	  713.1	  629.2	 6097.0	...
902255	  713.0	  629.0	 6098.0	...
902256	  713.0	  628.8	 6099.0	...
902257	  712.8	  628.6	 6100.0	...
902258	  712.6	  628.5	 6101.0	...
902259	  712.4	  628.4	 6101.0	...
902260	  712.3	  628.4	 6099.0	...
902261	  712.2	  628.5	 6095.0	...
902262	  712.3	  628.6	 6093.0	...
902263	  712.4	  628.8	 6092.0	...
902264	  712.5	  628.9	 6088.0	...
902265	  712.4	  629.0	 6084.0	...
902266	  712.4	  628.4	 6083.0	...
902267	  712.3	  627.7	 6086.0	...
902268	  712.5	  627.3	 6085.0	...
902269	  712.7	  627.5	 6082.0	...
902270	  712.6	  627.2	 6079.0	...
902271	  712.3	  626.7	 6079.0	...
902272	  712.1	  626.2	 6078.0	...
902273	  712.1	  626.0	 6078.0	...
902274	  711.8	  625.7	 6079.0	...
902275	  711.4	  625.3	 6079.0	...
902276	  711.0	  625.0	 6079.0	...
902277	  710.9	  624.8	 6078.0	...
902278	  711.1	  624.5	 6077.0	...
902279	  711.3	  624.1	 6078.0	...
902280	  711.4	  623.5	 6079.0	...
902281	  711.4	  623.0	 6080.0	...
902282	  711.0	  622.2	 6079.0	...
902283	  710.6	  621.6	 6079.0	...
902284	  710.1	  620.8	 6079.0	...
902285	  709.9	  620.5	 6079.0	...
902286	  709.8	  620.2	 6078.0	...
902287	  709.7	  620.1	 6075.0	...
902288	  709.7	  619.8	 6073.0	...
902289	  709.5	  619.5	 6070.0	...
902290	  709.3	  619.2	 6068.0	...
902291	  709.2	  619.2	 6066.0	...
902292	  709.2	  618.7	 6066.0	...
902293	  709.3	  618.3	 6064.0	...
902294	  709.2	  618.0	 6062.0	...
902295	  709.2	  618.0	 6061.0	...
902296	  709.2	  618.0	 6060.0	...
902297	  709.2	  617.7	 6060.0	...
902298	  709.1	  617.3	 6059.0	...
902299	  709.1	  616.8	 6060.0	...
902300	  709.1	  616.6	 6060.0	...
902301	  709.1	  616.8	 6058.0	...
902302	  709.2	  617.1	 6055.0	...
902303	  709.1	  617.3	 6052.0	...
902304	  708.7	  617.2	 6051.0	...
902305	  708.1	  617.2	 6049.0	...
902306	  707.8	  617.2	 6047.0	...
902307	  707.7	  617.3	 6046.0	...
902308	  707.7	  616.9	 6046.0	...
902309	  707.6	  616.5	 6047.0	...
902310	  707.3	  616.1	 6048.0	...
902311	  707.2	  615.9	 6050.0	...
902312	  707.3	  615.2	 6051.0	...
902313	  707.5	  614.5	 6050.0	...
902314	  707.7	  613.8	 6047.0	...
902315	  707.9	  613.8	 6045.0	...
902316	  708.1	  613.5	 6046.0	...
902317	  708.0	  613.2	 6046.0	...
902318	  707.7	  612.7	 6046.0	...
902319	  707.5	  612.4	 6045.0	...
902320	  707.3	  612.2	 6043.0	...
902321	  707.1	  612.3	 6041.0	...
902322	  706.9	  612.2	 6040.0	...
902323	  706.9	  612.1	 6038.0	...
902324	  707.2	  611.9	 6037.0	...
902325	  707.6	  611.8	 6035.0	...
902326	  708.0	  611.8	 6036.0	...
902327	  708.0	  611.5	 6037.0	...
902328	  707.8	  611.3	 6037.0	...
902329	  707.5	  611.1	 6037.0	...
902330	  707.2	  610.8	 6037.0	...
902331	  707.2	  610.6	 6038.0	...
902332	  707.2	  610.4	 6039.0	...
902333	  707.3	  610.5	 6040.0	...
902334	  707.2	  610.6	 6035.0	...
902335	  707.2	  610.6	 6030.0	...
902336	  707.1	  610.6	 6025.0	...
902337	  706.9	  610.2	 6025.0	...
902338	  706.7	  609.8	 6025.0	...
902339	  706.5	  609.5	 6025.0	...
902340	  706.4	  609.6	 6025.0	...
902341	  706.2	  609.8	 6026.0	...
902342	  706.1	  610.0	 6026.0	...
902343	  706.1	  610.1	 6025.0	...
902344	  706.2	  610.0	 6023.0	...
902345	  706.2	  609.7	 6022.0	...
902346	  706.2	  609.5	 6019.0	...
902347	  706.2	  609.2	 6015.0	...
902348	  706.2	  609.0	 6010.0	...
902349	  706.2	  608.5	 6010.0	...
902350	  706.2	  608.1	 6011.0	...
902351	  706.3	  607.7	 6009.0	...
902352	  706.4	  607.7	 6006.0	...
902353	  706.5	  607.7	 6004.0	...
902354	  706.3	  607.8	 6003.0	...
902355	  706.0	  607.9	 6004.0	...
902356	  705.7	  607.9	 6005.0	...
902357	  705.5	  607.9	 6007.0	...
902358	  705.5	  607.8	 6005.0	...
902359	  705.5	  607.7	 6002.0	...
902360	  705.8	  607.6	 6000.0	...
902361	  706.2	  607.5	 6003.0	...
902362	  706.6	  607.4	 6005.0	...
902363	  706.6	  606.9	 6005.0	...
902364	  706.1	  606.3	 6004.0	...
902365	  705.5	  605.8	 6003.0	...
902366	  705.0	  605.8	 6001.0	...
902367	  705.0	  605.6	 5999.0	...
902368	  705.0	  605.4	 5996.0	...
902369	  704.9	  605.0	 5996.0	...
902370	  704.9	  604.7	 5998.0	...
902371	  704.9	  604.4	 5999.0	...
902372	  704.9	  604.2	 5998.0	...
902373	  704.8	  604.1	 5997.0	...
902374	  704.7	  604.1	 5995.0	...
902375	  704.6	  604.0	 5993.0	...
902376	  704.6	  604.0	 5992.0	...
902377	  704.6	  603.8	 5988.0	...
902378	  704.7	  603.7	 5985.0	...
902379	  704.7	  603.5	 5983.0	...
902380	  704.6	  603.5	 5983.0	...
902381	  704.4	  603.4	 5985.0	...
902382	  704.5	  603.1	 5986.0	...
902383	  704.7	  602.9	 5986.0	...
902384	  704.8	  602.9	 5983.0	...
902385	  704.7	  603.0	 5979.0	...
902386	  704.5	  603.2	 5975.0	...
902387	  704.2	  603.4	 5974.0	...
902388	  704.0	  603.3	 5974.0	...
902389	  703.8	  603.1	 5974.0	...
902390	  703.8	  603.0	 5975.0	...
902391	  703.9	  603.0	 5975.0	...
902392	  704.0	  603.1	 5974.0	...
902393	  704.1	  603.1	 5972.0	...
902394	  704.1	  603.1	 5971.0	...
902395	  704.1	  603.2	 5971.0	...
902396	  704.1	  603.2	 5968.0	...
902397	  704.1	  603.1	 5964.0	...
902398	  704.3	  602.9	 5961.0	...
902399	  704.5	  602.8	 5960.0	...
902400	  704.8	  602.6	 5960.0	...
902401	  704.8	  602.5	 5960.0	...
902402	  704.7	  602.5	 5960.0	...
902403	  704.4	  602.5	 5961.0	...
902404	  704.2	  602.5	 5962.0	...
902405	  704.2	  602.4	 5960.0	...
902406	  704.2	  602.8	 5957.0	...
902407	  704.1	  603.1	 5954.0	...
902408	  704.0	  603.4	 5955.0	...
902409	  703.9	  603.3	 5959.0	...
902410	  704.0	  603.6	 5961.0	...
902411	  704.0	  604.0	 5957.0	...
902412	  704.0	  604.5	 5953.0	...
902413	  704.0	  604.5	 5950.0	...
902414	  704.1	  604.3	 5950.0	...
902415	  704.1	  604.2	 5948.0	...
902416	  704.2	  604.2	 5945.0	...
902417	  704.3	  604.2	 5941.0	...
902418	  704.2	  604.0	 5940.0	...
902419	  704.1	  603.7	 5940.0	...
902420	  704.0	  603.5	 5940.0	...
902421	  703.9	  603.4	 5941.0	...
902422	  703.9	  603.3	 5941.0	...
902423	  703.9	  603.3	 5942.0	...
902424	  704.0	  603.8	 5942.0	...
902425	  703.8	  604.3	 5943.0	...
902426	  703.7	  604.5	 5944.0	...
902427	  703.5	  604.3	 5945.0	...
902428	  703.5	  603.9	 5946.0	...
902429	  703.6	  603.9	 5946.0	...
902430	  703.7	  603.9	 5945.0	...
902431	  703.7	  603.9	 5944.0	...
902432	  703.7	  603.9	 5942.0	...
902433	  703.6	  603.9	 5940.0	...
902434	  703.6	  603.7	 5939.0	...
902435	  703.7	  603.5	 5934.0	...
902436	  703.7	  603.6	 5930.0	...
902437	  703.7	  603.9	 5926.0	...
902438	  703.8	  604.5	 5926.0	...
902439	  703.8	  604.9	 5927.0	...
902440	  703.7	  605.0	 5928.0	...
902441	  703.6	  604.9	 5928.0	...
902442	  703.7	  604.9	 5929.0	...
902443	  703.8	  605.0	 5928.0	...
902444	  703.9	  604.9	 5927.0	...
902445	  704.0	  604.7	 5926.0	...
902446	  704.1	  604.7	 5924.0	...
902447	  704.1	  604.8	 5923.0	...
902448	  703.9	  604.9	 5923.0	...
902449	  703.8	  604.9	 5922.0	...
902450	  703.9	  604.9	 5922.0	...
902451	  704.0	  605.0	 5923.0	...
902452	  704.0	  605.0	 5924.0	...
902453	  703.9	  604.9	 5923.0	...
902454	  703.9	  605.1	 5920.0	...
902455	  704.0	  605.3	 5918.0	...
902456	  704.1	  605.7	 5918.0	...
902457	  704.1	  605.8	 5918.0	...
902458	  704.1	  605.9	 5918.0	...
902459	  704.2	  605.9	 5917.0	...
902460	  704.4	  605.9	 5916.0	...
902461	  704.2	  605.9	 5916.0	...
902462	  703.8	  605.9	 5915.0	...
902463	  703.4	  605.8	 5915.0	...
902464	  703.3	  605.9	 5914.0	...
902465	  703.3	  606.0	 5914.0	...
902466	  703.5	  605.8	 5913.0	...
902467	  703.8	  605.4	 5911.0	...
902468	  703.9	  605.0	 5910.0	...
902469	  703.7	  604.9	 5909.0	...
902470	  703.5	  605.3	 5909.0	...
902471	  703.5	  605.5	 5909.0	...
902472	  703.6	  605.6	 5909.0	...
902473	  703.7	  605.4	 5906.0	...
902474	  703.7	  605.5	 5904.0	...
902475	  703.7	  605.7	 5902.0	...
902476	  703.6	  605.9	 5902.0	...
902477	  703.6	  605.9	 5902.0	...
902478	  703.6	  605.9	 5902.0	...
902479	  703.5	  605.8	 5902.0	...
902480	  703.5	  605.8	 5903.0	...
902481	  703.4	  605.8	 5901.0	...
902482	  703.4	  605.7	 5899.0	...
902483	  703.2	  605.6	 5896.0	...
902484	  703.1	  605.4	 5893.0	...
902485	  703.2	  605.4	 5891.0	...
902486	  703.3	  605.4	 5893.0	...
902487	  703.4	  605.4	 5896.0	...
902488	  703.4	  605.5	 5896.0	...
902489	  703.4	  605.7	 5893.0	...
[truncated: 4,150,831 more chars]
