# Supplementary material for: With an eye on uncertainty: Modelling pupillary responses to environmental volatility
Source: PLoS Comput Biol. 2019 Jul 5;15(7):e1007126. doi: 10.1371/journal.pcbi.1007126 (PMC6636765; doi:10.1371/journal.pcbi.1007126)
Supplement: S5 Data — Zip file containing the pupillometry data for participant 5. (ZIP) [file pcbi.1007126.s005.zip › P5/trial4.asc]

** CONVERTED FROM C:\Users\tparr\Documents\PVR\P5_1212\trial4.edf using edfapi 3.1 Win32 Nov 24 2009 on Tue Dec 12 10:57:43 2017
** DATE: Tue Dec 12 10:20:16 2017
** TYPE: EDF_FILE BINARY EVENT SAMPLE TAGGED
** VERSION: EYELINK II 1
** SOURCE: EYELINK CL
** EYELINK II CL v4.48 Nov 25 2009
** CAMERA: EyeLink CL Version 1.4 Sensor=BHA
** SERIAL NUMBER: CL1-AAD42
** CAMERA_CONFIG: AAD42140.SCD
**

MSG	742297 RECCFG CR 1000 2 0 R
MSG	742297 ELCLCFG MTABLER
MSG	742297 GAZE_COORDS 0.00 0.00 1599.00 1199.00
MSG	742297 THRESHOLDS R 106 237
MSG	742297 ELCL_PROC CENTROID (3)
MSG	742297 ELCL_PCR_PARAM 5 3.0
START	742298 	RIGHT	SAMPLES	EVENTS
PRESCALER	1
VPRESCALER	1
PUPIL	AREA
EVENTS	GAZE	RIGHT	RATE	1000.00	TRACKING	CR	FILTER	2
SAMPLES	GAZE	RIGHT	RATE	1000.00	TRACKING	CR	FILTER	2
MSG	742298 !MODE RECORD CR 1000 2 0 R
742298	  721.4	  590.9	 6088.0	...
INPUT	742298	127
742299	  721.2	  590.9	 6089.0	...
742300	  721.0	  590.9	 6089.0	...
742301	  721.0	  590.8	 6087.0	...
742302	  721.1	  590.5	 6086.0	...
742303	  721.2	  590.3	 6086.0	...
742304	  721.3	  590.6	 6084.0	...
SFIX R   742305
742305	  721.3	  591.0	 6082.0	...
742306	  721.4	  591.5	 6082.0	...
742307	  721.4	  591.4	 6085.0	...
742308	  721.4	  591.3	 6087.0	...
742309	  721.4	  591.1	 6086.0	...
742310	  721.3	  591.2	 6086.0	...
742311	  721.3	  591.8	 6086.0	...
742312	  721.5	  592.3	 6087.0	...
742313	  721.6	  592.5	 6087.0	...
742314	  721.7	  592.2	 6088.0	...
742315	  721.8	  592.0	 6088.0	...
742316	  721.8	  592.0	 6088.0	...
742317	  721.7	  592.1	 6088.0	...
742318	  721.5	  592.1	 6087.0	...
742319	  721.2	  591.9	 6086.0	...
742320	  721.3	  591.8	 6084.0	...
742321	  721.4	  591.6	 6084.0	...
742322	  721.5	  591.6	 6083.0	...
742323	  721.6	  591.7	 6083.0	...
742324	  721.7	  591.8	 6081.0	...
742325	  721.9	  591.8	 6080.0	...
742326	  722.1	  591.7	 6080.0	...
742327	  722.2	  591.7	 6081.0	...
742328	  722.1	  591.7	 6081.0	...
742329	  721.8	  591.8	 6080.0	...
742330	  721.4	  592.0	 6079.0	...
742331	  721.1	  592.2	 6080.0	...
742332	  721.1	  592.4	 6081.0	...
742333	  721.1	  592.5	 6082.0	...
742334	  721.5	  592.5	 6086.0	...
742335	  721.9	  592.5	 6088.0	...
742336	  722.5	  592.8	 6092.0	...
742337	  722.7	  593.2	 6093.0	...
742338	  722.5	  592.9	 6093.0	...
742339	  722.2	  592.4	 6092.0	...
742340	  721.8	  591.9	 6091.0	...
742341	  721.7	  591.7	 6091.0	...
742342	  721.7	  591.5	 6090.0	...
742343	  721.8	  591.4	 6089.0	...
742344	  721.9	  591.4	 6087.0	...
742345	  721.9	  591.5	 6086.0	...
742346	  721.9	  591.7	 6085.0	...
742347	  721.9	  591.8	 6086.0	...
742348	  721.9	  591.9	 6086.0	...
742349	  722.0	  591.9	 6086.0	...
742350	  722.1	  591.7	 6086.0	...
742351	  722.1	  591.6	 6086.0	...
742352	  722.3	  591.4	 6085.0	...
742353	  722.5	  591.3	 6085.0	...
742354	  722.7	  591.0	 6084.0	...
742355	  722.8	  590.7	 6083.0	...
742356	  722.9	  590.9	 6083.0	...
742357	  723.0	  591.1	 6081.0	...
742358	  723.0	  591.4	 6081.0	...
742359	  723.0	  591.2	 6082.0	...
742360	  722.9	  590.9	 6083.0	...
742361	  722.9	  590.6	 6083.0	...
742362	  722.8	  590.9	 6082.0	...
742363	  722.7	  591.1	 6083.0	...
742364	  722.6	  591.4	 6083.0	...
742365	  722.6	  591.4	 6082.0	...
742366	  722.6	  591.4	 6083.0	...
742367	  722.7	  591.4	 6084.0	...
742368	  722.8	  591.4	 6085.0	...
742369	  722.6	  591.6	 6085.0	...
742370	  722.2	  591.9	 6085.0	...
742371	  721.9	  592.2	 6085.0	...
742372	  722.3	  592.2	 6085.0	...
742373	  722.8	  592.1	 6085.0	...
742374	  723.3	  592.0	 6085.0	...
742375	  723.3	  592.1	 6085.0	...
742376	  723.2	  592.3	 6085.0	...
742377	  723.0	  592.2	 6085.0	...
742378	  722.6	  592.1	 6085.0	...
742379	  722.5	  591.9	 6085.0	...
742380	  722.7	  591.6	 6087.0	...
742381	  722.8	  591.2	 6089.0	...
742382	  722.9	  590.9	 6089.0	...
742383	  722.8	  590.9	 6086.0	...
742384	  722.8	  590.8	 6082.0	...
742385	  722.8	  590.7	 6081.0	...
742386	  722.7	  591.3	 6081.0	...
742387	  722.7	  592.0	 6082.0	...
742388	  722.8	  592.2	 6083.0	...
742389	  722.9	  591.7	 6084.0	...
742390	  722.7	  591.4	 6084.0	...
742391	  722.4	  591.9	 6085.0	...
742392	  722.5	  592.3	 6085.0	...
742393	  722.7	  592.6	 6085.0	...
742394	  723.1	  592.6	 6085.0	...
742395	  723.1	  592.6	 6085.0	...
742396	  723.2	  592.8	 6086.0	...
742397	  723.3	  593.1	 6086.0	...
742398	  723.3	  593.3	 6086.0	...
742399	  723.3	  593.3	 6086.0	...
742400	  723.2	  593.4	 6086.0	...
742401	  723.1	  593.5	 6085.0	...
742402	  723.0	  593.7	 6084.0	...
742403	  723.0	  594.0	 6083.0	...
742404	  722.9	  594.0	 6082.0	...
742405	  722.9	  593.9	 6082.0	...
742406	  723.0	  593.8	 6081.0	...
742407	  723.1	  593.9	 6081.0	...
742408	  723.3	  593.9	 6080.0	...
742409	  723.5	  593.9	 6081.0	...
742410	  723.7	  593.9	 6083.0	...
742411	  723.7	  594.0	 6084.0	...
742412	  723.7	  594.0	 6084.0	...
742413	  723.6	  594.0	 6084.0	...
742414	  723.5	  594.1	 6084.0	...
742415	  723.4	  594.2	 6085.0	...
742416	  723.3	  594.4	 6086.0	...
742417	  723.1	  594.4	 6086.0	...
742418	  722.9	  594.4	 6086.0	...
742419	  723.0	  594.4	 6086.0	...
742420	  723.2	  594.4	 6086.0	...
742421	  723.5	  594.3	 6084.0	...
742422	  723.6	  594.1	 6080.0	...
742423	  723.6	  593.8	 6077.0	...
742424	  723.6	  593.5	 6077.0	...
742425	  723.5	  593.5	 6077.0	...
742426	  723.5	  593.8	 6077.0	...
742427	  723.5	  594.1	 6078.0	...
742428	  723.7	  594.4	 6078.0	...
742429	  723.8	  594.3	 6078.0	...
742430	  723.8	  594.3	 6077.0	...
742431	  723.8	  594.2	 6077.0	...
742432	  723.9	  594.3	 6076.0	...
742433	  724.1	  594.4	 6076.0	...
742434	  724.3	  594.4	 6077.0	...
742435	  724.2	  594.4	 6077.0	...
742436	  724.3	  594.3	 6077.0	...
742437	  724.5	  594.3	 6076.0	...
742438	  724.6	  594.4	 6074.0	...
742439	  724.5	  594.6	 6073.0	...
742440	  724.3	  594.7	 6073.0	...
742441	  724.1	  594.9	 6073.0	...
742442	  724.0	  594.9	 6073.0	...
742443	  724.1	  595.4	 6073.0	...
742444	  724.4	  595.8	 6071.0	...
742445	  724.7	  596.1	 6071.0	...
742446	  724.7	  596.1	 6071.0	...
742447	  724.6	  596.0	 6073.0	...
742448	  724.5	  596.1	 6072.0	...
742449	  724.6	  596.0	 6072.0	...
742450	  724.8	  595.9	 6073.0	...
742451	  724.9	  596.1	 6075.0	...
742452	  725.0	  596.3	 6077.0	...
742453	  725.1	  596.5	 6077.0	...
742454	  725.1	  596.4	 6078.0	...
742455	  725.0	  596.3	 6079.0	...
742456	  724.8	  596.3	 6079.0	...
742457	  724.8	  596.3	 6078.0	...
742458	  724.8	  596.2	 6078.0	...
742459	  724.8	  596.1	 6078.0	...
742460	  724.9	  595.9	 6077.0	...
742461	  724.9	  595.8	 6076.0	...
742462	  724.9	  595.7	 6076.0	...
742463	  725.0	  595.7	 6076.0	...
742464	  725.1	  596.1	 6077.0	...
742465	  725.1	  596.4	 6077.0	...
742466	  725.3	  596.5	 6077.0	...
742467	  725.5	  596.4	 6076.0	...
742468	  725.6	  596.4	 6078.0	...
742469	  725.6	  596.7	 6082.0	...
742470	  725.0	  597.2	 6085.0	...
742471	  724.3	  597.6	 6086.0	...
742472	  723.3	  598.0	 6086.0	...
742473	  722.8	  598.2	 6086.0	...
742474	  722.3	  598.2	 6086.0	...
742475	  721.9	  598.1	 6086.0	...
742476	  721.5	  597.8	 6083.0	...
742477	  721.3	  597.2	 6080.0	...
742478	  721.3	  596.8	 6077.0	...
742479	  721.2	  596.5	 6076.0	...
742480	  721.6	  596.2	 6076.0	...
742481	  722.1	  595.9	 6076.0	...
742482	  722.6	  595.5	 6074.0	...
742483	  722.8	  595.5	 6073.0	...
742484	  723.4	  595.4	 6071.0	...
742485	  724.4	  595.2	 6070.0	...
742486	  725.1	  594.9	 6070.0	...
742487	  725.7	  594.6	 6069.0	...
742488	  726.3	  594.3	 6070.0	...
742489	  726.9	  594.2	 6071.0	...
742490	  727.2	  594.0	 6071.0	...
742491	  727.1	  593.9	 6071.0	...
742492	  727.0	  594.1	 6071.0	...
742493	  726.9	  594.4	 6073.0	...
742494	  726.9	  594.8	 6075.0	...
742495	  726.9	  595.1	 6076.0	...
742496	  726.9	  595.3	 6076.0	...
742497	  726.9	  595.4	 6077.0	...
742498	  726.9	  595.7	 6077.0	...
742499	  726.9	  596.2	 6077.0	...
742500	  726.8	  596.5	 6078.0	...
742501	  726.7	  596.6	 6079.0	...
742502	  726.7	  596.5	 6077.0	...
742503	  726.4	  596.5	 6073.0	...
742504	  726.2	  596.7	 6071.0	...
742505	  726.1	  596.8	 6073.0	...
742506	  726.3	  596.8	 6074.0	...
742507	  726.5	  596.9	 6075.0	...
742508	  726.4	  596.8	 6075.0	...
742509	  726.3	  596.5	 6074.0	...
742510	  726.3	  596.2	 6074.0	...
742511	  726.4	  596.0	 6073.0	...
742512	  726.5	  595.9	 6073.0	...
742513	  726.6	  595.6	 6073.0	...
742514	  726.8	  595.5	 6072.0	...
742515	  727.0	  595.3	 6072.0	...
742516	  727.2	  595.2	 6072.0	...
742517	  727.2	  595.3	 6068.0	...
742518	  727.1	  595.3	 6065.0	...
742519	  727.1	  595.4	 6062.0	...
742520	  727.3	  595.2	 6062.0	...
742521	  727.4	  595.0	 6063.0	...
742522	  727.4	  594.9	 6066.0	...
742523	  727.5	  595.1	 6068.0	...
742524	  727.5	  595.7	 6065.0	...
742525	  727.6	  596.1	 6060.0	...
742526	  727.9	  596.6	 6055.0	...
742527	  728.1	  596.7	 6053.0	...
742528	  728.2	  596.7	 6053.0	...
742529	  728.2	  596.7	 6052.0	...
742530	  728.3	  596.6	 6052.0	...
742531	  728.4	  596.7	 6053.0	...
742532	  728.5	  596.6	 6054.0	...
742533	  728.6	  596.4	 6054.0	...
742534	  728.7	  596.7	 6054.0	...
742535	  728.7	  597.2	 6054.0	...
742536	  728.7	  597.6	 6054.0	...
742537	  728.4	  597.7	 6053.0	...
742538	  728.1	  597.7	 6051.0	...
742539	  728.0	  597.8	 6051.0	...
742540	  728.3	  598.0	 6053.0	...
742541	  728.7	  598.5	 6054.0	...
742542	  728.6	  599.0	 6053.0	...
742543	  728.5	  599.3	 6051.0	...
742544	  728.6	  599.3	 6049.0	...
742545	  728.9	  599.5	 6049.0	...
742546	  729.3	  599.8	 6050.0	...
742547	  729.4	  600.0	 6050.0	...
742548	  729.6	  600.1	 6050.0	...
742549	  729.6	  600.2	 6050.0	...
742550	  729.7	  600.2	 6049.0	...
742551	  729.8	  600.2	 6048.0	...
742552	  729.8	  600.3	 6047.0	...
742553	  729.8	  600.4	 6047.0	...
742554	  729.9	  600.4	 6048.0	...
742555	  730.1	  600.5	 6048.0	...
742556	  729.9	  600.6	 6048.0	...
742557	  729.6	  600.8	 6047.0	...
742558	  729.4	  600.7	 6044.0	...
742559	  729.5	  600.5	 6042.0	...
742560	  729.4	  600.6	 6040.0	...
742561	  729.2	  601.0	 6039.0	...
742562	  728.9	  601.5	 6039.0	...
742563	  728.9	  601.8	 6038.0	...
742564	  729.5	  602.2	 6037.0	...
742565	  730.1	  602.6	 6036.0	...
742566	  730.6	  603.5	 6034.0	...
742567	  730.7	  604.2	 6032.0	...
742568	  730.5	  605.0	 6033.0	...
742569	  730.4	  605.2	 6035.0	...
742570	  730.3	  605.4	 6036.0	...
742571	  730.5	  605.5	 6036.0	...
742572	  730.6	  605.5	 6036.0	...
742573	  730.4	  605.6	 6036.0	...
742574	  730.2	  605.6	 6034.0	...
742575	  730.0	  606.0	 6032.0	...
742576	  730.3	  606.3	 6030.0	...
742577	  730.5	  606.6	 6029.0	...
742578	  730.7	  606.6	 6029.0	...
742579	  730.7	  606.6	 6031.0	...
742580	  730.6	  606.4	 6033.0	...
742581	  730.4	  606.4	 6035.0	...
742582	  730.3	  606.3	 6034.0	...
742583	  730.2	  606.4	 6031.0	...
742584	  730.1	  606.6	 6027.0	...
742585	  730.2	  606.8	 6023.0	...
742586	  730.4	  607.0	 6021.0	...
742587	  730.6	  606.9	 6021.0	...
742588	  730.9	  606.8	 6021.0	...
742589	  730.9	  607.3	 6017.0	...
742590	  730.9	  607.8	 6013.0	...
742591	  731.0	  608.2	 6013.0	...
742592	  731.2	  607.9	 6016.0	...
742593	  731.3	  607.5	 6019.0	...
742594	  731.2	  607.2	 6020.0	...
742595	  731.0	  607.3	 6020.0	...
742596	  730.9	  607.6	 6021.0	...
742597	  731.1	  607.8	 6019.0	...
742598	  731.2	  607.9	 6017.0	...
742599	  731.2	  607.9	 6016.0	...
742600	  731.2	  608.1	 6015.0	...
742601	  731.2	  608.2	 6011.0	...
742602	  731.2	  608.4	 6007.0	...
742603	  731.3	  608.5	 6003.0	...
742604	  731.5	  608.5	 6004.0	...
742605	  731.8	  608.5	 6005.0	...
742606	  731.9	  608.7	 6005.0	...
742607	  731.9	  608.7	 6006.0	...
742608	  731.8	  608.8	 6006.0	...
742609	  731.7	  608.7	 6006.0	...
742610	  731.6	  609.0	 6005.0	...
742611	  731.5	  609.2	 6005.0	...
742612	  731.5	  609.4	 6002.0	...
742613	  731.6	  609.4	 5998.0	...
742614	  731.7	  609.3	 5994.0	...
742615	  731.9	  609.2	 5995.0	...
742616	  731.9	  609.3	 5997.0	...
742617	  731.8	  609.6	 5998.0	...
742618	  731.7	  610.0	 5998.0	...
742619	  731.7	  610.2	 5998.0	...
742620	  731.8	  610.5	 5998.0	...
742621	  732.0	  610.6	 5997.0	...
742622	  731.9	  610.8	 5994.0	...
742623	  731.7	  610.9	 5991.0	...
742624	  731.5	  611.0	 5990.0	...
742625	  731.6	  610.9	 5988.0	...
742626	  731.8	  610.7	 5988.0	...
742627	  732.0	  610.5	 5989.0	...
742628	  732.1	  610.4	 5990.0	...
742629	  732.2	  610.4	 5993.0	...
742630	  732.2	  610.4	 5995.0	...
742631	  732.3	  610.3	 5993.0	...
742632	  732.2	  610.3	 5990.0	...
742633	  732.1	  610.1	 5984.0	...
742634	  732.1	  609.9	 5981.0	...
742635	  732.1	  609.7	 5978.0	...
742636	  732.2	  609.7	 5977.0	...
742637	  732.2	  609.8	 5977.0	...
742638	  732.1	  609.8	 5977.0	...
742639	  731.9	  609.9	 5978.0	...
742640	  731.7	  610.1	 5978.0	...
742641	  731.6	  610.1	 5976.0	...
742642	  731.6	  610.0	 5974.0	...
742643	  731.5	  609.9	 5974.0	...
742644	  731.4	  610.0	 5976.0	...
742645	  731.2	  609.7	 5979.0	...
742646	  731.3	  609.5	 5979.0	...
742647	  731.5	  608.7	 5980.0	...
742648	  731.9	  608.3	 5979.0	...
742649	  731.9	  607.8	 5978.0	...
742650	  732.0	  607.9	 5978.0	...
742651	  732.1	  607.9	 5974.0	...
742652	  732.2	  608.0	 5971.0	...
742653	  732.3	  608.1	 5967.0	...
742654	  732.4	  608.2	 5967.0	...
742655	  732.4	  608.3	 5966.0	...
742656	  732.4	  608.3	 5965.0	...
742657	  732.2	  608.3	 5964.0	...
742658	  732.1	  608.3	 5963.0	...
742659	  731.9	  608.2	 5963.0	...
742660	  732.0	  608.1	 5962.0	...
742661	  732.1	  608.0	 5961.0	...
742662	  732.2	  607.8	 5960.0	...
742663	  732.2	  607.6	 5961.0	...
742664	  732.2	  607.8	 5961.0	...
742665	  732.3	  607.9	 5961.0	...
742666	  732.4	  608.0	 5962.0	...
742667	  732.5	  607.9	 5961.0	...
742668	  732.5	  607.9	 5959.0	...
742669	  732.5	  607.9	 5957.0	...
742670	  732.5	  607.9	 5957.0	...
742671	  732.5	  607.8	 5957.0	...
742672	  732.5	  608.1	 5953.0	...
742673	  732.5	  608.5	 5950.0	...
742674	  732.7	  608.9	 5947.0	...
742675	  732.7	  608.5	 5947.0	...
742676	  732.4	  608.0	 5948.0	...
742677	  732.0	  607.4	 5948.0	...
742678	  731.6	  607.4	 5947.0	...
742679	  731.6	  607.4	 5946.0	...
742680	  732.1	  607.4	 5944.0	...
742681	  732.5	  607.3	 5943.0	...
742682	  733.1	  607.4	 5942.0	...
742683	  733.2	  607.6	 5942.0	...
742684	  733.2	  607.2	 5940.0	...
742685	  733.2	  606.8	 5938.0	...
742686	  733.0	  606.4	 5937.0	...
742687	  732.8	  606.0	 5938.0	...
742688	  732.6	  605.6	 5938.0	...
742689	  732.5	  605.4	 5939.0	...
742690	  732.6	  605.7	 5940.0	...
742691	  732.7	  605.8	 5940.0	...
742692	  732.8	  605.8	 5939.0	...
742693	  732.9	  605.7	 5937.0	...
742694	  733.0	  605.7	 5936.0	...
742695	  733.1	  605.8	 5933.0	...
742696	  732.8	  605.8	 5932.0	...
742697	  732.5	  605.9	 5932.0	...
742698	  732.2	  606.0	 5932.0	...
742699	  732.3	  605.8	 5932.0	...
742700	  732.4	  605.6	 5934.0	...
742701	  732.4	  605.4	 5936.0	...
742702	  732.4	  605.5	 5938.0	...
742703	  732.5	  605.5	 5937.0	...
742704	  732.6	  605.4	 5935.0	...
742705	  732.7	  605.3	 5932.0	...
742706	  732.7	  605.3	 5929.0	...
742707	  732.6	  605.3	 5928.0	...
742708	  732.5	  605.3	 5927.0	...
742709	  732.5	  605.4	 5927.0	...
742710	  732.5	  605.4	 5926.0	...
742711	  732.5	  605.5	 5925.0	...
742712	  732.5	  605.4	 5925.0	...
742713	  732.5	  605.3	 5925.0	...
742714	  732.4	  605.3	 5925.0	...
742715	  732.4	  605.3	 5924.0	...
742716	  732.4	  605.3	 5924.0	...
742717	  732.2	  605.0	 5925.0	...
742718	  732.0	  604.6	 5924.0	...
742719	  731.7	  604.2	 5922.0	...
742720	  731.7	  604.2	 5920.0	...
742721	  731.8	  604.2	 5918.0	...
742722	  732.1	  604.2	 5917.0	...
742723	  732.3	  604.4	 5915.0	...
742724	  732.3	  604.7	 5913.0	...
742725	  732.4	  605.0	 5911.0	...
742726	  732.4	  605.1	 5912.0	...
742727	  732.3	  605.0	 5913.0	...
742728	  732.3	  604.7	 5914.0	...
742729	  732.2	  604.3	 5914.0	...
742730	  732.2	  604.0	 5914.0	...
742731	  732.2	  603.6	 5914.0	...
742732	  732.1	  603.1	 5914.0	...
742733	  732.0	  602.5	 5915.0	...
742734	  732.0	  602.7	 5912.0	...
742735	  732.2	  603.1	 5908.0	...
742736	  732.3	  603.2	 5904.0	...
742737	  732.2	  602.9	 5903.0	...
742738	  732.1	  602.3	 5903.0	...
742739	  732.0	  602.1	 5902.0	...
742740	  731.8	  601.9	 5902.0	...
742741	  731.8	  602.0	 5902.0	...
742742	  731.9	  602.0	 5901.0	...
742743	  732.0	  602.0	 5900.0	...
742744	  732.0	  602.0	 5899.0	...
742745	  731.9	  601.8	 5899.0	...
742746	  731.8	  601.5	 5898.0	...
742747	  731.7	  601.4	 5895.0	...
742748	  731.7	  601.5	 5892.0	...
742749	  731.6	  601.6	 5892.0	...
742750	  731.7	  602.3	 5893.0	...
742751	  731.8	  602.9	 5893.0	...
742752	  731.6	  603.6	 5891.0	...
742753	  731.3	  603.7	 5890.0	...
742754	  730.9	  603.8	 5890.0	...
742755	  730.9	  603.8	 5891.0	...
742756	  730.9	  603.7	 5894.0	...
742757	  731.1	  603.5	 5896.0	...
742758	  731.2	  603.3	 5897.0	...
742759	  731.3	  603.2	 5896.0	...
742760	  731.6	  603.1	 5896.0	...
742761	  731.8	  602.7	 5897.0	...
742762	  731.7	  602.4	 5899.0	...
742763	  731.4	  602.0	 5899.0	...
742764	  731.0	  601.9	 5899.0	...
742765	  731.0	  601.8	 5898.0	...
742766	  731.1	  601.9	 5897.0	...
742767	  731.3	  601.9	 5897.0	...
742768	  731.4	  601.9	 5895.0	...
742769	  731.3	  601.8	 5893.0	...
742770	  731.3	  601.7	 5891.0	...
742771	  731.3	  601.7	 5891.0	...
742772	  731.2	  601.7	 5891.0	...
742773	  731.1	  601.8	 5891.0	...
742774	  730.9	  601.8	 5891.0	...
742775	  730.8	  601.7	 5891.0	...
742776	  730.8	  601.5	 5890.0	...
742777	  730.7	  601.2	 5889.0	...
742778	  730.7	  601.1	 5888.0	...
742779	  730.8	  601.0	 5887.0	...
742780	  731.0	  600.8	 5887.0	...
742781	  731.1	  600.7	 5888.0	...
742782	  731.2	  601.0	 5889.0	...
742783	  731.3	  601.4	 5888.0	...
742784	  731.4	  601.3	 5886.0	...
742785	  731.4	  600.8	 5884.0	...
742786	  731.1	  600.3	 5883.0	...
742787	  731.0	  600.3	 5882.0	...
742788	  730.8	  600.7	 5881.0	...
742789	  730.8	  601.1	 5879.0	...
742790	  730.8	  601.4	 5878.0	...
742791	  730.8	  601.1	 5876.0	...
742792	  730.8	  600.8	 5874.0	...
742793	  730.7	  600.5	 5873.0	...
742794	  730.8	  601.0	 5872.0	...
742795	  730.9	  601.6	 5872.0	...
742796	  730.9	  601.8	 5872.0	...
742797	  730.9	  601.4	 5872.0	...
742798	  730.9	  601.3	 5872.0	...
742799	  730.9	  601.6	 5871.0	...
742800	  730.8	  601.9	 5870.0	...
742801	  730.6	  601.9	 5868.0	...
742802	  730.5	  601.9	 5866.0	...
742803	  730.6	  601.8	 5865.0	...
742804	  730.6	  601.7	 5865.0	...
742805	  730.6	  601.7	 5865.0	...
742806	  730.5	  601.9	 5865.0	...
742807	  730.6	  602.2	 5864.0	...
742808	  730.7	  602.3	 5862.0	...
742809	  730.8	  602.4	 5861.0	...
742810	  730.9	  602.4	 5860.0	...
742811	  730.9	  602.5	 5860.0	...
742812	  730.9	  602.5	 5861.0	...
742813	  730.8	  602.5	 5860.0	...
742814	  730.6	  602.6	 5859.0	...
742815	  730.4	  602.7	 5859.0	...
742816	  730.4	  602.7	 5858.0	...
742817	  730.6	  602.7	 5858.0	...
742818	  730.9	  602.6	 5857.0	...
742819	  731.0	  602.5	 5855.0	...
742820	  731.1	  602.4	 5853.0	...
742821	  731.2	  602.3	 5853.0	...
742822	  730.7	  602.2	 5856.0	...
742823	  730.2	  602.3	 5856.0	...
742824	  730.0	  602.3	 5854.0	...
742825	  730.3	  602.2	 5851.0	...
742826	  730.6	  602.1	 5851.0	...
742827	  730.4	  602.3	 5851.0	...
742828	  730.3	  602.5	 5851.0	...
742829	  730.2	  602.6	 5852.0	...
742830	  730.0	  602.6	 5853.0	...
742831	  729.9	  602.6	 5853.0	...
742832	  729.9	  602.6	 5851.0	...
742833	  729.7	  602.5	 5849.0	...
742834	  729.3	  602.4	 5848.0	...
742835	  729.1	  602.3	 5848.0	...
742836	  729.1	  602.3	 5849.0	...
742837	  729.3	  602.3	 5849.0	...
742838	  729.3	  602.3	 5847.0	...
742839	  729.4	  602.6	 5845.0	...
742840	  729.7	  602.8	 5844.0	...
742841	  729.9	  602.9	 5844.0	...
742842	  730.0	  602.8	 5845.0	...
742843	  729.9	  602.8	 5845.0	...
742844	  729.8	  602.6	 5845.0	...
742845	  729.7	  602.4	 5846.0	...
742846	  729.6	  602.2	 5846.0	...
742847	  729.5	  602.1	 5843.0	...
742848	  729.5	  602.2	 5840.0	...
742849	  729.1	  602.3	 5838.0	...
742850	  728.8	  602.3	 5840.0	...
742851	  728.6	  602.3	 5841.0	...
742852	  728.6	  602.2	 5842.0	...
742853	  728.6	  602.1	 5841.0	...
742854	  728.7	  602.0	 5841.0	...
742855	  728.9	  601.9	 5838.0	...
742856	  729.0	  601.9	 5837.0	...
742857	  728.9	  601.9	 5836.0	...
742858	  728.8	  601.8	 5835.0	...
742859	  728.7	  601.8	 5833.0	...
742860	  728.9	  601.7	 5830.0	...
742861	  729.2	  601.6	 5829.0	...
742862	  729.4	  601.5	 5828.0	...
742863	  729.2	  601.4	 5828.0	...
742864	  729.0	  601.2	 5829.0	...
742865	  728.7	  601.1	 5828.0	...
742866	  728.7	  601.1	 5827.0	...
742867	  728.6	  601.1	 5826.0	...
742868	  728.6	  601.2	 5826.0	...
742869	  728.6	  601.2	 5826.0	...
742870	  728.7	  601.1	 5829.0	...
742871	  728.7	  600.9	 5832.0	...
742872	  728.7	  600.5	 5833.0	...
742873	  728.7	  600.2	 5828.0	...
742874	  728.7	  600.1	 5824.0	...
742875	  728.8	  600.3	 5820.0	...
742876	  728.9	  600.5	 5819.0	...
742877	  728.9	  600.6	 5819.0	...
742878	  728.9	  600.6	 5820.0	...
742879	  729.0	  600.5	 5821.0	...
742880	  729.1	  600.4	 5820.0	...
742881	  729.2	  600.3	 5820.0	...
742882	  729.3	  599.9	 5823.0	...
742883	  729.5	  599.4	 5825.0	...
742884	  729.5	  599.1	 5827.0	...
742885	  729.4	  599.1	 5827.0	...
742886	  729.2	  599.1	 5828.0	...
742887	  729.1	  599.3	 5828.0	...
742888	  729.1	  599.3	 5828.0	...
742889	  729.1	  599.3	 5828.0	...
742890	  729.0	  599.2	 5828.0	...
742891	  728.9	  599.2	 5830.0	...
742892	  728.9	  599.3	 5832.0	...
742893	  728.9	  599.2	 5834.0	...
742894	  728.9	  599.0	 5835.0	...
742895	  728.8	  598.8	 5836.0	...
742896	  728.6	  599.3	 5837.0	...
742897	  728.4	  599.7	 5837.0	...
742898	  728.5	  600.1	 5836.0	...
742899	  728.4	  600.1	 5836.0	...
742900	  728.3	  600.1	 5838.0	...
742901	  728.2	  600.2	 5840.0	...
742902	  728.1	  600.3	 5842.0	...
742903	  728.3	  600.6	 5841.0	...
742904	  728.4	  601.0	 5840.0	...
742905	  728.4	  601.3	 5840.0	...
742906	  728.7	  601.3	 5838.0	...
742907	  729.0	  601.1	 5837.0	...
742908	  729.3	  600.9	 5835.0	...
742909	  729.1	  601.2	 5833.0	...
742910	  728.8	  601.6	 5830.0	...
742911	  728.6	  602.1	 5830.0	...
742912	  728.5	  602.2	 5832.0	...
742913	  728.7	  602.3	 5834.0	...
742914	  728.9	  602.5	 5832.0	...
742915	  729.1	  602.5	 5831.0	...
742916	  729.4	  602.4	 5829.0	...
742917	  729.8	  602.0	 5829.0	...
742918	  729.8	  601.7	 5830.0	...
742919	  729.3	  601.5	 5830.0	...
742920	  729.0	  601.9	 5829.0	...
742921	  729.0	  602.2	 5828.0	...
742922	  729.1	  602.5	 5827.0	...
742923	  729.1	  602.7	 5826.0	...
742924	  729.0	  602.7	 5825.0	...
742925	  728.9	  602.8	 5827.0	...
742926	  728.9	  602.8	 5829.0	...
742927	  728.8	  602.9	 5830.0	...
742928	  728.8	  603.0	 5830.0	...
742929	  729.2	  602.8	 5830.0	...
742930	  729.5	  602.5	 5832.0	...
742931	  729.7	  602.0	 5832.0	...
742932	  729.6	  601.6	 5832.0	...
742933	  729.6	  601.2	 5834.0	...
742934	  729.6	  600.8	 5835.0	...
742935	  729.7	  600.4	 5836.0	...
742936	  729.7	  600.2	 5835.0	...
742937	  729.7	  600.3	 5834.0	...
742938	  729.7	  600.4	 5834.0	...
742939	  729.6	  600.5	 5835.0	...
742940	  729.3	  600.6	 5836.0	...
742941	  729.0	  600.7	 5836.0	...
742942	  728.8	  600.8	 5834.0	...
742943	  729.0	  600.9	 5833.0	...
742944	  729.1	  600.8	 5833.0	...
742945	  729.3	  600.7	 5838.0	...
742946	  729.1	  600.4	 5842.0	...
742947	  729.0	  600.1	 5846.0	...
742948	  729.1	  599.9	 5845.0	...
742949	  729.5	  599.7	 5845.0	...
742950	  729.8	  599.6	 5845.0	...
742951	  729.9	  599.6	 5842.0	...
742952	  729.8	  599.5	 5839.0	...
742953	  729.8	  599.5	 5838.0	...
742954	  729.7	  599.4	 5839.0	...
742955	  729.8	  599.5	 5841.0	...
742956	  729.6	  599.5	 5841.0	...
742957	  729.4	  599.5	 5841.0	...
742958	  729.3	  599.4	 5840.0	...
742959	  729.3	  599.8	 5840.0	...
742960	  729.4	  600.2	 5840.0	...
742961	  729.3	  600.5	 5839.0	...
742962	  729.2	  600.0	 5839.0	...
742963	  729.1	  599.6	 5842.0	...
742964	  729.2	  599.2	 5845.0	...
742965	  729.3	  599.1	 5846.0	...
742966	  729.6	  599.0	 5846.0	...
742967	  729.8	  599.0	 5844.0	...
742968	  730.0	  599.1	 5844.0	...
742969	  730.0	  599.2	 5844.0	...
742970	  729.8	  599.1	 5845.0	...
742971	  729.7	  598.9	 5846.0	...
742972	  729.6	  598.7	 5846.0	...
742973	  729.6	  598.7	 5846.0	...
742974	  729.4	  598.6	 5847.0	...
742975	  729.2	  598.6	 5847.0	...
742976	  729.1	  598.7	 5848.0	...
742977	  729.0	  598.8	 5848.0	...
742978	  729.0	  598.9	 5851.0	...
742979	  729.0	  599.0	 5854.0	...
742980	  729.0	  599.1	 5857.0	...
742981	  729.0	  599.1	 5858.0	...
742982	  729.1	  599.5	 5858.0	...
742983	  729.2	  599.7	 5859.0	...
742984	  729.3	  600.1	 5859.0	...
742985	  729.4	  600.2	 5859.0	...
742986	  729.4	  600.4	 5857.0	...
742987	  729.4	  600.6	 5855.0	...
742988	  729.4	  600.8	 5853.0	...
742989	  729.4	  600.7	 5854.0	...
742990	  729.5	  600.5	 5856.0	...
742991	  729.5	  600.4	 5856.0	...
742992	  729.4	  600.5	 5855.0	...
742993	  729.3	  600.5	 5855.0	...
742994	  729.3	  600.4	 5856.0	...
742995	  729.3	  600.3	 5857.0	...
742996	  729.2	  600.3	 5854.0	...
742997	  729.0	  600.1	 5851.0	...
742998	  729.2	  599.9	 5851.0	...
742999	  729.5	  600.1	 5854.0	...
743000	  729.8	  600.4	 5857.0	...
743001	  729.8	  600.8	 5856.0	...
743002	  729.7	  600.9	 5855.0	...
743003	  729.7	  601.0	 5856.0	...
743004	  729.6	  601.0	 5858.0	...
743005	  729.6	  600.9	 5860.0	...
743006	  729.5	  600.9	 5861.0	...
743007	  729.5	  600.9	 5860.0	...
743008	  729.5	  600.8	 5860.0	...
743009	  729.5	  600.7	 5861.0	...
743010	  729.5	  600.6	 5860.0	...
743011	  729.5	  600.6	 5860.0	...
743012	  729.6	  600.6	 5860.0	...
743013	  729.8	  600.7	 5862.0	...
743014	  729.9	  601.0	 5864.0	...
743015	  729.9	  601.4	 5866.0	...
743016	  729.9	  601.8	 5866.0	...
743017	  729.9	  602.0	 5867.0	...
743018	  729.7	  601.9	 5865.0	...
743019	  729.5	  601.7	 5864.0	...
743020	  729.4	  601.4	 5863.0	...
743021	  729.3	  601.1	 5865.0	...
743022	  729.4	  601.3	 5866.0	...
743023	  729.3	  601.7	 5869.0	...
743024	  729.4	  602.1	 5871.0	...
743025	  729.4	  602.1	 5874.0	...
743026	  729.4	  601.8	 5873.0	...
743027	  729.4	  601.5	 5873.0	...
743028	  729.3	  601.2	 5873.0	...
743029	  729.3	  601.6	 5873.0	...
743030	  729.2	  602.0	 5874.0	...
743031	  729.1	  602.4	 5873.0	...
743032	  729.2	  602.4	 5873.0	...
743033	  729.5	  602.0	 5872.0	...
743034	  729.7	  601.6	 5872.0	...
743035	  729.6	  601.2	 5872.0	...
743036	  729.4	  601.2	 5872.0	...
743037	  729.7	  601.1	 5873.0	...
743038	  730.1	  601.0	 5875.0	...
743039	  730.5	  600.9	 5876.0	...
743040	  730.4	  600.9	 5876.0	...
743041	  730.2	  600.9	 5875.0	...
743042	  729.9	  601.0	 5875.0	...
743043	  729.6	  601.2	 5879.0	...
743044	  729.5	  601.3	 5882.0	...
743045	  729.7	  601.4	 5885.0	...
743046	  729.8	  601.4	 5884.0	...
743047	  729.8	  601.3	 5884.0	...
743048	  729.7	  601.2	 5884.0	...
743049	  729.9	  601.2	 5885.0	...
743050	  730.2	  601.2	 5886.0	...
743051	  730.5	  601.3	 5887.0	...
743052	  730.4	  601.3	 5888.0	...
743053	  730.1	  601.4	 5888.0	...
743054	  729.9	  601.2	 5889.0	...
743055	  729.7	  600.9	 5891.0	...
743056	  729.5	  600.6	 5891.0	...
743057	  729.4	  600.5	 5890.0	...
743058	  729.3	  600.4	 5888.0	...
743059	  729.2	  600.4	 5887.0	...
743060	  729.3	  600.2	 5887.0	...
743061	  729.4	  600.1	 5888.0	...
743062	  729.4	  599.8	 5889.0	...
743063	  729.4	  599.6	 5892.0	...
743064	  729.4	  599.4	 5895.0	...
743065	  729.6	  599.5	 5896.0	...
743066	  729.7	  599.7	 5895.0	...
743067	  729.7	  599.9	 5898.0	...
743068	  729.7	  599.9	 5902.0	...
743069	  729.8	  600.3	 5906.0	...
743070	  729.8	  600.6	 5905.0	...
743071	  729.7	  601.0	 5905.0	...
743072	  729.5	  601.1	 5904.0	...
743073	  729.3	  601.2	 5903.0	...
743074	  729.4	  601.2	 5905.0	...
743075	  729.7	  601.0	 5909.0	...
743076	  730.1	  600.8	 5912.0	...
743077	  730.1	  600.7	 5913.0	...
743078	  730.2	  600.5	 5914.0	...
743079	  730.2	  600.2	 5915.0	...
743080	  730.2	  600.0	 5915.0	...
743081	  730.1	  600.0	 5916.0	...
743082	  730.0	  600.1	 5916.0	...
743083	  729.9	  600.0	 5917.0	...
743084	  729.8	  599.8	 5917.0	...
743085	  729.7	  599.6	 5917.0	...
743086	  729.7	  599.6	 5917.0	...
743087	  729.7	  599.6	 5917.0	...
743088	  729.7	  599.6	 5919.0	...
743089	  730.1	  599.7	 5921.0	...
743090	  730.4	  599.9	 5925.0	...
743091	  730.5	  600.1	 5928.0	...
743092	  730.2	  600.3	 5931.0	...
743093	  729.9	  600.5	 5930.0	...
743094	  730.0	  600.3	 5930.0	...
743095	  730.1	  600.2	 5931.0	...
743096	  730.1	  599.8	 5934.0	...
743097	  730.2	  599.7	 5937.0	...
743098	  730.2	  599.4	 5937.0	...
743099	  730.4	  599.3	 5936.0	...
743100	  730.2	  599.4	 5934.0	...
743101	  730.1	  599.6	 5934.0	...
743102	  730.0	  599.8	 5935.0	...
743103	  730.0	  599.8	 5935.0	...
743104	  730.0	  599.8	 5935.0	...
743105	  730.1	  599.8	 5938.0	...
743106	  730.2	  599.8	 5941.0	...
743107	  730.2	  599.5	 5944.0	...
743108	  730.2	  599.1	 5945.0	...
743109	  730.2	  598.6	 5946.0	...
743110	  730.1	  598.6	 5949.0	...
743111	  730.0	  598.6	 5954.0	...
743112	  730.2	  598.8	 5959.0	...
743113	  730.4	  598.9	 5960.0	...
743114	  730.6	  599.1	 5959.0	...
743115	  730.6	  599.2	 5958.0	...
743116	  730.6	  599.5	 5959.0	...
743117	  730.6	  599.6	 5960.0	...
743118	  730.4	  599.5	 5962.0	...
743119	  730.2	  599.2	 5964.0	...
743120	  730.0	  598.8	 5966.0	...
743121	  730.2	  598.7	 5969.0	...
743122	  730.4	  598.6	 5973.0	...
743123	  730.6	  598.9	 5972.0	...
743124	  730.7	  599.2	 5969.0	...
743125	  730.7	  599.7	 5966.0	...
743126	  730.7	  600.0	 5971.0	...
743127	  730.6	  599.8	 5976.0	...
743128	  730.8	  599.3	 5980.0	...
743129	  730.8	  598.9	 5980.0	...
743130	  730.8	  598.9	 5979.0	...
743131	  730.6	  599.2	 5977.0	...
743132	  730.5	  599.4	 5976.0	...
743133	  730.6	  599.8	 5974.0	...
743134	  730.9	  600.2	 5973.0	...
743135	  731.3	  600.6	 5972.0	...
743136	  731.4	  600.9	 5972.0	...
743137	  731.4	  601.1	 5973.0	...
743138	  731.4	  601.2	 5974.0	...
743139	  731.4	  601.2	 5975.0	...
743140	  731.4	  601.1	 5976.0	...
743141	  731.3	  601.0	 5977.0	...
743142	  731.2	  600.9	 5978.0	...
743143	  731.2	  600.8	 5980.0	...
743144	  731.1	  600.9	 5983.0	...
743145	  731.3	  601.2	 5983.0	...
743146	  731.4	  601.5	 5983.0	...
743147	  731.5	  601.6	 5982.0	...
743148	  731.5	  601.5	 5983.0	...
743149	  731.4	  601.4	 5983.0	...
743150	  731.4	  601.4	 5984.0	...
743151	  731.3	  601.5	 5984.0	...
743152	  731.2	  601.5	 5984.0	...
743153	  731.0	  601.5	 5985.0	...
743154	  730.8	  601.6	 5986.0	...
743155	  730.9	  601.6	 5987.0	...
743156	  731.0	  602.0	 5985.0	...
743157	  731.1	  602.3	 5984.0	...
743158	  731.2	  602.3	 5985.0	...
743159	  731.2	  602.1	 5989.0	...
743160	  731.1	  601.9	 5992.0	...
743161	  731.2	  602.1	 5993.0	...
743162	  731.2	  602.4	 5993.0	...
743163	  731.1	  602.3	 5993.0	...
743164	  731.2	  602.0	 5993.0	...
743165	  731.3	  601.7	 5993.0	...
743166	  731.4	  601.6	 5991.0	...
743167	  731.5	  601.7	 5989.0	...
743168	  731.5	  601.9	 5987.0	...
743169	  731.5	  602.2	 5987.0	...
743170	  731.2	  601.9	 5990.0	...
743171	  731.0	  601.6	 5994.0	...
743172	  730.7	  601.3	 5997.0	...
743173	  730.7	  601.5	 5997.0	...
743174	  730.7	  602.1	 5997.0	...
743175	  730.7	  602.6	 5999.0	...
743176	  730.7	  602.9	 6001.0	...
743177	  730.6	  603.0	 6003.0	...
743178	  730.6	  603.0	 6003.0	...
743179	  730.9	  602.8	 6005.0	...
743180	  731.1	  602.4	 6008.0	...
743181	  731.3	  601.9	 6009.0	...
743182	  731.1	  601.5	 6009.0	...
743183	  730.9	  601.4	 6009.0	...
743184	  730.8	  601.5	 6010.0	...
743185	  730.7	  602.1	 6012.0	...
743186	  730.9	  602.5	 6011.0	...
743187	  731.0	  602.7	 6011.0	...
743188	  730.9	  602.5	 6011.0	...
743189	  730.7	  602.4	 6012.0	...
743190	  730.5	  602.6	 6014.0	...
743191	  730.5	  602.7	 6014.0	...
743192	  730.4	  602.7	 6014.0	...
743193	  730.4	  602.5	 6014.0	...
743194	  730.4	  602.4	 6015.0	...
743195	  730.5	  602.4	 6016.0	...
743196	  730.6	  602.5	 6017.0	...
743197	  730.4	  602.8	 6017.0	...
743198	  730.2	  602.9	 6017.0	...
743199	  730.0	  603.1	 6015.0	...
743200	  730.2	  603.2	 6013.0	...
743201	  730.3	  603.1	 6011.0	...
743202	  730.3	  603.1	 6012.0	...
743203	  730.6	  603.0	 6012.0	...
743204	  730.8	  603.1	 6013.0	...
743205	  730.9	  603.7	 6015.0	...
743206	  730.7	  604.2	 6018.0	...
743207	  730.5	  604.7	 6021.0	...
743208	  730.5	  604.8	 6022.0	...
743209	  730.5	  605.1	 6022.0	...
743210	  730.5	  605.2	 6021.0	...
743211	  730.4	  605.3	 6021.0	...
743212	  730.6	  605.3	 6022.0	...
743213	  731.0	  605.1	 6024.0	...
743214	  731.3	  604.7	 6025.0	...
743215	  731.2	  603.9	 6026.0	...
743216	  731.1	  603.2	 6027.0	...
743217	  730.9	  602.9	 6027.0	...
743218	  730.7	  602.9	 6028.0	...
743219	  730.5	  603.1	 6028.0	...
743220	  730.6	  603.7	 6028.0	...
743221	  730.7	  604.2	 6028.0	...
743222	  730.7	  604.4	 6028.0	...
743223	  730.8	  604.3	 6029.0	...
743224	  730.8	  604.2	 6032.0	...
743225	  730.8	  604.1	 6035.0	...
743226	  730.7	  604.1	 6038.0	...
743227	  730.6	  604.1	 6040.0	...
743228	  730.6	  604.2	 6042.0	...
743229	  730.7	  604.3	 6045.0	...
743230	  730.8	  604.4	 6044.0	...
743231	  730.8	  604.6	 6044.0	...
743232	  730.8	  604.7	 6045.0	...
743233	  730.8	  604.9	 6046.0	...
743234	  730.8	  604.9	 6046.0	...
743235	  730.7	  604.9	 6044.0	...
743236	  730.7	  604.6	 6048.0	...
743237	  730.8	  604.3	 6052.0	...
743238	  730.9	  604.1	 6057.0	...
743239	  731.0	  604.2	 6055.0	...
743240	  731.0	  604.2	 6054.0	...
743241	  730.9	  604.2	 6054.0	...
743242	  730.7	  604.1	 6056.0	...
743243	  730.5	  603.7	 6059.0	...
743244	  730.3	  603.2	 6062.0	...
743245	  730.2	  602.8	 6064.0	...
743246	  730.1	  602.9	 6066.0	...
743247	  730.0	  603.0	 6068.0	...
743248	  730.0	  602.9	 6070.0	...
743249	  730.0	  602.9	 6069.0	...
743250	  730.0	  602.8	 6068.0	...
743251	  729.9	  602.6	 6068.0	...
743252	  729.8	  602.3	 6070.0	...
743253	  729.7	  602.1	 6072.0	...
743254	  729.8	  602.1	 6072.0	...
743255	  729.8	  602.1	 6071.0	...
743256	  729.7	  602.0	 6071.0	...
743257	  729.6	  602.0	 6072.0	...
743258	  729.3	  602.1	 6074.0	...
743259	  729.2	  602.2	 6075.0	...
743260	  729.3	  602.3	 6076.0	...
743261	  729.6	  602.5	 6076.0	...
743262	  729.6	  602.8	 6076.0	...
743263	  729.4	  603.2	 6077.0	...
743264	  729.1	  603.0	 6078.0	...
743265	  729.1	  602.8	 6080.0	...
743266	  729.1	  602.6	 6080.0	...
743267	  729.1	  602.6	 6080.0	...
743268	  729.2	  602.9	 6082.0	...
743269	  729.2	  603.2	 6084.0	...
743270	  729.2	  603.4	 6088.0	...
743271	  729.2	  602.9	 6089.0	...
743272	  729.2	  602.4	 6090.0	...
743273	  729.2	  602.4	 6089.0	...
743274	  729.2	  602.7	 6089.0	...
743275	  729.3	  602.9	 6092.0	...
743276	  729.4	  602.8	 6095.0	...
743277	  729.4	  602.9	 6097.0	...
743278	  729.5	  603.1	 6094.0	...
743279	  729.4	  603.1	 6095.0	...
743280	  729.3	  602.8	 6098.0	...
743281	  729.6	  602.4	 6102.0	...
743282	  730.0	  602.4	 6103.0	...
743283	  730.3	  602.4	 6103.0	...
743284	  730.3	  602.5	 6103.0	...
743285	  730.3	  602.5	 6104.0	...
743286	  730.2	  602.3	 6106.0	...
743287	  730.1	  602.2	 6108.0	...
743288	  730.0	  602.3	 6108.0	...
743289	  730.0	  602.5	 6108.0	...
743290	  730.0	  602.4	 6108.0	...
743291	  730.0	  602.1	 6108.0	...
743292	  730.0	  602.0	 6108.0	...
743293	  730.1	  602.1	 6108.0	...
743294	  729.8	  602.2	 6108.0	...
743295	  729.6	  602.4	 6109.0	...
743296	  729.3	  602.6	 6110.0	...
743297	  729.3	  602.8	 6111.0	...
743298	  729.3	  602.8	 6114.0	...
743299	  729.4	  602.7	 6117.0	...
743300	  729.4	  602.6	 6120.0	...
743301	  729.4	  602.5	 6119.0	...
743302	  729.7	  602.5	 6118.0	...
743303	  730.0	  602.6	 6118.0	...
743304	  730.3	  602.7	 6118.0	...
743305	  730.4	  602.6	 6118.0	...
743306	  730.4	  602.5	 6118.0	...
743307	  730.1	  602.3	 6118.0	...
743308	  729.9	  602.2	 6119.0	...
743309	  729.6	  602.1	 6120.0	...
743310	  729.7	  602.1	 6121.0	...
743311	  729.6	  602.0	 6121.0	...
743312	  729.7	  601.9	 6123.0	...
743313	  729.8	  601.7	 6126.0	...
743314	  730.0	  601.6	 6129.0	...
743315	  730.2	  601.5	 6129.0	...
743316	  730.4	  601.5	 6128.0	...
743317	  730.4	  601.4	 6129.0	...
743318	  730.3	  601.2	 6130.0	...
743319	  730.1	  601.1	 6133.0	...
743320	  729.9	  601.2	 6135.0	...
743321	  729.8	  601.4	 6136.0	...
743322	  729.8	  601.5	 6135.0	...
743323	  729.7	  601.6	 6134.0	...
743324	  729.7	  601.6	 6134.0	...
MSG	743325 0000 _ Experiment Start
743325	  729.6	  601.7	 6135.0	...
743326	  729.7	  601.7	 6135.0	...
743327	  729.8	  601.7	 6135.0	...
743328	  730.0	  601.6	 6135.0	...
743329	  730.1	  601.5	 6135.0	...
743330	  730.1	  601.8	 6135.0	...
743331	  730.1	  602.1	 6136.0	...
743332	  730.0	  602.4	 6137.0	...
743333	  730.1	  602.5	 6137.0	...
743334	  730.3	  602.6	 6137.0	...
743335	  730.4	  602.4	 6143.0	...
743336	  730.6	  601.8	 6150.0	...
743337	  730.4	  601.2	 6157.0	...
743338	  730.4	  601.5	 6155.0	...
743339	  730.4	  602.1	 6152.0	...
743340	  730.5	  602.8	 6149.0	...
743341	  730.5	  603.0	 6148.0	...
743342	  730.4	  603.3	 6148.0	...
743343	  730.3	  603.4	 6147.0	...
743344	  730.3	  603.4	 6148.0	...
743345	  730.2	  603.3	 6149.0	...
743346	  730.1	  603.2	 6151.0	...
743347	  730.0	  603.1	 6152.0	...
743348	  730.0	  603.0	 6152.0	...
743349	  729.9	  602.8	 6153.0	...
743350	  729.9	  602.6	 6154.0	...
743351	  730.0	  602.3	 6158.0	...
743352	  730.1	  602.2	 6160.0	...
743353	  730.0	  602.3	 6162.0	...
743354	  729.9	  602.4	 6162.0	...
743355	  729.8	  602.4	 6159.0	...
743356	  729.9	  602.6	 6156.0	...
743357	  730.1	  602.8	 6154.0	...
743358	  730.4	  602.8	 6158.0	...
743359	  730.7	  602.6	 6163.0	...
743360	  730.7	  602.4	 6166.0	...
743361	  730.8	  602.2	 6165.0	...
743362	  730.5	  602.0	 6163.0	...
743363	  730.2	  601.7	 6161.0	...
743364	  730.0	  601.5	 6163.0	...
743365	  730.0	  601.2	 6166.0	...
743366	  730.0	  600.9	 6167.0	...
743367	  730.1	  600.8	 6165.0	...
743368	  730.3	  600.6	 6165.0	...
743369	  730.8	  600.6	 6168.0	...
743370	  731.1	  600.4	 6171.0	...
743371	  731.2	  600.1	 6171.0	...
743372	  731.2	  599.9	 6173.0	...
743373	  731.3	  599.7	 6174.0	...
743374	  731.4	  599.7	 6177.0	...
743375	  731.5	  600.0	 6178.0	...
743376	  731.5	  600.2	 6179.0	...
743377	  731.3	  600.3	 6180.0	...
743378	  731.0	  600.5	 6181.0	...
743379	  730.7	  600.9	 6181.0	...
743380	  730.7	  601.3	 6181.0	...
743381	  731.1	  601.3	 6184.0	...
743382	  731.5	  601.1	 6187.0	...
743383	  731.8	  600.9	 6192.0	...
743384	  731.7	  601.0	 6193.0	...
743385	  731.5	  601.4	 6194.0	...
743386	  731.6	  601.7	 6194.0	...
743387	  731.6	  601.9	 6195.0	...
743388	  731.6	  601.9	 6197.0	...
743389	  731.6	  601.9	 6199.0	...
743390	  731.6	  601.9	 6202.0	...
743391	  731.6	  602.0	 6202.0	...
743392	  731.6	  602.0	 6203.0	...
743393	  731.6	  602.0	 6204.0	...
743394	  731.6	  601.7	 6209.0	...
743395	  731.6	  601.4	 6214.0	...
743396	  731.6	  601.4	 6217.0	...
743397	  731.5	  601.6	 6214.0	...
743398	  731.4	  601.9	 6211.0	...
743399	  731.4	  601.9	 6208.0	...
743400	  731.2	  601.7	 6209.0	...
743401	  731.0	  601.4	 6210.0	...
743402	  731.3	  601.1	 6210.0	...
743403	  731.8	  600.9	 6213.0	...
743404	  731.9	  600.7	 6215.0	...
743405	  731.6	  600.6	 6217.0	...
743406	  731.2	  600.6	 6217.0	...
743407	  731.2	  600.7	 6219.0	...
743408	  731.2	  600.6	 6223.0	...
743409	  731.2	  600.4	 6226.0	...
743410	  731.2	  599.8	 6229.0	...
743411	  731.1	  599.3	 6231.0	...
743412	  731.1	  599.0	 6233.0	...
743413	  731.1	  599.2	 6232.0	...
743414	  731.0	  599.2	 6230.0	...
743415	  731.0	  599.0	 6227.0	...
743416	  731.2	  598.7	 6225.0	...
743417	  731.4	  598.6	 6226.0	...
743418	  731.6	  598.3	 6228.0	...
743419	  731.6	  598.0	 6230.0	...
743420	  731.6	  597.8	 6230.0	...
743421	  731.5	  597.8	 6229.0	...
743422	  731.3	  597.9	 6227.0	...
743423	  731.2	  598.0	 6225.0	...
743424	  731.3	  597.9	 6224.0	...
743425	  731.4	  597.8	 6228.0	...
743426	  731.5	  597.4	 6232.0	...
743427	  731.5	  597.2	 6235.0	...
743428	  731.0	  597.0	 6234.0	...
743429	  730.6	  597.0	 6233.0	...
743430	  730.7	  596.9	 6232.0	...
743431	  731.2	  596.9	 6237.0	...
743432	  731.5	  597.0	 6242.0	...
743433	  731.5	  597.1	 6248.0	...
743434	  731.4	  597.2	 6248.0	...
743435	  731.5	  597.2	 6250.0	...
743436	  731.5	  597.2	 6253.0	...
743437	  731.5	  597.3	 6255.0	...
743438	  731.3	  597.4	 6254.0	...
743439	  731.1	  597.4	 6254.0	...
743440	  731.1	  597.2	 6254.0	...
743441	  731.1	  596.9	 6254.0	...
743442	  731.2	  596.8	 6253.0	...
743443	  731.1	  597.0	 6252.0	...
743444	  730.9	  597.2	 6252.0	...
743445	  730.7	  597.3	 6251.0	...
743446	  730.7	  597.2	 6250.0	...
743447	  730.6	  597.6	 6250.0	...
743448	  730.4	  598.1	 6250.0	...
743449	  730.7	  598.7	 6251.0	...
743450	  731.1	  598.8	 6252.0	...
743451	  731.5	  599.0	 6253.0	...
743452	  731.5	  599.2	 6254.0	...
743453	  731.5	  599.3	 6255.0	...
743454	  731.5	  599.1	 6255.0	...
743455	  731.5	  599.0	 6255.0	...
743456	  731.5	  599.3	 6252.0	...
743457	  731.6	  599.8	 6249.0	...
743458	  731.5	  600.2	 6247.0	...
743459	  731.4	  600.4	 6247.0	...
743460	  731.2	  600.6	 6250.0	...
743461	  731.1	  600.7	 6253.0	...
743462	  731.0	  600.6	 6256.0	...
743463	  731.0	  600.6	 6257.0	...
743464	  731.1	  600.5	 6256.0	...
743465	  731.5	  600.4	 6255.0	...
743466	  731.8	  600.3	 6258.0	...
743467	  731.9	  600.3	 6261.0	...
743468	  731.8	  600.5	 6263.0	...
743469	  731.8	  600.5	 6261.0	...
743470	  731.8	  600.6	 6259.0	...
743471	  731.9	  600.7	 6259.0	...
743472	  731.8	  600.8	 6260.0	...
743473	  731.8	  600.9	 6260.0	...
743474	  731.7	  601.1	 6260.0	...
743475	  731.7	  601.0	 6260.0	...
743476	  731.7	  600.7	 6261.0	...
743477	  731.7	  600.6	 6262.0	...
743478	  731.9	  600.9	 6263.0	...
743479	  732.0	  601.1	 6264.0	...
743480	  732.1	  601.2	 6264.0	...
743481	  731.9	  601.3	 6264.0	...
743482	  731.8	  601.3	 6264.0	...
743483	  731.8	  601.3	 6265.0	...
743484	  731.8	  601.4	 6265.0	...
743485	  731.9	  601.5	 6267.0	...
743486	  732.0	  601.6	 6267.0	...
743487	  732.0	  601.5	 6268.0	...
743488	  732.0	  601.4	 6268.0	...
743489	  731.5	  601.4	 6268.0	...
743490	  731.1	  601.5	 6268.0	...
743491	  731.0	  601.6	 6268.0	...
743492	  731.2	  601.6	 6268.0	...
743493	  731.4	  601.5	 6268.0	...
743494	  731.4	  601.4	 6270.0	...
743495	  731.4	  601.3	 6272.0	...
743496	  731.4	  601.2	 6272.0	...
743497	  731.4	  601.3	 6270.0	...
743498	  731.4	  601.3	 6268.0	...
743499	  731.5	  601.6	 6269.0	...
743500	  731.5	  601.9	 6271.0	...
743501	  731.5	  602.3	 6273.0	...
743502	  731.5	  602.2	 6275.0	...
743503	  731.4	  602.3	 6275.0	...
743504	  731.3	  602.4	 6274.0	...
743505	  731.2	  602.5	 6273.0	...
743506	  731.2	  602.6	 6274.0	...
743507	  731.3	  602.6	 6275.0	...
743508	  731.4	  602.6	 6276.0	...
743509	  731.6	  602.5	 6275.0	...
743510	  731.7	  602.4	 6275.0	...
743511	  731.7	  602.6	 6273.0	...
743512	  731.8	  602.9	 6272.0	...
743513	  731.8	  603.2	 6272.0	...
743514	  731.8	  603.2	 6271.0	...
743515	  731.7	  603.3	 6271.0	...
743516	  731.7	  603.5	 6271.0	...
743517	  731.7	  603.7	 6271.0	...
743518	  731.6	  603.9	 6271.0	...
743519	  731.4	  603.9	 6271.0	...
743520	  731.3	  604.0	 6272.0	...
743521	  731.3	  604.0	 6269.0	...
743522	  731.3	  604.0	 6266.0	...
743523	  731.2	  604.1	 6263.0	...
743524	  731.1	  604.2	 6263.0	...
743525	  731.1	  604.3	 6265.0	...
743526	  731.3	  604.4	 6268.0	...
743527	  731.4	  604.6	 6270.0	...
743528	  731.5	  604.7	 6271.0	...
743529	  731.6	  604.8	 6268.0	...
743530	  731.7	  604.6	 6266.0	...
743531	  731.7	  604.6	 6262.0	...
743532	  731.8	  604.5	 6261.0	...
743533	  731.8	  604.5	 6261.0	...
743534	  732.0	  604.5	 6262.0	...
743535	  732.1	  604.4	 6264.0	...
743536	  732.3	  604.3	 6265.0	...
743537	  732.3	  604.2	 6270.0	...
743538	  732.4	  604.2	 6274.0	...
MSG	743539 0000 _ Number On
743539	  732.3	  604.3	 6277.0	...
743540	  732.3	  604.6	 6277.0	...
743541	  732.4	  604.9	 6274.0	...
743542	  732.4	  605.0	 6271.0	...
743543	  732.4	  604.7	 6270.0	...
743544	  732.4	  604.7	 6272.0	...
743545	  732.4	  605.1	 6274.0	...
743546	  732.4	  605.5	 6275.0	...
743547	  732.4	  605.8	 6276.0	...
743548	  732.4	  606.1	 6274.0	...
743549	  732.4	  606.3	 6273.0	...
743550	  732.3	  606.7	 6272.0	...
743551	  732.2	  606.8	 6273.0	...
743552	  732.3	  606.4	 6271.0	...
743553	  732.5	  606.0	 6271.0	...
743554	  732.6	  606.0	 6271.0	...
743555	  732.5	  606.4	 6273.0	...
743556	  732.5	  606.7	 6273.0	...
743557	  732.4	  606.5	 6276.0	...
743558	  732.4	  606.0	 6280.0	...
743559	  732.4	  605.7	 6283.0	...
743560	  732.4	  605.4	 6282.0	...
743561	  732.4	  605.3	 6282.0	...
743562	  732.5	  605.2	 6282.0	...
743563	  732.5	  605.2	 6282.0	...
743564	  732.5	  605.2	 6282.0	...
743565	  732.5	  605.2	 6283.0	...
743566	  732.5	  605.2	 6283.0	...
743567	  732.5	  605.2	 6283.0	...
743568	  732.4	  605.3	 6283.0	...
743569	  732.4	  605.4	 6283.0	...
743570	  732.5	  605.5	 6283.0	...
743571	  732.5	  605.5	 6285.0	...
743572	  732.4	  605.4	 6286.0	...
743573	  732.4	  605.5	 6286.0	...
743574	  732.4	  605.8	 6285.0	...
743575	  732.5	  606.2	 6283.0	...
743576	  732.6	  606.4	 6283.0	...
743577	  732.7	  606.6	 6282.0	...
743578	  732.6	  606.5	 6284.0	...
743579	  732.6	  606.2	 6286.0	...
743580	  732.6	  605.9	 6288.0	...
743581	  732.6	  606.0	 6288.0	...
743582	  732.7	  606.2	 6285.0	...
743583	  732.7	  606.0	 6283.0	...
743584	  732.9	  605.7	 6281.0	...
743585	  733.0	  605.4	 6281.0	...
743586	  733.0	  605.4	 6285.0	...
743587	  733.1	  605.5	 6288.0	...
743588	  733.3	  605.5	 6292.0	...
743589	  733.6	  605.5	 6292.0	...
743590	  733.9	  605.4	 6292.0	...
743591	  733.6	  605.3	 6292.0	...
743592	  733.2	  605.1	 6297.0	...
743593	  732.7	  605.0	 6303.0	...
743594	  732.6	  605.0	 6303.0	...
743595	  732.6	  605.1	 6298.0	...
743596	  732.5	  604.9	 6296.0	...
743597	  732.7	  604.7	 6299.0	...
743598	  732.8	  604.4	 6302.0	...
743599	  732.9	  604.4	 6301.0	...
743600	  732.8	  604.5	 6299.0	...
743601	  732.9	  604.7	 6298.0	...
743602	  733.0	  604.9	 6300.0	...
743603	  733.1	  605.0	 6303.0	...
743604	  733.1	  604.9	 6304.0	...
743605	  733.0	  604.9	 6303.0	...
743606	  732.9	  604.9	 6302.0	...
743607	  732.8	  604.9	 6302.0	...
743608	  732.8	  604.9	 6302.0	...
743609	  732.9	  604.9	 6303.0	...
743610	  733.0	  604.9	 6304.0	...
743611	  733.1	  605.0	 6306.0	...
743612	  733.2	  605.1	 6306.0	...
743613	  733.3	  604.8	 6307.0	...
743614	  733.5	  604.6	 6306.0	...
743615	  733.6	  604.2	 6306.0	...
743616	  733.8	  604.1	 6303.0	...
743617	  733.7	  604.0	 6301.0	...
743618	  733.7	  603.9	 6304.0	...
743619	  733.6	  604.2	 6308.0	...
743620	  733.7	  604.4	 6312.0	...
743621	  733.7	  604.6	 6311.0	...
743622	  733.8	  604.4	 6310.0	...
743623	  733.9	  604.3	 6312.0	...
743624	  734.1	  604.1	 6314.0	...
743625	  734.1	  604.0	 6317.0	...
743626	  734.2	  604.0	 6318.0	...
743627	  734.2	  604.1	 6319.0	...
743628	  734.2	  604.2	 6318.0	...
743629	  734.2	  604.5	 6317.0	...
743630	  734.2	  604.7	 6318.0	...
743631	  734.2	  604.8	 6319.0	...
743632	  734.2	  604.8	 6320.0	...
743633	  734.3	  604.8	 6320.0	...
743634	  734.3	  604.8	 6321.0	...
743635	  734.2	  604.8	 6321.0	...
743636	  734.1	  604.6	 6322.0	...
743637	  734.0	  604.4	 6322.0	...
743638	  733.9	  604.2	 6320.0	...
743639	  734.0	  604.4	 6318.0	...
743640	  734.2	  604.6	 6315.0	...
743641	  734.3	  604.8	 6315.0	...
743642	  734.3	  604.8	 6314.0	...
743643	  734.3	  604.7	 6314.0	...
743644	  734.5	  604.3	 6320.0	...
743645	  734.6	  603.8	 6327.0	...
743646	  734.8	  603.6	 6331.0	...
743647	  734.7	  604.3	 6327.0	...
743648	  734.5	  604.9	 6322.0	...
743649	  734.2	  604.9	 6322.0	...
743650	  734.1	  604.6	 6324.0	...
743651	  734.1	  604.8	 6326.0	...
743652	  734.1	  605.4	 6327.0	...
743653	  734.3	  606.0	 6327.0	...
743654	  734.6	  606.3	 6328.0	...
743655	  735.0	  606.5	 6327.0	...
743656	  735.1	  606.8	 6326.0	...
743657	  734.9	  606.9	 6324.0	...
743658	  734.8	  606.6	 6324.0	...
743659	  734.8	  606.3	 6324.0	...
743660	  734.7	  606.1	 6323.0	...
743661	  734.5	  606.1	 6324.0	...
743662	  734.3	  606.1	 6327.0	...
743663	  734.2	  606.1	 6331.0	...
743664	  734.4	  606.4	 6333.0	...
743665	  734.6	  606.8	 6332.0	...
743666	  734.9	  606.8	 6331.0	...
743667	  734.9	  606.5	 6330.0	...
743668	  735.0	  606.0	 6330.0	...
743669	  734.9	  605.9	 6330.0	...
743670	  734.9	  606.1	 6332.0	...
743671	  734.8	  606.5	 6333.0	...
743672	  735.0	  606.9	 6334.0	...
743673	  735.0	  607.0	 6334.0	...
743674	  735.0	  607.2	 6333.0	...
743675	  735.0	  607.3	 6332.0	...
743676	  735.1	  607.5	 6331.0	...
743677	  735.3	  607.7	 6331.0	...
743678	  735.4	  607.8	 6330.0	...
743679	  735.3	  607.7	 6329.0	...
743680	  735.3	  607.6	 6328.0	...
743681	  735.5	  607.5	 6328.0	...
743682	  735.7	  607.4	 6329.0	...
743683	  736.0	  607.6	 6330.0	...
743684	  736.0	  608.0	 6331.0	...
743685	  735.9	  608.4	 6332.0	...
743686	  735.6	  608.6	 6332.0	...
743687	  735.4	  609.1	 6332.0	...
743688	  735.3	  609.5	 6332.0	...
743689	  735.6	  609.9	 6333.0	...
743690	  735.8	  609.8	 6334.0	...
743691	  735.9	  609.7	 6334.0	...
743692	  736.0	  609.6	 6333.0	...
743693	  736.1	  609.5	 6333.0	...
743694	  736.1	  609.7	 6333.0	...
743695	  736.0	  610.0	 6333.0	...
743696	  735.9	  610.3	 6333.0	...
743697	  735.9	  610.3	 6334.0	...
743698	  735.8	  610.2	 6334.0	...
743699	  735.7	  610.0	 6336.0	...
743700	  735.4	  609.2	 6338.0	...
743701	  735.2	  608.5	 6341.0	...
743702	  735.1	  608.4	 6339.0	...
743703	  735.1	  609.1	 6338.0	...
743704	  735.3	  609.7	 6335.0	...
743705	  735.4	  609.7	 6335.0	...
743706	  735.7	  609.8	 6335.0	...
743707	  735.9	  609.8	 6336.0	...
743708	  736.1	  609.7	 6337.0	...
743709	  736.0	  609.4	 6337.0	...
743710	  736.1	  609.1	 6337.0	...
743711	  736.1	  609.4	 6336.0	...
743712	  736.2	  609.7	 6336.0	...
743713	  736.3	  610.0	 6335.0	...
743714	  736.4	  610.0	 6334.0	...
743715	  736.4	  610.2	 6334.0	...
743716	  736.3	  610.3	 6336.0	...
743717	  736.2	  610.4	 6338.0	...
743718	  736.2	  610.4	 6336.0	...
743719	  736.2	  610.3	 6334.0	...
743720	  736.3	  610.2	 6334.0	...
743721	  736.2	  610.2	 6337.0	...
743722	  736.0	  610.2	 6339.0	...
743723	  736.1	  610.2	 6338.0	...
743724	  736.3	  610.2	 6338.0	...
743725	  736.5	  610.3	 6337.0	...
743726	  736.5	  610.1	 6336.0	...
743727	  736.6	  609.9	 6336.0	...
743728	  736.7	  610.0	 6336.0	...
743729	  736.8	  610.4	 6336.0	...
743730	  737.0	  610.9	 6339.0	...
743731	  737.0	  611.0	 6343.0	...
743732	  737.0	  611.0	 6345.0	...
743733	  737.0	  611.0	 6344.0	...
743734	  736.9	  611.0	 6343.0	...
743735	  736.9	  611.1	 6344.0	...
743736	  736.7	  611.2	 6347.0	...
743737	  736.5	  611.3	 6350.0	...
743738	  736.3	  611.4	 6351.0	...
743739	  736.5	  611.5	 6353.0	...
743740	  736.8	  611.4	 6355.0	...
743741	  737.0	  611.3	 6352.0	...
743742	  737.3	  611.6	 6349.0	...
743743	  737.2	  611.8	 6346.0	...
743744	  737.3	  612.2	 6348.0	...
743745	  737.3	  612.2	 6350.0	...
743746	  737.2	  612.3	 6350.0	...
743747	  737.1	  612.4	 6348.0	...
743748	  736.9	  612.4	 6347.0	...
743749	  737.1	  612.4	 6345.0	...
743750	  737.3	  612.4	 6345.0	...
743751	  737.4	  612.3	 6346.0	...
743752	  737.4	  612.3	 6346.0	...
743753	  737.4	  612.3	 6346.0	...
743754	  737.3	  612.5	 6345.0	...
743755	  737.3	  612.7	 6344.0	...
743756	  737.5	  612.8	 6342.0	...
743757	  737.6	  612.9	 6344.0	...
743758	  737.6	  612.9	 6346.0	...
743759	  737.6	  612.9	 6349.0	...
743760	  737.6	  612.8	 6349.0	...
743761	  737.5	  612.7	 6349.0	...
743762	  737.6	  612.5	 6350.0	...
743763	  737.7	  612.5	 6350.0	...
743764	  737.8	  612.5	 6350.0	...
743765	  737.9	  612.8	 6350.0	...
743766	  738.0	  613.3	 6351.0	...
743767	  738.2	  613.9	 6351.0	...
743768	  738.2	  614.4	 6351.0	...
743769	  738.2	  614.6	 6350.0	...
743770	  738.2	  614.8	 6348.0	...
743771	  738.1	  615.0	 6348.0	...
743772	  737.9	  614.9	 6349.0	...
743773	  737.9	  614.8	 6348.0	...
743774	  738.0	  614.6	 6346.0	...
743775	  738.2	  614.5	 6344.0	...
743776	  738.4	  614.7	 6345.0	...
743777	  738.5	  614.9	 6346.0	...
743778	  738.4	  615.1	 6348.0	...
743779	  738.2	  615.2	 6349.0	...
743780	  738.4	  615.1	 6349.0	...
743781	  738.8	  615.0	 6349.0	...
743782	  738.9	  614.9	 6349.0	...
743783	  738.6	  614.9	 6349.0	...
743784	  738.2	  614.8	 6349.0	...
743785	  738.2	  614.7	 6348.0	...
743786	  738.2	  614.8	 6347.0	...
743787	  738.1	  614.9	 6348.0	...
743788	  737.4	  615.1	 6347.0	...
743789	  736.6	  615.4	 6346.0	...
743790	  735.9	  615.7	 6349.0	...
743791	  735.3	  616.1	 6352.0	...
743792	  734.7	  616.5	 6356.0	...
743793	  733.9	  616.7	 6357.0	...
743794	  733.0	  616.5	 6357.0	...
743795	  732.1	  616.1	 6355.0	...
743796	  731.0	  615.9	 6353.0	...
743797	  730.4	  615.7	 6357.0	...
743798	  730.1	  615.4	 6361.0	...
743799	  730.0	  615.0	 6362.0	...
743800	  730.0	  614.5	 6360.0	...
743801	  730.2	  614.4	 6360.0	...
743802	  730.5	  614.1	 6362.0	...
743803	  730.8	  613.8	 6366.0	...
743804	  730.9	  613.7	 6368.0	...
743805	  730.9	  613.8	 6368.0	...
743806	  730.9	  613.9	 6366.0	...
743807	  731.1	  614.0	 6364.0	...
743808	  731.3	  613.9	 6364.0	...
743809	  731.6	  613.9	 6363.0	...
743810	  731.6	  614.0	 6364.0	...
743811	  731.6	  614.0	 6364.0	...
743812	  731.7	  613.9	 6366.0	...
743813	  731.8	  613.8	 6367.0	...
743814	  731.9	  613.8	 6370.0	...
743815	  731.9	  613.6	 6372.0	...
743816	  731.7	  613.3	 6373.0	...
743817	  731.6	  613.1	 6370.0	...
743818	  731.6	  613.1	 6368.0	...
743819	  731.7	  613.2	 6367.0	...
743820	  731.7	  613.3	 6368.0	...
743821	  731.7	  613.4	 6373.0	...
743822	  731.6	  613.5	 6377.0	...
743823	  731.6	  613.4	 6381.0	...
743824	  731.6	  613.2	 6380.0	...
743825	  731.6	  612.9	 6378.0	...
743826	  731.7	  612.8	 6379.0	...
743827	  731.7	  612.7	 6382.0	...
743828	  731.7	  612.9	 6381.0	...
743829	  731.6	  613.1	 6378.0	...
743830	  731.5	  613.0	 6377.0	...
743831	  731.5	  612.9	 6378.0	...
743832	  731.6	  612.8	 6380.0	...
743833	  731.7	  613.0	 6380.0	...
743834	  731.8	  612.6	 6381.0	...
743835	  731.9	  612.1	 6381.0	...
743836	  731.9	  611.7	 6381.0	...
743837	  732.0	  611.7	 6383.0	...
743838	  731.9	  611.5	 6386.0	...
743839	  731.9	  611.3	 6388.0	...
MSG	743840 0000 _ Number Off
743840	  731.9	  610.9	 6388.0	...
743841	  731.8	  610.8	 6387.0	...
743842	  731.9	  611.1	 6385.0	...
743843	  731.9	  611.6	 6383.0	...
743844	  731.9	  611.7	 6382.0	...
743845	  731.9	  611.4	 6383.0	...
743846	  732.0	  611.2	 6385.0	...
743847	  732.1	  611.2	 6387.0	...
743848	  732.2	  611.3	 6388.0	...
743849	  732.2	  611.9	 6387.0	...
743850	  732.1	  612.6	 6385.0	...
743851	  731.9	  612.9	 6383.0	...
743852	  731.8	  612.9	 6383.0	...
743853	  731.8	  612.8	 6383.0	...
743854	  731.8	  612.9	 6384.0	...
743855	  731.8	  612.8	 6383.0	...
743856	  731.8	  612.7	 6382.0	...
743857	  731.8	  612.8	 6385.0	...
743858	  732.0	  612.9	 6388.0	...
743859	  732.2	  613.2	 6388.0	...
743860	  732.4	  613.3	 6385.0	...
743861	  732.3	  613.1	 6384.0	...
743862	  732.2	  612.7	 6385.0	...
743863	  732.1	  612.6	 6386.0	...
743864	  732.1	  612.8	 6384.0	...
743865	  732.1	  613.1	 6383.0	...
743866	  732.1	  613.2	 6382.0	...
743867	  732.2	  613.3	 6384.0	...
743868	  732.3	  613.8	 6385.0	...
743869	  732.6	  614.2	 6385.0	...
743870	  732.8	  614.7	 6385.0	...
743871	  732.9	  615.0	 6384.0	...
743872	  732.9	  615.4	 6383.0	...
743873	  732.9	  615.5	 6382.0	...
743874	  732.9	  615.2	 6383.0	...
743875	  733.0	  614.9	 6385.0	...
743876	  733.1	  615.0	 6387.0	...
743877	  733.1	  615.6	 6388.0	...
743878	  733.1	  615.9	 6388.0	...
743879	  733.1	  616.3	 6389.0	...
743880	  733.0	  616.1	 6388.0	...
743881	  733.0	  616.1	 6386.0	...
743882	  732.8	  616.6	 6385.0	...
743883	  732.8	  617.3	 6381.0	...
743884	  732.7	  618.0	 6378.0	...
743885	  732.9	  618.3	 6377.0	...
743886	  732.8	  618.6	 6378.0	...
743887	  732.7	  618.5	 6379.0	...
743888	  732.9	  618.1	 6378.0	...
743889	  733.2	  617.7	 6379.0	...
743890	  733.6	  617.6	 6379.0	...
743891	  733.5	  617.6	 6380.0	...
743892	  733.5	  617.8	 6379.0	...
743893	  733.6	  618.3	 6378.0	...
743894	  734.0	  618.8	 6378.0	...
743895	  734.5	  619.1	 6378.0	...
743896	  735.0	  619.1	 6379.0	...
743897	  735.0	  619.1	 6382.0	...
743898	  735.0	  619.4	 6385.0	...
743899	  734.7	  619.8	 6385.0	...
743900	  734.4	  620.2	 6382.0	...
743901	  734.1	  620.2	 6380.0	...
743902	  734.0	  620.3	 6380.0	...
743903	  734.0	  620.5	 6382.0	...
743904	  734.2	  621.1	 6384.0	...
743905	  734.4	  621.6	 6381.0	...
743906	  734.5	  622.2	 6377.0	...
743907	  734.5	  622.4	 6372.0	...
743908	  734.7	  622.5	 6370.0	...
743909	  734.8	  622.4	 6369.0	...
743910	  734.8	  622.2	 6369.0	...
743911	  735.0	  622.6	 6367.0	...
743912	  735.3	  623.1	 6365.0	...
743913	  735.4	  623.6	 6360.0	...
743914	  735.2	  623.7	 6358.0	...
743915	  735.1	  623.7	 6356.0	...
743916	  735.1	  623.5	 6355.0	...
743917	  735.0	  623.7	 6355.0	...
743918	  734.9	  624.1	 6353.0	...
743919	  735.0	  624.8	 6351.0	...
743920	  735.1	  625.3	 6348.0	...
743921	  735.5	  625.7	 6348.0	...
743922	  736.0	  625.8	 6348.0	...
743923	  736.3	  625.9	 6349.0	...
743924	  736.3	  626.6	 6349.0	...
743925	  736.3	  627.4	 6349.0	...
743926	  736.5	  628.4	 6349.0	...
743927	  736.6	  628.9	 6349.0	...
743928	  736.8	  629.2	 6347.0	...
743929	  737.1	  629.8	 6345.0	...
743930	  737.4	  630.3	 6345.0	...
743931	  737.4	  630.9	 6346.0	...
743932	  737.5	  631.0	 6344.0	...
743933	  737.6	  631.5	 6341.0	...
743934	  737.7	  632.2	 6338.0	...
743935	  737.8	  632.8	 6335.0	...
743936	  737.8	  633.0	 6332.0	...
743937	  738.1	  633.3	 6329.0	...
743938	  738.5	  634.0	 6327.0	...
743939	  738.9	  634.5	 6324.0	...
743940	  738.8	  634.7	 6321.0	...
743941	  738.8	  634.8	 6321.0	...
743942	  738.7	  635.0	 6321.0	...
743943	  738.9	  635.8	 6320.0	...
743944	  739.0	  636.7	 6320.0	...
743945	  739.2	  637.7	 6317.0	...
743946	  739.3	  638.1	 6315.0	...
743947	  739.4	  638.9	 6313.0	...
743948	  739.3	  639.6	 6311.0	...
743949	  739.6	  640.7	 6306.0	...
743950	  739.9	  641.3	 6303.0	...
743951	  740.2	  642.1	 6300.0	...
743952	  740.2	  642.3	 6300.0	...
743953	  740.1	  642.6	 6298.0	...
743954	  740.4	  643.0	 6295.0	...
743955	  740.6	  643.5	 6292.0	...
743956	  740.9	  644.0	 6289.0	...
743957	  740.9	  644.8	 6288.0	...
743958	  740.9	  645.6	 6286.0	...
743959	  740.9	  646.4	 6286.0	...
743960	  741.0	  646.3	 6284.0	...
743961	  741.3	  646.3	 6282.0	...
743962	  741.6	  646.2	 6281.0	...
743963	  741.7	  646.5	 6280.0	...
743964	  741.6	  646.8	 6279.0	...
743965	  741.5	  647.2	 6276.0	...
743966	  741.4	  647.4	 6275.0	...
743967	  741.4	  648.1	 6275.0	...
743968	  741.3	  648.7	 6275.0	...
743969	  741.2	  649.3	 6275.0	...
743970	  741.1	  649.3	 6274.0	...
743971	  741.2	  649.3	 6274.0	...
743972	  741.4	  649.3	 6273.0	...
743973	  741.6	  649.4	 6272.0	...
743974	  741.6	  649.5	 6271.0	...
743975	  741.7	  649.6	 6271.0	...
743976	  741.9	  649.8	 6270.0	...
743977	  742.0	  650.0	 6267.0	...
743978	  742.1	  650.2	 6264.0	...
743979	  742.0	  650.3	 6263.0	...
743980	  742.0	  650.4	 6262.0	...
743981	  742.0	  651.0	 6260.0	...
743982	  742.1	  651.9	 6259.0	...
743983	  742.2	  652.9	 6259.0	...
743984	  742.1	  652.8	 6260.0	...
743985	  742.1	  652.4	 6262.0	...
743986	  742.2	  652.1	 6263.0	...
743987	  742.4	  652.7	 6262.0	...
743988	  742.7	  653.4	 6259.0	...
743989	  742.9	  653.8	 6256.0	...
743990	  742.7	  653.6	 6254.0	...
743991	  742.5	  654.0	 6253.0	...
743992	  742.3	  654.6	 6251.0	...
743993	  742.2	  655.0	 6249.0	...
743994	  742.1	  655.0	 6249.0	...
743995	  742.0	  654.9	 6250.0	...
743996	  742.1	  654.8	 6250.0	...
743997	  742.2	  654.9	 6248.0	...
743998	  742.2	  655.1	 6246.0	...
743999	  742.4	  655.2	 6248.0	...
744000	  742.6	  655.2	 6250.0	...
744001	  742.8	  655.1	 6253.0	...
744002	  742.9	  655.3	 6256.0	...
744003	  743.0	  655.7	 6259.0	...
744004	  743.0	  656.1	 6260.0	...
744005	  743.1	  656.3	 6257.0	...
744006	  743.3	  656.1	 6254.0	...
744007	  743.3	  656.0	 6249.0	...
744008	  743.0	  655.8	 6246.0	...
744009	  742.7	  655.7	 6243.0	...
744010	  742.7	  655.3	 6243.0	...
744011	  742.6	  655.1	 6243.0	...
744012	  742.6	  655.1	 6243.0	...
744013	  742.6	  655.4	 6242.0	...
744014	  742.6	  655.6	 6242.0	...
744015	  742.5	  655.7	 6242.0	...
744016	  742.3	  655.8	 6242.0	...
744017	  742.2	  656.0	 6242.0	...
744018	  742.3	  656.5	 6243.0	...
744019	  742.4	  656.7	 6244.0	...
744020	  742.5	  656.8	 6246.0	...
744021	  742.7	  656.7	 6243.0	...
744022	  743.0	  656.7	 6240.0	...
744023	  743.2	  656.7	 6236.0	...
744024	  743.0	  656.9	 6235.0	...
744025	  742.9	  657.1	 6238.0	...
744026	  743.0	  657.1	 6243.0	...
744027	  743.3	  657.1	 6248.0	...
744028	  743.5	  657.2	 6247.0	...
744029	  743.7	  657.3	 6243.0	...
744030	  743.8	  657.5	 6240.0	...
744031	  743.6	  657.7	 6237.0	...
744032	  743.1	  658.1	 6238.0	...
EFIX R   742305	744032	1728	  731.1	  606.0	   6105
SSACC R  744033
744033	  741.6	  658.6	 6239.0	...
744034	  740.6	  659.1	 6241.0	...
744035	  738.4	  660.1	 6241.0	...
744036	  736.9	  661.0	 6240.0	...
744037	  733.7	  661.2	 6239.0	...
744038	  730.4	  660.8	 6239.0	...
744039	  726.7	  660.5	 6235.0	...
744040	  722.8	  660.9	 6229.0	...
744041	  719.9	  661.4	 6222.0	...
744042	  717.2	  661.8	 6220.0	...
744043	  716.2	  661.9	 6220.0	...
744044	  715.8	  662.1	 6220.0	...
744045	  716.3	  661.8	 6221.0	...
744046	  717.0	  661.2	 6224.0	...
744047	  718.2	  660.5	 6226.0	...
744048	  719.7	  659.9	 6228.0	...
744049	  720.9	  659.4	 6229.0	...
ESACC R  744033	744049	17	  741.6	  658.6	  720.9	  659.4	   0.44	     59
SFIX R   744050
744050	  722.5	  658.3	 6231.0	...
MSG	744051 0000 _ Number On
744051	  723.8	  657.3	 6232.0	...
744052	  725.4	  656.5	 6233.0	...
744053	  726.5	  656.2	 6235.0	...
744054	  727.4	  655.6	 6237.0	...
744055	  728.3	  654.8	 6240.0	...
744056	  728.8	  654.0	 6241.0	...
744057	  729.2	  653.5	 6242.0	...
744058	  729.2	  653.3	 6242.0	...
744059	  729.4	  653.2	 6243.0	...
744060	  729.4	  653.1	 6244.0	...
744061	  729.5	  652.9	 6246.0	...
744062	  729.4	  652.7	 6249.0	...
744063	  729.3	  652.5	 6252.0	...
744064	  729.0	  652.3	 6256.0	...
744065	  728.7	  652.4	 6257.0	...
744066	  728.9	  652.5	 6257.0	...
744067	  729.1	  652.1	 6258.0	...
744068	  729.3	  651.5	 6261.0	...
744069	  729.1	  650.8	 6263.0	...
744070	  728.9	  650.7	 6263.0	...
744071	  728.9	  650.5	 6265.0	...
744072	  728.9	  650.5	 6267.0	...
744073	  728.9	  650.5	 6265.0	...
744074	  728.9	  650.5	 6261.0	...
744075	  728.9	  650.5	 6257.0	...
744076	  728.7	  650.5	 6257.0	...
744077	  728.7	  650.7	 6258.0	...
744078	  728.6	  651.0	 6261.0	...
744079	  728.6	  651.2	 6264.0	...
744080	  728.5	  651.1	 6265.0	...
744081	  728.7	  650.8	 6269.0	...
744082	  729.0	  650.5	 6273.0	...
744083	  729.0	  650.3	 6277.0	...
744084	  728.7	  650.3	 6279.0	...
744085	  728.5	  650.4	 6280.0	...
744086	  728.4	  650.0	 6283.0	...
744087	  728.4	  649.4	 6287.0	...
744088	  728.4	  648.9	 6288.0	...
744089	  728.1	  649.1	 6286.0	...
744090	  727.8	  649.2	 6283.0	...
744091	  727.5	  649.2	 6280.0	...
744092	  727.5	  649.1	 6284.0	...
744093	  727.8	  649.0	 6288.0	...
744094	  728.0	  649.3	 6289.0	...
744095	  728.2	  649.7	 6286.0	...
744096	  728.1	  650.1	 6284.0	...
744097	  727.8	  650.2	 6284.0	...
744098	  727.5	  650.4	 6285.0	...
744099	  727.3	  650.6	 6286.0	...
744100	  727.2	  650.7	 6289.0	...
744101	  727.3	  650.8	 6290.0	...
744102	  727.5	  650.8	 6290.0	...
744103	  727.6	  650.7	 6291.0	...
744104	  727.4	  650.3	 6293.0	...
744105	  727.2	  649.8	 6294.0	...
744106	  727.2	  649.7	 6293.0	...
744107	  727.3	  650.1	 6291.0	...
744108	  727.4	  650.1	 6291.0	...
744109	  727.5	  649.8	 6291.0	...
744110	  727.5	  649.4	 6295.0	...
744111	  727.7	  649.3	 6299.0	...
744112	  727.8	  649.1	 6304.0	...
744113	  727.8	  649.2	 6304.0	...
744114	  727.7	  649.3	 6304.0	...
744115	  727.6	  649.4	 6303.0	...
744116	  727.6	  649.5	 6303.0	...
744117	  727.6	  649.6	 6304.0	...
744118	  727.6	  649.6	 6305.0	...
744119	  727.5	  649.7	 6306.0	...
744120	  727.4	  649.8	 6305.0	...
744121	  727.0	  650.2	 6305.0	...
744122	  726.6	  650.5	 6306.0	...
744123	  726.4	  650.7	 6305.0	...
744124	  726.3	  650.6	 6303.0	...
744125	  726.3	  650.6	 6304.0	...
744126	  726.3	  650.7	 6306.0	...
744127	  726.6	  650.7	 6310.0	...
744128	  726.9	  650.6	 6311.0	...
744129	  727.2	  650.6	 6313.0	...
744130	  727.2	  650.7	 6310.0	...
744131	  727.1	  650.5	 6307.0	...
744132	  727.0	  650.3	 6307.0	...
744133	  726.8	  650.0	 6311.0	...
744134	  726.7	  649.9	 6315.0	...
744135	  726.3	  650.0	 6312.0	...
744136	  726.0	  650.1	 6309.0	...
744137	  725.8	  650.4	 6305.0	...
744138	  725.9	  650.7	 6304.0	...
744139	  726.3	  650.9	 6303.0	...
744140	  726.6	  650.7	 6302.0	...
744141	  727.0	  650.5	 6302.0	...
744142	  726.5	  650.6	 6303.0	...
744143	  726.1	  650.7	 6304.0	...
744144	  725.6	  650.9	 6304.0	...
744145	  725.7	  650.8	 6303.0	...
744146	  725.7	  650.7	 6302.0	...
744147	  725.8	  650.6	 6301.0	...
744148	  725.9	  650.6	 6302.0	...
744149	  726.0	  650.8	 6302.0	...
744150	  726.1	  650.9	 6302.0	...
744151	  726.0	  651.0	 6302.0	...
744152	  725.9	  651.1	 6302.0	...
744153	  725.7	  651.1	 6302.0	...
744154	  725.5	  651.0	 6304.0	...
744155	  725.4	  650.9	 6305.0	...
744156	  725.4	  651.0	 6307.0	...
744157	  725.7	  651.2	 6309.0	...
744158	  725.8	  651.2	 6311.0	...
744159	  725.9	  651.1	 6313.0	...
744160	  725.6	  651.1	 6314.0	...
744161	  725.3	  651.2	 6312.0	...
744162	  725.1	  651.2	 6310.0	...
744163	  725.1	  651.2	 6312.0	...
744164	  724.9	  651.3	 6316.0	...
744165	  724.7	  651.3	 6320.0	...
744166	  724.5	  651.3	 6320.0	...
744167	  724.5	  651.3	 6320.0	...
744168	  724.4	  651.3	 6320.0	...
744169	  724.6	  651.3	 6317.0	...
744170	  725.0	  651.3	 6314.0	...
744171	  725.3	  650.9	 6310.0	...
744172	  725.5	  650.6	 6311.0	...
744173	  725.5	  650.4	 6313.0	...
744174	  725.6	  650.4	 6315.0	...
744175	  725.6	  650.4	 6316.0	...
744176	  725.5	  650.4	 6318.0	...
744177	  725.4	  650.5	 6317.0	...
744178	  724.8	  650.7	 6316.0	...
744179	  724.3	  650.9	 6316.0	...
744180	  723.9	  650.8	 6320.0	...
744181	  724.2	  650.6	 6323.0	...
744182	  724.5	  650.4	 6319.0	...
744183	  724.7	  650.4	 6315.0	...
744184	  724.7	  650.7	 6312.0	...
744185	  724.7	  651.0	 6314.0	...
744186	  724.8	  651.1	 6317.0	...
744187	  724.9	  650.9	 6317.0	...
744188	  725.1	  650.8	 6317.0	...
744189	  725.1	  651.0	 6317.0	...
744190	  725.1	  651.3	 6317.0	...
744191	  724.9	  651.6	 6316.0	...
744192	  724.7	  651.8	 6314.0	...
744193	  724.4	  651.8	 6312.0	...
744194	  724.3	  651.6	 6312.0	...
744195	  724.2	  651.8	 6311.0	...
744196	  724.2	  652.6	 6311.0	...
744197	  724.3	  653.4	 6308.0	...
744198	  724.6	  653.3	 6306.0	...
744199	  724.7	  652.8	 6308.0	...
744200	  724.8	  652.4	 6313.0	...
744201	  724.8	  652.4	 6317.0	...
744202	  724.8	  652.4	 6315.0	...
744203	  724.7	  652.4	 6314.0	...
744204	  724.7	  652.3	 6315.0	...
744205	  724.7	  652.2	 6315.0	...
744206	  724.7	  652.1	 6316.0	...
744207	  724.7	  652.0	 6313.0	...
744208	  724.7	  652.0	 6311.0	...
744209	  724.8	  652.1	 6309.0	...
744210	  724.9	  652.2	 6310.0	...
744211	  725.0	  652.0	 6312.0	...
744212	  724.9	  651.6	 6314.0	...
744213	  724.5	  651.3	 6315.0	...
744214	  724.1	  651.2	 6319.0	...
744215	  723.8	  651.2	 6322.0	...
744216	  723.8	  651.1	 6322.0	...
744217	  723.8	  651.2	 6320.0	...
744218	  723.9	  651.3	 6318.0	...
744219	  723.8	  651.4	 6318.0	...
744220	  723.8	  651.6	 6317.0	...
744221	  723.8	  651.7	 6317.0	...
744222	  723.8	  651.7	 6317.0	...
744223	  723.9	  651.6	 6317.0	...
744224	  724.1	  651.3	 6318.0	...
744225	  723.9	  650.9	 6318.0	...
744226	  723.6	  650.5	 6319.0	...
744227	  723.3	  650.6	 6317.0	...
744228	  723.4	  651.1	 6316.0	...
744229	  723.5	  651.7	 6316.0	...
744230	  723.6	  652.0	 6317.0	...
744231	  723.7	  651.9	 6317.0	...
744232	  723.7	  652.4	 6315.0	...
744233	  723.8	  652.8	 6312.0	...
744234	  723.7	  653.4	 6310.0	...
744235	  723.7	  653.4	 6310.0	...
744236	  723.6	  652.9	 6312.0	...
744237	  723.6	  652.2	 6314.0	...
744238	  723.2	  651.6	 6316.0	...
744239	  722.9	  651.6	 6317.0	...
744240	  722.7	  651.6	 6318.0	...
744241	  722.8	  651.1	 6319.0	...
744242	  722.7	  650.8	 6321.0	...
744243	  722.7	  650.6	 6322.0	...
744244	  722.7	  650.8	 6322.0	...
744245	  722.6	  651.0	 6322.0	...
744246	  722.7	  650.9	 6323.0	...
744247	  722.8	  650.8	 6324.0	...
744248	  722.5	  650.9	 6324.0	...
744249	  722.2	  651.2	 6324.0	...
744250	  721.7	  651.4	 6324.0	...
744251	  721.6	  651.5	 6323.0	...
744252	  721.7	  651.1	 6323.0	...
744253	  721.7	  650.8	 6323.0	...
744254	  721.8	  650.4	 6322.0	...
744255	  721.8	  650.3	 6321.0	...
744256	  721.8	  650.2	 6323.0	...
744257	  721.8	  650.1	 6326.0	...
744258	  721.9	  649.9	 6329.0	...
744259	  722.0	  650.0	 6330.0	...
744260	  722.1	  650.0	 6330.0	...
744261	  722.0	  650.5	 6331.0	...
744262	  721.9	  650.9	 6331.0	...
744263	  721.9	  651.3	 6331.0	...
744264	  721.9	  651.3	 6331.0	...
744265	  722.0	  650.8	 6332.0	...
744266	  722.1	  650.2	 6332.0	...
744267	  722.3	  649.8	 6333.0	...
744268	  722.4	  649.8	 6333.0	...
744269	  722.2	  650.1	 6334.0	...
744270	  721.9	  650.2	 6335.0	...
744271	  721.7	  650.2	 6336.0	...
744272	  721.7	  649.9	 6336.0	...
744273	  721.9	  649.6	 6336.0	...
744274	  722.1	  649.4	 6335.0	...
744275	  722.3	  649.4	 6336.0	...
744276	  722.5	  649.5	 6339.0	...
744277	  722.7	  649.5	 6342.0	...
744278	  722.7	  649.5	 6343.0	...
744279	  722.7	  649.1	 6342.0	...
744280	  722.3	  648.6	 6342.0	...
744281	  721.9	  648.2	 6342.0	...
744282	  721.4	  648.5	 6342.0	...
744283	  721.4	  648.8	 6342.0	...
744284	  721.4	  649.2	 6340.0	...
744285	  721.8	  649.4	 6341.0	...
744286	  722.0	  649.6	 6342.0	...
744287	  721.9	  649.6	 6343.0	...
744288	  721.7	  649.6	 6344.0	...
744289	  721.4	  649.8	 6346.0	...
744290	  721.6	  650.1	 6347.0	...
744291	  721.8	  650.1	 6348.0	...
744292	  721.9	  649.8	 6347.0	...
744293	  721.5	  649.4	 6346.0	...
744294	  721.2	  649.0	 6345.0	...
744295	  721.0	  648.8	 6344.0	...
744296	  721.0	  648.8	 6344.0	...
744297	  721.0	  648.9	 6344.0	...
744298	  721.0	  648.9	 6343.0	...
744299	  721.0	  648.9	 6343.0	...
744300	  721.0	  648.8	 6343.0	...
744301	  721.2	  648.6	 6343.0	...
744302	  721.3	  648.3	 6344.0	...
744303	  721.3	  648.0	 6343.0	...
744304	  721.2	  647.9	 6342.0	...
744305	  721.2	  648.1	 6341.0	...
744306	  720.8	  648.2	 6339.0	...
744307	  720.4	  648.4	 6338.0	...
744308	  720.1	  648.8	 6337.0	...
744309	  720.0	  649.0	 6336.0	...
744310	  720.0	  649.2	 6340.0	...
744311	  720.1	  648.9	 6346.0	...
744312	  720.3	  648.6	 6351.0	...
744313	  720.2	  648.5	 6351.0	...
744314	  720.0	  648.6	 6351.0	...
744315	  719.8	  648.8	 6352.0	...
744316	  719.9	  648.9	 6352.0	...
744317	  720.1	  649.1	 6352.0	...
744318	  720.1	  649.3	 6351.0	...
744319	  720.2	  649.5	 6350.0	...
744320	  720.1	  649.6	 6350.0	...
744321	  720.1	  649.5	 6350.0	...
744322	  719.7	  649.4	 6347.0	...
744323	  719.3	  649.1	 6342.0	...
744324	  718.9	  648.8	 6342.0	...
744325	  719.0	  649.5	 6346.0	...
744326	  719.2	  650.3	 6350.0	...
744327	  719.3	  650.8	 6348.0	...
744328	  719.4	  650.5	 6347.0	...
744329	  719.3	  650.3	 6347.0	...
744330	  719.2	  650.2	 6348.0	...
744331	  719.1	  650.2	 6350.0	...
744332	  719.0	  650.1	 6351.0	...
744333	  719.1	  650.2	 6349.0	...
744334	  719.3	  650.1	 6347.0	...
744335	  719.5	  649.8	 6349.0	...
744336	  719.7	  649.7	 6352.0	...
744337	  719.7	  649.8	 6355.0	...
744338	  719.7	  650.0	 6355.0	...
744339	  719.6	  650.2	 6352.0	...
744340	  719.5	  650.3	 6350.0	...
744341	  719.5	  650.7	 6346.0	...
744342	  719.4	  650.9	 6346.0	...
744343	  719.4	  651.2	 6346.0	...
744344	  719.1	  651.3	 6347.0	...
744345	  719.0	  651.1	 6348.0	...
744346	  719.0	  650.8	 6349.0	...
744347	  719.1	  650.5	 6350.0	...
744348	  719.2	  650.5	 6350.0	...
744349	  719.2	  650.4	 6349.0	...
744350	  719.3	  650.4	 6350.0	...
744351	  719.4	  650.4	 6351.0	...
744352	  719.5	  650.3	 6353.0	...
744353	  719.5	  650.3	 6353.0	...
744354	  719.4	  650.3	 6354.0	...
744355	  719.3	  650.0	 6354.0	...
MSG	744356 0000 _ Number Off
744356	  718.9	  649.8	 6357.0	...
744357	  718.5	  649.6	 6361.0	...
744358	  718.3	  649.4	 6363.0	...
744359	  718.2	  649.2	 6362.0	...
744360	  718.2	  648.9	 6362.0	...
744361	  718.2	  648.8	 6361.0	...
744362	  718.0	  648.7	 6361.0	...
744363	  717.7	  648.8	 6361.0	...
744364	  717.7	  648.9	 6361.0	...
744365	  717.9	  649.0	 6362.0	...
744366	  718.2	  649.2	 6363.0	...
744367	  718.1	  649.3	 6365.0	...
744368	  717.9	  649.4	 6366.0	...
744369	  717.7	  649.4	 6366.0	...
744370	  717.7	  649.3	 6368.0	...
744371	  717.7	  649.3	 6370.0	...
744372	  717.8	  649.2	 6372.0	...
744373	  717.9	  649.2	 6373.0	...
744374	  718.0	  649.2	 6373.0	...
744375	  717.8	  649.3	 6373.0	...
744376	  717.5	  649.3	 6373.0	...
744377	  717.2	  649.5	 6373.0	...
744378	  717.1	  649.6	 6372.0	...
744379	  717.0	  649.6	 6372.0	...
744380	  716.6	  649.5	 6372.0	...
744381	  716.4	  649.3	 6372.0	...
744382	  716.4	  649.3	 6373.0	...
744383	  716.7	  649.3	 6375.0	...
744384	  717.1	  649.1	 6376.0	...
744385	  717.3	  649.1	 6376.0	...
744386	  717.5	  649.0	 6375.0	...
744387	  717.6	  649.1	 6376.0	...
744388	  717.4	  648.8	 6378.0	...
744389	  716.9	  648.4	 6380.0	...
744390	  716.3	  648.1	 6381.0	...
744391	  716.1	  647.6	 6382.0	...
744392	  716.2	  647.1	 6383.0	...
744393	  716.2	  647.0	 6384.0	...
744394	  716.2	  647.3	 6383.0	...
744395	  716.2	  647.6	 6382.0	...
744396	  716.2	  647.4	 6381.0	...
744397	  716.2	  647.1	 6384.0	...
744398	  716.2	  646.8	 6388.0	...
744399	  716.1	  646.6	 6392.0	...
744400	  716.0	  646.3	 6392.0	...
744401	  715.9	  645.6	 6391.0	...
744402	  715.8	  645.0	 6389.0	...
744403	  715.7	  644.8	 6388.0	...
744404	  715.6	  644.9	 6389.0	...
744405	  715.6	  645.4	 6390.0	...
744406	  715.6	  645.9	 6391.0	...
744407	  715.7	  646.4	 6392.0	...
744408	  715.7	  646.3	 6393.0	...
744409	  715.6	  646.1	 6395.0	...
744410	  715.5	  645.7	 6396.0	...
744411	  715.4	  645.6	 6396.0	...
744412	  715.4	  645.9	 6393.0	...
744413	  715.4	  646.3	 6391.0	...
744414	  715.5	  646.8	 6389.0	...
744415	  715.6	  647.0	 6388.0	...
744416	  715.8	  647.2	 6388.0	...
744417	  715.8	  647.3	 6388.0	...
744418	  715.8	  647.1	 6388.0	...
744419	  715.7	  647.0	 6387.0	...
744420	  715.7	  647.1	 6387.0	...
744421	  715.8	  647.2	 6390.0	...
744422	  715.8	  647.2	 6392.0	...
744423	  715.9	  647.1	 6392.0	...
744424	  715.9	  647.1	 6391.0	...
744425	  715.8	  647.0	 6391.0	...
744426	  715.6	  646.7	 6395.0	...
744427	  715.5	  646.5	 6399.0	...
744428	  715.5	  646.4	 6402.0	...
744429	  715.5	  646.7	 6402.0	...
744430	  715.6	  647.0	 6403.0	...
744431	  715.6	  646.9	 6404.0	...
744432	  715.4	  646.8	 6406.0	...
744433	  715.2	  646.6	 6408.0	...
744434	  715.0	  646.7	 6406.0	...
744435	  715.1	  646.7	 6403.0	...
744436	  715.0	  646.5	 6400.0	...
744437	  714.8	  646.2	 6400.0	...
744438	  714.9	  646.0	 6402.0	...
744439	  715.2	  645.8	 6404.0	...
744440	  715.0	  645.9	 6404.0	...
744441	  714.5	  646.0	 6405.0	...
744442	  714.1	  645.9	 6406.0	...
744443	  714.3	  645.7	 6406.0	...
744444	  714.5	  645.6	 6408.0	...
744445	  714.5	  645.5	 6409.0	...
744446	  714.4	  645.7	 6411.0	...
744447	  714.2	  646.0	 6412.0	...
744448	  714.3	  646.2	 6413.0	...
744449	  714.5	  646.1	 6414.0	...
744450	  714.7	  646.2	 6414.0	...
744451	  714.8	  646.2	 6415.0	...
744452	  714.6	  646.3	 6416.0	...
744453	  714.5	  646.3	 6416.0	...
744454	  714.4	  646.3	 6416.0	...
744455	  714.5	  646.2	 6416.0	...
744456	  714.4	  646.0	 6416.0	...
744457	  714.4	  645.9	 6416.0	...
744458	  714.5	  645.8	 6417.0	...
744459	  714.3	  646.1	 6418.0	...
744460	  714.2	  646.3	 6419.0	...
744461	  713.9	  646.4	 6418.0	...
744462	  713.7	  646.1	 6418.0	...
744463	  713.5	  645.9	 6420.0	...
744464	  713.5	  645.9	 6422.0	...
744465	  713.6	  646.1	 6424.0	...
744466	  713.6	  646.3	 6424.0	...
744467	  713.6	  646.3	 6422.0	...
744468	  713.5	  646.4	 6420.0	...
744469	  713.4	  646.5	 6420.0	...
744470	  713.3	  646.5	 6425.0	...
744471	  713.4	  646.5	 6430.0	...
744472	  713.6	  646.3	 6436.0	...
744473	  713.8	  646.2	 6436.0	...
744474	  713.8	  646.1	 6437.0	...
744475	  713.8	  646.1	 6437.0	...
744476	  713.8	  646.1	 6437.0	...
744477	  713.8	  646.0	 6438.0	...
744478	  713.7	  646.1	 6436.0	...
744479	  713.5	  646.1	 6433.0	...
744480	  713.4	  646.2	 6431.0	...
744481	  713.3	  646.2	 6431.0	...
744482	  713.3	  646.1	 6432.0	...
744483	  713.2	  646.1	 6432.0	...
744484	  713.2	  646.0	 6432.0	...
744485	  713.2	  646.1	 6433.0	...
744486	  713.3	  646.1	 6433.0	...
744487	  713.5	  646.3	 6434.0	...
744488	  713.7	  646.4	 6435.0	...
744489	  713.5	  646.2	 6436.0	...
744490	  713.2	  645.9	 6438.0	...
744491	  713.0	  645.6	 6441.0	...
744492	  712.9	  645.8	 6443.0	...
744493	  713.0	  645.8	 6442.0	...
744494	  713.2	  645.5	 6440.0	...
744495	  713.2	  645.0	 6442.0	...
744496	  713.3	  644.4	 6446.0	...
744497	  713.4	  644.1	 6448.0	...
744498	  713.2	  644.0	 6445.0	...
744499	  713.0	  644.0	 6442.0	...
744500	  712.8	  643.9	 6442.0	...
744501	  712.9	  644.3	 6439.0	...
744502	  713.1	  644.7	 6436.0	...
744503	  713.2	  645.0	 6436.0	...
744504	  713.3	  645.1	 6439.0	...
744505	  713.3	  645.1	 6441.0	...
744506	  713.3	  645.0	 6444.0	...
744507	  713.2	  644.8	 6447.0	...
744508	  713.2	  644.7	 6451.0	...
744509	  713.2	  644.6	 6450.0	...
744510	  713.2	  644.5	 6449.0	...
744511	  712.8	  644.5	 6448.0	...
744512	  712.3	  644.6	 6447.0	...
744513	  711.9	  644.6	 6447.0	...
744514	  712.0	  644.4	 6447.0	...
744515	  712.0	  644.1	 6447.0	...
744516	  712.0	  643.9	 6449.0	...
744517	  711.9	  643.7	 6451.0	...
744518	  711.6	  643.8	 6452.0	...
744519	  711.4	  644.3	 6451.0	...
744520	  711.4	  644.7	 6451.0	...
744521	  711.5	  645.1	 6451.0	...
744522	  711.6	  644.8	 6451.0	...
744523	  711.6	  644.2	 6451.0	...
744524	  711.8	  643.8	 6451.0	...
744525	  712.1	  643.4	 6452.0	...
744526	  712.5	  643.4	 6451.0	...
744527	  712.6	  643.5	 6450.0	...
744528	  712.4	  643.9	 6449.0	...
744529	  712.4	  644.2	 6448.0	...
744530	  712.5	  644.5	 6447.0	...
744531	  712.6	  644.5	 6447.0	...
744532	  712.4	  644.1	 6447.0	...
744533	  712.2	  643.8	 6453.0	...
744534	  712.1	  643.4	 6458.0	...
744535	  712.1	  643.4	 6459.0	...
744536	  712.0	  643.4	 6456.0	...
744537	  711.9	  643.4	 6452.0	...
744538	  711.9	  643.5	 6452.0	...
744539	  711.9	  643.3	 6452.0	...
744540	  711.8	  643.1	 6454.0	...
744541	  711.5	  642.9	 6456.0	...
744542	  711.2	  642.9	 6460.0	...
744543	  710.9	  642.8	 6462.0	...
744544	  710.7	  642.8	 6464.0	...
744545	  710.8	  642.8	 6464.0	...
744546	  710.9	  642.9	 6464.0	...
744547	  711.0	  642.9	 6463.0	...
744548	  711.0	  642.9	 6467.0	...
744549	  711.0	  643.0	 6469.0	...
744550	  711.2	  643.0	 6471.0	...
744551	  711.5	  643.0	 6470.0	...
744552	  711.7	  642.9	 6472.0	...
744553	  711.7	  642.8	 6473.0	...
744554	  711.6	  642.6	 6473.0	...
744555	  711.7	  642.5	 6472.0	...
744556	  711.7	  642.3	 6473.0	...
MSG	744557 0000 _ Number On
744557	  711.7	  642.4	 6475.0	...
744558	  711.7	  642.2	 6479.0	...
744559	  711.6	  642.0	 6482.0	...
744560	  711.4	  641.8	 6484.0	...
744561	  711.4	  641.8	 6485.0	...
744562	  711.1	  641.9	 6486.0	...
744563	  710.9	  641.7	 6487.0	...
744564	  710.7	  641.4	 6487.0	...
744565	  710.6	  641.3	 6485.0	...
744566	  710.6	  641.6	 6484.0	...
744567	  710.5	  641.8	 6482.0	...
744568	  710.3	  642.0	 6482.0	...
744569	  710.4	  642.1	 6483.0	...
744570	  710.6	  642.1	 6485.0	...
744571	  710.9	  642.1	 6488.0	...
744572	  711.0	  642.1	 6490.0	...
744573	  711.0	  642.2	 6491.0	...
744574	  711.0	  642.3	 6493.0	...
744575	  710.8	  642.2	 6494.0	...
744576	  710.5	  641.6	 6495.0	...
744577	  710.3	  641.1	 6495.0	...
744578	  710.3	  640.8	 6496.0	...
744579	  710.2	  640.9	 6497.0	...
744580	  710.0	  640.9	 6499.0	...
744581	  710.2	  640.8	 6500.0	...
744582	  710.6	  640.7	 6501.0	...
744583	  710.8	  640.4	 6503.0	...
744584	  710.6	  640.3	 6507.0	...
744585	  710.6	  640.5	 6510.0	...
744586	  710.8	  640.9	 6512.0	...
744587	  710.9	  641.3	 6513.0	...
744588	  710.9	  641.0	 6511.0	...
744589	  711.0	  640.5	 6510.0	...
744590	  710.9	  640.1	 6507.0	...
744591	  710.8	  640.1	 6507.0	...
744592	  710.8	  640.1	 6506.0	...
744593	  710.8	  640.3	 6506.0	...
744594	  710.4	  640.4	 6505.0	...
744595	  710.1	  640.5	 6505.0	...
744596	  709.8	  640.3	 6505.0	...
744597	  709.9	  640.1	 6505.0	...
744598	  710.1	  639.8	 6506.0	...
744599	  710.3	  639.6	 6511.0	...
744600	  710.7	  639.4	 6516.0	...
744601	  710.9	  639.2	 6520.0	...
744602	  711.1	  639.2	 6519.0	...
744603	  711.0	  639.2	 6519.0	...
744604	  710.9	  639.3	 6519.0	...
744605	  710.8	  639.3	 6519.0	...
744606	  710.7	  639.3	 6522.0	...
744607	  710.7	  639.2	 6524.0	...
744608	  710.6	  639.3	 6528.0	...
744609	  710.4	  639.4	 6528.0	...
744610	  710.4	  639.4	 6529.0	...
744611	  710.4	  639.2	 6529.0	...
744612	  710.5	  639.1	 6526.0	...
744613	  710.6	  639.0	 6524.0	...
744614	  710.7	  639.0	 6523.0	...
744615	  710.9	  639.2	 6525.0	...
744616	  711.0	  639.4	 6527.0	...
744617	  710.9	  639.8	 6530.0	...
744618	  710.8	  639.8	 6533.0	...
744619	  710.7	  639.4	 6536.0	...
744620	  710.9	  638.7	 6537.0	...
744621	  711.1	  638.0	 6537.0	...
744622	  711.2	  637.9	 6536.0	...
744623	  711.1	  638.3	 6536.0	...
744624	  711.0	  638.7	 6539.0	...
744625	  710.9	  638.9	 6542.0	...
744626	  710.9	  638.8	 6545.0	...
744627	  710.9	  638.8	 6546.0	...
744628	  710.7	  638.5	 6549.0	...
744629	  710.3	  638.3	 6551.0	...
744630	  710.0	  638.1	 6553.0	...
744631	  709.8	  638.1	 6552.0	...
744632	  709.8	  638.2	 6550.0	...
744633	  710.1	  638.3	 6549.0	...
744634	  710.4	  638.4	 6550.0	...
744635	  710.7	  638.4	 6552.0	...
744636	  710.7	  638.2	 6553.0	...
744637	  710.7	  638.1	 6553.0	...
744638	  710.6	  638.2	 6553.0	...
744639	  710.4	  638.4	 6554.0	...
744640	  710.2	  638.5	 6557.0	...
744641	  710.4	  638.6	 6560.0	...
744642	  710.6	  638.6	 6563.0	...
744643	  710.8	  638.7	 6566.0	...
744644	  710.8	  638.8	 6569.0	...
744645	  710.7	  639.0	 6568.0	...
744646	  710.8	  638.7	 6565.0	...
744647	  710.9	  638.2	 6562.0	...
744648	  710.9	  637.7	 6563.0	...
744649	  710.7	  637.7	 6563.0	...
744650	  710.5	  637.8	 6563.0	...
744651	  710.4	  637.6	 6564.0	...
744652	  710.4	  637.2	 6565.0	...
744653	  710.3	  636.5	 6565.0	...
744654	  710.3	  636.0	 6565.0	...
744655	  710.4	  635.7	 6563.0	...
744656	  710.6	  635.8	 6563.0	...
744657	  710.6	  636.0	 6562.0	...
744658	  710.7	  636.0	 6562.0	...
744659	  710.4	  636.0	 6563.0	...
744660	  710.2	  636.0	 6565.0	...
744661	  710.1	  636.0	 6567.0	...
744662	  710.1	  636.0	 6568.0	...
744663	  710.1	  636.0	 6571.0	...
744664	  710.0	  636.0	 6574.0	...
744665	  710.0	  636.0	 6577.0	...
744666	  710.0	  635.9	 6577.0	...
744667	  709.9	  635.9	 6578.0	...
744668	  709.7	  635.8	 6579.0	...
744669	  709.6	  635.9	 6580.0	...
744670	  709.7	  635.9	 6581.0	...
744671	  710.2	  635.8	 6581.0	...
744672	  710.8	  635.7	 6580.0	...
744673	  711.3	  635.7	 6578.0	...
744674	  711.4	  635.8	 6576.0	...
744675	  711.3	  636.0	 6579.0	...
744676	  710.9	  636.1	 6582.0	...
744677	  710.4	  636.1	 6585.0	...
744678	  710.0	  635.9	 6586.0	...
744679	  710.0	  635.6	 6586.0	...
744680	  710.0	  635.3	 6587.0	...
744681	  710.1	  635.4	 6588.0	...
744682	  710.2	  635.6	 6586.0	...
744683	  710.4	  635.3	 6585.0	...
744684	  710.2	  634.8	 6583.0	...
744685	  709.7	  634.3	 6583.0	...
744686	  709.3	  634.2	 6583.0	...
744687	  709.4	  634.0	 6585.0	...
744688	  709.5	  633.7	 6587.0	...
744689	  709.8	  633.4	 6589.0	...
744690	  710.0	  633.3	 6590.0	...
744691	  710.3	  633.4	 6590.0	...
744692	  710.4	  633.5	 6593.0	...
744693	  710.1	  633.6	 6598.0	...
744694	  709.8	  633.7	 6603.0	...
744695	  709.5	  633.8	 6601.0	...
744696	  709.5	  633.9	 6597.0	...
744697	  709.6	  633.6	 6593.0	...
744698	  709.5	  633.4	 6593.0	...
744699	  709.5	  633.4	 6593.0	...
744700	  709.5	  633.6	 6594.0	...
744701	  709.5	  633.8	 6595.0	...
744702	  709.5	  633.9	 6596.0	...
744703	  709.4	  633.8	 6596.0	...
744704	  709.3	  633.8	 6597.0	...
744705	  709.3	  633.9	 6595.0	...
744706	  709.5	  633.8	 6594.0	...
744707	  709.8	  633.2	 6593.0	...
744708	  710.0	  632.6	 6593.0	...
744709	  710.0	  632.3	 6593.0	...
744710	  710.0	  632.6	 6593.0	...
744711	  710.0	  633.0	 6593.0	...
744712	  709.8	  633.2	 6594.0	...
744713	  709.7	  633.6	 6595.0	...
744714	  709.5	  633.9	 6594.0	...
744715	  709.7	  633.8	 6592.0	...
744716	  710.1	  633.4	 6594.0	...
744717	  710.5	  633.1	 6598.0	...
744718	  710.4	  633.2	 6601.0	...
744719	  710.1	  633.4	 6601.0	...
744720	  709.8	  633.9	 6600.0	...
744721	  709.8	  634.2	 6600.0	...
744722	  710.0	  634.7	 6600.0	...
744723	  710.2	  634.8	 6600.0	...
744724	  710.4	  634.5	 6599.0	...
744725	  710.3	  634.1	 6598.0	...
744726	  710.1	  633.7	 6597.0	...
744727	  709.9	  633.7	 6597.0	...
744728	  709.7	  633.7	 6598.0	...
744729	  709.7	  633.7	 6598.0	...
744730	  709.7	  633.6	 6598.0	...
744731	  709.8	  633.7	 6600.0	...
744732	  709.9	  633.8	 6601.0	...
744733	  710.1	  633.8	 6603.0	...
744734	  710.2	  633.7	 6603.0	...
744735	  710.4	  634.2	 6603.0	...
744736	  710.4	  634.7	 6603.0	...
744737	  710.4	  635.2	 6601.0	...
744738	  710.3	  635.3	 6599.0	...
744739	  710.3	  635.3	 6597.0	...
744740	  710.3	  635.3	 6597.0	...
744741	  710.4	  635.3	 6596.0	...
744742	  710.7	  635.2	 6597.0	...
744743	  710.7	  634.6	 6599.0	...
744744	  710.8	  634.1	 6601.0	...
744745	  710.8	  634.2	 6600.0	...
744746	  710.9	  634.7	 6598.0	...
744747	  711.0	  635.3	 6595.0	...
744748	  711.0	  635.6	 6593.0	...
744749	  710.8	  635.8	 6593.0	...
744750	  710.4	  635.8	 6597.0	...
744751	  710.1	  635.7	 6600.0	...
744752	  710.1	  635.8	 6603.0	...
744753	  710.1	  636.0	 6603.0	...
744754	  710.1	  636.0	 6603.0	...
744755	  710.1	  636.1	 6601.0	...
744756	  710.1	  636.4	 6599.0	...
744757	  710.3	  636.6	 6598.0	...
744758	  710.4	  636.6	 6600.0	...
744759	  710.5	  636.4	 6601.0	...
744760	  710.5	  636.3	 6603.0	...
744761	  710.5	  636.1	 6603.0	...
744762	  710.5	  636.1	 6602.0	...
744763	  710.6	  636.2	 6603.0	...
744764	  710.7	  636.5	 6603.0	...
744765	  710.8	  636.9	 6603.0	...
744766	  710.9	  637.1	 6603.0	...
744767	  711.0	  637.1	 6603.0	...
744768	  710.6	  637.2	 6602.0	...
744769	  710.2	  637.2	 6601.0	...
744770	  710.0	  637.3	 6601.0	...
744771	  710.2	  637.3	 6602.0	...
744772	  710.5	  637.3	 6602.0	...
744773	  710.6	  637.3	 6603.0	...
744774	  710.8	  637.3	 6605.0	...
744775	  710.9	  637.6	 6607.0	...
744776	  710.9	  638.0	 6606.0	...
744777	  710.9	  638.5	 6602.0	...
744778	  711.0	  638.6	 6598.0	...
744779	  711.1	  638.8	 6596.0	...
744780	  710.8	  639.1	 6597.0	...
744781	  710.5	  639.4	 6599.0	...
744782	  710.3	  639.4	 6600.0	...
744783	  710.5	  639.1	 6600.0	...
744784	  710.7	  638.8	 6599.0	...
744785	  710.7	  638.9	 6598.0	...
744786	  710.7	  639.0	 6595.0	...
744787	  710.8	  639.1	 6593.0	...
744788	  710.8	  639.3	 6591.0	...
744789	  710.9	  639.4	 6592.0	...
744790	  710.9	  639.3	 6593.0	...
744791	  710.8	  639.3	 6596.0	...
744792	  710.9	  639.3	 6599.0	...
744793	  710.9	  639.5	 6599.0	...
744794	  710.9	  639.7	 6596.0	...
744795	  710.9	  639.8	 6592.0	...
744796	  710.9	  639.8	 6591.0	...
744797	  710.9	  639.8	 6591.0	...
744798	  711.0	  639.8	 6593.0	...
744799	  710.9	  639.8	 6597.0	...
744800	  710.9	  639.8	 6601.0	...
744801	  710.8	  639.7	 6598.0	...
744802	  710.9	  639.8	 6593.0	...
744803	  711.0	  640.0	 6592.0	...
744804	  711.1	  640.0	 6596.0	...
744805	  711.0	  639.9	 6600.0	...
744806	  710.9	  639.9	 6600.0	...
744807	  710.7	  639.5	 6601.0	...
744808	  710.5	  639.0	 6601.0	...
744809	  710.5	  638.5	 6601.0	...
744810	  710.8	  638.7	 6604.0	...
744811	  711.0	  638.8	 6607.0	...
744812	  711.0	  638.9	 6610.0	...
744813	  711.0	  639.0	 6611.0	...
744814	  710.9	  639.2	 6608.0	...
744815	  711.0	  639.3	 6604.0	...
744816	  711.0	  639.1	 6602.0	...
744817	  710.7	  639.0	 6604.0	...
744818	  710.4	  638.8	 6607.0	...
744819	  710.1	  638.7	 6609.0	...
744820	  710.0	  638.7	 6612.0	...
744821	  710.0	  638.8	 6612.0	...
744822	  710.0	  638.9	 6613.0	...
744823	  710.4	  638.9	 6614.0	...
744824	  710.8	  638.9	 6613.0	...
744825	  711.1	  638.8	 6611.0	...
744826	  711.1	  638.9	 6610.0	...
744827	  711.0	  638.9	 6609.0	...
744828	  711.0	  639.0	 6608.0	...
744829	  710.9	  639.1	 6606.0	...
744830	  710.8	  638.8	 6604.0	...
744831	  710.6	  638.3	 6605.0	...
744832	  710.5	  637.6	 6608.0	...
744833	  710.4	  637.4	 6611.0	...
744834	  710.4	  637.1	 6613.0	...
744835	  710.4	  637.0	 6612.0	...
744836	  710.3	  636.9	 6611.0	...
744837	  710.3	  637.0	 6610.0	...
744838	  710.4	  637.1	 6614.0	...
744839	  710.4	  637.2	 6619.0	...
744840	  710.4	  637.4	 6623.0	...
744841	  710.2	  637.7	 6621.0	...
744842	  710.1	  637.9	 6620.0	...
744843	  709.8	  638.0	 6620.0	...
744844	  709.6	  637.9	 6620.0	...
744845	  709.8	  637.7	 6620.0	...
744846	  710.1	  637.5	 6621.0	...
744847	  710.4	  637.4	 6621.0	...
744848	  710.4	  637.0	 6620.0	...
744849	  710.2	  636.8	 6619.0	...
744850	  710.0	  636.5	 6619.0	...
744851	  709.6	  636.1	 6620.0	...
744852	  709.4	  635.7	 6620.0	...
744853	  709.3	  635.3	 6622.0	...
744854	  709.4	  635.3	 6622.0	...
744855	  709.5	  635.2	 6623.0	...
744856	  709.7	  635.1	 6623.0	...
744857	  709.9	  634.9	 6625.0	...
744858	  710.0	  634.7	 6627.0	...
744859	  709.9	  634.3	 6629.0	...
744860	  709.9	  633.9	 6631.0	...
744861	  710.0	  633.9	 6631.0	...
744862	  710.2	  634.3	 6630.0	...
744863	  710.2	  634.7	 6629.0	...
744864	  710.0	  634.9	 6631.0	...
744865	  709.8	  635.2	 6633.0	...
744866	  709.6	  635.2	 6638.0	...
744867	  709.6	  634.9	 6640.0	...
744868	  709.8	  634.7	 6642.0	...
744869	  710.0	  634.6	 6642.0	...
744870	  710.2	  634.7	 6643.0	...
MSG	744871 0000 _ Number Off
744871	  710.0	  634.7	 6643.0	...
744872	  709.8	  634.6	 6643.0	...
744873	  709.5	  634.3	 6643.0	...
744874	  709.4	  634.1	 6643.0	...
744875	  709.3	  634.0	 6643.0	...
744876	  709.4	  634.1	 6643.0	...
744877	  709.3	  634.4	 6641.0	...
744878	  709.2	  634.6	 6639.0	...
744879	  709.0	  634.7	 6637.0	...
744880	  709.0	  634.7	 6638.0	...
744881	  709.3	  634.6	 6638.0	...
744882	  709.5	  634.4	 6638.0	...
744883	  709.7	  634.2	 6638.0	...
744884	  709.6	  634.1	 6641.0	...
744885	  709.5	  634.1	 6645.0	...
744886	  709.4	  634.1	 6648.0	...
744887	  709.2	  634.2	 6646.0	...
744888	  709.2	  634.4	 6643.0	...
744889	  709.3	  634.5	 6640.0	...
744890	  709.3	  634.6	 6638.0	...
744891	  709.3	  634.6	 6637.0	...
744892	  709.4	  634.5	 6637.0	...
744893	  709.6	  634.4	 6636.0	...
744894	  709.7	  634.0	 6637.0	...
744895	  709.5	  633.7	 6638.0	...
744896	  709.3	  633.5	 6638.0	...
744897	  709.1	  633.6	 6640.0	...
744898	  709.1	  633.7	 6642.0	...
744899	  709.2	  633.8	 6645.0	...
744900	  709.1	  633.9	 6647.0	...
744901	  708.9	  634.0	 6648.0	...
744902	  708.8	  634.1	 6650.0	...
744903	  708.8	  634.3	 6650.0	...
744904	  708.8	  634.5	 6651.0	...
744905	  709.2	  634.7	 6650.0	...
744906	  709.7	  634.7	 6650.0	...
744907	  710.2	  634.7	 6649.0	...
744908	  710.3	  634.4	 6648.0	...
744909	  710.0	  634.1	 6647.0	...
744910	  709.7	  634.0	 6647.0	...
744911	  709.4	  634.3	 6647.0	...
744912	  709.3	  634.7	 6645.0	...
744913	  709.3	  635.0	 6642.0	...
744914	  709.3	  635.2	 6639.0	...
744915	  709.5	  635.2	 6637.0	...
744916	  709.7	  635.2	 6636.0	...
744917	  709.8	  635.3	 6637.0	...
744918	  709.6	  635.4	 6639.0	...
744919	  709.6	  635.6	 6640.0	...
744920	  709.7	  635.8	 6640.0	...
744921	  709.8	  635.9	 6639.0	...
744922	  709.9	  635.9	 6638.0	...
744923	  710.1	  636.0	 6638.0	...
744924	  710.0	  636.1	 6638.0	...
744925	  709.8	  636.1	 6637.0	...
744926	  709.6	  636.3	 6634.0	...
744927	  709.6	  637.2	 6631.0	...
744928	  710.1	  638.0	 6627.0	...
744929	  710.6	  638.8	 6625.0	...
744930	  711.1	  638.8	 6625.0	...
744931	  711.2	  638.8	 6625.0	...
744932	  711.0	  639.3	 6625.0	...
744933	  710.2	  639.8	 6625.0	...
744934	  709.0	  640.5	 6625.0	...
744935	  708.1	  640.7	 6624.0	...
744936	  707.0	  641.2	 6624.0	...
744937	  706.1	  641.8	 6624.0	...
744938	  704.9	  642.5	 6624.0	...
744939	  704.1	  642.7	 6625.0	...
744940	  703.2	  642.6	 6626.0	...
744941	  702.4	  642.3	 6627.0	...
744942	  702.0	  641.9	 6627.0	...
744943	  702.0	  642.2	 6626.0	...
744944	  702.1	  642.8	 6626.0	...
744945	  702.9	  642.5	 6624.0	...
744946	  703.9	  641.7	 6621.0	...
744947	  705.3	  641.1	 6619.0	...
744948	  705.9	  641.3	 6617.0	...
744949	  706.9	  641.5	 6617.0	...
744950	  707.5	  641.2	 6617.0	...
744951	  708.2	  640.5	 6619.0	...
744952	  708.5	  639.8	 6621.0	...
744953	  708.8	  639.4	 6621.0	...
744954	  709.0	  639.4	 6622.0	...
744955	  709.0	  639.4	 6622.0	...
744956	  709.0	  639.1	 6621.0	...
744957	  709.1	  638.8	 6620.0	...
744958	  709.2	  638.3	 6621.0	...
744959	  709.3	  638.2	 6623.0	...
744960	  709.5	  638.2	 6625.0	...
744961	  709.8	  638.3	 6626.0	...
744962	  709.9	  639.1	 6625.0	...
744963	  709.8	  640.0	 6624.0	...
744964	  709.6	  640.8	 6623.0	...
744965	  709.3	  640.9	 6624.0	...
744966	  709.1	  640.7	 6626.0	...
744967	  709.0	  640.5	 6628.0	...
744968	  709.0	  640.2	 6630.0	...
744969	  709.0	  640.2	 6628.0	...
744970	  709.0	  640.1	 6625.0	...
744971	  709.0	  640.1	 6626.0	...
744972	  709.0	  640.0	 6628.0	...
744973	  708.9	  639.8	 6631.0	...
744974	  708.7	  639.7	 6629.0	...
744975	  708.4	  639.7	 6628.0	...
744976	  708.1	  639.8	 6627.0	...
744977	  708.0	  640.1	 6627.0	...
744978	  708.0	  640.4	 6625.0	...
744979	  708.0	  640.6	 6624.0	...
744980	  708.1	  640.7	 6622.0	...
744981	  708.2	  640.4	 6625.0	...
744982	  708.3	  640.2	 6628.0	...
744983	  708.4	  639.8	 6630.0	...
744984	  708.4	  639.7	 6630.0	...
744985	  708.4	  640.0	 6630.0	...
744986	  708.5	  640.6	 6630.0	...
744987	  708.7	  641.3	 6630.0	...
744988	  708.8	  641.5	 6630.0	...
744989	  709.2	  641.4	 6630.0	...
744990	  709.5	  641.3	 6631.0	...
744991	  709.6	  641.1	 6628.0	...
744992	  709.5	  641.0	 6625.0	...
744993	  709.5	  641.2	 6624.0	...
744994	  709.5	  641.4	 6625.0	...
744995	  709.5	  642.0	 6622.0	...
744996	  709.5	  642.2	 6618.0	...
744997	  709.6	  642.5	 6614.0	...
744998	  709.6	  642.4	 6616.0	...
744999	  709.6	  642.3	 6618.0	...
745000	  709.6	  642.3	 6621.0	...
745001	  709.6	  642.4	 6622.0	...
745002	  709.7	  642.6	 6622.0	...
745003	  709.8	  642.7	 6620.0	...
745004	  709.7	  642.8	 6619.0	...
745005	  709.7	  642.9	 6618.0	...
745006	  709.7	  643.2	 6618.0	...
745007	  709.8	  643.6	 6618.0	...
745008	  709.7	  644.1	 6615.0	...
745009	  709.7	  644.7	 6611.0	...
745010	  709.8	  645.2	 6607.0	...
745011	  709.9	  645.5	 6606.0	...
745012	  709.9	  645.7	 6608.0	...
745013	  709.9	  645.8	 6610.0	...
745014	  709.9	  645.7	 6612.0	...
745015	  709.9	  645.6	 6611.0	...
745016	  709.9	  645.6	 6610.0	...
745017	  709.9	  645.5	 6607.0	...
745018	  709.8	  645.4	 6606.0	...
745019	  709.7	  645.8	 6604.0	...
745020	  709.6	  646.4	 6602.0	...
745021	  709.6	  647.1	 6598.0	...
745022	  709.7	  647.4	 6595.0	...
745023	  709.9	  647.6	 6595.0	...
745024	  710.0	  647.8	 6595.0	...
745025	  710.0	  648.0	 6595.0	...
745026	  710.0	  648.1	 6596.0	...
745027	  710.0	  648.1	 6597.0	...
745028	  710.1	  648.1	 6598.0	...
745029	  710.4	  648.1	 6599.0	...
745030	  710.6	  648.1	 6600.0	...
745031	  710.8	  648.4	 6599.0	...
745032	  710.9	  648.6	 6598.0	...
745033	  710.5	  648.8	 6596.0	...
745034	  709.9	  649.2	 6592.0	...
745035	  709.8	  649.7	 6589.0	...
745036	  710.1	  650.0	 6588.0	...
745037	  710.4	  650.0	 6590.0	...
745038	  710.5	  650.1	 6592.0	...
745039	  710.8	  650.1	 6593.0	...
745040	  711.4	  649.9	 6593.0	...
745041	  711.9	  649.7	 6592.0	...
745042	  711.7	  649.8	 6591.0	...
745043	  711.4	  650.7	 6588.0	...
745044	  711.0	  651.6	 6588.0	...
745045	  711.0	  652.4	 6589.0	...
745046	  710.8	  652.5	 6590.0	...
745047	  710.7	  652.3	 6590.0	...
745048	  710.5	  652.0	 6589.0	...
745049	  710.6	  651.8	 6588.0	...
745050	  710.7	  651.9	 6588.0	...
745051	  710.8	  652.0	 6587.0	...
745052	  710.9	  652.3	 6587.0	...
745053	  711.1	  652.6	 6588.0	...
745054	  711.3	  652.9	 6588.0	...
745055	  711.6	  652.9	 6586.0	...
745056	  711.8	  652.8	 6583.0	...
745057	  711.9	  652.8	 6583.0	...
745058	  711.6	  653.2	 6586.0	...
745059	  711.5	  653.6	 6588.0	...
745060	  711.3	  654.0	 6586.0	...
745061	  711.4	  654.0	 6585.0	...
745062	  711.5	  654.1	 6585.0	...
745063	  711.7	  654.1	 6587.0	...
745064	  711.9	  654.2	 6588.0	...
745065	  712.1	  654.2	 6588.0	...
745066	  712.4	  654.1	 6587.0	...
745067	  712.5	  654.1	 6586.0	...
745068	  712.5	  654.0	 6585.0	...
745069	  712.5	  654.0	 6584.0	...
745070	  712.6	  654.2	 6583.0	...
745071	  712.6	  654.5	 6582.0	...
745072	  712.6	  654.9	 6582.0	...
745073	  712.6	  654.8	 6585.0	...
745074	  712.7	  654.6	 6589.0	...
745075	  712.8	  654.5	 6591.0	...
745076	  713.0	  654.4	 6592.0	...
745077	  712.9	  654.3	 6592.0	...
745078	  712.8	  654.2	 6591.0	...
745079	  712.7	  654.0	 6591.0	...
745080	  712.6	  654.2	 6591.0	...
745081	  712.5	  654.4	 6591.0	...
745082	  712.5	  654.5	 6592.0	...
MSG	745083 0000 _ Number On
745083	  712.5	  654.4	 6593.0	...
745084	  712.5	  654.5	 6593.0	...
745085	  712.4	  654.6	 6593.0	...
745086	  712.4	  654.8	 6592.0	...
745087	  712.3	  655.0	 6590.0	...
745088	  712.3	  655.1	 6589.0	...
745089	  712.4	  655.0	 6589.0	...
745090	  712.6	  654.9	 6591.0	...
745091	  712.9	  655.1	 6591.0	...
745092	  713.0	  655.4	 6591.0	...
745093	  713.0	  655.8	 6591.0	...
745094	  713.0	  655.4	 6592.0	...
745095	  712.9	  655.1	 6593.0	...
745096	  712.8	  654.8	 6596.0	...
745097	  712.8	  654.9	 6596.0	...
745098	  712.8	  655.0	 6597.0	...
745099	  712.6	  655.1	 6597.0	...
745100	  712.4	  655.2	 6596.0	...
745101	  712.4	  655.3	 6594.0	...
745102	  712.4	  655.0	 6593.0	...
745103	  712.7	  654.7	 6593.0	...
745104	  713.1	  654.3	 6593.0	...
745105	  713.2	  654.4	 6595.0	...
745106	  713.0	  654.6	 6598.0	...
745107	  712.7	  654.8	 6601.0	...
745108	  712.8	  654.5	 6602.0	...
745109	  712.8	  654.2	 6603.0	...
745110	  712.7	  653.9	 6602.0	...
745111	  712.6	  653.9	 6600.0	...
745112	  712.6	  653.8	 6599.0	...
745113	  712.6	  653.6	 6599.0	...
745114	  712.6	  653.4	 6599.0	...
745115	  712.7	  653.3	 6601.0	...
745116	  712.7	  653.3	 6604.0	...
745117	  712.8	  653.2	 6605.0	...
745118	  712.8	  653.1	 6604.0	...
745119	  712.7	  653.1	 6603.0	...
745120	  712.5	  653.2	 6604.0	...
745121	  712.4	  653.3	 6607.0	...
745122	  712.3	  653.4	 6610.0	...
745123	  712.2	  653.2	 6613.0	...
745124	  712.5	  653.1	 6613.0	...
745125	  712.8	  653.1	 6613.0	...
745126	  713.2	  653.3	 6614.0	...
745127	  713.2	  653.4	 6615.0	...
745128	  713.1	  653.3	 6614.0	...
745129	  713.1	  653.2	 6614.0	...
745130	  713.0	  653.2	 6614.0	...
745131	  712.9	  652.9	 6616.0	...
745132	  712.8	  652.4	 6616.0	...
745133	  712.6	  651.9	 6617.0	...
745134	  712.4	  651.7	 6616.0	...
745135	  712.4	  651.6	 6616.0	...
745136	  712.4	  651.3	 6616.0	...
745137	  712.4	  650.8	 6616.0	...
745138	  712.3	  650.4	 6616.0	...
745139	  712.3	  650.1	 6621.0	...
745140	  712.3	  650.1	 6625.0	...
745141	  712.4	  650.1	 6630.0	...
745142	  712.4	  650.2	 6631.0	...
745143	  712.6	  650.4	 6630.0	...
745144	  712.8	  650.2	 6629.0	...
745145	  712.9	  649.8	 6628.0	...
745146	  712.4	  649.5	 6628.0	...
745147	  711.9	  650.1	 6629.0	...
745148	  711.4	  650.6	 6629.0	...
745149	  711.4	  651.0	 6630.0	...
745150	  711.7	  651.0	 6630.0	...
745151	  712.0	  650.9	 6628.0	...
745152	  712.3	  650.8	 6624.0	...
745153	  712.6	  650.7	 6625.0	...
745154	  712.8	  650.4	 6627.0	...
745155	  712.6	  650.2	 6629.0	...
745156	  712.3	  649.9	 6632.0	...
745157	  712.1	  649.9	 6636.0	...
745158	  712.2	  649.5	 6640.0	...
745159	  712.2	  649.3	 6640.0	...
745160	  712.2	  649.0	 6642.0	...
745161	  712.2	  648.9	 6644.0	...
745162	  712.2	  648.7	 6645.0	...
745163	  712.2	  648.6	 6645.0	...
745164	  712.3	  648.7	 6643.0	...
745165	  712.4	  648.7	 6641.0	...
745166	  712.5	  648.6	 6642.0	...
745167	  712.7	  648.3	 6647.0	...
745168	  712.8	  648.1	 6651.0	...
745169	  712.9	  647.9	 6654.0	...
745170	  712.9	  647.6	 6655.0	...
745171	  712.9	  647.2	 6655.0	...
745172	  712.7	  646.9	 6654.0	...
745173	  712.5	  646.8	 6651.0	...
745174	  712.3	  646.7	 6647.0	...
745175	  712.3	  646.6	 6646.0	...
745176	  712.4	  646.5	 6648.0	...
745177	  712.4	  646.4	 6650.0	...
745178	  712.5	  646.2	 6651.0	...
745179	  712.5	  646.0	 6653.0	...
745180	  712.6	  645.9	 6654.0	...
745181	  712.7	  646.1	 6654.0	...
745182	  712.7	  646.2	 6654.0	...
745183	  712.7	  646.1	 6654.0	...
745184	  712.5	  645.9	 6657.0	...
745185	  712.4	  645.7	 6659.0	...
745186	  712.6	  645.6	 6661.0	...
745187	  712.8	  645.5	 6661.0	...
745188	  713.0	  645.5	 6661.0	...
745189	  713.0	  645.4	 6661.0	...
745190	  713.0	  645.1	 6665.0	...
745191	  713.0	  644.7	 6669.0	...
745192	  713.0	  644.8	 6672.0	...
745193	  712.8	  645.2	 6672.0	...
745194	  712.6	  645.4	 6673.0	...
745195	  712.4	  645.1	 6673.0	...
745196	  712.3	  644.7	 6674.0	...
745197	  712.2	  644.5	 6676.0	...
745198	  712.3	  644.4	 6677.0	...
745199	  712.4	  644.1	 6677.0	...
745200	  712.6	  643.7	 6677.0	...
745201	  712.7	  643.3	 6679.0	...
745202	  712.7	  643.1	 6681.0	...
745203	  713.0	  643.1	 6680.0	...
745204	  713.4	  643.5	 6678.0	...
745205	  713.5	  643.9	 6676.0	...
745206	  713.2	  644.1	 6676.0	...
745207	  712.9	  643.6	 6678.0	...
745208	  713.0	  643.2	 6681.0	...
745209	  713.0	  643.3	 6684.0	...
745210	  713.1	  643.7	 6684.0	...
745211	  713.1	  644.1	 6684.0	...
745212	  713.1	  644.2	 6684.0	...
745213	  713.1	  644.0	 6684.0	...
745214	  713.1	  643.8	 6684.0	...
745215	  713.0	  643.6	 6685.0	...
745216	  713.4	  643.5	 6685.0	...
745217	  713.8	  643.5	 6685.0	...
745218	  714.3	  643.7	 6685.0	...
745219	  714.3	  644.0	 6685.0	...
745220	  714.1	  644.2	 6685.0	...
745221	  714.0	  644.3	 6685.0	...
745222	  714.0	  644.2	 6685.0	...
745223	  714.1	  644.1	 6683.0	...
745224	  713.8	  644.5	 6680.0	...
745225	  713.6	  645.1	 6677.0	...
745226	  713.3	  645.7	 6674.0	...
745227	  713.3	  645.9	 6676.0	...
745228	  713.3	  646.2	 6679.0	...
745229	  713.3	  646.6	 6683.0	...
745230	  713.5	  647.0	 6683.0	...
745231	  713.7	  647.7	 6676.0	...
745232	  714.0	  648.5	 6666.0	...
745233	  714.3	  650.1	 6657.0	...
EFIX R   744050	745233	1184	  714.8	  644.7	   6497
SSACC R  745234
745234	  714.5	  651.7	 6655.0	...
745235	  714.8	  653.7	 6651.0	...
745236	  715.0	  655.1	 6645.0	...
745237	  715.6	  656.6	 6637.0	...
745238	  716.1	  658.2	 6629.0	...
745239	  716.7	  660.0	 6617.0	...
745240	  717.1	  662.6	 6605.0	...
745241	  717.4	  665.3	 6589.0	...
745242	  718.2	  669.0	 6575.0	...
745243	  718.9	  672.9	 6557.0	...
745244	  719.7	  677.6	 6540.0	...
745245	  720.1	  682.4	 6516.0	...
745246	  720.2	  688.7	 6492.0	...
745247	  720.3	  695.0	 6466.0	...
745248	  720.5	  702.2	 6439.0	...
745249	  720.9	  709.1	 6407.0	...
745250	  721.4	  715.9	 6375.0	...
745251	  721.5	  723.7	 6340.0	...
745252	  721.7	  731.3	 6305.0	...
745253	  722.3	  741.0	 6258.0	...
745254	  723.3	  750.9	 6214.0	...
745255	  724.3	  762.9	 6166.0	...
745256	  725.4	  776.4	 6114.0	...
745257	  726.8	  790.9	 6051.0	...
745258	  728.8	  807.3	 5976.0	...
745259	  731.1	  825.1	 5898.0	...
745260	  734.5	  845.9	 5807.0	...
745261	  737.9	  868.7	 5712.0	...
745262	  741.0	  893.7	 5603.0	...
745263	  743.6	  919.9	 5496.0	...
745264	  746.2	  947.4	 5373.0	...
745265	  748.9	  976.2	 5251.0	...
745266	  751.1	 1007.5	 5113.0	...
745267	  753.7	 1040.8	 4972.0	...
745268	  755.4	 1075.7	 4823.0	...
745269	  757.7	 1111.6	 4672.0	...
745270	  759.7	 1149.1	 4522.0	...
745271	  762.6	 1187.4	 4364.0	...
745272	  765.0	 1226.8	 4207.0	...
745273	  765.9	 1268.0	 4041.0	...
745274	  767.1	 1310.3	 3876.0	...
745275	  769.2	 1356.2	 3698.0	...
745276	  773.7	 1404.9	 3510.0	...
745277	  780.3	 1457.2	 3299.0	...
745278	  785.3	 1492.7	 3156.0	...
745279	  788.5	 1510.3	 3079.0	...
745280	  788.5	 1510.3	 3079.0	...
SBLINK R 745281
745281	   .	   .	    0.0	...
745282	   .	   .	    0.0	...
745283	   .	   .	    0.0	...
745284	   .	   .	    0.0	...
745285	   .	   .	    0.0	...
745286	   .	   .	    0.0	...
745287	   .	   .	    0.0	...
745288	   .	   .	    0.0	...
745289	   .	   .	    0.0	...
745290	   .	   .	    0.0	...
745291	   .	   .	    0.0	...
745292	   .	   .	    0.0	...
745293	   .	   .	    0.0	...
745294	   .	   .	    0.0	...
745295	   .	   .	    0.0	...
745296	   .	   .	    0.0	...
745297	   .	   .	    0.0	...
745298	   .	   .	    0.0	...
745299	   .	   .	    0.0	...
745300	   .	   .	    0.0	...
745301	   .	   .	    0.0	...
745302	   .	   .	    0.0	...
745303	   .	   .	    0.0	...
745304	   .	   .	    0.0	...
745305	   .	   .	    0.0	...
745306	   .	   .	    0.0	...
745307	   .	   .	    0.0	...
745308	   .	   .	    0.0	...
745309	   .	   .	    0.0	...
745310	   .	   .	    0.0	...
745311	   .	   .	    0.0	...
745312	   .	   .	    0.0	...
745313	   .	   .	    0.0	...
745314	   .	   .	    0.0	...
745315	   .	   .	    0.0	...
745316	   .	   .	    0.0	...
745317	   .	   .	    0.0	...
745318	   .	   .	    0.0	...
745319	   .	   .	    0.0	...
745320	   .	   .	    0.0	...
745321	   .	   .	    0.0	...
745322	   .	   .	    0.0	...
745323	   .	   .	    0.0	...
745324	   .	   .	    0.0	...
745325	   .	   .	    0.0	...
745326	   .	   .	    0.0	...
745327	   .	   .	    0.0	...
745328	   .	   .	    0.0	...
745329	   .	   .	    0.0	...
745330	   .	   .	    0.0	...
745331	   .	   .	    0.0	...
745332	   .	   .	    0.0	...
745333	   .	   .	    0.0	...
745334	   .	   .	    0.0	...
745335	   .	   .	    0.0	...
745336	   .	   .	    0.0	...
745337	   .	   .	    0.0	...
745338	   .	   .	    0.0	...
745339	   .	   .	    0.0	...
745340	   .	   .	    0.0	...
745341	   .	   .	    0.0	...
745342	   .	   .	    0.0	...
745343	   .	   .	    0.0	...
745344	   .	   .	    0.0	...
745345	   .	   .	    0.0	...
745346	   .	   .	    0.0	...
745347	   .	   .	    0.0	...
745348	   .	   .	    0.0	...
745349	   .	   .	    0.0	...
745350	   .	   .	    0.0	...
745351	   .	   .	    0.0	...
745352	   .	   .	    0.0	...
745353	   .	   .	    0.0	...
745354	   .	   .	    0.0	...
745355	   .	   .	    0.0	...
745356	   .	   .	    0.0	...
745357	   .	   .	    0.0	...
745358	   .	   .	    0.0	...
745359	   .	   .	    0.0	...
745360	   .	   .	    0.0	...
745361	   .	   .	    0.0	...
745362	   .	   .	    0.0	...
745363	   .	   .	    0.0	...
745364	   .	   .	    0.0	...
745365	   .	   .	    0.0	...
745366	   .	   .	    0.0	...
745367	   .	   .	    0.0	...
745368	   .	   .	    0.0	...
745369	   .	   .	    0.0	...
745370	   .	   .	    0.0	...
745371	   .	   .	    0.0	...
745372	   .	   .	    0.0	...
745373	   .	   .	    0.0	...
745374	   .	   .	    0.0	...
745375	   .	   .	    0.0	...
745376	   .	   .	    0.0	...
745377	   .	   .	    0.0	...
745378	   .	   .	    0.0	...
745379	   .	   .	    0.0	...
745380	   .	   .	    0.0	...
745381	   .	   .	    0.0	...
745382	   .	   .	    0.0	...
EBLINK R 745281	745382	102
745383	 1451.1	 2046.2	  381.0	...
745384	 1451.1	 2046.2	  381.0	...
MSG	745385 0000 _ Number Off
745385	 1031.1	 2132.6	  322.0	...
745386	  588.2	 2202.7	  263.0	...
745387	  124.7	 2253.9	  207.0	...
745388	   99.7	 2251.1	  213.0	...
745389	   80.2	 2247.9	  221.0	...
745390	   65.4	 2244.0	  240.0	...
745391	  558.2	 2197.4	  331.0	...
745392	 1035.5	 2128.8	  434.0	...
745393	 1494.8	 2038.1	  532.0	...
745394	 1493.6	 2031.3	  568.0	...
745395	 1492.5	 2019.4	  597.0	...
745396	 1492.8	 2004.7	  632.0	...
745397	 1492.7	 1986.5	  663.0	...
745398	 1484.8	 1971.9	  698.0	...
745399	 1475.9	 1960.8	  729.0	...
745400	 1474.5	 1950.3	  752.0	...
745401	 1481.9	 1936.3	  777.0	...
745402	 1489.5	 1924.7	  789.0	...
745403	 1489.9	 1887.9	  820.0	...
745404	 1489.7	 1857.7	  839.0	...
745405	 1489.1	 1820.6	  869.0	...
745406	 1488.0	 1804.6	  883.0	...
745407	 1487.9	 1779.3	  906.0	...
745408	 1488.5	 1753.6	  930.0	...
745409	 1492.5	 1729.6	  951.0	...
745410	 1495.5	 1712.3	  979.0	...
745411	 1499.3	 1698.7	 1001.0	...
745412	 1500.0	 1690.9	 1036.0	...
745413	 1503.2	 1682.1	 1064.0	...
745414	 1505.2	 1676.3	 1099.0	...
745415	 1507.2	 1668.9	 1125.0	...
745416	 1506.8	 1660.8	 1158.0	...
745417	 1508.1	 1648.5	 1183.0	...
745418	 1509.1	 1635.0	 1214.0	...
745419	 1510.1	 1621.3	 1238.0	...
745420	 1508.9	 1606.9	 1268.0	...
745421	 1505.9	 1592.3	 1306.0	...
745422	 1503.2	 1582.1	 1336.0	...
745423	 1480.6	 1566.6	 1405.0	...
745424	 1460.3	 1555.9	 1455.0	...
745425	 1434.1	 1537.5	 1536.0	...
745426	 1428.2	 1529.8	 1567.0	...
745427	 1422.4	 1522.1	 1598.0	...
745428	 1123.3	 1520.0	 2290.0	...
745429	  816.1	 1510.2	 2982.0	...
745430	  816.6	 1506.1	 3003.0	...
745431	  816.7	 1498.6	 3035.0	...
745432	  816.4	 1487.1	 3083.0	...
745433	  816.2	 1476.1	 3130.0	...
745434	  816.3	 1464.6	 3178.0	...
745435	  816.6	 1453.1	 3231.0	...
745436	  816.2	 1441.7	 3273.0	...
745437	  816.0	 1429.6	 3321.0	...
745438	  815.6	 1417.9	 3366.0	...
745439	  815.3	 1405.9	 3411.0	...
745440	  814.7	 1395.3	 3456.0	...
745441	  815.0	 1383.9	 3495.0	...
745442	  815.1	 1373.5	 3543.0	...
745443	  814.9	 1362.7	 3586.0	...
745444	  813.8	 1352.7	 3632.0	...
745445	  812.7	 1341.9	 3675.0	...
745446	  812.2	 1332.4	 3721.0	...
745447	  811.6	 1322.6	 3764.0	...
745448	  811.1	 1313.4	 3800.0	...
745449	  810.2	 1304.1	 3837.0	...
745450	  809.3	 1295.4	 3874.0	...
745451	  808.4	 1286.0	 3916.0	...
745452	  807.0	 1278.0	 3946.0	...
745453	  805.6	 1269.1	 3983.0	...
745454	  804.4	 1261.1	 4010.0	...
745455	  803.1	 1251.9	 4047.0	...
745456	  801.7	 1243.4	 4082.0	...
745457	  800.3	 1235.6	 4121.0	...
745458	  799.5	 1227.5	 4155.0	...
745459	  798.4	 1220.4	 4183.0	...
745460	  797.2	 1213.0	 4213.0	...
745461	  796.0	 1206.1	 4245.0	...
745462	  795.1	 1199.5	 4276.0	...
745463	  794.2	 1193.7	 4302.0	...
745464	  793.0	 1187.9	 4329.0	...
745465	  791.7	 1181.5	 4355.0	...
745466	  790.6	 1175.1	 4383.0	...
745467	  789.9	 1169.4	 4399.0	...
745468	  789.1	 1163.4	 4422.0	...
745469	  788.3	 1157.4	 4449.0	...
745470	  787.5	 1151.8	 4473.0	...
745471	  786.8	 1146.6	 4499.0	...
745472	  786.1	 1141.3	 4515.0	...
745473	  785.4	 1135.2	 4540.0	...
745474	  784.8	 1129.8	 4555.0	...
745475	  784.1	 1123.6	 4581.0	...
745476	  783.4	 1118.4	 4607.0	...
745477	  782.7	 1113.0	 4639.0	...
745478	  781.9	 1108.1	 4661.0	...
745479	  780.7	 1103.0	 4687.0	...
745480	  779.7	 1097.4	 4709.0	...
745481	  778.4	 1092.6	 4735.0	...
745482	  777.5	 1087.6	 4756.0	...
745483	  776.4	 1082.6	 4780.0	...
745484	  775.6	 1077.0	 4802.0	...
745485	  774.7	 1070.8	 4826.0	...
745486	  774.3	 1065.7	 4847.0	...
745487	  773.6	 1060.6	 4871.0	...
745488	  772.9	 1055.7	 4891.0	...
745489	  772.0	 1049.2	 4917.0	...
745490	  771.5	 1043.6	 4940.0	...
745491	  771.0	 1038.6	 4963.0	...
745492	  770.7	 1033.8	 4981.0	...
745493	  770.2	 1028.6	 5002.0	...
745494	  769.4	 1022.9	 5020.0	...
745495	  768.8	 1018.4	 5040.0	...
745496	  768.2	 1014.0	 5056.0	...
745497	  767.6	 1009.1	 5080.0	...
745498	  766.9	 1004.4	 5102.0	...
745499	  766.2	  999.5	 5121.0	...
745500	  765.7	  995.1	 5139.0	...
745501	  765.4	  990.9	 5157.0	...
745502	  765.0	  986.2	 5181.0	...
745503	  764.7	  981.4	 5202.0	...
745504	  764.2	  976.2	 5217.0	...
745505	  763.9	  972.0	 5233.0	...
745506	  763.5	  967.7	 5247.0	...
745507	  763.1	  962.8	 5268.0	...
745508	  762.6	  958.2	 5286.0	...
745509	  762.0	  953.4	 5307.0	...
745510	  761.5	  949.0	 5326.0	...
745511	  761.3	  944.2	 5345.0	...
745512	  761.3	  939.6	 5360.0	...
745513	  761.4	  935.5	 5379.0	...
745514	  760.9	  931.6	 5399.0	...
ESACC R  745234	745514	281	  714.5	  651.7	  760.9	  931.6	   6.06	   3270
SFIX R   745515
745515	  760.4	  928.6	 5414.0	...
745516	  759.7	  924.6	 5426.0	...
745517	  759.7	  920.4	 5439.0	...
745518	  759.9	  916.1	 5454.0	...
745519	  760.2	  912.2	 5470.0	...
745520	  759.9	  908.8	 5484.0	...
745521	  759.5	  905.7	 5503.0	...
745522	  759.3	  903.1	 5518.0	...
745523	  759.3	  899.8	 5529.0	...
745524	  759.5	  896.0	 5537.0	...
745525	  759.6	  892.6	 5543.0	...
745526	  759.3	  889.7	 5558.0	...
745527	  758.7	  886.7	 5569.0	...
745528	  758.3	  884.3	 5580.0	...
745529	  758.1	  881.8	 5586.0	...
745530	  757.9	  879.0	 5599.0	...
745531	  757.9	  876.2	 5614.0	...
745532	  757.9	  872.9	 5632.0	...
745533	  758.1	  870.8	 5645.0	...
745534	  757.9	  867.9	 5660.0	...
745535	  757.8	  865.5	 5668.0	...
745536	  757.3	  863.4	 5681.0	...
745537	  756.8	  861.2	 5688.0	...
745538	  756.4	  859.6	 5700.0	...
745539	  756.2	  857.0	 5709.0	...
745540	  756.1	  854.8	 5715.0	...
745541	  755.8	  852.4	 5717.0	...
745542	  755.5	  850.0	 5725.0	...
745543	  755.0	  847.1	 5737.0	...
745544	  754.9	  844.7	 5748.0	...
745545	  754.8	  842.8	 5758.0	...
745546	  754.8	  841.3	 5768.0	...
745547	  754.6	  839.5	 5778.0	...
745548	  754.5	  838.1	 5783.0	...
745549	  754.5	  836.8	 5791.0	...
745550	  754.4	  835.3	 5797.0	...
745551	  754.3	  833.2	 5803.0	...
745552	  753.9	  831.2	 5806.0	...
745553	  753.6	  830.1	 5810.0	...
745554	  753.3	  828.5	 5817.0	...
745555	  753.4	  826.9	 5824.0	...
745556	  753.4	  825.2	 5834.0	...
745557	  753.5	  823.9	 5840.0	...
745558	  753.7	  822.5	 5851.0	...
745559	  753.9	  820.7	 5859.0	...
745560	  753.7	  817.9	 5867.0	...
745561	  753.3	  815.7	 5867.0	...
745562	  752.7	  813.3	 5875.0	...
745563	  752.3	  811.3	 5885.0	...
745564	  751.9	  809.2	 5896.0	...
745565	  751.7	  806.9	 5902.0	...
745566	  751.8	  804.8	 5906.0	...
745567	  751.8	  802.5	 5914.0	...
745568	  751.9	  800.2	 5925.0	...
745569	  751.8	  797.7	 5937.0	...
745570	  751.7	  795.2	 5947.0	...
745571	  751.5	  793.0	 5954.0	...
745572	  751.4	  791.6	 5959.0	...
745573	  751.1	  789.6	 5962.0	...
745574	  750.8	  787.7	 5968.0	...
745575	  750.7	  785.6	 5974.0	...
745576	  750.7	  783.7	 5983.0	...
745577	  750.7	  781.9	 5988.0	...
745578	  750.5	  780.1	 5994.0	...
745579	  750.6	  778.7	 5998.0	...
745580	  750.7	  777.8	 6003.0	...
745581	  750.8	  777.0	 6009.0	...
745582	  750.8	  776.2	 6009.0	...
745583	  750.4	  775.0	 6009.0	...
745584	  750.2	  774.2	 6009.0	...
745585	  750.2	  773.7	 6012.0	...
MSG	745586 0000 _ Number On
745586	  750.3	  773.1	 6014.0	...
745587	  750.1	  772.0	 6017.0	...
745588	  749.5	  771.0	 6018.0	...
745589	  749.0	  770.7	 6020.0	...
745590	  748.8	  770.7	 6023.0	...
745591	  748.7	  769.9	 6026.0	...
745592	  748.4	  768.6	 6028.0	...
745593	  748.0	  767.2	 6032.0	...
745594	  747.7	  766.4	 6036.0	...
745595	  748.0	  765.8	 6040.0	...
745596	  748.3	  765.1	 6040.0	...
745597	  748.6	  764.6	 6043.0	...
745598	  748.4	  764.0	 6047.0	...
745599	  748.6	  763.2	 6051.0	...
745600	  749.0	  762.6	 6050.0	...
745601	  749.5	  762.3	 6049.0	...
745602	  749.6	  761.6	 6050.0	...
745603	  748.8	  761.1	 6050.0	...
745604	  747.9	  760.6	 6051.0	...
745605	  746.9	  759.6	 6053.0	...
745606	  746.8	  758.6	 6057.0	...
745607	  746.6	  757.2	 6060.0	...
745608	  746.5	  756.9	 6061.0	...
745609	  746.3	  755.7	 6062.0	...
745610	  746.0	  754.4	 6063.0	...
745611	  745.8	  752.9	 6064.0	...
745612	  745.7	  751.7	 6067.0	...
745613	  745.6	  750.4	 6070.0	...
745614	  745.4	  749.1	 6074.0	...
745615	  745.1	  748.4	 6076.0	...
745616	  744.9	  748.0	 6078.0	...
745617	  744.8	  747.3	 6082.0	...
745618	  745.0	  746.5	 6085.0	...
745619	  745.1	  745.7	 6088.0	...
745620	  744.8	  745.7	 6088.0	...
745621	  744.3	  744.9	 6088.0	...
745622	  743.8	  744.0	 6088.0	...
745623	  743.7	  742.2	 6088.0	...
745624	  743.6	  741.0	 6090.0	...
745625	  743.7	  740.0	 6092.0	...
745626	  743.7	  739.8	 6097.0	...
745627	  743.6	  739.5	 6101.0	...
745628	  743.4	  739.4	 6105.0	...
745629	  743.4	  739.3	 6107.0	...
745630	  743.4	  738.3	 6109.0	...
745631	  743.3	  737.1	 6113.0	...
745632	  743.0	  735.9	 6116.0	...
745633	  742.6	  735.4	 6119.0	...
745634	  742.2	  734.8	 6120.0	...
745635	  742.1	  733.6	 6121.0	...
745636	  742.4	  732.7	 6120.0	...
745637	  742.6	  731.9	 6119.0	...
745638	  742.6	  731.4	 6120.0	...
745639	  742.6	  730.9	 6121.0	...
745640	  742.5	  730.2	 6123.0	...
745641	  742.4	  729.6	 6124.0	...
745642	  742.3	  729.0	 6124.0	...
745643	  742.4	  728.5	 6127.0	...
745644	  742.5	  728.3	 6131.0	...
745645	  742.5	  728.2	 6135.0	...
745646	  742.2	  727.6	 6135.0	...
745647	  741.8	  727.1	 6134.0	...
745648	  741.6	  726.5	 6134.0	...
745649	  741.5	  726.3	 6135.0	...
745650	  741.3	  725.5	 6138.0	...
745651	  741.0	  724.8	 6139.0	...
745652	  740.5	  723.6	 6141.0	...
745653	  740.3	  722.7	 6141.0	...
745654	  740.1	  721.9	 6140.0	...
745655	  740.1	  721.6	 6139.0	...
745656	  740.0	  720.7	 6140.0	...
745657	  739.9	  719.8	 6140.0	...
745658	  739.9	  719.0	 6141.0	...
745659	  739.9	  719.1	 6142.0	...
745660	  740.0	  719.1	 6142.0	...
745661	  740.0	  718.8	 6142.0	...
745662	  739.9	  718.4	 6141.0	...
745663	  739.9	  718.0	 6141.0	...
745664	  740.0	  718.0	 6141.0	...
745665	  739.7	  717.3	 6142.0	...
745666	  739.2	  716.5	 6142.0	...
745667	  738.8	  715.7	 6144.0	...
745668	  738.9	  715.1	 6145.0	...
745669	  739.1	  714.4	 6146.0	...
745670	  739.4	  713.8	 6146.0	...
745671	  739.3	  712.9	 6145.0	...
745672	  739.5	  711.9	 6144.0	...
745673	  739.5	  710.9	 6144.0	...
745674	  739.6	  710.7	 6146.0	...
745675	  739.3	  710.6	 6149.0	...
745676	  739.1	  710.6	 6147.0	...
745677	  738.9	  710.5	 6143.0	...
745678	  738.9	  710.1	 6141.0	...
745679	  738.8	  709.7	 6144.0	...
745680	  738.8	  709.5	 6148.0	...
745681	  739.0	  709.3	 6149.0	...
745682	  739.1	  709.0	 6148.0	...
745683	  739.2	  708.6	 6144.0	...
745684	  739.2	  708.3	 6140.0	...
745685	  739.1	  708.1	 6139.0	...
745686	  739.1	  708.1	 6137.0	...
745687	  739.2	  708.1	 6136.0	...
745688	  739.2	  707.3	 6137.0	...
745689	  739.1	  706.5	 6138.0	...
745690	  738.7	  705.8	 6139.0	...
745691	  738.5	  705.6	 6139.0	...
745692	  738.3	  704.8	 6138.0	...
745693	  738.2	  704.0	 6138.0	...
745694	  738.0	  703.2	 6141.0	...
745695	  737.8	  703.0	 6144.0	...
745696	  737.5	  702.4	 6147.0	...
745697	  737.4	  701.7	 6149.0	...
745698	  737.3	  700.9	 6153.0	...
745699	  737.3	  700.5	 6157.0	...
745700	  737.2	  699.9	 6160.0	...
745701	  737.0	  699.3	 6159.0	...
745702	  736.8	  697.8	 6158.0	...
745703	  736.8	  696.8	 6157.0	...
745704	  736.6	  695.8	 6159.0	...
745705	  736.4	  695.4	 6162.0	...
745706	  736.2	  695.0	 6166.0	...
745707	  736.1	  694.4	 6166.0	...
745708	  735.7	  693.7	 6169.0	...
745709	  735.4	  693.3	 6171.0	...
745710	  735.0	  692.9	 6171.0	...
745711	  735.0	  692.8	 6169.0	...
745712	  734.9	  692.1	 6169.0	...
745713	  734.9	  691.6	 6170.0	...
745714	  735.0	  691.0	 6171.0	...
745715	  735.3	  690.7	 6171.0	...
745716	  735.6	  690.2	 6170.0	...
745717	  735.9	  689.9	 6168.0	...
745718	  735.8	  689.8	 6168.0	...
745719	  735.6	  690.0	 6168.0	...
745720	  735.4	  690.0	 6167.0	...
745721	  735.3	  690.0	 6167.0	...
745722	  735.5	  689.9	 6167.0	...
745723	  735.7	  689.8	 6169.0	...
745724	  735.8	  689.7	 6170.0	...
745725	  735.6	  689.6	 6171.0	...
745726	  735.4	  689.4	 6170.0	...
745727	  735.5	  689.2	 6171.0	...
745728	  735.7	  689.1	 6170.0	...
745729	  735.6	  689.1	 6168.0	...
745730	  735.3	  688.8	 6166.0	...
745731	  735.1	  688.5	 6165.0	...
745732	  734.8	  688.3	 6165.0	...
745733	  734.8	  688.6	 6166.0	...
745734	  735.1	  688.8	 6164.0	...
745735	  735.5	  689.0	 6162.0	...
745736	  735.8	  689.0	 6158.0	...
745737	  735.8	  688.9	 6156.0	...
745738	  735.8	  688.7	 6155.0	...
745739	  735.9	  688.6	 6156.0	...
745740	  735.8	  688.6	 6156.0	...
745741	  735.6	  688.7	 6155.0	...
745742	  735.3	  688.3	 6154.0	...
745743	  735.2	  687.8	 6155.0	...
745744	  735.2	  687.2	 6154.0	...
745745	  735.3	  687.0	 6153.0	...
745746	  735.7	  686.7	 6153.0	...
745747	  736.0	  686.7	 6153.0	...
745748	  736.1	  686.8	 6153.0	...
745749	  736.0	  686.7	 6151.0	...
745750	  735.9	  686.2	 6149.0	...
745751	  735.9	  685.7	 6147.0	...
745752	  736.0	  685.4	 6147.0	...
745753	  735.9	  685.4	 6149.0	...
745754	  735.8	  685.5	 6150.0	...
745755	  735.7	  685.5	 6151.0	...
745756	  735.8	  685.5	 6150.0	...
745757	  735.9	  685.4	 6151.0	...
745758	  735.9	  685.3	 6152.0	...
745759	  735.9	  685.3	 6153.0	...
745760	  735.9	  685.4	 6154.0	...
745761	  735.8	  685.0	 6155.0	...
745762	  735.8	  684.5	 6156.0	...
745763	  735.7	  684.2	 6152.0	...
745764	  735.7	  684.4	 6148.0	...
745765	  735.6	  684.6	 6145.0	...
745766	  735.5	  684.5	 6147.0	...
745767	  735.5	  684.5	 6148.0	...
745768	  735.6	  684.6	 6147.0	...
745769	  735.5	  684.7	 6146.0	...
745770	  735.2	  684.7	 6146.0	...
745771	  734.8	  684.6	 6145.0	...
745772	  734.6	  684.4	 6145.0	...
745773	  734.5	  684.3	 6144.0	...
745774	  734.4	  684.3	 6144.0	...
745775	  734.3	  684.3	 6144.0	...
745776	  734.4	  684.2	 6144.0	...
745777	  734.4	  684.2	 6144.0	...
745778	  734.4	  684.1	 6144.0	...
745779	  734.3	  684.0	 6144.0	...
745780	  734.1	  683.7	 6145.0	...
745781	  733.9	  682.9	 6145.0	...
745782	  733.8	  682.1	 6145.0	...
745783	  733.9	  681.4	 6148.0	...
745784	  733.8	  681.1	 6151.0	...
745785	  733.8	  681.2	 6155.0	...
745786	  733.7	  681.2	 6155.0	...
745787	  733.7	  681.2	 6156.0	...
745788	  733.6	  680.6	 6155.0	...
745789	  733.5	  680.3	 6154.0	...
745790	  733.4	  679.9	 6154.0	...
745791	  733.4	  679.9	 6154.0	...
745792	  733.3	  679.7	 6153.0	...
745793	  733.3	  679.2	 6153.0	...
745794	  733.3	  678.9	 6152.0	...
745795	  733.2	  678.7	 6152.0	...
745796	  733.1	  678.6	 6152.0	...
745797	  732.8	  678.5	 6153.0	...
745798	  732.5	  678.3	 6153.0	...
745799	  732.3	  678.2	 6152.0	...
745800	  732.3	  678.1	 6151.0	...
745801	  732.3	  678.1	 6148.0	...
745802	  732.2	  678.2	 6146.0	...
745803	  732.2	  678.3	 6146.0	...
745804	  732.1	  678.2	 6146.0	...
745805	  732.0	  677.9	 6148.0	...
745806	  731.9	  677.3	 6149.0	...
745807	  732.0	  676.7	 6151.0	...
745808	  732.1	  676.4	 6152.0	...
745809	  732.1	  676.0	 6152.0	...
745810	  731.7	  675.6	 6152.0	...
745811	  731.4	  674.9	 6152.0	...
745812	  731.2	  674.4	 6152.0	...
745813	  731.1	  673.9	 6152.0	...
745814	  730.9	  673.9	 6152.0	...
745815	  730.8	  673.8	 6151.0	...
745816	  730.7	  673.4	 6150.0	...
745817	  730.7	  672.8	 6150.0	...
745818	  730.6	  672.2	 6150.0	...
745819	  730.4	  671.9	 6151.0	...
745820	  730.3	  671.7	 6151.0	...
745821	  730.2	  671.4	 6151.0	...
745822	  730.2	  671.2	 6152.0	...
745823	  730.4	  671.1	 6153.0	...
745824	  730.6	  671.0	 6153.0	...
745825	  730.7	  671.1	 6152.0	...
745826	  730.7	  671.2	 6150.0	...
745827	  730.6	  671.3	 6148.0	...
745828	  730.6	  671.4	 6144.0	...
745829	  730.6	  671.4	 6142.0	...
745830	  730.5	  671.1	 6140.0	...
745831	  730.6	  670.6	 6140.0	...
745832	  730.8	  670.1	 6140.0	...
745833	  730.8	  669.9	 6139.0	...
745834	  730.6	  669.8	 6139.0	...
745835	  730.5	  669.5	 6140.0	...
745836	  730.5	  669.3	 6140.0	...
745837	  730.4	  668.9	 6142.0	...
745838	  730.4	  668.8	 6143.0	...
745839	  730.4	  668.6	 6142.0	...
745840	  730.4	  668.2	 6140.0	...
745841	  730.5	  667.6	 6139.0	...
745842	  730.7	  667.0	 6141.0	...
745843	  730.8	  666.9	 6140.0	...
745844	  730.7	  666.6	 6139.0	...
745845	  730.3	  666.3	 6138.0	...
745846	  729.7	  666.0	 6138.0	...
745847	  729.2	  666.1	 6138.0	...
745848	  729.3	  665.9	 6135.0	...
745849	  729.5	  665.6	 6132.0	...
745850	  729.5	  665.3	 6128.0	...
745851	  729.3	  665.0	 6127.0	...
745852	  729.0	  664.8	 6127.0	...
745853	  729.0	  664.6	 6126.0	...
745854	  728.9	  664.5	 6124.0	...
745855	  728.9	  664.5	 6122.0	...
745856	  728.9	  664.6	 6120.0	...
745857	  728.9	  664.7	 6119.0	...
745858	  728.8	  664.6	 6120.0	...
745859	  728.7	  664.2	 6121.0	...
745860	  728.6	  663.9	 6123.0	...
745861	  728.5	  663.7	 6123.0	...
745862	  728.1	  663.7	 6123.0	...
745863	  727.6	  663.6	 6122.0	...
745864	  726.2	  663.7	 6116.0	...
745865	  724.7	  664.0	 6111.0	...
745866	  722.7	  663.4	 6106.0	...
745867	  721.0	  662.8	 6107.0	...
745868	  719.7	  661.6	 6108.0	...
745869	  719.1	  660.6	 6108.0	...
745870	  719.2	  659.5	 6110.0	...
745871	  719.6	  658.0	 6113.0	...
745872	  720.3	  657.1	 6116.0	...
745873	  721.3	  656.1	 6117.0	...
745874	  722.2	  655.5	 6115.0	...
745875	  722.6	  654.9	 6114.0	...
745876	  722.8	  654.2	 6114.0	...
745877	  723.0	  653.7	 6114.0	...
745878	  723.3	  653.4	 6114.0	...
745879	  723.9	  653.2	 6113.0	...
745880	  724.4	  653.0	 6113.0	...
745881	  724.8	  652.6	 6112.0	...
745882	  724.7	  652.4	 6113.0	...
745883	  724.6	  652.2	 6114.0	...
745884	  724.6	  652.2	 6114.0	...
745885	  724.6	  652.1	 6115.0	...
745886	  724.5	  651.7	 6115.0	...
745887	  724.4	  651.0	 6115.0	...
745888	  724.3	  650.1	 6114.0	...
745889	  724.1	  649.6	 6114.0	...
745890	  724.0	  649.5	 6115.0	...
745891	  724.0	  649.5	 6116.0	...
745892	  724.0	  649.3	 6117.0	...
745893	  723.9	  649.0	 6116.0	...
745894	  723.8	  648.3	 6116.0	...
745895	  723.8	  647.7	 6117.0	...
745896	  723.7	  646.9	 6118.0	...
745897	  723.6	  646.1	 6117.0	...
745898	  723.3	  645.6	 6117.0	...
MSG	745899 0000 _ Number Off
745899	  723.0	  645.5	 6118.0	...
745900	  722.7	  645.4	 6119.0	...
745901	  722.6	  645.2	 6119.0	...
745902	  722.3	  644.4	 6119.0	...
745903	  722.1	  643.6	 6119.0	...
745904	  721.9	  643.0	 6119.0	...
745905	  721.8	  643.1	 6119.0	...
745906	  721.7	  642.7	 6119.0	...
745907	  721.5	  642.2	 6119.0	...
745908	  721.2	  641.9	 6117.0	...
745909	  721.1	  641.9	 6116.0	...
745910	  721.0	  641.5	 6116.0	...
745911	  721.0	  640.7	 6115.0	...
745912	  721.1	  640.0	 6114.0	...
745913	  721.3	  639.8	 6111.0	...
745914	  721.4	  639.8	 6110.0	...
745915	  721.4	  639.8	 6111.0	...
745916	  721.4	  639.8	 6112.0	...
745917	  721.4	  639.7	 6112.0	...
745918	  721.3	  639.7	 6111.0	...
745919	  721.5	  639.5	 6110.0	...
745920	  721.7	  639.3	 6109.0	...
745921	  721.7	  639.1	 6105.0	...
745922	  721.2	  639.1	 6101.0	...
745923	  720.6	  639.1	 6096.0	...
745924	  720.3	  639.1	 6095.0	...
745925	  720.3	  639.0	 6094.0	...
745926	  720.3	  639.2	 6093.0	...
745927	  720.4	  639.5	 6092.0	...
745928	  720.4	  639.8	 6092.0	...
745929	  720.5	  639.5	 6091.0	...
745930	  720.7	  639.2	 6091.0	...
745931	  721.0	  638.9	 6090.0	...
745932	  721.4	  639.0	 6089.0	...
745933	  721.4	  639.1	 6089.0	...
745934	  721.4	  639.5	 6087.0	...
745935	  721.4	  639.9	 6086.0	...
745936	  721.5	  640.3	 6084.0	...
745937	  721.6	  640.4	 6084.0	...
745938	  721.6	  640.4	 6084.0	...
745939	  721.7	  640.4	 6084.0	...
745940	  721.8	  640.5	 6080.0	...
745941	  721.3	  640.6	 6077.0	...
745942	  720.9	  640.7	 6074.0	...
745943	  720.4	  640.8	 6075.0	...
745944	  720.4	  640.7	 6076.0	...
745945	  720.5	  640.7	 6075.0	...
745946	  720.6	  640.7	 6074.0	...
745947	  720.6	  640.5	 6073.0	...
745948	  720.4	  640.2	 6071.0	...
745949	  720.2	  639.9	 6070.0	...
745950	  720.0	  639.8	 6069.0	...
745951	  720.0	  639.8	 6069.0	...
745952	  720.3	  639.8	 6068.0	...
745953	  720.7	  639.7	 6066.0	...
745954	  721.1	  639.5	 6065.0	...
745955	  721.3	  639.4	 6065.0	...
745956	  721.4	  639.3	 6063.0	...
745957	  721.5	  639.3	 6062.0	...
745958	  721.3	  639.3	 6060.0	...
745959	  721.0	  639.4	 6060.0	...
745960	  720.5	  639.5	 6060.0	...
745961	  720.5	  639.6	 6058.0	...
745962	  720.5	  639.6	 6057.0	...
745963	  720.5	  639.5	 6055.0	...
745964	  720.6	  639.5	 6053.0	...
745965	  720.8	  639.5	 6051.0	...
745966	  720.9	  639.6	 6049.0	...
745967	  720.9	  639.7	 6045.0	...
745968	  721.0	  639.7	 6041.0	...
745969	  721.0	  639.9	 6038.0	...
745970	  720.9	  639.9	 6039.0	...
745971	  720.8	  639.8	 6040.0	...
745972	  720.7	  639.6	 6041.0	...
745973	  720.7	  639.9	 6039.0	...
745974	  720.9	  640.2	 6036.0	...
745975	  721.1	  640.3	 6034.0	...
745976	  721.2	  640.0	 6034.0	...
745977	  721.1	  639.6	 6034.0	...
745978	  720.8	  639.8	 6034.0	...
745979	  720.6	  640.1	 6035.0	...
745980	  720.5	  640.2	 6034.0	...
745981	  720.5	  639.9	 6031.0	...
745982	  720.4	  639.5	 6028.0	...
745983	  720.3	  639.4	 6026.0	...
745984	  720.2	  639.3	 6028.0	...
745985	  720.2	  639.2	 6029.0	...
745986	  720.3	  639.2	 6029.0	...
745987	  720.0	  639.1	 6027.0	...
745988	  719.8	  639.1	 6024.0	...
745989	  719.7	  639.2	 6021.0	...
745990	  720.0	  639.1	 6019.0	...
745991	  720.0	  638.4	 6019.0	...
745992	  719.7	  637.6	 6018.0	...
745993	  719.5	  636.9	 6016.0	...
745994	  719.7	  636.9	 6014.0	...
745995	  719.9	  636.7	 6013.0	...
745996	  719.7	  636.6	 6012.0	...
745997	  719.5	  636.5	 6011.0	...
745998	  719.2	  636.6	 6010.0	...
745999	  719.1	  636.6	 6009.0	...
746000	  719.1	  636.6	 6008.0	...
746001	  719.3	  636.4	 6007.0	...
746002	  719.6	  636.2	 6007.0	...
746003	  719.9	  636.2	 6007.0	...
746004	  719.7	  636.3	 6008.0	...
746005	  719.6	  636.2	 6008.0	...
746006	  719.4	  635.9	 6007.0	...
746007	  719.4	  635.6	 6006.0	...
746008	  719.5	  635.6	 6005.0	...
746009	  719.6	  635.7	 6005.0	...
746010	  719.6	  635.7	 6006.0	...
746011	  719.6	  635.8	 6007.0	...
746012	  719.3	  635.8	 6008.0	...
746013	  718.9	  635.5	 6007.0	...
746014	  718.4	  635.2	 6006.0	...
746015	  718.2	  634.9	 6006.0	...
746016	  718.3	  635.0	 6007.0	...
746017	  718.4	  634.9	 6006.0	...
746018	  718.5	  634.7	 6004.0	...
746019	  718.5	  634.6	 6002.0	...
746020	  718.5	  634.5	 6001.0	...
746021	  718.5	  633.8	 6001.0	...
746022	  718.5	  633.1	 6002.0	...
746023	  718.4	  632.4	 6003.0	...
746024	  718.2	  632.5	 6003.0	...
746025	  717.9	  632.5	 6002.0	...
746026	  717.8	  632.5	 6002.0	...
746027	  717.7	  632.5	 6002.0	...
746028	  717.6	  632.4	 6000.0	...
746029	  717.5	  631.8	 5998.0	...
746030	  717.4	  631.2	 5996.0	...
746031	  717.7	  630.7	 5997.0	...
746032	  718.1	  630.0	 5997.0	...
746033	  718.1	  629.4	 5998.0	...
746034	  717.7	  629.2	 5997.0	...
746035	  717.4	  629.6	 5997.0	...
746036	  717.4	  629.5	 5996.0	...
746037	  717.3	  629.1	 5995.0	...
746038	  717.2	  628.6	 5995.0	...
746039	  717.1	  628.4	 5994.0	...
746040	  717.0	  628.3	 5993.0	...
746041	  716.9	  628.3	 5992.0	...
746042	  717.0	  628.3	 5992.0	...
746043	  717.1	  628.6	 5991.0	...
746044	  717.1	  628.8	 5989.0	...
746045	  717.1	  629.1	 5987.0	...
746046	  717.1	  629.1	 5987.0	...
746047	  717.0	  628.3	 5987.0	...
746048	  716.9	  627.4	 5985.0	...
746049	  716.8	  626.6	 5982.0	...
746050	  716.7	  626.6	 5979.0	...
746051	  716.7	  626.5	 5979.0	...
746052	  716.7	  626.4	 5978.0	...
746053	  716.6	  625.9	 5977.0	...
746054	  716.4	  625.4	 5977.0	...
746055	  716.3	  625.1	 5977.0	...
746056	  716.2	  625.2	 5978.0	...
746057	  716.1	  625.3	 5979.0	...
746058	  716.4	  625.3	 5980.0	...
746059	  716.7	  624.9	 5978.0	...
746060	  717.0	  624.5	 5977.0	...
746061	  717.0	  624.1	 5975.0	...
746062	  717.2	  623.9	 5975.0	...
746063	  717.2	  623.0	 5974.0	...
746064	  717.0	  622.3	 5975.0	...
746065	  716.6	  621.7	 5976.0	...
746066	  716.2	  621.7	 5976.0	...
746067	  715.9	  621.7	 5977.0	...
746068	  715.9	  621.7	 5978.0	...
746069	  715.9	  621.1	 5978.0	...
746070	  716.0	  620.5	 5979.0	...
746071	  716.1	  619.8	 5979.0	...
746072	  716.1	  619.7	 5979.0	...
746073	  716.0	  619.5	 5980.0	...
746074	  715.8	  619.3	 5981.0	...
746075	  715.7	  619.1	 5979.0	...
746076	  715.8	  619.0	 5977.0	...
746077	  715.8	  618.8	 5975.0	...
746078	  716.0	  618.3	 5975.0	...
746079	  716.0	  617.6	 5975.0	...
746080	  716.0	  616.7	 5978.0	...
746081	  715.8	  616.1	 5980.0	...
746082	  715.7	  615.9	 5982.0	...
746083	  715.8	  615.9	 5982.0	...
746084	  715.8	  615.7	 5981.0	...
746085	  715.8	  615.4	 5981.0	...
746086	  715.7	  615.2	 5982.0	...
746087	  715.6	  615.0	 5982.0	...
746088	  715.3	  614.9	 5983.0	...
746089	  714.9	  614.3	 5983.0	...
746090	  714.6	  613.9	 5982.0	...
746091	  714.7	  613.4	 5982.0	...
746092	  714.8	  613.2	 5981.0	...
746093	  714.8	  613.1	 5981.0	...
746094	  714.8	  612.9	 5981.0	...
746095	  714.7	  612.9	 5981.0	...
746096	  714.8	  612.7	 5981.0	...
746097	  714.8	  612.6	 5981.0	...
746098	  714.8	  612.4	 5980.0	...
746099	  714.8	  612.4	 5982.0	...
746100	  714.8	  612.1	 5982.0	...
MSG	746101 0000 _ Number On
746101	  714.9	  611.9	 5983.0	...
746102	  714.7	  611.7	 5982.0	...
746103	  714.3	  611.4	 5982.0	...
746104	  713.9	  610.9	 5985.0	...
746105	  714.2	  610.1	 5988.0	...
746106	  714.8	  609.7	 5990.0	...
746107	  715.3	  609.5	 5989.0	...
746108	  715.3	  609.4	 5988.0	...
746109	  715.2	  609.4	 5988.0	...
746110	  715.2	  609.2	 5986.0	...
746111	  714.9	  609.1	 5983.0	...
746112	  714.6	  608.9	 5981.0	...
746113	  714.3	  608.9	 5980.0	...
746114	  714.3	  608.8	 5979.0	...
746115	  714.3	  608.8	 5979.0	...
746116	  714.3	  608.6	 5977.0	...
746117	  714.4	  608.2	 5976.0	...
746118	  714.4	  607.3	 5977.0	...
746119	  714.3	  606.8	 5980.0	...
746120	  714.4	  606.4	 5983.0	...
746121	  714.5	  606.3	 5983.0	...
746122	  714.6	  606.2	 5983.0	...
746123	  714.5	  606.0	 5983.0	...
746124	  714.4	  605.7	 5983.0	...
746125	  714.1	  605.6	 5983.0	...
746126	  713.7	  605.3	 5984.0	...
746127	  713.3	  605.0	 5984.0	...
746128	  713.3	  604.7	 5985.0	...
746129	  713.2	  604.7	 5986.0	...
746130	  713.1	  604.1	 5986.0	...
746131	  712.9	  603.5	 5984.0	...
746132	  712.9	  602.9	 5983.0	...
746133	  712.9	  602.9	 5983.0	...
746134	  712.9	  602.9	 5984.0	...
746135	  712.9	  602.8	 5986.0	...
746136	  713.0	  602.7	 5987.0	...
746137	  713.1	  602.4	 5987.0	...
746138	  712.9	  602.2	 5986.0	...
746139	  712.8	  601.9	 5985.0	...
746140	  712.8	  601.7	 5986.0	...
746141	  712.8	  601.4	 5986.0	...
746142	  712.8	  601.5	 5986.0	...
746143	  712.9	  601.8	 5987.0	...
746144	  712.9	  602.0	 5988.0	...
746145	  712.8	  601.6	 5989.0	...
746146	  712.6	  601.3	 5990.0	...
746147	  712.3	  600.9	 5991.0	...
746148	  712.1	  600.9	 5992.0	...
746149	  712.0	  600.8	 5994.0	...
746150	  712.0	  600.8	 5994.0	...
746151	  711.9	  600.8	 5992.0	...
746152	  711.9	  600.6	 5990.0	...
746153	  711.8	  600.5	 5988.0	...
746154	  711.7	  600.7	 5987.0	...
746155	  711.6	  601.0	 5987.0	...
746156	  711.5	  600.8	 5986.0	...
746157	  711.4	  600.4	 5987.0	...
746158	  711.5	  599.8	 5985.0	...
746159	  711.6	  599.6	 5982.0	...
746160	  711.7	  599.4	 5980.0	...
746161	  711.6	  599.3	 5980.0	...
746162	  711.4	  599.3	 5980.0	...
746163	  711.8	  599.3	 5979.0	...
746164	  712.4	  599.5	 5979.0	...
746165	  713.0	  599.5	 5978.0	...
746166	  713.0	  599.1	 5978.0	...
746167	  712.9	  598.6	 5976.0	...
746168	  712.9	  598.1	 5975.0	...
746169	  712.8	  598.1	 5976.0	...
746170	  712.8	  598.0	 5977.0	...
746171	  712.9	  597.8	 5978.0	...
746172	  712.9	  597.7	 5979.0	...
746173	  712.9	  597.6	 5979.0	...
746174	  712.6	  597.5	 5979.0	...
746175	  712.5	  597.4	 5978.0	...
746176	  712.6	  597.5	 5977.0	...
746177	  712.7	  597.5	 5977.0	...
746178	  712.7	  597.4	 5977.0	...
746179	  712.6	  597.2	 5977.0	...
746180	  712.4	  597.1	 5978.0	...
746181	  712.1	  596.8	 5979.0	...
746182	  711.9	  596.4	 5979.0	...
746183	  711.7	  596.6	 5980.0	...
746184	  711.7	  597.1	 5980.0	...
746185	  711.5	  597.3	 5980.0	...
746186	  711.5	  596.9	 5979.0	...
746187	  711.4	  596.5	 5976.0	...
746188	  711.5	  596.5	 5975.0	...
746189	  711.5	  596.5	 5972.0	...
746190	  711.5	  596.2	 5970.0	...
746191	  711.5	  596.0	 5971.0	...
746192	  711.5	  595.8	 5974.0	...
746193	  711.5	  595.9	 5977.0	...
746194	  711.4	  596.0	 5978.0	...
746195	  711.5	  596.0	 5979.0	...
746196	  711.5	  596.1	 5979.0	...
746197	  711.6	  596.1	 5979.0	...
746198	  711.5	  595.9	 5977.0	...
746199	  711.2	  595.9	 5976.0	...
746200	  710.9	  595.8	 5977.0	...
746201	  710.6	  596.1	 5980.0	...
746202	  710.4	  596.1	 5982.0	...
746203	  710.2	  595.8	 5985.0	...
746204	  709.9	  595.5	 5983.0	...
746205	  709.7	  595.2	 5982.0	...
746206	  709.7	  595.2	 5982.0	...
746207	  709.9	  594.6	 5982.0	...
746208	  710.1	  594.1	 5982.0	...
746209	  710.2	  593.6	 5982.0	...
746210	  710.2	  593.7	 5981.0	...
746211	  710.1	  593.8	 5982.0	...
746212	  710.1	  593.8	 5983.0	...
746213	  710.0	  593.8	 5984.0	...
746214	  709.9	  593.9	 5986.0	...
746215	  709.8	  593.9	 5986.0	...
746216	  709.7	  594.0	 5985.0	...
746217	  709.5	  594.0	 5983.0	...
746218	  709.2	  594.0	 5981.0	...
746219	  709.3	  593.9	 5981.0	...
746220	  709.7	  593.9	 5981.0	...
746221	  710.2	  593.5	 5981.0	...
746222	  710.2	  593.2	 5980.0	...
746223	  710.2	  592.9	 5979.0	...
746224	  710.0	  592.9	 5978.0	...
746225	  709.7	  592.9	 5978.0	...
746226	  709.4	  593.0	 5978.0	...
746227	  709.4	  593.0	 5978.0	...
746228	  709.4	  592.8	 5977.0	...
746229	  709.2	  592.6	 5977.0	...
746230	  709.1	  592.9	 5977.0	...
746231	  708.9	  593.5	 5976.0	...
746232	  709.0	  594.1	 5976.0	...
746233	  709.0	  594.3	 5976.0	...
746234	  709.2	  594.3	 5976.0	...
746235	  709.4	  594.1	 5977.0	...
746236	  709.4	  593.4	 5977.0	...
746237	  709.3	  592.8	 5977.0	...
746238	  709.5	  592.1	 5976.0	...
746239	  709.7	  591.8	 5974.0	...
746240	  709.7	  591.5	 5971.0	...
746241	  709.6	  591.2	 5970.0	...
746242	  709.7	  591.1	 5969.0	...
746243	  709.9	  590.9	 5969.0	...
746244	  710.1	  590.7	 5969.0	...
746245	  710.2	  590.5	 5969.0	...
746246	  710.4	  591.1	 5969.0	...
746247	  710.1	  591.8	 5968.0	...
746248	  709.8	  592.5	 5969.0	...
746249	  709.4	  592.5	 5969.0	...
746250	  709.5	  592.4	 5969.0	...
746251	  709.8	  592.5	 5969.0	...
746252	  709.9	  592.5	 5972.0	...
746253	  710.0	  592.5	 5975.0	...
746254	  710.0	  592.7	 5976.0	...
746255	  710.0	  593.1	 5973.0	...
746256	  710.2	  593.5	 5970.0	...
746257	  710.3	  593.4	 5970.0	...
746258	  710.4	  593.2	 5969.0	...
746259	  710.4	  593.0	 5971.0	...
746260	  710.5	  593.0	 5972.0	...
746261	  710.4	  592.9	 5974.0	...
746262	  710.0	  593.1	 5974.0	...
746263	  709.6	  593.2	 5974.0	...
746264	  709.5	  593.0	 5974.0	...
746265	  709.8	  592.6	 5975.0	...
746266	  710.2	  592.2	 5975.0	...
746267	  710.3	  592.2	 5975.0	...
746268	  710.1	  592.2	 5975.0	...
746269	  709.8	  592.2	 5976.0	...
746270	  709.5	  592.2	 5976.0	...
746271	  709.6	  591.9	 5978.0	...
746272	  709.6	  591.6	 5978.0	...
746273	  709.7	  591.6	 5978.0	...
746274	  709.8	  591.8	 5978.0	...
746275	  709.5	  592.1	 5978.0	...
746276	  709.3	  592.1	 5979.0	...
746277	  708.9	  591.7	 5980.0	...
746278	  708.8	  591.3	 5981.0	...
746279	  709.1	  590.9	 5982.0	...
746280	  709.5	  591.0	 5983.0	...
746281	  709.9	  591.0	 5983.0	...
746282	  710.0	  590.9	 5984.0	...
746283	  710.0	  590.9	 5985.0	...
746284	  710.0	  590.9	 5986.0	...
746285	  709.8	  591.0	 5985.0	...
746286	  709.7	  591.3	 5983.0	...
746287	  709.6	  591.5	 5981.0	...
746288	  709.4	  591.7	 5984.0	...
746289	  709.3	  591.8	 5987.0	...
746290	  709.3	  591.8	 5990.0	...
746291	  709.5	  591.9	 5989.0	...
746292	  709.6	  591.9	 5988.0	...
746293	  709.6	  591.7	 5987.0	...
746294	  709.5	  591.5	 5987.0	...
746295	  709.4	  591.5	 5986.0	...
746296	  709.3	  591.8	 5986.0	...
746297	  708.8	  592.2	 5986.0	...
746298	  708.3	  592.4	 5986.0	...
746299	  707.9	  592.6	 5987.0	...
746300	  708.1	  592.7	 5989.0	...
746301	  708.5	  592.7	 5991.0	...
746302	  708.8	  592.4	 5991.0	...
746303	  709.0	  592.2	 5990.0	...
746304	  708.8	  592.1	 5990.0	...
746305	  708.6	  592.2	 5989.0	...
746306	  708.6	  592.4	 5987.0	...
746307	  708.6	  592.5	 5985.0	...
746308	  708.7	  592.5	 5984.0	...
746309	  708.5	  592.4	 5984.0	...
746310	  708.3	  592.3	 5985.0	...
746311	  708.2	  592.3	 5986.0	...
746312	  708.2	  591.9	 5988.0	...
746313	  708.3	  591.5	 5991.0	...
746314	  708.3	  591.1	 5994.0	...
746315	  708.4	  591.0	 5995.0	...
746316	  708.5	  590.9	 5997.0	...
746317	  708.5	  590.4	 5997.0	...
746318	  708.6	  589.8	 5996.0	...
746319	  708.5	  589.6	 5995.0	...
746320	  708.4	  590.0	 5996.0	...
746321	  708.3	  590.5	 5997.0	...
746322	  708.3	  590.5	 5998.0	...
746323	  708.2	  590.5	 5999.0	...
746324	  708.4	  590.5	 5999.0	...
746325	  708.6	  590.4	 6000.0	...
746326	  708.8	  590.6	 6001.0	...
746327	  708.7	  590.9	 6002.0	...
746328	  708.4	  590.9	 6003.0	...
746329	  708.1	  590.6	 6003.0	...
746330	  707.9	  590.2	 6005.0	...
746331	  707.9	  590.1	 6008.0	...
746332	  708.3	  589.9	 6012.0	...
746333	  708.8	  589.6	 6013.0	...
746334	  709.2	  589.3	 6013.0	...
746335	  709.3	  589.6	 6012.0	...
746336	  709.3	  589.9	 6012.0	...
746337	  709.2	  590.0	 6012.0	...
746338	  709.0	  589.8	 6012.0	...
746339	  708.7	  589.7	 6012.0	...
746340	  708.5	  589.8	 6012.0	...
746341	  708.3	  589.9	 6013.0	...
746342	  708.3	  589.9	 6015.0	...
746343	  708.4	  590.0	 6016.0	...
746344	  708.4	  590.1	 6016.0	...
746345	  708.4	  590.0	 6016.0	...
746346	  708.4	  589.8	 6018.0	...
746347	  708.3	  589.8	 6020.0	...
746348	  708.3	  589.8	 6022.0	...
746349	  708.2	  589.9	 6021.0	...
746350	  708.3	  589.8	 6021.0	...
746351	  708.2	  589.7	 6021.0	...
746352	  708.0	  589.6	 6021.0	...
746353	  707.9	  589.5	 6021.0	...
746354	  708.1	  589.5	 6022.0	...
746355	  708.3	  589.6	 6023.0	...
746356	  708.5	  589.5	 6024.0	...
746357	  708.5	  589.2	 6025.0	...
746358	  708.6	  589.0	 6023.0	...
746359	  708.6	  589.0	 6021.0	...
746360	  708.7	  588.7	 6023.0	...
746361	  708.8	  588.3	 6027.0	...
746362	  708.7	  587.6	 6031.0	...
746363	  708.6	  587.1	 6031.0	...
746364	  708.5	  587.1	 6031.0	...
746365	  708.4	  587.5	 6030.0	...
746366	  708.4	  587.9	 6029.0	...
746367	  708.6	  587.8	 6026.0	...
746368	  708.9	  587.6	 6023.0	...
746369	  709.2	  587.3	 6022.0	...
746370	  709.2	  587.5	 6023.0	...
746371	  709.1	  587.7	 6024.0	...
746372	  709.0	  587.6	 6024.0	...
746373	  708.8	  587.3	 6023.0	...
746374	  708.9	  586.9	 6022.0	...
746375	  708.9	  586.8	 6022.0	...
746376	  709.0	  586.7	 6021.0	...
746377	  708.9	  586.7	 6022.0	...
746378	  708.9	  587.0	 6023.0	...
746379	  709.1	  587.3	 6026.0	...
746380	  709.4	  587.5	 6028.0	...
746381	  709.6	  587.4	 6026.0	...
746382	  709.7	  587.1	 6024.0	...
746383	  709.8	  587.0	 6022.0	...
746384	  710.1	  587.0	 6023.0	...
746385	  710.3	  587.1	 6023.0	...
746386	  710.3	  586.9	 6022.0	...
746387	  710.2	  586.6	 6020.0	...
746388	  710.0	  586.5	 6022.0	...
746389	  709.7	  586.7	 6025.0	...
746390	  709.5	  587.0	 6028.0	...
746391	  709.4	  587.0	 6027.0	...
746392	  709.6	  586.7	 6027.0	...
746393	  709.8	  586.6	 6027.0	...
746394	  710.1	  586.6	 6028.0	...
746395	  710.1	  586.6	 6028.0	...
746396	  710.2	  586.7	 6029.0	...
746397	  710.2	  586.9	 6029.0	...
746398	  710.2	  587.0	 6030.0	...
746399	  710.1	  586.6	 6030.0	...
746400	  710.0	  586.3	 6032.0	...
746401	  710.0	  585.9	 6038.0	...
746402	  710.0	  585.6	 6044.0	...
746403	  710.0	  585.3	 6050.0	...
746404	  710.3	  585.0	 6051.0	...
746405	  710.5	  585.2	 6052.0	...
746406	  710.7	  585.5	 6051.0	...
746407	  710.8	  585.9	 6050.0	...
746408	  710.8	  585.9	 6051.0	...
746409	  710.5	  585.7	 6052.0	...
746410	  710.3	  585.3	 6055.0	...
746411	  710.1	  584.9	 6058.0	...
746412	  710.2	  584.8	 6059.0	...
746413	  710.3	  584.6	 6059.0	...
746414	  710.4	  584.5	 6059.0	...
MSG	746415 0000 _ Number Off
746415	  710.4	  584.4	 6059.0	...
746416	  710.1	  584.5	 6058.0	...
746417	  709.8	  584.6	 6057.0	...
746418	  709.5	  584.7	 6058.0	...
746419	  709.6	  584.6	 6059.0	...
746420	  709.7	  584.5	 6061.0	...
746421	  709.9	  584.5	 6061.0	...
746422	  710.1	  584.4	 6061.0	...
746423	  710.3	  584.2	 6060.0	...
746424	  710.4	  584.4	 6058.0	...
746425	  710.3	  584.7	 6057.0	...
746426	  710.2	  584.6	 6058.0	...
746427	  710.0	  584.3	 6061.0	...
746428	  709.8	  584.3	 6063.0	...
746429	  709.5	  584.7	 6063.0	...
746430	  709.3	  585.1	 6063.0	...
746431	  709.6	  585.3	 6063.0	...
746432	  709.9	  585.4	 6063.0	...
746433	  710.3	  585.2	 6063.0	...
746434	  710.3	  585.0	 6065.0	...
746435	  710.3	  584.8	 6069.0	...
746436	  710.2	  584.8	 6073.0	...
746437	  710.0	  584.6	 6074.0	...
746438	  710.0	  584.4	 6073.0	...
746439	  710.0	  584.3	 6073.0	...
746440	  710.1	  584.4	 6074.0	...
746441	  710.1	  584.4	 6076.0	...
746442	  710.2	  584.2	 6077.0	...
746443	  710.2	  584.0	 6078.0	...
746444	  710.2	  584.0	 6080.0	...
746445	  710.3	  583.8	 6084.0	...
746446	  710.5	  583.6	 6088.0	...
746447	  710.6	  583.2	 6091.0	...
746448	  710.4	  583.1	 6091.0	...
746449	  710.2	  582.6	 6091.0	...
746450	  710.0	  582.2	 6090.0	...
746451	  709.7	  581.8	 6090.0	...
746452	  709.4	  581.7	 6089.0	...
746453	  709.4	  581.6	 6092.0	...
746454	  709.3	  581.4	 6094.0	...
746455	  709.3	  581.3	 6096.0	...
746456	  709.3	  581.3	 6096.0	...
746457	  709.3	  581.2	 6096.0	...
746458	  709.4	  581.3	 6096.0	...
746459	  709.5	  581.6	 6097.0	...
746460	  709.6	  581.9	 6099.0	...
746461	  709.7	  582.1	 6101.0	...
746462	  709.7	  582.2	 6103.0	...
746463	  709.6	  582.2	 6106.0	...
746464	  709.4	  582.1	 6109.0	...
746465	  709.3	  582.1	 6110.0	...
746466	  709.3	  582.5	 6110.0	...
746467	  709.4	  582.8	 6110.0	...
746468	  709.6	  582.6	 6111.0	...
746469	  709.8	  582.0	 6112.0	...
746470	  710.0	  581.7	 6111.0	...
746471	  710.2	  582.1	 6111.0	...
746472	  710.4	  582.7	 6109.0	...
746473	  710.4	  583.0	 6108.0	...
746474	  710.3	  583.1	 6107.0	...
746475	  710.2	  583.2	 6109.0	...
746476	  710.2	  583.3	 6110.0	...
746477	  710.2	  583.0	 6111.0	...
746478	  709.9	  582.6	 6112.0	...
746479	  709.6	  582.5	 6114.0	...
746480	  709.4	  582.8	 6117.0	...
746481	  709.4	  583.2	 6119.0	...
746482	  709.2	  583.2	 6120.0	...
746483	  709.0	  583.2	 6119.0	...
746484	  708.8	  583.2	 6119.0	...
746485	  708.7	  583.2	 6118.0	...
746486	  708.7	  583.2	 6117.0	...
746487	  708.9	  583.2	 6121.0	...
746488	  709.0	  583.1	 6126.0	...
746489	  709.2	  582.9	 6128.0	...
746490	  709.4	  582.8	 6126.0	...
746491	  709.7	  582.9	 6124.0	...
746492	  709.9	  582.9	 6124.0	...
746493	  709.7	  582.8	 6124.0	...
746494	  709.4	  582.7	 6127.0	...
746495	  709.3	  582.5	 6130.0	...
746496	  709.6	  582.5	 6133.0	...
746497	  709.8	  582.5	 6133.0	...
746498	  709.7	  582.4	 6133.0	...
746499	  709.6	  582.3	 6134.0	...
746500	  709.6	  582.1	 6135.0	...
746501	  709.5	  581.9	 6136.0	...
746502	  709.5	  581.7	 6136.0	...
746503	  709.4	  581.8	 6135.0	...
746504	  709.4	  581.8	 6135.0	...
746505	  709.3	  581.7	 6136.0	...
746506	  709.5	  581.6	 6137.0	...
746507	  709.7	  581.5	 6138.0	...
746508	  709.6	  581.5	 6139.0	...
746509	  709.2	  581.5	 6139.0	...
746510	  708.7	  581.5	 6140.0	...
746511	  708.6	  581.5	 6143.0	...
746512	  708.6	  581.6	 6147.0	...
746513	  708.7	  581.6	 6148.0	...
746514	  708.8	  581.6	 6148.0	...
746515	  708.8	  581.7	 6148.0	...
746516	  709.0	  581.5	 6148.0	...
746517	  709.1	  581.2	 6149.0	...
746518	  709.3	  580.9	 6150.0	...
746519	  709.3	  581.0	 6154.0	...
746520	  709.5	  581.0	 6158.0	...
746521	  709.7	  581.0	 6161.0	...
746522	  709.9	  581.3	 6161.0	...
746523	  709.9	  581.6	 6161.0	...
746524	  709.7	  581.8	 6160.0	...
746525	  709.4	  581.8	 6162.0	...
746526	  709.3	  581.7	 6166.0	...
746527	  709.4	  581.9	 6170.0	...
746528	  709.5	  581.9	 6172.0	...
746529	  709.3	  581.7	 6173.0	...
746530	  709.2	  581.4	 6174.0	...
746531	  709.2	  580.9	 6175.0	...
746532	  709.4	  580.7	 6176.0	...
746533	  709.5	  580.3	 6178.0	...
746534	  709.6	  580.3	 6178.0	...
746535	  709.6	  580.4	 6174.0	...
746536	  709.7	  580.6	 6170.0	...
746537	  709.6	  580.7	 6166.0	...
746538	  709.5	  581.0	 6166.0	...
746539	  709.4	  581.4	 6166.0	...
746540	  709.4	  581.6	 6169.0	...
746541	  709.4	  581.4	 6171.0	...
746542	  709.3	  581.3	 6173.0	...
746543	  709.2	  581.3	 6176.0	...
746544	  709.2	  581.4	 6180.0	...
746545	  709.1	  581.5	 6185.0	...
746546	  709.1	  581.7	 6185.0	...
746547	  709.1	  582.0	 6185.0	...
746548	  709.1	  582.2	 6184.0	...
746549	  709.0	  582.2	 6184.0	...
746550	  709.0	  582.1	 6183.0	...
746551	  709.1	  581.9	 6183.0	...
746552	  709.3	  581.7	 6182.0	...
746553	  709.4	  581.4	 6185.0	...
746554	  709.4	  581.1	 6188.0	...
746555	  709.4	  581.2	 6192.0	...
746556	  709.4	  581.5	 6192.0	...
746557	  709.5	  581.9	 6193.0	...
746558	  709.6	  582.0	 6194.0	...
746559	  709.6	  582.1	 6195.0	...
746560	  709.5	  582.1	 6192.0	...
746561	  709.4	  581.9	 6189.0	...
746562	  709.4	  581.6	 6188.0	...
746563	  709.4	  581.3	 6192.0	...
746564	  709.5	  581.3	 6196.0	...
746565	  709.5	  581.6	 6199.0	...
746566	  709.7	  581.9	 6200.0	...
746567	  709.9	  581.9	 6199.0	...
746568	  710.2	  581.9	 6198.0	...
746569	  710.2	  581.9	 6196.0	...
746570	  710.2	  581.8	 6195.0	...
746571	  710.1	  581.5	 6197.0	...
746572	  710.0	  581.1	 6203.0	...
746573	  709.9	  580.8	 6209.0	...
746574	  709.9	  580.6	 6213.0	...
746575	  710.0	  580.6	 6213.0	...
746576	  710.0	  580.5	 6213.0	...
746577	  710.1	  580.5	 6212.0	...
746578	  710.0	  580.4	 6214.0	...
746579	  710.0	  580.4	 6216.0	...
746580	  709.9	  580.3	 6219.0	...
746581	  709.9	  580.3	 6219.0	...
746582	  709.8	  580.0	 6219.0	...
746583	  709.8	  579.8	 6219.0	...
746584	  709.8	  579.9	 6218.0	...
746585	  709.8	  580.1	 6221.0	...
746586	  709.8	  580.5	 6224.0	...
746587	  709.9	  580.5	 6227.0	...
746588	  710.0	  580.7	 6227.0	...
746589	  710.1	  580.8	 6226.0	...
746590	  710.1	  580.9	 6225.0	...
746591	  709.9	  580.9	 6225.0	...
746592	  709.8	  580.9	 6228.0	...
746593	  709.7	  581.1	 6231.0	...
746594	  709.7	  581.4	 6235.0	...
746595	  709.8	  582.0	 6232.0	...
746596	  709.9	  582.4	 6230.0	...
746597	  710.0	  582.7	 6227.0	...
746598	  710.1	  582.8	 6226.0	...
746599	  710.1	  582.7	 6226.0	...
746600	  710.1	  582.9	 6226.0	...
746601	  710.4	  583.1	 6227.0	...
746602	  710.8	  583.3	 6227.0	...
746603	  711.1	  583.2	 6227.0	...
746604	  711.2	  583.2	 6225.0	...
746605	  711.0	  583.2	 6224.0	...
746606	  710.8	  583.3	 6223.0	...
746607	  710.6	  583.3	 6223.0	...
746608	  710.6	  583.3	 6223.0	...
746609	  710.5	  583.3	 6223.0	...
746610	  710.6	  583.3	 6224.0	...
746611	  710.8	  583.5	 6226.0	...
746612	  711.0	  583.6	 6227.0	...
746613	  711.1	  583.8	 6227.0	...
746614	  711.2	  583.6	 6227.0	...
746615	  711.1	  583.4	 6228.0	...
746616	  711.1	  583.3	 6231.0	...
746617	  711.1	  583.3	 6234.0	...
746618	  711.1	  583.5	 6236.0	...
746619	  711.0	  583.8	 6237.0	...
746620	  710.9	  583.9	 6236.0	...
746621	  710.7	  583.9	 6236.0	...
746622	  710.8	  583.8	 6235.0	...
746623	  711.0	  583.8	 6235.0	...
746624	  711.2	  583.8	 6235.0	...
746625	  711.3	  583.8	 6236.0	...
MSG	746626 0000 _ Number On
746626	  711.4	  584.1	 6237.0	...
746627	  711.4	  584.3	 6239.0	...
746628	  711.4	  584.9	 6240.0	...
746629	  711.4	  585.2	 6241.0	...
746630	  711.3	  585.7	 6241.0	...
746631	  711.2	  585.8	 6241.0	...
746632	  711.3	  585.9	 6245.0	...
746633	  711.5	  585.7	 6248.0	...
746634	  711.7	  585.5	 6248.0	...
746635	  711.7	  585.5	 6244.0	...
746636	  711.7	  585.4	 6241.0	...
746637	  711.5	  585.4	 6242.0	...
746638	  711.4	  585.5	 6242.0	...
746639	  711.2	  585.8	 6243.0	...
746640	  711.2	  585.9	 6244.0	...
746641	  711.2	  585.9	 6245.0	...
746642	  711.4	  585.8	 6246.0	...
746643	  711.6	  585.6	 6245.0	...
746644	  711.8	  585.5	 6245.0	...
746645	  711.8	  585.5	 6247.0	...
746646	  711.8	  585.4	 6250.0	...
746647	  711.9	  585.5	 6252.0	...
746648	  711.9	  585.7	 6252.0	...
746649	  712.0	  585.7	 6252.0	...
746650	  712.0	  585.7	 6253.0	...
746651	  712.1	  585.8	 6253.0	...
746652	  712.1	  585.9	 6252.0	...
746653	  712.2	  586.2	 6255.0	...
746654	  712.2	  586.5	 6262.0	...
746655	  712.4	  586.7	 6268.0	...
746656	  712.7	  586.9	 6269.0	...
746657	  712.9	  587.0	 6268.0	...
746658	  712.9	  587.1	 6266.0	...
746659	  712.8	  587.1	 6267.0	...
746660	  712.9	  587.1	 6267.0	...
746661	  713.0	  587.1	 6267.0	...
746662	  713.1	  587.1	 6266.0	...
746663	  713.0	  587.2	 6265.0	...
746664	  713.0	  587.4	 6264.0	...
746665	  713.0	  587.6	 6264.0	...
746666	  712.8	  587.6	 6265.0	...
746667	  712.6	  587.6	 6265.0	...
746668	  712.6	  587.5	 6264.0	...
746669	  712.7	  587.3	 6264.0	...
746670	  712.9	  587.2	 6268.0	...
746671	  712.9	  587.3	 6273.0	...
746672	  712.9	  587.5	 6278.0	...
746673	  712.9	  587.5	 6278.0	...
746674	  712.8	  587.5	 6276.0	...
746675	  712.8	  587.6	 6274.0	...
746676	  712.7	  587.4	 6272.0	...
746677	  712.6	  587.2	 6272.0	...
746678	  712.7	  587.3	 6271.0	...
746679	  712.7	  587.7	 6271.0	...
746680	  712.8	  588.0	 6272.0	...
746681	  712.8	  588.4	 6273.0	...
746682	  712.8	  588.7	 6274.0	...
746683	  712.8	  588.8	 6276.0	...
746684	  712.7	  588.5	 6278.0	...
746685	  712.7	  588.4	 6280.0	...
746686	  712.8	  588.7	 6283.0	...
746687	  713.0	  589.3	 6286.0	...
746688	  713.1	  589.8	 6289.0	...
746689	  713.0	  590.2	 6290.0	...
746690	  713.0	  590.3	 6292.0	...
746691	  713.0	  590.5	 6292.0	...
746692	  713.0	  590.6	 6292.0	...
746693	  713.0	  590.7	 6292.0	...
746694	  712.9	  590.7	 6294.0	...
746695	  712.8	  590.9	 6295.0	...
746696	  712.8	  591.0	 6296.0	...
746697	  712.8	  591.1	 6296.0	...
746698	  712.7	  591.1	 6296.0	...
746699	  712.5	  591.4	 6294.0	...
746700	  712.3	  591.8	 6292.0	...
746701	  712.3	  592.2	 6293.0	...
746702	  712.2	  592.2	 6298.0	...
746703	  712.2	  592.1	 6303.0	...
746704	  712.5	  592.0	 6305.0	...
746705	  712.8	  591.6	 6306.0	...
746706	  713.1	  591.2	 6308.0	...
746707	  713.1	  590.8	 6308.0	...
746708	  713.1	  590.8	 6309.0	...
746709	  713.1	  590.7	 6309.0	...
746710	  713.1	  590.7	 6310.0	...
746711	  713.2	  590.9	 6310.0	...
746712	  713.1	  591.3	 6312.0	...
746713	  713.1	  591.7	 6314.0	...
746714	  713.0	  591.8	 6315.0	...
746715	  712.9	  591.8	 6315.0	...
746716	  712.7	  592.0	 6316.0	...
746717	  712.6	  592.1	 6317.0	...
746718	  712.5	  592.3	 6319.0	...
746719	  712.4	  592.4	 6322.0	...
746720	  712.3	  592.6	 6323.0	...
746721	  712.3	  592.6	 6326.0	...
746722	  712.3	  592.5	 6327.0	...
746723	  712.5	  592.5	 6330.0	...
746724	  712.6	  592.5	 6332.0	...
746725	  712.6	  592.7	 6333.0	...
746726	  712.5	  592.9	 6332.0	...
746727	  712.3	  592.7	 6330.0	...
746728	  712.2	  592.3	 6329.0	...
746729	  712.3	  591.9	 6328.0	...
746730	  712.5	  591.8	 6331.0	...
746731	  712.8	  591.7	 6334.0	...
746732	  712.8	  591.6	 6336.0	...
746733	  712.6	  591.6	 6336.0	...
746734	  712.3	  592.0	 6335.0	...
746735	  712.5	  592.5	 6336.0	...
746736	  712.9	  593.1	 6336.0	...
746737	  713.0	  593.2	 6336.0	...
746738	  712.9	  593.3	 6337.0	...
746739	  712.8	  593.4	 6338.0	...
746740	  712.9	  593.4	 6339.0	...
746741	  712.9	  593.2	 6339.0	...
746742	  713.1	  593.0	 6338.0	...
746743	  713.3	  593.4	 6337.0	...
746744	  713.5	  593.8	 6337.0	...
746745	  713.5	  594.3	 6337.0	...
746746	  713.4	  594.4	 6337.0	...
746747	  713.2	  594.5	 6337.0	...
746748	  713.1	  594.5	 6337.0	...
746749	  713.3	  594.4	 6339.0	...
746750	  713.6	  594.4	 6340.0	...
746751	  713.8	  594.4	 6343.0	...
746752	  713.9	  594.5	 6343.0	...
746753	  714.1	  594.7	 6344.0	...
746754	  714.3	  594.8	 6344.0	...
746755	  714.3	  594.9	 6344.0	...
746756	  714.0	  594.6	 6344.0	...
746757	  713.8	  594.0	 6346.0	...
746758	  713.4	  593.6	 6347.0	...
746759	  713.0	  593.5	 6347.0	...
746760	  712.6	  593.7	 6349.0	...
746761	  712.6	  593.8	 6352.0	...
746762	  712.8	  594.0	 6355.0	...
746763	  713.1	  594.3	 6355.0	...
746764	  713.6	  594.5	 6356.0	...
746765	  713.9	  594.5	 6357.0	...
746766	  714.2	  594.5	 6357.0	...
746767	  714.2	  594.8	 6357.0	...
746768	  714.1	  595.1	 6356.0	...
746769	  714.0	  595.6	 6354.0	...
746770	  713.9	  595.7	 6354.0	...
746771	  713.8	  595.6	 6353.0	...
746772	  713.7	  595.4	 6354.0	...
746773	  713.6	  595.4	 6355.0	...
746774	  713.6	  595.7	 6355.0	...
746775	  713.6	  596.1	 6354.0	...
746776	  713.9	  596.1	 6353.0	...
746777	  714.2	  596.1	 6352.0	...
746778	  714.6	  596.3	 6352.0	...
746779	  714.8	  596.4	 6353.0	...
746780	  714.9	  596.5	 6355.0	...
746781	  715.0	  596.4	 6356.0	...
746782	  714.8	  596.3	 6355.0	...
746783	  714.7	  596.3	 6358.0	...
746784	  714.6	  596.2	 6365.0	...
746785	  714.6	  596.3	 6372.0	...
746786	  714.6	  596.4	 6375.0	...
746787	  714.8	  596.4	 6376.0	...
746788	  715.0	  596.5	 6376.0	...
746789	  715.3	  596.5	 6376.0	...
746790	  715.3	  596.4	 6376.0	...
746791	  715.3	  596.4	 6377.0	...
746792	  715.3	  596.3	 6379.0	...
746793	  715.3	  596.4	 6381.0	...
746794	  715.2	  596.5	 6381.0	...
746795	  715.2	  596.5	 6378.0	...
746796	  715.2	  596.5	 6375.0	...
746797	  715.2	  596.6	 6373.0	...
746798	  715.2	  596.7	 6374.0	...
746799	  715.2	  596.7	 6378.0	...
746800	  714.9	  596.7	 6381.0	...
746801	  714.6	  596.7	 6383.0	...
746802	  714.5	  596.8	 6381.0	...
746803	  714.6	  596.8	 6380.0	...
746804	  714.7	  596.9	 6380.0	...
746805	  714.7	  597.2	 6381.0	...
746806	  714.5	  597.5	 6383.0	...
746807	  714.4	  597.7	 6386.0	...
746808	  714.3	  597.7	 6389.0	...
746809	  714.4	  597.7	 6391.0	...
746810	  714.5	  597.7	 6390.0	...
746811	  714.5	  597.8	 6388.0	...
746812	  714.5	  598.0	 6386.0	...
746813	  714.5	  598.1	 6389.0	...
746814	  714.5	  598.3	 6392.0	...
746815	  714.5	  598.0	 6395.0	...
746816	  714.6	  597.7	 6395.0	...
746817	  714.6	  597.4	 6395.0	...
746818	  714.6	  597.5	 6395.0	...
746819	  714.5	  597.6	 6396.0	...
746820	  714.4	  597.7	 6398.0	...
746821	  714.4	  597.8	 6402.0	...
746822	  714.3	  597.9	 6407.0	...
746823	  714.2	  597.9	 6406.0	...
746824	  714.2	  597.9	 6405.0	...
746825	  714.3	  597.9	 6404.0	...
746826	  714.4	  598.2	 6406.0	...
746827	  714.6	  598.5	 6407.0	...
746828	  714.7	  598.8	 6407.0	...
746829	  714.8	  598.9	 6407.0	...
746830	  714.9	  598.9	 6406.0	...
746831	  715.0	  598.7	 6404.0	...
746832	  715.1	  598.6	 6400.0	...
746833	  715.2	  598.2	 6397.0	...
746834	  715.1	  597.8	 6396.0	...
746835	  714.9	  597.5	 6397.0	...
746836	  714.7	  597.4	 6403.0	...
746837	  714.7	  597.4	 6409.0	...
746838	  714.8	  597.9	 6415.0	...
746839	  715.0	  598.3	 6414.0	...
746840	  715.1	  598.6	 6413.0	...
746841	  715.1	  599.0	 6413.0	...
746842	  715.0	  599.4	 6415.0	...
746843	  714.8	  599.8	 6418.0	...
746844	  714.9	  599.8	 6420.0	...
746845	  715.1	  599.8	 6422.0	...
746846	  715.2	  599.8	 6424.0	...
746847	  715.2	  599.8	 6425.0	...
746848	  715.0	  600.0	 6425.0	...
746849	  714.7	  600.1	 6425.0	...
746850	  714.5	  600.2	 6426.0	...
746851	  714.7	  600.1	 6426.0	...
746852	  714.8	  600.0	 6423.0	...
746853	  714.8	  600.3	 6421.0	...
746854	  715.1	  600.6	 6420.0	...
746855	  715.4	  601.0	 6421.0	...
746856	  715.7	  601.1	 6422.0	...
746857	  715.6	  601.3	 6423.0	...
746858	  715.4	  601.5	 6422.0	...
746859	  715.4	  601.6	 6422.0	...
746860	  715.3	  601.6	 6422.0	...
746861	  715.6	  601.7	 6421.0	...
746862	  715.8	  601.8	 6419.0	...
746863	  716.1	  602.0	 6418.0	...
746864	  716.2	  602.0	 6419.0	...
746865	  716.2	  602.0	 6423.0	...
746866	  716.1	  602.0	 6425.0	...
746867	  716.0	  601.9	 6427.0	...
746868	  715.9	  602.0	 6426.0	...
746869	  715.9	  602.1	 6425.0	...
746870	  715.8	  601.9	 6426.0	...
746871	  715.8	  601.7	 6428.0	...
746872	  715.8	  601.5	 6429.0	...
746873	  715.8	  601.6	 6428.0	...
746874	  715.9	  601.7	 6428.0	...
746875	  715.8	  601.8	 6426.0	...
746876	  715.7	  601.8	 6425.0	...
746877	  715.5	  601.8	 6425.0	...
746878	  715.6	  601.8	 6425.0	...
746879	  715.8	  601.8	 6424.0	...
746880	  716.1	  601.7	 6425.0	...
746881	  716.4	  601.7	 6428.0	...
746882	  716.6	  601.7	 6430.0	...
746883	  716.6	  601.5	 6433.0	...
746884	  716.5	  601.4	 6436.0	...
746885	  716.6	  601.3	 6438.0	...
746886	  716.7	  601.4	 6436.0	...
746887	  716.8	  601.8	 6434.0	...
746888	  716.9	  602.1	 6433.0	...
746889	  717.0	  602.5	 6430.0	...
746890	  717.0	  602.7	 6427.0	...
746891	  717.4	  602.5	 6423.0	...
746892	  717.7	  602.1	 6423.0	...
746893	  718.1	  601.8	 6424.0	...
746894	  718.2	  601.8	 6425.0	...
746895	  718.1	  601.8	 6425.0	...
746896	  718.0	  601.9	 6425.0	...
746897	  717.9	  602.2	 6424.0	...
746898	  717.9	  602.4	 6425.0	...
746899	  717.9	  602.6	 6425.0	...
746900	  717.9	  602.7	 6427.0	...
746901	  718.2	  602.7	 6429.0	...
746902	  718.5	  602.6	 6430.0	...
746903	  718.3	  602.6	 6429.0	...
746904	  717.4	  602.8	 6430.0	...
746905	  716.6	  603.3	 6433.0	...
746906	  715.6	  603.9	 6434.0	...
746907	  714.6	  604.4	 6433.0	...
746908	  713.0	  604.8	 6433.0	...
746909	  711.7	  605.1	 6433.0	...
746910	  710.3	  605.2	 6431.0	...
746911	  708.6	  605.4	 6427.0	...
746912	  707.4	  605.6	 6424.0	...
746913	  706.2	  605.6	 6423.0	...
746914	  705.6	  605.4	 6421.0	...
746915	  705.1	  605.2	 6420.0	...
746916	  705.2	  605.1	 6422.0	...
746917	  705.9	  605.0	 6426.0	...
746918	  706.5	  605.1	 6428.0	...
746919	  707.2	  605.3	 6427.0	...
746920	  708.2	  605.4	 6426.0	...
746921	  709.5	  605.5	 6428.0	...
746922	  710.9	  605.4	 6429.0	...
746923	  711.9	  604.8	 6429.0	...
746924	  712.5	  603.5	 6430.0	...
746925	  712.5	  602.4	 6428.0	...
746926	  712.6	  601.9	 6425.0	...
746927	  712.8	  601.5	 6424.0	...
746928	  713.1	  601.2	 6426.0	...
746929	  713.2	  601.1	 6427.0	...
746930	  713.2	  601.4	 6428.0	...
MSG	746931 0000 _ Number Off
746931	  713.2	  601.1	 6432.0	...
746932	  713.2	  600.7	 6435.0	...
746933	  713.2	  600.6	 6437.0	...
746934	  713.2	  601.0	 6437.0	...
746935	  713.2	  601.5	 6435.0	...
746936	  713.1	  601.5	 6435.0	...
746937	  713.1	  601.5	 6434.0	...
746938	  713.0	  601.4	 6434.0	...
746939	  712.9	  601.3	 6432.0	...
746940	  712.9	  601.2	 6432.0	...
746941	  712.9	  601.2	 6432.0	...
746942	  712.9	  601.1	 6433.0	...
746943	  712.9	  601.0	 6434.0	...
746944	  712.7	  601.0	 6435.0	...
746945	  712.6	  601.3	 6436.0	...
746946	  712.8	  601.5	 6434.0	...
746947	  713.2	  601.8	 6431.0	...
746948	  713.5	  602.1	 6428.0	...
746949	  713.7	  602.4	 6425.0	...
746950	  713.9	  602.6	 6425.0	...
746951	  713.8	  602.6	 6427.0	...
746952	  713.6	  602.0	 6430.0	...
746953	  713.4	  601.4	 6433.0	...
746954	  713.4	  601.2	 6434.0	...
746955	  713.5	  601.5	 6435.0	...
746956	  713.8	  601.7	 6435.0	...
746957	  714.1	  601.6	 6435.0	...
746958	  714.5	  601.4	 6434.0	...
746959	  714.3	  601.4	 6432.0	...
746960	  714.1	  601.3	 6430.0	...
746961	  713.9	  601.2	 6429.0	...
746962	  713.9	  601.0	 6428.0	...
746963	  714.0	  600.4	 6429.0	...
746964	  714.1	  599.8	 6431.0	...
746965	  714.3	  599.3	 6433.0	...
746966	  714.3	  599.4	 6434.0	...
746967	  714.3	  599.4	 6434.0	...
746968	  714.2	  599.4	 6434.0	...
746969	  714.1	  599.4	 6435.0	...
746970	  714.0	  599.3	 6435.0	...
746971	  714.1	  599.8	 6434.0	...
746972	  714.2	  600.3	 6433.0	...
746973	  714.3	  600.7	 6431.0	...
746974	  714.4	  600.5	 6430.0	...
746975	  714.4	  600.3	 6428.0	...
746976	  714.4	  600.1	 6427.0	...
746977	  714.6	  600.1	 6427.0	...
746978	  715.0	  600.0	 6428.0	...
746979	  715.3	  599.9	 6429.0	...
746980	  715.5	  599.8	 6428.0	...
746981	  715.5	  599.8	 6430.0	...
746982	  715.2	  599.8	 6432.0	...
746983	  714.9	  599.8	 6435.0	...
746984	  714.9	  600.0	 6435.0	...
746985	  715.3	  600.1	 6435.0	...
746986	  715.6	  600.2	 6435.0	...
746987	  715.7	  600.2	 6434.0	...
746988	  715.8	  600.1	 6433.0	...
746989	  716.0	  600.2	 6431.0	...
746990	  716.1	  600.3	 6429.0	...
746991	  716.2	  600.5	 6426.0	...
746992	  716.3	  600.6	 6423.0	...
746993	  716.3	  600.7	 6423.0	...
746994	  716.2	  600.9	 6424.0	...
746995	  716.2	  601.0	 6425.0	...
746996	  716.1	  601.1	 6422.0	...
746997	  716.2	  601.1	 6419.0	...
746998	  716.3	  601.2	 6416.0	...
746999	  716.3	  601.4	 6416.0	...
747000	  716.2	  601.8	 6417.0	...
747001	  716.0	  602.1	 6417.0	...
747002	  715.9	  602.3	 6417.0	...
747003	  715.9	  602.3	 6417.0	...
747004	  716.0	  602.1	 6418.0	...
747005	  716.2	  602.0	 6420.0	...
747006	  716.3	  601.8	 6422.0	...
747007	  716.5	  602.0	 6422.0	...
747008	  716.9	  602.2	 6421.0	...
747009	  717.4	  602.3	 6419.0	...
747010	  717.5	  602.3	 6420.0	...
747011	  717.4	  602.2	 6422.0	...
747012	  717.4	  602.1	 6425.0	...
747013	  717.4	  602.0	 6426.0	...
747014	  717.2	  601.9	 6425.0	...
747015	  717.1	  601.7	 6423.0	...
747016	  717.3	  601.5	 6420.0	...
747017	  717.7	  601.3	 6420.0	...
747018	  718.0	  601.7	 6419.0	...
747019	  718.0	  602.0	 6419.0	...
747020	  718.0	  602.1	 6419.0	...
747021	  718.1	  601.8	 6420.0	...
747022	  718.2	  601.5	 6420.0	...
747023	  718.4	  601.8	 6420.0	...
747024	  718.4	  602.1	 6421.0	...
747025	  718.3	  602.3	 6423.0	...
747026	  718.3	  602.1	 6424.0	...
747027	  718.1	  601.9	 6424.0	...
747028	  718.0	  601.8	 6424.0	...
747029	  718.0	  601.8	 6421.0	...
747030	  718.5	  601.6	 6417.0	...
747031	  719.0	  601.4	 6413.0	...
747032	  719.4	  601.1	 6414.0	...
747033	  719.2	  601.1	 6416.0	...
747034	  719.0	  601.0	 6418.0	...
747035	  718.9	  601.0	 6418.0	...
747036	  718.9	  600.9	 6418.0	...
747037	  718.9	  600.9	 6417.0	...
747038	  718.8	  600.9	 6417.0	...
747039	  718.8	  600.8	 6417.0	...
747040	  718.7	  600.6	 6417.0	...
747041	  718.6	  600.3	 6416.0	...
747042	  718.5	  600.1	 6415.0	...
747043	  718.5	  599.8	 6414.0	...
747044	  718.7	  599.5	 6414.0	...
747045	  718.8	  599.3	 6414.0	...
747046	  718.7	  599.3	 6414.0	...
747047	  718.6	  600.0	 6414.0	...
747048	  718.6	  601.1	 6411.0	...
747049	  718.7	  602.1	 6407.0	...
747050	  718.8	  602.4	 6403.0	...
747051	  718.9	  602.5	 6402.0	...
747052	  719.1	  602.7	 6404.0	...
747053	  719.1	  602.7	 6406.0	...
747054	  718.9	  602.6	 6405.0	...
747055	  718.8	  602.5	 6404.0	...
747056	  718.9	  602.5	 6403.0	...
747057	  719.0	  602.6	 6406.0	...
747058	  718.9	  602.8	 6407.0	...
747059	  718.7	  603.1	 6406.0	...
747060	  718.5	  603.5	 6402.0	...
747061	  718.5	  603.6	 6398.0	...
747062	  718.6	  603.3	 6397.0	...
747063	  718.8	  602.9	 6396.0	...
747064	  719.0	  602.5	 6395.0	...
747065	  718.9	  602.1	 6397.0	...
747066	  718.8	  601.7	 6401.0	...
747067	  718.7	  601.5	 6405.0	...
747068	  718.6	  601.7	 6404.0	...
747069	  718.6	  601.9	 6401.0	...
747070	  718.6	  601.7	 6397.0	...
747071	  718.5	  601.5	 6396.0	...
747072	  718.2	  601.1	 6394.0	...
747073	  718.1	  600.9	 6396.0	...
747074	  718.0	  600.7	 6399.0	...
747075	  717.8	  600.6	 6403.0	...
747076	  717.7	  600.7	 6403.0	...
747077	  718.2	  600.6	 6404.0	...
747078	  718.6	  600.5	 6402.0	...
747079	  718.9	  600.6	 6401.0	...
747080	  718.6	  600.9	 6396.0	...
747081	  718.2	  601.2	 6393.0	...
747082	  718.0	  601.2	 6389.0	...
747083	  718.1	  601.3	 6389.0	...
747084	  718.3	  601.4	 6390.0	...
747085	  718.4	  601.4	 6391.0	...
747086	  718.5	  601.4	 6393.0	...
747087	  718.5	  601.4	 6393.0	...
747088	  718.5	  601.4	 6393.0	...
747089	  718.5	  601.6	 6393.0	...
747090	  718.7	  601.7	 6393.0	...
747091	  718.8	  601.6	 6392.0	...
747092	  719.0	  601.6	 6392.0	...
747093	  718.7	  601.5	 6392.0	...
747094	  718.4	  601.5	 6392.0	...
747095	  718.5	  602.0	 6392.0	...
747096	  718.8	  602.5	 6391.0	...
747097	  719.0	  602.9	 6392.0	...
747098	  719.2	  602.7	 6393.0	...
747099	  719.6	  602.5	 6395.0	...
747100	  719.9	  602.3	 6395.0	...
747101	  720.0	  602.3	 6395.0	...
747102	  719.9	  602.2	 6395.0	...
747103	  719.7	  602.2	 6394.0	...
747104	  719.5	  602.8	 6393.0	...
747105	  719.3	  603.6	 6389.0	...
747106	  719.3	  604.4	 6386.0	...
747107	  719.6	  604.3	 6388.0	...
747108	  719.9	  604.1	 6392.0	...
747109	  720.1	  604.0	 6395.0	...
747110	  720.6	  603.9	 6392.0	...
747111	  721.0	  603.6	 6391.0	...
747112	  721.0	  603.4	 6389.0	...
747113	  720.6	  603.1	 6391.0	...
747114	  720.2	  603.0	 6392.0	...
747115	  720.1	  602.8	 6393.0	...
747116	  720.1	  602.7	 6393.0	...
747117	  720.1	  603.0	 6390.0	...
747118	  720.1	  603.4	 6387.0	...
747119	  720.2	  604.0	 6385.0	...
747120	  720.2	  604.3	 6386.0	...
747121	  720.4	  604.5	 6387.0	...
747122	  720.5	  604.3	 6389.0	...
747123	  720.6	  604.2	 6390.0	...
747124	  720.5	  604.0	 6391.0	...
747125	  720.4	  604.0	 6390.0	...
747126	  720.5	  603.7	 6389.0	...
747127	  720.7	  603.5	 6390.0	...
747128	  720.9	  603.4	 6390.0	...
747129	  721.0	  603.3	 6391.0	...
747130	  721.0	  603.2	 6391.0	...
747131	  721.1	  603.1	 6391.0	...
747132	  721.2	  603.1	 6389.0	...
747133	  721.2	  603.1	 6387.0	...
747134	  721.2	  603.2	 6385.0	...
747135	  721.3	  603.3	 6386.0	...
747136	  721.3	  603.5	 6388.0	...
747137	  721.3	  603.4	 6392.0	...
747138	  721.4	  603.3	 6395.0	...
747139	  721.4	  603.1	 6394.0	...
747140	  721.4	  603.1	 6391.0	...
MSG	747141 0000 _ Number On
747141	  721.4	  603.0	 6390.0	...
747142	  721.3	  602.6	 6392.0	...
747143	  721.3	  602.2	 6398.0	...
747144	  721.6	  601.9	 6402.0	...
747145	  721.9	  602.0	 6402.0	...
747146	  722.1	  602.2	 6398.0	...
747147	  722.0	  602.3	 6397.0	...
747148	  721.8	  602.2	 6399.0	...
747149	  721.6	  602.0	 6402.0	...
747150	  721.4	  601.8	 6401.0	...
747151	  721.2	  601.6	 6401.0	...
747152	  721.1	  601.5	 6401.0	...
747153	  721.1	  601.4	 6401.0	...
747154	  721.0	  601.2	 6402.0	...
747155	  721.2	  601.0	 6402.0	...
747156	  721.5	  600.9	 6403.0	...
747157	  721.8	  600.9	 6403.0	...
747158	  721.9	  601.0	 6404.0	...
747159	  722.0	  601.1	 6404.0	...
747160	  722.3	  601.1	 6404.0	...
747161	  722.4	  601.1	 6402.0	...
747162	  722.8	  601.0	 6401.0	...
747163	  723.0	  600.9	 6402.0	...
747164	  722.7	  600.9	 6403.0	...
747165	  722.2	  600.9	 6403.0	...
747166	  721.7	  600.9	 6400.0	...
747167	  721.6	  600.9	 6396.0	...
747168	  721.8	  600.9	 6394.0	...
747169	  722.1	  600.9	 6390.0	...
747170	  722.3	  601.1	 6386.0	...
747171	  722.2	  601.3	 6382.0	...
747172	  722.2	  601.5	 6382.0	...
747173	  722.3	  601.5	 6383.0	...
747174	  722.4	  601.7	 6383.0	...
747175	  722.5	  602.0	 6383.0	...
747176	  722.4	  602.1	 6384.0	...
747177	  722.2	  601.9	 6386.0	...
747178	  722.1	  601.7	 6387.0	...
747179	  722.4	  601.7	 6388.0	...
747180	  722.6	  601.8	 6387.0	...
747181	  722.9	  602.0	 6390.0	...
747182	  722.8	  602.5	 6393.0	...
747183	  722.6	  602.7	 6395.0	...
747184	  722.5	  602.9	 6394.0	...
747185	  722.9	  602.6	 6391.0	...
747186	  723.3	  602.3	 6387.0	...
747187	  723.8	  601.6	 6384.0	...
747188	  723.7	  601.3	 6383.0	...
747189	  723.7	  601.5	 6382.0	...
747190	  723.8	  602.0	 6382.0	...
747191	  723.8	  602.4	 6382.0	...
747192	  723.8	  602.4	 6382.0	...
747193	  723.7	  602.4	 6383.0	...
747194	  723.8	  602.4	 6383.0	...
747195	  723.9	  602.4	 6383.0	...
747196	  724.1	  602.6	 6383.0	...
747197	  724.2	  602.9	 6382.0	...
747198	  724.0	  602.9	 6382.0	...
747199	  723.8	  602.6	 6384.0	...
747200	  723.6	  602.4	 6386.0	...
747201	  723.7	  602.4	 6384.0	...
747202	  723.8	  602.5	 6380.0	...
747203	  723.8	  602.6	 6376.0	...
747204	  724.0	  602.6	 6376.0	...
747205	  724.1	  602.6	 6377.0	...
747206	  724.3	  602.7	 6381.0	...
747207	  724.2	  602.8	 6385.0	...
747208	  724.2	  602.8	 6388.0	...
747209	  724.1	  602.6	 6387.0	...
747210	  724.1	  602.7	 6385.0	...
747211	  724.2	  602.8	 6384.0	...
747212	  724.2	  602.9	 6384.0	...
747213	  724.2	  602.7	 6384.0	...
747214	  724.3	  602.4	 6383.0	...
747215	  724.3	  602.6	 6382.0	...
747216	  724.2	  602.7	 6382.0	...
747217	  724.2	  602.8	 6382.0	...
747218	  724.2	  602.9	 6383.0	...
747219	  724.2	  603.0	 6382.0	...
747220	  724.2	  603.1	 6382.0	...
747221	  724.2	  603.0	 6381.0	...
747222	  724.3	  603.0	 6380.0	...
747223	  724.5	  603.0	 6380.0	...
747224	  724.5	  603.1	 6380.0	...
747225	  724.6	  603.3	 6379.0	...
747226	  724.6	  603.5	 6379.0	...
747227	  724.6	  603.2	 6381.0	...
747228	  724.5	  602.8	 6385.0	...
747229	  724.4	  602.4	 6389.0	...
747230	  724.3	  602.4	 6390.0	...
747231	  724.5	  602.3	 6390.0	...
747232	  724.8	  602.3	 6390.0	...
747233	  725.0	  602.2	 6390.0	...
747234	  724.9	  602.1	 6389.0	...
747235	  724.8	  602.1	 6389.0	...
747236	  724.8	  602.2	 6390.0	...
747237	  724.7	  601.9	 6390.0	...
747238	  724.7	  601.3	 6391.0	...
747239	  724.6	  600.6	 6391.0	...
747240	  724.6	  600.7	 6391.0	...
747241	  724.6	  601.0	 6390.0	...
747242	  724.7	  601.3	 6389.0	...
747243	  724.7	  601.4	 6388.0	...
747244	  724.8	  601.5	 6388.0	...
747245	  724.9	  601.4	 6388.0	...
747246	  724.9	  601.2	 6387.0	...
747247	  724.9	  601.0	 6387.0	...
747248	  725.0	  600.9	 6387.0	...
747249	  725.0	  600.8	 6389.0	...
747250	  724.9	  600.8	 6391.0	...
747251	  724.9	  600.8	 6392.0	...
747252	  724.9	  600.9	 6392.0	...
747253	  725.0	  601.1	 6392.0	...
747254	  725.1	  601.8	 6390.0	...
747255	  725.4	  602.5	 6388.0	...
747256	  725.4	  602.7	 6387.0	...
747257	  725.4	  602.4	 6386.0	...
747258	  725.3	  602.0	 6385.0	...
747259	  725.3	  602.0	 6384.0	...
747260	  725.4	  601.9	 6384.0	...
747261	  725.4	  602.0	 6385.0	...
747262	  725.2	  602.2	 6385.0	...
747263	  724.9	  602.6	 6386.0	...
747264	  724.6	  602.9	 6385.0	...
747265	  724.9	  602.9	 6384.0	...
747266	  725.2	  602.8	 6385.0	...
747267	  725.4	  602.8	 6387.0	...
747268	  725.8	  602.8	 6389.0	...
747269	  726.1	  603.0	 6389.0	...
747270	  726.4	  603.1	 6389.0	...
747271	  726.2	  603.0	 6390.0	...
747272	  726.0	  602.8	 6391.0	...
747273	  725.8	  602.8	 6392.0	...
747274	  725.8	  603.2	 6391.0	...
747275	  725.8	  603.4	 6389.0	...
747276	  725.6	  603.4	 6388.0	...
747277	  725.5	  603.4	 6387.0	...
747278	  725.5	  603.7	 6387.0	...
747279	  725.4	  603.9	 6386.0	...
747280	  725.4	  604.0	 6385.0	...
747281	  725.3	  603.8	 6385.0	...
747282	  725.2	  603.8	 6387.0	...
747283	  725.4	  603.8	 6390.0	...
747284	  725.7	  603.7	 6392.0	...
747285	  726.1	  603.5	 6392.0	...
747286	  726.3	  603.3	 6391.0	...
747287	  726.3	  603.1	 6391.0	...
747288	  726.4	  603.0	 6393.0	...
747289	  726.6	  602.7	 6395.0	...
747290	  726.8	  602.5	 6395.0	...
747291	  726.7	  602.3	 6395.0	...
747292	  726.4	  602.4	 6394.0	...
747293	  726.2	  602.4	 6391.0	...
747294	  726.2	  602.3	 6387.0	...
747295	  726.3	  602.3	 6384.0	...
747296	  726.3	  602.4	 6386.0	...
747297	  726.3	  602.6	 6389.0	...
747298	  726.3	  602.9	 6393.0	...
747299	  726.3	  603.1	 6394.0	...
747300	  726.4	  603.3	 6395.0	...
747301	  726.5	  603.3	 6396.0	...
747302	  726.6	  603.2	 6397.0	...
747303	  726.5	  603.4	 6397.0	...
747304	  726.5	  603.6	 6397.0	...
747305	  726.3	  603.5	 6396.0	...
747306	  726.3	  603.1	 6395.0	...
747307	  726.2	  602.9	 6394.0	...
747308	  726.2	  603.6	 6393.0	...
747309	  726.2	  604.5	 6390.0	...
747310	  726.4	  605.2	 6388.0	...
747311	  727.0	  605.2	 6384.0	...
747312	  727.4	  605.1	 6384.0	...
747313	  727.7	  604.9	 6384.0	...
747314	  727.6	  604.9	 6384.0	...
747315	  727.3	  604.4	 6384.0	...
747316	  727.1	  604.0	 6384.0	...
747317	  727.1	  603.6	 6385.0	...
747318	  727.2	  603.6	 6386.0	...
747319	  727.3	  603.2	 6387.0	...
747320	  727.2	  602.8	 6386.0	...
747321	  727.2	  602.6	 6386.0	...
747322	  727.3	  603.0	 6386.0	...
747323	  727.3	  603.3	 6387.0	...
747324	  727.3	  603.5	 6388.0	...
747325	  727.3	  603.5	 6387.0	...
747326	  727.2	  603.6	 6386.0	...
747327	  727.2	  603.8	 6386.0	...
747328	  727.3	  603.8	 6387.0	...
747329	  727.5	  603.9	 6389.0	...
747330	  727.7	  603.9	 6389.0	...
747331	  727.7	  604.0	 6388.0	...
747332	  727.9	  604.0	 6387.0	...
747333	  728.2	  604.1	 6385.0	...
747334	  728.4	  603.9	 6385.0	...
747335	  728.4	  603.7	 6384.0	...
747336	  728.3	  603.5	 6383.0	...
747337	  728.2	  603.5	 6383.0	...
747338	  728.1	  603.4	 6383.0	...
747339	  728.3	  603.2	 6383.0	...
747340	  728.6	  602.9	 6383.0	...
747341	  728.9	  602.9	 6383.0	...
747342	  729.0	  603.0	 6383.0	...
747343	  728.7	  603.2	 6384.0	...
747344	  728.4	  603.0	 6384.0	...
747345	  728.1	  602.7	 6384.0	...
747346	  728.0	  602.2	 6383.0	...
747347	  727.9	  602.1	 6380.0	...
747348	  727.8	  601.8	 6377.0	...
747349	  727.8	  601.5	 6376.0	...
747350	  728.2	  601.2	 6377.0	...
747351	  728.6	  601.1	 6379.0	...
747352	  729.1	  601.1	 6380.0	...
747353	  729.1	  601.2	 6381.0	...
747354	  729.1	  601.1	 6383.0	...
747355	  729.1	  600.9	 6384.0	...
747356	  729.1	  600.7	 6387.0	...
747357	  729.0	  600.8	 6388.0	...
747358	  728.9	  601.2	 6390.0	...
747359	  728.7	  601.7	 6390.0	...
747360	  728.7	  602.0	 6389.0	...
747361	  728.9	  601.9	 6389.0	...
747362	  729.2	  601.8	 6389.0	...
747363	  729.3	  601.5	 6390.0	...
747364	  729.4	  601.4	 6390.0	...
747365	  729.4	  601.5	 6388.0	...
747366	  729.5	  601.7	 6387.0	...
747367	  729.7	  601.9	 6387.0	...
747368	  729.7	  601.8	 6387.0	...
747369	  729.5	  601.8	 6387.0	...
747370	  729.3	  601.8	 6388.0	...
747371	  729.3	  601.9	 6388.0	...
747372	  729.5	  602.0	 6388.0	...
747373	  729.7	  602.2	 6387.0	...
747374	  729.7	  602.3	 6387.0	...
747375	  729.7	  602.1	 6387.0	...
747376	  729.8	  601.9	 6387.0	...
747377	  729.9	  602.1	 6386.0	...
747378	  730.0	  602.4	 6386.0	...
747379	  730.1	  602.9	 6386.0	...
747380	  730.0	  603.1	 6386.0	...
747381	  729.6	  603.4	 6385.0	...
747382	  729.3	  603.6	 6385.0	...
747383	  729.1	  603.6	 6386.0	...
747384	  729.5	  603.6	 6387.0	...
747385	  729.9	  603.6	 6387.0	...
747386	  730.3	  603.3	 6386.0	...
747387	  730.2	  603.1	 6386.0	...
747388	  730.0	  603.0	 6385.0	...
747389	  729.9	  603.8	 6384.0	...
747390	  730.0	  604.6	 6383.0	...
747391	  730.1	  604.8	 6383.0	...
747392	  730.3	  604.6	 6384.0	...
747393	  730.0	  604.5	 6384.0	...
747394	  729.8	  604.6	 6385.0	...
747395	  729.7	  604.5	 6386.0	...
747396	  730.0	  604.4	 6386.0	...
747397	  730.2	  604.4	 6386.0	...
747398	  730.1	  604.4	 6385.0	...
747399	  729.9	  604.4	 6384.0	...
747400	  729.9	  604.4	 6381.0	...
747401	  730.1	  604.3	 6379.0	...
747402	  730.3	  604.2	 6374.0	...
747403	  730.5	  604.2	 6373.0	...
747404	  730.6	  604.2	 6376.0	...
747405	  730.6	  604.1	 6382.0	...
747406	  730.6	  604.0	 6387.0	...
747407	  730.7	  603.9	 6388.0	...
747408	  730.6	  604.0	 6388.0	...
747409	  730.5	  604.0	 6388.0	...
747410	  730.5	  604.1	 6388.0	...
747411	  730.5	  604.1	 6387.0	...
747412	  730.5	  604.1	 6387.0	...
747413	  730.5	  603.9	 6386.0	...
747414	  730.4	  603.8	 6384.0	...
747415	  730.5	  603.8	 6382.0	...
747416	  730.6	  604.1	 6381.0	...
747417	  730.7	  604.3	 6381.0	...
747418	  730.8	  604.2	 6386.0	...
747419	  731.0	  604.1	 6390.0	...
747420	  731.1	  604.0	 6390.0	...
747421	  731.3	  604.0	 6386.0	...
747422	  731.3	  603.8	 6382.0	...
747423	  731.2	  603.6	 6382.0	...
747424	  731.1	  603.6	 6383.0	...
747425	  731.0	  603.8	 6383.0	...
747426	  730.9	  603.9	 6384.0	...
747427	  730.8	  603.9	 6384.0	...
747428	  730.8	  604.0	 6384.0	...
747429	  730.8	  604.1	 6384.0	...
747430	  730.8	  604.2	 6384.0	...
747431	  730.8	  604.2	 6385.0	...
747432	  731.0	  604.3	 6385.0	...
747433	  731.1	  604.4	 6385.0	...
747434	  731.3	  604.5	 6388.0	...
747435	  731.1	  604.6	 6391.0	...
747436	  731.0	  604.7	 6391.0	...
747437	  730.7	  604.7	 6389.0	...
747438	  730.7	  604.6	 6385.0	...
747439	  730.9	  604.9	 6382.0	...
747440	  731.2	  605.4	 6381.0	...
747441	  731.6	  605.8	 6381.0	...
747442	  731.8	  605.8	 6381.0	...
747443	  731.8	  605.9	 6381.0	...
MSG	747444 0000 _ Number Off
747444	  731.9	  605.9	 6380.0	...
747445	  731.9	  605.9	 6380.0	...
747446	  732.1	  606.0	 6382.0	...
747447	  732.2	  606.0	 6383.0	...
747448	  732.3	  606.0	 6384.0	...
747449	  732.5	  606.1	 6383.0	...
747450	  732.7	  606.3	 6381.0	...
747451	  732.8	  606.6	 6379.0	...
747452	  732.8	  606.7	 6377.0	...
747453	  732.8	  607.0	 6376.0	...
747454	  732.4	  607.2	 6376.0	...
747455	  732.0	  607.4	 6376.0	...
747456	  731.9	  607.1	 6376.0	...
747457	  732.1	  606.8	 6376.0	...
747458	  732.5	  607.0	 6376.0	...
747459	  732.5	  607.3	 6376.0	...
747460	  732.5	  607.5	 6377.0	...
747461	  732.5	  607.3	 6379.0	...
747462	  732.5	  607.2	 6377.0	...
747463	  732.5	  607.2	 6374.0	...
747464	  732.4	  607.2	 6372.0	...
747465	  732.3	  607.2	 6375.0	...
747466	  732.4	  607.2	 6378.0	...
747467	  732.4	  607.2	 6379.0	...
747468	  732.5	  607.2	 6378.0	...
747469	  732.6	  607.2	 6377.0	...
747470	  732.7	  607.1	 6377.0	...
747471	  732.8	  607.0	 6377.0	...
747472	  732.8	  606.9	 6376.0	...
747473	  732.8	  606.9	 6374.0	...
747474	  732.8	  606.8	 6373.0	...
747475	  732.9	  606.9	 6372.0	...
747476	  732.9	  607.0	 6372.0	...
747477	  732.9	  607.1	 6371.0	...
747478	  732.9	  607.1	 6370.0	...
747479	  732.9	  607.3	 6368.0	...
747480	  733.0	  607.7	 6367.0	...
747481	  733.1	  608.1	 6367.0	...
747482	  733.2	  608.4	 6367.0	...
747483	  733.1	  608.4	 6368.0	...
747484	  732.9	  608.4	 6369.0	...
747485	  732.8	  608.1	 6370.0	...
747486	  732.8	  607.7	 6370.0	...
747487	  732.9	  607.3	 6372.0	...
747488	  732.8	  607.6	 6373.0	...
747489	  732.7	  607.9	 6375.0	...
747490	  732.9	  608.1	 6374.0	...
747491	  733.1	  608.2	 6374.0	...
747492	  733.3	  608.3	 6374.0	...
747493	  733.3	  608.2	 6374.0	...
747494	  733.4	  607.8	 6375.0	...
747495	  733.4	  607.5	 6376.0	...
747496	  733.5	  607.3	 6376.0	...
747497	  733.4	  607.4	 6376.0	...
747498	  733.4	  607.4	 6375.0	...
747499	  733.4	  607.3	 6374.0	...
747500	  733.4	  607.2	 6374.0	...
747501	  733.3	  607.2	 6375.0	...
747502	  733.2	  607.1	 6376.0	...
747503	  733.3	  607.3	 6378.0	...
747504	  733.4	  607.5	 6380.0	...
747505	  733.5	  607.6	 6380.0	...
747506	  733.5	  607.6	 6380.0	...
747507	  733.5	  607.6	 6380.0	...
747508	  733.5	  607.6	 6380.0	...
747509	  733.4	  607.8	 6380.0	...
747510	  733.4	  608.0	 6379.0	...
747511	  733.8	  608.1	 6378.0	...
747512	  734.1	  608.0	 6377.0	...
747513	  734.4	  607.9	 6376.0	...
747514	  734.2	  608.0	 6376.0	...
747515	  733.9	  608.0	 6375.0	...
747516	  733.8	  608.0	 6374.0	...
747517	  733.8	  607.9	 6373.0	...
747518	  733.6	  607.8	 6373.0	...
747519	  733.4	  607.8	 6372.0	...
747520	  733.3	  607.9	 6372.0	...
747521	  733.4	  607.8	 6372.0	...
747522	  733.5	  607.7	 6374.0	...
747523	  733.5	  607.7	 6375.0	...
747524	  733.4	  607.9	 6376.0	...
747525	  733.4	  608.1	 6375.0	...
747526	  733.5	  608.2	 6375.0	...
747527	  733.5	  608.3	 6375.0	...
747528	  733.6	  608.4	 6375.0	...
747529	  733.5	  608.4	 6375.0	...
747530	  733.5	  608.3	 6375.0	...
747531	  733.5	  608.4	 6375.0	...
747532	  733.5	  608.9	 6375.0	...
747533	  733.7	  609.3	 6374.0	...
747534	  733.9	  609.5	 6374.0	...
747535	  734.1	  609.4	 6373.0	...
747536	  734.3	  609.2	 6372.0	...
747537	  734.4	  609.5	 6372.0	...
747538	  734.4	  609.7	 6372.0	...
747539	  734.5	  609.7	 6372.0	...
747540	  734.6	  609.6	 6372.0	...
747541	  734.8	  609.4	 6371.0	...
747542	  734.8	  609.2	 6371.0	...
747543	  734.8	  608.8	 6375.0	...
747544	  734.7	  608.2	 6378.0	...
747545	  734.6	  608.0	 6378.0	...
747546	  734.6	  608.2	 6372.0	...
747547	  734.6	  608.6	 6366.0	...
747548	  734.6	  609.0	 6366.0	...
747549	  734.7	  609.0	 6368.0	...
747550	  734.8	  608.9	 6370.0	...
747551	  734.7	  608.8	 6370.0	...
747552	  734.4	  608.7	 6370.0	...
747553	  734.2	  608.6	 6371.0	...
747554	  734.2	  608.6	 6371.0	...
747555	  734.2	  608.5	 6372.0	...
747556	  734.2	  608.8	 6369.0	...
747557	  734.3	  609.1	 6365.0	...
747558	  734.3	  609.1	 6362.0	...
747559	  734.3	  608.7	 6363.0	...
747560	  734.4	  608.7	 6364.0	...
747561	  734.7	  609.0	 6364.0	...
747562	  734.8	  608.9	 6365.0	...
747563	  734.8	  608.6	 6365.0	...
747564	  734.7	  608.4	 6365.0	...
747565	  734.6	  608.5	 6364.0	...
747566	  734.8	  608.6	 6367.0	...
747567	  735.2	  609.0	 6370.0	...
747568	  735.5	  609.3	 6370.0	...
747569	  735.6	  609.7	 6367.0	...
747570	  735.6	  609.8	 6366.0	...
747571	  735.5	  609.7	 6366.0	...
747572	  735.5	  609.5	 6366.0	...
747573	  735.3	  609.4	 6363.0	...
747574	  735.2	  609.5	 6359.0	...
747575	  735.0	  609.7	 6356.0	...
747576	  734.9	  609.8	 6360.0	...
747577	  734.8	  609.9	 6364.0	...
747578	  734.5	  610.0	 6365.0	...
747579	  734.3	  610.2	 6363.0	...
747580	  734.3	  610.2	 6361.0	...
747581	  734.5	  610.2	 6361.0	...
747582	  734.8	  610.1	 6363.0	...
747583	  734.9	  610.0	 6365.0	...
747584	  734.8	  610.2	 6367.0	...
747585	  734.6	  610.4	 6368.0	...
747586	  734.4	  610.7	 6368.0	...
747587	  734.5	  610.5	 6369.0	...
747588	  734.6	  610.4	 6369.0	...
747589	  734.7	  610.2	 6369.0	...
747590	  734.9	  610.0	 6369.0	...
747591	  735.1	  609.8	 6370.0	...
747592	  735.2	  609.7	 6368.0	...
747593	  735.1	  609.7	 6366.0	...
747594	  735.0	  609.8	 6365.0	...
747595	  734.9	  609.8	 6366.0	...
747596	  734.8	  609.7	 6367.0	...
747597	  734.6	  609.7	 6367.0	...
747598	  734.5	  609.7	 6366.0	...
747599	  734.4	  609.7	 6367.0	...
747600	  734.4	  609.7	 6367.0	...
747601	  734.4	  609.7	 6367.0	...
747602	  734.7	  609.6	 6367.0	...
747603	  735.2	  609.5	 6366.0	...
747604	  735.7	  609.3	 6366.0	...
747605	  735.7	  609.1	 6367.0	...
747606	  735.4	  609.1	 6368.0	...
747607	  735.1	  609.1	 6369.0	...
747608	  735.0	  609.8	 6369.0	...
747609	  735.1	  610.4	 6368.0	...
747610	  735.2	  610.6	 6367.0	...
747611	  735.2	  610.1	 6366.0	...
747612	  735.2	  609.6	 6366.0	...
747613	  735.2	  609.5	 6368.0	...
747614	  735.3	  609.5	 6369.0	...
747615	  735.5	  609.4	 6370.0	...
747616	  735.6	  609.4	 6370.0	...
747617	  735.6	  609.3	 6370.0	...
747618	  735.5	  609.4	 6369.0	...
747619	  735.2	  609.4	 6368.0	...
747620	  735.0	  609.2	 6369.0	...
747621	  734.8	  609.0	 6369.0	...
747622	  734.8	  609.1	 6368.0	...
747623	  734.9	  609.5	 6366.0	...
747624	  735.0	  610.0	 6365.0	...
747625	  735.0	  610.0	 6366.0	...
747626	  734.9	  609.8	 6365.0	...
747627	  734.9	  609.8	 6364.0	...
747628	  734.8	  609.9	 6363.0	...
747629	  734.8	  610.0	 6363.0	...
747630	  734.8	  609.8	 6364.0	...
747631	  734.9	  609.6	 6364.0	...
747632	  734.9	  609.5	 6365.0	...
747633	  734.7	  609.5	 6366.0	...
747634	  734.5	  609.5	 6367.0	...
747635	  734.4	  609.5	 6367.0	...
747636	  734.3	  609.5	 6366.0	...
747637	  734.2	  609.6	 6365.0	...
747638	  734.2	  609.7	 6364.0	...
747639	  734.6	  609.5	 6363.0	...
747640	  735.0	  609.2	 6363.0	...
747641	  735.1	  609.1	 6361.0	...
747642	  734.9	  609.4	 6360.0	...
747643	  734.7	  609.7	 6359.0	...
747644	  734.6	  609.7	 6358.0	...
747645	  734.7	  609.7	 6358.0	...
747646	  734.8	  609.7	 6358.0	...
747647	  735.1	  609.7	 6359.0	...
747648	  735.3	  609.7	 6361.0	...
747649	  735.6	  609.8	 6363.0	...
747650	  735.7	  609.8	 6361.0	...
747651	  735.7	  609.6	 6359.0	...
747652	  735.7	  609.4	 6358.0	...
747653	  735.7	  609.2	 6361.0	...
747654	  735.7	  609.2	 6363.0	...
747655	  735.8	  609.7	 6362.0	...
747656	  735.8	  610.2	 6361.0	...
747657	  735.9	  610.5	 6359.0	...
747658	  736.0	  610.5	 6359.0	...
747659	  736.2	  610.4	 6358.0	...
747660	  736.3	  610.2	 6358.0	...
747661	  736.1	  610.1	 6358.0	...
747662	  735.8	  610.1	 6355.0	...
747663	  735.8	  609.9	 6353.0	...
747664	  736.2	  609.6	 6351.0	...
747665	  736.5	  609.3	 6352.0	...
747666	  736.4	  609.1	 6353.0	...
747667	  736.3	  609.0	 6354.0	...
747668	  736.1	  609.2	 6359.0	...
747669	  735.8	  609.6	 6364.0	...
747670	  735.6	  610.0	 6368.0	...
747671	  735.3	  609.8	 6367.0	...
747672	  735.2	  609.5	 6365.0	...
747673	  735.1	  609.3	 6362.0	...
747674	  735.2	  609.2	 6360.0	...
747675	  735.3	  609.3	 6358.0	...
747676	  735.4	  609.3	 6354.0	...
747677	  735.7	  609.3	 6351.0	...
747678	  736.0	  609.2	 6350.0	...
747679	  736.2	  609.2	 6350.0	...
747680	  736.0	  609.3	 6350.0	...
747681	  735.7	  609.4	 6351.0	...
747682	  735.7	  609.5	 6355.0	...
747683	  736.0	  609.4	 6357.0	...
747684	  736.2	  609.3	 6360.0	...
747685	  736.1	  609.3	 6359.0	...
747686	  736.0	  609.3	 6358.0	...
747687	  736.0	  609.4	 6358.0	...
747688	  735.9	  609.4	 6357.0	...
747689	  735.7	  609.4	 6355.0	...
747690	  735.4	  609.3	 6353.0	...
747691	  735.5	  609.1	 6351.0	...
747692	  735.9	  609.2	 6350.0	...
747693	  736.3	  609.6	 6349.0	...
747694	  736.5	  609.9	 6350.0	...
747695	  736.7	  610.0	 6350.0	...
747696	  736.7	  610.1	 6350.0	...
747697	  736.5	  610.3	 6350.0	...
747698	  736.3	  610.6	 6351.0	...
747699	  736.2	  610.8	 6353.0	...
747700	  736.0	  611.1	 6353.0	...
747701	  735.9	  611.1	 6353.0	...
747702	  735.9	  611.2	 6353.0	...
747703	  736.0	  611.2	 6353.0	...
747704	  736.2	  611.3	 6354.0	...
747705	  736.5	  611.3	 6355.0	...
747706	  736.7	  610.9	 6355.0	...
747707	  737.0	  610.5	 6355.0	...
747708	  737.0	  610.3	 6356.0	...
747709	  736.9	  610.6	 6354.0	...
747710	  736.9	  611.1	 6351.0	...
747711	  737.0	  611.2	 6349.0	...
747712	  737.1	  611.4	 6348.0	...
747713	  736.9	  611.3	 6350.0	...
747714	  736.7	  611.3	 6350.0	...
747715	  736.5	  611.2	 6350.0	...
747716	  736.4	  611.0	 6350.0	...
747717	  736.4	  611.0	 6351.0	...
747718	  736.4	  611.2	 6351.0	...
747719	  736.4	  611.5	 6352.0	...
747720	  736.6	  611.6	 6352.0	...
747721	  736.7	  611.6	 6352.0	...
747722	  736.9	  611.7	 6351.0	...
747723	  737.0	  611.5	 6351.0	...
747724	  737.1	  611.4	 6352.0	...
747725	  737.3	  611.2	 6354.0	...
747726	  737.4	  611.0	 6355.0	...
747727	  737.4	  610.8	 6354.0	...
747728	  737.4	  610.6	 6354.0	...
747729	  737.2	  610.4	 6351.0	...
747730	  737.1	  610.6	 6349.0	...
747731	  736.9	  611.1	 6347.0	...
747732	  736.8	  611.5	 6348.0	...
747733	  736.8	  611.6	 6347.0	...
747734	  736.9	  611.2	 6346.0	...
747735	  736.9	  610.9	 6348.0	...
747736	  736.7	  610.8	 6350.0	...
747737	  736.4	  610.6	 6353.0	...
747738	  736.2	  610.5	 6353.0	...
747739	  736.4	  610.4	 6353.0	...
747740	  736.6	  610.9	 6354.0	...
747741	  736.8	  611.4	 6355.0	...
747742	  737.0	  612.0	 6356.0	...
747743	  737.0	  612.2	 6357.0	...
747744	  736.9	  612.5	 6357.0	...
747745	  736.8	  612.6	 6357.0	...
747746	  736.7	  612.7	 6355.0	...
747747	  736.7	  612.7	 6354.0	...
747748	  736.6	  612.4	 6353.0	...
747749	  736.5	  611.9	 6353.0	...
747750	  736.4	  611.8	 6352.0	...
747751	  736.5	  612.0	 6351.0	...
747752	  736.6	  612.2	 6351.0	...
747753	  736.7	  612.1	 6352.0	...
747754	  736.5	  612.1	 6352.0	...
747755	  736.3	  612.1	 6352.0	...
747756	  736.1	  612.2	 6351.0	...
747757	  736.2	  612.2	 6349.0	...
747758	  736.3	  612.7	 6350.0	...
747759	  736.5	  613.1	 6350.0	...
747760	  736.6	  613.3	 6350.0	...
747761	  736.8	  613.0	 6348.0	...
747762	  736.9	  612.7	 6346.0	...
747763	  736.8	  612.7	 6346.0	...
747764	  736.6	  612.7	 6348.0	...
747765	  736.4	  612.7	 6350.0	...
747766	  736.2	  612.7	 6351.0	...
747767	  736.0	  612.8	 6352.0	...
747768	  735.9	  612.9	 6351.0	...
747769	  736.0	  613.0	 6349.0	...
747770	  736.5	  613.0	 6348.0	...
747771	  737.0	  613.0	 6346.0	...
747772	  737.0	  612.9	 6345.0	...
747773	  736.6	  612.9	 6347.0	...
747774	  736.4	  612.9	 6351.0	...
747775	  736.5	  612.9	 6355.0	...
747776	  736.6	  612.9	 6354.0	...
747777	  736.6	  613.0	 6352.0	...
747778	  736.5	  613.0	 6349.0	...
747779	  736.4	  613.4	 6350.0	...
747780	  736.3	  613.9	 6350.0	...
747781	  736.2	  614.4	 6350.0	...
747782	  736.2	  614.3	 6352.0	...
747783	  736.2	  613.9	 6353.0	...
747784	  736.2	  613.5	 6354.0	...
747785	  736.1	  613.3	 6353.0	...
747786	  736.0	  613.4	 6353.0	...
747787	  736.0	  613.7	 6352.0	...
747788	  736.1	  613.8	 6351.0	...
747789	  736.1	  613.7	 6350.0	...
747790	  736.1	  613.6	 6350.0	...
747791	  736.2	  613.5	 6352.0	...
747792	  736.3	  613.5	 6351.0	...
747793	  736.2	  613.4	 6350.0	...
747794	  736.1	  613.3	 6349.0	...
747795	  735.9	  613.2	 6349.0	...
747796	  735.9	  613.2	 6352.0	...
747797	  736.0	  613.3	 6355.0	...
747798	  736.0	  613.2	 6356.0	...
747799	  736.1	  613.1	 6354.0	...
747800	  736.1	  613.6	 6352.0	...
747801	  735.7	  614.3	 6354.0	...
747802	  735.4	  614.6	 6356.0	...
747803	  735.1	  614.4	 6357.0	...
747804	  735.1	  614.1	 6356.0	...
747805	  735.3	  614.0	 6355.0	...
747806	  735.7	  613.8	 6356.0	...
747807	  736.0	  613.7	 6358.0	...
747808	  736.1	  613.7	 6359.0	...
747809	  736.0	  613.9	 6359.0	...
747810	  736.0	  614.0	 6358.0	...
747811	  735.7	  614.2	 6357.0	...
747812	  735.4	  614.2	 6356.0	...
747813	  735.2	  614.2	 6355.0	...
747814	  735.3	  614.1	 6356.0	...
747815	  735.5	  614.2	 6356.0	...
747816	  735.7	  614.4	 6357.0	...
747817	  735.7	  614.6	 6357.0	...
747818	  735.6	  614.5	 6356.0	...
747819	  735.4	  614.4	 6354.0	...
747820	  735.3	  614.3	 6352.0	...
747821	  735.4	  614.2	 6352.0	...
747822	  735.5	  614.1	 6355.0	...
747823	  735.6	  614.1	 6358.0	...
747824	  735.6	  614.2	 6362.0	...
747825	  735.5	  614.2	 6363.0	...
747826	  735.5	  614.2	 6363.0	...
747827	  735.3	  614.4	 6361.0	...
747828	  735.1	  614.7	 6359.0	...
747829	  735.1	  614.7	 6363.0	...
747830	  735.1	  614.5	 6366.0	...
747831	  735.1	  614.2	 6370.0	...
747832	  735.1	  614.3	 6366.0	...
747833	  735.2	  614.5	 6362.0	...
747834	  735.2	  614.6	 6360.0	...
747835	  735.3	  614.6	 6360.0	...
747836	  735.3	  614.7	 6361.0	...
747837	  735.4	  615.0	 6361.0	...
747838	  735.4	  615.3	 6360.0	...
747839	  735.4	  615.4	 6361.0	...
747840	  735.4	  615.3	 6361.0	...
747841	  735.3	  615.2	 6362.0	...
747842	  735.3	  615.1	 6364.0	...
747843	  735.3	  615.1	 6365.0	...
747844	  735.2	  615.2	 6365.0	...
747845	  735.2	  615.2	 6363.0	...
747846	  735.4	  615.2	 6361.0	...
747847	  735.5	  615.2	 6360.0	...
747848	  735.5	  615.2	 6359.0	...
747849	  735.4	  615.1	 6360.0	...
747850	  735.3	  615.0	 6360.0	...
747851	  735.2	  614.8	 6361.0	...
747852	  735.1	  614.8	 6359.0	...
747853	  735.0	  614.7	 6354.0	...
747854	  735.0	  614.5	 6349.0	...
747855	  735.0	  614.3	 6349.0	...
747856	  735.0	  614.3	 6352.0	...
747857	  735.1	  614.3	 6356.0	...
747858	  735.1	  614.6	 6357.0	...
747859	  735.1	  615.0	 6357.0	...
747860	  735.3	  615.4	 6356.0	...
747861	  735.5	  615.6	 6355.0	...
747862	  735.7	  615.9	 6354.0	...
747863	  735.8	  616.1	 6351.0	...
747864	  735.7	  615.9	 6349.0	...
747865	  735.6	  615.5	 6349.0	...
747866	  735.5	  615.1	 6349.0	...
747867	  735.5	  615.1	 6348.0	...
747868	  735.4	  615.2	 6346.0	...
747869	  735.2	  615.4	 6345.0	...
747870	  735.2	  615.6	 6348.0	...
747871	  735.3	  615.8	 6349.0	...
747872	  735.8	  615.9	 6349.0	...
747873	  736.2	  615.9	 6347.0	...
747874	  736.6	  616.0	 6347.0	...
747875	  736.5	  616.0	 6351.0	...
747876	  736.3	  615.5	 6355.0	...
747877	  736.1	  614.9	 6358.0	...
747878	  736.0	  614.3	 6358.0	...
747879	  736.0	  614.4	 6359.0	...
747880	  736.1	  614.5	 6359.0	...
747881	  736.0	  614.8	 6359.0	...
747882	  735.9	  615.2	 6359.0	...
747883	  736.0	  615.6	 6360.0	...
747884	  736.1	  615.5	 6362.0	...
747885	  736.0	  615.3	 6362.0	...
747886	  735.6	  615.3	 6361.0	...
747887	  735.3	  615.9	 6360.0	...
747888	  735.1	  616.5	 6360.0	...
747889	  735.1	  616.8	 6358.0	...
747890	  735.0	  616.9	 6357.0	...
747891	  735.1	  616.9	 6359.0	...
747892	  735.4	  616.9	 6362.0	...
747893	  735.7	  616.8	 6364.0	...
747894	  736.0	  616.8	 6363.0	...
747895	  735.9	  616.8	 6361.0	...
747896	  735.8	  616.9	 6360.0	...
747897	  736.1	  617.0	 6359.0	...
747898	  736.3	  617.0	 6359.0	...
747899	  736.4	  617.1	 6358.0	...
747900	  736.2	  617.2	 6358.0	...
747901	  735.9	  617.3	 6357.0	...
747902	  735.8	  617.3	 6356.0	...
747903	  735.8	  617.3	 6356.0	...
747904	  735.7	  617.2	 6356.0	...
747905	  735.8	  617.0	 6355.0	...
747906	  735.8	  616.8	 6355.0	...
747907	  735.7	  616.6	 6355.0	...
747908	  735.7	  616.5	 6356.0	...
747909	  735.7	  616.5	 6357.0	...
747910	  735.8	  616.5	 6356.0	...
747911	  736.0	  616.6	 6353.0	...
747912	  736.2	  616.4	 6350.0	...
747913	  736.2	  616.3	 6348.0	...
747914	  736.3	  616.1	 6347.0	...
747915	  736.2	  616.0	 6347.0	...
747916	  736.0	  615.9	 6348.0	...
747917	  735.9	  615.9	 6349.0	...
747918	  735.8	  616.0	 6349.0	...
747919	  735.8	  616.1	 6348.0	...
747920	  735.7	  616.2	 6344.0	...
747921	  735.5	  616.3	 6342.0	...
747922	  735.4	  616.3	 6342.0	...
747923	  735.5	  616.1	 6344.0	...
747924	  735.6	  615.9	 6346.0	...
747925	  735.5	  615.6	 6346.0	...
747926	  735.8	  615.4	 6347.0	...
747927	  736.2	  615.1	 6347.0	...
747928	  736.6	  615.3	 6348.0	...
747929	  736.7	  615.6	 6349.0	...
747930	  736.7	  616.0	 6350.0	...
747931	  736.6	  615.8	 6350.0	...
747932	  736.5	  615.8	 6347.0	...
747933	  736.4	  615.7	 6344.0	...
747934	  736.5	  615.6	 6340.0	...
747935	  736.6	  615.7	 6336.0	...
747936	  736.6	  615.8	 6333.0	...
747937	  736.5	  615.8	 6330.0	...
747938	  736.4	  615.6	 6332.0	...
747939	  736.3	  615.4	 6335.0	...
747940	  736.3	  615.4	 6338.0	...
747941	  736.3	  615.5	 6340.0	...
747942	  736.4	  615.6	 6340.0	...
747943	  736.4	  615.7	 6341.0	...
747944	  736.4	  615.7	 6344.0	...
747945	  736.4	  615.6	 6347.0	...
747946	  736.4	  616.1	 6350.0	...
747947	  736.1	  616.5	 6347.0	...
747948	  735.8	  617.1	 6345.0	...
747949	  735.4	  617.2	 6340.0	...
747950	  735.3	  617.4	 6337.0	...
747951	  735.5	  617.5	 6334.0	...
747952	  735.8	  617.4	 6335.0	...
747953	  736.1	  617.1	 6335.0	...
747954	  736.1	  616.9	 6336.0	...
747955	  736.2	  616.9	 6339.0	...
747956	  736.5	  616.8	 6341.0	...
747957	  736.8	  616.6	 6341.0	...
747958	  736.5	  616.5	 6341.0	...
747959	  736.3	  616.5	 6337.0	...
747960	  736.0	  616.1	 6333.0	...
747961	  736.0	  615.7	 6331.0	...
747962	  736.0	  615.3	 6331.0	...
747963	  736.1	  615.4	 6331.0	...
747964	  736.1	  615.4	 6331.0	...
747965	  736.1	  615.5	 6331.0	...
747966	  736.1	  615.3	 6331.0	...
747967	  736.1	  615.2	 6332.0	...
747968	  736.1	  615.2	 6332.0	...
747969	  736.0	  615.2	 6333.0	...
747970	  735.9	  615.2	 6333.0	...
747971	  735.8	  615.1	 6333.0	...
747972	  735.7	  615.1	 6334.0	...
747973	  735.7	  615.1	 6334.0	...
747974	  735.8	  615.4	 6334.0	...
747975	  735.7	  615.8	 6329.0	...
747976	  735.4	  616.3	 6324.0	...
747977	  735.1	  616.6	 6321.0	...
747978	  735.2	  616.5	 6322.0	...
747979	  735.5	  616.1	 6323.0	...
747980	  735.8	  615.7	 6323.0	...
747981	  736.1	  615.6	 6322.0	...
747982	  736.3	  615.6	 6321.0	...
747983	  736.4	  615.8	 6321.0	...
747984	  736.3	  616.0	 6323.0	...
747985	  736.6	  616.2	 6325.0	...
747986	  736.9	  616.2	 6328.0	...
747987	  737.0	  615.9	 6328.0	...
747988	  736.7	  615.5	 6329.0	...
747989	  736.4	  615.3	 6329.0	...
747990	  736.4	  615.3	 6330.0	...
747991	  736.3	  615.1	 6330.0	...
747992	  736.2	  614.8	 6331.0	...
747993	  736.0	  614.4	 6332.0	...
747994	  735.9	  614.3	 6333.0	...
747995	  736.0	  614.3	 6332.0	...
747996	  736.4	  614.6	 6330.0	...
747997	  736.7	  614.8	 6328.0	...
747998	  737.0	  614.9	 6325.0	...
747999	  736.9	  615.0	 6323.0	...
748000	  736.9	  615.0	 6320.0	...
748001	  736.9	  615.0	 6320.0	...
748002	  736.9	  614.9	 6319.0	...
748003	  736.7	  615.2	 6317.0	...
748004	  736.6	  615.9	 6314.0	...
748005	  736.5	  616.4	 6313.0	...
748006	  736.7	  616.8	 6313.0	...
748007	  736.7	  616.8	 6313.0	...
748008	  736.8	  616.8	 6313.0	...
748009	  736.9	  616.8	 6314.0	...
748010	  737.2	  617.2	 6314.0	...
748011	  737.5	  617.5	 6315.0	...
748012	  737.7	  617.9	 6315.0	...
748013	  737.9	  617.5	 6316.0	...
748014	  738.0	  617.2	 6316.0	...
748015	  737.8	  617.0	 6317.0	...
748016	  737.6	  617.3	 6314.0	...
748017	  737.5	  617.7	 6312.0	...
748018	  737.5	  618.0	 6310.0	...
748019	  737.5	  617.8	 6311.0	...
748020	  737.5	  617.7	 6310.0	...
748021	  737.5	  617.6	 6309.0	...
748022	  737.5	  617.6	 6310.0	...
748023	  737.7	  617.6	 6310.0	...
748024	  737.9	  617.7	 6311.0	...
748025	  738.0	  618.0	 6306.0	...
748026	  737.9	  618.6	 6301.0	...
748027	  737.9	  619.1	 6299.0	...
748028	  738.0	  619.3	 6302.0	...
748029	  737.9	  619.1	 6304.0	...
748030	  737.8	  618.9	 6304.0	...
748031	  737.6	  618.8	 6307.0	...
748032	  737.5	  618.9	 6310.0	...
748033	  737.5	  619.0	 6314.0	...
748034	  737.5	  619.1	 6314.0	...
748035	  737.5	  618.9	 6314.0	...
748036	  737.6	  618.7	 6314.0	...
748037	  737.5	  618.7	 6313.0	...
748038	  737.4	  619.0	 6312.0	...
748039	  737.5	  618.6	 6313.0	...
748040	  737.7	  618.0	 6314.0	...
748041	  737.9	  617.5	 6315.0	...
748042	  737.9	  617.6	 6312.0	...
748043	  737.8	  617.8	 6309.0	...
748044	  737.5	  617.9	 6307.0	...
748045	  737.2	  618.4	 6305.0	...
748046	  737.0	  618.9	 6305.0	...
748047	  737.1	  619.1	 6304.0	...
748048	  737.3	  618.7	 6305.0	...
748049	  737.5	  618.3	 6305.0	...
748050	  737.7	  618.1	 6306.0	...
748051	  737.7	  618.2	 6306.0	...
748052	  737.7	  618.4	 6305.0	...
748053	  737.7	  618.6	 6303.0	...
748054	  737.6	  618.4	 6300.0	...
748055	  737.5	  618.1	 6301.0	...
748056	  737.5	  618.1	 6302.0	...
748057	  737.5	  618.4	 6303.0	...
748058	  737.5	  618.8	 6303.0	...
748059	  737.4	  618.8	 6300.0	...
748060	  737.6	  618.8	 6296.0	...
748061	  737.8	  618.4	 6293.0	...
748062	  738.0	  618.1	 6294.0	...
748063	  738.0	  617.8	 6294.0	...
748064	  738.0	  618.2	 6294.0	...
748065	  738.0	  618.5	 6293.0	...
748066	  738.0	  618.6	 6293.0	...
748067	  738.0	  618.4	 6292.0	...
748068	  738.0	  618.1	 6293.0	...
748069	  738.0	  618.1	 6295.0	...
748070	  738.1	  618.1	 6297.0	...
748071	  737.7	  618.1	 6297.0	...
748072	  737.3	  618.3	 6296.0	...
748073	  737.0	  618.6	 6295.0	...
748074	  737.1	  618.8	 6292.0	...
748075	  737.2	  618.9	 6291.0	...
748076	  737.2	  618.9	 6289.0	...
748077	  737.2	  618.9	 6288.0	...
748078	  737.2	  618.8	 6287.0	...
748079	  737.2	  618.8	 6288.0	...
748080	  737.3	  618.8	 6289.0	...
748081	  737.3	  618.8	 6291.0	...
748082	  737.3	  618.8	 6292.0	...
748083	  737.4	  618.7	 6292.0	...
748084	  737.5	  618.5	 6292.0	...
748085	  737.7	  618.4	 6291.0	...
748086	  737.6	  618.5	 6290.0	...
748087	  737.3	  618.7	 6290.0	...
748088	  737.3	  618.8	 6290.0	...
748089	  737.4	  618.9	 6290.0	...
748090	  737.5	  619.0	 6289.0	...
748091	  737.3	  619.0	 6288.0	...
748092	  737.0	  618.7	 6288.0	...
748093	  736.7	  618.3	 6290.0	...
748094	  736.2	  618.1	 6291.0	...
748095	  735.8	  618.2	 6292.0	...
748096	  735.2	  618.4	 6293.0	...
EFIX R   745515	748096	2582	  724.5	  621.8	   6233
SSACC R  748097
748097	  733.7	  618.8	 6294.0	...
748098	  731.3	  619.3	 6294.0	...
748099	  728.6	  619.6	 6291.0	...
748100	  726.6	  619.8	 6287.0	...
748101	  725.2	  620.1	 6285.0	...
748102	  722.5	  620.9	 6285.0	...
748103	  720.1	  621.4	 6285.0	...
748104	  717.5	  621.5	 6287.0	...
ESACC R  748097	748104	8	  733.7	  618.8	  717.5	  621.5	   0.35	     45
SFIX R   748105
748105	  716.6	  620.9	 6289.0	...
748106	  715.2	  620.4	 6290.0	...
748107	  714.6	  619.9	 6289.0	...
748108	  714.3	  619.4	 6287.0	...
748109	  714.6	  618.7	 6284.0	...
748110	  715.3	  618.1	 6283.0	...
748111	  716.4	  617.8	 6282.0	...
748112	  717.4	  617.0	 6282.0	...
748113	  718.4	  616.0	 6283.0	...
748114	  718.8	  615.1	 6283.0	...
748115	  719.1	  614.1	 6282.0	...
748116	  719.1	  613.5	 6280.0	...
748117	  719.3	  612.7	 6279.0	...
748118	  719.7	  612.6	 6277.0	...
748119	  720.0	  612.2	 6276.0	...
748120	  720.2	  612.0	 6276.0	...
748121	  720.5	  611.8	 6276.0	...
748122	  721.2	  611.6	 6277.0	...
748123	  721.7	  611.5	 6277.0	...
748124	  722.0	  611.4	 6278.0	...
748125	  722.0	  611.2	 6279.0	...
748126	  721.9	  610.8	 6280.0	...
748127	  721.9	  610.5	 6281.0	...
748128	  721.8	  609.8	 6281.0	...
748129	  721.6	  609.4	 6281.0	...
748130	  721.3	  609.0	 6286.0	...
748131	  720.9	  609.1	 6292.0	...
748132	  720.9	  608.9	 6299.0	...
748133	  721.0	  608.6	 6300.0	...
748134	  721.2	  608.2	 6299.0	...
748135	  721.4	  608.0	 6297.0	...
748136	  721.3	  608.1	 6296.0	...
748137	  721.1	  608.2	 6299.0	...
748138	  720.8	  608.0	 6302.0	...
748139	  720.5	  607.3	 6306.0	...
748140	  720.2	  606.7	 6308.0	...
748141	  720.1	  606.2	 6309.0	...
748142	  720.1	  606.2	 6309.0	...
748143	  719.9	  606.6	 6309.0	...
748144	  719.7	  607.1	 6308.0	...
748145	  719.4	  607.5	 6307.0	...
748146	  719.3	  607.4	 6306.0	...
748147	  719.2	  607.0	 6306.0	...
748148	  719.2	  606.9	 6306.0	...
748149	  719.1	  606.9	 6306.0	...
748150	  719.1	  606.8	 6306.0	...
748151	  719.0	  606.4	 6307.0	...
748152	  719.0	  605.8	 6311.0	...
748153	  719.1	  605.6	 6315.0	...
748154	  719.1	  605.4	 6316.0	...
748155	  719.1	  605.3	 6314.0	...
748156	  719.1	  605.7	 6311.0	...
748157	  719.1	  606.1	 6311.0	...
748158	  719.3	  606.4	 6311.0	...
748159	  719.6	  606.3	 6310.0	...
748160	  719.9	  606.1	 6309.0	...
748161	  720.2	  605.7	 6310.0	...
748162	  720.3	  605.5	 6312.0	...
748163	  720.4	  605.4	 6315.0	...
748164	  720.4	  605.3	 6315.0	...
748165	  720.3	  605.1	 6316.0	...
748166	  720.4	  605.2	 6316.0	...
748167	  720.5	  605.6	 6316.0	...
748168	  720.1	  605.6	 6317.0	...
748169	  719.8	  605.4	 6316.0	...
748170	  719.6	  605.3	 6313.0	...
748171	  719.9	  605.4	 6311.0	...
748172	  720.1	  605.6	 6311.0	...
748173	  720.2	  605.5	 6310.0	...
748174	  720.3	  605.4	 6310.0	...
748175	  720.4	  605.4	 6310.0	...
748176	  720.5	  605.5	 6309.0	...
748177	  720.5	  605.5	 6309.0	...
748178	  720.2	  605.1	 6311.0	...
748179	  720.1	  604.6	 6314.0	...
748180	  720.1	  604.3	 6316.0	...
748181	  720.1	  604.2	 6317.0	...
748182	  720.0	  604.4	 6317.0	...
748183	  720.0	  604.5	 6317.0	...
748184	  719.8	  604.6	 6316.0	...
748185	  719.7	  604.6	 6314.0	...
748186	  719.5	  604.8	 6313.0	...
748187	  719.6	  605.1	 6313.0	...
748188	  719.7	  605.4	 6315.0	...
748189	  719.9	  605.3	 6317.0	...
748190	  720.0	  605.1	 6317.0	...
748191	  720.1	  604.9	 6317.0	...
748192	  720.1	  604.6	 6320.0	...
748193	  720.1	  604.4	 6322.0	...
748194	  720.0	  604.1	 6326.0	...
748195	  719.9	  604.1	 6328.0	...
748196	  719.8	  604.3	 6330.0	...
748197	  719.5	  604.4	 6329.0	...
748198	  719.1	  604.4	 6328.0	...
748199	  718.8	  604.0	 6328.0	...
748200	  718.8	  603.6	 6328.0	...
748201	  719.1	  603.7	 6328.0	...
748202	  719.4	  604.0	 6328.0	...
748203	  719.5	  604.4	 6329.0	...
748204	  719.1	  604.0	 6331.0	...
748205	  718.9	  603.6	 6331.0	...
748206	  719.0	  603.3	 6330.0	...
748207	  718.9	  603.4	 6330.0	...
748208	  718.7	  603.5	 6330.0	...
748209	  718.4	  603.6	 6330.0	...
748210	  718.4	  603.7	 6330.0	...
748211	  718.5	  603.8	 6331.0	...
748212	  718.7	  603.9	 6330.0	...
748213	  718.9	  603.8	 6330.0	...
748214	  719.0	  603.8	 6329.0	...
748215	  719.0	  603.8	 6330.0	...
748216	  719.0	  603.6	 6331.0	...
748217	  718.9	  603.3	 6333.0	...
748218	  718.8	  603.2	 6333.0	...
748219	  718.8	  603.3	 6333.0	...
748220	  718.9	  603.5	 6333.0	...
748221	  719.0	  603.6	 6333.0	...
748222	  719.2	  603.6	 6332.0	...
748223	  719.3	  603.6	 6332.0	...
748224	  719.4	  603.6	 6332.0	...
748225	  719.3	  603.7	 6332.0	...
748226	  719.1	  603.8	 6332.0	...
748227	  719.1	  603.9	 6332.0	...
748228	  719.0	  604.1	 6333.0	...
748229	  718.8	  604.0	 6334.0	...
748230	  718.5	  603.8	 6336.0	...
748231	  718.3	  603.6	 6340.0	...
748232	  718.5	  603.4	 6343.0	...
748233	  718.6	  603.2	 6344.0	...
748234	  718.7	  603.0	 6343.0	...
748235	  718.7	  602.9	 6341.0	...
748236	  718.7	  603.0	 6340.0	...
748237	  718.7	  603.1	 6341.0	...
748238	  718.7	  603.3	 6342.0	...
748239	  718.5	  603.3	 6342.0	...
748240	  718.2	  603.5	 6342.0	...
748241	  717.9	  603.6	 6342.0	...
748242	  717.8	  603.7	 6343.0	...
748243	  717.8	  603.7	 6342.0	...
748244	  717.8	  603.7	 6342.0	...
748245	  717.7	  603.5	 6341.0	...
748246	  718.0	  603.3	 6342.0	...
748247	  718.4	  603.2	 6342.0	...
748248	  718.9	  603.2	 6341.0	...
748249	  719.0	  603.2	 6341.0	...
748250	  719.1	  603.1	 6342.0	...
748251	  719.1	  603.0	 6343.0	...
748252	  719.1	  602.9	 6344.0	...
748253	  718.8	  603.0	 6343.0	...
748254	  718.5	  603.0	 6344.0	...
748255	  718.5	  603.0	 6345.0	...
748256	  718.7	  603.0	 6345.0	...
748257	  719.0	  602.9	 6343.0	...
748258	  719.0	  602.9	 6342.0	...
748259	  718.7	  602.9	 6344.0	...
748260	  718.5	  603.1	 6345.0	...
748261	  718.5	  603.2	 6347.0	...
748262	  718.7	  603.4	 6349.0	...
748263	  718.9	  603.5	 6351.0	...
748264	  719.0	  603.1	 6352.0	...
748265	  718.8	  602.6	 6351.0	...
748266	  718.6	  602.3	 6350.0	...
748267	  718.4	  602.5	 6350.0	...
748268	  718.5	  602.7	 6351.0	...
748269	  718.7	  602.7	 6351.0	...
748270	  719.1	  602.7	 6349.0	...
748271	  719.5	  602.8	 6347.0	...
748272	  719.5	  602.8	 6345.0	...
748273	  719.3	  602.9	 6345.0	...
748274	  719.0	  602.9	 6346.0	...
748275	  718.7	  602.8	 6345.0	...
748276	  718.5	  602.5	 6345.0	...
748277	  718.4	  602.2	 6345.0	...
748278	  718.4	  602.2	 6348.0	...
748279	  718.5	  602.5	 6351.0	...
748280	  718.6	  602.9	 6352.0	...
748281	  718.9	  603.2	 6350.0	...
748282	  719.0	  603.5	 6348.0	...
748283	  719.2	  604.2	 6347.0	...
748284	  719.2	  604.7	 6348.0	...
748285	  719.1	  604.5	 6350.0	...
748286	  718.8	  604.0	 6351.0	...
748287	  718.5	  603.7	 6351.0	...
748288	  718.3	  604.0	 6351.0	...
748289	  718.5	  604.3	 6351.0	...
748290	  718.6	  604.4	 6351.0	...
748291	  718.6	  604.5	 6351.0	...
748292	  718.6	  604.6	 6351.0	...
748293	  718.5	  604.6	 6352.0	...
748294	  718.5	  604.4	 6352.0	...
748295	  718.4	  604.3	 6352.0	...
748296	  718.3	  604.3	 6350.0	...
748297	  718.3	  604.0	 6348.0	...
748298	  718.4	  603.5	 6346.0	...
748299	  718.5	  603.1	 6344.0	...
748300	  718.4	  603.1	 6341.0	...
748301	  718.4	  603.3	 6338.0	...
748302	  718.3	  603.4	 6337.0	...
748303	  718.4	  603.5	 6337.0	...
748304	  718.5	  603.5	 6341.0	...
748305	  718.4	  603.5	 6344.0	...
748306	  718.2	  603.4	 6345.0	...
748307	  718.0	  603.4	 6344.0	...
748308	  718.0	  603.3	 6344.0	...
748309	  718.0	  603.1	 6345.0	...
748310	  718.0	  602.8	 6346.0	...
748311	  718.1	  602.4	 6346.0	...
748312	  718.3	  602.3	 6346.0	...
748313	  718.5	  602.2	 6347.0	...
748314	  718.5	  602.3	 6347.0	...
748315	  718.3	  602.5	 6350.0	...
748316	  718.1	  602.9	 6351.0	...
748317	  718.0	  603.0	 6352.0	...
748318	  718.1	  603.1	 6352.0	...
748319	  718.1	  602.9	 6350.0	...
748320	  718.2	  602.7	 6350.0	...
748321	  718.2	  602.7	 6350.0	...
748322	  718.1	  602.6	 6351.0	...
748323	  717.9	  602.5	 6352.0	...
748324	  718.1	  602.4	 6352.0	...
748325	  718.3	  602.3	 6352.0	...
748326	  718.5	  602.2	 6351.0	...
748327	  718.3	  601.9	 6352.0	...
748328	  718.2	  601.6	 6354.0	...
748329	  718.0	  601.3	 6356.0	...
748330	  717.8	  601.3	 6355.0	...
748331	  717.8	  601.2	 6353.0	...
748332	  717.8	  601.1	 6351.0	...
748333	  718.0	  601.0	 6353.0	...
748334	  718.2	  600.8	 6356.0	...
748335	  718.1	  600.7	 6359.0	...
748336	  717.9	  600.9	 6358.0	...
748337	  717.7	  601.2	 6358.0	...
748338	  718.0	  601.1	 6357.0	...
748339	  718.3	  600.7	 6356.0	...
748340	  718.3	  600.4	 6356.0	...
748341	  718.1	  600.3	 6356.0	...
748342	  717.9	  600.3	 6355.0	...
748343	  717.8	  600.2	 6353.0	...
748344	  718.0	  600.1	 6354.0	...
748345	  718.2	  599.9	 6358.0	...
748346	  718.7	  599.6	 6363.0	...
748347	  718.8	  599.4	 6366.0	...
748348	  718.8	  599.3	 6365.0	...
748349	  718.4	  599.2	 6363.0	...
748350	  718.0	  599.5	 6362.0	...
748351	  717.8	  599.8	 6362.0	...
748352	  717.7	  600.1	 6362.0	...
748353	  717.7	  600.1	 6359.0	...
748354	  717.7	  600.0	 6357.0	...
748355	  717.8	  599.9	 6355.0	...
748356	  718.0	  599.9	 6356.0	...
748357	  718.1	  600.0	 6356.0	...
748358	  718.3	  600.0	 6357.0	...
748359	  718.5	  599.8	 6357.0	...
748360	  718.7	  599.3	 6357.0	...
748361	  718.3	  598.8	 6357.0	...
748362	  718.0	  598.4	 6360.0	...
748363	  718.0	  598.5	 6364.0	...
748364	  718.4	  598.6	 6367.0	...
748365	  718.8	  598.8	 6367.0	...
748366	  718.8	  598.8	 6367.0	...
748367	  718.7	  598.8	 6366.0	...
748368	  718.5	  598.8	 6365.0	...
748369	  718.3	  598.8	 6364.0	...
748370	  718.1	  598.8	 6366.0	...
748371	  717.9	  598.8	 6369.0	...
748372	  717.9	  598.8	 6369.0	...
748373	  717.9	  598.8	 6367.0	...
748374	  717.9	  598.8	 6363.0	...
748375	  718.3	  599.1	 6361.0	...
748376	  718.6	  599.5	 6359.0	...
748377	  718.7	  600.0	 6358.0	...
748378	  718.4	  600.2	 6358.0	...
748379	  718.3	  599.9	 6358.0	...
748380	  718.4	  599.4	 6359.0	...
748381	  718.4	  599.1	 6359.0	...
748382	  718.1	  599.2	 6360.0	...
748383	  717.9	  599.3	 6361.0	...
748384	  717.8	  599.3	 6363.0	...
748385	  717.8	  599.4	 6363.0	...
748386	  718.2	  599.2	 6365.0	...
748387	  718.6	  599.0	 6365.0	...
748388	  718.6	  599.4	 6365.0	...
748389	  718.1	  599.9	 6363.0	...
748390	  717.7	  600.6	 6359.0	...
748391	  717.6	  600.8	 6357.0	...
748392	  717.6	  601.1	 6355.0	...
748393	  717.6	  601.3	 6355.0	...
748394	  717.6	  600.8	 6355.0	...
748395	  717.5	  600.1	 6355.0	...
748396	  717.4	  599.5	 6354.0	...
748397	  717.4	  599.8	 6354.0	...
748398	  717.8	  600.2	 6354.0	...
748399	  718.3	  600.5	 6354.0	...
748400	  718.7	  600.6	 6353.0	...
748401	  718.6	  600.6	 6353.0	...
748402	  718.6	  600.4	 6353.0	...
748403	  718.9	  600.1	 6353.0	...
748404	  719.6	  599.7	 6353.0	...
748405	  720.7	  599.4	 6353.0	...
EFIX R   748105	748405	301	  718.8	  603.9	   6335
SSACC R  748406
748406	  722.2	  598.6	 6353.0	...
748407	  724.0	  597.2	 6353.0	...
748408	  725.9	  596.0	 6353.0	...
748409	  727.8	  595.1	 6353.0	...
748410	  729.9	  594.0	 6352.0	...
748411	  731.5	  593.0	 6352.0	...
ESACC R  748406	748411	6	  722.2	  598.6	  731.5	  593.0	   0.23	     38
SFIX R   748412
748412	  732.7	  592.0	 6351.0	...
748413	  733.1	  591.8	 6347.0	...
748414	  733.9	  591.6	 6343.0	...
748415	  734.3	  591.5	 6340.0	...
748416	  734.4	  591.4	 6342.0	...
748417	  733.7	  591.5	 6344.0	...
748418	  732.7	  591.4	 6345.0	...
748419	  731.7	  591.4	 6345.0	...
748420	  731.2	  591.3	 6345.0	...
748421	  731.0	  591.1	 6345.0	...
748422	  730.8	  590.8	 6346.0	...
748423	  730.7	  590.3	 6346.0	...
748424	  730.7	  590.0	 6350.0	...
748425	  730.3	  589.8	 6354.0	...
748426	  729.7	  589.8	 6357.0	...
748427	  729.1	  589.5	 6356.0	...
748428	  728.8	  589.1	 6356.0	...
748429	  728.3	  588.8	 6356.0	...
748430	  728.0	  588.9	 6357.0	...
748431	  727.7	  588.9	 6357.0	...
748432	  727.7	  588.7	 6356.0	...
748433	  727.5	  588.6	 6355.0	...
748434	  727.4	  588.7	 6354.0	...
748435	  727.2	  589.2	 6354.0	...
748436	  727.3	  589.6	 6353.0	...
748437	  727.6	  589.8	 6354.0	...
748438	  728.0	  589.8	 6355.0	...
748439	  728.4	  589.8	 6356.0	...
748440	  728.7	  589.8	 6356.0	...
748441	  728.8	  590.0	 6356.0	...
748442	  728.9	  590.1	 6357.0	...
748443	  728.9	  590.2	 6358.0	...
748444	  728.9	  590.3	 6359.0	...
748445	  728.8	  590.3	 6355.0	...
748446	  728.7	  589.8	 6351.0	...
748447	  728.6	  589.3	 6346.0	...
748448	  728.8	  588.7	 6346.0	...
748449	  729.0	  588.7	 6347.0	...
748450	  729.2	  588.9	 6349.0	...
748451	  729.2	  589.1	 6351.0	...
748452	  729.1	  589.2	 6351.0	...
748453	  729.1	  588.9	 6351.0	...
748454	  729.1	  588.5	 6351.0	...
748455	  729.1	  588.6	 6350.0	...
748456	  729.1	  589.0	 6349.0	...
748457	  729.1	  589.2	 6348.0	...
748458	  729.0	  589.0	 6348.0	...
748459	  728.9	  588.8	 6347.0	...
748460	  728.9	  588.8	 6347.0	...
748461	  728.9	  589.0	 6345.0	...
748462	  729.1	  589.3	 6343.0	...
748463	  729.3	  589.4	 6341.0	...
748464	  729.4	  588.7	 6342.0	...
748465	  729.5	  588.1	 6342.0	...
748466	  729.8	  587.9	 6343.0	...
748467	  730.1	  588.2	 6342.0	...
748468	  730.2	  588.5	 6343.0	...
748469	  730.2	  588.4	 6343.0	...
748470	  730.2	  588.3	 6345.0	...
748471	  730.3	  588.2	 6346.0	...
748472	  730.3	  588.2	 6348.0	...
748473	  730.3	  588.6	 6346.0	...
748474	  730.4	  588.8	 6342.0	...
748475	  730.4	  589.0	 6338.0	...
748476	  730.3	  588.9	 6336.0	...
748477	  730.2	  589.0	 6337.0	...
748478	  730.0	  588.8	 6340.0	...
748479	  730.2	  588.5	 6339.0	...
748480	  730.4	  588.0	 6336.0	...
748481	  730.7	  587.8	 6332.0	...
748482	  730.7	  587.9	 6332.0	...
748483	  730.9	  588.2	 6332.0	...
748484	  730.9	  588.5	 6333.0	...
748485	  730.7	  588.6	 6333.0	...
748486	  730.5	  588.6	 6332.0	...
748487	  730.4	  588.7	 6331.0	...
748488	  730.4	  588.9	 6330.0	...
748489	  730.4	  589.5	 6329.0	...
748490	  730.5	  590.0	 6328.0	...
748491	  730.7	  590.3	 6328.0	...
748492	  730.9	  590.1	 6326.0	...
748493	  731.1	  589.8	 6323.0	...
748494	  731.0	  589.7	 6320.0	...
748495	  731.3	  589.6	 6320.0	...
748496	  731.7	  589.6	 6320.0	...
748497	  732.0	  589.7	 6320.0	...
748498	  732.0	  589.9	 6319.0	...
748499	  732.0	  590.0	 6319.0	...
748500	  731.9	  590.0	 6320.0	...
748501	  731.8	  589.9	 6317.0	...
748502	  731.7	  589.9	 6313.0	...
748503	  731.8	  590.0	 6310.0	...
748504	  732.0	  590.2	 6309.0	...
748505	  732.1	  590.5	 6309.0	...
748506	  732.3	  590.8	 6308.0	...
748507	  732.5	  590.7	 6307.0	...
748508	  732.8	  590.9	 6304.0	...
748509	  732.9	  591.0	 6301.0	...
748510	  733.0	  591.2	 6298.0	...
748511	  733.1	  591.2	 6303.0	...
748512	  733.2	  591.2	 6307.0	...
748513	  733.4	  591.2	 6309.0	...
748514	  733.5	  591.3	 6305.0	...
748515	  733.6	  591.2	 6300.0	...
748516	  733.7	  591.2	 6300.0	...
748517	  733.8	  591.4	 6301.0	...
748518	  733.8	  591.5	 6302.0	...
748519	  733.9	  591.6	 6303.0	...
748520	  734.0	  591.5	 6302.0	...
748521	  734.0	  591.5	 6297.0	...
748522	  734.0	  591.6	 6293.0	...
748523	  734.0	  591.6	 6290.0	...
748524	  734.0	  591.6	 6291.0	...
748525	  734.2	  591.7	 6293.0	...
748526	  734.5	  591.8	 6293.0	...
748527	  734.7	  591.8	 6291.0	...
748528	  734.7	  592.0	 6289.0	...
748529	  734.8	  592.2	 6286.0	...
748530	  734.9	  592.4	 6282.0	...
748531	  735.0	  592.4	 6279.0	...
748532	  735.2	  592.0	 6282.0	...
748533	  735.3	  591.5	 6286.0	...
748534	  735.5	  591.0	 6288.0	...
748535	  735.6	  590.9	 6287.0	...
748536	  735.7	  590.9	 6284.0	...
748537	  735.7	  590.8	 6282.0	...
748538	  735.8	  590.7	 6279.0	...
748539	  736.0	  590.7	 6278.0	...
748540	  736.2	  590.8	 6277.0	...
748541	  736.5	  590.8	 6277.0	...
748542	  736.5	  590.6	 6276.0	...
748543	  736.6	  590.5	 6275.0	...
748544	  736.6	  590.9	 6272.0	...
748545	  736.7	  591.4	 6269.0	...
748546	  736.7	  591.9	 6267.0	...
748547	  736.7	  592.0	 6267.0	...
748548	  736.7	  592.1	 6267.0	...
748549	  736.6	  592.0	 6270.0	...
748550	  736.5	  591.8	 6274.0	...
748551	  736.6	  591.8	 6272.0	...
748552	  736.7	  592.1	 6266.0	...
748553	  736.9	  592.4	 6263.0	...
748554	  736.9	  592.4	 6267.0	...
748555	  737.2	  592.4	 6270.0	...
748556	  737.5	  592.4	 6271.0	...
748557	  737.8	  592.5	 6271.0	...
748558	  737.8	  592.5	 6271.0	...
748559	  737.8	  592.6	 6271.0	...
748560	  737.9	  592.7	 6267.0	...
748561	  737.9	  592.8	 6264.0	...
748562	  737.8	  592.8	 6262.0	...
748563	  737.6	  592.8	 6262.0	...
748564	  737.5	  592.9	 6261.0	...
748565	  737.5	  592.9	 6256.0	...
748566	  737.5	  593.1	 6251.0	...
748567	  737.3	  593.3	 6246.0	...
748568	  737.2	  593.1	 6246.0	...
748569	  737.4	  592.7	 6246.0	...
748570	  737.8	  592.4	 6241.0	...
748571	  738.1	  592.6	 6237.0	...
748572	  737.9	  592.9	 6233.0	...
748573	  737.7	  593.1	 6233.0	...
748574	  737.6	  593.1	 6232.0	...
748575	  737.9	  593.1	 6229.0	...
748576	  738.1	  593.1	 6225.0	...
748577	  738.4	  593.1	 6221.0	...
748578	  738.5	  593.4	 6217.0	...
748579	  738.5	  593.6	 6216.0	...
748580	  738.6	  593.9	 6217.0	...
748581	  738.6	  593.8	 6218.0	...
748582	  738.6	  593.8	 6219.0	...
748583	  738.5	  593.8	 6220.0	...
748584	  738.4	  593.8	 6222.0	...
748585	  738.6	  593.6	 6225.0	...
748586	  738.9	  593.7	 6225.0	...
748587	  739.2	  593.9	 6224.0	...
748588	  739.2	  594.1	 6221.0	...
748589	  739.2	  594.1	 6219.0	...
748590	  739.1	  594.1	 6217.0	...
748591	  739.1	  594.3	 6217.0	...
748592	  739.1	  594.5	 6217.0	...
748593	  739.2	  594.7	 6216.0	...
748594	  739.1	  594.7	 6214.0	...
748595	  739.1	  595.0	 6210.0	...
748596	  739.3	  595.3	 6208.0	...
748597	  739.5	  595.5	 6206.0	...
748598	  739.6	  595.4	 6206.0	...
748599	  739.6	  595.2	 6205.0	...
748600	  739.6	  595.0	 6203.0	...
748601	  739.7	  595.0	 6201.0	...
748602	  739.8	  595.0	 6199.0	...
748603	  740.0	  594.9	 6198.0	...
748604	  740.2	  594.7	 6197.0	...
748605	  740.4	  594.4	 6197.0	...
748606	  740.7	  594.5	 6196.0	...
748607	  740.9	  594.5	 6195.0	...
748608	  741.3	  594.4	 6195.0	...
748609	  741.5	  594.3	 6196.0	...
748610	  741.2	  594.3	 6196.0	...
748611	  740.8	  594.2	 6196.0	...
748612	  740.4	  594.1	 6195.0	...
748613	  740.3	  593.7	 6195.0	...
748614	  740.5	  593.4	 6195.0	...
748615	  740.7	  593.1	 6193.0	...
748616	  740.9	  593.3	 6191.0	...
748617	  740.9	  593.7	 6189.0	...
748618	  741.0	  594.1	 6188.0	...
748619	  741.0	  594.2	 6187.0	...
748620	  741.1	  594.2	 6186.0	...
748621	  741.2	  594.2	 6187.0	...
748622	  741.5	  594.2	 6187.0	...
748623	  741.8	  594.1	 6187.0	...
748624	  742.1	  594.1	 6187.0	...
748625	  741.9	  594.0	 6187.0	...
748626	  741.8	  593.9	 6187.0	...
748627	  741.5	  593.6	 6187.0	...
748628	  741.4	  593.4	 6187.0	...
748629	  741.3	  593.2	 6186.0	...
748630	  741.4	  593.3	 6185.0	...
748631	  741.5	  593.3	 6184.0	...
748632	  741.6	  593.1	 6183.0	...
748633	  741.9	  592.9	 6182.0	...
748634	  742.0	  592.8	 6182.0	...
748635	  742.2	  592.6	 6183.0	...
748636	  742.1	  592.1	 6183.0	...
748637	  741.9	  591.7	 6183.0	...
748638	  741.8	  591.5	 6182.0	...
748639	  741.6	  591.4	 6182.0	...
748640	  741.3	  591.2	 6180.0	...
748641	  741.0	  590.9	 6179.0	...
748642	  741.1	  590.9	 6180.0	...
748643	  741.4	  590.7	 6181.0	...
748644	  741.4	  590.6	 6183.0	...
748645	  741.2	  590.8	 6181.0	...
748646	  741.3	  591.0	 6179.0	...
748647	  741.5	  590.6	 6181.0	...
748648	  741.7	  589.9	 6185.0	...
748649	  741.6	  589.4	 6186.0	...
748650	  741.6	  589.6	 6183.0	...
748651	  741.6	  589.7	 6180.0	...
748652	  741.6	  589.6	 6177.0	...
748653	  741.6	  589.2	 6175.0	...
748654	  741.6	  588.7	 6173.0	...
748655	  741.6	  588.4	 6173.0	...
748656	  741.6	  588.5	 6171.0	...
748657	  741.6	  588.5	 6170.0	...
748658	  741.5	  588.6	 6168.0	...
748659	  741.5	  588.7	 6168.0	...
748660	  741.6	  588.9	 6168.0	...
748661	  741.7	  589.0	 6168.0	...
748662	  741.9	  589.1	 6166.0	...
748663	  742.0	  589.0	 6163.0	...
748664	  742.0	  589.0	 6161.0	...
748665	  742.1	  588.9	 6161.0	...
748666	  742.1	  588.8	 6161.0	...
748667	  742.1	  588.8	 6162.0	...
748668	  742.1	  588.7	 6163.0	...
748669	  742.1	  588.6	 6163.0	...
748670	  742.2	  588.3	 6163.0	...
MSG	748671 0000 _ Number On
748671	  742.3	  588.1	 6164.0	...
748672	  742.3	  588.0	 6164.0	...
748673	  742.2	  588.2	 6164.0	...
748674	  742.1	  588.4	 6163.0	...
748675	  742.3	  588.4	 6162.0	...
748676	  742.6	  588.3	 6160.0	...
748677	  742.9	  588.3	 6159.0	...
748678	  742.9	  588.1	 6158.0	...
748679	  742.9	  587.6	 6158.0	...
748680	  742.7	  587.1	 6157.0	...
748681	  742.4	  587.0	 6158.0	...
748682	  742.2	  587.1	 6159.0	...
748683	  742.3	  587.2	 6159.0	...
748684	  742.6	  587.5	 6158.0	...
748685	  742.8	  587.8	 6155.0	...
748686	  742.7	  588.1	 6153.0	...
748687	  742.5	  587.7	 6153.0	...
748688	  742.4	  587.2	 6151.0	...
748689	  742.5	  587.0	 6146.0	...
748690	  742.7	  587.4	 6142.0	...
748691	  742.9	  587.8	 6142.0	...
748692	  742.9	  587.8	 6145.0	...
748693	  742.9	  587.8	 6148.0	...
748694	  742.9	  587.7	 6148.0	...
748695	  743.0	  587.6	 6146.0	...
748696	  743.0	  587.5	 6143.0	...
748697	  743.0	  587.1	 6141.0	...
748698	  743.0	  586.7	 6142.0	...
748699	  743.0	  586.3	 6143.0	...
748700	  743.1	  586.4	 6144.0	...
748701	  743.4	  586.6	 6143.0	...
748702	  743.7	  586.7	 6140.0	...
748703	  743.7	  586.8	 6135.0	...
748704	  743.5	  587.0	 6132.0	...
748705	  743.2	  587.0	 6129.0	...
748706	  743.2	  587.0	 6128.0	...
748707	  743.3	  587.0	 6128.0	...
748708	  743.5	  587.0	 6128.0	...
748709	  743.5	  587.0	 6129.0	...
748710	  743.3	  586.9	 6130.0	...
748711	  743.1	  586.8	 6130.0	...
748712	  743.3	  586.6	 6129.0	...
748713	  743.4	  586.2	 6127.0	...
748714	  743.5	  585.9	 6126.0	...
748715	  743.5	  585.7	 6125.0	...
748716	  743.5	  585.9	 6125.0	...
748717	  743.4	  586.0	 6124.0	...
748718	  743.3	  586.0	 6123.0	...
748719	  743.2	  585.5	 6122.0	...
748720	  742.9	  585.1	 6119.0	...
748721	  742.7	  584.6	 6117.0	...
748722	  743.0	  584.5	 6115.0	...
748723	  743.5	  584.6	 6116.0	...
748724	  743.9	  584.7	 6116.0	...
748725	  743.9	  584.6	 6118.0	...
748726	  743.8	  584.5	 6120.0	...
748727	  743.8	  584.4	 6121.0	...
748728	  743.8	  584.5	 6120.0	...
748729	  743.7	  584.2	 6117.0	...
748730	  743.7	  583.8	 6115.0	...
748731	  743.7	  583.5	 6116.0	...
748732	  743.7	  583.1	 6116.0	...
748733	  743.5	  582.8	 6115.0	...
748734	  743.3	  582.5	 6114.0	...
748735	  743.2	  582.4	 6113.0	...
748736	  743.1	  582.4	 6113.0	...
748737	  742.9	  582.4	 6112.0	...
748738	  742.8	  582.4	 6111.0	...
748739	  742.9	  582.4	 6109.0	...
748740	  742.9	  582.3	 6107.0	...
748741	  742.9	  582.3	 6105.0	...
748742	  742.8	  582.3	 6103.0	...
748743	  742.8	  582.3	 6103.0	...
748744	  742.8	  582.1	 6102.0	...
748745	  742.9	  581.7	 6101.0	...
748746	  742.9	  581.3	 6098.0	...
748747	  742.9	  581.3	 6096.0	...
748748	  742.9	  581.6	 6094.0	...
748749	  743.0	  581.5	 6094.0	...
748750	  743.2	  581.2	 6094.0	...
748751	  743.3	  581.3	 6092.0	...
748752	  743.3	  581.6	 6090.0	...
748753	  743.4	  581.9	 6089.0	...
748754	  743.5	  582.0	 6087.0	...
748755	  743.6	  582.0	 6085.0	...
748756	  743.7	  581.9	 6083.0	...
748757	  743.4	  581.3	 6083.0	...
748758	  743.1	  580.8	 6082.0	...
748759	  743.0	  580.3	 6079.0	...
748760	  743.0	  580.3	 6077.0	...
748761	  743.1	  580.2	 6075.0	...
748762	  743.1	  580.0	 6075.0	...
748763	  743.3	  579.8	 6075.0	...
748764	  743.4	  579.7	 6074.0	...
748765	  743.5	  579.7	 6073.0	...
748766	  743.5	  579.3	 6072.0	...
748767	  743.6	  578.9	 6072.0	...
748768	  743.5	  578.5	 6071.0	...
748769	  743.4	  578.4	 6071.0	...
748770	  743.3	  578.0	 6070.0	...
748771	  743.3	  577.6	 6069.0	...
748772	  743.3	  577.3	 6068.0	...
748773	  743.3	  577.1	 6067.0	...
748774	  743.3	  577.0	 6063.0	...
748775	  743.2	  577.1	 6060.0	...
748776	  743.1	  577.3	 6057.0	...
748777	  743.0	  577.6	 6058.0	...
748778	  742.9	  577.7	 6059.0	...
748779	  743.0	  577.6	 6059.0	...
748780	  743.0	  577.4	 6058.0	...
748781	  742.9	  577.3	 6057.0	...
748782	  742.8	  577.2	 6056.0	...
748783	  743.1	  577.2	 6055.0	...
748784	  743.5	  577.2	 6054.0	...
748785	  743.8	  577.2	 6054.0	...
748786	  743.8	  577.1	 6051.0	...
748787	  743.8	  576.9	 6047.0	...
748788	  743.8	  576.5	 6041.0	...
748789	  743.4	  576.5	 6040.0	...
748790	  742.9	  576.6	 6038.0	...
748791	  742.4	  577.0	 6037.0	...
748792	  742.3	  577.1	 6036.0	...
748793	  742.3	  576.9	 6036.0	...
748794	  742.4	  576.7	 6036.0	...
748795	  742.6	  576.7	 6038.0	...
748796	  742.8	  576.7	 6039.0	...
748797	  742.9	  576.7	 6040.0	...
748798	  742.9	  576.7	 6039.0	...
748799	  742.8	  576.7	 6037.0	...
748800	  742.8	  576.7	 6036.0	...
748801	  742.7	  576.4	 6035.0	...
748802	  742.5	  576.2	 6035.0	...
748803	  742.3	  576.0	 6034.0	...
748804	  742.2	  575.9	 6033.0	...
748805	  742.2	  575.8	 6032.0	...
748806	  742.3	  575.6	 6031.0	...
748807	  742.4	  575.4	 6031.0	...
748808	  742.5	  575.5	 6029.0	...
748809	  742.6	  575.5	 6028.0	...
748810	  742.6	  575.6	 6028.0	...
748811	  742.6	  575.7	 6026.0	...
748812	  742.5	  575.8	 6024.0	...
748813	  742.6	  575.9	 6023.0	...
748814	  742.7	  575.9	 6021.0	...
748815	  742.8	  575.9	 6018.0	...
748816	  742.8	  575.8	 6014.0	...
748817	  742.7	  575.8	 6013.0	...
748818	  742.6	  575.9	 6012.0	...
748819	  742.5	  576.1	 6012.0	...
748820	  742.3	  576.3	 6012.0	...
748821	  742.2	  576.3	 6010.0	...
748822	  742.2	  576.2	 6008.0	...
748823	  742.2	  576.1	 6006.0	...
748824	  742.4	  576.1	 6006.0	...
748825	  742.6	  576.4	 6001.0	...
748826	  742.6	  576.8	 5996.0	...
748827	  742.6	  577.3	 5992.0	...
748828	  742.5	  577.2	 5993.0	...
748829	  742.6	  577.2	 5994.0	...
748830	  742.6	  576.8	 5993.0	...
748831	  742.5	  576.6	 5991.0	...
748832	  742.6	  577.0	 5986.0	...
748833	  742.7	  577.7	 5982.0	...
748834	  742.8	  578.4	 5978.0	...
748835	  743.0	  578.5	 5978.0	...
748836	  743.1	  578.6	 5978.0	...
748837	  743.0	  579.0	 5978.0	...
748838	  742.8	  579.2	 5977.0	...
748839	  742.6	  579.4	 5976.0	...
748840	  742.5	  579.4	 5974.0	...
748841	  742.4	  579.4	 5972.0	...
748842	  742.4	  579.4	 5970.0	...
748843	  742.6	  579.4	 5968.0	...
748844	  742.8	  579.4	 5967.0	...
748845	  743.0	  579.4	 5964.0	...
748846	  743.0	  579.4	 5962.0	...
748847	  742.9	  579.0	 5961.0	...
748848	  742.8	  578.6	 5964.0	...
748849	  742.8	  578.2	 5963.0	...
748850	  742.9	  578.3	 5961.0	...
748851	  742.9	  578.5	 5958.0	...
748852	  742.9	  578.7	 5958.0	...
748853	  742.8	  578.9	 5957.0	...
748854	  742.6	  579.1	 5958.0	...
748855	  742.3	  579.3	 5958.0	...
748856	  742.0	  579.1	 5958.0	...
748857	  742.0	  578.7	 5958.0	...
748858	  741.9	  578.4	 5958.0	...
748859	  741.9	  578.8	 5955.0	...
748860	  741.8	  579.3	 5951.0	...
748861	  742.2	  579.4	 5947.0	...
748862	  742.6	  578.9	 5948.0	...
748863	  743.1	  578.8	 5949.0	...
748864	  743.2	  579.1	 5951.0	...
748865	  743.2	  579.6	 5951.0	...
748866	  743.1	  579.7	 5950.0	...
748867	  743.0	  579.9	 5949.0	...
748868	  742.8	  580.0	 5947.0	...
748869	  742.7	  580.0	 5945.0	...
748870	  742.5	  580.0	 5942.0	...
748871	  742.4	  579.6	 5939.0	...
748872	  742.1	  579.2	 5939.0	...
748873	  741.9	  579.3	 5938.0	...
748874	  741.7	  579.7	 5936.0	...
748875	  742.1	  580.1	 5935.0	...
748876	  742.4	  580.0	 5934.0	...
748877	  742.8	  580.0	 5935.0	...
748878	  742.8	  580.0	 5935.0	...
748879	  742.7	  580.0	 5932.0	...
748880	  742.7	  580.1	 5928.0	...
748881	  742.6	  580.2	 5928.0	...
748882	  742.7	  580.1	 5931.0	...
748883	  742.8	  580.0	 5931.0	...
748884	  742.4	  579.9	 5929.0	...
748885	  741.9	  579.9	 5927.0	...
748886	  741.7	  579.9	 5927.0	...
748887	  742.1	  579.7	 5927.0	...
748888	  742.3	  579.5	 5927.0	...
748889	  742.2	  579.4	 5926.0	...
748890	  742.1	  579.3	 5926.0	...
748891	  742.1	  579.3	 5924.0	...
748892	  742.1	  579.5	 5920.0	...
748893	  741.9	  579.7	 5918.0	...
748894	  741.7	  579.7	 5915.0	...
748895	  741.6	  579.6	 5916.0	...
748896	  741.6	  579.5	 5917.0	...
748897	  741.6	  579.5	 5918.0	...
748898	  741.5	  579.6	 5916.0	...
748899	  741.4	  579.5	 5914.0	...
748900	  741.4	  579.5	 5913.0	...
748901	  741.4	  579.6	 5912.0	...
748902	  741.4	  579.9	 5912.0	...
748903	  741.4	  580.1	 5911.0	...
748904	  741.4	  580.1	 5911.0	...
748905	  741.3	  580.1	 5910.0	...
748906	  741.3	  580.2	 5910.0	...
748907	  741.0	  580.2	 5910.0	...
748908	  740.7	  580.3	 5910.0	...
748909	  740.4	  580.4	 5908.0	...
748910	  740.6	  580.5	 5906.0	...
748911	  740.6	  580.6	 5904.0	...
748912	  740.6	  580.5	 5904.0	...
748913	  740.5	  580.5	 5903.0	...
748914	  740.5	  580.6	 5903.0	...
748915	  740.5	  580.7	 5902.0	...
748916	  740.3	  580.8	 5899.0	...
748917	  740.2	  581.0	 5895.0	...
748918	  740.2	  581.2	 5890.0	...
748919	  740.5	  581.3	 5889.0	...
748920	  740.6	  581.3	 5888.0	...
748921	  740.5	  581.3	 5889.0	...
748922	  740.5	  581.3	 5890.0	...
748923	  740.5	  581.4	 5889.0	...
748924	  740.3	  581.5	 5888.0	...
748925	  740.1	  581.7	 5887.0	...
748926	  740.0	  582.7	 5887.0	...
748927	  739.9	  583.6	 5886.0	...
748928	  739.8	  584.6	 5886.0	...
748929	  739.9	  584.7	 5886.0	...
748930	  739.9	  584.7	 5882.0	...
748931	  740.1	  584.4	 5879.0	...
748932	  740.2	  584.1	 5875.0	...
748933	  740.2	  584.1	 5874.0	...
748934	  740.1	  584.4	 5874.0	...
748935	  740.0	  584.9	 5875.0	...
748936	  739.9	  585.2	 5875.0	...
748937	  739.9	  585.4	 5875.0	...
748938	  739.9	  585.7	 5875.0	...
748939	  739.9	  585.8	 5874.0	...
748940	  740.0	  585.9	 5874.0	...
748941	  740.0	  586.0	 5873.0	...
748942	  740.0	  586.1	 5873.0	...
748943	  740.1	  586.3	 5871.0	...
748944	  740.2	  586.3	 5870.0	...
748945	  740.2	  586.6	 5869.0	...
748946	  740.0	  587.3	 5869.0	...
748947	  739.8	  588.0	 5867.0	...
748948	  738.9	  588.7	 5864.0	...
748949	  738.2	  589.1	 5862.0	...
748950	  736.9	  589.7	 5858.0	...
748951	  736.3	  590.4	 5856.0	...
748952	  734.9	  591.2	 5854.0	...
748953	  733.6	  591.5	 5854.0	...
748954	  732.0	  592.0	 5855.0	...
748955	  731.3	  592.9	 5851.0	...
748956	  731.2	  593.7	 5848.0	...
748957	  731.0	  594.3	 5843.0	...
748958	  730.7	  594.5	 5842.0	...
748959	  731.0	  594.5	 5842.0	...
748960	  731.9	  594.3	 5843.0	...
748961	  732.9	  594.4	 5844.0	...
748962	  733.6	  594.6	 5844.0	...
748963	  734.0	  594.6	 5844.0	...
748964	  734.5	  594.3	 5842.0	...
748965	  735.0	  593.9	 5837.0	...
748966	  735.1	  593.9	 5832.0	...
748967	  734.9	  593.9	 5832.0	...
748968	  734.7	  594.0	 5835.0	...
748969	  734.7	  594.0	 5834.0	...
748970	  734.7	  593.9	 5829.0	...
748971	  734.6	  593.7	 5828.0	...
748972	  734.5	  593.6	 5830.0	...
MSG	748973 0000 _ Number Off
748973	  734.4	  593.2	 5834.0	...
748974	  734.4	  592.8	 5835.0	...
748975	  734.3	  592.3	 5837.0	...
748976	  734.2	  592.2	 5837.0	...
748977	  734.1	  592.1	 5837.0	...
748978	  733.6	  592.1	 5836.0	...
748979	  733.3	  592.1	 5835.0	...
748980	  732.9	  592.3	 5832.0	...
748981	  732.9	  592.5	 5830.0	...
748982	  732.8	  592.6	 5830.0	...
748983	  732.8	  592.4	 5830.0	...
748984	  732.8	  592.2	 5830.0	...
748985	  732.8	  592.1	 5832.0	...
748986	  732.8	  592.4	 5836.0	...
748987	  732.8	  592.8	 5838.0	...
748988	  732.8	  593.0	 5835.0	...
748989	  732.7	  593.2	 5833.0	...
748990	  732.7	  593.1	 5833.0	...
748991	  732.7	  593.0	 5834.0	...
748992	  732.7	  592.9	 5835.0	...
748993	  732.7	  592.8	 5836.0	...
748994	  732.7	  592.7	 5835.0	...
748995	  732.8	  592.9	 5834.0	...
748996	  732.9	  593.1	 5833.0	...
748997	  732.9	  593.3	 5834.0	...
748998	  732.9	  593.4	 5835.0	...
748999	  732.9	  593.5	 5836.0	...
749000	  732.9	  593.6	 5836.0	...
749001	  733.0	  593.5	 5834.0	...
749002	  733.1	  593.4	 5831.0	...
749003	  733.2	  593.4	 5829.0	...
749004	  733.2	  593.6	 5829.0	...
749005	  733.3	  593.8	 5830.0	...
749006	  733.3	  594.0	 5831.0	...
749007	  733.3	  593.9	 5830.0	...
749008	  733.3	  593.8	 5830.0	...
749009	  733.3	  593.9	 5829.0	...
749010	  733.4	  594.2	 5830.0	...
749011	  733.5	  594.4	 5830.0	...
749012	  733.3	  594.4	 5829.0	...
749013	  733.1	  594.4	 5827.0	...
749014	  732.9	  594.5	 5826.0	...
749015	  733.3	  594.7	 5823.0	...
749016	  733.7	  594.9	 5819.0	...
749017	  733.9	  594.9	 5818.0	...
749018	  733.9	  595.0	 5820.0	...
749019	  733.7	  595.1	 5822.0	...
749020	  733.7	  595.3	 5822.0	...
749021	  733.6	  595.5	 5824.0	...
749022	  733.7	  595.6	 5827.0	...
749023	  733.8	  595.5	 5829.0	...
749024	  733.9	  595.4	 5831.0	...
749025	  733.9	  595.3	 5831.0	...
749026	  733.7	  595.4	 5831.0	...
749027	  733.5	  595.6	 5831.0	...
749028	  733.3	  595.9	 5830.0	...
749029	  733.5	  596.1	 5829.0	...
749030	  733.6	  596.1	 5827.0	...
749031	  733.6	  595.8	 5826.0	...
749032	  733.6	  595.4	 5825.0	...
749033	  733.4	  595.1	 5824.0	...
749034	  733.0	  595.4	 5824.0	...
749035	  732.6	  595.7	 5823.0	...
749036	  732.4	  596.1	 5824.0	...
749037	  732.2	  596.1	 5824.0	...
749038	  732.1	  595.8	 5823.0	...
749039	  732.0	  595.7	 5823.0	...
749040	  731.9	  596.0	 5823.0	...
749041	  731.9	  596.3	 5824.0	...
749042	  731.8	  596.5	 5826.0	...
749043	  731.8	  596.6	 5827.0	...
749044	  731.7	  596.8	 5826.0	...
749045	  732.0	  596.9	 5825.0	...
749046	  732.2	  596.9	 5826.0	...
749047	  732.2	  597.2	 5825.0	...
749048	  731.8	  597.5	 5825.0	...
749049	  731.5	  597.7	 5826.0	...
749050	  731.4	  597.7	 5826.0	...
749051	  731.5	  597.5	 5827.0	...
749052	  731.8	  597.3	 5827.0	...
749053	  731.9	  596.9	 5826.0	...
749054	  731.9	  596.7	 5826.0	...
749055	  731.7	  596.5	 5827.0	...
749056	  731.4	  596.5	 5826.0	...
749057	  731.3	  596.4	 5825.0	...
749058	  731.2	  596.4	 5823.0	...
749059	  731.2	  596.6	 5825.0	...
749060	  731.4	  596.7	 5827.0	...
749061	  731.7	  596.8	 5827.0	...
749062	  731.9	  596.7	 5825.0	...
749063	  732.1	  596.6	 5823.0	...
749064	  732.0	  596.7	 5823.0	...
749065	  732.1	  596.7	 5825.0	...
749066	  732.2	  596.7	 5826.0	...
749067	  732.0	  596.9	 5827.0	...
749068	  731.6	  597.0	 5827.0	...
749069	  731.2	  597.2	 5828.0	...
749070	  731.0	  597.3	 5828.0	...
749071	  731.0	  597.3	 5828.0	...
749072	  731.0	  597.3	 5828.0	...
749073	  731.1	  597.1	 5827.0	...
749074	  731.1	  597.0	 5826.0	...
749075	  731.1	  596.9	 5826.0	...
749076	  731.3	  596.4	 5829.0	...
749077	  731.5	  595.9	 5833.0	...
749078	  731.7	  595.4	 5837.0	...
749079	  731.8	  595.4	 5836.0	...
749080	  731.9	  595.6	 5834.0	...
749081	  731.7	  595.7	 5831.0	...
749082	  731.4	  595.7	 5828.0	...
749083	  731.1	  595.7	 5828.0	...
749084	  731.1	  595.6	 5829.0	...
749085	  731.1	  595.6	 5832.0	...
749086	  731.2	  595.6	 5833.0	...
749087	  731.2	  596.0	 5834.0	...
749088	  731.2	  596.3	 5830.0	...
749089	  731.1	  596.5	 5827.0	...
749090	  731.2	  596.4	 5824.0	...
749091	  731.2	  596.4	 5824.0	...
749092	  731.4	  596.4	 5824.0	...
749093	  731.7	  596.4	 5825.0	...
749094	  731.7	  596.4	 5827.0	...
749095	  731.5	  596.5	 5829.0	...
749096	  731.5	  596.8	 5830.0	...
749097	  731.6	  597.1	 5830.0	...
749098	  731.6	  597.3	 5830.0	...
749099	  731.4	  597.4	 5829.0	...
749100	  731.2	  597.5	 5828.0	...
749101	  731.2	  597.7	 5830.0	...
749102	  731.4	  597.7	 5833.0	...
749103	  731.5	  597.6	 5836.0	...
749104	  731.3	  597.6	 5836.0	...
749105	  731.1	  597.7	 5835.0	...
749106	  731.1	  597.7	 5834.0	...
749107	  731.3	  597.7	 5833.0	...
749108	  731.5	  597.8	 5836.0	...
749109	  731.5	  597.9	 5839.0	...
749110	  731.5	  598.0	 5842.0	...
749111	  731.2	  598.1	 5841.0	...
749112	  731.1	  598.2	 5839.0	...
749113	  731.0	  598.2	 5837.0	...
749114	  731.0	  598.2	 5836.0	...
749115	  731.1	  598.1	 5836.0	...
749116	  731.2	  598.1	 5837.0	...
749117	  731.3	  598.0	 5837.0	...
749118	  731.2	  598.0	 5838.0	...
749119	  731.2	  598.0	 5839.0	...
749120	  731.1	  598.0	 5839.0	...
749121	  730.9	  597.9	 5839.0	...
749122	  730.7	  597.9	 5838.0	...
749123	  730.7	  598.1	 5837.0	...
749124	  730.9	  598.4	 5837.0	...
749125	  730.5	  598.6	 5836.0	...
749126	  730.1	  598.6	 5836.0	...
749127	  729.7	  598.5	 5836.0	...
749128	  729.7	  598.3	 5835.0	...
749129	  729.8	  598.2	 5834.0	...
749130	  729.8	  598.3	 5834.0	...
749131	  729.9	  598.3	 5835.0	...
749132	  730.0	  598.4	 5836.0	...
749133	  730.1	  598.4	 5836.0	...
749134	  730.1	  598.5	 5835.0	...
749135	  730.1	  598.9	 5835.0	...
749136	  730.2	  599.3	 5832.0	...
749137	  730.3	  599.5	 5828.0	...
749138	  730.4	  599.4	 5826.0	...
749139	  730.3	  599.3	 5827.0	...
749140	  730.3	  599.4	 5829.0	...
749141	  730.4	  599.5	 5830.0	...
749142	  730.5	  599.6	 5831.0	...
749143	  730.6	  599.5	 5831.0	...
749144	  730.6	  599.4	 5831.0	...
749145	  730.5	  599.4	 5830.0	...
749146	  730.2	  599.4	 5827.0	...
749147	  730.0	  599.8	 5823.0	...
749148	  729.8	  600.1	 5820.0	...
749149	  729.7	  600.5	 5824.0	...
749150	  729.6	  600.5	 5829.0	...
749151	  729.6	  600.6	 5833.0	...
749152	  729.9	  600.6	 5832.0	...
749153	  730.2	  600.7	 5831.0	...
749154	  730.5	  600.7	 5830.0	...
749155	  730.6	  600.7	 5829.0	...
749156	  730.6	  600.7	 5828.0	...
749157	  730.7	  600.8	 5826.0	...
749158	  730.7	  600.9	 5826.0	...
749159	  730.5	  601.0	 5826.0	...
749160	  730.3	  601.1	 5825.0	...
749161	  730.1	  601.1	 5824.0	...
749162	  730.1	  601.1	 5822.0	...
749163	  730.0	  601.2	 5821.0	...
749164	  730.1	  601.1	 5821.0	...
749165	  730.1	  601.0	 5822.0	...
749166	  730.2	  600.9	 5822.0	...
749167	  730.1	  600.9	 5821.0	...
749168	  730.1	  600.9	 5820.0	...
749169	  730.2	  601.0	 5819.0	...
749170	  730.2	  601.2	 5819.0	...
749171	  730.2	  601.3	 5821.0	...
749172	  730.3	  601.3	 5823.0	...
749173	  730.3	  601.4	 5825.0	...
749174	  730.3	  601.6	 5825.0	...
749175	  730.2	  601.8	 5824.0	...
749176	  730.1	  601.5	 5824.0	...
749177	  730.0	  601.1	 5824.0	...
749178	  730.0	  601.1	 5824.0	...
749179	  730.1	  601.4	 5824.0	...
749180	  730.0	  601.9	 5825.0	...
749181	  729.9	  602.0	 5825.0	...
749182	  729.7	  602.1	 5826.0	...
749183	  729.6	  602.3	 5826.0	...
749184	  729.8	  602.3	 5826.0	...
749185	  730.0	  602.2	 5825.0	...
MSG	749186 0000 _ Number On
749186	  730.4	  602.1	 5823.0	...
749187	  730.6	  602.3	 5821.0	...
749188	  730.6	  602.4	 5819.0	...
749189	  730.5	  602.6	 5819.0	...
749190	  730.4	  602.6	 5818.0	...
749191	  730.6	  602.5	 5819.0	...
749192	  730.7	  602.4	 5820.0	...
749193	  730.7	  602.2	 5823.0	...
749194	  730.5	  602.1	 5825.0	...
749195	  730.3	  601.9	 5826.0	...
749196	  730.3	  601.9	 5825.0	...
749197	  730.3	  602.0	 5823.0	...
749198	  730.3	  602.0	 5822.0	...
749199	  730.2	  602.1	 5823.0	...
749200	  730.1	  602.0	 5824.0	...
749201	  729.9	  602.0	 5826.0	...
749202	  729.8	  602.0	 5825.0	...
749203	  729.7	  602.1	 5825.0	...
749204	  729.7	  602.4	 5825.0	...
749205	  729.6	  602.6	 5828.0	...
749206	  729.6	  602.6	 5830.0	...
749207	  729.6	  602.6	 5833.0	...
749208	  729.7	  602.7	 5833.0	...
749209	  729.7	  602.8	 5834.0	...
749210	  729.8	  602.8	 5834.0	...
749211	  730.0	  602.6	 5834.0	...
749212	  730.1	  602.4	 5834.0	...
749213	  730.2	  602.4	 5836.0	...
749214	  730.0	  602.5	 5837.0	...
749215	  729.8	  602.7	 5839.0	...
749216	  729.6	  602.5	 5841.0	...
749217	  729.6	  602.2	 5843.0	...
749218	  729.5	  602.0	 5844.0	...
749219	  729.4	  601.9	 5844.0	...
749220	  729.6	  601.9	 5844.0	...
749221	  729.9	  602.0	 5845.0	...
749222	  730.2	  601.7	 5846.0	...
749223	  730.1	  601.3	 5847.0	...
749224	  729.8	  601.0	 5848.0	...
749225	  729.4	  601.1	 5848.0	...
749226	  729.1	  601.5	 5848.0	...
749227	  729.0	  601.7	 5848.0	...
749228	  729.0	  601.8	 5849.0	...
749229	  729.0	  601.8	 5850.0	...
749230	  729.0	  601.7	 5852.0	...
749231	  729.0	  601.4	 5852.0	...
749232	  729.0	  601.2	 5853.0	...
749233	  729.1	  601.1	 5854.0	...
749234	  729.1	  601.3	 5854.0	...
749235	  729.1	  601.4	 5854.0	...
749236	  729.2	  601.6	 5853.0	...
749237	  729.2	  601.6	 5853.0	...
749238	  729.1	  601.6	 5854.0	...
749239	  728.9	  601.6	 5854.0	...
749240	  728.8	  601.5	 5855.0	...
749241	  728.8	  601.3	 5855.0	...
749242	  728.8	  601.2	 5856.0	...
749243	  728.8	  601.2	 5856.0	...
749244	  729.0	  601.1	 5855.0	...
749245	  729.0	  601.1	 5855.0	...
749246	  728.9	  601.0	 5854.0	...
749247	  728.8	  601.0	 5854.0	...
749248	  728.9	  601.0	 5855.0	...
749249	  729.0	  601.2	 5856.0	...
749250	  729.0	  601.4	 5857.0	...
749251	  728.9	  601.1	 5859.0	...
749252	  728.7	  600.7	 5861.0	...
749253	  728.7	  600.3	 5861.0	...
749254	  728.7	  600.3	 5861.0	...
749255	  728.6	  600.4	 5862.0	...
749256	  728.6	  600.6	 5863.0	...
749257	  728.6	  600.7	 5864.0	...
749258	  728.7	  600.6	 5866.0	...
749259	  728.7	  600.5	 5867.0	...
749260	  728.9	  600.5	 5868.0	...
749261	  729.0	  600.6	 5867.0	...
749262	  729.1	  600.6	 5866.0	...
749263	  729.2	  600.6	 5867.0	...
749264	  729.1	  600.5	 5870.0	...
749265	  729.1	  600.3	 5873.0	...
749266	  729.0	  600.2	 5876.0	...
749267	  729.0	  600.2	 5877.0	...
749268	  728.8	  600.2	 5877.0	...
749269	  728.5	  600.1	 5875.0	...
749270	  728.2	  600.0	 5875.0	...
749271	  728.2	  600.1	 5874.0	...
749272	  728.3	  600.1	 5875.0	...
749273	  728.4	  600.1	 5876.0	...
749274	  728.6	  600.1	 5880.0	...
749275	  728.7	  600.2	 5885.0	...
749276	  728.6	  600.7	 5888.0	...
749277	  728.2	  601.3	 5887.0	...
749278	  727.8	  601.5	 5885.0	...
749279	  727.8	  601.3	 5884.0	...
749280	  727.8	  601.1	 5884.0	...
749281	  727.6	  601.0	 5884.0	...
749282	  727.5	  601.0	 5883.0	...
749283	  727.4	  601.1	 5883.0	...
749284	  727.4	  601.0	 5882.0	...
749285	  727.9	  600.9	 5881.0	...
749286	  728.3	  600.7	 5883.0	...
749287	  728.7	  600.6	 5885.0	...
749288	  728.7	  600.5	 5887.0	...
749289	  728.7	  600.4	 5887.0	...
749290	  728.8	  600.3	 5888.0	...
749291	  728.8	  600.6	 5889.0	...
749292	  728.6	  601.0	 5892.0	...
749293	  728.5	  601.2	 5895.0	...
749294	  728.3	  601.0	 5895.0	...
749295	  728.2	  600.8	 5893.0	...
749296	  728.1	  600.7	 5894.0	...
749297	  728.1	  600.5	 5897.0	...
749298	  728.2	  600.3	 5897.0	...
749299	  728.4	  600.1	 5894.0	...
749300	  728.5	  600.1	 5892.0	...
749301	  728.4	  600.1	 5893.0	...
749302	  728.3	  600.1	 5894.0	...
749303	  728.0	  600.2	 5898.0	...
749304	  727.7	  600.3	 5902.0	...
749305	  727.3	  600.3	 5906.0	...
749306	  727.6	  600.4	 5906.0	...
749307	  728.1	  600.4	 5906.0	...
749308	  728.6	  600.4	 5904.0	...
749309	  728.7	  600.3	 5901.0	...
749310	  728.8	  600.3	 5899.0	...
749311	  728.6	  600.6	 5899.0	...
749312	  728.2	  600.4	 5899.0	...
749313	  727.9	  600.1	 5898.0	...
749314	  727.9	  599.4	 5897.0	...
749315	  728.0	  599.1	 5899.0	...
749316	  727.9	  598.6	 5904.0	...
749317	  728.0	  598.4	 5908.0	...
749318	  728.1	  598.3	 5910.0	...
749319	  728.1	  598.2	 5910.0	...
749320	  728.2	  598.2	 5911.0	...
749321	  728.1	  598.2	 5911.0	...
749322	  727.9	  598.3	 5912.0	...
749323	  727.7	  598.4	 5912.0	...
749324	  727.5	  598.5	 5912.0	...
749325	  727.4	  598.4	 5911.0	...
749326	  727.3	  598.2	 5910.0	...
749327	  727.3	  598.0	 5912.0	...
749328	  727.2	  597.6	 5914.0	...
749329	  727.2	  597.3	 5917.0	...
749330	  727.1	  597.3	 5917.0	...
749331	  727.5	  597.5	 5917.0	...
749332	  727.9	  597.3	 5917.0	...
749333	  728.3	  597.1	 5917.0	...
749334	  728.4	  596.8	 5919.0	...
749335	  728.2	  596.8	 5921.0	...
749336	  727.8	  596.6	 5923.0	...
749337	  727.4	  596.5	 5924.0	...
749338	  727.4	  596.7	 5926.0	...
749339	  727.3	  597.0	 5929.0	...
749340	  727.3	  597.3	 5931.0	...
749341	  727.3	  597.4	 5931.0	...
749342	  727.3	  597.4	 5931.0	...
749343	  727.3	  597.1	 5932.0	...
749344	  727.4	  596.9	 5931.0	...
749345	  727.3	  596.8	 5931.0	...
749346	  727.3	  596.8	 5930.0	...
749347	  727.2	  596.8	 5932.0	...
749348	  727.2	  596.7	 5936.0	...
749349	  727.2	  596.6	 5939.0	...
749350	  727.3	  596.6	 5939.0	...
749351	  727.2	  596.7	 5939.0	...
749352	  727.1	  597.2	 5939.0	...
749353	  727.0	  597.6	 5938.0	...
749354	  727.0	  597.7	 5938.0	...
749355	  727.0	  597.3	 5942.0	...
749356	  727.0	  597.0	 5946.0	...
749357	  727.0	  597.4	 5950.0	...
749358	  727.1	  597.9	 5950.0	...
749359	  727.1	  598.3	 5950.0	...
749360	  727.1	  598.2	 5950.0	...
749361	  727.0	  598.2	 5951.0	...
749362	  726.9	  598.3	 5952.0	...
749363	  726.7	  598.5	 5953.0	...
749364	  726.5	  598.7	 5953.0	...
749365	  726.3	  598.2	 5957.0	...
749366	  726.3	  597.6	 5960.0	...
749367	  726.3	  597.0	 5965.0	...
749368	  726.5	  597.3	 5966.0	...
749369	  727.1	  597.6	 5967.0	...
749370	  727.5	  597.7	 5966.0	...
749371	  727.7	  597.5	 5965.0	...
749372	  727.4	  597.3	 5966.0	...
749373	  727.2	  597.4	 5966.0	...
749374	  727.5	  597.7	 5966.0	...
749375	  727.7	  597.7	 5967.0	...
749376	  728.0	  597.6	 5970.0	...
749377	  727.9	  597.6	 5974.0	...
749378	  728.0	  597.8	 5976.0	...
749379	  728.1	  597.9	 5974.0	...
749380	  728.1	  597.9	 5972.0	...
749381	  727.9	  598.0	 5971.0	...
749382	  727.7	  598.1	 5972.0	...
749383	  727.4	  597.7	 5973.0	...
749384	  727.2	  597.2	 5974.0	...
749385	  727.0	  596.7	 5973.0	...
749386	  726.9	  596.9	 5973.0	...
749387	  727.2	  597.1	 5974.0	...
749388	  727.6	  597.4	 5974.0	...
749389	  727.7	  598.1	 5975.0	...
749390	  727.3	  598.7	 5973.0	...
749391	  727.0	  599.1	 5973.0	...
749392	  727.3	  599.0	 5974.0	...
749393	  727.6	  598.8	 5976.0	...
749394	  727.8	  598.6	 5978.0	...
749395	  727.6	  598.5	 5979.0	...
749396	  727.5	  598.2	 5982.0	...
749397	  727.4	  598.0	 5985.0	...
749398	  727.3	  597.7	 5986.0	...
749399	  727.2	  597.7	 5986.0	...
749400	  727.1	  597.6	 5986.0	...
749401	  727.2	  597.7	 5987.0	...
749402	  727.3	  597.8	 5988.0	...
749403	  727.3	  598.1	 5992.0	...
749404	  727.3	  598.2	 5994.0	...
749405	  727.3	  597.8	 5996.0	...
749406	  727.4	  597.2	 5996.0	...
749407	  727.4	  596.7	 5996.0	...
749408	  727.1	  596.7	 5997.0	...
749409	  726.7	  596.6	 5999.0	...
749410	  726.3	  596.6	 6000.0	...
749411	  726.2	  596.5	 6004.0	...
749412	  726.1	  596.6	 6007.0	...
749413	  726.1	  596.7	 6009.0	...
749414	  726.2	  597.1	 6009.0	...
749415	  726.3	  597.6	 6008.0	...
749416	  726.4	  598.0	 6007.0	...
749417	  726.4	  598.1	 6007.0	...
749418	  726.5	  598.2	 6008.0	...
749419	  726.5	  598.3	 6008.0	...
749420	  726.5	  598.5	 6012.0	...
749421	  726.5	  598.4	 6015.0	...
749422	  726.5	  598.0	 6018.0	...
749423	  726.4	  598.2	 6017.0	...
749424	  726.3	  598.7	 6016.0	...
749425	  726.3	  599.0	 6015.0	...
749426	  726.3	  599.0	 6016.0	...
749427	  726.3	  598.9	 6019.0	...
749428	  726.2	  599.0	 6022.0	...
749429	  726.1	  598.9	 6024.0	...
749430	  726.1	  598.9	 6024.0	...
749431	  726.3	  599.2	 6024.0	...
749432	  726.5	  599.4	 6024.0	...
749433	  726.5	  599.7	 6024.0	...
749434	  726.5	  599.6	 6024.0	...
749435	  726.5	  599.7	 6026.0	...
749436	  726.5	  599.9	 6028.0	...
749437	  726.5	  600.2	 6030.0	...
749438	  726.5	  600.5	 6033.0	...
749439	  726.5	  600.6	 6035.0	...
749440	  726.4	  600.8	 6037.0	...
749441	  726.5	  601.2	 6035.0	...
749442	  726.7	  601.6	 6032.0	...
749443	  726.5	  601.9	 6031.0	...
749444	  726.2	  601.8	 6031.0	...
749445	  725.8	  601.8	 6033.0	...
749446	  725.6	  601.7	 6034.0	...
749447	  725.8	  601.6	 6034.0	...
749448	  726.1	  601.4	 6034.0	...
749449	  726.2	  601.2	 6034.0	...
749450	  726.2	  601.1	 6033.0	...
749451	  726.2	  601.1	 6033.0	...
749452	  726.2	  601.2	 6033.0	...
749453	  726.1	  601.1	 6034.0	...
749454	  726.0	  600.8	 6035.0	...
749455	  725.9	  600.7	 6037.0	...
749456	  725.9	  600.8	 6039.0	...
749457	  725.9	  601.0	 6040.0	...
749458	  725.8	  601.1	 6040.0	...
749459	  725.7	  601.0	 6045.0	...
749460	  725.8	  600.8	 6050.0	...
749461	  725.9	  600.5	 6057.0	...
749462	  726.0	  600.3	 6057.0	...
749463	  726.2	  600.3	 6058.0	...
749464	  726.3	  600.2	 6059.0	...
749465	  726.4	  600.2	 6057.0	...
749466	  726.2	  600.2	 6056.0	...
749467	  726.0	  600.3	 6057.0	...
749468	  725.8	  600.4	 6059.0	...
749469	  725.7	  600.4	 6060.0	...
749470	  725.5	  600.6	 6059.0	...
749471	  725.3	  600.8	 6058.0	...
749472	  725.2	  601.0	 6058.0	...
749473	  725.2	  601.0	 6059.0	...
749474	  725.2	  601.0	 6060.0	...
749475	  725.4	  600.9	 6062.0	...
749476	  725.6	  600.8	 6063.0	...
749477	  725.6	  600.8	 6064.0	...
749478	  725.6	  600.9	 6063.0	...
749479	  725.5	  600.9	 6062.0	...
749480	  725.3	  600.9	 6065.0	...
749481	  725.1	  600.4	 6070.0	...
749482	  725.0	  599.9	 6076.0	...
749483	  725.0	  599.5	 6078.0	...
749484	  725.1	  599.5	 6079.0	...
749485	  725.2	  599.5	 6081.0	...
749486	  725.4	  599.6	 6083.0	...
749487	  725.4	  599.7	 6085.0	...
749488	  725.5	  599.8	 6086.0	...
MSG	749489 0000 _ Number Off
749489	  725.4	  599.8	 6086.0	...
749490	  725.3	  599.8	 6087.0	...
749491	  725.2	  599.8	 6087.0	...
749492	  725.2	  599.7	 6087.0	...
749493	  725.2	  599.7	 6087.0	...
749494	  725.3	  599.7	 6087.0	...
749495	  725.3	  599.8	 6088.0	...
749496	  725.3	  600.1	 6088.0	...
749497	  725.3	  600.5	 6089.0	...
749498	  725.3	  600.9	 6089.0	...
749499	  725.3	  601.2	 6090.0	...
749500	  725.5	  601.4	 6090.0	...
749501	  725.8	  601.5	 6090.0	...
749502	  725.9	  601.4	 6090.0	...
749503	  725.9	  601.4	 6091.0	...
749504	  726.0	  601.8	 6092.0	...
749505	  726.1	  602.2	 6093.0	...
749506	  725.7	  602.8	 6094.0	...
749507	  725.1	  602.9	 6095.0	...
749508	  724.6	  603.4	 6095.0	...
749509	  724.6	  603.6	 6094.0	...
749510	  724.6	  603.8	 6095.0	...
749511	  724.6	  603.8	 6097.0	...
749512	  724.6	  604.1	 6098.0	...
749513	  724.7	  604.4	 6099.0	...
749514	  724.9	  604.3	 6099.0	...
749515	  725.1	  604.0	 6100.0	...
749516	  725.3	  603.8	 6100.0	...
749517	  725.3	  603.9	 6100.0	...
749518	  725.2	  604.0	 6101.0	...
749519	  725.1	  603.9	 6101.0	...
749520	  724.9	  603.8	 6102.0	...
749521	  725.0	  603.4	 6103.0	...
749522	  725.1	  603.0	 6103.0	...
749523	  725.2	  603.1	 6104.0	...
749524	  725.2	  603.6	 6108.0	...
749525	  725.1	  604.1	 6111.0	...
749526	  725.0	  604.1	 6113.0	...
749527	  724.8	  604.1	 6112.0	...
749528	  724.9	  604.1	 6111.0	...
749529	  725.1	  604.4	 6112.0	...
749530	  725.3	  604.6	 6115.0	...
749531	  725.4	  604.9	 6115.0	...
749532	  725.4	  604.8	 6112.0	...
749533	  725.4	  604.8	 6111.0	...
749534	  725.4	  605.1	 6112.0	...
749535	  725.4	  605.4	 6115.0	...
749536	  725.3	  605.5	 6117.0	...
749537	  725.2	  605.4	 6119.0	...
749538	  725.1	  605.1	 6119.0	...
749539	  724.8	  605.1	 6119.0	...
749540	  724.5	  605.3	 6118.0	...
749541	  724.2	  605.7	 6116.0	...
749542	  724.3	  606.1	 6115.0	...
749543	  724.4	  606.2	 6117.0	...
749544	  724.4	  606.6	 6118.0	...
749545	  724.4	  606.9	 6118.0	...
749546	  724.5	  607.3	 6119.0	...
749547	  724.5	  607.3	 6121.0	...
749548	  724.6	  607.5	 6122.0	...
749549	  724.6	  607.5	 6123.0	...
749550	  724.7	  607.6	 6122.0	...
749551	  724.7	  607.5	 6122.0	...
749552	  724.7	  607.4	 6122.0	...
749553	  724.7	  607.3	 6126.0	...
749554	  724.8	  607.2	 6130.0	...
749555	  724.5	  607.3	 6134.0	...
749556	  724.3	  607.3	 6134.0	...
749557	  724.0	  607.1	 6134.0	...
749558	  724.0	  606.9	 6134.0	...
749559	  724.0	  606.9	 6134.0	...
749560	  724.2	  607.1	 6135.0	...
749561	  724.5	  607.3	 6137.0	...
749562	  724.7	  607.2	 6138.0	...
749563	  724.6	  607.2	 6138.0	...
749564	  724.5	  607.2	 6137.0	...
749565	  724.5	  607.2	 6138.0	...
749566	  724.5	  607.2	 6139.0	...
749567	  724.4	  607.3	 6139.0	...
749568	  724.3	  607.3	 6138.0	...
749569	  724.2	  607.3	 6141.0	...
749570	  724.2	  607.6	 6144.0	...
749571	  724.1	  607.8	 6147.0	...
749572	  723.9	  608.1	 6147.0	...
749573	  723.6	  608.2	 6148.0	...
749574	  723.7	  608.2	 6150.0	...
749575	  723.9	  608.1	 6151.0	...
749576	  724.0	  608.1	 6151.0	...
749577	  723.7	  608.1	 6152.0	...
749578	  723.3	  607.5	 6153.0	...
749579	  723.1	  607.0	 6154.0	...
749580	  723.2	  606.4	 6155.0	...
749581	  723.5	  606.5	 6156.0	...
749582	  723.8	  607.1	 6156.0	...
749583	  723.7	  607.8	 6155.0	...
749584	  723.7	  608.5	 6155.0	...
749585	  723.3	  608.5	 6155.0	...
749586	  723.1	  608.3	 6155.0	...
749587	  723.1	  608.1	 6156.0	...
749588	  723.2	  607.7	 6157.0	...
749589	  723.3	  607.6	 6158.0	...
749590	  723.3	  607.5	 6160.0	...
749591	  723.1	  607.6	 6161.0	...
749592	  722.9	  607.7	 6162.0	...
749593	  722.7	  607.7	 6161.0	...
749594	  722.6	  607.6	 6160.0	...
749595	  722.7	  607.7	 6162.0	...
749596	  722.8	  607.8	 6165.0	...
749597	  723.0	  608.1	 6168.0	...
749598	  723.1	  608.3	 6167.0	...
749599	  723.1	  608.5	 6167.0	...
749600	  723.2	  608.5	 6166.0	...
749601	  723.3	  608.6	 6166.0	...
749602	  723.4	  608.6	 6165.0	...
749603	  723.4	  608.6	 6166.0	...
749604	  723.4	  608.5	 6168.0	...
749605	  723.1	  608.3	 6171.0	...
749606	  722.6	  608.0	 6175.0	...
749607	  722.2	  608.1	 6178.0	...
749608	  722.4	  608.1	 6180.0	...
749609	  722.6	  608.1	 6179.0	...
749610	  722.7	  608.0	 6178.0	...
749611	  722.6	  608.0	 6178.0	...
749612	  722.5	  608.0	 6181.0	...
749613	  722.6	  608.1	 6184.0	...
749614	  722.7	  608.4	 6187.0	...
749615	  722.8	  608.8	 6189.0	...
749616	  722.8	  609.1	 6190.0	...
749617	  722.8	  609.1	 6190.0	...
749618	  722.8	  609.0	 6191.0	...
749619	  722.9	  609.0	 6191.0	...
749620	  722.9	  609.0	 6191.0	...
749621	  723.0	  609.4	 6191.0	...
749622	  723.2	  610.2	 6189.0	...
749623	  723.4	  610.9	 6187.0	...
749624	  723.5	  611.2	 6187.0	...
749625	  723.5	  611.2	 6189.0	...
749626	  723.4	  611.1	 6193.0	...
749627	  723.2	  610.8	 6196.0	...
749628	  723.0	  610.6	 6199.0	...
749629	  722.8	  610.7	 6199.0	...
749630	  722.8	  610.9	 6199.0	...
749631	  722.9	  611.0	 6198.0	...
749632	  722.9	  611.0	 6199.0	...
749633	  722.9	  611.0	 6201.0	...
749634	  722.5	  611.1	 6203.0	...
749635	  722.1	  611.2	 6203.0	...
749636	  722.0	  611.2	 6203.0	...
749637	  722.3	  611.3	 6202.0	...
749638	  722.6	  611.4	 6204.0	...
749639	  722.5	  611.5	 6206.0	...
749640	  722.4	  611.6	 6209.0	...
749641	  722.3	  611.7	 6209.0	...
749642	  722.3	  611.5	 6209.0	...
749643	  722.2	  611.2	 6209.0	...
749644	  722.2	  611.1	 6208.0	...
749645	  722.2	  611.4	 6208.0	...
749646	  722.2	  611.6	 6208.0	...
749647	  722.1	  611.5	 6207.0	...
749648	  722.1	  611.7	 6206.0	...
749649	  722.1	  611.9	 6208.0	...
749650	  722.2	  612.3	 6210.0	...
749651	  722.2	  612.7	 6213.0	...
749652	  722.3	  613.1	 6212.0	...
749653	  722.4	  613.3	 6212.0	...
749654	  722.4	  612.9	 6215.0	...
749655	  722.4	  612.9	 6217.0	...
749656	  722.3	  612.8	 6219.0	...
749657	  722.2	  612.8	 6219.0	...
749658	  722.1	  612.7	 6219.0	...
749659	  722.0	  612.6	 6219.0	...
749660	  721.9	  612.5	 6219.0	...
749661	  721.9	  612.3	 6220.0	...
749662	  721.9	  612.3	 6220.0	...
749663	  722.0	  612.4	 6220.0	...
749664	  722.1	  612.7	 6221.0	...
749665	  722.1	  612.7	 6222.0	...
749666	  722.2	  612.9	 6223.0	...
749667	  722.2	  613.1	 6226.0	...
749668	  722.2	  613.4	 6229.0	...
749669	  722.1	  613.2	 6232.0	...
749670	  722.0	  612.9	 6233.0	...
749671	  722.0	  612.5	 6236.0	...
749672	  722.0	  612.5	 6238.0	...
749673	  721.9	  612.5	 6241.0	...
749674	  721.7	  612.6	 6240.0	...
749675	  721.5	  613.0	 6240.0	...
749676	  721.5	  613.5	 6240.0	...
749677	  721.5	  614.1	 6240.0	...
749678	  721.5	  614.5	 6241.0	...
749679	  721.4	  614.8	 6242.0	...
749680	  721.4	  614.9	 6243.0	...
749681	  721.6	  615.0	 6243.0	...
749682	  721.8	  615.0	 6244.0	...
749683	  721.8	  614.5	 6247.0	...
749684	  721.5	  614.1	 6250.0	...
749685	  721.2	  613.7	 6252.0	...
749686	  721.1	  613.7	 6252.0	...
749687	  721.1	  614.0	 6252.0	...
749688	  721.2	  614.3	 6252.0	...
749689	  721.2	  614.7	 6253.0	...
749690	  721.1	  614.5	 6253.0	...
749691	  721.1	  614.4	 6254.0	...
749692	  721.4	  614.2	 6254.0	...
749693	  721.7	  614.3	 6254.0	...
749694	  721.9	  614.4	 6254.0	...
749695	  721.7	  614.5	 6254.0	...
749696	  721.6	  614.5	 6254.0	...
749697	  721.3	  615.0	 6254.0	...
749698	  721.0	  615.6	 6257.0	...
749699	  720.7	  615.6	 6261.0	...
749700	  720.8	  615.0	 6263.0	...
MSG	749701 0000 _ Number On
749701	  720.8	  614.5	 6263.0	...
749702	  720.9	  614.8	 6264.0	...
749703	  721.1	  615.0	 6264.0	...
749704	  721.2	  615.0	 6265.0	...
749705	  721.3	  614.8	 6267.0	...
749706	  721.4	  614.7	 6268.0	...
749707	  721.4	  614.7	 6268.0	...
749708	  721.3	  614.8	 6267.0	...
749709	  721.5	  615.0	 6267.0	...
749710	  721.6	  615.2	 6266.0	...
749711	  721.9	  615.3	 6267.0	...
749712	  721.9	  615.3	 6265.0	...
749713	  722.0	  615.6	 6264.0	...
749714	  721.9	  616.0	 6263.0	...
749715	  721.7	  616.3	 6262.0	...
749716	  721.4	  616.2	 6266.0	...
749717	  721.1	  616.0	 6271.0	...
749718	  720.9	  616.0	 6275.0	...
749719	  721.1	  616.4	 6273.0	...
749720	  721.3	  616.7	 6272.0	...
749721	  721.4	  617.0	 6270.0	...
749722	  721.3	  617.2	 6270.0	...
749723	  721.3	  617.3	 6270.0	...
749724	  721.4	  617.2	 6272.0	...
749725	  721.4	  617.1	 6275.0	...
749726	  721.4	  617.0	 6278.0	...
749727	  721.3	  616.7	 6279.0	...
749728	  721.4	  616.4	 6279.0	...
749729	  721.5	  616.4	 6278.0	...
749730	  721.6	  616.5	 6277.0	...
749731	  721.6	  616.7	 6275.0	...
749732	  721.6	  617.0	 6275.0	...
749733	  721.5	  617.4	 6276.0	...
749734	  721.4	  617.7	 6278.0	...
749735	  721.3	  617.7	 6280.0	...
749736	  721.6	  617.7	 6283.0	...
749737	  721.9	  617.9	 6285.0	...
749738	  722.0	  618.3	 6287.0	...
749739	  721.7	  618.6	 6287.0	...
749740	  721.4	  618.6	 6288.0	...
749741	  721.4	  618.9	 6288.0	...
749742	  721.5	  619.2	 6286.0	...
749743	  721.2	  619.6	 6283.0	...
749744	  721.0	  620.0	 6282.0	...
749745	  720.8	  620.3	 6286.0	...
749746	  720.9	  620.6	 6289.0	...
749747	  721.3	  620.5	 6290.0	...
749748	  721.8	  620.3	 6288.0	...
749749	  722.2	  620.1	 6285.0	...
749750	  722.5	  620.3	 6284.0	...
749751	  722.6	  620.6	 6285.0	...
749752	  722.7	  620.9	 6288.0	...
749753	  722.8	  621.1	 6290.0	...
749754	  722.9	  621.3	 6288.0	...
749755	  722.8	  621.4	 6287.0	...
749756	  722.4	  621.5	 6287.0	...
749757	  722.1	  621.5	 6288.0	...
749758	  721.9	  621.6	 6289.0	...
749759	  721.9	  621.7	 6289.0	...
749760	  722.0	  621.5	 6291.0	...
749761	  722.2	  621.2	 6296.0	...
749762	  722.2	  621.0	 6302.0	...
749763	  722.1	  621.3	 6304.0	...
749764	  722.1	  621.6	 6303.0	...
749765	  722.1	  622.0	 6301.0	...
749766	  722.3	  622.0	 6301.0	...
749767	  722.3	  621.8	 6303.0	...
749768	  722.5	  621.6	 6305.0	...
749769	  722.5	  621.4	 6307.0	...
749770	  722.5	  621.5	 6308.0	...
749771	  722.4	  621.5	 6308.0	...
749772	  722.4	  621.5	 6308.0	...
749773	  722.6	  621.4	 6308.0	...
749774	  722.9	  621.3	 6309.0	...
749775	  722.9	  621.3	 6309.0	...
749776	  722.6	  621.4	 6309.0	...
749777	  722.3	  621.5	 6308.0	...
749778	  722.3	  621.6	 6309.0	...
749779	  722.3	  621.7	 6311.0	...
749780	  722.4	  621.8	 6313.0	...
749781	  722.4	  622.0	 6315.0	...
749782	  722.3	  622.2	 6315.0	...
749783	  722.2	  622.3	 6316.0	...
749784	  722.3	  622.3	 6314.0	...
749785	  722.4	  622.2	 6313.0	...
749786	  722.6	  622.2	 6311.0	...
749787	  722.3	  622.4	 6312.0	...
749788	  722.1	  622.6	 6312.0	...
749789	  722.3	  622.7	 6312.0	...
749790	  722.7	  622.7	 6312.0	...
749791	  722.9	  622.8	 6312.0	...
749792	  722.6	  622.8	 6313.0	...
749793	  722.4	  622.8	 6314.0	...
749794	  722.4	  623.0	 6315.0	...
749795	  722.4	  623.2	 6317.0	...
749796	  722.4	  623.2	 6318.0	...
749797	  722.4	  623.1	 6317.0	...
749798	  722.3	  622.9	 6315.0	...
749799	  722.2	  623.1	 6313.0	...
749800	  722.2	  623.6	 6315.0	...
749801	  722.1	  624.1	 6317.0	...
749802	  722.1	  623.5	 6319.0	...
749803	  722.3	  622.7	 6318.0	...
749804	  722.6	  622.3	 6320.0	...
749805	  723.0	  622.6	 6322.0	...
749806	  723.2	  622.9	 6323.0	...
749807	  723.4	  622.8	 6323.0	...
749808	  723.6	  622.5	 6325.0	...
749809	  723.8	  622.3	 6326.0	...
749810	  723.7	  622.1	 6328.0	...
749811	  723.7	  621.9	 6329.0	...
749812	  723.7	  621.9	 6330.0	...
749813	  723.7	  621.9	 6330.0	...
749814	  723.7	  622.0	 6330.0	...
749815	  723.7	  622.1	 6331.0	...
749816	  723.7	  622.1	 6331.0	...
749817	  723.6	  621.8	 6331.0	...
749818	  723.6	  621.6	 6333.0	...
749819	  723.6	  621.4	 6335.0	...
749820	  723.7	  621.6	 6335.0	...
749821	  723.8	  621.7	 6333.0	...
749822	  723.9	  621.8	 6332.0	...
749823	  724.1	  621.9	 6332.0	...
749824	  724.2	  622.2	 6333.0	...
749825	  723.8	  622.5	 6334.0	...
749826	  723.4	  622.6	 6336.0	...
749827	  723.3	  622.5	 6337.0	...
749828	  723.4	  622.4	 6339.0	...
749829	  723.5	  622.3	 6339.0	...
749830	  723.6	  622.3	 6339.0	...
749831	  723.9	  622.3	 6341.0	...
749832	  724.1	  622.2	 6342.0	...
749833	  724.3	  622.4	 6343.0	...
749834	  724.4	  622.8	 6344.0	...
749835	  724.4	  623.3	 6346.0	...
749836	  724.3	  623.6	 6351.0	...
749837	  724.2	  623.6	 6353.0	...
749838	  724.2	  623.6	 6354.0	...
749839	  724.1	  623.6	 6354.0	...
749840	  723.9	  623.1	 6354.0	...
749841	  723.6	  622.7	 6354.0	...
749842	  723.6	  622.2	 6354.0	...
749843	  723.7	  622.1	 6355.0	...
749844	  723.5	  622.1	 6353.0	...
749845	  723.0	  622.2	 6352.0	...
749846	  722.6	  622.4	 6352.0	...
749847	  722.5	  622.5	 6353.0	...
749848	  723.0	  622.5	 6356.0	...
749849	  723.5	  622.4	 6360.0	...
749850	  723.7	  622.5	 6364.0	...
749851	  723.5	  622.6	 6365.0	...
749852	  723.2	  622.9	 6364.0	...
749853	  723.3	  623.2	 6364.0	...
749854	  723.3	  623.2	 6366.0	...
749855	  723.3	  622.8	 6367.0	...
749856	  723.3	  622.5	 6365.0	...
749857	  723.2	  622.5	 6364.0	...
749858	  723.2	  622.5	 6361.0	...
749859	  723.4	  622.4	 6359.0	...
749860	  723.7	  622.6	 6360.0	...
749861	  723.9	  623.0	 6362.0	...
749862	  723.9	  623.4	 6364.0	...
749863	  723.8	  623.5	 6365.0	...
749864	  723.6	  623.6	 6365.0	...
749865	  723.4	  623.5	 6366.0	...
749866	  723.3	  623.2	 6366.0	...
749867	  723.3	  623.0	 6366.0	...
749868	  723.3	  622.8	 6367.0	...
749869	  723.3	  622.8	 6368.0	...
749870	  723.4	  622.7	 6370.0	...
749871	  723.6	  622.6	 6370.0	...
749872	  723.7	  622.5	 6370.0	...
749873	  723.7	  622.7	 6369.0	...
749874	  723.7	  622.9	 6368.0	...
749875	  723.0	  623.2	 6368.0	...
749876	  722.5	  623.2	 6370.0	...
749877	  722.1	  623.2	 6372.0	...
749878	  722.4	  623.3	 6373.0	...
749879	  722.6	  623.5	 6374.0	...
749880	  723.0	  623.6	 6374.0	...
749881	  723.4	  623.6	 6375.0	...
749882	  723.7	  623.6	 6375.0	...
749883	  723.8	  623.7	 6375.0	...
749884	  723.5	  623.9	 6376.0	...
749885	  723.1	  624.1	 6377.0	...
749886	  722.7	  624.2	 6379.0	...
749887	  722.6	  624.2	 6380.0	...
749888	  722.5	  624.2	 6381.0	...
749889	  722.5	  624.1	 6378.0	...
749890	  722.4	  624.1	 6374.0	...
749891	  722.0	  624.2	 6371.0	...
749892	  721.6	  624.1	 6371.0	...
749893	  721.6	  624.0	 6371.0	...
749894	  722.1	  623.9	 6372.0	...
749895	  722.5	  623.9	 6374.0	...
749896	  722.5	  623.8	 6377.0	...
749897	  722.5	  623.8	 6380.0	...
749898	  722.5	  623.7	 6379.0	...
749899	  722.5	  623.7	 6377.0	...
749900	  722.5	  623.8	 6377.0	...
749901	  722.4	  623.7	 6379.0	...
749902	  722.5	  623.6	 6382.0	...
749903	  722.7	  623.7	 6383.0	...
749904	  722.7	  624.1	 6384.0	...
749905	  722.5	  624.4	 6385.0	...
749906	  722.2	  624.5	 6386.0	...
749907	  721.9	  624.3	 6389.0	...
749908	  721.9	  624.1	 6391.0	...
749909	  721.9	  623.9	 6392.0	...
749910	  722.0	  624.2	 6389.0	...
749911	  722.2	  624.5	 6385.0	...
749912	  722.4	  624.9	 6383.0	...
749913	  722.6	  624.9	 6381.0	...
749914	  722.7	  624.9	 6383.0	...
749915	  722.7	  624.9	 6386.0	...
749916	  722.6	  624.7	 6388.0	...
749917	  722.5	  624.6	 6385.0	...
749918	  722.4	  624.5	 6383.0	...
749919	  722.4	  624.5	 6380.0	...
749920	  722.4	  624.3	 6378.0	...
749921	  722.3	  624.1	 6377.0	...
749922	  722.3	  624.3	 6377.0	...
749923	  722.3	  624.6	 6378.0	...
749924	  722.2	  624.9	 6379.0	...
749925	  722.1	  625.2	 6380.0	...
749926	  722.1	  625.4	 6380.0	...
749927	  722.1	  625.6	 6380.0	...
749928	  722.1	  625.7	 6382.0	...
749929	  722.1	  625.7	 6383.0	...
749930	  721.9	  625.4	 6385.0	...
749931	  721.8	  625.2	 6386.0	...
749932	  721.7	  625.1	 6388.0	...
749933	  721.7	  624.4	 6391.0	...
749934	  721.8	  623.6	 6393.0	...
749935	  722.0	  622.9	 6394.0	...
749936	  722.1	  622.9	 6393.0	...
749937	  722.2	  622.7	 6392.0	...
749938	  722.2	  622.6	 6393.0	...
749939	  722.2	  622.4	 6394.0	...
749940	  722.4	  622.7	 6395.0	...
749941	  722.5	  623.1	 6397.0	...
749942	  722.6	  623.7	 6398.0	...
749943	  722.6	  623.8	 6398.0	...
749944	  722.5	  623.9	 6396.0	...
749945	  722.5	  623.5	 6395.0	...
749946	  722.5	  623.1	 6396.0	...
749947	  722.4	  622.8	 6397.0	...
749948	  722.3	  622.3	 6397.0	...
749949	  722.1	  621.8	 6398.0	...
749950	  722.0	  621.6	 6399.0	...
749951	  722.1	  622.0	 6400.0	...
749952	  722.2	  622.4	 6402.0	...
749953	  721.8	  622.6	 6403.0	...
749954	  721.4	  622.7	 6404.0	...
749955	  721.0	  622.7	 6402.0	...
749956	  721.2	  622.9	 6400.0	...
749957	  721.3	  623.0	 6399.0	...
749958	  721.3	  623.0	 6402.0	...
749959	  721.1	  622.9	 6404.0	...
749960	  721.0	  623.0	 6402.0	...
749961	  721.1	  623.1	 6400.0	...
749962	  721.3	  623.2	 6397.0	...
749963	  721.5	  623.2	 6398.0	...
749964	  721.7	  623.3	 6399.0	...
749965	  721.6	  623.4	 6402.0	...
749966	  721.5	  623.3	 6405.0	...
749967	  721.4	  623.3	 6407.0	...
749968	  721.2	  623.4	 6407.0	...
749969	  721.0	  623.6	 6407.0	...
749970	  720.9	  623.7	 6406.0	...
749971	  721.0	  623.7	 6406.0	...
749972	  721.1	  623.7	 6405.0	...
749973	  721.1	  623.6	 6405.0	...
749974	  721.2	  623.5	 6405.0	...
749975	  721.3	  623.3	 6405.0	...
749976	  721.5	  623.2	 6406.0	...
749977	  721.6	  623.2	 6406.0	...
749978	  721.7	  623.2	 6406.0	...
749979	  721.7	  623.3	 6408.0	...
749980	  721.6	  623.2	 6410.0	...
749981	  721.3	  622.6	 6411.0	...
749982	  721.2	  622.0	 6411.0	...
749983	  721.1	  621.7	 6411.0	...
749984	  721.1	  622.0	 6412.0	...
749985	  721.0	  622.3	 6409.0	...
749986	  720.9	  622.3	 6406.0	...
749987	  720.9	  622.4	 6405.0	...
749988	  721.1	  622.5	 6406.0	...
749989	  721.3	  622.5	 6410.0	...
749990	  721.1	  622.6	 6412.0	...
749991	  721.0	  622.6	 6415.0	...
749992	  721.0	  622.6	 6416.0	...
749993	  720.9	  622.7	 6414.0	...
749994	  720.7	  622.5	 6413.0	...
749995	  720.8	  622.3	 6411.0	...
749996	  721.0	  622.0	 6411.0	...
749997	  721.2	  622.0	 6410.0	...
749998	  721.3	  622.4	 6410.0	...
749999	  721.3	  623.0	 6411.0	...
750000	  721.4	  623.6	 6413.0	...
750001	  721.4	  623.8	 6416.0	...
750002	  721.3	  623.9	 6417.0	...
750003	  721.3	  623.9	 6417.0	...
750004	  721.3	  623.9	 6415.0	...
MSG	750005 0000 _ Number Off
750005	  721.3	  623.8	 6414.0	...
750006	  721.3	  623.5	 6414.0	...
750007	  721.4	  623.4	 6414.0	...
750008	  721.2	  623.5	 6414.0	...
750009	  721.0	  623.6	 6416.0	...
750010	  720.7	  623.5	 6419.0	...
750011	  720.7	  623.6	 6416.0	...
750012	  720.8	  623.8	 6412.0	...
750013	  720.8	  623.9	 6411.0	...
750014	  720.7	  623.6	 6415.0	...
750015	  720.6	  623.2	 6418.0	...
750016	  720.4	  622.8	 6419.0	...
750017	  720.6	  622.6	 6419.0	...
750018	  720.8	  622.3	 6419.0	...
750019	  720.8	  621.9	 6421.0	...
750020	  720.5	  621.8	 6424.0	...
750021	  720.2	  622.2	 6427.0	...
750022	  720.4	  622.6	 6427.0	...
750023	  720.5	  622.8	 6425.0	...
750024	  720.5	  622.6	 6423.0	...
750025	  720.1	  622.6	 6422.0	...
750026	  719.7	  622.4	 6422.0	...
750027	  719.8	  622.2	 6425.0	...
750028	  720.1	  621.9	 6428.0	...
750029	  720.4	  621.7	 6431.0	...
750030	  720.4	  621.5	 6431.0	...
750031	  720.5	  621.6	 6432.0	...
750032	  720.6	  621.8	 6434.0	...
750033	  720.6	  622.1	 6433.0	...
750034	  720.4	  622.3	 6432.0	...
750035	  720.2	  622.6	 6431.0	...
750036	  720.2	  622.9	 6433.0	...
750037	  719.4	  623.6	 6433.0	...
750038	  718.3	  624.1	 6426.0	...
EFIX R   748412	750038	1627	  730.4	  600.5	   6105
SSACC R  750039
750039	  717.0	  624.6	 6419.0	...
750040	  715.3	  624.8	 6415.0	...
750041	  713.3	  624.9	 6416.0	...
750042	  710.4	  625.1	 6417.0	...
750043	  708.4	  625.3	 6418.0	...
750044	  706.1	  625.4	 6420.0	...
ESACC R  750039	750044	6	  717.0	  624.6	  706.1	  625.4	   0.23	     38
SFIX R   750045
750045	  704.8	  625.0	 6425.0	...
750046	  703.6	  624.5	 6429.0	...
750047	  703.1	  623.9	 6431.0	...
750048	  702.7	  624.0	 6431.0	...
750049	  702.5	  624.0	 6431.0	...
750050	  702.7	  623.9	 6430.0	...
750051	  703.4	  623.9	 6429.0	...
750052	  704.2	  624.1	 6427.0	...
750053	  704.8	  624.4	 6425.0	...
750054	  705.0	  624.3	 6424.0	...
750055	  705.9	  623.9	 6425.0	...
750056	  706.8	  623.1	 6426.0	...
750057	  707.8	  622.5	 6428.0	...
750058	  708.0	  622.1	 6427.0	...
750059	  708.4	  621.7	 6425.0	...
750060	  708.8	  621.2	 6422.0	...
750061	  709.1	  621.0	 6422.0	...
750062	  709.1	  620.9	 6424.0	...
750063	  709.1	  620.8	 6427.0	...
750064	  709.0	  620.6	 6430.0	...
750065	  709.0	  620.9	 6431.0	...
750066	  709.1	  621.3	 6431.0	...
750067	  709.1	  621.6	 6431.0	...
750068	  709.0	  621.7	 6431.0	...
750069	  708.5	  621.9	 6431.0	...
750070	  708.0	  622.0	 6430.0	...
750071	  707.9	  621.6	 6430.0	...
750072	  708.2	  621.1	 6430.0	...
750073	  708.0	  620.7	 6431.0	...
750074	  707.6	  620.7	 6432.0	...
750075	  707.6	  620.7	 6434.0	...
750076	  708.0	  620.8	 6435.0	...
750077	  708.1	  620.8	 6434.0	...
750078	  707.7	  620.7	 6434.0	...
750079	  707.6	  620.6	 6435.0	...
750080	  707.9	  620.4	 6436.0	...
750081	  708.1	  619.8	 6438.0	...
750082	  707.9	  619.3	 6439.0	...
750083	  707.6	  618.9	 6440.0	...
750084	  707.7	  619.5	 6440.0	...
750085	  707.7	  620.1	 6441.0	...
750086	  707.7	  620.6	 6441.0	...
750087	  707.7	  620.7	 6441.0	...
750088	  707.9	  620.8	 6441.0	...
750089	  708.1	  620.8	 6441.0	...
750090	  708.2	  620.8	 6440.0	...
750091	  708.2	  620.7	 6439.0	...
750092	  708.1	  620.6	 6439.0	...
750093	  708.2	  620.3	 6440.0	...
750094	  708.3	  620.1	 6441.0	...
750095	  708.4	  620.2	 6441.0	...
750096	  708.4	  620.3	 6440.0	...
750097	  708.3	  620.6	 6438.0	...
750098	  708.3	  620.8	 6437.0	...
750099	  708.3	  621.0	 6436.0	...
750100	  708.4	  621.1	 6434.0	...
750101	  708.2	  621.3	 6433.0	...
750102	  708.0	  621.2	 6433.0	...
750103	  707.7	  621.1	 6433.0	...
750104	  707.6	  621.4	 6433.0	...
750105	  708.1	  621.8	 6437.0	...
750106	  708.7	  622.3	 6441.0	...
750107	  709.3	  622.3	 6445.0	...
750108	  709.5	  622.3	 6446.0	...
750109	  709.5	  622.2	 6447.0	...
750110	  709.5	  622.1	 6446.0	...
750111	  709.5	  622.3	 6445.0	...
750112	  709.6	  623.2	 6444.0	...
750113	  709.7	  624.2	 6443.0	...
750114	  709.7	  624.9	 6441.0	...
750115	  709.6	  625.2	 6441.0	...
750116	  709.5	  625.4	 6440.0	...
750117	  709.1	  625.6	 6440.0	...
750118	  708.7	  625.7	 6441.0	...
750119	  708.4	  625.8	 6442.0	...
750120	  708.5	  625.9	 6444.0	...
750121	  708.7	  626.1	 6445.0	...
750122	  708.9	  626.6	 6446.0	...
750123	  709.1	  627.3	 6446.0	...
750124	  709.2	  627.9	 6444.0	...
750125	  709.4	  627.5	 6442.0	...
750126	  709.7	  626.9	 6441.0	...
750127	  709.9	  626.2	 6440.0	...
750128	  709.8	  626.2	 6438.0	...
750129	  709.7	  627.0	 6437.0	...
750130	  709.6	  627.7	 6436.0	...
750131	  709.6	  628.5	 6436.0	...
750132	  709.6	  628.5	 6437.0	...
750133	  709.6	  628.5	 6437.0	...
750134	  709.6	  628.7	 6436.0	...
750135	  709.6	  628.9	 6435.0	...
750136	  709.5	  628.8	 6433.0	...
750137	  709.5	  628.5	 6433.0	...
750138	  709.5	  628.2	 6433.0	...
750139	  709.7	  628.2	 6433.0	...
750140	  709.9	  628.2	 6433.0	...
750141	  710.2	  628.1	 6432.0	...
750142	  710.4	  628.0	 6432.0	...
750143	  710.4	  627.8	 6431.0	...
750144	  710.4	  627.8	 6431.0	...
750145	  710.5	  628.0	 6430.0	...
750146	  710.3	  628.6	 6430.0	...
750147	  710.2	  629.2	 6430.0	...
750148	  710.0	  629.8	 6433.0	...
750149	  710.0	  629.8	 6437.0	...
750150	  710.1	  630.1	 6439.0	...
750151	  710.1	  630.4	 6438.0	...
750152	  710.2	  630.6	 6437.0	...
750153	  710.6	  630.5	 6436.0	...
750154	  711.0	  630.4	 6436.0	...
750155	  711.2	  630.3	 6435.0	...
750156	  711.1	  630.4	 6435.0	...
750157	  711.2	  630.5	 6435.0	...
750158	  711.4	  630.2	 6434.0	...
750159	  711.5	  629.9	 6432.0	...
750160	  711.3	  629.8	 6430.0	...
750161	  711.0	  630.2	 6432.0	...
750162	  710.7	  630.6	 6435.0	...
750163	  710.6	  630.8	 6433.0	...
750164	  710.5	  630.7	 6429.0	...
750165	  710.5	  630.5	 6425.0	...
750166	  710.8	  630.4	 6429.0	...
750167	  710.9	  630.4	 6433.0	...
750168	  711.1	  630.7	 6437.0	...
750169	  711.2	  631.1	 6437.0	...
750170	  711.5	  631.2	 6436.0	...
750171	  711.7	  630.9	 6435.0	...
750172	  711.9	  630.5	 6434.0	...
750173	  711.9	  630.4	 6434.0	...
750174	  711.9	  630.2	 6435.0	...
750175	  711.9	  630.2	 6436.0	...
750176	  711.9	  630.3	 6438.0	...
750177	  711.9	  630.3	 6436.0	...
750178	  711.9	  630.2	 6433.0	...
750179	  711.9	  630.7	 6430.0	...
750180	  712.1	  631.2	 6430.0	...
750181	  712.0	  631.7	 6431.0	...
750182	  711.9	  631.8	 6431.0	...
750183	  711.7	  631.8	 6431.0	...
750184	  711.8	  631.8	 6430.0	...
750185	  711.9	  631.8	 6430.0	...
750186	  712.1	  631.9	 6434.0	...
750187	  712.1	  632.1	 6439.0	...
750188	  712.2	  632.2	 6440.0	...
750189	  712.2	  632.2	 6436.0	...
750190	  712.3	  632.7	 6433.0	...
750191	  712.4	  633.2	 6433.0	...
750192	  712.5	  633.8	 6432.0	...
750193	  712.6	  633.8	 6431.0	...
750194	  712.8	  633.8	 6431.0	...
750195	  712.9	  633.7	 6429.0	...
750196	  712.9	  633.6	 6427.0	...
750197	  712.7	  633.6	 6426.0	...
750198	  712.6	  633.5	 6427.0	...
750199	  712.6	  633.7	 6427.0	...
750200	  712.7	  633.9	 6426.0	...
750201	  712.8	  633.9	 6425.0	...
750202	  712.9	  633.7	 6424.0	...
750203	  712.6	  633.6	 6425.0	...
750204	  712.3	  633.7	 6425.0	...
750205	  712.1	  633.9	 6425.0	...
750206	  712.2	  633.9	 6425.0	...
750207	  712.3	  633.5	 6423.0	...
750208	  712.6	  633.0	 6421.0	...
750209	  713.0	  633.1	 6419.0	...
750210	  712.9	  633.8	 6418.0	...
750211	  712.5	  634.6	 6419.0	...
750212	  712.0	  634.6	 6418.0	...
750213	  712.2	  634.7	 6416.0	...
MSG	750214 0000 _ Number On
750214	  712.5	  635.0	 6416.0	...
750215	  712.7	  635.4	 6418.0	...
750216	  712.7	  635.8	 6419.0	...
750217	  712.7	  635.8	 6418.0	...
750218	  712.7	  635.6	 6417.0	...
750219	  712.7	  635.4	 6416.0	...
750220	  712.7	  635.3	 6415.0	...
750221	  712.7	  635.2	 6416.0	...
750222	  712.7	  635.1	 6416.0	...
750223	  712.5	  634.9	 6418.0	...
750224	  712.4	  634.9	 6418.0	...
750225	  712.5	  634.9	 6419.0	...
750226	  712.7	  634.9	 6419.0	...
750227	  712.9	  634.9	 6419.0	...
750228	  712.8	  634.9	 6419.0	...
750229	  712.8	  635.4	 6419.0	...
750230	  712.9	  635.8	 6419.0	...
750231	  713.0	  636.1	 6419.0	...
750232	  713.0	  635.8	 6418.0	...
750233	  712.9	  635.5	 6416.0	...
750234	  712.9	  635.3	 6414.0	...
750235	  713.0	  635.4	 6414.0	...
750236	  713.0	  635.6	 6413.0	...
750237	  713.0	  635.6	 6413.0	...
750238	  713.0	  635.5	 6413.0	...
750239	  713.1	  635.5	 6414.0	...
750240	  713.0	  635.4	 6416.0	...
750241	  712.8	  635.2	 6419.0	...
750242	  712.7	  634.9	 6420.0	...
750243	  712.9	  634.5	 6421.0	...
750244	  713.1	  634.4	 6421.0	...
750245	  713.5	  634.4	 6421.0	...
750246	  713.6	  634.6	 6421.0	...
750247	  713.7	  634.8	 6420.0	...
750248	  713.8	  634.9	 6419.0	...
750249	  714.0	  635.3	 6418.0	...
750250	  714.1	  635.9	 6418.0	...
750251	  714.0	  636.4	 6418.0	...
750252	  713.9	  636.4	 6418.0	...
750253	  713.8	  636.4	 6418.0	...
750254	  713.8	  636.4	 6419.0	...
750255	  713.9	  636.5	 6421.0	...
750256	  713.9	  636.6	 6422.0	...
750257	  713.9	  636.9	 6423.0	...
750258	  713.9	  637.1	 6423.0	...
750259	  713.9	  637.4	 6418.0	...
750260	  713.9	  637.6	 6413.0	...
750261	  713.9	  637.7	 6412.0	...
750262	  713.8	  638.0	 6416.0	...
750263	  713.6	  638.3	 6421.0	...
750264	  713.0	  637.9	 6421.0	...
750265	  712.5	  637.3	 6421.0	...
750266	  712.5	  636.8	 6421.0	...
750267	  712.8	  636.9	 6421.0	...
750268	  713.2	  637.0	 6422.0	...
750269	  713.2	  637.0	 6422.0	...
750270	  713.2	  637.1	 6419.0	...
750271	  713.4	  637.2	 6415.0	...
750272	  713.7	  637.2	 6414.0	...
750273	  713.9	  637.2	 6417.0	...
750274	  713.9	  637.2	 6421.0	...
750275	  713.9	  637.1	 6423.0	...
750276	  713.9	  637.0	 6423.0	...
750277	  713.6	  637.0	 6421.0	...
750278	  713.2	  637.0	 6421.0	...
750279	  713.0	  636.8	 6422.0	...
750280	  713.3	  636.6	 6427.0	...
750281	  713.5	  636.5	 6432.0	...
750282	  713.5	  636.6	 6437.0	...
750283	  713.5	  636.7	 6437.0	...
750284	  713.5	  636.8	 6436.0	...
750285	  713.4	  636.8	 6434.0	...
750286	  713.5	  636.7	 6432.0	...
750287	  713.5	  636.7	 6431.0	...
750288	  713.5	  636.7	 6431.0	...
750289	  713.5	  636.7	 6431.0	...
750290	  713.5	  636.7	 6431.0	...
750291	  713.6	  637.0	 6431.0	...
750292	  713.6	  637.4	 6430.0	...
750293	  713.6	  637.6	 6429.0	...
750294	  713.5	  637.5	 6428.0	...
750295	  713.4	  637.4	 6429.0	...
750296	  713.6	  637.1	 6432.0	...
750297	  713.8	  636.8	 6434.0	...
750298	  713.9	  636.6	 6433.0	...
750299	  713.8	  636.5	 6432.0	...
750300	  713.7	  636.5	 6431.0	...
750301	  713.7	  636.4	 6430.0	...
750302	  713.8	  636.3	 6428.0	...
750303	  713.9	  636.1	 6428.0	...
750304	  714.1	  636.2	 6427.0	...
750305	  714.2	  636.4	 6427.0	...
750306	  714.1	  636.6	 6427.0	...
750307	  714.0	  636.6	 6426.0	...
750308	  713.9	  636.6	 6425.0	...
750309	  713.8	  636.6	 6425.0	...
750310	  713.9	  636.4	 6427.0	...
750311	  714.0	  636.2	 6427.0	...
750312	  714.1	  636.3	 6426.0	...
750313	  714.1	  636.7	 6425.0	...
750314	  714.1	  636.4	 6430.0	...
750315	  714.1	  635.9	 6436.0	...
750316	  713.9	  635.3	 6441.0	...
750317	  713.9	  635.3	 6441.0	...
750318	  713.8	  635.2	 6441.0	...
750319	  713.8	  635.2	 6439.0	...
750320	  713.8	  635.3	 6437.0	...
750321	  713.8	  635.4	 6434.0	...
750322	  714.0	  635.7	 6435.0	...
750323	  714.1	  636.0	 6437.0	...
750324	  714.3	  636.3	 6438.0	...
750325	  714.2	  636.3	 6437.0	...
750326	  714.2	  636.0	 6436.0	...
750327	  714.2	  635.6	 6434.0	...
750328	  714.1	  635.3	 6432.0	...
750329	  713.9	  635.3	 6430.0	...
750330	  713.8	  635.1	 6435.0	...
750331	  713.6	  635.1	 6442.0	...
750332	  713.6	  635.1	 6448.0	...
750333	  713.6	  635.2	 6449.0	...
750334	  713.6	  634.7	 6448.0	...
750335	  713.5	  634.3	 6446.0	...
750336	  713.5	  633.9	 6444.0	...
750337	  713.4	  633.8	 6443.0	...
750338	  713.4	  633.7	 6443.0	...
750339	  713.7	  633.7	 6443.0	...
750340	  714.0	  633.6	 6442.0	...
750341	  714.4	  633.4	 6442.0	...
750342	  714.5	  633.2	 6441.0	...
750343	  714.6	  632.8	 6441.0	...
750344	  714.6	  632.7	 6442.0	...
750345	  714.6	  632.7	 6442.0	...
750346	  714.7	  633.0	 6443.0	...
750347	  714.6	  633.0	 6443.0	...
750348	  714.5	  632.7	 6443.0	...
750349	  714.3	  632.5	 6443.0	...
750350	  714.3	  632.4	 6442.0	...
750351	  714.3	  632.5	 6442.0	...
750352	  714.2	  632.8	 6443.0	...
750353	  714.0	  633.0	 6445.0	...
750354	  713.8	  633.1	 6447.0	...
750355	  713.8	  633.1	 6446.0	...
750356	  713.8	  633.1	 6447.0	...
750357	  713.8	  632.9	 6448.0	...
750358	  713.9	  632.8	 6450.0	...
750359	  713.8	  632.5	 6450.0	...
750360	  713.8	  632.3	 6450.0	...
750361	  713.8	  632.2	 6450.0	...
750362	  714.0	  632.4	 6449.0	...
750363	  714.3	  632.6	 6449.0	...
750364	  714.5	  632.7	 6448.0	...
750365	  715.0	  632.7	 6448.0	...
750366	  715.6	  632.6	 6448.0	...
750367	  715.9	  632.3	 6446.0	...
750368	  715.8	  632.2	 6446.0	...
750369	  715.5	  632.1	 6447.0	...
750370	  715.3	  632.2	 6449.0	...
750371	  715.1	  632.3	 6449.0	...
750372	  715.2	  632.7	 6448.0	...
750373	  715.3	  633.0	 6448.0	...
750374	  715.2	  633.2	 6447.0	...
750375	  715.2	  632.7	 6446.0	...
750376	  715.1	  632.3	 6446.0	...
750377	  715.2	  631.8	 6444.0	...
750378	  715.3	  631.9	 6443.0	...
750379	  715.2	  632.0	 6444.0	...
750380	  715.2	  632.0	 6447.0	...
750381	  715.2	  632.0	 6451.0	...
750382	  715.3	  632.1	 6451.0	...
750383	  715.4	  632.2	 6451.0	...
750384	  715.3	  632.1	 6451.0	...
750385	  715.1	  632.0	 6452.0	...
750386	  715.0	  631.9	 6452.0	...
750387	  714.9	  631.9	 6451.0	...
750388	  714.9	  631.8	 6451.0	...
750389	  714.8	  631.7	 6451.0	...
750390	  714.7	  631.6	 6452.0	...
750391	  714.6	  631.7	 6452.0	...
750392	  714.8	  631.8	 6451.0	...
750393	  715.0	  631.8	 6450.0	...
750394	  715.2	  631.8	 6449.0	...
750395	  715.2	  631.7	 6449.0	...
750396	  715.2	  631.5	 6450.0	...
750397	  715.2	  631.3	 6451.0	...
750398	  715.3	  631.2	 6453.0	...
750399	  715.5	  631.1	 6452.0	...
750400	  715.6	  631.1	 6452.0	...
750401	  715.5	  631.1	 6452.0	...
750402	  715.5	  631.0	 6451.0	...
750403	  715.6	  631.2	 6454.0	...
750404	  715.8	  631.6	 6456.0	...
750405	  715.9	  632.1	 6455.0	...
750406	  715.9	  632.3	 6451.0	...
750407	  716.1	  632.2	 6447.0	...
750408	  716.3	  632.4	 6447.0	...
750409	  716.5	  632.5	 6447.0	...
750410	  716.4	  632.8	 6449.0	...
750411	  716.2	  633.0	 6449.0	...
750412	  716.1	  633.2	 6450.0	...
750413	  716.1	  633.2	 6450.0	...
750414	  716.1	  633.1	 6450.0	...
750415	  716.2	  633.0	 6450.0	...
750416	  716.2	  633.0	 6449.0	...
750417	  716.1	  632.9	 6448.0	...
750418	  716.1	  632.9	 6447.0	...
750419	  716.0	  632.8	 6447.0	...
750420	  715.9	  632.7	 6447.0	...
750421	  715.9	  632.7	 6448.0	...
750422	  716.1	  632.7	 6449.0	...
750423	  716.2	  632.4	 6450.0	...
750424	  716.0	  632.1	 6449.0	...
750425	  715.7	  632.0	 6449.0	...
750426	  715.8	  632.2	 6448.0	...
750427	  716.0	  632.3	 6450.0	...
750428	  716.2	  632.2	 6453.0	...
750429	  716.5	  632.2	 6454.0	...
750430	  716.8	  632.1	 6455.0	...
750431	  717.1	  632.1	 6454.0	...
750432	  717.1	  631.9	 6454.0	...
750433	  717.0	  631.7	 6453.0	...
750434	  717.0	  631.4	 6453.0	...
750435	  716.9	  631.5	 6452.0	...
750436	  716.9	  632.0	 6452.0	...
750437	  716.9	  632.5	 6453.0	...
750438	  716.9	  632.6	 6455.0	...
750439	  716.8	  632.0	 6457.0	...
750440	  716.8	  631.5	 6458.0	...
750441	  716.8	  631.4	 6458.0	...
750442	  716.7	  631.4	 6457.0	...
750443	  716.7	  631.6	 6456.0	...
750444	  716.7	  631.8	 6455.0	...
750445	  716.9	  631.9	 6456.0	...
750446	  716.7	  631.7	 6457.0	...
750447	  716.5	  631.8	 6458.0	...
750448	  716.3	  631.9	 6456.0	...
750449	  716.2	  632.0	 6454.0	...
750450	  716.3	  632.5	 6453.0	...
750451	  716.4	  633.0	 6452.0	...
750452	  716.6	  633.3	 6451.0	...
750453	  716.7	  633.1	 6451.0	...
750454	  716.6	  632.8	 6453.0	...
750455	  716.8	  633.1	 6455.0	...
750456	  717.0	  633.4	 6455.0	...
750457	  717.2	  633.1	 6453.0	...
750458	  717.2	  632.7	 6451.0	...
750459	  716.9	  632.2	 6452.0	...
750460	  716.6	  632.2	 6453.0	...
750461	  716.5	  632.2	 6454.0	...
750462	  716.4	  632.1	 6451.0	...
750463	  716.3	  632.3	 6446.0	...
750464	  716.2	  632.5	 6441.0	...
750465	  716.1	  632.6	 6439.0	...
750466	  716.1	  632.6	 6443.0	...
750467	  716.1	  632.7	 6446.0	...
750468	  716.0	  632.8	 6450.0	...
750469	  715.9	  632.8	 6449.0	...
750470	  715.9	  632.8	 6448.0	...
750471	  715.9	  632.8	 6447.0	...
750472	  715.9	  632.4	 6447.0	...
750473	  715.9	  632.0	 6447.0	...
750474	  716.2	  631.5	 6447.0	...
750475	  716.6	  631.6	 6447.0	...
750476	  716.8	  631.6	 6446.0	...
750477	  716.8	  631.9	 6445.0	...
750478	  716.7	  632.1	 6446.0	...
750479	  716.9	  632.3	 6447.0	...
750480	  717.1	  632.5	 6448.0	...
750481	  717.3	  632.7	 6447.0	...
750482	  717.3	  633.0	 6447.0	...
750483	  716.8	  633.0	 6450.0	...
750484	  716.3	  632.9	 6455.0	...
750485	  715.8	  632.9	 6458.0	...
750486	  715.9	  632.8	 6457.0	...
750487	  716.1	  632.6	 6456.0	...
750488	  716.2	  632.3	 6456.0	...
750489	  716.2	  632.2	 6455.0	...
750490	  716.3	  632.4	 6455.0	...
750491	  716.5	  632.1	 6456.0	...
750492	  716.6	  631.6	 6458.0	...
750493	  716.8	  631.3	 6459.0	...
750494	  716.8	  631.3	 6459.0	...
750495	  716.8	  631.3	 6459.0	...
750496	  716.8	  631.5	 6459.0	...
750497	  716.7	  632.2	 6457.0	...
750498	  716.5	  632.9	 6454.0	...
750499	  716.2	  633.2	 6452.0	...
750500	  716.3	  633.3	 6453.0	...
750501	  716.1	  633.4	 6455.0	...
750502	  716.0	  633.6	 6456.0	...
750503	  715.8	  633.7	 6455.0	...
750504	  715.7	  633.5	 6455.0	...
750505	  715.6	  633.2	 6456.0	...
750506	  715.9	  632.9	 6456.0	...
750507	  716.5	  632.9	 6454.0	...
750508	  717.1	  632.9	 6452.0	...
750509	  717.8	  632.8	 6450.0	...
750510	  718.2	  632.7	 6447.0	...
750511	  718.7	  632.6	 6444.0	...
750512	  718.8	  632.6	 6442.0	...
750513	  719.4	  631.8	 6444.0	...
750514	  719.9	  631.1	 6445.0	...
750515	  720.2	  630.4	 6443.0	...
750516	  720.0	  630.3	 6440.0	...
750517	  719.7	  630.2	 6437.0	...
750518	  719.6	  630.1	 6436.0	...
MSG	750519 0000 _ Number Off
750519	  719.6	  630.2	 6437.0	...
750520	  719.7	  630.4	 6439.0	...
750521	  719.5	  630.5	 6441.0	...
750522	  719.4	  630.5	 6444.0	...
750523	  719.2	  630.6	 6446.0	...
750524	  719.3	  630.6	 6449.0	...
750525	  719.3	  630.7	 6450.0	...
750526	  719.4	  630.7	 6448.0	...
750527	  719.4	  630.7	 6444.0	...
750528	  719.4	  630.7	 6441.0	...
750529	  719.4	  630.7	 6444.0	...
750530	  719.4	  630.8	 6448.0	...
750531	  719.4	  630.9	 6451.0	...
750532	  719.5	  631.0	 6451.0	...
750533	  719.5	  630.8	 6451.0	...
750534	  719.5	  630.7	 6451.0	...
750535	  719.1	  630.9	 6449.0	...
750536	  718.8	  631.2	 6446.0	...
750537	  718.5	  631.4	 6444.0	...
750538	  718.5	  631.3	 6443.0	...
750539	  718.3	  631.3	 6442.0	...
750540	  718.1	  631.4	 6441.0	...
750541	  718.1	  631.4	 6442.0	...
750542	  718.3	  631.3	 6444.0	...
750543	  718.4	  631.2	 6447.0	...
750544	  718.4	  631.3	 6450.0	...
750545	  718.5	  631.6	 6451.0	...
750546	  718.7	  631.8	 6446.0	...
750547	  718.9	  631.9	 6442.0	...
750548	  718.7	  632.0	 6438.0	...
750549	  718.5	  632.1	 6440.0	...
750550	  718.4	  632.2	 6442.0	...
750551	  718.6	  632.2	 6440.0	...
750552	  718.6	  632.0	 6439.0	...
750553	  718.6	  631.8	 6438.0	...
750554	  718.6	  631.5	 6438.0	...
750555	  718.7	  631.5	 6439.0	...
750556	  718.9	  631.7	 6438.0	...
750557	  718.9	  631.9	 6439.0	...
750558	  718.8	  632.2	 6440.0	...
750559	  718.5	  632.2	 6441.0	...
750560	  718.3	  632.1	 6441.0	...
750561	  718.5	  632.0	 6441.0	...
750562	  718.7	  631.7	 6441.0	...
750563	  718.9	  631.6	 6440.0	...
750564	  718.8	  631.6	 6438.0	...
750565	  718.7	  631.8	 6437.0	...
750566	  718.7	  631.8	 6435.0	...
750567	  719.1	  631.6	 6432.0	...
750568	  719.5	  631.5	 6430.0	...
750569	  719.8	  631.5	 6432.0	...
750570	  719.6	  631.6	 6435.0	...
750571	  719.3	  631.6	 6438.0	...
750572	  719.2	  631.6	 6439.0	...
750573	  719.1	  632.0	 6435.0	...
750574	  719.0	  632.4	 6430.0	...
750575	  718.9	  632.9	 6425.0	...
750576	  718.9	  633.0	 6424.0	...
750577	  718.9	  633.3	 6422.0	...
750578	  718.9	  633.6	 6421.0	...
750579	  718.9	  633.9	 6420.0	...
750580	  719.0	  634.4	 6419.0	...
750581	  719.2	  634.7	 6419.0	...
750582	  719.3	  634.4	 6422.0	...
750583	  719.4	  633.8	 6425.0	...
750584	  719.2	  633.6	 6427.0	...
750585	  719.1	  633.9	 6427.0	...
750586	  719.1	  634.2	 6427.0	...
750587	  719.2	  633.8	 6423.0	...
750588	  719.2	  633.5	 6420.0	...
750589	  719.1	  633.2	 6418.0	...
750590	  719.1	  633.3	 6420.0	...
750591	  719.3	  633.6	 6422.0	...
750592	  719.5	  633.9	 6422.0	...
750593	  719.6	  634.3	 6421.0	...
750594	  719.6	  634.5	 6421.0	...
750595	  719.6	  634.8	 6420.0	...
750596	  719.6	  635.1	 6419.0	...
750597	  719.6	  635.2	 6416.0	...
750598	  719.6	  635.2	 6414.0	...
750599	  719.6	  635.1	 6414.0	...
750600	  719.5	  635.0	 6416.0	...
750601	  719.4	  635.0	 6418.0	...
750602	  719.3	  635.3	 6419.0	...
750603	  719.3	  635.5	 6418.0	...
750604	  719.3	  635.8	 6418.0	...
750605	  719.2	  636.0	 6419.0	...
750606	  719.2	  636.0	 6419.0	...
750607	  719.2	  636.0	 6419.0	...
750608	  719.2	  636.0	 6419.0	...
750609	  719.4	  636.1	 6417.0	...
750610	  719.6	  636.2	 6414.0	...
750611	  719.5	  635.7	 6414.0	...
750612	  719.5	  634.9	 6417.0	...
750613	  719.6	  634.7	 6420.0	...
750614	  719.8	  635.4	 6419.0	...
750615	  719.9	  636.1	 6417.0	...
750616	  720.1	  636.4	 6415.0	...
750617	  720.2	  636.4	 6415.0	...
750618	  720.4	  636.4	 6415.0	...
750619	  720.5	  636.4	 6413.0	...
750620	  720.4	  636.3	 6412.0	...
750621	  720.3	  636.3	 6410.0	...
750622	  720.1	  636.3	 6409.0	...
750623	  720.1	  636.3	 6407.0	...
750624	  720.1	  636.3	 6406.0	...
750625	  720.2	  636.2	 6407.0	...
750626	  720.3	  636.1	 6406.0	...
750627	  720.3	  636.3	 6406.0	...
750628	  720.1	  636.6	 6405.0	...
750629	  720.3	  636.9	 6405.0	...
750630	  720.7	  636.8	 6404.0	...
750631	  720.7	  636.8	 6405.0	...
750632	  720.4	  636.9	 6408.0	...
750633	  720.0	  636.8	 6410.0	...
750634	  720.1	  636.7	 6410.0	...
750635	  720.2	  636.6	 6410.0	...
750636	  720.3	  636.5	 6410.0	...
750637	  720.3	  636.5	 6410.0	...
750638	  720.4	  636.4	 6411.0	...
750639	  720.6	  636.4	 6412.0	...
750640	  720.6	  636.4	 6411.0	...
750641	  720.6	  636.4	 6409.0	...
750642	  720.4	  636.5	 6407.0	...
750643	  720.2	  636.8	 6405.0	...
750644	  720.3	  637.0	 6403.0	...
750645	  720.6	  636.6	 6401.0	...
750646	  720.9	  636.1	 6401.0	...
750647	  721.0	  636.1	 6402.0	...
750648	  721.1	  636.6	 6406.0	...
750649	  721.2	  637.0	 6411.0	...
750650	  721.1	  636.9	 6414.0	...
750651	  721.0	  636.5	 6412.0	...
750652	  720.9	  636.3	 6409.0	...
750653	  720.8	  636.1	 6407.0	...
750654	  720.8	  636.1	 6405.0	...
750655	  720.8	  636.0	 6404.0	...
750656	  720.8	  636.0	 6404.0	...
750657	  720.8	  636.2	 6404.0	...
750658	  721.0	  636.5	 6404.0	...
750659	  721.2	  636.7	 6404.0	...
750660	  721.3	  636.7	 6404.0	...
750661	  721.3	  636.6	 6402.0	...
750662	  721.3	  636.5	 6401.0	...
750663	  721.3	  636.3	 6400.0	...
750664	  721.4	  636.2	 6400.0	...
750665	  721.4	  636.1	 6401.0	...
750666	  721.3	  636.2	 6402.0	...
750667	  721.2	  636.3	 6404.0	...
750668	  721.2	  636.3	 6404.0	...
750669	  721.2	  636.2	 6405.0	...
750670	  721.1	  636.2	 6405.0	...
750671	  721.1	  636.5	 6403.0	...
750672	  721.1	  636.8	 6401.0	...
750673	  721.2	  637.1	 6398.0	...
750674	  721.1	  636.8	 6399.0	...
750675	  721.0	  636.5	 6402.0	...
750676	  720.8	  636.4	 6404.0	...
750677	  720.6	  636.6	 6403.0	...
750678	  720.6	  636.7	 6402.0	...
750679	  720.8	  636.6	 6402.0	...
750680	  721.0	  636.6	 6402.0	...
750681	  721.4	  636.4	 6402.0	...
750682	  721.4	  636.2	 6402.0	...
750683	  721.4	  636.0	 6402.0	...
750684	  721.4	  636.1	 6401.0	...
750685	  721.4	  636.6	 6399.0	...
750686	  721.2	  636.9	 6398.0	...
750687	  721.0	  637.1	 6397.0	...
750688	  720.8	  637.1	 6397.0	...
750689	  720.8	  637.1	 6396.0	...
750690	  720.8	  637.1	 6395.0	...
750691	  720.8	  637.2	 6394.0	...
750692	  721.0	  637.2	 6394.0	...
750693	  721.1	  637.2	 6395.0	...
750694	  721.5	  637.2	 6392.0	...
750695	  721.8	  637.2	 6389.0	...
750696	  722.1	  637.2	 6386.0	...
750697	  722.2	  637.3	 6386.0	...
750698	  721.9	  637.2	 6387.0	...
750699	  721.5	  636.9	 6390.0	...
750700	  721.3	  636.7	 6392.0	...
750701	  721.3	  636.8	 6394.0	...
750702	  721.4	  637.0	 6395.0	...
750703	  721.4	  637.1	 6395.0	...
750704	  721.4	  637.1	 6397.0	...
750705	  721.3	  637.2	 6397.0	...
750706	  721.3	  637.3	 6397.0	...
750707	  721.2	  637.2	 6398.0	...
750708	  721.0	  637.2	 6401.0	...
750709	  720.9	  637.2	 6403.0	...
750710	  720.9	  637.4	 6403.0	...
750711	  720.9	  637.5	 6403.0	...
750712	  721.0	  637.6	 6405.0	...
750713	  721.4	  637.6	 6407.0	...
750714	  721.9	  637.7	 6409.0	...
750715	  722.2	  637.7	 6410.0	...
750716	  722.3	  637.7	 6409.0	...
750717	  721.9	  637.6	 6406.0	...
750718	  721.5	  637.5	 6402.0	...
750719	  721.3	  637.4	 6397.0	...
750720	  721.4	  637.2	 6394.0	...
750721	  721.6	  637.1	 6392.0	...
750722	  721.7	  636.9	 6392.0	...
750723	  721.8	  636.8	 6392.0	...
750724	  721.9	  636.7	 6392.0	...
750725	  721.7	  636.7	 6393.0	...
750726	  721.4	  636.7	 6394.0	...
750727	  721.5	  636.7	 6395.0	...
750728	  721.9	  636.6	 6396.0	...
750729	  722.3	  636.7	 6395.0	...
750730	  722.2	  636.9	 6392.0	...
MSG	750731 0000 _ Number On
750731	  721.9	  637.0	 6391.0	...
750732	  721.6	  636.9	 6392.0	...
750733	  721.7	  636.7	 6393.0	...
750734	  722.0	  636.8	 6393.0	...
750735	  722.4	  636.8	 6391.0	...
750736	  722.5	  636.9	 6390.0	...
750737	  722.6	  637.0	 6391.0	...
750738	  722.6	  636.9	 6394.0	...
750739	  722.5	  636.8	 6396.0	...
750740	  722.3	  636.7	 6392.0	...
750741	  722.0	  636.9	 6388.0	...
750742	  722.0	  637.0	 6386.0	...
750743	  722.0	  637.1	 6389.0	...
750744	  722.0	  637.0	 6391.0	...
750745	  722.0	  636.8	 6392.0	...
750746	  722.0	  636.6	 6392.0	...
750747	  722.1	  636.4	 6392.0	...
750748	  722.2	  636.3	 6392.0	...
750749	  722.2	  636.4	 6392.0	...
750750	  722.1	  636.5	 6392.0	...
750751	  722.1	  636.6	 6392.0	...
750752	  722.1	  636.6	 6392.0	...
750753	  722.1	  636.5	 6392.0	...
750754	  722.1	  636.4	 6391.0	...
750755	  722.2	  636.3	 6390.0	...
750756	  722.2	  636.3	 6388.0	...
750757	  722.1	  636.3	 6390.0	...
750758	  722.3	  636.2	 6393.0	...
750759	  722.5	  636.1	 6395.0	...
750760	  722.9	  636.0	 6394.0	...
750761	  723.3	  636.2	 6394.0	...
750762	  723.7	  636.4	 6392.0	...
750763	  723.5	  636.8	 6391.0	...
750764	  723.2	  636.9	 6389.0	...
750765	  722.9	  637.1	 6389.0	...
750766	  722.8	  636.5	 6390.0	...
750767	  722.7	  636.0	 6391.0	...
750768	  722.7	  635.4	 6395.0	...
750769	  722.7	  635.4	 6398.0	...
750770	  722.7	  635.5	 6401.0	...
750771	  722.7	  635.7	 6399.0	...
750772	  722.6	  635.7	 6397.0	...
750773	  722.6	  635.6	 6396.0	...
750774	  722.6	  635.6	 6396.0	...
750775	  722.7	  635.7	 6396.0	...
750776	  722.7	  635.4	 6395.0	...
750777	  722.7	  635.1	 6394.0	...
750778	  722.7	  634.7	 6394.0	...
750779	  722.5	  634.7	 6394.0	...
750780	  722.4	  634.7	 6395.0	...
750781	  722.3	  634.7	 6395.0	...
750782	  722.5	  634.7	 6394.0	...
750783	  722.7	  634.6	 6393.0	...
750784	  722.8	  634.6	 6392.0	...
750785	  722.8	  634.6	 6391.0	...
750786	  722.8	  634.6	 6391.0	...
750787	  722.8	  634.9	 6391.0	...
750788	  722.6	  635.2	 6391.0	...
750789	  722.4	  635.4	 6392.0	...
750790	  722.6	  635.2	 6392.0	...
750791	  722.9	  635.0	 6392.0	...
750792	  723.2	  634.7	 6396.0	...
750793	  722.9	  634.4	 6399.0	...
750794	  722.5	  634.2	 6402.0	...
750795	  722.3	  634.3	 6403.0	...
750796	  722.5	  634.4	 6403.0	...
750797	  722.7	  634.4	 6402.0	...
750798	  723.0	  634.2	 6399.0	...
750799	  723.0	  634.0	 6397.0	...
750800	  723.0	  634.3	 6397.0	...
750801	  723.1	  634.6	 6398.0	...
750802	  723.2	  634.9	 6398.0	...
750803	  723.2	  634.9	 6396.0	...
750804	  723.3	  634.9	 6394.0	...
750805	  723.1	  635.0	 6394.0	...
750806	  723.0	  635.4	 6398.0	...
750807	  723.0	  635.8	 6401.0	...
750808	  723.1	  635.9	 6400.0	...
750809	  723.2	  635.6	 6399.0	...
750810	  723.2	  635.4	 6402.0	...
750811	  723.2	  635.2	 6406.0	...
750812	  723.2	  635.0	 6410.0	...
750813	  723.1	  634.7	 6409.0	...
750814	  723.0	  635.0	 6407.0	...
750815	  723.0	  635.2	 6404.0	...
750816	  722.9	  635.1	 6401.0	...
750817	  722.9	  634.8	 6399.0	...
750818	  723.2	  634.4	 6400.0	...
750819	  723.6	  634.0	 6401.0	...
750820	  723.9	  633.5	 6400.0	...
750821	  724.0	  633.3	 6399.0	...
750822	  724.1	  633.5	 6398.0	...
750823	  724.1	  633.9	 6395.0	...
750824	  723.7	  634.2	 6394.0	...
750825	  723.3	  633.6	 6394.0	...
750826	  722.9	  632.8	 6396.0	...
750827	  723.1	  632.6	 6398.0	...
750828	  723.4	  633.2	 6399.0	...
750829	  723.5	  633.9	 6400.0	...
750830	  723.6	  633.9	 6401.0	...
750831	  723.7	  633.8	 6401.0	...
750832	  723.8	  633.8	 6401.0	...
750833	  723.8	  633.8	 6400.0	...
750834	  723.9	  633.9	 6398.0	...
750835	  723.8	  634.0	 6398.0	...
750836	  723.5	  634.2	 6399.0	...
750837	  723.3	  634.3	 6395.0	...
750838	  723.2	  634.5	 6390.0	...
750839	  723.3	  634.6	 6386.0	...
750840	  723.5	  634.6	 6387.0	...
750841	  723.4	  634.6	 6390.0	...
750842	  723.2	  634.8	 6392.0	...
750843	  723.3	  634.9	 6393.0	...
750844	  723.9	  634.8	 6392.0	...
750845	  724.5	  634.6	 6392.0	...
750846	  724.4	  635.0	 6392.0	...
750847	  724.0	  635.5	 6394.0	...
750848	  723.6	  636.0	 6391.0	...
750849	  723.6	  636.0	 6388.0	...
750850	  723.6	  636.1	 6385.0	...
750851	  723.6	  636.0	 6384.0	...
750852	  723.6	  636.0	 6384.0	...
750853	  723.7	  636.5	 6385.0	...
750854	  723.7	  637.0	 6386.0	...
750855	  723.6	  637.4	 6386.0	...
750856	  723.9	  637.3	 6389.0	...
750857	  724.2	  637.2	 6391.0	...
750858	  724.5	  637.3	 6393.0	...
750859	  724.5	  637.5	 6392.0	...
750860	  724.4	  637.7	 6391.0	...
750861	  724.2	  637.9	 6389.0	...
750862	  724.1	  638.2	 6388.0	...
750863	  724.2	  638.6	 6389.0	...
750864	  724.3	  638.7	 6391.0	...
750865	  724.3	  638.6	 6392.0	...
750866	  724.4	  638.5	 6393.0	...
750867	  724.4	  638.5	 6391.0	...
750868	  724.4	  638.8	 6389.0	...
750869	  724.3	  639.1	 6387.0	...
750870	  724.2	  639.3	 6387.0	...
750871	  724.2	  639.2	 6388.0	...
750872	  724.1	  639.0	 6389.0	...
750873	  724.1	  639.2	 6390.0	...
750874	  724.2	  639.4	 6389.0	...
750875	  724.2	  639.5	 6387.0	...
750876	  724.2	  639.5	 6384.0	...
750877	  724.2	  639.4	 6382.0	...
750878	  724.1	  639.2	 6381.0	...
750879	  724.3	  638.9	 6382.0	...
750880	  724.5	  638.7	 6382.0	...
750881	  724.8	  638.8	 6381.0	...
750882	  724.8	  639.0	 6381.0	...
750883	  724.9	  639.2	 6381.0	...
750884	  724.8	  638.9	 6381.0	...
750885	  724.8	  638.5	 6381.0	...
750886	  724.6	  638.1	 6380.0	...
750887	  724.4	  638.2	 6380.0	...
750888	  724.3	  638.3	 6380.0	...
750889	  724.3	  637.8	 6380.0	...
750890	  724.5	  637.3	 6381.0	...
750891	  724.6	  637.0	 6383.0	...
750892	  724.7	  637.4	 6386.0	...
750893	  724.7	  637.7	 6388.0	...
750894	  724.7	  637.6	 6386.0	...
750895	  724.8	  637.4	 6379.0	...
750896	  724.8	  637.2	 6373.0	...
750897	  724.8	  637.2	 6368.0	...
750898	  724.8	  637.3	 6368.0	...
750899	  724.7	  637.3	 6368.0	...
750900	  724.8	  637.6	 6368.0	...
750901	  725.0	  638.0	 6369.0	...
750902	  725.1	  638.3	 6371.0	...
750903	  725.1	  638.3	 6374.0	...
750904	  725.0	  638.1	 6374.0	...
750905	  725.0	  637.8	 6374.0	...
750906	  725.1	  637.5	 6373.0	...
750907	  725.1	  637.3	 6371.0	...
750908	  725.1	  637.3	 6370.0	...
750909	  725.0	  637.3	 6370.0	...
750910	  724.9	  636.7	 6370.0	...
750911	  724.9	  636.0	 6368.0	...
750912	  724.8	  635.7	 6366.0	...
750913	  724.8	  636.1	 6364.0	...
750914	  724.7	  636.5	 6364.0	...
750915	  724.7	  636.6	 6365.0	...
750916	  724.7	  636.7	 6367.0	...
750917	  724.7	  636.8	 6368.0	...
750918	  724.8	  636.9	 6369.0	...
750919	  724.9	  636.8	 6368.0	...
750920	  724.9	  636.5	 6368.0	...
750921	  725.0	  636.1	 6369.0	...
750922	  725.1	  635.8	 6370.0	...
750923	  725.3	  635.9	 6370.0	...
750924	  725.5	  636.1	 6370.0	...
750925	  725.6	  636.3	 6370.0	...
750926	  725.7	  636.3	 6369.0	...
750927	  725.9	  636.4	 6369.0	...
750928	  726.0	  636.6	 6372.0	...
750929	  725.8	  636.8	 6375.0	...
750930	  725.7	  636.9	 6379.0	...
750931	  725.5	  637.0	 6380.0	...
750932	  725.5	  637.4	 6382.0	...
750933	  725.4	  637.7	 6382.0	...
750934	  725.4	  637.6	 6383.0	...
750935	  725.5	  637.3	 6383.0	...
750936	  725.4	  637.0	 6383.0	...
750937	  725.3	  637.0	 6381.0	...
750938	  725.1	  637.0	 6380.0	...
750939	  725.4	  636.9	 6378.0	...
750940	  725.7	  636.2	 6379.0	...
750941	  726.0	  635.5	 6381.0	...
750942	  726.1	  634.9	 6384.0	...
750943	  726.1	  634.9	 6386.0	...
750944	  726.1	  635.3	 6387.0	...
750945	  726.2	  635.7	 6387.0	...
750946	  726.3	  636.1	 6388.0	...
750947	  726.3	  636.0	 6390.0	...
750948	  726.2	  636.0	 6391.0	...
750949	  726.1	  636.0	 6389.0	...
750950	  726.0	  635.8	 6387.0	...
750951	  726.0	  635.5	 6386.0	...
750952	  726.1	  635.2	 6387.0	...
750953	  726.2	  634.9	 6389.0	...
750954	  726.3	  634.6	 6390.0	...
750955	  726.4	  634.3	 6389.0	...
750956	  726.6	  634.3	 6388.0	...
750957	  726.9	  634.4	 6386.0	...
750958	  726.7	  634.7	 6385.0	...
750959	  726.3	  634.9	 6381.0	...
750960	  725.8	  634.7	 6378.0	...
750961	  725.8	  634.3	 6377.0	...
750962	  726.0	  633.9	 6377.0	...
750963	  726.2	  633.9	 6377.0	...
750964	  726.2	  633.5	 6380.0	...
750965	  726.1	  633.1	 6383.0	...
750966	  726.1	  632.6	 6384.0	...
750967	  726.4	  632.6	 6382.0	...
750968	  726.6	  632.6	 6379.0	...
750969	  726.7	  632.6	 6379.0	...
750970	  726.7	  632.7	 6379.0	...
750971	  726.7	  632.7	 6379.0	...
750972	  726.6	  632.3	 6379.0	...
750973	  726.5	  631.9	 6380.0	...
750974	  726.4	  631.6	 6381.0	...
750975	  726.7	  631.3	 6383.0	...
750976	  726.9	  630.9	 6385.0	...
750977	  727.0	  630.5	 6387.0	...
750978	  726.8	  630.4	 6389.0	...
750979	  726.5	  630.6	 6389.0	...
750980	  726.6	  630.7	 6390.0	...
750981	  726.7	  630.8	 6392.0	...
750982	  726.7	  630.7	 6392.0	...
750983	  726.6	  630.9	 6392.0	...
750984	  726.4	  631.2	 6392.0	...
750985	  726.5	  631.3	 6392.0	...
750986	  726.4	  631.0	 6392.0	...
750987	  726.3	  630.6	 6392.0	...
750988	  726.3	  630.4	 6391.0	...
750989	  726.3	  630.3	 6390.0	...
750990	  726.3	  630.3	 6388.0	...
750991	  726.3	  629.9	 6393.0	...
750992	  726.1	  629.5	 6398.0	...
750993	  726.0	  629.1	 6403.0	...
750994	  726.2	  629.1	 6404.0	...
750995	  726.3	  629.4	 6402.0	...
750996	  726.5	  629.8	 6400.0	...
750997	  726.6	  630.0	 6397.0	...
750998	  726.8	  630.0	 6397.0	...
750999	  726.8	  630.0	 6397.0	...
751000	  726.6	  630.1	 6397.0	...
751001	  726.3	  630.2	 6396.0	...
751002	  726.4	  630.3	 6395.0	...
751003	  726.6	  630.2	 6394.0	...
751004	  726.7	  630.0	 6395.0	...
751005	  726.6	  629.4	 6396.0	...
751006	  726.6	  629.0	 6396.0	...
751007	  726.5	  628.6	 6397.0	...
751008	  726.4	  628.7	 6396.0	...
751009	  726.4	  628.5	 6397.0	...
751010	  726.3	  628.4	 6397.0	...
751011	  726.3	  628.4	 6397.0	...
751012	  726.3	  628.5	 6402.0	...
751013	  726.4	  628.9	 6408.0	...
751014	  726.4	  629.2	 6413.0	...
751015	  726.4	  629.1	 6410.0	...
751016	  726.4	  628.7	 6406.0	...
751017	  726.3	  628.4	 6404.0	...
751018	  726.3	  628.2	 6404.0	...
751019	  726.2	  628.0	 6404.0	...
751020	  726.1	  627.7	 6404.0	...
751021	  725.7	  626.7	 6407.0	...
751022	  725.5	  625.6	 6411.0	...
751023	  725.3	  624.5	 6411.0	...
751024	  725.2	  624.0	 6407.0	...
751025	  725.4	  623.4	 6404.0	...
751026	  725.7	  623.0	 6403.0	...
751027	  726.4	  622.9	 6401.0	...
751028	  726.9	  622.1	 6399.0	...
751029	  727.5	  621.3	 6397.0	...
751030	  727.8	  620.6	 6397.0	...
751031	  728.0	  620.6	 6396.0	...
751032	  728.0	  620.1	 6395.0	...
MSG	751033 0000 _ Number Off
751033	  728.2	  619.6	 6396.0	...
751034	  728.2	  619.5	 6399.0	...
751035	  728.4	  619.8	 6403.0	...
751036	  728.4	  620.2	 6407.0	...
751037	  728.2	  620.3	 6405.0	...
751038	  727.9	  620.1	 6401.0	...
751039	  727.7	  619.9	 6400.0	...
751040	  727.7	  619.9	 6404.0	...
751041	  727.6	  620.2	 6404.0	...
751042	  727.5	  620.3	 6401.0	...
751043	  727.7	  620.1	 6404.0	...
751044	  727.9	  620.0	 6409.0	...
751045	  728.0	  620.0	 6414.0	...
751046	  727.9	  619.9	 6414.0	...
751047	  727.7	  619.7	 6414.0	...
751048	  727.7	  619.9	 6414.0	...
751049	  727.7	  620.2	 6417.0	...
751050	  728.0	  620.6	 6421.0	...
751051	  728.3	  621.0	 6425.0	...
751052	  728.6	  621.4	 6425.0	...
751053	  728.5	  621.9	 6424.0	...
751054	  728.3	  622.0	 6423.0	...
751055	  728.2	  622.1	 6423.0	...
751056	  727.9	  622.0	 6423.0	...
751057	  727.6	  621.9	 6423.0	...
751058	  727.2	  621.6	 6424.0	...
751059	  727.0	  621.1	 6425.0	...
751060	  727.0	  620.6	 6427.0	...
751061	  727.3	  620.5	 6428.0	...
751062	  727.7	  620.6	 6428.0	...
751063	  727.9	  620.8	 6426.0	...
751064	  727.9	  620.6	 6424.0	...
751065	  727.8	  620.4	 6422.0	...
751066	  727.8	  620.1	 6423.0	...
751067	  727.7	  619.9	 6424.0	...
751068	  727.7	  619.7	 6423.0	...
751069	  727.9	  619.6	 6420.0	...
751070	  727.8	  619.6	 6418.0	...
751071	  727.8	  619.8	 6419.0	...
751072	  727.7	  619.9	 6421.0	...
751073	  727.7	  619.8	 6424.0	...
751074	  727.6	  619.7	 6426.0	...
751075	  727.5	  619.6	 6427.0	...
751076	  727.5	  619.7	 6426.0	...
751077	  727.2	  619.7	 6424.0	...
751078	  726.8	  619.7	 6422.0	...
751079	  726.6	  619.7	 6423.0	...
751080	  726.7	  619.5	 6427.0	...
751081	  726.8	  619.5	 6431.0	...
751082	  726.9	  619.5	 6434.0	...
751083	  727.1	  619.6	 6434.0	...
751084	  727.3	  619.6	 6434.0	...
751085	  727.4	  619.5	 6434.0	...
751086	  727.4	  619.5	 6433.0	...
751087	  727.6	  619.6	 6432.0	...
751088	  727.9	  620.0	 6431.0	...
751089	  728.0	  620.4	 6430.0	...
751090	  727.8	  620.7	 6430.0	...
751091	  727.6	  620.8	 6429.0	...
751092	  727.6	  620.9	 6428.0	...
751093	  727.3	  621.0	 6428.0	...
751094	  727.0	  621.1	 6428.0	...
751095	  726.6	  620.9	 6426.0	...
751096	  726.7	  620.5	 6425.0	...
751097	  726.9	  620.3	 6424.0	...
751098	  727.1	  620.5	 6423.0	...
751099	  727.3	  620.9	 6423.0	...
751100	  727.4	  621.2	 6424.0	...
751101	  727.5	  621.5	 6424.0	...
751102	  727.5	  621.6	 6424.0	...
751103	  727.5	  621.6	 6425.0	...
751104	  727.4	  621.5	 6427.0	...
751105	  727.4	  621.5	 6429.0	...
751106	  727.4	  621.5	 6430.0	...
751107	  727.4	  621.6	 6430.0	...
751108	  727.3	  621.7	 6430.0	...
751109	  727.3	  621.9	 6428.0	...
751110	  727.4	  621.8	 6425.0	...
751111	  727.5	  621.8	 6424.0	...
751112	  727.2	  622.6	 6425.0	...
751113	  726.7	  623.6	 6425.0	...
751114	  726.5	  624.1	 6424.0	...
751115	  726.6	  623.8	 6424.0	...
751116	  726.7	  623.5	 6424.0	...
751117	  726.6	  623.7	 6425.0	...
751118	  726.5	  624.0	 6426.0	...
751119	  726.6	  624.2	 6426.0	...
751120	  726.7	  624.2	 6425.0	...
751121	  726.7	  624.2	 6424.0	...
751122	  726.7	  624.3	 6425.0	...
751123	  726.6	  624.4	 6425.0	...
751124	  726.6	  624.6	 6425.0	...
751125	  726.6	  624.6	 6425.0	...
751126	  726.7	  624.6	 6426.0	...
751127	  726.7	  625.2	 6428.0	...
751128	  726.8	  625.9	 6429.0	...
751129	  727.1	  626.5	 6431.0	...
751130	  727.4	  626.4	 6431.0	...
751131	  727.8	  626.5	 6430.0	...
751132	  727.9	  626.6	 6430.0	...
751133	  727.6	  626.7	 6430.0	...
751134	  727.2	  626.6	 6431.0	...
751135	  726.8	  626.6	 6431.0	...
751136	  726.8	  626.7	 6430.0	...
751137	  726.4	  627.0	 6431.0	...
751138	  726.1	  627.4	 6431.0	...
751139	  725.7	  627.7	 6431.0	...
751140	  725.7	  627.6	 6431.0	...
751141	  725.8	  627.8	 6429.0	...
751142	  725.9	  628.0	 6428.0	...
751143	  725.9	  628.1	 6429.0	...
751144	  726.2	  628.0	 6431.0	...
751145	  726.4	  627.9	 6433.0	...
751146	  726.6	  627.9	 6433.0	...
751147	  726.4	  628.2	 6434.0	...
751148	  726.2	  628.5	 6435.0	...
751149	  726.2	  628.7	 6435.0	...
751150	  726.4	  628.7	 6434.0	...
751151	  726.4	  628.9	 6431.0	...
751152	  726.2	  629.3	 6428.0	...
751153	  725.9	  629.9	 6428.0	...
751154	  725.9	  630.3	 6429.0	...
751155	  725.9	  630.4	 6431.0	...
751156	  726.2	  630.3	 6432.0	...
751157	  726.6	  630.4	 6433.0	...
751158	  726.8	  630.8	 6435.0	...
751159	  726.9	  631.2	 6437.0	...
751160	  727.0	  631.4	 6438.0	...
751161	  727.0	  631.5	 6437.0	...
751162	  727.1	  631.5	 6437.0	...
751163	  727.2	  631.7	 6434.0	...
751164	  727.2	  631.8	 6429.0	...
751165	  727.1	  632.0	 6424.0	...
751166	  726.9	  632.7	 6421.0	...
751167	  726.8	  633.2	 6420.0	...
751168	  726.8	  633.7	 6420.0	...
751169	  726.8	  633.8	 6419.0	...
751170	  726.8	  634.8	 6420.0	...
751171	  726.5	  635.7	 6420.0	...
751172	  726.2	  636.6	 6419.0	...
751173	  726.0	  636.6	 6417.0	...
751174	  726.2	  636.5	 6419.0	...
751175	  726.5	  636.3	 6422.0	...
751176	  726.7	  636.2	 6425.0	...
751177	  726.6	  636.1	 6426.0	...
751178	  726.6	  636.2	 6423.0	...
751179	  726.7	  636.3	 6420.0	...
751180	  726.9	  636.4	 6418.0	...
751181	  727.1	  636.5	 6419.0	...
751182	  727.2	  636.8	 6418.0	...
751183	  727.1	  637.1	 6417.0	...
751184	  727.0	  637.3	 6415.0	...
751185	  727.2	  637.5	 6414.0	...
751186	  727.4	  637.5	 6413.0	...
751187	  727.5	  637.5	 6413.0	...
751188	  727.4	  637.4	 6411.0	...
751189	  727.3	  637.3	 6408.0	...
751190	  727.8	  637.2	 6406.0	...
751191	  728.4	  637.4	 6407.0	...
751192	  728.6	  638.1	 6407.0	...
751193	  728.4	  639.2	 6407.0	...
751194	  728.1	  640.0	 6407.0	...
751195	  728.0	  640.1	 6407.0	...
751196	  727.9	  639.8	 6407.0	...
751197	  727.9	  639.5	 6407.0	...
751198	  727.9	  639.8	 6406.0	...
751199	  728.1	  640.0	 6409.0	...
751200	  728.2	  640.3	 6412.0	...
751201	  728.2	  640.5	 6415.0	...
751202	  728.0	  640.7	 6415.0	...
751203	  727.9	  640.8	 6414.0	...
751204	  727.8	  640.9	 6414.0	...
751205	  727.8	  641.0	 6414.0	...
751206	  727.9	  641.3	 6414.0	...
751207	  728.0	  641.9	 6413.0	...
751208	  728.1	  642.5	 6409.0	...
751209	  728.1	  642.9	 6406.0	...
751210	  728.2	  643.6	 6402.0	...
751211	  728.4	  644.3	 6401.0	...
751212	  728.5	  645.0	 6399.0	...
751213	  728.7	  645.3	 6398.0	...
751214	  728.9	  645.5	 6398.0	...
751215	  729.1	  645.7	 6399.0	...
751216	  729.3	  646.2	 6399.0	...
751217	  729.3	  647.0	 6397.0	...
751218	  729.2	  648.0	 6394.0	...
751219	  729.0	  648.3	 6392.0	...
751220	  729.0	  648.6	 6391.0	...
751221	  729.0	  648.7	 6390.0	...
751222	  729.1	  648.8	 6389.0	...
751223	  729.3	  649.2	 6389.0	...
751224	  729.4	  649.7	 6389.0	...
751225	  729.6	  650.2	 6389.0	...
751226	  729.7	  650.3	 6389.0	...
751227	  729.9	  650.3	 6389.0	...
751228	  730.0	  650.3	 6388.0	...
751229	  729.9	  650.3	 6386.0	...
751230	  729.8	  650.3	 6385.0	...
751231	  729.7	  650.2	 6384.0	...
751232	  729.7	  650.7	 6384.0	...
751233	  729.8	  651.2	 6385.0	...
751234	  729.9	  651.6	 6385.0	...
751235	  729.7	  651.5	 6385.0	...
751236	  729.6	  651.4	 6385.0	...
751237	  729.5	  651.4	 6386.0	...
751238	  729.5	  651.4	 6386.0	...
751239	  729.6	  651.3	 6385.0	...
751240	  729.7	  651.4	 6387.0	...
751241	  729.8	  651.8	 6389.0	...
751242	  729.9	  652.3	 6393.0	...
751243	  729.8	  652.6	 6394.0	...
751244	  729.6	  652.4	 6396.0	...
MSG	751245 0000 _ Number On
751245	  729.4	  652.3	 6397.0	...
751246	  729.3	  652.3	 6397.0	...
751247	  729.3	  652.6	 6397.0	...
751248	  729.3	  652.9	 6397.0	...
751249	  729.4	  653.0	 6397.0	...
751250	  729.4	  653.1	 6397.0	...
751251	  729.4	  653.4	 6397.0	...
751252	  729.3	  653.7	 6398.0	...
751253	  729.2	  653.9	 6400.0	...
751254	  729.1	  653.9	 6401.0	...
751255	  729.0	  653.7	 6401.0	...
751256	  729.0	  653.5	 6401.0	...
751257	  729.0	  653.4	 6402.0	...
751258	  729.1	  653.5	 6405.0	...
751259	  729.1	  653.5	 6407.0	...
751260	  729.1	  653.5	 6408.0	...
751261	  729.0	  652.9	 6409.0	...
751262	  729.1	  652.3	 6413.0	...
751263	  729.2	  651.7	 6417.0	...
751264	  729.2	  651.7	 6422.0	...
751265	  729.2	  651.9	 6424.0	...
751266	  729.3	  652.2	 6425.0	...
751267	  729.3	  652.5	 6424.0	...
751268	  729.4	  652.7	 6423.0	...
751269	  729.4	  652.8	 6422.0	...
751270	  729.5	  652.9	 6421.0	...
751271	  729.7	  652.7	 6417.0	...
751272	  729.7	  652.6	 6414.0	...
751273	  729.6	  652.4	 6411.0	...
751274	  729.5	  652.2	 6414.0	...
751275	  729.6	  651.9	 6418.0	...
751276	  729.7	  651.9	 6421.0	...
751277	  729.3	  652.0	 6420.0	...
751278	  729.0	  652.4	 6419.0	...
751279	  728.7	  652.7	 6418.0	...
751280	  728.8	  652.5	 6417.0	...
751281	  728.9	  652.1	 6417.0	...
751282	  728.9	  651.8	 6418.0	...
751283	  728.9	  652.3	 6423.0	...
751284	  729.0	  652.7	 6427.0	...
751285	  729.2	  653.0	 6431.0	...
751286	  729.4	  653.0	 6431.0	...
751287	  729.6	  653.1	 6430.0	...
751288	  729.7	  653.1	 6429.0	...
751289	  729.6	  653.0	 6429.0	...
751290	  729.6	  652.8	 6430.0	...
751291	  729.3	  652.8	 6429.0	...
751292	  729.1	  652.9	 6429.0	...
751293	  729.0	  653.5	 6429.0	...
751294	  729.2	  654.1	 6428.0	...
751295	  729.5	  654.3	 6428.0	...
751296	  729.7	  654.0	 6431.0	...
751297	  729.4	  653.7	 6434.0	...
751298	  729.1	  653.7	 6433.0	...
751299	  728.7	  653.7	 6429.0	...
751300	  728.9	  653.6	 6429.0	...
751301	  729.1	  653.3	 6432.0	...
751302	  729.3	  653.0	 6436.0	...
751303	  729.3	  652.8	 6437.0	...
751304	  729.3	  652.9	 6438.0	...
751305	  729.2	  652.9	 6441.0	...
751306	  729.1	  652.7	 6442.0	...
751307	  729.0	  652.5	 6442.0	...
751308	  729.0	  652.7	 6440.0	...
751309	  729.0	  653.0	 6439.0	...
751310	  728.9	  653.3	 6440.0	...
751311	  728.7	  653.1	 6442.0	...
751312	  728.6	  652.8	 6445.0	...
751313	  728.7	  652.4	 6447.0	...
751314	  728.8	  652.1	 6450.0	...
751315	  728.8	  652.0	 6449.0	...
751316	  728.8	  651.9	 6446.0	...
751317	  728.6	  651.8	 6443.0	...
751318	  728.5	  651.9	 6441.0	...
751319	  728.4	  651.9	 6440.0	...
751320	  728.5	  652.0	 6440.0	...
751321	  728.7	  652.1	 6438.0	...
751322	  729.0	  652.2	 6437.0	...
751323	  729.1	  652.4	 6440.0	...
751324	  729.1	  652.4	 6444.0	...
751325	  728.9	  651.8	 6449.0	...
751326	  728.6	  651.3	 6450.0	...
751327	  728.6	  651.3	 6450.0	...
751328	  728.6	  651.8	 6450.0	...
751329	  728.6	  652.2	 6450.0	...
751330	  728.6	  652.2	 6451.0	...
751331	  728.7	  652.2	 6450.0	...
751332	  728.8	  652.1	 6450.0	...
751333	  728.9	  651.8	 6449.0	...
751334	  728.9	  651.5	 6449.0	...
751335	  728.7	  651.4	 6449.0	...
751336	  728.5	  651.5	 6450.0	...
751337	  728.3	  651.6	 6450.0	...
751338	  728.3	  651.8	 6452.0	...
751339	  728.2	  652.0	 6455.0	...
751340	  728.2	  652.3	 6456.0	...
751341	  728.1	  652.3	 6455.0	...
751342	  727.9	  651.8	 6454.0	...
751343	  728.0	  651.3	 6456.0	...
751344	  728.1	  650.9	 6460.0	...
751345	  728.0	  650.7	 6465.0	...
751346	  727.8	  650.5	 6466.0	...
751347	  727.6	  650.3	 6466.0	...
751348	  727.6	  650.3	 6466.0	...
751349	  727.6	  650.2	 6464.0	...
751350	  727.5	  650.1	 6462.0	...
751351	  727.4	  650.1	 6461.0	...
751352	  727.3	  650.2	 6460.0	...
751353	  727.2	  650.3	 6462.0	...
751354	  727.2	  650.4	 6466.0	...
751355	  727.1	  650.4	 6470.0	...
751356	  727.1	  650.3	 6470.0	...
751357	  727.0	  650.2	 6470.0	...
751358	  727.1	  650.1	 6470.0	...
751359	  727.0	  650.4	 6471.0	...
751360	  726.9	  650.8	 6470.0	...
751361	  726.7	  650.9	 6467.0	...
751362	  726.7	  650.6	 6465.0	...
751363	  727.0	  650.6	 6465.0	...
751364	  727.4	  650.9	 6467.0	...
751365	  727.6	  651.3	 6469.0	...
751366	  727.4	  651.4	 6470.0	...
751367	  727.0	  651.6	 6470.0	...
751368	  726.6	  651.7	 6470.0	...
751369	  726.4	  651.5	 6471.0	...
751370	  726.5	  651.4	 6473.0	...
751371	  726.7	  651.2	 6472.0	...
751372	  727.0	  651.4	 6468.0	...
751373	  727.1	  651.4	 6465.0	...
751374	  727.1	  651.3	 6466.0	...
751375	  726.9	  651.1	 6468.0	...
751376	  726.7	  650.6	 6469.0	...
751377	  726.6	  650.0	 6469.0	...
751378	  726.2	  649.3	 6471.0	...
751379	  725.9	  649.5	 6473.0	...
751380	  725.6	  650.2	 6476.0	...
751381	  725.6	  650.2	 6476.0	...
751382	  725.7	  649.7	 6476.0	...
751383	  725.6	  648.7	 6476.0	...
751384	  725.7	  648.2	 6478.0	...
751385	  725.8	  647.7	 6481.0	...
751386	  725.9	  647.8	 6484.0	...
751387	  725.9	  647.8	 6486.0	...
751388	  725.8	  647.6	 6485.0	...
751389	  725.7	  647.3	 6484.0	...
751390	  725.7	  647.0	 6484.0	...
751391	  725.7	  647.0	 6483.0	...
751392	  725.6	  646.9	 6483.0	...
751393	  725.7	  646.6	 6485.0	...
751394	  725.7	  646.4	 6486.0	...
751395	  725.9	  646.3	 6488.0	...
751396	  725.9	  646.0	 6489.0	...
751397	  725.7	  645.8	 6488.0	...
751398	  725.6	  645.5	 6487.0	...
751399	  725.4	  645.6	 6483.0	...
751400	  725.5	  645.4	 6478.0	...
751401	  725.5	  645.3	 6476.0	...
751402	  725.4	  645.2	 6477.0	...
751403	  725.3	  645.3	 6479.0	...
751404	  725.3	  645.5	 6480.0	...
751405	  725.3	  645.6	 6480.0	...
751406	  725.2	  645.4	 6482.0	...
751407	  725.2	  645.3	 6484.0	...
751408	  725.1	  645.0	 6487.0	...
751409	  725.2	  644.9	 6492.0	...
751410	  725.3	  644.7	 6497.0	...
751411	  725.3	  644.6	 6500.0	...
751412	  725.2	  644.6	 6500.0	...
751413	  725.1	  644.6	 6500.0	...
751414	  725.0	  644.6	 6500.0	...
751415	  725.1	  644.7	 6501.0	...
751416	  725.1	  644.4	 6502.0	...
751417	  725.1	  644.1	 6504.0	...
751418	  725.2	  643.7	 6504.0	...
751419	  725.2	  643.6	 6504.0	...
751420	  725.2	  643.6	 6503.0	...
751421	  725.2	  643.5	 6502.0	...
751422	  725.3	  643.3	 6502.0	...
751423	  725.4	  643.0	 6502.0	...
751424	  725.3	  642.4	 6501.0	...
751425	  725.1	  642.0	 6500.0	...
751426	  724.9	  641.6	 6503.0	...
751427	  724.9	  641.5	 6508.0	...
751428	  725.1	  641.3	 6510.0	...
751429	  725.1	  641.1	 6508.0	...
751430	  724.9	  641.0	 6509.0	...
751431	  724.6	  641.1	 6513.0	...
751432	  724.3	  641.2	 6517.0	...
751433	  724.2	  640.7	 6518.0	...
751434	  724.4	  640.0	 6519.0	...
751435	  724.6	  639.4	 6520.0	...
751436	  724.7	  639.0	 6522.0	...
751437	  724.6	  638.7	 6523.0	...
751438	  724.5	  638.5	 6524.0	...
751439	  724.6	  638.7	 6523.0	...
751440	  724.7	  638.9	 6521.0	...
751441	  724.6	  639.1	 6519.0	...
751442	  724.5	  639.0	 6518.0	...
751443	  724.5	  638.8	 6518.0	...
751444	  724.4	  638.5	 6518.0	...
751445	  724.3	  638.5	 6518.0	...
751446	  724.1	  638.4	 6519.0	...
751447	  724.1	  638.1	 6519.0	...
751448	  724.3	  637.7	 6518.0	...
751449	  724.5	  637.3	 6517.0	...
751450	  724.5	  637.3	 6517.0	...
751451	  724.4	  637.3	 6519.0	...
751452	  724.3	  637.6	 6520.0	...
751453	  724.3	  637.8	 6519.0	...
751454	  724.4	  637.5	 6519.0	...
751455	  724.3	  637.0	 6522.0	...
751456	  724.4	  635.7	 6527.0	...
751457	  724.6	  634.9	 6533.0	...
751458	  724.6	  634.0	 6536.0	...
751459	  724.4	  634.0	 6536.0	...
751460	  724.4	  633.9	 6534.0	...
751461	  724.5	  633.9	 6532.0	...
751462	  724.4	  634.4	 6530.0	...
751463	  724.1	  634.9	 6530.0	...
751464	  723.8	  635.0	 6530.0	...
751465	  723.8	  634.5	 6529.0	...
751466	  723.8	  633.9	 6530.0	...
751467	  723.9	  634.1	 6532.0	...
751468	  724.1	  634.2	 6537.0	...
751469	  724.3	  634.5	 6540.0	...
751470	  724.5	  634.5	 6540.0	...
751471	  724.4	  634.4	 6539.0	...
751472	  724.2	  634.3	 6538.0	...
751473	  723.9	  634.1	 6539.0	...
751474	  723.6	  633.8	 6541.0	...
751475	  723.4	  633.5	 6543.0	...
751476	  723.3	  633.1	 6543.0	...
751477	  723.5	  633.0	 6544.0	...
751478	  723.9	  632.9	 6544.0	...
751479	  724.2	  632.8	 6545.0	...
751480	  724.1	  632.9	 6546.0	...
751481	  724.1	  633.0	 6547.0	...
751482	  724.2	  633.0	 6546.0	...
751483	  724.3	  632.9	 6546.0	...
751484	  724.3	  632.8	 6545.0	...
751485	  724.3	  632.6	 6547.0	...
751486	  724.1	  632.5	 6548.0	...
751487	  723.9	  631.9	 6549.0	...
751488	  723.8	  631.4	 6549.0	...
751489	  723.8	  631.0	 6548.0	...
751490	  723.9	  631.1	 6546.0	...
751491	  723.9	  631.2	 6545.0	...
751492	  724.0	  631.2	 6547.0	...
751493	  724.0	  631.1	 6552.0	...
751494	  724.1	  630.9	 6555.0	...
751495	  724.2	  630.7	 6559.0	...
751496	  724.2	  630.6	 6561.0	...
751497	  724.2	  630.5	 6562.0	...
751498	  724.2	  630.5	 6560.0	...
751499	  724.3	  630.5	 6556.0	...
751500	  724.0	  630.5	 6552.0	...
751501	  723.7	  630.5	 6553.0	...
751502	  723.4	  630.5	 6554.0	...
751503	  723.8	  630.3	 6556.0	...
751504	  724.3	  630.2	 6555.0	...
751505	  724.5	  630.1	 6556.0	...
751506	  724.5	  630.1	 6557.0	...
751507	  724.4	  630.1	 6558.0	...
751508	  724.3	  630.1	 6558.0	...
751509	  724.3	  630.1	 6558.0	...
751510	  724.3	  630.1	 6559.0	...
751511	  724.3	  630.1	 6560.0	...
751512	  724.2	  630.2	 6560.0	...
751513	  724.2	  630.4	 6560.0	...
751514	  724.1	  630.6	 6560.0	...
751515	  724.2	  630.5	 6559.0	...
751516	  724.3	  630.1	 6557.0	...
751517	  724.3	  629.6	 6557.0	...
751518	  724.2	  629.3	 6559.0	...
751519	  724.1	  629.1	 6561.0	...
751520	  724.2	  629.1	 6559.0	...
751521	  724.4	  629.3	 6555.0	...
751522	  724.7	  629.3	 6552.0	...
751523	  724.8	  629.0	 6553.0	...
751524	  724.7	  629.0	 6554.0	...
751525	  724.7	  629.2	 6555.0	...
751526	  724.7	  629.4	 6554.0	...
751527	  724.8	  629.4	 6556.0	...
751528	  724.8	  629.4	 6558.0	...
751529	  724.9	  629.4	 6560.0	...
751530	  724.9	  629.4	 6561.0	...
751531	  725.0	  629.3	 6561.0	...
751532	  725.0	  629.2	 6561.0	...
751533	  724.8	  628.5	 6560.0	...
751534	  724.6	  628.0	 6559.0	...
751535	  724.4	  627.6	 6557.0	...
751536	  724.5	  627.8	 6556.0	...
751537	  724.5	  627.9	 6555.0	...
751538	  724.5	  627.7	 6555.0	...
751539	  724.4	  627.5	 6555.0	...
751540	  724.3	  627.3	 6554.0	...
751541	  724.3	  627.2	 6556.0	...
751542	  724.4	  627.1	 6558.0	...
751543	  724.5	  627.1	 6562.0	...
751544	  724.5	  627.1	 6563.0	...
751545	  724.3	  627.2	 6561.0	...
751546	  724.1	  626.9	 6558.0	...
MSG	751547 0000 _ Number Off
751547	  723.9	  626.6	 6555.0	...
751548	  723.8	  626.7	 6554.0	...
751549	  723.5	  626.8	 6555.0	...
751550	  723.2	  626.8	 6555.0	...
751551	  722.9	  626.5	 6556.0	...
751552	  722.7	  626.4	 6558.0	...
751553	  722.1	  626.6	 6559.0	...
751554	  721.5	  626.7	 6562.0	...
751555	  721.0	  626.9	 6562.0	...
751556	  721.0	  626.9	 6561.0	...
751557	  720.9	  626.9	 6559.0	...
751558	  720.7	  626.8	 6558.0	...
751559	  720.5	  626.5	 6559.0	...
751560	  720.4	  626.3	 6560.0	...
751561	  720.4	  626.0	 6560.0	...
751562	  720.4	  626.0	 6558.0	...
751563	  720.3	  626.0	 6555.0	...
751564	  721.3	  625.7	 6553.0	...
751565	  722.3	  625.1	 6553.0	...
751566	  723.3	  624.2	 6554.0	...
751567	  723.4	  623.9	 6554.0	...
751568	  723.5	  623.7	 6554.0	...
751569	  723.4	  623.8	 6555.0	...
751570	  723.1	  623.2	 6557.0	...
751571	  722.9	  622.5	 6558.0	...
751572	  722.9	  621.9	 6559.0	...
751573	  723.0	  621.8	 6559.0	...
751574	  722.9	  621.8	 6559.0	...
751575	  722.7	  621.7	 6560.0	...
751576	  722.6	  621.8	 6560.0	...
751577	  722.6	  622.0	 6560.0	...
751578	  722.8	  622.1	 6563.0	...
751579	  723.0	  621.7	 6566.0	...
751580	  723.1	  621.4	 6569.0	...
751581	  722.9	  621.2	 6569.0	...
751582	  722.8	  621.4	 6568.0	...
751583	  722.7	  621.6	 6568.0	...
751584	  722.6	  621.5	 6570.0	...
751585	  722.5	  621.2	 6572.0	...
751586	  722.6	  620.9	 6574.0	...
751587	  722.8	  620.7	 6575.0	...
751588	  722.9	  620.6	 6571.0	...
751589	  723.0	  620.5	 6568.0	...
751590	  723.1	  620.4	 6569.0	...
751591	  723.1	  620.3	 6575.0	...
751592	  723.0	  619.8	 6578.0	...
751593	  722.8	  619.4	 6575.0	...
751594	  722.6	  618.7	 6574.0	...
751595	  722.6	  618.4	 6576.0	...
751596	  722.7	  618.0	 6577.0	...
751597	  722.8	  618.0	 6581.0	...
751598	  722.7	  618.0	 6584.0	...
751599	  722.4	  617.9	 6584.0	...
751600	  722.0	  617.8	 6580.0	...
751601	  721.7	  617.5	 6576.0	...
751602	  721.8	  617.4	 6577.0	...
751603	  722.0	  617.4	 6576.0	...
751604	  721.9	  617.3	 6575.0	...
751605	  721.9	  616.9	 6575.0	...
751606	  722.2	  616.5	 6576.0	...
751607	  722.5	  616.4	 6578.0	...
751608	  723.0	  616.4	 6578.0	...
751609	  723.0	  616.4	 6579.0	...
751610	  722.9	  616.3	 6578.0	...
751611	  722.7	  616.4	 6577.0	...
751612	  722.7	  616.3	 6576.0	...
751613	  722.7	  616.0	 6577.0	...
751614	  722.9	  615.8	 6578.0	...
751615	  723.1	  615.8	 6579.0	...
751616	  723.4	  615.9	 6578.0	...
751617	  723.6	  615.8	 6578.0	...
751618	  723.7	  615.7	 6577.0	...
751619	  723.7	  615.8	 6577.0	...
751620	  723.7	  615.9	 6577.0	...
751621	  723.8	  616.0	 6576.0	...
751622	  723.9	  615.8	 6576.0	...
751623	  724.1	  615.7	 6576.0	...
751624	  724.3	  615.5	 6577.0	...
751625	  724.3	  615.5	 6577.0	...
751626	  724.5	  615.3	 6577.0	...
751627	  724.6	  615.1	 6579.0	...
751628	  724.6	  614.7	 6580.0	...
751629	  724.3	  614.4	 6581.0	...
751630	  724.0	  614.3	 6581.0	...
751631	  723.9	  614.1	 6582.0	...
751632	  724.2	  613.8	 6583.0	...
751633	  724.4	  613.6	 6583.0	...
751634	  724.4	  613.4	 6582.0	...
751635	  724.5	  613.1	 6581.0	...
751636	  724.5	  612.6	 6580.0	...
751637	  724.5	  612.1	 6578.0	...
751638	  724.3	  611.6	 6577.0	...
751639	  724.2	  611.3	 6577.0	...
751640	  724.4	  610.8	 6579.0	...
751641	  724.6	  610.6	 6584.0	...
751642	  724.9	  610.4	 6588.0	...
751643	  724.9	  610.4	 6591.0	...
751644	  724.9	  610.1	 6591.0	...
751645	  724.9	  609.8	 6591.0	...
751646	  724.9	  609.4	 6594.0	...
751647	  724.8	  609.0	 6597.0	...
751648	  724.6	  608.6	 6599.0	...
751649	  724.4	  608.2	 6598.0	...
751650	  724.5	  607.4	 6602.0	...
751651	  724.7	  606.6	 6606.0	...
751652	  724.9	  605.8	 6611.0	...
751653	  724.8	  605.5	 6612.0	...
751654	  725.0	  605.3	 6611.0	...
751655	  725.2	  605.1	 6610.0	...
751656	  725.4	  605.1	 6609.0	...
751657	  725.5	  604.8	 6609.0	...
751658	  725.0	  604.5	 6609.0	...
751659	  724.3	  604.1	 6609.0	...
751660	  723.8	  603.9	 6608.0	...
751661	  723.8	  603.7	 6608.0	...
751662	  723.9	  603.5	 6608.0	...
751663	  724.2	  603.3	 6609.0	...
751664	  724.5	  603.2	 6610.0	...
751665	  724.6	  603.3	 6613.0	...
751666	  724.4	  603.3	 6615.0	...
751667	  724.4	  602.7	 6617.0	...
751668	  724.6	  602.0	 6616.0	...
751669	  725.1	  601.3	 6614.0	...
751670	  725.4	  601.1	 6612.0	...
751671	  725.4	  601.1	 6613.0	...
751672	  725.1	  601.0	 6615.0	...
751673	  724.9	  600.9	 6617.0	...
751674	  724.8	  600.8	 6619.0	...
751675	  724.8	  600.5	 6621.0	...
751676	  724.8	  600.2	 6622.0	...
751677	  724.9	  599.9	 6623.0	...
751678	  725.1	  600.0	 6626.0	...
751679	  725.2	  600.1	 6629.0	...
751680	  725.2	  599.7	 6629.0	...
751681	  725.2	  599.3	 6627.0	...
751682	  725.2	  598.9	 6625.0	...
751683	  725.2	  598.9	 6626.0	...
751684	  725.2	  598.5	 6626.0	...
751685	  724.9	  598.2	 6626.0	...
751686	  724.7	  597.9	 6625.0	...
751687	  724.6	  597.9	 6625.0	...
751688	  724.8	  597.8	 6626.0	...
751689	  724.9	  597.7	 6626.0	...
751690	  724.9	  597.6	 6626.0	...
751691	  724.8	  597.5	 6627.0	...
751692	  724.8	  597.3	 6630.0	...
751693	  724.7	  597.2	 6632.0	...
751694	  724.8	  596.7	 6635.0	...
751695	  724.9	  596.1	 6635.0	...
751696	  725.0	  595.5	 6634.0	...
751697	  725.0	  595.4	 6634.0	...
751698	  725.0	  594.7	 6634.0	...
751699	  725.2	  594.1	 6634.0	...
751700	  725.3	  593.5	 6634.0	...
751701	  725.4	  593.6	 6635.0	...
751702	  725.5	  593.7	 6636.0	...
751703	  725.5	  593.3	 6637.0	...
751704	  725.4	  593.0	 6636.0	...
751705	  725.2	  592.8	 6634.0	...
751706	  725.2	  593.1	 6633.0	...
751707	  725.3	  593.0	 6632.0	...
751708	  725.1	  592.7	 6633.0	...
751709	  724.8	  592.2	 6635.0	...
751710	  724.5	  592.1	 6635.0	...
751711	  724.4	  591.9	 6634.0	...
751712	  724.3	  591.7	 6633.0	...
751713	  724.2	  591.3	 6632.0	...
751714	  724.0	  590.8	 6632.0	...
751715	  723.8	  590.4	 6632.0	...
751716	  723.7	  590.0	 6634.0	...
751717	  723.7	  589.6	 6636.0	...
751718	  723.7	  589.5	 6637.0	...
751719	  723.8	  589.0	 6639.0	...
751720	  723.9	  588.5	 6640.0	...
751721	  723.9	  588.1	 6642.0	...
751722	  723.8	  588.0	 6642.0	...
751723	  723.8	  587.8	 6643.0	...
751724	  723.9	  587.6	 6645.0	...
751725	  723.9	  587.3	 6647.0	...
751726	  723.8	  587.2	 6648.0	...
751727	  723.7	  587.1	 6648.0	...
751728	  723.4	  586.8	 6648.0	...
751729	  723.2	  586.2	 6649.0	...
751730	  723.0	  585.3	 6650.0	...
751731	  722.9	  585.0	 6653.0	...
751732	  722.7	  584.7	 6656.0	...
751733	  722.7	  584.7	 6658.0	...
751734	  722.7	  584.3	 6657.0	...
751735	  722.7	  583.6	 6658.0	...
751736	  722.8	  582.6	 6658.0	...
751737	  722.9	  582.1	 6658.0	...
751738	  723.0	  582.3	 6656.0	...
751739	  722.9	  582.7	 6655.0	...
751740	  722.8	  582.8	 6656.0	...
751741	  722.6	  582.4	 6656.0	...
751742	  722.6	  581.8	 6655.0	...
751743	  722.5	  581.4	 6654.0	...
751744	  722.4	  581.2	 6653.0	...
751745	  722.7	  580.9	 6655.0	...
751746	  723.0	  580.6	 6656.0	...
751747	  723.1	  580.5	 6657.0	...
751748	  722.9	  580.5	 6657.0	...
751749	  722.7	  580.5	 6657.0	...
751750	  722.7	  580.6	 6655.0	...
751751	  722.8	  580.6	 6652.0	...
751752	  723.0	  580.5	 6651.0	...
751753	  723.1	  580.2	 6653.0	...
751754	  722.7	  580.0	 6656.0	...
751755	  722.2	  579.9	 6656.0	...
751756	  721.6	  579.3	 6654.0	...
751757	  721.5	  578.7	 6651.0	...
751758	  721.5	  578.2	 6650.0	...
MSG	751759 0000 _ Number On
751759	  721.5	  578.0	 6650.0	...
751760	  721.4	  577.9	 6650.0	...
751761	  721.5	  577.7	 6650.0	...
751762	  721.6	  577.5	 6648.0	...
751763	  721.7	  577.1	 6646.0	...
751764	  721.8	  576.7	 6644.0	...
751765	  721.9	  576.6	 6644.0	...
751766	  722.0	  576.9	 6644.0	...
751767	  722.0	  577.2	 6643.0	...
751768	  721.9	  577.4	 6643.0	...
751769	  721.8	  577.4	 6640.0	...
751770	  721.8	  577.6	 6637.0	...
751771	  721.8	  577.9	 6634.0	...
751772	  721.9	  578.3	 6634.0	...
751773	  722.0	  578.7	 6634.0	...
751774	  722.3	  579.0	 6631.0	...
751775	  722.4	  580.0	 6628.0	...
751776	  722.7	  581.3	 6624.0	...
751777	  722.9	  582.7	 6620.0	...
751778	  723.0	  583.7	 6614.0	...
751779	  723.2	  584.4	 6605.0	...
EFIX R   750045	751779	1735	  721.4	  630.5	   6456
SSACC R  751780
751780	  723.5	  585.6	 6599.0	...
751781	  724.1	  587.4	 6585.0	...
751782	  724.6	  589.3	 6576.0	...
751783	  725.1	  591.6	 6563.0	...
751784	  725.5	  593.9	 6558.0	...
751785	  725.9	  596.9	 6544.0	...
751786	  726.3	  600.0	 6528.0	...
751787	  727.0	  604.6	 6509.0	...
751788	  727.8	  609.3	 6489.0	...
751789	  728.7	  614.7	 6466.0	...
751790	  729.5	  619.7	 6443.0	...
751791	  730.1	  625.2	 6416.0	...
751792	  730.9	  632.2	 6390.0	...
751793	  731.8	  639.8	 6357.0	...
751794	  732.4	  645.4	 6336.0	...
751795	  732.6	  647.5	 6327.0	...
751796	  732.4	  645.6	 6334.0	...
751797	  732.2	  644.1	 6340.0	...
751798	  732.2	  646.8	 6327.0	...
751799	  733.0	  656.7	 6282.0	...
751800	  733.7	  673.1	 6214.0	...
751801	  734.6	  688.1	 6146.0	...
751802	  735.3	  702.4	 6080.0	...
751803	  737.1	  716.7	 6016.0	...
751804	  739.8	  733.5	 5945.0	...
751805	  742.7	  750.6	 5878.0	...
751806	  746.1	  768.0	 5805.0	...
751807	  749.2	  787.6	 5721.0	...
751808	  752.5	  811.3	 5621.0	...
751809	  756.1	  836.2	 5515.0	...
751810	  760.1	  863.6	 5404.0	...
751811	  764.4	  891.1	 5291.0	...
751812	  768.1	  920.8	 5169.0	...
751813	  771.4	  951.6	 5038.0	...
751814	  774.5	  984.3	 4898.0	...
751815	  777.7	 1018.8	 4751.0	...
751816	  780.6	 1056.1	 4600.0	...
751817	  783.9	 1094.2	 4442.0	...
751818	  787.1	 1134.0	 4275.0	...
751819	  790.7	 1173.5	 4107.0	...
751820	  793.9	 1215.4	 3937.0	...
751821	  796.9	 1258.7	 3766.0	...
751822	  799.5	 1304.4	 3585.0	...
751823	  803.1	 1352.9	 3398.0	...
751824	  808.0	 1404.8	 3195.0	...
751825	  812.2	 1441.0	 3056.0	...
751826	  814.5	 1459.9	 2981.0	...
751827	  814.5	 1459.9	 2981.0	...
751828	  -69.2	 1767.5	  656.0	...
751829	  -69.2	 1767.5	  656.0	...
751830	  491.7	 1802.4	  653.0	...
751831	 1028.8	 1832.0	  646.0	...
751832	 1542.9	 1864.4	  611.0	...
751833	 1528.3	 1940.0	  550.0	...
751834	 1489.2	 2027.1	  457.0	...
751835	 1446.1	 2089.5	  377.0	...
751836	 1419.9	 2120.9	  326.0	...
751837	 1417.4	 2122.1	  310.0	...
751838	 1417.4	 2122.1	  310.0	...
SBLINK R 751839
751839	   .	   .	    0.0	...
751840	   .	   .	    0.0	...
751841	   .	   .	    0.0	...
751842	   .	   .	    0.0	...
751843	   .	   .	    0.0	...
751844	   .	   .	    0.0	...
751845	   .	   .	    0.0	...
751846	   .	   .	    0.0	...
751847	   .	   .	    0.0	...
751848	   .	   .	    0.0	...
751849	   .	   .	    0.0	...
751850	   .	   .	    0.0	...
751851	   .	   .	    0.0	...
751852	   .	   .	    0.0	...
751853	   .	   .	    0.0	...
751854	   .	   .	    0.0	...
751855	   .	   .	    0.0	...
751856	   .	   .	    0.0	...
751857	   .	   .	    0.0	...
751858	   .	   .	    0.0	...
751859	   .	   .	    0.0	...
751860	   .	   .	    0.0	...
751861	   .	   .	    0.0	...
751862	   .	   .	    0.0	...
751863	   .	   .	    0.0	...
751864	   .	   .	    0.0	...
751865	   .	   .	    0.0	...
751866	   .	   .	    0.0	...
751867	   .	   .	    0.0	...
751868	   .	   .	    0.0	...
751869	   .	   .	    0.0	...
751870	   .	   .	    0.0	...
751871	   .	   .	    0.0	...
751872	   .	   .	    0.0	...
751873	   .	   .	    0.0	...
751874	   .	   .	    0.0	...
751875	   .	   .	    0.0	...
751876	   .	   .	    0.0	...
751877	   .	   .	    0.0	...
751878	   .	   .	    0.0	...
751879	   .	   .	    0.0	...
751880	   .	   .	    0.0	...
751881	   .	   .	    0.0	...
751882	   .	   .	    0.0	...
751883	   .	   .	    0.0	...
751884	   .	   .	    0.0	...
751885	   .	   .	    0.0	...
751886	   .	   .	    0.0	...
751887	   .	   .	    0.0	...
751888	   .	   .	    0.0	...
751889	   .	   .	    0.0	...
751890	   .	   .	    0.0	...
751891	   .	   .	    0.0	...
751892	   .	   .	    0.0	...
751893	   .	   .	    0.0	...
751894	   .	   .	    0.0	...
751895	   .	   .	    0.0	...
751896	   .	   .	    0.0	...
751897	   .	   .	    0.0	...
751898	   .	   .	    0.0	...
751899	   .	   .	    0.0	...
751900	   .	   .	    0.0	...
751901	   .	   .	    0.0	...
751902	   .	   .	    0.0	...
751903	   .	   .	    0.0	...
751904	   .	   .	    0.0	...
751905	   .	   .	    0.0	...
751906	   .	   .	    0.0	...
751907	   .	   .	    0.0	...
751908	   .	   .	    0.0	...
751909	   .	   .	    0.0	...
751910	   .	   .	    0.0	...
751911	   .	   .	    0.0	...
751912	   .	   .	    0.0	...
751913	   .	   .	    0.0	...
751914	   .	   .	    0.0	...
751915	   .	   .	    0.0	...
751916	   .	   .	    0.0	...
751917	   .	   .	    0.0	...
751918	   .	   .	    0.0	...
751919	   .	   .	    0.0	...
751920	   .	   .	    0.0	...
751921	   .	   .	    0.0	...
751922	   .	   .	    0.0	...
751923	   .	   .	    0.0	...
751924	   .	   .	    0.0	...
751925	   .	   .	    0.0	...
751926	   .	   .	    0.0	...
751927	   .	   .	    0.0	...
751928	   .	   .	    0.0	...
751929	   .	   .	    0.0	...
751930	   .	   .	    0.0	...
751931	   .	   .	    0.0	...
751932	   .	   .	    0.0	...
751933	   .	   .	    0.0	...
751934	   .	   .	    0.0	...
751935	   .	   .	    0.0	...
751936	   .	   .	    0.0	...
751937	   .	   .	    0.0	...
751938	   .	   .	    0.0	...
751939	   .	   .	    0.0	...
751940	   .	   .	    0.0	...
751941	   .	   .	    0.0	...
751942	   .	   .	    0.0	...
751943	   .	   .	    0.0	...
751944	   .	   .	    0.0	...
751945	   .	   .	    0.0	...
751946	   .	   .	    0.0	...
751947	   .	   .	    0.0	...
751948	   .	   .	    0.0	...
751949	   .	   .	    0.0	...
751950	   .	   .	    0.0	...
751951	   .	   .	    0.0	...
751952	   .	   .	    0.0	...
751953	   .	   .	    0.0	...
751954	   .	   .	    0.0	...
751955	   .	   .	    0.0	...
751956	   .	   .	    0.0	...
751957	   .	   .	    0.0	...
751958	   .	   .	    0.0	...
751959	   .	   .	    0.0	...
751960	   .	   .	    0.0	...
751961	   .	   .	    0.0	...
751962	   .	   .	    0.0	...
751963	   .	   .	    0.0	...
751964	   .	   .	    0.0	...
751965	   .	   .	    0.0	...
751966	   .	   .	    0.0	...
751967	   .	   .	    0.0	...
751968	   .	   .	    0.0	...
751969	   .	   .	    0.0	...
EBLINK R 751839	751969	131
751970	  834.9	 1394.4	 2880.0	...
751971	  834.9	 1394.4	 2880.0	...
751972	  834.8	 1389.1	 2895.0	...
751973	  834.3	 1379.4	 2933.0	...
751974	  833.2	 1364.9	 2985.0	...
751975	  831.7	 1350.1	 3044.0	...
751976	  830.3	 1335.2	 3096.0	...
751977	  829.1	 1320.9	 3151.0	...
751978	  827.7	 1307.3	 3200.0	...
751979	  826.0	 1294.2	 3249.0	...
751980	  824.0	 1280.9	 3299.0	...
751981	  822.2	 1268.6	 3343.0	...
751982	  820.5	 1255.9	 3386.0	...
751983	  819.3	 1244.1	 3426.0	...
751984	  817.5	 1231.3	 3474.0	...
751985	  815.9	 1219.7	 3521.0	...
751986	  814.0	 1207.5	 3566.0	...
751987	  812.9	 1197.7	 3606.0	...
751988	  811.7	 1186.6	 3643.0	...
751989	  810.3	 1176.4	 3686.0	...
751990	  808.6	 1166.3	 3723.0	...
751991	  806.9	 1156.5	 3765.0	...
751992	  805.7	 1147.4	 3793.0	...
751993	  804.5	 1137.6	 3827.0	...
751994	  803.2	 1128.3	 3860.0	...
751995	  801.8	 1119.3	 3896.0	...
751996	  800.7	 1110.3	 3927.0	...
751997	  799.9	 1102.4	 3957.0	...
751998	  798.5	 1094.4	 3990.0	...
751999	  797.0	 1086.6	 4023.0	...
752000	  795.7	 1078.8	 4054.0	...
752001	  794.8	 1070.6	 4087.0	...
752002	  794.0	 1062.2	 4121.0	...
752003	  793.3	 1053.8	 4155.0	...
752004	  792.7	 1045.4	 4188.0	...
752005	  792.2	 1037.4	 4223.0	...
752006	  791.2	 1029.3	 4256.0	...
752007	  790.5	 1022.7	 4282.0	...
752008	  789.9	 1015.1	 4312.0	...
752009	  789.6	 1007.4	 4337.0	...
752010	  789.3	  999.0	 4369.0	...
752011	  788.6	  991.6	 4397.0	...
752012	  787.6	  984.4	 4429.0	...
752013	  786.6	  977.5	 4455.0	...
752014	  785.9	  971.5	 4479.0	...
752015	  785.2	  964.9	 4504.0	...
752016	  784.7	  959.0	 4525.0	...
752017	  784.3	  953.0	 4542.0	...
752018	  783.8	  947.5	 4558.0	...
752019	  783.1	  940.9	 4584.0	...
752020	  782.0	  935.0	 4608.0	...
752021	  781.0	  930.0	 4626.0	...
752022	  779.9	  924.4	 4644.0	...
752023	  779.3	  919.1	 4663.0	...
752024	  778.8	  912.4	 4688.0	...
752025	  778.5	  907.5	 4705.0	...
752026	  778.2	  902.3	 4722.0	...
752027	  777.8	  898.3	 4732.0	...
752028	  777.3	  893.1	 4748.0	...
752029	  776.6	  887.3	 4768.0	...
752030	  775.9	  882.3	 4785.0	...
752031	  775.2	  877.5	 4801.0	...
752032	  774.6	  873.0	 4815.0	...
752033	  774.2	  868.1	 4835.0	...
752034	  773.8	  863.7	 4851.0	...
752035	  773.0	  859.7	 4866.0	...
752036	  772.1	  855.3	 4881.0	...
752037	  771.6	  850.5	 4900.0	...
752038	  771.4	  845.9	 4917.0	...
ESACC R  751780	752038	259	  723.5	  585.6	  771.4	  845.9	   5.64	   2439
SFIX R   752039
752039	  771.1	  842.1	 4935.0	...
752040	  770.6	  838.6	 4946.0	...
752041	  769.9	  834.8	 4956.0	...
752042	  769.4	  831.4	 4962.0	...
752043	  769.1	  827.9	 4972.0	...
752044	  768.9	  825.2	 4983.0	...
752045	  768.6	  821.6	 4997.0	...
752046	  768.2	  818.1	 5009.0	...
752047	  767.8	  814.9	 5023.0	...
752048	  767.4	  811.9	 5034.0	...
752049	  767.2	  809.7	 5043.0	...
752050	  766.8	  806.3	 5049.0	...
752051	  766.5	  804.0	 5056.0	...
752052	  766.6	  801.3	 5067.0	...
752053	  766.8	  798.9	 5078.0	...
752054	  766.9	  796.2	 5088.0	...
752055	  766.2	  793.9	 5093.0	...
752056	  765.6	  791.8	 5097.0	...
752057	  764.9	  789.2	 5099.0	...
752058	  764.4	  787.0	 5104.0	...
752059	  764.0	  784.5	 5111.0	...
752060	  763.7	  782.7	 5119.0	...
752061	  763.4	  780.2	 5129.0	...
752062	  763.0	  778.8	 5136.0	...
MSG	752063 0000 _ Number Off
752063	  762.4	  776.8	 5146.0	...
752064	  761.9	  775.0	 5150.0	...
752065	  761.4	  773.3	 5158.0	...
752066	  760.7	  770.9	 5164.0	...
752067	  760.0	  768.8	 5171.0	...
752068	  759.5	  766.0	 5177.0	...
752069	  759.2	  763.8	 5183.0	...
752070	  758.9	  761.8	 5192.0	...
752071	  758.4	  759.8	 5200.0	...
752072	  757.9	  757.4	 5210.0	...
752073	  757.5	  755.1	 5217.0	...
752074	  757.2	  753.0	 5222.0	...
752075	  757.0	  751.4	 5224.0	...
752076	  756.7	  749.2	 5226.0	...
752077	  756.5	  747.7	 5228.0	...
752078	  756.1	  745.5	 5235.0	...
752079	  755.4	  743.8	 5241.0	...
752080	  754.4	  741.5	 5246.0	...
752081	  753.7	  739.9	 5253.0	...
752082	  753.2	  738.1	 5259.0	...
752083	  752.9	  736.0	 5265.0	...
752084	  752.7	  733.7	 5270.0	...
752085	  752.5	  731.8	 5275.0	...
752086	  752.1	  730.4	 5280.0	...
752087	  751.6	  730.2	 5280.0	...
752088	  750.9	  728.7	 5286.0	...
752089	  750.5	  726.7	 5292.0	...
752090	  750.3	  724.4	 5300.0	...
752091	  750.2	  722.9	 5302.0	...
752092	  750.1	  721.5	 5304.0	...
752093	  749.6	  719.4	 5308.0	...
752094	  749.0	  717.5	 5312.0	...
752095	  748.4	  715.6	 5315.0	...
752096	  748.2	  714.7	 5317.0	...
752097	  748.3	  713.4	 5320.0	...
752098	  748.4	  712.1	 5329.0	...
752099	  748.5	  710.3	 5335.0	...
752100	  748.4	  709.0	 5342.0	...
752101	  748.0	  707.9	 5342.0	...
752102	  747.8	  707.1	 5343.0	...
752103	  747.4	  705.8	 5343.0	...
752104	  747.3	  704.7	 5349.0	...
752105	  747.0	  702.8	 5356.0	...
752106	  746.8	  701.7	 5357.0	...
752107	  746.6	  700.3	 5353.0	...
752108	  746.6	  699.3	 5350.0	...
752109	  745.8	  698.1	 5350.0	...
752110	  745.1	  697.7	 5352.0	...
752111	  744.2	  696.8	 5356.0	...
752112	  744.0	  695.1	 5362.0	...
752113	  743.5	  693.5	 5366.0	...
752114	  743.1	  692.6	 5367.0	...
752115	  742.8	  691.5	 5368.0	...
752116	  742.7	  689.9	 5372.0	...
752117	  742.6	  688.3	 5377.0	...
752118	  742.4	  687.1	 5382.0	...
752119	  742.2	  686.4	 5386.0	...
752120	  742.0	  685.1	 5387.0	...
752121	  742.0	  684.3	 5387.0	...
752122	  741.9	  683.2	 5387.0	...
752123	  741.7	  682.1	 5387.0	...
752124	  741.4	  681.3	 5387.0	...
752125	  741.0	  679.9	 5386.0	...
752126	  740.8	  679.0	 5387.0	...
752127	  740.6	  677.6	 5389.0	...
752128	  740.6	  676.9	 5393.0	...
752129	  740.5	  676.1	 5396.0	...
752130	  740.4	  675.5	 5395.0	...
752131	  740.3	  674.3	 5394.0	...
752132	  740.2	  673.0	 5392.0	...
752133	  739.9	  672.1	 5393.0	...
752134	  739.6	  671.7	 5392.0	...
752135	  739.3	  671.2	 5390.0	...
752136	  739.2	  670.2	 5390.0	...
752137	  739.0	  669.0	 5392.0	...
752138	  738.8	  668.1	 5394.0	...
752139	  738.7	  667.5	 5395.0	...
752140	  738.5	  666.5	 5395.0	...
752141	  738.3	  665.4	 5396.0	...
752142	  738.2	  664.2	 5398.0	...
752143	  738.3	  663.5	 5400.0	...
752144	  738.4	  662.3	 5403.0	...
752145	  738.5	  661.4	 5405.0	...
752146	  738.4	  660.7	 5408.0	...
752147	  738.4	  660.7	 5409.0	...
752148	  738.4	  660.7	 5406.0	...
752149	  737.9	  659.7	 5402.0	...
752150	  737.4	  658.3	 5398.0	...
752151	  737.0	  657.0	 5397.0	...
752152	  737.0	  656.4	 5397.0	...
752153	  736.9	  656.0	 5397.0	...
752154	  736.7	  655.5	 5397.0	...
752155	  736.6	  655.2	 5398.0	...
752156	  736.7	  654.8	 5399.0	...
752157	  736.7	  654.5	 5399.0	...
752158	  736.7	  654.4	 5398.0	...
752159	  736.6	  653.8	 5397.0	...
752160	  736.6	  653.3	 5397.0	...
752161	  736.5	  652.7	 5396.0	...
752162	  736.4	  652.6	 5396.0	...
752163	  736.2	  652.5	 5397.0	...
752164	  736.0	  651.7	 5399.0	...
752165	  735.9	  651.0	 5400.0	...
752166	  736.1	  650.3	 5400.0	...
752167	  736.4	  649.7	 5400.0	...
752168	  736.5	  649.1	 5400.0	...
752169	  736.3	  648.6	 5400.0	...
752170	  736.2	  648.1	 5401.0	...
752171	  736.0	  647.2	 5403.0	...
752172	  735.9	  646.3	 5406.0	...
752173	  735.7	  645.8	 5408.0	...
752174	  735.5	  645.6	 5409.0	...
752175	  735.2	  644.5	 5409.0	...
752176	  735.0	  643.6	 5409.0	...
752177	  734.8	  642.4	 5409.0	...
752178	  734.7	  641.6	 5408.0	...
752179	  734.7	  640.8	 5411.0	...
752180	  734.5	  639.5	 5414.0	...
752181	  734.4	  638.4	 5418.0	...
752182	  734.3	  637.4	 5421.0	...
752183	  734.3	  636.8	 5425.0	...
752184	  734.4	  636.5	 5427.0	...
752185	  734.5	  636.3	 5427.0	...
752186	  734.6	  636.2	 5427.0	...
752187	  734.4	  636.0	 5428.0	...
752188	  734.1	  635.2	 5430.0	...
752189	  733.9	  634.4	 5429.0	...
752190	  733.7	  633.3	 5428.0	...
752191	  733.6	  632.9	 5426.0	...
752192	  733.7	  632.5	 5427.0	...
752193	  733.7	  632.1	 5428.0	...
752194	  733.6	  631.2	 5429.0	...
752195	  733.5	  629.9	 5430.0	...
752196	  733.4	  629.1	 5432.0	...
752197	  733.5	  628.6	 5433.0	...
752198	  733.6	  628.1	 5433.0	...
752199	  733.7	  627.5	 5433.0	...
752200	  733.8	  627.0	 5433.0	...
752201	  733.9	  626.8	 5433.0	...
752202	  734.0	  626.4	 5434.0	...
752203	  734.0	  625.6	 5437.0	...
752204	  733.9	  625.0	 5439.0	...
752205	  733.8	  624.2	 5443.0	...
752206	  733.7	  623.6	 5447.0	...
752207	  733.3	  622.7	 5451.0	...
752208	  732.9	  621.7	 5454.0	...
752209	  732.6	  620.7	 5456.0	...
752210	  732.5	  619.9	 5457.0	...
752211	  732.4	  619.5	 5458.0	...
752212	  732.3	  619.2	 5458.0	...
752213	  732.3	  618.6	 5458.0	...
752214	  732.6	  618.0	 5458.0	...
752215	  733.0	  617.3	 5458.0	...
752216	  733.3	  616.5	 5458.0	...
752217	  733.2	  616.0	 5458.0	...
752218	  733.2	  615.4	 5458.0	...
752219	  733.2	  615.2	 5459.0	...
752220	  733.4	  614.6	 5461.0	...
752221	  733.8	  614.1	 5463.0	...
752222	  734.1	  613.6	 5465.0	...
752223	  734.1	  613.2	 5465.0	...
752224	  733.9	  612.8	 5466.0	...
752225	  733.7	  612.3	 5468.0	...
752226	  733.8	  611.9	 5470.0	...
752227	  733.9	  611.6	 5471.0	...
752228	  733.9	  611.4	 5472.0	...
752229	  733.8	  611.2	 5472.0	...
752230	  733.8	  610.5	 5473.0	...
752231	  733.9	  609.9	 5476.0	...
752232	  734.1	  609.1	 5479.0	...
752233	  734.2	  609.0	 5479.0	...
752234	  734.3	  608.9	 5480.0	...
752235	  734.4	  608.9	 5480.0	...
752236	  734.3	  608.8	 5479.0	...
752237	  734.4	  608.4	 5480.0	...
752238	  734.6	  607.9	 5482.0	...
752239	  734.9	  607.6	 5484.0	...
752240	  735.2	  607.3	 5486.0	...
752241	  735.4	  607.5	 5487.0	...
752242	  735.5	  607.7	 5489.0	...
752243	  735.6	  607.7	 5491.0	...
752244	  735.6	  607.2	 5490.0	...
752245	  735.3	  606.7	 5486.0	...
752246	  735.1	  606.3	 5482.0	...
752247	  735.0	  606.0	 5481.0	...
752248	  735.0	  605.4	 5481.0	...
752249	  735.0	  604.8	 5479.0	...
752250	  734.9	  604.1	 5479.0	...
752251	  735.0	  603.4	 5479.0	...
752252	  734.9	  602.9	 5480.0	...
752253	  734.7	  602.5	 5484.0	...
752254	  734.7	  602.1	 5487.0	...
752255	  734.7	  601.7	 5488.0	...
752256	  734.9	  601.5	 5488.0	...
752257	  735.0	  601.2	 5487.0	...
752258	  735.0	  600.9	 5487.0	...
752259	  735.0	  600.6	 5487.0	...
752260	  734.8	  600.5	 5485.0	...
752261	  734.6	  600.5	 5483.0	...
752262	  734.4	  600.0	 5485.0	...
752263	  734.3	  599.4	 5487.0	...
752264	  734.3	  598.8	 5490.0	...
752265	  734.3	  598.6	 5490.0	...
752266	  734.6	  598.3	 5489.0	...
752267	  734.8	  598.0	 5488.0	...
752268	  735.1	  597.8	 5489.0	...
752269	  735.0	  597.5	 5490.0	...
752270	  735.0	  597.2	 5491.0	...
752271	  734.9	  596.9	 5489.0	...
752272	  734.9	  596.9	 5488.0	...
752273	  734.7	  597.0	 5488.0	...
752274	  734.5	  596.7	 5487.0	...
MSG	752275 0000 _ Number On
752275	  734.3	  596.2	 5486.0	...
752276	  734.3	  595.4	 5486.0	...
752277	  734.4	  595.1	 5486.0	...
752278	  734.5	  594.7	 5487.0	...
752279	  734.6	  594.7	 5489.0	...
752280	  734.6	  594.5	 5492.0	...
752281	  734.4	  594.2	 5495.0	...
752282	  734.2	  594.1	 5495.0	...
752283	  734.4	  594.1	 5492.0	...
752284	  734.6	  594.1	 5489.0	...
752285	  734.7	  593.7	 5486.0	...
752286	  734.4	  593.2	 5486.0	...
752287	  734.0	  592.6	 5486.0	...
752288	  733.6	  592.3	 5486.0	...
752289	  733.6	  592.1	 5487.0	...
752290	  733.5	  592.0	 5489.0	...
752291	  733.5	  591.9	 5491.0	...
752292	  733.5	  591.8	 5494.0	...
752293	  733.7	  591.7	 5497.0	...
752294	  733.9	  591.6	 5498.0	...
752295	  734.1	  591.6	 5498.0	...
752296	  734.1	  591.3	 5497.0	...
752297	  734.0	  590.9	 5498.0	...
752298	  733.9	  590.9	 5495.0	...
752299	  733.8	  591.4	 5492.0	...
752300	  733.7	  591.7	 5491.0	...
752301	  733.7	  591.1	 5497.0	...
752302	  733.7	  590.6	 5503.0	...
752303	  733.6	  590.2	 5507.0	...
752304	  733.5	  590.3	 5508.0	...
752305	  733.5	  590.5	 5506.0	...
752306	  733.5	  590.8	 5504.0	...
752307	  733.5	  591.0	 5502.0	...
752308	  733.6	  591.1	 5503.0	...
752309	  733.7	  591.3	 5503.0	...
752310	  733.9	  591.5	 5504.0	...
752311	  733.9	  591.5	 5504.0	...
752312	  734.0	  591.6	 5503.0	...
752313	  734.1	  591.7	 5503.0	...
752314	  734.2	  591.8	 5503.0	...
752315	  734.3	  591.8	 5502.0	...
752316	  734.2	  591.4	 5501.0	...
752317	  734.1	  591.1	 5502.0	...
752318	  734.1	  590.8	 5504.0	...
752319	  734.1	  590.8	 5507.0	...
752320	  734.1	  590.8	 5507.0	...
752321	  734.1	  590.8	 5508.0	...
752322	  734.3	  590.9	 5506.0	...
752323	  734.4	  591.0	 5505.0	...
752324	  734.6	  591.0	 5503.0	...
752325	  734.5	  591.0	 5503.0	...
752326	  734.4	  591.0	 5500.0	...
752327	  734.3	  591.0	 5497.0	...
752328	  734.0	  590.8	 5495.0	...
752329	  733.6	  590.6	 5495.0	...
752330	  733.2	  590.4	 5494.0	...
752331	  733.3	  590.4	 5496.0	...
752332	  733.4	  590.7	 5497.0	...
752333	  733.4	  591.0	 5498.0	...
752334	  733.3	  590.7	 5498.0	...
752335	  733.2	  590.2	 5498.0	...
752336	  733.4	  589.8	 5498.0	...
752337	  733.7	  589.8	 5497.0	...
752338	  734.2	  589.9	 5495.0	...
752339	  734.3	  590.0	 5493.0	...
752340	  734.5	  590.1	 5491.0	...
752341	  734.6	  590.2	 5490.0	...
752342	  734.4	  590.2	 5490.0	...
752343	  734.3	  590.3	 5490.0	...
752344	  734.1	  590.0	 5491.0	...
752345	  734.0	  589.6	 5492.0	...
752346	  733.9	  589.2	 5495.0	...
752347	  733.9	  589.0	 5495.0	...
752348	  733.8	  588.7	 5495.0	...
752349	  733.8	  588.6	 5493.0	...
752350	  733.7	  588.8	 5493.0	...
752351	  733.8	  588.9	 5492.0	...
752352	  733.8	  588.7	 5492.0	...
752353	  733.7	  588.3	 5494.0	...
752354	  733.6	  587.6	 5495.0	...
752355	  733.6	  587.4	 5496.0	...
752356	  733.7	  587.1	 5497.0	...
752357	  733.7	  586.9	 5498.0	...
752358	  733.6	  586.7	 5499.0	...
752359	  733.4	  586.5	 5500.0	...
752360	  733.4	  586.4	 5500.0	...
752361	  733.3	  586.5	 5500.0	...
752362	  733.3	  586.9	 5501.0	...
752363	  733.3	  587.2	 5502.0	...
752364	  733.4	  587.4	 5503.0	...
752365	  733.2	  587.4	 5503.0	...
752366	  733.1	  587.2	 5503.0	...
752367	  733.2	  586.8	 5504.0	...
752368	  733.6	  586.4	 5504.0	...
752369	  734.0	  586.2	 5504.0	...
752370	  734.2	  586.4	 5502.0	...
752371	  733.8	  586.5	 5501.0	...
752372	  733.4	  586.6	 5499.0	...
752373	  733.4	  586.6	 5500.0	...
752374	  733.8	  586.6	 5500.0	...
752375	  734.1	  586.6	 5501.0	...
752376	  734.0	  586.6	 5502.0	...
752377	  733.9	  586.6	 5502.0	...
752378	  734.0	  586.7	 5503.0	...
752379	  734.0	  586.8	 5504.0	...
752380	  734.0	  586.8	 5506.0	...
752381	  733.9	  586.3	 5508.0	...
752382	  733.8	  585.8	 5510.0	...
752383	  733.7	  585.4	 5511.0	...
752384	  733.6	  585.2	 5511.0	...
752385	  733.5	  585.0	 5511.0	...
752386	  733.4	  584.9	 5511.0	...
752387	  733.3	  585.0	 5510.0	...
752388	  733.3	  585.2	 5509.0	...
752389	  733.3	  585.3	 5507.0	...
752390	  733.3	  585.4	 5510.0	...
752391	  733.6	  585.1	 5513.0	...
752392	  734.1	  584.8	 5515.0	...
752393	  734.5	  584.5	 5514.0	...
752394	  734.6	  585.0	 5514.0	...
752395	  734.6	  585.6	 5513.0	...
752396	  734.4	  585.7	 5514.0	...
752397	  734.3	  585.2	 5515.0	...
752398	  734.2	  584.9	 5515.0	...
752399	  734.0	  585.1	 5515.0	...
752400	  734.0	  585.3	 5515.0	...
752401	  734.0	  585.3	 5516.0	...
752402	  734.2	  585.4	 5518.0	...
752403	  734.4	  585.3	 5520.0	...
752404	  734.3	  585.1	 5520.0	...
752405	  734.3	  585.0	 5520.0	...
752406	  734.3	  585.1	 5520.0	...
752407	  734.4	  585.3	 5521.0	...
752408	  734.7	  585.3	 5524.0	...
752409	  734.9	  585.1	 5526.0	...
752410	  734.8	  584.9	 5529.0	...
752411	  734.7	  584.9	 5531.0	...
752412	  734.5	  584.9	 5532.0	...
752413	  734.5	  584.9	 5531.0	...
752414	  734.5	  584.8	 5530.0	...
752415	  734.5	  584.8	 5529.0	...
752416	  734.6	  584.8	 5529.0	...
752417	  734.8	  584.7	 5528.0	...
752418	  735.0	  584.6	 5528.0	...
752419	  735.0	  584.7	 5528.0	...
752420	  735.0	  584.9	 5531.0	...
752421	  734.9	  585.0	 5534.0	...
752422	  735.0	  584.8	 5537.0	...
752423	  735.0	  584.5	 5537.0	...
752424	  735.1	  584.3	 5536.0	...
752425	  735.1	  584.2	 5536.0	...
752426	  735.3	  584.2	 5537.0	...
752427	  735.4	  584.3	 5539.0	...
752428	  735.3	  584.4	 5541.0	...
752429	  735.2	  584.2	 5541.0	...
752430	  735.0	  583.9	 5539.0	...
752431	  735.0	  583.6	 5536.0	...
752432	  735.1	  583.8	 5535.0	...
752433	  735.1	  583.9	 5536.0	...
752434	  735.1	  584.0	 5539.0	...
752435	  735.1	  583.9	 5540.0	...
752436	  734.8	  583.9	 5538.0	...
752437	  734.5	  583.8	 5535.0	...
752438	  734.3	  583.5	 5534.0	...
752439	  734.3	  583.1	 5535.0	...
752440	  734.4	  582.9	 5536.0	...
752441	  734.5	  582.9	 5536.0	...
752442	  734.4	  583.0	 5536.0	...
752443	  734.2	  583.0	 5537.0	...
752444	  734.1	  583.1	 5537.0	...
752445	  734.1	  583.0	 5537.0	...
752446	  734.0	  583.1	 5539.0	...
752447	  733.9	  583.1	 5541.0	...
752448	  733.8	  583.1	 5543.0	...
752449	  733.8	  583.1	 5543.0	...
752450	  733.8	  583.1	 5543.0	...
752451	  733.8	  583.2	 5543.0	...
752452	  733.7	  583.3	 5543.0	...
752453	  733.6	  583.3	 5544.0	...
752454	  733.6	  583.2	 5545.0	...
752455	  733.7	  582.9	 5545.0	...
752456	  733.8	  582.7	 5545.0	...
752457	  733.6	  582.3	 5547.0	...
752458	  733.5	  582.2	 5549.0	...
752459	  733.4	  582.2	 5548.0	...
752460	  733.5	  582.5	 5546.0	...
752461	  733.4	  582.6	 5544.0	...
752462	  733.4	  582.5	 5545.0	...
752463	  733.3	  582.5	 5545.0	...
752464	  733.3	  582.6	 5545.0	...
752465	  733.2	  582.2	 5550.0	...
752466	  733.2	  581.5	 5554.0	...
752467	  733.2	  580.8	 5558.0	...
752468	  733.1	  580.6	 5557.0	...
752469	  733.1	  580.4	 5556.0	...
752470	  733.1	  580.2	 5557.0	...
752471	  733.2	  580.1	 5556.0	...
752472	  733.2	  580.5	 5555.0	...
752473	  733.3	  580.8	 5558.0	...
752474	  733.2	  581.1	 5561.0	...
752475	  732.9	  580.9	 5565.0	...
752476	  732.6	  580.3	 5566.0	...
752477	  732.3	  579.8	 5567.0	...
752478	  732.1	  579.5	 5568.0	...
752479	  732.0	  579.7	 5568.0	...
752480	  732.0	  579.8	 5569.0	...
752481	  732.1	  579.6	 5570.0	...
752482	  732.2	  579.4	 5572.0	...
752483	  732.3	  579.3	 5571.0	...
752484	  732.3	  579.1	 5570.0	...
752485	  732.3	  578.9	 5569.0	...
752486	  732.3	  578.7	 5571.0	...
752487	  732.3	  578.7	 5573.0	...
752488	  732.4	  578.9	 5575.0	...
752489	  732.6	  579.5	 5575.0	...
752490	  732.5	  580.1	 5574.0	...
752491	  732.4	  580.5	 5575.0	...
752492	  732.2	  580.6	 5576.0	...
752493	  732.2	  580.6	 5577.0	...
752494	  732.2	  580.4	 5578.0	...
752495	  732.2	  580.1	 5580.0	...
752496	  732.1	  579.9	 5583.0	...
752497	  732.1	  579.9	 5584.0	...
752498	  732.3	  579.9	 5585.0	...
752499	  732.4	  579.9	 5585.0	...
752500	  732.5	  579.8	 5587.0	...
752501	  732.4	  579.7	 5587.0	...
752502	  732.1	  579.7	 5586.0	...
752503	  731.9	  579.8	 5585.0	...
752504	  731.9	  580.1	 5585.0	...
752505	  732.2	  580.2	 5588.0	...
752506	  732.4	  580.4	 5589.0	...
752507	  732.2	  580.5	 5591.0	...
752508	  731.9	  580.2	 5590.0	...
752509	  731.6	  579.7	 5591.0	...
752510	  731.4	  579.3	 5591.0	...
752511	  731.3	  579.2	 5591.0	...
752512	  731.5	  579.2	 5594.0	...
752513	  731.8	  579.3	 5598.0	...
752514	  732.1	  579.4	 5601.0	...
752515	  732.1	  579.4	 5600.0	...
752516	  732.1	  579.3	 5600.0	...
752517	  732.1	  579.4	 5599.0	...
752518	  732.2	  579.5	 5599.0	...
752519	  732.2	  579.3	 5601.0	...
752520	  732.1	  578.8	 5604.0	...
752521	  732.0	  578.4	 5604.0	...
752522	  732.1	  578.3	 5601.0	...
752523	  732.2	  578.3	 5598.0	...
752524	  732.1	  578.5	 5597.0	...
752525	  731.6	  578.9	 5599.0	...
752526	  731.0	  579.1	 5601.0	...
752527	  730.4	  579.1	 5604.0	...
EFIX R   752039	752527	489	  737.9	  627.7	   5448
SSACC R  752528
752528	  729.6	  579.1	 5606.0	...
752529	  727.6	  579.3	 5607.0	...
752530	  725.4	  579.4	 5606.0	...
752531	  722.7	  579.8	 5601.0	...
752532	  719.6	  580.3	 5593.0	...
752533	  716.5	  581.4	 5587.0	...
752534	  713.2	  582.6	 5586.0	...
752535	  711.1	  583.5	 5587.0	...
752536	  708.9	  583.8	 5589.0	...
ESACC R  752528	752536	9	  729.6	  579.1	  708.9	  583.8	   0.45	     53
SFIX R   752537
752537	  707.9	  583.7	 5592.0	...
752538	  707.5	  583.7	 5595.0	...
752539	  707.6	  583.5	 5601.0	...
752540	  707.8	  583.6	 5604.0	...
752541	  708.0	  583.9	 5607.0	...
752542	  708.3	  584.0	 5608.0	...
752543	  708.5	  584.1	 5608.0	...
752544	  708.7	  584.0	 5609.0	...
752545	  708.7	  584.0	 5609.0	...
752546	  708.8	  583.9	 5609.0	...
752547	  708.9	  583.8	 5609.0	...
752548	  709.0	  583.6	 5609.0	...
752549	  709.0	  583.6	 5610.0	...
752550	  709.0	  583.5	 5611.0	...
752551	  709.0	  583.2	 5612.0	...
752552	  708.9	  582.9	 5610.0	...
752553	  708.9	  582.6	 5609.0	...
752554	  708.8	  582.3	 5611.0	...
752555	  708.7	  581.8	 5613.0	...
752556	  708.7	  581.3	 5615.0	...
752557	  708.7	  582.0	 5611.0	...
752558	  708.7	  582.7	 5606.0	...
752559	  708.7	  583.1	 5607.0	...
752560	  708.7	  582.9	 5614.0	...
752561	  708.6	  582.1	 5620.0	...
752562	  708.6	  581.7	 5621.0	...
752563	  708.5	  581.2	 5621.0	...
752564	  708.5	  581.3	 5622.0	...
752565	  708.5	  581.6	 5622.0	...
752566	  708.5	  581.8	 5620.0	...
752567	  708.3	  581.9	 5621.0	...
752568	  708.0	  581.8	 5625.0	...
752569	  707.8	  581.8	 5631.0	...
752570	  707.9	  581.7	 5633.0	...
752571	  707.9	  581.3	 5635.0	...
752572	  708.0	  580.9	 5635.0	...
752573	  708.0	  581.0	 5634.0	...
752574	  708.0	  581.4	 5632.0	...
752575	  707.9	  581.8	 5629.0	...
752576	  707.8	  581.8	 5627.0	...
752577	  707.7	  581.8	 5625.0	...
752578	  707.6	  582.1	 5625.0	...
MSG	752579 0000 _ Number Off
752579	  707.6	  582.4	 5624.0	...
752580	  707.6	  582.5	 5624.0	...
752581	  707.6	  582.4	 5627.0	...
752582	  707.6	  582.2	 5630.0	...
752583	  707.3	  581.9	 5632.0	...
752584	  707.0	  581.5	 5633.0	...
752585	  706.8	  581.2	 5634.0	...
752586	  706.9	  581.3	 5635.0	...
752587	  707.0	  581.4	 5634.0	...
752588	  706.9	  581.5	 5635.0	...
752589	  706.8	  581.3	 5636.0	...
752590	  706.7	  581.1	 5637.0	...
752591	  706.6	  580.9	 5638.0	...
752592	  706.8	  580.7	 5637.0	...
752593	  707.0	  580.5	 5636.0	...
752594	  707.1	  580.1	 5636.0	...
752595	  707.2	  580.0	 5637.0	...
752596	  707.1	  579.9	 5639.0	...
752597	  707.1	  580.0	 5640.0	...
752598	  707.1	  580.3	 5640.0	...
752599	  707.1	  580.5	 5640.0	...
752600	  706.9	  580.5	 5640.0	...
752601	  706.7	  580.2	 5641.0	...
752602	  706.6	  580.0	 5641.0	...
752603	  706.8	  580.1	 5641.0	...
752604	  706.9	  580.2	 5640.0	...
752605	  706.9	  580.3	 5639.0	...
752606	  706.9	  580.3	 5641.0	...
752607	  706.9	  580.5	 5645.0	...
752608	  707.0	  580.5	 5646.0	...
752609	  707.2	  580.4	 5643.0	...
752610	  707.1	  580.2	 5640.0	...
752611	  706.8	  580.0	 5639.0	...
752612	  706.5	  580.0	 5640.0	...
752613	  706.6	  580.4	 5641.0	...
752614	  706.7	  580.7	 5644.0	...
752615	  706.7	  580.6	 5645.0	...
752616	  706.7	  580.2	 5647.0	...
752617	  706.7	  580.2	 5647.0	...
752618	  706.8	  580.8	 5646.0	...
752619	  706.9	  581.4	 5645.0	...
752620	  706.9	  581.7	 5645.0	...
752621	  706.9	  581.6	 5649.0	...
752622	  706.9	  581.5	 5653.0	...
752623	  706.6	  581.5	 5656.0	...
752624	  706.2	  581.3	 5656.0	...
752625	  706.0	  581.1	 5656.0	...
752626	  706.1	  580.9	 5656.0	...
752627	  706.5	  580.8	 5656.0	...
752628	  706.8	  580.8	 5655.0	...
752629	  706.7	  580.9	 5654.0	...
752630	  706.4	  581.2	 5654.0	...
752631	  706.1	  581.3	 5653.0	...
752632	  706.4	  581.3	 5653.0	...
752633	  706.7	  581.2	 5653.0	...
752634	  707.0	  581.2	 5654.0	...
752635	  706.9	  581.5	 5654.0	...
752636	  706.8	  581.7	 5654.0	...
752637	  706.8	  581.9	 5655.0	...
752638	  706.8	  581.8	 5655.0	...
752639	  706.8	  581.6	 5655.0	...
752640	  706.8	  581.4	 5658.0	...
752641	  706.8	  581.3	 5660.0	...
752642	  706.6	  581.4	 5662.0	...
752643	  706.3	  581.2	 5662.0	...
752644	  706.0	  581.1	 5661.0	...
752645	  705.9	  581.1	 5661.0	...
752646	  705.9	  581.4	 5660.0	...
752647	  706.0	  581.6	 5659.0	...
752648	  706.1	  581.6	 5660.0	...
752649	  706.2	  581.3	 5662.0	...
752650	  706.3	  581.1	 5664.0	...
752651	  706.2	  581.1	 5663.0	...
752652	  706.1	  581.3	 5663.0	...
752653	  706.1	  581.5	 5663.0	...
752654	  706.2	  581.4	 5664.0	...
752655	  706.5	  581.2	 5664.0	...
752656	  706.6	  581.1	 5665.0	...
752657	  706.4	  581.1	 5665.0	...
752658	  706.1	  581.1	 5667.0	...
752659	  706.0	  581.0	 5669.0	...
752660	  706.1	  581.0	 5671.0	...
752661	  706.2	  580.9	 5673.0	...
752662	  706.1	  580.9	 5674.0	...
752663	  705.9	  580.9	 5675.0	...
752664	  705.7	  580.9	 5675.0	...
752665	  705.6	  581.0	 5675.0	...
752666	  705.6	  581.0	 5675.0	...
752667	  705.8	  581.1	 5676.0	...
752668	  705.8	  581.1	 5677.0	...
752669	  705.7	  581.2	 5679.0	...
752670	  705.4	  581.3	 5681.0	...
752671	  705.2	  581.3	 5683.0	...
752672	  705.1	  581.4	 5684.0	...
752673	  705.1	  581.4	 5685.0	...
752674	  705.1	  581.3	 5685.0	...
752675	  705.1	  581.3	 5685.0	...
752676	  705.1	  581.3	 5685.0	...
752677	  705.4	  581.4	 5684.0	...
752678	  705.8	  581.6	 5684.0	...
752679	  706.2	  581.8	 5684.0	...
752680	  706.2	  582.0	 5685.0	...
752681	  706.2	  582.0	 5685.0	...
752682	  706.1	  581.9	 5685.0	...
752683	  706.0	  581.7	 5685.0	...
752684	  705.9	  581.5	 5686.0	...
752685	  705.8	  581.5	 5686.0	...
752686	  705.7	  581.5	 5686.0	...
752687	  705.5	  581.7	 5686.0	...
752688	  705.5	  581.9	 5686.0	...
752689	  705.3	  581.9	 5686.0	...
752690	  705.1	  581.7	 5686.0	...
752691	  705.0	  581.6	 5686.0	...
752692	  705.3	  581.7	 5687.0	...
752693	  705.6	  581.9	 5687.0	...
752694	  705.8	  582.2	 5690.0	...
752695	  705.9	  582.4	 5692.0	...
752696	  705.5	  582.5	 5694.0	...
752697	  705.2	  582.4	 5694.0	...
752698	  704.8	  582.3	 5695.0	...
752699	  704.8	  582.1	 5695.0	...
752700	  704.8	  582.0	 5695.0	...
752701	  704.9	  582.1	 5694.0	...
752702	  705.1	  582.2	 5694.0	...
752703	  705.3	  582.3	 5696.0	...
752704	  705.3	  582.3	 5699.0	...
752705	  705.2	  582.3	 5700.0	...
752706	  705.1	  582.3	 5699.0	...
752707	  705.1	  582.3	 5698.0	...
752708	  705.5	  582.1	 5699.0	...
752709	  705.9	  581.8	 5699.0	...
752710	  706.0	  581.6	 5699.0	...
752711	  705.7	  581.7	 5699.0	...
752712	  705.4	  581.8	 5701.0	...
752713	  705.2	  581.8	 5702.0	...
752714	  705.0	  581.5	 5704.0	...
752715	  704.8	  581.1	 5705.0	...
752716	  704.8	  580.6	 5707.0	...
752717	  704.9	  580.5	 5708.0	...
752718	  705.1	  580.5	 5708.0	...
752719	  705.3	  580.5	 5708.0	...
752720	  705.4	  580.6	 5708.0	...
752721	  705.5	  580.9	 5707.0	...
752722	  705.5	  581.3	 5706.0	...
752723	  705.5	  581.5	 5706.0	...
752724	  705.4	  581.3	 5706.0	...
752725	  705.4	  581.0	 5707.0	...
752726	  705.5	  581.0	 5709.0	...
752727	  705.6	  581.0	 5711.0	...
752728	  705.6	  580.9	 5710.0	...
752729	  705.6	  580.9	 5709.0	...
752730	  705.6	  581.1	 5709.0	...
752731	  705.5	  581.4	 5708.0	...
752732	  705.5	  581.6	 5708.0	...
752733	  705.5	  581.6	 5709.0	...
752734	  705.5	  581.7	 5710.0	...
752735	  705.4	  581.7	 5711.0	...
752736	  705.3	  581.6	 5712.0	...
752737	  705.3	  581.5	 5713.0	...
752738	  705.2	  581.4	 5713.0	...
752739	  705.1	  581.6	 5712.0	...
752740	  705.5	  581.6	 5711.0	...
752741	  705.9	  581.5	 5710.0	...
752742	  706.2	  581.5	 5712.0	...
752743	  706.1	  581.3	 5716.0	...
752744	  706.2	  581.0	 5719.0	...
752745	  706.3	  580.7	 5720.0	...
752746	  706.2	  580.7	 5718.0	...
752747	  705.8	  580.6	 5717.0	...
752748	  705.4	  580.7	 5717.0	...
752749	  705.7	  580.7	 5719.0	...
752750	  706.0	  580.8	 5721.0	...
752751	  706.3	  580.9	 5723.0	...
752752	  706.3	  581.0	 5724.0	...
752753	  706.3	  580.7	 5726.0	...
752754	  706.4	  580.3	 5726.0	...
752755	  706.6	  580.1	 5726.0	...
752756	  706.7	  580.4	 5724.0	...
752757	  706.8	  580.7	 5722.0	...
752758	  706.8	  580.4	 5723.0	...
752759	  706.8	  580.2	 5725.0	...
752760	  706.9	  580.1	 5727.0	...
752761	  707.0	  580.3	 5727.0	...
752762	  707.1	  580.4	 5727.0	...
752763	  707.2	  580.0	 5728.0	...
752764	  707.2	  579.7	 5730.0	...
752765	  707.2	  579.5	 5732.0	...
752766	  707.1	  579.5	 5733.0	...
752767	  707.1	  579.6	 5733.0	...
752768	  707.1	  579.6	 5734.0	...
752769	  707.1	  579.6	 5734.0	...
752770	  707.1	  579.6	 5734.0	...
752771	  707.1	  579.6	 5735.0	...
752772	  707.0	  579.5	 5737.0	...
752773	  706.9	  579.9	 5738.0	...
752774	  707.0	  580.3	 5739.0	...
752775	  707.1	  580.4	 5741.0	...
752776	  707.3	  580.0	 5742.0	...
752777	  707.4	  579.6	 5742.0	...
752778	  707.5	  579.7	 5741.0	...
752779	  707.5	  579.9	 5741.0	...
752780	  707.4	  580.0	 5742.0	...
752781	  707.3	  579.8	 5743.0	...
752782	  707.2	  579.5	 5744.0	...
752783	  707.1	  579.3	 5744.0	...
752784	  707.1	  578.9	 5747.0	...
752785	  707.1	  578.7	 5749.0	...
752786	  707.1	  578.4	 5752.0	...
752787	  707.2	  578.4	 5752.0	...
752788	  707.5	  578.4	 5753.0	...
752789	  707.8	  578.5	 5754.0	...
752790	  708.0	  578.5	 5754.0	...
752791	  708.1	  578.4	 5754.0	...
752792	  708.2	  578.2	 5755.0	...
752793	  708.2	  578.2	 5754.0	...
752794	  708.2	  578.3	 5751.0	...
752795	  708.2	  578.4	 5749.0	...
752796	  708.0	  578.5	 5750.0	...
752797	  707.7	  578.4	 5754.0	...
752798	  707.5	  578.2	 5759.0	...
752799	  707.5	  577.9	 5764.0	...
752800	  707.6	  577.8	 5767.0	...
752801	  707.7	  577.8	 5770.0	...
752802	  708.0	  577.9	 5771.0	...
752803	  708.2	  577.9	 5772.0	...
752804	  708.5	  578.3	 5773.0	...
752805	  708.5	  578.7	 5775.0	...
752806	  708.5	  579.0	 5776.0	...
752807	  708.4	  578.8	 5778.0	...
752808	  708.4	  578.6	 5778.0	...
752809	  708.4	  578.4	 5778.0	...
752810	  708.5	  578.4	 5778.0	...
752811	  708.5	  577.9	 5777.0	...
752812	  708.6	  577.5	 5782.0	...
752813	  708.7	  577.5	 5786.0	...
752814	  708.7	  577.9	 5789.0	...
752815	  708.6	  578.3	 5787.0	...
752816	  708.5	  578.2	 5786.0	...
752817	  708.3	  578.1	 5788.0	...
752818	  708.2	  577.9	 5789.0	...
752819	  708.2	  577.8	 5788.0	...
752820	  708.3	  577.7	 5788.0	...
752821	  708.6	  577.5	 5788.0	...
752822	  708.9	  577.4	 5788.0	...
752823	  709.0	  577.3	 5788.0	...
752824	  709.0	  577.4	 5788.0	...
752825	  708.9	  577.4	 5791.0	...
752826	  708.9	  577.6	 5793.0	...
752827	  708.8	  577.8	 5796.0	...
752828	  708.8	  577.8	 5797.0	...
752829	  708.9	  577.6	 5799.0	...
752830	  709.0	  577.3	 5802.0	...
752831	  709.2	  577.2	 5804.0	...
752832	  709.4	  577.5	 5804.0	...
752833	  709.6	  577.8	 5801.0	...
752834	  709.7	  578.0	 5798.0	...
752835	  709.7	  577.8	 5795.0	...
752836	  709.6	  577.7	 5794.0	...
752837	  709.5	  578.0	 5795.0	...
752838	  709.5	  578.5	 5796.0	...
752839	  709.6	  579.0	 5796.0	...
752840	  709.7	  578.6	 5798.0	...
752841	  709.5	  578.1	 5799.0	...
752842	  709.4	  578.0	 5801.0	...
752843	  709.4	  578.5	 5801.0	...
752844	  709.6	  578.9	 5801.0	...
752845	  709.7	  578.9	 5801.0	...
752846	  709.9	  578.7	 5800.0	...
752847	  710.0	  578.4	 5800.0	...
752848	  710.2	  578.1	 5801.0	...
752849	  710.3	  577.9	 5802.0	...
752850	  710.2	  578.0	 5803.0	...
752851	  709.9	  578.1	 5803.0	...
752852	  709.8	  578.3	 5803.0	...
752853	  709.8	  578.4	 5806.0	...
752854	  709.9	  578.2	 5811.0	...
752855	  710.0	  578.0	 5814.0	...
752856	  710.3	  577.8	 5813.0	...
752857	  710.6	  577.7	 5812.0	...
752858	  710.7	  577.7	 5813.0	...
752859	  710.9	  577.5	 5813.0	...
752860	  711.2	  577.3	 5814.0	...
752861	  711.3	  577.5	 5815.0	...
752862	  711.1	  577.9	 5815.0	...
752863	  710.9	  578.0	 5819.0	...
752864	  710.8	  577.7	 5822.0	...
752865	  710.8	  577.5	 5825.0	...
752866	  710.8	  577.6	 5825.0	...
752867	  710.8	  577.8	 5825.0	...
752868	  710.8	  577.8	 5826.0	...
752869	  710.9	  578.0	 5828.0	...
752870	  710.9	  578.1	 5829.0	...
752871	  710.9	  578.1	 5830.0	...
752872	  710.9	  578.0	 5830.0	...
752873	  710.8	  578.0	 5833.0	...
752874	  710.8	  578.0	 5836.0	...
752875	  710.8	  578.0	 5840.0	...
752876	  710.7	  578.1	 5840.0	...
752877	  710.7	  578.2	 5839.0	...
752878	  710.8	  578.4	 5838.0	...
752879	  710.9	  578.6	 5839.0	...
752880	  710.9	  578.6	 5839.0	...
752881	  710.9	  578.5	 5838.0	...
752882	  710.9	  578.6	 5838.0	...
752883	  711.2	  578.9	 5837.0	...
752884	  711.6	  579.1	 5836.0	...
752885	  712.1	  579.1	 5837.0	...
752886	  712.2	  579.1	 5841.0	...
752887	  712.2	  579.2	 5845.0	...
752888	  712.0	  579.4	 5848.0	...
752889	  711.9	  579.6	 5849.0	...
752890	  711.9	  579.7	 5850.0	...
752891	  711.8	  579.8	 5849.0	...
752892	  711.7	  580.0	 5848.0	...
752893	  711.7	  580.1	 5846.0	...
752894	  711.6	  579.9	 5845.0	...
752895	  711.7	  579.7	 5845.0	...
752896	  711.9	  579.5	 5845.0	...
752897	  711.8	  580.0	 5845.0	...
752898	  711.6	  580.6	 5846.0	...
752899	  711.5	  581.0	 5848.0	...
752900	  711.6	  580.9	 5851.0	...
752901	  711.9	  580.5	 5854.0	...
752902	  712.1	  580.4	 5855.0	...
752903	  712.1	  580.4	 5856.0	...
752904	  712.1	  580.5	 5856.0	...
752905	  712.1	  580.6	 5854.0	...
752906	  712.1	  580.8	 5852.0	...
752907	  712.1	  581.0	 5850.0	...
752908	  712.1	  581.3	 5850.0	...
752909	  712.3	  581.3	 5850.0	...
752910	  712.5	  581.3	 5850.0	...
752911	  712.8	  581.3	 5851.0	...
752912	  712.9	  581.3	 5853.0	...
752913	  712.9	  581.3	 5855.0	...
752914	  712.9	  581.3	 5855.0	...
752915	  712.8	  581.2	 5855.0	...
752916	  712.7	  581.0	 5856.0	...
752917	  712.6	  580.8	 5859.0	...
752918	  712.6	  580.7	 5861.0	...
752919	  712.7	  580.7	 5860.0	...
752920	  712.8	  580.7	 5859.0	...
752921	  712.7	  580.8	 5858.0	...
752922	  712.6	  580.6	 5859.0	...
752923	  712.8	  580.5	 5860.0	...
752924	  713.0	  580.6	 5861.0	...
752925	  713.3	  580.7	 5862.0	...
752926	  713.7	  581.0	 5862.0	...
752927	  713.9	  581.2	 5862.0	...
752928	  714.2	  581.5	 5863.0	...
752929	  714.2	  581.6	 5863.0	...
752930	  714.2	  581.6	 5863.0	...
752931	  714.1	  581.7	 5864.0	...
752932	  714.3	  581.9	 5865.0	...
752933	  714.5	  582.0	 5864.0	...
752934	  714.7	  582.0	 5864.0	...
752935	  714.8	  582.0	 5864.0	...
752936	  714.9	  582.1	 5867.0	...
752937	  715.0	  582.1	 5869.0	...
752938	  715.4	  582.0	 5875.0	...
752939	  715.8	  581.8	 5879.0	...
752940	  716.2	  582.0	 5884.0	...
752941	  716.3	  582.4	 5883.0	...
752942	  716.4	  583.2	 5881.0	...
752943	  716.6	  583.6	 5879.0	...
752944	  716.7	  584.3	 5878.0	...
752945	  716.7	  584.6	 5878.0	...
752946	  716.8	  585.0	 5878.0	...
752947	  716.7	  585.0	 5879.0	...
752948	  716.7	  584.8	 5880.0	...
752949	  716.6	  584.9	 5879.0	...
752950	  716.5	  585.2	 5879.0	...
752951	  716.6	  585.5	 5880.0	...
752952	  716.7	  585.4	 5882.0	...
752953	  717.0	  585.2	 5885.0	...
752954	  717.2	  585.1	 5885.0	...
752955	  717.4	  585.1	 5886.0	...
752956	  717.4	  585.2	 5890.0	...
752957	  717.1	  585.0	 5894.0	...
752958	  717.0	  584.7	 5900.0	...
752959	  716.9	  584.5	 5904.0	...
752960	  717.0	  584.5	 5907.0	...
752961	  717.4	  584.7	 5906.0	...
752962	  717.7	  585.0	 5906.0	...
752963	  717.8	  585.4	 5906.0	...
752964	  717.8	  585.7	 5907.0	...
752965	  717.7	  586.1	 5906.0	...
752966	  717.9	  586.5	 5905.0	...
752967	  718.0	  586.5	 5903.0	...
752968	  718.1	  586.4	 5905.0	...
752969	  718.0	  586.0	 5906.0	...
752970	  717.9	  585.7	 5908.0	...
752971	  717.7	  585.6	 5907.0	...
752972	  717.7	  585.6	 5906.0	...
752973	  717.6	  585.6	 5908.0	...
752974	  717.6	  585.6	 5910.0	...
752975	  717.6	  586.0	 5911.0	...
752976	  717.8	  586.4	 5911.0	...
752977	  718.1	  586.7	 5911.0	...
752978	  718.2	  586.4	 5912.0	...
752979	  718.1	  586.1	 5913.0	...
752980	  718.1	  585.9	 5914.0	...
752981	  718.1	  585.4	 5915.0	...
752982	  718.1	  585.0	 5916.0	...
752983	  718.0	  584.7	 5916.0	...
752984	  718.0	  584.9	 5916.0	...
752985	  718.0	  585.1	 5919.0	...
752986	  718.0	  585.4	 5922.0	...
752987	  717.9	  585.6	 5925.0	...
752988	  717.9	  585.7	 5924.0	...
752989	  717.9	  585.6	 5924.0	...
752990	  717.8	  585.5	 5923.0	...
752991	  717.9	  585.5	 5923.0	...
752992	  718.2	  585.5	 5923.0	...
752993	  718.6	  584.9	 5925.0	...
752994	  718.8	  584.4	 5927.0	...
752995	  718.8	  584.3	 5928.0	...
752996	  718.6	  584.9	 5928.0	...
752997	  718.6	  585.5	 5928.0	...
752998	  718.8	  585.5	 5928.0	...
752999	  718.6	  585.6	 5928.0	...
753000	  718.3	  585.8	 5927.0	...
753001	  717.9	  585.6	 5927.0	...
753002	  717.8	  585.3	 5925.0	...
753003	  717.7	  585.1	 5924.0	...
753004	  717.7	  585.0	 5926.0	...
753005	  717.7	  585.1	 5930.0	...
753006	  717.7	  585.1	 5934.0	...
753007	  717.7	  585.2	 5932.0	...
753008	  718.0	  585.2	 5931.0	...
753009	  718.2	  584.8	 5932.0	...
753010	  718.3	  584.5	 5933.0	...
753011	  718.2	  584.1	 5939.0	...
753012	  718.2	  584.0	 5944.0	...
753013	  718.4	  583.9	 5948.0	...
753014	  718.7	  583.8	 5948.0	...
753015	  718.7	  584.0	 5948.0	...
753016	  718.4	  584.1	 5948.0	...
753017	  718.0	  584.0	 5948.0	...
753018	  717.8	  583.7	 5948.0	...
753019	  717.8	  583.6	 5948.0	...
753020	  718.0	  583.7	 5948.0	...
753021	  718.4	  583.7	 5948.0	...
753022	  718.9	  583.6	 5949.0	...
753023	  719.2	  583.5	 5951.0	...
753024	  719.1	  583.5	 5950.0	...
753025	  718.7	  583.4	 5950.0	...
753026	  718.3	  583.3	 5952.0	...
753027	  718.1	  583.1	 5954.0	...
753028	  718.1	  583.1	 5956.0	...
753029	  718.3	  583.2	 5956.0	...
753030	  718.7	  583.3	 5957.0	...
753031	  719.1	  583.3	 5959.0	...
753032	  719.3	  583.1	 5965.0	...
753033	  719.1	  582.8	 5969.0	...
753034	  719.0	  582.6	 5972.0	...
753035	  719.1	  583.2	 5970.0	...
753036	  719.3	  583.8	 5968.0	...
753037	  719.6	  584.3	 5969.0	...
753038	  719.8	  584.2	 5968.0	...
753039	  719.9	  584.2	 5967.0	...
753040	  719.9	  584.2	 5966.0	...
753041	  720.0	  584.1	 5967.0	...
753042	  720.1	  584.1	 5970.0	...
753043	  720.0	  584.2	 5973.0	...
753044	  719.7	  584.4	 5977.0	...
753045	  719.4	  584.5	 5978.0	...
753046	  719.5	  584.4	 5979.0	...
753047	  719.5	  584.6	 5979.0	...
753048	  719.6	  584.9	 5979.0	...
753049	  719.6	  585.2	 5979.0	...
753050	  719.6	  585.1	 5978.0	...
753051	  719.6	  584.8	 5978.0	...
753052	  719.6	  584.5	 5980.0	...
753053	  719.9	  584.5	 5982.0	...
753054	  720.3	  584.4	 5983.0	...
753055	  720.7	  584.3	 5985.0	...
753056	  720.8	  584.2	 5987.0	...
753057	  720.7	  584.0	 5990.0	...
753058	  720.7	  583.7	 5990.0	...
753059	  720.6	  583.5	 5990.0	...
753060	  720.5	  583.2	 5995.0	...
753061	  720.4	  582.9	 5999.0	...
753062	  720.4	  582.7	 6001.0	...
753063	  720.4	  582.7	 5998.0	...
753064	  720.3	  582.5	 5995.0	...
753065	  720.3	  582.2	 5996.0	...
753066	  720.3	  581.9	 5998.0	...
753067	  720.3	  581.8	 6000.0	...
753068	  720.3	  581.7	 6002.0	...
753069	  720.4	  581.6	 6004.0	...
753070	  720.3	  581.5	 6004.0	...
753071	  720.3	  581.1	 6005.0	...
753072	  720.3	  580.7	 6004.0	...
753073	  720.3	  580.5	 6004.0	...
753074	  720.4	  580.6	 6005.0	...
753075	  720.5	  580.7	 6010.0	...
753076	  720.4	  580.8	 6015.0	...
753077	  720.4	  580.9	 6017.0	...
753078	  720.3	  581.0	 6017.0	...
753079	  720.3	  581.4	 6018.0	...
753080	  720.2	  581.8	 6018.0	...
753081	  720.4	  581.8	 6019.0	...
753082	  720.7	  581.5	 6019.0	...
753083	  720.9	  581.2	 6020.0	...
753084	  720.8	  581.2	 6020.0	...
753085	  720.7	  581.2	 6019.0	...
753086	  720.5	  581.1	 6018.0	...
753087	  720.5	  581.1	 6019.0	...
753088	  721.0	  581.0	 6023.0	...
753089	  721.5	  580.9	 6026.0	...
753090	  721.6	  581.0	 6029.0	...
753091	  721.3	  581.1	 6030.0	...
753092	  721.0	  580.9	 6033.0	...
753093	  721.0	  580.6	 6036.0	...
753094	  720.7	  580.3	 6038.0	...
753095	  720.5	  580.3	 6039.0	...
753096	  720.3	  580.4	 6040.0	...
753097	  720.3	  580.4	 6041.0	...
753098	  720.3	  580.6	 6043.0	...
753099	  720.4	  580.6	 6044.0	...
753100	  720.6	  580.5	 6044.0	...
753101	  720.8	  580.0	 6045.0	...
753102	  720.9	  579.4	 6049.0	...
753103	  720.8	  579.1	 6053.0	...
753104	  720.7	  579.2	 6056.0	...
753105	  720.7	  579.4	 6053.0	...
753106	  720.8	  579.5	 6051.0	...
753107	  720.9	  579.3	 6050.0	...
753108	  720.8	  579.0	 6051.0	...
753109	  720.7	  578.9	 6049.0	...
753110	  720.6	  579.1	 6046.0	...
753111	  720.5	  579.5	 6044.0	...
753112	  720.5	  579.8	 6044.0	...
753113	  720.5	  579.8	 6045.0	...
753114	  720.5	  579.6	 6047.0	...
753115	  720.5	  579.6	 6051.0	...
753116	  720.5	  579.9	 6054.0	...
753117	  720.5	  580.1	 6056.0	...
753118	  720.4	  579.9	 6056.0	...
753119	  720.3	  579.7	 6060.0	...
753120	  720.2	  579.5	 6064.0	...
753121	  720.0	  579.4	 6068.0	...
753122	  719.9	  579.5	 6068.0	...
753123	  719.8	  579.8	 6067.0	...
753124	  719.8	  579.5	 6067.0	...
753125	  719.8	  579.0	 6065.0	...
753126	  719.9	  578.8	 6063.0	...
753127	  720.0	  579.0	 6062.0	...
753128	  720.1	  579.2	 6062.0	...
753129	  720.2	  579.3	 6063.0	...
753130	  720.3	  579.4	 6063.0	...
753131	  720.3	  579.8	 6064.0	...
753132	  720.3	  580.2	 6065.0	...
753133	  720.1	  580.3	 6066.0	...
753134	  720.0	  580.0	 6066.0	...
753135	  720.0	  579.6	 6067.0	...
753136	  720.1	  579.6	 6068.0	...
753137	  720.2	  579.6	 6071.0	...
753138	  720.2	  579.6	 6071.0	...
753139	  720.1	  579.6	 6072.0	...
753140	  720.0	  579.6	 6072.0	...
753141	  720.0	  579.8	 6073.0	...
753142	  720.0	  579.9	 6073.0	...
753143	  720.0	  580.0	 6073.0	...
753144	  719.9	  580.0	 6072.0	...
753145	  719.7	  580.1	 6072.0	...
753146	  719.5	  580.4	 6071.0	...
753147	  719.4	  580.7	 6071.0	...
753148	  719.4	  580.7	 6073.0	...
753149	  719.5	  580.8	 6075.0	...
753150	  719.5	  580.8	 6078.0	...
753151	  719.5	  580.8	 6078.0	...
753152	  719.4	  580.9	 6077.0	...
753153	  719.7	  581.0	 6076.0	...
753154	  719.9	  581.0	 6077.0	...
753155	  720.1	  581.0	 6077.0	...
753156	  720.0	  580.9	 6077.0	...
753157	  720.1	  580.7	 6079.0	...
753158	  720.2	  580.6	 6079.0	...
753159	  720.3	  580.8	 6080.0	...
753160	  720.4	  581.1	 6082.0	...
753161	  720.0	  581.5	 6085.0	...
753162	  719.6	  581.3	 6088.0	...
753163	  719.6	  581.0	 6090.0	...
753164	  720.1	  580.8	 6093.0	...
753165	  720.2	  581.0	 6095.0	...
753166	  719.9	  581.2	 6094.0	...
753167	  719.4	  581.3	 6094.0	...
753168	  719.2	  581.4	 6095.0	...
753169	  719.1	  581.4	 6095.0	...
753170	  719.0	  581.5	 6094.0	...
753171	  719.0	  581.6	 6093.0	...
753172	  719.3	  581.7	 6093.0	...
753173	  719.5	  581.9	 6092.0	...
753174	  719.9	  582.2	 6092.0	...
753175	  720.0	  582.4	 6094.0	...
753176	  720.1	  582.5	 6095.0	...
753177	  720.1	  582.4	 6096.0	...
753178	  720.2	  582.3	 6096.0	...
753179	  720.2	  582.3	 6095.0	...
753180	  720.2	  582.1	 6095.0	...
753181	  720.3	  581.9	 6097.0	...
753182	  720.5	  582.0	 6100.0	...
753183	  720.7	  582.1	 6102.0	...
753184	  720.8	  582.5	 6102.0	...
753185	  720.9	  582.8	 6101.0	...
753186	  720.9	  583.1	 6101.0	...
753187	  720.9	  583.0	 6100.0	...
753188	  720.9	  582.8	 6102.0	...
753189	  720.9	  582.9	 6105.0	...
753190	  721.0	  583.2	 6108.0	...
753191	  721.0	  583.4	 6109.0	...
753192	  720.9	  583.6	 6110.0	...
753193	  720.8	  583.8	 6110.0	...
753194	  720.7	  584.0	 6109.0	...
753195	  720.7	  584.3	 6108.0	...
753196	  721.0	  584.3	 6108.0	...
753197	  721.3	  584.4	 6108.0	...
753198	  721.6	  584.5	 6109.0	...
753199	  721.5	  584.7	 6112.0	...
753200	  721.6	  584.8	 6115.0	...
753201	  721.7	  584.9	 6118.0	...
753202	  721.7	  585.0	 6118.0	...
753203	  721.7	  584.8	 6119.0	...
753204	  721.8	  584.6	 6121.0	...
753205	  721.8	  584.5	 6123.0	...
753206	  721.9	  584.8	 6125.0	...
753207	  721.9	  585.1	 6124.0	...
753208	  721.8	  585.4	 6126.0	...
753209	  721.7	  585.6	 6129.0	...
753210	  721.6	  585.8	 6131.0	...
753211	  721.6	  586.0	 6131.0	...
753212	  721.9	  586.1	 6131.0	...
753213	  722.3	  586.1	 6132.0	...
753214	  722.7	  586.2	 6132.0	...
753215	  722.8	  586.4	 6131.0	...
753216	  722.8	  586.6	 6131.0	...
753217	  722.9	  586.9	 6131.0	...
753218	  722.9	  587.3	 6133.0	...
753219	  723.0	  587.6	 6134.0	...
753220	  723.1	  587.6	 6133.0	...
753221	  723.1	  587.6	 6130.0	...
753222	  722.9	  587.8	 6129.0	...
753223	  722.4	  588.0	 6132.0	...
753224	  721.4	  588.2	 6134.0	...
753225	  720.2	  588.6	 6135.0	...
753226	  718.4	  589.0	 6132.0	...
753227	  716.9	  589.4	 6129.0	...
753228	  714.6	  589.6	 6127.0	...
753229	  712.9	  589.8	 6129.0	...
753230	  710.5	  590.1	 6131.0	...
753231	  709.2	  590.2	 6133.0	...
753232	  707.9	  590.4	 6136.0	...
753233	  707.5	  590.4	 6137.0	...
753234	  707.5	  590.4	 6138.0	...
753235	  707.5	  590.3	 6140.0	...
753236	  707.5	  590.2	 6142.0	...
753237	  707.6	  590.2	 6144.0	...
753238	  707.7	  589.7	 6145.0	...
753239	  707.8	  589.0	 6145.0	...
753240	  708.0	  588.7	 6144.0	...
753241	  708.1	  589.0	 6143.0	...
753242	  708.1	  589.0	 6141.0	...
753243	  708.2	  588.4	 6138.0	...
753244	  708.5	  587.6	 6136.0	...
753245	  708.8	  587.0	 6137.0	...
753246	  708.7	  587.3	 6140.0	...
753247	  708.5	  587.7	 6142.0	...
753248	  708.4	  588.4	 6142.0	...
753249	  708.4	  588.6	 6145.0	...
753250	  708.5	  588.9	 6147.0	...
753251	  708.3	  588.9	 6149.0	...
753252	  708.2	  588.9	 6149.0	...
753253	  708.0	  589.1	 6149.0	...
753254	  708.0	  589.3	 6150.0	...
753255	  708.1	  589.4	 6151.0	...
753256	  708.2	  589.4	 6152.0	...
753257	  708.3	  589.1	 6156.0	...
753258	  708.3	  588.8	 6162.0	...
753259	  708.2	  588.7	 6166.0	...
753260	  708.1	  588.9	 6166.0	...
753261	  708.0	  589.0	 6166.0	...
753262	  708.0	  588.9	 6166.0	...
753263	  708.0	  588.9	 6166.0	...
753264	  708.2	  588.8	 6168.0	...
753265	  708.4	  588.9	 6169.0	...
753266	  708.5	  589.1	 6171.0	...
753267	  708.5	  589.2	 6171.0	...
753268	  708.5	  589.1	 6171.0	...
753269	  708.6	  589.2	 6171.0	...
753270	  708.8	  589.4	 6170.0	...
753271	  708.8	  589.9	 6169.0	...
753272	  708.8	  590.4	 6170.0	...
753273	  708.8	  590.7	 6172.0	...
753274	  708.6	  591.0	 6174.0	...
753275	  708.5	  591.3	 6174.0	...
753276	  708.3	  591.4	 6173.0	...
753277	  708.5	  591.3	 6175.0	...
753278	  708.7	  591.3	 6177.0	...
753279	  709.0	  591.4	 6179.0	...
753280	  709.2	  591.6	 6179.0	...
753281	  709.3	  591.4	 6179.0	...
753282	  709.4	  591.2	 6179.0	...
753283	  709.5	  591.4	 6180.0	...
753284	  709.6	  591.8	 6181.0	...
753285	  709.5	  591.9	 6183.0	...
753286	  709.3	  591.7	 6185.0	...
753287	  709.0	  592.0	 6187.0	...
753288	  709.0	  592.5	 6188.0	...
753289	  709.2	  593.0	 6188.0	...
753290	  709.4	  592.9	 6189.0	...
753291	  709.4	  592.5	 6191.0	...
753292	  709.5	  592.1	 6193.0	...
753293	  709.4	  592.0	 6195.0	...
753294	  709.4	  592.2	 6195.0	...
753295	  709.4	  592.3	 6195.0	...
753296	  709.4	  592.1	 6195.0	...
753297	  709.6	  592.3	 6194.0	...
753298	  709.8	  592.8	 6192.0	...
753299	  709.9	  593.4	 6190.0	...
753300	  709.8	  593.5	 6189.0	...
753301	  709.9	  593.6	 6189.0	...
753302	  710.0	  593.7	 6189.0	...
753303	  710.0	  593.8	 6193.0	...
753304	  709.7	  593.9	 6198.0	...
753305	  709.4	  593.9	 6199.0	...
753306	  709.4	  593.9	 6196.0	...
753307	  709.5	  593.8	 6193.0	...
753308	  709.6	  593.7	 6196.0	...
753309	  709.8	  593.8	 6200.0	...
753310	  709.9	  594.0	 6204.0	...
753311	  710.2	  594.2	 6204.0	...
753312	  710.3	  594.1	 6204.0	...
753313	  710.4	  594.1	 6203.0	...
753314	  710.3	  594.1	 6202.0	...
753315	  710.3	  594.3	 6202.0	...
753316	  710.4	  594.6	 6202.0	...
753317	  710.3	  594.9	 6200.0	...
753318	  710.3	  595.0	 6199.0	...
753319	  710.2	  595.1	 6201.0	...
753320	  710.0	  595.0	 6202.0	...
753321	  709.8	  594.6	 6202.0	...
753322	  709.9	  594.2	 6200.0	...
753323	  709.9	  594.0	 6200.0	...
753324	  710.0	  594.2	 6201.0	...
753325	  710.1	  594.5	 6204.0	...
753326	  709.8	  594.6	 6205.0	...
753327	  709.6	  594.7	 6206.0	...
753328	  709.5	  594.8	 6207.0	...
753329	  709.7	  594.8	 6206.0	...
753330	  709.8	  594.8	 6206.0	...
753331	  710.0	  594.8	 6207.0	...
753332	  710.3	  594.8	 6209.0	...
753333	  710.6	  594.9	 6211.0	...
753334	  710.6	  594.9	 6211.0	...
753335	  710.5	  594.9	 6212.0	...
753336	  710.4	  594.9	 6216.0	...
753337	  710.4	  594.9	 6220.0	...
753338	  710.4	  595.0	 6224.0	...
753339	  710.5	  595.1	 6224.0	...
753340	  710.6	  595.2	 6223.0	...
753341	  710.5	  595.2	 6223.0	...
753342	  710.3	  595.2	 6222.0	...
753343	  710.1	  595.2	 6222.0	...
753344	  710.1	  595.3	 6222.0	...
753345	  710.1	  595.4	 6223.0	...
753346	  710.2	  595.2	 6225.0	...
753347	  710.2	  595.0	 6227.0	...
753348	  710.1	  595.1	 6228.0	...
753349	  710.3	  595.7	 6230.0	...
753350	  710.6	  596.2	 6231.0	...
753351	  710.8	  596.1	 6232.0	...
753352	  710.9	  595.9	 6231.0	...
753353	  710.9	  595.7	 6231.0	...
753354	  710.9	  595.6	 6232.0	...
753355	  710.7	  595.7	 6233.0	...
753356	  710.6	  595.7	 6234.0	...
753357	  710.4	  595.8	 6236.0	...
753358	  710.4	  595.9	 6238.0	...
753359	  710.5	  595.9	 6240.0	...
753360	  710.6	  595.9	 6240.0	...
753361	  710.7	  595.9	 6239.0	...
753362	  710.8	  596.0	 6237.0	...
753363	  710.8	  596.2	 6237.0	...
753364	  710.7	  596.3	 6238.0	...
753365	  710.5	  596.3	 6238.0	...
753366	  710.3	  596.2	 6239.0	...
753367	  710.3	  596.2	 6240.0	...
753368	  710.3	  596.1	 6242.0	...
753369	  710.3	  595.9	 6243.0	...
753370	  710.3	  595.8	 6243.0	...
753371	  710.3	  595.5	 6242.0	...
753372	  710.2	  595.2	 6241.0	...
753373	  710.2	  595.0	 6241.0	...
753374	  710.1	  594.9	 6242.0	...
753375	  710.0	  594.8	 6243.0	...
753376	  710.1	  594.7	 6243.0	...
753377	  710.2	  594.7	 6244.0	...
753378	  710.4	  595.0	 6246.0	...
753379	  710.5	  595.3	 6248.0	...
753380	  710.6	  595.7	 6252.0	...
753381	  710.6	  595.8	 6254.0	...
753382	  710.6	  595.6	 6253.0	...
753383	  710.5	  595.4	 6251.0	...
753384	  710.3	  595.2	 6249.0	...
753385	  710.2	  595.2	 6250.0	...
753386	  710.2	  595.1	 6251.0	...
753387	  710.2	  595.0	 6252.0	...
753388	  710.3	  594.9	 6252.0	...
753389	  710.2	  594.8	 6252.0	...
753390	  710.2	  594.9	 6253.0	...
753391	  710.1	  595.0	 6253.0	...
753392	  709.9	  595.1	 6254.0	...
753393	  709.8	  595.1	 6254.0	...
753394	  709.7	  595.2	 6253.0	...
753395	  709.7	  595.2	 6253.0	...
753396	  709.9	  594.6	 6253.0	...
753397	  710.1	  594.0	 6254.0	...
753398	  710.2	  593.4	 6256.0	...
753399	  709.9	  593.4	 6257.0	...
753400	  709.6	  593.6	 6257.0	...
753401	  709.5	  594.1	 6256.0	...
753402	  709.7	  594.5	 6256.0	...
753403	  709.9	  594.9	 6258.0	...
753404	  709.9	  594.9	 6261.0	...
753405	  709.8	  594.6	 6263.0	...
753406	  709.9	  594.2	 6262.0	...
753407	  710.0	  593.6	 6261.0	...
753408	  710.2	  593.3	 6260.0	...
753409	  710.1	  593.2	 6261.0	...
753410	  710.1	  593.3	 6263.0	...
753411	  710.0	  593.3	 6264.0	...
753412	  709.9	  593.2	 6265.0	...
753413	  709.8	  593.0	 6265.0	...
753414	  710.0	  593.0	 6265.0	...
753415	  710.1	  592.9	 6265.0	...
753416	  710.2	  593.0	 6266.0	...
753417	  710.0	  593.2	 6267.0	...
753418	  709.7	  593.4	 6268.0	...
753419	  709.6	  593.6	 6269.0	...
753420	  709.5	  593.9	 6269.0	...
753421	  709.7	  593.9	 6269.0	...
753422	  709.8	  593.8	 6268.0	...
753423	  709.9	  593.8	 6268.0	...
753424	  710.1	  593.8	 6267.0	...
753425	  710.2	  593.8	 6270.0	...
753426	  710.2	  593.8	 6274.0	...
753427	  710.5	  593.8	 6278.0	...
753428	  710.7	  593.9	 6279.0	...
753429	  711.0	  593.9	 6278.0	...
753430	  710.9	  593.9	 6278.0	...
753431	  710.6	  593.6	 6278.0	...
753432	  710.3	  593.2	 6279.0	...
753433	  710.0	  593.3	 6279.0	...
753434	  710.0	  593.7	 6279.0	...
753435	  709.9	  594.1	 6281.0	...
753436	  709.9	  594.1	 6282.0	...
753437	  710.0	  594.1	 6283.0	...
753438	  709.9	  593.5	 6284.0	...
753439	  709.9	  592.9	 6288.0	...
753440	  709.8	  592.3	 6291.0	...
753441	  709.9	  592.6	 6292.0	...
753442	  709.9	  593.0	 6290.0	...
753443	  710.3	  593.2	 6287.0	...
753444	  710.7	  593.0	 6286.0	...
753445	  711.5	  592.7	 6285.0	...
753446	  712.2	  592.3	 6285.0	...
753447	  713.0	  591.9	 6284.0	...
753448	  714.5	  591.1	 6285.0	...
753449	  715.7	  590.4	 6285.0	...
753450	  717.4	  589.8	 6285.0	...
753451	  718.1	  588.9	 6286.0	...
753452	  719.2	  588.0	 6286.0	...
753453	  719.7	  586.4	 6285.0	...
753454	  720.1	  585.6	 6284.0	...
753455	  719.9	  584.8	 6282.0	...
753456	  719.6	  583.9	 6282.0	...
753457	  719.3	  583.1	 6283.0	...
753458	  719.2	  582.1	 6283.0	...
753459	  719.2	  581.8	 6285.0	...
753460	  719.2	  581.4	 6287.0	...
753461	  719.0	  581.1	 6290.0	...
753462	  718.7	  580.4	 6291.0	...
753463	  718.7	  579.9	 6294.0	...
753464	  718.9	  579.6	 6295.0	...
753465	  719.0	  579.6	 6297.0	...
753466	  718.9	  579.7	 6295.0	...
753467	  718.8	  579.7	 6294.0	...
753468	  718.8	  579.8	 6295.0	...
753469	  718.8	  579.9	 6297.0	...
753470	  718.6	  580.0	 6300.0	...
753471	  718.3	  580.0	 6299.0	...
753472	  718.0	  580.1	 6298.0	...
753473	  717.8	  580.2	 6297.0	...
753474	  717.7	  580.2	 6298.0	...
753475	  717.7	  580.5	 6299.0	...
753476	  717.9	  580.9	 6299.0	...
753477	  718.0	  581.3	 6298.0	...
753478	  718.0	  581.4	 6296.0	...
753479	  718.0	  581.4	 6295.0	...
753480	  718.2	  581.4	 6294.0	...
753481	  718.5	  581.5	 6294.0	...
753482	  718.4	  581.6	 6294.0	...
753483	  718.3	  581.7	 6294.0	...
753484	  717.9	  581.8	 6295.0	...
753485	  717.6	  581.9	 6296.0	...
753486	  717.5	  581.9	 6297.0	...
753487	  717.7	  581.9	 6297.0	...
753488	  717.7	  582.2	 6298.0	...
753489	  717.5	  582.4	 6299.0	...
753490	  717.3	  582.3	 6297.0	...
753491	  717.3	  581.9	 6295.0	...
753492	  717.4	  581.9	 6293.0	...
753493	  717.6	  582.3	 6293.0	...
753494	  717.7	  582.7	 6293.0	...
753495	  717.6	  582.3	 6293.0	...
753496	  717.6	  581.9	 6293.0	...
753497	  717.6	  581.4	 6296.0	...
753498	  717.6	  581.3	 6300.0	...
753499	  717.8	  581.0	 6303.0	...
753500	  718.1	  580.9	 6302.0	...
753501	  718.3	  581.2	 6301.0	...
753502	  718.2	  581.6	 6301.0	...
753503	  718.1	  582.2	 6301.0	...
753504	  718.1	  582.3	 6299.0	...
753505	  718.0	  582.4	 6297.0	...
753506	  718.2	  582.5	 6295.0	...
753507	  718.5	  582.7	 6293.0	...
753508	  718.6	  583.0	 6292.0	...
753509	  718.7	  583.1	 6292.0	...
753510	  718.7	  583.3	 6292.0	...
753511	  718.7	  583.3	 6293.0	...
753512	  718.8	  583.2	 6291.0	...
753513	  718.7	  583.2	 6289.0	...
753514	  718.5	  583.5	 6287.0	...
753515	  718.3	  584.1	 6287.0	...
753516	  718.2	  584.7	 6287.0	...
753517	  718.2	  584.9	 6286.0	...
753518	  718.2	  584.9	 6286.0	...
753519	  718.2	  584.9	 6288.0	...
753520	  718.3	  584.6	 6290.0	...
753521	  718.3	  584.3	 6293.0	...
753522	  718.3	  584.5	 6288.0	...
753523	  718.3	  585.1	 6282.0	...
753524	  718.4	  585.8	 6275.0	...
753525	  718.3	  586.0	 6274.0	...
753526	  718.2	  586.1	 6276.0	...
753527	  718.1	  585.9	 6279.0	...
753528	  718.1	  585.7	 6282.0	...
753529	  718.1	  585.5	 6281.0	...
753530	  718.1	  585.6	 6280.0	...
753531	  718.3	  585.6	 6281.0	...
753532	  718.5	  585.5	 6284.0	...
753533	  718.5	  585.8	 6287.0	...
753534	  718.4	  586.2	 6286.0	...
753535	  718.2	  586.1	 6283.0	...
753536	  718.2	  585.5	 6282.0	...
753537	  718.1	  584.9	 6283.0	...
753538	  718.0	  584.9	 6283.0	...
753539	  717.9	  585.0	 6282.0	...
753540	  718.0	  585.1	 6281.0	...
753541	  718.3	  585.5	 6281.0	...
753542	  718.5	  585.9	 6280.0	...
753543	  718.7	  586.4	 6278.0	...
753544	  718.7	  586.3	 6277.0	...
753545	  718.8	  586.3	 6277.0	...
753546	  718.8	  586.2	 6276.0	...
753547	  718.8	  586.2	 6275.0	...
753548	  718.9	  586.2	 6274.0	...
753549	  719.0	  586.1	 6274.0	...
753550	  719.0	  586.0	 6274.0	...
753551	  718.8	  586.1	 6274.0	...
753552	  718.5	  586.3	 6273.0	...
753553	  718.4	  586.8	 6272.0	...
753554	  718.3	  587.1	 6271.0	...
753555	  718.6	  587.3	 6271.0	...
753556	  718.7	  587.3	 6272.0	...
753557	  718.9	  587.8	 6268.0	...
753558	  719.1	  588.2	 6264.0	...
753559	  719.3	  588.6	 6261.0	...
753560	  719.3	  588.5	 6261.0	...
753561	  719.4	  588.6	 6262.0	...
753562	  719.5	  588.6	 6262.0	...
753563	  719.5	  588.8	 6260.0	...
753564	  719.6	  588.9	 6259.0	...
753565	  719.7	  589.3	 6257.0	...
753566	  719.8	  589.5	 6257.0	...
753567	  719.9	  589.8	 6257.0	...
753568	  719.8	  589.9	 6259.0	...
753569	  719.6	  590.1	 6260.0	...
753570	  719.4	  590.6	 6258.0	...
753571	  719.5	  590.8	 6254.0	...
753572	  719.5	  591.0	 6252.0	...
753573	  719.5	  591.1	 6253.0	...
753574	  719.4	  591.1	 6253.0	...
753575	  719.2	  591.1	 6256.0	...
753576	  719.2	  591.1	 6258.0	...
753577	  719.5	  591.1	 6261.0	...
753578	  719.7	  591.0	 6260.0	...
753579	  719.6	  590.8	 6260.0	...
753580	  719.5	  590.6	 6260.0	...
753581	  719.5	  590.7	 6257.0	...
753582	  719.5	  591.0	 6254.0	...
753583	  719.5	  591.4	 6252.0	...
753584	  719.6	  591.6	 6253.0	...
753585	  719.7	  591.6	 6252.0	...
753586	  719.8	  591.9	 6250.0	...
753587	  719.9	  592.2	 6249.0	...
753588	  719.7	  592.6	 6248.0	...
753589	  719.4	  592.6	 6248.0	...
753590	  719.1	  592.6	 6249.0	...
753591	  719.4	  592.5	 6248.0	...
753592	  719.6	  592.6	 6247.0	...
753593	  719.8	  592.6	 6247.0	...
753594	  720.0	  592.7	 6248.0	...
753595	  720.1	  592.6	 6247.0	...
753596	  720.2	  592.8	 6245.0	...
753597	  720.2	  593.0	 6241.0	...
753598	  720.2	  593.3	 6240.0	...
753599	  720.1	  593.3	 6239.0	...
753600	  720.0	  593.3	 6239.0	...
753601	  720.0	  593.7	 6239.0	...
753602	  720.0	  594.2	 6238.0	...
753603	  720.1	  594.7	 6237.0	...
753604	  720.1	  594.7	 6237.0	...
753605	  720.1	  594.7	 6237.0	...
753606	  720.0	  594.6	 6237.0	...
753607	  719.8	  594.6	 6235.0	...
753608	  719.5	  594.5	 6233.0	...
753609	  719.5	  594.4	 6233.0	...
753610	  719.6	  594.7	 6234.0	...
753611	  719.8	  595.0	 6235.0	...
753612	  719.8	  595.2	 6235.0	...
753613	  720.1	  595.2	 6236.0	...
753614	  720.4	  595.2	 6238.0	...
753615	  720.5	  595.2	 6238.0	...
753616	  720.2	  595.1	 6237.0	...
753617	  720.1	  595.0	 6234.0	...
753618	  720.3	  595.0	 6231.0	...
753619	  720.4	  595.4	 6229.0	...
753620	  720.3	  595.8	 6230.0	...
753621	  720.2	  596.4	 6231.0	...
753622	  720.0	  596.7	 6235.0	...
753623	  719.8	  596.9	 6238.0	...
753624	  719.7	  597.4	 6241.0	...
753625	  719.9	  597.8	 6240.0	...
753626	  720.0	  597.7	 6238.0	...
753627	  720.0	  597.2	 6236.0	...
753628	  720.0	  596.8	 6234.0	...
753629	  719.9	  596.8	 6234.0	...
753630	  719.9	  596.8	 6234.0	...
753631	  720.0	  597.5	 6234.0	...
753632	  720.1	  598.1	 6234.0	...
753633	  719.9	  597.9	 6234.0	...
753634	  719.7	  597.1	 6234.0	...
753635	  719.5	  596.5	 6234.0	...
753636	  719.5	  596.7	 6234.0	...
753637	  719.3	  596.9	 6234.0	...
753638	  719.2	  596.9	 6234.0	...
753639	  719.1	  597.2	 6233.0	...
753640	  719.0	  597.5	 6230.0	...
753641	  719.0	  597.5	 6227.0	...
753642	  719.2	  597.0	 6225.0	...
753643	  719.3	  596.6	 6225.0	...
753644	  719.5	  597.2	 6224.0	...
753645	  719.6	  597.8	 6222.0	...
753646	  719.6	  598.5	 6222.0	...
753647	  719.4	  598.5	 6224.0	...
753648	  719.2	  598.1	 6226.0	...
753649	  719.2	  597.6	 6227.0	...
753650	  719.3	  597.1	 6227.0	...
753651	  719.4	  597.1	 6227.0	...
753652	  719.5	  597.0	 6226.0	...
753653	  719.1	  597.1	 6225.0	...
753654	  718.7	  597.3	 6225.0	...
753655	  718.4	  597.5	 6225.0	...
753656	  718.4	  598.0	 6226.0	...
753657	  718.4	  598.5	 6226.0	...
753658	  718.8	  598.9	 6226.0	...
753659	  719.1	  598.8	 6227.0	...
753660	  719.4	  598.7	 6227.0	...
753661	  719.4	  598.6	 6226.0	...
753662	  719.3	  598.6	 6225.0	...
753663	  719.3	  598.5	 6225.0	...
753664	  719.3	  598.5	 6223.0	...
753665	  719.3	  598.6	 6220.0	...
753666	  719.3	  598.9	 6217.0	...
753667	  719.2	  599.1	 6215.0	...
753668	  719.1	  599.4	 6218.0	...
753669	  719.0	  599.4	 6221.0	...
753670	  718.9	  599.3	 6224.0	...
753671	  718.8	  599.1	 6222.0	...
753672	  718.9	  598.9	 6220.0	...
753673	  719.0	  599.0	 6219.0	...
753674	  719.0	  599.1	 6219.0	...
753675	  719.0	  599.1	 6219.0	...
753676	  719.0	  599.2	 6220.0	...
753677	  718.9	  599.4	 6221.0	...
753678	  718.8	  599.4	 6222.0	...
753679	  718.6	  599.3	 6222.0	...
753680	  718.6	  599.2	 6219.0	...
[truncated: 4,136,858 more chars]
