# Supplementary material for: With an eye on uncertainty: Modelling pupillary responses to environmental volatility
Source: PLoS Comput Biol. 2019 Jul 5;15(7):e1007126. doi: 10.1371/journal.pcbi.1007126 (PMC6636765; doi:10.1371/journal.pcbi.1007126)
Supplement: S6 Data — Zip file containing the pupillometry data for participant 6. (ZIP) [file pcbi.1007126.s006.zip › P6/trial11.asc]

** CONVERTED FROM C:\Users\tparr\Documents\PVR\P6_1212\trial11.edf using edfapi 3.1 Win32 Nov 24 2009 on Tue Dec 12 10:57:54 2017
** DATE: Tue Dec 12 11:44:28 2017
** TYPE: EDF_FILE BINARY EVENT SAMPLE TAGGED
** VERSION: EYELINK II 1
** SOURCE: EYELINK CL
** EYELINK II CL v4.48 Nov 25 2009
** CAMERA: EyeLink CL Version 1.4 Sensor=BHA
** SERIAL NUMBER: CL1-AAD42
** CAMERA_CONFIG: AAD42140.SCD
**

MSG	5794488 RECCFG CR 1000 2 0 R
MSG	5794488 ELCLCFG MTABLER
MSG	5794488 GAZE_COORDS 0.00 0.00 1599.00 1199.00
MSG	5794488 THRESHOLDS R 122 230
MSG	5794488 ELCL_PROC CENTROID (3)
MSG	5794488 ELCL_PCR_PARAM 5 3.0
START	5794489 	RIGHT	SAMPLES	EVENTS
PRESCALER	1
VPRESCALER	1
PUPIL	AREA
EVENTS	GAZE	RIGHT	RATE	1000.00	TRACKING	CR	FILTER	2
SAMPLES	GAZE	RIGHT	RATE	1000.00	TRACKING	CR	FILTER	2
MSG	5794489 !MODE RECORD CR 1000 2 0 R
5794489	   .	   .	    0.0	...
INPUT	5794489	127
SSACC R  5794490
SBLINK R 5794490
5794490	   .	   .	    0.0	...
5794491	   .	   .	    0.0	...
5794492	   .	   .	    0.0	...
5794493	   .	   .	    0.0	...
5794494	   .	   .	    0.0	...
5794495	   .	   .	    0.0	...
5794496	   .	   .	    0.0	...
5794497	   .	   .	    0.0	...
5794498	   .	   .	    0.0	...
5794499	   .	   .	    0.0	...
5794500	   .	   .	    0.0	...
5794501	   .	   .	    0.0	...
5794502	   .	   .	    0.0	...
5794503	   .	   .	    0.0	...
5794504	   .	   .	    0.0	...
5794505	   .	   .	    0.0	...
5794506	   .	   .	    0.0	...
5794507	   .	   .	    0.0	...
5794508	   .	   .	    0.0	...
5794509	   .	   .	    0.0	...
5794510	   .	   .	    0.0	...
5794511	   .	   .	    0.0	...
5794512	   .	   .	    0.0	...
5794513	   .	   .	    0.0	...
5794514	   .	   .	    0.0	...
5794515	   .	   .	    0.0	...
5794516	   .	   .	    0.0	...
5794517	   .	   .	    0.0	...
5794518	   .	   .	    0.0	...
5794519	   .	   .	    0.0	...
5794520	   .	   .	    0.0	...
5794521	   .	   .	    0.0	...
5794522	   .	   .	    0.0	...
5794523	   .	   .	    0.0	...
5794524	   .	   .	    0.0	...
5794525	   .	   .	    0.0	...
5794526	   .	   .	    0.0	...
5794527	   .	   .	    0.0	...
5794528	   .	   .	    0.0	...
5794529	   .	   .	    0.0	...
5794530	   .	   .	    0.0	...
5794531	   .	   .	    0.0	...
5794532	   .	   .	    0.0	...
5794533	   .	   .	    0.0	...
5794534	   .	   .	    0.0	...
5794535	   .	   .	    0.0	...
5794536	   .	   .	    0.0	...
5794537	   .	   .	    0.0	...
5794538	   .	   .	    0.0	...
5794539	   .	   .	    0.0	...
5794540	   .	   .	    0.0	...
5794541	   .	   .	    0.0	...
5794542	   .	   .	    0.0	...
5794543	   .	   .	    0.0	...
5794544	   .	   .	    0.0	...
5794545	   .	   .	    0.0	...
5794546	   .	   .	    0.0	...
5794547	   .	   .	    0.0	...
5794548	   .	   .	    0.0	...
5794549	   .	   .	    0.0	...
5794550	   .	   .	    0.0	...
5794551	   .	   .	    0.0	...
5794552	   .	   .	    0.0	...
5794553	   .	   .	    0.0	...
5794554	   .	   .	    0.0	...
5794555	   .	   .	    0.0	...
5794556	   .	   .	    0.0	...
5794557	   .	   .	    0.0	...
5794558	   .	   .	    0.0	...
5794559	   .	   .	    0.0	...
5794560	   .	   .	    0.0	...
5794561	   .	   .	    0.0	...
5794562	   .	   .	    0.0	...
5794563	   .	   .	    0.0	...
5794564	   .	   .	    0.0	...
5794565	   .	   .	    0.0	...
5794566	   .	   .	    0.0	...
5794567	   .	   .	    0.0	...
5794568	   .	   .	    0.0	...
5794569	   .	   .	    0.0	...
5794570	   .	   .	    0.0	...
5794571	   .	   .	    0.0	...
5794572	   .	   .	    0.0	...
5794573	   .	   .	    0.0	...
5794574	   .	   .	    0.0	...
5794575	   .	   .	    0.0	...
5794576	   .	   .	    0.0	...
EBLINK R 5794490	5794576	87
5794577	  990.6	 1706.0	 3416.0	...
5794578	  990.6	 1706.0	 3416.0	...
5794579	  989.4	 1698.2	 3432.0	...
5794580	  984.7	 1684.0	 3467.0	...
5794581	  980.0	 1660.3	 3520.0	...
5794582	  976.5	 1638.9	 3575.0	...
5794583	  974.8	 1618.2	 3623.0	...
5794584	  969.8	 1599.0	 3667.0	...
5794585	  963.8	 1580.2	 3706.0	...
5794586	  958.7	 1557.4	 3765.0	...
5794587	  956.0	 1536.9	 3828.0	...
5794588	  954.3	 1514.7	 3890.0	...
5794589	  953.5	 1493.8	 3942.0	...
5794590	  952.6	 1476.5	 3984.0	...
5794591	  950.7	 1457.5	 4037.0	...
5794592	  943.6	 1441.6	 4082.0	...
5794593	  937.4	 1422.6	 4130.0	...
5794594	  933.0	 1404.0	 4174.0	...
5794595	  933.9	 1385.2	 4223.0	...
5794596	  932.9	 1366.4	 4275.0	...
5794597	  930.9	 1350.2	 4318.0	...
5794598	  928.8	 1332.2	 4359.0	...
5794599	  924.1	 1316.4	 4399.0	...
5794600	  919.3	 1299.8	 4441.0	...
5794601	  914.1	 1286.1	 4483.0	...
5794602	  912.6	 1270.0	 4529.0	...
5794603	  911.3	 1257.2	 4564.0	...
5794604	  910.5	 1240.5	 4608.0	...
5794605	  910.3	 1226.8	 4647.0	...
5794606	  909.9	 1208.6	 4694.0	...
5794607	  908.9	 1193.9	 4738.0	...
5794608	  903.7	 1178.3	 4780.0	...
5794609	  898.9	 1165.3	 4826.0	...
5794610	  895.1	 1149.8	 4869.0	...
5794611	  895.4	 1132.2	 4919.0	...
5794612	  888.9	 1118.6	 4953.0	...
5794613	  882.0	 1106.6	 4989.0	...
5794614	  876.0	 1092.8	 5029.0	...
5794615	  876.3	 1077.7	 5078.0	...
5794616	  874.1	 1063.5	 5119.0	...
5794617	  871.0	 1051.6	 5152.0	...
5794618	  867.7	 1038.5	 5188.0	...
5794619	  867.0	 1025.1	 5223.0	...
5794620	  866.9	 1013.9	 5255.0	...
5794621	  866.7	 1000.7	 5291.0	...
5794622	  866.9	  988.4	 5323.0	...
5794623	  866.7	  974.8	 5363.0	...
5794624	  865.1	  963.4	 5393.0	...
5794625	  859.6	  954.0	 5423.0	...
5794626	  854.1	  945.2	 5452.0	...
5794627	  849.5	  934.9	 5484.0	...
5794628	  847.2	  922.8	 5522.0	...
5794629	  844.9	  912.7	 5552.0	...
5794630	  845.0	  902.0	 5590.0	...
5794631	  846.6	  891.6	 5626.0	...
5794632	  847.8	  878.8	 5666.0	...
5794633	  845.7	  869.9	 5695.0	...
5794634	  843.6	  860.0	 5722.0	...
5794635	  841.8	  851.0	 5753.0	...
5794636	  841.0	  840.3	 5794.0	...
5794637	  840.1	  828.1	 5832.0	...
5794638	  839.4	  818.6	 5861.0	...
5794639	  839.3	  807.6	 5885.0	...
5794640	  839.4	  798.7	 5913.0	...
5794641	  839.1	  786.8	 5954.0	...
5794642	  837.8	  776.3	 5992.0	...
5794643	  837.1	  767.3	 6022.0	...
5794644	  836.6	  758.4	 6046.0	...
5794645	  836.4	  750.9	 6075.0	...
5794646	  835.6	  740.7	 6105.0	...
5794647	  834.9	  730.9	 6138.0	...
5794648	  834.3	  722.2	 6164.0	...
5794649	  833.0	  714.7	 6189.0	...
5794650	  831.6	  706.6	 6212.0	...
5794651	  830.2	  698.0	 6229.0	...
5794652	  829.2	  690.1	 6262.0	...
5794653	  828.5	  684.6	 6283.0	...
5794654	  827.6	  678.3	 6307.0	...
5794655	  827.3	  674.8	 6319.0	...
5794656	  826.5	  666.5	 6341.0	...
5794657	  826.5	  659.7	 6369.0	...
5794658	  826.9	  650.1	 6392.0	...
5794659	  827.7	  645.0	 6405.0	...
5794660	  827.0	  640.9	 6408.0	...
5794661	  825.2	  635.3	 6427.0	...
5794662	  820.8	  631.0	 6444.0	...
5794663	  817.3	  625.3	 6477.0	...
5794664	  818.0	  619.7	 6506.0	...
5794665	  821.5	  613.9	 6535.0	...
5794666	  825.1	  608.9	 6555.0	...
5794667	  824.6	  602.6	 6572.0	...
5794668	  824.0	  594.2	 6594.0	...
5794669	  823.0	  586.4	 6618.0	...
5794670	  822.1	  582.3	 6632.0	...
5794671	  821.9	  580.7	 6642.0	...
ESACC R  5794490	5794671	182	   .	   .	  821.9	  580.7	 2.8e+006	    420
SFIX R   5794672
5794672	  821.7	  577.8	 6642.0	...
5794673	  818.6	  574.1	 6650.0	...
5794674	  814.9	  570.5	 6657.0	...
5794675	  810.8	  566.7	 6665.0	...
5794676	  809.6	  564.3	 6670.0	...
5794677	  808.6	  561.8	 6675.0	...
5794678	  807.8	  558.7	 6691.0	...
5794679	  807.3	  553.8	 6706.0	...
5794680	  808.5	  549.3	 6720.0	...
5794681	  810.0	  547.3	 6724.0	...
5794682	  810.7	  543.6	 6739.0	...
5794683	  809.6	  539.6	 6755.0	...
5794684	  808.4	  533.7	 6779.0	...
5794685	  808.2	  532.0	 6787.0	...
5794686	  808.1	  530.2	 6797.0	...
5794687	  808.1	  527.4	 6802.0	...
5794688	  808.3	  523.3	 6813.0	...
5794689	  808.6	  519.2	 6824.0	...
5794690	  808.9	  517.9	 6832.0	...
5794691	  807.3	  513.9	 6839.0	...
5794692	  805.4	  509.9	 6849.0	...
5794693	  803.3	  505.6	 6861.0	...
5794694	  802.7	  504.9	 6866.0	...
5794695	  801.9	  501.6	 6875.0	...
5794696	  801.9	  498.7	 6882.0	...
5794697	  802.2	  493.5	 6900.0	...
5794698	  803.0	  490.2	 6910.0	...
5794699	  803.3	  486.6	 6920.0	...
5794700	  803.7	  485.7	 6921.0	...
5794701	  803.8	  485.4	 6927.0	...
5794702	  803.8	  485.4	 6934.0	...
5794703	  803.6	  484.5	 6939.0	...
5794704	  805.9	  482.6	 6941.0	...
5794705	  808.1	  480.1	 6944.0	...
5794706	  805.7	  477.9	 6952.0	...
5794707	  800.8	  476.8	 6958.0	...
5794708	  797.8	  476.1	 6962.0	...
5794709	  802.7	  471.3	 6978.0	...
5794710	  807.5	  466.3	 6994.0	...
5794711	  807.3	  461.3	 7010.0	...
5794712	  803.3	  460.7	 7009.0	...
5794713	  799.4	  460.2	 7014.0	...
5794714	  801.5	  459.6	 7020.0	...
5794715	  804.2	  458.6	 7026.0	...
5794716	  803.6	  457.0	 7025.0	...
5794717	  800.2	  455.3	 7028.0	...
5794718	  796.8	  454.4	 7028.0	...
5794719	  796.4	  453.9	 7029.0	...
5794720	  796.0	  453.8	 7032.0	...
5794721	  795.7	  453.5	 7039.0	...
5794722	  796.7	  452.7	 7047.0	...
5794723	  797.9	  450.9	 7049.0	...
5794724	  799.1	  449.0	 7053.0	...
5794725	  798.3	  447.7	 7056.0	...
5794726	  797.4	  447.6	 7059.0	...
5794727	  798.5	  446.3	 7062.0	...
5794728	  800.5	  444.7	 7065.0	...
5794729	  803.0	  443.2	 7069.0	...
5794730	  803.1	  443.3	 7071.0	...
5794731	  803.3	  443.6	 7075.0	...
5794732	  805.1	  443.4	 7080.0	...
5794733	  807.4	  443.0	 7083.0	...
5794734	  809.4	  442.3	 7085.0	...
5794735	  808.8	  441.8	 7086.0	...
5794736	  808.3	  441.3	 7086.0	...
5794737	  808.3	  440.4	 7083.0	...
5794738	  808.5	  439.6	 7081.0	...
5794739	  808.3	  439.0	 7084.0	...
5794740	  808.0	  440.0	 7089.0	...
5794741	  807.7	  441.2	 7093.0	...
5794742	  807.8	  442.3	 7093.0	...
5794743	  807.4	  442.2	 7092.0	...
5794744	  807.1	  441.7	 7092.0	...
5794745	  807.1	  439.7	 7095.0	...
5794746	  807.7	  437.9	 7097.0	...
5794747	  808.6	  436.3	 7099.0	...
5794748	  809.3	  436.0	 7099.0	...
5794749	  809.7	  435.7	 7103.0	...
5794750	  809.8	  435.5	 7107.0	...
5794751	  809.7	  435.6	 7109.0	...
5794752	  809.7	  435.6	 7109.0	...
5794753	  808.6	  436.2	 7111.0	...
5794754	  807.6	  436.7	 7113.0	...
5794755	  809.2	  436.2	 7113.0	...
5794756	  811.8	  434.8	 7111.0	...
5794757	  814.5	  433.0	 7115.0	...
5794758	  814.5	  432.2	 7122.0	...
5794759	  814.5	  431.8	 7129.0	...
5794760	  813.0	  432.7	 7125.0	...
5794761	  811.6	  433.6	 7120.0	...
5794762	  810.6	  434.2	 7113.0	...
5794763	  811.1	  432.4	 7112.0	...
5794764	  811.2	  430.1	 7120.0	...
5794765	  810.7	  428.1	 7128.0	...
5794766	  810.0	  427.8	 7138.0	...
5794767	  810.9	  428.3	 7139.0	...
5794768	  812.1	  428.7	 7139.0	...
5794769	  812.8	  428.9	 7138.0	...
5794770	  812.4	  428.9	 7138.0	...
5794771	  812.0	  428.8	 7144.0	...
5794772	  811.8	  428.7	 7149.0	...
5794773	  811.7	  428.6	 7153.0	...
5794774	  811.6	  428.6	 7150.0	...
5794775	  811.5	  429.4	 7138.0	...
5794776	  811.6	  431.2	 7126.0	...
5794777	  811.7	  432.7	 7122.0	...
5794778	  811.6	  433.2	 7127.0	...
5794779	  811.4	  432.8	 7133.0	...
5794780	  812.6	  432.6	 7131.0	...
5794781	  813.7	  432.7	 7127.0	...
5794782	  814.8	  432.4	 7126.0	...
5794783	  814.3	  432.3	 7129.0	...
5794784	  814.0	  433.3	 7131.0	...
5794785	  813.8	  435.7	 7131.0	...
5794786	  813.8	  438.0	 7129.0	...
5794787	  813.9	  437.3	 7127.0	...
5794788	  813.9	  435.7	 7126.0	...
5794789	  813.9	  434.1	 7132.0	...
5794790	  814.4	  433.2	 7137.0	...
5794791	  815.7	  432.1	 7141.0	...
5794792	  817.0	  431.1	 7140.0	...
5794793	  817.7	  431.0	 7145.0	...
5794794	  817.1	  431.7	 7151.0	...
5794795	  816.5	  432.2	 7153.0	...
5794796	  815.6	  432.7	 7151.0	...
5794797	  815.3	  432.5	 7149.0	...
5794798	  815.0	  432.5	 7151.0	...
5794799	  815.0	  432.6	 7152.0	...
5794800	  815.0	  432.7	 7154.0	...
5794801	  816.0	  432.5	 7154.0	...
5794802	  817.0	  432.3	 7149.0	...
5794803	  817.3	  432.2	 7145.0	...
5794804	  816.5	  432.2	 7141.0	...
5794805	  816.7	  431.7	 7148.0	...
5794806	  817.6	  431.2	 7156.0	...
5794807	  818.5	  431.0	 7158.0	...
5794808	  819.3	  430.9	 7152.0	...
5794809	  819.8	  429.0	 7147.0	...
5794810	  819.3	  427.2	 7150.0	...
5794811	  818.1	  426.6	 7153.0	...
5794812	  817.1	  427.9	 7153.0	...
5794813	  817.0	  429.1	 7153.0	...
5794814	  816.6	  429.4	 7148.0	...
5794815	  814.5	  430.2	 7144.0	...
5794816	  812.5	  431.0	 7140.0	...
5794817	  811.3	  429.9	 7145.0	...
5794818	  811.6	  428.2	 7150.0	...
5794819	  812.0	  428.5	 7148.0	...
5794820	  811.0	  431.3	 7137.0	...
5794821	  810.3	  434.0	 7126.0	...
5794822	  810.5	  434.3	 7126.0	...
5794823	  811.8	  433.0	 7130.0	...
5794824	  813.1	  432.3	 7134.0	...
5794825	  813.7	  432.3	 7135.0	...
5794826	  813.8	  430.5	 7136.0	...
5794827	  814.2	  428.1	 7139.0	...
5794828	  814.6	  425.8	 7145.0	...
5794829	  814.9	  425.8	 7149.0	...
5794830	  814.8	  425.4	 7157.0	...
5794831	  815.6	  424.8	 7162.0	...
5794832	  816.5	  424.2	 7166.0	...
5794833	  817.1	  424.3	 7163.0	...
5794834	  816.7	  424.5	 7157.0	...
5794835	  816.2	  424.2	 7153.0	...
5794836	  815.9	  422.7	 7151.0	...
5794837	  815.8	  421.2	 7151.0	...
5794838	  815.8	  420.5	 7156.0	...
5794839	  815.5	  420.6	 7161.0	...
5794840	  815.2	  420.8	 7159.0	...
5794841	  816.6	  420.4	 7152.0	...
5794842	  818.4	  420.2	 7150.0	...
5794843	  818.3	  420.2	 7155.0	...
5794844	  816.5	  420.1	 7160.0	...
5794845	  815.6	  419.9	 7161.0	...
5794846	  816.5	  419.5	 7166.0	...
5794847	  817.5	  419.5	 7172.0	...
5794848	  815.8	  420.6	 7175.0	...
5794849	  814.1	  421.8	 7173.0	...
5794850	  813.8	  422.4	 7171.0	...
5794851	  815.3	  421.8	 7171.0	...
5794852	  816.9	  421.7	 7169.0	...
5794853	  817.8	  421.1	 7168.0	...
5794854	  818.8	  420.2	 7172.0	...
5794855	  819.5	  418.8	 7178.0	...
5794856	  819.2	  418.5	 7182.0	...
5794857	  817.9	  419.8	 7180.0	...
5794858	  816.9	  421.2	 7179.0	...
5794859	  815.8	  421.5	 7178.0	...
5794860	  815.8	  420.3	 7177.0	...
5794861	  815.9	  419.7	 7176.0	...
5794862	  816.3	  419.7	 7177.0	...
5794863	  816.7	  419.2	 7183.0	...
5794864	  817.1	  418.3	 7182.0	...
5794865	  817.6	  418.2	 7181.0	...
5794866	  818.0	  418.9	 7175.0	...
5794867	  818.3	  419.9	 7176.0	...
5794868	  817.9	  419.5	 7177.0	...
5794869	  817.3	  417.7	 7188.0	...
5794870	  815.4	  415.8	 7200.0	...
5794871	  814.1	  415.2	 7214.0	...
5794872	  815.2	  415.5	 7217.0	...
5794873	  817.8	  417.0	 7211.0	...
5794874	  818.8	  418.9	 7203.0	...
5794875	  817.4	  420.9	 7194.0	...
5794876	  817.0	  419.8	 7195.0	...
5794877	  818.1	  418.2	 7192.0	...
5794878	  819.3	  416.0	 7190.0	...
5794879	  819.4	  415.5	 7194.0	...
5794880	  819.7	  415.6	 7201.0	...
5794881	  820.0	  416.2	 7204.0	...
5794882	  819.9	  417.0	 7201.0	...
5794883	  819.2	  417.3	 7199.0	...
5794884	  817.9	  417.7	 7201.0	...
5794885	  816.9	  417.8	 7208.0	...
5794886	  817.1	  417.8	 7213.0	...
5794887	  817.9	  417.9	 7214.0	...
5794888	  818.8	  418.0	 7209.0	...
5794889	  818.8	  418.2	 7205.0	...
5794890	  818.8	  418.0	 7206.0	...
5794891	  818.7	  417.9	 7206.0	...
5794892	  818.8	  418.0	 7207.0	...
5794893	  818.8	  418.2	 7208.0	...
5794894	  818.7	  417.8	 7211.0	...
5794895	  818.5	  417.2	 7212.0	...
5794896	  818.3	  416.8	 7211.0	...
5794897	  818.3	  417.1	 7210.0	...
5794898	  817.3	  417.6	 7209.0	...
5794899	  816.4	  418.3	 7207.0	...
5794900	  815.4	  418.9	 7206.0	...
5794901	  815.3	  420.0	 7207.0	...
5794902	  815.1	  421.4	 7209.0	...
5794903	  815.4	  422.7	 7210.0	...
5794904	  815.9	  423.7	 7209.0	...
5794905	  817.1	  423.9	 7212.0	...
5794906	  818.0	  422.0	 7214.0	...
5794907	  818.9	  419.7	 7217.0	...
5794908	  818.4	  417.5	 7216.0	...
5794909	  817.0	  417.4	 7216.0	...
5794910	  815.5	  416.9	 7218.0	...
5794911	  816.5	  416.2	 7220.0	...
5794912	  818.2	  416.0	 7220.0	...
5794913	  819.2	  416.4	 7221.0	...
EFIX R   5794672	5794913	242	  812.2	  443.6	   7093
SSACC R  5794914
5794914	  818.2	  416.9	 7222.0	...
5794915	  817.2	  417.0	 7224.0	...
5794916	  817.1	  417.1	 7222.0	...
5794917	  813.6	  422.1	 7214.0	...
5794918	  810.1	  427.1	 7208.0	...
5794919	  806.6	  431.6	 7204.0	...
5794920	  806.5	  430.9	 7209.0	...
5794921	  806.4	  430.8	 7211.0	...
5794922	  806.4	  430.9	 7212.0	...
5794923	  806.2	  430.2	 7211.0	...
5794924	  806.0	  429.0	 7208.0	...
5794925	  808.1	  425.1	 7206.0	...
5794926	  810.7	  422.5	 7208.0	...
5794927	  813.4	  420.1	 7212.0	...
5794928	  813.2	  420.8	 7211.0	...
ESACC R  5794914	5794928	15	  818.2	  416.9	  813.2	  420.8	   0.13	     49
SFIX R   5794929
5794929	  812.6	  421.4	 7207.0	...
5794930	  813.6	  419.5	 7209.0	...
5794931	  815.3	  417.3	 7215.0	...
5794932	  817.6	  414.7	 7224.0	...
5794933	  818.2	  414.5	 7229.0	...
5794934	  817.2	  414.8	 7234.0	...
5794935	  815.6	  415.4	 7237.0	...
5794936	  815.0	  415.6	 7240.0	...
5794937	  816.9	  415.0	 7244.0	...
5794938	  818.7	  414.8	 7249.0	...
5794939	  819.7	  415.3	 7251.0	...
5794940	  818.7	  416.3	 7237.0	...
5794941	  817.9	  416.9	 7222.0	...
5794942	  817.0	  416.6	 7208.0	...
5794943	  815.5	  416.2	 7210.0	...
5794944	  815.0	  414.7	 7215.0	...
5794945	  814.8	  414.2	 7217.0	...
5794946	  816.3	  413.6	 7217.0	...
5794947	  816.7	  415.1	 7218.0	...
5794948	  813.5	  418.9	 7222.0	...
5794949	  810.1	  422.6	 7225.0	...
5794950	  808.3	  423.4	 7224.0	...
5794951	  809.9	  421.5	 7223.0	...
5794952	  809.9	  420.8	 7220.0	...
5794953	  808.1	  421.9	 7217.0	...
5794954	  808.6	  422.4	 7215.0	...
5794955	  810.8	  421.7	 7215.0	...
5794956	  814.4	  419.1	 7224.0	...
5794957	  815.9	  417.1	 7232.0	...
5794958	  817.0	  415.5	 7238.0	...
5794959	  816.3	  416.1	 7233.0	...
5794960	  816.7	  416.1	 7230.0	...
5794961	  817.5	  415.4	 7232.0	...
5794962	  818.5	  414.4	 7235.0	...
5794963	  818.0	  413.6	 7237.0	...
5794964	  817.6	  412.7	 7237.0	...
5794965	  817.3	  411.9	 7240.0	...
5794966	  816.8	  411.5	 7244.0	...
5794967	  816.3	  410.9	 7249.0	...
5794968	  815.4	  410.3	 7251.0	...
5794969	  815.1	  409.7	 7250.0	...
5794970	  815.2	  409.8	 7249.0	...
EFIX R   5794929	5794970	42	  815.2	  416.2	   7229
SSACC R  5794971
5794971	  815.6	  409.8	 7248.0	...
5794972	  813.9	  412.1	 7248.0	...
5794973	  808.0	  421.9	 7224.0	...
5794974	  801.7	  428.0	 7213.0	...
5794975	  803.6	  427.1	 7215.0	...
5794976	  809.3	  418.6	 7240.0	...
5794977	  815.9	  412.8	 7251.0	...
5794978	  816.4	  411.6	 7248.0	...
5794979	  807.8	  434.8	 7197.0	...
5794980	  798.7	  459.6	 7147.0	...
5794981	  789.9	  484.7	 7100.0	...
5794982	  790.3	  484.9	 7101.0	...
5794983	  798.0	  461.9	 7144.0	...
5794984	  806.0	  438.6	 7196.0	...
5794985	  813.7	  415.1	 7247.0	...
5794986	  814.2	  413.8	 7255.0	...
5794987	  813.8	  413.0	 7257.0	...
5794988	  813.2	  412.6	 7259.0	...
5794989	  810.9	  415.9	 7254.0	...
5794990	  809.1	  419.3	 7240.0	...
5794991	  807.8	  422.7	 7225.0	...
5794992	  811.5	  417.8	 7228.0	...
5794993	  814.9	  412.9	 7237.0	...
5794994	  808.9	  433.0	 7197.0	...
5794995	  799.7	  458.4	 7148.0	...
5794996	  790.1	  484.7	 7096.0	...
5794997	  789.7	  485.5	 7095.0	...
5794998	  789.3	  486.2	 7096.0	...
5794999	  794.3	  466.7	 7136.0	...
5795000	  799.4	  447.3	 7176.0	...
5795001	  805.8	  425.6	 7219.0	...
5795002	  807.1	  423.1	 7225.0	...
5795003	  809.6	  419.0	 7235.0	...
5795004	  812.0	  415.7	 7242.0	...
5795005	  814.4	  412.4	 7249.0	...
5795006	  806.2	  435.5	 7202.0	...
5795007	  796.8	  460.7	 7151.0	...
5795008	  788.0	  486.3	 7101.0	...
5795009	  788.6	  486.6	 7101.0	...
5795010	  789.0	  487.0	 7098.0	...
5795011	  788.8	  487.4	 7094.0	...
5795012	  788.7	  487.9	 7089.0	...
5795013	  788.7	  486.9	 7087.0	...
5795014	  789.0	  486.3	 7085.0	...
5795015	  789.4	  485.7	 7084.0	...
ESACC R  5794971	5795015	45	  815.6	  409.8	  789.4	  485.7	   1.69	    193
SFIX R   5795016
5795016	  790.0	  487.0	 7086.0	...
5795017	  790.3	  487.7	 7091.0	...
5795018	  790.7	  488.4	 7098.0	...
5795019	  790.7	  488.4	 7102.0	...
5795020	  790.7	  488.4	 7102.0	...
5795021	  790.3	  489.0	 7100.0	...
5795022	  790.3	  489.6	 7099.0	...
5795023	  790.3	  489.9	 7099.0	...
5795024	  790.0	  489.1	 7100.0	...
5795025	  789.7	  488.1	 7104.0	...
5795026	  789.8	  488.0	 7106.0	...
5795027	  790.0	  488.5	 7108.0	...
5795028	  790.3	  488.6	 7106.0	...
5795029	  790.4	  487.9	 7106.0	...
5795030	  790.0	  487.4	 7107.0	...
5795031	  789.5	  487.6	 7106.0	...
5795032	  789.0	  488.2	 7104.0	...
5795033	  790.1	  488.4	 7102.0	...
5795034	  791.2	  488.7	 7102.0	...
5795035	  792.3	  488.5	 7103.0	...
5795036	  792.5	  487.2	 7105.0	...
5795037	  792.5	  486.4	 7105.0	...
5795038	  792.4	  486.1	 7103.0	...
5795039	  792.2	  487.1	 7100.0	...
5795040	  792.3	  488.2	 7101.0	...
5795041	  792.3	  489.0	 7103.0	...
5795042	  792.3	  490.7	 7103.0	...
5795043	  792.1	  491.6	 7102.0	...
5795044	  791.9	  492.9	 7101.0	...
5795045	  791.8	  493.3	 7103.0	...
5795046	  791.7	  491.4	 7110.0	...
5795047	  791.5	  489.9	 7116.0	...
5795048	  791.2	  488.4	 7120.0	...
5795049	  791.5	  490.2	 7119.0	...
5795050	  792.5	  491.1	 7119.0	...
5795051	  793.2	  492.4	 7118.0	...
5795052	  793.2	  493.2	 7117.0	...
5795053	  792.8	  494.1	 7112.0	...
5795054	  792.9	  494.6	 7107.0	...
5795055	  793.3	  494.7	 7104.0	...
5795056	  793.5	  494.9	 7104.0	...
5795057	  793.4	  495.0	 7106.0	...
5795058	  793.3	  495.2	 7107.0	...
5795059	  792.8	  495.4	 7107.0	...
5795060	  792.3	  495.6	 7111.0	...
5795061	  792.0	  495.8	 7114.0	...
5795062	  792.5	  495.5	 7116.0	...
5795063	  793.2	  495.0	 7115.0	...
5795064	  793.2	  494.0	 7113.0	...
5795065	  792.9	  492.8	 7113.0	...
5795066	  792.8	  491.9	 7114.0	...
5795067	  793.3	  491.3	 7116.0	...
5795068	  793.2	  490.3	 7118.0	...
5795069	  792.3	  489.6	 7120.0	...
5795070	  791.1	  488.9	 7121.0	...
5795071	  790.9	  489.3	 7120.0	...
5795072	  791.2	  489.5	 7119.0	...
5795073	  791.5	  489.9	 7117.0	...
5795074	  792.4	  490.2	 7117.0	...
5795075	  793.3	  490.6	 7115.0	...
5795076	  794.0	  490.8	 7112.0	...
5795077	  793.9	  491.0	 7108.0	...
5795078	  793.7	  491.2	 7107.0	...
5795079	  793.7	  491.4	 7106.0	...
5795080	  793.8	  492.0	 7109.0	...
5795081	  793.8	  492.4	 7111.0	...
5795082	  793.8	  492.7	 7112.0	...
5795083	  793.7	  492.5	 7112.0	...
5795084	  794.2	  492.3	 7113.0	...
5795085	  794.4	  492.1	 7115.0	...
5795086	  794.7	  492.0	 7116.0	...
5795087	  794.5	  491.9	 7115.0	...
5795088	  793.8	  492.0	 7109.0	...
5795089	  793.1	  492.0	 7103.0	...
5795090	  792.7	  491.8	 7100.0	...
5795091	  792.9	  491.5	 7101.0	...
5795092	  793.2	  491.9	 7102.0	...
5795093	  793.2	  492.5	 7104.0	...
5795094	  794.0	  493.0	 7108.0	...
5795095	  794.8	  493.0	 7110.0	...
5795096	  795.5	  493.5	 7108.0	...
5795097	  795.3	  494.0	 7106.0	...
5795098	  794.8	  494.1	 7104.0	...
5795099	  794.3	  493.7	 7103.0	...
5795100	  794.5	  493.2	 7103.0	...
5795101	  795.0	  492.4	 7103.0	...
5795102	  795.2	  492.0	 7103.0	...
5795103	  794.8	  491.7	 7102.0	...
5795104	  794.6	  492.7	 7103.0	...
5795105	  794.7	  493.4	 7103.0	...
5795106	  794.7	  493.5	 7101.0	...
5795107	  794.6	  493.0	 7097.0	...
5795108	  794.5	  492.3	 7092.0	...
5795109	  794.4	  492.1	 7091.0	...
5795110	  794.8	  491.3	 7094.0	...
5795111	  795.3	  490.4	 7097.0	...
5795112	  795.9	  489.5	 7100.0	...
5795113	  795.7	  489.2	 7098.0	...
5795114	  795.5	  489.6	 7097.0	...
5795115	  794.9	  489.9	 7098.0	...
5795116	  794.4	  490.0	 7098.0	...
5795117	  794.0	  490.8	 7097.0	...
5795118	  794.1	  492.0	 7099.0	...
5795119	  794.5	  493.1	 7102.0	...
5795120	  794.8	  493.6	 7104.0	...
5795121	  795.0	  493.9	 7100.0	...
5795122	  795.1	  494.3	 7095.0	...
5795123	  795.2	  494.5	 7090.0	...
5795124	  795.3	  494.8	 7088.0	...
5795125	  795.6	  495.1	 7089.0	...
5795126	  795.9	  495.5	 7091.0	...
5795127	  796.3	  495.9	 7093.0	...
5795128	  796.4	  495.9	 7092.0	...
5795129	  796.4	  495.4	 7092.0	...
5795130	  796.3	  495.5	 7090.0	...
5795131	  796.2	  495.8	 7089.0	...
5795132	  796.1	  495.7	 7087.0	...
5795133	  796.1	  494.6	 7087.0	...
5795134	  796.2	  493.4	 7088.0	...
5795135	  796.3	  492.8	 7087.0	...
5795136	  796.2	  492.9	 7086.0	...
5795137	  795.9	  493.2	 7084.0	...
5795138	  795.8	  494.5	 7084.0	...
5795139	  796.0	  495.6	 7084.0	...
5795140	  796.2	  496.5	 7084.0	...
5795141	  796.3	  496.3	 7085.0	...
5795142	  796.3	  496.3	 7085.0	...
5795143	  796.3	  496.4	 7086.0	...
5795144	  796.3	  496.6	 7083.0	...
5795145	  796.3	  496.4	 7081.0	...
5795146	  796.2	  495.9	 7079.0	...
5795147	  796.6	  495.4	 7080.0	...
5795148	  797.0	  495.4	 7081.0	...
5795149	  797.3	  495.7	 7083.0	...
5795150	  797.1	  496.1	 7084.0	...
5795151	  797.0	  496.1	 7078.0	...
5795152	  796.7	  497.1	 7072.0	...
5795153	  796.4	  498.1	 7065.0	...
5795154	  796.8	  499.0	 7065.0	...
5795155	  797.5	  498.5	 7069.0	...
5795156	  798.1	  497.1	 7076.0	...
5795157	  798.1	  495.9	 7084.0	...
5795158	  798.4	  495.8	 7088.0	...
5795159	  798.8	  496.2	 7087.0	...
5795160	  799.1	  496.7	 7085.0	...
5795161	  798.5	  496.8	 7083.0	...
5795162	  797.6	  497.1	 7080.0	...
5795163	  796.6	  497.4	 7076.0	...
5795164	  796.6	  498.0	 7068.0	...
5795165	  796.4	  498.9	 7061.0	...
5795166	  796.2	  499.9	 7059.0	...
5795167	  796.6	  499.9	 7062.0	...
5795168	  797.2	  500.0	 7064.0	...
5795169	  797.9	  499.6	 7063.0	...
5795170	  797.9	  499.1	 7063.0	...
5795171	  797.7	  498.5	 7065.0	...
5795172	  797.5	  497.9	 7063.0	...
5795173	  797.3	  497.8	 7059.0	...
5795174	  797.4	  497.7	 7058.0	...
5795175	  797.4	  497.7	 7061.0	...
5795176	  796.7	  497.6	 7061.0	...
5795177	  796.2	  498.3	 7057.0	...
5795178	  796.0	  499.2	 7051.0	...
5795179	  796.7	  500.3	 7045.0	...
5795180	  797.4	  500.5	 7039.0	...
5795181	  797.5	  500.5	 7035.0	...
5795182	  796.7	  499.7	 7037.0	...
5795183	  796.0	  498.9	 7040.0	...
5795184	  795.7	  500.2	 7043.0	...
5795185	  795.8	  502.0	 7043.0	...
5795186	  795.7	  502.5	 7042.0	...
5795187	  795.6	  501.2	 7041.0	...
5795188	  796.3	  499.8	 7041.0	...
5795189	  797.2	  499.6	 7042.0	...
5795190	  798.0	  499.1	 7040.0	...
5795191	  797.8	  498.8	 7038.0	...
5795192	  797.7	  498.7	 7036.0	...
5795193	  797.5	  498.9	 7036.0	...
5795194	  797.5	  499.2	 7032.0	...
5795195	  797.4	  499.4	 7027.0	...
5795196	  797.4	  499.5	 7022.0	...
5795197	  797.4	  499.5	 7024.0	...
5795198	  797.4	  499.6	 7026.0	...
5795199	  797.2	  499.4	 7028.0	...
5795200	  797.2	  499.1	 7028.0	...
5795201	  797.2	  498.7	 7026.0	...
5795202	  797.3	  498.2	 7025.0	...
5795203	  797.6	  497.9	 7025.0	...
5795204	  797.9	  498.1	 7026.0	...
5795205	  798.2	  498.6	 7024.0	...
5795206	  798.2	  499.0	 7020.0	...
5795207	  798.1	  498.8	 7017.0	...
5795208	  798.0	  498.5	 7015.0	...
5795209	  797.6	  498.4	 7015.0	...
5795210	  797.2	  499.2	 7014.0	...
5795211	  796.9	  500.2	 7018.0	...
5795212	  797.0	  501.3	 7023.0	...
5795213	  797.3	  501.3	 7026.0	...
5795214	  797.6	  501.1	 7023.0	...
5795215	  797.7	  500.7	 7019.0	...
5795216	  797.6	  500.3	 7015.0	...
5795217	  797.5	  500.0	 7012.0	...
5795218	  798.7	  499.7	 7007.0	...
5795219	  799.8	  499.3	 7005.0	...
5795220	  800.6	  499.2	 7003.0	...
5795221	  799.5	  499.5	 7003.0	...
5795222	  798.5	  500.1	 7002.0	...
5795223	  797.8	  500.6	 7002.0	...
5795224	  797.8	  500.7	 6999.0	...
5795225	  797.8	  500.6	 6996.0	...
5795226	  797.7	  500.5	 6993.0	...
5795227	  798.0	  500.6	 6997.0	...
5795228	  798.1	  500.7	 7001.0	...
5795229	  798.2	  500.8	 7001.0	...
5795230	  798.0	  500.4	 6996.0	...
5795231	  797.9	  500.1	 6993.0	...
5795232	  797.6	  499.9	 6994.0	...
5795233	  797.4	  500.0	 6990.0	...
5795234	  797.6	  499.9	 6987.0	...
5795235	  798.0	  499.7	 6984.0	...
5795236	  798.5	  499.7	 6984.0	...
5795237	  798.5	  499.8	 6981.0	...
5795238	  799.0	  499.6	 6982.0	...
5795239	  799.5	  499.4	 6986.0	...
5795240	  800.5	  500.1	 6986.0	...
5795241	  800.9	  500.9	 6983.0	...
5795242	  800.1	  501.7	 6979.0	...
5795243	  798.8	  501.6	 6980.0	...
5795244	  797.8	  502.2	 6981.0	...
5795245	  798.1	  502.9	 6978.0	...
5795246	  798.4	  503.5	 6974.0	...
5795247	  798.5	  503.4	 6970.0	...
5795248	  797.6	  503.4	 6970.0	...
5795249	  796.6	  503.0	 6969.0	...
5795250	  796.1	  502.6	 6968.0	...
5795251	  796.5	  501.5	 6968.0	...
5795252	  796.9	  501.2	 6966.0	...
5795253	  796.9	  500.9	 6963.0	...
5795254	  796.3	  500.8	 6964.0	...
5795255	  795.7	  500.4	 6967.0	...
5795256	  796.0	  500.3	 6970.0	...
5795257	  796.9	  500.8	 6970.0	...
5795258	  797.8	  501.3	 6968.0	...
5795259	  797.9	  501.6	 6967.0	...
5795260	  797.5	  502.0	 6965.0	...
5795261	  796.9	  502.4	 6964.0	...
5795262	  796.4	  502.7	 6963.0	...
5795263	  796.3	  502.5	 6962.0	...
5795264	  796.3	  502.2	 6961.0	...
5795265	  796.1	  502.1	 6958.0	...
5795266	  796.0	  502.3	 6953.0	...
5795267	  795.9	  502.5	 6950.0	...
5795268	  796.1	  502.6	 6948.0	...
5795269	  796.4	  502.5	 6948.0	...
5795270	  796.6	  502.3	 6945.0	...
5795271	  797.1	  502.2	 6941.0	...
5795272	  797.4	  502.4	 6938.0	...
5795273	  797.3	  502.8	 6937.0	...
5795274	  797.0	  503.0	 6938.0	...
5795275	  796.8	  502.8	 6939.0	...
5795276	  796.8	  502.3	 6940.0	...
5795277	  796.7	  502.3	 6940.0	...
5795278	  796.6	  502.5	 6940.0	...
5795279	  796.7	  502.5	 6939.0	...
5795280	  796.8	  502.4	 6940.0	...
5795281	  797.2	  503.4	 6941.0	...
5795282	  797.5	  504.6	 6942.0	...
5795283	  797.8	  505.2	 6937.0	...
5795284	  797.9	  504.6	 6932.0	...
5795285	  797.9	  504.0	 6927.0	...
5795286	  797.6	  504.1	 6927.0	...
5795287	  797.2	  504.2	 6927.0	...
5795288	  797.4	  504.9	 6927.0	...
5795289	  798.2	  505.4	 6928.0	...
5795290	  799.1	  505.9	 6931.0	...
5795291	  799.5	  505.7	 6934.0	...
5795292	  799.4	  505.1	 6938.0	...
5795293	  799.2	  504.6	 6940.0	...
5795294	  798.9	  504.2	 6936.0	...
5795295	  799.5	  504.3	 6930.0	...
5795296	  800.1	  504.0	 6925.0	...
5795297	  800.1	  503.7	 6926.0	...
5795298	  799.7	  505.1	 6928.0	...
5795299	  799.4	  506.7	 6929.0	...
5795300	  799.5	  508.1	 6930.0	...
5795301	  799.1	  508.0	 6929.0	...
5795302	  799.0	  507.8	 6924.0	...
5795303	  799.2	  507.9	 6919.0	...
5795304	  799.8	  507.9	 6914.0	...
5795305	  799.8	  507.4	 6916.0	...
5795306	  799.4	  506.9	 6919.0	...
5795307	  798.7	  506.4	 6922.0	...
5795308	  798.0	  506.5	 6922.0	...
5795309	  797.7	  506.4	 6920.0	...
5795310	  797.5	  506.1	 6919.0	...
5795311	  796.9	  505.9	 6915.0	...
5795312	  796.4	  506.1	 6911.0	...
5795313	  796.0	  506.7	 6903.0	...
5795314	  796.1	  508.3	 6899.0	...
5795315	  796.1	  509.4	 6895.0	...
5795316	  796.0	  510.2	 6896.0	...
5795317	  795.9	  509.1	 6896.0	...
5795318	  796.1	  508.0	 6896.0	...
5795319	  796.3	  506.9	 6898.0	...
5795320	  796.4	  506.9	 6901.0	...
5795321	  796.5	  508.0	 6904.0	...
5795322	  796.6	  509.5	 6903.0	...
5795323	  796.8	  511.1	 6901.0	...
5795324	  796.8	  511.1	 6897.0	...
5795325	  796.8	  510.5	 6895.0	...
5795326	  796.8	  509.7	 6894.0	...
5795327	  796.8	  509.2	 6894.0	...
5795328	  796.8	  509.5	 6894.0	...
5795329	  796.9	  510.4	 6892.0	...
5795330	  797.1	  511.2	 6890.0	...
5795331	  797.3	  511.5	 6888.0	...
5795332	  796.9	  511.2	 6886.0	...
5795333	  796.3	  510.9	 6884.0	...
5795334	  795.8	  510.9	 6883.0	...
5795335	  795.8	  511.0	 6882.0	...
5795336	  795.7	  511.1	 6883.0	...
5795337	  795.5	  511.2	 6883.0	...
5795338	  796.5	  511.1	 6883.0	...
5795339	  797.6	  511.7	 6883.0	...
5795340	  798.1	  512.3	 6882.0	...
5795341	  797.9	  512.8	 6881.0	...
5795342	  797.5	  512.3	 6882.0	...
5795343	  797.6	  511.7	 6879.0	...
5795344	  797.0	  512.2	 6871.0	...
5795345	  796.4	  513.1	 6864.0	...
5795346	  795.8	  513.7	 6859.0	...
5795347	  795.6	  513.5	 6860.0	...
5795348	  795.5	  513.2	 6862.0	...
5795349	  795.4	  513.1	 6865.0	...
5795350	  795.5	  513.0	 6866.0	...
5795351	  795.6	  512.9	 6860.0	...
5795352	  795.7	  512.4	 6853.0	...
5795353	  796.5	  511.9	 6847.0	...
5795354	  797.2	  511.1	 6848.0	...
5795355	  797.6	  510.8	 6850.0	...
5795356	  797.3	  510.5	 6851.0	...
5795357	  797.1	  511.3	 6851.0	...
5795358	  797.4	  512.1	 6852.0	...
5795359	  797.5	  512.9	 6853.0	...
5795360	  797.5	  512.9	 6854.0	...
5795361	  797.8	  512.6	 6850.0	...
5795362	  798.5	  512.3	 6847.0	...
5795363	  799.2	  512.1	 6843.0	...
5795364	  799.5	  512.1	 6842.0	...
5795365	  799.5	  512.2	 6842.0	...
5795366	  799.5	  512.1	 6843.0	...
5795367	  799.5	  512.5	 6844.0	...
5795368	  799.4	  513.0	 6844.0	...
5795369	  799.6	  513.3	 6843.0	...
5795370	  799.8	  513.3	 6843.0	...
5795371	  799.3	  514.2	 6843.0	...
5795372	  798.5	  515.1	 6841.0	...
5795373	  798.2	  516.2	 6840.0	...
5795374	  798.6	  516.3	 6839.0	...
5795375	  799.0	  516.5	 6839.0	...
5795376	  798.8	  516.6	 6842.0	...
5795377	  798.8	  516.5	 6846.0	...
5795378	  798.8	  516.4	 6848.0	...
5795379	  798.9	  516.3	 6847.0	...
5795380	  799.0	  516.0	 6847.0	...
5795381	  798.7	  515.8	 6846.0	...
5795382	  798.2	  515.5	 6846.0	...
5795383	  797.8	  516.2	 6843.0	...
5795384	  798.7	  516.7	 6841.0	...
5795385	  799.6	  516.8	 6839.0	...
5795386	  800.4	  516.2	 6836.0	...
5795387	  799.6	  516.5	 6835.0	...
5795388	  798.9	  517.2	 6833.0	...
5795389	  798.3	  517.4	 6834.0	...
5795390	  798.2	  517.0	 6834.0	...
5795391	  798.6	  516.7	 6838.0	...
5795392	  799.0	  517.1	 6842.0	...
5795393	  799.5	  518.3	 6844.0	...
5795394	  799.6	  519.9	 6840.0	...
5795395	  799.3	  521.3	 6836.0	...
5795396	  798.9	  521.5	 6833.0	...
5795397	  798.3	  520.9	 6831.0	...
5795398	  798.1	  520.1	 6826.0	...
5795399	  798.2	  519.8	 6822.0	...
5795400	  798.5	  519.6	 6819.0	...
5795401	  798.9	  519.5	 6819.0	...
5795402	  799.2	  519.6	 6821.0	...
5795403	  799.5	  519.5	 6821.0	...
5795404	  799.8	  519.5	 6822.0	...
5795405	  800.2	  519.1	 6821.0	...
5795406	  800.3	  518.9	 6821.0	...
5795407	  800.1	  518.8	 6820.0	...
5795408	  799.8	  518.9	 6820.0	...
5795409	  799.6	  519.1	 6817.0	...
5795410	  799.7	  519.9	 6814.0	...
5795411	  799.7	  520.6	 6812.0	...
5795412	  799.8	  521.2	 6812.0	...
5795413	  799.9	  521.5	 6813.0	...
5795414	  800.1	  521.7	 6813.0	...
5795415	  800.3	  522.1	 6810.0	...
5795416	  800.3	  522.2	 6807.0	...
5795417	  800.0	  522.3	 6807.0	...
5795418	  799.7	  522.3	 6811.0	...
5795419	  799.5	  522.2	 6815.0	...
5795420	  799.2	  522.3	 6818.0	...
5795421	  799.0	  522.3	 6819.0	...
5795422	  799.1	  522.4	 6819.0	...
5795423	  799.3	  522.1	 6813.0	...
5795424	  799.0	  521.5	 6806.0	...
5795425	  798.6	  520.9	 6800.0	...
5795426	  798.2	  520.7	 6800.0	...
5795427	  798.4	  520.9	 6799.0	...
5795428	  798.2	  521.2	 6799.0	...
5795429	  798.0	  521.4	 6798.0	...
5795430	  797.4	  521.4	 6798.0	...
5795431	  797.1	  521.3	 6801.0	...
5795432	  798.3	  521.0	 6804.0	...
5795433	  799.7	  520.7	 6811.0	...
5795434	  800.2	  520.8	 6816.0	...
5795435	  799.3	  521.7	 6819.0	...
5795436	  798.3	  522.4	 6816.0	...
5795437	  798.3	  522.9	 6812.0	...
5795438	  798.3	  522.6	 6809.0	...
5795439	  798.3	  522.2	 6808.0	...
5795440	  798.4	  522.5	 6808.0	...
5795441	  797.9	  523.1	 6811.0	...
5795442	  797.4	  523.8	 6812.0	...
5795443	  798.3	  523.8	 6814.0	...
5795444	  799.8	  523.7	 6814.0	...
5795445	  801.3	  523.5	 6815.0	...
5795446	  800.7	  523.4	 6815.0	...
5795447	  800.2	  523.4	 6813.0	...
5795448	  799.8	  523.5	 6811.0	...
5795449	  799.8	  523.7	 6811.0	...
5795450	  799.5	  523.7	 6811.0	...
5795451	  799.1	  523.7	 6810.0	...
5795452	  799.1	  523.9	 6808.0	...
5795453	  799.4	  524.2	 6806.0	...
5795454	  799.6	  524.0	 6803.0	...
5795455	  799.5	  523.4	 6802.0	...
5795456	  799.3	  522.6	 6801.0	...
5795457	  799.2	  522.2	 6801.0	...
5795458	  799.3	  522.7	 6800.0	...
5795459	  800.0	  523.4	 6799.0	...
5795460	  800.7	  524.0	 6799.0	...
5795461	  800.8	  524.0	 6796.0	...
5795462	  800.2	  523.6	 6793.0	...
5795463	  799.5	  523.2	 6790.0	...
5795464	  799.4	  522.8	 6789.0	...
5795465	  799.5	  522.8	 6789.0	...
5795466	  799.6	  523.0	 6789.0	...
5795467	  800.1	  523.1	 6790.0	...
5795468	  800.8	  523.7	 6790.0	...
5795469	  801.5	  524.2	 6789.0	...
5795470	  801.6	  524.7	 6787.0	...
5795471	  801.3	  524.4	 6786.0	...
5795472	  801.1	  524.2	 6785.0	...
5795473	  801.1	  524.1	 6785.0	...
5795474	  801.2	  524.1	 6785.0	...
5795475	  801.2	  523.6	 6781.0	...
5795476	  800.9	  522.6	 6777.0	...
5795477	  800.4	  521.6	 6774.0	...
5795478	  800.0	  521.6	 6775.0	...
5795479	  800.0	  522.2	 6776.0	...
5795480	  800.0	  522.9	 6777.0	...
5795481	  800.5	  523.4	 6778.0	...
5795482	  801.0	  523.8	 6778.0	...
5795483	  801.4	  524.0	 6778.0	...
5795484	  800.3	  524.1	 6776.0	...
5795485	  799.0	  524.3	 6775.0	...
5795486	  798.2	  524.5	 6775.0	...
5795487	  799.5	  524.0	 6769.0	...
5795488	  800.9	  523.5	 6763.0	...
5795489	  801.6	  522.8	 6766.0	...
5795490	  801.2	  522.6	 6775.0	...
5795491	  801.0	  522.4	 6776.0	...
5795492	  801.0	  522.5	 6769.0	...
5795493	  801.1	  522.9	 6764.0	...
5795494	  801.1	  523.2	 6765.0	...
5795495	  800.4	  523.4	 6766.0	...
5795496	  799.9	  523.4	 6764.0	...
5795497	  799.5	  523.5	 6764.0	...
5795498	  799.7	  523.6	 6764.0	...
5795499	  799.9	  523.4	 6764.0	...
5795500	  800.0	  523.1	 6764.0	...
5795501	  800.0	  522.8	 6764.0	...
5795502	  799.9	  522.8	 6763.0	...
5795503	  799.7	  522.9	 6762.0	...
5795504	  799.6	  522.9	 6761.0	...
5795505	  799.9	  522.9	 6762.0	...
5795506	  800.1	  522.8	 6762.0	...
5795507	  799.8	  522.7	 6760.0	...
5795508	  799.2	  522.6	 6756.0	...
5795509	  799.3	  522.6	 6753.0	...
5795510	  800.0	  522.6	 6752.0	...
MSG	5795511 0000 _ Experiment Start
5795511	  800.9	  522.7	 6750.0	...
5795512	  801.2	  522.7	 6749.0	...
5795513	  801.5	  522.7	 6751.0	...
5795514	  801.7	  523.1	 6753.0	...
5795515	  801.8	  523.3	 6756.0	...
5795516	  801.8	  523.4	 6757.0	...
5795517	  801.6	  523.1	 6757.0	...
5795518	  801.4	  522.9	 6751.0	...
5795519	  800.7	  521.8	 6746.0	...
5795520	  800.2	  520.7	 6744.0	...
5795521	  799.8	  520.0	 6746.0	...
5795522	  799.2	  520.6	 6742.0	...
5795523	  798.5	  521.2	 6735.0	...
5795524	  797.6	  521.0	 6730.0	...
5795525	  797.5	  520.5	 6733.0	...
5795526	  798.1	  520.1	 6736.0	...
5795527	  798.8	  520.2	 6736.0	...
5795528	  799.6	  520.2	 6736.0	...
5795529	  799.4	  520.1	 6732.0	...
5795530	  799.1	  519.7	 6728.0	...
5795531	  798.8	  519.5	 6725.0	...
5795532	  798.8	  519.5	 6726.0	...
5795533	  798.7	  520.4	 6726.0	...
5795534	  798.5	  521.3	 6727.0	...
5795535	  798.8	  521.8	 6729.0	...
5795536	  799.1	  521.8	 6730.0	...
5795537	  799.4	  521.7	 6732.0	...
5795538	  799.1	  521.7	 6733.0	...
5795539	  799.0	  521.7	 6734.0	...
5795540	  799.0	  522.0	 6735.0	...
5795541	  799.1	  522.2	 6737.0	...
5795542	  799.5	  522.3	 6739.0	...
5795543	  800.2	  521.9	 6741.0	...
5795544	  800.8	  521.3	 6740.0	...
5795545	  800.3	  520.8	 6737.0	...
5795546	  799.7	  520.6	 6735.0	...
5795547	  799.4	  520.0	 6734.0	...
5795548	  799.7	  519.6	 6733.0	...
5795549	  800.4	  519.1	 6733.0	...
5795550	  800.8	  519.2	 6732.0	...
5795551	  801.4	  519.1	 6732.0	...
5795552	  801.6	  519.2	 6733.0	...
5795553	  801.7	  519.5	 6734.0	...
5795554	  801.5	  519.7	 6736.0	...
5795555	  800.6	  520.0	 6736.0	...
5795556	  799.8	  520.1	 6734.0	...
5795557	  799.6	  520.4	 6733.0	...
5795558	  800.2	  520.5	 6732.0	...
5795559	  800.9	  520.5	 6729.0	...
5795560	  801.3	  520.5	 6726.0	...
5795561	  801.4	  520.4	 6722.0	...
5795562	  801.4	  520.3	 6722.0	...
5795563	  801.4	  520.4	 6720.0	...
5795564	  801.8	  521.0	 6718.0	...
5795565	  802.6	  521.6	 6715.0	...
5795566	  803.2	  521.3	 6713.0	...
5795567	  802.9	  520.7	 6711.0	...
5795568	  802.5	  520.1	 6710.0	...
5795569	  802.2	  521.0	 6710.0	...
5795570	  802.4	  521.9	 6710.0	...
5795571	  802.4	  522.4	 6711.0	...
5795572	  801.6	  522.1	 6711.0	...
5795573	  800.9	  521.7	 6714.0	...
5795574	  800.4	  521.7	 6716.0	...
5795575	  801.0	  521.6	 6719.0	...
5795576	  801.6	  521.7	 6719.0	...
5795577	  801.8	  521.8	 6719.0	...
5795578	  801.5	  522.0	 6719.0	...
5795579	  801.7	  522.0	 6719.0	...
5795580	  802.2	  521.9	 6711.0	...
5795581	  802.6	  521.9	 6703.0	...
5795582	  802.5	  521.8	 6695.0	...
5795583	  801.7	  521.7	 6698.0	...
5795584	  801.0	  521.7	 6702.0	...
5795585	  801.3	  521.5	 6704.0	...
5795586	  802.2	  521.1	 6704.0	...
5795587	  803.1	  520.8	 6703.0	...
5795588	  802.5	  521.0	 6705.0	...
5795589	  801.8	  521.5	 6707.0	...
5795590	  801.2	  522.0	 6707.0	...
5795591	  801.6	  522.1	 6705.0	...
5795592	  802.2	  522.0	 6703.0	...
5795593	  802.2	  522.0	 6702.0	...
5795594	  801.7	  522.0	 6701.0	...
5795595	  801.1	  521.8	 6700.0	...
5795596	  800.8	  521.5	 6700.0	...
5795597	  800.5	  521.3	 6698.0	...
5795598	  799.9	  521.3	 6697.0	...
5795599	  799.5	  521.2	 6697.0	...
5795600	  799.5	  521.1	 6693.0	...
5795601	  800.0	  520.9	 6687.0	...
5795602	  800.3	  520.7	 6682.0	...
5795603	  800.2	  520.6	 6680.0	...
5795604	  799.8	  520.2	 6678.0	...
5795605	  799.6	  519.9	 6676.0	...
5795606	  799.2	  520.0	 6676.0	...
5795607	  799.1	  520.4	 6676.0	...
5795608	  798.9	  520.9	 6676.0	...
5795609	  798.9	  520.8	 6675.0	...
5795610	  799.0	  520.7	 6674.0	...
5795611	  799.2	  520.4	 6671.0	...
5795612	  799.3	  520.1	 6669.0	...
5795613	  799.3	  520.9	 6666.0	...
5795614	  800.1	  522.0	 6666.0	...
5795615	  801.0	  523.2	 6665.0	...
5795616	  801.1	  523.3	 6666.0	...
5795617	  800.3	  522.7	 6666.0	...
5795618	  799.8	  522.0	 6666.0	...
5795619	  799.9	  521.1	 6665.0	...
5795620	  800.2	  520.9	 6666.0	...
5795621	  800.4	  520.7	 6668.0	...
5795622	  800.7	  521.3	 6670.0	...
5795623	  800.3	  522.1	 6672.0	...
5795624	  799.8	  522.3	 6674.0	...
5795625	  799.1	  521.9	 6676.0	...
5795626	  799.0	  521.3	 6676.0	...
5795627	  799.1	  521.2	 6671.0	...
5795628	  800.0	  520.8	 6666.0	...
5795629	  800.9	  520.2	 6661.0	...
5795630	  801.5	  519.7	 6662.0	...
5795631	  801.4	  519.6	 6662.0	...
5795632	  800.9	  519.9	 6661.0	...
5795633	  800.8	  520.0	 6655.0	...
5795634	  801.1	  519.9	 6649.0	...
5795635	  801.5	  519.5	 6647.0	...
5795636	  801.7	  519.2	 6647.0	...
5795637	  801.4	  519.3	 6648.0	...
5795638	  801.2	  519.8	 6649.0	...
5795639	  801.0	  520.3	 6646.0	...
5795640	  801.0	  520.6	 6641.0	...
5795641	  800.9	  520.7	 6637.0	...
5795642	  800.8	  520.6	 6638.0	...
5795643	  800.9	  520.4	 6640.0	...
5795644	  800.9	  520.3	 6638.0	...
5795645	  801.2	  520.4	 6636.0	...
5795646	  801.5	  520.2	 6633.0	...
5795647	  801.7	  520.0	 6634.0	...
5795648	  801.9	  520.7	 6634.0	...
5795649	  801.8	  521.6	 6634.0	...
5795650	  801.6	  522.5	 6633.0	...
5795651	  801.7	  522.5	 6633.0	...
5795652	  801.6	  522.4	 6629.0	...
5795653	  801.5	  522.1	 6625.0	...
5795654	  801.2	  521.8	 6621.0	...
5795655	  801.3	  521.2	 6621.0	...
5795656	  801.8	  520.9	 6621.0	...
5795657	  802.0	  520.9	 6616.0	...
5795658	  802.3	  521.9	 6610.0	...
5795659	  802.3	  523.1	 6607.0	...
5795660	  802.5	  523.8	 6609.0	...
5795661	  802.9	  524.0	 6607.0	...
5795662	  803.2	  524.1	 6603.0	...
5795663	  803.4	  523.9	 6599.0	...
5795664	  803.2	  523.6	 6599.0	...
5795665	  803.0	  522.6	 6600.0	...
5795666	  803.2	  521.9	 6601.0	...
5795667	  803.5	  521.3	 6606.0	...
5795668	  803.8	  521.5	 6610.0	...
5795669	  803.8	  521.7	 6614.0	...
5795670	  803.7	  521.9	 6615.0	...
5795671	  803.6	  521.8	 6613.0	...
5795672	  803.5	  521.7	 6610.0	...
5795673	  804.0	  522.4	 6606.0	...
5795674	  804.7	  524.1	 6605.0	...
5795675	  805.3	  525.8	 6604.0	...
5795676	  805.3	  526.5	 6603.0	...
5795677	  805.0	  526.0	 6603.0	...
5795678	  804.7	  525.4	 6601.0	...
5795679	  804.6	  524.8	 6595.0	...
5795680	  804.8	  524.4	 6589.0	...
5795681	  804.8	  524.5	 6584.0	...
5795682	  804.5	  524.7	 6583.0	...
5795683	  804.1	  525.3	 6581.0	...
5795684	  804.1	  525.6	 6579.0	...
5795685	  804.9	  525.3	 6578.0	...
5795686	  805.7	  524.7	 6578.0	...
5795687	  806.3	  524.3	 6577.0	...
5795688	  806.1	  524.6	 6576.0	...
5795689	  805.6	  524.7	 6575.0	...
5795690	  805.0	  524.8	 6572.0	...
5795691	  804.3	  525.1	 6565.0	...
5795692	  803.9	  525.6	 6560.0	...
5795693	  804.4	  525.9	 6558.0	...
5795694	  805.3	  525.9	 6563.0	...
5795695	  806.3	  525.8	 6569.0	...
5795696	  806.2	  525.1	 6572.0	...
5795697	  805.4	  524.2	 6572.0	...
5795698	  804.6	  524.2	 6566.0	...
5795699	  803.9	  525.3	 6560.0	...
5795700	  803.8	  526.4	 6553.0	...
5795701	  803.8	  526.5	 6553.0	...
5795702	  804.0	  526.6	 6553.0	...
5795703	  804.3	  526.5	 6553.0	...
5795704	  804.3	  526.3	 6554.0	...
5795705	  803.6	  526.3	 6550.0	...
5795706	  803.0	  526.4	 6547.0	...
5795707	  802.8	  526.5	 6544.0	...
5795708	  803.7	  526.4	 6546.0	...
5795709	  804.5	  526.2	 6547.0	...
5795710	  805.2	  526.0	 6549.0	...
5795711	  805.3	  525.9	 6551.0	...
5795712	  805.2	  525.9	 6549.0	...
5795713	  805.0	  525.9	 6544.0	...
5795714	  804.7	  526.1	 6539.0	...
5795715	  804.4	  526.7	 6535.0	...
5795716	  804.0	  527.1	 6532.0	...
5795717	  803.9	  527.3	 6529.0	...
5795718	  803.9	  527.3	 6528.0	...
5795719	  803.4	  527.4	 6528.0	...
5795720	  803.0	  527.9	 6529.0	...
5795721	  803.3	  528.1	 6528.0	...
5795722	  803.9	  527.6	 6526.0	...
5795723	  804.6	  526.8	 6524.0	...
MSG	5795724 0000 _ Number On
5795724	  804.7	  526.5	 6522.0	...
5795725	  805.0	  526.9	 6519.0	...
5795726	  805.4	  526.7	 6516.0	...
5795727	  805.6	  526.1	 6513.0	...
5795728	  805.3	  526.1	 6512.0	...
5795729	  804.9	  526.7	 6509.0	...
5795730	  804.6	  527.3	 6505.0	...
5795731	  804.7	  527.0	 6503.0	...
5795732	  804.6	  526.8	 6504.0	...
5795733	  804.3	  526.6	 6504.0	...
5795734	  804.0	  526.5	 6505.0	...
5795735	  803.7	  526.8	 6505.0	...
5795736	  803.7	  527.3	 6506.0	...
5795737	  803.5	  527.8	 6506.0	...
5795738	  803.1	  528.0	 6505.0	...
5795739	  802.8	  528.2	 6504.0	...
5795740	  803.0	  528.2	 6503.0	...
5795741	  804.0	  528.0	 6504.0	...
5795742	  804.9	  527.8	 6505.0	...
5795743	  805.4	  527.8	 6505.0	...
5795744	  805.2	  527.9	 6505.0	...
5795745	  805.0	  528.1	 6503.0	...
5795746	  804.8	  528.8	 6501.0	...
5795747	  804.6	  529.5	 6500.0	...
5795748	  805.2	  528.7	 6499.0	...
5795749	  805.9	  527.3	 6498.0	...
5795750	  806.6	  525.8	 6494.0	...
5795751	  806.6	  525.7	 6489.0	...
5795752	  806.6	  526.1	 6483.0	...
5795753	  806.5	  526.9	 6483.0	...
5795754	  806.4	  527.6	 6484.0	...
5795755	  806.2	  527.8	 6485.0	...
5795756	  805.9	  527.4	 6485.0	...
5795757	  805.7	  527.2	 6485.0	...
5795758	  805.7	  526.5	 6485.0	...
5795759	  805.6	  525.9	 6485.0	...
5795760	  805.6	  526.3	 6484.0	...
5795761	  805.6	  527.2	 6483.0	...
5795762	  805.6	  528.2	 6482.0	...
5795763	  805.5	  528.3	 6481.0	...
5795764	  805.4	  528.5	 6481.0	...
5795765	  805.2	  528.7	 6480.0	...
5795766	  805.6	  528.3	 6479.0	...
5795767	  806.1	  527.8	 6477.0	...
5795768	  806.4	  527.2	 6476.0	...
5795769	  806.2	  526.9	 6476.0	...
5795770	  806.1	  526.9	 6474.0	...
5795771	  806.1	  527.1	 6471.0	...
5795772	  806.1	  527.5	 6468.0	...
5795773	  806.2	  527.9	 6466.0	...
5795774	  806.4	  528.1	 6462.0	...
5795775	  806.6	  528.1	 6458.0	...
5795776	  806.9	  528.0	 6459.0	...
5795777	  806.8	  528.2	 6463.0	...
5795778	  806.7	  528.4	 6467.0	...
5795779	  806.6	  528.5	 6465.0	...
5795780	  807.0	  528.5	 6462.0	...
5795781	  807.2	  528.5	 6460.0	...
5795782	  807.4	  528.7	 6462.0	...
5795783	  807.3	  529.2	 6463.0	...
5795784	  807.1	  529.6	 6461.0	...
5795785	  806.8	  529.6	 6459.0	...
5795786	  806.3	  528.5	 6457.0	...
5795787	  805.8	  527.5	 6456.0	...
5795788	  805.7	  527.8	 6457.0	...
5795789	  805.9	  529.5	 6455.0	...
5795790	  807.3	  531.0	 6453.0	...
5795791	  808.3	  530.4	 6451.0	...
5795792	  808.6	  529.2	 6451.0	...
5795793	  807.9	  528.2	 6451.0	...
5795794	  806.9	  527.8	 6447.0	...
5795795	  806.4	  527.4	 6442.0	...
5795796	  806.0	  527.3	 6439.0	...
5795797	  805.9	  527.6	 6443.0	...
5795798	  805.8	  528.1	 6447.0	...
5795799	  806.4	  528.4	 6448.0	...
5795800	  807.2	  529.0	 6447.0	...
5795801	  808.0	  529.8	 6446.0	...
5795802	  808.3	  530.8	 6445.0	...
5795803	  808.5	  531.4	 6444.0	...
5795804	  808.6	  531.9	 6445.0	...
5795805	  808.4	  532.4	 6442.0	...
5795806	  807.9	  531.3	 6439.0	...
5795807	  807.5	  529.7	 6435.0	...
5795808	  807.3	  528.0	 6439.0	...
5795809	  807.8	  527.7	 6442.0	...
5795810	  808.2	  527.4	 6443.0	...
5795811	  808.2	  527.5	 6440.0	...
5795812	  807.8	  527.9	 6437.0	...
5795813	  807.5	  528.5	 6435.0	...
5795814	  807.6	  528.7	 6436.0	...
5795815	  808.1	  528.5	 6436.0	...
5795816	  808.4	  528.2	 6436.0	...
5795817	  808.8	  528.1	 6438.0	...
5795818	  808.6	  528.3	 6439.0	...
5795819	  808.4	  528.3	 6440.0	...
5795820	  808.1	  527.9	 6440.0	...
5795821	  808.2	  527.7	 6437.0	...
5795822	  808.3	  527.7	 6435.0	...
5795823	  808.6	  528.0	 6432.0	...
5795824	  808.8	  528.0	 6430.0	...
5795825	  809.0	  528.0	 6429.0	...
5795826	  809.1	  528.6	 6429.0	...
5795827	  809.6	  528.9	 6429.0	...
5795828	  809.8	  529.2	 6429.0	...
5795829	  809.8	  529.0	 6431.0	...
5795830	  809.4	  529.0	 6432.0	...
5795831	  809.1	  529.1	 6430.0	...
5795832	  808.8	  528.4	 6427.0	...
5795833	  808.9	  527.8	 6423.0	...
5795834	  808.9	  527.2	 6428.0	...
5795835	  809.0	  527.5	 6433.0	...
5795836	  809.2	  527.8	 6439.0	...
5795837	  809.4	  528.3	 6440.0	...
5795838	  809.7	  528.7	 6439.0	...
5795839	  809.7	  528.9	 6438.0	...
5795840	  809.2	  528.9	 6437.0	...
5795841	  808.7	  528.8	 6437.0	...
5795842	  808.3	  528.6	 6438.0	...
5795843	  808.4	  528.6	 6439.0	...
5795844	  808.6	  528.9	 6440.0	...
5795845	  808.8	  529.5	 6440.0	...
5795846	  808.8	  529.8	 6439.0	...
5795847	  808.8	  529.7	 6437.0	...
5795848	  808.9	  529.5	 6430.0	...
5795849	  809.1	  529.2	 6424.0	...
5795850	  809.3	  529.2	 6420.0	...
5795851	  809.4	  529.2	 6419.0	...
5795852	  809.5	  528.8	 6419.0	...
5795853	  809.1	  528.5	 6418.0	...
5795854	  808.8	  528.1	 6417.0	...
5795855	  808.5	  528.1	 6417.0	...
5795856	  808.6	  528.1	 6417.0	...
5795857	  808.7	  528.2	 6419.0	...
5795858	  808.7	  528.1	 6421.0	...
5795859	  809.0	  528.0	 6422.0	...
5795860	  809.4	  528.0	 6421.0	...
5795861	  809.9	  528.5	 6421.0	...
5795862	  809.9	  529.1	 6421.0	...
5795863	  810.0	  529.8	 6422.0	...
5795864	  810.0	  530.1	 6423.0	...
5795865	  810.0	  530.6	 6424.0	...
5795866	  810.0	  530.8	 6427.0	...
5795867	  810.0	  530.8	 6430.0	...
5795868	  809.9	  530.5	 6430.0	...
5795869	  809.9	  529.7	 6427.0	...
5795870	  810.0	  529.0	 6426.0	...
5795871	  810.3	  528.3	 6430.0	...
5795872	  810.7	  528.2	 6434.0	...
5795873	  810.7	  528.7	 6437.0	...
5795874	  810.6	  529.1	 6437.0	...
5795875	  810.5	  529.8	 6436.0	...
5795876	  810.4	  530.3	 6438.0	...
5795877	  810.2	  530.8	 6441.0	...
5795878	  809.9	  530.8	 6444.0	...
5795879	  809.5	  530.5	 6440.0	...
5795880	  808.9	  530.0	 6435.0	...
5795881	  808.4	  529.7	 6430.0	...
5795882	  808.1	  529.6	 6428.0	...
5795883	  807.8	  529.6	 6426.0	...
5795884	  807.0	  529.9	 6424.0	...
5795885	  806.3	  530.2	 6424.0	...
5795886	  806.1	  530.6	 6422.0	...
5795887	  806.5	  530.6	 6421.0	...
5795888	  806.9	  530.5	 6419.0	...
5795889	  806.9	  530.2	 6419.0	...
5795890	  806.9	  529.8	 6421.0	...
5795891	  806.9	  529.4	 6423.0	...
5795892	  806.9	  529.3	 6426.0	...
5795893	  806.9	  528.8	 6426.0	...
5795894	  806.3	  528.4	 6426.0	...
5795895	  805.8	  529.1	 6425.0	...
5795896	  806.0	  530.2	 6425.0	...
5795897	  806.8	  530.9	 6427.0	...
5795898	  807.8	  530.4	 6427.0	...
5795899	  807.6	  529.3	 6428.0	...
5795900	  807.5	  528.5	 6426.0	...
5795901	  807.1	  528.0	 6425.0	...
5795902	  807.3	  528.6	 6426.0	...
5795903	  808.3	  529.5	 6427.0	...
5795904	  809.2	  530.2	 6428.0	...
5795905	  810.2	  530.6	 6428.0	...
5795906	  810.3	  530.7	 6423.0	...
5795907	  810.3	  530.1	 6418.0	...
5795908	  810.2	  529.5	 6417.0	...
5795909	  809.9	  528.9	 6421.0	...
5795910	  809.7	  528.7	 6422.0	...
5795911	  809.5	  528.6	 6415.0	...
5795912	  809.5	  528.5	 6408.0	...
5795913	  809.7	  528.6	 6405.0	...
5795914	  810.3	  528.7	 6410.0	...
5795915	  810.9	  528.7	 6414.0	...
5795916	  811.7	  528.7	 6420.0	...
5795917	  812.1	  528.8	 6421.0	...
5795918	  812.7	  528.7	 6422.0	...
5795919	  813.0	  528.9	 6422.0	...
5795920	  812.6	  529.1	 6421.0	...
5795921	  811.9	  529.4	 6415.0	...
5795922	  810.7	  530.4	 6409.0	...
5795923	  810.1	  531.1	 6409.0	...
5795924	  809.5	  531.7	 6415.0	...
5795925	  809.5	  530.9	 6422.0	...
5795926	  809.6	  530.1	 6422.0	...
5795927	  809.7	  529.9	 6422.0	...
5795928	  810.0	  530.3	 6422.0	...
5795929	  809.4	  530.7	 6422.0	...
5795930	  808.7	  530.7	 6424.0	...
5795931	  807.8	  530.6	 6424.0	...
5795932	  807.5	  530.5	 6423.0	...
5795933	  807.0	  530.4	 6422.0	...
5795934	  806.8	  530.4	 6422.0	...
5795935	  806.7	  530.4	 6425.0	...
5795936	  807.0	  530.8	 6428.0	...
5795937	  807.4	  531.3	 6432.0	...
5795938	  807.8	  532.0	 6432.0	...
5795939	  807.8	  532.2	 6433.0	...
5795940	  807.9	  532.4	 6427.0	...
5795941	  807.8	  532.3	 6418.0	...
5795942	  807.7	  531.8	 6409.0	...
5795943	  807.6	  531.3	 6406.0	...
5795944	  807.6	  530.9	 6407.0	...
5795945	  807.7	  530.9	 6410.0	...
5795946	  807.9	  531.2	 6411.0	...
5795947	  808.2	  531.8	 6412.0	...
5795948	  808.8	  532.3	 6413.0	...
5795949	  809.3	  532.8	 6414.0	...
5795950	  808.9	  533.0	 6417.0	...
5795951	  808.3	  532.9	 6418.0	...
5795952	  808.2	  532.6	 6419.0	...
5795953	  809.0	  532.2	 6419.0	...
5795954	  809.9	  532.1	 6420.0	...
5795955	  810.3	  531.9	 6422.0	...
5795956	  810.2	  531.1	 6424.0	...
5795957	  810.1	  530.3	 6425.0	...
5795958	  810.0	  529.5	 6425.0	...
5795959	  810.0	  529.3	 6426.0	...
5795960	  809.8	  529.5	 6427.0	...
5795961	  809.7	  530.3	 6428.0	...
5795962	  809.1	  531.3	 6429.0	...
5795963	  808.7	  532.0	 6426.0	...
5795964	  808.2	  532.2	 6424.0	...
5795965	  808.7	  532.2	 6422.0	...
5795966	  809.4	  531.9	 6424.0	...
5795967	  810.1	  531.6	 6426.0	...
5795968	  810.1	  531.6	 6427.0	...
5795969	  809.8	  531.3	 6429.0	...
5795970	  809.6	  531.0	 6429.0	...
5795971	  809.5	  531.4	 6429.0	...
5795972	  809.9	  532.1	 6432.0	...
5795973	  810.4	  533.3	 6435.0	...
5795974	  810.7	  533.6	 6436.0	...
5795975	  810.7	  533.8	 6435.0	...
5795976	  810.6	  533.4	 6433.0	...
5795977	  810.6	  532.4	 6431.0	...
5795978	  810.6	  531.5	 6430.0	...
5795979	  810.7	  530.7	 6430.0	...
5795980	  810.9	  530.7	 6432.0	...
5795981	  810.9	  529.9	 6434.0	...
5795982	  810.4	  529.2	 6435.0	...
5795983	  809.8	  529.7	 6434.0	...
5795984	  809.3	  530.9	 6438.0	...
5795985	  809.4	  532.1	 6443.0	...
5795986	  809.5	  532.1	 6447.0	...
5795987	  810.0	  531.6	 6445.0	...
5795988	  810.6	  531.2	 6443.0	...
5795989	  811.0	  530.8	 6442.0	...
5795990	  811.0	  530.8	 6444.0	...
5795991	  811.1	  530.8	 6446.0	...
5795992	  811.1	  530.8	 6446.0	...
5795993	  811.2	  530.4	 6444.0	...
5795994	  811.3	  530.1	 6445.0	...
5795995	  811.3	  529.8	 6448.0	...
5795996	  811.1	  529.6	 6450.0	...
5795997	  810.9	  529.4	 6451.0	...
5795998	  810.7	  529.5	 6455.0	...
5795999	  810.7	  529.6	 6458.0	...
5796000	  810.6	  529.9	 6462.0	...
5796001	  810.5	  530.0	 6456.0	...
5796002	  810.4	  530.0	 6451.0	...
5796003	  810.4	  530.1	 6448.0	...
5796004	  810.6	  530.2	 6451.0	...
5796005	  810.9	  530.3	 6455.0	...
5796006	  810.7	  530.4	 6457.0	...
5796007	  810.3	  530.5	 6457.0	...
5796008	  809.9	  530.4	 6456.0	...
5796009	  810.1	  530.2	 6456.0	...
5796010	  810.6	  529.9	 6456.0	...
5796011	  811.0	  530.0	 6457.0	...
5796012	  810.8	  530.2	 6458.0	...
5796013	  810.5	  530.1	 6460.0	...
5796014	  810.1	  529.8	 6461.0	...
5796015	  809.6	  529.6	 6461.0	...
5796016	  809.2	  529.7	 6462.0	...
5796017	  809.3	  529.7	 6462.0	...
5796018	  809.8	  529.7	 6462.0	...
5796019	  810.4	  529.6	 6463.0	...
5796020	  810.7	  529.4	 6460.0	...
5796021	  810.9	  529.2	 6456.0	...
5796022	  811.2	  529.2	 6451.0	...
5796023	  811.2	  529.7	 6450.0	...
5796024	  810.9	  530.3	 6452.0	...
5796025	  810.7	  530.9	 6454.0	...
5796026	  810.6	  530.7	 6456.0	...
5796027	  810.4	  530.1	 6459.0	...
MSG	5796028 0000 _ Number Off
5796028	  810.4	  530.1	 6462.0	...
5796029	  810.5	  531.4	 6464.0	...
5796030	  810.9	  532.6	 6465.0	...
5796031	  811.4	  532.3	 6466.0	...
5796032	  811.8	  530.7	 6467.0	...
5796033	  811.8	  529.2	 6466.0	...
5796034	  811.5	  528.7	 6465.0	...
5796035	  811.2	  528.8	 6464.0	...
5796036	  811.0	  528.7	 6465.0	...
5796037	  810.8	  528.8	 6466.0	...
5796038	  810.7	  529.0	 6469.0	...
5796039	  810.5	  529.2	 6471.0	...
5796040	  810.4	  529.6	 6470.0	...
5796041	  810.4	  530.1	 6467.0	...
5796042	  810.7	  530.6	 6464.0	...
5796043	  811.1	  530.5	 6464.0	...
5796044	  811.4	  530.5	 6464.0	...
5796045	  810.9	  530.5	 6464.0	...
5796046	  810.6	  530.6	 6464.0	...
5796047	  809.9	  528.9	 6464.0	...
5796048	  809.6	  527.2	 6464.0	...
5796049	  809.4	  525.8	 6463.0	...
5796050	  809.5	  526.0	 6463.0	...
5796051	  809.6	  526.2	 6468.0	...
5796052	  809.7	  526.1	 6474.0	...
5796053	  810.1	  526.0	 6479.0	...
5796054	  810.5	  526.2	 6479.0	...
5796055	  810.9	  527.3	 6476.0	...
5796056	  811.0	  528.4	 6474.0	...
5796057	  810.5	  528.7	 6474.0	...
5796058	  809.9	  528.4	 6474.0	...
5796059	  809.8	  528.0	 6473.0	...
5796060	  810.2	  528.1	 6472.0	...
5796061	  810.6	  528.0	 6472.0	...
5796062	  811.1	  527.7	 6477.0	...
5796063	  811.7	  527.4	 6484.0	...
5796064	  812.2	  527.0	 6490.0	...
5796065	  811.9	  526.5	 6491.0	...
5796066	  811.5	  526.3	 6491.0	...
5796067	  811.2	  526.2	 6492.0	...
5796068	  810.9	  526.4	 6495.0	...
5796069	  811.2	  526.4	 6498.0	...
5796070	  811.4	  526.3	 6500.0	...
5796071	  811.5	  526.2	 6500.0	...
5796072	  811.4	  526.1	 6499.0	...
5796073	  811.2	  526.1	 6498.0	...
5796074	  811.2	  526.2	 6496.0	...
5796075	  811.3	  526.5	 6502.0	...
5796076	  811.0	  526.7	 6509.0	...
5796077	  810.8	  527.1	 6512.0	...
5796078	  810.6	  527.2	 6508.0	...
5796079	  811.0	  526.9	 6504.0	...
5796080	  811.3	  526.5	 6504.0	...
5796081	  811.6	  526.1	 6506.0	...
5796082	  811.5	  525.9	 6507.0	...
5796083	  811.3	  525.5	 6509.0	...
5796084	  811.2	  525.2	 6509.0	...
5796085	  811.2	  525.1	 6509.0	...
5796086	  810.9	  525.3	 6509.0	...
5796087	  810.7	  525.3	 6510.0	...
5796088	  811.0	  525.5	 6510.0	...
5796089	  811.2	  525.6	 6511.0	...
5796090	  811.3	  525.8	 6516.0	...
5796091	  811.3	  525.9	 6521.0	...
5796092	  811.6	  526.1	 6526.0	...
5796093	  811.4	  526.3	 6525.0	...
5796094	  810.8	  525.2	 6524.0	...
5796095	  810.7	  523.8	 6528.0	...
5796096	  811.0	  522.5	 6533.0	...
5796097	  811.6	  523.4	 6538.0	...
5796098	  811.8	  524.3	 6536.0	...
5796099	  811.9	  525.2	 6533.0	...
5796100	  811.9	  525.2	 6531.0	...
5796101	  811.9	  525.2	 6530.0	...
5796102	  811.9	  525.6	 6528.0	...
5796103	  811.9	  526.1	 6526.0	...
5796104	  811.7	  526.5	 6524.0	...
5796105	  811.5	  526.2	 6525.0	...
5796106	  811.3	  526.0	 6528.0	...
5796107	  811.1	  525.9	 6532.0	...
5796108	  810.9	  526.2	 6532.0	...
5796109	  811.3	  526.3	 6529.0	...
5796110	  811.8	  526.1	 6528.0	...
5796111	  812.0	  526.5	 6529.0	...
5796112	  811.8	  526.9	 6531.0	...
5796113	  811.6	  526.6	 6531.0	...
5796114	  811.5	  525.9	 6531.0	...
5796115	  811.4	  525.2	 6534.0	...
5796116	  811.9	  525.1	 6535.0	...
5796117	  812.4	  525.0	 6537.0	...
5796118	  812.6	  524.9	 6537.0	...
5796119	  812.3	  524.7	 6536.0	...
5796120	  811.9	  524.5	 6535.0	...
5796121	  811.7	  524.4	 6537.0	...
5796122	  811.8	  524.5	 6540.0	...
5796123	  811.7	  525.1	 6543.0	...
5796124	  811.5	  525.7	 6543.0	...
5796125	  811.1	  526.0	 6547.0	...
5796126	  811.0	  525.8	 6552.0	...
5796127	  810.9	  525.4	 6555.0	...
5796128	  811.1	  525.2	 6554.0	...
5796129	  811.3	  524.7	 6553.0	...
5796130	  811.5	  524.7	 6551.0	...
5796131	  811.7	  524.7	 6549.0	...
5796132	  812.2	  524.8	 6552.0	...
5796133	  812.7	  524.5	 6556.0	...
5796134	  812.8	  524.1	 6562.0	...
5796135	  812.9	  523.6	 6563.0	...
5796136	  813.0	  524.2	 6564.0	...
5796137	  813.1	  525.2	 6563.0	...
5796138	  812.7	  526.3	 6563.0	...
5796139	  812.2	  526.1	 6562.0	...
5796140	  811.8	  525.7	 6560.0	...
5796141	  811.8	  525.1	 6559.0	...
5796142	  811.7	  524.7	 6558.0	...
5796143	  811.4	  524.2	 6559.0	...
5796144	  811.4	  523.9	 6564.0	...
5796145	  811.8	  523.4	 6568.0	...
5796146	  812.4	  523.8	 6572.0	...
5796147	  812.7	  524.2	 6571.0	...
5796148	  812.3	  523.8	 6570.0	...
5796149	  811.7	  523.0	 6573.0	...
5796150	  811.3	  522.0	 6575.0	...
5796151	  811.3	  521.8	 6579.0	...
5796152	  811.4	  522.0	 6582.0	...
5796153	  811.5	  522.6	 6585.0	...
5796154	  811.5	  523.3	 6583.0	...
5796155	  811.6	  523.5	 6580.0	...
5796156	  811.7	  523.5	 6577.0	...
5796157	  812.0	  523.3	 6578.0	...
5796158	  812.2	  523.1	 6580.0	...
5796159	  812.2	  522.9	 6586.0	...
5796160	  811.7	  523.1	 6591.0	...
5796161	  811.3	  523.2	 6595.0	...
5796162	  811.4	  523.0	 6597.0	...
5796163	  811.8	  522.4	 6595.0	...
5796164	  812.3	  521.8	 6592.0	...
5796165	  812.2	  521.3	 6589.0	...
5796166	  812.1	  521.0	 6590.0	...
5796167	  811.9	  520.7	 6593.0	...
5796168	  812.0	  521.3	 6598.0	...
5796169	  812.2	  522.0	 6602.0	...
5796170	  812.3	  522.3	 6604.0	...
5796171	  812.1	  522.0	 6602.0	...
5796172	  811.9	  521.2	 6601.0	...
5796173	  811.8	  520.9	 6599.0	...
5796174	  811.8	  520.6	 6599.0	...
5796175	  811.7	  520.8	 6600.0	...
5796176	  811.6	  520.7	 6603.0	...
5796177	  811.9	  521.2	 6604.0	...
5796178	  812.3	  521.7	 6604.0	...
5796179	  812.5	  520.7	 6602.0	...
5796180	  812.2	  519.5	 6600.0	...
5796181	  811.8	  518.5	 6599.0	...
5796182	  811.1	  519.1	 6598.0	...
5796183	  810.6	  519.2	 6597.0	...
5796184	  810.9	  519.1	 6599.0	...
5796185	  811.5	  518.9	 6601.0	...
5796186	  812.2	  518.7	 6603.0	...
5796187	  812.2	  518.3	 6604.0	...
5796188	  812.1	  517.9	 6606.0	...
5796189	  812.1	  518.1	 6608.0	...
5796190	  812.1	  518.7	 6609.0	...
5796191	  812.1	  519.3	 6610.0	...
5796192	  812.0	  519.0	 6611.0	...
5796193	  812.4	  518.5	 6615.0	...
5796194	  812.9	  518.0	 6620.0	...
5796195	  813.4	  517.3	 6623.0	...
5796196	  813.4	  516.8	 6622.0	...
5796197	  813.4	  516.3	 6620.0	...
5796198	  813.3	  516.3	 6619.0	...
5796199	  812.8	  516.2	 6619.0	...
5796200	  812.3	  516.3	 6622.0	...
5796201	  812.1	  516.4	 6625.0	...
5796202	  812.4	  516.5	 6619.0	...
5796203	  812.8	  517.2	 6612.0	...
5796204	  812.9	  518.0	 6608.0	...
5796205	  812.8	  518.1	 6611.0	...
5796206	  812.8	  517.5	 6614.0	...
5796207	  813.2	  516.8	 6619.0	...
5796208	  813.7	  516.1	 6625.0	...
5796209	  813.7	  515.6	 6631.0	...
5796210	  813.5	  515.0	 6631.0	...
5796211	  813.3	  515.4	 6629.0	...
5796212	  813.6	  515.6	 6629.0	...
5796213	  813.9	  516.0	 6630.0	...
5796214	  813.8	  516.1	 6632.0	...
5796215	  812.8	  516.3	 6628.0	...
5796216	  811.8	  515.9	 6625.0	...
5796217	  811.3	  515.4	 6622.0	...
5796218	  811.4	  515.0	 6624.0	...
5796219	  811.6	  514.9	 6625.0	...
5796220	  812.3	  515.3	 6624.0	...
5796221	  813.6	  515.7	 6622.0	...
5796222	  814.9	  516.1	 6621.0	...
5796223	  814.7	  515.9	 6620.0	...
5796224	  814.0	  515.8	 6627.0	...
5796225	  812.6	  514.6	 6633.0	...
5796226	  812.0	  513.7	 6640.0	...
5796227	  811.5	  512.5	 6639.0	...
5796228	  811.7	  512.2	 6640.0	...
5796229	  812.1	  511.7	 6640.0	...
5796230	  812.5	  511.4	 6642.0	...
5796231	  812.7	  512.3	 6645.0	...
5796232	  812.7	  513.5	 6649.0	...
5796233	  813.0	  514.2	 6651.0	...
5796234	  813.6	  513.2	 6650.0	...
5796235	  814.2	  512.2	 6649.0	...
5796236	  814.5	  511.8	 6651.0	...
MSG	5796237 0000 _ Number On
5796237	  814.7	  512.0	 6654.0	...
5796238	  814.9	  512.3	 6658.0	...
5796239	  815.2	  513.7	 6660.0	...
5796240	  815.3	  515.1	 6661.0	...
5796241	  815.4	  516.0	 6661.0	...
5796242	  815.4	  515.8	 6661.0	...
5796243	  815.6	  515.6	 6661.0	...
5796244	  815.8	  515.5	 6660.0	...
5796245	  815.5	  515.2	 6660.0	...
5796246	  815.0	  514.8	 6659.0	...
5796247	  814.6	  514.5	 6659.0	...
5796248	  814.7	  514.4	 6660.0	...
5796249	  815.0	  514.3	 6663.0	...
5796250	  815.2	  514.0	 6666.0	...
5796251	  815.5	  513.3	 6670.0	...
5796252	  814.9	  512.5	 6671.0	...
5796253	  814.1	  511.9	 6672.0	...
5796254	  813.3	  511.6	 6673.0	...
5796255	  813.2	  511.5	 6673.0	...
5796256	  813.0	  511.4	 6672.0	...
5796257	  812.8	  511.1	 6672.0	...
5796258	  812.6	  510.9	 6673.0	...
5796259	  812.6	  510.8	 6674.0	...
5796260	  812.8	  511.0	 6675.0	...
5796261	  814.0	  511.3	 6676.0	...
5796262	  815.2	  511.3	 6678.0	...
5796263	  816.2	  511.4	 6678.0	...
5796264	  816.4	  511.2	 6676.0	...
5796265	  815.1	  511.3	 6676.0	...
5796266	  813.7	  511.5	 6678.0	...
5796267	  812.1	  511.6	 6681.0	...
5796268	  812.0	  511.5	 6686.0	...
5796269	  812.1	  511.3	 6691.0	...
5796270	  812.6	  511.1	 6695.0	...
5796271	  813.3	  510.9	 6694.0	...
5796272	  813.9	  510.8	 6693.0	...
5796273	  814.2	  510.2	 6696.0	...
5796274	  814.2	  509.5	 6699.0	...
5796275	  814.3	  509.2	 6702.0	...
5796276	  814.5	  509.3	 6702.0	...
5796277	  814.6	  509.6	 6702.0	...
5796278	  814.7	  509.6	 6703.0	...
5796279	  814.7	  509.5	 6703.0	...
5796280	  814.7	  509.4	 6701.0	...
5796281	  814.6	  509.3	 6699.0	...
5796282	  814.5	  509.6	 6696.0	...
5796283	  814.4	  510.1	 6696.0	...
5796284	  813.6	  510.6	 6696.0	...
5796285	  812.9	  511.1	 6696.0	...
5796286	  812.3	  511.3	 6696.0	...
5796287	  812.4	  511.5	 6694.0	...
5796288	  811.9	  511.7	 6692.0	...
5796289	  811.2	  511.7	 6693.0	...
5796290	  811.5	  511.3	 6697.0	...
5796291	  812.3	  510.5	 6701.0	...
5796292	  813.0	  509.9	 6702.0	...
5796293	  812.6	  509.7	 6703.0	...
5796294	  812.2	  509.3	 6702.0	...
5796295	  811.7	  509.0	 6701.0	...
5796296	  811.4	  509.1	 6701.0	...
5796297	  811.6	  510.3	 6701.0	...
5796298	  812.2	  511.4	 6706.0	...
5796299	  812.5	  512.1	 6709.0	...
5796300	  812.5	  512.0	 6712.0	...
5796301	  812.8	  512.0	 6704.0	...
5796302	  813.4	  511.1	 6698.0	...
5796303	  813.9	  509.9	 6699.0	...
5796304	  813.8	  508.8	 6705.0	...
5796305	  813.6	  508.6	 6708.0	...
5796306	  813.1	  508.1	 6706.0	...
5796307	  812.9	  507.6	 6703.0	...
5796308	  812.8	  507.0	 6705.0	...
5796309	  813.0	  506.9	 6706.0	...
5796310	  813.1	  506.8	 6706.0	...
5796311	  813.7	  506.7	 6708.0	...
5796312	  814.3	  506.8	 6711.0	...
5796313	  813.8	  507.0	 6713.0	...
5796314	  812.8	  507.4	 6711.0	...
5796315	  812.0	  507.9	 6709.0	...
5796316	  812.4	  508.3	 6713.0	...
5796317	  813.1	  508.7	 6719.0	...
5796318	  813.6	  508.3	 6723.0	...
5796319	  813.9	  507.8	 6720.0	...
5796320	  813.9	  507.4	 6717.0	...
5796321	  814.0	  507.4	 6717.0	...
5796322	  814.1	  507.3	 6717.0	...
5796323	  814.5	  507.2	 6717.0	...
5796324	  814.9	  507.4	 6718.0	...
5796325	  815.1	  507.5	 6719.0	...
5796326	  815.2	  507.6	 6721.0	...
5796327	  815.1	  506.8	 6721.0	...
5796328	  814.8	  506.0	 6722.0	...
5796329	  814.6	  505.3	 6722.0	...
5796330	  814.6	  505.2	 6727.0	...
5796331	  814.8	  505.1	 6732.0	...
5796332	  814.9	  505.4	 6734.0	...
5796333	  815.0	  505.9	 6731.0	...
5796334	  815.0	  506.5	 6727.0	...
5796335	  815.0	  506.7	 6726.0	...
5796336	  815.3	  506.7	 6726.0	...
5796337	  815.7	  507.3	 6728.0	...
5796338	  815.7	  508.0	 6732.0	...
5796339	  815.5	  508.0	 6735.0	...
5796340	  815.4	  507.0	 6738.0	...
5796341	  815.8	  505.9	 6739.0	...
5796342	  816.3	  505.5	 6742.0	...
5796343	  816.0	  505.5	 6745.0	...
5796344	  815.3	  505.7	 6748.0	...
5796345	  814.2	  505.8	 6749.0	...
5796346	  813.9	  505.7	 6749.0	...
5796347	  813.7	  505.6	 6747.0	...
5796348	  813.9	  505.7	 6745.0	...
5796349	  814.6	  505.5	 6749.0	...
5796350	  815.2	  505.5	 6755.0	...
5796351	  815.8	  505.5	 6763.0	...
5796352	  815.7	  505.6	 6762.0	...
5796353	  815.9	  505.5	 6761.0	...
5796354	  816.2	  505.4	 6762.0	...
5796355	  816.5	  504.8	 6764.0	...
5796356	  816.0	  504.4	 6766.0	...
5796357	  815.4	  504.0	 6765.0	...
5796358	  814.7	  503.7	 6765.0	...
5796359	  814.7	  503.4	 6765.0	...
5796360	  814.7	  502.9	 6768.0	...
5796361	  814.6	  502.7	 6771.0	...
5796362	  814.6	  503.1	 6770.0	...
5796363	  814.6	  503.7	 6768.0	...
5796364	  814.7	  504.1	 6766.0	...
5796365	  814.1	  503.4	 6767.0	...
5796366	  813.5	  502.7	 6769.0	...
5796367	  812.8	  502.0	 6770.0	...
5796368	  812.7	  501.9	 6771.0	...
5796369	  812.5	  501.8	 6772.0	...
5796370	  812.5	  502.0	 6774.0	...
5796371	  812.9	  502.1	 6776.0	...
5796372	  813.7	  502.3	 6778.0	...
5796373	  814.8	  502.1	 6779.0	...
5796374	  815.5	  501.1	 6780.0	...
5796375	  816.1	  500.1	 6781.0	...
5796376	  816.6	  500.3	 6780.0	...
5796377	  816.2	  501.5	 6778.0	...
5796378	  815.3	  502.9	 6778.0	...
5796379	  814.9	  503.1	 6779.0	...
5796380	  815.1	  502.2	 6779.0	...
5796381	  815.1	  501.3	 6778.0	...
5796382	  814.6	  499.7	 6777.0	...
5796383	  814.6	  499.1	 6778.0	...
5796384	  814.8	  498.5	 6781.0	...
5796385	  814.8	  498.5	 6785.0	...
5796386	  814.9	  499.8	 6789.0	...
5796387	  815.1	  501.1	 6789.0	...
5796388	  815.3	  500.9	 6788.0	...
5796389	  815.2	  499.3	 6787.0	...
5796390	  815.1	  497.9	 6788.0	...
5796391	  815.1	  498.1	 6785.0	...
5796392	  815.2	  498.6	 6781.0	...
5796393	  815.4	  499.6	 6778.0	...
5796394	  815.4	  500.5	 6780.0	...
5796395	  815.3	  501.0	 6781.0	...
5796396	  815.4	  500.7	 6781.0	...
5796397	  815.9	  499.9	 6784.0	...
5796398	  816.4	  499.3	 6789.0	...
5796399	  815.9	  499.3	 6794.0	...
5796400	  815.5	  499.6	 6796.0	...
5796401	  815.3	  499.9	 6798.0	...
5796402	  815.7	  499.8	 6801.0	...
5796403	  815.9	  499.7	 6803.0	...
5796404	  816.0	  499.5	 6803.0	...
5796405	  816.1	  499.4	 6803.0	...
5796406	  816.1	  498.8	 6802.0	...
5796407	  815.9	  498.3	 6801.0	...
5796408	  815.2	  497.9	 6801.0	...
5796409	  814.6	  498.0	 6807.0	...
5796410	  814.5	  498.5	 6814.0	...
5796411	  814.8	  499.0	 6823.0	...
5796412	  815.0	  499.3	 6825.0	...
5796413	  814.8	  499.4	 6829.0	...
5796414	  814.7	  499.4	 6830.0	...
5796415	  815.0	  499.4	 6830.0	...
5796416	  815.2	  499.4	 6830.0	...
5796417	  815.1	  498.7	 6829.0	...
5796418	  814.7	  498.0	 6830.0	...
5796419	  815.4	  497.2	 6830.0	...
5796420	  816.3	  496.8	 6831.0	...
5796421	  817.3	  496.4	 6832.0	...
5796422	  816.6	  496.1	 6833.0	...
5796423	  815.9	  496.2	 6832.0	...
5796424	  815.7	  497.0	 6830.0	...
5796425	  816.1	  497.7	 6831.0	...
5796426	  816.9	  498.4	 6834.0	...
5796427	  817.1	  498.1	 6836.0	...
5796428	  817.3	  497.6	 6836.0	...
5796429	  816.9	  497.2	 6837.0	...
5796430	  816.6	  497.0	 6839.0	...
5796431	  816.4	  497.1	 6841.0	...
5796432	  816.4	  497.0	 6843.0	...
5796433	  816.4	  496.9	 6845.0	...
5796434	  816.4	  497.1	 6847.0	...
5796435	  816.4	  497.4	 6848.0	...
5796436	  816.4	  496.7	 6849.0	...
5796437	  816.4	  495.7	 6849.0	...
5796438	  816.3	  494.6	 6848.0	...
5796439	  816.2	  494.5	 6847.0	...
5796440	  816.1	  494.1	 6847.0	...
5796441	  816.1	  493.9	 6848.0	...
5796442	  816.2	  493.9	 6849.0	...
5796443	  816.4	  494.8	 6852.0	...
5796444	  816.5	  495.5	 6855.0	...
5796445	  816.6	  496.2	 6858.0	...
5796446	  816.5	  496.2	 6857.0	...
5796447	  816.5	  495.9	 6858.0	...
5796448	  816.4	  495.5	 6860.0	...
5796449	  816.5	  495.1	 6862.0	...
5796450	  816.7	  495.5	 6861.0	...
5796451	  817.1	  496.1	 6859.0	...
5796452	  817.5	  495.8	 6861.0	...
5796453	  817.7	  494.9	 6864.0	...
5796454	  818.0	  494.1	 6867.0	...
5796455	  818.2	  494.1	 6865.0	...
5796456	  818.0	  494.3	 6863.0	...
5796457	  817.7	  494.5	 6860.0	...
5796458	  817.7	  494.6	 6861.0	...
5796459	  818.0	  494.4	 6863.0	...
5796460	  818.2	  494.0	 6866.0	...
5796461	  818.0	  493.8	 6869.0	...
5796462	  817.8	  493.6	 6870.0	...
5796463	  817.7	  493.6	 6871.0	...
5796464	  817.5	  493.5	 6873.0	...
5796465	  817.5	  493.6	 6876.0	...
5796466	  817.2	  493.8	 6881.0	...
5796467	  817.0	  493.6	 6885.0	...
5796468	  816.7	  493.3	 6884.0	...
5796469	  816.7	  493.0	 6881.0	...
5796470	  817.0	  493.6	 6878.0	...
5796471	  817.4	  493.9	 6880.0	...
5796472	  817.8	  494.2	 6882.0	...
5796473	  817.7	  494.5	 6883.0	...
5796474	  817.3	  495.2	 6882.0	...
5796475	  817.2	  495.0	 6881.0	...
5796476	  817.3	  494.2	 6880.0	...
5796477	  816.9	  493.6	 6880.0	...
5796478	  816.1	  493.9	 6880.0	...
5796479	  815.7	  493.6	 6885.0	...
5796480	  815.9	  493.2	 6889.0	...
5796481	  816.1	  492.7	 6893.0	...
5796482	  816.0	  492.6	 6893.0	...
5796483	  815.4	  492.6	 6894.0	...
5796484	  814.9	  492.5	 6895.0	...
5796485	  814.6	  492.2	 6896.0	...
5796486	  815.0	  491.8	 6896.0	...
5796487	  815.4	  491.3	 6897.0	...
5796488	  815.3	  490.9	 6899.0	...
5796489	  815.0	  490.6	 6901.0	...
5796490	  814.8	  491.0	 6904.0	...
5796491	  815.2	  491.6	 6908.0	...
5796492	  815.5	  492.3	 6908.0	...
5796493	  815.6	  492.6	 6908.0	...
5796494	  815.7	  492.4	 6912.0	...
5796495	  815.9	  492.3	 6918.0	...
5796496	  815.8	  492.3	 6918.0	...
5796497	  815.6	  492.1	 6912.0	...
5796498	  815.5	  492.5	 6906.0	...
5796499	  815.9	  492.7	 6906.0	...
5796500	  815.8	  492.0	 6907.0	...
5796501	  815.5	  490.8	 6910.0	...
5796502	  815.1	  489.5	 6913.0	...
5796503	  814.8	  489.5	 6914.0	...
5796504	  814.8	  489.4	 6913.0	...
5796505	  815.6	  489.3	 6913.0	...
5796506	  816.4	  489.0	 6915.0	...
5796507	  817.3	  488.7	 6921.0	...
5796508	  817.4	  488.8	 6926.0	...
5796509	  817.3	  489.0	 6925.0	...
5796510	  817.2	  489.3	 6919.0	...
5796511	  817.0	  489.4	 6918.0	...
5796512	  817.0	  489.5	 6923.0	...
5796513	  816.9	  489.7	 6929.0	...
5796514	  816.8	  489.8	 6933.0	...
5796515	  816.7	  489.8	 6935.0	...
5796516	  816.7	  489.6	 6936.0	...
5796517	  816.7	  489.6	 6935.0	...
5796518	  816.8	  489.9	 6934.0	...
5796519	  816.9	  490.3	 6935.0	...
5796520	  817.0	  491.0	 6936.0	...
5796521	  817.0	  491.7	 6937.0	...
5796522	  817.0	  492.0	 6937.0	...
5796523	  816.9	  491.5	 6938.0	...
5796524	  816.7	  490.9	 6939.0	...
5796525	  816.6	  490.5	 6941.0	...
5796526	  816.5	  490.2	 6942.0	...
5796527	  816.4	  489.9	 6941.0	...
5796528	  815.8	  489.7	 6938.0	...
5796529	  815.3	  490.1	 6934.0	...
5796530	  814.4	  490.5	 6933.0	...
5796531	  814.2	  491.2	 6933.0	...
5796532	  814.0	  491.4	 6934.0	...
5796533	  814.6	  491.4	 6935.0	...
5796534	  815.2	  490.9	 6940.0	...
5796535	  815.9	  490.3	 6946.0	...
5796536	  816.2	  490.0	 6953.0	...
5796537	  816.3	  489.8	 6953.0	...
5796538	  816.0	  489.1	 6954.0	...
5796539	  815.8	  488.5	 6953.0	...
5796540	  815.7	  487.9	 6952.0	...
5796541	  815.7	  488.0	 6951.0	...
MSG	5796542 0000 _ Number Off
5796542	  816.2	  488.3	 6948.0	...
5796543	  816.8	  488.5	 6943.0	...
5796544	  817.1	  488.8	 6938.0	...
5796545	  816.8	  488.9	 6943.0	...
5796546	  816.4	  488.6	 6952.0	...
5796547	  816.1	  488.2	 6960.0	...
5796548	  815.8	  487.8	 6961.0	...
5796549	  815.6	  487.7	 6963.0	...
5796550	  815.5	  487.5	 6965.0	...
5796551	  815.3	  487.3	 6967.0	...
5796552	  815.1	  487.4	 6969.0	...
5796553	  815.2	  486.7	 6971.0	...
5796554	  815.4	  486.1	 6972.0	...
5796555	  815.7	  486.1	 6971.0	...
5796556	  815.7	  486.7	 6973.0	...
5796557	  815.8	  487.6	 6978.0	...
5796558	  815.9	  487.7	 6983.0	...
5796559	  815.9	  488.1	 6985.0	...
5796560	  816.1	  488.4	 6983.0	...
5796561	  816.4	  488.7	 6982.0	...
5796562	  816.6	  488.9	 6981.0	...
5796563	  816.8	  489.0	 6983.0	...
5796564	  817.0	  489.5	 6985.0	...
5796565	  817.0	  489.9	 6987.0	...
5796566	  817.3	  489.2	 6988.0	...
5796567	  817.6	  488.3	 6987.0	...
5796568	  818.1	  487.3	 6988.0	...
5796569	  817.6	  487.3	 6989.0	...
5796570	  817.0	  487.4	 6989.0	...
5796571	  816.4	  487.6	 6989.0	...
5796572	  816.1	  487.8	 6988.0	...
5796573	  815.9	  487.6	 6993.0	...
5796574	  815.6	  486.8	 6998.0	...
5796575	  815.5	  486.0	 7003.0	...
5796576	  815.5	  485.4	 6999.0	...
5796577	  815.8	  485.4	 6996.0	...
5796578	  816.7	  485.4	 6999.0	...
5796579	  817.3	  485.3	 7004.0	...
5796580	  817.9	  485.3	 7005.0	...
5796581	  817.9	  485.4	 7002.0	...
5796582	  817.9	  485.3	 6999.0	...
5796583	  818.2	  485.5	 7000.0	...
5796584	  818.5	  485.7	 7001.0	...
5796585	  817.6	  485.7	 7002.0	...
5796586	  816.7	  485.2	 7002.0	...
5796587	  815.8	  484.8	 7003.0	...
5796588	  816.4	  484.5	 7005.0	...
5796589	  816.8	  484.5	 7007.0	...
5796590	  817.2	  484.9	 7008.0	...
5796591	  817.9	  485.3	 7010.0	...
5796592	  818.4	  484.3	 7010.0	...
5796593	  817.9	  483.1	 7009.0	...
5796594	  816.7	  481.9	 7005.0	...
5796595	  815.7	  482.5	 7001.0	...
5796596	  815.8	  483.4	 6999.0	...
5796597	  816.2	  484.2	 7001.0	...
5796598	  816.5	  484.4	 7003.0	...
5796599	  816.7	  484.2	 7001.0	...
5796600	  816.7	  483.8	 6997.0	...
5796601	  816.4	  483.6	 6998.0	...
5796602	  816.1	  483.4	 7003.0	...
5796603	  816.6	  483.2	 7007.0	...
5796604	  817.0	  482.2	 7007.0	...
5796605	  817.4	  481.2	 7007.0	...
5796606	  817.0	  480.6	 7006.0	...
5796607	  817.2	  480.9	 7006.0	...
5796608	  817.7	  481.2	 7009.0	...
5796609	  818.0	  480.7	 7013.0	...
5796610	  817.2	  480.1	 7016.0	...
5796611	  816.1	  480.0	 7020.0	...
5796612	  814.9	  480.8	 7022.0	...
5796613	  814.7	  481.5	 7022.0	...
5796614	  814.8	  481.8	 7019.0	...
5796615	  815.3	  481.7	 7014.0	...
5796616	  816.0	  482.2	 7013.0	...
5796617	  816.3	  482.8	 7011.0	...
5796618	  816.3	  483.1	 7011.0	...
5796619	  816.3	  482.9	 7011.0	...
5796620	  816.8	  482.7	 7011.0	...
5796621	  817.3	  482.1	 7013.0	...
5796622	  817.1	  481.6	 7015.0	...
5796623	  816.2	  481.0	 7018.0	...
5796624	  815.3	  481.1	 7021.0	...
5796625	  815.1	  480.8	 7023.0	...
5796626	  815.1	  480.7	 7024.0	...
5796627	  815.2	  480.5	 7025.0	...
5796628	  815.5	  480.5	 7025.0	...
5796629	  815.3	  480.4	 7025.0	...
5796630	  815.0	  480.4	 7026.0	...
5796631	  815.4	  480.5	 7027.0	...
5796632	  816.1	  480.4	 7025.0	...
5796633	  816.8	  480.2	 7022.0	...
5796634	  816.9	  479.9	 7019.0	...
5796635	  816.8	  479.9	 7018.0	...
5796636	  816.8	  480.3	 7021.0	...
5796637	  816.8	  480.3	 7028.0	...
5796638	  816.9	  480.4	 7035.0	...
5796639	  816.3	  480.2	 7034.0	...
5796640	  815.7	  480.2	 7029.0	...
5796641	  815.3	  480.2	 7024.0	...
5796642	  815.4	  480.3	 7025.0	...
5796643	  815.4	  480.6	 7026.0	...
5796644	  815.2	  480.9	 7026.0	...
5796645	  815.5	  480.6	 7026.0	...
5796646	  816.1	  480.4	 7026.0	...
5796647	  816.6	  480.2	 7027.0	...
5796648	  816.3	  480.4	 7028.0	...
5796649	  815.7	  480.3	 7030.0	...
5796650	  815.1	  480.2	 7034.0	...
5796651	  815.1	  480.2	 7038.0	...
5796652	  815.3	  480.3	 7041.0	...
5796653	  815.6	  480.5	 7042.0	...
5796654	  815.7	  480.8	 7044.0	...
5796655	  815.4	  481.0	 7047.0	...
5796656	  814.9	  480.9	 7048.0	...
5796657	  814.4	  480.1	 7046.0	...
5796658	  814.5	  479.2	 7045.0	...
5796659	  814.6	  479.4	 7044.0	...
5796660	  814.7	  480.1	 7047.0	...
5796661	  814.7	  480.8	 7052.0	...
5796662	  814.8	  480.8	 7058.0	...
5796663	  814.9	  480.6	 7061.0	...
5796664	  815.0	  480.4	 7060.0	...
5796665	  814.8	  480.3	 7059.0	...
5796666	  814.7	  479.7	 7059.0	...
5796667	  814.5	  479.1	 7061.0	...
5796668	  814.4	  478.4	 7062.0	...
5796669	  814.5	  478.4	 7062.0	...
5796670	  814.7	  478.6	 7062.0	...
5796671	  815.2	  478.9	 7062.0	...
5796672	  815.6	  479.4	 7062.0	...
5796673	  815.9	  479.6	 7063.0	...
5796674	  815.9	  479.5	 7063.0	...
5796675	  815.3	  479.3	 7063.0	...
5796676	  814.6	  479.4	 7065.0	...
5796677	  814.0	  479.7	 7066.0	...
5796678	  814.0	  479.7	 7065.0	...
5796679	  814.2	  479.5	 7062.0	...
5796680	  814.3	  479.1	 7060.0	...
5796681	  814.0	  478.9	 7061.0	...
5796682	  813.5	  478.7	 7063.0	...
5796683	  813.2	  478.7	 7061.0	...
5796684	  813.3	  478.6	 7057.0	...
5796685	  813.4	  478.8	 7054.0	...
5796686	  813.4	  479.1	 7056.0	...
5796687	  813.5	  479.7	 7058.0	...
5796688	  813.6	  480.0	 7060.0	...
5796689	  813.8	  480.0	 7062.0	...
5796690	  813.8	  479.8	 7063.0	...
5796691	  813.8	  479.3	 7064.0	...
5796692	  813.7	  479.1	 7065.0	...
5796693	  813.8	  479.3	 7067.0	...
5796694	  813.9	  479.7	 7070.0	...
5796695	  813.9	  480.0	 7071.0	...
5796696	  814.2	  480.0	 7069.0	...
5796697	  814.5	  479.5	 7073.0	...
5796698	  814.9	  479.0	 7079.0	...
5796699	  815.0	  478.5	 7086.0	...
5796700	  815.0	  478.4	 7087.0	...
5796701	  814.6	  478.7	 7088.0	...
5796702	  814.2	  479.2	 7089.0	...
5796703	  814.1	  479.5	 7090.0	...
5796704	  814.5	  479.6	 7090.0	...
5796705	  814.9	  479.4	 7090.0	...
5796706	  815.2	  479.4	 7089.0	...
5796707	  815.1	  479.3	 7090.0	...
5796708	  814.8	  479.1	 7093.0	...
5796709	  814.7	  478.7	 7095.0	...
5796710	  814.8	  478.0	 7095.0	...
5796711	  814.6	  477.9	 7096.0	...
5796712	  814.3	  477.9	 7096.0	...
5796713	  814.1	  478.2	 7096.0	...
5796714	  814.4	  478.0	 7097.0	...
5796715	  815.0	  477.8	 7098.0	...
5796716	  815.3	  477.6	 7099.0	...
5796717	  815.8	  477.3	 7100.0	...
5796718	  816.0	  477.5	 7101.0	...
5796719	  816.5	  477.9	 7102.0	...
5796720	  816.8	  478.1	 7099.0	...
5796721	  817.1	  477.7	 7096.0	...
5796722	  817.0	  477.3	 7093.0	...
5796723	  817.0	  477.1	 7094.0	...
5796724	  817.2	  477.0	 7096.0	...
5796725	  817.5	  477.0	 7101.0	...
5796726	  817.5	  477.0	 7104.0	...
5796727	  817.4	  477.0	 7105.0	...
5796728	  817.4	  476.8	 7104.0	...
5796729	  817.5	  476.6	 7104.0	...
5796730	  817.2	  476.4	 7104.0	...
5796731	  816.8	  476.0	 7104.0	...
5796732	  816.2	  475.6	 7104.0	...
5796733	  816.1	  475.5	 7100.0	...
5796734	  816.1	  475.8	 7096.0	...
5796735	  815.9	  475.9	 7091.0	...
5796736	  815.8	  475.7	 7090.0	...
5796737	  815.4	  475.7	 7092.0	...
5796738	  815.2	  475.7	 7097.0	...
5796739	  815.3	  475.4	 7104.0	...
5796740	  815.6	  475.1	 7106.0	...
5796741	  815.8	  475.6	 7106.0	...
5796742	  815.8	  476.4	 7104.0	...
5796743	  815.9	  477.2	 7101.0	...
5796744	  816.1	  477.2	 7101.0	...
5796745	  816.2	  477.1	 7105.0	...
5796746	  816.3	  476.8	 7109.0	...
5796747	  816.1	  476.1	 7114.0	...
5796748	  816.4	  475.6	 7115.0	...
5796749	  816.7	  475.2	 7115.0	...
5796750	  817.2	  475.2	 7114.0	...
5796751	  817.4	  475.2	 7118.0	...
5796752	  817.3	  475.3	 7122.0	...
5796753	  816.8	  475.4	 7122.0	...
MSG	5796754 0000 _ Number On
5796754	  816.4	  475.2	 7117.0	...
5796755	  816.3	  475.0	 7113.0	...
5796756	  816.3	  474.4	 7114.0	...
5796757	  816.3	  474.2	 7119.0	...
5796758	  816.2	  474.1	 7124.0	...
5796759	  816.2	  474.2	 7128.0	...
5796760	  816.1	  474.4	 7123.0	...
5796761	  815.8	  474.5	 7119.0	...
5796762	  815.3	  474.7	 7114.0	...
5796763	  815.1	  475.1	 7113.0	...
5796764	  815.3	  475.3	 7111.0	...
5796765	  815.6	  475.4	 7109.0	...
5796766	  815.8	  475.3	 7107.0	...
5796767	  815.8	  475.5	 7113.0	...
5796768	  815.5	  475.9	 7121.0	...
5796769	  815.1	  476.3	 7125.0	...
5796770	  814.7	  476.3	 7122.0	...
5796771	  814.3	  476.1	 7120.0	...
5796772	  814.1	  475.9	 7121.0	...
5796773	  814.4	  475.8	 7120.0	...
5796774	  815.0	  475.7	 7120.0	...
5796775	  815.9	  475.6	 7119.0	...
5796776	  816.2	  475.6	 7120.0	...
5796777	  815.8	  475.6	 7121.0	...
5796778	  814.9	  475.5	 7123.0	...
5796779	  814.1	  475.5	 7124.0	...
5796780	  814.0	  475.1	 7124.0	...
5796781	  814.7	  474.6	 7123.0	...
5796782	  815.4	  474.0	 7123.0	...
5796783	  815.9	  473.9	 7125.0	...
5796784	  815.7	  473.8	 7129.0	...
5796785	  815.5	  473.8	 7132.0	...
5796786	  815.9	  473.8	 7135.0	...
5796787	  816.2	  474.0	 7136.0	...
5796788	  816.6	  474.2	 7138.0	...
5796789	  816.7	  474.4	 7139.0	...
5796790	  815.5	  475.0	 7135.0	...
5796791	  814.2	  475.5	 7131.0	...
5796792	  812.8	  475.9	 7128.0	...
5796793	  812.7	  475.5	 7128.0	...
5796794	  813.4	  474.9	 7128.0	...
5796795	  814.1	  474.2	 7128.0	...
5796796	  814.9	  473.7	 7129.0	...
5796797	  814.9	  473.4	 7130.0	...
5796798	  815.0	  473.5	 7131.0	...
5796799	  815.0	  473.6	 7132.0	...
5796800	  814.8	  473.8	 7133.0	...
5796801	  814.5	  473.9	 7135.0	...
5796802	  814.6	  474.4	 7136.0	...
5796803	  814.8	  475.1	 7137.0	...
5796804	  815.2	  475.7	 7136.0	...
5796805	  815.4	  476.0	 7137.0	...
5796806	  815.5	  475.9	 7139.0	...
5796807	  815.5	  475.7	 7141.0	...
5796808	  815.4	  475.7	 7142.0	...
5796809	  815.2	  475.2	 7141.0	...
5796810	  815.1	  474.7	 7141.0	...
5796811	  814.7	  474.3	 7141.0	...
5796812	  814.5	  474.4	 7141.0	...
5796813	  814.5	  474.4	 7140.0	...
5796814	  814.7	  474.3	 7138.0	...
5796815	  814.8	  474.8	 7137.0	...
5796816	  814.5	  475.3	 7137.0	...
5796817	  814.4	  475.8	 7139.0	...
5796818	  814.0	  475.2	 7141.0	...
5796819	  813.8	  474.6	 7143.0	...
5796820	  813.6	  473.9	 7143.0	...
5796821	  813.9	  473.9	 7143.0	...
5796822	  813.9	  474.2	 7143.0	...
5796823	  814.0	  474.7	 7143.0	...
5796824	  815.0	  475.0	 7143.0	...
5796825	  816.2	  475.1	 7143.0	...
5796826	  816.7	  475.0	 7143.0	...
5796827	  816.0	  475.3	 7143.0	...
5796828	  815.2	  475.6	 7144.0	...
5796829	  815.2	  475.8	 7145.0	...
5796830	  815.1	  475.9	 7145.0	...
5796831	  815.0	  475.9	 7143.0	...
5796832	  815.5	  475.8	 7144.0	...
5796833	  815.9	  475.7	 7145.0	...
5796834	  816.3	  474.7	 7146.0	...
5796835	  816.2	  473.9	 7146.0	...
5796836	  816.2	  473.4	 7147.0	...
5796837	  816.0	  473.6	 7149.0	...
5796838	  815.7	  473.9	 7151.0	...
5796839	  815.4	  473.7	 7152.0	...
5796840	  815.3	  473.5	 7153.0	...
5796841	  816.4	  473.2	 7153.0	...
5796842	  817.5	  473.2	 7153.0	...
5796843	  817.2	  473.5	 7152.0	...
5796844	  815.8	  474.1	 7153.0	...
5796845	  814.4	  474.6	 7154.0	...
5796846	  814.7	  474.7	 7155.0	...
5796847	  814.8	  474.5	 7158.0	...
5796848	  815.0	  474.2	 7162.0	...
5796849	  815.2	  473.7	 7166.0	...
5796850	  815.6	  473.4	 7164.0	...
5796851	  816.1	  473.2	 7162.0	...
5796852	  816.6	  473.1	 7160.0	...
5796853	  816.9	  473.2	 7159.0	...
5796854	  817.4	  473.6	 7159.0	...
5796855	  817.5	  474.1	 7160.0	...
5796856	  817.6	  474.0	 7162.0	...
5796857	  817.5	  473.3	 7165.0	...
5796858	  816.3	  472.6	 7167.0	...
5796859	  815.6	  473.3	 7166.0	...
5796860	  815.0	  474.4	 7163.0	...
5796861	  815.6	  474.9	 7159.0	...
5796862	  815.7	  474.4	 7157.0	...
5796863	  815.7	  473.9	 7156.0	...
5796864	  816.1	  473.9	 7158.0	...
5796865	  816.5	  474.0	 7161.0	...
5796866	  816.9	  473.6	 7165.0	...
5796867	  816.8	  473.5	 7165.0	...
5796868	  817.0	  473.4	 7165.0	...
5796869	  817.3	  473.7	 7163.0	...
5796870	  817.0	  474.0	 7162.0	...
5796871	  816.4	  474.5	 7163.0	...
5796872	  815.8	  474.5	 7164.0	...
5796873	  815.8	  474.1	 7169.0	...
5796874	  815.8	  473.5	 7173.0	...
5796875	  815.7	  473.3	 7177.0	...
5796876	  815.7	  473.1	 7177.0	...
5796877	  814.9	  473.1	 7177.0	...
5796878	  814.2	  473.2	 7174.0	...
5796879	  814.5	  473.1	 7170.0	...
5796880	  815.5	  473.3	 7170.0	...
5796881	  816.4	  473.3	 7174.0	...
5796882	  815.8	  473.6	 7180.0	...
5796883	  815.3	  473.5	 7182.0	...
5796884	  815.3	  473.7	 7183.0	...
5796885	  815.7	  473.9	 7178.0	...
5796886	  816.1	  473.9	 7173.0	...
5796887	  816.2	  473.8	 7169.0	...
5796888	  816.6	  473.6	 7168.0	...
5796889	  817.0	  473.8	 7169.0	...
5796890	  817.0	  473.6	 7172.0	...
5796891	  816.6	  473.3	 7177.0	...
5796892	  815.8	  474.0	 7182.0	...
5796893	  815.1	  475.0	 7187.0	...
5796894	  814.5	  475.2	 7188.0	...
5796895	  814.5	  474.4	 7188.0	...
5796896	  814.7	  473.5	 7187.0	...
5796897	  815.1	  473.5	 7187.0	...
5796898	  815.3	  473.6	 7187.0	...
5796899	  815.1	  473.7	 7188.0	...
5796900	  814.7	  474.2	 7190.0	...
5796901	  814.5	  474.7	 7189.0	...
5796902	  814.4	  475.1	 7186.0	...
5796903	  814.2	  475.0	 7184.0	...
5796904	  814.0	  474.9	 7183.0	...
5796905	  813.5	  475.3	 7184.0	...
5796906	  813.1	  475.8	 7187.0	...
5796907	  813.2	  476.2	 7189.0	...
5796908	  813.6	  476.1	 7191.0	...
5796909	  814.2	  476.0	 7193.0	...
5796910	  814.2	  474.9	 7195.0	...
5796911	  814.2	  473.7	 7195.0	...
5796912	  814.2	  472.7	 7197.0	...
5796913	  814.0	  472.9	 7198.0	...
5796914	  813.6	  472.9	 7198.0	...
5796915	  813.9	  472.8	 7198.0	...
5796916	  814.8	  473.0	 7198.0	...
5796917	  815.3	  473.4	 7199.0	...
5796918	  815.0	  473.9	 7201.0	...
5796919	  814.2	  474.5	 7201.0	...
5796920	  813.4	  475.1	 7198.0	...
5796921	  812.8	  475.1	 7195.0	...
5796922	  812.4	  474.7	 7194.0	...
5796923	  812.2	  474.3	 7197.0	...
5796924	  812.1	  474.5	 7199.0	...
5796925	  812.0	  474.1	 7202.0	...
5796926	  812.1	  473.6	 7203.0	...
5796927	  812.2	  472.7	 7204.0	...
5796928	  812.7	  472.3	 7200.0	...
5796929	  813.1	  472.1	 7195.0	...
5796930	  813.6	  472.3	 7196.0	...
5796931	  813.8	  472.8	 7203.0	...
5796932	  814.0	  473.1	 7210.0	...
5796933	  814.1	  473.3	 7209.0	...
5796934	  814.3	  473.6	 7204.0	...
5796935	  814.4	  474.1	 7199.0	...
5796936	  814.1	  474.6	 7195.0	...
5796937	  813.7	  474.4	 7195.0	...
5796938	  813.2	  474.0	 7194.0	...
5796939	  812.9	  473.6	 7191.0	...
5796940	  812.7	  473.7	 7189.0	...
5796941	  812.5	  474.0	 7189.0	...
5796942	  812.6	  474.4	 7192.0	...
5796943	  812.4	  474.6	 7195.0	...
5796944	  812.3	  474.6	 7195.0	...
5796945	  812.1	  474.4	 7195.0	...
5796946	  812.2	  474.3	 7195.0	...
5796947	  812.4	  474.2	 7201.0	...
5796948	  812.5	  474.2	 7206.0	...
5796949	  812.9	  473.9	 7208.0	...
5796950	  813.1	  473.6	 7204.0	...
5796951	  812.8	  473.3	 7198.0	...
5796952	  812.2	  473.2	 7196.0	...
5796953	  811.7	  473.2	 7194.0	...
5796954	  811.6	  473.3	 7198.0	...
5796955	  812.3	  473.5	 7206.0	...
5796956	  812.9	  473.8	 7213.0	...
5796957	  812.9	  474.0	 7215.0	...
5796958	  812.2	  473.7	 7214.0	...
5796959	  811.8	  473.2	 7214.0	...
5796960	  812.7	  473.1	 7214.0	...
5796961	  813.6	  473.2	 7212.0	...
5796962	  814.0	  473.3	 7208.0	...
5796963	  814.3	  473.4	 7209.0	...
5796964	  814.9	  474.0	 7214.0	...
5796965	  815.4	  474.7	 7218.0	...
5796966	  815.8	  474.3	 7219.0	...
5796967	  815.9	  473.9	 7220.0	...
5796968	  815.1	  473.5	 7220.0	...
5796969	  814.1	  473.2	 7218.0	...
5796970	  813.0	  472.9	 7217.0	...
5796971	  812.8	  472.5	 7216.0	...
5796972	  812.9	  472.6	 7216.0	...
5796973	  813.7	  472.5	 7217.0	...
5796974	  814.4	  472.4	 7218.0	...
5796975	  815.3	  472.3	 7218.0	...
5796976	  815.5	  472.9	 7218.0	...
5796977	  815.9	  473.4	 7219.0	...
5796978	  816.2	  474.0	 7219.0	...
5796979	  816.4	  474.1	 7221.0	...
5796980	  816.2	  474.1	 7221.0	...
5796981	  816.0	  473.5	 7222.0	...
5796982	  815.7	  473.0	 7226.0	...
5796983	  815.7	  472.6	 7229.0	...
5796984	  815.9	  472.9	 7228.0	...
5796985	  816.1	  472.9	 7223.0	...
5796986	  816.0	  472.7	 7218.0	...
5796987	  815.5	  472.4	 7219.0	...
5796988	  814.7	  472.6	 7219.0	...
5796989	  813.0	  473.1	 7218.0	...
5796990	  811.8	  473.3	 7220.0	...
5796991	  811.9	  472.6	 7222.0	...
5796992	  812.9	  471.7	 7222.0	...
5796993	  813.5	  471.2	 7214.0	...
5796994	  813.0	  471.3	 7206.0	...
5796995	  812.6	  471.4	 7203.0	...
5796996	  812.7	  471.4	 7206.0	...
5796997	  813.0	  472.7	 7212.0	...
5796998	  813.4	  474.0	 7216.0	...
5796999	  813.8	  473.9	 7220.0	...
5797000	  814.0	  472.5	 7220.0	...
5797001	  813.9	  471.4	 7218.0	...
5797002	  813.8	  472.1	 7217.0	...
5797003	  813.8	  472.6	 7218.0	...
5797004	  814.0	  472.9	 7220.0	...
5797005	  813.6	  472.8	 7224.0	...
5797006	  813.0	  472.8	 7229.0	...
5797007	  812.5	  472.5	 7234.0	...
5797008	  812.4	  472.2	 7234.0	...
5797009	  812.4	  472.0	 7233.0	...
5797010	  812.5	  472.7	 7230.0	...
5797011	  812.4	  473.3	 7229.0	...
5797012	  812.4	  473.8	 7231.0	...
5797013	  812.0	  473.1	 7233.0	...
5797014	  811.8	  472.4	 7239.0	...
5797015	  811.9	  472.4	 7241.0	...
5797016	  812.1	  473.1	 7242.0	...
5797017	  812.2	  473.5	 7241.0	...
5797018	  812.2	  473.4	 7242.0	...
5797019	  812.4	  473.6	 7244.0	...
5797020	  812.6	  474.0	 7245.0	...
5797021	  812.7	  474.0	 7246.0	...
5797022	  812.6	  473.4	 7244.0	...
5797023	  812.0	  473.1	 7243.0	...
5797024	  811.4	  472.9	 7241.0	...
5797025	  811.1	  473.3	 7243.0	...
5797026	  811.5	  473.6	 7244.0	...
5797027	  811.9	  473.4	 7244.0	...
5797028	  812.0	  473.0	 7242.0	...
5797029	  811.9	  472.7	 7242.0	...
5797030	  811.6	  472.9	 7244.0	...
5797031	  811.4	  473.1	 7246.0	...
5797032	  811.6	  473.2	 7247.0	...
5797033	  811.9	  473.1	 7249.0	...
5797034	  812.2	  472.8	 7249.0	...
5797035	  812.3	  472.6	 7246.0	...
5797036	  812.6	  472.7	 7242.0	...
5797037	  813.0	  472.9	 7240.0	...
5797038	  813.3	  473.0	 7242.0	...
5797039	  813.3	  473.0	 7244.0	...
5797040	  813.4	  473.3	 7251.0	...
5797041	  813.3	  473.5	 7255.0	...
5797042	  813.0	  473.0	 7258.0	...
5797043	  812.5	  472.3	 7257.0	...
5797044	  812.1	  471.4	 7258.0	...
5797045	  811.9	  471.3	 7263.0	...
5797046	  812.2	  472.0	 7269.0	...
5797047	  812.4	  472.7	 7272.0	...
5797048	  812.8	  473.4	 7272.0	...
5797049	  813.0	  473.4	 7267.0	...
5797050	  812.6	  472.7	 7261.0	...
5797051	  812.1	  472.1	 7254.0	...
5797052	  811.4	  471.4	 7251.0	...
5797053	  811.2	  471.4	 7250.0	...
5797054	  811.6	  472.1	 7250.0	...
5797055	  812.1	  472.5	 7250.0	...
MSG	5797056 0000 _ Number Off
5797056	  812.4	  473.0	 7250.0	...
5797057	  812.3	  472.7	 7248.0	...
5797058	  812.2	  472.9	 7246.0	...
5797059	  812.2	  473.1	 7244.0	...
5797060	  812.1	  473.6	 7244.0	...
5797061	  812.3	  473.8	 7243.0	...
5797062	  813.1	  474.1	 7247.0	...
5797063	  813.9	  474.2	 7251.0	...
5797064	  813.8	  473.9	 7253.0	...
5797065	  812.8	  473.5	 7252.0	...
5797066	  811.7	  473.0	 7253.0	...
5797067	  810.7	  472.9	 7254.0	...
5797068	  810.4	  473.1	 7256.0	...
5797069	  810.5	  473.5	 7255.0	...
5797070	  811.0	  473.9	 7253.0	...
5797071	  811.5	  474.1	 7256.0	...
5797072	  811.4	  473.8	 7261.0	...
5797073	  811.2	  473.6	 7260.0	...
5797074	  811.0	  473.4	 7254.0	...
5797075	  811.0	  473.3	 7247.0	...
5797076	  811.0	  473.1	 7245.0	...
5797077	  811.1	  472.8	 7247.0	...
5797078	  811.8	  472.5	 7250.0	...
5797079	  812.5	  472.2	 7253.0	...
5797080	  813.1	  472.6	 7254.0	...
5797081	  813.0	  473.3	 7254.0	...
5797082	  812.9	  474.0	 7255.0	...
5797083	  812.8	  473.8	 7253.0	...
5797084	  812.7	  473.6	 7251.0	...
5797085	  812.6	  473.3	 7249.0	...
5797086	  812.6	  473.0	 7248.0	...
5797087	  812.6	  472.9	 7249.0	...
5797088	  812.5	  473.2	 7250.0	...
5797089	  812.5	  473.6	 7248.0	...
5797090	  812.6	  473.7	 7245.0	...
5797091	  812.8	  473.2	 7244.0	...
5797092	  812.9	  472.8	 7246.0	...
5797093	  812.6	  472.3	 7247.0	...
5797094	  811.8	  472.3	 7247.0	...
5797095	  811.0	  472.4	 7248.0	...
5797096	  810.8	  472.8	 7250.0	...
5797097	  810.9	  473.1	 7256.0	...
5797098	  810.9	  473.1	 7261.0	...
5797099	  810.8	  473.0	 7264.0	...
5797100	  810.6	  473.0	 7265.0	...
5797101	  810.4	  473.1	 7265.0	...
5797102	  810.3	  472.4	 7263.0	...
5797103	  809.7	  471.8	 7261.0	...
5797104	  809.1	  471.2	 7260.0	...
5797105	  809.2	  472.2	 7259.0	...
5797106	  809.9	  473.2	 7260.0	...
5797107	  810.5	  474.2	 7260.0	...
5797108	  810.3	  474.2	 7254.0	...
5797109	  810.0	  473.7	 7247.0	...
5797110	  809.7	  473.2	 7240.0	...
5797111	  809.7	  472.6	 7247.0	...
5797112	  809.9	  472.7	 7253.0	...
5797113	  810.0	  473.3	 7258.0	...
5797114	  809.3	  473.8	 7255.0	...
5797115	  808.7	  474.3	 7251.0	...
5797116	  808.2	  474.2	 7249.0	...
5797117	  808.5	  474.1	 7249.0	...
5797118	  808.7	  473.9	 7249.0	...
5797119	  808.8	  473.7	 7249.0	...
5797120	  808.9	  473.5	 7249.0	...
5797121	  809.0	  473.4	 7251.0	...
5797122	  809.1	  473.4	 7252.0	...
5797123	  808.3	  473.7	 7253.0	...
5797124	  807.5	  473.9	 7248.0	...
5797125	  806.8	  474.2	 7242.0	...
5797126	  807.0	  474.9	 7237.0	...
5797127	  807.3	  475.4	 7236.0	...
5797128	  807.4	  475.1	 7238.0	...
5797129	  807.4	  474.4	 7240.0	...
5797130	  807.4	  474.3	 7241.0	...
5797131	  807.7	  474.9	 7241.0	...
5797132	  808.0	  475.5	 7242.0	...
5797133	  808.5	  475.3	 7242.0	...
5797134	  808.7	  475.1	 7244.0	...
5797135	  809.0	  474.8	 7247.0	...
5797136	  808.7	  474.4	 7250.0	...
5797137	  808.9	  474.0	 7247.0	...
5797138	  809.2	  473.9	 7244.0	...
5797139	  809.6	  473.8	 7240.0	...
5797140	  809.9	  473.5	 7238.0	...
5797141	  810.0	  473.4	 7237.0	...
5797142	  810.1	  473.6	 7234.0	...
5797143	  810.0	  474.0	 7231.0	...
5797144	  809.9	  474.3	 7228.0	...
5797145	  809.8	  474.3	 7232.0	...
5797146	  809.7	  474.3	 7237.0	...
5797147	  809.7	  474.3	 7242.0	...
5797148	  809.6	  474.1	 7242.0	...
5797149	  809.4	  473.8	 7242.0	...
5797150	  809.0	  473.4	 7237.0	...
5797151	  808.7	  473.4	 7233.0	...
5797152	  808.8	  473.5	 7229.0	...
5797153	  809.2	  474.0	 7233.0	...
5797154	  809.5	  474.3	 7239.0	...
5797155	  809.5	  474.8	 7245.0	...
5797156	  809.5	  474.8	 7247.0	...
5797157	  809.8	  474.7	 7248.0	...
5797158	  810.1	  474.8	 7246.0	...
5797159	  810.4	  474.8	 7245.0	...
5797160	  809.8	  475.0	 7244.0	...
5797161	  809.2	  475.0	 7245.0	...
5797162	  808.7	  474.9	 7246.0	...
5797163	  808.7	  474.6	 7248.0	...
5797164	  808.6	  474.4	 7250.0	...
5797165	  808.5	  473.9	 7249.0	...
5797166	  808.1	  473.4	 7248.0	...
5797167	  807.8	  473.2	 7245.0	...
5797168	  807.8	  473.7	 7243.0	...
5797169	  808.1	  474.3	 7246.0	...
5797170	  808.3	  474.8	 7250.0	...
5797171	  808.4	  475.0	 7255.0	...
5797172	  808.5	  475.3	 7256.0	...
5797173	  808.3	  475.8	 7256.0	...
5797174	  807.8	  476.2	 7255.0	...
5797175	  807.2	  475.4	 7253.0	...
5797176	  807.5	  474.1	 7251.0	...
5797177	  808.1	  472.8	 7249.0	...
5797178	  808.6	  472.7	 7250.0	...
5797179	  808.3	  473.4	 7251.0	...
5797180	  808.7	  474.1	 7251.0	...
5797181	  809.5	  474.8	 7251.0	...
5797182	  810.1	  474.8	 7252.0	...
5797183	  810.1	  475.8	 7254.0	...
5797184	  810.3	  476.7	 7257.0	...
5797185	  810.6	  477.3	 7260.0	...
5797186	  810.6	  477.0	 7262.0	...
5797187	  810.2	  476.7	 7263.0	...
5797188	  809.6	  476.9	 7261.0	...
5797189	  809.2	  477.0	 7255.0	...
5797190	  809.0	  476.3	 7248.0	...
5797191	  809.0	  475.5	 7247.0	...
5797192	  809.1	  474.7	 7249.0	...
5797193	  809.1	  474.7	 7251.0	...
5797194	  809.5	  474.5	 7252.0	...
5797195	  810.5	  474.1	 7251.0	...
5797196	  811.5	  473.8	 7245.0	...
5797197	  812.3	  474.3	 7238.0	...
5797198	  812.3	  474.9	 7229.0	...
5797199	  812.2	  475.5	 7226.0	...
5797200	  812.1	  475.4	 7222.0	...
5797201	  811.9	  475.0	 7220.0	...
5797202	  811.9	  474.6	 7219.0	...
5797203	  811.9	  474.5	 7218.0	...
5797204	  811.4	  474.6	 7219.0	...
5797205	  810.8	  474.7	 7220.0	...
5797206	  810.2	  474.7	 7221.0	...
5797207	  810.1	  473.6	 7222.0	...
5797208	  810.1	  472.5	 7222.0	...
5797209	  810.2	  471.4	 7223.0	...
5797210	  810.5	  473.1	 7225.0	...
5797211	  811.0	  474.9	 7228.0	...
5797212	  811.4	  476.2	 7232.0	...
5797213	  811.5	  475.3	 7234.0	...
5797214	  811.4	  474.3	 7234.0	...
5797215	  811.3	  473.5	 7229.0	...
5797216	  811.4	  472.9	 7225.0	...
5797217	  811.8	  471.9	 7223.0	...
5797218	  812.1	  471.3	 7231.0	...
5797219	  811.8	  471.2	 7238.0	...
5797220	  811.3	  471.9	 7245.0	...
5797221	  810.7	  472.6	 7244.0	...
5797222	  810.7	  473.0	 7241.0	...
5797223	  810.5	  472.6	 7239.0	...
5797224	  809.7	  472.4	 7233.0	...
5797225	  809.2	  472.2	 7228.0	...
5797226	  808.8	  472.3	 7223.0	...
5797227	  809.2	  472.4	 7220.0	...
5797228	  809.7	  472.5	 7219.0	...
5797229	  809.9	  471.4	 7218.0	...
5797230	  809.8	  470.2	 7218.0	...
5797231	  809.8	  469.1	 7220.0	...
5797232	  809.1	  469.6	 7222.0	...
5797233	  808.4	  470.1	 7223.0	...
5797234	  807.8	  470.3	 7222.0	...
5797235	  807.9	  470.1	 7220.0	...
5797236	  807.9	  470.4	 7218.0	...
5797237	  807.9	  471.3	 7217.0	...
5797238	  808.0	  472.1	 7217.0	...
5797239	  807.8	  471.8	 7217.0	...
5797240	  807.6	  471.1	 7217.0	...
5797241	  807.3	  470.9	 7218.0	...
5797242	  807.2	  471.5	 7220.0	...
5797243	  807.0	  472.0	 7214.0	...
5797244	  807.0	  472.4	 7206.0	...
5797245	  807.2	  472.8	 7203.0	...
5797246	  807.3	  473.2	 7207.0	...
5797247	  807.4	  473.1	 7211.0	...
5797248	  807.2	  473.0	 7212.0	...
5797249	  807.2	  473.0	 7215.0	...
5797250	  807.1	  473.2	 7219.0	...
5797251	  807.1	  473.3	 7220.0	...
5797252	  807.0	  473.5	 7220.0	...
5797253	  807.5	  473.5	 7219.0	...
5797254	  807.9	  473.5	 7218.0	...
5797255	  808.1	  473.4	 7217.0	...
5797256	  807.5	  473.4	 7216.0	...
5797257	  807.0	  473.0	 7221.0	...
5797258	  806.2	  472.0	 7225.0	...
5797259	  805.8	  471.1	 7227.0	...
5797260	  805.5	  471.0	 7226.0	...
5797261	  805.7	  471.7	 7225.0	...
5797262	  805.8	  472.4	 7225.0	...
5797263	  806.5	  472.4	 7219.0	...
5797264	  807.1	  472.2	 7213.0	...
5797265	  807.8	  472.2	 7210.0	...
5797266	  807.9	  472.3	 7215.0	...
5797267	  807.9	  472.2	 7218.0	...
MSG	5797268 0000 _ Number On
5797268	  807.8	  472.1	 7219.0	...
5797269	  807.6	  472.1	 7220.0	...
5797270	  807.5	  472.5	 7223.0	...
5797271	  807.7	  472.7	 7222.0	...
5797272	  808.2	  472.8	 7218.0	...
5797273	  808.5	  472.8	 7214.0	...
5797274	  808.3	  472.8	 7217.0	...
5797275	  807.8	  472.8	 7221.0	...
5797276	  807.3	  472.6	 7224.0	...
5797277	  807.6	  472.1	 7224.0	...
5797278	  807.9	  471.4	 7222.0	...
5797279	  808.2	  470.9	 7221.0	...
5797280	  808.2	  470.7	 7219.0	...
5797281	  808.1	  470.8	 7217.0	...
5797282	  808.1	  471.0	 7218.0	...
5797283	  808.2	  471.1	 7221.0	...
5797284	  808.1	  471.0	 7224.0	...
5797285	  807.8	  470.9	 7224.0	...
5797286	  807.5	  470.8	 7225.0	...
5797287	  807.3	  470.7	 7228.0	...
5797288	  807.4	  470.7	 7231.0	...
5797289	  807.0	  470.7	 7235.0	...
5797290	  806.5	  470.7	 7231.0	...
5797291	  806.7	  471.3	 7227.0	...
5797292	  807.4	  471.9	 7223.0	...
5797293	  807.8	  472.2	 7222.0	...
5797294	  807.2	  471.3	 7221.0	...
5797295	  806.6	  470.3	 7221.0	...
5797296	  806.4	  469.7	 7221.0	...
5797297	  806.4	  469.8	 7221.0	...
5797298	  806.8	  470.4	 7220.0	...
5797299	  807.1	  471.1	 7220.0	...
5797300	  807.7	  471.7	 7220.0	...
5797301	  807.8	  472.0	 7216.0	...
5797302	  807.9	  472.4	 7213.0	...
5797303	  807.6	  472.3	 7217.0	...
5797304	  807.4	  471.9	 7224.0	...
5797305	  807.3	  471.8	 7229.0	...
5797306	  807.3	  472.0	 7225.0	...
5797307	  807.4	  472.6	 7222.0	...
5797308	  807.5	  473.0	 7221.0	...
5797309	  806.8	  474.0	 7221.0	...
5797310	  806.0	  474.5	 7222.0	...
5797311	  806.2	  474.3	 7223.0	...
5797312	  807.2	  473.5	 7223.0	...
5797313	  807.9	  472.7	 7223.0	...
5797314	  807.3	  472.4	 7220.0	...
5797315	  806.8	  472.3	 7218.0	...
5797316	  806.5	  472.2	 7216.0	...
5797317	  807.4	  471.8	 7216.0	...
5797318	  808.2	  471.3	 7218.0	...
5797319	  808.5	  471.1	 7221.0	...
5797320	  808.1	  471.4	 7223.0	...
5797321	  807.4	  471.8	 7223.0	...
5797322	  807.2	  472.1	 7224.0	...
5797323	  807.0	  472.3	 7223.0	...
5797324	  807.0	  472.0	 7223.0	...
5797325	  806.9	  471.7	 7222.0	...
5797326	  806.6	  471.4	 7222.0	...
5797327	  806.3	  471.6	 7222.0	...
5797328	  806.0	  471.8	 7222.0	...
5797329	  806.0	  471.8	 7222.0	...
5797330	  805.9	  471.8	 7221.0	...
5797331	  805.8	  471.7	 7220.0	...
5797332	  805.9	  471.7	 7219.0	...
5797333	  806.0	  471.7	 7216.0	...
5797334	  806.2	  471.8	 7213.0	...
5797335	  806.1	  471.9	 7210.0	...
5797336	  806.2	  472.0	 7210.0	...
5797337	  806.3	  472.0	 7210.0	...
5797338	  807.0	  471.9	 7212.0	...
5797339	  807.6	  472.4	 7215.0	...
5797340	  808.2	  472.9	 7218.0	...
5797341	  808.4	  473.3	 7219.0	...
5797342	  808.4	  473.1	 7219.0	...
5797343	  807.4	  472.6	 7217.0	...
5797344	  806.4	  472.2	 7214.0	...
5797345	  805.3	  472.0	 7214.0	...
5797346	  805.2	  472.1	 7214.0	...
5797347	  805.5	  472.6	 7215.0	...
5797348	  805.9	  473.2	 7216.0	...
5797349	  806.3	  473.8	 7217.0	...
5797350	  806.7	  474.1	 7215.0	...
5797351	  807.0	  474.0	 7212.0	...
5797352	  807.2	  473.7	 7209.0	...
5797353	  807.4	  473.3	 7207.0	...
5797354	  807.8	  472.9	 7206.0	...
5797355	  808.3	  472.9	 7206.0	...
5797356	  808.1	  473.3	 7207.0	...
5797357	  807.6	  473.6	 7207.0	...
5797358	  807.1	  473.8	 7209.0	...
5797359	  807.1	  473.8	 7212.0	...
5797360	  807.0	  473.8	 7213.0	...
5797361	  807.0	  473.8	 7213.0	...
5797362	  806.8	  473.8	 7210.0	...
5797363	  806.5	  473.7	 7209.0	...
5797364	  806.6	  473.6	 7209.0	...
5797365	  807.4	  473.2	 7210.0	...
5797366	  808.3	  472.7	 7211.0	...
5797367	  808.8	  472.3	 7213.0	...
5797368	  809.0	  472.4	 7216.0	...
5797369	  809.2	  472.5	 7218.0	...
5797370	  809.4	  472.5	 7219.0	...
5797371	  809.6	  472.8	 7220.0	...
5797372	  809.7	  473.0	 7221.0	...
5797373	  809.0	  473.5	 7219.0	...
5797374	  808.3	  473.8	 7216.0	...
5797375	  807.6	  473.6	 7213.0	...
5797376	  807.7	  473.1	 7209.0	...
5797377	  807.8	  472.6	 7205.0	...
5797378	  808.1	  472.3	 7201.0	...
5797379	  808.2	  472.2	 7200.0	...
5797380	  808.3	  472.2	 7200.0	...
5797381	  808.3	  472.5	 7200.0	...
5797382	  808.3	  472.8	 7200.0	...
5797383	  808.1	  473.2	 7200.0	...
5797384	  807.9	  473.4	 7202.0	...
5797385	  807.6	  473.1	 7206.0	...
5797386	  807.8	  472.2	 7209.0	...
5797387	  808.3	  471.1	 7214.0	...
5797388	  808.5	  470.6	 7218.0	...
5797389	  808.6	  470.6	 7221.0	...
5797390	  808.3	  470.9	 7215.0	...
5797391	  808.2	  471.3	 7209.0	...
5797392	  808.2	  471.5	 7200.0	...
5797393	  808.1	  471.4	 7198.0	...
5797394	  808.0	  471.0	 7199.0	...
5797395	  808.0	  470.8	 7201.0	...
5797396	  808.8	  470.8	 7203.0	...
5797397	  809.5	  470.6	 7202.0	...
5797398	  810.5	  470.5	 7203.0	...
5797399	  810.7	  470.3	 7203.0	...
5797400	  810.3	  470.4	 7203.0	...
5797401	  809.6	  470.3	 7202.0	...
5797402	  808.5	  470.3	 7202.0	...
5797403	  808.3	  470.9	 7203.0	...
5797404	  808.4	  471.3	 7204.0	...
5797405	  808.5	  471.6	 7205.0	...
5797406	  808.3	  471.2	 7207.0	...
5797407	  808.7	  471.0	 7211.0	...
5797408	  809.3	  471.0	 7213.0	...
5797409	  810.2	  470.8	 7216.0	...
5797410	  810.4	  470.1	 7217.0	...
5797411	  810.6	  469.4	 7214.0	...
5797412	  810.6	  468.7	 7211.0	...
5797413	  810.0	  469.3	 7208.0	...
5797414	  808.9	  470.3	 7210.0	...
5797415	  807.9	  471.3	 7211.0	...
5797416	  807.3	  472.0	 7212.0	...
5797417	  806.8	  472.4	 7208.0	...
5797418	  806.3	  472.8	 7204.0	...
5797419	  806.9	  472.6	 7204.0	...
5797420	  807.7	  471.7	 7208.0	...
5797421	  808.5	  470.9	 7211.0	...
5797422	  807.8	  470.5	 7210.0	...
5797423	  807.2	  470.9	 7208.0	...
5797424	  807.2	  471.5	 7206.0	...
5797425	  808.0	  471.9	 7207.0	...
5797426	  808.7	  471.5	 7210.0	...
5797427	  808.8	  470.2	 7212.0	...
5797428	  808.7	  468.9	 7212.0	...
5797429	  808.2	  468.2	 7210.0	...
5797430	  807.6	  468.4	 7207.0	...
5797431	  807.1	  468.6	 7205.0	...
5797432	  806.7	  468.8	 7203.0	...
5797433	  806.3	  468.5	 7201.0	...
5797434	  805.8	  468.3	 7201.0	...
5797435	  805.8	  468.2	 7201.0	...
5797436	  805.8	  468.8	 7200.0	...
5797437	  805.7	  469.3	 7198.0	...
5797438	  805.4	  469.6	 7196.0	...
5797439	  805.3	  469.7	 7196.0	...
5797440	  805.7	  469.6	 7200.0	...
5797441	  806.1	  469.5	 7205.0	...
5797442	  806.3	  469.3	 7212.0	...
5797443	  806.3	  469.2	 7216.0	...
5797444	  805.8	  469.3	 7219.0	...
5797445	  805.4	  469.6	 7221.0	...
5797446	  805.6	  469.9	 7221.0	...
5797447	  806.2	  470.1	 7221.0	...
5797448	  806.9	  470.1	 7217.0	...
5797449	  807.0	  469.8	 7210.0	...
5797450	  807.0	  469.6	 7204.0	...
5797451	  807.1	  469.3	 7199.0	...
5797452	  807.0	  470.0	 7196.0	...
5797453	  806.9	  470.6	 7196.0	...
5797454	  807.2	  471.0	 7196.0	...
5797455	  807.6	  470.8	 7197.0	...
5797456	  807.9	  470.7	 7196.0	...
5797457	  807.9	  470.4	 7198.0	...
5797458	  807.4	  470.1	 7199.0	...
5797459	  806.7	  469.9	 7199.0	...
5797460	  806.0	  469.9	 7198.0	...
5797461	  805.7	  469.9	 7198.0	...
5797462	  805.7	  470.4	 7199.0	...
5797463	  805.6	  471.0	 7201.0	...
5797464	  805.6	  471.5	 7203.0	...
5797465	  805.9	  471.5	 7201.0	...
5797466	  806.5	  471.4	 7199.0	...
5797467	  807.3	  471.0	 7196.0	...
5797468	  807.6	  470.6	 7196.0	...
5797469	  807.6	  470.2	 7196.0	...
5797470	  807.2	  470.3	 7196.0	...
5797471	  807.1	  470.3	 7198.0	...
5797472	  807.1	  470.3	 7199.0	...
5797473	  807.4	  470.2	 7201.0	...
5797474	  807.5	  470.2	 7200.0	...
5797475	  807.2	  470.3	 7199.0	...
5797476	  806.8	  470.3	 7196.0	...
5797477	  807.0	  470.7	 7194.0	...
5797478	  807.5	  471.1	 7190.0	...
5797479	  808.0	  471.4	 7189.0	...
5797480	  807.8	  471.1	 7188.0	...
5797481	  807.4	  470.9	 7189.0	...
5797482	  807.1	  470.6	 7184.0	...
5797483	  806.8	  470.5	 7179.0	...
5797484	  806.5	  470.4	 7173.0	...
5797485	  806.1	  470.6	 7173.0	...
5797486	  806.7	  470.3	 7177.0	...
5797487	  807.5	  470.0	 7181.0	...
5797488	  808.5	  470.0	 7185.0	...
5797489	  808.5	  470.5	 7182.0	...
5797490	  808.4	  470.8	 7180.0	...
5797491	  808.1	  470.6	 7180.0	...
5797492	  808.0	  471.0	 7182.0	...
5797493	  807.3	  471.7	 7183.0	...
5797494	  806.6	  472.1	 7184.0	...
5797495	  806.1	  471.8	 7183.0	...
5797496	  806.3	  471.3	 7183.0	...
5797497	  806.7	  471.2	 7182.0	...
5797498	  806.9	  471.2	 7181.0	...
5797499	  807.0	  471.4	 7181.0	...
5797500	  807.3	  471.5	 7182.0	...
5797501	  807.5	  471.5	 7182.0	...
5797502	  807.6	  471.4	 7181.0	...
5797503	  807.1	  471.5	 7181.0	...
5797504	  806.6	  471.8	 7180.0	...
5797505	  806.1	  472.2	 7179.0	...
5797506	  806.0	  472.0	 7181.0	...
5797507	  806.0	  471.3	 7183.0	...
5797508	  806.0	  470.6	 7185.0	...
5797509	  805.9	  470.4	 7184.0	...
5797510	  805.7	  470.1	 7186.0	...
5797511	  805.7	  469.9	 7187.0	...
5797512	  805.8	  469.6	 7187.0	...
5797513	  806.0	  469.5	 7183.0	...
5797514	  806.0	  469.7	 7179.0	...
5797515	  806.0	  470.5	 7176.0	...
5797516	  806.1	  471.6	 7178.0	...
5797517	  806.2	  472.6	 7180.0	...
5797518	  806.3	  472.4	 7183.0	...
5797519	  806.5	  471.9	 7186.0	...
5797520	  806.4	  471.4	 7190.0	...
5797521	  806.2	  471.3	 7190.0	...
5797522	  805.7	  471.2	 7192.0	...
5797523	  805.4	  471.1	 7194.0	...
5797524	  805.1	  471.0	 7195.0	...
5797525	  805.0	  470.9	 7195.0	...
5797526	  805.0	  470.9	 7194.0	...
5797527	  805.0	  471.2	 7194.0	...
5797528	  805.0	  471.5	 7195.0	...
5797529	  804.8	  470.8	 7195.0	...
5797530	  804.7	  469.9	 7194.0	...
5797531	  804.5	  469.2	 7191.0	...
5797532	  804.5	  469.4	 7187.0	...
5797533	  804.5	  469.7	 7185.0	...
5797534	  804.6	  470.2	 7189.0	...
5797535	  804.8	  470.9	 7193.0	...
5797536	  804.6	  471.6	 7196.0	...
5797537	  804.2	  471.7	 7196.0	...
5797538	  803.6	  471.8	 7195.0	...
5797539	  803.8	  471.7	 7195.0	...
5797540	  804.2	  471.5	 7194.0	...
5797541	  804.7	  471.2	 7191.0	...
5797542	  804.9	  471.1	 7187.0	...
5797543	  804.8	  471.1	 7185.0	...
5797544	  804.3	  471.0	 7184.0	...
5797545	  803.9	  470.7	 7185.0	...
5797546	  803.8	  470.4	 7187.0	...
5797547	  804.0	  470.9	 7187.0	...
5797548	  803.8	  471.7	 7187.0	...
5797549	  803.5	  472.7	 7187.0	...
5797550	  803.8	  472.8	 7188.0	...
5797551	  804.3	  473.1	 7189.0	...
5797552	  804.5	  473.2	 7191.0	...
5797553	  803.5	  473.0	 7192.0	...
5797554	  802.7	  472.7	 7192.0	...
5797555	  802.1	  472.4	 7193.0	...
5797556	  802.0	  472.5	 7196.0	...
5797557	  802.5	  472.3	 7198.0	...
5797558	  802.9	  472.0	 7196.0	...
5797559	  803.3	  472.0	 7192.0	...
5797560	  803.6	  472.4	 7187.0	...
5797561	  804.2	  473.1	 7181.0	...
5797562	  804.8	  473.8	 7176.0	...
5797563	  805.0	  473.3	 7173.0	...
5797564	  804.3	  472.4	 7174.0	...
5797565	  803.6	  471.7	 7176.0	...
5797566	  803.1	  471.9	 7177.0	...
5797567	  803.5	  472.0	 7179.0	...
5797568	  803.9	  471.9	 7183.0	...
5797569	  804.3	  471.5	 7186.0	...
5797570	  804.5	  472.3	 7190.0	...
MSG	5797571 0000 _ Number Off
5797571	  804.8	  473.3	 7191.0	...
5797572	  805.1	  473.3	 7192.0	...
5797573	  805.4	  472.3	 7192.0	...
5797574	  805.7	  472.0	 7192.0	...
5797575	  806.0	  472.6	 7191.0	...
5797576	  806.1	  473.4	 7190.0	...
5797577	  805.8	  473.6	 7189.0	...
5797578	  805.5	  473.8	 7187.0	...
5797579	  805.2	  474.5	 7185.0	...
5797580	  805.3	  475.1	 7184.0	...
5797581	  805.4	  475.5	 7183.0	...
5797582	  805.4	  475.3	 7181.0	...
5797583	  805.2	  475.1	 7178.0	...
5797584	  805.0	  474.6	 7175.0	...
5797585	  805.0	  474.0	 7173.0	...
5797586	  805.3	  473.3	 7173.0	...
5797587	  805.7	  473.1	 7175.0	...
5797588	  805.9	  473.0	 7178.0	...
5797589	  806.0	  472.7	 7178.0	...
5797590	  806.9	  472.3	 7176.0	...
5797591	  807.8	  472.1	 7175.0	...
5797592	  808.3	  472.3	 7176.0	...
5797593	  807.9	  472.9	 7176.0	...
5797594	  807.5	  473.4	 7175.0	...
5797595	  807.4	  473.8	 7172.0	...
5797596	  806.4	  474.2	 7171.0	...
5797597	  805.5	  474.4	 7172.0	...
5797598	  805.7	  473.7	 7174.0	...
5797599	  806.8	  472.7	 7172.0	...
5797600	  808.3	  473.1	 7169.0	...
5797601	  808.6	  474.5	 7167.0	...
5797602	  808.5	  475.9	 7168.0	...
5797603	  808.0	  475.9	 7165.0	...
5797604	  807.5	  475.6	 7160.0	...
5797605	  807.6	  474.6	 7155.0	...
5797606	  808.0	  473.6	 7155.0	...
5797607	  808.5	  472.9	 7155.0	...
5797608	  808.0	  473.1	 7153.0	...
5797609	  807.3	  473.2	 7151.0	...
5797610	  806.6	  473.3	 7151.0	...
5797611	  806.4	  472.9	 7154.0	...
5797612	  805.7	  472.7	 7156.0	...
5797613	  805.0	  472.5	 7157.0	...
5797614	  805.2	  472.3	 7160.0	...
5797615	  805.9	  472.0	 7166.0	...
5797616	  806.3	  471.8	 7171.0	...
5797617	  806.2	  472.0	 7170.0	...
5797618	  806.0	  472.2	 7169.0	...
5797619	  805.9	  471.8	 7167.0	...
5797620	  805.5	  471.3	 7166.0	...
5797621	  805.0	  470.4	 7165.0	...
5797622	  804.8	  470.2	 7166.0	...
5797623	  804.7	  469.9	 7167.0	...
5797624	  804.8	  470.2	 7168.0	...
5797625	  804.8	  470.4	 7168.0	...
5797626	  804.8	  470.9	 7169.0	...
5797627	  804.7	  471.0	 7170.0	...
5797628	  804.7	  471.1	 7169.0	...
5797629	  804.9	  470.9	 7168.0	...
5797630	  805.0	  470.6	 7166.0	...
5797631	  804.9	  470.6	 7166.0	...
5797632	  804.8	  471.0	 7163.0	...
5797633	  804.9	  471.5	 7161.0	...
5797634	  804.9	  471.8	 7159.0	...
5797635	  804.0	  472.2	 7159.0	...
5797636	  803.0	  471.7	 7162.0	...
5797637	  802.2	  471.1	 7165.0	...
5797638	  802.6	  470.9	 7166.0	...
5797639	  803.2	  471.5	 7164.0	...
5797640	  803.5	  472.0	 7161.0	...
5797641	  803.5	  471.9	 7161.0	...
5797642	  803.7	  471.1	 7161.0	...
5797643	  803.9	  470.2	 7160.0	...
5797644	  804.2	  469.3	 7157.0	...
5797645	  804.4	  469.2	 7156.0	...
5797646	  804.8	  470.4	 7157.0	...
5797647	  805.1	  471.7	 7158.0	...
5797648	  805.1	  471.2	 7159.0	...
5797649	  805.0	  469.3	 7162.0	...
5797650	  805.0	  469.2	 7166.0	...
5797651	  805.5	  470.9	 7167.0	...
5797652	  806.2	  472.7	 7164.0	...
5797653	  806.8	  472.9	 7161.0	...
5797654	  807.1	  472.9	 7160.0	...
5797655	  806.5	  472.7	 7160.0	...
5797656	  805.9	  472.5	 7160.0	...
5797657	  805.9	  472.3	 7159.0	...
5797658	  806.4	  472.2	 7164.0	...
5797659	  807.0	  472.0	 7170.0	...
5797660	  806.7	  471.9	 7171.0	...
5797661	  806.5	  472.8	 7167.0	...
5797662	  806.6	  473.8	 7163.0	...
5797663	  807.1	  474.7	 7168.0	...
5797664	  807.3	  474.7	 7172.0	...
5797665	  807.3	  474.7	 7177.0	...
5797666	  807.3	  474.5	 7178.0	...
5797667	  807.4	  473.4	 7179.0	...
5797668	  807.0	  472.5	 7175.0	...
5797669	  806.6	  471.7	 7171.0	...
5797670	  806.4	  471.9	 7167.0	...
5797671	  806.8	  472.5	 7166.0	...
5797672	  807.2	  473.6	 7165.0	...
5797673	  807.2	  474.7	 7164.0	...
5797674	  807.1	  474.9	 7163.0	...
5797675	  807.5	  473.7	 7163.0	...
5797676	  807.8	  472.6	 7164.0	...
5797677	  808.1	  471.7	 7165.0	...
5797678	  807.7	  471.7	 7168.0	...
5797679	  808.7	  471.5	 7170.0	...
5797680	  809.8	  471.3	 7172.0	...
5797681	  810.4	  471.3	 7173.0	...
5797682	  809.8	  471.6	 7176.0	...
5797683	  809.2	  472.1	 7179.0	...
5797684	  809.4	  472.0	 7180.0	...
5797685	  809.5	  471.6	 7178.0	...
5797686	  809.7	  471.0	 7174.0	...
5797687	  809.7	  470.8	 7169.0	...
5797688	  809.4	  471.2	 7164.0	...
5797689	  808.9	  471.8	 7161.0	...
5797690	  808.1	  472.2	 7162.0	...
5797691	  807.7	  471.6	 7170.0	...
5797692	  807.2	  471.0	 7178.0	...
5797693	  807.1	  470.1	 7178.0	...
5797694	  806.6	  470.0	 7173.0	...
5797695	  806.3	  469.9	 7172.0	...
5797696	  806.0	  470.1	 7176.0	...
5797697	  806.2	  471.9	 7180.0	...
5797698	  806.3	  473.6	 7181.0	...
5797699	  806.4	  474.6	 7182.0	...
5797700	  806.2	  473.2	 7183.0	...
5797701	  806.1	  472.0	 7184.0	...
5797702	  806.1	  471.4	 7184.0	...
5797703	  806.4	  471.3	 7184.0	...
5797704	  806.6	  471.0	 7184.0	...
5797705	  807.0	  471.0	 7184.0	...
5797706	  807.0	  471.3	 7187.0	...
5797707	  807.2	  471.6	 7190.0	...
5797708	  807.2	  471.6	 7190.0	...
5797709	  807.6	  471.6	 7188.0	...
5797710	  807.8	  471.7	 7187.0	...
5797711	  807.9	  471.6	 7189.0	...
5797712	  807.5	  471.3	 7190.0	...
5797713	  807.2	  470.9	 7189.0	...
5797714	  807.1	  470.5	 7190.0	...
5797715	  807.5	  470.2	 7191.0	...
5797716	  807.8	  470.2	 7193.0	...
5797717	  808.1	  470.7	 7194.0	...
5797718	  808.0	  471.6	 7194.0	...
5797719	  807.9	  472.2	 7191.0	...
5797720	  807.7	  472.1	 7189.0	...
5797721	  807.5	  471.7	 7184.0	...
5797722	  807.0	  471.1	 7180.0	...
5797723	  806.7	  470.9	 7176.0	...
5797724	  806.6	  470.6	 7176.0	...
5797725	  806.7	  470.4	 7177.0	...
5797726	  806.9	  470.4	 7179.0	...
5797727	  806.8	  470.3	 7182.0	...
5797728	  806.8	  470.2	 7183.0	...
5797729	  806.9	  470.4	 7184.0	...
5797730	  807.0	  471.0	 7185.0	...
5797731	  807.2	  471.7	 7182.0	...
5797732	  807.3	  472.2	 7179.0	...
5797733	  806.8	  472.4	 7175.0	...
5797734	  806.4	  472.8	 7174.0	...
5797735	  806.2	  473.0	 7173.0	...
5797736	  806.5	  473.3	 7173.0	...
5797737	  807.3	  473.4	 7174.0	...
5797738	  808.0	  473.1	 7176.0	...
5797739	  808.4	  472.7	 7179.0	...
5797740	  808.5	  472.4	 7182.0	...
5797741	  808.6	  472.5	 7183.0	...
5797742	  808.6	  472.7	 7183.0	...
5797743	  808.4	  473.1	 7183.0	...
5797744	  808.2	  473.4	 7183.0	...
5797745	  808.0	  473.6	 7187.0	...
5797746	  807.8	  473.7	 7192.0	...
5797747	  807.7	  473.7	 7195.0	...
5797748	  808.5	  473.4	 7194.0	...
5797749	  809.3	  473.0	 7191.0	...
5797750	  810.2	  472.7	 7189.0	...
5797751	  810.2	  472.5	 7188.0	...
5797752	  810.2	  472.4	 7188.0	...
5797753	  810.1	  472.4	 7189.0	...
5797754	  810.1	  472.4	 7190.0	...
5797755	  810.3	  472.6	 7192.0	...
5797756	  810.5	  472.8	 7190.0	...
5797757	  809.4	  472.2	 7189.0	...
5797758	  808.1	  471.4	 7187.0	...
5797759	  806.7	  470.3	 7186.0	...
5797760	  806.7	  470.0	 7185.0	...
5797761	  807.8	  470.1	 7185.0	...
5797762	  808.9	  471.0	 7187.0	...
5797763	  809.6	  472.4	 7188.0	...
5797764	  809.1	  473.2	 7185.0	...
5797765	  808.6	  473.2	 7182.0	...
5797766	  808.5	  472.1	 7179.0	...
5797767	  808.5	  471.0	 7179.0	...
5797768	  808.5	  471.7	 7180.0	...
5797769	  808.6	  473.1	 7182.0	...
5797770	  808.7	  474.6	 7185.0	...
5797771	  808.7	  473.5	 7185.0	...
5797772	  808.6	  472.5	 7185.0	...
5797773	  808.3	  471.3	 7186.0	...
5797774	  808.2	  471.1	 7186.0	...
5797775	  809.1	  470.8	 7185.0	...
5797776	  810.3	  470.2	 7189.0	...
5797777	  811.6	  469.8	 7192.0	...
5797778	  810.3	  469.7	 7195.0	...
5797779	  808.7	  470.1	 7194.0	...
5797780	  807.1	  470.5	 7192.0	...
5797781	  807.0	  470.5	 7190.0	...
5797782	  806.8	  470.5	 7189.0	...
MSG	5797783 0000 _ Number On
5797783	  808.3	  470.2	 7191.0	...
5797784	  809.7	  469.8	 7192.0	...
5797785	  810.5	  469.6	 7187.0	...
5797786	  809.7	  469.7	 7181.0	...
5797787	  808.7	  469.9	 7175.0	...
5797788	  808.4	  470.1	 7177.0	...
5797789	  808.1	  469.4	 7180.0	...
5797790	  808.0	  468.7	 7182.0	...
5797791	  808.0	  467.9	 7184.0	...
5797792	  808.0	  467.8	 7185.0	...
5797793	  807.7	  467.6	 7185.0	...
5797794	  807.3	  467.1	 7187.0	...
5797795	  806.8	  466.6	 7190.0	...
5797796	  806.4	  465.8	 7193.0	...
5797797	  806.2	  465.4	 7194.0	...
5797798	  806.7	  464.9	 7194.0	...
5797799	  807.3	  464.8	 7194.0	...
5797800	  808.0	  464.6	 7197.0	...
5797801	  808.2	  465.2	 7201.0	...
5797802	  808.0	  465.8	 7206.0	...
5797803	  807.8	  466.3	 7207.0	...
5797804	  807.6	  466.2	 7208.0	...
5797805	  807.8	  466.0	 7208.0	...
5797806	  808.0	  466.0	 7207.0	...
5797807	  808.1	  466.1	 7205.0	...
5797808	  807.8	  466.3	 7201.0	...
5797809	  806.9	  466.8	 7199.0	...
5797810	  806.0	  467.5	 7200.0	...
5797811	  805.3	  468.2	 7203.0	...
5797812	  805.1	  468.5	 7205.0	...
5797813	  805.2	  467.7	 7204.0	...
5797814	  805.3	  467.4	 7202.0	...
5797815	  805.3	  467.0	 7201.0	...
5797816	  805.2	  467.1	 7203.0	...
5797817	  804.9	  466.7	 7206.0	...
5797818	  804.8	  467.0	 7211.0	...
5797819	  804.8	  468.0	 7214.0	...
5797820	  805.0	  469.2	 7217.0	...
5797821	  804.7	  469.9	 7214.0	...
5797822	  804.4	  470.1	 7210.0	...
5797823	  804.7	  470.1	 7205.0	...
5797824	  805.3	  469.9	 7205.0	...
5797825	  806.0	  469.9	 7204.0	...
5797826	  806.0	  469.9	 7211.0	...
5797827	  805.9	  469.0	 7218.0	...
5797828	  805.7	  467.9	 7227.0	...
5797829	  805.7	  467.1	 7228.0	...
5797830	  805.7	  467.5	 7229.0	...
5797831	  806.0	  468.2	 7225.0	...
5797832	  806.2	  468.7	 7221.0	...
5797833	  806.5	  467.9	 7217.0	...
5797834	  806.7	  466.9	 7215.0	...
5797835	  806.7	  465.8	 7212.0	...
5797836	  806.6	  465.8	 7209.0	...
5797837	  806.6	  465.8	 7206.0	...
5797838	  806.9	  466.1	 7206.0	...
5797839	  807.2	  466.3	 7207.0	...
5797840	  807.7	  466.2	 7209.0	...
5797841	  808.0	  466.0	 7218.0	...
5797842	  808.2	  465.5	 7226.0	...
5797843	  808.1	  465.1	 7234.0	...
5797844	  808.1	  464.7	 7235.0	...
5797845	  808.0	  464.4	 7233.0	...
5797846	  807.8	  464.2	 7231.0	...
5797847	  807.7	  464.3	 7229.0	...
5797848	  807.5	  464.9	 7230.0	...
5797849	  807.3	  465.5	 7230.0	...
5797850	  807.5	  465.8	 7226.0	...
5797851	  807.9	  465.8	 7221.0	...
5797852	  808.5	  465.7	 7217.0	...
5797853	  808.6	  465.5	 7218.0	...
5797854	  808.3	  465.3	 7219.0	...
5797855	  808.0	  465.1	 7219.0	...
5797856	  807.7	  464.7	 7219.0	...
5797857	  808.1	  464.2	 7220.0	...
5797858	  808.3	  464.0	 7220.0	...
5797859	  808.6	  463.8	 7220.0	...
5797860	  808.6	  463.8	 7220.0	...
5797861	  809.1	  463.8	 7222.0	...
5797862	  809.5	  463.7	 7224.0	...
5797863	  809.8	  463.7	 7226.0	...
5797864	  809.8	  463.8	 7226.0	...
5797865	  809.7	  463.9	 7226.0	...
5797866	  809.6	  464.1	 7227.0	...
5797867	  809.5	  464.1	 7227.0	...
5797868	  809.5	  464.0	 7229.0	...
5797869	  809.4	  463.8	 7231.0	...
5797870	  809.5	  463.6	 7233.0	...
5797871	  809.6	  463.6	 7236.0	...
5797872	  809.8	  463.7	 7239.0	...
5797873	  809.9	  463.5	 7244.0	...
5797874	  809.8	  463.2	 7247.0	...
5797875	  809.5	  463.0	 7250.0	...
5797876	  808.9	  463.7	 7245.0	...
5797877	  808.5	  464.6	 7241.0	...
5797878	  808.5	  465.3	 7237.0	...
5797879	  808.6	  464.2	 7237.0	...
5797880	  808.8	  463.0	 7237.0	...
5797881	  808.8	  463.0	 7237.0	...
5797882	  808.8	  464.2	 7234.0	...
5797883	  808.8	  465.1	 7232.0	...
5797884	  808.6	  464.7	 7230.0	...
5797885	  808.5	  464.0	 7232.0	...
5797886	  808.5	  463.5	 7234.0	...
5797887	  808.5	  463.1	 7235.0	...
5797888	  808.8	  463.2	 7234.0	...
5797889	  808.9	  463.4	 7233.0	...
5797890	  808.9	  463.4	 7232.0	...
5797891	  808.8	  463.3	 7228.0	...
5797892	  808.6	  462.5	 7225.0	...
5797893	  808.4	  461.8	 7229.0	...
5797894	  808.2	  461.1	 7237.0	...
5797895	  808.3	  461.2	 7245.0	...
5797896	  808.5	  461.8	 7246.0	...
5797897	  808.7	  462.4	 7246.0	...
5797898	  808.9	  462.8	 7247.0	...
5797899	  809.0	  462.8	 7247.0	...
5797900	  809.0	  462.8	 7246.0	...
5797901	  808.9	  462.5	 7246.0	...
5797902	  808.9	  462.0	 7242.0	...
5797903	  807.9	  461.6	 7239.0	...
5797904	  806.9	  461.7	 7237.0	...
5797905	  806.7	  462.0	 7241.0	...
5797906	  807.5	  462.2	 7245.0	...
5797907	  808.4	  462.1	 7246.0	...
5797908	  808.9	  462.1	 7245.0	...
5797909	  809.3	  463.0	 7245.0	...
5797910	  809.7	  463.9	 7245.0	...
5797911	  809.6	  463.8	 7246.0	...
5797912	  808.7	  463.0	 7246.0	...
5797913	  807.8	  463.1	 7248.0	...
5797914	  807.2	  464.2	 7249.0	...
5797915	  807.4	  464.4	 7247.0	...
5797916	  807.8	  463.7	 7244.0	...
5797917	  808.0	  462.9	 7246.0	...
5797918	  808.2	  462.7	 7251.0	...
5797919	  808.0	  462.5	 7252.0	...
5797920	  807.6	  462.4	 7247.0	...
5797921	  807.4	  462.3	 7243.0	...
5797922	  807.4	  462.5	 7240.0	...
5797923	  807.4	  463.1	 7237.0	...
5797924	  807.2	  463.7	 7235.0	...
5797925	  806.8	  463.6	 7236.0	...
5797926	  806.4	  463.1	 7238.0	...
5797927	  806.1	  462.6	 7242.0	...
5797928	  806.1	  463.6	 7244.0	...
5797929	  806.2	  464.7	 7245.0	...
5797930	  806.2	  464.6	 7245.0	...
5797931	  806.3	  463.5	 7246.0	...
5797932	  806.6	  462.3	 7247.0	...
5797933	  806.8	  462.3	 7251.0	...
5797934	  806.9	  462.1	 7256.0	...
5797935	  806.7	  462.1	 7258.0	...
5797936	  806.8	  462.0	 7256.0	...
5797937	  806.3	  462.0	 7256.0	...
5797938	  806.0	  462.5	 7259.0	...
5797939	  806.0	  463.1	 7260.0	...
5797940	  806.3	  463.9	 7258.0	...
5797941	  806.7	  464.1	 7257.0	...
5797942	  806.9	  464.4	 7257.0	...
5797943	  807.0	  464.2	 7258.0	...
5797944	  807.1	  464.0	 7260.0	...
5797945	  806.9	  464.0	 7261.0	...
5797946	  806.6	  464.2	 7263.0	...
5797947	  806.2	  464.5	 7263.0	...
5797948	  805.9	  463.6	 7260.0	...
5797949	  806.1	  462.6	 7257.0	...
5797950	  806.4	  461.7	 7260.0	...
5797951	  806.9	  462.0	 7266.0	...
5797952	  806.6	  462.5	 7272.0	...
5797953	  806.3	  462.7	 7271.0	...
5797954	  806.1	  462.6	 7271.0	...
5797955	  806.5	  462.2	 7271.0	...
5797956	  807.0	  462.1	 7270.0	...
5797957	  807.9	  461.9	 7268.0	...
5797958	  808.7	  461.7	 7267.0	...
5797959	  809.1	  461.7	 7266.0	...
5797960	  809.1	  461.8	 7268.0	...
5797961	  808.7	  461.9	 7270.0	...
5797962	  808.3	  461.7	 7271.0	...
5797963	  808.9	  461.2	 7273.0	...
5797964	  809.9	  461.0	 7275.0	...
5797965	  809.9	  461.3	 7277.0	...
5797966	  808.9	  461.7	 7279.0	...
5797967	  807.9	  461.7	 7280.0	...
5797968	  807.5	  461.6	 7281.0	...
5797969	  807.2	  461.5	 7279.0	...
5797970	  806.8	  461.2	 7279.0	...
5797971	  806.9	  460.7	 7281.0	...
5797972	  807.2	  460.4	 7278.0	...
5797973	  807.5	  459.8	 7277.0	...
5797974	  807.7	  459.2	 7276.0	...
5797975	  807.6	  458.7	 7278.0	...
5797976	  807.6	  458.7	 7279.0	...
5797977	  807.6	  458.6	 7280.0	...
5797978	  807.5	  458.6	 7280.0	...
5797979	  807.2	  458.9	 7277.0	...
5797980	  806.4	  459.3	 7274.0	...
5797981	  805.7	  459.7	 7272.0	...
5797982	  804.5	  460.0	 7272.0	...
5797983	  804.0	  460.7	 7272.0	...
5797984	  804.0	  461.4	 7274.0	...
5797985	  804.6	  461.1	 7278.0	...
5797986	  805.3	  460.1	 7284.0	...
5797987	  805.4	  459.3	 7286.0	...
5797988	  805.7	  459.5	 7289.0	...
5797989	  805.8	  459.7	 7291.0	...
5797990	  805.7	  459.8	 7295.0	...
5797991	  805.5	  459.7	 7296.0	...
5797992	  805.4	  460.2	 7296.0	...
5797993	  805.6	  460.8	 7294.0	...
5797994	  805.7	  460.9	 7291.0	...
5797995	  805.8	  460.4	 7291.0	...
5797996	  805.9	  460.1	 7291.0	...
5797997	  806.1	  460.2	 7293.0	...
5797998	  806.2	  460.2	 7296.0	...
5797999	  806.0	  460.9	 7299.0	...
5798000	  805.7	  461.6	 7300.0	...
5798001	  805.4	  462.3	 7298.0	...
5798002	  805.3	  462.4	 7296.0	...
5798003	  805.2	  462.3	 7295.0	...
5798004	  805.4	  462.4	 7295.0	...
5798005	  805.7	  462.5	 7295.0	...
5798006	  806.0	  462.7	 7294.0	...
5798007	  806.0	  462.8	 7293.0	...
5798008	  806.7	  462.9	 7294.0	...
5798009	  807.3	  462.7	 7297.0	...
5798010	  808.1	  463.2	 7300.0	...
5798011	  808.1	  463.8	 7304.0	...
5798012	  808.1	  463.3	 7306.0	...
5798013	  808.1	  462.3	 7303.0	...
5798014	  808.2	  461.1	 7300.0	...
5798015	  808.4	  460.9	 7296.0	...
5798016	  808.5	  460.8	 7296.0	...
5798017	  809.2	  460.7	 7296.0	...
5798018	  809.9	  460.7	 7295.0	...
5798019	  810.4	  460.7	 7294.0	...
5798020	  810.2	  460.8	 7293.0	...
5798021	  809.9	  460.9	 7293.0	...
5798022	  809.5	  460.8	 7294.0	...
5798023	  809.2	  460.7	 7295.0	...
5798024	  808.9	  460.5	 7295.0	...
5798025	  808.8	  460.5	 7295.0	...
5798026	  808.6	  460.5	 7295.0	...
5798027	  808.4	  460.5	 7295.0	...
5798028	  808.1	  460.5	 7294.0	...
5798029	  808.0	  460.9	 7293.0	...
5798030	  807.7	  461.4	 7292.0	...
5798031	  807.7	  462.5	 7297.0	...
5798032	  807.9	  463.2	 7303.0	...
5798033	  808.3	  463.8	 7308.0	...
5798034	  808.6	  463.8	 7309.0	...
5798035	  808.4	  463.1	 7310.0	...
5798036	  808.2	  462.4	 7311.0	...
5798037	  807.8	  462.3	 7309.0	...
5798038	  807.7	  462.9	 7308.0	...
5798039	  807.5	  463.2	 7307.0	...
5798040	  807.4	  462.7	 7309.0	...
5798041	  807.1	  462.1	 7311.0	...
5798042	  806.6	  461.8	 7310.0	...
5798043	  806.4	  461.8	 7307.0	...
5798044	  806.0	  461.9	 7306.0	...
5798045	  805.8	  461.8	 7307.0	...
5798046	  805.3	  461.9	 7310.0	...
5798047	  805.0	  461.9	 7311.0	...
5798048	  804.7	  462.0	 7311.0	...
5798049	  804.9	  462.2	 7309.0	...
5798050	  805.2	  462.6	 7308.0	...
5798051	  805.4	  462.9	 7307.0	...
5798052	  805.5	  463.1	 7307.0	...
5798053	  805.6	  463.0	 7305.0	...
5798054	  805.8	  462.9	 7304.0	...
5798055	  806.1	  462.7	 7306.0	...
5798056	  806.2	  462.7	 7308.0	...
5798057	  805.4	  463.2	 7311.0	...
5798058	  804.5	  463.8	 7311.0	...
5798059	  803.8	  464.1	 7312.0	...
5798060	  804.0	  463.8	 7314.0	...
5798061	  804.2	  463.4	 7316.0	...
5798062	  804.2	  462.6	 7319.0	...
5798063	  804.2	  462.0	 7321.0	...
5798064	  804.2	  461.6	 7318.0	...
5798065	  804.1	  461.7	 7313.0	...
5798066	  804.6	  461.7	 7312.0	...
5798067	  805.4	  461.3	 7316.0	...
5798068	  806.4	  460.9	 7325.0	...
5798069	  806.8	  460.4	 7331.0	...
5798070	  807.1	  460.1	 7337.0	...
5798071	  807.2	  460.2	 7337.0	...
5798072	  806.8	  460.8	 7338.0	...
5798073	  806.4	  461.5	 7338.0	...
5798074	  805.3	  462.4	 7333.0	...
5798075	  804.8	  463.0	 7327.0	...
5798076	  804.2	  463.1	 7326.0	...
5798077	  803.8	  462.7	 7331.0	...
5798078	  803.6	  462.3	 7335.0	...
5798079	  803.6	  462.2	 7333.0	...
5798080	  804.8	  462.0	 7330.0	...
5798081	  805.9	  461.8	 7328.0	...
5798082	  806.8	  461.6	 7327.0	...
5798083	  806.5	  461.4	 7331.0	...
5798084	  806.1	  461.3	 7335.0	...
5798085	  806.3	  461.4	 7340.0	...
MSG	5798086 0000 _ Number Off
5798086	  806.8	  461.8	 7336.0	...
5798087	  807.3	  462.2	 7331.0	...
5798088	  807.2	  462.6	 7325.0	...
5798089	  806.7	  462.9	 7328.0	...
5798090	  806.2	  462.8	 7332.0	...
5798091	  806.1	  461.9	 7335.0	...
5798092	  806.3	  461.0	 7334.0	...
5798093	  806.5	  460.0	 7333.0	...
5798094	  805.9	  459.8	 7331.0	...
5798095	  805.1	  459.0	 7330.0	...
5798096	  804.4	  458.7	 7330.0	...
5798097	  804.6	  458.5	 7331.0	...
5798098	  805.1	  458.8	 7333.0	...
5798099	  805.3	  459.2	 7334.0	...
5798100	  804.9	  459.3	 7335.0	...
5798101	  804.3	  459.5	 7334.0	...
5798102	  804.6	  459.5	 7331.0	...
5798103	  805.2	  459.7	 7329.0	...
5798104	  805.9	  459.9	 7332.0	...
5798105	  805.8	  460.3	 7337.0	...
5798106	  805.8	  460.0	 7337.0	...
5798107	  805.8	  459.7	 7332.0	...
5798108	  805.7	  459.4	 7332.0	...
5798109	  805.5	  459.3	 7336.0	...
5798110	  805.4	  459.1	 7341.0	...
5798111	  805.6	  459.0	 7342.0	...
5798112	  806.1	  458.9	 7343.0	...
5798113	  806.5	  458.6	 7343.0	...
5798114	  806.4	  458.0	 7341.0	...
5798115	  806.1	  457.6	 7338.0	...
5798116	  805.4	  458.1	 7336.0	...
5798117	  804.9	  458.9	 7335.0	...
5798118	  805.1	  459.6	 7335.0	...
5798119	  805.7	  459.6	 7335.0	...
5798120	  806.4	  459.7	 7335.0	...
5798121	  806.6	  459.7	 7336.0	...
5798122	  806.9	  459.8	 7338.0	...
5798123	  807.0	  459.5	 7340.0	...
5798124	  807.1	  459.1	 7342.0	...
5798125	  807.0	  458.7	 7342.0	...
5798126	  806.9	  458.5	 7343.0	...
5798127	  806.7	  458.4	 7343.0	...
5798128	  806.6	  458.4	 7341.0	...
5798129	  806.6	  458.6	 7340.0	...
5798130	  806.7	  458.7	 7339.0	...
5798131	  806.9	  458.8	 7343.0	...
5798132	  807.0	  458.7	 7346.0	...
5798133	  806.8	  458.6	 7352.0	...
5798134	  806.4	  458.1	 7355.0	...
5798135	  806.3	  457.3	 7353.0	...
5798136	  807.1	  456.6	 7348.0	...
5798137	  807.8	  456.2	 7345.0	...
5798138	  808.4	  455.9	 7346.0	...
5798139	  808.4	  456.0	 7346.0	...
5798140	  808.7	  456.6	 7348.0	...
5798141	  809.0	  457.7	 7350.0	...
5798142	  809.5	  458.5	 7347.0	...
5798143	  809.8	  459.2	 7342.0	...
5798144	  809.0	  459.4	 7337.0	...
5798145	  808.0	  459.3	 7336.0	...
5798146	  806.8	  459.2	 7336.0	...
5798147	  806.4	  458.8	 7343.0	...
5798148	  806.1	  458.8	 7350.0	...
5798149	  806.3	  458.6	 7356.0	...
5798150	  806.8	  458.5	 7356.0	...
5798151	  807.4	  458.4	 7355.0	...
5798152	  807.1	  459.2	 7354.0	...
5798153	  806.5	  460.0	 7352.0	...
5798154	  805.9	  460.8	 7354.0	...
5798155	  805.8	  460.5	 7356.0	...
5798156	  806.5	  460.2	 7358.0	...
5798157	  807.1	  459.9	 7359.0	...
5798158	  807.7	  459.6	 7359.0	...
5798159	  807.5	  459.2	 7359.0	...
5798160	  807.0	  458.9	 7359.0	...
5798161	  806.6	  459.2	 7359.0	...
5798162	  806.2	  459.9	 7358.0	...
5798163	  806.2	  460.3	 7357.0	...
5798164	  806.7	  460.6	 7356.0	...
5798165	  807.1	  460.4	 7357.0	...
5798166	  807.5	  460.5	 7359.0	...
5798167	  806.7	  460.7	 7360.0	...
5798168	  805.9	  460.9	 7358.0	...
5798169	  805.1	  461.3	 7355.0	...
5798170	  805.1	  461.5	 7354.0	...
5798171	  805.6	  461.5	 7357.0	...
5798172	  806.1	  460.8	 7361.0	...
5798173	  806.6	  460.2	 7360.0	...
5798174	  807.2	  459.7	 7354.0	...
5798175	  807.9	  459.3	 7350.0	...
5798176	  808.6	  459.4	 7353.0	...
5798177	  807.7	  459.8	 7357.0	...
5798178	  806.9	  460.2	 7358.0	...
5798179	  806.1	  460.3	 7359.0	...
5798180	  806.0	  460.5	 7359.0	...
5798181	  806.5	  460.6	 7361.0	...
5798182	  807.2	  460.6	 7363.0	...
5798183	  807.8	  460.4	 7366.0	...
5798184	  807.7	  459.6	 7368.0	...
5798185	  807.6	  458.9	 7369.0	...
5798186	  807.6	  458.5	 7370.0	...
5798187	  808.2	  459.1	 7369.0	...
5798188	  808.7	  459.6	 7369.0	...
5798189	  809.1	  459.8	 7370.0	...
5798190	  808.8	  459.9	 7372.0	...
5798191	  808.2	  460.0	 7373.0	...
5798192	  807.8	  460.1	 7374.0	...
5798193	  807.4	  460.2	 7374.0	...
5798194	  807.4	  460.1	 7374.0	...
5798195	  807.3	  459.9	 7374.0	...
5798196	  807.0	  459.9	 7369.0	...
5798197	  806.6	  460.1	 7364.0	...
5798198	  806.4	  460.5	 7364.0	...
5798199	  806.7	  460.7	 7368.0	...
5798200	  807.1	  460.9	 7374.0	...
5798201	  807.4	  460.9	 7375.0	...
5798202	  807.4	  460.9	 7376.0	...
5798203	  807.3	  460.6	 7375.0	...
5798204	  807.3	  460.3	 7373.0	...
5798205	  807.5	  460.0	 7371.0	...
5798206	  807.8	  460.1	 7371.0	...
5798207	  808.1	  460.0	 7371.0	...
5798208	  808.3	  460.0	 7372.0	...
5798209	  808.1	  460.0	 7378.0	...
5798210	  807.8	  460.1	 7382.0	...
5798211	  807.5	  460.1	 7383.0	...
5798212	  807.4	  460.1	 7378.0	...
5798213	  807.5	  460.6	 7374.0	...
5798214	  807.8	  460.8	 7375.0	...
5798215	  808.0	  460.9	 7374.0	...
5798216	  807.7	  460.5	 7373.0	...
5798217	  807.3	  460.3	 7377.0	...
5798218	  806.8	  460.0	 7379.0	...
5798219	  806.7	  460.0	 7382.0	...
5798220	  807.0	  460.1	 7380.0	...
5798221	  807.4	  460.2	 7381.0	...
5798222	  807.8	  460.1	 7381.0	...
5798223	  807.8	  460.2	 7382.0	...
5798224	  807.9	  460.3	 7383.0	...
5798225	  808.0	  460.6	 7385.0	...
5798226	  808.1	  460.8	 7383.0	...
5798227	  808.4	  460.9	 7381.0	...
5798228	  808.6	  460.8	 7378.0	...
5798229	  808.8	  460.8	 7377.0	...
5798230	  808.6	  460.6	 7375.0	...
5798231	  808.4	  460.5	 7374.0	...
5798232	  808.3	  460.6	 7373.0	...
5798233	  808.3	  460.8	 7373.0	...
5798234	  808.3	  461.2	 7373.0	...
5798235	  808.2	  461.4	 7376.0	...
5798236	  808.2	  461.5	 7379.0	...
5798237	  808.9	  461.4	 7382.0	...
5798238	  809.4	  460.9	 7382.0	...
5798239	  810.2	  460.3	 7382.0	...
5798240	  810.3	  459.9	 7383.0	...
5798241	  810.1	  459.8	 7388.0	...
5798242	  809.5	  459.7	 7392.0	...
5798243	  808.8	  459.7	 7395.0	...
5798244	  808.5	  460.1	 7394.0	...
5798245	  808.4	  460.3	 7393.0	...
5798246	  808.1	  460.6	 7393.0	...
5798247	  807.8	  460.4	 7392.0	...
5798248	  808.1	  460.6	 7391.0	...
5798249	  808.8	  460.9	 7389.0	...
5798250	  808.9	  461.1	 7387.0	...
5798251	  808.4	  461.2	 7386.0	...
5798252	  807.5	  461.6	 7389.0	...
5798253	  807.0	  462.0	 7392.0	...
5798254	  806.6	  462.2	 7396.0	...
5798255	  807.7	  461.9	 7397.0	...
5798256	  809.0	  461.2	 7397.0	...
5798257	  810.3	  460.5	 7397.0	...
5798258	  810.5	  460.1	 7393.0	...
5798259	  810.4	  460.0	 7390.0	...
5798260	  810.3	  459.3	 7387.0	...
5798261	  810.1	  458.4	 7388.0	...
5798262	  809.5	  458.0	 7390.0	...
5798263	  809.1	  458.4	 7393.0	...
5798264	  808.7	  459.1	 7394.0	...
5798265	  808.6	  459.3	 7394.0	...
5798266	  808.7	  459.4	 7391.0	...
5798267	  809.0	  459.6	 7389.0	...
5798268	  809.2	  459.8	 7387.0	...
5798269	  809.3	  460.0	 7389.0	...
5798270	  809.0	  459.8	 7389.0	...
5798271	  808.8	  459.4	 7389.0	...
5798272	  808.7	  459.2	 7388.0	...
5798273	  808.6	  459.4	 7388.0	...
5798274	  808.9	  459.2	 7388.0	...
5798275	  809.3	  458.3	 7391.0	...
5798276	  809.8	  457.4	 7393.0	...
5798277	  810.0	  457.5	 7396.0	...
5798278	  809.9	  458.0	 7396.0	...
5798279	  809.7	  458.5	 7396.0	...
5798280	  809.3	  458.5	 7396.0	...
5798281	  809.3	  457.9	 7396.0	...
5798282	  809.4	  457.2	 7396.0	...
5798283	  809.6	  456.6	 7396.0	...
5798284	  809.7	  456.6	 7397.0	...
5798285	  809.9	  457.3	 7397.0	...
5798286	  809.8	  458.1	 7397.0	...
5798287	  809.7	  459.0	 7396.0	...
5798288	  809.5	  459.7	 7395.0	...
5798289	  809.2	  460.4	 7396.0	...
5798290	  808.8	  461.0	 7398.0	...
5798291	  808.6	  461.0	 7404.0	...
5798292	  808.4	  460.9	 7409.0	...
5798293	  808.2	  460.8	 7413.0	...
5798294	  808.0	  460.4	 7412.0	...
5798295	  807.9	  460.3	 7411.0	...
5798296	  807.7	  460.3	 7410.0	...
5798297	  807.6	  460.7	 7409.0	...
MSG	5798298 0000 _ Number On
5798298	  807.4	  460.8	 7407.0	...
5798299	  807.4	  460.8	 7403.0	...
5798300	  807.4	  460.6	 7400.0	...
5798301	  807.3	  460.4	 7399.0	...
5798302	  807.1	  460.3	 7399.0	...
5798303	  807.0	  460.2	 7399.0	...
5798304	  806.7	  459.9	 7398.0	...
5798305	  806.6	  459.8	 7398.0	...
5798306	  806.5	  460.0	 7394.0	...
5798307	  806.7	  460.4	 7390.0	...
5798308	  807.1	  461.1	 7387.0	...
5798309	  807.5	  461.7	 7388.0	...
5798310	  807.7	  462.3	 7390.0	...
5798311	  807.6	  462.6	 7393.0	...
5798312	  807.3	  462.6	 7400.0	...
5798313	  806.8	  462.4	 7405.0	...
5798314	  806.3	  462.3	 7410.0	...
5798315	  806.0	  462.1	 7411.0	...
5798316	  806.0	  462.1	 7405.0	...
5798317	  806.0	  462.2	 7399.0	...
5798318	  806.1	  462.2	 7393.0	...
5798319	  806.1	  462.3	 7393.0	...
5798320	  806.1	  462.1	 7394.0	...
5798321	  806.2	  461.7	 7394.0	...
5798322	  806.4	  461.2	 7395.0	...
5798323	  806.5	  460.9	 7396.0	...
5798324	  806.6	  461.3	 7397.0	...
5798325	  806.5	  461.8	 7397.0	...
5798326	  806.6	  462.3	 7397.0	...
5798327	  806.5	  462.3	 7398.0	...
5798328	  807.1	  462.3	 7398.0	...
5798329	  807.5	  462.0	 7399.0	...
5798330	  807.9	  461.7	 7399.0	...
5798331	  807.6	  461.3	 7399.0	...
5798332	  807.1	  461.3	 7399.0	...
5798333	  806.8	  462.1	 7399.0	...
5798334	  807.2	  463.0	 7399.0	...
5798335	  807.9	  463.7	 7399.0	...
5798336	  808.3	  463.5	 7399.0	...
5798337	  808.2	  462.7	 7399.0	...
5798338	  808.0	  462.0	 7398.0	...
5798339	  807.4	  461.5	 7393.0	...
5798340	  806.9	  462.0	 7389.0	...
5798341	  806.4	  462.2	 7385.0	...
5798342	  806.5	  462.1	 7386.0	...
5798343	  806.5	  461.8	 7387.0	...
5798344	  806.4	  461.1	 7388.0	...
5798345	  806.3	  460.6	 7390.0	...
5798346	  806.9	  460.1	 7394.0	...
5798347	  807.6	  460.4	 7398.0	...
5798348	  808.4	  460.7	 7400.0	...
5798349	  808.5	  461.5	 7393.0	...
5798350	  808.5	  461.9	 7386.0	...
5798351	  808.3	  461.2	 7380.0	...
5798352	  808.0	  460.1	 7380.0	...
5798353	  808.3	  458.9	 7379.0	...
5798354	  808.9	  458.6	 7378.0	...
5798355	  809.3	  459.1	 7380.0	...
5798356	  809.3	  459.6	 7381.0	...
5798357	  809.3	  460.0	 7382.0	...
5798358	  809.4	  459.8	 7381.0	...
5798359	  808.6	  459.8	 7379.0	...
5798360	  807.7	  459.8	 7377.0	...
5798361	  806.9	  459.5	 7377.0	...
5798362	  807.0	  459.0	 7380.0	...
5798363	  807.5	  459.3	 7384.0	...
5798364	  808.2	  459.8	 7387.0	...
5798365	  808.7	  460.0	 7387.0	...
5798366	  808.8	  459.1	 7387.0	...
5798367	  808.8	  458.5	 7385.0	...
5798368	  808.6	  458.4	 7382.0	...
5798369	  808.2	  458.5	 7380.0	...
5798370	  807.8	  458.6	 7379.0	...
5798371	  807.6	  458.1	 7379.0	...
5798372	  807.4	  457.9	 7379.0	...
5798373	  807.2	  457.7	 7378.0	...
5798374	  807.0	  458.1	 7377.0	...
5798375	  807.3	  458.7	 7377.0	...
5798376	  807.6	  459.2	 7378.0	...
5798377	  808.0	  459.8	 7375.0	...
5798378	  808.4	  460.0	 7369.0	...
5798379	  808.7	  459.9	 7363.0	...
5798380	  809.0	  459.7	 7363.0	...
5798381	  809.0	  459.1	 7363.0	...
5798382	  809.2	  458.8	 7364.0	...
5798383	  809.3	  458.7	 7365.0	...
5798384	  809.4	  458.9	 7366.0	...
5798385	  809.2	  459.1	 7366.0	...
5798386	  809.0	  459.0	 7366.0	...
5798387	  808.5	  458.9	 7365.0	...
5798388	  808.1	  459.0	 7365.0	...
5798389	  807.9	  459.1	 7363.0	...
5798390	  807.9	  459.2	 7362.0	...
5798391	  808.2	  459.1	 7361.0	...
5798392	  808.4	  459.1	 7361.0	...
5798393	  809.1	  459.1	 7364.0	...
5798394	  809.4	  459.0	 7367.0	...
5798395	  809.7	  458.8	 7372.0	...
5798396	  809.3	  459.4	 7373.0	...
5798397	  808.9	  460.1	 7369.0	...
5798398	  808.6	  460.9	 7363.0	...
5798399	  807.9	  460.9	 7359.0	...
5798400	  807.3	  461.0	 7360.0	...
5798401	  807.4	  460.9	 7361.0	...
5798402	  808.1	  460.7	 7361.0	...
5798403	  808.8	  460.5	 7361.0	...
5798404	  808.9	  460.6	 7357.0	...
5798405	  809.1	  460.7	 7354.0	...
5798406	  808.9	  460.9	 7353.0	...
5798407	  808.6	  460.9	 7355.0	...
5798408	  808.4	  460.8	 7358.0	...
5798409	  808.5	  460.4	 7358.0	...
5798410	  808.6	  460.1	 7354.0	...
5798411	  808.8	  460.2	 7349.0	...
5798412	  808.9	  460.5	 7345.0	...
5798413	  809.0	  460.9	 7342.0	...
5798414	  809.3	  461.4	 7340.0	...
5798415	  809.5	  461.9	 7338.0	...
5798416	  809.6	  461.1	 7339.0	...
5798417	  809.3	  459.9	 7339.0	...
5798418	  809.1	  459.2	 7339.0	...
5798419	  808.8	  459.9	 7338.0	...
5798420	  808.4	  460.0	 7337.0	...
5798421	  807.9	  459.6	 7337.0	...
5798422	  807.8	  459.3	 7339.0	...
5798423	  808.1	  459.6	 7344.0	...
5798424	  809.1	  459.7	 7349.0	...
5798425	  809.9	  459.7	 7353.0	...
5798426	  810.4	  459.8	 7353.0	...
5798427	  810.5	  460.0	 7353.0	...
5798428	  810.7	  460.1	 7354.0	...
5798429	  810.9	  460.0	 7354.0	...
5798430	  811.2	  459.9	 7353.0	...
5798431	  811.5	  459.7	 7348.0	...
5798432	  811.5	  459.7	 7343.0	...
5798433	  811.4	  459.6	 7339.0	...
5798434	  811.3	  459.4	 7340.0	...
5798435	  811.7	  459.1	 7341.0	...
5798436	  812.3	  458.9	 7341.0	...
5798437	  812.9	  458.9	 7341.0	...
5798438	  813.1	  459.7	 7340.0	...
5798439	  813.1	  460.6	 7338.0	...
5798440	  813.1	  461.4	 7336.0	...
5798441	  812.9	  461.4	 7332.0	...
5798442	  812.8	  461.3	 7327.0	...
5798443	  812.8	  461.3	 7320.0	...
5798444	  813.1	  461.2	 7317.0	...
5798445	  813.4	  461.1	 7314.0	...
5798446	  813.1	  461.2	 7314.0	...
5798447	  812.7	  461.4	 7312.0	...
5798448	  812.3	  461.7	 7309.0	...
5798449	  812.3	  461.8	 7307.0	...
5798450	  812.6	  461.6	 7304.0	...
5798451	  813.0	  461.4	 7300.0	...
5798452	  813.4	  460.9	 7300.0	...
5798453	  813.4	  460.4	 7304.0	...
5798454	  813.6	  459.8	 7309.0	...
5798455	  813.8	  459.5	 7311.0	...
5798456	  814.0	  459.6	 7313.0	...
5798457	  814.3	  460.5	 7314.0	...
5798458	  814.6	  461.3	 7313.0	...
5798459	  814.7	  461.3	 7313.0	...
5798460	  814.7	  460.0	 7315.0	...
5798461	  814.3	  458.9	 7317.0	...
5798462	  814.1	  459.4	 7319.0	...
5798463	  814.4	  460.1	 7318.0	...
5798464	  814.9	  460.9	 7317.0	...
5798465	  815.3	  460.7	 7315.0	...
5798466	  815.4	  461.5	 7312.0	...
5798467	  815.5	  462.2	 7310.0	...
5798468	  815.6	  462.5	 7310.0	...
5798469	  815.3	  462.3	 7310.0	...
5798470	  815.0	  462.2	 7312.0	...
5798471	  814.7	  462.4	 7312.0	...
5798472	  814.7	  461.7	 7314.0	...
5798473	  814.8	  461.1	 7314.0	...
5798474	  815.0	  460.7	 7313.0	...
5798475	  815.2	  461.0	 7313.0	...
5798476	  815.3	  461.0	 7313.0	...
5798477	  815.4	  460.7	 7314.0	...
5798478	  815.6	  460.3	 7313.0	...
5798479	  815.9	  460.4	 7313.0	...
5798480	  816.1	  461.2	 7313.0	...
5798481	  816.6	  462.0	 7307.0	...
5798482	  817.1	  462.7	 7301.0	...
5798483	  817.5	  462.5	 7295.0	...
5798484	  817.7	  462.6	 7295.0	...
5798485	  817.7	  462.8	 7294.0	...
5798486	  817.6	  462.9	 7293.0	...
5798487	  817.4	  462.8	 7292.0	...
5798488	  817.1	  462.2	 7294.0	...
5798489	  816.9	  461.7	 7297.0	...
5798490	  816.6	  461.3	 7299.0	...
5798491	  816.6	  461.1	 7299.0	...
5798492	  816.5	  460.9	 7297.0	...
5798493	  816.4	  460.7	 7293.0	...
5798494	  816.2	  460.7	 7291.0	...
5798495	  817.0	  460.7	 7284.0	...
5798496	  817.8	  460.7	 7280.0	...
5798497	  818.4	  460.6	 7275.0	...
5798498	  818.0	  460.6	 7273.0	...
5798499	  817.7	  460.2	 7273.0	...
5798500	  817.0	  460.0	 7275.0	...
5798501	  816.2	  459.8	 7277.0	...
5798502	  815.7	  459.9	 7277.0	...
5798503	  815.9	  460.1	 7276.0	...
5798504	  816.0	  460.4	 7275.0	...
5798505	  816.0	  460.6	 7278.0	...
5798506	  816.4	  461.7	 7281.0	...
5798507	  817.3	  463.4	 7284.0	...
5798508	  818.3	  465.0	 7283.0	...
5798509	  818.2	  464.9	 7282.0	...
5798510	  817.4	  464.3	 7282.0	...
5798511	  816.5	  463.7	 7282.0	...
5798512	  816.3	  463.4	 7281.0	...
5798513	  816.2	  463.2	 7279.0	...
5798514	  816.4	  463.0	 7279.0	...
5798515	  817.5	  463.7	 7281.0	...
5798516	  818.6	  464.3	 7282.0	...
5798517	  819.6	  465.1	 7284.0	...
5798518	  818.9	  465.1	 7281.0	...
5798519	  818.2	  465.1	 7278.0	...
5798520	  817.5	  465.2	 7275.0	...
5798521	  816.6	  465.5	 7273.0	...
5798522	  815.8	  465.7	 7272.0	...
5798523	  814.8	  465.9	 7272.0	...
5798524	  814.7	  466.0	 7271.0	...
5798525	  814.9	  466.0	 7273.0	...
5798526	  815.4	  466.1	 7274.0	...
5798527	  816.5	  465.8	 7275.0	...
5798528	  817.5	  465.8	 7274.0	...
5798529	  818.4	  465.8	 7273.0	...
5798530	  818.6	  466.1	 7272.0	...
5798531	  818.7	  466.2	 7270.0	...
5798532	  818.7	  466.0	 7268.0	...
5798533	  818.6	  465.5	 7268.0	...
5798534	  818.5	  464.4	 7267.0	...
5798535	  818.4	  463.5	 7267.0	...
5798536	  818.4	  464.1	 7270.0	...
5798537	  817.9	  465.3	 7273.0	...
5798538	  817.4	  466.5	 7275.0	...
5798539	  817.0	  466.5	 7274.0	...
5798540	  817.2	  466.4	 7273.0	...
5798541	  817.4	  466.4	 7272.0	...
5798542	  817.4	  466.4	 7270.0	...
5798543	  817.5	  466.4	 7267.0	...
5798544	  817.6	  465.5	 7266.0	...
5798545	  817.2	  464.7	 7265.0	...
5798546	  816.9	  463.9	 7264.0	...
5798547	  816.8	  464.0	 7264.0	...
5798548	  816.9	  463.1	 7266.0	...
5798549	  816.9	  462.2	 7267.0	...
5798550	  817.0	  462.7	 7268.0	...
5798551	  817.3	  463.9	 7267.0	...
5798552	  817.5	  464.9	 7264.0	...
5798553	  817.4	  464.6	 7260.0	...
5798554	  817.2	  464.3	 7257.0	...
5798555	  817.4	  463.9	 7255.0	...
5798556	  817.7	  463.6	 7257.0	...
5798557	  818.1	  464.1	 7261.0	...
5798558	  818.3	  464.9	 7266.0	...
5798559	  818.3	  465.7	 7265.0	...
5798560	  818.1	  465.6	 7262.0	...
5798561	  817.8	  465.4	 7259.0	...
5798562	  818.1	  465.0	 7259.0	...
5798563	  818.7	  464.7	 7261.0	...
5798564	  819.4	  464.6	 7263.0	...
5798565	  819.5	  464.7	 7265.0	...
5798566	  819.8	  464.6	 7264.0	...
5798567	  820.1	  464.6	 7263.0	...
5798568	  820.6	  464.7	 7263.0	...
5798569	  820.7	  464.0	 7264.0	...
5798570	  820.6	  463.2	 7263.0	...
5798571	  820.1	  462.7	 7261.0	...
5798572	  819.6	  463.0	 7259.0	...
5798573	  819.0	  463.4	 7259.0	...
5798574	  818.5	  463.5	 7260.0	...
5798575	  818.2	  463.5	 7259.0	...
5798576	  818.1	  463.5	 7265.0	...
5798577	  818.4	  463.5	 7271.0	...
5798578	  818.7	  463.5	 7274.0	...
5798579	  818.7	  463.5	 7270.0	...
5798580	  818.4	  463.6	 7271.0	...
5798581	  817.9	  463.6	 7275.0	...
5798582	  817.8	  463.7	 7278.0	...
5798583	  817.7	  463.7	 7277.0	...
5798584	  818.0	  463.7	 7271.0	...
5798585	  818.3	  463.6	 7264.0	...
5798586	  818.6	  464.3	 7262.0	...
5798587	  818.8	  465.1	 7266.0	...
5798588	  819.0	  465.8	 7269.0	...
5798589	  819.1	  465.6	 7269.0	...
5798590	  818.8	  465.3	 7267.0	...
5798591	  818.6	  465.0	 7266.0	...
5798592	  818.6	  464.7	 7265.0	...
5798593	  818.8	  464.5	 7265.0	...
5798594	  818.9	  464.3	 7263.0	...
5798595	  818.7	  464.1	 7258.0	...
5798596	  818.5	  463.6	 7254.0	...
5798597	  818.4	  463.1	 7254.0	...
5798598	  818.4	  462.8	 7257.0	...
5798599	  818.4	  463.1	 7256.0	...
5798600	  818.5	  463.8	 7254.0	...
5798601	  818.0	  464.3	 7252.0	...
MSG	5798602 0000 _ Number Off
5798602	  817.5	  464.7	 7255.0	...
5798603	  816.8	  464.4	 7258.0	...
5798604	  816.6	  464.1	 7257.0	...
5798605	  816.4	  463.9	 7253.0	...
5798606	  816.4	  464.2	 7251.0	...
5798607	  817.4	  464.3	 7251.0	...
5798608	  818.3	  464.0	 7251.0	...
5798609	  819.1	  463.6	 7251.0	...
5798610	  819.2	  463.5	 7253.0	...
5798611	  819.2	  463.5	 7255.0	...
5798612	  818.6	  463.9	 7257.0	...
5798613	  817.9	  464.3	 7259.0	...
5798614	  818.0	  463.9	 7262.0	...
5798615	  818.7	  463.2	 7263.0	...
5798616	  818.8	  463.5	 7261.0	...
5798617	  818.2	  464.5	 7259.0	...
5798618	  818.2	  465.8	 7256.0	...
5798619	  819.6	  466.0	 7253.0	...
5798620	  820.9	  465.2	 7256.0	...
5798621	  821.5	  463.4	 7259.0	...
5798622	  820.4	  461.8	 7262.0	...
5798623	  819.5	  462.2	 7260.0	...
5798624	  818.7	  463.2	 7261.0	...
5798625	  818.8	  464.1	 7262.0	...
5798626	  818.7	  464.1	 7260.0	...
5798627	  818.5	  464.2	 7254.0	...
5798628	  818.4	  464.2	 7251.0	...
5798629	  818.2	  464.1	 7251.0	...
5798630	  818.2	  463.8	 7252.0	...
5798631	  818.8	  463.6	 7253.0	...
5798632	  819.5	  463.4	 7255.0	...
5798633	  820.4	  463.5	 7257.0	...
5798634	  820.6	  463.5	 7257.0	...
5798635	  820.8	  463.4	 7256.0	...
5798636	  820.8	  463.1	 7254.0	...
5798637	  821.0	  463.0	 7252.0	...
5798638	  821.3	  463.6	 7252.0	...
5798639	  821.5	  464.3	 7254.0	...
5798640	  822.0	  465.1	 7259.0	...
5798641	  822.3	  465.2	 7263.0	...
5798642	  822.1	  465.2	 7266.0	...
5798643	  821.4	  465.1	 7263.0	...
5798644	  820.7	  464.6	 7260.0	...
5798645	  820.9	  464.1	 7257.0	...
5798646	  821.2	  463.7	 7255.0	...
5798647	  821.5	  463.5	 7254.0	...
5798648	  821.6	  463.3	 7252.0	...
5798649	  821.4	  463.1	 7252.0	...
5798650	  821.0	  463.0	 7253.0	...
5798651	  820.7	  463.1	 7254.0	...
5798652	  820.7	  463.3	 7250.0	...
5798653	  821.0	  463.4	 7247.0	...
5798654	  821.2	  463.8	 7243.0	...
5798655	  820.9	  464.3	 7244.0	...
5798656	  820.6	  464.7	 7249.0	...
5798657	  820.2	  464.8	 7254.0	...
5798658	  820.2	  464.6	 7258.0	...
5798659	  820.5	  464.4	 7258.0	...
5798660	  821.0	  464.1	 7258.0	...
5798661	  821.5	  463.7	 7259.0	...
5798662	  821.5	  463.4	 7259.0	...
5798663	  821.0	  462.8	 7255.0	...
5798664	  820.6	  462.3	 7251.0	...
5798665	  820.9	  461.7	 7247.0	...
5798666	  821.4	  461.5	 7250.0	...
5798667	  821.9	  461.5	 7253.0	...
5798668	  822.0	  461.9	 7256.0	...
5798669	  822.1	  462.4	 7257.0	...
5798670	  822.2	  462.6	 7258.0	...
5798671	  822.3	  462.9	 7258.0	...
5798672	  822.4	  463.5	 7254.0	...
5798673	  822.5	  463.7	 7250.0	...
5798674	  822.5	  463.6	 7246.0	...
5798675	  822.3	  463.3	 7245.0	...
5798676	  822.2	  463.4	 7245.0	...
5798677	  822.1	  463.7	 7247.0	...
5798678	  821.6	  464.1	 7250.0	...
5798679	  821.1	  464.5	 7253.0	...
5798680	  821.4	  464.2	 7252.0	...
5798681	  822.4	  463.9	 7250.0	...
5798682	  823.4	  463.6	 7248.0	...
5798683	  822.9	  463.9	 7249.0	...
5798684	  822.3	  464.2	 7250.0	...
5798685	  821.5	  463.6	 7247.0	...
5798686	  821.2	  462.6	 7243.0	...
5798687	  821.5	  461.8	 7244.0	...
5798688	  821.8	  461.9	 7249.0	...
5798689	  822.1	  462.1	 7249.0	...
5798690	  821.8	  462.8	 7244.0	...
5798691	  822.1	  463.5	 7239.0	...
5798692	  822.6	  464.2	 7239.0	...
5798693	  822.9	  463.3	 7237.0	...
5798694	  823.2	  462.4	 7235.0	...
5798695	  823.3	  462.4	 7236.0	...
5798696	  823.6	  463.3	 7242.0	...
5798697	  823.6	  464.3	 7247.0	...
5798698	  823.5	  464.6	 7248.0	...
5798699	  823.3	  464.7	 7247.0	...
5798700	  823.2	  464.6	 7245.0	...
5798701	  822.7	  464.4	 7244.0	...
5798702	  822.2	  464.6	 7242.0	...
5798703	  821.8	  465.1	 7241.0	...
5798704	  821.8	  465.5	 7242.0	...
5798705	  821.8	  465.4	 7243.0	...
5798706	  821.2	  465.4	 7243.0	...
5798707	  820.7	  465.5	 7244.0	...
5798708	  820.5	  465.3	 7243.0	...
5798709	  820.8	  465.1	 7242.0	...
5798710	  821.1	  465.1	 7242.0	...
5798711	  821.1	  465.4	 7245.0	...
5798712	  821.1	  465.7	 7249.0	...
5798713	  821.4	  465.8	 7251.0	...
5798714	  821.5	  465.7	 7251.0	...
5798715	  821.5	  465.7	 7250.0	...
5798716	  821.1	  465.8	 7249.0	...
5798717	  820.9	  466.0	 7250.0	...
5798718	  821.1	  465.8	 7250.0	...
5798719	  821.6	  465.5	 7250.0	...
5798720	  821.8	  465.3	 7252.0	...
5798721	  821.4	  465.4	 7255.0	...
5798722	  820.7	  464.8	 7259.0	...
5798723	  820.3	  464.2	 7260.0	...
5798724	  820.5	  464.1	 7259.0	...
5798725	  821.0	  464.7	 7258.0	...
5798726	  821.6	  465.5	 7255.0	...
5798727	  821.7	  465.7	 7253.0	...
5798728	  821.8	  465.9	 7258.0	...
5798729	  821.8	  465.9	 7264.0	...
5798730	  822.0	  466.0	 7271.0	...
5798731	  822.1	  466.2	 7272.0	...
5798732	  822.2	  466.3	 7271.0	...
5798733	  822.1	  466.4	 7267.0	...
5798734	  821.9	  466.3	 7262.0	...
5798735	  821.8	  466.4	 7259.0	...
5798736	  821.9	  466.6	 7258.0	...
5798737	  822.3	  466.8	 7260.0	...
5798738	  822.7	  466.8	 7261.0	...
5798739	  823.0	  466.7	 7263.0	...
5798740	  823.3	  466.5	 7262.0	...
5798741	  823.8	  466.4	 7263.0	...
5798742	  824.3	  466.3	 7260.0	...
5798743	  824.1	  466.7	 7256.0	...
5798744	  823.7	  467.2	 7251.0	...
5798745	  823.4	  467.8	 7249.0	...
5798746	  823.5	  467.9	 7253.0	...
5798747	  823.4	  467.7	 7258.0	...
5798748	  823.2	  467.3	 7261.0	...
5798749	  823.0	  466.9	 7260.0	...
5798750	  823.2	  466.2	 7258.0	...
5798751	  823.5	  465.4	 7261.0	...
5798752	  823.7	  464.8	 7263.0	...
5798753	  823.4	  464.8	 7266.0	...
5798754	  823.1	  465.7	 7265.0	...
5798755	  822.9	  466.6	 7264.0	...
5798756	  823.0	  466.9	 7261.0	...
5798757	  822.9	  466.3	 7258.0	...
5798758	  822.8	  466.0	 7255.0	...
5798759	  822.9	  466.2	 7256.0	...
5798760	  823.1	  466.5	 7257.0	...
5798761	  823.6	  466.4	 7261.0	...
5798762	  824.0	  466.0	 7264.0	...
5798763	  824.4	  465.4	 7265.0	...
5798764	  824.1	  465.0	 7265.0	...
5798765	  823.5	  465.0	 7265.0	...
5798766	  822.9	  465.1	 7266.0	...
5798767	  822.9	  466.0	 7267.0	...
5798768	  823.3	  466.8	 7266.0	...
5798769	  823.6	  467.8	 7266.0	...
5798770	  823.5	  467.9	 7263.0	...
5798771	  823.4	  468.0	 7260.0	...
5798772	  823.4	  468.2	 7257.0	...
5798773	  823.6	  468.4	 7257.0	...
5798774	  823.7	  468.5	 7258.0	...
5798775	  823.8	  468.4	 7256.0	...
5798776	  823.8	  468.4	 7255.0	...
5798777	  824.0	  468.2	 7257.0	...
5798778	  824.2	  468.0	 7259.0	...
5798779	  824.4	  467.8	 7264.0	...
5798780	  824.4	  467.7	 7265.0	...
5798781	  824.6	  467.4	 7267.0	...
5798782	  824.6	  466.1	 7266.0	...
5798783	  824.8	  464.9	 7264.0	...
5798784	  825.0	  465.1	 7254.0	...
5798785	  825.3	  466.3	 7245.0	...
5798786	  825.3	  467.6	 7242.0	...
5798787	  824.9	  467.7	 7248.0	...
5798788	  824.2	  467.8	 7253.0	...
5798789	  823.9	  467.8	 7255.0	...
5798790	  823.8	  467.6	 7257.0	...
5798791	  823.9	  467.5	 7258.0	...
5798792	  823.9	  467.9	 7266.0	...
5798793	  823.9	  468.4	 7274.0	...
5798794	  824.1	  468.2	 7273.0	...
5798795	  824.5	  467.6	 7264.0	...
5798796	  825.1	  466.9	 7256.0	...
5798797	  825.2	  466.8	 7258.0	...
5798798	  825.0	  466.8	 7261.0	...
5798799	  824.7	  466.4	 7263.0	...
5798800	  824.4	  465.9	 7261.0	...
5798801	  824.3	  465.4	 7259.0	...
5798802	  824.3	  465.2	 7255.0	...
5798803	  824.4	  466.1	 7253.0	...
5798804	  824.2	  467.1	 7252.0	...
5798805	  824.2	  468.0	 7253.0	...
5798806	  824.0	  468.1	 7256.0	...
5798807	  823.4	  468.2	 7258.0	...
5798808	  822.5	  468.3	 7257.0	...
5798809	  821.8	  468.5	 7256.0	...
5798810	  821.9	  468.3	 7253.0	...
5798811	  821.8	  468.2	 7252.0	...
5798812	  821.6	  467.3	 7251.0	...
MSG	5798813 0000 _ Number On
5798813	  821.7	  466.6	 7256.0	...
5798814	  821.8	  466.5	 7261.0	...
5798815	  821.9	  467.3	 7261.0	...
5798816	  822.5	  468.0	 7257.0	...
5798817	  823.5	  468.1	 7253.0	...
5798818	  824.6	  468.0	 7252.0	...
5798819	  824.7	  468.1	 7251.0	...
5798820	  824.5	  468.1	 7250.0	...
5798821	  824.4	  468.5	 7250.0	...
5798822	  824.4	  468.8	 7251.0	...
5798823	  824.1	  468.8	 7252.0	...
5798824	  823.8	  468.5	 7253.0	...
5798825	  823.6	  468.1	 7254.0	...
5798826	  823.8	  467.9	 7255.0	...
5798827	  823.8	  467.0	 7257.0	...
5798828	  823.5	  466.2	 7259.0	...
5798829	  822.9	  465.4	 7259.0	...
5798830	  822.6	  465.4	 7257.0	...
5798831	  822.4	  465.7	 7255.0	...
5798832	  822.3	  466.1	 7260.0	...
5798833	  822.4	  466.6	 7264.0	...
5798834	  822.7	  466.9	 7268.0	...
5798835	  823.1	  467.1	 7267.0	...
5798836	  823.4	  467.1	 7266.0	...
5798837	  823.5	  467.1	 7265.0	...
5798838	  823.6	  467.9	 7261.0	...
5798839	  823.7	  468.8	 7258.0	...
5798840	  823.8	  468.6	 7258.0	...
5798841	  823.8	  467.4	 7262.0	...
5798842	  823.8	  466.4	 7263.0	...
5798843	  823.3	  466.3	 7261.0	...
5798844	  823.3	  466.4	 7259.0	...
5798845	  823.2	  466.5	 7259.0	...
5798846	  823.6	  466.2	 7260.0	...
5798847	  823.5	  465.9	 7260.0	...
5798848	  823.4	  465.6	 7260.0	...
5798849	  823.4	  465.6	 7260.0	...
5798850	  823.3	  465.6	 7260.0	...
5798851	  823.3	  465.5	 7263.0	...
5798852	  823.5	  466.1	 7264.0	...
5798853	  824.1	  466.7	 7266.0	...
5798854	  824.5	  467.6	 7266.0	...
5798855	  824.6	  467.8	 7266.0	...
5798856	  824.4	  467.5	 7266.0	...
5798857	  824.4	  467.0	 7268.0	...
5798858	  823.7	  466.4	 7270.0	...
5798859	  822.8	  466.5	 7271.0	...
5798860	  821.7	  466.6	 7276.0	...
5798861	  821.5	  466.7	 7280.0	...
5798862	  821.3	  466.8	 7282.0	...
5798863	  821.4	  467.0	 7281.0	...
5798864	  821.5	  467.3	 7280.0	...
5798865	  821.7	  468.1	 7278.0	...
5798866	  822.2	  468.6	 7273.0	...
5798867	  822.7	  469.2	 7267.0	...
5798868	  823.2	  469.1	 7271.0	...
5798869	  822.2	  468.9	 7278.0	...
5798870	  821.2	  468.8	 7286.0	...
5798871	  820.4	  468.8	 7287.0	...
5798872	  820.6	  468.9	 7286.0	...
5798873	  820.9	  469.0	 7285.0	...
5798874	  821.3	  469.0	 7288.0	...
5798875	  821.6	  468.9	 7291.0	...
5798876	  821.9	  468.3	 7294.0	...
5798877	  822.0	  467.8	 7290.0	...
5798878	  821.4	  467.5	 7285.0	...
5798879	  820.8	  468.0	 7281.0	...
5798880	  821.0	  468.3	 7285.0	...
5798881	  821.7	  468.4	 7289.0	...
5798882	  822.2	  467.9	 7293.0	...
5798883	  821.9	  467.5	 7292.0	...
5798884	  821.6	  467.1	 7292.0	...
5798885	  821.4	  466.9	 7291.0	...
5798886	  821.2	  466.7	 7290.0	...
5798887	  820.9	  467.0	 7290.0	...
5798888	  820.7	  467.5	 7292.0	...
5798889	  821.1	  468.0	 7294.0	...
5798890	  821.7	  467.9	 7295.0	...
5798891	  822.3	  467.9	 7294.0	...
5798892	  822.3	  467.7	 7293.0	...
5798893	  822.3	  467.4	 7294.0	...
5798894	  822.4	  467.2	 7295.0	...
5798895	  821.9	  467.2	 7296.0	...
5798896	  821.4	  467.4	 7294.0	...
5798897	  820.8	  467.6	 7295.0	...
5798898	  820.8	  467.6	 7296.0	...
5798899	  821.0	  467.3	 7294.0	...
5798900	  821.3	  467.0	 7289.0	...
5798901	  821.9	  466.8	 7284.0	...
5798902	  822.4	  466.8	 7281.0	...
5798903	  822.7	  466.9	 7278.0	...
5798904	  822.7	  466.6	 7274.0	...
5798905	  822.6	  466.2	 7273.0	...
5798906	  823.4	  465.9	 7273.0	...
5798907	  824.3	  466.3	 7276.0	...
5798908	  824.0	  466.7	 7279.0	...
5798909	  823.0	  467.1	 7280.0	...
5798910	  822.0	  467.3	 7284.0	...
5798911	  822.1	  467.1	 7290.0	...
5798912	  822.2	  466.9	 7296.0	...
5798913	  822.2	  466.6	 7298.0	...
5798914	  822.2	  466.9	 7296.0	...
5798915	  822.7	  467.3	 7295.0	...
5798916	  823.1	  467.8	 7294.0	...
5798917	  823.4	  467.6	 7296.0	...
5798918	  823.2	  467.5	 7297.0	...
5798919	  822.9	  467.6	 7291.0	...
5798920	  823.1	  468.0	 7284.0	...
5798921	  823.5	  467.8	 7277.0	...
5798922	  823.6	  467.5	 7278.0	...
5798923	  823.3	  467.4	 7282.0	...
5798924	  823.3	  467.4	 7286.0	...
5798925	  823.5	  467.1	 7289.0	...
5798926	  823.6	  465.8	 7292.0	...
5798927	  823.7	  464.5	 7295.0	...
5798928	  823.8	  463.8	 7298.0	...
5798929	  824.1	  464.3	 7297.0	...
5798930	  823.8	  464.8	 7297.0	...
5798931	  823.6	  465.0	 7295.0	...
5798932	  823.5	  465.2	 7293.0	...
5798933	  823.6	  465.2	 7291.0	...
5798934	  823.6	  465.2	 7290.0	...
5798935	  823.6	  465.0	 7290.0	...
5798936	  823.7	  464.8	 7288.0	...
5798937	  823.8	  464.7	 7286.0	...
5798938	  824.1	  465.0	 7285.0	...
5798939	  824.3	  465.3	 7287.0	...
5798940	  824.6	  465.6	 7288.0	...
5798941	  824.0	  465.1	 7289.0	...
5798942	  823.5	  464.7	 7288.0	...
5798943	  823.1	  464.4	 7290.0	...
5798944	  823.0	  464.7	 7294.0	...
5798945	  822.7	  465.1	 7298.0	...
5798946	  822.5	  465.3	 7300.0	...
5798947	  822.3	  465.5	 7300.0	...
5798948	  822.2	  465.4	 7296.0	...
5798949	  822.1	  465.3	 7292.0	...
5798950	  822.0	  465.4	 7293.0	...
5798951	  822.0	  465.6	 7297.0	...
5798952	  822.2	  465.9	 7300.0	...
5798953	  822.3	  466.0	 7300.0	...
5798954	  822.6	  466.3	 7300.0	...
5798955	  822.7	  466.6	 7301.0	...
5798956	  822.2	  467.0	 7301.0	...
5798957	  821.6	  466.7	 7303.0	...
5798958	  820.9	  466.4	 7304.0	...
5798959	  820.8	  466.7	 7306.0	...
5798960	  820.9	  467.2	 7306.0	...
5798961	  821.2	  467.7	 7309.0	...
5798962	  821.4	  467.5	 7311.0	...
5798963	  821.6	  467.4	 7313.0	...
5798964	  821.8	  467.4	 7313.0	...
5798965	  821.9	  467.4	 7312.0	...
5798966	  822.0	  467.4	 7310.0	...
5798967	  822.1	  467.7	 7310.0	...
5798968	  822.3	  468.1	 7309.0	...
5798969	  822.6	  468.5	 7309.0	...
5798970	  823.0	  467.8	 7310.0	...
5798971	  823.4	  467.1	 7311.0	...
5798972	  823.6	  466.6	 7313.0	...
5798973	  822.5	  466.9	 7313.0	...
5798974	  821.3	  466.9	 7314.0	...
5798975	  820.1	  466.8	 7316.0	...
5798976	  820.0	  466.5	 7317.0	...
5798977	  820.3	  467.0	 7318.0	...
5798978	  820.3	  467.7	 7319.0	...
5798979	  820.2	  468.4	 7322.0	...
5798980	  819.8	  467.8	 7324.0	...
5798981	  819.9	  467.2	 7326.0	...
5798982	  820.1	  466.6	 7324.0	...
5798983	  820.2	  466.1	 7323.0	...
5798984	  820.2	  465.4	 7322.0	...
5798985	  820.2	  464.8	 7322.0	...
5798986	  820.0	  464.8	 7324.0	...
5798987	  819.8	  465.5	 7325.0	...
5798988	  819.6	  466.3	 7321.0	...
5798989	  819.8	  467.1	 7315.0	...
5798990	  820.2	  467.4	 7310.0	...
5798991	  820.8	  467.7	 7310.0	...
5798992	  821.1	  467.7	 7313.0	...
5798993	  821.5	  467.6	 7319.0	...
5798994	  821.6	  467.5	 7324.0	...
5798995	  821.6	  467.3	 7327.0	...
5798996	  821.3	  467.3	 7328.0	...
5798997	  820.8	  466.9	 7330.0	...
5798998	  820.3	  466.7	 7332.0	...
5798999	  820.0	  466.8	 7333.0	...
5799000	  819.9	  467.2	 7332.0	...
5799001	  819.7	  466.6	 7332.0	...
5799002	  819.6	  465.7	 7332.0	...
5799003	  819.7	  464.9	 7330.0	...
5799004	  820.4	  464.9	 7328.0	...
5799005	  821.1	  464.9	 7328.0	...
5799006	  821.7	  465.0	 7332.0	...
5799007	  821.9	  465.4	 7336.0	...
5799008	  821.8	  465.8	 7338.0	...
5799009	  821.2	  465.7	 7338.0	...
5799010	  820.9	  465.2	 7338.0	...
5799011	  820.8	  464.5	 7337.0	...
5799012	  821.1	  464.2	 7334.0	...
5799013	  821.3	  464.0	 7329.0	...
5799014	  822.2	  464.0	 7325.0	...
5799015	  823.2	  464.8	 7325.0	...
5799016	  824.2	  465.6	 7326.0	...
5799017	  824.5	  466.4	 7327.0	...
5799018	  824.6	  466.4	 7330.0	...
5799019	  824.9	  466.4	 7332.0	...
5799020	  825.1	  466.1	 7335.0	...
5799021	  824.7	  466.0	 7337.0	...
5799022	  824.7	  465.8	 7337.0	...
5799023	  824.6	  465.9	 7335.0	...
5799024	  824.8	  465.9	 7333.0	...
5799025	  824.4	  465.8	 7333.0	...
5799026	  824.0	  465.7	 7333.0	...
5799027	  824.0	  465.5	 7333.0	...
5799028	  823.9	  465.3	 7333.0	...
5799029	  823.8	  465.1	 7334.0	...
5799030	  823.7	  464.9	 7336.0	...
5799031	  824.1	  464.8	 7338.0	...
5799032	  825.1	  464.7	 7339.0	...
5799033	  826.1	  464.6	 7338.0	...
5799034	  826.2	  464.6	 7336.0	...
5799035	  825.3	  464.7	 7335.0	...
5799036	  824.1	  464.9	 7335.0	...
5799037	  823.4	  464.9	 7335.0	...
5799038	  823.1	  464.9	 7335.0	...
5799039	  823.5	  464.3	 7334.0	...
5799040	  823.8	  463.7	 7336.0	...
5799041	  823.5	  463.5	 7339.0	...
5799042	  823.0	  463.9	 7342.0	...
5799043	  822.6	  465.2	 7341.0	...
5799044	  822.7	  466.3	 7341.0	...
5799045	  822.7	  467.2	 7341.0	...
5799046	  822.9	  467.2	 7345.0	...
5799047	  822.9	  466.4	 7348.0	...
5799048	  822.9	  465.7	 7348.0	...
5799049	  822.9	  464.9	 7345.0	...
5799050	  822.9	  464.8	 7342.0	...
5799051	  822.6	  464.7	 7343.0	...
5799052	  822.2	  464.7	 7346.0	...
5799053	  821.4	  464.8	 7349.0	...
5799054	  821.1	  464.9	 7351.0	...
5799055	  821.0	  464.9	 7349.0	...
5799056	  821.3	  464.8	 7347.0	...
5799057	  822.1	  464.6	 7344.0	...
5799058	  822.7	  464.5	 7351.0	...
5799059	  823.2	  464.5	 7357.0	...
5799060	  823.3	  464.5	 7357.0	...
5799061	  823.2	  465.1	 7351.0	...
5799062	  823.1	  465.8	 7346.0	...
5799063	  822.9	  466.5	 7353.0	...
5799064	  822.7	  466.6	 7359.0	...
5799065	  822.4	  466.1	 7361.0	...
5799066	  822.1	  465.4	 7357.0	...
5799067	  821.8	  464.7	 7354.0	...
5799068	  821.7	  465.5	 7356.0	...
5799069	  821.6	  466.3	 7361.0	...
5799070	  821.8	  467.0	 7365.0	...
5799071	  821.8	  466.7	 7366.0	...
5799072	  821.8	  466.2	 7363.0	...
5799073	  821.8	  465.7	 7363.0	...
5799074	  821.8	  465.4	 7365.0	...
5799075	  821.8	  465.4	 7367.0	...
5799076	  821.8	  465.4	 7368.0	...
5799077	  822.1	  465.6	 7368.0	...
5799078	  822.3	  465.7	 7368.0	...
5799079	  822.8	  465.2	 7367.0	...
5799080	  823.0	  464.6	 7367.0	...
5799081	  822.7	  464.0	 7368.0	...
5799082	  822.2	  464.2	 7369.0	...
5799083	  821.4	  464.7	 7370.0	...
5799084	  821.3	  465.9	 7370.0	...
5799085	  821.1	  466.9	 7368.0	...
5799086	  821.1	  467.6	 7368.0	...
5799087	  821.0	  467.5	 7367.0	...
5799088	  821.3	  466.9	 7369.0	...
5799089	  821.7	  466.4	 7368.0	...
5799090	  822.2	  466.1	 7368.0	...
5799091	  822.4	  466.2	 7368.0	...
5799092	  822.4	  466.4	 7368.0	...
5799093	  822.3	  466.4	 7368.0	...
5799094	  822.3	  466.5	 7369.0	...
5799095	  822.3	  466.5	 7369.0	...
5799096	  822.2	  466.3	 7370.0	...
5799097	  822.0	  466.1	 7370.0	...
5799098	  821.8	  465.8	 7371.0	...
5799099	  821.5	  465.4	 7372.0	...
5799100	  821.4	  465.0	 7372.0	...
5799101	  821.3	  465.2	 7372.0	...
5799102	  821.9	  465.7	 7373.0	...
5799103	  822.5	  465.4	 7374.0	...
5799104	  822.2	  464.7	 7375.0	...
5799105	  821.2	  463.8	 7377.0	...
5799106	  820.4	  463.6	 7377.0	...
5799107	  820.5	  463.7	 7377.0	...
5799108	  820.9	  465.2	 7377.0	...
5799109	  821.4	  466.6	 7380.0	...
5799110	  821.6	  467.3	 7383.0	...
5799111	  821.6	  466.8	 7386.0	...
5799112	  821.5	  466.1	 7383.0	...
5799113	  821.7	  465.7	 7380.0	...
5799114	  821.9	  465.3	 7378.0	...
5799115	  822.3	  465.2	 7379.0	...
5799116	  822.5	  465.1	 7383.0	...
MSG	5799117 0000 _ Number Off
5799117	  822.9	  464.7	 7386.0	...
5799118	  823.1	  464.4	 7389.0	...
5799119	  822.6	  464.8	 7386.0	...
5799120	  822.0	  465.4	 7385.0	...
5799121	  821.5	  466.1	 7389.0	...
5799122	  822.1	  466.1	 7395.0	...
5799123	  822.8	  466.4	 7399.0	...
5799124	  823.3	  466.6	 7397.0	...
5799125	  823.4	  466.6	 7390.0	...
5799126	  823.0	  466.2	 7383.0	...
5799127	  822.5	  465.0	 7383.0	...
5799128	  821.7	  464.1	 7389.0	...
5799129	  821.5	  463.7	 7388.0	...
5799130	  821.8	  463.9	 7383.0	...
5799131	  822.4	  463.6	 7376.0	...
5799132	  823.0	  463.1	 7376.0	...
5799133	  823.4	  463.1	 7375.0	...
5799134	  823.7	  463.7	 7377.0	...
5799135	  823.5	  464.3	 7379.0	...
5799136	  822.8	  464.6	 7381.0	...
5799137	  822.2	  464.8	 7381.0	...
5799138	  821.8	  464.9	 7380.0	...
5799139	  822.1	  464.8	 7380.0	...
5799140	  822.4	  464.7	 7384.0	...
5799141	  822.6	  464.5	 7390.0	...
5799142	  822.5	  464.2	 7395.0	...
5799143	  822.5	  464.0	 7397.0	...
5799144	  822.5	  464.0	 7398.0	...
5799145	  822.6	  464.1	 7399.0	...
5799146	  823.0	  464.1	 7399.0	...
5799147	  823.3	  463.8	 7399.0	...
5799148	  823.6	  463.3	 7401.0	...
5799149	  823.7	  463.0	 7403.0	...
5799150	  824.0	  463.2	 7405.0	...
5799151	  824.1	  463.6	 7406.0	...
5799152	  824.4	  464.1	 7408.0	...
5799153	  824.5	  464.0	 7409.0	...
5799154	  824.6	  463.3	 7407.0	...
5799155	  824.5	  462.6	 7405.0	...
5799156	  824.2	  462.2	 7401.0	...
5799157	  823.9	  462.1	 7400.0	...
5799158	  823.7	  462.1	 7400.0	...
5799159	  823.9	  462.0	 7401.0	...
5799160	  824.1	  462.1	 7402.0	...
5799161	  824.1	  462.2	 7403.0	...
5799162	  823.7	  462.4	 7406.0	...
5799163	  823.1	  463.1	 7408.0	...
5799164	  822.7	  463.7	 7410.0	...
5799165	  822.4	  464.1	 7408.0	...
5799166	  822.4	  463.9	 7406.0	...
5799167	  822.8	  464.0	 7404.0	...
5799168	  823.0	  464.3	 7403.0	...
5799169	  823.0	  464.1	 7403.0	...
5799170	  822.7	  463.6	 7403.0	...
5799171	  822.7	  463.6	 7403.0	...
5799172	  822.8	  464.1	 7404.0	...
5799173	  822.8	  464.3	 7404.0	...
5799174	  822.7	  463.7	 7405.0	...
5799175	  822.6	  463.0	 7410.0	...
5799176	  822.7	  462.5	 7416.0	...
5799177	  822.8	  461.7	 7420.0	...
5799178	  822.9	  460.8	 7419.0	...
5799179	  823.0	  460.9	 7417.0	...
5799180	  823.1	  461.8	 7417.0	...
5799181	  823.0	  462.7	 7417.0	...
5799182	  822.8	  462.8	 7420.0	...
5799183	  822.8	  463.1	 7423.0	...
5799184	  823.0	  463.5	 7424.0	...
5799185	  823.3	  462.6	 7422.0	...
5799186	  823.6	  461.5	 7421.0	...
5799187	  823.1	  460.8	 7421.0	...
5799188	  822.1	  461.5	 7420.0	...
5799189	  821.1	  462.2	 7418.0	...
5799190	  821.2	  462.4	 7419.0	...
5799191	  821.7	  462.2	 7422.0	...
5799192	  821.7	  462.1	 7423.0	...
5799193	  821.3	  461.7	 7422.0	...
5799194	  821.0	  461.4	 7423.0	...
5799195	  821.2	  461.7	 7424.0	...
5799196	  821.0	  462.5	 7424.0	...
5799197	  820.7	  463.3	 7423.0	...
5799198	  820.9	  463.2	 7422.0	...
5799199	  821.4	  463.2	 7423.0	...
5799200	  822.0	  463.4	 7425.0	...
5799201	  822.2	  463.6	 7430.0	...
5799202	  822.4	  463.7	 7434.0	...
5799203	  822.5	  463.2	 7438.0	...
5799204	  822.5	  463.3	 7441.0	...
5799205	  822.6	  463.7	 7443.0	...
5799206	  822.8	  464.3	 7443.0	...
5799207	  822.9	  463.0	 7443.0	...
5799208	  822.9	  461.6	 7442.0	...
5799209	  822.8	  460.2	 7441.0	...
5799210	  822.6	  460.2	 7440.0	...
5799211	  822.6	  460.0	 7443.0	...
5799212	  822.8	  459.5	 7446.0	...
5799213	  822.7	  459.0	 7448.0	...
5799214	  822.0	  458.6	 7448.0	...
5799215	  821.5	  458.6	 7449.0	...
5799216	  821.4	  459.7	 7448.0	...
5799217	  820.6	  461.0	 7446.0	...
5799218	  819.7	  462.1	 7447.0	...
5799219	  818.5	  462.3	 7449.0	...
5799220	  818.3	  462.5	 7451.0	...
5799221	  819.1	  462.5	 7450.0	...
5799222	  820.3	  462.3	 7450.0	...
5799223	  821.5	  462.3	 7449.0	...
5799224	  821.3	  462.5	 7451.0	...
5799225	  821.0	  462.8	 7456.0	...
5799226	  820.6	  462.5	 7461.0	...
5799227	  820.5	  462.2	 7464.0	...
5799228	  820.4	  462.0	 7464.0	...
5799229	  821.0	  462.1	 7465.0	...
5799230	  821.6	  462.7	 7466.0	...
5799231	  821.5	  463.2	 7465.0	...
5799232	  820.8	  463.6	 7463.0	...
5799233	  820.8	  463.3	 7468.0	...
5799234	  821.7	  462.9	 7473.0	...
5799235	  821.5	  462.8	 7479.0	...
5799236	  820.6	  462.8	 7478.0	...
5799237	  819.6	  462.2	 7477.0	...
5799238	  819.5	  461.5	 7474.0	...
5799239	  819.5	  461.2	 7472.0	...
5799240	  819.6	  461.5	 7469.0	...
5799241	  819.5	  460.7	 7467.0	...
5799242	  819.3	  459.6	 7467.0	...
5799243	  819.3	  458.5	 7469.0	...
5799244	  819.4	  458.5	 7473.0	...
5799245	  819.5	  458.3	 7477.0	...
5799246	  819.3	  458.3	 7480.0	...
5799247	  819.2	  458.3	 7481.0	...
5799248	  819.2	  458.6	 7481.0	...
5799249	  819.3	  459.5	 7483.0	...
5799250	  819.4	  460.2	 7485.0	...
5799251	  819.5	  460.8	 7486.0	...
5799252	  819.6	  460.6	 7485.0	...
5799253	  819.6	  460.2	 7485.0	...
5799254	  819.5	  459.9	 7487.0	...
5799255	  819.3	  459.9	 7491.0	...
5799256	  819.3	  459.9	 7495.0	...
5799257	  819.9	  459.9	 7497.0	...
5799258	  820.6	  460.2	 7498.0	...
5799259	  821.1	  460.4	 7499.0	...
5799260	  821.0	  460.5	 7504.0	...
5799261	  821.1	  460.5	 7508.0	...
5799262	  821.3	  461.0	 7511.0	...
5799263	  821.5	  461.4	 7511.0	...
5799264	  820.8	  462.1	 7511.0	...
5799265	  820.3	  462.4	 7511.0	...
5799266	  819.8	  461.7	 7511.0	...
5799267	  819.9	  460.8	 7511.0	...
5799268	  819.8	  459.8	 7511.0	...
5799269	  819.5	  459.7	 7510.0	...
5799270	  819.2	  459.6	 7508.0	...
5799271	  819.1	  459.7	 7507.0	...
5799272	  819.5	  459.1	 7507.0	...
5799273	  820.0	  458.4	 7512.0	...
5799274	  819.9	  459.0	 7516.0	...
5799275	  819.3	  460.3	 7521.0	...
5799276	  818.8	  461.2	 7521.0	...
5799277	  818.9	  460.9	 7516.0	...
5799278	  818.9	  460.6	 7511.0	...
5799279	  818.8	  460.5	 7506.0	...
5799280	  819.0	  460.4	 7506.0	...
5799281	  819.2	  460.7	 7507.0	...
5799282	  819.3	  461.0	 7510.0	...
5799283	  819.0	  461.6	 7513.0	...
5799284	  818.8	  461.7	 7514.0	...
5799285	  818.6	  461.2	 7519.0	...
5799286	  818.1	  460.8	 7524.0	...
5799287	  817.6	  460.8	 7529.0	...
5799288	  817.5	  461.3	 7529.0	...
5799289	  818.2	  461.5	 7529.0	...
5799290	  818.9	  461.1	 7530.0	...
5799291	  819.2	  460.9	 7531.0	...
5799292	  819.0	  460.1	 7531.0	...
5799293	  817.3	  459.5	 7530.0	...
5799294	  815.8	  458.9	 7529.0	...
5799295	  814.7	  459.0	 7529.0	...
5799296	  815.1	  458.9	 7530.0	...
5799297	  815.3	  458.8	 7530.0	...
5799298	  815.3	  458.8	 7531.0	...
5799299	  815.6	  458.7	 7534.0	...
5799300	  815.7	  458.5	 7538.0	...
5799301	  815.9	  458.3	 7538.0	...
5799302	  815.9	  458.6	 7535.0	...
5799303	  816.4	  459.0	 7533.0	...
5799304	  817.0	  460.1	 7535.0	...
5799305	  817.4	  460.6	 7536.0	...
5799306	  818.3	  460.8	 7537.0	...
5799307	  819.3	  460.3	 7539.0	...
5799308	  820.3	  459.9	 7541.0	...
5799309	  820.7	  460.0	 7543.0	...
5799310	  820.8	  460.1	 7546.0	...
5799311	  821.1	  460.3	 7549.0	...
5799312	  821.4	  460.3	 7549.0	...
5799313	  819.8	  460.6	 7547.0	...
5799314	  818.0	  460.9	 7545.0	...
5799315	  816.6	  461.1	 7545.0	...
5799316	  817.4	  461.0	 7544.0	...
5799317	  817.9	  460.7	 7543.0	...
5799318	  817.9	  460.3	 7541.0	...
5799319	  817.5	  459.9	 7540.0	...
5799320	  818.2	  459.6	 7548.0	...
5799321	  819.8	  459.5	 7557.0	...
5799322	  821.1	  459.4	 7569.0	...
5799323	  821.6	  459.5	 7575.0	...
5799324	  821.3	  459.5	 7578.0	...
5799325	  821.5	  459.8	 7580.0	...
5799326	  821.6	  460.2	 7579.0	...
MSG	5799327 0000 _ Number On
5799327	  821.9	  459.3	 7579.0	...
5799328	  822.1	  458.0	 7579.0	...
5799329	  822.3	  456.6	 7579.0	...
5799330	  822.4	  456.4	 7580.0	...
5799331	  821.7	  456.5	 7580.0	...
5799332	  820.8	  456.9	 7580.0	...
5799333	  819.7	  457.2	 7579.0	...
5799334	  818.7	  457.2	 7578.0	...
5799335	  817.8	  457.3	 7575.0	...
5799336	  817.3	  457.3	 7573.0	...
5799337	  818.2	  457.5	 7575.0	...
5799338	  819.1	  457.7	 7582.0	...
5799339	  820.1	  457.9	 7589.0	...
5799340	  820.2	  457.8	 7593.0	...
5799341	  820.1	  457.8	 7587.0	...
5799342	  819.9	  457.8	 7582.0	...
5799343	  819.8	  458.1	 7576.0	...
5799344	  818.1	  458.9	 7575.0	...
5799345	  816.4	  459.7	 7578.0	...
5799346	  814.8	  460.3	 7582.0	...
5799347	  814.9	  460.3	 7587.0	...
5799348	  814.9	  460.4	 7588.0	...
5799349	  814.8	  460.6	 7591.0	...
5799350	  814.9	  460.7	 7594.0	...
5799351	  815.0	  460.7	 7598.0	...
5799352	  815.0	  459.4	 7600.0	...
5799353	  815.1	  458.0	 7602.0	...
5799354	  815.8	  457.2	 7603.0	...
5799355	  816.5	  457.8	 7600.0	...
5799356	  817.2	  458.8	 7598.0	...
5799357	  817.3	  459.3	 7596.0	...
5799358	  817.4	  459.3	 7596.0	...
5799359	  817.6	  458.0	 7599.0	...
5799360	  817.7	  456.8	 7601.0	...
5799361	  817.8	  457.0	 7605.0	...
5799362	  817.7	  458.1	 7606.0	...
5799363	  817.6	  458.9	 7603.0	...
5799364	  817.6	  458.2	 7599.0	...
5799365	  817.3	  457.6	 7596.0	...
5799366	  817.0	  457.4	 7599.0	...
5799367	  817.9	  457.4	 7601.0	...
5799368	  819.1	  457.7	 7605.0	...
5799369	  819.3	  458.0	 7608.0	...
5799370	  818.5	  458.7	 7611.0	...
5799371	  817.5	  459.1	 7611.0	...
5799372	  817.5	  459.3	 7611.0	...
5799373	  817.2	  459.0	 7611.0	...
5799374	  817.0	  458.7	 7610.0	...
5799375	  816.8	  458.5	 7609.0	...
5799376	  816.8	  458.7	 7611.0	...
5799377	  816.5	  459.1	 7616.0	...
5799378	  816.3	  459.5	 7620.0	...
5799379	  817.1	  459.2	 7621.0	...
5799380	  818.1	  458.0	 7621.0	...
5799381	  819.0	  457.0	 7625.0	...
5799382	  818.8	  456.6	 7629.0	...
5799383	  818.8	  457.0	 7625.0	...
5799384	  818.3	  457.2	 7616.0	...
5799385	  818.0	  457.7	 7610.0	...
5799386	  817.8	  458.1	 7612.0	...
5799387	  817.9	  458.4	 7614.0	...
5799388	  817.8	  458.3	 7613.0	...
5799389	  817.6	  458.1	 7613.0	...
5799390	  817.7	  457.9	 7612.0	...
5799391	  817.8	  457.7	 7612.0	...
5799392	  817.8	  457.7	 7611.0	...
5799393	  817.8	  457.5	 7611.0	...
5799394	  817.9	  457.3	 7616.0	...
5799395	  818.0	  457.1	 7621.0	...
5799396	  818.0	  457.0	 7626.0	...
5799397	  817.5	  457.2	 7625.0	...
5799398	  817.0	  457.2	 7625.0	...
5799399	  815.9	  457.3	 7622.0	...
5799400	  815.4	  457.4	 7620.0	...
5799401	  815.0	  457.6	 7617.0	...
5799402	  815.1	  457.8	 7617.0	...
5799403	  815.3	  458.1	 7619.0	...
5799404	  815.4	  458.4	 7621.0	...
5799405	  815.8	  458.6	 7622.0	...
5799406	  816.0	  458.5	 7626.0	...
5799407	  815.6	  458.6	 7629.0	...
5799408	  814.8	  458.0	 7631.0	...
5799409	  814.1	  457.4	 7631.0	...
5799410	  814.1	  457.2	 7630.0	...
5799411	  814.1	  457.7	 7631.0	...
5799412	  814.1	  457.9	 7632.0	...
5799413	  813.7	  457.6	 7633.0	...
5799414	  813.2	  457.3	 7634.0	...
5799415	  813.1	  457.3	 7634.0	...
5799416	  813.5	  457.2	 7633.0	...
5799417	  814.0	  457.1	 7631.0	...
5799418	  814.2	  457.1	 7629.0	...
5799419	  814.3	  457.2	 7626.0	...
5799420	  814.2	  457.3	 7624.0	...
5799421	  813.9	  457.5	 7622.0	...
5799422	  814.0	  457.6	 7623.0	...
5799423	  814.2	  457.2	 7625.0	...
5799424	  814.6	  456.7	 7627.0	...
5799425	  814.7	  456.1	 7626.0	...
5799426	  815.0	  455.9	 7625.0	...
5799427	  815.1	  455.8	 7624.0	...
5799428	  815.2	  456.1	 7626.0	...
5799429	  814.8	  456.6	 7629.0	...
5799430	  814.2	  457.1	 7633.0	...
5799431	  813.7	  457.2	 7635.0	...
5799432	  813.6	  457.3	 7636.0	...
5799433	  814.1	  457.4	 7636.0	...
5799434	  814.5	  457.5	 7636.0	...
5799435	  815.0	  457.4	 7637.0	...
5799436	  815.0	  457.6	 7640.0	...
5799437	  815.1	  457.7	 7642.0	...
5799438	  815.2	  457.0	 7646.0	...
5799439	  815.2	  456.1	 7648.0	...
5799440	  815.1	  455.2	 7651.0	...
5799441	  815.6	  455.1	 7649.0	...
5799442	  816.1	  455.1	 7645.0	...
5799443	  816.4	  455.1	 7641.0	...
5799444	  816.2	  455.0	 7639.0	...
5799445	  816.3	  455.3	 7639.0	...
5799446	  816.5	  455.3	 7638.0	...
5799447	  816.3	  455.5	 7639.0	...
5799448	  815.6	  455.3	 7641.0	...
5799449	  815.1	  455.2	 7643.0	...
5799450	  815.2	  455.2	 7645.0	...
5799451	  815.2	  455.1	 7647.0	...
5799452	  814.8	  454.9	 7648.0	...
5799453	  814.4	  454.6	 7646.0	...
5799454	  814.8	  454.2	 7643.0	...
5799455	  815.5	  454.0	 7643.0	...
5799456	  815.2	  454.0	 7646.0	...
5799457	  814.3	  454.6	 7649.0	...
5799458	  814.0	  455.2	 7649.0	...
5799459	  814.2	  455.7	 7654.0	...
5799460	  814.3	  456.0	 7657.0	...
5799461	  814.3	  456.3	 7658.0	...
5799462	  814.7	  455.6	 7655.0	...
5799463	  815.1	  454.6	 7653.0	...
5799464	  815.1	  453.7	 7654.0	...
5799465	  815.2	  454.2	 7655.0	...
5799466	  815.0	  455.1	 7657.0	...
5799467	  815.0	  456.1	 7658.0	...
5799468	  815.1	  456.4	 7660.0	...
5799469	  815.2	  456.2	 7660.0	...
5799470	  815.2	  455.8	 7661.0	...
5799471	  814.9	  455.4	 7662.0	...
5799472	  814.2	  455.3	 7662.0	...
5799473	  813.5	  455.2	 7663.0	...
5799474	  813.0	  455.4	 7664.0	...
5799475	  812.9	  455.3	 7666.0	...
5799476	  812.9	  455.3	 7666.0	...
5799477	  813.0	  455.3	 7660.0	...
5799478	  813.1	  455.3	 7654.0	...
5799479	  813.1	  455.4	 7658.0	...
5799480	  812.9	  455.4	 7667.0	...
5799481	  812.7	  455.5	 7675.0	...
5799482	  813.1	  455.5	 7673.0	...
5799483	  813.8	  455.5	 7671.0	...
5799484	  814.4	  455.4	 7669.0	...
5799485	  814.2	  455.2	 7668.0	...
5799486	  814.0	  455.3	 7667.0	...
5799487	  813.8	  455.4	 7665.0	...
5799488	  813.7	  455.6	 7659.0	...
5799489	  813.4	  455.6	 7653.0	...
5799490	  813.2	  455.3	 7651.0	...
5799491	  813.1	  454.9	 7650.0	...
5799492	  813.1	  454.9	 7650.0	...
5799493	  813.3	  455.1	 7649.0	...
5799494	  813.6	  455.3	 7649.0	...
5799495	  813.7	  455.3	 7648.0	...
5799496	  813.6	  455.5	 7647.0	...
5799497	  813.5	  456.2	 7647.0	...
5799498	  813.0	  456.7	 7648.0	...
5799499	  812.5	  456.9	 7651.0	...
5799500	  812.0	  457.0	 7654.0	...
5799501	  812.2	  457.0	 7657.0	...
5799502	  812.5	  457.5	 7657.0	...
5799503	  812.7	  457.8	 7655.0	...
5799504	  812.4	  458.3	 7653.0	...
5799505	  811.9	  458.7	 7650.0	...
5799506	  811.3	  458.5	 7648.0	...
5799507	  811.4	  458.0	 7646.0	...
5799508	  811.5	  457.4	 7646.0	...
5799509	  811.7	  457.3	 7643.0	...
5799510	  811.4	  457.2	 7640.0	...
5799511	  811.4	  457.1	 7642.0	...
5799512	  811.3	  457.3	 7648.0	...
5799513	  811.9	  457.7	 7654.0	...
5799514	  812.5	  458.3	 7654.0	...
5799515	  813.1	  458.6	 7653.0	...
5799516	  813.4	  458.6	 7652.0	...
5799517	  813.9	  458.0	 7651.0	...
5799518	  814.3	  457.2	 7650.0	...
5799519	  813.9	  456.5	 7648.0	...
5799520	  813.2	  456.5	 7647.0	...
5799521	  812.7	  457.0	 7648.0	...
5799522	  812.9	  457.8	 7650.0	...
5799523	  812.9	  458.3	 7648.0	...
5799524	  812.6	  458.2	 7643.0	...
5799525	  812.3	  457.7	 7638.0	...
5799526	  812.1	  457.4	 7639.0	...
5799527	  811.8	  457.5	 7639.0	...
5799528	  811.4	  457.7	 7637.0	...
5799529	  811.1	  457.9	 7636.0	...
5799530	  812.0	  457.9	 7636.0	...
5799531	  813.0	  457.7	 7635.0	...
5799532	  812.7	  457.4	 7631.0	...
5799533	  811.5	  457.3	 7626.0	...
5799534	  810.3	  457.5	 7621.0	...
5799535	  810.2	  456.8	 7621.0	...
EFIX R   5795016	5799535	4520	  810.7	  483.1	   7095
SSACC R  5799536
5799536	  809.9	  456.1	 7620.0	...
5799537	  809.8	  456.3	 7619.0	...
5799538	  809.8	  457.1	 7618.0	...
5799539	  810.1	  458.1	 7617.0	...
5799540	  810.5	  458.3	 7613.0	...
5799541	  810.8	  458.5	 7604.0	...
5799542	  810.9	  458.5	 7594.0	...
5799543	  811.3	  455.7	 7587.0	...
5799544	  814.9	  440.5	 7617.0	...
5799545	  818.5	  425.5	 7651.0	...
5799546	  821.9	  413.5	 7685.0	...
5799547	  822.3	  413.7	 7687.0	...
5799548	  822.6	  413.9	 7688.0	...
5799549	  822.7	  415.6	 7689.0	...
5799550	  822.9	  420.0	 7675.0	...
5799551	  823.3	  427.3	 7659.0	...
5799552	  823.0	  435.0	 7634.0	...
5799553	  822.6	  443.9	 7607.0	...
5799554	  822.9	  457.0	 7567.0	...
5799555	  824.2	  472.1	 7513.0	...
5799556	  826.3	  491.3	 7447.0	...
5799557	  827.9	  512.3	 7369.0	...
5799558	  829.8	  537.3	 7278.0	...
5799559	  831.6	  565.2	 7181.0	...
5799560	  833.8	  594.4	 7085.0	...
5799561	  836.8	  628.0	 6976.0	...
5799562	  839.7	  660.7	 6864.0	...
5799563	  843.1	  697.8	 6740.0	...
5799564	  846.1	  737.0	 6618.0	...
5799565	  848.6	  782.0	 6481.0	...
5799566	  851.1	  830.7	 6328.0	...
5799567	  853.7	  884.6	 6167.0	...
5799568	  856.7	  940.5	 5995.0	...
5799569	  861.2	  997.8	 5813.0	...
5799570	  866.7	 1056.4	 5626.0	...
5799571	  873.7	 1118.9	 5443.0	...
5799572	  878.5	 1182.9	 5259.0	...
5799573	  881.7	 1249.0	 5065.0	...
5799574	  886.1	 1317.1	 4857.0	...
5799575	  891.5	 1388.6	 4644.0	...
5799576	  899.3	 1462.3	 4425.0	...
5799577	  905.0	 1537.5	 4207.0	...
5799578	  912.6	 1613.3	 3989.0	...
5799579	  917.2	 1689.9	 3776.0	...
5799580	  926.9	 1765.3	 3563.0	...
5799581	  933.9	 1842.9	 3348.0	...
5799582	  944.0	 1921.3	 3125.0	...
5799583	  954.4	 2004.9	 2904.0	...
5799584	  963.9	 2061.4	 2757.0	...
5799585	  970.6	 2090.8	 2687.0	...
5799586	  970.6	 2090.8	 2687.0	...
SBLINK R 5799587
5799587	   .	   .	    0.0	...
5799588	   .	   .	    0.0	...
5799589	   .	   .	    0.0	...
5799590	   .	   .	    0.0	...
5799591	   .	   .	    0.0	...
5799592	   .	   .	    0.0	...
5799593	   .	   .	    0.0	...
5799594	   .	   .	    0.0	...
5799595	   .	   .	    0.0	...
5799596	   .	   .	    0.0	...
5799597	   .	   .	    0.0	...
5799598	   .	   .	    0.0	...
5799599	   .	   .	    0.0	...
5799600	   .	   .	    0.0	...
5799601	   .	   .	    0.0	...
5799602	   .	   .	    0.0	...
5799603	   .	   .	    0.0	...
5799604	   .	   .	    0.0	...
5799605	   .	   .	    0.0	...
5799606	   .	   .	    0.0	...
5799607	   .	   .	    0.0	...
5799608	   .	   .	    0.0	...
5799609	   .	   .	    0.0	...
5799610	   .	   .	    0.0	...
5799611	   .	   .	    0.0	...
5799612	   .	   .	    0.0	...
5799613	   .	   .	    0.0	...
5799614	   .	   .	    0.0	...
5799615	   .	   .	    0.0	...
5799616	   .	   .	    0.0	...
5799617	   .	   .	    0.0	...
5799618	   .	   .	    0.0	...
5799619	   .	   .	    0.0	...
5799620	   .	   .	    0.0	...
5799621	   .	   .	    0.0	...
5799622	   .	   .	    0.0	...
5799623	   .	   .	    0.0	...
5799624	   .	   .	    0.0	...
5799625	   .	   .	    0.0	...
5799626	   .	   .	    0.0	...
5799627	   .	   .	    0.0	...
5799628	   .	   .	    0.0	...
5799629	   .	   .	    0.0	...
MSG	5799630 0000 _ Number Off
5799630	   .	   .	    0.0	...
5799631	   .	   .	    0.0	...
5799632	   .	   .	    0.0	...
5799633	   .	   .	    0.0	...
5799634	   .	   .	    0.0	...
5799635	   .	   .	    0.0	...
5799636	   .	   .	    0.0	...
5799637	   .	   .	    0.0	...
5799638	   .	   .	    0.0	...
5799639	   .	   .	    0.0	...
5799640	   .	   .	    0.0	...
5799641	   .	   .	    0.0	...
5799642	   .	   .	    0.0	...
5799643	   .	   .	    0.0	...
5799644	   .	   .	    0.0	...
5799645	   .	   .	    0.0	...
5799646	   .	   .	    0.0	...
5799647	   .	   .	    0.0	...
5799648	   .	   .	    0.0	...
5799649	   .	   .	    0.0	...
5799650	   .	   .	    0.0	...
5799651	   .	   .	    0.0	...
5799652	   .	   .	    0.0	...
5799653	   .	   .	    0.0	...
5799654	   .	   .	    0.0	...
5799655	   .	   .	    0.0	...
5799656	   .	   .	    0.0	...
5799657	   .	   .	    0.0	...
5799658	   .	   .	    0.0	...
5799659	   .	   .	    0.0	...
5799660	   .	   .	    0.0	...
5799661	   .	   .	    0.0	...
5799662	   .	   .	    0.0	...
5799663	   .	   .	    0.0	...
5799664	   .	   .	    0.0	...
5799665	   .	   .	    0.0	...
5799666	   .	   .	    0.0	...
5799667	   .	   .	    0.0	...
5799668	   .	   .	    0.0	...
5799669	   .	   .	    0.0	...
5799670	   .	   .	    0.0	...
5799671	   .	   .	    0.0	...
5799672	   .	   .	    0.0	...
5799673	   .	   .	    0.0	...
5799674	   .	   .	    0.0	...
5799675	   .	   .	    0.0	...
5799676	   .	   .	    0.0	...
5799677	   .	   .	    0.0	...
5799678	   .	   .	    0.0	...
5799679	   .	   .	    0.0	...
5799680	   .	   .	    0.0	...
5799681	   .	   .	    0.0	...
5799682	   .	   .	    0.0	...
5799683	   .	   .	    0.0	...
5799684	   .	   .	    0.0	...
5799685	   .	   .	    0.0	...
5799686	   .	   .	    0.0	...
5799687	   .	   .	    0.0	...
5799688	   .	   .	    0.0	...
5799689	   .	   .	    0.0	...
5799690	   .	   .	    0.0	...
5799691	   .	   .	    0.0	...
5799692	   .	   .	    0.0	...
EBLINK R 5799587	5799692	106
5799693	 1007.0	 1801.6	 3442.0	...
5799694	 1007.0	 1801.6	 3442.0	...
5799695	 1004.4	 1791.4	 3462.0	...
5799696	  999.0	 1773.5	 3497.0	...
5799697	  990.8	 1742.3	 3565.0	...
5799698	  982.0	 1710.8	 3638.0	...
5799699	  976.1	 1676.2	 3723.0	...
5799700	  969.6	 1645.6	 3800.0	...
5799701	  963.6	 1614.6	 3880.0	...
5799702	  952.8	 1585.5	 3955.0	...
5799703	  944.9	 1556.9	 4029.0	...
5799704	  939.8	 1529.1	 4110.0	...
5799705	  936.5	 1500.7	 4190.0	...
5799706	  934.3	 1473.7	 4263.0	...
5799707	  932.0	 1445.6	 4336.0	...
5799708	  930.1	 1421.1	 4401.0	...
5799709	  927.4	 1395.3	 4474.0	...
5799710	  924.7	 1372.0	 4534.0	...
5799711	  924.3	 1346.8	 4598.0	...
5799712	  923.6	 1322.8	 4655.0	...
5799713	  922.5	 1300.2	 4716.0	...
5799714	  921.0	 1279.6	 4773.0	...
5799715	  919.4	 1258.6	 4836.0	...
5799716	  912.5	 1239.5	 4892.0	...
5799717	  906.0	 1221.5	 4952.0	...
5799718	  898.8	 1205.0	 5000.0	...
5799719	  897.3	 1187.4	 5055.0	...
5799720	  895.6	 1168.2	 5108.0	...
5799721	  893.9	 1148.2	 5163.0	...
5799722	  891.2	 1129.8	 5220.0	...
5799723	  888.5	 1113.9	 5271.0	...
5799724	  886.9	 1098.4	 5326.0	...
5799725	  884.0	 1084.2	 5365.0	...
5799726	  881.1	 1067.5	 5410.0	...
5799727	  878.1	 1051.6	 5457.0	...
5799728	  877.4	 1035.5	 5511.0	...
5799729	  874.6	 1020.9	 5559.0	...
5799730	  871.9	 1008.0	 5603.0	...
5799731	  868.8	  994.4	 5643.0	...
5799732	  866.6	  980.5	 5682.0	...
5799733	  864.4	  965.7	 5722.0	...
5799734	  861.2	  950.7	 5767.0	...
5799735	  859.0	  936.5	 5813.0	...
5799736	  855.7	  924.4	 5855.0	...
5799737	  853.6	  912.3	 5894.0	...
5799738	  851.7	  899.2	 5934.0	...
5799739	  850.8	  885.0	 5976.0	...
5799740	  850.0	  872.1	 6023.0	...
5799741	  849.2	  860.2	 6063.0	...
5799742	  848.9	  848.9	 6105.0	...
5799743	  848.6	  836.1	 6141.0	...
5799744	  848.3	  824.7	 6182.0	...
5799745	  847.9	  812.0	 6211.0	...
5799746	  847.6	  799.4	 6248.0	...
5799747	  845.5	  787.0	 6287.0	...
5799748	  843.1	  777.6	 6327.0	...
5799749	  840.7	  765.9	 6364.0	...
5799750	  839.7	  754.7	 6392.0	...
5799751	  838.7	  742.4	 6430.0	...
5799752	  837.9	  733.0	 6452.0	...
5799753	  837.2	  722.8	 6496.0	...
5799754	  836.4	  712.5	 6527.0	...
5799755	  835.4	  702.3	 6573.0	...
5799756	  834.3	  692.6	 6604.0	...
5799757	  833.1	  683.4	 6630.0	...
5799758	  832.0	  673.4	 6666.0	...
5799759	  831.8	  664.9	 6692.0	...
5799760	  832.6	  655.6	 6731.0	...
5799761	  833.9	  646.9	 6753.0	...
5799762	  834.8	  637.7	 6783.0	...
5799763	  834.9	  628.2	 6814.0	...
5799764	  834.8	  621.7	 6837.0	...
5799765	  834.0	  614.2	 6867.0	...
5799766	  833.0	  606.7	 6888.0	...
5799767	  831.1	  600.5	 6912.0	...
5799768	  829.0	  595.2	 6928.0	...
5799769	  826.8	  588.8	 6951.0	...
5799770	  825.2	  580.9	 6980.0	...
5799771	  823.7	  572.5	 7005.0	...
5799772	  822.7	  566.4	 7030.0	...
5799773	  821.9	  559.8	 7055.0	...
5799774	  821.8	  554.1	 7081.0	...
5799775	  821.7	  547.7	 7102.0	...
5799776	  822.0	  543.4	 7116.0	...
5799777	  821.7	  537.8	 7140.0	...
5799778	  821.1	  532.1	 7156.0	...
5799779	  820.0	  525.7	 7176.0	...
5799780	  818.2	  521.1	 7183.0	...
5799781	  816.7	  517.2	 7202.0	...
5799782	  815.4	  512.5	 7224.0	...
5799783	  814.9	  506.3	 7247.0	...
5799784	  814.8	  502.7	 7260.0	...
5799785	  814.7	  497.9	 7270.0	...
5799786	  815.7	  494.2	 7279.0	...
5799787	  816.2	  487.9	 7296.0	...
5799788	  815.6	  484.6	 7310.0	...
5799789	  814.0	  480.5	 7327.0	...
ESACC R  5799536	5799789	254	  809.9	  456.1	  814.0	  480.5	   0.52	   1289
SFIX R   5799790
5799790	  812.4	  476.3	 7334.0	...
5799791	  811.9	  470.7	 7347.0	...
5799792	  811.2	  466.9	 7363.0	...
5799793	  810.7	  463.6	 7379.0	...
5799794	  810.7	  461.6	 7390.0	...
5799795	  810.9	  458.0	 7403.0	...
5799796	  811.1	  454.1	 7418.0	...
5799797	  810.9	  450.4	 7432.0	...
5799798	  811.9	  448.0	 7443.0	...
5799799	  812.7	  445.2	 7454.0	...
5799800	  813.5	  442.7	 7464.0	...
5799801	  812.0	  440.6	 7467.0	...
5799802	  810.6	  438.6	 7474.0	...
5799803	  809.7	  435.5	 7490.0	...
5799804	  809.6	  431.7	 7506.0	...
5799805	  809.4	  429.7	 7518.0	...
5799806	  808.4	  428.1	 7520.0	...
5799807	  807.3	  426.7	 7523.0	...
5799808	  806.3	  424.4	 7524.0	...
5799809	  806.1	  422.3	 7526.0	...
5799810	  805.8	  417.9	 7531.0	...
5799811	  805.9	  415.0	 7536.0	...
5799812	  805.6	  412.4	 7545.0	...
5799813	  807.5	  412.3	 7554.0	...
5799814	  809.1	  409.6	 7563.0	...
5799815	  811.7	  406.5	 7568.0	...
5799816	  812.4	  403.3	 7569.0	...
5799817	  812.2	  403.0	 7571.0	...
5799818	  809.6	  403.0	 7572.0	...
5799819	  806.6	  403.3	 7574.0	...
5799820	  804.9	  403.5	 7580.0	...
5799821	  804.6	  403.6	 7586.0	...
5799822	  804.8	  402.9	 7588.0	...
5799823	  805.9	  402.0	 7585.0	...
5799824	  806.4	  397.7	 7589.0	...
5799825	  807.3	  394.0	 7597.0	...
5799826	  807.3	  390.2	 7604.0	...
5799827	  807.8	  389.9	 7603.0	...
5799828	  807.8	  389.4	 7601.0	...
5799829	  807.5	  389.1	 7599.0	...
5799830	  807.1	  388.8	 7600.0	...
5799831	  806.7	  388.7	 7611.0	...
5799832	  806.4	  388.4	 7623.0	...
5799833	  806.2	  387.8	 7633.0	...
5799834	  806.1	  387.3	 7633.0	...
5799835	  806.8	  386.8	 7632.0	...
5799836	  807.4	  385.7	 7629.0	...
5799837	  808.3	  383.8	 7626.0	...
5799838	  808.6	  382.0	 7631.0	...
5799839	  807.9	  381.1	 7638.0	...
5799840	  806.7	  381.1	 7645.0	...
5799841	  805.5	  380.8	 7643.0	...
5799842	  805.5	  379.4	 7640.0	...
5799843	  805.6	  377.9	 7637.0	...
5799844	  806.1	  376.4	 7640.0	...
5799845	  806.4	  375.0	 7648.0	...
5799846	  806.4	  373.7	 7657.0	...
5799847	  806.1	  372.9	 7662.0	...
5799848	  805.6	  372.9	 7661.0	...
5799849	  805.3	  373.5	 7657.0	...
5799850	  807.0	  376.5	 7653.0	...
5799851	  809.1	  379.6	 7649.0	...
5799852	  811.0	  382.2	 7650.0	...
5799853	  810.5	  381.5	 7650.0	...
5799854	  810.1	  380.6	 7651.0	...
5799855	  809.8	  380.2	 7652.0	...
5799856	  809.8	  380.4	 7653.0	...
5799857	  809.9	  380.7	 7653.0	...
5799858	  809.9	  380.6	 7651.0	...
5799859	  810.0	  380.9	 7648.0	...
5799860	  810.4	  380.7	 7645.0	...
5799861	  810.9	  380.3	 7644.0	...
5799862	  811.5	  380.3	 7645.0	...
5799863	  812.2	  380.7	 7646.0	...
5799864	  812.6	  381.2	 7646.0	...
5799865	  813.5	  381.3	 7645.0	...
5799866	  813.7	  379.1	 7644.0	...
5799867	  813.7	  376.8	 7643.0	...
5799868	  813.2	  374.7	 7642.0	...
5799869	  812.9	  372.9	 7646.0	...
5799870	  812.9	  370.9	 7649.0	...
5799871	  812.9	  369.0	 7653.0	...
5799872	  813.2	  369.6	 7652.0	...
5799873	  813.0	  370.3	 7651.0	...
5799874	  812.7	  369.8	 7655.0	...
5799875	  812.3	  368.6	 7659.0	...
5799876	  811.9	  369.5	 7663.0	...
5799877	  811.9	  371.6	 7661.0	...
5799878	  812.2	  373.6	 7661.0	...
5799879	  812.3	  371.3	 7661.0	...
5799880	  812.1	  368.6	 7660.0	...
5799881	  811.5	  366.1	 7657.0	...
5799882	  811.2	  365.6	 7654.0	...
5799883	  811.8	  365.2	 7654.0	...
5799884	  812.7	  365.5	 7657.0	...
5799885	  812.8	  365.9	 7656.0	...
5799886	  811.9	  366.3	 7652.0	...
5799887	  810.7	  366.4	 7646.0	...
5799888	  810.4	  366.5	 7644.0	...
5799889	  811.7	  365.5	 7650.0	...
5799890	  813.2	  364.3	 7659.0	...
5799891	  812.8	  363.5	 7659.0	...
5799892	  811.6	  363.4	 7651.0	...
5799893	  811.3	  362.5	 7643.0	...
5799894	  813.0	  361.2	 7643.0	...
5799895	  814.0	  360.9	 7644.0	...
5799896	  814.2	  361.3	 7643.0	...
5799897	  812.6	  363.8	 7642.0	...
5799898	  810.5	  367.1	 7641.0	...
5799899	  808.5	  370.4	 7641.0	...
5799900	  808.3	  372.2	 7641.0	...
5799901	  808.4	  372.9	 7641.0	...
5799902	  808.2	  371.3	 7641.0	...
5799903	  807.9	  369.0	 7639.0	...
5799904	  808.1	  367.1	 7636.0	...
5799905	  808.9	  367.4	 7632.0	...
5799906	  809.7	  367.7	 7629.0	...
EFIX R   5799790	5799906	117	  809.7	  391.2	   7600
SSACC R  5799907
5799907	  809.1	  368.7	 7627.0	...
5799908	  808.4	  369.7	 7626.0	...
5799909	  807.9	  370.4	 7627.0	...
5799910	  809.6	  369.0	 7630.0	...
5799911	  811.1	  367.6	 7632.0	...
5799912	  812.7	  365.2	 7639.0	...
5799913	  813.1	  363.8	 7643.0	...
5799914	  812.6	  363.9	 7646.0	...
5799915	  810.8	  366.8	 7643.0	...
5799916	  802.9	  389.0	 7594.0	...
5799917	  795.8	  410.3	 7546.0	...
5799918	  789.4	  430.4	 7499.0	...
5799919	  789.4	  431.3	 7499.0	...
5799920	  789.3	  431.7	 7498.0	...
5799921	  789.4	  432.0	 7497.0	...
5799922	  795.1	  409.8	 7536.0	...
5799923	  800.8	  387.8	 7576.0	...
5799924	  800.9	  386.9	 7583.0	...
5799925	  795.1	  408.0	 7541.0	...
5799926	  789.2	  429.5	 7499.0	...
5799927	  789.0	  429.9	 7492.0	...
5799928	  789.2	  430.3	 7498.0	...
5799929	  789.7	  432.3	 7503.0	...
5799930	  790.2	  434.3	 7506.0	...
5799931	  790.7	  435.9	 7506.0	...
5799932	  790.7	  435.7	 7504.0	...
5799933	  790.6	  436.6	 7503.0	...
ESACC R  5799907	5799933	27	  809.1	  368.7	  790.6	  436.6	   1.47	    180
SFIX R   5799934
5799934	  790.3	  437.8	 7502.0	...
5799935	  790.0	  438.5	 7501.0	...
5799936	  789.8	  438.0	 7498.0	...
5799937	  789.7	  437.4	 7499.0	...
5799938	  789.8	  437.0	 7501.0	...
5799939	  789.8	  436.5	 7503.0	...
5799940	  789.8	  436.2	 7502.0	...
5799941	  789.7	  436.5	 7506.0	...
5799942	  789.7	  436.9	 7510.0	...
5799943	  789.8	  437.2	 7514.0	...
5799944	  789.7	  437.2	 7515.0	...
5799945	  789.1	  437.6	 7512.0	...
5799946	  788.5	  438.0	 7510.0	...
5799947	  788.4	  438.4	 7507.0	...
5799948	  789.0	  438.3	 7507.0	...
5799949	  789.4	  438.1	 7504.0	...
5799950	  789.6	  438.0	 7503.0	...
5799951	  789.5	  437.8	 7506.0	...
5799952	  789.6	  438.0	 7510.0	...
5799953	  789.8	  438.5	 7514.0	...
5799954	  789.7	  438.9	 7515.0	...
5799955	  789.4	  439.5	 7519.0	...
5799956	  789.5	  439.7	 7522.0	...
5799957	  789.7	  438.9	 7523.0	...
5799958	  790.0	  437.8	 7522.0	...
5799959	  790.1	  436.7	 7520.0	...
5799960	  790.3	  436.7	 7516.0	...
5799961	  790.4	  436.8	 7511.0	...
5799962	  790.3	  437.1	 7507.0	...
5799963	  789.8	  437.6	 7506.0	...
5799964	  789.4	  438.2	 7508.0	...
5799965	  790.2	  438.7	 7511.0	...
5799966	  791.2	  439.0	 7516.0	...
5799967	  792.2	  439.1	 7518.0	...
5799968	  792.1	  439.2	 7520.0	...
5799969	  792.0	  439.2	 7519.0	...
5799970	  792.0	  438.7	 7521.0	...
5799971	  792.1	  438.2	 7524.0	...
5799972	  792.4	  437.8	 7527.0	...
5799973	  792.8	  438.1	 7527.0	...
5799974	  793.2	  438.5	 7528.0	...
5799975	  792.5	  439.2	 7529.0	...
5799976	  791.6	  439.7	 7525.0	...
5799977	  790.6	  439.4	 7520.0	...
5799978	  790.5	  438.7	 7522.0	...
5799979	  790.6	  438.5	 7529.0	...
5799980	  790.7	  439.0	 7536.0	...
5799981	  790.8	  438.9	 7536.0	...
5799982	  790.7	  438.3	 7536.0	...
5799983	  790.6	  437.7	 7536.0	...
5799984	  790.7	  438.3	 7535.0	...
5799985	  790.7	  438.9	 7534.0	...
5799986	  790.4	  439.5	 7533.0	...
5799987	  790.0	  439.4	 7534.0	...
5799988	  789.6	  439.2	 7535.0	...
5799989	  789.9	  439.0	 7536.0	...
5799990	  790.2	  438.9	 7536.0	...
5799991	  790.6	  438.9	 7537.0	...
5799992	  790.7	  438.9	 7540.0	...
5799993	  791.2	  438.8	 7541.0	...
5799994	  791.7	  439.6	 7540.0	...
5799995	  792.1	  440.4	 7544.0	...
5799996	  792.7	  441.1	 7550.0	...
5799997	  793.1	  440.8	 7558.0	...
5799998	  792.2	  440.7	 7561.0	...
5799999	  790.7	  440.7	 7562.0	...
5800000	  790.7	  440.5	 7561.0	...
5800001	  792.2	  440.2	 7559.0	...
5800002	  793.5	  440.1	 7559.0	...
5800003	  793.2	  440.2	 7561.0	...
5800004	  792.6	  440.6	 7561.0	...
5800005	  792.1	  441.0	 7562.0	...
5800006	  792.2	  441.1	 7560.0	...
5800007	  792.6	  440.7	 7559.0	...
5800008	  793.1	  440.3	 7558.0	...
5800009	  793.0	  439.9	 7558.0	...
5800010	  792.7	  439.5	 7557.0	...
5800011	  792.4	  439.1	 7557.0	...
5800012	  793.1	  439.3	 7556.0	...
5800013	  794.1	  439.6	 7556.0	...
5800014	  795.0	  440.0	 7557.0	...
5800015	  795.0	  440.2	 7560.0	...
5800016	  794.8	  440.7	 7561.0	...
5800017	  794.5	  441.1	 7561.0	...
5800018	  793.8	  440.8	 7558.0	...
5800019	  793.2	  440.2	 7558.0	...
5800020	  793.0	  440.2	 7559.0	...
5800021	  793.2	  440.6	 7559.0	...
5800022	  793.3	  441.0	 7558.0	...
5800023	  793.2	  440.7	 7558.0	...
5800024	  793.1	  440.6	 7559.0	...
5800025	  793.0	  440.9	 7559.0	...
5800026	  793.0	  441.1	 7558.0	...
5800027	  793.0	  441.3	 7557.0	...
5800028	  793.1	  441.5	 7557.0	...
5800029	  793.1	  441.6	 7557.0	...
5800030	  793.2	  441.5	 7561.0	...
5800031	  793.0	  441.2	 7566.0	...
5800032	  792.8	  440.5	 7572.0	...
5800033	  792.5	  440.1	 7573.0	...
5800034	  792.3	  439.8	 7573.0	...
5800035	  792.9	  440.0	 7573.0	...
5800036	  793.5	  440.2	 7575.0	...
5800037	  794.2	  440.4	 7576.0	...
5800038	  794.4	  440.3	 7579.0	...
5800039	  794.6	  440.0	 7580.0	...
5800040	  794.5	  439.9	 7579.0	...
5800041	  794.3	  439.9	 7576.0	...
5800042	  794.0	  439.5	 7575.0	...
5800043	  793.8	  438.9	 7577.0	...
5800044	  793.7	  438.7	 7579.0	...
5800045	  794.1	  439.0	 7578.0	...
5800046	  794.5	  439.3	 7581.0	...
5800047	  794.8	  439.2	 7585.0	...
5800048	  794.7	  438.6	 7590.0	...
5800049	  794.5	  438.0	 7591.0	...
5800050	  794.3	  437.4	 7592.0	...
5800051	  794.4	  437.9	 7593.0	...
5800052	  793.8	  438.5	 7587.0	...
5800053	  793.3	  438.8	 7582.0	...
5800054	  792.6	  438.5	 7581.0	...
5800055	  792.4	  438.2	 7586.0	...
5800056	  792.2	  438.4	 7591.0	...
5800057	  791.7	  438.4	 7592.0	...
5800058	  791.3	  438.2	 7594.0	...
5800059	  791.6	  437.9	 7595.0	...
5800060	  792.3	  437.4	 7594.0	...
5800061	  793.1	  437.0	 7593.0	...
5800062	  793.4	  436.7	 7594.0	...
5800063	  793.7	  436.6	 7595.0	...
5800064	  793.8	  436.9	 7593.0	...
5800065	  793.9	  437.2	 7592.0	...
5800066	  794.0	  436.9	 7591.0	...
5800067	  794.2	  436.3	 7591.0	...
5800068	  794.4	  435.3	 7590.0	...
5800069	  794.5	  434.9	 7589.0	...
5800070	  793.5	  435.1	 7589.0	...
5800071	  792.3	  435.6	 7590.0	...
5800072	  791.6	  436.1	 7591.0	...
5800073	  792.0	  436.0	 7595.0	...
5800074	  792.5	  435.9	 7598.0	...
5800075	  792.4	  435.8	 7600.0	...
5800076	  792.4	  435.6	 7600.0	...
5800077	  792.3	  435.4	 7600.0	...
5800078	  792.4	  435.7	 7601.0	...
5800079	  792.4	  436.0	 7602.0	...
5800080	  792.4	  436.3	 7601.0	...
5800081	  792.3	  436.2	 7601.0	...
5800082	  792.3	  436.3	 7601.0	...
5800083	  792.3	  436.5	 7604.0	...
5800084	  791.6	  437.2	 7608.0	...
5800085	  791.0	  437.8	 7611.0	...
5800086	  790.4	  437.9	 7614.0	...
5800087	  790.5	  437.5	 7617.0	...
5800088	  790.7	  437.9	 7612.0	...
5800089	  791.8	  438.5	 7605.0	...
5800090	  792.9	  439.2	 7609.0	...
5800091	  793.2	  439.2	 7620.0	...
5800092	  792.5	  439.4	 7624.0	...
EFIX R   5799934	5800092	159	  792.0	  438.6	   7556
SSACC R  5800093
5800093	  791.9	  439.6	 7618.0	...
5800094	  792.0	  439.7	 7609.0	...
5800095	  792.1	  439.7	 7607.0	...
5800096	  792.7	  439.7	 7604.0	...
5800097	  793.1	  438.9	 7603.0	...
5800098	  793.4	  438.0	 7602.0	...
5800099	  792.5	  436.8	 7602.0	...
5800100	  791.6	  435.9	 7603.0	...
5800101	  791.9	  434.8	 7603.0	...
5800102	  796.2	  414.1	 7642.0	...
5800103	  800.5	  393.9	 7682.0	...
5800104	  805.8	  373.3	 7732.0	...
5800105	  809.1	  370.6	 7747.0	...
5800106	  812.3	  367.9	 7761.0	...
5800107	  813.3	  366.7	 7764.0	...
5800108	  813.1	  368.1	 7763.0	...
5800109	  811.6	  369.2	 7767.0	...
5800110	  810.3	  369.7	 7770.0	...
5800111	  807.9	  369.9	 7771.0	...
5800112	  806.7	  372.6	 7763.0	...
5800113	  805.2	  375.5	 7750.0	...
5800114	  805.5	  381.3	 7727.0	...
5800115	  802.8	  386.5	 7704.0	...
5800116	  800.7	  394.9	 7688.0	...
5800117	  799.5	  403.8	 7662.0	...
5800118	  801.9	  417.2	 7632.0	...
5800119	  804.5	  430.7	 7587.0	...
5800120	  806.6	  446.0	 7546.0	...
5800121	  808.5	  460.4	 7495.0	...
5800122	  810.4	  477.5	 7434.0	...
5800123	  812.2	  495.4	 7373.0	...
5800124	  813.7	  516.8	 7298.0	...
5800125	  815.2	  539.6	 7218.0	...
5800126	  817.0	  566.3	 7122.0	...
5800127	  819.9	  593.3	 7028.0	...
5800128	  823.1	  621.2	 6928.0	...
5800129	  826.9	  654.1	 6819.0	...
5800130	  830.3	  690.1	 6697.0	...
5800131	  833.9	  732.9	 6569.0	...
5800132	  837.0	  775.9	 6426.0	...
5800133	  840.8	  824.1	 6281.0	...
5800134	  845.0	  874.4	 6115.0	...
5800135	  849.1	  928.4	 5952.0	...
5800136	  852.5	  984.0	 5780.0	...
5800137	  856.5	 1042.2	 5605.0	...
5800138	  860.9	 1100.0	 5427.0	...
5800139	  867.3	 1162.0	 5243.0	...
5800140	  872.0	 1226.1	 5056.0	...
5800141	  875.7	 1296.3	 4851.0	...
5800142	  878.8	 1369.5	 4639.0	...
5800143	  885.6	 1446.8	 4424.0	...
5800144	  895.0	 1525.4	 4216.0	...
5800145	  907.2	 1601.9	 4003.0	...
5800146	  916.2	 1681.2	 3789.0	...
5800147	  925.6	 1760.0	 3575.0	...
5800148	  934.8	 1840.8	 3366.0	...
5800149	  946.8	 1920.5	 3152.0	...
5800150	  959.3	 2002.2	 2938.0	...
5800151	  966.9	 2058.1	 2793.0	...
5800152	  970.6	 2086.0	 2725.0	...
5800153	  970.6	 2086.0	 2725.0	...
SBLINK R 5800154
5800154	   .	   .	    0.0	...
5800155	   .	   .	    0.0	...
5800156	   .	   .	    0.0	...
5800157	   .	   .	    0.0	...
5800158	   .	   .	    0.0	...
5800159	   .	   .	    0.0	...
5800160	   .	   .	    0.0	...
5800161	   .	   .	    0.0	...
5800162	   .	   .	    0.0	...
5800163	   .	   .	    0.0	...
5800164	   .	   .	    0.0	...
5800165	   .	   .	    0.0	...
5800166	   .	   .	    0.0	...
5800167	   .	   .	    0.0	...
5800168	   .	   .	    0.0	...
5800169	   .	   .	    0.0	...
5800170	   .	   .	    0.0	...
5800171	   .	   .	    0.0	...
5800172	   .	   .	    0.0	...
5800173	   .	   .	    0.0	...
5800174	   .	   .	    0.0	...
5800175	   .	   .	    0.0	...
5800176	   .	   .	    0.0	...
5800177	   .	   .	    0.0	...
5800178	   .	   .	    0.0	...
5800179	   .	   .	    0.0	...
5800180	   .	   .	    0.0	...
5800181	   .	   .	    0.0	...
5800182	   .	   .	    0.0	...
5800183	   .	   .	    0.0	...
5800184	   .	   .	    0.0	...
5800185	   .	   .	    0.0	...
5800186	   .	   .	    0.0	...
5800187	   .	   .	    0.0	...
5800188	   .	   .	    0.0	...
5800189	   .	   .	    0.0	...
5800190	   .	   .	    0.0	...
5800191	   .	   .	    0.0	...
5800192	   .	   .	    0.0	...
5800193	   .	   .	    0.0	...
5800194	   .	   .	    0.0	...
5800195	   .	   .	    0.0	...
5800196	   .	   .	    0.0	...
5800197	   .	   .	    0.0	...
5800198	   .	   .	    0.0	...
5800199	   .	   .	    0.0	...
5800200	   .	   .	    0.0	...
5800201	   .	   .	    0.0	...
5800202	   .	   .	    0.0	...
5800203	   .	   .	    0.0	...
5800204	   .	   .	    0.0	...
5800205	   .	   .	    0.0	...
5800206	   .	   .	    0.0	...
5800207	   .	   .	    0.0	...
5800208	   .	   .	    0.0	...
5800209	   .	   .	    0.0	...
5800210	   .	   .	    0.0	...
5800211	   .	   .	    0.0	...
5800212	   .	   .	    0.0	...
5800213	   .	   .	    0.0	...
5800214	   .	   .	    0.0	...
5800215	   .	   .	    0.0	...
5800216	   .	   .	    0.0	...
5800217	   .	   .	    0.0	...
5800218	   .	   .	    0.0	...
5800219	   .	   .	    0.0	...
5800220	   .	   .	    0.0	...
5800221	   .	   .	    0.0	...
5800222	   .	   .	    0.0	...
5800223	   .	   .	    0.0	...
5800224	   .	   .	    0.0	...
5800225	   .	   .	    0.0	...
5800226	   .	   .	    0.0	...
5800227	   .	   .	    0.0	...
5800228	   .	   .	    0.0	...
5800229	   .	   .	    0.0	...
5800230	   .	   .	    0.0	...
5800231	   .	   .	    0.0	...
5800232	   .	   .	    0.0	...
5800233	   .	   .	    0.0	...
5800234	   .	   .	    0.0	...
5800235	   .	   .	    0.0	...
5800236	   .	   .	    0.0	...
5800237	   .	   .	    0.0	...
5800238	   .	   .	    0.0	...
5800239	   .	   .	    0.0	...
5800240	   .	   .	    0.0	...
5800241	   .	   .	    0.0	...
5800242	   .	   .	    0.0	...
5800243	   .	   .	    0.0	...
5800244	   .	   .	    0.0	...
5800245	   .	   .	    0.0	...
5800246	   .	   .	    0.0	...
5800247	   .	   .	    0.0	...
5800248	   .	   .	    0.0	...
5800249	   .	   .	    0.0	...
5800250	   .	   .	    0.0	...
5800251	   .	   .	    0.0	...
5800252	   .	   .	    0.0	...
5800253	   .	   .	    0.0	...
5800254	   .	   .	    0.0	...
5800255	   .	   .	    0.0	...
5800256	   .	   .	    0.0	...
5800257	   .	   .	    0.0	...
5800258	   .	   .	    0.0	...
5800259	   .	   .	    0.0	...
5800260	   .	   .	    0.0	...
5800261	   .	   .	    0.0	...
5800262	   .	   .	    0.0	...
5800263	   .	   .	    0.0	...
5800264	   .	   .	    0.0	...
5800265	   .	   .	    0.0	...
5800266	   .	   .	    0.0	...
5800267	   .	   .	    0.0	...
5800268	   .	   .	    0.0	...
5800269	   .	   .	    0.0	...
5800270	   .	   .	    0.0	...
5800271	   .	   .	    0.0	...
EBLINK R 5800154	5800271	118
5800272	 1018.0	 1827.0	 3417.0	...
5800273	 1018.0	 1827.0	 3417.0	...
5800274	 1018.0	 1827.0	 3417.0	...
5800275	 1018.4	 1808.3	 3462.0	...
5800276	 1014.4	 1780.4	 3538.0	...
5800277	 1010.5	 1742.8	 3636.0	...
5800278	  999.6	 1715.6	 3706.0	...
5800279	  991.9	 1687.7	 3774.0	...
5800280	  983.6	 1659.0	 3843.0	...
5800281	  978.5	 1630.9	 3916.0	...
5800282	  974.5	 1603.8	 3985.0	...
5800283	  965.5	 1579.0	 4050.0	...
5800284	  959.8	 1553.9	 4113.0	...
5800285	  954.0	 1528.1	 4179.0	...
5800286	  951.3	 1504.2	 4245.0	...
5800287	  947.0	 1480.7	 4307.0	...
5800288	  942.6	 1459.0	 4362.0	...
5800289	  944.0	 1435.1	 4428.0	...
5800290	  946.9	 1411.2	 4496.0	...
5800291	  945.7	 1389.3	 4555.0	...
5800292	  941.3	 1367.5	 4610.0	...
5800293	  935.3	 1346.5	 4662.0	...
5800294	  932.2	 1325.8	 4723.0	...
5800295	  929.3	 1306.9	 4774.0	...
5800296	  928.0	 1288.6	 4828.0	...
5800297	  925.7	 1269.3	 4879.0	...
5800298	  923.1	 1250.5	 4932.0	...
5800299	  920.6	 1233.7	 4987.0	...
5800300	  914.2	 1217.8	 5039.0	...
5800301	  907.7	 1202.3	 5089.0	...
5800302	  901.6	 1184.3	 5139.0	...
5800303	  901.4	 1167.0	 5187.0	...
5800304	  901.4	 1149.8	 5229.0	...
5800305	  901.0	 1132.5	 5271.0	...
5800306	  900.5	 1115.8	 5323.0	...
5800307	  899.5	 1097.7	 5386.0	...
5800308	  896.9	 1082.2	 5439.0	...
5800309	  894.3	 1065.7	 5483.0	...
5800310	  888.8	 1050.9	 5525.0	...
5800311	  885.9	 1036.0	 5569.0	...
5800312	  883.0	 1021.4	 5620.0	...
5800313	  880.0	 1008.8	 5661.0	...
5800314	  876.3	  996.1	 5705.0	...
5800315	  872.4	  983.0	 5740.0	...
5800316	  871.4	  968.0	 5788.0	...
5800317	  870.1	  953.0	 5830.0	...
5800318	  868.7	  939.5	 5880.0	...
5800319	  867.1	  926.2	 5914.0	...
5800320	  864.8	  913.8	 5950.0	...
5800321	  860.9	  902.4	 5984.0	...
5800322	  857.3	  890.0	 6030.0	...
5800323	  856.3	  877.0	 6072.0	...
5800324	  857.2	  863.8	 6113.0	...
5800325	  857.6	  852.7	 6144.0	...
5800326	  856.3	  841.4	 6184.0	...
5800327	  855.0	  829.3	 6223.0	...
5800328	  854.0	  818.8	 6255.0	...
5800329	  852.6	  807.0	 6284.0	...
5800330	  850.5	  796.8	 6321.0	...
5800331	  848.3	  784.9	 6354.0	...
5800332	  846.6	  775.6	 6397.0	...
5800333	  845.7	  765.8	 6429.0	...
5800334	  845.0	  755.4	 6470.0	...
5800335	  844.3	  745.5	 6497.0	...
5800336	  844.5	  734.6	 6531.0	...
5800337	  844.8	  724.9	 6556.0	...
5800338	  845.6	  716.1	 6582.0	...
5800339	  845.4	  706.8	 6611.0	...
5800340	  843.8	  699.5	 6643.0	...
5800341	  841.5	  690.1	 6673.0	...
5800342	  840.4	  680.8	 6697.0	...
5800343	  840.7	  671.7	 6723.0	...
5800344	  841.1	  664.0	 6745.0	...
5800345	  840.9	  657.2	 6763.0	...
5800346	  840.9	  650.3	 6784.0	...
5800347	  840.9	  642.6	 6804.0	...
5800348	  839.9	  636.6	 6819.0	...
5800349	  838.7	  628.4	 6838.0	...
5800350	  838.1	  622.0	 6860.0	...
5800351	  838.6	  614.3	 6886.0	...
5800352	  839.0	  608.9	 6900.0	...
5800353	  838.9	  603.3	 6906.0	...
5800354	  838.4	  598.1	 6922.0	...
5800355	  838.0	  593.4	 6938.0	...
5800356	  837.8	  587.3	 6964.0	...
5800357	  837.6	  581.8	 6980.0	...
5800358	  837.1	  576.2	 7006.0	...
5800359	  836.4	  570.6	 7024.0	...
5800360	  834.4	  566.4	 7043.0	...
5800361	  832.3	  561.7	 7058.0	...
5800362	  830.6	  558.2	 7074.0	...
5800363	  830.4	  555.2	 7085.0	...
5800364	  829.6	  549.1	 7094.0	...
5800365	  829.3	  544.8	 7100.0	...
5800366	  828.9	  538.3	 7125.0	...
5800367	  829.0	  534.8	 7145.0	...
5800368	  828.6	  531.3	 7168.0	...
ESACC R  5800093	5800368	276	  791.9	  439.6	  828.6	  531.3	   2.09	   1330
SFIX R   5800369
5800369	  828.0	  526.0	 7174.0	...
5800370	  828.0	  521.9	 7185.0	...
5800371	  828.0	  517.7	 7196.0	...
5800372	  826.6	  516.3	 7208.0	...
5800373	  824.7	  514.0	 7217.0	...
5800374	  822.3	  510.5	 7228.0	...
5800375	  821.8	  508.0	 7235.0	...
5800376	  821.3	  506.3	 7241.0	...
5800377	  821.3	  502.6	 7243.0	...
5800378	  820.8	  499.2	 7247.0	...
5800379	  820.2	  494.9	 7264.0	...
5800380	  819.6	  492.0	 7282.0	...
5800381	  820.6	  488.9	 7302.0	...
5800382	  820.9	  484.1	 7314.0	...
5800383	  821.0	  479.9	 7326.0	...
5800384	  819.6	  475.7	 7333.0	...
5800385	  818.7	  474.4	 7332.0	...
5800386	  817.6	  471.8	 7338.0	...
5800387	  817.3	  469.2	 7343.0	...
5800388	  817.4	  464.9	 7350.0	...
5800389	  817.9	  461.7	 7353.0	...
5800390	  818.0	  457.3	 7370.0	...
5800391	  817.9	  453.7	 7385.0	...
5800392	  817.8	  451.6	 7404.0	...
5800393	  817.5	  449.8	 7411.0	...
5800394	  817.1	  447.7	 7419.0	...
5800395	  816.9	  445.9	 7422.0	...
5800396	  816.9	  444.9	 7421.0	...
5800397	  816.8	  444.1	 7420.0	...
5800398	  816.5	  442.8	 7418.0	...
5800399	  816.9	  441.3	 7427.0	...
5800400	  817.5	  440.5	 7437.0	...
5800401	  817.8	  437.7	 7446.0	...
5800402	  817.3	  434.6	 7446.0	...
5800403	  816.9	  431.5	 7447.0	...
5800404	  816.8	  430.0	 7449.0	...
5800405	  816.1	  426.2	 7458.0	...
5800406	  815.3	  422.5	 7464.0	...
5800407	  814.7	  420.3	 7467.0	...
5800408	  814.9	  420.9	 7465.0	...
5800409	  815.3	  421.6	 7466.0	...
5800410	  815.3	  419.6	 7471.0	...
5800411	  815.2	  417.5	 7481.0	...
5800412	  815.1	  415.4	 7485.0	...
5800413	  813.9	  415.9	 7487.0	...
5800414	  812.5	  416.3	 7485.0	...
5800415	  811.0	  416.5	 7490.0	...
5800416	  810.7	  416.4	 7493.0	...
5800417	  811.3	  416.3	 7494.0	...
5800418	  812.1	  414.6	 7496.0	...
5800419	  812.6	  411.2	 7499.0	...
5800420	  810.9	  408.0	 7501.0	...
5800421	  809.1	  405.2	 7507.0	...
5800422	  807.1	  404.0	 7515.0	...
5800423	  806.5	  402.6	 7523.0	...
5800424	  806.8	  402.4	 7525.0	...
5800425	  808.5	  400.4	 7531.0	...
5800426	  810.2	  398.4	 7535.0	...
5800427	  812.3	  397.0	 7538.0	...
5800428	  813.2	  397.4	 7538.0	...
5800429	  814.1	  395.7	 7538.0	...
5800430	  814.0	  393.6	 7540.0	...
5800431	  814.1	  393.2	 7541.0	...
5800432	  814.3	  395.1	 7540.0	...
5800433	  815.7	  396.8	 7537.0	...
5800434	  816.9	  397.4	 7534.0	...
5800435	  818.1	  397.9	 7534.0	...
5800436	  818.2	  398.5	 7534.0	...
5800437	  818.4	  399.3	 7533.0	...
5800438	  818.5	  400.0	 7534.0	...
5800439	  816.9	  397.2	 7535.0	...
5800440	  815.2	  393.7	 7538.0	...
5800441	  814.2	  391.0	 7539.0	...
5800442	  814.8	  391.3	 7542.0	...
5800443	  815.7	  391.6	 7545.0	...
5800444	  816.0	  391.0	 7542.0	...
5800445	  816.1	  389.8	 7537.0	...
5800446	  817.5	  388.5	 7534.0	...
5800447	  818.8	  387.1	 7536.0	...
5800448	  819.7	  386.6	 7538.0	...
5800449	  818.4	  386.4	 7537.0	...
5800450	  817.2	  386.1	 7536.0	...
5800451	  816.6	  386.2	 7532.0	...
5800452	  815.9	  386.3	 7530.0	...
5800453	  815.1	  386.3	 7533.0	...
5800454	  813.0	  386.0	 7539.0	...
5800455	  811.7	  385.7	 7545.0	...
5800456	  812.5	  385.8	 7544.0	...
5800457	  814.7	  386.0	 7545.0	...
5800458	  817.0	  383.7	 7546.0	...
5800459	  817.1	  381.3	 7547.0	...
5800460	  817.2	  380.8	 7547.0	...
5800461	  817.3	  382.5	 7547.0	...
5800462	  817.4	  383.9	 7549.0	...
5800463	  817.3	  383.9	 7551.0	...
5800464	  817.2	  384.0	 7551.0	...
5800465	  818.0	  384.4	 7550.0	...
5800466	  818.9	  384.3	 7550.0	...
5800467	  819.3	  383.0	 7551.0	...
5800468	  818.4	  382.1	 7552.0	...
5800469	  817.5	  381.5	 7551.0	...
5800470	  817.1	  382.1	 7549.0	...
5800471	  817.3	  383.4	 7548.0	...
5800472	  818.2	  384.3	 7549.0	...
5800473	  818.7	  383.5	 7551.0	...
5800474	  818.6	  379.6	 7551.0	...
5800475	  817.8	  375.7	 7548.0	...
5800476	  817.5	  374.1	 7545.0	...
5800477	  819.0	  374.3	 7543.0	...
5800478	  820.2	  374.7	 7543.0	...
5800479	  821.2	  374.6	 7542.0	...
5800480	  820.8	  374.9	 7542.0	...
5800481	  821.2	  375.2	 7542.0	...
5800482	  822.0	  377.7	 7540.0	...
5800483	  824.2	  379.7	 7536.0	...
5800484	  826.2	  381.6	 7531.0	...
5800485	  827.8	  381.4	 7528.0	...
5800486	  827.5	  382.1	 7525.0	...
5800487	  826.4	  383.6	 7520.0	...
5800488	  825.4	  384.2	 7518.0	...
5800489	  825.4	  383.1	 7519.0	...
5800490	  826.5	  381.3	 7522.0	...
5800491	  827.4	  381.1	 7523.0	...
5800492	  827.9	  381.8	 7525.0	...
5800493	  827.9	  381.9	 7526.0	...
5800494	  826.5	  381.5	 7524.0	...
5800495	  824.9	  380.4	 7528.0	...
5800496	  823.4	  379.9	 7531.0	...
5800497	  823.4	  380.6	 7528.0	...
5800498	  823.9	  382.0	 7519.0	...
5800499	  824.8	  382.6	 7511.0	...
5800500	  825.2	  381.9	 7516.0	...
5800501	  825.1	  381.2	 7520.0	...
5800502	  825.7	  380.2	 7524.0	...
5800503	  826.8	  379.2	 7528.0	...
5800504	  827.9	  378.0	 7532.0	...
5800505	  827.8	  377.9	 7536.0	...
5800506	  827.4	  377.8	 7536.0	...
5800507	  826.9	  377.5	 7534.0	...
5800508	  826.8	  376.7	 7532.0	...
5800509	  827.2	  375.9	 7529.0	...
5800510	  827.6	  375.5	 7529.0	...
5800511	  827.9	  375.6	 7529.0	...
5800512	  828.2	  375.9	 7532.0	...
5800513	  828.0	  376.4	 7535.0	...
5800514	  825.6	  377.4	 7537.0	...
5800515	  823.3	  378.3	 7538.0	...
5800516	  821.8	  378.8	 7538.0	...
5800517	  822.7	  378.7	 7537.0	...
5800518	  823.7	  378.3	 7535.0	...
5800519	  825.8	  377.4	 7534.0	...
5800520	  827.8	  376.1	 7533.0	...
5800521	  829.5	  374.8	 7531.0	...
5800522	  828.9	  374.1	 7529.0	...
5800523	  828.0	  373.7	 7527.0	...
5800524	  827.2	  373.7	 7528.0	...
5800525	  827.3	  373.5	 7530.0	...
5800526	  826.7	  373.7	 7532.0	...
5800527	  826.0	  374.0	 7531.0	...
5800528	  826.2	  374.3	 7526.0	...
5800529	  827.3	  374.3	 7521.0	...
5800530	  828.3	  373.6	 7522.0	...
5800531	  828.2	  372.7	 7526.0	...
5800532	  828.5	  371.7	 7528.0	...
5800533	  828.9	  371.3	 7525.0	...
5800534	  829.5	  370.9	 7522.0	...
5800535	  829.9	  370.6	 7521.0	...
5800536	  830.3	  370.3	 7522.0	...
5800537	  830.6	  370.2	 7524.0	...
5800538	  830.7	  370.3	 7524.0	...
5800539	  830.8	  370.4	 7523.0	...
5800540	  830.8	  369.8	 7526.0	...
5800541	  830.4	  369.2	 7529.0	...
5800542	  830.0	  369.4	 7532.0	...
5800543	  829.7	  370.2	 7532.0	...
5800544	  830.0	  370.8	 7532.0	...
5800545	  830.2	  370.7	 7532.0	...
5800546	  830.5	  370.6	 7533.0	...
5800547	  830.3	  370.6	 7533.0	...
5800548	  829.8	  370.6	 7533.0	...
5800549	  829.3	  370.6	 7523.0	...
5800550	  830.0	  370.6	 7514.0	...
5800551	  831.0	  370.7	 7506.0	...
5800552	  831.9	  370.7	 7509.0	...
5800553	  831.6	  370.9	 7513.0	...
5800554	  831.3	  370.9	 7516.0	...
5800555	  831.3	  370.4	 7520.0	...
5800556	  831.5	  369.9	 7523.0	...
5800557	  831.6	  368.8	 7528.0	...
5800558	  831.5	  368.3	 7530.0	...
5800559	  831.4	  367.7	 7522.0	...
5800560	  830.8	  367.7	 7512.0	...
5800561	  830.3	  367.8	 7508.0	...
5800562	  829.7	  367.9	 7513.0	...
5800563	  830.5	  367.9	 7515.0	...
5800564	  832.1	  367.8	 7513.0	...
5800565	  833.7	  367.7	 7511.0	...
5800566	  831.8	  371.3	 7504.0	...
5800567	  829.6	  375.0	 7496.0	...
5800568	  827.5	  375.9	 7488.0	...
5800569	  829.0	  372.9	 7488.0	...
5800570	  830.5	  369.9	 7493.0	...
5800571	  831.9	  369.7	 7498.0	...
5800572	  832.1	  369.7	 7502.0	...
5800573	  831.5	  369.8	 7501.0	...
5800574	  831.0	  369.9	 7499.0	...
5800575	  831.0	  370.4	 7498.0	...
5800576	  831.0	  370.9	 7497.0	...
5800577	  830.8	  371.4	 7497.0	...
5800578	  830.5	  371.5	 7499.0	...
5800579	  830.4	  371.3	 7498.0	...
5800580	  830.3	  371.0	 7496.0	...
5800581	  830.3	  370.7	 7493.0	...
5800582	  830.3	  370.4	 7491.0	...
5800583	  828.1	  375.3	 7481.0	...
5800584	  825.9	  380.2	 7471.0	...
5800585	  823.9	  384.6	 7461.0	...
5800586	  824.0	  383.2	 7461.0	...
5800587	  826.7	  377.2	 7462.0	...
5800588	  829.3	  371.9	 7464.0	...
5800589	  829.5	  368.6	 7466.0	...
5800590	  827.2	  370.7	 7468.0	...
5800591	  825.7	  372.9	 7470.0	...
5800592	  827.2	  373.5	 7474.0	...
5800593	  828.3	  371.1	 7479.0	...
5800594	  828.7	  368.8	 7482.0	...
5800595	  829.1	  366.5	 7484.0	...
5800596	  829.5	  366.5	 7484.0	...
5800597	  829.7	  366.6	 7485.0	...
5800598	  829.2	  366.9	 7486.0	...
5800599	  829.2	  369.9	 7486.0	...
5800600	  829.0	  372.9	 7485.0	...
5800601	  828.7	  373.8	 7485.0	...
5800602	  828.2	  372.0	 7486.0	...
5800603	  828.1	  371.1	 7486.0	...
5800604	  827.5	  374.0	 7481.0	...
5800605	  826.9	  376.8	 7476.0	...
5800606	  825.9	  378.3	 7479.0	...
5800607	  825.7	  377.7	 7486.0	...
5800608	  825.4	  377.1	 7487.0	...
5800609	  825.8	  376.1	 7480.0	...
5800610	  826.6	  374.9	 7478.0	...
5800611	  827.3	  373.5	 7486.0	...
5800612	  827.5	  372.8	 7494.0	...
5800613	  828.3	  372.0	 7497.0	...
EFIX R   5800369	5800613	245	  823.0	  395.0	   7490
SSACC R  5800614
5800614	  829.1	  371.3	 7494.0	...
5800615	  829.8	  370.6	 7491.0	...
5800616	  829.7	  370.0	 7489.0	...
5800617	  829.5	  369.4	 7493.0	...
5800618	  829.1	  370.1	 7497.0	...
5800619	  828.8	  371.1	 7495.0	...
5800620	  828.5	  372.1	 7486.0	...
5800621	  829.2	  371.8	 7478.0	...
5800622	  830.0	  372.2	 7473.0	...
5800623	  821.8	  395.0	 7432.0	...
5800624	  812.8	  417.8	 7391.0	...
5800625	  812.4	  417.1	 7404.0	...
5800626	  821.1	  393.7	 7458.0	...
5800627	  829.6	  369.9	 7512.0	...
5800628	  829.5	  369.3	 7511.0	...
5800629	  829.0	  368.9	 7511.0	...
5800630	  828.5	  369.5	 7510.0	...
5800631	  828.0	  370.5	 7511.0	...
5800632	  827.9	  371.1	 7513.0	...
5800633	  827.9	  371.5	 7516.0	...
5800634	  827.3	  371.9	 7506.0	...
5800635	  826.7	  372.3	 7494.0	...
5800636	  826.3	  370.8	 7489.0	...
5800637	  826.5	  368.9	 7496.0	...
5800638	  826.6	  367.8	 7505.0	...
5800639	  826.6	  369.0	 7505.0	...
5800640	  826.4	  369.9	 7506.0	...
5800641	  826.3	  370.1	 7505.0	...
5800642	  826.5	  369.9	 7502.0	...
5800643	  826.8	  370.6	 7499.0	...
5800644	  823.7	  374.8	 7495.0	...
5800645	  815.5	  399.1	 7453.0	...
5800646	  807.2	  423.3	 7404.0	...
5800647	  802.2	  444.1	 7356.0	...
5800648	  802.0	  443.2	 7354.0	...
5800649	  801.5	  443.2	 7357.0	...
5800650	  801.2	  444.2	 7359.0	...
5800651	  800.9	  446.1	 7356.0	...
5800652	  800.9	  445.9	 7356.0	...
5800653	  801.6	  444.8	 7358.0	...
ESACC R  5800614	5800653	40	  829.1	  371.3	  801.6	  444.8	   1.64	    205
SFIX R   5800654
5800654	  802.3	  443.8	 7360.0	...
5800655	  803.3	  444.0	 7362.0	...
5800656	  803.9	  444.1	 7364.0	...
5800657	  804.3	  444.1	 7365.0	...
5800658	  804.4	  444.1	 7362.0	...
5800659	  804.0	  444.3	 7359.0	...
5800660	  803.7	  444.6	 7358.0	...
5800661	  803.7	  445.4	 7359.0	...
5800662	  803.7	  446.0	 7359.0	...
5800663	  803.8	  445.9	 7360.0	...
5800664	  803.8	  444.5	 7363.0	...
5800665	  804.0	  443.8	 7361.0	...
5800666	  804.4	  443.7	 7357.0	...
5800667	  804.3	  443.9	 7354.0	...
5800668	  804.0	  443.4	 7358.0	...
5800669	  803.8	  442.9	 7363.0	...
5800670	  803.9	  442.9	 7365.0	...
5800671	  803.5	  442.9	 7366.0	...
5800672	  803.1	  443.0	 7367.0	...
5800673	  802.8	  443.7	 7368.0	...
5800674	  802.9	  444.0	 7367.0	...
5800675	  803.4	  444.5	 7367.0	...
5800676	  803.9	  444.2	 7369.0	...
5800677	  804.4	  443.8	 7373.0	...
5800678	  804.4	  443.2	 7375.0	...
5800679	  804.1	  443.3	 7375.0	...
5800680	  803.9	  443.9	 7374.0	...
5800681	  803.8	  444.2	 7378.0	...
5800682	  804.1	  443.9	 7381.0	...
5800683	  804.4	  444.1	 7378.0	...
5800684	  804.5	  444.8	 7373.0	...
5800685	  804.6	  445.6	 7368.0	...
5800686	  805.5	  446.0	 7368.0	...
5800687	  806.4	  446.1	 7368.0	...
5800688	  807.2	  446.2	 7368.0	...
5800689	  806.9	  446.3	 7371.0	...
5800690	  805.6	  446.1	 7379.0	...
5800691	  804.5	  445.9	 7388.0	...
5800692	  803.5	  445.6	 7395.0	...
5800693	  803.5	  445.7	 7396.0	...
5800694	  803.8	  445.8	 7394.0	...
5800695	  804.1	  445.1	 7393.0	...
5800696	  805.4	  444.1	 7397.0	...
5800697	  805.8	  443.1	 7398.0	...
5800698	  805.7	  442.7	 7397.0	...
5800699	  804.6	  442.4	 7393.0	...
5800700	  804.0	  442.4	 7392.0	...
5800701	  804.0	  442.5	 7396.0	...
5800702	  804.3	  442.6	 7401.0	...
5800703	  804.8	  442.5	 7405.0	...
5800704	  805.2	  442.5	 7405.0	...
5800705	  805.4	  442.7	 7406.0	...
5800706	  805.2	  443.0	 7405.0	...
5800707	  804.8	  442.8	 7404.0	...
5800708	  804.5	  442.2	 7403.0	...
5800709	  804.5	  442.3	 7401.0	...
5800710	  804.6	  442.8	 7399.0	...
5800711	  804.8	  443.3	 7396.0	...
5800712	  805.0	  442.9	 7396.0	...
5800713	  805.3	  442.7	 7397.0	...
5800714	  805.6	  442.5	 7398.0	...
5800715	  805.2	  442.7	 7404.0	...
5800716	  804.6	  443.3	 7409.0	...
5800717	  804.1	  443.9	 7411.0	...
5800718	  804.3	  444.1	 7409.0	...
5800719	  804.5	  443.9	 7407.0	...
5800720	  804.4	  444.1	 7407.0	...
5800721	  803.7	  444.7	 7406.0	...
5800722	  803.1	  445.3	 7405.0	...
5800723	  802.7	  445.5	 7404.0	...
5800724	  802.7	  445.5	 7404.0	...
5800725	  803.1	  445.4	 7403.0	...
5800726	  803.4	  444.8	 7404.0	...
5800727	  803.6	  444.2	 7407.0	...
5800728	  803.9	  444.5	 7410.0	...
5800729	  804.2	  445.3	 7416.0	...
5800730	  803.8	  446.1	 7420.0	...
5800731	  803.1	  446.0	 7424.0	...
5800732	  802.7	  446.3	 7425.0	...
5800733	  802.8	  446.8	 7426.0	...
5800734	  802.8	  447.0	 7428.0	...
5800735	  802.6	  446.7	 7426.0	...
5800736	  802.5	  446.5	 7422.0	...
5800737	  802.5	  446.6	 7418.0	...
5800738	  802.2	  446.8	 7418.0	...
5800739	  801.9	  446.9	 7422.0	...
5800740	  802.1	  447.2	 7427.0	...
5800741	  802.8	  447.7	 7433.0	...
5800742	  803.5	  448.1	 7434.0	...
5800743	  803.3	  447.7	 7434.0	...
5800744	  802.8	  447.0	 7433.0	...
5800745	  802.3	  446.1	 7434.0	...
5800746	  802.3	  445.8	 7435.0	...
5800747	  802.4	  446.6	 7435.0	...
5800748	  802.6	  447.7	 7435.0	...
5800749	  802.6	  447.8	 7433.0	...
5800750	  802.5	  446.8	 7432.0	...
5800751	  802.5	  445.8	 7433.0	...
5800752	  802.6	  445.9	 7436.0	...
5800753	  802.6	  445.9	 7440.0	...
5800754	  802.5	  445.7	 7441.0	...
5800755	  802.3	  445.7	 7442.0	...
5800756	  802.2	  445.9	 7438.0	...
5800757	  802.3	  446.0	 7434.0	...
5800758	  802.5	  446.1	 7437.0	...
5800759	  802.7	  446.0	 7443.0	...
5800760	  802.6	  445.9	 7450.0	...
5800761	  802.6	  446.2	 7450.0	...
5800762	  802.6	  446.5	 7450.0	...
5800763	  802.8	  446.0	 7449.0	...
5800764	  802.9	  445.2	 7447.0	...
5800765	  803.2	  445.0	 7451.0	...
5800766	  803.4	  445.6	 7457.0	...
5800767	  803.3	  446.2	 7462.0	...
5800768	  803.0	  446.0	 7461.0	...
5800769	  802.8	  445.9	 7463.0	...
5800770	  802.7	  445.6	 7464.0	...
5800771	  802.7	  445.9	 7465.0	...
5800772	  802.7	  446.1	 7465.0	...
5800773	  802.6	  446.3	 7465.0	...
5800774	  802.5	  446.1	 7463.0	...
5800775	  802.5	  445.9	 7462.0	...
5800776	  802.7	  445.3	 7466.0	...
5800777	  802.9	  444.8	 7471.0	...
5800778	  803.1	  444.5	 7475.0	...
5800779	  803.1	  444.8	 7473.0	...
5800780	  804.0	  445.0	 7472.0	...
5800781	  805.0	  445.1	 7472.0	...
5800782	  805.9	  445.0	 7472.0	...
5800783	  805.8	  444.8	 7473.0	...
5800784	  805.8	  444.4	 7474.0	...
5800785	  805.6	  444.1	 7475.0	...
5800786	  805.5	  444.0	 7475.0	...
5800787	  805.5	  444.2	 7476.0	...
5800788	  805.5	  444.3	 7476.0	...
5800789	  805.3	  445.0	 7475.0	...
5800790	  805.1	  445.6	 7475.0	...
5800791	  804.7	  444.9	 7474.0	...
5800792	  804.5	  443.6	 7474.0	...
5800793	  804.2	  441.8	 7476.0	...
5800794	  804.1	  441.2	 7482.0	...
5800795	  803.9	  440.7	 7487.0	...
5800796	  803.9	  441.0	 7492.0	...
5800797	  803.9	  441.6	 7494.0	...
5800798	  804.5	  441.9	 7495.0	...
5800799	  805.1	  442.0	 7493.0	...
5800800	  805.6	  440.9	 7491.0	...
5800801	  805.5	  439.9	 7492.0	...
5800802	  805.6	  439.7	 7494.0	...
5800803	  806.0	  440.4	 7497.0	...
5800804	  806.5	  441.1	 7498.0	...
5800805	  806.7	  441.2	 7497.0	...
5800806	  806.2	  441.2	 7496.0	...
5800807	  805.7	  441.2	 7495.0	...
5800808	  805.4	  441.2	 7496.0	...
5800809	  805.5	  441.6	 7498.0	...
5800810	  805.7	  442.0	 7500.0	...
5800811	  805.5	  441.9	 7501.0	...
5800812	  805.5	  440.8	 7499.0	...
5800813	  805.2	  439.4	 7499.0	...
5800814	  805.1	  438.6	 7501.0	...
5800815	  805.0	  438.4	 7502.0	...
5800816	  805.3	  438.4	 7503.0	...
5800817	  805.8	  438.4	 7503.0	...
5800818	  806.1	  438.9	 7503.0	...
5800819	  806.3	  439.3	 7503.0	...
5800820	  806.4	  439.9	 7505.0	...
5800821	  806.5	  440.1	 7507.0	...
5800822	  806.6	  440.1	 7509.0	...
5800823	  806.6	  439.8	 7509.0	...
5800824	  806.4	  439.4	 7510.0	...
5800825	  806.4	  439.2	 7510.0	...
5800826	  806.2	  439.1	 7511.0	...
5800827	  806.0	  439.6	 7509.0	...
5800828	  805.8	  440.1	 7507.0	...
5800829	  805.7	  440.5	 7506.0	...
5800830	  805.7	  440.4	 7509.0	...
5800831	  805.7	  440.2	 7511.0	...
5800832	  805.8	  440.2	 7514.0	...
5800833	  805.8	  440.3	 7516.0	...
5800834	  805.8	  440.2	 7520.0	...
5800835	  805.7	  439.8	 7523.0	...
5800836	  805.6	  438.9	 7526.0	...
5800837	  805.5	  438.2	 7526.0	...
5800838	  805.3	  437.5	 7526.0	...
5800839	  805.2	  437.1	 7526.0	...
5800840	  805.1	  436.9	 7526.0	...
5800841	  805.8	  436.7	 7527.0	...
5800842	  806.6	  436.4	 7527.0	...
5800843	  806.9	  436.3	 7528.0	...
5800844	  806.3	  436.8	 7528.0	...
5800845	  805.6	  437.3	 7529.0	...
5800846	  805.5	  437.8	 7530.0	...
5800847	  805.6	  437.8	 7531.0	...
5800848	  805.8	  437.9	 7531.0	...
5800849	  806.1	  437.9	 7531.0	...
5800850	  806.1	  438.0	 7531.0	...
5800851	  806.0	  437.4	 7535.0	...
5800852	  805.9	  436.8	 7537.0	...
5800853	  805.1	  436.6	 7537.0	...
5800854	  804.6	  437.5	 7533.0	...
5800855	  804.6	  438.4	 7539.0	...
MSG	5800856 0000 _ Number On
5800856	  805.3	  438.6	 7546.0	...
5800857	  805.9	  438.5	 7553.0	...
5800858	  805.5	  437.6	 7551.0	...
5800859	  805.2	  436.7	 7552.0	...
5800860	  804.6	  435.8	 7552.0	...
5800861	  804.4	  435.8	 7551.0	...
5800862	  805.6	  435.5	 7558.0	...
5800863	  807.1	  435.8	 7568.0	...
5800864	  808.2	  436.3	 7572.0	...
5800865	  808.0	  436.9	 7566.0	...
5800866	  807.7	  437.1	 7561.0	...
5800867	  807.7	  437.2	 7563.0	...
5800868	  807.0	  437.2	 7565.0	...
5800869	  806.4	  437.3	 7567.0	...
5800870	  805.8	  437.4	 7571.0	...
5800871	  805.8	  437.3	 7575.0	...
5800872	  805.7	  437.0	 7573.0	...
5800873	  805.7	  436.8	 7567.0	...
5800874	  805.6	  437.0	 7561.0	...
5800875	  806.0	  436.5	 7562.0	...
5800876	  806.3	  435.8	 7568.0	...
5800877	  806.8	  434.8	 7575.0	...
5800878	  807.0	  434.4	 7576.0	...
5800879	  807.1	  434.6	 7572.0	...
5800880	  807.0	  435.1	 7568.0	...
5800881	  806.8	  435.4	 7568.0	...
5800882	  806.6	  435.1	 7570.0	...
5800883	  806.5	  434.8	 7573.0	...
5800884	  806.6	  434.8	 7576.0	...
5800885	  806.8	  435.6	 7576.0	...
5800886	  807.1	  436.5	 7579.0	...
5800887	  807.3	  437.3	 7582.0	...
5800888	  807.4	  437.5	 7584.0	...
5800889	  807.5	  437.6	 7585.0	...
5800890	  807.5	  437.1	 7585.0	...
5800891	  807.3	  436.0	 7586.0	...
5800892	  807.1	  435.0	 7588.0	...
5800893	  807.1	  435.7	 7587.0	...
5800894	  807.1	  436.9	 7586.0	...
5800895	  807.2	  438.4	 7585.0	...
5800896	  807.1	  438.7	 7584.0	...
5800897	  807.2	  439.1	 7585.0	...
5800898	  807.5	  439.2	 7585.0	...
5800899	  807.6	  439.2	 7584.0	...
5800900	  807.7	  439.2	 7582.0	...
5800901	  807.7	  439.1	 7579.0	...
5800902	  807.9	  439.0	 7579.0	...
5800903	  808.1	  438.9	 7578.0	...
5800904	  808.1	  438.5	 7578.0	...
5800905	  808.2	  438.1	 7577.0	...
5800906	  808.4	  437.7	 7576.0	...
5800907	  808.5	  437.3	 7574.0	...
5800908	  808.6	  437.0	 7573.0	...
5800909	  808.4	  436.7	 7574.0	...
5800910	  807.9	  436.5	 7575.0	...
5800911	  807.7	  436.2	 7575.0	...
5800912	  808.0	  436.6	 7576.0	...
5800913	  808.9	  436.8	 7577.0	...
5800914	  809.3	  437.0	 7578.0	...
5800915	  809.2	  436.5	 7581.0	...
5800916	  809.0	  436.3	 7583.0	...
5800917	  808.9	  436.2	 7586.0	...
5800918	  809.0	  436.0	 7587.0	...
5800919	  809.2	  436.6	 7590.0	...
5800920	  809.4	  437.3	 7592.0	...
5800921	  809.0	  438.1	 7593.0	...
5800922	  808.4	  438.1	 7592.0	...
5800923	  807.8	  437.7	 7591.0	...
5800924	  807.8	  437.0	 7589.0	...
5800925	  807.8	  436.3	 7587.0	...
5800926	  807.9	  435.9	 7585.0	...
5800927	  808.0	  434.8	 7590.0	...
5800928	  808.0	  433.7	 7596.0	...
5800929	  807.8	  432.9	 7601.0	...
5800930	  807.7	  433.4	 7601.0	...
5800931	  808.3	  433.8	 7601.0	...
5800932	  808.9	  434.1	 7604.0	...
5800933	  809.0	  434.7	 7606.0	...
5800934	  808.5	  435.4	 7605.0	...
5800935	  808.0	  435.7	 7599.0	...
5800936	  808.1	  435.4	 7594.0	...
5800937	  808.1	  435.0	 7592.0	...
5800938	  808.0	  434.9	 7592.0	...
5800939	  807.9	  434.9	 7596.0	...
5800940	  808.4	  435.0	 7603.0	...
5800941	  808.9	  434.5	 7611.0	...
5800942	  809.4	  433.9	 7614.0	...
5800943	  809.4	  434.2	 7613.0	...
5800944	  809.5	  435.0	 7610.0	...
5800945	  808.5	  436.1	 7606.0	...
5800946	  807.4	  436.5	 7603.0	...
5800947	  807.3	  436.8	 7603.0	...
5800948	  808.3	  436.8	 7603.0	...
5800949	  809.3	  436.9	 7605.0	...
5800950	  809.2	  437.1	 7606.0	...
5800951	  809.0	  437.2	 7606.0	...
5800952	  808.8	  437.5	 7608.0	...
5800953	  808.5	  437.7	 7614.0	...
5800954	  808.2	  437.8	 7619.0	...
5800955	  808.0	  437.7	 7623.0	...
5800956	  807.8	  437.7	 7624.0	...
5800957	  807.8	  437.6	 7624.0	...
5800958	  807.8	  438.1	 7626.0	...
5800959	  808.4	  438.6	 7628.0	...
5800960	  808.8	  438.9	 7630.0	...
5800961	  809.1	  438.7	 7631.0	...
5800962	  808.8	  438.7	 7633.0	...
5800963	  808.5	  438.9	 7634.0	...
5800964	  808.2	  439.0	 7632.0	...
5800965	  808.0	  439.0	 7627.0	...
5800966	  808.1	  438.9	 7622.0	...
5800967	  807.8	  439.3	 7621.0	...
5800968	  807.5	  439.8	 7623.0	...
5800969	  807.3	  440.3	 7625.0	...
5800970	  807.2	  439.2	 7627.0	...
5800971	  806.9	  438.0	 7630.0	...
5800972	  806.5	  436.8	 7632.0	...
5800973	  806.6	  436.6	 7633.0	...
5800974	  807.0	  436.8	 7635.0	...
5800975	  807.5	  437.1	 7636.0	...
5800976	  807.9	  437.8	 7638.0	...
5800977	  808.2	  438.2	 7639.0	...
5800978	  808.4	  438.6	 7639.0	...
5800979	  808.3	  438.8	 7638.0	...
5800980	  808.2	  438.9	 7636.0	...
5800981	  808.1	  438.6	 7640.0	...
5800982	  807.5	  438.3	 7644.0	...
5800983	  806.8	  438.0	 7649.0	...
5800984	  806.1	  437.6	 7649.0	...
5800985	  805.8	  437.2	 7649.0	...
5800986	  806.1	  436.7	 7649.0	...
5800987	  806.5	  436.7	 7647.0	...
5800988	  807.6	  437.6	 7647.0	...
5800989	  808.8	  438.4	 7645.0	...
5800990	  809.9	  438.6	 7645.0	...
5800991	  809.7	  438.3	 7645.0	...
5800992	  808.9	  438.2	 7646.0	...
5800993	  808.1	  438.7	 7648.0	...
5800994	  808.3	  438.6	 7647.0	...
5800995	  808.7	  438.3	 7645.0	...
5800996	  809.1	  438.6	 7643.0	...
5800997	  809.0	  439.2	 7643.0	...
5800998	  809.0	  439.8	 7644.0	...
5800999	  808.9	  439.8	 7644.0	...
5801000	  808.9	  439.8	 7645.0	...
5801001	  808.5	  439.7	 7642.0	...
5801002	  808.1	  439.6	 7639.0	...
5801003	  808.4	  439.4	 7636.0	...
5801004	  809.1	  439.3	 7638.0	...
5801005	  809.7	  439.0	 7642.0	...
5801006	  809.6	  438.6	 7645.0	...
5801007	  809.5	  438.2	 7648.0	...
5801008	  809.5	  438.1	 7648.0	...
5801009	  809.5	  438.2	 7650.0	...
5801010	  809.4	  438.0	 7651.0	...
5801011	  808.8	  437.9	 7653.0	...
5801012	  808.3	  438.0	 7652.0	...
5801013	  807.8	  438.6	 7650.0	...
5801014	  807.9	  439.2	 7649.0	...
5801015	  807.8	  439.5	 7648.0	...
5801016	  807.6	  439.4	 7648.0	...
5801017	  807.4	  439.2	 7647.0	...
5801018	  807.4	  439.4	 7645.0	...
5801019	  807.6	  439.5	 7646.0	...
5801020	  807.7	  439.5	 7646.0	...
5801021	  807.7	  439.2	 7647.0	...
5801022	  807.6	  439.3	 7646.0	...
5801023	  807.3	  439.4	 7645.0	...
5801024	  807.1	  439.4	 7644.0	...
5801025	  807.0	  439.3	 7641.0	...
5801026	  807.3	  439.5	 7639.0	...
5801027	  807.8	  439.7	 7635.0	...
5801028	  808.3	  439.6	 7634.0	...
5801029	  808.6	  439.3	 7633.0	...
5801030	  808.8	  439.0	 7632.0	...
5801031	  808.9	  439.0	 7631.0	...
5801032	  809.1	  439.1	 7636.0	...
5801033	  809.3	  439.2	 7642.0	...
5801034	  809.5	  439.0	 7648.0	...
5801035	  809.7	  438.7	 7650.0	...
5801036	  809.7	  438.6	 7652.0	...
5801037	  809.6	  439.0	 7653.0	...
5801038	  809.6	  439.4	 7655.0	...
5801039	  809.5	  439.5	 7658.0	...
5801040	  809.6	  439.4	 7662.0	...
5801041	  809.9	  439.3	 7665.0	...
5801042	  810.2	  439.3	 7663.0	...
5801043	  810.4	  439.5	 7660.0	...
5801044	  810.0	  439.7	 7656.0	...
5801045	  809.8	  439.9	 7655.0	...
5801046	  809.6	  440.0	 7654.0	...
5801047	  809.9	  439.0	 7652.0	...
5801048	  810.0	  437.9	 7653.0	...
5801049	  810.5	  436.8	 7655.0	...
5801050	  811.0	  436.8	 7657.0	...
5801051	  811.0	  437.8	 7658.0	...
5801052	  810.5	  438.9	 7657.0	...
5801053	  810.1	  439.9	 7657.0	...
5801054	  810.0	  439.1	 7657.0	...
5801055	  810.0	  438.2	 7657.0	...
5801056	  809.7	  437.2	 7655.0	...
5801057	  809.2	  437.1	 7655.0	...
5801058	  808.8	  437.0	 7655.0	...
5801059	  808.6	  437.4	 7655.0	...
5801060	  808.7	  437.7	 7657.0	...
5801061	  808.8	  438.1	 7659.0	...
5801062	  809.0	  437.9	 7661.0	...
5801063	  810.0	  438.1	 7658.0	...
5801064	  810.9	  438.1	 7654.0	...
5801065	  811.6	  437.9	 7650.0	...
5801066	  811.3	  437.1	 7648.0	...
5801067	  810.6	  436.4	 7647.0	...
5801068	  810.1	  436.2	 7645.0	...
5801069	  809.7	  436.7	 7646.0	...
5801070	  809.7	  437.1	 7646.0	...
5801071	  809.6	  437.5	 7646.0	...
5801072	  809.6	  438.4	 7646.0	...
5801073	  809.9	  439.2	 7646.0	...
5801074	  810.1	  439.6	 7645.0	...
5801075	  810.2	  439.4	 7644.0	...
5801076	  810.0	  439.0	 7643.0	...
5801077	  809.9	  438.6	 7643.0	...
5801078	  809.9	  438.3	 7640.0	...
5801079	  810.0	  438.5	 7637.0	...
5801080	  810.2	  438.6	 7634.0	...
5801081	  810.5	  438.8	 7634.0	...
5801082	  810.7	  438.8	 7635.0	...
5801083	  810.3	  438.9	 7635.0	...
5801084	  810.1	  439.3	 7635.0	...
5801085	  809.8	  439.7	 7633.0	...
5801086	  809.7	  440.1	 7632.0	...
5801087	  809.3	  440.0	 7631.0	...
5801088	  808.5	  439.4	 7633.0	...
5801089	  808.1	  438.8	 7635.0	...
5801090	  807.8	  438.3	 7637.0	...
5801091	  807.9	  438.3	 7636.0	...
5801092	  808.1	  438.2	 7634.0	...
5801093	  808.3	  438.3	 7634.0	...
5801094	  808.1	  438.6	 7636.0	...
5801095	  807.8	  439.0	 7638.0	...
5801096	  807.3	  439.2	 7640.0	...
5801097	  807.4	  439.1	 7640.0	...
5801098	  807.5	  439.1	 7638.0	...
5801099	  807.6	  439.0	 7636.0	...
5801100	  807.4	  439.1	 7636.0	...
5801101	  807.3	  439.2	 7638.0	...
5801102	  807.2	  439.3	 7639.0	...
5801103	  807.3	  439.0	 7640.0	...
5801104	  807.3	  438.7	 7640.0	...
5801105	  807.4	  439.4	 7636.0	...
5801106	  807.5	  440.3	 7631.0	...
5801107	  807.7	  441.0	 7629.0	...
5801108	  807.6	  440.7	 7630.0	...
5801109	  807.5	  440.3	 7631.0	...
5801110	  807.8	  440.3	 7631.0	...
5801111	  808.2	  440.4	 7632.0	...
5801112	  808.5	  440.1	 7633.0	...
5801113	  808.4	  439.6	 7633.0	...
5801114	  808.2	  439.1	 7633.0	...
5801115	  808.1	  439.1	 7632.0	...
5801116	  808.1	  439.1	 7631.0	...
5801117	  808.2	  439.4	 7631.0	...
5801118	  808.5	  440.0	 7630.0	...
5801119	  808.8	  440.6	 7630.0	...
5801120	  808.3	  440.8	 7630.0	...
5801121	  807.9	  439.9	 7630.0	...
5801122	  807.5	  439.0	 7631.0	...
5801123	  807.5	  439.0	 7630.0	...
5801124	  807.8	  439.9	 7629.0	...
5801125	  808.1	  440.6	 7628.0	...
5801126	  808.4	  440.3	 7626.0	...
5801127	  808.3	  440.0	 7623.0	...
5801128	  808.1	  439.5	 7622.0	...
5801129	  808.1	  439.0	 7621.0	...
5801130	  808.1	  438.6	 7619.0	...
5801131	  808.3	  439.0	 7620.0	...
5801132	  808.5	  439.5	 7621.0	...
5801133	  808.7	  440.0	 7622.0	...
5801134	  808.6	  440.1	 7620.0	...
5801135	  808.7	  440.0	 7620.0	...
5801136	  808.8	  439.9	 7623.0	...
5801137	  809.1	  440.3	 7626.0	...
5801138	  809.5	  440.9	 7629.0	...
5801139	  809.8	  441.3	 7628.0	...
5801140	  809.1	  441.0	 7627.0	...
5801141	  808.2	  440.7	 7627.0	...
5801142	  807.2	  440.5	 7628.0	...
5801143	  807.0	  440.4	 7629.0	...
5801144	  806.9	  440.9	 7630.0	...
5801145	  807.1	  441.4	 7629.0	...
5801146	  807.6	  441.9	 7626.0	...
5801147	  808.0	  441.9	 7624.0	...
5801148	  807.9	  441.0	 7624.0	...
5801149	  807.5	  440.2	 7623.0	...
5801150	  807.3	  439.9	 7621.0	...
5801151	  807.2	  440.6	 7618.0	...
5801152	  807.2	  441.2	 7618.0	...
5801153	  807.1	  441.1	 7619.0	...
5801154	  807.0	  440.6	 7621.0	...
5801155	  807.0	  440.1	 7623.0	...
5801156	  806.9	  439.7	 7624.0	...
5801157	  806.8	  439.5	 7625.0	...
MSG	5801158 0000 _ Number Off
5801158	  807.1	  439.7	 7625.0	...
5801159	  807.4	  439.7	 7625.0	...
5801160	  807.9	  439.8	 7624.0	...
5801161	  807.9	  439.4	 7624.0	...
5801162	  806.6	  439.4	 7624.0	...
5801163	  805.6	  439.2	 7626.0	...
5801164	  805.0	  439.1	 7629.0	...
5801165	  805.7	  439.1	 7632.0	...
5801166	  806.0	  438.9	 7632.0	...
5801167	  806.1	  438.7	 7626.0	...
5801168	  806.2	  439.1	 7620.0	...
5801169	  806.2	  439.9	 7615.0	...
5801170	  806.3	  440.8	 7614.0	...
5801171	  806.0	  440.8	 7614.0	...
5801172	  805.7	  440.8	 7614.0	...
5801173	  805.4	  440.9	 7614.0	...
5801174	  805.3	  440.9	 7613.0	...
5801175	  805.3	  440.9	 7614.0	...
5801176	  805.3	  440.9	 7614.0	...
5801177	  805.3	  440.3	 7614.0	...
5801178	  805.4	  439.7	 7614.0	...
5801179	  805.4	  438.9	 7613.0	...
5801180	  805.2	  438.7	 7612.0	...
5801181	  805.0	  439.8	 7610.0	...
5801182	  804.8	  441.1	 7609.0	...
5801183	  804.7	  442.4	 7607.0	...
5801184	  804.6	  442.6	 7606.0	...
5801185	  805.2	  442.7	 7609.0	...
5801186	  805.9	  443.1	 7613.0	...
5801187	  806.7	  443.6	 7619.0	...
5801188	  806.6	  444.3	 7621.0	...
5801189	  806.4	  444.5	 7621.0	...
5801190	  805.9	  444.5	 7619.0	...
5801191	  805.7	  444.5	 7617.0	...
5801192	  806.1	  443.9	 7615.0	...
5801193	  806.8	  443.4	 7615.0	...
5801194	  806.7	  443.0	 7615.0	...
5801195	  806.0	  443.2	 7614.0	...
5801196	  806.2	  443.0	 7614.0	...
5801197	  807.1	  442.8	 7613.0	...
5801198	  808.3	  442.4	 7617.0	...
5801199	  808.5	  442.0	 7622.0	...
5801200	  808.2	  441.5	 7625.0	...
5801201	  807.0	  441.3	 7622.0	...
5801202	  805.9	  441.2	 7618.0	...
5801203	  805.2	  440.8	 7617.0	...
5801204	  805.1	  440.3	 7618.0	...
5801205	  805.1	  439.8	 7620.0	...
5801206	  805.5	  439.7	 7622.0	...
5801207	  806.1	  441.3	 7622.0	...
5801208	  806.5	  442.9	 7622.0	...
5801209	  806.6	  443.7	 7619.0	...
5801210	  806.5	  442.8	 7618.0	...
5801211	  806.4	  442.2	 7618.0	...
5801212	  806.5	  442.8	 7620.0	...
5801213	  806.2	  443.5	 7621.0	...
5801214	  805.6	  444.1	 7622.0	...
5801215	  804.8	  444.3	 7624.0	...
5801216	  804.7	  444.1	 7625.0	...
5801217	  805.3	  443.9	 7623.0	...
5801218	  805.9	  443.6	 7621.0	...
5801219	  805.9	  443.7	 7617.0	...
5801220	  805.6	  444.2	 7613.0	...
5801221	  805.4	  444.7	 7610.0	...
5801222	  805.8	  445.4	 7611.0	...
5801223	  806.3	  445.6	 7616.0	...
5801224	  806.4	  445.9	 7621.0	...
5801225	  805.6	  446.0	 7620.0	...
5801226	  804.7	  445.7	 7617.0	...
5801227	  804.1	  444.9	 7615.0	...
5801228	  804.0	  444.0	 7615.0	...
5801229	  804.0	  443.5	 7614.0	...
5801230	  803.8	  443.5	 7612.0	...
5801231	  803.7	  443.5	 7608.0	...
5801232	  803.8	  443.6	 7607.0	...
5801233	  804.2	  443.8	 7605.0	...
5801234	  804.5	  444.1	 7604.0	...
5801235	  804.5	  444.4	 7605.0	...
5801236	  804.7	  444.6	 7605.0	...
5801237	  804.9	  445.0	 7604.0	...
5801238	  805.1	  445.3	 7602.0	...
5801239	  805.2	  445.5	 7609.0	...
5801240	  805.2	  445.4	 7616.0	...
5801241	  804.8	  445.4	 7622.0	...
5801242	  804.3	  445.4	 7618.0	...
5801243	  803.9	  445.4	 7614.0	...
5801244	  803.8	  445.4	 7608.0	...
5801245	  803.8	  445.4	 7605.0	...
5801246	  804.0	  445.7	 7607.0	...
5801247	  804.5	  445.9	 7611.0	...
5801248	  804.8	  444.8	 7615.0	...
5801249	  805.1	  443.3	 7614.0	...
5801250	  805.2	  441.7	 7611.0	...
5801251	  804.7	  441.6	 7609.0	...
5801252	  803.8	  441.5	 7608.0	...
5801253	  803.0	  441.6	 7607.0	...
5801254	  803.0	  441.9	 7608.0	...
5801255	  803.0	  442.4	 7607.0	...
5801256	  802.8	  443.0	 7610.0	...
5801257	  802.1	  443.5	 7612.0	...
5801258	  801.9	  443.8	 7614.0	...
5801259	  802.1	  443.9	 7609.0	...
5801260	  802.8	  443.6	 7604.0	...
5801261	  803.4	  443.3	 7600.0	...
5801262	  803.8	  443.1	 7601.0	...
5801263	  804.1	  444.0	 7600.0	...
5801264	  804.2	  444.7	 7598.0	...
5801265	  804.2	  444.6	 7597.0	...
5801266	  803.2	  444.0	 7598.0	...
5801267	  802.2	  443.0	 7599.0	...
5801268	  801.3	  442.9	 7602.0	...
5801269	  801.5	  443.1	 7604.0	...
5801270	  801.6	  443.9	 7605.0	...
5801271	  801.7	  444.6	 7603.0	...
5801272	  801.7	  445.3	 7598.0	...
5801273	  802.0	  445.8	 7595.0	...
5801274	  802.2	  446.3	 7588.0	...
5801275	  802.3	  446.1	 7585.0	...
5801276	  803.2	  445.6	 7587.0	...
5801277	  804.1	  444.7	 7592.0	...
5801278	  804.4	  443.9	 7597.0	...
5801279	  803.8	  443.5	 7595.0	...
5801280	  803.3	  443.7	 7592.0	...
5801281	  803.0	  443.9	 7595.0	...
5801282	  802.7	  444.1	 7600.0	...
5801283	  802.3	  444.3	 7605.0	...
5801284	  802.4	  445.1	 7597.0	...
5801285	  801.8	  446.1	 7589.0	...
5801286	  801.2	  446.1	 7582.0	...
5801287	  801.1	  445.2	 7582.0	...
5801288	  801.7	  444.6	 7582.0	...
5801289	  802.3	  445.0	 7581.0	...
5801290	  802.2	  445.7	 7580.0	...
5801291	  802.1	  446.3	 7579.0	...
5801292	  802.4	  446.8	 7580.0	...
5801293	  802.6	  447.0	 7583.0	...
5801294	  803.1	  446.8	 7586.0	...
5801295	  803.4	  446.4	 7588.0	...
5801296	  802.9	  446.0	 7591.0	...
5801297	  802.0	  445.7	 7594.0	...
5801298	  801.0	  445.7	 7594.0	...
5801299	  800.9	  445.9	 7592.0	...
5801300	  800.8	  445.8	 7586.0	...
5801301	  800.8	  445.7	 7581.0	...
5801302	  800.7	  445.7	 7577.0	...
5801303	  800.7	  445.9	 7578.0	...
5801304	  801.5	  445.9	 7581.0	...
5801305	  802.3	  446.4	 7582.0	...
5801306	  803.0	  446.9	 7581.0	...
5801307	  802.8	  447.2	 7578.0	...
5801308	  802.1	  447.0	 7579.0	...
5801309	  801.6	  446.6	 7581.0	...
5801310	  801.2	  446.5	 7582.0	...
5801311	  801.2	  446.4	 7582.0	...
5801312	  801.3	  446.5	 7581.0	...
5801313	  801.2	  446.1	 7581.0	...
5801314	  801.1	  445.7	 7579.0	...
5801315	  800.7	  445.2	 7578.0	...
5801316	  800.1	  445.1	 7577.0	...
5801317	  799.7	  445.7	 7576.0	...
5801318	  799.6	  446.5	 7576.0	...
5801319	  799.9	  447.3	 7581.0	...
5801320	  800.7	  446.3	 7588.0	...
5801321	  801.2	  445.2	 7593.0	...
5801322	  801.7	  444.4	 7593.0	...
5801323	  801.4	  444.9	 7592.0	...
5801324	  801.3	  445.7	 7593.0	...
5801325	  801.1	  446.2	 7593.0	...
5801326	  801.0	  446.5	 7591.0	...
5801327	  801.9	  446.7	 7590.0	...
5801328	  803.0	  447.3	 7593.0	...
5801329	  803.9	  447.9	 7597.0	...
5801330	  803.7	  447.6	 7598.0	...
5801331	  803.5	  447.0	 7596.0	...
5801332	  803.4	  446.1	 7594.0	...
5801333	  803.6	  444.9	 7593.0	...
5801334	  803.7	  443.6	 7593.0	...
5801335	  803.0	  443.4	 7589.0	...
5801336	  802.2	  444.2	 7584.0	...
5801337	  801.5	  445.5	 7582.0	...
5801338	  801.7	  446.0	 7584.0	...
5801339	  802.0	  445.8	 7584.0	...
5801340	  802.6	  444.9	 7582.0	...
5801341	  803.1	  444.5	 7579.0	...
5801342	  803.4	  444.9	 7579.0	...
5801343	  802.7	  445.5	 7578.0	...
5801344	  801.9	  445.7	 7577.0	...
5801345	  801.7	  445.8	 7576.0	...
5801346	  802.7	  445.7	 7576.0	...
5801347	  803.6	  445.5	 7576.0	...
5801348	  804.2	  444.9	 7576.0	...
5801349	  804.3	  444.4	 7582.0	...
5801350	  804.3	  444.0	 7587.0	...
5801351	  803.9	  444.1	 7589.0	...
5801352	  803.7	  444.2	 7581.0	...
5801353	  803.6	  444.3	 7574.0	...
5801354	  803.4	  443.9	 7569.0	...
5801355	  803.2	  443.5	 7571.0	...
5801356	  803.0	  443.4	 7575.0	...
5801357	  803.1	  443.9	 7580.0	...
5801358	  803.1	  444.5	 7581.0	...
5801359	  803.0	  444.9	 7575.0	...
5801360	  802.9	  445.2	 7569.0	...
MSG	5801361 0000 _ Number On
5801361	  802.9	  445.2	 7565.0	...
5801362	  802.7	  444.6	 7566.0	...
5801363	  802.6	  444.0	 7568.0	...
5801364	  802.5	  443.5	 7575.0	...
5801365	  802.5	  443.5	 7581.0	...
5801366	  802.4	  443.5	 7585.0	...
5801367	  802.5	  443.6	 7584.0	...
5801368	  802.8	  443.6	 7582.0	...
5801369	  803.2	  443.6	 7578.0	...
5801370	  803.1	  443.5	 7575.0	...
5801371	  802.8	  443.5	 7573.0	...
5801372	  802.5	  443.7	 7574.0	...
5801373	  802.5	  443.6	 7574.0	...
5801374	  802.5	  443.2	 7574.0	...
5801375	  802.4	  442.6	 7574.0	...
5801376	  802.1	  442.5	 7574.0	...
5801377	  802.0	  442.5	 7574.0	...
5801378	  801.8	  442.8	 7574.0	...
5801379	  801.4	  443.1	 7572.0	...
5801380	  800.9	  443.6	 7569.0	...
5801381	  800.7	  443.9	 7569.0	...
5801382	  801.0	  443.8	 7571.0	...
5801383	  801.1	  443.6	 7574.0	...
5801384	  800.4	  443.4	 7574.0	...
5801385	  799.7	  443.5	 7574.0	...
5801386	  799.7	  443.4	 7573.0	...
5801387	  800.2	  443.2	 7574.0	...
5801388	  800.8	  443.4	 7575.0	...
5801389	  801.0	  443.7	 7577.0	...
5801390	  801.2	  444.1	 7576.0	...
5801391	  801.1	  444.2	 7572.0	...
5801392	  801.0	  444.3	 7569.0	...
5801393	  801.0	  444.4	 7565.0	...
5801394	  800.9	  444.3	 7566.0	...
5801395	  800.9	  443.9	 7567.0	...
5801396	  800.9	  443.5	 7568.0	...
5801397	  801.0	  443.0	 7569.0	...
5801398	  801.5	  443.0	 7570.0	...
5801399	  801.7	  443.0	 7571.0	...
5801400	  801.8	  443.0	 7569.0	...
5801401	  801.2	  443.9	 7567.0	...
5801402	  800.8	  444.7	 7566.0	...
5801403	  800.8	  445.5	 7566.0	...
5801404	  801.2	  445.3	 7562.0	...
5801405	  801.8	  445.0	 7558.0	...
5801406	  802.2	  444.7	 7555.0	...
5801407	  802.4	  444.0	 7557.0	...
5801408	  802.4	  443.4	 7558.0	...
5801409	  802.2	  442.9	 7559.0	...
5801410	  802.0	  443.1	 7561.0	...
5801411	  801.8	  443.3	 7562.0	...
5801412	  801.8	  443.5	 7562.0	...
5801413	  801.9	  444.0	 7561.0	...
5801414	  802.0	  444.6	 7560.0	...
5801415	  802.1	  445.3	 7558.0	...
5801416	  802.1	  445.4	 7558.0	...
5801417	  802.0	  446.0	 7558.0	...
5801418	  801.7	  446.4	 7559.0	...
5801419	  801.2	  445.4	 7561.0	...
5801420	  800.9	  444.1	 7561.0	...
5801421	  800.8	  443.2	 7564.0	...
5801422	  801.0	  444.0	 7567.0	...
5801423	  801.2	  445.3	 7569.0	...
5801424	  801.9	  446.0	 7567.0	...
5801425	  802.6	  446.3	 7562.0	...
5801426	  803.8	  446.0	 7558.0	...
5801427	  804.5	  445.9	 7558.0	...
5801428	  805.0	  445.9	 7559.0	...
5801429	  804.9	  446.0	 7560.0	...
5801430	  804.8	  446.1	 7558.0	...
EFIX R   5800654	5801430	777	  805.5	  441.5	   7565
SSACC R  5801431
5801431	  805.0	  445.8	 7558.0	...
5801432	  805.3	  445.4	 7558.0	...
5801433	  804.6	  445.2	 7559.0	...
5801434	  803.6	  445.6	 7561.0	...
5801435	  801.3	  447.1	 7563.0	...
5801436	  798.9	  448.5	 7562.0	...
5801437	  796.1	  449.6	 7559.0	...
5801438	  792.1	  450.7	 7557.0	...
5801439	  786.8	  452.5	 7556.0	...
5801440	  781.9	  454.6	 7558.0	...
5801441	  778.1	  455.9	 7559.0	...
5801442	  775.5	  456.7	 7560.0	...
5801443	  771.8	  457.1	 7561.0	...
5801444	  769.4	  457.3	 7564.0	...
5801445	  767.2	  457.7	 7566.0	...
5801446	  766.0	  458.3	 7569.0	...
5801447	  764.9	  458.8	 7569.0	...
5801448	  765.0	  459.0	 7566.0	...
5801449	  768.0	  458.6	 7563.0	...
5801450	  770.8	  458.3	 7560.0	...
5801451	  776.2	  457.2	 7561.0	...
5801452	  779.4	  456.3	 7566.0	...
5801453	  785.0	  455.4	 7570.0	...
5801454	  790.2	  455.7	 7576.0	...
5801455	  795.7	  455.8	 7577.0	...
5801456	  798.9	  455.6	 7573.0	...
5801457	  802.5	  454.5	 7566.0	...
5801458	  805.0	  453.8	 7561.0	...
5801459	  808.6	  453.2	 7561.0	...
5801460	  809.7	  453.0	 7562.0	...
5801461	  810.7	  453.0	 7556.0	...
5801462	  812.2	  452.9	 7551.0	...
ESACC R  5801431	5801462	32	  805.0	  445.8	  812.2	  452.9	   0.21	     90
SFIX R   5801463
5801463	  813.6	  452.7	 7547.0	...
5801464	  814.1	  452.6	 7548.0	...
5801465	  812.4	  452.7	 7553.0	...
5801466	  810.7	  453.2	 7557.0	...
5801467	  809.3	  453.9	 7555.0	...
5801468	  808.2	  454.2	 7548.0	...
5801469	  806.7	  454.4	 7541.0	...
5801470	  805.6	  454.8	 7547.0	...
5801471	  804.0	  455.7	 7553.0	...
5801472	  802.8	  456.4	 7557.0	...
5801473	  801.6	  456.6	 7555.0	...
5801474	  801.3	  456.6	 7549.0	...
5801475	  800.7	  456.8	 7545.0	...
5801476	  800.2	  455.8	 7542.0	...
5801477	  799.7	  454.7	 7542.0	...
5801478	  799.4	  454.4	 7542.0	...
5801479	  799.4	  455.1	 7542.0	...
5801480	  799.8	  456.4	 7541.0	...
5801481	  799.7	  456.8	 7539.0	...
5801482	  799.3	  457.6	 7537.0	...
5801483	  798.9	  458.0	 7539.0	...
5801484	  798.8	  458.0	 7541.0	...
5801485	  798.9	  457.7	 7544.0	...
5801486	  799.0	  457.3	 7545.0	...
5801487	  799.0	  457.2	 7547.0	...
5801488	  799.0	  457.1	 7548.0	...
5801489	  799.0	  457.1	 7549.0	...
5801490	  799.4	  457.0	 7549.0	...
5801491	  799.8	  457.0	 7547.0	...
5801492	  800.0	  456.3	 7545.0	...
5801493	  800.0	  455.6	 7543.0	...
5801494	  800.0	  454.9	 7541.0	...
5801495	  800.2	  455.1	 7538.0	...
5801496	  800.5	  454.9	 7534.0	...
5801497	  800.7	  454.5	 7532.0	...
5801498	  800.8	  453.9	 7531.0	...
5801499	  800.8	  453.7	 7531.0	...
5801500	  800.8	  454.3	 7531.0	...
5801501	  800.9	  455.6	 7527.0	...
5801502	  801.1	  456.8	 7523.0	...
5801503	  801.0	  457.0	 7523.0	...
5801504	  800.8	  456.5	 7526.0	...
5801505	  800.5	  455.3	 7532.0	...
5801506	  800.5	  454.4	 7534.0	...
5801507	  800.8	  454.9	 7533.0	...
5801508	  801.8	  456.2	 7529.0	...
5801509	  802.7	  456.7	 7528.0	...
5801510	  803.2	  455.7	 7533.0	...
5801511	  803.2	  454.7	 7538.0	...
5801512	  803.3	  454.2	 7541.0	...
5801513	  804.0	  454.0	 7541.0	...
5801514	  804.5	  454.3	 7541.0	...
5801515	  805.1	  454.8	 7541.0	...
5801516	  805.1	  455.5	 7540.0	...
5801517	  805.2	  455.6	 7538.0	...
5801518	  805.2	  455.7	 7537.0	...
5801519	  804.2	  455.7	 7537.0	...
5801520	  803.2	  455.6	 7538.0	...
5801521	  802.4	  455.7	 7538.0	...
5801522	  802.6	  455.7	 7539.0	...
5801523	  802.7	  455.7	 7541.0	...
5801524	  802.7	  455.6	 7543.0	...
5801525	  802.8	  455.6	 7541.0	...
5801526	  802.9	  455.8	 7537.0	...
5801527	  803.0	  456.4	 7536.0	...
5801528	  803.1	  457.1	 7538.0	...
5801529	  803.0	  457.4	 7540.0	...
5801530	  803.0	  457.8	 7540.0	...
5801531	  803.6	  457.9	 7538.0	...
5801532	  804.3	  458.1	 7536.0	...
5801533	  804.2	  457.7	 7532.0	...
5801534	  803.5	  457.7	 7530.0	...
5801535	  802.8	  457.6	 7530.0	...
5801536	  802.8	  457.7	 7532.0	...
5801537	  802.9	  457.7	 7534.0	...
5801538	  802.9	  457.4	 7536.0	...
5801539	  802.9	  457.2	 7536.0	...
5801540	  802.9	  457.1	 7537.0	...
5801541	  802.9	  457.3	 7538.0	...
5801542	  803.0	  457.6	 7539.0	...
5801543	  803.1	  457.8	 7538.0	...
5801544	  803.3	  457.9	 7537.0	...
5801545	  803.5	  457.8	 7535.0	...
5801546	  803.6	  457.7	 7532.0	...
5801547	  803.7	  457.6	 7530.0	...
5801548	  803.2	  457.9	 7527.0	...
5801549	  802.6	  458.3	 7525.0	...
5801550	  801.9	  458.6	 7524.0	...
5801551	  801.8	  458.8	 7524.0	...
5801552	  802.7	  458.8	 7524.0	...
5801553	  803.7	  458.0	 7524.0	...
5801554	  804.5	  457.2	 7523.0	...
5801555	  804.1	  457.3	 7527.0	...
5801556	  803.9	  458.7	 7532.0	...
5801557	  804.2	  460.1	 7536.0	...
5801558	  804.4	  459.4	 7531.0	...
5801559	  804.1	  457.6	 7526.0	...
5801560	  802.9	  455.9	 7522.0	...
5801561	  802.0	  455.7	 7523.0	...
5801562	  801.6	  455.9	 7523.0	...
5801563	  801.9	  456.6	 7523.0	...
5801564	  802.2	  457.2	 7523.0	...
5801565	  802.4	  457.3	 7525.0	...
5801566	  802.1	  456.8	 7526.0	...
5801567	  801.9	  456.3	 7527.0	...
5801568	  801.7	  456.5	 7526.0	...
5801569	  801.6	  456.7	 7525.0	...
5801570	  801.5	  456.8	 7524.0	...
5801571	  801.8	  456.9	 7520.0	...
5801572	  802.0	  457.0	 7515.0	...
5801573	  802.3	  456.8	 7511.0	...
5801574	  802.2	  456.6	 7509.0	...
5801575	  803.1	  456.5	 7509.0	...
5801576	  804.1	  456.8	 7509.0	...
5801577	  805.0	  457.2	 7510.0	...
5801578	  804.9	  457.3	 7514.0	...
5801579	  804.3	  457.4	 7514.0	...
5801580	  803.8	  458.1	 7511.0	...
5801581	  803.6	  458.7	 7507.0	...
5801582	  803.9	  459.1	 7507.0	...
5801583	  804.2	  459.0	 7511.0	...
5801584	  804.4	  458.8	 7514.0	...
5801585	  804.1	  458.8	 7516.0	...
5801586	  803.0	  459.0	 7514.0	...
5801587	  801.9	  459.4	 7512.0	...
5801588	  801.3	  459.7	 7513.0	...
5801589	  802.4	  459.6	 7516.0	...
5801590	  803.5	  459.6	 7520.0	...
5801591	  804.3	  459.6	 7521.0	...
5801592	  804.1	  459.6	 7519.0	...
5801593	  803.8	  459.2	 7517.0	...
5801594	  803.6	  458.9	 7515.0	...
5801595	  803.5	  458.8	 7515.0	...
5801596	  803.3	  458.8	 7515.0	...
5801597	  803.7	  458.7	 7514.0	...
5801598	  804.3	  458.6	 7515.0	...
5801599	  804.9	  459.0	 7516.0	...
5801600	  804.7	  459.6	 7517.0	...
5801601	  804.2	  460.2	 7521.0	...
5801602	  803.6	  460.5	 7523.0	...
5801603	  803.8	  460.6	 7524.0	...
5801604	  803.9	  460.5	 7521.0	...
5801605	  804.2	  460.3	 7519.0	...
5801606	  804.3	  460.4	 7519.0	...
5801607	  804.3	  460.6	 7520.0	...
5801608	  804.3	  460.8	 7518.0	...
5801609	  804.3	  460.5	 7516.0	...
5801610	  804.3	  459.8	 7514.0	...
5801611	  804.3	  459.1	 7510.0	...
5801612	  804.2	  458.5	 7506.0	...
5801613	  804.4	  458.5	 7499.0	...
5801614	  804.6	  458.4	 7497.0	...
5801615	  804.3	  458.3	 7500.0	...
5801616	  803.6	  458.5	 7504.0	...
5801617	  802.4	  458.9	 7509.0	...
5801618	  801.8	  459.2	 7512.0	...
5801619	  801.5	  459.3	 7514.0	...
5801620	  801.8	  459.0	 7515.0	...
5801621	  802.0	  458.6	 7514.0	...
5801622	  802.0	  458.4	 7514.0	...
5801623	  801.9	  458.5	 7514.0	...
5801624	  801.5	  459.0	 7513.0	...
5801625	  801.1	  459.5	 7513.0	...
5801626	  800.7	  459.9	 7513.0	...
5801627	  800.6	  459.9	 7506.0	...
5801628	  800.4	  460.2	 7498.0	...
5801629	  801.1	  460.8	 7491.0	...
5801630	  801.7	  461.4	 7491.0	...
5801631	  802.4	  461.1	 7492.0	...
5801632	  802.5	  460.5	 7492.0	...
5801633	  802.8	  460.6	 7493.0	...
5801634	  803.0	  461.3	 7494.0	...
5801635	  803.2	  462.0	 7495.0	...
5801636	  803.4	  461.8	 7496.0	...
5801637	  803.5	  460.7	 7498.0	...
5801638	  803.5	  459.6	 7501.0	...
5801639	  803.2	  458.9	 7505.0	...
5801640	  802.8	  459.3	 7509.0	...
5801641	  802.4	  459.5	 7511.0	...
5801642	  802.2	  459.5	 7513.0	...
5801643	  802.4	  459.3	 7512.0	...
5801644	  802.6	  459.4	 7512.0	...
5801645	  802.6	  459.5	 7508.0	...
5801646	  802.5	  459.5	 7503.0	...
5801647	  802.4	  459.6	 7498.0	...
5801648	  802.5	  459.2	 7500.0	...
5801649	  802.6	  458.8	 7502.0	...
5801650	  802.3	  458.9	 7502.0	...
5801651	  802.0	  459.3	 7500.0	...
5801652	  801.7	  459.8	 7499.0	...
5801653	  801.7	  459.8	 7500.0	...
5801654	  801.7	  459.9	 7501.0	...
5801655	  801.6	  460.2	 7503.0	...
5801656	  801.4	  460.3	 7504.0	...
5801657	  801.3	  460.5	 7505.0	...
5801658	  802.2	  460.2	 7504.0	...
5801659	  803.1	  459.7	 7503.0	...
5801660	  804.0	  459.2	 7502.0	...
5801661	  803.9	  459.5	 7501.0	...
5801662	  803.3	  460.1	 7498.0	...
5801663	  802.7	  460.8	 7497.0	...
5801664	  802.3	  461.1	 7496.0	...
5801665	  802.7	  461.3	 7496.0	...
5801666	  803.5	  461.3	 7494.0	...
5801667	  804.0	  461.3	 7493.0	...
5801668	  804.2	  461.3	 7497.0	...
5801669	  803.9	  461.5	 7499.0	...
5801670	  804.0	  461.7	 7502.0	...
5801671	  804.2	  462.0	 7500.0	...
5801672	  804.4	  462.0	 7498.0	...
5801673	  804.2	  461.9	 7495.0	...
MSG	5801674 0000 _ Number Off
5801674	  803.5	  460.9	 7490.0	...
5801675	  802.9	  459.9	 7487.0	...
5801676	  802.7	  459.2	 7484.0	...
5801677	  803.0	  459.3	 7491.0	...
5801678	  803.3	  459.6	 7496.0	...
5801679	  803.7	  460.4	 7500.0	...
5801680	  804.2	  460.8	 7497.0	...
5801681	  804.7	  461.0	 7494.0	...
5801682	  804.6	  461.0	 7489.0	...
5801683	  804.6	  461.2	 7487.0	...
5801684	  804.6	  461.4	 7486.0	...
5801685	  804.5	  461.3	 7487.0	...
5801686	  804.4	  461.3	 7489.0	...
5801687	  805.1	  461.3	 7490.0	...
5801688	  805.8	  461.2	 7490.0	...
5801689	  805.6	  461.2	 7490.0	...
5801690	  804.7	  461.3	 7491.0	...
5801691	  804.0	  461.2	 7493.0	...
5801692	  804.2	  460.9	 7496.0	...
5801693	  804.4	  460.6	 7497.0	...
5801694	  804.3	  460.7	 7498.0	...
5801695	  804.4	  460.9	 7493.0	...
5801696	  804.6	  461.1	 7487.0	...
5801697	  805.0	  461.1	 7483.0	...
5801698	  804.7	  461.2	 7484.0	...
5801699	  804.3	  461.5	 7485.0	...
5801700	  804.0	  461.9	 7485.0	...
5801701	  804.2	  462.3	 7484.0	...
5801702	  804.3	  461.6	 7483.0	...
5801703	  804.2	  460.8	 7483.0	...
5801704	  803.8	  460.2	 7483.0	...
5801705	  803.5	  460.3	 7482.0	...
5801706	  803.6	  460.8	 7482.0	...
5801707	  804.0	  461.3	 7484.0	...
5801708	  804.2	  461.7	 7486.0	...
5801709	  803.9	  461.5	 7486.0	...
5801710	  804.0	  461.2	 7486.0	...
5801711	  804.3	  461.6	 7486.0	...
5801712	  804.6	  462.5	 7486.0	...
5801713	  805.1	  463.4	 7489.0	...
5801714	  805.5	  463.4	 7491.0	...
5801715	  805.9	  462.7	 7495.0	...
5801716	  805.9	  461.8	 7495.0	...
5801717	  805.5	  461.0	 7496.0	...
5801718	  805.1	  459.9	 7496.0	...
5801719	  804.6	  459.1	 7495.0	...
5801720	  804.7	  458.0	 7495.0	...
5801721	  804.9	  457.5	 7494.0	...
5801722	  805.2	  457.4	 7492.0	...
5801723	  805.4	  458.1	 7486.0	...
5801724	  806.0	  460.3	 7480.0	...
5801725	  806.5	  462.4	 7477.0	...
5801726	  806.8	  464.1	 7479.0	...
5801727	  806.7	  464.2	 7481.0	...
5801728	  805.7	  463.8	 7483.0	...
5801729	  804.6	  462.3	 7483.0	...
5801730	  803.7	  461.2	 7483.0	...
5801731	  803.2	  460.3	 7484.0	...
5801732	  802.8	  460.4	 7487.0	...
5801733	  802.8	  460.3	 7486.0	...
5801734	  803.1	  460.2	 7483.0	...
5801735	  803.5	  460.0	 7483.0	...
5801736	  802.9	  459.9	 7486.0	...
5801737	  802.0	  459.6	 7490.0	...
5801738	  801.2	  459.4	 7491.0	...
5801739	  801.7	  459.6	 7492.0	...
5801740	  802.5	  460.3	 7492.0	...
5801741	  803.2	  461.1	 7492.0	...
5801742	  803.1	  461.6	 7491.0	...
5801743	  802.9	  461.7	 7491.0	...
5801744	  802.9	  461.8	 7492.0	...
5801745	  802.7	  461.7	 7492.0	...
5801746	  802.6	  461.6	 7492.0	...
5801747	  802.5	  461.6	 7491.0	...
5801748	  802.3	  461.5	 7491.0	...
5801749	  802.1	  461.4	 7489.0	...
5801750	  801.9	  461.2	 7488.0	...
5801751	  801.8	  461.4	 7485.0	...
5801752	  801.7	  461.5	 7485.0	...
5801753	  801.7	  461.7	 7484.0	...
5801754	  801.8	  461.1	 7484.0	...
5801755	  802.0	  460.6	 7486.0	...
5801756	  801.9	  460.0	 7489.0	...
5801757	  801.9	  460.6	 7492.0	...
5801758	  801.4	  461.1	 7492.0	...
5801759	  800.6	  461.8	 7493.0	...
5801760	  799.8	  461.9	 7491.0	...
5801761	  799.4	  461.9	 7489.0	...
5801762	  799.6	  461.8	 7487.0	...
5801763	  800.8	  461.4	 7492.0	...
5801764	  801.8	  461.2	 7495.0	...
5801765	  802.4	  461.2	 7490.0	...
5801766	  801.9	  461.3	 7483.0	...
5801767	  801.4	  461.4	 7477.0	...
5801768	  800.9	  461.4	 7477.0	...
5801769	  800.5	  461.5	 7477.0	...
5801770	  800.9	  461.5	 7479.0	...
5801771	  801.9	  461.1	 7481.0	...
5801772	  802.8	  460.8	 7483.0	...
5801773	  803.2	  460.6	 7481.0	...
5801774	  803.6	  461.1	 7479.0	...
5801775	  804.0	  461.7	 7477.0	...
5801776	  803.5	  462.3	 7476.0	...
5801777	  802.8	  462.4	 7476.0	...
5801778	  802.2	  461.6	 7478.0	...
5801779	  802.5	  461.0	 7481.0	...
5801780	  802.7	  460.4	 7485.0	...
5801781	  802.8	  460.7	 7484.0	...
5801782	  803.0	  460.5	 7484.0	...
5801783	  803.3	  460.3	 7484.0	...
5801784	  803.7	  460.5	 7485.0	...
5801785	  803.8	  460.9	 7487.0	...
5801786	  803.9	  461.2	 7485.0	...
5801787	  803.7	  460.7	 7484.0	...
5801788	  803.6	  460.2	 7483.0	...
5801789	  803.6	  459.5	 7483.0	...
5801790	  803.9	  459.3	 7485.0	...
5801791	  804.3	  459.3	 7486.0	...
5801792	  804.6	  459.5	 7486.0	...
5801793	  804.3	  460.1	 7482.0	...
5801794	  803.8	  460.4	 7477.0	...
5801795	  803.1	  461.0	 7478.0	...
5801796	  802.4	  461.3	 7481.0	...
5801797	  801.8	  461.6	 7485.0	...
5801798	  801.5	  461.5	 7487.0	...
5801799	  801.7	  461.4	 7488.0	...
5801800	  801.8	  460.7	 7488.0	...
5801801	  801.8	  460.0	 7486.0	...
5801802	  802.2	  459.4	 7483.0	...
5801803	  802.8	  459.2	 7480.0	...
5801804	  803.2	  458.2	 7486.0	...
5801805	  803.3	  457.3	 7491.0	...
5801806	  803.6	  458.5	 7494.0	...
5801807	  804.1	  460.5	 7491.0	...
5801808	  804.4	  462.2	 7493.0	...
5801809	  804.4	  461.9	 7498.0	...
5801810	  804.2	  461.7	 7503.0	...
5801811	  804.0	  461.8	 7502.0	...
5801812	  804.2	  461.3	 7502.0	...
5801813	  804.4	  460.8	 7500.0	...
5801814	  804.2	  460.3	 7498.0	...
5801815	  803.7	  459.9	 7496.0	...
5801816	  803.1	  459.6	 7494.0	...
5801817	  803.0	  459.1	 7493.0	...
5801818	  802.9	  459.2	 7494.0	...
5801819	  802.8	  459.1	 7495.0	...
5801820	  802.6	  459.1	 7496.0	...
5801821	  803.1	  459.3	 7496.0	...
5801822	  803.7	  459.6	 7497.0	...
5801823	  804.0	  460.0	 7499.0	...
5801824	  803.8	  460.1	 7500.0	...
5801825	  803.5	  460.2	 7500.0	...
5801826	  803.6	  460.4	 7500.0	...
5801827	  803.4	  460.6	 7499.0	...
5801828	  803.2	  460.8	 7499.0	...
5801829	  803.4	  460.8	 7497.0	...
5801830	  803.8	  460.4	 7497.0	...
5801831	  804.1	  460.0	 7499.0	...
5801832	  804.0	  459.5	 7504.0	...
5801833	  803.8	  459.3	 7507.0	...
5801834	  803.8	  459.2	 7507.0	...
5801835	  804.5	  459.1	 7507.0	...
5801836	  805.1	  459.0	 7502.0	...
5801837	  805.6	  459.0	 7497.0	...
5801838	  805.4	  459.3	 7492.0	...
5801839	  805.3	  459.5	 7493.0	...
5801840	  805.0	  460.0	 7494.0	...
5801841	  804.3	  460.6	 7496.0	...
5801842	  803.6	  461.1	 7497.0	...
5801843	  803.3	  460.3	 7499.0	...
5801844	  803.8	  459.5	 7500.0	...
5801845	  804.1	  458.6	 7500.0	...
5801846	  804.3	  458.5	 7498.0	...
5801847	  803.7	  458.5	 7494.0	...
5801848	  803.2	  458.5	 7488.0	...
5801849	  803.4	  458.5	 7484.0	...
5801850	  804.4	  458.5	 7483.0	...
5801851	  805.3	  458.6	 7483.0	...
5801852	  805.3	  458.8	 7484.0	...
5801853	  804.2	  458.9	 7483.0	...
5801854	  803.0	  458.9	 7488.0	...
5801855	  802.0	  458.9	 7493.0	...
5801856	  801.9	  459.1	 7495.0	...
5801857	  803.1	  459.1	 7492.0	...
5801858	  804.5	  459.2	 7493.0	...
5801859	  805.2	  459.2	 7498.0	...
5801860	  804.5	  459.6	 7503.0	...
5801861	  803.7	  459.8	 7503.0	...
5801862	  803.4	  459.4	 7502.0	...
5801863	  803.1	  458.8	 7500.0	...
5801864	  803.0	  458.1	 7498.0	...
5801865	  803.1	  457.9	 7498.0	...
5801866	  802.8	  458.1	 7499.0	...
5801867	  802.4	  458.5	 7500.0	...
5801868	  802.2	  458.9	 7501.0	...
5801869	  802.4	  458.4	 7498.0	...
5801870	  802.6	  457.8	 7495.0	...
5801871	  802.5	  457.4	 7493.0	...
5801872	  802.4	  458.0	 7493.0	...
5801873	  802.5	  458.6	 7494.0	...
5801874	  802.8	  459.0	 7497.0	...
5801875	  802.9	  458.6	 7502.0	...
5801876	  802.9	  458.2	 7507.0	...
5801877	  802.8	  456.9	 7505.0	...
5801878	  802.7	  456.1	 7501.0	...
5801879	  802.5	  455.5	 7502.0	...
5801880	  802.3	  455.6	 7507.0	...
5801881	  802.6	  455.6	 7513.0	...
5801882	  802.8	  455.6	 7510.0	...
5801883	  803.0	  455.8	 7507.0	...
5801884	  802.7	  456.0	 7506.0	...
5801885	  802.7	  456.0	 7508.0	...
MSG	5801886 0000 _ Number On
5801886	  803.1	  455.9	 7510.0	...
5801887	  803.4	  455.8	 7512.0	...
5801888	  803.3	  456.5	 7513.0	...
5801889	  802.9	  457.3	 7514.0	...
5801890	  802.6	  458.1	 7514.0	...
5801891	  802.6	  458.0	 7514.0	...
5801892	  802.6	  457.8	 7513.0	...
5801893	  802.8	  457.4	 7513.0	...
5801894	  803.3	  457.1	 7511.0	...
5801895	  803.8	  456.9	 7510.0	...
5801896	  803.3	  457.3	 7509.0	...
5801897	  802.8	  457.7	 7509.0	...
5801898	  802.2	  457.9	 7511.0	...
5801899	  802.2	  457.4	 7512.0	...
5801900	  802.4	  457.0	 7513.0	...
5801901	  802.4	  456.9	 7514.0	...
5801902	  802.4	  457.5	 7514.0	...
5801903	  802.3	  458.2	 7515.0	...
5801904	  802.5	  458.6	 7516.0	...
5801905	  802.7	  458.4	 7518.0	...
5801906	  803.0	  458.2	 7516.0	...
5801907	  803.3	  458.2	 7514.0	...
5801908	  803.3	  458.1	 7511.0	...
5801909	  803.4	  457.8	 7511.0	...
5801910	  803.3	  457.0	 7513.0	...
5801911	  803.0	  456.3	 7519.0	...
5801912	  802.7	  456.2	 7524.0	...
5801913	  802.5	  456.7	 7523.0	...
5801914	  802.6	  457.1	 7519.0	...
5801915	  802.6	  457.0	 7516.0	...
5801916	  802.2	  455.8	 7516.0	...
5801917	  801.8	  454.8	 7514.0	...
5801918	  801.5	  454.2	 7511.0	...
5801919	  801.5	  454.9	 7509.0	...
5801920	  801.9	  455.6	 7516.0	...
5801921	  802.3	  455.9	 7523.0	...
5801922	  802.6	  455.9	 7528.0	...
5801923	  802.7	  455.8	 7527.0	...
5801924	  802.9	  455.7	 7526.0	...
5801925	  803.4	  455.6	 7525.0	...
5801926	  804.0	  455.4	 7529.0	...
5801927	  804.4	  455.7	 7534.0	...
5801928	  803.8	  456.3	 7538.0	...
5801929	  803.2	  456.9	 7536.0	...
5801930	  803.2	  457.2	 7534.0	...
5801931	  803.9	  457.2	 7534.0	...
5801932	  804.6	  457.1	 7534.0	...
5801933	  804.6	  457.3	 7534.0	...
5801934	  804.4	  457.6	 7534.0	...
5801935	  804.0	  457.9	 7535.0	...
5801936	  803.5	  457.5	 7539.0	...
5801937	  803.8	  456.8	 7542.0	...
5801938	  804.1	  455.5	 7544.0	...
5801939	  804.6	  454.8	 7543.0	...
5801940	  804.6	  454.4	 7541.0	...
5801941	  804.6	  454.8	 7539.0	...
5801942	  804.7	  455.2	 7537.0	...
5801943	  804.7	  455.1	 7535.0	...
5801944	  804.7	  454.8	 7534.0	...
5801945	  804.6	  453.8	 7534.0	...
5801946	  804.5	  453.0	 7536.0	...
5801947	  803.9	  452.4	 7538.0	...
5801948	  803.5	  453.0	 7539.0	...
5801949	  803.4	  453.7	 7539.0	...
5801950	  803.8	  454.4	 7539.0	...
5801951	  804.2	  454.6	 7539.0	...
5801952	  804.3	  454.4	 7538.0	...
5801953	  804.4	  454.1	 7537.0	...
5801954	  804.7	  453.7	 7536.0	...
5801955	  804.8	  453.5	 7535.0	...
5801956	  804.8	  453.2	 7529.0	...
5801957	  804.2	  453.0	 7524.0	...
5801958	  803.8	  452.8	 7519.0	...
5801959	  803.5	  453.1	 7520.0	...
5801960	  803.6	  454.0	 7522.0	...
5801961	  803.8	  454.9	 7524.0	...
5801962	  803.8	  455.2	 7526.0	...
5801963	  803.9	  455.1	 7528.0	...
5801964	  803.9	  455.0	 7532.0	...
5801965	  803.8	  455.1	 7533.0	...
5801966	  803.8	  455.1	 7533.0	...
5801967	  803.3	  455.6	 7531.0	...
5801968	  802.8	  456.1	 7530.0	...
5801969	  802.3	  456.3	 7531.0	...
5801970	  802.1	  455.7	 7531.0	...
5801971	  802.4	  454.8	 7531.0	...
5801972	  802.7	  454.1	 7530.0	...
5801973	  803.2	  453.7	 7531.0	...
5801974	  802.9	  453.7	 7532.0	...
5801975	  802.7	  453.7	 7532.0	...
5801976	  802.5	  454.0	 7532.0	...
5801977	  801.9	  454.6	 7531.0	...
5801978	  801.3	  455.0	 7531.0	...
5801979	  800.5	  455.4	 7533.0	...
5801980	  800.3	  455.5	 7535.0	...
5801981	  800.7	  455.7	 7538.0	...
5801982	  801.2	  455.7	 7537.0	...
5801983	  801.8	  456.0	 7537.0	...
5801984	  801.7	  456.3	 7537.0	...
5801985	  801.9	  456.7	 7537.0	...
5801986	  802.2	  456.4	 7539.0	...
5801987	  802.7	  456.1	 7540.0	...
5801988	  803.3	  455.7	 7539.0	...
5801989	  803.8	  455.7	 7537.0	...
5801990	  803.9	  455.7	 7535.0	...
5801991	  803.8	  455.7	 7536.0	...
5801992	  803.7	  455.5	 7537.0	...
5801993	  803.7	  455.1	 7539.0	...
5801994	  803.4	  454.8	 7541.0	...
5801995	  803.0	  454.8	 7541.0	...
5801996	  802.6	  454.9	 7543.0	...
5801997	  802.6	  454.9	 7544.0	...
5801998	  803.1	  454.8	 7545.0	...
5801999	  803.6	  454.8	 7544.0	...
5802000	  804.1	  454.4	 7543.0	...
5802001	  803.9	  454.2	 7546.0	...
5802002	  803.7	  454.3	 7550.0	...
5802003	  803.9	  454.8	 7553.0	...
5802004	  804.3	  455.3	 7552.0	...
5802005	  804.6	  455.5	 7550.0	...
5802006	  804.7	  455.6	 7548.0	...
5802007	  804.7	  455.6	 7550.0	...
5802008	  804.6	  455.7	 7553.0	...
5802009	  804.4	  455.2	 7557.0	...
5802010	  804.2	  454.6	 7559.0	...
5802011	  804.2	  454.6	 7561.0	...
5802012	  804.2	  455.3	 7559.0	...
5802013	  804.1	  455.1	 7555.0	...
5802014	  804.8	  454.2	 7552.0	...
5802015	  805.7	  454.0	 7552.0	...
5802016	  806.4	  454.5	 7552.0	...
5802017	  806.1	  455.2	 7552.0	...
5802018	  805.4	  455.4	 7552.0	...
5802019	  804.5	  455.7	 7551.0	...
5802020	  803.7	  456.0	 7549.0	...
5802021	  803.1	  456.2	 7548.0	...
5802022	  803.0	  456.2	 7548.0	...
5802023	  802.9	  456.1	 7550.0	...
5802024	  802.7	  455.5	 7551.0	...
5802025	  802.7	  455.0	 7552.0	...
5802026	  802.2	  454.6	 7551.0	...
5802027	  801.8	  454.7	 7550.0	...
5802028	  801.7	  455.1	 7550.0	...
5802029	  802.3	  455.4	 7551.0	...
5802030	  802.9	  455.7	 7553.0	...
5802031	  803.5	  455.6	 7553.0	...
5802032	  803.7	  454.9	 7554.0	...
5802033	  803.7	  454.3	 7554.0	...
5802034	  802.8	  455.5	 7554.0	...
5802035	  801.8	  457.2	 7553.0	...
5802036	  801.3	  457.4	 7552.0	...
5802037	  801.6	  456.0	 7553.0	...
5802038	  802.2	  454.4	 7553.0	...
5802039	  802.7	  454.3	 7554.0	...
5802040	  803.1	  454.2	 7554.0	...
5802041	  803.4	  454.2	 7555.0	...
5802042	  803.5	  454.7	 7556.0	...
5802043	  803.6	  455.2	 7557.0	...
5802044	  803.9	  455.7	 7557.0	...
5802045	  804.1	  455.8	 7559.0	...
5802046	  804.3	  455.7	 7560.0	...
5802047	  803.4	  455.5	 7560.0	...
5802048	  802.6	  455.5	 7563.0	...
5802049	  801.5	  455.7	 7566.0	...
5802050	  801.4	  456.3	 7570.0	...
5802051	  801.8	  456.8	 7572.0	...
5802052	  802.4	  456.9	 7575.0	...
5802053	  803.2	  456.5	 7576.0	...
5802054	  803.4	  456.3	 7573.0	...
5802055	  803.5	  456.0	 7567.0	...
5802056	  803.0	  456.2	 7561.0	...
5802057	  802.6	  456.6	 7560.0	...
5802058	  802.0	  457.0	 7562.0	...
5802059	  802.2	  456.3	 7559.0	...
5802060	  802.4	  455.4	 7556.0	...
5802061	  803.1	  454.1	 7555.0	...
5802062	  803.5	  453.8	 7558.0	...
5802063	  803.3	  454.2	 7557.0	...
5802064	  802.8	  455.0	 7554.0	...
5802065	  802.5	  456.4	 7551.0	...
5802066	  802.8	  457.0	 7552.0	...
5802067	  802.9	  457.5	 7552.0	...
5802068	  802.6	  456.8	 7553.0	...
5802069	  802.3	  456.1	 7554.0	...
5802070	  802.1	  455.5	 7556.0	...
5802071	  802.1	  455.8	 7556.0	...
5802072	  802.1	  456.3	 7555.0	...
5802073	  802.4	  456.6	 7557.0	...
5802074	  802.8	  457.1	 7559.0	...
5802075	  803.0	  457.4	 7562.0	...
5802076	  803.1	  457.7	 7561.0	...
5802077	  803.2	  457.4	 7558.0	...
5802078	  803.4	  457.1	 7556.0	...
5802079	  803.6	  456.8	 7554.0	...
5802080	  803.0	  456.9	 7555.0	...
5802081	  802.3	  457.2	 7555.0	...
5802082	  801.4	  457.5	 7556.0	...
5802083	  801.2	  457.7	 7557.0	...
5802084	  801.7	  457.6	 7559.0	...
5802085	  801.8	  456.7	 7558.0	...
5802086	  802.1	  455.8	 7555.0	...
5802087	  801.7	  454.9	 7553.0	...
5802088	  801.9	  454.8	 7554.0	...
5802089	  802.2	  455.7	 7555.0	...
5802090	  802.8	  456.7	 7557.0	...
5802091	  803.3	  457.8	 7557.0	...
5802092	  803.7	  457.7	 7558.0	...
5802093	  803.6	  457.8	 7556.0	...
5802094	  803.8	  458.1	 7549.0	...
5802095	  804.1	  458.5	 7542.0	...
5802096	  804.0	  458.8	 7542.0	...
5802097	  803.1	  458.9	 7546.0	...
5802098	  802.3	  458.8	 7548.0	...
5802099	  801.9	  458.8	 7546.0	...
5802100	  802.0	  458.7	 7544.0	...
5802101	  802.2	  458.6	 7544.0	...
5802102	  802.7	  458.2	 7545.0	...
5802103	  802.9	  458.2	 7545.0	...
5802104	  803.0	  458.2	 7545.0	...
5802105	  803.1	  458.4	 7545.0	...
5802106	  803.8	  458.4	 7545.0	...
5802107	  804.3	  458.3	 7545.0	...
5802108	  804.5	  458.1	 7545.0	...
5802109	  804.5	  457.9	 7546.0	...
5802110	  804.5	  457.5	 7546.0	...
5802111	  804.5	  457.1	 7550.0	...
5802112	  804.4	  456.7	 7553.0	...
5802113	  804.1	  456.7	 7556.0	...
5802114	  804.0	  457.0	 7555.0	...
5802115	  804.0	  457.3	 7554.0	...
5802116	  804.2	  457.2	 7552.0	...
5802117	  804.4	  457.1	 7551.0	...
5802118	  804.3	  457.1	 7549.0	...
5802119	  803.9	  457.2	 7544.0	...
5802120	  803.7	  457.4	 7540.0	...
5802121	  803.7	  457.5	 7537.0	...
5802122	  803.8	  457.5	 7538.0	...
5802123	  803.8	  457.5	 7538.0	...
5802124	  803.7	  457.5	 7537.0	...
5802125	  803.7	  457.8	 7536.0	...
5802126	  804.5	  457.7	 7536.0	...
5802127	  805.3	  457.7	 7535.0	...
5802128	  805.6	  457.4	 7534.0	...
5802129	  805.1	  457.5	 7533.0	...
5802130	  804.6	  457.6	 7534.0	...
5802131	  804.6	  458.0	 7533.0	...
5802132	  804.6	  458.3	 7530.0	...
5802133	  804.2	  458.8	 7528.0	...
5802134	  803.7	  459.5	 7529.0	...
5802135	  803.2	  460.2	 7524.0	...
5802136	  802.7	  460.2	 7518.0	...
5802137	  802.4	  459.5	 7512.0	...
5802138	  802.1	  459.3	 7514.0	...
5802139	  802.3	  460.0	 7515.0	...
5802140	  802.5	  460.6	 7512.0	...
5802141	  802.5	  460.8	 7509.0	...
5802142	  802.8	  460.8	 7511.0	...
5802143	  803.1	  460.6	 7516.0	...
5802144	  803.6	  460.4	 7519.0	...
5802145	  803.9	  460.2	 7518.0	...
5802146	  804.1	  459.9	 7516.0	...
5802147	  804.1	  459.5	 7517.0	...
5802148	  803.9	  459.0	 7518.0	...
5802149	  803.5	  458.7	 7520.0	...
5802150	  803.3	  459.4	 7521.0	...
5802151	  803.5	  460.1	 7522.0	...
5802152	  803.7	  460.8	 7514.0	...
5802153	  803.9	  460.8	 7505.0	...
5802154	  803.8	  460.3	 7501.0	...
5802155	  803.8	  459.8	 7505.0	...
5802156	  804.0	  460.0	 7509.0	...
5802157	  804.2	  461.0	 7509.0	...
5802158	  804.9	  462.0	 7510.0	...
5802159	  805.3	  461.8	 7510.0	...
5802160	  805.2	  461.5	 7507.0	...
5802161	  804.4	  461.1	 7503.0	...
5802162	  803.8	  461.6	 7499.0	...
5802163	  803.4	  461.9	 7498.0	...
5802164	  803.2	  461.0	 7498.0	...
5802165	  802.7	  459.9	 7497.0	...
5802166	  802.4	  459.2	 7495.0	...
5802167	  802.7	  459.7	 7492.0	...
5802168	  802.9	  460.2	 7491.0	...
5802169	  803.1	  460.2	 7490.0	...
5802170	  803.2	  461.1	 7490.0	...
5802171	  803.4	  462.0	 7489.0	...
5802172	  803.5	  463.2	 7490.0	...
5802173	  803.4	  463.4	 7491.0	...
5802174	  803.2	  463.4	 7492.0	...
5802175	  803.0	  463.0	 7491.0	...
5802176	  802.7	  462.7	 7492.0	...
5802177	  802.6	  463.0	 7493.0	...
5802178	  802.6	  463.3	 7492.0	...
5802179	  802.5	  463.0	 7490.0	...
5802180	  802.3	  462.5	 7486.0	...
5802181	  802.2	  462.5	 7485.0	...
5802182	  802.2	  462.9	 7485.0	...
5802183	  802.4	  463.3	 7485.0	...
5802184	  802.5	  463.1	 7485.0	...
5802185	  802.6	  463.2	 7484.0	...
5802186	  802.7	  463.4	 7483.0	...
5802187	  802.8	  463.6	 7483.0	...
5802188	  802.9	  463.6	 7478.0	...
5802189	  802.6	  463.6	 7473.0	...
MSG	5802190 0000 _ Number Off
5802190	  802.4	  463.5	 7468.0	...
5802191	  802.0	  463.6	 7469.0	...
5802192	  801.8	  463.7	 7470.0	...
5802193	  801.5	  463.4	 7471.0	...
5802194	  801.4	  463.0	 7471.0	...
5802195	  801.4	  462.6	 7472.0	...
5802196	  801.7	  462.5	 7474.0	...
5802197	  802.6	  462.0	 7474.0	...
5802198	  803.3	  461.5	 7474.0	...
5802199	  803.8	  460.9	 7473.0	...
5802200	  803.4	  460.9	 7471.0	...
5802201	  803.0	  461.2	 7468.0	...
5802202	  802.5	  461.8	 7465.0	...
5802203	  802.3	  462.8	 7464.0	...
5802204	  801.6	  463.9	 7463.0	...
5802205	  801.0	  464.7	 7467.0	...
5802206	  800.9	  465.5	 7470.0	...
5802207	  801.7	  465.9	 7474.0	...
5802208	  802.1	  465.5	 7471.0	...
5802209	  802.2	  464.6	 7466.0	...
5802210	  801.9	  463.7	 7461.0	...
5802211	  802.1	  463.6	 7463.0	...
5802212	  802.0	  463.5	 7469.0	...
5802213	  802.2	  463.5	 7467.0	...
5802214	  802.3	  463.8	 7459.0	...
5802215	  802.5	  464.2	 7451.0	...
5802216	  802.6	  464.4	 7450.0	...
5802217	  802.6	  464.1	 7450.0	...
5802218	  802.5	  463.8	 7451.0	...
5802219	  802.5	  463.8	 7452.0	...
5802220	  802.4	  464.2	 7451.0	...
5802221	  802.3	  464.6	 7451.0	...
5802222	  802.4	  464.6	 7452.0	...
5802223	  802.6	  464.1	 7453.0	...
5802224	  802.9	  463.8	 7453.0	...
5802225	  802.9	  463.8	 7452.0	...
5802226	  803.5	  464.3	 7451.0	...
5802227	  803.9	  465.0	 7450.0	...
5802228	  804.2	  465.4	 7450.0	...
5802229	  804.0	  465.6	 7450.0	...
5802230	  803.7	  465.4	 7450.0	...
5802231	  803.3	  465.1	 7450.0	...
5802232	  803.0	  465.2	 7450.0	...
5802233	  802.6	  465.4	 7449.0	...
5802234	  802.3	  465.7	 7449.0	...
5802235	  801.8	  466.4	 7448.0	...
5802236	  801.6	  467.1	 7447.0	...
5802237	  801.3	  467.4	 7446.0	...
5802238	  801.2	  467.6	 7446.0	...
5802239	  801.2	  468.1	 7447.0	...
5802240	  801.2	  469.0	 7448.0	...
5802241	  801.1	  469.2	 7447.0	...
5802242	  801.0	  469.2	 7441.0	...
5802243	  801.0	  469.2	 7434.0	...
5802244	  801.1	  468.7	 7429.0	...
5802245	  801.3	  467.9	 7432.0	...
5802246	  801.3	  467.2	 7435.0	...
5802247	  801.5	  466.9	 7440.0	...
5802248	  801.4	  466.6	 7440.0	...
5802249	  800.7	  466.4	 7439.0	...
5802250	  800.0	  467.1	 7436.0	...
5802251	  800.0	  468.0	 7433.0	...
5802252	  800.7	  468.5	 7432.0	...
5802253	  801.4	  468.1	 7431.0	...
5802254	  801.6	  467.7	 7430.0	...
5802255	  801.8	  467.6	 7429.0	...
5802256	  802.0	  467.5	 7426.0	...
5802257	  802.1	  467.3	 7423.0	...
5802258	  802.2	  467.3	 7420.0	...
5802259	  802.1	  466.8	 7419.0	...
5802260	  802.2	  466.2	 7419.0	...
5802261	  802.4	  466.6	 7419.0	...
5802262	  802.1	  467.7	 7419.0	...
5802263	  801.6	  468.7	 7418.0	...
5802264	  801.0	  468.8	 7417.0	...
5802265	  801.0	  468.9	 7417.0	...
5802266	  801.2	  468.8	 7417.0	...
5802267	  801.4	  468.4	 7417.0	...
5802268	  801.6	  467.8	 7419.0	...
5802269	  801.7	  467.8	 7420.0	...
5802270	  802.1	  468.3	 7420.0	...
5802271	  802.2	  468.0	 7418.0	...
5802272	  802.1	  467.3	 7416.0	...
5802273	  802.3	  467.0	 7412.0	...
5802274	  802.6	  467.3	 7410.0	...
5802275	  802.3	  467.8	 7409.0	...
5802276	  801.7	  467.8	 7410.0	...
5802277	  801.3	  467.8	 7412.0	...
5802278	  801.7	  467.4	 7414.0	...
5802279	  802.0	  467.1	 7414.0	...
5802280	  802.0	  466.9	 7412.0	...
5802281	  802.7	  468.4	 7410.0	...
5802282	  803.3	  470.0	 7410.0	...
5802283	  803.3	  472.1	 7409.0	...
5802284	  802.7	  472.8	 7411.0	...
5802285	  801.9	  472.3	 7412.0	...
5802286	  801.7	  470.7	 7413.0	...
5802287	  801.2	  469.2	 7412.0	...
5802288	  800.8	  468.8	 7410.0	...
5802289	  800.5	  468.8	 7406.0	...
5802290	  800.5	  469.5	 7404.0	...
5802291	  800.5	  470.2	 7404.0	...
5802292	  800.6	  470.9	 7406.0	...
5802293	  800.7	  470.6	 7408.0	...
5802294	  801.0	  469.9	 7407.0	...
5802295	  800.6	  469.6	 7406.0	...
5802296	  800.1	  469.6	 7404.0	...
5802297	  800.2	  469.7	 7404.0	...
5802298	  800.9	  469.4	 7402.0	...
5802299	  801.5	  469.2	 7399.0	...
5802300	  801.5	  469.6	 7396.0	...
5802301	  801.4	  470.0	 7396.0	...
5802302	  801.5	  470.3	 7400.0	...
5802303	  801.7	  470.2	 7403.0	...
5802304	  802.0	  469.9	 7402.0	...
5802305	  802.2	  469.7	 7399.0	...
5802306	  802.3	  469.4	 7395.0	...
5802307	  802.0	  469.3	 7399.0	...
5802308	  801.6	  469.2	 7404.0	...
5802309	  801.3	  469.7	 7407.0	...
5802310	  801.5	  470.0	 7403.0	...
5802311	  801.5	  470.2	 7398.0	...
5802312	  801.6	  469.9	 7395.0	...
5802313	  801.6	  469.7	 7395.0	...
5802314	  801.9	  469.4	 7396.0	...
5802315	  802.0	  469.2	 7396.0	...
5802316	  801.9	  468.9	 7394.0	...
5802317	  801.7	  468.9	 7391.0	...
5802318	  801.4	  468.6	 7389.0	...
5802319	  801.3	  468.4	 7388.0	...
5802320	  801.6	  468.1	 7388.0	...
5802321	  802.0	  468.6	 7387.0	...
5802322	  802.1	  469.0	 7386.0	...
5802323	  802.0	  469.5	 7386.0	...
5802324	  801.8	  469.4	 7386.0	...
5802325	  802.0	  469.7	 7387.0	...
5802326	  802.1	  469.9	 7390.0	...
5802327	  802.0	  469.9	 7391.0	...
5802328	  801.8	  469.5	 7391.0	...
5802329	  801.6	  469.5	 7388.0	...
5802330	  801.5	  469.7	 7385.0	...
5802331	  801.4	  470.1	 7382.0	...
5802332	  802.0	  470.5	 7379.0	...
5802333	  802.6	  470.8	 7379.0	...
5802334	  803.0	  470.1	 7382.0	...
5802335	  803.0	  469.3	 7385.0	...
5802336	  802.9	  468.2	 7388.0	...
5802337	  802.9	  468.0	 7387.0	...
5802338	  802.7	  468.0	 7385.0	...
5802339	  802.5	  468.2	 7380.0	...
5802340	  802.5	  468.6	 7376.0	...
5802341	  802.6	  469.0	 7375.0	...
5802342	  802.6	  469.5	 7378.0	...
5802343	  802.0	  469.9	 7382.0	...
5802344	  801.3	  470.1	 7385.0	...
5802345	  801.1	  470.2	 7386.0	...
5802346	  801.6	  470.3	 7386.0	...
5802347	  802.0	  470.5	 7383.0	...
5802348	  801.7	  470.5	 7380.0	...
5802349	  801.6	  470.6	 7379.0	...
5802350	  801.5	  470.6	 7375.0	...
5802351	  801.3	  471.0	 7371.0	...
5802352	  801.0	  471.4	 7367.0	...
5802353	  800.7	  471.3	 7368.0	...
5802354	  800.6	  470.8	 7369.0	...
5802355	  800.6	  470.4	 7372.0	...
5802356	  801.0	  470.5	 7373.0	...
5802357	  801.4	  470.4	 7375.0	...
5802358	  801.8	  470.2	 7372.0	...
5802359	  801.8	  469.9	 7370.0	...
5802360	  801.7	  469.8	 7369.0	...
5802361	  801.6	  469.8	 7369.0	...
5802362	  801.4	  469.8	 7368.0	...
5802363	  801.2	  469.7	 7365.0	...
5802364	  801.2	  469.6	 7362.0	...
5802365	  801.1	  470.3	 7361.0	...
5802366	  801.0	  471.0	 7362.0	...
5802367	  801.5	  471.7	 7363.0	...
5802368	  802.1	  471.4	 7364.0	...
5802369	  802.0	  471.0	 7365.0	...
5802370	  801.3	  470.6	 7365.0	...
5802371	  800.8	  470.5	 7364.0	...
5802372	  800.7	  470.7	 7363.0	...
5802373	  800.7	  471.0	 7363.0	...
5802374	  800.5	  471.2	 7364.0	...
5802375	  800.5	  471.5	 7365.0	...
5802376	  800.4	  472.7	 7363.0	...
5802377	  800.3	  474.0	 7362.0	...
5802378	  800.8	  473.2	 7360.0	...
5802379	  801.3	  471.6	 7360.0	...
5802380	  801.9	  470.2	 7360.0	...
5802381	  801.1	  470.6	 7360.0	...
5802382	  800.2	  470.9	 7360.0	...
5802383	  799.8	  470.8	 7360.0	...
5802384	  800.4	  470.6	 7360.0	...
5802385	  801.3	  470.3	 7360.0	...
5802386	  801.6	  470.1	 7361.0	...
5802387	  801.2	  469.8	 7361.0	...
5802388	  800.4	  469.4	 7361.0	...
5802389	  799.6	  469.0	 7355.0	...
5802390	  799.6	  469.4	 7350.0	...
5802391	  799.6	  470.0	 7345.0	...
5802392	  799.5	  470.7	 7345.0	...
5802393	  799.4	  470.9	 7347.0	...
5802394	  799.2	  471.2	 7348.0	...
5802395	  799.1	  471.8	 7350.0	...
5802396	  799.4	  472.1	 7351.0	...
5802397	  799.7	  471.8	 7352.0	...
5802398	  800.1	  471.7	 7352.0	...
MSG	5802399 0000 _ Number On
5802399	  800.0	  471.8	 7351.0	...
5802400	  799.9	  472.1	 7350.0	...
5802401	  799.7	  472.2	 7349.0	...
5802402	  799.5	  472.2	 7349.0	...
5802403	  799.1	  472.2	 7349.0	...
5802404	  798.7	  472.2	 7349.0	...
5802405	  798.5	  472.0	 7353.0	...
5802406	  798.6	  471.9	 7359.0	...
5802407	  798.2	  471.8	 7360.0	...
5802408	  797.9	  472.7	 7355.0	...
5802409	  798.6	  473.5	 7351.0	...
5802410	  799.8	  473.9	 7350.0	...
5802411	  800.9	  473.5	 7347.0	...
5802412	  800.9	  473.3	 7345.0	...
5802413	  800.8	  473.4	 7348.0	...
5802414	  800.5	  473.2	 7353.0	...
5802415	  799.5	  473.0	 7358.0	...
5802416	  798.6	  472.5	 7356.0	...
5802417	  798.5	  472.3	 7355.0	...
5802418	  799.1	  472.0	 7354.0	...
5802419	  800.4	  471.3	 7354.0	...
5802420	  800.9	  470.6	 7355.0	...
5802421	  801.4	  470.3	 7355.0	...
5802422	  801.4	  470.7	 7355.0	...
5802423	  801.5	  471.2	 7354.0	...
5802424	  801.6	  471.6	 7354.0	...
5802425	  801.7	  471.9	 7353.0	...
5802426	  801.7	  472.1	 7353.0	...
5802427	  801.7	  471.7	 7354.0	...
5802428	  801.7	  471.3	 7352.0	...
5802429	  801.7	  471.5	 7350.0	...
5802430	  801.8	  472.0	 7347.0	...
5802431	  801.8	  472.5	 7348.0	...
5802432	  801.8	  473.5	 7348.0	...
5802433	  801.5	  474.6	 7348.0	...
5802434	  801.3	  475.2	 7348.0	...
5802435	  800.6	  474.1	 7348.0	...
5802436	  800.4	  473.5	 7348.0	...
5802437	  800.1	  473.3	 7349.0	...
5802438	  800.2	  473.6	 7349.0	...
5802439	  800.4	  473.3	 7349.0	...
5802440	  800.7	  473.0	 7349.0	...
5802441	  801.0	  472.9	 7348.0	...
5802442	  801.7	  472.6	 7347.0	...
5802443	  802.5	  472.4	 7346.0	...
5802444	  803.3	  472.2	 7346.0	...
5802445	  803.4	  473.3	 7347.0	...
5802446	  803.3	  474.5	 7347.0	...
5802447	  803.0	  474.9	 7347.0	...
5802448	  802.5	  474.3	 7350.0	...
5802449	  802.1	  473.5	 7352.0	...
5802450	  802.2	  473.2	 7352.0	...
5802451	  802.3	  472.9	 7349.0	...
5802452	  802.5	  472.9	 7347.0	...
5802453	  802.5	  473.5	 7347.0	...
5802454	  802.5	  474.2	 7351.0	...
5802455	  803.2	  474.9	 7355.0	...
5802456	  803.9	  475.0	 7360.0	...
5802457	  803.7	  475.0	 7360.0	...
5802458	  802.8	  475.0	 7353.0	...
5802459	  801.9	  475.1	 7347.0	...
5802460	  802.1	  475.2	 7340.0	...
5802461	  802.1	  474.5	 7339.0	...
5802462	  802.0	  473.7	 7337.0	...
5802463	  801.7	  472.8	 7336.0	...
5802464	  801.7	  472.8	 7337.0	...
5802465	  802.7	  473.6	 7337.0	...
5802466	  803.6	  474.4	 7337.0	...
5802467	  804.2	  475.2	 7336.0	...
5802468	  803.9	  475.1	 7335.0	...
5802469	  803.6	  475.3	 7335.0	...
5802470	  803.6	  475.3	 7335.0	...
5802471	  803.6	  476.0	 7337.0	...
5802472	  803.8	  476.6	 7338.0	...
5802473	  804.0	  476.6	 7340.0	...
5802474	  804.1	  475.9	 7340.0	...
5802475	  804.6	  475.0	 7344.0	...
5802476	  805.0	  474.6	 7348.0	...
5802477	  805.7	  474.5	 7352.0	...
5802478	  805.8	  474.7	 7352.0	...
5802479	  805.3	  474.5	 7351.0	...
5802480	  804.5	  474.0	 7350.0	...
5802481	  803.4	  473.5	 7351.0	...
5802482	  803.0	  473.4	 7354.0	...
5802483	  802.8	  473.7	 7356.0	...
5802484	  802.9	  473.5	 7355.0	...
5802485	  802.7	  473.5	 7351.0	...
5802486	  802.4	  473.4	 7348.0	...
5802487	  802.9	  473.5	 7345.0	...
5802488	  803.7	  473.5	 7346.0	...
5802489	  804.7	  473.6	 7347.0	...
5802490	  804.9	  474.1	 7348.0	...
5802491	  804.7	  474.6	 7350.0	...
5802492	  804.2	  474.6	 7353.0	...
5802493	  803.5	  474.3	 7354.0	...
5802494	  803.1	  473.9	 7353.0	...
5802495	  802.8	  474.0	 7353.0	...
5802496	  802.8	  474.0	 7353.0	...
5802497	  802.7	  473.9	 7352.0	...
5802498	  802.8	  473.2	 7350.0	...
5802499	  802.9	  472.5	 7347.0	...
5802500	  802.9	  473.0	 7348.0	...
5802501	  802.9	  474.0	 7351.0	...
5802502	  803.2	  475.0	 7354.0	...
5802503	  803.6	  475.0	 7352.0	...
5802504	  803.8	  474.9	 7350.0	...
5802505	  803.6	  474.8	 7348.0	...
5802506	  803.7	  474.6	 7348.0	...
5802507	  803.8	  474.6	 7345.0	...
5802508	  803.9	  474.6	 7341.0	...
5802509	  803.4	  474.7	 7338.0	...
5802510	  802.9	  475.5	 7337.0	...
5802511	  803.4	  476.2	 7339.0	...
5802512	  804.3	  476.1	 7340.0	...
5802513	  805.4	  475.2	 7341.0	...
5802514	  805.8	  474.7	 7341.0	...
5802515	  805.9	  475.3	 7338.0	...
5802516	  805.6	  475.9	 7331.0	...
5802517	  805.2	  476.3	 7324.0	...
5802518	  804.7	  476.9	 7321.0	...
5802519	  804.4	  477.4	 7322.0	...
5802520	  803.2	  477.8	 7322.0	...
5802521	  802.5	  477.6	 7321.0	...
5802522	  802.2	  477.4	 7321.0	...
5802523	  802.7	  477.0	 7321.0	...
5802524	  803.4	  476.7	 7321.0	...
5802525	  803.5	  476.5	 7322.0	...
5802526	  803.2	  476.6	 7323.0	...
5802527	  802.9	  477.3	 7324.0	...
5802528	  802.7	  478.0	 7325.0	...
5802529	  802.8	  477.5	 7327.0	...
5802530	  803.0	  476.4	 7329.0	...
5802531	  803.2	  475.3	 7331.0	...
5802532	  803.2	  475.3	 7332.0	...
5802533	  803.1	  475.3	 7331.0	...
5802534	  802.9	  475.4	 7328.0	...
5802535	  803.0	  475.8	 7323.0	...
5802536	  803.0	  476.2	 7318.0	...
5802537	  803.0	  476.7	 7316.0	...
5802538	  802.9	  476.8	 7315.0	...
5802539	  803.0	  477.4	 7315.0	...
5802540	  803.3	  477.9	 7314.0	...
5802541	  803.7	  478.4	 7309.0	...
5802542	  804.3	  478.3	 7304.0	...
5802543	  804.5	  478.3	 7300.0	...
5802544	  804.4	  478.3	 7292.0	...
5802545	  804.1	  478.4	 7285.0	...
5802546	  804.0	  478.5	 7277.0	...
5802547	  804.1	  478.3	 7276.0	...
5802548	  804.2	  478.2	 7272.0	...
5802549	  804.2	  478.1	 7270.0	...
5802550	  804.7	  478.1	 7270.0	...
5802551	  805.2	  478.2	 7275.0	...
EFIX R   5801463	5802551	1089	  802.8	  462.4	   7472
SSACC R  5802552
5802552	  805.5	  478.2	 7279.0	...
5802553	  805.1	  478.4	 7283.0	...
5802554	  804.8	  479.6	 7274.0	...
5802555	  804.8	  481.1	 7265.0	...
5802556	  804.8	  482.4	 7257.0	...
5802557	  804.8	  482.8	 7258.0	...
5802558	  804.6	  482.0	 7259.0	...
5802559	  804.3	  480.5	 7261.0	...
5802560	  808.1	  460.8	 7297.0	...
5802561	  812.0	  442.1	 7333.0	...
5802562	  816.2	  425.0	 7369.0	...
5802563	  816.4	  425.9	 7371.0	...
5802564	  816.8	  427.1	 7375.0	...
5802565	  817.0	  428.0	 7378.0	...
5802566	  817.0	  433.8	 7368.0	...
5802567	  813.5	  440.1	 7345.0	...
5802568	  810.8	  454.0	 7300.0	...
5802569	  811.1	  468.2	 7247.0	...
5802570	  815.9	  491.3	 7170.0	...
5802571	  820.0	  518.6	 7080.0	...
5802572	  823.2	  552.4	 6968.0	...
5802573	  826.5	  589.1	 6853.0	...
5802574	  830.6	  627.1	 6721.0	...
5802575	  834.2	  668.0	 6583.0	...
5802576	  839.4	  713.3	 6441.0	...
5802577	  844.8	  764.1	 6300.0	...
5802578	  849.8	  819.2	 6141.0	...
5802579	  853.3	  878.7	 5962.0	...
5802580	  856.7	  940.3	 5770.0	...
5802581	  862.7	 1003.7	 5575.0	...
5802582	  868.1	 1069.7	 5375.0	...
5802583	  875.2	 1137.9	 5172.0	...
5802584	  880.1	 1211.4	 4974.0	...
5802585	  887.3	 1285.5	 4763.0	...
5802586	  893.3	 1363.0	 4545.0	...
5802587	  900.5	 1441.3	 4321.0	...
5802588	  907.8	 1519.7	 4102.0	...
5802589	  916.2	 1597.7	 3892.0	...
5802590	  925.5	 1675.4	 3680.0	...
5802591	  936.4	 1753.3	 3471.0	...
5802592	  946.8	 1828.5	 3261.0	...
5802593	  957.6	 1905.3	 3046.0	...
5802594	  970.3	 1987.6	 2835.0	...
5802595	  980.3	 2046.5	 2692.0	...
5802596	  986.7	 2076.9	 2627.0	...
5802597	  986.7	 2076.9	 2627.0	...
SBLINK R 5802598
5802598	   .	   .	    0.0	...
5802599	   .	   .	    0.0	...
5802600	   .	   .	    0.0	...
5802601	   .	   .	    0.0	...
5802602	   .	   .	    0.0	...
5802603	   .	   .	    0.0	...
5802604	   .	   .	    0.0	...
5802605	   .	   .	    0.0	...
5802606	   .	   .	    0.0	...
5802607	   .	   .	    0.0	...
5802608	   .	   .	    0.0	...
5802609	   .	   .	    0.0	...
5802610	   .	   .	    0.0	...
5802611	   .	   .	    0.0	...
5802612	   .	   .	    0.0	...
5802613	   .	   .	    0.0	...
5802614	   .	   .	    0.0	...
5802615	   .	   .	    0.0	...
5802616	   .	   .	    0.0	...
5802617	   .	   .	    0.0	...
5802618	   .	   .	    0.0	...
5802619	   .	   .	    0.0	...
5802620	   .	   .	    0.0	...
5802621	   .	   .	    0.0	...
5802622	   .	   .	    0.0	...
5802623	   .	   .	    0.0	...
5802624	   .	   .	    0.0	...
5802625	   .	   .	    0.0	...
5802626	   .	   .	    0.0	...
5802627	   .	   .	    0.0	...
5802628	   .	   .	    0.0	...
5802629	   .	   .	    0.0	...
5802630	   .	   .	    0.0	...
5802631	   .	   .	    0.0	...
5802632	   .	   .	    0.0	...
5802633	   .	   .	    0.0	...
5802634	   .	   .	    0.0	...
5802635	   .	   .	    0.0	...
5802636	   .	   .	    0.0	...
5802637	   .	   .	    0.0	...
5802638	   .	   .	    0.0	...
5802639	   .	   .	    0.0	...
5802640	   .	   .	    0.0	...
5802641	   .	   .	    0.0	...
5802642	   .	   .	    0.0	...
5802643	   .	   .	    0.0	...
5802644	   .	   .	    0.0	...
5802645	   .	   .	    0.0	...
5802646	   .	   .	    0.0	...
5802647	   .	   .	    0.0	...
5802648	   .	   .	    0.0	...
5802649	   .	   .	    0.0	...
5802650	   .	   .	    0.0	...
5802651	   .	   .	    0.0	...
5802652	   .	   .	    0.0	...
5802653	   .	   .	    0.0	...
5802654	   .	   .	    0.0	...
5802655	   .	   .	    0.0	...
5802656	   .	   .	    0.0	...
5802657	   .	   .	    0.0	...
5802658	   .	   .	    0.0	...
5802659	   .	   .	    0.0	...
5802660	   .	   .	    0.0	...
5802661	   .	   .	    0.0	...
5802662	   .	   .	    0.0	...
5802663	   .	   .	    0.0	...
5802664	   .	   .	    0.0	...
5802665	   .	   .	    0.0	...
5802666	   .	   .	    0.0	...
5802667	   .	   .	    0.0	...
5802668	   .	   .	    0.0	...
5802669	   .	   .	    0.0	...
5802670	   .	   .	    0.0	...
5802671	   .	   .	    0.0	...
5802672	   .	   .	    0.0	...
5802673	   .	   .	    0.0	...
5802674	   .	   .	    0.0	...
5802675	   .	   .	    0.0	...
5802676	   .	   .	    0.0	...
5802677	   .	   .	    0.0	...
5802678	   .	   .	    0.0	...
5802679	   .	   .	    0.0	...
5802680	   .	   .	    0.0	...
5802681	   .	   .	    0.0	...
5802682	   .	   .	    0.0	...
5802683	   .	   .	    0.0	...
5802684	   .	   .	    0.0	...
5802685	   .	   .	    0.0	...
5802686	   .	   .	    0.0	...
5802687	   .	   .	    0.0	...
5802688	   .	   .	    0.0	...
5802689	   .	   .	    0.0	...
5802690	   .	   .	    0.0	...
5802691	   .	   .	    0.0	...
5802692	   .	   .	    0.0	...
5802693	   .	   .	    0.0	...
5802694	   .	   .	    0.0	...
5802695	   .	   .	    0.0	...
5802696	   .	   .	    0.0	...
5802697	   .	   .	    0.0	...
5802698	   .	   .	    0.0	...
5802699	   .	   .	    0.0	...
5802700	   .	   .	    0.0	...
5802701	   .	   .	    0.0	...
5802702	   .	   .	    0.0	...
5802703	   .	   .	    0.0	...
MSG	5802704 0000 _ Number Off
5802704	   .	   .	    0.0	...
5802705	   .	   .	    0.0	...
5802706	   .	   .	    0.0	...
5802707	   .	   .	    0.0	...
5802708	   .	   .	    0.0	...
5802709	   .	   .	    0.0	...
5802710	   .	   .	    0.0	...
5802711	   .	   .	    0.0	...
5802712	   .	   .	    0.0	...
EBLINK R 5802598	5802712	115
5802713	 1014.7	 1763.5	 3383.0	...
5802714	 1014.7	 1763.5	 3383.0	...
5802715	 1009.4	 1755.0	 3402.0	...
5802716	 1003.3	 1736.0	 3454.0	...
5802717	  997.3	 1706.8	 3526.0	...
5802718	  989.5	 1679.6	 3597.0	...
5802719	  982.6	 1652.5	 3664.0	...
5802720	  973.6	 1626.8	 3739.0	...
5802721	  971.0	 1598.4	 3814.0	...
5802722	  967.0	 1572.9	 3881.0	...
5802723	  963.6	 1546.5	 3945.0	...
5802724	  958.8	 1521.5	 4017.0	...
5802725	  955.3	 1494.1	 4090.0	...
5802726	  949.2	 1468.1	 4166.0	...
5802727	  943.7	 1441.3	 4232.0	...
5802728	  938.2	 1416.9	 4297.0	...
5802729	  933.9	 1393.9	 4348.0	...
5802730	  931.0	 1371.0	 4414.0	...
5802731	  927.9	 1348.0	 4478.0	...
5802732	  926.5	 1323.9	 4544.0	...
5802733	  921.9	 1303.1	 4586.0	...
5802734	  917.2	 1282.7	 4636.0	...
5802735	  913.2	 1263.4	 4688.0	...
5802736	  910.0	 1243.1	 4747.0	...
5802737	  906.8	 1224.7	 4799.0	...
5802738	  901.0	 1207.1	 4846.0	...
5802739	  897.5	 1190.8	 4897.0	...
5802740	  894.5	 1172.7	 4946.0	...
5802741	  894.5	 1155.4	 4994.0	...
5802742	  888.2	 1139.2	 5043.0	...
5802743	  881.3	 1124.1	 5090.0	...
5802744	  874.3	 1108.6	 5144.0	...
5802745	  874.4	 1091.7	 5197.0	...
5802746	  874.4	 1073.5	 5254.0	...
5802747	  871.5	 1058.4	 5295.0	...
5802748	  867.8	 1042.7	 5335.0	...
5802749	  864.2	 1028.1	 5371.0	...
5802750	  863.4	 1011.8	 5416.0	...
5802751	  860.2	  997.2	 5458.0	...
5802752	  857.1	  984.8	 5497.0	...
5802753	  853.7	  969.4	 5548.0	...
5802754	  852.7	  954.8	 5596.0	...
5802755	  850.7	  940.6	 5639.0	...
5802756	  849.0	  929.1	 5667.0	...
5802757	  847.0	  916.4	 5709.0	...
5802758	  845.5	  903.1	 5748.0	...
5802759	  844.4	  889.9	 5794.0	...
5802760	  843.8	  880.1	 5827.0	...
5802761	  843.8	  868.8	 5861.0	...
5802762	  843.4	  857.7	 5896.0	...
5802763	  842.9	  844.2	 5934.0	...
5802764	  842.2	  832.0	 5977.0	...
5802765	  841.6	  820.5	 6014.0	...
5802766	  841.0	  809.8	 6048.0	...
5802767	  840.3	  799.5	 6077.0	...
5802768	  839.4	  788.4	 6115.0	...
5802769	  836.8	  778.3	 6147.0	...
5802770	  834.5	  769.9	 6178.0	...
5802771	  832.2	  760.2	 6209.0	...
5802772	  831.8	  749.8	 6237.0	...
5802773	  831.5	  740.0	 6267.0	...
5802774	  831.3	  732.2	 6287.0	...
5802775	  831.2	  725.6	 6313.0	...
5802776	  831.3	  717.7	 6344.0	...
5802777	  831.4	  708.4	 6375.0	...
5802778	  831.1	  698.7	 6403.0	...
5802779	  830.5	  689.4	 6427.0	...
5802780	  829.9	  682.4	 6443.0	...
5802781	  829.0	  677.2	 6462.0	...
5802782	  827.9	  670.6	 6483.0	...
5802783	  826.6	  663.7	 6504.0	...
5802784	  824.0	  657.5	 6528.0	...
5802785	  822.3	  654.7	 6539.0	...
5802786	  820.6	  650.7	 6562.0	...
5802787	  817.9	  646.8	 6579.0	...
5802788	  814.7	  641.0	 6607.0	...
5802789	  815.1	  634.6	 6625.0	...
5802790	  818.0	  624.9	 6653.0	...
5802791	  821.0	  617.0	 6674.0	...
5802792	  820.8	  613.8	 6690.0	...
5802793	  820.5	  609.6	 6707.0	...
5802794	  817.4	  606.1	 6720.0	...
5802795	  814.0	  599.7	 6739.0	...
5802796	  811.7	  592.6	 6763.0	...
5802797	  812.3	  585.5	 6786.0	...
5802798	  814.3	  581.2	 6803.0	...
5802799	  815.2	  578.4	 6816.0	...
5802800	  815.4	  575.6	 6830.0	...
5802801	  813.3	  569.1	 6848.0	...
5802802	  810.6	  565.2	 6853.0	...
5802803	  808.5	  560.6	 6858.0	...
ESACC R  5802552	5802803	252	  805.5	  478.2	  808.5	  560.6	   1.74	   1355
SFIX R   5802804
5802804	  807.3	  557.5	 6865.0	...
5802805	  807.2	  554.1	 6876.0	...
5802806	  807.0	  549.8	 6896.0	...
5802807	  806.7	  546.6	 6912.0	...
5802808	  806.7	  542.3	 6925.0	...
5802809	  807.2	  539.4	 6927.0	...
5802810	  807.7	  536.8	 6930.0	...
5802811	  808.1	  533.5	 6934.0	...
5802812	  808.0	  530.2	 6940.0	...
5802813	  808.9	  527.5	 6944.0	...
5802814	  810.6	  527.1	 6953.0	...
5802815	  811.7	  526.8	 6961.0	...
5802816	  811.8	  524.8	 6973.0	...
5802817	  810.8	  521.6	 6982.0	...
5802818	  810.1	  518.4	 6991.0	...
5802819	  808.7	  517.3	 6998.0	...
5802820	  807.6	  517.3	 7002.0	...
5802821	  808.3	  515.9	 7008.0	...
5802822	  809.6	  514.6	 7011.0	...
5802823	  810.6	  513.2	 7007.0	...
5802824	  809.7	  513.1	 7003.0	...
5802825	  809.1	  513.5	 7000.0	...
5802826	  808.8	  514.1	 7004.0	...
5802827	  808.6	  514.8	 7007.0	...
5802828	  808.3	  515.1	 7008.0	...
5802829	  808.0	  515.7	 7008.0	...
5802830	  807.9	  516.1	 7008.0	...
5802831	  807.7	  514.6	 7009.0	...
5802832	  807.5	  512.8	 7012.0	...
5802833	  808.8	  510.5	 7017.0	...
5802834	  810.0	  508.7	 7027.0	...
5802835	  809.2	  507.3	 7036.0	...
5802836	  807.0	  507.3	 7039.0	...
5802837	  805.8	  508.5	 7037.0	...
5802838	  806.6	  506.9	 7041.0	...
5802839	  807.9	  504.3	 7048.0	...
5802840	  808.3	  501.8	 7054.0	...
5802841	  808.1	  501.8	 7053.0	...
5802842	  807.7	  500.5	 7053.0	...
5802843	  807.2	  499.1	 7057.0	...
5802844	  807.5	  496.2	 7061.0	...
5802845	  807.4	  494.3	 7069.0	...
5802846	  807.2	  491.9	 7072.0	...
5802847	  807.0	  490.7	 7075.0	...
5802848	  807.0	  489.5	 7074.0	...
5802849	  806.8	  486.1	 7081.0	...
5802850	  806.1	  483.0	 7087.0	...
5802851	  805.3	  480.3	 7094.0	...
5802852	  804.7	  480.4	 7094.0	...
5802853	  803.6	  480.6	 7100.0	...
5802854	  802.6	  480.8	 7105.0	...
5802855	  801.1	  477.5	 7111.0	...
5802856	  799.0	  474.1	 7112.0	...
5802857	  796.9	  470.7	 7122.0	...
5802858	  795.4	  469.9	 7131.0	...
5802859	  796.0	  468.9	 7135.0	...
5802860	  796.6	  468.2	 7131.0	...
5802861	  797.0	  468.5	 7127.0	...
5802862	  796.7	  465.7	 7135.0	...
5802863	  796.3	  462.5	 7144.0	...
5802864	  796.1	  460.5	 7148.0	...
5802865	  796.2	  461.6	 7143.0	...
5802866	  795.9	  461.5	 7139.0	...
5802867	  795.5	  460.2	 7140.0	...
5802868	  794.7	  456.2	 7147.0	...
5802869	  794.3	  453.1	 7155.0	...
5802870	  793.7	  448.4	 7174.0	...
5802871	  793.4	  446.4	 7187.0	...
5802872	  793.3	  444.9	 7199.0	...
5802873	  793.4	  445.0	 7193.0	...
5802874	  793.0	  445.0	 7188.0	...
5802875	  792.6	  444.8	 7183.0	...
5802876	  792.2	  444.7	 7186.0	...
5802877	  792.1	  444.2	 7191.0	...
5802878	  790.1	  443.5	 7198.0	...
5802879	  787.8	  440.8	 7204.0	...
5802880	  786.7	  437.7	 7212.0	...
5802881	  787.7	  434.8	 7218.0	...
5802882	  787.9	  433.6	 7224.0	...
5802883	  787.0	  433.3	 7226.0	...
5802884	  786.3	  433.0	 7227.0	...
5802885	  786.6	  433.3	 7227.0	...
5802886	  786.8	  433.6	 7227.0	...
5802887	  786.9	  433.0	 7223.0	...
5802888	  787.5	  431.9	 7219.0	...
5802889	  788.1	  430.7	 7217.0	...
5802890	  788.7	  430.1	 7220.0	...
5802891	  788.9	  429.3	 7224.0	...
5802892	  789.3	  428.9	 7224.0	...
5802893	  790.0	  428.9	 7224.0	...
5802894	  790.6	  429.3	 7227.0	...
5802895	  789.6	  429.1	 7236.0	...
5802896	  788.2	  427.9	 7246.0	...
5802897	  786.6	  426.8	 7253.0	...
5802898	  786.2	  424.7	 7252.0	...
5802899	  785.8	  423.3	 7252.0	...
5802900	  789.5	  423.3	 7252.0	...
5802901	  793.4	  424.7	 7250.0	...
5802902	  797.5	  426.0	 7248.0	...
5802903	  798.0	  425.9	 7247.0	...
5802904	  798.9	  426.4	 7251.0	...
5802905	  799.5	  427.0	 7254.0	...
5802906	  799.7	  426.5	 7256.0	...
5802907	  799.8	  425.5	 7256.0	...
5802908	  800.0	  424.6	 7256.0	...
5802909	  800.4	  421.9	 7264.0	...
5802910	  800.5	  419.2	 7272.0	...
5802911	  800.9	  418.4	 7280.0	...
5802912	  801.2	  420.3	 7280.0	...
5802913	  801.4	  421.9	 7283.0	...
5802914	  801.4	  421.3	 7284.0	...
5802915	  801.5	  419.3	 7294.0	...
MSG	5802916 0000 _ Number On
5802916	  802.1	  417.7	 7302.0	...
5802917	  802.8	  418.1	 7307.0	...
5802918	  801.9	  419.9	 7299.0	...
5802919	  800.5	  420.2	 7292.0	...
5802920	  798.9	  418.7	 7290.0	...
5802921	  798.9	  418.8	 7294.0	...
5802922	  798.8	  420.7	 7295.0	...
5802923	  798.8	  422.2	 7295.0	...
5802924	  798.8	  420.7	 7294.0	...
5802925	  799.2	  419.1	 7292.0	...
5802926	  799.6	  417.7	 7291.0	...
5802927	  799.1	  417.7	 7291.0	...
5802928	  798.5	  417.6	 7291.0	...
5802929	  797.9	  417.7	 7292.0	...
5802930	  799.4	  417.6	 7296.0	...
5802931	  801.0	  417.4	 7300.0	...
5802932	  803.5	  420.9	 7293.0	...
5802933	  805.0	  424.5	 7282.0	...
5802934	  806.2	  426.3	 7273.0	...
5802935	  806.5	  424.6	 7279.0	...
5802936	  806.3	  423.3	 7285.0	...
5802937	  805.9	  424.0	 7289.0	...
5802938	  805.6	  424.2	 7290.0	...
5802939	  805.2	  424.0	 7291.0	...
5802940	  805.2	  423.8	 7292.0	...
5802941	  805.1	  423.8	 7292.0	...
5802942	  805.0	  422.4	 7291.0	...
5802943	  804.9	  421.0	 7291.0	...
5802944	  805.2	  419.9	 7298.0	...
5802945	  805.8	  420.2	 7304.0	...
5802946	  806.5	  420.4	 7309.0	...
5802947	  807.0	  420.5	 7307.0	...
5802948	  807.4	  420.6	 7305.0	...
5802949	  807.6	  421.3	 7301.0	...
5802950	  807.4	  422.5	 7296.0	...
5802951	  807.0	  423.7	 7291.0	...
5802952	  806.8	  422.9	 7294.0	...
5802953	  807.2	  420.7	 7300.0	...
5802954	  807.5	  418.6	 7303.0	...
5802955	  808.2	  418.4	 7301.0	...
5802956	  808.8	  419.1	 7299.0	...
5802957	  809.1	  419.8	 7298.0	...
5802958	  809.3	  421.0	 7296.0	...
5802959	  809.3	  421.9	 7294.0	...
5802960	  809.7	  422.3	 7302.0	...
5802961	  810.0	  421.3	 7309.0	...
5802962	  810.2	  420.6	 7316.0	...
5802963	  809.6	  420.4	 7314.0	...
5802964	  808.9	  420.6	 7313.0	...
5802965	  807.9	  420.2	 7314.0	...
5802966	  807.5	  419.8	 7313.0	...
5802967	  807.5	  418.1	 7311.0	...
5802968	  808.2	  416.6	 7308.0	...
5802969	  809.5	  414.7	 7307.0	...
5802970	  809.9	  414.3	 7305.0	...
5802971	  810.2	  415.8	 7306.0	...
5802972	  809.9	  417.7	 7306.0	...
5802973	  810.6	  419.6	 7306.0	...
5802974	  810.9	  418.6	 7306.0	...
5802975	  811.3	  417.5	 7306.0	...
5802976	  810.7	  414.5	 7312.0	...
5802977	  810.1	  412.6	 7318.0	...
5802978	  809.6	  411.5	 7315.0	...
5802979	  809.2	  413.4	 7306.0	...
5802980	  808.9	  415.1	 7298.0	...
5802981	  808.5	  415.8	 7299.0	...
5802982	  808.6	  416.0	 7299.0	...
5802983	  809.2	  416.5	 7298.0	...
5802984	  809.9	  418.1	 7297.0	...
5802985	  810.1	  419.1	 7297.0	...
5802986	  809.9	  419.8	 7296.0	...
5802987	  809.6	  419.5	 7296.0	...
5802988	  809.5	  418.7	 7294.0	...
5802989	  809.6	  417.5	 7291.0	...
5802990	  809.7	  416.3	 7292.0	...
5802991	  810.0	  415.1	 7295.0	...
5802992	  811.4	  414.0	 7298.0	...
5802993	  812.8	  413.5	 7305.0	...
5802994	  814.0	  413.6	 7311.0	...
5802995	  813.7	  414.0	 7319.0	...
5802996	  813.4	  413.6	 7320.0	...
5802997	  813.1	  413.2	 7322.0	...
5802998	  813.9	  411.5	 7327.0	...
5802999	  814.9	  409.9	 7332.0	...
5803000	  813.4	  409.8	 7328.0	...
5803001	  810.9	  410.9	 7320.0	...
5803002	  809.9	  411.8	 7311.0	...
5803003	  811.4	  411.4	 7312.0	...
5803004	  811.7	  412.2	 7310.0	...
5803005	  810.6	  413.4	 7307.0	...
5803006	  809.8	  413.0	 7308.0	...
5803007	  810.0	  411.5	 7311.0	...
5803008	  810.2	  409.3	 7313.0	...
5803009	  811.4	  408.2	 7315.0	...
5803010	  812.6	  407.0	 7318.0	...
5803011	  813.9	  406.6	 7322.0	...
5803012	  813.8	  407.0	 7325.0	...
5803013	  813.6	  408.9	 7321.0	...
5803014	  812.7	  410.6	 7318.0	...
5803015	  811.7	  411.2	 7317.0	...
5803016	  810.8	  411.0	 7319.0	...
5803017	  810.5	  411.4	 7319.0	...
5803018	  811.2	  411.7	 7317.0	...
5803019	  811.9	  410.3	 7314.0	...
5803020	  812.6	  408.3	 7325.0	...
5803021	  812.2	  407.6	 7336.0	...
5803022	  811.8	  407.8	 7343.0	...
5803023	  811.3	  407.2	 7339.0	...
5803024	  811.0	  406.4	 7334.0	...
5803025	  810.9	  406.3	 7333.0	...
5803026	  809.3	  408.7	 7332.0	...
5803027	  807.7	  410.6	 7331.0	...
5803028	  807.8	  411.4	 7330.0	...
5803029	  809.4	  410.4	 7331.0	...
5803030	  811.2	  409.8	 7331.0	...
5803031	  812.3	  409.1	 7333.0	...
5803032	  813.5	  408.4	 7334.0	...
5803033	  814.2	  407.5	 7326.0	...
5803034	  813.0	  407.5	 7316.0	...
5803035	  811.9	  407.8	 7307.0	...
5803036	  811.9	  408.4	 7307.0	...
5803037	  812.3	  408.9	 7315.0	...
5803038	  812.6	  409.0	 7323.0	...
5803039	  812.6	  408.9	 7331.0	...
5803040	  812.6	  408.7	 7329.0	...
5803041	  811.4	  408.7	 7325.0	...
5803042	  810.9	  408.0	 7323.0	...
5803043	  810.6	  407.3	 7321.0	...
5803044	  811.8	  406.4	 7321.0	...
5803045	  812.4	  406.5	 7323.0	...
5803046	  812.9	  406.8	 7324.0	...
5803047	  812.6	  407.4	 7324.0	...
EFIX R   5802804	5803047	244	  804.8	  441.7	   7221
SSACC R  5803048
5803048	  813.0	  406.9	 7330.0	...
5803049	  813.4	  406.2	 7335.0	...
5803050	  814.6	  404.6	 7343.0	...
5803051	  814.7	  404.0	 7345.0	...
5803052	  814.2	  404.7	 7347.0	...
5803053	  813.6	  405.8	 7347.0	...
5803054	  813.0	  406.9	 7347.0	...
5803055	  813.7	  406.5	 7349.0	...
5803056	  814.2	  406.4	 7351.0	...
5803057	  806.0	  431.7	 7304.0	...
5803058	  797.3	  457.3	 7257.0	...
5803059	  788.5	  482.0	 7209.0	...
5803060	  789.2	  482.0	 7213.0	...
5803061	  789.8	  481.8	 7215.0	...
5803062	  789.7	  482.9	 7217.0	...
5803063	  789.1	  483.1	 7217.0	...
5803064	  788.6	  483.2	 7214.0	...
5803065	  788.7	  483.1	 7212.0	...
5803066	  788.7	  483.2	 7210.0	...
ESACC R  5803048	5803066	19	  813.0	  406.9	  788.7	  483.2	   1.68	    213
SFIX R   5803067
5803067	  788.9	  483.4	 7210.0	...
5803068	  789.0	  483.3	 7212.0	...
5803069	  788.8	  483.1	 7213.0	...
5803070	  788.8	  482.6	 7214.0	...
5803071	  789.1	  482.2	 7215.0	...
5803072	  789.6	  482.8	 7214.0	...
5803073	  790.0	  483.6	 7214.0	...
5803074	  789.9	  484.2	 7211.0	...
5803075	  789.5	  483.1	 7209.0	...
5803076	  789.4	  482.6	 7207.0	...
5803077	  789.7	  482.6	 7209.0	...
5803078	  789.5	  483.7	 7209.0	...
5803079	  789.2	  484.3	 7209.0	...
5803080	  789.0	  484.9	 7207.0	...
5803081	  789.4	  484.9	 7207.0	...
5803082	  790.0	  484.5	 7208.0	...
5803083	  790.2	  484.0	 7209.0	...
5803084	  790.3	  483.5	 7209.0	...
5803085	  789.6	  483.6	 7208.0	...
5803086	  789.1	  483.9	 7208.0	...
5803087	  788.7	  484.2	 7213.0	...
5803088	  788.3	  484.8	 7219.0	...
5803089	  787.9	  485.1	 7223.0	...
5803090	  788.0	  485.8	 7221.0	...
5803091	  788.4	  486.1	 7219.0	...
5803092	  788.8	  485.8	 7218.0	...
5803093	  788.7	  485.1	 7218.0	...
5803094	  788.6	  484.4	 7217.0	...
5803095	  789.4	  484.2	 7216.0	...
5803096	  790.1	  484.0	 7215.0	...
5803097	  790.4	  483.7	 7217.0	...
5803098	  789.9	  483.1	 7217.0	...
5803099	  789.4	  482.6	 7218.0	...
5803100	  789.3	  483.0	 7219.0	...
5803101	  789.7	  483.6	 7220.0	...
5803102	  790.3	  484.2	 7220.0	...
5803103	  790.7	  484.0	 7217.0	...
5803104	  790.8	  483.9	 7213.0	...
5803105	  790.8	  483.9	 7211.0	...
5803106	  790.8	  483.9	 7212.0	...
5803107	  790.7	  483.9	 7213.0	...
5803108	  790.5	  483.8	 7212.0	...
5803109	  790.4	  484.0	 7210.0	...
5803110	  790.7	  484.1	 7209.0	...
5803111	  791.1	  483.8	 7209.0	...
5803112	  791.5	  483.4	 7211.0	...
5803113	  791.6	  483.0	 7213.0	...
5803114	  791.7	  482.9	 7216.0	...
5803115	  791.6	  482.8	 7223.0	...
5803116	  791.6	  482.7	 7229.0	...
5803117	  791.5	  482.5	 7233.0	...
5803118	  791.4	  482.4	 7235.0	...
5803119	  791.3	  482.5	 7236.0	...
5803120	  791.3	  482.7	 7238.0	...
5803121	  790.3	  482.5	 7237.0	...
5803122	  789.2	  482.1	 7236.0	...
5803123	  788.2	  482.6	 7235.0	...
5803124	  788.2	  483.6	 7236.0	...
5803125	  788.3	  484.5	 7238.0	...
5803126	  788.6	  484.4	 7239.0	...
5803127	  789.0	  484.2	 7243.0	...
5803128	  789.2	  484.1	 7246.0	...
5803129	  789.3	  484.1	 7252.0	...
5803130	  789.2	  484.2	 7254.0	...
5803131	  789.2	  484.1	 7256.0	...
5803132	  789.3	  483.6	 7256.0	...
5803133	  788.6	  482.2	 7256.0	...
5803134	  788.0	  481.0	 7256.0	...
5803135	  788.0	  480.0	 7254.0	...
5803136	  788.6	  480.1	 7252.0	...
5803137	  789.3	  480.4	 7250.0	...
5803138	  789.2	  481.2	 7250.0	...
5803139	  789.7	  481.9	 7249.0	...
5803140	  790.3	  482.5	 7249.0	...
5803141	  791.0	  482.5	 7252.0	...
5803142	  791.2	  482.5	 7255.0	...
5803143	  791.3	  482.4	 7258.0	...
5803144	  791.3	  482.5	 7257.0	...
5803145	  791.1	  481.6	 7257.0	...
5803146	  790.9	  480.7	 7259.0	...
5803147	  790.6	  480.1	 7262.0	...
5803148	  790.4	  480.3	 7265.0	...
5803149	  790.3	  480.6	 7269.0	...
5803150	  790.1	  480.5	 7273.0	...
5803151	  790.0	  480.1	 7278.0	...
5803152	  790.3	  479.7	 7279.0	...
5803153	  790.5	  479.6	 7280.0	...
5803154	  790.7	  479.9	 7279.0	...
5803155	  790.4	  480.9	 7277.0	...
5803156	  790.5	  481.6	 7273.0	...
5803157	  790.7	  482.1	 7271.0	...
5803158	  790.8	  482.1	 7270.0	...
5803159	  790.9	  482.1	 7272.0	...
5803160	  790.9	  482.1	 7277.0	...
5803161	  790.8	  482.1	 7281.0	...
5803162	  791.1	  481.8	 7283.0	...
5803163	  791.7	  481.4	 7285.0	...
5803164	  792.4	  481.6	 7287.0	...
5803165	  792.1	  482.3	 7286.0	...
5803166	  791.5	  483.1	 7283.0	...
5803167	  791.2	  483.3	 7283.0	...
5803168	  791.6	  483.6	 7286.0	...
5803169	  791.7	  483.9	 7291.0	...
5803170	  791.3	  484.1	 7294.0	...
5803171	  790.8	  483.8	 7295.0	...
5803172	  790.7	  483.6	 7294.0	...
5803173	  790.9	  483.8	 7293.0	...
5803174	  791.1	  484.2	 7293.0	...
5803175	  791.2	  483.9	 7295.0	...
5803176	  791.2	  482.5	 7296.0	...
5803177	  791.1	  481.1	 7295.0	...
5803178	  791.0	  481.2	 7293.0	...
5803179	  790.8	  482.2	 7295.0	...
5803180	  790.2	  483.2	 7299.0	...
5803181	  789.7	  483.2	 7303.0	...
5803182	  789.2	  481.7	 7304.0	...
5803183	  789.4	  480.1	 7306.0	...
5803184	  789.7	  479.0	 7308.0	...
5803185	  789.9	  479.5	 7309.0	...
5803186	  789.6	  480.0	 7309.0	...
5803187	  789.4	  480.4	 7308.0	...
5803188	  790.0	  480.6	 7308.0	...
5803189	  790.6	  480.5	 7308.0	...
5803190	  791.2	  480.1	 7308.0	...
5803191	  791.1	  479.9	 7313.0	...
5803192	  791.4	  479.9	 7318.0	...
5803193	  791.8	  479.6	 7320.0	...
5803194	  791.6	  479.3	 7318.0	...
5803195	  791.0	  478.9	 7316.0	...
5803196	  790.4	  478.8	 7318.0	...
5803197	  790.3	  478.8	 7320.0	...
5803198	  790.0	  478.8	 7325.0	...
5803199	  789.9	  478.8	 7329.0	...
5803200	  789.7	  478.8	 7331.0	...
5803201	  790.4	  478.6	 7331.0	...
5803202	  790.9	  478.4	 7329.0	...
5803203	  791.3	  477.8	 7326.0	...
5803204	  791.1	  477.4	 7324.0	...
5803205	  791.0	  476.9	 7325.0	...
5803206	  790.6	  477.0	 7326.0	...
5803207	  790.4	  477.1	 7329.0	...
5803208	  790.2	  477.2	 7330.0	...
5803209	  790.4	  477.2	 7333.0	...
5803210	  790.4	  477.2	 7333.0	...
5803211	  790.3	  477.0	 7335.0	...
5803212	  790.1	  476.7	 7336.0	...
5803213	  790.0	  476.0	 7337.0	...
5803214	  790.0	  475.4	 7337.0	...
5803215	  789.7	  475.2	 7336.0	...
5803216	  789.0	  475.4	 7337.0	...
5803217	  788.3	  475.8	 7339.0	...
MSG	5803218 0000 _ Number Off
5803218	  788.2	  476.2	 7342.0	...
5803219	  788.6	  476.4	 7344.0	...
5803220	  790.0	  476.2	 7343.0	...
5803221	  791.2	  476.0	 7340.0	...
5803222	  792.2	  475.8	 7342.0	...
5803223	  792.2	  475.8	 7346.0	...
5803224	  792.5	  475.7	 7349.0	...
5803225	  792.8	  475.8	 7348.0	...
5803226	  792.9	  475.9	 7346.0	...
5803227	  792.2	  476.1	 7346.0	...
5803228	  791.4	  475.8	 7345.0	...
5803229	  790.7	  475.0	 7345.0	...
5803230	  790.2	  474.2	 7345.0	...
5803231	  789.9	  473.9	 7346.0	...
5803232	  789.9	  475.3	 7347.0	...
5803233	  789.9	  476.8	 7348.0	...
5803234	  789.9	  477.2	 7352.0	...
5803235	  789.6	  476.5	 7357.0	...
5803236	  789.6	  475.8	 7361.0	...
5803237	  789.8	  475.9	 7361.0	...
5803238	  790.1	  475.9	 7362.0	...
5803239	  790.3	  476.0	 7362.0	...
5803240	  790.5	  476.3	 7363.0	...
5803241	  790.7	  476.6	 7364.0	...
5803242	  790.7	  476.2	 7365.0	...
5803243	  790.6	  475.6	 7367.0	...
5803244	  790.6	  475.1	 7367.0	...
5803245	  790.5	  475.9	 7367.0	...
5803246	  790.5	  476.6	 7366.0	...
5803247	  790.8	  477.4	 7365.0	...
5803248	  791.2	  477.5	 7365.0	...
5803249	  791.6	  476.8	 7365.0	...
5803250	  791.6	  476.1	 7366.0	...
5803251	  791.6	  475.5	 7370.0	...
5803252	  791.4	  475.7	 7373.0	...
5803253	  791.3	  476.0	 7376.0	...
5803254	  791.3	  476.6	 7372.0	...
5803255	  791.6	  477.1	 7368.0	...
5803256	  791.7	  477.2	 7368.0	...
5803257	  791.4	  476.6	 7376.0	...
5803258	  791.1	  475.5	 7384.0	...
5803259	  790.8	  474.8	 7386.0	...
5803260	  790.7	  474.3	 7383.0	...
5803261	  790.6	  474.2	 7380.0	...
5803262	  790.6	  474.3	 7379.0	...
5803263	  791.0	  475.6	 7380.0	...
5803264	  791.5	  477.0	 7380.0	...
5803265	  792.0	  477.2	 7379.0	...
5803266	  792.8	  476.2	 7379.0	...
5803267	  793.3	  475.2	 7379.0	...
5803268	  792.5	  475.4	 7380.0	...
5803269	  791.2	  475.5	 7381.0	...
5803270	  789.9	  475.3	 7382.0	...
5803271	  790.5	  474.8	 7382.0	...
5803272	  791.1	  474.3	 7384.0	...
5803273	  791.7	  474.6	 7385.0	...
5803274	  791.6	  474.9	 7389.0	...
5803275	  791.7	  475.3	 7393.0	...
5803276	  791.8	  475.3	 7396.0	...
5803277	  792.0	  475.5	 7395.0	...
5803278	  792.1	  475.7	 7397.0	...
5803279	  792.1	  475.5	 7399.0	...
5803280	  792.1	  475.2	 7402.0	...
5803281	  792.0	  474.9	 7402.0	...
5803282	  791.9	  475.2	 7402.0	...
5803283	  791.6	  475.5	 7403.0	...
5803284	  791.4	  475.8	 7404.0	...
5803285	  791.3	  475.2	 7404.0	...
5803286	  791.3	  474.5	 7403.0	...
5803287	  791.0	  473.8	 7402.0	...
5803288	  790.8	  473.9	 7401.0	...
5803289	  790.6	  474.0	 7400.0	...
5803290	  790.6	  474.0	 7399.0	...
5803291	  790.7	  473.8	 7402.0	...
5803292	  791.1	  473.5	 7406.0	...
5803293	  791.4	  473.2	 7410.0	...
5803294	  791.7	  473.2	 7410.0	...
5803295	  792.0	  473.2	 7410.0	...
5803296	  792.1	  473.2	 7410.0	...
5803297	  792.1	  472.6	 7410.0	...
5803298	  791.9	  472.0	 7412.0	...
5803299	  792.1	  471.7	 7414.0	...
5803300	  792.9	  471.8	 7416.0	...
5803301	  793.8	  471.9	 7416.0	...
5803302	  793.8	  471.7	 7415.0	...
5803303	  793.2	  472.4	 7416.0	...
5803304	  792.7	  473.1	 7418.0	...
5803305	  792.8	  474.1	 7419.0	...
5803306	  792.7	  474.4	 7419.0	...
5803307	  792.7	  474.8	 7417.0	...
5803308	  792.6	  474.8	 7416.0	...
5803309	  792.6	  474.9	 7416.0	...
5803310	  792.5	  474.4	 7418.0	...
5803311	  792.3	  473.4	 7421.0	...
5803312	  792.0	  472.2	 7422.0	...
5803313	  792.1	  471.5	 7426.0	...
5803314	  792.4	  471.5	 7428.0	...
5803315	  793.2	  472.1	 7431.0	...
5803316	  793.9	  472.7	 7432.0	...
5803317	  794.7	  473.4	 7432.0	...
5803318	  794.9	  473.4	 7430.0	...
5803319	  794.6	  473.3	 7428.0	...
5803320	  794.5	  472.6	 7427.0	...
5803321	  794.5	  471.8	 7428.0	...
5803322	  793.9	  471.4	 7428.0	...
5803323	  793.4	  471.6	 7425.0	...
5803324	  793.1	  471.8	 7421.0	...
5803325	  793.6	  471.9	 7417.0	...
5803326	  793.9	  471.8	 7418.0	...
5803327	  793.7	  471.7	 7423.0	...
5803328	  793.4	  472.0	 7430.0	...
5803329	  793.1	  472.1	 7438.0	...
5803330	  792.9	  472.2	 7440.0	...
5803331	  792.6	  471.9	 7440.0	...
5803332	  792.6	  471.9	 7442.0	...
5803333	  793.0	  472.4	 7443.0	...
5803334	  793.5	  473.2	 7443.0	...
5803335	  793.5	  474.1	 7442.0	...
5803336	  793.1	  474.1	 7441.0	...
5803337	  792.9	  473.9	 7442.0	...
5803338	  793.0	  473.8	 7443.0	...
5803339	  793.1	  474.0	 7442.0	...
5803340	  793.1	  474.4	 7440.0	...
5803341	  793.2	  474.6	 7438.0	...
5803342	  793.4	  474.9	 7437.0	...
5803343	  793.2	  475.0	 7438.0	...
5803344	  792.5	  474.1	 7439.0	...
5803345	  791.8	  473.2	 7440.0	...
5803346	  791.4	  472.1	 7441.0	...
5803347	  791.4	  472.1	 7443.0	...
5803348	  792.0	  472.0	 7445.0	...
5803349	  792.6	  472.0	 7448.0	...
5803350	  793.0	  471.8	 7446.0	...
5803351	  792.7	  471.8	 7443.0	...
5803352	  792.4	  472.2	 7441.0	...
5803353	  792.1	  472.8	 7441.0	...
5803354	  791.8	  472.5	 7436.0	...
5803355	  791.6	  471.5	 7430.0	...
5803356	  792.2	  469.9	 7428.0	...
5803357	  792.7	  469.2	 7430.0	...
5803358	  792.1	  468.9	 7434.0	...
5803359	  791.2	  469.0	 7435.0	...
5803360	  790.2	  468.9	 7436.0	...
5803361	  790.2	  468.6	 7436.0	...
5803362	  790.8	  469.3	 7437.0	...
5803363	  791.6	  470.3	 7438.0	...
5803364	  792.4	  471.1	 7439.0	...
5803365	  792.6	  470.7	 7441.0	...
5803366	  792.8	  470.4	 7442.0	...
5803367	  793.1	  470.2	 7442.0	...
5803368	  793.1	  470.0	 7441.0	...
5803369	  793.0	  469.7	 7443.0	...
5803370	  793.0	  469.5	 7444.0	...
5803371	  793.1	  469.3	 7445.0	...
5803372	  793.2	  468.7	 7445.0	...
5803373	  792.9	  468.6	 7444.0	...
5803374	  792.4	  468.5	 7444.0	...
5803375	  791.9	  468.5	 7444.0	...
5803376	  791.8	  467.4	 7443.0	...
5803377	  791.6	  466.3	 7440.0	...
5803378	  791.5	  466.4	 7435.0	...
5803379	  791.6	  468.1	 7431.0	...
5803380	  791.5	  469.7	 7438.0	...
5803381	  791.4	  470.4	 7446.0	...
5803382	  791.7	  470.2	 7458.0	...
5803383	  792.1	  469.2	 7461.0	...
5803384	  792.9	  468.3	 7465.0	...
5803385	  793.1	  468.1	 7465.0	...
5803386	  793.5	  468.7	 7465.0	...
5803387	  793.5	  469.5	 7463.0	...
5803388	  793.5	  469.7	 7460.0	...
5803389	  793.5	  470.2	 7457.0	...
5803390	  793.6	  470.4	 7457.0	...
5803391	  793.6	  469.9	 7457.0	...
5803392	  793.6	  469.2	 7457.0	...
5803393	  793.4	  468.8	 7459.0	...
5803394	  793.1	  469.3	 7462.0	...
5803395	  792.7	  469.8	 7465.0	...
5803396	  792.6	  470.1	 7466.0	...
5803397	  792.6	  470.3	 7465.0	...
5803398	  792.9	  470.5	 7464.0	...
5803399	  792.9	  470.4	 7462.0	...
5803400	  792.7	  470.2	 7460.0	...
5803401	  792.4	  469.8	 7458.0	...
5803402	  792.2	  469.6	 7457.0	...
5803403	  792.8	  469.7	 7455.0	...
5803404	  793.7	  469.8	 7454.0	...
5803405	  794.5	  469.4	 7454.0	...
5803406	  794.4	  468.6	 7457.0	...
5803407	  793.4	  467.8	 7459.0	...
5803408	  792.5	  467.4	 7459.0	...
5803409	  791.6	  467.5	 7460.0	...
5803410	  791.1	  467.7	 7461.0	...
5803411	  790.6	  468.0	 7461.0	...
5803412	  790.1	  468.2	 7464.0	...
5803413	  790.1	  468.2	 7467.0	...
5803414	  790.2	  468.3	 7462.0	...
5803415	  790.3	  468.4	 7454.0	...
5803416	  790.5	  468.8	 7452.0	...
5803417	  790.7	  469.7	 7456.0	...
5803418	  791.0	  470.5	 7460.0	...
5803419	  791.2	  470.2	 7459.0	...
5803420	  791.2	  469.4	 7458.0	...
5803421	  790.6	  468.7	 7459.0	...
5803422	  790.0	  469.0	 7457.0	...
5803423	  789.4	  469.2	 7455.0	...
5803424	  789.5	  469.2	 7453.0	...
5803425	  789.6	  469.2	 7455.0	...
5803426	  789.6	  469.0	 7457.0	...
5803427	  790.0	  468.9	 7459.0	...
5803428	  791.4	  468.2	 7463.0	...
5803429	  792.7	  467.7	 7467.0	...
MSG	5803430 0000 _ Number On
5803430	  793.6	  466.9	 7471.0	...
5803431	  793.4	  466.8	 7470.0	...
5803432	  793.3	  466.9	 7470.0	...
5803433	  793.5	  467.7	 7469.0	...
5803434	  793.9	  468.6	 7468.0	...
5803435	  793.2	  469.5	 7463.0	...
5803436	  792.4	  470.7	 7458.0	...
5803437	  791.6	  471.7	 7455.0	...
5803438	  791.6	  471.7	 7457.0	...
5803439	  791.4	  471.0	 7460.0	...
5803440	  791.2	  470.4	 7459.0	...
5803441	  791.1	  470.6	 7458.0	...
5803442	  791.0	  470.6	 7457.0	...
5803443	  791.1	  470.7	 7458.0	...
5803444	  791.2	  470.4	 7460.0	...
5803445	  791.3	  470.2	 7462.0	...
5803446	  791.2	  470.0	 7470.0	...
5803447	  791.0	  470.2	 7476.0	...
5803448	  790.8	  470.3	 7479.0	...
5803449	  790.8	  470.3	 7472.0	...
5803450	  791.3	  470.4	 7465.0	...
5803451	  791.6	  470.5	 7462.0	...
5803452	  791.7	  470.6	 7461.0	...
5803453	  791.5	  470.7	 7463.0	...
5803454	  791.3	  470.7	 7466.0	...
5803455	  791.4	  470.7	 7468.0	...
5803456	  791.4	  470.3	 7466.0	...
5803457	  791.3	  469.9	 7465.0	...
5803458	  791.4	  469.5	 7464.0	...
5803459	  791.5	  469.4	 7467.0	...
5803460	  791.6	  469.6	 7471.0	...
5803461	  791.6	  469.9	 7475.0	...
5803462	  791.6	  470.2	 7475.0	...
5803463	  791.5	  470.5	 7473.0	...
5803464	  791.3	  470.9	 7472.0	...
5803465	  791.0	  471.3	 7472.0	...
5803466	  790.8	  471.4	 7473.0	...
5803467	  790.8	  471.7	 7472.0	...
5803468	  790.7	  472.0	 7470.0	...
5803469	  790.9	  472.4	 7468.0	...
5803470	  791.1	  472.6	 7469.0	...
5803471	  791.4	  472.7	 7470.0	...
5803472	  791.5	  472.4	 7471.0	...
5803473	  791.0	  471.3	 7472.0	...
5803474	  790.5	  470.4	 7474.0	...
5803475	  790.0	  469.6	 7476.0	...
5803476	  790.0	  469.6	 7477.0	...
5803477	  790.0	  469.5	 7475.0	...
5803478	  790.0	  469.5	 7471.0	...
5803479	  789.5	  470.0	 7466.0	...
5803480	  788.7	  470.6	 7465.0	...
5803481	  787.9	  471.2	 7464.0	...
5803482	  787.6	  471.2	 7463.0	...
5803483	  787.3	  469.6	 7461.0	...
5803484	  787.3	  468.0	 7459.0	...
5803485	  787.5	  467.2	 7456.0	...
5803486	  788.2	  467.9	 7456.0	...
5803487	  788.3	  468.6	 7456.0	...
5803488	  788.3	  468.2	 7452.0	...
5803489	  788.1	  467.7	 7448.0	...
5803490	  788.1	  467.4	 7447.0	...
5803491	  787.9	  467.5	 7450.0	...
5803492	  787.6	  467.8	 7456.0	...
5803493	  787.1	  468.0	 7456.0	...
5803494	  786.8	  468.2	 7456.0	...
5803495	  786.8	  468.6	 7447.0	...
5803496	  787.0	  468.9	 7440.0	...
5803497	  787.5	  467.6	 7441.0	...
5803498	  787.8	  466.0	 7447.0	...
5803499	  787.1	  464.7	 7454.0	...
5803500	  786.3	  465.2	 7456.0	...
5803501	  785.6	  465.7	 7457.0	...
5803502	  786.1	  466.1	 7457.0	...
5803503	  786.6	  466.4	 7457.0	...
5803504	  786.9	  466.6	 7456.0	...
5803505	  787.0	  466.5	 7457.0	...
5803506	  787.0	  466.4	 7456.0	...
5803507	  787.0	  466.1	 7456.0	...
5803508	  786.9	  465.8	 7456.0	...
5803509	  787.5	  465.1	 7457.0	...
5803510	  788.6	  464.7	 7457.0	...
5803511	  789.9	  464.7	 7455.0	...
5803512	  789.0	  465.3	 7451.0	...
5803513	  787.6	  466.0	 7448.0	...
5803514	  786.5	  466.0	 7448.0	...
5803515	  787.0	  465.8	 7448.0	...
5803516	  787.5	  465.7	 7448.0	...
5803517	  787.5	  465.7	 7449.0	...
5803518	  787.4	  465.7	 7450.0	...
5803519	  787.4	  465.7	 7452.0	...
5803520	  787.5	  465.7	 7449.0	...
5803521	  787.6	  465.9	 7447.0	...
5803522	  787.7	  466.1	 7447.0	...
5803523	  787.5	  466.4	 7451.0	...
5803524	  787.4	  466.7	 7456.0	...
5803525	  787.1	  467.2	 7458.0	...
5803526	  786.9	  467.5	 7455.0	...
5803527	  786.6	  467.0	 7451.0	...
5803528	  786.6	  466.4	 7448.0	...
5803529	  787.1	  465.8	 7449.0	...
5803530	  787.6	  466.3	 7451.0	...
5803531	  788.0	  466.7	 7451.0	...
5803532	  787.9	  466.9	 7453.0	...
5803533	  787.7	  466.7	 7456.0	...
5803534	  787.7	  466.5	 7459.0	...
5803535	  787.7	  466.0	 7462.0	...
5803536	  787.7	  465.6	 7463.0	...
5803537	  787.2	  464.9	 7461.0	...
5803538	  786.7	  464.7	 7455.0	...
5803539	  786.0	  464.9	 7448.0	...
5803540	  785.7	  465.4	 7442.0	...
5803541	  785.4	  466.0	 7438.0	...
5803542	  785.3	  466.1	 7438.0	...
5803543	  785.5	  466.1	 7441.0	...
5803544	  785.7	  465.9	 7444.0	...
5803545	  785.9	  465.9	 7443.0	...
5803546	  785.8	  465.9	 7442.0	...
5803547	  785.6	  465.9	 7442.0	...
5803548	  785.7	  466.6	 7443.0	...
5803549	  786.0	  467.2	 7440.0	...
5803550	  785.8	  467.1	 7438.0	...
5803551	  785.4	  466.1	 7438.0	...
5803552	  784.9	  465.0	 7438.0	...
5803553	  785.1	  464.7	 7439.0	...
5803554	  785.8	  465.0	 7445.0	...
5803555	  786.3	  465.4	 7451.0	...
5803556	  786.3	  465.6	 7456.0	...
5803557	  785.8	  465.4	 7454.0	...
5803558	  785.4	  465.2	 7452.0	...
5803559	  785.2	  465.2	 7454.0	...
5803560	  785.1	  465.3	 7456.0	...
5803561	  785.2	  465.5	 7452.0	...
5803562	  785.7	  465.7	 7447.0	...
5803563	  786.2	  465.8	 7444.0	...
5803564	  786.6	  465.9	 7447.0	...
5803565	  786.6	  466.3	 7450.0	...
5803566	  786.8	  466.6	 7450.0	...
5803567	  786.9	  466.8	 7449.0	...
5803568	  786.7	  466.9	 7447.0	...
5803569	  786.3	  467.0	 7445.0	...
5803570	  785.8	  466.9	 7444.0	...
5803571	  785.7	  466.4	 7446.0	...
5803572	  785.5	  465.9	 7449.0	...
5803573	  785.5	  465.7	 7448.0	...
5803574	  785.4	  465.2	 7445.0	...
5803575	  784.9	  464.7	 7442.0	...
5803576	  784.3	  464.5	 7443.0	...
5803577	  783.8	  465.0	 7443.0	...
5803578	  783.8	  465.4	 7445.0	...
5803579	  783.8	  465.6	 7447.0	...
5803580	  783.7	  465.5	 7445.0	...
5803581	  784.2	  465.4	 7440.0	...
5803582	  784.6	  465.4	 7435.0	...
5803583	  785.0	  465.6	 7436.0	...
5803584	  784.9	  465.9	 7437.0	...
5803585	  784.6	  466.1	 7437.0	...
5803586	  784.3	  466.2	 7437.0	...
5803587	  784.8	  466.0	 7436.0	...
5803588	  785.1	  465.9	 7442.0	...
5803589	  785.5	  466.3	 7450.0	...
5803590	  785.3	  467.6	 7457.0	...
5803591	  785.4	  468.9	 7458.0	...
5803592	  784.8	  469.6	 7456.0	...
5803593	  784.1	  469.1	 7455.0	...
5803594	  783.8	  468.2	 7453.0	...
5803595	  784.1	  467.6	 7449.0	...
5803596	  784.5	  467.0	 7445.0	...
5803597	  784.3	  466.8	 7443.0	...
5803598	  784.2	  466.8	 7444.0	...
5803599	  784.3	  467.0	 7445.0	...
5803600	  785.0	  466.9	 7445.0	...
5803601	  785.6	  466.5	 7443.0	...
5803602	  785.5	  466.2	 7441.0	...
5803603	  785.1	  466.3	 7440.0	...
5803604	  784.6	  466.8	 7438.0	...
5803605	  784.5	  467.3	 7436.0	...
5803606	  784.6	  467.4	 7440.0	...
5803607	  784.7	  467.0	 7444.0	...
5803608	  785.2	  466.7	 7451.0	...
5803609	  785.6	  466.7	 7454.0	...
5803610	  785.9	  466.9	 7454.0	...
5803611	  785.6	  467.0	 7448.0	...
5803612	  785.4	  467.3	 7443.0	...
5803613	  785.1	  467.5	 7444.0	...
5803614	  784.7	  467.8	 7447.0	...
5803615	  784.3	  467.9	 7451.0	...
5803616	  784.0	  468.0	 7451.0	...
5803617	  783.9	  468.0	 7451.0	...
5803618	  783.3	  468.0	 7449.0	...
5803619	  782.9	  468.1	 7448.0	...
5803620	  782.6	  468.1	 7448.0	...
5803621	  783.0	  468.1	 7449.0	...
5803622	  783.9	  468.0	 7451.0	...
5803623	  784.6	  467.7	 7454.0	...
5803624	  785.2	  467.4	 7455.0	...
5803625	  785.3	  467.0	 7454.0	...
5803626	  785.4	  466.8	 7452.0	...
5803627	  785.3	  466.7	 7451.0	...
5803628	  785.2	  466.8	 7451.0	...
5803629	  785.0	  466.7	 7451.0	...
5803630	  785.1	  466.7	 7450.0	...
5803631	  785.0	  466.7	 7450.0	...
5803632	  785.1	  467.1	 7450.0	...
5803633	  785.1	  467.4	 7451.0	...
5803634	  785.3	  467.7	 7451.0	...
5803635	  785.5	  467.7	 7450.0	...
5803636	  785.4	  467.6	 7451.0	...
5803637	  785.1	  467.5	 7452.0	...
5803638	  784.7	  467.4	 7452.0	...
5803639	  784.8	  467.3	 7450.0	...
5803640	  785.3	  467.2	 7449.0	...
5803641	  785.7	  467.4	 7447.0	...
5803642	  785.2	  467.7	 7446.0	...
5803643	  784.4	  468.3	 7450.0	...
5803644	  783.5	  468.6	 7456.0	...
5803645	  783.8	  468.6	 7459.0	...
5803646	  784.9	  468.1	 7459.0	...
5803647	  786.0	  467.6	 7458.0	...
5803648	  785.3	  467.5	 7454.0	...
5803649	  783.9	  467.7	 7449.0	...
5803650	  783.5	  468.0	 7448.0	...
5803651	  784.5	  468.1	 7451.0	...
5803652	  785.7	  468.1	 7454.0	...
5803653	  785.9	  468.1	 7451.0	...
5803654	  785.8	  468.1	 7448.0	...
5803655	  785.4	  467.4	 7445.0	...
5803656	  785.1	  466.6	 7445.0	...
5803657	  785.2	  465.4	 7447.0	...
5803658	  785.0	  465.0	 7448.0	...
5803659	  784.6	  465.6	 7449.0	...
5803660	  784.2	  466.6	 7450.0	...
5803661	  784.4	  467.5	 7449.0	...
5803662	  785.1	  466.7	 7449.0	...
5803663	  785.8	  465.8	 7449.0	...
5803664	  786.1	  465.1	 7451.0	...
5803665	  786.1	  465.4	 7453.0	...
5803666	  786.0	  465.5	 7448.0	...
5803667	  786.0	  465.6	 7442.0	...
5803668	  786.2	  465.4	 7439.0	...
5803669	  786.3	  465.4	 7443.0	...
5803670	  786.5	  465.5	 7446.0	...
5803671	  786.5	  465.4	 7446.0	...
5803672	  786.7	  465.2	 7445.0	...
5803673	  786.9	  465.1	 7444.0	...
5803674	  787.1	  464.7	 7444.0	...
5803675	  786.4	  464.5	 7443.0	...
5803676	  785.3	  464.7	 7441.0	...
5803677	  784.2	  465.2	 7439.0	...
5803678	  784.4	  465.1	 7436.0	...
5803679	  784.9	  464.7	 7436.0	...
5803680	  785.5	  464.0	 7437.0	...
5803681	  785.5	  463.7	 7436.0	...
5803682	  785.4	  464.9	 7435.0	...
5803683	  785.2	  466.4	 7435.0	...
5803684	  785.0	  467.8	 7436.0	...
5803685	  785.3	  467.4	 7440.0	...
5803686	  785.8	  466.1	 7444.0	...
5803687	  786.2	  464.9	 7447.0	...
5803688	  786.0	  463.9	 7446.0	...
5803689	  786.0	  464.0	 7444.0	...
5803690	  786.2	  463.9	 7443.0	...
5803691	  786.5	  463.8	 7443.0	...
5803692	  786.8	  463.7	 7446.0	...
5803693	  786.9	  463.6	 7450.0	...
5803694	  786.7	  463.6	 7453.0	...
5803695	  786.2	  463.3	 7454.0	...
5803696	  785.7	  463.1	 7451.0	...
5803697	  786.3	  462.6	 7447.0	...
5803698	  787.2	  462.2	 7451.0	...
5803699	  788.1	  462.3	 7456.0	...
5803700	  788.0	  462.6	 7462.0	...
5803701	  788.0	  463.1	 7463.0	...
5803702	  788.0	  463.3	 7465.0	...
5803703	  787.7	  463.5	 7463.0	...
5803704	  787.3	  463.6	 7461.0	...
5803705	  787.7	  463.6	 7459.0	...
5803706	  788.5	  463.4	 7459.0	...
5803707	  789.2	  463.2	 7458.0	...
5803708	  789.0	  463.3	 7454.0	...
5803709	  788.8	  463.5	 7450.0	...
5803710	  788.8	  463.7	 7447.0	...
5803711	  788.9	  462.4	 7449.0	...
5803712	  788.9	  461.1	 7452.0	...
5803713	  788.8	  459.8	 7452.0	...
5803714	  788.5	  459.7	 7450.0	...
5803715	  788.2	  460.1	 7448.0	...
5803716	  788.1	  460.5	 7448.0	...
5803717	  788.3	  460.8	 7447.0	...
5803718	  788.6	  460.7	 7446.0	...
5803719	  789.0	  461.8	 7446.0	...
5803720	  788.8	  463.0	 7445.0	...
5803721	  788.1	  463.2	 7444.0	...
5803722	  787.3	  462.1	 7446.0	...
5803723	  787.1	  460.6	 7449.0	...
5803724	  787.2	  460.2	 7452.0	...
5803725	  787.6	  460.7	 7455.0	...
5803726	  787.8	  461.7	 7455.0	...
5803727	  787.3	  462.8	 7453.0	...
5803728	  786.4	  462.4	 7451.0	...
5803729	  785.6	  462.1	 7449.0	...
5803730	  785.9	  461.7	 7450.0	...
5803731	  786.2	  461.9	 7450.0	...
MSG	5803732 0000 _ Number Off
5803732	  786.1	  461.6	 7449.0	...
5803733	  785.8	  461.2	 7447.0	...
5803734	  785.4	  460.8	 7447.0	...
5803735	  785.6	  460.5	 7449.0	...
5803736	  785.8	  460.4	 7451.0	...
5803737	  786.1	  460.2	 7454.0	...
5803738	  786.2	  460.0	 7455.0	...
5803739	  786.2	  459.8	 7457.0	...
5803740	  786.1	  459.9	 7454.0	...
5803741	  786.3	  460.0	 7452.0	...
5803742	  786.5	  460.2	 7450.0	...
5803743	  786.7	  460.3	 7451.0	...
5803744	  786.3	  460.4	 7454.0	...
5803745	  786.1	  460.5	 7457.0	...
5803746	  786.2	  460.7	 7460.0	...
5803747	  786.7	  460.4	 7461.0	...
5803748	  787.2	  459.9	 7462.0	...
5803749	  787.2	  459.5	 7464.0	...
5803750	  787.1	  459.5	 7465.0	...
5803751	  787.2	  459.6	 7466.0	...
5803752	  787.6	  459.8	 7467.0	...
5803753	  787.9	  460.4	 7467.0	...
5803754	  787.7	  460.9	 7467.0	...
5803755	  787.7	  461.4	 7470.0	...
5803756	  787.9	  461.5	 7473.0	...
5803757	  788.7	  461.3	 7476.0	...
5803758	  789.5	  461.0	 7476.0	...
5803759	  789.9	  460.8	 7475.0	...
5803760	  790.1	  460.5	 7471.0	...
5803761	  790.4	  460.1	 7467.0	...
5803762	  790.9	  459.7	 7465.0	...
5803763	  791.1	  459.6	 7465.0	...
5803764	  790.4	  459.7	 7466.0	...
5803765	  789.8	  459.7	 7467.0	...
5803766	  789.2	  459.7	 7470.0	...
5803767	  789.3	  459.8	 7473.0	...
5803768	  789.4	  460.6	 7473.0	...
5803769	  789.5	  461.3	 7469.0	...
5803770	  789.6	  461.8	 7463.0	...
5803771	  789.6	  461.6	 7456.0	...
5803772	  789.5	  460.6	 7459.0	...
5803773	  789.6	  459.6	 7466.0	...
5803774	  789.9	  459.4	 7473.0	...
5803775	  790.5	  459.9	 7473.0	...
5803776	  791.0	  460.5	 7467.0	...
5803777	  791.2	  460.5	 7462.0	...
5803778	  791.1	  460.5	 7458.0	...
5803779	  790.1	  460.6	 7460.0	...
5803780	  789.2	  460.7	 7463.0	...
5803781	  788.7	  460.5	 7465.0	...
5803782	  789.2	  460.2	 7469.0	...
5803783	  789.6	  459.8	 7473.0	...
5803784	  789.7	  459.7	 7474.0	...
5803785	  789.6	  460.4	 7473.0	...
5803786	  789.4	  461.1	 7473.0	...
5803787	  789.2	  461.9	 7474.0	...
5803788	  789.1	  461.8	 7474.0	...
5803789	  789.1	  461.5	 7472.0	...
5803790	  789.0	  461.0	 7470.0	...
5803791	  788.8	  460.6	 7469.0	...
5803792	  788.6	  460.3	 7468.0	...
5803793	  788.8	  460.2	 7468.0	...
5803794	  789.0	  460.0	 7468.0	...
5803795	  789.2	  460.4	 7470.0	...
5803796	  789.0	  461.0	 7474.0	...
5803797	  789.1	  461.6	 7478.0	...
5803798	  789.2	  461.5	 7478.0	...
5803799	  789.3	  461.3	 7476.0	...
5803800	  789.4	  461.1	 7476.0	...
5803801	  789.3	  461.0	 7480.0	...
5803802	  789.3	  461.1	 7483.0	...
5803803	  789.3	  461.1	 7483.0	...
5803804	  788.9	  460.9	 7482.0	...
5803805	  788.5	  460.4	 7482.0	...
5803806	  789.0	  459.9	 7482.0	...
5803807	  789.9	  459.5	 7483.0	...
5803808	  790.5	  459.4	 7484.0	...
5803809	  790.2	  459.6	 7483.0	...
5803810	  789.9	  460.0	 7481.0	...
5803811	  790.0	  461.1	 7479.0	...
5803812	  790.0	  461.9	 7478.0	...
5803813	  790.1	  462.3	 7478.0	...
5803814	  790.0	  461.7	 7482.0	...
5803815	  789.9	  461.2	 7487.0	...
5803816	  789.9	  460.7	 7490.0	...
5803817	  790.2	  460.3	 7484.0	...
5803818	  790.6	  459.9	 7479.0	...
5803819	  790.8	  460.5	 7476.0	...
5803820	  790.9	  461.5	 7475.0	...
5803821	  790.7	  462.2	 7475.0	...
5803822	  790.3	  461.5	 7477.0	...
5803823	  790.1	  460.5	 7479.0	...
5803824	  790.2	  459.8	 7482.0	...
5803825	  790.3	  458.8	 7482.0	...
5803826	  790.3	  458.3	 7483.0	...
5803827	  790.2	  458.5	 7483.0	...
5803828	  790.8	  459.1	 7484.0	...
5803829	  791.4	  459.7	 7484.0	...
5803830	  791.4	  459.5	 7484.0	...
5803831	  790.8	  459.3	 7483.0	...
5803832	  790.4	  460.0	 7484.0	...
5803833	  790.6	  460.9	 7487.0	...
5803834	  790.3	  461.8	 7488.0	...
5803835	  789.8	  461.9	 7487.0	...
5803836	  789.3	  462.0	 7484.0	...
5803837	  789.6	  461.9	 7483.0	...
5803838	  789.7	  460.6	 7481.0	...
5803839	  789.8	  459.3	 7480.0	...
5803840	  789.7	  458.2	 7478.0	...
5803841	  789.7	  458.4	 7480.0	...
5803842	  789.7	  459.4	 7483.0	...
5803843	  789.9	  460.2	 7486.0	...
5803844	  790.1	  460.8	 7489.0	...
5803845	  789.8	  460.8	 7489.0	...
5803846	  789.2	  459.8	 7489.0	...
5803847	  788.9	  458.7	 7491.0	...
5803848	  789.0	  457.5	 7495.0	...
5803849	  789.1	  457.4	 7498.0	...
5803850	  789.0	  458.4	 7498.0	...
5803851	  789.0	  459.5	 7496.0	...
5803852	  789.8	  460.2	 7497.0	...
5803853	  790.6	  459.6	 7497.0	...
5803854	  791.3	  459.0	 7498.0	...
5803855	  790.9	  458.6	 7497.0	...
5803856	  790.6	  458.3	 7497.0	...
5803857	  790.6	  458.1	 7499.0	...
5803858	  790.7	  458.4	 7503.0	...
5803859	  790.4	  459.0	 7508.0	...
5803860	  790.0	  459.5	 7511.0	...
5803861	  790.2	  458.8	 7512.0	...
5803862	  790.8	  457.8	 7513.0	...
5803863	  791.5	  457.4	 7514.0	...
5803864	  791.4	  458.1	 7517.0	...
5803865	  791.4	  458.6	 7521.0	...
5803866	  791.3	  458.4	 7523.0	...
5803867	  791.2	  458.4	 7521.0	...
5803868	  791.3	  458.4	 7517.0	...
5803869	  791.8	  458.4	 7512.0	...
5803870	  792.2	  458.3	 7512.0	...
5803871	  792.1	  458.0	 7510.0	...
5803872	  791.6	  457.8	 7510.0	...
5803873	  791.1	  457.6	 7509.0	...
5803874	  791.1	  457.6	 7511.0	...
5803875	  791.0	  458.1	 7513.0	...
5803876	  790.9	  458.3	 7515.0	...
5803877	  791.4	  458.3	 7517.0	...
5803878	  792.0	  457.7	 7519.0	...
5803879	  792.2	  458.1	 7520.0	...
5803880	  791.9	  458.9	 7521.0	...
5803881	  791.4	  459.4	 7522.0	...
5803882	  791.3	  459.2	 7523.0	...
5803883	  791.6	  459.0	 7519.0	...
5803884	  791.9	  459.1	 7515.0	...
5803885	  792.1	  459.0	 7516.0	...
5803886	  791.9	  459.2	 7521.0	...
5803887	  791.7	  459.3	 7525.0	...
5803888	  792.5	  459.3	 7525.0	...
5803889	  793.3	  459.2	 7525.0	...
5803890	  794.4	  458.8	 7525.0	...
5803891	  794.6	  458.8	 7524.0	...
5803892	  794.8	  459.1	 7524.0	...
5803893	  794.7	  459.8	 7525.0	...
5803894	  794.4	  460.2	 7528.0	...
5803895	  794.1	  460.2	 7531.0	...
5803896	  794.9	  459.7	 7534.0	...
5803897	  795.9	  459.2	 7534.0	...
5803898	  796.0	  458.9	 7534.0	...
5803899	  795.0	  458.9	 7535.0	...
5803900	  794.5	  458.9	 7535.0	...
5803901	  794.9	  458.8	 7536.0	...
5803902	  794.9	  458.9	 7536.0	...
5803903	  794.4	  459.1	 7535.0	...
5803904	  793.8	  458.9	 7534.0	...
5803905	  793.6	  458.5	 7531.0	...
5803906	  793.4	  458.3	 7530.0	...
5803907	  793.6	  458.5	 7527.0	...
5803908	  793.9	  458.8	 7524.0	...
5803909	  794.1	  458.7	 7521.0	...
5803910	  794.3	  458.5	 7523.0	...
5803911	  794.4	  458.3	 7524.0	...
5803912	  794.4	  457.7	 7526.0	...
5803913	  794.0	  457.3	 7529.0	...
5803914	  793.7	  457.3	 7533.0	...
5803915	  793.8	  457.8	 7536.0	...
5803916	  794.3	  458.1	 7537.0	...
5803917	  794.7	  458.0	 7538.0	...
5803918	  794.9	  458.5	 7541.0	...
5803919	  795.0	  459.1	 7544.0	...
5803920	  794.3	  459.7	 7547.0	...
5803921	  793.4	  459.4	 7547.0	...
5803922	  792.8	  458.6	 7548.0	...
5803923	  793.1	  457.9	 7549.0	...
5803924	  793.5	  457.5	 7550.0	...
5803925	  793.7	  457.6	 7549.0	...
5803926	  793.7	  457.6	 7549.0	...
5803927	  793.7	  457.2	 7548.0	...
5803928	  793.7	  457.0	 7551.0	...
5803929	  793.6	  456.8	 7554.0	...
5803930	  793.4	  457.0	 7554.0	...
5803931	  793.2	  456.9	 7552.0	...
5803932	  793.3	  456.8	 7550.0	...
5803933	  793.5	  456.6	 7550.0	...
5803934	  793.7	  456.3	 7547.0	...
5803935	  793.6	  456.2	 7544.0	...
5803936	  793.6	  456.5	 7543.0	...
5803937	  793.7	  457.4	 7549.0	...
5803938	  793.8	  458.2	 7555.0	...
5803939	  793.8	  458.5	 7561.0	...
5803940	  793.7	  458.2	 7561.0	...
5803941	  793.4	  458.2	 7556.0	...
5803942	  793.2	  458.6	 7551.0	...
5803943	  793.6	  458.7	 7544.0	...
5803944	  794.3	  459.0	 7543.0	...
MSG	5803945 0000 _ Number On
5803945	  795.1	  459.3	 7543.0	...
5803946	  795.3	  459.4	 7543.0	...
5803947	  795.4	  459.0	 7544.0	...
5803948	  795.7	  459.1	 7543.0	...
5803949	  795.8	  459.5	 7542.0	...
5803950	  795.8	  460.0	 7541.0	...
5803951	  795.6	  460.0	 7539.0	...
5803952	  795.3	  459.8	 7542.0	...
5803953	  795.1	  459.4	 7546.0	...
5803954	  795.0	  459.1	 7550.0	...
5803955	  794.8	  459.1	 7550.0	...
5803956	  794.6	  459.2	 7551.0	...
5803957	  794.3	  459.3	 7546.0	...
5803958	  794.1	  459.5	 7541.0	...
5803959	  793.8	  458.8	 7538.0	...
5803960	  794.0	  457.8	 7540.0	...
5803961	  794.2	  456.8	 7543.0	...
5803962	  794.7	  457.2	 7544.0	...
5803963	  795.0	  457.9	 7545.0	...
5803964	  795.2	  458.3	 7545.0	...
5803965	  795.2	  457.9	 7545.0	...
5803966	  794.9	  457.6	 7544.0	...
5803967	  794.8	  457.4	 7542.0	...
5803968	  794.8	  457.3	 7541.0	...
5803969	  794.8	  457.4	 7539.0	...
5803970	  794.7	  457.5	 7539.0	...
5803971	  794.4	  457.9	 7538.0	...
5803972	  794.0	  458.5	 7538.0	...
5803973	  793.1	  459.1	 7537.0	...
5803974	  792.4	  459.5	 7537.0	...
5803975	  791.9	  459.8	 7539.0	...
5803976	  791.8	  460.0	 7543.0	...
5803977	  791.7	  460.0	 7547.0	...
5803978	  791.8	  459.6	 7550.0	...
5803979	  792.0	  458.3	 7552.0	...
5803980	  792.1	  457.3	 7554.0	...
5803981	  792.0	  456.5	 7553.0	...
5803982	  792.1	  456.6	 7552.0	...
5803983	  792.2	  456.7	 7553.0	...
5803984	  792.0	  457.5	 7554.0	...
5803985	  791.8	  458.3	 7556.0	...
5803986	  791.7	  459.1	 7556.0	...
5803987	  792.0	  458.4	 7558.0	...
5803988	  792.3	  457.7	 7559.0	...
5803989	  792.6	  457.1	 7557.0	...
5803990	  792.7	  457.4	 7554.0	...
5803991	  792.6	  457.6	 7558.0	...
5803992	  792.6	  457.9	 7565.0	...
5803993	  792.1	  458.1	 7569.0	...
5803994	  791.6	  458.3	 7566.0	...
5803995	  791.0	  458.3	 7563.0	...
5803996	  791.0	  458.2	 7563.0	...
5803997	  791.0	  458.0	 7563.0	...
5803998	  791.1	  458.0	 7563.0	...
5803999	  791.2	  458.0	 7565.0	...
5804000	  791.2	  457.6	 7567.0	...
5804001	  791.1	  457.1	 7569.0	...
5804002	  791.0	  456.6	 7570.0	...
5804003	  790.5	  456.8	 7565.0	...
5804004	  789.9	  457.0	 7558.0	...
5804005	  789.2	  456.7	 7555.0	...
5804006	  789.1	  456.3	 7557.0	...
5804007	  789.2	  456.5	 7559.0	...
5804008	  789.6	  457.0	 7561.0	...
5804009	  790.0	  457.6	 7563.0	...
5804010	  790.2	  457.6	 7565.0	...
5804011	  790.2	  457.6	 7565.0	...
5804012	  790.2	  457.7	 7565.0	...
5804013	  790.2	  457.8	 7568.0	...
5804014	  790.3	  458.0	 7570.0	...
5804015	  790.6	  457.4	 7572.0	...
5804016	  790.9	  456.6	 7572.0	...
5804017	  790.9	  456.1	 7572.0	...
5804018	  790.5	  456.5	 7573.0	...
5804019	  790.1	  456.6	 7573.0	...
5804020	  789.7	  456.6	 7572.0	...
5804021	  789.3	  456.8	 7568.0	...
5804022	  789.1	  458.2	 7564.0	...
5804023	  789.3	  459.6	 7564.0	...
5804024	  790.1	  460.4	 7568.0	...
5804025	  791.0	  460.3	 7570.0	...
5804026	  792.0	  460.1	 7569.0	...
5804027	  792.4	  460.5	 7569.0	...
5804028	  792.5	  461.0	 7570.0	...
5804029	  792.5	  460.8	 7569.0	...
5804030	  792.2	  460.2	 7568.0	...
5804031	  791.8	  459.6	 7567.0	...
5804032	  791.5	  459.7	 7568.0	...
5804033	  791.5	  459.6	 7571.0	...
5804034	  791.6	  459.0	 7574.0	...
5804035	  791.4	  458.5	 7575.0	...
5804036	  791.2	  458.7	 7572.0	...
5804037	  791.0	  459.5	 7569.0	...
5804038	  791.0	  460.3	 7569.0	...
5804039	  790.9	  460.1	 7568.0	...
5804040	  790.9	  459.6	 7568.0	...
5804041	  791.2	  458.8	 7569.0	...
5804042	  791.4	  458.3	 7572.0	...
5804043	  791.6	  458.3	 7574.0	...
5804044	  791.6	  458.5	 7575.0	...
5804045	  791.4	  458.4	 7574.0	...
5804046	  791.3	  458.1	 7574.0	...
5804047	  791.4	  457.7	 7574.0	...
5804048	  791.6	  457.7	 7576.0	...
5804049	  791.9	  457.7	 7578.0	...
5804050	  791.9	  458.1	 7578.0	...
5804051	  791.8	  458.5	 7574.0	...
5804052	  791.8	  458.7	 7569.0	...
5804053	  791.6	  458.7	 7568.0	...
5804054	  791.4	  458.8	 7569.0	...
5804055	  791.2	  459.0	 7565.0	...
5804056	  790.8	  459.1	 7560.0	...
5804057	  790.2	  459.0	 7555.0	...
5804058	  789.8	  458.6	 7554.0	...
5804059	  790.0	  458.2	 7553.0	...
5804060	  790.6	  457.7	 7554.0	...
5804061	  791.1	  457.4	 7555.0	...
5804062	  791.0	  457.1	 7556.0	...
5804063	  790.7	  457.0	 7556.0	...
5804064	  790.6	  456.9	 7556.0	...
5804065	  790.9	  456.9	 7556.0	...
5804066	  791.0	  456.9	 7555.0	...
5804067	  790.9	  457.0	 7555.0	...
5804068	  790.7	  457.1	 7556.0	...
5804069	  790.9	  457.2	 7559.0	...
5804070	  791.1	  457.4	 7561.0	...
5804071	  791.7	  457.5	 7562.0	...
5804072	  792.0	  457.6	 7564.0	...
5804073	  792.1	  457.7	 7565.0	...
5804074	  791.8	  457.7	 7562.0	...
5804075	  791.3	  457.7	 7559.0	...
5804076	  791.1	  458.0	 7557.0	...
5804077	  790.2	  458.3	 7558.0	...
5804078	  789.3	  458.8	 7561.0	...
5804079	  788.6	  458.9	 7563.0	...
5804080	  788.6	  458.9	 7563.0	...
5804081	  788.4	  458.3	 7562.0	...
5804082	  788.1	  457.7	 7561.0	...
5804083	  787.7	  457.7	 7560.0	...
5804084	  787.6	  458.2	 7561.0	...
5804085	  787.3	  458.3	 7563.0	...
5804086	  787.2	  457.9	 7562.0	...
5804087	  787.1	  457.5	 7559.0	...
5804088	  787.1	  457.3	 7557.0	...
5804089	  787.5	  457.2	 7557.0	...
5804090	  787.9	  457.0	 7557.0	...
5804091	  788.9	  456.8	 7556.0	...
5804092	  789.5	  456.8	 7559.0	...
5804093	  788.8	  457.0	 7562.0	...
5804094	  787.6	  457.3	 7565.0	...
5804095	  786.4	  457.4	 7567.0	...
5804096	  786.7	  457.4	 7568.0	...
5804097	  787.2	  457.6	 7568.0	...
5804098	  787.5	  457.7	 7571.0	...
5804099	  787.6	  457.9	 7575.0	...
5804100	  787.7	  457.8	 7574.0	...
5804101	  788.0	  458.3	 7570.0	...
5804102	  787.9	  458.9	 7564.0	...
5804103	  787.5	  459.2	 7563.0	...
5804104	  786.9	  459.0	 7561.0	...
5804105	  786.4	  458.7	 7562.0	...
5804106	  786.2	  458.2	 7568.0	...
5804107	  785.9	  457.8	 7577.0	...
5804108	  785.8	  457.5	 7585.0	...
5804109	  786.3	  457.8	 7586.0	...
5804110	  786.7	  458.0	 7584.0	...
5804111	  787.2	  458.0	 7580.0	...
5804112	  787.0	  458.0	 7576.0	...
5804113	  786.9	  458.5	 7574.0	...
5804114	  787.0	  459.1	 7574.0	...
5804115	  787.3	  459.7	 7575.0	...
5804116	  787.4	  459.6	 7574.0	...
5804117	  787.4	  459.3	 7570.0	...
5804118	  787.4	  459.1	 7566.0	...
5804119	  787.3	  459.0	 7565.0	...
5804120	  787.1	  459.2	 7563.0	...
5804121	  786.9	  459.2	 7561.0	...
5804122	  786.6	  459.2	 7560.0	...
5804123	  786.7	  459.2	 7560.0	...
5804124	  787.2	  459.1	 7561.0	...
5804125	  787.7	  459.0	 7563.0	...
5804126	  788.0	  458.6	 7567.0	...
5804127	  787.8	  458.3	 7571.0	...
5804128	  787.6	  457.8	 7573.0	...
5804129	  787.4	  457.6	 7572.0	...
5804130	  787.3	  457.5	 7572.0	...
5804131	  787.2	  457.5	 7571.0	...
5804132	  787.2	  458.0	 7572.0	...
5804133	  787.3	  458.6	 7572.0	...
5804134	  787.4	  459.2	 7573.0	...
5804135	  787.3	  459.0	 7572.0	...
5804136	  787.1	  458.9	 7569.0	...
5804137	  786.6	  458.8	 7567.0	...
5804138	  786.2	  458.9	 7567.0	...
5804139	  785.9	  459.1	 7569.0	...
5804140	  786.2	  459.2	 7573.0	...
5804141	  786.4	  459.4	 7574.0	...
5804142	  786.8	  459.5	 7574.0	...
5804143	  787.0	  459.7	 7573.0	...
5804144	  787.2	  459.8	 7571.0	...
5804145	  787.4	  460.1	 7570.0	...
5804146	  787.5	  460.3	 7569.0	...
5804147	  787.7	  459.9	 7571.0	...
5804148	  787.2	  459.1	 7573.0	...
5804149	  786.8	  458.4	 7571.0	...
5804150	  786.6	  458.3	 7568.0	...
5804151	  786.8	  458.3	 7565.0	...
5804152	  786.8	  458.4	 7562.0	...
5804153	  786.8	  458.3	 7558.0	...
5804154	  786.8	  458.1	 7555.0	...
5804155	  786.8	  458.0	 7560.0	...
5804156	  786.8	  458.5	 7564.0	...
5804157	  786.8	  459.1	 7570.0	...
5804158	  787.2	  460.0	 7571.0	...
5804159	  787.1	  460.7	 7573.0	...
5804160	  786.9	  461.2	 7571.0	...
5804161	  786.1	  460.6	 7568.0	...
5804162	  785.9	  459.9	 7564.0	...
5804163	  785.8	  459.0	 7564.0	...
5804164	  786.1	  458.7	 7564.0	...
5804165	  786.1	  458.6	 7564.0	...
5804166	  786.0	  458.6	 7563.0	...
5804167	  785.9	  458.7	 7562.0	...
5804168	  786.0	  459.0	 7561.0	...
5804169	  786.3	  459.3	 7561.0	...
5804170	  786.7	  459.7	 7564.0	...
5804171	  787.5	  459.6	 7568.0	...
5804172	  788.1	  459.6	 7567.0	...
5804173	  788.3	  459.1	 7562.0	...
5804174	  787.9	  458.2	 7556.0	...
5804175	  787.6	  457.3	 7565.0	...
5804176	  787.6	  457.5	 7576.0	...
5804177	  787.7	  458.2	 7579.0	...
5804178	  787.9	  459.0	 7570.0	...
5804179	  788.2	  459.2	 7561.0	...
5804180	  788.3	  459.5	 7561.0	...
5804181	  788.3	  459.6	 7563.0	...
5804182	  788.1	  459.8	 7563.0	...
5804183	  788.3	  459.8	 7563.0	...
5804184	  788.6	  459.6	 7562.0	...
5804185	  788.8	  459.3	 7562.0	...
5804186	  788.7	  459.1	 7564.0	...
5804187	  788.5	  459.0	 7566.0	...
5804188	  788.4	  458.7	 7569.0	...
5804189	  788.4	  458.4	 7570.0	...
5804190	  788.6	  458.9	 7570.0	...
5804191	  788.6	  459.8	 7569.0	...
5804192	  788.4	  459.7	 7568.0	...
5804193	  788.3	  458.6	 7567.0	...
5804194	  788.4	  457.4	 7565.0	...
5804195	  788.6	  457.3	 7562.0	...
5804196	  788.5	  457.3	 7561.0	...
5804197	  788.5	  457.4	 7561.0	...
5804198	  788.5	  457.9	 7562.0	...
5804199	  788.4	  458.3	 7561.0	...
5804200	  788.3	  458.7	 7560.0	...
5804201	  788.9	  458.7	 7558.0	...
5804202	  789.2	  458.8	 7556.0	...
5804203	  789.4	  458.9	 7555.0	...
5804204	  789.5	  458.9	 7554.0	...
5804205	  790.0	  458.7	 7554.0	...
5804206	  791.1	  458.5	 7553.0	...
5804207	  791.7	  458.4	 7552.0	...
5804208	  792.0	  458.3	 7550.0	...
5804209	  791.5	  458.4	 7550.0	...
5804210	  790.9	  458.5	 7552.0	...
5804211	  790.7	  457.8	 7555.0	...
5804212	  790.6	  457.0	 7557.0	...
5804213	  790.5	  457.1	 7558.0	...
5804214	  790.3	  457.9	 7559.0	...
5804215	  790.3	  458.6	 7556.0	...
5804216	  790.1	  458.5	 7551.0	...
5804217	  790.2	  458.2	 7551.0	...
5804218	  790.6	  458.2	 7560.0	...
5804219	  791.1	  458.3	 7569.0	...
5804220	  791.4	  458.4	 7574.0	...
5804221	  791.0	  457.9	 7568.0	...
5804222	  790.6	  457.5	 7563.0	...
5804223	  790.5	  457.0	 7560.0	...
5804224	  791.0	  456.9	 7564.0	...
5804225	  791.4	  456.8	 7564.0	...
5804226	  791.3	  456.8	 7560.0	...
5804227	  791.1	  456.7	 7557.0	...
5804228	  790.7	  456.6	 7556.0	...
5804229	  790.5	  456.5	 7560.0	...
5804230	  790.5	  456.3	 7563.0	...
5804231	  790.8	  456.3	 7566.0	...
5804232	  791.3	  456.0	 7564.0	...
5804233	  791.7	  455.7	 7562.0	...
5804234	  791.5	  455.7	 7562.0	...
5804235	  791.1	  455.7	 7559.0	...
5804236	  790.7	  455.7	 7556.0	...
5804237	  790.9	  456.1	 7558.0	...
5804238	  791.2	  456.6	 7563.0	...
5804239	  791.2	  457.3	 7565.0	...
5804240	  791.1	  458.0	 7561.0	...
5804241	  791.2	  458.5	 7557.0	...
5804242	  791.3	  458.7	 7557.0	...
5804243	  791.2	  458.6	 7559.0	...
5804244	  791.0	  458.5	 7560.0	...
5804245	  791.2	  457.9	 7559.0	...
5804246	  791.5	  457.2	 7554.0	...
5804247	  792.1	  457.1	 7549.0	...
5804248	  792.3	  457.9	 7545.0	...
MSG	5804249 0000 _ Number Off
5804249	  792.9	  458.6	 7544.0	...
5804250	  793.2	  458.7	 7543.0	...
5804251	  793.6	  458.4	 7543.0	...
5804252	  794.0	  458.1	 7543.0	...
5804253	  794.3	  457.8	 7543.0	...
5804254	  794.3	  457.7	 7546.0	...
5804255	  794.2	  457.6	 7548.0	...
5804256	  794.1	  457.3	 7549.0	...
5804257	  793.8	  457.1	 7549.0	...
5804258	  793.7	  456.8	 7548.0	...
5804259	  793.5	  456.7	 7550.0	...
5804260	  793.6	  456.8	 7550.0	...
5804261	  793.5	  456.6	 7551.0	...
5804262	  793.6	  456.3	 7555.0	...
5804263	  793.7	  456.0	 7560.0	...
5804264	  793.8	  456.1	 7558.0	...
5804265	  793.8	  456.4	 7551.0	...
5804266	  793.8	  456.6	 7545.0	...
5804267	  793.7	  456.9	 7546.0	...
5804268	  793.1	  457.1	 7547.0	...
5804269	  792.5	  457.2	 7547.0	...
5804270	  792.1	  457.3	 7547.0	...
5804271	  792.4	  457.3	 7546.0	...
5804272	  792.6	  456.5	 7544.0	...
5804273	  792.3	  455.7	 7543.0	...
5804274	  791.9	  456.1	 7542.0	...
5804275	  791.5	  457.3	 7547.0	...
5804276	  791.6	  458.2	 7552.0	...
5804277	  791.8	  457.7	 7556.0	...
5804278	  792.3	  457.3	 7553.0	...
5804279	  792.9	  457.1	 7549.0	...
5804280	  793.2	  457.0	 7546.0	...
5804281	  793.3	  456.5	 7543.0	...
5804282	  792.9	  456.0	 7543.0	...
5804283	  792.5	  455.5	 7545.0	...
5804284	  792.9	  455.4	 7548.0	...
5804285	  793.7	  455.6	 7551.0	...
5804286	  794.8	  455.8	 7553.0	...
5804287	  795.0	  456.0	 7558.0	...
5804288	  794.6	  455.9	 7561.0	...
5804289	  793.8	  455.5	 7565.0	...
5804290	  793.0	  455.1	 7565.0	...
5804291	  792.8	  454.7	 7565.0	...
5804292	  792.9	  455.1	 7558.0	...
5804293	  793.1	  455.5	 7551.0	...
5804294	  793.6	  455.9	 7545.0	...
5804295	  794.0	  455.9	 7547.0	...
5804296	  794.1	  456.0	 7552.0	...
5804297	  793.1	  456.1	 7557.0	...
5804298	  792.2	  456.1	 7560.0	...
5804299	  791.3	  456.5	 7560.0	...
5804300	  791.2	  456.9	 7559.0	...
5804301	  791.7	  457.3	 7558.0	...
5804302	  792.2	  457.5	 7560.0	...
5804303	  792.7	  457.7	 7562.0	...
5804304	  792.5	  457.8	 7565.0	...
5804305	  792.3	  457.9	 7566.0	...
5804306	  792.0	  458.2	 7566.0	...
5804307	  791.9	  458.5	 7567.0	...
5804308	  791.6	  458.1	 7567.0	...
5804309	  791.4	  457.4	 7566.0	...
5804310	  791.2	  456.7	 7566.0	...
5804311	  791.0	  456.6	 7564.0	...
5804312	  790.9	  457.1	 7564.0	...
5804313	  790.4	  457.7	 7563.0	...
5804314	  789.9	  457.5	 7562.0	...
5804315	  789.7	  456.9	 7560.0	...
5804316	  790.3	  456.3	 7558.0	...
5804317	  791.2	  456.3	 7558.0	...
5804318	  792.0	  455.8	 7557.0	...
5804319	  792.4	  455.1	 7557.0	...
5804320	  792.7	  454.4	 7557.0	...
5804321	  792.4	  454.4	 7558.0	...
5804322	  792.1	  454.6	 7559.0	...
5804323	  792.3	  454.7	 7560.0	...
5804324	  792.7	  454.7	 7560.0	...
5804325	  793.4	  454.8	 7561.0	...
5804326	  793.6	  455.1	 7563.0	...
5804327	  793.6	  455.4	 7565.0	...
5804328	  792.9	  455.5	 7565.0	...
5804329	  792.1	  455.3	 7565.0	...
5804330	  791.7	  455.1	 7562.0	...
5804331	  792.5	  454.8	 7561.0	...
5804332	  793.3	  454.9	 7560.0	...
5804333	  793.3	  454.9	 7561.0	...
5804334	  792.5	  454.9	 7562.0	...
5804335	  791.6	  454.9	 7563.0	...
5804336	  791.6	  455.0	 7563.0	...
5804337	  791.4	  454.9	 7560.0	...
5804338	  791.1	  454.6	 7556.0	...
5804339	  790.7	  454.2	 7553.0	...
5804340	  790.6	  454.0	 7554.0	...
5804341	  790.8	  454.4	 7555.0	...
5804342	  791.6	  455.1	 7555.0	...
5804343	  792.3	  455.9	 7561.0	...
5804344	  792.8	  456.4	 7567.0	...
5804345	  792.9	  456.7	 7573.0	...
5804346	  793.1	  456.9	 7572.0	...
5804347	  793.3	  457.0	 7572.0	...
5804348	  793.1	  457.0	 7572.0	...
5804349	  792.2	  456.5	 7571.0	...
5804350	  791.3	  456.1	 7571.0	...
5804351	  792.0	  455.7	 7569.0	...
5804352	  793.0	  455.9	 7569.0	...
5804353	  794.0	  455.9	 7568.0	...
5804354	  794.0	  455.7	 7568.0	...
5804355	  793.7	  455.6	 7569.0	...
5804356	  793.4	  455.5	 7571.0	...
5804357	  793.2	  455.5	 7577.0	...
5804358	  793.3	  455.4	 7582.0	...
5804359	  793.6	  455.4	 7585.0	...
5804360	  793.8	  455.5	 7583.0	...
5804361	  794.0	  455.2	 7580.0	...
5804362	  794.3	  454.8	 7579.0	...
5804363	  794.8	  454.4	 7578.0	...
5804364	  795.0	  454.4	 7578.0	...
5804365	  795.0	  454.3	 7577.0	...
5804366	  794.7	  454.0	 7578.0	...
5804367	  794.2	  453.8	 7578.0	...
5804368	  793.7	  453.8	 7577.0	...
5804369	  794.2	  453.9	 7576.0	...
5804370	  795.1	  454.3	 7574.0	...
5804371	  795.0	  455.7	 7573.0	...
5804372	  794.0	  457.2	 7573.0	...
5804373	  794.0	  457.1	 7574.0	...
5804374	  794.9	  455.9	 7576.0	...
5804375	  795.4	  455.1	 7576.0	...
5804376	  795.1	  455.6	 7576.0	...
5804377	  794.7	  455.4	 7572.0	...
5804378	  794.8	  454.6	 7569.0	...
5804379	  794.7	  453.9	 7565.0	...
5804380	  794.7	  453.6	 7565.0	...
5804381	  795.0	  453.6	 7566.0	...
5804382	  795.5	  454.1	 7566.0	...
5804383	  795.5	  454.6	 7568.0	...
5804384	  795.2	  455.1	 7568.0	...
5804385	  794.8	  455.1	 7562.0	...
5804386	  794.8	  454.9	 7555.0	...
5804387	  795.0	  455.0	 7550.0	...
5804388	  795.4	  455.4	 7553.0	...
5804389	  795.7	  455.8	 7559.0	...
5804390	  796.2	  455.1	 7563.0	...
5804391	  796.6	  454.3	 7563.0	...
5804392	  796.3	  454.7	 7560.0	...
5804393	  795.7	  455.8	 7554.0	...
5804394	  795.0	  455.6	 7554.0	...
5804395	  795.1	  454.2	 7555.0	...
5804396	  795.1	  452.8	 7559.0	...
5804397	  795.2	  452.8	 7562.0	...
5804398	  795.3	  452.8	 7564.0	...
5804399	  795.4	  452.9	 7561.0	...
5804400	  795.7	  453.6	 7556.0	...
5804401	  796.3	  454.1	 7546.0	...
5804402	  797.4	  454.4	 7540.0	...
5804403	  798.2	  454.3	 7536.0	...
5804404	  797.8	  454.2	 7540.0	...
5804405	  797.0	  454.1	 7550.0	...
5804406	  796.9	  454.3	 7559.0	...
5804407	  797.7	  454.3	 7559.0	...
5804408	  798.6	  454.4	 7550.0	...
5804409	  798.8	  454.3	 7540.0	...
5804410	  798.5	  455.2	 7536.0	...
5804411	  798.1	  456.2	 7536.0	...
5804412	  797.7	  457.3	 7536.0	...
5804413	  797.6	  457.2	 7536.0	...
5804414	  797.5	  457.3	 7537.0	...
5804415	  797.4	  457.4	 7543.0	...
5804416	  797.3	  457.4	 7550.0	...
5804417	  797.5	  456.4	 7556.0	...
5804418	  797.7	  455.5	 7557.0	...
5804419	  797.1	  455.0	 7557.0	...
5804420	  796.3	  455.3	 7557.0	...
5804421	  796.0	  455.9	 7555.0	...
5804422	  796.5	  456.1	 7551.0	...
5804423	  796.6	  456.3	 7548.0	...
5804424	  796.2	  456.3	 7547.0	...
5804425	  795.5	  456.2	 7546.0	...
5804426	  794.7	  456.1	 7544.0	...
5804427	  793.9	  455.8	 7550.0	...
5804428	  793.6	  455.6	 7558.0	...
5804429	  794.0	  455.3	 7566.0	...
5804430	  794.3	  455.1	 7566.0	...
5804431	  794.5	  454.9	 7564.0	...
5804432	  794.5	  455.3	 7562.0	...
5804433	  794.6	  455.9	 7560.0	...
5804434	  794.8	  456.4	 7561.0	...
5804435	  795.1	  456.4	 7563.0	...
5804436	  795.5	  456.5	 7565.0	...
5804437	  795.9	  456.6	 7564.0	...
5804438	  796.1	  456.7	 7562.0	...
5804439	  796.2	  456.8	 7561.0	...
5804440	  796.1	  456.7	 7565.0	...
5804441	  795.9	  456.4	 7573.0	...
5804442	  795.7	  456.1	 7580.0	...
5804443	  795.5	  456.1	 7579.0	...
5804444	  794.9	  456.1	 7576.0	...
5804445	  794.2	  456.0	 7574.0	...
5804446	  794.3	  455.8	 7573.0	...
5804447	  795.1	  455.7	 7573.0	...
5804448	  795.6	  455.7	 7572.0	...
5804449	  795.2	  455.9	 7572.0	...
5804450	  795.8	  455.7	 7572.0	...
5804451	  796.7	  455.5	 7572.0	...
5804452	  797.4	  455.7	 7574.0	...
5804453	  797.2	  456.1	 7575.0	...
5804454	  797.0	  456.4	 7576.0	...
5804455	  796.7	  456.5	 7576.0	...
5804456	  796.5	  456.5	 7576.0	...
5804457	  796.4	  456.7	 7578.0	...
5804458	  796.8	  456.9	 7579.0	...
5804459	  797.0	  457.2	 7577.0	...
MSG	5804460 0000 _ Number On
5804460	  796.4	  457.4	 7572.0	...
5804461	  795.7	  457.6	 7568.0	...
5804462	  795.1	  457.6	 7563.0	...
5804463	  795.3	  457.6	 7561.0	...
5804464	  795.6	  457.5	 7557.0	...
5804465	  795.7	  456.9	 7556.0	...
5804466	  795.6	  456.3	 7555.0	...
5804467	  795.5	  455.8	 7556.0	...
5804468	  795.6	  456.1	 7557.0	...
5804469	  795.6	  456.7	 7558.0	...
5804470	  795.9	  457.2	 7557.0	...
5804471	  796.1	  457.4	 7555.0	...
5804472	  796.1	  457.2	 7552.0	...
5804473	  795.9	  457.0	 7550.0	...
5804474	  795.4	  456.5	 7548.0	...
5804475	  794.9	  456.0	 7547.0	...
5804476	  794.4	  455.5	 7547.0	...
5804477	  794.2	  455.8	 7544.0	...
5804478	  794.3	  456.3	 7539.0	...
5804479	  793.8	  456.5	 7533.0	...
5804480	  793.2	  456.3	 7530.0	...
5804481	  793.1	  456.0	 7528.0	...
5804482	  793.9	  456.0	 7527.0	...
5804483	  794.6	  456.1	 7532.0	...
5804484	  795.0	  456.3	 7537.0	...
5804485	  795.3	  456.4	 7544.0	...
5804486	  795.7	  456.4	 7549.0	...
5804487	  796.1	  456.4	 7554.0	...
5804488	  796.2	  456.3	 7558.0	...
5804489	  796.2	  455.8	 7558.0	...
5804490	  797.3	  455.3	 7558.0	...
5804491	  798.3	  454.8	 7557.0	...
5804492	  799.6	  454.6	 7558.0	...
5804493	  799.9	  454.7	 7559.0	...
5804494	  800.1	  454.7	 7556.0	...
5804495	  799.5	  454.9	 7553.0	...
5804496	  799.0	  455.3	 7550.0	...
5804497	  798.6	  455.7	 7551.0	...
5804498	  798.5	  455.8	 7551.0	...
5804499	  798.6	  455.8	 7549.0	...
5804500	  798.7	  455.8	 7548.0	...
5804501	  798.9	  456.4	 7545.0	...
5804502	  798.9	  457.0	 7545.0	...
5804503	  798.9	  457.9	 7549.0	...
5804504	  798.8	  458.2	 7553.0	...
5804505	  799.3	  458.8	 7552.0	...
5804506	  799.9	  459.2	 7548.0	...
5804507	  799.6	  459.4	 7543.0	...
5804508	  798.7	  459.2	 7543.0	...
5804509	  797.5	  458.7	 7544.0	...
5804510	  797.3	  457.6	 7545.0	...
5804511	  797.1	  456.8	 7546.0	...
5804512	  797.2	  456.4	 7546.0	...
5804513	  797.4	  456.5	 7546.0	...
5804514	  797.5	  456.6	 7546.0	...
5804515	  797.5	  456.4	 7545.0	...
5804516	  797.5	  456.3	 7545.0	...
5804517	  798.0	  456.8	 7545.0	...
5804518	  798.6	  457.6	 7545.0	...
5804519	  799.3	  458.6	 7544.0	...
5804520	  799.3	  458.9	 7544.0	...
5804521	  798.7	  459.3	 7543.0	...
5804522	  798.1	  459.3	 7544.0	...
5804523	  797.4	  458.5	 7542.0	...
5804524	  797.4	  457.6	 7540.0	...
5804525	  797.3	  456.8	 7539.0	...
5804526	  798.6	  456.7	 7540.0	...
5804527	  800.0	  457.1	 7542.0	...
5804528	  801.3	  457.3	 7544.0	...
5804529	  801.0	  457.7	 7544.0	...
5804530	  800.2	  457.7	 7545.0	...
5804531	  799.5	  457.8	 7543.0	...
EFIX R   5803067	5804531	1465	  790.7	  464.2	   7477
SSACC R  5804532
5804532	  799.1	  457.8	 7541.0	...
5804533	  798.9	  457.8	 7538.0	...
5804534	  798.7	  457.7	 7533.0	...
5804535	  798.5	  456.8	 7529.0	...
5804536	  798.4	  455.8	 7526.0	...
5804537	  799.1	  454.8	 7527.0	...
5804538	  799.9	  454.7	 7526.0	...
5804539	  800.5	  453.6	 7525.0	...
5804540	  806.4	  436.5	 7562.0	...
5804541	  812.2	  419.6	 7605.0	...
5804542	  818.1	  403.1	 7654.0	...
5804543	  818.1	  402.4	 7664.0	...
5804544	  817.6	  401.2	 7664.0	...
5804545	  816.9	  400.7	 7658.0	...
5804546	  815.7	  404.0	 7649.0	...
5804547	  815.1	  409.6	 7631.0	...
5804548	  815.0	  416.9	 7614.0	...
5804549	  812.4	  422.1	 7591.0	...
5804550	  809.8	  427.9	 7576.0	...
5804551	  807.8	  435.8	 7549.0	...
5804552	  809.8	  451.6	 7505.0	...
5804553	  810.8	  465.3	 7459.0	...
5804554	  812.2	  486.8	 7390.0	...
5804555	  812.7	  505.4	 7320.0	...
5804556	  815.1	  532.1	 7229.0	...
5804557	  817.5	  559.8	 7135.0	...
5804558	  820.3	  591.8	 7027.0	...
5804559	  823.5	  630.6	 6898.0	...
5804560	  828.6	  670.2	 6766.0	...
5804561	  835.6	  715.0	 6621.0	...
5804562	  842.6	  763.9	 6472.0	...
5804563	  845.9	  819.2	 6304.0	...
5804564	  847.9	  878.9	 6121.0	...
5804565	  851.1	  939.6	 5929.0	...
5804566	  855.7	 1003.3	 5721.0	...
5804567	  862.8	 1068.8	 5521.0	...
5804568	  868.3	 1139.5	 5313.0	...
5804569	  873.5	 1212.4	 5112.0	...
5804570	  878.3	 1287.8	 4900.0	...
5804571	  884.1	 1365.8	 4676.0	...
5804572	  890.8	 1446.5	 4441.0	...
5804573	  897.9	 1530.8	 4198.0	...
5804574	  904.2	 1615.8	 3962.0	...
5804575	  909.4	 1702.0	 3726.0	...
5804576	  916.8	 1787.5	 3487.0	...
5804577	  924.4	 1875.1	 3242.0	...
5804578	  938.1	 1970.1	 2983.0	...
5804579	  945.4	 2037.8	 2808.0	...
5804580	  951.8	 2074.3	 2715.0	...
5804581	  951.8	 2074.3	 2715.0	...
SBLINK R 5804582
5804582	   .	   .	    0.0	...
5804583	   .	   .	    0.0	...
5804584	   .	   .	    0.0	...
5804585	   .	   .	    0.0	...
5804586	   .	   .	    0.0	...
5804587	   .	   .	    0.0	...
5804588	   .	   .	    0.0	...
5804589	   .	   .	    0.0	...
5804590	   .	   .	    0.0	...
5804591	   .	   .	    0.0	...
5804592	   .	   .	    0.0	...
5804593	   .	   .	    0.0	...
5804594	   .	   .	    0.0	...
5804595	   .	   .	    0.0	...
5804596	   .	   .	    0.0	...
5804597	   .	   .	    0.0	...
5804598	   .	   .	    0.0	...
5804599	   .	   .	    0.0	...
5804600	   .	   .	    0.0	...
5804601	   .	   .	    0.0	...
5804602	   .	   .	    0.0	...
5804603	   .	   .	    0.0	...
5804604	   .	   .	    0.0	...
5804605	   .	   .	    0.0	...
5804606	   .	   .	    0.0	...
5804607	   .	   .	    0.0	...
5804608	   .	   .	    0.0	...
5804609	   .	   .	    0.0	...
5804610	   .	   .	    0.0	...
5804611	   .	   .	    0.0	...
5804612	   .	   .	    0.0	...
5804613	   .	   .	    0.0	...
5804614	   .	   .	    0.0	...
5804615	   .	   .	    0.0	...
5804616	   .	   .	    0.0	...
5804617	   .	   .	    0.0	...
5804618	   .	   .	    0.0	...
5804619	   .	   .	    0.0	...
5804620	   .	   .	    0.0	...
5804621	   .	   .	    0.0	...
5804622	   .	   .	    0.0	...
5804623	   .	   .	    0.0	...
5804624	   .	   .	    0.0	...
5804625	   .	   .	    0.0	...
5804626	   .	   .	    0.0	...
5804627	   .	   .	    0.0	...
5804628	   .	   .	    0.0	...
5804629	   .	   .	    0.0	...
5804630	   .	   .	    0.0	...
5804631	   .	   .	    0.0	...
5804632	   .	   .	    0.0	...
5804633	   .	   .	    0.0	...
5804634	   .	   .	    0.0	...
5804635	   .	   .	    0.0	...
5804636	   .	   .	    0.0	...
5804637	   .	   .	    0.0	...
5804638	   .	   .	    0.0	...
5804639	   .	   .	    0.0	...
5804640	   .	   .	    0.0	...
5804641	   .	   .	    0.0	...
5804642	   .	   .	    0.0	...
5804643	   .	   .	    0.0	...
5804644	   .	   .	    0.0	...
5804645	   .	   .	    0.0	...
5804646	   .	   .	    0.0	...
5804647	   .	   .	    0.0	...
5804648	   .	   .	    0.0	...
5804649	   .	   .	    0.0	...
5804650	   .	   .	    0.0	...
5804651	   .	   .	    0.0	...
5804652	   .	   .	    0.0	...
5804653	   .	   .	    0.0	...
5804654	   .	   .	    0.0	...
5804655	   .	   .	    0.0	...
5804656	   .	   .	    0.0	...
5804657	   .	   .	    0.0	...
5804658	   .	   .	    0.0	...
5804659	   .	   .	    0.0	...
5804660	   .	   .	    0.0	...
5804661	   .	   .	    0.0	...
5804662	   .	   .	    0.0	...
5804663	   .	   .	    0.0	...
5804664	   .	   .	    0.0	...
5804665	   .	   .	    0.0	...
5804666	   .	   .	    0.0	...
5804667	   .	   .	    0.0	...
5804668	   .	   .	    0.0	...
5804669	   .	   .	    0.0	...
5804670	   .	   .	    0.0	...
5804671	   .	   .	    0.0	...
5804672	   .	   .	    0.0	...
5804673	   .	   .	    0.0	...
5804674	   .	   .	    0.0	...
5804675	   .	   .	    0.0	...
5804676	   .	   .	    0.0	...
5804677	   .	   .	    0.0	...
5804678	   .	   .	    0.0	...
5804679	   .	   .	    0.0	...
5804680	   .	   .	    0.0	...
5804681	   .	   .	    0.0	...
5804682	   .	   .	    0.0	...
5804683	   .	   .	    0.0	...
5804684	   .	   .	    0.0	...
5804685	   .	   .	    0.0	...
5804686	   .	   .	    0.0	...
5804687	   .	   .	    0.0	...
5804688	   .	   .	    0.0	...
5804689	   .	   .	    0.0	...
5804690	   .	   .	    0.0	...
5804691	   .	   .	    0.0	...
5804692	   .	   .	    0.0	...
5804693	   .	   .	    0.0	...
5804694	   .	   .	    0.0	...
5804695	   .	   .	    0.0	...
5804696	   .	   .	    0.0	...
5804697	   .	   .	    0.0	...
EBLINK R 5804582	5804697	116
5804698	 1016.2	 1866.4	 3362.0	...
5804699	 1016.2	 1866.4	 3362.0	...
5804700	 1016.0	 1857.0	 3387.0	...
5804701	 1012.6	 1840.3	 3440.0	...
5804702	 1005.4	 1815.7	 3506.0	...
5804703	  996.7	 1792.2	 3571.0	...
5804704	  990.6	 1765.2	 3629.0	...
5804705	  984.4	 1738.1	 3696.0	...
5804706	  979.4	 1710.5	 3759.0	...
5804707	  975.0	 1686.3	 3822.0	...
5804708	  969.8	 1661.1	 3880.0	...
5804709	  964.0	 1637.6	 3938.0	...
5804710	  956.8	 1613.6	 3999.0	...
5804711	  953.3	 1589.6	 4061.0	...
5804712	  948.5	 1566.6	 4119.0	...
5804713	  944.9	 1541.8	 4174.0	...
5804714	  941.2	 1517.4	 4239.0	...
5804715	  939.2	 1491.9	 4302.0	...
5804716	  937.2	 1468.7	 4370.0	...
5804717	  936.1	 1446.1	 4426.0	...
5804718	  934.8	 1423.4	 4486.0	...
5804719	  931.7	 1402.4	 4539.0	...
5804720	  928.6	 1381.7	 4597.0	...
5804721	  924.1	 1363.0	 4653.0	...
5804722	  921.4	 1342.8	 4712.0	...
5804723	  918.7	 1323.5	 4770.0	...
5804724	  918.8	 1304.1	 4820.0	...
5804725	  918.9	 1285.2	 4874.0	...
5804726	  915.5	 1269.1	 4918.0	...
5804727	  909.9	 1252.9	 4968.0	...
5804728	  904.3	 1238.3	 5006.0	...
5804729	  901.0	 1219.8	 5062.0	...
5804730	  899.5	 1203.2	 5108.0	...
5804731	  898.1	 1185.1	 5162.0	...
5804732	  897.0	 1170.2	 5201.0	...
5804733	  895.4	 1153.5	 5256.0	...
5804734	  893.4	 1138.7	 5302.0	...
5804735	  891.7	 1122.9	 5350.0	...
5804736	  890.3	 1107.8	 5393.0	...
5804737	  885.7	 1093.2	 5438.0	...
5804738	  881.2	 1078.5	 5484.0	...
5804739	  878.1	 1064.1	 5524.0	...
5804740	  878.7	 1048.7	 5570.0	...
5804741	  879.3	 1034.1	 5611.0	...
5804742	  877.7	 1019.3	 5659.0	...
5804743	  876.0	 1005.3	 5697.0	...
5804744	  874.2	  990.5	 5742.0	...
5804745	  871.0	  977.7	 5779.0	...
5804746	  867.8	  965.2	 5816.0	...
5804747	  862.2	  953.8	 5856.0	...
5804748	  859.2	  940.4	 5899.0	...
5804749	  856.0	  927.0	 5945.0	...
5804750	  855.1	  913.5	 5982.0	...
5804751	  854.2	  901.6	 6016.0	...
5804752	  854.3	  890.0	 6056.0	...
5804753	  854.6	  879.0	 6091.0	...
5804754	  854.9	  867.0	 6133.0	...
5804755	  854.3	  854.7	 6167.0	...
5804756	  853.8	  843.7	 6202.0	...
5804757	  853.2	  831.0	 6242.0	...
5804758	  853.0	  821.1	 6270.0	...
5804759	  852.7	  810.1	 6308.0	...
5804760	  852.3	  802.1	 6332.0	...
5804761	  851.3	  790.9	 6371.0	...
5804762	  850.1	  781.7	 6407.0	...
5804763	  849.4	  771.2	 6440.0	...
MSG	5804764 0000 _ Number Off
5804764	  849.0	  762.0	 6463.0	...
5804765	  848.4	  753.2	 6482.0	...
5804766	  847.2	  744.7	 6515.0	...
5804767	  845.2	  736.7	 6545.0	...
5804768	  843.2	  727.6	 6574.0	...
5804769	  841.6	  719.3	 6597.0	...
5804770	  840.7	  710.5	 6625.0	...
5804771	  840.1	  702.7	 6656.0	...
5804772	  839.6	  694.5	 6683.0	...
5804773	  839.2	  686.0	 6704.0	...
5804774	  838.9	  677.0	 6724.0	...
5804775	  838.3	  669.2	 6742.0	...
5804776	  837.7	  662.4	 6764.0	...
5804777	  836.9	  656.5	 6782.0	...
5804778	  836.1	  652.1	 6801.0	...
5804779	  834.8	  646.4	 6815.0	...
5804780	  833.6	  640.7	 6840.0	...
5804781	  832.7	  632.7	 6864.0	...
5804782	  831.4	  624.7	 6904.0	...
5804783	  829.3	  617.4	 6931.0	...
5804784	  827.3	  612.0	 6956.0	...
5804785	  826.2	  606.7	 6971.0	...
5804786	  826.0	  601.5	 6984.0	...
5804787	  826.0	  594.6	 7003.0	...
5804788	  825.6	  588.8	 7021.0	...
5804789	  824.8	  580.9	 7045.0	...
5804790	  823.8	  575.3	 7058.0	...
5804791	  823.8	  572.1	 7065.0	...
5804792	  823.8	  568.2	 7078.0	...
5804793	  823.3	  563.9	 7092.0	...
5804794	  822.4	  558.6	 7113.0	...
5804795	  823.0	  555.2	 7124.0	...
5804796	  823.8	  550.5	 7142.0	...
5804797	  824.5	  546.2	 7151.0	...
5804798	  823.7	  540.9	 7174.0	...
5804799	  822.6	  535.0	 7190.0	...
5804800	  821.0	  529.5	 7205.0	...
5804801	  820.1	  526.7	 7206.0	...
ESACC R  5804532	5804801	270	  799.1	  457.8	  820.1	  526.7	   1.52	   1407
SFIX R   5804802
5804802	  819.3	  522.7	 7219.0	...
5804803	  818.7	  518.5	 7238.0	...
5804804	  817.7	  514.1	 7256.0	...
5804805	  817.5	  512.8	 7262.0	...
5804806	  817.3	  508.8	 7269.0	...
5804807	  816.2	  505.6	 7278.0	...
5804808	  814.7	  502.7	 7289.0	...
5804809	  814.2	  500.3	 7306.0	...
5804810	  815.9	  497.3	 7321.0	...
5804811	  817.1	  490.1	 7340.0	...
5804812	  817.8	  485.5	 7346.0	...
5804813	  817.4	  480.7	 7351.0	...
5804814	  817.0	  478.9	 7351.0	...
5804815	  816.4	  477.2	 7364.0	...
5804816	  815.3	  475.3	 7379.0	...
5804817	  814.5	  474.1	 7393.0	...
5804818	  813.5	  469.7	 7402.0	...
5804819	  813.8	  465.9	 7411.0	...
5804820	  814.3	  462.6	 7420.0	...
5804821	  815.2	  462.5	 7419.0	...
5804822	  815.2	  461.4	 7419.0	...
5804823	  813.6	  460.4	 7420.0	...
5804824	  811.7	  458.2	 7423.0	...
5804825	  810.0	  456.4	 7433.0	...
5804826	  809.7	  454.4	 7442.0	...
5804827	  809.7	  453.7	 7450.0	...
5804828	  809.0	  450.3	 7457.0	...
5804829	  808.4	  447.0	 7464.0	...
5804830	  808.3	  443.6	 7472.0	...
5804831	  808.3	  441.6	 7472.0	...
5804832	  808.3	  440.2	 7472.0	...
5804833	  807.7	  438.8	 7475.0	...
5804834	  807.7	  437.4	 7484.0	...
5804835	  807.6	  435.5	 7498.0	...
5804836	  807.5	  433.6	 7509.0	...
5804837	  808.0	  434.4	 7509.0	...
5804838	  809.0	  435.2	 7498.0	...
5804839	  810.0	  435.8	 7488.0	...
5804840	  810.3	  433.7	 7493.0	...
5804841	  809.7	  429.9	 7502.0	...
5804842	  808.5	  426.4	 7516.0	...
5804843	  807.4	  423.3	 7522.0	...
5804844	  806.9	  421.9	 7528.0	...
5804845	  807.3	  420.7	 7528.0	...
5804846	  808.3	  421.3	 7525.0	...
5804847	  810.3	  423.9	 7522.0	...
5804848	  812.1	  426.1	 7521.0	...
5804849	  813.5	  428.7	 7522.0	...
5804850	  814.1	  429.2	 7522.0	...
5804851	  813.8	  425.7	 7523.0	...
5804852	  813.5	  421.6	 7529.0	...
5804853	  813.1	  417.3	 7535.0	...
5804854	  813.3	  417.1	 7541.0	...
5804855	  812.9	  417.0	 7542.0	...
5804856	  813.4	  417.0	 7542.0	...
5804857	  814.0	  416.9	 7542.0	...
5804858	  815.5	  417.0	 7536.0	...
5804859	  815.9	  417.2	 7530.0	...
5804860	  816.4	  416.6	 7526.0	...
5804861	  816.4	  415.8	 7528.0	...
5804862	  816.3	  413.4	 7543.0	...
5804863	  816.3	  411.6	 7558.0	...
5804864	  816.3	  410.2	 7566.0	...
5804865	  815.6	  410.6	 7560.0	...
5804866	  815.4	  411.3	 7554.0	...
5804867	  815.1	  411.9	 7554.0	...
5804868	  815.6	  412.2	 7553.0	...
5804869	  815.6	  411.4	 7551.0	...
5804870	  815.5	  410.4	 7553.0	...
5804871	  816.0	  409.7	 7555.0	...
5804872	  816.6	  410.1	 7558.0	...
5804873	  816.7	  409.4	 7558.0	...
5804874	  816.1	  408.3	 7558.0	...
5804875	  817.1	  407.4	 7559.0	...
5804876	  818.7	  408.9	 7560.0	...
5804877	  820.4	  410.5	 7562.0	...
5804878	  820.6	  412.5	 7564.0	...
5804879	  820.8	  413.0	 7566.0	...
5804880	  820.9	  413.5	 7565.0	...
5804881	  820.9	  413.6	 7563.0	...
5804882	  820.9	  413.6	 7562.0	...
5804883	  820.6	  413.8	 7562.0	...
5804884	  819.8	  414.2	 7562.0	...
5804885	  819.1	  414.7	 7561.0	...
5804886	  818.7	  414.4	 7561.0	...
5804887	  820.2	  412.9	 7560.0	...
5804888	  821.6	  411.4	 7561.0	...
5804889	  822.9	  410.3	 7565.0	...
5804890	  822.5	  410.4	 7569.0	...
5804891	  822.0	  410.9	 7570.0	...
5804892	  820.8	  413.6	 7563.0	...
5804893	  820.8	  416.1	 7557.0	...
5804894	  821.0	  418.0	 7551.0	...
5804895	  821.7	  417.3	 7550.0	...
5804896	  821.6	  416.4	 7549.0	...
5804897	  821.5	  415.8	 7549.0	...
5804898	  821.5	  415.5	 7550.0	...
5804899	  821.4	  415.4	 7550.0	...
5804900	  821.3	  415.1	 7550.0	...
5804901	  821.1	  414.7	 7559.0	...
5804902	  820.9	  414.4	 7568.0	...
5804903	  821.2	  413.5	 7571.0	...
5804904	  822.0	  412.0	 7567.0	...
5804905	  823.1	  410.5	 7563.0	...
5804906	  823.6	  409.7	 7564.0	...
5804907	  823.8	  409.6	 7563.0	...
5804908	  823.5	  409.2	 7561.0	...
5804909	  823.2	  408.7	 7560.0	...
5804910	  822.8	  409.3	 7560.0	...
5804911	  822.7	  410.3	 7561.0	...
5804912	  823.3	  409.8	 7559.0	...
5804913	  824.1	  408.2	 7554.0	...
5804914	  822.7	  407.1	 7550.0	...
5804915	  820.5	  407.6	 7551.0	...
5804916	  819.7	  407.9	 7558.0	...
5804917	  820.6	  407.6	 7562.0	...
5804918	  820.9	  407.4	 7558.0	...
5804919	  820.8	  405.6	 7554.0	...
5804920	  821.4	  403.8	 7550.0	...
5804921	  822.5	  402.0	 7548.0	...
5804922	  822.3	  402.9	 7543.0	...
5804923	  821.9	  403.9	 7537.0	...
5804924	  821.3	  405.0	 7535.0	...
5804925	  820.9	  404.7	 7533.0	...
5804926	  820.7	  404.4	 7532.0	...
5804927	  821.3	  403.2	 7534.0	...
5804928	  822.0	  402.3	 7535.0	...
5804929	  821.5	  402.6	 7536.0	...
5804930	  819.4	  405.2	 7534.0	...
5804931	  816.6	  408.6	 7533.0	...
5804932	  813.9	  410.9	 7532.0	...
EFIX R   5804802	5804932	131	  816.7	  429.3	   7504
SSACC R  5804933
5804933	  812.1	  411.8	 7533.0	...
5804934	  813.3	  407.7	 7534.0	...
5804935	  815.7	  403.6	 7536.0	...
5804936	  817.6	  400.6	 7536.0	...
5804937	  816.8	  401.8	 7535.0	...
5804938	  815.7	  403.2	 7532.0	...
5804939	  814.5	  404.4	 7525.0	...
5804940	  813.4	  406.6	 7517.0	...
5804941	  811.2	  409.5	 7502.0	...
5804942	  805.8	  429.8	 7457.0	...
5804943	  800.8	  449.3	 7416.0	...
5804944	  797.4	  468.1	 7384.0	...
5804945	  797.5	  468.2	 7384.0	...
5804946	  796.6	  468.4	 7384.0	...
5804947	  795.5	  469.7	 7383.0	...
5804948	  794.4	  471.0	 7382.0	...
5804949	  794.6	  472.1	 7379.0	...
5804950	  794.8	  472.0	 7373.0	...
5804951	  795.0	  471.9	 7368.0	...
ESACC R  5804933	5804951	19	  812.1	  411.8	  795.0	  471.9	   1.31	    181
SFIX R   5804952
5804952	  794.9	  471.9	 7365.0	...
5804953	  794.6	  472.0	 7364.0	...
5804954	  794.5	  472.5	 7360.0	...
5804955	  794.6	  472.8	 7357.0	...
5804956	  794.8	  471.7	 7354.0	...
5804957	  794.9	  469.7	 7353.0	...
5804958	  795.1	  468.0	 7355.0	...
5804959	  795.7	  467.7	 7359.0	...
5804960	  796.4	  468.6	 7362.0	...
5804961	  796.7	  469.9	 7363.0	...
5804962	  796.8	  472.4	 7359.0	...
5804963	  796.9	  474.3	 7358.0	...
5804964	  796.6	  474.4	 7361.0	...
5804965	  796.1	  473.3	 7365.0	...
5804966	  795.6	  472.2	 7369.0	...
5804967	  794.8	  472.5	 7369.0	...
5804968	  794.0	  472.9	 7367.0	...
5804969	  793.4	  473.4	 7365.0	...
5804970	  793.9	  473.7	 7364.0	...
5804971	  794.3	  474.2	 7364.0	...
5804972	  794.9	  475.4	 7366.0	...
5804973	  795.2	  476.5	 7368.0	...
5804974	  795.4	  477.3	 7370.0	...
5804975	  795.3	  477.0	 7368.0	...
5804976	  795.1	  476.7	 7367.0	...
5804977	  795.0	  476.9	 7367.0	...
5804978	  794.9	  477.4	 7366.0	...
5804979	  795.0	  478.1	 7366.0	...
5804980	  795.0	  478.4	 7366.0	...
5804981	  794.7	  478.7	 7371.0	...
5804982	  794.2	  478.7	 7375.0	...
5804983	  794.3	  478.7	 7380.0	...
5804984	  795.0	  478.8	 7379.0	...
5804985	  795.3	  478.9	 7379.0	...
5804986	  795.0	  478.5	 7379.0	...
5804987	  794.9	  477.9	 7379.0	...
5804988	  795.1	  477.3	 7374.0	...
5804989	  794.2	  477.5	 7369.0	...
5804990	  793.2	  477.9	 7365.0	...
5804991	  793.3	  478.3	 7372.0	...
5804992	  794.5	  478.4	 7379.0	...
5804993	  795.6	  478.1	 7378.0	...
5804994	  795.6	  477.9	 7372.0	...
5804995	  794.7	  477.5	 7366.0	...
5804996	  794.0	  477.2	 7366.0	...
5804997	  793.6	  477.0	 7366.0	...
5804998	  794.2	  477.1	 7371.0	...
5804999	  794.6	  477.2	 7376.0	...
5805000	  794.8	  477.5	 7380.0	...
5805001	  794.7	  477.7	 7379.0	...
5805002	  794.7	  477.8	 7377.0	...
5805003	  795.3	  477.5	 7376.0	...
5805004	  796.0	  476.9	 7375.0	...
5805005	  795.7	  476.4	 7375.0	...
5805006	  794.8	  476.1	 7376.0	...
5805007	  793.8	  476.4	 7376.0	...
5805008	  793.7	  476.8	 7377.0	...
5805009	  794.0	  477.9	 7377.0	...
5805010	  794.5	  478.8	 7378.0	...
5805011	  795.2	  479.4	 7382.0	...
5805012	  795.4	  479.3	 7386.0	...
5805013	  795.4	  479.1	 7387.0	...
5805014	  795.2	  478.9	 7387.0	...
5805015	  795.0	  478.2	 7386.0	...
5805016	  794.8	  477.4	 7388.0	...
5805017	  795.5	  476.7	 7390.0	...
5805018	  796.3	  476.3	 7390.0	...
5805019	  797.3	  476.0	 7390.0	...
5805020	  797.5	  475.8	 7390.0	...
5805021	  797.6	  474.4	 7389.0	...
5805022	  797.1	  473.1	 7390.0	...
5805023	  796.6	  473.2	 7390.0	...
5805024	  796.4	  474.5	 7389.0	...
5805025	  796.3	  475.7	 7388.0	...
5805026	  796.1	  475.5	 7388.0	...
5805027	  796.4	  475.3	 7389.0	...
5805028	  796.5	  475.3	 7389.0	...
5805029	  796.7	  475.6	 7388.0	...
5805030	  797.1	  476.0	 7388.0	...
5805031	  797.6	  476.5	 7389.0	...
5805032	  798.0	  476.5	 7389.0	...
5805033	  798.9	  476.3	 7389.0	...
5805034	  799.7	  476.0	 7386.0	...
5805035	  801.0	  475.9	 7384.0	...
5805036	  801.3	  475.9	 7382.0	...
5805037	  801.9	  475.9	 7381.0	...
5805038	  802.1	  475.9	 7382.0	...
5805039	  801.4	  476.1	 7384.0	...
5805040	  800.4	  475.8	 7389.0	...
5805041	  799.3	  475.5	 7392.0	...
5805042	  799.1	  474.8	 7391.0	...
5805043	  799.0	  474.5	 7387.0	...
5805044	  798.8	  474.2	 7383.0	...
5805045	  798.5	  474.2	 7382.0	...
5805046	  798.4	  474.9	 7382.0	...
5805047	  798.2	  475.6	 7382.0	...
5805048	  797.9	  475.8	 7383.0	...
5805049	  798.0	  475.1	 7386.0	...
5805050	  798.2	  474.7	 7391.0	...
5805051	  798.4	  475.0	 7394.0	...
5805052	  798.2	  475.4	 7397.0	...
5805053	  798.0	  475.5	 7398.0	...
5805054	  798.5	  475.6	 7401.0	...
5805055	  799.1	  475.7	 7402.0	...
5805056	  798.6	  475.9	 7404.0	...
5805057	  797.7	  476.1	 7404.0	...
5805058	  798.3	  476.0	 7404.0	...
5805059	  799.7	  475.8	 7403.0	...
5805060	  800.8	  475.9	 7403.0	...
5805061	  800.4	  476.3	 7404.0	...
5805062	  800.1	  476.0	 7405.0	...
5805063	  800.1	  475.4	 7397.0	...
5805064	  799.9	  475.0	 7389.0	...
5805065	  799.8	  475.2	 7384.0	...
5805066	  799.6	  475.3	 7388.0	...
5805067	  798.8	  475.3	 7391.0	...
5805068	  798.0	  475.4	 7392.0	...
EFIX R   5804952	5805068	117	  796.5	  475.7	   7380
SSACC R  5805069
5805069	  797.0	  475.7	 7393.0	...
5805070	  796.9	  476.0	 7394.0	...
5805071	  797.8	  476.2	 7393.0	...
5805072	  798.8	  476.0	 7392.0	...
5805073	  799.1	  476.0	 7392.0	...
5805074	  798.2	  476.1	 7393.0	...
5805075	  797.4	  476.2	 7396.0	...
5805076	  798.4	  476.1	 7399.0	...
5805077	  799.3	  474.5	 7401.0	...
5805078	  805.8	  451.5	 7443.0	...
5805079	  811.2	  428.9	 7482.0	...
5805080	  816.6	  407.0	 7521.0	...
5805081	  816.5	  406.1	 7519.0	...
5805082	  817.3	  405.3	 7521.0	...
5805083	  818.2	  405.7	 7526.0	...
5805084	  819.1	  406.5	 7533.0	...
5805085	  819.5	  407.4	 7544.0	...
5805086	  820.0	  408.3	 7552.0	...
5805087	  820.2	  409.2	 7558.0	...
5805088	  820.2	  409.7	 7559.0	...
5805089	  819.6	  410.1	 7559.0	...
5805090	  818.8	  412.3	 7558.0	...
5805091	  818.1	  414.5	 7557.0	...
5805092	  817.8	  416.6	 7558.0	...
5805093	  817.7	  416.6	 7558.0	...
5805094	  817.6	  416.5	 7553.0	...
5805095	  816.5	  417.2	 7547.0	...
5805096	  815.4	  418.3	 7540.0	...
5805097	  812.4	  419.4	 7539.0	...
5805098	  810.3	  419.9	 7538.0	...
5805099	  809.0	  420.7	 7533.0	...
5805100	  810.2	  423.4	 7521.0	...
5805101	  811.3	  426.1	 7507.0	...
5805102	  812.3	  433.9	 7483.0	...
5805103	  811.1	  441.0	 7463.0	...
5805104	  809.2	  450.9	 7437.0	...
5805105	  806.8	  456.9	 7418.0	...
5805106	  808.5	  467.6	 7383.0	...
5805107	  811.4	  478.8	 7346.0	...
5805108	  813.8	  490.9	 7306.0	...
5805109	  814.8	  505.5	 7261.0	...
5805110	  815.7	  520.1	 7205.0	...
5805111	  816.6	  538.1	 7147.0	...
5805112	  817.5	  556.4	 7086.0	...
5805113	  818.5	  579.2	 7018.0	...
5805114	  820.6	  605.6	 6927.0	...
5805115	  824.4	  631.4	 6835.0	...
5805116	  830.1	  660.5	 6744.0	...
5805117	  835.9	  692.5	 6647.0	...
5805118	  840.0	  729.5	 6541.0	...
5805119	  842.9	  769.3	 6408.0	...
5805120	  845.1	  812.6	 6262.0	...
5805121	  846.8	  858.9	 6113.0	...
5805122	  848.4	  909.4	 5967.0	...
5805123	  851.6	  961.4	 5823.0	...
5805124	  856.1	 1014.7	 5665.0	...
5805125	  860.4	 1070.7	 5497.0	...
5805126	  863.7	 1128.1	 5326.0	...
5805127	  867.7	 1189.2	 5150.0	...
5805128	  871.4	 1252.0	 4968.0	...
5805129	  876.5	 1320.3	 4778.0	...
5805130	  880.6	 1390.6	 4578.0	...
5805131	  887.7	 1463.3	 4382.0	...
5805132	  895.4	 1536.1	 4179.0	...
5805133	  903.2	 1610.3	 3982.0	...
5805134	  910.4	 1685.0	 3778.0	...
5805135	  917.0	 1758.6	 3575.0	...
5805136	  925.0	 1833.6	 3371.0	...
5805137	  935.6	 1910.0	 3168.0	...
5805138	  947.0	 1990.5	 2962.0	...
5805139	  955.2	 2045.0	 2822.0	...
5805140	  958.2	 2072.3	 2753.0	...
5805141	  958.2	 2072.3	 2753.0	...
SBLINK R 5805142
5805142	   .	   .	    0.0	...
5805143	   .	   .	    0.0	...
5805144	   .	   .	    0.0	...
5805145	   .	   .	    0.0	...
5805146	   .	   .	    0.0	...
5805147	   .	   .	    0.0	...
5805148	   .	   .	    0.0	...
5805149	   .	   .	    0.0	...
5805150	   .	   .	    0.0	...
5805151	   .	   .	    0.0	...
5805152	   .	   .	    0.0	...
5805153	   .	   .	    0.0	...
5805154	   .	   .	    0.0	...
5805155	   .	   .	    0.0	...
5805156	   .	   .	    0.0	...
5805157	   .	   .	    0.0	...
5805158	   .	   .	    0.0	...
5805159	   .	   .	    0.0	...
5805160	   .	   .	    0.0	...
5805161	   .	   .	    0.0	...
5805162	   .	   .	    0.0	...
5805163	   .	   .	    0.0	...
5805164	   .	   .	    0.0	...
5805165	   .	   .	    0.0	...
5805166	   .	   .	    0.0	...
5805167	   .	   .	    0.0	...
5805168	   .	   .	    0.0	...
5805169	   .	   .	    0.0	...
5805170	   .	   .	    0.0	...
5805171	   .	   .	    0.0	...
5805172	   .	   .	    0.0	...
5805173	   .	   .	    0.0	...
5805174	   .	   .	    0.0	...
5805175	   .	   .	    0.0	...
5805176	   .	   .	    0.0	...
5805177	   .	   .	    0.0	...
5805178	   .	   .	    0.0	...
5805179	   .	   .	    0.0	...
5805180	   .	   .	    0.0	...
5805181	   .	   .	    0.0	...
5805182	   .	   .	    0.0	...
5805183	   .	   .	    0.0	...
5805184	   .	   .	    0.0	...
5805185	   .	   .	    0.0	...
5805186	   .	   .	    0.0	...
5805187	   .	   .	    0.0	...
5805188	   .	   .	    0.0	...
5805189	   .	   .	    0.0	...
5805190	   .	   .	    0.0	...
5805191	   .	   .	    0.0	...
5805192	   .	   .	    0.0	...
5805193	   .	   .	    0.0	...
5805194	   .	   .	    0.0	...
5805195	   .	   .	    0.0	...
5805196	   .	   .	    0.0	...
5805197	   .	   .	    0.0	...
5805198	   .	   .	    0.0	...
5805199	   .	   .	    0.0	...
5805200	   .	   .	    0.0	...
5805201	   .	   .	    0.0	...
5805202	   .	   .	    0.0	...
5805203	   .	   .	    0.0	...
5805204	   .	   .	    0.0	...
5805205	   .	   .	    0.0	...
5805206	   .	   .	    0.0	...
5805207	   .	   .	    0.0	...
5805208	   .	   .	    0.0	...
5805209	   .	   .	    0.0	...
5805210	   .	   .	    0.0	...
5805211	   .	   .	    0.0	...
5805212	   .	   .	    0.0	...
5805213	   .	   .	    0.0	...
5805214	   .	   .	    0.0	...
5805215	   .	   .	    0.0	...
5805216	   .	   .	    0.0	...
5805217	   .	   .	    0.0	...
5805218	   .	   .	    0.0	...
5805219	   .	   .	    0.0	...
5805220	   .	   .	    0.0	...
5805221	   .	   .	    0.0	...
5805222	   .	   .	    0.0	...
5805223	   .	   .	    0.0	...
5805224	   .	   .	    0.0	...
5805225	   .	   .	    0.0	...
5805226	   .	   .	    0.0	...
5805227	   .	   .	    0.0	...
5805228	   .	   .	    0.0	...
5805229	   .	   .	    0.0	...
5805230	   .	   .	    0.0	...
5805231	   .	   .	    0.0	...
5805232	   .	   .	    0.0	...
5805233	   .	   .	    0.0	...
5805234	   .	   .	    0.0	...
5805235	   .	   .	    0.0	...
5805236	   .	   .	    0.0	...
5805237	   .	   .	    0.0	...
5805238	   .	   .	    0.0	...
5805239	   .	   .	    0.0	...
5805240	   .	   .	    0.0	...
5805241	   .	   .	    0.0	...
5805242	   .	   .	    0.0	...
5805243	   .	   .	    0.0	...
5805244	   .	   .	    0.0	...
5805245	   .	   .	    0.0	...
5805246	   .	   .	    0.0	...
5805247	   .	   .	    0.0	...
5805248	   .	   .	    0.0	...
5805249	   .	   .	    0.0	...
5805250	   .	   .	    0.0	...
5805251	   .	   .	    0.0	...
5805252	   .	   .	    0.0	...
5805253	   .	   .	    0.0	...
5805254	   .	   .	    0.0	...
5805255	   .	   .	    0.0	...
5805256	   .	   .	    0.0	...
5805257	   .	   .	    0.0	...
5805258	   .	   .	    0.0	...
5805259	   .	   .	    0.0	...
5805260	   .	   .	    0.0	...
5805261	   .	   .	    0.0	...
5805262	   .	   .	    0.0	...
5805263	   .	   .	    0.0	...
5805264	   .	   .	    0.0	...
5805265	   .	   .	    0.0	...
5805266	   .	   .	    0.0	...
5805267	   .	   .	    0.0	...
5805268	   .	   .	    0.0	...
5805269	   .	   .	    0.0	...
EBLINK R 5805142	5805269	128
5805270	 1008.2	 1729.9	 3575.0	...
5805271	 1008.2	 1729.9	 3575.0	...
5805272	 1006.2	 1720.1	 3601.0	...
5805273	 1004.2	 1699.1	 3656.0	...
5805274	  994.2	 1669.4	 3728.0	...
5805275	  982.6	 1640.5	 3801.0	...
5805276	  970.8	 1612.4	 3864.0	...
5805277	  966.8	 1583.8	 3937.0	...
5805278	  966.1	 1554.6	 4008.0	...
5805279	  960.7	 1526.9	 4086.0	...
5805280	  955.0	 1500.9	 4156.0	...
5805281	  949.0	 1474.0	 4226.0	...
5805282	  942.6	 1450.3	 4291.0	...
5805283	  936.8	 1424.0	 4361.0	...
5805284	  931.7	 1402.1	 4428.0	...
5805285	  931.3	 1377.1	 4496.0	...
5805286	  930.4	 1354.9	 4559.0	...
5805287	  927.8	 1331.7	 4620.0	...
5805288	  924.8	 1309.9	 4680.0	...
5805289	  920.7	 1288.9	 4741.0	...
5805290	  919.3	 1268.2	 4798.0	...
5805291	  918.4	 1247.2	 4860.0	...
5805292	  916.1	 1227.1	 4922.0	...
5805293	  911.0	 1206.7	 4977.0	...
5805294	  906.0	 1189.5	 5028.0	...
5805295	  903.6	 1170.2	 5086.0	...
5805296	  900.3	 1152.3	 5143.0	...
5805297	  896.9	 1133.6	 5204.0	...
5805298	  891.3	 1116.3	 5255.0	...
5805299	  886.9	 1098.5	 5309.0	...
5805300	  881.0	 1081.2	 5358.0	...
5805301	  877.2	 1064.3	 5402.0	...
5805302	  875.1	 1048.1	 5456.0	...
5805303	  874.5	 1030.2	 5513.0	...
5805304	  872.9	 1012.3	 5572.0	...
5805305	  869.0	  994.3	 5621.0	...
5805306	  865.3	  978.8	 5660.0	...
5805307	  862.5	  962.8	 5706.0	...
5805308	  861.4	  949.0	 5754.0	...
5805309	  859.5	  933.9	 5803.0	...
5805310	  856.0	  920.9	 5843.0	...
5805311	  853.1	  905.4	 5886.0	...
5805312	  850.9	  891.7	 5934.0	...
5805313	  848.4	  877.7	 5985.0	...
5805314	  845.1	  867.2	 6029.0	...
5805315	  841.6	  854.4	 6067.0	...
5805316	  840.4	  843.3	 6104.0	...
5805317	  840.0	  830.4	 6142.0	...
5805318	  839.7	  820.6	 6180.0	...
5805319	  838.6	  808.2	 6213.0	...
5805320	  837.8	  799.2	 6240.0	...
5805321	  836.9	  786.5	 6277.0	...
5805322	  836.3	  776.0	 6319.0	...
5805323	  834.9	  762.5	 6363.0	...
5805324	  833.9	  752.9	 6399.0	...
5805325	  833.8	  742.6	 6427.0	...
5805326	  833.9	  731.7	 6469.0	...
5805327	  834.0	  720.8	 6499.0	...
5805328	  833.5	  709.6	 6531.0	...
5805329	  833.3	  701.3	 6555.0	...
5805330	  832.9	  692.1	 6588.0	...
5805331	  832.2	  683.2	 6619.0	...
5805332	  830.4	  673.4	 6652.0	...
5805333	  828.6	  664.7	 6686.0	...
5805334	  827.1	  655.4	 6714.0	...
5805335	  826.7	  646.4	 6742.0	...
5805336	  826.1	  637.3	 6759.0	...
5805337	  825.6	  631.8	 6786.0	...
5805338	  825.0	  625.8	 6804.0	...
5805339	  824.5	  620.8	 6825.0	...
5805340	  823.4	  612.3	 6850.0	...
5805341	  821.0	  605.9	 6870.0	...
5805342	  818.6	  599.6	 6898.0	...
5805343	  817.6	  592.5	 6923.0	...
5805344	  818.2	  586.1	 6949.0	...
5805345	  817.6	  579.8	 6972.0	...
5805346	  816.3	  576.1	 6985.0	...
5805347	  815.1	  570.2	 7008.0	...
5805348	  814.9	  562.8	 7024.0	...
5805349	  815.1	  557.4	 7036.0	...
5805350	  815.5	  550.3	 7059.0	...
5805351	  815.9	  544.1	 7084.0	...
5805352	  814.8	  538.1	 7114.0	...
5805353	  813.5	  533.9	 7127.0	...
5805354	  811.3	  529.4	 7149.0	...
5805355	  809.5	  523.6	 7165.0	...
5805356	  807.8	  518.9	 7182.0	...
5805357	  807.0	  516.3	 7189.0	...
5805358	  806.6	  513.9	 7199.0	...
5805359	  806.0	  510.0	 7211.0	...
5805360	  805.2	  505.4	 7229.0	...
5805361	  804.6	  500.7	 7247.0	...
ESACC R  5805069	5805361	293	  797.0	  475.7	  804.6	  500.7	   0.55	   1267
SFIX R   5805362
5805362	  806.3	  495.9	 7265.0	...
5805363	  808.2	  490.6	 7278.0	...
5805364	  810.1	  485.2	 7289.0	...
5805365	  809.8	  482.8	 7293.0	...
5805366	  810.1	  481.6	 7297.0	...
5805367	  810.4	  480.1	 7308.0	...
5805368	  809.9	  477.9	 7317.0	...
5805369	  808.3	  473.1	 7333.0	...
5805370	  806.6	  468.4	 7342.0	...
5805371	  805.6	  464.4	 7353.0	...
5805372	  805.1	  462.1	 7356.0	...
5805373	  802.8	  461.4	 7361.0	...
5805374	  800.6	  459.8	 7370.0	...
5805375	  799.0	  456.0	 7389.0	...
5805376	  800.1	  450.6	 7404.0	...
5805377	  801.3	  446.1	 7417.0	...
5805378	  802.1	  445.0	 7421.0	...
5805379	  802.1	  445.1	 7426.0	...
5805380	  801.0	  443.3	 7430.0	...
5805381	  799.8	  441.2	 7432.0	...
5805382	  798.4	  437.3	 7441.0	...
5805383	  797.9	  434.8	 7453.0	...
5805384	  797.3	  432.2	 7467.0	...
5805385	  798.2	  429.2	 7474.0	...
5805386	  799.3	  425.3	 7479.0	...
5805387	  799.9	  421.5	 7486.0	...
5805388	  797.9	  419.6	 7494.0	...
5805389	  796.1	  418.7	 7501.0	...
5805390	  794.6	  417.1	 7504.0	...
5805391	  792.1	  415.8	 7510.0	...
5805392	  789.8	  415.2	 7515.0	...
5805393	  788.9	  414.9	 7519.0	...
5805394	  790.4	  411.4	 7525.0	...
5805395	  791.9	  407.7	 7531.0	...
5805396	  791.9	  404.2	 7537.0	...
5805397	  791.5	  400.9	 7550.0	...
5805398	  791.0	  397.7	 7565.0	...
5805399	  791.2	  394.4	 7579.0	...
5805400	  791.8	  393.3	 7579.0	...
5805401	  791.6	  392.3	 7579.0	...
5805402	  790.6	  391.5	 7578.0	...
5805403	  790.0	  389.4	 7584.0	...
5805404	  790.1	  387.7	 7590.0	...
5805405	  790.5	  385.9	 7596.0	...
5805406	  791.5	  387.1	 7594.0	...
5805407	  792.7	  387.4	 7593.0	...
5805408	  794.1	  387.3	 7592.0	...
5805409	  794.6	  386.5	 7592.0	...
5805410	  794.1	  385.7	 7592.0	...
5805411	  793.3	  385.6	 7594.0	...
5805412	  792.9	  385.4	 7600.0	...
5805413	  793.7	  382.3	 7607.0	...
5805414	  794.6	  379.0	 7613.0	...
5805415	  795.1	  376.0	 7615.0	...
5805416	  795.3	  376.3	 7620.0	...
5805417	  795.5	  376.5	 7622.0	...
5805418	  795.6	  376.5	 7624.0	...
5805419	  795.7	  375.8	 7624.0	...
5805420	  796.6	  375.0	 7630.0	...
5805421	  797.6	  374.2	 7635.0	...
5805422	  798.7	  374.3	 7640.0	...
5805423	  797.5	  373.5	 7640.0	...
5805424	  796.1	  371.9	 7644.0	...
5805425	  795.3	  370.2	 7647.0	...
5805426	  795.8	  369.4	 7650.0	...
5805427	  796.6	  370.3	 7646.0	...
5805428	  797.4	  371.2	 7642.0	...
5805429	  798.2	  372.0	 7640.0	...
5805430	  798.8	  372.0	 7640.0	...
5805431	  798.9	  372.3	 7638.0	...
5805432	  800.0	  372.9	 7629.0	...
5805433	  802.2	  374.3	 7621.0	...
5805434	  804.3	  375.5	 7614.0	...
5805435	  804.0	  376.5	 7610.0	...
5805436	  803.4	  377.0	 7606.0	...
5805437	  802.9	  377.5	 7607.0	...
5805438	  803.8	  377.3	 7617.0	...
5805439	  804.0	  376.9	 7627.0	...
5805440	  804.4	  377.5	 7633.0	...
5805441	  806.0	  378.4	 7633.0	...
5805442	  807.4	  379.1	 7631.0	...
5805443	  807.5	  378.8	 7629.0	...
5805444	  806.3	  378.7	 7628.0	...
5805445	  805.2	  378.8	 7628.0	...
5805446	  805.0	  377.3	 7628.0	...
5805447	  803.6	  375.9	 7627.0	...
5805448	  802.2	  373.8	 7628.0	...
5805449	  801.4	  373.2	 7628.0	...
5805450	  802.4	  373.1	 7632.0	...
5805451	  804.2	  374.4	 7634.0	...
5805452	  805.6	  375.7	 7631.0	...
5805453	  806.6	  376.3	 7626.0	...
5805454	  806.6	  376.3	 7625.0	...
5805455	  806.6	  376.4	 7629.0	...
5805456	  808.3	  375.0	 7632.0	...
5805457	  810.1	  373.6	 7626.0	...
5805458	  811.6	  373.2	 7620.0	...
5805459	  811.3	  374.4	 7618.0	...
5805460	  811.0	  375.4	 7622.0	...
5805461	  810.8	  375.5	 7625.0	...
5805462	  810.4	  375.6	 7620.0	...
5805463	  809.7	  375.8	 7616.0	...
5805464	  809.4	  375.6	 7612.0	...
5805465	  809.6	  375.3	 7612.0	...
5805466	  811.0	  373.3	 7618.0	...
5805467	  812.0	  370.6	 7625.0	...
5805468	  812.8	  368.0	 7633.0	...
5805469	  812.3	  368.2	 7625.0	...
5805470	  811.3	  369.7	 7616.0	...
5805471	  810.3	  371.3	 7607.0	...
5805472	  809.9	  372.2	 7607.0	...
5805473	  810.6	  372.5	 7607.0	...
5805474	  811.3	  372.8	 7605.0	...
5805475	  812.0	  372.9	 7603.0	...
EFIX R   5805362	5805475	114	  801.3	  398.7	   7555
SSACC R  5805476
5805476	  812.1	  373.1	 7610.0	...
5805477	  811.0	  373.5	 7618.0	...
5805478	  810.1	  373.2	 7623.0	...
5805479	  809.3	  372.5	 7616.0	...
5805480	  810.2	  371.5	 7609.0	...
5805481	  811.1	  371.9	 7600.0	...
5805482	  807.8	  375.4	 7594.0	...
5805483	  803.8	  379.7	 7581.0	...
5805484	  799.5	  383.7	 7569.0	...
5805485	  796.6	  403.1	 7526.0	...
5805486	  793.8	  422.1	 7484.0	...
5805487	  790.8	  440.6	 7448.0	...
5805488	  790.3	  440.5	 7441.0	...
5805489	  789.3	  441.2	 7439.0	...
5805490	  788.5	  442.0	 7438.0	...
5805491	  788.3	  443.9	 7437.0	...
5805492	  788.6	  444.9	 7436.0	...
5805493	  788.8	  446.0	 7435.0	...
ESACC R  5805476	5805493	18	  812.1	  373.1	  788.8	  446.0	   1.60	    187
SFIX R   5805494
5805494	  788.8	  446.0	 7431.0	...
5805495	  788.5	  445.9	 7426.0	...
5805496	  788.6	  445.9	 7421.0	...
5805497	  788.7	  445.4	 7423.0	...
5805498	  787.9	  444.9	 7426.0	...
5805499	  786.9	  444.9	 7427.0	...
5805500	  785.8	  445.6	 7425.0	...
5805501	  785.7	  446.2	 7425.0	...
5805502	  785.4	  446.4	 7426.0	...
5805503	  785.1	  446.5	 7427.0	...
5805504	  784.9	  446.6	 7427.0	...
5805505	  785.1	  446.6	 7427.0	...
5805506	  785.6	  446.7	 7427.0	...
5805507	  786.1	  447.1	 7427.0	...
5805508	  786.2	  447.6	 7426.0	...
5805509	  786.3	  448.0	 7425.0	...
5805510	  786.3	  448.2	 7423.0	...
5805511	  786.4	  448.2	 7422.0	...
5805512	  786.5	  448.2	 7421.0	...
5805513	  787.0	  448.4	 7421.0	...
5805514	  787.4	  448.6	 7420.0	...
5805515	  787.7	  449.1	 7420.0	...
5805516	  787.7	  449.3	 7423.0	...
5805517	  787.8	  449.5	 7425.0	...
5805518	  787.7	  449.0	 7427.0	...
5805519	  787.7	  448.7	 7428.0	...
5805520	  787.6	  448.6	 7424.0	...
5805521	  787.0	  448.8	 7419.0	...
5805522	  786.4	  449.0	 7417.0	...
5805523	  785.8	  449.4	 7420.0	...
5805524	  785.9	  450.0	 7424.0	...
5805525	  786.0	  450.6	 7424.0	...
5805526	  786.2	  450.8	 7421.0	...
5805527	  786.2	  450.6	 7420.0	...
5805528	  786.1	  450.5	 7418.0	...
5805529	  786.0	  450.4	 7418.0	...
5805530	  785.9	  450.9	 7418.0	...
5805531	  786.0	  451.3	 7418.0	...
5805532	  786.1	  451.7	 7419.0	...
5805533	  785.9	  452.1	 7420.0	...
5805534	  785.0	  452.6	 7421.0	...
5805535	  784.2	  453.1	 7421.0	...
5805536	  783.6	  453.2	 7419.0	...
5805537	  783.6	  453.2	 7418.0	...
5805538	  784.3	  453.1	 7420.0	...
5805539	  785.0	  453.0	 7423.0	...
5805540	  784.6	  453.3	 7424.0	...
5805541	  783.5	  453.8	 7422.0	...
5805542	  782.9	  454.1	 7423.0	...
5805543	  783.5	  454.5	 7427.0	...
5805544	  784.1	  454.8	 7432.0	...
5805545	  784.1	  455.5	 7434.0	...
5805546	  784.1	  455.8	 7433.0	...
5805547	  783.6	  456.0	 7432.0	...
5805548	  783.1	  455.6	 7432.0	...
5805549	  782.5	  455.2	 7431.0	...
5805550	  782.5	  455.1	 7431.0	...
5805551	  783.7	  455.1	 7437.0	...
5805552	  784.9	  455.4	 7445.0	...
5805553	  785.4	  455.6	 7445.0	...
5805554	  784.8	  456.0	 7439.0	...
5805555	  784.1	  456.8	 7432.0	...
5805556	  784.0	  457.4	 7432.0	...
5805557	  784.5	  457.3	 7432.0	...
5805558	  784.9	  456.7	 7432.0	...
5805559	  784.7	  456.1	 7429.0	...
5805560	  784.0	  456.0	 7426.0	...
5805561	  783.1	  455.8	 7424.0	...
5805562	  782.9	  455.6	 7426.0	...
5805563	  782.6	  455.5	 7428.0	...
5805564	  782.3	  455.1	 7430.0	...
5805565	  782.1	  454.6	 7432.0	...
5805566	  782.0	  454.0	 7433.0	...
5805567	  782.3	  453.7	 7433.0	...
5805568	  783.1	  453.4	 7433.0	...
5805569	  783.9	  453.3	 7432.0	...
5805570	  784.4	  453.4	 7436.0	...
5805571	  783.3	  453.8	 7439.0	...
5805572	  782.1	  453.9	 7443.0	...
5805573	  781.0	  453.2	 7443.0	...
5805574	  781.3	  452.3	 7444.0	...
5805575	  781.6	  452.2	 7444.0	...
5805576	  781.8	  452.8	 7435.0	...
5805577	  782.0	  453.5	 7426.0	...
5805578	  782.2	  453.3	 7424.0	...
5805579	  782.7	  452.8	 7429.0	...
5805580	  783.2	  452.0	 7435.0	...
5805581	  783.6	  451.6	 7433.0	...
5805582	  783.6	  451.4	 7431.0	...
5805583	  783.5	  451.3	 7430.0	...
5805584	  783.0	  451.2	 7430.0	...
5805585	  782.6	  451.2	 7434.0	...
5805586	  782.2	  451.2	 7438.0	...
5805587	  782.2	  451.1	 7442.0	...
5805588	  782.3	  451.2	 7440.0	...
5805589	  782.4	  451.3	 7437.0	...
5805590	  782.6	  451.4	 7434.0	...
[truncated: 4,239,649 more chars]
