# Supplementary material for: With an eye on uncertainty: Modelling pupillary responses to environmental volatility
Source: PLoS Comput Biol. 2019 Jul 5;15(7):e1007126. doi: 10.1371/journal.pcbi.1007126 (PMC6636765; doi:10.1371/journal.pcbi.1007126)
Supplement: S6 Data — Zip file containing the pupillometry data for participant 6. (ZIP) [file pcbi.1007126.s006.zip › P6/trial10.asc]

** CONVERTED FROM C:\Users\tparr\Documents\PVR\P6_1212\trial10.edf using edfapi 3.1 Win32 Nov 24 2009 on Tue Dec 12 10:58:22 2017
** DATE: Tue Dec 12 11:41:59 2017
** TYPE: EDF_FILE BINARY EVENT SAMPLE TAGGED
** VERSION: EYELINK II 1
** SOURCE: EYELINK CL
** EYELINK II CL v4.48 Nov 25 2009
** CAMERA: EyeLink CL Version 1.4 Sensor=BHA
** SERIAL NUMBER: CL1-AAD42
** CAMERA_CONFIG: AAD42140.SCD
**

MSG	5645567 RECCFG CR 1000 2 0 R
MSG	5645567 ELCLCFG MTABLER
MSG	5645567 GAZE_COORDS 0.00 0.00 1599.00 1199.00
MSG	5645567 THRESHOLDS R 122 230
MSG	5645567 ELCL_PROC CENTROID (3)
MSG	5645567 ELCL_PCR_PARAM 5 3.0
START	5645568 	RIGHT	SAMPLES	EVENTS
PRESCALER	1
VPRESCALER	1
PUPIL	AREA
EVENTS	GAZE	RIGHT	RATE	1000.00	TRACKING	CR	FILTER	2
SAMPLES	GAZE	RIGHT	RATE	1000.00	TRACKING	CR	FILTER	2
MSG	5645568 !MODE RECORD CR 1000 2 0 R
5645568	  785.8	  511.4	 6436.0	...
INPUT	5645568	127
5645569	  785.9	  512.0	 6433.0	...
5645570	  785.7	  511.6	 6430.0	...
5645571	  785.3	  511.2	 6430.0	...
5645572	  784.6	  510.8	 6431.0	...
5645573	  784.2	  510.9	 6430.0	...
5645574	  784.0	  510.8	 6430.0	...
SFIX R   5645575
5645575	  784.5	  510.7	 6430.0	...
5645576	  785.6	  510.5	 6430.0	...
5645577	  786.6	  510.4	 6430.0	...
5645578	  787.0	  510.9	 6429.0	...
5645579	  786.7	  511.6	 6429.0	...
5645580	  786.5	  512.2	 6426.0	...
5645581	  786.6	  512.2	 6423.0	...
5645582	  786.7	  512.2	 6419.0	...
5645583	  787.2	  511.8	 6417.0	...
5645584	  787.8	  511.4	 6419.0	...
5645585	  788.4	  511.1	 6422.0	...
5645586	  788.3	  511.2	 6425.0	...
5645587	  788.2	  511.3	 6422.0	...
5645588	  788.2	  511.4	 6420.0	...
5645589	  788.1	  511.8	 6417.0	...
5645590	  788.1	  512.1	 6417.0	...
5645591	  787.6	  512.5	 6416.0	...
5645592	  787.5	  512.4	 6415.0	...
5645593	  787.9	  512.1	 6415.0	...
5645594	  788.7	  511.6	 6414.0	...
5645595	  788.2	  511.4	 6414.0	...
5645596	  787.2	  511.4	 6413.0	...
5645597	  785.9	  511.7	 6412.0	...
5645598	  785.6	  511.9	 6412.0	...
5645599	  785.7	  512.0	 6412.0	...
5645600	  786.1	  512.0	 6413.0	...
5645601	  787.2	  512.1	 6418.0	...
5645602	  787.8	  512.5	 6422.0	...
5645603	  788.5	  513.0	 6426.0	...
5645604	  788.5	  513.5	 6421.0	...
5645605	  788.6	  513.7	 6416.0	...
5645606	  788.6	  513.8	 6413.0	...
5645607	  788.6	  513.9	 6413.0	...
5645608	  788.8	  514.0	 6414.0	...
5645609	  788.8	  513.3	 6413.0	...
5645610	  788.8	  512.6	 6412.0	...
5645611	  788.8	  511.9	 6411.0	...
5645612	  789.0	  512.3	 6410.0	...
5645613	  788.9	  512.7	 6409.0	...
5645614	  788.4	  512.3	 6408.0	...
5645615	  787.9	  511.7	 6410.0	...
5645616	  787.8	  511.0	 6414.0	...
5645617	  787.9	  511.3	 6415.0	...
5645618	  787.7	  511.6	 6413.0	...
5645619	  787.0	  511.2	 6410.0	...
5645620	  786.3	  510.5	 6411.0	...
5645621	  785.9	  509.9	 6411.0	...
5645622	  786.1	  509.5	 6412.0	...
5645623	  786.7	  509.0	 6414.0	...
5645624	  787.5	  509.0	 6416.0	...
5645625	  788.2	  509.3	 6415.0	...
5645626	  788.9	  509.6	 6414.0	...
5645627	  789.2	  509.4	 6412.0	...
5645628	  789.4	  509.3	 6412.0	...
5645629	  789.0	  509.0	 6412.0	...
5645630	  788.7	  508.6	 6413.0	...
5645631	  787.4	  508.3	 6410.0	...
5645632	  786.2	  508.2	 6405.0	...
5645633	  785.3	  508.3	 6401.0	...
5645634	  785.6	  508.2	 6402.0	...
5645635	  785.7	  507.4	 6406.0	...
5645636	  785.7	  506.6	 6410.0	...
5645637	  785.3	  505.7	 6412.0	...
5645638	  785.3	  505.5	 6411.0	...
5645639	  785.2	  505.3	 6411.0	...
5645640	  786.6	  504.5	 6412.0	...
5645641	  788.1	  503.7	 6412.0	...
5645642	  789.3	  503.5	 6412.0	...
5645643	  789.0	  504.4	 6411.0	...
5645644	  788.3	  505.0	 6408.0	...
5645645	  787.6	  504.8	 6407.0	...
5645646	  787.4	  504.2	 6406.0	...
5645647	  787.7	  504.0	 6407.0	...
5645648	  787.0	  504.3	 6405.0	...
5645649	  786.1	  504.8	 6404.0	...
5645650	  785.3	  504.8	 6405.0	...
5645651	  785.6	  504.3	 6406.0	...
5645652	  785.9	  503.6	 6407.0	...
5645653	  786.1	  503.4	 6408.0	...
5645654	  786.2	  503.2	 6407.0	...
5645655	  786.5	  503.3	 6404.0	...
5645656	  786.8	  503.4	 6405.0	...
5645657	  787.0	  503.5	 6408.0	...
5645658	  787.0	  503.4	 6409.0	...
5645659	  786.8	  503.2	 6407.0	...
5645660	  786.8	  503.6	 6405.0	...
5645661	  786.6	  504.2	 6403.0	...
5645662	  786.5	  504.9	 6402.0	...
5645663	  786.0	  505.2	 6403.0	...
5645664	  785.8	  505.0	 6405.0	...
5645665	  786.4	  504.2	 6409.0	...
5645666	  787.2	  503.6	 6410.0	...
5645667	  788.0	  503.4	 6410.0	...
5645668	  787.9	  503.1	 6408.0	...
5645669	  787.5	  502.7	 6407.0	...
5645670	  787.1	  502.5	 6408.0	...
5645671	  787.0	  502.7	 6412.0	...
5645672	  787.1	  502.9	 6416.0	...
5645673	  787.1	  502.8	 6415.0	...
5645674	  787.0	  502.8	 6412.0	...
5645675	  785.9	  502.8	 6408.0	...
5645676	  784.9	  502.9	 6408.0	...
5645677	  783.7	  503.2	 6409.0	...
5645678	  783.6	  503.3	 6411.0	...
5645679	  784.5	  503.1	 6409.0	...
5645680	  785.5	  502.8	 6406.0	...
5645681	  786.5	  502.6	 6403.0	...
5645682	  786.4	  502.8	 6401.0	...
5645683	  786.4	  502.8	 6399.0	...
5645684	  786.6	  502.9	 6398.0	...
5645685	  786.8	  503.0	 6398.0	...
5645686	  786.9	  502.9	 6393.0	...
5645687	  787.0	  502.7	 6388.0	...
5645688	  786.6	  502.4	 6386.0	...
5645689	  786.3	  502.6	 6388.0	...
5645690	  785.4	  503.0	 6389.0	...
5645691	  784.8	  503.4	 6387.0	...
5645692	  784.1	  503.6	 6385.0	...
5645693	  784.0	  503.8	 6385.0	...
5645694	  784.2	  503.9	 6387.0	...
5645695	  784.7	  504.0	 6388.0	...
5645696	  784.9	  504.3	 6389.0	...
5645697	  785.0	  504.6	 6389.0	...
5645698	  784.9	  504.7	 6389.0	...
5645699	  785.6	  504.4	 6390.0	...
5645700	  786.2	  504.7	 6390.0	...
5645701	  786.7	  505.1	 6392.0	...
5645702	  786.7	  505.7	 6393.0	...
5645703	  786.5	  505.8	 6394.0	...
5645704	  786.3	  506.1	 6395.0	...
5645705	  786.3	  506.4	 6396.0	...
5645706	  786.4	  506.7	 6398.0	...
5645707	  786.5	  506.9	 6398.0	...
5645708	  786.5	  507.1	 6397.0	...
5645709	  786.8	  507.2	 6396.0	...
5645710	  787.1	  507.0	 6395.0	...
5645711	  787.3	  506.3	 6395.0	...
5645712	  787.3	  505.6	 6396.0	...
5645713	  786.5	  505.4	 6396.0	...
5645714	  785.7	  505.5	 6396.0	...
5645715	  785.3	  505.5	 6397.0	...
5645716	  786.0	  505.1	 6399.0	...
5645717	  786.8	  504.8	 6401.0	...
5645718	  787.0	  504.2	 6400.0	...
5645719	  786.4	  504.1	 6398.0	...
5645720	  785.8	  504.0	 6397.0	...
5645721	  785.5	  504.4	 6398.0	...
5645722	  785.8	  504.6	 6399.0	...
5645723	  786.3	  504.9	 6398.0	...
5645724	  786.4	  503.2	 6398.0	...
5645725	  785.6	  501.6	 6397.0	...
5645726	  784.7	  500.7	 6401.0	...
5645727	  784.3	  501.5	 6405.0	...
5645728	  784.6	  501.9	 6405.0	...
5645729	  784.9	  501.5	 6401.0	...
5645730	  784.8	  501.1	 6401.0	...
5645731	  784.9	  500.7	 6404.0	...
5645732	  785.1	  500.5	 6405.0	...
5645733	  785.4	  500.9	 6403.0	...
5645734	  785.6	  501.5	 6401.0	...
5645735	  785.6	  501.5	 6402.0	...
5645736	  785.4	  501.1	 6402.0	...
5645737	  785.2	  501.1	 6402.0	...
5645738	  785.2	  501.6	 6401.0	...
5645739	  785.5	  502.0	 6401.0	...
5645740	  785.9	  502.5	 6402.0	...
5645741	  786.2	  502.9	 6404.0	...
5645742	  786.1	  502.7	 6403.0	...
5645743	  786.1	  502.3	 6400.0	...
5645744	  786.1	  501.7	 6397.0	...
5645745	  786.1	  501.6	 6397.0	...
5645746	  786.1	  502.0	 6397.0	...
5645747	  786.2	  502.6	 6397.0	...
5645748	  786.2	  503.1	 6400.0	...
5645749	  786.1	  502.8	 6402.0	...
5645750	  785.9	  502.4	 6405.0	...
5645751	  785.7	  502.4	 6406.0	...
5645752	  785.3	  502.7	 6407.0	...
5645753	  785.0	  502.9	 6408.0	...
5645754	  784.6	  502.6	 6407.0	...
5645755	  784.4	  502.0	 6405.0	...
5645756	  784.2	  501.6	 6402.0	...
5645757	  784.0	  501.3	 6400.0	...
5645758	  783.8	  501.2	 6400.0	...
5645759	  784.4	  501.2	 6404.0	...
5645760	  785.1	  501.1	 6409.0	...
5645761	  785.7	  500.9	 6410.0	...
5645762	  785.6	  500.8	 6407.0	...
5645763	  785.4	  500.8	 6406.0	...
5645764	  785.4	  501.0	 6409.0	...
5645765	  785.5	  501.0	 6412.0	...
5645766	  785.6	  500.9	 6411.0	...
5645767	  785.7	  500.9	 6411.0	...
5645768	  785.7	  501.1	 6412.0	...
5645769	  785.3	  501.6	 6411.0	...
5645770	  785.0	  502.3	 6408.0	...
5645771	  784.9	  502.7	 6406.0	...
5645772	  785.1	  502.6	 6406.0	...
5645773	  785.2	  502.1	 6404.0	...
5645774	  785.1	  501.4	 6401.0	...
5645775	  785.0	  501.1	 6402.0	...
5645776	  784.9	  501.0	 6406.0	...
5645777	  784.8	  501.0	 6407.0	...
5645778	  784.9	  501.0	 6405.0	...
5645779	  785.1	  500.3	 6405.0	...
5645780	  785.1	  499.7	 6407.0	...
5645781	  784.4	  499.7	 6409.0	...
5645782	  783.6	  500.4	 6409.0	...
5645783	  783.5	  500.9	 6409.0	...
5645784	  784.2	  500.9	 6408.0	...
5645785	  784.8	  500.6	 6407.0	...
5645786	  784.9	  500.4	 6405.0	...
5645787	  785.1	  500.3	 6404.0	...
5645788	  785.4	  500.4	 6399.0	...
5645789	  785.8	  500.4	 6395.0	...
5645790	  786.0	  500.4	 6392.0	...
5645791	  785.8	  500.4	 6394.0	...
5645792	  785.2	  499.7	 6396.0	...
5645793	  784.7	  498.9	 6396.0	...
5645794	  784.3	  498.7	 6396.0	...
5645795	  784.4	  499.3	 6396.0	...
5645796	  784.5	  500.3	 6396.0	...
5645797	  784.6	  500.7	 6396.0	...
5645798	  784.1	  500.7	 6397.0	...
5645799	  783.4	  500.4	 6397.0	...
5645800	  783.1	  499.8	 6398.0	...
5645801	  783.2	  499.6	 6397.0	...
5645802	  783.1	  499.2	 6396.0	...
5645803	  782.8	  499.0	 6394.0	...
5645804	  782.6	  498.8	 6397.0	...
5645805	  782.5	  498.6	 6400.0	...
5645806	  782.4	  498.5	 6407.0	...
5645807	  782.5	  499.2	 6411.0	...
5645808	  782.7	  499.9	 6410.0	...
5645809	  782.8	  499.8	 6406.0	...
5645810	  782.6	  499.1	 6399.0	...
5645811	  782.5	  498.3	 6397.0	...
5645812	  782.6	  498.3	 6399.0	...
5645813	  782.7	  498.2	 6402.0	...
5645814	  782.8	  498.1	 6406.0	...
5645815	  782.9	  498.5	 6406.0	...
5645816	  782.3	  499.0	 6406.0	...
5645817	  781.5	  498.9	 6404.0	...
5645818	  780.8	  497.8	 6400.0	...
5645819	  781.1	  496.6	 6396.0	...
5645820	  782.2	  496.6	 6394.0	...
5645821	  783.2	  497.1	 6393.0	...
5645822	  783.3	  497.6	 6392.0	...
5645823	  782.7	  497.3	 6392.0	...
5645824	  782.2	  497.0	 6392.0	...
5645825	  782.2	  497.7	 6393.0	...
5645826	  781.9	  498.5	 6396.0	...
5645827	  781.6	  499.1	 6398.0	...
5645828	  781.1	  498.7	 6398.0	...
5645829	  781.2	  498.5	 6398.0	...
5645830	  781.2	  498.4	 6399.0	...
5645831	  781.1	  497.4	 6399.0	...
5645832	  780.9	  496.4	 6398.0	...
5645833	  780.7	  495.3	 6397.0	...
5645834	  780.6	  495.1	 6397.0	...
5645835	  780.7	  495.1	 6398.0	...
5645836	  780.8	  495.0	 6397.0	...
5645837	  781.0	  495.0	 6394.0	...
5645838	  781.1	  494.9	 6391.0	...
5645839	  781.0	  495.5	 6392.0	...
5645840	  780.9	  496.5	 6394.0	...
5645841	  780.8	  497.3	 6391.0	...
5645842	  780.7	  498.1	 6387.0	...
5645843	  780.7	  498.3	 6385.0	...
5645844	  780.9	  498.3	 6388.0	...
5645845	  781.0	  498.0	 6391.0	...
5645846	  781.2	  497.8	 6390.0	...
5645847	  781.2	  498.3	 6392.0	...
5645848	  781.1	  498.9	 6395.0	...
5645849	  780.9	  499.0	 6398.0	...
5645850	  780.8	  498.4	 6398.0	...
5645851	  780.8	  497.8	 6398.0	...
5645852	  781.1	  497.8	 6399.0	...
5645853	  781.3	  498.0	 6400.0	...
5645854	  781.3	  498.1	 6400.0	...
5645855	  780.4	  497.9	 6400.0	...
5645856	  779.7	  497.4	 6400.0	...
5645857	  778.9	  497.0	 6400.0	...
5645858	  779.2	  496.5	 6405.0	...
5645859	  780.0	  495.7	 6409.0	...
5645860	  780.7	  494.9	 6410.0	...
5645861	  781.2	  494.9	 6407.0	...
5645862	  781.8	  495.2	 6403.0	...
5645863	  782.4	  495.6	 6403.0	...
5645864	  783.0	  495.7	 6402.0	...
5645865	  782.9	  495.9	 6402.0	...
5645866	  782.7	  495.9	 6397.0	...
5645867	  782.5	  495.4	 6391.0	...
5645868	  782.4	  494.6	 6386.0	...
5645869	  782.4	  493.3	 6387.0	...
5645870	  782.7	  492.2	 6388.0	...
5645871	  783.0	  491.8	 6389.0	...
5645872	  783.4	  492.0	 6388.0	...
5645873	  782.6	  492.4	 6388.0	...
5645874	  781.6	  492.5	 6390.0	...
5645875	  780.8	  492.9	 6393.0	...
5645876	  780.9	  493.1	 6397.0	...
5645877	  781.1	  493.2	 6397.0	...
5645878	  781.1	  493.3	 6394.0	...
5645879	  780.9	  493.0	 6392.0	...
5645880	  780.5	  492.7	 6390.0	...
5645881	  780.7	  492.4	 6391.0	...
5645882	  781.2	  492.3	 6388.0	...
5645883	  781.8	  491.9	 6384.0	...
5645884	  782.0	  491.4	 6381.0	...
5645885	  782.2	  490.8	 6381.0	...
5645886	  782.4	  490.4	 6383.0	...
5645887	  782.6	  490.3	 6384.0	...
5645888	  781.9	  490.3	 6385.0	...
5645889	  781.1	  491.1	 6386.0	...
5645890	  780.3	  491.9	 6386.0	...
5645891	  780.4	  492.3	 6388.0	...
5645892	  780.3	  492.2	 6388.0	...
5645893	  780.1	  491.9	 6390.0	...
5645894	  780.1	  491.6	 6390.0	...
5645895	  780.7	  490.9	 6390.0	...
5645896	  781.2	  490.4	 6390.0	...
5645897	  781.4	  490.1	 6390.0	...
5645898	  781.7	  490.2	 6389.0	...
5645899	  782.0	  490.3	 6386.0	...
5645900	  782.5	  490.3	 6379.0	...
5645901	  782.6	  490.6	 6374.0	...
5645902	  782.6	  490.9	 6373.0	...
5645903	  782.5	  490.9	 6376.0	...
5645904	  782.9	  490.6	 6378.0	...
5645905	  783.4	  490.5	 6375.0	...
5645906	  783.8	  490.6	 6372.0	...
5645907	  783.7	  490.6	 6375.0	...
5645908	  783.3	  490.6	 6380.0	...
5645909	  783.1	  490.5	 6382.0	...
5645910	  782.8	  490.5	 6378.0	...
5645911	  782.9	  490.4	 6373.0	...
5645912	  783.1	  490.4	 6372.0	...
5645913	  783.4	  490.5	 6373.0	...
5645914	  783.6	  490.5	 6375.0	...
5645915	  783.8	  490.6	 6376.0	...
5645916	  783.9	  490.8	 6376.0	...
5645917	  783.9	  491.1	 6375.0	...
5645918	  783.8	  491.3	 6374.0	...
5645919	  783.8	  491.0	 6373.0	...
5645920	  783.6	  490.4	 6374.0	...
5645921	  783.3	  490.2	 6375.0	...
5645922	  783.1	  490.2	 6376.0	...
5645923	  783.1	  490.3	 6376.0	...
5645924	  782.8	  489.8	 6376.0	...
5645925	  782.4	  489.3	 6380.0	...
5645926	  782.8	  488.9	 6384.0	...
5645927	  783.5	  488.2	 6386.0	...
5645928	  784.2	  487.9	 6382.0	...
5645929	  783.9	  487.8	 6377.0	...
5645930	  783.6	  488.2	 6375.0	...
5645931	  783.3	  488.2	 6374.0	...
5645932	  783.2	  488.2	 6374.0	...
5645933	  783.2	  488.5	 6375.0	...
5645934	  783.2	  488.7	 6375.0	...
5645935	  783.7	  488.8	 6375.0	...
5645936	  784.1	  488.7	 6375.0	...
5645937	  785.0	  488.7	 6376.0	...
5645938	  785.5	  488.8	 6376.0	...
5645939	  785.8	  488.9	 6376.0	...
5645940	  786.0	  488.9	 6376.0	...
5645941	  786.1	  488.8	 6376.0	...
5645942	  786.1	  488.5	 6376.0	...
5645943	  785.8	  488.3	 6376.0	...
5645944	  785.5	  488.2	 6376.0	...
5645945	  784.9	  488.6	 6375.0	...
5645946	  784.7	  489.4	 6375.0	...
5645947	  784.5	  490.0	 6378.0	...
5645948	  784.8	  490.1	 6381.0	...
5645949	  784.8	  489.7	 6382.0	...
5645950	  784.0	  489.3	 6380.0	...
5645951	  783.1	  489.2	 6376.0	...
5645952	  782.4	  489.1	 6373.0	...
5645953	  782.9	  489.0	 6371.0	...
5645954	  783.3	  489.1	 6370.0	...
5645955	  783.4	  489.2	 6370.0	...
5645956	  782.9	  489.2	 6371.0	...
5645957	  782.6	  489.3	 6371.0	...
5645958	  782.2	  489.1	 6371.0	...
5645959	  782.2	  488.6	 6374.0	...
5645960	  782.4	  487.9	 6376.0	...
5645961	  783.7	  487.8	 6379.0	...
5645962	  784.8	  487.4	 6380.0	...
5645963	  785.5	  487.1	 6378.0	...
5645964	  785.4	  487.7	 6374.0	...
5645965	  785.3	  489.0	 6370.0	...
5645966	  785.6	  490.2	 6365.0	...
5645967	  785.8	  490.3	 6360.0	...
5645968	  785.8	  490.5	 6358.0	...
5645969	  785.4	  490.8	 6362.0	...
5645970	  784.9	  491.0	 6364.0	...
5645971	  784.6	  491.3	 6363.0	...
5645972	  784.5	  491.4	 6359.0	...
5645973	  784.5	  491.0	 6356.0	...
5645974	  784.5	  490.4	 6350.0	...
5645975	  784.5	  489.9	 6347.0	...
5645976	  784.4	  489.8	 6350.0	...
5645977	  784.6	  489.6	 6355.0	...
5645978	  784.7	  489.2	 6360.0	...
5645979	  785.0	  489.0	 6360.0	...
5645980	  785.2	  489.2	 6360.0	...
5645981	  785.2	  490.0	 6360.0	...
5645982	  784.9	  490.8	 6360.0	...
5645983	  784.4	  491.1	 6357.0	...
5645984	  784.0	  490.9	 6354.0	...
5645985	  783.9	  490.9	 6357.0	...
5645986	  784.0	  491.0	 6364.0	...
5645987	  784.0	  491.1	 6367.0	...
5645988	  784.0	  491.0	 6361.0	...
5645989	  783.9	  490.8	 6354.0	...
5645990	  783.7	  491.2	 6353.0	...
5645991	  783.6	  491.7	 6356.0	...
5645992	  782.9	  492.2	 6358.0	...
5645993	  782.4	  492.8	 6357.0	...
5645994	  782.0	  493.4	 6355.0	...
5645995	  782.0	  493.8	 6352.0	...
5645996	  781.9	  493.6	 6352.0	...
5645997	  781.7	  493.4	 6353.0	...
5645998	  781.8	  493.3	 6356.0	...
5645999	  782.0	  493.1	 6358.0	...
5646000	  782.1	  492.9	 6354.0	...
5646001	  781.8	  492.9	 6348.0	...
5646002	  781.0	  492.9	 6342.0	...
5646003	  780.2	  493.1	 6342.0	...
5646004	  780.6	  493.0	 6342.0	...
5646005	  780.8	  493.0	 6341.0	...
5646006	  780.9	  492.6	 6341.0	...
5646007	  780.3	  492.3	 6341.0	...
5646008	  780.2	  492.1	 6342.0	...
5646009	  780.1	  492.4	 6343.0	...
5646010	  780.2	  492.8	 6342.0	...
5646011	  780.3	  493.0	 6341.0	...
5646012	  780.4	  492.7	 6341.0	...
5646013	  780.6	  492.3	 6339.0	...
5646014	  780.7	  491.8	 6338.0	...
5646015	  780.7	  491.6	 6337.0	...
5646016	  780.7	  491.5	 6337.0	...
5646017	  780.6	  491.6	 6336.0	...
5646018	  780.7	  491.7	 6334.0	...
5646019	  781.5	  491.8	 6332.0	...
5646020	  782.2	  491.8	 6331.0	...
5646021	  783.4	  492.2	 6333.0	...
5646022	  783.7	  492.6	 6334.0	...
5646023	  783.8	  493.0	 6334.0	...
5646024	  783.6	  493.0	 6335.0	...
5646025	  783.6	  493.5	 6335.0	...
5646026	  783.1	  494.1	 6335.0	...
5646027	  782.0	  493.9	 6335.0	...
5646028	  780.9	  493.2	 6334.0	...
5646029	  780.8	  494.0	 6334.0	...
5646030	  781.4	  495.5	 6333.0	...
5646031	  781.9	  495.7	 6329.0	...
5646032	  781.9	  494.3	 6325.0	...
5646033	  781.8	  493.0	 6322.0	...
5646034	  781.8	  493.1	 6319.0	...
5646035	  781.9	  493.5	 6313.0	...
5646036	  782.0	  493.9	 6307.0	...
5646037	  781.9	  494.3	 6310.0	...
5646038	  781.7	  494.3	 6315.0	...
5646039	  781.4	  494.4	 6320.0	...
5646040	  781.1	  494.5	 6319.0	...
5646041	  780.9	  495.3	 6317.0	...
5646042	  781.5	  495.9	 6316.0	...
5646043	  782.2	  496.5	 6316.0	...
5646044	  782.8	  496.4	 6317.0	...
5646045	  782.6	  496.6	 6317.0	...
5646046	  782.3	  496.8	 6313.0	...
5646047	  782.0	  497.1	 6310.0	...
5646048	  782.0	  497.1	 6307.0	...
5646049	  781.9	  497.1	 6307.0	...
5646050	  782.1	  495.9	 6304.0	...
5646051	  782.2	  494.6	 6300.0	...
5646052	  782.3	  493.9	 6297.0	...
5646053	  782.4	  494.3	 6299.0	...
5646054	  782.0	  494.9	 6299.0	...
5646055	  781.5	  495.1	 6295.0	...
5646056	  781.3	  495.1	 6290.0	...
5646057	  781.5	  494.9	 6286.0	...
5646058	  781.3	  494.3	 6285.0	...
5646059	  780.8	  493.8	 6285.0	...
5646060	  780.5	  493.0	 6285.0	...
5646061	  780.6	  492.7	 6286.0	...
EFIX R   5645575	5646061	487	  784.2	  498.6	   6385
SSACC R  5646062
5646062	  780.8	  493.4	 6286.0	...
5646063	  781.5	  494.4	 6286.0	...
5646064	  782.3	  495.6	 6284.0	...
5646065	  782.9	  495.8	 6282.0	...
5646066	  783.0	  496.1	 6280.0	...
5646067	  783.4	  496.1	 6274.0	...
5646068	  783.7	  495.8	 6267.0	...
5646069	  783.7	  495.1	 6260.0	...
5646070	  784.2	  492.0	 6262.0	...
5646071	  791.3	  469.3	 6304.0	...
5646072	  798.4	  447.3	 6347.0	...
5646073	  805.0	  428.3	 6388.0	...
5646074	  807.1	  428.9	 6397.0	...
5646075	  809.2	  430.3	 6405.0	...
5646076	  810.3	  430.5	 6410.0	...
5646077	  807.7	  430.7	 6409.0	...
5646078	  805.2	  432.0	 6399.0	...
5646079	  803.8	  436.5	 6389.0	...
5646080	  802.3	  442.8	 6371.0	...
5646081	  800.0	  447.4	 6361.0	...
5646082	  798.1	  455.2	 6338.0	...
5646083	  797.6	  462.6	 6310.0	...
5646084	  798.0	  472.6	 6278.0	...
5646085	  798.2	  479.8	 6248.0	...
5646086	  799.6	  491.8	 6209.0	...
5646087	  800.9	  504.0	 6171.0	...
5646088	  802.5	  520.2	 6121.0	...
5646089	  803.4	  530.2	 6094.0	...
5646090	  802.2	  548.6	 6037.0	...
5646091	  801.0	  566.4	 5983.0	...
5646092	  800.7	  588.0	 5916.0	...
5646093	  804.0	  608.1	 5850.0	...
5646094	  810.6	  628.1	 5789.0	...
5646095	  817.0	  653.3	 5709.0	...
5646096	  822.5	  676.2	 5645.0	...
5646097	  824.9	  703.1	 5571.0	...
5646098	  827.3	  732.3	 5500.0	...
5646099	  829.6	  763.6	 5401.0	...
5646100	  831.4	  794.5	 5308.0	...
5646101	  831.6	  828.3	 5201.0	...
5646102	  832.0	  864.8	 5107.0	...
5646103	  832.9	  903.4	 4993.0	...
5646104	  835.5	  942.2	 4881.0	...
5646105	  838.1	  984.1	 4752.0	...
5646106	  842.8	 1028.7	 4622.0	...
5646107	  849.0	 1075.8	 4484.0	...
5646108	  855.0	 1121.1	 4353.0	...
5646109	  858.4	 1168.9	 4222.0	...
5646110	  860.8	 1217.1	 4087.0	...
5646111	  863.1	 1267.1	 3946.0	...
5646112	  865.6	 1317.0	 3799.0	...
5646113	  869.0	 1368.2	 3658.0	...
5646114	  875.4	 1420.9	 3520.0	...
5646115	  882.9	 1476.0	 3375.0	...
5646116	  889.6	 1528.9	 3231.0	...
5646117	  896.3	 1581.6	 3087.0	...
5646118	  901.2	 1636.2	 2947.0	...
5646119	  908.6	 1692.8	 2798.0	...
5646120	  912.6	 1732.4	 2695.0	...
5646121	  916.8	 1750.9	 2641.0	...
5646122	  916.8	 1750.9	 2641.0	...
SBLINK R 5646123
5646123	   .	   .	    0.0	...
5646124	   .	   .	    0.0	...
5646125	   .	   .	    0.0	...
5646126	   .	   .	    0.0	...
5646127	   .	   .	    0.0	...
5646128	   .	   .	    0.0	...
5646129	   .	   .	    0.0	...
5646130	   .	   .	    0.0	...
5646131	   .	   .	    0.0	...
5646132	   .	   .	    0.0	...
5646133	   .	   .	    0.0	...
5646134	   .	   .	    0.0	...
5646135	   .	   .	    0.0	...
5646136	   .	   .	    0.0	...
5646137	   .	   .	    0.0	...
5646138	   .	   .	    0.0	...
5646139	   .	   .	    0.0	...
5646140	   .	   .	    0.0	...
5646141	   .	   .	    0.0	...
5646142	   .	   .	    0.0	...
5646143	   .	   .	    0.0	...
5646144	   .	   .	    0.0	...
5646145	   .	   .	    0.0	...
5646146	   .	   .	    0.0	...
5646147	   .	   .	    0.0	...
5646148	   .	   .	    0.0	...
5646149	   .	   .	    0.0	...
5646150	   .	   .	    0.0	...
5646151	   .	   .	    0.0	...
5646152	   .	   .	    0.0	...
5646153	   .	   .	    0.0	...
5646154	   .	   .	    0.0	...
5646155	   .	   .	    0.0	...
5646156	   .	   .	    0.0	...
5646157	   .	   .	    0.0	...
5646158	   .	   .	    0.0	...
5646159	   .	   .	    0.0	...
5646160	   .	   .	    0.0	...
5646161	   .	   .	    0.0	...
5646162	   .	   .	    0.0	...
5646163	   .	   .	    0.0	...
5646164	   .	   .	    0.0	...
5646165	   .	   .	    0.0	...
5646166	   .	   .	    0.0	...
5646167	   .	   .	    0.0	...
5646168	   .	   .	    0.0	...
5646169	   .	   .	    0.0	...
5646170	   .	   .	    0.0	...
5646171	   .	   .	    0.0	...
5646172	   .	   .	    0.0	...
5646173	   .	   .	    0.0	...
5646174	   .	   .	    0.0	...
5646175	   .	   .	    0.0	...
5646176	   .	   .	    0.0	...
5646177	   .	   .	    0.0	...
5646178	   .	   .	    0.0	...
5646179	   .	   .	    0.0	...
5646180	   .	   .	    0.0	...
5646181	   .	   .	    0.0	...
5646182	   .	   .	    0.0	...
5646183	   .	   .	    0.0	...
5646184	   .	   .	    0.0	...
5646185	   .	   .	    0.0	...
5646186	   .	   .	    0.0	...
5646187	   .	   .	    0.0	...
5646188	   .	   .	    0.0	...
5646189	   .	   .	    0.0	...
5646190	   .	   .	    0.0	...
5646191	   .	   .	    0.0	...
5646192	   .	   .	    0.0	...
5646193	   .	   .	    0.0	...
5646194	   .	   .	    0.0	...
5646195	   .	   .	    0.0	...
5646196	   .	   .	    0.0	...
5646197	   .	   .	    0.0	...
5646198	   .	   .	    0.0	...
5646199	   .	   .	    0.0	...
5646200	   .	   .	    0.0	...
5646201	   .	   .	    0.0	...
5646202	   .	   .	    0.0	...
5646203	   .	   .	    0.0	...
5646204	   .	   .	    0.0	...
5646205	   .	   .	    0.0	...
5646206	   .	   .	    0.0	...
5646207	   .	   .	    0.0	...
5646208	   .	   .	    0.0	...
5646209	   .	   .	    0.0	...
5646210	   .	   .	    0.0	...
5646211	   .	   .	    0.0	...
5646212	   .	   .	    0.0	...
5646213	   .	   .	    0.0	...
5646214	   .	   .	    0.0	...
5646215	   .	   .	    0.0	...
5646216	   .	   .	    0.0	...
5646217	   .	   .	    0.0	...
5646218	   .	   .	    0.0	...
5646219	   .	   .	    0.0	...
5646220	   .	   .	    0.0	...
5646221	   .	   .	    0.0	...
5646222	   .	   .	    0.0	...
5646223	   .	   .	    0.0	...
5646224	   .	   .	    0.0	...
5646225	   .	   .	    0.0	...
5646226	   .	   .	    0.0	...
5646227	   .	   .	    0.0	...
5646228	   .	   .	    0.0	...
5646229	   .	   .	    0.0	...
5646230	   .	   .	    0.0	...
5646231	   .	   .	    0.0	...
5646232	   .	   .	    0.0	...
5646233	   .	   .	    0.0	...
5646234	   .	   .	    0.0	...
5646235	   .	   .	    0.0	...
5646236	   .	   .	    0.0	...
5646237	   .	   .	    0.0	...
5646238	   .	   .	    0.0	...
5646239	   .	   .	    0.0	...
5646240	   .	   .	    0.0	...
5646241	   .	   .	    0.0	...
5646242	   .	   .	    0.0	...
5646243	   .	   .	    0.0	...
5646244	   .	   .	    0.0	...
5646245	   .	   .	    0.0	...
5646246	   .	   .	    0.0	...
5646247	   .	   .	    0.0	...
5646248	   .	   .	    0.0	...
5646249	   .	   .	    0.0	...
5646250	   .	   .	    0.0	...
5646251	   .	   .	    0.0	...
5646252	   .	   .	    0.0	...
5646253	   .	   .	    0.0	...
5646254	   .	   .	    0.0	...
5646255	   .	   .	    0.0	...
5646256	   .	   .	    0.0	...
5646257	   .	   .	    0.0	...
5646258	   .	   .	    0.0	...
5646259	   .	   .	    0.0	...
5646260	   .	   .	    0.0	...
5646261	   .	   .	    0.0	...
5646262	   .	   .	    0.0	...
5646263	   .	   .	    0.0	...
5646264	   .	   .	    0.0	...
5646265	   .	   .	    0.0	...
5646266	   .	   .	    0.0	...
5646267	   .	   .	    0.0	...
5646268	   .	   .	    0.0	...
5646269	   .	   .	    0.0	...
5646270	   .	   .	    0.0	...
5646271	   .	   .	    0.0	...
5646272	   .	   .	    0.0	...
5646273	   .	   .	    0.0	...
5646274	   .	   .	    0.0	...
5646275	   .	   .	    0.0	...
5646276	   .	   .	    0.0	...
5646277	   .	   .	    0.0	...
5646278	   .	   .	    0.0	...
5646279	   .	   .	    0.0	...
5646280	   .	   .	    0.0	...
5646281	   .	   .	    0.0	...
5646282	   .	   .	    0.0	...
5646283	   .	   .	    0.0	...
5646284	   .	   .	    0.0	...
5646285	   .	   .	    0.0	...
5646286	   .	   .	    0.0	...
5646287	   .	   .	    0.0	...
5646288	   .	   .	    0.0	...
5646289	   .	   .	    0.0	...
5646290	   .	   .	    0.0	...
5646291	   .	   .	    0.0	...
5646292	   .	   .	    0.0	...
5646293	   .	   .	    0.0	...
5646294	   .	   .	    0.0	...
5646295	   .	   .	    0.0	...
5646296	   .	   .	    0.0	...
5646297	   .	   .	    0.0	...
5646298	   .	   .	    0.0	...
5646299	   .	   .	    0.0	...
EBLINK R 5646123	5646299	177
5646300	  986.2	 1480.0	 3308.0	...
5646301	  986.2	 1480.0	 3308.0	...
5646302	  981.8	 1473.3	 3320.0	...
5646303	  977.3	 1458.6	 3348.0	...
5646304	  972.7	 1443.9	 3376.0	...
5646305	  971.0	 1421.9	 3430.0	...
5646306	  967.9	 1403.1	 3481.0	...
5646307	  963.1	 1377.7	 3552.0	...
5646308	  958.3	 1360.7	 3597.0	...
5646309	  953.6	 1343.0	 3644.0	...
5646310	  947.0	 1326.7	 3684.0	...
5646311	  941.9	 1310.1	 3726.0	...
5646312	  938.2	 1292.7	 3773.0	...
5646313	  935.3	 1276.5	 3817.0	...
5646314	  932.5	 1261.2	 3856.0	...
5646315	  930.0	 1247.5	 3891.0	...
5646316	  930.0	 1231.6	 3928.0	...
5646317	  925.0	 1218.0	 3967.0	...
5646318	  919.2	 1204.1	 4001.0	...
5646319	  913.6	 1191.9	 4031.0	...
5646320	  912.8	 1177.2	 4064.0	...
5646321	  910.1	 1163.6	 4107.0	...
5646322	  907.3	 1150.4	 4143.0	...
5646323	  902.7	 1139.1	 4180.0	...
5646324	  900.5	 1127.4	 4212.0	...
5646325	  899.5	 1115.8	 4244.0	...
5646326	  900.3	 1103.1	 4276.0	...
5646327	  899.0	 1091.4	 4300.0	...
5646328	  895.6	 1078.6	 4336.0	...
5646329	  891.0	 1065.7	 4366.0	...
5646330	  887.7	 1054.8	 4397.0	...
5646331	  885.2	 1043.7	 4424.0	...
5646332	  884.0	 1032.0	 4459.0	...
5646333	  882.3	 1020.5	 4490.0	...
5646334	  879.4	 1010.0	 4522.0	...
5646335	  875.5	 1002.1	 4538.0	...
5646336	  873.1	  990.5	 4574.0	...
5646337	  871.8	  977.8	 4608.0	...
5646338	  871.0	  965.0	 4649.0	...
5646339	  869.3	  955.2	 4667.0	...
5646340	  867.0	  946.7	 4696.0	...
5646341	  864.5	  937.2	 4724.0	...
5646342	  862.5	  925.9	 4759.0	...
5646343	  861.3	  917.2	 4777.0	...
5646344	  860.6	  906.3	 4803.0	...
5646345	  857.1	  898.0	 4824.0	...
5646346	  853.6	  888.5	 4852.0	...
5646347	  849.0	  881.9	 4879.0	...
5646348	  847.3	  873.0	 4908.0	...
5646349	  848.2	  862.4	 4940.0	...
5646350	  850.3	  851.7	 4961.0	...
5646351	  848.0	  845.3	 4981.0	...
5646352	  842.9	  838.1	 4999.0	...
5646353	  836.3	  831.9	 5030.0	...
5646354	  834.0	  823.3	 5059.0	...
5646355	  831.9	  817.1	 5081.0	...
5646356	  832.2	  810.1	 5103.0	...
5646357	  832.3	  801.1	 5128.0	...
5646358	  832.3	  792.9	 5153.0	...
5646359	  831.6	  785.2	 5170.0	...
5646360	  831.2	  777.9	 5192.0	...
5646361	  830.9	  771.5	 5217.0	...
5646362	  830.0	  764.7	 5235.0	...
5646363	  829.1	  757.8	 5261.0	...
5646364	  827.7	  747.8	 5290.0	...
5646365	  826.2	  740.2	 5316.0	...
5646366	  825.6	  732.8	 5340.0	...
5646367	  825.6	  728.1	 5352.0	...
5646368	  826.0	  720.6	 5376.0	...
5646369	  824.5	  714.0	 5393.0	...
5646370	  823.0	  707.0	 5422.0	...
5646371	  821.9	  701.5	 5442.0	...
5646372	  822.1	  695.3	 5461.0	...
5646373	  822.1	  688.3	 5476.0	...
5646374	  821.8	  682.5	 5489.0	...
5646375	  821.0	  676.5	 5511.0	...
5646376	  820.4	  672.5	 5529.0	...
5646377	  820.4	  667.0	 5552.0	...
5646378	  820.2	  660.8	 5572.0	...
5646379	  820.0	  654.8	 5589.0	...
5646380	  819.4	  650.8	 5602.0	...
5646381	  819.4	  648.2	 5609.0	...
5646382	  819.2	  642.3	 5622.0	...
5646383	  819.0	  635.8	 5638.0	...
5646384	  818.8	  628.3	 5656.0	...
5646385	  818.8	  624.5	 5669.0	...
5646386	  818.5	  618.6	 5683.0	...
5646387	  818.6	  613.5	 5688.0	...
5646388	  818.7	  608.3	 5695.0	...
5646389	  819.2	  603.8	 5718.0	...
5646390	  819.2	  599.9	 5741.0	...
5646391	  818.9	  593.0	 5763.0	...
5646392	  818.5	  588.2	 5769.0	...
5646393	  818.1	  581.7	 5782.0	...
5646394	  817.8	  577.1	 5798.0	...
5646395	  816.5	  572.4	 5816.0	...
5646396	  815.2	  568.0	 5825.0	...
5646397	  814.0	  564.6	 5837.0	...
5646398	  813.2	  561.8	 5845.0	...
5646399	  812.5	  559.4	 5861.0	...
5646400	  812.6	  555.9	 5873.0	...
5646401	  812.9	  550.1	 5887.0	...
5646402	  810.2	  547.2	 5891.0	...
5646403	  807.9	  545.3	 5893.0	...
5646404	  806.8	  544.6	 5907.0	...
5646405	  809.2	  542.6	 5922.0	...
5646406	  810.3	  537.2	 5939.0	...
5646407	  810.4	  532.7	 5943.0	...
5646408	  810.6	  529.7	 5947.0	...
5646409	  804.0	  531.0	 5949.0	...
5646410	  797.7	  532.0	 5952.0	...
5646411	  791.7	  530.4	 5955.0	...
5646412	  793.4	  527.0	 5976.0	...
5646413	  794.5	  522.9	 5992.0	...
5646414	  795.3	  520.8	 6009.0	...
5646415	  793.7	  519.4	 6008.0	...
5646416	  792.2	  518.3	 6008.0	...
ESACC R  5646062	5646416	355	  780.8	  493.4	  792.2	  518.3	   0.58	    983
SFIX R   5646417
5646417	  790.7	  517.2	 6010.0	...
5646418	  790.9	  516.6	 6013.0	...
5646419	  791.5	  516.1	 6020.0	...
5646420	  792.6	  515.7	 6025.0	...
5646421	  793.1	  515.4	 6030.0	...
5646422	  792.9	  512.6	 6037.0	...
5646423	  794.8	  506.9	 6049.0	...
5646424	  797.0	  499.7	 6065.0	...
5646425	  799.3	  495.9	 6079.0	...
5646426	  798.9	  494.8	 6086.0	...
5646427	  798.0	  492.7	 6096.0	...
5646428	  797.0	  490.5	 6103.0	...
5646429	  795.6	  488.3	 6107.0	...
5646430	  794.1	  487.8	 6103.0	...
5646431	  791.1	  486.9	 6103.0	...
5646432	  788.7	  486.2	 6107.0	...
5646433	  787.0	  486.2	 6112.0	...
5646434	  787.0	  485.8	 6113.0	...
5646435	  789.7	  484.1	 6114.0	...
5646436	  792.3	  482.2	 6121.0	...
5646437	  795.1	  480.7	 6127.0	...
5646438	  795.4	  479.1	 6134.0	...
5646439	  795.5	  476.1	 6139.0	...
5646440	  795.8	  472.5	 6143.0	...
5646441	  795.9	  468.9	 6146.0	...
5646442	  794.0	  466.8	 6152.0	...
5646443	  791.8	  465.6	 6160.0	...
5646444	  790.2	  466.8	 6166.0	...
5646445	  790.7	  468.2	 6164.0	...
5646446	  791.3	  469.5	 6162.0	...
5646447	  791.0	  468.1	 6166.0	...
5646448	  790.6	  466.7	 6174.0	...
5646449	  790.7	  462.8	 6188.0	...
5646450	  790.7	  460.3	 6197.0	...
5646451	  790.7	  459.0	 6194.0	...
5646452	  789.9	  460.1	 6185.0	...
5646453	  789.1	  460.6	 6180.0	...
5646454	  788.3	  459.5	 6193.0	...
5646455	  787.7	  457.8	 6205.0	...
5646456	  786.5	  456.9	 6214.0	...
5646457	  785.4	  456.5	 6214.0	...
5646458	  784.0	  457.4	 6213.0	...
5646459	  783.6	  458.2	 6212.0	...
5646460	  783.7	  455.5	 6213.0	...
5646461	  785.2	  451.5	 6222.0	...
5646462	  786.2	  447.6	 6230.0	...
5646463	  786.2	  447.1	 6240.0	...
5646464	  785.4	  446.9	 6245.0	...
5646465	  784.9	  446.5	 6251.0	...
5646466	  784.9	  446.1	 6254.0	...
5646467	  785.2	  444.9	 6252.0	...
5646468	  785.5	  443.1	 6249.0	...
5646469	  784.3	  441.3	 6246.0	...
5646470	  782.5	  437.7	 6259.0	...
5646471	  783.8	  434.5	 6273.0	...
5646472	  786.6	  432.3	 6285.0	...
5646473	  788.5	  433.3	 6282.0	...
5646474	  787.3	  434.7	 6280.0	...
5646475	  788.1	  434.6	 6280.0	...
5646476	  790.0	  433.6	 6285.0	...
5646477	  791.9	  432.6	 6289.0	...
5646478	  791.6	  431.4	 6291.0	...
5646479	  792.7	  430.5	 6288.0	...
5646480	  793.8	  429.5	 6286.0	...
5646481	  793.4	  429.9	 6285.0	...
5646482	  791.8	  430.5	 6290.0	...
5646483	  790.1	  431.0	 6298.0	...
5646484	  791.2	  430.0	 6304.0	...
5646485	  793.5	  428.9	 6307.0	...
5646486	  795.8	  427.7	 6307.0	...
5646487	  796.7	  427.6	 6310.0	...
5646488	  796.4	  427.7	 6312.0	...
5646489	  796.2	  427.7	 6314.0	...
5646490	  793.7	  425.9	 6313.0	...
5646491	  791.3	  424.6	 6315.0	...
5646492	  788.5	  423.3	 6319.0	...
5646493	  787.9	  421.3	 6327.0	...
5646494	  787.3	  419.3	 6333.0	...
5646495	  786.5	  417.4	 6338.0	...
5646496	  786.0	  418.7	 6337.0	...
5646497	  785.0	  419.5	 6336.0	...
5646498	  784.3	  417.6	 6342.0	...
5646499	  788.8	  414.3	 6350.0	...
5646500	  793.6	  410.6	 6357.0	...
5646501	  798.1	  409.4	 6359.0	...
5646502	  796.5	  408.9	 6360.0	...
5646503	  795.4	  411.5	 6355.0	...
5646504	  796.6	  414.0	 6348.0	...
5646505	  798.6	  416.6	 6341.0	...
5646506	  800.2	  416.6	 6343.0	...
5646507	  801.7	  413.8	 6349.0	...
5646508	  803.1	  410.8	 6356.0	...
5646509	  801.9	  408.6	 6361.0	...
5646510	  800.8	  407.6	 6362.0	...
5646511	  799.6	  406.6	 6368.0	...
5646512	  801.0	  408.2	 6375.0	...
5646513	  800.5	  411.5	 6383.0	...
5646514	  799.3	  415.5	 6385.0	...
5646515	  798.2	  416.2	 6379.0	...
5646516	  797.5	  417.2	 6371.0	...
5646517	  797.5	  417.6	 6365.0	...
5646518	  797.3	  416.3	 6367.0	...
5646519	  799.6	  414.4	 6369.0	...
5646520	  801.1	  413.5	 6367.0	...
5646521	  801.8	  413.9	 6365.0	...
5646522	  800.0	  414.8	 6370.0	...
5646523	  799.0	  414.7	 6378.0	...
5646524	  800.5	  413.8	 6387.0	...
5646525	  801.8	  412.7	 6389.0	...
5646526	  801.7	  413.7	 6383.0	...
5646527	  799.2	  415.1	 6379.0	...
5646528	  796.6	  415.8	 6379.0	...
5646529	  798.4	  413.1	 6389.0	...
5646530	  801.0	  411.1	 6396.0	...
5646531	  803.9	  410.2	 6404.0	...
5646532	  801.7	  411.0	 6409.0	...
5646533	  799.4	  412.4	 6415.0	...
5646534	  797.3	  413.4	 6417.0	...
5646535	  797.6	  414.6	 6420.0	...
5646536	  797.2	  415.1	 6415.0	...
5646537	  796.6	  415.4	 6408.0	...
5646538	  796.6	  413.7	 6400.0	...
5646539	  797.2	  411.3	 6400.0	...
5646540	  797.7	  409.0	 6397.0	...
5646541	  799.8	  410.8	 6395.0	...
5646542	  801.9	  413.5	 6395.0	...
5646543	  802.2	  414.2	 6401.0	...
5646544	  800.5	  412.2	 6408.0	...
5646545	  798.6	  410.2	 6414.0	...
5646546	  798.5	  410.3	 6416.0	...
5646547	  799.8	  409.2	 6426.0	...
5646548	  801.3	  408.1	 6437.0	...
5646549	  802.9	  408.3	 6439.0	...
5646550	  803.1	  409.7	 6432.0	...
5646551	  803.5	  411.1	 6426.0	...
5646552	  804.1	  411.1	 6427.0	...
5646553	  804.0	  411.8	 6428.0	...
5646554	  803.7	  412.9	 6427.0	...
5646555	  803.1	  414.1	 6427.0	...
5646556	  802.8	  414.7	 6431.0	...
5646557	  802.4	  414.5	 6435.0	...
5646558	  802.5	  414.5	 6439.0	...
5646559	  803.5	  414.4	 6440.0	...
5646560	  805.6	  413.0	 6438.0	...
5646561	  807.3	  411.4	 6435.0	...
5646562	  807.4	  411.4	 6432.0	...
5646563	  806.4	  412.8	 6431.0	...
5646564	  805.4	  414.3	 6435.0	...
5646565	  806.3	  413.4	 6441.0	...
5646566	  807.9	  411.5	 6449.0	...
5646567	  809.6	  409.6	 6455.0	...
5646568	  810.3	  408.6	 6461.0	...
5646569	  808.5	  409.2	 6461.0	...
5646570	  806.6	  409.9	 6458.0	...
5646571	  804.9	  410.5	 6454.0	...
5646572	  805.3	  410.3	 6454.0	...
5646573	  805.7	  410.2	 6460.0	...
5646574	  805.8	  410.1	 6466.0	...
5646575	  805.8	  410.1	 6473.0	...
5646576	  806.1	  410.1	 6473.0	...
5646577	  807.6	  409.9	 6474.0	...
5646578	  809.0	  409.7	 6473.0	...
5646579	  810.1	  409.5	 6475.0	...
5646580	  809.3	  409.6	 6481.0	...
5646581	  808.4	  409.7	 6486.0	...
5646582	  807.4	  410.6	 6491.0	...
5646583	  807.2	  411.5	 6494.0	...
5646584	  807.0	  412.4	 6498.0	...
5646585	  807.0	  412.3	 6501.0	...
5646586	  807.3	  412.2	 6502.0	...
5646587	  808.0	  411.7	 6502.0	...
MSG	5646588 0000 _ Experiment Start
5646588	  809.5	  410.1	 6504.0	...
5646589	  810.7	  408.6	 6505.0	...
5646590	  811.1	  408.8	 6504.0	...
5646591	  810.3	  410.2	 6503.0	...
5646592	  809.5	  411.5	 6505.0	...
5646593	  809.0	  411.5	 6507.0	...
5646594	  809.0	  411.3	 6510.0	...
5646595	  807.4	  413.3	 6508.0	...
5646596	  806.6	  415.2	 6507.0	...
5646597	  806.2	  414.9	 6505.0	...
5646598	  807.3	  412.5	 6506.0	...
5646599	  807.9	  409.9	 6508.0	...
5646600	  808.1	  409.6	 6509.0	...
5646601	  808.0	  409.3	 6509.0	...
5646602	  807.7	  410.7	 6507.0	...
5646603	  807.5	  412.0	 6506.0	...
5646604	  807.6	  413.5	 6505.0	...
5646605	  807.8	  413.7	 6506.0	...
5646606	  807.7	  412.8	 6508.0	...
5646607	  807.6	  411.7	 6511.0	...
5646608	  806.9	  410.6	 6513.0	...
5646609	  806.4	  410.5	 6516.0	...
5646610	  805.9	  410.4	 6522.0	...
5646611	  806.2	  409.0	 6527.0	...
5646612	  807.2	  407.5	 6530.0	...
5646613	  809.4	  405.8	 6536.0	...
5646614	  811.3	  405.5	 6542.0	...
5646615	  811.2	  407.6	 6548.0	...
5646616	  809.8	  409.8	 6548.0	...
5646617	  808.2	  410.7	 6550.0	...
5646618	  808.0	  409.4	 6552.0	...
5646619	  807.7	  407.9	 6554.0	...
5646620	  807.4	  407.8	 6553.0	...
5646621	  806.0	  408.3	 6553.0	...
5646622	  805.5	  408.7	 6553.0	...
5646623	  805.7	  409.0	 6557.0	...
5646624	  807.3	  408.7	 6560.0	...
5646625	  808.3	  408.3	 6567.0	...
5646626	  808.7	  407.9	 6570.0	...
5646627	  808.6	  407.5	 6574.0	...
5646628	  809.4	  406.9	 6577.0	...
5646629	  810.3	  406.7	 6580.0	...
5646630	  811.0	  406.6	 6582.0	...
5646631	  810.7	  406.9	 6582.0	...
5646632	  809.6	  406.5	 6583.0	...
5646633	  808.1	  406.2	 6586.0	...
5646634	  806.7	  405.9	 6588.0	...
5646635	  806.1	  406.1	 6584.0	...
5646636	  805.8	  405.6	 6579.0	...
5646637	  805.5	  404.7	 6579.0	...
5646638	  805.1	  403.7	 6584.0	...
5646639	  804.2	  405.3	 6588.0	...
5646640	  804.4	  406.5	 6582.0	...
5646641	  804.5	  407.8	 6577.0	...
5646642	  805.3	  406.3	 6576.0	...
5646643	  805.1	  405.1	 6582.0	...
5646644	  803.7	  404.1	 6590.0	...
5646645	  802.6	  403.6	 6597.0	...
5646646	  802.1	  403.7	 6601.0	...
5646647	  803.1	  403.6	 6603.0	...
5646648	  804.4	  403.5	 6603.0	...
5646649	  805.2	  403.8	 6604.0	...
5646650	  805.3	  404.2	 6606.0	...
5646651	  804.9	  403.6	 6609.0	...
5646652	  804.5	  402.8	 6612.0	...
5646653	  804.5	  402.1	 6615.0	...
5646654	  804.0	  402.5	 6617.0	...
5646655	  803.6	  403.3	 6620.0	...
5646656	  803.1	  404.0	 6622.0	...
5646657	  803.2	  404.5	 6624.0	...
5646658	  805.0	  404.0	 6625.0	...
5646659	  806.8	  403.3	 6626.0	...
5646660	  807.5	  402.8	 6626.0	...
5646661	  807.8	  402.6	 6626.0	...
5646662	  807.6	  402.3	 6628.0	...
5646663	  808.2	  401.6	 6631.0	...
5646664	  807.4	  401.0	 6634.0	...
5646665	  806.9	  400.6	 6639.0	...
5646666	  806.6	  400.3	 6645.0	...
5646667	  806.3	  399.5	 6653.0	...
5646668	  806.1	  398.8	 6657.0	...
5646669	  806.0	  398.2	 6656.0	...
5646670	  806.8	  398.3	 6652.0	...
5646671	  807.6	  398.4	 6650.0	...
5646672	  808.6	  398.6	 6653.0	...
5646673	  808.6	  398.8	 6657.0	...
5646674	  808.1	  398.3	 6660.0	...
5646675	  807.5	  397.5	 6661.0	...
5646676	  806.8	  396.6	 6667.0	...
5646677	  806.8	  397.1	 6672.0	...
5646678	  806.8	  397.7	 6676.0	...
5646679	  806.8	  398.0	 6675.0	...
5646680	  806.7	  397.3	 6675.0	...
5646681	  806.4	  397.1	 6672.0	...
5646682	  806.0	  397.1	 6670.0	...
5646683	  805.7	  397.4	 6667.0	...
5646684	  805.7	  397.6	 6667.0	...
5646685	  805.8	  398.4	 6665.0	...
5646686	  807.4	  398.8	 6662.0	...
5646687	  809.0	  399.7	 6659.0	...
5646688	  809.6	  400.1	 6658.0	...
5646689	  808.5	  399.5	 6664.0	...
5646690	  807.0	  397.7	 6671.0	...
5646691	  806.0	  395.5	 6678.0	...
5646692	  806.0	  394.4	 6678.0	...
5646693	  806.3	  393.1	 6679.0	...
5646694	  807.1	  391.9	 6676.0	...
5646695	  807.2	  390.8	 6674.0	...
5646696	  807.4	  390.5	 6676.0	...
5646697	  807.7	  390.1	 6684.0	...
5646698	  808.0	  390.0	 6694.0	...
5646699	  807.9	  390.0	 6698.0	...
5646700	  807.7	  389.9	 6699.0	...
5646701	  807.5	  389.9	 6699.0	...
5646702	  807.5	  390.1	 6698.0	...
5646703	  807.4	  390.7	 6697.0	...
5646704	  807.7	  391.3	 6696.0	...
5646705	  807.9	  391.5	 6696.0	...
5646706	  807.7	  391.9	 6698.0	...
5646707	  807.2	  392.3	 6705.0	...
5646708	  806.4	  391.8	 6711.0	...
5646709	  806.0	  390.8	 6720.0	...
5646710	  805.6	  389.9	 6723.0	...
5646711	  806.7	  388.7	 6731.0	...
5646712	  807.9	  387.4	 6736.0	...
5646713	  807.7	  387.9	 6739.0	...
5646714	  806.2	  389.5	 6738.0	...
5646715	  804.9	  389.6	 6740.0	...
5646716	  805.3	  387.8	 6742.0	...
5646717	  805.8	  386.0	 6745.0	...
5646718	  806.3	  386.0	 6745.0	...
5646719	  805.7	  386.4	 6740.0	...
5646720	  804.9	  386.9	 6735.0	...
5646721	  803.9	  387.3	 6731.0	...
5646722	  803.7	  387.3	 6732.0	...
5646723	  803.5	  387.1	 6733.0	...
5646724	  803.2	  386.9	 6733.0	...
5646725	  802.8	  386.4	 6732.0	...
5646726	  802.8	  386.1	 6730.0	...
5646727	  803.0	  386.2	 6729.0	...
5646728	  803.4	  387.1	 6727.0	...
5646729	  803.6	  388.0	 6726.0	...
5646730	  803.7	  387.8	 6730.0	...
5646731	  803.7	  387.1	 6734.0	...
5646732	  803.4	  386.2	 6738.0	...
5646733	  802.9	  385.9	 6738.0	...
5646734	  802.5	  385.7	 6741.0	...
5646735	  802.5	  386.5	 6744.0	...
5646736	  802.9	  388.0	 6746.0	...
5646737	  804.2	  388.7	 6749.0	...
5646738	  806.2	  388.0	 6750.0	...
5646739	  808.2	  386.4	 6752.0	...
5646740	  808.6	  385.3	 6753.0	...
5646741	  807.7	  385.0	 6756.0	...
5646742	  805.5	  385.2	 6759.0	...
5646743	  803.9	  385.7	 6762.0	...
5646744	  802.9	  386.1	 6762.0	...
5646745	  803.2	  386.1	 6762.0	...
5646746	  803.5	  386.1	 6763.0	...
5646747	  804.1	  385.6	 6770.0	...
5646748	  804.7	  385.0	 6776.0	...
5646749	  805.7	  384.0	 6782.0	...
5646750	  806.1	  383.7	 6782.0	...
5646751	  805.6	  383.6	 6781.0	...
5646752	  804.7	  383.9	 6781.0	...
5646753	  803.8	  384.2	 6781.0	...
5646754	  803.9	  384.3	 6782.0	...
5646755	  804.3	  384.2	 6783.0	...
5646756	  804.4	  383.8	 6785.0	...
5646757	  804.2	  383.0	 6787.0	...
5646758	  803.6	  382.2	 6788.0	...
5646759	  804.6	  381.7	 6791.0	...
5646760	  805.1	  381.6	 6794.0	...
5646761	  806.0	  381.7	 6797.0	...
5646762	  805.9	  382.0	 6800.0	...
5646763	  806.3	  382.2	 6803.0	...
5646764	  807.1	  381.9	 6804.0	...
5646765	  808.2	  381.3	 6803.0	...
5646766	  808.7	  380.7	 6803.0	...
5646767	  808.5	  380.3	 6805.0	...
5646768	  807.6	  380.5	 6807.0	...
5646769	  807.0	  381.6	 6807.0	...
5646770	  806.5	  382.7	 6807.0	...
5646771	  805.9	  383.3	 6809.0	...
5646772	  805.2	  383.1	 6811.0	...
5646773	  804.7	  383.2	 6813.0	...
5646774	  804.6	  383.5	 6812.0	...
5646775	  804.9	  383.3	 6819.0	...
5646776	  805.0	  382.4	 6826.0	...
5646777	  805.0	  381.5	 6833.0	...
5646778	  804.7	  381.7	 6832.0	...
5646779	  804.0	  382.9	 6831.0	...
5646780	  803.3	  384.5	 6831.0	...
5646781	  802.9	  385.6	 6831.0	...
5646782	  804.3	  385.8	 6831.0	...
5646783	  805.7	  385.3	 6831.0	...
5646784	  806.0	  384.0	 6832.0	...
5646785	  804.9	  383.0	 6835.0	...
5646786	  804.4	  382.5	 6838.0	...
5646787	  805.0	  383.2	 6831.0	...
5646788	  805.7	  384.1	 6824.0	...
5646789	  805.8	  384.7	 6816.0	...
5646790	  805.7	  385.0	 6819.0	...
5646791	  805.5	  385.1	 6822.0	...
5646792	  805.4	  385.2	 6826.0	...
5646793	  804.9	  385.2	 6830.0	...
5646794	  804.5	  385.0	 6830.0	...
5646795	  804.1	  384.1	 6833.0	...
5646796	  803.9	  383.8	 6838.0	...
5646797	  803.4	  384.2	 6843.0	...
5646798	  802.9	  385.2	 6835.0	...
5646799	  802.2	  385.6	 6824.0	...
5646800	  801.7	  385.2	 6815.0	...
5646801	  801.2	  384.5	 6817.0	...
MSG	5646802 0000 _ Number On
5646802	  801.6	  383.5	 6820.0	...
5646803	  802.0	  382.7	 6823.0	...
5646804	  802.4	  382.1	 6821.0	...
5646805	  799.5	  386.5	 6811.0	...
5646806	  796.5	  391.2	 6800.0	...
5646807	  796.1	  391.8	 6799.0	...
5646808	  799.7	  387.6	 6808.0	...
5646809	  803.3	  383.4	 6819.0	...
5646810	  803.6	  383.2	 6823.0	...
5646811	  802.6	  382.4	 6829.0	...
5646812	  802.1	  381.7	 6834.0	...
5646813	  802.4	  381.4	 6837.0	...
5646814	  802.8	  381.6	 6837.0	...
5646815	  802.8	  381.9	 6836.0	...
5646816	  803.1	  381.4	 6840.0	...
5646817	  803.4	  381.0	 6843.0	...
5646818	  803.7	  380.9	 6846.0	...
5646819	  803.7	  381.1	 6842.0	...
5646820	  802.8	  381.3	 6838.0	...
5646821	  802.1	  383.0	 6833.0	...
5646822	  798.5	  388.3	 6831.0	...
5646823	  795.8	  393.6	 6828.0	...
5646824	  796.2	  392.5	 6830.0	...
5646825	  799.4	  387.9	 6835.0	...
5646826	  802.6	  383.3	 6840.0	...
5646827	  802.7	  383.4	 6841.0	...
5646828	  802.7	  383.7	 6839.0	...
5646829	  802.7	  383.9	 6836.0	...
5646830	  802.9	  383.7	 6833.0	...
5646831	  803.1	  383.2	 6833.0	...
5646832	  803.3	  382.5	 6835.0	...
5646833	  803.2	  382.0	 6835.0	...
5646834	  803.3	  382.4	 6835.0	...
5646835	  803.4	  382.9	 6840.0	...
5646836	  803.4	  383.4	 6846.0	...
5646837	  803.0	  383.2	 6850.0	...
5646838	  802.6	  383.0	 6847.0	...
5646839	  802.4	  383.6	 6844.0	...
5646840	  802.5	  384.4	 6839.0	...
5646841	  799.1	  387.5	 6824.0	...
5646842	  795.6	  388.7	 6809.0	...
5646843	  795.0	  389.9	 6806.0	...
5646844	  797.8	  388.8	 6819.0	...
5646845	  800.6	  387.7	 6831.0	...
5646846	  800.7	  386.5	 6835.0	...
5646847	  800.7	  385.3	 6835.0	...
5646848	  800.6	  386.7	 6833.0	...
5646849	  800.3	  388.4	 6831.0	...
5646850	  801.5	  387.9	 6834.0	...
5646851	  803.0	  385.8	 6839.0	...
5646852	  805.1	  383.3	 6844.0	...
5646853	  805.5	  383.2	 6844.0	...
5646854	  805.8	  383.5	 6845.0	...
EFIX R   5646417	5646854	438	  801.8	  409.1	   6556
SSACC R  5646855
5646855	  805.5	  384.2	 6846.0	...
5646856	  805.1	  384.2	 6847.0	...
5646857	  804.8	  383.9	 6846.0	...
5646858	  804.8	  382.8	 6847.0	...
5646859	  805.0	  382.0	 6847.0	...
5646860	  805.1	  381.0	 6847.0	...
5646861	  805.1	  380.8	 6847.0	...
5646862	  805.6	  380.0	 6850.0	...
5646863	  806.1	  379.4	 6853.0	...
5646864	  797.2	  404.6	 6804.0	...
5646865	  787.8	  430.7	 6753.0	...
5646866	  781.9	  435.5	 6746.0	...
5646867	  782.2	  414.7	 6791.0	...
5646868	  782.5	  394.6	 6831.0	...
5646869	  783.9	  394.8	 6827.0	...
5646870	  788.9	  395.1	 6824.0	...
5646871	  793.8	  395.0	 6826.0	...
5646872	  792.9	  397.4	 6827.0	...
5646873	  790.9	  400.9	 6815.0	...
5646874	  789.5	  403.4	 6805.0	...
5646875	  789.1	  404.0	 6795.0	...
5646876	  789.0	  398.5	 6807.0	...
5646877	  794.1	  390.3	 6823.0	...
5646878	  799.1	  382.1	 6840.0	...
5646879	  803.9	  379.0	 6846.0	...
5646880	  803.5	  379.0	 6846.0	...
5646881	  803.0	  379.1	 6846.0	...
5646882	  803.0	  379.0	 6847.0	...
5646883	  802.6	  380.2	 6848.0	...
5646884	  802.4	  381.6	 6848.0	...
5646885	  803.2	  382.1	 6854.0	...
5646886	  804.0	  382.1	 6859.0	...
5646887	  804.9	  381.6	 6862.0	...
5646888	  804.9	  381.4	 6859.0	...
5646889	  803.2	  383.2	 6849.0	...
5646890	  799.6	  387.3	 6834.0	...
5646891	  790.6	  413.1	 6780.0	...
5646892	  783.3	  437.1	 6733.0	...
5646893	  785.4	  434.4	 6744.0	...
5646894	  792.9	  409.8	 6797.0	...
5646895	  792.6	  409.5	 6797.0	...
5646896	  784.8	  433.9	 6744.0	...
5646897	  777.0	  459.3	 6690.0	...
5646898	  777.0	  460.1	 6688.0	...
5646899	  784.6	  436.3	 6738.0	...
5646900	  792.4	  411.9	 6795.0	...
5646901	  800.0	  387.9	 6852.0	...
5646902	  792.8	  411.7	 6803.0	...
5646903	  785.3	  435.9	 6749.0	...
5646904	  777.8	  460.3	 6697.0	...
5646905	  777.9	  460.1	 6698.0	...
5646906	  778.2	  459.8	 6698.0	...
5646907	  778.1	  460.0	 6694.0	...
5646908	  777.8	  460.4	 6693.0	...
5646909	  777.4	  460.8	 6693.0	...
5646910	  777.4	  459.7	 6694.0	...
ESACC R  5646855	5646910	56	  805.5	  384.2	  777.4	  459.7	   1.69	    159
SFIX R   5646911
5646911	  777.7	  459.6	 6693.0	...
5646912	  777.9	  459.5	 6691.0	...
5646913	  777.6	  461.2	 6687.0	...
5646914	  777.1	  461.8	 6685.0	...
5646915	  776.3	  462.4	 6682.0	...
5646916	  776.0	  462.5	 6682.0	...
5646917	  775.9	  463.3	 6683.0	...
5646918	  776.0	  464.2	 6684.0	...
5646919	  776.1	  464.9	 6683.0	...
5646920	  776.1	  464.5	 6682.0	...
5646921	  776.1	  464.0	 6681.0	...
5646922	  776.4	  463.7	 6681.0	...
5646923	  777.4	  464.0	 6681.0	...
5646924	  778.5	  464.5	 6683.0	...
5646925	  778.7	  465.0	 6684.0	...
5646926	  778.5	  465.0	 6684.0	...
5646927	  778.0	  465.1	 6684.0	...
5646928	  778.2	  465.1	 6688.0	...
5646929	  778.2	  464.8	 6695.0	...
5646930	  778.1	  464.5	 6698.0	...
5646931	  777.9	  464.2	 6700.0	...
5646932	  777.4	  464.3	 6697.0	...
5646933	  777.2	  464.6	 6693.0	...
5646934	  777.2	  464.8	 6691.0	...
5646935	  777.5	  464.9	 6691.0	...
5646936	  777.5	  464.9	 6690.0	...
5646937	  777.5	  465.0	 6690.0	...
5646938	  777.6	  465.2	 6691.0	...
5646939	  777.6	  465.4	 6693.0	...
5646940	  777.6	  465.7	 6696.0	...
5646941	  777.5	  466.4	 6697.0	...
5646942	  777.3	  466.7	 6696.0	...
5646943	  777.1	  466.7	 6695.0	...
5646944	  777.0	  466.8	 6693.0	...
5646945	  777.9	  467.5	 6693.0	...
5646946	  779.0	  468.2	 6694.0	...
5646947	  779.0	  468.4	 6694.0	...
5646948	  778.1	  468.3	 6695.0	...
5646949	  777.4	  468.0	 6695.0	...
5646950	  777.8	  467.4	 6694.0	...
5646951	  778.4	  466.8	 6698.0	...
5646952	  778.9	  467.0	 6703.0	...
5646953	  779.2	  467.4	 6706.0	...
5646954	  779.1	  467.6	 6704.0	...
5646955	  779.0	  467.4	 6701.0	...
5646956	  779.1	  467.3	 6699.0	...
5646957	  779.6	  467.4	 6698.0	...
5646958	  780.1	  467.2	 6699.0	...
5646959	  780.5	  467.0	 6699.0	...
5646960	  780.6	  466.8	 6700.0	...
5646961	  780.8	  466.7	 6700.0	...
5646962	  780.8	  466.3	 6699.0	...
5646963	  780.5	  466.0	 6697.0	...
5646964	  780.2	  465.8	 6695.0	...
5646965	  779.9	  466.1	 6693.0	...
5646966	  779.9	  466.5	 6693.0	...
5646967	  780.0	  467.0	 6693.0	...
5646968	  780.1	  467.3	 6693.0	...
5646969	  779.8	  467.2	 6693.0	...
5646970	  779.4	  466.9	 6693.0	...
5646971	  779.0	  466.7	 6692.0	...
5646972	  779.4	  467.0	 6696.0	...
5646973	  779.9	  467.2	 6700.0	...
5646974	  780.5	  467.3	 6695.0	...
5646975	  780.6	  467.4	 6687.0	...
5646976	  781.2	  467.5	 6681.0	...
5646977	  781.7	  467.2	 6683.0	...
5646978	  782.1	  466.8	 6686.0	...
5646979	  781.5	  466.2	 6688.0	...
5646980	  781.1	  466.0	 6689.0	...
5646981	  780.7	  466.9	 6687.0	...
5646982	  780.9	  468.0	 6685.0	...
5646983	  781.0	  469.1	 6683.0	...
5646984	  780.9	  468.9	 6682.0	...
5646985	  780.7	  468.2	 6681.0	...
5646986	  780.4	  467.5	 6682.0	...
5646987	  780.1	  466.4	 6682.0	...
5646988	  780.0	  465.8	 6686.0	...
5646989	  780.1	  466.4	 6690.0	...
5646990	  780.3	  467.6	 6694.0	...
5646991	  780.4	  468.9	 6690.0	...
5646992	  780.4	  469.0	 6687.0	...
5646993	  780.4	  469.1	 6689.0	...
5646994	  780.4	  468.8	 6694.0	...
5646995	  780.4	  468.5	 6699.0	...
5646996	  780.4	  468.5	 6696.0	...
5646997	  779.9	  468.9	 6688.0	...
5646998	  779.4	  469.5	 6674.0	...
5646999	  779.5	  469.8	 6664.0	...
5647000	  780.1	  469.8	 6664.0	...
5647001	  780.2	  469.6	 6670.0	...
5647002	  779.7	  469.4	 6670.0	...
5647003	  779.0	  469.3	 6665.0	...
5647004	  779.0	  469.5	 6660.0	...
5647005	  779.2	  470.0	 6660.0	...
5647006	  779.7	  470.5	 6662.0	...
5647007	  780.2	  471.2	 6663.0	...
5647008	  780.4	  471.8	 6662.0	...
5647009	  780.3	  472.4	 6659.0	...
5647010	  780.2	  472.5	 6657.0	...
5647011	  780.1	  472.5	 6657.0	...
5647012	  780.2	  473.0	 6659.0	...
5647013	  780.2	  473.3	 6660.0	...
5647014	  780.4	  473.4	 6658.0	...
5647015	  780.4	  473.2	 6653.0	...
5647016	  780.4	  473.2	 6650.0	...
5647017	  780.2	  473.3	 6651.0	...
5647018	  779.9	  473.3	 6651.0	...
5647019	  779.6	  472.9	 6650.0	...
5647020	  779.2	  472.6	 6649.0	...
5647021	  779.2	  472.2	 6648.0	...
5647022	  779.1	  471.8	 6646.0	...
5647023	  779.0	  471.3	 6645.0	...
5647024	  779.0	  471.6	 6646.0	...
5647025	  779.1	  472.3	 6647.0	...
5647026	  779.2	  473.0	 6646.0	...
5647027	  779.3	  473.3	 6644.0	...
5647028	  780.1	  473.9	 6642.0	...
5647029	  780.9	  474.7	 6639.0	...
5647030	  781.8	  474.9	 6635.0	...
5647031	  781.9	  474.8	 6636.0	...
5647032	  782.1	  474.6	 6641.0	...
5647033	  782.1	  474.2	 6647.0	...
5647034	  781.8	  473.9	 6648.0	...
5647035	  781.3	  473.5	 6649.0	...
5647036	  780.8	  473.7	 6649.0	...
5647037	  780.8	  473.8	 6647.0	...
5647038	  780.5	  473.8	 6644.0	...
5647039	  780.3	  473.6	 6641.0	...
5647040	  780.6	  474.3	 6641.0	...
5647041	  781.1	  475.1	 6637.0	...
5647042	  781.6	  475.9	 6633.0	...
5647043	  781.9	  475.8	 6629.0	...
5647044	  782.1	  475.6	 6629.0	...
5647045	  782.2	  475.4	 6627.0	...
5647046	  782.0	  475.0	 6624.0	...
5647047	  781.5	  474.6	 6625.0	...
5647048	  781.0	  474.2	 6628.0	...
5647049	  780.6	  474.3	 6633.0	...
5647050	  780.5	  474.9	 6634.0	...
5647051	  780.4	  475.6	 6635.0	...
5647052	  781.1	  475.9	 6635.0	...
5647053	  782.0	  476.1	 6634.0	...
5647054	  782.8	  476.2	 6633.0	...
5647055	  782.9	  476.8	 6632.0	...
5647056	  782.7	  477.3	 6627.0	...
5647057	  782.5	  477.9	 6622.0	...
5647058	  782.4	  477.0	 6618.0	...
5647059	  782.8	  475.9	 6618.0	...
5647060	  782.9	  475.1	 6617.0	...
5647061	  782.9	  475.4	 6615.0	...
5647062	  782.7	  475.8	 6613.0	...
5647063	  782.8	  476.0	 6612.0	...
5647064	  782.9	  476.2	 6611.0	...
5647065	  783.1	  476.3	 6611.0	...
5647066	  783.2	  476.4	 6611.0	...
5647067	  783.2	  476.4	 6611.0	...
5647068	  783.2	  476.0	 6610.0	...
5647069	  783.2	  475.6	 6607.0	...
5647070	  783.3	  475.9	 6604.0	...
5647071	  783.8	  476.3	 6601.0	...
5647072	  784.4	  475.8	 6601.0	...
5647073	  784.9	  474.9	 6602.0	...
5647074	  784.6	  474.8	 6601.0	...
5647075	  784.1	  475.6	 6601.0	...
5647076	  783.7	  476.4	 6601.0	...
5647077	  783.8	  476.4	 6602.0	...
5647078	  783.8	  476.4	 6603.0	...
5647079	  783.7	  476.4	 6603.0	...
5647080	  783.5	  476.5	 6601.0	...
5647081	  783.5	  476.5	 6599.0	...
5647082	  783.6	  476.5	 6596.0	...
5647083	  783.8	  476.5	 6595.0	...
5647084	  784.1	  476.6	 6593.0	...
5647085	  784.1	  476.8	 6588.0	...
5647086	  784.0	  476.2	 6585.0	...
5647087	  783.9	  475.5	 6583.0	...
5647088	  783.8	  474.6	 6584.0	...
5647089	  783.8	  474.6	 6585.0	...
5647090	  784.0	  476.3	 6586.0	...
5647091	  784.4	  478.1	 6585.0	...
5647092	  784.6	  479.2	 6584.0	...
5647093	  784.5	  478.5	 6586.0	...
5647094	  784.0	  477.9	 6590.0	...
5647095	  783.8	  477.4	 6593.0	...
5647096	  783.7	  476.8	 6593.0	...
5647097	  783.5	  476.4	 6593.0	...
5647098	  784.1	  476.2	 6592.0	...
5647099	  784.7	  476.0	 6591.0	...
5647100	  785.2	  476.2	 6590.0	...
5647101	  785.1	  476.7	 6589.0	...
5647102	  785.8	  477.1	 6590.0	...
5647103	  786.5	  477.1	 6591.0	...
MSG	5647104 0000 _ Number Off
5647104	  786.3	  477.3	 6591.0	...
5647105	  785.3	  478.2	 6590.0	...
5647106	  784.4	  479.0	 6589.0	...
5647107	  784.5	  480.0	 6589.0	...
5647108	  784.6	  480.3	 6587.0	...
5647109	  784.7	  479.8	 6584.0	...
5647110	  784.7	  478.9	 6583.0	...
5647111	  784.7	  478.0	 6585.0	...
5647112	  784.8	  477.4	 6586.0	...
5647113	  785.1	  476.7	 6587.0	...
5647114	  785.4	  477.3	 6586.0	...
5647115	  785.9	  478.5	 6584.0	...
5647116	  785.9	  479.6	 6582.0	...
5647117	  785.6	  479.3	 6580.0	...
5647118	  785.4	  479.1	 6578.0	...
5647119	  785.4	  479.4	 6575.0	...
5647120	  785.6	  479.7	 6571.0	...
5647121	  785.8	  479.9	 6568.0	...
5647122	  786.0	  479.8	 6567.0	...
5647123	  786.0	  479.7	 6566.0	...
5647124	  786.5	  479.7	 6565.0	...
5647125	  787.1	  479.7	 6564.0	...
5647126	  787.9	  479.6	 6566.0	...
5647127	  788.2	  479.7	 6569.0	...
5647128	  787.7	  479.7	 6567.0	...
5647129	  787.1	  479.8	 6564.0	...
5647130	  786.7	  480.0	 6560.0	...
5647131	  787.1	  480.1	 6561.0	...
5647132	  787.1	  479.0	 6562.0	...
5647133	  787.0	  477.7	 6561.0	...
5647134	  786.9	  476.4	 6554.0	...
5647135	  787.2	  476.2	 6547.0	...
5647136	  787.2	  477.5	 6541.0	...
5647137	  787.3	  478.9	 6541.0	...
5647138	  787.4	  480.4	 6539.0	...
5647139	  787.4	  480.4	 6537.0	...
5647140	  787.4	  480.7	 6538.0	...
5647141	  787.6	  480.8	 6540.0	...
5647142	  787.6	  480.5	 6540.0	...
5647143	  787.6	  479.8	 6536.0	...
5647144	  787.8	  479.0	 6533.0	...
5647145	  788.2	  479.2	 6531.0	...
5647146	  788.5	  479.5	 6531.0	...
5647147	  788.6	  479.8	 6533.0	...
5647148	  788.7	  479.8	 6534.0	...
5647149	  788.3	  480.1	 6535.0	...
5647150	  787.9	  480.5	 6535.0	...
5647151	  787.4	  481.0	 6535.0	...
5647152	  787.2	  480.7	 6536.0	...
5647153	  787.2	  480.3	 6537.0	...
5647154	  787.4	  480.4	 6536.0	...
5647155	  787.7	  481.1	 6535.0	...
5647156	  787.9	  481.8	 6534.0	...
5647157	  787.8	  482.1	 6535.0	...
5647158	  788.5	  482.3	 6536.0	...
5647159	  789.3	  482.6	 6537.0	...
5647160	  789.4	  481.7	 6536.0	...
5647161	  789.3	  480.8	 6534.0	...
5647162	  789.3	  480.1	 6531.0	...
5647163	  789.9	  480.1	 6531.0	...
5647164	  789.3	  480.3	 6531.0	...
5647165	  788.5	  480.2	 6530.0	...
5647166	  787.3	  480.1	 6529.0	...
5647167	  787.0	  480.9	 6528.0	...
5647168	  786.9	  481.9	 6527.0	...
5647169	  787.2	  482.8	 6524.0	...
5647170	  787.4	  482.0	 6522.0	...
5647171	  787.5	  481.3	 6519.0	...
5647172	  787.5	  480.6	 6516.0	...
5647173	  787.5	  480.7	 6512.0	...
5647174	  787.5	  480.7	 6511.0	...
5647175	  787.4	  481.4	 6510.0	...
5647176	  787.3	  482.1	 6508.0	...
5647177	  787.6	  482.2	 6506.0	...
5647178	  787.9	  481.5	 6509.0	...
5647179	  788.2	  480.9	 6514.0	...
5647180	  788.2	  481.1	 6516.0	...
5647181	  788.2	  481.4	 6511.0	...
5647182	  788.0	  482.3	 6506.0	...
5647183	  787.8	  482.8	 6506.0	...
5647184	  787.6	  482.6	 6509.0	...
5647185	  787.7	  481.8	 6513.0	...
5647186	  787.7	  481.3	 6513.0	...
5647187	  787.9	  481.6	 6512.0	...
5647188	  788.0	  482.0	 6510.0	...
5647189	  788.1	  482.1	 6507.0	...
5647190	  788.3	  482.2	 6503.0	...
5647191	  788.3	  482.3	 6500.0	...
5647192	  788.1	  482.3	 6498.0	...
5647193	  787.9	  482.4	 6497.0	...
5647194	  788.2	  482.0	 6496.0	...
5647195	  788.4	  481.5	 6495.0	...
5647196	  788.8	  481.8	 6495.0	...
5647197	  789.0	  482.1	 6496.0	...
5647198	  789.2	  481.8	 6496.0	...
5647199	  789.4	  480.9	 6497.0	...
5647200	  789.8	  480.5	 6497.0	...
5647201	  790.2	  480.7	 6498.0	...
5647202	  790.5	  480.9	 6496.0	...
5647203	  790.5	  481.0	 6494.0	...
5647204	  790.2	  481.6	 6487.0	...
5647205	  789.7	  482.2	 6483.0	...
5647206	  788.9	  482.9	 6481.0	...
5647207	  788.4	  482.9	 6482.0	...
5647208	  788.1	  482.9	 6483.0	...
5647209	  788.0	  482.2	 6481.0	...
5647210	  788.0	  481.6	 6480.0	...
5647211	  787.9	  480.9	 6477.0	...
5647212	  787.9	  480.8	 6476.0	...
5647213	  789.0	  480.4	 6475.0	...
5647214	  789.7	  479.9	 6475.0	...
5647215	  790.3	  479.5	 6477.0	...
5647216	  789.6	  479.3	 6478.0	...
5647217	  789.3	  479.5	 6475.0	...
5647218	  789.4	  479.6	 6471.0	...
5647219	  789.5	  479.9	 6469.0	...
5647220	  789.2	  479.7	 6471.0	...
5647221	  788.8	  479.5	 6471.0	...
5647222	  788.4	  478.7	 6469.0	...
5647223	  788.2	  478.1	 6467.0	...
5647224	  788.4	  478.7	 6465.0	...
5647225	  788.7	  479.8	 6463.0	...
5647226	  788.7	  481.0	 6463.0	...
5647227	  788.3	  480.8	 6465.0	...
5647228	  787.9	  480.5	 6468.0	...
5647229	  788.2	  479.7	 6471.0	...
5647230	  788.6	  479.1	 6473.0	...
5647231	  788.9	  478.4	 6474.0	...
5647232	  789.0	  478.3	 6473.0	...
5647233	  789.0	  478.0	 6470.0	...
5647234	  789.2	  477.7	 6468.0	...
5647235	  789.5	  477.5	 6466.0	...
5647236	  789.8	  477.7	 6466.0	...
5647237	  789.1	  478.0	 6465.0	...
5647238	  788.0	  478.3	 6461.0	...
5647239	  787.1	  479.3	 6457.0	...
5647240	  787.5	  480.1	 6460.0	...
5647241	  788.1	  480.7	 6466.0	...
5647242	  788.6	  480.5	 6474.0	...
5647243	  788.6	  480.4	 6474.0	...
5647244	  788.3	  480.1	 6476.0	...
5647245	  788.0	  479.9	 6476.0	...
5647246	  788.2	  479.8	 6474.0	...
5647247	  788.6	  480.0	 6471.0	...
5647248	  788.9	  479.8	 6468.0	...
5647249	  788.6	  479.5	 6468.0	...
5647250	  788.3	  479.0	 6467.0	...
5647251	  788.0	  478.9	 6467.0	...
5647252	  787.9	  478.8	 6465.0	...
5647253	  787.9	  478.9	 6464.0	...
5647254	  788.0	  478.9	 6462.0	...
5647255	  787.8	  479.1	 6461.0	...
5647256	  787.9	  479.2	 6461.0	...
5647257	  788.2	  479.1	 6460.0	...
5647258	  788.6	  478.9	 6459.0	...
5647259	  788.6	  478.7	 6457.0	...
5647260	  788.3	  478.8	 6458.0	...
5647261	  787.8	  478.9	 6458.0	...
5647262	  787.2	  479.0	 6458.0	...
5647263	  787.0	  478.9	 6458.0	...
5647264	  787.1	  478.8	 6457.0	...
5647265	  787.3	  480.0	 6455.0	...
5647266	  787.8	  481.3	 6453.0	...
5647267	  788.1	  482.2	 6452.0	...
5647268	  788.3	  481.8	 6450.0	...
5647269	  788.4	  481.8	 6449.0	...
5647270	  788.5	  482.1	 6449.0	...
5647271	  788.6	  482.5	 6445.0	...
5647272	  788.5	  482.6	 6440.0	...
5647273	  788.1	  482.7	 6436.0	...
5647274	  787.6	  482.7	 6437.0	...
5647275	  787.0	  482.5	 6440.0	...
5647276	  786.7	  482.0	 6445.0	...
5647277	  786.5	  481.6	 6449.0	...
5647278	  786.3	  481.2	 6451.0	...
5647279	  786.0	  481.3	 6449.0	...
5647280	  785.7	  481.9	 6445.0	...
5647281	  785.5	  482.5	 6441.0	...
5647282	  785.6	  482.8	 6440.0	...
5647283	  785.6	  482.4	 6438.0	...
5647284	  785.5	  482.0	 6437.0	...
5647285	  785.5	  482.2	 6434.0	...
5647286	  785.6	  482.5	 6432.0	...
5647287	  785.3	  482.9	 6430.0	...
5647288	  785.0	  482.8	 6428.0	...
5647289	  785.7	  482.7	 6425.0	...
5647290	  786.7	  482.7	 6423.0	...
5647291	  787.8	  482.6	 6422.0	...
5647292	  788.0	  482.7	 6420.0	...
5647293	  788.3	  482.6	 6420.0	...
5647294	  788.6	  482.5	 6420.0	...
5647295	  788.8	  482.5	 6419.0	...
5647296	  788.6	  482.9	 6420.0	...
5647297	  788.3	  483.4	 6421.0	...
5647298	  788.0	  483.9	 6422.0	...
5647299	  787.8	  483.8	 6420.0	...
5647300	  787.7	  483.7	 6418.0	...
5647301	  787.6	  483.8	 6416.0	...
5647302	  787.6	  484.0	 6415.0	...
5647303	  787.7	  484.1	 6413.0	...
5647304	  787.7	  484.1	 6410.0	...
5647305	  787.8	  484.1	 6407.0	...
5647306	  788.2	  483.9	 6406.0	...
5647307	  788.6	  483.7	 6405.0	...
5647308	  789.2	  483.9	 6404.0	...
5647309	  789.4	  484.7	 6403.0	...
5647310	  789.7	  485.5	 6402.0	...
5647311	  789.8	  486.0	 6403.0	...
5647312	  789.4	  486.1	 6403.0	...
5647313	  788.8	  486.1	 6401.0	...
5647314	  788.3	  486.4	 6398.0	...
MSG	5647315 0000 _ Number On
5647315	  788.3	  486.8	 6397.0	...
5647316	  788.4	  487.4	 6397.0	...
5647317	  788.5	  487.8	 6398.0	...
5647318	  788.5	  488.3	 6400.0	...
5647319	  788.4	  487.9	 6402.0	...
5647320	  788.3	  487.2	 6397.0	...
5647321	  788.3	  486.3	 6390.0	...
5647322	  788.5	  486.0	 6383.0	...
5647323	  788.9	  485.9	 6383.0	...
5647324	  789.2	  486.3	 6389.0	...
5647325	  789.5	  486.6	 6395.0	...
5647326	  789.3	  486.8	 6399.0	...
5647327	  789.2	  486.9	 6396.0	...
5647328	  788.9	  487.0	 6393.0	...
5647329	  788.9	  487.1	 6393.0	...
5647330	  788.8	  487.1	 6393.0	...
5647331	  788.9	  487.5	 6387.0	...
5647332	  788.9	  488.0	 6381.0	...
5647333	  788.8	  487.6	 6376.0	...
5647334	  788.7	  486.7	 6377.0	...
5647335	  788.1	  485.9	 6378.0	...
5647336	  786.9	  486.1	 6380.0	...
5647337	  785.7	  486.2	 6381.0	...
5647338	  785.7	  486.3	 6380.0	...
5647339	  786.5	  487.0	 6376.0	...
5647340	  787.5	  487.8	 6371.0	...
5647341	  787.9	  488.5	 6368.0	...
5647342	  788.0	  488.2	 6367.0	...
5647343	  788.0	  487.7	 6367.0	...
5647344	  787.7	  487.2	 6368.0	...
5647345	  787.5	  487.0	 6367.0	...
5647346	  787.3	  486.8	 6367.0	...
5647347	  787.3	  486.6	 6367.0	...
5647348	  787.4	  486.6	 6367.0	...
5647349	  787.2	  486.9	 6367.0	...
5647350	  786.8	  487.8	 6366.0	...
5647351	  786.3	  488.5	 6364.0	...
5647352	  785.9	  488.1	 6362.0	...
5647353	  785.6	  487.1	 6358.0	...
5647354	  785.1	  487.1	 6355.0	...
5647355	  785.0	  488.6	 6352.0	...
5647356	  785.2	  490.1	 6352.0	...
5647357	  786.1	  489.9	 6352.0	...
5647358	  786.8	  489.1	 6353.0	...
5647359	  787.0	  488.3	 6353.0	...
5647360	  786.9	  488.2	 6355.0	...
5647361	  786.3	  488.2	 6357.0	...
5647362	  785.9	  488.5	 6356.0	...
5647363	  786.0	  488.7	 6355.0	...
5647364	  786.5	  488.9	 6354.0	...
5647365	  786.3	  489.0	 6354.0	...
5647366	  785.7	  489.1	 6352.0	...
5647367	  785.1	  488.8	 6350.0	...
5647368	  785.2	  488.5	 6350.0	...
5647369	  786.1	  488.7	 6352.0	...
5647370	  786.9	  489.0	 6354.0	...
5647371	  787.8	  489.3	 6355.0	...
5647372	  788.0	  489.3	 6356.0	...
5647373	  788.3	  489.3	 6355.0	...
5647374	  788.4	  489.3	 6352.0	...
5647375	  788.4	  489.2	 6346.0	...
5647376	  788.4	  489.1	 6342.0	...
5647377	  788.4	  488.7	 6338.0	...
5647378	  788.4	  488.4	 6337.0	...
5647379	  788.4	  488.9	 6337.0	...
5647380	  788.7	  489.6	 6338.0	...
5647381	  788.9	  489.6	 6339.0	...
5647382	  788.7	  488.8	 6340.0	...
5647383	  788.2	  488.1	 6341.0	...
5647384	  787.8	  488.0	 6342.0	...
5647385	  787.8	  488.0	 6344.0	...
5647386	  787.5	  488.1	 6345.0	...
5647387	  787.3	  488.3	 6346.0	...
5647388	  787.2	  488.6	 6346.0	...
5647389	  787.8	  489.0	 6345.0	...
5647390	  788.4	  489.0	 6344.0	...
5647391	  788.7	  488.5	 6340.0	...
5647392	  788.4	  488.0	 6337.0	...
5647393	  788.7	  488.2	 6336.0	...
5647394	  789.2	  488.5	 6337.0	...
5647395	  790.2	  488.7	 6336.0	...
5647396	  790.7	  488.3	 6333.0	...
5647397	  791.0	  488.1	 6331.0	...
5647398	  791.2	  489.3	 6332.0	...
5647399	  791.4	  490.6	 6331.0	...
5647400	  790.8	  491.4	 6330.0	...
5647401	  790.0	  490.5	 6329.0	...
5647402	  789.1	  489.5	 6328.0	...
5647403	  788.7	  489.3	 6328.0	...
5647404	  788.4	  489.6	 6328.0	...
5647405	  788.2	  490.2	 6328.0	...
5647406	  788.6	  490.6	 6327.0	...
5647407	  788.9	  490.8	 6326.0	...
5647408	  790.3	  491.0	 6324.0	...
5647409	  791.6	  491.1	 6323.0	...
5647410	  793.0	  491.2	 6322.0	...
5647411	  793.0	  491.1	 6322.0	...
5647412	  792.9	  491.2	 6325.0	...
5647413	  792.5	  491.1	 6327.0	...
5647414	  792.3	  490.8	 6329.0	...
5647415	  792.1	  490.5	 6327.0	...
5647416	  792.5	  490.5	 6325.0	...
5647417	  792.7	  490.5	 6323.0	...
5647418	  793.2	  490.7	 6322.0	...
5647419	  793.6	  490.8	 6319.0	...
5647420	  794.0	  490.9	 6319.0	...
5647421	  792.8	  491.1	 6319.0	...
5647422	  791.3	  491.4	 6319.0	...
5647423	  790.9	  491.6	 6317.0	...
5647424	  792.0	  491.6	 6316.0	...
5647425	  792.2	  490.7	 6316.0	...
5647426	  791.3	  490.0	 6318.0	...
5647427	  791.0	  490.1	 6315.0	...
5647428	  791.6	  490.8	 6311.0	...
5647429	  792.1	  491.4	 6307.0	...
5647430	  792.0	  491.3	 6308.0	...
5647431	  791.9	  490.9	 6308.0	...
5647432	  791.7	  490.7	 6304.0	...
5647433	  791.7	  491.4	 6299.0	...
5647434	  791.8	  492.2	 6295.0	...
5647435	  791.4	  493.0	 6296.0	...
5647436	  790.9	  492.9	 6297.0	...
5647437	  790.3	  492.8	 6298.0	...
5647438	  790.3	  493.1	 6298.0	...
5647439	  790.3	  493.2	 6297.0	...
5647440	  790.3	  493.2	 6293.0	...
5647441	  790.2	  493.0	 6291.0	...
5647442	  790.7	  493.3	 6291.0	...
5647443	  791.2	  493.7	 6292.0	...
5647444	  791.6	  494.0	 6294.0	...
5647445	  792.1	  493.8	 6293.0	...
5647446	  792.6	  493.9	 6293.0	...
5647447	  793.5	  494.0	 6294.0	...
5647448	  793.9	  494.5	 6294.0	...
5647449	  792.8	  495.1	 6294.0	...
5647450	  791.2	  495.5	 6291.0	...
5647451	  789.7	  496.0	 6288.0	...
5647452	  789.9	  496.3	 6287.0	...
5647453	  790.5	  495.4	 6287.0	...
5647454	  791.1	  494.2	 6288.0	...
5647455	  791.6	  493.0	 6288.0	...
5647456	  791.8	  493.1	 6284.0	...
5647457	  791.8	  493.3	 6281.0	...
5647458	  791.9	  493.4	 6278.0	...
5647459	  791.8	  493.4	 6278.0	...
5647460	  791.7	  493.6	 6278.0	...
5647461	  791.6	  494.0	 6278.0	...
5647462	  791.4	  495.1	 6278.0	...
5647463	  791.1	  496.0	 6279.0	...
5647464	  790.9	  496.7	 6279.0	...
5647465	  791.6	  495.8	 6283.0	...
5647466	  792.3	  494.8	 6286.0	...
5647467	  793.2	  494.4	 6289.0	...
5647468	  793.5	  495.3	 6288.0	...
5647469	  793.8	  496.1	 6287.0	...
5647470	  794.0	  496.4	 6279.0	...
5647471	  793.8	  496.6	 6271.0	...
5647472	  793.8	  496.7	 6264.0	...
5647473	  793.7	  496.7	 6264.0	...
5647474	  793.9	  496.7	 6267.0	...
5647475	  793.9	  496.7	 6269.0	...
5647476	  793.8	  496.3	 6271.0	...
5647477	  793.7	  495.8	 6270.0	...
5647478	  793.7	  495.9	 6271.0	...
5647479	  793.1	  496.5	 6272.0	...
5647480	  792.5	  497.2	 6267.0	...
5647481	  792.8	  497.4	 6261.0	...
5647482	  793.7	  497.5	 6256.0	...
5647483	  794.6	  497.4	 6256.0	...
5647484	  794.0	  497.1	 6253.0	...
5647485	  793.5	  496.3	 6250.0	...
5647486	  793.0	  495.7	 6248.0	...
5647487	  793.1	  495.2	 6249.0	...
5647488	  793.1	  495.2	 6249.0	...
5647489	  792.7	  495.2	 6249.0	...
5647490	  792.1	  494.4	 6249.0	...
5647491	  792.0	  493.5	 6249.0	...
5647492	  792.3	  492.8	 6248.0	...
5647493	  792.6	  492.9	 6246.0	...
5647494	  792.6	  493.0	 6244.0	...
5647495	  792.2	  493.1	 6243.0	...
5647496	  791.8	  493.3	 6241.0	...
5647497	  791.5	  494.6	 6236.0	...
5647498	  791.6	  495.6	 6233.0	...
5647499	  791.7	  496.2	 6230.0	...
5647500	  791.7	  495.8	 6233.0	...
5647501	  791.5	  495.3	 6235.0	...
5647502	  791.4	  495.2	 6234.0	...
5647503	  791.7	  495.0	 6229.0	...
5647504	  792.1	  494.8	 6225.0	...
5647505	  792.5	  494.5	 6226.0	...
5647506	  792.5	  494.3	 6226.0	...
5647507	  792.3	  494.1	 6227.0	...
5647508	  792.2	  494.2	 6230.0	...
5647509	  793.0	  494.3	 6233.0	...
5647510	  793.8	  494.3	 6234.0	...
5647511	  795.0	  494.2	 6233.0	...
5647512	  795.2	  494.0	 6233.0	...
5647513	  795.5	  493.4	 6227.0	...
5647514	  795.4	  492.9	 6222.0	...
5647515	  795.2	  492.5	 6216.0	...
5647516	  795.1	  493.1	 6217.0	...
5647517	  795.2	  494.0	 6219.0	...
5647518	  795.5	  494.7	 6219.0	...
5647519	  795.5	  495.0	 6219.0	...
5647520	  795.2	  495.0	 6219.0	...
5647521	  795.0	  495.0	 6217.0	...
5647522	  794.8	  494.3	 6216.0	...
5647523	  794.4	  493.6	 6214.0	...
5647524	  794.2	  493.9	 6215.0	...
5647525	  794.2	  495.0	 6217.0	...
5647526	  794.2	  495.8	 6218.0	...
5647527	  794.2	  495.6	 6218.0	...
5647528	  794.1	  495.4	 6217.0	...
5647529	  793.9	  495.7	 6216.0	...
5647530	  793.7	  496.1	 6215.0	...
5647531	  793.9	  496.5	 6214.0	...
5647532	  794.3	  496.7	 6212.0	...
5647533	  794.7	  496.9	 6210.0	...
5647534	  795.5	  497.0	 6210.0	...
5647535	  796.2	  497.1	 6210.0	...
5647536	  796.5	  496.9	 6207.0	...
5647537	  795.8	  496.7	 6204.0	...
5647538	  795.0	  496.6	 6206.0	...
5647539	  794.8	  496.5	 6211.0	...
5647540	  794.7	  496.2	 6216.0	...
5647541	  794.8	  495.9	 6216.0	...
5647542	  795.2	  496.2	 6216.0	...
5647543	  795.4	  496.6	 6215.0	...
5647544	  796.0	  497.0	 6213.0	...
5647545	  796.3	  497.1	 6210.0	...
5647546	  796.8	  497.2	 6202.0	...
5647547	  796.9	  497.5	 6193.0	...
5647548	  796.1	  498.2	 6186.0	...
5647549	  795.6	  498.9	 6185.0	...
5647550	  795.4	  499.5	 6187.0	...
5647551	  796.1	  499.5	 6189.0	...
5647552	  795.8	  500.0	 6189.0	...
5647553	  795.0	  500.5	 6189.0	...
5647554	  794.2	  500.9	 6186.0	...
5647555	  793.6	  501.4	 6184.0	...
5647556	  793.2	  501.9	 6181.0	...
5647557	  793.7	  502.3	 6181.0	...
5647558	  794.6	  502.2	 6185.0	...
5647559	  795.2	  502.1	 6190.0	...
5647560	  795.0	  502.1	 6193.0	...
5647561	  795.1	  502.0	 6193.0	...
5647562	  795.5	  501.9	 6193.0	...
5647563	  795.0	  502.0	 6191.0	...
5647564	  794.1	  502.1	 6188.0	...
5647565	  792.9	  502.3	 6184.0	...
5647566	  792.6	  502.1	 6182.0	...
5647567	  792.7	  501.5	 6183.0	...
5647568	  793.6	  500.9	 6185.0	...
5647569	  794.5	  500.7	 6188.0	...
5647570	  795.0	  501.2	 6189.0	...
5647571	  795.0	  501.7	 6190.0	...
5647572	  795.1	  502.4	 6190.0	...
5647573	  794.8	  502.8	 6190.0	...
5647574	  794.5	  503.1	 6190.0	...
5647575	  794.6	  502.9	 6190.0	...
5647576	  795.3	  502.6	 6190.0	...
5647577	  796.0	  502.1	 6191.0	...
5647578	  796.2	  501.7	 6191.0	...
5647579	  796.2	  501.2	 6191.0	...
5647580	  796.0	  501.1	 6191.0	...
5647581	  795.4	  501.4	 6193.0	...
5647582	  794.9	  501.7	 6193.0	...
5647583	  794.7	  501.9	 6193.0	...
5647584	  794.8	  501.6	 6190.0	...
5647585	  794.7	  501.1	 6188.0	...
5647586	  794.5	  500.5	 6187.0	...
5647587	  794.3	  500.3	 6185.0	...
5647588	  794.3	  500.7	 6186.0	...
5647589	  793.1	  501.1	 6188.0	...
5647590	  791.9	  501.6	 6186.0	...
5647591	  790.9	  501.7	 6182.0	...
5647592	  791.7	  501.7	 6179.0	...
5647593	  792.7	  501.6	 6180.0	...
5647594	  793.4	  501.5	 6181.0	...
5647595	  793.6	  501.4	 6182.0	...
5647596	  793.9	  501.2	 6182.0	...
5647597	  794.3	  501.0	 6181.0	...
5647598	  794.6	  500.7	 6179.0	...
5647599	  794.5	  500.5	 6178.0	...
5647600	  794.6	  500.5	 6178.0	...
5647601	  794.6	  499.5	 6175.0	...
5647602	  794.7	  498.4	 6172.0	...
5647603	  794.9	  498.6	 6169.0	...
5647604	  795.3	  499.7	 6173.0	...
5647605	  795.5	  500.6	 6177.0	...
5647606	  794.8	  500.5	 6178.0	...
5647607	  794.3	  500.5	 6175.0	...
5647608	  794.6	  500.5	 6172.0	...
5647609	  795.3	  500.4	 6172.0	...
5647610	  796.0	  500.4	 6172.0	...
5647611	  796.0	  500.7	 6172.0	...
5647612	  795.9	  500.9	 6173.0	...
5647613	  795.3	  500.9	 6174.0	...
5647614	  794.6	  500.7	 6170.0	...
5647615	  794.0	  500.4	 6164.0	...
5647616	  794.6	  500.0	 6164.0	...
5647617	  795.2	  500.2	 6168.0	...
MSG	5647618 0000 _ Number Off
5647618	  795.8	  500.7	 6173.0	...
5647619	  795.4	  501.5	 6177.0	...
5647620	  795.3	  501.8	 6180.0	...
5647621	  795.0	  502.0	 6181.0	...
5647622	  795.3	  501.4	 6177.0	...
5647623	  795.3	  500.7	 6174.0	...
5647624	  795.4	  500.1	 6174.0	...
5647625	  795.5	  500.0	 6175.0	...
5647626	  795.6	  500.2	 6177.0	...
5647627	  795.7	  500.5	 6178.0	...
5647628	  795.7	  500.7	 6177.0	...
5647629	  795.2	  500.8	 6170.0	...
5647630	  794.8	  500.6	 6163.0	...
5647631	  794.5	  500.4	 6158.0	...
5647632	  794.7	  500.1	 6156.0	...
5647633	  795.0	  500.2	 6154.0	...
5647634	  795.3	  500.0	 6154.0	...
5647635	  795.4	  499.7	 6155.0	...
5647636	  795.9	  500.9	 6157.0	...
5647637	  796.5	  502.4	 6163.0	...
5647638	  797.0	  503.0	 6168.0	...
5647639	  796.8	  502.0	 6172.0	...
5647640	  796.4	  501.1	 6174.0	...
5647641	  796.1	  501.0	 6174.0	...
5647642	  796.4	  500.8	 6176.0	...
5647643	  796.6	  500.5	 6178.0	...
5647644	  796.8	  500.5	 6178.0	...
5647645	  796.9	  500.6	 6176.0	...
5647646	  797.2	  500.6	 6174.0	...
5647647	  797.2	  500.6	 6175.0	...
5647648	  797.0	  500.7	 6178.0	...
5647649	  797.7	  500.6	 6179.0	...
5647650	  798.5	  500.6	 6178.0	...
5647651	  799.2	  500.5	 6177.0	...
5647652	  799.1	  501.0	 6177.0	...
5647653	  797.8	  502.0	 6178.0	...
5647654	  796.7	  503.0	 6177.0	...
5647655	  795.6	  503.2	 6176.0	...
5647656	  795.7	  503.0	 6175.0	...
5647657	  795.8	  502.8	 6175.0	...
5647658	  795.9	  502.7	 6175.0	...
5647659	  796.0	  502.3	 6176.0	...
5647660	  796.2	  501.4	 6176.0	...
5647661	  796.2	  500.9	 6176.0	...
5647662	  796.2	  500.5	 6173.0	...
5647663	  796.2	  500.5	 6171.0	...
5647664	  795.6	  500.6	 6171.0	...
5647665	  794.9	  500.8	 6175.0	...
5647666	  795.0	  500.8	 6180.0	...
5647667	  795.7	  500.8	 6181.0	...
5647668	  796.2	  500.7	 6181.0	...
5647669	  796.0	  500.7	 6180.0	...
5647670	  795.2	  500.0	 6179.0	...
5647671	  794.5	  499.2	 6178.0	...
5647672	  794.3	  498.3	 6181.0	...
5647673	  794.6	  498.8	 6185.0	...
5647674	  794.9	  499.3	 6185.0	...
5647675	  794.7	  500.2	 6183.0	...
5647676	  794.7	  500.5	 6181.0	...
5647677	  795.7	  500.7	 6182.0	...
5647678	  796.7	  500.5	 6184.0	...
5647679	  797.1	  500.4	 6185.0	...
5647680	  796.6	  500.6	 6187.0	...
5647681	  796.1	  500.7	 6187.0	...
5647682	  796.2	  499.8	 6185.0	...
5647683	  796.2	  498.9	 6182.0	...
5647684	  796.4	  498.0	 6178.0	...
5647685	  796.9	  498.1	 6177.0	...
5647686	  797.4	  498.2	 6175.0	...
5647687	  797.5	  498.3	 6176.0	...
5647688	  797.2	  498.4	 6179.0	...
5647689	  797.0	  498.5	 6181.0	...
5647690	  797.4	  498.5	 6183.0	...
5647691	  797.9	  498.5	 6184.0	...
5647692	  797.3	  498.7	 6185.0	...
5647693	  796.2	  498.9	 6183.0	...
5647694	  795.0	  498.9	 6182.0	...
5647695	  794.8	  498.7	 6183.0	...
5647696	  794.7	  499.6	 6185.0	...
5647697	  794.7	  500.8	 6188.0	...
5647698	  794.9	  500.8	 6188.0	...
5647699	  795.5	  499.4	 6188.0	...
5647700	  796.0	  498.1	 6190.0	...
5647701	  796.4	  497.9	 6193.0	...
5647702	  796.4	  497.7	 6195.0	...
5647703	  796.5	  497.7	 6196.0	...
5647704	  796.6	  497.7	 6196.0	...
5647705	  796.5	  498.0	 6196.0	...
5647706	  795.7	  498.2	 6195.0	...
5647707	  794.9	  498.5	 6194.0	...
5647708	  794.7	  498.4	 6194.0	...
5647709	  795.3	  498.4	 6194.0	...
5647710	  795.9	  498.2	 6194.0	...
5647711	  796.2	  498.1	 6194.0	...
5647712	  796.1	  497.7	 6194.0	...
5647713	  796.2	  497.3	 6193.0	...
5647714	  796.4	  497.0	 6193.0	...
5647715	  796.7	  497.8	 6195.0	...
5647716	  797.0	  498.7	 6197.0	...
5647717	  797.1	  499.0	 6198.0	...
5647718	  796.9	  498.4	 6203.0	...
5647719	  796.6	  497.7	 6208.0	...
5647720	  796.3	  497.7	 6208.0	...
5647721	  796.1	  498.0	 6202.0	...
5647722	  795.9	  498.3	 6199.0	...
5647723	  795.8	  498.5	 6204.0	...
5647724	  795.9	  498.1	 6209.0	...
5647725	  796.2	  497.7	 6212.0	...
5647726	  796.5	  497.4	 6213.0	...
5647727	  796.5	  498.2	 6214.0	...
5647728	  796.5	  498.9	 6215.0	...
5647729	  796.8	  500.0	 6214.0	...
5647730	  797.0	  500.5	 6213.0	...
5647731	  797.3	  500.4	 6211.0	...
5647732	  797.5	  499.8	 6211.0	...
5647733	  797.6	  499.1	 6212.0	...
5647734	  797.5	  498.8	 6217.0	...
5647735	  797.3	  498.4	 6222.0	...
5647736	  796.9	  498.1	 6226.0	...
5647737	  796.5	  497.9	 6230.0	...
5647738	  796.4	  498.0	 6234.0	...
5647739	  796.5	  498.0	 6235.0	...
5647740	  796.4	  497.7	 6232.0	...
5647741	  796.6	  497.4	 6232.0	...
5647742	  796.8	  498.0	 6234.0	...
5647743	  796.7	  498.6	 6234.0	...
5647744	  796.6	  499.2	 6231.0	...
5647745	  796.4	  498.9	 6228.0	...
5647746	  796.6	  498.8	 6227.0	...
5647747	  796.5	  498.6	 6227.0	...
5647748	  796.4	  498.1	 6231.0	...
5647749	  796.0	  497.6	 6236.0	...
5647750	  795.2	  497.4	 6242.0	...
5647751	  794.6	  497.7	 6244.0	...
5647752	  794.3	  498.0	 6246.0	...
5647753	  794.9	  498.0	 6248.0	...
5647754	  795.5	  497.3	 6248.0	...
5647755	  796.0	  496.8	 6246.0	...
5647756	  795.5	  496.3	 6244.0	...
5647757	  795.0	  496.5	 6244.0	...
5647758	  794.5	  496.6	 6244.0	...
5647759	  794.4	  496.4	 6247.0	...
5647760	  794.4	  496.3	 6251.0	...
5647761	  794.3	  495.9	 6255.0	...
5647762	  794.3	  495.7	 6254.0	...
5647763	  794.6	  495.4	 6251.0	...
5647764	  794.8	  495.6	 6245.0	...
5647765	  794.0	  496.0	 6240.0	...
5647766	  792.9	  495.8	 6242.0	...
5647767	  792.4	  495.3	 6248.0	...
5647768	  792.9	  494.5	 6254.0	...
5647769	  793.4	  494.1	 6254.0	...
5647770	  793.2	  493.8	 6253.0	...
5647771	  792.9	  493.7	 6252.0	...
5647772	  792.8	  493.6	 6251.0	...
5647773	  792.8	  493.6	 6249.0	...
5647774	  792.9	  493.8	 6248.0	...
5647775	  792.7	  493.8	 6248.0	...
5647776	  792.5	  493.8	 6252.0	...
5647777	  792.2	  493.7	 6256.0	...
5647778	  792.2	  493.9	 6256.0	...
5647779	  793.2	  494.2	 6252.0	...
5647780	  794.3	  494.4	 6252.0	...
5647781	  795.1	  494.7	 6254.0	...
5647782	  794.6	  495.0	 6261.0	...
5647783	  793.7	  495.0	 6264.0	...
5647784	  793.1	  494.4	 6267.0	...
5647785	  792.9	  493.8	 6266.0	...
5647786	  793.0	  493.5	 6266.0	...
5647787	  793.0	  493.5	 6267.0	...
5647788	  792.9	  493.3	 6268.0	...
5647789	  792.7	  493.0	 6269.0	...
5647790	  792.3	  492.6	 6268.0	...
5647791	  792.1	  492.5	 6268.0	...
5647792	  792.3	  492.5	 6270.0	...
5647793	  792.1	  493.1	 6272.0	...
5647794	  791.8	  493.8	 6274.0	...
5647795	  791.0	  494.5	 6274.0	...
5647796	  791.1	  494.4	 6275.0	...
5647797	  791.6	  494.2	 6276.0	...
5647798	  792.1	  494.0	 6278.0	...
5647799	  792.1	  494.0	 6280.0	...
5647800	  791.8	  493.7	 6280.0	...
5647801	  791.7	  493.4	 6280.0	...
5647802	  791.9	  493.1	 6280.0	...
5647803	  792.2	  492.7	 6280.0	...
5647804	  792.3	  492.6	 6280.0	...
5647805	  792.1	  492.4	 6279.0	...
5647806	  792.0	  492.6	 6278.0	...
5647807	  791.8	  492.5	 6278.0	...
5647808	  791.7	  492.5	 6279.0	...
5647809	  791.5	  492.6	 6280.0	...
5647810	  791.5	  492.7	 6283.0	...
5647811	  791.4	  492.9	 6285.0	...
5647812	  791.2	  493.0	 6285.0	...
5647813	  790.8	  493.1	 6285.0	...
5647814	  790.5	  493.1	 6287.0	...
5647815	  791.3	  492.9	 6289.0	...
5647816	  792.3	  492.6	 6290.0	...
5647817	  793.3	  492.4	 6291.0	...
5647818	  792.9	  492.5	 6294.0	...
5647819	  792.8	  492.6	 6296.0	...
5647820	  792.7	  492.7	 6296.0	...
5647821	  792.7	  492.5	 6299.0	...
5647822	  792.0	  492.3	 6301.0	...
5647823	  791.5	  492.1	 6304.0	...
5647824	  791.1	  492.1	 6306.0	...
5647825	  791.5	  491.9	 6308.0	...
5647826	  792.4	  491.6	 6309.0	...
5647827	  793.2	  491.2	 6309.0	...
5647828	  793.1	  491.1	 6309.0	...
5647829	  792.7	  491.2	 6309.0	...
5647830	  792.3	  491.4	 6310.0	...
5647831	  792.5	  491.6	 6310.0	...
MSG	5647832 0000 _ Number On
5647832	  792.8	  491.9	 6314.0	...
5647833	  793.2	  492.1	 6318.0	...
5647834	  793.6	  492.4	 6322.0	...
5647835	  793.9	  491.6	 6323.0	...
5647836	  793.8	  490.8	 6323.0	...
5647837	  793.0	  490.7	 6322.0	...
5647838	  792.3	  491.3	 6324.0	...
5647839	  791.5	  492.0	 6325.0	...
5647840	  791.4	  492.0	 6327.0	...
5647841	  791.5	  491.6	 6325.0	...
5647842	  792.4	  491.1	 6324.0	...
5647843	  793.3	  490.5	 6324.0	...
5647844	  794.1	  490.6	 6325.0	...
5647845	  794.1	  491.0	 6327.0	...
5647846	  793.7	  491.4	 6329.0	...
5647847	  793.4	  491.6	 6330.0	...
5647848	  793.2	  491.7	 6330.0	...
5647849	  793.4	  491.7	 6339.0	...
5647850	  793.4	  491.5	 6348.0	...
5647851	  792.8	  491.2	 6358.0	...
5647852	  792.2	  490.6	 6358.0	...
5647853	  792.3	  490.1	 6355.0	...
5647854	  793.4	  490.4	 6351.0	...
5647855	  794.4	  490.9	 6348.0	...
5647856	  793.9	  491.2	 6348.0	...
5647857	  793.0	  490.4	 6348.0	...
5647858	  792.2	  489.6	 6347.0	...
5647859	  792.2	  489.0	 6346.0	...
5647860	  792.2	  488.9	 6345.0	...
5647861	  792.0	  488.6	 6346.0	...
5647862	  792.3	  488.4	 6348.0	...
5647863	  792.7	  488.5	 6349.0	...
5647864	  792.1	  489.0	 6351.0	...
5647865	  790.9	  488.7	 6357.0	...
5647866	  789.9	  488.2	 6363.0	...
5647867	  790.1	  488.2	 6366.0	...
5647868	  791.5	  488.6	 6366.0	...
5647869	  792.7	  487.9	 6370.0	...
5647870	  793.6	  486.5	 6373.0	...
5647871	  793.3	  485.6	 6380.0	...
5647872	  792.8	  486.5	 6383.0	...
5647873	  792.3	  487.4	 6383.0	...
5647874	  791.8	  487.7	 6380.0	...
5647875	  791.6	  486.9	 6378.0	...
5647876	  791.5	  485.6	 6379.0	...
5647877	  791.6	  484.7	 6379.0	...
5647878	  791.9	  484.4	 6379.0	...
5647879	  792.3	  484.7	 6379.0	...
5647880	  792.3	  484.3	 6379.0	...
5647881	  792.0	  483.5	 6378.0	...
5647882	  792.6	  483.4	 6378.0	...
5647883	  793.5	  484.0	 6378.0	...
5647884	  794.5	  484.4	 6379.0	...
5647885	  794.6	  484.2	 6380.0	...
5647886	  794.1	  483.7	 6380.0	...
5647887	  793.1	  483.6	 6382.0	...
5647888	  792.1	  483.7	 6386.0	...
5647889	  791.6	  483.9	 6389.0	...
5647890	  791.8	  484.0	 6389.0	...
5647891	  792.2	  484.6	 6388.0	...
5647892	  792.8	  485.2	 6393.0	...
5647893	  793.6	  485.8	 6400.0	...
5647894	  794.0	  485.7	 6407.0	...
5647895	  794.2	  485.9	 6410.0	...
5647896	  794.0	  486.1	 6410.0	...
5647897	  793.7	  485.6	 6409.0	...
5647898	  793.4	  484.9	 6408.0	...
5647899	  793.0	  484.2	 6408.0	...
5647900	  792.8	  484.1	 6409.0	...
5647901	  792.8	  484.0	 6412.0	...
5647902	  792.8	  483.7	 6415.0	...
5647903	  792.9	  483.4	 6417.0	...
5647904	  792.9	  483.2	 6415.0	...
5647905	  793.0	  483.2	 6408.0	...
5647906	  793.2	  483.8	 6404.0	...
5647907	  792.9	  484.2	 6401.0	...
5647908	  792.4	  484.1	 6404.0	...
5647909	  792.3	  483.8	 6410.0	...
5647910	  792.8	  483.6	 6415.0	...
5647911	  792.7	  483.6	 6419.0	...
5647912	  792.0	  483.3	 6420.0	...
5647913	  791.1	  483.1	 6421.0	...
5647914	  790.8	  483.3	 6421.0	...
5647915	  790.4	  483.1	 6422.0	...
5647916	  789.9	  482.7	 6423.0	...
5647917	  789.5	  483.2	 6424.0	...
5647918	  789.3	  484.5	 6427.0	...
5647919	  789.5	  485.7	 6430.0	...
5647920	  789.6	  485.8	 6435.0	...
5647921	  789.6	  485.3	 6439.0	...
5647922	  789.6	  484.9	 6442.0	...
5647923	  789.6	  484.8	 6442.0	...
5647924	  789.5	  485.1	 6441.0	...
5647925	  789.4	  484.7	 6439.0	...
5647926	  789.3	  484.1	 6435.0	...
5647927	  789.3	  483.5	 6433.0	...
5647928	  789.4	  483.6	 6431.0	...
5647929	  789.6	  483.8	 6431.0	...
5647930	  789.6	  484.4	 6437.0	...
5647931	  789.6	  484.8	 6444.0	...
5647932	  789.4	  485.0	 6450.0	...
5647933	  789.4	  485.0	 6450.0	...
5647934	  789.9	  484.8	 6451.0	...
5647935	  790.3	  483.7	 6455.0	...
5647936	  790.6	  482.2	 6459.0	...
5647937	  790.5	  480.8	 6462.0	...
5647938	  790.2	  480.7	 6465.0	...
5647939	  789.9	  481.2	 6470.0	...
5647940	  790.1	  481.9	 6474.0	...
5647941	  790.6	  482.6	 6475.0	...
5647942	  791.0	  483.0	 6473.0	...
5647943	  790.1	  483.5	 6471.0	...
5647944	  789.2	  483.5	 6470.0	...
5647945	  788.5	  483.3	 6470.0	...
5647946	  788.7	  483.0	 6470.0	...
5647947	  789.0	  483.2	 6472.0	...
5647948	  789.3	  483.5	 6473.0	...
5647949	  789.6	  484.3	 6475.0	...
5647950	  789.0	  484.8	 6476.0	...
5647951	  788.4	  484.7	 6478.0	...
5647952	  787.6	  484.1	 6480.0	...
5647953	  787.7	  483.4	 6483.0	...
5647954	  787.8	  483.4	 6484.0	...
5647955	  787.9	  482.9	 6487.0	...
5647956	  788.0	  482.9	 6488.0	...
5647957	  788.5	  482.9	 6489.0	...
5647958	  789.0	  482.8	 6495.0	...
5647959	  789.5	  482.1	 6501.0	...
5647960	  789.6	  481.4	 6507.0	...
5647961	  789.1	  481.4	 6507.0	...
5647962	  788.7	  481.2	 6503.0	...
5647963	  788.5	  481.0	 6499.0	...
5647964	  789.0	  480.9	 6498.0	...
5647965	  789.7	  480.7	 6501.0	...
5647966	  790.1	  480.6	 6505.0	...
5647967	  790.5	  480.4	 6502.0	...
5647968	  790.3	  480.2	 6501.0	...
5647969	  790.0	  480.1	 6500.0	...
5647970	  789.8	  480.2	 6502.0	...
5647971	  789.5	  480.6	 6503.0	...
5647972	  789.5	  480.7	 6504.0	...
5647973	  789.5	  480.7	 6504.0	...
5647974	  788.8	  480.6	 6505.0	...
5647975	  788.0	  480.5	 6506.0	...
5647976	  787.3	  480.4	 6507.0	...
5647977	  787.6	  480.6	 6509.0	...
5647978	  788.3	  480.8	 6514.0	...
5647979	  788.7	  480.6	 6518.0	...
5647980	  788.8	  480.4	 6521.0	...
5647981	  788.5	  480.2	 6521.0	...
5647982	  788.6	  480.7	 6522.0	...
5647983	  788.7	  481.0	 6523.0	...
5647984	  788.9	  481.1	 6523.0	...
5647985	  789.1	  480.7	 6525.0	...
5647986	  789.1	  479.2	 6527.0	...
5647987	  789.0	  477.9	 6530.0	...
5647988	  788.7	  477.2	 6532.0	...
5647989	  788.6	  477.4	 6533.0	...
5647990	  788.6	  477.7	 6532.0	...
5647991	  788.1	  477.5	 6532.0	...
5647992	  787.6	  477.2	 6531.0	...
5647993	  787.2	  477.0	 6531.0	...
5647994	  787.4	  476.8	 6530.0	...
5647995	  787.5	  476.7	 6532.0	...
5647996	  787.2	  476.9	 6533.0	...
5647997	  787.0	  477.0	 6535.0	...
5647998	  786.7	  477.1	 6535.0	...
5647999	  786.7	  477.1	 6535.0	...
5648000	  786.8	  477.5	 6537.0	...
5648001	  786.9	  478.0	 6542.0	...
5648002	  787.0	  478.3	 6546.0	...
5648003	  787.1	  478.5	 6547.0	...
5648004	  787.1	  478.6	 6543.0	...
5648005	  787.0	  478.7	 6542.0	...
5648006	  786.8	  478.7	 6543.0	...
5648007	  786.9	  478.4	 6545.0	...
5648008	  786.9	  478.2	 6545.0	...
5648009	  787.0	  478.7	 6546.0	...
5648010	  787.0	  479.2	 6548.0	...
5648011	  787.0	  479.7	 6550.0	...
5648012	  787.2	  479.6	 6550.0	...
5648013	  787.3	  479.0	 6550.0	...
5648014	  787.7	  478.3	 6551.0	...
5648015	  788.1	  477.5	 6551.0	...
5648016	  788.5	  477.3	 6552.0	...
5648017	  788.9	  477.1	 6554.0	...
5648018	  789.0	  477.1	 6556.0	...
5648019	  788.7	  477.1	 6559.0	...
5648020	  788.4	  477.8	 6560.0	...
5648021	  789.3	  478.4	 6561.0	...
5648022	  790.6	  479.1	 6561.0	...
5648023	  790.8	  478.3	 6561.0	...
5648024	  789.8	  477.4	 6565.0	...
5648025	  789.5	  476.0	 6571.0	...
5648026	  790.2	  475.6	 6578.0	...
5648027	  791.2	  476.0	 6578.0	...
5648028	  791.4	  476.8	 6575.0	...
5648029	  791.2	  477.4	 6571.0	...
5648030	  790.4	  477.1	 6570.0	...
5648031	  789.6	  476.8	 6569.0	...
5648032	  789.1	  476.7	 6570.0	...
5648033	  789.4	  476.9	 6571.0	...
5648034	  789.7	  476.9	 6575.0	...
5648035	  789.8	  476.5	 6579.0	...
5648036	  789.5	  475.8	 6581.0	...
5648037	  789.5	  475.1	 6580.0	...
5648038	  789.7	  475.3	 6579.0	...
5648039	  790.2	  475.9	 6579.0	...
5648040	  790.7	  476.2	 6582.0	...
5648041	  791.0	  475.6	 6586.0	...
5648042	  791.1	  475.0	 6589.0	...
5648043	  791.0	  474.7	 6589.0	...
5648044	  791.2	  474.6	 6588.0	...
5648045	  791.4	  474.3	 6589.0	...
5648046	  791.6	  474.2	 6590.0	...
5648047	  791.7	  474.1	 6591.0	...
5648048	  791.7	  474.3	 6593.0	...
5648049	  791.7	  474.3	 6593.0	...
5648050	  791.7	  474.9	 6594.0	...
5648051	  791.6	  475.3	 6596.0	...
5648052	  791.6	  475.6	 6597.0	...
5648053	  791.8	  476.0	 6598.0	...
5648054	  792.2	  476.5	 6599.0	...
5648055	  792.2	  476.0	 6600.0	...
5648056	  791.9	  474.9	 6603.0	...
5648057	  791.4	  473.9	 6604.0	...
5648058	  791.6	  474.1	 6604.0	...
5648059	  792.0	  474.2	 6606.0	...
5648060	  792.3	  474.3	 6609.0	...
5648061	  792.0	  474.4	 6612.0	...
5648062	  790.9	  474.6	 6610.0	...
5648063	  789.9	  475.2	 6609.0	...
5648064	  791.0	  475.6	 6608.0	...
5648065	  792.8	  475.6	 6610.0	...
5648066	  794.2	  474.6	 6611.0	...
5648067	  793.8	  473.6	 6611.0	...
5648068	  793.2	  472.9	 6612.0	...
5648069	  792.9	  473.5	 6616.0	...
5648070	  792.7	  474.2	 6620.0	...
5648071	  792.0	  474.7	 6619.0	...
5648072	  791.4	  474.3	 6614.0	...
5648073	  790.9	  474.7	 6611.0	...
5648074	  790.6	  475.4	 6613.0	...
5648075	  789.9	  476.0	 6616.0	...
5648076	  789.1	  476.2	 6617.0	...
5648077	  788.8	  476.4	 6617.0	...
5648078	  789.4	  476.1	 6617.0	...
5648079	  790.1	  475.6	 6617.0	...
5648080	  791.2	  475.0	 6618.0	...
5648081	  791.6	  474.9	 6618.0	...
5648082	  791.1	  474.9	 6620.0	...
5648083	  790.1	  474.9	 6625.0	...
5648084	  789.1	  474.7	 6630.0	...
5648085	  789.1	  474.6	 6634.0	...
5648086	  789.2	  474.7	 6634.0	...
5648087	  789.4	  475.0	 6633.0	...
5648088	  789.6	  475.2	 6635.0	...
5648089	  789.6	  475.2	 6637.0	...
5648090	  789.4	  475.0	 6639.0	...
5648091	  789.2	  474.9	 6640.0	...
5648092	  789.3	  476.2	 6641.0	...
5648093	  789.3	  477.5	 6642.0	...
5648094	  789.1	  477.8	 6642.0	...
5648095	  788.5	  476.7	 6643.0	...
5648096	  788.1	  475.6	 6646.0	...
5648097	  788.2	  476.3	 6650.0	...
5648098	  788.4	  477.0	 6654.0	...
5648099	  788.6	  477.6	 6652.0	...
5648100	  788.4	  477.4	 6648.0	...
5648101	  788.2	  476.7	 6643.0	...
5648102	  788.1	  476.1	 6641.0	...
5648103	  788.1	  475.4	 6642.0	...
5648104	  788.2	  475.1	 6644.0	...
5648105	  788.3	  475.6	 6647.0	...
5648106	  788.3	  476.3	 6650.0	...
5648107	  788.4	  476.6	 6651.0	...
5648108	  788.5	  476.2	 6656.0	...
5648109	  788.8	  475.6	 6659.0	...
5648110	  789.1	  475.6	 6662.0	...
5648111	  788.5	  475.6	 6661.0	...
5648112	  787.7	  475.9	 6663.0	...
5648113	  787.7	  476.1	 6664.0	...
5648114	  788.4	  476.5	 6666.0	...
5648115	  789.1	  476.7	 6666.0	...
5648116	  789.1	  477.1	 6667.0	...
5648117	  788.9	  477.1	 6664.0	...
5648118	  788.6	  477.0	 6661.0	...
5648119	  788.3	  476.9	 6657.0	...
5648120	  788.2	  476.2	 6657.0	...
5648121	  788.4	  475.5	 6657.0	...
5648122	  788.5	  474.8	 6657.0	...
5648123	  788.8	  474.7	 6655.0	...
5648124	  788.8	  474.6	 6654.0	...
5648125	  788.7	  474.4	 6652.0	...
5648126	  788.7	  474.6	 6653.0	...
5648127	  788.6	  474.9	 6653.0	...
5648128	  788.3	  474.8	 6655.0	...
5648129	  788.3	  473.9	 6658.0	...
5648130	  788.4	  473.1	 6660.0	...
5648131	  788.5	  473.3	 6660.0	...
5648132	  788.3	  474.2	 6660.0	...
5648133	  788.4	  475.0	 6661.0	...
5648134	  788.8	  475.3	 6664.0	...
5648135	  789.4	  475.2	 6666.0	...
5648136	  789.8	  475.4	 6667.0	...
5648137	  789.1	  475.7	 6668.0	...
5648138	  788.1	  475.9	 6665.0	...
5648139	  787.7	  474.4	 6662.0	...
5648140	  788.1	  472.9	 6662.0	...
5648141	  788.6	  472.1	 6663.0	...
5648142	  788.6	  473.3	 6663.0	...
5648143	  788.6	  474.6	 6660.0	...
5648144	  788.7	  475.0	 6663.0	...
5648145	  789.0	  474.8	 6668.0	...
5648146	  789.3	  474.5	 6672.0	...
5648147	  789.3	  474.4	 6672.0	...
MSG	5648148 0000 _ Number Off
5648148	  789.2	  474.3	 6672.0	...
5648149	  789.1	  474.2	 6671.0	...
5648150	  789.2	  474.2	 6670.0	...
5648151	  788.9	  473.7	 6668.0	...
5648152	  788.6	  473.2	 6668.0	...
5648153	  788.4	  472.9	 6667.0	...
5648154	  788.5	  473.1	 6666.0	...
5648155	  788.5	  473.2	 6666.0	...
5648156	  788.6	  474.2	 6667.0	...
5648157	  788.5	  475.2	 6671.0	...
5648158	  788.4	  476.3	 6673.0	...
5648159	  788.7	  475.5	 6675.0	...
5648160	  789.1	  474.6	 6675.0	...
5648161	  789.6	  474.4	 6676.0	...
5648162	  789.7	  475.0	 6676.0	...
5648163	  789.7	  475.4	 6676.0	...
5648164	  789.2	  475.2	 6676.0	...
5648165	  788.7	  475.2	 6676.0	...
5648166	  788.2	  475.4	 6677.0	...
5648167	  788.3	  475.3	 6677.0	...
5648168	  788.4	  475.1	 6678.0	...
5648169	  788.5	  474.8	 6676.0	...
5648170	  788.6	  474.8	 6674.0	...
5648171	  788.7	  474.8	 6676.0	...
5648172	  788.3	  474.7	 6680.0	...
5648173	  788.3	  475.4	 6684.0	...
5648174	  788.6	  476.0	 6684.0	...
5648175	  789.4	  476.2	 6684.0	...
5648176	  789.5	  475.8	 6682.0	...
5648177	  788.9	  476.0	 6679.0	...
5648178	  788.1	  476.7	 6677.0	...
5648179	  787.6	  477.0	 6678.0	...
5648180	  787.4	  476.2	 6679.0	...
5648181	  787.6	  475.1	 6680.0	...
5648182	  787.9	  474.4	 6682.0	...
5648183	  788.2	  474.2	 6684.0	...
5648184	  788.5	  474.2	 6685.0	...
5648185	  788.8	  474.2	 6685.0	...
5648186	  788.8	  474.8	 6685.0	...
5648187	  788.4	  475.5	 6684.0	...
5648188	  788.0	  476.3	 6684.0	...
5648189	  788.5	  476.2	 6683.0	...
5648190	  789.2	  476.0	 6682.0	...
5648191	  789.5	  475.8	 6682.0	...
5648192	  789.3	  475.8	 6683.0	...
5648193	  789.0	  476.0	 6686.0	...
5648194	  789.2	  476.0	 6688.0	...
5648195	  789.4	  476.3	 6687.0	...
5648196	  789.2	  476.6	 6685.0	...
5648197	  788.7	  476.8	 6681.0	...
5648198	  788.3	  476.6	 6680.0	...
5648199	  788.6	  476.5	 6678.0	...
5648200	  788.8	  476.5	 6678.0	...
5648201	  788.7	  475.9	 6678.0	...
5648202	  788.4	  475.2	 6680.0	...
5648203	  788.0	  474.2	 6685.0	...
5648204	  787.9	  473.9	 6690.0	...
5648205	  787.2	  473.5	 6693.0	...
5648206	  786.6	  473.6	 6693.0	...
5648207	  786.1	  474.3	 6693.0	...
5648208	  786.3	  475.0	 6692.0	...
5648209	  786.8	  475.7	 6691.0	...
5648210	  787.2	  475.6	 6691.0	...
5648211	  787.5	  475.6	 6690.0	...
5648212	  787.5	  475.6	 6688.0	...
5648213	  787.5	  475.6	 6687.0	...
5648214	  787.5	  475.7	 6689.0	...
5648215	  787.7	  475.1	 6690.0	...
5648216	  787.9	  474.3	 6691.0	...
5648217	  788.1	  473.6	 6696.0	...
5648218	  788.2	  473.7	 6700.0	...
5648219	  788.4	  474.6	 6705.0	...
5648220	  789.0	  475.4	 6705.0	...
5648221	  789.5	  476.1	 6704.0	...
5648222	  789.7	  476.1	 6705.0	...
5648223	  789.2	  476.3	 6706.0	...
5648224	  788.6	  475.2	 6708.0	...
5648225	  788.1	  474.2	 6709.0	...
5648226	  787.7	  473.3	 6711.0	...
5648227	  787.5	  473.8	 6711.0	...
5648228	  787.2	  474.4	 6706.0	...
5648229	  787.3	  474.9	 6700.0	...
5648230	  787.3	  475.4	 6698.0	...
5648231	  787.4	  476.1	 6702.0	...
5648232	  787.6	  477.1	 6705.0	...
5648233	  787.6	  477.9	 6707.0	...
5648234	  787.7	  478.3	 6710.0	...
5648235	  788.0	  478.0	 6714.0	...
5648236	  788.3	  477.0	 6714.0	...
5648237	  788.6	  476.1	 6713.0	...
5648238	  788.6	  475.5	 6713.0	...
5648239	  788.8	  475.6	 6714.0	...
5648240	  789.1	  475.8	 6714.0	...
5648241	  788.8	  476.1	 6715.0	...
5648242	  788.3	  476.5	 6714.0	...
5648243	  787.8	  476.7	 6712.0	...
5648244	  787.8	  476.9	 6709.0	...
5648245	  787.9	  477.2	 6708.0	...
5648246	  788.2	  477.6	 6707.0	...
5648247	  788.4	  477.7	 6708.0	...
5648248	  788.6	  477.8	 6710.0	...
5648249	  789.0	  477.4	 6713.0	...
5648250	  789.5	  477.0	 6715.0	...
5648251	  789.7	  476.7	 6715.0	...
5648252	  789.4	  476.8	 6716.0	...
5648253	  788.9	  477.0	 6721.0	...
5648254	  788.5	  476.8	 6729.0	...
5648255	  788.2	  476.8	 6736.0	...
5648256	  788.1	  476.7	 6735.0	...
5648257	  788.1	  476.9	 6730.0	...
5648258	  788.2	  477.2	 6725.0	...
5648259	  788.1	  477.3	 6725.0	...
5648260	  787.7	  477.4	 6727.0	...
5648261	  787.3	  477.5	 6729.0	...
5648262	  787.2	  477.7	 6730.0	...
5648263	  787.6	  477.9	 6729.0	...
5648264	  788.0	  477.9	 6729.0	...
5648265	  788.6	  477.7	 6726.0	...
5648266	  789.1	  477.5	 6724.0	...
5648267	  789.9	  477.1	 6722.0	...
5648268	  790.4	  476.7	 6724.0	...
5648269	  790.9	  476.4	 6726.0	...
5648270	  791.1	  476.3	 6726.0	...
5648271	  791.0	  476.2	 6725.0	...
5648272	  790.9	  477.2	 6723.0	...
5648273	  790.8	  478.2	 6721.0	...
5648274	  790.8	  479.0	 6721.0	...
5648275	  790.6	  478.4	 6722.0	...
5648276	  790.5	  477.8	 6723.0	...
5648277	  789.9	  477.6	 6723.0	...
5648278	  789.3	  477.1	 6724.0	...
5648279	  788.7	  476.7	 6723.0	...
5648280	  788.7	  476.3	 6724.0	...
5648281	  788.6	  476.6	 6726.0	...
5648282	  788.3	  477.0	 6727.0	...
5648283	  788.0	  477.2	 6728.0	...
5648284	  788.2	  477.3	 6728.0	...
5648285	  788.6	  477.3	 6727.0	...
5648286	  788.9	  477.3	 6725.0	...
5648287	  788.8	  476.6	 6725.0	...
5648288	  789.1	  475.8	 6726.0	...
5648289	  789.5	  475.3	 6725.0	...
5648290	  790.0	  475.8	 6722.0	...
5648291	  790.3	  476.3	 6719.0	...
5648292	  789.8	  476.2	 6718.0	...
5648293	  789.0	  476.2	 6718.0	...
5648294	  788.2	  476.1	 6719.0	...
5648295	  788.0	  476.2	 6721.0	...
5648296	  787.8	  476.0	 6724.0	...
5648297	  787.9	  475.8	 6725.0	...
5648298	  788.3	  475.7	 6730.0	...
5648299	  788.7	  476.0	 6735.0	...
5648300	  788.7	  476.3	 6739.0	...
5648301	  788.6	  476.3	 6739.0	...
5648302	  788.6	  476.4	 6738.0	...
5648303	  788.6	  476.4	 6737.0	...
5648304	  787.8	  476.6	 6737.0	...
5648305	  787.0	  476.6	 6737.0	...
5648306	  786.5	  476.7	 6738.0	...
5648307	  787.2	  476.9	 6740.0	...
5648308	  788.2	  477.1	 6742.0	...
5648309	  789.1	  477.2	 6744.0	...
5648310	  789.6	  476.4	 6745.0	...
5648311	  789.8	  475.8	 6741.0	...
5648312	  790.2	  476.1	 6736.0	...
5648313	  790.7	  477.0	 6731.0	...
5648314	  790.4	  478.0	 6732.0	...
5648315	  789.8	  478.0	 6734.0	...
5648316	  789.3	  478.1	 6738.0	...
5648317	  790.1	  478.3	 6740.0	...
5648318	  790.7	  478.5	 6742.0	...
5648319	  790.4	  479.2	 6741.0	...
5648320	  789.6	  479.6	 6741.0	...
5648321	  788.4	  479.9	 6744.0	...
5648322	  788.0	  479.7	 6748.0	...
5648323	  787.3	  479.5	 6745.0	...
5648324	  787.0	  479.6	 6739.0	...
5648325	  786.7	  479.8	 6737.0	...
5648326	  786.8	  479.9	 6742.0	...
5648327	  786.9	  479.1	 6747.0	...
5648328	  787.0	  478.5	 6748.0	...
5648329	  786.9	  477.9	 6749.0	...
5648330	  787.2	  478.3	 6749.0	...
5648331	  787.7	  478.2	 6747.0	...
5648332	  788.0	  478.7	 6741.0	...
5648333	  788.1	  478.9	 6735.0	...
5648334	  788.3	  478.9	 6734.0	...
5648335	  788.8	  477.8	 6736.0	...
5648336	  789.3	  476.9	 6740.0	...
5648337	  788.9	  476.4	 6744.0	...
5648338	  788.3	  476.6	 6747.0	...
5648339	  788.0	  476.9	 6748.0	...
5648340	  788.2	  477.1	 6746.0	...
5648341	  788.6	  477.1	 6741.0	...
5648342	  788.7	  477.0	 6737.0	...
5648343	  788.8	  477.0	 6734.0	...
5648344	  789.2	  476.9	 6735.0	...
5648345	  789.6	  476.8	 6743.0	...
5648346	  790.0	  476.7	 6751.0	...
5648347	  790.0	  476.7	 6759.0	...
5648348	  790.2	  476.6	 6761.0	...
5648349	  790.5	  476.7	 6763.0	...
5648350	  790.8	  476.9	 6763.0	...
5648351	  790.9	  477.1	 6762.0	...
5648352	  790.6	  477.2	 6761.0	...
5648353	  790.2	  476.7	 6759.0	...
5648354	  791.1	  476.0	 6757.0	...
5648355	  792.4	  475.7	 6760.0	...
5648356	  793.3	  476.1	 6764.0	...
5648357	  793.0	  476.3	 6769.0	...
5648358	  792.7	  476.0	 6769.0	...
5648359	  792.8	  475.6	 6770.0	...
MSG	5648360 0000 _ Number On
5648360	  793.0	  475.3	 6769.0	...
5648361	  793.2	  475.2	 6768.0	...
5648362	  793.2	  475.0	 6769.0	...
5648363	  793.0	  475.1	 6770.0	...
5648364	  792.8	  475.2	 6775.0	...
5648365	  792.6	  475.4	 6778.0	...
5648366	  793.2	  475.6	 6778.0	...
5648367	  793.7	  476.1	 6775.0	...
5648368	  794.0	  476.5	 6775.0	...
5648369	  793.7	  476.8	 6778.0	...
5648370	  793.5	  477.0	 6782.0	...
5648371	  792.7	  477.3	 6783.0	...
5648372	  791.8	  477.1	 6784.0	...
5648373	  790.8	  476.8	 6785.0	...
5648374	  790.8	  476.4	 6784.0	...
5648375	  790.8	  476.5	 6783.0	...
5648376	  790.9	  476.5	 6782.0	...
5648377	  790.9	  476.9	 6781.0	...
5648378	  791.1	  477.1	 6780.0	...
5648379	  790.7	  477.1	 6778.0	...
5648380	  790.2	  477.1	 6781.0	...
5648381	  789.7	  477.1	 6783.0	...
5648382	  789.7	  477.3	 6784.0	...
5648383	  789.7	  477.5	 6781.0	...
5648384	  789.7	  477.7	 6779.0	...
5648385	  789.3	  477.2	 6781.0	...
5648386	  788.9	  476.5	 6785.0	...
5648387	  788.6	  475.9	 6789.0	...
5648388	  788.2	  476.0	 6789.0	...
5648389	  787.9	  476.4	 6788.0	...
5648390	  788.2	  476.5	 6787.0	...
5648391	  789.3	  476.4	 6787.0	...
5648392	  790.4	  476.0	 6789.0	...
5648393	  791.1	  475.7	 6791.0	...
5648394	  791.4	  475.3	 6793.0	...
5648395	  791.3	  475.0	 6795.0	...
5648396	  790.8	  474.7	 6797.0	...
5648397	  790.3	  474.7	 6798.0	...
5648398	  790.2	  474.8	 6800.0	...
5648399	  790.4	  474.8	 6802.0	...
5648400	  790.7	  474.8	 6804.0	...
5648401	  791.0	  475.0	 6805.0	...
5648402	  791.2	  475.0	 6802.0	...
5648403	  791.8	  474.9	 6800.0	...
5648404	  792.2	  474.5	 6798.0	...
5648405	  792.4	  474.4	 6798.0	...
5648406	  792.3	  474.4	 6801.0	...
5648407	  792.2	  474.6	 6803.0	...
5648408	  792.1	  474.8	 6805.0	...
5648409	  792.0	  474.8	 6804.0	...
5648410	  792.0	  475.0	 6803.0	...
5648411	  791.9	  475.2	 6803.0	...
5648412	  791.9	  475.5	 6803.0	...
5648413	  792.0	  476.1	 6804.0	...
5648414	  792.5	  476.5	 6805.0	...
5648415	  793.0	  476.6	 6805.0	...
5648416	  793.5	  476.2	 6805.0	...
5648417	  794.7	  475.6	 6806.0	...
5648418	  796.0	  475.1	 6807.0	...
5648419	  796.5	  474.7	 6810.0	...
5648420	  794.9	  474.8	 6813.0	...
5648421	  793.2	  474.8	 6816.0	...
5648422	  792.5	  475.8	 6818.0	...
5648423	  792.9	  476.7	 6820.0	...
5648424	  793.2	  476.8	 6819.0	...
5648425	  792.8	  476.2	 6821.0	...
5648426	  792.3	  475.5	 6822.0	...
5648427	  792.8	  475.2	 6823.0	...
5648428	  793.7	  474.8	 6822.0	...
5648429	  794.8	  474.3	 6818.0	...
5648430	  794.9	  475.2	 6814.0	...
5648431	  795.2	  476.1	 6811.0	...
5648432	  795.3	  477.2	 6812.0	...
5648433	  794.4	  477.5	 6814.0	...
5648434	  793.3	  476.8	 6821.0	...
5648435	  791.8	  475.9	 6827.0	...
5648436	  791.4	  475.0	 6830.0	...
5648437	  792.1	  474.8	 6825.0	...
5648438	  793.2	  474.5	 6820.0	...
5648439	  793.9	  474.5	 6818.0	...
5648440	  793.5	  474.7	 6818.0	...
5648441	  793.2	  475.1	 6818.0	...
5648442	  792.9	  475.3	 6818.0	...
5648443	  792.6	  475.6	 6816.0	...
5648444	  792.3	  475.6	 6814.0	...
5648445	  792.3	  474.8	 6813.0	...
5648446	  792.2	  474.1	 6815.0	...
5648447	  792.2	  473.8	 6817.0	...
5648448	  792.1	  474.4	 6819.0	...
5648449	  792.1	  475.1	 6819.0	...
5648450	  791.8	  475.6	 6818.0	...
5648451	  791.4	  476.0	 6817.0	...
5648452	  790.9	  476.3	 6818.0	...
5648453	  791.3	  476.6	 6819.0	...
5648454	  791.9	  476.7	 6820.0	...
5648455	  791.9	  476.6	 6817.0	...
5648456	  791.3	  476.2	 6814.0	...
5648457	  790.8	  475.8	 6810.0	...
5648458	  791.1	  475.7	 6814.0	...
5648459	  791.3	  475.7	 6818.0	...
5648460	  791.4	  475.6	 6819.0	...
5648461	  792.0	  475.5	 6814.0	...
5648462	  792.7	  476.1	 6810.0	...
5648463	  793.1	  476.7	 6808.0	...
5648464	  792.8	  477.1	 6809.0	...
5648465	  792.6	  476.5	 6814.0	...
5648466	  792.6	  475.8	 6822.0	...
5648467	  792.6	  475.5	 6829.0	...
5648468	  792.3	  475.7	 6828.0	...
5648469	  792.4	  476.0	 6824.0	...
5648470	  792.9	  476.3	 6819.0	...
5648471	  793.6	  476.4	 6821.0	...
5648472	  793.7	  476.0	 6823.0	...
5648473	  793.6	  475.6	 6824.0	...
5648474	  793.5	  475.2	 6825.0	...
5648475	  793.5	  475.0	 6820.0	...
5648476	  793.4	  474.9	 6816.0	...
5648477	  793.4	  474.7	 6811.0	...
5648478	  794.1	  474.5	 6816.0	...
5648479	  794.9	  474.3	 6821.0	...
5648480	  795.3	  474.0	 6825.0	...
5648481	  794.5	  474.0	 6825.0	...
5648482	  793.7	  473.7	 6825.0	...
5648483	  793.4	  473.6	 6824.0	...
5648484	  793.7	  473.8	 6824.0	...
5648485	  794.0	  474.1	 6827.0	...
5648486	  794.3	  474.4	 6830.0	...
5648487	  794.2	  474.2	 6834.0	...
5648488	  794.2	  473.8	 6835.0	...
5648489	  794.3	  473.3	 6835.0	...
5648490	  794.3	  472.9	 6832.0	...
5648491	  794.3	  473.8	 6829.0	...
5648492	  794.1	  474.8	 6828.0	...
5648493	  793.3	  476.1	 6827.0	...
5648494	  792.6	  476.4	 6825.0	...
5648495	  791.8	  476.4	 6824.0	...
5648496	  792.2	  476.2	 6823.0	...
5648497	  792.9	  475.9	 6824.0	...
5648498	  793.7	  475.5	 6825.0	...
5648499	  793.9	  474.8	 6828.0	...
5648500	  793.8	  474.2	 6831.0	...
5648501	  793.8	  474.0	 6833.0	...
5648502	  793.9	  474.5	 6832.0	...
5648503	  793.1	  475.1	 6828.0	...
5648504	  792.2	  475.3	 6825.0	...
5648505	  791.2	  474.9	 6823.0	...
5648506	  791.1	  474.4	 6825.0	...
5648507	  791.0	  474.3	 6828.0	...
5648508	  791.1	  475.1	 6831.0	...
5648509	  791.2	  475.8	 6831.0	...
5648510	  791.0	  476.4	 6830.0	...
5648511	  790.5	  476.7	 6826.0	...
5648512	  790.0	  477.0	 6822.0	...
5648513	  790.0	  475.9	 6820.0	...
5648514	  790.1	  474.8	 6821.0	...
5648515	  790.2	  473.7	 6825.0	...
5648516	  790.1	  473.7	 6830.0	...
5648517	  790.0	  473.5	 6835.0	...
5648518	  790.2	  473.3	 6835.0	...
5648519	  790.4	  473.8	 6835.0	...
5648520	  790.7	  474.3	 6835.0	...
5648521	  790.5	  474.6	 6835.0	...
5648522	  790.4	  474.4	 6835.0	...
5648523	  790.5	  473.8	 6834.0	...
5648524	  790.6	  473.6	 6832.0	...
5648525	  790.7	  473.4	 6830.0	...
5648526	  790.6	  473.5	 6830.0	...
5648527	  790.6	  473.5	 6831.0	...
5648528	  790.7	  473.6	 6834.0	...
5648529	  791.0	  473.9	 6836.0	...
5648530	  791.2	  474.1	 6839.0	...
5648531	  791.4	  474.3	 6836.0	...
5648532	  791.5	  474.4	 6833.0	...
5648533	  791.5	  474.5	 6830.0	...
5648534	  791.4	  474.5	 6830.0	...
5648535	  791.3	  474.5	 6828.0	...
5648536	  791.3	  474.4	 6826.0	...
5648537	  791.4	  474.2	 6824.0	...
5648538	  791.5	  474.0	 6824.0	...
5648539	  791.5	  474.0	 6823.0	...
5648540	  791.4	  474.1	 6821.0	...
5648541	  791.2	  474.4	 6821.0	...
5648542	  792.1	  474.5	 6822.0	...
5648543	  793.1	  474.3	 6823.0	...
5648544	  793.5	  474.0	 6821.0	...
5648545	  792.7	  473.3	 6819.0	...
5648546	  792.2	  472.7	 6826.0	...
5648547	  792.4	  472.6	 6834.0	...
5648548	  792.8	  472.9	 6838.0	...
5648549	  793.2	  473.0	 6833.0	...
5648550	  793.4	  472.7	 6827.0	...
5648551	  793.7	  472.2	 6825.0	...
5648552	  793.7	  472.0	 6824.0	...
5648553	  793.7	  471.8	 6825.0	...
5648554	  793.5	  471.9	 6826.0	...
5648555	  792.9	  472.0	 6826.0	...
5648556	  791.9	  472.6	 6824.0	...
5648557	  791.1	  473.4	 6823.0	...
5648558	  791.1	  474.1	 6822.0	...
5648559	  791.6	  474.0	 6822.0	...
5648560	  792.4	  473.8	 6823.0	...
5648561	  792.6	  473.2	 6823.0	...
5648562	  791.8	  472.6	 6822.0	...
5648563	  790.7	  472.1	 6821.0	...
5648564	  789.9	  472.2	 6821.0	...
5648565	  790.4	  472.1	 6823.0	...
5648566	  791.1	  472.2	 6827.0	...
5648567	  791.3	  472.3	 6831.0	...
5648568	  791.3	  472.7	 6835.0	...
5648569	  791.1	  473.0	 6837.0	...
5648570	  791.2	  473.2	 6838.0	...
5648571	  791.4	  473.3	 6838.0	...
5648572	  791.7	  473.5	 6835.0	...
5648573	  791.9	  473.7	 6831.0	...
5648574	  791.9	  473.8	 6832.0	...
5648575	  791.9	  473.7	 6835.0	...
5648576	  791.9	  473.6	 6839.0	...
5648577	  791.5	  473.4	 6839.0	...
5648578	  791.1	  473.2	 6837.0	...
5648579	  790.7	  472.9	 6835.0	...
5648580	  791.6	  472.7	 6833.0	...
5648581	  792.6	  472.4	 6833.0	...
5648582	  793.7	  472.1	 6833.0	...
5648583	  793.8	  472.3	 6832.0	...
5648584	  794.0	  472.6	 6836.0	...
5648585	  794.1	  472.9	 6840.0	...
5648586	  794.2	  473.0	 6844.0	...
5648587	  793.9	  473.0	 6847.0	...
5648588	  793.5	  473.6	 6849.0	...
5648589	  793.2	  474.2	 6849.0	...
5648590	  794.2	  473.8	 6847.0	...
5648591	  795.4	  472.9	 6849.0	...
5648592	  795.5	  472.6	 6853.0	...
5648593	  794.4	  473.1	 6857.0	...
5648594	  793.4	  473.6	 6856.0	...
5648595	  793.8	  473.4	 6851.0	...
5648596	  794.1	  473.4	 6845.0	...
5648597	  794.3	  473.9	 6840.0	...
5648598	  794.3	  473.9	 6838.0	...
5648599	  795.1	  473.4	 6839.0	...
5648600	  795.9	  472.5	 6843.0	...
5648601	  796.8	  472.1	 6846.0	...
5648602	  796.8	  472.1	 6849.0	...
5648603	  796.7	  471.9	 6850.0	...
5648604	  796.5	  471.4	 6852.0	...
5648605	  796.5	  471.0	 6853.0	...
5648606	  796.7	  471.1	 6853.0	...
5648607	  796.8	  471.4	 6852.0	...
5648608	  796.5	  471.2	 6852.0	...
5648609	  796.2	  470.7	 6854.0	...
5648610	  795.9	  469.8	 6856.0	...
5648611	  796.2	  469.5	 6857.0	...
5648612	  796.5	  469.9	 6857.0	...
5648613	  796.5	  470.8	 6855.0	...
5648614	  796.2	  471.7	 6852.0	...
5648615	  796.4	  472.0	 6855.0	...
5648616	  797.1	  471.9	 6861.0	...
5648617	  797.7	  471.8	 6856.0	...
5648618	  797.6	  471.7	 6847.0	...
5648619	  797.4	  471.7	 6842.0	...
5648620	  797.3	  472.2	 6847.0	...
5648621	  797.0	  472.4	 6853.0	...
5648622	  796.6	  472.5	 6854.0	...
5648623	  796.2	  472.2	 6854.0	...
5648624	  795.5	  472.4	 6851.0	...
5648625	  794.9	  472.8	 6847.0	...
5648626	  794.7	  473.2	 6844.0	...
5648627	  795.0	  472.6	 6844.0	...
5648628	  795.3	  472.2	 6845.0	...
5648629	  795.6	  471.8	 6845.0	...
5648630	  796.1	  472.1	 6844.0	...
5648631	  796.6	  472.1	 6842.0	...
5648632	  796.7	  472.3	 6840.0	...
5648633	  796.8	  472.3	 6840.0	...
5648634	  796.8	  472.0	 6841.0	...
5648635	  797.0	  471.7	 6842.0	...
5648636	  797.3	  471.6	 6842.0	...
5648637	  796.9	  472.1	 6841.0	...
5648638	  796.2	  472.6	 6840.0	...
5648639	  796.0	  472.6	 6840.0	...
5648640	  796.4	  472.0	 6841.0	...
5648641	  796.6	  471.3	 6841.0	...
5648642	  796.3	  471.1	 6841.0	...
5648643	  795.9	  471.9	 6840.0	...
5648644	  795.6	  472.8	 6840.0	...
5648645	  796.2	  473.1	 6846.0	...
5648646	  797.0	  472.6	 6852.0	...
5648647	  797.5	  472.2	 6857.0	...
5648648	  797.4	  472.4	 6857.0	...
5648649	  797.4	  472.8	 6856.0	...
5648650	  797.6	  472.5	 6852.0	...
5648651	  797.0	  471.9	 6847.0	...
5648652	  796.5	  471.3	 6843.0	...
5648653	  796.1	  471.3	 6847.0	...
5648654	  796.3	  471.2	 6851.0	...
5648655	  796.6	  471.2	 6851.0	...
5648656	  795.9	  471.4	 6846.0	...
5648657	  795.2	  471.7	 6842.0	...
5648658	  794.4	  472.0	 6841.0	...
5648659	  794.5	  471.6	 6842.0	...
5648660	  794.6	  471.1	 6846.0	...
5648661	  794.5	  470.6	 6850.0	...
5648662	  794.8	  471.4	 6853.0	...
MSG	5648663 0000 _ Number Off
5648663	  795.0	  472.2	 6853.0	...
5648664	  795.5	  472.4	 6854.0	...
5648665	  795.5	  472.0	 6854.0	...
5648666	  795.1	  471.3	 6854.0	...
5648667	  794.8	  471.0	 6854.0	...
5648668	  794.1	  470.7	 6853.0	...
5648669	  793.9	  470.6	 6851.0	...
5648670	  793.7	  470.7	 6848.0	...
5648671	  794.1	  470.7	 6851.0	...
5648672	  794.5	  470.7	 6855.0	...
5648673	  794.8	  470.5	 6857.0	...
5648674	  794.6	  470.3	 6856.0	...
5648675	  794.6	  470.3	 6854.0	...
5648676	  794.6	  471.1	 6852.0	...
5648677	  794.3	  471.8	 6850.0	...
5648678	  793.8	  472.4	 6848.0	...
5648679	  793.2	  472.5	 6846.0	...
5648680	  793.1	  472.7	 6846.0	...
5648681	  793.1	  472.8	 6848.0	...
5648682	  792.7	  473.2	 6848.0	...
5648683	  792.3	  473.5	 6849.0	...
5648684	  792.0	  473.7	 6847.0	...
5648685	  792.1	  473.6	 6844.0	...
5648686	  792.2	  473.4	 6842.0	...
5648687	  792.3	  473.3	 6841.0	...
5648688	  792.8	  473.3	 6842.0	...
5648689	  793.1	  473.4	 6844.0	...
5648690	  793.5	  473.4	 6849.0	...
5648691	  793.5	  473.2	 6854.0	...
5648692	  793.7	  472.9	 6858.0	...
5648693	  794.3	  472.5	 6858.0	...
5648694	  794.7	  472.4	 6860.0	...
5648695	  795.0	  472.3	 6863.0	...
5648696	  795.0	  472.2	 6866.0	...
5648697	  794.8	  472.2	 6866.0	...
5648698	  794.7	  472.3	 6865.0	...
5648699	  794.6	  472.8	 6863.0	...
5648700	  794.6	  473.4	 6862.0	...
5648701	  794.6	  473.9	 6859.0	...
5648702	  794.7	  473.9	 6858.0	...
5648703	  794.8	  473.7	 6857.0	...
5648704	  794.9	  473.5	 6857.0	...
5648705	  794.8	  472.9	 6854.0	...
5648706	  795.4	  472.2	 6852.0	...
5648707	  796.0	  471.8	 6857.0	...
5648708	  796.8	  471.8	 6861.0	...
5648709	  796.9	  471.9	 6864.0	...
5648710	  796.8	  471.8	 6862.0	...
5648711	  796.7	  471.7	 6860.0	...
5648712	  796.6	  471.7	 6860.0	...
5648713	  796.2	  471.9	 6860.0	...
5648714	  795.7	  472.3	 6854.0	...
5648715	  795.2	  472.8	 6849.0	...
5648716	  795.3	  473.2	 6846.0	...
5648717	  795.2	  473.4	 6849.0	...
5648718	  795.2	  473.7	 6854.0	...
5648719	  795.9	  473.7	 6856.0	...
5648720	  796.8	  473.7	 6857.0	...
5648721	  797.7	  473.4	 6856.0	...
5648722	  797.2	  473.4	 6856.0	...
5648723	  796.7	  473.4	 6855.0	...
5648724	  796.2	  473.6	 6855.0	...
5648725	  796.4	  473.5	 6858.0	...
5648726	  796.7	  473.0	 6861.0	...
5648727	  797.0	  472.6	 6864.0	...
5648728	  797.2	  472.3	 6863.0	...
5648729	  797.3	  472.5	 6863.0	...
5648730	  797.3	  472.7	 6865.0	...
5648731	  796.9	  472.8	 6868.0	...
5648732	  796.7	  473.7	 6870.0	...
5648733	  796.5	  474.6	 6870.0	...
5648734	  796.5	  475.1	 6869.0	...
5648735	  796.4	  474.8	 6869.0	...
5648736	  796.5	  474.2	 6869.0	...
5648737	  796.7	  473.7	 6869.0	...
5648738	  796.8	  473.2	 6869.0	...
5648739	  796.9	  473.0	 6869.0	...
5648740	  797.0	  473.1	 6871.0	...
5648741	  796.7	  473.4	 6873.0	...
5648742	  796.3	  473.6	 6875.0	...
5648743	  795.9	  473.7	 6877.0	...
5648744	  795.9	  473.6	 6878.0	...
5648745	  796.0	  473.4	 6878.0	...
5648746	  796.1	  473.1	 6878.0	...
5648747	  795.4	  473.0	 6875.0	...
5648748	  794.6	  472.9	 6871.0	...
5648749	  793.7	  472.6	 6868.0	...
5648750	  793.4	  472.1	 6866.0	...
5648751	  793.1	  471.8	 6864.0	...
5648752	  793.0	  472.0	 6860.0	...
5648753	  793.1	  472.2	 6860.0	...
5648754	  793.1	  472.4	 6864.0	...
5648755	  793.1	  472.5	 6866.0	...
5648756	  793.1	  472.6	 6865.0	...
5648757	  793.1	  472.5	 6863.0	...
5648758	  793.1	  472.3	 6863.0	...
5648759	  793.1	  472.1	 6862.0	...
5648760	  793.2	  471.9	 6863.0	...
5648761	  793.3	  471.8	 6863.0	...
5648762	  793.4	  471.9	 6863.0	...
5648763	  793.5	  471.9	 6865.0	...
5648764	  793.6	  472.2	 6866.0	...
5648765	  793.7	  472.6	 6874.0	...
5648766	  793.7	  473.3	 6880.0	...
5648767	  794.2	  473.6	 6882.0	...
5648768	  794.8	  473.7	 6879.0	...
5648769	  795.0	  473.7	 6878.0	...
5648770	  794.4	  473.0	 6880.0	...
5648771	  793.9	  472.5	 6882.0	...
5648772	  793.7	  471.9	 6882.0	...
5648773	  793.4	  471.2	 6881.0	...
5648774	  793.1	  470.4	 6881.0	...
5648775	  793.2	  469.8	 6884.0	...
5648776	  793.5	  470.2	 6886.0	...
5648777	  793.9	  470.8	 6888.0	...
5648778	  794.1	  471.3	 6888.0	...
5648779	  794.1	  471.6	 6887.0	...
5648780	  793.6	  472.0	 6887.0	...
5648781	  793.1	  472.4	 6890.0	...
5648782	  792.2	  472.6	 6893.0	...
5648783	  791.7	  472.2	 6893.0	...
5648784	  791.1	  471.9	 6892.0	...
5648785	  790.7	  472.0	 6891.0	...
5648786	  790.6	  472.1	 6892.0	...
5648787	  790.6	  471.6	 6892.0	...
5648788	  790.8	  470.8	 6892.0	...
5648789	  791.3	  471.1	 6889.0	...
5648790	  791.8	  472.2	 6886.0	...
5648791	  791.8	  472.9	 6885.0	...
5648792	  791.3	  472.3	 6887.0	...
5648793	  791.1	  471.7	 6890.0	...
5648794	  791.8	  471.6	 6892.0	...
5648795	  792.7	  471.6	 6891.0	...
5648796	  793.1	  471.7	 6890.0	...
5648797	  793.1	  471.8	 6889.0	...
5648798	  793.0	  471.9	 6890.0	...
5648799	  792.9	  471.9	 6891.0	...
5648800	  792.5	  472.1	 6891.0	...
5648801	  792.1	  472.2	 6892.0	...
5648802	  791.5	  472.3	 6893.0	...
5648803	  791.4	  472.1	 6895.0	...
5648804	  791.4	  471.8	 6896.0	...
5648805	  791.5	  471.3	 6895.0	...
5648806	  791.7	  471.0	 6894.0	...
5648807	  791.8	  470.7	 6892.0	...
5648808	  791.9	  470.7	 6890.0	...
5648809	  791.9	  470.9	 6887.0	...
5648810	  791.8	  471.2	 6884.0	...
5648811	  791.7	  471.5	 6884.0	...
5648812	  792.0	  471.4	 6883.0	...
5648813	  792.3	  471.3	 6883.0	...
5648814	  792.6	  471.4	 6885.0	...
5648815	  792.4	  471.1	 6886.0	...
5648816	  792.4	  470.9	 6889.0	...
5648817	  792.6	  471.3	 6891.0	...
5648818	  792.9	  471.9	 6892.0	...
5648819	  793.3	  473.0	 6891.0	...
5648820	  793.3	  473.4	 6890.0	...
5648821	  793.1	  473.3	 6890.0	...
5648822	  792.8	  473.0	 6890.0	...
5648823	  792.7	  472.6	 6889.0	...
5648824	  792.9	  472.6	 6889.0	...
5648825	  792.9	  472.2	 6889.0	...
5648826	  792.9	  471.7	 6889.0	...
5648827	  792.7	  471.3	 6888.0	...
5648828	  792.5	  471.0	 6892.0	...
5648829	  792.5	  470.6	 6900.0	...
5648830	  792.4	  470.4	 6909.0	...
5648831	  792.7	  470.8	 6913.0	...
5648832	  793.0	  471.4	 6913.0	...
5648833	  793.0	  472.1	 6910.0	...
5648834	  792.7	  471.8	 6906.0	...
5648835	  792.3	  471.5	 6903.0	...
5648836	  792.3	  471.2	 6903.0	...
5648837	  792.4	  471.5	 6903.0	...
5648838	  792.6	  471.7	 6899.0	...
5648839	  792.7	  471.7	 6894.0	...
5648840	  792.5	  471.0	 6893.0	...
5648841	  792.4	  470.0	 6896.0	...
5648842	  792.4	  469.2	 6900.0	...
5648843	  792.6	  468.8	 6901.0	...
5648844	  792.9	  469.0	 6903.0	...
5648845	  793.1	  469.1	 6904.0	...
5648846	  793.0	  469.1	 6905.0	...
5648847	  792.3	  469.1	 6906.0	...
5648848	  791.7	  468.9	 6907.0	...
5648849	  791.3	  468.8	 6907.0	...
5648850	  791.0	  468.6	 6908.0	...
5648851	  790.6	  468.7	 6906.0	...
5648852	  790.3	  468.6	 6905.0	...
5648853	  790.4	  468.5	 6903.0	...
5648854	  790.8	  468.9	 6903.0	...
5648855	  791.2	  469.5	 6903.0	...
5648856	  791.5	  471.0	 6902.0	...
5648857	  791.3	  472.4	 6907.0	...
5648858	  790.8	  473.8	 6916.0	...
5648859	  790.1	  472.6	 6926.0	...
5648860	  789.9	  471.1	 6931.0	...
5648861	  789.9	  469.7	 6931.0	...
5648862	  791.0	  469.7	 6931.0	...
5648863	  792.1	  470.0	 6931.0	...
5648864	  793.1	  470.0	 6928.0	...
5648865	  792.2	  470.0	 6925.0	...
5648866	  791.2	  470.2	 6922.0	...
5648867	  790.3	  470.7	 6926.0	...
5648868	  790.3	  470.9	 6930.0	...
5648869	  790.7	  470.6	 6933.0	...
5648870	  791.1	  470.3	 6933.0	...
5648871	  791.5	  470.1	 6932.0	...
5648872	  791.8	  470.2	 6932.0	...
5648873	  792.2	  470.9	 6934.0	...
5648874	  792.4	  471.7	 6937.0	...
5648875	  792.2	  472.2	 6939.0	...
5648876	  792.0	  471.9	 6939.0	...
MSG	5648877 0000 _ Number On
5648877	  792.0	  471.4	 6941.0	...
5648878	  792.0	  470.8	 6943.0	...
5648879	  791.2	  470.4	 6946.0	...
5648880	  790.3	  470.0	 6945.0	...
5648881	  789.4	  470.1	 6943.0	...
5648882	  789.2	  470.1	 6941.0	...
5648883	  789.3	  470.0	 6948.0	...
5648884	  789.8	  469.9	 6955.0	...
5648885	  791.2	  469.7	 6961.0	...
5648886	  792.5	  470.4	 6957.0	...
5648887	  793.0	  471.1	 6952.0	...
5648888	  792.2	  471.6	 6948.0	...
5648889	  791.5	  471.1	 6947.0	...
5648890	  791.3	  470.3	 6947.0	...
5648891	  791.5	  469.9	 6948.0	...
5648892	  791.4	  469.4	 6946.0	...
5648893	  791.3	  469.1	 6944.0	...
5648894	  790.8	  468.7	 6943.0	...
5648895	  790.6	  468.4	 6942.0	...
5648896	  790.3	  468.4	 6942.0	...
5648897	  790.7	  468.9	 6942.0	...
5648898	  791.0	  469.4	 6942.0	...
5648899	  791.0	  469.5	 6941.0	...
5648900	  790.8	  469.4	 6940.0	...
5648901	  790.7	  469.2	 6940.0	...
5648902	  790.6	  469.2	 6946.0	...
5648903	  790.5	  469.3	 6950.0	...
5648904	  790.3	  469.2	 6952.0	...
5648905	  790.6	  469.1	 6949.0	...
5648906	  791.0	  469.2	 6946.0	...
5648907	  791.4	  469.5	 6945.0	...
5648908	  791.4	  469.7	 6944.0	...
5648909	  792.1	  469.6	 6945.0	...
5648910	  792.7	  469.6	 6951.0	...
5648911	  793.5	  468.8	 6956.0	...
5648912	  793.7	  468.0	 6959.0	...
5648913	  793.5	  468.1	 6957.0	...
5648914	  793.0	  468.7	 6955.0	...
5648915	  792.5	  469.1	 6955.0	...
5648916	  792.5	  468.5	 6955.0	...
5648917	  792.7	  468.2	 6956.0	...
5648918	  793.0	  468.3	 6959.0	...
5648919	  793.1	  468.4	 6961.0	...
5648920	  793.2	  468.4	 6963.0	...
5648921	  793.2	  468.5	 6962.0	...
5648922	  793.2	  468.4	 6962.0	...
5648923	  793.2	  468.3	 6961.0	...
5648924	  792.7	  468.4	 6961.0	...
5648925	  792.2	  468.4	 6960.0	...
5648926	  791.3	  468.3	 6960.0	...
5648927	  790.9	  468.2	 6960.0	...
5648928	  790.4	  468.2	 6962.0	...
5648929	  790.3	  468.5	 6963.0	...
5648930	  790.1	  469.0	 6964.0	...
5648931	  790.1	  469.6	 6964.0	...
5648932	  790.4	  470.0	 6964.0	...
5648933	  791.2	  469.5	 6962.0	...
5648934	  792.0	  468.7	 6961.0	...
5648935	  792.5	  468.1	 6962.0	...
5648936	  792.4	  468.4	 6963.0	...
5648937	  792.2	  468.7	 6964.0	...
5648938	  791.1	  469.0	 6964.0	...
5648939	  790.2	  469.4	 6963.0	...
5648940	  789.5	  469.7	 6966.0	...
5648941	  789.5	  469.8	 6970.0	...
5648942	  789.3	  469.4	 6972.0	...
5648943	  789.2	  469.0	 6970.0	...
5648944	  788.9	  468.6	 6971.0	...
5648945	  788.8	  468.5	 6973.0	...
5648946	  789.0	  468.4	 6976.0	...
5648947	  789.4	  468.0	 6976.0	...
5648948	  789.9	  467.6	 6977.0	...
5648949	  790.2	  468.4	 6978.0	...
5648950	  790.5	  469.4	 6977.0	...
5648951	  790.6	  470.4	 6977.0	...
5648952	  790.5	  470.1	 6976.0	...
5648953	  790.5	  469.8	 6979.0	...
5648954	  790.4	  469.6	 6982.0	...
5648955	  790.3	  469.7	 6982.0	...
5648956	  790.2	  469.8	 6978.0	...
5648957	  789.9	  470.1	 6975.0	...
5648958	  789.6	  470.4	 6976.0	...
5648959	  789.4	  470.4	 6977.0	...
5648960	  789.4	  469.8	 6982.0	...
5648961	  789.5	  469.1	 6986.0	...
5648962	  789.2	  468.9	 6988.0	...
5648963	  789.1	  469.0	 6987.0	...
5648964	  789.0	  469.2	 6982.0	...
5648965	  789.3	  469.0	 6978.0	...
5648966	  789.5	  468.6	 6981.0	...
5648967	  789.6	  468.3	 6987.0	...
5648968	  789.8	  467.9	 6993.0	...
5648969	  789.9	  467.7	 6992.0	...
5648970	  790.0	  467.3	 6995.0	...
5648971	  789.9	  467.1	 6999.0	...
5648972	  790.0	  467.9	 6998.0	...
5648973	  789.8	  469.0	 6994.0	...
5648974	  789.2	  469.7	 6990.0	...
5648975	  788.4	  469.2	 6990.0	...
5648976	  788.2	  468.9	 6990.0	...
5648977	  788.6	  469.0	 6988.0	...
5648978	  789.1	  468.3	 6986.0	...
5648979	  789.3	  467.4	 6985.0	...
5648980	  789.4	  467.2	 6985.0	...
5648981	  789.4	  467.9	 6986.0	...
5648982	  789.4	  468.5	 6986.0	...
5648983	  789.4	  468.6	 6986.0	...
5648984	  789.7	  468.6	 6987.0	...
5648985	  790.0	  468.5	 6988.0	...
5648986	  790.4	  468.5	 6990.0	...
5648987	  790.3	  468.6	 6991.0	...
5648988	  790.0	  468.9	 6992.0	...
5648989	  789.8	  469.1	 6994.0	...
5648990	  789.5	  468.7	 6994.0	...
5648991	  789.5	  468.1	 6993.0	...
5648992	  789.4	  468.0	 6992.0	...
5648993	  789.3	  468.2	 6992.0	...
5648994	  789.9	  468.1	 6992.0	...
5648995	  790.5	  467.5	 6992.0	...
5648996	  791.5	  467.4	 6992.0	...
5648997	  791.8	  467.6	 6992.0	...
5648998	  791.4	  467.8	 6994.0	...
5648999	  790.2	  467.8	 6995.0	...
5649000	  789.1	  467.7	 6997.0	...
5649001	  788.7	  467.6	 6998.0	...
5649002	  788.8	  468.5	 6998.0	...
5649003	  788.9	  470.0	 6998.0	...
5649004	  788.9	  471.5	 6997.0	...
5649005	  788.6	  471.2	 6995.0	...
5649006	  788.2	  469.9	 6993.0	...
5649007	  788.4	  468.6	 6992.0	...
5649008	  789.1	  468.5	 6993.0	...
5649009	  789.7	  468.3	 6993.0	...
5649010	  789.8	  468.4	 6993.0	...
5649011	  789.8	  468.1	 6993.0	...
5649012	  789.1	  468.4	 6993.0	...
5649013	  788.5	  468.7	 6995.0	...
5649014	  787.7	  468.9	 6997.0	...
5649015	  787.7	  469.0	 6998.0	...
5649016	  788.1	  468.8	 6998.0	...
5649017	  788.6	  468.5	 6998.0	...
5649018	  789.3	  468.9	 6997.0	...
5649019	  789.5	  469.7	 6996.0	...
5649020	  789.7	  470.2	 6995.0	...
5649021	  789.6	  469.8	 6996.0	...
5649022	  789.0	  469.7	 7001.0	...
5649023	  788.6	  469.7	 7005.0	...
5649024	  788.6	  469.7	 7008.0	...
5649025	  789.4	  469.7	 7006.0	...
5649026	  790.2	  470.1	 7004.0	...
5649027	  790.5	  470.6	 7003.0	...
5649028	  791.3	  470.2	 7003.0	...
5649029	  792.2	  469.6	 7004.0	...
5649030	  793.1	  468.9	 7004.0	...
5649031	  792.9	  469.4	 7000.0	...
5649032	  791.2	  470.0	 6996.0	...
5649033	  789.5	  470.7	 6991.0	...
5649034	  788.4	  470.8	 6993.0	...
5649035	  788.9	  470.5	 6994.0	...
5649036	  789.4	  470.1	 6996.0	...
5649037	  789.6	  469.7	 6997.0	...
5649038	  789.3	  469.6	 7000.0	...
5649039	  788.9	  469.6	 7003.0	...
5649040	  788.5	  468.7	 7004.0	...
5649041	  788.0	  467.8	 7002.0	...
5649042	  787.6	  467.2	 7000.0	...
5649043	  787.5	  467.9	 6999.0	...
5649044	  788.0	  468.5	 6998.0	...
5649045	  788.5	  468.8	 7001.0	...
5649046	  788.9	  469.2	 7004.0	...
5649047	  790.2	  469.5	 7006.0	...
5649048	  791.5	  469.8	 7005.0	...
5649049	  791.9	  469.6	 7005.0	...
5649050	  791.1	  469.5	 7005.0	...
5649051	  790.4	  469.6	 7006.0	...
5649052	  790.4	  470.0	 7005.0	...
5649053	  790.7	  470.0	 7004.0	...
5649054	  790.9	  469.7	 7002.0	...
5649055	  791.2	  469.4	 7002.0	...
5649056	  791.2	  469.4	 7002.0	...
5649057	  791.0	  469.4	 7003.0	...
5649058	  790.7	  468.6	 7003.0	...
5649059	  790.5	  467.8	 7004.0	...
5649060	  790.4	  466.6	 7004.0	...
5649061	  790.6	  466.3	 7002.0	...
5649062	  790.6	  466.1	 7001.0	...
5649063	  791.0	  466.2	 6999.0	...
5649064	  791.7	  467.3	 6999.0	...
5649065	  792.5	  468.5	 6999.0	...
5649066	  792.7	  469.7	 6998.0	...
5649067	  792.4	  469.9	 6996.0	...
5649068	  792.0	  469.3	 6994.0	...
5649069	  791.5	  468.8	 6992.0	...
5649070	  790.9	  468.9	 6992.0	...
5649071	  790.4	  469.6	 6992.0	...
5649072	  790.3	  470.1	 6993.0	...
5649073	  790.4	  470.0	 6993.0	...
5649074	  790.6	  470.0	 6994.0	...
5649075	  790.9	  469.9	 6995.0	...
5649076	  791.1	  469.7	 6997.0	...
5649077	  791.2	  469.3	 7000.0	...
5649078	  791.2	  468.9	 7004.0	...
5649079	  791.2	  468.8	 7008.0	...
5649080	  791.2	  468.9	 7009.0	...
5649081	  791.3	  468.8	 7008.0	...
5649082	  791.5	  468.5	 7008.0	...
5649083	  791.9	  468.6	 6999.0	...
5649084	  792.1	  468.9	 6991.0	...
5649085	  792.3	  469.1	 6992.0	...
5649086	  792.2	  469.0	 7000.0	...
5649087	  792.3	  468.9	 7007.0	...
5649088	  792.3	  469.0	 7004.0	...
5649089	  792.3	  469.1	 7001.0	...
5649090	  791.9	  469.2	 6998.0	...
5649091	  791.7	  469.0	 6996.0	...
5649092	  791.5	  469.0	 6996.0	...
5649093	  791.7	  469.1	 6995.0	...
5649094	  791.8	  469.1	 6992.0	...
5649095	  792.0	  468.9	 6990.0	...
5649096	  792.1	  468.7	 6992.0	...
5649097	  791.4	  468.7	 6995.0	...
5649098	  790.7	  468.9	 6996.0	...
5649099	  789.7	  469.1	 6991.0	...
5649100	  789.4	  469.4	 6986.0	...
5649101	  789.1	  469.6	 6983.0	...
5649102	  789.4	  469.9	 6981.0	...
5649103	  789.7	  470.1	 6978.0	...
5649104	  790.0	  470.4	 6976.0	...
5649105	  790.7	  470.7	 6977.0	...
5649106	  791.4	  470.7	 6978.0	...
5649107	  792.1	  470.6	 6979.0	...
5649108	  792.3	  470.3	 6980.0	...
5649109	  792.4	  470.1	 6980.0	...
5649110	  792.6	  469.8	 6981.0	...
5649111	  792.7	  469.7	 6981.0	...
5649112	  792.9	  469.5	 6985.0	...
5649113	  793.0	  469.6	 6988.0	...
5649114	  793.2	  469.5	 6991.0	...
5649115	  793.6	  469.5	 6989.0	...
5649116	  793.9	  469.5	 6987.0	...
5649117	  794.2	  469.5	 6987.0	...
5649118	  794.4	  469.7	 6987.0	...
5649119	  793.2	  470.0	 6986.0	...
5649120	  791.9	  470.2	 6985.0	...
5649121	  790.6	  470.3	 6983.0	...
5649122	  791.2	  470.2	 6981.0	...
5649123	  791.7	  470.0	 6981.0	...
5649124	  791.7	  470.3	 6978.0	...
5649125	  791.2	  470.7	 6974.0	...
5649126	  790.7	  470.8	 6971.0	...
5649127	  790.6	  470.5	 6971.0	...
5649128	  790.7	  470.2	 6972.0	...
5649129	  791.3	  470.2	 6973.0	...
5649130	  791.6	  469.8	 6974.0	...
5649131	  791.8	  469.4	 6975.0	...
5649132	  791.7	  469.0	 6975.0	...
5649133	  792.0	  469.0	 6977.0	...
5649134	  792.2	  469.3	 6978.0	...
5649135	  792.4	  469.6	 6978.0	...
5649136	  792.7	  469.8	 6978.0	...
5649137	  792.9	  469.8	 6978.0	...
5649138	  793.1	  469.8	 6979.0	...
5649139	  792.2	  469.9	 6979.0	...
5649140	  791.2	  470.5	 6979.0	...
5649141	  790.2	  471.1	 6979.0	...
5649142	  790.0	  470.5	 6980.0	...
5649143	  789.8	  469.3	 6980.0	...
5649144	  789.8	  468.3	 6980.0	...
5649145	  790.1	  468.5	 6980.0	...
5649146	  791.1	  468.6	 6978.0	...
5649147	  791.6	  468.7	 6977.0	...
5649148	  792.0	  468.9	 6975.0	...
5649149	  792.3	  469.1	 6977.0	...
5649150	  792.9	  469.1	 6978.0	...
5649151	  793.5	  468.8	 6980.0	...
5649152	  793.2	  468.8	 6980.0	...
5649153	  792.7	  468.8	 6980.0	...
5649154	  792.1	  469.3	 6980.0	...
5649155	  791.9	  469.8	 6980.0	...
5649156	  791.9	  470.3	 6981.0	...
5649157	  792.0	  470.3	 6981.0	...
5649158	  792.2	  470.3	 6979.0	...
5649159	  792.4	  470.3	 6977.0	...
5649160	  792.6	  470.1	 6975.0	...
5649161	  792.6	  469.8	 6974.0	...
5649162	  792.5	  469.6	 6972.0	...
5649163	  792.3	  469.4	 6971.0	...
5649164	  792.0	  469.3	 6970.0	...
5649165	  791.8	  469.2	 6970.0	...
5649166	  791.7	  469.1	 6969.0	...
5649167	  791.7	  469.1	 6967.0	...
5649168	  791.9	  470.1	 6966.0	...
5649169	  791.9	  471.3	 6969.0	...
5649170	  791.8	  472.4	 6973.0	...
5649171	  791.6	  472.4	 6978.0	...
5649172	  791.5	  472.5	 6980.0	...
5649173	  791.4	  472.7	 6982.0	...
5649174	  791.2	  472.4	 6982.0	...
5649175	  791.3	  472.2	 6981.0	...
5649176	  791.4	  472.0	 6980.0	...
5649177	  791.6	  472.1	 6981.0	...
5649178	  791.4	  472.1	 6983.0	...
5649179	  791.1	  471.6	 6985.0	...
MSG	5649180 0000 _ Number Off
5649180	  790.7	  470.8	 6984.0	...
5649181	  790.1	  470.0	 6984.0	...
5649182	  789.9	  469.5	 6984.0	...
5649183	  789.7	  469.6	 6984.0	...
5649184	  789.8	  469.6	 6984.0	...
5649185	  790.6	  469.6	 6984.0	...
5649186	  791.4	  470.1	 6984.0	...
5649187	  792.1	  470.5	 6981.0	...
5649188	  792.1	  470.5	 6978.0	...
5649189	  791.9	  470.1	 6975.0	...
5649190	  791.3	  469.5	 6975.0	...
5649191	  790.8	  469.7	 6978.0	...
5649192	  790.4	  469.8	 6981.0	...
5649193	  790.6	  470.0	 6985.0	...
5649194	  790.6	  469.6	 6985.0	...
5649195	  790.7	  469.4	 6984.0	...
5649196	  790.8	  469.3	 6984.0	...
5649197	  791.6	  469.6	 6983.0	...
5649198	  792.2	  469.5	 6985.0	...
5649199	  792.5	  469.3	 6986.0	...
5649200	  792.3	  469.3	 6985.0	...
5649201	  792.3	  469.7	 6982.0	...
5649202	  792.5	  469.7	 6985.0	...
5649203	  792.5	  469.6	 6991.0	...
5649204	  792.0	  469.9	 6988.0	...
5649205	  791.5	  470.6	 6979.0	...
5649206	  791.0	  470.8	 6970.0	...
5649207	  790.8	  470.4	 6969.0	...
5649208	  790.6	  469.9	 6967.0	...
5649209	  790.5	  469.8	 6966.0	...
5649210	  790.4	  469.7	 6973.0	...
5649211	  790.2	  469.6	 6980.0	...
5649212	  790.1	  469.8	 6987.0	...
5649213	  789.9	  469.2	 6988.0	...
5649214	  789.8	  468.5	 6983.0	...
5649215	  790.3	  468.6	 6977.0	...
5649216	  790.9	  468.9	 6972.0	...
5649217	  791.1	  469.4	 6969.0	...
5649218	  790.8	  469.2	 6966.0	...
5649219	  790.5	  469.4	 6963.0	...
5649220	  790.2	  469.2	 6964.0	...
5649221	  790.0	  469.2	 6966.0	...
5649222	  789.8	  469.3	 6967.0	...
5649223	  789.9	  469.6	 6967.0	...
5649224	  790.3	  469.7	 6967.0	...
5649225	  790.7	  469.6	 6967.0	...
5649226	  791.0	  469.5	 6967.0	...
5649227	  791.0	  469.5	 6968.0	...
5649228	  791.1	  469.3	 6969.0	...
5649229	  791.1	  469.1	 6969.0	...
5649230	  791.2	  469.5	 6967.0	...
5649231	  790.9	  470.2	 6966.0	...
5649232	  790.2	  471.0	 6965.0	...
5649233	  789.3	  470.0	 6965.0	...
5649234	  788.8	  468.9	 6964.0	...
5649235	  788.9	  468.0	 6963.0	...
5649236	  789.1	  468.5	 6963.0	...
5649237	  789.8	  468.9	 6964.0	...
5649238	  790.4	  469.0	 6962.0	...
5649239	  790.8	  469.0	 6960.0	...
5649240	  790.8	  469.5	 6959.0	...
5649241	  790.6	  470.0	 6961.0	...
5649242	  790.4	  470.4	 6967.0	...
5649243	  790.2	  470.4	 6974.0	...
5649244	  790.5	  470.3	 6980.0	...
5649245	  790.9	  469.6	 6982.0	...
5649246	  791.1	  469.0	 6982.0	...
5649247	  790.9	  469.0	 6979.0	...
5649248	  790.5	  469.8	 6977.0	...
5649249	  790.4	  470.8	 6974.0	...
5649250	  790.4	  471.0	 6972.0	...
5649251	  790.5	  471.2	 6971.0	...
5649252	  790.4	  470.7	 6971.0	...
5649253	  790.4	  470.3	 6973.0	...
5649254	  790.3	  469.7	 6975.0	...
5649255	  790.5	  469.5	 6977.0	...
5649256	  790.8	  469.3	 6979.0	...
5649257	  791.2	  469.1	 6980.0	...
5649258	  790.8	  469.0	 6980.0	...
5649259	  790.2	  469.0	 6980.0	...
5649260	  790.0	  468.9	 6979.0	...
5649261	  790.3	  468.6	 6979.0	...
5649262	  790.6	  468.4	 6979.0	...
5649263	  790.6	  468.7	 6978.0	...
5649264	  790.6	  468.9	 6977.0	...
5649265	  790.7	  469.1	 6974.0	...
5649266	  791.0	  469.2	 6973.0	...
5649267	  791.2	  469.3	 6976.0	...
5649268	  791.4	  469.4	 6981.0	...
5649269	  791.1	  469.4	 6985.0	...
5649270	  790.9	  469.6	 6983.0	...
5649271	  790.6	  469.9	 6981.0	...
5649272	  790.6	  469.9	 6980.0	...
5649273	  790.7	  470.0	 6979.0	...
5649274	  790.6	  470.0	 6976.0	...
5649275	  790.4	  469.7	 6973.0	...
5649276	  790.2	  469.4	 6974.0	...
5649277	  790.3	  469.4	 6977.0	...
5649278	  790.4	  469.7	 6982.0	...
5649279	  790.6	  470.0	 6983.0	...
5649280	  790.8	  470.1	 6984.0	...
5649281	  790.9	  470.1	 6983.0	...
5649282	  791.2	  469.6	 6981.0	...
5649283	  791.6	  469.1	 6980.0	...
5649284	  791.9	  468.5	 6978.0	...
5649285	  792.0	  468.6	 6976.0	...
5649286	  791.3	  468.9	 6976.0	...
5649287	  790.7	  469.3	 6981.0	...
5649288	  790.4	  469.8	 6984.0	...
5649289	  790.6	  470.1	 6984.0	...
5649290	  790.7	  470.2	 6982.0	...
5649291	  790.4	  470.1	 6981.0	...
5649292	  790.5	  470.1	 6980.0	...
5649293	  790.7	  470.1	 6979.0	...
5649294	  790.9	  470.3	 6981.0	...
5649295	  790.9	  470.4	 6984.0	...
5649296	  790.9	  469.8	 6986.0	...
5649297	  791.0	  469.1	 6985.0	...
5649298	  791.0	  468.4	 6985.0	...
5649299	  791.1	  468.5	 6985.0	...
5649300	  791.1	  468.8	 6983.0	...
5649301	  791.2	  468.9	 6981.0	...
5649302	  791.3	  468.8	 6979.0	...
5649303	  791.3	  468.6	 6978.0	...
5649304	  791.1	  468.4	 6978.0	...
5649305	  790.9	  468.5	 6979.0	...
5649306	  790.7	  468.3	 6981.0	...
5649307	  791.0	  468.1	 6981.0	...
5649308	  791.9	  468.9	 6980.0	...
5649309	  792.8	  469.9	 6980.0	...
5649310	  793.0	  470.4	 6979.0	...
5649311	  792.6	  469.9	 6978.0	...
5649312	  792.2	  470.0	 6983.0	...
5649313	  792.3	  470.1	 6988.0	...
5649314	  792.5	  470.3	 6994.0	...
5649315	  792.8	  470.3	 6995.0	...
5649316	  792.8	  471.2	 6995.0	...
5649317	  792.7	  472.0	 6995.0	...
5649318	  792.7	  472.3	 6996.0	...
5649319	  792.8	  471.9	 6995.0	...
5649320	  792.8	  471.3	 6994.0	...
5649321	  792.8	  470.8	 6987.0	...
5649322	  792.9	  470.7	 6981.0	...
5649323	  793.2	  470.7	 6976.0	...
5649324	  793.7	  471.3	 6978.0	...
5649325	  794.2	  471.8	 6980.0	...
5649326	  794.5	  471.7	 6981.0	...
5649327	  795.3	  470.9	 6983.0	...
5649328	  795.7	  470.2	 6987.0	...
5649329	  795.7	  470.2	 6991.0	...
5649330	  795.0	  470.0	 6993.0	...
5649331	  794.8	  469.8	 6995.0	...
5649332	  795.1	  470.4	 6997.0	...
5649333	  795.4	  471.1	 6998.0	...
5649334	  795.6	  472.0	 6997.0	...
5649335	  795.6	  471.9	 6996.0	...
5649336	  795.8	  471.7	 6995.0	...
5649337	  795.9	  471.6	 6994.0	...
5649338	  795.3	  471.5	 6993.0	...
5649339	  794.9	  471.5	 6991.0	...
5649340	  794.6	  471.4	 6988.0	...
5649341	  794.4	  471.3	 6985.0	...
5649342	  793.8	  471.5	 6984.0	...
5649343	  793.1	  471.7	 6987.0	...
5649344	  793.0	  471.6	 6991.0	...
5649345	  792.8	  471.7	 6994.0	...
5649346	  793.0	  471.8	 6993.0	...
5649347	  793.2	  472.1	 6993.0	...
5649348	  793.4	  472.0	 6993.0	...
5649349	  793.5	  471.8	 6992.0	...
5649350	  793.7	  471.9	 6990.0	...
5649351	  793.4	  472.1	 6988.0	...
5649352	  793.0	  472.3	 6987.0	...
5649353	  792.5	  472.3	 6986.0	...
5649354	  792.4	  472.3	 6983.0	...
5649355	  792.4	  472.0	 6980.0	...
5649356	  792.3	  471.6	 6979.0	...
5649357	  792.1	  471.1	 6983.0	...
5649358	  791.6	  470.5	 6986.0	...
5649359	  791.5	  469.8	 6987.0	...
5649360	  791.0	  469.1	 6987.0	...
5649361	  790.6	  469.1	 6986.0	...
5649362	  791.6	  469.0	 6986.0	...
5649363	  793.1	  468.9	 6986.0	...
5649364	  794.5	  468.9	 6989.0	...
5649365	  794.3	  469.1	 6992.0	...
5649366	  794.2	  469.0	 6994.0	...
5649367	  794.2	  468.5	 6993.0	...
5649368	  793.9	  467.9	 6999.0	...
5649369	  793.5	  468.1	 7005.0	...
5649370	  793.6	  468.3	 7007.0	...
5649371	  794.2	  468.2	 7002.0	...
5649372	  794.9	  467.8	 6996.0	...
5649373	  795.0	  467.6	 6994.0	...
5649374	  794.2	  468.1	 6994.0	...
5649375	  793.2	  468.5	 6996.0	...
5649376	  792.8	  468.9	 6997.0	...
5649377	  793.3	  468.5	 6998.0	...
5649378	  793.9	  467.7	 6999.0	...
5649379	  793.9	  466.3	 6999.0	...
5649380	  793.9	  465.3	 7003.0	...
5649381	  794.2	  465.7	 7006.0	...
5649382	  794.3	  466.9	 7008.0	...
5649383	  793.5	  467.8	 7006.0	...
5649384	  792.7	  467.8	 7004.0	...
5649385	  791.7	  467.7	 7004.0	...
5649386	  791.7	  468.0	 7000.0	...
5649387	  792.0	  467.6	 6996.0	...
5649388	  792.4	  467.1	 6998.0	...
5649389	  792.9	  467.0	 7003.0	...
MSG	5649390 0000 _ Number On
5649390	  793.3	  467.2	 7006.0	...
5649391	  793.6	  467.5	 7004.0	...
5649392	  793.6	  467.1	 7003.0	...
5649393	  793.1	  466.6	 7005.0	...
5649394	  792.6	  465.9	 7006.0	...
5649395	  792.3	  465.5	 7005.0	...
5649396	  792.3	  465.5	 7005.0	...
5649397	  792.3	  465.7	 7005.0	...
5649398	  792.5	  466.1	 7006.0	...
5649399	  792.7	  466.5	 7006.0	...
5649400	  792.9	  466.7	 7007.0	...
5649401	  793.1	  466.8	 7008.0	...
5649402	  793.2	  466.9	 7008.0	...
5649403	  793.5	  466.6	 7009.0	...
5649404	  793.9	  466.4	 7009.0	...
5649405	  794.2	  466.3	 7009.0	...
5649406	  794.1	  466.5	 7009.0	...
5649407	  794.1	  466.7	 7009.0	...
5649408	  794.0	  466.8	 7010.0	...
5649409	  794.0	  467.0	 7010.0	...
5649410	  794.0	  467.1	 7010.0	...
5649411	  794.0	  467.2	 7011.0	...
5649412	  794.2	  467.2	 7012.0	...
5649413	  794.5	  467.2	 7014.0	...
5649414	  794.6	  467.2	 7014.0	...
5649415	  794.3	  467.3	 7015.0	...
5649416	  793.6	  467.5	 7015.0	...
5649417	  793.0	  468.0	 7015.0	...
5649418	  792.4	  468.3	 7015.0	...
5649419	  792.4	  467.8	 7014.0	...
5649420	  792.4	  467.0	 7014.0	...
5649421	  792.5	  465.9	 7014.0	...
5649422	  792.1	  465.5	 7014.0	...
5649423	  791.6	  465.3	 7014.0	...
5649424	  791.7	  465.6	 7013.0	...
5649425	  792.3	  466.1	 7011.0	...
5649426	  793.0	  466.9	 7011.0	...
5649427	  793.0	  467.5	 7010.0	...
5649428	  792.9	  467.8	 7009.0	...
5649429	  792.8	  467.6	 7008.0	...
5649430	  793.3	  467.3	 7007.0	...
5649431	  793.9	  467.2	 7005.0	...
5649432	  794.1	  466.1	 7006.0	...
5649433	  793.7	  465.0	 7008.0	...
5649434	  793.4	  464.6	 7010.0	...
5649435	  793.6	  465.1	 7011.0	...
5649436	  793.7	  465.6	 7012.0	...
5649437	  793.6	  465.2	 7013.0	...
5649438	  793.5	  464.9	 7014.0	...
5649439	  793.3	  465.0	 7014.0	...
5649440	  793.3	  465.2	 7014.0	...
5649441	  792.8	  465.6	 7013.0	...
5649442	  792.5	  465.6	 7012.0	...
5649443	  792.4	  465.7	 7011.0	...
5649444	  793.0	  465.6	 7016.0	...
5649445	  793.6	  465.5	 7021.0	...
5649446	  794.0	  465.5	 7028.0	...
5649447	  794.0	  465.2	 7030.0	...
5649448	  793.9	  465.0	 7031.0	...
5649449	  793.7	  464.7	 7029.0	...
5649450	  793.6	  464.6	 7026.0	...
5649451	  793.6	  463.9	 7026.0	...
5649452	  793.6	  463.4	 7028.0	...
5649453	  793.8	  463.4	 7030.0	...
5649454	  794.0	  463.9	 7030.0	...
5649455	  794.1	  464.4	 7029.0	...
5649456	  793.9	  463.8	 7028.0	...
5649457	  793.7	  463.1	 7027.0	...
5649458	  793.5	  462.5	 7025.0	...
5649459	  793.2	  462.6	 7024.0	...
5649460	  792.8	  462.3	 7024.0	...
5649461	  792.4	  462.0	 7025.0	...
5649462	  792.4	  462.2	 7027.0	...
5649463	  793.5	  462.6	 7032.0	...
5649464	  794.6	  463.0	 7036.0	...
5649465	  795.3	  462.4	 7040.0	...
5649466	  794.7	  461.9	 7039.0	...
5649467	  793.5	  461.2	 7040.0	...
5649468	  792.5	  461.0	 7041.0	...
5649469	  791.6	  461.3	 7042.0	...
5649470	  791.4	  461.8	 7043.0	...
5649471	  791.3	  462.0	 7044.0	...
5649472	  791.5	  461.4	 7044.0	...
5649473	  791.9	  460.9	 7044.0	...
5649474	  792.3	  461.5	 7043.0	...
5649475	  792.9	  462.4	 7043.0	...
5649476	  793.3	  463.1	 7043.0	...
5649477	  793.5	  463.0	 7044.0	...
5649478	  793.3	  463.0	 7044.0	...
5649479	  793.2	  463.1	 7043.0	...
5649480	  793.1	  462.7	 7041.0	...
5649481	  793.3	  462.3	 7040.0	...
5649482	  793.3	  461.9	 7040.0	...
5649483	  793.7	  461.5	 7041.0	...
5649484	  793.9	  460.9	 7042.0	...
5649485	  794.1	  460.3	 7042.0	...
5649486	  793.6	  460.6	 7040.0	...
5649487	  793.1	  460.9	 7040.0	...
5649488	  792.6	  461.3	 7043.0	...
5649489	  792.6	  461.1	 7049.0	...
5649490	  792.7	  461.3	 7054.0	...
5649491	  792.4	  461.5	 7054.0	...
5649492	  792.2	  461.1	 7050.0	...
5649493	  792.3	  460.5	 7046.0	...
5649494	  792.7	  460.6	 7050.0	...
5649495	  793.3	  461.3	 7054.0	...
5649496	  793.3	  462.1	 7056.0	...
5649497	  792.7	  462.3	 7053.0	...
5649498	  792.1	  462.4	 7050.0	...
5649499	  792.2	  462.3	 7049.0	...
5649500	  792.7	  461.9	 7047.0	...
5649501	  793.0	  461.1	 7046.0	...
5649502	  792.5	  460.5	 7046.0	...
5649503	  792.1	  459.9	 7046.0	...
5649504	  791.9	  459.8	 7046.0	...
5649505	  791.9	  459.8	 7045.0	...
5649506	  791.8	  459.7	 7045.0	...
5649507	  791.9	  460.3	 7046.0	...
5649508	  792.2	  461.1	 7048.0	...
5649509	  792.5	  461.9	 7050.0	...
5649510	  792.5	  461.6	 7051.0	...
5649511	  792.2	  461.1	 7051.0	...
5649512	  792.0	  460.5	 7054.0	...
5649513	  792.0	  460.8	 7057.0	...
5649514	  792.0	  461.2	 7060.0	...
5649515	  791.7	  461.7	 7057.0	...
5649516	  791.2	  461.5	 7053.0	...
5649517	  791.0	  461.3	 7049.0	...
5649518	  791.0	  461.1	 7048.0	...
5649519	  791.4	  461.1	 7047.0	...
5649520	  791.8	  461.2	 7049.0	...
5649521	  792.1	  461.4	 7052.0	...
5649522	  791.9	  461.7	 7054.0	...
5649523	  791.6	  461.9	 7056.0	...
5649524	  791.2	  461.9	 7058.0	...
5649525	  790.8	  462.0	 7059.0	...
5649526	  790.4	  462.3	 7059.0	...
5649527	  790.2	  462.4	 7059.0	...
5649528	  790.8	  462.4	 7062.0	...
5649529	  791.6	  462.3	 7066.0	...
5649530	  791.7	  462.1	 7062.0	...
5649531	  791.1	  462.1	 7056.0	...
5649532	  790.4	  462.2	 7049.0	...
5649533	  790.1	  462.2	 7047.0	...
5649534	  789.8	  462.0	 7044.0	...
5649535	  789.4	  461.9	 7042.0	...
5649536	  789.3	  461.9	 7047.0	...
5649537	  789.3	  461.9	 7054.0	...
5649538	  789.9	  461.8	 7061.0	...
5649539	  790.9	  461.8	 7062.0	...
5649540	  792.1	  461.8	 7063.0	...
5649541	  792.6	  461.8	 7065.0	...
5649542	  792.6	  461.6	 7064.0	...
5649543	  792.3	  461.5	 7063.0	...
5649544	  791.5	  461.7	 7062.0	...
5649545	  790.7	  462.0	 7060.0	...
5649546	  790.0	  461.9	 7059.0	...
5649547	  789.7	  461.4	 7061.0	...
5649548	  789.6	  461.7	 7062.0	...
5649549	  789.6	  462.3	 7060.0	...
5649550	  790.0	  463.0	 7057.0	...
5649551	  790.3	  463.0	 7058.0	...
5649552	  790.8	  463.2	 7062.0	...
5649553	  791.9	  462.9	 7065.0	...
5649554	  792.8	  462.7	 7065.0	...
5649555	  793.8	  462.4	 7066.0	...
5649556	  793.9	  462.7	 7067.0	...
5649557	  793.8	  462.9	 7067.0	...
5649558	  792.9	  463.1	 7065.0	...
5649559	  791.7	  463.2	 7063.0	...
5649560	  790.9	  463.9	 7061.0	...
5649561	  790.8	  464.5	 7060.0	...
5649562	  791.0	  464.8	 7059.0	...
5649563	  791.4	  464.5	 7058.0	...
5649564	  791.5	  463.8	 7057.0	...
5649565	  791.7	  463.3	 7055.0	...
5649566	  791.7	  462.7	 7059.0	...
5649567	  791.5	  462.6	 7063.0	...
5649568	  791.3	  463.1	 7068.0	...
5649569	  791.5	  463.7	 7066.0	...
5649570	  791.7	  463.9	 7064.0	...
5649571	  791.7	  463.5	 7062.0	...
5649572	  791.4	  463.2	 7060.0	...
5649573	  791.1	  463.3	 7058.0	...
5649574	  791.0	  463.0	 7058.0	...
5649575	  791.1	  462.4	 7059.0	...
5649576	  791.5	  461.8	 7059.0	...
5649577	  791.8	  461.1	 7059.0	...
5649578	  792.0	  460.7	 7060.0	...
5649579	  792.0	  460.9	 7061.0	...
5649580	  792.0	  461.8	 7062.0	...
5649581	  791.9	  462.2	 7064.0	...
5649582	  791.8	  462.1	 7065.0	...
5649583	  791.8	  461.7	 7067.0	...
5649584	  791.9	  462.0	 7065.0	...
5649585	  792.0	  462.2	 7063.0	...
5649586	  792.1	  462.4	 7061.0	...
5649587	  792.0	  462.7	 7063.0	...
5649588	  791.9	  463.0	 7065.0	...
5649589	  791.7	  463.2	 7067.0	...
5649590	  792.2	  463.1	 7067.0	...
5649591	  792.7	  462.8	 7066.0	...
5649592	  793.2	  462.7	 7066.0	...
5649593	  793.0	  462.6	 7066.0	...
5649594	  792.8	  462.7	 7067.0	...
5649595	  792.7	  462.8	 7067.0	...
5649596	  792.8	  462.8	 7068.0	...
5649597	  792.8	  462.8	 7069.0	...
5649598	  792.8	  461.8	 7070.0	...
5649599	  792.5	  461.0	 7070.0	...
5649600	  792.2	  460.9	 7071.0	...
5649601	  792.0	  461.7	 7073.0	...
5649602	  792.0	  462.2	 7075.0	...
5649603	  792.0	  462.0	 7075.0	...
5649604	  792.7	  461.7	 7074.0	...
5649605	  793.4	  461.5	 7076.0	...
5649606	  793.4	  462.3	 7079.0	...
5649607	  792.6	  463.2	 7082.0	...
5649608	  791.7	  463.4	 7082.0	...
5649609	  791.8	  462.8	 7082.0	...
5649610	  791.8	  461.9	 7081.0	...
5649611	  792.5	  461.4	 7080.0	...
5649612	  793.1	  460.8	 7079.0	...
5649613	  793.2	  460.5	 7078.0	...
5649614	  792.9	  461.3	 7078.0	...
5649615	  792.1	  462.1	 7078.0	...
5649616	  791.7	  462.9	 7074.0	...
5649617	  791.1	  463.0	 7070.0	...
5649618	  791.0	  462.2	 7067.0	...
5649619	  791.7	  461.2	 7068.0	...
5649620	  792.5	  460.2	 7074.0	...
5649621	  793.2	  460.1	 7078.0	...
5649622	  793.0	  460.1	 7081.0	...
5649623	  792.9	  460.0	 7077.0	...
5649624	  792.8	  459.8	 7075.0	...
5649625	  792.8	  459.6	 7074.0	...
5649626	  792.7	  459.4	 7075.0	...
5649627	  792.5	  459.1	 7076.0	...
5649628	  792.4	  458.8	 7078.0	...
5649629	  792.3	  458.6	 7078.0	...
5649630	  792.3	  458.6	 7078.0	...
5649631	  792.4	  458.3	 7082.0	...
5649632	  792.8	  457.6	 7087.0	...
5649633	  793.2	  457.1	 7093.0	...
5649634	  793.4	  457.0	 7093.0	...
5649635	  793.3	  457.3	 7093.0	...
5649636	  792.9	  457.6	 7093.0	...
5649637	  792.7	  457.8	 7091.0	...
5649638	  792.4	  458.0	 7090.0	...
5649639	  792.2	  458.1	 7089.0	...
5649640	  791.7	  458.1	 7089.0	...
5649641	  791.3	  458.0	 7086.0	...
5649642	  791.5	  457.7	 7084.0	...
5649643	  792.1	  457.4	 7082.0	...
5649644	  792.7	  457.2	 7081.0	...
5649645	  793.2	  457.5	 7080.0	...
5649646	  793.5	  458.0	 7081.0	...
5649647	  793.2	  458.6	 7080.0	...
5649648	  792.5	  458.3	 7081.0	...
5649649	  792.1	  457.6	 7081.0	...
5649650	  792.4	  457.0	 7082.0	...
5649651	  792.7	  457.2	 7083.0	...
5649652	  792.6	  457.5	 7084.0	...
5649653	  792.4	  457.7	 7085.0	...
5649654	  792.3	  457.8	 7084.0	...
5649655	  792.3	  457.2	 7084.0	...
5649656	  792.5	  456.4	 7087.0	...
5649657	  792.6	  455.9	 7090.0	...
5649658	  792.8	  456.2	 7088.0	...
5649659	  792.8	  456.6	 7082.0	...
5649660	  792.7	  456.8	 7077.0	...
5649661	  792.6	  457.1	 7079.0	...
5649662	  792.6	  457.8	 7081.0	...
5649663	  792.0	  458.5	 7081.0	...
5649664	  791.1	  457.3	 7081.0	...
5649665	  790.3	  455.7	 7083.0	...
5649666	  790.2	  454.2	 7086.0	...
5649667	  790.4	  454.6	 7087.0	...
5649668	  791.3	  454.8	 7085.0	...
5649669	  792.3	  454.9	 7084.0	...
5649670	  793.6	  455.3	 7086.0	...
5649671	  794.1	  456.1	 7088.0	...
5649672	  793.3	  457.1	 7090.0	...
5649673	  791.9	  457.3	 7089.0	...
5649674	  790.6	  457.4	 7087.0	...
5649675	  790.7	  457.1	 7086.0	...
5649676	  790.6	  456.3	 7083.0	...
5649677	  790.5	  455.6	 7081.0	...
5649678	  790.1	  455.6	 7078.0	...
5649679	  789.9	  456.2	 7079.0	...
5649680	  789.7	  456.2	 7080.0	...
5649681	  789.8	  455.6	 7082.0	...
5649682	  790.1	  454.9	 7084.0	...
5649683	  790.4	  455.7	 7085.0	...
5649684	  790.6	  456.4	 7088.0	...
5649685	  791.0	  456.6	 7089.0	...
5649686	  791.1	  455.7	 7089.0	...
5649687	  791.2	  454.9	 7088.0	...
5649688	  791.1	  455.6	 7087.0	...
5649689	  791.2	  456.4	 7085.0	...
5649690	  791.4	  457.3	 7083.0	...
5649691	  791.4	  456.7	 7084.0	...
5649692	  791.3	  456.1	 7083.0	...
MSG	5649693 0000 _ Number Off
5649693	  791.2	  455.6	 7083.0	...
5649694	  790.8	  455.8	 7083.0	...
5649695	  790.3	  456.0	 7085.0	...
5649696	  790.2	  456.2	 7086.0	...
5649697	  790.6	  456.3	 7086.0	...
5649698	  790.9	  455.8	 7087.0	...
5649699	  791.0	  455.6	 7087.0	...
5649700	  791.0	  455.5	 7087.0	...
5649701	  791.3	  455.8	 7086.0	...
5649702	  791.7	  455.8	 7086.0	...
5649703	  792.1	  455.7	 7087.0	...
5649704	  792.5	  455.6	 7088.0	...
5649705	  792.7	  455.3	 7089.0	...
5649706	  792.7	  455.2	 7088.0	...
5649707	  792.4	  455.5	 7087.0	...
5649708	  791.9	  456.0	 7086.0	...
5649709	  791.7	  456.6	 7083.0	...
5649710	  791.6	  456.9	 7080.0	...
5649711	  791.6	  457.4	 7082.0	...
5649712	  791.4	  457.8	 7087.0	...
5649713	  791.1	  458.1	 7091.0	...
5649714	  790.8	  458.1	 7088.0	...
5649715	  791.0	  457.5	 7084.0	...
5649716	  791.2	  456.8	 7083.0	...
5649717	  791.3	  455.8	 7087.0	...
5649718	  791.3	  455.5	 7090.0	...
5649719	  791.6	  455.1	 7092.0	...
5649720	  792.1	  455.0	 7092.0	...
5649721	  792.7	  455.1	 7095.0	...
5649722	  792.6	  455.3	 7097.0	...
5649723	  792.5	  454.9	 7099.0	...
5649724	  792.1	  454.4	 7098.0	...
5649725	  792.1	  454.1	 7097.0	...
5649726	  792.2	  454.8	 7096.0	...
5649727	  791.8	  456.0	 7096.0	...
5649728	  791.0	  456.6	 7095.0	...
5649729	  790.2	  456.7	 7093.0	...
5649730	  790.4	  456.2	 7092.0	...
5649731	  790.6	  456.0	 7092.0	...
5649732	  791.0	  455.7	 7096.0	...
5649733	  791.2	  455.5	 7100.0	...
5649734	  791.0	  455.4	 7105.0	...
5649735	  790.7	  455.7	 7106.0	...
5649736	  790.8	  456.0	 7106.0	...
5649737	  791.2	  456.4	 7105.0	...
5649738	  791.4	  456.6	 7104.0	...
5649739	  791.1	  456.7	 7104.0	...
5649740	  790.2	  456.9	 7104.0	...
5649741	  789.6	  457.1	 7104.0	...
5649742	  790.2	  457.2	 7105.0	...
5649743	  791.3	  457.0	 7105.0	...
5649744	  792.1	  456.0	 7104.0	...
5649745	  790.9	  455.3	 7104.0	...
5649746	  789.7	  454.4	 7103.0	...
5649747	  790.1	  454.0	 7102.0	...
5649748	  791.3	  453.5	 7105.0	...
5649749	  791.5	  453.5	 7108.0	...
5649750	  790.3	  453.8	 7111.0	...
5649751	  789.7	  454.0	 7111.0	...
5649752	  790.2	  454.0	 7110.0	...
5649753	  790.9	  454.6	 7110.0	...
5649754	  791.1	  455.2	 7110.0	...
5649755	  791.3	  455.8	 7111.0	...
5649756	  791.4	  455.6	 7112.0	...
5649757	  791.3	  455.4	 7112.0	...
5649758	  791.1	  455.2	 7113.0	...
5649759	  790.9	  455.1	 7116.0	...
5649760	  791.0	  454.9	 7118.0	...
5649761	  791.6	  454.7	 7117.0	...
5649762	  792.1	  454.5	 7113.0	...
5649763	  792.3	  454.3	 7107.0	...
5649764	  792.0	  454.2	 7105.0	...
5649765	  791.6	  454.1	 7106.0	...
5649766	  791.0	  454.9	 7108.0	...
5649767	  790.8	  455.6	 7107.0	...
5649768	  791.2	  456.0	 7104.0	...
5649769	  791.8	  455.5	 7102.0	...
5649770	  792.3	  454.9	 7102.0	...
5649771	  792.3	  454.3	 7102.0	...
5649772	  792.3	  454.0	 7103.0	...
5649773	  792.4	  454.0	 7103.0	...
5649774	  791.7	  454.5	 7108.0	...
5649775	  790.9	  455.1	 7112.0	...
5649776	  790.2	  455.3	 7114.0	...
5649777	  790.3	  455.2	 7109.0	...
5649778	  790.5	  454.8	 7105.0	...
5649779	  791.0	  454.5	 7103.0	...
5649780	  791.3	  454.4	 7103.0	...
5649781	  791.4	  454.6	 7101.0	...
5649782	  791.0	  454.5	 7100.0	...
5649783	  790.6	  454.1	 7098.0	...
5649784	  790.6	  453.8	 7100.0	...
5649785	  790.6	  453.1	 7101.0	...
5649786	  790.9	  452.3	 7102.0	...
5649787	  791.1	  451.6	 7102.0	...
5649788	  791.4	  451.4	 7101.0	...
5649789	  791.4	  451.7	 7101.0	...
5649790	  790.7	  452.3	 7101.0	...
5649791	  789.9	  452.7	 7100.0	...
5649792	  789.4	  453.2	 7098.0	...
5649793	  789.7	  453.3	 7096.0	...
5649794	  790.7	  453.3	 7096.0	...
5649795	  791.5	  453.0	 7097.0	...
5649796	  791.3	  452.6	 7099.0	...
5649797	  790.3	  452.0	 7100.0	...
5649798	  789.3	  451.3	 7106.0	...
5649799	  790.1	  451.3	 7111.0	...
5649800	  790.9	  451.9	 7112.0	...
5649801	  792.1	  452.4	 7109.0	...
5649802	  792.5	  452.6	 7107.0	...
5649803	  792.7	  452.5	 7110.0	...
5649804	  792.2	  452.1	 7112.0	...
5649805	  791.8	  451.9	 7114.0	...
5649806	  791.7	  451.3	 7112.0	...
5649807	  791.2	  451.1	 7110.0	...
5649808	  790.5	  450.6	 7107.0	...
5649809	  789.8	  450.3	 7107.0	...
5649810	  789.9	  449.8	 7107.0	...
5649811	  789.9	  449.6	 7107.0	...
5649812	  790.1	  450.5	 7106.0	...
5649813	  790.3	  451.7	 7108.0	...
5649814	  789.9	  452.4	 7109.0	...
5649815	  789.2	  452.1	 7111.0	...
5649816	  788.5	  451.7	 7113.0	...
5649817	  788.6	  451.8	 7115.0	...
5649818	  789.5	  451.5	 7119.0	...
5649819	  790.3	  451.1	 7120.0	...
5649820	  790.2	  451.4	 7119.0	...
5649821	  789.4	  452.1	 7116.0	...
5649822	  788.6	  452.7	 7114.0	...
5649823	  788.6	  452.6	 7110.0	...
5649824	  788.6	  452.4	 7107.0	...
5649825	  788.5	  452.3	 7103.0	...
5649826	  788.3	  452.2	 7106.0	...
5649827	  788.1	  452.0	 7108.0	...
5649828	  787.9	  452.0	 7110.0	...
5649829	  787.8	  452.1	 7112.0	...
5649830	  787.6	  452.2	 7115.0	...
5649831	  787.5	  452.8	 7117.0	...
5649832	  788.4	  453.3	 7116.0	...
5649833	  789.4	  453.7	 7115.0	...
5649834	  790.4	  453.5	 7114.0	...
5649835	  789.9	  453.4	 7113.0	...
5649836	  789.5	  453.2	 7113.0	...
5649837	  788.7	  453.0	 7113.0	...
5649838	  788.4	  453.0	 7115.0	...
5649839	  787.9	  453.3	 7117.0	...
5649840	  787.6	  453.1	 7119.0	...
5649841	  787.8	  452.5	 7118.0	...
5649842	  788.4	  452.9	 7118.0	...
5649843	  789.0	  453.8	 7114.0	...
5649844	  788.7	  455.0	 7110.0	...
5649845	  788.4	  455.4	 7106.0	...
5649846	  787.9	  455.8	 7107.0	...
5649847	  787.8	  455.8	 7106.0	...
5649848	  787.8	  455.5	 7105.0	...
5649849	  788.7	  455.1	 7104.0	...
5649850	  789.6	  454.9	 7103.0	...
5649851	  789.5	  454.9	 7100.0	...
5649852	  788.8	  455.0	 7096.0	...
5649853	  788.2	  453.8	 7097.0	...
5649854	  788.5	  452.5	 7103.0	...
5649855	  788.9	  452.0	 7109.0	...
5649856	  789.4	  452.7	 7111.0	...
5649857	  789.9	  452.9	 7111.0	...
5649858	  790.2	  452.4	 7112.0	...
5649859	  790.3	  451.9	 7113.0	...
5649860	  790.4	  451.8	 7113.0	...
5649861	  790.5	  451.8	 7112.0	...
5649862	  790.3	  451.7	 7106.0	...
5649863	  790.0	  451.6	 7101.0	...
5649864	  789.6	  451.6	 7095.0	...
5649865	  789.6	  451.6	 7094.0	...
5649866	  789.6	  451.7	 7094.0	...
5649867	  789.4	  451.8	 7095.0	...
5649868	  789.1	  451.8	 7100.0	...
5649869	  788.9	  451.8	 7104.0	...
5649870	  788.6	  451.8	 7107.0	...
5649871	  788.3	  452.0	 7106.0	...
5649872	  788.5	  452.3	 7105.0	...
5649873	  789.4	  452.6	 7102.0	...
5649874	  790.4	  452.8	 7100.0	...
5649875	  790.9	  452.7	 7098.0	...
5649876	  790.9	  452.6	 7097.0	...
5649877	  790.8	  452.8	 7095.0	...
5649878	  790.0	  452.9	 7092.0	...
5649879	  789.2	  453.0	 7093.0	...
EFIX R   5646911	5649879	2969	  790.7	  475.4	   6721
SSACC R  5649880
5649880	  788.5	  453.5	 7094.0	...
5649881	  787.8	  454.4	 7091.0	...
5649882	  787.1	  455.4	 7087.0	...
5649883	  786.6	  456.4	 7082.0	...
5649884	  786.8	  457.2	 7081.0	...
5649885	  786.9	  457.2	 7076.0	...
5649886	  787.2	  456.4	 7072.0	...
5649887	  787.4	  455.6	 7069.0	...
5649888	  791.9	  437.9	 7104.0	...
5649889	  796.1	  420.4	 7139.0	...
5649890	  801.4	  402.9	 7174.0	...
5649891	  802.6	  402.9	 7175.0	...
5649892	  803.8	  402.8	 7176.0	...
5649893	  803.8	  402.8	 7178.0	...
MSG	5649894 0000 _ Number On
5649894	  804.1	  405.5	 7175.0	...
5649895	  803.8	  408.3	 7167.0	...
5649896	  803.7	  412.6	 7152.0	...
5649897	  802.0	  414.3	 7138.0	...
5649898	  799.5	  419.6	 7127.0	...
5649899	  797.0	  424.7	 7115.0	...
5649900	  796.4	  433.9	 7092.0	...
5649901	  797.7	  443.5	 7059.0	...
5649902	  797.8	  459.4	 7009.0	...
5649903	  797.3	  471.3	 6964.0	...
5649904	  796.5	  484.9	 6920.0	...
5649905	  797.2	  495.1	 6885.0	...
5649906	  798.2	  514.0	 6832.0	...
5649907	  799.4	  531.2	 6773.0	...
5649908	  801.8	  550.1	 6715.0	...
5649909	  803.4	  565.2	 6660.0	...
5649910	  805.5	  586.0	 6589.0	...
5649911	  807.8	  606.7	 6512.0	...
5649912	  812.2	  629.5	 6431.0	...
5649913	  817.6	  651.9	 6354.0	...
5649914	  821.2	  677.4	 6266.0	...
5649915	  824.1	  705.4	 6179.0	...
5649916	  825.8	  733.6	 6095.0	...
5649917	  828.2	  766.5	 6010.0	...
5649918	  829.5	  799.4	 5913.0	...
5649919	  830.9	  835.4	 5800.0	...
5649920	  832.5	  871.0	 5679.0	...
5649921	  836.5	  909.7	 5555.0	...
5649922	  840.5	  949.8	 5426.0	...
5649923	  844.6	  993.5	 5289.0	...
5649924	  848.0	 1039.6	 5144.0	...
5649925	  852.2	 1090.4	 4994.0	...
5649926	  855.5	 1141.6	 4839.0	...
5649927	  859.1	 1194.7	 4676.0	...
5649928	  862.0	 1246.6	 4508.0	...
5649929	  866.5	 1300.6	 4338.0	...
5649930	  871.7	 1356.7	 4171.0	...
5649931	  877.3	 1416.2	 4003.0	...
5649932	  883.6	 1478.4	 3825.0	...
5649933	  889.6	 1541.5	 3651.0	...
5649934	  895.0	 1605.5	 3473.0	...
5649935	  901.9	 1668.4	 3297.0	...
5649936	  907.6	 1733.5	 3119.0	...
5649937	  917.7	 1797.9	 2941.0	...
5649938	  927.8	 1868.2	 2770.0	...
5649939	  936.8	 1916.5	 2654.0	...
5649940	  940.8	 1943.2	 2596.0	...
5649941	  940.8	 1943.2	 2596.0	...
SBLINK R 5649942
5649942	   .	   .	    0.0	...
5649943	   .	   .	    0.0	...
5649944	   .	   .	    0.0	...
5649945	   .	   .	    0.0	...
5649946	   .	   .	    0.0	...
5649947	   .	   .	    0.0	...
5649948	   .	   .	    0.0	...
5649949	   .	   .	    0.0	...
5649950	   .	   .	    0.0	...
5649951	   .	   .	    0.0	...
5649952	   .	   .	    0.0	...
5649953	   .	   .	    0.0	...
5649954	   .	   .	    0.0	...
5649955	   .	   .	    0.0	...
5649956	   .	   .	    0.0	...
5649957	   .	   .	    0.0	...
5649958	   .	   .	    0.0	...
5649959	   .	   .	    0.0	...
5649960	   .	   .	    0.0	...
5649961	   .	   .	    0.0	...
5649962	   .	   .	    0.0	...
5649963	   .	   .	    0.0	...
5649964	   .	   .	    0.0	...
5649965	   .	   .	    0.0	...
5649966	   .	   .	    0.0	...
5649967	   .	   .	    0.0	...
5649968	   .	   .	    0.0	...
5649969	   .	   .	    0.0	...
5649970	   .	   .	    0.0	...
5649971	   .	   .	    0.0	...
5649972	   .	   .	    0.0	...
5649973	   .	   .	    0.0	...
5649974	   .	   .	    0.0	...
5649975	   .	   .	    0.0	...
5649976	   .	   .	    0.0	...
5649977	   .	   .	    0.0	...
5649978	   .	   .	    0.0	...
5649979	   .	   .	    0.0	...
5649980	   .	   .	    0.0	...
5649981	   .	   .	    0.0	...
5649982	   .	   .	    0.0	...
5649983	   .	   .	    0.0	...
5649984	   .	   .	    0.0	...
5649985	   .	   .	    0.0	...
5649986	   .	   .	    0.0	...
5649987	   .	   .	    0.0	...
5649988	   .	   .	    0.0	...
5649989	   .	   .	    0.0	...
5649990	   .	   .	    0.0	...
5649991	   .	   .	    0.0	...
5649992	   .	   .	    0.0	...
5649993	   .	   .	    0.0	...
5649994	   .	   .	    0.0	...
5649995	   .	   .	    0.0	...
5649996	   .	   .	    0.0	...
5649997	   .	   .	    0.0	...
5649998	   .	   .	    0.0	...
5649999	   .	   .	    0.0	...
5650000	   .	   .	    0.0	...
5650001	   .	   .	    0.0	...
5650002	   .	   .	    0.0	...
5650003	   .	   .	    0.0	...
5650004	   .	   .	    0.0	...
5650005	   .	   .	    0.0	...
5650006	   .	   .	    0.0	...
5650007	   .	   .	    0.0	...
5650008	   .	   .	    0.0	...
5650009	   .	   .	    0.0	...
5650010	   .	   .	    0.0	...
5650011	   .	   .	    0.0	...
5650012	   .	   .	    0.0	...
5650013	   .	   .	    0.0	...
5650014	   .	   .	    0.0	...
5650015	   .	   .	    0.0	...
5650016	   .	   .	    0.0	...
5650017	   .	   .	    0.0	...
5650018	   .	   .	    0.0	...
5650019	   .	   .	    0.0	...
5650020	   .	   .	    0.0	...
5650021	   .	   .	    0.0	...
5650022	   .	   .	    0.0	...
5650023	   .	   .	    0.0	...
5650024	   .	   .	    0.0	...
5650025	   .	   .	    0.0	...
5650026	   .	   .	    0.0	...
5650027	   .	   .	    0.0	...
5650028	   .	   .	    0.0	...
5650029	   .	   .	    0.0	...
5650030	   .	   .	    0.0	...
5650031	   .	   .	    0.0	...
5650032	   .	   .	    0.0	...
5650033	   .	   .	    0.0	...
5650034	   .	   .	    0.0	...
5650035	   .	   .	    0.0	...
5650036	   .	   .	    0.0	...
5650037	   .	   .	    0.0	...
5650038	   .	   .	    0.0	...
5650039	   .	   .	    0.0	...
5650040	   .	   .	    0.0	...
5650041	   .	   .	    0.0	...
5650042	   .	   .	    0.0	...
5650043	   .	   .	    0.0	...
5650044	   .	   .	    0.0	...
5650045	   .	   .	    0.0	...
5650046	   .	   .	    0.0	...
5650047	   .	   .	    0.0	...
5650048	   .	   .	    0.0	...
5650049	   .	   .	    0.0	...
5650050	   .	   .	    0.0	...
5650051	   .	   .	    0.0	...
5650052	   .	   .	    0.0	...
5650053	   .	   .	    0.0	...
5650054	   .	   .	    0.0	...
5650055	   .	   .	    0.0	...
5650056	   .	   .	    0.0	...
5650057	   .	   .	    0.0	...
5650058	   .	   .	    0.0	...
5650059	   .	   .	    0.0	...
5650060	   .	   .	    0.0	...
5650061	   .	   .	    0.0	...
5650062	   .	   .	    0.0	...
5650063	   .	   .	    0.0	...
5650064	   .	   .	    0.0	...
5650065	   .	   .	    0.0	...
5650066	   .	   .	    0.0	...
5650067	   .	   .	    0.0	...
5650068	   .	   .	    0.0	...
5650069	   .	   .	    0.0	...
5650070	   .	   .	    0.0	...
5650071	   .	   .	    0.0	...
5650072	   .	   .	    0.0	...
5650073	   .	   .	    0.0	...
5650074	   .	   .	    0.0	...
5650075	   .	   .	    0.0	...
5650076	   .	   .	    0.0	...
5650077	   .	   .	    0.0	...
5650078	   .	   .	    0.0	...
5650079	   .	   .	    0.0	...
5650080	   .	   .	    0.0	...
EBLINK R 5649942	5650080	139
5650081	  915.2	 1857.3	 2912.0	...
5650082	  915.2	 1857.3	 2912.0	...
5650083	  915.2	 1857.3	 2912.0	...
5650084	  939.3	 1826.0	 2982.0	...
5650085	  963.4	 1794.9	 3052.0	...
5650086	  985.0	 1744.7	 3172.0	...
5650087	  982.2	 1715.5	 3241.0	...
5650088	  976.8	 1677.1	 3329.0	...
5650089	  974.0	 1648.1	 3392.0	...
5650090	  967.6	 1619.4	 3457.0	...
5650091	  961.3	 1592.0	 3518.0	...
5650092	  955.0	 1565.3	 3584.0	...
5650093	  948.8	 1539.6	 3640.0	...
5650094	  943.5	 1514.4	 3714.0	...
5650095	  937.6	 1488.3	 3772.0	...
5650096	  935.4	 1463.1	 3842.0	...
5650097	  934.8	 1436.1	 3907.0	...
5650098	  934.1	 1412.1	 3980.0	...
5650099	  932.8	 1386.6	 4046.0	...
5650100	  925.7	 1365.2	 4107.0	...
5650101	  918.9	 1342.6	 4165.0	...
5650102	  911.9	 1321.2	 4224.0	...
5650103	  910.7	 1298.5	 4278.0	...
5650104	  909.4	 1275.5	 4337.0	...
5650105	  904.7	 1256.1	 4394.0	...
5650106	  897.8	 1236.0	 4454.0	...
5650107	  890.6	 1218.4	 4500.0	...
5650108	  885.3	 1199.4	 4546.0	...
5650109	  880.4	 1179.6	 4594.0	...
5650110	  875.7	 1160.2	 4648.0	...
5650111	  872.2	 1140.1	 4710.0	...
5650112	  869.3	 1123.2	 4765.0	...
5650113	  864.6	 1107.8	 4814.0	...
5650114	  860.0	 1091.9	 4863.0	...
5650115	  856.4	 1075.0	 4914.0	...
5650116	  854.6	 1057.0	 4968.0	...
5650117	  853.5	 1039.9	 5015.0	...
5650118	  852.5	 1024.2	 5061.0	...
5650119	  851.1	 1006.9	 5108.0	...
5650120	  849.6	  991.4	 5150.0	...
5650121	  846.9	  975.6	 5196.0	...
5650122	  844.6	  962.7	 5240.0	...
5650123	  839.9	  948.9	 5283.0	...
5650124	  836.4	  934.8	 5324.0	...
5650125	  832.4	  920.0	 5369.0	...
5650126	  830.5	  905.7	 5412.0	...
5650127	  828.6	  890.8	 5454.0	...
5650128	  827.2	  876.9	 5497.0	...
5650129	  826.5	  863.2	 5541.0	...
5650130	  824.8	  850.5	 5588.0	...
5650131	  823.1	  838.4	 5628.0	...
5650132	  820.9	  826.0	 5672.0	...
5650133	  819.8	  814.7	 5708.0	...
5650134	  819.2	  802.2	 5748.0	...
5650135	  819.2	  790.3	 5787.0	...
5650136	  819.2	  778.0	 5833.0	...
5650137	  818.6	  766.0	 5867.0	...
5650138	  817.7	  754.4	 5904.0	...
5650139	  816.8	  742.1	 5938.0	...
5650140	  815.9	  730.5	 5976.0	...
5650141	  814.3	  719.7	 6004.0	...
5650142	  812.7	  709.5	 6030.0	...
5650143	  811.6	  699.7	 6068.0	...
5650144	  811.7	  688.4	 6104.0	...
5650145	  811.2	  676.9	 6136.0	...
5650146	  810.3	  666.3	 6158.0	...
5650147	  809.0	  657.2	 6186.0	...
5650148	  808.7	  648.6	 6213.0	...
5650149	  808.4	  639.7	 6242.0	...
5650150	  808.9	  633.7	 6256.0	...
5650151	  808.7	  625.3	 6284.0	...
5650152	  808.5	  618.0	 6306.0	...
5650153	  807.4	  607.6	 6336.0	...
5650154	  805.8	  600.4	 6360.0	...
5650155	  803.6	  593.2	 6382.0	...
5650156	  801.5	  589.4	 6405.0	...
5650157	  799.6	  583.3	 6429.0	...
5650158	  796.0	  576.7	 6453.0	...
5650159	  792.5	  566.9	 6486.0	...
5650160	  788.4	  560.2	 6504.0	...
5650161	  786.9	  555.1	 6520.0	...
5650162	  785.5	  548.2	 6534.0	...
5650163	  785.4	  542.8	 6555.0	...
5650164	  784.9	  535.4	 6576.0	...
5650165	  783.7	  531.5	 6589.0	...
5650166	  782.3	  526.6	 6605.0	...
5650167	  780.7	  522.4	 6625.0	...
5650168	  780.0	  518.4	 6641.0	...
5650169	  782.8	  513.9	 6655.0	...
5650170	  785.7	  508.1	 6669.0	...
5650171	  786.8	  501.7	 6691.0	...
5650172	  783.9	  497.1	 6708.0	...
5650173	  781.3	  495.1	 6719.0	...
5650174	  779.0	  490.4	 6736.0	...
5650175	  777.6	  484.6	 6753.0	...
5650176	  776.8	  478.8	 6773.0	...
5650177	  779.1	  475.9	 6790.0	...
5650178	  781.0	  472.5	 6802.0	...
5650179	  781.8	  467.5	 6814.0	...
5650180	  780.6	  463.7	 6820.0	...
5650181	  778.6	  461.0	 6835.0	...
5650182	  777.2	  456.9	 6850.0	...
5650183	  776.6	  452.7	 6864.0	...
5650184	  777.6	  447.2	 6874.0	...
5650185	  778.2	  442.6	 6890.0	...
5650186	  778.0	  438.2	 6904.0	...
ESACC R  5649880	5650186	307	  788.5	  453.5	  778.0	  438.2	   0.39	   1098
SFIX R   5650187
5650187	  777.4	  434.4	 6918.0	...
5650188	  777.2	  430.4	 6932.0	...
5650189	  777.5	  426.3	 6951.0	...
5650190	  777.2	  421.9	 6966.0	...
5650191	  776.7	  420.0	 6971.0	...
5650192	  775.4	  418.4	 6972.0	...
5650193	  774.1	  416.2	 6976.0	...
5650194	  773.5	  413.8	 6981.0	...
5650195	  773.6	  409.9	 6989.0	...
5650196	  773.9	  407.6	 6995.0	...
5650197	  772.8	  403.0	 7010.0	...
5650198	  771.7	  399.0	 7022.0	...
5650199	  770.6	  394.9	 7033.0	...
5650200	  770.9	  393.4	 7034.0	...
5650201	  771.9	  393.2	 7031.0	...
5650202	  774.8	  394.0	 7027.0	...
5650203	  777.3	  394.9	 7026.0	...
5650204	  779.3	  394.7	 7029.0	...
5650205	  779.6	  394.4	 7030.0	...
5650206	  780.0	  394.1	 7029.0	...
MSG	5650207 0000 _ Number Off
5650207	  780.2	  393.5	 7027.0	...
5650208	  780.6	  392.3	 7028.0	...
5650209	  780.6	  389.5	 7030.0	...
5650210	  781.1	  386.8	 7033.0	...
5650211	  781.8	  384.5	 7045.0	...
5650212	  782.7	  384.3	 7058.0	...
5650213	  782.7	  384.7	 7070.0	...
5650214	  781.4	  383.6	 7073.0	...
5650215	  779.9	  382.1	 7077.0	...
5650216	  778.9	  380.2	 7082.0	...
5650217	  778.9	  379.6	 7089.0	...
5650218	  778.8	  379.3	 7092.0	...
5650219	  778.8	  379.9	 7092.0	...
5650220	  776.1	  380.7	 7087.0	...
5650221	  773.4	  380.6	 7083.0	...
5650222	  772.7	  379.4	 7081.0	...
5650223	  776.1	  378.2	 7082.0	...
5650224	  779.5	  376.5	 7084.0	...
5650225	  780.8	  375.6	 7087.0	...
5650226	  780.9	  376.0	 7089.0	...
5650227	  782.5	  376.6	 7090.0	...
5650228	  784.1	  377.2	 7089.0	...
5650229	  785.5	  377.1	 7088.0	...
5650230	  785.6	  377.4	 7086.0	...
5650231	  785.8	  377.8	 7086.0	...
5650232	  786.0	  378.0	 7086.0	...
5650233	  786.1	  378.9	 7084.0	...
5650234	  786.8	  379.4	 7082.0	...
5650235	  787.5	  379.8	 7079.0	...
5650236	  788.3	  379.4	 7081.0	...
5650237	  788.6	  379.3	 7081.0	...
5650238	  789.0	  380.5	 7079.0	...
5650239	  789.1	  381.6	 7075.0	...
5650240	  789.0	  381.5	 7072.0	...
5650241	  788.8	  380.1	 7071.0	...
5650242	  788.5	  378.8	 7075.0	...
5650243	  788.3	  379.0	 7080.0	...
5650244	  788.2	  379.4	 7079.0	...
5650245	  788.2	  379.7	 7074.0	...
5650246	  788.3	  379.8	 7067.0	...
5650247	  787.9	  379.5	 7067.0	...
5650248	  787.4	  379.3	 7069.0	...
5650249	  787.0	  379.1	 7073.0	...
5650250	  787.5	  379.1	 7078.0	...
EFIX R   5650187	5650250	64	  781.0	  389.1	   7050
SSACC R  5650251
5650251	  788.0	  378.9	 7078.0	...
5650252	  787.2	  381.9	 7076.0	...
5650253	  786.0	  388.3	 7060.0	...
5650254	  784.7	  394.7	 7043.0	...
5650255	  784.5	  398.0	 7027.0	...
5650256	  784.6	  399.7	 7023.0	...
5650257	  783.2	  401.7	 7015.0	...
5650258	  782.1	  406.8	 7004.0	...
5650259	  781.2	  412.2	 6981.0	...
5650260	  782.7	  423.7	 6946.0	...
5650261	  783.8	  434.8	 6905.0	...
5650262	  785.4	  450.4	 6863.0	...
5650263	  785.7	  465.8	 6823.0	...
5650264	  786.5	  483.7	 6770.0	...
5650265	  787.5	  502.4	 6708.0	...
5650266	  789.4	  519.3	 6648.0	...
5650267	  796.6	  536.5	 6599.0	...
5650268	  804.0	  556.2	 6530.0	...
5650269	  811.3	  582.3	 6443.0	...
5650270	  813.6	  614.7	 6333.0	...
5650271	  816.1	  650.6	 6223.0	...
5650272	  818.3	  690.1	 6104.0	...
5650273	  819.6	  734.3	 5964.0	...
5650274	  820.9	  783.0	 5814.0	...
5650275	  823.3	  834.6	 5649.0	...
5650276	  828.3	  888.8	 5482.0	...
5650277	  833.4	  945.3	 5304.0	...
5650278	  839.6	 1007.7	 5122.0	...
5650279	  844.0	 1076.2	 4921.0	...
5650280	  848.2	 1150.0	 4719.0	...
5650281	  852.6	 1227.6	 4502.0	...
5650282	  856.6	 1308.6	 4290.0	...
5650283	  866.0	 1393.0	 4062.0	...
5650284	  875.7	 1480.6	 3831.0	...
5650285	  887.6	 1571.8	 3586.0	...
5650286	  894.1	 1666.5	 3341.0	...
5650287	  902.3	 1762.8	 3103.0	...
5650288	  910.6	 1860.5	 2861.0	...
5650289	  917.8	 1926.5	 2701.0	...
5650290	  920.6	 1960.6	 2615.0	...
5650291	  920.6	 1960.6	 2615.0	...
SBLINK R 5650292
5650292	   .	   .	    0.0	...
5650293	   .	   .	    0.0	...
5650294	   .	   .	    0.0	...
5650295	   .	   .	    0.0	...
5650296	   .	   .	    0.0	...
5650297	   .	   .	    0.0	...
5650298	   .	   .	    0.0	...
5650299	   .	   .	    0.0	...
5650300	   .	   .	    0.0	...
5650301	   .	   .	    0.0	...
5650302	   .	   .	    0.0	...
5650303	   .	   .	    0.0	...
5650304	   .	   .	    0.0	...
5650305	   .	   .	    0.0	...
5650306	   .	   .	    0.0	...
5650307	   .	   .	    0.0	...
5650308	   .	   .	    0.0	...
5650309	   .	   .	    0.0	...
5650310	   .	   .	    0.0	...
5650311	   .	   .	    0.0	...
5650312	   .	   .	    0.0	...
5650313	   .	   .	    0.0	...
5650314	   .	   .	    0.0	...
5650315	   .	   .	    0.0	...
5650316	   .	   .	    0.0	...
5650317	   .	   .	    0.0	...
5650318	   .	   .	    0.0	...
5650319	   .	   .	    0.0	...
5650320	   .	   .	    0.0	...
5650321	   .	   .	    0.0	...
5650322	   .	   .	    0.0	...
5650323	   .	   .	    0.0	...
5650324	   .	   .	    0.0	...
5650325	   .	   .	    0.0	...
5650326	   .	   .	    0.0	...
5650327	   .	   .	    0.0	...
5650328	   .	   .	    0.0	...
5650329	   .	   .	    0.0	...
5650330	   .	   .	    0.0	...
5650331	   .	   .	    0.0	...
5650332	   .	   .	    0.0	...
5650333	   .	   .	    0.0	...
5650334	   .	   .	    0.0	...
5650335	   .	   .	    0.0	...
5650336	   .	   .	    0.0	...
5650337	   .	   .	    0.0	...
5650338	   .	   .	    0.0	...
5650339	   .	   .	    0.0	...
5650340	   .	   .	    0.0	...
5650341	   .	   .	    0.0	...
5650342	   .	   .	    0.0	...
5650343	   .	   .	    0.0	...
5650344	   .	   .	    0.0	...
5650345	   .	   .	    0.0	...
5650346	   .	   .	    0.0	...
5650347	   .	   .	    0.0	...
5650348	   .	   .	    0.0	...
5650349	   .	   .	    0.0	...
5650350	   .	   .	    0.0	...
5650351	   .	   .	    0.0	...
5650352	   .	   .	    0.0	...
5650353	   .	   .	    0.0	...
5650354	   .	   .	    0.0	...
5650355	   .	   .	    0.0	...
5650356	   .	   .	    0.0	...
5650357	   .	   .	    0.0	...
5650358	   .	   .	    0.0	...
5650359	   .	   .	    0.0	...
5650360	   .	   .	    0.0	...
5650361	   .	   .	    0.0	...
5650362	   .	   .	    0.0	...
5650363	   .	   .	    0.0	...
5650364	   .	   .	    0.0	...
5650365	   .	   .	    0.0	...
5650366	   .	   .	    0.0	...
5650367	   .	   .	    0.0	...
5650368	   .	   .	    0.0	...
5650369	   .	   .	    0.0	...
5650370	   .	   .	    0.0	...
5650371	   .	   .	    0.0	...
5650372	   .	   .	    0.0	...
5650373	   .	   .	    0.0	...
5650374	   .	   .	    0.0	...
5650375	   .	   .	    0.0	...
5650376	   .	   .	    0.0	...
5650377	   .	   .	    0.0	...
5650378	   .	   .	    0.0	...
5650379	   .	   .	    0.0	...
5650380	   .	   .	    0.0	...
5650381	   .	   .	    0.0	...
5650382	   .	   .	    0.0	...
5650383	   .	   .	    0.0	...
5650384	   .	   .	    0.0	...
5650385	   .	   .	    0.0	...
5650386	   .	   .	    0.0	...
5650387	   .	   .	    0.0	...
5650388	   .	   .	    0.0	...
5650389	   .	   .	    0.0	...
5650390	   .	   .	    0.0	...
5650391	   .	   .	    0.0	...
5650392	   .	   .	    0.0	...
5650393	   .	   .	    0.0	...
5650394	   .	   .	    0.0	...
5650395	   .	   .	    0.0	...
5650396	   .	   .	    0.0	...
5650397	   .	   .	    0.0	...
5650398	   .	   .	    0.0	...
5650399	   .	   .	    0.0	...
5650400	   .	   .	    0.0	...
5650401	   .	   .	    0.0	...
5650402	   .	   .	    0.0	...
5650403	   .	   .	    0.0	...
5650404	   .	   .	    0.0	...
5650405	   .	   .	    0.0	...
5650406	   .	   .	    0.0	...
5650407	   .	   .	    0.0	...
5650408	   .	   .	    0.0	...
5650409	   .	   .	    0.0	...
5650410	   .	   .	    0.0	...
5650411	   .	   .	    0.0	...
5650412	   .	   .	    0.0	...
5650413	   .	   .	    0.0	...
5650414	   .	   .	    0.0	...
5650415	   .	   .	    0.0	...
5650416	   .	   .	    0.0	...
5650417	   .	   .	    0.0	...
5650418	   .	   .	    0.0	...
MSG	5650419 0000 _ Number On
5650419	   .	   .	    0.0	...
5650420	   .	   .	    0.0	...
5650421	   .	   .	    0.0	...
5650422	   .	   .	    0.0	...
5650423	   .	   .	    0.0	...
5650424	   .	   .	    0.0	...
5650425	   .	   .	    0.0	...
5650426	   .	   .	    0.0	...
5650427	   .	   .	    0.0	...
5650428	   .	   .	    0.0	...
5650429	   .	   .	    0.0	...
5650430	   .	   .	    0.0	...
5650431	   .	   .	    0.0	...
5650432	   .	   .	    0.0	...
5650433	   .	   .	    0.0	...
5650434	   .	   .	    0.0	...
5650435	   .	   .	    0.0	...
EBLINK R 5650292	5650435	144
5650436	  984.5	 1672.2	 3453.0	...
5650437	  984.5	 1672.2	 3453.0	...
5650438	  977.5	 1663.4	 3475.0	...
5650439	  967.7	 1646.0	 3511.0	...
5650440	  957.8	 1628.7	 3548.0	...
5650441	  953.1	 1602.4	 3609.0	...
5650442	  949.6	 1575.1	 3682.0	...
5650443	  945.2	 1539.6	 3772.0	...
5650444	  942.7	 1512.5	 3846.0	...
5650445	  940.9	 1488.6	 3906.0	...
5650446	  939.1	 1463.0	 3981.0	...
5650447	  936.9	 1439.8	 4041.0	...
5650448	  934.8	 1413.9	 4117.0	...
5650449	  927.8	 1391.3	 4173.0	...
5650450	  921.3	 1369.4	 4229.0	...
5650451	  914.6	 1347.8	 4284.0	...
5650452	  912.9	 1324.9	 4352.0	...
5650453	  911.0	 1301.1	 4416.0	...
5650454	  908.8	 1279.5	 4472.0	...
5650455	  905.8	 1260.1	 4529.0	...
5650456	  902.7	 1240.1	 4582.0	...
5650457	  898.5	 1221.1	 4636.0	...
5650458	  893.6	 1200.7	 4685.0	...
5650459	  888.6	 1183.4	 4743.0	...
5650460	  877.8	 1166.4	 4796.0	...
5650461	  869.1	 1150.6	 4835.0	...
5650462	  860.3	 1133.0	 4889.0	...
5650463	  859.1	 1114.5	 4941.0	...
5650464	  859.1	 1095.3	 5008.0	...
5650465	  859.7	 1075.9	 5061.0	...
5650466	  858.8	 1060.7	 5104.0	...
5650467	  855.0	 1044.0	 5151.0	...
5650468	  850.0	 1028.9	 5194.0	...
5650469	  846.2	 1009.9	 5252.0	...
5650470	  841.7	  996.0	 5298.0	...
5650471	  838.3	  980.8	 5344.0	...
5650472	  834.4	  964.6	 5396.0	...
5650473	  832.5	  949.0	 5442.0	...
5650474	  830.6	  934.1	 5491.0	...
5650475	  829.3	  921.2	 5529.0	...
5650476	  828.4	  905.2	 5571.0	...
5650477	  826.1	  890.9	 5618.0	...
5650478	  823.5	  877.4	 5667.0	...
5650479	  820.4	  865.3	 5709.0	...
5650480	  818.6	  853.1	 5752.0	...
5650481	  817.1	  840.1	 5789.0	...
5650482	  816.4	  827.7	 5837.0	...
5650483	  815.3	  815.4	 5872.0	...
5650484	  813.9	  803.8	 5915.0	...
5650485	  811.7	  791.6	 5955.0	...
5650486	  809.6	  779.7	 5993.0	...
5650487	  807.6	  767.2	 6024.0	...
5650488	  807.1	  755.6	 6065.0	...
5650489	  806.9	  743.9	 6106.0	...
5650490	  806.5	  733.2	 6152.0	...
5650491	  805.3	  721.9	 6176.0	...
5650492	  804.0	  711.5	 6215.0	...
5650493	  803.0	  700.9	 6248.0	...
5650494	  802.2	  691.4	 6291.0	...
5650495	  801.0	  680.1	 6311.0	...
5650496	  799.6	  670.4	 6338.0	...
5650497	  798.1	  660.0	 6368.0	...
5650498	  798.8	  651.5	 6402.0	...
5650499	  799.5	  640.8	 6432.0	...
5650500	  800.5	  633.4	 6449.0	...
5650501	  799.1	  623.9	 6477.0	...
5650502	  797.2	  615.7	 6498.0	...
5650503	  794.7	  607.4	 6521.0	...
5650504	  793.2	  602.6	 6546.0	...
5650505	  792.0	  594.2	 6581.0	...
5650506	  791.6	  586.2	 6617.0	...
5650507	  791.0	  577.3	 6644.0	...
5650508	  790.7	  571.1	 6660.0	...
5650509	  789.8	  562.7	 6686.0	...
5650510	  789.6	  556.1	 6705.0	...
5650511	  789.2	  548.6	 6734.0	...
5650512	  789.0	  542.3	 6752.0	...
5650513	  788.3	  534.4	 6779.0	...
5650514	  787.8	  529.0	 6793.0	...
5650515	  784.0	  525.0	 6805.0	...
5650516	  779.9	  520.8	 6817.0	...
5650517	  775.7	  518.7	 6839.0	...
5650518	  774.8	  514.6	 6869.0	...
5650519	  773.6	  512.7	 6892.0	...
5650520	  772.8	  510.2	 6907.0	...
5650521	  771.7	  504.7	 6932.0	...
5650522	  771.0	  499.2	 6957.0	...
5650523	  770.5	  491.0	 6985.0	...
5650524	  770.6	  485.5	 6992.0	...
5650525	  770.2	  479.4	 7011.0	...
5650526	  769.7	  475.2	 7028.0	...
5650527	  769.2	  472.8	 7045.0	...
5650528	  768.8	  469.2	 7055.0	...
5650529	  768.3	  465.9	 7069.0	...
5650530	  769.4	  461.1	 7090.0	...
ESACC R  5650251	5650530	280	  788.0	  378.9	  769.4	  461.1	   1.77	   1457
SFIX R   5650531
5650531	  772.5	  455.9	 7108.0	...
5650532	  775.4	  449.4	 7125.0	...
5650533	  776.6	  444.6	 7134.0	...
5650534	  774.9	  442.4	 7143.0	...
5650535	  773.4	  441.2	 7148.0	...
5650536	  771.8	  439.7	 7157.0	...
5650537	  771.4	  436.3	 7168.0	...
5650538	  771.0	  433.4	 7184.0	...
5650539	  770.5	  430.2	 7197.0	...
5650540	  770.0	  427.5	 7216.0	...
5650541	  769.4	  425.0	 7224.0	...
5650542	  768.7	  421.2	 7231.0	...
5650543	  768.2	  418.3	 7240.0	...
5650544	  767.2	  415.0	 7250.0	...
5650545	  766.3	  413.0	 7260.0	...
5650546	  765.4	  411.2	 7261.0	...
5650547	  765.4	  410.2	 7262.0	...
5650548	  766.0	  408.5	 7275.0	...
5650549	  766.3	  405.4	 7288.0	...
5650550	  766.6	  402.1	 7301.0	...
5650551	  767.8	  401.4	 7302.0	...
5650552	  769.2	  402.8	 7302.0	...
5650553	  772.9	  404.1	 7303.0	...
5650554	  775.1	  403.1	 7300.0	...
5650555	  777.2	  401.4	 7298.0	...
5650556	  776.7	  398.6	 7302.0	...
5650557	  776.3	  397.1	 7309.0	...
5650558	  776.8	  395.6	 7320.0	...
5650559	  778.9	  394.6	 7329.0	...
5650560	  780.9	  393.6	 7339.0	...
5650561	  781.8	  392.8	 7343.0	...
5650562	  781.2	  391.6	 7343.0	...
5650563	  780.6	  390.5	 7342.0	...
5650564	  780.3	  389.3	 7342.0	...
5650565	  780.1	  388.9	 7344.0	...
5650566	  780.0	  388.3	 7353.0	...
5650567	  780.2	  387.4	 7363.0	...
5650568	  780.9	  387.0	 7372.0	...
5650569	  781.5	  385.5	 7374.0	...
5650570	  781.9	  384.1	 7374.0	...
5650571	  782.1	  381.8	 7373.0	...
5650572	  782.7	  380.6	 7374.0	...
5650573	  783.3	  379.5	 7377.0	...
5650574	  783.6	  379.1	 7385.0	...
5650575	  783.5	  378.7	 7392.0	...
5650576	  783.1	  378.3	 7396.0	...
5650577	  783.4	  375.5	 7401.0	...
5650578	  783.4	  372.9	 7406.0	...
5650579	  783.5	  371.5	 7411.0	...
5650580	  783.0	  372.6	 7412.0	...
5650581	  782.8	  371.5	 7416.0	...
5650582	  782.5	  369.4	 7420.0	...
5650583	  782.2	  366.8	 7424.0	...
5650584	  782.2	  366.1	 7425.0	...
5650585	  782.1	  365.3	 7424.0	...
5650586	  782.3	  366.3	 7422.0	...
5650587	  782.4	  367.7	 7423.0	...
5650588	  783.2	  369.5	 7427.0	...
5650589	  783.9	  370.3	 7426.0	...
5650590	  785.6	  371.0	 7421.0	...
5650591	  788.1	  371.2	 7417.0	...
5650592	  790.5	  371.2	 7419.0	...
5650593	  791.2	  371.2	 7420.0	...
5650594	  790.4	  371.1	 7419.0	...
5650595	  789.6	  370.6	 7419.0	...
5650596	  789.4	  370.0	 7423.0	...
5650597	  789.4	  369.6	 7430.0	...
5650598	  790.7	  368.9	 7436.0	...
5650599	  791.9	  368.1	 7438.0	...
5650600	  791.2	  367.7	 7438.0	...
5650601	  789.2	  368.0	 7438.0	...
5650602	  788.8	  368.5	 7436.0	...
5650603	  790.3	  368.8	 7434.0	...
5650604	  791.6	  367.2	 7439.0	...
5650605	  791.4	  365.2	 7444.0	...
5650606	  789.9	  363.9	 7447.0	...
5650607	  788.7	  364.5	 7444.0	...
5650608	  787.1	  365.3	 7442.0	...
5650609	  786.6	  365.8	 7443.0	...
5650610	  786.7	  365.7	 7441.0	...
5650611	  787.7	  365.6	 7437.0	...
5650612	  789.4	  364.6	 7442.0	...
5650613	  790.4	  364.1	 7450.0	...
5650614	  790.6	  363.8	 7459.0	...
5650615	  790.5	  363.9	 7460.0	...
5650616	  790.7	  364.0	 7461.0	...
5650617	  791.0	  364.1	 7463.0	...
5650618	  791.3	  364.1	 7464.0	...
5650619	  791.3	  363.9	 7464.0	...
5650620	  791.3	  363.6	 7463.0	...
5650621	  791.0	  363.4	 7462.0	...
5650622	  790.9	  363.5	 7462.0	...
5650623	  790.7	  362.9	 7462.0	...
5650624	  790.6	  361.7	 7464.0	...
5650625	  790.4	  360.5	 7466.0	...
5650626	  790.4	  360.9	 7466.0	...
5650627	  790.5	  361.8	 7463.0	...
5650628	  790.4	  362.6	 7460.0	...
5650629	  790.5	  361.8	 7460.0	...
5650630	  790.6	  360.9	 7460.0	...
5650631	  790.8	  360.6	 7459.0	...
5650632	  791.0	  361.5	 7458.0	...
5650633	  790.7	  362.7	 7456.0	...
5650634	  789.8	  363.6	 7453.0	...
5650635	  788.9	  365.2	 7450.0	...
5650636	  786.1	  368.3	 7445.0	...
5650637	  783.9	  371.1	 7442.0	...
5650638	  783.1	  371.4	 7443.0	...
5650639	  784.4	  369.0	 7445.0	...
5650640	  787.0	  365.9	 7447.0	...
5650641	  788.0	  363.8	 7451.0	...
5650642	  789.3	  362.7	 7455.0	...
5650643	  789.3	  362.4	 7460.0	...
5650644	  789.3	  362.4	 7456.0	...
5650645	  786.0	  365.6	 7450.0	...
EFIX R   5650531	5650645	115	  782.9	  382.3	   7379
SSACC R  5650646
5650646	  782.8	  368.7	 7444.0	...
5650647	  781.0	  370.2	 7446.0	...
5650648	  782.3	  369.2	 7449.0	...
5650649	  783.6	  368.6	 7452.0	...
5650650	  783.4	  369.7	 7447.0	...
5650651	  783.7	  369.5	 7448.0	...
5650652	  783.9	  368.8	 7450.0	...
5650653	  783.5	  369.9	 7451.0	...
5650654	  782.4	  373.4	 7444.0	...
5650655	  776.2	  394.9	 7400.0	...
5650656	  770.4	  414.7	 7359.0	...
5650657	  765.5	  433.4	 7319.0	...
5650658	  766.0	  433.8	 7317.0	...
5650659	  766.1	  434.1	 7318.0	...
5650660	  766.0	  434.0	 7326.0	...
5650661	  765.6	  434.1	 7330.0	...
5650662	  765.3	  434.6	 7331.0	...
5650663	  765.2	  435.5	 7328.0	...
ESACC R  5650646	5650663	18	  782.8	  368.7	  765.2	  435.5	   1.44	    176
SFIX R   5650664
5650664	  765.1	  435.8	 7330.0	...
5650665	  764.9	  435.9	 7332.0	...
5650666	  764.6	  436.9	 7334.0	...
5650667	  764.4	  438.1	 7333.0	...
5650668	  763.9	  439.1	 7333.0	...
5650669	  763.3	  438.9	 7333.0	...
5650670	  762.8	  438.7	 7335.0	...
5650671	  762.8	  438.6	 7336.0	...
5650672	  762.8	  438.4	 7337.0	...
5650673	  762.8	  438.2	 7337.0	...
5650674	  762.8	  437.8	 7334.0	...
5650675	  762.7	  437.7	 7331.0	...
5650676	  762.9	  438.7	 7336.0	...
5650677	  763.3	  439.8	 7345.0	...
5650678	  763.7	  441.2	 7351.0	...
5650679	  763.8	  441.9	 7349.0	...
5650680	  763.6	  442.7	 7347.0	...
5650681	  764.2	  443.0	 7349.0	...
5650682	  765.1	  442.9	 7349.0	...
5650683	  765.5	  442.9	 7349.0	...
5650684	  765.3	  443.0	 7349.0	...
5650685	  765.2	  443.2	 7350.0	...
5650686	  765.6	  443.8	 7352.0	...
5650687	  765.9	  444.3	 7352.0	...
5650688	  765.9	  443.5	 7355.0	...
5650689	  765.8	  442.3	 7358.0	...
5650690	  765.6	  441.3	 7357.0	...
5650691	  765.7	  442.0	 7353.0	...
5650692	  765.9	  442.8	 7349.0	...
5650693	  766.1	  443.4	 7351.0	...
5650694	  766.1	  443.7	 7354.0	...
5650695	  766.2	  444.0	 7361.0	...
5650696	  766.3	  444.0	 7366.0	...
5650697	  765.0	  443.9	 7369.0	...
5650698	  763.8	  444.0	 7367.0	...
5650699	  762.6	  444.7	 7362.0	...
5650700	  762.7	  445.4	 7360.0	...
5650701	  763.1	  445.4	 7359.0	...
5650702	  763.7	  445.0	 7367.0	...
5650703	  764.3	  444.4	 7376.0	...
5650704	  764.6	  444.3	 7375.0	...
5650705	  764.5	  444.3	 7368.0	...
5650706	  764.4	  444.3	 7362.0	...
5650707	  764.3	  444.0	 7364.0	...
5650708	  764.3	  443.7	 7367.0	...
5650709	  763.2	  444.5	 7371.0	...
5650710	  762.2	  445.6	 7375.0	...
5650711	  761.5	  446.7	 7378.0	...
5650712	  762.1	  446.6	 7380.0	...
5650713	  763.4	  446.8	 7379.0	...
5650714	  764.5	  447.1	 7381.0	...
5650715	  764.8	  447.5	 7382.0	...
5650716	  764.1	  447.8	 7381.0	...
5650717	  763.3	  448.1	 7378.0	...
5650718	  762.9	  448.4	 7376.0	...
5650719	  763.2	  448.5	 7378.0	...
5650720	  763.4	  448.5	 7381.0	...
5650721	  763.5	  448.2	 7384.0	...
MSG	5650722 0000 _ Number Off
5650722	  763.4	  448.0	 7386.0	...
5650723	  763.7	  447.2	 7387.0	...
5650724	  764.0	  446.5	 7387.0	...
5650725	  764.3	  445.9	 7387.0	...
5650726	  764.3	  445.9	 7387.0	...
5650727	  764.2	  445.9	 7389.0	...
5650728	  764.1	  446.1	 7391.0	...
5650729	  764.0	  446.4	 7397.0	...
5650730	  764.1	  447.0	 7402.0	...
5650731	  764.1	  447.3	 7401.0	...
5650732	  764.1	  447.7	 7395.0	...
5650733	  764.1	  447.7	 7391.0	...
5650734	  763.8	  447.8	 7392.0	...
5650735	  763.3	  447.5	 7395.0	...
5650736	  762.7	  447.3	 7398.0	...
5650737	  762.6	  447.1	 7399.0	...
5650738	  762.8	  447.3	 7400.0	...
5650739	  763.1	  447.4	 7398.0	...
5650740	  763.4	  447.8	 7396.0	...
5650741	  763.7	  448.0	 7394.0	...
5650742	  763.9	  447.4	 7393.0	...
5650743	  763.9	  446.5	 7392.0	...
5650744	  764.2	  445.5	 7392.0	...
5650745	  764.8	  445.6	 7392.0	...
5650746	  765.2	  445.9	 7395.0	...
5650747	  765.3	  446.5	 7399.0	...
5650748	  766.3	  446.9	 7402.0	...
5650749	  767.3	  446.9	 7403.0	...
5650750	  768.2	  446.2	 7401.0	...
5650751	  768.2	  445.7	 7402.0	...
5650752	  768.4	  445.4	 7402.0	...
5650753	  768.6	  445.4	 7404.0	...
5650754	  768.7	  445.8	 7409.0	...
5650755	  768.4	  446.2	 7412.0	...
5650756	  768.2	  446.6	 7415.0	...
5650757	  767.6	  446.7	 7413.0	...
5650758	  767.1	  446.3	 7412.0	...
5650759	  767.1	  444.8	 7410.0	...
5650760	  767.5	  443.8	 7410.0	...
5650761	  768.1	  443.2	 7409.0	...
5650762	  768.2	  443.4	 7408.0	...
5650763	  768.0	  442.9	 7408.0	...
5650764	  767.7	  442.0	 7414.0	...
5650765	  767.4	  441.2	 7421.0	...
5650766	  767.3	  440.6	 7427.0	...
5650767	  767.2	  440.2	 7427.0	...
5650768	  766.9	  440.1	 7426.0	...
5650769	  766.6	  439.9	 7428.0	...
5650770	  766.0	  439.8	 7429.0	...
5650771	  765.8	  440.2	 7431.0	...
5650772	  765.9	  440.7	 7434.0	...
5650773	  766.3	  441.4	 7437.0	...
5650774	  766.7	  441.6	 7435.0	...
5650775	  767.3	  441.1	 7433.0	...
5650776	  767.8	  440.4	 7432.0	...
5650777	  768.4	  439.7	 7435.0	...
5650778	  768.6	  439.8	 7434.0	...
5650779	  768.7	  439.7	 7432.0	...
5650780	  768.1	  439.4	 7430.0	...
5650781	  767.6	  439.2	 7430.0	...
5650782	  767.1	  439.0	 7430.0	...
5650783	  767.1	  438.4	 7430.0	...
5650784	  767.2	  437.7	 7430.0	...
5650785	  767.2	  436.8	 7431.0	...
5650786	  768.2	  436.1	 7434.0	...
5650787	  769.2	  435.6	 7439.0	...
5650788	  770.1	  435.6	 7442.0	...
5650789	  770.4	  436.6	 7444.0	...
5650790	  770.6	  437.5	 7441.0	...
5650791	  770.5	  437.7	 7438.0	...
5650792	  769.9	  437.0	 7435.0	...
5650793	  769.3	  436.1	 7437.0	...
5650794	  769.2	  435.9	 7438.0	...
5650795	  769.4	  435.9	 7439.0	...
5650796	  769.5	  436.0	 7439.0	...
5650797	  769.4	  436.2	 7441.0	...
5650798	  769.4	  436.4	 7448.0	...
5650799	  769.5	  436.8	 7453.0	...
5650800	  769.7	  437.1	 7458.0	...
5650801	  769.9	  437.8	 7457.0	...
5650802	  769.6	  438.2	 7456.0	...
5650803	  769.3	  438.6	 7453.0	...
5650804	  768.9	  438.5	 7449.0	...
5650805	  768.9	  438.7	 7446.0	...
5650806	  769.2	  438.7	 7447.0	...
5650807	  769.6	  438.8	 7451.0	...
5650808	  770.1	  438.9	 7456.0	...
5650809	  770.4	  439.0	 7459.0	...
5650810	  770.5	  439.0	 7460.0	...
5650811	  770.4	  439.0	 7461.0	...
5650812	  771.1	  438.8	 7462.0	...
5650813	  771.7	  438.6	 7463.0	...
5650814	  771.5	  438.7	 7462.0	...
5650815	  770.7	  439.0	 7459.0	...
5650816	  770.2	  439.2	 7458.0	...
5650817	  770.4	  438.8	 7458.0	...
5650818	  770.6	  438.4	 7458.0	...
5650819	  770.4	  438.6	 7458.0	...
5650820	  770.4	  439.0	 7458.0	...
5650821	  770.4	  439.3	 7457.0	...
5650822	  770.8	  439.2	 7457.0	...
5650823	  771.5	  439.1	 7457.0	...
5650824	  772.3	  438.9	 7457.0	...
5650825	  772.4	  438.9	 7459.0	...
5650826	  772.0	  438.9	 7460.0	...
5650827	  771.7	  438.8	 7461.0	...
5650828	  771.8	  438.6	 7458.0	...
5650829	  771.8	  438.6	 7457.0	...
5650830	  771.9	  438.6	 7457.0	...
5650831	  772.0	  439.4	 7459.0	...
5650832	  772.0	  440.1	 7462.0	...
5650833	  771.9	  440.3	 7465.0	...
5650834	  771.7	  439.7	 7467.0	...
5650835	  771.5	  439.1	 7469.0	...
5650836	  771.5	  439.2	 7473.0	...
5650837	  771.7	  439.3	 7477.0	...
5650838	  771.8	  439.8	 7479.0	...
5650839	  771.8	  440.4	 7482.0	...
5650840	  771.8	  440.9	 7485.0	...
5650841	  771.9	  441.0	 7488.0	...
5650842	  771.4	  440.5	 7489.0	...
5650843	  771.1	  439.9	 7489.0	...
5650844	  770.9	  439.1	 7488.0	...
5650845	  771.2	  438.9	 7484.0	...
5650846	  770.6	  439.3	 7479.0	...
5650847	  769.6	  439.8	 7475.0	...
5650848	  768.7	  440.3	 7475.0	...
5650849	  768.7	  440.5	 7476.0	...
5650850	  768.8	  440.8	 7479.0	...
5650851	  768.9	  441.0	 7482.0	...
5650852	  768.8	  441.1	 7483.0	...
5650853	  769.0	  440.6	 7484.0	...
5650854	  769.4	  440.0	 7485.0	...
5650855	  770.1	  439.5	 7487.0	...
5650856	  770.5	  439.4	 7489.0	...
5650857	  770.2	  439.5	 7490.0	...
5650858	  769.7	  439.6	 7490.0	...
5650859	  769.2	  439.9	 7490.0	...
5650860	  769.2	  440.3	 7491.0	...
5650861	  769.2	  440.6	 7491.0	...
5650862	  769.1	  440.7	 7491.0	...
5650863	  769.0	  440.7	 7490.0	...
5650864	  768.5	  440.8	 7488.0	...
5650865	  767.7	  441.1	 7486.0	...
5650866	  767.0	  441.4	 7486.0	...
5650867	  767.1	  442.1	 7487.0	...
5650868	  767.5	  442.4	 7489.0	...
5650869	  768.1	  442.6	 7492.0	...
5650870	  768.2	  442.6	 7495.0	...
5650871	  768.1	  442.7	 7499.0	...
5650872	  768.0	  442.1	 7501.0	...
5650873	  768.2	  441.3	 7502.0	...
5650874	  768.6	  440.6	 7502.0	...
5650875	  768.8	  440.7	 7501.0	...
5650876	  769.0	  440.8	 7502.0	...
5650877	  768.9	  441.0	 7504.0	...
5650878	  768.4	  441.1	 7501.0	...
5650879	  768.0	  441.2	 7497.0	...
5650880	  767.5	  441.2	 7497.0	...
5650881	  767.5	  441.1	 7501.0	...
5650882	  767.5	  441.0	 7502.0	...
5650883	  767.4	  441.1	 7501.0	...
5650884	  767.2	  441.4	 7502.0	...
5650885	  766.9	  441.9	 7506.0	...
5650886	  765.9	  442.6	 7510.0	...
5650887	  764.9	  442.9	 7513.0	...
5650888	  764.0	  443.1	 7514.0	...
5650889	  763.9	  442.8	 7514.0	...
5650890	  763.9	  442.6	 7513.0	...
5650891	  764.0	  442.6	 7514.0	...
5650892	  763.6	  442.1	 7515.0	...
5650893	  763.1	  441.6	 7513.0	...
5650894	  763.1	  441.0	 7511.0	...
5650895	  763.5	  440.5	 7508.0	...
5650896	  763.8	  440.0	 7507.0	...
5650897	  763.7	  440.2	 7506.0	...
5650898	  763.6	  440.8	 7507.0	...
5650899	  763.3	  441.1	 7508.0	...
5650900	  763.1	  440.6	 7510.0	...
5650901	  763.0	  440.1	 7514.0	...
5650902	  763.2	  441.2	 7517.0	...
5650903	  763.6	  442.4	 7519.0	...
5650904	  764.0	  443.7	 7518.0	...
5650905	  764.2	  443.6	 7517.0	...
5650906	  764.0	  443.7	 7517.0	...
5650907	  763.7	  443.8	 7516.0	...
5650908	  763.4	  443.8	 7516.0	...
5650909	  763.6	  443.7	 7516.0	...
5650910	  763.8	  443.6	 7517.0	...
5650911	  763.9	  443.6	 7519.0	...
5650912	  763.7	  443.7	 7520.0	...
5650913	  762.8	  443.8	 7521.0	...
5650914	  762.0	  443.9	 7521.0	...
5650915	  761.9	  444.0	 7520.0	...
5650916	  762.5	  444.5	 7522.0	...
5650917	  763.2	  445.0	 7524.0	...
5650918	  763.2	  445.6	 7526.0	...
5650919	  763.2	  445.5	 7527.0	...
5650920	  763.0	  445.5	 7526.0	...
5650921	  762.8	  445.8	 7529.0	...
5650922	  762.2	  446.3	 7532.0	...
5650923	  761.8	  446.7	 7530.0	...
5650924	  761.6	  447.0	 7525.0	...
5650925	  762.0	  446.9	 7518.0	...
5650926	  762.5	  446.6	 7515.0	...
5650927	  762.8	  446.4	 7519.0	...
5650928	  762.8	  445.3	 7526.0	...
5650929	  763.2	  444.2	 7530.0	...
5650930	  763.6	  443.8	 7528.0	...
5650931	  764.0	  444.4	 7526.0	...
5650932	  763.8	  445.2	 7528.0	...
5650933	  764.3	  445.6	 7535.0	...
5650934	  764.9	  445.8	 7541.0	...
5650935	  764.8	  445.6	 7544.0	...
5650936	  764.2	  444.8	 7541.0	...
5650937	  763.6	  444.2	 7538.0	...
5650938	  764.0	  443.9	 7536.0	...
5650939	  764.4	  444.1	 7534.0	...
5650940	  764.9	  444.6	 7532.0	...
5650941	  764.8	  445.5	 7535.0	...
5650942	  764.7	  445.9	 7538.0	...
5650943	  764.5	  446.3	 7542.0	...
5650944	  765.0	  446.2	 7542.0	...
5650945	  765.5	  446.3	 7542.0	...
5650946	  766.1	  446.4	 7542.0	...
5650947	  766.1	  446.5	 7542.0	...
5650948	  765.9	  446.5	 7542.0	...
5650949	  765.4	  446.2	 7542.0	...
5650950	  765.0	  445.8	 7542.0	...
5650951	  764.8	  445.3	 7541.0	...
5650952	  765.3	  445.1	 7540.0	...
5650953	  765.8	  444.9	 7538.0	...
5650954	  766.4	  444.7	 7538.0	...
5650955	  766.4	  444.6	 7538.0	...
5650956	  766.0	  444.5	 7537.0	...
5650957	  765.6	  444.3	 7535.0	...
5650958	  765.1	  444.3	 7534.0	...
5650959	  764.7	  445.2	 7533.0	...
5650960	  764.3	  446.2	 7532.0	...
5650961	  763.9	  447.0	 7531.0	...
5650962	  763.9	  446.5	 7531.0	...
5650963	  764.7	  446.0	 7532.0	...
5650964	  765.5	  445.7	 7533.0	...
5650965	  766.3	  445.7	 7534.0	...
5650966	  766.1	  445.7	 7536.0	...
5650967	  765.9	  445.8	 7541.0	...
5650968	  766.0	  445.9	 7546.0	...
5650969	  766.3	  446.0	 7550.0	...
5650970	  766.2	  445.9	 7550.0	...
5650971	  765.8	  445.8	 7551.0	...
5650972	  765.6	  445.6	 7552.0	...
5650973	  765.8	  445.5	 7547.0	...
5650974	  766.0	  445.2	 7542.0	...
5650975	  766.4	  444.7	 7540.0	...
5650976	  766.8	  444.3	 7541.0	...
5650977	  766.6	  444.5	 7542.0	...
5650978	  765.9	  444.8	 7545.0	...
5650979	  764.9	  445.0	 7549.0	...
5650980	  764.6	  444.7	 7555.0	...
5650981	  765.4	  444.1	 7557.0	...
5650982	  766.5	  443.7	 7558.0	...
5650983	  766.9	  443.7	 7558.0	...
5650984	  766.0	  443.9	 7557.0	...
5650985	  765.1	  444.2	 7555.0	...
5650986	  764.8	  444.3	 7553.0	...
5650987	  764.7	  444.3	 7554.0	...
5650988	  764.6	  444.5	 7554.0	...
5650989	  765.1	  444.6	 7554.0	...
5650990	  765.6	  444.4	 7555.0	...
5650991	  766.1	  443.9	 7557.0	...
5650992	  766.1	  443.4	 7558.0	...
5650993	  766.2	  443.2	 7556.0	...
5650994	  766.1	  443.2	 7552.0	...
5650995	  766.1	  443.4	 7549.0	...
5650996	  766.3	  443.7	 7549.0	...
5650997	  766.5	  443.5	 7547.0	...
5650998	  766.7	  443.4	 7546.0	...
5650999	  766.6	  443.4	 7548.0	...
5651000	  766.5	  443.8	 7554.0	...
5651001	  766.4	  444.2	 7560.0	...
5651002	  766.2	  443.9	 7563.0	...
5651003	  766.0	  443.2	 7564.0	...
5651004	  765.9	  442.5	 7566.0	...
5651005	  766.0	  442.3	 7567.0	...
5651006	  766.6	  442.3	 7566.0	...
5651007	  767.4	  443.0	 7564.0	...
5651008	  768.0	  443.8	 7562.0	...
5651009	  768.1	  444.4	 7567.0	...
5651010	  767.9	  444.6	 7572.0	...
5651011	  767.8	  444.7	 7577.0	...
5651012	  768.0	  445.1	 7573.0	...
5651013	  767.9	  445.3	 7569.0	...
5651014	  767.6	  445.7	 7568.0	...
5651015	  767.2	  445.2	 7571.0	...
5651016	  767.0	  444.5	 7576.0	...
5651017	  766.8	  443.8	 7577.0	...
5651018	  766.8	  444.0	 7577.0	...
5651019	  767.4	  443.6	 7575.0	...
5651020	  768.2	  443.0	 7573.0	...
5651021	  768.8	  442.4	 7571.0	...
5651022	  768.6	  442.4	 7569.0	...
5651023	  768.6	  442.7	 7571.0	...
5651024	  768.7	  443.0	 7575.0	...
5651025	  768.7	  443.1	 7576.0	...
5651026	  768.5	  442.9	 7573.0	...
5651027	  768.3	  442.7	 7574.0	...
5651028	  768.1	  442.7	 7577.0	...
5651029	  767.9	  443.5	 7579.0	...
5651030	  767.8	  444.2	 7578.0	...
5651031	  767.9	  444.9	 7578.0	...
5651032	  767.9	  444.6	 7584.0	...
5651033	  767.7	  443.9	 7590.0	...
5651034	  767.1	  443.5	 7594.0	...
5651035	  766.5	  443.2	 7591.0	...
5651036	  766.9	  443.2	 7588.0	...
5651037	  767.5	  443.3	 7587.0	...
5651038	  767.9	  443.3	 7586.0	...
5651039	  767.8	  443.3	 7585.0	...
5651040	  767.6	  443.2	 7582.0	...
5651041	  767.5	  442.4	 7579.0	...
5651042	  766.8	  441.7	 7576.0	...
5651043	  766.1	  441.8	 7575.0	...
5651044	  765.5	  442.4	 7574.0	...
5651045	  766.1	  442.6	 7573.0	...
5651046	  766.7	  442.2	 7575.0	...
5651047	  767.2	  441.8	 7577.0	...
5651048	  767.3	  441.9	 7579.0	...
5651049	  767.5	  442.0	 7578.0	...
5651050	  767.9	  442.3	 7576.0	...
5651051	  768.4	  443.5	 7574.0	...
5651052	  768.6	  444.6	 7573.0	...
5651053	  768.2	  445.3	 7573.0	...
5651054	  767.4	  444.7	 7573.0	...
5651055	  766.9	  443.6	 7573.0	...
5651056	  766.6	  442.9	 7574.0	...
5651057	  766.4	  441.4	 7574.0	...
5651058	  766.2	  440.4	 7575.0	...
5651059	  766.0	  440.1	 7575.0	...
5651060	  765.6	  440.8	 7575.0	...
5651061	  765.5	  441.4	 7576.0	...
5651062	  765.8	  441.6	 7576.0	...
5651063	  766.2	  441.9	 7579.0	...
5651064	  766.3	  442.2	 7582.0	...
5651065	  766.2	  442.4	 7588.0	...
5651066	  766.2	  442.3	 7593.0	...
5651067	  766.2	  442.1	 7593.0	...
5651068	  766.2	  441.8	 7589.0	...
5651069	  766.2	  441.8	 7584.0	...
5651070	  766.2	  441.9	 7581.0	...
5651071	  766.2	  441.9	 7576.0	...
5651072	  766.3	  442.0	 7573.0	...
5651073	  766.3	  442.0	 7573.0	...
5651074	  765.7	  442.1	 7575.0	...
5651075	  765.1	  442.1	 7577.0	...
5651076	  764.8	  442.1	 7580.0	...
5651077	  764.9	  442.0	 7583.0	...
5651078	  765.1	  442.4	 7584.0	...
5651079	  764.7	  442.8	 7581.0	...
5651080	  764.4	  443.1	 7579.0	...
5651081	  764.2	  442.8	 7579.0	...
5651082	  764.3	  442.6	 7580.0	...
5651083	  764.4	  442.9	 7580.0	...
5651084	  764.5	  443.3	 7579.0	...
5651085	  764.1	  443.9	 7578.0	...
5651086	  763.8	  444.2	 7578.0	...
5651087	  763.5	  444.0	 7578.0	...
5651088	  763.4	  443.1	 7579.0	...
5651089	  763.3	  442.1	 7579.0	...
5651090	  763.7	  441.6	 7578.0	...
5651091	  764.2	  441.6	 7576.0	...
5651092	  764.5	  441.0	 7575.0	...
5651093	  764.5	  440.3	 7574.0	...
5651094	  764.3	  439.7	 7574.0	...
5651095	  764.2	  440.2	 7575.0	...
5651096	  764.2	  440.6	 7576.0	...
5651097	  764.3	  440.8	 7577.0	...
5651098	  764.4	  440.4	 7577.0	...
5651099	  764.1	  440.2	 7576.0	...
5651100	  763.8	  440.2	 7575.0	...
5651101	  763.5	  440.7	 7575.0	...
5651102	  763.2	  441.2	 7574.0	...
5651103	  763.1	  441.8	 7574.0	...
5651104	  763.5	  441.6	 7577.0	...
5651105	  763.9	  441.5	 7580.0	...
5651106	  764.7	  441.4	 7582.0	...
5651107	  765.0	  441.2	 7580.0	...
5651108	  765.2	  441.0	 7577.0	...
5651109	  765.1	  440.9	 7570.0	...
5651110	  765.0	  440.3	 7563.0	...
5651111	  765.0	  439.8	 7562.0	...
5651112	  765.1	  439.7	 7565.0	...
5651113	  765.2	  440.0	 7569.0	...
5651114	  765.2	  440.3	 7570.0	...
5651115	  765.4	  440.0	 7571.0	...
5651116	  765.4	  439.8	 7570.0	...
5651117	  765.2	  439.7	 7570.0	...
5651118	  764.8	  439.8	 7569.0	...
5651119	  764.3	  440.0	 7568.0	...
5651120	  764.0	  440.2	 7568.0	...
5651121	  764.0	  440.7	 7569.0	...
5651122	  764.3	  441.2	 7569.0	...
5651123	  764.3	  441.7	 7569.0	...
5651124	  764.0	  441.8	 7568.0	...
5651125	  764.5	  441.7	 7568.0	...
5651126	  765.2	  441.6	 7568.0	...
5651127	  765.7	  441.7	 7568.0	...
5651128	  765.7	  441.9	 7569.0	...
5651129	  765.8	  442.4	 7570.0	...
5651130	  765.8	  442.7	 7571.0	...
5651131	  765.5	  442.3	 7572.0	...
5651132	  765.3	  441.6	 7571.0	...
5651133	  765.5	  441.0	 7568.0	...
5651134	  765.7	  441.1	 7563.0	...
5651135	  765.1	  441.3	 7560.0	...
5651136	  763.9	  441.4	 7557.0	...
5651137	  762.6	  441.6	 7558.0	...
5651138	  762.7	  441.6	 7559.0	...
5651139	  763.3	  441.5	 7560.0	...
5651140	  764.1	  441.0	 7555.0	...
5651141	  764.2	  440.2	 7551.0	...
5651142	  764.3	  439.4	 7549.0	...
5651143	  764.3	  440.1	 7552.0	...
5651144	  764.3	  441.2	 7556.0	...
5651145	  764.3	  442.4	 7556.0	...
5651146	  764.4	  442.5	 7555.0	...
5651147	  764.5	  442.6	 7555.0	...
5651148	  764.6	  442.5	 7555.0	...
5651149	  764.5	  442.6	 7551.0	...
5651150	  764.5	  442.7	 7547.0	...
5651151	  764.7	  442.7	 7540.0	...
5651152	  764.9	  442.6	 7537.0	...
5651153	  764.7	  442.6	 7534.0	...
5651154	  763.7	  442.6	 7534.0	...
5651155	  762.7	  442.5	 7533.0	...
5651156	  762.2	  442.2	 7532.0	...
5651157	  762.7	  441.8	 7531.0	...
5651158	  763.3	  441.5	 7532.0	...
5651159	  763.5	  441.2	 7535.0	...
5651160	  763.0	  441.0	 7539.0	...
5651161	  762.4	  440.7	 7537.0	...
5651162	  762.7	  440.5	 7531.0	...
5651163	  763.2	  440.3	 7525.0	...
5651164	  763.8	  440.7	 7528.0	...
5651165	  763.9	  441.5	 7531.0	...
5651166	  764.0	  442.3	 7533.0	...
5651167	  763.9	  442.0	 7532.0	...
5651168	  764.1	  441.6	 7532.0	...
5651169	  764.3	  441.3	 7534.0	...
5651170	  764.5	  441.4	 7533.0	...
5651171	  764.5	  441.5	 7531.0	...
5651172	  764.2	  441.9	 7526.0	...
5651173	  764.0	  442.3	 7522.0	...
5651174	  763.9	  442.5	 7519.0	...
5651175	  763.9	  442.5	 7518.0	...
5651176	  763.7	  442.4	 7518.0	...
5651177	  763.5	  442.3	 7516.0	...
5651178	  763.4	  442.2	 7514.0	...
5651179	  763.3	  442.3	 7514.0	...
5651180	  763.3	  442.1	 7516.0	...
5651181	  763.3	  441.8	 7512.0	...
5651182	  763.1	  441.4	 7505.0	...
5651183	  762.9	  441.9	 7499.0	...
5651184	  762.6	  442.6	 7499.0	...
5651185	  762.3	  443.3	 7499.0	...
5651186	  761.7	  443.4	 7498.0	...
5651187	  761.2	  442.9	 7495.0	...
5651188	  760.9	  442.0	 7492.0	...
5651189	  760.8	  441.0	 7490.0	...
5651190	  761.5	  441.5	 7489.0	...
5651191	  762.2	  442.2	 7487.0	...
5651192	  762.2	  442.7	 7487.0	...
5651193	  761.5	  442.4	 7487.0	...
5651194	  760.8	  442.1	 7483.0	...
5651195	  760.6	  442.1	 7478.0	...
5651196	  760.5	  442.1	 7472.0	...
5651197	  761.0	  442.1	 7475.0	...
5651198	  761.6	  442.1	 7477.0	...
5651199	  762.3	  442.1	 7478.0	...
5651200	  762.3	  442.3	 7476.0	...
5651201	  760.8	  442.8	 7474.0	...
5651202	  759.3	  443.4	 7472.0	...
5651203	  757.8	  443.6	 7472.0	...
5651204	  758.6	  442.7	 7472.0	...
5651205	  759.5	  441.8	 7472.0	...
5651206	  760.3	  441.4	 7472.0	...
5651207	  760.3	  441.9	 7471.0	...
5651208	  759.4	  442.3	 7470.0	...
5651209	  758.5	  442.2	 7466.0	...
5651210	  757.6	  442.0	 7464.0	...
5651211	  757.8	  442.0	 7463.0	...
5651212	  758.0	  442.2	 7465.0	...
5651213	  758.1	  442.7	 7465.0	...
5651214	  757.9	  443.2	 7461.0	...
5651215	  757.6	  443.5	 7458.0	...
5651216	  757.7	  443.9	 7456.0	...
5651217	  758.0	  444.4	 7456.0	...
5651218	  758.4	  445.0	 7456.0	...
5651219	  758.3	  445.3	 7457.0	...
5651220	  758.3	  445.8	 7457.0	...
5651221	  758.2	  446.0	 7456.0	...
5651222	  758.2	  446.2	 7454.0	...
5651223	  758.3	  446.2	 7452.0	...
5651224	  758.2	  446.3	 7449.0	...
5651225	  758.0	  446.3	 7445.0	...
5651226	  757.7	  446.4	 7445.0	...
5651227	  757.4	  446.5	 7446.0	...
5651228	  757.3	  446.6	 7447.0	...
5651229	  757.6	  446.3	 7447.0	...
5651230	  758.0	  446.0	 7446.0	...
5651231	  758.3	  445.7	 7443.0	...
5651232	  759.1	  445.6	 7442.0	...
5651233	  759.7	  445.7	 7441.0	...
5651234	  760.3	  445.6	 7441.0	...
5651235	  760.1	  445.7	 7441.0	...
5651236	  760.0	  445.9	 7436.0	...
5651237	  759.9	  446.0	 7431.0	...
5651238	  759.9	  446.0	 7426.0	...
5651239	  759.9	  445.9	 7425.0	...
5651240	  759.6	  445.8	 7424.0	...
5651241	  759.3	  445.4	 7424.0	...
5651242	  758.9	  445.2	 7424.0	...
5651243	  759.2	  445.3	 7423.0	...
5651244	  759.7	  445.8	 7419.0	...
5651245	  760.2	  446.3	 7415.0	...
5651246	  760.6	  446.2	 7411.0	...
5651247	  761.4	  445.6	 7411.0	...
5651248	  762.1	  445.0	 7410.0	...
5651249	  762.5	  444.4	 7409.0	...
5651250	  762.5	  444.6	 7405.0	...
5651251	  762.5	  444.8	 7403.0	...
5651252	  762.6	  445.0	 7402.0	...
5651253	  762.8	  445.3	 7403.0	...
5651254	  763.0	  445.3	 7403.0	...
5651255	  763.4	  445.4	 7402.0	...
5651256	  763.6	  445.4	 7400.0	...
5651257	  763.7	  446.1	 7398.0	...
5651258	  763.0	  447.0	 7389.0	...
5651259	  762.4	  447.3	 7381.0	...
5651260	  761.9	  447.0	 7374.0	...
5651261	  762.1	  447.6	 7379.0	...
5651262	  762.3	  448.7	 7382.0	...
5651263	  762.3	  448.8	 7383.0	...
5651264	  762.2	  447.9	 7381.0	...
5651265	  762.2	  447.6	 7380.0	...
5651266	  762.2	  448.2	 7379.0	...
5651267	  762.8	  448.8	 7376.0	...
5651268	  763.3	  448.6	 7373.0	...
5651269	  763.9	  448.1	 7370.0	...
5651270	  763.9	  447.7	 7370.0	...
5651271	  763.7	  447.3	 7370.0	...
5651272	  763.5	  447.4	 7371.0	...
5651273	  763.4	  447.4	 7373.0	...
5651274	  763.3	  447.5	 7374.0	...
5651275	  763.0	  448.0	 7374.0	...
5651276	  762.5	  448.6	 7373.0	...
5651277	  761.9	  448.8	 7370.0	...
5651278	  761.5	  448.6	 7368.0	...
5651279	  761.4	  448.8	 7367.0	...
5651280	  762.1	  449.1	 7366.0	...
5651281	  763.2	  449.5	 7364.0	...
5651282	  764.3	  449.4	 7361.0	...
5651283	  764.8	  449.2	 7360.0	...
5651284	  764.9	  449.0	 7359.0	...
5651285	  764.6	  448.8	 7360.0	...
5651286	  764.4	  448.8	 7361.0	...
5651287	  764.3	  448.9	 7362.0	...
5651288	  764.3	  449.0	 7363.0	...
5651289	  764.4	  449.1	 7363.0	...
5651290	  764.7	  449.3	 7366.0	...
5651291	  764.8	  449.2	 7368.0	...
5651292	  765.0	  449.3	 7363.0	...
5651293	  764.5	  449.6	 7355.0	...
5651294	  764.1	  450.1	 7349.0	...
5651295	  763.7	  450.3	 7349.0	...
5651296	  763.7	  450.1	 7351.0	...
5651297	  764.9	  449.8	 7350.0	...
EFIX R   5650664	5651297	634	  765.1	  443.1	   7484
SSACC R  5651298
5651298	  766.1	  449.7	 7349.0	...
5651299	  769.1	  449.5	 7347.0	...
5651300	  771.4	  449.4	 7347.0	...
5651301	  774.1	  449.2	 7347.0	...
5651302	  776.1	  449.0	 7347.0	...
5651303	  778.9	  448.5	 7347.0	...
5651304	  781.4	  448.0	 7345.0	...
ESACC R  5651298	5651304	7	  766.1	  449.7	  781.4	  448.0	   0.33	     46
SFIX R   5651305
5651305	  782.8	  447.7	 7340.0	...
5651306	  783.9	  447.9	 7335.0	...
5651307	  784.4	  448.8	 7330.0	...
5651308	  784.8	  449.8	 7328.0	...
5651309	  784.4	  450.4	 7328.0	...
5651310	  783.4	  450.5	 7330.0	...
5651311	  782.2	  451.5	 7332.0	...
5651312	  780.9	  452.6	 7332.0	...
5651313	  780.3	  453.7	 7331.0	...
5651314	  779.5	  454.3	 7331.0	...
5651315	  779.1	  455.3	 7329.0	...
5651316	  778.3	  456.2	 7327.0	...
5651317	  777.8	  456.8	 7325.0	...
5651318	  777.4	  456.8	 7325.0	...
5651319	  777.7	  456.8	 7325.0	...
5651320	  778.0	  456.7	 7322.0	...
5651321	  777.7	  456.8	 7319.0	...
5651322	  777.2	  456.2	 7315.0	...
5651323	  776.7	  455.5	 7313.0	...
5651324	  776.8	  454.7	 7313.0	...
5651325	  776.6	  454.5	 7312.0	...
5651326	  776.3	  454.3	 7310.0	...
5651327	  776.6	  454.7	 7307.0	...
5651328	  777.2	  455.6	 7304.0	...
5651329	  778.0	  456.5	 7300.0	...
5651330	  778.3	  456.8	 7297.0	...
5651331	  778.5	  456.9	 7295.0	...
5651332	  779.0	  456.7	 7296.0	...
5651333	  779.3	  456.6	 7296.0	...
5651334	  779.5	  456.4	 7297.0	...
5651335	  779.5	  456.6	 7299.0	...
5651336	  779.7	  456.8	 7300.0	...
5651337	  779.8	  456.9	 7300.0	...
5651338	  779.8	  456.5	 7296.0	...
5651339	  779.7	  456.3	 7288.0	...
5651340	  779.8	  456.4	 7280.0	...
5651341	  780.1	  456.7	 7276.0	...
5651342	  780.1	  456.8	 7278.0	...
5651343	  780.1	  456.6	 7280.0	...
5651344	  780.4	  456.2	 7281.0	...
5651345	  781.0	  456.1	 7280.0	...
5651346	  781.7	  456.5	 7278.0	...
5651347	  782.1	  456.8	 7274.0	...
5651348	  782.2	  457.1	 7272.0	...
5651349	  781.8	  456.9	 7270.0	...
5651350	  781.4	  456.5	 7270.0	...
5651351	  781.3	  456.1	 7270.0	...
5651352	  781.6	  456.5	 7270.0	...
5651353	  782.0	  457.3	 7269.0	...
5651354	  782.0	  457.8	 7269.0	...
5651355	  782.4	  457.1	 7269.0	...
5651356	  782.9	  456.3	 7269.0	...
5651357	  782.7	  456.5	 7268.0	...
5651358	  782.0	  457.1	 7267.0	...
5651359	  781.6	  457.6	 7265.0	...
5651360	  781.9	  457.5	 7263.0	...
5651361	  782.2	  457.4	 7260.0	...
5651362	  782.4	  457.3	 7258.0	...
5651363	  782.7	  457.2	 7256.0	...
5651364	  783.0	  457.0	 7256.0	...
5651365	  783.0	  456.7	 7255.0	...
5651366	  782.8	  456.4	 7258.0	...
5651367	  782.8	  456.9	 7261.0	...
5651368	  782.3	  457.6	 7264.0	...
5651369	  782.1	  458.4	 7265.0	...
5651370	  782.0	  458.4	 7262.0	...
5651371	  782.1	  458.4	 7255.0	...
5651372	  781.7	  458.5	 7249.0	...
5651373	  781.6	  458.5	 7246.0	...
5651374	  781.9	  457.4	 7250.0	...
5651375	  782.3	  456.2	 7253.0	...
5651376	  782.4	  456.1	 7256.0	...
5651377	  782.5	  457.2	 7257.0	...
5651378	  782.8	  458.3	 7257.0	...
5651379	  783.0	  458.1	 7256.0	...
5651380	  783.2	  458.0	 7255.0	...
5651381	  783.3	  457.8	 7254.0	...
5651382	  783.5	  457.7	 7252.0	...
5651383	  783.6	  457.6	 7248.0	...
5651384	  784.3	  457.8	 7245.0	...
5651385	  785.0	  458.2	 7242.0	...
5651386	  785.7	  458.9	 7242.0	...
5651387	  785.8	  459.5	 7244.0	...
5651388	  786.0	  459.8	 7250.0	...
5651389	  785.9	  458.3	 7256.0	...
5651390	  785.8	  456.8	 7258.0	...
5651391	  785.0	  456.2	 7255.0	...
5651392	  784.5	  457.7	 7252.0	...
5651393	  784.1	  458.9	 7251.0	...
5651394	  784.3	  459.1	 7250.0	...
5651395	  784.4	  458.7	 7249.0	...
5651396	  784.4	  458.7	 7246.0	...
5651397	  784.3	  458.8	 7244.0	...
5651398	  784.3	  459.0	 7244.0	...
5651399	  784.4	  459.0	 7246.0	...
5651400	  784.9	  460.0	 7247.0	...
5651401	  785.4	  461.0	 7248.0	...
5651402	  786.0	  462.0	 7248.0	...
5651403	  786.4	  461.9	 7244.0	...
5651404	  786.4	  461.0	 7239.0	...
5651405	  786.3	  459.9	 7234.0	...
5651406	  785.8	  458.9	 7233.0	...
5651407	  785.5	  458.8	 7234.0	...
5651408	  785.4	  458.8	 7236.0	...
5651409	  785.8	  459.2	 7238.0	...
5651410	  786.1	  459.5	 7237.0	...
5651411	  785.7	  459.8	 7237.0	...
5651412	  785.0	  459.9	 7236.0	...
5651413	  784.3	  460.0	 7236.0	...
5651414	  784.3	  460.1	 7235.0	...
5651415	  784.6	  460.1	 7232.0	...
5651416	  784.9	  460.1	 7230.0	...
5651417	  785.5	  459.8	 7227.0	...
5651418	  785.9	  459.5	 7227.0	...
5651419	  786.2	  459.3	 7227.0	...
5651420	  786.1	  459.4	 7227.0	...
5651421	  785.9	  459.2	 7228.0	...
5651422	  785.7	  459.1	 7228.0	...
5651423	  785.8	  459.1	 7227.0	...
5651424	  786.0	  459.1	 7226.0	...
5651425	  786.2	  459.0	 7225.0	...
5651426	  786.4	  458.8	 7224.0	...
5651427	  787.2	  459.5	 7224.0	...
5651428	  787.9	  460.2	 7224.0	...
5651429	  788.5	  460.6	 7226.0	...
5651430	  788.8	  459.7	 7228.0	...
5651431	  789.0	  458.8	 7228.0	...
5651432	  789.1	  458.0	 7227.0	...
5651433	  788.9	  457.8	 7229.0	...
5651434	  788.7	  458.2	 7231.0	...
5651435	  788.5	  458.7	 7233.0	...
5651436	  788.7	  459.2	 7233.0	...
5651437	  789.1	  459.3	 7233.0	...
5651438	  789.4	  459.6	 7230.0	...
5651439	  789.3	  460.0	 7226.0	...
5651440	  789.1	  460.3	 7223.0	...
5651441	  789.3	  460.4	 7223.0	...
5651442	  789.5	  460.3	 7222.0	...
5651443	  789.9	  459.9	 7220.0	...
5651444	  790.2	  459.5	 7219.0	...
5651445	  790.6	  459.2	 7218.0	...
5651446	  790.7	  459.2	 7219.0	...
5651447	  790.3	  459.3	 7223.0	...
5651448	  789.7	  459.9	 7226.0	...
5651449	  789.1	  460.5	 7226.0	...
5651450	  789.0	  461.1	 7223.0	...
5651451	  789.4	  461.1	 7217.0	...
5651452	  789.8	  460.6	 7215.0	...
5651453	  790.1	  460.0	 7212.0	...
5651454	  790.4	  459.5	 7213.0	...
5651455	  790.6	  459.4	 7215.0	...
5651456	  790.3	  459.5	 7217.0	...
5651457	  789.6	  458.9	 7216.0	...
5651458	  788.8	  458.4	 7214.0	...
5651459	  788.8	  458.7	 7212.0	...
5651460	  789.0	  459.6	 7212.0	...
5651461	  789.0	  460.2	 7212.0	...
5651462	  788.7	  459.9	 7211.0	...
5651463	  788.5	  459.8	 7210.0	...
5651464	  788.9	  460.3	 7211.0	...
5651465	  789.6	  460.7	 7211.0	...
5651466	  790.1	  460.3	 7212.0	...
5651467	  790.3	  459.6	 7212.0	...
5651468	  790.1	  458.9	 7212.0	...
5651469	  790.0	  458.4	 7212.0	...
5651470	  789.9	  458.1	 7211.0	...
5651471	  789.8	  457.9	 7212.0	...
5651472	  789.7	  458.1	 7212.0	...
5651473	  789.7	  458.4	 7212.0	...
5651474	  789.8	  458.5	 7212.0	...
5651475	  789.7	  458.6	 7206.0	...
5651476	  789.5	  458.5	 7200.0	...
5651477	  789.5	  458.4	 7202.0	...
5651478	  789.5	  458.3	 7209.0	...
5651479	  789.5	  457.7	 7217.0	...
5651480	  789.4	  457.2	 7217.0	...
5651481	  789.3	  456.4	 7213.0	...
5651482	  789.4	  456.2	 7209.0	...
5651483	  789.6	  456.1	 7204.0	...
5651484	  790.0	  457.0	 7207.0	...
5651485	  790.3	  457.9	 7209.0	...
5651486	  790.4	  458.2	 7208.0	...
5651487	  790.4	  457.4	 7204.0	...
5651488	  790.2	  456.7	 7201.0	...
5651489	  790.0	  456.2	 7202.0	...
5651490	  789.6	  456.1	 7202.0	...
5651491	  789.3	  455.5	 7201.0	...
5651492	  788.9	  455.2	 7200.0	...
5651493	  788.9	  454.9	 7199.0	...
5651494	  788.9	  455.1	 7198.0	...
5651495	  788.9	  455.3	 7198.0	...
5651496	  789.1	  455.5	 7198.0	...
5651497	  789.6	  455.6	 7198.0	...
5651498	  790.2	  455.6	 7199.0	...
5651499	  790.9	  455.8	 7199.0	...
5651500	  791.0	  456.0	 7198.0	...
5651501	  790.8	  456.2	 7197.0	...
5651502	  790.4	  456.1	 7196.0	...
5651503	  790.5	  456.0	 7196.0	...
5651504	  790.8	  455.8	 7196.0	...
5651505	  791.2	  455.9	 7195.0	...
5651506	  791.2	  456.3	 7195.0	...
5651507	  791.2	  456.7	 7194.0	...
5651508	  791.3	  457.0	 7193.0	...
5651509	  791.1	  457.2	 7193.0	...
5651510	  790.7	  456.4	 7190.0	...
5651511	  790.4	  455.3	 7188.0	...
5651512	  790.4	  454.5	 7187.0	...
5651513	  790.6	  454.7	 7189.0	...
5651514	  791.1	  454.7	 7191.0	...
5651515	  791.8	  454.4	 7191.0	...
5651516	  792.5	  454.1	 7192.0	...
5651517	  792.9	  454.0	 7191.0	...
5651518	  792.0	  454.2	 7190.0	...
5651519	  791.2	  454.4	 7189.0	...
5651520	  791.0	  454.5	 7192.0	...
5651521	  791.6	  454.5	 7194.0	...
5651522	  792.5	  454.1	 7196.0	...
5651523	  792.7	  453.4	 7195.0	...
5651524	  793.4	  452.8	 7192.0	...
5651525	  793.7	  452.6	 7189.0	...
5651526	  793.2	  452.8	 7188.0	...
5651527	  791.9	  453.1	 7188.0	...
5651528	  790.6	  453.3	 7191.0	...
5651529	  790.7	  453.3	 7193.0	...
5651530	  791.1	  453.6	 7195.0	...
5651531	  791.9	  454.3	 7195.0	...
5651532	  792.4	  455.1	 7195.0	...
5651533	  793.0	  456.0	 7198.0	...
5651534	  793.2	  456.2	 7204.0	...
5651535	  793.4	  455.8	 7209.0	...
5651536	  793.1	  455.2	 7209.0	...
5651537	  792.7	  454.6	 7209.0	...
5651538	  792.3	  454.5	 7208.0	...
5651539	  792.3	  454.4	 7205.0	...
5651540	  792.3	  454.3	 7200.0	...
5651541	  792.2	  454.1	 7197.0	...
5651542	  791.5	  453.9	 7199.0	...
5651543	  791.0	  454.4	 7197.0	...
5651544	  790.4	  455.1	 7194.0	...
5651545	  790.8	  455.0	 7191.0	...
5651546	  791.9	  454.1	 7190.0	...
5651547	  792.9	  453.4	 7190.0	...
5651548	  793.5	  453.9	 7189.0	...
5651549	  793.8	  454.5	 7189.0	...
5651550	  794.0	  454.6	 7189.0	...
5651551	  794.0	  454.1	 7190.0	...
5651552	  793.5	  453.8	 7192.0	...
5651553	  792.1	  453.9	 7194.0	...
5651554	  791.0	  454.0	 7194.0	...
5651555	  791.1	  453.2	 7195.0	...
5651556	  792.2	  452.3	 7196.0	...
5651557	  793.0	  451.5	 7197.0	...
5651558	  792.6	  451.9	 7197.0	...
5651559	  791.2	  452.5	 7196.0	...
5651560	  790.1	  453.1	 7195.0	...
5651561	  789.2	  453.4	 7198.0	...
5651562	  789.5	  453.6	 7201.0	...
5651563	  789.9	  453.5	 7199.0	...
5651564	  790.4	  453.1	 7195.0	...
5651565	  790.9	  452.3	 7194.0	...
5651566	  791.3	  451.7	 7198.0	...
5651567	  791.5	  451.8	 7200.0	...
5651568	  791.3	  451.9	 7198.0	...
5651569	  791.1	  451.7	 7193.0	...
5651570	  790.9	  451.1	 7188.0	...
5651571	  790.7	  450.8	 7183.0	...
5651572	  790.2	  450.7	 7185.0	...
5651573	  790.0	  451.4	 7188.0	...
5651574	  789.8	  452.3	 7191.0	...
5651575	  789.6	  452.8	 7191.0	...
5651576	  789.4	  452.5	 7191.0	...
5651577	  789.9	  452.1	 7191.0	...
5651578	  790.2	  452.0	 7189.0	...
5651579	  790.4	  451.9	 7187.0	...
5651580	  789.8	  452.0	 7185.0	...
5651581	  789.3	  452.1	 7185.0	...
5651582	  788.9	  452.8	 7185.0	...
5651583	  788.9	  453.5	 7188.0	...
5651584	  789.8	  454.1	 7190.0	...
5651585	  791.4	  452.8	 7193.0	...
5651586	  793.1	  451.4	 7192.0	...
5651587	  792.7	  450.1	 7191.0	...
5651588	  791.7	  450.0	 7189.0	...
5651589	  790.7	  450.0	 7187.0	...
5651590	  790.6	  450.1	 7185.0	...
5651591	  790.8	  450.3	 7184.0	...
5651592	  791.0	  450.4	 7186.0	...
5651593	  791.3	  450.3	 7188.0	...
5651594	  791.3	  450.1	 7193.0	...
5651595	  791.4	  450.5	 7195.0	...
5651596	  791.5	  451.1	 7192.0	...
5651597	  790.7	  451.8	 7186.0	...
5651598	  789.9	  452.4	 7180.0	...
5651599	  789.2	  452.9	 7179.0	...
5651600	  789.4	  453.2	 7180.0	...
5651601	  789.5	  453.2	 7184.0	...
5651602	  789.4	  452.7	 7188.0	...
5651603	  789.4	  452.2	 7192.0	...
5651604	  789.7	  452.2	 7190.0	...
5651605	  790.2	  452.8	 7189.0	...
5651606	  791.5	  453.3	 7187.0	...
5651607	  792.5	  452.6	 7187.0	...
5651608	  792.8	  451.7	 7186.0	...
5651609	  792.0	  451.0	 7186.0	...
5651610	  791.2	  451.1	 7187.0	...
5651611	  790.9	  450.9	 7189.0	...
5651612	  790.5	  450.7	 7192.0	...
5651613	  790.2	  450.9	 7192.0	...
5651614	  789.8	  451.3	 7188.0	...
5651615	  789.7	  452.3	 7182.0	...
5651616	  789.9	  452.8	 7180.0	...
5651617	  790.9	  453.2	 7184.0	...
5651618	  791.8	  452.6	 7189.0	...
5651619	  792.2	  452.2	 7190.0	...
5651620	  792.0	  452.0	 7188.0	...
5651621	  791.9	  452.2	 7185.0	...
5651622	  792.0	  452.9	 7184.0	...
5651623	  792.1	  453.5	 7185.0	...
5651624	  792.1	  454.1	 7186.0	...
5651625	  792.0	  454.3	 7186.0	...
5651626	  791.8	  454.5	 7182.0	...
5651627	  791.1	  454.6	 7179.0	...
5651628	  790.6	  454.7	 7176.0	...
5651629	  790.3	  454.5	 7179.0	...
5651630	  791.1	  453.5	 7182.0	...
5651631	  792.0	  452.5	 7184.0	...
5651632	  792.7	  452.8	 7183.0	...
5651633	  792.5	  453.9	 7181.0	...
5651634	  792.1	  454.1	 7181.0	...
5651635	  791.8	  452.8	 7181.0	...
5651636	  791.8	  451.4	 7181.0	...
5651637	  792.2	  451.3	 7180.0	...
5651638	  792.6	  451.6	 7177.0	...
5651639	  792.3	  452.2	 7174.0	...
5651640	  791.7	  452.5	 7177.0	...
5651641	  791.2	  453.1	 7181.0	...
5651642	  791.2	  453.4	 7184.0	...
5651643	  791.1	  453.2	 7180.0	...
5651644	  791.1	  452.6	 7177.0	...
5651645	  791.4	  452.0	 7176.0	...
5651646	  791.7	  452.2	 7179.0	...
5651647	  791.4	  452.4	 7181.0	...
5651648	  790.9	  452.4	 7185.0	...
5651649	  791.1	  451.9	 7187.0	...
5651650	  791.9	  451.2	 7189.0	...
5651651	  792.6	  450.8	 7188.0	...
5651652	  792.7	  451.4	 7187.0	...
5651653	  792.9	  452.4	 7187.0	...
5651654	  793.0	  453.3	 7187.0	...
5651655	  792.9	  453.2	 7185.0	...
5651656	  792.7	  453.1	 7183.0	...
5651657	  792.3	  453.1	 7182.0	...
5651658	  792.1	  452.3	 7181.0	...
5651659	  792.1	  451.5	 7177.0	...
5651660	  792.2	  451.3	 7174.0	...
5651661	  792.8	  451.9	 7172.0	...
5651662	  793.3	  452.3	 7172.0	...
5651663	  792.5	  452.0	 7171.0	...
5651664	  791.2	  451.7	 7171.0	...
5651665	  790.0	  451.5	 7173.0	...
5651666	  790.0	  451.3	 7177.0	...
5651667	  790.2	  451.6	 7177.0	...
5651668	  790.2	  452.1	 7174.0	...
5651669	  790.3	  452.5	 7171.0	...
5651670	  790.0	  452.6	 7170.0	...
5651671	  789.7	  452.7	 7168.0	...
5651672	  789.3	  452.8	 7171.0	...
5651673	  789.1	  452.8	 7175.0	...
5651674	  788.9	  453.2	 7180.0	...
5651675	  788.9	  453.5	 7180.0	...
5651676	  789.2	  453.0	 7181.0	...
5651677	  789.7	  451.7	 7181.0	...
5651678	  790.2	  450.3	 7178.0	...
5651679	  790.4	  449.7	 7174.0	...
5651680	  790.3	  450.1	 7169.0	...
5651681	  790.4	  450.7	 7168.0	...
5651682	  790.1	  451.5	 7168.0	...
5651683	  790.0	  452.2	 7168.0	...
5651684	  790.2	  452.7	 7169.0	...
5651685	  790.7	  453.0	 7169.0	...
5651686	  791.5	  452.9	 7168.0	...
5651687	  791.7	  452.8	 7167.0	...
5651688	  791.5	  452.7	 7164.0	...
5651689	  790.9	  452.6	 7163.0	...
5651690	  790.5	  452.5	 7164.0	...
5651691	  790.5	  452.4	 7165.0	...
5651692	  790.6	  452.1	 7167.0	...
5651693	  790.8	  452.6	 7168.0	...
5651694	  790.9	  453.2	 7169.0	...
5651695	  790.9	  453.9	 7169.0	...
5651696	  790.9	  453.7	 7168.0	...
5651697	  790.9	  453.3	 7167.0	...
5651698	  790.6	  452.9	 7165.0	...
5651699	  790.2	  452.8	 7164.0	...
5651700	  789.7	  452.7	 7164.0	...
5651701	  789.5	  452.6	 7163.0	...
5651702	  789.0	  452.5	 7163.0	...
5651703	  788.5	  452.3	 7162.0	...
5651704	  788.1	  452.1	 7162.0	...
5651705	  788.3	  451.8	 7162.0	...
5651706	  789.6	  452.5	 7163.0	...
5651707	  790.8	  453.5	 7166.0	...
5651708	  791.6	  454.2	 7170.0	...
5651709	  791.1	  453.8	 7173.0	...
5651710	  790.7	  453.3	 7170.0	...
5651711	  790.6	  452.7	 7165.0	...
5651712	  790.7	  452.4	 7160.0	...
5651713	  790.5	  452.1	 7162.0	...
5651714	  790.2	  451.9	 7166.0	...
5651715	  790.1	  451.7	 7169.0	...
5651716	  790.3	  453.0	 7170.0	...
5651717	  790.7	  454.3	 7169.0	...
5651718	  791.0	  454.5	 7163.0	...
5651719	  791.2	  453.3	 7159.0	...
5651720	  790.9	  451.9	 7156.0	...
5651721	  790.5	  451.5	 7157.0	...
5651722	  789.8	  451.4	 7161.0	...
5651723	  789.5	  451.9	 7165.0	...
5651724	  789.5	  452.6	 7170.0	...
5651725	  789.7	  453.2	 7171.0	...
5651726	  790.0	  453.9	 7172.0	...
5651727	  790.1	  454.3	 7177.0	...
5651728	  790.2	  454.9	 7182.0	...
5651729	  790.1	  455.2	 7187.0	...
5651730	  789.9	  455.2	 7188.0	...
5651731	  789.7	  454.9	 7190.0	...
5651732	  790.5	  454.3	 7191.0	...
5651733	  791.5	  454.1	 7181.0	...
5651734	  791.6	  454.0	 7170.0	...
5651735	  790.8	  454.1	 7163.0	...
5651736	  790.4	  454.4	 7167.0	...
5651737	  790.6	  454.7	 7171.0	...
5651738	  790.8	  454.9	 7173.0	...
5651739	  790.6	  454.8	 7175.0	...
5651740	  790.7	  454.6	 7178.0	...
5651741	  790.9	  454.6	 7178.0	...
5651742	  791.1	  454.5	 7179.0	...
5651743	  791.2	  454.5	 7180.0	...
5651744	  791.1	  454.1	 7175.0	...
5651745	  790.6	  453.4	 7169.0	...
5651746	  790.3	  452.7	 7167.0	...
5651747	  790.4	  452.5	 7173.0	...
5651748	  790.9	  453.3	 7180.0	...
5651749	  791.1	  454.2	 7184.0	...
5651750	  791.2	  454.5	 7187.0	...
5651751	  791.0	  454.1	 7188.0	...
5651752	  790.8	  453.7	 7186.0	...
5651753	  790.5	  452.9	 7181.0	...
5651754	  790.2	  452.1	 7178.0	...
5651755	  790.1	  451.1	 7175.0	...
5651756	  790.2	  451.0	 7171.0	...
5651757	  790.5	  452.0	 7166.0	...
5651758	  790.6	  453.1	 7162.0	...
5651759	  790.5	  453.9	 7162.0	...
5651760	  790.3	  453.6	 7163.0	...
5651761	  790.2	  453.2	 7163.0	...
5651762	  789.8	  453.4	 7164.0	...
5651763	  789.3	  453.6	 7162.0	...
5651764	  790.1	  453.0	 7160.0	...
5651765	  791.2	  452.3	 7158.0	...
5651766	  792.1	  451.6	 7160.0	...
5651767	  791.4	  451.7	 7162.0	...
5651768	  791.1	  452.5	 7163.0	...
5651769	  790.8	  453.4	 7163.0	...
5651770	  790.7	  454.0	 7162.0	...
5651771	  790.7	  453.7	 7159.0	...
5651772	  790.8	  453.4	 7157.0	...
5651773	  791.3	  453.4	 7154.0	...
5651774	  791.7	  453.3	 7153.0	...
5651775	  792.0	  453.2	 7152.0	...
5651776	  792.2	  453.1	 7151.0	...
5651777	  792.3	  453.0	 7151.0	...
5651778	  792.7	  452.9	 7151.0	...
5651779	  792.8	  452.7	 7150.0	...
5651780	  792.9	  452.5	 7149.0	...
5651781	  792.8	  452.2	 7147.0	...
5651782	  792.6	  452.1	 7146.0	...
5651783	  792.4	  452.1	 7145.0	...
5651784	  792.6	  452.1	 7144.0	...
5651785	  792.8	  452.3	 7142.0	...
5651786	  793.3	  452.5	 7142.0	...
5651787	  793.6	  452.9	 7140.0	...
5651788	  794.2	  453.0	 7140.0	...
5651789	  794.6	  453.2	 7139.0	...
5651790	  794.2	  453.4	 7137.0	...
5651791	  792.8	  453.7	 7136.0	...
5651792	  791.4	  454.0	 7138.0	...
5651793	  790.9	  454.3	 7143.0	...
5651794	  791.2	  454.7	 7148.0	...
5651795	  792.0	  455.0	 7151.0	...
5651796	  792.7	  454.8	 7153.0	...
5651797	  792.7	  454.3	 7152.0	...
5651798	  792.3	  454.0	 7150.0	...
5651799	  791.8	  453.8	 7148.0	...
5651800	  791.7	  453.9	 7147.0	...
5651801	  791.6	  453.8	 7145.0	...
5651802	  791.6	  453.7	 7145.0	...
5651803	  791.8	  453.7	 7147.0	...
5651804	  791.9	  454.0	 7148.0	...
5651805	  792.8	  453.9	 7149.0	...
5651806	  793.7	  453.6	 7151.0	...
5651807	  794.9	  454.1	 7153.0	...
5651808	  795.2	  455.0	 7155.0	...
5651809	  795.4	  455.0	 7154.0	...
5651810	  795.2	  454.1	 7152.0	...
5651811	  794.3	  453.4	 7149.0	...
5651812	  793.5	  453.7	 7147.0	...
5651813	  792.7	  454.1	 7145.0	...
5651814	  792.9	  454.2	 7147.0	...
5651815	  793.0	  454.4	 7148.0	...
5651816	  793.2	  454.7	 7148.0	...
5651817	  793.2	  454.6	 7146.0	...
5651818	  793.3	  454.6	 7145.0	...
5651819	  793.3	  454.4	 7147.0	...
5651820	  793.5	  454.4	 7146.0	...
5651821	  793.6	  454.3	 7143.0	...
5651822	  793.4	  454.4	 7140.0	...
5651823	  793.2	  454.5	 7138.0	...
5651824	  793.0	  454.7	 7141.0	...
5651825	  793.1	  454.7	 7145.0	...
5651826	  793.2	  454.6	 7147.0	...
5651827	  793.2	  454.6	 7144.0	...
5651828	  793.7	  454.7	 7140.0	...
5651829	  794.2	  454.9	 7134.0	...
5651830	  793.9	  454.9	 7134.0	...
5651831	  793.1	  454.7	 7134.0	...
5651832	  792.4	  454.5	 7134.0	...
5651833	  792.7	  455.2	 7133.0	...
5651834	  793.3	  456.0	 7132.0	...
5651835	  793.9	  456.7	 7128.0	...
5651836	  793.4	  456.6	 7125.0	...
5651837	  792.5	  456.1	 7129.0	...
5651838	  792.6	  455.6	 7135.0	...
5651839	  793.4	  454.8	 7141.0	...
5651840	  794.3	  454.6	 7141.0	...
5651841	  794.0	  454.7	 7138.0	...
5651842	  794.6	  455.0	 7134.0	...
5651843	  795.2	  455.5	 7131.0	...
5651844	  795.4	  455.9	 7129.0	...
5651845	  794.6	  455.8	 7128.0	...
5651846	  794.2	  455.4	 7131.0	...
5651847	  794.1	  454.9	 7134.0	...
5651848	  794.4	  455.2	 7136.0	...
5651849	  794.4	  455.8	 7134.0	...
5651850	  794.3	  456.5	 7133.0	...
5651851	  794.2	  457.0	 7132.0	...
5651852	  794.0	  457.1	 7130.0	...
5651853	  794.3	  457.3	 7132.0	...
5651854	  794.8	  457.4	 7135.0	...
5651855	  795.1	  457.2	 7139.0	...
5651856	  795.0	  456.8	 7138.0	...
5651857	  795.1	  456.3	 7136.0	...
5651858	  795.3	  456.2	 7135.0	...
5651859	  795.5	  456.0	 7134.0	...
5651860	  794.9	  455.8	 7134.0	...
5651861	  794.4	  455.8	 7134.0	...
5651862	  794.0	  455.8	 7134.0	...
5651863	  794.4	  455.8	 7135.0	...
5651864	  794.8	  455.8	 7136.0	...
5651865	  795.2	  456.0	 7137.0	...
5651866	  795.5	  456.2	 7136.0	...
5651867	  795.8	  456.1	 7136.0	...
5651868	  795.9	  455.8	 7135.0	...
5651869	  795.7	  455.5	 7134.0	...
5651870	  795.5	  455.5	 7134.0	...
5651871	  795.4	  455.6	 7134.0	...
5651872	  795.3	  455.7	 7133.0	...
5651873	  795.3	  456.2	 7130.0	...
5651874	  795.7	  456.7	 7126.0	...
5651875	  796.3	  456.2	 7128.0	...
5651876	  796.9	  455.2	 7132.0	...
5651877	  797.2	  454.3	 7136.0	...
5651878	  797.3	  454.3	 7137.0	...
5651879	  796.8	  454.5	 7132.0	...
5651880	  796.0	  455.0	 7126.0	...
5651881	  795.1	  455.5	 7121.0	...
5651882	  794.5	  456.1	 7122.0	...
5651883	  794.2	  456.6	 7124.0	...
5651884	  794.8	  456.8	 7127.0	...
5651885	  795.6	  456.3	 7131.0	...
5651886	  796.3	  455.8	 7132.0	...
5651887	  795.9	  455.1	 7130.0	...
5651888	  795.6	  454.7	 7128.0	...
5651889	  795.8	  454.1	 7125.0	...
5651890	  796.4	  454.6	 7127.0	...
5651891	  797.2	  455.3	 7130.0	...
5651892	  797.5	  456.1	 7134.0	...
5651893	  798.1	  455.7	 7134.0	...
5651894	  798.5	  455.4	 7134.0	...
5651895	  798.1	  455.1	 7133.0	...
5651896	  797.3	  455.5	 7132.0	...
5651897	  796.5	  455.9	 7130.0	...
5651898	  796.5	  456.2	 7129.0	...
5651899	  796.9	  456.3	 7129.0	...
5651900	  797.3	  456.3	 7132.0	...
5651901	  797.4	  456.3	 7135.0	...
5651902	  797.2	  456.6	 7138.0	...
5651903	  797.0	  456.9	 7132.0	...
5651904	  796.9	  456.9	 7125.0	...
5651905	  797.0	  456.8	 7118.0	...
5651906	  797.1	  456.7	 7118.0	...
5651907	  796.7	  456.7	 7118.0	...
5651908	  796.1	  456.1	 7121.0	...
5651909	  795.7	  456.0	 7128.0	...
5651910	  796.0	  456.2	 7136.0	...
5651911	  796.2	  457.0	 7141.0	...
5651912	  796.4	  457.1	 7141.0	...
5651913	  796.6	  457.1	 7140.0	...
5651914	  796.8	  456.5	 7138.0	...
5651915	  796.8	  456.2	 7137.0	...
5651916	  796.7	  456.0	 7136.0	...
5651917	  796.6	  455.7	 7136.0	...
5651918	  796.2	  454.9	 7134.0	...
5651919	  795.9	  454.1	 7125.0	...
5651920	  795.4	  453.7	 7117.0	...
5651921	  795.2	  453.5	 7111.0	...
5651922	  795.3	  454.1	 7110.0	...
5651923	  795.8	  454.7	 7113.0	...
5651924	  797.1	  454.8	 7116.0	...
5651925	  798.1	  454.3	 7120.0	...
5651926	  798.2	  454.0	 7122.0	...
5651927	  797.5	  454.2	 7118.0	...
5651928	  797.0	  454.4	 7112.0	...
5651929	  797.2	  455.1	 7106.0	...
5651930	  797.4	  455.7	 7106.0	...
5651931	  797.3	  456.0	 7110.0	...
5651932	  797.1	  455.6	 7114.0	...
5651933	  797.7	  455.1	 7116.0	...
5651934	  798.6	  455.2	 7116.0	...
5651935	  798.9	  455.4	 7117.0	...
5651936	  797.9	  455.7	 7119.0	...
5651937	  796.8	  455.9	 7121.0	...
5651938	  797.1	  455.9	 7123.0	...
5651939	  797.8	  455.8	 7123.0	...
5651940	  798.1	  455.9	 7122.0	...
5651941	  797.8	  456.1	 7122.0	...
5651942	  797.0	  456.7	 7121.0	...
5651943	  796.6	  457.1	 7121.0	...
5651944	  796.2	  457.5	 7120.0	...
5651945	  796.1	  457.7	 7120.0	...
5651946	  796.1	  457.8	 7120.0	...
5651947	  795.8	  458.0	 7121.0	...
MSG	5651948 0000 _ Number On
5651948	  795.6	  458.1	 7121.0	...
5651949	  795.7	  458.1	 7123.0	...
5651950	  795.8	  456.9	 7123.0	...
5651951	  796.1	  455.7	 7123.0	...
5651952	  796.1	  454.4	 7122.0	...
5651953	  796.8	  454.3	 7121.0	...
5651954	  797.4	  454.2	 7120.0	...
5651955	  797.7	  454.3	 7119.0	...
5651956	  797.6	  454.5	 7118.0	...
5651957	  797.0	  454.8	 7117.0	...
5651958	  796.7	  455.0	 7114.0	...
5651959	  797.4	  454.8	 7112.0	...
5651960	  798.4	  454.5	 7110.0	...
5651961	  799.2	  455.1	 7109.0	...
5651962	  798.7	  456.0	 7115.0	...
5651963	  798.3	  456.8	 7120.0	...
5651964	  798.1	  456.7	 7125.0	...
5651965	  798.1	  456.7	 7124.0	...
5651966	  797.4	  456.5	 7127.0	...
5651967	  796.6	  456.2	 7130.0	...
5651968	  795.8	  456.0	 7130.0	...
5651969	  796.0	  455.5	 7124.0	...
5651970	  796.2	  454.9	 7117.0	...
5651971	  796.6	  454.4	 7112.0	...
5651972	  796.7	  454.4	 7111.0	...
5651973	  796.5	  454.0	 7111.0	...
5651974	  796.3	  453.6	 7110.0	...
5651975	  796.2	  453.9	 7111.0	...
5651976	  796.3	  454.7	 7113.0	...
5651977	  796.4	  455.4	 7115.0	...
5651978	  796.5	  455.3	 7116.0	...
5651979	  797.4	  455.1	 7118.0	...
5651980	  798.3	  455.0	 7122.0	...
5651981	  798.0	  455.1	 7127.0	...
5651982	  796.8	  455.3	 7126.0	...
5651983	  795.7	  455.2	 7120.0	...
5651984	  795.8	  455.1	 7114.0	...
5651985	  796.1	  455.0	 7115.0	...
5651986	  796.5	  455.0	 7119.0	...
5651987	  796.7	  455.0	 7122.0	...
5651988	  796.5	  455.1	 7123.0	...
5651989	  796.4	  455.0	 7126.0	...
5651990	  796.2	  454.8	 7129.0	...
5651991	  796.1	  454.7	 7130.0	...
5651992	  795.9	  454.7	 7129.0	...
5651993	  795.7	  454.6	 7128.0	...
5651994	  796.3	  454.4	 7128.0	...
5651995	  797.2	  454.2	 7128.0	...
5651996	  798.1	  454.2	 7128.0	...
5651997	  798.1	  454.2	 7125.0	...
5651998	  797.8	  454.2	 7122.0	...
5651999	  797.4	  454.0	 7117.0	...
5652000	  797.2	  454.3	 7115.0	...
5652001	  797.2	  454.7	 7111.0	...
5652002	  797.2	  454.4	 7109.0	...
5652003	  797.2	  454.1	 7107.0	...
5652004	  797.3	  454.1	 7107.0	...
5652005	  797.4	  454.6	 7107.0	...
5652006	  797.4	  454.9	 7108.0	...
5652007	  797.2	  454.8	 7108.0	...
5652008	  796.9	  454.7	 7107.0	...
5652009	  796.4	  454.7	 7104.0	...
5652010	  796.2	  454.8	 7100.0	...
5652011	  797.1	  454.6	 7104.0	...
5652012	  798.1	  454.3	 7110.0	...
5652013	  798.2	  453.8	 7113.0	...
5652014	  797.2	  453.5	 7109.0	...
5652015	  796.3	  453.4	 7106.0	...
5652016	  796.2	  453.4	 7105.0	...
5652017	  796.5	  452.7	 7106.0	...
5652018	  796.7	  451.9	 7105.0	...
5652019	  797.0	  451.9	 7111.0	...
5652020	  796.9	  452.7	 7116.0	...
5652021	  796.9	  453.2	 7118.0	...
5652022	  796.9	  452.9	 7107.0	...
5652023	  797.2	  452.8	 7096.0	...
5652024	  797.3	  453.1	 7094.0	...
5652025	  797.4	  453.4	 7102.0	...
5652026	  797.6	  453.7	 7111.0	...
5652027	  798.0	  453.9	 7114.0	...
5652028	  798.8	  454.1	 7109.0	...
5652029	  799.3	  454.2	 7105.0	...
5652030	  799.3	  454.1	 7100.0	...
5652031	  798.7	  453.1	 7100.0	...
5652032	  797.8	  452.1	 7100.0	...
5652033	  797.5	  452.2	 7099.0	...
5652034	  798.0	  452.9	 7098.0	...
5652035	  798.8	  453.6	 7098.0	...
5652036	  800.2	  453.4	 7101.0	...
5652037	  800.8	  453.7	 7103.0	...
5652038	  800.8	  454.0	 7105.0	...
5652039	  800.3	  454.2	 7106.0	...
5652040	  799.4	  454.0	 7107.0	...
5652041	  799.1	  453.8	 7108.0	...
5652042	  798.7	  453.8	 7109.0	...
5652043	  798.5	  453.6	 7109.0	...
5652044	  798.6	  453.6	 7113.0	...
5652045	  798.6	  453.7	 7117.0	...
5652046	  798.7	  454.0	 7120.0	...
5652047	  798.5	  454.1	 7121.0	...
5652048	  798.1	  452.7	 7121.0	...
5652049	  797.7	  451.2	 7124.0	...
5652050	  797.5	  450.4	 7127.0	...
5652051	  798.4	  451.4	 7128.0	...
5652052	  799.3	  452.4	 7127.0	...
5652053	  800.1	  452.6	 7127.0	...
5652054	  800.5	  452.3	 7127.0	...
5652055	  800.9	  451.8	 7123.0	...
5652056	  800.8	  451.6	 7119.0	...
5652057	  800.2	  451.6	 7119.0	...
5652058	  799.2	  451.5	 7121.0	...
5652059	  798.9	  451.3	 7127.0	...
5652060	  798.6	  451.1	 7130.0	...
5652061	  798.6	  451.0	 7125.0	...
5652062	  797.9	  451.0	 7118.0	...
5652063	  797.2	  450.9	 7116.0	...
5652064	  796.5	  450.1	 7122.0	...
5652065	  796.7	  449.1	 7127.0	...
5652066	  796.6	  448.9	 7126.0	...
5652067	  796.6	  449.6	 7125.0	...
5652068	  796.3	  450.1	 7127.0	...
5652069	  796.2	  449.7	 7129.0	...
5652070	  796.0	  449.1	 7132.0	...
5652071	  795.9	  448.9	 7135.0	...
5652072	  796.9	  448.4	 7139.0	...
5652073	  798.1	  448.2	 7141.0	...
5652074	  798.6	  448.1	 7135.0	...
5652075	  798.1	  448.5	 7130.0	...
5652076	  797.7	  449.1	 7128.0	...
5652077	  797.7	  449.7	 7129.0	...
5652078	  797.3	  450.3	 7129.0	...
5652079	  796.8	  450.7	 7126.0	...
5652080	  796.7	  451.1	 7123.0	...
5652081	  796.9	  451.3	 7120.0	...
5652082	  797.5	  451.2	 7126.0	...
5652083	  797.9	  451.1	 7135.0	...
5652084	  798.2	  450.9	 7144.0	...
5652085	  798.1	  450.2	 7140.0	...
5652086	  797.9	  449.6	 7132.0	...
5652087	  796.5	  449.1	 7126.0	...
5652088	  795.2	  449.1	 7129.0	...
5652089	  795.2	  448.7	 7132.0	...
5652090	  796.5	  448.4	 7134.0	...
5652091	  797.8	  448.9	 7134.0	...
5652092	  797.7	  449.9	 7130.0	...
5652093	  797.3	  450.7	 7127.0	...
5652094	  796.3	  450.7	 7125.0	...
5652095	  795.1	  450.8	 7130.0	...
5652096	  794.1	  450.9	 7137.0	...
5652097	  794.9	  450.7	 7142.0	...
5652098	  796.3	  450.3	 7140.0	...
5652099	  797.7	  449.9	 7136.0	...
5652100	  797.7	  449.9	 7136.0	...
5652101	  797.3	  450.1	 7140.0	...
5652102	  796.9	  450.4	 7145.0	...
5652103	  797.1	  450.8	 7146.0	...
5652104	  797.4	  451.2	 7147.0	...
5652105	  797.7	  451.3	 7148.0	...
5652106	  798.0	  451.5	 7149.0	...
5652107	  798.3	  451.6	 7150.0	...
5652108	  798.7	  451.4	 7152.0	...
5652109	  799.0	  451.2	 7153.0	...
5652110	  799.4	  450.8	 7149.0	...
5652111	  799.5	  450.7	 7144.0	...
5652112	  799.8	  450.6	 7139.0	...
5652113	  800.0	  450.7	 7139.0	...
5652114	  798.8	  450.7	 7140.0	...
5652115	  797.6	  450.6	 7142.0	...
5652116	  796.1	  450.5	 7144.0	...
5652117	  796.0	  450.5	 7148.0	...
5652118	  796.0	  450.6	 7150.0	...
5652119	  796.1	  450.6	 7152.0	...
5652120	  796.1	  450.6	 7152.0	...
5652121	  796.1	  450.5	 7152.0	...
5652122	  796.0	  450.2	 7150.0	...
5652123	  796.0	  450.0	 7149.0	...
5652124	  796.1	  449.5	 7148.0	...
5652125	  796.2	  449.2	 7147.0	...
5652126	  796.5	  449.0	 7147.0	...
5652127	  796.8	  449.3	 7147.0	...
5652128	  796.8	  449.6	 7149.0	...
5652129	  796.4	  449.9	 7147.0	...
5652130	  796.0	  450.0	 7144.0	...
5652131	  796.1	  449.6	 7149.0	...
5652132	  796.3	  449.2	 7155.0	...
5652133	  796.6	  448.8	 7160.0	...
5652134	  796.8	  449.3	 7156.0	...
5652135	  797.1	  449.8	 7154.0	...
5652136	  798.4	  450.2	 7153.0	...
5652137	  799.5	  451.1	 7154.0	...
5652138	  800.2	  452.0	 7155.0	...
5652139	  799.8	  451.5	 7155.0	...
5652140	  799.2	  449.9	 7154.0	...
5652141	  798.9	  448.3	 7152.0	...
5652142	  798.5	  448.3	 7149.0	...
5652143	  798.1	  448.2	 7145.0	...
5652144	  797.7	  448.1	 7140.0	...
5652145	  797.7	  448.1	 7136.0	...
5652146	  797.8	  448.1	 7134.0	...
5652147	  797.9	  448.2	 7139.0	...
5652148	  798.0	  448.4	 7144.0	...
5652149	  797.9	  449.7	 7151.0	...
5652150	  797.9	  451.0	 7152.0	...
5652151	  797.8	  452.1	 7150.0	...
5652152	  797.9	  451.6	 7146.0	...
5652153	  797.9	  451.1	 7141.0	...
5652154	  798.1	  450.8	 7138.0	...
EFIX R   5651305	5652154	850	  792.0	  454.3	   7174
SSACC R  5652155
5652155	  798.2	  450.5	 7138.0	...
5652156	  797.4	  450.4	 7133.0	...
5652157	  796.1	  450.7	 7127.0	...
5652158	  794.9	  451.3	 7120.0	...
5652159	  794.7	  452.7	 7117.0	...
5652160	  795.4	  453.7	 7109.0	...
5652161	  796.9	  453.4	 7101.0	...
5652162	  798.0	  451.3	 7096.0	...
5652163	  798.9	  449.1	 7104.0	...
5652164	  804.4	  429.4	 7148.0	...
5652165	  809.9	  410.9	 7192.0	...
5652166	  815.3	  393.2	 7228.0	...
5652167	  815.3	  393.7	 7230.0	...
5652168	  815.4	  394.1	 7232.0	...
5652169	  815.6	  395.3	 7232.0	...
5652170	  816.0	  398.7	 7230.0	...
5652171	  814.3	  402.3	 7221.0	...
5652172	  811.1	  409.6	 7198.0	...
5652173	  808.1	  419.6	 7162.0	...
5652174	  807.8	  435.1	 7112.0	...
5652175	  809.0	  448.1	 7069.0	...
5652176	  810.0	  460.9	 7022.0	...
5652177	  809.6	  473.7	 6982.0	...
5652178	  809.2	  491.2	 6918.0	...
5652179	  809.0	  510.2	 6854.0	...
5652180	  811.2	  531.4	 6780.0	...
5652181	  814.4	  550.8	 6720.0	...
5652182	  818.4	  574.7	 6647.0	...
5652183	  822.1	  596.6	 6578.0	...
5652184	  826.1	  623.1	 6491.0	...
5652185	  832.0	  648.1	 6407.0	...
5652186	  837.6	  676.3	 6324.0	...
5652187	  841.0	  705.4	 6232.0	...
5652188	  841.6	  735.6	 6133.0	...
5652189	  842.3	  768.1	 6024.0	...
5652190	  843.9	  804.3	 5920.0	...
5652191	  845.3	  841.5	 5805.0	...
5652192	  846.8	  881.7	 5687.0	...
5652193	  849.6	  921.1	 5557.0	...
5652194	  852.8	  962.2	 5431.0	...
5652195	  855.9	 1004.6	 5297.0	...
5652196	  859.6	 1049.4	 5175.0	...
5652197	  863.1	 1098.1	 5041.0	...
5652198	  866.4	 1147.6	 4904.0	...
5652199	  868.3	 1199.5	 4754.0	...
5652200	  871.8	 1251.0	 4605.0	...
5652201	  875.1	 1305.9	 4451.0	...
5652202	  879.5	 1362.2	 4290.0	...
5652203	  884.7	 1419.5	 4128.0	...
5652204	  890.8	 1479.1	 3966.0	...
5652205	  897.3	 1540.4	 3806.0	...
5652206	  902.6	 1605.9	 3641.0	...
5652207	  909.6	 1670.8	 3472.0	...
5652208	  915.3	 1736.8	 3296.0	...
5652209	  924.4	 1802.5	 3122.0	...
5652210	  930.0	 1875.9	 2941.0	...
5652211	  934.8	 1926.4	 2824.0	...
5652212	  937.8	 1999.8	 2657.0	...
5652213	  941.2	 2044.5	 2551.0	...
5652214	  944.6	 2089.6	 2444.0	...
5652215	  944.6	 2089.6	 2444.0	...
SBLINK R 5652216
5652216	   .	   .	    0.0	...
5652217	   .	   .	    0.0	...
5652218	   .	   .	    0.0	...
5652219	   .	   .	    0.0	...
5652220	   .	   .	    0.0	...
5652221	   .	   .	    0.0	...
5652222	   .	   .	    0.0	...
5652223	   .	   .	    0.0	...
5652224	   .	   .	    0.0	...
5652225	   .	   .	    0.0	...
5652226	   .	   .	    0.0	...
5652227	   .	   .	    0.0	...
5652228	   .	   .	    0.0	...
5652229	   .	   .	    0.0	...
5652230	   .	   .	    0.0	...
5652231	   .	   .	    0.0	...
5652232	   .	   .	    0.0	...
5652233	   .	   .	    0.0	...
5652234	   .	   .	    0.0	...
5652235	   .	   .	    0.0	...
5652236	   .	   .	    0.0	...
5652237	   .	   .	    0.0	...
5652238	   .	   .	    0.0	...
5652239	   .	   .	    0.0	...
5652240	   .	   .	    0.0	...
5652241	   .	   .	    0.0	...
5652242	   .	   .	    0.0	...
5652243	   .	   .	    0.0	...
5652244	   .	   .	    0.0	...
5652245	   .	   .	    0.0	...
5652246	   .	   .	    0.0	...
5652247	   .	   .	    0.0	...
5652248	   .	   .	    0.0	...
5652249	   .	   .	    0.0	...
5652250	   .	   .	    0.0	...
MSG	5652251 0000 _ Number Off
5652251	   .	   .	    0.0	...
5652252	   .	   .	    0.0	...
5652253	   .	   .	    0.0	...
5652254	   .	   .	    0.0	...
5652255	   .	   .	    0.0	...
5652256	   .	   .	    0.0	...
5652257	   .	   .	    0.0	...
5652258	   .	   .	    0.0	...
5652259	   .	   .	    0.0	...
5652260	   .	   .	    0.0	...
5652261	   .	   .	    0.0	...
5652262	   .	   .	    0.0	...
5652263	   .	   .	    0.0	...
5652264	   .	   .	    0.0	...
5652265	   .	   .	    0.0	...
5652266	   .	   .	    0.0	...
5652267	   .	   .	    0.0	...
5652268	   .	   .	    0.0	...
5652269	   .	   .	    0.0	...
5652270	   .	   .	    0.0	...
5652271	   .	   .	    0.0	...
5652272	   .	   .	    0.0	...
5652273	   .	   .	    0.0	...
5652274	   .	   .	    0.0	...
5652275	   .	   .	    0.0	...
5652276	   .	   .	    0.0	...
5652277	   .	   .	    0.0	...
5652278	   .	   .	    0.0	...
5652279	   .	   .	    0.0	...
5652280	   .	   .	    0.0	...
5652281	   .	   .	    0.0	...
5652282	   .	   .	    0.0	...
5652283	   .	   .	    0.0	...
5652284	   .	   .	    0.0	...
5652285	   .	   .	    0.0	...
5652286	   .	   .	    0.0	...
5652287	   .	   .	    0.0	...
5652288	   .	   .	    0.0	...
5652289	   .	   .	    0.0	...
5652290	   .	   .	    0.0	...
5652291	   .	   .	    0.0	...
5652292	   .	   .	    0.0	...
5652293	   .	   .	    0.0	...
5652294	   .	   .	    0.0	...
5652295	   .	   .	    0.0	...
5652296	   .	   .	    0.0	...
5652297	   .	   .	    0.0	...
5652298	   .	   .	    0.0	...
5652299	   .	   .	    0.0	...
5652300	   .	   .	    0.0	...
5652301	   .	   .	    0.0	...
5652302	   .	   .	    0.0	...
5652303	   .	   .	    0.0	...
5652304	   .	   .	    0.0	...
5652305	   .	   .	    0.0	...
5652306	   .	   .	    0.0	...
5652307	   .	   .	    0.0	...
5652308	   .	   .	    0.0	...
5652309	   .	   .	    0.0	...
5652310	   .	   .	    0.0	...
5652311	   .	   .	    0.0	...
5652312	   .	   .	    0.0	...
5652313	   .	   .	    0.0	...
5652314	   .	   .	    0.0	...
5652315	   .	   .	    0.0	...
5652316	   .	   .	    0.0	...
5652317	   .	   .	    0.0	...
5652318	   .	   .	    0.0	...
5652319	   .	   .	    0.0	...
5652320	   .	   .	    0.0	...
5652321	   .	   .	    0.0	...
5652322	   .	   .	    0.0	...
5652323	   .	   .	    0.0	...
5652324	   .	   .	    0.0	...
5652325	   .	   .	    0.0	...
5652326	   .	   .	    0.0	...
5652327	   .	   .	    0.0	...
5652328	   .	   .	    0.0	...
5652329	   .	   .	    0.0	...
5652330	   .	   .	    0.0	...
5652331	   .	   .	    0.0	...
5652332	   .	   .	    0.0	...
5652333	   .	   .	    0.0	...
5652334	   .	   .	    0.0	...
5652335	   .	   .	    0.0	...
5652336	   .	   .	    0.0	...
5652337	   .	   .	    0.0	...
5652338	   .	   .	    0.0	...
5652339	   .	   .	    0.0	...
5652340	   .	   .	    0.0	...
EBLINK R 5652216	5652340	125
5652341	 1015.7	 1757.7	 3292.0	...
5652342	 1015.7	 1757.7	 3292.0	...
5652343	 1015.7	 1757.7	 3292.0	...
5652344	 1012.8	 1738.7	 3336.0	...
5652345	 1008.7	 1708.8	 3410.0	...
5652346	 1000.6	 1671.2	 3503.0	...
5652347	  994.2	 1643.0	 3572.0	...
5652348	  985.6	 1617.5	 3635.0	...
5652349	  980.0	 1590.6	 3699.0	...
5652350	  974.5	 1563.7	 3770.0	...
5652351	  971.5	 1537.5	 3833.0	...
5652352	  968.4	 1511.0	 3900.0	...
5652353	  965.0	 1486.3	 3963.0	...
5652354	  960.6	 1461.0	 4036.0	...
5652355	  957.1	 1437.1	 4100.0	...
5652356	  954.2	 1413.9	 4160.0	...
5652357	  951.9	 1389.5	 4222.0	...
5652358	  949.2	 1365.8	 4283.0	...
5652359	  946.9	 1342.1	 4344.0	...
5652360	  945.1	 1320.3	 4398.0	...
5652361	  938.1	 1300.5	 4457.0	...
5652362	  930.5	 1279.8	 4510.0	...
5652363	  920.5	 1262.0	 4556.0	...
5652364	  915.7	 1242.8	 4605.0	...
5652365	  911.8	 1225.4	 4658.0	...
5652366	  911.3	 1205.5	 4716.0	...
5652367	  910.8	 1185.9	 4774.0	...
5652368	  909.0	 1167.0	 4830.0	...
5652369	  905.3	 1149.2	 4885.0	...
5652370	  899.6	 1132.6	 4930.0	...
5652371	  895.0	 1116.1	 4981.0	...
5652372	  891.6	 1099.8	 5029.0	...
5652373	  888.5	 1084.2	 5083.0	...
5652374	  885.7	 1067.9	 5134.0	...
5652375	  883.3	 1051.7	 5183.0	...
5652376	  883.9	 1034.4	 5226.0	...
5652377	  884.4	 1017.1	 5281.0	...
5652378	  884.1	 1002.6	 5329.0	...
5652379	  882.4	  987.3	 5382.0	...
5652380	  880.7	  973.2	 5428.0	...
5652381	  879.4	  956.3	 5479.0	...
5652382	  874.4	  943.1	 5519.0	...
5652383	  869.5	  930.1	 5553.0	...
5652384	  864.8	  918.7	 5588.0	...
5652385	  863.8	  904.8	 5639.0	...
5652386	  862.5	  891.7	 5685.0	...
5652387	  861.2	  877.6	 5728.0	...
5652388	  859.6	  864.4	 5764.0	...
5652389	  857.8	  850.5	 5799.0	...
5652390	  856.0	  838.5	 5837.0	...
5652391	  854.7	  826.2	 5872.0	...
5652392	  854.1	  815.7	 5908.0	...
5652393	  853.4	  804.7	 5945.0	...
5652394	  852.6	  791.7	 5987.0	...
5652395	  851.8	  778.8	 6030.0	...
5652396	  850.9	  765.6	 6067.0	...
5652397	  850.2	  754.3	 6101.0	...
5652398	  849.5	  743.4	 6135.0	...
5652399	  848.8	  733.7	 6173.0	...
5652400	  848.5	  724.1	 6204.0	...
5652401	  849.9	  712.7	 6242.0	...
5652402	  851.3	  701.7	 6271.0	...
5652403	  852.6	  690.9	 6308.0	...
5652404	  852.1	  681.7	 6334.0	...
5652405	  851.3	  671.3	 6365.0	...
5652406	  850.3	  662.7	 6388.0	...
5652407	  848.4	  654.2	 6413.0	...
5652408	  845.9	  644.4	 6440.0	...
5652409	  844.1	  636.8	 6464.0	...
5652410	  843.2	  627.7	 6489.0	...
5652411	  843.7	  621.6	 6510.0	...
5652412	  843.9	  615.9	 6533.0	...
5652413	  843.3	  610.0	 6554.0	...
5652414	  841.6	  602.5	 6579.0	...
5652415	  839.4	  593.1	 6607.0	...
5652416	  837.9	  586.6	 6631.0	...
5652417	  837.0	  581.3	 6653.0	...
5652418	  836.9	  576.2	 6666.0	...
5652419	  837.1	  569.1	 6692.0	...
5652420	  837.3	  561.3	 6717.0	...
5652421	  835.1	  555.2	 6746.0	...
5652422	  832.3	  547.9	 6764.0	...
5652423	  830.7	  541.8	 6780.0	...
5652424	  831.2	  534.4	 6793.0	...
5652425	  832.0	  530.0	 6803.0	...
5652426	  832.2	  527.4	 6810.0	...
5652427	  832.1	  524.1	 6826.0	...
5652428	  827.5	  521.2	 6838.0	...
5652429	  822.6	  516.9	 6858.0	...
5652430	  817.6	  512.7	 6872.0	...
5652431	  818.8	  506.6	 6898.0	...
5652432	  821.1	  501.0	 6917.0	...
5652433	  823.6	  497.1	 6932.0	...
5652434	  824.1	  492.0	 6947.0	...
5652435	  821.9	  487.0	 6962.0	...
5652436	  819.6	  481.9	 6978.0	...
5652437	  817.3	  479.5	 6988.0	...
5652438	  816.7	  477.9	 6997.0	...
ESACC R  5652155	5652438	284	  798.2	  450.5	  816.7	  477.9	   0.70	   1100
SFIX R   5652439
5652439	  817.2	  472.4	 7020.0	...
5652440	  817.7	  466.6	 7038.0	...
5652441	  818.3	  460.6	 7056.0	...
5652442	  818.6	  458.3	 7063.0	...
5652443	  820.2	  455.3	 7072.0	...
5652444	  821.8	  452.5	 7081.0	...
5652445	  822.3	  448.3	 7096.0	...
5652446	  821.0	  445.5	 7109.0	...
5652447	  820.6	  440.9	 7125.0	...
5652448	  820.4	  437.0	 7130.0	...
5652449	  820.9	  432.2	 7144.0	...
5652450	  820.6	  429.3	 7153.0	...
5652451	  820.3	  427.0	 7169.0	...
5652452	  818.4	  424.3	 7185.0	...
5652453	  816.9	  421.8	 7200.0	...
5652454	  815.9	  419.5	 7208.0	...
5652455	  816.4	  416.5	 7211.0	...
5652456	  816.5	  412.9	 7220.0	...
5652457	  816.4	  409.2	 7232.0	...
5652458	  817.4	  408.4	 7241.0	...
5652459	  818.2	  408.1	 7246.0	...
5652460	  817.7	  404.2	 7250.0	...
5652461	  816.5	  400.2	 7255.0	...
5652462	  815.5	  396.1	 7260.0	...
MSG	5652463 0000 _ Number On
5652463	  815.7	  395.7	 7265.0	...
5652464	  816.0	  395.6	 7271.0	...
5652465	  818.3	  395.9	 7275.0	...
5652466	  822.0	  396.1	 7278.0	...
5652467	  825.7	  396.3	 7278.0	...
5652468	  826.7	  396.1	 7278.0	...
5652469	  826.0	  395.7	 7277.0	...
5652470	  825.3	  395.3	 7275.0	...
5652471	  824.9	  395.0	 7272.0	...
5652472	  823.9	  393.4	 7273.0	...
5652473	  822.8	  391.2	 7279.0	...
5652474	  822.3	  388.8	 7291.0	...
5652475	  823.3	  387.4	 7303.0	...
5652476	  825.2	  386.8	 7315.0	...
5652477	  826.7	  386.4	 7322.0	...
5652478	  827.6	  385.9	 7326.0	...
5652479	  827.7	  384.8	 7330.0	...
5652480	  827.7	  383.8	 7333.0	...
5652481	  827.7	  383.6	 7340.0	...
5652482	  827.7	  384.4	 7343.0	...
5652483	  827.8	  385.1	 7345.0	...
5652484	  828.9	  382.1	 7343.0	...
5652485	  830.1	  378.4	 7342.0	...
5652486	  830.8	  375.2	 7342.0	...
5652487	  830.5	  376.3	 7342.0	...
5652488	  830.2	  377.4	 7342.0	...
5652489	  829.1	  378.1	 7343.0	...
5652490	  827.9	  378.4	 7343.0	...
5652491	  828.3	  378.7	 7343.0	...
5652492	  829.9	  379.5	 7344.0	...
5652493	  831.6	  380.1	 7345.0	...
5652494	  832.7	  379.8	 7350.0	...
5652495	  833.7	  378.7	 7352.0	...
5652496	  833.7	  377.8	 7355.0	...
5652497	  832.6	  378.0	 7353.0	...
5652498	  831.5	  377.2	 7351.0	...
5652499	  832.8	  376.1	 7350.0	...
5652500	  834.1	  374.7	 7350.0	...
5652501	  835.4	  373.9	 7351.0	...
5652502	  835.3	  373.4	 7350.0	...
5652503	  835.2	  372.8	 7349.0	...
5652504	  835.1	  372.4	 7353.0	...
5652505	  835.2	  372.0	 7358.0	...
5652506	  835.3	  371.7	 7364.0	...
5652507	  835.3	  371.7	 7366.0	...
5652508	  834.9	  371.3	 7367.0	...
5652509	  834.6	  370.8	 7367.0	...
5652510	  835.1	  370.0	 7369.0	...
5652511	  835.7	  369.7	 7372.0	...
5652512	  836.6	  369.1	 7374.0	...
5652513	  836.8	  368.9	 7374.0	...
5652514	  835.6	  368.8	 7371.0	...
5652515	  834.2	  369.1	 7367.0	...
5652516	  834.2	  369.2	 7363.0	...
5652517	  835.4	  368.1	 7363.0	...
5652518	  836.8	  366.5	 7367.0	...
5652519	  836.9	  365.2	 7371.0	...
5652520	  837.2	  365.8	 7370.0	...
5652521	  837.4	  366.5	 7360.0	...
5652522	  837.5	  367.0	 7350.0	...
5652523	  836.8	  366.7	 7348.0	...
5652524	  836.1	  366.7	 7353.0	...
5652525	  837.0	  366.3	 7361.0	...
5652526	  838.7	  365.7	 7367.0	...
5652527	  839.8	  364.5	 7374.0	...
5652528	  839.2	  363.3	 7381.0	...
5652529	  839.3	  362.0	 7388.0	...
5652530	  840.0	  360.9	 7391.0	...
5652531	  840.8	  360.2	 7390.0	...
5652532	  841.4	  360.1	 7389.0	...
5652533	  842.1	  361.3	 7388.0	...
5652534	  840.6	  364.3	 7375.0	...
5652535	  838.3	  366.8	 7363.0	...
5652536	  835.9	  368.5	 7351.0	...
5652537	  836.9	  367.9	 7352.0	...
5652538	  838.2	  366.9	 7350.0	...
5652539	  839.3	  365.8	 7348.0	...
5652540	  839.1	  365.1	 7346.0	...
5652541	  835.5	  368.7	 7339.0	...
EFIX R   5652439	5652541	103	  829.2	  388.8	   7300
SSACC R  5652542
5652542	  833.2	  371.1	 7333.0	...
5652543	  832.3	  372.0	 7329.0	...
5652544	  834.8	  369.0	 7333.0	...
5652545	  834.3	  369.8	 7333.0	...
5652546	  830.5	  374.3	 7330.0	...
5652547	  829.0	  376.4	 7331.0	...
5652548	  829.4	  376.2	 7334.0	...
5652549	  828.4	  377.2	 7331.0	...
5652550	  822.4	  399.0	 7283.0	...
5652551	  816.6	  423.4	 7233.0	...
5652552	  812.5	  444.7	 7186.0	...
5652553	  811.4	  447.4	 7179.0	...
5652554	  810.6	  447.2	 7175.0	...
5652555	  810.8	  447.0	 7175.0	...
5652556	  811.1	  446.7	 7176.0	...
5652557	  810.8	  446.8	 7177.0	...
5652558	  810.5	  446.8	 7179.0	...
ESACC R  5652542	5652558	17	  833.2	  371.1	  810.5	  446.8	   1.65	    202
SFIX R   5652559
5652559	  810.2	  447.1	 7181.0	...
5652560	  809.7	  447.3	 7182.0	...
5652561	  809.6	  447.5	 7182.0	...
5652562	  809.6	  447.7	 7181.0	...
5652563	  809.8	  447.9	 7182.0	...
5652564	  809.9	  448.5	 7183.0	...
5652565	  809.8	  449.1	 7184.0	...
5652566	  809.7	  449.6	 7184.0	...
5652567	  809.6	  449.7	 7182.0	...
5652568	  809.7	  449.8	 7179.0	...
5652569	  809.7	  450.2	 7176.0	...
5652570	  809.5	  450.5	 7174.0	...
5652571	  809.4	  450.8	 7174.0	...
5652572	  809.5	  450.6	 7173.0	...
5652573	  809.8	  450.5	 7173.0	...
5652574	  809.9	  450.4	 7171.0	...
5652575	  809.1	  450.6	 7170.0	...
5652576	  808.2	  450.7	 7171.0	...
5652577	  807.5	  450.8	 7171.0	...
5652578	  807.6	  450.7	 7172.0	...
5652579	  807.6	  450.5	 7174.0	...
5652580	  807.5	  451.4	 7176.0	...
5652581	  806.9	  452.6	 7178.0	...
5652582	  806.2	  453.1	 7178.0	...
5652583	  806.8	  452.1	 7183.0	...
5652584	  807.7	  451.0	 7187.0	...
5652585	  807.6	  451.3	 7190.0	...
5652586	  806.4	  452.1	 7188.0	...
5652587	  806.1	  452.9	 7186.0	...
5652588	  807.0	  452.9	 7186.0	...
5652589	  807.8	  452.4	 7187.0	...
5652590	  807.6	  451.7	 7189.0	...
5652591	  807.4	  451.4	 7190.0	...
5652592	  807.4	  452.4	 7190.0	...
5652593	  807.2	  453.5	 7190.0	...
5652594	  807.1	  454.6	 7190.0	...
5652595	  806.7	  455.0	 7189.0	...
5652596	  806.6	  454.5	 7190.0	...
5652597	  806.3	  453.1	 7192.0	...
5652598	  806.2	  451.7	 7194.0	...
5652599	  805.6	  451.0	 7195.0	...
5652600	  805.2	  450.8	 7195.0	...
5652601	  804.8	  450.9	 7195.0	...
5652602	  805.0	  451.3	 7195.0	...
5652603	  805.2	  452.1	 7195.0	...
5652604	  805.4	  452.9	 7196.0	...
5652605	  805.4	  453.4	 7197.0	...
5652606	  805.5	  454.0	 7199.0	...
5652607	  806.5	  454.1	 7200.0	...
5652608	  807.3	  453.5	 7200.0	...
5652609	  807.7	  452.8	 7201.0	...
5652610	  806.8	  452.2	 7203.0	...
5652611	  805.9	  452.5	 7206.0	...
5652612	  805.8	  452.6	 7210.0	...
5652613	  806.2	  453.2	 7212.0	...
5652614	  806.6	  453.6	 7214.0	...
5652615	  806.5	  453.5	 7215.0	...
5652616	  806.4	  453.0	 7216.0	...
5652617	  806.2	  452.7	 7214.0	...
5652618	  806.1	  453.1	 7212.0	...
5652619	  805.9	  453.4	 7210.0	...
5652620	  805.7	  453.5	 7210.0	...
5652621	  805.6	  453.6	 7215.0	...
5652622	  806.3	  453.6	 7220.0	...
5652623	  807.2	  454.3	 7223.0	...
5652624	  808.1	  455.0	 7220.0	...
5652625	  808.1	  455.7	 7217.0	...
5652626	  807.8	  455.7	 7217.0	...
5652627	  807.2	  455.6	 7219.0	...
5652628	  806.4	  455.7	 7220.0	...
5652629	  805.7	  455.6	 7220.0	...
5652630	  805.4	  455.5	 7221.0	...
5652631	  805.1	  454.8	 7222.0	...
5652632	  804.8	  454.2	 7224.0	...
5652633	  804.5	  454.6	 7224.0	...
5652634	  804.8	  455.5	 7225.0	...
5652635	  805.3	  456.4	 7226.0	...
5652636	  805.7	  456.2	 7227.0	...
5652637	  805.7	  456.2	 7227.0	...
5652638	  805.0	  456.5	 7227.0	...
5652639	  803.4	  456.8	 7227.0	...
5652640	  801.8	  457.0	 7227.0	...
5652641	  801.5	  456.4	 7228.0	...
5652642	  802.1	  455.6	 7232.0	...
5652643	  803.4	  454.7	 7234.0	...
5652644	  804.1	  454.5	 7236.0	...
5652645	  803.8	  454.2	 7232.0	...
5652646	  802.7	  454.1	 7228.0	...
5652647	  802.3	  453.9	 7231.0	...
5652648	  803.1	  453.8	 7238.0	...
5652649	  803.6	  453.6	 7240.0	...
5652650	  803.6	  453.8	 7235.0	...
5652651	  803.6	  454.0	 7231.0	...
5652652	  803.4	  454.6	 7235.0	...
5652653	  802.9	  454.9	 7238.0	...
5652654	  802.2	  454.7	 7237.0	...
5652655	  802.3	  454.5	 7234.0	...
5652656	  802.4	  454.2	 7230.0	...
5652657	  802.5	  454.3	 7230.0	...
5652658	  802.4	  454.1	 7232.0	...
5652659	  802.3	  453.9	 7233.0	...
5652660	  801.1	  453.8	 7237.0	...
5652661	  800.0	  453.8	 7239.0	...
5652662	  799.0	  453.9	 7247.0	...
5652663	  798.9	  454.0	 7253.0	...
5652664	  798.8	  454.1	 7256.0	...
5652665	  799.0	  454.1	 7254.0	...
5652666	  799.6	  453.7	 7254.0	...
5652667	  800.2	  453.3	 7255.0	...
5652668	  800.4	  453.0	 7253.0	...
5652669	  800.5	  453.0	 7250.0	...
5652670	  800.0	  453.1	 7251.0	...
5652671	  799.4	  453.3	 7255.0	...
5652672	  798.7	  453.4	 7259.0	...
5652673	  798.6	  453.4	 7259.0	...
5652674	  798.6	  453.2	 7260.0	...
5652675	  798.5	  453.0	 7260.0	...
5652676	  798.4	  452.7	 7256.0	...
5652677	  798.2	  452.3	 7253.0	...
5652678	  797.9	  451.9	 7252.0	...
5652679	  797.5	  451.6	 7254.0	...
5652680	  797.1	  450.7	 7256.0	...
5652681	  796.8	  449.9	 7260.0	...
5652682	  796.8	  449.0	 7270.0	...
5652683	  797.0	  448.9	 7280.0	...
5652684	  796.8	  449.2	 7279.0	...
5652685	  796.0	  450.1	 7273.0	...
5652686	  795.2	  451.1	 7267.0	...
5652687	  794.7	  451.6	 7269.0	...
5652688	  794.6	  451.5	 7271.0	...
5652689	  794.4	  451.3	 7274.0	...
5652690	  794.0	  451.2	 7274.0	...
5652691	  793.8	  451.0	 7275.0	...
5652692	  795.2	  450.7	 7275.0	...
5652693	  796.7	  449.5	 7276.0	...
5652694	  797.9	  448.3	 7278.0	...
5652695	  797.7	  448.1	 7280.0	...
5652696	  797.8	  448.8	 7281.0	...
5652697	  797.8	  449.8	 7280.0	...
5652698	  797.4	  450.1	 7285.0	...
5652699	  796.7	  450.3	 7292.0	...
5652700	  796.2	  450.3	 7299.0	...
5652701	  796.0	  450.3	 7299.0	...
5652702	  796.6	  450.3	 7298.0	...
5652703	  797.1	  450.3	 7297.0	...
5652704	  798.1	  450.2	 7297.0	...
5652705	  798.5	  450.0	 7296.0	...
5652706	  798.8	  450.0	 7296.0	...
5652707	  798.5	  450.2	 7295.0	...
5652708	  797.9	  450.2	 7295.0	...
5652709	  797.3	  450.2	 7295.0	...
5652710	  797.0	  450.3	 7302.0	...
5652711	  797.2	  450.5	 7309.0	...
5652712	  797.6	  450.7	 7310.0	...
5652713	  798.0	  450.8	 7306.0	...
5652714	  797.8	  450.5	 7304.0	...
5652715	  797.4	  450.3	 7307.0	...
5652716	  796.8	  450.2	 7309.0	...
5652717	  796.5	  450.1	 7309.0	...
5652718	  796.1	  449.5	 7310.0	...
5652719	  797.3	  448.4	 7313.0	...
5652720	  798.4	  447.5	 7315.0	...
5652721	  799.9	  448.0	 7316.0	...
5652722	  800.1	  448.9	 7317.0	...
5652723	  799.7	  449.2	 7317.0	...
5652724	  799.4	  448.5	 7317.0	...
5652725	  799.0	  447.7	 7317.0	...
5652726	  799.2	  447.8	 7317.0	...
5652727	  798.5	  448.0	 7317.0	...
5652728	  798.0	  448.5	 7317.0	...
5652729	  797.7	  448.8	 7316.0	...
5652730	  797.9	  447.7	 7316.0	...
5652731	  798.1	  445.8	 7317.0	...
5652732	  798.4	  443.8	 7318.0	...
5652733	  798.5	  443.5	 7320.0	...
5652734	  798.8	  444.0	 7327.0	...
5652735	  798.5	  444.7	 7334.0	...
5652736	  798.2	  444.7	 7334.0	...
5652737	  798.0	  444.5	 7329.0	...
5652738	  797.9	  444.9	 7325.0	...
5652739	  797.6	  445.5	 7325.0	...
5652740	  797.2	  446.1	 7326.0	...
5652741	  797.4	  445.6	 7327.0	...
5652742	  797.6	  445.5	 7331.0	...
5652743	  797.2	  445.5	 7335.0	...
5652744	  796.6	  446.0	 7338.0	...
5652745	  795.9	  446.2	 7338.0	...
5652746	  795.9	  446.1	 7335.0	...
5652747	  796.8	  445.9	 7331.0	...
5652748	  797.6	  445.4	 7327.0	...
5652749	  798.3	  444.9	 7330.0	...
5652750	  798.0	  445.0	 7335.0	...
5652751	  797.3	  445.2	 7340.0	...
5652752	  796.7	  445.2	 7343.0	...
5652753	  795.7	  445.1	 7346.0	...
5652754	  794.9	  445.1	 7348.0	...
5652755	  794.6	  445.2	 7348.0	...
5652756	  795.2	  445.0	 7348.0	...
5652757	  796.5	  444.8	 7350.0	...
5652758	  797.5	  444.7	 7354.0	...
5652759	  797.6	  444.8	 7359.0	...
5652760	  796.9	  444.9	 7363.0	...
5652761	  796.2	  445.0	 7363.0	...
5652762	  796.2	  444.9	 7363.0	...
5652763	  796.1	  445.0	 7363.0	...
5652764	  795.9	  444.7	 7362.0	...
5652765	  795.6	  444.4	 7362.0	...
5652766	  795.3	  443.9	 7362.0	...
MSG	5652767 0000 _ Number Off
5652767	  795.1	  443.7	 7363.0	...
5652768	  795.4	  443.5	 7363.0	...
5652769	  795.8	  443.9	 7363.0	...
5652770	  795.8	  444.3	 7362.0	...
5652771	  795.3	  444.5	 7360.0	...
5652772	  794.7	  444.4	 7359.0	...
5652773	  794.6	  444.0	 7358.0	...
5652774	  794.8	  443.7	 7358.0	...
5652775	  795.0	  443.4	 7359.0	...
5652776	  795.2	  444.6	 7361.0	...
5652777	  795.4	  445.8	 7366.0	...
5652778	  795.9	  446.6	 7371.0	...
5652779	  796.0	  446.2	 7376.0	...
5652780	  796.1	  445.9	 7375.0	...
5652781	  796.0	  445.6	 7375.0	...
5652782	  795.6	  445.4	 7375.0	...
5652783	  795.2	  445.2	 7379.0	...
5652784	  795.2	  445.7	 7382.0	...
5652785	  795.7	  446.5	 7385.0	...
5652786	  795.8	  447.4	 7387.0	...
5652787	  795.5	  447.3	 7390.0	...
5652788	  795.2	  446.8	 7394.0	...
5652789	  795.4	  446.2	 7395.0	...
5652790	  795.5	  446.2	 7394.0	...
5652791	  795.5	  446.2	 7393.0	...
5652792	  796.2	  446.1	 7392.0	...
5652793	  797.0	  446.0	 7391.0	...
5652794	  797.2	  445.9	 7390.0	...
5652795	  796.5	  446.0	 7392.0	...
5652796	  795.8	  446.2	 7393.0	...
5652797	  795.9	  446.0	 7393.0	...
5652798	  795.9	  445.7	 7391.0	...
5652799	  796.0	  445.4	 7391.0	...
5652800	  796.3	  445.2	 7395.0	...
5652801	  796.7	  445.1	 7400.0	...
5652802	  796.5	  445.1	 7402.0	...
5652803	  796.2	  445.5	 7403.0	...
5652804	  795.9	  446.0	 7403.0	...
5652805	  796.0	  446.3	 7404.0	...
5652806	  796.4	  446.2	 7406.0	...
5652807	  796.8	  446.5	 7409.0	...
5652808	  797.5	  447.0	 7410.0	...
5652809	  797.7	  447.5	 7412.0	...
5652810	  797.9	  447.5	 7413.0	...
5652811	  797.9	  447.6	 7413.0	...
5652812	  797.2	  447.7	 7414.0	...
5652813	  796.5	  447.8	 7415.0	...
5652814	  796.1	  446.8	 7418.0	...
5652815	  796.4	  445.7	 7421.0	...
5652816	  796.6	  445.2	 7422.0	...
5652817	  796.6	  445.8	 7423.0	...
5652818	  796.8	  446.4	 7424.0	...
5652819	  796.7	  446.4	 7425.0	...
5652820	  796.6	  446.4	 7426.0	...
5652821	  796.5	  446.4	 7428.0	...
5652822	  796.9	  446.5	 7432.0	...
5652823	  797.2	  446.3	 7434.0	...
5652824	  797.3	  446.1	 7433.0	...
5652825	  797.6	  446.2	 7430.0	...
5652826	  798.2	  446.6	 7430.0	...
5652827	  798.8	  447.0	 7435.0	...
5652828	  798.8	  447.0	 7440.0	...
5652829	  798.5	  447.0	 7445.0	...
5652830	  798.1	  446.7	 7445.0	...
5652831	  798.0	  446.5	 7443.0	...
5652832	  797.9	  446.4	 7441.0	...
5652833	  797.5	  446.0	 7437.0	...
5652834	  797.0	  445.8	 7435.0	...
5652835	  796.5	  445.9	 7435.0	...
5652836	  796.8	  446.3	 7437.0	...
5652837	  797.4	  447.1	 7437.0	...
5652838	  797.4	  447.3	 7435.0	...
5652839	  797.0	  447.7	 7432.0	...
5652840	  796.2	  447.6	 7434.0	...
5652841	  795.9	  447.5	 7438.0	...
5652842	  796.2	  447.3	 7450.0	...
5652843	  796.6	  447.1	 7459.0	...
5652844	  797.0	  447.1	 7468.0	...
5652845	  797.2	  447.2	 7467.0	...
5652846	  797.4	  447.4	 7466.0	...
5652847	  797.5	  447.5	 7464.0	...
5652848	  797.1	  447.5	 7466.0	...
5652849	  796.5	  447.5	 7468.0	...
5652850	  796.2	  448.1	 7471.0	...
5652851	  796.2	  448.7	 7472.0	...
5652852	  796.3	  449.6	 7473.0	...
5652853	  796.4	  449.9	 7474.0	...
5652854	  796.4	  450.0	 7474.0	...
5652855	  796.2	  449.7	 7473.0	...
5652856	  796.0	  449.7	 7473.0	...
5652857	  795.9	  449.9	 7471.0	...
5652858	  795.9	  450.1	 7470.0	...
5652859	  795.6	  450.3	 7468.0	...
5652860	  795.2	  450.6	 7468.0	...
5652861	  794.4	  449.7	 7473.0	...
5652862	  793.9	  448.4	 7478.0	...
5652863	  793.4	  447.9	 7482.0	...
5652864	  793.4	  448.6	 7480.0	...
5652865	  793.4	  449.3	 7479.0	...
5652866	  793.4	  449.2	 7479.0	...
5652867	  793.6	  449.6	 7481.0	...
5652868	  793.8	  449.9	 7481.0	...
5652869	  794.7	  449.6	 7480.0	...
5652870	  795.4	  448.8	 7481.0	...
5652871	  795.7	  448.0	 7482.0	...
5652872	  795.4	  447.9	 7487.0	...
5652873	  795.0	  447.6	 7491.0	...
5652874	  794.9	  447.1	 7494.0	...
5652875	  794.8	  446.9	 7493.0	...
5652876	  794.6	  447.0	 7493.0	...
5652877	  794.5	  447.2	 7498.0	...
5652878	  794.3	  447.2	 7504.0	...
5652879	  793.7	  447.0	 7510.0	...
5652880	  793.1	  446.8	 7510.0	...
5652881	  792.8	  447.0	 7509.0	...
5652882	  792.9	  447.9	 7506.0	...
5652883	  793.0	  448.7	 7504.0	...
5652884	  793.7	  448.1	 7503.0	...
5652885	  794.5	  446.9	 7504.0	...
5652886	  794.7	  445.7	 7505.0	...
5652887	  793.9	  445.8	 7507.0	...
5652888	  793.2	  445.9	 7508.0	...
5652889	  793.1	  446.8	 7509.0	...
5652890	  793.1	  447.7	 7510.0	...
5652891	  793.2	  448.6	 7510.0	...
5652892	  793.4	  448.5	 7510.0	...
5652893	  793.5	  448.5	 7510.0	...
5652894	  793.4	  447.7	 7510.0	...
5652895	  793.5	  446.8	 7512.0	...
5652896	  793.8	  446.4	 7514.0	...
5652897	  794.1	  446.7	 7516.0	...
5652898	  794.0	  447.1	 7517.0	...
5652899	  793.7	  447.0	 7518.0	...
5652900	  793.5	  446.6	 7518.0	...
5652901	  793.4	  446.3	 7518.0	...
5652902	  793.3	  445.8	 7518.0	...
5652903	  793.2	  445.7	 7519.0	...
5652904	  793.5	  445.7	 7520.0	...
5652905	  794.1	  446.7	 7519.0	...
5652906	  794.6	  447.8	 7519.0	...
5652907	  794.5	  448.8	 7522.0	...
5652908	  794.4	  448.7	 7526.0	...
5652909	  794.4	  448.3	 7529.0	...
5652910	  794.5	  447.9	 7529.0	...
5652911	  794.3	  447.6	 7528.0	...
5652912	  794.1	  447.7	 7527.0	...
5652913	  794.3	  447.7	 7528.0	...
5652914	  794.8	  447.7	 7530.0	...
5652915	  795.2	  447.8	 7531.0	...
5652916	  795.0	  447.9	 7531.0	...
5652917	  794.8	  448.0	 7529.0	...
5652918	  794.6	  448.1	 7534.0	...
5652919	  794.4	  448.1	 7538.0	...
5652920	  793.6	  448.1	 7543.0	...
5652921	  792.8	  448.1	 7543.0	...
5652922	  792.1	  448.6	 7544.0	...
5652923	  791.9	  449.2	 7546.0	...
5652924	  792.3	  448.3	 7547.0	...
5652925	  793.1	  446.9	 7549.0	...
5652926	  793.9	  445.4	 7551.0	...
5652927	  794.0	  445.4	 7549.0	...
5652928	  793.7	  445.8	 7547.0	...
5652929	  793.4	  446.4	 7546.0	...
5652930	  793.1	  447.0	 7550.0	...
5652931	  793.1	  447.1	 7551.0	...
5652932	  792.8	  447.1	 7552.0	...
5652933	  792.6	  447.0	 7550.0	...
5652934	  792.2	  447.2	 7551.0	...
5652935	  792.0	  447.7	 7551.0	...
5652936	  791.8	  448.7	 7551.0	...
5652937	  792.3	  449.4	 7550.0	...
5652938	  792.8	  449.6	 7550.0	...
5652939	  793.1	  448.4	 7551.0	...
5652940	  793.0	  447.4	 7553.0	...
5652941	  793.1	  447.2	 7557.0	...
5652942	  793.0	  447.9	 7561.0	...
5652943	  792.8	  447.5	 7564.0	...
5652944	  792.4	  446.5	 7565.0	...
5652945	  791.9	  445.7	 7565.0	...
5652946	  791.6	  445.8	 7565.0	...
5652947	  790.9	  445.9	 7566.0	...
5652948	  790.6	  446.2	 7564.0	...
5652949	  790.9	  447.5	 7564.0	...
5652950	  791.5	  448.6	 7563.0	...
5652951	  792.1	  449.2	 7563.0	...
5652952	  792.0	  448.9	 7562.0	...
5652953	  791.9	  448.5	 7561.0	...
5652954	  791.8	  448.4	 7561.0	...
5652955	  791.7	  448.3	 7562.0	...
5652956	  791.6	  448.3	 7564.0	...
5652957	  791.6	  448.2	 7565.0	...
5652958	  791.6	  448.4	 7565.0	...
5652959	  791.6	  448.6	 7565.0	...
5652960	  791.4	  448.6	 7564.0	...
5652961	  791.0	  448.5	 7563.0	...
5652962	  790.7	  448.3	 7564.0	...
5652963	  790.7	  448.9	 7563.0	...
5652964	  790.9	  449.6	 7563.0	...
5652965	  790.9	  450.3	 7564.0	...
5652966	  790.8	  449.9	 7566.0	...
5652967	  790.7	  449.7	 7571.0	...
5652968	  790.3	  449.5	 7575.0	...
5652969	  790.0	  449.7	 7578.0	...
5652970	  789.8	  449.7	 7576.0	...
5652971	  789.8	  449.6	 7574.0	...
5652972	  790.0	  449.4	 7574.0	...
5652973	  790.2	  449.2	 7575.0	...
5652974	  790.3	  449.1	 7576.0	...
5652975	  790.5	  449.0	 7575.0	...
5652976	  790.9	  449.1	 7574.0	...
5652977	  791.2	  449.2	 7576.0	...
MSG	5652978 0000 _ Number On
5652978	  791.2	  449.4	 7579.0	...
5652979	  791.0	  449.4	 7581.0	...
5652980	  791.0	  449.4	 7581.0	...
5652981	  791.1	  449.3	 7580.0	...
5652982	  791.2	  449.2	 7578.0	...
5652983	  791.2	  449.0	 7575.0	...
5652984	  791.3	  448.9	 7575.0	...
5652985	  791.1	  448.8	 7575.0	...
5652986	  790.7	  448.8	 7574.0	...
5652987	  790.3	  448.8	 7572.0	...
5652988	  790.1	  448.9	 7569.0	...
5652989	  789.8	  449.1	 7567.0	...
5652990	  789.2	  449.5	 7570.0	...
5652991	  788.6	  449.9	 7573.0	...
5652992	  788.3	  450.0	 7576.0	...
5652993	  788.4	  449.5	 7576.0	...
5652994	  788.7	  449.0	 7577.0	...
5652995	  788.8	  448.2	 7578.0	...
5652996	  788.7	  447.9	 7579.0	...
5652997	  788.2	  447.6	 7580.0	...
5652998	  787.9	  447.7	 7580.0	...
5652999	  787.5	  448.0	 7577.0	...
5653000	  787.3	  448.2	 7573.0	...
5653001	  787.4	  448.9	 7573.0	...
5653002	  787.7	  449.5	 7576.0	...
5653003	  788.5	  450.1	 7579.0	...
5653004	  789.2	  450.2	 7580.0	...
5653005	  789.5	  450.8	 7581.0	...
5653006	  789.5	  451.2	 7580.0	...
5653007	  789.5	  451.5	 7577.0	...
5653008	  789.8	  451.1	 7574.0	...
5653009	  789.8	  450.2	 7572.0	...
5653010	  789.5	  449.5	 7571.0	...
5653011	  789.3	  448.9	 7576.0	...
5653012	  789.5	  449.1	 7580.0	...
5653013	  789.7	  449.5	 7585.0	...
5653014	  790.0	  449.9	 7585.0	...
5653015	  790.0	  449.5	 7582.0	...
5653016	  789.6	  448.9	 7579.0	...
5653017	  789.6	  447.6	 7575.0	...
5653018	  789.6	  446.9	 7575.0	...
5653019	  789.4	  446.2	 7577.0	...
5653020	  788.8	  446.2	 7580.0	...
5653021	  787.8	  447.3	 7577.0	...
5653022	  787.3	  448.4	 7572.0	...
5653023	  786.9	  449.6	 7572.0	...
5653024	  787.0	  449.7	 7576.0	...
5653025	  787.3	  449.9	 7579.0	...
5653026	  787.6	  449.9	 7578.0	...
5653027	  787.6	  449.7	 7578.0	...
5653028	  787.6	  449.8	 7578.0	...
5653029	  787.4	  450.0	 7578.0	...
5653030	  787.6	  450.3	 7575.0	...
5653031	  787.7	  450.3	 7573.0	...
5653032	  787.6	  449.4	 7571.0	...
5653033	  788.2	  448.5	 7572.0	...
5653034	  788.7	  447.5	 7574.0	...
5653035	  789.0	  447.6	 7575.0	...
5653036	  788.8	  447.6	 7574.0	...
5653037	  788.5	  447.7	 7574.0	...
5653038	  788.5	  447.1	 7573.0	...
5653039	  788.5	  446.5	 7573.0	...
5653040	  787.5	  445.7	 7571.0	...
5653041	  786.5	  445.6	 7570.0	...
5653042	  785.6	  445.5	 7568.0	...
5653043	  785.7	  445.6	 7568.0	...
5653044	  785.7	  445.7	 7568.0	...
5653045	  785.7	  445.7	 7568.0	...
5653046	  785.8	  445.9	 7569.0	...
5653047	  786.0	  446.1	 7571.0	...
5653048	  786.7	  446.3	 7573.0	...
5653049	  787.2	  446.3	 7573.0	...
5653050	  787.5	  446.3	 7573.0	...
5653051	  787.4	  446.4	 7573.0	...
5653052	  787.2	  446.1	 7573.0	...
5653053	  786.8	  445.9	 7570.0	...
5653054	  786.6	  445.7	 7568.0	...
5653055	  787.0	  445.9	 7566.0	...
5653056	  787.7	  446.3	 7567.0	...
5653057	  788.7	  446.7	 7570.0	...
5653058	  789.0	  447.0	 7573.0	...
5653059	  788.6	  447.1	 7574.0	...
5653060	  788.0	  446.5	 7572.0	...
5653061	  787.4	  445.8	 7567.0	...
5653062	  787.1	  445.7	 7563.0	...
5653063	  786.7	  446.6	 7560.0	...
5653064	  786.4	  447.5	 7561.0	...
5653065	  786.4	  447.7	 7562.0	...
5653066	  786.5	  447.7	 7565.0	...
5653067	  787.0	  447.7	 7567.0	...
5653068	  787.6	  447.6	 7570.0	...
5653069	  788.0	  447.2	 7568.0	...
5653070	  787.7	  446.6	 7566.0	...
5653071	  787.4	  446.1	 7565.0	...
5653072	  787.0	  446.0	 7564.0	...
5653073	  786.9	  446.0	 7563.0	...
5653074	  786.8	  446.5	 7557.0	...
5653075	  787.3	  446.9	 7553.0	...
5653076	  787.8	  447.5	 7549.0	...
5653077	  788.4	  447.3	 7549.0	...
5653078	  788.6	  447.2	 7552.0	...
5653079	  787.6	  447.2	 7556.0	...
5653080	  786.4	  447.1	 7560.0	...
5653081	  785.7	  446.7	 7557.0	...
5653082	  786.2	  446.4	 7552.0	...
5653083	  787.6	  446.5	 7546.0	...
5653084	  788.3	  447.0	 7546.0	...
5653085	  788.7	  447.4	 7547.0	...
5653086	  788.2	  447.7	 7548.0	...
5653087	  787.9	  448.0	 7550.0	...
5653088	  787.8	  447.1	 7551.0	...
5653089	  787.7	  446.0	 7554.0	...
5653090	  787.8	  444.9	 7556.0	...
5653091	  787.9	  444.9	 7558.0	...
5653092	  788.1	  445.1	 7557.0	...
5653093	  787.7	  445.4	 7558.0	...
5653094	  787.3	  444.8	 7560.0	...
5653095	  786.9	  443.9	 7557.0	...
5653096	  786.6	  443.1	 7552.0	...
5653097	  786.4	  443.2	 7547.0	...
5653098	  786.5	  443.7	 7546.0	...
5653099	  786.8	  444.1	 7545.0	...
5653100	  787.1	  444.5	 7545.0	...
5653101	  787.2	  444.7	 7543.0	...
5653102	  787.3	  445.3	 7539.0	...
5653103	  787.4	  445.9	 7537.0	...
5653104	  787.5	  446.4	 7538.0	...
5653105	  787.5	  445.6	 7540.0	...
5653106	  787.8	  445.0	 7541.0	...
5653107	  788.1	  444.3	 7541.0	...
5653108	  788.6	  444.2	 7542.0	...
5653109	  788.7	  443.9	 7543.0	...
5653110	  788.9	  444.4	 7544.0	...
5653111	  789.1	  445.2	 7544.0	...
5653112	  789.2	  445.8	 7544.0	...
5653113	  789.2	  445.2	 7542.0	...
5653114	  789.1	  444.4	 7537.0	...
5653115	  789.0	  443.7	 7531.0	...
5653116	  787.8	  443.6	 7530.0	...
5653117	  786.7	  443.7	 7533.0	...
5653118	  786.0	  443.7	 7532.0	...
5653119	  786.9	  443.5	 7528.0	...
5653120	  787.8	  443.4	 7524.0	...
5653121	  787.8	  443.4	 7525.0	...
5653122	  787.5	  443.3	 7526.0	...
5653123	  786.9	  443.2	 7523.0	...
5653124	  786.7	  443.7	 7520.0	...
5653125	  786.8	  444.2	 7517.0	...
5653126	  787.3	  444.8	 7518.0	...
5653127	  787.7	  444.9	 7516.0	...
5653128	  786.8	  444.9	 7512.0	...
5653129	  785.8	  444.8	 7510.0	...
5653130	  785.5	  444.6	 7511.0	...
5653131	  786.2	  444.8	 7512.0	...
5653132	  786.5	  445.1	 7509.0	...
5653133	  786.1	  445.5	 7507.0	...
5653134	  786.2	  445.6	 7506.0	...
5653135	  786.5	  444.7	 7509.0	...
5653136	  786.4	  443.9	 7513.0	...
5653137	  785.8	  443.3	 7515.0	...
5653138	  785.8	  443.9	 7516.0	...
5653139	  786.3	  444.4	 7516.0	...
5653140	  786.7	  444.3	 7515.0	...
5653141	  786.6	  444.0	 7514.0	...
5653142	  786.6	  443.4	 7514.0	...
5653143	  786.8	  443.2	 7515.0	...
5653144	  787.0	  443.1	 7516.0	...
5653145	  787.2	  443.3	 7516.0	...
5653146	  787.2	  443.1	 7513.0	...
5653147	  787.3	  442.9	 7511.0	...
5653148	  787.3	  442.7	 7508.0	...
5653149	  787.8	  442.7	 7508.0	...
5653150	  787.9	  442.6	 7507.0	...
5653151	  788.0	  442.8	 7507.0	...
5653152	  787.7	  443.3	 7507.0	...
5653153	  787.4	  443.9	 7504.0	...
5653154	  787.2	  444.1	 7501.0	...
5653155	  787.0	  444.2	 7498.0	...
5653156	  787.0	  443.9	 7501.0	...
5653157	  787.0	  443.2	 7507.0	...
5653158	  787.0	  442.6	 7513.0	...
5653159	  787.2	  442.3	 7516.0	...
5653160	  787.3	  442.5	 7517.0	...
5653161	  787.5	  442.2	 7519.0	...
5653162	  787.5	  441.9	 7515.0	...
5653163	  787.4	  442.1	 7509.0	...
5653164	  787.5	  442.7	 7505.0	...
5653165	  787.6	  443.0	 7506.0	...
5653166	  787.7	  442.7	 7507.0	...
5653167	  787.4	  442.5	 7507.0	...
5653168	  787.4	  442.6	 7507.0	...
5653169	  786.9	  442.8	 7504.0	...
5653170	  786.3	  443.1	 7500.0	...
5653171	  785.8	  443.2	 7495.0	...
5653172	  785.8	  443.2	 7494.0	...
5653173	  786.0	  442.7	 7495.0	...
5653174	  786.4	  442.1	 7496.0	...
5653175	  786.6	  441.5	 7493.0	...
5653176	  786.8	  441.6	 7488.0	...
5653177	  786.8	  441.7	 7487.0	...
5653178	  786.9	  442.2	 7490.0	...
5653179	  786.9	  442.5	 7490.0	...
5653180	  786.9	  442.7	 7488.0	...
5653181	  786.9	  442.2	 7485.0	...
5653182	  786.7	  441.9	 7484.0	...
5653183	  786.6	  441.7	 7484.0	...
5653184	  786.8	  441.8	 7484.0	...
5653185	  787.2	  441.7	 7484.0	...
5653186	  787.5	  442.0	 7482.0	...
5653187	  787.2	  442.1	 7481.0	...
5653188	  786.7	  442.3	 7480.0	...
5653189	  786.0	  442.0	 7480.0	...
5653190	  786.0	  441.9	 7482.0	...
5653191	  786.1	  442.1	 7483.0	...
5653192	  786.4	  442.5	 7484.0	...
5653193	  786.2	  443.0	 7482.0	...
5653194	  785.9	  443.3	 7479.0	...
5653195	  785.7	  442.9	 7476.0	...
5653196	  785.5	  442.5	 7469.0	...
5653197	  785.5	  442.1	 7463.0	...
5653198	  785.6	  442.0	 7459.0	...
5653199	  785.7	  442.2	 7459.0	...
5653200	  785.8	  442.6	 7462.0	...
5653201	  785.8	  443.7	 7466.0	...
5653202	  785.7	  444.6	 7468.0	...
5653203	  785.1	  445.4	 7466.0	...
5653204	  784.4	  445.5	 7465.0	...
5653205	  785.1	  445.5	 7467.0	...
5653206	  786.6	  445.4	 7468.0	...
5653207	  787.3	  445.3	 7469.0	...
5653208	  785.7	  445.4	 7468.0	...
5653209	  784.2	  445.4	 7468.0	...
5653210	  784.1	  445.3	 7468.0	...
5653211	  784.9	  445.1	 7466.0	...
5653212	  785.7	  444.8	 7464.0	...
5653213	  785.6	  444.7	 7462.0	...
5653214	  785.4	  443.9	 7462.0	...
5653215	  785.3	  443.2	 7460.0	...
5653216	  785.3	  442.5	 7458.0	...
5653217	  785.3	  442.4	 7457.0	...
5653218	  785.2	  442.4	 7456.0	...
5653219	  785.1	  442.4	 7459.0	...
5653220	  785.4	  442.4	 7461.0	...
5653221	  785.7	  442.6	 7462.0	...
5653222	  786.0	  443.0	 7460.0	...
5653223	  785.8	  443.5	 7458.0	...
5653224	  785.7	  443.7	 7458.0	...
5653225	  785.6	  443.7	 7456.0	...
5653226	  785.6	  443.5	 7454.0	...
5653227	  785.8	  443.4	 7453.0	...
5653228	  786.1	  443.2	 7453.0	...
5653229	  786.6	  442.9	 7454.0	...
5653230	  786.9	  442.3	 7454.0	...
5653231	  787.0	  441.7	 7453.0	...
5653232	  787.1	  441.7	 7453.0	...
5653233	  787.1	  442.5	 7445.0	...
5653234	  787.1	  443.3	 7439.0	...
5653235	  787.0	  443.0	 7432.0	...
5653236	  786.9	  442.1	 7433.0	...
5653237	  787.1	  441.1	 7432.0	...
5653238	  787.4	  441.1	 7432.0	...
5653239	  787.7	  440.9	 7433.0	...
5653240	  787.5	  440.8	 7433.0	...
5653241	  787.4	  440.9	 7434.0	...
5653242	  787.4	  441.2	 7434.0	...
5653243	  787.4	  441.5	 7434.0	...
5653244	  787.5	  441.6	 7437.0	...
5653245	  787.7	  441.3	 7441.0	...
5653246	  787.9	  441.0	 7442.0	...
5653247	  788.0	  440.8	 7440.0	...
5653248	  788.4	  440.7	 7438.0	...
5653249	  788.8	  440.2	 7437.0	...
5653250	  788.9	  439.7	 7434.0	...
5653251	  788.7	  440.4	 7429.0	...
5653252	  788.6	  441.5	 7425.0	...
5653253	  788.8	  442.5	 7420.0	...
5653254	  788.7	  441.4	 7417.0	...
5653255	  788.6	  440.4	 7415.0	...
5653256	  788.6	  439.5	 7415.0	...
5653257	  788.3	  440.1	 7416.0	...
5653258	  788.0	  440.6	 7417.0	...
5653259	  788.1	  440.7	 7418.0	...
5653260	  788.4	  440.6	 7418.0	...
5653261	  788.8	  440.7	 7419.0	...
5653262	  788.6	  441.1	 7418.0	...
5653263	  788.6	  442.1	 7418.0	...
5653264	  788.8	  443.0	 7417.0	...
5653265	  789.3	  443.9	 7417.0	...
5653266	  789.7	  444.0	 7417.0	...
5653267	  789.7	  443.6	 7415.0	...
5653268	  789.7	  443.0	 7414.0	...
5653269	  789.6	  442.5	 7412.0	...
5653270	  789.5	  442.7	 7411.0	...
5653271	  789.5	  442.7	 7411.0	...
5653272	  789.6	  442.7	 7411.0	...
5653273	  789.3	  442.7	 7411.0	...
5653274	  788.9	  442.7	 7412.0	...
5653275	  789.3	  442.7	 7412.0	...
5653276	  790.1	  442.5	 7413.0	...
5653277	  789.7	  442.6	 7413.0	...
5653278	  788.5	  442.6	 7412.0	...
5653279	  786.9	  442.7	 7409.0	...
5653280	  786.5	  442.9	 7406.0	...
5653281	  787.1	  443.0	 7404.0	...
MSG	5653282 0000 _ Number Off
5653282	  788.1	  443.0	 7403.0	...
5653283	  788.9	  442.6	 7398.0	...
5653284	  788.5	  442.3	 7393.0	...
5653285	  788.0	  442.0	 7388.0	...
5653286	  787.6	  441.8	 7386.0	...
5653287	  787.5	  441.5	 7386.0	...
5653288	  787.4	  440.8	 7384.0	...
5653289	  787.6	  440.1	 7383.0	...
5653290	  787.8	  440.2	 7383.0	...
5653291	  786.8	  440.9	 7384.0	...
5653292	  785.8	  441.6	 7383.0	...
5653293	  784.7	  441.8	 7383.0	...
5653294	  784.8	  441.6	 7384.0	...
5653295	  786.0	  441.3	 7386.0	...
5653296	  787.1	  441.1	 7387.0	...
5653297	  787.2	  441.0	 7388.0	...
5653298	  786.2	  440.9	 7389.0	...
5653299	  786.4	  440.7	 7388.0	...
5653300	  787.5	  440.6	 7387.0	...
5653301	  788.7	  440.8	 7387.0	...
5653302	  788.7	  440.1	 7386.0	...
5653303	  787.8	  439.4	 7384.0	...
5653304	  786.9	  438.8	 7384.0	...
5653305	  786.0	  439.0	 7385.0	...
5653306	  786.0	  439.1	 7386.0	...
5653307	  785.7	  440.0	 7383.0	...
5653308	  785.4	  440.8	 7378.0	...
5653309	  785.5	  441.6	 7372.0	...
5653310	  785.7	  440.7	 7372.0	...
5653311	  785.8	  439.8	 7374.0	...
5653312	  785.8	  439.6	 7376.0	...
5653313	  786.0	  440.2	 7375.0	...
5653314	  786.6	  440.5	 7374.0	...
5653315	  786.9	  440.3	 7374.0	...
5653316	  787.2	  440.0	 7378.0	...
5653317	  786.9	  440.1	 7381.0	...
5653318	  787.0	  440.2	 7378.0	...
5653319	  786.9	  440.4	 7373.0	...
5653320	  786.7	  440.0	 7369.0	...
5653321	  787.3	  439.4	 7371.0	...
5653322	  788.2	  439.4	 7373.0	...
5653323	  789.0	  439.9	 7373.0	...
5653324	  788.9	  440.6	 7373.0	...
5653325	  788.9	  440.5	 7373.0	...
5653326	  789.0	  440.4	 7373.0	...
5653327	  789.4	  440.3	 7372.0	...
5653328	  790.0	  440.2	 7370.0	...
5653329	  790.6	  440.1	 7372.0	...
5653330	  790.7	  440.1	 7375.0	...
5653331	  790.5	  440.6	 7377.0	...
5653332	  790.3	  441.2	 7377.0	...
5653333	  790.2	  441.3	 7375.0	...
5653334	  790.1	  440.7	 7375.0	...
5653335	  790.0	  440.1	 7375.0	...
5653336	  790.0	  440.1	 7375.0	...
5653337	  790.1	  440.9	 7372.0	...
5653338	  790.3	  441.9	 7369.0	...
5653339	  790.5	  442.8	 7366.0	...
5653340	  790.0	  442.9	 7365.0	...
5653341	  789.5	  443.2	 7365.0	...
5653342	  789.0	  443.6	 7365.0	...
5653343	  789.1	  444.1	 7366.0	...
5653344	  789.1	  444.7	 7366.0	...
5653345	  789.0	  445.1	 7363.0	...
5653346	  788.8	  444.8	 7359.0	...
5653347	  788.6	  443.7	 7355.0	...
5653348	  788.6	  442.6	 7357.0	...
5653349	  789.0	  442.3	 7359.0	...
5653350	  789.6	  442.5	 7361.0	...
5653351	  790.1	  442.7	 7364.0	...
5653352	  790.4	  442.7	 7367.0	...
5653353	  790.2	  442.7	 7369.0	...
5653354	  789.9	  442.7	 7367.0	...
5653355	  789.7	  443.0	 7365.0	...
5653356	  789.6	  443.4	 7363.0	...
5653357	  789.8	  444.6	 7363.0	...
5653358	  789.9	  445.5	 7364.0	...
5653359	  789.9	  445.4	 7363.0	...
5653360	  789.9	  444.5	 7363.0	...
5653361	  789.9	  443.6	 7365.0	...
5653362	  789.5	  443.7	 7367.0	...
5653363	  789.0	  443.8	 7370.0	...
5653364	  788.6	  444.3	 7372.0	...
5653365	  788.7	  444.6	 7369.0	...
5653366	  788.7	  444.7	 7364.0	...
5653367	  788.7	  444.2	 7359.0	...
5653368	  788.4	  443.9	 7361.0	...
5653369	  787.9	  443.9	 7362.0	...
5653370	  787.4	  443.1	 7364.0	...
5653371	  787.1	  442.2	 7366.0	...
5653372	  787.0	  441.5	 7367.0	...
5653373	  786.6	  441.8	 7367.0	...
5653374	  786.1	  442.3	 7367.0	...
5653375	  785.6	  442.7	 7367.0	...
5653376	  785.5	  443.1	 7368.0	...
5653377	  786.0	  443.3	 7369.0	...
5653378	  786.4	  443.7	 7368.0	...
5653379	  786.9	  444.3	 7366.0	...
5653380	  787.2	  445.4	 7364.0	...
5653381	  787.6	  446.1	 7365.0	...
5653382	  787.8	  446.0	 7365.0	...
5653383	  787.6	  445.5	 7365.0	...
5653384	  787.3	  444.9	 7365.0	...
5653385	  787.3	  444.7	 7365.0	...
5653386	  787.5	  444.6	 7365.0	...
5653387	  787.7	  444.5	 7365.0	...
5653388	  787.9	  444.6	 7364.0	...
5653389	  787.8	  444.7	 7364.0	...
5653390	  787.6	  444.8	 7366.0	...
5653391	  787.6	  444.6	 7368.0	...
5653392	  787.8	  444.4	 7371.0	...
5653393	  788.1	  444.1	 7370.0	...
5653394	  788.0	  444.5	 7368.0	...
5653395	  787.7	  445.0	 7367.0	...
5653396	  787.3	  445.0	 7365.0	...
5653397	  787.3	  444.4	 7362.0	...
5653398	  787.4	  443.8	 7360.0	...
5653399	  787.7	  443.7	 7361.0	...
5653400	  787.4	  443.8	 7364.0	...
5653401	  787.6	  444.8	 7367.0	...
5653402	  788.2	  445.9	 7369.0	...
5653403	  789.0	  446.9	 7369.0	...
5653404	  789.5	  446.8	 7366.0	...
5653405	  789.5	  445.7	 7363.0	...
5653406	  789.5	  444.7	 7360.0	...
5653407	  789.4	  443.8	 7359.0	...
5653408	  788.7	  444.0	 7358.0	...
5653409	  788.1	  444.3	 7355.0	...
5653410	  788.0	  444.6	 7352.0	...
5653411	  788.4	  444.4	 7352.0	...
5653412	  788.6	  444.1	 7354.0	...
5653413	  788.3	  443.5	 7354.0	...
5653414	  788.1	  443.2	 7351.0	...
5653415	  788.3	  443.0	 7349.0	...
5653416	  788.6	  443.4	 7349.0	...
5653417	  788.5	  443.9	 7348.0	...
5653418	  788.2	  444.3	 7349.0	...
5653419	  787.8	  445.0	 7351.0	...
5653420	  788.4	  445.4	 7353.0	...
5653421	  789.0	  445.8	 7355.0	...
5653422	  789.5	  445.6	 7356.0	...
5653423	  789.5	  445.2	 7356.0	...
5653424	  789.5	  444.5	 7355.0	...
5653425	  789.7	  443.9	 7354.0	...
5653426	  789.8	  443.7	 7354.0	...
5653427	  790.2	  443.8	 7356.0	...
5653428	  790.2	  443.3	 7357.0	...
5653429	  790.1	  442.7	 7358.0	...
5653430	  789.9	  442.7	 7358.0	...
5653431	  789.5	  443.4	 7359.0	...
5653432	  788.8	  444.1	 7361.0	...
5653433	  788.4	  444.6	 7365.0	...
5653434	  788.3	  445.5	 7369.0	...
5653435	  788.8	  446.4	 7369.0	...
5653436	  788.6	  446.7	 7365.0	...
5653437	  788.1	  446.5	 7361.0	...
5653438	  787.6	  445.7	 7358.0	...
5653439	  787.5	  445.0	 7357.0	...
5653440	  787.4	  444.6	 7360.0	...
5653441	  787.6	  444.6	 7364.0	...
5653442	  787.8	  444.6	 7366.0	...
5653443	  787.8	  444.7	 7364.0	...
5653444	  787.5	  444.9	 7363.0	...
5653445	  787.4	  445.0	 7364.0	...
5653446	  787.0	  445.0	 7364.0	...
5653447	  786.7	  445.6	 7363.0	...
5653448	  787.0	  446.0	 7362.0	...
5653449	  787.6	  446.3	 7361.0	...
5653450	  787.5	  445.5	 7361.0	...
5653451	  787.0	  445.1	 7361.0	...
5653452	  787.2	  444.7	 7361.0	...
5653453	  787.9	  444.8	 7363.0	...
5653454	  788.2	  444.7	 7365.0	...
5653455	  787.6	  444.5	 7366.0	...
5653456	  786.7	  444.4	 7367.0	...
5653457	  786.5	  444.1	 7369.0	...
5653458	  786.5	  444.1	 7370.0	...
5653459	  786.9	  444.3	 7372.0	...
5653460	  787.2	  444.7	 7373.0	...
5653461	  787.4	  445.0	 7374.0	...
5653462	  787.5	  445.2	 7377.0	...
5653463	  787.6	  445.1	 7381.0	...
5653464	  787.5	  444.9	 7385.0	...
5653465	  787.4	  444.5	 7387.0	...
5653466	  787.6	  443.6	 7387.0	...
5653467	  787.9	  442.9	 7386.0	...
5653468	  788.4	  442.4	 7386.0	...
5653469	  788.5	  442.5	 7379.0	...
5653470	  788.6	  442.6	 7373.0	...
5653471	  788.5	  442.8	 7366.0	...
5653472	  787.6	  443.0	 7368.0	...
5653473	  786.7	  443.1	 7369.0	...
5653474	  785.9	  443.2	 7370.0	...
5653475	  786.2	  443.1	 7370.0	...
5653476	  786.8	  443.4	 7369.0	...
5653477	  787.3	  443.7	 7369.0	...
5653478	  787.8	  443.9	 7369.0	...
5653479	  788.2	  443.9	 7368.0	...
5653480	  788.5	  443.8	 7367.0	...
5653481	  788.2	  443.5	 7369.0	...
5653482	  787.8	  443.1	 7372.0	...
5653483	  787.6	  442.7	 7375.0	...
5653484	  787.9	  442.8	 7376.0	...
5653485	  788.2	  442.6	 7376.0	...
5653486	  788.2	  442.4	 7377.0	...
5653487	  788.2	  442.3	 7378.0	...
5653488	  788.3	  442.4	 7380.0	...
5653489	  788.4	  442.5	 7380.0	...
5653490	  788.5	  442.5	 7379.0	...
MSG	5653491 0000 _ Number On
5653491	  788.6	  442.5	 7376.0	...
5653492	  788.2	  442.4	 7375.0	...
5653493	  787.4	  442.3	 7373.0	...
5653494	  786.7	  442.6	 7374.0	...
5653495	  786.4	  442.8	 7378.0	...
5653496	  786.6	  443.1	 7382.0	...
5653497	  787.8	  442.8	 7385.0	...
5653498	  788.9	  442.7	 7388.0	...
5653499	  790.0	  442.3	 7392.0	...
5653500	  790.1	  442.1	 7396.0	...
5653501	  790.2	  441.8	 7399.0	...
5653502	  790.1	  442.1	 7400.0	...
5653503	  789.8	  442.4	 7399.0	...
5653504	  789.5	  442.7	 7396.0	...
5653505	  790.1	  442.6	 7391.0	...
5653506	  790.9	  442.5	 7387.0	...
5653507	  791.7	  442.6	 7384.0	...
5653508	  791.5	  442.8	 7383.0	...
5653509	  790.8	  443.1	 7384.0	...
5653510	  790.2	  443.2	 7386.0	...
5653511	  789.6	  443.7	 7387.0	...
5653512	  789.8	  444.0	 7388.0	...
5653513	  789.9	  444.0	 7390.0	...
5653514	  790.2	  443.7	 7394.0	...
5653515	  790.1	  443.6	 7398.0	...
5653516	  789.9	  443.9	 7396.0	...
5653517	  789.6	  444.1	 7392.0	...
5653518	  789.7	  444.4	 7389.0	...
5653519	  789.9	  444.7	 7387.0	...
5653520	  790.1	  445.0	 7385.0	...
5653521	  790.1	  444.9	 7386.0	...
5653522	  790.1	  444.9	 7390.0	...
5653523	  790.1	  445.0	 7394.0	...
5653524	  790.2	  445.2	 7395.0	...
5653525	  790.3	  445.4	 7396.0	...
5653526	  790.4	  445.6	 7396.0	...
5653527	  790.1	  446.2	 7397.0	...
5653528	  789.4	  446.6	 7397.0	...
5653529	  788.8	  446.7	 7398.0	...
5653530	  788.6	  446.0	 7399.0	...
5653531	  789.0	  445.3	 7393.0	...
5653532	  789.5	  444.7	 7387.0	...
5653533	  789.7	  444.4	 7382.0	...
5653534	  789.6	  444.2	 7386.0	...
5653535	  789.8	  444.1	 7390.0	...
5653536	  790.1	  444.1	 7393.0	...
5653537	  790.3	  444.1	 7395.0	...
5653538	  790.1	  444.1	 7396.0	...
5653539	  789.7	  444.2	 7395.0	...
5653540	  789.2	  443.9	 7391.0	...
5653541	  788.8	  443.5	 7387.0	...
5653542	  788.8	  443.1	 7389.0	...
5653543	  789.0	  443.3	 7392.0	...
5653544	  789.1	  443.4	 7397.0	...
5653545	  789.2	  443.7	 7398.0	...
5653546	  788.9	  443.9	 7397.0	...
5653547	  788.6	  444.3	 7395.0	...
5653548	  788.0	  444.8	 7393.0	...
5653549	  787.7	  445.8	 7393.0	...
5653550	  787.7	  446.5	 7394.0	...
5653551	  788.0	  446.9	 7395.0	...
5653552	  788.4	  446.7	 7397.0	...
5653553	  788.4	  446.5	 7398.0	...
5653554	  788.7	  446.3	 7399.0	...
5653555	  788.9	  446.2	 7399.0	...
5653556	  789.1	  446.2	 7400.0	...
5653557	  789.1	  446.2	 7400.0	...
5653558	  789.1	  446.2	 7400.0	...
5653559	  788.9	  445.7	 7400.0	...
5653560	  789.2	  445.1	 7401.0	...
5653561	  789.7	  445.3	 7402.0	...
5653562	  790.4	  446.0	 7407.0	...
5653563	  790.7	  446.8	 7411.0	...
5653564	  791.0	  446.4	 7414.0	...
5653565	  791.2	  446.1	 7412.0	...
5653566	  791.1	  445.5	 7408.0	...
5653567	  790.8	  445.3	 7404.0	...
5653568	  790.3	  445.3	 7401.0	...
5653569	  789.8	  445.5	 7400.0	...
5653570	  788.9	  445.4	 7400.0	...
5653571	  788.2	  445.0	 7400.0	...
5653572	  787.7	  444.8	 7400.0	...
5653573	  787.9	  445.2	 7407.0	...
5653574	  787.8	  445.5	 7412.0	...
5653575	  787.6	  445.7	 7414.0	...
5653576	  787.3	  446.3	 7410.0	...
5653577	  787.4	  446.7	 7406.0	...
5653578	  787.4	  447.4	 7404.0	...
5653579	  787.3	  447.6	 7402.0	...
5653580	  787.5	  447.9	 7403.0	...
5653581	  787.9	  447.9	 7405.0	...
5653582	  788.3	  447.6	 7405.0	...
5653583	  788.5	  446.9	 7406.0	...
5653584	  788.5	  446.4	 7407.0	...
5653585	  787.8	  446.2	 7408.0	...
5653586	  787.1	  446.5	 7413.0	...
5653587	  786.4	  446.8	 7417.0	...
5653588	  786.4	  446.7	 7423.0	...
5653589	  786.4	  446.5	 7424.0	...
5653590	  786.3	  446.4	 7428.0	...
5653591	  786.3	  446.6	 7430.0	...
5653592	  786.8	  446.7	 7432.0	...
5653593	  787.4	  446.6	 7433.0	...
5653594	  787.9	  446.4	 7429.0	...
5653595	  787.9	  446.4	 7424.0	...
5653596	  788.4	  446.4	 7420.0	...
5653597	  789.0	  446.3	 7419.0	...
5653598	  788.9	  446.1	 7423.0	...
5653599	  788.3	  446.0	 7426.0	...
5653600	  787.6	  445.5	 7430.0	...
5653601	  787.7	  445.1	 7430.0	...
5653602	  787.8	  445.4	 7425.0	...
5653603	  787.9	  446.1	 7419.0	...
5653604	  788.1	  447.5	 7414.0	...
5653605	  788.0	  448.4	 7414.0	...
5653606	  787.8	  448.4	 7417.0	...
5653607	  787.9	  447.5	 7422.0	...
5653608	  788.1	  446.4	 7426.0	...
5653609	  788.5	  446.0	 7428.0	...
5653610	  788.3	  445.7	 7428.0	...
5653611	  788.2	  445.7	 7428.0	...
5653612	  788.2	  445.8	 7427.0	...
5653613	  788.3	  445.5	 7429.0	...
5653614	  788.3	  445.3	 7429.0	...
5653615	  788.0	  445.2	 7431.0	...
5653616	  787.7	  445.5	 7429.0	...
5653617	  787.5	  446.1	 7427.0	...
5653618	  787.5	  446.7	 7429.0	...
5653619	  787.4	  447.0	 7432.0	...
5653620	  788.4	  446.7	 7435.0	...
5653621	  789.4	  446.1	 7436.0	...
5653622	  790.3	  445.5	 7436.0	...
5653623	  789.1	  445.8	 7434.0	...
5653624	  788.0	  446.4	 7431.0	...
5653625	  787.6	  446.4	 7428.0	...
5653626	  788.0	  445.8	 7428.0	...
5653627	  788.7	  446.3	 7429.0	...
5653628	  789.0	  447.4	 7429.0	...
5653629	  789.1	  448.3	 7430.0	...
5653630	  788.8	  447.3	 7430.0	...
5653631	  788.4	  446.3	 7431.0	...
5653632	  788.2	  445.8	 7434.0	...
5653633	  788.2	  446.0	 7436.0	...
5653634	  788.3	  446.3	 7438.0	...
5653635	  788.9	  446.2	 7439.0	...
5653636	  789.5	  446.8	 7440.0	...
5653637	  790.2	  447.3	 7441.0	...
5653638	  790.5	  447.0	 7441.0	...
5653639	  790.7	  446.1	 7442.0	...
5653640	  790.8	  445.2	 7443.0	...
5653641	  791.0	  445.1	 7445.0	...
5653642	  790.0	  445.4	 7446.0	...
5653643	  788.9	  445.9	 7445.0	...
5653644	  788.4	  445.9	 7445.0	...
5653645	  789.1	  445.5	 7445.0	...
5653646	  789.6	  445.9	 7443.0	...
5653647	  789.6	  446.8	 7441.0	...
5653648	  789.5	  447.7	 7439.0	...
5653649	  789.5	  447.7	 7442.0	...
5653650	  790.7	  448.6	 7444.0	...
5653651	  792.0	  449.5	 7444.0	...
5653652	  793.1	  449.4	 7443.0	...
5653653	  793.0	  448.4	 7442.0	...
5653654	  792.8	  447.4	 7446.0	...
5653655	  792.6	  447.4	 7450.0	...
5653656	  792.4	  447.4	 7452.0	...
5653657	  792.1	  446.6	 7450.0	...
5653658	  791.9	  445.7	 7448.0	...
5653659	  791.7	  444.8	 7450.0	...
5653660	  791.6	  444.8	 7451.0	...
5653661	  791.9	  444.4	 7452.0	...
5653662	  792.1	  444.2	 7454.0	...
5653663	  792.3	  444.1	 7456.0	...
5653664	  791.7	  444.5	 7456.0	...
5653665	  791.2	  445.1	 7455.0	...
5653666	  790.9	  446.4	 7453.0	...
5653667	  791.0	  447.6	 7453.0	...
5653668	  791.2	  448.5	 7454.0	...
5653669	  791.2	  448.1	 7454.0	...
5653670	  791.0	  446.9	 7455.0	...
5653671	  791.3	  445.7	 7457.0	...
5653672	  791.7	  446.0	 7459.0	...
5653673	  792.2	  446.9	 7459.0	...
5653674	  792.4	  447.9	 7458.0	...
5653675	  792.4	  447.8	 7459.0	...
5653676	  792.8	  448.1	 7461.0	...
5653677	  793.1	  448.6	 7463.0	...
5653678	  793.2	  448.1	 7463.0	...
5653679	  792.8	  447.2	 7462.0	...
5653680	  792.4	  446.0	 7462.0	...
5653681	  792.1	  446.0	 7463.0	...
5653682	  792.7	  445.8	 7466.0	...
5653683	  793.3	  445.8	 7471.0	...
5653684	  792.6	  446.0	 7476.0	...
5653685	  791.1	  446.0	 7475.0	...
5653686	  790.7	  445.9	 7474.0	...
5653687	  791.7	  445.1	 7471.0	...
5653688	  792.5	  444.6	 7470.0	...
5653689	  792.5	  445.1	 7469.0	...
5653690	  792.6	  446.0	 7469.0	...
5653691	  792.8	  446.9	 7470.0	...
5653692	  793.2	  447.1	 7469.0	...
5653693	  793.6	  447.2	 7469.0	...
5653694	  793.8	  447.1	 7468.0	...
5653695	  793.6	  446.6	 7474.0	...
5653696	  793.3	  446.2	 7479.0	...
5653697	  792.6	  446.0	 7480.0	...
5653698	  792.1	  446.0	 7475.0	...
5653699	  791.7	  446.0	 7469.0	...
5653700	  792.5	  446.1	 7470.0	...
5653701	  793.5	  446.3	 7476.0	...
5653702	  794.6	  446.9	 7481.0	...
5653703	  795.0	  447.3	 7483.0	...
5653704	  795.0	  447.6	 7484.0	...
5653705	  794.3	  447.6	 7486.0	...
5653706	  793.6	  447.7	 7488.0	...
5653707	  792.9	  447.8	 7482.0	...
5653708	  792.8	  447.5	 7476.0	...
5653709	  792.8	  447.0	 7472.0	...
5653710	  792.7	  446.5	 7474.0	...
5653711	  792.7	  446.4	 7478.0	...
5653712	  792.7	  446.9	 7481.0	...
5653713	  792.8	  447.4	 7485.0	...
5653714	  792.9	  447.7	 7487.0	...
5653715	  792.6	  447.4	 7488.0	...
5653716	  792.2	  447.2	 7489.0	...
5653717	  791.9	  447.3	 7489.0	...
5653718	  791.8	  447.4	 7489.0	...
5653719	  791.7	  447.2	 7486.0	...
5653720	  791.5	  446.8	 7483.0	...
5653721	  791.5	  446.3	 7482.0	...
5653722	  791.5	  446.0	 7482.0	...
5653723	  791.6	  446.7	 7480.0	...
5653724	  791.7	  447.4	 7479.0	...
5653725	  791.7	  447.9	 7478.0	...
5653726	  791.7	  447.7	 7478.0	...
5653727	  791.8	  447.3	 7476.0	...
5653728	  791.9	  447.0	 7475.0	...
5653729	  792.1	  447.0	 7474.0	...
5653730	  792.2	  447.2	 7476.0	...
5653731	  792.8	  447.1	 7479.0	...
5653732	  793.4	  446.9	 7482.0	...
5653733	  793.5	  446.7	 7485.0	...
5653734	  792.9	  447.0	 7487.0	...
5653735	  792.5	  447.2	 7488.0	...
5653736	  792.6	  447.2	 7488.0	...
5653737	  792.7	  446.9	 7488.0	...
5653738	  792.7	  446.7	 7489.0	...
5653739	  792.6	  446.5	 7491.0	...
5653740	  792.1	  446.5	 7496.0	...
5653741	  791.7	  446.6	 7499.0	...
5653742	  791.5	  447.3	 7502.0	...
5653743	  791.8	  447.8	 7503.0	...
5653744	  792.3	  448.1	 7504.0	...
5653745	  792.7	  447.7	 7505.0	...
5653746	  793.1	  447.2	 7504.0	...
5653747	  792.7	  446.7	 7503.0	...
5653748	  792.2	  446.6	 7502.0	...
5653749	  791.4	  447.0	 7506.0	...
5653750	  791.1	  447.2	 7510.0	...
5653751	  791.7	  447.3	 7515.0	...
5653752	  792.7	  446.9	 7517.0	...
5653753	  793.7	  446.5	 7518.0	...
5653754	  793.9	  446.0	 7516.0	...
5653755	  793.9	  445.7	 7515.0	...
5653756	  794.4	  446.6	 7515.0	...
5653757	  794.9	  447.6	 7515.0	...
5653758	  795.3	  448.8	 7515.0	...
5653759	  795.3	  448.9	 7512.0	...
5653760	  795.3	  448.5	 7508.0	...
5653761	  795.5	  448.0	 7505.0	...
5653762	  795.7	  447.5	 7506.0	...
5653763	  796.0	  447.6	 7515.0	...
5653764	  796.0	  447.7	 7523.0	...
5653765	  796.2	  447.8	 7529.0	...
5653766	  796.4	  447.8	 7523.0	...
5653767	  796.1	  447.7	 7517.0	...
5653768	  795.6	  448.0	 7520.0	...
5653769	  795.3	  448.5	 7526.0	...
5653770	  795.4	  448.7	 7531.0	...
5653771	  795.6	  448.5	 7533.0	...
5653772	  795.6	  448.4	 7534.0	...
5653773	  795.1	  449.1	 7534.0	...
5653774	  794.4	  449.8	 7532.0	...
5653775	  793.8	  450.2	 7529.0	...
5653776	  793.7	  449.2	 7528.0	...
5653777	  793.7	  448.1	 7525.0	...
5653778	  793.7	  447.3	 7523.0	...
5653779	  793.8	  447.1	 7524.0	...
5653780	  793.8	  446.9	 7527.0	...
5653781	  793.8	  446.4	 7531.0	...
5653782	  793.9	  446.0	 7531.0	...
5653783	  793.9	  446.1	 7532.0	...
5653784	  793.7	  446.5	 7532.0	...
5653785	  793.7	  446.7	 7532.0	...
5653786	  793.8	  446.5	 7533.0	...
5653787	  794.0	  446.0	 7533.0	...
5653788	  794.2	  445.8	 7533.0	...
5653789	  794.3	  445.4	 7538.0	...
5653790	  794.2	  445.3	 7542.0	...
5653791	  794.3	  446.4	 7547.0	...
5653792	  794.5	  447.5	 7547.0	...
5653793	  794.3	  448.7	 7547.0	...
5653794	  793.8	  448.9	 7546.0	...
5653795	  793.3	  449.1	 7544.0	...
MSG	5653796 0000 _ Number Off
5653796	  793.3	  449.2	 7543.0	...
5653797	  793.9	  449.1	 7540.0	...
5653798	  794.5	  449.1	 7540.0	...
5653799	  795.2	  449.0	 7539.0	...
5653800	  795.2	  448.7	 7539.0	...
5653801	  794.9	  448.3	 7539.0	...
5653802	  794.4	  448.2	 7542.0	...
5653803	  794.4	  448.6	 7547.0	...
5653804	  794.7	  448.8	 7551.0	...
5653805	  795.0	  448.7	 7554.0	...
5653806	  794.8	  448.6	 7554.0	...
5653807	  794.2	  449.0	 7554.0	...
5653808	  793.7	  449.4	 7553.0	...
5653809	  793.8	  449.6	 7551.0	...
5653810	  794.2	  449.4	 7549.0	...
5653811	  794.9	  449.6	 7556.0	...
5653812	  795.0	  449.9	 7562.0	...
5653813	  794.6	  449.3	 7568.0	...
5653814	  794.1	  448.4	 7568.0	...
5653815	  794.0	  448.2	 7564.0	...
5653816	  794.1	  448.9	 7560.0	...
5653817	  794.0	  449.6	 7556.0	...
5653818	  793.6	  449.6	 7555.0	...
5653819	  793.1	  449.5	 7554.0	...
5653820	  792.9	  449.4	 7554.0	...
5653821	  792.8	  449.3	 7555.0	...
5653822	  792.8	  449.3	 7555.0	...
5653823	  792.5	  449.4	 7554.0	...
5653824	  792.1	  449.5	 7554.0	...
5653825	  791.6	  449.2	 7553.0	...
5653826	  791.5	  448.8	 7554.0	...
5653827	  791.6	  448.6	 7553.0	...
5653828	  791.5	  448.8	 7553.0	...
5653829	  791.6	  448.8	 7551.0	...
5653830	  791.5	  448.8	 7550.0	...
5653831	  791.1	  447.8	 7552.0	...
5653832	  790.6	  446.9	 7554.0	...
5653833	  790.2	  446.3	 7556.0	...
5653834	  790.2	  446.7	 7555.0	...
5653835	  790.5	  447.2	 7553.0	...
5653836	  790.8	  447.4	 7552.0	...
5653837	  791.0	  447.7	 7552.0	...
5653838	  791.2	  448.5	 7552.0	...
5653839	  791.7	  449.2	 7553.0	...
5653840	  792.1	  449.0	 7554.0	...
5653841	  792.3	  447.9	 7556.0	...
5653842	  792.1	  446.8	 7556.0	...
5653843	  792.0	  446.6	 7555.0	...
5653844	  792.1	  446.4	 7556.0	...
5653845	  792.3	  446.2	 7556.0	...
5653846	  791.6	  446.0	 7557.0	...
5653847	  790.7	  445.8	 7560.0	...
5653848	  789.9	  445.8	 7564.0	...
5653849	  789.9	  446.2	 7565.0	...
5653850	  790.5	  446.5	 7563.0	...
5653851	  791.1	  446.7	 7567.0	...
5653852	  791.7	  446.4	 7574.0	...
5653853	  791.7	  446.0	 7580.0	...
5653854	  791.7	  445.5	 7579.0	...
5653855	  791.7	  445.3	 7578.0	...
5653856	  791.4	  445.2	 7578.0	...
5653857	  790.9	  445.1	 7577.0	...
5653858	  790.7	  445.0	 7578.0	...
5653859	  790.9	  445.0	 7578.0	...
5653860	  791.4	  445.2	 7579.0	...
5653861	  791.7	  445.5	 7579.0	...
5653862	  791.7	  446.1	 7578.0	...
5653863	  791.8	  446.4	 7578.0	...
5653864	  791.9	  446.8	 7578.0	...
5653865	  791.9	  445.8	 7584.0	...
5653866	  791.9	  444.8	 7590.0	...
5653867	  792.0	  444.5	 7596.0	...
5653868	  792.8	  445.2	 7595.0	...
5653869	  793.6	  446.3	 7595.0	...
5653870	  794.0	  446.6	 7597.0	...
5653871	  793.4	  446.8	 7599.0	...
5653872	  792.8	  446.5	 7599.0	...
5653873	  792.7	  446.2	 7594.0	...
5653874	  792.9	  446.3	 7588.0	...
5653875	  793.0	  446.7	 7588.0	...
5653876	  793.0	  447.1	 7591.0	...
5653877	  793.1	  446.4	 7594.0	...
5653878	  793.4	  445.5	 7592.0	...
5653879	  793.4	  444.8	 7601.0	...
5653880	  793.4	  446.2	 7611.0	...
5653881	  793.3	  447.5	 7620.0	...
5653882	  793.5	  448.2	 7616.0	...
5653883	  793.5	  447.6	 7613.0	...
5653884	  793.3	  446.9	 7611.0	...
5653885	  793.2	  446.9	 7610.0	...
5653886	  791.9	  447.1	 7609.0	...
5653887	  790.8	  447.5	 7607.0	...
5653888	  790.7	  447.6	 7605.0	...
5653889	  791.8	  447.6	 7604.0	...
5653890	  792.7	  447.4	 7603.0	...
5653891	  793.0	  446.9	 7603.0	...
5653892	  793.4	  446.3	 7602.0	...
5653893	  793.7	  445.7	 7602.0	...
5653894	  793.5	  445.7	 7602.0	...
5653895	  793.1	  446.0	 7602.0	...
5653896	  792.9	  446.2	 7603.0	...
5653897	  792.8	  446.2	 7603.0	...
5653898	  792.7	  446.1	 7603.0	...
5653899	  792.5	  446.0	 7605.0	...
5653900	  791.9	  445.9	 7607.0	...
5653901	  791.3	  445.8	 7608.0	...
5653902	  791.1	  445.8	 7609.0	...
5653903	  791.6	  445.7	 7611.0	...
5653904	  792.0	  445.9	 7612.0	...
5653905	  791.9	  446.5	 7611.0	...
5653906	  791.8	  447.0	 7610.0	...
5653907	  791.7	  447.0	 7611.0	...
5653908	  791.5	  446.6	 7612.0	...
5653909	  790.8	  447.0	 7611.0	...
5653910	  790.1	  447.7	 7612.0	...
5653911	  789.4	  448.5	 7614.0	...
5653912	  789.3	  448.3	 7613.0	...
5653913	  789.2	  448.0	 7610.0	...
5653914	  789.2	  448.2	 7610.0	...
5653915	  789.0	  448.9	 7613.0	...
5653916	  788.9	  449.7	 7616.0	...
5653917	  789.1	  450.0	 7617.0	...
5653918	  790.3	  449.8	 7618.0	...
5653919	  791.5	  449.7	 7618.0	...
5653920	  792.1	  449.8	 7618.0	...
5653921	  791.9	  450.0	 7619.0	...
EFIX R   5652559	5653921	1363	  792.0	  446.4	   7438
SSACC R  5653922
5653922	  791.7	  449.8	 7620.0	...
5653923	  791.9	  449.6	 7621.0	...
5653924	  792.4	  449.6	 7620.0	...
5653925	  792.9	  449.7	 7618.0	...
5653926	  793.1	  449.5	 7612.0	...
5653927	  792.9	  449.0	 7608.0	...
5653928	  792.6	  448.2	 7606.0	...
5653929	  793.0	  445.3	 7607.0	...
5653930	  793.7	  442.4	 7607.0	...
5653931	  796.8	  424.0	 7639.0	...
5653932	  800.0	  407.8	 7685.0	...
5653933	  804.0	  391.2	 7732.0	...
5653934	  807.3	  389.9	 7746.0	...
5653935	  809.9	  390.5	 7742.0	...
5653936	  811.5	  393.6	 7736.0	...
5653937	  810.8	  397.0	 7729.0	...
5653938	  809.7	  401.4	 7725.0	...
5653939	  808.4	  403.9	 7721.0	...
5653940	  807.7	  407.8	 7708.0	...
5653941	  807.5	  410.6	 7687.0	...
5653942	  806.5	  416.3	 7661.0	...
5653943	  804.1	  423.1	 7645.0	...
5653944	  800.7	  428.7	 7630.0	...
5653945	  798.7	  435.7	 7614.0	...
5653946	  796.9	  442.1	 7589.0	...
5653947	  796.6	  453.8	 7554.0	...
5653948	  797.0	  465.5	 7517.0	...
5653949	  799.2	  482.7	 7469.0	...
5653950	  800.6	  495.1	 7422.0	...
5653951	  801.9	  510.9	 7371.0	...
5653952	  802.9	  523.6	 7316.0	...
5653953	  805.1	  543.2	 7255.0	...
5653954	  807.1	  559.8	 7187.0	...
5653955	  809.4	  580.9	 7124.0	...
5653956	  809.4	  602.8	 7044.0	...
5653957	  809.5	  627.1	 6968.0	...
5653958	  812.0	  649.2	 6881.0	...
5653959	  816.8	  672.5	 6803.0	...
5653960	  821.5	  700.2	 6717.0	...
5653961	  823.4	  731.1	 6632.0	...
5653962	  824.4	  764.4	 6538.0	...
5653963	  825.2	  796.4	 6434.0	...
5653964	  826.1	  829.9	 6321.0	...
5653965	  828.0	  865.2	 6208.0	...
5653966	  831.8	  902.3	 6093.0	...
5653967	  835.6	  941.3	 5972.0	...
5653968	  839.6	  980.5	 5852.0	...
5653969	  842.1	 1022.3	 5721.0	...
5653970	  845.8	 1065.1	 5592.0	...
5653971	  849.0	 1109.8	 5451.0	...
5653972	  852.0	 1156.7	 5306.0	...
5653973	  853.6	 1206.0	 5154.0	...
5653974	  855.3	 1255.9	 5009.0	...
5653975	  857.5	 1305.5	 4868.0	...
5653976	  859.5	 1355.3	 4727.0	...
5653977	  862.3	 1407.8	 4574.0	...
5653978	  866.6	 1460.8	 4419.0	...
5653979	  872.3	 1515.4	 4252.0	...
5653980	  879.1	 1568.8	 4089.0	...
5653981	  884.9	 1626.2	 3925.0	...
5653982	  893.0	 1686.0	 3761.0	...
5653983	  899.9	 1744.6	 3599.0	...
5653984	  909.4	 1802.3	 3438.0	...
5653985	  915.4	 1861.5	 3266.0	...
5653986	  922.9	 1927.8	 3089.0	...
5653987	  928.1	 1997.2	 2909.0	...
5653988	  932.7	 2044.2	 2799.0	...
5653989	  934.5	 2067.6	 2747.0	...
5653990	  934.5	 2067.6	 2747.0	...
SBLINK R 5653991
5653991	   .	   .	    0.0	...
5653992	   .	   .	    0.0	...
5653993	   .	   .	    0.0	...
5653994	   .	   .	    0.0	...
5653995	   .	   .	    0.0	...
5653996	   .	   .	    0.0	...
MSG	5653997 0000 _ Number On
5653997	   .	   .	    0.0	...
5653998	   .	   .	    0.0	...
5653999	   .	   .	    0.0	...
5654000	   .	   .	    0.0	...
5654001	   .	   .	    0.0	...
5654002	   .	   .	    0.0	...
5654003	   .	   .	    0.0	...
5654004	   .	   .	    0.0	...
5654005	   .	   .	    0.0	...
5654006	   .	   .	    0.0	...
5654007	   .	   .	    0.0	...
5654008	   .	   .	    0.0	...
5654009	   .	   .	    0.0	...
5654010	   .	   .	    0.0	...
5654011	   .	   .	    0.0	...
5654012	   .	   .	    0.0	...
5654013	   .	   .	    0.0	...
5654014	   .	   .	    0.0	...
5654015	   .	   .	    0.0	...
5654016	   .	   .	    0.0	...
5654017	   .	   .	    0.0	...
5654018	   .	   .	    0.0	...
5654019	   .	   .	    0.0	...
5654020	   .	   .	    0.0	...
5654021	   .	   .	    0.0	...
5654022	   .	   .	    0.0	...
5654023	   .	   .	    0.0	...
5654024	   .	   .	    0.0	...
5654025	   .	   .	    0.0	...
5654026	   .	   .	    0.0	...
5654027	   .	   .	    0.0	...
5654028	   .	   .	    0.0	...
5654029	   .	   .	    0.0	...
5654030	   .	   .	    0.0	...
5654031	   .	   .	    0.0	...
5654032	   .	   .	    0.0	...
5654033	   .	   .	    0.0	...
5654034	   .	   .	    0.0	...
5654035	   .	   .	    0.0	...
5654036	   .	   .	    0.0	...
5654037	   .	   .	    0.0	...
5654038	   .	   .	    0.0	...
5654039	   .	   .	    0.0	...
5654040	   .	   .	    0.0	...
5654041	   .	   .	    0.0	...
5654042	   .	   .	    0.0	...
5654043	   .	   .	    0.0	...
5654044	   .	   .	    0.0	...
5654045	   .	   .	    0.0	...
5654046	   .	   .	    0.0	...
5654047	   .	   .	    0.0	...
5654048	   .	   .	    0.0	...
5654049	   .	   .	    0.0	...
5654050	   .	   .	    0.0	...
5654051	   .	   .	    0.0	...
5654052	   .	   .	    0.0	...
5654053	   .	   .	    0.0	...
5654054	   .	   .	    0.0	...
5654055	   .	   .	    0.0	...
5654056	   .	   .	    0.0	...
5654057	   .	   .	    0.0	...
5654058	   .	   .	    0.0	...
5654059	   .	   .	    0.0	...
5654060	   .	   .	    0.0	...
5654061	   .	   .	    0.0	...
5654062	   .	   .	    0.0	...
5654063	   .	   .	    0.0	...
5654064	   .	   .	    0.0	...
5654065	   .	   .	    0.0	...
5654066	   .	   .	    0.0	...
5654067	   .	   .	    0.0	...
5654068	   .	   .	    0.0	...
5654069	   .	   .	    0.0	...
5654070	   .	   .	    0.0	...
5654071	   .	   .	    0.0	...
5654072	   .	   .	    0.0	...
5654073	   .	   .	    0.0	...
5654074	   .	   .	    0.0	...
5654075	   .	   .	    0.0	...
5654076	   .	   .	    0.0	...
5654077	   .	   .	    0.0	...
5654078	   .	   .	    0.0	...
5654079	   .	   .	    0.0	...
5654080	   .	   .	    0.0	...
5654081	   .	   .	    0.0	...
5654082	   .	   .	    0.0	...
5654083	   .	   .	    0.0	...
5654084	   .	   .	    0.0	...
5654085	   .	   .	    0.0	...
5654086	   .	   .	    0.0	...
5654087	   .	   .	    0.0	...
5654088	   .	   .	    0.0	...
5654089	   .	   .	    0.0	...
5654090	   .	   .	    0.0	...
5654091	   .	   .	    0.0	...
5654092	   .	   .	    0.0	...
EBLINK R 5653991	5654092	102
5654093	  985.1	 1885.5	 3373.0	...
5654094	  985.1	 1885.5	 3373.0	...
5654095	  985.1	 1885.5	 3373.0	...
5654096	  987.3	 1866.7	 3423.0	...
5654097	  989.5	 1847.9	 3473.0	...
5654098	  988.4	 1815.5	 3563.0	...
5654099	  984.6	 1793.3	 3618.0	...
5654100	  975.6	 1763.5	 3697.0	...
5654101	  970.0	 1740.3	 3756.0	...
5654102	  964.3	 1716.5	 3821.0	...
5654103	  962.9	 1691.7	 3884.0	...
5654104	  960.5	 1667.3	 3949.0	...
5654105	  955.9	 1644.3	 4010.0	...
5654106	  951.2	 1622.0	 4071.0	...
5654107	  943.0	 1600.1	 4119.0	...
5654108	  937.7	 1577.6	 4181.0	...
5654109	  933.2	 1555.4	 4240.0	...
5654110	  931.3	 1532.9	 4311.0	...
5654111	  928.0	 1511.5	 4370.0	...
5654112	  923.0	 1490.7	 4425.0	...
5654113	  919.8	 1469.5	 4481.0	...
5654114	  917.8	 1447.9	 4544.0	...
5654115	  917.2	 1426.3	 4611.0	...
5654116	  912.8	 1405.8	 4669.0	...
5654117	  909.0	 1386.0	 4724.0	...
5654118	  905.2	 1366.2	 4771.0	...
5654119	  904.9	 1345.9	 4821.0	...
5654120	  903.6	 1326.2	 4868.0	...
5654121	  902.1	 1307.9	 4923.0	...
5654122	  896.1	 1291.4	 4968.0	...
5654123	  890.5	 1277.3	 5019.0	...
5654124	  885.0	 1262.1	 5059.0	...
5654125	  884.4	 1246.6	 5116.0	...
5654126	  883.0	 1229.3	 5158.0	...
5654127	  881.9	 1214.7	 5207.0	...
5654128	  880.9	 1200.6	 5237.0	...
5654129	  879.9	 1188.0	 5278.0	...
5654130	  878.3	 1175.0	 5315.0	...
5654131	  875.1	 1163.0	 5355.0	...
5654132	  872.6	 1148.8	 5397.0	...
5654133	  870.5	 1133.6	 5437.0	...
5654134	  866.6	 1120.1	 5477.0	...
5654135	  862.7	 1108.0	 5508.0	...
5654136	  860.8	 1096.3	 5543.0	...
5654137	  862.4	 1082.8	 5585.0	...
5654138	  862.3	 1070.4	 5621.0	...
5654139	  860.1	 1059.7	 5655.0	...
5654140	  858.0	 1048.4	 5693.0	...
5654141	  857.6	 1036.4	 5735.0	...
5654142	  857.4	 1023.4	 5774.0	...
5654143	  857.1	 1012.4	 5811.0	...
5654144	  855.9	 1000.9	 5846.0	...
5654145	  854.4	  990.5	 5880.0	...
5654146	  852.7	  978.3	 5914.0	...
5654147	  851.9	  967.7	 5949.0	...
5654148	  851.0	  955.2	 5983.0	...
5654149	  850.0	  943.0	 6017.0	...
5654150	  848.7	  932.5	 6048.0	...
5654151	  847.1	  922.8	 6084.0	...
5654152	  844.8	  913.4	 6120.0	...
5654153	  843.3	  901.9	 6153.0	...
5654154	  842.4	  890.9	 6184.0	...
5654155	  840.6	  881.0	 6210.0	...
5654156	  838.6	  871.8	 6243.0	...
5654157	  836.7	  863.2	 6270.0	...
5654158	  836.3	  853.2	 6301.0	...
5654159	  836.5	  843.5	 6332.0	...
5654160	  836.9	  833.5	 6364.0	...
5654161	  836.9	  824.9	 6389.0	...
5654162	  835.6	  816.2	 6408.0	...
5654163	  834.0	  807.4	 6437.0	...
5654164	  833.1	  797.3	 6466.0	...
5654165	  833.2	  787.6	 6505.0	...
5654166	  833.6	  779.5	 6532.0	...
5654167	  833.6	  771.2	 6563.0	...
5654168	  833.1	  762.6	 6588.0	...
5654169	  832.4	  754.4	 6614.0	...
5654170	  831.6	  747.4	 6644.0	...
5654171	  830.8	  740.9	 6673.0	...
5654172	  830.0	  733.6	 6697.0	...
5654173	  829.5	  726.8	 6716.0	...
5654174	  829.1	  720.4	 6733.0	...
5654175	  828.4	  712.6	 6764.0	...
5654176	  827.8	  706.1	 6785.0	...
5654177	  827.0	  699.7	 6814.0	...
5654178	  826.4	  694.2	 6828.0	...
5654179	  826.2	  686.1	 6857.0	...
5654180	  826.9	  679.4	 6877.0	...
5654181	  827.5	  672.1	 6900.0	...
5654182	  829.4	  667.7	 6912.0	...
5654183	  830.6	  659.9	 6935.0	...
5654184	  832.0	  654.0	 6960.0	...
5654185	  831.9	  648.8	 6987.0	...
5654186	  831.6	  644.4	 7005.0	...
5654187	  831.1	  637.8	 7023.0	...
5654188	  830.4	  631.0	 7037.0	...
5654189	  829.8	  627.0	 7052.0	...
5654190	  829.2	  623.0	 7063.0	...
5654191	  828.6	  619.2	 7073.0	...
5654192	  828.6	  614.9	 7078.0	...
5654193	  828.7	  610.8	 7091.0	...
5654194	  828.3	  605.9	 7110.0	...
5654195	  827.2	  600.3	 7133.0	...
5654196	  826.1	  596.0	 7145.0	...
5654197	  825.1	  590.1	 7160.0	...
5654198	  824.2	  583.9	 7171.0	...
5654199	  823.2	  579.2	 7194.0	...
5654200	  821.6	  575.5	 7209.0	...
5654201	  819.4	  572.2	 7234.0	...
5654202	  816.4	  569.0	 7249.0	...
5654203	  814.2	  566.2	 7263.0	...
5654204	  814.9	  562.6	 7266.0	...
5654205	  816.7	  557.5	 7279.0	...
5654206	  818.6	  553.6	 7292.0	...
5654207	  818.1	  547.7	 7313.0	...
ESACC R  5653922	5654207	286	  791.7	  449.8	  818.1	  547.7	   2.14	   1000
SFIX R   5654208
5654208	  817.7	  542.9	 7322.0	...
5654209	  817.0	  537.1	 7334.0	...
5654210	  816.5	  534.0	 7337.0	...
5654211	  814.5	  532.1	 7343.0	...
5654212	  812.2	  531.1	 7352.0	...
5654213	  809.8	  528.8	 7365.0	...
5654214	  809.2	  524.8	 7377.0	...
5654215	  809.4	  520.7	 7384.0	...
5654216	  811.6	  515.8	 7395.0	...
5654217	  813.0	  511.3	 7416.0	...
5654218	  814.0	  506.8	 7440.0	...
5654219	  813.2	  506.6	 7457.0	...
5654220	  813.0	  507.6	 7463.0	...
5654221	  812.4	  506.6	 7460.0	...
5654222	  812.1	  504.6	 7458.0	...
5654223	  811.6	  499.9	 7469.0	...
5654224	  811.3	  495.5	 7484.0	...
5654225	  811.4	  491.1	 7498.0	...
5654226	  811.4	  488.3	 7507.0	...
5654227	  811.7	  487.2	 7516.0	...
5654228	  811.7	  486.2	 7525.0	...
5654229	  811.2	  484.4	 7526.0	...
5654230	  810.9	  482.7	 7530.0	...
5654231	  810.6	  481.1	 7533.0	...
5654232	  810.8	  480.2	 7536.0	...
5654233	  810.8	  478.8	 7545.0	...
5654234	  810.4	  474.9	 7557.0	...
5654235	  810.0	  471.9	 7571.0	...
5654236	  809.6	  469.4	 7576.0	...
5654237	  807.7	  469.6	 7580.0	...
5654238	  805.7	  468.6	 7588.0	...
5654239	  805.8	  466.5	 7596.0	...
5654240	  807.5	  463.3	 7604.0	...
5654241	  807.5	  461.4	 7606.0	...
5654242	  805.2	  458.2	 7615.0	...
5654243	  802.9	  455.9	 7626.0	...
5654244	  802.5	  453.4	 7635.0	...
5654245	  803.5	  453.4	 7636.0	...
5654246	  804.5	  453.4	 7637.0	...
5654247	  805.3	  452.3	 7644.0	...
5654248	  804.9	  450.1	 7651.0	...
5654249	  804.5	  447.7	 7658.0	...
5654250	  804.5	  445.4	 7658.0	...
5654251	  804.4	  442.5	 7667.0	...
5654252	  803.8	  439.7	 7675.0	...
5654253	  803.0	  437.7	 7684.0	...
5654254	  801.9	  435.8	 7685.0	...
5654255	  800.9	  433.9	 7690.0	...
5654256	  799.9	  431.6	 7701.0	...
5654257	  798.6	  430.6	 7712.0	...
5654258	  797.6	  429.7	 7717.0	...
5654259	  799.0	  429.1	 7716.0	...
5654260	  801.3	  428.6	 7716.0	...
5654261	  801.1	  427.2	 7720.0	...
5654262	  798.7	  424.9	 7729.0	...
5654263	  796.4	  422.9	 7737.0	...
5654264	  796.6	  421.9	 7741.0	...
5654265	  796.7	  421.2	 7739.0	...
5654266	  796.8	  420.5	 7737.0	...
5654267	  796.6	  419.5	 7738.0	...
5654268	  796.5	  419.3	 7741.0	...
5654269	  796.4	  419.0	 7744.0	...
5654270	  795.7	  414.7	 7762.0	...
5654271	  795.1	  410.5	 7778.0	...
5654272	  795.5	  406.3	 7794.0	...
5654273	  796.0	  405.4	 7793.0	...
5654274	  796.2	  404.6	 7795.0	...
5654275	  795.5	  404.1	 7794.0	...
5654276	  794.8	  404.7	 7794.0	...
5654277	  793.9	  405.1	 7799.0	...
5654278	  792.8	  402.6	 7806.0	...
5654279	  792.6	  399.7	 7813.0	...
5654280	  794.2	  397.9	 7813.0	...
5654281	  797.0	  398.9	 7813.0	...
5654282	  799.5	  399.9	 7813.0	...
5654283	  800.4	  401.6	 7813.0	...
5654284	  799.7	  403.6	 7813.0	...
5654285	  799.0	  405.8	 7813.0	...
5654286	  800.4	  406.0	 7811.0	...
5654287	  802.2	  406.1	 7810.0	...
5654288	  804.5	  405.4	 7809.0	...
5654289	  805.0	  404.3	 7811.0	...
5654290	  803.5	  402.8	 7813.0	...
5654291	  801.4	  401.9	 7815.0	...
5654292	  800.1	  401.5	 7816.0	...
5654293	  800.8	  401.5	 7814.0	...
5654294	  802.0	  401.6	 7813.0	...
5654295	  804.6	  401.4	 7812.0	...
5654296	  806.6	  397.0	 7823.0	...
5654297	  808.3	  392.6	 7833.0	...
5654298	  807.7	  388.1	 7842.0	...
5654299	  807.5	  387.7	 7845.0	...
5654300	  807.4	  387.7	 7848.0	...
5654301	  807.2	  388.3	 7850.0	...
5654302	  807.8	  389.7	 7850.0	...
5654303	  808.3	  390.8	 7848.0	...
5654304	  808.5	  391.7	 7847.0	...
5654305	  808.0	  391.5	 7847.0	...
5654306	  807.5	  391.4	 7848.0	...
5654307	  807.3	  391.2	 7849.0	...
5654308	  807.1	  391.2	 7845.0	...
5654309	  806.8	  391.2	 7840.0	...
MSG	5654310 0000 _ Number Off
5654310	  806.4	  389.9	 7842.0	...
5654311	  805.3	  387.7	 7847.0	...
5654312	  803.4	  385.6	 7851.0	...
5654313	  801.9	  386.5	 7848.0	...
5654314	  801.5	  388.2	 7846.0	...
5654315	  802.2	  390.0	 7845.0	...
5654316	  802.9	  390.2	 7844.0	...
5654317	  803.3	  389.9	 7850.0	...
5654318	  804.7	  389.1	 7856.0	...
5654319	  806.0	  387.8	 7862.0	...
5654320	  806.8	  386.9	 7863.0	...
5654321	  805.8	  386.4	 7864.0	...
5654322	  804.9	  386.4	 7868.0	...
5654323	  805.3	  386.3	 7873.0	...
5654324	  806.2	  384.5	 7877.0	...
5654325	  806.7	  382.9	 7878.0	...
5654326	  805.9	  382.3	 7878.0	...
5654327	  805.5	  383.1	 7877.0	...
5654328	  805.6	  383.7	 7876.0	...
5654329	  805.5	  383.8	 7877.0	...
5654330	  805.2	  383.9	 7880.0	...
5654331	  805.3	  383.1	 7888.0	...
5654332	  805.4	  381.2	 7894.0	...
5654333	  805.2	  379.3	 7895.0	...
5654334	  804.6	  378.5	 7891.0	...
5654335	  804.4	  378.7	 7889.0	...
5654336	  804.5	  378.6	 7890.0	...
5654337	  804.7	  378.4	 7890.0	...
5654338	  805.6	  378.1	 7889.0	...
5654339	  806.4	  378.3	 7888.0	...
5654340	  807.2	  378.6	 7889.0	...
5654341	  807.2	  378.1	 7891.0	...
5654342	  806.8	  377.3	 7893.0	...
5654343	  806.5	  376.4	 7893.0	...
5654344	  806.5	  376.3	 7893.0	...
5654345	  808.1	  376.1	 7892.0	...
5654346	  809.5	  376.0	 7893.0	...
5654347	  809.3	  374.5	 7902.0	...
5654348	  807.8	  372.8	 7911.0	...
5654349	  806.1	  370.8	 7921.0	...
5654350	  805.8	  370.3	 7923.0	...
5654351	  805.4	  369.6	 7924.0	...
5654352	  805.1	  369.2	 7921.0	...
5654353	  805.0	  369.4	 7918.0	...
5654354	  805.0	  369.9	 7915.0	...
5654355	  805.1	  369.9	 7914.0	...
5654356	  805.2	  369.3	 7913.0	...
5654357	  805.7	  369.0	 7910.0	...
5654358	  806.9	  369.2	 7908.0	...
5654359	  808.1	  368.9	 7915.0	...
5654360	  808.8	  368.2	 7923.0	...
5654361	  809.0	  367.4	 7927.0	...
5654362	  809.0	  367.2	 7921.0	...
5654363	  808.7	  367.3	 7914.0	...
5654364	  808.4	  367.6	 7907.0	...
5654365	  807.7	  367.7	 7903.0	...
5654366	  807.3	  367.7	 7903.0	...
5654367	  806.2	  367.7	 7906.0	...
5654368	  804.9	  367.4	 7910.0	...
5654369	  803.5	  366.6	 7912.0	...
5654370	  804.7	  365.4	 7913.0	...
5654371	  806.5	  363.9	 7919.0	...
5654372	  808.1	  363.0	 7925.0	...
5654373	  807.8	  363.8	 7926.0	...
5654374	  806.0	  365.4	 7922.0	...
5654375	  804.3	  366.5	 7918.0	...
5654376	  803.5	  366.1	 7920.0	...
5654377	  804.3	  365.4	 7924.0	...
5654378	  805.2	  365.1	 7928.0	...
5654379	  805.2	  366.1	 7918.0	...
5654380	  805.2	  367.1	 7905.0	...
5654381	  805.5	  365.7	 7899.0	...
5654382	  805.7	  363.4	 7908.0	...
5654383	  805.9	  362.1	 7916.0	...
5654384	  806.1	  364.4	 7913.0	...
5654385	  806.1	  366.3	 7907.0	...
5654386	  806.0	  367.5	 7908.0	...
5654387	  805.3	  367.6	 7914.0	...
5654388	  804.8	  367.9	 7921.0	...
5654389	  806.0	  367.6	 7924.0	...
5654390	  807.4	  365.4	 7929.0	...
5654391	  808.8	  363.3	 7933.0	...
5654392	  808.7	  361.7	 7934.0	...
5654393	  808.8	  361.6	 7934.0	...
5654394	  809.0	  361.6	 7929.0	...
5654395	  809.1	  361.6	 7924.0	...
5654396	  809.3	  361.6	 7926.0	...
5654397	  809.4	  361.5	 7933.0	...
5654398	  808.9	  362.7	 7939.0	...
5654399	  808.3	  363.9	 7938.0	...
5654400	  807.7	  365.0	 7937.0	...
5654401	  807.7	  364.4	 7936.0	...
5654402	  807.8	  363.3	 7938.0	...
5654403	  808.2	  361.9	 7941.0	...
5654404	  809.1	  361.0	 7944.0	...
5654405	  809.8	  360.5	 7946.0	...
5654406	  810.2	  359.9	 7948.0	...
5654407	  810.4	  359.3	 7953.0	...
5654408	  810.7	  359.5	 7957.0	...
5654409	  811.1	  360.2	 7959.0	...
5654410	  811.3	  361.2	 7961.0	...
5654411	  811.1	  361.6	 7963.0	...
5654412	  810.9	  361.5	 7964.0	...
5654413	  810.5	  361.0	 7960.0	...
5654414	  810.3	  360.5	 7957.0	...
5654415	  810.3	  360.3	 7956.0	...
5654416	  810.2	  359.7	 7960.0	...
5654417	  810.9	  358.8	 7966.0	...
5654418	  811.5	  358.0	 7970.0	...
5654419	  809.3	  359.3	 7970.0	...
5654420	  806.5	  360.5	 7971.0	...
5654421	  806.1	  360.9	 7972.0	...
5654422	  808.2	  359.3	 7975.0	...
5654423	  810.4	  358.0	 7975.0	...
5654424	  810.6	  357.0	 7974.0	...
5654425	  810.9	  356.5	 7973.0	...
5654426	  811.1	  357.6	 7971.0	...
5654427	  810.8	  359.1	 7969.0	...
5654428	  810.5	  360.6	 7967.0	...
5654429	  810.4	  360.6	 7964.0	...
5654430	  810.3	  360.7	 7961.0	...
5654431	  810.1	  360.7	 7961.0	...
5654432	  810.0	  360.8	 7962.0	...
5654433	  808.7	  362.9	 7964.0	...
5654434	  807.9	  364.9	 7966.0	...
5654435	  807.1	  367.0	 7967.0	...
5654436	  808.6	  367.0	 7969.0	...
5654437	  809.7	  364.1	 7976.0	...
5654438	  810.8	  361.1	 7983.0	...
5654439	  811.1	  358.2	 7993.0	...
5654440	  810.9	  358.1	 7994.0	...
5654441	  810.7	  358.0	 7996.0	...
5654442	  811.1	  356.5	 7995.0	...
5654443	  811.8	  355.1	 7995.0	...
5654444	  812.6	  353.6	 7995.0	...
5654445	  812.8	  353.5	 7993.0	...
5654446	  812.9	  353.3	 7992.0	...
5654447	  812.8	  353.2	 7990.0	...
5654448	  812.3	  353.2	 7989.0	...
5654449	  811.7	  353.2	 7992.0	...
5654450	  811.2	  353.5	 7996.0	...
5654451	  811.3	  353.7	 8001.0	...
5654452	  811.7	  354.3	 8002.0	...
5654453	  812.1	  354.7	 8002.0	...
5654454	  811.8	  354.2	 8003.0	...
5654455	  811.2	  353.3	 8005.0	...
5654456	  811.0	  351.5	 8008.0	...
5654457	  811.2	  350.6	 8007.0	...
5654458	  811.6	  349.7	 8006.0	...
5654459	  811.7	  350.0	 8002.0	...
5654460	  812.0	  350.9	 7999.0	...
5654461	  812.4	  352.2	 7997.0	...
5654462	  811.3	  354.5	 7996.0	...
5654463	  809.9	  355.8	 8000.0	...
5654464	  809.8	  355.9	 8009.0	...
5654465	  811.2	  354.9	 8018.0	...
5654466	  813.1	  353.3	 8024.0	...
5654467	  813.8	  351.3	 8026.0	...
5654468	  814.4	  349.3	 8023.0	...
5654469	  811.5	  352.3	 8016.0	...
5654470	  808.4	  356.4	 8008.0	...
5654471	  808.2	  357.4	 8013.0	...
5654472	  811.2	  354.3	 8024.0	...
5654473	  813.8	  351.7	 8035.0	...
5654474	  814.0	  352.0	 8039.0	...
5654475	  814.4	  351.5	 8040.0	...
5654476	  815.2	  350.5	 8041.0	...
5654477	  815.4	  349.6	 8041.0	...
5654478	  815.3	  349.7	 8045.0	...
5654479	  814.8	  349.9	 8050.0	...
5654480	  814.0	  351.0	 8049.0	...
5654481	  810.6	  353.3	 8044.0	...
5654482	  807.2	  356.2	 8033.0	...
5654483	  804.2	  358.1	 8027.0	...
5654484	  806.3	  356.0	 8018.0	...
5654485	  808.9	  353.2	 8016.0	...
5654486	  811.5	  352.1	 8013.0	...
5654487	  811.4	  353.7	 8013.0	...
5654488	  811.1	  355.3	 8017.0	...
5654489	  809.3	  356.4	 8020.0	...
5654490	  807.2	  357.6	 8022.0	...
5654491	  805.3	  358.5	 8024.0	...
5654492	  805.9	  357.9	 8027.0	...
5654493	  807.2	  356.2	 8039.0	...
5654494	  809.1	  354.1	 8049.0	...
5654495	  809.9	  352.5	 8054.0	...
5654496	  810.2	  352.6	 8048.0	...
5654497	  809.9	  353.3	 8043.0	...
5654498	  809.6	  354.0	 8042.0	...
5654499	  810.4	  352.7	 8042.0	...
5654500	  811.1	  351.8	 8042.0	...
5654501	  811.9	  350.8	 8051.0	...
5654502	  811.5	  349.9	 8059.0	...
5654503	  811.2	  348.6	 8067.0	...
5654504	  810.6	  348.0	 8065.0	...
5654505	  810.4	  348.7	 8064.0	...
5654506	  810.2	  349.4	 8062.0	...
5654507	  810.4	  349.6	 8063.0	...
5654508	  810.6	  349.8	 8066.0	...
5654509	  810.4	  350.0	 8068.0	...
5654510	  810.0	  350.0	 8070.0	...
5654511	  809.6	  350.2	 8070.0	...
5654512	  809.9	  350.4	 8071.0	...
5654513	  811.1	  348.8	 8077.0	...
5654514	  812.1	  346.9	 8083.0	...
5654515	  812.9	  345.3	 8088.0	...
5654516	  812.6	  345.8	 8085.0	...
5654517	  812.2	  345.8	 8081.0	...
5654518	  812.0	  345.5	 8078.0	...
5654519	  811.2	  345.7	 8066.0	...
5654520	  809.7	  347.3	 8055.0	...
5654521	  808.6	  348.1	 8048.0	...
MSG	5654522 0000 _ Number On
5654522	  808.3	  348.2	 8053.0	...
5654523	  809.0	  347.3	 8060.0	...
5654524	  809.7	  346.9	 8063.0	...
5654525	  809.9	  347.3	 8066.0	...
5654526	  809.7	  347.8	 8068.0	...
5654527	  809.9	  348.0	 8070.0	...
5654528	  810.5	  347.4	 8071.0	...
5654529	  810.7	  347.5	 8072.0	...
5654530	  810.3	  348.1	 8072.0	...
5654531	  809.9	  348.8	 8071.0	...
5654532	  810.3	  348.4	 8069.0	...
5654533	  810.6	  347.6	 8067.0	...
5654534	  811.0	  346.6	 8067.0	...
5654535	  811.1	  346.4	 8069.0	...
5654536	  811.3	  347.0	 8070.0	...
5654537	  809.7	  349.9	 8071.0	...
5654538	  808.0	  352.4	 8071.0	...
5654539	  806.5	  352.1	 8074.0	...
5654540	  807.2	  349.6	 8080.0	...
5654541	  809.5	  345.9	 8090.0	...
5654542	  811.6	  344.6	 8098.0	...
5654543	  813.7	  343.5	 8102.0	...
5654544	  814.4	  343.7	 8099.0	...
5654545	  814.2	  344.1	 8096.0	...
5654546	  813.4	  344.4	 8096.0	...
5654547	  812.6	  345.4	 8099.0	...
5654548	  812.6	  346.1	 8100.0	...
5654549	  812.8	  346.7	 8099.0	...
5654550	  812.9	  346.4	 8099.0	...
5654551	  812.5	  346.4	 8097.0	...
5654552	  812.0	  346.6	 8093.0	...
5654553	  811.5	  346.8	 8088.0	...
5654554	  810.8	  347.0	 8080.0	...
5654555	  809.9	  346.7	 8074.0	...
5654556	  809.1	  346.5	 8071.0	...
5654557	  808.5	  347.5	 8072.0	...
5654558	  808.0	  349.8	 8073.0	...
5654559	  806.3	  353.1	 8069.0	...
5654560	  805.3	  354.9	 8066.0	...
5654561	  806.5	  354.1	 8069.0	...
5654562	  808.5	  350.2	 8082.0	...
5654563	  810.5	  346.3	 8096.0	...
5654564	  810.2	  344.3	 8102.0	...
5654565	  811.2	  343.0	 8104.0	...
5654566	  811.7	  341.8	 8105.0	...
5654567	  812.2	  343.1	 8105.0	...
5654568	  811.8	  345.8	 8102.0	...
5654569	  811.3	  348.6	 8095.0	...
5654570	  811.0	  348.5	 8089.0	...
5654571	  810.8	  348.4	 8086.0	...
5654572	  810.9	  348.8	 8086.0	...
5654573	  810.6	  349.4	 8086.0	...
5654574	  810.3	  349.6	 8085.0	...
5654575	  810.2	  349.3	 8083.0	...
5654576	  811.0	  348.8	 8086.0	...
5654577	  812.1	  349.7	 8086.0	...
5654578	  812.5	  350.6	 8087.0	...
5654579	  811.5	  351.7	 8083.0	...
5654580	  810.2	  351.4	 8083.0	...
5654581	  809.4	  350.6	 8086.0	...
5654582	  809.4	  349.9	 8090.0	...
5654583	  809.5	  349.7	 8094.0	...
5654584	  808.9	  350.7	 8095.0	...
5654585	  808.1	  351.6	 8094.0	...
5654586	  807.7	  349.7	 8101.0	...
5654587	  808.1	  346.9	 8109.0	...
5654588	  809.0	  344.6	 8118.0	...
5654589	  809.6	  345.6	 8119.0	...
5654590	  810.9	  345.9	 8121.0	...
5654591	  812.2	  344.9	 8121.0	...
5654592	  813.4	  343.4	 8119.0	...
5654593	  810.6	  346.8	 8115.0	...
5654594	  807.2	  350.9	 8113.0	...
5654595	  804.8	  353.0	 8112.0	...
5654596	  805.9	  351.0	 8113.0	...
5654597	  807.3	  349.4	 8112.0	...
5654598	  808.0	  349.8	 8110.0	...
5654599	  808.8	  350.5	 8108.0	...
5654600	  809.1	  350.8	 8109.0	...
5654601	  808.6	  349.7	 8114.0	...
5654602	  808.1	  348.4	 8118.0	...
5654603	  807.8	  347.0	 8121.0	...
5654604	  808.0	  346.4	 8120.0	...
5654605	  810.2	  344.6	 8120.0	...
5654606	  812.1	  343.2	 8121.0	...
5654607	  813.3	  342.6	 8122.0	...
5654608	  812.8	  342.4	 8124.0	...
5654609	  812.2	  341.8	 8125.0	...
5654610	  809.2	  346.2	 8120.0	...
5654611	  805.9	  351.6	 8116.0	...
5654612	  804.5	  354.1	 8115.0	...
5654613	  806.4	  351.1	 8120.0	...
5654614	  808.6	  348.0	 8123.0	...
5654615	  809.4	  347.8	 8123.0	...
5654616	  810.9	  346.5	 8126.0	...
5654617	  811.9	  344.7	 8129.0	...
5654618	  812.4	  343.1	 8132.0	...
5654619	  812.4	  342.8	 8132.0	...
5654620	  812.2	  342.7	 8136.0	...
5654621	  811.8	  342.7	 8140.0	...
5654622	  812.5	  341.4	 8146.0	...
5654623	  813.5	  340.5	 8149.0	...
5654624	  814.9	  339.0	 8150.0	...
5654625	  815.5	  338.3	 8149.0	...
5654626	  816.1	  337.7	 8148.0	...
5654627	  816.2	  338.2	 8148.0	...
5654628	  815.7	  339.5	 8146.0	...
5654629	  814.5	  341.0	 8142.0	...
5654630	  813.0	  342.0	 8136.0	...
5654631	  812.0	  343.3	 8133.0	...
5654632	  811.6	  344.4	 8133.0	...
5654633	  811.7	  344.3	 8137.0	...
5654634	  811.8	  343.3	 8139.0	...
5654635	  812.0	  342.9	 8140.0	...
5654636	  813.2	  342.6	 8140.0	...
5654637	  814.1	  342.6	 8139.0	...
5654638	  814.6	  342.4	 8138.0	...
5654639	  813.7	  342.7	 8135.0	...
5654640	  812.7	  342.8	 8130.0	...
5654641	  812.0	  342.4	 8127.0	...
5654642	  811.7	  342.1	 8127.0	...
5654643	  811.5	  341.9	 8130.0	...
5654644	  811.3	  342.5	 8133.0	...
5654645	  810.8	  344.0	 8134.0	...
5654646	  811.5	  345.2	 8135.0	...
5654647	  812.6	  346.7	 8134.0	...
5654648	  814.0	  347.6	 8135.0	...
5654649	  814.2	  349.0	 8136.0	...
5654650	  814.9	  349.3	 8138.0	...
5654651	  815.4	  349.4	 8140.0	...
5654652	  813.5	  349.2	 8141.0	...
5654653	  811.1	  349.1	 8139.0	...
5654654	  809.0	  348.5	 8139.0	...
5654655	  808.2	  348.7	 8140.0	...
5654656	  808.0	  349.5	 8138.0	...
5654657	  807.9	  350.9	 8136.0	...
5654658	  808.0	  351.4	 8134.0	...
5654659	  807.7	  351.0	 8132.0	...
5654660	  809.2	  347.7	 8128.0	...
5654661	  811.4	  344.7	 8125.0	...
5654662	  813.6	  341.8	 8127.0	...
5654663	  813.6	  341.8	 8128.0	...
5654664	  813.2	  342.6	 8135.0	...
5654665	  812.9	  343.4	 8140.0	...
5654666	  813.5	  344.0	 8140.0	...
5654667	  814.4	  343.8	 8136.0	...
5654668	  814.8	  343.6	 8130.0	...
5654669	  815.0	  342.3	 8129.0	...
5654670	  815.3	  341.0	 8129.0	...
5654671	  815.7	  339.5	 8131.0	...
5654672	  815.2	  339.4	 8136.0	...
5654673	  814.6	  340.3	 8140.0	...
5654674	  814.4	  341.9	 8144.0	...
5654675	  814.8	  343.5	 8143.0	...
5654676	  815.1	  342.9	 8140.0	...
5654677	  815.8	  341.6	 8142.0	...
5654678	  816.1	  340.4	 8147.0	...
5654679	  816.5	  340.0	 8144.0	...
5654680	  816.5	  339.8	 8136.0	...
5654681	  816.5	  339.5	 8127.0	...
5654682	  815.8	  341.1	 8124.0	...
5654683	  815.2	  342.7	 8121.0	...
5654684	  814.6	  344.4	 8126.0	...
5654685	  814.6	  344.6	 8130.0	...
5654686	  814.7	  344.7	 8135.0	...
5654687	  814.7	  344.9	 8128.0	...
5654688	  812.6	  346.7	 8123.0	...
5654689	  810.5	  348.6	 8118.0	...
5654690	  809.8	  348.8	 8124.0	...
5654691	  811.5	  346.9	 8131.0	...
5654692	  813.4	  344.7	 8138.0	...
5654693	  813.6	  343.1	 8139.0	...
5654694	  813.4	  341.7	 8139.0	...
5654695	  813.2	  341.3	 8138.0	...
5654696	  813.2	  341.8	 8133.0	...
5654697	  813.4	  342.4	 8127.0	...
5654698	  813.5	  343.6	 8122.0	...
5654699	  813.8	  344.1	 8124.0	...
5654700	  814.0	  344.6	 8125.0	...
5654701	  813.4	  344.8	 8127.0	...
5654702	  812.1	  346.9	 8129.0	...
5654703	  810.8	  349.0	 8133.0	...
5654704	  811.1	  348.8	 8136.0	...
5654705	  812.0	  347.6	 8139.0	...
5654706	  813.2	  346.4	 8141.0	...
5654707	  813.7	  345.1	 8142.0	...
5654708	  814.1	  343.9	 8141.0	...
5654709	  815.3	  342.4	 8141.0	...
5654710	  816.2	  342.1	 8140.0	...
5654711	  815.7	  342.3	 8145.0	...
5654712	  814.2	  343.3	 8148.0	...
5654713	  812.9	  343.6	 8148.0	...
5654714	  813.2	  343.3	 8141.0	...
5654715	  812.6	  345.9	 8132.0	...
5654716	  811.8	  349.2	 8126.0	...
5654717	  810.2	  352.6	 8113.0	...
5654718	  808.7	  353.7	 8102.0	...
5654719	  807.3	  354.8	 8093.0	...
5654720	  807.6	  353.1	 8094.0	...
5654721	  808.7	  350.5	 8088.0	...
5654722	  810.1	  347.0	 8081.0	...
5654723	  810.6	  346.1	 8075.0	...
5654724	  811.6	  344.7	 8081.0	...
5654725	  812.0	  344.2	 8095.0	...
5654726	  812.5	  344.6	 8109.0	...
5654727	  812.5	  345.8	 8112.0	...
EFIX R   5654208	5654727	520	  809.0	  371.7	   7965
SSACC R  5654728
5654728	  811.2	  348.9	 8106.0	...
5654729	  809.7	  350.4	 8099.0	...
5654730	  808.2	  351.6	 8095.0	...
5654731	  809.1	  349.3	 8094.0	...
5654732	  811.0	  346.7	 8096.0	...
5654733	  813.0	  344.1	 8099.0	...
5654734	  812.0	  345.8	 8093.0	...
5654735	  808.0	  351.4	 8079.0	...
5654736	  805.1	  356.1	 8066.0	...
5654737	  804.2	  358.0	 8061.0	...
5654738	  801.0	  375.0	 8027.0	...
5654739	  796.6	  393.1	 7991.0	...
5654740	  792.5	  412.1	 7953.0	...
5654741	  793.2	  412.9	 7951.0	...
5654742	  793.5	  414.8	 7947.0	...
5654743	  793.1	  415.8	 7946.0	...
5654744	  792.2	  415.8	 7945.0	...
5654745	  792.4	  415.1	 7942.0	...
5654746	  793.9	  414.2	 7940.0	...
5654747	  799.8	  394.1	 7984.0	...
5654748	  804.8	  374.0	 8030.0	...
5654749	  804.9	  374.6	 8032.0	...
5654750	  800.7	  395.2	 7988.0	...
5654751	  795.5	  416.1	 7935.0	...
5654752	  794.4	  416.7	 7924.0	...
5654753	  793.4	  417.3	 7913.0	...
5654754	  793.4	  418.1	 7914.0	...
5654755	  793.6	  418.5	 7919.0	...
5654756	  794.7	  418.7	 7931.0	...
5654757	  795.5	  418.8	 7931.0	...
5654758	  795.9	  419.0	 7928.0	...
5654759	  795.4	  419.2	 7919.0	...
5654760	  799.5	  399.6	 7958.0	...
5654761	  804.1	  379.4	 8003.0	...
5654762	  808.6	  359.5	 8047.0	...
5654763	  804.7	  379.9	 8006.0	...
5654764	  800.5	  401.1	 7961.0	...
5654765	  795.9	  421.9	 7915.0	...
5654766	  795.6	  421.3	 7915.0	...
5654767	  795.0	  421.4	 7911.0	...
5654768	  794.6	  422.2	 7907.0	...
5654769	  794.3	  423.1	 7901.0	...
5654770	  794.9	  423.2	 7898.0	...
5654771	  795.4	  423.2	 7895.0	...
ESACC R  5654728	5654771	44	  811.2	  348.9	  795.4	  423.2	   1.59	    181
SFIX R   5654772
5654772	  795.4	  423.2	 7895.0	...
5654773	  794.8	  423.4	 7896.0	...
5654774	  794.3	  423.6	 7896.0	...
5654775	  794.9	  423.9	 7894.0	...
5654776	  795.4	  423.9	 7889.0	...
5654777	  796.0	  424.0	 7884.0	...
5654778	  796.1	  424.8	 7882.0	...
5654779	  796.4	  425.6	 7880.0	...
5654780	  796.6	  425.6	 7879.0	...
5654781	  796.8	  424.7	 7877.0	...
5654782	  797.1	  424.4	 7878.0	...
5654783	  797.4	  424.9	 7878.0	...
5654784	  797.2	  425.5	 7875.0	...
5654785	  796.9	  425.6	 7869.0	...
5654786	  796.8	  426.0	 7863.0	...
5654787	  796.8	  426.2	 7861.0	...
5654788	  796.7	  426.4	 7857.0	...
5654789	  796.3	  427.4	 7853.0	...
5654790	  795.9	  428.6	 7853.0	...
5654791	  795.6	  430.0	 7857.0	...
5654792	  795.7	  430.3	 7860.0	...
5654793	  796.1	  430.7	 7858.0	...
5654794	  796.5	  430.6	 7854.0	...
5654795	  796.9	  430.4	 7850.0	...
5654796	  796.8	  430.3	 7846.0	...
5654797	  796.7	  430.4	 7843.0	...
5654798	  796.7	  430.5	 7840.0	...
5654799	  796.9	  430.5	 7835.0	...
5654800	  797.0	  430.5	 7831.0	...
5654801	  797.1	  430.5	 7829.0	...
5654802	  796.9	  430.6	 7829.0	...
5654803	  796.6	  431.1	 7829.0	...
5654804	  796.4	  431.6	 7830.0	...
5654805	  796.3	  432.1	 7831.0	...
5654806	  797.0	  431.9	 7830.0	...
5654807	  797.6	  432.3	 7826.0	...
5654808	  798.2	  432.2	 7816.0	...
5654809	  797.5	  432.2	 7809.0	...
5654810	  796.8	  431.8	 7805.0	...
5654811	  795.9	  432.2	 7806.0	...
5654812	  795.5	  432.5	 7807.0	...
5654813	  795.0	  432.7	 7807.0	...
5654814	  794.5	  432.8	 7807.0	...
5654815	  794.2	  432.9	 7801.0	...
5654816	  795.3	  432.9	 7795.0	...
5654817	  796.6	  432.8	 7788.0	...
5654818	  797.8	  432.8	 7787.0	...
5654819	  797.1	  433.0	 7786.0	...
5654820	  796.6	  433.8	 7786.0	...
5654821	  796.3	  434.5	 7785.0	...
5654822	  796.4	  435.1	 7786.0	...
5654823	  796.4	  434.8	 7787.0	...
5654824	  796.3	  434.0	 7788.0	...
MSG	5654825 0000 _ Number Off
5654825	  796.2	  433.4	 7786.0	...
5654826	  796.2	  433.5	 7784.0	...
5654827	  796.1	  434.2	 7782.0	...
5654828	  795.9	  435.2	 7781.0	...
5654829	  795.8	  436.1	 7779.0	...
5654830	  795.8	  437.0	 7772.0	...
5654831	  795.8	  436.8	 7767.0	...
5654832	  795.8	  436.2	 7758.0	...
5654833	  795.8	  435.2	 7755.0	...
5654834	  795.7	  435.0	 7751.0	...
5654835	  795.8	  434.7	 7751.0	...
5654836	  795.8	  435.3	 7751.0	...
5654837	  795.7	  435.9	 7752.0	...
5654838	  795.5	  436.5	 7752.0	...
5654839	  795.0	  437.2	 7751.0	...
5654840	  794.7	  437.8	 7750.0	...
5654841	  794.8	  438.4	 7750.0	...
5654842	  795.2	  438.2	 7750.0	...
5654843	  795.4	  437.9	 7749.0	...
5654844	  795.2	  437.6	 7747.0	...
5654845	  794.7	  437.4	 7743.0	...
5654846	  794.5	  437.4	 7739.0	...
5654847	  795.0	  437.4	 7737.0	...
5654848	  795.5	  437.8	 7734.0	...
5654849	  796.2	  437.9	 7731.0	...
5654850	  796.5	  437.7	 7726.0	...
5654851	  795.6	  437.3	 7725.0	...
5654852	  794.3	  437.5	 7724.0	...
5654853	  792.9	  438.0	 7722.0	...
5654854	  792.7	  438.3	 7720.0	...
5654855	  792.5	  438.3	 7721.0	...
5654856	  792.5	  438.3	 7723.0	...
5654857	  792.5	  438.0	 7719.0	...
5654858	  792.5	  437.7	 7711.0	...
5654859	  792.4	  438.3	 7704.0	...
5654860	  792.4	  439.3	 7700.0	...
5654861	  792.5	  440.3	 7697.0	...
5654862	  793.0	  440.3	 7693.0	...
5654863	  793.4	  440.3	 7693.0	...
5654864	  793.5	  439.9	 7692.0	...
5654865	  793.6	  439.4	 7690.0	...
5654866	  793.6	  438.9	 7683.0	...
5654867	  793.6	  438.8	 7678.0	...
5654868	  794.2	  438.9	 7677.0	...
5654869	  794.8	  438.9	 7679.0	...
5654870	  795.5	  438.8	 7680.0	...
5654871	  795.6	  438.7	 7678.0	...
5654872	  795.8	  438.6	 7676.0	...
5654873	  795.5	  438.7	 7673.0	...
5654874	  795.0	  439.1	 7670.0	...
5654875	  794.7	  439.7	 7667.0	...
5654876	  794.8	  440.3	 7665.0	...
5654877	  795.1	  441.2	 7664.0	...
5654878	  795.3	  442.0	 7662.0	...
5654879	  795.6	  442.6	 7661.0	...
5654880	  795.8	  442.4	 7662.0	...
5654881	  795.7	  442.2	 7663.0	...
5654882	  795.2	  441.6	 7660.0	...
5654883	  794.8	  441.3	 7656.0	...
5654884	  795.1	  441.5	 7652.0	...
5654885	  795.5	  442.1	 7653.0	...
5654886	  795.4	  442.7	 7653.0	...
5654887	  795.0	  443.0	 7653.0	...
5654888	  794.6	  443.0	 7652.0	...
5654889	  794.7	  442.7	 7652.0	...
5654890	  794.7	  442.3	 7652.0	...
5654891	  794.9	  443.2	 7648.0	...
5654892	  795.6	  444.2	 7642.0	...
5654893	  796.3	  445.1	 7633.0	...
5654894	  797.0	  444.9	 7629.0	...
5654895	  797.1	  444.3	 7627.0	...
5654896	  796.9	  443.7	 7626.0	...
5654897	  796.6	  443.9	 7628.0	...
5654898	  796.4	  444.6	 7631.0	...
5654899	  796.5	  445.3	 7633.0	...
5654900	  796.7	  445.2	 7633.0	...
5654901	  797.0	  445.2	 7632.0	...
5654902	  797.2	  444.9	 7630.0	...
5654903	  797.6	  444.7	 7627.0	...
5654904	  797.7	  444.3	 7624.0	...
5654905	  797.7	  444.1	 7622.0	...
5654906	  797.7	  443.9	 7621.0	...
5654907	  797.6	  443.6	 7616.0	...
5654908	  797.8	  443.3	 7611.0	...
5654909	  798.0	  443.1	 7605.0	...
5654910	  798.2	  443.9	 7602.0	...
5654911	  798.3	  444.6	 7599.0	...
5654912	  798.3	  445.2	 7599.0	...
5654913	  798.4	  444.9	 7602.0	...
5654914	  798.5	  444.7	 7603.0	...
5654915	  797.7	  444.6	 7605.0	...
5654916	  796.9	  444.9	 7607.0	...
5654917	  796.1	  445.1	 7605.0	...
5654918	  796.1	  445.2	 7600.0	...
5654919	  796.7	  445.0	 7595.0	...
5654920	  797.4	  444.8	 7593.0	...
5654921	  798.0	  444.5	 7591.0	...
5654922	  797.9	  444.0	 7589.0	...
5654923	  797.9	  443.5	 7589.0	...
5654924	  797.7	  444.3	 7589.0	...
5654925	  797.4	  445.3	 7585.0	...
5654926	  797.3	  446.3	 7581.0	...
5654927	  797.2	  446.3	 7579.0	...
5654928	  797.4	  446.2	 7581.0	...
5654929	  797.4	  446.3	 7581.0	...
5654930	  797.0	  446.4	 7578.0	...
5654931	  796.7	  446.6	 7575.0	...
5654932	  796.3	  446.7	 7576.0	...
5654933	  796.5	  446.8	 7578.0	...
5654934	  796.8	  446.9	 7580.0	...
5654935	  797.1	  447.2	 7572.0	...
5654936	  797.2	  447.5	 7565.0	...
5654937	  797.3	  447.3	 7559.0	...
5654938	  797.0	  446.9	 7561.0	...
5654939	  796.7	  446.5	 7563.0	...
5654940	  796.4	  446.4	 7563.0	...
5654941	  796.7	  446.2	 7563.0	...
5654942	  796.9	  446.1	 7564.0	...
5654943	  797.3	  446.2	 7566.0	...
5654944	  798.1	  445.9	 7566.0	...
5654945	  798.8	  445.4	 7565.0	...
5654946	  799.3	  444.6	 7563.0	...
5654947	  799.0	  444.1	 7561.0	...
5654948	  798.6	  444.0	 7559.0	...
5654949	  798.3	  444.7	 7558.0	...
5654950	  798.0	  445.4	 7559.0	...
5654951	  797.7	  445.7	 7559.0	...
5654952	  797.4	  445.9	 7553.0	...
5654953	  797.1	  446.1	 7547.0	...
5654954	  796.8	  446.4	 7541.0	...
5654955	  796.3	  446.6	 7542.0	...
5654956	  795.9	  446.7	 7543.0	...
5654957	  795.7	  446.9	 7543.0	...
5654958	  795.7	  446.8	 7544.0	...
5654959	  795.6	  446.6	 7542.0	...
5654960	  795.5	  446.4	 7541.0	...
5654961	  795.4	  446.7	 7540.0	...
5654962	  795.6	  447.7	 7538.0	...
5654963	  795.7	  448.7	 7536.0	...
5654964	  795.5	  448.8	 7533.0	...
5654965	  795.2	  448.5	 7533.0	...
5654966	  795.0	  448.1	 7532.0	...
5654967	  795.1	  447.6	 7532.0	...
5654968	  795.2	  447.0	 7532.0	...
5654969	  795.3	  446.6	 7532.0	...
5654970	  795.3	  446.7	 7533.0	...
5654971	  795.2	  447.0	 7533.0	...
5654972	  795.2	  447.3	 7534.0	...
5654973	  795.4	  447.5	 7534.0	...
5654974	  795.5	  447.5	 7534.0	...
5654975	  795.3	  447.5	 7534.0	...
5654976	  795.2	  447.7	 7533.0	...
5654977	  795.1	  447.9	 7532.0	...
5654978	  795.2	  448.0	 7530.0	...
5654979	  795.1	  448.0	 7531.0	...
5654980	  795.1	  448.8	 7531.0	...
5654981	  795.1	  449.1	 7527.0	...
5654982	  795.2	  449.2	 7523.0	...
5654983	  795.2	  448.6	 7523.0	...
5654984	  795.5	  448.1	 7528.0	...
5654985	  795.6	  447.8	 7529.0	...
5654986	  795.8	  447.4	 7527.0	...
5654987	  795.7	  447.6	 7524.0	...
5654988	  796.0	  447.9	 7524.0	...
5654989	  796.5	  448.5	 7524.0	...
5654990	  797.1	  448.8	 7524.0	...
5654991	  797.7	  449.2	 7524.0	...
5654992	  798.2	  449.5	 7524.0	...
5654993	  798.6	  449.7	 7524.0	...
5654994	  798.8	  450.5	 7525.0	...
5654995	  798.8	  451.2	 7525.0	...
5654996	  798.5	  451.1	 7523.0	...
5654997	  798.2	  450.3	 7518.0	...
5654998	  798.2	  449.3	 7513.0	...
5654999	  798.5	  449.0	 7512.0	...
5655000	  798.9	  449.1	 7513.0	...
5655001	  799.1	  449.5	 7514.0	...
5655002	  799.2	  450.0	 7511.0	...
5655003	  799.0	  449.1	 7509.0	...
5655004	  799.4	  448.2	 7505.0	...
5655005	  799.9	  447.2	 7504.0	...
5655006	  800.7	  447.3	 7503.0	...
5655007	  800.8	  447.7	 7504.0	...
5655008	  801.0	  448.3	 7502.0	...
5655009	  801.2	  448.6	 7501.0	...
5655010	  801.3	  448.8	 7499.0	...
5655011	  801.6	  448.6	 7499.0	...
5655012	  801.8	  448.7	 7500.0	...
5655013	  801.0	  449.0	 7501.0	...
5655014	  800.0	  449.3	 7502.0	...
5655015	  799.5	  449.4	 7502.0	...
5655016	  800.1	  449.2	 7499.0	...
5655017	  801.0	  448.9	 7494.0	...
5655018	  801.5	  448.8	 7490.0	...
5655019	  801.5	  448.6	 7486.0	...
5655020	  800.9	  448.5	 7487.0	...
5655021	  800.3	  448.3	 7489.0	...
5655022	  800.1	  448.4	 7491.0	...
5655023	  800.1	  448.5	 7491.0	...
5655024	  800.1	  448.3	 7492.0	...
5655025	  800.1	  448.1	 7492.0	...
5655026	  800.2	  448.0	 7493.0	...
5655027	  800.4	  448.0	 7493.0	...
5655028	  800.6	  447.9	 7493.0	...
5655029	  800.7	  447.7	 7492.0	...
5655030	  800.7	  447.6	 7488.0	...
5655031	  801.7	  447.6	 7486.0	...
5655032	  802.7	  447.7	 7488.0	...
5655033	  803.3	  448.9	 7491.0	...
5655034	  802.9	  450.1	 7493.0	...
5655035	  802.4	  450.3	 7490.0	...
5655036	  802.3	  449.4	 7486.0	...
5655037	  802.2	  448.9	 7485.0	...
5655038	  802.2	  448.7	 7483.0	...
MSG	5655039 0000 _ Number On
5655039	  801.8	  448.7	 7481.0	...
5655040	  801.5	  448.4	 7479.0	...
5655041	  801.2	  448.6	 7479.0	...
5655042	  801.2	  448.8	 7479.0	...
5655043	  801.2	  449.0	 7479.0	...
5655044	  801.1	  449.0	 7479.0	...
5655045	  801.2	  449.0	 7482.0	...
5655046	  801.5	  448.9	 7485.0	...
5655047	  801.9	  448.8	 7488.0	...
5655048	  802.2	  448.8	 7486.0	...
5655049	  802.3	  449.0	 7487.0	...
5655050	  802.3	  449.2	 7489.0	...
5655051	  802.4	  449.2	 7491.0	...
5655052	  801.9	  449.3	 7492.0	...
5655053	  801.4	  449.4	 7489.0	...
5655054	  800.8	  449.6	 7485.0	...
5655055	  800.7	  449.8	 7483.0	...
5655056	  801.4	  449.9	 7484.0	...
5655057	  802.1	  450.0	 7487.0	...
5655058	  802.9	  451.0	 7490.0	...
5655059	  803.0	  452.2	 7488.0	...
5655060	  803.1	  452.1	 7486.0	...
5655061	  803.1	  450.8	 7485.0	...
5655062	  803.2	  449.5	 7486.0	...
5655063	  803.1	  449.5	 7487.0	...
5655064	  803.1	  449.5	 7487.0	...
5655065	  803.0	  449.5	 7487.0	...
5655066	  803.0	  449.4	 7487.0	...
5655067	  803.3	  449.3	 7489.0	...
5655068	  803.6	  449.3	 7490.0	...
5655069	  802.7	  449.8	 7488.0	...
5655070	  801.4	  449.9	 7484.0	...
5655071	  799.8	  450.0	 7482.0	...
5655072	  799.4	  450.5	 7483.0	...
5655073	  799.7	  451.5	 7484.0	...
5655074	  800.3	  452.5	 7483.0	...
5655075	  800.5	  452.2	 7483.0	...
5655076	  800.2	  452.3	 7485.0	...
5655077	  799.4	  452.5	 7488.0	...
5655078	  799.0	  452.7	 7490.0	...
5655079	  798.6	  452.5	 7488.0	...
5655080	  798.8	  452.0	 7482.0	...
5655081	  799.1	  451.4	 7477.0	...
5655082	  799.2	  450.7	 7473.0	...
5655083	  799.4	  450.5	 7472.0	...
5655084	  799.5	  450.6	 7472.0	...
5655085	  799.6	  450.9	 7472.0	...
5655086	  799.5	  451.3	 7473.0	...
5655087	  799.4	  451.4	 7474.0	...
5655088	  799.3	  451.2	 7475.0	...
5655089	  799.4	  451.0	 7474.0	...
5655090	  799.6	  451.1	 7476.0	...
5655091	  799.8	  451.2	 7478.0	...
5655092	  800.0	  451.3	 7477.0	...
5655093	  800.2	  451.7	 7474.0	...
5655094	  800.2	  452.1	 7468.0	...
5655095	  800.1	  452.0	 7465.0	...
5655096	  799.9	  451.5	 7462.0	...
5655097	  800.0	  451.0	 7463.0	...
5655098	  800.7	  450.8	 7470.0	...
5655099	  801.3	  450.7	 7475.0	...
5655100	  801.6	  450.3	 7478.0	...
5655101	  801.6	  450.0	 7474.0	...
5655102	  801.6	  450.3	 7463.0	...
5655103	  801.9	  450.9	 7455.0	...
5655104	  802.1	  451.3	 7450.0	...
5655105	  802.2	  451.1	 7454.0	...
5655106	  802.2	  451.8	 7459.0	...
5655107	  802.3	  452.7	 7463.0	...
5655108	  802.4	  453.5	 7465.0	...
5655109	  802.3	  453.3	 7468.0	...
5655110	  803.4	  452.7	 7468.0	...
5655111	  804.2	  452.3	 7464.0	...
5655112	  804.6	  452.0	 7459.0	...
5655113	  803.9	  452.0	 7455.0	...
5655114	  803.8	  451.8	 7457.0	...
5655115	  804.1	  451.6	 7459.0	...
5655116	  804.2	  451.4	 7462.0	...
5655117	  804.1	  451.5	 7462.0	...
5655118	  803.6	  452.4	 7462.0	...
5655119	  803.2	  453.3	 7461.0	...
5655120	  802.9	  453.8	 7458.0	...
5655121	  803.0	  453.7	 7456.0	...
5655122	  803.1	  454.1	 7455.0	...
5655123	  803.2	  454.6	 7455.0	...
5655124	  803.0	  455.0	 7454.0	...
5655125	  802.8	  455.0	 7454.0	...
5655126	  803.6	  454.5	 7454.0	...
5655127	  804.6	  453.7	 7453.0	...
5655128	  805.8	  452.9	 7455.0	...
5655129	  805.9	  452.6	 7456.0	...
5655130	  806.0	  452.5	 7458.0	...
5655131	  805.5	  452.5	 7459.0	...
5655132	  805.3	  452.5	 7460.0	...
5655133	  805.1	  453.0	 7461.0	...
5655134	  805.3	  453.5	 7461.0	...
5655135	  805.3	  453.8	 7461.0	...
5655136	  805.2	  453.6	 7461.0	...
5655137	  804.8	  453.8	 7461.0	...
5655138	  804.3	  454.0	 7460.0	...
5655139	  803.9	  454.4	 7459.0	...
5655140	  803.9	  454.5	 7459.0	...
5655141	  803.9	  454.5	 7459.0	...
5655142	  803.8	  454.2	 7455.0	...
5655143	  803.9	  453.7	 7452.0	...
5655144	  804.0	  453.3	 7450.0	...
5655145	  804.3	  453.3	 7458.0	...
5655146	  804.6	  453.4	 7466.0	...
5655147	  804.7	  453.5	 7469.0	...
5655148	  804.8	  453.8	 7465.0	...
5655149	  804.5	  454.0	 7462.0	...
5655150	  804.1	  453.9	 7463.0	...
5655151	  803.9	  453.5	 7463.0	...
5655152	  803.7	  453.0	 7464.0	...
5655153	  803.5	  452.8	 7464.0	...
5655154	  803.5	  453.3	 7463.0	...
5655155	  803.5	  453.8	 7461.0	...
5655156	  803.4	  454.6	 7461.0	...
5655157	  803.4	  455.0	 7462.0	...
5655158	  803.5	  455.3	 7462.0	...
5655159	  803.7	  455.2	 7460.0	...
5655160	  803.8	  454.7	 7459.0	...
5655161	  804.3	  453.7	 7459.0	...
5655162	  804.7	  452.8	 7458.0	...
5655163	  805.0	  452.2	 7455.0	...
5655164	  804.9	  451.8	 7456.0	...
5655165	  804.7	  451.5	 7460.0	...
5655166	  804.4	  451.5	 7463.0	...
5655167	  804.2	  451.9	 7463.0	...
5655168	  804.1	  452.6	 7463.0	...
5655169	  804.1	  453.6	 7460.0	...
5655170	  804.1	  454.3	 7458.0	...
5655171	  804.0	  454.5	 7460.0	...
5655172	  803.7	  454.2	 7465.0	...
5655173	  803.6	  453.9	 7469.0	...
5655174	  803.6	  453.9	 7468.0	...
5655175	  804.8	  454.5	 7466.0	...
5655176	  805.9	  455.2	 7467.0	...
5655177	  806.8	  455.0	 7469.0	...
5655178	  806.3	  454.1	 7473.0	...
5655179	  805.6	  453.4	 7469.0	...
5655180	  805.1	  453.5	 7462.0	...
5655181	  805.0	  453.7	 7459.0	...
5655182	  805.1	  453.9	 7462.0	...
5655183	  805.1	  453.9	 7464.0	...
5655184	  805.1	  453.5	 7464.0	...
5655185	  804.9	  453.0	 7464.0	...
5655186	  804.8	  452.6	 7463.0	...
5655187	  805.1	  452.2	 7462.0	...
5655188	  805.3	  451.9	 7462.0	...
5655189	  805.4	  452.0	 7461.0	...
5655190	  805.2	  452.6	 7460.0	...
5655191	  805.1	  452.9	 7458.0	...
5655192	  805.0	  452.6	 7458.0	...
5655193	  805.0	  452.4	 7459.0	...
5655194	  805.1	  452.6	 7460.0	...
5655195	  805.2	  452.9	 7460.0	...
5655196	  805.7	  453.0	 7460.0	...
5655197	  806.1	  452.8	 7466.0	...
5655198	  806.7	  452.5	 7472.0	...
5655199	  807.0	  451.9	 7474.0	...
5655200	  807.2	  451.5	 7472.0	...
5655201	  807.5	  452.1	 7469.0	...
5655202	  807.7	  453.2	 7469.0	...
5655203	  807.2	  454.4	 7470.0	...
5655204	  806.5	  454.5	 7470.0	...
5655205	  805.9	  454.6	 7471.0	...
5655206	  806.0	  454.4	 7471.0	...
5655207	  806.3	  454.1	 7470.0	...
5655208	  806.4	  453.6	 7469.0	...
5655209	  806.7	  453.3	 7469.0	...
5655210	  806.8	  453.1	 7471.0	...
5655211	  807.0	  453.2	 7472.0	...
5655212	  806.7	  454.7	 7473.0	...
5655213	  806.3	  456.2	 7473.0	...
5655214	  806.7	  457.3	 7473.0	...
5655215	  807.3	  456.5	 7474.0	...
5655216	  807.7	  454.3	 7474.0	...
5655217	  807.4	  452.6	 7474.0	...
5655218	  806.9	  451.2	 7473.0	...
5655219	  806.6	  451.4	 7472.0	...
5655220	  806.8	  451.6	 7473.0	...
5655221	  807.3	  451.4	 7473.0	...
5655222	  807.7	  451.1	 7474.0	...
5655223	  807.8	  451.5	 7475.0	...
5655224	  808.0	  452.2	 7475.0	...
5655225	  808.3	  452.9	 7471.0	...
5655226	  808.2	  452.6	 7468.0	...
5655227	  807.9	  452.4	 7470.0	...
5655228	  807.8	  452.0	 7475.0	...
5655229	  807.8	  451.7	 7480.0	...
5655230	  807.5	  451.9	 7481.0	...
5655231	  807.0	  452.9	 7481.0	...
5655232	  806.8	  453.8	 7479.0	...
5655233	  807.0	  454.3	 7472.0	...
5655234	  807.0	  454.3	 7468.0	...
5655235	  806.8	  454.5	 7466.0	...
5655236	  806.8	  454.7	 7465.0	...
5655237	  806.9	  454.9	 7462.0	...
5655238	  805.7	  454.6	 7460.0	...
5655239	  804.5	  454.4	 7459.0	...
5655240	  803.7	  454.8	 7459.0	...
5655241	  804.3	  455.4	 7458.0	...
5655242	  805.0	  455.9	 7458.0	...
5655243	  805.2	  456.0	 7459.0	...
5655244	  805.1	  456.2	 7460.0	...
5655245	  805.0	  456.3	 7462.0	...
5655246	  805.1	  456.2	 7462.0	...
5655247	  805.2	  456.0	 7459.0	...
5655248	  805.2	  456.0	 7455.0	...
5655249	  805.0	  455.9	 7451.0	...
5655250	  804.8	  455.7	 7447.0	...
5655251	  804.5	  455.3	 7445.0	...
5655252	  804.3	  454.8	 7445.0	...
5655253	  804.2	  454.6	 7446.0	...
5655254	  803.6	  454.5	 7446.0	...
5655255	  802.9	  454.5	 7450.0	...
5655256	  802.3	  454.6	 7453.0	...
5655257	  802.6	  454.5	 7456.0	...
5655258	  803.0	  454.2	 7454.0	...
5655259	  803.4	  454.0	 7452.0	...
5655260	  803.1	  453.6	 7447.0	...
5655261	  802.5	  453.4	 7444.0	...
5655262	  802.0	  453.1	 7440.0	...
5655263	  802.0	  453.2	 7439.0	...
5655264	  802.7	  453.4	 7440.0	...
5655265	  803.1	  453.4	 7443.0	...
5655266	  803.4	  453.3	 7449.0	...
5655267	  802.9	  453.7	 7453.0	...
5655268	  802.7	  454.3	 7456.0	...
5655269	  802.7	  454.5	 7459.0	...
5655270	  802.8	  454.2	 7463.0	...
5655271	  803.0	  454.0	 7463.0	...
5655272	  803.2	  454.1	 7462.0	...
5655273	  803.4	  454.2	 7461.0	...
5655274	  803.4	  454.2	 7458.0	...
5655275	  802.9	  454.3	 7455.0	...
5655276	  802.3	  454.4	 7457.0	...
5655277	  802.5	  454.3	 7462.0	...
5655278	  803.8	  453.8	 7463.0	...
5655279	  805.2	  453.0	 7458.0	...
5655280	  804.6	  452.4	 7460.0	...
5655281	  803.5	  452.2	 7467.0	...
5655282	  802.3	  452.1	 7472.0	...
5655283	  802.3	  452.1	 7469.0	...
5655284	  802.7	  452.2	 7466.0	...
5655285	  803.2	  452.6	 7465.0	...
5655286	  803.6	  453.0	 7466.0	...
5655287	  803.6	  453.3	 7467.0	...
5655288	  803.3	  453.5	 7468.0	...
5655289	  802.9	  453.7	 7467.0	...
5655290	  802.4	  453.8	 7470.0	...
5655291	  802.3	  453.7	 7473.0	...
5655292	  802.3	  453.7	 7477.0	...
5655293	  802.2	  453.7	 7478.0	...
5655294	  802.3	  453.6	 7479.0	...
5655295	  802.3	  453.3	 7479.0	...
5655296	  802.4	  452.9	 7480.0	...
5655297	  804.1	  452.4	 7483.0	...
5655298	  805.9	  452.1	 7488.0	...
5655299	  806.1	  452.1	 7492.0	...
5655300	  804.7	  453.3	 7494.0	...
5655301	  803.2	  454.5	 7495.0	...
5655302	  803.3	  454.9	 7493.0	...
5655303	  803.4	  454.4	 7493.0	...
5655304	  803.9	  453.9	 7493.0	...
5655305	  804.8	  453.5	 7492.0	...
5655306	  805.5	  453.1	 7491.0	...
5655307	  805.8	  452.7	 7490.0	...
5655308	  805.7	  452.7	 7491.0	...
5655309	  805.3	  452.8	 7491.0	...
5655310	  804.8	  453.0	 7490.0	...
5655311	  804.4	  453.2	 7495.0	...
5655312	  804.6	  452.7	 7501.0	...
5655313	  804.7	  452.4	 7500.0	...
5655314	  804.5	  452.3	 7494.0	...
5655315	  804.1	  452.9	 7495.0	...
5655316	  803.8	  453.4	 7502.0	...
5655317	  803.8	  453.5	 7509.0	...
5655318	  803.8	  453.2	 7509.0	...
5655319	  803.9	  452.8	 7504.0	...
5655320	  804.0	  452.7	 7499.0	...
5655321	  804.0	  452.7	 7495.0	...
5655322	  804.0	  452.7	 7495.0	...
5655323	  803.6	  452.6	 7496.0	...
5655324	  803.1	  452.5	 7500.0	...
5655325	  803.5	  452.3	 7503.0	...
5655326	  804.2	  451.9	 7502.0	...
5655327	  804.8	  451.5	 7497.0	...
5655328	  804.8	  452.4	 7490.0	...
5655329	  804.9	  453.5	 7489.0	...
5655330	  805.1	  454.1	 7487.0	...
5655331	  805.5	  453.6	 7492.0	...
5655332	  805.8	  452.8	 7497.0	...
5655333	  805.7	  452.1	 7502.0	...
5655334	  805.0	  450.5	 7501.0	...
5655335	  804.4	  449.3	 7498.0	...
5655336	  804.4	  449.1	 7497.0	...
5655337	  805.1	  449.8	 7496.0	...
5655338	  805.8	  451.0	 7496.0	...
5655339	  806.1	  451.5	 7495.0	...
5655340	  805.4	  451.8	 7494.0	...
5655341	  804.7	  451.4	 7495.0	...
5655342	  804.4	  450.8	 7496.0	...
5655343	  804.4	  450.8	 7498.0	...
5655344	  804.6	  451.2	 7495.0	...
5655345	  804.6	  451.7	 7493.0	...
5655346	  804.6	  452.2	 7493.0	...
5655347	  804.5	  452.4	 7496.0	...
5655348	  804.4	  452.6	 7498.0	...
5655349	  804.6	  452.5	 7498.0	...
5655350	  804.7	  452.2	 7498.0	...
5655351	  804.6	  451.8	 7499.0	...
5655352	  804.3	  451.4	 7499.0	...
5655353	  804.8	  451.2	 7498.0	...
5655354	  805.6	  451.1	 7496.0	...
5655355	  805.0	  451.2	 7494.0	...
MSG	5655356 0000 _ Number Off
5655356	  803.6	  451.4	 7494.0	...
5655357	  802.2	  451.6	 7493.0	...
5655358	  802.4	  451.8	 7493.0	...
5655359	  802.1	  452.0	 7493.0	...
5655360	  801.8	  452.5	 7493.0	...
5655361	  801.8	  452.9	 7495.0	...
5655362	  802.2	  452.4	 7497.0	...
5655363	  802.9	  451.4	 7498.0	...
5655364	  803.1	  450.0	 7499.0	...
5655365	  803.4	  449.5	 7499.0	...
5655366	  803.4	  449.4	 7500.0	...
5655367	  803.7	  450.4	 7500.0	...
5655368	  804.0	  451.3	 7499.0	...
5655369	  803.7	  451.0	 7497.0	...
5655370	  803.1	  450.4	 7495.0	...
5655371	  802.5	  449.9	 7493.0	...
5655372	  802.6	  450.4	 7492.0	...
5655373	  802.7	  450.6	 7490.0	...
5655374	  802.8	  450.7	 7486.0	...
5655375	  803.1	  450.8	 7481.0	...
5655376	  803.6	  450.9	 7478.0	...
5655377	  804.1	  451.0	 7481.0	...
5655378	  804.8	  451.0	 7483.0	...
5655379	  805.4	  450.9	 7484.0	...
5655380	  806.0	  450.2	 7485.0	...
5655381	  806.1	  449.7	 7487.0	...
5655382	  806.2	  449.5	 7494.0	...
5655383	  806.4	  449.9	 7500.0	...
5655384	  806.6	  450.1	 7505.0	...
5655385	  806.8	  449.9	 7505.0	...
5655386	  807.0	  449.6	 7504.0	...
5655387	  807.3	  449.6	 7504.0	...
5655388	  807.6	  449.6	 7502.0	...
5655389	  807.8	  449.7	 7500.0	...
5655390	  807.7	  449.9	 7501.0	...
5655391	  807.3	  450.1	 7504.0	...
5655392	  806.8	  450.1	 7506.0	...
5655393	  806.7	  449.7	 7504.0	...
5655394	  806.7	  449.1	 7500.0	...
5655395	  806.8	  448.6	 7497.0	...
5655396	  806.4	  448.6	 7494.0	...
5655397	  805.9	  449.1	 7492.0	...
5655398	  805.7	  449.5	 7492.0	...
5655399	  805.6	  449.7	 7493.0	...
5655400	  805.6	  449.6	 7497.0	...
5655401	  805.4	  449.9	 7499.0	...
5655402	  805.3	  450.2	 7501.0	...
5655403	  805.4	  450.8	 7499.0	...
5655404	  805.6	  451.0	 7497.0	...
5655405	  805.4	  450.6	 7495.0	...
5655406	  805.0	  449.7	 7498.0	...
5655407	  804.8	  448.7	 7501.0	...
5655408	  805.1	  449.4	 7505.0	...
5655409	  805.3	  450.5	 7505.0	...
5655410	  805.4	  450.9	 7505.0	...
5655411	  805.2	  450.2	 7505.0	...
5655412	  805.1	  448.9	 7506.0	...
5655413	  805.2	  448.2	 7507.0	...
5655414	  805.3	  447.6	 7509.0	...
5655415	  805.4	  448.1	 7511.0	...
5655416	  805.3	  448.7	 7508.0	...
5655417	  805.1	  449.2	 7503.0	...
5655418	  805.0	  449.1	 7498.0	...
5655419	  805.0	  449.3	 7502.0	...
5655420	  805.0	  449.6	 7506.0	...
5655421	  805.1	  450.3	 7509.0	...
5655422	  805.1	  450.7	 7507.0	...
5655423	  805.7	  451.1	 7505.0	...
5655424	  806.1	  451.1	 7502.0	...
5655425	  806.7	  450.1	 7499.0	...
5655426	  806.8	  449.1	 7498.0	...
5655427	  807.0	  448.0	 7500.0	...
5655428	  807.1	  447.6	 7504.0	...
5655429	  807.3	  447.2	 7507.0	...
5655430	  807.8	  446.8	 7510.0	...
5655431	  808.1	  446.6	 7512.0	...
5655432	  807.6	  446.5	 7513.0	...
5655433	  806.7	  446.6	 7514.0	...
5655434	  805.8	  446.5	 7515.0	...
5655435	  806.4	  446.1	 7516.0	...
5655436	  807.0	  445.6	 7515.0	...
5655437	  808.4	  445.4	 7515.0	...
5655438	  809.4	  445.6	 7516.0	...
5655439	  809.9	  445.8	 7517.0	...
5655440	  809.5	  445.9	 7518.0	...
5655441	  809.1	  445.8	 7521.0	...
5655442	  809.0	  445.9	 7525.0	...
5655443	  809.5	  445.8	 7529.0	...
5655444	  810.0	  446.4	 7531.0	...
5655445	  810.4	  447.0	 7528.0	...
5655446	  809.7	  447.8	 7526.0	...
5655447	  809.0	  447.6	 7524.0	...
5655448	  808.4	  447.4	 7525.0	...
5655449	  808.0	  447.1	 7525.0	...
5655450	  807.8	  447.4	 7526.0	...
5655451	  807.7	  447.8	 7527.0	...
5655452	  807.8	  448.2	 7527.0	...
5655453	  808.0	  448.2	 7524.0	...
5655454	  808.0	  448.4	 7522.0	...
5655455	  808.7	  448.5	 7523.0	...
5655456	  809.5	  448.6	 7527.0	...
5655457	  810.0	  448.5	 7523.0	...
5655458	  809.4	  448.7	 7517.0	...
5655459	  808.8	  449.0	 7515.0	...
5655460	  808.2	  448.3	 7519.0	...
5655461	  808.0	  447.4	 7523.0	...
5655462	  807.8	  446.7	 7523.0	...
5655463	  807.9	  446.8	 7525.0	...
5655464	  807.9	  447.0	 7526.0	...
5655465	  807.8	  447.2	 7524.0	...
5655466	  807.8	  447.7	 7522.0	...
5655467	  807.7	  448.2	 7520.0	...
5655468	  807.6	  447.5	 7520.0	...
5655469	  807.5	  446.5	 7519.0	...
5655470	  807.4	  446.4	 7519.0	...
5655471	  807.3	  447.4	 7519.0	...
5655472	  807.4	  447.7	 7515.0	...
5655473	  807.5	  447.1	 7512.0	...
5655474	  807.6	  446.7	 7504.0	...
5655475	  807.4	  446.7	 7502.0	...
5655476	  807.3	  446.8	 7500.0	...
5655477	  807.5	  447.3	 7501.0	...
5655478	  807.7	  448.0	 7501.0	...
5655479	  806.8	  448.9	 7502.0	...
5655480	  805.6	  448.6	 7503.0	...
5655481	  806.2	  447.7	 7510.0	...
5655482	  807.8	  446.6	 7516.0	...
5655483	  809.7	  446.0	 7514.0	...
5655484	  810.0	  445.7	 7507.0	...
5655485	  809.9	  445.5	 7505.0	...
5655486	  809.4	  445.3	 7510.0	...
5655487	  808.9	  445.3	 7516.0	...
5655488	  808.7	  445.4	 7516.0	...
5655489	  808.0	  445.7	 7516.0	...
5655490	  807.3	  446.2	 7512.0	...
5655491	  806.6	  447.6	 7508.0	...
5655492	  806.3	  448.9	 7505.0	...
5655493	  806.1	  450.1	 7506.0	...
5655494	  806.4	  450.2	 7508.0	...
5655495	  807.1	  450.1	 7507.0	...
5655496	  807.2	  449.9	 7507.0	...
5655497	  807.0	  449.8	 7508.0	...
5655498	  807.1	  449.2	 7509.0	...
5655499	  808.1	  448.5	 7509.0	...
5655500	  808.8	  447.9	 7514.0	...
5655501	  809.0	  448.2	 7519.0	...
5655502	  808.6	  448.5	 7525.0	...
5655503	  808.4	  448.5	 7522.0	...
5655504	  808.3	  448.3	 7517.0	...
5655505	  808.4	  447.8	 7512.0	...
5655506	  808.3	  447.6	 7508.0	...
5655507	  807.3	  448.0	 7507.0	...
5655508	  806.4	  448.5	 7506.0	...
5655509	  805.6	  448.7	 7506.0	...
5655510	  806.1	  448.5	 7510.0	...
5655511	  806.5	  448.4	 7515.0	...
5655512	  807.4	  448.7	 7521.0	...
5655513	  808.0	  448.6	 7523.0	...
5655514	  808.6	  448.5	 7527.0	...
5655515	  808.5	  448.5	 7530.0	...
5655516	  808.4	  448.7	 7533.0	...
5655517	  808.2	  448.9	 7536.0	...
5655518	  807.9	  449.0	 7539.0	...
5655519	  807.6	  449.2	 7543.0	...
5655520	  808.9	  449.1	 7543.0	...
5655521	  810.2	  448.5	 7543.0	...
5655522	  810.7	  448.0	 7539.0	...
5655523	  809.8	  447.5	 7536.0	...
5655524	  809.1	  447.5	 7533.0	...
5655525	  809.2	  447.6	 7528.0	...
5655526	  809.1	  447.7	 7522.0	...
5655527	  808.7	  447.3	 7516.0	...
5655528	  808.2	  446.8	 7517.0	...
5655529	  808.0	  446.3	 7520.0	...
5655530	  807.9	  447.6	 7522.0	...
5655531	  807.5	  449.1	 7524.0	...
5655532	  807.2	  450.4	 7524.0	...
5655533	  807.4	  450.1	 7523.0	...
5655534	  807.7	  449.0	 7522.0	...
5655535	  807.8	  448.0	 7521.0	...
5655536	  807.4	  447.4	 7521.0	...
5655537	  808.2	  447.5	 7523.0	...
5655538	  809.2	  447.5	 7525.0	...
5655539	  810.2	  447.5	 7527.0	...
5655540	  809.8	  447.6	 7527.0	...
5655541	  809.4	  448.0	 7527.0	...
5655542	  809.0	  448.5	 7526.0	...
5655543	  808.9	  448.7	 7525.0	...
5655544	  808.7	  448.6	 7524.0	...
5655545	  808.8	  447.9	 7524.0	...
5655546	  809.1	  447.2	 7527.0	...
5655547	  809.6	  446.8	 7529.0	...
5655548	  809.8	  446.7	 7530.0	...
5655549	  809.3	  446.8	 7530.0	...
5655550	  808.8	  446.9	 7530.0	...
5655551	  808.6	  447.5	 7525.0	...
5655552	  808.9	  448.1	 7521.0	...
5655553	  809.1	  448.5	 7516.0	...
5655554	  808.8	  448.3	 7516.0	...
5655555	  808.0	  448.1	 7513.0	...
5655556	  807.1	  447.8	 7510.0	...
MSG	5655557 0000 _ Number On
5655557	  807.0	  447.6	 7507.0	...
5655558	  807.3	  447.5	 7506.0	...
5655559	  807.9	  447.6	 7505.0	...
5655560	  808.0	  447.7	 7506.0	...
5655561	  807.4	  447.8	 7509.0	...
5655562	  806.6	  448.0	 7507.0	...
5655563	  805.9	  448.1	 7503.0	...
5655564	  806.0	  448.2	 7499.0	...
5655565	  806.1	  448.2	 7497.0	...
5655566	  806.1	  447.9	 7496.0	...
5655567	  806.0	  447.6	 7493.0	...
5655568	  806.0	  447.4	 7491.0	...
5655569	  806.1	  447.8	 7489.0	...
5655570	  806.1	  448.1	 7488.0	...
5655571	  806.0	  448.5	 7488.0	...
5655572	  805.8	  448.4	 7490.0	...
5655573	  805.7	  448.3	 7491.0	...
5655574	  805.7	  448.1	 7491.0	...
5655575	  806.2	  448.5	 7489.0	...
5655576	  806.8	  449.1	 7492.0	...
5655577	  807.4	  448.7	 7497.0	...
5655578	  807.4	  447.7	 7502.0	...
5655579	  807.5	  446.9	 7501.0	...
5655580	  807.4	  447.3	 7502.0	...
5655581	  807.5	  448.0	 7503.0	...
5655582	  807.5	  448.5	 7506.0	...
5655583	  807.5	  449.1	 7507.0	...
5655584	  807.5	  449.4	 7506.0	...
5655585	  807.5	  449.6	 7503.0	...
5655586	  806.9	  449.0	 7504.0	...
5655587	  806.2	  448.4	 7506.0	...
5655588	  805.3	  447.8	 7509.0	...
5655589	  805.1	  447.8	 7508.0	...
5655590	  805.3	  447.3	 7508.0	...
5655591	  805.8	  446.8	 7507.0	...
5655592	  806.6	  446.3	 7506.0	...
5655593	  807.5	  446.4	 7504.0	...
5655594	  808.2	  446.7	 7503.0	...
5655595	  808.2	  447.1	 7501.0	...
5655596	  807.8	  447.2	 7501.0	...
5655597	  807.4	  446.9	 7501.0	...
5655598	  807.5	  446.4	 7502.0	...
5655599	  807.5	  446.1	 7502.0	...
5655600	  807.5	  446.1	 7503.0	...
5655601	  807.4	  446.2	 7505.0	...
5655602	  807.6	  446.4	 7508.0	...
5655603	  807.9	  446.5	 7508.0	...
5655604	  808.1	  446.4	 7509.0	...
5655605	  807.7	  446.3	 7509.0	...
5655606	  807.3	  446.1	 7507.0	...
5655607	  808.5	  446.6	 7505.0	...
5655608	  810.1	  447.1	 7503.0	...
5655609	  811.1	  447.9	 7504.0	...
5655610	  810.4	  448.0	 7501.0	...
5655611	  809.8	  448.2	 7497.0	...
5655612	  809.8	  448.2	 7496.0	...
5655613	  809.9	  447.9	 7499.0	...
5655614	  810.1	  447.2	 7502.0	...
5655615	  810.3	  446.3	 7507.0	...
5655616	  810.4	  445.8	 7513.0	...
5655617	  810.3	  445.4	 7518.0	...
5655618	  810.2	  445.4	 7520.0	...
5655619	  810.3	  445.5	 7521.0	...
5655620	  810.4	  445.7	 7515.0	...
5655621	  810.4	  445.8	 7508.0	...
5655622	  810.9	  445.7	 7500.0	...
5655623	  811.4	  445.7	 7503.0	...
5655624	  811.4	  446.8	 7507.0	...
5655625	  810.9	  448.0	 7510.0	...
5655626	  810.4	  448.8	 7509.0	...
5655627	  810.6	  448.3	 7509.0	...
5655628	  810.8	  447.9	 7509.0	...
5655629	  811.0	  447.8	 7510.0	...
5655630	  811.0	  447.7	 7510.0	...
5655631	  811.1	  447.9	 7506.0	...
5655632	  811.2	  448.1	 7502.0	...
5655633	  811.3	  448.3	 7498.0	...
5655634	  811.3	  448.0	 7497.0	...
5655635	  811.3	  447.4	 7495.0	...
5655636	  811.2	  446.8	 7495.0	...
5655637	  811.0	  446.5	 7494.0	...
5655638	  811.1	  446.5	 7495.0	...
5655639	  811.2	  446.9	 7495.0	...
5655640	  810.9	  447.4	 7499.0	...
5655641	  810.5	  447.9	 7504.0	...
5655642	  810.0	  448.4	 7508.0	...
5655643	  810.3	  448.7	 7507.0	...
5655644	  810.4	  449.2	 7506.0	...
5655645	  810.5	  449.3	 7505.0	...
5655646	  810.4	  449.4	 7503.0	...
5655647	  810.0	  449.2	 7501.0	...
5655648	  809.6	  449.0	 7501.0	...
5655649	  809.2	  448.9	 7501.0	...
5655650	  809.1	  448.8	 7499.0	...
5655651	  809.2	  448.7	 7496.0	...
5655652	  809.4	  448.4	 7493.0	...
5655653	  809.8	  448.3	 7495.0	...
5655654	  810.0	  449.0	 7500.0	...
5655655	  810.1	  449.6	 7502.0	...
5655656	  810.2	  450.2	 7500.0	...
5655657	  810.2	  450.0	 7498.0	...
5655658	  810.3	  450.4	 7500.0	...
5655659	  811.5	  451.1	 7500.0	...
5655660	  813.0	  452.7	 7499.0	...
5655661	  814.4	  453.9	 7496.0	...
5655662	  814.9	  454.9	 7494.0	...
5655663	  815.5	  455.3	 7494.0	...
5655664	  816.2	  456.6	 7490.0	...
5655665	  814.8	  458.5	 7487.0	...
5655666	  813.2	  460.7	 7483.0	...
5655667	  811.5	  462.6	 7484.0	...
5655668	  811.7	  464.0	 7486.0	...
5655669	  811.8	  465.0	 7491.0	...
5655670	  811.7	  466.3	 7494.0	...
5655671	  811.3	  467.2	 7496.0	...
5655672	  810.9	  468.0	 7494.0	...
5655673	  811.2	  467.9	 7494.0	...
5655674	  812.1	  467.9	 7496.0	...
5655675	  813.0	  467.3	 7499.0	...
5655676	  814.0	  466.7	 7500.0	...
5655677	  814.6	  465.1	 7500.0	...
5655678	  814.0	  463.5	 7501.0	...
5655679	  812.7	  461.9	 7501.0	...
5655680	  811.4	  461.1	 7502.0	...
5655681	  811.7	  460.9	 7502.0	...
5655682	  812.2	  460.8	 7498.0	...
5655683	  812.3	  461.0	 7496.0	...
5655684	  812.0	  460.7	 7495.0	...
5655685	  811.7	  460.2	 7498.0	...
5655686	  811.8	  460.7	 7501.0	...
5655687	  811.7	  461.8	 7502.0	...
5655688	  811.4	  462.5	 7501.0	...
5655689	  811.1	  461.9	 7498.0	...
5655690	  811.0	  461.2	 7500.0	...
5655691	  811.2	  460.4	 7505.0	...
5655692	  811.3	  459.9	 7511.0	...
5655693	  811.2	  459.3	 7513.0	...
5655694	  811.1	  459.1	 7513.0	...
5655695	  811.2	  459.9	 7511.0	...
5655696	  811.4	  460.6	 7509.0	...
5655697	  811.5	  461.1	 7508.0	...
5655698	  811.4	  460.7	 7507.0	...
5655699	  811.4	  460.5	 7504.0	...
5655700	  811.6	  460.3	 7501.0	...
5655701	  812.0	  460.0	 7501.0	...
5655702	  812.2	  459.7	 7503.0	...
5655703	  812.4	  459.9	 7505.0	...
5655704	  812.4	  460.4	 7503.0	...
5655705	  812.5	  460.9	 7500.0	...
5655706	  812.6	  461.0	 7498.0	...
5655707	  812.7	  460.7	 7494.0	...
5655708	  812.7	  460.4	 7493.0	...
5655709	  812.7	  460.1	 7493.0	...
5655710	  812.6	  460.4	 7493.0	...
5655711	  812.5	  461.1	 7490.0	...
5655712	  812.5	  461.7	 7487.0	...
5655713	  812.6	  461.9	 7484.0	...
5655714	  812.7	  461.4	 7483.0	...
5655715	  812.8	  461.1	 7482.0	...
5655716	  812.7	  460.9	 7482.0	...
5655717	  812.6	  461.2	 7486.0	...
5655718	  812.3	  461.3	 7489.0	...
5655719	  812.2	  461.3	 7494.0	...
5655720	  812.1	  461.4	 7496.0	...
5655721	  812.0	  460.9	 7497.0	...
5655722	  811.9	  460.4	 7497.0	...
5655723	  811.6	  460.5	 7497.0	...
5655724	  811.5	  462.1	 7496.0	...
5655725	  812.5	  463.6	 7496.0	...
5655726	  813.5	  463.1	 7493.0	...
5655727	  814.3	  461.5	 7490.0	...
5655728	  814.0	  460.1	 7488.0	...
5655729	  813.8	  460.0	 7488.0	...
5655730	  813.5	  460.1	 7489.0	...
5655731	  813.2	  460.5	 7490.0	...
5655732	  814.3	  460.7	 7490.0	...
5655733	  815.5	  460.9	 7490.0	...
5655734	  816.6	  460.4	 7492.0	...
5655735	  816.4	  460.1	 7495.0	...
5655736	  816.2	  459.6	 7496.0	...
5655737	  816.2	  459.5	 7496.0	...
5655738	  816.1	  459.4	 7495.0	...
5655739	  815.7	  459.4	 7493.0	...
5655740	  815.1	  459.5	 7491.0	...
5655741	  814.8	  459.7	 7490.0	...
5655742	  814.7	  460.0	 7489.0	...
5655743	  814.7	  460.1	 7489.0	...
5655744	  814.8	  460.9	 7489.0	...
5655745	  815.0	  461.8	 7487.0	...
5655746	  815.3	  462.6	 7486.0	...
5655747	  815.1	  462.3	 7485.0	...
5655748	  814.7	  461.7	 7485.0	...
5655749	  814.4	  461.1	 7485.0	...
5655750	  814.4	  460.8	 7486.0	...
5655751	  814.4	  461.4	 7484.0	...
5655752	  814.0	  462.1	 7483.0	...
5655753	  813.5	  462.1	 7482.0	...
5655754	  812.9	  461.6	 7482.0	...
5655755	  812.6	  461.0	 7483.0	...
5655756	  813.3	  460.7	 7483.0	...
5655757	  814.2	  460.5	 7483.0	...
5655758	  814.5	  460.4	 7484.0	...
5655759	  813.9	  460.5	 7484.0	...
5655760	  813.2	  460.7	 7484.0	...
5655761	  813.0	  460.8	 7483.0	...
5655762	  812.8	  461.1	 7482.0	...
5655763	  812.5	  461.2	 7481.0	...
5655764	  813.0	  461.3	 7480.0	...
5655765	  813.4	  461.0	 7480.0	...
5655766	  814.0	  460.7	 7482.0	...
5655767	  814.4	  460.4	 7484.0	...
5655768	  814.8	  460.4	 7485.0	...
5655769	  814.7	  460.5	 7486.0	...
5655770	  814.4	  460.5	 7486.0	...
5655771	  814.1	  460.6	 7486.0	...
5655772	  814.2	  460.7	 7486.0	...
5655773	  814.3	  460.8	 7487.0	...
5655774	  814.3	  460.6	 7486.0	...
5655775	  814.0	  460.5	 7485.0	...
5655776	  813.8	  460.7	 7485.0	...
5655777	  813.7	  461.1	 7485.0	...
5655778	  813.7	  461.2	 7483.0	...
5655779	  813.7	  461.0	 7480.0	...
5655780	  813.6	  460.7	 7478.0	...
5655781	  813.7	  460.5	 7477.0	...
5655782	  813.9	  460.8	 7479.0	...
5655783	  814.2	  461.0	 7482.0	...
5655784	  814.0	  461.4	 7485.0	...
5655785	  813.7	  461.3	 7481.0	...
5655786	  813.6	  461.2	 7475.0	...
5655787	  813.7	  461.2	 7468.0	...
5655788	  813.6	  461.3	 7465.0	...
5655789	  813.2	  461.6	 7464.0	...
5655790	  812.8	  461.7	 7463.0	...
5655791	  812.9	  461.9	 7463.0	...
5655792	  813.1	  462.0	 7465.0	...
5655793	  813.2	  461.6	 7467.0	...
5655794	  813.2	  461.0	 7469.0	...
5655795	  812.9	  461.2	 7470.0	...
5655796	  812.7	  462.0	 7470.0	...
5655797	  812.9	  462.7	 7471.0	...
5655798	  813.3	  462.8	 7471.0	...
5655799	  813.8	  462.8	 7470.0	...
5655800	  814.2	  462.9	 7470.0	...
5655801	  814.5	  463.0	 7470.0	...
5655802	  814.7	  463.2	 7468.0	...
5655803	  814.9	  463.4	 7466.0	...
5655804	  815.1	  463.5	 7463.0	...
5655805	  815.4	  463.3	 7461.0	...
5655806	  814.8	  463.1	 7459.0	...
5655807	  814.2	  462.8	 7458.0	...
5655808	  813.7	  462.8	 7459.0	...
5655809	  813.7	  462.8	 7460.0	...
5655810	  814.4	  462.8	 7460.0	...
5655811	  814.8	  462.6	 7460.0	...
5655812	  815.0	  462.6	 7461.0	...
5655813	  814.6	  462.5	 7463.0	...
5655814	  814.4	  462.3	 7466.0	...
5655815	  814.5	  462.1	 7464.0	...
5655816	  814.7	  462.0	 7458.0	...
5655817	  815.1	  461.8	 7451.0	...
5655818	  815.1	  461.6	 7449.0	...
5655819	  815.2	  461.3	 7450.0	...
5655820	  815.2	  461.3	 7451.0	...
5655821	  815.3	  461.3	 7453.0	...
5655822	  815.0	  461.4	 7455.0	...
5655823	  814.5	  461.7	 7456.0	...
5655824	  814.1	  462.0	 7455.0	...
5655825	  813.9	  462.3	 7452.0	...
5655826	  813.6	  461.5	 7445.0	...
5655827	  813.3	  460.6	 7440.0	...
5655828	  813.3	  459.7	 7436.0	...
5655829	  813.3	  459.6	 7436.0	...
5655830	  813.4	  460.2	 7437.0	...
5655831	  813.5	  460.9	 7435.0	...
5655832	  813.5	  461.7	 7434.0	...
5655833	  813.6	  461.8	 7432.0	...
5655834	  813.7	  461.8	 7432.0	...
5655835	  813.9	  461.8	 7433.0	...
5655836	  813.3	  461.9	 7434.0	...
5655837	  812.6	  462.2	 7435.0	...
5655838	  812.2	  462.1	 7435.0	...
5655839	  812.5	  461.9	 7435.0	...
5655840	  812.7	  461.7	 7434.0	...
5655841	  812.7	  462.0	 7435.0	...
5655842	  812.7	  462.3	 7436.0	...
5655843	  813.1	  462.6	 7434.0	...
5655844	  813.6	  462.8	 7431.0	...
5655845	  814.2	  463.0	 7422.0	...
5655846	  814.2	  462.7	 7416.0	...
5655847	  814.7	  462.2	 7410.0	...
5655848	  815.0	  461.8	 7410.0	...
5655849	  814.7	  461.8	 7412.0	...
5655850	  814.0	  461.9	 7415.0	...
5655851	  813.3	  462.0	 7416.0	...
5655852	  813.7	  462.6	 7414.0	...
5655853	  814.0	  463.3	 7412.0	...
5655854	  813.6	  464.2	 7412.0	...
5655855	  812.9	  464.4	 7412.0	...
5655856	  812.3	  464.6	 7411.0	...
5655857	  812.1	  464.6	 7409.0	...
5655858	  811.9	  464.7	 7406.0	...
5655859	  811.7	  464.7	 7403.0	...
5655860	  811.7	  464.6	 7402.0	...
5655861	  811.8	  464.3	 7401.0	...
5655862	  811.8	  464.1	 7397.0	...
5655863	  811.8	  464.0	 7392.0	...
5655864	  811.7	  464.3	 7388.0	...
5655865	  811.7	  464.8	 7389.0	...
5655866	  811.7	  465.3	 7390.0	...
5655867	  812.1	  465.5	 7386.0	...
5655868	  812.2	  465.6	 7381.0	...
5655869	  812.3	  465.7	 7375.0	...
5655870	  812.1	  465.3	 7374.0	...
5655871	  811.9	  465.0	 7373.0	...
MSG	5655872 0000 _ Number Off
5655872	  811.5	  464.8	 7373.0	...
5655873	  811.2	  465.0	 7378.0	...
5655874	  811.0	  465.1	 7383.0	...
5655875	  811.2	  465.1	 7386.0	...
5655876	  811.5	  465.0	 7383.0	...
5655877	  811.8	  464.9	 7378.0	...
5655878	  812.1	  464.9	 7373.0	...
5655879	  812.6	  464.9	 7370.0	...
5655880	  813.5	  464.8	 7370.0	...
5655881	  814.2	  465.0	 7372.0	...
5655882	  814.3	  465.1	 7373.0	...
5655883	  814.1	  465.2	 7374.0	...
5655884	  814.0	  465.1	 7374.0	...
5655885	  814.0	  464.9	 7376.0	...
5655886	  814.0	  464.7	 7377.0	...
5655887	  813.8	  464.6	 7377.0	...
5655888	  813.7	  464.4	 7373.0	...
5655889	  813.5	  464.2	 7369.0	...
5655890	  813.5	  464.1	 7366.0	...
5655891	  813.6	  464.1	 7363.0	...
5655892	  814.1	  464.1	 7361.0	...
5655893	  814.6	  464.1	 7359.0	...
5655894	  814.8	  464.2	 7357.0	...
5655895	  814.7	  464.5	 7356.0	...
5655896	  814.6	  464.7	 7355.0	...
5655897	  814.6	  465.0	 7354.0	...
5655898	  814.4	  465.3	 7352.0	...
5655899	  814.0	  466.1	 7350.0	...
5655900	  813.9	  466.7	 7350.0	...
5655901	  813.9	  467.3	 7350.0	...
5655902	  814.1	  467.3	 7349.0	...
5655903	  814.2	  467.4	 7346.0	...
5655904	  814.3	  467.4	 7343.0	...
5655905	  814.3	  467.5	 7343.0	...
5655906	  814.1	  467.5	 7347.0	...
5655907	  813.9	  467.3	 7351.0	...
5655908	  813.5	  467.1	 7353.0	...
5655909	  813.2	  466.9	 7355.0	...
5655910	  813.2	  467.1	 7349.0	...
5655911	  813.5	  468.2	 7341.0	...
5655912	  813.8	  469.3	 7333.0	...
5655913	  813.6	  470.1	 7332.0	...
5655914	  813.4	  469.8	 7329.0	...
5655915	  813.2	  469.3	 7325.0	...
5655916	  812.8	  468.8	 7322.0	...
5655917	  812.4	  468.0	 7323.0	...
5655918	  812.1	  467.3	 7323.0	...
5655919	  812.2	  467.0	 7324.0	...
5655920	  812.4	  467.1	 7324.0	...
5655921	  812.6	  467.7	 7323.0	...
5655922	  813.3	  468.1	 7321.0	...
5655923	  813.9	  468.5	 7319.0	...
5655924	  814.6	  468.5	 7317.0	...
5655925	  814.7	  468.7	 7319.0	...
5655926	  814.4	  469.0	 7317.0	...
5655927	  813.9	  468.3	 7313.0	...
5655928	  813.5	  467.3	 7308.0	...
5655929	  813.4	  466.4	 7306.0	...
5655930	  813.5	  466.7	 7304.0	...
5655931	  813.5	  467.0	 7302.0	...
5655932	  813.6	  467.3	 7300.0	...
5655933	  813.2	  467.8	 7299.0	...
5655934	  813.1	  468.3	 7297.0	...
5655935	  813.0	  468.4	 7296.0	...
5655936	  813.5	  468.2	 7293.0	...
5655937	  813.4	  467.8	 7291.0	...
5655938	  813.1	  467.7	 7289.0	...
5655939	  812.8	  467.9	 7289.0	...
5655940	  812.7	  468.2	 7289.0	...
5655941	  812.8	  468.5	 7288.0	...
5655942	  812.9	  468.3	 7287.0	...
5655943	  813.0	  468.2	 7286.0	...
5655944	  813.3	  468.1	 7282.0	...
5655945	  813.2	  468.2	 7276.0	...
5655946	  813.3	  468.6	 7269.0	...
5655947	  813.1	  469.4	 7270.0	...
5655948	  813.2	  470.0	 7274.0	...
5655949	  813.0	  470.6	 7278.0	...
5655950	  812.9	  470.8	 7276.0	...
5655951	  813.2	  470.9	 7274.0	...
5655952	  813.7	  471.3	 7272.0	...
5655953	  814.1	  471.4	 7271.0	...
5655954	  813.9	  471.5	 7270.0	...
5655955	  813.7	  471.1	 7270.0	...
5655956	  813.5	  471.1	 7266.0	...
5655957	  813.5	  471.7	 7262.0	...
5655958	  813.8	  472.3	 7262.0	...
5655959	  813.8	  472.5	 7265.0	...
5655960	  813.7	  472.3	 7266.0	...
5655961	  813.0	  472.0	 7264.0	...
5655962	  812.4	  471.6	 7262.0	...
5655963	  812.1	  471.3	 7262.0	...
5655964	  812.2	  472.0	 7256.0	...
5655965	  812.3	  472.8	 7250.0	...
5655966	  812.5	  473.4	 7249.0	...
5655967	  812.6	  473.2	 7252.0	...
5655968	  812.5	  473.1	 7256.0	...
5655969	  812.3	  473.1	 7256.0	...
5655970	  812.4	  473.0	 7251.0	...
5655971	  812.6	  472.7	 7246.0	...
5655972	  812.8	  472.5	 7242.0	...
5655973	  812.8	  472.2	 7243.0	...
5655974	  813.0	  471.8	 7243.0	...
5655975	  813.0	  471.6	 7242.0	...
5655976	  813.0	  471.5	 7241.0	...
5655977	  812.7	  471.7	 7237.0	...
5655978	  812.6	  471.7	 7233.0	...
5655979	  812.5	  471.7	 7228.0	...
5655980	  812.5	  471.8	 7231.0	...
5655981	  812.7	  471.8	 7233.0	...
5655982	  813.2	  472.0	 7236.0	...
5655983	  813.7	  472.1	 7236.0	...
5655984	  814.3	  472.3	 7235.0	...
5655985	  814.7	  472.4	 7232.0	...
5655986	  814.9	  472.4	 7231.0	...
5655987	  814.7	  472.1	 7231.0	...
5655988	  814.5	  471.7	 7230.0	...
5655989	  814.4	  471.3	 7229.0	...
5655990	  814.4	  471.6	 7225.0	...
5655991	  814.4	  472.1	 7223.0	...
5655992	  814.3	  472.4	 7221.0	...
5655993	  813.7	  472.2	 7222.0	...
5655994	  813.2	  472.1	 7218.0	...
5655995	  812.7	  472.4	 7209.0	...
5655996	  812.7	  472.8	 7199.0	...
5655997	  812.5	  473.0	 7193.0	...
5655998	  812.2	  473.1	 7193.0	...
5655999	  812.3	  472.8	 7192.0	...
5656000	  812.8	  472.5	 7191.0	...
5656001	  813.2	  472.0	 7191.0	...
5656002	  813.2	  471.5	 7191.0	...
5656003	  812.8	  470.8	 7192.0	...
5656004	  812.4	  470.4	 7193.0	...
5656005	  812.1	  470.1	 7195.0	...
5656006	  812.4	  470.9	 7193.0	...
5656007	  813.8	  471.6	 7192.0	...
5656008	  815.1	  472.5	 7188.0	...
5656009	  816.4	  472.6	 7185.0	...
5656010	  816.6	  472.8	 7181.0	...
5656011	  816.7	  472.8	 7180.0	...
5656012	  816.6	  472.5	 7180.0	...
5656013	  816.0	  472.2	 7181.0	...
5656014	  815.4	  471.9	 7181.0	...
5656015	  815.1	  471.8	 7181.0	...
5656016	  815.4	  471.8	 7181.0	...
5656017	  815.7	  471.9	 7181.0	...
5656018	  815.5	  472.4	 7179.0	...
5656019	  814.9	  473.1	 7174.0	...
5656020	  814.1	  473.6	 7170.0	...
5656021	  813.5	  473.1	 7167.0	...
5656022	  813.6	  472.3	 7168.0	...
5656023	  813.7	  472.1	 7167.0	...
5656024	  814.0	  472.6	 7163.0	...
5656025	  813.9	  473.1	 7160.0	...
5656026	  814.2	  473.0	 7158.0	...
5656027	  814.4	  473.3	 7158.0	...
5656028	  814.6	  473.6	 7157.0	...
5656029	  814.5	  474.0	 7156.0	...
5656030	  814.5	  474.1	 7155.0	...
5656031	  814.9	  474.0	 7155.0	...
5656032	  815.4	  474.1	 7155.0	...
5656033	  815.9	  474.0	 7156.0	...
5656034	  815.8	  474.0	 7156.0	...
5656035	  815.2	  473.8	 7156.0	...
5656036	  814.6	  473.8	 7156.0	...
5656037	  814.9	  473.8	 7156.0	...
5656038	  815.9	  474.1	 7156.0	...
5656039	  815.7	  474.4	 7154.0	...
5656040	  814.5	  473.7	 7151.0	...
5656041	  813.1	  472.9	 7147.0	...
5656042	  812.9	  473.0	 7144.0	...
5656043	  812.9	  474.0	 7140.0	...
5656044	  813.1	  474.6	 7138.0	...
5656045	  812.9	  474.3	 7141.0	...
5656046	  812.7	  474.0	 7145.0	...
5656047	  813.3	  473.9	 7146.0	...
5656048	  814.2	  473.8	 7143.0	...
5656049	  815.1	  473.4	 7140.0	...
5656050	  815.2	  473.1	 7140.0	...
5656051	  815.2	  472.8	 7135.0	...
5656052	  814.8	  472.8	 7130.0	...
5656053	  814.3	  472.9	 7125.0	...
5656054	  813.8	  472.8	 7125.0	...
5656055	  814.5	  472.6	 7124.0	...
5656056	  815.2	  472.2	 7124.0	...
5656057	  815.9	  472.0	 7123.0	...
5656058	  815.7	  472.1	 7122.0	...
5656059	  815.9	  472.4	 7122.0	...
5656060	  816.1	  472.6	 7121.0	...
5656061	  816.5	  472.7	 7121.0	...
5656062	  816.6	  472.8	 7120.0	...
5656063	  816.6	  472.9	 7120.0	...
5656064	  816.3	  472.9	 7119.0	...
5656065	  816.0	  472.9	 7120.0	...
5656066	  816.0	  473.6	 7120.0	...
5656067	  816.2	  474.3	 7116.0	...
5656068	  816.2	  474.8	 7113.0	...
5656069	  816.0	  474.6	 7108.0	...
5656070	  815.9	  474.0	 7109.0	...
5656071	  815.8	  473.6	 7110.0	...
5656072	  815.2	  473.3	 7111.0	...
5656073	  814.7	  472.9	 7108.0	...
5656074	  814.7	  472.7	 7104.0	...
5656075	  815.2	  472.7	 7100.0	...
5656076	  815.7	  473.2	 7100.0	...
5656077	  816.1	  473.7	 7104.0	...
5656078	  816.5	  473.9	 7107.0	...
5656079	  815.5	  473.6	 7109.0	...
5656080	  814.2	  473.3	 7107.0	...
5656081	  813.7	  472.8	 7105.0	...
5656082	  815.1	  472.5	 7105.0	...
5656083	  816.5	  472.3	 7105.0	...
5656084	  816.6	  472.7	 7105.0	...
5656085	  816.0	  473.2	 7105.0	...
5656086	  815.6	  472.6	 7106.0	...
5656087	  815.7	  471.5	 7103.0	...
5656088	  815.7	  470.4	 7099.0	...
5656089	  815.5	  470.4	 7096.0	...
5656090	  815.4	  470.7	 7098.0	...
5656091	  815.5	  471.7	 7100.0	...
5656092	  815.8	  472.7	 7101.0	...
5656093	  816.1	  473.1	 7098.0	...
5656094	  816.2	  472.8	 7096.0	...
5656095	  816.1	  472.6	 7091.0	...
5656096	  816.0	  472.9	 7089.0	...
5656097	  816.0	  473.2	 7087.0	...
5656098	  816.0	  473.2	 7086.0	...
5656099	  816.0	  472.9	 7085.0	...
5656100	  816.1	  472.6	 7083.0	...
5656101	  816.3	  472.4	 7082.0	...
5656102	  816.6	  472.3	 7081.0	...
5656103	  816.9	  472.8	 7080.0	...
5656104	  817.2	  473.5	 7083.0	...
5656105	  816.7	  474.3	 7087.0	...
5656106	  815.9	  474.5	 7090.0	...
5656107	  814.9	  474.2	 7090.0	...
5656108	  815.1	  473.8	 7090.0	...
5656109	  815.3	  473.9	 7089.0	...
5656110	  815.6	  474.5	 7086.0	...
5656111	  815.6	  475.1	 7083.0	...
5656112	  816.7	  474.9	 7082.0	...
5656113	  817.7	  474.5	 7083.0	...
5656114	  818.6	  473.9	 7080.0	...
5656115	  818.4	  473.4	 7077.0	...
5656116	  818.2	  472.9	 7075.0	...
5656117	  818.0	  473.0	 7075.0	...
5656118	  818.1	  473.3	 7075.0	...
5656119	  818.0	  473.2	 7075.0	...
5656120	  817.6	  472.7	 7075.0	...
5656121	  817.2	  472.4	 7078.0	...
5656122	  817.5	  473.8	 7078.0	...
5656123	  818.7	  475.1	 7079.0	...
5656124	  819.8	  475.8	 7077.0	...
5656125	  820.3	  475.5	 7076.0	...
5656126	  820.1	  475.3	 7076.0	...
5656127	  819.7	  475.6	 7074.0	...
5656128	  819.4	  475.4	 7073.0	...
5656129	  819.1	  474.3	 7073.0	...
5656130	  819.1	  473.3	 7075.0	...
5656131	  819.2	  473.3	 7076.0	...
5656132	  819.1	  474.3	 7073.0	...
5656133	  819.0	  475.1	 7070.0	...
5656134	  818.6	  474.9	 7066.0	...
5656135	  818.4	  474.7	 7064.0	...
5656136	  818.2	  474.2	 7062.0	...
5656137	  818.1	  473.6	 7063.0	...
5656138	  817.9	  473.4	 7065.0	...
5656139	  818.0	  473.8	 7066.0	...
5656140	  818.5	  474.3	 7065.0	...
5656141	  818.9	  474.7	 7064.0	...
5656142	  819.0	  474.6	 7062.0	...
5656143	  818.9	  474.6	 7061.0	...
5656144	  819.0	  474.6	 7061.0	...
5656145	  818.9	  474.7	 7062.0	...
5656146	  818.8	  474.6	 7063.0	...
5656147	  818.4	  474.3	 7062.0	...
5656148	  818.2	  474.0	 7062.0	...
5656149	  818.3	  473.4	 7062.0	...
5656150	  818.6	  472.9	 7062.0	...
5656151	  819.0	  472.4	 7065.0	...
5656152	  819.4	  472.2	 7068.0	...
5656153	  819.7	  472.0	 7067.0	...
5656154	  819.9	  472.2	 7062.0	...
5656155	  819.5	  473.1	 7058.0	...
5656156	  819.0	  474.0	 7058.0	...
5656157	  818.3	  474.7	 7058.0	...
5656158	  818.1	  474.0	 7057.0	...
5656159	  818.0	  473.6	 7060.0	...
5656160	  818.1	  473.2	 7064.0	...
5656161	  817.7	  473.6	 7069.0	...
5656162	  817.3	  473.8	 7067.0	...
5656163	  817.1	  474.1	 7064.0	...
5656164	  817.4	  474.2	 7065.0	...
5656165	  817.8	  474.5	 7069.0	...
5656166	  817.9	  474.7	 7073.0	...
5656167	  817.9	  474.4	 7075.0	...
5656168	  817.9	  474.1	 7075.0	...
5656169	  817.7	  473.9	 7076.0	...
5656170	  817.4	  474.1	 7077.0	...
5656171	  817.1	  474.0	 7078.0	...
5656172	  817.2	  473.9	 7074.0	...
5656173	  817.2	  473.8	 7068.0	...
5656174	  817.2	  474.0	 7062.0	...
5656175	  817.0	  473.9	 7061.0	...
5656176	  817.2	  474.0	 7061.0	...
5656177	  817.3	  474.1	 7061.0	...
5656178	  817.1	  473.9	 7061.0	...
5656179	  816.8	  473.4	 7061.0	...
5656180	  816.8	  472.9	 7061.0	...
5656181	  816.8	  472.8	 7061.0	...
5656182	  816.9	  472.8	 7058.0	...
5656183	  817.0	  472.9	 7057.0	...
5656184	  817.2	  473.4	 7056.0	...
5656185	  817.3	  474.0	 7056.0	...
5656186	  817.5	  474.4	 7057.0	...
5656187	  816.9	  474.5	 7062.0	...
5656188	  816.4	  474.6	 7066.0	...
5656189	  816.6	  474.7	 7069.0	...
5656190	  817.3	  474.7	 7068.0	...
5656191	  817.8	  474.2	 7064.0	...
5656192	  817.7	  473.9	 7061.0	...
5656193	  817.5	  473.6	 7059.0	...
5656194	  817.5	  472.9	 7060.0	...
5656195	  817.4	  472.2	 7061.0	...
5656196	  817.8	  471.4	 7063.0	...
5656197	  818.2	  471.4	 7064.0	...
5656198	  817.9	  471.5	 7064.0	...
5656199	  817.2	  472.1	 7063.0	...
5656200	  816.3	  473.3	 7061.0	...
5656201	  816.1	  474.3	 7059.0	...
5656202	  815.9	  474.1	 7059.0	...
5656203	  815.9	  473.3	 7060.0	...
5656204	  816.1	  472.6	 7062.0	...
5656205	  816.2	  472.7	 7061.0	...
5656206	  815.9	  472.9	 7059.0	...
5656207	  815.4	  473.1	 7057.0	...
5656208	  815.2	  473.3	 7057.0	...
5656209	  815.3	  473.5	 7057.0	...
5656210	  815.5	  473.5	 7058.0	...
5656211	  815.5	  473.3	 7058.0	...
5656212	  815.7	  473.1	 7058.0	...
5656213	  815.9	  473.2	 7056.0	...
5656214	  816.1	  473.5	 7054.0	...
5656215	  816.8	  473.7	 7052.0	...
5656216	  817.5	  473.5	 7051.0	...
5656217	  817.7	  472.9	 7051.0	...
5656218	  817.2	  472.6	 7047.0	...
5656219	  816.8	  472.6	 7042.0	...
5656220	  817.1	  472.9	 7042.0	...
5656221	  816.4	  472.6	 7048.0	...
5656222	  815.6	  472.3	 7054.0	...
5656223	  815.2	  472.1	 7053.0	...
5656224	  815.7	  472.3	 7050.0	...
5656225	  816.3	  472.8	 7048.0	...
5656226	  816.4	  473.1	 7047.0	...
5656227	  816.3	  473.4	 7048.0	...
5656228	  816.2	  473.6	 7047.0	...
5656229	  816.2	  473.8	 7047.0	...
5656230	  816.2	  474.0	 7048.0	...
5656231	  816.6	  473.9	 7049.0	...
5656232	  817.1	  473.8	 7050.0	...
5656233	  817.7	  473.9	 7055.0	...
5656234	  817.7	  473.3	 7059.0	...
5656235	  817.5	  472.6	 7059.0	...
5656236	  817.2	  471.9	 7050.0	...
5656237	  817.1	  471.8	 7042.0	...
5656238	  816.4	  471.7	 7039.0	...
5656239	  815.7	  471.6	 7040.0	...
5656240	  815.7	  470.3	 7041.0	...
5656241	  816.4	  469.0	 7042.0	...
5656242	  818.0	  468.6	 7041.0	...
5656243	  818.9	  469.5	 7039.0	...
5656244	  819.6	  470.5	 7039.0	...
5656245	  819.4	  470.6	 7039.0	...
5656246	  819.2	  470.6	 7038.0	...
5656247	  818.6	  470.6	 7037.0	...
5656248	  818.1	  470.7	 7036.0	...
5656249	  818.0	  470.4	 7037.0	...
5656250	  818.3	  470.2	 7035.0	...
5656251	  818.4	  470.8	 7033.0	...
5656252	  818.1	  471.8	 7031.0	...
EFIX R   5654772	5656252	1481	  807.7	  455.9	   7431
SSACC R  5656253
5656253	  817.9	  473.1	 7029.0	...
5656254	  817.9	  473.2	 7026.0	...
5656255	  817.5	  473.5	 7022.0	...
5656256	  817.2	  474.3	 7020.0	...
5656257	  816.9	  474.7	 7016.0	...
5656258	  817.4	  475.1	 7012.0	...
5656259	  818.0	  474.8	 7005.0	...
5656260	  818.5	  471.9	 7000.0	...
5656261	  823.7	  451.4	 7039.0	...
5656262	  828.5	  431.2	 7082.0	...
5656263	  833.6	  414.3	 7125.0	...
5656264	  833.2	  414.8	 7124.0	...
5656265	  833.0	  416.1	 7124.0	...
5656266	  832.8	  418.0	 7123.0	...
5656267	  832.3	  423.1	 7109.0	...
5656268	  830.0	  427.6	 7095.0	...
5656269	  827.8	  434.7	 7081.0	...
5656270	  826.2	  439.9	 7064.0	...
5656271	  826.3	  452.4	 7027.0	...
5656272	  826.6	  465.0	 6977.0	...
5656273	  827.3	  481.4	 6920.0	...
5656274	  827.9	  496.1	 6875.0	...
5656275	  829.0	  515.9	 6811.0	...
5656276	  830.4	  535.9	 6752.0	...
5656277	  832.5	  559.2	 6672.0	...
5656278	  834.6	  583.6	 6596.0	...
5656279	  839.0	  611.9	 6506.0	...
5656280	  843.9	  640.7	 6414.0	...
5656281	  849.2	  670.4	 6325.0	...
5656282	  852.5	  702.9	 6225.0	...
5656283	  855.3	  738.6	 6113.0	...
5656284	  857.2	  778.1	 5987.0	...
5656285	  859.1	  819.8	 5856.0	...
5656286	  861.1	  862.8	 5729.0	...
5656287	  863.6	  905.7	 5587.0	...
5656288	  866.1	  951.0	 5450.0	...
5656289	  871.2	  997.5	 5311.0	...
5656290	  876.3	 1048.4	 5158.0	...
5656291	  881.2	 1099.5	 5004.0	...
5656292	  883.4	 1153.1	 4830.0	...
5656293	  887.8	 1208.5	 4662.0	...
5656294	  892.5	 1265.6	 4490.0	...
5656295	  897.7	 1324.0	 4316.0	...
5656296	  904.0	 1382.2	 4150.0	...
5656297	  909.4	 1442.5	 3981.0	...
5656298	  916.9	 1503.8	 3812.0	...
5656299	  923.1	 1565.4	 3636.0	...
5656300	  931.1	 1626.7	 3460.0	...
5656301	  939.4	 1686.0	 3303.0	...
5656302	  946.3	 1746.7	 3142.0	...
5656303	  952.0	 1806.2	 2980.0	...
5656304	  958.7	 1872.0	 2814.0	...
5656305	  964.3	 1915.7	 2708.0	...
5656306	  969.1	 1940.2	 2658.0	...
5656307	  969.1	 1940.2	 2658.0	...
SBLINK R 5656308
5656308	   .	   .	    0.0	...
5656309	   .	   .	    0.0	...
5656310	   .	   .	    0.0	...
5656311	   .	   .	    0.0	...
5656312	   .	   .	    0.0	...
5656313	   .	   .	    0.0	...
5656314	   .	   .	    0.0	...
5656315	   .	   .	    0.0	...
5656316	   .	   .	    0.0	...
5656317	   .	   .	    0.0	...
5656318	   .	   .	    0.0	...
5656319	   .	   .	    0.0	...
5656320	   .	   .	    0.0	...
5656321	   .	   .	    0.0	...
5656322	   .	   .	    0.0	...
5656323	   .	   .	    0.0	...
5656324	   .	   .	    0.0	...
5656325	   .	   .	    0.0	...
5656326	   .	   .	    0.0	...
5656327	   .	   .	    0.0	...
5656328	   .	   .	    0.0	...
5656329	   .	   .	    0.0	...
5656330	   .	   .	    0.0	...
5656331	   .	   .	    0.0	...
5656332	   .	   .	    0.0	...
5656333	   .	   .	    0.0	...
5656334	   .	   .	    0.0	...
5656335	   .	   .	    0.0	...
5656336	   .	   .	    0.0	...
5656337	   .	   .	    0.0	...
5656338	   .	   .	    0.0	...
5656339	   .	   .	    0.0	...
5656340	   .	   .	    0.0	...
5656341	   .	   .	    0.0	...
5656342	   .	   .	    0.0	...
5656343	   .	   .	    0.0	...
5656344	   .	   .	    0.0	...
5656345	   .	   .	    0.0	...
5656346	   .	   .	    0.0	...
5656347	   .	   .	    0.0	...
5656348	   .	   .	    0.0	...
5656349	   .	   .	    0.0	...
5656350	   .	   .	    0.0	...
5656351	   .	   .	    0.0	...
5656352	   .	   .	    0.0	...
5656353	   .	   .	    0.0	...
5656354	   .	   .	    0.0	...
5656355	   .	   .	    0.0	...
5656356	   .	   .	    0.0	...
5656357	   .	   .	    0.0	...
5656358	   .	   .	    0.0	...
5656359	   .	   .	    0.0	...
5656360	   .	   .	    0.0	...
5656361	   .	   .	    0.0	...
5656362	   .	   .	    0.0	...
5656363	   .	   .	    0.0	...
5656364	   .	   .	    0.0	...
5656365	   .	   .	    0.0	...
5656366	   .	   .	    0.0	...
5656367	   .	   .	    0.0	...
5656368	   .	   .	    0.0	...
5656369	   .	   .	    0.0	...
5656370	   .	   .	    0.0	...
5656371	   .	   .	    0.0	...
5656372	   .	   .	    0.0	...
5656373	   .	   .	    0.0	...
5656374	   .	   .	    0.0	...
5656375	   .	   .	    0.0	...
5656376	   .	   .	    0.0	...
5656377	   .	   .	    0.0	...
5656378	   .	   .	    0.0	...
5656379	   .	   .	    0.0	...
5656380	   .	   .	    0.0	...
5656381	   .	   .	    0.0	...
5656382	   .	   .	    0.0	...
5656383	   .	   .	    0.0	...
5656384	   .	   .	    0.0	...
5656385	   .	   .	    0.0	...
5656386	   .	   .	    0.0	...
5656387	   .	   .	    0.0	...
5656388	   .	   .	    0.0	...
5656389	   .	   .	    0.0	...
5656390	   .	   .	    0.0	...
5656391	   .	   .	    0.0	...
5656392	   .	   .	    0.0	...
5656393	   .	   .	    0.0	...
5656394	   .	   .	    0.0	...
5656395	   .	   .	    0.0	...
5656396	   .	   .	    0.0	...
5656397	   .	   .	    0.0	...
5656398	   .	   .	    0.0	...
5656399	   .	   .	    0.0	...
5656400	   .	   .	    0.0	...
5656401	   .	   .	    0.0	...
5656402	   .	   .	    0.0	...
5656403	   .	   .	    0.0	...
5656404	   .	   .	    0.0	...
5656405	   .	   .	    0.0	...
5656406	   .	   .	    0.0	...
5656407	   .	   .	    0.0	...
5656408	   .	   .	    0.0	...
5656409	   .	   .	    0.0	...
5656410	   .	   .	    0.0	...
5656411	   .	   .	    0.0	...
5656412	   .	   .	    0.0	...
5656413	   .	   .	    0.0	...
5656414	   .	   .	    0.0	...
5656415	   .	   .	    0.0	...
5656416	   .	   .	    0.0	...
5656417	   .	   .	    0.0	...
5656418	   .	   .	    0.0	...
5656419	   .	   .	    0.0	...
5656420	   .	   .	    0.0	...
5656421	   .	   .	    0.0	...
5656422	   .	   .	    0.0	...
5656423	   .	   .	    0.0	...
5656424	   .	   .	    0.0	...
5656425	   .	   .	    0.0	...
5656426	   .	   .	    0.0	...
5656427	   .	   .	    0.0	...
5656428	   .	   .	    0.0	...
5656429	   .	   .	    0.0	...
5656430	   .	   .	    0.0	...
5656431	   .	   .	    0.0	...
5656432	   .	   .	    0.0	...
5656433	   .	   .	    0.0	...
5656434	   .	   .	    0.0	...
5656435	   .	   .	    0.0	...
5656436	   .	   .	    0.0	...
5656437	   .	   .	    0.0	...
EBLINK R 5656308	5656437	130
5656438	 1013.1	 1715.8	 3424.0	...
5656439	 1013.1	 1715.8	 3424.0	...
5656440	 1013.2	 1707.2	 3444.0	...
5656441	 1013.2	 1689.6	 3482.0	...
5656442	 1009.5	 1665.2	 3539.0	...
5656443	 1003.4	 1641.8	 3587.0	...
5656444	  997.4	 1619.0	 3645.0	...
5656445	  994.0	 1596.0	 3693.0	...
5656446	  990.0	 1572.5	 3752.0	...
5656447	  985.8	 1550.0	 3797.0	...
5656448	  980.8	 1527.7	 3857.0	...
5656449	  976.1	 1506.8	 3908.0	...
5656450	  970.8	 1485.8	 3970.0	...
5656451	  967.3	 1464.7	 4023.0	...
5656452	  966.3	 1443.7	 4080.0	...
5656453	  964.3	 1424.4	 4133.0	...
5656454	  962.3	 1403.9	 4185.0	...
5656455	  960.2	 1384.3	 4242.0	...
5656456	  958.8	 1365.2	 4288.0	...
5656457	  956.1	 1347.1	 4343.0	...
5656458	  953.4	 1329.0	 4381.0	...
5656459	  951.7	 1309.3	 4439.0	...
5656460	  950.0	 1291.1	 4484.0	...
5656461	  946.3	 1273.1	 4539.0	...
5656462	  941.7	 1256.0	 4584.0	...
5656463	  937.7	 1240.2	 4628.0	...
5656464	  935.4	 1224.3	 4673.0	...
5656465	  932.3	 1209.2	 4716.0	...
5656466	  928.1	 1194.9	 4756.0	...
5656467	  924.8	 1180.3	 4793.0	...
5656468	  923.0	 1167.0	 4841.0	...
5656469	  917.5	 1152.5	 4886.0	...
5656470	  911.9	 1138.9	 4929.0	...
5656471	  906.5	 1125.4	 4962.0	...
5656472	  906.2	 1110.8	 5010.0	...
5656473	  905.7	 1096.7	 5055.0	...
5656474	  904.8	 1081.8	 5106.0	...
5656475	  904.2	 1068.4	 5142.0	...
5656476	  901.2	 1055.4	 5186.0	...
5656477	  898.1	 1041.7	 5215.0	...
5656478	  895.0	 1027.9	 5255.0	...
5656479	  891.7	 1015.9	 5289.0	...
5656480	  888.3	 1004.2	 5331.0	...
5656481	  885.0	  994.0	 5360.0	...
5656482	  885.0	  981.4	 5401.0	...
5656483	  885.0	  970.0	 5439.0	...
5656484	  881.3	  959.0	 5476.0	...
5656485	  877.2	  950.3	 5508.0	...
5656486	  874.5	  939.7	 5535.0	...
5656487	  874.4	  928.0	 5571.0	...
5656488	  873.3	  917.3	 5603.0	...
5656489	  870.1	  908.4	 5633.0	...
5656490	  868.0	  899.0	 5668.0	...
5656491	  867.0	  887.5	 5704.0	...
5656492	  866.7	  875.7	 5737.0	...
5656493	  866.9	  865.2	 5771.0	...
5656494	  866.9	  856.1	 5794.0	...
5656495	  866.9	  849.5	 5823.0	...
5656496	  866.5	  839.6	 5850.0	...
5656497	  866.0	  831.5	 5880.0	...
5656498	  865.3	  822.2	 5906.0	...
5656499	  865.0	  813.1	 5933.0	...
5656500	  865.2	  804.3	 5968.0	...
5656501	  865.4	  794.7	 6001.0	...
5656502	  864.6	  787.6	 6022.0	...
5656503	  863.3	  778.3	 6046.0	...
5656504	  862.0	  769.9	 6074.0	...
5656505	  861.3	  761.2	 6105.0	...
5656506	  859.4	  754.1	 6127.0	...
5656507	  857.4	  746.7	 6153.0	...
5656508	  857.3	  739.0	 6184.0	...
5656509	  858.3	  729.1	 6207.0	...
5656510	  859.4	  720.6	 6231.0	...
5656511	  859.0	  713.2	 6252.0	...
5656512	  858.6	  706.2	 6280.0	...
5656513	  857.1	  699.5	 6301.0	...
5656514	  855.7	  692.4	 6313.0	...
5656515	  854.8	  686.7	 6328.0	...
5656516	  855.0	  679.2	 6345.0	...
5656517	  855.1	  672.7	 6370.0	...
5656518	  855.5	  665.5	 6391.0	...
5656519	  855.7	  658.9	 6413.0	...
5656520	  855.9	  653.5	 6435.0	...
5656521	  855.5	  648.4	 6452.0	...
5656522	  855.9	  642.2	 6473.0	...
5656523	  856.3	  635.8	 6485.0	...
5656524	  856.0	  629.3	 6506.0	...
5656525	  855.1	  623.6	 6521.0	...
5656526	  854.9	  618.4	 6544.0	...
5656527	  855.1	  613.3	 6561.0	...
5656528	  855.5	  610.7	 6574.0	...
5656529	  855.1	  605.7	 6581.0	...
5656530	  854.7	  601.2	 6595.0	...
5656531	  853.4	  596.5	 6609.0	...
5656532	  850.9	  594.4	 6624.0	...
5656533	  848.3	  591.0	 6633.0	...
5656534	  847.1	  586.9	 6650.0	...
5656535	  847.5	  579.8	 6675.0	...
5656536	  848.1	  574.3	 6702.0	...
5656537	  846.7	  569.8	 6721.0	...
5656538	  844.7	  565.4	 6739.0	...
5656539	  841.8	  560.6	 6752.0	...
5656540	  839.5	  555.7	 6766.0	...
5656541	  837.4	  553.0	 6773.0	...
ESACC R  5656253	5656541	289	  817.9	  473.1	  837.4	  553.0	   1.74	   1096
SFIX R   5656542
5656542	  838.9	  548.1	 6788.0	...
5656543	  841.2	  542.5	 6800.0	...
5656544	  843.4	  537.0	 6812.0	...
5656545	  843.2	  534.8	 6823.0	...
5656546	  841.7	  532.7	 6836.0	...
5656547	  840.2	  530.0	 6848.0	...
5656548	  841.1	  525.5	 6860.0	...
5656549	  843.3	  520.1	 6876.0	...
5656550	  846.7	  515.9	 6891.0	...
5656551	  847.4	  511.3	 6910.0	...
5656552	  847.1	  508.8	 6922.0	...
5656553	  845.7	  506.5	 6934.0	...
5656554	  842.9	  505.9	 6933.0	...
5656555	  840.9	  501.7	 6939.0	...
5656556	  839.0	  497.4	 6946.0	...
5656557	  838.2	  494.4	 6955.0	...
5656558	  837.6	  493.4	 6962.0	...
5656559	  836.8	  491.1	 6968.0	...
5656560	  836.9	  488.6	 6978.0	...
5656561	  836.9	  485.7	 6985.0	...
5656562	  837.1	  483.9	 6994.0	...
5656563	  836.3	  480.3	 7005.0	...
5656564	  835.5	  477.1	 7015.0	...
5656565	  832.8	  474.1	 7024.0	...
5656566	  830.5	  472.9	 7024.0	...
5656567	  829.3	  471.0	 7031.0	...
5656568	  831.1	  467.4	 7039.0	...
5656569	  832.8	  462.2	 7051.0	...
5656570	  834.6	  458.5	 7060.0	...
5656571	  835.3	  456.1	 7070.0	...
5656572	  836.2	  455.3	 7078.0	...
5656573	  836.0	  454.7	 7080.0	...
5656574	  835.1	  452.4	 7086.0	...
5656575	  833.9	  450.4	 7090.0	...
5656576	  833.3	  448.0	 7094.0	...
5656577	  833.2	  446.7	 7102.0	...
5656578	  832.4	  444.7	 7110.0	...
5656579	  830.4	  441.7	 7119.0	...
5656580	  828.5	  439.9	 7121.0	...
5656581	  827.8	  438.7	 7124.0	...
5656582	  826.9	  438.9	 7124.0	...
5656583	  823.6	  439.2	 7124.0	...
5656584	  820.2	  438.2	 7130.0	...
5656585	  820.4	  435.6	 7138.0	...
5656586	  823.1	  432.8	 7147.0	...
5656587	  825.4	  429.5	 7156.0	...
5656588	  824.7	  427.8	 7165.0	...
5656589	  824.0	  426.2	 7175.0	...
5656590	  822.8	  425.8	 7181.0	...
5656591	  822.0	  425.8	 7183.0	...
5656592	  821.1	  425.7	 7183.0	...
5656593	  820.9	  425.2	 7190.0	...
5656594	  820.5	  423.6	 7204.0	...
5656595	  820.1	  421.9	 7218.0	...
5656596	  821.4	  420.3	 7222.0	...
5656597	  823.4	  419.1	 7222.0	...
5656598	  825.4	  417.9	 7221.0	...
5656599	  826.1	  417.3	 7224.0	...
5656600	  824.9	  415.6	 7225.0	...
5656601	  822.6	  413.4	 7226.0	...
5656602	  819.6	  409.1	 7232.0	...
5656603	  818.5	  406.1	 7243.0	...
5656604	  819.5	  403.6	 7256.0	...
5656605	  821.2	  403.2	 7261.0	...
5656606	  821.6	  403.1	 7263.0	...
5656607	  820.8	  401.4	 7263.0	...
5656608	  816.2	  400.1	 7275.0	...
5656609	  812.1	  398.5	 7288.0	...
5656610	  813.2	  398.4	 7301.0	...
5656611	  818.3	  397.9	 7302.0	...
5656612	  821.2	  398.2	 7299.0	...
5656613	  819.0	  399.1	 7293.0	...
5656614	  818.4	  402.6	 7281.0	...
5656615	  821.2	  405.2	 7273.0	...
5656616	  825.7	  407.1	 7267.0	...
5656617	  828.7	  406.2	 7270.0	...
5656618	  830.4	  405.3	 7277.0	...
5656619	  830.2	  404.1	 7283.0	...
5656620	  830.0	  402.6	 7286.0	...
5656621	  830.4	  401.0	 7286.0	...
5656622	  830.9	  400.1	 7286.0	...
5656623	  831.4	  399.8	 7276.0	...
5656624	  830.6	  399.9	 7267.0	...
5656625	  829.6	  399.6	 7266.0	...
5656626	  829.3	  398.4	 7275.0	...
5656627	  829.9	  397.0	 7283.0	...
5656628	  830.2	  395.3	 7288.0	...
5656629	  830.0	  394.5	 7299.0	...
5656630	  829.9	  393.9	 7309.0	...
5656631	  830.6	  392.3	 7316.0	...
5656632	  831.3	  390.6	 7318.0	...
5656633	  831.5	  389.0	 7321.0	...
5656634	  830.8	  389.1	 7322.0	...
5656635	  829.8	  390.2	 7320.0	...
5656636	  829.1	  391.4	 7317.0	...
5656637	  828.5	  391.9	 7319.0	...
5656638	  828.3	  391.4	 7323.0	...
5656639	  828.8	  390.7	 7327.0	...
5656640	  829.3	  391.0	 7326.0	...
5656641	  829.4	  391.4	 7327.0	...
5656642	  828.9	  390.0	 7328.0	...
5656643	  828.6	  387.5	 7329.0	...
5656644	  828.7	  384.9	 7330.0	...
5656645	  829.4	  384.0	 7326.0	...
5656646	  830.0	  383.7	 7322.0	...
5656647	  830.6	  383.3	 7320.0	...
5656648	  830.9	  383.1	 7321.0	...
5656649	  830.9	  382.9	 7322.0	...
5656650	  830.8	  382.4	 7328.0	...
5656651	  830.8	  381.9	 7335.0	...
5656652	  829.0	  382.1	 7341.0	...
5656653	  827.3	  382.5	 7342.0	...
5656654	  825.7	  382.8	 7341.0	...
5656655	  826.6	  382.6	 7339.0	...
5656656	  827.8	  383.1	 7338.0	...
5656657	  828.8	  383.8	 7339.0	...
5656658	  829.6	  383.5	 7340.0	...
5656659	  830.9	  382.2	 7341.0	...
5656660	  832.2	  380.9	 7337.0	...
5656661	  831.9	  380.2	 7334.0	...
5656662	  831.5	  379.6	 7335.0	...
5656663	  831.5	  379.7	 7340.0	...
5656664	  833.5	  379.9	 7345.0	...
5656665	  835.1	  380.3	 7345.0	...
5656666	  836.1	  380.3	 7345.0	...
5656667	  836.2	  380.8	 7343.0	...
5656668	  834.7	  382.9	 7341.0	...
5656669	  832.5	  384.6	 7339.0	...
5656670	  830.4	  386.4	 7337.0	...
5656671	  829.8	  386.5	 7337.0	...
5656672	  829.8	  386.5	 7337.0	...
5656673	  830.5	  386.5	 7337.0	...
5656674	  831.0	  386.6	 7335.0	...
5656675	  831.5	  386.5	 7334.0	...
5656676	  831.3	  385.2	 7336.0	...
5656677	  832.4	  383.0	 7341.0	...
5656678	  833.4	  381.0	 7346.0	...
5656679	  832.4	  381.2	 7347.0	...
5656680	  830.5	  382.2	 7347.0	...
5656681	  831.2	  382.0	 7348.0	...
5656682	  833.9	  380.7	 7349.0	...
5656683	  835.5	  379.8	 7350.0	...
5656684	  833.4	  380.3	 7351.0	...
5656685	  831.3	  380.8	 7355.0	...
5656686	  830.5	  381.1	 7360.0	...
5656687	  830.7	  381.3	 7364.0	...
5656688	  831.2	  381.3	 7365.0	...
5656689	  831.5	  380.8	 7368.0	...
5656690	  831.9	  380.3	 7372.0	...
5656691	  832.2	  380.1	 7375.0	...
5656692	  833.3	  379.9	 7378.0	...
5656693	  834.3	  379.7	 7380.0	...
5656694	  835.2	  379.4	 7387.0	...
5656695	  835.2	  379.4	 7394.0	...
5656696	  833.7	  379.3	 7399.0	...
5656697	  832.2	  378.8	 7399.0	...
5656698	  830.7	  378.3	 7397.0	...
5656699	  830.6	  378.8	 7391.0	...
5656700	  830.5	  379.6	 7382.0	...
5656701	  830.3	  379.8	 7375.0	...
5656702	  829.8	  379.4	 7379.0	...
5656703	  829.4	  378.9	 7387.0	...
5656704	  830.2	  378.1	 7394.0	...
5656705	  831.4	  377.1	 7391.0	...
[truncated: 4,245,529 more chars]
