# Supplementary material for: With an eye on uncertainty: Modelling pupillary responses to environmental volatility
Source: PLoS Comput Biol. 2019 Jul 5;15(7):e1007126. doi: 10.1371/journal.pcbi.1007126 (PMC6636765; doi:10.1371/journal.pcbi.1007126)
Supplement: S6 Data — Zip file containing the pupillometry data for participant 6. (ZIP) [file pcbi.1007126.s006.zip › P6/trial12.asc]

** CONVERTED FROM C:\Users\tparr\Documents\PVR\P6_1212\trial12.edf using edfapi 3.1 Win32 Nov 24 2009 on Tue Dec 12 10:57:56 2017
** DATE: Tue Dec 12 11:46:51 2017
** TYPE: EDF_FILE BINARY EVENT SAMPLE TAGGED
** VERSION: EYELINK II 1
** SOURCE: EYELINK CL
** EYELINK II CL v4.48 Nov 25 2009
** CAMERA: EyeLink CL Version 1.4 Sensor=BHA
** SERIAL NUMBER: CL1-AAD42
** CAMERA_CONFIG: AAD42140.SCD
**

MSG	5937874 RECCFG CR 1000 2 0 R
MSG	5937874 ELCLCFG MTABLER
MSG	5937874 GAZE_COORDS 0.00 0.00 1599.00 1199.00
MSG	5937874 THRESHOLDS R 122 230
MSG	5937874 ELCL_PROC CENTROID (3)
MSG	5937874 ELCL_PCR_PARAM 5 3.0
START	5937875 	RIGHT	SAMPLES	EVENTS
PRESCALER	1
VPRESCALER	1
PUPIL	AREA
EVENTS	GAZE	RIGHT	RATE	1000.00	TRACKING	CR	FILTER	2
SAMPLES	GAZE	RIGHT	RATE	1000.00	TRACKING	CR	FILTER	2
MSG	5937875 !MODE RECORD CR 1000 2 0 R
5937875	  765.5	  561.2	 6724.0	...
INPUT	5937875	127
5937876	  765.4	  561.0	 6726.0	...
5937877	  765.3	  561.0	 6728.0	...
5937878	  765.3	  560.7	 6729.0	...
5937879	  765.8	  560.2	 6730.0	...
5937880	  766.4	  559.7	 6736.0	...
5937881	  767.0	  559.0	 6742.0	...
SFIX R   5937882
5937882	  767.1	  558.4	 6748.0	...
5937883	  767.1	  557.6	 6748.0	...
5937884	  767.5	  557.2	 6748.0	...
5937885	  768.9	  556.7	 6748.0	...
5937886	  770.3	  556.3	 6747.0	...
5937887	  771.2	  556.2	 6745.0	...
5937888	  771.4	  556.1	 6744.0	...
5937889	  771.5	  556.1	 6744.0	...
5937890	  771.5	  555.3	 6743.0	...
5937891	  771.7	  554.6	 6742.0	...
5937892	  772.1	  553.7	 6744.0	...
5937893	  773.6	  553.8	 6748.0	...
5937894	  774.7	  553.9	 6752.0	...
5937895	  774.2	  554.2	 6753.0	...
5937896	  772.7	  554.4	 6753.0	...
5937897	  771.2	  554.5	 6753.0	...
5937898	  771.9	  554.3	 6754.0	...
5937899	  772.6	  554.0	 6755.0	...
5937900	  773.5	  553.9	 6756.0	...
5937901	  773.7	  553.9	 6758.0	...
5937902	  773.2	  554.0	 6759.0	...
5937903	  772.4	  553.8	 6761.0	...
5937904	  771.6	  553.6	 6761.0	...
5937905	  771.5	  553.2	 6763.0	...
5937906	  771.1	  552.6	 6766.0	...
EFIX R   5937882	5937906	25	  771.5	  554.9	   6752
SSACC R  5937907
5937907	  770.7	  551.3	 6769.0	...
5937908	  770.2	  549.8	 6768.0	...
5937909	  771.2	  548.6	 6765.0	...
5937910	  772.4	  547.3	 6762.0	...
5937911	  773.5	  545.5	 6760.0	...
5937912	  773.8	  543.9	 6759.0	...
5937913	  773.9	  540.3	 6758.0	...
5937914	  773.6	  534.8	 6759.0	...
5937915	  772.4	  527.4	 6760.0	...
5937916	  770.7	  520.5	 6761.0	...
5937917	  768.1	  514.7	 6761.0	...
5937918	  765.5	  508.1	 6761.0	...
5937919	  763.6	  502.9	 6761.0	...
5937920	  762.9	  498.6	 6758.0	...
5937921	  761.9	  495.9	 6752.0	...
5937922	  760.9	  494.0	 6744.0	...
5937923	  759.3	  493.0	 6738.0	...
5937924	  758.5	  493.1	 6735.0	...
5937925	  757.5	  494.2	 6734.0	...
ESACC R  5937907	5937925	19	  770.7	  551.3	  757.5	  494.2	   1.24	    118
SFIX R   5937926
5937926	  756.9	  495.2	 6734.0	...
5937927	  756.1	  497.0	 6733.0	...
5937928	  755.6	  498.5	 6734.0	...
5937929	  755.4	  499.9	 6734.0	...
5937930	  755.8	  501.3	 6735.0	...
5937931	  756.8	  501.9	 6737.0	...
5937932	  757.8	  503.6	 6739.0	...
5937933	  758.7	  504.6	 6741.0	...
5937934	  758.9	  505.7	 6741.0	...
5937935	  759.0	  505.7	 6740.0	...
5937936	  759.3	  505.6	 6739.0	...
5937937	  759.5	  505.3	 6738.0	...
5937938	  759.4	  504.7	 6738.0	...
5937939	  758.7	  504.2	 6738.0	...
5937940	  757.3	  503.9	 6737.0	...
5937941	  755.8	  503.9	 6737.0	...
5937942	  755.0	  503.9	 6737.0	...
5937943	  754.8	  504.0	 6737.0	...
5937944	  754.8	  503.8	 6736.0	...
5937945	  754.2	  503.3	 6736.0	...
5937946	  753.2	  502.8	 6737.0	...
5937947	  751.8	  502.5	 6736.0	...
5937948	  750.5	  502.4	 6732.0	...
5937949	  749.6	  502.3	 6727.0	...
5937950	  749.1	  502.3	 6725.0	...
5937951	  749.2	  502.3	 6728.0	...
5937952	  749.2	  501.7	 6731.0	...
5937953	  748.9	  501.2	 6733.0	...
5937954	  747.5	  500.8	 6735.0	...
5937955	  746.4	  500.7	 6732.0	...
5937956	  745.6	  500.6	 6730.0	...
5937957	  745.9	  500.4	 6725.0	...
5937958	  745.9	  500.3	 6723.0	...
5937959	  745.8	  500.1	 6721.0	...
5937960	  745.6	  498.9	 6720.0	...
5937961	  745.3	  497.7	 6720.0	...
5937962	  744.9	  496.6	 6718.0	...
5937963	  744.7	  496.6	 6718.0	...
5937964	  744.6	  496.7	 6717.0	...
5937965	  744.6	  496.8	 6714.0	...
5937966	  744.5	  496.9	 6710.0	...
5937967	  744.6	  496.7	 6706.0	...
5937968	  744.7	  496.5	 6705.0	...
5937969	  744.8	  496.3	 6704.0	...
5937970	  744.8	  495.7	 6697.0	...
5937971	  744.7	  495.1	 6691.0	...
5937972	  744.8	  494.8	 6685.0	...
5937973	  744.8	  495.1	 6685.0	...
5937974	  744.9	  495.6	 6686.0	...
5937975	  745.3	  495.8	 6686.0	...
5937976	  745.6	  495.7	 6685.0	...
5937977	  745.9	  495.4	 6680.0	...
5937978	  745.7	  495.3	 6675.0	...
5937979	  745.5	  495.5	 6670.0	...
5937980	  745.5	  495.6	 6668.0	...
5937981	  745.9	  495.5	 6668.0	...
5937982	  746.3	  495.3	 6668.0	...
5937983	  746.4	  495.5	 6669.0	...
5937984	  746.3	  495.7	 6670.0	...
5937985	  745.9	  495.2	 6670.0	...
5937986	  745.3	  494.4	 6669.0	...
5937987	  744.8	  493.7	 6666.0	...
5937988	  744.6	  493.7	 6663.0	...
5937989	  745.1	  493.3	 6660.0	...
5937990	  745.6	  492.8	 6659.0	...
5937991	  746.6	  492.3	 6658.0	...
5937992	  747.0	  491.7	 6660.0	...
5937993	  747.6	  491.2	 6661.0	...
5937994	  747.7	  490.8	 6660.0	...
5937995	  747.9	  490.7	 6658.0	...
5937996	  748.2	  490.5	 6655.0	...
5937997	  748.3	  490.4	 6653.0	...
5937998	  748.3	  490.3	 6650.0	...
5937999	  747.9	  490.0	 6649.0	...
5938000	  747.6	  489.5	 6648.0	...
5938001	  747.6	  488.9	 6648.0	...
5938002	  747.8	  488.5	 6649.0	...
5938003	  748.2	  488.3	 6649.0	...
5938004	  748.5	  488.0	 6645.0	...
5938005	  748.8	  487.5	 6638.0	...
5938006	  749.3	  487.2	 6632.0	...
5938007	  750.2	  487.1	 6631.0	...
5938008	  750.9	  487.2	 6633.0	...
5938009	  751.2	  487.4	 6635.0	...
5938010	  751.3	  487.4	 6631.0	...
5938011	  751.4	  487.3	 6626.0	...
5938012	  751.4	  487.3	 6624.0	...
5938013	  751.2	  487.4	 6627.0	...
5938014	  751.1	  487.5	 6626.0	...
5938015	  751.1	  487.6	 6621.0	...
5938016	  751.6	  487.6	 6616.0	...
5938017	  752.0	  487.9	 6615.0	...
5938018	  752.3	  488.2	 6614.0	...
5938019	  752.1	  487.1	 6614.0	...
5938020	  752.0	  485.7	 6615.0	...
5938021	  752.0	  484.3	 6617.0	...
5938022	  752.0	  484.4	 6616.0	...
5938023	  751.9	  484.4	 6612.0	...
5938024	  751.7	  484.3	 6607.0	...
5938025	  751.9	  484.1	 6605.0	...
5938026	  752.3	  484.2	 6606.0	...
5938027	  752.6	  484.4	 6606.0	...
5938028	  752.6	  484.7	 6602.0	...
5938029	  752.1	  484.9	 6599.0	...
5938030	  751.9	  485.0	 6596.0	...
5938031	  751.9	  485.2	 6596.0	...
5938032	  752.5	  484.8	 6597.0	...
5938033	  752.9	  483.6	 6597.0	...
5938034	  753.3	  482.3	 6596.0	...
5938035	  753.3	  481.6	 6596.0	...
5938036	  753.6	  481.6	 6595.0	...
5938037	  753.8	  482.1	 6594.0	...
5938038	  754.1	  483.0	 6592.0	...
5938039	  754.4	  483.8	 6590.0	...
5938040	  754.7	  484.3	 6586.0	...
5938041	  755.1	  484.4	 6585.0	...
5938042	  755.1	  484.7	 6586.0	...
5938043	  754.9	  484.8	 6589.0	...
5938044	  754.3	  484.5	 6590.0	...
5938045	  753.6	  483.7	 6588.0	...
5938046	  753.7	  482.7	 6585.0	...
5938047	  754.3	  482.5	 6583.0	...
5938048	  754.7	  482.7	 6582.0	...
5938049	  754.4	  482.2	 6579.0	...
5938050	  754.2	  481.3	 6576.0	...
5938051	  754.2	  480.3	 6573.0	...
5938052	  754.4	  480.3	 6571.0	...
5938053	  754.5	  480.5	 6569.0	...
5938054	  755.7	  480.7	 6568.0	...
5938055	  757.0	  480.9	 6570.0	...
5938056	  757.7	  481.0	 6571.0	...
5938057	  757.2	  481.2	 6570.0	...
5938058	  756.6	  481.4	 6570.0	...
5938059	  756.6	  481.5	 6571.0	...
5938060	  757.0	  481.7	 6567.0	...
5938061	  757.4	  481.8	 6564.0	...
5938062	  758.2	  481.9	 6555.0	...
5938063	  758.7	  481.9	 6550.0	...
5938064	  759.2	  482.1	 6546.0	...
5938065	  759.2	  482.5	 6545.0	...
5938066	  759.1	  482.6	 6545.0	...
5938067	  759.1	  482.6	 6546.0	...
5938068	  759.1	  482.5	 6548.0	...
5938069	  759.0	  482.5	 6547.0	...
5938070	  759.2	  482.2	 6545.0	...
5938071	  759.4	  482.0	 6541.0	...
5938072	  760.3	  481.6	 6540.0	...
5938073	  761.1	  481.5	 6539.0	...
5938074	  762.0	  481.3	 6540.0	...
5938075	  762.1	  481.3	 6536.0	...
5938076	  762.1	  481.3	 6531.0	...
5938077	  762.0	  481.3	 6528.0	...
5938078	  762.0	  481.2	 6528.0	...
5938079	  762.1	  481.1	 6529.0	...
5938080	  762.2	  481.0	 6530.0	...
5938081	  762.4	  481.0	 6530.0	...
5938082	  762.6	  481.1	 6529.0	...
5938083	  762.9	  481.0	 6528.0	...
5938084	  763.0	  481.0	 6524.0	...
5938085	  763.0	  480.4	 6520.0	...
5938086	  762.9	  480.0	 6517.0	...
5938087	  762.9	  479.6	 6517.0	...
5938088	  762.9	  479.6	 6516.0	...
5938089	  763.1	  480.1	 6515.0	...
5938090	  763.3	  480.5	 6510.0	...
5938091	  763.9	  480.9	 6504.0	...
5938092	  764.9	  481.3	 6498.0	...
5938093	  765.8	  481.5	 6497.0	...
5938094	  766.3	  481.8	 6495.0	...
5938095	  766.3	  481.7	 6493.0	...
5938096	  766.2	  481.8	 6491.0	...
5938097	  766.0	  481.8	 6488.0	...
5938098	  765.6	  481.9	 6483.0	...
5938099	  765.3	  481.9	 6479.0	...
5938100	  765.2	  482.0	 6477.0	...
5938101	  765.5	  482.6	 6473.0	...
5938102	  765.7	  483.1	 6469.0	...
5938103	  765.9	  483.7	 6467.0	...
5938104	  765.9	  483.6	 6468.0	...
5938105	  765.8	  483.9	 6469.0	...
5938106	  765.9	  484.3	 6468.0	...
5938107	  765.9	  484.6	 6467.0	...
5938108	  765.9	  484.8	 6466.0	...
5938109	  765.9	  485.0	 6466.0	...
5938110	  765.7	  485.3	 6458.0	...
5938111	  765.6	  485.8	 6450.0	...
5938112	  765.6	  486.7	 6442.0	...
5938113	  765.2	  487.7	 6442.0	...
5938114	  764.7	  488.4	 6442.0	...
5938115	  764.4	  489.5	 6442.0	...
5938116	  764.9	  490.6	 6439.0	...
5938117	  765.6	  491.4	 6434.0	...
5938118	  766.0	  491.7	 6430.0	...
5938119	  766.2	  492.0	 6429.0	...
5938120	  766.1	  492.3	 6430.0	...
5938121	  765.9	  492.3	 6431.0	...
5938122	  765.7	  492.6	 6432.0	...
5938123	  765.4	  492.9	 6432.0	...
5938124	  765.1	  493.4	 6428.0	...
5938125	  764.5	  493.8	 6423.0	...
5938126	  764.4	  494.8	 6416.0	...
5938127	  764.4	  495.6	 6413.0	...
5938128	  764.7	  496.4	 6409.0	...
5938129	  764.9	  496.6	 6406.0	...
5938130	  765.3	  497.7	 6403.0	...
5938131	  765.6	  498.7	 6400.0	...
5938132	  766.0	  499.6	 6400.0	...
5938133	  766.1	  499.2	 6395.0	...
5938134	  766.3	  498.8	 6390.0	...
5938135	  766.3	  498.8	 6384.0	...
5938136	  766.4	  499.5	 6377.0	...
5938137	  766.3	  500.3	 6370.0	...
5938138	  765.4	  500.7	 6366.0	...
5938139	  764.5	  500.9	 6366.0	...
5938140	  763.8	  502.3	 6367.0	...
5938141	  763.8	  503.5	 6368.0	...
5938142	  763.9	  504.7	 6368.0	...
5938143	  764.0	  504.4	 6367.0	...
5938144	  764.9	  504.1	 6365.0	...
5938145	  765.7	  504.8	 6359.0	...
5938146	  766.3	  505.8	 6352.0	...
5938147	  766.2	  506.8	 6345.0	...
5938148	  766.3	  507.5	 6343.0	...
5938149	  766.0	  508.7	 6341.0	...
5938150	  765.6	  509.9	 6340.0	...
5938151	  764.9	  510.6	 6337.0	...
5938152	  764.6	  510.6	 6329.0	...
5938153	  765.0	  510.6	 6323.0	...
5938154	  765.7	  510.7	 6320.0	...
5938155	  766.4	  510.9	 6319.0	...
5938156	  766.4	  511.2	 6317.0	...
5938157	  766.4	  511.4	 6311.0	...
5938158	  766.3	  511.4	 6306.0	...
5938159	  766.2	  511.3	 6301.0	...
5938160	  766.2	  512.0	 6298.0	...
5938161	  765.9	  512.8	 6295.0	...
5938162	  765.6	  513.6	 6291.0	...
5938163	  765.1	  513.5	 6290.0	...
5938164	  765.0	  513.5	 6291.0	...
5938165	  765.2	  513.7	 6293.0	...
5938166	  765.5	  514.1	 6291.0	...
5938167	  765.6	  513.7	 6282.0	...
5938168	  765.2	  513.3	 6274.0	...
5938169	  764.7	  513.3	 6268.0	...
5938170	  764.3	  513.8	 6267.0	...
5938171	  763.7	  514.5	 6263.0	...
5938172	  763.2	  514.9	 6260.0	...
5938173	  763.2	  515.3	 6257.0	...
5938174	  763.8	  515.5	 6257.0	...
5938175	  764.3	  515.6	 6255.0	...
5938176	  764.2	  515.5	 6254.0	...
5938177	  764.3	  515.5	 6252.0	...
5938178	  764.4	  515.6	 6251.0	...
5938179	  764.7	  515.8	 6250.0	...
5938180	  764.9	  516.3	 6247.0	...
5938181	  765.1	  516.7	 6245.0	...
5938182	  764.7	  517.1	 6242.0	...
5938183	  764.3	  517.3	 6241.0	...
5938184	  763.9	  517.5	 6239.0	...
5938185	  763.9	  517.5	 6236.0	...
5938186	  763.9	  517.2	 6234.0	...
5938187	  763.8	  516.8	 6234.0	...
5938188	  763.5	  517.0	 6233.0	...
5938189	  763.2	  517.3	 6233.0	...
5938190	  762.8	  517.3	 6233.0	...
5938191	  762.4	  517.0	 6232.0	...
5938192	  762.3	  517.1	 6232.0	...
5938193	  762.8	  517.5	 6229.0	...
5938194	  763.4	  517.9	 6227.0	...
5938195	  763.8	  518.0	 6224.0	...
5938196	  763.8	  517.9	 6223.0	...
5938197	  763.8	  517.7	 6222.0	...
5938198	  763.8	  517.5	 6223.0	...
5938199	  763.9	  518.0	 6225.0	...
5938200	  763.0	  518.6	 6222.0	...
5938201	  762.1	  519.0	 6219.0	...
5938202	  761.2	  518.9	 6215.0	...
5938203	  761.6	  518.7	 6215.0	...
5938204	  762.0	  518.7	 6214.0	...
5938205	  762.3	  518.9	 6214.0	...
5938206	  762.4	  519.0	 6212.0	...
5938207	  762.4	  519.3	 6209.0	...
5938208	  762.3	  519.4	 6207.0	...
5938209	  762.7	  519.8	 6206.0	...
5938210	  763.2	  520.0	 6203.0	...
5938211	  762.7	  520.4	 6200.0	...
5938212	  761.5	  520.6	 6194.0	...
5938213	  760.5	  520.8	 6191.0	...
5938214	  760.6	  520.9	 6188.0	...
5938215	  760.7	  520.7	 6187.0	...
5938216	  760.6	  520.3	 6186.0	...
5938217	  760.7	  519.8	 6186.0	...
5938218	  761.0	  519.7	 6184.0	...
5938219	  761.3	  520.2	 6182.0	...
5938220	  761.3	  520.6	 6181.0	...
5938221	  761.2	  520.9	 6179.0	...
5938222	  761.2	  520.9	 6178.0	...
5938223	  761.5	  521.0	 6176.0	...
5938224	  761.8	  521.3	 6175.0	...
5938225	  761.9	  521.8	 6174.0	...
5938226	  761.8	  522.9	 6174.0	...
5938227	  762.1	  523.6	 6170.0	...
5938228	  762.6	  524.0	 6165.0	...
5938229	  762.9	  523.9	 6161.0	...
5938230	  762.9	  524.4	 6160.0	...
5938231	  762.3	  525.0	 6158.0	...
5938232	  761.6	  525.0	 6154.0	...
5938233	  760.9	  524.4	 6151.0	...
5938234	  760.7	  523.6	 6149.0	...
5938235	  760.7	  523.7	 6149.0	...
5938236	  760.7	  523.9	 6150.0	...
5938237	  761.2	  524.1	 6151.0	...
5938238	  761.7	  524.8	 6147.0	...
5938239	  762.1	  525.6	 6143.0	...
5938240	  762.0	  526.2	 6138.0	...
5938241	  761.9	  525.8	 6136.0	...
5938242	  761.9	  525.4	 6133.0	...
5938243	  761.9	  525.4	 6131.0	...
5938244	  762.0	  525.6	 6128.0	...
5938245	  762.0	  525.7	 6127.0	...
5938246	  762.0	  525.8	 6126.0	...
5938247	  761.5	  526.3	 6126.0	...
5938248	  761.0	  526.9	 6126.0	...
5938249	  760.6	  527.3	 6128.0	...
5938250	  760.6	  526.9	 6130.0	...
5938251	  760.6	  526.6	 6127.0	...
5938252	  760.7	  526.4	 6123.0	...
5938253	  760.9	  526.8	 6119.0	...
5938254	  761.1	  527.2	 6120.0	...
5938255	  761.1	  527.4	 6120.0	...
5938256	  761.0	  527.6	 6119.0	...
5938257	  760.9	  528.4	 6119.0	...
5938258	  761.1	  529.2	 6119.0	...
5938259	  761.4	  529.8	 6118.0	...
5938260	  761.6	  529.8	 6116.0	...
5938261	  761.6	  529.8	 6114.0	...
5938262	  761.6	  529.9	 6113.0	...
5938263	  762.0	  529.8	 6112.0	...
5938264	  762.5	  529.6	 6109.0	...
5938265	  763.1	  529.4	 6105.0	...
5938266	  763.2	  529.2	 6102.0	...
5938267	  763.1	  529.0	 6101.0	...
5938268	  763.0	  528.8	 6098.0	...
5938269	  763.3	  529.0	 6097.0	...
5938270	  763.5	  529.2	 6097.0	...
5938271	  763.8	  529.7	 6097.0	...
5938272	  763.8	  530.2	 6097.0	...
5938273	  763.8	  530.8	 6096.0	...
5938274	  763.8	  530.9	 6098.0	...
5938275	  763.7	  530.8	 6099.0	...
5938276	  763.6	  530.6	 6100.0	...
5938277	  763.4	  530.5	 6101.0	...
5938278	  763.2	  530.5	 6101.0	...
5938279	  763.0	  530.5	 6100.0	...
5938280	  763.1	  530.6	 6097.0	...
5938281	  763.1	  530.8	 6091.0	...
5938282	  763.5	  531.2	 6087.0	...
5938283	  763.6	  531.6	 6084.0	...
5938284	  763.8	  532.0	 6084.0	...
5938285	  764.0	  532.0	 6084.0	...
5938286	  764.3	  532.3	 6084.0	...
5938287	  764.6	  532.6	 6084.0	...
5938288	  764.7	  532.9	 6084.0	...
5938289	  764.8	  533.0	 6083.0	...
5938290	  764.6	  533.2	 6079.0	...
5938291	  764.4	  533.8	 6076.0	...
5938292	  764.3	  534.3	 6073.0	...
5938293	  763.7	  534.7	 6073.0	...
5938294	  763.1	  535.2	 6074.0	...
5938295	  762.5	  535.7	 6075.0	...
5938296	  762.6	  536.0	 6073.0	...
5938297	  763.1	  535.8	 6071.0	...
5938298	  763.6	  535.6	 6069.0	...
5938299	  764.1	  535.6	 6069.0	...
5938300	  764.1	  535.6	 6065.0	...
5938301	  764.0	  535.2	 6061.0	...
5938302	  764.3	  534.8	 6058.0	...
5938303	  764.9	  534.3	 6058.0	...
5938304	  765.5	  534.2	 6058.0	...
5938305	  765.9	  534.6	 6057.0	...
5938306	  765.9	  534.8	 6055.0	...
5938307	  765.2	  535.0	 6054.0	...
5938308	  764.6	  535.1	 6056.0	...
5938309	  763.0	  535.5	 6059.0	...
5938310	  762.2	  535.8	 6061.0	...
5938311	  761.4	  536.1	 6061.0	...
5938312	  761.6	  536.2	 6060.0	...
5938313	  761.7	  536.3	 6056.0	...
5938314	  761.9	  536.3	 6052.0	...
5938315	  762.1	  536.3	 6043.0	...
5938316	  762.5	  536.7	 6040.0	...
5938317	  762.8	  537.1	 6038.0	...
5938318	  763.0	  537.5	 6038.0	...
5938319	  763.2	  537.3	 6038.0	...
5938320	  763.5	  537.1	 6036.0	...
5938321	  763.6	  537.0	 6035.0	...
5938322	  763.1	  537.0	 6032.0	...
5938323	  762.6	  537.1	 6028.0	...
5938324	  761.8	  537.5	 6025.0	...
5938325	  761.3	  538.0	 6023.0	...
5938326	  760.7	  538.6	 6026.0	...
5938327	  760.3	  538.9	 6029.0	...
5938328	  760.1	  538.8	 6032.0	...
5938329	  760.3	  538.7	 6033.0	...
5938330	  760.5	  538.3	 6032.0	...
5938331	  760.9	  538.0	 6031.0	...
5938332	  760.7	  537.7	 6029.0	...
5938333	  760.5	  537.8	 6029.0	...
5938334	  760.2	  537.8	 6029.0	...
5938335	  760.0	  537.8	 6027.0	...
5938336	  760.6	  537.6	 6023.0	...
5938337	  761.3	  537.5	 6017.0	...
5938338	  762.0	  537.7	 6012.0	...
5938339	  761.9	  538.1	 6007.0	...
5938340	  761.8	  537.6	 6003.0	...
5938341	  761.5	  536.7	 5999.0	...
5938342	  761.1	  536.0	 5998.0	...
5938343	  760.6	  536.5	 5998.0	...
5938344	  760.2	  537.7	 5998.0	...
5938345	  760.1	  538.7	 5997.0	...
5938346	  760.1	  539.6	 5997.0	...
5938347	  760.1	  539.7	 5997.0	...
5938348	  759.8	  539.8	 5995.0	...
5938349	  759.6	  539.5	 5994.0	...
5938350	  760.2	  539.2	 5993.0	...
5938351	  761.1	  539.0	 5988.0	...
5938352	  761.3	  538.9	 5983.0	...
5938353	  760.6	  538.8	 5978.0	...
5938354	  759.8	  539.0	 5978.0	...
5938355	  759.8	  539.3	 5977.0	...
5938356	  759.8	  539.7	 5975.0	...
5938357	  760.2	  539.8	 5975.0	...
5938358	  760.6	  539.4	 5975.0	...
5938359	  760.9	  539.0	 5975.0	...
5938360	  760.8	  538.6	 5973.0	...
5938361	  760.6	  538.8	 5972.0	...
5938362	  760.5	  539.2	 5971.0	...
5938363	  760.4	  539.6	 5971.0	...
5938364	  760.5	  539.7	 5970.0	...
5938365	  760.7	  539.7	 5969.0	...
5938366	  760.8	  539.7	 5968.0	...
5938367	  761.0	  539.8	 5967.0	...
5938368	  761.1	  540.1	 5968.0	...
5938369	  761.2	  540.4	 5969.0	...
5938370	  760.9	  540.8	 5967.0	...
5938371	  760.2	  540.9	 5964.0	...
5938372	  759.6	  541.0	 5962.0	...
5938373	  758.7	  541.0	 5962.0	...
5938374	  758.2	  540.8	 5960.0	...
5938375	  757.7	  540.7	 5958.0	...
5938376	  757.8	  540.4	 5957.0	...
5938377	  757.2	  540.4	 5958.0	...
5938378	  756.6	  540.9	 5959.0	...
5938379	  756.3	  541.5	 5960.0	...
5938380	  756.6	  542.4	 5961.0	...
5938381	  756.9	  542.8	 5961.0	...
5938382	  757.0	  543.0	 5960.0	...
5938383	  757.0	  543.0	 5956.0	...
5938384	  757.1	  543.0	 5953.0	...
5938385	  757.3	  543.3	 5953.0	...
5938386	  757.6	  543.5	 5955.0	...
5938387	  757.7	  543.8	 5957.0	...
5938388	  757.7	  543.7	 5957.0	...
5938389	  757.4	  543.6	 5950.0	...
5938390	  757.1	  543.6	 5945.0	...
5938391	  757.0	  543.7	 5940.0	...
5938392	  757.0	  544.0	 5941.0	...
5938393	  757.1	  544.5	 5942.0	...
5938394	  757.1	  545.0	 5941.0	...
5938395	  757.1	  545.1	 5939.0	...
5938396	  757.1	  545.0	 5936.0	...
5938397	  757.1	  545.0	 5935.0	...
5938398	  757.0	  544.6	 5935.0	...
5938399	  756.8	  544.2	 5936.0	...
5938400	  756.6	  543.8	 5937.0	...
5938401	  756.2	  543.6	 5935.0	...
5938402	  755.8	  543.0	 5932.0	...
5938403	  755.2	  542.6	 5930.0	...
5938404	  755.0	  542.3	 5930.0	...
5938405	  754.6	  542.6	 5930.0	...
5938406	  754.4	  542.9	 5929.0	...
5938407	  755.0	  543.7	 5927.0	...
5938408	  755.9	  544.4	 5925.0	...
5938409	  756.5	  544.9	 5923.0	...
5938410	  756.4	  545.1	 5923.0	...
5938411	  756.2	  545.3	 5921.0	...
5938412	  756.1	  545.1	 5920.0	...
5938413	  756.0	  545.0	 5919.0	...
5938414	  755.9	  544.9	 5920.0	...
5938415	  756.2	  545.0	 5920.0	...
5938416	  756.4	  545.1	 5919.0	...
5938417	  756.4	  545.0	 5918.0	...
5938418	  756.2	  545.0	 5921.0	...
5938419	  755.4	  545.2	 5925.0	...
5938420	  754.8	  545.3	 5927.0	...
5938421	  754.2	  545.6	 5925.0	...
5938422	  754.3	  545.8	 5923.0	...
5938423	  754.5	  546.3	 5919.0	...
5938424	  754.8	  546.5	 5916.0	...
5938425	  755.0	  546.7	 5913.0	...
5938426	  755.0	  546.5	 5912.0	...
5938427	  755.0	  546.9	 5912.0	...
5938428	  755.2	  547.5	 5912.0	...
5938429	  755.5	  548.0	 5908.0	...
5938430	  756.1	  547.8	 5905.0	...
5938431	  756.4	  547.6	 5901.0	...
5938432	  756.4	  547.4	 5900.0	...
5938433	  756.2	  547.3	 5897.0	...
5938434	  756.1	  547.4	 5895.0	...
5938435	  756.8	  547.6	 5893.0	...
5938436	  757.4	  547.7	 5894.0	...
5938437	  757.3	  547.4	 5896.0	...
5938438	  756.6	  547.0	 5896.0	...
5938439	  756.0	  546.5	 5894.0	...
5938440	  756.6	  546.4	 5892.0	...
5938441	  757.4	  546.1	 5890.0	...
5938442	  758.1	  545.9	 5891.0	...
5938443	  758.2	  546.5	 5891.0	...
5938444	  757.9	  547.2	 5891.0	...
5938445	  757.1	  548.1	 5891.0	...
5938446	  756.5	  548.3	 5891.0	...
5938447	  756.1	  548.5	 5890.0	...
5938448	  756.3	  548.6	 5889.0	...
5938449	  756.4	  548.9	 5888.0	...
5938450	  756.5	  549.1	 5891.0	...
5938451	  756.5	  549.3	 5894.0	...
5938452	  756.6	  550.1	 5894.0	...
5938453	  755.9	  550.9	 5891.0	...
5938454	  755.2	  551.3	 5888.0	...
5938455	  755.0	  550.7	 5889.0	...
5938456	  755.4	  550.3	 5891.0	...
5938457	  756.0	  550.5	 5892.0	...
5938458	  756.1	  550.8	 5893.0	...
5938459	  756.3	  551.0	 5893.0	...
5938460	  756.3	  551.2	 5893.0	...
5938461	  756.8	  551.4	 5894.0	...
5938462	  757.3	  551.7	 5894.0	...
5938463	  757.4	  552.1	 5894.0	...
5938464	  757.0	  552.4	 5891.0	...
5938465	  756.7	  552.4	 5887.0	...
5938466	  756.7	  552.3	 5884.0	...
5938467	  756.5	  552.3	 5884.0	...
5938468	  756.3	  552.3	 5885.0	...
5938469	  756.1	  552.3	 5883.0	...
5938470	  756.1	  552.3	 5882.0	...
5938471	  756.3	  552.2	 5880.0	...
5938472	  756.5	  552.2	 5881.0	...
5938473	  756.7	  552.7	 5882.0	...
5938474	  756.9	  553.2	 5884.0	...
5938475	  757.2	  553.6	 5885.0	...
5938476	  757.4	  553.4	 5885.0	...
5938477	  757.4	  553.2	 5880.0	...
5938478	  757.6	  553.3	 5876.0	...
5938479	  757.7	  553.7	 5872.0	...
5938480	  757.9	  554.0	 5875.0	...
5938481	  758.2	  554.1	 5878.0	...
5938482	  758.6	  554.5	 5875.0	...
5938483	  759.2	  554.9	 5871.0	...
5938484	  759.5	  555.5	 5866.0	...
5938485	  759.4	  555.6	 5866.0	...
5938486	  758.9	  555.6	 5865.0	...
5938487	  758.5	  555.6	 5865.0	...
5938488	  758.3	  555.5	 5865.0	...
5938489	  758.0	  555.4	 5866.0	...
5938490	  757.8	  555.2	 5866.0	...
5938491	  757.7	  554.7	 5865.0	...
5938492	  757.7	  554.3	 5864.0	...
5938493	  757.6	  553.7	 5863.0	...
5938494	  757.6	  553.5	 5862.0	...
5938495	  757.2	  553.2	 5861.0	...
5938496	  756.9	  553.2	 5860.0	...
5938497	  756.6	  553.1	 5860.0	...
5938498	  756.7	  553.0	 5860.0	...
5938499	  756.7	  552.9	 5859.0	...
5938500	  756.6	  552.9	 5858.0	...
5938501	  756.5	  553.5	 5858.0	...
5938502	  756.8	  554.1	 5857.0	...
5938503	  757.3	  554.5	 5858.0	...
5938504	  757.7	  554.2	 5859.0	...
5938505	  757.4	  553.9	 5856.0	...
5938506	  757.3	  554.2	 5853.0	...
5938507	  757.3	  554.5	 5850.0	...
5938508	  757.6	  554.7	 5854.0	...
5938509	  757.9	  554.5	 5857.0	...
5938510	  758.2	  554.3	 5860.0	...
5938511	  758.2	  555.0	 5860.0	...
5938512	  757.9	  555.7	 5859.0	...
5938513	  757.5	  556.3	 5858.0	...
5938514	  757.3	  556.0	 5858.0	...
5938515	  757.7	  555.8	 5859.0	...
5938516	  758.2	  555.5	 5861.0	...
5938517	  759.1	  555.3	 5861.0	...
5938518	  759.4	  555.0	 5857.0	...
5938519	  759.7	  555.1	 5853.0	...
5938520	  759.6	  555.8	 5849.0	...
5938521	  759.6	  556.5	 5847.0	...
5938522	  759.7	  557.3	 5845.0	...
5938523	  759.8	  557.3	 5844.0	...
5938524	  759.7	  557.3	 5842.0	...
5938525	  759.7	  557.5	 5840.0	...
5938526	  759.7	  557.7	 5837.0	...
5938527	  759.6	  558.0	 5837.0	...
5938528	  759.6	  557.9	 5839.0	...
5938529	  759.5	  557.6	 5841.0	...
5938530	  759.5	  557.3	 5844.0	...
5938531	  759.5	  557.2	 5844.0	...
5938532	  759.5	  557.3	 5843.0	...
5938533	  759.7	  557.3	 5842.0	...
5938534	  760.0	  557.3	 5843.0	...
5938535	  760.2	  557.5	 5846.0	...
5938536	  760.3	  557.8	 5849.0	...
5938537	  760.0	  557.9	 5846.0	...
5938538	  759.8	  557.9	 5840.0	...
5938539	  759.5	  557.6	 5835.0	...
5938540	  759.6	  557.7	 5835.0	...
5938541	  759.9	  558.1	 5834.0	...
5938542	  760.2	  558.6	 5834.0	...
5938543	  760.4	  559.0	 5833.0	...
5938544	  760.4	  559.1	 5830.0	...
5938545	  760.3	  559.3	 5827.0	...
5938546	  760.1	  559.5	 5826.0	...
5938547	  760.0	  560.2	 5826.0	...
5938548	  760.0	  560.7	 5826.0	...
5938549	  760.1	  561.0	 5828.0	...
5938550	  760.3	  560.8	 5829.0	...
5938551	  760.5	  560.6	 5830.0	...
5938552	  760.6	  560.7	 5830.0	...
5938553	  760.3	  561.1	 5831.0	...
5938554	  760.0	  562.0	 5829.0	...
5938555	  759.6	  562.6	 5826.0	...
5938556	  759.6	  563.0	 5821.0	...
5938557	  759.4	  562.9	 5818.0	...
5938558	  759.2	  562.8	 5817.0	...
5938559	  759.2	  562.8	 5818.0	...
5938560	  759.7	  562.8	 5818.0	...
5938561	  760.1	  562.7	 5815.0	...
5938562	  760.4	  562.2	 5812.0	...
5938563	  760.5	  561.8	 5810.0	...
5938564	  760.6	  561.8	 5812.0	...
5938565	  760.6	  562.1	 5814.0	...
5938566	  760.6	  562.3	 5815.0	...
5938567	  760.6	  562.3	 5818.0	...
5938568	  760.6	  562.3	 5821.0	...
5938569	  760.6	  563.0	 5822.0	...
5938570	  760.7	  563.9	 5820.0	...
5938571	  760.8	  565.3	 5818.0	...
5938572	  760.9	  566.0	 5817.0	...
5938573	  760.9	  566.0	 5817.0	...
5938574	  760.9	  565.7	 5814.0	...
5938575	  761.1	  565.1	 5808.0	...
5938576	  761.4	  565.0	 5802.0	...
5938577	  761.6	  564.2	 5802.0	...
5938578	  762.1	  563.6	 5805.0	...
5938579	  762.5	  562.6	 5806.0	...
5938580	  762.2	  562.2	 5804.0	...
5938581	  761.4	  561.9	 5803.0	...
5938582	  760.7	  562.0	 5803.0	...
5938583	  761.0	  562.7	 5804.0	...
5938584	  761.3	  563.4	 5805.0	...
5938585	  761.6	  565.1	 5805.0	...
5938586	  761.6	  566.1	 5804.0	...
5938587	  761.8	  566.7	 5803.0	...
5938588	  761.8	  566.2	 5802.0	...
5938589	  761.8	  565.4	 5801.0	...
5938590	  761.8	  565.1	 5798.0	...
5938591	  761.3	  564.8	 5796.0	...
5938592	  760.8	  564.9	 5795.0	...
5938593	  760.8	  564.8	 5793.0	...
5938594	  761.4	  564.6	 5791.0	...
5938595	  762.1	  564.5	 5790.0	...
5938596	  762.3	  564.4	 5790.0	...
5938597	  762.4	  564.3	 5791.0	...
5938598	  762.4	  564.3	 5791.0	...
5938599	  762.5	  564.5	 5792.0	...
5938600	  762.6	  564.7	 5792.0	...
5938601	  762.6	  564.8	 5792.0	...
5938602	  762.6	  564.6	 5795.0	...
5938603	  762.9	  565.0	 5798.0	...
5938604	  763.2	  565.6	 5800.0	...
5938605	  763.5	  566.2	 5797.0	...
5938606	  763.4	  566.2	 5790.0	...
5938607	  763.4	  566.3	 5784.0	...
5938608	  763.1	  566.3	 5781.0	...
5938609	  762.5	  566.9	 5782.0	...
5938610	  761.9	  567.5	 5783.0	...
5938611	  761.4	  567.5	 5784.0	...
5938612	  762.0	  566.9	 5786.0	...
5938613	  762.7	  566.2	 5788.0	...
5938614	  763.6	  566.0	 5788.0	...
5938615	  763.8	  566.0	 5787.0	...
5938616	  763.9	  565.9	 5786.0	...
5938617	  763.9	  565.7	 5785.0	...
5938618	  763.8	  566.3	 5783.0	...
5938619	  763.7	  567.0	 5781.0	...
5938620	  764.0	  567.7	 5780.0	...
5938621	  764.5	  567.5	 5780.0	...
5938622	  765.1	  567.2	 5781.0	...
5938623	  765.3	  566.6	 5782.0	...
5938624	  765.5	  566.4	 5781.0	...
5938625	  765.6	  566.3	 5779.0	...
5938626	  765.7	  566.6	 5780.0	...
5938627	  766.1	  566.7	 5782.0	...
5938628	  766.3	  566.4	 5783.0	...
5938629	  766.4	  565.1	 5782.0	...
5938630	  766.3	  563.8	 5781.0	...
5938631	  766.3	  563.1	 5778.0	...
5938632	  766.3	  563.5	 5774.0	...
5938633	  766.3	  564.4	 5769.0	...
5938634	  766.3	  565.2	 5767.0	...
5938635	  766.3	  565.7	 5766.0	...
5938636	  766.3	  565.8	 5766.0	...
5938637	  766.3	  566.2	 5767.0	...
5938638	  766.2	  566.6	 5769.0	...
5938639	  766.1	  566.9	 5776.0	...
5938640	  766.0	  566.9	 5780.0	...
5938641	  765.9	  566.8	 5781.0	...
5938642	  765.8	  566.7	 5779.0	...
5938643	  765.4	  566.7	 5776.0	...
5938644	  764.9	  566.7	 5775.0	...
5938645	  764.4	  566.7	 5774.0	...
5938646	  764.2	  567.1	 5770.0	...
5938647	  764.3	  567.6	 5766.0	...
5938648	  764.4	  568.2	 5764.0	...
5938649	  764.4	  568.5	 5764.0	...
5938650	  764.3	  568.7	 5767.0	...
5938651	  764.2	  569.0	 5769.0	...
5938652	  764.4	  568.3	 5771.0	...
5938653	  764.8	  567.4	 5771.0	...
5938654	  765.7	  566.7	 5773.0	...
5938655	  767.0	  567.7	 5774.0	...
5938656	  767.9	  568.7	 5772.0	...
5938657	  768.3	  569.7	 5770.0	...
5938658	  768.1	  569.8	 5769.0	...
5938659	  767.5	  569.9	 5771.0	...
5938660	  766.5	  570.0	 5773.0	...
5938661	  765.7	  570.1	 5773.0	...
5938662	  765.6	  570.2	 5769.0	...
5938663	  766.0	  570.2	 5765.0	...
5938664	  766.5	  570.2	 5762.0	...
5938665	  766.9	  570.3	 5764.0	...
5938666	  767.1	  570.5	 5765.0	...
5938667	  767.2	  570.8	 5765.0	...
5938668	  767.2	  571.1	 5763.0	...
5938669	  767.2	  571.3	 5760.0	...
5938670	  767.1	  571.4	 5758.0	...
5938671	  767.0	  571.4	 5758.0	...
5938672	  767.1	  571.7	 5762.0	...
5938673	  766.8	  572.0	 5764.0	...
5938674	  766.6	  572.1	 5765.0	...
5938675	  766.3	  571.9	 5765.0	...
5938676	  766.2	  571.6	 5764.0	...
5938677	  766.1	  571.5	 5762.0	...
5938678	  766.6	  572.1	 5760.0	...
5938679	  767.5	  572.7	 5759.0	...
5938680	  768.4	  573.3	 5760.0	...
5938681	  768.6	  573.2	 5761.0	...
5938682	  768.6	  572.8	 5760.0	...
5938683	  768.5	  572.5	 5758.0	...
5938684	  768.6	  572.8	 5755.0	...
5938685	  768.9	  573.6	 5755.0	...
5938686	  769.2	  574.3	 5759.0	...
5938687	  769.4	  574.3	 5763.0	...
5938688	  769.2	  574.4	 5764.0	...
5938689	  768.9	  573.7	 5763.0	...
5938690	  768.9	  572.9	 5761.0	...
5938691	  769.2	  572.8	 5760.0	...
5938692	  769.7	  573.4	 5760.0	...
5938693	  769.8	  574.7	 5762.0	...
5938694	  769.8	  575.3	 5765.0	...
5938695	  769.6	  575.8	 5767.0	...
5938696	  769.3	  575.6	 5765.0	...
5938697	  769.0	  575.4	 5762.0	...
5938698	  769.4	  575.6	 5756.0	...
5938699	  770.0	  576.0	 5754.0	...
5938700	  770.8	  576.8	 5751.0	...
5938701	  770.8	  577.3	 5751.0	...
5938702	  770.6	  577.8	 5752.0	...
5938703	  770.0	  577.6	 5752.0	...
5938704	  769.5	  576.9	 5753.0	...
5938705	  768.7	  575.8	 5754.0	...
5938706	  768.2	  574.7	 5756.0	...
5938707	  768.0	  574.5	 5758.0	...
5938708	  768.3	  574.9	 5760.0	...
5938709	  768.6	  576.0	 5762.0	...
5938710	  768.9	  576.9	 5762.0	...
5938711	  769.4	  577.4	 5763.0	...
5938712	  770.0	  577.2	 5763.0	...
5938713	  770.5	  576.8	 5761.0	...
5938714	  769.9	  576.7	 5760.0	...
5938715	  769.0	  577.0	 5760.0	...
5938716	  768.2	  577.4	 5760.0	...
5938717	  768.2	  578.0	 5760.0	...
5938718	  768.1	  578.2	 5759.0	...
5938719	  767.9	  578.6	 5757.0	...
5938720	  767.9	  578.8	 5755.0	...
5938721	  767.9	  579.1	 5754.0	...
5938722	  767.9	  579.2	 5751.0	...
5938723	  768.1	  579.3	 5749.0	...
5938724	  768.5	  579.2	 5747.0	...
5938725	  769.0	  579.5	 5747.0	...
5938726	  769.3	  579.9	 5746.0	...
5938727	  769.1	  579.5	 5745.0	...
5938728	  768.7	  578.6	 5745.0	...
5938729	  768.3	  577.8	 5745.0	...
5938730	  768.3	  577.8	 5744.0	...
5938731	  768.2	  577.7	 5742.0	...
5938732	  767.9	  577.7	 5740.0	...
5938733	  767.3	  577.6	 5740.0	...
5938734	  766.7	  577.6	 5739.0	...
5938735	  766.3	  577.8	 5741.0	...
5938736	  767.2	  578.1	 5742.0	...
5938737	  768.1	  578.5	 5744.0	...
5938738	  769.0	  578.6	 5744.0	...
5938739	  769.1	  579.3	 5745.0	...
5938740	  769.7	  580.0	 5743.0	...
5938741	  770.3	  580.5	 5739.0	...
5938742	  770.8	  580.4	 5736.0	...
5938743	  770.0	  580.0	 5733.0	...
5938744	  769.1	  579.6	 5730.0	...
5938745	  768.2	  579.0	 5727.0	...
5938746	  768.1	  578.7	 5726.0	...
5938747	  768.0	  578.3	 5725.0	...
5938748	  768.1	  578.0	 5724.0	...
5938749	  768.3	  577.8	 5724.0	...
5938750	  768.4	  577.3	 5723.0	...
5938751	  768.4	  577.1	 5723.0	...
5938752	  768.5	  577.3	 5723.0	...
5938753	  768.5	  577.8	 5723.0	...
5938754	  768.6	  578.4	 5723.0	...
5938755	  768.8	  578.4	 5723.0	...
5938756	  769.0	  578.3	 5723.0	...
5938757	  769.2	  578.3	 5723.0	...
5938758	  769.0	  578.3	 5722.0	...
5938759	  768.8	  578.4	 5721.0	...
5938760	  769.0	  578.5	 5720.0	...
5938761	  769.4	  579.3	 5719.0	...
5938762	  769.8	  579.9	 5719.0	...
5938763	  769.6	  580.5	 5718.0	...
5938764	  769.2	  580.5	 5717.0	...
5938765	  769.3	  580.4	 5716.0	...
5938766	  769.9	  580.4	 5717.0	...
5938767	  770.5	  580.2	 5719.0	...
5938768	  770.7	  580.2	 5721.0	...
5938769	  770.5	  580.1	 5721.0	...
5938770	  770.3	  580.3	 5719.0	...
5938771	  770.2	  580.5	 5717.0	...
5938772	  770.1	  580.1	 5716.0	...
5938773	  770.0	  579.5	 5714.0	...
5938774	  769.7	  578.4	 5712.0	...
5938775	  769.6	  577.9	 5711.0	...
5938776	  769.5	  577.4	 5710.0	...
5938777	  769.5	  577.4	 5709.0	...
5938778	  769.5	  577.5	 5706.0	...
5938779	  769.4	  577.6	 5703.0	...
5938780	  769.3	  577.7	 5704.0	...
5938781	  769.4	  578.0	 5705.0	...
5938782	  769.4	  578.3	 5705.0	...
5938783	  769.5	  579.0	 5705.0	...
5938784	  769.6	  579.6	 5707.0	...
5938785	  769.7	  580.2	 5709.0	...
5938786	  769.6	  580.4	 5711.0	...
5938787	  769.4	  580.4	 5712.0	...
5938788	  769.1	  580.2	 5712.0	...
5938789	  768.8	  579.9	 5709.0	...
5938790	  768.6	  579.4	 5706.0	...
5938791	  768.8	  578.9	 5703.0	...
5938792	  769.4	  578.6	 5703.0	...
5938793	  770.1	  578.4	 5703.0	...
5938794	  769.9	  578.4	 5703.0	...
5938795	  769.2	  578.3	 5704.0	...
5938796	  768.6	  578.2	 5704.0	...
5938797	  768.7	  578.3	 5706.0	...
5938798	  768.7	  578.4	 5708.0	...
5938799	  768.8	  578.5	 5703.0	...
5938800	  768.7	  578.6	 5697.0	...
5938801	  768.8	  578.9	 5690.0	...
5938802	  769.0	  579.2	 5690.0	...
5938803	  768.7	  579.4	 5689.0	...
5938804	  768.2	  579.5	 5688.0	...
5938805	  767.9	  579.5	 5684.0	...
5938806	  768.1	  579.7	 5680.0	...
5938807	  768.3	  580.0	 5676.0	...
5938808	  768.3	  580.2	 5675.0	...
5938809	  768.4	  580.1	 5674.0	...
5938810	  768.4	  579.7	 5671.0	...
5938811	  768.0	  579.3	 5668.0	...
5938812	  767.6	  579.1	 5666.0	...
5938813	  767.3	  579.0	 5664.0	...
EFIX R   5937926	5938813	888	  761.0	  536.1	   6084
SSACC R  5938814
5938814	  767.3	  578.6	 5662.0	...
5938815	  766.7	  578.5	 5659.0	...
5938816	  766.1	  578.3	 5659.0	...
5938817	  765.3	  576.1	 5659.0	...
5938818	  767.3	  564.6	 5679.0	...
5938819	  769.2	  553.2	 5699.0	...
5938820	  771.8	  548.2	 5711.0	...
5938821	  773.0	  560.7	 5682.0	...
5938822	  774.8	  585.4	 5621.0	...
5938823	  777.4	  621.7	 5528.0	...
5938824	  780.6	  666.4	 5404.0	...
5938825	  784.4	  717.0	 5268.0	...
5938826	  788.3	  772.1	 5116.0	...
5938827	  792.4	  829.0	 4964.0	...
5938828	  796.8	  891.0	 4794.0	...
5938829	  802.4	  957.9	 4611.0	...
5938830	  809.5	 1031.5	 4418.0	...
5938831	  816.8	 1108.4	 4212.0	...
5938832	  822.8	 1189.2	 3999.0	...
5938833	  826.3	 1274.5	 3767.0	...
5938834	  829.5	 1363.1	 3538.0	...
5938835	  831.8	 1451.2	 3313.0	...
5938836	  836.0	 1538.4	 3086.0	...
5938837	  839.9	 1624.4	 2856.0	...
5938838	  844.3	 1708.3	 2630.0	...
5938839	  847.2	 1791.1	 2407.0	...
5938840	  851.4	 1875.0	 2191.0	...
5938841	  854.7	 1932.8	 2043.0	...
5938842	  856.8	 1962.6	 1974.0	...
5938843	  856.8	 1962.6	 1974.0	...
SBLINK R 5938844
5938844	   .	   .	    0.0	...
5938845	   .	   .	    0.0	...
5938846	   .	   .	    0.0	...
5938847	   .	   .	    0.0	...
5938848	   .	   .	    0.0	...
5938849	   .	   .	    0.0	...
5938850	   .	   .	    0.0	...
5938851	   .	   .	    0.0	...
5938852	   .	   .	    0.0	...
5938853	   .	   .	    0.0	...
5938854	   .	   .	    0.0	...
5938855	   .	   .	    0.0	...
5938856	   .	   .	    0.0	...
5938857	   .	   .	    0.0	...
5938858	   .	   .	    0.0	...
5938859	   .	   .	    0.0	...
5938860	   .	   .	    0.0	...
5938861	   .	   .	    0.0	...
5938862	   .	   .	    0.0	...
5938863	   .	   .	    0.0	...
5938864	   .	   .	    0.0	...
5938865	   .	   .	    0.0	...
5938866	   .	   .	    0.0	...
5938867	   .	   .	    0.0	...
5938868	   .	   .	    0.0	...
5938869	   .	   .	    0.0	...
5938870	   .	   .	    0.0	...
5938871	   .	   .	    0.0	...
5938872	   .	   .	    0.0	...
5938873	   .	   .	    0.0	...
5938874	   .	   .	    0.0	...
5938875	   .	   .	    0.0	...
5938876	   .	   .	    0.0	...
5938877	   .	   .	    0.0	...
5938878	   .	   .	    0.0	...
5938879	   .	   .	    0.0	...
5938880	   .	   .	    0.0	...
5938881	   .	   .	    0.0	...
5938882	   .	   .	    0.0	...
5938883	   .	   .	    0.0	...
5938884	   .	   .	    0.0	...
5938885	   .	   .	    0.0	...
5938886	   .	   .	    0.0	...
5938887	   .	   .	    0.0	...
5938888	   .	   .	    0.0	...
5938889	   .	   .	    0.0	...
5938890	   .	   .	    0.0	...
5938891	   .	   .	    0.0	...
5938892	   .	   .	    0.0	...
5938893	   .	   .	    0.0	...
5938894	   .	   .	    0.0	...
MSG	5938895 0000 _ Experiment Start
5938895	   .	   .	    0.0	...
5938896	   .	   .	    0.0	...
5938897	   .	   .	    0.0	...
5938898	   .	   .	    0.0	...
5938899	   .	   .	    0.0	...
5938900	   .	   .	    0.0	...
5938901	   .	   .	    0.0	...
5938902	   .	   .	    0.0	...
5938903	   .	   .	    0.0	...
5938904	   .	   .	    0.0	...
5938905	   .	   .	    0.0	...
5938906	   .	   .	    0.0	...
5938907	   .	   .	    0.0	...
5938908	   .	   .	    0.0	...
5938909	   .	   .	    0.0	...
5938910	   .	   .	    0.0	...
5938911	   .	   .	    0.0	...
5938912	   .	   .	    0.0	...
5938913	   .	   .	    0.0	...
5938914	   .	   .	    0.0	...
5938915	   .	   .	    0.0	...
5938916	   .	   .	    0.0	...
5938917	   .	   .	    0.0	...
5938918	   .	   .	    0.0	...
5938919	   .	   .	    0.0	...
5938920	   .	   .	    0.0	...
5938921	   .	   .	    0.0	...
5938922	   .	   .	    0.0	...
5938923	   .	   .	    0.0	...
EBLINK R 5938844	5938923	80
5938924	  920.5	 1884.3	 2214.0	...
5938925	  920.5	 1884.3	 2214.0	...
5938926	  918.1	 1869.8	 2247.0	...
5938927	  913.6	 1838.1	 2320.0	...
5938928	  907.9	 1792.2	 2429.0	...
5938929	  902.5	 1746.6	 2528.0	...
5938930	  898.7	 1704.8	 2625.0	...
5938931	  894.2	 1663.9	 2717.0	...
5938932	  890.8	 1623.1	 2814.0	...
5938933	  887.5	 1584.2	 2907.0	...
5938934	  885.6	 1545.1	 2998.0	...
5938935	  883.7	 1507.8	 3092.0	...
5938936	  882.2	 1470.1	 3180.0	...
5938937	  880.3	 1435.3	 3268.0	...
5938938	  879.3	 1401.5	 3348.0	...
5938939	  877.0	 1368.2	 3429.0	...
5938940	  874.0	 1336.6	 3505.0	...
5938941	  869.7	 1305.9	 3579.0	...
5938942	  865.4	 1276.7	 3651.0	...
5938943	  862.4	 1246.1	 3730.0	...
5938944	  860.4	 1216.4	 3808.0	...
5938945	  859.2	 1187.4	 3887.0	...
5938946	  858.1	 1160.7	 3955.0	...
5938947	  857.1	 1134.9	 4025.0	...
5938948	  855.8	 1110.0	 4093.0	...
5938949	  854.1	 1085.1	 4160.0	...
5938950	  851.4	 1060.3	 4222.0	...
5938951	  844.8	 1039.3	 4276.0	...
5938952	  838.2	 1018.4	 4336.0	...
5938953	  832.4	  999.3	 4393.0	...
5938954	  830.5	  977.3	 4454.0	...
5938955	  828.9	  956.7	 4506.0	...
5938956	  827.7	  937.0	 4565.0	...
5938957	  827.0	  919.3	 4618.0	...
5938958	  826.3	  901.9	 4674.0	...
5938959	  824.7	  884.8	 4721.0	...
5938960	  822.8	  867.2	 4766.0	...
5938961	  820.8	  850.8	 4811.0	...
5938962	  819.8	  833.7	 4858.0	...
5938963	  818.8	  817.7	 4903.0	...
5938964	  817.8	  803.0	 4943.0	...
5938965	  817.5	  789.5	 4981.0	...
5938966	  817.1	  775.9	 5022.0	...
5938967	  817.0	  762.4	 5062.0	...
5938968	  816.3	  749.2	 5098.0	...
5938969	  815.7	  736.9	 5131.0	...
5938970	  814.9	  725.6	 5164.0	...
5938971	  813.7	  715.6	 5191.0	...
5938972	  812.3	  705.8	 5223.0	...
5938973	  810.8	  696.6	 5249.0	...
5938974	  809.5	  686.1	 5284.0	...
5938975	  809.4	  676.3	 5315.0	...
5938976	  809.2	  666.1	 5346.0	...
5938977	  809.3	  658.5	 5372.0	...
5938978	  809.0	  651.1	 5388.0	...
5938979	  808.7	  642.8	 5408.0	...
5938980	  808.6	  634.6	 5428.0	...
5938981	  808.2	  626.5	 5456.0	...
5938982	  808.1	  621.2	 5475.0	...
5938983	  807.6	  614.4	 5492.0	...
5938984	  806.7	  608.6	 5508.0	...
5938985	  805.5	  601.0	 5528.0	...
5938986	  804.5	  595.8	 5546.0	...
5938987	  803.9	  589.4	 5562.0	...
5938988	  803.4	  584.7	 5577.0	...
5938989	  802.8	  579.1	 5589.0	...
5938990	  802.3	  575.0	 5600.0	...
5938991	  801.9	  569.8	 5613.0	...
5938992	  801.8	  565.3	 5631.0	...
5938993	  801.9	  559.1	 5643.0	...
5938994	  802.1	  554.3	 5659.0	...
5938995	  802.1	  550.3	 5669.0	...
5938996	  801.8	  546.7	 5684.0	...
5938997	  801.5	  543.7	 5692.0	...
5938998	  800.6	  539.4	 5701.0	...
5938999	  799.9	  537.0	 5706.0	...
5939000	  799.0	  533.3	 5708.0	...
5939001	  798.6	  530.7	 5716.0	...
5939002	  798.3	  528.7	 5723.0	...
5939003	  798.1	  527.0	 5729.0	...
5939004	  798.1	  526.2	 5728.0	...
5939005	  798.1	  525.4	 5727.0	...
5939006	  797.7	  523.9	 5730.0	...
5939007	  797.0	  522.5	 5734.0	...
5939008	  796.4	  521.1	 5738.0	...
5939009	  796.0	  521.3	 5737.0	...
5939010	  796.0	  521.5	 5737.0	...
5939011	  795.9	  521.7	 5737.0	...
5939012	  795.9	  522.5	 5737.0	...
5939013	  795.8	  523.3	 5738.0	...
5939014	  796.3	  524.1	 5744.0	...
5939015	  796.8	  524.1	 5750.0	...
5939016	  796.9	  524.1	 5754.0	...
5939017	  796.4	  523.9	 5754.0	...
5939018	  795.9	  523.8	 5754.0	...
5939019	  795.8	  523.8	 5753.0	...
5939020	  795.1	  524.0	 5744.0	...
5939021	  794.4	  525.1	 5735.0	...
5939022	  792.0	  536.1	 5709.0	...
5939023	  789.6	  548.4	 5689.0	...
5939024	  786.4	  561.4	 5669.0	...
5939025	  785.0	  564.7	 5669.0	...
5939026	  784.4	  566.6	 5670.0	...
5939027	  784.7	  567.8	 5670.0	...
5939028	  783.9	  568.6	 5670.0	...
5939029	  783.0	  569.6	 5670.0	...
5939030	  782.0	  569.9	 5670.0	...
ESACC R  5938814	5939030	217	  767.3	  578.6	  782.0	  569.9	   0.36	   1516
SFIX R   5939031
5939031	  781.8	  570.0	 5672.0	...
5939032	  781.5	  570.1	 5675.0	...
5939033	  781.3	  570.4	 5677.0	...
5939034	  781.3	  570.8	 5677.0	...
5939035	  781.4	  571.2	 5675.0	...
5939036	  780.5	  571.3	 5671.0	...
5939037	  779.4	  570.8	 5667.0	...
5939038	  778.4	  570.3	 5665.0	...
5939039	  778.5	  570.0	 5666.0	...
5939040	  778.6	  570.3	 5666.0	...
5939041	  778.7	  570.8	 5666.0	...
5939042	  778.9	  570.9	 5666.0	...
5939043	  779.1	  571.0	 5666.0	...
5939044	  779.4	  571.2	 5666.0	...
5939045	  779.7	  571.8	 5665.0	...
5939046	  779.9	  572.4	 5664.0	...
5939047	  779.9	  572.8	 5666.0	...
5939048	  779.8	  573.1	 5669.0	...
5939049	  779.8	  573.3	 5674.0	...
5939050	  779.8	  573.5	 5675.0	...
5939051	  779.9	  573.4	 5677.0	...
5939052	  780.1	  573.2	 5678.0	...
5939053	  780.6	  572.9	 5678.0	...
5939054	  781.0	  572.7	 5676.0	...
5939055	  781.4	  572.4	 5675.0	...
5939056	  781.5	  572.4	 5674.0	...
5939057	  781.6	  572.4	 5674.0	...
5939058	  781.9	  572.3	 5673.0	...
5939059	  782.1	  572.3	 5673.0	...
5939060	  782.3	  572.5	 5673.0	...
5939061	  782.3	  572.8	 5674.0	...
5939062	  782.4	  572.9	 5674.0	...
5939063	  782.0	  572.7	 5675.0	...
5939064	  781.6	  572.5	 5675.0	...
5939065	  781.4	  572.7	 5674.0	...
5939066	  781.6	  573.0	 5674.0	...
5939067	  781.7	  573.2	 5675.0	...
5939068	  781.5	  573.2	 5679.0	...
5939069	  781.3	  573.0	 5682.0	...
5939070	  781.1	  573.0	 5680.0	...
5939071	  781.1	  572.9	 5678.0	...
5939072	  781.3	  572.8	 5675.0	...
5939073	  781.6	  572.7	 5677.0	...
5939074	  781.9	  572.7	 5679.0	...
5939075	  782.0	  572.5	 5682.0	...
5939076	  781.9	  572.3	 5685.0	...
5939077	  782.7	  571.9	 5686.0	...
5939078	  783.6	  571.8	 5685.0	...
5939079	  784.4	  571.9	 5684.0	...
5939080	  783.9	  572.2	 5684.0	...
5939081	  783.4	  572.4	 5687.0	...
5939082	  783.2	  572.6	 5689.0	...
5939083	  783.4	  572.7	 5690.0	...
5939084	  783.7	  572.8	 5690.0	...
5939085	  783.8	  572.6	 5691.0	...
5939086	  783.1	  572.3	 5692.0	...
5939087	  782.3	  572.0	 5692.0	...
5939088	  781.8	  572.2	 5692.0	...
5939089	  782.7	  572.4	 5692.0	...
5939090	  783.5	  572.6	 5693.0	...
5939091	  784.0	  572.6	 5693.0	...
5939092	  784.2	  572.7	 5693.0	...
5939093	  784.4	  572.8	 5691.0	...
5939094	  783.7	  572.8	 5691.0	...
5939095	  782.8	  572.6	 5694.0	...
5939096	  782.9	  572.2	 5696.0	...
5939097	  783.8	  571.9	 5702.0	...
5939098	  784.3	  571.9	 5705.0	...
5939099	  784.0	  571.8	 5708.0	...
5939100	  783.6	  571.8	 5708.0	...
5939101	  783.7	  571.8	 5707.0	...
5939102	  783.5	  571.8	 5710.0	...
5939103	  783.3	  571.7	 5713.0	...
5939104	  784.0	  571.6	 5715.0	...
5939105	  784.9	  572.2	 5714.0	...
5939106	  785.7	  572.8	 5713.0	...
5939107	  785.5	  573.5	 5713.0	...
5939108	  785.0	  573.8	 5712.0	...
MSG	5939109 0000 _ Number On
5939109	  784.6	  574.3	 5711.0	...
5939110	  784.4	  574.7	 5711.0	...
5939111	  784.5	  574.7	 5711.0	...
5939112	  785.0	  574.0	 5712.0	...
5939113	  785.6	  573.5	 5713.0	...
5939114	  786.2	  573.3	 5714.0	...
5939115	  786.3	  573.5	 5712.0	...
5939116	  785.5	  573.9	 5710.0	...
5939117	  784.7	  574.2	 5708.0	...
5939118	  783.9	  574.4	 5708.0	...
5939119	  784.3	  574.3	 5709.0	...
5939120	  784.7	  574.2	 5711.0	...
5939121	  784.6	  574.1	 5714.0	...
5939122	  784.3	  574.4	 5719.0	...
5939123	  783.9	  574.6	 5722.0	...
5939124	  783.9	  574.5	 5726.0	...
5939125	  783.1	  574.4	 5727.0	...
5939126	  782.4	  574.4	 5728.0	...
5939127	  781.8	  575.0	 5728.0	...
5939128	  782.0	  575.3	 5728.0	...
5939129	  782.3	  575.6	 5730.0	...
5939130	  782.5	  575.5	 5734.0	...
5939131	  782.8	  575.1	 5739.0	...
5939132	  782.9	  574.7	 5739.0	...
5939133	  782.7	  574.6	 5738.0	...
5939134	  782.6	  574.7	 5738.0	...
5939135	  782.2	  575.4	 5740.0	...
5939136	  782.0	  576.0	 5741.0	...
5939137	  782.1	  576.3	 5740.0	...
5939138	  782.5	  576.1	 5738.0	...
5939139	  783.0	  575.9	 5735.0	...
5939140	  783.2	  575.7	 5734.0	...
5939141	  782.7	  575.6	 5732.0	...
5939142	  782.1	  575.6	 5731.0	...
5939143	  782.1	  575.5	 5736.0	...
5939144	  782.6	  575.3	 5742.0	...
5939145	  783.1	  575.2	 5749.0	...
5939146	  783.1	  575.0	 5750.0	...
5939147	  783.2	  575.0	 5752.0	...
5939148	  783.3	  575.5	 5754.0	...
5939149	  783.6	  576.1	 5755.0	...
5939150	  783.8	  576.7	 5756.0	...
5939151	  783.8	  576.8	 5756.0	...
5939152	  783.5	  576.8	 5756.0	...
5939153	  783.3	  576.8	 5758.0	...
5939154	  783.2	  576.6	 5759.0	...
5939155	  783.2	  576.5	 5760.0	...
5939156	  783.1	  576.1	 5761.0	...
5939157	  783.1	  575.9	 5761.0	...
5939158	  783.1	  575.2	 5761.0	...
5939159	  783.3	  574.5	 5762.0	...
5939160	  783.5	  573.8	 5762.0	...
5939161	  783.7	  573.7	 5762.0	...
5939162	  783.6	  573.8	 5762.0	...
5939163	  783.6	  573.9	 5762.0	...
5939164	  783.7	  574.0	 5764.0	...
5939165	  783.9	  574.0	 5766.0	...
5939166	  783.9	  573.9	 5768.0	...
5939167	  783.8	  573.8	 5769.0	...
5939168	  784.0	  573.7	 5769.0	...
5939169	  784.4	  573.7	 5768.0	...
5939170	  784.7	  574.0	 5768.0	...
5939171	  784.8	  574.3	 5770.0	...
5939172	  784.8	  574.4	 5772.0	...
5939173	  785.0	  574.2	 5775.0	...
5939174	  784.5	  574.6	 5775.0	...
5939175	  784.1	  575.1	 5775.0	...
5939176	  783.6	  575.7	 5776.0	...
5939177	  783.6	  575.9	 5776.0	...
5939178	  783.7	  576.0	 5777.0	...
5939179	  784.0	  576.0	 5781.0	...
5939180	  784.5	  576.4	 5785.0	...
5939181	  784.7	  576.9	 5789.0	...
5939182	  784.5	  577.3	 5789.0	...
5939183	  783.9	  577.2	 5791.0	...
5939184	  782.8	  577.1	 5792.0	...
5939185	  781.8	  577.1	 5797.0	...
5939186	  781.3	  577.2	 5801.0	...
5939187	  781.3	  577.2	 5804.0	...
5939188	  780.9	  577.2	 5804.0	...
5939189	  780.6	  577.2	 5803.0	...
5939190	  780.4	  577.4	 5803.0	...
5939191	  780.4	  577.8	 5803.0	...
5939192	  780.6	  578.0	 5803.0	...
5939193	  780.8	  577.9	 5802.0	...
5939194	  781.1	  577.8	 5801.0	...
5939195	  781.3	  577.9	 5802.0	...
5939196	  781.3	  578.0	 5804.0	...
5939197	  780.8	  578.0	 5806.0	...
5939198	  780.2	  577.4	 5807.0	...
5939199	  779.6	  576.8	 5807.0	...
5939200	  779.6	  576.1	 5807.0	...
5939201	  779.8	  575.9	 5810.0	...
5939202	  779.9	  575.6	 5812.0	...
5939203	  779.9	  575.5	 5815.0	...
5939204	  780.0	  575.5	 5815.0	...
5939205	  780.0	  575.5	 5815.0	...
5939206	  780.2	  575.5	 5816.0	...
5939207	  780.3	  575.3	 5817.0	...
5939208	  780.3	  575.3	 5818.0	...
5939209	  780.4	  575.9	 5821.0	...
5939210	  780.5	  576.5	 5824.0	...
5939211	  780.7	  577.1	 5828.0	...
5939212	  780.7	  576.9	 5830.0	...
5939213	  780.5	  576.8	 5831.0	...
5939214	  780.2	  576.8	 5830.0	...
5939215	  780.0	  576.3	 5830.0	...
5939216	  779.8	  575.8	 5831.0	...
5939217	  779.6	  575.5	 5832.0	...
5939218	  780.0	  575.5	 5833.0	...
5939219	  780.5	  575.0	 5833.0	...
5939220	  780.6	  574.5	 5833.0	...
5939221	  780.2	  574.0	 5832.0	...
5939222	  780.0	  574.0	 5831.0	...
5939223	  780.2	  573.8	 5832.0	...
5939224	  780.4	  573.5	 5834.0	...
5939225	  780.5	  573.1	 5838.0	...
5939226	  780.3	  572.9	 5841.0	...
5939227	  780.2	  572.8	 5842.0	...
5939228	  780.3	  572.8	 5844.0	...
5939229	  780.4	  572.8	 5846.0	...
5939230	  780.5	  572.8	 5847.0	...
5939231	  780.4	  572.8	 5852.0	...
5939232	  780.8	  572.4	 5857.0	...
5939233	  781.2	  572.0	 5862.0	...
5939234	  781.5	  571.6	 5862.0	...
5939235	  781.4	  571.7	 5862.0	...
5939236	  781.2	  571.7	 5863.0	...
5939237	  780.9	  570.9	 5865.0	...
5939238	  780.3	  570.0	 5866.0	...
5939239	  779.9	  569.5	 5868.0	...
5939240	  779.7	  569.9	 5871.0	...
5939241	  779.7	  570.1	 5877.0	...
5939242	  779.5	  569.8	 5881.0	...
5939243	  778.9	  569.4	 5883.0	...
5939244	  778.3	  569.3	 5883.0	...
5939245	  777.8	  569.4	 5884.0	...
5939246	  777.4	  569.4	 5884.0	...
5939247	  777.1	  569.2	 5884.0	...
5939248	  776.8	  569.1	 5887.0	...
5939249	  776.8	  569.1	 5890.0	...
5939250	  776.7	  569.1	 5894.0	...
5939251	  777.1	  569.0	 5894.0	...
5939252	  777.7	  568.8	 5894.0	...
5939253	  778.1	  568.4	 5894.0	...
5939254	  778.0	  567.7	 5895.0	...
5939255	  777.9	  567.2	 5895.0	...
5939256	  778.0	  566.8	 5896.0	...
5939257	  778.6	  566.4	 5897.0	...
5939258	  779.1	  566.1	 5904.0	...
5939259	  779.9	  565.4	 5909.0	...
5939260	  780.1	  564.8	 5911.0	...
5939261	  780.3	  564.5	 5908.0	...
5939262	  780.3	  564.7	 5905.0	...
5939263	  779.7	  564.9	 5906.0	...
5939264	  779.2	  564.9	 5908.0	...
5939265	  778.1	  565.0	 5911.0	...
5939266	  777.4	  565.1	 5915.0	...
5939267	  776.1	  565.3	 5918.0	...
5939268	  775.4	  565.6	 5919.0	...
5939269	  774.9	  565.8	 5919.0	...
5939270	  775.7	  565.8	 5919.0	...
5939271	  777.1	  565.4	 5923.0	...
5939272	  778.6	  564.7	 5926.0	...
5939273	  779.5	  563.6	 5929.0	...
5939274	  779.7	  562.7	 5929.0	...
5939275	  779.5	  562.1	 5930.0	...
5939276	  779.3	  562.0	 5931.0	...
5939277	  779.1	  561.9	 5932.0	...
5939278	  778.5	  562.1	 5933.0	...
5939279	  778.0	  562.3	 5934.0	...
5939280	  777.5	  562.7	 5936.0	...
5939281	  777.2	  563.2	 5938.0	...
5939282	  776.7	  563.7	 5941.0	...
5939283	  776.2	  563.8	 5944.0	...
5939284	  775.9	  563.6	 5947.0	...
5939285	  775.8	  563.3	 5949.0	...
5939286	  775.9	  563.1	 5948.0	...
5939287	  776.1	  563.0	 5947.0	...
5939288	  776.4	  563.1	 5949.0	...
5939289	  777.3	  562.8	 5951.0	...
5939290	  778.1	  562.1	 5954.0	...
5939291	  778.3	  561.4	 5956.0	...
5939292	  777.8	  560.9	 5958.0	...
5939293	  776.8	  560.9	 5961.0	...
5939294	  775.4	  560.9	 5962.0	...
5939295	  774.0	  561.3	 5966.0	...
5939296	  773.1	  561.7	 5971.0	...
5939297	  772.9	  561.8	 5976.0	...
5939298	  772.8	  561.6	 5977.0	...
5939299	  773.0	  561.4	 5977.0	...
5939300	  773.3	  561.5	 5977.0	...
5939301	  773.8	  561.6	 5978.0	...
5939302	  773.9	  561.8	 5979.0	...
5939303	  774.1	  561.9	 5979.0	...
5939304	  774.9	  562.3	 5981.0	...
5939305	  775.8	  562.6	 5988.0	...
5939306	  776.6	  562.9	 5994.0	...
5939307	  776.7	  563.0	 5997.0	...
5939308	  776.6	  563.1	 5997.0	...
5939309	  775.2	  563.2	 5997.0	...
5939310	  773.9	  562.4	 5997.0	...
5939311	  772.6	  561.6	 6000.0	...
5939312	  773.0	  561.8	 6003.0	...
5939313	  773.4	  562.9	 6005.0	...
5939314	  773.9	  563.3	 6005.0	...
5939315	  774.0	  562.5	 6005.0	...
5939316	  773.9	  562.0	 6006.0	...
5939317	  773.7	  562.3	 6008.0	...
5939318	  773.5	  562.0	 6012.0	...
5939319	  773.6	  561.4	 6014.0	...
5939320	  773.8	  560.9	 6015.0	...
5939321	  773.9	  561.0	 6014.0	...
5939322	  774.6	  561.0	 6015.0	...
5939323	  775.2	  560.7	 6018.0	...
5939324	  775.8	  560.5	 6020.0	...
5939325	  775.8	  560.6	 6020.0	...
5939326	  775.4	  560.8	 6020.0	...
5939327	  774.7	  561.1	 6021.0	...
5939328	  774.0	  561.4	 6023.0	...
5939329	  773.9	  561.9	 6024.0	...
5939330	  774.0	  562.2	 6024.0	...
5939331	  773.9	  562.2	 6024.0	...
5939332	  773.7	  562.0	 6027.0	...
5939333	  773.6	  561.9	 6029.0	...
5939334	  773.4	  562.1	 6032.0	...
5939335	  773.3	  562.3	 6035.0	...
5939336	  773.0	  562.6	 6038.0	...
5939337	  772.9	  563.1	 6041.0	...
5939338	  772.8	  563.6	 6042.0	...
5939339	  772.7	  564.1	 6044.0	...
5939340	  772.8	  563.8	 6047.0	...
5939341	  772.8	  563.2	 6049.0	...
5939342	  772.7	  562.6	 6052.0	...
5939343	  772.6	  561.6	 6052.0	...
5939344	  772.6	  560.9	 6054.0	...
5939345	  772.6	  560.4	 6055.0	...
5939346	  772.4	  560.3	 6055.0	...
5939347	  772.2	  560.2	 6055.0	...
5939348	  771.9	  560.2	 6057.0	...
5939349	  772.5	  560.3	 6060.0	...
5939350	  773.2	  560.4	 6063.0	...
5939351	  773.5	  560.1	 6062.0	...
5939352	  773.0	  559.8	 6062.0	...
5939353	  772.4	  559.4	 6061.0	...
5939354	  772.1	  559.3	 6062.0	...
5939355	  771.9	  559.2	 6063.0	...
5939356	  771.5	  559.0	 6063.0	...
5939357	  771.1	  558.8	 6064.0	...
5939358	  770.6	  558.2	 6065.0	...
5939359	  770.6	  557.8	 6068.0	...
5939360	  770.6	  558.2	 6073.0	...
5939361	  770.7	  558.9	 6077.0	...
5939362	  770.8	  558.9	 6080.0	...
5939363	  770.6	  558.2	 6080.0	...
5939364	  770.4	  557.5	 6080.0	...
5939365	  770.7	  557.4	 6079.0	...
5939366	  771.6	  557.4	 6079.0	...
5939367	  772.6	  557.4	 6080.0	...
5939368	  773.1	  557.4	 6081.0	...
5939369	  772.9	  557.3	 6083.0	...
5939370	  772.4	  557.1	 6083.0	...
5939371	  771.9	  556.8	 6087.0	...
5939372	  771.6	  557.1	 6090.0	...
5939373	  771.0	  557.7	 6092.0	...
5939374	  770.0	  558.3	 6094.0	...
5939375	  768.9	  558.3	 6095.0	...
5939376	  768.2	  558.2	 6094.0	...
5939377	  767.8	  558.0	 6091.0	...
5939378	  767.5	  558.5	 6094.0	...
5939379	  767.5	  559.1	 6099.0	...
5939380	  767.5	  558.9	 6103.0	...
5939381	  767.5	  558.0	 6103.0	...
5939382	  767.2	  557.0	 6103.0	...
5939383	  767.0	  557.0	 6104.0	...
5939384	  767.7	  556.8	 6112.0	...
5939385	  768.5	  556.6	 6119.0	...
5939386	  769.5	  556.6	 6124.0	...
5939387	  769.8	  556.7	 6122.0	...
5939388	  769.8	  556.8	 6120.0	...
5939389	  769.6	  556.8	 6120.0	...
5939390	  769.4	  556.7	 6120.0	...
5939391	  769.5	  556.5	 6120.0	...
5939392	  769.6	  556.4	 6123.0	...
5939393	  768.9	  556.3	 6125.0	...
5939394	  768.1	  556.1	 6127.0	...
5939395	  767.4	  556.2	 6127.0	...
5939396	  767.6	  556.4	 6127.0	...
5939397	  767.9	  556.4	 6126.0	...
5939398	  768.1	  556.3	 6126.0	...
5939399	  768.1	  556.3	 6132.0	...
5939400	  768.3	  556.6	 6138.0	...
5939401	  768.5	  556.9	 6144.0	...
5939402	  768.6	  557.1	 6145.0	...
5939403	  768.5	  557.2	 6148.0	...
5939404	  768.3	  557.3	 6149.0	...
5939405	  768.0	  557.4	 6145.0	...
5939406	  767.6	  557.6	 6141.0	...
5939407	  767.3	  557.7	 6138.0	...
5939408	  767.3	  557.9	 6141.0	...
5939409	  767.3	  558.2	 6147.0	...
5939410	  767.4	  558.7	 6151.0	...
MSG	5939411 0000 _ Number Off
5939411	  767.4	  559.0	 6153.0	...
5939412	  767.4	  559.2	 6152.0	...
5939413	  767.4	  559.2	 6151.0	...
5939414	  767.4	  559.3	 6151.0	...
5939415	  767.6	  559.7	 6152.0	...
5939416	  767.7	  560.1	 6156.0	...
5939417	  767.7	  560.4	 6161.0	...
5939418	  767.3	  560.5	 6163.0	...
5939419	  766.9	  560.6	 6164.0	...
5939420	  766.8	  561.2	 6166.0	...
5939421	  767.0	  561.7	 6168.0	...
5939422	  766.2	  561.7	 6169.0	...
5939423	  765.1	  561.2	 6169.0	...
5939424	  764.6	  560.3	 6172.0	...
5939425	  765.4	  560.0	 6175.0	...
5939426	  766.1	  558.8	 6178.0	...
5939427	  765.8	  558.1	 6180.0	...
5939428	  765.2	  557.4	 6181.0	...
5939429	  765.1	  557.5	 6182.0	...
5939430	  765.5	  557.5	 6181.0	...
5939431	  765.8	  557.8	 6182.0	...
5939432	  765.7	  558.1	 6183.0	...
5939433	  765.7	  558.5	 6183.0	...
5939434	  765.4	  558.5	 6183.0	...
5939435	  765.0	  558.6	 6185.0	...
5939436	  764.4	  558.0	 6188.0	...
5939437	  763.5	  557.5	 6190.0	...
5939438	  762.7	  557.0	 6189.0	...
5939439	  762.2	  557.2	 6190.0	...
5939440	  762.2	  557.5	 6192.0	...
5939441	  762.6	  557.9	 6196.0	...
5939442	  763.0	  557.6	 6199.0	...
5939443	  763.4	  557.0	 6201.0	...
5939444	  763.6	  556.5	 6201.0	...
5939445	  763.9	  556.5	 6203.0	...
5939446	  764.2	  556.2	 6204.0	...
5939447	  764.4	  556.0	 6206.0	...
5939448	  763.7	  556.3	 6206.0	...
5939449	  763.2	  557.2	 6211.0	...
5939450	  762.6	  558.2	 6215.0	...
5939451	  762.4	  558.6	 6217.0	...
5939452	  762.1	  558.2	 6215.0	...
5939453	  761.6	  557.9	 6215.0	...
5939454	  761.4	  557.5	 6217.0	...
5939455	  761.3	  557.3	 6220.0	...
5939456	  761.3	  556.9	 6221.0	...
5939457	  761.2	  556.5	 6223.0	...
5939458	  761.2	  556.5	 6223.0	...
5939459	  761.2	  556.6	 6225.0	...
5939460	  761.1	  556.6	 6225.0	...
5939461	  760.9	  556.7	 6225.0	...
5939462	  760.6	  556.7	 6225.0	...
5939463	  760.6	  556.3	 6226.0	...
5939464	  760.6	  555.9	 6227.0	...
5939465	  760.6	  555.8	 6228.0	...
5939466	  761.6	  555.8	 6230.0	...
5939467	  762.6	  555.9	 6231.0	...
5939468	  763.6	  556.3	 6233.0	...
5939469	  763.6	  556.8	 6237.0	...
5939470	  763.5	  557.3	 6240.0	...
5939471	  763.4	  557.2	 6241.0	...
5939472	  763.2	  557.2	 6238.0	...
5939473	  763.0	  556.8	 6235.0	...
5939474	  763.3	  556.3	 6237.0	...
5939475	  763.7	  555.9	 6238.0	...
5939476	  764.1	  555.9	 6240.0	...
5939477	  764.1	  556.0	 6241.0	...
5939478	  764.1	  556.0	 6241.0	...
5939479	  763.5	  556.1	 6241.0	...
5939480	  762.8	  556.2	 6240.0	...
5939481	  762.1	  556.3	 6241.0	...
5939482	  762.1	  556.4	 6241.0	...
5939483	  762.1	  556.5	 6242.0	...
5939484	  762.2	  556.9	 6242.0	...
5939485	  762.4	  557.3	 6242.0	...
5939486	  762.7	  557.6	 6243.0	...
5939487	  763.0	  557.5	 6245.0	...
5939488	  763.2	  556.9	 6247.0	...
5939489	  763.3	  556.4	 6249.0	...
5939490	  763.3	  555.5	 6251.0	...
5939491	  762.9	  555.2	 6253.0	...
5939492	  762.4	  554.7	 6255.0	...
5939493	  762.0	  554.6	 6257.0	...
5939494	  762.1	  554.4	 6259.0	...
5939495	  762.3	  554.2	 6260.0	...
5939496	  762.4	  554.1	 6258.0	...
5939497	  762.4	  554.1	 6258.0	...
5939498	  762.2	  554.2	 6259.0	...
5939499	  761.9	  554.3	 6261.0	...
5939500	  761.7	  554.6	 6262.0	...
5939501	  761.6	  554.9	 6263.0	...
5939502	  761.6	  555.1	 6265.0	...
5939503	  761.7	  555.2	 6267.0	...
5939504	  761.8	  554.8	 6267.0	...
5939505	  761.8	  554.4	 6268.0	...
5939506	  761.7	  554.1	 6269.0	...
5939507	  761.7	  554.4	 6271.0	...
5939508	  761.4	  554.6	 6274.0	...
5939509	  761.0	  554.7	 6276.0	...
5939510	  760.6	  554.5	 6275.0	...
5939511	  760.6	  554.3	 6274.0	...
5939512	  760.4	  554.2	 6273.0	...
5939513	  760.3	  554.2	 6271.0	...
5939514	  760.2	  554.3	 6275.0	...
5939515	  760.1	  554.6	 6279.0	...
5939516	  760.1	  554.9	 6283.0	...
5939517	  760.1	  555.1	 6285.0	...
5939518	  760.1	  554.8	 6287.0	...
5939519	  759.8	  554.6	 6289.0	...
5939520	  759.5	  554.4	 6290.0	...
5939521	  759.0	  554.2	 6290.0	...
5939522	  758.8	  554.3	 6290.0	...
5939523	  758.6	  554.3	 6292.0	...
5939524	  758.7	  554.0	 6297.0	...
5939525	  758.3	  553.8	 6302.0	...
5939526	  758.0	  553.6	 6304.0	...
5939527	  757.8	  553.8	 6305.0	...
5939528	  758.2	  554.0	 6307.0	...
5939529	  758.5	  554.1	 6309.0	...
5939530	  758.8	  554.1	 6310.0	...
5939531	  758.9	  554.0	 6310.0	...
5939532	  759.0	  553.8	 6310.0	...
5939533	  758.9	  553.5	 6310.0	...
5939534	  758.9	  553.2	 6310.0	...
5939535	  758.3	  553.0	 6316.0	...
5939536	  757.4	  553.2	 6321.0	...
5939537	  756.6	  553.4	 6325.0	...
5939538	  756.3	  553.8	 6325.0	...
5939539	  756.3	  553.6	 6323.0	...
5939540	  756.3	  553.3	 6321.0	...
5939541	  756.5	  553.0	 6319.0	...
5939542	  756.8	  553.1	 6318.0	...
5939543	  757.2	  553.3	 6321.0	...
5939544	  758.0	  553.4	 6326.0	...
5939545	  758.6	  553.6	 6332.0	...
5939546	  759.1	  553.6	 6334.0	...
5939547	  759.2	  553.7	 6334.0	...
5939548	  758.9	  553.7	 6331.0	...
5939549	  758.4	  553.7	 6327.0	...
5939550	  757.9	  553.6	 6324.0	...
5939551	  758.1	  553.5	 6326.0	...
5939552	  758.2	  553.1	 6328.0	...
5939553	  758.3	  552.6	 6328.0	...
5939554	  758.0	  552.1	 6327.0	...
5939555	  757.7	  552.0	 6326.0	...
5939556	  757.9	  551.3	 6325.0	...
5939557	  758.4	  550.7	 6327.0	...
5939558	  759.0	  550.3	 6330.0	...
5939559	  759.2	  550.2	 6332.0	...
5939560	  759.4	  550.0	 6333.0	...
5939561	  759.0	  550.0	 6333.0	...
5939562	  758.4	  550.1	 6334.0	...
5939563	  757.9	  550.0	 6332.0	...
5939564	  757.8	  549.5	 6331.0	...
5939565	  757.9	  548.9	 6334.0	...
5939566	  758.2	  549.0	 6339.0	...
5939567	  758.5	  549.4	 6345.0	...
5939568	  758.6	  549.9	 6343.0	...
5939569	  758.7	  549.8	 6342.0	...
5939570	  758.5	  549.9	 6341.0	...
5939571	  758.1	  550.1	 6343.0	...
5939572	  757.8	  550.2	 6347.0	...
5939573	  757.7	  549.7	 6350.0	...
5939574	  757.8	  549.1	 6351.0	...
5939575	  757.9	  548.5	 6350.0	...
5939576	  757.9	  548.5	 6348.0	...
5939577	  757.9	  548.5	 6348.0	...
5939578	  757.8	  548.3	 6351.0	...
5939579	  757.9	  548.0	 6356.0	...
5939580	  757.9	  547.5	 6357.0	...
5939581	  757.5	  547.5	 6354.0	...
5939582	  757.0	  547.4	 6351.0	...
5939583	  756.9	  547.5	 6350.0	...
5939584	  757.2	  547.5	 6351.0	...
5939585	  757.6	  547.7	 6355.0	...
5939586	  757.5	  547.8	 6359.0	...
5939587	  757.4	  547.7	 6358.0	...
5939588	  757.2	  547.3	 6354.0	...
5939589	  756.9	  547.0	 6352.0	...
5939590	  756.5	  546.8	 6354.0	...
5939591	  756.3	  546.7	 6356.0	...
5939592	  756.1	  546.5	 6357.0	...
5939593	  756.2	  546.2	 6360.0	...
5939594	  756.5	  546.1	 6362.0	...
5939595	  756.7	  545.9	 6364.0	...
5939596	  756.7	  545.7	 6363.0	...
5939597	  756.5	  545.5	 6363.0	...
5939598	  756.3	  545.6	 6366.0	...
5939599	  756.3	  545.7	 6368.0	...
5939600	  756.4	  545.9	 6371.0	...
5939601	  756.7	  546.0	 6369.0	...
5939602	  756.8	  545.7	 6367.0	...
5939603	  757.0	  545.3	 6368.0	...
5939604	  756.9	  545.1	 6372.0	...
5939605	  756.8	  545.2	 6375.0	...
5939606	  756.5	  545.4	 6374.0	...
5939607	  756.4	  545.8	 6374.0	...
5939608	  756.3	  546.3	 6374.0	...
5939609	  756.4	  546.7	 6376.0	...
5939610	  756.1	  546.6	 6378.0	...
5939611	  755.8	  546.6	 6380.0	...
MSG	5939612 0000 _ Number On
5939612	  755.4	  546.5	 6380.0	...
5939613	  754.9	  546.5	 6379.0	...
5939614	  754.5	  546.4	 6378.0	...
5939615	  754.3	  546.3	 6380.0	...
5939616	  754.2	  545.9	 6381.0	...
5939617	  754.1	  545.7	 6385.0	...
5939618	  754.1	  545.6	 6387.0	...
5939619	  754.2	  545.9	 6389.0	...
5939620	  754.3	  546.0	 6390.0	...
5939621	  754.2	  546.0	 6390.0	...
5939622	  754.4	  545.9	 6391.0	...
5939623	  754.7	  545.7	 6391.0	...
5939624	  754.8	  545.0	 6391.0	...
5939625	  754.7	  544.4	 6391.0	...
5939626	  754.8	  543.8	 6391.0	...
5939627	  754.9	  543.8	 6392.0	...
5939628	  754.7	  543.9	 6392.0	...
5939629	  754.3	  543.9	 6393.0	...
5939630	  754.0	  544.0	 6393.0	...
5939631	  753.9	  544.4	 6393.0	...
5939632	  753.8	  544.7	 6393.0	...
5939633	  753.7	  544.8	 6393.0	...
5939634	  753.4	  544.4	 6392.0	...
5939635	  753.2	  544.1	 6392.0	...
5939636	  753.0	  544.0	 6393.0	...
5939637	  752.9	  544.0	 6394.0	...
5939638	  752.8	  544.0	 6396.0	...
5939639	  752.9	  544.1	 6398.0	...
5939640	  753.1	  544.2	 6396.0	...
5939641	  753.4	  544.1	 6392.0	...
5939642	  753.5	  543.9	 6390.0	...
5939643	  753.6	  543.6	 6392.0	...
5939644	  753.7	  543.4	 6395.0	...
5939645	  753.8	  543.2	 6397.0	...
5939646	  753.8	  543.1	 6396.0	...
5939647	  753.9	  543.1	 6394.0	...
5939648	  754.0	  543.3	 6393.0	...
5939649	  753.7	  543.6	 6393.0	...
5939650	  753.4	  544.0	 6394.0	...
5939651	  753.0	  543.9	 6394.0	...
5939652	  753.1	  543.6	 6391.0	...
5939653	  753.2	  543.0	 6388.0	...
5939654	  753.3	  542.6	 6387.0	...
5939655	  753.4	  542.3	 6390.0	...
5939656	  753.5	  542.3	 6393.0	...
5939657	  753.6	  542.5	 6394.0	...
5939658	  753.7	  542.7	 6395.0	...
5939659	  753.9	  542.9	 6399.0	...
5939660	  754.3	  542.7	 6402.0	...
5939661	  754.6	  542.5	 6403.0	...
5939662	  754.2	  542.8	 6400.0	...
5939663	  753.6	  543.2	 6397.0	...
5939664	  753.0	  542.8	 6398.0	...
5939665	  753.0	  541.9	 6399.0	...
5939666	  753.2	  540.9	 6399.0	...
5939667	  753.6	  540.8	 6400.0	...
5939668	  753.6	  541.0	 6401.0	...
5939669	  753.4	  541.3	 6402.0	...
5939670	  753.2	  541.9	 6403.0	...
5939671	  753.0	  542.1	 6404.0	...
5939672	  753.1	  542.3	 6405.0	...
5939673	  753.1	  542.3	 6405.0	...
5939674	  753.1	  542.3	 6405.0	...
5939675	  753.2	  542.2	 6405.0	...
5939676	  753.2	  541.7	 6404.0	...
5939677	  753.4	  541.1	 6402.0	...
5939678	  754.0	  540.6	 6401.0	...
5939679	  754.6	  540.5	 6400.0	...
5939680	  754.2	  540.7	 6400.0	...
5939681	  753.5	  540.9	 6399.0	...
5939682	  752.8	  541.0	 6399.0	...
5939683	  752.7	  541.1	 6399.0	...
5939684	  752.6	  541.3	 6397.0	...
5939685	  752.4	  541.4	 6396.0	...
5939686	  752.3	  540.9	 6394.0	...
5939687	  752.4	  540.4	 6394.0	...
5939688	  752.7	  540.6	 6394.0	...
5939689	  753.1	  541.2	 6394.0	...
5939690	  753.3	  542.0	 6393.0	...
5939691	  753.9	  542.1	 6393.0	...
5939692	  754.3	  541.7	 6393.0	...
5939693	  754.6	  541.2	 6393.0	...
5939694	  754.5	  540.5	 6392.0	...
5939695	  754.4	  540.5	 6393.0	...
5939696	  754.2	  540.7	 6394.0	...
5939697	  754.0	  541.1	 6396.0	...
5939698	  754.0	  540.5	 6398.0	...
5939699	  753.9	  539.9	 6399.0	...
5939700	  753.5	  539.7	 6398.0	...
5939701	  753.1	  540.1	 6398.0	...
5939702	  752.8	  540.6	 6399.0	...
5939703	  752.8	  540.6	 6396.0	...
5939704	  752.7	  540.4	 6392.0	...
5939705	  752.6	  540.1	 6390.0	...
5939706	  752.3	  540.1	 6392.0	...
5939707	  752.1	  540.4	 6392.0	...
5939708	  752.0	  540.7	 6392.0	...
5939709	  752.1	  540.8	 6393.0	...
5939710	  752.6	  540.6	 6396.0	...
5939711	  753.1	  540.5	 6399.0	...
5939712	  753.3	  540.1	 6400.0	...
5939713	  753.0	  539.8	 6401.0	...
5939714	  752.8	  539.5	 6402.0	...
5939715	  752.8	  539.5	 6402.0	...
5939716	  752.7	  539.6	 6402.0	...
5939717	  752.6	  539.8	 6401.0	...
5939718	  751.8	  540.0	 6400.0	...
5939719	  751.2	  540.1	 6398.0	...
5939720	  750.9	  540.1	 6396.0	...
5939721	  751.1	  540.1	 6393.0	...
5939722	  751.3	  540.2	 6386.0	...
5939723	  751.2	  540.4	 6381.0	...
5939724	  751.2	  540.6	 6381.0	...
5939725	  751.1	  540.8	 6384.0	...
5939726	  751.0	  540.9	 6389.0	...
5939727	  750.9	  540.8	 6392.0	...
5939728	  751.0	  540.3	 6394.0	...
5939729	  751.1	  539.8	 6394.0	...
5939730	  751.1	  539.6	 6390.0	...
5939731	  751.2	  539.6	 6388.0	...
5939732	  751.3	  539.6	 6388.0	...
5939733	  751.5	  539.7	 6389.0	...
5939734	  751.4	  539.7	 6392.0	...
5939735	  751.5	  539.8	 6393.0	...
5939736	  751.7	  539.9	 6394.0	...
5939737	  751.7	  539.9	 6392.0	...
5939738	  751.5	  539.9	 6390.0	...
5939739	  751.3	  539.9	 6388.0	...
5939740	  751.4	  539.8	 6384.0	...
5939741	  751.4	  539.9	 6382.0	...
5939742	  751.5	  540.1	 6379.0	...
5939743	  751.6	  540.3	 6379.0	...
5939744	  751.7	  540.3	 6379.0	...
5939745	  751.8	  540.3	 6379.0	...
5939746	  751.6	  540.3	 6378.0	...
5939747	  751.5	  540.4	 6378.0	...
5939748	  751.3	  540.2	 6376.0	...
5939749	  751.1	  539.9	 6375.0	...
5939750	  750.9	  539.6	 6375.0	...
5939751	  750.9	  539.6	 6376.0	...
5939752	  751.0	  539.6	 6376.0	...
5939753	  751.1	  539.7	 6375.0	...
5939754	  751.1	  539.9	 6374.0	...
5939755	  750.9	  540.0	 6373.0	...
5939756	  750.7	  540.1	 6372.0	...
5939757	  750.5	  540.1	 6371.0	...
5939758	  750.5	  540.0	 6370.0	...
5939759	  750.1	  540.0	 6368.0	...
5939760	  749.9	  539.8	 6367.0	...
5939761	  749.7	  539.8	 6367.0	...
5939762	  749.7	  539.7	 6367.0	...
5939763	  749.7	  539.9	 6366.0	...
5939764	  749.8	  540.0	 6366.0	...
5939765	  750.0	  540.0	 6364.0	...
5939766	  750.3	  539.9	 6362.0	...
5939767	  750.5	  540.3	 6362.0	...
5939768	  750.5	  540.6	 6364.0	...
5939769	  750.5	  541.6	 6365.0	...
5939770	  751.1	  542.2	 6366.0	...
5939771	  751.6	  541.7	 6366.0	...
5939772	  752.0	  540.7	 6366.0	...
5939773	  751.7	  539.7	 6366.0	...
5939774	  751.5	  539.6	 6365.0	...
5939775	  751.2	  539.6	 6363.0	...
5939776	  751.1	  540.1	 6361.0	...
5939777	  751.0	  540.5	 6360.0	...
5939778	  751.1	  541.0	 6361.0	...
5939779	  751.0	  541.0	 6361.0	...
5939780	  751.1	  541.2	 6360.0	...
5939781	  751.2	  541.2	 6359.0	...
5939782	  751.3	  541.1	 6357.0	...
5939783	  751.2	  541.0	 6357.0	...
5939784	  751.3	  541.0	 6355.0	...
5939785	  751.5	  541.1	 6355.0	...
5939786	  751.7	  541.3	 6356.0	...
5939787	  752.0	  541.4	 6359.0	...
5939788	  752.2	  541.2	 6362.0	...
5939789	  752.0	  541.0	 6359.0	...
5939790	  751.8	  540.8	 6355.0	...
5939791	  751.5	  541.0	 6350.0	...
5939792	  752.1	  541.2	 6350.0	...
5939793	  752.5	  541.4	 6350.0	...
5939794	  752.9	  541.3	 6351.0	...
5939795	  752.4	  541.3	 6351.0	...
5939796	  751.8	  541.4	 6351.0	...
5939797	  751.1	  541.5	 6347.0	...
5939798	  751.0	  541.4	 6343.0	...
5939799	  751.1	  541.3	 6340.0	...
5939800	  751.5	  542.0	 6340.0	...
5939801	  751.8	  542.6	 6340.0	...
5939802	  751.8	  543.3	 6340.0	...
5939803	  751.7	  543.3	 6338.0	...
5939804	  751.4	  543.3	 6337.0	...
5939805	  751.3	  543.4	 6337.0	...
5939806	  751.1	  543.5	 6340.0	...
5939807	  751.1	  544.1	 6343.0	...
5939808	  751.1	  544.7	 6344.0	...
5939809	  751.1	  545.1	 6343.0	...
5939810	  751.0	  544.9	 6344.0	...
5939811	  750.7	  544.3	 6345.0	...
5939812	  750.3	  543.7	 6347.0	...
5939813	  750.2	  544.6	 6347.0	...
5939814	  750.0	  545.8	 6345.0	...
5939815	  749.9	  547.0	 6343.0	...
5939816	  749.8	  547.0	 6341.0	...
5939817	  750.0	  547.0	 6341.0	...
5939818	  750.1	  547.1	 6341.0	...
5939819	  750.1	  547.0	 6340.0	...
5939820	  750.0	  546.4	 6340.0	...
5939821	  749.8	  545.9	 6339.0	...
5939822	  749.8	  545.6	 6339.0	...
5939823	  749.9	  545.7	 6336.0	...
5939824	  750.0	  545.8	 6332.0	...
5939825	  749.6	  545.9	 6328.0	...
5939826	  749.2	  546.1	 6327.0	...
5939827	  748.9	  546.1	 6325.0	...
5939828	  748.9	  546.4	 6324.0	...
5939829	  749.6	  546.5	 6324.0	...
5939830	  750.4	  546.5	 6323.0	...
5939831	  751.2	  546.0	 6323.0	...
5939832	  751.2	  545.5	 6323.0	...
5939833	  751.2	  545.2	 6324.0	...
5939834	  751.2	  544.9	 6325.0	...
5939835	  751.1	  544.9	 6327.0	...
5939836	  751.0	  544.8	 6328.0	...
5939837	  751.0	  545.1	 6330.0	...
5939838	  751.0	  545.3	 6331.0	...
5939839	  751.1	  545.8	 6331.0	...
5939840	  750.8	  546.1	 6329.0	...
5939841	  750.5	  545.6	 6328.0	...
5939842	  750.0	  544.9	 6328.0	...
5939843	  749.9	  544.7	 6329.0	...
5939844	  749.8	  545.2	 6330.0	...
5939845	  749.5	  545.6	 6330.0	...
5939846	  749.0	  545.4	 6329.0	...
5939847	  748.6	  545.2	 6323.0	...
5939848	  748.7	  545.1	 6318.0	...
5939849	  748.1	  545.3	 6313.0	...
5939850	  747.6	  545.7	 6313.0	...
5939851	  747.5	  545.7	 6313.0	...
5939852	  747.9	  545.4	 6313.0	...
5939853	  748.3	  545.2	 6314.0	...
5939854	  748.3	  545.4	 6314.0	...
5939855	  748.4	  545.7	 6315.0	...
5939856	  748.5	  545.9	 6317.0	...
5939857	  748.6	  546.0	 6317.0	...
5939858	  748.5	  545.9	 6318.0	...
5939859	  748.5	  545.8	 6316.0	...
5939860	  748.4	  545.6	 6314.0	...
5939861	  748.5	  545.6	 6314.0	...
5939862	  748.9	  545.4	 6316.0	...
5939863	  749.3	  545.3	 6317.0	...
5939864	  749.5	  545.5	 6315.0	...
5939865	  749.7	  545.8	 6313.0	...
5939866	  749.9	  546.2	 6315.0	...
5939867	  750.2	  546.5	 6316.0	...
5939868	  750.3	  546.8	 6318.0	...
5939869	  750.4	  547.3	 6319.0	...
5939870	  750.3	  547.5	 6318.0	...
5939871	  750.2	  547.6	 6315.0	...
5939872	  750.0	  547.6	 6313.0	...
5939873	  749.8	  547.5	 6311.0	...
5939874	  749.4	  547.6	 6310.0	...
5939875	  749.2	  547.6	 6309.0	...
5939876	  748.9	  547.7	 6308.0	...
5939877	  748.9	  547.8	 6308.0	...
5939878	  748.8	  547.9	 6308.0	...
5939879	  749.1	  547.8	 6307.0	...
5939880	  749.5	  547.6	 6306.0	...
5939881	  749.9	  547.5	 6306.0	...
5939882	  749.5	  547.5	 6309.0	...
5939883	  749.1	  547.6	 6311.0	...
5939884	  748.8	  547.8	 6314.0	...
5939885	  748.9	  548.0	 6315.0	...
5939886	  749.0	  547.8	 6317.0	...
5939887	  748.8	  547.4	 6317.0	...
5939888	  748.3	  547.1	 6316.0	...
5939889	  747.8	  547.3	 6313.0	...
5939890	  747.6	  547.5	 6310.0	...
5939891	  747.8	  547.6	 6307.0	...
5939892	  747.9	  547.6	 6307.0	...
5939893	  748.0	  547.3	 6307.0	...
5939894	  747.9	  547.2	 6308.0	...
5939895	  747.8	  547.1	 6310.0	...
5939896	  747.6	  547.3	 6311.0	...
5939897	  747.4	  547.8	 6312.0	...
5939898	  747.2	  548.2	 6313.0	...
5939899	  747.2	  548.5	 6313.0	...
5939900	  747.2	  548.6	 6313.0	...
5939901	  747.2	  548.5	 6313.0	...
5939902	  747.2	  548.5	 6312.0	...
5939903	  747.3	  548.4	 6310.0	...
5939904	  747.5	  548.4	 6309.0	...
5939905	  747.1	  548.1	 6307.0	...
5939906	  746.5	  547.9	 6308.0	...
5939907	  746.3	  547.7	 6309.0	...
5939908	  746.6	  547.6	 6310.0	...
5939909	  746.8	  547.1	 6310.0	...
5939910	  746.6	  546.7	 6309.0	...
5939911	  746.5	  546.2	 6309.0	...
5939912	  746.5	  546.7	 6309.0	...
5939913	  746.4	  547.3	 6306.0	...
5939914	  746.0	  548.0	 6302.0	...
5939915	  745.6	  548.0	 6298.0	...
5939916	  745.5	  548.0	 6299.0	...
5939917	  745.8	  548.2	 6300.0	...
5939918	  746.0	  548.4	 6301.0	...
5939919	  745.9	  548.0	 6300.0	...
5939920	  745.8	  547.3	 6296.0	...
5939921	  745.7	  547.1	 6292.0	...
5939922	  745.8	  547.6	 6289.0	...
5939923	  745.9	  548.3	 6289.0	...
5939924	  745.8	  548.5	 6293.0	...
5939925	  745.8	  548.7	 6296.0	...
MSG	5939926 0000 _ Number Off
5939926	  745.7	  548.8	 6300.0	...
5939927	  745.3	  548.8	 6300.0	...
5939928	  745.1	  548.2	 6298.0	...
5939929	  745.0	  547.7	 6294.0	...
5939930	  745.2	  547.3	 6290.0	...
5939931	  745.3	  547.5	 6292.0	...
5939932	  745.3	  547.7	 6296.0	...
5939933	  745.3	  548.1	 6298.0	...
5939934	  745.4	  548.4	 6296.0	...
5939935	  745.8	  548.0	 6294.0	...
5939936	  746.1	  547.4	 6292.0	...
5939937	  746.6	  547.0	 6291.0	...
5939938	  746.7	  547.2	 6290.0	...
5939939	  746.1	  547.5	 6290.0	...
5939940	  745.5	  548.2	 6289.0	...
5939941	  744.8	  548.9	 6288.0	...
5939942	  744.7	  549.3	 6287.0	...
5939943	  744.7	  549.2	 6287.0	...
5939944	  744.7	  549.1	 6286.0	...
5939945	  744.7	  549.0	 6287.0	...
5939946	  744.7	  548.7	 6288.0	...
5939947	  744.7	  548.6	 6289.0	...
5939948	  744.7	  548.7	 6290.0	...
5939949	  744.7	  548.8	 6291.0	...
5939950	  744.7	  548.8	 6293.0	...
5939951	  744.7	  549.1	 6294.0	...
5939952	  744.8	  549.5	 6295.0	...
5939953	  744.8	  549.3	 6294.0	...
5939954	  744.7	  548.8	 6292.0	...
5939955	  744.8	  548.3	 6291.0	...
5939956	  745.1	  548.2	 6291.0	...
5939957	  745.5	  548.1	 6291.0	...
5939958	  745.7	  548.0	 6290.0	...
5939959	  745.8	  548.1	 6288.0	...
5939960	  745.6	  548.2	 6287.0	...
5939961	  745.5	  548.3	 6288.0	...
5939962	  745.4	  548.2	 6288.0	...
5939963	  745.3	  548.0	 6288.0	...
5939964	  745.3	  547.9	 6289.0	...
5939965	  745.3	  547.9	 6292.0	...
5939966	  745.4	  547.9	 6294.0	...
5939967	  745.4	  547.8	 6294.0	...
5939968	  745.4	  547.8	 6292.0	...
5939969	  745.2	  547.9	 6292.0	...
5939970	  745.0	  548.0	 6292.0	...
5939971	  745.0	  548.2	 6292.0	...
5939972	  745.1	  548.1	 6292.0	...
5939973	  745.2	  547.7	 6291.0	...
5939974	  744.8	  547.2	 6291.0	...
5939975	  744.4	  546.9	 6290.0	...
5939976	  743.7	  546.6	 6293.0	...
5939977	  743.7	  546.4	 6296.0	...
5939978	  743.6	  546.1	 6299.0	...
5939979	  743.7	  545.9	 6301.0	...
5939980	  743.8	  546.1	 6302.0	...
5939981	  743.6	  546.5	 6303.0	...
5939982	  743.4	  546.9	 6303.0	...
5939983	  743.1	  546.9	 6302.0	...
5939984	  743.2	  547.0	 6300.0	...
5939985	  743.3	  547.5	 6297.0	...
5939986	  743.4	  547.8	 6297.0	...
5939987	  744.0	  548.1	 6295.0	...
5939988	  744.4	  548.1	 6293.0	...
5939989	  744.2	  548.1	 6292.0	...
5939990	  743.5	  548.1	 6292.0	...
5939991	  742.9	  548.0	 6292.0	...
5939992	  743.2	  547.8	 6293.0	...
5939993	  743.4	  547.8	 6295.0	...
5939994	  743.6	  547.9	 6297.0	...
5939995	  743.8	  548.0	 6297.0	...
5939996	  743.9	  548.0	 6295.0	...
5939997	  743.9	  548.1	 6293.0	...
5939998	  743.9	  548.2	 6291.0	...
5939999	  743.6	  548.3	 6292.0	...
5940000	  743.4	  548.1	 6291.0	...
5940001	  743.1	  547.6	 6290.0	...
5940002	  743.1	  547.0	 6292.0	...
5940003	  743.2	  546.7	 6294.0	...
5940004	  743.4	  546.6	 6295.0	...
5940005	  743.5	  546.8	 6294.0	...
5940006	  743.5	  547.2	 6294.0	...
5940007	  743.4	  547.6	 6295.0	...
5940008	  743.1	  547.7	 6299.0	...
5940009	  742.8	  547.6	 6301.0	...
5940010	  742.6	  547.5	 6305.0	...
5940011	  742.8	  547.3	 6307.0	...
5940012	  743.2	  547.4	 6310.0	...
5940013	  743.6	  547.8	 6310.0	...
5940014	  743.7	  548.0	 6310.0	...
5940015	  743.7	  548.0	 6310.0	...
5940016	  743.6	  547.8	 6310.0	...
5940017	  743.6	  548.2	 6309.0	...
5940018	  743.6	  548.5	 6303.0	...
5940019	  743.6	  548.9	 6298.0	...
5940020	  743.7	  549.0	 6290.0	...
5940021	  743.7	  548.6	 6289.0	...
5940022	  743.6	  548.1	 6288.0	...
5940023	  743.5	  547.4	 6290.0	...
5940024	  743.2	  547.3	 6291.0	...
5940025	  742.7	  547.2	 6292.0	...
5940026	  742.3	  547.1	 6292.0	...
5940027	  742.4	  547.7	 6293.0	...
5940028	  742.5	  548.3	 6294.0	...
5940029	  742.3	  549.0	 6296.0	...
5940030	  741.9	  548.8	 6298.0	...
5940031	  741.5	  548.6	 6301.0	...
5940032	  741.5	  548.4	 6306.0	...
5940033	  741.5	  548.5	 6310.0	...
5940034	  741.2	  548.1	 6311.0	...
5940035	  740.9	  547.7	 6302.0	...
5940036	  741.3	  547.6	 6292.0	...
5940037	  741.9	  548.0	 6285.0	...
5940038	  742.5	  548.3	 6286.0	...
5940039	  742.6	  548.3	 6292.0	...
5940040	  742.4	  548.5	 6299.0	...
5940041	  741.8	  549.0	 6307.0	...
5940042	  741.2	  548.5	 6309.0	...
5940043	  740.9	  547.6	 6312.0	...
5940044	  740.8	  547.4	 6311.0	...
5940045	  740.7	  548.1	 6311.0	...
5940046	  740.7	  548.9	 6311.0	...
5940047	  740.8	  549.1	 6308.0	...
5940048	  740.8	  549.2	 6305.0	...
5940049	  740.7	  549.4	 6302.0	...
5940050	  740.7	  549.6	 6302.0	...
5940051	  740.9	  549.5	 6301.0	...
5940052	  741.2	  549.3	 6299.0	...
5940053	  741.2	  549.5	 6301.0	...
5940054	  740.9	  549.9	 6304.0	...
5940055	  740.7	  550.3	 6305.0	...
5940056	  740.9	  550.3	 6302.0	...
5940057	  741.1	  550.2	 6301.0	...
5940058	  740.9	  550.2	 6300.0	...
5940059	  740.7	  550.3	 6301.0	...
5940060	  740.5	  550.3	 6301.0	...
5940061	  740.6	  550.1	 6303.0	...
5940062	  740.8	  549.9	 6305.0	...
5940063	  740.9	  549.7	 6306.0	...
5940064	  740.8	  549.6	 6306.0	...
5940065	  740.7	  549.8	 6306.0	...
5940066	  740.6	  550.1	 6304.0	...
5940067	  740.7	  550.9	 6302.0	...
5940068	  740.9	  551.7	 6303.0	...
5940069	  741.6	  552.2	 6306.0	...
5940070	  742.2	  552.3	 6306.0	...
5940071	  742.9	  552.2	 6303.0	...
5940072	  741.9	  551.7	 6299.0	...
5940073	  740.9	  551.2	 6299.0	...
5940074	  740.4	  550.5	 6299.0	...
5940075	  740.8	  550.4	 6300.0	...
5940076	  741.2	  550.2	 6300.0	...
5940077	  740.9	  550.2	 6299.0	...
5940078	  740.7	  550.7	 6297.0	...
5940079	  740.6	  551.3	 6296.0	...
5940080	  740.7	  551.5	 6296.0	...
5940081	  740.5	  551.1	 6298.0	...
5940082	  740.3	  550.5	 6299.0	...
5940083	  740.6	  550.3	 6299.0	...
5940084	  741.2	  550.5	 6299.0	...
5940085	  742.0	  551.0	 6299.0	...
5940086	  742.3	  551.4	 6299.0	...
5940087	  742.2	  551.4	 6297.0	...
5940088	  742.0	  551.5	 6296.0	...
5940089	  741.6	  550.9	 6294.0	...
5940090	  740.5	  550.5	 6293.0	...
5940091	  739.4	  549.9	 6293.0	...
5940092	  738.5	  549.9	 6293.0	...
5940093	  738.7	  549.9	 6292.0	...
5940094	  738.9	  550.3	 6290.0	...
5940095	  738.9	  551.1	 6288.0	...
5940096	  738.7	  551.8	 6288.0	...
5940097	  738.5	  551.7	 6287.0	...
5940098	  738.4	  551.2	 6290.0	...
5940099	  738.2	  550.8	 6292.0	...
5940100	  738.1	  550.9	 6296.0	...
5940101	  738.1	  551.1	 6296.0	...
5940102	  738.4	  551.5	 6297.0	...
5940103	  738.5	  551.8	 6296.0	...
5940104	  738.5	  552.0	 6293.0	...
5940105	  738.3	  552.0	 6290.0	...
5940106	  738.1	  551.9	 6286.0	...
5940107	  738.0	  551.7	 6284.0	...
5940108	  738.0	  551.7	 6283.0	...
5940109	  738.0	  551.9	 6283.0	...
5940110	  738.2	  552.5	 6284.0	...
5940111	  738.6	  552.9	 6286.0	...
5940112	  739.0	  553.1	 6287.0	...
5940113	  739.0	  553.0	 6287.0	...
5940114	  738.8	  553.0	 6288.0	...
5940115	  738.7	  553.6	 6289.0	...
5940116	  738.9	  554.2	 6287.0	...
5940117	  738.8	  554.2	 6284.0	...
5940118	  738.4	  553.7	 6281.0	...
5940119	  738.0	  553.3	 6281.0	...
5940120	  738.0	  553.7	 6280.0	...
5940121	  738.3	  554.1	 6279.0	...
5940122	  738.6	  554.5	 6278.0	...
5940123	  738.6	  554.4	 6279.0	...
5940124	  738.8	  554.5	 6280.0	...
5940125	  738.9	  554.7	 6280.0	...
5940126	  739.1	  554.9	 6278.0	...
MSG	5940127 0000 _ Number On
5940127	  739.3	  554.8	 6276.0	...
5940128	  739.6	  554.2	 6277.0	...
5940129	  739.9	  553.6	 6280.0	...
5940130	  739.4	  554.0	 6282.0	...
5940131	  738.7	  554.9	 6284.0	...
5940132	  737.6	  554.9	 6285.0	...
5940133	  737.2	  554.1	 6287.0	...
5940134	  737.0	  553.8	 6289.0	...
5940135	  737.3	  554.4	 6290.0	...
5940136	  737.9	  555.0	 6285.0	...
5940137	  738.4	  554.9	 6282.0	...
5940138	  738.8	  554.8	 6276.0	...
5940139	  738.9	  554.6	 6274.0	...
5940140	  739.1	  554.4	 6274.0	...
5940141	  739.3	  554.3	 6276.0	...
5940142	  739.5	  554.5	 6278.0	...
5940143	  739.8	  554.9	 6278.0	...
5940144	  740.0	  555.3	 6280.0	...
5940145	  740.2	  555.4	 6282.0	...
5940146	  740.1	  555.3	 6281.0	...
5940147	  740.2	  555.2	 6277.0	...
5940148	  740.4	  555.2	 6274.0	...
5940149	  740.6	  555.0	 6275.0	...
5940150	  740.6	  554.7	 6276.0	...
5940151	  740.5	  554.3	 6275.0	...
5940152	  740.4	  554.1	 6273.0	...
5940153	  740.1	  554.7	 6271.0	...
5940154	  739.5	  555.5	 6270.0	...
5940155	  738.9	  556.0	 6270.0	...
5940156	  739.2	  555.7	 6270.0	...
5940157	  739.8	  555.3	 6272.0	...
5940158	  740.2	  555.3	 6273.0	...
5940159	  740.0	  555.8	 6273.0	...
5940160	  739.7	  556.2	 6273.0	...
5940161	  739.5	  556.6	 6273.0	...
5940162	  739.6	  556.8	 6273.0	...
5940163	  739.6	  557.0	 6275.0	...
5940164	  739.4	  557.0	 6276.0	...
5940165	  739.1	  557.0	 6275.0	...
5940166	  738.8	  556.8	 6274.0	...
5940167	  738.2	  556.6	 6271.0	...
5940168	  737.8	  556.7	 6268.0	...
5940169	  737.6	  556.8	 6265.0	...
5940170	  737.7	  556.8	 6264.0	...
5940171	  737.8	  556.6	 6264.0	...
5940172	  737.7	  556.3	 6265.0	...
5940173	  737.7	  556.1	 6263.0	...
5940174	  738.3	  555.8	 6260.0	...
5940175	  738.8	  555.7	 6256.0	...
5940176	  739.4	  555.6	 6254.0	...
5940177	  739.2	  555.9	 6256.0	...
5940178	  739.2	  556.1	 6259.0	...
5940179	  739.4	  556.3	 6262.0	...
5940180	  739.2	  556.4	 6262.0	...
5940181	  739.1	  556.5	 6262.0	...
5940182	  739.4	  556.5	 6261.0	...
5940183	  739.9	  556.4	 6260.0	...
5940184	  740.5	  556.4	 6259.0	...
5940185	  741.0	  556.4	 6258.0	...
5940186	  741.5	  556.2	 6258.0	...
5940187	  741.8	  556.1	 6257.0	...
5940188	  741.6	  556.3	 6255.0	...
5940189	  741.4	  556.6	 6249.0	...
5940190	  741.4	  557.4	 6243.0	...
5940191	  741.0	  558.0	 6238.0	...
5940192	  740.4	  558.6	 6237.0	...
5940193	  739.9	  557.7	 6236.0	...
5940194	  739.5	  556.5	 6236.0	...
5940195	  739.2	  555.3	 6235.0	...
5940196	  740.0	  555.1	 6237.0	...
5940197	  741.3	  555.2	 6239.0	...
5940198	  742.0	  555.4	 6239.0	...
5940199	  741.4	  555.6	 6236.0	...
5940200	  740.8	  556.1	 6233.0	...
5940201	  740.8	  556.5	 6234.0	...
5940202	  740.7	  556.6	 6234.0	...
5940203	  740.5	  556.4	 6232.0	...
5940204	  740.2	  556.1	 6228.0	...
5940205	  740.1	  556.1	 6225.0	...
5940206	  740.0	  556.2	 6226.0	...
5940207	  739.9	  556.1	 6226.0	...
5940208	  740.0	  556.0	 6226.0	...
5940209	  740.6	  556.0	 6226.0	...
5940210	  741.1	  556.2	 6225.0	...
5940211	  740.7	  557.1	 6222.0	...
5940212	  739.9	  557.8	 6219.0	...
5940213	  739.2	  557.9	 6217.0	...
5940214	  739.2	  557.4	 6216.0	...
5940215	  739.0	  557.2	 6217.0	...
5940216	  738.9	  557.9	 6219.0	...
5940217	  738.6	  558.6	 6222.0	...
5940218	  738.6	  559.0	 6222.0	...
5940219	  738.5	  558.8	 6222.0	...
5940220	  738.7	  558.6	 6222.0	...
5940221	  739.0	  558.4	 6222.0	...
5940222	  739.4	  558.2	 6223.0	...
5940223	  739.9	  557.9	 6223.0	...
5940224	  740.3	  557.5	 6223.0	...
5940225	  741.2	  557.7	 6222.0	...
5940226	  742.0	  558.0	 6221.0	...
5940227	  742.6	  558.4	 6218.0	...
5940228	  742.5	  558.1	 6214.0	...
5940229	  742.1	  557.9	 6211.0	...
5940230	  741.8	  557.7	 6212.0	...
5940231	  741.6	  557.7	 6214.0	...
5940232	  741.6	  557.7	 6218.0	...
5940233	  741.7	  557.7	 6221.0	...
5940234	  741.8	  557.6	 6221.0	...
5940235	  741.7	  557.5	 6217.0	...
5940236	  741.4	  557.4	 6213.0	...
5940237	  741.7	  557.2	 6212.0	...
5940238	  742.2	  557.4	 6212.0	...
5940239	  742.3	  557.7	 6210.0	...
5940240	  741.9	  558.1	 6208.0	...
5940241	  741.5	  558.2	 6204.0	...
5940242	  741.4	  558.2	 6204.0	...
5940243	  741.3	  558.2	 6203.0	...
5940244	  741.8	  558.6	 6202.0	...
5940245	  742.4	  559.1	 6202.0	...
5940246	  743.1	  559.3	 6202.0	...
5940247	  743.2	  558.8	 6204.0	...
5940248	  743.1	  558.2	 6205.0	...
5940249	  742.8	  558.1	 6205.0	...
5940250	  742.5	  558.3	 6203.0	...
5940251	  742.2	  558.7	 6201.0	...
5940252	  742.2	  559.4	 6201.0	...
5940253	  742.3	  560.1	 6200.0	...
5940254	  742.5	  560.8	 6199.0	...
5940255	  742.6	  560.7	 6199.0	...
5940256	  742.6	  560.5	 6202.0	...
5940257	  742.7	  560.3	 6205.0	...
5940258	  742.9	  560.1	 6207.0	...
5940259	  743.2	  559.9	 6208.0	...
5940260	  743.3	  559.4	 6209.0	...
5940261	  743.3	  559.0	 6211.0	...
5940262	  743.3	  559.0	 6212.0	...
5940263	  743.1	  559.0	 6212.0	...
5940264	  743.0	  559.7	 6209.0	...
5940265	  743.3	  560.2	 6205.0	...
5940266	  743.8	  560.2	 6200.0	...
5940267	  744.3	  559.7	 6197.0	...
5940268	  744.5	  559.2	 6196.0	...
5940269	  744.7	  559.1	 6195.0	...
5940270	  744.7	  559.0	 6194.0	...
5940271	  744.7	  558.7	 6191.0	...
5940272	  744.6	  558.5	 6187.0	...
5940273	  744.6	  558.3	 6189.0	...
5940274	  744.6	  558.0	 6193.0	...
5940275	  744.4	  557.5	 6198.0	...
5940276	  743.9	  557.0	 6198.0	...
5940277	  743.7	  557.2	 6198.0	...
5940278	  743.5	  557.6	 6198.0	...
5940279	  743.8	  557.9	 6198.0	...
5940280	  744.0	  558.0	 6197.0	...
5940281	  744.1	  558.0	 6197.0	...
5940282	  744.1	  558.1	 6198.0	...
5940283	  744.2	  558.3	 6198.0	...
5940284	  744.4	  558.6	 6198.0	...
5940285	  744.5	  558.8	 6196.0	...
5940286	  744.5	  558.8	 6191.0	...
5940287	  744.1	  558.6	 6187.0	...
5940288	  743.9	  558.9	 6185.0	...
5940289	  743.6	  559.5	 6185.0	...
5940290	  743.7	  560.1	 6184.0	...
5940291	  743.7	  560.2	 6184.0	...
5940292	  743.7	  560.2	 6183.0	...
5940293	  743.7	  560.4	 6183.0	...
5940294	  743.6	  560.5	 6182.0	...
5940295	  743.5	  560.3	 6182.0	...
5940296	  743.4	  559.9	 6182.0	...
5940297	  743.5	  559.5	 6182.0	...
5940298	  743.3	  559.4	 6182.0	...
5940299	  742.9	  559.2	 6183.0	...
5940300	  742.4	  559.0	 6183.0	...
5940301	  742.1	  558.9	 6183.0	...
5940302	  742.2	  558.9	 6181.0	...
5940303	  742.6	  558.9	 6181.0	...
5940304	  742.9	  559.0	 6182.0	...
5940305	  743.0	  559.1	 6182.0	...
5940306	  743.2	  559.0	 6182.0	...
5940307	  743.6	  558.9	 6181.0	...
5940308	  744.0	  559.1	 6178.0	...
5940309	  744.3	  559.4	 6175.0	...
5940310	  744.5	  559.6	 6174.0	...
5940311	  744.5	  559.6	 6177.0	...
5940312	  744.6	  559.6	 6180.0	...
5940313	  744.1	  559.7	 6181.0	...
5940314	  743.7	  559.8	 6179.0	...
5940315	  743.8	  559.8	 6177.0	...
5940316	  744.3	  559.7	 6177.0	...
5940317	  744.7	  559.5	 6176.0	...
5940318	  744.7	  559.4	 6175.0	...
5940319	  744.7	  559.4	 6174.0	...
5940320	  744.7	  559.4	 6173.0	...
5940321	  744.8	  559.7	 6172.0	...
5940322	  745.0	  560.0	 6171.0	...
5940323	  745.1	  559.7	 6170.0	...
5940324	  744.7	  559.2	 6170.0	...
5940325	  744.2	  558.6	 6170.0	...
5940326	  743.7	  558.5	 6170.0	...
5940327	  743.5	  559.4	 6170.0	...
5940328	  743.4	  560.4	 6174.0	...
5940329	  743.4	  561.1	 6177.0	...
5940330	  743.6	  561.0	 6180.0	...
5940331	  743.7	  560.5	 6181.0	...
5940332	  743.7	  560.1	 6177.0	...
5940333	  743.8	  559.9	 6173.0	...
5940334	  744.5	  560.0	 6170.0	...
5940335	  745.4	  560.4	 6172.0	...
5940336	  746.3	  560.6	 6174.0	...
5940337	  746.6	  560.8	 6174.0	...
5940338	  746.2	  560.4	 6174.0	...
5940339	  745.7	  559.1	 6174.0	...
5940340	  745.3	  557.8	 6173.0	...
5940341	  745.5	  556.8	 6171.0	...
5940342	  745.8	  556.4	 6170.0	...
5940343	  746.0	  556.0	 6170.0	...
5940344	  745.8	  555.7	 6167.0	...
5940345	  745.6	  555.7	 6164.0	...
5940346	  745.4	  555.7	 6161.0	...
5940347	  745.1	  555.7	 6161.0	...
5940348	  744.6	  556.0	 6160.0	...
5940349	  744.5	  556.3	 6159.0	...
5940350	  744.3	  556.5	 6160.0	...
5940351	  744.3	  556.3	 6162.0	...
EFIX R   5939031	5940351	1321	  757.5	  555.5	   6171
SSACC R  5940352
5940352	  744.3	  556.1	 6161.0	...
5940353	  744.3	  556.0	 6159.0	...
5940354	  744.3	  555.9	 6157.0	...
5940355	  744.3	  555.5	 6157.0	...
5940356	  744.3	  555.1	 6157.0	...
5940357	  744.7	  554.9	 6156.0	...
5940358	  744.9	  553.4	 6155.0	...
5940359	  746.0	  549.1	 6154.0	...
5940360	  750.1	  532.3	 6190.0	...
5940361	  754.4	  517.1	 6227.0	...
5940362	  757.7	  505.7	 6263.0	...
5940363	  757.8	  509.3	 6254.0	...
5940364	  757.8	  518.8	 6233.0	...
5940365	  758.3	  534.2	 6190.0	...
5940366	  758.7	  557.0	 6132.0	...
5940367	  760.2	  583.0	 6059.0	...
5940368	  761.5	  615.0	 5965.0	...
5940369	  762.6	  651.0	 5856.0	...
5940370	  764.1	  693.5	 5731.0	...
5940371	  766.5	  739.1	 5605.0	...
5940372	  770.2	  789.0	 5465.0	...
5940373	  775.7	  841.4	 5318.0	...
5940374	  784.1	  896.7	 5167.0	...
5940375	  793.7	  954.3	 5012.0	...
5940376	  804.0	 1016.4	 4842.0	...
5940377	  812.7	 1081.3	 4659.0	...
5940378	  820.4	 1150.3	 4468.0	...
5940379	  825.0	 1222.2	 4275.0	...
5940380	  827.4	 1299.9	 4074.0	...
5940381	  831.4	 1379.3	 3871.0	...
5940382	  836.7	 1458.9	 3662.0	...
5940383	  841.6	 1538.0	 3456.0	...
5940384	  843.4	 1618.2	 3245.0	...
5940385	  844.0	 1701.8	 3034.0	...
5940386	  844.8	 1783.7	 2823.0	...
5940387	  847.2	 1866.7	 2611.0	...
5940388	  854.2	 1954.2	 2410.0	...
5940389	  860.6	 2016.9	 2276.0	...
5940390	  865.6	 2050.7	 2214.0	...
5940391	  865.6	 2050.7	 2214.0	...
SBLINK R 5940392
5940392	   .	   .	    0.0	...
5940393	   .	   .	    0.0	...
5940394	   .	   .	    0.0	...
5940395	   .	   .	    0.0	...
5940396	   .	   .	    0.0	...
5940397	   .	   .	    0.0	...
5940398	   .	   .	    0.0	...
5940399	   .	   .	    0.0	...
5940400	   .	   .	    0.0	...
5940401	   .	   .	    0.0	...
5940402	   .	   .	    0.0	...
5940403	   .	   .	    0.0	...
5940404	   .	   .	    0.0	...
5940405	   .	   .	    0.0	...
5940406	   .	   .	    0.0	...
5940407	   .	   .	    0.0	...
5940408	   .	   .	    0.0	...
5940409	   .	   .	    0.0	...
5940410	   .	   .	    0.0	...
5940411	   .	   .	    0.0	...
5940412	   .	   .	    0.0	...
5940413	   .	   .	    0.0	...
5940414	   .	   .	    0.0	...
5940415	   .	   .	    0.0	...
5940416	   .	   .	    0.0	...
5940417	   .	   .	    0.0	...
5940418	   .	   .	    0.0	...
5940419	   .	   .	    0.0	...
5940420	   .	   .	    0.0	...
5940421	   .	   .	    0.0	...
5940422	   .	   .	    0.0	...
5940423	   .	   .	    0.0	...
5940424	   .	   .	    0.0	...
5940425	   .	   .	    0.0	...
5940426	   .	   .	    0.0	...
5940427	   .	   .	    0.0	...
5940428	   .	   .	    0.0	...
5940429	   .	   .	    0.0	...
5940430	   .	   .	    0.0	...
5940431	   .	   .	    0.0	...
5940432	   .	   .	    0.0	...
5940433	   .	   .	    0.0	...
5940434	   .	   .	    0.0	...
5940435	   .	   .	    0.0	...
5940436	   .	   .	    0.0	...
5940437	   .	   .	    0.0	...
5940438	   .	   .	    0.0	...
5940439	   .	   .	    0.0	...
5940440	   .	   .	    0.0	...
MSG	5940441 0000 _ Number Off
5940441	   .	   .	    0.0	...
5940442	   .	   .	    0.0	...
5940443	   .	   .	    0.0	...
5940444	   .	   .	    0.0	...
5940445	   .	   .	    0.0	...
5940446	   .	   .	    0.0	...
5940447	   .	   .	    0.0	...
5940448	   .	   .	    0.0	...
5940449	   .	   .	    0.0	...
5940450	   .	   .	    0.0	...
5940451	   .	   .	    0.0	...
5940452	   .	   .	    0.0	...
5940453	   .	   .	    0.0	...
5940454	   .	   .	    0.0	...
5940455	   .	   .	    0.0	...
5940456	   .	   .	    0.0	...
5940457	   .	   .	    0.0	...
5940458	   .	   .	    0.0	...
5940459	   .	   .	    0.0	...
5940460	   .	   .	    0.0	...
5940461	   .	   .	    0.0	...
5940462	   .	   .	    0.0	...
5940463	   .	   .	    0.0	...
5940464	   .	   .	    0.0	...
5940465	   .	   .	    0.0	...
5940466	   .	   .	    0.0	...
5940467	   .	   .	    0.0	...
5940468	   .	   .	    0.0	...
5940469	   .	   .	    0.0	...
5940470	   .	   .	    0.0	...
5940471	   .	   .	    0.0	...
5940472	   .	   .	    0.0	...
5940473	   .	   .	    0.0	...
5940474	   .	   .	    0.0	...
5940475	   .	   .	    0.0	...
5940476	   .	   .	    0.0	...
5940477	   .	   .	    0.0	...
5940478	   .	   .	    0.0	...
5940479	   .	   .	    0.0	...
5940480	   .	   .	    0.0	...
5940481	   .	   .	    0.0	...
5940482	   .	   .	    0.0	...
5940483	   .	   .	    0.0	...
5940484	   .	   .	    0.0	...
5940485	   .	   .	    0.0	...
5940486	   .	   .	    0.0	...
5940487	   .	   .	    0.0	...
5940488	   .	   .	    0.0	...
5940489	   .	   .	    0.0	...
5940490	   .	   .	    0.0	...
5940491	   .	   .	    0.0	...
5940492	   .	   .	    0.0	...
5940493	   .	   .	    0.0	...
5940494	   .	   .	    0.0	...
5940495	   .	   .	    0.0	...
5940496	   .	   .	    0.0	...
5940497	   .	   .	    0.0	...
5940498	   .	   .	    0.0	...
5940499	   .	   .	    0.0	...
5940500	   .	   .	    0.0	...
5940501	   .	   .	    0.0	...
5940502	   .	   .	    0.0	...
5940503	   .	   .	    0.0	...
EBLINK R 5940392	5940503	112
5940504	  902.8	 2065.5	 2208.0	...
5940505	  902.8	 2065.5	 2208.0	...
5940506	  901.4	 2050.2	 2233.0	...
5940507	  900.3	 2020.2	 2281.0	...
5940508	  899.5	 1977.2	 2354.0	...
5940509	  899.5	 1935.8	 2430.0	...
5940510	  899.4	 1894.6	 2511.0	...
5940511	  897.2	 1854.2	 2595.0	...
5940512	  893.6	 1815.8	 2679.0	...
5940513	  888.4	 1780.0	 2760.0	...
5940514	  885.1	 1745.8	 2843.0	...
5940515	  883.8	 1712.8	 2927.0	...
5940516	  883.0	 1675.2	 3025.0	...
5940517	  881.2	 1643.1	 3104.0	...
5940518	  875.0	 1611.9	 3174.0	...
5940519	  869.7	 1587.0	 3230.0	...
5940520	  867.6	 1556.4	 3295.0	...
5940521	  877.4	 1519.7	 3382.0	...
5940522	  887.1	 1483.8	 3466.0	...
5940523	  895.2	 1448.5	 3554.0	...
5940524	  896.8	 1420.1	 3624.0	...
5940525	  898.6	 1392.0	 3698.0	...
5940526	  898.2	 1364.4	 3772.0	...
5940527	  895.6	 1339.6	 3836.0	...
5940528	  893.4	 1320.1	 3880.0	...
5940529	  892.4	 1296.8	 3937.0	...
5940530	  892.8	 1277.8	 3982.0	...
5940531	  892.3	 1249.8	 4057.0	...
5940532	  889.5	 1229.2	 4112.0	...
5940533	  886.4	 1203.1	 4186.0	...
5940534	  883.3	 1182.2	 4246.0	...
5940535	  880.7	 1162.7	 4302.0	...
5940536	  878.1	 1143.4	 4357.0	...
5940537	  874.8	 1124.6	 4407.0	...
5940538	  872.3	 1105.0	 4464.0	...
5940539	  868.7	 1086.2	 4508.0	...
5940540	  866.0	 1068.4	 4554.0	...
5940541	  864.4	 1049.0	 4603.0	...
5940542	  862.9	 1031.1	 4653.0	...
5940543	  852.9	 1018.1	 4688.0	...
5940544	  842.9	 1005.0	 4727.0	...
5940545	  833.4	  989.9	 4776.0	...
5940546	  832.1	  971.4	 4833.0	...
5940547	  830.3	  955.0	 4880.0	...
5940548	  828.6	  941.2	 4919.0	...
5940549	  825.6	  927.5	 4962.0	...
5940550	  822.8	  914.1	 4999.0	...
5940551	  820.3	  900.0	 5039.0	...
5940552	  818.6	  885.4	 5079.0	...
5940553	  815.9	  871.2	 5120.0	...
5940554	  813.4	  857.8	 5161.0	...
5940555	  810.9	  843.8	 5197.0	...
5940556	  809.8	  829.8	 5237.0	...
5940557	  808.6	  815.6	 5275.0	...
5940558	  807.8	  802.9	 5311.0	...
5940559	  807.1	  790.4	 5354.0	...
5940560	  806.7	  777.9	 5390.0	...
5940561	  806.4	  765.6	 5432.0	...
5940562	  805.9	  752.6	 5464.0	...
5940563	  805.6	  741.2	 5497.0	...
5940564	  805.1	  729.5	 5528.0	...
5940565	  804.5	  718.3	 5561.0	...
5940566	  803.6	  707.1	 5594.0	...
5940567	  803.2	  695.5	 5628.0	...
5940568	  802.9	  684.3	 5660.0	...
5940569	  802.5	  673.5	 5694.0	...
5940570	  801.5	  663.7	 5728.0	...
5940571	  800.6	  654.5	 5757.0	...
5940572	  799.7	  643.9	 5789.0	...
5940573	  799.5	  634.7	 5817.0	...
5940574	  799.4	  625.9	 5842.0	...
5940575	  799.4	  617.8	 5865.0	...
5940576	  798.5	  608.0	 5888.0	...
5940577	  797.6	  598.9	 5915.0	...
5940578	  796.8	  590.2	 5940.0	...
5940579	  796.3	  583.2	 5966.0	...
5940580	  796.2	  575.8	 5987.0	...
5940581	  796.2	  568.2	 6012.0	...
5940582	  796.5	  560.9	 6034.0	...
5940583	  797.2	  554.3	 6052.0	...
5940584	  797.5	  547.9	 6073.0	...
5940585	  797.1	  542.5	 6086.0	...
5940586	  795.9	  536.0	 6100.0	...
5940587	  795.4	  531.1	 6113.0	...
5940588	  795.1	  525.3	 6131.0	...
5940589	  794.2	  520.6	 6151.0	...
5940590	  793.0	  516.5	 6165.0	...
5940591	  791.8	  511.7	 6180.0	...
5940592	  791.3	  506.9	 6196.0	...
5940593	  791.0	  502.5	 6213.0	...
5940594	  790.7	  500.2	 6224.0	...
5940595	  790.1	  496.7	 6238.0	...
ESACC R  5940352	5940595	244	  744.3	  556.1	  790.1	  496.7	   1.59	   1383
SFIX R   5940596
5940596	  790.6	  489.5	 6252.0	...
5940597	  791.3	  482.5	 6268.0	...
5940598	  791.5	  478.8	 6276.0	...
5940599	  790.4	  477.2	 6281.0	...
5940600	  789.3	  475.6	 6285.0	...
5940601	  789.0	  473.9	 6289.0	...
5940602	  788.8	  471.3	 6295.0	...
5940603	  788.9	  468.6	 6302.0	...
5940604	  788.9	  464.9	 6309.0	...
5940605	  788.6	  462.7	 6318.0	...
5940606	  788.1	  460.6	 6325.0	...
5940607	  787.4	  459.8	 6332.0	...
5940608	  787.1	  460.2	 6332.0	...
5940609	  787.4	  459.1	 6332.0	...
5940610	  787.3	  457.9	 6334.0	...
5940611	  787.1	  456.0	 6336.0	...
5940612	  787.3	  455.4	 6338.0	...
5940613	  788.1	  454.5	 6342.0	...
5940614	  789.0	  454.1	 6346.0	...
5940615	  788.9	  453.7	 6352.0	...
5940616	  788.8	  453.4	 6355.0	...
5940617	  789.2	  453.3	 6357.0	...
5940618	  789.8	  453.3	 6358.0	...
5940619	  790.3	  453.4	 6360.0	...
5940620	  790.7	  453.5	 6358.0	...
5940621	  790.9	  452.5	 6353.0	...
EFIX R   5940596	5940621	26	  789.0	  462.9	   6323
SSACC R  5940622
5940622	  791.2	  451.9	 6347.0	...
5940623	  791.2	  451.4	 6345.0	...
5940624	  790.9	  451.8	 6343.0	...
5940625	  790.8	  451.8	 6343.0	...
5940626	  790.8	  451.7	 6343.0	...
5940627	  789.8	  453.4	 6338.0	...
5940628	  788.5	  455.3	 6332.0	...
5940629	  786.4	  457.3	 6318.0	...
5940630	  783.6	  469.4	 6295.0	...
5940631	  780.1	  481.6	 6267.0	...
5940632	  777.6	  496.1	 6245.0	...
5940633	  777.3	  498.8	 6240.0	...
5940634	  777.4	  501.3	 6239.0	...
5940635	  777.3	  501.3	 6238.0	...
5940636	  776.9	  501.4	 6240.0	...
5940637	  776.6	  502.5	 6244.0	...
5940638	  776.4	  503.5	 6248.0	...
ESACC R  5940622	5940638	17	  791.2	  451.9	  776.4	  503.5	   1.13	    130
SFIX R   5940639
5940639	  776.5	  504.5	 6249.0	...
5940640	  776.5	  505.5	 6248.0	...
5940641	  776.4	  506.4	 6248.0	...
5940642	  776.4	  507.3	 6250.0	...
MSG	5940643 0000 _ Number On
5940643	  776.4	  507.4	 6251.0	...
5940644	  776.7	  507.7	 6252.0	...
5940645	  777.1	  508.0	 6254.0	...
5940646	  777.5	  508.3	 6255.0	...
5940647	  777.6	  508.5	 6256.0	...
5940648	  777.3	  508.8	 6256.0	...
5940649	  777.0	  509.0	 6257.0	...
5940650	  776.8	  509.1	 6257.0	...
5940651	  776.8	  509.6	 6258.0	...
5940652	  776.8	  510.3	 6258.0	...
5940653	  776.7	  511.0	 6257.0	...
5940654	  776.6	  511.1	 6255.0	...
5940655	  776.6	  511.1	 6255.0	...
5940656	  776.7	  511.2	 6257.0	...
5940657	  776.9	  511.6	 6259.0	...
5940658	  777.0	  512.2	 6259.0	...
5940659	  777.0	  512.8	 6260.0	...
5940660	  776.8	  512.9	 6260.0	...
5940661	  776.7	  512.7	 6260.0	...
5940662	  776.7	  513.0	 6260.0	...
5940663	  777.1	  513.6	 6261.0	...
5940664	  777.5	  514.3	 6262.0	...
5940665	  777.5	  514.5	 6264.0	...
5940666	  777.1	  514.6	 6266.0	...
5940667	  777.0	  514.4	 6267.0	...
5940668	  777.2	  514.1	 6270.0	...
5940669	  777.6	  513.6	 6272.0	...
5940670	  777.9	  513.4	 6274.0	...
5940671	  778.1	  513.4	 6274.0	...
5940672	  778.3	  513.6	 6274.0	...
5940673	  778.3	  513.7	 6273.0	...
5940674	  778.2	  513.9	 6272.0	...
5940675	  778.0	  513.7	 6272.0	...
5940676	  777.7	  513.6	 6272.0	...
5940677	  777.5	  513.5	 6271.0	...
5940678	  777.5	  514.1	 6274.0	...
5940679	  777.8	  514.7	 6280.0	...
5940680	  777.9	  515.4	 6287.0	...
5940681	  777.8	  515.5	 6287.0	...
5940682	  777.6	  515.6	 6283.0	...
5940683	  777.5	  515.6	 6279.0	...
5940684	  777.8	  515.6	 6280.0	...
5940685	  778.2	  515.5	 6284.0	...
5940686	  778.4	  515.6	 6289.0	...
5940687	  778.5	  515.7	 6291.0	...
5940688	  778.3	  515.1	 6290.0	...
5940689	  778.3	  514.4	 6291.0	...
5940690	  778.2	  513.9	 6293.0	...
5940691	  778.2	  514.1	 6293.0	...
5940692	  778.3	  514.4	 6293.0	...
5940693	  778.5	  514.3	 6298.0	...
5940694	  779.0	  513.8	 6302.0	...
5940695	  779.4	  513.3	 6305.0	...
5940696	  779.7	  512.9	 6304.0	...
5940697	  779.8	  513.0	 6303.0	...
5940698	  779.7	  513.3	 6304.0	...
5940699	  779.4	  513.6	 6304.0	...
5940700	  779.3	  513.7	 6303.0	...
5940701	  779.6	  513.6	 6303.0	...
5940702	  779.8	  513.4	 6303.0	...
5940703	  780.1	  513.2	 6303.0	...
5940704	  780.0	  512.9	 6303.0	...
5940705	  780.0	  512.4	 6302.0	...
5940706	  780.0	  511.8	 6301.0	...
5940707	  780.0	  511.4	 6300.0	...
5940708	  780.0	  511.3	 6301.0	...
5940709	  780.0	  511.6	 6301.0	...
5940710	  780.0	  512.1	 6301.0	...
5940711	  780.0	  512.5	 6302.0	...
5940712	  780.0	  512.4	 6302.0	...
5940713	  780.5	  512.3	 6303.0	...
5940714	  780.9	  512.3	 6303.0	...
5940715	  781.3	  512.3	 6303.0	...
5940716	  780.6	  512.5	 6303.0	...
5940717	  780.0	  512.5	 6304.0	...
5940718	  779.7	  512.5	 6308.0	...
5940719	  780.1	  512.4	 6311.0	...
5940720	  780.5	  512.4	 6315.0	...
5940721	  780.7	  512.6	 6314.0	...
5940722	  780.7	  512.6	 6314.0	...
5940723	  780.7	  512.6	 6318.0	...
5940724	  780.6	  512.5	 6323.0	...
5940725	  780.5	  512.0	 6328.0	...
5940726	  780.4	  511.3	 6327.0	...
5940727	  780.2	  510.6	 6331.0	...
5940728	  780.0	  510.5	 6335.0	...
5940729	  780.0	  510.7	 6339.0	...
5940730	  780.1	  511.1	 6339.0	...
5940731	  780.3	  511.5	 6337.0	...
5940732	  780.5	  511.8	 6335.0	...
5940733	  780.6	  511.8	 6333.0	...
5940734	  780.6	  511.5	 6333.0	...
5940735	  780.5	  511.3	 6332.0	...
5940736	  780.7	  511.4	 6332.0	...
5940737	  780.9	  511.6	 6331.0	...
5940738	  781.1	  511.7	 6330.0	...
5940739	  781.4	  510.9	 6332.0	...
5940740	  781.6	  510.2	 6335.0	...
5940741	  781.8	  509.8	 6337.0	...
5940742	  781.4	  509.7	 6337.0	...
5940743	  781.1	  509.6	 6337.0	...
5940744	  781.0	  509.2	 6335.0	...
5940745	  781.0	  509.0	 6334.0	...
5940746	  781.1	  509.3	 6334.0	...
5940747	  781.3	  509.8	 6336.0	...
5940748	  781.7	  509.9	 6340.0	...
5940749	  782.3	  509.4	 6344.0	...
5940750	  782.8	  509.0	 6347.0	...
5940751	  783.1	  509.3	 6348.0	...
5940752	  783.3	  509.7	 6350.0	...
5940753	  783.8	  509.9	 6352.0	...
5940754	  784.7	  509.6	 6354.0	...
5940755	  785.7	  509.1	 6353.0	...
5940756	  786.0	  508.7	 6354.0	...
5940757	  786.0	  509.2	 6356.0	...
5940758	  786.1	  509.8	 6359.0	...
5940759	  786.2	  510.3	 6361.0	...
5940760	  786.4	  510.1	 6363.0	...
5940761	  786.9	  509.6	 6362.0	...
5940762	  787.4	  509.3	 6362.0	...
5940763	  787.5	  508.9	 6362.0	...
5940764	  787.1	  508.9	 6364.0	...
5940765	  787.3	  509.0	 6365.0	...
5940766	  788.0	  509.1	 6365.0	...
5940767	  788.8	  509.4	 6368.0	...
5940768	  789.0	  509.5	 6371.0	...
5940769	  789.1	  509.6	 6371.0	...
5940770	  789.2	  509.7	 6368.0	...
5940771	  788.9	  510.0	 6369.0	...
5940772	  788.6	  510.2	 6372.0	...
5940773	  788.5	  510.1	 6376.0	...
5940774	  788.6	  510.0	 6370.0	...
5940775	  788.9	  509.9	 6365.0	...
5940776	  789.2	  510.0	 6361.0	...
5940777	  789.4	  509.0	 6364.0	...
5940778	  789.4	  508.1	 6368.0	...
5940779	  789.5	  507.3	 6371.0	...
5940780	  789.9	  507.6	 6371.0	...
5940781	  790.3	  507.9	 6371.0	...
5940782	  790.5	  508.2	 6371.0	...
5940783	  790.6	  508.1	 6372.0	...
5940784	  790.6	  507.8	 6373.0	...
5940785	  790.6	  507.6	 6374.0	...
5940786	  791.0	  507.6	 6375.0	...
5940787	  791.3	  507.5	 6375.0	...
5940788	  791.6	  507.4	 6375.0	...
5940789	  791.5	  507.3	 6378.0	...
5940790	  791.0	  507.2	 6380.0	...
5940791	  790.6	  507.1	 6383.0	...
5940792	  790.3	  507.1	 6383.0	...
5940793	  790.5	  506.5	 6387.0	...
5940794	  790.5	  506.0	 6390.0	...
5940795	  790.3	  505.4	 6393.0	...
5940796	  790.5	  505.5	 6393.0	...
5940797	  791.0	  505.6	 6394.0	...
5940798	  791.5	  506.2	 6394.0	...
5940799	  791.2	  506.8	 6395.0	...
5940800	  790.8	  507.3	 6399.0	...
5940801	  790.4	  507.3	 6404.0	...
5940802	  790.3	  507.3	 6409.0	...
5940803	  790.3	  507.4	 6410.0	...
5940804	  790.3	  507.8	 6408.0	...
5940805	  790.6	  507.9	 6406.0	...
5940806	  790.8	  508.1	 6405.0	...
5940807	  791.1	  508.1	 6408.0	...
5940808	  791.1	  508.2	 6411.0	...
5940809	  791.2	  508.4	 6413.0	...
5940810	  791.3	  508.5	 6411.0	...
5940811	  791.4	  507.7	 6409.0	...
5940812	  791.6	  506.7	 6407.0	...
5940813	  792.5	  506.1	 6407.0	...
5940814	  793.2	  506.4	 6408.0	...
5940815	  793.8	  506.7	 6408.0	...
5940816	  793.9	  506.5	 6412.0	...
5940817	  794.0	  506.3	 6417.0	...
5940818	  794.1	  506.1	 6423.0	...
5940819	  794.1	  506.1	 6423.0	...
5940820	  793.9	  506.2	 6423.0	...
5940821	  793.6	  506.6	 6424.0	...
5940822	  793.4	  506.9	 6428.0	...
5940823	  793.4	  506.8	 6432.0	...
5940824	  793.4	  506.6	 6432.0	...
5940825	  793.3	  506.5	 6432.0	...
5940826	  793.3	  506.6	 6431.0	...
5940827	  793.2	  506.8	 6430.0	...
5940828	  793.2	  507.0	 6431.0	...
5940829	  792.9	  507.0	 6435.0	...
5940830	  792.7	  507.1	 6438.0	...
5940831	  792.4	  507.1	 6441.0	...
5940832	  792.4	  507.0	 6439.0	...
5940833	  793.0	  507.4	 6440.0	...
5940834	  793.6	  507.7	 6441.0	...
5940835	  793.9	  507.8	 6444.0	...
5940836	  793.5	  507.5	 6445.0	...
5940837	  793.2	  507.2	 6447.0	...
5940838	  793.6	  507.1	 6451.0	...
5940839	  794.2	  507.1	 6456.0	...
5940840	  794.8	  506.8	 6460.0	...
5940841	  794.8	  506.3	 6461.0	...
5940842	  793.9	  506.0	 6462.0	...
5940843	  792.9	  505.7	 6462.0	...
5940844	  792.0	  505.7	 6463.0	...
5940845	  792.2	  505.4	 6463.0	...
5940846	  792.3	  505.2	 6463.0	...
5940847	  792.4	  505.1	 6462.0	...
5940848	  792.4	  505.3	 6460.0	...
5940849	  792.6	  505.4	 6461.0	...
5940850	  792.8	  505.2	 6465.0	...
5940851	  792.8	  505.0	 6469.0	...
5940852	  792.4	  504.9	 6472.0	...
5940853	  792.1	  504.9	 6472.0	...
5940854	  791.5	  505.0	 6472.0	...
5940855	  790.9	  505.0	 6471.0	...
5940856	  790.3	  505.0	 6472.0	...
5940857	  790.3	  504.9	 6473.0	...
5940858	  790.3	  504.9	 6475.0	...
5940859	  790.4	  504.8	 6475.0	...
5940860	  790.5	  504.8	 6475.0	...
5940861	  790.2	  504.8	 6476.0	...
5940862	  790.0	  504.8	 6476.0	...
5940863	  789.8	  504.6	 6476.0	...
5940864	  789.9	  504.3	 6477.0	...
5940865	  790.1	  503.7	 6477.0	...
5940866	  790.2	  503.3	 6477.0	...
5940867	  790.4	  503.1	 6478.0	...
5940868	  790.4	  503.1	 6480.0	...
5940869	  790.2	  502.8	 6482.0	...
5940870	  789.9	  502.5	 6486.0	...
5940871	  789.6	  502.2	 6489.0	...
5940872	  789.3	  502.4	 6493.0	...
5940873	  789.4	  502.5	 6495.0	...
5940874	  789.7	  502.7	 6497.0	...
5940875	  789.3	  502.7	 6498.0	...
5940876	  788.8	  502.6	 6499.0	...
5940877	  788.0	  502.5	 6500.0	...
5940878	  787.7	  502.4	 6501.0	...
5940879	  787.4	  502.4	 6501.0	...
5940880	  787.0	  502.4	 6502.0	...
5940881	  786.5	  502.3	 6502.0	...
5940882	  786.0	  502.2	 6503.0	...
5940883	  786.1	  502.1	 6504.0	...
5940884	  786.6	  502.5	 6508.0	...
5940885	  787.1	  503.0	 6511.0	...
5940886	  787.1	  503.1	 6513.0	...
5940887	  787.1	  502.4	 6511.0	...
5940888	  787.2	  501.6	 6510.0	...
5940889	  787.2	  501.3	 6509.0	...
5940890	  787.0	  501.1	 6510.0	...
5940891	  786.9	  500.9	 6512.0	...
5940892	  786.7	  500.9	 6514.0	...
5940893	  786.7	  501.0	 6517.0	...
5940894	  786.8	  501.6	 6518.0	...
5940895	  786.9	  502.4	 6521.0	...
5940896	  787.0	  503.0	 6524.0	...
5940897	  787.0	  502.7	 6527.0	...
5940898	  786.9	  502.3	 6528.0	...
5940899	  786.8	  502.0	 6528.0	...
5940900	  786.6	  502.1	 6527.0	...
5940901	  786.5	  502.3	 6526.0	...
5940902	  785.8	  502.4	 6527.0	...
5940903	  785.1	  501.8	 6526.0	...
5940904	  784.3	  501.1	 6524.0	...
5940905	  784.1	  500.4	 6524.0	...
5940906	  783.7	  500.5	 6523.0	...
5940907	  783.4	  500.6	 6523.0	...
5940908	  783.1	  500.7	 6528.0	...
5940909	  783.1	  501.0	 6535.0	...
5940910	  783.4	  501.4	 6541.0	...
5940911	  783.6	  501.7	 6541.0	...
5940912	  783.4	  501.7	 6544.0	...
5940913	  783.0	  501.6	 6548.0	...
5940914	  782.6	  501.6	 6551.0	...
5940915	  782.8	  501.6	 6550.0	...
5940916	  783.1	  501.7	 6550.0	...
5940917	  783.3	  501.9	 6550.0	...
5940918	  783.8	  502.1	 6549.0	...
5940919	  784.2	  502.1	 6548.0	...
5940920	  784.6	  501.7	 6546.0	...
5940921	  784.8	  501.3	 6547.0	...
5940922	  785.3	  500.9	 6552.0	...
5940923	  785.8	  500.7	 6557.0	...
5940924	  785.4	  500.6	 6561.0	...
5940925	  784.7	  500.9	 6562.0	...
5940926	  784.1	  501.3	 6563.0	...
5940927	  784.3	  500.8	 6563.0	...
5940928	  784.6	  500.1	 6565.0	...
5940929	  783.9	  499.1	 6568.0	...
5940930	  783.0	  498.8	 6570.0	...
5940931	  782.8	  498.8	 6572.0	...
5940932	  783.5	  499.0	 6574.0	...
5940933	  784.1	  499.3	 6575.0	...
5940934	  783.8	  498.9	 6575.0	...
5940935	  783.5	  498.4	 6575.0	...
5940936	  783.3	  498.0	 6578.0	...
5940937	  782.8	  498.0	 6581.0	...
5940938	  782.3	  498.2	 6584.0	...
5940939	  781.9	  498.3	 6585.0	...
5940940	  781.8	  498.3	 6585.0	...
5940941	  781.1	  498.5	 6584.0	...
5940942	  780.3	  498.4	 6582.0	...
5940943	  779.6	  498.2	 6580.0	...
5940944	  779.4	  497.8	 6578.0	...
5940945	  779.5	  498.0	 6576.0	...
5940946	  779.4	  498.4	 6576.0	...
5940947	  779.3	  498.5	 6579.0	...
5940948	  779.2	  498.5	 6583.0	...
5940949	  779.3	  498.4	 6587.0	...
5940950	  779.3	  498.7	 6588.0	...
5940951	  779.3	  498.7	 6588.0	...
5940952	  779.2	  498.7	 6587.0	...
5940953	  779.1	  498.7	 6587.0	...
5940954	  779.0	  498.7	 6588.0	...
5940955	  778.7	  498.7	 6589.0	...
MSG	5940956 0000 _ Number Off
5940956	  778.3	  498.7	 6589.0	...
5940957	  777.8	  498.8	 6586.0	...
5940958	  777.8	  498.9	 6583.0	...
5940959	  778.1	  498.9	 6583.0	...
5940960	  778.2	  498.7	 6586.0	...
5940961	  778.2	  498.5	 6590.0	...
5940962	  778.1	  498.6	 6592.0	...
5940963	  778.0	  498.3	 6593.0	...
5940964	  778.0	  497.9	 6593.0	...
5940965	  778.1	  497.5	 6591.0	...
5940966	  778.2	  497.5	 6590.0	...
5940967	  778.1	  497.4	 6590.0	...
5940968	  778.2	  497.3	 6591.0	...
5940969	  778.3	  497.2	 6591.0	...
5940970	  778.4	  497.3	 6594.0	...
5940971	  778.2	  497.5	 6596.0	...
5940972	  778.0	  497.8	 6597.0	...
5940973	  777.8	  498.3	 6595.0	...
5940974	  777.6	  498.9	 6593.0	...
5940975	  777.5	  498.8	 6591.0	...
5940976	  777.3	  498.0	 6589.0	...
5940977	  777.2	  497.2	 6589.0	...
5940978	  777.3	  497.0	 6591.0	...
5940979	  777.6	  496.9	 6593.0	...
5940980	  777.9	  496.9	 6592.0	...
5940981	  778.0	  496.8	 6592.0	...
5940982	  778.0	  496.9	 6596.0	...
5940983	  778.0	  497.1	 6599.0	...
5940984	  777.9	  497.1	 6600.0	...
5940985	  777.9	  496.8	 6599.0	...
5940986	  777.9	  496.3	 6598.0	...
5940987	  777.9	  495.9	 6598.0	...
5940988	  777.8	  495.8	 6599.0	...
5940989	  777.7	  495.8	 6601.0	...
5940990	  777.5	  495.8	 6602.0	...
5940991	  777.4	  495.6	 6604.0	...
5940992	  777.4	  495.4	 6605.0	...
5940993	  777.0	  495.4	 6606.0	...
5940994	  776.5	  495.1	 6607.0	...
5940995	  776.0	  494.9	 6608.0	...
5940996	  775.9	  494.6	 6605.0	...
5940997	  775.4	  494.6	 6600.0	...
5940998	  774.8	  494.5	 6594.0	...
5940999	  774.8	  493.9	 6594.0	...
5941000	  775.3	  493.5	 6596.0	...
5941001	  775.9	  493.2	 6600.0	...
5941002	  775.3	  493.5	 6602.0	...
5941003	  774.8	  493.6	 6603.0	...
5941004	  774.2	  493.6	 6602.0	...
5941005	  774.2	  493.2	 6602.0	...
5941006	  774.2	  492.9	 6602.0	...
5941007	  773.9	  493.1	 6602.0	...
5941008	  773.6	  493.5	 6601.0	...
5941009	  773.3	  494.0	 6600.0	...
5941010	  772.9	  494.1	 6599.0	...
5941011	  772.4	  494.2	 6599.0	...
5941012	  772.2	  493.9	 6597.0	...
5941013	  772.3	  493.5	 6596.0	...
5941014	  772.4	  492.9	 6595.0	...
5941015	  772.2	  492.7	 6596.0	...
5941016	  772.0	  492.3	 6599.0	...
5941017	  771.8	  491.9	 6602.0	...
5941018	  771.9	  491.8	 6605.0	...
5941019	  772.0	  492.0	 6606.0	...
5941020	  771.5	  492.4	 6607.0	...
5941021	  770.5	  491.9	 6608.0	...
5941022	  769.6	  491.6	 6609.0	...
5941023	  769.3	  491.1	 6609.0	...
5941024	  769.4	  491.2	 6609.0	...
5941025	  769.5	  491.2	 6609.0	...
5941026	  769.1	  491.2	 6609.0	...
5941027	  768.6	  491.4	 6608.0	...
5941028	  768.1	  491.6	 6608.0	...
5941029	  767.9	  491.2	 6608.0	...
5941030	  767.6	  490.8	 6609.0	...
5941031	  767.9	  490.3	 6610.0	...
5941032	  768.5	  490.1	 6610.0	...
5941033	  769.4	  490.0	 6610.0	...
5941034	  769.6	  490.0	 6611.0	...
5941035	  769.6	  490.0	 6614.0	...
5941036	  769.5	  490.1	 6616.0	...
5941037	  769.3	  489.6	 6617.0	...
5941038	  769.2	  489.0	 6614.0	...
5941039	  769.4	  488.7	 6611.0	...
5941040	  769.8	  489.3	 6609.0	...
5941041	  769.9	  490.0	 6609.0	...
5941042	  769.5	  490.1	 6609.0	...
5941043	  769.0	  489.9	 6610.0	...
5941044	  768.8	  489.8	 6611.0	...
5941045	  768.7	  489.9	 6613.0	...
5941046	  768.7	  490.0	 6612.0	...
5941047	  768.6	  489.8	 6612.0	...
5941048	  768.5	  489.7	 6611.0	...
5941049	  768.4	  489.7	 6611.0	...
5941050	  768.3	  489.8	 6611.0	...
5941051	  768.3	  489.9	 6610.0	...
5941052	  768.2	  490.0	 6608.0	...
5941053	  767.7	  490.0	 6607.0	...
5941054	  767.3	  490.3	 6608.0	...
5941055	  766.9	  490.7	 6610.0	...
5941056	  766.9	  491.1	 6613.0	...
5941057	  766.6	  490.6	 6613.0	...
5941058	  766.4	  489.9	 6614.0	...
5941059	  766.4	  489.1	 6614.0	...
5941060	  766.8	  489.1	 6613.0	...
5941061	  767.2	  489.3	 6613.0	...
5941062	  767.5	  489.5	 6613.0	...
5941063	  767.6	  489.6	 6612.0	...
5941064	  767.6	  489.0	 6611.0	...
5941065	  766.9	  488.6	 6610.0	...
5941066	  766.0	  488.6	 6608.0	...
5941067	  765.3	  489.2	 6606.0	...
5941068	  764.9	  489.9	 6605.0	...
5941069	  764.7	  490.1	 6605.0	...
5941070	  765.1	  489.8	 6606.0	...
5941071	  765.7	  489.3	 6606.0	...
5941072	  766.4	  488.8	 6606.0	...
5941073	  765.9	  488.9	 6607.0	...
5941074	  765.4	  488.7	 6609.0	...
5941075	  764.8	  488.5	 6611.0	...
5941076	  764.7	  488.0	 6614.0	...
5941077	  764.7	  487.7	 6616.0	...
5941078	  764.3	  487.5	 6615.0	...
5941079	  764.0	  487.5	 6615.0	...
5941080	  763.6	  487.8	 6615.0	...
5941081	  763.6	  488.1	 6616.0	...
5941082	  764.8	  487.8	 6616.0	...
5941083	  766.0	  487.2	 6617.0	...
5941084	  767.0	  486.9	 6617.0	...
5941085	  766.8	  487.2	 6617.0	...
5941086	  766.9	  487.4	 6618.0	...
5941087	  767.2	  487.3	 6618.0	...
5941088	  767.0	  487.3	 6618.0	...
5941089	  766.5	  487.5	 6619.0	...
5941090	  766.0	  487.7	 6619.0	...
5941091	  765.9	  487.8	 6620.0	...
5941092	  766.0	  487.9	 6620.0	...
5941093	  766.1	  487.7	 6620.0	...
5941094	  766.3	  487.5	 6619.0	...
5941095	  766.3	  487.4	 6620.0	...
5941096	  766.3	  487.3	 6621.0	...
5941097	  766.0	  487.3	 6621.0	...
5941098	  765.7	  487.4	 6620.0	...
5941099	  765.5	  487.4	 6617.0	...
5941100	  765.7	  487.5	 6615.0	...
5941101	  765.5	  487.8	 6613.0	...
5941102	  765.1	  488.0	 6613.0	...
5941103	  764.5	  488.2	 6612.0	...
5941104	  764.1	  488.3	 6611.0	...
5941105	  763.7	  488.4	 6610.0	...
5941106	  763.5	  488.6	 6612.0	...
5941107	  763.6	  488.7	 6613.0	...
5941108	  763.7	  488.7	 6614.0	...
5941109	  764.3	  488.5	 6615.0	...
5941110	  764.8	  488.3	 6615.0	...
5941111	  765.3	  488.2	 6615.0	...
5941112	  765.5	  488.0	 6615.0	...
5941113	  766.0	  487.9	 6614.0	...
5941114	  766.9	  487.8	 6614.0	...
5941115	  767.6	  487.3	 6615.0	...
5941116	  768.0	  486.9	 6617.0	...
5941117	  768.1	  486.8	 6619.0	...
5941118	  768.2	  487.1	 6619.0	...
5941119	  767.8	  487.3	 6618.0	...
5941120	  767.3	  487.3	 6616.0	...
5941121	  766.0	  487.5	 6613.0	...
5941122	  765.5	  487.9	 6612.0	...
5941123	  765.0	  488.2	 6612.0	...
5941124	  765.3	  488.6	 6614.0	...
5941125	  765.7	  488.8	 6614.0	...
5941126	  766.0	  488.6	 6611.0	...
5941127	  766.2	  488.1	 6609.0	...
5941128	  766.1	  487.7	 6608.0	...
5941129	  766.2	  488.2	 6607.0	...
5941130	  766.4	  488.6	 6606.0	...
5941131	  766.7	  488.9	 6606.0	...
5941132	  766.8	  488.4	 6606.0	...
5941133	  767.1	  487.9	 6607.0	...
5941134	  767.4	  487.7	 6610.0	...
5941135	  767.9	  487.7	 6611.0	...
5941136	  768.3	  487.9	 6612.0	...
5941137	  767.9	  488.5	 6608.0	...
5941138	  766.9	  489.6	 6603.0	...
5941139	  765.8	  490.4	 6599.0	...
5941140	  765.6	  490.7	 6597.0	...
5941141	  765.5	  490.9	 6596.0	...
5941142	  765.6	  491.1	 6595.0	...
5941143	  765.7	  491.2	 6595.0	...
5941144	  765.8	  491.0	 6595.0	...
5941145	  765.9	  490.8	 6596.0	...
5941146	  766.0	  490.7	 6595.0	...
5941147	  765.7	  490.9	 6594.0	...
5941148	  765.3	  490.9	 6597.0	...
5941149	  765.2	  490.6	 6600.0	...
5941150	  766.0	  490.2	 6601.0	...
5941151	  766.8	  490.0	 6595.0	...
5941152	  767.2	  490.1	 6589.0	...
5941153	  767.2	  490.4	 6589.0	...
5941154	  767.1	  490.6	 6592.0	...
5941155	  767.0	  490.7	 6596.0	...
5941156	  766.7	  491.0	 6596.0	...
5941157	  766.0	  491.5	 6594.0	...
5941158	  765.5	  491.7	 6592.0	...
5941159	  765.4	  491.9	 6589.0	...
5941160	  765.9	  492.3	 6584.0	...
5941161	  765.5	  492.7	 6580.0	...
5941162	  765.0	  493.0	 6580.0	...
5941163	  764.9	  492.9	 6584.0	...
5941164	  765.0	  493.2	 6585.0	...
5941165	  765.0	  493.6	 6583.0	...
5941166	  766.1	  493.8	 6579.0	...
5941167	  767.5	  493.7	 6576.0	...
5941168	  768.9	  493.6	 6573.0	...
MSG	5941169 0000 _ Number On
5941169	  768.9	  493.5	 6573.0	...
5941170	  768.8	  493.3	 6572.0	...
5941171	  768.3	  493.0	 6573.0	...
5941172	  767.8	  492.7	 6573.0	...
5941173	  767.3	  492.3	 6573.0	...
5941174	  767.1	  492.1	 6574.0	...
5941175	  766.9	  492.4	 6574.0	...
5941176	  766.7	  492.6	 6570.0	...
5941177	  766.4	  492.8	 6565.0	...
5941178	  766.2	  492.8	 6561.0	...
5941179	  766.2	  493.4	 6562.0	...
5941180	  766.6	  493.8	 6564.0	...
5941181	  766.9	  494.2	 6562.0	...
5941182	  767.1	  494.0	 6560.0	...
5941183	  767.0	  494.0	 6558.0	...
5941184	  767.2	  493.9	 6558.0	...
5941185	  767.5	  493.9	 6559.0	...
5941186	  767.7	  493.9	 6560.0	...
5941187	  767.7	  494.0	 6562.0	...
5941188	  768.0	  494.7	 6562.0	...
5941189	  768.5	  495.4	 6559.0	...
5941190	  769.0	  496.2	 6555.0	...
5941191	  769.2	  496.5	 6551.0	...
5941192	  769.3	  496.2	 6550.0	...
5941193	  769.3	  495.7	 6550.0	...
5941194	  769.4	  495.6	 6548.0	...
5941195	  769.5	  495.8	 6546.0	...
5941196	  769.2	  496.1	 6539.0	...
5941197	  768.9	  496.1	 6533.0	...
5941198	  768.7	  496.3	 6531.0	...
5941199	  768.8	  496.2	 6533.0	...
5941200	  769.0	  496.1	 6536.0	...
5941201	  769.2	  496.8	 6537.0	...
5941202	  769.6	  497.8	 6539.0	...
5941203	  769.9	  498.7	 6539.0	...
5941204	  769.8	  498.8	 6539.0	...
5941205	  769.7	  499.2	 6538.0	...
5941206	  769.7	  499.6	 6538.0	...
5941207	  769.9	  500.0	 6538.0	...
5941208	  770.1	  500.0	 6535.0	...
5941209	  770.4	  500.0	 6531.0	...
5941210	  770.7	  499.9	 6528.0	...
5941211	  770.9	  499.8	 6526.0	...
5941212	  771.1	  499.7	 6526.0	...
5941213	  771.0	  499.6	 6526.0	...
5941214	  771.0	  499.6	 6526.0	...
5941215	  770.9	  499.6	 6526.0	...
5941216	  770.9	  499.6	 6525.0	...
5941217	  770.9	  499.8	 6523.0	...
5941218	  770.8	  500.0	 6521.0	...
5941219	  770.7	  500.2	 6522.0	...
5941220	  770.8	  500.2	 6523.0	...
5941221	  770.9	  500.3	 6518.0	...
5941222	  771.1	  500.4	 6512.0	...
5941223	  771.4	  500.5	 6505.0	...
5941224	  772.1	  500.5	 6506.0	...
5941225	  772.6	  500.6	 6508.0	...
5941226	  773.5	  500.7	 6509.0	...
5941227	  774.2	  500.8	 6510.0	...
5941228	  774.3	  500.8	 6510.0	...
5941229	  773.9	  500.9	 6509.0	...
5941230	  773.4	  500.7	 6507.0	...
5941231	  773.2	  500.4	 6504.0	...
5941232	  773.2	  500.0	 6499.0	...
5941233	  773.2	  499.9	 6495.0	...
5941234	  773.2	  500.2	 6492.0	...
5941235	  773.4	  500.6	 6493.0	...
5941236	  773.4	  501.1	 6494.0	...
5941237	  773.4	  501.2	 6494.0	...
5941238	  773.0	  501.3	 6490.0	...
5941239	  772.6	  501.7	 6485.0	...
5941240	  772.3	  502.2	 6480.0	...
5941241	  772.9	  502.5	 6479.0	...
5941242	  773.4	  502.4	 6478.0	...
5941243	  774.1	  502.3	 6477.0	...
5941244	  774.3	  502.2	 6477.0	...
5941245	  774.4	  502.1	 6477.0	...
5941246	  774.8	  502.0	 6476.0	...
5941247	  775.1	  501.8	 6475.0	...
5941248	  775.3	  501.7	 6475.0	...
5941249	  775.1	  501.8	 6474.0	...
5941250	  775.1	  502.0	 6472.0	...
5941251	  775.2	  502.4	 6466.0	...
5941252	  775.1	  503.0	 6461.0	...
5941253	  774.9	  503.6	 6457.0	...
5941254	  774.6	  504.3	 6453.0	...
5941255	  774.5	  504.5	 6449.0	...
5941256	  774.4	  504.5	 6445.0	...
5941257	  774.3	  504.7	 6444.0	...
5941258	  774.5	  505.2	 6443.0	...
5941259	  774.9	  505.6	 6442.0	...
5941260	  775.3	  505.9	 6441.0	...
5941261	  775.6	  506.3	 6439.0	...
5941262	  775.6	  506.8	 6437.0	...
5941263	  776.0	  507.3	 6437.0	...
5941264	  776.4	  507.2	 6439.0	...
5941265	  777.2	  506.9	 6440.0	...
5941266	  777.6	  506.5	 6440.0	...
5941267	  778.0	  506.2	 6437.0	...
5941268	  777.7	  506.1	 6433.0	...
5941269	  777.5	  506.1	 6428.0	...
5941270	  777.2	  506.2	 6426.0	...
5941271	  777.3	  506.4	 6420.0	...
5941272	  777.3	  507.1	 6415.0	...
5941273	  777.4	  507.6	 6410.0	...
5941274	  777.3	  507.9	 6410.0	...
5941275	  777.2	  507.8	 6410.0	...
5941276	  777.0	  507.6	 6410.0	...
5941277	  776.9	  507.6	 6410.0	...
5941278	  776.8	  507.5	 6410.0	...
5941279	  776.7	  507.6	 6411.0	...
5941280	  776.6	  507.6	 6410.0	...
5941281	  777.8	  507.8	 6410.0	...
5941282	  778.9	  507.9	 6409.0	...
5941283	  779.7	  507.8	 6409.0	...
5941284	  779.3	  507.6	 6408.0	...
5941285	  778.9	  507.5	 6402.0	...
5941286	  779.0	  507.4	 6398.0	...
5941287	  779.0	  507.3	 6392.0	...
5941288	  779.2	  508.1	 6392.0	...
5941289	  779.4	  508.9	 6391.0	...
5941290	  779.1	  509.9	 6390.0	...
5941291	  778.7	  510.0	 6388.0	...
5941292	  778.4	  510.1	 6386.0	...
5941293	  778.3	  510.0	 6385.0	...
5941294	  778.1	  509.9	 6384.0	...
5941295	  778.0	  509.9	 6383.0	...
5941296	  777.9	  509.9	 6383.0	...
5941297	  778.1	  509.9	 6380.0	...
5941298	  778.2	  509.8	 6377.0	...
5941299	  778.3	  509.7	 6374.0	...
5941300	  778.2	  509.7	 6374.0	...
5941301	  778.3	  509.7	 6373.0	...
5941302	  778.6	  510.0	 6367.0	...
5941303	  778.8	  510.3	 6361.0	...
5941304	  779.0	  510.5	 6356.0	...
5941305	  779.2	  510.3	 6356.0	...
5941306	  779.8	  510.0	 6355.0	...
5941307	  780.3	  509.6	 6352.0	...
5941308	  780.7	  509.2	 6349.0	...
5941309	  780.8	  508.7	 6349.0	...
5941310	  781.0	  508.2	 6349.0	...
5941311	  781.1	  507.9	 6348.0	...
5941312	  781.1	  507.7	 6347.0	...
5941313	  781.3	  507.8	 6347.0	...
5941314	  781.5	  507.9	 6348.0	...
5941315	  781.6	  508.2	 6346.0	...
5941316	  781.5	  508.4	 6343.0	...
5941317	  781.3	  508.8	 6339.0	...
5941318	  781.0	  509.1	 6338.0	...
5941319	  780.8	  509.3	 6335.0	...
5941320	  780.7	  509.5	 6331.0	...
5941321	  780.5	  509.2	 6327.0	...
5941322	  780.3	  508.8	 6325.0	...
5941323	  780.1	  508.4	 6323.0	...
5941324	  779.9	  508.2	 6322.0	...
5941325	  779.8	  508.1	 6322.0	...
5941326	  779.7	  508.4	 6321.0	...
5941327	  779.6	  508.8	 6319.0	...
5941328	  779.8	  509.1	 6317.0	...
5941329	  780.0	  509.0	 6318.0	...
5941330	  780.4	  508.9	 6318.0	...
5941331	  780.6	  508.7	 6318.0	...
5941332	  780.7	  508.6	 6318.0	...
5941333	  780.8	  508.6	 6317.0	...
5941334	  780.8	  508.9	 6315.0	...
5941335	  780.8	  509.0	 6312.0	...
5941336	  780.8	  509.0	 6310.0	...
5941337	  780.8	  508.9	 6306.0	...
5941338	  780.6	  509.6	 6303.0	...
5941339	  780.4	  510.0	 6300.0	...
5941340	  780.3	  510.0	 6298.0	...
5941341	  780.2	  509.4	 6296.0	...
5941342	  780.2	  509.1	 6294.0	...
5941343	  780.2	  509.1	 6292.0	...
5941344	  780.3	  509.4	 6290.0	...
5941345	  780.5	  509.8	 6288.0	...
5941346	  780.5	  510.2	 6287.0	...
5941347	  780.5	  510.4	 6286.0	...
5941348	  780.0	  510.5	 6283.0	...
5941349	  779.4	  510.6	 6278.0	...
5941350	  779.5	  510.4	 6273.0	...
5941351	  780.1	  510.2	 6268.0	...
5941352	  780.4	  510.7	 6264.0	...
5941353	  780.2	  511.3	 6265.0	...
5941354	  779.9	  511.8	 6269.0	...
5941355	  779.9	  511.6	 6270.0	...
5941356	  779.8	  511.4	 6268.0	...
5941357	  779.7	  510.9	 6265.0	...
5941358	  779.6	  510.4	 6264.0	...
5941359	  779.6	  510.0	 6263.0	...
5941360	  779.8	  510.3	 6262.0	...
5941361	  780.1	  511.1	 6259.0	...
5941362	  780.3	  511.8	 6255.0	...
5941363	  780.6	  512.5	 6253.0	...
5941364	  780.3	  512.9	 6251.0	...
5941365	  780.0	  513.4	 6247.0	...
5941366	  780.5	  513.6	 6241.0	...
5941367	  781.3	  513.6	 6237.0	...
5941368	  782.0	  513.5	 6235.0	...
5941369	  781.8	  513.8	 6234.0	...
5941370	  781.6	  514.1	 6234.0	...
5941371	  781.6	  513.9	 6230.0	...
5941372	  781.6	  513.4	 6226.0	...
5941373	  781.6	  512.8	 6222.0	...
5941374	  781.6	  512.8	 6220.0	...
5941375	  781.5	  512.6	 6220.0	...
5941376	  781.6	  512.5	 6220.0	...
5941377	  781.6	  512.2	 6220.0	...
5941378	  781.6	  512.1	 6219.0	...
5941379	  781.5	  512.2	 6217.0	...
5941380	  781.5	  512.4	 6214.0	...
5941381	  781.6	  512.4	 6214.0	...
5941382	  781.7	  512.4	 6216.0	...
5941383	  781.9	  512.5	 6218.0	...
5941384	  781.9	  513.1	 6215.0	...
5941385	  781.7	  513.5	 6210.0	...
5941386	  781.6	  513.9	 6205.0	...
5941387	  781.5	  513.8	 6203.0	...
5941388	  781.0	  513.9	 6198.0	...
5941389	  780.5	  513.8	 6195.0	...
5941390	  780.1	  513.6	 6192.0	...
5941391	  780.2	  513.3	 6193.0	...
5941392	  780.2	  513.0	 6194.0	...
5941393	  780.0	  512.8	 6195.0	...
5941394	  779.9	  513.1	 6196.0	...
5941395	  779.9	  513.3	 6196.0	...
5941396	  779.9	  513.7	 6196.0	...
5941397	  779.9	  513.8	 6197.0	...
5941398	  779.8	  513.9	 6198.0	...
5941399	  780.1	  513.9	 6192.0	...
5941400	  780.4	  513.9	 6186.0	...
5941401	  780.7	  513.8	 6179.0	...
5941402	  781.2	  513.7	 6176.0	...
5941403	  781.7	  513.8	 6173.0	...
5941404	  782.3	  513.9	 6170.0	...
5941405	  782.4	  513.7	 6171.0	...
5941406	  782.6	  513.3	 6168.0	...
5941407	  782.7	  513.0	 6166.0	...
5941408	  782.9	  513.0	 6163.0	...
5941409	  782.8	  513.3	 6164.0	...
5941410	  782.7	  513.9	 6164.0	...
5941411	  782.4	  514.4	 6164.0	...
5941412	  782.4	  514.7	 6162.0	...
5941413	  782.4	  514.8	 6159.0	...
5941414	  782.4	  514.9	 6158.0	...
5941415	  782.2	  514.8	 6157.0	...
5941416	  782.1	  515.0	 6158.0	...
5941417	  782.2	  515.0	 6154.0	...
5941418	  782.2	  515.1	 6150.0	...
5941419	  781.9	  514.9	 6146.0	...
5941420	  780.9	  514.9	 6146.0	...
5941421	  780.1	  515.2	 6145.0	...
5941422	  779.5	  515.6	 6143.0	...
5941423	  779.5	  516.0	 6139.0	...
5941424	  779.5	  516.2	 6136.0	...
5941425	  779.4	  516.2	 6134.0	...
5941426	  779.5	  516.0	 6131.0	...
5941427	  779.8	  515.8	 6127.0	...
5941428	  780.3	  515.7	 6124.0	...
5941429	  780.7	  515.9	 6123.0	...
5941430	  780.9	  516.0	 6125.0	...
5941431	  781.1	  515.9	 6125.0	...
5941432	  781.4	  515.9	 6122.0	...
5941433	  781.7	  515.9	 6120.0	...
5941434	  781.6	  516.0	 6119.0	...
5941435	  781.6	  515.8	 6118.0	...
5941436	  781.4	  515.7	 6118.0	...
5941437	  781.2	  515.8	 6118.0	...
5941438	  781.0	  516.2	 6120.0	...
5941439	  780.7	  516.4	 6122.0	...
5941440	  780.2	  516.4	 6123.0	...
5941441	  779.8	  516.5	 6120.0	...
5941442	  779.6	  516.4	 6117.0	...
5941443	  779.1	  516.4	 6113.0	...
5941444	  778.6	  517.1	 6113.0	...
5941445	  778.5	  517.8	 6111.0	...
5941446	  778.9	  518.5	 6109.0	...
5941447	  778.9	  518.8	 6106.0	...
5941448	  778.4	  519.3	 6104.0	...
5941449	  777.8	  519.6	 6102.0	...
5941450	  777.7	  519.6	 6102.0	...
5941451	  777.8	  519.6	 6099.0	...
5941452	  778.0	  519.6	 6096.0	...
5941453	  778.1	  519.7	 6092.0	...
5941454	  778.2	  519.7	 6089.0	...
5941455	  778.0	  519.7	 6085.0	...
5941456	  777.7	  519.9	 6080.0	...
5941457	  777.5	  520.4	 6076.0	...
5941458	  777.5	  520.9	 6074.0	...
5941459	  777.5	  521.7	 6076.0	...
5941460	  777.3	  521.9	 6078.0	...
5941461	  777.6	  522.1	 6078.0	...
5941462	  778.0	  521.9	 6079.0	...
5941463	  778.4	  521.9	 6077.0	...
5941464	  778.3	  521.8	 6070.0	...
5941465	  778.3	  521.7	 6063.0	...
5941466	  778.5	  521.5	 6064.0	...
5941467	  778.6	  521.5	 6067.0	...
5941468	  778.8	  521.5	 6070.0	...
5941469	  779.0	  521.5	 6069.0	...
5941470	  779.2	  521.5	 6067.0	...
5941471	  779.3	  521.5	 6062.0	...
5941472	  779.3	  521.5	 6059.0	...
5941473	  779.1	  521.7	 6056.0	...
5941474	  779.0	  521.9	 6055.0	...
5941475	  779.0	  522.1	 6057.0	...
5941476	  779.2	  522.4	 6058.0	...
5941477	  779.3	  522.7	 6058.0	...
5941478	  779.1	  523.2	 6055.0	...
5941479	  778.9	  523.4	 6053.0	...
5941480	  778.9	  523.5	 6051.0	...
5941481	  779.1	  523.4	 6050.0	...
5941482	  779.4	  523.4	 6049.0	...
5941483	  779.3	  523.6	 6047.0	...
5941484	  779.2	  523.7	 6045.0	...
5941485	  779.2	  523.6	 6043.0	...
MSG	5941486 0000 _ Number Off
5941486	  779.3	  523.3	 6044.0	...
5941487	  779.4	  523.1	 6045.0	...
5941488	  779.3	  523.2	 6043.0	...
5941489	  779.0	  523.6	 6040.0	...
5941490	  778.8	  523.8	 6037.0	...
5941491	  778.5	  523.5	 6036.0	...
5941492	  778.4	  523.4	 6036.0	...
5941493	  778.6	  523.4	 6038.0	...
5941494	  778.9	  523.5	 6039.0	...
5941495	  779.3	  524.0	 6038.0	...
5941496	  779.5	  524.5	 6035.0	...
5941497	  779.7	  525.0	 6032.0	...
5941498	  779.8	  525.0	 6029.0	...
5941499	  779.7	  524.8	 6026.0	...
5941500	  779.7	  524.4	 6021.0	...
5941501	  779.7	  524.0	 6019.0	...
5941502	  779.7	  523.9	 6019.0	...
5941503	  779.7	  524.2	 6021.0	...
5941504	  779.8	  524.6	 6024.0	...
5941505	  779.8	  525.0	 6025.0	...
5941506	  779.5	  525.1	 6027.0	...
5941507	  779.2	  525.2	 6027.0	...
5941508	  778.9	  525.2	 6028.0	...
5941509	  779.0	  524.9	 6026.0	...
5941510	  779.1	  524.6	 6025.0	...
5941511	  778.9	  524.5	 6018.0	...
5941512	  778.5	  524.8	 6012.0	...
5941513	  778.1	  525.1	 6007.0	...
5941514	  778.2	  525.2	 6008.0	...
5941515	  778.1	  525.2	 6008.0	...
5941516	  777.9	  525.2	 6008.0	...
5941517	  777.7	  525.1	 6007.0	...
5941518	  777.7	  525.0	 6003.0	...
5941519	  777.8	  525.0	 5999.0	...
5941520	  778.0	  525.3	 5996.0	...
5941521	  778.7	  525.5	 5996.0	...
5941522	  779.4	  525.7	 5997.0	...
5941523	  780.1	  525.7	 5997.0	...
5941524	  780.1	  525.8	 5997.0	...
5941525	  780.2	  526.0	 5997.0	...
5941526	  780.5	  526.2	 5994.0	...
5941527	  780.8	  526.3	 5992.0	...
5941528	  780.9	  526.4	 5989.0	...
5941529	  780.4	  526.5	 5989.0	...
5941530	  779.9	  526.8	 5988.0	...
5941531	  779.6	  527.0	 5988.0	...
5941532	  779.6	  527.0	 5988.0	...
5941533	  779.6	  526.9	 5988.0	...
5941534	  779.7	  526.8	 5988.0	...
5941535	  779.9	  526.9	 5987.0	...
5941536	  780.2	  527.0	 5986.0	...
5941537	  780.4	  527.2	 5985.0	...
5941538	  780.6	  527.3	 5985.0	...
5941539	  780.6	  527.2	 5985.0	...
5941540	  780.5	  527.1	 5984.0	...
5941541	  780.1	  527.7	 5984.0	...
5941542	  779.7	  528.4	 5984.0	...
5941543	  779.6	  529.0	 5984.0	...
5941544	  779.6	  528.7	 5985.0	...
5941545	  779.7	  528.4	 5985.0	...
5941546	  779.3	  528.2	 5986.0	...
5941547	  779.0	  528.4	 5987.0	...
5941548	  778.6	  528.5	 5988.0	...
5941549	  778.5	  528.6	 5985.0	...
5941550	  779.0	  528.4	 5981.0	...
5941551	  779.5	  528.3	 5978.0	...
5941552	  780.1	  528.2	 5976.0	...
5941553	  779.9	  528.2	 5975.0	...
5941554	  779.8	  528.1	 5973.0	...
5941555	  779.6	  527.8	 5974.0	...
5941556	  779.4	  527.5	 5973.0	...
5941557	  779.3	  528.1	 5969.0	...
5941558	  779.1	  528.8	 5965.0	...
5941559	  779.0	  529.8	 5962.0	...
5941560	  778.7	  530.1	 5963.0	...
5941561	  778.2	  530.4	 5963.0	...
5941562	  777.9	  530.5	 5962.0	...
5941563	  778.3	  530.5	 5960.0	...
5941564	  778.5	  530.5	 5960.0	...
5941565	  778.6	  530.6	 5961.0	...
5941566	  778.6	  530.6	 5962.0	...
5941567	  778.7	  529.5	 5963.0	...
5941568	  778.8	  528.5	 5962.0	...
5941569	  778.7	  527.7	 5961.0	...
5941570	  778.9	  527.7	 5961.0	...
5941571	  779.1	  528.0	 5961.0	...
5941572	  779.3	  528.2	 5961.0	...
5941573	  779.2	  528.6	 5962.0	...
5941574	  779.6	  528.6	 5962.0	...
5941575	  780.1	  528.5	 5960.0	...
5941576	  780.6	  528.8	 5958.0	...
5941577	  780.8	  529.0	 5955.0	...
5941578	  781.1	  529.3	 5958.0	...
5941579	  781.3	  529.2	 5961.0	...
5941580	  781.2	  529.3	 5963.0	...
5941581	  781.0	  529.4	 5959.0	...
5941582	  780.2	  529.5	 5954.0	...
5941583	  779.8	  529.6	 5949.0	...
5941584	  779.8	  529.7	 5949.0	...
5941585	  780.4	  529.7	 5949.0	...
5941586	  780.3	  529.6	 5949.0	...
5941587	  779.7	  529.4	 5950.0	...
5941588	  779.2	  529.3	 5951.0	...
5941589	  779.4	  529.2	 5952.0	...
5941590	  779.8	  528.6	 5953.0	...
5941591	  780.0	  528.1	 5954.0	...
5941592	  780.0	  527.5	 5954.0	...
5941593	  780.4	  527.5	 5955.0	...
5941594	  780.9	  527.4	 5955.0	...
5941595	  781.3	  527.1	 5953.0	...
5941596	  781.1	  527.0	 5950.0	...
5941597	  780.8	  526.9	 5946.0	...
5941598	  781.0	  526.8	 5945.0	...
5941599	  781.6	  526.5	 5944.0	...
5941600	  782.0	  526.1	 5944.0	...
5941601	  781.9	  526.3	 5944.0	...
5941602	  781.0	  526.8	 5942.0	...
5941603	  780.3	  527.2	 5939.0	...
5941604	  779.7	  527.1	 5935.0	...
5941605	  779.8	  526.8	 5939.0	...
5941606	  779.8	  527.9	 5943.0	...
5941607	  779.8	  529.1	 5949.0	...
5941608	  779.7	  530.0	 5949.0	...
5941609	  779.5	  529.6	 5947.0	...
EFIX R   5940639	5941609	971	  778.3	  506.8	   6367
SSACC R  5941610
5941610	  779.2	  528.1	 5944.0	...
5941611	  779.1	  526.9	 5940.0	...
5941612	  779.3	  525.6	 5938.0	...
5941613	  779.5	  525.5	 5935.0	...
5941614	  779.6	  525.2	 5933.0	...
5941615	  779.6	  525.2	 5930.0	...
5941616	  779.7	  525.1	 5928.0	...
5941617	  779.7	  523.0	 5927.0	...
5941618	  783.4	  509.0	 5960.0	...
5941619	  787.0	  495.1	 5994.0	...
5941620	  790.4	  483.3	 6028.0	...
5941621	  789.9	  483.4	 6027.0	...
5941622	  788.7	  487.3	 6019.0	...
5941623	  788.6	  499.1	 5991.0	...
5941624	  790.3	  518.4	 5943.0	...
5941625	  793.7	  543.1	 5874.0	...
5941626	  795.4	  571.2	 5790.0	...
5941627	  795.6	  605.0	 5691.0	...
5941628	  795.3	  643.8	 5579.0	...
5941629	  796.5	  686.3	 5462.0	...
5941630	  797.6	  731.7	 5334.0	...
5941631	  799.3	  780.1	 5195.0	...
5941632	  801.4	  831.8	 5049.0	...
5941633	  804.9	  889.5	 4893.0	...
5941634	  810.6	  952.2	 4728.0	...
5941635	  822.8	 1015.2	 4559.0	...
5941636	  834.9	 1080.6	 4385.0	...
5941637	  846.7	 1149.2	 4203.0	...
5941638	  852.0	 1225.8	 4001.0	...
5941639	  856.9	 1307.2	 3786.0	...
5941640	  860.3	 1392.8	 3566.0	...
5941641	  863.6	 1481.4	 3336.0	...
5941642	  866.3	 1570.3	 3108.0	...
5941643	  867.5	 1659.6	 2874.0	...
5941644	  870.7	 1748.7	 2652.0	...
5941645	  873.5	 1837.5	 2427.0	...
5941646	  880.2	 1928.0	 2214.0	...
5941647	  883.9	 1989.6	 2070.0	...
5941648	  887.6	 2021.9	 2003.0	...
5941649	  887.6	 2021.9	 2003.0	...
SBLINK R 5941650
5941650	   .	   .	    0.0	...
5941651	   .	   .	    0.0	...
5941652	   .	   .	    0.0	...
5941653	   .	   .	    0.0	...
5941654	   .	   .	    0.0	...
5941655	   .	   .	    0.0	...
5941656	   .	   .	    0.0	...
5941657	   .	   .	    0.0	...
5941658	   .	   .	    0.0	...
5941659	   .	   .	    0.0	...
5941660	   .	   .	    0.0	...
5941661	   .	   .	    0.0	...
5941662	   .	   .	    0.0	...
5941663	   .	   .	    0.0	...
5941664	   .	   .	    0.0	...
5941665	   .	   .	    0.0	...
5941666	   .	   .	    0.0	...
5941667	   .	   .	    0.0	...
5941668	   .	   .	    0.0	...
5941669	   .	   .	    0.0	...
5941670	   .	   .	    0.0	...
5941671	   .	   .	    0.0	...
5941672	   .	   .	    0.0	...
5941673	   .	   .	    0.0	...
5941674	   .	   .	    0.0	...
5941675	   .	   .	    0.0	...
5941676	   .	   .	    0.0	...
5941677	   .	   .	    0.0	...
5941678	   .	   .	    0.0	...
5941679	   .	   .	    0.0	...
5941680	   .	   .	    0.0	...
5941681	   .	   .	    0.0	...
5941682	   .	   .	    0.0	...
5941683	   .	   .	    0.0	...
5941684	   .	   .	    0.0	...
5941685	   .	   .	    0.0	...
5941686	   .	   .	    0.0	...
5941687	   .	   .	    0.0	...
5941688	   .	   .	    0.0	...
5941689	   .	   .	    0.0	...
5941690	   .	   .	    0.0	...
5941691	   .	   .	    0.0	...
5941692	   .	   .	    0.0	...
5941693	   .	   .	    0.0	...
5941694	   .	   .	    0.0	...
5941695	   .	   .	    0.0	...
5941696	   .	   .	    0.0	...
5941697	   .	   .	    0.0	...
5941698	   .	   .	    0.0	...
5941699	   .	   .	    0.0	...
MSG	5941700 0000 _ Number On
5941700	   .	   .	    0.0	...
5941701	   .	   .	    0.0	...
5941702	   .	   .	    0.0	...
5941703	   .	   .	    0.0	...
5941704	   .	   .	    0.0	...
5941705	   .	   .	    0.0	...
5941706	   .	   .	    0.0	...
5941707	   .	   .	    0.0	...
5941708	   .	   .	    0.0	...
5941709	   .	   .	    0.0	...
5941710	   .	   .	    0.0	...
5941711	   .	   .	    0.0	...
5941712	   .	   .	    0.0	...
5941713	   .	   .	    0.0	...
5941714	   .	   .	    0.0	...
5941715	   .	   .	    0.0	...
5941716	   .	   .	    0.0	...
5941717	   .	   .	    0.0	...
5941718	   .	   .	    0.0	...
5941719	   .	   .	    0.0	...
5941720	   .	   .	    0.0	...
5941721	   .	   .	    0.0	...
5941722	   .	   .	    0.0	...
5941723	   .	   .	    0.0	...
5941724	   .	   .	    0.0	...
5941725	   .	   .	    0.0	...
5941726	   .	   .	    0.0	...
5941727	   .	   .	    0.0	...
5941728	   .	   .	    0.0	...
5941729	   .	   .	    0.0	...
5941730	   .	   .	    0.0	...
5941731	   .	   .	    0.0	...
5941732	   .	   .	    0.0	...
5941733	   .	   .	    0.0	...
5941734	   .	   .	    0.0	...
5941735	   .	   .	    0.0	...
5941736	   .	   .	    0.0	...
5941737	   .	   .	    0.0	...
5941738	   .	   .	    0.0	...
5941739	   .	   .	    0.0	...
5941740	   .	   .	    0.0	...
5941741	   .	   .	    0.0	...
5941742	   .	   .	    0.0	...
5941743	   .	   .	    0.0	...
5941744	   .	   .	    0.0	...
5941745	   .	   .	    0.0	...
5941746	   .	   .	    0.0	...
5941747	   .	   .	    0.0	...
EBLINK R 5941650	5941747	98
5941748	  907.0	 1910.0	 2257.0	...
5941749	  907.0	 1910.0	 2257.0	...
5941750	  906.3	 1898.3	 2282.0	...
5941751	  902.7	 1872.9	 2338.0	...
5941752	  899.0	 1834.4	 2427.0	...
5941753	  893.2	 1796.1	 2517.0	...
5941754	  888.3	 1760.6	 2606.0	...
5941755	  881.9	 1726.8	 2687.0	...
5941756	  878.4	 1694.6	 2765.0	...
5941757	  877.1	 1661.7	 2841.0	...
5941758	  876.5	 1630.0	 2916.0	...
5941759	  875.3	 1597.0	 3002.0	...
5941760	  871.5	 1566.6	 3080.0	...
5941761	  868.2	 1536.1	 3157.0	...
5941762	  865.5	 1506.7	 3227.0	...
5941763	  865.3	 1477.4	 3295.0	...
5941764	  865.0	 1448.5	 3366.0	...
5941765	  863.4	 1420.9	 3433.0	...
5941766	  861.5	 1391.9	 3500.0	...
5941767	  859.9	 1364.7	 3567.0	...
5941768	  858.3	 1333.8	 3643.0	...
5941769	  856.5	 1308.8	 3709.0	...
5941770	  854.0	 1283.2	 3768.0	...
5941771	  852.7	 1263.5	 3811.0	...
5941772	  851.1	 1238.9	 3870.0	...
5941773	  850.3	 1216.0	 3928.0	...
5941774	  849.7	 1190.5	 3991.0	...
5941775	  847.2	 1168.0	 4048.0	...
5941776	  844.2	 1146.7	 4103.0	...
5941777	  841.5	 1126.8	 4156.0	...
5941778	  841.1	 1106.1	 4213.0	...
5941779	  839.6	 1086.3	 4269.0	...
5941780	  837.7	 1068.8	 4320.0	...
5941781	  835.8	 1049.5	 4372.0	...
5941782	  832.7	 1032.7	 4420.0	...
5941783	  824.9	 1017.5	 4459.0	...
5941784	  816.4	 1006.8	 4491.0	...
5941785	  810.1	  992.2	 4527.0	...
5941786	  807.3	  976.0	 4571.0	...
5941787	  805.4	  959.0	 4614.0	...
5941788	  803.6	  943.9	 4658.0	...
5941789	  802.0	  928.7	 4704.0	...
5941790	  800.3	  913.7	 4750.0	...
5941791	  798.5	  897.5	 4793.0	...
5941792	  797.7	  881.8	 4835.0	...
5941793	  797.2	  866.5	 4876.0	...
5941794	  797.7	  851.9	 4917.0	...
5941795	  798.0	  837.5	 4957.0	...
5941796	  798.6	  822.0	 5000.0	...
5941797	  798.5	  806.7	 5042.0	...
5941798	  799.0	  791.7	 5087.0	...
5941799	  799.0	  777.7	 5122.0	...
5941800	  799.0	  765.0	 5159.0	...
5941801	  798.4	  752.7	 5190.0	...
5941802	  798.0	  741.1	 5225.0	...
5941803	  798.1	  728.3	 5262.0	...
5941804	  798.1	  716.3	 5293.0	...
5941805	  798.2	  705.3	 5327.0	...
5941806	  797.4	  695.1	 5350.0	...
5941807	  796.6	  684.6	 5379.0	...
5941808	  795.9	  674.5	 5404.0	...
5941809	  795.4	  663.9	 5435.0	...
5941810	  795.1	  654.7	 5462.0	...
5941811	  795.2	  644.6	 5487.0	...
5941812	  795.3	  635.8	 5514.0	...
5941813	  795.2	  627.0	 5544.0	...
5941814	  795.1	  619.4	 5567.0	...
5941815	  794.6	  611.5	 5588.0	...
5941816	  794.4	  603.5	 5605.0	...
5941817	  793.9	  595.0	 5628.0	...
5941818	  794.1	  587.7	 5654.0	...
5941819	  794.4	  580.0	 5676.0	...
5941820	  794.6	  573.0	 5698.0	...
5941821	  795.0	  565.7	 5713.0	...
5941822	  795.1	  558.8	 5728.0	...
5941823	  795.2	  553.0	 5748.0	...
5941824	  794.4	  547.3	 5765.0	...
5941825	  794.9	  540.5	 5792.0	...
5941826	  795.6	  534.7	 5810.0	...
5941827	  796.5	  529.9	 5822.0	...
5941828	  796.2	  525.9	 5831.0	...
5941829	  795.8	  520.8	 5837.0	...
5941830	  795.1	  515.6	 5848.0	...
5941831	  794.6	  511.3	 5858.0	...
ESACC R  5941610	5941831	222	  779.2	  528.1	  794.6	  511.3	   0.48	   1462
SFIX R   5941832
5941832	  792.3	  508.7	 5869.0	...
5941833	  790.4	  506.3	 5880.0	...
5941834	  788.7	  502.9	 5885.0	...
5941835	  788.9	  497.5	 5895.0	...
5941836	  789.0	  492.8	 5899.0	...
5941837	  789.0	  490.3	 5907.0	...
5941838	  788.5	  487.5	 5918.0	...
5941839	  788.2	  485.4	 5929.0	...
5941840	  787.9	  483.4	 5937.0	...
5941841	  787.6	  479.8	 5937.0	...
5941842	  787.3	  476.1	 5938.0	...
5941843	  786.9	  472.0	 5938.0	...
5941844	  786.8	  471.1	 5940.0	...
5941845	  786.7	  470.1	 5941.0	...
5941846	  786.6	  469.0	 5941.0	...
5941847	  786.5	  467.9	 5940.0	...
5941848	  787.3	  466.5	 5940.0	...
5941849	  788.2	  465.5	 5941.0	...
5941850	  788.8	  465.2	 5941.0	...
5941851	  788.3	  465.2	 5941.0	...
5941852	  787.4	  465.6	 5942.0	...
5941853	  786.8	  466.0	 5943.0	...
5941854	  786.2	  466.3	 5942.0	...
5941855	  786.0	  466.3	 5939.0	...
5941856	  786.0	  466.2	 5937.0	...
EFIX R   5941832	5941856	25	  787.9	  478.1	   5926
SSACC R  5941857
5941857	  786.2	  466.3	 5936.0	...
5941858	  786.5	  466.4	 5937.0	...
5941859	  786.7	  466.3	 5937.0	...
5941860	  786.9	  466.0	 5930.0	...
5941861	  786.7	  465.1	 5921.0	...
5941862	  786.6	  464.5	 5910.0	...
5941863	  787.1	  464.2	 5905.0	...
5941864	  787.7	  465.0	 5900.0	...
5941865	  784.5	  481.4	 5873.0	...
5941866	  780.3	  499.0	 5847.0	...
5941867	  775.5	  517.0	 5821.0	...
5941868	  774.5	  519.7	 5816.0	...
5941869	  774.4	  520.9	 5813.0	...
5941870	  774.6	  521.4	 5810.0	...
5941871	  774.2	  522.8	 5807.0	...
5941872	  773.5	  524.2	 5805.0	...
5941873	  773.4	  525.5	 5805.0	...
ESACC R  5941857	5941873	17	  786.2	  466.3	  773.4	  525.5	   1.28	    156
SFIX R   5941874
5941874	  774.0	  525.9	 5805.0	...
5941875	  774.5	  526.4	 5805.0	...
5941876	  774.5	  527.3	 5803.0	...
5941877	  774.1	  527.9	 5801.0	...
5941878	  773.7	  528.4	 5798.0	...
5941879	  773.4	  528.6	 5800.0	...
5941880	  773.9	  528.7	 5801.0	...
5941881	  774.4	  529.4	 5803.0	...
5941882	  774.8	  530.0	 5804.0	...
5941883	  775.0	  530.4	 5805.0	...
5941884	  775.5	  530.4	 5802.0	...
5941885	  776.0	  530.4	 5799.0	...
5941886	  776.5	  530.5	 5796.0	...
5941887	  776.5	  530.6	 5794.0	...
5941888	  776.3	  530.7	 5792.0	...
5941889	  776.2	  530.7	 5790.0	...
5941890	  776.4	  530.7	 5789.0	...
5941891	  776.8	  530.7	 5788.0	...
5941892	  777.7	  530.8	 5785.0	...
5941893	  778.2	  531.1	 5783.0	...
5941894	  778.7	  531.8	 5781.0	...
5941895	  778.7	  532.6	 5779.0	...
5941896	  778.7	  533.4	 5778.0	...
5941897	  778.7	  533.6	 5777.0	...
5941898	  778.2	  533.8	 5777.0	...
5941899	  777.8	  534.6	 5777.0	...
5941900	  778.4	  535.2	 5777.0	...
5941901	  779.5	  535.8	 5777.0	...
5941902	  780.6	  535.7	 5774.0	...
5941903	  780.7	  535.5	 5770.0	...
5941904	  780.7	  535.3	 5766.0	...
5941905	  780.6	  535.5	 5767.0	...
5941906	  780.5	  535.9	 5768.0	...
5941907	  780.5	  536.6	 5769.0	...
5941908	  780.5	  536.9	 5768.0	...
5941909	  780.6	  537.3	 5768.0	...
5941910	  780.7	  537.4	 5766.0	...
5941911	  780.8	  537.5	 5763.0	...
5941912	  781.1	  537.4	 5760.0	...
5941913	  781.4	  537.4	 5756.0	...
5941914	  781.5	  537.9	 5754.0	...
5941915	  781.5	  538.3	 5752.0	...
5941916	  781.5	  538.6	 5751.0	...
5941917	  781.6	  538.9	 5752.0	...
5941918	  781.7	  539.3	 5752.0	...
5941919	  781.8	  539.7	 5753.0	...
5941920	  781.9	  539.7	 5752.0	...
5941921	  782.0	  540.0	 5752.0	...
5941922	  782.1	  540.2	 5752.0	...
5941923	  782.0	  540.4	 5751.0	...
5941924	  782.0	  540.5	 5750.0	...
5941925	  781.9	  540.5	 5749.0	...
5941926	  781.7	  540.6	 5749.0	...
5941927	  781.6	  540.7	 5750.0	...
5941928	  781.3	  540.7	 5745.0	...
5941929	  781.2	  540.6	 5741.0	...
5941930	  781.1	  540.0	 5737.0	...
5941931	  781.2	  539.5	 5736.0	...
5941932	  781.8	  538.8	 5735.0	...
5941933	  782.2	  538.6	 5734.0	...
5941934	  782.5	  537.9	 5733.0	...
5941935	  782.5	  537.4	 5732.0	...
5941936	  782.3	  537.1	 5731.0	...
5941937	  782.3	  537.2	 5730.0	...
5941938	  782.1	  536.9	 5731.0	...
5941939	  782.1	  536.4	 5732.0	...
5941940	  782.0	  536.0	 5732.0	...
5941941	  781.9	  536.0	 5732.0	...
5941942	  781.9	  536.0	 5732.0	...
5941943	  781.8	  536.1	 5728.0	...
5941944	  781.7	  536.1	 5724.0	...
5941945	  781.5	  536.4	 5718.0	...
5941946	  781.3	  536.6	 5715.0	...
5941947	  781.2	  536.8	 5713.0	...
5941948	  781.3	  536.5	 5713.0	...
5941949	  781.4	  536.4	 5712.0	...
5941950	  781.3	  536.3	 5710.0	...
5941951	  781.3	  536.3	 5710.0	...
5941952	  781.5	  536.5	 5710.0	...
5941953	  782.0	  536.6	 5711.0	...
5941954	  782.4	  536.8	 5711.0	...
5941955	  783.3	  537.0	 5711.0	...
5941956	  783.9	  537.3	 5711.0	...
5941957	  784.4	  537.3	 5711.0	...
5941958	  784.7	  537.3	 5711.0	...
5941959	  785.1	  537.2	 5711.0	...
5941960	  785.6	  537.1	 5707.0	...
5941961	  785.8	  537.5	 5703.0	...
5941962	  785.8	  537.9	 5701.0	...
5941963	  785.8	  537.9	 5702.0	...
5941964	  785.7	  537.5	 5704.0	...
5941965	  785.7	  537.2	 5705.0	...
5941966	  785.7	  537.4	 5706.0	...
5941967	  785.9	  537.9	 5706.0	...
5941968	  786.4	  538.3	 5706.0	...
5941969	  787.1	  537.4	 5707.0	...
5941970	  787.7	  536.1	 5707.0	...
5941971	  787.3	  535.0	 5707.0	...
5941972	  786.6	  534.9	 5704.0	...
5941973	  786.5	  534.7	 5702.0	...
5941974	  787.1	  535.0	 5700.0	...
5941975	  787.7	  535.4	 5701.0	...
5941976	  787.9	  536.6	 5701.0	...
5941977	  787.7	  537.3	 5700.0	...
5941978	  787.6	  537.9	 5698.0	...
5941979	  787.4	  538.0	 5696.0	...
5941980	  786.9	  538.0	 5693.0	...
5941981	  786.4	  538.1	 5692.0	...
5941982	  785.7	  538.1	 5692.0	...
5941983	  785.7	  537.9	 5694.0	...
5941984	  786.2	  537.7	 5698.0	...
5941985	  786.8	  537.6	 5700.0	...
5941986	  787.4	  537.6	 5702.0	...
5941987	  787.4	  537.6	 5699.0	...
5941988	  787.4	  538.3	 5695.0	...
5941989	  787.1	  538.9	 5691.0	...
5941990	  786.9	  539.6	 5690.0	...
5941991	  786.1	  539.8	 5690.0	...
5941992	  785.7	  540.1	 5690.0	...
5941993	  785.2	  540.4	 5689.0	...
5941994	  785.1	  540.4	 5688.0	...
5941995	  785.1	  540.3	 5688.0	...
5941996	  785.2	  540.3	 5688.0	...
5941997	  785.9	  540.4	 5692.0	...
5941998	  786.3	  540.5	 5696.0	...
5941999	  786.4	  540.5	 5696.0	...
5942000	  785.6	  541.0	 5692.0	...
MSG	5942001 0000 _ Number Off
5942001	  785.0	  541.4	 5689.0	...
5942002	  784.9	  541.7	 5689.0	...
5942003	  785.3	  541.6	 5689.0	...
5942004	  785.7	  541.7	 5688.0	...
5942005	  785.0	  542.2	 5686.0	...
5942006	  784.3	  542.7	 5685.0	...
5942007	  783.6	  542.9	 5686.0	...
5942008	  783.5	  543.0	 5688.0	...
5942009	  783.4	  543.0	 5690.0	...
5942010	  783.8	  543.0	 5690.0	...
5942011	  784.3	  543.2	 5691.0	...
5942012	  784.8	  543.3	 5691.0	...
5942013	  784.9	  543.3	 5687.0	...
5942014	  785.4	  543.2	 5684.0	...
5942015	  785.8	  543.0	 5681.0	...
5942016	  786.0	  542.9	 5681.0	...
5942017	  785.8	  542.9	 5681.0	...
5942018	  785.5	  543.3	 5681.0	...
5942019	  785.3	  543.4	 5681.0	...
5942020	  784.8	  543.5	 5681.0	...
5942021	  784.4	  543.8	 5681.0	...
5942022	  784.4	  544.3	 5681.0	...
5942023	  784.8	  544.0	 5680.0	...
5942024	  785.1	  543.1	 5681.0	...
5942025	  785.1	  542.6	 5684.0	...
5942026	  785.1	  542.8	 5687.0	...
5942027	  785.1	  543.1	 5688.0	...
5942028	  785.1	  543.1	 5687.0	...
5942029	  785.2	  543.1	 5686.0	...
5942030	  785.4	  543.2	 5685.0	...
5942031	  785.5	  543.4	 5683.0	...
5942032	  785.5	  543.5	 5682.0	...
5942033	  785.7	  543.6	 5682.0	...
5942034	  785.9	  544.1	 5681.0	...
5942035	  786.0	  544.5	 5680.0	...
5942036	  785.4	  544.9	 5681.0	...
5942037	  784.7	  544.9	 5683.0	...
5942038	  784.0	  544.9	 5684.0	...
5942039	  783.7	  545.0	 5684.0	...
5942040	  783.6	  544.9	 5684.0	...
5942041	  783.6	  544.7	 5684.0	...
5942042	  783.8	  544.7	 5685.0	...
5942043	  784.0	  545.5	 5685.0	...
5942044	  784.2	  546.3	 5684.0	...
5942045	  784.4	  546.6	 5685.0	...
5942046	  784.5	  546.3	 5685.0	...
5942047	  784.7	  546.0	 5685.0	...
5942048	  784.7	  545.9	 5686.0	...
5942049	  784.7	  545.9	 5688.0	...
5942050	  784.9	  546.0	 5693.0	...
5942051	  785.1	  546.1	 5697.0	...
5942052	  785.3	  546.3	 5697.0	...
5942053	  785.4	  546.6	 5695.0	...
5942054	  785.4	  546.7	 5692.0	...
5942055	  785.8	  546.8	 5688.0	...
5942056	  786.3	  546.8	 5684.0	...
5942057	  786.9	  546.9	 5683.0	...
5942058	  786.2	  547.2	 5685.0	...
5942059	  785.3	  547.3	 5688.0	...
5942060	  784.4	  547.2	 5686.0	...
5942061	  784.6	  546.9	 5685.0	...
5942062	  784.8	  546.7	 5684.0	...
5942063	  785.1	  546.8	 5681.0	...
5942064	  785.2	  546.9	 5678.0	...
5942065	  785.4	  547.1	 5676.0	...
5942066	  785.5	  547.2	 5677.0	...
5942067	  785.7	  546.9	 5679.0	...
5942068	  785.8	  546.5	 5680.0	...
5942069	  785.6	  546.1	 5679.0	...
5942070	  785.4	  545.9	 5678.0	...
5942071	  785.2	  545.7	 5677.0	...
5942072	  785.3	  546.8	 5676.0	...
5942073	  785.3	  548.0	 5676.0	...
5942074	  785.2	  548.8	 5678.0	...
5942075	  785.2	  548.5	 5681.0	...
5942076	  785.3	  548.2	 5683.0	...
5942077	  785.7	  548.1	 5684.0	...
5942078	  786.0	  548.4	 5684.0	...
5942079	  785.8	  548.8	 5683.0	...
5942080	  785.4	  549.5	 5683.0	...
5942081	  784.9	  549.9	 5683.0	...
5942082	  784.6	  550.2	 5684.0	...
5942083	  784.2	  550.2	 5685.0	...
5942084	  784.3	  550.2	 5686.0	...
5942085	  784.7	  550.4	 5689.0	...
5942086	  785.2	  550.6	 5692.0	...
5942087	  785.4	  551.0	 5696.0	...
5942088	  785.6	  551.0	 5697.0	...
5942089	  785.8	  551.0	 5696.0	...
5942090	  786.1	  550.9	 5694.0	...
5942091	  786.3	  550.8	 5695.0	...
5942092	  786.4	  551.6	 5699.0	...
5942093	  786.5	  552.4	 5702.0	...
5942094	  786.6	  553.0	 5701.0	...
5942095	  786.5	  552.9	 5701.0	...
5942096	  786.7	  552.8	 5700.0	...
5942097	  786.9	  552.7	 5698.0	...
5942098	  787.2	  553.3	 5697.0	...
5942099	  787.4	  554.0	 5696.0	...
5942100	  787.6	  554.6	 5696.0	...
5942101	  787.3	  554.6	 5697.0	...
5942102	  787.0	  554.5	 5698.0	...
5942103	  786.7	  554.5	 5698.0	...
5942104	  786.8	  554.5	 5699.0	...
5942105	  786.9	  554.5	 5698.0	...
5942106	  787.1	  554.0	 5697.0	...
5942107	  787.4	  553.5	 5694.0	...
5942108	  787.5	  552.8	 5691.0	...
5942109	  787.7	  552.5	 5689.0	...
5942110	  787.8	  552.2	 5687.0	...
5942111	  787.9	  552.1	 5687.0	...
5942112	  787.9	  551.6	 5687.0	...
5942113	  787.7	  551.1	 5687.0	...
5942114	  787.5	  550.9	 5688.0	...
5942115	  787.8	  551.3	 5688.0	...
5942116	  788.3	  551.5	 5687.0	...
5942117	  789.0	  551.6	 5685.0	...
5942118	  789.1	  551.4	 5684.0	...
5942119	  789.1	  551.5	 5684.0	...
5942120	  788.8	  551.4	 5685.0	...
5942121	  789.2	  551.2	 5690.0	...
5942122	  789.7	  550.9	 5695.0	...
5942123	  789.4	  550.4	 5700.0	...
5942124	  788.5	  550.1	 5702.0	...
5942125	  788.0	  549.8	 5702.0	...
5942126	  788.4	  549.9	 5704.0	...
5942127	  788.7	  550.1	 5705.0	...
5942128	  788.7	  550.3	 5706.0	...
5942129	  788.7	  550.5	 5705.0	...
5942130	  788.8	  550.6	 5703.0	...
5942131	  788.8	  550.8	 5702.0	...
5942132	  789.0	  551.0	 5702.0	...
5942133	  789.1	  550.5	 5704.0	...
5942134	  789.2	  549.8	 5706.0	...
5942135	  789.0	  549.2	 5706.0	...
5942136	  788.8	  549.3	 5705.0	...
5942137	  789.1	  549.5	 5704.0	...
5942138	  789.5	  549.4	 5706.0	...
5942139	  789.4	  549.4	 5708.0	...
5942140	  788.9	  549.2	 5711.0	...
5942141	  788.6	  549.2	 5711.0	...
5942142	  788.7	  549.1	 5710.0	...
5942143	  788.9	  549.0	 5711.0	...
5942144	  788.8	  549.0	 5712.0	...
5942145	  788.6	  549.0	 5713.0	...
5942146	  788.3	  549.0	 5710.0	...
5942147	  788.5	  548.9	 5707.0	...
5942148	  788.9	  548.9	 5706.0	...
5942149	  789.2	  549.7	 5708.0	...
5942150	  789.0	  550.6	 5711.0	...
5942151	  788.8	  550.7	 5712.0	...
5942152	  789.0	  549.9	 5713.0	...
5942153	  789.3	  549.2	 5715.0	...
5942154	  789.7	  549.3	 5718.0	...
5942155	  789.5	  548.7	 5719.0	...
5942156	  789.1	  548.1	 5719.0	...
5942157	  788.7	  547.4	 5717.0	...
5942158	  788.5	  547.6	 5715.0	...
5942159	  788.5	  547.7	 5714.0	...
5942160	  788.6	  547.9	 5713.0	...
5942161	  788.5	  547.2	 5713.0	...
5942162	  788.3	  546.6	 5714.0	...
5942163	  788.2	  546.3	 5715.0	...
5942164	  787.8	  546.7	 5718.0	...
5942165	  787.0	  546.7	 5722.0	...
5942166	  786.3	  546.4	 5726.0	...
5942167	  786.1	  546.1	 5726.0	...
5942168	  786.3	  546.2	 5726.0	...
5942169	  786.4	  546.2	 5726.0	...
5942170	  786.5	  546.0	 5727.0	...
5942171	  786.5	  545.8	 5727.0	...
5942172	  786.6	  545.5	 5728.0	...
5942173	  786.7	  545.5	 5728.0	...
5942174	  787.1	  545.5	 5728.0	...
5942175	  787.3	  545.4	 5728.0	...
5942176	  787.6	  545.2	 5728.0	...
5942177	  787.5	  545.0	 5730.0	...
5942178	  787.7	  544.7	 5731.0	...
5942179	  787.9	  544.4	 5732.0	...
5942180	  788.3	  544.1	 5732.0	...
5942181	  788.4	  544.0	 5732.0	...
5942182	  788.6	  543.7	 5734.0	...
5942183	  788.8	  543.5	 5739.0	...
5942184	  789.1	  543.4	 5742.0	...
5942185	  788.8	  543.5	 5744.0	...
5942186	  788.4	  543.7	 5743.0	...
5942187	  788.0	  543.9	 5746.0	...
5942188	  787.5	  544.2	 5749.0	...
5942189	  786.9	  544.5	 5751.0	...
5942190	  786.6	  544.2	 5750.0	...
5942191	  786.7	  543.6	 5752.0	...
5942192	  786.9	  543.2	 5756.0	...
5942193	  787.0	  543.3	 5760.0	...
5942194	  787.1	  543.5	 5761.0	...
5942195	  787.2	  543.4	 5762.0	...
5942196	  787.2	  543.3	 5760.0	...
5942197	  787.2	  543.0	 5758.0	...
5942198	  787.3	  542.6	 5758.0	...
5942199	  787.3	  542.6	 5759.0	...
5942200	  787.3	  542.8	 5757.0	...
5942201	  787.3	  543.0	 5755.0	...
5942202	  787.2	  542.9	 5754.0	...
5942203	  787.1	  542.4	 5756.0	...
5942204	  787.0	  542.0	 5761.0	...
5942205	  787.1	  541.6	 5765.0	...
5942206	  787.1	  541.6	 5766.0	...
5942207	  787.3	  541.5	 5766.0	...
5942208	  787.4	  541.0	 5767.0	...
5942209	  787.6	  540.5	 5768.0	...
5942210	  787.7	  540.3	 5770.0	...
5942211	  788.1	  540.3	 5770.0	...
5942212	  788.3	  540.2	 5776.0	...
5942213	  788.4	  539.7	 5781.0	...
MSG	5942214 0000 _ Number On
5942214	  788.3	  539.4	 5783.0	...
5942215	  788.2	  539.1	 5779.0	...
5942216	  788.2	  539.1	 5775.0	...
5942217	  788.2	  538.8	 5779.0	...
5942218	  787.8	  538.5	 5783.0	...
5942219	  787.2	  538.2	 5785.0	...
5942220	  786.6	  538.4	 5784.0	...
5942221	  786.5	  538.5	 5784.0	...
5942222	  786.7	  538.6	 5786.0	...
5942223	  786.9	  538.7	 5787.0	...
5942224	  786.9	  538.8	 5787.0	...
5942225	  786.8	  538.4	 5786.0	...
5942226	  786.7	  538.0	 5785.0	...
5942227	  786.6	  537.6	 5784.0	...
5942228	  786.7	  537.5	 5786.0	...
5942229	  787.0	  537.6	 5788.0	...
5942230	  787.7	  537.6	 5789.0	...
5942231	  788.3	  537.2	 5789.0	...
5942232	  788.2	  536.8	 5793.0	...
5942233	  787.9	  536.7	 5796.0	...
5942234	  788.0	  537.1	 5801.0	...
5942235	  788.4	  537.3	 5803.0	...
5942236	  788.8	  537.4	 5805.0	...
5942237	  788.9	  537.6	 5807.0	...
5942238	  788.6	  537.9	 5809.0	...
5942239	  788.3	  538.2	 5809.0	...
5942240	  788.7	  538.3	 5809.0	...
5942241	  789.5	  538.3	 5809.0	...
5942242	  790.5	  538.3	 5809.0	...
5942243	  790.7	  538.2	 5809.0	...
5942244	  790.8	  537.8	 5809.0	...
5942245	  790.6	  537.5	 5810.0	...
5942246	  789.8	  537.3	 5813.0	...
5942247	  789.1	  537.2	 5817.0	...
5942248	  788.5	  537.2	 5819.0	...
5942249	  788.4	  537.3	 5820.0	...
5942250	  788.2	  537.6	 5820.0	...
5942251	  788.1	  537.8	 5820.0	...
5942252	  788.0	  537.9	 5820.0	...
5942253	  788.0	  538.0	 5819.0	...
5942254	  788.1	  538.1	 5819.0	...
5942255	  788.1	  538.2	 5819.0	...
5942256	  788.1	  538.2	 5819.0	...
5942257	  788.7	  538.2	 5821.0	...
5942258	  789.4	  538.1	 5823.0	...
5942259	  790.1	  537.8	 5826.0	...
5942260	  789.9	  537.3	 5826.0	...
5942261	  789.8	  536.8	 5827.0	...
5942262	  790.2	  536.6	 5828.0	...
5942263	  790.7	  536.5	 5829.0	...
5942264	  791.1	  535.9	 5829.0	...
5942265	  791.0	  535.3	 5832.0	...
5942266	  791.3	  534.9	 5835.0	...
5942267	  791.8	  535.0	 5838.0	...
5942268	  792.1	  535.1	 5838.0	...
5942269	  792.1	  534.9	 5838.0	...
5942270	  792.3	  535.0	 5838.0	...
5942271	  792.4	  535.2	 5838.0	...
5942272	  792.6	  535.7	 5839.0	...
5942273	  792.8	  536.0	 5842.0	...
5942274	  793.1	  536.4	 5845.0	...
5942275	  793.1	  536.7	 5848.0	...
5942276	  792.9	  536.2	 5849.0	...
5942277	  792.6	  535.7	 5849.0	...
5942278	  792.5	  535.1	 5849.0	...
5942279	  792.3	  534.7	 5849.0	...
5942280	  791.8	  534.4	 5849.0	...
5942281	  791.6	  534.0	 5849.0	...
5942282	  791.6	  534.0	 5849.0	...
5942283	  791.9	  534.3	 5850.0	...
5942284	  792.4	  534.4	 5851.0	...
5942285	  792.7	  534.9	 5852.0	...
5942286	  792.9	  535.3	 5852.0	...
5942287	  792.9	  535.8	 5852.0	...
5942288	  793.1	  536.0	 5852.0	...
5942289	  793.1	  535.9	 5853.0	...
5942290	  793.0	  535.5	 5854.0	...
5942291	  792.9	  535.2	 5855.0	...
5942292	  792.6	  535.5	 5858.0	...
5942293	  792.5	  536.0	 5860.0	...
5942294	  792.4	  536.5	 5862.0	...
5942295	  792.5	  536.5	 5862.0	...
5942296	  792.7	  536.2	 5864.0	...
5942297	  793.3	  535.7	 5866.0	...
5942298	  793.9	  534.9	 5869.0	...
5942299	  794.3	  534.2	 5872.0	...
5942300	  794.2	  533.6	 5874.0	...
5942301	  793.8	  533.3	 5876.0	...
5942302	  793.5	  533.7	 5876.0	...
5942303	  793.2	  534.4	 5875.0	...
5942304	  793.1	  535.0	 5875.0	...
5942305	  793.1	  535.2	 5874.0	...
5942306	  793.5	  535.1	 5873.0	...
5942307	  793.8	  535.1	 5872.0	...
5942308	  794.4	  535.0	 5872.0	...
5942309	  794.7	  535.0	 5876.0	...
5942310	  795.1	  535.0	 5880.0	...
5942311	  795.3	  535.0	 5884.0	...
5942312	  795.4	  535.3	 5883.0	...
5942313	  795.4	  535.7	 5883.0	...
5942314	  795.3	  534.9	 5882.0	...
5942315	  795.0	  533.9	 5882.0	...
5942316	  794.8	  532.5	 5882.0	...
5942317	  794.7	  532.2	 5882.0	...
5942318	  794.6	  531.7	 5882.0	...
5942319	  794.6	  531.6	 5881.0	...
5942320	  794.3	  531.6	 5883.0	...
5942321	  793.9	  531.6	 5884.0	...
5942322	  793.5	  531.6	 5887.0	...
5942323	  793.4	  531.3	 5887.0	...
5942324	  793.5	  530.9	 5888.0	...
5942325	  793.7	  530.5	 5885.0	...
5942326	  793.8	  530.3	 5882.0	...
5942327	  793.9	  530.3	 5880.0	...
5942328	  793.9	  530.3	 5883.0	...
5942329	  793.7	  530.5	 5885.0	...
5942330	  793.4	  530.5	 5890.0	...
5942331	  793.4	  530.4	 5892.0	...
5942332	  793.8	  530.1	 5896.0	...
5942333	  794.2	  529.7	 5899.0	...
5942334	  794.4	  529.5	 5901.0	...
5942335	  794.6	  529.3	 5903.0	...
5942336	  794.8	  529.0	 5903.0	...
5942337	  795.0	  528.7	 5904.0	...
5942338	  794.8	  528.5	 5904.0	...
5942339	  794.5	  528.4	 5905.0	...
5942340	  794.6	  528.3	 5907.0	...
5942341	  794.8	  528.2	 5908.0	...
5942342	  795.0	  528.3	 5911.0	...
5942343	  795.1	  528.6	 5912.0	...
5942344	  794.9	  529.0	 5912.0	...
5942345	  794.6	  529.1	 5914.0	...
5942346	  794.8	  529.4	 5915.0	...
5942347	  795.5	  529.6	 5917.0	...
5942348	  795.9	  528.9	 5917.0	...
5942349	  795.8	  528.0	 5918.0	...
5942350	  795.7	  527.1	 5917.0	...
5942351	  795.8	  527.2	 5916.0	...
5942352	  795.9	  527.3	 5915.0	...
5942353	  796.3	  527.5	 5914.0	...
5942354	  796.7	  527.1	 5917.0	...
5942355	  797.0	  526.7	 5920.0	...
5942356	  797.1	  526.5	 5924.0	...
5942357	  797.1	  526.7	 5927.0	...
5942358	  797.2	  526.7	 5930.0	...
5942359	  797.1	  526.6	 5932.0	...
5942360	  797.0	  526.5	 5931.0	...
5942361	  796.9	  526.6	 5930.0	...
5942362	  796.7	  526.7	 5930.0	...
5942363	  796.5	  526.9	 5931.0	...
5942364	  796.3	  527.0	 5931.0	...
5942365	  796.1	  527.2	 5931.0	...
5942366	  795.8	  527.3	 5934.0	...
5942367	  795.6	  527.0	 5939.0	...
5942368	  795.4	  526.6	 5942.0	...
5942369	  795.2	  526.2	 5944.0	...
5942370	  795.0	  526.3	 5944.0	...
5942371	  795.0	  526.4	 5944.0	...
5942372	  794.9	  526.5	 5944.0	...
5942373	  794.9	  526.5	 5944.0	...
5942374	  795.2	  526.5	 5943.0	...
5942375	  795.5	  526.6	 5943.0	...
5942376	  795.9	  526.7	 5942.0	...
5942377	  796.0	  526.8	 5942.0	...
5942378	  796.1	  526.8	 5943.0	...
5942379	  795.9	  526.9	 5945.0	...
5942380	  795.7	  526.7	 5947.0	...
5942381	  795.5	  526.3	 5949.0	...
5942382	  795.6	  526.0	 5950.0	...
5942383	  796.0	  525.9	 5951.0	...
5942384	  796.3	  525.9	 5953.0	...
5942385	  796.9	  526.0	 5956.0	...
5942386	  797.0	  526.0	 5959.0	...
5942387	  797.3	  526.0	 5961.0	...
5942388	  797.5	  525.9	 5962.0	...
5942389	  797.7	  526.0	 5964.0	...
5942390	  797.8	  526.1	 5966.0	...
5942391	  797.5	  525.6	 5968.0	...
5942392	  797.3	  525.0	 5971.0	...
5942393	  797.0	  524.3	 5975.0	...
5942394	  797.1	  524.2	 5978.0	...
5942395	  797.2	  524.1	 5980.0	...
5942396	  797.3	  524.0	 5981.0	...
5942397	  796.9	  524.2	 5980.0	...
5942398	  796.3	  524.6	 5979.0	...
5942399	  795.7	  524.9	 5978.0	...
5942400	  795.6	  524.9	 5977.0	...
5942401	  795.6	  524.1	 5978.0	...
5942402	  795.7	  523.3	 5981.0	...
5942403	  796.1	  522.8	 5984.0	...
5942404	  796.5	  522.9	 5987.0	...
5942405	  796.8	  522.8	 5987.0	...
5942406	  796.8	  522.8	 5988.0	...
5942407	  796.8	  522.6	 5988.0	...
5942408	  796.9	  522.7	 5992.0	...
5942409	  796.9	  522.7	 5995.0	...
5942410	  797.1	  522.6	 5999.0	...
5942411	  797.3	  522.0	 5999.0	...
5942412	  797.7	  521.4	 6000.0	...
5942413	  797.9	  520.9	 6000.0	...
5942414	  797.8	  521.2	 5998.0	...
5942415	  797.5	  521.5	 5996.0	...
5942416	  797.2	  521.7	 5993.0	...
5942417	  797.4	  521.7	 5992.0	...
5942418	  797.3	  521.7	 5994.0	...
5942419	  797.1	  521.8	 5998.0	...
5942420	  797.0	  521.8	 6002.0	...
5942421	  797.0	  521.8	 6002.0	...
5942422	  797.0	  521.9	 6002.0	...
5942423	  797.0	  522.1	 6002.0	...
5942424	  796.9	  521.8	 6005.0	...
5942425	  796.8	  521.2	 6007.0	...
5942426	  796.8	  520.7	 6009.0	...
5942427	  796.9	  520.7	 6009.0	...
5942428	  797.0	  520.7	 6009.0	...
5942429	  796.9	  520.9	 6009.0	...
5942430	  797.0	  521.1	 6008.0	...
5942431	  796.8	  521.3	 6008.0	...
5942432	  796.7	  521.4	 6010.0	...
5942433	  796.5	  521.4	 6012.0	...
5942434	  796.5	  521.1	 6016.0	...
5942435	  796.5	  521.0	 6018.0	...
5942436	  796.8	  521.0	 6020.0	...
5942437	  797.0	  521.3	 6020.0	...
5942438	  797.2	  520.8	 6019.0	...
5942439	  797.2	  520.1	 6019.0	...
5942440	  796.6	  520.2	 6020.0	...
5942441	  795.9	  520.6	 6022.0	...
5942442	  795.7	  521.0	 6028.0	...
5942443	  796.2	  520.7	 6031.0	...
5942444	  796.4	  520.9	 6033.0	...
5942445	  796.1	  521.1	 6031.0	...
5942446	  795.7	  521.1	 6027.0	...
5942447	  795.8	  521.0	 6025.0	...
5942448	  796.0	  521.0	 6023.0	...
5942449	  796.5	  521.1	 6023.0	...
5942450	  796.7	  521.3	 6027.0	...
5942451	  796.9	  521.4	 6031.0	...
5942452	  797.3	  521.6	 6035.0	...
5942453	  797.7	  521.6	 6037.0	...
5942454	  797.5	  520.6	 6039.0	...
5942455	  796.9	  519.5	 6043.0	...
5942456	  796.6	  518.5	 6046.0	...
5942457	  797.0	  518.7	 6049.0	...
5942458	  797.4	  518.9	 6051.0	...
5942459	  797.5	  519.5	 6053.0	...
5942460	  797.7	  520.0	 6053.0	...
5942461	  797.6	  520.5	 6053.0	...
5942462	  797.4	  520.4	 6052.0	...
5942463	  797.3	  520.3	 6053.0	...
5942464	  797.5	  520.1	 6055.0	...
5942465	  797.8	  520.0	 6057.0	...
5942466	  797.9	  519.5	 6058.0	...
5942467	  797.8	  519.0	 6059.0	...
5942468	  797.7	  518.2	 6060.0	...
5942469	  797.7	  518.0	 6061.0	...
5942470	  797.7	  517.6	 6063.0	...
5942471	  797.7	  517.5	 6063.0	...
5942472	  797.7	  517.6	 6062.0	...
5942473	  797.8	  518.6	 6060.0	...
5942474	  797.6	  519.6	 6058.0	...
5942475	  797.5	  519.8	 6058.0	...
5942476	  797.3	  519.1	 6058.0	...
5942477	  797.2	  518.5	 6059.0	...
5942478	  797.3	  518.5	 6060.0	...
5942479	  796.9	  518.6	 6060.0	...
5942480	  796.6	  518.7	 6060.0	...
5942481	  796.2	  518.3	 6059.0	...
5942482	  795.7	  517.9	 6060.0	...
5942483	  795.2	  517.2	 6061.0	...
5942484	  795.2	  516.7	 6065.0	...
5942485	  795.4	  516.1	 6069.0	...
5942486	  795.8	  515.7	 6073.0	...
5942487	  796.0	  515.7	 6074.0	...
5942488	  796.1	  515.9	 6076.0	...
5942489	  796.5	  516.1	 6080.0	...
5942490	  796.7	  515.6	 6083.0	...
5942491	  796.9	  514.7	 6082.0	...
5942492	  796.8	  513.9	 6080.0	...
5942493	  796.7	  513.4	 6080.0	...
5942494	  796.7	  513.1	 6083.0	...
5942495	  797.0	  513.6	 6086.0	...
5942496	  796.8	  514.3	 6086.0	...
5942497	  796.4	  514.7	 6087.0	...
5942498	  795.9	  514.3	 6089.0	...
5942499	  795.8	  513.7	 6091.0	...
5942500	  795.8	  513.6	 6092.0	...
5942501	  795.7	  513.4	 6094.0	...
5942502	  795.4	  513.4	 6095.0	...
5942503	  795.1	  512.9	 6096.0	...
5942504	  794.8	  512.6	 6096.0	...
5942505	  794.4	  512.4	 6095.0	...
5942506	  794.0	  512.3	 6095.0	...
5942507	  794.0	  512.1	 6098.0	...
5942508	  794.5	  512.5	 6102.0	...
5942509	  795.1	  513.4	 6106.0	...
5942510	  795.2	  514.1	 6106.0	...
5942511	  795.0	  513.9	 6105.0	...
5942512	  794.9	  513.7	 6104.0	...
5942513	  795.1	  513.6	 6108.0	...
5942514	  795.5	  513.4	 6114.0	...
5942515	  796.0	  513.1	 6121.0	...
MSG	5942516 0000 _ Number Off
5942516	  795.5	  512.9	 6124.0	...
5942517	  794.9	  512.8	 6125.0	...
5942518	  794.4	  512.7	 6126.0	...
5942519	  794.5	  512.8	 6126.0	...
5942520	  794.8	  512.9	 6126.0	...
5942521	  795.3	  512.4	 6126.0	...
5942522	  795.7	  512.0	 6125.0	...
5942523	  795.8	  511.9	 6124.0	...
5942524	  795.5	  512.3	 6120.0	...
5942525	  794.7	  512.7	 6115.0	...
5942526	  794.0	  512.7	 6115.0	...
5942527	  793.3	  512.7	 6117.0	...
5942528	  793.0	  512.6	 6119.0	...
5942529	  792.7	  512.4	 6121.0	...
5942530	  792.7	  512.3	 6124.0	...
5942531	  793.1	  512.2	 6133.0	...
5942532	  793.5	  512.0	 6139.0	...
5942533	  794.1	  511.7	 6146.0	...
5942534	  794.8	  511.3	 6146.0	...
5942535	  795.4	  510.9	 6146.0	...
5942536	  795.4	  510.6	 6147.0	...
5942537	  795.2	  510.4	 6147.0	...
5942538	  795.0	  510.3	 6149.0	...
5942539	  794.8	  510.0	 6149.0	...
5942540	  794.9	  509.7	 6150.0	...
5942541	  794.9	  509.5	 6149.0	...
5942542	  794.9	  509.5	 6148.0	...
5942543	  794.8	  508.4	 6148.0	...
5942544	  794.7	  507.3	 6150.0	...
5942545	  794.6	  506.4	 6152.0	...
5942546	  794.6	  506.8	 6155.0	...
5942547	  794.9	  507.1	 6157.0	...
5942548	  795.1	  507.2	 6160.0	...
5942549	  795.3	  507.1	 6160.0	...
5942550	  795.2	  506.8	 6162.0	...
5942551	  795.1	  506.5	 6162.0	...
5942552	  795.3	  506.1	 6163.0	...
5942553	  795.5	  505.9	 6163.0	...
5942554	  795.7	  505.6	 6165.0	...
5942555	  795.9	  505.3	 6167.0	...
5942556	  796.1	  505.3	 6169.0	...
5942557	  796.2	  505.5	 6169.0	...
5942558	  796.1	  505.3	 6170.0	...
5942559	  796.0	  505.1	 6171.0	...
5942560	  795.9	  504.8	 6171.0	...
5942561	  795.8	  504.3	 6170.0	...
5942562	  796.2	  503.8	 6169.0	...
5942563	  796.7	  503.2	 6170.0	...
5942564	  796.4	  503.2	 6172.0	...
5942565	  795.6	  503.3	 6174.0	...
5942566	  795.0	  503.4	 6181.0	...
5942567	  795.0	  502.5	 6186.0	...
5942568	  795.1	  501.6	 6190.0	...
5942569	  795.0	  500.8	 6190.0	...
5942570	  794.9	  501.2	 6189.0	...
5942571	  794.2	  501.6	 6189.0	...
5942572	  793.7	  501.7	 6188.0	...
5942573	  793.1	  501.3	 6191.0	...
5942574	  793.1	  500.9	 6194.0	...
5942575	  793.1	  500.5	 6197.0	...
5942576	  793.1	  500.5	 6199.0	...
5942577	  793.1	  500.6	 6200.0	...
5942578	  793.5	  500.8	 6204.0	...
5942579	  794.1	  501.0	 6206.0	...
5942580	  794.3	  500.5	 6208.0	...
5942581	  794.0	  499.8	 6207.0	...
5942582	  793.7	  499.1	 6205.0	...
5942583	  793.6	  499.1	 6204.0	...
5942584	  794.2	  498.8	 6206.0	...
5942585	  794.8	  498.6	 6210.0	...
5942586	  795.4	  498.3	 6212.0	...
5942587	  795.1	  498.4	 6211.0	...
5942588	  794.8	  498.4	 6210.0	...
5942589	  794.6	  498.5	 6211.0	...
5942590	  794.6	  498.6	 6212.0	...
5942591	  794.4	  498.6	 6212.0	...
5942592	  794.2	  498.6	 6213.0	...
5942593	  794.2	  497.7	 6215.0	...
5942594	  794.5	  496.8	 6214.0	...
5942595	  794.6	  496.1	 6214.0	...
5942596	  794.5	  496.1	 6220.0	...
5942597	  794.5	  496.2	 6227.0	...
5942598	  794.1	  496.4	 6235.0	...
5942599	  793.8	  496.4	 6235.0	...
5942600	  793.3	  496.4	 6235.0	...
5942601	  793.3	  496.3	 6237.0	...
5942602	  793.2	  496.2	 6240.0	...
5942603	  792.8	  496.1	 6242.0	...
5942604	  792.4	  496.0	 6242.0	...
5942605	  792.0	  495.7	 6244.0	...
5942606	  791.8	  495.5	 6247.0	...
5942607	  791.6	  495.3	 6249.0	...
5942608	  791.3	  495.4	 6249.0	...
5942609	  791.5	  495.3	 6251.0	...
5942610	  791.6	  495.2	 6252.0	...
5942611	  791.7	  495.1	 6253.0	...
5942612	  791.6	  495.0	 6253.0	...
5942613	  791.7	  495.0	 6252.0	...
5942614	  791.8	  495.2	 6252.0	...
5942615	  792.0	  495.4	 6252.0	...
5942616	  791.6	  495.4	 6255.0	...
5942617	  791.1	  495.4	 6257.0	...
5942618	  790.5	  495.4	 6259.0	...
5942619	  790.5	  495.6	 6258.0	...
5942620	  790.8	  495.8	 6259.0	...
5942621	  791.1	  495.8	 6261.0	...
5942622	  791.4	  495.5	 6266.0	...
5942623	  791.3	  495.2	 6270.0	...
5942624	  791.3	  495.1	 6274.0	...
5942625	  791.4	  495.3	 6276.0	...
5942626	  791.4	  495.6	 6278.0	...
5942627	  791.2	  495.8	 6277.0	...
5942628	  791.0	  495.6	 6278.0	...
5942629	  790.9	  495.2	 6279.0	...
5942630	  791.3	  494.8	 6283.0	...
5942631	  791.8	  494.5	 6288.0	...
5942632	  792.3	  494.4	 6292.0	...
5942633	  792.6	  494.4	 6294.0	...
5942634	  792.8	  494.5	 6292.0	...
5942635	  792.8	  494.6	 6290.0	...
5942636	  792.4	  494.2	 6288.0	...
5942637	  791.8	  493.7	 6289.0	...
5942638	  791.5	  493.2	 6289.0	...
5942639	  791.4	  493.2	 6288.0	...
5942640	  791.3	  493.4	 6287.0	...
5942641	  791.3	  493.8	 6288.0	...
5942642	  791.2	  494.2	 6289.0	...
5942643	  791.0	  494.1	 6293.0	...
5942644	  790.7	  493.6	 6296.0	...
5942645	  790.7	  492.8	 6298.0	...
5942646	  790.8	  492.2	 6299.0	...
5942647	  791.1	  491.7	 6303.0	...
5942648	  791.3	  491.6	 6307.0	...
5942649	  791.4	  491.5	 6310.0	...
5942650	  791.3	  491.5	 6310.0	...
5942651	  791.3	  491.4	 6311.0	...
5942652	  791.3	  491.3	 6312.0	...
5942653	  791.3	  491.1	 6315.0	...
5942654	  791.4	  490.9	 6317.0	...
5942655	  791.5	  490.9	 6320.0	...
5942656	  791.7	  491.2	 6320.0	...
5942657	  791.7	  490.6	 6320.0	...
5942658	  791.8	  489.9	 6320.0	...
5942659	  791.9	  489.2	 6322.0	...
5942660	  791.6	  489.8	 6324.0	...
5942661	  790.8	  490.2	 6326.0	...
5942662	  790.0	  489.9	 6328.0	...
5942663	  789.8	  489.3	 6329.0	...
5942664	  789.9	  488.6	 6330.0	...
5942665	  790.0	  489.1	 6330.0	...
5942666	  790.2	  489.6	 6330.0	...
5942667	  790.3	  489.6	 6330.0	...
5942668	  790.3	  488.8	 6331.0	...
5942669	  790.4	  488.0	 6332.0	...
5942670	  790.7	  487.6	 6337.0	...
5942671	  790.6	  487.6	 6342.0	...
5942672	  790.3	  487.7	 6348.0	...
5942673	  789.9	  487.8	 6352.0	...
5942674	  789.8	  487.8	 6356.0	...
5942675	  789.9	  487.6	 6354.0	...
5942676	  790.0	  487.6	 6351.0	...
5942677	  789.5	  487.7	 6347.0	...
5942678	  788.9	  487.7	 6348.0	...
5942679	  788.8	  487.4	 6349.0	...
5942680	  789.3	  487.4	 6351.0	...
5942681	  789.4	  487.9	 6353.0	...
5942682	  789.0	  488.5	 6354.0	...
5942683	  788.4	  488.7	 6356.0	...
5942684	  788.3	  488.7	 6358.0	...
5942685	  788.2	  489.0	 6358.0	...
5942686	  787.8	  489.4	 6359.0	...
5942687	  787.3	  489.7	 6359.0	...
5942688	  786.8	  489.5	 6360.0	...
5942689	  786.7	  489.2	 6361.0	...
5942690	  786.8	  489.0	 6361.0	...
5942691	  787.0	  489.1	 6362.0	...
5942692	  787.2	  489.2	 6363.0	...
5942693	  787.4	  489.3	 6365.0	...
5942694	  787.6	  489.7	 6366.0	...
5942695	  787.7	  490.2	 6371.0	...
5942696	  787.6	  490.3	 6375.0	...
5942697	  787.2	  490.0	 6379.0	...
5942698	  786.9	  489.6	 6378.0	...
5942699	  786.9	  489.5	 6378.0	...
5942700	  787.1	  489.4	 6378.0	...
5942701	  787.4	  489.5	 6378.0	...
5942702	  788.1	  489.6	 6378.0	...
5942703	  788.5	  489.7	 6378.0	...
5942704	  788.8	  489.4	 6378.0	...
5942705	  788.6	  488.8	 6379.0	...
5942706	  788.4	  488.1	 6383.0	...
5942707	  788.4	  487.8	 6386.0	...
5942708	  788.7	  487.7	 6388.0	...
5942709	  789.0	  487.2	 6390.0	...
5942710	  789.0	  486.7	 6391.0	...
5942711	  789.0	  486.0	 6392.0	...
5942712	  788.9	  485.6	 6395.0	...
5942713	  789.1	  485.1	 6400.0	...
5942714	  789.4	  485.0	 6406.0	...
5942715	  789.7	  485.1	 6410.0	...
5942716	  789.8	  485.3	 6410.0	...
5942717	  789.7	  485.2	 6410.0	...
5942718	  789.6	  485.1	 6409.0	...
5942719	  789.5	  485.1	 6412.0	...
5942720	  789.4	  485.1	 6416.0	...
5942721	  789.4	  485.4	 6421.0	...
5942722	  789.4	  485.6	 6421.0	...
5942723	  789.3	  484.9	 6420.0	...
5942724	  789.2	  484.0	 6423.0	...
5942725	  789.1	  483.1	 6427.0	...
5942726	  789.1	  483.2	 6431.0	...
5942727	  789.1	  483.3	 6431.0	...
5942728	  788.6	  483.5	 6429.0	...
5942729	  788.1	  483.3	 6427.0	...
MSG	5942730 0000 _ Number On
5942730	  787.6	  483.0	 6426.0	...
5942731	  787.7	  482.6	 6427.0	...
5942732	  787.7	  482.6	 6429.0	...
5942733	  787.6	  482.6	 6434.0	...
5942734	  787.3	  482.6	 6438.0	...
5942735	  787.1	  482.4	 6441.0	...
5942736	  787.5	  482.0	 6440.0	...
5942737	  787.8	  482.4	 6440.0	...
5942738	  788.0	  483.0	 6440.0	...
5942739	  787.8	  483.7	 6439.0	...
5942740	  787.7	  483.7	 6442.0	...
5942741	  788.1	  483.6	 6446.0	...
5942742	  788.3	  483.5	 6452.0	...
5942743	  788.4	  482.6	 6455.0	...
5942744	  788.3	  481.9	 6457.0	...
5942745	  787.4	  481.6	 6457.0	...
5942746	  786.7	  482.1	 6456.0	...
5942747	  786.9	  482.4	 6454.0	...
5942748	  787.7	  482.0	 6451.0	...
5942749	  788.5	  481.5	 6450.0	...
5942750	  789.1	  481.0	 6452.0	...
5942751	  789.7	  480.9	 6454.0	...
5942752	  789.8	  481.2	 6455.0	...
5942753	  789.4	  481.6	 6457.0	...
5942754	  789.1	  481.8	 6458.0	...
5942755	  789.2	  481.8	 6458.0	...
5942756	  789.3	  481.8	 6462.0	...
5942757	  789.3	  481.9	 6466.0	...
5942758	  789.4	  481.9	 6470.0	...
5942759	  789.4	  481.7	 6472.0	...
5942760	  789.5	  481.5	 6473.0	...
5942761	  789.5	  481.5	 6473.0	...
5942762	  789.2	  481.4	 6475.0	...
5942763	  789.0	  481.1	 6477.0	...
5942764	  788.8	  480.4	 6479.0	...
5942765	  788.5	  480.0	 6479.0	...
5942766	  788.3	  479.3	 6480.0	...
5942767	  788.1	  478.8	 6481.0	...
5942768	  788.1	  478.7	 6481.0	...
5942769	  788.0	  479.0	 6484.0	...
5942770	  788.0	  479.2	 6486.0	...
5942771	  788.0	  479.0	 6488.0	...
5942772	  787.7	  479.0	 6487.0	...
5942773	  787.5	  479.4	 6486.0	...
5942774	  787.5	  479.7	 6486.0	...
5942775	  787.8	  479.8	 6486.0	...
5942776	  788.1	  479.7	 6487.0	...
5942777	  788.0	  479.6	 6487.0	...
5942778	  787.9	  479.5	 6487.0	...
5942779	  787.6	  479.4	 6490.0	...
5942780	  787.1	  479.3	 6492.0	...
5942781	  786.7	  479.3	 6494.0	...
5942782	  786.5	  479.1	 6494.0	...
5942783	  786.6	  479.0	 6494.0	...
5942784	  786.6	  479.0	 6495.0	...
5942785	  786.7	  479.2	 6495.0	...
5942786	  786.6	  479.4	 6496.0	...
5942787	  786.2	  479.5	 6496.0	...
5942788	  785.8	  479.6	 6491.0	...
5942789	  785.6	  479.7	 6487.0	...
5942790	  785.6	  478.9	 6486.0	...
5942791	  785.5	  478.1	 6491.0	...
5942792	  785.4	  477.3	 6496.0	...
5942793	  785.4	  477.4	 6501.0	...
5942794	  785.4	  477.3	 6505.0	...
5942795	  785.5	  476.8	 6508.0	...
5942796	  785.6	  476.4	 6508.0	...
5942797	  786.0	  476.1	 6509.0	...
5942798	  786.8	  476.4	 6512.0	...
5942799	  787.6	  476.6	 6515.0	...
5942800	  788.1	  477.0	 6518.0	...
5942801	  788.2	  477.0	 6518.0	...
5942802	  787.9	  477.1	 6518.0	...
5942803	  787.5	  477.4	 6520.0	...
5942804	  787.1	  477.8	 6521.0	...
5942805	  787.0	  477.8	 6522.0	...
5942806	  787.0	  477.4	 6522.0	...
5942807	  786.9	  477.1	 6524.0	...
5942808	  786.9	  476.9	 6526.0	...
5942809	  786.8	  476.7	 6527.0	...
5942810	  786.8	  476.5	 6524.0	...
5942811	  786.8	  476.4	 6521.0	...
5942812	  786.8	  476.3	 6519.0	...
5942813	  786.8	  476.1	 6521.0	...
5942814	  786.9	  476.1	 6523.0	...
5942815	  787.0	  476.1	 6526.0	...
5942816	  787.2	  475.9	 6528.0	...
5942817	  787.3	  475.9	 6530.0	...
5942818	  787.3	  476.0	 6533.0	...
5942819	  786.7	  476.3	 6532.0	...
5942820	  786.0	  476.5	 6531.0	...
5942821	  785.5	  476.6	 6530.0	...
5942822	  785.5	  476.7	 6530.0	...
5942823	  786.0	  477.0	 6529.0	...
5942824	  786.5	  477.2	 6531.0	...
5942825	  786.8	  477.4	 6534.0	...
5942826	  786.6	  477.4	 6537.0	...
5942827	  786.3	  476.5	 6538.0	...
5942828	  785.8	  475.6	 6539.0	...
5942829	  785.3	  475.2	 6538.0	...
5942830	  785.3	  475.6	 6536.0	...
5942831	  785.7	  476.0	 6537.0	...
5942832	  786.1	  475.7	 6540.0	...
5942833	  786.2	  475.6	 6543.0	...
5942834	  786.2	  475.5	 6543.0	...
5942835	  785.7	  475.9	 6542.0	...
5942836	  785.1	  476.2	 6541.0	...
5942837	  784.6	  476.7	 6540.0	...
5942838	  784.8	  476.8	 6539.0	...
5942839	  785.6	  476.5	 6539.0	...
5942840	  786.3	  475.9	 6539.0	...
5942841	  787.1	  475.3	 6540.0	...
5942842	  787.3	  475.0	 6541.0	...
5942843	  787.4	  474.9	 6542.0	...
5942844	  787.4	  474.8	 6544.0	...
5942845	  787.6	  474.7	 6546.0	...
5942846	  787.8	  474.7	 6549.0	...
5942847	  788.2	  474.6	 6552.0	...
5942848	  788.4	  474.5	 6555.0	...
5942849	  788.6	  474.3	 6558.0	...
5942850	  788.6	  473.9	 6557.0	...
5942851	  788.8	  473.5	 6555.0	...
5942852	  789.1	  473.2	 6554.0	...
5942853	  789.4	  473.5	 6555.0	...
5942854	  789.4	  473.9	 6555.0	...
5942855	  789.3	  474.4	 6557.0	...
5942856	  789.3	  473.7	 6558.0	...
5942857	  789.4	  473.0	 6559.0	...
5942858	  789.3	  472.6	 6561.0	...
5942859	  789.2	  473.7	 6563.0	...
5942860	  789.0	  474.8	 6565.0	...
5942861	  788.9	  475.6	 6564.0	...
5942862	  788.7	  475.6	 6565.0	...
5942863	  788.5	  475.6	 6566.0	...
5942864	  788.3	  475.6	 6569.0	...
5942865	  788.4	  475.7	 6571.0	...
5942866	  788.5	  475.7	 6573.0	...
5942867	  788.8	  475.6	 6573.0	...
5942868	  789.0	  475.5	 6574.0	...
5942869	  789.3	  475.5	 6574.0	...
5942870	  789.5	  475.4	 6574.0	...
5942871	  789.6	  475.4	 6573.0	...
5942872	  789.7	  475.4	 6573.0	...
5942873	  789.6	  475.5	 6573.0	...
5942874	  789.7	  475.6	 6573.0	...
5942875	  789.8	  475.7	 6573.0	...
5942876	  789.7	  475.6	 6577.0	...
5942877	  789.7	  475.7	 6581.0	...
5942878	  789.8	  475.7	 6584.0	...
5942879	  790.0	  475.2	 6582.0	...
5942880	  790.2	  474.5	 6583.0	...
5942881	  790.1	  473.8	 6585.0	...
5942882	  790.0	  473.8	 6587.0	...
5942883	  789.9	  473.8	 6582.0	...
5942884	  789.9	  473.8	 6576.0	...
5942885	  790.0	  473.9	 6570.0	...
5942886	  790.0	  473.8	 6570.0	...
5942887	  789.8	  473.7	 6574.0	...
5942888	  789.6	  473.3	 6578.0	...
5942889	  789.4	  473.1	 6584.0	...
5942890	  789.5	  473.0	 6585.0	...
5942891	  789.6	  473.1	 6587.0	...
5942892	  789.4	  472.9	 6588.0	...
5942893	  789.0	  472.6	 6588.0	...
5942894	  788.7	  472.2	 6588.0	...
5942895	  788.5	  472.7	 6586.0	...
5942896	  788.5	  473.1	 6586.0	...
5942897	  788.6	  473.5	 6587.0	...
5942898	  788.6	  473.2	 6589.0	...
5942899	  788.7	  472.7	 6589.0	...
5942900	  788.8	  472.3	 6591.0	...
5942901	  788.5	  472.3	 6592.0	...
5942902	  788.3	  472.6	 6593.0	...
5942903	  788.0	  472.8	 6594.0	...
5942904	  787.9	  472.8	 6594.0	...
5942905	  787.8	  473.0	 6593.0	...
5942906	  787.6	  473.2	 6592.0	...
5942907	  787.8	  473.4	 6589.0	...
5942908	  788.3	  473.5	 6587.0	...
5942909	  789.0	  473.4	 6585.0	...
5942910	  789.5	  473.4	 6586.0	...
5942911	  789.5	  473.4	 6585.0	...
5942912	  789.3	  473.5	 6584.0	...
5942913	  789.2	  473.6	 6583.0	...
5942914	  789.3	  473.6	 6584.0	...
5942915	  789.6	  473.6	 6585.0	...
5942916	  789.9	  474.2	 6585.0	...
5942917	  789.9	  474.8	 6586.0	...
5942918	  789.5	  475.4	 6586.0	...
5942919	  789.0	  475.4	 6585.0	...
5942920	  788.5	  475.3	 6583.0	...
5942921	  788.5	  475.5	 6580.0	...
5942922	  788.6	  475.8	 6578.0	...
5942923	  789.4	  476.0	 6575.0	...
5942924	  790.1	  476.1	 6574.0	...
5942925	  790.6	  475.9	 6579.0	...
5942926	  790.4	  475.6	 6585.0	...
5942927	  790.0	  475.4	 6592.0	...
5942928	  789.7	  475.5	 6592.0	...
5942929	  789.3	  475.6	 6592.0	...
5942930	  788.9	  475.8	 6592.0	...
5942931	  789.0	  476.0	 6590.0	...
5942932	  789.2	  476.2	 6588.0	...
5942933	  789.5	  476.2	 6586.0	...
5942934	  789.2	  476.3	 6587.0	...
5942935	  788.8	  476.4	 6584.0	...
5942936	  788.4	  476.5	 6578.0	...
5942937	  788.4	  476.6	 6573.0	...
5942938	  788.5	  476.9	 6568.0	...
5942939	  788.3	  477.0	 6565.0	...
5942940	  788.1	  477.0	 6562.0	...
5942941	  787.7	  476.8	 6558.0	...
5942942	  787.5	  476.6	 6555.0	...
5942943	  787.4	  476.6	 6553.0	...
5942944	  787.6	  476.5	 6554.0	...
5942945	  787.7	  476.5	 6556.0	...
EFIX R   5941874	5942945	1072	  789.6	  515.9	   6054
SSACC R  5942946
5942946	  787.4	  476.7	 6556.0	...
5942947	  787.2	  476.6	 6556.0	...
5942948	  786.9	  476.5	 6556.0	...
5942949	  786.7	  477.0	 6552.0	...
5942950	  786.1	  478.2	 6544.0	...
5942951	  785.6	  479.3	 6537.0	...
5942952	  785.2	  479.5	 6534.0	...
5942953	  785.1	  478.0	 6535.0	...
5942954	  788.9	  462.1	 6569.0	...
5942955	  792.7	  446.6	 6600.0	...
5942956	  796.5	  432.2	 6631.0	...
5942957	  796.4	  432.2	 6626.0	...
5942958	  796.7	  436.6	 6620.0	...
5942959	  796.3	  446.7	 6599.0	...
5942960	  796.7	  464.2	 6557.0	...
5942961	  797.4	  485.3	 6501.0	...
5942962	  798.9	  510.7	 6430.0	...
5942963	  799.9	  540.2	 6350.0	...
5942964	  800.1	  574.5	 6246.0	...
5942965	  800.3	  612.9	 6126.0	...
5942966	  800.4	  655.9	 5990.0	...
5942967	  800.9	  702.2	 5849.0	...
5942968	  801.1	  751.5	 5709.0	...
5942969	  802.6	  802.8	 5568.0	...
5942970	  805.4	  857.3	 5413.0	...
5942971	  810.4	  914.5	 5249.0	...
5942972	  817.5	  972.8	 5080.0	...
5942973	  827.4	 1033.0	 4914.0	...
5942974	  837.3	 1096.2	 4737.0	...
5942975	  845.0	 1163.4	 4553.0	...
5942976	  849.3	 1234.2	 4359.0	...
5942977	  852.0	 1308.3	 4161.0	...
5942978	  853.9	 1385.1	 3954.0	...
5942979	  855.5	 1462.7	 3744.0	...
5942980	  857.3	 1540.7	 3534.0	...
5942981	  860.0	 1619.2	 3324.0	...
5942982	  861.9	 1701.0	 3111.0	...
5942983	  863.0	 1783.4	 2895.0	...
5942984	  866.8	 1868.8	 2674.0	...
5942985	  871.5	 1956.9	 2455.0	...
5942986	  876.3	 2018.1	 2309.0	...
5942987	  877.0	 2049.8	 2239.0	...
5942988	  877.0	 2049.8	 2239.0	...
SBLINK R 5942989
5942989	   .	   .	    0.0	...
5942990	   .	   .	    0.0	...
5942991	   .	   .	    0.0	...
5942992	   .	   .	    0.0	...
5942993	   .	   .	    0.0	...
5942994	   .	   .	    0.0	...
5942995	   .	   .	    0.0	...
5942996	   .	   .	    0.0	...
5942997	   .	   .	    0.0	...
5942998	   .	   .	    0.0	...
5942999	   .	   .	    0.0	...
5943000	   .	   .	    0.0	...
5943001	   .	   .	    0.0	...
5943002	   .	   .	    0.0	...
5943003	   .	   .	    0.0	...
5943004	   .	   .	    0.0	...
5943005	   .	   .	    0.0	...
5943006	   .	   .	    0.0	...
5943007	   .	   .	    0.0	...
5943008	   .	   .	    0.0	...
5943009	   .	   .	    0.0	...
5943010	   .	   .	    0.0	...
5943011	   .	   .	    0.0	...
5943012	   .	   .	    0.0	...
5943013	   .	   .	    0.0	...
5943014	   .	   .	    0.0	...
5943015	   .	   .	    0.0	...
5943016	   .	   .	    0.0	...
5943017	   .	   .	    0.0	...
5943018	   .	   .	    0.0	...
5943019	   .	   .	    0.0	...
5943020	   .	   .	    0.0	...
5943021	   .	   .	    0.0	...
5943022	   .	   .	    0.0	...
5943023	   .	   .	    0.0	...
5943024	   .	   .	    0.0	...
5943025	   .	   .	    0.0	...
5943026	   .	   .	    0.0	...
5943027	   .	   .	    0.0	...
5943028	   .	   .	    0.0	...
5943029	   .	   .	    0.0	...
5943030	   .	   .	    0.0	...
5943031	   .	   .	    0.0	...
5943032	   .	   .	    0.0	...
5943033	   .	   .	    0.0	...
5943034	   .	   .	    0.0	...
5943035	   .	   .	    0.0	...
5943036	   .	   .	    0.0	...
5943037	   .	   .	    0.0	...
5943038	   .	   .	    0.0	...
5943039	   .	   .	    0.0	...
5943040	   .	   .	    0.0	...
5943041	   .	   .	    0.0	...
5943042	   .	   .	    0.0	...
5943043	   .	   .	    0.0	...
5943044	   .	   .	    0.0	...
5943045	   .	   .	    0.0	...
5943046	   .	   .	    0.0	...
MSG	5943047 0000 _ Number Off
5943047	   .	   .	    0.0	...
5943048	   .	   .	    0.0	...
5943049	   .	   .	    0.0	...
5943050	   .	   .	    0.0	...
5943051	   .	   .	    0.0	...
5943052	   .	   .	    0.0	...
5943053	   .	   .	    0.0	...
5943054	   .	   .	    0.0	...
5943055	   .	   .	    0.0	...
5943056	   .	   .	    0.0	...
5943057	   .	   .	    0.0	...
5943058	   .	   .	    0.0	...
5943059	   .	   .	    0.0	...
5943060	   .	   .	    0.0	...
5943061	   .	   .	    0.0	...
5943062	   .	   .	    0.0	...
5943063	   .	   .	    0.0	...
5943064	   .	   .	    0.0	...
5943065	   .	   .	    0.0	...
5943066	   .	   .	    0.0	...
5943067	   .	   .	    0.0	...
5943068	   .	   .	    0.0	...
5943069	   .	   .	    0.0	...
5943070	   .	   .	    0.0	...
5943071	   .	   .	    0.0	...
5943072	   .	   .	    0.0	...
5943073	   .	   .	    0.0	...
5943074	   .	   .	    0.0	...
5943075	   .	   .	    0.0	...
5943076	   .	   .	    0.0	...
5943077	   .	   .	    0.0	...
5943078	   .	   .	    0.0	...
5943079	   .	   .	    0.0	...
5943080	   .	   .	    0.0	...
5943081	   .	   .	    0.0	...
5943082	   .	   .	    0.0	...
5943083	   .	   .	    0.0	...
5943084	   .	   .	    0.0	...
5943085	   .	   .	    0.0	...
5943086	   .	   .	    0.0	...
5943087	   .	   .	    0.0	...
5943088	   .	   .	    0.0	...
5943089	   .	   .	    0.0	...
5943090	   .	   .	    0.0	...
5943091	   .	   .	    0.0	...
5943092	   .	   .	    0.0	...
5943093	   .	   .	    0.0	...
5943094	   .	   .	    0.0	...
5943095	   .	   .	    0.0	...
5943096	   .	   .	    0.0	...
5943097	   .	   .	    0.0	...
5943098	   .	   .	    0.0	...
5943099	   .	   .	    0.0	...
5943100	   .	   .	    0.0	...
5943101	   .	   .	    0.0	...
5943102	   .	   .	    0.0	...
5943103	   .	   .	    0.0	...
5943104	   .	   .	    0.0	...
5943105	   .	   .	    0.0	...
EBLINK R 5942989	5943105	117
5943106	  900.8	 2074.4	 2280.0	...
5943107	  900.8	 2074.4	 2280.0	...
5943108	  901.0	 2059.2	 2303.0	...
5943109	  901.4	 2031.8	 2352.0	...
5943110	  901.1	 1993.4	 2426.0	...
5943111	  900.2	 1956.3	 2502.0	...
5943112	  897.3	 1918.8	 2576.0	...
5943113	  895.1	 1880.1	 2655.0	...
5943114	  891.1	 1843.1	 2737.0	...
5943115	  887.4	 1808.6	 2822.0	...
5943116	  882.4	 1775.0	 2901.0	...
5943117	  879.2	 1743.5	 2977.0	...
5943118	  877.7	 1709.8	 3058.0	...
5943119	  877.2	 1676.9	 3137.0	...
5943120	  875.8	 1643.2	 3217.0	...
5943121	  874.4	 1612.2	 3290.0	...
5943122	  885.6	 1574.8	 3375.0	...
5943123	  898.1	 1539.8	 3459.0	...
5943124	  912.3	 1502.9	 3547.0	...
5943125	  914.0	 1474.2	 3619.0	...
5943126	  915.7	 1444.1	 3689.0	...
5943127	  915.0	 1422.3	 3740.0	...
5943128	  913.0	 1396.1	 3805.0	...
5943129	  910.9	 1374.4	 3854.0	...
5943130	  909.1	 1344.7	 3929.0	...
5943131	  906.6	 1320.8	 3989.0	...
5943132	  902.0	 1294.9	 4058.0	...
5943133	  898.6	 1276.8	 4102.0	...
5943134	  896.4	 1254.0	 4161.0	...
5943135	  896.4	 1230.5	 4222.0	...
5943136	  893.8	 1204.2	 4296.0	...
5943137	  892.1	 1184.4	 4346.0	...
5943138	  890.4	 1164.8	 4396.0	...
5943139	  887.6	 1146.5	 4442.0	...
5943140	  884.2	 1127.5	 4490.0	...
5943141	  879.2	 1111.0	 4531.0	...
5943142	  877.0	 1093.8	 4576.0	...
5943143	  873.3	 1079.3	 4614.0	...
5943144	  869.5	 1063.5	 4656.0	...
5943145	  864.1	 1051.1	 4688.0	...
5943146	  858.5	 1035.5	 4726.0	...
5943147	  847.0	 1024.6	 4761.0	...
5943148	  836.5	 1011.4	 4802.0	...
5943149	  827.7	  999.4	 4837.0	...
5943150	  825.2	  985.8	 4877.0	...
5943151	  823.0	  971.9	 4914.0	...
5943152	  821.1	  959.6	 4956.0	...
5943153	  820.3	  945.1	 4999.0	...
5943154	  819.8	  930.7	 5039.0	...
5943155	  819.1	  916.2	 5078.0	...
5943156	  818.2	  901.8	 5115.0	...
5943157	  817.1	  888.5	 5159.0	...
5943158	  816.0	  874.7	 5199.0	...
5943159	  815.2	  861.6	 5238.0	...
5943160	  815.5	  847.5	 5269.0	...
5943161	  815.9	  834.8	 5304.0	...
5943162	  816.5	  823.2	 5335.0	...
5943163	  816.2	  810.5	 5374.0	...
5943164	  816.2	  797.7	 5411.0	...
5943165	  816.9	  784.4	 5450.0	...
5943166	  817.1	  773.5	 5484.0	...
5943167	  817.0	  762.4	 5515.0	...
5943168	  817.0	  752.9	 5552.0	...
5943169	  817.0	  742.3	 5584.0	...
5943170	  816.8	  731.5	 5615.0	...
5943171	  816.1	  721.5	 5635.0	...
5943172	  815.1	  711.1	 5663.0	...
5943173	  814.3	  701.5	 5693.0	...
5943174	  814.0	  691.1	 5727.0	...
5943175	  813.8	  682.4	 5756.0	...
5943176	  813.7	  673.3	 5780.0	...
5943177	  813.0	  663.8	 5805.0	...
5943178	  812.3	  654.8	 5827.0	...
5943179	  811.8	  646.9	 5856.0	...
5943180	  811.4	  638.4	 5882.0	...
5943181	  811.9	  630.4	 5906.0	...
5943182	  812.1	  621.9	 5926.0	...
5943183	  812.2	  613.9	 5946.0	...
5943184	  812.1	  605.8	 5967.0	...
5943185	  812.0	  598.2	 5988.0	...
5943186	  812.5	  591.5	 6006.0	...
5943187	  812.5	  584.4	 6024.0	...
5943188	  812.7	  577.9	 6042.0	...
5943189	  812.6	  570.9	 6061.0	...
5943190	  812.8	  564.5	 6084.0	...
5943191	  812.7	  557.6	 6103.0	...
5943192	  813.1	  552.0	 6119.0	...
5943193	  813.6	  547.2	 6135.0	...
5943194	  814.1	  542.1	 6150.0	...
5943195	  813.9	  536.3	 6169.0	...
5943196	  813.5	  530.0	 6181.0	...
5943197	  813.6	  524.1	 6198.0	...
5943198	  813.9	  520.2	 6209.0	...
5943199	  814.4	  516.5	 6222.0	...
5943200	  814.2	  512.1	 6231.0	...
ESACC R  5942946	5943200	255	  787.4	  476.7	  814.2	  512.1	   0.94	   1353
SFIX R   5943201
5943201	  814.0	  507.6	 6241.0	...
5943202	  813.4	  502.1	 6252.0	...
5943203	  811.9	  499.4	 6259.0	...
5943204	  810.5	  496.9	 6262.0	...
5943205	  809.0	  494.3	 6268.0	...
5943206	  808.4	  491.2	 6274.0	...
5943207	  807.8	  488.2	 6290.0	...
5943208	  808.3	  485.3	 6299.0	...
5943209	  808.7	  481.7	 6308.0	...
5943210	  809.4	  477.0	 6313.0	...
5943211	  809.5	  474.0	 6319.0	...
5943212	  810.0	  470.2	 6333.0	...
5943213	  810.7	  466.5	 6342.0	...
5943214	  811.3	  463.1	 6350.0	...
5943215	  811.1	  461.5	 6349.0	...
5943216	  810.9	  460.9	 6349.0	...
5943217	  810.8	  458.9	 6352.0	...
5943218	  811.4	  457.1	 6357.0	...
5943219	  811.0	  455.5	 6361.0	...
5943220	  810.3	  454.8	 6367.0	...
5943221	  810.8	  451.8	 6374.0	...
5943222	  811.8	  448.7	 6380.0	...
5943223	  813.5	  446.1	 6382.0	...
5943224	  814.2	  445.6	 6383.0	...
5943225	  814.0	  447.1	 6384.0	...
5943226	  812.0	  449.6	 6383.0	...
5943227	  810.2	  451.9	 6379.0	...
5943228	  809.4	  451.9	 6377.0	...
5943229	  809.6	  451.5	 6375.0	...
5943230	  809.8	  451.3	 6376.0	...
5943231	  810.0	  449.9	 6378.0	...
5943232	  810.2	  448.3	 6380.0	...
5943233	  810.3	  446.8	 6379.0	...
5943234	  810.2	  446.8	 6376.0	...
5943235	  810.0	  446.7	 6373.0	...
5943236	  810.1	  446.4	 6375.0	...
5943237	  810.0	  445.8	 6377.0	...
5943238	  810.0	  445.3	 6380.0	...
5943239	  809.0	  444.9	 6381.0	...
5943240	  807.9	  444.8	 6382.0	...
5943241	  806.9	  444.7	 6383.0	...
5943242	  807.0	  444.8	 6384.0	...
5943243	  807.2	  444.9	 6376.0	...
5943244	  807.5	  444.6	 6368.0	...
5943245	  807.5	  444.0	 6362.0	...
5943246	  807.5	  443.4	 6364.0	...
5943247	  806.5	  445.0	 6361.0	...
5943248	  805.7	  446.9	 6355.0	...
EFIX R   5943201	5943248	48	  809.9	  459.7	   6349
SSACC R  5943249
5943249	  805.4	  447.5	 6348.0	...
5943250	  805.8	  446.1	 6348.0	...
5943251	  806.1	  444.2	 6347.0	...
5943252	  806.2	  443.6	 6347.0	...
5943253	  806.4	  443.9	 6344.0	...
5943254	  806.5	  444.8	 6342.0	...
5943255	  806.1	  446.4	 6335.0	...
5943256	  805.2	  447.8	 6328.0	...
5943257	  801.0	  464.4	 6292.0	...
5943258	  797.1	  480.4	 6260.0	...
5943259	  793.6	  495.8	 6231.0	...
5943260	  793.3	  496.4	 6231.0	...
5943261	  793.1	  497.6	 6230.0	...
5943262	  792.8	  499.0	 6229.0	...
5943263	  792.7	  500.0	 6230.0	...
5943264	  792.4	  500.9	 6231.0	...
5943265	  792.2	  501.6	 6232.0	...
ESACC R  5943249	5943265	17	  805.4	  447.5	  792.2	  501.6	   1.17	    146
SFIX R   5943266
5943266	  792.6	  501.9	 6233.0	...
5943267	  793.1	  501.7	 6234.0	...
5943268	  793.7	  502.6	 6234.0	...
5943269	  793.8	  503.7	 6231.0	...
5943270	  793.8	  504.4	 6227.0	...
5943271	  793.7	  504.1	 6225.0	...
5943272	  792.9	  504.5	 6225.0	...
5943273	  792.2	  505.1	 6226.0	...
5943274	  791.7	  505.8	 6227.0	...
5943275	  791.8	  505.8	 6228.0	...
5943276	  791.9	  505.4	 6230.0	...
5943277	  792.4	  505.0	 6230.0	...
5943278	  793.0	  504.7	 6230.0	...
5943279	  793.4	  504.7	 6229.0	...
5943280	  793.2	  504.6	 6229.0	...
5943281	  793.0	  504.6	 6228.0	...
5943282	  793.1	  504.5	 6228.0	...
5943283	  793.2	  504.8	 6227.0	...
5943284	  792.9	  505.3	 6227.0	...
5943285	  792.4	  505.6	 6227.0	...
5943286	  791.9	  505.7	 6227.0	...
5943287	  792.2	  505.6	 6227.0	...
5943288	  792.5	  505.9	 6227.0	...
5943289	  792.8	  506.2	 6227.0	...
5943290	  792.9	  507.0	 6228.0	...
5943291	  792.9	  507.5	 6230.0	...
5943292	  793.0	  508.1	 6232.0	...
5943293	  793.0	  508.3	 6229.0	...
5943294	  793.0	  508.4	 6227.0	...
5943295	  793.0	  508.4	 6224.0	...
5943296	  792.9	  507.7	 6224.0	...
5943297	  792.8	  507.1	 6226.0	...
5943298	  792.8	  506.9	 6228.0	...
5943299	  792.9	  507.4	 6230.0	...
5943300	  793.0	  508.0	 6229.0	...
5943301	  793.0	  508.2	 6228.0	...
5943302	  792.9	  508.3	 6228.0	...
5943303	  792.9	  508.2	 6228.0	...
5943304	  793.1	  508.2	 6230.0	...
5943305	  793.7	  508.2	 6232.0	...
5943306	  794.0	  508.4	 6234.0	...
5943307	  794.1	  508.6	 6232.0	...
5943308	  794.0	  508.5	 6231.0	...
5943309	  794.0	  508.1	 6230.0	...
5943310	  794.0	  507.8	 6233.0	...
5943311	  794.4	  508.3	 6235.0	...
5943312	  794.8	  508.8	 6237.0	...
5943313	  795.0	  509.4	 6236.0	...
5943314	  794.4	  509.5	 6236.0	...
5943315	  793.7	  509.7	 6236.0	...
5943316	  793.7	  509.7	 6236.0	...
5943317	  794.0	  509.7	 6236.0	...
5943318	  794.5	  510.4	 6236.0	...
5943319	  794.6	  511.1	 6235.0	...
5943320	  794.8	  511.5	 6235.0	...
5943321	  794.9	  511.1	 6234.0	...
5943322	  794.8	  510.7	 6232.0	...
5943323	  794.7	  510.4	 6231.0	...
5943324	  794.6	  510.4	 6230.0	...
5943325	  794.5	  510.4	 6229.0	...
5943326	  794.4	  510.4	 6229.0	...
5943327	  794.4	  510.2	 6231.0	...
5943328	  794.5	  509.9	 6234.0	...
5943329	  794.5	  509.8	 6236.0	...
5943330	  794.9	  509.7	 6235.0	...
5943331	  795.3	  509.6	 6235.0	...
5943332	  795.7	  509.6	 6235.0	...
5943333	  795.6	  509.7	 6233.0	...
5943334	  795.3	  509.9	 6229.0	...
5943335	  795.1	  510.0	 6225.0	...
5943336	  795.1	  509.5	 6226.0	...
5943337	  795.3	  508.7	 6229.0	...
5943338	  795.5	  508.0	 6232.0	...
5943339	  795.8	  508.0	 6232.0	...
5943340	  796.3	  507.9	 6233.0	...
5943341	  796.8	  507.8	 6234.0	...
5943342	  797.1	  507.7	 6234.0	...
5943343	  797.1	  507.9	 6235.0	...
5943344	  797.2	  507.9	 6235.0	...
5943345	  797.2	  508.0	 6235.0	...
5943346	  797.1	  508.0	 6233.0	...
5943347	  797.1	  508.0	 6232.0	...
5943348	  797.2	  508.0	 6231.0	...
5943349	  797.5	  507.9	 6231.0	...
5943350	  797.9	  507.8	 6232.0	...
5943351	  798.4	  507.7	 6230.0	...
5943352	  798.7	  507.4	 6228.0	...
5943353	  799.2	  507.0	 6228.0	...
5943354	  799.3	  506.0	 6234.0	...
5943355	  799.6	  505.2	 6240.0	...
5943356	  799.8	  504.4	 6243.0	...
5943357	  799.9	  504.5	 6242.0	...
5943358	  799.7	  504.4	 6241.0	...
5943359	  799.5	  504.3	 6241.0	...
5943360	  799.8	  504.2	 6240.0	...
5943361	  800.0	  504.3	 6242.0	...
5943362	  799.7	  504.7	 6245.0	...
5943363	  799.3	  505.0	 6247.0	...
5943364	  798.9	  504.8	 6246.0	...
5943365	  799.2	  504.4	 6245.0	...
5943366	  799.4	  503.9	 6243.0	...
5943367	  799.2	  503.9	 6241.0	...
5943368	  798.7	  504.0	 6238.0	...
5943369	  798.4	  504.1	 6241.0	...
5943370	  798.6	  504.2	 6245.0	...
5943371	  798.9	  504.2	 6247.0	...
5943372	  798.9	  503.7	 6246.0	...
5943373	  799.4	  502.8	 6245.0	...
5943374	  799.8	  502.1	 6246.0	...
5943375	  800.2	  501.7	 6246.0	...
5943376	  800.0	  501.8	 6246.0	...
5943377	  799.8	  501.7	 6245.0	...
5943378	  799.7	  501.7	 6246.0	...
5943379	  799.6	  501.7	 6247.0	...
5943380	  799.2	  501.8	 6247.0	...
5943381	  798.8	  501.9	 6251.0	...
5943382	  799.0	  501.9	 6254.0	...
5943383	  799.5	  501.7	 6258.0	...
5943384	  800.1	  501.6	 6258.0	...
5943385	  800.1	  501.4	 6259.0	...
5943386	  800.0	  501.3	 6259.0	...
5943387	  799.8	  501.2	 6260.0	...
5943388	  799.6	  501.3	 6260.0	...
5943389	  799.5	  501.4	 6259.0	...
5943390	  799.5	  501.4	 6259.0	...
5943391	  799.5	  500.5	 6259.0	...
5943392	  799.4	  499.7	 6261.0	...
5943393	  800.2	  498.7	 6263.0	...
5943394	  801.1	  498.6	 6265.0	...
5943395	  801.3	  498.5	 6265.0	...
5943396	  800.5	  498.4	 6264.0	...
5943397	  799.7	  498.4	 6265.0	...
5943398	  800.1	  498.3	 6266.0	...
5943399	  800.7	  498.3	 6269.0	...
5943400	  801.1	  498.2	 6269.0	...
5943401	  801.1	  498.1	 6271.0	...
5943402	  800.9	  498.2	 6272.0	...
5943403	  800.7	  498.4	 6272.0	...
5943404	  800.7	  498.5	 6272.0	...
5943405	  800.8	  498.5	 6272.0	...
5943406	  800.7	  498.3	 6272.0	...
5943407	  800.4	  498.2	 6271.0	...
5943408	  799.9	  498.2	 6270.0	...
5943409	  799.6	  498.2	 6270.0	...
5943410	  799.3	  498.1	 6270.0	...
5943411	  799.5	  497.8	 6271.0	...
5943412	  799.6	  497.7	 6272.0	...
5943413	  799.1	  497.9	 6274.0	...
5943414	  798.5	  497.6	 6274.0	...
5943415	  797.9	  497.2	 6275.0	...
5943416	  797.8	  496.8	 6277.0	...
5943417	  797.8	  496.9	 6280.0	...
5943418	  797.8	  497.0	 6282.0	...
5943419	  797.9	  496.9	 6284.0	...
5943420	  798.1	  496.9	 6287.0	...
5943421	  799.2	  496.8	 6288.0	...
5943422	  800.0	  496.7	 6289.0	...
5943423	  800.9	  496.7	 6292.0	...
5943424	  800.8	  497.2	 6297.0	...
5943425	  800.7	  497.7	 6301.0	...
5943426	  801.1	  498.1	 6300.0	...
5943427	  801.5	  498.1	 6299.0	...
5943428	  801.7	  498.1	 6300.0	...
5943429	  801.4	  498.3	 6298.0	...
5943430	  801.0	  497.9	 6295.0	...
5943431	  800.9	  497.6	 6294.0	...
5943432	  800.8	  497.3	 6295.0	...
5943433	  800.8	  497.2	 6297.0	...
5943434	  800.9	  496.7	 6299.0	...
5943435	  801.0	  496.3	 6301.0	...
5943436	  801.2	  496.1	 6303.0	...
5943437	  801.3	  496.0	 6304.0	...
5943438	  801.3	  495.9	 6302.0	...
5943439	  801.6	  495.7	 6300.0	...
5943440	  801.7	  495.6	 6297.0	...
5943441	  801.1	  495.5	 6295.0	...
5943442	  800.4	  495.6	 6295.0	...
5943443	  799.7	  496.4	 6297.0	...
5943444	  799.7	  497.1	 6301.0	...
5943445	  799.7	  497.9	 6306.0	...
5943446	  799.7	  498.2	 6310.0	...
5943447	  799.6	  498.5	 6312.0	...
5943448	  799.6	  498.7	 6312.0	...
5943449	  799.8	  498.6	 6312.0	...
5943450	  800.1	  498.8	 6316.0	...
5943451	  800.4	  499.0	 6320.0	...
5943452	  800.5	  499.4	 6325.0	...
5943453	  801.0	  499.3	 6326.0	...
5943454	  801.6	  499.4	 6326.0	...
5943455	  802.2	  499.5	 6325.0	...
5943456	  802.1	  499.5	 6323.0	...
5943457	  802.0	  499.3	 6323.0	...
5943458	  801.9	  499.2	 6323.0	...
5943459	  802.0	  499.4	 6322.0	...
5943460	  802.1	  499.8	 6322.0	...
5943461	  802.2	  500.2	 6322.0	...
5943462	  802.3	  500.5	 6322.0	...
5943463	  802.4	  500.6	 6323.0	...
5943464	  802.6	  500.8	 6322.0	...
5943465	  802.8	  501.0	 6327.0	...
5943466	  803.3	  500.4	 6332.0	...
5943467	  803.8	  499.7	 6337.0	...
5943468	  804.3	  499.6	 6337.0	...
5943469	  804.5	  500.1	 6338.0	...
5943470	  804.6	  500.6	 6339.0	...
5943471	  804.5	  500.9	 6341.0	...
5943472	  804.3	  501.1	 6343.0	...
5943473	  803.8	  500.4	 6343.0	...
5943474	  803.4	  499.7	 6344.0	...
5943475	  803.2	  499.1	 6343.0	...
5943476	  803.0	  499.1	 6342.0	...
5943477	  803.0	  499.1	 6342.0	...
5943478	  803.1	  499.0	 6342.0	...
5943479	  803.2	  499.1	 6342.0	...
5943480	  803.3	  499.2	 6342.0	...
5943481	  803.5	  499.3	 6342.0	...
5943482	  804.3	  498.8	 6342.0	...
5943483	  804.9	  497.9	 6341.0	...
5943484	  804.9	  497.2	 6339.0	...
5943485	  804.4	  497.6	 6337.0	...
5943486	  803.9	  498.2	 6336.0	...
5943487	  804.1	  498.7	 6336.0	...
5943488	  804.3	  498.8	 6337.0	...
5943489	  804.3	  498.8	 6338.0	...
5943490	  804.4	  498.5	 6340.0	...
5943491	  804.1	  498.1	 6341.0	...
5943492	  803.9	  498.2	 6342.0	...
5943493	  803.8	  498.6	 6343.0	...
5943494	  804.0	  498.9	 6347.0	...
5943495	  804.4	  498.9	 6351.0	...
5943496	  804.7	  498.8	 6355.0	...
5943497	  804.9	  498.6	 6358.0	...
5943498	  804.8	  498.4	 6360.0	...
5943499	  805.0	  498.0	 6361.0	...
5943500	  805.1	  497.7	 6360.0	...
5943501	  805.2	  497.7	 6360.0	...
5943502	  805.2	  498.2	 6360.0	...
5943503	  805.4	  498.7	 6362.0	...
5943504	  805.6	  498.9	 6363.0	...
5943505	  806.0	  498.5	 6364.0	...
5943506	  806.2	  498.5	 6365.0	...
5943507	  806.4	  498.5	 6368.0	...
5943508	  806.4	  498.6	 6371.0	...
5943509	  805.9	  498.4	 6375.0	...
5943510	  805.5	  498.4	 6375.0	...
5943511	  805.0	  498.5	 6375.0	...
5943512	  805.4	  498.3	 6376.0	...
5943513	  805.7	  497.8	 6377.0	...
5943514	  806.0	  497.2	 6378.0	...
5943515	  806.2	  496.9	 6380.0	...
5943516	  806.3	  496.9	 6383.0	...
5943517	  806.5	  497.0	 6386.0	...
5943518	  806.5	  497.1	 6387.0	...
5943519	  806.4	  497.2	 6389.0	...
5943520	  806.3	  497.2	 6392.0	...
5943521	  806.1	  497.1	 6394.0	...
5943522	  805.7	  496.7	 6395.0	...
5943523	  805.6	  496.3	 6393.0	...
5943524	  805.8	  496.5	 6392.0	...
5943525	  805.4	  497.3	 6390.0	...
5943526	  805.0	  497.8	 6391.0	...
5943527	  804.6	  497.6	 6392.0	...
5943528	  804.8	  496.9	 6394.0	...
5943529	  805.1	  496.4	 6395.0	...
5943530	  805.2	  495.8	 6395.0	...
5943531	  805.2	  495.9	 6395.0	...
5943532	  804.9	  495.9	 6395.0	...
5943533	  804.6	  496.0	 6395.0	...
5943534	  804.2	  496.1	 6395.0	...
5943535	  804.0	  496.0	 6394.0	...
5943536	  804.1	  495.9	 6395.0	...
5943537	  803.9	  496.5	 6396.0	...
5943538	  803.7	  497.2	 6398.0	...
5943539	  803.6	  497.1	 6399.0	...
5943540	  804.3	  496.3	 6400.0	...
5943541	  805.1	  495.5	 6400.0	...
5943542	  805.3	  495.6	 6400.0	...
5943543	  805.1	  495.5	 6398.0	...
5943544	  804.9	  495.3	 6397.0	...
5943545	  804.9	  495.2	 6396.0	...
5943546	  804.7	  495.5	 6394.0	...
5943547	  803.7	  495.8	 6394.0	...
5943548	  802.8	  496.0	 6393.0	...
5943549	  802.0	  496.1	 6393.0	...
5943550	  802.1	  496.1	 6396.0	...
5943551	  802.2	  495.9	 6398.0	...
5943552	  802.6	  495.4	 6399.0	...
5943553	  803.2	  494.6	 6402.0	...
5943554	  803.5	  493.9	 6405.0	...
5943555	  803.6	  493.8	 6412.0	...
5943556	  803.4	  494.4	 6415.0	...
5943557	  803.7	  494.9	 6418.0	...
5943558	  804.0	  495.3	 6418.0	...
5943559	  804.3	  495.4	 6418.0	...
5943560	  804.3	  495.3	 6418.0	...
5943561	  804.3	  495.0	 6418.0	...
5943562	  804.4	  494.7	 6419.0	...
5943563	  804.4	  494.0	 6419.0	...
5943564	  804.2	  493.3	 6420.0	...
5943565	  804.3	  493.1	 6418.0	...
5943566	  804.6	  493.4	 6417.0	...
5943567	  805.0	  493.8	 6418.0	...
5943568	  804.7	  493.9	 6422.0	...
5943569	  804.3	  494.0	 6425.0	...
5943570	  803.9	  493.7	 6425.0	...
5943571	  803.9	  493.4	 6429.0	...
5943572	  803.9	  493.1	 6432.0	...
5943573	  803.9	  493.2	 6434.0	...
5943574	  804.0	  493.3	 6433.0	...
5943575	  804.0	  492.8	 6432.0	...
5943576	  804.0	  492.4	 6434.0	...
5943577	  803.9	  492.0	 6437.0	...
5943578	  803.5	  492.1	 6441.0	...
5943579	  803.1	  492.1	 6443.0	...
5943580	  802.9	  492.0	 6445.0	...
5943581	  802.9	  492.1	 6447.0	...
5943582	  803.0	  492.4	 6448.0	...
5943583	  803.1	  492.7	 6449.0	...
5943584	  803.1	  493.3	 6449.0	...
5943585	  803.1	  493.9	 6448.0	...
5943586	  802.6	  494.5	 6448.0	...
5943587	  802.2	  494.5	 6447.0	...
5943588	  801.9	  494.3	 6446.0	...
5943589	  802.0	  494.0	 6445.0	...
5943590	  802.2	  493.7	 6444.0	...
5943591	  802.4	  493.7	 6445.0	...
5943592	  802.2	  493.9	 6445.0	...
5943593	  801.9	  494.3	 6446.0	...
5943594	  801.5	  494.5	 6444.0	...
5943595	  801.7	  494.3	 6443.0	...
5943596	  802.0	  494.0	 6446.0	...
5943597	  802.3	  493.2	 6452.0	...
5943598	  802.5	  492.6	 6457.0	...
5943599	  802.7	  492.3	 6458.0	...
5943600	  803.0	  492.6	 6457.0	...
5943601	  803.2	  493.0	 6456.0	...
5943602	  803.0	  493.4	 6456.0	...
5943603	  802.8	  493.5	 6457.0	...
5943604	  802.9	  493.8	 6458.0	...
5943605	  803.1	  494.2	 6459.0	...
5943606	  802.8	  494.6	 6459.0	...
5943607	  802.5	  495.1	 6458.0	...
5943608	  802.3	  495.3	 6458.0	...
5943609	  801.2	  495.2	 6459.0	...
5943610	  799.8	  494.7	 6459.0	...
5943611	  799.3	  494.0	 6458.0	...
5943612	  800.2	  493.6	 6459.0	...
5943613	  801.2	  493.5	 6459.0	...
5943614	  801.1	  493.5	 6460.0	...
5943615	  801.0	  493.4	 6460.0	...
5943616	  800.9	  493.4	 6460.0	...
5943617	  800.5	  493.0	 6463.0	...
5943618	  800.2	  493.0	 6465.0	...
5943619	  799.4	  493.4	 6467.0	...
5943620	  798.8	  494.0	 6465.0	...
5943621	  798.5	  494.1	 6467.0	...
5943622	  798.9	  493.8	 6469.0	...
5943623	  799.3	  493.4	 6471.0	...
5943624	  799.4	  493.3	 6471.0	...
5943625	  799.4	  493.2	 6471.0	...
5943626	  799.5	  493.2	 6470.0	...
5943627	  799.6	  492.9	 6470.0	...
5943628	  799.4	  492.4	 6470.0	...
5943629	  798.8	  492.0	 6471.0	...
5943630	  798.2	  492.0	 6469.0	...
5943631	  798.0	  492.1	 6468.0	...
5943632	  798.2	  492.1	 6467.0	...
5943633	  798.5	  491.9	 6468.0	...
5943634	  799.2	  491.6	 6473.0	...
5943635	  799.7	  491.2	 6477.0	...
5943636	  800.4	  491.2	 6480.0	...
5943637	  800.6	  491.3	 6478.0	...
5943638	  800.5	  491.6	 6476.0	...
5943639	  800.2	  491.5	 6477.0	...
5943640	  799.8	  491.4	 6477.0	...
5943641	  799.5	  491.2	 6477.0	...
5943642	  799.5	  491.1	 6476.0	...
5943643	  799.4	  490.9	 6477.0	...
5943644	  798.9	  490.7	 6479.0	...
5943645	  798.4	  491.0	 6481.0	...
5943646	  797.9	  491.4	 6483.0	...
5943647	  798.0	  491.7	 6484.0	...
5943648	  798.2	  491.8	 6485.0	...
5943649	  798.3	  491.8	 6485.0	...
5943650	  798.5	  491.6	 6486.0	...
5943651	  798.5	  491.2	 6487.0	...
5943652	  798.5	  491.2	 6488.0	...
5943653	  798.3	  491.4	 6488.0	...
5943654	  797.7	  491.5	 6489.0	...
5943655	  797.4	  491.7	 6490.0	...
5943656	  797.1	  491.9	 6492.0	...
5943657	  796.6	  491.7	 6494.0	...
5943658	  796.1	  491.4	 6498.0	...
5943659	  795.6	  491.1	 6501.0	...
5943660	  795.7	  491.0	 6500.0	...
5943661	  795.7	  490.9	 6498.0	...
5943662	  795.7	  490.9	 6500.0	...
5943663	  795.7	  491.1	 6504.0	...
5943664	  795.7	  491.5	 6505.0	...
5943665	  795.6	  491.8	 6502.0	...
5943666	  795.6	  491.8	 6499.0	...
5943667	  795.6	  491.7	 6501.0	...
5943668	  795.7	  491.8	 6503.0	...
5943669	  795.4	  491.8	 6505.0	...
5943670	  795.2	  491.8	 6505.0	...
5943671	  794.9	  491.7	 6505.0	...
5943672	  794.4	  491.5	 6505.0	...
5943673	  793.8	  491.3	 6504.0	...
5943674	  793.2	  490.9	 6504.0	...
5943675	  792.8	  490.5	 6504.0	...
5943676	  792.7	  490.6	 6504.0	...
5943677	  792.7	  490.9	 6506.0	...
5943678	  792.9	  491.1	 6508.0	...
5943679	  793.0	  491.0	 6512.0	...
5943680	  793.1	  491.3	 6513.0	...
5943681	  793.1	  491.7	 6514.0	...
5943682	  793.2	  492.3	 6517.0	...
5943683	  793.7	  492.3	 6519.0	...
5943684	  794.1	  492.0	 6521.0	...
5943685	  794.3	  491.6	 6520.0	...
5943686	  794.0	  491.3	 6520.0	...
5943687	  793.8	  490.7	 6520.0	...
5943688	  793.9	  489.8	 6516.0	...
5943689	  793.4	  488.8	 6513.0	...
5943690	  792.9	  488.3	 6509.0	...
5943691	  792.5	  488.2	 6509.0	...
5943692	  792.6	  488.2	 6510.0	...
5943693	  792.8	  488.2	 6512.0	...
5943694	  792.3	  488.3	 6516.0	...
5943695	  791.8	  488.3	 6522.0	...
5943696	  791.4	  488.3	 6528.0	...
5943697	  791.3	  488.3	 6531.0	...
5943698	  791.3	  488.5	 6532.0	...
5943699	  791.3	  488.6	 6531.0	...
5943700	  791.4	  488.4	 6529.0	...
5943701	  791.4	  487.7	 6527.0	...
5943702	  791.4	  486.9	 6526.0	...
5943703	  791.5	  486.5	 6528.0	...
5943704	  791.7	  486.5	 6530.0	...
5943705	  791.9	  486.5	 6532.0	...
5943706	  791.9	  486.6	 6531.0	...
5943707	  791.5	  486.7	 6526.0	...
5943708	  791.1	  486.7	 6522.0	...
5943709	  791.1	  486.6	 6517.0	...
5943710	  791.7	  486.4	 6517.0	...
5943711	  792.2	  486.2	 6517.0	...
5943712	  792.1	  485.8	 6518.0	...
5943713	  792.0	  485.5	 6518.0	...
5943714	  791.7	  485.4	 6518.0	...
5943715	  791.5	  485.5	 6518.0	...
5943716	  791.3	  485.6	 6519.0	...
5943717	  791.1	  485.6	 6520.0	...
5943718	  790.2	  485.6	 6520.0	...
5943719	  789.4	  485.5	 6522.0	...
5943720	  788.6	  485.5	 6524.0	...
5943721	  788.5	  485.5	 6523.0	...
5943722	  788.5	  484.9	 6521.0	...
5943723	  789.4	  484.1	 6520.0	...
5943724	  790.3	  483.7	 6521.0	...
5943725	  791.4	  484.0	 6523.0	...
5943726	  791.6	  484.3	 6524.0	...
5943727	  791.8	  484.1	 6525.0	...
5943728	  791.6	  483.8	 6525.0	...
5943729	  791.5	  483.1	 6525.0	...
5943730	  791.0	  482.6	 6524.0	...
5943731	  790.5	  482.3	 6524.0	...
5943732	  790.0	  482.5	 6524.0	...
5943733	  790.1	  482.6	 6525.0	...
5943734	  790.3	  482.6	 6530.0	...
5943735	  790.1	  482.0	 6534.0	...
5943736	  789.7	  481.5	 6537.0	...
5943737	  789.4	  481.0	 6535.0	...
5943738	  789.4	  481.0	 6532.0	...
5943739	  788.3	  481.2	 6531.0	...
5943740	  787.4	  481.5	 6533.0	...
5943741	  786.5	  481.9	 6537.0	...
5943742	  786.8	  482.3	 6540.0	...
5943743	  786.9	  481.9	 6540.0	...
5943744	  786.9	  481.3	 6541.0	...
5943745	  786.8	  480.7	 6543.0	...
5943746	  786.7	  481.1	 6546.0	...
5943747	  786.7	  481.6	 6549.0	...
5943748	  786.8	  482.1	 6551.0	...
5943749	  786.9	  482.0	 6550.0	...
5943750	  786.9	  482.0	 6549.0	...
5943751	  787.2	  482.0	 6549.0	...
5943752	  787.7	  481.8	 6552.0	...
5943753	  788.8	  481.3	 6555.0	...
5943754	  789.6	  480.9	 6557.0	...
5943755	  790.1	  480.5	 6556.0	...
5943756	  789.8	  480.2	 6555.0	...
5943757	  789.6	  479.9	 6555.0	...
5943758	  789.5	  479.7	 6555.0	...
5943759	  789.4	  479.6	 6554.0	...
5943760	  788.8	  479.6	 6553.0	...
5943761	  788.3	  479.7	 6553.0	...
5943762	  787.9	  479.9	 6554.0	...
5943763	  788.0	  480.1	 6555.0	...
5943764	  788.1	  480.1	 6556.0	...
5943765	  788.2	  480.1	 6558.0	...
5943766	  788.2	  480.3	 6559.0	...
5943767	  788.4	  480.4	 6558.0	...
5943768	  788.6	  480.5	 6556.0	...
5943769	  788.7	  480.4	 6554.0	...
5943770	  788.6	  480.4	 6554.0	...
5943771	  788.5	  480.0	 6557.0	...
5943772	  788.6	  479.5	 6560.0	...
5943773	  788.6	  479.0	 6563.0	...
5943774	  788.6	  478.8	 6563.0	...
5943775	  787.8	  478.7	 6563.0	...
5943776	  787.1	  478.7	 6563.0	...
5943777	  786.4	  479.3	 6562.0	...
5943778	  786.3	  479.8	 6562.0	...
5943779	  785.9	  480.0	 6561.0	...
5943780	  785.7	  479.8	 6562.0	...
5943781	  785.9	  479.5	 6561.0	...
5943782	  786.4	  478.9	 6561.0	...
5943783	  786.8	  478.4	 6562.0	...
5943784	  786.7	  477.8	 6564.0	...
5943785	  786.4	  477.8	 6565.0	...
5943786	  786.2	  478.4	 6566.0	...
5943787	  786.0	  479.2	 6567.0	...
5943788	  785.9	  479.7	 6567.0	...
5943789	  785.8	  479.4	 6567.0	...
5943790	  785.9	  478.9	 6567.0	...
5943791	  786.2	  478.6	 6566.0	...
5943792	  786.8	  478.4	 6568.0	...
5943793	  787.3	  478.4	 6569.0	...
5943794	  787.6	  478.4	 6571.0	...
5943795	  787.8	  478.4	 6570.0	...
5943796	  788.0	  478.3	 6570.0	...
5943797	  788.0	  478.3	 6570.0	...
5943798	  787.8	  477.7	 6572.0	...
5943799	  787.6	  477.2	 6574.0	...
5943800	  787.5	  476.6	 6576.0	...
5943801	  787.4	  476.7	 6577.0	...
5943802	  787.3	  476.8	 6575.0	...
5943803	  787.1	  477.0	 6574.0	...
5943804	  787.0	  477.0	 6573.0	...
5943805	  787.5	  476.9	 6575.0	...
5943806	  788.2	  476.7	 6576.0	...
5943807	  789.0	  476.9	 6575.0	...
5943808	  789.1	  477.4	 6574.0	...
5943809	  789.2	  478.0	 6572.0	...
5943810	  789.5	  477.9	 6573.0	...
5943811	  789.6	  477.7	 6571.0	...
5943812	  790.0	  477.5	 6568.0	...
5943813	  790.3	  477.5	 6568.0	...
5943814	  790.4	  477.4	 6572.0	...
5943815	  790.3	  477.2	 6575.0	...
5943816	  790.1	  477.1	 6575.0	...
5943817	  789.9	  476.8	 6574.0	...
5943818	  789.7	  475.9	 6574.0	...
5943819	  789.5	  475.0	 6575.0	...
5943820	  789.6	  476.0	 6575.0	...
5943821	  789.9	  477.6	 6575.0	...
5943822	  790.2	  479.0	 6575.0	...
5943823	  790.0	  478.7	 6574.0	...
5943824	  789.7	  478.4	 6572.0	...
5943825	  789.5	  478.1	 6570.0	...
5943826	  789.7	  477.6	 6569.0	...
5943827	  789.1	  477.4	 6569.0	...
5943828	  788.2	  477.3	 6566.0	...
5943829	  787.3	  477.6	 6563.0	...
5943830	  787.2	  478.0	 6562.0	...
5943831	  787.1	  478.2	 6563.0	...
5943832	  787.1	  478.0	 6566.0	...
5943833	  787.4	  477.6	 6569.0	...
5943834	  787.7	  477.3	 6572.0	...
5943835	  788.0	  477.5	 6573.0	...
5943836	  788.1	  477.8	 6573.0	...
5943837	  788.0	  478.0	 6572.0	...
5943838	  788.0	  478.1	 6571.0	...
5943839	  787.9	  478.2	 6571.0	...
5943840	  787.9	  478.4	 6569.0	...
5943841	  787.8	  478.9	 6566.0	...
5943842	  787.7	  479.3	 6563.0	...
5943843	  787.8	  479.6	 6561.0	...
5943844	  787.8	  479.5	 6560.0	...
5943845	  787.9	  479.4	 6558.0	...
5943846	  787.9	  479.3	 6563.0	...
5943847	  787.8	  479.1	 6568.0	...
5943848	  787.9	  478.9	 6570.0	...
5943849	  787.9	  478.5	 6567.0	...
5943850	  788.0	  478.3	 6565.0	...
5943851	  788.0	  479.3	 6565.0	...
5943852	  788.1	  480.8	 6566.0	...
5943853	  788.2	  482.3	 6566.0	...
5943854	  788.1	  482.5	 6568.0	...
5943855	  788.7	  482.2	 6571.0	...
5943856	  789.3	  481.8	 6574.0	...
5943857	  789.7	  481.6	 6573.0	...
5943858	  789.4	  481.4	 6570.0	...
5943859	  789.0	  481.2	 6568.0	...
5943860	  788.7	  480.9	 6567.0	...
5943861	  788.5	  481.0	 6567.0	...
5943862	  788.6	  480.9	 6569.0	...
5943863	  788.7	  480.8	 6569.0	...
5943864	  788.8	  480.9	 6568.0	...
5943865	  789.4	  480.7	 6565.0	...
5943866	  790.1	  480.6	 6565.0	...
5943867	  790.7	  480.4	 6567.0	...
5943868	  790.5	  480.6	 6570.0	...
5943869	  790.4	  480.8	 6569.0	...
5943870	  790.4	  481.6	 6570.0	...
5943871	  790.6	  482.5	 6571.0	...
5943872	  790.8	  483.4	 6574.0	...
5943873	  791.0	  483.2	 6577.0	...
5943874	  791.1	  483.0	 6574.0	...
5943875	  791.6	  482.5	 6570.0	...
5943876	  792.1	  482.1	 6565.0	...
5943877	  792.6	  481.7	 6566.0	...
5943878	  792.7	  481.5	 6567.0	...
5943879	  792.9	  481.8	 6567.0	...
5943880	  793.1	  482.0	 6565.0	...
5943881	  793.2	  482.5	 6563.0	...
5943882	  793.3	  482.7	 6563.0	...
5943883	  793.3	  482.6	 6563.0	...
5943884	  793.1	  482.3	 6564.0	...
5943885	  792.8	  482.0	 6564.0	...
5943886	  792.6	  482.0	 6564.0	...
5943887	  792.7	  482.0	 6562.0	...
5943888	  792.9	  482.1	 6561.0	...
5943889	  793.0	  482.1	 6561.0	...
5943890	  793.3	  482.0	 6562.0	...
5943891	  793.3	  482.0	 6561.0	...
5943892	  792.1	  482.3	 6559.0	...
5943893	  790.9	  483.1	 6556.0	...
5943894	  789.7	  483.9	 6554.0	...
5943895	  790.1	  484.3	 6553.0	...
5943896	  790.5	  484.2	 6554.0	...
5943897	  791.0	  483.9	 6554.0	...
5943898	  791.1	  483.4	 6558.0	...
5943899	  791.4	  483.0	 6562.0	...
5943900	  791.7	  482.7	 6566.0	...
5943901	  791.8	  482.2	 6565.0	...
5943902	  793.0	  481.8	 6564.0	...
5943903	  794.2	  481.5	 6563.0	...
5943904	  795.3	  481.6	 6562.0	...
5943905	  794.7	  481.8	 6561.0	...
5943906	  794.1	  481.7	 6560.0	...
5943907	  793.7	  481.6	 6560.0	...
5943908	  794.8	  481.4	 6560.0	...
5943909	  796.0	  481.6	 6561.0	...
5943910	  796.2	  482.0	 6561.0	...
5943911	  795.5	  482.3	 6562.0	...
5943912	  794.7	  482.1	 6563.0	...
5943913	  794.4	  481.7	 6564.0	...
5943914	  794.2	  481.5	 6564.0	...
5943915	  794.0	  481.5	 6564.0	...
5943916	  793.9	  481.9	 6563.0	...
5943917	  794.1	  482.4	 6563.0	...
5943918	  794.2	  482.8	 6562.0	...
5943919	  793.8	  483.1	 6561.0	...
5943920	  793.1	  483.3	 6562.0	...
5943921	  792.3	  483.8	 6564.0	...
5943922	  792.1	  483.9	 6566.0	...
5943923	  792.1	  484.1	 6567.0	...
5943924	  792.2	  484.1	 6569.0	...
5943925	  792.2	  484.0	 6571.0	...
5943926	  792.4	  484.0	 6568.0	...
5943927	  793.0	  483.9	 6565.0	...
5943928	  794.3	  483.9	 6562.0	...
5943929	  795.5	  483.9	 6563.0	...
5943930	  796.1	  484.1	 6564.0	...
5943931	  795.9	  484.3	 6564.0	...
5943932	  796.0	  484.4	 6562.0	...
5943933	  796.2	  484.3	 6560.0	...
5943934	  796.4	  484.0	 6561.0	...
5943935	  796.5	  483.8	 6563.0	...
5943936	  797.2	  483.6	 6565.0	...
5943937	  798.0	  483.7	 6563.0	...
5943938	  798.7	  483.8	 6562.0	...
5943939	  798.7	  483.9	 6562.0	...
5943940	  798.9	  483.4	 6563.0	...
5943941	  799.1	  482.9	 6564.0	...
5943942	  799.3	  483.2	 6563.0	...
5943943	  799.0	  484.1	 6562.0	...
5943944	  798.5	  484.9	 6561.0	...
5943945	  798.0	  485.0	 6561.0	...
5943946	  797.8	  485.2	 6562.0	...
5943947	  798.0	  485.5	 6562.0	...
5943948	  797.4	  485.7	 6561.0	...
5943949	  796.7	  485.8	 6562.0	...
5943950	  796.0	  485.8	 6563.0	...
5943951	  796.1	  486.0	 6564.0	...
5943952	  796.4	  486.2	 6564.0	...
5943953	  796.6	  485.9	 6564.0	...
5943954	  797.0	  484.9	 6565.0	...
5943955	  797.3	  483.9	 6567.0	...
5943956	  797.4	  483.5	 6564.0	...
5943957	  797.4	  483.7	 6560.0	...
5943958	  797.4	  484.0	 6555.0	...
5943959	  797.8	  483.7	 6554.0	...
5943960	  798.2	  483.3	 6553.0	...
5943961	  798.2	  483.0	 6553.0	...
5943962	  797.8	  483.1	 6553.0	...
5943963	  797.1	  483.2	 6553.0	...
5943964	  796.9	  483.3	 6548.0	...
5943965	  796.7	  483.3	 6543.0	...
5943966	  796.1	  483.3	 6539.0	...
5943967	  795.3	  482.8	 6539.0	...
5943968	  794.2	  482.3	 6539.0	...
5943969	  793.9	  481.8	 6539.0	...
5943970	  793.5	  481.9	 6540.0	...
5943971	  793.5	  482.3	 6539.0	...
5943972	  793.4	  482.8	 6539.0	...
5943973	  794.2	  483.1	 6538.0	...
5943974	  794.9	  482.7	 6539.0	...
5943975	  795.9	  482.1	 6540.0	...
5943976	  796.1	  481.7	 6539.0	...
5943977	  796.3	  481.7	 6539.0	...
5943978	  796.1	  481.3	 6542.0	...
5943979	  796.0	  480.8	 6546.0	...
5943980	  796.0	  480.7	 6547.0	...
5943981	  796.0	  481.0	 6543.0	...
5943982	  796.6	  481.0	 6540.0	...
5943983	  797.1	  480.6	 6540.0	...
5943984	  797.3	  481.1	 6540.0	...
5943985	  797.0	  482.0	 6539.0	...
5943986	  796.0	  482.3	 6536.0	...
5943987	  795.3	  481.8	 6534.0	...
5943988	  794.7	  481.3	 6532.0	...
5943989	  794.8	  481.3	 6531.0	...
5943990	  795.0	  481.3	 6530.0	...
5943991	  794.7	  481.4	 6529.0	...
5943992	  794.5	  481.5	 6527.0	...
5943993	  794.1	  481.4	 6526.0	...
5943994	  794.0	  481.2	 6528.0	...
5943995	  794.2	  480.9	 6531.0	...
5943996	  794.7	  481.0	 6532.0	...
5943997	  794.9	  481.1	 6534.0	...
5943998	  794.6	  481.4	 6534.0	...
5943999	  794.9	  481.4	 6534.0	...
5944000	  795.5	  481.3	 6534.0	...
5944001	  796.1	  481.2	 6535.0	...
5944002	  796.2	  481.2	 6534.0	...
5944003	  796.4	  481.0	 6532.0	...
5944004	  796.6	  480.9	 6531.0	...
5944005	  797.0	  480.8	 6533.0	...
5944006	  797.3	  480.6	 6533.0	...
5944007	  797.2	  480.6	 6532.0	...
5944008	  796.8	  480.3	 6534.0	...
5944009	  797.1	  480.1	 6536.0	...
5944010	  797.8	  479.8	 6539.0	...
5944011	  798.6	  479.7	 6539.0	...
5944012	  798.5	  479.7	 6539.0	...
5944013	  798.1	  479.8	 6539.0	...
5944014	  797.8	  480.0	 6539.0	...
5944015	  798.1	  480.3	 6538.0	...
5944016	  798.8	  480.6	 6538.0	...
5944017	  799.5	  480.8	 6538.0	...
5944018	  799.5	  480.9	 6536.0	...
5944019	  799.6	  481.2	 6534.0	...
5944020	  799.6	  481.4	 6532.0	...
5944021	  799.7	  481.6	 6533.0	...
5944022	  799.7	  481.6	 6532.0	...
5944023	  799.1	  482.1	 6530.0	...
5944024	  798.5	  482.5	 6529.0	...
5944025	  797.9	  482.5	 6530.0	...
5944026	  797.9	  482.2	 6531.0	...
5944027	  797.9	  481.8	 6532.0	...
5944028	  798.0	  481.9	 6533.0	...
5944029	  798.2	  481.9	 6531.0	...
5944030	  799.1	  481.3	 6529.0	...
5944031	  799.9	  480.6	 6526.0	...
5944032	  800.5	  480.0	 6526.0	...
5944033	  799.7	  480.1	 6526.0	...
5944034	  799.0	  480.3	 6525.0	...
5944035	  798.6	  480.3	 6525.0	...
5944036	  799.5	  479.8	 6524.0	...
5944037	  800.5	  479.2	 6523.0	...
5944038	  800.6	  478.9	 6522.0	...
5944039	  800.2	  479.0	 6522.0	...
5944040	  799.4	  479.2	 6520.0	...
5944041	  798.9	  479.4	 6519.0	...
5944042	  798.3	  479.6	 6518.0	...
5944043	  798.1	  479.5	 6518.0	...
5944044	  798.0	  479.2	 6518.0	...
5944045	  798.2	  478.9	 6519.0	...
5944046	  798.4	  478.8	 6520.0	...
5944047	  797.8	  478.7	 6521.0	...
5944048	  796.6	  478.8	 6520.0	...
5944049	  795.4	  479.1	 6518.0	...
5944050	  795.2	  479.4	 6516.0	...
5944051	  795.7	  479.5	 6516.0	...
5944052	  796.0	  479.0	 6516.0	...
5944053	  796.1	  478.3	 6516.0	...
5944054	  796.4	  477.8	 6517.0	...
5944055	  797.1	  477.6	 6518.0	...
5944056	  798.0	  477.6	 6522.0	...
5944057	  798.6	  477.3	 6527.0	...
5944058	  798.8	  477.0	 6531.0	...
5944059	  798.9	  476.7	 6532.0	...
5944060	  798.8	  476.5	 6530.0	...
5944061	  798.7	  476.4	 6528.0	...
5944062	  798.6	  476.3	 6527.0	...
5944063	  798.6	  476.3	 6526.0	...
5944064	  798.7	  476.3	 6525.0	...
5944065	  798.7	  476.4	 6524.0	...
5944066	  798.4	  476.5	 6522.0	...
5944067	  798.4	  476.7	 6520.0	...
5944068	  798.5	  476.8	 6518.0	...
5944069	  798.6	  477.0	 6518.0	...
5944070	  798.8	  477.2	 6517.0	...
5944071	  798.7	  477.2	 6515.0	...
5944072	  798.4	  477.3	 6512.0	...
5944073	  798.1	  477.6	 6515.0	...
5944074	  798.0	  478.1	 6520.0	...
5944075	  797.4	  478.8	 6522.0	...
5944076	  796.8	  479.0	 6521.0	...
5944077	  796.8	  478.9	 6520.0	...
5944078	  797.5	  478.5	 6522.0	...
5944079	  797.9	  478.3	 6523.0	...
5944080	  797.5	  478.1	 6523.0	...
5944081	  797.1	  478.0	 6523.0	...
5944082	  796.9	  477.9	 6525.0	...
5944083	  796.9	  477.8	 6526.0	...
5944084	  796.9	  477.9	 6525.0	...
5944085	  796.9	  478.3	 6522.0	...
5944086	  797.2	  479.0	 6518.0	...
5944087	  797.4	  479.5	 6520.0	...
5944088	  797.5	  479.7	 6523.0	...
5944089	  797.8	  479.5	 6527.0	...
5944090	  798.1	  479.3	 6527.0	...
5944091	  798.4	  479.3	 6528.0	...
5944092	  798.6	  478.8	 6528.0	...
5944093	  798.7	  478.3	 6528.0	...
5944094	  798.6	  477.7	 6529.0	...
5944095	  798.3	  477.7	 6530.0	...
5944096	  797.9	  477.5	 6526.0	...
5944097	  797.6	  477.4	 6522.0	...
5944098	  797.6	  478.2	 6517.0	...
5944099	  797.6	  479.0	 6515.0	...
5944100	  797.7	  479.8	 6513.0	...
5944101	  797.8	  479.6	 6514.0	...
5944102	  798.0	  479.7	 6514.0	...
5944103	  798.2	  479.8	 6514.0	...
5944104	  798.2	  479.8	 6515.0	...
5944105	  797.9	  479.5	 6515.0	...
5944106	  797.5	  479.4	 6515.0	...
5944107	  797.3	  479.5	 6514.0	...
5944108	  797.0	  479.7	 6513.0	...
5944109	  796.6	  479.9	 6515.0	...
5944110	  796.2	  480.2	 6519.0	...
5944111	  796.1	  480.2	 6521.0	...
5944112	  796.2	  480.1	 6519.0	...
5944113	  796.6	  479.9	 6517.0	...
5944114	  797.0	  479.7	 6517.0	...
5944115	  797.5	  479.5	 6518.0	...
5944116	  797.5	  479.3	 6519.0	...
5944117	  797.4	  479.1	 6519.0	...
5944118	  797.2	  478.9	 6518.0	...
5944119	  797.0	  478.9	 6515.0	...
5944120	  796.7	  478.8	 6513.0	...
5944121	  796.2	  478.7	 6511.0	...
5944122	  795.7	  478.6	 6512.0	...
5944123	  795.5	  478.2	 6513.0	...
5944124	  795.8	  477.8	 6514.0	...
5944125	  796.2	  477.5	 6514.0	...
5944126	  796.4	  477.5	 6513.0	...
5944127	  796.6	  478.0	 6512.0	...
5944128	  796.7	  478.5	 6510.0	...
5944129	  796.6	  478.0	 6508.0	...
5944130	  796.5	  477.0	 6511.0	...
5944131	  796.3	  476.4	 6515.0	...
5944132	  796.3	  476.8	 6515.0	...
5944133	  796.4	  477.2	 6511.0	...
5944134	  796.3	  477.2	 6506.0	...
5944135	  796.2	  477.6	 6505.0	...
5944136	  796.3	  478.0	 6504.0	...
5944137	  796.2	  477.7	 6505.0	...
5944138	  796.1	  477.0	 6505.0	...
5944139	  796.0	  476.7	 6505.0	...
5944140	  796.1	  477.1	 6505.0	...
5944141	  796.1	  477.4	 6506.0	...
5944142	  795.9	  477.4	 6508.0	...
5944143	  795.8	  477.0	 6510.0	...
5944144	  795.7	  476.5	 6510.0	...
5944145	  795.8	  476.0	 6510.0	...
5944146	  796.0	  475.9	 6512.0	...
5944147	  796.1	  476.0	 6515.0	...
5944148	  795.9	  476.2	 6516.0	...
5944149	  795.7	  476.4	 6514.0	...
5944150	  796.0	  476.4	 6512.0	...
5944151	  796.6	  476.7	 6511.0	...
5944152	  797.2	  477.0	 6510.0	...
5944153	  796.9	  477.5	 6509.0	...
5944154	  796.5	  477.6	 6508.0	...
5944155	  796.2	  477.7	 6507.0	...
5944156	  796.1	  477.8	 6506.0	...
5944157	  796.1	  477.6	 6507.0	...
5944158	  795.9	  477.3	 6508.0	...
5944159	  795.7	  476.5	 6510.0	...
5944160	  795.6	  476.0	 6509.0	...
5944161	  795.6	  476.0	 6509.0	...
5944162	  795.7	  476.6	 6505.0	...
5944163	  796.0	  477.1	 6502.0	...
5944164	  796.1	  477.1	 6504.0	...
5944165	  796.2	  477.1	 6508.0	...
5944166	  796.1	  477.0	 6514.0	...
5944167	  796.1	  477.5	 6516.0	...
5944168	  796.2	  478.1	 6513.0	...
5944169	  796.4	  478.7	 6508.0	...
5944170	  796.4	  478.3	 6505.0	...
5944171	  796.4	  477.8	 6505.0	...
5944172	  796.2	  477.2	 6506.0	...
5944173	  796.1	  477.1	 6508.0	...
5944174	  796.2	  476.9	 6512.0	...
5944175	  796.3	  476.8	 6516.0	...
5944176	  796.4	  476.9	 6519.0	...
5944177	  796.2	  477.0	 6520.0	...
5944178	  796.0	  476.7	 6522.0	...
5944179	  795.9	  476.2	 6523.0	...
5944180	  795.6	  475.8	 6520.0	...
5944181	  795.4	  476.0	 6518.0	...
5944182	  795.2	  476.3	 6516.0	...
5944183	  795.1	  476.8	 6517.0	...
5944184	  795.0	  477.5	 6518.0	...
5944185	  795.0	  478.1	 6519.0	...
5944186	  794.9	  477.7	 6519.0	...
5944187	  794.8	  476.7	 6521.0	...
5944188	  794.9	  475.8	 6523.0	...
5944189	  795.1	  476.0	 6525.0	...
5944190	  795.2	  476.5	 6525.0	...
5944191	  795.1	  477.0	 6525.0	...
5944192	  794.9	  477.1	 6524.0	...
5944193	  794.8	  477.2	 6521.0	...
5944194	  794.7	  477.3	 6518.0	...
5944195	  794.3	  477.7	 6515.0	...
5944196	  793.8	  478.1	 6514.0	...
5944197	  793.4	  478.1	 6514.0	...
5944198	  793.5	  477.6	 6514.0	...
5944199	  793.6	  477.1	 6514.0	...
5944200	  793.8	  477.1	 6514.0	...
5944201	  793.6	  477.5	 6514.0	...
5944202	  793.4	  478.0	 6515.0	...
5944203	  793.3	  477.9	 6516.0	...
5944204	  793.3	  477.4	 6516.0	...
5944205	  793.3	  476.8	 6516.0	...
5944206	  793.1	  476.7	 6516.0	...
5944207	  792.9	  476.8	 6516.0	...
5944208	  792.6	  477.0	 6516.0	...
5944209	  792.5	  477.1	 6516.0	...
5944210	  793.1	  477.2	 6516.0	...
5944211	  793.9	  477.1	 6516.0	...
5944212	  794.7	  476.5	 6515.0	...
5944213	  794.9	  476.0	 6514.0	...
5944214	  794.7	  476.1	 6513.0	...
5944215	  794.6	  476.7	 6513.0	...
5944216	  794.4	  477.2	 6515.0	...
5944217	  794.3	  477.0	 6516.0	...
5944218	  793.9	  476.7	 6517.0	...
5944219	  793.6	  476.5	 6517.0	...
5944220	  793.7	  476.3	 6518.0	...
5944221	  794.0	  476.3	 6518.0	...
5944222	  794.0	  476.4	 6516.0	...
5944223	  792.9	  476.5	 6514.0	...
5944224	  791.9	  476.5	 6512.0	...
5944225	  791.2	  476.4	 6511.0	...
5944226	  791.4	  476.3	 6509.0	...
5944227	  791.6	  476.3	 6507.0	...
5944228	  791.7	  476.3	 6507.0	...
5944229	  792.2	  476.2	 6506.0	...
5944230	  792.6	  476.0	 6505.0	...
5944231	  793.0	  475.7	 6505.0	...
5944232	  793.0	  475.6	 6508.0	...
5944233	  793.2	  476.1	 6511.0	...
5944234	  793.7	  476.4	 6515.0	...
5944235	  794.2	  476.8	 6520.0	...
5944236	  794.6	  476.6	 6523.0	...
5944237	  794.6	  476.5	 6522.0	...
5944238	  794.3	  476.6	 6522.0	...
5944239	  794.0	  476.9	 6522.0	...
5944240	  793.7	  477.2	 6522.0	...
5944241	  793.8	  477.3	 6523.0	...
5944242	  793.8	  476.7	 6523.0	...
5944243	  793.8	  476.0	 6524.0	...
5944244	  794.0	  476.0	 6524.0	...
5944245	  794.2	  476.7	 6521.0	...
5944246	  794.0	  477.5	 6518.0	...
5944247	  793.5	  477.7	 6514.0	...
5944248	  793.2	  477.8	 6514.0	...
5944249	  793.2	  477.8	 6513.0	...
5944250	  793.2	  477.8	 6513.0	...
5944251	  793.0	  477.8	 6513.0	...
5944252	  792.9	  477.9	 6512.0	...
5944253	  793.1	  478.1	 6512.0	...
5944254	  793.3	  478.4	 6512.0	...
5944255	  793.5	  478.6	 6512.0	...
5944256	  793.3	  478.8	 6512.0	...
5944257	  793.1	  478.2	 6514.0	...
5944258	  793.0	  477.5	 6516.0	...
5944259	  793.1	  476.7	 6518.0	...
5944260	  793.4	  476.7	 6517.0	...
5944261	  793.3	  476.7	 6516.0	...
MSG	5944262 0000 _ Number On
5944262	  793.1	  476.7	 6514.0	...
5944263	  792.9	  476.8	 6512.0	...
5944264	  792.7	  476.9	 6512.0	...
5944265	  792.6	  476.9	 6512.0	...
5944266	  793.1	  477.0	 6512.0	...
5944267	  793.7	  477.0	 6512.0	...
5944268	  794.0	  477.0	 6511.0	...
5944269	  793.7	  477.1	 6511.0	...
5944270	  793.3	  477.1	 6512.0	...
5944271	  793.2	  477.1	 6512.0	...
5944272	  793.2	  477.2	 6512.0	...
5944273	  793.2	  477.3	 6512.0	...
5944274	  793.3	  477.4	 6511.0	...
5944275	  793.3	  477.2	 6511.0	...
5944276	  792.9	  477.1	 6511.0	...
5944277	  792.2	  477.4	 6511.0	...
5944278	  791.5	  477.9	 6510.0	...
5944279	  791.4	  478.7	 6510.0	...
5944280	  791.6	  479.0	 6510.0	...
5944281	  791.9	  478.8	 6510.0	...
5944282	  792.0	  478.5	 6510.0	...
5944283	  792.1	  478.3	 6509.0	...
5944284	  792.0	  478.5	 6508.0	...
5944285	  791.8	  478.1	 6508.0	...
5944286	  791.7	  477.7	 6510.0	...
5944287	  791.6	  477.3	 6511.0	...
5944288	  791.4	  477.4	 6512.0	...
5944289	  791.1	  477.6	 6510.0	...
5944290	  790.7	  478.1	 6507.0	...
5944291	  790.6	  478.5	 6505.0	...
5944292	  790.6	  478.9	 6504.0	...
5944293	  790.7	  478.6	 6504.0	...
5944294	  790.8	  478.2	 6505.0	...
5944295	  791.0	  478.0	 6507.0	...
5944296	  791.4	  478.1	 6512.0	...
5944297	  791.7	  478.3	 6517.0	...
5944298	  791.9	  478.4	 6521.0	...
5944299	  791.9	  478.4	 6522.0	...
5944300	  791.9	  478.3	 6524.0	...
5944301	  791.9	  478.4	 6525.0	...
5944302	  791.4	  478.5	 6522.0	...
5944303	  791.0	  478.8	 6520.0	...
5944304	  790.5	  479.2	 6517.0	...
5944305	  790.5	  479.4	 6518.0	...
5944306	  790.4	  479.2	 6519.0	...
5944307	  790.2	  478.8	 6514.0	...
5944308	  789.9	  478.6	 6508.0	...
5944309	  789.8	  479.0	 6502.0	...
5944310	  790.2	  479.4	 6502.0	...
5944311	  790.7	  479.6	 6502.0	...
5944312	  791.1	  479.7	 6503.0	...
5944313	  791.0	  479.9	 6506.0	...
5944314	  791.0	  480.5	 6508.0	...
5944315	  790.9	  481.0	 6510.0	...
5944316	  790.9	  480.9	 6511.0	...
5944317	  791.0	  480.3	 6508.0	...
5944318	  790.9	  479.8	 6505.0	...
5944319	  790.8	  479.8	 6502.0	...
5944320	  790.7	  479.8	 6502.0	...
5944321	  790.6	  479.6	 6503.0	...
5944322	  790.6	  479.5	 6503.0	...
5944323	  790.6	  479.7	 6504.0	...
5944324	  790.6	  480.1	 6504.0	...
5944325	  790.5	  480.3	 6506.0	...
5944326	  790.4	  480.3	 6506.0	...
5944327	  790.3	  480.3	 6507.0	...
5944328	  790.3	  480.5	 6506.0	...
5944329	  790.5	  480.7	 6504.0	...
5944330	  790.7	  480.9	 6501.0	...
5944331	  791.0	  481.0	 6504.0	...
5944332	  791.0	  480.4	 6507.0	...
5944333	  791.0	  479.7	 6510.0	...
5944334	  790.7	  478.9	 6510.0	...
5944335	  790.6	  478.8	 6510.0	...
5944336	  790.0	  478.7	 6510.0	...
5944337	  789.4	  478.7	 6509.0	...
5944338	  789.0	  479.2	 6508.0	...
5944339	  789.4	  479.6	 6507.0	...
5944340	  789.6	  480.0	 6505.0	...
5944341	  789.7	  480.0	 6504.0	...
5944342	  790.2	  479.9	 6503.0	...
5944343	  790.9	  479.5	 6501.0	...
5944344	  791.4	  479.1	 6499.0	...
5944345	  790.7	  479.0	 6498.0	...
5944346	  790.0	  479.0	 6498.0	...
5944347	  789.5	  479.0	 6499.0	...
5944348	  789.4	  479.0	 6500.0	...
5944349	  789.3	  478.9	 6499.0	...
5944350	  789.2	  478.8	 6498.0	...
5944351	  789.1	  478.5	 6497.0	...
5944352	  789.3	  478.3	 6497.0	...
5944353	  789.6	  478.2	 6498.0	...
5944354	  790.2	  478.8	 6496.0	...
5944355	  790.4	  479.4	 6494.0	...
5944356	  790.6	  480.1	 6491.0	...
5944357	  789.9	  480.0	 6490.0	...
5944358	  789.3	  480.0	 6490.0	...
5944359	  788.7	  480.1	 6490.0	...
5944360	  788.5	  479.8	 6490.0	...
5944361	  788.5	  479.3	 6494.0	...
5944362	  788.6	  479.1	 6497.0	...
5944363	  788.9	  479.6	 6498.0	...
5944364	  789.0	  480.1	 6495.0	...
5944365	  789.1	  480.4	 6493.0	...
5944366	  788.8	  480.4	 6493.0	...
5944367	  788.4	  481.1	 6493.0	...
5944368	  787.9	  481.8	 6494.0	...
5944369	  788.0	  482.1	 6492.0	...
5944370	  788.2	  481.6	 6491.0	...
5944371	  788.1	  481.2	 6489.0	...
5944372	  787.9	  481.3	 6490.0	...
5944373	  787.7	  481.5	 6490.0	...
5944374	  787.8	  481.7	 6491.0	...
5944375	  787.8	  481.8	 6491.0	...
5944376	  787.8	  481.6	 6491.0	...
5944377	  787.7	  481.2	 6491.0	...
5944378	  787.9	  480.8	 6491.0	...
5944379	  788.3	  480.7	 6492.0	...
5944380	  788.6	  480.8	 6493.0	...
5944381	  788.7	  481.0	 6494.0	...
5944382	  788.7	  481.1	 6494.0	...
5944383	  788.5	  481.1	 6493.0	...
5944384	  788.3	  480.9	 6492.0	...
5944385	  787.9	  480.7	 6492.0	...
5944386	  787.9	  480.4	 6488.0	...
5944387	  787.9	  480.4	 6485.0	...
5944388	  788.1	  479.7	 6484.0	...
5944389	  787.9	  479.2	 6485.0	...
5944390	  787.7	  479.2	 6486.0	...
5944391	  787.7	  479.6	 6485.0	...
5944392	  788.8	  479.9	 6485.0	...
5944393	  789.8	  479.5	 6484.0	...
5944394	  790.7	  478.7	 6484.0	...
5944395	  790.5	  478.2	 6483.0	...
5944396	  790.2	  478.1	 6483.0	...
5944397	  789.9	  478.4	 6480.0	...
5944398	  789.9	  479.2	 6478.0	...
5944399	  789.6	  479.9	 6476.0	...
5944400	  789.2	  480.3	 6477.0	...
5944401	  788.8	  480.4	 6477.0	...
5944402	  788.8	  480.7	 6476.0	...
5944403	  788.7	  481.1	 6475.0	...
5944404	  788.4	  481.3	 6473.0	...
5944405	  788.1	  481.1	 6472.0	...
5944406	  788.2	  481.0	 6471.0	...
5944407	  788.7	  481.0	 6471.0	...
5944408	  789.2	  481.2	 6471.0	...
5944409	  789.4	  481.2	 6471.0	...
5944410	  789.5	  481.2	 6474.0	...
5944411	  789.6	  481.1	 6476.0	...
5944412	  789.5	  481.2	 6477.0	...
5944413	  789.5	  481.3	 6476.0	...
5944414	  789.6	  481.4	 6475.0	...
5944415	  789.6	  481.4	 6474.0	...
5944416	  789.5	  481.4	 6473.0	...
5944417	  789.4	  481.3	 6473.0	...
5944418	  789.4	  481.3	 6473.0	...
5944419	  789.4	  481.4	 6473.0	...
5944420	  789.5	  481.7	 6471.0	...
5944421	  789.8	  482.0	 6469.0	...
5944422	  790.2	  482.2	 6468.0	...
5944423	  790.3	  482.3	 6466.0	...
5944424	  790.3	  482.3	 6465.0	...
5944425	  790.1	  482.4	 6464.0	...
5944426	  789.9	  482.6	 6464.0	...
5944427	  789.9	  482.8	 6465.0	...
5944428	  789.9	  483.1	 6466.0	...
5944429	  789.9	  483.4	 6466.0	...
5944430	  790.0	  483.6	 6465.0	...
5944431	  790.1	  483.9	 6464.0	...
5944432	  790.1	  484.2	 6463.0	...
5944433	  790.1	  484.5	 6463.0	...
5944434	  789.9	  484.3	 6464.0	...
5944435	  789.9	  483.9	 6461.0	...
5944436	  789.7	  483.6	 6458.0	...
5944437	  789.6	  483.3	 6455.0	...
5944438	  789.6	  482.9	 6456.0	...
5944439	  789.7	  482.5	 6458.0	...
5944440	  790.1	  482.4	 6458.0	...
5944441	  790.4	  482.3	 6456.0	...
5944442	  790.0	  482.4	 6454.0	...
5944443	  789.4	  482.5	 6451.0	...
5944444	  788.5	  482.6	 6448.0	...
5944445	  788.3	  483.6	 6445.0	...
5944446	  788.1	  484.6	 6442.0	...
5944447	  788.2	  485.6	 6440.0	...
5944448	  788.1	  484.9	 6437.0	...
5944449	  788.0	  484.0	 6434.0	...
5944450	  787.9	  483.1	 6434.0	...
5944451	  788.3	  483.2	 6436.0	...
5944452	  788.8	  483.5	 6438.0	...
5944453	  789.2	  484.0	 6440.0	...
5944454	  788.9	  484.1	 6439.0	...
5944455	  788.6	  484.2	 6438.0	...
5944456	  788.0	  484.2	 6437.0	...
5944457	  787.7	  484.3	 6437.0	...
5944458	  787.6	  484.3	 6438.0	...
5944459	  787.7	  484.4	 6438.0	...
5944460	  787.7	  484.3	 6438.0	...
5944461	  788.3	  484.2	 6439.0	...
5944462	  788.8	  484.2	 6438.0	...
5944463	  789.1	  484.2	 6435.0	...
5944464	  788.9	  484.4	 6433.0	...
5944465	  788.8	  484.5	 6432.0	...
5944466	  789.0	  484.6	 6432.0	...
5944467	  789.2	  484.8	 6431.0	...
5944468	  789.2	  485.0	 6431.0	...
5944469	  789.1	  485.0	 6431.0	...
5944470	  788.4	  485.2	 6431.0	...
5944471	  787.7	  485.3	 6431.0	...
5944472	  787.2	  485.4	 6431.0	...
5944473	  787.5	  485.2	 6431.0	...
5944474	  787.8	  485.1	 6432.0	...
5944475	  788.3	  485.2	 6433.0	...
5944476	  788.7	  485.4	 6434.0	...
5944477	  789.0	  485.5	 6434.0	...
5944478	  789.1	  485.6	 6434.0	...
5944479	  789.2	  485.6	 6430.0	...
5944480	  789.4	  485.6	 6427.0	...
5944481	  789.4	  485.5	 6424.0	...
5944482	  789.5	  485.3	 6423.0	...
5944483	  789.5	  485.2	 6422.0	...
5944484	  789.6	  485.9	 6421.0	...
5944485	  789.7	  486.6	 6422.0	...
5944486	  789.8	  486.6	 6423.0	...
5944487	  789.8	  485.8	 6419.0	...
5944488	  789.8	  484.9	 6414.0	...
5944489	  789.6	  484.9	 6411.0	...
5944490	  789.4	  485.0	 6414.0	...
5944491	  789.3	  485.2	 6417.0	...
5944492	  789.4	  485.4	 6417.0	...
5944493	  789.4	  485.3	 6416.0	...
5944494	  789.5	  485.3	 6415.0	...
5944495	  789.6	  485.2	 6415.0	...
5944496	  789.7	  485.1	 6414.0	...
5944497	  789.7	  484.9	 6412.0	...
5944498	  789.6	  485.0	 6410.0	...
5944499	  789.4	  485.5	 6409.0	...
5944500	  789.1	  485.8	 6408.0	...
5944501	  789.0	  485.9	 6408.0	...
5944502	  789.1	  485.8	 6407.0	...
5944503	  789.4	  485.9	 6407.0	...
5944504	  790.0	  486.1	 6407.0	...
5944505	  790.2	  486.4	 6407.0	...
5944506	  789.8	  486.8	 6407.0	...
5944507	  789.3	  487.5	 6407.0	...
5944508	  788.9	  488.1	 6407.0	...
5944509	  789.4	  488.4	 6407.0	...
5944510	  789.9	  488.3	 6408.0	...
5944511	  790.2	  488.3	 6408.0	...
5944512	  790.3	  488.3	 6408.0	...
5944513	  790.4	  488.4	 6408.0	...
5944514	  790.9	  488.4	 6408.0	...
5944515	  791.4	  488.3	 6407.0	...
5944516	  792.2	  488.6	 6403.0	...
5944517	  792.6	  489.2	 6398.0	...
5944518	  792.8	  489.8	 6393.0	...
5944519	  792.7	  489.5	 6389.0	...
5944520	  792.5	  489.0	 6387.0	...
5944521	  792.3	  488.6	 6388.0	...
5944522	  792.2	  488.6	 6389.0	...
5944523	  792.2	  488.8	 6391.0	...
5944524	  792.2	  489.0	 6388.0	...
5944525	  792.2	  489.4	 6385.0	...
5944526	  792.4	  489.6	 6388.0	...
5944527	  792.5	  489.7	 6394.0	...
5944528	  792.2	  489.8	 6400.0	...
5944529	  791.6	  489.9	 6401.0	...
5944530	  791.1	  489.9	 6403.0	...
5944531	  791.0	  489.7	 6401.0	...
5944532	  790.9	  489.5	 6397.0	...
5944533	  790.7	  489.5	 6391.0	...
5944534	  790.6	  489.9	 6389.0	...
5944535	  790.4	  490.6	 6386.0	...
5944536	  790.4	  491.2	 6385.0	...
5944537	  790.8	  491.4	 6385.0	...
5944538	  791.3	  491.0	 6385.0	...
5944539	  792.0	  491.0	 6384.0	...
5944540	  792.2	  491.2	 6383.0	...
5944541	  792.3	  491.3	 6385.0	...
5944542	  791.8	  491.2	 6388.0	...
5944543	  791.2	  491.5	 6391.0	...
5944544	  790.8	  491.9	 6392.0	...
5944545	  791.0	  492.4	 6391.0	...
5944546	  791.1	  492.4	 6390.0	...
5944547	  791.5	  492.2	 6389.0	...
5944548	  792.0	  491.9	 6388.0	...
5944549	  792.5	  491.6	 6387.0	...
5944550	  792.7	  491.5	 6386.0	...
5944551	  792.6	  491.3	 6385.0	...
5944552	  792.5	  491.2	 6384.0	...
5944553	  792.5	  491.1	 6384.0	...
5944554	  792.8	  491.3	 6385.0	...
5944555	  793.2	  491.3	 6388.0	...
5944556	  793.8	  491.2	 6391.0	...
5944557	  794.3	  491.3	 6393.0	...
5944558	  794.6	  491.4	 6393.0	...
5944559	  794.6	  491.6	 6393.0	...
5944560	  794.1	  491.5	 6390.0	...
5944561	  793.7	  491.7	 6386.0	...
5944562	  793.4	  491.8	 6383.0	...
5944563	  793.4	  492.0	 6384.0	...
5944564	  793.4	  492.1	 6385.0	...
5944565	  793.4	  492.2	 6383.0	...
5944566	  793.6	  492.3	 6383.0	...
5944567	  793.7	  492.3	 6383.0	...
5944568	  793.9	  492.3	 6382.0	...
5944569	  794.0	  492.2	 6380.0	...
5944570	  794.2	  492.0	 6378.0	...
5944571	  794.1	  491.9	 6376.0	...
5944572	  793.7	  491.8	 6373.0	...
5944573	  793.2	  491.6	 6369.0	...
5944574	  792.9	  491.3	 6369.0	...
MSG	5944575 0000 _ Number Off
5944575	  792.7	  490.8	 6367.0	...
5944576	  792.6	  490.5	 6367.0	...
5944577	  792.7	  490.3	 6367.0	...
5944578	  792.9	  490.6	 6371.0	...
5944579	  793.2	  491.0	 6376.0	...
5944580	  793.1	  491.3	 6378.0	...
5944581	  793.1	  491.1	 6377.0	...
5944582	  792.9	  490.8	 6375.0	...
5944583	  792.8	  490.6	 6374.0	...
5944584	  792.7	  490.5	 6374.0	...
5944585	  792.7	  490.3	 6372.0	...
5944586	  792.4	  490.2	 6369.0	...
5944587	  792.2	  490.2	 6366.0	...
5944588	  792.4	  490.2	 6365.0	...
5944589	  792.8	  490.1	 6368.0	...
5944590	  793.4	  489.9	 6371.0	...
5944591	  793.4	  489.8	 6372.0	...
5944592	  793.0	  489.5	 6370.0	...
5944593	  792.6	  489.2	 6368.0	...
5944594	  792.1	  489.6	 6368.0	...
5944595	  792.0	  490.3	 6366.0	...
5944596	  791.9	  491.0	 6363.0	...
5944597	  792.0	  490.9	 6361.0	...
5944598	  792.2	  490.1	 6362.0	...
5944599	  793.0	  489.2	 6363.0	...
5944600	  793.7	  488.4	 6364.0	...
5944601	  794.4	  488.4	 6364.0	...
5944602	  793.7	  488.6	 6363.0	...
5944603	  793.0	  489.1	 6362.0	...
5944604	  792.3	  489.6	 6362.0	...
5944605	  792.3	  490.1	 6363.0	...
5944606	  792.4	  490.2	 6364.0	...
5944607	  792.6	  490.4	 6366.0	...
5944608	  792.8	  490.5	 6367.0	...
5944609	  792.8	  489.9	 6367.0	...
5944610	  792.7	  489.3	 6367.0	...
5944611	  792.6	  488.7	 6368.0	...
5944612	  792.6	  488.8	 6368.0	...
5944613	  792.6	  489.1	 6365.0	...
5944614	  793.3	  489.5	 6363.0	...
5944615	  793.9	  489.6	 6360.0	...
5944616	  794.5	  489.4	 6360.0	...
5944617	  794.6	  489.3	 6359.0	...
5944618	  794.7	  489.5	 6357.0	...
5944619	  794.7	  489.6	 6356.0	...
5944620	  794.5	  489.6	 6357.0	...
5944621	  794.3	  489.7	 6358.0	...
5944622	  794.6	  489.7	 6360.0	...
5944623	  794.9	  489.6	 6361.0	...
5944624	  794.9	  489.6	 6361.0	...
5944625	  794.6	  489.6	 6361.0	...
5944626	  794.4	  490.3	 6362.0	...
5944627	  794.7	  490.9	 6362.0	...
5944628	  794.8	  491.1	 6364.0	...
5944629	  794.6	  490.4	 6366.0	...
5944630	  794.3	  489.7	 6367.0	...
5944631	  794.1	  489.9	 6367.0	...
5944632	  793.9	  490.1	 6367.0	...
5944633	  793.9	  490.4	 6370.0	...
5944634	  793.8	  490.6	 6372.0	...
5944635	  793.8	  491.1	 6374.0	...
5944636	  793.9	  492.2	 6374.0	...
5944637	  794.0	  492.9	 6373.0	...
5944638	  794.1	  493.5	 6371.0	...
5944639	  794.7	  493.5	 6370.0	...
5944640	  795.4	  493.4	 6374.0	...
5944641	  796.1	  493.3	 6379.0	...
5944642	  796.2	  493.0	 6383.0	...
5944643	  796.2	  492.8	 6383.0	...
5944644	  796.1	  492.5	 6382.0	...
5944645	  795.6	  492.5	 6381.0	...
5944646	  795.1	  492.4	 6380.0	...
5944647	  794.5	  492.3	 6380.0	...
5944648	  794.3	  492.3	 6379.0	...
5944649	  794.4	  492.3	 6378.0	...
5944650	  794.5	  492.4	 6376.0	...
5944651	  794.6	  492.5	 6375.0	...
5944652	  794.7	  492.6	 6375.0	...
5944653	  794.8	  492.7	 6375.0	...
5944654	  795.2	  492.7	 6376.0	...
5944655	  795.5	  492.6	 6376.0	...
5944656	  795.7	  492.4	 6376.0	...
5944657	  795.7	  492.1	 6377.0	...
5944658	  795.6	  491.9	 6377.0	...
5944659	  795.7	  491.8	 6376.0	...
5944660	  796.0	  491.7	 6375.0	...
5944661	  796.4	  491.6	 6374.0	...
5944662	  796.7	  491.5	 6375.0	...
5944663	  796.8	  491.4	 6376.0	...
5944664	  796.9	  491.6	 6377.0	...
5944665	  797.0	  491.9	 6379.0	...
5944666	  797.1	  491.8	 6384.0	...
5944667	  796.8	  491.4	 6388.0	...
5944668	  796.4	  491.0	 6391.0	...
5944669	  796.1	  491.1	 6388.0	...
5944670	  796.0	  491.3	 6386.0	...
5944671	  796.0	  491.4	 6386.0	...
5944672	  796.0	  491.3	 6386.0	...
5944673	  796.2	  491.2	 6387.0	...
5944674	  796.3	  491.1	 6387.0	...
5944675	  796.5	  491.1	 6388.0	...
5944676	  796.6	  491.3	 6389.0	...
5944677	  796.6	  491.5	 6389.0	...
5944678	  796.3	  491.7	 6388.0	...
5944679	  796.0	  491.8	 6388.0	...
5944680	  795.7	  491.5	 6387.0	...
5944681	  795.7	  491.3	 6387.0	...
5944682	  795.6	  491.0	 6387.0	...
5944683	  795.6	  491.1	 6387.0	...
5944684	  796.1	  490.9	 6388.0	...
5944685	  796.7	  490.8	 6389.0	...
5944686	  797.2	  490.8	 6390.0	...
5944687	  797.3	  490.9	 6387.0	...
5944688	  797.4	  490.9	 6384.0	...
5944689	  797.0	  490.9	 6381.0	...
5944690	  796.6	  491.1	 6381.0	...
5944691	  796.5	  491.3	 6381.0	...
5944692	  796.9	  491.3	 6383.0	...
5944693	  797.4	  491.7	 6384.0	...
5944694	  797.4	  491.9	 6386.0	...
5944695	  797.5	  492.1	 6388.0	...
5944696	  797.5	  491.9	 6389.0	...
5944697	  797.5	  491.8	 6388.0	...
5944698	  797.5	  491.6	 6387.0	...
5944699	  797.5	  491.4	 6386.0	...
5944700	  797.5	  491.2	 6386.0	...
5944701	  797.6	  491.5	 6384.0	...
5944702	  797.7	  491.9	 6381.0	...
5944703	  797.8	  491.8	 6380.0	...
5944704	  797.8	  491.3	 6382.0	...
5944705	  797.7	  491.3	 6384.0	...
5944706	  797.8	  491.9	 6386.0	...
5944707	  797.7	  491.6	 6386.0	...
5944708	  797.5	  490.6	 6386.0	...
5944709	  797.8	  490.0	 6386.0	...
5944710	  798.1	  490.3	 6385.0	...
5944711	  798.5	  490.4	 6384.0	...
5944712	  798.4	  490.1	 6385.0	...
5944713	  798.3	  489.7	 6387.0	...
5944714	  798.1	  489.8	 6390.0	...
5944715	  797.9	  489.9	 6391.0	...
5944716	  797.9	  489.9	 6393.0	...
5944717	  798.1	  489.8	 6394.0	...
5944718	  798.3	  489.7	 6394.0	...
5944719	  798.9	  489.6	 6393.0	...
5944720	  799.3	  489.5	 6394.0	...
5944721	  799.7	  489.6	 6398.0	...
5944722	  799.6	  489.8	 6402.0	...
5944723	  799.5	  489.9	 6405.0	...
5944724	  799.3	  489.9	 6402.0	...
5944725	  799.6	  489.8	 6400.0	...
5944726	  799.8	  489.7	 6397.0	...
5944727	  800.1	  489.3	 6397.0	...
5944728	  799.8	  489.0	 6395.0	...
5944729	  799.5	  488.6	 6392.0	...
5944730	  799.2	  488.6	 6395.0	...
5944731	  799.2	  488.8	 6400.0	...
5944732	  799.2	  489.2	 6403.0	...
5944733	  799.1	  489.5	 6400.0	...
5944734	  799.2	  489.4	 6402.0	...
5944735	  799.2	  489.4	 6406.0	...
5944736	  799.3	  489.3	 6411.0	...
5944737	  799.1	  489.4	 6412.0	...
5944738	  799.2	  489.4	 6414.0	...
5944739	  799.3	  489.5	 6413.0	...
5944740	  799.7	  489.3	 6412.0	...
5944741	  799.8	  489.1	 6410.0	...
5944742	  800.0	  489.5	 6411.0	...
5944743	  800.3	  490.2	 6412.0	...
5944744	  800.6	  490.5	 6412.0	...
5944745	  801.0	  490.0	 6416.0	...
5944746	  801.2	  489.6	 6419.0	...
5944747	  800.5	  489.8	 6423.0	...
5944748	  799.6	  490.0	 6424.0	...
5944749	  798.9	  490.3	 6424.0	...
5944750	  799.3	  490.4	 6425.0	...
5944751	  799.9	  490.5	 6425.0	...
5944752	  800.5	  490.4	 6426.0	...
5944753	  801.0	  490.2	 6427.0	...
5944754	  801.1	  490.1	 6428.0	...
5944755	  800.8	  490.1	 6427.0	...
5944756	  800.3	  490.1	 6426.0	...
5944757	  800.0	  490.1	 6425.0	...
5944758	  800.4	  490.0	 6424.0	...
5944759	  800.9	  489.9	 6423.0	...
5944760	  800.9	  489.9	 6423.0	...
5944761	  800.5	  490.1	 6425.0	...
5944762	  800.0	  490.3	 6427.0	...
5944763	  800.0	  490.5	 6425.0	...
5944764	  800.1	  490.3	 6422.0	...
5944765	  800.3	  490.0	 6419.0	...
5944766	  800.4	  489.9	 6420.0	...
5944767	  800.8	  490.1	 6420.0	...
5944768	  801.1	  490.2	 6422.0	...
5944769	  801.3	  490.2	 6424.0	...
5944770	  801.2	  490.3	 6426.0	...
5944771	  801.1	  490.4	 6427.0	...
5944772	  801.3	  490.5	 6429.0	...
5944773	  801.4	  490.3	 6434.0	...
5944774	  801.8	  490.3	 6439.0	...
5944775	  801.9	  490.5	 6442.0	...
5944776	  802.0	  490.0	 6441.0	...
5944777	  802.0	  489.4	 6440.0	...
5944778	  802.0	  488.9	 6439.0	...
5944779	  802.1	  489.2	 6441.0	...
5944780	  802.1	  489.5	 6442.0	...
5944781	  802.2	  489.5	 6443.0	...
5944782	  802.5	  489.4	 6443.0	...
5944783	  802.7	  489.4	 6444.0	...
5944784	  802.3	  489.6	 6445.0	...
5944785	  802.0	  489.7	 6443.0	...
MSG	5944786 0000 _ Number On
5944786	  801.8	  489.7	 6442.0	...
5944787	  802.1	  489.5	 6441.0	...
5944788	  802.1	  489.3	 6439.0	...
5944789	  802.1	  489.2	 6441.0	...
5944790	  802.0	  489.8	 6443.0	...
5944791	  802.0	  490.5	 6446.0	...
5944792	  802.0	  491.1	 6446.0	...
5944793	  802.0	  491.1	 6445.0	...
5944794	  801.7	  490.7	 6443.0	...
5944795	  801.0	  490.5	 6442.0	...
5944796	  800.4	  491.0	 6443.0	...
5944797	  800.6	  491.7	 6444.0	...
5944798	  800.9	  491.6	 6446.0	...
5944799	  801.1	  490.8	 6449.0	...
5944800	  801.6	  489.8	 6451.0	...
5944801	  802.2	  489.5	 6451.0	...
5944802	  802.8	  489.8	 6450.0	...
5944803	  802.8	  490.4	 6449.0	...
5944804	  803.2	  491.0	 6449.0	...
5944805	  803.8	  491.1	 6451.0	...
5944806	  804.3	  490.5	 6459.0	...
5944807	  804.2	  489.8	 6465.0	...
5944808	  803.9	  489.6	 6467.0	...
5944809	  803.6	  489.8	 6463.0	...
5944810	  803.3	  490.0	 6460.0	...
5944811	  803.3	  490.1	 6460.0	...
5944812	  803.4	  490.3	 6459.0	...
5944813	  803.4	  490.4	 6459.0	...
5944814	  803.4	  490.3	 6461.0	...
5944815	  803.4	  490.3	 6465.0	...
5944816	  803.5	  490.3	 6468.0	...
5944817	  803.6	  490.3	 6469.0	...
5944818	  803.8	  490.3	 6469.0	...
5944819	  803.8	  490.0	 6469.0	...
5944820	  804.0	  489.7	 6471.0	...
5944821	  804.1	  489.9	 6472.0	...
5944822	  804.2	  490.4	 6474.0	...
5944823	  804.0	  490.3	 6476.0	...
5944824	  803.8	  489.6	 6477.0	...
5944825	  804.0	  488.9	 6479.0	...
5944826	  804.3	  488.7	 6478.0	...
5944827	  804.6	  488.5	 6477.0	...
5944828	  804.5	  488.5	 6476.0	...
5944829	  804.5	  488.7	 6475.0	...
5944830	  804.5	  488.8	 6478.0	...
5944831	  804.4	  488.7	 6481.0	...
5944832	  804.3	  488.8	 6483.0	...
5944833	  804.1	  488.9	 6481.0	...
5944834	  804.1	  489.0	 6480.0	...
5944835	  804.0	  488.9	 6486.0	...
5944836	  803.5	  488.9	 6492.0	...
5944837	  803.2	  488.8	 6497.0	...
5944838	  803.5	  488.8	 6497.0	...
5944839	  804.1	  488.7	 6497.0	...
5944840	  804.7	  488.7	 6496.0	...
5944841	  804.6	  488.8	 6496.0	...
5944842	  804.5	  488.8	 6495.0	...
5944843	  804.4	  488.1	 6494.0	...
5944844	  804.3	  487.3	 6494.0	...
5944845	  803.7	  486.9	 6494.0	...
5944846	  803.2	  487.4	 6495.0	...
5944847	  803.6	  487.8	 6495.0	...
5944848	  804.5	  487.9	 6497.0	...
5944849	  804.9	  487.9	 6499.0	...
5944850	  804.6	  488.1	 6500.0	...
5944851	  804.3	  488.3	 6500.0	...
5944852	  804.3	  488.6	 6500.0	...
5944853	  804.4	  488.8	 6500.0	...
5944854	  804.6	  488.8	 6501.0	...
5944855	  804.8	  488.8	 6502.0	...
5944856	  804.9	  488.5	 6503.0	...
5944857	  805.0	  488.4	 6503.0	...
5944858	  805.0	  488.2	 6504.0	...
5944859	  805.0	  488.3	 6505.0	...
5944860	  804.8	  487.9	 6506.0	...
5944861	  804.5	  487.6	 6508.0	...
5944862	  804.2	  487.6	 6509.0	...
5944863	  804.2	  488.3	 6510.0	...
5944864	  804.7	  489.0	 6511.0	...
5944865	  805.4	  489.4	 6511.0	...
5944866	  806.0	  489.2	 6511.0	...
5944867	  805.9	  489.1	 6510.0	...
5944868	  805.8	  489.1	 6507.0	...
5944869	  805.7	  488.5	 6504.0	...
5944870	  805.4	  487.8	 6502.0	...
5944871	  805.1	  487.2	 6502.0	...
5944872	  804.4	  487.2	 6503.0	...
5944873	  804.0	  487.4	 6507.0	...
5944874	  803.5	  487.8	 6511.0	...
5944875	  803.5	  487.9	 6514.0	...
5944876	  803.4	  487.7	 6514.0	...
5944877	  803.3	  487.5	 6516.0	...
5944878	  803.3	  487.4	 6519.0	...
5944879	  803.2	  487.0	 6521.0	...
5944880	  803.7	  486.5	 6521.0	...
5944881	  804.2	  485.9	 6521.0	...
5944882	  804.7	  485.7	 6522.0	...
5944883	  804.8	  485.7	 6522.0	...
5944884	  804.9	  486.0	 6523.0	...
5944885	  805.1	  486.2	 6524.0	...
5944886	  805.5	  486.8	 6527.0	...
5944887	  805.8	  487.0	 6530.0	...
5944888	  805.4	  487.4	 6528.0	...
5944889	  804.9	  487.5	 6525.0	...
5944890	  804.3	  487.7	 6521.0	...
5944891	  804.2	  487.7	 6522.0	...
5944892	  804.3	  487.6	 6525.0	...
5944893	  804.5	  487.4	 6527.0	...
5944894	  804.6	  487.4	 6531.0	...
5944895	  805.1	  487.2	 6533.0	...
5944896	  805.5	  487.0	 6535.0	...
5944897	  805.9	  487.3	 6536.0	...
5944898	  805.8	  487.8	 6538.0	...
5944899	  805.5	  487.9	 6540.0	...
5944900	  805.3	  487.2	 6543.0	...
5944901	  805.1	  486.5	 6541.0	...
5944902	  805.0	  486.2	 6539.0	...
5944903	  805.0	  486.1	 6536.0	...
5944904	  805.0	  486.0	 6536.0	...
5944905	  805.3	  485.9	 6537.0	...
5944906	  805.6	  485.8	 6538.0	...
5944907	  806.0	  485.6	 6539.0	...
5944908	  806.1	  485.9	 6539.0	...
5944909	  806.0	  486.4	 6540.0	...
5944910	  805.8	  486.9	 6540.0	...
5944911	  805.5	  487.0	 6540.0	...
5944912	  805.3	  487.0	 6541.0	...
5944913	  805.5	  486.7	 6542.0	...
5944914	  805.8	  486.2	 6543.0	...
5944915	  806.3	  485.9	 6544.0	...
5944916	  806.3	  485.8	 6544.0	...
5944917	  806.3	  485.8	 6546.0	...
5944918	  806.4	  486.0	 6549.0	...
5944919	  806.6	  486.1	 6551.0	...
5944920	  806.6	  485.9	 6551.0	...
5944921	  806.5	  485.6	 6551.0	...
5944922	  806.4	  485.2	 6550.0	...
5944923	  806.9	  485.1	 6550.0	...
5944924	  807.5	  485.5	 6550.0	...
5944925	  807.9	  485.8	 6549.0	...
5944926	  807.5	  486.3	 6548.0	...
5944927	  807.0	  486.4	 6549.0	...
5944928	  806.8	  486.4	 6550.0	...
5944929	  806.7	  486.3	 6550.0	...
5944930	  806.5	  486.1	 6550.0	...
5944931	  806.4	  485.9	 6549.0	...
5944932	  806.0	  485.8	 6547.0	...
5944933	  805.8	  485.6	 6547.0	...
5944934	  806.3	  485.4	 6551.0	...
5944935	  807.1	  485.3	 6555.0	...
5944936	  807.4	  485.3	 6558.0	...
5944937	  807.1	  485.3	 6558.0	...
5944938	  806.9	  485.2	 6557.0	...
5944939	  806.9	  485.0	 6557.0	...
5944940	  806.8	  485.2	 6557.0	...
5944941	  806.6	  485.9	 6557.0	...
5944942	  806.5	  486.5	 6557.0	...
5944943	  806.2	  486.8	 6557.0	...
5944944	  806.0	  486.8	 6559.0	...
5944945	  805.8	  486.8	 6561.0	...
5944946	  805.9	  486.5	 6561.0	...
5944947	  806.5	  486.2	 6558.0	...
5944948	  807.1	  486.0	 6557.0	...
5944949	  807.3	  486.1	 6558.0	...
5944950	  807.1	  486.2	 6560.0	...
5944951	  806.7	  486.1	 6562.0	...
5944952	  806.5	  485.8	 6564.0	...
5944953	  806.3	  485.3	 6564.0	...
5944954	  806.2	  485.1	 6566.0	...
5944955	  806.7	  484.8	 6568.0	...
5944956	  807.3	  484.9	 6567.0	...
5944957	  807.9	  484.9	 6563.0	...
5944958	  808.0	  485.5	 6560.0	...
5944959	  807.9	  486.1	 6561.0	...
5944960	  807.4	  486.8	 6563.0	...
5944961	  806.8	  487.0	 6565.0	...
5944962	  807.4	  486.7	 6567.0	...
5944963	  808.3	  486.2	 6567.0	...
5944964	  809.0	  485.8	 6567.0	...
5944965	  808.8	  485.8	 6567.0	...
5944966	  808.1	  485.7	 6567.0	...
5944967	  807.6	  485.6	 6568.0	...
5944968	  806.8	  485.8	 6568.0	...
5944969	  806.5	  486.2	 6568.0	...
5944970	  806.9	  486.0	 6567.0	...
5944971	  807.6	  485.6	 6566.0	...
5944972	  808.4	  485.1	 6566.0	...
5944973	  808.5	  485.2	 6569.0	...
5944974	  808.5	  485.4	 6571.0	...
5944975	  808.5	  485.3	 6572.0	...
5944976	  808.4	  485.1	 6572.0	...
5944977	  808.2	  485.5	 6571.0	...
5944978	  808.0	  486.1	 6569.0	...
5944979	  807.8	  486.7	 6567.0	...
5944980	  807.7	  486.2	 6567.0	...
5944981	  807.8	  485.8	 6567.0	...
5944982	  807.3	  485.0	 6567.0	...
5944983	  806.7	  484.6	 6567.0	...
5944984	  806.1	  484.7	 6566.0	...
5944985	  806.0	  485.3	 6565.0	...
5944986	  806.0	  485.9	 6568.0	...
5944987	  805.6	  486.0	 6573.0	...
5944988	  805.3	  486.2	 6578.0	...
5944989	  805.2	  486.2	 6578.0	...
5944990	  805.7	  486.1	 6578.0	...
5944991	  806.4	  486.0	 6578.0	...
5944992	  807.0	  485.8	 6578.0	...
5944993	  807.5	  485.8	 6577.0	...
5944994	  807.6	  485.8	 6577.0	...
5944995	  807.2	  485.9	 6578.0	...
5944996	  806.6	  486.0	 6578.0	...
5944997	  806.1	  486.1	 6578.0	...
5944998	  806.2	  486.1	 6579.0	...
5944999	  805.8	  486.2	 6580.0	...
5945000	  805.3	  486.2	 6581.0	...
5945001	  804.8	  486.2	 6581.0	...
5945002	  804.5	  486.1	 6579.0	...
5945003	  804.2	  486.8	 6577.0	...
5945004	  804.3	  487.4	 6577.0	...
5945005	  804.6	  487.4	 6580.0	...
5945006	  805.2	  486.7	 6584.0	...
5945007	  805.5	  486.3	 6587.0	...
5945008	  806.0	  486.6	 6590.0	...
5945009	  806.1	  486.6	 6588.0	...
5945010	  806.0	  486.3	 6585.0	...
5945011	  805.8	  486.2	 6583.0	...
5945012	  805.6	  486.4	 6583.0	...
5945013	  805.6	  487.3	 6583.0	...
5945014	  806.0	  487.9	 6583.0	...
5945015	  806.4	  487.6	 6586.0	...
5945016	  806.8	  486.8	 6588.0	...
5945017	  807.0	  486.1	 6588.0	...
5945018	  807.2	  486.3	 6586.0	...
5945019	  807.3	  486.5	 6585.0	...
5945020	  807.3	  486.5	 6586.0	...
5945021	  807.2	  486.1	 6586.0	...
5945022	  807.3	  485.8	 6585.0	...
5945023	  807.3	  485.4	 6585.0	...
5945024	  806.9	  485.5	 6586.0	...
5945025	  806.4	  485.4	 6586.0	...
5945026	  806.0	  485.3	 6586.0	...
5945027	  806.1	  485.2	 6586.0	...
5945028	  805.7	  485.3	 6586.0	...
5945029	  805.2	  485.9	 6586.0	...
5945030	  804.8	  486.3	 6586.0	...
5945031	  805.0	  486.6	 6587.0	...
5945032	  805.2	  486.5	 6588.0	...
5945033	  805.6	  486.4	 6589.0	...
5945034	  805.8	  486.4	 6590.0	...
5945035	  805.9	  486.8	 6591.0	...
5945036	  805.9	  487.3	 6591.0	...
5945037	  806.2	  487.2	 6592.0	...
5945038	  806.5	  486.7	 6593.0	...
5945039	  806.9	  486.2	 6591.0	...
5945040	  807.0	  486.3	 6588.0	...
5945041	  807.1	  486.0	 6585.0	...
5945042	  807.1	  485.6	 6584.0	...
5945043	  806.6	  485.3	 6582.0	...
5945044	  806.1	  485.3	 6584.0	...
5945045	  806.0	  485.4	 6586.0	...
5945046	  806.5	  485.4	 6589.0	...
5945047	  807.0	  485.7	 6590.0	...
5945048	  807.2	  485.9	 6590.0	...
5945049	  807.2	  485.9	 6590.0	...
5945050	  807.1	  485.7	 6591.0	...
5945051	  807.0	  485.5	 6593.0	...
5945052	  806.9	  485.6	 6596.0	...
5945053	  806.8	  485.8	 6599.0	...
5945054	  806.7	  486.0	 6600.0	...
5945055	  806.8	  486.0	 6603.0	...
5945056	  807.0	  485.8	 6605.0	...
5945057	  807.2	  485.6	 6606.0	...
5945058	  806.9	  485.6	 6605.0	...
5945059	  806.8	  485.5	 6603.0	...
5945060	  806.6	  485.5	 6601.0	...
5945061	  806.5	  485.8	 6599.0	...
5945062	  806.4	  486.3	 6595.0	...
5945063	  806.4	  486.9	 6591.0	...
5945064	  806.6	  487.2	 6591.0	...
5945065	  806.8	  487.3	 6593.0	...
5945066	  806.8	  487.4	 6596.0	...
5945067	  807.0	  487.5	 6596.0	...
5945068	  807.2	  487.5	 6596.0	...
5945069	  807.2	  487.5	 6596.0	...
5945070	  807.0	  487.4	 6595.0	...
5945071	  806.8	  487.1	 6595.0	...
5945072	  806.9	  486.8	 6595.0	...
5945073	  807.1	  487.3	 6598.0	...
5945074	  807.2	  488.0	 6601.0	...
5945075	  806.7	  488.8	 6602.0	...
5945076	  806.1	  489.3	 6602.0	...
5945077	  805.6	  489.9	 6602.0	...
5945078	  805.8	  490.3	 6602.0	...
5945079	  806.3	  490.2	 6602.0	...
5945080	  806.6	  490.1	 6602.0	...
5945081	  807.0	  490.0	 6603.0	...
5945082	  807.2	  490.1	 6603.0	...
5945083	  807.4	  490.1	 6602.0	...
5945084	  807.7	  490.1	 6601.0	...
5945085	  807.8	  489.8	 6602.0	...
5945086	  808.2	  489.7	 6602.0	...
5945087	  808.3	  489.5	 6602.0	...
5945088	  807.8	  489.5	 6600.0	...
5945089	  807.2	  489.2	 6599.0	...
5945090	  806.4	  489.0	 6599.0	...
MSG	5945091 0000 _ Number Off
5945091	  806.3	  489.3	 6600.0	...
5945092	  806.5	  490.1	 6601.0	...
5945093	  807.1	  490.7	 6601.0	...
5945094	  807.7	  490.8	 6601.0	...
5945095	  808.0	  490.6	 6601.0	...
5945096	  808.1	  490.5	 6600.0	...
5945097	  808.3	  490.3	 6599.0	...
5945098	  808.4	  490.2	 6598.0	...
5945099	  808.3	  490.2	 6598.0	...
5945100	  808.0	  490.3	 6599.0	...
5945101	  808.0	  490.2	 6599.0	...
5945102	  808.1	  489.9	 6598.0	...
5945103	  808.4	  489.7	 6597.0	...
5945104	  808.4	  489.3	 6600.0	...
5945105	  808.4	  489.0	 6606.0	...
5945106	  808.3	  489.2	 6612.0	...
5945107	  808.1	  489.6	 6613.0	...
5945108	  807.8	  490.0	 6615.0	...
5945109	  807.3	  490.0	 6617.0	...
5945110	  806.8	  490.0	 6617.0	...
5945111	  806.3	  490.5	 6617.0	...
5945112	  806.4	  491.0	 6616.0	...
5945113	  807.5	  491.1	 6615.0	...
5945114	  808.4	  490.6	 6613.0	...
5945115	  809.1	  490.1	 6611.0	...
5945116	  808.9	  489.9	 6612.0	...
5945117	  808.4	  489.9	 6612.0	...
5945118	  808.0	  489.9	 6612.0	...
5945119	  807.5	  490.3	 6612.0	...
5945120	  807.2	  490.5	 6612.0	...
5945121	  806.8	  490.8	 6610.0	...
5945122	  807.2	  490.6	 6608.0	...
5945123	  807.5	  490.4	 6607.0	...
5945124	  807.7	  490.6	 6607.0	...
5945125	  807.5	  491.0	 6608.0	...
5945126	  807.3	  491.4	 6609.0	...
5945127	  807.2	  491.5	 6608.0	...
5945128	  807.0	  491.8	 6606.0	...
5945129	  806.8	  492.1	 6603.0	...
5945130	  806.6	  492.5	 6601.0	...
5945131	  806.6	  492.5	 6598.0	...
5945132	  806.4	  492.5	 6596.0	...
5945133	  806.3	  492.5	 6595.0	...
5945134	  806.0	  492.6	 6596.0	...
5945135	  806.0	  492.6	 6597.0	...
5945136	  806.0	  492.6	 6599.0	...
5945137	  806.2	  492.5	 6602.0	...
5945138	  806.5	  492.5	 6605.0	...
5945139	  806.7	  492.8	 6608.0	...
5945140	  806.8	  493.1	 6610.0	...
5945141	  807.0	  493.3	 6609.0	...
5945142	  807.2	  493.3	 6609.0	...
5945143	  807.6	  492.6	 6608.0	...
5945144	  807.7	  491.9	 6607.0	...
5945145	  807.9	  491.3	 6607.0	...
5945146	  808.0	  491.4	 6607.0	...
5945147	  808.0	  492.2	 6607.0	...
5945148	  807.9	  493.0	 6607.0	...
5945149	  807.7	  493.6	 6607.0	...
5945150	  807.4	  493.5	 6607.0	...
5945151	  807.3	  493.3	 6609.0	...
5945152	  807.7	  493.2	 6610.0	...
5945153	  808.5	  493.1	 6611.0	...
5945154	  809.2	  492.9	 6613.0	...
5945155	  809.4	  492.8	 6615.0	...
5945156	  809.3	  492.4	 6616.0	...
5945157	  809.3	  492.2	 6615.0	...
5945158	  809.6	  492.4	 6615.0	...
5945159	  809.9	  492.9	 6614.0	...
5945160	  809.7	  493.6	 6614.0	...
5945161	  809.1	  493.9	 6615.0	...
5945162	  808.4	  494.0	 6617.0	...
5945163	  808.2	  493.6	 6618.0	...
5945164	  808.3	  493.1	 6617.0	...
5945165	  808.6	  492.9	 6616.0	...
5945166	  809.0	  492.9	 6614.0	...
5945167	  809.5	  492.9	 6615.0	...
5945168	  809.9	  492.9	 6615.0	...
5945169	  810.0	  492.9	 6614.0	...
5945170	  810.1	  492.9	 6613.0	...
5945171	  810.4	  492.8	 6612.0	...
5945172	  811.2	  492.5	 6611.0	...
5945173	  811.9	  492.1	 6612.0	...
5945174	  811.6	  491.3	 6613.0	...
5945175	  810.9	  490.8	 6613.0	...
5945176	  810.2	  490.2	 6614.0	...
5945177	  810.1	  490.1	 6612.0	...
5945178	  810.5	  489.9	 6611.0	...
5945179	  810.9	  489.8	 6610.0	...
5945180	  810.5	  489.8	 6609.0	...
5945181	  809.7	  489.9	 6609.0	...
5945182	  809.2	  490.0	 6614.0	...
5945183	  809.6	  490.0	 6619.0	...
5945184	  810.0	  490.1	 6625.0	...
5945185	  810.1	  490.3	 6627.0	...
5945186	  810.1	  490.5	 6629.0	...
5945187	  810.0	  490.6	 6629.0	...
5945188	  809.6	  490.6	 6630.0	...
5945189	  809.5	  490.9	 6631.0	...
5945190	  809.6	  491.3	 6633.0	...
5945191	  809.8	  491.8	 6634.0	...
5945192	  810.1	  491.9	 6635.0	...
5945193	  810.2	  491.9	 6636.0	...
5945194	  810.7	  491.8	 6636.0	...
5945195	  811.2	  491.5	 6634.0	...
5945196	  811.5	  491.1	 6632.0	...
5945197	  810.5	  490.9	 6627.0	...
5945198	  809.6	  491.3	 6626.0	...
5945199	  809.0	  491.8	 6624.0	...
5945200	  809.2	  492.3	 6624.0	...
5945201	  809.5	  492.9	 6622.0	...
5945202	  809.5	  493.6	 6620.0	...
5945203	  809.3	  494.2	 6617.0	...
5945204	  808.9	  493.9	 6616.0	...
5945205	  809.2	  493.5	 6616.0	...
5945206	  809.8	  493.1	 6618.0	...
5945207	  810.5	  493.0	 6620.0	...
5945208	  810.5	  492.9	 6623.0	...
5945209	  810.2	  492.6	 6623.0	...
5945210	  809.8	  491.8	 6624.0	...
5945211	  809.3	  491.0	 6625.0	...
5945212	  809.2	  490.7	 6625.0	...
5945213	  809.2	  490.9	 6625.0	...
5945214	  809.3	  491.2	 6624.0	...
5945215	  809.3	  491.1	 6624.0	...
5945216	  809.2	  490.9	 6625.0	...
5945217	  809.2	  491.5	 6627.0	...
5945218	  809.5	  492.3	 6628.0	...
5945219	  809.7	  493.1	 6628.0	...
5945220	  809.8	  493.0	 6627.0	...
5945221	  809.6	  492.5	 6626.0	...
5945222	  809.6	  492.1	 6626.0	...
5945223	  809.7	  491.8	 6627.0	...
5945224	  809.8	  491.9	 6627.0	...
5945225	  809.7	  491.5	 6627.0	...
5945226	  809.4	  491.1	 6631.0	...
5945227	  809.0	  490.4	 6635.0	...
5945228	  809.0	  490.2	 6639.0	...
5945229	  809.1	  490.2	 6639.0	...
5945230	  809.3	  490.5	 6639.0	...
5945231	  809.5	  490.7	 6639.0	...
5945232	  809.6	  490.8	 6640.0	...
5945233	  809.7	  491.1	 6641.0	...
5945234	  809.6	  491.4	 6640.0	...
5945235	  809.6	  491.7	 6640.0	...
5945236	  809.6	  491.7	 6640.0	...
5945237	  809.7	  491.8	 6641.0	...
5945238	  809.7	  491.9	 6641.0	...
5945239	  809.8	  492.1	 6640.0	...
5945240	  809.9	  492.3	 6639.0	...
5945241	  810.1	  492.6	 6640.0	...
5945242	  810.2	  492.9	 6644.0	...
5945243	  810.3	  492.8	 6646.0	...
5945244	  809.8	  492.7	 6643.0	...
5945245	  809.3	  492.3	 6640.0	...
5945246	  808.8	  492.0	 6638.0	...
5945247	  808.9	  491.6	 6640.0	...
5945248	  809.3	  491.5	 6642.0	...
5945249	  809.6	  491.6	 6643.0	...
5945250	  809.7	  491.7	 6644.0	...
5945251	  809.6	  491.6	 6645.0	...
5945252	  809.5	  491.3	 6646.0	...
5945253	  809.4	  491.0	 6648.0	...
5945254	  809.4	  491.1	 6648.0	...
5945255	  809.3	  491.7	 6648.0	...
5945256	  809.2	  492.3	 6647.0	...
5945257	  809.1	  492.6	 6649.0	...
5945258	  809.3	  492.3	 6651.0	...
5945259	  809.6	  491.8	 6654.0	...
5945260	  809.6	  491.2	 6655.0	...
5945261	  809.4	  490.7	 6656.0	...
5945262	  809.2	  490.4	 6659.0	...
5945263	  809.3	  490.3	 6663.0	...
5945264	  809.3	  490.1	 6665.0	...
5945265	  809.3	  490.3	 6663.0	...
5945266	  809.1	  491.0	 6660.0	...
5945267	  809.0	  491.7	 6658.0	...
5945268	  808.8	  491.8	 6657.0	...
5945269	  808.7	  491.7	 6657.0	...
5945270	  808.7	  491.6	 6658.0	...
5945271	  808.7	  491.7	 6658.0	...
5945272	  808.7	  491.7	 6660.0	...
5945273	  808.8	  491.6	 6663.0	...
5945274	  809.0	  491.5	 6665.0	...
5945275	  809.2	  491.4	 6666.0	...
5945276	  809.5	  491.3	 6668.0	...
5945277	  809.7	  491.4	 6670.0	...
5945278	  809.8	  491.4	 6669.0	...
5945279	  810.0	  491.5	 6668.0	...
5945280	  810.2	  491.6	 6670.0	...
5945281	  810.4	  491.7	 6673.0	...
5945282	  810.6	  492.4	 6675.0	...
5945283	  810.8	  493.1	 6674.0	...
5945284	  811.0	  493.6	 6673.0	...
5945285	  810.0	  493.6	 6673.0	...
5945286	  809.0	  493.2	 6673.0	...
5945287	  808.0	  493.1	 6672.0	...
5945288	  809.0	  492.7	 6671.0	...
5945289	  810.0	  492.7	 6671.0	...
5945290	  810.5	  492.8	 6671.0	...
5945291	  810.0	  493.0	 6671.0	...
5945292	  809.6	  493.1	 6670.0	...
5945293	  809.8	  493.2	 6670.0	...
5945294	  809.9	  493.4	 6673.0	...
5945295	  809.9	  493.8	 6676.0	...
5945296	  809.9	  494.1	 6681.0	...
5945297	  810.0	  494.4	 6682.0	...
5945298	  810.0	  494.4	 6682.0	...
5945299	  810.0	  494.5	 6680.0	...
5945300	  809.7	  494.8	 6677.0	...
5945301	  809.1	  495.1	 6677.0	...
MSG	5945302 0000 _ Number On
5945302	  808.5	  494.9	 6677.0	...
5945303	  808.1	  494.4	 6677.0	...
5945304	  808.2	  493.8	 6679.0	...
5945305	  808.5	  493.7	 6682.0	...
5945306	  808.8	  493.5	 6684.0	...
5945307	  809.4	  493.3	 6685.0	...
5945308	  809.9	  493.4	 6687.0	...
5945309	  810.4	  493.5	 6688.0	...
5945310	  810.4	  493.7	 6689.0	...
5945311	  810.4	  493.4	 6690.0	...
5945312	  810.0	  493.2	 6691.0	...
5945313	  809.6	  492.9	 6693.0	...
5945314	  809.3	  492.8	 6696.0	...
5945315	  809.3	  492.6	 6699.0	...
5945316	  809.3	  492.2	 6701.0	...
5945317	  809.3	  491.8	 6701.0	...
5945318	  809.3	  491.9	 6702.0	...
5945319	  809.5	  492.2	 6703.0	...
5945320	  809.7	  492.6	 6704.0	...
5945321	  809.8	  492.4	 6705.0	...
5945322	  809.7	  492.3	 6705.0	...
5945323	  809.5	  492.1	 6704.0	...
5945324	  809.4	  492.1	 6704.0	...
5945325	  809.1	  492.1	 6704.0	...
5945326	  808.8	  491.8	 6704.0	...
5945327	  808.4	  491.6	 6704.0	...
5945328	  808.4	  492.2	 6705.0	...
5945329	  808.4	  493.1	 6705.0	...
5945330	  808.6	  493.8	 6706.0	...
5945331	  808.7	  493.5	 6706.0	...
5945332	  809.5	  492.8	 6706.0	...
5945333	  810.2	  492.0	 6709.0	...
5945334	  811.2	  491.2	 6712.0	...
5945335	  811.5	  490.8	 6715.0	...
5945336	  811.9	  490.7	 6715.0	...
5945337	  812.0	  490.8	 6716.0	...
5945338	  811.5	  491.3	 6716.0	...
5945339	  811.1	  492.0	 6715.0	...
5945340	  810.7	  492.5	 6714.0	...
5945341	  811.0	  492.9	 6713.0	...
5945342	  810.8	  493.1	 6712.0	...
5945343	  810.0	  493.3	 6712.0	...
5945344	  809.2	  493.5	 6714.0	...
5945345	  809.4	  493.8	 6716.0	...
5945346	  810.0	  494.0	 6718.0	...
5945347	  810.5	  493.9	 6718.0	...
5945348	  810.3	  493.4	 6718.0	...
5945349	  809.6	  493.1	 6718.0	...
5945350	  809.0	  493.0	 6717.0	...
5945351	  809.2	  493.2	 6717.0	...
5945352	  810.1	  493.3	 6721.0	...
5945353	  811.1	  493.1	 6725.0	...
5945354	  811.2	  492.8	 6729.0	...
5945355	  811.2	  492.6	 6730.0	...
5945356	  811.1	  492.6	 6730.0	...
5945357	  810.9	  492.6	 6728.0	...
5945358	  810.5	  492.6	 6727.0	...
5945359	  809.6	  492.6	 6725.0	...
5945360	  808.9	  492.6	 6724.0	...
5945361	  808.5	  493.0	 6727.0	...
5945362	  808.7	  493.6	 6731.0	...
5945363	  808.9	  494.1	 6734.0	...
5945364	  809.1	  494.0	 6733.0	...
5945365	  809.5	  493.0	 6733.0	...
5945366	  809.8	  492.4	 6731.0	...
5945367	  809.8	  492.0	 6731.0	...
5945368	  809.7	  492.1	 6731.0	...
5945369	  809.6	  492.2	 6731.0	...
5945370	  809.5	  492.1	 6732.0	...
5945371	  809.4	  492.1	 6731.0	...
5945372	  810.2	  492.3	 6730.0	...
5945373	  811.0	  492.4	 6730.0	...
5945374	  811.1	  492.5	 6732.0	...
5945375	  810.4	  492.5	 6735.0	...
5945376	  809.7	  492.6	 6739.0	...
5945377	  809.7	  492.8	 6740.0	...
5945378	  809.7	  493.1	 6741.0	...
5945379	  809.7	  493.0	 6741.0	...
5945380	  809.4	  492.7	 6741.0	...
5945381	  809.1	  492.5	 6740.0	...
5945382	  808.6	  492.6	 6737.0	...
5945383	  808.4	  492.7	 6734.0	...
5945384	  808.1	  492.5	 6732.0	...
5945385	  808.0	  492.2	 6732.0	...
5945386	  807.9	  491.9	 6732.0	...
5945387	  807.9	  491.9	 6732.0	...
5945388	  808.1	  491.9	 6732.0	...
5945389	  808.7	  491.8	 6733.0	...
5945390	  809.5	  491.5	 6736.0	...
5945391	  810.2	  491.0	 6742.0	...
5945392	  810.3	  490.6	 6748.0	...
5945393	  810.3	  490.3	 6750.0	...
5945394	  810.5	  490.1	 6748.0	...
5945395	  810.7	  490.0	 6746.0	...
5945396	  810.9	  489.7	 6745.0	...
5945397	  810.8	  489.5	 6745.0	...
5945398	  810.8	  489.4	 6745.0	...
5945399	  810.8	  489.4	 6745.0	...
5945400	  810.9	  489.8	 6744.0	...
5945401	  811.1	  490.2	 6743.0	...
5945402	  811.2	  490.5	 6740.0	...
5945403	  811.3	  490.5	 6737.0	...
5945404	  811.3	  490.5	 6735.0	...
5945405	  811.1	  490.5	 6739.0	...
5945406	  811.4	  489.7	 6744.0	...
5945407	  811.9	  488.8	 6749.0	...
5945408	  812.3	  488.3	 6752.0	...
5945409	  812.0	  488.4	 6753.0	...
5945410	  811.8	  488.5	 6755.0	...
5945411	  811.9	  489.0	 6755.0	...
5945412	  811.7	  489.8	 6752.0	...
5945413	  811.6	  490.1	 6749.0	...
5945414	  811.3	  489.9	 6748.0	...
5945415	  811.0	  489.7	 6748.0	...
5945416	  810.4	  489.9	 6748.0	...
5945417	  809.9	  489.7	 6750.0	...
5945418	  809.2	  489.5	 6753.0	...
5945419	  809.0	  489.4	 6756.0	...
5945420	  808.7	  489.8	 6755.0	...
5945421	  808.7	  490.8	 6755.0	...
5945422	  808.7	  491.7	 6754.0	...
5945423	  808.7	  491.4	 6753.0	...
5945424	  808.8	  490.4	 6757.0	...
5945425	  809.2	  490.0	 6762.0	...
5945426	  809.6	  490.6	 6767.0	...
5945427	  809.9	  491.2	 6767.0	...
5945428	  810.0	  491.2	 6767.0	...
5945429	  810.1	  491.1	 6766.0	...
5945430	  810.0	  491.2	 6766.0	...
5945431	  809.9	  491.3	 6766.0	...
5945432	  809.9	  491.4	 6768.0	...
5945433	  810.2	  491.6	 6770.0	...
5945434	  810.4	  492.0	 6770.0	...
5945435	  810.6	  492.5	 6769.0	...
5945436	  810.6	  492.7	 6768.0	...
5945437	  810.7	  492.9	 6768.0	...
5945438	  810.8	  492.4	 6768.0	...
5945439	  811.0	  491.8	 6768.0	...
5945440	  811.0	  491.2	 6771.0	...
5945441	  810.9	  491.2	 6773.0	...
5945442	  810.9	  491.3	 6775.0	...
5945443	  809.9	  491.5	 6775.0	...
5945444	  808.9	  491.8	 6775.0	...
5945445	  808.0	  492.0	 6774.0	...
5945446	  808.2	  492.3	 6774.0	...
5945447	  808.3	  492.6	 6775.0	...
5945448	  808.4	  492.5	 6775.0	...
5945449	  808.4	  491.9	 6775.0	...
5945450	  808.3	  491.2	 6773.0	...
5945451	  808.3	  491.0	 6772.0	...
5945452	  808.4	  491.4	 6771.0	...
5945453	  808.5	  491.8	 6771.0	...
5945454	  808.5	  491.7	 6770.0	...
5945455	  808.7	  491.2	 6768.0	...
5945456	  808.8	  490.6	 6768.0	...
5945457	  808.9	  490.3	 6768.0	...
5945458	  809.0	  490.4	 6770.0	...
5945459	  809.2	  490.5	 6773.0	...
5945460	  810.0	  490.5	 6775.0	...
5945461	  810.6	  490.2	 6775.0	...
5945462	  810.3	  489.8	 6774.0	...
5945463	  809.4	  489.7	 6773.0	...
5945464	  808.5	  489.6	 6772.0	...
5945465	  808.2	  490.0	 6773.0	...
5945466	  808.3	  490.3	 6773.0	...
5945467	  808.4	  490.5	 6773.0	...
5945468	  808.6	  490.4	 6774.0	...
5945469	  808.5	  490.2	 6776.0	...
5945470	  808.5	  490.0	 6779.0	...
5945471	  808.4	  489.4	 6780.0	...
5945472	  808.5	  488.8	 6781.0	...
5945473	  808.6	  488.5	 6784.0	...
5945474	  809.0	  488.7	 6787.0	...
5945475	  809.4	  488.8	 6787.0	...
5945476	  809.7	  488.3	 6785.0	...
5945477	  809.6	  487.8	 6783.0	...
5945478	  809.5	  488.2	 6783.0	...
5945479	  809.6	  489.0	 6786.0	...
5945480	  809.7	  489.7	 6790.0	...
5945481	  809.1	  489.6	 6792.0	...
5945482	  808.5	  489.5	 6790.0	...
5945483	  808.5	  489.6	 6788.0	...
5945484	  809.1	  489.9	 6788.0	...
5945485	  809.7	  490.1	 6788.0	...
5945486	  809.7	  489.9	 6791.0	...
5945487	  809.5	  489.6	 6794.0	...
5945488	  809.2	  489.2	 6797.0	...
5945489	  809.0	  489.4	 6798.0	...
5945490	  808.9	  489.5	 6798.0	...
5945491	  808.8	  489.8	 6799.0	...
5945492	  808.6	  490.1	 6799.0	...
5945493	  808.3	  490.0	 6798.0	...
5945494	  808.1	  489.8	 6796.0	...
5945495	  807.9	  489.6	 6794.0	...
5945496	  807.8	  489.1	 6793.0	...
5945497	  807.8	  488.6	 6790.0	...
5945498	  808.0	  488.0	 6789.0	...
5945499	  808.3	  488.5	 6788.0	...
5945500	  808.4	  489.1	 6785.0	...
5945501	  808.4	  489.7	 6783.0	...
5945502	  808.3	  489.8	 6780.0	...
5945503	  808.1	  490.2	 6780.0	...
5945504	  807.9	  490.5	 6779.0	...
5945505	  807.9	  490.9	 6779.0	...
5945506	  807.5	  490.9	 6779.0	...
5945507	  807.2	  490.5	 6779.0	...
5945508	  806.7	  490.2	 6778.0	...
5945509	  806.5	  490.1	 6778.0	...
5945510	  806.9	  490.7	 6778.0	...
5945511	  807.5	  491.3	 6775.0	...
EFIX R   5943266	5945511	2246	  799.2	  488.1	   6506
SSACC R  5945512
5945512	  808.3	  491.7	 6774.0	...
5945513	  808.4	  491.3	 6773.0	...
5945514	  808.4	  490.9	 6775.0	...
5945515	  808.2	  491.1	 6775.0	...
5945516	  808.1	  492.3	 6773.0	...
5945517	  808.1	  493.5	 6768.0	...
5945518	  808.0	  493.6	 6763.0	...
5945519	  808.4	  491.4	 6761.0	...
5945520	  811.4	  475.3	 6794.0	...
5945521	  814.4	  459.9	 6827.0	...
5945522	  817.0	  446.2	 6857.0	...
5945523	  815.7	  449.3	 6853.0	...
5945524	  814.2	  455.8	 6837.0	...
5945525	  813.5	  469.7	 6809.0	...
5945526	  814.8	  486.6	 6765.0	...
5945527	  816.9	  510.1	 6703.0	...
5945528	  819.1	  535.4	 6627.0	...
5945529	  821.4	  564.3	 6538.0	...
5945530	  823.1	  596.8	 6444.0	...
5945531	  824.1	  631.3	 6344.0	...
5945532	  825.4	  671.8	 6229.0	...
5945533	  826.6	  712.3	 6110.0	...
5945534	  828.4	  756.4	 5976.0	...
5945535	  830.3	  800.6	 5842.0	...
5945536	  833.8	  847.8	 5698.0	...
5945537	  838.0	  898.6	 5544.0	...
5945538	  843.5	  952.6	 5379.0	...
5945539	  850.7	 1009.7	 5210.0	...
5945540	  858.7	 1069.9	 5038.0	...
5945541	  866.9	 1131.9	 4862.0	...
5945542	  873.7	 1195.7	 4673.0	...
5945543	  878.6	 1261.7	 4485.0	...
5945544	  881.4	 1332.4	 4285.0	...
5945545	  885.7	 1406.2	 4091.0	...
5945546	  889.9	 1481.9	 3886.0	...
5945547	  893.6	 1558.9	 3679.0	...
5945548	  894.7	 1637.7	 3467.0	...
5945549	  896.6	 1716.7	 3254.0	...
5945550	  898.1	 1795.7	 3046.0	...
5945551	  904.3	 1872.7	 2835.0	...
5945552	  909.4	 1955.2	 2631.0	...
5945553	  915.4	 2039.8	 2436.0	...
5945554	  915.7	 2100.5	 2310.0	...
5945555	  916.2	 2129.4	 2251.0	...
5945556	  916.2	 2129.4	 2251.0	...
SBLINK R 5945557
5945557	   .	   .	    0.0	...
5945558	   .	   .	    0.0	...
5945559	   .	   .	    0.0	...
5945560	   .	   .	    0.0	...
5945561	   .	   .	    0.0	...
5945562	   .	   .	    0.0	...
5945563	   .	   .	    0.0	...
5945564	   .	   .	    0.0	...
5945565	   .	   .	    0.0	...
5945566	   .	   .	    0.0	...
5945567	   .	   .	    0.0	...
5945568	   .	   .	    0.0	...
5945569	   .	   .	    0.0	...
5945570	   .	   .	    0.0	...
5945571	   .	   .	    0.0	...
5945572	   .	   .	    0.0	...
5945573	   .	   .	    0.0	...
5945574	   .	   .	    0.0	...
5945575	   .	   .	    0.0	...
5945576	   .	   .	    0.0	...
5945577	   .	   .	    0.0	...
5945578	   .	   .	    0.0	...
5945579	   .	   .	    0.0	...
5945580	   .	   .	    0.0	...
5945581	   .	   .	    0.0	...
5945582	   .	   .	    0.0	...
5945583	   .	   .	    0.0	...
5945584	   .	   .	    0.0	...
5945585	   .	   .	    0.0	...
5945586	   .	   .	    0.0	...
5945587	   .	   .	    0.0	...
5945588	   .	   .	    0.0	...
5945589	   .	   .	    0.0	...
5945590	   .	   .	    0.0	...
5945591	   .	   .	    0.0	...
5945592	   .	   .	    0.0	...
5945593	   .	   .	    0.0	...
5945594	   .	   .	    0.0	...
5945595	   .	   .	    0.0	...
5945596	   .	   .	    0.0	...
5945597	   .	   .	    0.0	...
5945598	   .	   .	    0.0	...
5945599	   .	   .	    0.0	...
5945600	   .	   .	    0.0	...
5945601	   .	   .	    0.0	...
5945602	   .	   .	    0.0	...
5945603	   .	   .	    0.0	...
5945604	   .	   .	    0.0	...
MSG	5945605 0000 _ Number Off
5945605	   .	   .	    0.0	...
5945606	   .	   .	    0.0	...
5945607	   .	   .	    0.0	...
5945608	   .	   .	    0.0	...
5945609	   .	   .	    0.0	...
5945610	   .	   .	    0.0	...
5945611	   .	   .	    0.0	...
5945612	   .	   .	    0.0	...
5945613	   .	   .	    0.0	...
5945614	   .	   .	    0.0	...
5945615	   .	   .	    0.0	...
5945616	   .	   .	    0.0	...
5945617	   .	   .	    0.0	...
5945618	   .	   .	    0.0	...
5945619	   .	   .	    0.0	...
5945620	   .	   .	    0.0	...
5945621	   .	   .	    0.0	...
5945622	   .	   .	    0.0	...
5945623	   .	   .	    0.0	...
5945624	   .	   .	    0.0	...
5945625	   .	   .	    0.0	...
5945626	   .	   .	    0.0	...
5945627	   .	   .	    0.0	...
5945628	   .	   .	    0.0	...
5945629	   .	   .	    0.0	...
5945630	   .	   .	    0.0	...
5945631	   .	   .	    0.0	...
5945632	   .	   .	    0.0	...
5945633	   .	   .	    0.0	...
5945634	   .	   .	    0.0	...
5945635	   .	   .	    0.0	...
5945636	   .	   .	    0.0	...
5945637	   .	   .	    0.0	...
5945638	   .	   .	    0.0	...
5945639	   .	   .	    0.0	...
5945640	   .	   .	    0.0	...
5945641	   .	   .	    0.0	...
5945642	   .	   .	    0.0	...
5945643	   .	   .	    0.0	...
5945644	   .	   .	    0.0	...
5945645	   .	   .	    0.0	...
5945646	   .	   .	    0.0	...
5945647	   .	   .	    0.0	...
5945648	   .	   .	    0.0	...
5945649	   .	   .	    0.0	...
5945650	   .	   .	    0.0	...
5945651	   .	   .	    0.0	...
5945652	   .	   .	    0.0	...
5945653	   .	   .	    0.0	...
5945654	   .	   .	    0.0	...
5945655	   .	   .	    0.0	...
5945656	   .	   .	    0.0	...
5945657	   .	   .	    0.0	...
5945658	   .	   .	    0.0	...
5945659	   .	   .	    0.0	...
5945660	   .	   .	    0.0	...
5945661	   .	   .	    0.0	...
5945662	   .	   .	    0.0	...
5945663	   .	   .	    0.0	...
5945664	   .	   .	    0.0	...
5945665	   .	   .	    0.0	...
5945666	   .	   .	    0.0	...
5945667	   .	   .	    0.0	...
5945668	   .	   .	    0.0	...
5945669	   .	   .	    0.0	...
5945670	   .	   .	    0.0	...
5945671	   .	   .	    0.0	...
5945672	   .	   .	    0.0	...
5945673	   .	   .	    0.0	...
EBLINK R 5945557	5945673	117
5945674	  895.8	 2127.3	 2327.0	...
5945675	  895.8	 2127.3	 2327.0	...
5945676	  896.0	 2116.6	 2355.0	...
5945677	  898.0	 2094.0	 2405.0	...
5945678	  900.2	 2062.2	 2475.0	...
5945679	  902.3	 2030.0	 2545.0	...
5945680	  903.0	 1998.4	 2617.0	...
5945681	  902.1	 1965.8	 2693.0	...
5945682	  900.1	 1935.0	 2762.0	...
5945683	  897.7	 1905.0	 2837.0	...
5945684	  895.3	 1875.2	 2913.0	...
5945685	  894.1	 1844.3	 2995.0	...
5945686	  892.1	 1815.4	 3067.0	...
5945687	  891.4	 1786.4	 3137.0	...
5945688	  887.6	 1758.2	 3203.0	...
5945689	  884.5	 1729.3	 3269.0	...
5945690	  881.3	 1701.4	 3336.0	...
5945691	  889.6	 1669.4	 3408.0	...
5945692	  898.2	 1637.8	 3484.0	...
5945693	  906.3	 1605.7	 3560.0	...
5945694	  905.4	 1579.0	 3630.0	...
5945695	  902.6	 1552.3	 3702.0	...
5945696	  900.2	 1526.6	 3771.0	...
5945697	  898.0	 1498.5	 3846.0	...
5945698	  897.6	 1472.0	 3916.0	...
5945699	  897.1	 1446.6	 3986.0	...
5945700	  896.4	 1427.0	 4037.0	...
5945701	  895.2	 1402.5	 4103.0	...
5945702	  892.2	 1379.0	 4164.0	...
5945703	  889.4	 1351.4	 4238.0	...
5945704	  887.4	 1329.2	 4297.0	...
5945705	  887.3	 1305.1	 4359.0	...
5945706	  887.4	 1282.6	 4421.0	...
5945707	  884.3	 1259.6	 4479.0	...
5945708	  879.1	 1239.8	 4533.0	...
5945709	  873.8	 1219.7	 4583.0	...
5945710	  871.2	 1199.7	 4636.0	...
5945711	  870.1	 1179.0	 4694.0	...
5945712	  867.6	 1158.5	 4743.0	...
5945713	  864.5	 1140.5	 4790.0	...
5945714	  859.9	 1123.1	 4830.0	...
5945715	  855.4	 1106.6	 4874.0	...
5945716	  850.8	 1089.6	 4916.0	...
5945717	  846.4	 1073.9	 4959.0	...
5945718	  841.4	 1060.0	 4998.0	...
5945719	  837.3	 1045.2	 5042.0	...
5945720	  831.4	 1031.3	 5087.0	...
5945721	  827.4	 1015.4	 5135.0	...
5945722	  822.6	 1000.6	 5182.0	...
5945723	  820.9	  983.3	 5234.0	...
5945724	  818.2	  966.9	 5286.0	...
5945725	  816.3	  950.4	 5334.0	...
5945726	  815.1	  934.9	 5379.0	...
5945727	  814.9	  919.6	 5429.0	...
5945728	  814.8	  904.8	 5477.0	...
5945729	  814.0	  889.8	 5523.0	...
5945730	  813.2	  874.9	 5564.0	...
5945731	  812.2	  859.9	 5610.0	...
5945732	  811.2	  845.1	 5649.0	...
5945733	  810.3	  830.5	 5691.0	...
5945734	  809.5	  816.0	 5732.0	...
5945735	  809.1	  803.1	 5775.0	...
5945736	  808.8	  790.3	 5814.0	...
5945737	  808.4	  777.2	 5854.0	...
5945738	  807.7	  762.9	 5897.0	...
5945739	  806.8	  750.1	 5939.0	...
5945740	  806.4	  738.3	 5973.0	...
5945741	  806.0	  727.4	 6007.0	...
5945742	  805.7	  715.6	 6041.0	...
5945743	  805.1	  703.5	 6080.0	...
5945744	  804.2	  691.8	 6112.0	...
5945745	  803.4	  681.1	 6145.0	...
5945746	  802.9	  669.9	 6175.0	...
5945747	  802.8	  659.0	 6211.0	...
5945748	  802.7	  647.4	 6242.0	...
5945749	  802.0	  637.7	 6276.0	...
5945750	  801.2	  627.9	 6310.0	...
5945751	  801.6	  616.9	 6350.0	...
5945752	  802.1	  607.1	 6377.0	...
5945753	  802.8	  596.7	 6403.0	...
5945754	  803.1	  589.3	 6426.0	...
5945755	  803.5	  579.2	 6459.0	...
5945756	  803.9	  570.6	 6488.0	...
5945757	  803.4	  560.3	 6515.0	...
5945758	  802.9	  553.4	 6536.0	...
5945759	  802.2	  545.2	 6562.0	...
5945760	  801.5	  538.2	 6582.0	...
5945761	  800.8	  530.1	 6608.0	...
5945762	  800.1	  523.6	 6623.0	...
5945763	  799.4	  516.3	 6648.0	...
5945764	  798.9	  510.1	 6661.0	...
5945765	  798.2	  502.8	 6680.0	...
5945766	  797.8	  497.2	 6698.0	...
5945767	  797.4	  491.0	 6720.0	...
5945768	  797.2	  486.0	 6738.0	...
5945769	  796.8	  481.1	 6753.0	...
5945770	  796.2	  477.2	 6763.0	...
ESACC R  5945512	5945770	259	  808.3	  491.7	  796.2	  477.2	   0.40	   1307
SFIX R   5945771
5945771	  794.2	  474.2	 6772.0	...
5945772	  792.4	  471.8	 6778.0	...
5945773	  790.6	  467.1	 6786.0	...
5945774	  790.5	  463.1	 6793.0	...
5945775	  790.5	  459.5	 6801.0	...
5945776	  790.9	  456.5	 6815.0	...
5945777	  791.5	  452.1	 6829.0	...
5945778	  792.1	  447.2	 6841.0	...
5945779	  792.6	  443.3	 6848.0	...
5945780	  792.3	  440.6	 6857.0	...
5945781	  791.7	  438.2	 6865.0	...
5945782	  790.4	  437.4	 6868.0	...
5945783	  789.5	  436.6	 6867.0	...
5945784	  789.0	  435.8	 6867.0	...
5945785	  788.9	  434.7	 6870.0	...
5945786	  789.3	  433.2	 6873.0	...
5945787	  790.4	  431.7	 6875.0	...
5945788	  791.5	  430.6	 6875.0	...
5945789	  792.5	  429.8	 6876.0	...
5945790	  792.9	  428.4	 6876.0	...
5945791	  793.7	  426.6	 6877.0	...
5945792	  794.2	  424.9	 6879.0	...
5945793	  794.7	  424.0	 6880.0	...
5945794	  794.6	  424.3	 6878.0	...
EFIX R   5945771	5945794	24	  791.7	  442.2	   6848
SSACC R  5945795
5945795	  794.4	  425.0	 6876.0	...
5945796	  795.9	  423.6	 6874.0	...
5945797	  797.4	  421.4	 6872.0	...
5945798	  797.1	  422.0	 6867.0	...
5945799	  795.4	  424.8	 6858.0	...
5945800	  794.6	  426.9	 6850.0	...
5945801	  795.5	  426.1	 6845.0	...
5945802	  796.5	  425.0	 6848.0	...
5945803	  796.6	  424.5	 6851.0	...
5945804	  792.0	  442.2	 6821.0	...
5945805	  787.3	  460.5	 6787.0	...
5945806	  782.5	  478.8	 6753.0	...
5945807	  782.3	  479.9	 6751.0	...
5945808	  782.1	  481.0	 6748.0	...
5945809	  782.0	  482.3	 6745.0	...
5945810	  782.0	  482.8	 6744.0	...
5945811	  782.0	  483.5	 6744.0	...
5945812	  782.3	  484.2	 6744.0	...
ESACC R  5945795	5945812	18	  794.4	  425.0	  782.3	  484.2	   1.27	    154
SFIX R   5945813
5945813	  782.6	  484.7	 6744.0	...
5945814	  782.9	  484.8	 6743.0	...
5945815	  783.7	  484.4	 6741.0	...
5945816	  784.5	  484.0	 6740.0	...
MSG	5945817 0000 _ Number On
5945817	  785.4	  483.6	 6739.0	...
5945818	  785.6	  483.4	 6739.0	...
5945819	  785.8	  483.3	 6739.0	...
5945820	  785.8	  484.0	 6734.0	...
5945821	  785.7	  484.7	 6730.0	...
5945822	  785.6	  485.5	 6726.0	...
5945823	  785.3	  485.6	 6728.0	...
5945824	  784.9	  485.5	 6731.0	...
5945825	  784.5	  485.4	 6732.0	...
5945826	  784.3	  485.5	 6731.0	...
5945827	  784.5	  485.8	 6732.0	...
5945828	  784.6	  486.1	 6733.0	...
5945829	  784.7	  486.5	 6735.0	...
5945830	  784.7	  486.9	 6735.0	...
5945831	  784.3	  487.3	 6736.0	...
5945832	  783.7	  487.4	 6735.0	...
5945833	  783.2	  487.7	 6734.0	...
5945834	  783.7	  487.6	 6734.0	...
5945835	  784.2	  487.2	 6733.0	...
5945836	  784.9	  486.7	 6734.0	...
5945837	  785.2	  486.9	 6733.0	...
5945838	  785.6	  487.3	 6731.0	...
5945839	  785.8	  488.0	 6730.0	...
5945840	  785.8	  488.5	 6729.0	...
5945841	  785.3	  489.0	 6727.0	...
5945842	  784.8	  489.2	 6726.0	...
5945843	  785.1	  489.1	 6725.0	...
5945844	  786.0	  488.9	 6724.0	...
5945845	  786.7	  488.9	 6723.0	...
5945846	  786.3	  488.9	 6721.0	...
5945847	  785.7	  488.6	 6722.0	...
5945848	  785.4	  488.3	 6723.0	...
5945849	  785.3	  488.8	 6724.0	...
5945850	  785.6	  489.6	 6723.0	...
5945851	  785.8	  489.8	 6723.0	...
5945852	  785.7	  489.2	 6720.0	...
5945853	  785.4	  489.1	 6719.0	...
5945854	  785.3	  489.6	 6717.0	...
5945855	  785.3	  490.0	 6718.0	...
5945856	  785.3	  489.7	 6719.0	...
5945857	  785.3	  489.5	 6719.0	...
5945858	  785.4	  489.5	 6719.0	...
5945859	  785.5	  489.7	 6719.0	...
5945860	  785.6	  489.8	 6720.0	...
5945861	  786.6	  489.5	 6720.0	...
5945862	  787.5	  489.1	 6720.0	...
5945863	  787.8	  489.2	 6720.0	...
5945864	  787.2	  489.8	 6720.0	...
5945865	  786.7	  490.2	 6721.0	...
5945866	  787.0	  489.7	 6721.0	...
5945867	  787.3	  489.0	 6721.0	...
5945868	  787.5	  488.6	 6721.0	...
5945869	  787.5	  488.4	 6720.0	...
5945870	  787.6	  488.4	 6720.0	...
5945871	  787.6	  488.4	 6721.0	...
5945872	  787.6	  488.9	 6720.0	...
5945873	  787.3	  489.4	 6717.0	...
5945874	  787.1	  490.0	 6713.0	...
5945875	  786.8	  490.1	 6713.0	...
5945876	  786.9	  490.2	 6713.0	...
5945877	  787.0	  490.8	 6713.0	...
5945878	  787.0	  491.2	 6713.0	...
5945879	  787.1	  491.4	 6712.0	...
5945880	  787.0	  491.2	 6712.0	...
5945881	  787.0	  491.2	 6712.0	...
5945882	  787.0	  491.3	 6712.0	...
5945883	  786.9	  491.4	 6712.0	...
5945884	  786.8	  491.2	 6711.0	...
5945885	  787.0	  491.4	 6710.0	...
5945886	  787.4	  491.5	 6710.0	...
5945887	  787.7	  491.7	 6712.0	...
5945888	  788.0	  491.7	 6714.0	...
5945889	  788.3	  491.7	 6714.0	...
5945890	  788.1	  491.6	 6711.0	...
5945891	  787.8	  491.4	 6707.0	...
5945892	  787.5	  491.7	 6704.0	...
5945893	  787.8	  492.1	 6705.0	...
5945894	  788.1	  492.5	 6707.0	...
5945895	  788.1	  492.5	 6708.0	...
5945896	  787.9	  492.2	 6709.0	...
5945897	  788.0	  492.0	 6709.0	...
5945898	  788.5	  491.7	 6709.0	...
5945899	  788.9	  491.6	 6710.0	...
5945900	  788.8	  491.5	 6709.0	...
5945901	  788.7	  491.4	 6708.0	...
5945902	  788.7	  491.2	 6708.0	...
5945903	  788.4	  491.2	 6708.0	...
5945904	  788.1	  491.3	 6708.0	...
5945905	  788.1	  491.1	 6709.0	...
5945906	  788.6	  490.9	 6709.0	...
5945907	  789.1	  490.7	 6708.0	...
5945908	  789.6	  491.0	 6707.0	...
5945909	  789.8	  491.5	 6705.0	...
5945910	  790.2	  492.0	 6705.0	...
5945911	  790.5	  492.1	 6705.0	...
5945912	  790.8	  492.1	 6706.0	...
5945913	  790.8	  492.2	 6705.0	...
5945914	  790.7	  492.3	 6705.0	...
5945915	  790.6	  492.2	 6706.0	...
5945916	  790.6	  492.1	 6706.0	...
5945917	  790.7	  492.1	 6706.0	...
5945918	  790.2	  492.3	 6705.0	...
5945919	  789.6	  492.6	 6705.0	...
5945920	  789.0	  492.6	 6705.0	...
5945921	  789.2	  492.7	 6705.0	...
5945922	  789.4	  492.9	 6704.0	...
5945923	  789.5	  493.2	 6702.0	...
5945924	  789.6	  493.3	 6700.0	...
5945925	  789.7	  493.3	 6699.0	...
5945926	  790.2	  492.8	 6697.0	...
5945927	  790.6	  492.6	 6696.0	...
5945928	  790.7	  492.8	 6693.0	...
5945929	  790.4	  493.0	 6694.0	...
5945930	  790.1	  493.0	 6693.0	...
5945931	  790.0	  492.9	 6692.0	...
5945932	  789.9	  493.0	 6690.0	...
5945933	  789.9	  492.5	 6688.0	...
5945934	  789.8	  491.7	 6689.0	...
5945935	  789.7	  491.0	 6691.0	...
5945936	  789.7	  491.1	 6693.0	...
5945937	  789.8	  491.2	 6693.0	...
5945938	  790.0	  491.4	 6693.0	...
5945939	  790.2	  491.7	 6693.0	...
5945940	  790.3	  492.0	 6693.0	...
5945941	  790.4	  492.4	 6693.0	...
5945942	  790.5	  492.8	 6692.0	...
5945943	  790.5	  493.2	 6691.0	...
5945944	  790.5	  493.4	 6690.0	...
5945945	  790.4	  492.8	 6692.0	...
5945946	  790.4	  492.2	 6696.0	...
5945947	  790.6	  491.7	 6701.0	...
5945948	  790.8	  491.6	 6703.0	...
5945949	  790.7	  491.5	 6703.0	...
5945950	  790.4	  491.6	 6702.0	...
5945951	  790.3	  491.8	 6700.0	...
5945952	  790.5	  492.0	 6698.0	...
5945953	  790.8	  492.0	 6697.0	...
5945954	  791.0	  492.2	 6698.0	...
5945955	  791.2	  492.4	 6700.0	...
5945956	  791.4	  492.3	 6701.0	...
5945957	  791.0	  492.0	 6701.0	...
5945958	  790.7	  491.7	 6699.0	...
5945959	  790.6	  491.8	 6694.0	...
5945960	  790.8	  491.9	 6689.0	...
5945961	  790.1	  492.2	 6686.0	...
5945962	  789.3	  492.4	 6687.0	...
5945963	  788.5	  492.5	 6688.0	...
5945964	  788.5	  492.4	 6687.0	...
5945965	  788.5	  492.2	 6687.0	...
5945966	  788.5	  492.0	 6686.0	...
5945967	  788.6	  491.9	 6687.0	...
5945968	  788.8	  491.8	 6688.0	...
5945969	  789.1	  491.8	 6690.0	...
5945970	  789.3	  491.8	 6692.0	...
5945971	  789.4	  491.6	 6693.0	...
5945972	  789.4	  491.4	 6692.0	...
5945973	  789.3	  491.1	 6691.0	...
5945974	  789.2	  491.1	 6691.0	...
5945975	  789.2	  491.1	 6690.0	...
5945976	  789.3	  491.2	 6690.0	...
5945977	  789.4	  491.3	 6690.0	...
5945978	  789.5	  491.4	 6690.0	...
5945979	  789.5	  491.2	 6689.0	...
5945980	  789.4	  490.9	 6687.0	...
5945981	  789.4	  490.6	 6685.0	...
5945982	  789.5	  490.4	 6682.0	...
5945983	  789.5	  490.3	 6679.0	...
5945984	  789.5	  490.1	 6680.0	...
5945985	  789.7	  490.0	 6683.0	...
5945986	  790.0	  490.0	 6686.0	...
5945987	  790.5	  490.3	 6684.0	...
5945988	  790.6	  490.5	 6680.0	...
5945989	  790.9	  490.6	 6674.0	...
5945990	  791.4	  490.5	 6671.0	...
5945991	  791.7	  490.6	 6670.0	...
5945992	  791.5	  490.7	 6671.0	...
5945993	  790.7	  490.9	 6672.0	...
5945994	  790.1	  491.1	 6672.0	...
5945995	  789.6	  491.3	 6676.0	...
5945996	  789.6	  491.4	 6680.0	...
5945997	  789.6	  491.4	 6681.0	...
5945998	  789.6	  491.4	 6677.0	...
5945999	  790.0	  491.4	 6673.0	...
5946000	  790.3	  491.3	 6674.0	...
5946001	  790.7	  491.0	 6675.0	...
5946002	  790.8	  490.8	 6675.0	...
5946003	  790.6	  490.6	 6675.0	...
5946004	  790.3	  490.3	 6674.0	...
5946005	  790.1	  490.0	 6672.0	...
5946006	  789.8	  489.7	 6671.0	...
5946007	  789.5	  489.7	 6670.0	...
5946008	  789.2	  489.8	 6674.0	...
5946009	  789.0	  489.9	 6677.0	...
5946010	  788.9	  490.1	 6681.0	...
5946011	  788.8	  490.3	 6681.0	...
5946012	  788.9	  490.5	 6679.0	...
5946013	  789.0	  490.4	 6676.0	...
5946014	  788.9	  490.5	 6674.0	...
5946015	  788.8	  490.8	 6674.0	...
5946016	  788.6	  491.1	 6673.0	...
5946017	  788.7	  491.2	 6672.0	...
5946018	  788.8	  491.2	 6671.0	...
5946019	  789.0	  491.1	 6672.0	...
5946020	  789.1	  491.1	 6671.0	...
5946021	  789.0	  490.9	 6670.0	...
5946022	  788.8	  490.4	 6669.0	...
5946023	  788.7	  489.9	 6669.0	...
5946024	  788.4	  489.8	 6667.0	...
5946025	  788.1	  489.7	 6665.0	...
5946026	  788.1	  489.6	 6663.0	...
5946027	  788.5	  489.3	 6663.0	...
5946028	  788.9	  489.1	 6662.0	...
5946029	  788.9	  490.0	 6661.0	...
5946030	  788.8	  491.1	 6661.0	...
5946031	  788.7	  491.9	 6661.0	...
5946032	  788.6	  491.6	 6661.0	...
5946033	  787.9	  491.3	 6658.0	...
5946034	  787.3	  491.7	 6655.0	...
5946035	  786.9	  491.9	 6652.0	...
5946036	  787.1	  492.1	 6651.0	...
5946037	  787.4	  492.3	 6652.0	...
5946038	  787.5	  492.6	 6655.0	...
5946039	  787.6	  493.1	 6657.0	...
5946040	  787.6	  493.3	 6656.0	...
5946041	  787.6	  493.0	 6653.0	...
5946042	  787.4	  492.1	 6649.0	...
5946043	  787.2	  491.2	 6648.0	...
5946044	  786.9	  490.7	 6647.0	...
5946045	  786.7	  490.2	 6649.0	...
5946046	  786.7	  489.7	 6651.0	...
5946047	  786.7	  489.4	 6653.0	...
5946048	  786.8	  489.8	 6653.0	...
5946049	  786.7	  490.1	 6652.0	...
5946050	  786.5	  490.6	 6650.0	...
5946051	  786.3	  490.8	 6647.0	...
5946052	  786.0	  490.5	 6645.0	...
5946053	  785.9	  489.9	 6644.0	...
5946054	  785.7	  489.2	 6642.0	...
5946055	  786.0	  489.1	 6641.0	...
5946056	  786.5	  489.2	 6640.0	...
5946057	  786.9	  489.4	 6638.0	...
5946058	  787.4	  489.6	 6636.0	...
5946059	  787.8	  489.7	 6632.0	...
5946060	  787.6	  489.6	 6630.0	...
5946061	  786.8	  489.7	 6628.0	...
5946062	  786.1	  489.7	 6627.0	...
5946063	  786.2	  489.9	 6626.0	...
5946064	  786.4	  490.4	 6626.0	...
5946065	  786.1	  490.9	 6626.0	...
5946066	  785.6	  491.2	 6627.0	...
5946067	  785.6	  491.1	 6627.0	...
5946068	  786.1	  490.4	 6625.0	...
5946069	  786.5	  489.7	 6624.0	...
5946070	  786.6	  489.2	 6623.0	...
5946071	  786.7	  489.4	 6623.0	...
5946072	  787.1	  489.6	 6625.0	...
5946073	  787.3	  489.8	 6626.0	...
5946074	  787.7	  489.9	 6623.0	...
5946075	  787.8	  490.8	 6620.0	...
5946076	  787.6	  491.6	 6616.0	...
5946077	  787.0	  492.4	 6616.0	...
5946078	  786.1	  492.1	 6613.0	...
5946079	  785.5	  491.8	 6609.0	...
5946080	  785.3	  491.6	 6604.0	...
5946081	  785.4	  491.8	 6602.0	...
5946082	  785.4	  491.9	 6600.0	...
5946083	  785.0	  491.9	 6599.0	...
5946084	  784.5	  492.0	 6598.0	...
5946085	  784.1	  492.5	 6597.0	...
5946086	  784.2	  492.9	 6596.0	...
5946087	  784.3	  493.1	 6598.0	...
5946088	  784.1	  493.0	 6600.0	...
5946089	  784.0	  492.9	 6603.0	...
5946090	  783.9	  493.0	 6602.0	...
5946091	  783.9	  493.3	 6601.0	...
5946092	  784.0	  493.7	 6598.0	...
5946093	  784.1	  494.2	 6596.0	...
5946094	  784.2	  494.5	 6596.0	...
5946095	  784.1	  494.8	 6596.0	...
5946096	  784.0	  495.0	 6596.0	...
5946097	  783.9	  495.2	 6595.0	...
5946098	  783.5	  495.2	 6589.0	...
5946099	  783.0	  495.1	 6583.0	...
5946100	  782.6	  495.0	 6581.0	...
5946101	  782.6	  495.0	 6585.0	...
5946102	  782.7	  495.0	 6588.0	...
5946103	  782.7	  494.9	 6587.0	...
5946104	  782.8	  494.8	 6586.0	...
5946105	  782.8	  494.8	 6586.0	...
5946106	  782.8	  494.8	 6587.0	...
5946107	  782.4	  495.0	 6586.0	...
5946108	  782.0	  495.4	 6581.0	...
5946109	  781.8	  496.0	 6576.0	...
5946110	  781.9	  496.3	 6573.0	...
5946111	  781.6	  496.4	 6572.0	...
5946112	  781.2	  496.7	 6570.0	...
5946113	  780.5	  497.5	 6569.0	...
5946114	  780.3	  498.2	 6563.0	...
5946115	  779.9	  498.2	 6557.0	...
5946116	  779.8	  497.8	 6555.0	...
5946117	  779.6	  497.4	 6558.0	...
5946118	  779.4	  497.4	 6561.0	...
MSG	5946119 0000 _ Number Off
5946119	  779.4	  497.4	 6560.0	...
5946120	  779.5	  497.4	 6559.0	...
5946121	  779.7	  497.4	 6558.0	...
5946122	  779.3	  497.5	 6551.0	...
5946123	  778.8	  497.5	 6545.0	...
5946124	  778.9	  497.5	 6539.0	...
5946125	  779.6	  497.8	 6538.0	...
5946126	  780.2	  498.2	 6536.0	...
5946127	  780.2	  498.8	 6533.0	...
5946128	  779.7	  498.9	 6529.0	...
5946129	  779.1	  499.2	 6527.0	...
5946130	  778.6	  499.5	 6528.0	...
5946131	  778.3	  499.2	 6530.0	...
5946132	  778.3	  498.8	 6529.0	...
5946133	  778.3	  498.3	 6525.0	...
5946134	  778.3	  498.2	 6520.0	...
5946135	  778.3	  497.8	 6518.0	...
5946136	  778.2	  497.4	 6518.0	...
5946137	  778.2	  497.7	 6517.0	...
5946138	  778.2	  498.4	 6517.0	...
5946139	  778.2	  499.1	 6514.0	...
5946140	  778.2	  499.2	 6511.0	...
5946141	  778.2	  499.1	 6507.0	...
5946142	  778.2	  499.1	 6501.0	...
5946143	  777.7	  499.3	 6494.0	...
5946144	  777.2	  499.6	 6489.0	...
5946145	  776.8	  499.9	 6487.0	...
5946146	  777.2	  500.0	 6488.0	...
5946147	  777.5	  500.1	 6490.0	...
5946148	  777.7	  500.2	 6492.0	...
5946149	  777.5	  500.7	 6491.0	...
5946150	  776.5	  501.4	 6489.0	...
5946151	  775.6	  501.4	 6487.0	...
5946152	  775.7	  501.0	 6487.0	...
5946153	  776.5	  500.8	 6488.0	...
5946154	  777.4	  501.1	 6488.0	...
5946155	  777.4	  501.5	 6482.0	...
5946156	  777.4	  501.6	 6476.0	...
5946157	  777.5	  501.6	 6468.0	...
5946158	  777.6	  501.7	 6465.0	...
5946159	  778.0	  501.6	 6461.0	...
5946160	  778.5	  501.5	 6460.0	...
5946161	  778.7	  501.5	 6462.0	...
5946162	  778.5	  501.5	 6462.0	...
5946163	  778.2	  501.6	 6460.0	...
5946164	  778.2	  501.7	 6457.0	...
5946165	  778.1	  501.8	 6457.0	...
5946166	  778.0	  501.9	 6457.0	...
5946167	  777.7	  501.8	 6456.0	...
5946168	  777.6	  501.9	 6454.0	...
5946169	  778.0	  502.3	 6450.0	...
5946170	  778.7	  502.6	 6447.0	...
5946171	  779.3	  502.9	 6445.0	...
5946172	  779.4	  503.0	 6442.0	...
5946173	  779.4	  503.3	 6439.0	...
5946174	  779.4	  503.6	 6438.0	...
5946175	  779.4	  503.1	 6435.0	...
5946176	  779.4	  502.4	 6431.0	...
5946177	  779.5	  501.9	 6428.0	...
5946178	  779.2	  502.1	 6427.0	...
5946179	  778.9	  502.6	 6424.0	...
5946180	  779.0	  502.8	 6420.0	...
5946181	  779.4	  503.0	 6416.0	...
5946182	  779.7	  503.0	 6413.0	...
5946183	  779.6	  503.1	 6410.0	...
5946184	  779.4	  502.9	 6403.0	...
5946185	  779.6	  502.5	 6399.0	...
5946186	  779.9	  502.3	 6395.0	...
5946187	  780.2	  502.7	 6396.0	...
5946188	  780.0	  503.1	 6396.0	...
5946189	  779.9	  503.3	 6393.0	...
5946190	  780.1	  504.0	 6388.0	...
5946191	  780.2	  504.8	 6384.0	...
5946192	  780.2	  505.3	 6381.0	...
5946193	  780.0	  504.9	 6379.0	...
5946194	  779.8	  504.5	 6376.0	...
5946195	  780.0	  504.9	 6374.0	...
5946196	  779.6	  505.5	 6372.0	...
5946197	  779.2	  506.1	 6371.0	...
5946198	  778.7	  506.2	 6369.0	...
5946199	  778.7	  506.3	 6365.0	...
5946200	  778.8	  506.3	 6362.0	...
5946201	  778.8	  506.4	 6360.0	...
5946202	  778.7	  506.4	 6358.0	...
5946203	  778.3	  506.1	 6356.0	...
5946204	  777.8	  505.8	 6351.0	...
5946205	  778.1	  505.5	 6346.0	...
5946206	  778.6	  505.8	 6343.0	...
5946207	  779.0	  506.2	 6342.0	...
5946208	  778.8	  506.4	 6342.0	...
5946209	  778.5	  506.8	 6341.0	...
5946210	  778.1	  507.1	 6339.0	...
5946211	  777.8	  507.4	 6337.0	...
5946212	  777.9	  507.8	 6335.0	...
5946213	  778.1	  508.0	 6335.0	...
5946214	  778.4	  508.1	 6335.0	...
5946215	  778.4	  507.9	 6334.0	...
5946216	  778.5	  507.9	 6331.0	...
5946217	  778.7	  507.9	 6329.0	...
5946218	  778.5	  508.1	 6328.0	...
5946219	  778.4	  508.3	 6325.0	...
5946220	  778.2	  508.5	 6321.0	...
5946221	  778.4	  508.7	 6315.0	...
5946222	  778.5	  508.9	 6313.0	...
5946223	  778.4	  509.1	 6308.0	...
5946224	  778.1	  509.3	 6305.0	...
5946225	  777.8	  509.1	 6302.0	...
5946226	  777.8	  509.0	 6299.0	...
5946227	  777.8	  508.9	 6297.0	...
5946228	  777.8	  508.9	 6296.0	...
5946229	  777.8	  509.0	 6297.0	...
5946230	  777.7	  509.1	 6297.0	...
5946231	  777.7	  509.7	 6295.0	...
5946232	  778.1	  510.7	 6293.0	...
5946233	  778.7	  511.6	 6293.0	...
5946234	  779.0	  511.8	 6293.0	...
5946235	  778.8	  511.6	 6292.0	...
5946236	  778.5	  511.3	 6288.0	...
5946237	  778.3	  511.3	 6282.0	...
5946238	  778.2	  511.1	 6276.0	...
5946239	  778.3	  510.9	 6274.0	...
5946240	  778.4	  510.8	 6274.0	...
5946241	  778.5	  510.8	 6274.0	...
5946242	  778.6	  511.3	 6271.0	...
5946243	  778.8	  511.8	 6268.0	...
5946244	  779.7	  512.2	 6264.0	...
5946245	  780.6	  511.9	 6263.0	...
5946246	  780.8	  511.7	 6263.0	...
5946247	  780.3	  511.5	 6263.0	...
5946248	  780.2	  512.0	 6263.0	...
5946249	  780.5	  512.2	 6259.0	...
5946250	  780.8	  512.5	 6255.0	...
5946251	  780.8	  512.6	 6251.0	...
5946252	  780.9	  513.0	 6251.0	...
5946253	  780.9	  513.5	 6251.0	...
5946254	  780.8	  513.7	 6247.0	...
5946255	  779.8	  513.8	 6243.0	...
5946256	  778.8	  514.0	 6238.0	...
5946257	  778.1	  514.0	 6236.0	...
5946258	  778.9	  513.8	 6234.0	...
5946259	  779.7	  514.0	 6232.0	...
5946260	  780.2	  514.2	 6230.0	...
5946261	  780.0	  514.5	 6228.0	...
5946262	  780.0	  514.9	 6226.0	...
5946263	  780.3	  515.5	 6223.0	...
5946264	  780.6	  516.1	 6219.0	...
5946265	  780.8	  516.2	 6215.0	...
5946266	  781.0	  516.7	 6212.0	...
5946267	  781.3	  517.1	 6210.0	...
5946268	  781.4	  517.5	 6209.0	...
5946269	  781.7	  517.7	 6208.0	...
5946270	  782.0	  517.9	 6207.0	...
5946271	  782.2	  517.3	 6206.0	...
5946272	  782.3	  516.7	 6206.0	...
5946273	  782.3	  516.2	 6205.0	...
5946274	  782.3	  516.2	 6205.0	...
5946275	  782.3	  516.5	 6200.0	...
5946276	  782.3	  516.7	 6196.0	...
5946277	  782.7	  516.9	 6190.0	...
5946278	  783.1	  517.5	 6189.0	...
5946279	  784.1	  518.0	 6189.0	...
5946280	  784.7	  518.4	 6190.0	...
5946281	  785.4	  518.3	 6190.0	...
5946282	  785.5	  518.6	 6189.0	...
5946283	  785.6	  519.0	 6187.0	...
5946284	  785.6	  519.5	 6186.0	...
5946285	  785.1	  519.4	 6186.0	...
5946286	  784.6	  519.4	 6186.0	...
5946287	  784.3	  519.4	 6184.0	...
5946288	  784.4	  519.5	 6181.0	...
5946289	  784.8	  519.5	 6178.0	...
5946290	  785.0	  519.4	 6175.0	...
5946291	  785.2	  519.4	 6172.0	...
5946292	  785.9	  519.3	 6172.0	...
5946293	  786.7	  519.2	 6175.0	...
5946294	  786.8	  519.2	 6178.0	...
5946295	  786.3	  519.3	 6178.0	...
5946296	  785.8	  519.3	 6176.0	...
5946297	  785.9	  519.7	 6173.0	...
5946298	  786.0	  520.1	 6168.0	...
5946299	  786.1	  520.4	 6165.0	...
5946300	  786.2	  520.5	 6161.0	...
5946301	  786.0	  520.5	 6161.0	...
5946302	  785.9	  520.5	 6158.0	...
5946303	  785.9	  520.5	 6156.0	...
5946304	  786.0	  520.5	 6153.0	...
5946305	  786.0	  520.5	 6152.0	...
5946306	  786.1	  520.6	 6152.0	...
5946307	  786.1	  520.7	 6152.0	...
5946308	  786.1	  520.8	 6150.0	...
5946309	  786.0	  520.7	 6148.0	...
5946310	  785.9	  520.6	 6145.0	...
5946311	  785.7	  520.5	 6144.0	...
5946312	  785.3	  520.1	 6139.0	...
5946313	  785.3	  519.6	 6134.0	...
5946314	  785.9	  519.1	 6129.0	...
5946315	  786.6	  519.1	 6127.0	...
5946316	  787.0	  520.1	 6126.0	...
5946317	  787.2	  521.1	 6126.0	...
5946318	  787.4	  522.2	 6126.0	...
5946319	  787.5	  522.3	 6127.0	...
5946320	  787.7	  522.3	 6127.0	...
5946321	  787.9	  521.7	 6128.0	...
5946322	  788.0	  520.9	 6127.0	...
5946323	  788.0	  520.2	 6124.0	...
5946324	  788.0	  520.2	 6120.0	...
5946325	  788.0	  520.2	 6115.0	...
5946326	  788.0	  520.6	 6113.0	...
5946327	  788.1	  521.0	 6111.0	...
5946328	  788.2	  521.4	 6109.0	...
5946329	  788.0	  521.4	 6107.0	...
5946330	  787.8	  521.7	 6107.0	...
5946331	  788.4	  521.8	 6107.0	...
MSG	5946332 0000 _ Number On
5946332	  789.0	  522.0	 6107.0	...
5946333	  789.6	  521.8	 6105.0	...
5946334	  789.4	  521.8	 6102.0	...
5946335	  789.4	  521.9	 6101.0	...
5946336	  789.4	  522.1	 6101.0	...
5946337	  789.2	  522.5	 6097.0	...
5946338	  789.0	  522.8	 6092.0	...
5946339	  789.3	  523.1	 6088.0	...
5946340	  790.3	  523.0	 6088.0	...
5946341	  791.3	  522.4	 6089.0	...
5946342	  791.5	  521.8	 6087.0	...
5946343	  791.1	  521.5	 6086.0	...
5946344	  790.6	  521.8	 6085.0	...
5946345	  790.3	  522.1	 6085.0	...
5946346	  790.5	  522.1	 6083.0	...
5946347	  790.7	  522.1	 6080.0	...
5946348	  790.7	  521.9	 6076.0	...
5946349	  790.5	  521.9	 6075.0	...
5946350	  790.4	  521.9	 6077.0	...
5946351	  790.7	  522.2	 6078.0	...
5946352	  790.9	  522.6	 6078.0	...
5946353	  791.0	  522.9	 6078.0	...
5946354	  791.2	  523.1	 6079.0	...
5946355	  791.6	  523.2	 6080.0	...
5946356	  791.9	  523.3	 6078.0	...
5946357	  791.8	  523.4	 6075.0	...
5946358	  791.5	  523.5	 6073.0	...
5946359	  791.3	  523.3	 6073.0	...
5946360	  791.9	  523.1	 6073.0	...
5946361	  792.6	  522.8	 6071.0	...
5946362	  792.3	  523.1	 6070.0	...
5946363	  791.2	  523.3	 6069.0	...
5946364	  790.1	  523.6	 6069.0	...
5946365	  790.1	  523.6	 6065.0	...
5946366	  790.8	  523.5	 6062.0	...
5946367	  791.5	  523.6	 6058.0	...
5946368	  792.4	  523.6	 6058.0	...
5946369	  792.5	  523.5	 6058.0	...
5946370	  792.6	  523.2	 6058.0	...
5946371	  792.5	  522.9	 6060.0	...
5946372	  792.3	  522.7	 6061.0	...
5946373	  792.1	  522.6	 6062.0	...
5946374	  792.3	  522.6	 6062.0	...
5946375	  792.7	  522.6	 6062.0	...
5946376	  793.5	  522.5	 6062.0	...
5946377	  794.0	  522.0	 6062.0	...
5946378	  794.5	  521.4	 6059.0	...
5946379	  794.5	  520.8	 6056.0	...
5946380	  794.0	  521.2	 6051.0	...
5946381	  793.4	  521.6	 6050.0	...
5946382	  792.6	  522.0	 6048.0	...
5946383	  792.4	  522.0	 6048.0	...
5946384	  792.4	  521.8	 6047.0	...
5946385	  792.6	  521.6	 6046.0	...
5946386	  792.8	  521.5	 6044.0	...
5946387	  792.9	  521.5	 6042.0	...
5946388	  793.0	  521.5	 6039.0	...
5946389	  792.8	  521.2	 6039.0	...
5946390	  792.6	  520.8	 6039.0	...
5946391	  792.5	  520.5	 6038.0	...
5946392	  792.8	  520.6	 6036.0	...
5946393	  793.1	  520.7	 6034.0	...
5946394	  793.4	  520.7	 6034.0	...
5946395	  793.5	  520.7	 6033.0	...
5946396	  793.6	  520.9	 6032.0	...
5946397	  793.6	  521.2	 6030.0	...
5946398	  793.6	  521.3	 6029.0	...
5946399	  793.6	  521.4	 6029.0	...
5946400	  793.7	  521.3	 6029.0	...
5946401	  793.8	  521.4	 6029.0	...
5946402	  793.9	  521.5	 6029.0	...
5946403	  794.1	  521.7	 6030.0	...
5946404	  794.3	  521.9	 6031.0	...
5946405	  794.4	  522.0	 6031.0	...
5946406	  794.4	  522.1	 6026.0	...
5946407	  794.4	  522.2	 6020.0	...
5946408	  794.3	  522.3	 6015.0	...
5946409	  794.2	  522.4	 6015.0	...
5946410	  794.2	  522.3	 6014.0	...
5946411	  794.3	  522.3	 6013.0	...
5946412	  794.3	  522.3	 6013.0	...
5946413	  794.0	  522.2	 6013.0	...
5946414	  793.6	  522.1	 6013.0	...
5946415	  793.3	  522.0	 6012.0	...
5946416	  793.3	  521.9	 6009.0	...
5946417	  793.3	  522.0	 6007.0	...
5946418	  792.9	  522.6	 6006.0	...
5946419	  792.6	  523.2	 6005.0	...
5946420	  792.9	  523.5	 6003.0	...
5946421	  793.4	  523.4	 6001.0	...
5946422	  794.3	  523.3	 6000.0	...
5946423	  794.6	  523.6	 6000.0	...
5946424	  794.5	  524.0	 6000.0	...
5946425	  793.7	  524.5	 6001.0	...
5946426	  792.8	  524.7	 6001.0	...
5946427	  792.9	  524.6	 6002.0	...
5946428	  793.5	  524.4	 6003.0	...
5946429	  794.1	  524.1	 6002.0	...
5946430	  794.1	  523.7	 6001.0	...
5946431	  794.1	  523.3	 5998.0	...
5946432	  794.0	  523.0	 5997.0	...
5946433	  793.9	  522.9	 5996.0	...
5946434	  794.0	  522.6	 5995.0	...
5946435	  794.1	  521.9	 5993.0	...
5946436	  794.2	  521.3	 5991.0	...
5946437	  794.1	  521.0	 5990.0	...
5946438	  794.1	  520.9	 5990.0	...
5946439	  794.0	  520.8	 5992.0	...
5946440	  793.9	  520.8	 5992.0	...
5946441	  793.6	  520.9	 5989.0	...
5946442	  793.3	  521.0	 5986.0	...
5946443	  793.1	  520.9	 5985.0	...
5946444	  793.1	  520.7	 5986.0	...
5946445	  792.8	  520.6	 5987.0	...
5946446	  792.4	  520.6	 5989.0	...
5946447	  792.0	  520.5	 5990.0	...
5946448	  791.9	  520.5	 5990.0	...
5946449	  791.7	  520.3	 5989.0	...
5946450	  791.6	  520.3	 5985.0	...
5946451	  791.7	  520.1	 5982.0	...
5946452	  791.6	  520.2	 5981.0	...
5946453	  791.4	  520.8	 5984.0	...
5946454	  791.4	  521.4	 5987.0	...
5946455	  791.6	  521.9	 5986.0	...
5946456	  791.6	  521.8	 5983.0	...
5946457	  791.5	  521.8	 5980.0	...
5946458	  792.0	  521.8	 5980.0	...
5946459	  792.2	  521.9	 5980.0	...
5946460	  792.5	  522.1	 5980.0	...
5946461	  792.3	  522.7	 5980.0	...
5946462	  792.3	  523.2	 5978.0	...
5946463	  792.3	  523.7	 5976.0	...
5946464	  792.2	  523.7	 5977.0	...
5946465	  791.9	  523.9	 5980.0	...
5946466	  791.8	  524.0	 5982.0	...
5946467	  791.8	  524.6	 5980.0	...
5946468	  792.4	  525.0	 5981.0	...
5946469	  793.0	  525.2	 5985.0	...
5946470	  793.6	  524.9	 5988.0	...
5946471	  793.7	  524.6	 5988.0	...
5946472	  793.8	  524.3	 5990.0	...
5946473	  793.8	  524.2	 5991.0	...
5946474	  793.9	  524.3	 5992.0	...
5946475	  794.1	  524.7	 5991.0	...
5946476	  794.2	  524.9	 5987.0	...
5946477	  794.3	  524.9	 5984.0	...
5946478	  794.3	  524.5	 5982.0	...
5946479	  794.3	  524.4	 5983.0	...
5946480	  794.4	  524.2	 5981.0	...
5946481	  794.2	  524.2	 5978.0	...
5946482	  794.1	  523.7	 5977.0	...
5946483	  793.6	  523.2	 5979.0	...
5946484	  793.2	  522.8	 5981.0	...
5946485	  793.0	  522.9	 5982.0	...
5946486	  793.4	  522.8	 5983.0	...
5946487	  793.7	  522.4	 5983.0	...
5946488	  793.9	  522.0	 5982.0	...
5946489	  793.8	  521.8	 5982.0	...
5946490	  793.8	  522.0	 5982.0	...
5946491	  793.7	  522.0	 5981.0	...
5946492	  793.2	  522.0	 5982.0	...
5946493	  792.6	  522.0	 5983.0	...
5946494	  791.8	  521.8	 5984.0	...
5946495	  791.4	  521.5	 5983.0	...
5946496	  791.1	  521.0	 5981.0	...
5946497	  790.9	  520.9	 5979.0	...
5946498	  790.4	  520.7	 5980.0	...
5946499	  789.9	  520.6	 5982.0	...
5946500	  790.0	  520.7	 5983.0	...
5946501	  790.4	  520.8	 5983.0	...
5946502	  790.9	  521.1	 5983.0	...
5946503	  790.6	  520.6	 5983.0	...
5946504	  789.9	  520.0	 5982.0	...
5946505	  789.2	  520.0	 5981.0	...
5946506	  789.8	  520.6	 5979.0	...
5946507	  790.6	  520.7	 5979.0	...
5946508	  791.0	  520.2	 5980.0	...
5946509	  790.4	  519.6	 5980.0	...
5946510	  789.9	  519.4	 5979.0	...
5946511	  789.9	  519.6	 5979.0	...
5946512	  790.0	  519.8	 5979.0	...
5946513	  790.1	  520.1	 5980.0	...
5946514	  790.2	  520.0	 5980.0	...
5946515	  790.2	  519.9	 5978.0	...
5946516	  790.2	  520.0	 5975.0	...
5946517	  790.3	  520.2	 5971.0	...
5946518	  790.2	  520.5	 5971.0	...
5946519	  790.1	  520.6	 5971.0	...
5946520	  790.9	  520.2	 5971.0	...
5946521	  791.8	  519.7	 5971.0	...
5946522	  792.7	  519.3	 5970.0	...
5946523	  792.6	  519.3	 5970.0	...
5946524	  792.5	  519.6	 5972.0	...
5946525	  792.3	  519.9	 5974.0	...
5946526	  791.8	  520.2	 5976.0	...
5946527	  791.4	  520.4	 5977.0	...
5946528	  791.2	  520.6	 5979.0	...
5946529	  791.2	  520.6	 5977.0	...
5946530	  791.2	  520.6	 5975.0	...
5946531	  791.2	  520.6	 5972.0	...
5946532	  791.3	  520.5	 5973.0	...
5946533	  791.6	  520.3	 5973.0	...
5946534	  792.1	  520.1	 5973.0	...
5946535	  792.4	  519.6	 5973.0	...
5946536	  792.9	  518.9	 5973.0	...
5946537	  793.2	  518.3	 5973.0	...
5946538	  793.5	  518.2	 5973.0	...
5946539	  793.6	  518.4	 5978.0	...
5946540	  793.6	  519.0	 5982.0	...
5946541	  793.7	  519.3	 5985.0	...
5946542	  793.3	  519.5	 5983.0	...
5946543	  792.8	  519.5	 5982.0	...
5946544	  792.4	  519.6	 5981.0	...
5946545	  792.4	  520.1	 5980.0	...
5946546	  792.5	  520.5	 5978.0	...
5946547	  792.6	  520.9	 5978.0	...
5946548	  792.6	  520.9	 5979.0	...
5946549	  792.5	  520.6	 5980.0	...
5946550	  792.4	  520.2	 5981.0	...
5946551	  792.3	  519.7	 5979.0	...
5946552	  792.2	  519.2	 5977.0	...
5946553	  792.0	  518.5	 5977.0	...
5946554	  791.8	  518.0	 5978.0	...
5946555	  791.7	  517.8	 5982.0	...
5946556	  791.6	  517.8	 5985.0	...
5946557	  791.8	  517.8	 5987.0	...
5946558	  792.0	  517.8	 5988.0	...
5946559	  792.1	  517.7	 5988.0	...
5946560	  792.1	  517.7	 5988.0	...
5946561	  792.1	  517.6	 5988.0	...
5946562	  792.2	  517.4	 5988.0	...
5946563	  792.7	  517.2	 5988.0	...
5946564	  793.2	  516.8	 5989.0	...
5946565	  793.3	  516.5	 5987.0	...
5946566	  793.0	  517.0	 5985.0	...
5946567	  792.6	  517.6	 5984.0	...
5946568	  792.7	  518.1	 5985.0	...
5946569	  792.7	  517.7	 5986.0	...
5946570	  792.7	  517.4	 5986.0	...
5946571	  792.8	  517.3	 5989.0	...
5946572	  793.0	  517.5	 5992.0	...
5946573	  793.1	  517.7	 5996.0	...
5946574	  793.0	  517.9	 5997.0	...
5946575	  793.0	  518.0	 5995.0	...
5946576	  793.2	  518.1	 5992.0	...
5946577	  793.5	  518.2	 5988.0	...
5946578	  793.6	  518.3	 5988.0	...
5946579	  792.7	  518.2	 5988.0	...
5946580	  791.8	  518.1	 5986.0	...
5946581	  790.8	  518.0	 5985.0	...
5946582	  790.7	  518.0	 5984.0	...
5946583	  791.0	  518.0	 5986.0	...
5946584	  791.4	  518.0	 5989.0	...
5946585	  791.7	  517.9	 5990.0	...
5946586	  791.8	  517.8	 5990.0	...
5946587	  792.2	  517.7	 5991.0	...
5946588	  792.6	  517.5	 5991.0	...
5946589	  792.9	  517.4	 5991.0	...
5946590	  792.8	  517.4	 5991.0	...
5946591	  792.7	  517.2	 5991.0	...
5946592	  792.6	  516.9	 5990.0	...
5946593	  792.6	  516.9	 5989.0	...
5946594	  792.5	  517.2	 5989.0	...
5946595	  792.5	  518.2	 5990.0	...
5946596	  792.5	  518.8	 5991.0	...
5946597	  792.5	  519.2	 5992.0	...
5946598	  792.5	  518.7	 5993.0	...
5946599	  792.2	  518.3	 5995.0	...
5946600	  791.9	  518.0	 5997.0	...
5946601	  791.8	  517.8	 5998.0	...
5946602	  791.8	  517.6	 5997.0	...
5946603	  791.5	  517.2	 5997.0	...
5946604	  791.1	  517.1	 5998.0	...
5946605	  791.1	  516.8	 5999.0	...
5946606	  791.5	  516.6	 6000.0	...
5946607	  791.9	  516.8	 6000.0	...
5946608	  791.6	  517.2	 6000.0	...
5946609	  791.3	  517.6	 6000.0	...
5946610	  791.0	  518.2	 6001.0	...
5946611	  791.0	  518.8	 6000.0	...
5946612	  790.9	  519.3	 5999.0	...
5946613	  790.7	  519.0	 5999.0	...
5946614	  790.8	  518.5	 5998.0	...
5946615	  791.1	  517.6	 5998.0	...
5946616	  791.2	  516.9	 5998.0	...
5946617	  791.1	  516.7	 5999.0	...
5946618	  790.8	  516.9	 6000.0	...
5946619	  790.7	  517.1	 6002.0	...
5946620	  790.7	  517.0	 6001.0	...
5946621	  790.7	  516.9	 6002.0	...
5946622	  790.7	  517.6	 6003.0	...
5946623	  790.6	  518.4	 6004.0	...
5946624	  790.7	  519.1	 6003.0	...
5946625	  791.0	  519.0	 6004.0	...
5946626	  791.0	  518.9	 6006.0	...
5946627	  790.8	  518.8	 6009.0	...
5946628	  790.6	  518.9	 6008.0	...
5946629	  790.6	  519.2	 6006.0	...
5946630	  790.7	  519.4	 6006.0	...
5946631	  791.0	  519.5	 6007.0	...
5946632	  791.3	  519.4	 6009.0	...
5946633	  791.5	  519.3	 6009.0	...
5946634	  791.6	  519.2	 6009.0	...
MSG	5946635 0000 _ Number Off
5946635	  791.8	  519.1	 6009.0	...
5946636	  791.9	  519.1	 6008.0	...
5946637	  792.2	  519.0	 6008.0	...
5946638	  792.3	  519.0	 6007.0	...
5946639	  792.4	  519.0	 6005.0	...
5946640	  792.6	  519.0	 6004.0	...
5946641	  792.7	  519.1	 6004.0	...
5946642	  792.4	  519.2	 6007.0	...
5946643	  791.9	  519.4	 6010.0	...
5946644	  791.5	  520.0	 6012.0	...
5946645	  791.5	  520.6	 6017.0	...
5946646	  792.1	  520.9	 6021.0	...
5946647	  792.7	  520.6	 6022.0	...
5946648	  793.3	  520.3	 6022.0	...
5946649	  793.3	  520.4	 6022.0	...
5946650	  793.4	  520.4	 6022.0	...
5946651	  793.1	  520.4	 6023.0	...
5946652	  792.8	  520.5	 6025.0	...
5946653	  792.5	  520.6	 6025.0	...
5946654	  793.3	  520.6	 6023.0	...
5946655	  794.1	  520.6	 6022.0	...
5946656	  794.9	  520.3	 6023.0	...
5946657	  795.0	  520.1	 6026.0	...
5946658	  795.0	  520.0	 6028.0	...
5946659	  794.8	  520.0	 6028.0	...
5946660	  794.7	  520.1	 6026.0	...
5946661	  794.7	  520.2	 6024.0	...
5946662	  794.9	  520.6	 6024.0	...
5946663	  795.0	  521.1	 6025.0	...
5946664	  795.1	  521.6	 6025.0	...
5946665	  795.4	  521.6	 6025.0	...
5946666	  795.7	  521.5	 6025.0	...
5946667	  795.9	  521.2	 6025.0	...
5946668	  795.9	  520.8	 6025.0	...
5946669	  795.9	  520.7	 6025.0	...
5946670	  796.1	  520.6	 6025.0	...
5946671	  796.3	  520.6	 6025.0	...
5946672	  796.5	  520.5	 6024.0	...
5946673	  796.6	  520.3	 6024.0	...
5946674	  796.6	  519.6	 6029.0	...
5946675	  796.2	  519.0	 6034.0	...
5946676	  795.8	  518.3	 6037.0	...
5946677	  795.2	  518.3	 6037.0	...
5946678	  795.2	  518.2	 6036.0	...
5946679	  795.1	  518.1	 6036.0	...
5946680	  795.4	  518.3	 6037.0	...
5946681	  795.6	  518.7	 6038.0	...
5946682	  795.5	  519.1	 6037.0	...
5946683	  795.3	  519.4	 6037.0	...
5946684	  795.1	  519.4	 6038.0	...
5946685	  795.2	  519.2	 6040.0	...
5946686	  795.9	  518.6	 6043.0	...
5946687	  796.5	  518.1	 6044.0	...
5946688	  796.5	  517.9	 6045.0	...
5946689	  795.9	  517.9	 6044.0	...
5946690	  795.1	  517.8	 6043.0	...
5946691	  794.9	  517.9	 6042.0	...
5946692	  794.8	  518.0	 6043.0	...
5946693	  794.8	  518.1	 6043.0	...
5946694	  794.9	  518.1	 6043.0	...
5946695	  794.9	  518.1	 6043.0	...
5946696	  795.1	  518.0	 6044.0	...
5946697	  795.2	  517.9	 6046.0	...
5946698	  795.1	  518.1	 6049.0	...
5946699	  794.8	  518.5	 6047.0	...
5946700	  794.5	  518.9	 6043.0	...
5946701	  794.4	  518.8	 6043.0	...
5946702	  794.3	  518.4	 6046.0	...
5946703	  794.0	  518.0	 6050.0	...
5946704	  794.0	  517.8	 6050.0	...
5946705	  794.0	  517.8	 6052.0	...
5946706	  793.5	  517.8	 6054.0	...
5946707	  793.1	  517.8	 6056.0	...
5946708	  792.8	  517.8	 6058.0	...
5946709	  793.0	  517.2	 6061.0	...
5946710	  793.1	  516.5	 6065.0	...
5946711	  792.9	  516.0	 6068.0	...
5946712	  792.8	  516.2	 6068.0	...
5946713	  792.7	  516.2	 6067.0	...
5946714	  792.7	  516.1	 6066.0	...
5946715	  792.5	  516.0	 6063.0	...
5946716	  792.4	  515.9	 6060.0	...
5946717	  792.4	  515.9	 6058.0	...
5946718	  792.4	  515.6	 6059.0	...
5946719	  792.4	  515.2	 6060.0	...
5946720	  792.3	  514.8	 6061.0	...
5946721	  792.2	  514.8	 6061.0	...
5946722	  792.4	  515.2	 6062.0	...
5946723	  793.0	  515.7	 6061.0	...
5946724	  793.8	  516.1	 6060.0	...
5946725	  794.3	  516.0	 6060.0	...
5946726	  794.7	  515.5	 6061.0	...
5946727	  794.8	  515.1	 6062.0	...
5946728	  795.0	  515.1	 6062.0	...
5946729	  794.9	  514.6	 6063.0	...
5946730	  794.9	  514.3	 6064.0	...
5946731	  794.9	  514.1	 6066.0	...
5946732	  794.9	  514.4	 6067.0	...
5946733	  795.0	  514.5	 6071.0	...
5946734	  795.1	  514.7	 6073.0	...
5946735	  794.9	  514.9	 6076.0	...
5946736	  794.4	  514.3	 6076.0	...
5946737	  794.0	  513.7	 6076.0	...
5946738	  793.9	  513.0	 6075.0	...
5946739	  793.8	  513.0	 6075.0	...
5946740	  793.7	  513.1	 6078.0	...
5946741	  793.5	  513.2	 6084.0	...
5946742	  793.4	  513.3	 6089.0	...
5946743	  793.3	  513.3	 6088.0	...
5946744	  793.0	  513.4	 6086.0	...
5946745	  792.7	  513.4	 6088.0	...
5946746	  792.4	  513.5	 6091.0	...
5946747	  792.4	  513.5	 6095.0	...
5946748	  792.4	  513.2	 6095.0	...
5946749	  792.4	  512.8	 6095.0	...
5946750	  792.3	  512.6	 6095.0	...
5946751	  792.1	  512.6	 6096.0	...
5946752	  792.0	  512.7	 6096.0	...
5946753	  792.2	  512.1	 6097.0	...
5946754	  792.4	  511.5	 6097.0	...
5946755	  792.7	  511.3	 6096.0	...
5946756	  792.8	  511.6	 6095.0	...
5946757	  793.2	  511.8	 6095.0	...
5946758	  793.6	  511.6	 6094.0	...
5946759	  793.9	  511.6	 6095.0	...
5946760	  793.8	  511.6	 6096.0	...
5946761	  793.8	  511.6	 6098.0	...
5946762	  793.9	  511.7	 6099.0	...
5946763	  794.3	  511.8	 6100.0	...
5946764	  794.9	  511.9	 6100.0	...
5946765	  795.4	  512.1	 6100.0	...
5946766	  795.6	  512.2	 6100.0	...
5946767	  795.6	  512.4	 6100.0	...
5946768	  795.6	  512.4	 6103.0	...
5946769	  795.7	  512.4	 6105.0	...
5946770	  795.9	  512.5	 6108.0	...
5946771	  796.1	  512.9	 6108.0	...
5946772	  796.1	  513.3	 6107.0	...
5946773	  796.0	  513.7	 6106.0	...
5946774	  796.1	  512.7	 6108.0	...
5946775	  796.2	  511.7	 6110.0	...
5946776	  796.3	  510.8	 6112.0	...
5946777	  796.5	  510.9	 6112.0	...
5946778	  796.6	  510.8	 6112.0	...
5946779	  796.7	  510.6	 6112.0	...
5946780	  796.7	  510.6	 6113.0	...
5946781	  796.7	  510.7	 6114.0	...
5946782	  796.7	  510.9	 6115.0	...
5946783	  796.9	  510.9	 6112.0	...
5946784	  797.2	  510.6	 6109.0	...
5946785	  797.5	  510.3	 6109.0	...
5946786	  797.0	  510.2	 6112.0	...
5946787	  796.3	  510.3	 6117.0	...
5946788	  795.6	  510.4	 6123.0	...
5946789	  795.5	  510.4	 6127.0	...
5946790	  795.4	  510.6	 6127.0	...
5946791	  795.2	  510.8	 6126.0	...
5946792	  795.1	  511.0	 6125.0	...
5946793	  795.1	  511.0	 6124.0	...
5946794	  795.0	  511.1	 6126.0	...
5946795	  795.3	  511.2	 6130.0	...
5946796	  795.5	  510.9	 6134.0	...
5946797	  795.7	  510.4	 6135.0	...
5946798	  795.8	  510.4	 6135.0	...
5946799	  795.5	  510.8	 6136.0	...
5946800	  795.4	  511.2	 6136.0	...
5946801	  795.3	  511.2	 6137.0	...
5946802	  795.1	  511.1	 6137.0	...
5946803	  794.8	  511.1	 6139.0	...
5946804	  795.0	  511.0	 6140.0	...
5946805	  795.6	  511.0	 6140.0	...
5946806	  796.5	  510.8	 6140.0	...
5946807	  796.8	  510.7	 6141.0	...
5946808	  796.3	  510.7	 6141.0	...
5946809	  795.5	  510.7	 6142.0	...
5946810	  795.2	  510.0	 6141.0	...
5946811	  795.7	  509.3	 6142.0	...
5946812	  796.4	  508.3	 6143.0	...
5946813	  796.5	  508.0	 6146.0	...
5946814	  796.3	  508.1	 6149.0	...
5946815	  796.2	  508.4	 6149.0	...
5946816	  796.1	  508.7	 6147.0	...
5946817	  796.1	  508.7	 6147.0	...
5946818	  796.0	  508.5	 6149.0	...
5946819	  796.0	  508.3	 6151.0	...
5946820	  796.2	  508.0	 6151.0	...
5946821	  796.1	  507.3	 6153.0	...
5946822	  795.9	  506.6	 6155.0	...
5946823	  795.6	  506.1	 6157.0	...
5946824	  795.4	  505.7	 6156.0	...
5946825	  795.3	  505.4	 6154.0	...
5946826	  795.2	  504.7	 6152.0	...
5946827	  795.1	  504.3	 6156.0	...
5946828	  795.6	  504.1	 6160.0	...
5946829	  796.2	  504.3	 6164.0	...
5946830	  796.8	  504.4	 6164.0	...
5946831	  796.9	  504.4	 6161.0	...
5946832	  796.9	  504.2	 6159.0	...
5946833	  796.9	  504.1	 6158.0	...
5946834	  796.7	  504.0	 6159.0	...
5946835	  796.7	  504.1	 6162.0	...
5946836	  796.8	  504.0	 6165.0	...
5946837	  796.9	  503.9	 6169.0	...
5946838	  796.9	  503.9	 6171.0	...
5946839	  796.8	  503.7	 6174.0	...
5946840	  796.6	  503.5	 6174.0	...
5946841	  795.8	  503.9	 6175.0	...
5946842	  795.2	  504.8	 6177.0	...
5946843	  794.8	  505.7	 6178.0	...
5946844	  795.0	  505.9	 6182.0	...
5946845	  795.1	  505.2	 6187.0	...
5946846	  795.1	  504.4	 6193.0	...
MSG	5946847 0000 _ Number On
5946847	  795.0	  503.8	 6196.0	...
5946848	  794.9	  503.9	 6198.0	...
5946849	  794.9	  504.3	 6199.0	...
5946850	  794.8	  504.6	 6200.0	...
5946851	  794.8	  504.5	 6199.0	...
5946852	  794.8	  504.4	 6199.0	...
5946853	  795.1	  504.1	 6198.0	...
5946854	  795.3	  503.9	 6200.0	...
5946855	  795.3	  503.9	 6202.0	...
5946856	  795.1	  504.3	 6204.0	...
5946857	  794.1	  504.3	 6206.0	...
5946858	  793.2	  504.0	 6207.0	...
5946859	  792.3	  503.7	 6205.0	...
5946860	  792.3	  504.1	 6201.0	...
5946861	  792.9	  504.1	 6197.0	...
5946862	  793.5	  503.9	 6196.0	...
5946863	  794.1	  503.5	 6198.0	...
5946864	  794.1	  503.2	 6203.0	...
5946865	  794.2	  502.9	 6208.0	...
5946866	  794.3	  502.7	 6211.0	...
5946867	  794.2	  502.7	 6212.0	...
5946868	  794.0	  502.7	 6212.0	...
5946869	  794.0	  502.3	 6217.0	...
5946870	  794.1	  501.8	 6222.0	...
5946871	  794.1	  501.3	 6225.0	...
5946872	  794.2	  501.9	 6225.0	...
5946873	  794.2	  502.5	 6224.0	...
5946874	  794.3	  502.5	 6223.0	...
5946875	  794.2	  501.9	 6223.0	...
5946876	  794.1	  501.4	 6224.0	...
5946877	  794.1	  501.3	 6224.0	...
5946878	  794.4	  501.0	 6226.0	...
5946879	  794.7	  500.8	 6228.0	...
5946880	  795.1	  501.1	 6229.0	...
5946881	  795.2	  501.6	 6228.0	...
5946882	  795.2	  501.1	 6227.0	...
5946883	  795.0	  500.2	 6227.0	...
5946884	  794.4	  499.4	 6230.0	...
5946885	  793.7	  499.6	 6233.0	...
5946886	  793.2	  499.8	 6236.0	...
5946887	  793.0	  500.0	 6237.0	...
5946888	  793.4	  500.1	 6238.0	...
5946889	  794.0	  500.2	 6239.0	...
5946890	  794.3	  500.2	 6240.0	...
5946891	  794.4	  500.2	 6240.0	...
5946892	  793.9	  500.3	 6240.0	...
5946893	  793.7	  500.4	 6240.0	...
5946894	  794.0	  500.7	 6239.0	...
5946895	  794.6	  501.1	 6238.0	...
5946896	  794.9	  500.9	 6242.0	...
5946897	  794.6	  500.7	 6245.0	...
5946898	  794.4	  500.8	 6249.0	...
5946899	  794.4	  501.2	 6249.0	...
5946900	  794.5	  501.2	 6246.0	...
5946901	  794.5	  500.9	 6243.0	...
5946902	  794.5	  500.3	 6242.0	...
5946903	  794.5	  500.1	 6244.0	...
5946904	  794.6	  500.9	 6247.0	...
5946905	  794.6	  501.9	 6247.0	...
5946906	  795.1	  502.4	 6248.0	...
5946907	  795.5	  501.9	 6248.0	...
5946908	  795.8	  501.3	 6248.0	...
5946909	  795.5	  501.3	 6251.0	...
5946910	  795.4	  501.6	 6254.0	...
5946911	  795.5	  501.9	 6258.0	...
5946912	  795.9	  502.1	 6259.0	...
5946913	  795.9	  501.4	 6262.0	...
5946914	  795.9	  500.8	 6265.0	...
5946915	  795.8	  500.2	 6267.0	...
5946916	  795.8	  500.0	 6267.0	...
5946917	  795.7	  499.6	 6268.0	...
5946918	  795.7	  499.3	 6269.0	...
5946919	  795.7	  499.2	 6269.0	...
5946920	  795.6	  498.9	 6270.0	...
5946921	  795.5	  498.7	 6270.0	...
5946922	  795.4	  498.3	 6270.0	...
5946923	  796.2	  498.1	 6270.0	...
5946924	  796.9	  498.2	 6270.0	...
5946925	  797.6	  498.5	 6269.0	...
5946926	  797.4	  498.9	 6268.0	...
5946927	  797.3	  499.1	 6268.0	...
5946928	  796.7	  499.3	 6269.0	...
5946929	  796.1	  498.8	 6269.0	...
5946930	  795.4	  498.3	 6268.0	...
5946931	  795.3	  497.6	 6270.0	...
5946932	  795.3	  497.5	 6272.0	...
5946933	  795.2	  497.4	 6277.0	...
5946934	  795.1	  497.3	 6280.0	...
5946935	  795.4	  497.5	 6283.0	...
5946936	  795.8	  497.7	 6285.0	...
5946937	  796.2	  497.8	 6287.0	...
5946938	  796.2	  497.7	 6289.0	...
5946939	  796.1	  497.4	 6291.0	...
5946940	  796.1	  496.9	 6293.0	...
5946941	  796.2	  496.9	 6293.0	...
5946942	  796.6	  497.0	 6293.0	...
5946943	  796.8	  496.2	 6294.0	...
5946944	  797.0	  495.0	 6294.0	...
5946945	  796.9	  493.7	 6294.0	...
5946946	  796.5	  493.5	 6294.0	...
5946947	  796.1	  493.7	 6294.0	...
5946948	  795.8	  494.0	 6294.0	...
5946949	  795.8	  494.4	 6294.0	...
5946950	  795.6	  494.7	 6296.0	...
5946951	  795.5	  495.3	 6299.0	...
5946952	  795.5	  495.9	 6301.0	...
5946953	  795.9	  495.8	 6300.0	...
5946954	  796.2	  495.5	 6300.0	...
5946955	  796.6	  495.3	 6302.0	...
5946956	  796.8	  495.4	 6303.0	...
5946957	  796.8	  494.5	 6304.0	...
5946958	  796.6	  493.5	 6307.0	...
5946959	  796.2	  492.9	 6310.0	...
5946960	  795.9	  493.2	 6313.0	...
5946961	  796.1	  493.4	 6312.0	...
5946962	  796.8	  493.1	 6312.0	...
5946963	  797.6	  492.7	 6314.0	...
5946964	  797.9	  492.2	 6316.0	...
5946965	  797.8	  492.0	 6318.0	...
5946966	  797.4	  491.9	 6318.0	...
5946967	  796.9	  492.2	 6317.0	...
5946968	  796.8	  492.4	 6314.0	...
5946969	  797.0	  492.6	 6313.0	...
5946970	  797.3	  492.8	 6312.0	...
5946971	  797.2	  493.2	 6313.0	...
5946972	  797.1	  493.6	 6315.0	...
5946973	  797.1	  493.9	 6317.0	...
5946974	  797.0	  493.6	 6318.0	...
5946975	  796.6	  493.2	 6319.0	...
5946976	  796.2	  492.6	 6320.0	...
5946977	  795.9	  492.4	 6322.0	...
5946978	  795.9	  492.2	 6324.0	...
5946979	  795.9	  492.1	 6325.0	...
5946980	  795.8	  492.0	 6326.0	...
5946981	  795.7	  492.0	 6326.0	...
5946982	  795.5	  492.1	 6326.0	...
5946983	  795.6	  492.7	 6325.0	...
5946984	  796.3	  493.0	 6323.0	...
5946985	  796.9	  492.9	 6326.0	...
5946986	  797.5	  492.3	 6330.0	...
5946987	  797.5	  492.3	 6335.0	...
5946988	  797.4	  492.8	 6335.0	...
5946989	  797.3	  492.8	 6336.0	...
5946990	  797.1	  492.3	 6339.0	...
5946991	  796.9	  491.8	 6343.0	...
5946992	  796.9	  491.8	 6345.0	...
5946993	  796.8	  491.3	 6344.0	...
5946994	  796.7	  490.9	 6342.0	...
5946995	  796.8	  490.1	 6342.0	...
5946996	  796.9	  489.4	 6343.0	...
5946997	  797.1	  488.7	 6345.0	...
5946998	  797.3	  489.9	 6347.0	...
5946999	  797.7	  491.4	 6347.0	...
5947000	  798.4	  493.0	 6345.0	...
5947001	  798.9	  492.9	 6345.0	...
5947002	  798.7	  492.7	 6349.0	...
5947003	  797.6	  492.5	 6354.0	...
5947004	  796.5	  492.0	 6357.0	...
5947005	  796.5	  491.2	 6358.0	...
5947006	  797.1	  490.2	 6361.0	...
5947007	  798.5	  489.5	 6362.0	...
5947008	  799.2	  489.6	 6362.0	...
5947009	  799.4	  489.7	 6360.0	...
5947010	  799.2	  490.0	 6359.0	...
5947011	  798.9	  489.9	 6358.0	...
5947012	  798.3	  490.3	 6357.0	...
5947013	  797.5	  490.6	 6357.0	...
5947014	  797.3	  490.9	 6358.0	...
5947015	  797.9	  490.9	 6358.0	...
5947016	  798.6	  490.6	 6360.0	...
5947017	  798.6	  490.1	 6361.0	...
5947018	  798.6	  490.4	 6363.0	...
5947019	  798.7	  491.0	 6364.0	...
5947020	  798.6	  491.6	 6365.0	...
5947021	  798.4	  491.6	 6365.0	...
5947022	  798.1	  491.5	 6366.0	...
5947023	  798.0	  491.4	 6367.0	...
5947024	  797.9	  491.1	 6368.0	...
5947025	  797.9	  490.9	 6368.0	...
5947026	  798.1	  490.7	 6366.0	...
5947027	  798.4	  490.7	 6364.0	...
5947028	  798.5	  490.4	 6362.0	...
5947029	  798.4	  490.2	 6362.0	...
5947030	  798.2	  490.1	 6361.0	...
5947031	  798.2	  490.3	 6362.0	...
5947032	  798.0	  490.3	 6363.0	...
5947033	  797.7	  490.5	 6364.0	...
5947034	  797.5	  490.7	 6365.0	...
5947035	  797.3	  491.1	 6365.0	...
5947036	  797.2	  491.4	 6366.0	...
5947037	  797.1	  491.7	 6366.0	...
5947038	  797.2	  491.8	 6366.0	...
5947039	  797.4	  491.8	 6367.0	...
5947040	  797.7	  491.7	 6367.0	...
5947041	  797.9	  491.5	 6366.0	...
5947042	  797.7	  491.3	 6364.0	...
5947043	  797.4	  491.1	 6366.0	...
5947044	  797.1	  490.9	 6369.0	...
5947045	  797.2	  490.6	 6373.0	...
5947046	  797.3	  490.3	 6375.0	...
5947047	  797.3	  490.1	 6376.0	...
5947048	  797.2	  490.1	 6377.0	...
5947049	  797.1	  489.9	 6377.0	...
5947050	  797.4	  489.6	 6377.0	...
5947051	  797.7	  489.4	 6377.0	...
5947052	  797.9	  489.4	 6377.0	...
5947053	  797.6	  489.4	 6377.0	...
5947054	  797.4	  489.6	 6377.0	...
5947055	  797.3	  489.8	 6376.0	...
5947056	  796.9	  490.2	 6376.0	...
5947057	  796.5	  490.5	 6375.0	...
5947058	  796.1	  490.7	 6376.0	...
5947059	  796.3	  491.1	 6377.0	...
5947060	  796.8	  491.2	 6378.0	...
5947061	  797.3	  491.1	 6379.0	...
5947062	  797.3	  490.7	 6379.0	...
5947063	  796.9	  490.3	 6377.0	...
5947064	  796.5	  490.5	 6375.0	...
5947065	  796.7	  491.0	 6373.0	...
5947066	  797.3	  491.5	 6375.0	...
5947067	  798.0	  491.3	 6381.0	...
5947068	  798.3	  490.8	 6387.0	...
5947069	  798.4	  490.3	 6392.0	...
5947070	  798.4	  489.9	 6392.0	...
5947071	  798.1	  489.6	 6392.0	...
5947072	  797.5	  489.2	 6392.0	...
5947073	  797.0	  488.9	 6394.0	...
5947074	  796.8	  488.1	 6395.0	...
5947075	  797.1	  487.3	 6396.0	...
5947076	  797.7	  486.7	 6396.0	...
5947077	  798.3	  487.0	 6393.0	...
5947078	  798.0	  487.6	 6390.0	...
5947079	  797.6	  488.1	 6387.0	...
5947080	  797.5	  488.1	 6388.0	...
5947081	  797.9	  488.0	 6388.0	...
5947082	  798.1	  488.1	 6392.0	...
5947083	  798.1	  488.3	 6396.0	...
5947084	  798.0	  488.2	 6400.0	...
5947085	  798.0	  488.0	 6400.0	...
5947086	  798.0	  487.8	 6401.0	...
5947087	  798.1	  487.8	 6402.0	...
5947088	  797.9	  487.8	 6402.0	...
5947089	  797.5	  488.2	 6402.0	...
5947090	  797.2	  488.7	 6402.0	...
5947091	  796.9	  488.9	 6400.0	...
5947092	  796.6	  488.7	 6399.0	...
5947093	  796.2	  488.6	 6399.0	...
5947094	  795.9	  488.7	 6398.0	...
5947095	  795.8	  488.7	 6398.0	...
5947096	  795.7	  488.3	 6400.0	...
5947097	  795.6	  487.9	 6402.0	...
5947098	  795.4	  487.5	 6404.0	...
5947099	  795.6	  487.5	 6405.0	...
5947100	  795.8	  487.9	 6402.0	...
5947101	  796.0	  488.3	 6399.0	...
5947102	  796.0	  489.0	 6396.0	...
5947103	  795.9	  489.2	 6397.0	...
5947104	  795.9	  489.5	 6400.0	...
5947105	  795.9	  489.7	 6402.0	...
5947106	  796.2	  489.6	 6403.0	...
5947107	  796.4	  489.3	 6404.0	...
5947108	  796.6	  488.6	 6404.0	...
5947109	  796.4	  488.0	 6404.0	...
5947110	  796.2	  487.7	 6404.0	...
5947111	  796.2	  487.6	 6406.0	...
5947112	  796.3	  487.6	 6409.0	...
5947113	  796.3	  487.6	 6409.0	...
5947114	  796.0	  487.4	 6408.0	...
5947115	  795.8	  487.1	 6406.0	...
5947116	  795.9	  486.8	 6406.0	...
5947117	  796.2	  486.2	 6407.0	...
5947118	  796.5	  485.8	 6406.0	...
5947119	  796.5	  485.2	 6404.0	...
5947120	  796.7	  485.0	 6403.0	...
5947121	  796.4	  485.0	 6405.0	...
5947122	  795.7	  485.2	 6406.0	...
5947123	  795.1	  485.5	 6408.0	...
5947124	  795.0	  485.6	 6410.0	...
5947125	  795.0	  485.6	 6412.0	...
5947126	  795.0	  485.6	 6415.0	...
5947127	  795.1	  485.6	 6417.0	...
5947128	  795.2	  485.8	 6419.0	...
5947129	  795.3	  486.0	 6420.0	...
5947130	  795.5	  486.2	 6420.0	...
5947131	  795.6	  486.3	 6420.0	...
5947132	  795.7	  486.4	 6420.0	...
5947133	  795.8	  486.5	 6420.0	...
5947134	  795.8	  486.8	 6421.0	...
5947135	  795.6	  487.2	 6421.0	...
5947136	  795.5	  487.5	 6422.0	...
5947137	  795.4	  487.7	 6424.0	...
5947138	  795.4	  487.6	 6427.0	...
5947139	  795.4	  487.5	 6429.0	...
5947140	  795.3	  487.4	 6430.0	...
5947141	  795.1	  487.3	 6427.0	...
5947142	  795.0	  487.3	 6423.0	...
5947143	  795.4	  487.2	 6420.0	...
5947144	  795.9	  487.0	 6420.0	...
5947145	  796.4	  487.3	 6419.0	...
5947146	  796.4	  487.6	 6418.0	...
5947147	  795.9	  487.5	 6418.0	...
5947148	  795.3	  487.2	 6419.0	...
5947149	  794.9	  486.8	 6419.0	...
5947150	  795.0	  486.9	 6419.0	...
MSG	5947151 0000 _ Number Off
5947151	  795.0	  486.8	 6419.0	...
5947152	  795.0	  486.7	 6419.0	...
5947153	  795.1	  486.6	 6423.0	...
5947154	  795.1	  486.3	 6428.0	...
5947155	  795.2	  486.1	 6433.0	...
5947156	  795.4	  486.0	 6433.0	...
5947157	  795.7	  486.3	 6433.0	...
5947158	  796.1	  486.7	 6432.0	...
5947159	  795.6	  486.9	 6431.0	...
5947160	  795.2	  487.1	 6430.0	...
5947161	  794.7	  487.1	 6430.0	...
5947162	  795.5	  486.9	 6432.0	...
5947163	  796.3	  486.7	 6433.0	...
5947164	  797.1	  486.6	 6435.0	...
5947165	  797.1	  486.7	 6433.0	...
5947166	  797.2	  486.7	 6433.0	...
5947167	  797.3	  486.6	 6432.0	...
5947168	  796.9	  486.2	 6432.0	...
5947169	  796.4	  485.8	 6431.0	...
5947170	  796.0	  485.9	 6430.0	...
5947171	  796.2	  486.4	 6431.0	...
5947172	  796.4	  486.8	 6433.0	...
5947173	  796.4	  486.5	 6435.0	...
5947174	  796.0	  486.1	 6436.0	...
5947175	  795.6	  486.0	 6436.0	...
5947176	  795.2	  486.0	 6437.0	...
5947177	  795.8	  485.9	 6438.0	...
5947178	  796.4	  485.7	 6440.0	...
5947179	  797.1	  485.5	 6441.0	...
5947180	  797.3	  485.6	 6441.0	...
5947181	  796.9	  485.7	 6440.0	...
5947182	  796.4	  485.9	 6439.0	...
5947183	  795.9	  486.0	 6438.0	...
5947184	  795.8	  486.0	 6441.0	...
5947185	  795.7	  486.0	 6444.0	...
5947186	  795.7	  485.9	 6448.0	...
5947187	  795.8	  485.8	 6449.0	...
5947188	  795.8	  485.7	 6450.0	...
5947189	  795.8	  484.9	 6451.0	...
5947190	  795.9	  484.1	 6452.0	...
5947191	  796.1	  483.2	 6452.0	...
5947192	  796.5	  483.1	 6452.0	...
5947193	  797.0	  483.2	 6452.0	...
5947194	  797.4	  483.4	 6453.0	...
5947195	  797.4	  483.7	 6454.0	...
5947196	  797.0	  483.9	 6456.0	...
5947197	  796.8	  484.0	 6452.0	...
5947198	  796.9	  484.0	 6448.0	...
5947199	  797.2	  483.9	 6447.0	...
5947200	  797.5	  483.9	 6450.0	...
5947201	  797.8	  484.0	 6453.0	...
5947202	  798.0	  483.5	 6453.0	...
5947203	  797.9	  482.9	 6453.0	...
5947204	  797.6	  482.3	 6451.0	...
5947205	  797.4	  482.3	 6450.0	...
5947206	  796.9	  482.3	 6451.0	...
5947207	  796.6	  482.3	 6456.0	...
5947208	  796.3	  482.4	 6460.0	...
5947209	  796.3	  482.5	 6465.0	...
5947210	  796.8	  482.5	 6467.0	...
5947211	  797.4	  482.6	 6469.0	...
5947212	  797.1	  482.7	 6466.0	...
5947213	  796.4	  482.8	 6463.0	...
5947214	  796.5	  482.8	 6461.0	...
5947215	  797.4	  482.6	 6462.0	...
5947216	  798.4	  482.5	 6464.0	...
5947217	  798.4	  481.7	 6467.0	...
5947218	  797.3	  481.0	 6470.0	...
5947219	  796.1	  480.5	 6475.0	...
5947220	  795.2	  480.7	 6478.0	...
5947221	  795.5	  480.7	 6477.0	...
5947222	  795.9	  480.5	 6473.0	...
5947223	  796.0	  480.2	 6472.0	...
5947224	  796.7	  480.0	 6474.0	...
5947225	  797.4	  480.2	 6477.0	...
5947226	  797.6	  480.5	 6477.0	...
5947227	  797.1	  480.8	 6476.0	...
5947228	  796.7	  480.9	 6476.0	...
5947229	  796.9	  481.0	 6477.0	...
5947230	  797.0	  481.1	 6477.0	...
5947231	  797.0	  481.2	 6477.0	...
5947232	  796.8	  481.1	 6477.0	...
5947233	  796.7	  481.1	 6477.0	...
5947234	  796.8	  480.9	 6479.0	...
5947235	  797.2	  480.6	 6480.0	...
5947236	  797.9	  480.2	 6482.0	...
5947237	  798.3	  479.6	 6488.0	...
5947238	  798.5	  479.2	 6493.0	...
5947239	  798.3	  478.9	 6496.0	...
5947240	  798.1	  478.7	 6495.0	...
5947241	  797.3	  478.6	 6492.0	...
5947242	  796.4	  478.9	 6491.0	...
5947243	  795.4	  479.3	 6491.0	...
5947244	  795.3	  479.7	 6491.0	...
5947245	  795.2	  479.7	 6491.0	...
5947246	  795.2	  479.6	 6491.0	...
5947247	  795.2	  479.3	 6493.0	...
5947248	  795.2	  479.2	 6495.0	...
5947249	  796.3	  478.8	 6496.0	...
5947250	  797.5	  478.6	 6496.0	...
5947251	  798.4	  478.4	 6496.0	...
5947252	  798.1	  478.5	 6498.0	...
5947253	  797.4	  478.8	 6500.0	...
5947254	  796.7	  479.2	 6501.0	...
5947255	  796.6	  478.6	 6501.0	...
5947256	  796.9	  477.7	 6502.0	...
5947257	  797.3	  477.1	 6502.0	...
5947258	  797.0	  477.5	 6502.0	...
5947259	  796.7	  477.8	 6503.0	...
5947260	  796.4	  477.8	 6504.0	...
5947261	  796.5	  477.7	 6506.0	...
5947262	  797.0	  477.6	 6507.0	...
5947263	  797.6	  477.6	 6508.0	...
5947264	  797.5	  477.8	 6508.0	...
5947265	  796.8	  478.1	 6507.0	...
5947266	  796.2	  478.3	 6506.0	...
5947267	  796.2	  478.3	 6506.0	...
5947268	  796.1	  478.2	 6510.0	...
5947269	  796.1	  478.1	 6515.0	...
5947270	  796.1	  478.0	 6517.0	...
5947271	  796.0	  478.0	 6516.0	...
5947272	  795.9	  478.2	 6514.0	...
5947273	  795.8	  478.7	 6510.0	...
5947274	  795.8	  479.2	 6506.0	...
5947275	  795.6	  479.1	 6506.0	...
5947276	  795.5	  478.9	 6511.0	...
5947277	  795.5	  478.7	 6516.0	...
5947278	  795.5	  478.7	 6516.0	...
5947279	  795.7	  478.6	 6515.0	...
5947280	  795.7	  478.6	 6517.0	...
5947281	  795.6	  478.6	 6519.0	...
5947282	  795.1	  478.5	 6521.0	...
5947283	  794.5	  478.1	 6521.0	...
5947284	  794.9	  477.6	 6522.0	...
5947285	  795.6	  477.1	 6522.0	...
5947286	  795.9	  477.0	 6522.0	...
5947287	  795.5	  476.8	 6522.0	...
5947288	  795.2	  476.8	 6522.0	...
5947289	  795.3	  476.9	 6523.0	...
5947290	  795.4	  477.2	 6523.0	...
5947291	  795.4	  477.4	 6523.0	...
5947292	  795.1	  477.2	 6524.0	...
5947293	  794.9	  477.0	 6525.0	...
5947294	  794.6	  476.9	 6525.0	...
5947295	  794.4	  477.0	 6524.0	...
5947296	  794.2	  477.0	 6523.0	...
5947297	  794.3	  477.0	 6522.0	...
5947298	  794.3	  477.0	 6523.0	...
5947299	  794.7	  476.9	 6523.0	...
5947300	  795.0	  476.9	 6528.0	...
5947301	  794.8	  476.9	 6532.0	...
5947302	  794.3	  477.0	 6534.0	...
5947303	  793.9	  477.0	 6532.0	...
5947304	  794.1	  477.0	 6531.0	...
5947305	  794.5	  476.8	 6532.0	...
5947306	  795.4	  476.5	 6535.0	...
5947307	  796.2	  476.3	 6540.0	...
5947308	  796.5	  475.9	 6544.0	...
5947309	  796.2	  475.5	 6542.0	...
5947310	  796.0	  475.4	 6538.0	...
5947311	  796.0	  475.6	 6534.0	...
5947312	  796.1	  475.7	 6533.0	...
5947313	  796.1	  475.1	 6533.0	...
5947314	  796.2	  474.4	 6536.0	...
5947315	  796.3	  473.8	 6538.0	...
5947316	  796.6	  473.9	 6538.0	...
5947317	  796.8	  473.9	 6537.0	...
5947318	  796.0	  474.0	 6538.0	...
5947319	  795.0	  473.8	 6538.0	...
5947320	  794.4	  473.7	 6539.0	...
5947321	  794.8	  473.4	 6540.0	...
5947322	  795.5	  473.0	 6545.0	...
5947323	  795.9	  472.9	 6550.0	...
5947324	  796.3	  473.1	 6553.0	...
5947325	  796.6	  473.5	 6551.0	...
5947326	  796.7	  473.5	 6549.0	...
5947327	  796.7	  473.3	 6550.0	...
5947328	  796.7	  473.4	 6551.0	...
5947329	  796.8	  473.7	 6552.0	...
5947330	  796.9	  474.2	 6553.0	...
5947331	  796.9	  474.3	 6552.0	...
5947332	  796.3	  474.2	 6550.0	...
5947333	  795.7	  473.8	 6549.0	...
5947334	  795.0	  473.4	 6550.0	...
5947335	  794.9	  473.2	 6551.0	...
5947336	  794.9	  473.2	 6552.0	...
5947337	  795.1	  473.2	 6553.0	...
5947338	  795.3	  473.2	 6553.0	...
5947339	  795.6	  472.9	 6553.0	...
5947340	  795.8	  472.7	 6553.0	...
5947341	  795.6	  472.5	 6553.0	...
5947342	  795.4	  472.0	 6553.0	...
5947343	  796.0	  471.3	 6554.0	...
5947344	  796.9	  471.3	 6553.0	...
5947345	  798.1	  471.8	 6553.0	...
5947346	  798.3	  471.6	 6557.0	...
5947347	  798.3	  470.8	 6562.0	...
5947348	  798.0	  469.8	 6567.0	...
5947349	  797.7	  469.6	 6566.0	...
5947350	  797.5	  470.0	 6564.0	...
5947351	  796.9	  470.6	 6563.0	...
5947352	  796.3	  470.9	 6564.0	...
5947353	  795.9	  470.7	 6565.0	...
5947354	  796.0	  470.3	 6567.0	...
5947355	  796.1	  470.3	 6570.0	...
5947356	  796.1	  470.3	 6576.0	...
5947357	  796.1	  470.9	 6581.0	...
5947358	  796.3	  471.5	 6582.0	...
5947359	  796.5	  472.1	 6580.0	...
MSG	5947360 0000 _ Number On
5947360	  796.6	  472.1	 6578.0	...
5947361	  796.4	  471.8	 6578.0	...
5947362	  796.2	  471.4	 6580.0	...
5947363	  796.1	  470.9	 6583.0	...
5947364	  796.2	  471.2	 6585.0	...
5947365	  796.6	  471.5	 6584.0	...
5947366	  797.2	  472.0	 6588.0	...
5947367	  797.6	  472.0	 6591.0	...
5947368	  797.8	  472.1	 6594.0	...
5947369	  797.8	  472.1	 6594.0	...
5947370	  797.8	  471.7	 6594.0	...
5947371	  797.7	  471.2	 6593.0	...
5947372	  797.8	  470.6	 6594.0	...
5947373	  798.2	  470.5	 6597.0	...
5947374	  798.4	  470.3	 6600.0	...
5947375	  798.4	  470.2	 6600.0	...
5947376	  797.9	  470.1	 6603.0	...
5947377	  797.4	  470.0	 6605.0	...
5947378	  797.0	  469.7	 6601.0	...
5947379	  796.9	  469.4	 6594.0	...
5947380	  797.7	  469.4	 6587.0	...
5947381	  798.5	  469.5	 6586.0	...
5947382	  799.1	  469.2	 6591.0	...
5947383	  799.0	  468.7	 6596.0	...
5947384	  798.8	  468.3	 6601.0	...
5947385	  798.5	  468.4	 6600.0	...
5947386	  798.1	  468.4	 6601.0	...
5947387	  797.4	  468.4	 6601.0	...
5947388	  796.9	  468.4	 6600.0	...
5947389	  796.4	  468.4	 6600.0	...
5947390	  796.2	  468.4	 6602.0	...
5947391	  796.1	  468.3	 6604.0	...
5947392	  796.5	  468.0	 6606.0	...
5947393	  797.0	  468.1	 6607.0	...
5947394	  797.6	  468.3	 6607.0	...
5947395	  797.8	  468.5	 6606.0	...
5947396	  798.3	  468.4	 6605.0	...
5947397	  798.7	  468.3	 6604.0	...
5947398	  798.5	  468.4	 6603.0	...
5947399	  798.0	  468.5	 6601.0	...
5947400	  797.7	  468.6	 6600.0	...
5947401	  797.9	  468.4	 6601.0	...
5947402	  798.0	  468.2	 6604.0	...
5947403	  797.8	  468.1	 6606.0	...
5947404	  797.5	  468.1	 6608.0	...
5947405	  797.2	  468.2	 6608.0	...
5947406	  797.1	  468.2	 6609.0	...
5947407	  797.0	  468.4	 6609.0	...
5947408	  796.9	  468.9	 6608.0	...
5947409	  796.8	  469.6	 6607.0	...
5947410	  796.4	  470.0	 6606.0	...
EFIX R   5945813	5947410	1598	  791.6	  500.4	   6331
SSACC R  5947411
5947411	  796.2	  470.1	 6605.0	...
5947412	  795.8	  470.6	 6605.0	...
5947413	  795.8	  471.5	 6606.0	...
5947414	  795.8	  472.4	 6606.0	...
5947415	  795.8	  472.8	 6606.0	...
5947416	  795.8	  472.5	 6605.0	...
5947417	  795.7	  471.6	 6604.0	...
5947418	  795.6	  470.4	 6604.0	...
5947419	  799.5	  453.2	 6640.0	...
5947420	  803.4	  436.8	 6676.0	...
5947421	  806.9	  421.1	 6713.0	...
5947422	  806.1	  421.3	 6711.0	...
5947423	  805.4	  424.5	 6705.0	...
5947424	  805.5	  430.3	 6688.0	...
5947425	  804.3	  440.4	 6666.0	...
5947426	  803.5	  453.5	 6632.0	...
5947427	  803.5	  470.3	 6589.0	...
5947428	  806.1	  490.7	 6537.0	...
5947429	  808.7	  515.2	 6462.0	...
5947430	  810.7	  543.6	 6375.0	...
5947431	  811.8	  576.8	 6268.0	...
5947432	  812.9	  612.6	 6165.0	...
5947433	  813.9	  652.1	 6054.0	...
5947434	  815.7	  692.7	 5930.0	...
5947435	  817.6	  734.9	 5804.0	...
5947436	  819.9	  777.8	 5676.0	...
5947437	  822.5	  822.2	 5541.0	...
5947438	  825.4	  868.9	 5390.0	...
5947439	  830.2	  917.7	 5226.0	...
5947440	  835.5	  969.1	 5071.0	...
5947441	  841.5	 1021.8	 4915.0	...
5947442	  847.8	 1076.2	 4759.0	...
5947443	  854.0	 1131.5	 4595.0	...
5947444	  860.2	 1189.5	 4423.0	...
5947445	  864.3	 1250.9	 4252.0	...
5947446	  868.5	 1314.8	 4068.0	...
5947447	  874.5	 1379.3	 3895.0	...
5947448	  880.4	 1443.5	 3714.0	...
5947449	  885.8	 1510.0	 3536.0	...
5947450	  891.0	 1578.1	 3348.0	...
5947451	  895.1	 1648.3	 3163.0	...
5947452	  900.1	 1718.7	 2977.0	...
5947453	  904.4	 1789.8	 2797.0	...
5947454	  908.6	 1862.9	 2603.0	...
5947455	  910.9	 1912.0	 2475.0	...
5947456	  910.7	 1937.6	 2405.0	...
5947457	  910.7	 1937.6	 2405.0	...
SBLINK R 5947458
5947458	   .	   .	    0.0	...
5947459	   .	   .	    0.0	...
5947460	   .	   .	    0.0	...
5947461	   .	   .	    0.0	...
5947462	   .	   .	    0.0	...
5947463	   .	   .	    0.0	...
5947464	   .	   .	    0.0	...
5947465	   .	   .	    0.0	...
5947466	   .	   .	    0.0	...
5947467	   .	   .	    0.0	...
5947468	   .	   .	    0.0	...
5947469	   .	   .	    0.0	...
5947470	   .	   .	    0.0	...
5947471	   .	   .	    0.0	...
5947472	   .	   .	    0.0	...
5947473	   .	   .	    0.0	...
5947474	   .	   .	    0.0	...
5947475	   .	   .	    0.0	...
5947476	   .	   .	    0.0	...
5947477	   .	   .	    0.0	...
5947478	   .	   .	    0.0	...
5947479	   .	   .	    0.0	...
5947480	   .	   .	    0.0	...
5947481	   .	   .	    0.0	...
5947482	   .	   .	    0.0	...
5947483	   .	   .	    0.0	...
5947484	   .	   .	    0.0	...
5947485	   .	   .	    0.0	...
5947486	   .	   .	    0.0	...
5947487	   .	   .	    0.0	...
5947488	   .	   .	    0.0	...
5947489	   .	   .	    0.0	...
5947490	   .	   .	    0.0	...
5947491	   .	   .	    0.0	...
5947492	   .	   .	    0.0	...
5947493	   .	   .	    0.0	...
5947494	   .	   .	    0.0	...
5947495	   .	   .	    0.0	...
5947496	   .	   .	    0.0	...
5947497	   .	   .	    0.0	...
5947498	   .	   .	    0.0	...
5947499	   .	   .	    0.0	...
5947500	   .	   .	    0.0	...
5947501	   .	   .	    0.0	...
5947502	   .	   .	    0.0	...
5947503	   .	   .	    0.0	...
5947504	   .	   .	    0.0	...
5947505	   .	   .	    0.0	...
5947506	   .	   .	    0.0	...
5947507	   .	   .	    0.0	...
5947508	   .	   .	    0.0	...
5947509	   .	   .	    0.0	...
5947510	   .	   .	    0.0	...
5947511	   .	   .	    0.0	...
5947512	   .	   .	    0.0	...
5947513	   .	   .	    0.0	...
5947514	   .	   .	    0.0	...
5947515	   .	   .	    0.0	...
5947516	   .	   .	    0.0	...
5947517	   .	   .	    0.0	...
5947518	   .	   .	    0.0	...
5947519	   .	   .	    0.0	...
5947520	   .	   .	    0.0	...
5947521	   .	   .	    0.0	...
5947522	   .	   .	    0.0	...
5947523	   .	   .	    0.0	...
5947524	   .	   .	    0.0	...
5947525	   .	   .	    0.0	...
5947526	   .	   .	    0.0	...
5947527	   .	   .	    0.0	...
5947528	   .	   .	    0.0	...
5947529	   .	   .	    0.0	...
5947530	   .	   .	    0.0	...
5947531	   .	   .	    0.0	...
5947532	   .	   .	    0.0	...
5947533	   .	   .	    0.0	...
5947534	   .	   .	    0.0	...
5947535	   .	   .	    0.0	...
5947536	   .	   .	    0.0	...
5947537	   .	   .	    0.0	...
5947538	   .	   .	    0.0	...
5947539	   .	   .	    0.0	...
5947540	   .	   .	    0.0	...
5947541	   .	   .	    0.0	...
5947542	   .	   .	    0.0	...
5947543	   .	   .	    0.0	...
5947544	   .	   .	    0.0	...
5947545	   .	   .	    0.0	...
5947546	   .	   .	    0.0	...
5947547	   .	   .	    0.0	...
5947548	   .	   .	    0.0	...
5947549	   .	   .	    0.0	...
5947550	   .	   .	    0.0	...
5947551	   .	   .	    0.0	...
5947552	   .	   .	    0.0	...
5947553	   .	   .	    0.0	...
5947554	   .	   .	    0.0	...
5947555	   .	   .	    0.0	...
5947556	   .	   .	    0.0	...
5947557	   .	   .	    0.0	...
5947558	   .	   .	    0.0	...
5947559	   .	   .	    0.0	...
5947560	   .	   .	    0.0	...
5947561	   .	   .	    0.0	...
5947562	   .	   .	    0.0	...
5947563	   .	   .	    0.0	...
5947564	   .	   .	    0.0	...
5947565	   .	   .	    0.0	...
5947566	   .	   .	    0.0	...
5947567	   .	   .	    0.0	...
5947568	   .	   .	    0.0	...
5947569	   .	   .	    0.0	...
5947570	   .	   .	    0.0	...
5947571	   .	   .	    0.0	...
5947572	   .	   .	    0.0	...
5947573	   .	   .	    0.0	...
5947574	   .	   .	    0.0	...
5947575	   .	   .	    0.0	...
5947576	   .	   .	    0.0	...
5947577	   .	   .	    0.0	...
5947578	   .	   .	    0.0	...
5947579	   .	   .	    0.0	...
5947580	   .	   .	    0.0	...
5947581	   .	   .	    0.0	...
5947582	   .	   .	    0.0	...
5947583	   .	   .	    0.0	...
5947584	   .	   .	    0.0	...
5947585	   .	   .	    0.0	...
5947586	   .	   .	    0.0	...
EBLINK R 5947458	5947586	129
5947587	  916.6	 2159.8	 2241.0	...
5947588	  916.6	 2159.8	 2241.0	...
5947589	  915.3	 2149.3	 2263.0	...
5947590	  914.3	 2128.0	 2313.0	...
5947591	  912.5	 2096.0	 2383.0	...
5947592	  910.7	 2063.9	 2449.0	...
5947593	  909.0	 2033.0	 2510.0	...
5947594	  908.4	 2001.0	 2575.0	...
5947595	  906.8	 1968.4	 2646.0	...
5947596	  902.6	 1934.5	 2717.0	...
5947597	  898.0	 1902.3	 2789.0	...
5947598	  895.8	 1870.6	 2865.0	...
5947599	  894.6	 1838.6	 2939.0	...
5947600	  892.8	 1807.5	 3015.0	...
5947601	  889.4	 1778.0	 3080.0	...
5947602	  886.7	 1748.7	 3151.0	...
5947603	  884.4	 1720.6	 3213.0	...
5947604	  883.5	 1689.8	 3282.0	...
5947605	  883.0	 1661.0	 3343.0	...
5947606	  886.2	 1625.2	 3429.0	...
5947607	  893.1	 1594.1	 3506.0	...
5947608	  904.0	 1560.4	 3593.0	...
5947609	  911.3	 1532.8	 3654.0	...
5947610	  915.2	 1504.6	 3725.0	...
5947611	  915.2	 1478.8	 3793.0	...
5947612	  914.7	 1453.7	 3858.0	...
5947613	  913.8	 1428.9	 3920.0	...
5947614	  910.5	 1409.4	 3962.0	...
5947615	  907.4	 1387.3	 4018.0	...
5947616	  904.6	 1364.4	 4072.0	...
5947617	  903.7	 1338.1	 4143.0	...
5947618	  903.0	 1315.8	 4201.0	...
5947619	  902.3	 1294.7	 4259.0	...
5947620	  899.2	 1274.5	 4313.0	...
5947621	  896.1	 1254.2	 4368.0	...
5947622	  893.1	 1235.0	 4422.0	...
5947623	  890.4	 1216.7	 4469.0	...
5947624	  887.4	 1199.3	 4512.0	...
5947625	  882.9	 1184.6	 4548.0	...
5947626	  879.0	 1166.6	 4595.0	...
5947627	  873.3	 1150.9	 4637.0	...
5947628	  869.0	 1131.3	 4689.0	...
5947629	  865.8	 1117.2	 4722.0	...
5947630	  864.0	 1099.5	 4769.0	...
5947631	  852.7	 1088.2	 4797.0	...
5947632	  841.9	 1074.7	 4844.0	...
5947633	  838.3	 1059.1	 4888.0	...
5947634	  844.2	 1038.6	 4952.0	...
5947635	  844.7	 1021.4	 4998.0	...
5947636	  837.0	 1008.8	 5039.0	...
5947637	  829.3	  996.9	 5076.0	...
5947638	  827.1	  981.8	 5120.0	...
5947639	  826.5	  966.8	 5163.0	...
5947640	  825.9	  951.4	 5203.0	...
5947641	  824.9	  936.4	 5246.0	...
5947642	  823.8	  922.1	 5290.0	...
5947643	  823.1	  908.4	 5335.0	...
5947644	  823.1	  892.9	 5385.0	...
5947645	  823.7	  879.5	 5425.0	...
5947646	  823.8	  865.1	 5469.0	...
5947647	  823.6	  853.9	 5494.0	...
5947648	  822.9	  840.3	 5535.0	...
5947649	  821.6	  831.0	 5564.0	...
5947650	  820.1	  820.6	 5600.0	...
5947651	  819.3	  809.9	 5632.0	...
5947652	  819.2	  798.0	 5663.0	...
5947653	  820.0	  786.9	 5698.0	...
5947654	  820.0	  776.1	 5726.0	...
5947655	  820.1	  765.9	 5752.0	...
5947656	  819.1	  755.6	 5782.0	...
5947657	  818.1	  745.6	 5811.0	...
5947658	  817.1	  734.8	 5850.0	...
5947659	  816.3	  724.5	 5876.0	...
5947660	  815.6	  714.7	 5906.0	...
5947661	  815.3	  705.1	 5933.0	...
5947662	  815.0	  696.3	 5960.0	...
5947663	  814.7	  687.4	 5985.0	...
5947664	  814.1	  677.7	 6011.0	...
MSG	5947665 0000 _ Number Off
5947665	  813.5	  668.2	 6039.0	...
5947666	  813.8	  659.1	 6071.0	...
5947667	  813.8	  650.5	 6098.0	...
5947668	  813.7	  641.3	 6125.0	...
5947669	  812.6	  632.2	 6148.0	...
5947670	  811.9	  624.3	 6173.0	...
5947671	  812.2	  616.5	 6197.0	...
5947672	  812.6	  608.8	 6219.0	...
5947673	  813.1	  600.8	 6242.0	...
5947674	  812.8	  593.0	 6271.0	...
5947675	  812.4	  585.1	 6299.0	...
5947676	  811.8	  578.1	 6319.0	...
5947677	  811.2	  571.0	 6338.0	...
5947678	  810.9	  564.0	 6354.0	...
5947679	  810.5	  555.9	 6382.0	...
5947680	  810.0	  548.6	 6399.0	...
5947681	  809.1	  542.1	 6425.0	...
5947682	  808.3	  536.6	 6437.0	...
5947683	  808.3	  531.2	 6457.0	...
5947684	  808.0	  525.7	 6472.0	...
5947685	  807.9	  520.9	 6489.0	...
5947686	  807.1	  516.6	 6498.0	...
5947687	  806.7	  511.3	 6510.0	...
5947688	  806.8	  504.6	 6528.0	...
5947689	  806.9	  498.0	 6548.0	...
5947690	  807.7	  493.4	 6566.0	...
5947691	  807.9	  489.5	 6575.0	...
5947692	  808.2	  486.3	 6584.0	...
ESACC R  5947411	5947692	282	  796.2	  470.1	  808.2	  486.3	   0.43	   1193
SFIX R   5947693
5947693	  807.9	  481.9	 6591.0	...
5947694	  807.6	  477.6	 6598.0	...
5947695	  807.2	  473.2	 6602.0	...
5947696	  807.2	  470.9	 6609.0	...
5947697	  807.0	  467.3	 6620.0	...
5947698	  806.1	  464.4	 6636.0	...
5947699	  804.9	  460.1	 6648.0	...
5947700	  804.0	  458.3	 6656.0	...
5947701	  803.0	  456.5	 6658.0	...
5947702	  802.1	  455.9	 6663.0	...
5947703	  803.1	  452.3	 6670.0	...
5947704	  805.5	  448.1	 6682.0	...
5947705	  807.8	  444.0	 6688.0	...
5947706	  808.1	  443.0	 6690.0	...
5947707	  807.8	  442.7	 6688.0	...
5947708	  807.2	  441.1	 6694.0	...
5947709	  806.7	  439.4	 6703.0	...
5947710	  806.0	  436.7	 6713.0	...
5947711	  806.0	  435.6	 6716.0	...
5947712	  806.0	  434.0	 6718.0	...
5947713	  806.1	  433.1	 6721.0	...
5947714	  805.4	  431.3	 6721.0	...
5947715	  804.3	  430.0	 6722.0	...
5947716	  803.5	  428.8	 6723.0	...
5947717	  803.9	  426.4	 6729.0	...
5947718	  804.7	  423.9	 6733.0	...
5947719	  805.5	  421.7	 6736.0	...
5947720	  805.3	  421.5	 6735.0	...
5947721	  805.6	  420.9	 6738.0	...
5947722	  806.0	  420.3	 6742.0	...
5947723	  805.2	  420.6	 6743.0	...
5947724	  803.9	  421.3	 6742.0	...
5947725	  801.8	  422.1	 6741.0	...
5947726	  800.9	  422.0	 6742.0	...
5947727	  803.1	  421.0	 6741.0	...
5947728	  806.1	  419.5	 6741.0	...
5947729	  810.1	  416.8	 6740.0	...
5947730	  811.1	  414.9	 6740.0	...
5947731	  812.3	  414.6	 6741.0	...
5947732	  812.5	  415.7	 6741.0	...
5947733	  812.8	  416.7	 6744.0	...
5947734	  813.1	  415.7	 6745.0	...
5947735	  813.4	  414.7	 6744.0	...
5947736	  813.3	  413.7	 6742.0	...
5947737	  813.1	  413.2	 6745.0	...
5947738	  812.7	  412.7	 6750.0	...
5947739	  812.3	  412.3	 6754.0	...
5947740	  811.4	  413.0	 6750.0	...
5947741	  810.6	  413.6	 6748.0	...
5947742	  810.8	  413.4	 6747.0	...
5947743	  810.9	  412.2	 6746.0	...
5947744	  811.1	  411.1	 6746.0	...
5947745	  810.7	  410.7	 6744.0	...
5947746	  810.4	  410.7	 6743.0	...
5947747	  809.9	  410.1	 6741.0	...
5947748	  810.0	  409.0	 6740.0	...
5947749	  810.0	  407.9	 6737.0	...
5947750	  809.7	  408.9	 6732.0	...
5947751	  808.6	  410.4	 6724.0	...
EFIX R   5947693	5947751	59	  807.7	  429.8	   6713
SSACC R  5947752
5947752	  808.4	  411.7	 6720.0	...
5947753	  808.6	  411.3	 6719.0	...
5947754	  809.1	  411.2	 6720.0	...
5947755	  809.6	  411.3	 6722.0	...
5947756	  809.9	  411.6	 6715.0	...
5947757	  810.0	  411.9	 6709.0	...
5947758	  810.0	  411.8	 6701.0	...
5947759	  809.9	  411.4	 6700.0	...
5947760	  805.8	  427.8	 6663.0	...
5947761	  801.9	  445.3	 6627.0	...
5947762	  798.0	  463.0	 6594.0	...
5947763	  798.1	  464.4	 6597.0	...
5947764	  798.1	  465.2	 6600.0	...
5947765	  798.1	  465.5	 6600.0	...
5947766	  797.3	  465.2	 6599.0	...
5947767	  796.4	  465.0	 6595.0	...
5947768	  795.7	  465.1	 6591.0	...
ESACC R  5947752	5947768	17	  808.4	  411.7	  795.7	  465.1	   1.15	    145
SFIX R   5947769
5947769	  795.6	  466.1	 6588.0	...
5947770	  795.6	  467.7	 6588.0	...
5947771	  795.7	  469.5	 6590.0	...
5947772	  795.8	  470.4	 6589.0	...
5947773	  795.8	  470.8	 6588.0	...
5947774	  795.9	  471.0	 6586.0	...
5947775	  795.9	  471.1	 6583.0	...
5947776	  796.0	  471.7	 6581.0	...
5947777	  796.1	  472.4	 6581.0	...
5947778	  795.9	  473.2	 6583.0	...
5947779	  795.7	  473.2	 6585.0	...
5947780	  795.3	  473.0	 6584.0	...
5947781	  795.2	  473.1	 6584.0	...
5947782	  795.1	  473.1	 6584.0	...
5947783	  795.1	  473.3	 6584.0	...
5947784	  795.2	  473.2	 6584.0	...
5947785	  795.5	  473.6	 6584.0	...
5947786	  795.9	  473.7	 6583.0	...
5947787	  796.4	  473.6	 6581.0	...
5947788	  796.6	  473.5	 6580.0	...
5947789	  796.3	  473.7	 6579.0	...
5947790	  796.0	  474.1	 6580.0	...
5947791	  795.6	  475.3	 6581.0	...
5947792	  795.7	  476.5	 6582.0	...
5947793	  795.8	  476.7	 6581.0	...
5947794	  795.9	  476.0	 6581.0	...
5947795	  796.1	  475.5	 6579.0	...
5947796	  796.4	  475.6	 6577.0	...
5947797	  796.5	  475.8	 6575.0	...
5947798	  796.5	  475.5	 6578.0	...
5947799	  796.4	  475.4	 6581.0	...
5947800	  796.6	  475.6	 6583.0	...
5947801	  796.8	  476.2	 6582.0	...
5947802	  796.9	  476.7	 6582.0	...
5947803	  797.6	  476.8	 6582.0	...
5947804	  798.2	  476.7	 6582.0	...
5947805	  798.4	  476.7	 6580.0	...
5947806	  797.9	  476.9	 6578.0	...
5947807	  797.3	  477.0	 6576.0	...
5947808	  797.2	  477.2	 6576.0	...
5947809	  797.8	  477.2	 6576.0	...
5947810	  798.5	  477.2	 6577.0	...
5947811	  799.2	  477.0	 6576.0	...
5947812	  799.2	  476.8	 6575.0	...
5947813	  798.5	  477.1	 6575.0	...
5947814	  797.8	  477.6	 6575.0	...
5947815	  797.3	  478.0	 6575.0	...
5947816	  797.7	  477.9	 6575.0	...
5947817	  798.2	  477.6	 6574.0	...
5947818	  798.5	  477.4	 6575.0	...
5947819	  798.7	  477.8	 6576.0	...
5947820	  798.7	  478.3	 6578.0	...
5947821	  798.7	  478.8	 6583.0	...
5947822	  798.7	  478.8	 6587.0	...
5947823	  799.3	  478.9	 6588.0	...
5947824	  799.8	  478.9	 6586.0	...
5947825	  799.8	  479.0	 6583.0	...
5947826	  799.1	  479.0	 6582.0	...
5947827	  798.5	  479.0	 6581.0	...
5947828	  798.5	  478.9	 6579.0	...
5947829	  798.4	  479.0	 6577.0	...
5947830	  798.2	  479.4	 6574.0	...
5947831	  798.3	  479.8	 6574.0	...
5947832	  798.4	  480.0	 6577.0	...
5947833	  798.4	  480.1	 6580.0	...
5947834	  798.4	  480.5	 6580.0	...
5947835	  798.4	  481.0	 6578.0	...
5947836	  798.6	  481.4	 6573.0	...
5947837	  798.4	  481.5	 6571.0	...
5947838	  798.1	  481.1	 6569.0	...
5947839	  797.7	  480.8	 6569.0	...
5947840	  797.7	  480.7	 6570.0	...
5947841	  797.8	  481.1	 6571.0	...
5947842	  797.9	  480.9	 6571.0	...
5947843	  797.9	  480.5	 6571.0	...
5947844	  797.8	  480.1	 6571.0	...
5947845	  797.7	  480.0	 6570.0	...
5947846	  797.0	  479.8	 6569.0	...
5947847	  796.3	  479.6	 6570.0	...
5947848	  795.8	  480.2	 6572.0	...
5947849	  795.8	  481.0	 6575.0	...
5947850	  795.8	  481.7	 6574.0	...
5947851	  795.9	  481.5	 6574.0	...
5947852	  796.2	  481.3	 6573.0	...
5947853	  796.5	  481.5	 6569.0	...
5947854	  796.9	  481.7	 6565.0	...
5947855	  797.2	  482.3	 6560.0	...
5947856	  797.4	  482.6	 6560.0	...
5947857	  797.7	  482.1	 6563.0	...
5947858	  798.1	  481.4	 6565.0	...
5947859	  798.4	  480.8	 6567.0	...
5947860	  798.4	  480.8	 6566.0	...
5947861	  798.3	  480.5	 6565.0	...
5947862	  798.2	  480.0	 6566.0	...
5947863	  798.0	  479.6	 6568.0	...
5947864	  798.0	  479.7	 6570.0	...
5947865	  798.1	  479.8	 6570.0	...
5947866	  798.2	  479.9	 6568.0	...
5947867	  798.3	  480.1	 6565.0	...
5947868	  798.3	  480.1	 6563.0	...
5947869	  798.1	  480.1	 6567.0	...
5947870	  798.0	  480.3	 6572.0	...
5947871	  797.9	  480.5	 6575.0	...
5947872	  797.9	  480.8	 6574.0	...
5947873	  797.9	  480.7	 6573.0	...
5947874	  797.8	  480.9	 6573.0	...
5947875	  797.8	  480.9	 6573.0	...
5947876	  797.9	  480.8	 6572.0	...
MSG	5947877 0000 _ Number On
5947877	  798.0	  480.5	 6573.0	...
5947878	  798.0	  480.2	 6574.0	...
5947879	  798.2	  480.0	 6575.0	...
5947880	  798.6	  479.8	 6576.0	...
5947881	  798.7	  480.1	 6577.0	...
5947882	  798.4	  480.3	 6579.0	...
5947883	  798.0	  480.4	 6580.0	...
5947884	  797.9	  480.3	 6581.0	...
5947885	  797.7	  480.4	 6583.0	...
5947886	  797.6	  480.6	 6584.0	...
5947887	  797.3	  480.8	 6583.0	...
5947888	  797.2	  480.5	 6581.0	...
5947889	  797.0	  480.0	 6580.0	...
5947890	  797.0	  479.4	 6581.0	...
5947891	  797.6	  479.2	 6583.0	...
5947892	  798.3	  479.2	 6583.0	...
5947893	  799.1	  479.3	 6583.0	...
5947894	  799.3	  479.5	 6582.0	...
5947895	  799.5	  479.0	 6582.0	...
5947896	  799.6	  478.5	 6581.0	...
5947897	  799.6	  478.0	 6581.0	...
5947898	  799.6	  477.9	 6580.0	...
5947899	  799.5	  477.8	 6580.0	...
5947900	  799.4	  477.8	 6581.0	...
5947901	  799.3	  477.8	 6581.0	...
5947902	  799.2	  478.1	 6580.0	...
5947903	  799.1	  478.4	 6579.0	...
5947904	  799.1	  478.4	 6579.0	...
5947905	  799.0	  478.1	 6579.0	...
5947906	  798.9	  477.8	 6576.0	...
5947907	  799.1	  478.0	 6573.0	...
5947908	  799.2	  478.1	 6570.0	...
5947909	  798.7	  478.0	 6570.0	...
5947910	  798.0	  477.7	 6571.0	...
5947911	  797.3	  477.4	 6573.0	...
5947912	  798.1	  477.1	 6575.0	...
5947913	  799.0	  476.4	 6576.0	...
5947914	  799.8	  475.9	 6576.0	...
5947915	  799.7	  475.8	 6576.0	...
5947916	  799.6	  476.0	 6579.0	...
5947917	  799.6	  476.3	 6582.0	...
5947918	  799.7	  476.3	 6585.0	...
5947919	  799.6	  476.3	 6584.0	...
5947920	  799.5	  476.4	 6581.0	...
5947921	  799.3	  476.5	 6578.0	...
5947922	  799.1	  476.7	 6576.0	...
5947923	  799.1	  476.9	 6577.0	...
5947924	  799.3	  477.3	 6577.0	...
5947925	  799.5	  477.9	 6576.0	...
5947926	  799.7	  478.3	 6573.0	...
5947927	  799.7	  478.3	 6575.0	...
5947928	  799.7	  477.5	 6579.0	...
5947929	  799.8	  476.9	 6582.0	...
5947930	  800.0	  476.1	 6581.0	...
5947931	  800.5	  475.8	 6579.0	...
5947932	  800.9	  475.7	 6577.0	...
5947933	  801.5	  476.0	 6576.0	...
5947934	  801.7	  476.3	 6577.0	...
5947935	  801.5	  476.7	 6579.0	...
5947936	  801.2	  477.1	 6580.0	...
5947937	  800.9	  477.4	 6581.0	...
5947938	  801.3	  477.6	 6581.0	...
5947939	  801.5	  477.8	 6581.0	...
5947940	  802.6	  478.1	 6586.0	...
5947941	  803.5	  478.4	 6591.0	...
5947942	  804.3	  478.6	 6597.0	...
5947943	  804.3	  478.8	 6597.0	...
5947944	  803.6	  479.0	 6598.0	...
5947945	  803.0	  479.1	 6597.0	...
5947946	  802.5	  479.2	 6597.0	...
5947947	  803.1	  479.0	 6596.0	...
5947948	  803.6	  479.2	 6594.0	...
5947949	  803.2	  479.6	 6591.0	...
5947950	  802.6	  479.7	 6590.0	...
5947951	  802.0	  479.6	 6593.0	...
5947952	  802.3	  478.9	 6597.0	...
5947953	  802.7	  478.6	 6601.0	...
5947954	  803.1	  478.4	 6601.0	...
5947955	  803.3	  478.6	 6602.0	...
5947956	  803.7	  478.8	 6602.0	...
5947957	  803.9	  478.7	 6601.0	...
5947958	  804.0	  478.5	 6600.0	...
5947959	  804.1	  478.4	 6601.0	...
5947960	  804.3	  477.9	 6601.0	...
5947961	  804.4	  477.4	 6601.0	...
5947962	  804.5	  476.9	 6601.0	...
5947963	  804.3	  476.8	 6601.0	...
5947964	  804.2	  477.0	 6602.0	...
5947965	  804.3	  477.1	 6604.0	...
5947966	  804.5	  477.3	 6606.0	...
5947967	  804.7	  477.5	 6605.0	...
5947968	  804.8	  477.5	 6604.0	...
5947969	  804.8	  477.5	 6602.0	...
5947970	  804.8	  477.3	 6603.0	...
5947971	  804.7	  476.7	 6606.0	...
5947972	  804.7	  476.1	 6609.0	...
5947973	  804.8	  475.5	 6611.0	...
5947974	  805.1	  475.3	 6612.0	...
5947975	  805.4	  474.8	 6614.0	...
5947976	  805.4	  474.4	 6615.0	...
5947977	  805.3	  473.5	 6616.0	...
5947978	  805.2	  473.3	 6616.0	...
5947979	  805.4	  473.0	 6616.0	...
5947980	  805.3	  473.5	 6616.0	...
5947981	  805.1	  473.8	 6615.0	...
5947982	  804.9	  474.0	 6615.0	...
5947983	  804.9	  474.0	 6615.0	...
5947984	  804.9	  474.2	 6616.0	...
5947985	  804.9	  474.4	 6618.0	...
5947986	  805.1	  474.1	 6619.0	...
5947987	  805.4	  473.7	 6619.0	...
5947988	  805.7	  473.6	 6619.0	...
5947989	  805.8	  474.1	 6618.0	...
5947990	  805.8	  474.3	 6614.0	...
5947991	  805.3	  474.2	 6609.0	...
5947992	  804.8	  474.0	 6611.0	...
5947993	  804.3	  473.6	 6617.0	...
5947994	  804.2	  473.2	 6623.0	...
5947995	  804.1	  473.0	 6623.0	...
5947996	  804.2	  473.0	 6624.0	...
5947997	  804.4	  472.8	 6624.0	...
5947998	  804.4	  472.2	 6625.0	...
5947999	  804.4	  471.8	 6626.0	...
5948000	  804.2	  471.4	 6626.0	...
5948001	  804.6	  471.3	 6630.0	...
5948002	  805.0	  471.1	 6634.0	...
5948003	  805.2	  471.0	 6639.0	...
5948004	  805.1	  471.0	 6640.0	...
5948005	  805.6	  470.8	 6640.0	...
5948006	  806.4	  470.9	 6640.0	...
5948007	  807.0	  471.1	 6638.0	...
5948008	  806.7	  471.7	 6637.0	...
5948009	  806.3	  472.0	 6639.0	...
5948010	  806.0	  471.7	 6642.0	...
5948011	  805.9	  471.2	 6645.0	...
5948012	  806.1	  471.2	 6645.0	...
5948013	  806.3	  471.7	 6645.0	...
5948014	  806.4	  472.0	 6644.0	...
5948015	  806.3	  471.7	 6644.0	...
5948016	  805.7	  471.5	 6645.0	...
5948017	  805.1	  471.7	 6645.0	...
5948018	  804.6	  471.9	 6645.0	...
5948019	  804.4	  471.9	 6643.0	...
5948020	  804.2	  471.8	 6641.0	...
5948021	  804.3	  471.6	 6643.0	...
5948022	  804.5	  471.5	 6645.0	...
5948023	  804.9	  471.3	 6647.0	...
5948024	  805.2	  470.9	 6648.0	...
5948025	  805.3	  470.7	 6648.0	...
5948026	  805.3	  470.7	 6648.0	...
5948027	  805.4	  470.9	 6648.0	...
5948028	  805.3	  470.5	 6648.0	...
5948029	  804.9	  469.3	 6649.0	...
5948030	  804.5	  468.3	 6650.0	...
5948031	  804.7	  468.2	 6650.0	...
5948032	  805.3	  468.9	 6649.0	...
5948033	  805.9	  469.5	 6648.0	...
5948034	  805.9	  468.4	 6650.0	...
5948035	  805.8	  467.2	 6652.0	...
5948036	  805.7	  466.1	 6656.0	...
5948037	  805.6	  466.1	 6657.0	...
5948038	  805.2	  466.2	 6655.0	...
5948039	  804.6	  466.3	 6652.0	...
5948040	  804.0	  466.4	 6648.0	...
5948041	  803.7	  466.3	 6647.0	...
5948042	  804.4	  466.1	 6647.0	...
EFIX R   5947769	5948042	274	  800.5	  476.2	   6594
SSACC R  5948043
5948043	  805.1	  466.0	 6646.0	...
5948044	  805.9	  466.2	 6645.0	...
5948045	  805.9	  466.6	 6644.0	...
5948046	  806.0	  467.0	 6644.0	...
5948047	  806.1	  467.9	 6645.0	...
5948048	  806.3	  468.6	 6646.0	...
5948049	  806.4	  468.3	 6646.0	...
5948050	  806.8	  466.3	 6647.0	...
5948051	  811.8	  447.4	 6687.0	...
5948052	  817.9	  428.5	 6735.0	...
5948053	  823.5	  410.6	 6782.0	...
5948054	  823.4	  410.0	 6788.0	...
5948055	  821.2	  411.5	 6785.0	...
5948056	  818.4	  417.2	 6775.0	...
5948057	  817.2	  424.0	 6758.0	...
5948058	  816.9	  434.9	 6731.0	...
5948059	  817.2	  446.2	 6696.0	...
5948060	  818.1	  463.1	 6649.0	...
5948061	  819.5	  483.4	 6593.0	...
5948062	  820.5	  508.6	 6522.0	...
5948063	  821.1	  536.2	 6448.0	...
5948064	  821.6	  568.8	 6349.0	...
5948065	  823.3	  604.7	 6246.0	...
5948066	  825.1	  645.4	 6123.0	...
5948067	  827.2	  688.2	 5999.0	...
5948068	  829.8	  736.6	 5852.0	...
5948069	  833.1	  788.4	 5697.0	...
5948070	  836.9	  846.1	 5528.0	...
5948071	  842.8	  904.3	 5365.0	...
5948072	  849.1	  966.9	 5182.0	...
5948073	  857.1	 1030.4	 4994.0	...
5948074	  866.0	 1099.3	 4798.0	...
5948075	  874.4	 1172.7	 4607.0	...
5948076	  880.9	 1249.7	 4410.0	...
5948077	  885.5	 1328.2	 4209.0	...
5948078	  890.4	 1406.6	 3997.0	...
5948079	  895.9	 1488.1	 3786.0	...
5948080	  899.6	 1572.7	 3569.0	...
5948081	  902.0	 1660.5	 3356.0	...
5948082	  902.2	 1748.8	 3138.0	...
5948083	  903.3	 1836.1	 2917.0	...
5948084	  909.0	 1923.4	 2699.0	...
5948085	  914.5	 2011.9	 2486.0	...
5948086	  918.5	 2072.6	 2347.0	...
5948087	  918.0	 2103.3	 2276.0	...
5948088	  918.0	 2103.3	 2276.0	...
SBLINK R 5948089
5948089	   .	   .	    0.0	...
5948090	   .	   .	    0.0	...
5948091	   .	   .	    0.0	...
5948092	   .	   .	    0.0	...
5948093	   .	   .	    0.0	...
5948094	   .	   .	    0.0	...
5948095	   .	   .	    0.0	...
5948096	   .	   .	    0.0	...
5948097	   .	   .	    0.0	...
5948098	   .	   .	    0.0	...
5948099	   .	   .	    0.0	...
5948100	   .	   .	    0.0	...
5948101	   .	   .	    0.0	...
5948102	   .	   .	    0.0	...
5948103	   .	   .	    0.0	...
5948104	   .	   .	    0.0	...
5948105	   .	   .	    0.0	...
5948106	   .	   .	    0.0	...
5948107	   .	   .	    0.0	...
5948108	   .	   .	    0.0	...
5948109	   .	   .	    0.0	...
5948110	   .	   .	    0.0	...
5948111	   .	   .	    0.0	...
5948112	   .	   .	    0.0	...
5948113	   .	   .	    0.0	...
5948114	   .	   .	    0.0	...
5948115	   .	   .	    0.0	...
5948116	   .	   .	    0.0	...
5948117	   .	   .	    0.0	...
5948118	   .	   .	    0.0	...
5948119	   .	   .	    0.0	...
5948120	   .	   .	    0.0	...
5948121	   .	   .	    0.0	...
5948122	   .	   .	    0.0	...
5948123	   .	   .	    0.0	...
5948124	   .	   .	    0.0	...
5948125	   .	   .	    0.0	...
5948126	   .	   .	    0.0	...
5948127	   .	   .	    0.0	...
5948128	   .	   .	    0.0	...
5948129	   .	   .	    0.0	...
5948130	   .	   .	    0.0	...
5948131	   .	   .	    0.0	...
5948132	   .	   .	    0.0	...
5948133	   .	   .	    0.0	...
5948134	   .	   .	    0.0	...
5948135	   .	   .	    0.0	...
5948136	   .	   .	    0.0	...
5948137	   .	   .	    0.0	...
5948138	   .	   .	    0.0	...
5948139	   .	   .	    0.0	...
5948140	   .	   .	    0.0	...
5948141	   .	   .	    0.0	...
5948142	   .	   .	    0.0	...
5948143	   .	   .	    0.0	...
5948144	   .	   .	    0.0	...
5948145	   .	   .	    0.0	...
5948146	   .	   .	    0.0	...
5948147	   .	   .	    0.0	...
5948148	   .	   .	    0.0	...
5948149	   .	   .	    0.0	...
5948150	   .	   .	    0.0	...
5948151	   .	   .	    0.0	...
5948152	   .	   .	    0.0	...
5948153	   .	   .	    0.0	...
5948154	   .	   .	    0.0	...
5948155	   .	   .	    0.0	...
5948156	   .	   .	    0.0	...
5948157	   .	   .	    0.0	...
5948158	   .	   .	    0.0	...
5948159	   .	   .	    0.0	...
5948160	   .	   .	    0.0	...
5948161	   .	   .	    0.0	...
5948162	   .	   .	    0.0	...
5948163	   .	   .	    0.0	...
5948164	   .	   .	    0.0	...
5948165	   .	   .	    0.0	...
5948166	   .	   .	    0.0	...
5948167	   .	   .	    0.0	...
5948168	   .	   .	    0.0	...
5948169	   .	   .	    0.0	...
5948170	   .	   .	    0.0	...
5948171	   .	   .	    0.0	...
5948172	   .	   .	    0.0	...
5948173	   .	   .	    0.0	...
5948174	   .	   .	    0.0	...
5948175	   .	   .	    0.0	...
5948176	   .	   .	    0.0	...
5948177	   .	   .	    0.0	...
5948178	   .	   .	    0.0	...
MSG	5948179 0000 _ Number Off
5948179	   .	   .	    0.0	...
5948180	   .	   .	    0.0	...
5948181	   .	   .	    0.0	...
5948182	   .	   .	    0.0	...
5948183	   .	   .	    0.0	...
5948184	   .	   .	    0.0	...
5948185	   .	   .	    0.0	...
5948186	   .	   .	    0.0	...
5948187	   .	   .	    0.0	...
5948188	   .	   .	    0.0	...
5948189	   .	   .	    0.0	...
5948190	   .	   .	    0.0	...
5948191	   .	   .	    0.0	...
5948192	   .	   .	    0.0	...
5948193	   .	   .	    0.0	...
5948194	   .	   .	    0.0	...
5948195	   .	   .	    0.0	...
5948196	   .	   .	    0.0	...
5948197	   .	   .	    0.0	...
5948198	   .	   .	    0.0	...
5948199	   .	   .	    0.0	...
5948200	   .	   .	    0.0	...
5948201	   .	   .	    0.0	...
5948202	   .	   .	    0.0	...
5948203	   .	   .	    0.0	...
5948204	   .	   .	    0.0	...
5948205	   .	   .	    0.0	...
5948206	   .	   .	    0.0	...
5948207	   .	   .	    0.0	...
5948208	   .	   .	    0.0	...
5948209	   .	   .	    0.0	...
EBLINK R 5948089	5948209	121
5948210	  933.3	 2048.8	 2394.0	...
5948211	  933.3	 2048.8	 2394.0	...
5948212	  929.0	 2036.7	 2417.0	...
5948213	  922.7	 2010.3	 2465.0	...
5948214	  916.6	 1971.4	 2545.0	...
5948215	  915.1	 1929.8	 2632.0	...
5948216	  911.8	 1890.8	 2725.0	...
5948217	  908.4	 1852.4	 2814.0	...
5948218	  902.8	 1817.5	 2901.0	...
5948219	  900.2	 1782.3	 2985.0	...
5948220	  897.6	 1747.7	 3067.0	...
5948221	  896.1	 1713.1	 3147.0	...
5948222	  895.2	 1680.0	 3223.0	...
5948223	  893.4	 1644.6	 3306.0	...
5948224	  892.5	 1613.1	 3376.0	...
5948225	  906.6	 1575.9	 3462.0	...
5948226	  921.6	 1542.7	 3535.0	...
5948227	  933.6	 1507.5	 3616.0	...
5948228	  930.4	 1479.1	 3683.0	...
5948229	  927.2	 1451.7	 3754.0	...
5948230	  925.8	 1424.0	 3827.0	...
5948231	  923.0	 1401.8	 3884.0	...
5948232	  918.8	 1376.3	 3949.0	...
5948233	  915.8	 1351.8	 4013.0	...
5948234	  912.5	 1326.6	 4075.0	...
5948235	  909.0	 1302.3	 4139.0	...
5948236	  904.8	 1279.5	 4203.0	...
5948237	  902.0	 1253.8	 4280.0	...
5948238	  898.0	 1232.0	 4340.0	...
5948239	  894.6	 1210.6	 4401.0	...
5948240	  889.7	 1193.5	 4440.0	...
5948241	  886.0	 1174.4	 4494.0	...
5948242	  879.9	 1155.8	 4538.0	...
5948243	  875.0	 1135.1	 4596.0	...
5948244	  871.4	 1116.0	 4636.0	...
5948245	  868.2	 1096.5	 4690.0	...
5948246	  860.7	 1077.7	 4739.0	...
5948247	  852.7	 1061.5	 4787.0	...
5948248	  846.2	 1043.9	 4834.0	...
5948249	  840.5	 1027.8	 4877.0	...
5948250	  835.6	 1009.7	 4933.0	...
5948251	  830.9	  992.4	 4982.0	...
5948252	  829.8	  973.5	 5041.0	...
5948253	  828.8	  956.8	 5087.0	...
5948254	  828.0	  939.8	 5140.0	...
5948255	  827.3	  923.8	 5188.0	...
5948256	  829.6	  904.6	 5245.0	...
5948257	  831.9	  888.5	 5290.0	...
5948258	  831.5	  873.6	 5335.0	...
5948259	  828.1	  861.0	 5380.0	...
5948260	  824.7	  848.1	 5418.0	...
5948261	  824.9	  833.4	 5465.0	...
5948262	  825.2	  818.7	 5503.0	...
5948263	  825.4	  805.5	 5551.0	...
5948264	  827.9	  789.3	 5590.0	...
5948265	  830.4	  773.9	 5636.0	...
5948266	  829.0	  761.0	 5666.0	...
5948267	  824.1	  750.1	 5701.0	...
5948268	  819.7	  740.7	 5726.0	...
5948269	  819.7	  727.9	 5762.0	...
5948270	  819.7	  717.0	 5796.0	...
5948271	  820.0	  705.9	 5829.0	...
5948272	  819.8	  695.0	 5865.0	...
5948273	  819.6	  683.6	 5903.0	...
5948274	  818.6	  672.5	 5938.0	...
5948275	  818.0	  661.8	 5969.0	...
5948276	  817.5	  652.4	 5992.0	...
5948277	  816.9	  642.6	 6015.0	...
5948278	  815.9	  633.4	 6041.0	...
5948279	  814.6	  623.3	 6068.0	...
5948280	  813.5	  615.1	 6095.0	...
5948281	  813.1	  605.5	 6124.0	...
5948282	  813.4	  597.2	 6145.0	...
5948283	  813.7	  587.7	 6175.0	...
5948284	  813.5	  579.5	 6199.0	...
5948285	  813.5	  570.3	 6233.0	...
5948286	  813.5	  562.4	 6252.0	...
5948287	  813.3	  554.9	 6272.0	...
5948288	  813.6	  549.4	 6283.0	...
5948289	  813.7	  542.3	 6305.0	...
5948290	  813.9	  535.8	 6325.0	...
5948291	  813.1	  528.2	 6349.0	...
5948292	  813.1	  522.1	 6369.0	...
5948293	  813.1	  515.5	 6390.0	...
5948294	  813.0	  508.6	 6411.0	...
5948295	  813.1	  502.3	 6425.0	...
5948296	  813.1	  496.2	 6442.0	...
5948297	  813.2	  491.8	 6452.0	...
5948298	  812.3	  487.5	 6467.0	...
5948299	  811.7	  483.2	 6476.0	...
5948300	  811.2	  479.1	 6487.0	...
5948301	  811.7	  474.0	 6500.0	...
5948302	  812.2	  468.7	 6515.0	...
5948303	  812.6	  463.5	 6528.0	...
5948304	  812.3	  460.4	 6538.0	...
5948305	  812.6	  455.6	 6553.0	...
ESACC R  5948043	5948305	263	  805.1	  466.0	  812.6	  455.6	   0.27	   1426
SFIX R   5948306
5948306	  812.9	  450.9	 6565.0	...
5948307	  813.6	  446.0	 6571.0	...
5948308	  813.6	  443.1	 6577.0	...
5948309	  813.7	  440.7	 6584.0	...
5948310	  813.1	  436.9	 6597.0	...
5948311	  812.6	  433.3	 6607.0	...
5948312	  812.2	  430.0	 6620.0	...
5948313	  812.3	  427.6	 6628.0	...
5948314	  812.6	  425.5	 6631.0	...
5948315	  811.2	  423.7	 6632.0	...
5948316	  809.9	  422.6	 6632.0	...
5948317	  808.8	  419.9	 6641.0	...
5948318	  809.5	  416.9	 6651.0	...
5948319	  809.8	  414.0	 6661.0	...
5948320	  810.1	  414.2	 6664.0	...
5948321	  810.4	  414.3	 6665.0	...
5948322	  810.2	  411.0	 6671.0	...
5948323	  809.5	  407.6	 6677.0	...
5948324	  808.6	  403.6	 6685.0	...
5948325	  808.9	  403.0	 6686.0	...
5948326	  809.5	  402.3	 6688.0	...
5948327	  809.9	  402.2	 6687.0	...
5948328	  809.2	  401.8	 6682.0	...
5948329	  808.7	  401.1	 6677.0	...
5948330	  809.2	  399.9	 6675.0	...
5948331	  809.8	  398.7	 6678.0	...
5948332	  810.5	  397.8	 6680.0	...
5948333	  811.0	  399.2	 6678.0	...
5948334	  811.8	  401.1	 6676.0	...
5948335	  813.5	  401.2	 6674.0	...
5948336	  814.6	  399.4	 6673.0	...
5948337	  814.4	  398.2	 6673.0	...
5948338	  813.4	  399.1	 6673.0	...
5948339	  812.3	  400.1	 6674.0	...
5948340	  812.1	  400.5	 6674.0	...
5948341	  812.4	  400.5	 6674.0	...
5948342	  812.5	  399.0	 6674.0	...
5948343	  812.4	  397.6	 6674.0	...
5948344	  811.9	  395.1	 6677.0	...
5948345	  811.6	  394.6	 6681.0	...
5948346	  811.4	  394.5	 6680.0	...
5948347	  810.8	  396.9	 6671.0	...
5948348	  810.3	  398.7	 6662.0	...
EFIX R   5948306	5948348	43	  811.3	  410.8	   6656
SSACC R  5948349
5948349	  810.1	  399.3	 6659.0	...
5948350	  810.4	  398.6	 6659.0	...
5948351	  810.7	  397.9	 6660.0	...
5948352	  810.8	  396.8	 6663.0	...
5948353	  811.0	  396.2	 6666.0	...
5948354	  811.2	  395.5	 6662.0	...
5948355	  812.3	  395.2	 6655.0	...
5948356	  813.3	  394.5	 6647.0	...
5948357	  809.3	  410.7	 6605.0	...
5948358	  803.5	  429.2	 6563.0	...
5948359	  797.8	  447.8	 6523.0	...
5948360	  797.2	  449.3	 6523.0	...
5948361	  797.8	  450.4	 6521.0	...
5948362	  798.2	  451.7	 6519.0	...
5948363	  798.3	  453.1	 6516.0	...
5948364	  798.1	  453.6	 6516.0	...
5948365	  797.8	  454.1	 6517.0	...
ESACC R  5948349	5948365	17	  810.1	  399.3	  797.8	  454.1	   1.18	    154
SFIX R   5948366
5948366	  797.7	  454.2	 6518.0	...
5948367	  797.8	  454.2	 6517.0	...
5948368	  798.0	  455.2	 6515.0	...
5948369	  798.1	  456.4	 6512.0	...
5948370	  798.0	  457.7	 6510.0	...
5948371	  797.9	  457.8	 6509.0	...
5948372	  798.0	  458.7	 6507.0	...
5948373	  797.7	  459.7	 6507.0	...
5948374	  797.5	  460.8	 6508.0	...
5948375	  797.2	  460.9	 6509.0	...
5948376	  797.6	  461.1	 6509.0	...
5948377	  798.1	  462.4	 6509.0	...
5948378	  798.4	  463.6	 6508.0	...
5948379	  798.4	  464.3	 6506.0	...
5948380	  798.5	  463.9	 6504.0	...
5948381	  798.8	  463.7	 6502.0	...
5948382	  799.5	  464.0	 6501.0	...
5948383	  799.9	  464.2	 6500.0	...
5948384	  799.6	  464.4	 6499.0	...
5948385	  798.9	  465.0	 6499.0	...
5948386	  798.2	  465.6	 6499.0	...
5948387	  798.9	  466.1	 6501.0	...
5948388	  799.4	  466.0	 6501.0	...
5948389	  800.4	  466.1	 6500.0	...
5948390	  800.9	  466.3	 6500.0	...
5948391	  801.8	  466.5	 6497.0	...
5948392	  802.2	  466.5	 6494.0	...
5948393	  802.7	  466.7	 6490.0	...
5948394	  802.7	  467.1	 6490.0	...
5948395	  802.5	  467.5	 6491.0	...
5948396	  802.2	  467.7	 6491.0	...
5948397	  802.0	  467.8	 6491.0	...
5948398	  802.2	  467.8	 6492.0	...
5948399	  802.4	  468.0	 6495.0	...
5948400	  802.7	  468.3	 6497.0	...
5948401	  802.8	  468.7	 6493.0	...
5948402	  801.6	  469.1	 6488.0	...
5948403	  800.5	  469.5	 6483.0	...
5948404	  799.7	  469.7	 6483.0	...
5948405	  800.0	  470.0	 6483.0	...
5948406	  800.7	  470.3	 6482.0	...
5948407	  801.1	  470.5	 6481.0	...
5948408	  801.7	  470.5	 6481.0	...
5948409	  802.0	  470.3	 6481.0	...
5948410	  802.5	  470.2	 6480.0	...
5948411	  802.6	  470.1	 6481.0	...
5948412	  801.9	  470.3	 6482.0	...
5948413	  800.9	  470.3	 6483.0	...
5948414	  799.8	  470.3	 6481.0	...
5948415	  799.7	  470.1	 6480.0	...
5948416	  799.6	  469.9	 6482.0	...
5948417	  799.8	  470.4	 6487.0	...
5948418	  800.0	  470.9	 6493.0	...
5948419	  800.1	  471.4	 6495.0	...
5948420	  800.1	  471.5	 6494.0	...
5948421	  800.2	  471.8	 6493.0	...
5948422	  800.1	  472.2	 6493.0	...
5948423	  799.9	  471.9	 6491.0	...
5948424	  799.7	  471.1	 6489.0	...
5948425	  799.8	  470.3	 6486.0	...
5948426	  799.6	  470.6	 6483.0	...
5948427	  799.3	  470.8	 6482.0	...
5948428	  799.0	  471.0	 6481.0	...
5948429	  799.1	  471.5	 6479.0	...
5948430	  799.3	  472.0	 6476.0	...
5948431	  799.5	  472.4	 6473.0	...
5948432	  799.5	  472.4	 6472.0	...
5948433	  799.3	  472.5	 6470.0	...
5948434	  799.2	  472.7	 6469.0	...
5948435	  799.3	  472.5	 6470.0	...
5948436	  799.2	  472.0	 6472.0	...
5948437	  799.1	  471.5	 6474.0	...
5948438	  799.1	  471.8	 6475.0	...
5948439	  799.2	  472.0	 6474.0	...
5948440	  799.3	  472.1	 6472.0	...
5948441	  799.4	  471.5	 6470.0	...
5948442	  799.5	  471.1	 6469.0	...
5948443	  799.5	  471.3	 6467.0	...
5948444	  799.4	  471.7	 6465.0	...
5948445	  799.0	  472.1	 6464.0	...
5948446	  798.6	  472.1	 6463.0	...
5948447	  798.5	  472.7	 6461.0	...
5948448	  798.7	  473.4	 6459.0	...
5948449	  799.6	  473.9	 6463.0	...
5948450	  800.3	  473.6	 6469.0	...
5948451	  800.8	  473.3	 6469.0	...
5948452	  800.5	  473.1	 6464.0	...
5948453	  800.4	  472.9	 6460.0	...
5948454	  800.4	  472.7	 6462.0	...
5948455	  799.8	  473.1	 6463.0	...
5948456	  798.8	  473.5	 6461.0	...
5948457	  797.8	  473.9	 6460.0	...
5948458	  797.3	  474.0	 6459.0	...
5948459	  797.1	  474.1	 6456.0	...
5948460	  797.7	  474.4	 6454.0	...
5948461	  798.6	  474.6	 6453.0	...
5948462	  799.6	  474.7	 6452.0	...
5948463	  799.8	  474.7	 6451.0	...
5948464	  799.9	  474.3	 6453.0	...
5948465	  799.9	  474.0	 6455.0	...
5948466	  799.9	  474.2	 6458.0	...
5948467	  799.9	  474.8	 6458.0	...
5948468	  799.9	  474.9	 6458.0	...
5948469	  800.0	  474.5	 6457.0	...
5948470	  800.0	  474.0	 6457.0	...
5948471	  799.9	  473.9	 6457.0	...
5948472	  799.8	  474.0	 6458.0	...
5948473	  799.8	  474.1	 6458.0	...
5948474	  799.7	  474.5	 6459.0	...
5948475	  799.7	  475.0	 6457.0	...
5948476	  799.7	  475.4	 6455.0	...
5948477	  799.6	  475.6	 6452.0	...
5948478	  799.3	  475.7	 6450.0	...
5948479	  799.0	  475.7	 6451.0	...
5948480	  798.7	  475.8	 6452.0	...
5948481	  798.9	  475.6	 6453.0	...
5948482	  799.2	  475.5	 6452.0	...
5948483	  799.4	  475.4	 6448.0	...
5948484	  799.3	  475.4	 6443.0	...
5948485	  799.2	  475.2	 6439.0	...
5948486	  799.3	  475.9	 6439.0	...
5948487	  799.8	  476.7	 6441.0	...
5948488	  800.2	  476.7	 6448.0	...
5948489	  800.5	  475.8	 6455.0	...
5948490	  800.4	  475.0	 6461.0	...
5948491	  800.5	  475.0	 6462.0	...
5948492	  800.4	  474.8	 6462.0	...
5948493	  800.3	  474.7	 6460.0	...
5948494	  800.2	  475.1	 6455.0	...
5948495	  800.0	  475.4	 6451.0	...
5948496	  800.0	  475.8	 6448.0	...
5948497	  800.0	  475.6	 6449.0	...
5948498	  800.1	  475.3	 6451.0	...
5948499	  799.6	  474.8	 6451.0	...
5948500	  798.8	  474.9	 6451.0	...
5948501	  798.1	  475.5	 6450.0	...
5948502	  798.6	  475.7	 6450.0	...
5948503	  799.3	  475.4	 6453.0	...
5948504	  800.1	  475.2	 6456.0	...
5948505	  800.2	  475.2	 6458.0	...
5948506	  800.2	  475.0	 6455.0	...
5948507	  800.2	  474.7	 6451.0	...
5948508	  800.1	  474.3	 6448.0	...
5948509	  799.4	  473.9	 6448.0	...
5948510	  798.7	  473.5	 6448.0	...
5948511	  798.4	  473.4	 6449.0	...
5948512	  798.5	  473.5	 6449.0	...
5948513	  798.7	  474.0	 6450.0	...
5948514	  798.7	  474.4	 6452.0	...
5948515	  798.7	  474.7	 6453.0	...
5948516	  798.6	  474.8	 6453.0	...
5948517	  798.9	  474.8	 6454.0	...
5948518	  799.4	  474.9	 6455.0	...
5948519	  800.1	  474.8	 6456.0	...
5948520	  800.3	  474.8	 6457.0	...
5948521	  800.5	  474.8	 6458.0	...
5948522	  800.5	  474.8	 6460.0	...
5948523	  800.4	  474.7	 6463.0	...
5948524	  800.3	  474.5	 6464.0	...
5948525	  800.2	  474.2	 6462.0	...
5948526	  800.2	  474.0	 6459.0	...
5948527	  800.2	  474.0	 6455.0	...
5948528	  800.2	  474.1	 6456.0	...
5948529	  800.2	  474.4	 6456.0	...
5948530	  800.2	  474.7	 6456.0	...
5948531	  800.1	  474.7	 6459.0	...
5948532	  800.1	  474.8	 6462.0	...
5948533	  800.2	  473.9	 6465.0	...
5948534	  800.2	  473.0	 6463.0	...
5948535	  800.6	  472.2	 6460.0	...
5948536	  801.0	  472.5	 6458.0	...
5948537	  801.3	  472.7	 6458.0	...
5948538	  800.7	  472.9	 6457.0	...
5948539	  800.0	  473.2	 6456.0	...
5948540	  799.2	  473.5	 6456.0	...
5948541	  798.9	  473.7	 6461.0	...
5948542	  798.6	  473.7	 6466.0	...
5948543	  798.5	  474.2	 6470.0	...
5948544	  799.1	  474.6	 6470.0	...
5948545	  799.9	  475.1	 6468.0	...
5948546	  800.8	  475.1	 6467.0	...
5948547	  801.0	  475.2	 6466.0	...
5948548	  800.7	  475.3	 6465.0	...
5948549	  800.2	  475.4	 6465.0	...
5948550	  799.8	  475.7	 6467.0	...
5948551	  799.9	  475.8	 6469.0	...
5948552	  799.9	  476.0	 6471.0	...
5948553	  799.6	  476.1	 6472.0	...
5948554	  799.3	  476.2	 6472.0	...
5948555	  798.9	  476.4	 6471.0	...
5948556	  798.7	  476.7	 6472.0	...
5948557	  799.3	  476.6	 6472.0	...
5948558	  800.1	  476.5	 6471.0	...
5948559	  800.9	  476.4	 6473.0	...
5948560	  801.0	  476.4	 6476.0	...
5948561	  801.1	  476.5	 6479.0	...
5948562	  801.1	  476.4	 6478.0	...
5948563	  800.6	  476.2	 6477.0	...
5948564	  799.7	  475.9	 6477.0	...
5948565	  798.9	  475.9	 6479.0	...
5948566	  798.7	  475.8	 6481.0	...
5948567	  798.9	  476.8	 6482.0	...
5948568	  799.1	  477.8	 6482.0	...
5948569	  798.9	  476.7	 6484.0	...
5948570	  798.7	  474.6	 6486.0	...
5948571	  798.6	  473.0	 6487.0	...
5948572	  798.9	  473.6	 6485.0	...
5948573	  799.5	  474.1	 6482.0	...
5948574	  799.9	  473.7	 6482.0	...
5948575	  800.3	  473.4	 6483.0	...
5948576	  800.3	  473.0	 6484.0	...
5948577	  800.4	  473.4	 6484.0	...
5948578	  800.4	  473.7	 6483.0	...
5948579	  800.5	  474.0	 6482.0	...
5948580	  800.8	  474.1	 6483.0	...
5948581	  801.2	  474.2	 6486.0	...
5948582	  801.7	  474.4	 6488.0	...
5948583	  801.8	  474.2	 6488.0	...
5948584	  801.7	  474.1	 6488.0	...
5948585	  801.2	  474.0	 6488.0	...
5948586	  800.6	  473.8	 6489.0	...
5948587	  800.3	  473.2	 6489.0	...
5948588	  800.5	  472.5	 6489.0	...
5948589	  801.0	  472.3	 6489.0	...
5948590	  801.6	  472.1	 6489.0	...
5948591	  801.6	  471.8	 6489.0	...
5948592	  801.5	  471.5	 6490.0	...
5948593	  801.8	  471.3	 6491.0	...
5948594	  802.3	  471.2	 6491.0	...
5948595	  803.0	  471.2	 6494.0	...
5948596	  803.0	  471.2	 6497.0	...
5948597	  803.0	  471.3	 6499.0	...
5948598	  802.8	  471.4	 6497.0	...
5948599	  802.8	  471.5	 6494.0	...
5948600	  802.8	  471.6	 6493.0	...
5948601	  802.6	  471.6	 6498.0	...
5948602	  802.4	  471.6	 6503.0	...
5948603	  802.4	  471.5	 6508.0	...
5948604	  802.6	  471.3	 6509.0	...
5948605	  802.8	  471.1	 6509.0	...
5948606	  802.7	  470.8	 6510.0	...
5948607	  802.6	  470.6	 6510.0	...
5948608	  802.4	  470.6	 6511.0	...
5948609	  802.3	  470.8	 6512.0	...
5948610	  802.9	  471.0	 6512.0	...
5948611	  803.5	  471.2	 6510.0	...
5948612	  804.2	  471.4	 6506.0	...
5948613	  804.5	  471.6	 6502.0	...
5948614	  804.7	  471.4	 6500.0	...
5948615	  804.7	  471.9	 6498.0	...
5948616	  804.3	  472.5	 6497.0	...
5948617	  803.9	  472.6	 6502.0	...
5948618	  803.7	  472.0	 6507.0	...
5948619	  804.1	  471.3	 6512.0	...
5948620	  804.5	  471.1	 6515.0	...
5948621	  804.9	  470.8	 6518.0	...
5948622	  804.8	  470.7	 6520.0	...
5948623	  805.0	  470.5	 6520.0	...
5948624	  805.3	  470.3	 6519.0	...
5948625	  805.5	  469.8	 6518.0	...
5948626	  805.6	  469.5	 6517.0	...
5948627	  805.6	  469.4	 6516.0	...
5948628	  805.3	  470.1	 6515.0	...
5948629	  804.9	  470.7	 6514.0	...
5948630	  804.5	  471.2	 6514.0	...
5948631	  804.6	  471.2	 6513.0	...
5948632	  804.7	  471.2	 6513.0	...
5948633	  804.6	  471.2	 6512.0	...
5948634	  804.2	  471.1	 6512.0	...
5948635	  803.7	  471.1	 6512.0	...
5948636	  803.5	  470.9	 6512.0	...
5948637	  803.4	  470.8	 6512.0	...
5948638	  803.3	  471.2	 6512.0	...
5948639	  804.1	  471.6	 6514.0	...
5948640	  805.0	  472.0	 6515.0	...
5948641	  805.6	  471.9	 6517.0	...
5948642	  805.4	  471.7	 6519.0	...
5948643	  805.1	  471.6	 6521.0	...
5948644	  805.0	  471.4	 6518.0	...
5948645	  805.0	  471.3	 6514.0	...
5948646	  805.1	  471.3	 6509.0	...
5948647	  805.1	  471.3	 6512.0	...
5948648	  805.1	  471.4	 6515.0	...
5948649	  805.2	  471.4	 6518.0	...
5948650	  806.3	  471.4	 6522.0	...
5948651	  807.4	  471.5	 6526.0	...
5948652	  808.3	  471.5	 6530.0	...
5948653	  807.9	  471.7	 6531.0	...
5948654	  807.4	  471.7	 6527.0	...
5948655	  806.8	  471.3	 6523.0	...
5948656	  806.6	  470.9	 6519.0	...
5948657	  806.5	  470.4	 6519.0	...
5948658	  806.8	  470.3	 6520.0	...
5948659	  807.1	  470.2	 6521.0	...
5948660	  807.3	  470.2	 6522.0	...
5948661	  807.5	  470.3	 6522.0	...
5948662	  807.5	  470.4	 6522.0	...
5948663	  807.5	  470.4	 6522.0	...
5948664	  807.4	  470.2	 6522.0	...
5948665	  807.2	  469.9	 6523.0	...
5948666	  807.1	  469.6	 6524.0	...
5948667	  807.0	  469.5	 6525.0	...
5948668	  807.2	  469.7	 6526.0	...
5948669	  807.5	  470.0	 6529.0	...
5948670	  807.8	  470.1	 6532.0	...
5948671	  807.9	  469.7	 6535.0	...
5948672	  809.1	  469.6	 6535.0	...
5948673	  810.3	  469.9	 6534.0	...
5948674	  811.4	  470.5	 6533.0	...
5948675	  811.1	  471.3	 6532.0	...
5948676	  810.8	  471.8	 6532.0	...
5948677	  810.6	  471.9	 6532.0	...
5948678	  810.0	  471.8	 6532.0	...
5948679	  809.3	  471.7	 6532.0	...
5948680	  808.7	  471.9	 6530.0	...
5948681	  808.6	  471.6	 6529.0	...
5948682	  808.6	  471.2	 6530.0	...
5948683	  808.6	  470.7	 6532.0	...
5948684	  808.6	  470.7	 6533.0	...
5948685	  808.7	  470.8	 6533.0	...
5948686	  808.9	  470.9	 6532.0	...
5948687	  809.0	  470.7	 6532.0	...
5948688	  809.2	  470.6	 6532.0	...
EFIX R   5948366	5948688	323	  801.6	  471.8	   6486
SSACC R  5948689
5948689	  809.3	  470.6	 6535.0	...
5948690	  809.4	  470.8	 6538.0	...
5948691	  809.0	  471.2	 6540.0	...
5948692	  808.8	  471.9	 6537.0	...
5948693	  809.0	  472.5	 6533.0	...
5948694	  810.5	  471.7	 6530.0	...
5948695	  813.3	  470.0	 6531.0	...
5948696	  815.6	  468.5	 6533.0	...
5948697	  819.3	  466.0	 6535.0	...
5948698	  829.7	  441.0	 6578.0	...
5948699	  839.9	  416.2	 6623.0	...
5948700	  849.5	  392.9	 6674.0	...
5948701	  851.2	  391.5	 6682.0	...
5948702	  852.7	  390.2	 6684.0	...
5948703	  852.9	  393.2	 6673.0	...
5948704	  853.1	  398.0	 6647.0	...
5948705	  854.4	  410.4	 6600.0	...
5948706	  856.0	  426.8	 6537.0	...
5948707	  858.7	  452.1	 6459.0	...
5948708	  861.8	  481.9	 6368.0	...
5948709	  863.9	  518.2	 6254.0	...
5948710	  865.1	  559.1	 6119.0	...
5948711	  865.4	  602.8	 5976.0	...
5948712	  867.4	  650.1	 5827.0	...
5948713	  870.5	  700.3	 5674.0	...
5948714	  874.9	  757.2	 5498.0	...
5948715	  879.1	  816.3	 5318.0	...
5948716	  883.4	  883.6	 5114.0	...
5948717	  888.9	  951.0	 4919.0	...
5948718	  894.3	 1025.1	 4716.0	...
5948719	  902.2	 1098.2	 4513.0	...
5948720	  908.7	 1175.4	 4299.0	...
5948721	  916.3	 1256.8	 4076.0	...
5948722	  923.6	 1341.4	 3858.0	...
5948723	  929.6	 1428.9	 3636.0	...
5948724	  933.8	 1515.8	 3408.0	...
5948725	  938.5	 1604.9	 3179.0	...
5948726	  942.4	 1695.8	 2952.0	...
5948727	  950.2	 1785.7	 2724.0	...
5948728	  958.1	 1877.2	 2503.0	...
5948729	  966.0	 1938.2	 2356.0	...
5948730	  969.8	 1970.4	 2291.0	...
5948731	  969.8	 1970.4	 2291.0	...
SBLINK R 5948732
5948732	   .	   .	    0.0	...
5948733	   .	   .	    0.0	...
5948734	   .	   .	    0.0	...
5948735	   .	   .	    0.0	...
5948736	   .	   .	    0.0	...
5948737	   .	   .	    0.0	...
5948738	   .	   .	    0.0	...
5948739	   .	   .	    0.0	...
5948740	   .	   .	    0.0	...
5948741	   .	   .	    0.0	...
5948742	   .	   .	    0.0	...
5948743	   .	   .	    0.0	...
5948744	   .	   .	    0.0	...
5948745	   .	   .	    0.0	...
5948746	   .	   .	    0.0	...
5948747	   .	   .	    0.0	...
5948748	   .	   .	    0.0	...
5948749	   .	   .	    0.0	...
5948750	   .	   .	    0.0	...
5948751	   .	   .	    0.0	...
5948752	   .	   .	    0.0	...
5948753	   .	   .	    0.0	...
5948754	   .	   .	    0.0	...
5948755	   .	   .	    0.0	...
5948756	   .	   .	    0.0	...
5948757	   .	   .	    0.0	...
5948758	   .	   .	    0.0	...
5948759	   .	   .	    0.0	...
5948760	   .	   .	    0.0	...
5948761	   .	   .	    0.0	...
5948762	   .	   .	    0.0	...
5948763	   .	   .	    0.0	...
5948764	   .	   .	    0.0	...
5948765	   .	   .	    0.0	...
5948766	   .	   .	    0.0	...
5948767	   .	   .	    0.0	...
5948768	   .	   .	    0.0	...
5948769	   .	   .	    0.0	...
5948770	   .	   .	    0.0	...
5948771	   .	   .	    0.0	...
5948772	   .	   .	    0.0	...
5948773	   .	   .	    0.0	...
5948774	   .	   .	    0.0	...
5948775	   .	   .	    0.0	...
5948776	   .	   .	    0.0	...
5948777	   .	   .	    0.0	...
5948778	   .	   .	    0.0	...
5948779	   .	   .	    0.0	...
5948780	   .	   .	    0.0	...
5948781	   .	   .	    0.0	...
5948782	   .	   .	    0.0	...
5948783	   .	   .	    0.0	...
5948784	   .	   .	    0.0	...
5948785	   .	   .	    0.0	...
5948786	   .	   .	    0.0	...
5948787	   .	   .	    0.0	...
5948788	   .	   .	    0.0	...
5948789	   .	   .	    0.0	...
5948790	   .	   .	    0.0	...
5948791	   .	   .	    0.0	...
5948792	   .	   .	    0.0	...
5948793	   .	   .	    0.0	...
5948794	   .	   .	    0.0	...
5948795	   .	   .	    0.0	...
5948796	   .	   .	    0.0	...
5948797	   .	   .	    0.0	...
5948798	   .	   .	    0.0	...
5948799	   .	   .	    0.0	...
5948800	   .	   .	    0.0	...
5948801	   .	   .	    0.0	...
5948802	   .	   .	    0.0	...
5948803	   .	   .	    0.0	...
5948804	   .	   .	    0.0	...
5948805	   .	   .	    0.0	...
5948806	   .	   .	    0.0	...
5948807	   .	   .	    0.0	...
5948808	   .	   .	    0.0	...
5948809	   .	   .	    0.0	...
5948810	   .	   .	    0.0	...
5948811	   .	   .	    0.0	...
5948812	   .	   .	    0.0	...
5948813	   .	   .	    0.0	...
5948814	   .	   .	    0.0	...
5948815	   .	   .	    0.0	...
5948816	   .	   .	    0.0	...
5948817	   .	   .	    0.0	...
5948818	   .	   .	    0.0	...
5948819	   .	   .	    0.0	...
5948820	   .	   .	    0.0	...
5948821	   .	   .	    0.0	...
5948822	   .	   .	    0.0	...
5948823	   .	   .	    0.0	...
5948824	   .	   .	    0.0	...
5948825	   .	   .	    0.0	...
5948826	   .	   .	    0.0	...
5948827	   .	   .	    0.0	...
5948828	   .	   .	    0.0	...
5948829	   .	   .	    0.0	...
5948830	   .	   .	    0.0	...
5948831	   .	   .	    0.0	...
5948832	   .	   .	    0.0	...
5948833	   .	   .	    0.0	...
5948834	   .	   .	    0.0	...
5948835	   .	   .	    0.0	...
5948836	   .	   .	    0.0	...
EBLINK R 5948732	5948836	105
5948837	  952.9	 2115.9	 2292.0	...
5948838	  952.9	 2115.9	 2292.0	...
5948839	  950.5	 2097.0	 2315.0	...
5948840	  948.5	 2063.4	 2367.0	...
5948841	  946.7	 2016.6	 2447.0	...
5948842	  947.1	 1976.0	 2531.0	...
5948843	  943.7	 1937.7	 2618.0	...
5948844	  940.0	 1912.8	 2675.0	...
5948845	  933.1	 1876.6	 2766.0	...
5948846	  928.3	 1839.5	 2859.0	...
5948847	  923.4	 1802.7	 2952.0	...
5948848	  942.5	 1758.4	 3060.0	...
5948849	  960.2	 1721.4	 3146.0	...
5948850	  975.5	 1669.4	 3275.0	...
5948851	  970.3	 1638.1	 3355.0	...
5948852	  967.7	 1600.8	 3458.0	...
5948853	  966.4	 1568.0	 3543.0	...
5948854	  963.9	 1535.3	 3631.0	...
5948855	  959.7	 1503.9	 3713.0	...
5948856	  953.2	 1472.0	 3798.0	...
5948857	  947.3	 1440.2	 3872.0	...
5948858	  944.1	 1409.1	 3944.0	...
5948859	  944.3	 1378.5	 4014.0	...
5948860	  943.1	 1348.7	 4088.0	...
5948861	  936.9	 1320.7	 4158.0	...
5948862	  929.9	 1293.4	 4227.0	...
5948863	  924.7	 1267.8	 4292.0	...
5948864	  922.7	 1241.6	 4361.0	...
5948865	  920.8	 1217.7	 4422.0	...
5948866	  918.4	 1194.2	 4477.0	...
5948867	  916.1	 1170.3	 4533.0	...
5948868	  911.0	 1148.5	 4587.0	...
5948869	  906.3	 1125.4	 4652.0	...
5948870	  899.1	 1105.7	 4710.0	...
5948871	  895.4	 1084.4	 4762.0	...
5948872	  891.7	 1064.0	 4818.0	...
5948873	  888.3	 1044.4	 4869.0	...
5948874	  877.3	 1029.4	 4918.0	...
5948875	  866.3	 1014.9	 4961.0	...
5948876	  857.3	  998.1	 5011.0	...
5948877	  855.9	  979.9	 5064.0	...
5948878	  855.2	  961.8	 5113.0	...
5948879	  854.9	  945.0	 5162.0	...
5948880	  854.5	  927.1	 5210.0	...
5948881	  854.0	  909.8	 5262.0	...
5948882	  857.6	  891.2	 5307.0	...
5948883	  861.2	  872.7	 5360.0	...
5948884	  864.2	  855.3	 5404.0	...
5948885	  864.2	  840.2	 5450.0	...
5948886	  864.2	  825.5	 5489.0	...
5948887	  860.5	  814.5	 5524.0	...
5948888	  855.9	  804.0	 5556.0	...
5948889	  851.9	  793.9	 5582.0	...
5948890	  851.7	  780.8	 5619.0	...
5948891	  851.2	  768.6	 5651.0	...
5948892	  850.1	  757.0	 5689.0	...
5948893	  849.2	  746.5	 5720.0	...
5948894	  848.7	  735.3	 5753.0	...
5948895	  848.2	  724.2	 5780.0	...
5948896	  848.1	  713.6	 5804.0	...
5948897	  847.9	  703.2	 5835.0	...
5948898	  848.0	  692.6	 5865.0	...
5948899	  848.2	  681.2	 5905.0	...
5948900	  848.8	  671.2	 5932.0	...
5948901	  849.2	  661.4	 5962.0	...
5948902	  848.9	  652.4	 5985.0	...
5948903	  848.2	  642.9	 6008.0	...
5948904	  847.7	  634.4	 6033.0	...
5948905	  847.5	  626.6	 6058.0	...
5948906	  847.3	  617.9	 6091.0	...
5948907	  847.5	  609.4	 6117.0	...
5948908	  847.3	  600.1	 6135.0	...
5948909	  847.4	  593.0	 6151.0	...
5948910	  846.7	  585.2	 6175.0	...
5948911	  846.0	  578.1	 6203.0	...
5948912	  845.5	  570.8	 6223.0	...
5948913	  845.5	  564.0	 6239.0	...
5948914	  845.7	  558.7	 6254.0	...
5948915	  844.8	  552.5	 6272.0	...
5948916	  843.5	  546.4	 6288.0	...
5948917	  842.0	  538.9	 6307.0	...
5948918	  841.5	  534.1	 6323.0	...
5948919	  841.9	  529.3	 6337.0	...
5948920	  842.9	  524.1	 6348.0	...
5948921	  843.8	  518.2	 6360.0	...
5948922	  843.1	  512.4	 6376.0	...
5948923	  842.0	  509.2	 6386.0	...
5948924	  841.5	  504.5	 6391.0	...
ESACC R  5948689	5948924	236	  809.3	  470.6	  841.5	  504.5	   0.99	   1497
SFIX R   5948925
5948925	  842.0	  501.6	 6398.0	...
5948926	  842.1	  496.3	 6404.0	...
5948927	  841.8	  493.5	 6410.0	...
5948928	  841.3	  489.3	 6416.0	...
5948929	  840.8	  487.4	 6424.0	...
5948930	  840.3	  484.4	 6433.0	...
5948931	  840.0	  480.8	 6435.0	...
5948932	  840.1	  476.5	 6445.0	...
5948933	  840.2	  472.6	 6454.0	...
5948934	  839.5	  470.4	 6463.0	...
5948935	  838.7	  468.6	 6465.0	...
5948936	  837.9	  467.8	 6470.0	...
5948937	  837.6	  464.0	 6475.0	...
5948938	  837.9	  460.0	 6484.0	...
5948939	  839.1	  456.2	 6489.0	...
5948940	  840.4	  455.5	 6491.0	...
5948941	  841.5	  455.2	 6490.0	...
5948942	  841.4	  453.7	 6489.0	...
5948943	  841.3	  452.0	 6489.0	...
5948944	  841.1	  450.0	 6497.0	...
5948945	  841.1	  449.2	 6504.0	...
5948946	  841.1	  448.5	 6511.0	...
5948947	  840.7	  448.0	 6512.0	...
5948948	  839.7	  445.7	 6513.0	...
5948949	  838.4	  443.6	 6514.0	...
5948950	  837.4	  441.7	 6515.0	...
5948951	  837.1	  441.6	 6515.0	...
5948952	  837.2	  441.4	 6510.0	...
5948953	  837.2	  441.1	 6504.0	...
5948954	  837.2	  439.8	 6504.0	...
5948955	  836.5	  438.6	 6509.0	...
5948956	  835.9	  439.6	 6507.0	...
5948957	  835.5	  442.0	 6500.0	...
5948958	  836.6	  443.3	 6494.0	...
5948959	  837.6	  442.3	 6496.0	...
5948960	  838.9	  441.2	 6497.0	...
5948961	  839.6	  440.8	 6496.0	...
5948962	  840.2	  439.7	 6500.0	...
5948963	  840.5	  438.8	 6504.0	...
5948964	  840.4	  437.9	 6509.0	...
5948965	  840.4	  437.7	 6508.0	...
5948966	  840.3	  437.6	 6507.0	...
5948967	  840.6	  435.5	 6506.0	...
5948968	  840.8	  433.4	 6506.0	...
5948969	  841.1	  431.4	 6506.0	...
5948970	  840.4	  431.7	 6505.0	...
5948971	  839.9	  431.9	 6504.0	...
5948972	  840.2	  431.6	 6505.0	...
5948973	  841.0	  431.0	 6507.0	...
5948974	  842.4	  429.5	 6507.0	...
5948975	  843.7	  427.9	 6504.0	...
5948976	  845.0	  426.4	 6499.0	...
5948977	  846.0	  425.8	 6496.0	...
EFIX R   5948925	5948977	53	  839.9	  450.8	   6487
SSACC R  5948978
5948978	  846.3	  426.0	 6494.0	...
5948979	  845.0	  426.5	 6490.0	...
5948980	  843.6	  427.4	 6486.0	...
5948981	  842.2	  427.9	 6478.0	...
5948982	  842.4	  428.1	 6475.0	...
5948983	  842.2	  428.2	 6471.0	...
5948984	  841.6	  428.7	 6468.0	...
5948985	  841.1	  429.6	 6461.0	...
5948986	  841.2	  431.2	 6450.0	...
5948987	  837.3	  450.7	 6407.0	...
5948988	  833.2	  469.7	 6365.0	...
5948989	  829.0	  488.2	 6328.0	...
5948990	  828.6	  488.3	 6327.0	...
5948991	  828.3	  488.9	 6326.0	...
5948992	  828.8	  489.4	 6325.0	...
5948993	  829.6	  489.9	 6322.0	...
5948994	  830.7	  490.3	 6322.0	...
5948995	  831.0	  490.9	 6322.0	...
ESACC R  5948978	5948995	18	  846.3	  426.0	  831.0	  490.9	   1.40	    163
SFIX R   5948996
5948996	  830.8	  491.1	 6322.0	...
5948997	  830.3	  491.2	 6320.0	...
[truncated: 4,246,499 more chars]
