# Supplementary material for: With an eye on uncertainty: Modelling pupillary responses to environmental volatility
Source: PLoS Comput Biol. 2019 Jul 5;15(7):e1007126. doi: 10.1371/journal.pcbi.1007126 (PMC6636765; doi:10.1371/journal.pcbi.1007126)
Supplement: S6 Data — Zip file containing the pupillometry data for participant 6. (ZIP) [file pcbi.1007126.s006.zip › P6/trial13.asc]

** CONVERTED FROM C:\Users\tparr\Documents\PVR\P6_1212\trial13.edf using edfapi 3.1 Win32 Nov 24 2009 on Tue Dec 12 10:57:58 2017
** DATE: Tue Dec 12 11:49:16 2017
** TYPE: EDF_FILE BINARY EVENT SAMPLE TAGGED
** VERSION: EYELINK II 1
** SOURCE: EYELINK CL
** EYELINK II CL v4.48 Nov 25 2009
** CAMERA: EyeLink CL Version 1.4 Sensor=BHA
** SERIAL NUMBER: CL1-AAD42
** CAMERA_CONFIG: AAD42140.SCD
**

MSG	6082992 RECCFG CR 1000 2 0 R
MSG	6082992 ELCLCFG MTABLER
MSG	6082992 GAZE_COORDS 0.00 0.00 1599.00 1199.00
MSG	6082992 THRESHOLDS R 122 230
MSG	6082992 ELCL_PROC CENTROID (3)
MSG	6082992 ELCL_PCR_PARAM 5 3.0
START	6082993 	RIGHT	SAMPLES	EVENTS
PRESCALER	1
VPRESCALER	1
PUPIL	AREA
EVENTS	GAZE	RIGHT	RATE	1000.00	TRACKING	CR	FILTER	2
SAMPLES	GAZE	RIGHT	RATE	1000.00	TRACKING	CR	FILTER	2
MSG	6082993 !MODE RECORD CR 1000 2 0 R
6082993	  774.4	  445.8	 6390.0	...
INPUT	6082993	127
6082994	  774.8	  445.8	 6392.0	...
6082995	  775.0	  445.8	 6394.0	...
6082996	  774.7	  445.8	 6397.0	...
6082997	  774.4	  445.8	 6399.0	...
6082998	  774.4	  446.0	 6398.0	...
6082999	  775.2	  446.0	 6399.0	...
SFIX R   6083000
6083000	  776.0	  446.0	 6399.0	...
6083001	  776.8	  445.9	 6402.0	...
6083002	  777.2	  445.8	 6404.0	...
6083003	  777.6	  445.7	 6408.0	...
6083004	  778.0	  445.7	 6412.0	...
6083005	  778.0	  446.1	 6416.0	...
6083006	  777.9	  446.5	 6418.0	...
6083007	  777.8	  446.9	 6418.0	...
6083008	  777.7	  446.9	 6416.0	...
6083009	  778.3	  446.7	 6414.0	...
6083010	  779.0	  446.3	 6415.0	...
6083011	  779.7	  446.1	 6417.0	...
6083012	  779.8	  446.0	 6419.0	...
6083013	  779.9	  445.7	 6419.0	...
6083014	  780.1	  445.2	 6421.0	...
6083015	  780.6	  445.1	 6424.0	...
6083016	  780.9	  445.4	 6426.0	...
6083017	  781.1	  445.8	 6427.0	...
6083018	  780.9	  445.8	 6427.0	...
6083019	  780.8	  445.9	 6426.0	...
6083020	  780.8	  446.1	 6427.0	...
6083021	  780.8	  446.1	 6427.0	...
6083022	  780.3	  446.3	 6426.0	...
6083023	  779.8	  446.4	 6425.0	...
6083024	  779.4	  446.4	 6429.0	...
6083025	  779.5	  446.2	 6435.0	...
6083026	  779.5	  446.0	 6441.0	...
6083027	  779.7	  445.7	 6441.0	...
6083028	  779.8	  445.7	 6441.0	...
6083029	  779.8	  445.0	 6444.0	...
6083030	  780.2	  444.2	 6447.0	...
6083031	  780.9	  444.5	 6451.0	...
6083032	  781.6	  445.4	 6453.0	...
6083033	  781.4	  446.5	 6454.0	...
6083034	  781.0	  446.4	 6454.0	...
6083035	  780.5	  445.9	 6454.0	...
6083036	  780.5	  445.3	 6454.0	...
6083037	  780.8	  444.6	 6455.0	...
6083038	  780.7	  444.2	 6457.0	...
6083039	  780.4	  444.0	 6458.0	...
6083040	  780.0	  443.9	 6458.0	...
6083041	  779.9	  443.9	 6459.0	...
6083042	  779.9	  443.8	 6461.0	...
6083043	  779.8	  443.5	 6466.0	...
6083044	  779.7	  443.1	 6468.0	...
6083045	  779.7	  442.7	 6469.0	...
6083046	  779.7	  442.6	 6468.0	...
6083047	  779.5	  442.6	 6467.0	...
6083048	  779.4	  442.8	 6467.0	...
6083049	  779.6	  443.0	 6467.0	...
6083050	  780.0	  443.1	 6472.0	...
6083051	  779.7	  443.4	 6476.0	...
6083052	  778.9	  443.6	 6480.0	...
6083053	  778.1	  443.2	 6478.0	...
6083054	  778.0	  442.6	 6477.0	...
6083055	  777.9	  442.1	 6480.0	...
6083056	  777.7	  442.1	 6485.0	...
6083057	  777.6	  442.2	 6489.0	...
6083058	  777.6	  442.4	 6488.0	...
6083059	  777.7	  442.5	 6486.0	...
6083060	  777.5	  442.8	 6483.0	...
6083061	  777.1	  443.1	 6482.0	...
6083062	  776.8	  443.0	 6482.0	...
6083063	  776.7	  442.8	 6482.0	...
6083064	  776.7	  442.6	 6482.0	...
6083065	  776.7	  442.6	 6482.0	...
6083066	  776.7	  442.1	 6486.0	...
6083067	  776.2	  441.8	 6490.0	...
6083068	  775.6	  441.6	 6494.0	...
6083069	  775.1	  441.8	 6494.0	...
6083070	  775.1	  441.6	 6493.0	...
6083071	  775.0	  441.1	 6492.0	...
6083072	  774.9	  440.7	 6491.0	...
6083073	  774.9	  440.6	 6491.0	...
6083074	  775.1	  440.5	 6491.0	...
6083075	  775.3	  440.4	 6490.0	...
6083076	  775.4	  440.4	 6490.0	...
6083077	  775.4	  440.3	 6492.0	...
6083078	  774.8	  440.2	 6495.0	...
6083079	  774.2	  440.4	 6498.0	...
6083080	  773.4	  440.7	 6502.0	...
6083081	  773.3	  441.3	 6507.0	...
6083082	  772.8	  441.9	 6511.0	...
6083083	  772.2	  441.7	 6509.0	...
6083084	  771.9	  441.1	 6507.0	...
6083085	  772.1	  440.3	 6506.0	...
6083086	  772.3	  440.3	 6506.0	...
6083087	  772.5	  440.2	 6503.0	...
6083088	  772.6	  440.1	 6501.0	...
6083089	  772.7	  440.2	 6501.0	...
6083090	  772.8	  440.3	 6504.0	...
6083091	  772.6	  440.4	 6506.0	...
6083092	  772.2	  440.5	 6505.0	...
6083093	  771.7	  440.4	 6506.0	...
6083094	  771.5	  440.4	 6508.0	...
6083095	  771.5	  440.5	 6509.0	...
6083096	  771.6	  440.5	 6509.0	...
6083097	  771.5	  439.7	 6514.0	...
6083098	  771.5	  438.8	 6518.0	...
6083099	  771.3	  438.0	 6523.0	...
6083100	  771.2	  437.9	 6523.0	...
6083101	  771.1	  437.7	 6524.0	...
6083102	  771.0	  437.4	 6526.0	...
6083103	  771.0	  437.1	 6528.0	...
6083104	  771.1	  437.2	 6529.0	...
6083105	  771.3	  437.3	 6531.0	...
6083106	  771.6	  437.6	 6532.0	...
6083107	  771.9	  437.8	 6534.0	...
6083108	  772.3	  438.0	 6535.0	...
6083109	  772.4	  438.1	 6537.0	...
6083110	  772.4	  437.5	 6539.0	...
6083111	  771.9	  437.0	 6541.0	...
6083112	  771.4	  436.5	 6541.0	...
6083113	  771.4	  436.5	 6541.0	...
6083114	  771.7	  436.4	 6540.0	...
6083115	  771.9	  435.8	 6539.0	...
6083116	  771.8	  435.2	 6538.0	...
6083117	  771.8	  434.6	 6538.0	...
6083118	  772.0	  434.6	 6539.0	...
6083119	  772.5	  434.8	 6541.0	...
6083120	  772.9	  434.9	 6543.0	...
6083121	  773.2	  434.9	 6545.0	...
6083122	  773.2	  434.9	 6545.0	...
6083123	  773.2	  434.8	 6544.0	...
6083124	  773.5	  434.8	 6545.0	...
6083125	  773.8	  434.7	 6548.0	...
6083126	  773.5	  434.5	 6550.0	...
6083127	  772.9	  434.1	 6551.0	...
6083128	  772.5	  434.1	 6551.0	...
6083129	  772.7	  434.0	 6552.0	...
6083130	  772.9	  434.0	 6552.0	...
6083131	  772.9	  433.5	 6551.0	...
6083132	  772.9	  433.4	 6550.0	...
6083133	  772.9	  433.3	 6549.0	...
6083134	  773.0	  433.3	 6550.0	...
6083135	  773.0	  432.4	 6550.0	...
6083136	  772.9	  431.7	 6550.0	...
6083137	  772.7	  431.0	 6550.0	...
6083138	  772.7	  431.0	 6549.0	...
6083139	  772.6	  431.2	 6547.0	...
6083140	  772.4	  431.6	 6546.0	...
6083141	  772.2	  431.9	 6544.0	...
6083142	  772.2	  432.1	 6542.0	...
6083143	  772.3	  432.2	 6543.0	...
6083144	  772.3	  432.4	 6546.0	...
6083145	  772.4	  432.5	 6543.0	...
6083146	  771.8	  432.6	 6539.0	...
6083147	  771.2	  432.8	 6535.0	...
6083148	  770.6	  432.7	 6537.0	...
6083149	  770.7	  432.3	 6540.0	...
6083150	  770.5	  432.0	 6543.0	...
6083151	  770.3	  431.9	 6545.0	...
6083152	  770.3	  431.9	 6546.0	...
6083153	  770.3	  431.4	 6546.0	...
6083154	  770.5	  430.9	 6546.0	...
6083155	  770.6	  430.5	 6546.0	...
6083156	  770.7	  430.6	 6546.0	...
6083157	  771.0	  430.6	 6545.0	...
6083158	  771.2	  431.3	 6544.0	...
6083159	  770.6	  432.1	 6543.0	...
6083160	  769.7	  432.4	 6546.0	...
6083161	  769.2	  432.2	 6548.0	...
6083162	  769.7	  431.8	 6551.0	...
6083163	  770.7	  431.9	 6549.0	...
6083164	  771.3	  431.8	 6548.0	...
6083165	  771.3	  431.7	 6547.0	...
6083166	  770.7	  431.6	 6548.0	...
6083167	  770.1	  431.4	 6549.0	...
6083168	  770.5	  431.2	 6550.0	...
6083169	  770.9	  431.2	 6550.0	...
6083170	  771.3	  431.3	 6551.0	...
6083171	  771.3	  431.4	 6551.0	...
6083172	  771.2	  431.5	 6549.0	...
6083173	  771.1	  431.6	 6545.0	...
6083174	  771.0	  431.8	 6542.0	...
6083175	  771.0	  431.9	 6542.0	...
6083176	  770.4	  431.9	 6541.0	...
6083177	  769.8	  431.9	 6539.0	...
6083178	  769.4	  431.8	 6538.0	...
6083179	  769.8	  431.9	 6536.0	...
6083180	  770.7	  432.0	 6533.0	...
6083181	  771.2	  432.3	 6530.0	...
6083182	  771.5	  432.4	 6530.0	...
6083183	  771.4	  432.5	 6534.0	...
6083184	  771.8	  432.2	 6542.0	...
6083185	  772.1	  431.5	 6549.0	...
6083186	  772.5	  430.9	 6552.0	...
6083187	  772.2	  430.7	 6549.0	...
6083188	  771.8	  430.9	 6549.0	...
6083189	  771.4	  431.1	 6549.0	...
6083190	  771.2	  431.3	 6550.0	...
6083191	  771.0	  430.9	 6550.0	...
6083192	  770.5	  430.5	 6549.0	...
6083193	  770.0	  430.8	 6548.0	...
6083194	  769.7	  431.5	 6548.0	...
6083195	  770.0	  432.8	 6548.0	...
6083196	  770.2	  433.4	 6546.0	...
6083197	  770.3	  433.8	 6545.0	...
6083198	  770.3	  433.6	 6544.0	...
6083199	  769.9	  433.5	 6544.0	...
6083200	  769.5	  433.3	 6544.0	...
6083201	  769.1	  433.0	 6544.0	...
6083202	  769.0	  432.8	 6545.0	...
6083203	  769.6	  432.7	 6547.0	...
6083204	  770.3	  432.7	 6548.0	...
6083205	  770.5	  432.6	 6548.0	...
6083206	  770.2	  432.7	 6545.0	...
6083207	  769.8	  432.7	 6542.0	...
6083208	  769.6	  432.8	 6541.0	...
6083209	  769.2	  433.0	 6543.0	...
6083210	  768.8	  434.1	 6546.0	...
6083211	  768.8	  435.0	 6546.0	...
6083212	  769.1	  435.8	 6547.0	...
6083213	  769.5	  435.7	 6548.0	...
6083214	  770.0	  435.6	 6549.0	...
6083215	  770.1	  435.4	 6549.0	...
6083216	  770.1	  435.3	 6548.0	...
6083217	  770.0	  435.7	 6545.0	...
6083218	  769.9	  436.2	 6542.0	...
6083219	  769.8	  437.0	 6540.0	...
6083220	  769.9	  437.3	 6540.0	...
6083221	  770.0	  437.6	 6539.0	...
6083222	  770.0	  437.7	 6537.0	...
6083223	  770.4	  437.6	 6535.0	...
6083224	  770.8	  437.6	 6533.0	...
6083225	  770.8	  437.3	 6533.0	...
6083226	  770.0	  437.1	 6533.0	...
6083227	  769.2	  437.6	 6531.0	...
6083228	  769.1	  438.4	 6530.0	...
6083229	  769.4	  438.4	 6528.0	...
6083230	  769.5	  437.8	 6529.0	...
6083231	  769.4	  437.9	 6529.0	...
6083232	  768.9	  438.6	 6526.0	...
6083233	  768.6	  439.2	 6524.0	...
6083234	  768.3	  439.4	 6523.0	...
6083235	  768.4	  439.6	 6526.0	...
6083236	  768.4	  439.7	 6529.0	...
6083237	  768.4	  439.6	 6529.0	...
6083238	  768.4	  440.2	 6530.0	...
6083239	  767.7	  440.8	 6531.0	...
6083240	  766.9	  441.2	 6530.0	...
6083241	  766.2	  440.7	 6528.0	...
6083242	  766.3	  440.0	 6526.0	...
6083243	  766.4	  439.6	 6525.0	...
6083244	  766.5	  439.5	 6525.0	...
6083245	  766.5	  439.6	 6525.0	...
6083246	  766.6	  439.8	 6526.0	...
6083247	  766.8	  440.0	 6528.0	...
6083248	  766.9	  440.2	 6529.0	...
6083249	  766.8	  440.3	 6530.0	...
6083250	  766.6	  440.4	 6530.0	...
6083251	  765.6	  440.6	 6531.0	...
6083252	  764.8	  440.5	 6531.0	...
6083253	  764.1	  440.4	 6532.0	...
6083254	  764.3	  440.1	 6531.0	...
6083255	  764.6	  440.1	 6529.0	...
6083256	  764.8	  440.2	 6526.0	...
6083257	  764.8	  440.4	 6524.0	...
6083258	  765.0	  440.5	 6524.0	...
6083259	  765.3	  440.4	 6523.0	...
6083260	  765.5	  440.5	 6522.0	...
6083261	  765.6	  440.7	 6522.0	...
6083262	  765.5	  440.8	 6520.0	...
6083263	  765.3	  441.0	 6519.0	...
6083264	  765.1	  441.3	 6519.0	...
6083265	  765.0	  441.3	 6518.0	...
6083266	  765.0	  441.0	 6516.0	...
6083267	  765.0	  440.8	 6515.0	...
6083268	  765.0	  441.0	 6516.0	...
6083269	  765.1	  441.3	 6517.0	...
6083270	  765.2	  441.6	 6515.0	...
6083271	  765.2	  441.4	 6514.0	...
6083272	  765.6	  441.1	 6513.0	...
6083273	  766.1	  441.2	 6515.0	...
6083274	  766.4	  441.5	 6513.0	...
6083275	  766.0	  441.9	 6511.0	...
6083276	  765.6	  441.5	 6510.0	...
6083277	  765.2	  441.1	 6509.0	...
6083278	  765.0	  441.0	 6508.0	...
6083279	  764.8	  441.4	 6507.0	...
6083280	  764.8	  442.0	 6505.0	...
6083281	  764.8	  442.2	 6503.0	...
6083282	  764.9	  442.6	 6501.0	...
6083283	  764.9	  442.7	 6501.0	...
6083284	  764.9	  442.8	 6501.0	...
6083285	  764.8	  442.6	 6503.0	...
6083286	  764.6	  442.2	 6504.0	...
6083287	  764.9	  441.7	 6505.0	...
6083288	  765.4	  441.2	 6505.0	...
6083289	  765.9	  440.9	 6506.0	...
6083290	  766.0	  440.6	 6507.0	...
6083291	  766.1	  440.5	 6508.0	...
6083292	  766.0	  440.6	 6507.0	...
6083293	  766.0	  441.2	 6506.0	...
6083294	  765.9	  441.8	 6505.0	...
6083295	  766.0	  442.7	 6504.0	...
6083296	  766.0	  443.1	 6502.0	...
6083297	  766.1	  443.4	 6501.0	...
6083298	  766.1	  443.3	 6499.0	...
6083299	  766.0	  443.4	 6499.0	...
6083300	  766.0	  443.5	 6499.0	...
6083301	  766.0	  442.6	 6500.0	...
6083302	  765.9	  441.5	 6499.0	...
6083303	  765.9	  440.8	 6499.0	...
6083304	  766.5	  440.9	 6500.0	...
6083305	  767.0	  440.9	 6502.0	...
6083306	  767.4	  440.6	 6503.0	...
6083307	  767.0	  441.7	 6500.0	...
6083308	  766.7	  443.0	 6496.0	...
6083309	  766.3	  444.4	 6493.0	...
6083310	  766.3	  444.6	 6492.0	...
6083311	  766.2	  444.7	 6494.0	...
6083312	  766.0	  444.5	 6496.0	...
6083313	  765.8	  444.3	 6497.0	...
6083314	  765.8	  444.6	 6497.0	...
6083315	  765.8	  445.0	 6497.0	...
6083316	  765.9	  444.8	 6498.0	...
6083317	  766.0	  444.4	 6498.0	...
6083318	  766.1	  443.9	 6498.0	...
6083319	  765.9	  444.1	 6498.0	...
6083320	  765.8	  444.0	 6496.0	...
6083321	  765.8	  443.8	 6494.0	...
6083322	  766.1	  443.6	 6493.0	...
6083323	  766.4	  443.7	 6494.0	...
6083324	  766.1	  443.9	 6496.0	...
6083325	  765.7	  444.3	 6497.0	...
6083326	  765.4	  444.5	 6499.0	...
6083327	  765.6	  444.7	 6501.0	...
6083328	  765.9	  444.8	 6503.0	...
6083329	  766.1	  445.0	 6503.0	...
6083330	  767.0	  444.3	 6504.0	...
6083331	  767.7	  443.6	 6504.0	...
6083332	  768.5	  443.0	 6504.0	...
6083333	  768.3	  443.1	 6504.0	...
6083334	  768.1	  443.3	 6503.0	...
6083335	  767.8	  443.5	 6502.0	...
6083336	  768.0	  443.5	 6501.0	...
6083337	  768.3	  443.4	 6500.0	...
6083338	  768.9	  443.4	 6499.0	...
6083339	  769.1	  443.5	 6496.0	...
6083340	  769.4	  443.3	 6495.0	...
6083341	  769.3	  443.0	 6494.0	...
6083342	  769.3	  443.2	 6493.0	...
6083343	  769.8	  443.6	 6491.0	...
6083344	  770.3	  443.9	 6491.0	...
6083345	  771.0	  443.6	 6492.0	...
6083346	  771.3	  443.4	 6498.0	...
6083347	  771.8	  443.2	 6502.0	...
6083348	  772.1	  443.1	 6503.0	...
6083349	  772.2	  443.1	 6500.0	...
6083350	  772.1	  443.0	 6497.0	...
6083351	  772.0	  442.9	 6497.0	...
6083352	  771.8	  442.9	 6495.0	...
6083353	  771.7	  442.8	 6494.0	...
6083354	  771.3	  442.8	 6493.0	...
6083355	  771.0	  443.1	 6492.0	...
6083356	  771.1	  443.2	 6494.0	...
6083357	  771.5	  443.6	 6496.0	...
6083358	  771.8	  443.7	 6497.0	...
6083359	  771.7	  443.9	 6497.0	...
6083360	  771.4	  444.0	 6496.0	...
6083361	  771.1	  444.1	 6495.0	...
6083362	  770.9	  443.9	 6497.0	...
6083363	  771.0	  443.6	 6498.0	...
6083364	  771.2	  443.2	 6500.0	...
6083365	  771.4	  443.2	 6497.0	...
6083366	  771.2	  442.7	 6495.0	...
6083367	  770.8	  442.2	 6493.0	...
6083368	  770.5	  441.8	 6495.0	...
6083369	  770.5	  441.9	 6497.0	...
6083370	  770.6	  442.5	 6498.0	...
6083371	  770.5	  442.7	 6495.0	...
6083372	  770.5	  442.9	 6492.0	...
6083373	  770.4	  442.8	 6490.0	...
6083374	  770.5	  443.4	 6489.0	...
6083375	  770.5	  443.7	 6487.0	...
6083376	  770.4	  443.7	 6485.0	...
6083377	  770.6	  443.3	 6484.0	...
6083378	  770.9	  443.6	 6484.0	...
6083379	  771.2	  444.0	 6486.0	...
6083380	  771.4	  444.4	 6489.0	...
6083381	  771.5	  444.3	 6494.0	...
6083382	  771.6	  444.2	 6496.0	...
6083383	  771.7	  444.3	 6498.0	...
6083384	  771.8	  444.4	 6499.0	...
6083385	  771.6	  444.6	 6499.0	...
6083386	  771.2	  444.1	 6501.0	...
6083387	  770.8	  443.5	 6502.0	...
6083388	  770.8	  443.2	 6503.0	...
6083389	  771.0	  443.7	 6503.0	...
6083390	  771.3	  444.0	 6501.0	...
6083391	  771.6	  443.8	 6500.0	...
6083392	  771.7	  443.4	 6498.0	...
6083393	  771.7	  443.4	 6495.0	...
6083394	  772.2	  443.7	 6493.0	...
6083395	  772.7	  444.0	 6491.0	...
6083396	  772.4	  444.1	 6492.0	...
6083397	  771.7	  444.2	 6492.0	...
6083398	  771.0	  444.8	 6490.0	...
6083399	  771.0	  445.4	 6488.0	...
6083400	  770.9	  445.5	 6487.0	...
6083401	  770.7	  445.2	 6488.0	...
6083402	  770.6	  444.9	 6489.0	...
6083403	  770.7	  444.9	 6491.0	...
6083404	  770.8	  444.9	 6493.0	...
6083405	  770.9	  444.9	 6491.0	...
6083406	  770.8	  445.0	 6488.0	...
6083407	  770.6	  445.0	 6485.0	...
6083408	  770.5	  444.9	 6485.0	...
6083409	  770.6	  444.9	 6484.0	...
6083410	  770.8	  444.9	 6483.0	...
6083411	  770.8	  445.0	 6481.0	...
6083412	  770.8	  444.9	 6479.0	...
6083413	  770.9	  444.9	 6478.0	...
6083414	  770.9	  444.9	 6481.0	...
6083415	  771.0	  445.3	 6484.0	...
6083416	  771.1	  445.7	 6487.0	...
6083417	  770.5	  446.3	 6483.0	...
6083418	  769.7	  446.4	 6481.0	...
6083419	  769.2	  446.4	 6481.0	...
6083420	  769.6	  446.2	 6483.0	...
6083421	  770.0	  445.9	 6486.0	...
6083422	  770.3	  446.1	 6484.0	...
6083423	  770.4	  446.4	 6484.0	...
6083424	  770.5	  446.6	 6483.0	...
6083425	  770.6	  446.7	 6484.0	...
6083426	  770.7	  446.6	 6484.0	...
6083427	  770.7	  446.6	 6486.0	...
6083428	  770.4	  446.6	 6487.0	...
6083429	  770.1	  446.6	 6489.0	...
6083430	  770.5	  446.9	 6490.0	...
6083431	  771.2	  447.0	 6488.0	...
6083432	  771.2	  447.3	 6484.0	...
6083433	  770.6	  447.5	 6481.0	...
6083434	  769.6	  447.7	 6481.0	...
6083435	  769.2	  447.7	 6480.0	...
6083436	  768.5	  447.6	 6480.0	...
6083437	  768.3	  447.4	 6480.0	...
6083438	  768.1	  447.3	 6480.0	...
6083439	  768.2	  447.1	 6480.0	...
6083440	  768.9	  446.9	 6481.0	...
6083441	  769.6	  446.7	 6482.0	...
6083442	  769.3	  447.1	 6482.0	...
6083443	  768.3	  447.6	 6483.0	...
6083444	  768.0	  447.8	 6484.0	...
6083445	  768.7	  447.6	 6484.0	...
6083446	  769.4	  447.8	 6484.0	...
6083447	  769.5	  448.1	 6482.0	...
6083448	  769.6	  448.3	 6481.0	...
6083449	  769.6	  448.5	 6483.0	...
6083450	  769.3	  448.7	 6485.0	...
6083451	  769.1	  448.1	 6488.0	...
6083452	  768.8	  447.2	 6490.0	...
6083453	  768.7	  447.0	 6491.0	...
6083454	  768.2	  447.7	 6489.0	...
6083455	  767.8	  448.3	 6487.0	...
6083456	  767.5	  448.3	 6487.0	...
6083457	  767.5	  448.3	 6487.0	...
6083458	  767.4	  448.1	 6486.0	...
6083459	  767.6	  448.0	 6485.0	...
6083460	  767.6	  448.1	 6485.0	...
6083461	  767.4	  448.3	 6485.0	...
6083462	  766.5	  448.5	 6481.0	...
6083463	  765.8	  448.8	 6477.0	...
6083464	  765.1	  448.9	 6473.0	...
6083465	  765.1	  448.9	 6471.0	...
6083466	  765.2	  448.8	 6469.0	...
6083467	  765.3	  448.4	 6467.0	...
6083468	  765.5	  448.0	 6468.0	...
6083469	  765.6	  448.3	 6469.0	...
6083470	  765.4	  449.0	 6469.0	...
6083471	  765.2	  449.7	 6470.0	...
6083472	  765.0	  449.7	 6467.0	...
6083473	  764.4	  449.9	 6466.0	...
6083474	  763.8	  450.2	 6465.0	...
6083475	  763.4	  451.1	 6467.0	...
6083476	  764.0	  451.7	 6469.0	...
6083477	  764.7	  451.9	 6470.0	...
6083478	  765.1	  451.6	 6471.0	...
6083479	  765.2	  451.3	 6468.0	...
6083480	  765.1	  451.2	 6465.0	...
6083481	  764.9	  451.1	 6463.0	...
6083482	  764.8	  451.3	 6462.0	...
6083483	  764.6	  451.5	 6462.0	...
6083484	  764.5	  451.7	 6460.0	...
6083485	  764.8	  451.4	 6459.0	...
6083486	  765.5	  451.1	 6458.0	...
6083487	  766.2	  450.7	 6459.0	...
6083488	  766.5	  450.4	 6461.0	...
6083489	  766.4	  450.3	 6464.0	...
6083490	  766.4	  450.6	 6465.0	...
6083491	  766.5	  451.1	 6464.0	...
6083492	  766.2	  451.9	 6464.0	...
6083493	  765.8	  452.2	 6466.0	...
6083494	  765.4	  452.6	 6468.0	...
6083495	  765.4	  452.5	 6469.0	...
6083496	  765.2	  452.3	 6468.0	...
6083497	  764.9	  452.1	 6468.0	...
6083498	  763.8	  452.0	 6468.0	...
6083499	  763.0	  452.1	 6465.0	...
6083500	  762.7	  452.2	 6462.0	...
6083501	  763.2	  452.3	 6459.0	...
6083502	  763.6	  452.3	 6463.0	...
6083503	  763.7	  452.3	 6466.0	...
6083504	  763.8	  452.3	 6468.0	...
6083505	  763.8	  452.3	 6467.0	...
6083506	  763.8	  452.4	 6466.0	...
6083507	  764.0	  452.3	 6466.0	...
6083508	  764.2	  452.1	 6464.0	...
6083509	  764.4	  452.7	 6461.0	...
6083510	  764.4	  453.5	 6459.0	...
6083511	  764.9	  453.1	 6460.0	...
6083512	  765.4	  451.9	 6460.0	...
6083513	  766.0	  450.8	 6458.0	...
6083514	  766.2	  450.8	 6455.0	...
6083515	  766.0	  450.8	 6452.0	...
6083516	  765.7	  451.3	 6452.0	...
6083517	  765.4	  452.0	 6451.0	...
6083518	  765.4	  452.6	 6450.0	...
6083519	  765.3	  452.4	 6449.0	...
6083520	  765.1	  451.6	 6449.0	...
6083521	  765.0	  450.8	 6447.0	...
6083522	  765.0	  450.4	 6446.0	...
6083523	  764.5	  450.5	 6444.0	...
6083524	  763.9	  450.3	 6447.0	...
6083525	  763.4	  450.0	 6450.0	...
6083526	  763.3	  449.6	 6455.0	...
6083527	  763.2	  449.7	 6458.0	...
6083528	  763.0	  449.4	 6459.0	...
6083529	  762.9	  448.9	 6458.0	...
6083530	  763.0	  448.4	 6455.0	...
6083531	  763.3	  448.1	 6453.0	...
6083532	  762.9	  448.1	 6452.0	...
6083533	  762.3	  448.0	 6452.0	...
6083534	  761.6	  448.0	 6451.0	...
6083535	  761.6	  447.6	 6449.0	...
6083536	  761.6	  447.4	 6447.0	...
6083537	  761.2	  448.1	 6444.0	...
6083538	  760.5	  449.1	 6443.0	...
6083539	  759.9	  450.0	 6442.0	...
6083540	  759.6	  450.0	 6439.0	...
6083541	  759.5	  449.6	 6435.0	...
6083542	  759.9	  449.1	 6431.0	...
6083543	  760.4	  448.4	 6434.0	...
6083544	  760.7	  448.1	 6438.0	...
6083545	  760.5	  448.1	 6443.0	...
6083546	  760.1	  448.4	 6443.0	...
6083547	  759.8	  449.2	 6441.0	...
6083548	  759.6	  449.8	 6440.0	...
6083549	  759.5	  450.2	 6437.0	...
6083550	  759.5	  450.2	 6435.0	...
6083551	  759.6	  450.1	 6434.0	...
6083552	  759.6	  450.2	 6433.0	...
6083553	  759.6	  450.3	 6432.0	...
6083554	  759.5	  450.4	 6431.0	...
6083555	  759.2	  450.3	 6431.0	...
6083556	  758.9	  450.2	 6431.0	...
6083557	  758.9	  450.0	 6431.0	...
6083558	  759.0	  449.8	 6430.0	...
6083559	  759.0	  449.6	 6430.0	...
6083560	  758.8	  449.2	 6430.0	...
6083561	  758.7	  448.9	 6430.0	...
6083562	  758.4	  448.8	 6431.0	...
6083563	  758.0	  448.1	 6431.0	...
6083564	  757.8	  447.3	 6431.0	...
6083565	  757.8	  446.6	 6430.0	...
6083566	  758.0	  446.7	 6428.0	...
6083567	  758.3	  447.1	 6427.0	...
6083568	  758.6	  447.6	 6426.0	...
6083569	  758.9	  448.0	 6426.0	...
6083570	  758.5	  448.2	 6427.0	...
6083571	  758.1	  448.2	 6428.0	...
6083572	  757.8	  448.4	 6428.0	...
6083573	  757.8	  448.5	 6427.0	...
6083574	  758.0	  448.6	 6425.0	...
6083575	  758.2	  449.1	 6425.0	...
6083576	  758.5	  449.6	 6424.0	...
6083577	  758.7	  449.8	 6425.0	...
6083578	  758.1	  449.6	 6425.0	...
6083579	  757.3	  449.4	 6425.0	...
6083580	  756.5	  449.5	 6425.0	...
6083581	  756.3	  449.9	 6426.0	...
6083582	  756.0	  449.7	 6427.0	...
6083583	  755.8	  449.2	 6428.0	...
6083584	  755.7	  448.8	 6429.0	...
6083585	  755.8	  448.9	 6427.0	...
6083586	  755.9	  449.0	 6425.0	...
6083587	  756.0	  449.2	 6422.0	...
6083588	  755.6	  449.5	 6421.0	...
6083589	  755.3	  449.6	 6420.0	...
6083590	  755.1	  449.6	 6421.0	...
6083591	  755.4	  449.5	 6421.0	...
6083592	  755.5	  449.4	 6422.0	...
6083593	  755.4	  449.6	 6420.0	...
6083594	  755.0	  449.9	 6418.0	...
6083595	  754.6	  449.7	 6416.0	...
6083596	  754.2	  449.3	 6417.0	...
6083597	  754.1	  448.9	 6417.0	...
6083598	  754.0	  449.0	 6417.0	...
6083599	  753.9	  449.0	 6416.0	...
6083600	  753.8	  449.2	 6415.0	...
6083601	  753.9	  449.3	 6414.0	...
6083602	  753.9	  449.3	 6414.0	...
6083603	  754.2	  448.7	 6414.0	...
6083604	  754.4	  448.0	 6413.0	...
6083605	  754.9	  447.5	 6413.0	...
6083606	  755.1	  447.5	 6414.0	...
6083607	  755.3	  447.3	 6415.0	...
6083608	  755.3	  447.2	 6415.0	...
6083609	  755.3	  447.1	 6413.0	...
6083610	  755.3	  446.9	 6411.0	...
6083611	  755.4	  446.8	 6413.0	...
6083612	  756.0	  446.2	 6418.0	...
6083613	  756.5	  445.7	 6423.0	...
6083614	  757.0	  445.1	 6422.0	...
6083615	  756.9	  445.0	 6421.0	...
6083616	  756.5	  445.2	 6419.0	...
6083617	  756.2	  445.4	 6416.0	...
6083618	  756.2	  445.6	 6414.0	...
6083619	  756.5	  445.4	 6415.0	...
6083620	  756.7	  445.2	 6418.0	...
6083621	  756.7	  445.0	 6421.0	...
6083622	  756.7	  444.9	 6421.0	...
6083623	  756.8	  444.9	 6421.0	...
6083624	  756.9	  444.9	 6420.0	...
6083625	  756.9	  444.9	 6421.0	...
6083626	  756.9	  444.8	 6421.0	...
6083627	  756.9	  444.1	 6422.0	...
6083628	  756.7	  443.5	 6422.0	...
6083629	  756.5	  443.0	 6422.0	...
6083630	  756.4	  443.1	 6421.0	...
6083631	  756.4	  443.1	 6420.0	...
6083632	  756.4	  442.6	 6418.0	...
6083633	  756.4	  442.3	 6417.0	...
6083634	  756.5	  442.3	 6416.0	...
6083635	  756.7	  443.1	 6414.0	...
6083636	  756.7	  443.9	 6414.0	...
6083637	  756.7	  444.1	 6413.0	...
6083638	  756.3	  444.2	 6411.0	...
6083639	  756.1	  444.2	 6408.0	...
6083640	  755.9	  444.1	 6406.0	...
6083641	  755.2	  443.9	 6410.0	...
6083642	  754.4	  443.4	 6414.0	...
6083643	  753.6	  443.1	 6417.0	...
6083644	  753.5	  442.6	 6415.0	...
6083645	  753.5	  442.4	 6414.0	...
6083646	  753.5	  442.3	 6414.0	...
6083647	  753.4	  442.0	 6413.0	...
6083648	  753.2	  441.7	 6413.0	...
6083649	  752.8	  441.4	 6412.0	...
6083650	  752.4	  441.5	 6411.0	...
6083651	  752.1	  441.7	 6410.0	...
6083652	  752.4	  442.6	 6409.0	...
6083653	  752.7	  443.4	 6410.0	...
6083654	  753.0	  443.8	 6412.0	...
6083655	  753.5	  443.4	 6414.0	...
6083656	  753.9	  443.1	 6414.0	...
6083657	  754.3	  443.2	 6414.0	...
6083658	  754.4	  443.4	 6413.0	...
6083659	  754.5	  443.5	 6411.0	...
6083660	  753.9	  443.8	 6413.0	...
6083661	  753.3	  444.0	 6417.0	...
6083662	  753.2	  444.1	 6420.0	...
6083663	  753.6	  444.0	 6420.0	...
6083664	  754.0	  443.7	 6421.0	...
6083665	  754.2	  443.4	 6419.0	...
6083666	  754.4	  443.1	 6417.0	...
6083667	  754.7	  443.0	 6415.0	...
6083668	  754.7	  443.4	 6417.0	...
6083669	  754.6	  443.8	 6420.0	...
6083670	  754.5	  444.5	 6422.0	...
6083671	  754.5	  444.6	 6421.0	...
6083672	  754.7	  444.8	 6420.0	...
6083673	  754.4	  444.8	 6421.0	...
6083674	  754.1	  445.1	 6422.0	...
6083675	  753.8	  445.3	 6421.0	...
6083676	  754.0	  445.0	 6419.0	...
6083677	  754.1	  444.2	 6418.0	...
6083678	  754.2	  443.4	 6418.0	...
6083679	  754.1	  443.0	 6420.0	...
6083680	  754.2	  442.8	 6423.0	...
6083681	  754.3	  442.8	 6425.0	...
6083682	  754.4	  442.7	 6425.0	...
6083683	  754.4	  442.7	 6425.0	...
6083684	  754.6	  443.2	 6425.0	...
6083685	  754.9	  443.7	 6424.0	...
6083686	  755.1	  444.3	 6424.0	...
6083687	  755.0	  444.4	 6424.0	...
6083688	  754.9	  443.9	 6424.0	...
6083689	  754.4	  443.3	 6424.0	...
6083690	  754.1	  443.1	 6425.0	...
6083691	  753.8	  443.7	 6426.0	...
6083692	  753.9	  444.1	 6426.0	...
6083693	  753.9	  444.0	 6426.0	...
6083694	  753.8	  443.9	 6426.0	...
6083695	  753.9	  444.2	 6425.0	...
6083696	  754.0	  444.6	 6423.0	...
6083697	  754.4	  444.9	 6422.0	...
6083698	  754.7	  444.7	 6425.0	...
6083699	  755.0	  444.4	 6428.0	...
6083700	  754.7	  444.4	 6430.0	...
6083701	  754.4	  444.5	 6430.0	...
6083702	  754.3	  444.1	 6430.0	...
6083703	  754.5	  443.8	 6430.0	...
6083704	  755.0	  443.5	 6430.0	...
6083705	  755.2	  443.7	 6430.0	...
6083706	  755.6	  443.5	 6427.0	...
6083707	  755.7	  443.5	 6425.0	...
6083708	  755.8	  443.5	 6424.0	...
6083709	  755.7	  443.4	 6425.0	...
6083710	  755.6	  443.3	 6427.0	...
6083711	  755.5	  443.2	 6426.0	...
6083712	  755.4	  443.2	 6425.0	...
6083713	  755.4	  443.5	 6425.0	...
6083714	  755.4	  443.9	 6426.0	...
6083715	  755.6	  444.6	 6423.0	...
6083716	  755.6	  444.8	 6420.0	...
6083717	  755.5	  445.1	 6421.0	...
6083718	  755.5	  445.1	 6425.0	...
6083719	  755.6	  445.2	 6428.0	...
6083720	  755.4	  445.4	 6426.0	...
6083721	  755.3	  445.3	 6424.0	...
6083722	  755.1	  445.1	 6423.0	...
6083723	  755.1	  444.9	 6423.0	...
6083724	  755.2	  444.9	 6423.0	...
6083725	  755.1	  445.0	 6424.0	...
6083726	  755.1	  445.2	 6423.0	...
6083727	  755.2	  445.5	 6423.0	...
6083728	  755.5	  445.6	 6425.0	...
6083729	  756.0	  446.1	 6427.0	...
6083730	  756.4	  446.5	 6429.0	...
6083731	  756.6	  446.4	 6429.0	...
6083732	  756.5	  445.7	 6428.0	...
6083733	  756.5	  445.0	 6429.0	...
6083734	  756.6	  444.8	 6430.0	...
6083735	  756.6	  444.5	 6433.0	...
6083736	  756.5	  444.4	 6434.0	...
6083737	  756.1	  445.1	 6433.0	...
6083738	  755.7	  445.9	 6431.0	...
6083739	  755.5	  446.7	 6429.0	...
6083740	  755.7	  446.8	 6430.0	...
6083741	  755.7	  446.8	 6431.0	...
6083742	  755.6	  446.8	 6432.0	...
6083743	  756.0	  447.4	 6431.0	...
6083744	  756.7	  447.9	 6430.0	...
6083745	  757.3	  447.9	 6429.0	...
6083746	  757.1	  447.3	 6430.0	...
6083747	  756.8	  446.4	 6431.0	...
6083748	  757.0	  446.1	 6431.0	...
6083749	  757.6	  446.3	 6430.0	...
6083750	  758.1	  446.7	 6429.0	...
6083751	  758.2	  447.3	 6428.0	...
6083752	  758.0	  447.3	 6428.0	...
6083753	  758.0	  447.6	 6428.0	...
6083754	  757.9	  448.1	 6429.0	...
6083755	  758.0	  448.6	 6430.0	...
6083756	  758.2	  448.7	 6430.0	...
6083757	  758.4	  448.5	 6431.0	...
6083758	  758.5	  448.3	 6431.0	...
6083759	  758.5	  448.2	 6431.0	...
6083760	  758.5	  448.3	 6431.0	...
6083761	  758.5	  448.3	 6431.0	...
6083762	  758.4	  448.4	 6431.0	...
6083763	  758.3	  448.3	 6431.0	...
6083764	  758.1	  448.1	 6434.0	...
6083765	  757.9	  448.2	 6437.0	...
6083766	  757.9	  448.3	 6440.0	...
6083767	  758.1	  448.5	 6438.0	...
6083768	  758.4	  448.6	 6435.0	...
6083769	  758.5	  449.2	 6432.0	...
6083770	  758.6	  449.7	 6430.0	...
6083771	  758.8	  450.2	 6428.0	...
6083772	  759.1	  450.2	 6429.0	...
6083773	  759.4	  450.2	 6431.0	...
6083774	  759.7	  450.2	 6433.0	...
6083775	  759.8	  450.1	 6435.0	...
6083776	  759.7	  450.2	 6431.0	...
6083777	  759.6	  450.3	 6428.0	...
6083778	  759.6	  450.3	 6426.0	...
6083779	  759.7	  450.2	 6428.0	...
6083780	  759.7	  450.1	 6430.0	...
6083781	  759.5	  450.1	 6430.0	...
6083782	  759.1	  450.1	 6431.0	...
6083783	  759.1	  450.2	 6431.0	...
6083784	  759.2	  450.4	 6432.0	...
6083785	  759.4	  450.5	 6431.0	...
6083786	  759.9	  450.9	 6430.0	...
6083787	  760.5	  451.2	 6427.0	...
6083788	  760.8	  451.1	 6422.0	...
6083789	  760.4	  450.8	 6418.0	...
6083790	  760.3	  450.5	 6416.0	...
6083791	  760.5	  450.7	 6418.0	...
6083792	  760.1	  451.0	 6421.0	...
6083793	  759.5	  451.2	 6424.0	...
6083794	  759.2	  451.3	 6424.0	...
6083795	  759.6	  451.2	 6424.0	...
6083796	  760.0	  451.1	 6424.0	...
6083797	  759.9	  451.2	 6423.0	...
6083798	  759.8	  451.3	 6423.0	...
6083799	  759.6	  451.4	 6423.0	...
6083800	  759.6	  451.5	 6424.0	...
6083801	  759.5	  451.6	 6424.0	...
6083802	  759.6	  451.8	 6423.0	...
6083803	  759.8	  452.0	 6423.0	...
6083804	  760.0	  452.0	 6422.0	...
6083805	  760.2	  451.9	 6422.0	...
6083806	  760.3	  451.7	 6421.0	...
6083807	  760.5	  452.1	 6420.0	...
6083808	  760.6	  452.4	 6418.0	...
6083809	  760.1	  452.8	 6417.0	...
6083810	  759.5	  453.3	 6416.0	...
6083811	  758.9	  454.1	 6416.0	...
6083812	  759.0	  454.9	 6419.0	...
6083813	  759.1	  455.1	 6422.0	...
6083814	  759.2	  454.4	 6424.0	...
6083815	  759.2	  453.6	 6424.0	...
6083816	  759.2	  452.8	 6424.0	...
6083817	  759.3	  452.6	 6424.0	...
6083818	  759.3	  452.5	 6424.0	...
6083819	  759.0	  452.5	 6424.0	...
6083820	  758.6	  453.0	 6424.0	...
6083821	  758.5	  453.5	 6424.0	...
6083822	  758.8	  453.9	 6424.0	...
6083823	  759.1	  454.0	 6427.0	...
6083824	  759.1	  454.0	 6430.0	...
6083825	  759.1	  454.1	 6433.0	...
6083826	  758.9	  454.2	 6432.0	...
6083827	  758.7	  453.9	 6430.0	...
6083828	  758.5	  453.6	 6428.0	...
6083829	  758.4	  453.3	 6427.0	...
6083830	  758.5	  453.2	 6427.0	...
6083831	  758.7	  453.1	 6427.0	...
6083832	  759.0	  453.0	 6427.0	...
6083833	  759.2	  452.5	 6428.0	...
6083834	  759.3	  452.2	 6430.0	...
6083835	  759.2	  452.1	 6428.0	...
6083836	  759.3	  452.3	 6425.0	...
6083837	  759.3	  452.4	 6424.0	...
6083838	  759.3	  452.6	 6425.0	...
6083839	  759.6	  452.5	 6424.0	...
6083840	  759.9	  452.4	 6423.0	...
6083841	  759.9	  452.3	 6423.0	...
6083842	  759.3	  452.2	 6424.0	...
6083843	  758.8	  452.1	 6425.0	...
6083844	  758.7	  451.6	 6423.0	...
6083845	  758.9	  451.2	 6422.0	...
6083846	  759.3	  450.8	 6421.0	...
6083847	  759.4	  450.7	 6419.0	...
6083848	  759.0	  450.8	 6417.0	...
6083849	  758.5	  450.8	 6414.0	...
6083850	  758.0	  451.4	 6412.0	...
6083851	  758.4	  451.8	 6412.0	...
6083852	  758.6	  451.6	 6412.0	...
6083853	  758.8	  451.1	 6413.0	...
6083854	  758.6	  450.2	 6414.0	...
6083855	  758.7	  449.9	 6417.0	...
6083856	  759.2	  449.5	 6418.0	...
6083857	  759.7	  449.5	 6421.0	...
6083858	  759.9	  449.5	 6423.0	...
6083859	  759.9	  449.8	 6422.0	...
6083860	  759.9	  450.1	 6419.0	...
6083861	  759.8	  450.3	 6417.0	...
6083862	  759.6	  450.2	 6418.0	...
6083863	  759.0	  450.1	 6418.0	...
6083864	  758.5	  449.9	 6418.0	...
6083865	  758.2	  449.9	 6417.0	...
6083866	  758.2	  450.0	 6416.0	...
6083867	  758.7	  450.0	 6414.0	...
6083868	  759.1	  450.0	 6415.0	...
6083869	  759.8	  449.8	 6415.0	...
6083870	  760.0	  449.8	 6415.0	...
6083871	  759.5	  450.2	 6414.0	...
6083872	  758.7	  450.6	 6418.0	...
6083873	  758.1	  450.3	 6422.0	...
6083874	  758.2	  449.7	 6425.0	...
6083875	  758.3	  449.7	 6425.0	...
6083876	  758.3	  450.3	 6425.0	...
6083877	  758.2	  450.8	 6426.0	...
6083878	  758.4	  450.6	 6427.0	...
6083879	  758.5	  450.4	 6428.0	...
6083880	  758.5	  450.1	 6428.0	...
6083881	  758.4	  450.1	 6429.0	...
6083882	  758.2	  450.1	 6430.0	...
6083883	  758.0	  449.7	 6431.0	...
6083884	  757.7	  449.2	 6432.0	...
6083885	  757.4	  448.8	 6434.0	...
6083886	  757.3	  448.7	 6435.0	...
6083887	  757.4	  449.3	 6434.0	...
6083888	  757.6	  449.9	 6433.0	...
6083889	  757.6	  450.4	 6432.0	...
6083890	  757.6	  450.4	 6432.0	...
6083891	  757.6	  450.4	 6433.0	...
6083892	  757.4	  450.4	 6433.0	...
6083893	  757.4	  451.1	 6433.0	...
6083894	  757.3	  451.8	 6433.0	...
6083895	  757.3	  452.1	 6432.0	...
6083896	  757.6	  451.8	 6432.0	...
6083897	  758.1	  451.4	 6431.0	...
6083898	  758.4	  451.4	 6431.0	...
6083899	  758.2	  451.0	 6432.0	...
6083900	  757.8	  450.6	 6431.0	...
6083901	  757.7	  451.1	 6431.0	...
6083902	  757.6	  452.1	 6430.0	...
6083903	  757.9	  452.9	 6429.0	...
6083904	  758.2	  452.9	 6428.0	...
6083905	  758.1	  452.8	 6428.0	...
6083906	  757.8	  452.8	 6427.0	...
6083907	  757.7	  452.7	 6430.0	...
6083908	  758.0	  452.7	 6431.0	...
6083909	  758.2	  452.6	 6432.0	...
6083910	  758.3	  452.5	 6431.0	...
6083911	  758.2	  452.2	 6430.0	...
6083912	  758.1	  451.9	 6429.0	...
6083913	  757.7	  451.7	 6428.0	...
6083914	  757.5	  451.8	 6428.0	...
6083915	  757.5	  451.9	 6427.0	...
6083916	  757.7	  452.1	 6427.0	...
6083917	  757.8	  451.7	 6426.0	...
6083918	  757.7	  451.3	 6424.0	...
6083919	  757.5	  451.1	 6421.0	...
6083920	  757.1	  451.3	 6419.0	...
6083921	  756.8	  451.5	 6421.0	...
6083922	  756.3	  451.3	 6421.0	...
6083923	  756.2	  451.1	 6422.0	...
6083924	  756.1	  450.6	 6421.0	...
6083925	  756.6	  450.2	 6420.0	...
6083926	  757.1	  449.8	 6420.0	...
6083927	  757.2	  449.8	 6419.0	...
6083928	  757.1	  450.1	 6418.0	...
6083929	  756.9	  450.5	 6419.0	...
6083930	  757.0	  450.7	 6421.0	...
6083931	  757.0	  450.4	 6422.0	...
6083932	  756.7	  449.8	 6422.0	...
6083933	  756.3	  449.2	 6423.0	...
6083934	  755.9	  448.8	 6425.0	...
6083935	  755.9	  448.4	 6427.0	...
6083936	  755.9	  448.1	 6427.0	...
6083937	  756.0	  448.1	 6427.0	...
6083938	  756.2	  448.2	 6427.0	...
6083939	  756.5	  448.1	 6427.0	...
6083940	  756.2	  448.1	 6427.0	...
6083941	  755.7	  448.2	 6426.0	...
6083942	  755.4	  448.4	 6425.0	...
6083943	  755.6	  448.1	 6424.0	...
6083944	  755.9	  447.9	 6423.0	...
6083945	  756.8	  448.2	 6420.0	...
6083946	  757.7	  448.7	 6417.0	...
6083947	  758.5	  449.2	 6414.0	...
6083948	  758.6	  449.2	 6416.0	...
6083949	  758.6	  449.1	 6418.0	...
6083950	  758.0	  449.1	 6421.0	...
6083951	  757.5	  448.6	 6422.0	...
6083952	  756.7	  448.3	 6423.0	...
6083953	  756.4	  448.0	 6424.0	...
6083954	  756.8	  448.0	 6426.0	...
6083955	  757.4	  447.9	 6428.0	...
6083956	  757.7	  448.4	 6428.0	...
6083957	  757.4	  449.1	 6428.0	...
6083958	  757.1	  449.4	 6427.0	...
6083959	  757.2	  449.0	 6425.0	...
6083960	  757.4	  448.6	 6421.0	...
6083961	  757.5	  448.6	 6418.0	...
6083962	  757.5	  448.6	 6415.0	...
6083963	  757.6	  449.0	 6416.0	...
6083964	  757.6	  449.4	 6418.0	...
6083965	  757.4	  449.8	 6420.0	...
6083966	  757.1	  449.9	 6421.0	...
6083967	  756.9	  450.0	 6422.0	...
6083968	  756.1	  450.1	 6419.0	...
6083969	  755.4	  450.7	 6417.0	...
6083970	  755.3	  451.2	 6415.0	...
6083971	  755.9	  451.5	 6416.0	...
EFIX R   6083000	6083971	972	  764.3	  444.9	   6465
SSACC R  6083972
6083972	  756.4	  451.4	 6418.0	...
6083973	  756.8	  451.5	 6419.0	...
6083974	  757.2	  451.8	 6420.0	...
6083975	  757.4	  453.0	 6421.0	...
6083976	  757.2	  453.9	 6421.0	...
6083977	  756.6	  453.7	 6420.0	...
6083978	  756.0	  452.7	 6419.0	...
6083979	  755.5	  451.6	 6419.0	...
6083980	  756.5	  449.8	 6419.0	...
6083981	  764.3	  430.2	 6458.0	...
6083982	  772.0	  410.7	 6504.0	...
6083983	  777.8	  393.2	 6549.0	...
6083984	  777.1	  393.3	 6557.0	...
6083985	  776.5	  394.3	 6553.0	...
6083986	  776.1	  397.1	 6541.0	...
6083987	  775.5	  404.1	 6518.0	...
6083988	  774.2	  416.5	 6485.0	...
6083989	  773.5	  432.2	 6442.0	...
6083990	  773.4	  451.5	 6384.0	...
6083991	  773.9	  472.2	 6326.0	...
6083992	  774.2	  497.0	 6255.0	...
6083993	  775.3	  525.6	 6174.0	...
6083994	  777.6	  556.7	 6081.0	...
6083995	  781.4	  591.8	 5977.0	...
6083996	  785.1	  627.9	 5874.0	...
6083997	  789.2	  666.9	 5756.0	...
6083998	  792.8	  704.9	 5646.0	...
6083999	  795.9	  747.5	 5530.0	...
6084000	  797.8	  793.6	 5403.0	...
6084001	  799.9	  845.9	 5263.0	...
6084002	  803.4	  898.6	 5116.0	...
6084003	  807.7	  955.3	 4966.0	...
6084004	  812.2	 1013.1	 4804.0	...
6084005	  815.6	 1074.9	 4636.0	...
6084006	  819.7	 1138.8	 4464.0	...
6084007	  823.1	 1207.4	 4286.0	...
6084008	  825.4	 1278.3	 4103.0	...
6084009	  826.3	 1352.0	 3917.0	...
6084010	  826.9	 1428.2	 3725.0	...
6084011	  827.7	 1506.3	 3531.0	...
MSG	6084012 0000 _ Experiment Start
6084012	  828.3	 1584.8	 3332.0	...
6084013	  828.5	 1661.5	 3138.0	...
6084014	  824.5	 1742.6	 2944.0	...
6084015	  820.2	 1824.3	 2754.0	...
6084016	  817.9	 1910.6	 2556.0	...
6084017	  822.8	 1996.1	 2376.0	...
6084018	  827.4	 2076.0	 2207.0	...
6084019	  831.1	 2137.8	 2048.0	...
6084020	  831.6	 2170.1	 1935.0	...
6084021	  832.6	 2181.1	 1876.0	...
6084022	  832.6	 2181.1	 1876.0	...
SBLINK R 6084023
6084023	   .	   .	    0.0	...
6084024	   .	   .	    0.0	...
6084025	   .	   .	    0.0	...
6084026	   .	   .	    0.0	...
6084027	   .	   .	    0.0	...
6084028	   .	   .	    0.0	...
6084029	   .	   .	    0.0	...
6084030	   .	   .	    0.0	...
6084031	   .	   .	    0.0	...
6084032	   .	   .	    0.0	...
6084033	   .	   .	    0.0	...
6084034	   .	   .	    0.0	...
6084035	   .	   .	    0.0	...
6084036	   .	   .	    0.0	...
6084037	   .	   .	    0.0	...
6084038	   .	   .	    0.0	...
6084039	   .	   .	    0.0	...
6084040	   .	   .	    0.0	...
6084041	   .	   .	    0.0	...
6084042	   .	   .	    0.0	...
6084043	   .	   .	    0.0	...
6084044	   .	   .	    0.0	...
6084045	   .	   .	    0.0	...
6084046	   .	   .	    0.0	...
6084047	   .	   .	    0.0	...
6084048	   .	   .	    0.0	...
6084049	   .	   .	    0.0	...
6084050	   .	   .	    0.0	...
6084051	   .	   .	    0.0	...
6084052	   .	   .	    0.0	...
6084053	   .	   .	    0.0	...
6084054	   .	   .	    0.0	...
6084055	   .	   .	    0.0	...
6084056	   .	   .	    0.0	...
6084057	   .	   .	    0.0	...
6084058	   .	   .	    0.0	...
6084059	   .	   .	    0.0	...
6084060	   .	   .	    0.0	...
6084061	   .	   .	    0.0	...
6084062	   .	   .	    0.0	...
6084063	   .	   .	    0.0	...
6084064	   .	   .	    0.0	...
6084065	   .	   .	    0.0	...
6084066	   .	   .	    0.0	...
6084067	   .	   .	    0.0	...
6084068	   .	   .	    0.0	...
6084069	   .	   .	    0.0	...
6084070	   .	   .	    0.0	...
6084071	   .	   .	    0.0	...
6084072	   .	   .	    0.0	...
6084073	   .	   .	    0.0	...
6084074	   .	   .	    0.0	...
6084075	   .	   .	    0.0	...
6084076	   .	   .	    0.0	...
6084077	   .	   .	    0.0	...
6084078	   .	   .	    0.0	...
6084079	   .	   .	    0.0	...
6084080	   .	   .	    0.0	...
6084081	   .	   .	    0.0	...
6084082	   .	   .	    0.0	...
6084083	   .	   .	    0.0	...
6084084	   .	   .	    0.0	...
6084085	   .	   .	    0.0	...
6084086	   .	   .	    0.0	...
6084087	   .	   .	    0.0	...
6084088	   .	   .	    0.0	...
6084089	   .	   .	    0.0	...
6084090	   .	   .	    0.0	...
6084091	   .	   .	    0.0	...
6084092	   .	   .	    0.0	...
6084093	   .	   .	    0.0	...
6084094	   .	   .	    0.0	...
6084095	   .	   .	    0.0	...
6084096	   .	   .	    0.0	...
6084097	   .	   .	    0.0	...
6084098	   .	   .	    0.0	...
6084099	   .	   .	    0.0	...
6084100	   .	   .	    0.0	...
6084101	   .	   .	    0.0	...
6084102	   .	   .	    0.0	...
6084103	   .	   .	    0.0	...
6084104	   .	   .	    0.0	...
6084105	   .	   .	    0.0	...
6084106	   .	   .	    0.0	...
6084107	   .	   .	    0.0	...
6084108	   .	   .	    0.0	...
6084109	   .	   .	    0.0	...
6084110	   .	   .	    0.0	...
6084111	   .	   .	    0.0	...
6084112	   .	   .	    0.0	...
6084113	   .	   .	    0.0	...
6084114	   .	   .	    0.0	...
6084115	   .	   .	    0.0	...
6084116	   .	   .	    0.0	...
6084117	   .	   .	    0.0	...
6084118	   .	   .	    0.0	...
EBLINK R 6084023	6084118	96
6084119	  843.0	 2271.0	 1740.0	...
6084120	  843.0	 2271.0	 1740.0	...
6084121	  841.4	 2269.7	 1768.0	...
6084122	  836.0	 2265.0	 1823.0	...
6084123	  829.1	 2253.2	 1901.0	...
6084124	  823.0	 2231.3	 1979.0	...
6084125	  820.5	 2199.7	 2050.0	...
6084126	  818.9	 2158.5	 2117.0	...
6084127	  816.2	 2111.7	 2180.0	...
6084128	  812.7	 2066.2	 2244.0	...
6084129	  809.2	 2024.0	 2313.0	...
6084130	  806.7	 1985.6	 2391.0	...
6084131	  802.5	 1947.6	 2469.0	...
6084132	  797.8	 1910.6	 2551.0	...
6084133	  792.4	 1875.1	 2632.0	...
6084134	  788.9	 1837.3	 2719.0	...
6084135	  785.0	 1799.9	 2812.0	...
6084136	  781.4	 1762.6	 2898.0	...
6084137	  777.9	 1726.5	 2979.0	...
6084138	  774.8	 1692.8	 3049.0	...
6084139	  772.1	 1659.8	 3121.0	...
6084140	  770.0	 1628.9	 3196.0	...
6084141	  768.9	 1597.2	 3273.0	...
6084142	  801.0	 1551.7	 3380.0	...
6084143	  832.3	 1505.8	 3491.0	...
6084144	  863.6	 1461.1	 3601.0	...
6084145	  865.5	 1429.9	 3686.0	...
6084146	  868.1	 1400.3	 3763.0	...
6084147	  870.7	 1370.1	 3840.0	...
6084148	  867.2	 1341.6	 3910.0	...
6084149	  863.7	 1314.2	 3975.0	...
6084150	  860.5	 1287.4	 4045.0	...
6084151	  860.2	 1259.8	 4116.0	...
6084152	  859.1	 1232.6	 4189.0	...
6084153	  856.9	 1206.7	 4251.0	...
6084154	  852.8	 1183.3	 4309.0	...
6084155	  849.4	 1160.8	 4367.0	...
6084156	  846.9	 1138.5	 4421.0	...
6084157	  846.2	 1115.1	 4481.0	...
6084158	  840.1	 1095.6	 4526.0	...
6084159	  833.7	 1075.4	 4581.0	...
6084160	  827.6	 1056.8	 4630.0	...
6084161	  826.9	 1035.6	 4696.0	...
6084162	  825.2	 1016.6	 4749.0	...
6084163	  822.0	  998.9	 4798.0	...
6084164	  818.8	  980.8	 4845.0	...
6084165	  815.8	  963.6	 4898.0	...
6084166	  813.9	  946.4	 4953.0	...
6084167	  812.1	  929.6	 5003.0	...
6084168	  809.7	  913.1	 5050.0	...
6084169	  808.4	  897.3	 5091.0	...
6084170	  806.8	  880.6	 5138.0	...
6084171	  806.2	  863.4	 5184.0	...
6084172	  803.2	  849.3	 5231.0	...
6084173	  799.2	  835.9	 5269.0	...
6084174	  796.2	  823.8	 5309.0	...
6084175	  794.2	  806.6	 5355.0	...
6084176	  794.2	  791.9	 5397.0	...
6084177	  793.8	  775.2	 5441.0	...
6084178	  793.5	  760.8	 5482.0	...
6084179	  793.0	  747.2	 5521.0	...
6084180	  792.1	  733.9	 5558.0	...
6084181	  791.0	  721.7	 5598.0	...
6084182	  789.9	  708.2	 5637.0	...
6084183	  788.9	  697.3	 5674.0	...
6084184	  787.9	  685.0	 5709.0	...
6084185	  786.7	  674.1	 5741.0	...
6084186	  785.6	  663.9	 5770.0	...
6084187	  784.6	  653.9	 5796.0	...
6084188	  783.8	  644.4	 5830.0	...
6084189	  784.0	  634.8	 5858.0	...
6084190	  783.8	  625.3	 5887.0	...
6084191	  783.1	  615.3	 5915.0	...
6084192	  780.7	  607.8	 5946.0	...
6084193	  777.9	  600.4	 5974.0	...
6084194	  774.6	  594.5	 5997.0	...
6084195	  770.8	  584.6	 6026.0	...
6084196	  768.0	  577.4	 6051.0	...
6084197	  765.7	  569.4	 6074.0	...
6084198	  764.1	  563.6	 6090.0	...
6084199	  762.5	  556.1	 6114.0	...
6084200	  761.4	  547.8	 6142.0	...
6084201	  760.7	  539.0	 6171.0	...
6084202	  761.2	  531.6	 6196.0	...
6084203	  762.1	  525.5	 6215.0	...
6084204	  762.9	  519.8	 6233.0	...
6084205	  762.6	  513.9	 6248.0	...
6084206	  762.4	  508.6	 6261.0	...
6084207	  762.2	  501.7	 6279.0	...
6084208	  762.6	  495.6	 6298.0	...
6084209	  762.2	  487.8	 6323.0	...
6084210	  761.9	  482.6	 6335.0	...
6084211	  761.1	  475.4	 6357.0	...
6084212	  760.9	  468.7	 6377.0	...
6084213	  760.9	  461.6	 6402.0	...
6084214	  761.0	  457.0	 6415.0	...
6084215	  760.7	  452.6	 6424.0	...
6084216	  760.5	  448.5	 6434.0	...
6084217	  760.2	  443.1	 6452.0	...
6084218	  759.9	  438.0	 6472.0	...
6084219	  759.1	  432.9	 6488.0	...
6084220	  758.3	  428.3	 6500.0	...
6084221	  758.1	  423.9	 6514.0	...
ESACC R  6083972	6084221	250	  756.4	  451.4	  758.1	  423.9	   0.58	   1352
SFIX R   6084222
6084222	  758.1	  420.9	 6524.0	...
6084223	  758.4	  419.3	 6531.0	...
6084224	  758.6	  414.6	 6541.0	...
6084225	  758.8	  409.1	 6553.0	...
MSG	6084226 0000 _ Number On
6084226	  758.0	  403.7	 6566.0	...
6084227	  756.9	  401.2	 6574.0	...
6084228	  756.0	  399.6	 6580.0	...
6084229	  756.8	  397.6	 6584.0	...
6084230	  758.1	  395.0	 6589.0	...
6084231	  759.3	  392.5	 6593.0	...
6084232	  760.2	  388.2	 6598.0	...
6084233	  760.6	  386.2	 6598.0	...
6084234	  760.9	  383.3	 6603.0	...
6084235	  760.7	  381.5	 6609.0	...
6084236	  760.2	  379.8	 6613.0	...
6084237	  760.4	  377.7	 6613.0	...
6084238	  760.8	  376.4	 6612.0	...
6084239	  761.9	  374.5	 6615.0	...
6084240	  762.4	  373.3	 6625.0	...
6084241	  762.9	  372.1	 6634.0	...
6084242	  762.9	  371.5	 6641.0	...
6084243	  762.8	  371.5	 6642.0	...
6084244	  762.3	  369.9	 6642.0	...
6084245	  761.9	  368.3	 6643.0	...
6084246	  761.9	  368.6	 6642.0	...
6084247	  763.8	  370.5	 6641.0	...
6084248	  765.8	  372.4	 6641.0	...
6084249	  768.4	  371.5	 6645.0	...
6084250	  769.4	  370.5	 6649.0	...
6084251	  770.4	  369.8	 6651.0	...
6084252	  770.5	  370.1	 6648.0	...
6084253	  771.1	  370.0	 6646.0	...
6084254	  772.0	  368.6	 6644.0	...
6084255	  773.0	  367.1	 6644.0	...
6084256	  773.4	  365.5	 6648.0	...
6084257	  773.4	  365.0	 6652.0	...
6084258	  773.3	  364.4	 6657.0	...
6084259	  773.5	  363.7	 6660.0	...
6084260	  773.6	  363.0	 6663.0	...
6084261	  773.8	  362.6	 6665.0	...
6084262	  773.9	  362.1	 6663.0	...
6084263	  774.0	  361.7	 6661.0	...
6084264	  773.2	  361.1	 6661.0	...
6084265	  772.5	  361.3	 6663.0	...
6084266	  771.2	  361.9	 6665.0	...
6084267	  770.6	  362.4	 6667.0	...
6084268	  771.0	  361.1	 6668.0	...
6084269	  772.1	  358.6	 6668.0	...
6084270	  773.2	  356.1	 6668.0	...
6084271	  773.6	  354.8	 6669.0	...
6084272	  773.8	  354.3	 6670.0	...
6084273	  774.1	  354.5	 6669.0	...
EFIX R   6084222	6084273	52	  766.2	  375.4	   6629
SSACC R  6084274
6084274	  774.3	  355.8	 6664.0	...
6084275	  774.4	  357.0	 6657.0	...
6084276	  774.3	  357.2	 6653.0	...
6084277	  772.9	  356.9	 6648.0	...
6084278	  770.4	  359.2	 6639.0	...
6084279	  767.7	  362.2	 6628.0	...
6084280	  766.6	  365.1	 6620.0	...
6084281	  766.7	  365.4	 6617.0	...
6084282	  766.1	  367.2	 6616.0	...
6084283	  759.2	  388.7	 6572.0	...
6084284	  752.3	  411.0	 6525.0	...
6084285	  746.0	  431.7	 6479.0	...
6084286	  745.9	  432.8	 6476.0	...
6084287	  745.7	  433.5	 6475.0	...
6084288	  745.9	  434.1	 6474.0	...
6084289	  746.1	  434.5	 6475.0	...
6084290	  746.3	  435.5	 6478.0	...
6084291	  746.0	  436.3	 6481.0	...
ESACC R  6084274	6084291	18	  774.3	  355.8	  746.0	  436.3	   1.78	    199
SFIX R   6084292
6084292	  745.7	  437.0	 6481.0	...
6084293	  745.4	  437.7	 6482.0	...
6084294	  745.5	  438.6	 6481.0	...
6084295	  745.1	  439.4	 6481.0	...
6084296	  744.6	  439.3	 6482.0	...
6084297	  744.3	  439.1	 6484.0	...
6084298	  744.3	  439.8	 6483.0	...
6084299	  744.6	  440.5	 6482.0	...
6084300	  744.8	  441.2	 6480.0	...
6084301	  745.0	  440.9	 6480.0	...
6084302	  745.1	  440.7	 6481.0	...
6084303	  745.0	  440.7	 6483.0	...
6084304	  744.9	  441.0	 6485.0	...
6084305	  744.6	  440.8	 6485.0	...
6084306	  744.4	  440.5	 6484.0	...
6084307	  744.3	  440.1	 6484.0	...
6084308	  744.3	  440.1	 6483.0	...
6084309	  744.2	  440.1	 6484.0	...
6084310	  744.3	  439.5	 6485.0	...
6084311	  744.3	  438.9	 6486.0	...
6084312	  744.4	  438.3	 6486.0	...
6084313	  744.6	  438.5	 6486.0	...
6084314	  744.0	  438.8	 6486.0	...
6084315	  743.2	  439.1	 6486.0	...
6084316	  742.5	  439.3	 6484.0	...
6084317	  742.7	  440.0	 6478.0	...
6084318	  743.1	  440.6	 6472.0	...
6084319	  743.3	  440.6	 6473.0	...
6084320	  743.4	  440.1	 6478.0	...
6084321	  743.3	  439.6	 6485.0	...
6084322	  743.3	  439.6	 6487.0	...
6084323	  743.1	  439.6	 6489.0	...
6084324	  742.8	  439.4	 6490.0	...
6084325	  742.8	  439.2	 6485.0	...
6084326	  743.1	  438.9	 6480.0	...
6084327	  743.6	  438.7	 6478.0	...
6084328	  743.8	  438.6	 6481.0	...
6084329	  743.8	  438.6	 6484.0	...
6084330	  743.7	  438.9	 6484.0	...
6084331	  743.7	  439.2	 6482.0	...
6084332	  743.7	  439.3	 6479.0	...
6084333	  743.7	  439.3	 6476.0	...
6084334	  743.5	  439.3	 6476.0	...
6084335	  742.9	  439.4	 6475.0	...
6084336	  742.3	  439.5	 6474.0	...
6084337	  742.0	  439.8	 6473.0	...
6084338	  742.1	  440.1	 6474.0	...
6084339	  742.2	  440.3	 6475.0	...
6084340	  742.3	  440.2	 6476.0	...
6084341	  742.3	  440.4	 6475.0	...
6084342	  742.3	  440.6	 6476.0	...
6084343	  742.3	  440.4	 6476.0	...
6084344	  742.3	  440.0	 6476.0	...
6084345	  742.7	  439.5	 6475.0	...
6084346	  743.0	  439.4	 6472.0	...
6084347	  743.2	  439.0	 6468.0	...
6084348	  743.1	  438.7	 6465.0	...
6084349	  743.1	  438.4	 6466.0	...
6084350	  743.2	  438.6	 6467.0	...
6084351	  743.1	  438.8	 6468.0	...
6084352	  742.9	  438.9	 6469.0	...
6084353	  742.7	  438.8	 6471.0	...
6084354	  742.6	  438.8	 6475.0	...
6084355	  742.4	  438.4	 6478.0	...
6084356	  742.2	  438.1	 6481.0	...
6084357	  742.0	  438.0	 6481.0	...
6084358	  742.0	  438.2	 6480.0	...
6084359	  741.7	  438.5	 6480.0	...
6084360	  741.3	  438.6	 6480.0	...
6084361	  740.8	  438.7	 6480.0	...
6084362	  740.7	  438.8	 6480.0	...
6084363	  740.5	  438.4	 6482.0	...
6084364	  740.4	  438.1	 6483.0	...
6084365	  740.5	  438.0	 6484.0	...
6084366	  740.7	  438.2	 6482.0	...
6084367	  741.5	  438.3	 6480.0	...
6084368	  742.3	  438.0	 6478.0	...
6084369	  743.1	  437.5	 6479.0	...
6084370	  743.2	  437.3	 6481.0	...
6084371	  743.1	  437.3	 6475.0	...
6084372	  742.6	  437.6	 6468.0	...
6084373	  742.2	  438.0	 6462.0	...
6084374	  742.7	  438.2	 6463.0	...
6084375	  743.6	  438.6	 6463.0	...
6084376	  744.6	  438.9	 6469.0	...
6084377	  744.6	  439.4	 6475.0	...
6084378	  744.5	  439.6	 6477.0	...
6084379	  744.4	  439.6	 6473.0	...
6084380	  744.2	  438.8	 6468.0	...
6084381	  744.2	  438.1	 6468.0	...
6084382	  744.2	  437.5	 6470.0	...
6084383	  743.8	  437.5	 6473.0	...
6084384	  743.4	  437.6	 6476.0	...
6084385	  743.1	  437.3	 6476.0	...
6084386	  743.1	  437.2	 6476.0	...
6084387	  742.9	  437.2	 6476.0	...
6084388	  742.7	  437.4	 6476.0	...
6084389	  741.9	  437.5	 6476.0	...
6084390	  741.4	  437.6	 6475.0	...
6084391	  740.7	  437.8	 6475.0	...
6084392	  740.6	  437.9	 6475.0	...
6084393	  740.6	  438.0	 6476.0	...
6084394	  740.8	  438.1	 6477.0	...
6084395	  741.3	  438.5	 6478.0	...
6084396	  741.7	  439.0	 6478.0	...
6084397	  742.2	  439.1	 6480.0	...
6084398	  742.5	  438.6	 6483.0	...
6084399	  742.8	  438.2	 6485.0	...
6084400	  742.7	  438.4	 6485.0	...
6084401	  742.4	  438.8	 6484.0	...
6084402	  742.1	  439.2	 6484.0	...
6084403	  742.2	  438.9	 6484.0	...
6084404	  742.2	  438.7	 6485.0	...
6084405	  742.3	  438.3	 6487.0	...
6084406	  742.4	  438.2	 6487.0	...
6084407	  742.5	  438.8	 6485.0	...
6084408	  742.8	  439.2	 6482.0	...
6084409	  743.6	  439.6	 6480.0	...
6084410	  744.3	  439.2	 6482.0	...
6084411	  744.7	  438.8	 6485.0	...
6084412	  744.7	  438.6	 6487.0	...
6084413	  744.6	  438.6	 6490.0	...
6084414	  745.0	  438.7	 6490.0	...
6084415	  745.5	  438.5	 6491.0	...
6084416	  746.0	  438.2	 6490.0	...
6084417	  746.4	  437.9	 6489.0	...
6084418	  746.5	  437.8	 6487.0	...
6084419	  746.6	  437.9	 6486.0	...
6084420	  746.6	  438.1	 6485.0	...
6084421	  746.4	  438.4	 6483.0	...
6084422	  746.2	  438.6	 6483.0	...
6084423	  746.1	  438.7	 6483.0	...
6084424	  746.1	  438.7	 6485.0	...
6084425	  746.0	  438.6	 6488.0	...
6084426	  745.7	  438.5	 6489.0	...
6084427	  745.4	  438.4	 6489.0	...
6084428	  745.4	  438.4	 6491.0	...
6084429	  745.8	  439.0	 6492.0	...
6084430	  746.2	  439.3	 6493.0	...
6084431	  746.3	  439.7	 6493.0	...
6084432	  746.4	  440.5	 6493.0	...
6084433	  746.4	  441.5	 6492.0	...
6084434	  746.5	  442.5	 6492.0	...
6084435	  746.5	  442.3	 6492.0	...
6084436	  746.8	  442.0	 6493.0	...
6084437	  747.0	  441.7	 6493.0	...
6084438	  746.7	  441.6	 6494.0	...
6084439	  746.0	  441.5	 6495.0	...
6084440	  745.3	  441.4	 6495.0	...
6084441	  745.5	  441.2	 6494.0	...
6084442	  745.9	  441.1	 6494.0	...
6084443	  746.3	  441.0	 6495.0	...
6084444	  746.2	  441.0	 6496.0	...
6084445	  746.7	  441.0	 6497.0	...
6084446	  747.2	  441.2	 6497.0	...
6084447	  747.9	  441.6	 6498.0	...
6084448	  748.1	  442.2	 6498.0	...
6084449	  748.3	  442.5	 6499.0	...
6084450	  748.4	  442.6	 6500.0	...
6084451	  748.5	  443.1	 6500.0	...
6084452	  748.3	  443.8	 6499.0	...
6084453	  748.3	  444.8	 6497.0	...
6084454	  748.3	  445.3	 6497.0	...
6084455	  748.5	  445.3	 6497.0	...
6084456	  748.4	  444.9	 6499.0	...
6084457	  748.7	  445.0	 6498.0	...
6084458	  749.1	  445.3	 6497.0	...
6084459	  749.8	  445.6	 6499.0	...
6084460	  750.2	  445.5	 6501.0	...
6084461	  750.5	  445.4	 6503.0	...
6084462	  750.7	  445.2	 6503.0	...
6084463	  750.9	  445.0	 6503.0	...
6084464	  751.0	  444.8	 6504.0	...
6084465	  751.0	  444.8	 6505.0	...
6084466	  751.0	  444.7	 6506.0	...
6084467	  751.0	  444.6	 6508.0	...
6084468	  750.8	  444.6	 6509.0	...
6084469	  750.5	  444.6	 6509.0	...
6084470	  750.1	  444.5	 6509.0	...
6084471	  750.5	  444.3	 6509.0	...
6084472	  751.0	  444.1	 6509.0	...
6084473	  751.5	  444.0	 6508.0	...
6084474	  751.6	  444.0	 6507.0	...
6084475	  751.4	  443.8	 6508.0	...
6084476	  751.1	  443.6	 6508.0	...
6084477	  750.8	  443.4	 6508.0	...
6084478	  750.5	  443.4	 6514.0	...
6084479	  750.3	  443.3	 6520.0	...
6084480	  750.1	  443.5	 6526.0	...
6084481	  750.1	  443.7	 6527.0	...
6084482	  750.1	  443.9	 6527.0	...
6084483	  750.1	  443.8	 6527.0	...
6084484	  750.1	  443.8	 6528.0	...
6084485	  750.0	  443.8	 6528.0	...
6084486	  749.9	  444.0	 6528.0	...
6084487	  749.9	  444.3	 6527.0	...
6084488	  750.0	  444.6	 6527.0	...
6084489	  750.1	  444.7	 6525.0	...
6084490	  750.3	  444.7	 6525.0	...
6084491	  750.5	  444.6	 6525.0	...
6084492	  750.7	  444.7	 6525.0	...
6084493	  750.6	  444.9	 6526.0	...
6084494	  750.2	  445.2	 6527.0	...
6084495	  750.1	  445.4	 6527.0	...
6084496	  750.0	  445.6	 6528.0	...
6084497	  750.0	  445.6	 6529.0	...
6084498	  749.7	  445.6	 6529.0	...
6084499	  749.5	  445.6	 6529.0	...
6084500	  749.4	  445.5	 6530.0	...
6084501	  749.3	  445.2	 6530.0	...
6084502	  749.0	  445.1	 6531.0	...
6084503	  748.7	  445.0	 6532.0	...
6084504	  748.5	  445.1	 6533.0	...
6084505	  748.4	  445.1	 6534.0	...
6084506	  748.5	  445.7	 6534.0	...
6084507	  748.7	  446.2	 6533.0	...
6084508	  749.0	  446.4	 6536.0	...
6084509	  749.1	  446.1	 6538.0	...
6084510	  749.1	  445.8	 6540.0	...
6084511	  749.0	  445.8	 6538.0	...
6084512	  748.9	  445.9	 6537.0	...
6084513	  748.7	  445.3	 6537.0	...
6084514	  748.8	  444.7	 6537.0	...
6084515	  748.8	  444.2	 6538.0	...
6084516	  748.9	  444.2	 6539.0	...
6084517	  748.8	  444.3	 6540.0	...
6084518	  748.7	  445.1	 6538.0	...
6084519	  748.6	  446.0	 6536.0	...
6084520	  748.3	  446.1	 6535.0	...
6084521	  747.9	  445.3	 6537.0	...
6084522	  747.6	  444.2	 6541.0	...
6084523	  747.6	  443.8	 6544.0	...
6084524	  747.6	  443.4	 6546.0	...
6084525	  747.8	  444.1	 6546.0	...
6084526	  748.2	  444.9	 6546.0	...
6084527	  748.3	  445.6	 6545.0	...
MSG	6084528 0000 _ Number Off
6084528	  748.2	  445.6	 6544.0	...
6084529	  748.6	  445.5	 6543.0	...
6084530	  749.3	  445.3	 6545.0	...
6084531	  750.1	  445.3	 6548.0	...
6084532	  750.2	  445.4	 6549.0	...
6084533	  750.1	  445.5	 6550.0	...
6084534	  749.9	  445.1	 6553.0	...
6084535	  749.8	  444.6	 6557.0	...
6084536	  750.0	  444.1	 6560.0	...
6084537	  750.0	  444.4	 6560.0	...
6084538	  749.9	  444.8	 6560.0	...
6084539	  749.8	  445.3	 6563.0	...
6084540	  749.7	  445.5	 6568.0	...
6084541	  749.7	  445.7	 6573.0	...
6084542	  749.8	  445.5	 6573.0	...
6084543	  749.8	  444.7	 6570.0	...
6084544	  749.8	  443.9	 6567.0	...
6084545	  750.1	  444.4	 6567.0	...
6084546	  750.5	  445.2	 6567.0	...
6084547	  750.9	  445.7	 6567.0	...
6084548	  750.5	  445.4	 6568.0	...
6084549	  750.1	  445.6	 6570.0	...
6084550	  749.6	  446.1	 6570.0	...
6084551	  749.6	  446.5	 6570.0	...
6084552	  749.5	  446.5	 6571.0	...
6084553	  749.2	  446.7	 6572.0	...
6084554	  749.0	  447.0	 6573.0	...
6084555	  748.9	  446.5	 6573.0	...
6084556	  748.9	  446.0	 6572.0	...
6084557	  748.5	  445.9	 6570.0	...
6084558	  748.2	  446.6	 6569.0	...
6084559	  747.8	  446.9	 6569.0	...
6084560	  747.1	  447.0	 6569.0	...
6084561	  746.3	  447.1	 6569.0	...
6084562	  745.5	  446.9	 6571.0	...
6084563	  745.5	  446.5	 6573.0	...
6084564	  745.5	  446.2	 6574.0	...
6084565	  745.4	  446.2	 6575.0	...
6084566	  745.2	  445.5	 6575.0	...
6084567	  745.0	  444.8	 6575.0	...
6084568	  744.9	  444.1	 6574.0	...
6084569	  744.9	  444.1	 6572.0	...
6084570	  744.8	  443.9	 6572.0	...
6084571	  744.8	  443.7	 6572.0	...
6084572	  744.8	  443.6	 6573.0	...
6084573	  746.0	  443.4	 6574.0	...
6084574	  747.1	  443.2	 6576.0	...
6084575	  748.3	  443.0	 6578.0	...
6084576	  748.2	  442.9	 6580.0	...
6084577	  748.2	  442.9	 6583.0	...
6084578	  748.2	  442.9	 6588.0	...
6084579	  748.3	  443.0	 6593.0	...
6084580	  748.2	  443.1	 6595.0	...
6084581	  748.1	  443.0	 6595.0	...
6084582	  747.7	  442.9	 6592.0	...
6084583	  747.2	  443.0	 6589.0	...
6084584	  746.8	  443.1	 6586.0	...
6084585	  746.0	  443.4	 6585.0	...
6084586	  745.2	  442.5	 6584.0	...
6084587	  743.9	  441.6	 6586.0	...
6084588	  743.0	  440.7	 6589.0	...
6084589	  742.2	  441.0	 6591.0	...
EFIX R   6084292	6084589	298	  746.2	  441.8	   6511
SSACC R  6084590
6084590	  742.9	  441.4	 6589.0	...
6084591	  743.7	  441.6	 6585.0	...
6084592	  744.5	  441.6	 6584.0	...
6084593	  745.3	  441.3	 6583.0	...
6084594	  746.0	  441.1	 6583.0	...
6084595	  746.7	  441.7	 6583.0	...
6084596	  746.6	  442.4	 6583.0	...
6084597	  746.6	  442.7	 6582.0	...
6084598	  746.5	  439.8	 6581.0	...
6084599	  755.0	  416.9	 6629.0	...
6084600	  763.3	  394.7	 6679.0	...
6084601	  772.0	  375.9	 6728.0	...
6084602	  769.8	  378.0	 6726.0	...
6084603	  766.7	  381.4	 6721.0	...
6084604	  762.9	  385.5	 6711.0	...
6084605	  762.1	  394.6	 6691.0	...
6084606	  762.7	  409.1	 6653.0	...
6084607	  764.9	  430.3	 6597.0	...
6084608	  767.3	  455.6	 6522.0	...
6084609	  770.1	  483.4	 6442.0	...
6084610	  769.5	  515.6	 6349.0	...
6084611	  769.0	  550.6	 6246.0	...
6084612	  768.8	  588.6	 6128.0	...
6084613	  772.3	  628.4	 6003.0	...
6084614	  778.7	  666.3	 5879.0	...
6084615	  785.4	  709.9	 5748.0	...
6084616	  792.1	  757.7	 5611.0	...
6084617	  795.6	  813.8	 5455.0	...
6084618	  798.9	  873.0	 5284.0	...
6084619	  802.6	  936.4	 5105.0	...
6084620	  806.5	 1003.0	 4922.0	...
6084621	  809.4	 1074.2	 4731.0	...
6084622	  811.3	 1146.8	 4536.0	...
6084623	  813.2	 1223.2	 4338.0	...
6084624	  815.6	 1302.9	 4129.0	...
6084625	  817.7	 1388.4	 3917.0	...
6084626	  819.4	 1476.6	 3698.0	...
6084627	  822.4	 1564.2	 3488.0	...
6084628	  824.8	 1650.9	 3276.0	...
6084629	  819.1	 1743.7	 3061.0	...
6084630	  811.1	 1837.7	 2853.0	...
6084631	  806.7	 1933.9	 2646.0	...
6084632	  814.2	 2029.7	 2453.0	...
6084633	  826.4	 2112.4	 2267.0	...
6084634	  834.9	 2164.4	 2148.0	...
6084635	  839.4	 2180.7	 2092.0	...
6084636	  839.4	 2180.7	 2092.0	...
SBLINK R 6084637
6084637	   .	   .	    0.0	...
6084638	   .	   .	    0.0	...
6084639	   .	   .	    0.0	...
6084640	   .	   .	    0.0	...
6084641	   .	   .	    0.0	...
6084642	   .	   .	    0.0	...
6084643	   .	   .	    0.0	...
6084644	   .	   .	    0.0	...
6084645	   .	   .	    0.0	...
6084646	   .	   .	    0.0	...
6084647	   .	   .	    0.0	...
6084648	   .	   .	    0.0	...
6084649	   .	   .	    0.0	...
6084650	   .	   .	    0.0	...
6084651	   .	   .	    0.0	...
6084652	   .	   .	    0.0	...
6084653	   .	   .	    0.0	...
6084654	   .	   .	    0.0	...
6084655	   .	   .	    0.0	...
6084656	   .	   .	    0.0	...
6084657	   .	   .	    0.0	...
6084658	   .	   .	    0.0	...
6084659	   .	   .	    0.0	...
6084660	   .	   .	    0.0	...
6084661	   .	   .	    0.0	...
6084662	   .	   .	    0.0	...
6084663	   .	   .	    0.0	...
6084664	   .	   .	    0.0	...
6084665	   .	   .	    0.0	...
6084666	   .	   .	    0.0	...
6084667	   .	   .	    0.0	...
6084668	   .	   .	    0.0	...
6084669	   .	   .	    0.0	...
6084670	   .	   .	    0.0	...
6084671	   .	   .	    0.0	...
6084672	   .	   .	    0.0	...
6084673	   .	   .	    0.0	...
6084674	   .	   .	    0.0	...
6084675	   .	   .	    0.0	...
6084676	   .	   .	    0.0	...
6084677	   .	   .	    0.0	...
6084678	   .	   .	    0.0	...
6084679	   .	   .	    0.0	...
6084680	   .	   .	    0.0	...
6084681	   .	   .	    0.0	...
6084682	   .	   .	    0.0	...
6084683	   .	   .	    0.0	...
6084684	   .	   .	    0.0	...
6084685	   .	   .	    0.0	...
6084686	   .	   .	    0.0	...
6084687	   .	   .	    0.0	...
6084688	   .	   .	    0.0	...
6084689	   .	   .	    0.0	...
6084690	   .	   .	    0.0	...
6084691	   .	   .	    0.0	...
6084692	   .	   .	    0.0	...
6084693	   .	   .	    0.0	...
6084694	   .	   .	    0.0	...
6084695	   .	   .	    0.0	...
6084696	   .	   .	    0.0	...
6084697	   .	   .	    0.0	...
6084698	   .	   .	    0.0	...
6084699	   .	   .	    0.0	...
6084700	   .	   .	    0.0	...
6084701	   .	   .	    0.0	...
6084702	   .	   .	    0.0	...
6084703	   .	   .	    0.0	...
6084704	   .	   .	    0.0	...
6084705	   .	   .	    0.0	...
6084706	   .	   .	    0.0	...
6084707	   .	   .	    0.0	...
6084708	   .	   .	    0.0	...
6084709	   .	   .	    0.0	...
6084710	   .	   .	    0.0	...
6084711	   .	   .	    0.0	...
6084712	   .	   .	    0.0	...
6084713	   .	   .	    0.0	...
6084714	   .	   .	    0.0	...
6084715	   .	   .	    0.0	...
6084716	   .	   .	    0.0	...
6084717	   .	   .	    0.0	...
6084718	   .	   .	    0.0	...
6084719	   .	   .	    0.0	...
6084720	   .	   .	    0.0	...
6084721	   .	   .	    0.0	...
6084722	   .	   .	    0.0	...
6084723	   .	   .	    0.0	...
6084724	   .	   .	    0.0	...
6084725	   .	   .	    0.0	...
6084726	   .	   .	    0.0	...
6084727	   .	   .	    0.0	...
6084728	   .	   .	    0.0	...
MSG	6084729 0000 _ Number On
6084729	   .	   .	    0.0	...
6084730	   .	   .	    0.0	...
6084731	   .	   .	    0.0	...
6084732	   .	   .	    0.0	...
6084733	   .	   .	    0.0	...
6084734	   .	   .	    0.0	...
6084735	   .	   .	    0.0	...
6084736	   .	   .	    0.0	...
6084737	   .	   .	    0.0	...
6084738	   .	   .	    0.0	...
6084739	   .	   .	    0.0	...
6084740	   .	   .	    0.0	...
6084741	   .	   .	    0.0	...
6084742	   .	   .	    0.0	...
6084743	   .	   .	    0.0	...
6084744	   .	   .	    0.0	...
6084745	   .	   .	    0.0	...
6084746	   .	   .	    0.0	...
6084747	   .	   .	    0.0	...
6084748	   .	   .	    0.0	...
6084749	   .	   .	    0.0	...
6084750	   .	   .	    0.0	...
6084751	   .	   .	    0.0	...
6084752	   .	   .	    0.0	...
6084753	   .	   .	    0.0	...
6084754	   .	   .	    0.0	...
6084755	   .	   .	    0.0	...
6084756	   .	   .	    0.0	...
EBLINK R 6084637	6084756	120
6084757	  810.0	 2280.0	 1669.0	...
6084758	  810.0	 2280.0	 1669.0	...
6084759	  808.6	 2277.0	 1696.0	...
6084760	  806.3	 2270.8	 1750.0	...
6084761	  803.1	 2260.3	 1831.0	...
6084762	  800.5	 2246.9	 1912.0	...
6084763	  797.7	 2229.1	 1985.0	...
6084764	  796.1	 2204.5	 2049.0	...
6084765	  795.5	 2169.0	 2107.0	...
6084766	  796.4	 2127.2	 2165.0	...
6084767	  796.3	 2080.1	 2230.0	...
6084768	  795.7	 2038.7	 2294.0	...
6084769	  794.8	 1996.7	 2364.0	...
6084770	  793.2	 1958.2	 2435.0	...
6084771	  790.5	 1918.3	 2514.0	...
6084772	  787.2	 1881.0	 2594.0	...
6084773	  784.1	 1845.6	 2675.0	...
6084774	  780.8	 1811.9	 2750.0	...
6084775	  778.1	 1779.2	 2822.0	...
6084776	  775.6	 1745.9	 2897.0	...
6084777	  774.4	 1714.3	 2972.0	...
6084778	  773.5	 1684.0	 3045.0	...
6084779	  773.6	 1653.4	 3115.0	...
6084780	  813.6	 1604.4	 3219.0	...
6084781	  854.3	 1554.3	 3331.0	...
6084782	  895.4	 1505.8	 3442.0	...
6084783	  896.2	 1474.6	 3521.0	...
6084784	  895.0	 1445.6	 3585.0	...
6084785	  893.3	 1415.1	 3655.0	...
6084786	  891.6	 1385.8	 3722.0	...
6084787	  887.0	 1356.4	 3793.0	...
6084788	  882.3	 1329.3	 3863.0	...
6084789	  878.9	 1301.5	 3932.0	...
6084790	  879.7	 1274.4	 4005.0	...
6084791	  877.1	 1249.8	 4062.0	...
6084792	  873.1	 1225.8	 4117.0	...
6084793	  869.4	 1202.9	 4168.0	...
6084794	  868.9	 1178.5	 4235.0	...
6084795	  865.2	 1156.7	 4297.0	...
6084796	  863.0	 1135.4	 4357.0	...
6084797	  860.7	 1112.6	 4419.0	...
6084798	  860.2	 1090.9	 4474.0	...
6084799	  856.1	 1068.0	 4537.0	...
6084800	  852.2	 1048.0	 4587.0	...
6084801	  845.1	 1027.9	 4644.0	...
6084802	  838.5	 1009.4	 4691.0	...
6084803	  832.0	  991.9	 4735.0	...
6084804	  829.1	  972.5	 4784.0	...
6084805	  827.4	  953.5	 4834.0	...
6084806	  825.6	  933.7	 4891.0	...
6084807	  824.6	  915.8	 4938.0	...
6084808	  822.9	  899.0	 4986.0	...
6084809	  820.6	  883.4	 5023.0	...
6084810	  817.8	  869.5	 5062.0	...
6084811	  815.0	  853.0	 5106.0	...
6084812	  813.1	  839.1	 5150.0	...
6084813	  811.5	  821.5	 5200.0	...
6084814	  810.6	  807.3	 5242.0	...
6084815	  808.3	  791.1	 5289.0	...
6084816	  806.1	  778.0	 5326.0	...
6084817	  804.2	  763.7	 5362.0	...
6084818	  803.2	  749.5	 5402.0	...
6084819	  802.3	  735.5	 5443.0	...
6084820	  800.9	  722.0	 5483.0	...
6084821	  800.0	  709.3	 5521.0	...
6084822	  799.1	  697.0	 5556.0	...
6084823	  798.4	  685.2	 5593.0	...
6084824	  797.6	  671.7	 5627.0	...
6084825	  796.7	  658.9	 5661.0	...
6084826	  795.8	  647.3	 5692.0	...
6084827	  794.9	  635.7	 5724.0	...
6084828	  794.1	  624.8	 5754.0	...
6084829	  794.2	  612.7	 5787.0	...
6084830	  794.4	  603.1	 5817.0	...
6084831	  795.3	  594.3	 5840.0	...
6084832	  795.1	  584.2	 5869.0	...
6084833	  789.4	  577.6	 5891.0	...
6084834	  782.7	  569.2	 5924.0	...
6084835	  776.3	  563.1	 5944.0	...
6084836	  775.2	  552.1	 5973.0	...
6084837	  774.3	  542.4	 5999.0	...
6084838	  772.9	  532.0	 6025.0	...
6084839	  771.5	  523.0	 6051.0	...
6084840	  770.5	  515.4	 6073.0	...
6084841	  770.2	  508.4	 6094.0	...
6084842	  770.9	  501.9	 6115.0	...
6084843	  771.2	  494.1	 6137.0	...
6084844	  771.4	  487.0	 6159.0	...
6084845	  770.4	  478.0	 6184.0	...
6084846	  770.4	  471.2	 6208.0	...
6084847	  770.3	  462.8	 6232.0	...
6084848	  770.7	  457.8	 6247.0	...
6084849	  770.4	  448.9	 6269.0	...
6084850	  770.4	  442.9	 6282.0	...
6084851	  770.2	  436.7	 6300.0	...
6084852	  770.1	  431.6	 6313.0	...
6084853	  770.1	  426.0	 6330.0	...
6084854	  769.9	  418.8	 6345.0	...
6084855	  769.7	  413.5	 6359.0	...
6084856	  769.2	  407.9	 6375.0	...
6084857	  769.2	  403.6	 6387.0	...
6084858	  769.0	  398.9	 6399.0	...
6084859	  768.6	  394.3	 6410.0	...
6084860	  767.9	  390.6	 6418.0	...
ESACC R  6084590	6084860	271	  742.9	  441.4	  767.9	  390.6	   1.19	   1488
SFIX R   6084861
6084861	  769.1	  387.9	 6423.0	...
6084862	  770.0	  382.4	 6436.0	...
6084863	  770.5	  377.0	 6448.0	...
6084864	  769.5	  372.3	 6459.0	...
6084865	  771.1	  371.7	 6461.0	...
6084866	  772.9	  370.3	 6465.0	...
6084867	  774.4	  368.0	 6471.0	...
6084868	  773.9	  365.6	 6478.0	...
6084869	  773.4	  363.1	 6483.0	...
6084870	  773.1	  360.9	 6487.0	...
6084871	  773.7	  358.4	 6491.0	...
6084872	  774.1	  355.9	 6494.0	...
6084873	  774.4	  353.5	 6498.0	...
6084874	  774.0	  351.9	 6499.0	...
6084875	  774.0	  351.5	 6500.0	...
6084876	  773.9	  351.7	 6499.0	...
6084877	  773.7	  352.0	 6495.0	...
6084878	  774.9	  352.1	 6491.0	...
6084879	  777.8	  351.7	 6488.0	...
6084880	  780.9	  351.4	 6485.0	...
6084881	  782.4	  351.7	 6484.0	...
6084882	  782.3	  352.1	 6477.0	...
6084883	  782.2	  352.2	 6471.0	...
6084884	  782.1	  352.3	 6463.0	...
6084885	  782.8	  352.4	 6462.0	...
6084886	  783.1	  350.4	 6460.0	...
6084887	  783.3	  348.1	 6461.0	...
6084888	  782.8	  345.9	 6461.0	...
6084889	  782.8	  345.5	 6461.0	...
EFIX R   6084861	6084889	29	  776.3	  358.6	   6474
SSACC R  6084890
6084890	  783.0	  345.3	 6461.0	...
6084891	  783.3	  345.0	 6460.0	...
6084892	  783.5	  344.4	 6461.0	...
6084893	  784.0	  342.9	 6461.0	...
6084894	  784.4	  341.4	 6462.0	...
6084895	  784.8	  340.6	 6463.0	...
6084896	  784.6	  340.5	 6455.0	...
6084897	  784.2	  340.7	 6442.0	...
6084898	  783.5	  341.6	 6427.0	...
6084899	  774.1	  366.4	 6374.0	...
6084900	  764.7	  391.3	 6324.0	...
6084901	  755.4	  415.9	 6274.0	...
6084902	  754.9	  418.0	 6271.0	...
6084903	  754.5	  420.0	 6269.0	...
6084904	  754.1	  421.8	 6268.0	...
6084905	  753.8	  423.1	 6267.0	...
6084906	  753.5	  424.4	 6266.0	...
6084907	  753.0	  426.1	 6260.0	...
6084908	  752.8	  426.5	 6255.0	...
ESACC R  6084890	6084908	19	  783.0	  345.3	  752.8	  426.5	   1.81	    228
SFIX R   6084909
6084909	  752.6	  427.0	 6251.0	...
6084910	  752.7	  427.4	 6248.0	...
6084911	  752.9	  428.3	 6244.0	...
6084912	  752.9	  429.0	 6240.0	...
6084913	  752.9	  429.5	 6239.0	...
6084914	  752.9	  429.6	 6238.0	...
6084915	  752.8	  429.6	 6234.0	...
6084916	  752.8	  429.5	 6231.0	...
6084917	  752.8	  429.1	 6228.0	...
6084918	  752.7	  428.7	 6228.0	...
6084919	  752.6	  428.4	 6228.0	...
6084920	  752.6	  429.0	 6227.0	...
6084921	  752.7	  429.5	 6226.0	...
6084922	  753.1	  430.1	 6224.0	...
6084923	  754.1	  429.9	 6222.0	...
6084924	  754.8	  429.7	 6221.0	...
6084925	  755.6	  429.8	 6217.0	...
6084926	  755.9	  429.9	 6214.0	...
6084927	  756.5	  430.0	 6210.0	...
6084928	  757.0	  430.1	 6209.0	...
6084929	  757.4	  430.3	 6209.0	...
6084930	  757.4	  430.5	 6209.0	...
6084931	  757.5	  430.7	 6208.0	...
6084932	  757.6	  430.8	 6207.0	...
6084933	  757.6	  431.0	 6206.0	...
6084934	  757.6	  430.8	 6207.0	...
6084935	  757.5	  430.7	 6207.0	...
6084936	  757.3	  430.8	 6207.0	...
6084937	  757.7	  431.2	 6204.0	...
6084938	  758.0	  431.6	 6201.0	...
6084939	  758.3	  431.8	 6198.0	...
6084940	  758.0	  431.9	 6196.0	...
6084941	  757.8	  432.0	 6195.0	...
6084942	  757.6	  432.3	 6193.0	...
6084943	  757.7	  432.6	 6191.0	...
6084944	  757.9	  432.7	 6189.0	...
6084945	  757.9	  432.7	 6189.0	...
6084946	  757.8	  432.8	 6190.0	...
6084947	  757.8	  432.7	 6190.0	...
6084948	  758.1	  432.7	 6184.0	...
6084949	  758.3	  432.7	 6178.0	...
6084950	  758.5	  432.6	 6170.0	...
6084951	  758.6	  432.7	 6166.0	...
6084952	  758.7	  432.9	 6163.0	...
6084953	  758.9	  433.1	 6161.0	...
6084954	  759.1	  433.3	 6161.0	...
6084955	  759.3	  433.5	 6160.0	...
6084956	  759.8	  433.8	 6159.0	...
6084957	  760.5	  433.9	 6158.0	...
6084958	  761.5	  433.9	 6157.0	...
6084959	  762.2	  434.2	 6157.0	...
6084960	  762.5	  434.5	 6157.0	...
6084961	  762.5	  434.9	 6157.0	...
6084962	  762.4	  434.9	 6157.0	...
6084963	  762.4	  434.9	 6157.0	...
6084964	  762.5	  434.9	 6156.0	...
6084965	  762.5	  434.8	 6155.0	...
6084966	  762.4	  434.7	 6154.0	...
6084967	  762.3	  434.6	 6154.0	...
6084968	  762.2	  434.7	 6153.0	...
6084969	  762.2	  434.9	 6152.0	...
6084970	  762.4	  435.2	 6152.0	...
6084971	  762.5	  435.3	 6155.0	...
6084972	  762.6	  435.3	 6158.0	...
6084973	  762.7	  436.3	 6157.0	...
6084974	  762.7	  437.8	 6151.0	...
6084975	  762.4	  439.3	 6145.0	...
6084976	  762.0	  439.7	 6141.0	...
6084977	  761.7	  440.2	 6139.0	...
6084978	  761.8	  440.6	 6137.0	...
6084979	  761.9	  440.8	 6135.0	...
6084980	  761.9	  440.6	 6133.0	...
6084981	  761.8	  440.3	 6131.0	...
6084982	  761.7	  440.3	 6129.0	...
6084983	  762.1	  440.2	 6129.0	...
6084984	  762.6	  440.3	 6130.0	...
6084985	  763.1	  440.7	 6125.0	...
6084986	  763.5	  441.0	 6120.0	...
6084987	  763.8	  441.3	 6115.0	...
6084988	  764.2	  441.4	 6116.0	...
6084989	  764.9	  441.5	 6117.0	...
6084990	  765.5	  441.4	 6118.0	...
6084991	  766.3	  442.2	 6118.0	...
6084992	  766.4	  443.0	 6118.0	...
6084993	  765.8	  443.9	 6119.0	...
6084994	  765.1	  444.0	 6121.0	...
6084995	  765.0	  444.1	 6122.0	...
6084996	  765.5	  444.2	 6124.0	...
6084997	  766.0	  443.8	 6121.0	...
6084998	  765.9	  443.4	 6119.0	...
6084999	  765.9	  443.5	 6117.0	...
6085000	  766.1	  443.9	 6117.0	...
6085001	  766.3	  444.5	 6118.0	...
6085002	  766.5	  444.6	 6118.0	...
6085003	  766.5	  444.6	 6120.0	...
6085004	  766.1	  444.5	 6121.0	...
6085005	  765.1	  444.5	 6119.0	...
6085006	  764.2	  444.7	 6116.0	...
6085007	  763.6	  444.8	 6112.0	...
6085008	  763.5	  445.0	 6111.0	...
6085009	  763.3	  445.1	 6109.0	...
6085010	  763.2	  445.2	 6110.0	...
6085011	  763.1	  445.1	 6114.0	...
6085012	  763.0	  445.0	 6118.0	...
6085013	  762.7	  444.8	 6119.0	...
6085014	  762.5	  444.7	 6116.0	...
6085015	  762.4	  444.7	 6114.0	...
6085016	  762.4	  444.8	 6114.0	...
6085017	  762.6	  444.6	 6110.0	...
6085018	  762.8	  444.3	 6105.0	...
6085019	  762.9	  444.0	 6100.0	...
6085020	  762.9	  444.1	 6098.0	...
6085021	  762.9	  444.1	 6097.0	...
6085022	  763.0	  444.7	 6094.0	...
6085023	  763.1	  445.2	 6091.0	...
6085024	  763.1	  445.5	 6088.0	...
6085025	  763.1	  445.1	 6087.0	...
6085026	  763.1	  445.3	 6085.0	...
6085027	  763.3	  445.6	 6084.0	...
6085028	  763.6	  445.8	 6085.0	...
6085029	  763.8	  445.5	 6087.0	...
6085030	  763.8	  445.0	 6089.0	...
6085031	  763.6	  444.7	 6089.0	...
6085032	  763.5	  444.4	 6091.0	...
6085033	  763.2	  444.5	 6091.0	...
6085034	  763.0	  445.2	 6092.0	...
6085035	  762.7	  446.0	 6092.0	...
6085036	  762.9	  447.0	 6092.0	...
6085037	  763.0	  447.3	 6092.0	...
6085038	  763.0	  447.6	 6091.0	...
6085039	  763.6	  447.9	 6088.0	...
6085040	  764.2	  448.2	 6085.0	...
6085041	  764.9	  448.5	 6082.0	...
6085042	  765.0	  448.4	 6082.0	...
MSG	6085043 0000 _ Number Off
6085043	  765.1	  448.4	 6083.0	...
6085044	  765.0	  448.4	 6084.0	...
6085045	  765.0	  448.3	 6084.0	...
6085046	  765.2	  448.2	 6082.0	...
6085047	  765.4	  448.1	 6081.0	...
6085048	  765.4	  447.6	 6080.0	...
6085049	  765.3	  447.0	 6080.0	...
6085050	  765.0	  446.4	 6080.0	...
6085051	  764.8	  446.6	 6080.0	...
6085052	  764.6	  446.8	 6081.0	...
6085053	  764.6	  446.9	 6082.0	...
6085054	  764.6	  447.1	 6083.0	...
6085055	  764.7	  447.3	 6084.0	...
6085056	  764.8	  447.3	 6083.0	...
6085057	  764.9	  447.0	 6082.0	...
6085058	  764.9	  446.5	 6082.0	...
6085059	  764.9	  446.1	 6081.0	...
6085060	  764.7	  445.7	 6081.0	...
6085061	  764.3	  445.0	 6081.0	...
6085062	  763.9	  444.3	 6081.0	...
6085063	  763.6	  443.5	 6082.0	...
6085064	  763.2	  443.4	 6084.0	...
6085065	  762.8	  443.2	 6086.0	...
6085066	  762.5	  443.9	 6084.0	...
6085067	  762.6	  444.5	 6082.0	...
6085068	  763.1	  445.0	 6080.0	...
6085069	  763.5	  444.8	 6081.0	...
6085070	  764.1	  444.6	 6082.0	...
6085071	  764.3	  444.6	 6084.0	...
6085072	  764.1	  444.6	 6087.0	...
6085073	  763.7	  444.7	 6089.0	...
6085074	  763.5	  444.7	 6090.0	...
6085075	  763.7	  444.9	 6089.0	...
6085076	  763.8	  445.1	 6088.0	...
6085077	  763.8	  445.3	 6088.0	...
6085078	  763.5	  445.4	 6089.0	...
6085079	  763.3	  445.3	 6090.0	...
6085080	  762.9	  445.2	 6090.0	...
6085081	  762.8	  445.0	 6089.0	...
6085082	  762.6	  444.9	 6090.0	...
6085083	  762.8	  444.8	 6090.0	...
6085084	  763.0	  444.6	 6090.0	...
6085085	  763.1	  444.3	 6090.0	...
6085086	  763.3	  444.0	 6090.0	...
6085087	  763.6	  443.6	 6087.0	...
6085088	  764.0	  443.5	 6085.0	...
6085089	  764.2	  443.5	 6082.0	...
6085090	  764.3	  444.0	 6085.0	...
6085091	  764.4	  444.5	 6087.0	...
6085092	  764.6	  445.0	 6088.0	...
6085093	  764.7	  445.0	 6086.0	...
6085094	  764.8	  444.9	 6084.0	...
6085095	  764.8	  444.9	 6086.0	...
6085096	  764.5	  444.6	 6087.0	...
6085097	  764.1	  444.3	 6088.0	...
6085098	  763.8	  443.9	 6088.0	...
6085099	  763.7	  443.9	 6088.0	...
6085100	  764.0	  443.7	 6087.0	...
6085101	  764.4	  443.4	 6086.0	...
6085102	  764.7	  443.3	 6086.0	...
6085103	  764.7	  443.6	 6087.0	...
6085104	  764.6	  444.3	 6089.0	...
6085105	  764.6	  444.8	 6089.0	...
6085106	  764.9	  445.2	 6089.0	...
6085107	  765.2	  445.2	 6089.0	...
6085108	  765.6	  445.3	 6089.0	...
6085109	  765.6	  445.5	 6088.0	...
6085110	  765.5	  445.7	 6088.0	...
6085111	  765.6	  445.7	 6087.0	...
6085112	  765.9	  445.6	 6089.0	...
6085113	  766.1	  445.5	 6092.0	...
6085114	  766.2	  445.5	 6095.0	...
6085115	  766.3	  445.5	 6096.0	...
6085116	  766.4	  445.2	 6097.0	...
6085117	  766.4	  444.9	 6097.0	...
6085118	  766.3	  444.6	 6097.0	...
6085119	  766.4	  444.7	 6096.0	...
6085120	  766.6	  444.6	 6096.0	...
6085121	  766.7	  444.9	 6097.0	...
6085122	  766.6	  445.3	 6098.0	...
6085123	  766.5	  445.8	 6098.0	...
6085124	  766.5	  445.8	 6099.0	...
6085125	  766.8	  445.9	 6099.0	...
6085126	  767.2	  445.9	 6099.0	...
6085127	  767.3	  445.8	 6099.0	...
6085128	  767.2	  445.7	 6099.0	...
6085129	  767.0	  445.5	 6100.0	...
6085130	  766.6	  445.6	 6099.0	...
6085131	  766.2	  445.9	 6098.0	...
6085132	  766.1	  446.3	 6098.0	...
6085133	  766.1	  446.1	 6098.0	...
6085134	  766.1	  445.7	 6099.0	...
6085135	  765.9	  445.2	 6100.0	...
6085136	  765.8	  445.0	 6100.0	...
6085137	  765.6	  444.9	 6102.0	...
6085138	  765.8	  444.9	 6104.0	...
6085139	  765.9	  445.1	 6105.0	...
6085140	  765.7	  445.4	 6103.0	...
6085141	  765.1	  445.4	 6102.0	...
6085142	  764.5	  445.3	 6103.0	...
6085143	  764.4	  445.2	 6109.0	...
6085144	  764.5	  445.2	 6113.0	...
6085145	  764.5	  444.6	 6118.0	...
6085146	  764.5	  444.0	 6118.0	...
6085147	  764.4	  443.4	 6118.0	...
6085148	  764.4	  443.5	 6118.0	...
6085149	  764.4	  443.7	 6117.0	...
6085150	  764.3	  443.7	 6114.0	...
6085151	  764.4	  443.3	 6114.0	...
6085152	  764.4	  443.0	 6113.0	...
6085153	  764.3	  443.0	 6114.0	...
6085154	  764.1	  442.5	 6116.0	...
6085155	  764.0	  441.9	 6118.0	...
6085156	  763.8	  441.4	 6119.0	...
6085157	  763.7	  441.6	 6120.0	...
6085158	  763.6	  441.8	 6123.0	...
6085159	  763.6	  441.8	 6126.0	...
6085160	  763.7	  441.7	 6129.0	...
6085161	  763.6	  441.6	 6129.0	...
6085162	  763.3	  441.8	 6128.0	...
6085163	  763.0	  442.1	 6128.0	...
6085164	  762.9	  442.3	 6128.0	...
6085165	  762.7	  442.4	 6130.0	...
6085166	  762.8	  442.3	 6133.0	...
6085167	  762.7	  442.2	 6135.0	...
6085168	  762.6	  442.3	 6135.0	...
6085169	  762.5	  441.6	 6138.0	...
6085170	  762.7	  441.0	 6141.0	...
6085171	  762.9	  439.9	 6143.0	...
6085172	  763.1	  438.9	 6142.0	...
6085173	  763.0	  437.7	 6143.0	...
6085174	  762.7	  436.7	 6143.0	...
6085175	  762.4	  436.3	 6143.0	...
6085176	  762.2	  436.3	 6144.0	...
6085177	  762.0	  436.5	 6146.0	...
6085178	  762.1	  436.6	 6148.0	...
6085179	  762.2	  436.8	 6149.0	...
6085180	  762.4	  437.9	 6148.0	...
6085181	  762.7	  438.9	 6148.0	...
6085182	  762.9	  439.5	 6148.0	...
6085183	  763.0	  438.9	 6148.0	...
6085184	  763.0	  438.4	 6150.0	...
6085185	  762.9	  437.9	 6152.0	...
6085186	  762.9	  437.0	 6152.0	...
6085187	  763.0	  436.1	 6154.0	...
6085188	  763.1	  435.3	 6156.0	...
6085189	  763.2	  435.4	 6159.0	...
6085190	  763.3	  434.9	 6161.0	...
6085191	  763.5	  434.5	 6164.0	...
6085192	  763.4	  434.1	 6165.0	...
6085193	  763.1	  434.4	 6164.0	...
6085194	  762.9	  434.5	 6164.0	...
6085195	  763.0	  434.4	 6165.0	...
6085196	  763.3	  434.3	 6166.0	...
6085197	  763.7	  434.2	 6167.0	...
6085198	  764.0	  434.3	 6166.0	...
6085199	  764.1	  434.3	 6165.0	...
6085200	  763.9	  434.1	 6162.0	...
6085201	  763.7	  433.6	 6162.0	...
6085202	  763.7	  433.2	 6165.0	...
6085203	  763.3	  433.0	 6168.0	...
6085204	  763.0	  433.0	 6170.0	...
6085205	  762.8	  432.9	 6170.0	...
6085206	  763.0	  433.0	 6170.0	...
6085207	  763.2	  433.0	 6172.0	...
6085208	  763.0	  433.1	 6175.0	...
6085209	  762.8	  433.2	 6175.0	...
6085210	  762.5	  433.0	 6172.0	...
6085211	  762.5	  432.7	 6170.0	...
6085212	  762.4	  432.3	 6170.0	...
6085213	  762.3	  432.2	 6171.0	...
6085214	  762.3	  432.3	 6171.0	...
6085215	  762.4	  432.5	 6177.0	...
6085216	  762.4	  432.8	 6182.0	...
6085217	  762.3	  432.9	 6187.0	...
6085218	  762.5	  433.0	 6186.0	...
6085219	  762.7	  433.1	 6186.0	...
6085220	  762.9	  433.0	 6185.0	...
6085221	  762.9	  432.9	 6186.0	...
6085222	  762.4	  432.8	 6186.0	...
6085223	  761.9	  432.8	 6190.0	...
6085224	  761.5	  433.1	 6193.0	...
6085225	  761.7	  433.6	 6193.0	...
6085226	  762.5	  433.9	 6190.0	...
6085227	  763.3	  434.0	 6190.0	...
6085228	  763.9	  433.9	 6194.0	...
6085229	  764.0	  433.9	 6197.0	...
6085230	  764.1	  433.9	 6195.0	...
6085231	  764.2	  433.8	 6192.0	...
6085232	  764.3	  433.8	 6191.0	...
6085233	  764.1	  433.7	 6192.0	...
6085234	  763.7	  433.6	 6194.0	...
6085235	  763.6	  433.1	 6196.0	...
6085236	  763.7	  432.8	 6196.0	...
6085237	  764.0	  433.2	 6196.0	...
6085238	  764.1	  433.9	 6198.0	...
6085239	  764.2	  434.1	 6202.0	...
6085240	  764.2	  433.5	 6204.0	...
6085241	  764.2	  433.8	 6204.0	...
6085242	  764.2	  434.7	 6202.0	...
6085243	  764.4	  434.8	 6206.0	...
MSG	6085244 0000 _ Number On
6085244	  764.7	  434.2	 6212.0	...
6085245	  764.9	  433.6	 6218.0	...
6085246	  764.9	  433.9	 6219.0	...
6085247	  764.9	  433.9	 6220.0	...
6085248	  764.9	  433.8	 6222.0	...
6085249	  764.9	  433.6	 6224.0	...
6085250	  764.8	  433.4	 6226.0	...
6085251	  764.7	  433.3	 6227.0	...
6085252	  764.7	  433.3	 6226.0	...
6085253	  764.8	  433.2	 6228.0	...
6085254	  764.7	  433.2	 6231.0	...
6085255	  764.6	  432.7	 6235.0	...
6085256	  764.6	  432.3	 6237.0	...
6085257	  764.8	  431.7	 6241.0	...
6085258	  764.8	  431.4	 6245.0	...
6085259	  764.6	  431.2	 6244.0	...
6085260	  764.4	  431.0	 6241.0	...
6085261	  764.2	  430.9	 6241.0	...
6085262	  764.0	  430.9	 6245.0	...
6085263	  764.1	  430.8	 6248.0	...
6085264	  764.4	  430.7	 6248.0	...
6085265	  764.7	  430.8	 6247.0	...
6085266	  764.8	  431.4	 6246.0	...
6085267	  764.8	  432.0	 6246.0	...
6085268	  764.7	  432.1	 6249.0	...
6085269	  764.8	  432.0	 6252.0	...
6085270	  764.5	  432.1	 6254.0	...
6085271	  764.2	  432.5	 6254.0	...
6085272	  764.6	  431.9	 6256.0	...
6085273	  765.2	  431.0	 6258.0	...
6085274	  765.2	  430.2	 6260.0	...
6085275	  764.4	  430.1	 6263.0	...
6085276	  763.7	  430.0	 6267.0	...
6085277	  763.6	  430.4	 6266.0	...
6085278	  763.6	  431.3	 6261.0	...
6085279	  763.6	  432.1	 6256.0	...
6085280	  763.5	  431.7	 6260.0	...
6085281	  763.3	  431.1	 6264.0	...
6085282	  763.1	  430.4	 6269.0	...
6085283	  762.7	  430.5	 6269.0	...
6085284	  762.4	  430.7	 6270.0	...
6085285	  762.5	  430.8	 6271.0	...
6085286	  762.9	  430.8	 6270.0	...
6085287	  762.9	  431.2	 6270.0	...
6085288	  762.5	  431.8	 6274.0	...
6085289	  762.1	  432.0	 6279.0	...
6085290	  762.1	  431.5	 6283.0	...
6085291	  762.2	  431.1	 6283.0	...
6085292	  762.4	  431.1	 6284.0	...
6085293	  761.9	  431.2	 6287.0	...
6085294	  761.3	  431.3	 6289.0	...
6085295	  760.8	  431.4	 6291.0	...
6085296	  761.0	  431.4	 6294.0	...
6085297	  761.0	  431.4	 6297.0	...
6085298	  761.0	  431.5	 6297.0	...
6085299	  760.8	  431.4	 6300.0	...
6085300	  760.7	  431.1	 6303.0	...
6085301	  760.4	  430.9	 6305.0	...
6085302	  760.2	  431.2	 6302.0	...
6085303	  760.1	  431.6	 6300.0	...
6085304	  760.2	  432.0	 6299.0	...
6085305	  760.2	  431.8	 6301.0	...
6085306	  760.2	  431.7	 6305.0	...
6085307	  760.1	  431.7	 6307.0	...
6085308	  760.1	  431.7	 6309.0	...
6085309	  760.0	  431.6	 6310.0	...
6085310	  759.9	  431.7	 6311.0	...
6085311	  759.6	  431.9	 6312.0	...
6085312	  759.4	  432.1	 6312.0	...
6085313	  759.2	  432.0	 6312.0	...
6085314	  759.0	  430.9	 6316.0	...
6085315	  758.4	  430.0	 6319.0	...
6085316	  757.9	  428.9	 6324.0	...
6085317	  758.1	  428.7	 6328.0	...
6085318	  758.6	  428.4	 6331.0	...
6085319	  759.1	  428.3	 6333.0	...
6085320	  758.8	  428.4	 6333.0	...
6085321	  758.3	  428.4	 6332.0	...
6085322	  758.0	  428.6	 6332.0	...
6085323	  757.7	  428.8	 6332.0	...
6085324	  757.7	  429.0	 6334.0	...
6085325	  757.8	  429.2	 6337.0	...
6085326	  757.9	  429.3	 6338.0	...
6085327	  758.1	  429.4	 6338.0	...
6085328	  758.2	  429.5	 6341.0	...
6085329	  758.1	  429.6	 6345.0	...
6085330	  758.0	  429.6	 6348.0	...
6085331	  757.8	  429.5	 6349.0	...
6085332	  757.8	  429.2	 6349.0	...
6085333	  758.1	  428.9	 6349.0	...
6085334	  758.5	  428.7	 6349.0	...
6085335	  758.8	  428.6	 6351.0	...
6085336	  758.9	  428.6	 6352.0	...
6085337	  758.9	  428.5	 6353.0	...
6085338	  758.8	  428.3	 6357.0	...
6085339	  758.5	  428.4	 6360.0	...
6085340	  758.3	  428.4	 6364.0	...
6085341	  758.0	  428.6	 6365.0	...
6085342	  758.1	  428.7	 6366.0	...
6085343	  758.2	  428.8	 6366.0	...
6085344	  758.6	  429.0	 6366.0	...
6085345	  758.9	  429.3	 6366.0	...
6085346	  758.3	  429.9	 6365.0	...
6085347	  757.5	  430.2	 6363.0	...
6085348	  756.7	  430.1	 6362.0	...
6085349	  756.6	  430.0	 6366.0	...
6085350	  756.5	  429.8	 6369.0	...
6085351	  756.3	  429.5	 6373.0	...
6085352	  756.0	  429.1	 6376.0	...
6085353	  755.8	  428.6	 6379.0	...
6085354	  755.8	  428.6	 6380.0	...
6085355	  755.6	  428.6	 6378.0	...
6085356	  755.6	  428.6	 6376.0	...
6085357	  755.5	  428.6	 6377.0	...
6085358	  755.2	  428.7	 6381.0	...
6085359	  754.7	  428.8	 6385.0	...
6085360	  754.1	  428.4	 6387.0	...
6085361	  754.1	  427.9	 6387.0	...
6085362	  754.3	  427.6	 6387.0	...
6085363	  754.9	  427.7	 6390.0	...
6085364	  755.8	  427.6	 6397.0	...
6085365	  756.4	  427.6	 6404.0	...
6085366	  756.6	  427.6	 6407.0	...
6085367	  756.8	  427.7	 6407.0	...
6085368	  757.1	  427.6	 6406.0	...
6085369	  757.6	  427.6	 6405.0	...
6085370	  757.8	  427.7	 6405.0	...
6085371	  757.8	  427.2	 6405.0	...
6085372	  758.1	  426.5	 6407.0	...
6085373	  758.5	  425.8	 6408.0	...
6085374	  758.9	  425.7	 6409.0	...
6085375	  758.9	  425.7	 6411.0	...
6085376	  758.8	  426.0	 6415.0	...
6085377	  758.7	  426.3	 6417.0	...
6085378	  758.9	  426.6	 6416.0	...
6085379	  759.0	  426.8	 6414.0	...
6085380	  758.3	  427.2	 6414.0	...
6085381	  757.2	  427.9	 6414.0	...
6085382	  756.1	  428.6	 6413.0	...
6085383	  755.5	  429.0	 6412.0	...
6085384	  755.2	  428.8	 6411.0	...
6085385	  755.4	  427.9	 6412.0	...
6085386	  755.7	  427.0	 6418.0	...
6085387	  756.0	  426.3	 6424.0	...
6085388	  755.7	  426.4	 6429.0	...
6085389	  755.3	  426.0	 6432.0	...
6085390	  754.8	  425.6	 6435.0	...
6085391	  754.4	  425.2	 6438.0	...
6085392	  755.2	  424.9	 6441.0	...
6085393	  756.2	  424.6	 6446.0	...
6085394	  757.3	  424.5	 6451.0	...
6085395	  757.5	  424.8	 6450.0	...
6085396	  757.7	  425.3	 6447.0	...
6085397	  757.7	  425.5	 6443.0	...
6085398	  757.7	  426.0	 6442.0	...
6085399	  757.4	  426.3	 6441.0	...
6085400	  757.1	  426.5	 6441.0	...
6085401	  757.4	  426.4	 6445.0	...
6085402	  758.0	  426.2	 6449.0	...
6085403	  758.4	  425.7	 6451.0	...
6085404	  757.8	  425.2	 6450.0	...
6085405	  757.0	  424.8	 6451.0	...
6085406	  756.2	  424.9	 6454.0	...
6085407	  755.7	  425.1	 6457.0	...
6085408	  755.3	  425.1	 6458.0	...
6085409	  755.1	  424.8	 6459.0	...
6085410	  755.0	  424.6	 6459.0	...
6085411	  755.0	  424.5	 6459.0	...
6085412	  755.0	  424.5	 6459.0	...
6085413	  754.9	  424.4	 6460.0	...
6085414	  754.8	  424.4	 6464.0	...
6085415	  754.7	  424.5	 6468.0	...
6085416	  754.6	  424.6	 6472.0	...
6085417	  755.2	  424.5	 6473.0	...
6085418	  755.9	  424.7	 6475.0	...
6085419	  757.0	  424.8	 6479.0	...
6085420	  757.4	  425.3	 6483.0	...
6085421	  757.7	  425.4	 6483.0	...
6085422	  757.6	  425.5	 6480.0	...
6085423	  757.5	  425.1	 6475.0	...
6085424	  757.6	  424.9	 6473.0	...
6085425	  757.7	  424.9	 6476.0	...
6085426	  757.7	  425.1	 6481.0	...
6085427	  758.0	  425.2	 6485.0	...
6085428	  758.2	  424.5	 6484.0	...
6085429	  757.5	  423.9	 6483.0	...
6085430	  756.6	  423.2	 6483.0	...
6085431	  755.8	  423.1	 6484.0	...
6085432	  755.9	  422.8	 6484.0	...
6085433	  756.2	  422.5	 6485.0	...
6085434	  756.5	  422.4	 6484.0	...
6085435	  756.7	  422.4	 6484.0	...
6085436	  756.6	  422.2	 6486.0	...
6085437	  757.6	  422.0	 6489.0	...
6085438	  758.6	  421.9	 6492.0	...
6085439	  759.6	  422.1	 6494.0	...
6085440	  759.6	  422.3	 6494.0	...
6085441	  759.4	  422.1	 6499.0	...
6085442	  759.3	  421.7	 6504.0	...
6085443	  759.2	  421.5	 6507.0	...
6085444	  759.4	  421.9	 6506.0	...
6085445	  759.7	  422.3	 6506.0	...
6085446	  760.0	  422.6	 6507.0	...
6085447	  760.0	  422.6	 6506.0	...
6085448	  759.9	  422.1	 6504.0	...
6085449	  759.8	  421.6	 6503.0	...
6085450	  759.8	  421.0	 6503.0	...
6085451	  759.8	  421.0	 6503.0	...
6085452	  759.8	  421.0	 6502.0	...
6085453	  759.8	  421.0	 6502.0	...
6085454	  759.2	  421.0	 6504.0	...
6085455	  758.5	  420.9	 6505.0	...
6085456	  757.9	  420.9	 6506.0	...
6085457	  757.9	  420.9	 6507.0	...
6085458	  757.9	  421.0	 6510.0	...
6085459	  757.9	  421.0	 6514.0	...
6085460	  757.9	  420.8	 6519.0	...
6085461	  757.9	  420.2	 6523.0	...
6085462	  758.1	  419.8	 6526.0	...
6085463	  758.7	  419.8	 6527.0	...
6085464	  759.6	  420.0	 6527.0	...
6085465	  760.4	  420.3	 6527.0	...
6085466	  760.9	  420.3	 6528.0	...
6085467	  761.1	  420.2	 6530.0	...
6085468	  761.1	  420.0	 6531.0	...
6085469	  760.6	  419.8	 6533.0	...
6085470	  760.3	  419.6	 6534.0	...
6085471	  759.8	  419.6	 6534.0	...
6085472	  759.6	  419.6	 6535.0	...
6085473	  759.4	  419.6	 6535.0	...
6085474	  759.7	  419.5	 6535.0	...
6085475	  760.1	  419.6	 6535.0	...
6085476	  760.4	  419.8	 6536.0	...
6085477	  760.2	  419.6	 6538.0	...
6085478	  759.9	  419.3	 6538.0	...
6085479	  759.6	  418.9	 6537.0	...
6085480	  759.1	  419.0	 6536.0	...
6085481	  758.7	  419.1	 6536.0	...
6085482	  758.1	  419.2	 6536.0	...
6085483	  757.8	  419.0	 6537.0	...
6085484	  757.7	  418.5	 6541.0	...
6085485	  758.0	  418.0	 6546.0	...
6085486	  758.4	  418.4	 6548.0	...
6085487	  758.8	  419.2	 6545.0	...
6085488	  759.0	  420.0	 6543.0	...
6085489	  759.1	  420.2	 6543.0	...
6085490	  759.4	  420.2	 6543.0	...
6085491	  759.7	  420.2	 6543.0	...
6085492	  760.0	  419.9	 6543.0	...
6085493	  759.9	  419.3	 6544.0	...
6085494	  759.8	  418.6	 6546.0	...
6085495	  759.7	  418.2	 6547.0	...
6085496	  759.7	  417.9	 6548.0	...
6085497	  759.9	  417.8	 6547.0	...
6085498	  760.1	  417.6	 6554.0	...
6085499	  760.5	  417.8	 6560.0	...
6085500	  760.8	  418.1	 6567.0	...
6085501	  761.0	  418.4	 6567.0	...
6085502	  761.4	  418.5	 6566.0	...
6085503	  761.5	  418.1	 6563.0	...
6085504	  761.6	  417.6	 6560.0	...
6085505	  761.7	  418.0	 6557.0	...
6085506	  761.7	  418.4	 6557.0	...
6085507	  761.8	  418.9	 6561.0	...
6085508	  761.8	  418.7	 6565.0	...
6085509	  761.8	  418.7	 6569.0	...
6085510	  761.6	  418.5	 6570.0	...
6085511	  761.3	  418.3	 6571.0	...
6085512	  761.2	  418.1	 6571.0	...
6085513	  761.4	  418.0	 6570.0	...
6085514	  761.5	  418.0	 6569.0	...
6085515	  761.5	  418.0	 6569.0	...
6085516	  761.3	  417.9	 6572.0	...
6085517	  761.2	  417.7	 6575.0	...
6085518	  761.0	  417.1	 6577.0	...
6085519	  761.0	  416.6	 6577.0	...
6085520	  761.0	  416.0	 6577.0	...
6085521	  761.0	  415.9	 6577.0	...
6085522	  760.9	  415.7	 6577.0	...
6085523	  760.8	  415.5	 6581.0	...
6085524	  760.7	  415.7	 6587.0	...
6085525	  760.7	  416.0	 6593.0	...
6085526	  760.8	  416.3	 6595.0	...
6085527	  760.9	  416.6	 6594.0	...
6085528	  761.0	  417.0	 6593.0	...
6085529	  761.1	  417.2	 6592.0	...
6085530	  761.2	  416.9	 6592.0	...
6085531	  761.1	  416.2	 6592.0	...
6085532	  760.9	  415.7	 6593.0	...
6085533	  760.5	  415.3	 6594.0	...
6085534	  760.1	  415.4	 6596.0	...
6085535	  759.9	  415.5	 6596.0	...
6085536	  760.1	  415.6	 6595.0	...
6085537	  760.7	  415.7	 6595.0	...
6085538	  761.1	  415.0	 6595.0	...
6085539	  761.1	  414.3	 6597.0	...
6085540	  760.9	  413.6	 6598.0	...
6085541	  760.7	  413.7	 6598.0	...
6085542	  761.0	  413.6	 6598.0	...
6085543	  761.5	  413.6	 6599.0	...
6085544	  761.9	  413.6	 6599.0	...
6085545	  761.9	  413.8	 6600.0	...
6085546	  761.9	  414.0	 6603.0	...
6085547	  761.8	  413.0	 6608.0	...
6085548	  761.8	  411.9	 6610.0	...
6085549	  761.6	  411.0	 6610.0	...
6085550	  761.4	  411.6	 6609.0	...
6085551	  761.3	  412.3	 6609.0	...
6085552	  761.4	  412.7	 6608.0	...
6085553	  761.5	  413.0	 6608.0	...
6085554	  761.5	  413.2	 6609.0	...
6085555	  761.8	  413.2	 6611.0	...
6085556	  762.1	  413.1	 6615.0	...
6085557	  762.1	  413.0	 6618.0	...
MSG	6085558 0000 _ Number Off
6085558	  761.7	  412.8	 6621.0	...
6085559	  761.3	  412.6	 6621.0	...
6085560	  761.1	  412.3	 6622.0	...
6085561	  761.2	  412.3	 6623.0	...
6085562	  761.1	  412.3	 6628.0	...
6085563	  761.0	  412.1	 6632.0	...
6085564	  760.9	  411.8	 6632.0	...
6085565	  760.9	  411.7	 6627.0	...
6085566	  760.9	  411.9	 6624.0	...
6085567	  760.9	  411.8	 6627.0	...
6085568	  760.8	  411.6	 6630.0	...
6085569	  760.7	  411.4	 6630.0	...
6085570	  760.5	  411.5	 6630.0	...
6085571	  760.3	  411.5	 6628.0	...
6085572	  760.0	  411.3	 6627.0	...
6085573	  760.1	  410.9	 6626.0	...
6085574	  760.1	  410.6	 6627.0	...
6085575	  760.2	  410.7	 6628.0	...
6085576	  760.4	  410.9	 6630.0	...
6085577	  760.6	  411.3	 6630.0	...
6085578	  760.5	  411.5	 6628.0	...
6085579	  760.3	  411.6	 6627.0	...
6085580	  760.1	  411.7	 6628.0	...
6085581	  760.1	  411.7	 6628.0	...
6085582	  759.9	  411.7	 6627.0	...
6085583	  759.7	  411.8	 6628.0	...
6085584	  759.6	  411.8	 6631.0	...
6085585	  759.4	  411.7	 6634.0	...
6085586	  759.3	  411.5	 6638.0	...
6085587	  759.4	  411.2	 6640.0	...
6085588	  759.7	  411.1	 6641.0	...
6085589	  760.0	  410.6	 6640.0	...
6085590	  760.1	  410.1	 6642.0	...
6085591	  759.9	  409.7	 6645.0	...
6085592	  759.3	  409.5	 6647.0	...
6085593	  758.7	  409.5	 6646.0	...
6085594	  758.4	  409.3	 6646.0	...
6085595	  758.1	  409.2	 6646.0	...
6085596	  757.7	  409.4	 6646.0	...
6085597	  757.3	  409.8	 6645.0	...
6085598	  757.5	  410.1	 6646.0	...
6085599	  758.2	  409.6	 6647.0	...
6085600	  758.9	  409.0	 6649.0	...
6085601	  759.2	  408.3	 6650.0	...
6085602	  759.4	  408.1	 6651.0	...
6085603	  759.6	  407.7	 6652.0	...
6085604	  759.7	  407.5	 6652.0	...
6085605	  759.8	  407.8	 6652.0	...
6085606	  759.9	  409.0	 6651.0	...
6085607	  760.0	  410.2	 6651.0	...
6085608	  760.3	  410.9	 6650.0	...
6085609	  760.5	  410.9	 6649.0	...
6085610	  760.7	  410.8	 6647.0	...
6085611	  760.7	  410.7	 6647.0	...
6085612	  760.5	  410.7	 6649.0	...
6085613	  760.4	  410.6	 6651.0	...
6085614	  760.4	  410.2	 6655.0	...
6085615	  760.5	  409.7	 6660.0	...
6085616	  760.8	  409.3	 6664.0	...
6085617	  761.2	  409.1	 6662.0	...
6085618	  761.3	  408.6	 6658.0	...
6085619	  761.0	  408.2	 6657.0	...
6085620	  760.7	  407.8	 6659.0	...
6085621	  760.5	  407.6	 6661.0	...
6085622	  760.4	  407.2	 6662.0	...
6085623	  760.3	  406.4	 6663.0	...
6085624	  760.1	  406.0	 6665.0	...
6085625	  759.9	  405.5	 6667.0	...
6085626	  759.8	  406.3	 6668.0	...
6085627	  759.9	  407.2	 6668.0	...
6085628	  760.1	  408.5	 6667.0	...
6085629	  760.2	  409.2	 6665.0	...
6085630	  760.2	  409.5	 6664.0	...
6085631	  760.3	  409.3	 6664.0	...
6085632	  760.4	  408.9	 6668.0	...
6085633	  760.5	  409.4	 6672.0	...
6085634	  760.4	  410.1	 6674.0	...
6085635	  760.1	  409.6	 6672.0	...
6085636	  760.3	  408.2	 6670.0	...
6085637	  760.8	  406.7	 6670.0	...
6085638	  761.6	  406.5	 6671.0	...
6085639	  761.6	  405.5	 6671.0	...
6085640	  761.1	  404.5	 6672.0	...
6085641	  760.4	  403.8	 6672.0	...
6085642	  759.5	  404.4	 6672.0	...
6085643	  759.2	  405.1	 6674.0	...
6085644	  759.2	  405.5	 6677.0	...
6085645	  759.3	  405.5	 6678.0	...
6085646	  759.3	  405.7	 6677.0	...
6085647	  759.3	  406.0	 6677.0	...
6085648	  759.2	  406.3	 6679.0	...
6085649	  759.1	  406.8	 6680.0	...
6085650	  759.0	  407.3	 6682.0	...
6085651	  758.9	  407.2	 6685.0	...
6085652	  759.0	  406.5	 6688.0	...
6085653	  759.2	  406.1	 6687.0	...
6085654	  759.4	  406.3	 6684.0	...
6085655	  759.6	  407.0	 6676.0	...
6085656	  759.6	  407.6	 6671.0	...
6085657	  760.2	  408.1	 6669.0	...
6085658	  760.8	  408.1	 6674.0	...
6085659	  761.3	  407.8	 6681.0	...
6085660	  761.2	  407.5	 6687.0	...
6085661	  761.2	  407.5	 6693.0	...
6085662	  761.1	  407.8	 6695.0	...
6085663	  761.1	  408.0	 6695.0	...
6085664	  761.1	  407.6	 6698.0	...
6085665	  761.1	  406.9	 6700.0	...
6085666	  761.1	  406.4	 6703.0	...
6085667	  760.9	  406.0	 6703.0	...
6085668	  760.2	  406.1	 6700.0	...
6085669	  759.6	  405.4	 6697.0	...
6085670	  759.5	  404.7	 6694.0	...
6085671	  760.0	  404.0	 6695.0	...
6085672	  760.6	  404.0	 6696.0	...
6085673	  761.0	  404.0	 6695.0	...
6085674	  761.4	  403.9	 6693.0	...
6085675	  761.7	  403.9	 6692.0	...
6085676	  761.5	  404.0	 6690.0	...
6085677	  761.1	  404.2	 6688.0	...
6085678	  760.6	  404.1	 6690.0	...
6085679	  760.2	  404.0	 6696.0	...
6085680	  760.1	  403.5	 6702.0	...
6085681	  760.0	  403.3	 6704.0	...
6085682	  759.9	  403.7	 6703.0	...
6085683	  759.9	  404.3	 6703.0	...
6085684	  760.0	  404.9	 6704.0	...
6085685	  759.9	  404.7	 6704.0	...
6085686	  759.8	  404.5	 6703.0	...
6085687	  760.0	  404.8	 6703.0	...
6085688	  760.6	  405.3	 6704.0	...
6085689	  761.7	  405.9	 6705.0	...
6085690	  762.5	  406.0	 6707.0	...
6085691	  763.4	  406.0	 6708.0	...
6085692	  763.9	  406.0	 6709.0	...
6085693	  764.3	  405.9	 6710.0	...
6085694	  763.9	  405.9	 6710.0	...
6085695	  763.0	  405.9	 6710.0	...
6085696	  761.9	  406.1	 6712.0	...
6085697	  761.2	  406.0	 6713.0	...
6085698	  760.9	  405.7	 6715.0	...
6085699	  761.1	  405.4	 6716.0	...
6085700	  761.4	  405.8	 6714.0	...
6085701	  761.5	  406.2	 6712.0	...
6085702	  761.1	  406.7	 6709.0	...
6085703	  760.6	  406.6	 6709.0	...
6085704	  760.4	  406.6	 6709.0	...
6085705	  760.8	  406.4	 6710.0	...
6085706	  762.1	  406.2	 6713.0	...
6085707	  763.1	  406.1	 6716.0	...
6085708	  763.6	  406.1	 6718.0	...
6085709	  763.4	  406.3	 6719.0	...
6085710	  763.2	  406.5	 6720.0	...
6085711	  763.2	  406.3	 6719.0	...
6085712	  763.3	  406.2	 6714.0	...
6085713	  763.2	  406.1	 6710.0	...
6085714	  763.2	  406.0	 6713.0	...
6085715	  763.7	  405.7	 6722.0	...
6085716	  764.2	  405.3	 6731.0	...
6085717	  764.7	  405.4	 6733.0	...
6085718	  765.4	  405.6	 6734.0	...
6085719	  766.0	  405.8	 6734.0	...
6085720	  766.8	  405.5	 6733.0	...
6085721	  767.0	  405.1	 6733.0	...
6085722	  767.0	  404.6	 6731.0	...
6085723	  766.6	  403.9	 6730.0	...
6085724	  766.2	  403.5	 6731.0	...
6085725	  766.0	  403.3	 6736.0	...
6085726	  766.7	  403.2	 6739.0	...
6085727	  767.5	  403.1	 6739.0	...
6085728	  768.5	  402.9	 6739.0	...
6085729	  768.8	  402.6	 6739.0	...
6085730	  768.9	  402.1	 6740.0	...
6085731	  768.7	  401.7	 6743.0	...
6085732	  767.6	  401.4	 6746.0	...
6085733	  766.5	  401.4	 6747.0	...
6085734	  765.7	  402.3	 6745.0	...
6085735	  765.8	  403.2	 6743.0	...
6085736	  765.8	  403.7	 6743.0	...
6085737	  765.7	  403.3	 6743.0	...
6085738	  766.3	  402.9	 6742.0	...
6085739	  766.8	  402.9	 6741.0	...
6085740	  767.3	  403.2	 6740.0	...
6085741	  767.9	  403.2	 6740.0	...
6085742	  768.6	  403.2	 6741.0	...
6085743	  769.3	  403.8	 6742.0	...
6085744	  769.3	  404.8	 6746.0	...
6085745	  769.3	  405.5	 6749.0	...
6085746	  769.2	  405.1	 6751.0	...
6085747	  769.3	  404.6	 6748.0	...
6085748	  769.4	  404.4	 6745.0	...
6085749	  769.5	  404.2	 6743.0	...
6085750	  769.5	  404.1	 6743.0	...
6085751	  769.7	  404.1	 6743.0	...
6085752	  770.0	  404.5	 6743.0	...
6085753	  770.3	  405.0	 6746.0	...
6085754	  770.8	  405.3	 6750.0	...
6085755	  771.1	  405.3	 6754.0	...
6085756	  771.4	  405.2	 6753.0	...
6085757	  771.3	  404.6	 6754.0	...
6085758	  771.3	  404.0	 6755.0	...
MSG	6085759 0000 _ Number On
6085759	  771.4	  403.4	 6755.0	...
6085760	  771.6	  403.3	 6754.0	...
6085761	  771.7	  402.9	 6752.0	...
6085762	  772.3	  402.4	 6750.0	...
6085763	  773.6	  402.3	 6750.0	...
6085764	  774.9	  402.7	 6755.0	...
6085765	  775.5	  403.4	 6761.0	...
6085766	  775.4	  403.5	 6767.0	...
6085767	  775.4	  403.7	 6767.0	...
6085768	  775.3	  403.6	 6762.0	...
6085769	  775.3	  403.4	 6756.0	...
6085770	  775.3	  403.5	 6754.0	...
6085771	  775.7	  403.6	 6759.0	...
6085772	  776.1	  403.7	 6763.0	...
6085773	  775.3	  403.8	 6764.0	...
6085774	  774.0	  403.9	 6765.0	...
6085775	  772.7	  404.1	 6767.0	...
6085776	  772.9	  403.9	 6769.0	...
6085777	  773.1	  403.8	 6771.0	...
6085778	  773.2	  404.2	 6771.0	...
6085779	  773.2	  404.7	 6772.0	...
6085780	  773.4	  405.2	 6770.0	...
6085781	  773.6	  405.2	 6768.0	...
6085782	  773.8	  404.8	 6769.0	...
6085783	  773.7	  404.4	 6771.0	...
6085784	  773.7	  404.0	 6773.0	...
6085785	  773.8	  404.3	 6771.0	...
6085786	  774.0	  404.6	 6769.0	...
6085787	  774.0	  404.0	 6768.0	...
6085788	  774.0	  403.1	 6769.0	...
6085789	  774.1	  402.2	 6769.0	...
6085790	  774.2	  402.1	 6767.0	...
6085791	  774.2	  402.0	 6764.0	...
6085792	  774.2	  401.6	 6765.0	...
6085793	  773.9	  401.3	 6770.0	...
6085794	  773.8	  402.3	 6774.0	...
6085795	  773.7	  403.4	 6775.0	...
6085796	  773.7	  404.5	 6774.0	...
6085797	  773.4	  404.4	 6775.0	...
6085798	  773.2	  404.3	 6776.0	...
6085799	  772.9	  404.1	 6776.0	...
6085800	  772.7	  403.8	 6778.0	...
6085801	  773.1	  403.5	 6779.0	...
6085802	  773.6	  403.1	 6782.0	...
6085803	  774.3	  402.9	 6784.0	...
6085804	  774.7	  402.8	 6784.0	...
6085805	  775.2	  402.1	 6782.0	...
6085806	  775.5	  401.6	 6782.0	...
6085807	  775.3	  401.6	 6784.0	...
6085808	  775.0	  401.6	 6782.0	...
6085809	  774.7	  401.7	 6779.0	...
6085810	  774.8	  401.4	 6779.0	...
6085811	  774.8	  401.5	 6781.0	...
6085812	  774.8	  401.6	 6782.0	...
6085813	  774.7	  401.6	 6784.0	...
6085814	  774.8	  401.5	 6785.0	...
6085815	  775.0	  401.2	 6787.0	...
6085816	  775.1	  400.9	 6788.0	...
6085817	  774.8	  400.9	 6788.0	...
6085818	  774.6	  401.2	 6788.0	...
6085819	  774.6	  401.3	 6787.0	...
6085820	  775.0	  401.4	 6787.0	...
6085821	  775.3	  401.2	 6788.0	...
6085822	  775.3	  401.2	 6789.0	...
6085823	  775.3	  401.1	 6787.0	...
6085824	  775.4	  401.1	 6785.0	...
6085825	  775.6	  401.1	 6783.0	...
6085826	  775.7	  401.2	 6783.0	...
6085827	  775.8	  401.5	 6783.0	...
6085828	  775.6	  401.7	 6785.0	...
6085829	  775.5	  401.8	 6787.0	...
6085830	  775.7	  401.7	 6788.0	...
6085831	  776.4	  401.6	 6789.0	...
6085832	  777.2	  401.5	 6790.0	...
6085833	  777.5	  401.5	 6792.0	...
6085834	  777.5	  401.5	 6793.0	...
6085835	  777.3	  401.6	 6795.0	...
6085836	  777.2	  401.8	 6797.0	...
6085837	  776.9	  402.0	 6798.0	...
6085838	  776.6	  402.1	 6798.0	...
6085839	  776.3	  402.0	 6799.0	...
6085840	  776.4	  401.6	 6800.0	...
6085841	  776.5	  401.3	 6801.0	...
6085842	  776.6	  401.3	 6801.0	...
6085843	  776.2	  401.7	 6802.0	...
6085844	  775.9	  402.2	 6802.0	...
6085845	  775.7	  402.4	 6803.0	...
6085846	  776.2	  402.3	 6805.0	...
6085847	  776.7	  402.0	 6804.0	...
6085848	  777.1	  401.7	 6797.0	...
6085849	  776.9	  401.7	 6790.0	...
6085850	  776.8	  401.8	 6786.0	...
6085851	  776.8	  401.6	 6789.0	...
6085852	  776.8	  401.4	 6793.0	...
6085853	  776.9	  401.2	 6796.0	...
6085854	  776.9	  400.5	 6795.0	...
6085855	  776.9	  399.7	 6795.0	...
6085856	  776.6	  399.0	 6794.0	...
6085857	  776.5	  399.2	 6794.0	...
6085858	  776.3	  399.5	 6796.0	...
6085859	  776.7	  399.7	 6799.0	...
6085860	  777.0	  399.8	 6800.0	...
6085861	  776.9	  399.8	 6798.0	...
6085862	  776.6	  399.9	 6796.0	...
6085863	  776.5	  399.6	 6794.0	...
6085864	  776.5	  399.2	 6794.0	...
6085865	  776.5	  399.0	 6794.0	...
6085866	  777.1	  399.2	 6797.0	...
6085867	  777.5	  399.4	 6804.0	...
6085868	  777.8	  399.5	 6810.0	...
6085869	  777.3	  400.1	 6807.0	...
6085870	  777.2	  400.6	 6801.0	...
6085871	  777.4	  400.9	 6795.0	...
6085872	  778.2	  400.6	 6798.0	...
6085873	  779.1	  400.4	 6802.0	...
6085874	  778.7	  400.4	 6805.0	...
6085875	  777.8	  400.6	 6808.0	...
6085876	  776.9	  400.9	 6810.0	...
6085877	  776.8	  400.5	 6813.0	...
6085878	  776.6	  400.0	 6816.0	...
6085879	  776.4	  399.4	 6818.0	...
6085880	  776.7	  399.3	 6820.0	...
6085881	  776.9	  399.2	 6820.0	...
6085882	  777.1	  399.2	 6816.0	...
6085883	  777.1	  399.2	 6811.0	...
6085884	  777.4	  399.0	 6810.0	...
6085885	  777.6	  398.9	 6812.0	...
6085886	  777.9	  398.8	 6814.0	...
6085887	  778.5	  398.7	 6815.0	...
6085888	  778.7	  398.6	 6817.0	...
6085889	  778.8	  398.8	 6815.0	...
6085890	  778.5	  399.1	 6809.0	...
6085891	  778.5	  399.3	 6803.0	...
6085892	  778.8	  399.0	 6801.0	...
6085893	  779.1	  398.6	 6803.0	...
6085894	  779.3	  398.2	 6805.0	...
6085895	  779.3	  397.7	 6807.0	...
6085896	  779.3	  397.3	 6810.0	...
6085897	  779.2	  397.1	 6812.0	...
6085898	  778.7	  397.9	 6809.0	...
6085899	  778.3	  398.9	 6805.0	...
6085900	  778.0	  399.6	 6802.0	...
6085901	  778.4	  399.9	 6803.0	...
6085902	  778.7	  400.0	 6803.0	...
6085903	  778.8	  399.7	 6804.0	...
6085904	  778.7	  399.2	 6804.0	...
6085905	  778.6	  398.8	 6804.0	...
6085906	  778.9	  398.6	 6805.0	...
6085907	  779.2	  398.3	 6807.0	...
6085908	  779.4	  397.6	 6809.0	...
6085909	  779.2	  397.1	 6810.0	...
6085910	  779.0	  397.0	 6809.0	...
6085911	  778.8	  397.4	 6807.0	...
6085912	  778.6	  397.7	 6806.0	...
6085913	  778.4	  397.6	 6808.0	...
6085914	  778.0	  397.3	 6811.0	...
6085915	  777.7	  397.2	 6813.0	...
6085916	  777.4	  397.0	 6810.0	...
6085917	  777.3	  397.0	 6807.0	...
6085918	  776.9	  397.1	 6804.0	...
6085919	  776.5	  397.1	 6805.0	...
6085920	  776.1	  397.1	 6805.0	...
6085921	  776.1	  397.1	 6805.0	...
6085922	  776.2	  397.0	 6803.0	...
6085923	  776.2	  397.0	 6801.0	...
6085924	  776.2	  397.0	 6799.0	...
6085925	  776.2	  396.9	 6801.0	...
6085926	  776.0	  396.9	 6806.0	...
6085927	  775.8	  396.8	 6809.0	...
6085928	  776.0	  396.8	 6809.0	...
6085929	  776.4	  396.9	 6808.0	...
6085930	  776.8	  397.1	 6805.0	...
6085931	  776.8	  397.4	 6802.0	...
6085932	  776.8	  397.5	 6798.0	...
6085933	  776.8	  397.5	 6797.0	...
6085934	  776.7	  397.2	 6797.0	...
6085935	  777.4	  396.9	 6797.0	...
6085936	  778.2	  396.4	 6797.0	...
6085937	  778.4	  396.1	 6801.0	...
6085938	  777.7	  395.6	 6806.0	...
6085939	  776.9	  395.3	 6810.0	...
6085940	  776.6	  395.5	 6807.0	...
6085941	  776.4	  395.9	 6803.0	...
6085942	  776.4	  396.3	 6800.0	...
6085943	  776.3	  396.5	 6801.0	...
6085944	  776.2	  396.5	 6801.0	...
6085945	  776.3	  396.6	 6802.0	...
6085946	  776.4	  397.1	 6800.0	...
6085947	  776.5	  397.6	 6797.0	...
6085948	  776.4	  398.1	 6794.0	...
6085949	  775.9	  398.2	 6792.0	...
6085950	  775.4	  398.3	 6790.0	...
6085951	  774.7	  398.4	 6792.0	...
6085952	  774.4	  398.4	 6796.0	...
6085953	  774.0	  397.7	 6799.0	...
6085954	  774.0	  397.0	 6800.0	...
6085955	  774.4	  396.4	 6801.0	...
6085956	  774.8	  396.4	 6803.0	...
6085957	  775.1	  396.4	 6805.0	...
6085958	  775.0	  396.9	 6805.0	...
6085959	  775.0	  397.3	 6804.0	...
6085960	  775.0	  397.7	 6803.0	...
6085961	  775.0	  397.5	 6803.0	...
6085962	  774.8	  397.5	 6804.0	...
6085963	  774.5	  397.5	 6805.0	...
6085964	  774.1	  397.2	 6805.0	...
6085965	  774.0	  396.9	 6805.0	...
6085966	  773.9	  396.4	 6805.0	...
6085967	  773.9	  396.2	 6805.0	...
6085968	  773.9	  395.6	 6804.0	...
6085969	  773.9	  395.2	 6805.0	...
6085970	  773.9	  394.9	 6807.0	...
6085971	  773.9	  395.3	 6809.0	...
6085972	  773.9	  395.6	 6806.0	...
6085973	  773.9	  395.9	 6801.0	...
6085974	  773.9	  396.1	 6796.0	...
6085975	  774.1	  396.2	 6797.0	...
6085976	  774.2	  395.5	 6798.0	...
6085977	  774.1	  394.7	 6801.0	...
6085978	  774.0	  394.0	 6803.0	...
6085979	  774.0	  394.1	 6805.0	...
6085980	  774.1	  394.4	 6806.0	...
6085981	  774.2	  394.8	 6805.0	...
6085982	  774.4	  395.2	 6803.0	...
6085983	  774.4	  395.5	 6801.0	...
6085984	  774.3	  395.7	 6801.0	...
6085985	  774.5	  395.7	 6801.0	...
6085986	  774.7	  395.4	 6804.0	...
6085987	  774.9	  395.0	 6807.0	...
6085988	  774.9	  394.7	 6809.0	...
6085989	  774.9	  395.0	 6808.0	...
6085990	  774.8	  395.2	 6809.0	...
6085991	  774.9	  395.3	 6809.0	...
6085992	  775.3	  394.6	 6809.0	...
6085993	  775.6	  393.8	 6809.0	...
6085994	  775.3	  393.1	 6808.0	...
6085995	  774.8	  393.3	 6806.0	...
6085996	  774.7	  393.5	 6804.0	...
6085997	  775.2	  393.2	 6803.0	...
6085998	  775.9	  392.9	 6802.0	...
6085999	  776.2	  392.8	 6798.0	...
6086000	  776.2	  393.0	 6795.0	...
6086001	  776.1	  393.2	 6794.0	...
6086002	  775.9	  393.3	 6797.0	...
6086003	  775.0	  393.4	 6799.0	...
6086004	  774.2	  394.1	 6796.0	...
6086005	  773.5	  395.1	 6793.0	...
6086006	  773.6	  395.9	 6790.0	...
6086007	  773.9	  395.8	 6791.0	...
6086008	  774.2	  395.2	 6794.0	...
6086009	  774.6	  394.4	 6796.0	...
6086010	  774.4	  394.3	 6798.0	...
6086011	  774.0	  394.3	 6797.0	...
6086012	  774.3	  394.3	 6797.0	...
6086013	  774.8	  394.3	 6795.0	...
6086014	  775.1	  394.2	 6793.0	...
6086015	  774.8	  394.3	 6791.0	...
6086016	  774.4	  394.4	 6792.0	...
6086017	  775.0	  394.4	 6792.0	...
6086018	  775.8	  394.3	 6792.0	...
6086019	  776.3	  394.3	 6791.0	...
6086020	  775.8	  394.1	 6792.0	...
6086021	  775.4	  394.1	 6794.0	...
6086022	  775.3	  394.1	 6796.0	...
6086023	  774.8	  394.3	 6796.0	...
6086024	  774.2	  394.3	 6797.0	...
6086025	  774.3	  394.3	 6797.0	...
6086026	  775.0	  394.3	 6797.0	...
6086027	  775.9	  394.2	 6797.0	...
6086028	  776.2	  394.2	 6798.0	...
6086029	  776.5	  394.2	 6799.0	...
6086030	  776.5	  394.3	 6798.0	...
6086031	  776.2	  394.1	 6798.0	...
6086032	  775.1	  393.9	 6797.0	...
6086033	  774.1	  393.4	 6796.0	...
6086034	  773.5	  393.3	 6795.0	...
6086035	  773.6	  393.3	 6793.0	...
6086036	  773.7	  393.5	 6792.0	...
6086037	  774.1	  393.7	 6791.0	...
6086038	  774.6	  394.6	 6790.0	...
6086039	  774.9	  395.4	 6789.0	...
6086040	  774.7	  395.8	 6787.0	...
6086041	  774.6	  395.5	 6786.0	...
6086042	  774.6	  395.3	 6786.0	...
6086043	  774.6	  395.5	 6786.0	...
6086044	  774.5	  395.8	 6786.0	...
6086045	  774.4	  396.1	 6789.0	...
6086046	  774.2	  396.2	 6792.0	...
6086047	  774.4	  396.4	 6790.0	...
6086048	  774.9	  396.4	 6786.0	...
6086049	  775.4	  396.4	 6781.0	...
6086050	  775.4	  396.4	 6781.0	...
6086051	  775.3	  396.5	 6781.0	...
6086052	  775.0	  396.3	 6781.0	...
6086053	  774.8	  396.1	 6780.0	...
6086054	  774.5	  395.9	 6782.0	...
6086055	  774.4	  396.0	 6784.0	...
6086056	  774.2	  395.9	 6784.0	...
6086057	  774.5	  395.5	 6784.0	...
6086058	  774.6	  395.2	 6784.0	...
6086059	  774.8	  395.0	 6786.0	...
6086060	  775.1	  394.9	 6785.0	...
6086061	  775.4	  394.8	 6782.0	...
6086062	  775.8	  394.8	 6784.0	...
6086063	  775.8	  394.9	 6789.0	...
6086064	  775.9	  394.9	 6791.0	...
6086065	  775.9	  395.0	 6789.0	...
6086066	  775.8	  394.9	 6786.0	...
6086067	  775.5	  394.8	 6785.0	...
6086068	  775.4	  394.7	 6785.0	...
6086069	  775.4	  394.6	 6783.0	...
6086070	  775.4	  394.4	 6781.0	...
6086071	  775.3	  394.1	 6779.0	...
6086072	  775.0	  394.1	 6777.0	...
MSG	6086073 0000 _ Number Off
6086073	  774.8	  394.4	 6775.0	...
6086074	  774.5	  394.9	 6773.0	...
6086075	  774.1	  395.7	 6772.0	...
6086076	  773.6	  396.3	 6771.0	...
6086077	  773.0	  396.5	 6769.0	...
6086078	  772.6	  396.2	 6769.0	...
6086079	  772.8	  396.4	 6768.0	...
6086080	  773.0	  396.9	 6768.0	...
6086081	  773.1	  396.8	 6768.0	...
6086082	  773.1	  396.2	 6770.0	...
6086083	  773.3	  395.5	 6772.0	...
6086084	  773.7	  395.8	 6773.0	...
6086085	  773.7	  396.2	 6773.0	...
6086086	  773.9	  396.7	 6772.0	...
6086087	  774.0	  396.8	 6771.0	...
6086088	  774.0	  397.0	 6771.0	...
6086089	  774.3	  397.1	 6772.0	...
6086090	  774.5	  397.2	 6770.0	...
6086091	  774.6	  397.3	 6768.0	...
6086092	  774.5	  396.8	 6766.0	...
6086093	  774.5	  396.1	 6766.0	...
6086094	  774.6	  395.5	 6767.0	...
6086095	  774.6	  395.7	 6766.0	...
6086096	  774.5	  395.9	 6766.0	...
6086097	  774.6	  396.0	 6766.0	...
6086098	  775.0	  396.0	 6767.0	...
6086099	  775.6	  395.9	 6767.0	...
6086100	  776.0	  395.9	 6766.0	...
6086101	  775.7	  395.8	 6765.0	...
6086102	  775.2	  395.5	 6767.0	...
6086103	  774.8	  395.3	 6770.0	...
6086104	  774.8	  395.1	 6774.0	...
6086105	  774.9	  395.0	 6775.0	...
6086106	  774.6	  395.1	 6777.0	...
6086107	  774.5	  395.3	 6774.0	...
6086108	  774.4	  395.7	 6770.0	...
6086109	  774.7	  395.9	 6766.0	...
6086110	  775.0	  396.5	 6765.0	...
6086111	  774.8	  397.0	 6766.0	...
6086112	  774.3	  397.5	 6767.0	...
6086113	  773.7	  397.6	 6766.0	...
6086114	  773.7	  397.6	 6763.0	...
6086115	  773.7	  397.6	 6760.0	...
6086116	  773.7	  397.5	 6760.0	...
6086117	  773.8	  397.1	 6759.0	...
6086118	  773.7	  396.6	 6759.0	...
6086119	  773.7	  396.1	 6757.0	...
6086120	  773.6	  396.2	 6755.0	...
6086121	  773.5	  396.3	 6753.0	...
6086122	  773.9	  396.3	 6757.0	...
6086123	  774.3	  396.4	 6761.0	...
6086124	  774.7	  396.6	 6766.0	...
6086125	  774.7	  397.1	 6768.0	...
6086126	  774.6	  397.5	 6771.0	...
6086127	  774.5	  397.8	 6772.0	...
6086128	  774.2	  398.0	 6772.0	...
6086129	  773.7	  398.1	 6769.0	...
6086130	  773.0	  398.3	 6767.0	...
6086131	  772.6	  398.4	 6763.0	...
6086132	  772.4	  398.4	 6761.0	...
6086133	  772.4	  398.2	 6759.0	...
6086134	  772.2	  398.1	 6757.0	...
6086135	  772.2	  397.9	 6756.0	...
6086136	  772.4	  397.9	 6754.0	...
6086137	  772.9	  398.2	 6753.0	...
6086138	  773.0	  398.5	 6752.0	...
6086139	  772.8	  398.3	 6752.0	...
6086140	  772.2	  397.9	 6752.0	...
6086141	  771.6	  397.4	 6752.0	...
6086142	  771.2	  397.4	 6752.0	...
6086143	  771.2	  397.5	 6752.0	...
6086144	  771.2	  397.5	 6755.0	...
6086145	  770.3	  397.6	 6757.0	...
6086146	  769.4	  397.5	 6760.0	...
6086147	  768.5	  397.6	 6760.0	...
6086148	  768.6	  398.4	 6759.0	...
6086149	  768.5	  399.2	 6759.0	...
6086150	  768.4	  399.4	 6758.0	...
6086151	  768.2	  398.8	 6757.0	...
6086152	  769.1	  398.0	 6756.0	...
6086153	  770.0	  398.3	 6753.0	...
6086154	  770.5	  398.6	 6751.0	...
6086155	  770.1	  399.1	 6749.0	...
6086156	  769.5	  399.2	 6750.0	...
6086157	  769.3	  399.3	 6748.0	...
6086158	  769.0	  399.5	 6747.0	...
6086159	  769.2	  399.5	 6747.0	...
6086160	  769.6	  399.5	 6749.0	...
6086161	  769.9	  399.1	 6749.0	...
6086162	  769.9	  398.7	 6750.0	...
6086163	  769.6	  398.5	 6747.0	...
6086164	  769.3	  398.5	 6744.0	...
6086165	  769.0	  398.6	 6746.0	...
6086166	  769.1	  398.6	 6752.0	...
6086167	  768.6	  398.6	 6756.0	...
6086168	  768.0	  398.7	 6753.0	...
6086169	  768.6	  398.8	 6749.0	...
6086170	  769.8	  399.0	 6747.0	...
6086171	  770.8	  399.1	 6746.0	...
6086172	  770.7	  399.5	 6748.0	...
6086173	  770.6	  399.6	 6750.0	...
6086174	  770.5	  399.7	 6748.0	...
6086175	  770.3	  399.5	 6743.0	...
6086176	  770.1	  399.5	 6738.0	...
6086177	  769.9	  399.6	 6738.0	...
6086178	  770.0	  399.8	 6738.0	...
6086179	  770.1	  400.0	 6737.0	...
6086180	  770.3	  400.0	 6736.0	...
6086181	  770.4	  399.7	 6735.0	...
6086182	  770.2	  399.5	 6736.0	...
6086183	  769.9	  399.2	 6738.0	...
6086184	  770.2	  399.0	 6740.0	...
6086185	  770.9	  398.8	 6741.0	...
6086186	  771.4	  398.6	 6740.0	...
6086187	  771.2	  398.6	 6739.0	...
6086188	  771.2	  398.8	 6737.0	...
6086189	  771.2	  399.1	 6737.0	...
6086190	  771.1	  398.9	 6737.0	...
6086191	  771.0	  398.4	 6741.0	...
6086192	  770.8	  397.9	 6745.0	...
6086193	  770.3	  398.2	 6747.0	...
6086194	  769.8	  398.4	 6745.0	...
6086195	  769.2	  398.6	 6743.0	...
6086196	  769.2	  398.6	 6743.0	...
6086197	  769.3	  398.9	 6743.0	...
6086198	  769.4	  399.3	 6743.0	...
6086199	  769.2	  400.3	 6744.0	...
6086200	  768.5	  400.9	 6744.0	...
6086201	  767.9	  401.4	 6744.0	...
6086202	  768.1	  401.2	 6744.0	...
6086203	  768.6	  401.1	 6744.0	...
6086204	  768.0	  400.4	 6744.0	...
6086205	  767.0	  399.8	 6744.0	...
6086206	  767.0	  399.9	 6744.0	...
6086207	  768.1	  400.6	 6742.0	...
6086208	  769.1	  401.3	 6740.0	...
6086209	  769.0	  401.3	 6740.0	...
6086210	  768.9	  401.1	 6740.0	...
6086211	  768.8	  400.8	 6739.0	...
6086212	  768.8	  400.5	 6736.0	...
6086213	  769.2	  399.9	 6734.0	...
6086214	  769.7	  399.5	 6734.0	...
6086215	  770.1	  399.7	 6735.0	...
6086216	  770.0	  400.3	 6735.0	...
6086217	  769.9	  400.9	 6736.0	...
6086218	  769.8	  400.9	 6737.0	...
6086219	  770.1	  400.7	 6734.0	...
6086220	  770.4	  401.3	 6730.0	...
6086221	  770.3	  402.0	 6726.0	...
6086222	  769.9	  402.5	 6727.0	...
6086223	  769.5	  402.4	 6727.0	...
6086224	  769.2	  402.4	 6727.0	...
6086225	  769.0	  402.7	 6726.0	...
6086226	  769.1	  402.8	 6726.0	...
6086227	  769.3	  402.8	 6728.0	...
6086228	  769.6	  403.1	 6731.0	...
6086229	  769.6	  403.4	 6733.0	...
6086230	  769.3	  403.3	 6733.0	...
6086231	  768.9	  402.9	 6732.0	...
6086232	  768.5	  402.6	 6732.0	...
6086233	  768.6	  403.6	 6731.0	...
6086234	  768.7	  404.8	 6730.0	...
6086235	  768.8	  405.8	 6729.0	...
6086236	  768.7	  405.4	 6728.0	...
6086237	  768.6	  404.7	 6730.0	...
6086238	  768.5	  404.2	 6732.0	...
6086239	  768.4	  404.4	 6734.0	...
6086240	  768.4	  404.6	 6734.0	...
6086241	  768.4	  404.4	 6735.0	...
6086242	  768.5	  404.3	 6735.0	...
6086243	  768.3	  404.2	 6732.0	...
6086244	  768.2	  404.3	 6727.0	...
6086245	  768.5	  404.3	 6722.0	...
6086246	  768.9	  404.1	 6722.0	...
6086247	  769.3	  403.7	 6723.0	...
6086248	  769.3	  403.5	 6725.0	...
6086249	  769.3	  403.7	 6726.0	...
6086250	  769.2	  404.0	 6727.0	...
6086251	  769.2	  404.1	 6729.0	...
6086252	  769.2	  404.1	 6730.0	...
6086253	  769.1	  404.1	 6730.0	...
6086254	  769.0	  404.3	 6728.0	...
6086255	  769.0	  404.5	 6726.0	...
6086256	  768.9	  404.7	 6725.0	...
6086257	  768.7	  404.7	 6726.0	...
6086258	  768.4	  404.5	 6727.0	...
6086259	  768.3	  404.3	 6729.0	...
6086260	  768.8	  404.3	 6732.0	...
6086261	  769.4	  404.3	 6735.0	...
6086262	  770.0	  404.4	 6736.0	...
6086263	  769.8	  404.5	 6732.0	...
6086264	  769.1	  404.6	 6728.0	...
6086265	  768.5	  404.7	 6726.0	...
6086266	  768.5	  404.7	 6723.0	...
6086267	  768.9	  404.8	 6721.0	...
6086268	  769.3	  404.9	 6719.0	...
6086269	  769.2	  405.1	 6719.0	...
6086270	  769.1	  405.1	 6720.0	...
6086271	  769.3	  405.2	 6721.0	...
6086272	  769.3	  405.2	 6723.0	...
6086273	  769.3	  405.5	 6724.0	...
6086274	  769.1	  406.1	 6726.0	...
6086275	  768.8	  406.7	 6727.0	...
6086276	  768.4	  406.5	 6729.0	...
6086277	  767.9	  406.0	 6729.0	...
6086278	  767.5	  405.4	 6729.0	...
6086279	  767.4	  405.3	 6728.0	...
6086280	  768.0	  405.3	 6727.0	...
6086281	  768.9	  405.2	 6726.0	...
6086282	  770.2	  405.1	 6722.0	...
6086283	  770.9	  405.0	 6719.0	...
MSG	6086284 0000 _ Number On
6086284	  771.3	  404.8	 6721.0	...
6086285	  771.3	  404.6	 6726.0	...
6086286	  771.4	  404.4	 6732.0	...
6086287	  771.5	  404.5	 6730.0	...
6086288	  771.7	  404.6	 6727.0	...
6086289	  771.5	  404.8	 6723.0	...
6086290	  771.1	  404.8	 6722.0	...
6086291	  770.4	  404.7	 6722.0	...
6086292	  770.0	  404.7	 6723.0	...
6086293	  769.6	  404.7	 6723.0	...
6086294	  769.6	  404.7	 6722.0	...
6086295	  770.0	  404.7	 6719.0	...
6086296	  770.3	  404.7	 6717.0	...
6086297	  770.5	  405.2	 6716.0	...
6086298	  770.4	  405.7	 6717.0	...
6086299	  770.4	  405.6	 6722.0	...
6086300	  770.6	  405.1	 6726.0	...
6086301	  770.9	  405.1	 6728.0	...
6086302	  771.0	  405.5	 6723.0	...
6086303	  770.8	  406.0	 6719.0	...
6086304	  770.6	  406.0	 6717.0	...
6086305	  770.5	  406.0	 6716.0	...
6086306	  770.7	  406.8	 6716.0	...
6086307	  771.0	  407.7	 6716.0	...
6086308	  771.1	  408.6	 6715.0	...
6086309	  770.7	  408.2	 6715.0	...
6086310	  770.4	  407.7	 6715.0	...
6086311	  770.2	  407.0	 6716.0	...
6086312	  770.4	  406.8	 6715.0	...
6086313	  770.7	  406.6	 6712.0	...
6086314	  771.0	  406.4	 6712.0	...
6086315	  771.3	  406.3	 6715.0	...
6086316	  771.4	  406.0	 6718.0	...
6086317	  771.7	  405.1	 6720.0	...
6086318	  772.1	  404.1	 6724.0	...
6086319	  772.4	  403.4	 6728.0	...
6086320	  772.5	  403.4	 6730.0	...
6086321	  772.5	  404.3	 6731.0	...
6086322	  772.4	  405.2	 6728.0	...
6086323	  772.4	  406.1	 6726.0	...
6086324	  772.3	  406.3	 6723.0	...
6086325	  772.2	  406.3	 6723.0	...
6086326	  771.9	  406.5	 6721.0	...
6086327	  771.3	  406.8	 6719.0	...
6086328	  770.5	  407.0	 6718.0	...
6086329	  769.3	  406.9	 6720.0	...
6086330	  768.4	  406.7	 6722.0	...
6086331	  767.7	  406.6	 6723.0	...
6086332	  767.6	  406.5	 6723.0	...
6086333	  767.8	  406.3	 6723.0	...
6086334	  768.5	  406.2	 6723.0	...
6086335	  769.1	  406.1	 6723.0	...
6086336	  769.6	  406.1	 6725.0	...
6086337	  769.7	  406.1	 6730.0	...
6086338	  769.9	  406.2	 6736.0	...
6086339	  769.9	  406.0	 6736.0	...
6086340	  769.9	  405.8	 6732.0	...
6086341	  769.8	  405.5	 6728.0	...
6086342	  769.6	  405.5	 6726.0	...
6086343	  769.2	  405.6	 6720.0	...
6086344	  768.7	  405.8	 6713.0	...
6086345	  768.3	  406.0	 6708.0	...
6086346	  768.2	  406.2	 6707.0	...
6086347	  768.3	  406.2	 6705.0	...
6086348	  768.6	  406.1	 6702.0	...
6086349	  768.7	  405.7	 6704.0	...
6086350	  768.3	  405.3	 6707.0	...
6086351	  767.9	  405.0	 6711.0	...
6086352	  767.7	  405.0	 6712.0	...
6086353	  767.7	  405.0	 6713.0	...
6086354	  767.5	  404.9	 6713.0	...
6086355	  767.3	  405.1	 6712.0	...
6086356	  766.2	  405.3	 6710.0	...
6086357	  765.2	  405.5	 6708.0	...
6086358	  764.3	  405.3	 6709.0	...
6086359	  764.7	  405.0	 6711.0	...
6086360	  765.2	  404.9	 6714.0	...
6086361	  765.7	  405.2	 6715.0	...
6086362	  765.7	  405.3	 6713.0	...
6086363	  765.8	  405.8	 6712.0	...
6086364	  765.8	  406.2	 6710.0	...
6086365	  766.2	  407.0	 6711.0	...
6086366	  766.5	  407.5	 6716.0	...
6086367	  766.7	  407.2	 6720.0	...
6086368	  765.8	  406.1	 6724.0	...
6086369	  764.8	  405.1	 6724.0	...
6086370	  764.1	  405.5	 6724.0	...
6086371	  765.0	  406.0	 6725.0	...
6086372	  766.1	  406.6	 6727.0	...
6086373	  766.2	  406.6	 6728.0	...
6086374	  765.3	  406.8	 6727.0	...
6086375	  764.5	  407.0	 6727.0	...
6086376	  764.6	  407.1	 6730.0	...
6086377	  764.9	  407.2	 6732.0	...
6086378	  765.2	  407.3	 6733.0	...
6086379	  765.6	  407.5	 6734.0	...
6086380	  765.7	  407.7	 6734.0	...
6086381	  765.7	  407.7	 6734.0	...
6086382	  765.7	  407.4	 6734.0	...
6086383	  765.6	  407.1	 6735.0	...
6086384	  765.6	  407.0	 6734.0	...
6086385	  764.8	  407.1	 6732.0	...
6086386	  764.1	  407.2	 6730.0	...
6086387	  764.2	  407.4	 6727.0	...
6086388	  765.1	  407.4	 6724.0	...
6086389	  765.7	  407.5	 6722.0	...
6086390	  765.4	  407.5	 6722.0	...
6086391	  765.1	  407.5	 6722.0	...
6086392	  765.2	  407.9	 6722.0	...
6086393	  765.2	  408.6	 6723.0	...
6086394	  765.2	  409.2	 6724.0	...
6086395	  765.1	  408.5	 6724.0	...
6086396	  765.1	  407.4	 6724.0	...
6086397	  765.2	  407.3	 6722.0	...
6086398	  765.3	  408.1	 6720.0	...
6086399	  765.3	  408.6	 6718.0	...
6086400	  765.2	  408.4	 6718.0	...
6086401	  764.6	  408.2	 6718.0	...
6086402	  764.0	  407.7	 6721.0	...
6086403	  763.4	  407.2	 6723.0	...
6086404	  763.4	  407.0	 6726.0	...
6086405	  763.7	  407.6	 6726.0	...
6086406	  763.9	  408.2	 6727.0	...
6086407	  764.1	  408.4	 6729.0	...
6086408	  764.1	  408.6	 6729.0	...
6086409	  764.1	  408.7	 6729.0	...
6086410	  764.1	  408.8	 6729.0	...
6086411	  764.0	  408.9	 6730.0	...
6086412	  763.7	  409.0	 6731.0	...
6086413	  763.4	  409.0	 6731.0	...
6086414	  763.2	  409.2	 6729.0	...
6086415	  763.3	  409.2	 6727.0	...
6086416	  763.4	  409.3	 6726.0	...
6086417	  763.6	  409.3	 6725.0	...
6086418	  763.7	  409.4	 6724.0	...
6086419	  763.5	  409.5	 6722.0	...
6086420	  763.2	  409.5	 6720.0	...
6086421	  763.3	  409.3	 6723.0	...
6086422	  763.7	  409.4	 6728.0	...
6086423	  764.2	  409.5	 6732.0	...
6086424	  763.4	  409.5	 6732.0	...
6086425	  762.7	  409.6	 6731.0	...
6086426	  761.9	  409.6	 6732.0	...
6086427	  761.6	  409.8	 6733.0	...
6086428	  761.4	  409.9	 6734.0	...
6086429	  760.9	  409.7	 6736.0	...
6086430	  760.6	  409.5	 6739.0	...
6086431	  761.3	  409.1	 6742.0	...
6086432	  762.5	  409.3	 6742.0	...
6086433	  763.3	  409.6	 6740.0	...
6086434	  762.9	  409.7	 6737.0	...
6086435	  762.5	  409.5	 6735.0	...
6086436	  762.4	  409.8	 6735.0	...
6086437	  762.0	  410.3	 6735.0	...
6086438	  761.3	  410.9	 6733.0	...
6086439	  760.6	  410.8	 6732.0	...
6086440	  761.1	  410.6	 6731.0	...
6086441	  762.0	  410.7	 6732.0	...
6086442	  763.0	  410.9	 6734.0	...
6086443	  763.1	  411.0	 6736.0	...
6086444	  762.3	  410.9	 6737.0	...
6086445	  761.5	  410.8	 6737.0	...
6086446	  760.6	  410.7	 6738.0	...
6086447	  760.3	  410.5	 6738.0	...
6086448	  759.6	  410.2	 6737.0	...
6086449	  759.0	  409.9	 6736.0	...
6086450	  758.6	  409.6	 6734.0	...
6086451	  758.7	  409.2	 6736.0	...
6086452	  759.0	  409.8	 6738.0	...
6086453	  759.3	  410.5	 6741.0	...
6086454	  759.4	  411.1	 6740.0	...
6086455	  759.3	  410.6	 6745.0	...
6086456	  759.3	  410.2	 6750.0	...
6086457	  759.4	  410.0	 6756.0	...
6086458	  759.5	  410.3	 6757.0	...
6086459	  759.6	  410.7	 6754.0	...
6086460	  759.8	  411.0	 6750.0	...
6086461	  759.9	  411.0	 6745.0	...
6086462	  760.0	  411.0	 6744.0	...
6086463	  760.0	  411.0	 6744.0	...
6086464	  760.1	  411.2	 6746.0	...
6086465	  760.2	  411.4	 6748.0	...
6086466	  760.1	  411.6	 6749.0	...
6086467	  759.8	  411.5	 6751.0	...
6086468	  759.5	  410.8	 6751.0	...
6086469	  759.3	  410.2	 6752.0	...
6086470	  759.2	  409.6	 6750.0	...
6086471	  759.0	  409.7	 6748.0	...
6086472	  758.4	  410.0	 6746.0	...
6086473	  757.9	  410.4	 6744.0	...
6086474	  757.4	  410.8	 6741.0	...
6086475	  757.5	  411.2	 6739.0	...
6086476	  757.5	  411.3	 6743.0	...
6086477	  757.5	  411.3	 6749.0	...
6086478	  757.5	  411.4	 6754.0	...
6086479	  757.2	  411.5	 6750.0	...
6086480	  756.9	  411.6	 6746.0	...
6086481	  757.6	  411.6	 6747.0	...
6086482	  758.7	  411.5	 6752.0	...
6086483	  759.7	  411.1	 6758.0	...
6086484	  759.5	  410.8	 6759.0	...
6086485	  759.3	  410.3	 6758.0	...
6086486	  759.0	  410.0	 6757.0	...
6086487	  758.7	  409.7	 6759.0	...
6086488	  758.6	  409.7	 6759.0	...
6086489	  758.5	  409.7	 6759.0	...
6086490	  758.4	  410.1	 6758.0	...
6086491	  758.4	  410.4	 6756.0	...
6086492	  757.7	  410.7	 6756.0	...
6086493	  757.1	  410.2	 6755.0	...
6086494	  756.3	  409.8	 6755.0	...
6086495	  756.2	  409.3	 6758.0	...
6086496	  756.1	  409.2	 6761.0	...
6086497	  756.1	  409.0	 6763.0	...
6086498	  756.1	  408.8	 6763.0	...
6086499	  756.2	  409.6	 6762.0	...
6086500	  756.0	  410.6	 6760.0	...
6086501	  755.8	  411.6	 6758.0	...
6086502	  755.5	  411.4	 6759.0	...
6086503	  755.4	  411.0	 6761.0	...
6086504	  755.3	  410.8	 6766.0	...
6086505	  755.3	  410.6	 6772.0	...
6086506	  756.0	  410.6	 6776.0	...
6086507	  756.7	  410.6	 6775.0	...
6086508	  756.6	  410.9	 6774.0	...
6086509	  755.7	  411.2	 6774.0	...
6086510	  755.0	  411.6	 6775.0	...
6086511	  755.3	  411.7	 6776.0	...
6086512	  755.6	  411.8	 6777.0	...
6086513	  755.7	  411.7	 6777.0	...
6086514	  755.7	  411.5	 6775.0	...
6086515	  755.9	  411.3	 6773.0	...
6086516	  756.1	  411.4	 6770.0	...
6086517	  756.0	  411.4	 6768.0	...
6086518	  755.7	  411.3	 6770.0	...
6086519	  755.3	  411.4	 6773.0	...
6086520	  755.1	  411.6	 6776.0	...
6086521	  755.0	  411.9	 6775.0	...
6086522	  755.0	  411.9	 6775.0	...
6086523	  754.9	  411.9	 6777.0	...
6086524	  754.9	  411.8	 6780.0	...
6086525	  754.9	  411.5	 6785.0	...
6086526	  754.2	  411.4	 6788.0	...
6086527	  753.5	  410.9	 6789.0	...
6086528	  752.9	  410.6	 6788.0	...
6086529	  753.1	  410.3	 6786.0	...
6086530	  753.2	  410.2	 6786.0	...
6086531	  753.3	  410.2	 6786.0	...
6086532	  753.2	  410.3	 6785.0	...
6086533	  753.1	  410.3	 6787.0	...
6086534	  753.9	  410.1	 6789.0	...
6086535	  754.9	  409.9	 6791.0	...
6086536	  756.1	  409.8	 6791.0	...
6086537	  756.3	  410.2	 6789.0	...
6086538	  755.5	  410.8	 6786.0	...
6086539	  754.4	  411.3	 6784.0	...
6086540	  753.2	  411.6	 6783.0	...
6086541	  753.2	  411.7	 6784.0	...
6086542	  753.1	  411.7	 6786.0	...
6086543	  754.4	  411.3	 6788.0	...
6086544	  755.6	  410.9	 6793.0	...
6086545	  755.6	  410.7	 6796.0	...
6086546	  754.4	  410.6	 6798.0	...
6086547	  753.2	  410.7	 6797.0	...
6086548	  753.2	  410.8	 6795.0	...
6086549	  753.3	  410.9	 6795.0	...
6086550	  753.3	  411.1	 6794.0	...
6086551	  753.2	  411.2	 6790.0	...
6086552	  753.2	  411.2	 6787.0	...
6086553	  753.5	  410.9	 6784.0	...
6086554	  753.9	  410.4	 6789.0	...
6086555	  754.1	  410.0	 6794.0	...
6086556	  753.9	  409.9	 6798.0	...
6086557	  753.8	  410.0	 6798.0	...
6086558	  753.7	  410.3	 6797.0	...
6086559	  753.4	  410.5	 6798.0	...
6086560	  753.1	  410.2	 6800.0	...
6086561	  752.8	  409.6	 6802.0	...
6086562	  752.7	  409.1	 6804.0	...
6086563	  752.8	  409.2	 6804.0	...
6086564	  752.7	  409.5	 6804.0	...
6086565	  752.4	  410.0	 6801.0	...
6086566	  752.2	  410.3	 6799.0	...
6086567	  751.9	  410.4	 6798.0	...
6086568	  751.8	  410.5	 6798.0	...
6086569	  751.7	  410.6	 6799.0	...
6086570	  751.7	  410.6	 6799.0	...
6086571	  751.6	  410.6	 6799.0	...
6086572	  751.3	  410.8	 6796.0	...
6086573	  751.1	  411.2	 6793.0	...
6086574	  750.8	  411.5	 6790.0	...
6086575	  750.7	  411.4	 6789.0	...
6086576	  750.2	  411.2	 6789.0	...
6086577	  749.9	  410.9	 6789.0	...
6086578	  750.2	  410.7	 6790.0	...
6086579	  750.8	  410.5	 6788.0	...
6086580	  751.5	  410.3	 6785.0	...
6086581	  751.4	  410.4	 6782.0	...
6086582	  750.8	  410.9	 6782.0	...
6086583	  750.4	  411.3	 6785.0	...
6086584	  750.2	  411.7	 6788.0	...
6086585	  750.3	  411.8	 6792.0	...
6086586	  750.2	  412.2	 6793.0	...
MSG	6086587 0000 _ Number Off
6086587	  750.4	  412.6	 6795.0	...
6086588	  750.7	  413.0	 6797.0	...
6086589	  750.9	  412.5	 6799.0	...
6086590	  750.9	  412.2	 6796.0	...
6086591	  750.8	  411.8	 6793.0	...
6086592	  750.6	  411.2	 6795.0	...
6086593	  750.7	  410.6	 6800.0	...
6086594	  750.7	  409.8	 6804.0	...
6086595	  750.7	  409.7	 6803.0	...
6086596	  750.7	  410.0	 6802.0	...
6086597	  750.6	  410.5	 6802.0	...
6086598	  750.7	  411.0	 6805.0	...
6086599	  750.7	  411.0	 6808.0	...
6086600	  750.6	  411.0	 6811.0	...
6086601	  750.4	  410.9	 6811.0	...
6086602	  749.7	  410.9	 6812.0	...
6086603	  749.2	  411.0	 6813.0	...
6086604	  748.6	  411.3	 6813.0	...
6086605	  748.6	  411.4	 6813.0	...
6086606	  748.7	  411.6	 6814.0	...
6086607	  748.7	  411.7	 6816.0	...
6086608	  749.0	  411.3	 6817.0	...
6086609	  749.2	  411.0	 6817.0	...
6086610	  749.5	  410.7	 6817.0	...
6086611	  749.4	  410.6	 6820.0	...
6086612	  749.2	  410.4	 6823.0	...
6086613	  749.0	  410.2	 6826.0	...
6086614	  749.0	  410.2	 6825.0	...
6086615	  749.0	  410.2	 6825.0	...
6086616	  749.0	  410.3	 6827.0	...
6086617	  749.2	  410.3	 6829.0	...
6086618	  749.5	  410.0	 6836.0	...
6086619	  750.1	  409.7	 6840.0	...
6086620	  750.4	  409.6	 6841.0	...
6086621	  750.1	  409.7	 6836.0	...
6086622	  749.4	  409.7	 6831.0	...
6086623	  749.0	  409.7	 6829.0	...
6086624	  749.3	  409.8	 6829.0	...
6086625	  749.8	  409.8	 6829.0	...
6086626	  750.0	  409.9	 6829.0	...
6086627	  750.5	  409.9	 6829.0	...
6086628	  750.7	  409.8	 6829.0	...
6086629	  750.8	  409.8	 6828.0	...
6086630	  751.0	  409.8	 6827.0	...
6086631	  751.2	  409.8	 6828.0	...
6086632	  751.7	  409.5	 6832.0	...
6086633	  752.0	  409.3	 6835.0	...
6086634	  752.3	  409.1	 6836.0	...
6086635	  752.3	  409.0	 6836.0	...
6086636	  752.3	  408.6	 6837.0	...
6086637	  752.2	  408.3	 6839.0	...
6086638	  752.2	  408.5	 6840.0	...
6086639	  752.1	  408.8	 6840.0	...
6086640	  752.1	  409.0	 6838.0	...
6086641	  752.0	  409.0	 6836.0	...
6086642	  751.7	  409.1	 6836.0	...
6086643	  751.5	  409.2	 6838.0	...
6086644	  751.5	  409.4	 6840.0	...
6086645	  750.7	  409.6	 6838.0	...
6086646	  749.8	  409.5	 6835.0	...
6086647	  749.1	  409.4	 6832.0	...
6086648	  749.3	  409.0	 6832.0	...
6086649	  749.5	  408.8	 6833.0	...
6086650	  749.5	  409.3	 6834.0	...
6086651	  749.3	  410.0	 6834.0	...
6086652	  749.0	  410.6	 6834.0	...
6086653	  748.7	  410.8	 6834.0	...
6086654	  749.5	  410.8	 6834.0	...
6086655	  750.4	  410.7	 6834.0	...
6086656	  751.2	  410.7	 6838.0	...
6086657	  751.1	  410.9	 6840.0	...
6086658	  751.0	  411.1	 6843.0	...
6086659	  751.2	  411.2	 6841.0	...
6086660	  751.5	  411.0	 6839.0	...
6086661	  751.9	  410.6	 6839.0	...
6086662	  752.0	  410.3	 6841.0	...
6086663	  752.0	  410.1	 6842.0	...
6086664	  752.7	  410.0	 6842.0	...
6086665	  753.4	  410.1	 6843.0	...
6086666	  754.3	  410.9	 6843.0	...
6086667	  754.0	  411.8	 6842.0	...
6086668	  753.8	  412.5	 6841.0	...
6086669	  753.1	  412.7	 6839.0	...
6086670	  752.8	  412.8	 6838.0	...
6086671	  752.5	  412.9	 6838.0	...
6086672	  752.5	  412.9	 6838.0	...
6086673	  752.6	  413.0	 6838.0	...
6086674	  752.6	  412.8	 6838.0	...
6086675	  751.8	  412.6	 6840.0	...
6086676	  750.9	  412.5	 6842.0	...
6086677	  749.8	  412.2	 6848.0	...
6086678	  749.4	  411.7	 6852.0	...
6086679	  749.7	  411.2	 6857.0	...
6086680	  750.2	  411.2	 6858.0	...
6086681	  751.1	  411.2	 6856.0	...
6086682	  751.4	  411.3	 6854.0	...
6086683	  751.8	  411.8	 6849.0	...
6086684	  751.8	  412.4	 6847.0	...
6086685	  751.7	  412.9	 6846.0	...
6086686	  751.6	  413.0	 6846.0	...
6086687	  751.8	  412.9	 6847.0	...
6086688	  752.1	  412.7	 6846.0	...
6086689	  753.3	  412.9	 6846.0	...
6086690	  754.0	  413.3	 6846.0	...
6086691	  754.7	  413.7	 6847.0	...
6086692	  754.6	  413.9	 6848.0	...
6086693	  754.5	  414.1	 6848.0	...
6086694	  753.8	  414.6	 6844.0	...
6086695	  753.0	  414.9	 6839.0	...
6086696	  752.2	  415.3	 6839.0	...
6086697	  752.2	  415.4	 6843.0	...
6086698	  751.9	  414.5	 6847.0	...
6086699	  751.8	  413.4	 6850.0	...
6086700	  751.8	  412.2	 6853.0	...
6086701	  751.9	  412.1	 6857.0	...
6086702	  751.9	  411.8	 6858.0	...
6086703	  751.7	  411.7	 6858.0	...
6086704	  751.6	  411.6	 6857.0	...
6086705	  751.1	  411.8	 6857.0	...
6086706	  750.6	  412.1	 6857.0	...
6086707	  750.4	  412.1	 6859.0	...
6086708	  750.8	  412.0	 6862.0	...
6086709	  751.1	  411.8	 6864.0	...
6086710	  751.1	  411.8	 6865.0	...
6086711	  751.4	  411.7	 6866.0	...
6086712	  751.6	  411.8	 6866.0	...
6086713	  752.3	  411.8	 6869.0	...
6086714	  752.7	  411.6	 6872.0	...
6086715	  753.1	  411.1	 6876.0	...
6086716	  752.9	  410.8	 6876.0	...
6086717	  752.3	  410.9	 6877.0	...
6086718	  751.6	  410.7	 6877.0	...
6086719	  750.8	  410.7	 6877.0	...
6086720	  750.6	  410.6	 6876.0	...
6086721	  751.3	  410.9	 6875.0	...
6086722	  752.2	  410.9	 6873.0	...
6086723	  753.3	  411.8	 6871.0	...
6086724	  753.5	  412.8	 6870.0	...
6086725	  753.6	  412.8	 6870.0	...
6086726	  752.7	  412.0	 6867.0	...
6086727	  751.9	  412.1	 6863.0	...
6086728	  751.2	  413.1	 6859.0	...
6086729	  751.4	  414.1	 6858.0	...
6086730	  751.5	  413.9	 6858.0	...
6086731	  751.4	  413.5	 6859.0	...
6086732	  751.3	  413.2	 6863.0	...
6086733	  751.5	  413.2	 6866.0	...
6086734	  751.8	  412.9	 6871.0	...
6086735	  752.0	  412.4	 6872.0	...
6086736	  752.2	  411.5	 6873.0	...
6086737	  752.4	  411.5	 6873.0	...
6086738	  752.6	  411.4	 6874.0	...
6086739	  752.6	  411.4	 6874.0	...
6086740	  752.1	  410.7	 6875.0	...
6086741	  751.4	  410.1	 6876.0	...
6086742	  750.7	  409.8	 6877.0	...
6086743	  750.6	  409.9	 6878.0	...
6086744	  750.7	  409.8	 6880.0	...
6086745	  750.7	  409.6	 6881.0	...
6086746	  750.2	  409.5	 6880.0	...
6086747	  749.8	  409.6	 6879.0	...
6086748	  749.5	  409.4	 6882.0	...
6086749	  749.6	  409.2	 6885.0	...
6086750	  749.8	  410.1	 6885.0	...
6086751	  750.0	  411.3	 6881.0	...
6086752	  750.0	  411.6	 6877.0	...
6086753	  749.8	  410.7	 6878.0	...
6086754	  749.8	  409.8	 6879.0	...
6086755	  749.9	  409.6	 6881.0	...
6086756	  749.8	  409.6	 6883.0	...
6086757	  749.6	  409.6	 6885.0	...
6086758	  749.3	  409.6	 6886.0	...
6086759	  749.1	  409.7	 6886.0	...
6086760	  748.7	  409.8	 6886.0	...
6086761	  748.3	  409.8	 6886.0	...
6086762	  748.2	  409.9	 6887.0	...
6086763	  748.3	  409.8	 6884.0	...
6086764	  748.4	  409.7	 6882.0	...
6086765	  748.1	  409.6	 6882.0	...
6086766	  747.8	  409.9	 6885.0	...
6086767	  748.2	  410.1	 6888.0	...
6086768	  749.0	  410.2	 6889.0	...
6086769	  749.8	  410.1	 6889.0	...
6086770	  750.7	  409.9	 6888.0	...
6086771	  751.3	  409.6	 6887.0	...
6086772	  752.0	  409.4	 6887.0	...
6086773	  751.9	  409.4	 6884.0	...
6086774	  751.9	  409.9	 6881.0	...
6086775	  752.0	  410.4	 6880.0	...
6086776	  752.4	  410.5	 6885.0	...
6086777	  752.8	  409.8	 6889.0	...
6086778	  753.2	  409.2	 6891.0	...
6086779	  753.0	  409.3	 6889.0	...
6086780	  752.6	  409.3	 6887.0	...
6086781	  752.3	  409.1	 6888.0	...
6086782	  752.1	  408.5	 6892.0	...
6086783	  751.1	  409.3	 6896.0	...
6086784	  750.2	  410.4	 6897.0	...
6086785	  749.2	  410.6	 6896.0	...
6086786	  748.8	  409.8	 6895.0	...
6086787	  748.2	  409.1	 6895.0	...
6086788	  747.7	  409.1	 6895.0	...
6086789	  747.5	  409.1	 6894.0	...
6086790	  747.6	  409.2	 6892.0	...
6086791	  747.8	  409.4	 6891.0	...
6086792	  748.0	  409.6	 6889.0	...
6086793	  747.9	  409.6	 6888.0	...
6086794	  747.6	  409.4	 6888.0	...
6086795	  747.3	  409.2	 6888.0	...
6086796	  747.9	  408.9	 6888.0	...
6086797	  748.7	  408.6	 6888.0	...
6086798	  749.4	  408.2	 6888.0	...
MSG	6086799 0000 _ Number On
6086799	  750.1	  407.8	 6888.0	...
6086800	  750.5	  407.6	 6889.0	...
6086801	  751.5	  407.5	 6890.0	...
6086802	  751.9	  407.5	 6891.0	...
6086803	  752.2	  407.8	 6890.0	...
6086804	  751.5	  408.3	 6890.0	...
6086805	  750.7	  408.6	 6890.0	...
6086806	  750.3	  408.8	 6891.0	...
6086807	  750.5	  408.9	 6892.0	...
6086808	  750.1	  409.3	 6892.0	...
6086809	  749.4	  409.7	 6893.0	...
6086810	  748.5	  409.8	 6892.0	...
6086811	  748.3	  409.9	 6892.0	...
6086812	  748.1	  409.8	 6892.0	...
6086813	  747.3	  409.9	 6896.0	...
6086814	  746.6	  409.6	 6900.0	...
6086815	  745.9	  409.4	 6903.0	...
6086816	  746.1	  409.1	 6904.0	...
6086817	  746.3	  409.6	 6903.0	...
6086818	  746.8	  410.1	 6901.0	...
6086819	  746.7	  410.1	 6899.0	...
6086820	  746.5	  409.5	 6896.0	...
6086821	  746.9	  408.9	 6896.0	...
6086822	  747.7	  408.8	 6894.0	...
6086823	  748.3	  408.7	 6893.0	...
6086824	  748.1	  408.7	 6891.0	...
6086825	  747.7	  408.8	 6889.0	...
6086826	  747.5	  409.5	 6888.0	...
6086827	  747.9	  410.2	 6891.0	...
6086828	  748.6	  409.9	 6895.0	...
6086829	  748.8	  409.0	 6899.0	...
6086830	  748.4	  408.2	 6902.0	...
6086831	  748.0	  408.1	 6905.0	...
6086832	  747.5	  407.9	 6908.0	...
6086833	  746.9	  407.6	 6909.0	...
6086834	  746.1	  407.2	 6913.0	...
6086835	  745.6	  407.2	 6915.0	...
6086836	  745.1	  407.3	 6918.0	...
6086837	  744.7	  407.2	 6918.0	...
6086838	  744.5	  407.0	 6919.0	...
6086839	  744.4	  406.7	 6919.0	...
6086840	  744.4	  406.7	 6919.0	...
6086841	  744.3	  406.7	 6915.0	...
6086842	  744.4	  406.8	 6912.0	...
6086843	  744.9	  406.9	 6908.0	...
6086844	  745.4	  407.1	 6908.0	...
6086845	  745.8	  407.5	 6907.0	...
6086846	  746.0	  407.8	 6907.0	...
6086847	  746.4	  407.9	 6908.0	...
6086848	  746.8	  408.4	 6908.0	...
6086849	  747.2	  408.9	 6909.0	...
6086850	  747.3	  409.1	 6910.0	...
6086851	  747.6	  408.7	 6911.0	...
6086852	  747.7	  407.9	 6912.0	...
6086853	  747.9	  407.4	 6912.0	...
6086854	  747.9	  406.8	 6914.0	...
6086855	  748.0	  406.8	 6917.0	...
6086856	  748.0	  406.7	 6922.0	...
6086857	  747.3	  406.8	 6930.0	...
6086858	  746.6	  406.8	 6935.0	...
6086859	  746.2	  406.7	 6936.0	...
6086860	  746.6	  407.3	 6932.0	...
6086861	  746.2	  408.2	 6928.0	...
6086862	  745.3	  409.3	 6927.0	...
6086863	  744.3	  409.7	 6928.0	...
6086864	  744.7	  409.8	 6930.0	...
6086865	  745.3	  409.8	 6927.0	...
6086866	  746.4	  409.7	 6920.0	...
6086867	  746.9	  409.4	 6914.0	...
6086868	  748.3	  409.1	 6911.0	...
6086869	  749.0	  408.9	 6911.0	...
6086870	  749.6	  408.5	 6915.0	...
6086871	  749.4	  408.1	 6920.0	...
6086872	  749.1	  407.7	 6924.0	...
6086873	  749.0	  408.2	 6924.0	...
6086874	  748.9	  408.7	 6923.0	...
6086875	  748.6	  409.2	 6923.0	...
6086876	  748.3	  409.5	 6924.0	...
6086877	  748.0	  409.8	 6925.0	...
6086878	  748.1	  409.9	 6928.0	...
6086879	  747.6	  409.8	 6929.0	...
6086880	  747.0	  409.7	 6929.0	...
6086881	  746.9	  409.6	 6934.0	...
6086882	  747.3	  409.5	 6939.0	...
6086883	  746.9	  409.5	 6943.0	...
6086884	  746.1	  409.6	 6939.0	...
6086885	  745.3	  409.5	 6934.0	...
6086886	  745.5	  408.5	 6931.0	...
6086887	  746.0	  407.4	 6932.0	...
6086888	  746.5	  407.0	 6933.0	...
6086889	  746.6	  407.4	 6933.0	...
6086890	  746.6	  407.9	 6934.0	...
6086891	  746.5	  408.1	 6935.0	...
6086892	  746.5	  408.3	 6934.0	...
6086893	  746.0	  408.7	 6933.0	...
6086894	  745.6	  409.2	 6930.0	...
6086895	  745.1	  409.5	 6929.0	...
6086896	  745.2	  409.8	 6927.0	...
6086897	  745.2	  409.9	 6926.0	...
6086898	  745.1	  409.4	 6925.0	...
6086899	  745.4	  408.8	 6927.0	...
6086900	  746.2	  408.1	 6927.0	...
6086901	  747.0	  408.0	 6928.0	...
6086902	  747.3	  407.3	 6928.0	...
6086903	  747.2	  406.6	 6930.0	...
6086904	  747.2	  406.9	 6933.0	...
6086905	  747.2	  407.9	 6935.0	...
6086906	  747.1	  408.3	 6936.0	...
6086907	  746.8	  407.2	 6936.0	...
6086908	  746.5	  406.3	 6937.0	...
6086909	  746.3	  405.9	 6939.0	...
6086910	  746.2	  406.0	 6939.0	...
6086911	  746.2	  405.9	 6939.0	...
6086912	  746.2	  405.9	 6939.0	...
6086913	  746.2	  405.9	 6940.0	...
6086914	  746.1	  405.9	 6942.0	...
6086915	  746.1	  405.8	 6944.0	...
6086916	  746.0	  405.8	 6946.0	...
6086917	  745.9	  405.7	 6946.0	...
6086918	  745.8	  405.7	 6947.0	...
6086919	  745.7	  405.8	 6948.0	...
6086920	  745.7	  405.5	 6951.0	...
6086921	  745.9	  405.4	 6952.0	...
6086922	  745.8	  405.3	 6951.0	...
6086923	  745.4	  405.7	 6949.0	...
6086924	  744.9	  405.8	 6948.0	...
6086925	  744.5	  406.0	 6950.0	...
6086926	  744.4	  406.2	 6952.0	...
6086927	  744.4	  406.3	 6953.0	...
6086928	  744.6	  406.2	 6953.0	...
6086929	  744.7	  406.0	 6953.0	...
6086930	  744.8	  405.9	 6955.0	...
6086931	  744.7	  406.2	 6955.0	...
6086932	  744.7	  406.4	 6954.0	...
6086933	  744.8	  406.6	 6952.0	...
6086934	  744.2	  406.5	 6952.0	...
6086935	  743.5	  405.8	 6953.0	...
6086936	  743.2	  405.0	 6953.0	...
6086937	  743.6	  403.9	 6954.0	...
6086938	  743.7	  403.4	 6956.0	...
6086939	  743.4	  403.1	 6958.0	...
6086940	  743.1	  403.0	 6958.0	...
6086941	  743.1	  402.7	 6958.0	...
6086942	  743.0	  402.6	 6957.0	...
6086943	  742.9	  402.9	 6956.0	...
6086944	  742.4	  403.6	 6957.0	...
6086945	  742.0	  404.3	 6957.0	...
6086946	  741.7	  404.6	 6959.0	...
6086947	  741.9	  404.6	 6960.0	...
6086948	  741.9	  404.5	 6960.0	...
6086949	  741.9	  404.1	 6963.0	...
6086950	  742.4	  403.5	 6965.0	...
6086951	  742.9	  403.0	 6968.0	...
6086952	  743.5	  402.8	 6969.0	...
6086953	  743.4	  402.7	 6969.0	...
6086954	  743.4	  402.6	 6967.0	...
6086955	  743.3	  402.4	 6966.0	...
6086956	  743.2	  402.3	 6968.0	...
6086957	  743.3	  402.2	 6970.0	...
6086958	  743.3	  402.2	 6969.0	...
6086959	  743.1	  402.5	 6968.0	...
6086960	  742.9	  402.8	 6966.0	...
6086961	  743.2	  403.1	 6966.0	...
6086962	  743.7	  403.0	 6968.0	...
6086963	  744.4	  402.5	 6969.0	...
6086964	  744.5	  401.9	 6969.0	...
6086965	  744.3	  400.9	 6968.0	...
6086966	  744.1	  400.3	 6967.0	...
6086967	  743.9	  400.9	 6968.0	...
6086968	  743.7	  402.1	 6970.0	...
6086969	  743.5	  403.4	 6972.0	...
6086970	  743.0	  403.8	 6973.0	...
6086971	  742.9	  403.9	 6974.0	...
6086972	  742.8	  403.8	 6979.0	...
6086973	  742.7	  403.4	 6983.0	...
6086974	  742.6	  403.0	 6984.0	...
6086975	  742.6	  403.0	 6982.0	...
6086976	  742.7	  403.3	 6979.0	...
6086977	  742.6	  403.4	 6980.0	...
6086978	  742.6	  403.1	 6982.0	...
6086979	  742.8	  402.9	 6984.0	...
6086980	  743.2	  403.0	 6985.0	...
6086981	  743.9	  403.0	 6986.0	...
6086982	  744.3	  403.3	 6985.0	...
6086983	  744.1	  403.7	 6984.0	...
6086984	  743.8	  403.7	 6984.0	...
6086985	  743.4	  402.8	 6984.0	...
6086986	  743.4	  401.8	 6983.0	...
6086987	  743.3	  401.2	 6982.0	...
6086988	  743.2	  401.2	 6981.0	...
6086989	  743.0	  401.3	 6981.0	...
6086990	  742.7	  400.9	 6984.0	...
6086991	  742.3	  400.6	 6987.0	...
6086992	  741.5	  400.4	 6986.0	...
6086993	  740.8	  400.6	 6982.0	...
6086994	  741.3	  400.7	 6980.0	...
6086995	  742.1	  400.7	 6981.0	...
6086996	  742.9	  401.4	 6981.0	...
6086997	  743.0	  402.2	 6980.0	...
6086998	  742.6	  402.7	 6979.0	...
6086999	  742.1	  402.5	 6978.0	...
6087000	  741.9	  402.0	 6977.0	...
6087001	  742.1	  401.7	 6976.0	...
6087002	  742.4	  401.3	 6977.0	...
6087003	  742.5	  401.1	 6976.0	...
6087004	  742.9	  401.2	 6972.0	...
6087005	  743.1	  401.4	 6969.0	...
6087006	  743.3	  401.6	 6968.0	...
6087007	  743.3	  402.1	 6970.0	...
6087008	  743.4	  402.6	 6971.0	...
6087009	  743.6	  403.2	 6971.0	...
6087010	  743.7	  403.2	 6971.0	...
6087011	  743.7	  402.9	 6970.0	...
6087012	  743.7	  402.6	 6970.0	...
6087013	  743.8	  402.6	 6969.0	...
6087014	  743.9	  402.8	 6970.0	...
6087015	  743.8	  402.9	 6970.0	...
6087016	  743.7	  402.7	 6972.0	...
6087017	  743.3	  402.6	 6972.0	...
6087018	  742.9	  402.8	 6973.0	...
6087019	  742.5	  402.7	 6972.0	...
6087020	  742.6	  402.5	 6971.0	...
6087021	  742.9	  402.1	 6971.0	...
6087022	  743.3	  401.8	 6971.0	...
6087023	  743.5	  401.4	 6972.0	...
6087024	  743.6	  401.1	 6974.0	...
6087025	  743.7	  400.9	 6975.0	...
6087026	  743.6	  400.8	 6977.0	...
6087027	  743.3	  400.8	 6978.0	...
6087028	  743.0	  400.4	 6982.0	...
6087029	  742.5	  399.9	 6986.0	...
6087030	  742.3	  400.5	 6986.0	...
6087031	  742.6	  401.4	 6982.0	...
6087032	  743.1	  401.8	 6978.0	...
6087033	  743.4	  401.2	 6979.0	...
6087034	  743.1	  400.6	 6979.0	...
6087035	  742.9	  400.6	 6980.0	...
6087036	  742.8	  400.5	 6981.0	...
6087037	  742.9	  400.4	 6982.0	...
6087038	  742.9	  400.1	 6984.0	...
6087039	  742.5	  400.1	 6989.0	...
6087040	  742.1	  400.1	 6992.0	...
6087041	  741.7	  400.3	 6995.0	...
6087042	  741.6	  400.3	 6996.0	...
6087043	  741.8	  400.0	 6997.0	...
6087044	  742.3	  399.6	 6999.0	...
6087045	  742.8	  399.3	 7001.0	...
6087046	  742.9	  399.2	 7003.0	...
6087047	  742.8	  399.2	 7001.0	...
6087048	  742.8	  399.2	 6998.0	...
6087049	  743.0	  399.3	 6996.0	...
6087050	  743.2	  399.5	 6997.0	...
6087051	  743.2	  399.0	 6999.0	...
6087052	  743.2	  398.4	 7004.0	...
6087053	  743.1	  397.8	 7007.0	...
6087054	  743.1	  397.8	 7004.0	...
6087055	  742.9	  397.9	 6999.0	...
6087056	  742.7	  398.4	 6995.0	...
6087057	  742.6	  398.9	 6996.0	...
6087058	  742.7	  399.5	 6997.0	...
6087059	  742.7	  399.9	 6999.0	...
6087060	  742.6	  399.7	 7002.0	...
6087061	  743.6	  399.0	 7004.0	...
6087062	  744.6	  398.1	 7003.0	...
6087063	  744.9	  397.9	 7002.0	...
6087064	  744.2	  397.8	 7003.0	...
6087065	  743.7	  397.8	 7004.0	...
6087066	  743.9	  397.8	 7001.0	...
6087067	  744.1	  398.1	 6998.0	...
6087068	  744.0	  398.4	 6995.0	...
6087069	  743.8	  398.5	 6995.0	...
6087070	  743.5	  398.6	 6995.0	...
6087071	  743.1	  398.4	 6995.0	...
6087072	  742.3	  398.1	 6994.0	...
6087073	  741.8	  397.6	 6992.0	...
6087074	  741.4	  397.3	 6995.0	...
6087075	  741.5	  397.1	 7000.0	...
6087076	  741.6	  397.0	 7005.0	...
6087077	  741.5	  396.1	 7006.0	...
6087078	  741.3	  395.2	 7006.0	...
6087079	  741.1	  394.4	 7005.0	...
6087080	  741.1	  394.3	 7002.0	...
6087081	  741.1	  394.4	 7004.0	...
6087082	  740.9	  394.5	 7007.0	...
6087083	  740.8	  394.7	 7010.0	...
6087084	  740.7	  394.7	 7010.0	...
6087085	  740.8	  394.6	 7010.0	...
6087086	  741.0	  394.4	 7009.0	...
6087087	  741.2	  394.5	 7009.0	...
6087088	  741.5	  394.7	 7009.0	...
6087089	  741.6	  394.9	 7008.0	...
6087090	  741.6	  394.9	 7006.0	...
6087091	  741.5	  395.0	 7004.0	...
6087092	  741.5	  395.2	 7003.0	...
6087093	  741.6	  395.5	 7007.0	...
6087094	  741.7	  395.6	 7010.0	...
6087095	  741.8	  395.6	 7014.0	...
6087096	  742.0	  395.5	 7013.0	...
6087097	  742.0	  395.4	 7014.0	...
6087098	  741.9	  395.2	 7018.0	...
6087099	  741.7	  394.5	 7020.0	...
6087100	  741.8	  393.9	 7022.0	...
MSG	6087101 0000 _ Number Off
6087101	  741.8	  393.6	 7021.0	...
6087102	  741.9	  393.8	 7020.0	...
6087103	  741.9	  394.0	 7020.0	...
6087104	  742.1	  394.0	 7021.0	...
6087105	  742.4	  393.9	 7021.0	...
6087106	  742.5	  394.1	 7021.0	...
6087107	  742.6	  394.8	 7021.0	...
6087108	  742.7	  395.5	 7017.0	...
6087109	  742.9	  396.0	 7013.0	...
6087110	  743.0	  395.9	 7008.0	...
6087111	  743.5	  395.8	 7007.0	...
6087112	  744.1	  395.7	 7007.0	...
6087113	  744.4	  395.6	 7007.0	...
6087114	  744.3	  395.6	 7007.0	...
6087115	  744.2	  395.5	 7006.0	...
6087116	  743.7	  395.6	 7006.0	...
6087117	  743.1	  395.9	 7007.0	...
6087118	  743.0	  395.8	 7010.0	...
6087119	  743.5	  395.7	 7013.0	...
6087120	  744.3	  395.7	 7015.0	...
6087121	  744.7	  396.0	 7016.0	...
6087122	  745.0	  396.0	 7016.0	...
6087123	  744.6	  395.9	 7018.0	...
6087124	  744.1	  395.9	 7019.0	...
6087125	  743.6	  396.0	 7019.0	...
6087126	  743.6	  395.9	 7020.0	...
6087127	  743.7	  395.6	 7022.0	...
6087128	  743.6	  395.6	 7023.0	...
6087129	  743.5	  395.7	 7024.0	...
6087130	  743.4	  396.1	 7025.0	...
6087131	  743.5	  396.3	 7025.0	...
6087132	  743.5	  396.4	 7024.0	...
6087133	  743.3	  396.2	 7023.0	...
6087134	  742.7	  396.0	 7022.0	...
6087135	  742.2	  395.8	 7022.0	...
6087136	  741.9	  395.6	 7022.0	...
6087137	  742.2	  395.6	 7022.0	...
6087138	  742.5	  395.6	 7023.0	...
6087139	  742.8	  395.8	 7023.0	...
6087140	  742.9	  396.2	 7023.0	...
6087141	  742.9	  396.6	 7027.0	...
6087142	  742.7	  396.4	 7031.0	...
6087143	  742.6	  396.0	 7032.0	...
6087144	  742.4	  395.6	 7029.0	...
6087145	  742.3	  395.5	 7027.0	...
6087146	  742.3	  395.4	 7030.0	...
6087147	  742.5	  395.3	 7033.0	...
6087148	  742.6	  395.2	 7036.0	...
6087149	  742.6	  395.2	 7035.0	...
6087150	  742.3	  395.3	 7035.0	...
6087151	  742.1	  395.4	 7036.0	...
6087152	  742.4	  394.9	 7037.0	...
6087153	  742.7	  394.3	 7036.0	...
6087154	  743.0	  394.0	 7034.0	...
6087155	  743.0	  394.4	 7034.0	...
6087156	  742.6	  394.3	 7036.0	...
6087157	  742.3	  394.0	 7038.0	...
6087158	  741.9	  393.7	 7037.0	...
6087159	  741.9	  394.2	 7035.0	...
6087160	  742.1	  394.5	 7032.0	...
6087161	  742.4	  394.9	 7031.0	...
6087162	  742.6	  394.9	 7031.0	...
6087163	  742.4	  395.1	 7030.0	...
6087164	  742.3	  395.2	 7028.0	...
6087165	  742.3	  394.5	 7032.0	...
6087166	  742.5	  393.5	 7038.0	...
6087167	  742.6	  392.3	 7044.0	...
6087168	  742.9	  392.1	 7044.0	...
6087169	  743.0	  391.9	 7040.0	...
6087170	  742.5	  392.1	 7037.0	...
6087171	  741.8	  392.4	 7033.0	...
6087172	  741.8	  392.3	 7034.0	...
6087173	  742.4	  392.0	 7033.0	...
6087174	  742.8	  391.7	 7031.0	...
6087175	  742.7	  391.7	 7028.0	...
6087176	  742.6	  391.9	 7031.0	...
6087177	  742.6	  391.6	 7035.0	...
6087178	  742.2	  391.1	 7038.0	...
6087179	  741.9	  391.3	 7037.0	...
6087180	  741.5	  392.0	 7036.0	...
6087181	  741.6	  392.6	 7036.0	...
6087182	  741.7	  392.4	 7035.0	...
6087183	  741.7	  392.2	 7034.0	...
6087184	  741.7	  391.7	 7034.0	...
6087185	  741.6	  391.5	 7035.0	...
6087186	  741.5	  391.3	 7037.0	...
6087187	  742.0	  390.8	 7037.0	...
6087188	  742.4	  390.3	 7037.0	...
6087189	  742.5	  389.8	 7036.0	...
6087190	  742.1	  389.8	 7035.0	...
6087191	  741.7	  390.1	 7035.0	...
6087192	  741.9	  390.4	 7035.0	...
6087193	  742.0	  390.6	 7038.0	...
6087194	  742.2	  390.6	 7042.0	...
6087195	  742.1	  390.1	 7044.0	...
6087196	  742.1	  389.5	 7044.0	...
6087197	  742.0	  388.9	 7043.0	...
6087198	  742.0	  389.0	 7041.0	...
6087199	  741.9	  389.5	 7040.0	...
6087200	  741.9	  390.1	 7039.0	...
6087201	  741.9	  390.7	 7038.0	...
6087202	  741.8	  391.2	 7036.0	...
6087203	  741.7	  391.5	 7035.0	...
6087204	  741.6	  391.1	 7035.0	...
6087205	  741.6	  390.7	 7034.0	...
6087206	  741.5	  390.2	 7035.0	...
6087207	  741.4	  390.2	 7036.0	...
6087208	  741.3	  390.1	 7037.0	...
6087209	  742.0	  389.9	 7037.0	...
6087210	  742.7	  389.7	 7038.0	...
6087211	  742.9	  389.8	 7040.0	...
6087212	  742.4	  390.2	 7041.0	...
6087213	  741.9	  390.5	 7042.0	...
6087214	  741.9	  390.7	 7042.0	...
6087215	  742.0	  390.6	 7041.0	...
6087216	  742.2	  390.7	 7037.0	...
6087217	  741.8	  390.9	 7034.0	...
6087218	  741.3	  391.0	 7032.0	...
6087219	  740.7	  390.9	 7033.0	...
6087220	  741.4	  390.6	 7034.0	...
6087221	  742.2	  390.3	 7035.0	...
6087222	  743.2	  390.2	 7037.0	...
6087223	  743.4	  390.2	 7037.0	...
6087224	  743.5	  390.2	 7037.0	...
6087225	  743.5	  390.2	 7035.0	...
6087226	  743.4	  390.3	 7034.0	...
6087227	  743.4	  390.6	 7033.0	...
6087228	  743.2	  390.8	 7035.0	...
6087229	  743.0	  390.9	 7037.0	...
6087230	  742.8	  390.9	 7043.0	...
6087231	  742.9	  390.9	 7046.0	...
6087232	  743.0	  390.9	 7047.0	...
6087233	  742.8	  391.0	 7046.0	...
6087234	  742.5	  390.5	 7046.0	...
6087235	  742.3	  390.0	 7047.0	...
6087236	  742.4	  389.5	 7047.0	...
6087237	  742.7	  389.7	 7046.0	...
6087238	  742.9	  389.8	 7046.0	...
6087239	  743.1	  390.3	 7046.0	...
6087240	  743.3	  390.7	 7046.0	...
6087241	  743.5	  390.8	 7046.0	...
6087242	  743.2	  390.5	 7047.0	...
6087243	  742.7	  390.3	 7048.0	...
6087244	  742.7	  389.9	 7048.0	...
6087245	  743.1	  389.5	 7047.0	...
6087246	  743.6	  389.8	 7046.0	...
6087247	  743.6	  390.5	 7045.0	...
6087248	  743.6	  391.0	 7045.0	...
6087249	  743.6	  390.8	 7045.0	...
6087250	  742.8	  390.7	 7042.0	...
6087251	  742.1	  390.7	 7039.0	...
6087252	  741.4	  390.8	 7035.0	...
6087253	  741.4	  390.7	 7034.0	...
6087254	  741.5	  390.8	 7036.0	...
6087255	  741.6	  390.8	 7038.0	...
6087256	  742.6	  390.6	 7040.0	...
6087257	  743.5	  390.4	 7040.0	...
6087258	  744.3	  390.4	 7038.0	...
6087259	  744.3	  390.4	 7037.0	...
6087260	  744.3	  390.5	 7037.0	...
6087261	  744.4	  390.4	 7037.0	...
6087262	  744.1	  390.5	 7035.0	...
6087263	  743.7	  390.6	 7034.0	...
6087264	  743.2	  390.4	 7033.0	...
6087265	  743.1	  390.0	 7034.0	...
6087266	  743.2	  389.7	 7035.0	...
6087267	  743.3	  389.7	 7036.0	...
6087268	  743.1	  389.7	 7036.0	...
6087269	  742.8	  390.1	 7035.0	...
6087270	  742.5	  390.4	 7034.0	...
6087271	  743.4	  390.6	 7034.0	...
6087272	  744.3	  390.4	 7035.0	...
6087273	  745.0	  390.1	 7037.0	...
6087274	  744.0	  390.1	 7036.0	...
6087275	  742.7	  390.1	 7035.0	...
6087276	  741.7	  390.3	 7033.0	...
6087277	  741.6	  390.4	 7032.0	...
6087278	  741.7	  390.4	 7030.0	...
6087279	  742.1	  390.3	 7027.0	...
6087280	  742.8	  389.7	 7027.0	...
6087281	  743.5	  389.1	 7029.0	...
6087282	  743.9	  388.6	 7032.0	...
6087283	  743.1	  388.8	 7035.0	...
6087284	  742.4	  389.0	 7037.0	...
6087285	  742.2	  389.6	 7037.0	...
6087286	  742.7	  390.0	 7038.0	...
6087287	  743.2	  390.2	 7037.0	...
6087288	  742.9	  390.1	 7037.0	...
6087289	  742.5	  390.1	 7037.0	...
6087290	  742.2	  390.1	 7036.0	...
6087291	  742.1	  390.2	 7036.0	...
6087292	  742.0	  390.2	 7035.0	...
6087293	  741.6	  390.3	 7035.0	...
6087294	  741.2	  390.4	 7036.0	...
6087295	  740.8	  390.3	 7036.0	...
6087296	  740.8	  390.3	 7036.0	...
6087297	  740.8	  390.2	 7036.0	...
6087298	  740.7	  390.1	 7034.0	...
6087299	  740.6	  389.7	 7032.0	...
6087300	  740.3	  389.3	 7030.0	...
6087301	  740.1	  389.3	 7030.0	...
6087302	  740.3	  389.5	 7029.0	...
6087303	  740.8	  389.5	 7031.0	...
6087304	  741.3	  389.3	 7033.0	...
6087305	  741.5	  389.2	 7034.0	...
6087306	  741.2	  389.3	 7034.0	...
6087307	  741.0	  389.6	 7034.0	...
6087308	  741.0	  389.8	 7034.0	...
6087309	  741.4	  390.0	 7034.0	...
6087310	  741.5	  390.0	 7034.0	...
6087311	  741.3	  390.0	 7033.0	...
6087312	  741.2	  390.1	 7033.0	...
MSG	6087313 0000 _ Number On
6087313	  741.2	  390.8	 7030.0	...
6087314	  741.6	  391.3	 7027.0	...
6087315	  742.1	  392.0	 7024.0	...
6087316	  742.5	  392.1	 7025.0	...
6087317	  742.1	  391.7	 7025.0	...
6087318	  741.7	  391.3	 7026.0	...
6087319	  741.6	  390.9	 7028.0	...
6087320	  741.9	  390.9	 7030.0	...
6087321	  742.1	  390.9	 7031.0	...
6087322	  741.6	  390.7	 7031.0	...
6087323	  741.2	  390.4	 7032.0	...
6087324	  740.8	  390.2	 7033.0	...
6087325	  740.8	  390.3	 7033.0	...
6087326	  740.6	  390.1	 7034.0	...
6087327	  741.1	  389.9	 7034.0	...
6087328	  741.9	  390.2	 7035.0	...
6087329	  742.4	  390.6	 7036.0	...
6087330	  742.2	  391.2	 7037.0	...
6087331	  741.9	  391.3	 7038.0	...
6087332	  742.0	  391.4	 7037.0	...
6087333	  742.0	  391.5	 7037.0	...
6087334	  742.0	  391.2	 7034.0	...
6087335	  741.9	  390.9	 7031.0	...
6087336	  742.1	  390.8	 7028.0	...
6087337	  742.4	  391.0	 7028.0	...
6087338	  742.7	  390.9	 7028.0	...
6087339	  742.7	  390.6	 7029.0	...
6087340	  742.7	  390.3	 7029.0	...
6087341	  742.7	  390.4	 7028.0	...
6087342	  742.8	  390.6	 7028.0	...
6087343	  742.8	  390.7	 7027.0	...
6087344	  742.7	  390.7	 7025.0	...
6087345	  742.7	  390.7	 7024.0	...
6087346	  742.6	  390.8	 7024.0	...
6087347	  742.0	  391.2	 7024.0	...
6087348	  741.5	  391.7	 7023.0	...
6087349	  741.3	  392.0	 7022.0	...
6087350	  741.7	  392.2	 7022.0	...
6087351	  742.7	  392.0	 7023.0	...
6087352	  743.5	  391.8	 7027.0	...
6087353	  744.0	  391.9	 7031.0	...
6087354	  743.9	  392.0	 7034.0	...
6087355	  743.6	  391.3	 7035.0	...
6087356	  743.5	  390.3	 7036.0	...
6087357	  743.3	  389.3	 7037.0	...
6087358	  743.1	  389.4	 7036.0	...
6087359	  742.1	  389.8	 7036.0	...
6087360	  741.2	  390.3	 7036.0	...
6087361	  740.4	  390.9	 7034.0	...
6087362	  740.6	  391.1	 7031.0	...
6087363	  740.5	  391.2	 7027.0	...
6087364	  740.4	  391.1	 7027.0	...
6087365	  740.6	  391.5	 7029.0	...
6087366	  741.0	  391.8	 7032.0	...
6087367	  741.6	  392.1	 7032.0	...
6087368	  741.4	  392.1	 7033.0	...
6087369	  741.1	  392.0	 7033.0	...
6087370	  740.9	  391.9	 7033.0	...
6087371	  740.9	  391.7	 7033.0	...
6087372	  740.9	  391.6	 7029.0	...
6087373	  740.7	  391.6	 7025.0	...
6087374	  740.7	  391.7	 7021.0	...
6087375	  740.8	  391.9	 7018.0	...
6087376	  741.3	  392.1	 7016.0	...
6087377	  741.7	  392.4	 7014.0	...
6087378	  742.0	  392.7	 7015.0	...
6087379	  742.0	  392.7	 7014.0	...
6087380	  742.0	  392.4	 7012.0	...
6087381	  741.8	  392.1	 7013.0	...
6087382	  741.5	  392.0	 7015.0	...
6087383	  741.2	  392.0	 7017.0	...
6087384	  741.3	  391.6	 7016.0	...
6087385	  741.4	  391.1	 7017.0	...
6087386	  741.3	  390.7	 7017.0	...
6087387	  741.2	  390.6	 7018.0	...
6087388	  741.2	  390.6	 7018.0	...
6087389	  741.4	  390.5	 7019.0	...
6087390	  741.7	  390.4	 7019.0	...
6087391	  741.9	  390.4	 7016.0	...
6087392	  742.0	  390.1	 7013.0	...
6087393	  741.8	  389.9	 7014.0	...
6087394	  741.7	  389.6	 7017.0	...
6087395	  741.8	  389.5	 7017.0	...
6087396	  742.0	  389.5	 7014.0	...
6087397	  741.9	  389.5	 7011.0	...
6087398	  741.6	  389.6	 7011.0	...
6087399	  741.4	  390.2	 7010.0	...
6087400	  741.6	  390.6	 7009.0	...
6087401	  742.0	  391.0	 7006.0	...
6087402	  742.5	  390.8	 7004.0	...
6087403	  742.9	  390.5	 7002.0	...
6087404	  742.8	  390.9	 7001.0	...
6087405	  742.6	  391.5	 6999.0	...
6087406	  742.3	  392.1	 6999.0	...
6087407	  742.3	  392.1	 6998.0	...
6087408	  742.5	  392.2	 6997.0	...
6087409	  742.6	  391.9	 6997.0	...
6087410	  742.7	  391.6	 6997.0	...
6087411	  742.7	  391.1	 6997.0	...
6087412	  743.0	  391.0	 6998.0	...
6087413	  743.3	  390.9	 6999.0	...
6087414	  743.6	  391.0	 7001.0	...
6087415	  743.2	  391.3	 7002.0	...
6087416	  742.9	  391.7	 6999.0	...
6087417	  742.6	  391.8	 6997.0	...
6087418	  742.7	  391.8	 6994.0	...
6087419	  743.0	  391.7	 6993.0	...
6087420	  743.4	  391.6	 6995.0	...
6087421	  744.0	  391.6	 6997.0	...
6087422	  744.4	  391.6	 7000.0	...
6087423	  744.6	  391.0	 6999.0	...
6087424	  744.7	  390.4	 6999.0	...
6087425	  743.8	  390.7	 6999.0	...
6087426	  743.0	  391.7	 6999.0	...
6087427	  742.1	  392.7	 6999.0	...
6087428	  742.3	  392.5	 6998.0	...
6087429	  742.5	  392.2	 6997.0	...
6087430	  742.7	  391.7	 6997.0	...
6087431	  742.8	  391.6	 6999.0	...
6087432	  742.8	  391.6	 7001.0	...
6087433	  741.8	  391.8	 7002.0	...
6087434	  740.8	  392.0	 7001.0	...
6087435	  740.2	  392.0	 7000.0	...
6087436	  740.8	  392.0	 7000.0	...
6087437	  741.5	  391.8	 7000.0	...
6087438	  741.5	  392.3	 6998.0	...
6087439	  741.3	  393.0	 6996.0	...
6087440	  741.0	  393.7	 6995.0	...
6087441	  740.6	  393.8	 6993.0	...
6087442	  740.3	  394.1	 6992.0	...
6087443	  739.9	  394.4	 6991.0	...
6087444	  739.7	  394.3	 6993.0	...
6087445	  739.4	  394.1	 6995.0	...
6087446	  739.3	  394.0	 6994.0	...
6087447	  739.4	  394.8	 6991.0	...
6087448	  739.4	  395.5	 6988.0	...
6087449	  739.2	  395.1	 6991.0	...
6087450	  739.7	  394.1	 6996.0	...
6087451	  740.2	  393.1	 7001.0	...
6087452	  740.8	  393.4	 7000.0	...
6087453	  740.8	  393.7	 6997.0	...
6087454	  740.7	  393.9	 6992.0	...
6087455	  740.5	  393.8	 6991.0	...
6087456	  740.5	  393.6	 6988.0	...
6087457	  740.8	  394.0	 6987.0	...
6087458	  741.0	  394.7	 6986.0	...
6087459	  741.1	  395.3	 6986.0	...
6087460	  741.2	  395.2	 6986.0	...
6087461	  741.4	  395.2	 6985.0	...
6087462	  741.6	  395.2	 6984.0	...
6087463	  741.6	  395.1	 6983.0	...
6087464	  742.1	  394.9	 6982.0	...
6087465	  742.7	  394.8	 6982.0	...
6087466	  743.4	  394.9	 6982.0	...
6087467	  743.5	  395.2	 6983.0	...
6087468	  743.5	  394.7	 6986.0	...
6087469	  743.5	  394.1	 6989.0	...
6087470	  743.4	  393.5	 6991.0	...
6087471	  743.4	  393.5	 6992.0	...
6087472	  743.3	  393.5	 6992.0	...
6087473	  743.6	  393.7	 6992.0	...
6087474	  744.0	  394.0	 6992.0	...
6087475	  744.4	  394.3	 6992.0	...
6087476	  744.6	  394.6	 6993.0	...
6087477	  744.4	  394.8	 6993.0	...
6087478	  744.2	  395.0	 6992.0	...
6087479	  744.0	  395.3	 6991.0	...
6087480	  743.3	  395.5	 6992.0	...
6087481	  742.6	  395.4	 6993.0	...
6087482	  742.4	  395.0	 6993.0	...
6087483	  742.8	  394.6	 6992.0	...
6087484	  743.2	  394.5	 6990.0	...
6087485	  743.1	  394.6	 6992.0	...
6087486	  743.0	  394.6	 6995.0	...
6087487	  743.0	  394.5	 6999.0	...
6087488	  742.9	  394.3	 6998.0	...
6087489	  742.9	  393.9	 6997.0	...
6087490	  742.9	  393.9	 6996.0	...
6087491	  742.9	  394.0	 6996.0	...
6087492	  742.8	  393.9	 6996.0	...
6087493	  742.7	  393.5	 6995.0	...
6087494	  742.6	  393.1	 6992.0	...
6087495	  742.6	  393.1	 6991.0	...
6087496	  742.8	  393.2	 6990.0	...
6087497	  743.0	  393.2	 6990.0	...
6087498	  743.2	  393.2	 6991.0	...
6087499	  743.5	  393.1	 6992.0	...
6087500	  743.7	  393.1	 6992.0	...
6087501	  743.8	  393.1	 6992.0	...
6087502	  743.9	  393.2	 6990.0	...
6087503	  743.8	  393.3	 6987.0	...
6087504	  743.5	  393.1	 6985.0	...
6087505	  743.3	  392.8	 6987.0	...
6087506	  743.3	  392.5	 6989.0	...
6087507	  743.6	  392.6	 6989.0	...
6087508	  744.3	  392.7	 6987.0	...
6087509	  744.7	  392.5	 6985.0	...
6087510	  745.1	  392.1	 6985.0	...
6087511	  745.1	  391.7	 6986.0	...
6087512	  744.7	  392.2	 6986.0	...
6087513	  744.2	  392.8	 6986.0	...
6087514	  744.6	  392.7	 6986.0	...
6087515	  745.5	  392.0	 6986.0	...
6087516	  746.2	  391.2	 6985.0	...
6087517	  745.9	  391.1	 6985.0	...
6087518	  745.7	  390.9	 6984.0	...
6087519	  745.6	  390.8	 6984.0	...
6087520	  745.8	  391.1	 6985.0	...
6087521	  745.7	  391.7	 6986.0	...
6087522	  745.7	  392.3	 6988.0	...
6087523	  746.1	  392.7	 6988.0	...
6087524	  746.6	  392.9	 6988.0	...
6087525	  747.0	  393.3	 6988.0	...
6087526	  747.0	  393.5	 6988.0	...
6087527	  746.9	  393.2	 6988.0	...
6087528	  746.9	  393.0	 6988.0	...
6087529	  746.4	  392.9	 6987.0	...
6087530	  746.1	  393.4	 6986.0	...
6087531	  745.7	  393.6	 6986.0	...
6087532	  745.8	  393.1	 6985.0	...
6087533	  745.8	  392.5	 6985.0	...
6087534	  745.4	  391.9	 6985.0	...
6087535	  745.0	  391.9	 6985.0	...
6087536	  745.1	  392.1	 6984.0	...
6087537	  745.6	  392.4	 6984.0	...
6087538	  746.2	  392.8	 6985.0	...
6087539	  746.2	  392.8	 6987.0	...
6087540	  746.3	  392.6	 6989.0	...
6087541	  746.4	  392.4	 6989.0	...
6087542	  745.9	  392.3	 6989.0	...
6087543	  745.3	  392.1	 6988.0	...
6087544	  744.7	  392.1	 6988.0	...
6087545	  744.9	  392.1	 6988.0	...
6087546	  745.3	  392.9	 6989.0	...
6087547	  745.6	  393.7	 6990.0	...
6087548	  745.7	  394.5	 6992.0	...
6087549	  745.2	  394.6	 6993.0	...
6087550	  744.8	  394.8	 6994.0	...
6087551	  744.6	  394.9	 6994.0	...
6087552	  744.3	  395.0	 6994.0	...
6087553	  744.0	  395.3	 6993.0	...
6087554	  743.8	  395.6	 6993.0	...
6087555	  744.0	  395.7	 6992.0	...
6087556	  743.9	  395.5	 6990.0	...
6087557	  743.7	  395.6	 6988.0	...
6087558	  743.6	  395.7	 6983.0	...
6087559	  743.6	  395.9	 6980.0	...
6087560	  743.7	  396.5	 6977.0	...
6087561	  743.8	  397.3	 6977.0	...
6087562	  744.0	  398.1	 6977.0	...
6087563	  743.9	  398.3	 6976.0	...
6087564	  743.9	  398.4	 6976.0	...
6087565	  743.9	  397.8	 6977.0	...
6087566	  744.0	  397.1	 6979.0	...
6087567	  743.8	  396.4	 6983.0	...
6087568	  743.5	  396.4	 6986.0	...
6087569	  743.1	  396.3	 6988.0	...
6087570	  742.8	  396.3	 6990.0	...
6087571	  742.6	  396.3	 6991.0	...
6087572	  742.9	  396.5	 6991.0	...
6087573	  743.8	  396.8	 6988.0	...
6087574	  744.6	  397.0	 6985.0	...
6087575	  745.3	  396.8	 6984.0	...
6087576	  745.5	  396.5	 6983.0	...
6087577	  745.7	  396.3	 6983.0	...
6087578	  745.9	  396.3	 6981.0	...
6087579	  745.6	  396.3	 6979.0	...
6087580	  745.1	  395.8	 6977.0	...
6087581	  744.7	  395.3	 6977.0	...
6087582	  744.6	  394.7	 6976.0	...
6087583	  744.6	  394.7	 6975.0	...
6087584	  744.1	  394.7	 6972.0	...
6087585	  743.4	  394.0	 6969.0	...
6087586	  742.8	  393.3	 6971.0	...
6087587	  742.7	  392.7	 6976.0	...
6087588	  742.8	  392.9	 6978.0	...
6087589	  742.9	  393.5	 6976.0	...
6087590	  742.2	  394.1	 6977.0	...
6087591	  741.6	  394.9	 6980.0	...
6087592	  741.0	  395.4	 6984.0	...
6087593	  741.2	  395.6	 6984.0	...
6087594	  741.2	  395.3	 6980.0	...
6087595	  741.7	  395.0	 6977.0	...
6087596	  742.1	  394.7	 6976.0	...
6087597	  741.9	  394.6	 6979.0	...
6087598	  741.5	  394.4	 6983.0	...
6087599	  741.1	  394.3	 6985.0	...
6087600	  741.4	  394.3	 6982.0	...
6087601	  741.3	  394.3	 6979.0	...
6087602	  741.2	  394.3	 6975.0	...
6087603	  741.1	  393.9	 6975.0	...
6087604	  741.0	  393.6	 6979.0	...
6087605	  740.9	  394.1	 6983.0	...
6087606	  740.9	  394.8	 6986.0	...
6087607	  740.9	  395.4	 6986.0	...
6087608	  740.9	  395.3	 6985.0	...
6087609	  741.6	  395.3	 6986.0	...
6087610	  742.3	  395.5	 6986.0	...
6087611	  742.9	  395.7	 6987.0	...
6087612	  742.9	  396.0	 6984.0	...
6087613	  742.8	  396.2	 6980.0	...
6087614	  742.8	  396.5	 6974.0	...
6087615	  742.6	  396.9	 6971.0	...
6087616	  742.2	  397.2	 6969.0	...
6087617	  741.8	  397.6	 6971.0	...
6087618	  742.1	  397.8	 6973.0	...
MSG	6087619 0000 _ Number Off
6087619	  742.5	  397.8	 6976.0	...
6087620	  742.7	  397.5	 6979.0	...
6087621	  742.3	  397.4	 6977.0	...
6087622	  742.1	  397.4	 6974.0	...
6087623	  742.2	  397.4	 6972.0	...
6087624	  742.3	  397.7	 6974.0	...
6087625	  742.2	  398.0	 6973.0	...
6087626	  742.3	  398.5	 6971.0	...
6087627	  742.2	  398.8	 6969.0	...
6087628	  742.0	  398.7	 6970.0	...
6087629	  741.6	  398.4	 6971.0	...
6087630	  741.2	  398.6	 6970.0	...
6087631	  740.8	  399.2	 6969.0	...
6087632	  740.6	  399.8	 6968.0	...
6087633	  740.2	  399.7	 6967.0	...
6087634	  740.0	  399.4	 6966.0	...
6087635	  740.6	  399.1	 6965.0	...
6087636	  741.6	  398.9	 6968.0	...
6087637	  742.7	  398.3	 6971.0	...
6087638	  742.9	  398.0	 6974.0	...
6087639	  742.9	  397.8	 6974.0	...
6087640	  742.9	  397.8	 6975.0	...
6087641	  742.9	  397.8	 6976.0	...
6087642	  742.6	  398.1	 6977.0	...
6087643	  742.3	  398.4	 6976.0	...
6087644	  742.0	  398.6	 6973.0	...
6087645	  741.6	  398.6	 6971.0	...
6087646	  741.3	  399.0	 6969.0	...
6087647	  741.2	  399.2	 6968.0	...
6087648	  741.4	  399.2	 6972.0	...
6087649	  741.5	  398.9	 6977.0	...
6087650	  741.4	  398.8	 6982.0	...
6087651	  741.3	  398.8	 6983.0	...
6087652	  740.8	  398.9	 6985.0	...
6087653	  740.3	  398.7	 6984.0	...
6087654	  739.9	  398.4	 6982.0	...
6087655	  739.8	  398.1	 6982.0	...
6087656	  739.7	  398.1	 6983.0	...
6087657	  739.6	  398.2	 6985.0	...
6087658	  739.6	  398.0	 6985.0	...
6087659	  739.7	  398.0	 6985.0	...
6087660	  739.9	  398.4	 6984.0	...
6087661	  740.1	  399.0	 6984.0	...
6087662	  740.3	  399.2	 6984.0	...
6087663	  740.9	  398.4	 6986.0	...
6087664	  741.4	  397.6	 6988.0	...
6087665	  740.9	  397.2	 6990.0	...
6087666	  740.1	  397.3	 6988.0	...
6087667	  739.3	  397.8	 6987.0	...
6087668	  739.2	  398.1	 6985.0	...
6087669	  739.2	  398.5	 6985.0	...
6087670	  739.2	  398.6	 6986.0	...
6087671	  739.3	  398.9	 6987.0	...
6087672	  739.4	  399.1	 6982.0	...
6087673	  739.4	  399.2	 6977.0	...
6087674	  739.4	  399.2	 6972.0	...
6087675	  739.6	  399.1	 6976.0	...
6087676	  740.0	  398.7	 6978.0	...
6087677	  740.4	  398.3	 6979.0	...
6087678	  740.9	  398.4	 6978.0	...
6087679	  741.3	  398.8	 6977.0	...
6087680	  741.6	  399.2	 6976.0	...
6087681	  741.6	  399.2	 6976.0	...
6087682	  741.6	  399.1	 6976.0	...
6087683	  741.5	  398.9	 6976.0	...
6087684	  741.5	  399.1	 6977.0	...
6087685	  741.5	  399.4	 6978.0	...
6087686	  741.5	  399.8	 6980.0	...
6087687	  742.0	  399.8	 6981.0	...
6087688	  742.5	  399.7	 6981.0	...
6087689	  743.3	  399.8	 6980.0	...
6087690	  743.7	  399.9	 6980.0	...
6087691	  744.2	  400.2	 6980.0	...
6087692	  744.3	  400.3	 6981.0	...
6087693	  744.3	  399.8	 6980.0	...
6087694	  744.3	  399.1	 6978.0	...
6087695	  744.2	  398.5	 6976.0	...
6087696	  744.1	  398.6	 6974.0	...
6087697	  744.0	  398.5	 6974.0	...
6087698	  744.1	  398.3	 6974.0	...
6087699	  744.3	  398.0	 6975.0	...
6087700	  744.5	  398.0	 6976.0	...
6087701	  744.5	  397.9	 6977.0	...
6087702	  744.0	  397.8	 6978.0	...
6087703	  743.3	  397.7	 6976.0	...
6087704	  742.8	  397.9	 6973.0	...
6087705	  742.8	  398.3	 6971.0	...
6087706	  742.9	  398.6	 6972.0	...
6087707	  743.0	  398.8	 6973.0	...
6087708	  743.1	  399.0	 6970.0	...
6087709	  743.3	  399.2	 6966.0	...
6087710	  743.4	  399.4	 6962.0	...
6087711	  743.4	  399.6	 6963.0	...
6087712	  743.3	  399.7	 6963.0	...
6087713	  743.2	  399.1	 6963.0	...
6087714	  743.1	  398.3	 6967.0	...
6087715	  743.0	  397.7	 6971.0	...
6087716	  742.5	  398.1	 6974.0	...
6087717	  742.0	  398.4	 6973.0	...
6087718	  741.5	  398.7	 6972.0	...
6087719	  741.1	  398.9	 6972.0	...
6087720	  740.7	  399.2	 6972.0	...
6087721	  740.5	  399.6	 6973.0	...
6087722	  740.7	  400.1	 6973.0	...
6087723	  740.8	  400.5	 6973.0	...
6087724	  740.7	  400.8	 6974.0	...
6087725	  740.3	  401.0	 6976.0	...
6087726	  739.9	  401.1	 6979.0	...
6087727	  739.6	  400.9	 6979.0	...
6087728	  739.5	  400.7	 6979.0	...
6087729	  739.7	  400.4	 6983.0	...
6087730	  739.9	  400.4	 6987.0	...
6087731	  740.0	  400.3	 6989.0	...
6087732	  739.7	  401.1	 6985.0	...
6087733	  739.5	  402.3	 6977.0	...
6087734	  739.5	  403.5	 6970.0	...
6087735	  739.6	  403.8	 6965.0	...
6087736	  739.7	  403.7	 6964.0	...
6087737	  739.5	  403.6	 6963.0	...
6087738	  739.1	  403.0	 6964.0	...
6087739	  738.7	  402.4	 6966.0	...
6087740	  738.4	  401.7	 6968.0	...
6087741	  738.4	  402.1	 6969.0	...
6087742	  738.5	  402.6	 6967.0	...
6087743	  738.7	  403.6	 6966.0	...
6087744	  738.9	  404.4	 6965.0	...
6087745	  739.1	  405.3	 6966.0	...
6087746	  738.9	  405.9	 6968.0	...
6087747	  738.7	  406.4	 6970.0	...
6087748	  738.9	  406.8	 6970.0	...
EFIX R   6084909	6087748	2840	  756.8	  408.5	   6730
SSACC R  6087749
6087749	  739.2	  407.2	 6970.0	...
6087750	  739.5	  407.6	 6967.0	...
6087751	  739.6	  408.4	 6964.0	...
6087752	  739.7	  409.8	 6961.0	...
6087753	  739.7	  410.9	 6961.0	...
6087754	  739.6	  411.7	 6962.0	...
6087755	  739.6	  410.0	 6963.0	...
6087756	  739.5	  407.0	 6963.0	...
6087757	  744.8	  389.4	 7002.0	...
6087758	  750.3	  373.8	 7042.0	...
6087759	  756.1	  359.5	 7082.0	...
6087760	  756.5	  359.9	 7081.0	...
6087761	  757.0	  360.3	 7074.0	...
6087762	  757.6	  361.5	 7063.0	...
6087763	  756.9	  364.9	 7047.0	...
6087764	  755.8	  370.0	 7032.0	...
6087765	  755.1	  379.4	 7008.0	...
6087766	  756.3	  391.2	 6980.0	...
6087767	  758.1	  407.4	 6931.0	...
6087768	  760.0	  424.3	 6883.0	...
6087769	  760.6	  445.0	 6816.0	...
6087770	  761.8	  468.9	 6742.0	...
6087771	  763.4	  495.3	 6656.0	...
6087772	  767.1	  525.5	 6563.0	...
6087773	  770.8	  557.9	 6464.0	...
6087774	  774.7	  594.2	 6346.0	...
6087775	  781.2	  630.6	 6234.0	...
6087776	  787.7	  672.7	 6112.0	...
6087777	  794.3	  720.8	 5978.0	...
6087778	  798.4	  775.5	 5820.0	...
6087779	  802.3	  832.7	 5650.0	...
6087780	  807.7	  893.5	 5473.0	...
6087781	  812.9	  958.4	 5288.0	...
6087782	  820.8	 1025.4	 5094.0	...
6087783	  826.7	 1096.0	 4894.0	...
6087784	  833.7	 1168.9	 4693.0	...
6087785	  837.5	 1246.4	 4485.0	...
6087786	  842.6	 1324.5	 4273.0	...
6087787	  847.6	 1403.9	 4060.0	...
6087788	  853.3	 1485.2	 3851.0	...
6087789	  856.7	 1567.7	 3635.0	...
6087790	  859.7	 1654.2	 3418.0	...
6087791	  863.1	 1739.8	 3199.0	...
6087792	  868.5	 1825.3	 2990.0	...
6087793	  873.9	 1914.6	 2779.0	...
6087794	  882.8	 2011.9	 2569.0	...
6087795	  889.4	 2082.6	 2429.0	...
6087796	  894.5	 2118.9	 2358.0	...
6087797	  894.5	 2118.9	 2358.0	...
SBLINK R 6087798
6087798	   .	   .	    0.0	...
6087799	   .	   .	    0.0	...
6087800	   .	   .	    0.0	...
6087801	   .	   .	    0.0	...
6087802	   .	   .	    0.0	...
6087803	   .	   .	    0.0	...
6087804	   .	   .	    0.0	...
6087805	   .	   .	    0.0	...
6087806	   .	   .	    0.0	...
6087807	   .	   .	    0.0	...
6087808	   .	   .	    0.0	...
6087809	   .	   .	    0.0	...
6087810	   .	   .	    0.0	...
6087811	   .	   .	    0.0	...
6087812	   .	   .	    0.0	...
6087813	   .	   .	    0.0	...
6087814	   .	   .	    0.0	...
6087815	   .	   .	    0.0	...
6087816	   .	   .	    0.0	...
6087817	   .	   .	    0.0	...
6087818	   .	   .	    0.0	...
6087819	   .	   .	    0.0	...
6087820	   .	   .	    0.0	...
6087821	   .	   .	    0.0	...
6087822	   .	   .	    0.0	...
6087823	   .	   .	    0.0	...
6087824	   .	   .	    0.0	...
6087825	   .	   .	    0.0	...
6087826	   .	   .	    0.0	...
6087827	   .	   .	    0.0	...
6087828	   .	   .	    0.0	...
MSG	6087829 0000 _ Number On
6087829	   .	   .	    0.0	...
6087830	   .	   .	    0.0	...
6087831	   .	   .	    0.0	...
6087832	   .	   .	    0.0	...
6087833	   .	   .	    0.0	...
6087834	   .	   .	    0.0	...
6087835	   .	   .	    0.0	...
6087836	   .	   .	    0.0	...
6087837	   .	   .	    0.0	...
6087838	   .	   .	    0.0	...
6087839	   .	   .	    0.0	...
6087840	   .	   .	    0.0	...
6087841	   .	   .	    0.0	...
6087842	   .	   .	    0.0	...
6087843	   .	   .	    0.0	...
6087844	   .	   .	    0.0	...
6087845	   .	   .	    0.0	...
6087846	   .	   .	    0.0	...
6087847	   .	   .	    0.0	...
6087848	   .	   .	    0.0	...
6087849	   .	   .	    0.0	...
6087850	   .	   .	    0.0	...
6087851	   .	   .	    0.0	...
6087852	   .	   .	    0.0	...
6087853	   .	   .	    0.0	...
6087854	   .	   .	    0.0	...
6087855	   .	   .	    0.0	...
6087856	   .	   .	    0.0	...
6087857	   .	   .	    0.0	...
6087858	   .	   .	    0.0	...
6087859	   .	   .	    0.0	...
6087860	   .	   .	    0.0	...
6087861	   .	   .	    0.0	...
6087862	   .	   .	    0.0	...
6087863	   .	   .	    0.0	...
6087864	   .	   .	    0.0	...
6087865	   .	   .	    0.0	...
6087866	   .	   .	    0.0	...
6087867	   .	   .	    0.0	...
6087868	   .	   .	    0.0	...
6087869	   .	   .	    0.0	...
6087870	   .	   .	    0.0	...
6087871	   .	   .	    0.0	...
6087872	   .	   .	    0.0	...
6087873	   .	   .	    0.0	...
6087874	   .	   .	    0.0	...
6087875	   .	   .	    0.0	...
6087876	   .	   .	    0.0	...
6087877	   .	   .	    0.0	...
6087878	   .	   .	    0.0	...
6087879	   .	   .	    0.0	...
6087880	   .	   .	    0.0	...
6087881	   .	   .	    0.0	...
6087882	   .	   .	    0.0	...
6087883	   .	   .	    0.0	...
6087884	   .	   .	    0.0	...
6087885	   .	   .	    0.0	...
6087886	   .	   .	    0.0	...
6087887	   .	   .	    0.0	...
6087888	   .	   .	    0.0	...
6087889	   .	   .	    0.0	...
6087890	   .	   .	    0.0	...
6087891	   .	   .	    0.0	...
6087892	   .	   .	    0.0	...
6087893	   .	   .	    0.0	...
6087894	   .	   .	    0.0	...
6087895	   .	   .	    0.0	...
6087896	   .	   .	    0.0	...
6087897	   .	   .	    0.0	...
6087898	   .	   .	    0.0	...
6087899	   .	   .	    0.0	...
6087900	   .	   .	    0.0	...
6087901	   .	   .	    0.0	...
6087902	   .	   .	    0.0	...
6087903	   .	   .	    0.0	...
6087904	   .	   .	    0.0	...
6087905	   .	   .	    0.0	...
6087906	   .	   .	    0.0	...
6087907	   .	   .	    0.0	...
6087908	   .	   .	    0.0	...
6087909	   .	   .	    0.0	...
6087910	   .	   .	    0.0	...
6087911	   .	   .	    0.0	...
6087912	   .	   .	    0.0	...
6087913	   .	   .	    0.0	...
6087914	   .	   .	    0.0	...
EBLINK R 6087798	6087914	117
6087915	  801.0	 2336.4	 1779.0	...
6087916	  801.0	 2336.4	 1779.0	...
6087917	  798.5	 2334.8	 1810.0	...
6087918	  794.5	 2332.0	 1866.0	...
6087919	  788.5	 2324.6	 1949.0	...
6087920	  783.9	 2314.3	 2022.0	...
6087921	  780.7	 2295.8	 2094.0	...
6087922	  779.7	 2270.1	 2161.0	...
6087923	  780.1	 2234.7	 2224.0	...
6087924	  780.9	 2192.9	 2274.0	...
6087925	  803.3	 2138.6	 2345.0	...
6087926	  825.5	 2086.5	 2423.0	...
6087927	  823.8	 2048.3	 2499.0	...
6087928	  800.6	 2022.9	 2551.0	...
6087929	  775.5	 1991.4	 2626.0	...
6087930	  772.0	 1959.4	 2694.0	...
6087931	  768.4	 1938.5	 2743.0	...
6087932	  815.6	 1893.8	 2836.0	...
6087933	  862.9	 1840.1	 2953.0	...
6087934	  910.4	 1775.2	 3098.0	...
6087935	  906.9	 1741.5	 3179.0	...
6087936	  904.5	 1709.4	 3259.0	...
6087937	  900.6	 1679.2	 3335.0	...
6087938	  897.2	 1647.9	 3413.0	...
6087939	  894.4	 1616.1	 3493.0	...
6087940	  887.4	 1586.1	 3566.0	...
6087941	  881.8	 1556.4	 3640.0	...
6087942	  876.1	 1526.9	 3712.0	...
6087943	  875.8	 1495.3	 3799.0	...
6087944	  873.9	 1465.1	 3881.0	...
6087945	  871.9	 1435.5	 3962.0	...
6087946	  869.8	 1407.7	 4035.0	...
6087947	  869.1	 1380.9	 4105.0	...
6087948	  868.5	 1355.9	 4175.0	...
6087949	  868.0	 1330.3	 4245.0	...
6087950	  863.6	 1306.4	 4312.0	...
6087951	  860.3	 1283.3	 4374.0	...
6087952	  857.0	 1258.8	 4437.0	...
6087953	  855.5	 1234.6	 4495.0	...
6087954	  852.7	 1210.4	 4555.0	...
6087955	  848.9	 1188.8	 4616.0	...
6087956	  847.1	 1167.5	 4674.0	...
6087957	  845.2	 1144.9	 4734.0	...
6087958	  841.7	 1124.4	 4782.0	...
6087959	  838.2	 1103.3	 4839.0	...
6087960	  834.7	 1083.9	 4889.0	...
6087961	  831.1	 1063.9	 4945.0	...
6087962	  826.1	 1045.4	 4993.0	...
6087963	  821.1	 1027.3	 5047.0	...
6087964	  819.0	 1007.1	 5103.0	...
6087965	  818.4	  988.1	 5158.0	...
6087966	  816.1	  969.9	 5208.0	...
6087967	  813.6	  952.8	 5260.0	...
6087968	  810.1	  935.8	 5310.0	...
6087969	  808.3	  919.2	 5359.0	...
6087970	  806.5	  902.6	 5407.0	...
6087971	  805.1	  886.9	 5454.0	...
6087972	  803.6	  870.4	 5507.0	...
6087973	  802.1	  854.7	 5553.0	...
6087974	  800.1	  837.7	 5601.0	...
6087975	  798.3	  823.8	 5640.0	...
6087976	  795.0	  811.0	 5680.0	...
6087977	  792.7	  799.2	 5716.0	...
6087978	  789.5	  786.1	 5755.0	...
6087979	  787.9	  773.3	 5789.0	...
6087980	  787.5	  759.9	 5831.0	...
6087981	  787.5	  746.1	 5877.0	...
6087982	  787.4	  733.7	 5921.0	...
6087983	  785.9	  721.9	 5954.0	...
6087984	  784.6	  710.1	 5984.0	...
6087985	  783.6	  698.5	 6017.0	...
6087986	  784.4	  687.1	 6053.0	...
6087987	  785.3	  676.6	 6088.0	...
6087988	  784.7	  666.2	 6123.0	...
6087989	  782.9	  657.6	 6152.0	...
6087990	  780.6	  646.0	 6183.0	...
6087991	  779.9	  635.2	 6210.0	...
6087992	  778.3	  623.5	 6249.0	...
6087993	  777.2	  616.3	 6273.0	...
6087994	  775.9	  607.3	 6301.0	...
6087995	  774.1	  600.5	 6320.0	...
6087996	  771.3	  593.4	 6348.0	...
6087997	  768.4	  586.7	 6372.0	...
6087998	  765.0	  578.5	 6398.0	...
6087999	  762.6	  569.8	 6425.0	...
6088000	  761.0	  562.1	 6450.0	...
6088001	  760.9	  554.9	 6475.0	...
6088002	  760.7	  547.4	 6498.0	...
6088003	  759.6	  538.8	 6520.0	...
6088004	  758.6	  530.6	 6543.0	...
6088005	  758.0	  523.1	 6561.0	...
6088006	  757.6	  516.7	 6584.0	...
6088007	  757.2	  509.6	 6604.0	...
6088008	  756.6	  503.1	 6628.0	...
6088009	  756.8	  496.3	 6646.0	...
6088010	  757.9	  491.0	 6661.0	...
6088011	  759.5	  484.1	 6681.0	...
6088012	  760.3	  477.4	 6708.0	...
6088013	  759.8	  469.8	 6732.0	...
6088014	  758.9	  465.6	 6746.0	...
6088015	  758.0	  461.0	 6758.0	...
6088016	  757.5	  456.4	 6773.0	...
6088017	  756.6	  449.3	 6789.0	...
6088018	  755.9	  444.6	 6802.0	...
6088019	  755.1	  438.6	 6816.0	...
6088020	  755.0	  433.1	 6832.0	...
6088021	  755.1	  427.4	 6844.0	...
6088022	  755.4	  423.0	 6854.0	...
6088023	  754.8	  418.1	 6870.0	...
ESACC R  6087749	6088023	275	  739.2	  407.2	  754.8	  418.1	   0.40	   1410
SFIX R   6088024
6088024	  754.6	  414.3	 6887.0	...
6088025	  754.8	  410.5	 6903.0	...
6088026	  754.4	  408.1	 6911.0	...
6088027	  753.0	  405.5	 6917.0	...
6088028	  751.0	  400.8	 6933.0	...
6088029	  750.3	  397.1	 6945.0	...
6088030	  750.7	  393.8	 6955.0	...
6088031	  751.1	  390.7	 6962.0	...
6088032	  750.4	  387.9	 6969.0	...
6088033	  749.7	  385.1	 6976.0	...
6088034	  749.8	  383.4	 6984.0	...
6088035	  750.4	  379.2	 7002.0	...
6088036	  750.4	  375.0	 7020.0	...
6088037	  750.7	  371.8	 7030.0	...
6088038	  750.9	  369.5	 7029.0	...
6088039	  750.8	  367.2	 7028.0	...
6088040	  749.2	  364.7	 7032.0	...
6088041	  747.3	  363.5	 7041.0	...
6088042	  745.2	  359.4	 7056.0	...
6088043	  744.0	  356.2	 7065.0	...
6088044	  744.9	  352.5	 7070.0	...
6088045	  746.2	  350.9	 7068.0	...
6088046	  746.4	  349.3	 7065.0	...
6088047	  745.2	  348.7	 7062.0	...
6088048	  745.2	  348.7	 7061.0	...
6088049	  746.3	  347.7	 7068.0	...
6088050	  747.9	  345.7	 7076.0	...
6088051	  750.7	  343.3	 7085.0	...
6088052	  753.5	  341.6	 7086.0	...
6088053	  754.9	  341.1	 7085.0	...
6088054	  754.0	  341.2	 7085.0	...
6088055	  752.9	  340.1	 7087.0	...
6088056	  752.7	  338.8	 7090.0	...
6088057	  752.3	  337.3	 7095.0	...
6088058	  751.9	  335.2	 7098.0	...
6088059	  751.2	  332.1	 7102.0	...
6088060	  750.7	  329.0	 7105.0	...
6088061	  751.7	  329.7	 7105.0	...
6088062	  753.1	  331.4	 7103.0	...
6088063	  754.7	  333.0	 7100.0	...
6088064	  755.0	  331.9	 7097.0	...
6088065	  755.5	  330.9	 7094.0	...
6088066	  756.6	  331.3	 7091.0	...
6088067	  757.7	  332.8	 7085.0	...
6088068	  759.1	  333.9	 7080.0	...
6088069	  759.9	  333.3	 7077.0	...
6088070	  760.7	  332.8	 7076.0	...
6088071	  760.9	  332.6	 7075.0	...
6088072	  760.8	  332.8	 7073.0	...
6088073	  760.7	  333.0	 7072.0	...
6088074	  762.6	  332.3	 7078.0	...
6088075	  764.7	  331.8	 7084.0	...
6088076	  764.9	  331.4	 7090.0	...
6088077	  762.9	  331.6	 7088.0	...
6088078	  760.5	  331.5	 7085.0	...
6088079	  760.2	  331.2	 7083.0	...
6088080	  760.2	  330.9	 7083.0	...
6088081	  760.5	  330.6	 7084.0	...
6088082	  760.8	  330.1	 7084.0	...
6088083	  760.6	  329.7	 7082.0	...
6088084	  760.3	  329.4	 7080.0	...
6088085	  760.1	  330.2	 7080.0	...
6088086	  759.9	  331.1	 7080.0	...
6088087	  759.9	  331.8	 7080.0	...
6088088	  759.7	  331.3	 7080.0	...
6088089	  759.6	  330.7	 7080.0	...
6088090	  759.8	  329.9	 7079.0	...
6088091	  760.2	  328.7	 7078.0	...
6088092	  760.6	  327.6	 7077.0	...
6088093	  760.8	  326.6	 7078.0	...
6088094	  760.7	  326.2	 7079.0	...
6088095	  760.6	  327.1	 7073.0	...
6088096	  760.6	  328.4	 7067.0	...
6088097	  760.3	  328.1	 7061.0	...
6088098	  760.7	  326.6	 7061.0	...
6088099	  761.1	  325.0	 7061.0	...
EFIX R   6088024	6088099	76	  755.1	  347.3	   7055
SSACC R  6088100
6088100	  761.6	  324.3	 7062.0	...
6088101	  761.5	  323.7	 7064.0	...
6088102	  760.0	  323.5	 7066.0	...
6088103	  758.7	  324.2	 7065.0	...
6088104	  757.4	  324.8	 7059.0	...
6088105	  757.5	  325.1	 7051.0	...
6088106	  758.4	  324.3	 7046.0	...
6088107	  759.3	  323.6	 7045.0	...
6088108	  751.0	  346.5	 6990.0	...
6088109	  741.7	  370.4	 6935.0	...
6088110	  732.6	  394.0	 6882.0	...
6088111	  732.7	  394.5	 6882.0	...
6088112	  732.7	  396.0	 6879.0	...
6088113	  731.8	  398.3	 6870.0	...
6088114	  731.0	  399.7	 6863.0	...
6088115	  730.5	  400.2	 6859.0	...
6088116	  730.6	  400.2	 6859.0	...
6088117	  730.7	  400.9	 6860.0	...
ESACC R  6088100	6088117	18	  761.6	  324.3	  730.7	  400.9	   1.72	    206
SFIX R   6088118
6088118	  730.7	  401.7	 6861.0	...
6088119	  731.1	  402.5	 6860.0	...
6088120	  731.5	  402.4	 6860.0	...
6088121	  731.3	  402.2	 6860.0	...
6088122	  730.9	  403.2	 6858.0	...
6088123	  730.5	  404.4	 6856.0	...
6088124	  730.7	  405.6	 6855.0	...
6088125	  730.7	  405.7	 6855.0	...
6088126	  730.1	  405.8	 6854.0	...
6088127	  729.4	  405.8	 6853.0	...
6088128	  728.8	  405.8	 6851.0	...
6088129	  728.4	  406.6	 6851.0	...
6088130	  728.1	  407.5	 6849.0	...
6088131	  727.7	  408.0	 6848.0	...
MSG	6088132 0000 _ Number Off
6088132	  727.8	  407.7	 6850.0	...
6088133	  727.9	  407.4	 6852.0	...
6088134	  728.1	  407.4	 6853.0	...
6088135	  728.1	  407.5	 6850.0	...
6088136	  728.1	  407.6	 6848.0	...
6088137	  727.9	  407.7	 6847.0	...
6088138	  727.8	  407.6	 6846.0	...
6088139	  727.8	  407.9	 6845.0	...
6088140	  727.8	  408.1	 6847.0	...
6088141	  728.2	  408.2	 6851.0	...
6088142	  728.4	  408.1	 6853.0	...
6088143	  728.7	  408.1	 6852.0	...
6088144	  728.7	  408.3	 6851.0	...
6088145	  729.2	  408.5	 6851.0	...
6088146	  729.6	  408.9	 6851.0	...
6088147	  729.9	  409.2	 6851.0	...
6088148	  729.9	  409.5	 6851.0	...
6088149	  730.1	  409.7	 6847.0	...
6088150	  730.3	  409.9	 6846.0	...
6088151	  730.3	  410.0	 6845.0	...
6088152	  730.2	  410.0	 6846.0	...
6088153	  730.0	  410.1	 6847.0	...
6088154	  729.7	  409.8	 6847.0	...
6088155	  729.3	  409.6	 6847.0	...
6088156	  729.0	  409.8	 6845.0	...
6088157	  728.9	  410.2	 6843.0	...
6088158	  728.8	  410.5	 6842.0	...
6088159	  728.6	  410.3	 6841.0	...
6088160	  728.8	  410.4	 6842.0	...
6088161	  729.0	  410.7	 6844.0	...
6088162	  728.9	  411.4	 6850.0	...
6088163	  728.4	  411.8	 6853.0	...
6088164	  727.9	  412.2	 6857.0	...
6088165	  727.9	  412.2	 6855.0	...
6088166	  728.3	  411.9	 6853.0	...
6088167	  729.2	  411.5	 6850.0	...
6088168	  730.1	  411.2	 6849.0	...
6088169	  730.5	  411.0	 6848.0	...
6088170	  730.6	  410.8	 6845.0	...
6088171	  730.7	  410.7	 6841.0	...
6088172	  730.8	  410.8	 6838.0	...
6088173	  731.1	  410.9	 6839.0	...
6088174	  731.5	  410.7	 6841.0	...
6088175	  731.8	  410.2	 6842.0	...
6088176	  732.0	  409.7	 6840.0	...
6088177	  732.2	  409.9	 6839.0	...
6088178	  732.3	  410.2	 6839.0	...
6088179	  732.2	  410.5	 6837.0	...
6088180	  732.0	  410.4	 6834.0	...
6088181	  731.8	  410.2	 6832.0	...
6088182	  732.0	  409.9	 6833.0	...
6088183	  732.0	  409.8	 6833.0	...
6088184	  731.7	  410.0	 6834.0	...
6088185	  731.3	  410.1	 6836.0	...
6088186	  731.0	  410.2	 6837.0	...
6088187	  731.3	  409.9	 6833.0	...
6088188	  731.6	  409.3	 6829.0	...
6088189	  731.9	  408.7	 6828.0	...
6088190	  731.9	  408.5	 6831.0	...
6088191	  732.0	  408.5	 6834.0	...
6088192	  732.0	  408.5	 6834.0	...
6088193	  732.1	  409.1	 6834.0	...
6088194	  731.5	  409.8	 6835.0	...
6088195	  730.8	  410.2	 6836.0	...
6088196	  730.2	  410.1	 6834.0	...
6088197	  730.3	  410.0	 6831.0	...
6088198	  730.3	  410.1	 6832.0	...
6088199	  730.2	  410.4	 6835.0	...
6088200	  731.2	  410.4	 6840.0	...
6088201	  732.3	  410.4	 6840.0	...
6088202	  733.4	  410.2	 6840.0	...
6088203	  733.2	  409.4	 6841.0	...
6088204	  733.7	  408.5	 6842.0	...
6088205	  734.4	  408.1	 6841.0	...
6088206	  735.1	  408.5	 6838.0	...
6088207	  735.4	  409.1	 6836.0	...
6088208	  735.9	  409.2	 6834.0	...
6088209	  736.3	  409.1	 6835.0	...
6088210	  736.4	  409.0	 6839.0	...
6088211	  736.4	  408.9	 6842.0	...
6088212	  736.8	  408.5	 6845.0	...
6088213	  737.3	  408.1	 6844.0	...
6088214	  737.9	  407.7	 6842.0	...
6088215	  738.2	  407.7	 6841.0	...
6088216	  738.4	  407.9	 6840.0	...
6088217	  738.5	  408.3	 6840.0	...
6088218	  738.6	  408.7	 6840.0	...
6088219	  738.6	  408.8	 6839.0	...
6088220	  738.6	  408.8	 6839.0	...
6088221	  738.7	  408.8	 6840.0	...
6088222	  739.0	  408.9	 6838.0	...
6088223	  739.3	  409.1	 6835.0	...
6088224	  739.5	  409.1	 6832.0	...
6088225	  739.4	  408.4	 6831.0	...
6088226	  739.7	  407.6	 6832.0	...
6088227	  740.2	  406.8	 6835.0	...
6088228	  740.9	  406.7	 6838.0	...
6088229	  741.0	  406.3	 6841.0	...
6088230	  741.0	  406.0	 6843.0	...
6088231	  741.4	  406.1	 6842.0	...
6088232	  741.8	  406.5	 6840.0	...
6088233	  742.0	  406.9	 6838.0	...
6088234	  742.0	  407.0	 6838.0	...
6088235	  742.1	  407.1	 6838.0	...
6088236	  742.4	  407.4	 6837.0	...
6088237	  742.6	  407.8	 6837.0	...
6088238	  742.4	  407.5	 6838.0	...
6088239	  742.2	  407.0	 6839.0	...
6088240	  742.0	  406.5	 6840.0	...
6088241	  742.0	  406.4	 6840.0	...
6088242	  742.1	  406.4	 6840.0	...
6088243	  742.3	  406.3	 6839.0	...
6088244	  742.6	  406.6	 6838.0	...
6088245	  742.7	  406.5	 6839.0	...
6088246	  742.9	  406.2	 6840.0	...
6088247	  743.7	  405.6	 6842.0	...
6088248	  744.5	  405.5	 6844.0	...
6088249	  744.4	  405.7	 6846.0	...
6088250	  743.7	  405.8	 6848.0	...
6088251	  743.6	  405.5	 6848.0	...
6088252	  744.3	  405.0	 6849.0	...
6088253	  744.8	  404.9	 6851.0	...
6088254	  744.5	  405.1	 6851.0	...
6088255	  743.5	  405.4	 6852.0	...
6088256	  742.7	  405.9	 6852.0	...
6088257	  742.8	  406.2	 6852.0	...
6088258	  743.4	  406.5	 6853.0	...
6088259	  743.9	  406.5	 6853.0	...
6088260	  743.9	  406.6	 6852.0	...
6088261	  743.9	  406.6	 6852.0	...
6088262	  743.9	  406.4	 6853.0	...
6088263	  743.9	  406.2	 6855.0	...
6088264	  744.0	  405.9	 6857.0	...
6088265	  744.2	  405.7	 6858.0	...
6088266	  744.4	  405.6	 6857.0	...
6088267	  744.6	  405.6	 6857.0	...
6088268	  744.7	  405.5	 6859.0	...
6088269	  744.7	  405.3	 6861.0	...
6088270	  744.6	  405.2	 6863.0	...
6088271	  744.5	  404.9	 6863.0	...
6088272	  744.5	  404.6	 6866.0	...
6088273	  744.7	  404.7	 6869.0	...
6088274	  744.9	  405.1	 6872.0	...
6088275	  745.0	  405.6	 6872.0	...
6088276	  745.2	  405.7	 6870.0	...
6088277	  745.5	  405.7	 6868.0	...
6088278	  745.6	  405.1	 6867.0	...
6088279	  745.7	  404.5	 6868.0	...
6088280	  745.6	  403.9	 6868.0	...
6088281	  745.8	  403.9	 6869.0	...
6088282	  745.9	  404.0	 6871.0	...
6088283	  746.1	  404.2	 6870.0	...
6088284	  746.1	  404.5	 6869.0	...
6088285	  746.0	  404.7	 6869.0	...
6088286	  745.9	  405.1	 6872.0	...
6088287	  746.1	  405.3	 6876.0	...
6088288	  746.2	  404.9	 6877.0	...
6088289	  745.6	  404.4	 6878.0	...
6088290	  744.8	  404.5	 6878.0	...
6088291	  744.1	  405.2	 6878.0	...
6088292	  744.3	  405.7	 6877.0	...
6088293	  744.5	  405.6	 6878.0	...
6088294	  744.7	  405.8	 6881.0	...
6088295	  744.9	  406.1	 6884.0	...
6088296	  745.2	  406.3	 6887.0	...
6088297	  745.4	  406.1	 6887.0	...
6088298	  745.9	  406.0	 6886.0	...
6088299	  746.3	  405.8	 6886.0	...
6088300	  746.5	  405.4	 6886.0	...
6088301	  746.5	  404.8	 6884.0	...
6088302	  746.2	  404.2	 6882.0	...
6088303	  745.8	  404.4	 6881.0	...
6088304	  745.5	  404.7	 6881.0	...
6088305	  745.6	  405.0	 6880.0	...
6088306	  746.2	  404.9	 6884.0	...
6088307	  746.7	  404.4	 6888.0	...
6088308	  747.2	  404.0	 6891.0	...
6088309	  747.0	  404.1	 6891.0	...
6088310	  746.8	  404.3	 6891.0	...
6088311	  746.6	  404.4	 6892.0	...
6088312	  746.4	  404.5	 6892.0	...
6088313	  746.2	  404.7	 6891.0	...
6088314	  746.2	  404.7	 6893.0	...
6088315	  746.4	  404.4	 6897.0	...
6088316	  746.6	  404.0	 6900.0	...
6088317	  746.8	  404.4	 6900.0	...
6088318	  746.9	  405.0	 6901.0	...
6088319	  747.0	  405.5	 6902.0	...
6088320	  747.0	  404.9	 6903.0	...
6088321	  747.0	  404.3	 6902.0	...
6088322	  746.8	  404.1	 6901.0	...
6088323	  746.7	  404.6	 6902.0	...
6088324	  746.8	  405.1	 6904.0	...
6088325	  747.1	  405.5	 6907.0	...
6088326	  747.4	  405.6	 6907.0	...
6088327	  747.5	  405.7	 6908.0	...
6088328	  747.5	  405.7	 6908.0	...
6088329	  747.6	  405.5	 6910.0	...
6088330	  747.4	  405.3	 6911.0	...
6088331	  747.3	  405.9	 6912.0	...
6088332	  747.4	  406.7	 6912.0	...
6088333	  747.6	  407.4	 6912.0	...
6088334	  747.7	  407.3	 6911.0	...
6088335	  747.7	  407.2	 6912.0	...
6088336	  747.3	  407.2	 6916.0	...
6088337	  746.9	  407.2	 6920.0	...
6088338	  746.7	  407.2	 6923.0	...
6088339	  746.8	  407.0	 6926.0	...
6088340	  746.5	  406.9	 6928.0	...
6088341	  746.0	  406.9	 6928.0	...
6088342	  746.2	  406.4	 6925.0	...
6088343	  746.8	  405.8	 6922.0	...
6088344	  746.5	  405.3	 6921.0	...
6088345	  745.5	  405.3	 6921.0	...
6088346	  744.5	  405.1	 6922.0	...
6088347	  744.5	  404.9	 6922.0	...
6088348	  744.8	  404.9	 6923.0	...
6088349	  745.6	  405.4	 6923.0	...
6088350	  746.3	  405.8	 6924.0	...
6088351	  746.4	  406.0	 6924.0	...
6088352	  746.0	  406.0	 6925.0	...
6088353	  745.4	  406.0	 6926.0	...
6088354	  745.1	  406.1	 6927.0	...
6088355	  744.8	  406.1	 6928.0	...
6088356	  744.8	  405.9	 6928.0	...
6088357	  744.7	  405.7	 6931.0	...
6088358	  744.7	  405.6	 6934.0	...
6088359	  744.7	  405.7	 6937.0	...
6088360	  744.8	  406.4	 6937.0	...
6088361	  744.9	  407.0	 6937.0	...
6088362	  745.1	  407.7	 6937.0	...
6088363	  744.8	  407.8	 6939.0	...
6088364	  744.4	  408.0	 6940.0	...
6088365	  744.0	  408.1	 6944.0	...
6088366	  743.6	  408.2	 6947.0	...
6088367	  743.3	  408.2	 6948.0	...
6088368	  743.2	  408.3	 6946.0	...
6088369	  743.8	  408.4	 6945.0	...
6088370	  744.4	  408.6	 6947.0	...
6088371	  744.6	  408.8	 6950.0	...
6088372	  744.5	  409.0	 6952.0	...
6088373	  744.5	  409.2	 6952.0	...
6088374	  744.6	  409.2	 6953.0	...
6088375	  744.6	  409.3	 6954.0	...
6088376	  744.4	  409.3	 6955.0	...
6088377	  743.8	  409.4	 6954.0	...
6088378	  743.2	  409.5	 6954.0	...
6088379	  743.1	  409.8	 6953.0	...
6088380	  743.2	  410.1	 6953.0	...
6088381	  743.2	  410.1	 6953.0	...
6088382	  743.3	  409.7	 6953.0	...
6088383	  743.5	  409.4	 6954.0	...
6088384	  743.7	  409.4	 6955.0	...
6088385	  743.3	  409.7	 6956.0	...
6088386	  742.8	  409.9	 6957.0	...
6088387	  742.4	  410.5	 6958.0	...
6088388	  742.4	  411.0	 6959.0	...
6088389	  742.2	  411.3	 6960.0	...
6088390	  742.0	  411.1	 6963.0	...
6088391	  741.8	  411.0	 6967.0	...
6088392	  741.8	  411.0	 6968.0	...
6088393	  741.9	  411.0	 6968.0	...
6088394	  742.2	  411.0	 6967.0	...
6088395	  742.8	  410.6	 6967.0	...
6088396	  743.2	  410.2	 6966.0	...
6088397	  742.6	  410.5	 6966.0	...
6088398	  741.8	  411.2	 6966.0	...
6088399	  741.1	  411.5	 6967.0	...
6088400	  741.2	  411.1	 6967.0	...
6088401	  741.4	  410.7	 6967.0	...
6088402	  741.8	  410.2	 6968.0	...
6088403	  742.2	  409.7	 6970.0	...
6088404	  742.6	  409.3	 6972.0	...
6088405	  742.6	  409.6	 6975.0	...
6088406	  742.7	  410.0	 6978.0	...
6088407	  742.7	  410.2	 6981.0	...
6088408	  742.7	  410.4	 6981.0	...
6088409	  742.8	  410.5	 6980.0	...
6088410	  742.8	  410.5	 6979.0	...
6088411	  742.9	  410.3	 6982.0	...
6088412	  743.0	  409.8	 6985.0	...
6088413	  742.6	  409.5	 6988.0	...
6088414	  742.1	  409.3	 6986.0	...
6088415	  741.5	  409.2	 6984.0	...
6088416	  741.4	  409.0	 6983.0	...
6088417	  741.4	  408.8	 6984.0	...
6088418	  741.5	  409.0	 6986.0	...
6088419	  741.7	  409.3	 6987.0	...
6088420	  741.8	  409.7	 6988.0	...
6088421	  741.8	  409.3	 6989.0	...
6088422	  741.5	  408.3	 6993.0	...
6088423	  741.3	  407.4	 6997.0	...
6088424	  741.3	  407.5	 7001.0	...
6088425	  741.4	  407.9	 7000.0	...
6088426	  741.5	  407.8	 6999.0	...
6088427	  741.4	  407.3	 6999.0	...
6088428	  741.5	  406.8	 6999.0	...
6088429	  741.7	  406.8	 6998.0	...
6088430	  741.7	  406.6	 6997.0	...
6088431	  741.4	  406.3	 6997.0	...
6088432	  740.9	  406.1	 6998.0	...
6088433	  740.4	  406.1	 7001.0	...
6088434	  740.1	  406.2	 7002.0	...
6088435	  740.1	  406.1	 7003.0	...
6088436	  740.0	  406.1	 7004.0	...
6088437	  740.0	  406.1	 7006.0	...
6088438	  740.0	  406.2	 7006.0	...
6088439	  739.9	  406.2	 7004.0	...
6088440	  739.6	  406.1	 7005.0	...
6088441	  739.1	  406.0	 7008.0	...
6088442	  738.8	  405.9	 7013.0	...
6088443	  738.6	  405.9	 7013.0	...
6088444	  738.6	  405.9	 7014.0	...
6088445	  738.5	  405.1	 7014.0	...
6088446	  738.4	  404.5	 7018.0	...
6088447	  738.4	  403.9	 7021.0	...
6088448	  738.4	  404.0	 7024.0	...
6088449	  738.8	  403.9	 7024.0	...
6088450	  739.3	  403.8	 7024.0	...
6088451	  739.8	  403.7	 7024.0	...
6088452	  739.9	  403.9	 7024.0	...
6088453	  740.1	  404.0	 7024.0	...
6088454	  739.4	  404.0	 7024.0	...
6088455	  738.6	  403.8	 7025.0	...
6088456	  737.8	  403.5	 7028.0	...
6088457	  737.8	  403.1	 7031.0	...
6088458	  737.4	  402.8	 7032.0	...
6088459	  737.0	  402.7	 7031.0	...
6088460	  736.7	  402.8	 7030.0	...
6088461	  736.9	  403.0	 7028.0	...
6088462	  736.9	  403.1	 7027.0	...
6088463	  736.9	  403.2	 7026.0	...
6088464	  737.2	  403.2	 7025.0	...
6088465	  737.5	  403.0	 7026.0	...
6088466	  737.7	  402.7	 7027.0	...
6088467	  737.2	  402.4	 7031.0	...
6088468	  736.7	  402.2	 7034.0	...
6088469	  736.4	  402.0	 7035.0	...
6088470	  736.5	  401.9	 7033.0	...
6088471	  736.6	  401.8	 7032.0	...
6088472	  736.5	  401.9	 7033.0	...
6088473	  736.6	  401.9	 7034.0	...
6088474	  736.6	  401.0	 7036.0	...
6088475	  736.8	  400.0	 7040.0	...
6088476	  736.8	  398.9	 7043.0	...
6088477	  736.8	  398.7	 7046.0	...
6088478	  736.4	  398.5	 7046.0	...
6088479	  736.2	  398.5	 7046.0	...
6088480	  736.1	  398.8	 7043.0	...
6088481	  736.1	  399.1	 7040.0	...
6088482	  736.0	  399.0	 7036.0	...
6088483	  735.9	  398.6	 7037.0	...
6088484	  735.9	  398.3	 7038.0	...
6088485	  735.8	  398.4	 7040.0	...
6088486	  735.5	  398.4	 7041.0	...
6088487	  735.1	  398.4	 7041.0	...
6088488	  734.8	  398.3	 7041.0	...
6088489	  734.5	  398.3	 7041.0	...
6088490	  734.4	  398.3	 7044.0	...
6088491	  734.2	  398.3	 7046.0	...
6088492	  734.2	  398.1	 7049.0	...
6088493	  734.1	  397.9	 7051.0	...
6088494	  734.2	  397.7	 7054.0	...
6088495	  734.3	  397.5	 7056.0	...
6088496	  733.5	  397.6	 7054.0	...
6088497	  732.5	  397.5	 7051.0	...
6088498	  731.9	  397.3	 7049.0	...
6088499	  732.0	  397.2	 7048.0	...
6088500	  732.1	  397.1	 7047.0	...
6088501	  732.0	  396.9	 7047.0	...
6088502	  732.1	  396.8	 7049.0	...
6088503	  732.2	  396.9	 7051.0	...
6088504	  731.9	  397.2	 7053.0	...
6088505	  731.7	  397.5	 7053.0	...
6088506	  731.4	  397.6	 7053.0	...
6088507	  732.0	  397.5	 7054.0	...
6088508	  732.5	  397.5	 7054.0	...
6088509	  732.7	  397.6	 7054.0	...
6088510	  732.2	  397.8	 7052.0	...
6088511	  731.0	  398.2	 7050.0	...
6088512	  730.1	  398.5	 7048.0	...
6088513	  730.0	  398.5	 7049.0	...
6088514	  731.0	  397.9	 7054.0	...
6088515	  731.9	  397.4	 7057.0	...
6088516	  731.5	  397.2	 7060.0	...
6088517	  730.9	  397.7	 7059.0	...
6088518	  730.1	  398.2	 7059.0	...
6088519	  729.9	  398.8	 7061.0	...
6088520	  729.7	  398.9	 7062.0	...
6088521	  729.6	  399.2	 7062.0	...
6088522	  729.6	  399.5	 7060.0	...
6088523	  729.6	  399.5	 7059.0	...
6088524	  729.9	  399.3	 7058.0	...
6088525	  730.1	  398.9	 7059.0	...
6088526	  730.0	  398.7	 7060.0	...
6088527	  729.4	  398.7	 7061.0	...
6088528	  728.5	  398.4	 7061.0	...
6088529	  727.9	  397.8	 7061.0	...
6088530	  727.6	  397.2	 7062.0	...
6088531	  727.5	  397.3	 7062.0	...
6088532	  727.5	  397.5	 7062.0	...
6088533	  727.5	  397.8	 7062.0	...
6088534	  727.4	  398.0	 7062.0	...
6088535	  727.7	  398.2	 7064.0	...
6088536	  728.0	  398.3	 7065.0	...
6088537	  728.4	  398.3	 7065.0	...
6088538	  728.3	  398.3	 7064.0	...
6088539	  727.8	  398.4	 7064.0	...
6088540	  727.2	  398.5	 7065.0	...
6088541	  727.1	  398.6	 7066.0	...
6088542	  727.6	  398.6	 7066.0	...
6088543	  728.0	  398.7	 7066.0	...
6088544	  727.9	  398.8	 7066.0	...
6088545	  727.9	  399.0	 7066.0	...
6088546	  727.8	  399.1	 7067.0	...
6088547	  727.3	  399.3	 7068.0	...
6088548	  726.8	  399.3	 7069.0	...
6088549	  726.3	  399.2	 7069.0	...
6088550	  726.5	  399.2	 7070.0	...
6088551	  726.6	  399.3	 7071.0	...
6088552	  726.7	  399.6	 7073.0	...
6088553	  726.5	  399.8	 7076.0	...
6088554	  726.3	  399.7	 7079.0	...
6088555	  725.8	  399.6	 7080.0	...
6088556	  725.6	  399.5	 7079.0	...
6088557	  726.4	  399.5	 7078.0	...
6088558	  727.3	  399.5	 7077.0	...
6088559	  727.7	  399.6	 7077.0	...
6088560	  727.1	  399.7	 7077.0	...
6088561	  726.5	  399.8	 7077.0	...
6088562	  726.4	  399.8	 7078.0	...
6088563	  726.3	  399.7	 7079.0	...
6088564	  726.4	  399.6	 7081.0	...
6088565	  726.6	  399.6	 7082.0	...
6088566	  727.1	  399.8	 7082.0	...
6088567	  727.4	  400.1	 7077.0	...
6088568	  727.5	  400.2	 7073.0	...
6088569	  727.5	  400.4	 7069.0	...
6088570	  727.6	  400.5	 7070.0	...
6088571	  727.7	  400.7	 7072.0	...
6088572	  727.8	  400.3	 7074.0	...
6088573	  727.8	  399.7	 7075.0	...
6088574	  727.5	  399.2	 7076.0	...
6088575	  727.1	  399.7	 7076.0	...
6088576	  726.8	  400.2	 7077.0	...
6088577	  726.9	  400.7	 7078.0	...
6088578	  727.1	  400.5	 7078.0	...
6088579	  727.1	  400.2	 7077.0	...
6088580	  727.2	  400.0	 7075.0	...
6088581	  727.2	  400.1	 7074.0	...
6088582	  727.3	  400.4	 7074.0	...
6088583	  726.8	  400.6	 7072.0	...
6088584	  726.8	  400.6	 7071.0	...
6088585	  726.8	  400.4	 7075.0	...
6088586	  726.7	  400.0	 7081.0	...
6088587	  726.3	  399.7	 7085.0	...
6088588	  726.1	  399.4	 7084.0	...
6088589	  726.2	  399.3	 7083.0	...
6088590	  726.4	  399.0	 7084.0	...
6088591	  726.4	  398.8	 7085.0	...
6088592	  726.3	  399.8	 7082.0	...
6088593	  726.2	  400.8	 7079.0	...
6088594	  726.6	  401.8	 7076.0	...
6088595	  727.2	  401.8	 7077.0	...
6088596	  727.8	  401.8	 7077.0	...
6088597	  727.9	  401.7	 7077.0	...
6088598	  727.8	  401.3	 7077.0	...
6088599	  727.6	  401.0	 7077.0	...
6088600	  727.4	  400.7	 7076.0	...
6088601	  727.2	  400.6	 7077.0	...
6088602	  727.0	  400.5	 7078.0	...
6088603	  726.9	  400.5	 7080.0	...
6088604	  727.0	  400.7	 7083.0	...
6088605	  727.1	  400.9	 7086.0	...
6088606	  727.0	  401.1	 7084.0	...
6088607	  727.1	  401.3	 7080.0	...
6088608	  727.3	  401.8	 7076.0	...
6088609	  727.6	  402.3	 7073.0	...
6088610	  727.7	  402.9	 7071.0	...
6088611	  727.7	  402.8	 7070.0	...
6088612	  727.6	  402.8	 7071.0	...
6088613	  727.4	  402.7	 7072.0	...
6088614	  727.5	  402.6	 7073.0	...
6088615	  727.7	  402.6	 7074.0	...
6088616	  727.6	  402.7	 7076.0	...
6088617	  727.3	  402.9	 7076.0	...
6088618	  727.0	  403.1	 7072.0	...
6088619	  727.0	  403.3	 7067.0	...
6088620	  727.1	  403.5	 7064.0	...
6088621	  727.3	  402.8	 7066.0	...
6088622	  727.4	  402.0	 7067.0	...
6088623	  727.4	  401.5	 7068.0	...
6088624	  727.5	  402.8	 7065.0	...
6088625	  727.6	  404.2	 7064.0	...
6088626	  728.2	  404.9	 7063.0	...
6088627	  728.8	  404.6	 7066.0	...
6088628	  729.3	  403.7	 7066.0	...
6088629	  729.1	  403.1	 7066.0	...
6088630	  728.9	  403.0	 7065.0	...
6088631	  728.8	  403.7	 7062.0	...
6088632	  729.1	  404.5	 7059.0	...
6088633	  729.4	  405.5	 7056.0	...
6088634	  728.9	  406.2	 7056.0	...
6088635	  728.2	  406.6	 7058.0	...
6088636	  727.5	  406.3	 7059.0	...
6088637	  727.6	  405.7	 7060.0	...
6088638	  727.8	  405.5	 7058.0	...
6088639	  727.9	  405.6	 7058.0	...
6088640	  728.0	  405.8	 7059.0	...
6088641	  728.1	  405.6	 7060.0	...
6088642	  727.8	  405.1	 7060.0	...
6088643	  727.6	  405.0	 7060.0	...
6088644	  727.3	  405.4	 7060.0	...
6088645	  727.4	  405.8	 7062.0	...
6088646	  727.5	  405.9	 7065.0	...
6088647	  727.7	  406.2	 7067.0	...
6088648	  727.8	  406.6	 7068.0	...
6088649	  727.8	  407.0	 7067.0	...
6088650	  727.7	  407.1	 7066.0	...
6088651	  728.2	  407.1	 7066.0	...
6088652	  728.6	  406.9	 7066.0	...
6088653	  729.1	  406.7	 7065.0	...
6088654	  728.8	  406.7	 7065.0	...
6088655	  728.6	  406.7	 7062.0	...
6088656	  729.1	  406.7	 7058.0	...
6088657	  729.8	  406.7	 7057.0	...
6088658	  730.4	  406.6	 7058.0	...
6088659	  730.4	  407.3	 7058.0	...
6088660	  730.0	  408.0	 7056.0	...
6088661	  729.8	  408.5	 7054.0	...
6088662	  729.3	  408.2	 7055.0	...
6088663	  729.1	  407.9	 7056.0	...
6088664	  729.1	  407.8	 7057.0	...
6088665	  729.2	  407.8	 7054.0	...
6088666	  729.3	  407.8	 7050.0	...
6088667	  729.3	  407.8	 7046.0	...
6088668	  728.7	  407.8	 7045.0	...
6088669	  728.2	  407.8	 7045.0	...
6088670	  728.3	  408.0	 7047.0	...
6088671	  728.8	  408.3	 7049.0	...
6088672	  729.4	  409.3	 7050.0	...
6088673	  729.3	  410.0	 7050.0	...
6088674	  729.3	  411.0	 7051.0	...
6088675	  729.2	  411.2	 7050.0	...
6088676	  729.1	  411.1	 7049.0	...
6088677	  728.4	  410.7	 7047.0	...
6088678	  727.8	  410.4	 7046.0	...
6088679	  727.1	  410.5	 7045.0	...
6088680	  727.1	  410.7	 7045.0	...
6088681	  728.0	  410.7	 7046.0	...
6088682	  729.0	  410.8	 7048.0	...
6088683	  729.9	  410.7	 7048.0	...
6088684	  729.9	  410.9	 7049.0	...
6088685	  729.8	  411.7	 7050.0	...
6088686	  729.2	  412.7	 7050.0	...
6088687	  728.6	  413.7	 7051.0	...
6088688	  728.0	  414.0	 7052.0	...
6088689	  727.8	  414.0	 7053.0	...
6088690	  727.6	  413.3	 7053.0	...
6088691	  727.4	  412.6	 7054.0	...
6088692	  727.1	  412.1	 7054.0	...
6088693	  726.8	  412.1	 7055.0	...
6088694	  726.7	  412.6	 7055.0	...
6088695	  726.8	  413.0	 7052.0	...
6088696	  726.8	  413.6	 7048.0	...
6088697	  726.6	  413.6	 7044.0	...
6088698	  726.4	  413.7	 7044.0	...
6088699	  726.4	  414.1	 7042.0	...
6088700	  726.5	  414.8	 7039.0	...
6088701	  726.8	  415.4	 7037.0	...
6088702	  727.1	  415.6	 7037.0	...
6088703	  727.2	  415.5	 7037.0	...
6088704	  727.1	  415.3	 7037.0	...
6088705	  726.8	  415.1	 7036.0	...
6088706	  726.7	  414.9	 7036.0	...
6088707	  726.6	  414.8	 7036.0	...
6088708	  726.1	  414.9	 7036.0	...
6088709	  725.6	  415.0	 7036.0	...
6088710	  725.1	  415.4	 7036.0	...
6088711	  725.0	  415.6	 7035.0	...
6088712	  725.0	  415.7	 7035.0	...
EFIX R   6088118	6088712	595	  735.3	  405.6	   6967
SSACC R  6088713
6088713	  725.2	  415.9	 7034.0	...
6088714	  725.8	  416.7	 7034.0	...
6088715	  726.4	  418.4	 7032.0	...
6088716	  726.8	  419.8	 7029.0	...
6088717	  726.9	  421.1	 7025.0	...
6088718	  727.4	  421.7	 7023.0	...
6088719	  728.0	  422.1	 7022.0	...
6088720	  728.9	  421.2	 7023.0	...
6088721	  733.3	  405.7	 7046.0	...
6088722	  740.5	  389.2	 7085.0	...
6088723	  747.4	  373.5	 7124.0	...
6088724	  750.4	  371.8	 7140.0	...
6088725	  748.7	  373.5	 7132.0	...
6088726	  745.7	  378.5	 7118.0	...
6088727	  742.0	  383.6	 7099.0	...
6088728	  740.8	  392.6	 7075.0	...
6088729	  741.5	  404.5	 7036.0	...
6088730	  743.9	  424.9	 6980.0	...
6088731	  747.0	  450.6	 6901.0	...
6088732	  750.3	  479.9	 6811.0	...
6088733	  752.8	  514.7	 6707.0	...
6088734	  755.4	  551.8	 6586.0	...
6088735	  758.4	  595.3	 6454.0	...
6088736	  762.6	  641.8	 6307.0	...
6088737	  767.1	  693.6	 6154.0	...
6088738	  771.7	  750.3	 5987.0	...
6088739	  775.7	  813.5	 5808.0	...
6088740	  779.3	  880.4	 5621.0	...
6088741	  781.5	  952.4	 5425.0	...
6088742	  783.8	 1026.5	 5224.0	...
6088743	  785.6	 1105.4	 5023.0	...
6088744	  787.3	 1186.8	 4813.0	...
6088745	  788.8	 1271.0	 4599.0	...
6088746	  790.1	 1356.1	 4382.0	...
6088747	  791.8	 1444.7	 4172.0	...
6088748	  795.0	 1533.2	 3959.0	...
6088749	  797.7	 1625.6	 3739.0	...
6088750	  799.9	 1718.2	 3519.0	...
6088751	  804.0	 1812.4	 3299.0	...
6088752	  807.7	 1905.4	 3082.0	...
6088753	  812.2	 2002.3	 2862.0	...
6088754	  816.6	 2099.9	 2654.0	...
6088755	  821.3	 2166.1	 2520.0	...
6088756	  825.5	 2196.7	 2458.0	...
6088757	  825.5	 2196.7	 2458.0	...
SBLINK R 6088758
6088758	   .	   .	    0.0	...
6088759	   .	   .	    0.0	...
6088760	   .	   .	    0.0	...
6088761	   .	   .	    0.0	...
6088762	   .	   .	    0.0	...
6088763	   .	   .	    0.0	...
6088764	   .	   .	    0.0	...
6088765	   .	   .	    0.0	...
6088766	   .	   .	    0.0	...
6088767	   .	   .	    0.0	...
6088768	   .	   .	    0.0	...
6088769	   .	   .	    0.0	...
6088770	   .	   .	    0.0	...
6088771	   .	   .	    0.0	...
6088772	   .	   .	    0.0	...
6088773	   .	   .	    0.0	...
6088774	   .	   .	    0.0	...
6088775	   .	   .	    0.0	...
6088776	   .	   .	    0.0	...
6088777	   .	   .	    0.0	...
6088778	   .	   .	    0.0	...
6088779	   .	   .	    0.0	...
6088780	   .	   .	    0.0	...
6088781	   .	   .	    0.0	...
6088782	   .	   .	    0.0	...
6088783	   .	   .	    0.0	...
6088784	   .	   .	    0.0	...
6088785	   .	   .	    0.0	...
6088786	   .	   .	    0.0	...
6088787	   .	   .	    0.0	...
6088788	   .	   .	    0.0	...
6088789	   .	   .	    0.0	...
6088790	   .	   .	    0.0	...
6088791	   .	   .	    0.0	...
6088792	   .	   .	    0.0	...
6088793	   .	   .	    0.0	...
6088794	   .	   .	    0.0	...
6088795	   .	   .	    0.0	...
6088796	   .	   .	    0.0	...
6088797	   .	   .	    0.0	...
6088798	   .	   .	    0.0	...
6088799	   .	   .	    0.0	...
6088800	   .	   .	    0.0	...
6088801	   .	   .	    0.0	...
6088802	   .	   .	    0.0	...
6088803	   .	   .	    0.0	...
6088804	   .	   .	    0.0	...
6088805	   .	   .	    0.0	...
6088806	   .	   .	    0.0	...
6088807	   .	   .	    0.0	...
6088808	   .	   .	    0.0	...
6088809	   .	   .	    0.0	...
6088810	   .	   .	    0.0	...
6088811	   .	   .	    0.0	...
6088812	   .	   .	    0.0	...
6088813	   .	   .	    0.0	...
6088814	   .	   .	    0.0	...
6088815	   .	   .	    0.0	...
6088816	   .	   .	    0.0	...
6088817	   .	   .	    0.0	...
6088818	   .	   .	    0.0	...
6088819	   .	   .	    0.0	...
6088820	   .	   .	    0.0	...
6088821	   .	   .	    0.0	...
6088822	   .	   .	    0.0	...
6088823	   .	   .	    0.0	...
6088824	   .	   .	    0.0	...
6088825	   .	   .	    0.0	...
6088826	   .	   .	    0.0	...
6088827	   .	   .	    0.0	...
6088828	   .	   .	    0.0	...
6088829	   .	   .	    0.0	...
6088830	   .	   .	    0.0	...
6088831	   .	   .	    0.0	...
6088832	   .	   .	    0.0	...
6088833	   .	   .	    0.0	...
6088834	   .	   .	    0.0	...
6088835	   .	   .	    0.0	...
6088836	   .	   .	    0.0	...
6088837	   .	   .	    0.0	...
6088838	   .	   .	    0.0	...
6088839	   .	   .	    0.0	...
6088840	   .	   .	    0.0	...
6088841	   .	   .	    0.0	...
6088842	   .	   .	    0.0	...
6088843	   .	   .	    0.0	...
6088844	   .	   .	    0.0	...
6088845	   .	   .	    0.0	...
6088846	   .	   .	    0.0	...
6088847	   .	   .	    0.0	...
6088848	   .	   .	    0.0	...
6088849	   .	   .	    0.0	...
6088850	   .	   .	    0.0	...
6088851	   .	   .	    0.0	...
6088852	   .	   .	    0.0	...
6088853	   .	   .	    0.0	...
6088854	   .	   .	    0.0	...
6088855	   .	   .	    0.0	...
6088856	   .	   .	    0.0	...
6088857	   .	   .	    0.0	...
6088858	   .	   .	    0.0	...
6088859	   .	   .	    0.0	...
6088860	   .	   .	    0.0	...
6088861	   .	   .	    0.0	...
6088862	   .	   .	    0.0	...
6088863	   .	   .	    0.0	...
6088864	   .	   .	    0.0	...
6088865	   .	   .	    0.0	...
6088866	   .	   .	    0.0	...
6088867	   .	   .	    0.0	...
6088868	   .	   .	    0.0	...
6088869	   .	   .	    0.0	...
6088870	   .	   .	    0.0	...
6088871	   .	   .	    0.0	...
6088872	   .	   .	    0.0	...
6088873	   .	   .	    0.0	...
6088874	   .	   .	    0.0	...
6088875	   .	   .	    0.0	...
6088876	   .	   .	    0.0	...
6088877	   .	   .	    0.0	...
6088878	   .	   .	    0.0	...
6088879	   .	   .	    0.0	...
6088880	   .	   .	    0.0	...
6088881	   .	   .	    0.0	...
6088882	   .	   .	    0.0	...
6088883	   .	   .	    0.0	...
6088884	   .	   .	    0.0	...
6088885	   .	   .	    0.0	...
6088886	   .	   .	    0.0	...
6088887	   .	   .	    0.0	...
6088888	   .	   .	    0.0	...
6088889	   .	   .	    0.0	...
6088890	   .	   .	    0.0	...
6088891	   .	   .	    0.0	...
6088892	   .	   .	    0.0	...
6088893	   .	   .	    0.0	...
6088894	   .	   .	    0.0	...
6088895	   .	   .	    0.0	...
6088896	   .	   .	    0.0	...
6088897	   .	   .	    0.0	...
6088898	   .	   .	    0.0	...
6088899	   .	   .	    0.0	...
6088900	   .	   .	    0.0	...
6088901	   .	   .	    0.0	...
6088902	   .	   .	    0.0	...
6088903	   .	   .	    0.0	...
6088904	   .	   .	    0.0	...
6088905	   .	   .	    0.0	...
6088906	   .	   .	    0.0	...
6088907	   .	   .	    0.0	...
6088908	   .	   .	    0.0	...
6088909	   .	   .	    0.0	...
6088910	   .	   .	    0.0	...
6088911	   .	   .	    0.0	...
6088912	   .	   .	    0.0	...
6088913	   .	   .	    0.0	...
6088914	   .	   .	    0.0	...
6088915	   .	   .	    0.0	...
6088916	   .	   .	    0.0	...
6088917	   .	   .	    0.0	...
6088918	   .	   .	    0.0	...
6088919	   .	   .	    0.0	...
6088920	   .	   .	    0.0	...
6088921	   .	   .	    0.0	...
6088922	   .	   .	    0.0	...
6088923	   .	   .	    0.0	...
6088924	   .	   .	    0.0	...
6088925	   .	   .	    0.0	...
6088926	   .	   .	    0.0	...
6088927	   .	   .	    0.0	...
6088928	   .	   .	    0.0	...
6088929	   .	   .	    0.0	...
6088930	   .	   .	    0.0	...
6088931	   .	   .	    0.0	...
6088932	   .	   .	    0.0	...
6088933	   .	   .	    0.0	...
6088934	   .	   .	    0.0	...
6088935	   .	   .	    0.0	...
6088936	   .	   .	    0.0	...
6088937	   .	   .	    0.0	...
6088938	   .	   .	    0.0	...
6088939	   .	   .	    0.0	...
6088940	   .	   .	    0.0	...
6088941	   .	   .	    0.0	...
6088942	   .	   .	    0.0	...
6088943	   .	   .	    0.0	...
6088944	   .	   .	    0.0	...
6088945	   .	   .	    0.0	...
6088946	   .	   .	    0.0	...
6088947	   .	   .	    0.0	...
6088948	   .	   .	    0.0	...
6088949	   .	   .	    0.0	...
6088950	   .	   .	    0.0	...
6088951	   .	   .	    0.0	...
6088952	   .	   .	    0.0	...
6088953	   .	   .	    0.0	...
6088954	   .	   .	    0.0	...
6088955	   .	   .	    0.0	...
6088956	   .	   .	    0.0	...
6088957	   .	   .	    0.0	...
6088958	   .	   .	    0.0	...
6088959	   .	   .	    0.0	...
6088960	   .	   .	    0.0	...
6088961	   .	   .	    0.0	...
6088962	   .	   .	    0.0	...
6088963	   .	   .	    0.0	...
6088964	   .	   .	    0.0	...
6088965	   .	   .	    0.0	...
6088966	   .	   .	    0.0	...
6088967	   .	   .	    0.0	...
6088968	   .	   .	    0.0	...
6088969	   .	   .	    0.0	...
6088970	   .	   .	    0.0	...
6088971	   .	   .	    0.0	...
6088972	   .	   .	    0.0	...
6088973	   .	   .	    0.0	...
6088974	   .	   .	    0.0	...
6088975	   .	   .	    0.0	...
6088976	   .	   .	    0.0	...
6088977	   .	   .	    0.0	...
6088978	   .	   .	    0.0	...
6088979	   .	   .	    0.0	...
6088980	   .	   .	    0.0	...
6088981	   .	   .	    0.0	...
6088982	   .	   .	    0.0	...
6088983	   .	   .	    0.0	...
6088984	   .	   .	    0.0	...
6088985	   .	   .	    0.0	...
6088986	   .	   .	    0.0	...
6088987	   .	   .	    0.0	...
6088988	   .	   .	    0.0	...
6088989	   .	   .	    0.0	...
6088990	   .	   .	    0.0	...
6088991	   .	   .	    0.0	...
6088992	   .	   .	    0.0	...
6088993	   .	   .	    0.0	...
6088994	   .	   .	    0.0	...
6088995	   .	   .	    0.0	...
6088996	   .	   .	    0.0	...
6088997	   .	   .	    0.0	...
6088998	   .	   .	    0.0	...
6088999	   .	   .	    0.0	...
6089000	   .	   .	    0.0	...
6089001	   .	   .	    0.0	...
6089002	   .	   .	    0.0	...
6089003	   .	   .	    0.0	...
6089004	   .	   .	    0.0	...
6089005	   .	   .	    0.0	...
6089006	   .	   .	    0.0	...
6089007	   .	   .	    0.0	...
6089008	   .	   .	    0.0	...
6089009	   .	   .	    0.0	...
6089010	   .	   .	    0.0	...
6089011	   .	   .	    0.0	...
6089012	   .	   .	    0.0	...
6089013	   .	   .	    0.0	...
6089014	   .	   .	    0.0	...
6089015	   .	   .	    0.0	...
6089016	   .	   .	    0.0	...
6089017	   .	   .	    0.0	...
6089018	   .	   .	    0.0	...
6089019	   .	   .	    0.0	...
6089020	   .	   .	    0.0	...
6089021	   .	   .	    0.0	...
6089022	   .	   .	    0.0	...
6089023	   .	   .	    0.0	...
6089024	   .	   .	    0.0	...
6089025	   .	   .	    0.0	...
6089026	   .	   .	    0.0	...
6089027	   .	   .	    0.0	...
6089028	   .	   .	    0.0	...
6089029	   .	   .	    0.0	...
6089030	   .	   .	    0.0	...
6089031	   .	   .	    0.0	...
6089032	   .	   .	    0.0	...
6089033	   .	   .	    0.0	...
6089034	   .	   .	    0.0	...
6089035	   .	   .	    0.0	...
6089036	   .	   .	    0.0	...
6089037	   .	   .	    0.0	...
6089038	   .	   .	    0.0	...
6089039	   .	   .	    0.0	...
6089040	   .	   .	    0.0	...
6089041	   .	   .	    0.0	...
6089042	   .	   .	    0.0	...
6089043	   .	   .	    0.0	...
6089044	   .	   .	    0.0	...
6089045	   .	   .	    0.0	...
6089046	   .	   .	    0.0	...
6089047	   .	   .	    0.0	...
6089048	   .	   .	    0.0	...
6089049	   .	   .	    0.0	...
6089050	   .	   .	    0.0	...
6089051	   .	   .	    0.0	...
6089052	   .	   .	    0.0	...
6089053	   .	   .	    0.0	...
6089054	   .	   .	    0.0	...
6089055	   .	   .	    0.0	...
6089056	   .	   .	    0.0	...
6089057	   .	   .	    0.0	...
6089058	   .	   .	    0.0	...
6089059	   .	   .	    0.0	...
6089060	   .	   .	    0.0	...
6089061	   .	   .	    0.0	...
6089062	   .	   .	    0.0	...
6089063	   .	   .	    0.0	...
6089064	   .	   .	    0.0	...
6089065	   .	   .	    0.0	...
6089066	   .	   .	    0.0	...
6089067	   .	   .	    0.0	...
6089068	   .	   .	    0.0	...
6089069	   .	   .	    0.0	...
6089070	   .	   .	    0.0	...
6089071	   .	   .	    0.0	...
6089072	   .	   .	    0.0	...
6089073	   .	   .	    0.0	...
6089074	   .	   .	    0.0	...
6089075	   .	   .	    0.0	...
6089076	   .	   .	    0.0	...
6089077	   .	   .	    0.0	...
6089078	   .	   .	    0.0	...
6089079	   .	   .	    0.0	...
6089080	   .	   .	    0.0	...
6089081	   .	   .	    0.0	...
6089082	   .	   .	    0.0	...
6089083	   .	   .	    0.0	...
6089084	   .	   .	    0.0	...
6089085	   .	   .	    0.0	...
6089086	   .	   .	    0.0	...
6089087	   .	   .	    0.0	...
6089088	   .	   .	    0.0	...
6089089	   .	   .	    0.0	...
6089090	   .	   .	    0.0	...
6089091	   .	   .	    0.0	...
6089092	   .	   .	    0.0	...
6089093	   .	   .	    0.0	...
6089094	   .	   .	    0.0	...
6089095	   .	   .	    0.0	...
6089096	   .	   .	    0.0	...
6089097	   .	   .	    0.0	...
6089098	   .	   .	    0.0	...
6089099	   .	   .	    0.0	...
6089100	   .	   .	    0.0	...
6089101	   .	   .	    0.0	...
6089102	   .	   .	    0.0	...
6089103	   .	   .	    0.0	...
6089104	   .	   .	    0.0	...
6089105	   .	   .	    0.0	...
6089106	   .	   .	    0.0	...
6089107	   .	   .	    0.0	...
6089108	   .	   .	    0.0	...
6089109	   .	   .	    0.0	...
6089110	   .	   .	    0.0	...
6089111	   .	   .	    0.0	...
6089112	   .	   .	    0.0	...
6089113	   .	   .	    0.0	...
6089114	   .	   .	    0.0	...
6089115	   .	   .	    0.0	...
6089116	   .	   .	    0.0	...
6089117	   .	   .	    0.0	...
6089118	   .	   .	    0.0	...
6089119	   .	   .	    0.0	...
6089120	   .	   .	    0.0	...
6089121	   .	   .	    0.0	...
6089122	   .	   .	    0.0	...
6089123	   .	   .	    0.0	...
6089124	   .	   .	    0.0	...
6089125	   .	   .	    0.0	...
6089126	   .	   .	    0.0	...
6089127	   .	   .	    0.0	...
6089128	   .	   .	    0.0	...
6089129	   .	   .	    0.0	...
6089130	   .	   .	    0.0	...
6089131	   .	   .	    0.0	...
6089132	   .	   .	    0.0	...
6089133	   .	   .	    0.0	...
6089134	   .	   .	    0.0	...
6089135	   .	   .	    0.0	...
6089136	   .	   .	    0.0	...
6089137	   .	   .	    0.0	...
6089138	   .	   .	    0.0	...
6089139	   .	   .	    0.0	...
6089140	   .	   .	    0.0	...
6089141	   .	   .	    0.0	...
6089142	   .	   .	    0.0	...
6089143	   .	   .	    0.0	...
6089144	   .	   .	    0.0	...
6089145	   .	   .	    0.0	...
6089146	   .	   .	    0.0	...
6089147	   .	   .	    0.0	...
6089148	   .	   .	    0.0	...
6089149	   .	   .	    0.0	...
6089150	   .	   .	    0.0	...
6089151	   .	   .	    0.0	...
6089152	   .	   .	    0.0	...
6089153	   .	   .	    0.0	...
6089154	   .	   .	    0.0	...
6089155	   .	   .	    0.0	...
6089156	   .	   .	    0.0	...
6089157	   .	   .	    0.0	...
6089158	   .	   .	    0.0	...
6089159	   .	   .	    0.0	...
6089160	   .	   .	    0.0	...
6089161	   .	   .	    0.0	...
6089162	   .	   .	    0.0	...
6089163	   .	   .	    0.0	...
6089164	   .	   .	    0.0	...
6089165	   .	   .	    0.0	...
6089166	   .	   .	    0.0	...
6089167	   .	   .	    0.0	...
6089168	   .	   .	    0.0	...
6089169	   .	   .	    0.0	...
6089170	   .	   .	    0.0	...
6089171	   .	   .	    0.0	...
6089172	   .	   .	    0.0	...
6089173	   .	   .	    0.0	...
6089174	   .	   .	    0.0	...
6089175	   .	   .	    0.0	...
6089176	   .	   .	    0.0	...
6089177	   .	   .	    0.0	...
6089178	   .	   .	    0.0	...
6089179	   .	   .	    0.0	...
6089180	   .	   .	    0.0	...
6089181	   .	   .	    0.0	...
6089182	   .	   .	    0.0	...
6089183	   .	   .	    0.0	...
6089184	   .	   .	    0.0	...
6089185	   .	   .	    0.0	...
6089186	   .	   .	    0.0	...
6089187	   .	   .	    0.0	...
6089188	   .	   .	    0.0	...
6089189	   .	   .	    0.0	...
6089190	   .	   .	    0.0	...
6089191	   .	   .	    0.0	...
6089192	   .	   .	    0.0	...
6089193	   .	   .	    0.0	...
6089194	   .	   .	    0.0	...
6089195	   .	   .	    0.0	...
6089196	   .	   .	    0.0	...
6089197	   .	   .	    0.0	...
6089198	   .	   .	    0.0	...
6089199	   .	   .	    0.0	...
6089200	   .	   .	    0.0	...
6089201	   .	   .	    0.0	...
6089202	   .	   .	    0.0	...
6089203	   .	   .	    0.0	...
6089204	   .	   .	    0.0	...
6089205	   .	   .	    0.0	...
6089206	   .	   .	    0.0	...
6089207	   .	   .	    0.0	...
6089208	   .	   .	    0.0	...
6089209	   .	   .	    0.0	...
6089210	   .	   .	    0.0	...
6089211	   .	   .	    0.0	...
6089212	   .	   .	    0.0	...
6089213	   .	   .	    0.0	...
6089214	   .	   .	    0.0	...
6089215	   .	   .	    0.0	...
6089216	   .	   .	    0.0	...
6089217	   .	   .	    0.0	...
6089218	   .	   .	    0.0	...
6089219	   .	   .	    0.0	...
6089220	   .	   .	    0.0	...
6089221	   .	   .	    0.0	...
6089222	   .	   .	    0.0	...
6089223	   .	   .	    0.0	...
6089224	   .	   .	    0.0	...
6089225	   .	   .	    0.0	...
6089226	   .	   .	    0.0	...
6089227	   .	   .	    0.0	...
6089228	   .	   .	    0.0	...
6089229	   .	   .	    0.0	...
6089230	   .	   .	    0.0	...
6089231	   .	   .	    0.0	...
6089232	   .	   .	    0.0	...
6089233	   .	   .	    0.0	...
6089234	   .	   .	    0.0	...
6089235	   .	   .	    0.0	...
6089236	   .	   .	    0.0	...
6089237	   .	   .	    0.0	...
6089238	   .	   .	    0.0	...
6089239	   .	   .	    0.0	...
6089240	   .	   .	    0.0	...
6089241	   .	   .	    0.0	...
6089242	   .	   .	    0.0	...
6089243	   .	   .	    0.0	...
6089244	   .	   .	    0.0	...
6089245	   .	   .	    0.0	...
6089246	   .	   .	    0.0	...
6089247	   .	   .	    0.0	...
6089248	   .	   .	    0.0	...
6089249	   .	   .	    0.0	...
6089250	   .	   .	    0.0	...
6089251	   .	   .	    0.0	...
6089252	   .	   .	    0.0	...
6089253	   .	   .	    0.0	...
6089254	   .	   .	    0.0	...
6089255	   .	   .	    0.0	...
6089256	   .	   .	    0.0	...
6089257	   .	   .	    0.0	...
6089258	   .	   .	    0.0	...
6089259	   .	   .	    0.0	...
6089260	   .	   .	    0.0	...
6089261	   .	   .	    0.0	...
6089262	   .	   .	    0.0	...
6089263	   .	   .	    0.0	...
6089264	   .	   .	    0.0	...
6089265	   .	   .	    0.0	...
6089266	   .	   .	    0.0	...
6089267	   .	   .	    0.0	...
6089268	   .	   .	    0.0	...
6089269	   .	   .	    0.0	...
6089270	   .	   .	    0.0	...
6089271	   .	   .	    0.0	...
6089272	   .	   .	    0.0	...
6089273	   .	   .	    0.0	...
6089274	   .	   .	    0.0	...
6089275	   .	   .	    0.0	...
6089276	   .	   .	    0.0	...
6089277	   .	   .	    0.0	...
6089278	   .	   .	    0.0	...
6089279	   .	   .	    0.0	...
6089280	   .	   .	    0.0	...
6089281	   .	   .	    0.0	...
6089282	   .	   .	    0.0	...
6089283	   .	   .	    0.0	...
6089284	   .	   .	    0.0	...
6089285	   .	   .	    0.0	...
6089286	   .	   .	    0.0	...
6089287	   .	   .	    0.0	...
6089288	   .	   .	    0.0	...
6089289	   .	   .	    0.0	...
6089290	   .	   .	    0.0	...
6089291	   .	   .	    0.0	...
6089292	   .	   .	    0.0	...
6089293	   .	   .	    0.0	...
6089294	   .	   .	    0.0	...
6089295	   .	   .	    0.0	...
6089296	   .	   .	    0.0	...
6089297	   .	   .	    0.0	...
6089298	   .	   .	    0.0	...
6089299	   .	   .	    0.0	...
6089300	   .	   .	    0.0	...
6089301	   .	   .	    0.0	...
6089302	   .	   .	    0.0	...
6089303	   .	   .	    0.0	...
6089304	   .	   .	    0.0	...
6089305	   .	   .	    0.0	...
6089306	   .	   .	    0.0	...
6089307	   .	   .	    0.0	...
6089308	   .	   .	    0.0	...
6089309	   .	   .	    0.0	...
6089310	   .	   .	    0.0	...
6089311	   .	   .	    0.0	...
6089312	   .	   .	    0.0	...
6089313	   .	   .	    0.0	...
EBLINK R 6088758	6089313	556
6089314	  887.6	 1619.0	 3235.0	...
6089315	  887.6	 1619.0	 3235.0	...
6089316	  887.6	 1619.0	 3235.0	...
6089317	  887.8	 1597.8	 3304.0	...
6089318	  883.0	 1568.5	 3393.0	...
6089319	  878.0	 1529.5	 3515.0	...
6089320	  873.2	 1502.6	 3592.0	...
6089321	  873.4	 1473.9	 3681.0	...
6089322	  868.9	 1445.9	 3767.0	...
6089323	  863.9	 1418.7	 3850.0	...
6089324	  857.4	 1395.2	 3918.0	...
6089325	  853.8	 1370.8	 3988.0	...
6089326	  848.1	 1348.8	 4055.0	...
6089327	  843.9	 1323.3	 4137.0	...
6089328	  842.5	 1298.7	 4215.0	...
6089329	  843.1	 1273.0	 4304.0	...
6089330	  841.7	 1250.0	 4374.0	...
6089331	  839.1	 1230.6	 4438.0	...
6089332	  836.4	 1208.0	 4505.0	...
6089333	  835.8	 1185.5	 4578.0	...
6089334	  834.3	 1162.8	 4645.0	...
6089335	  832.8	 1141.4	 4707.0	...
6089336	  831.3	 1119.3	 4763.0	...
6089337	  830.1	 1096.8	 4826.0	...
6089338	  828.3	 1075.5	 4878.0	...
6089339	  825.9	 1054.2	 4936.0	...
6089340	  823.6	 1031.2	 4987.0	...
6089341	  821.3	 1008.8	 5037.0	...
6089342	  819.1	  988.1	 5086.0	...
6089343	  815.6	  968.2	 5136.0	...
6089344	  808.7	  952.0	 5181.0	...
6089345	  802.4	  934.3	 5228.0	...
6089346	  796.7	  918.1	 5276.0	...
6089347	  794.6	  899.9	 5324.0	...
MSG	6089348 0000 _ Number On
6089348	  792.7	  883.4	 5372.0	...
6089349	  791.8	  867.2	 5421.0	...
6089350	  789.4	  851.2	 5471.0	...
6089351	  787.0	  837.6	 5519.0	...
6089352	  784.6	  823.9	 5569.0	...
6089353	  783.5	  810.9	 5616.0	...
6089354	  781.9	  797.7	 5660.0	...
6089355	  780.4	  784.6	 5698.0	...
6089356	  779.1	  772.0	 5739.0	...
6089357	  778.2	  759.9	 5775.0	...
6089358	  777.3	  748.6	 5809.0	...
6089359	  775.2	  738.9	 5843.0	...
6089360	  772.9	  727.2	 5882.0	...
6089361	  770.7	  716.2	 5921.0	...
6089362	  769.1	  704.3	 5953.0	...
6089363	  767.7	  694.1	 5989.0	...
6089364	  766.1	  683.4	 6024.0	...
6089365	  765.2	  673.2	 6063.0	...
6089366	  764.6	  663.1	 6098.0	...
6089367	  764.1	  653.2	 6133.0	...
6089368	  763.5	  644.1	 6168.0	...
6089369	  762.3	  634.5	 6197.0	...
6089370	  761.3	  625.5	 6224.0	...
6089371	  760.1	  614.1	 6256.0	...
6089372	  759.6	  605.3	 6292.0	...
6089373	  759.1	  595.3	 6321.0	...
6089374	  759.6	  589.3	 6335.0	...
6089375	  759.5	  580.2	 6352.0	...
6089376	  756.8	  573.6	 6375.0	...
6089377	  753.3	  565.1	 6406.0	...
6089378	  750.8	  559.5	 6426.0	...
6089379	  750.8	  550.9	 6454.0	...
6089380	  751.0	  542.8	 6479.0	...
6089381	  750.3	  533.5	 6509.0	...
6089382	  748.2	  528.1	 6530.0	...
6089383	  746.0	  523.1	 6549.0	...
6089384	  743.2	  515.9	 6577.0	...
6089385	  741.7	  509.1	 6603.0	...
6089386	  740.1	  502.1	 6628.0	...
6089387	  739.4	  499.7	 6641.0	...
6089388	  738.7	  493.3	 6662.0	...
6089389	  737.7	  485.6	 6686.0	...
6089390	  736.7	  477.8	 6712.0	...
6089391	  736.6	  472.6	 6724.0	...
6089392	  737.7	  469.2	 6740.0	...
6089393	  740.2	  460.7	 6763.0	...
6089394	  743.5	  454.1	 6787.0	...
6089395	  745.7	  447.1	 6805.0	...
6089396	  745.6	  445.3	 6811.0	...
6089397	  741.8	  439.9	 6827.0	...
6089398	  738.0	  435.2	 6841.0	...
6089399	  735.0	  427.6	 6864.0	...
6089400	  734.5	  423.7	 6877.0	...
6089401	  734.8	  418.4	 6893.0	...
6089402	  735.5	  415.9	 6899.0	...
ESACC R  6088713	6089402	690	  725.2	  415.9	  735.5	  415.9	   0.22	   1509
SFIX R   6089403
6089403	  735.9	  411.3	 6909.0	...
6089404	  735.3	  407.4	 6915.0	...
6089405	  734.5	  403.3	 6930.0	...
6089406	  733.6	  400.7	 6944.0	...
6089407	  732.7	  397.0	 6965.0	...
6089408	  732.2	  392.7	 6978.0	...
6089409	  732.5	  389.0	 6987.0	...
6089410	  732.8	  386.6	 6993.0	...
6089411	  732.8	  384.6	 7003.0	...
6089412	  731.6	  379.9	 7019.0	...
6089413	  730.7	  376.4	 7031.0	...
6089414	  729.3	  371.7	 7044.0	...
6089415	  728.6	  369.7	 7053.0	...
6089416	  727.8	  367.8	 7063.0	...
6089417	  730.4	  364.5	 7071.0	...
6089418	  733.3	  361.0	 7076.0	...
6089419	  733.7	  358.0	 7081.0	...
6089420	  731.1	  356.0	 7090.0	...
6089421	  728.5	  354.1	 7103.0	...
6089422	  728.2	  352.0	 7115.0	...
6089423	  728.2	  352.0	 7119.0	...
6089424	  727.4	  348.8	 7123.0	...
6089425	  726.5	  345.7	 7127.0	...
6089426	  725.7	  342.5	 7125.0	...
6089427	  726.9	  342.3	 7122.0	...
6089428	  729.0	  343.1	 7119.0	...
6089429	  730.6	  343.7	 7119.0	...
6089430	  730.5	  344.3	 7120.0	...
6089431	  729.4	  343.5	 7126.0	...
6089432	  730.3	  342.2	 7132.0	...
6089433	  731.7	  341.0	 7138.0	...
6089434	  732.9	  340.4	 7139.0	...
6089435	  732.3	  338.6	 7146.0	...
6089436	  732.5	  336.5	 7152.0	...
6089437	  732.9	  334.1	 7158.0	...
6089438	  732.7	  330.8	 7158.0	...
6089439	  731.8	  327.9	 7159.0	...
6089440	  732.3	  326.2	 7161.0	...
6089441	  733.8	  327.3	 7163.0	...
6089442	  732.5	  327.9	 7165.0	...
6089443	  729.7	  326.4	 7167.0	...
6089444	  728.0	  323.6	 7172.0	...
6089445	  728.9	  321.3	 7176.0	...
6089446	  730.5	  323.2	 7178.0	...
6089447	  733.8	  326.1	 7175.0	...
6089448	  737.0	  328.3	 7172.0	...
6089449	  739.6	  327.2	 7172.0	...
6089450	  739.3	  326.5	 7172.0	...
6089451	  740.0	  326.4	 7173.0	...
6089452	  740.8	  326.2	 7173.0	...
6089453	  741.5	  326.2	 7173.0	...
6089454	  741.5	  326.3	 7175.0	...
6089455	  741.6	  326.4	 7177.0	...
6089456	  742.0	  326.4	 7181.0	...
6089457	  742.3	  325.5	 7182.0	...
6089458	  742.4	  324.6	 7182.0	...
6089459	  742.3	  323.5	 7179.0	...
6089460	  742.5	  322.8	 7177.0	...
6089461	  742.8	  321.4	 7182.0	...
6089462	  743.2	  320.3	 7188.0	...
6089463	  743.5	  319.6	 7193.0	...
6089464	  743.6	  319.2	 7194.0	...
6089465	  743.3	  318.9	 7195.0	...
6089466	  743.0	  318.8	 7193.0	...
6089467	  740.0	  321.5	 7186.0	...
6089468	  737.1	  324.1	 7179.0	...
6089469	  733.9	  325.0	 7174.0	...
6089470	  734.2	  323.2	 7181.0	...
6089471	  735.0	  321.0	 7188.0	...
6089472	  738.1	  318.4	 7199.0	...
6089473	  740.8	  316.6	 7203.0	...
6089474	  743.1	  315.1	 7207.0	...
6089475	  743.4	  315.3	 7210.0	...
6089476	  743.6	  314.9	 7215.0	...
6089477	  743.7	  314.2	 7218.0	...
6089478	  743.6	  313.7	 7214.0	...
6089479	  744.0	  312.6	 7212.0	...
6089480	  744.8	  310.9	 7215.0	...
6089481	  745.6	  309.2	 7220.0	...
6089482	  745.3	  309.2	 7219.0	...
6089483	  744.6	  310.0	 7215.0	...
6089484	  745.5	  309.5	 7217.0	...
6089485	  747.2	  308.1	 7222.0	...
6089486	  747.3	  307.8	 7224.0	...
6089487	  745.6	  309.3	 7220.0	...
6089488	  743.8	  311.2	 7215.0	...
6089489	  744.4	  310.6	 7214.0	...
6089490	  745.2	  310.1	 7215.0	...
6089491	  744.8	  309.8	 7217.0	...
6089492	  743.6	  310.6	 7218.0	...
6089493	  742.3	  311.0	 7217.0	...
6089494	  743.0	  311.0	 7215.0	...
6089495	  743.9	  311.5	 7213.0	...
6089496	  744.9	  312.1	 7212.0	...
6089497	  745.6	  312.5	 7212.0	...
6089498	  746.2	  312.6	 7211.0	...
6089499	  746.2	  313.0	 7210.0	...
6089500	  746.3	  313.1	 7211.0	...
6089501	  747.0	  312.8	 7211.0	...
6089502	  748.7	  311.9	 7212.0	...
6089503	  749.8	  311.1	 7212.0	...
6089504	  750.2	  310.6	 7212.0	...
6089505	  746.4	  315.3	 7202.0	...
6089506	  742.7	  320.3	 7191.0	...
6089507	  742.7	  320.7	 7181.0	...
6089508	  746.3	  316.1	 7183.0	...
6089509	  750.1	  313.5	 7185.0	...
6089510	  750.0	  315.5	 7184.0	...
6089511	  749.9	  316.9	 7183.0	...
6089512	  749.5	  315.8	 7182.0	...
6089513	  749.3	  314.6	 7184.0	...
EFIX R   6089403	6089513	111	  738.5	  332.4	   7154
SSACC R  6089514
6089514	  748.1	  314.2	 7183.0	...
6089515	  745.6	  318.8	 7169.0	...
6089516	  743.3	  322.2	 7160.0	...
6089517	  742.2	  325.4	 7151.0	...
6089518	  742.8	  323.1	 7159.0	...
6089519	  743.1	  322.0	 7164.0	...
6089520	  744.9	  319.3	 7173.0	...
6089521	  746.4	  317.7	 7177.0	...
6089522	  738.8	  340.8	 7138.0	...
6089523	  729.8	  366.6	 7093.0	...
6089524	  720.5	  392.8	 7048.0	...
6089525	  720.5	  393.5	 7044.0	...
6089526	  720.4	  393.4	 7043.0	...
6089527	  720.5	  393.2	 7043.0	...
6089528	  720.9	  393.4	 7044.0	...
6089529	  722.0	  393.6	 7047.0	...
6089530	  722.5	  394.0	 7046.0	...
6089531	  722.7	  394.3	 7046.0	...
ESACC R  6089514	6089531	18	  748.1	  314.2	  722.7	  394.3	   1.75	    200
SFIX R   6089532
6089532	  722.8	  394.6	 7043.0	...
6089533	  723.4	  394.4	 7044.0	...
6089534	  723.7	  394.0	 7046.0	...
6089535	  723.4	  393.8	 7048.0	...
6089536	  723.5	  393.8	 7050.0	...
6089537	  723.9	  393.8	 7050.0	...
6089538	  724.3	  394.2	 7049.0	...
6089539	  724.6	  394.6	 7049.0	...
6089540	  724.8	  394.6	 7052.0	...
6089541	  724.9	  394.3	 7053.0	...
6089542	  725.0	  394.1	 7054.0	...
6089543	  725.1	  394.2	 7055.0	...
6089544	  725.8	  394.1	 7053.0	...
6089545	  726.5	  394.0	 7051.0	...
6089546	  727.2	  393.8	 7054.0	...
6089547	  726.9	  393.9	 7058.0	...
6089548	  726.7	  394.3	 7058.0	...
6089549	  726.6	  395.0	 7054.0	...
6089550	  726.9	  395.5	 7050.0	...
6089551	  727.9	  395.7	 7055.0	...
6089552	  728.7	  395.7	 7059.0	...
6089553	  729.5	  395.5	 7063.0	...
6089554	  729.7	  395.5	 7062.0	...
6089555	  730.0	  395.5	 7062.0	...
6089556	  730.2	  395.6	 7063.0	...
6089557	  730.2	  395.1	 7064.0	...
6089558	  730.2	  394.6	 7065.0	...
6089559	  730.1	  394.2	 7065.0	...
6089560	  730.1	  394.1	 7067.0	...
6089561	  730.1	  394.3	 7069.0	...
6089562	  729.9	  394.5	 7071.0	...
6089563	  729.5	  394.1	 7072.0	...
6089564	  729.6	  393.3	 7072.0	...
6089565	  729.8	  392.6	 7074.0	...
6089566	  730.0	  392.5	 7076.0	...
6089567	  729.8	  393.1	 7078.0	...
6089568	  729.5	  393.7	 7079.0	...
6089569	  729.2	  393.9	 7079.0	...
6089570	  728.9	  393.7	 7079.0	...
6089571	  729.0	  394.4	 7077.0	...
6089572	  729.2	  395.4	 7076.0	...
6089573	  729.4	  396.7	 7075.0	...
6089574	  729.5	  397.0	 7076.0	...
6089575	  729.6	  397.0	 7078.0	...
6089576	  729.6	  396.8	 7079.0	...
6089577	  729.6	  396.8	 7081.0	...
6089578	  729.8	  396.6	 7082.0	...
6089579	  730.3	  396.2	 7082.0	...
6089580	  730.8	  395.3	 7083.0	...
6089581	  731.2	  394.8	 7083.0	...
6089582	  731.2	  394.3	 7083.0	...
6089583	  730.9	  394.0	 7080.0	...
6089584	  730.6	  393.7	 7077.0	...
6089585	  730.2	  393.3	 7082.0	...
6089586	  730.5	  393.3	 7088.0	...
6089587	  730.8	  393.2	 7094.0	...
6089588	  731.1	  393.2	 7093.0	...
6089589	  730.9	  393.0	 7093.0	...
6089590	  730.7	  392.9	 7092.0	...
6089591	  730.5	  392.7	 7092.0	...
6089592	  730.6	  392.7	 7090.0	...
6089593	  730.7	  392.7	 7089.0	...
6089594	  730.7	  392.6	 7088.0	...
6089595	  730.7	  392.5	 7087.0	...
6089596	  730.7	  392.0	 7085.0	...
6089597	  730.7	  391.4	 7084.0	...
6089598	  730.8	  391.3	 7083.0	...
6089599	  730.7	  391.7	 7085.0	...
6089600	  730.6	  392.1	 7087.0	...
6089601	  730.4	  391.8	 7089.0	...
6089602	  730.3	  391.5	 7090.0	...
6089603	  730.2	  392.1	 7091.0	...
6089604	  730.2	  392.9	 7091.0	...
6089605	  730.6	  392.8	 7091.0	...
6089606	  731.0	  391.8	 7091.0	...
6089607	  731.5	  391.5	 7095.0	...
6089608	  731.6	  392.2	 7098.0	...
6089609	  731.7	  393.0	 7101.0	...
6089610	  731.8	  393.0	 7100.0	...
6089611	  732.0	  393.1	 7102.0	...
6089612	  732.1	  393.1	 7106.0	...
6089613	  732.1	  393.2	 7106.0	...
6089614	  732.2	  393.2	 7102.0	...
6089615	  732.3	  393.3	 7099.0	...
6089616	  731.6	  393.5	 7099.0	...
6089617	  730.9	  393.7	 7100.0	...
6089618	  731.0	  393.8	 7103.0	...
6089619	  731.9	  393.7	 7106.0	...
6089620	  732.6	  393.5	 7108.0	...
6089621	  732.2	  393.6	 7108.0	...
6089622	  731.8	  393.6	 7111.0	...
6089623	  731.4	  393.3	 7116.0	...
6089624	  731.0	  393.1	 7121.0	...
6089625	  730.7	  393.9	 7122.0	...
6089626	  730.8	  395.1	 7120.0	...
6089627	  730.9	  396.3	 7118.0	...
6089628	  730.6	  396.3	 7118.0	...
6089629	  730.2	  396.6	 7120.0	...
6089630	  730.2	  396.9	 7122.0	...
6089631	  730.4	  397.2	 7125.0	...
6089632	  730.4	  397.4	 7127.0	...
6089633	  730.1	  397.7	 7127.0	...
6089634	  729.2	  398.2	 7125.0	...
6089635	  728.6	  398.5	 7124.0	...
6089636	  728.1	  398.5	 7124.0	...
6089637	  728.2	  398.5	 7124.0	...
6089638	  728.3	  398.4	 7124.0	...
6089639	  728.4	  398.3	 7124.0	...
6089640	  728.8	  398.2	 7125.0	...
6089641	  729.3	  398.2	 7126.0	...
6089642	  729.6	  398.2	 7127.0	...
6089643	  729.6	  398.1	 7127.0	...
6089644	  729.5	  398.0	 7128.0	...
6089645	  729.3	  397.8	 7128.0	...
6089646	  729.0	  397.8	 7132.0	...
6089647	  728.8	  397.9	 7136.0	...
6089648	  728.8	  398.4	 7139.0	...
6089649	  728.9	  399.1	 7135.0	...
6089650	  729.0	  399.7	 7131.0	...
6089651	  729.0	  400.1	 7129.0	...
6089652	  728.6	  400.5	 7132.0	...
6089653	  728.2	  400.9	 7135.0	...
6089654	  728.0	  401.1	 7138.0	...
6089655	  728.3	  401.5	 7139.0	...
6089656	  728.7	  401.8	 7142.0	...
6089657	  728.8	  401.9	 7143.0	...
6089658	  728.8	  401.7	 7145.0	...
6089659	  728.7	  401.4	 7147.0	...
6089660	  728.9	  401.3	 7149.0	...
6089661	  729.2	  401.3	 7151.0	...
MSG	6089662 0000 _ Number Off
6089662	  729.5	  401.5	 7151.0	...
6089663	  729.6	  401.7	 7151.0	...
6089664	  729.4	  401.7	 7151.0	...
6089665	  729.2	  401.2	 7152.0	...
6089666	  729.0	  400.6	 7152.0	...
6089667	  729.0	  400.2	 7152.0	...
6089668	  729.1	  400.2	 7153.0	...
6089669	  729.1	  400.4	 7154.0	...
6089670	  728.9	  400.6	 7155.0	...
6089671	  728.8	  400.7	 7154.0	...
6089672	  728.6	  400.6	 7153.0	...
6089673	  728.6	  400.5	 7154.0	...
6089674	  728.3	  400.4	 7155.0	...
6089675	  728.0	  400.5	 7156.0	...
6089676	  728.5	  400.4	 7157.0	...
6089677	  729.3	  400.1	 7157.0	...
6089678	  730.1	  400.5	 7158.0	...
6089679	  730.2	  401.2	 7159.0	...
6089680	  730.2	  401.5	 7160.0	...
6089681	  730.1	  400.7	 7161.0	...
6089682	  730.1	  400.1	 7163.0	...
6089683	  730.3	  399.8	 7164.0	...
6089684	  730.5	  399.7	 7162.0	...
6089685	  730.5	  399.4	 7160.0	...
6089686	  731.0	  399.0	 7159.0	...
6089687	  731.6	  399.3	 7161.0	...
6089688	  732.0	  399.8	 7163.0	...
6089689	  732.0	  400.4	 7163.0	...
6089690	  731.8	  400.7	 7163.0	...
6089691	  731.7	  400.8	 7164.0	...
6089692	  731.5	  400.8	 7164.0	...
6089693	  731.7	  400.7	 7164.0	...
6089694	  732.3	  400.6	 7165.0	...
6089695	  732.9	  400.1	 7167.0	...
6089696	  733.3	  399.6	 7169.0	...
6089697	  733.4	  399.2	 7169.0	...
6089698	  733.4	  399.1	 7167.0	...
6089699	  733.3	  398.3	 7171.0	...
6089700	  732.3	  397.5	 7176.0	...
6089701	  731.3	  396.8	 7178.0	...
6089702	  730.1	  396.9	 7175.0	...
6089703	  729.7	  396.9	 7173.0	...
6089704	  729.6	  396.9	 7174.0	...
6089705	  729.9	  396.7	 7174.0	...
6089706	  730.0	  396.4	 7175.0	...
6089707	  730.0	  396.1	 7175.0	...
6089708	  730.3	  396.0	 7176.0	...
6089709	  730.8	  396.2	 7176.0	...
6089710	  731.3	  396.6	 7177.0	...
6089711	  731.3	  396.9	 7179.0	...
6089712	  731.2	  397.0	 7181.0	...
6089713	  731.5	  396.9	 7182.0	...
6089714	  732.0	  396.9	 7182.0	...
6089715	  732.6	  397.1	 7183.0	...
6089716	  732.7	  397.4	 7183.0	...
6089717	  732.8	  397.6	 7182.0	...
6089718	  732.8	  397.7	 7181.0	...
6089719	  733.0	  397.8	 7180.0	...
6089720	  733.0	  397.7	 7179.0	...
6089721	  732.9	  397.8	 7178.0	...
6089722	  733.1	  397.8	 7177.0	...
6089723	  733.5	  397.8	 7177.0	...
6089724	  734.0	  397.8	 7175.0	...
6089725	  734.0	  397.1	 7173.0	...
6089726	  734.0	  396.5	 7171.0	...
6089727	  734.2	  395.8	 7172.0	...
6089728	  734.6	  395.8	 7172.0	...
6089729	  734.8	  395.9	 7171.0	...
6089730	  734.8	  396.2	 7170.0	...
6089731	  734.6	  396.4	 7170.0	...
6089732	  734.5	  395.9	 7169.0	...
6089733	  734.3	  395.2	 7169.0	...
6089734	  734.5	  394.7	 7170.0	...
6089735	  734.7	  395.1	 7170.0	...
6089736	  735.0	  396.0	 7171.0	...
6089737	  734.9	  396.9	 7173.0	...
6089738	  734.8	  397.5	 7174.0	...
6089739	  735.0	  397.5	 7175.0	...
6089740	  735.1	  397.5	 7174.0	...
6089741	  735.2	  397.3	 7173.0	...
6089742	  735.1	  396.2	 7172.0	...
6089743	  735.1	  395.1	 7172.0	...
6089744	  735.4	  394.4	 7171.0	...
6089745	  736.0	  394.7	 7170.0	...
6089746	  736.3	  394.9	 7169.0	...
6089747	  736.1	  395.0	 7169.0	...
6089748	  735.7	  395.0	 7168.0	...
6089749	  735.4	  395.1	 7169.0	...
6089750	  735.5	  395.1	 7171.0	...
6089751	  735.5	  395.2	 7173.0	...
6089752	  735.6	  395.3	 7173.0	...
6089753	  735.7	  395.7	 7172.0	...
6089754	  735.5	  396.3	 7171.0	...
6089755	  735.3	  396.8	 7169.0	...
6089756	  735.5	  397.2	 7169.0	...
6089757	  735.8	  397.3	 7169.0	...
6089758	  736.1	  397.3	 7169.0	...
6089759	  736.5	  397.3	 7171.0	...
6089760	  736.9	  397.4	 7174.0	...
6089761	  737.2	  397.3	 7177.0	...
6089762	  737.3	  397.1	 7177.0	...
6089763	  737.5	  396.8	 7177.0	...
6089764	  737.9	  396.3	 7179.0	...
6089765	  738.4	  396.0	 7180.0	...
6089766	  738.7	  395.8	 7180.0	...
6089767	  738.7	  395.9	 7177.0	...
6089768	  738.6	  395.7	 7176.0	...
6089769	  738.6	  395.6	 7176.0	...
6089770	  738.7	  395.4	 7176.0	...
6089771	  739.2	  395.2	 7176.0	...
6089772	  739.6	  394.8	 7176.0	...
6089773	  739.8	  394.6	 7175.0	...
6089774	  739.8	  394.6	 7177.0	...
6089775	  739.8	  395.2	 7178.0	...
6089776	  739.8	  396.0	 7179.0	...
6089777	  739.9	  396.5	 7179.0	...
6089778	  740.0	  397.0	 7179.0	...
6089779	  740.2	  397.4	 7178.0	...
6089780	  740.3	  397.6	 7181.0	...
6089781	  740.3	  397.2	 7184.0	...
6089782	  740.3	  396.9	 7187.0	...
6089783	  740.4	  396.7	 7186.0	...
6089784	  740.4	  396.0	 7185.0	...
6089785	  740.4	  395.2	 7184.0	...
6089786	  740.3	  395.1	 7183.0	...
6089787	  740.6	  395.6	 7181.0	...
6089788	  741.0	  395.9	 7183.0	...
6089789	  741.6	  395.6	 7185.0	...
6089790	  742.0	  395.3	 7185.0	...
6089791	  742.2	  395.2	 7183.0	...
6089792	  742.9	  395.8	 7181.0	...
6089793	  743.5	  396.4	 7182.0	...
6089794	  743.9	  397.1	 7183.0	...
6089795	  743.6	  397.1	 7183.0	...
6089796	  743.4	  397.3	 7182.0	...
6089797	  743.6	  397.4	 7182.0	...
6089798	  743.8	  397.6	 7181.0	...
6089799	  743.6	  397.7	 7179.0	...
6089800	  743.2	  397.4	 7180.0	...
6089801	  742.7	  397.2	 7182.0	...
6089802	  742.5	  397.2	 7181.0	...
6089803	  742.2	  397.5	 7178.0	...
6089804	  742.1	  397.8	 7175.0	...
6089805	  742.1	  397.8	 7175.0	...
6089806	  742.0	  397.8	 7174.0	...
6089807	  741.9	  398.2	 7172.0	...
6089808	  741.9	  398.6	 7170.0	...
6089809	  742.1	  399.0	 7169.0	...
6089810	  742.1	  399.1	 7167.0	...
6089811	  742.4	  399.2	 7166.0	...
6089812	  742.6	  398.6	 7165.0	...
6089813	  742.6	  398.2	 7164.0	...
6089814	  742.4	  397.7	 7163.0	...
6089815	  742.4	  397.9	 7162.0	...
6089816	  742.5	  398.0	 7163.0	...
6089817	  742.6	  398.1	 7163.0	...
6089818	  742.6	  398.3	 7164.0	...
6089819	  742.5	  398.4	 7164.0	...
6089820	  742.7	  398.3	 7164.0	...
6089821	  743.0	  398.3	 7168.0	...
6089822	  743.3	  397.9	 7173.0	...
6089823	  743.4	  397.4	 7176.0	...
6089824	  743.6	  398.0	 7175.0	...
6089825	  743.6	  398.9	 7175.0	...
6089826	  744.0	  400.0	 7175.0	...
6089827	  744.4	  400.0	 7176.0	...
6089828	  744.7	  400.1	 7176.0	...
6089829	  744.9	  400.0	 7171.0	...
6089830	  745.0	  399.6	 7166.0	...
6089831	  745.0	  399.1	 7161.0	...
6089832	  744.7	  398.6	 7162.0	...
6089833	  744.6	  398.3	 7162.0	...
6089834	  744.7	  398.7	 7162.0	...
6089835	  744.8	  399.3	 7162.0	...
6089836	  744.9	  399.9	 7165.0	...
6089837	  744.9	  400.1	 7168.0	...
6089838	  744.9	  400.2	 7171.0	...
6089839	  744.9	  400.3	 7168.0	...
6089840	  744.7	  400.3	 7165.0	...
6089841	  744.4	  400.2	 7163.0	...
6089842	  744.1	  400.0	 7163.0	...
6089843	  743.9	  400.0	 7163.0	...
6089844	  744.0	  400.2	 7162.0	...
6089845	  744.1	  400.3	 7160.0	...
6089846	  744.3	  400.4	 7159.0	...
6089847	  744.4	  400.5	 7161.0	...
6089848	  744.6	  400.6	 7165.0	...
6089849	  744.7	  400.7	 7165.0	...
6089850	  744.8	  400.6	 7161.0	...
6089851	  744.9	  400.4	 7156.0	...
6089852	  745.0	  400.0	 7156.0	...
6089853	  745.2	  399.7	 7155.0	...
6089854	  745.2	  400.3	 7154.0	...
6089855	  745.3	  401.2	 7154.0	...
6089856	  745.3	  402.0	 7153.0	...
6089857	  745.3	  401.8	 7152.0	...
6089858	  745.4	  402.1	 7148.0	...
6089859	  745.3	  402.5	 7143.0	...
6089860	  745.1	  402.8	 7139.0	...
6089861	  744.7	  402.7	 7139.0	...
6089862	  744.6	  402.6	 7138.0	...
6089863	  744.6	  402.6	 7139.0	...
6089864	  744.8	  402.8	 7140.0	...
6089865	  744.3	  403.0	 7140.0	...
6089866	  743.9	  403.5	 7140.0	...
6089867	  743.3	  403.8	 7141.0	...
6089868	  743.3	  403.8	 7142.0	...
6089869	  743.3	  403.5	 7141.0	...
6089870	  743.5	  403.2	 7139.0	...
6089871	  744.6	  403.0	 7137.0	...
MSG	6089872 0000 _ Number On
6089872	  745.5	  402.8	 7138.0	...
6089873	  745.7	  403.1	 7139.0	...
6089874	  745.1	  403.9	 7138.0	...
6089875	  744.4	  404.6	 7136.0	...
6089876	  744.4	  404.4	 7133.0	...
6089877	  744.4	  403.9	 7132.0	...
6089878	  744.5	  403.9	 7130.0	...
6089879	  744.7	  404.3	 7129.0	...
6089880	  744.8	  404.8	 7125.0	...
6089881	  744.8	  404.8	 7122.0	...
6089882	  744.7	  404.7	 7119.0	...
6089883	  744.5	  404.5	 7119.0	...
6089884	  744.2	  404.2	 7119.0	...
6089885	  743.9	  404.1	 7119.0	...
6089886	  743.6	  403.9	 7119.0	...
6089887	  743.4	  403.7	 7114.0	...
6089888	  743.2	  403.4	 7109.0	...
6089889	  743.4	  403.1	 7105.0	...
6089890	  743.9	  403.6	 7107.0	...
6089891	  744.4	  404.4	 7109.0	...
6089892	  744.6	  405.2	 7110.0	...
6089893	  744.3	  405.2	 7109.0	...
6089894	  744.1	  405.2	 7108.0	...
6089895	  744.5	  405.3	 7108.0	...
6089896	  745.0	  405.4	 7107.0	...
6089897	  745.1	  405.6	 7102.0	...
6089898	  744.6	  405.8	 7096.0	...
6089899	  744.1	  406.2	 7094.0	...
6089900	  744.1	  406.4	 7096.0	...
6089901	  743.9	  406.2	 7098.0	...
6089902	  743.7	  405.6	 7096.0	...
6089903	  743.5	  405.1	 7095.0	...
6089904	  743.8	  405.9	 7093.0	...
6089905	  744.1	  406.8	 7093.0	...
6089906	  744.4	  407.8	 7092.0	...
6089907	  744.2	  408.0	 7090.0	...
6089908	  744.1	  408.4	 7084.0	...
6089909	  744.1	  408.5	 7081.0	...
6089910	  743.9	  408.1	 7078.0	...
6089911	  743.7	  407.5	 7077.0	...
6089912	  743.5	  406.8	 7076.0	...
6089913	  743.6	  406.5	 7074.0	...
6089914	  743.7	  406.2	 7075.0	...
6089915	  743.8	  406.0	 7070.0	...
6089916	  743.8	  405.9	 7066.0	...
6089917	  743.7	  405.9	 7062.0	...
6089918	  743.7	  406.0	 7063.0	...
6089919	  743.7	  406.1	 7064.0	...
6089920	  743.7	  406.2	 7064.0	...
6089921	  743.6	  406.2	 7063.0	...
6089922	  743.6	  406.2	 7059.0	...
6089923	  743.6	  406.3	 7056.0	...
6089924	  743.6	  406.5	 7053.0	...
6089925	  743.6	  407.1	 7055.0	...
6089926	  743.6	  407.5	 7056.0	...
6089927	  743.5	  407.7	 7051.0	...
6089928	  743.6	  407.7	 7046.0	...
6089929	  743.8	  407.6	 7041.0	...
6089930	  743.9	  407.6	 7041.0	...
6089931	  743.9	  407.4	 7039.0	...
6089932	  744.1	  407.1	 7036.0	...
6089933	  744.2	  406.6	 7034.0	...
6089934	  744.4	  406.3	 7035.0	...
6089935	  744.3	  405.9	 7036.0	...
6089936	  744.3	  405.8	 7033.0	...
6089937	  744.4	  405.9	 7028.0	...
6089938	  744.5	  406.3	 7024.0	...
6089939	  744.7	  407.1	 7024.0	...
6089940	  744.6	  407.8	 7021.0	...
6089941	  743.8	  408.2	 7017.0	...
6089942	  742.9	  408.2	 7014.0	...
6089943	  742.1	  408.2	 7015.0	...
6089944	  741.7	  408.1	 7016.0	...
6089945	  741.4	  408.0	 7016.0	...
6089946	  741.2	  407.6	 7014.0	...
6089947	  741.3	  407.2	 7009.0	...
6089948	  741.2	  406.9	 7004.0	...
6089949	  741.2	  406.8	 7001.0	...
6089950	  741.2	  406.8	 7001.0	...
6089951	  741.4	  407.5	 7001.0	...
6089952	  741.8	  408.2	 7002.0	...
6089953	  742.2	  408.9	 7003.0	...
6089954	  742.4	  409.1	 7001.0	...
6089955	  742.3	  409.2	 7001.0	...
6089956	  742.3	  409.4	 7002.0	...
6089957	  742.5	  409.2	 7001.0	...
6089958	  742.7	  409.0	 6998.0	...
6089959	  743.1	  408.9	 6994.0	...
6089960	  743.2	  409.0	 6993.0	...
6089961	  742.5	  409.4	 6992.0	...
6089962	  741.4	  409.7	 6990.0	...
6089963	  740.3	  410.0	 6988.0	...
6089964	  740.8	  410.0	 6985.0	...
6089965	  741.4	  410.0	 6982.0	...
6089966	  741.9	  410.4	 6977.0	...
6089967	  742.1	  410.8	 6973.0	...
6089968	  742.2	  411.6	 6969.0	...
6089969	  742.2	  412.2	 6966.0	...
6089970	  741.9	  412.8	 6963.0	...
6089971	  741.4	  412.5	 6961.0	...
6089972	  740.8	  412.1	 6959.0	...
6089973	  740.2	  411.7	 6957.0	...
6089974	  740.0	  411.7	 6953.0	...
6089975	  740.1	  411.6	 6947.0	...
6089976	  740.3	  411.6	 6941.0	...
6089977	  740.3	  411.7	 6935.0	...
6089978	  740.6	  411.8	 6935.0	...
6089979	  740.8	  411.9	 6935.0	...
6089980	  740.3	  412.1	 6931.0	...
6089981	  739.4	  412.2	 6927.0	...
6089982	  738.6	  412.4	 6922.0	...
6089983	  738.7	  412.6	 6921.0	...
6089984	  738.9	  412.9	 6920.0	...
6089985	  739.0	  413.8	 6919.0	...
6089986	  739.1	  414.6	 6917.0	...
6089987	  739.3	  415.2	 6915.0	...
6089988	  739.5	  415.2	 6914.0	...
6089989	  739.7	  415.2	 6914.0	...
6089990	  739.6	  415.1	 6913.0	...
6089991	  739.6	  414.8	 6913.0	...
6089992	  739.6	  414.7	 6911.0	...
6089993	  739.4	  414.7	 6908.0	...
6089994	  739.1	  414.6	 6902.0	...
6089995	  739.0	  414.5	 6896.0	...
6089996	  739.1	  414.4	 6893.0	...
6089997	  739.0	  415.1	 6894.0	...
6089998	  738.0	  416.3	 6888.0	...
6089999	  736.9	  417.4	 6881.0	...
6090000	  735.8	  417.9	 6873.0	...
6090001	  735.6	  418.2	 6871.0	...
6090002	  735.5	  418.5	 6867.0	...
6090003	  736.1	  418.6	 6865.0	...
6090004	  736.7	  418.6	 6865.0	...
6090005	  737.5	  417.8	 6865.0	...
6090006	  737.5	  417.1	 6864.0	...
6090007	  737.0	  417.1	 6857.0	...
6090008	  736.5	  417.9	 6850.0	...
6090009	  735.9	  418.7	 6846.0	...
6090010	  735.8	  418.9	 6849.0	...
6090011	  735.7	  419.0	 6850.0	...
6090012	  735.7	  419.5	 6847.0	...
6090013	  735.7	  420.0	 6842.0	...
6090014	  735.8	  420.5	 6838.0	...
6090015	  735.8	  420.6	 6834.0	...
6090016	  735.9	  420.9	 6831.0	...
6090017	  736.5	  421.4	 6826.0	...
6090018	  737.2	  421.8	 6824.0	...
6090019	  737.4	  422.1	 6822.0	...
6090020	  736.7	  422.3	 6821.0	...
6090021	  735.9	  422.4	 6818.0	...
6090022	  735.3	  422.5	 6814.0	...
6090023	  735.0	  422.7	 6810.0	...
6090024	  734.7	  422.9	 6810.0	...
6090025	  734.5	  422.9	 6809.0	...
6090026	  734.5	  422.8	 6806.0	...
6090027	  734.5	  422.7	 6803.0	...
6090028	  734.5	  422.8	 6801.0	...
6090029	  735.3	  422.8	 6801.0	...
6090030	  736.1	  423.0	 6801.0	...
6090031	  736.5	  423.0	 6794.0	...
6090032	  736.1	  423.0	 6787.0	...
6090033	  735.7	  423.0	 6779.0	...
6090034	  735.2	  423.6	 6778.0	...
6090035	  734.6	  424.2	 6777.0	...
6090036	  733.9	  424.7	 6776.0	...
6090037	  733.7	  425.0	 6771.0	...
6090038	  733.6	  425.6	 6767.0	...
6090039	  733.5	  426.2	 6763.0	...
6090040	  733.5	  426.5	 6762.0	...
6090041	  733.6	  426.6	 6761.0	...
6090042	  733.8	  426.6	 6757.0	...
6090043	  734.0	  426.5	 6753.0	...
6090044	  733.9	  426.2	 6750.0	...
6090045	  733.9	  426.0	 6749.0	...
6090046	  733.9	  425.9	 6746.0	...
6090047	  734.1	  426.0	 6743.0	...
6090048	  734.3	  425.9	 6739.0	...
6090049	  734.4	  425.7	 6735.0	...
6090050	  734.3	  426.0	 6734.0	...
6090051	  734.0	  426.4	 6731.0	...
6090052	  733.7	  426.6	 6729.0	...
6090053	  733.1	  426.5	 6727.0	...
6090054	  732.7	  426.5	 6725.0	...
6090055	  732.2	  426.5	 6722.0	...
6090056	  732.2	  427.5	 6719.0	...
6090057	  732.2	  428.5	 6715.0	...
6090058	  732.7	  429.4	 6711.0	...
6090059	  733.1	  429.0	 6706.0	...
6090060	  733.6	  428.7	 6704.0	...
6090061	  733.2	  428.3	 6701.0	...
6090062	  732.9	  428.3	 6700.0	...
6090063	  732.3	  428.4	 6700.0	...
6090064	  732.1	  428.6	 6696.0	...
6090065	  732.7	  429.0	 6691.0	...
6090066	  733.6	  430.2	 6687.0	...
6090067	  734.5	  431.2	 6686.0	...
6090068	  734.5	  431.6	 6685.0	...
6090069	  733.8	  431.1	 6682.0	...
6090070	  733.2	  430.9	 6681.0	...
6090071	  732.6	  431.3	 6680.0	...
6090072	  732.5	  431.7	 6680.0	...
6090073	  732.5	  432.0	 6680.0	...
6090074	  732.1	  432.2	 6674.0	...
6090075	  731.9	  432.8	 6669.0	...
6090076	  731.6	  433.4	 6659.0	...
6090077	  731.7	  433.7	 6655.0	...
6090078	  731.6	  433.7	 6651.0	...
6090079	  731.5	  433.8	 6651.0	...
6090080	  731.8	  434.0	 6651.0	...
6090081	  732.3	  434.1	 6648.0	...
6090082	  732.5	  434.0	 6644.0	...
6090083	  732.2	  434.2	 6639.0	...
6090084	  731.9	  434.5	 6637.0	...
6090085	  732.0	  434.9	 6636.0	...
6090086	  731.9	  435.5	 6636.0	...
6090087	  731.9	  436.0	 6634.0	...
6090088	  731.9	  436.5	 6632.0	...
6090089	  732.0	  436.6	 6628.0	...
6090090	  732.0	  436.7	 6626.0	...
6090091	  732.0	  437.1	 6624.0	...
6090092	  731.9	  437.4	 6622.0	...
6090093	  731.7	  437.7	 6614.0	...
6090094	  731.9	  437.6	 6608.0	...
6090095	  732.6	  437.4	 6601.0	...
6090096	  733.2	  437.3	 6600.0	...
6090097	  733.6	  437.7	 6598.0	...
6090098	  733.5	  438.2	 6598.0	...
6090099	  733.4	  438.7	 6593.0	...
6090100	  733.3	  439.5	 6589.0	...
6090101	  733.4	  440.2	 6585.0	...
6090102	  733.4	  440.4	 6586.0	...
6090103	  733.3	  439.8	 6586.0	...
6090104	  733.3	  440.4	 6582.0	...
6090105	  733.6	  441.5	 6578.0	...
6090106	  733.9	  442.5	 6572.0	...
EFIX R   6089532	6090106	575	  736.3	  405.4	   7038
SSACC R  6090107
6090107	  734.1	  442.5	 6567.0	...
6090108	  734.5	  442.5	 6562.0	...
6090109	  735.0	  442.9	 6559.0	...
6090110	  735.5	  443.8	 6558.0	...
6090111	  736.1	  444.6	 6555.0	...
6090112	  736.6	  445.1	 6551.0	...
6090113	  737.2	  445.2	 6544.0	...
6090114	  737.6	  444.1	 6539.0	...
6090115	  743.5	  425.1	 6576.0	...
6090116	  749.4	  406.3	 6616.0	...
6090117	  754.8	  388.4	 6656.0	...
6090118	  754.9	  388.0	 6657.0	...
6090119	  754.5	  390.9	 6651.0	...
6090120	  753.9	  395.8	 6637.0	...
6090121	  753.9	  407.3	 6605.0	...
6090122	  754.3	  425.7	 6546.0	...
6090123	  754.1	  452.5	 6476.0	...
6090124	  753.7	  484.0	 6382.0	...
6090125	  755.0	  517.5	 6288.0	...
6090126	  758.6	  557.0	 6158.0	...
6090127	  763.3	  600.9	 6022.0	...
6090128	  768.5	  648.5	 5870.0	...
6090129	  773.8	  699.7	 5725.0	...
6090130	  779.3	  756.3	 5562.0	...
6090131	  784.5	  819.8	 5382.0	...
6090132	  790.9	  886.0	 5184.0	...
6090133	  798.2	  956.5	 4988.0	...
6090134	  808.1	 1029.8	 4786.0	...
6090135	  816.2	 1109.4	 4581.0	...
6090136	  823.7	 1189.6	 4359.0	...
6090137	  829.6	 1275.8	 4136.0	...
6090138	  836.3	 1363.7	 3904.0	...
6090139	  843.0	 1458.1	 3672.0	...
6090140	  847.4	 1553.7	 3435.0	...
6090141	  850.2	 1652.9	 3192.0	...
6090142	  854.2	 1751.7	 2949.0	...
6090143	  859.9	 1855.8	 2699.0	...
6090144	  865.1	 1926.6	 2531.0	...
6090145	  867.0	 1964.9	 2446.0	...
6090146	  867.0	 1964.9	 2446.0	...
SBLINK R 6090147
6090147	   .	   .	    0.0	...
6090148	   .	   .	    0.0	...
6090149	   .	   .	    0.0	...
6090150	   .	   .	    0.0	...
6090151	   .	   .	    0.0	...
6090152	   .	   .	    0.0	...
6090153	   .	   .	    0.0	...
6090154	   .	   .	    0.0	...
6090155	   .	   .	    0.0	...
6090156	   .	   .	    0.0	...
6090157	   .	   .	    0.0	...
6090158	   .	   .	    0.0	...
6090159	   .	   .	    0.0	...
6090160	   .	   .	    0.0	...
6090161	   .	   .	    0.0	...
6090162	   .	   .	    0.0	...
6090163	   .	   .	    0.0	...
6090164	   .	   .	    0.0	...
6090165	   .	   .	    0.0	...
6090166	   .	   .	    0.0	...
6090167	   .	   .	    0.0	...
6090168	   .	   .	    0.0	...
6090169	   .	   .	    0.0	...
6090170	   .	   .	    0.0	...
6090171	   .	   .	    0.0	...
6090172	   .	   .	    0.0	...
6090173	   .	   .	    0.0	...
6090174	   .	   .	    0.0	...
MSG	6090175 0000 _ Number Off
6090175	   .	   .	    0.0	...
6090176	   .	   .	    0.0	...
6090177	   .	   .	    0.0	...
6090178	   .	   .	    0.0	...
6090179	   .	   .	    0.0	...
6090180	   .	   .	    0.0	...
6090181	   .	   .	    0.0	...
6090182	   .	   .	    0.0	...
6090183	   .	   .	    0.0	...
6090184	   .	   .	    0.0	...
6090185	   .	   .	    0.0	...
6090186	   .	   .	    0.0	...
6090187	   .	   .	    0.0	...
6090188	   .	   .	    0.0	...
6090189	   .	   .	    0.0	...
6090190	   .	   .	    0.0	...
6090191	   .	   .	    0.0	...
6090192	   .	   .	    0.0	...
6090193	   .	   .	    0.0	...
6090194	   .	   .	    0.0	...
6090195	   .	   .	    0.0	...
6090196	   .	   .	    0.0	...
6090197	   .	   .	    0.0	...
6090198	   .	   .	    0.0	...
6090199	   .	   .	    0.0	...
6090200	   .	   .	    0.0	...
6090201	   .	   .	    0.0	...
6090202	   .	   .	    0.0	...
6090203	   .	   .	    0.0	...
6090204	   .	   .	    0.0	...
6090205	   .	   .	    0.0	...
6090206	   .	   .	    0.0	...
6090207	   .	   .	    0.0	...
6090208	   .	   .	    0.0	...
6090209	   .	   .	    0.0	...
6090210	   .	   .	    0.0	...
6090211	   .	   .	    0.0	...
6090212	   .	   .	    0.0	...
6090213	   .	   .	    0.0	...
6090214	   .	   .	    0.0	...
6090215	   .	   .	    0.0	...
6090216	   .	   .	    0.0	...
6090217	   .	   .	    0.0	...
6090218	   .	   .	    0.0	...
6090219	   .	   .	    0.0	...
6090220	   .	   .	    0.0	...
6090221	   .	   .	    0.0	...
6090222	   .	   .	    0.0	...
6090223	   .	   .	    0.0	...
6090224	   .	   .	    0.0	...
6090225	   .	   .	    0.0	...
6090226	   .	   .	    0.0	...
6090227	   .	   .	    0.0	...
6090228	   .	   .	    0.0	...
6090229	   .	   .	    0.0	...
6090230	   .	   .	    0.0	...
6090231	   .	   .	    0.0	...
6090232	   .	   .	    0.0	...
6090233	   .	   .	    0.0	...
6090234	   .	   .	    0.0	...
6090235	   .	   .	    0.0	...
6090236	   .	   .	    0.0	...
6090237	   .	   .	    0.0	...
6090238	   .	   .	    0.0	...
6090239	   .	   .	    0.0	...
6090240	   .	   .	    0.0	...
6090241	   .	   .	    0.0	...
6090242	   .	   .	    0.0	...
6090243	   .	   .	    0.0	...
6090244	   .	   .	    0.0	...
EBLINK R 6090147	6090244	98
6090245	  831.6	 2261.2	 1700.0	...
6090246	  831.6	 2261.2	 1700.0	...
6090247	  829.3	 2258.6	 1734.0	...
6090248	  826.2	 2251.4	 1795.0	...
6090249	  823.3	 2235.8	 1881.0	...
6090250	  822.9	 2212.8	 1962.0	...
6090251	  844.3	 2168.4	 2055.0	...
6090252	  866.0	 2111.8	 2147.0	...
6090253	  887.9	 2047.6	 2230.0	...
6090254	  888.3	 1994.5	 2305.0	...
6090255	  888.3	 1962.2	 2358.0	...
6090256	  883.8	 1919.9	 2442.0	...
6090257	  879.6	 1892.3	 2494.0	...
6090258	  874.8	 1835.9	 2610.0	...
6090259	  874.2	 1807.2	 2675.0	...
6090260	  873.5	 1778.5	 2739.0	...
6090261	  901.5	 1689.7	 2933.0	...
6090262	  929.3	 1602.1	 3128.0	...
6090263	  929.3	 1602.1	 3128.0	...
6090264	  935.1	 1576.9	 3184.0	...
6090265	  939.8	 1540.5	 3268.0	...
6090266	  942.4	 1492.9	 3376.0	...
6090267	  939.2	 1458.4	 3457.0	...
6090268	  931.8	 1426.0	 3531.0	...
6090269	  923.7	 1395.5	 3606.0	...
6090270	  915.6	 1366.6	 3677.0	...
6090271	  909.1	 1338.5	 3745.0	...
6090272	  905.2	 1309.0	 3816.0	...
6090273	  901.2	 1280.9	 3885.0	...
6090274	  899.0	 1252.3	 3957.0	...
6090275	  895.0	 1226.0	 4028.0	...
6090276	  889.7	 1199.9	 4089.0	...
6090277	  885.9	 1174.2	 4151.0	...
6090278	  880.4	 1149.9	 4207.0	...
6090279	  876.7	 1127.3	 4265.0	...
6090280	  873.0	 1105.0	 4326.0	...
6090281	  868.4	 1083.2	 4384.0	...
6090282	  861.9	 1062.1	 4438.0	...
6090283	  855.3	 1042.2	 4488.0	...
6090284	  851.4	 1022.2	 4534.0	...
6090285	  847.9	 1001.6	 4586.0	...
6090286	  843.6	  982.7	 4634.0	...
6090287	  839.9	  964.0	 4688.0	...
6090288	  835.4	  947.6	 4733.0	...
6090289	  831.7	  930.8	 4778.0	...
6090290	  828.8	  913.8	 4825.0	...
6090291	  827.3	  898.2	 4874.0	...
6090292	  825.2	  881.1	 4926.0	...
6090293	  822.4	  866.2	 4965.0	...
6090294	  819.9	  849.7	 5007.0	...
6090295	  818.6	  836.3	 5043.0	...
6090296	  818.1	  821.8	 5079.0	...
6090297	  816.9	  806.9	 5120.0	...
6090298	  815.1	  792.7	 5155.0	...
6090299	  812.8	  780.5	 5195.0	...
6090300	  811.3	  767.9	 5225.0	...
6090301	  809.9	  753.7	 5268.0	...
6090302	  809.0	  738.6	 5303.0	...
6090303	  809.7	  725.2	 5347.0	...
6090304	  810.4	  712.6	 5381.0	...
6090305	  810.6	  699.5	 5422.0	...
6090306	  809.5	  688.4	 5447.0	...
6090307	  808.5	  677.0	 5478.0	...
6090308	  807.7	  666.6	 5504.0	...
6090309	  806.6	  653.4	 5536.0	...
6090310	  804.9	  641.6	 5564.0	...
6090311	  804.1	  633.2	 5584.0	...
6090312	  803.1	  622.8	 5614.0	...
6090313	  799.8	  615.1	 5633.0	...
6090314	  795.0	  603.8	 5667.0	...
6090315	  790.6	  596.6	 5695.0	...
6090316	  789.1	  584.6	 5727.0	...
6090317	  787.9	  576.4	 5754.0	...
6090318	  786.5	  565.9	 5777.0	...
6090319	  786.6	  557.6	 5809.0	...
6090320	  786.8	  548.0	 5833.0	...
6090321	  787.4	  540.7	 5851.0	...
6090322	  786.8	  535.4	 5862.0	...
6090323	  786.2	  530.0	 5878.0	...
6090324	  785.5	  522.8	 5899.0	...
6090325	  785.1	  516.7	 5919.0	...
6090326	  784.4	  508.4	 5944.0	...
6090327	  783.8	  501.0	 5968.0	...
6090328	  783.0	  492.8	 5987.0	...
6090329	  782.5	  485.9	 6003.0	...
6090330	  782.3	  481.0	 6018.0	...
6090331	  781.0	  475.8	 6033.0	...
6090332	  779.5	  471.1	 6049.0	...
6090333	  778.0	  466.9	 6063.0	...
6090334	  778.6	  460.8	 6079.0	...
6090335	  779.5	  456.6	 6085.0	...
6090336	  780.3	  453.4	 6091.0	...
6090337	  779.5	  450.6	 6103.0	...
6090338	  778.0	  445.0	 6118.0	...
6090339	  776.4	  438.5	 6138.0	...
6090340	  774.8	  433.9	 6148.0	...
6090341	  773.7	  429.4	 6164.0	...
6090342	  773.0	  424.1	 6180.0	...
6090343	  772.1	  418.3	 6195.0	...
6090344	  771.5	  413.6	 6201.0	...
6090345	  770.8	  410.7	 6206.0	...
ESACC R  6090107	6090345	239	  734.1	  442.5	  770.8	  410.7	   1.02	   1547
SFIX R   6090346
6090346	  770.4	  406.5	 6212.0	...
6090347	  771.4	  403.9	 6219.0	...
6090348	  772.5	  401.8	 6215.0	...
6090349	  774.5	  402.4	 6211.0	...
6090350	  775.8	  402.5	 6205.0	...
6090351	  775.7	  402.3	 6204.0	...
6090352	  774.0	  402.9	 6203.0	...
6090353	  771.7	  403.8	 6204.0	...
6090354	  773.4	  399.6	 6212.0	...
6090355	  776.2	  394.5	 6221.0	...
6090356	  779.5	  387.9	 6234.0	...
6090357	  780.1	  386.3	 6240.0	...
6090358	  780.9	  387.6	 6235.0	...
6090359	  783.1	  390.7	 6227.0	...
6090360	  785.3	  393.9	 6216.0	...
6090361	  787.5	  394.2	 6215.0	...
6090362	  787.9	  393.3	 6219.0	...
6090363	  788.2	  392.3	 6225.0	...
6090364	  788.2	  391.4	 6232.0	...
6090365	  786.9	  391.5	 6233.0	...
6090366	  785.7	  391.4	 6234.0	...
6090367	  786.6	  390.7	 6235.0	...
6090368	  788.7	  389.3	 6235.0	...
6090369	  790.7	  388.3	 6235.0	...
6090370	  790.7	  387.8	 6235.0	...
6090371	  790.2	  388.1	 6236.0	...
6090372	  789.5	  387.8	 6234.0	...
6090373	  788.9	  387.6	 6230.0	...
6090374	  788.8	  387.3	 6226.0	...
6090375	  790.2	  386.9	 6224.0	...
6090376	  791.6	  386.4	 6221.0	...
6090377	  791.9	  386.1	 6215.0	...
6090378	  790.8	  386.2	 6209.0	...
6090379	  789.2	  386.5	 6200.0	...
6090380	  788.4	  386.7	 6194.0	...
6090381	  787.7	  386.7	 6191.0	...
6090382	  787.5	  386.5	 6192.0	...
6090383	  788.0	  385.3	 6194.0	...
6090384	  788.3	  384.3	 6193.0	...
6090385	  786.5	  386.8	 6193.0	...
EFIX R   6090346	6090385	40	  784.1	  391.9	   6218
SSACC R  6090386
6090386	  783.8	  391.4	 6188.0	...
6090387	  781.1	  396.0	 6184.0	...
MSG	6090388 0000 _ Number On
6090388	  783.9	  394.2	 6176.0	...
6090389	  787.2	  391.1	 6173.0	...
6090390	  790.4	  387.9	 6173.0	...
6090391	  790.4	  387.8	 6177.0	...
6090392	  790.4	  387.5	 6181.0	...
6090393	  790.4	  387.1	 6177.0	...
6090394	  780.9	  409.3	 6130.0	...
6090395	  771.5	  432.4	 6083.0	...
6090396	  762.0	  455.8	 6039.0	...
6090397	  761.7	  456.4	 6037.0	...
6090398	  761.0	  456.6	 6036.0	...
6090399	  760.4	  458.4	 6035.0	...
6090400	  760.0	  460.8	 6034.0	...
6090401	  760.1	  463.1	 6029.0	...
6090402	  760.0	  464.3	 6024.0	...
6090403	  759.9	  464.6	 6021.0	...
ESACC R  6090386	6090403	18	  783.8	  391.4	  759.9	  464.6	   1.62	    206
SFIX R   6090404
6090404	  759.6	  464.9	 6021.0	...
6090405	  759.7	  464.8	 6021.0	...
6090406	  760.0	  464.5	 6020.0	...
6090407	  760.8	  464.1	 6018.0	...
6090408	  761.3	  463.9	 6017.0	...
6090409	  760.9	  464.0	 6017.0	...
6090410	  760.0	  464.1	 6018.0	...
6090411	  759.6	  464.1	 6018.0	...
6090412	  760.1	  464.5	 6015.0	...
6090413	  760.8	  464.9	 6011.0	...
6090414	  761.0	  465.1	 6008.0	...
6090415	  761.3	  464.8	 6009.0	...
6090416	  762.4	  464.5	 6011.0	...
6090417	  763.3	  464.9	 6010.0	...
6090418	  764.1	  465.3	 6008.0	...
6090419	  764.1	  465.6	 6005.0	...
6090420	  763.8	  465.5	 6006.0	...
6090421	  763.7	  465.7	 6005.0	...
6090422	  763.7	  466.0	 6005.0	...
6090423	  764.0	  466.3	 6004.0	...
6090424	  764.2	  466.2	 6003.0	...
6090425	  764.2	  466.4	 6003.0	...
6090426	  764.2	  466.7	 6004.0	...
6090427	  764.2	  466.9	 6004.0	...
6090428	  764.6	  466.3	 6005.0	...
6090429	  764.9	  465.6	 6002.0	...
6090430	  765.3	  464.9	 6000.0	...
6090431	  765.3	  465.1	 5996.0	...
6090432	  765.3	  465.2	 5995.0	...
6090433	  765.3	  465.2	 5995.0	...
6090434	  765.3	  465.6	 5994.0	...
6090435	  765.2	  466.3	 5993.0	...
6090436	  765.2	  466.9	 5991.0	...
6090437	  765.3	  466.9	 5991.0	...
6090438	  765.6	  466.9	 5991.0	...
6090439	  765.9	  466.7	 5990.0	...
6090440	  765.9	  466.5	 5990.0	...
6090441	  765.8	  467.0	 5991.0	...
6090442	  765.7	  467.6	 5991.0	...
6090443	  765.9	  467.4	 5990.0	...
6090444	  766.2	  466.5	 5990.0	...
6090445	  766.6	  465.8	 5990.0	...
6090446	  767.2	  466.3	 5990.0	...
6090447	  767.7	  466.8	 5989.0	...
6090448	  768.2	  467.1	 5988.0	...
6090449	  768.2	  467.1	 5988.0	...
6090450	  768.5	  467.6	 5987.0	...
6090451	  768.9	  468.2	 5986.0	...
6090452	  769.4	  468.7	 5985.0	...
6090453	  769.6	  468.5	 5985.0	...
6090454	  769.8	  468.4	 5985.0	...
6090455	  769.8	  468.1	 5986.0	...
6090456	  769.6	  467.6	 5987.0	...
6090457	  769.4	  466.7	 5987.0	...
6090458	  769.3	  466.1	 5987.0	...
6090459	  769.9	  466.1	 5987.0	...
6090460	  770.8	  466.4	 5985.0	...
6090461	  771.7	  466.9	 5984.0	...
6090462	  771.9	  467.0	 5983.0	...
6090463	  771.9	  467.2	 5982.0	...
6090464	  771.9	  467.2	 5982.0	...
6090465	  771.8	  467.2	 5982.0	...
6090466	  771.7	  467.3	 5981.0	...
6090467	  771.9	  467.3	 5981.0	...
6090468	  772.1	  466.7	 5980.0	...
6090469	  772.3	  466.0	 5977.0	...
6090470	  772.2	  465.3	 5975.0	...
6090471	  771.8	  464.8	 5973.0	...
6090472	  771.6	  464.3	 5976.0	...
6090473	  771.2	  464.0	 5979.0	...
6090474	  771.2	  464.1	 5982.0	...
6090475	  771.4	  463.9	 5982.0	...
6090476	  771.9	  463.6	 5982.0	...
6090477	  772.5	  463.4	 5981.0	...
6090478	  772.8	  463.2	 5981.0	...
6090479	  772.7	  463.1	 5981.0	...
6090480	  772.5	  462.5	 5976.0	...
6090481	  772.6	  461.9	 5972.0	...
6090482	  772.8	  461.5	 5967.0	...
6090483	  773.0	  461.6	 5967.0	...
6090484	  773.0	  461.7	 5968.0	...
6090485	  772.7	  461.1	 5971.0	...
6090486	  772.4	  460.6	 5973.0	...
6090487	  772.9	  459.9	 5974.0	...
6090488	  773.7	  459.8	 5975.0	...
6090489	  774.1	  459.3	 5974.0	...
6090490	  773.7	  459.0	 5973.0	...
6090491	  773.4	  458.8	 5972.0	...
6090492	  773.3	  458.9	 5972.0	...
6090493	  773.1	  459.0	 5972.0	...
6090494	  773.0	  458.9	 5973.0	...
6090495	  773.1	  458.8	 5974.0	...
6090496	  773.2	  458.8	 5976.0	...
6090497	  773.2	  458.8	 5976.0	...
6090498	  773.1	  458.9	 5974.0	...
6090499	  773.2	  459.0	 5972.0	...
6090500	  773.2	  458.9	 5970.0	...
6090501	  773.2	  458.7	 5969.0	...
6090502	  773.3	  458.5	 5967.0	...
6090503	  773.3	  458.7	 5967.0	...
6090504	  773.3	  459.0	 5968.0	...
6090505	  773.3	  458.8	 5970.0	...
6090506	  773.2	  458.5	 5971.0	...
6090507	  773.2	  458.1	 5972.0	...
6090508	  773.4	  458.1	 5973.0	...
6090509	  773.5	  458.5	 5975.0	...
6090510	  773.6	  458.8	 5975.0	...
6090511	  773.6	  459.2	 5973.0	...
6090512	  773.6	  459.5	 5973.0	...
6090513	  773.7	  459.9	 5973.0	...
6090514	  773.5	  460.3	 5973.0	...
6090515	  773.3	  460.5	 5972.0	...
6090516	  773.0	  460.6	 5971.0	...
6090517	  772.8	  460.7	 5973.0	...
6090518	  772.5	  460.8	 5975.0	...
6090519	  772.3	  460.8	 5976.0	...
6090520	  772.6	  461.4	 5976.0	...
6090521	  773.0	  461.9	 5977.0	...
6090522	  773.4	  462.6	 5978.0	...
6090523	  773.4	  462.8	 5978.0	...
6090524	  773.4	  462.8	 5977.0	...
6090525	  773.3	  462.6	 5976.0	...
6090526	  773.3	  462.4	 5974.0	...
6090527	  773.3	  462.3	 5974.0	...
6090528	  773.4	  462.5	 5975.0	...
6090529	  773.3	  462.8	 5977.0	...
6090530	  773.0	  463.2	 5979.0	...
6090531	  772.7	  463.4	 5980.0	...
6090532	  772.5	  463.5	 5979.0	...
6090533	  772.4	  463.6	 5977.0	...
6090534	  772.2	  463.7	 5977.0	...
6090535	  772.1	  463.9	 5979.0	...
6090536	  772.0	  464.1	 5981.0	...
6090537	  772.0	  464.1	 5981.0	...
6090538	  772.1	  464.2	 5981.0	...
6090539	  772.1	  464.9	 5982.0	...
6090540	  772.2	  465.5	 5982.0	...
6090541	  772.3	  466.4	 5982.0	...
6090542	  771.3	  466.8	 5981.0	...
6090543	  770.2	  467.2	 5982.0	...
6090544	  768.9	  467.3	 5985.0	...
6090545	  768.8	  467.1	 5987.0	...
6090546	  768.5	  466.7	 5990.0	...
6090547	  768.4	  466.4	 5991.0	...
6090548	  768.4	  466.2	 5992.0	...
6090549	  768.5	  466.4	 5992.0	...
6090550	  768.7	  466.8	 5991.0	...
6090551	  768.4	  467.4	 5991.0	...
6090552	  768.0	  468.0	 5991.0	...
6090553	  767.6	  468.3	 5990.0	...
6090554	  767.4	  468.3	 5988.0	...
6090555	  766.8	  468.5	 5987.0	...
6090556	  766.3	  468.6	 5986.0	...
6090557	  765.8	  468.8	 5987.0	...
6090558	  765.9	  468.9	 5987.0	...
6090559	  765.9	  469.0	 5989.0	...
6090560	  766.0	  469.1	 5990.0	...
6090561	  766.1	  469.2	 5991.0	...
6090562	  766.0	  468.5	 5992.0	...
6090563	  765.9	  467.7	 5991.0	...
6090564	  765.9	  467.8	 5988.0	...
6090565	  766.0	  468.9	 5984.0	...
6090566	  765.9	  470.1	 5982.0	...
6090567	  765.3	  470.4	 5983.0	...
6090568	  764.5	  470.1	 5984.0	...
6090569	  764.0	  469.7	 5985.0	...
6090570	  763.9	  469.8	 5985.0	...
6090571	  763.7	  470.3	 5985.0	...
6090572	  763.4	  470.0	 5988.0	...
6090573	  763.1	  469.2	 5992.0	...
6090574	  762.9	  468.6	 5993.0	...
6090575	  762.9	  468.8	 5989.0	...
6090576	  762.8	  469.1	 5987.0	...
6090577	  762.8	  469.1	 5988.0	...
6090578	  762.5	  469.2	 5989.0	...
6090579	  761.9	  469.2	 5989.0	...
6090580	  761.3	  469.2	 5989.0	...
6090581	  761.0	  469.1	 5992.0	...
6090582	  761.0	  469.0	 5995.0	...
6090583	  761.1	  469.2	 5997.0	...
6090584	  761.3	  469.5	 5997.0	...
6090585	  761.5	  469.8	 5997.0	...
6090586	  761.5	  469.8	 5999.0	...
6090587	  761.5	  469.7	 6000.0	...
6090588	  761.4	  469.6	 6000.0	...
6090589	  761.4	  469.6	 6000.0	...
6090590	  761.5	  469.6	 5999.0	...
6090591	  762.0	  469.7	 6000.0	...
6090592	  762.4	  469.7	 6001.0	...
6090593	  762.7	  469.7	 6003.0	...
6090594	  762.3	  469.3	 6003.0	...
6090595	  761.7	  468.8	 6006.0	...
6090596	  761.2	  468.3	 6009.0	...
6090597	  760.9	  468.4	 6009.0	...
6090598	  760.9	  468.6	 6007.0	...
6090599	  760.9	  468.7	 6005.0	...
6090600	  760.9	  468.8	 6005.0	...
6090601	  761.6	  468.7	 6010.0	...
6090602	  762.2	  468.6	 6016.0	...
6090603	  762.9	  468.7	 6022.0	...
6090604	  762.1	  468.7	 6020.0	...
6090605	  761.3	  468.7	 6019.0	...
6090606	  761.0	  468.3	 6018.0	...
6090607	  761.5	  468.2	 6018.0	...
6090608	  762.0	  468.0	 6017.0	...
6090609	  762.0	  468.1	 6015.0	...
6090610	  762.1	  468.3	 6014.0	...
6090611	  762.1	  468.4	 6014.0	...
6090612	  762.3	  468.4	 6014.0	...
6090613	  762.6	  468.2	 6016.0	...
6090614	  762.8	  468.3	 6019.0	...
6090615	  762.8	  468.4	 6022.0	...
6090616	  762.7	  468.1	 6023.0	...
6090617	  762.4	  467.8	 6024.0	...
6090618	  762.1	  467.5	 6025.0	...
6090619	  761.9	  467.5	 6025.0	...
6090620	  761.9	  467.5	 6026.0	...
6090621	  761.9	  468.0	 6026.0	...
6090622	  761.9	  468.6	 6027.0	...
6090623	  762.2	  468.5	 6028.0	...
6090624	  762.5	  467.9	 6032.0	...
6090625	  762.6	  467.2	 6035.0	...
6090626	  762.6	  467.2	 6038.0	...
6090627	  762.6	  467.3	 6035.0	...
6090628	  762.5	  467.2	 6032.0	...
6090629	  762.4	  467.2	 6031.0	...
6090630	  762.3	  467.2	 6032.0	...
6090631	  762.2	  466.9	 6032.0	...
6090632	  762.2	  466.5	 6032.0	...
6090633	  762.2	  466.0	 6032.0	...
6090634	  761.7	  466.0	 6032.0	...
6090635	  761.2	  466.1	 6033.0	...
6090636	  760.7	  466.3	 6034.0	...
6090637	  760.6	  466.1	 6036.0	...
6090638	  760.5	  465.9	 6041.0	...
6090639	  760.4	  465.9	 6047.0	...
6090640	  760.7	  466.1	 6050.0	...
6090641	  761.1	  466.1	 6052.0	...
6090642	  761.5	  465.9	 6058.0	...
6090643	  761.7	  465.8	 6064.0	...
6090644	  761.9	  465.9	 6067.0	...
6090645	  762.1	  466.1	 6067.0	...
6090646	  762.1	  466.3	 6067.0	...
6090647	  762.2	  466.4	 6066.0	...
6090648	  762.3	  466.3	 6066.0	...
6090649	  762.4	  466.3	 6065.0	...
6090650	  762.6	  466.5	 6065.0	...
6090651	  763.6	  466.8	 6065.0	...
6090652	  764.6	  466.9	 6066.0	...
6090653	  765.6	  466.9	 6067.0	...
6090654	  765.9	  466.8	 6069.0	...
6090655	  766.0	  465.8	 6070.0	...
6090656	  765.9	  464.8	 6072.0	...
6090657	  765.6	  464.1	 6074.0	...
6090658	  765.5	  464.8	 6077.0	...
6090659	  765.5	  465.5	 6078.0	...
6090660	  765.6	  466.3	 6078.0	...
6090661	  765.7	  466.6	 6077.0	...
6090662	  765.6	  466.9	 6076.0	...
6090663	  765.6	  466.9	 6076.0	...
6090664	  765.6	  466.9	 6077.0	...
6090665	  765.3	  466.9	 6077.0	...
6090666	  764.9	  467.1	 6077.0	...
6090667	  764.4	  467.3	 6079.0	...
6090668	  764.3	  467.5	 6080.0	...
6090669	  764.2	  467.5	 6080.0	...
6090670	  764.2	  467.1	 6081.0	...
6090671	  763.9	  466.7	 6083.0	...
6090672	  763.7	  466.2	 6085.0	...
6090673	  764.1	  466.2	 6088.0	...
6090674	  764.6	  465.8	 6091.0	...
6090675	  765.1	  465.5	 6096.0	...
6090676	  765.0	  465.4	 6099.0	...
6090677	  764.9	  465.5	 6102.0	...
6090678	  764.9	  465.6	 6106.0	...
6090679	  764.9	  465.6	 6109.0	...
6090680	  765.0	  465.5	 6111.0	...
6090681	  765.1	  465.4	 6111.0	...
6090682	  765.1	  465.2	 6108.0	...
6090683	  765.1	  465.1	 6105.0	...
6090684	  765.3	  465.1	 6102.0	...
6090685	  765.6	  465.2	 6106.0	...
6090686	  765.8	  465.3	 6110.0	...
6090687	  765.8	  465.1	 6114.0	...
6090688	  766.6	  464.9	 6114.0	...
6090689	  767.2	  464.6	 6113.0	...
MSG	6090690 0000 _ Number Off
6090690	  767.8	  464.4	 6113.0	...
6090691	  767.5	  464.6	 6114.0	...
6090692	  767.3	  464.9	 6116.0	...
6090693	  767.1	  465.0	 6118.0	...
6090694	  767.0	  464.9	 6120.0	...
6090695	  766.8	  464.7	 6122.0	...
6090696	  766.6	  464.7	 6124.0	...
6090697	  766.8	  464.9	 6124.0	...
6090698	  767.2	  465.1	 6124.0	...
6090699	  767.3	  465.2	 6127.0	...
6090700	  767.0	  465.0	 6129.0	...
6090701	  766.7	  464.7	 6131.0	...
6090702	  766.6	  464.5	 6131.0	...
6090703	  766.5	  464.2	 6131.0	...
6090704	  766.5	  464.0	 6131.0	...
6090705	  766.5	  463.6	 6131.0	...
6090706	  766.4	  463.3	 6131.0	...
6090707	  766.2	  463.1	 6131.0	...
6090708	  765.7	  463.0	 6130.0	...
6090709	  765.3	  462.9	 6132.0	...
6090710	  765.1	  463.1	 6135.0	...
6090711	  765.3	  463.3	 6137.0	...
6090712	  765.6	  463.4	 6137.0	...
6090713	  766.0	  463.3	 6137.0	...
6090714	  766.1	  463.0	 6139.0	...
6090715	  766.5	  462.6	 6142.0	...
6090716	  766.7	  462.4	 6145.0	...
6090717	  766.6	  462.4	 6146.0	...
6090718	  766.3	  462.4	 6146.0	...
6090719	  766.1	  462.3	 6147.0	...
6090720	  766.2	  462.3	 6148.0	...
6090721	  766.3	  462.2	 6149.0	...
6090722	  766.2	  462.1	 6150.0	...
6090723	  765.4	  461.9	 6152.0	...
6090724	  764.5	  461.8	 6154.0	...
6090725	  764.1	  461.7	 6155.0	...
6090726	  764.6	  461.6	 6160.0	...
6090727	  765.2	  461.3	 6165.0	...
6090728	  765.3	  461.1	 6170.0	...
6090729	  765.2	  461.1	 6170.0	...
6090730	  765.2	  460.9	 6170.0	...
6090731	  765.4	  460.6	 6170.0	...
6090732	  765.5	  460.4	 6171.0	...
6090733	  765.6	  460.4	 6172.0	...
6090734	  765.4	  460.2	 6173.0	...
6090735	  765.2	  460.2	 6176.0	...
6090736	  765.2	  460.1	 6178.0	...
6090737	  765.2	  460.0	 6180.0	...
6090738	  765.2	  459.8	 6180.0	...
6090739	  765.3	  459.8	 6179.0	...
6090740	  765.3	  459.8	 6179.0	...
6090741	  765.8	  459.8	 6178.0	...
6090742	  766.3	  459.6	 6178.0	...
6090743	  766.8	  459.3	 6179.0	...
6090744	  766.2	  459.3	 6180.0	...
6090745	  765.7	  459.5	 6183.0	...
6090746	  765.3	  459.8	 6186.0	...
6090747	  765.5	  460.1	 6189.0	...
6090748	  766.0	  460.2	 6190.0	...
6090749	  766.4	  460.0	 6192.0	...
6090750	  766.8	  459.1	 6196.0	...
6090751	  767.1	  457.9	 6200.0	...
6090752	  767.6	  456.8	 6205.0	...
6090753	  768.0	  456.5	 6208.0	...
6090754	  768.5	  456.4	 6209.0	...
6090755	  768.9	  456.3	 6209.0	...
6090756	  769.3	  456.1	 6209.0	...
6090757	  769.4	  456.0	 6212.0	...
6090758	  769.4	  456.1	 6216.0	...
6090759	  769.9	  456.1	 6218.0	...
6090760	  770.5	  456.1	 6220.0	...
6090761	  771.1	  456.0	 6219.0	...
6090762	  771.1	  456.1	 6224.0	...
6090763	  771.0	  456.1	 6230.0	...
6090764	  770.8	  456.0	 6234.0	...
6090765	  770.5	  455.8	 6234.0	...
6090766	  770.2	  455.6	 6234.0	...
6090767	  770.2	  455.3	 6234.0	...
6090768	  770.2	  455.0	 6234.0	...
6090769	  770.4	  455.5	 6232.0	...
6090770	  770.5	  456.2	 6230.0	...
6090771	  770.2	  455.9	 6232.0	...
6090772	  769.9	  455.0	 6236.0	...
6090773	  769.4	  454.0	 6238.0	...
6090774	  769.2	  454.5	 6238.0	...
6090775	  768.8	  455.1	 6238.0	...
6090776	  768.6	  454.9	 6243.0	...
6090777	  768.3	  454.3	 6247.0	...
6090778	  768.3	  453.7	 6251.0	...
6090779	  768.3	  454.1	 6250.0	...
6090780	  768.4	  454.5	 6249.0	...
6090781	  768.4	  455.3	 6246.0	...
6090782	  768.5	  455.7	 6245.0	...
6090783	  768.4	  454.9	 6245.0	...
6090784	  768.5	  453.8	 6252.0	...
6090785	  768.3	  452.4	 6257.0	...
6090786	  768.2	  452.2	 6262.0	...
6090787	  768.5	  452.4	 6259.0	...
6090788	  769.0	  452.7	 6258.0	...
6090789	  769.4	  452.8	 6257.0	...
6090790	  769.4	  452.1	 6259.0	...
6090791	  769.6	  451.6	 6259.0	...
6090792	  770.0	  451.3	 6261.0	...
6090793	  770.5	  451.2	 6262.0	...
6090794	  770.6	  451.2	 6263.0	...
6090795	  770.5	  451.2	 6264.0	...
6090796	  771.2	  451.1	 6265.0	...
6090797	  771.9	  450.9	 6269.0	...
6090798	  772.6	  450.7	 6273.0	...
6090799	  772.2	  450.7	 6277.0	...
6090800	  771.9	  450.7	 6277.0	...
6090801	  771.6	  450.7	 6278.0	...
6090802	  771.4	  450.8	 6278.0	...
6090803	  771.3	  450.8	 6278.0	...
6090804	  771.0	  450.1	 6279.0	...
6090805	  770.6	  449.5	 6279.0	...
6090806	  770.2	  448.8	 6278.0	...
6090807	  770.1	  448.9	 6278.0	...
6090808	  770.1	  448.5	 6277.0	...
6090809	  770.1	  448.1	 6278.0	...
6090810	  769.9	  448.1	 6280.0	...
6090811	  769.9	  448.6	 6281.0	...
6090812	  769.8	  449.2	 6281.0	...
6090813	  769.5	  449.3	 6284.0	...
6090814	  769.3	  449.2	 6287.0	...
6090815	  769.2	  449.0	 6292.0	...
6090816	  769.5	  448.8	 6294.0	...
6090817	  770.1	  448.6	 6297.0	...
6090818	  770.4	  448.6	 6297.0	...
6090819	  770.6	  448.8	 6296.0	...
6090820	  770.6	  449.1	 6296.0	...
6090821	  770.7	  449.0	 6296.0	...
6090822	  770.7	  448.5	 6300.0	...
6090823	  770.8	  447.8	 6303.0	...
6090824	  770.9	  447.4	 6309.0	...
6090825	  771.3	  447.2	 6312.0	...
6090826	  771.8	  447.9	 6309.0	...
6090827	  772.4	  448.6	 6304.0	...
6090828	  772.9	  449.1	 6300.0	...
6090829	  772.8	  449.0	 6300.0	...
6090830	  772.6	  448.9	 6300.0	...
6090831	  772.4	  449.0	 6303.0	...
6090832	  772.6	  449.1	 6307.0	...
6090833	  772.6	  449.3	 6310.0	...
6090834	  772.6	  449.5	 6311.0	...
6090835	  772.4	  449.6	 6316.0	...
6090836	  772.2	  449.2	 6321.0	...
6090837	  772.0	  448.7	 6325.0	...
6090838	  772.2	  447.8	 6324.0	...
6090839	  772.2	  447.4	 6327.0	...
6090840	  772.2	  447.0	 6329.0	...
6090841	  771.9	  447.1	 6332.0	...
6090842	  771.5	  447.0	 6331.0	...
6090843	  771.3	  447.0	 6332.0	...
6090844	  771.3	  446.9	 6333.0	...
6090845	  771.5	  446.9	 6335.0	...
6090846	  771.7	  447.0	 6335.0	...
6090847	  771.8	  447.1	 6336.0	...
6090848	  771.8	  447.5	 6339.0	...
6090849	  771.7	  447.8	 6343.0	...
6090850	  771.6	  448.0	 6347.0	...
6090851	  771.4	  448.1	 6346.0	...
6090852	  771.3	  448.0	 6346.0	...
6090853	  771.3	  447.6	 6347.0	...
6090854	  771.4	  447.2	 6349.0	...
6090855	  770.6	  446.8	 6351.0	...
6090856	  769.8	  446.8	 6353.0	...
6090857	  768.9	  446.9	 6353.0	...
6090858	  768.9	  447.0	 6353.0	...
6090859	  768.9	  447.1	 6353.0	...
6090860	  769.0	  447.2	 6352.0	...
6090861	  768.8	  447.2	 6352.0	...
6090862	  768.4	  446.9	 6352.0	...
6090863	  768.5	  446.5	 6352.0	...
6090864	  768.9	  446.2	 6355.0	...
6090865	  769.2	  446.3	 6358.0	...
6090866	  769.1	  446.5	 6359.0	...
6090867	  769.3	  446.6	 6357.0	...
6090868	  769.8	  446.7	 6354.0	...
6090869	  770.2	  446.7	 6355.0	...
6090870	  769.9	  446.9	 6355.0	...
6090871	  769.7	  447.1	 6354.0	...
6090872	  769.5	  447.0	 6354.0	...
6090873	  769.5	  446.8	 6360.0	...
6090874	  769.5	  446.5	 6365.0	...
6090875	  769.6	  446.4	 6370.0	...
6090876	  769.7	  446.6	 6370.0	...
6090877	  769.8	  447.0	 6370.0	...
6090878	  769.9	  446.7	 6371.0	...
6090879	  769.8	  445.9	 6371.0	...
6090880	  769.7	  445.1	 6372.0	...
6090881	  770.3	  445.0	 6372.0	...
6090882	  771.0	  445.4	 6373.0	...
6090883	  771.8	  446.1	 6373.0	...
6090884	  771.8	  446.7	 6374.0	...
6090885	  771.9	  447.0	 6377.0	...
6090886	  771.9	  447.1	 6379.0	...
6090887	  772.1	  447.2	 6382.0	...
6090888	  772.1	  447.2	 6381.0	...
6090889	  771.9	  447.2	 6381.0	...
6090890	  771.6	  447.2	 6381.0	...
6090891	  771.2	  447.2	 6381.0	...
6090892	  771.1	  446.4	 6386.0	...
6090893	  770.9	  445.6	 6390.0	...
6090894	  770.8	  445.3	 6390.0	...
6090895	  771.0	  446.2	 6385.0	...
6090896	  771.3	  447.1	 6382.0	...
6090897	  771.5	  447.4	 6384.0	...
6090898	  771.6	  447.3	 6389.0	...
6090899	  771.6	  447.2	 6393.0	...
6090900	  771.6	  447.2	 6394.0	...
6090901	  771.0	  447.2	 6393.0	...
MSG	6090902 0000 _ Number On
6090902	  770.4	  447.2	 6393.0	...
6090903	  769.9	  447.0	 6396.0	...
6090904	  769.9	  446.6	 6402.0	...
6090905	  770.0	  446.3	 6407.0	...
6090906	  770.3	  446.3	 6409.0	...
6090907	  770.8	  446.4	 6408.0	...
6090908	  771.4	  446.6	 6407.0	...
6090909	  771.5	  446.7	 6407.0	...
6090910	  771.3	  446.7	 6408.0	...
6090911	  771.2	  446.3	 6410.0	...
6090912	  771.2	  445.8	 6411.0	...
6090913	  771.4	  445.5	 6410.0	...
6090914	  771.5	  445.6	 6409.0	...
6090915	  771.5	  445.7	 6408.0	...
6090916	  771.5	  445.8	 6409.0	...
6090917	  771.5	  445.8	 6413.0	...
6090918	  771.5	  445.7	 6416.0	...
6090919	  771.6	  446.0	 6418.0	...
6090920	  771.6	  446.2	 6416.0	...
6090921	  771.6	  446.4	 6414.0	...
6090922	  771.6	  446.3	 6417.0	...
6090923	  771.4	  445.9	 6420.0	...
6090924	  771.1	  445.4	 6424.0	...
6090925	  770.9	  445.1	 6425.0	...
6090926	  770.5	  445.3	 6423.0	...
6090927	  770.0	  445.6	 6420.0	...
6090928	  769.6	  445.6	 6419.0	...
6090929	  769.4	  445.5	 6420.0	...
6090930	  769.4	  445.0	 6422.0	...
6090931	  769.3	  444.7	 6421.0	...
6090932	  769.3	  445.0	 6420.0	...
6090933	  769.2	  445.7	 6419.0	...
6090934	  769.1	  445.5	 6419.0	...
6090935	  768.8	  444.6	 6422.0	...
6090936	  768.6	  443.8	 6425.0	...
6090937	  768.3	  443.8	 6428.0	...
6090938	  767.9	  443.9	 6427.0	...
6090939	  767.5	  443.8	 6427.0	...
6090940	  767.4	  443.7	 6426.0	...
6090941	  767.5	  443.6	 6424.0	...
6090942	  767.7	  443.8	 6422.0	...
6090943	  767.8	  444.0	 6420.0	...
6090944	  768.0	  444.3	 6420.0	...
6090945	  767.8	  443.8	 6421.0	...
6090946	  767.5	  443.3	 6423.0	...
6090947	  767.0	  442.9	 6424.0	...
6090948	  766.6	  442.9	 6425.0	...
6090949	  766.3	  442.9	 6426.0	...
6090950	  765.6	  442.8	 6427.0	...
6090951	  765.0	  443.1	 6427.0	...
6090952	  764.5	  443.4	 6427.0	...
6090953	  764.4	  443.1	 6426.0	...
6090954	  764.7	  442.6	 6425.0	...
6090955	  765.1	  442.1	 6424.0	...
6090956	  765.5	  442.2	 6422.0	...
6090957	  764.5	  442.3	 6422.0	...
6090958	  763.5	  442.5	 6421.0	...
6090959	  762.5	  442.4	 6421.0	...
6090960	  762.3	  442.3	 6420.0	...
6090961	  761.7	  442.9	 6419.0	...
6090962	  761.1	  443.9	 6418.0	...
6090963	  760.6	  444.8	 6418.0	...
6090964	  760.5	  444.9	 6420.0	...
6090965	  760.4	  444.7	 6421.0	...
6090966	  760.6	  444.5	 6421.0	...
6090967	  760.5	  444.4	 6422.0	...
6090968	  760.4	  444.5	 6422.0	...
6090969	  760.3	  444.5	 6422.0	...
6090970	  760.3	  444.5	 6423.0	...
6090971	  760.0	  444.6	 6422.0	...
6090972	  759.5	  444.6	 6422.0	...
6090973	  759.1	  444.6	 6423.0	...
6090974	  759.0	  444.6	 6423.0	...
6090975	  759.0	  444.6	 6423.0	...
6090976	  759.0	  445.1	 6421.0	...
6090977	  759.0	  445.6	 6420.0	...
6090978	  759.1	  446.0	 6418.0	...
6090979	  759.2	  445.9	 6418.0	...
6090980	  759.4	  445.9	 6420.0	...
6090981	  759.1	  446.3	 6421.0	...
6090982	  758.8	  446.4	 6421.0	...
6090983	  759.2	  446.3	 6419.0	...
6090984	  760.5	  446.1	 6421.0	...
6090985	  761.9	  446.0	 6426.0	...
6090986	  762.0	  446.0	 6430.0	...
6090987	  761.6	  446.0	 6431.0	...
6090988	  761.4	  445.8	 6432.0	...
6090989	  761.6	  445.6	 6432.0	...
6090990	  761.9	  445.5	 6432.0	...
6090991	  762.0	  445.6	 6432.0	...
6090992	  762.1	  445.8	 6433.0	...
6090993	  762.1	  446.1	 6435.0	...
6090994	  762.1	  446.2	 6437.0	...
6090995	  762.1	  446.5	 6438.0	...
6090996	  762.1	  446.7	 6437.0	...
6090997	  762.1	  446.9	 6436.0	...
6090998	  761.5	  447.0	 6436.0	...
6090999	  760.9	  446.8	 6436.0	...
6091000	  760.3	  446.5	 6435.0	...
6091001	  759.5	  445.9	 6435.0	...
6091002	  758.8	  445.6	 6435.0	...
6091003	  757.8	  445.5	 6436.0	...
6091004	  757.6	  445.5	 6439.0	...
6091005	  757.4	  445.4	 6441.0	...
6091006	  757.6	  445.6	 6443.0	...
6091007	  757.6	  446.1	 6443.0	...
6091008	  757.5	  446.3	 6442.0	...
6091009	  757.3	  446.3	 6441.0	...
6091010	  757.2	  446.2	 6440.0	...
6091011	  757.3	  446.2	 6438.0	...
6091012	  757.0	  446.4	 6436.0	...
6091013	  756.6	  446.5	 6433.0	...
6091014	  756.3	  446.6	 6432.0	...
6091015	  756.4	  446.6	 6431.0	...
6091016	  756.5	  447.1	 6431.0	...
6091017	  756.6	  447.7	 6431.0	...
6091018	  756.8	  447.7	 6433.0	...
6091019	  757.0	  447.5	 6434.0	...
6091020	  757.2	  447.3	 6436.0	...
6091021	  757.5	  447.5	 6436.0	...
6091022	  757.8	  447.5	 6436.0	...
6091023	  758.1	  447.5	 6436.0	...
6091024	  758.1	  447.8	 6436.0	...
6091025	  758.2	  448.0	 6435.0	...
6091026	  758.0	  448.2	 6439.0	...
6091027	  757.9	  447.9	 6443.0	...
6091028	  757.9	  447.6	 6447.0	...
6091029	  758.2	  447.4	 6447.0	...
6091030	  758.9	  447.6	 6446.0	...
6091031	  759.4	  447.8	 6445.0	...
6091032	  759.7	  448.1	 6443.0	...
6091033	  759.4	  448.4	 6442.0	...
6091034	  759.1	  448.6	 6441.0	...
6091035	  758.9	  448.6	 6443.0	...
6091036	  759.2	  448.8	 6443.0	...
6091037	  759.6	  449.0	 6443.0	...
6091038	  759.7	  448.7	 6442.0	...
6091039	  759.6	  448.2	 6442.0	...
6091040	  759.6	  447.7	 6444.0	...
6091041	  759.7	  447.6	 6447.0	...
6091042	  759.8	  447.5	 6449.0	...
6091043	  759.8	  447.4	 6450.0	...
6091044	  759.8	  447.6	 6450.0	...
6091045	  759.8	  447.7	 6447.0	...
6091046	  759.8	  447.7	 6444.0	...
6091047	  759.7	  447.8	 6440.0	...
6091048	  759.7	  447.8	 6440.0	...
6091049	  759.7	  447.6	 6441.0	...
6091050	  759.7	  447.4	 6443.0	...
6091051	  760.0	  447.2	 6445.0	...
6091052	  760.2	  447.2	 6446.0	...
6091053	  760.2	  447.1	 6446.0	...
6091054	  759.8	  447.1	 6445.0	...
6091055	  759.3	  447.0	 6442.0	...
6091056	  759.0	  447.0	 6441.0	...
6091057	  759.0	  447.0	 6442.0	...
6091058	  759.0	  447.2	 6443.0	...
6091059	  759.1	  447.5	 6445.0	...
6091060	  759.1	  447.4	 6444.0	...
6091061	  758.7	  447.3	 6444.0	...
6091062	  758.3	  447.1	 6444.0	...
6091063	  757.8	  446.9	 6444.0	...
6091064	  757.8	  446.7	 6445.0	...
6091065	  757.7	  446.6	 6445.0	...
6091066	  758.2	  446.8	 6446.0	...
6091067	  758.7	  447.0	 6447.0	...
6091068	  759.2	  447.1	 6447.0	...
6091069	  759.4	  447.0	 6445.0	...
6091070	  759.7	  446.3	 6443.0	...
6091071	  759.9	  445.6	 6441.0	...
6091072	  760.3	  445.0	 6443.0	...
6091073	  760.5	  445.0	 6445.0	...
6091074	  760.3	  445.2	 6446.0	...
6091075	  759.8	  445.4	 6447.0	...
6091076	  758.8	  445.6	 6448.0	...
6091077	  758.4	  445.7	 6449.0	...
6091078	  758.0	  445.7	 6449.0	...
6091079	  757.6	  445.2	 6448.0	...
6091080	  757.3	  444.6	 6447.0	...
6091081	  757.0	  444.5	 6445.0	...
6091082	  757.0	  445.0	 6445.0	...
6091083	  757.1	  445.2	 6444.0	...
6091084	  756.7	  444.8	 6442.0	...
6091085	  756.4	  444.3	 6440.0	...
6091086	  756.2	  444.5	 6439.0	...
6091087	  756.2	  445.0	 6440.0	...
6091088	  756.6	  445.5	 6441.0	...
6091089	  756.9	  445.9	 6441.0	...
6091090	  757.3	  446.0	 6442.0	...
6091091	  757.3	  446.1	 6442.0	...
6091092	  757.2	  446.1	 6442.0	...
6091093	  757.1	  446.0	 6440.0	...
6091094	  757.2	  445.8	 6437.0	...
6091095	  757.3	  446.0	 6435.0	...
6091096	  756.0	  446.5	 6436.0	...
6091097	  754.6	  447.5	 6436.0	...
6091098	  753.4	  448.1	 6436.0	...
6091099	  753.9	  448.8	 6435.0	...
6091100	  754.3	  449.1	 6432.0	...
6091101	  754.5	  448.9	 6429.0	...
6091102	  754.4	  448.4	 6429.0	...
6091103	  754.4	  447.7	 6430.0	...
6091104	  754.9	  447.4	 6430.0	...
6091105	  755.5	  447.2	 6429.0	...
6091106	  755.0	  447.3	 6427.0	...
6091107	  754.0	  447.5	 6428.0	...
6091108	  753.1	  447.7	 6429.0	...
6091109	  753.0	  447.6	 6430.0	...
6091110	  753.0	  447.5	 6432.0	...
6091111	  753.1	  447.4	 6434.0	...
6091112	  753.4	  447.3	 6436.0	...
6091113	  753.8	  447.2	 6435.0	...
6091114	  754.1	  447.1	 6435.0	...
6091115	  754.1	  446.9	 6433.0	...
6091116	  754.1	  446.7	 6432.0	...
6091117	  754.5	  446.5	 6433.0	...
6091118	  754.9	  446.5	 6435.0	...
6091119	  756.0	  446.4	 6437.0	...
6091120	  756.6	  446.8	 6437.0	...
6091121	  757.3	  447.2	 6437.0	...
6091122	  757.4	  447.4	 6436.0	...
6091123	  757.3	  447.2	 6436.0	...
6091124	  757.2	  446.9	 6436.0	...
6091125	  757.1	  446.9	 6436.0	...
6091126	  757.1	  446.9	 6436.0	...
6091127	  756.4	  447.1	 6436.0	...
6091128	  755.7	  447.5	 6436.0	...
6091129	  755.3	  447.6	 6437.0	...
6091130	  755.6	  447.6	 6435.0	...
6091131	  755.7	  447.0	 6434.0	...
6091132	  755.5	  446.5	 6433.0	...
6091133	  755.3	  446.6	 6432.0	...
6091134	  755.3	  447.2	 6432.0	...
6091135	  755.1	  447.8	 6433.0	...
6091136	  754.8	  447.4	 6433.0	...
6091137	  754.7	  446.8	 6433.0	...
6091138	  754.7	  446.2	 6433.0	...
6091139	  754.4	  446.1	 6436.0	...
6091140	  753.9	  446.2	 6437.0	...
6091141	  753.4	  446.5	 6436.0	...
6091142	  753.5	  446.8	 6436.0	...
6091143	  753.3	  446.8	 6436.0	...
6091144	  753.2	  447.1	 6438.0	...
6091145	  753.1	  447.5	 6438.0	...
6091146	  753.1	  447.7	 6439.0	...
6091147	  753.1	  447.9	 6438.0	...
6091148	  752.4	  448.2	 6438.0	...
6091149	  751.7	  448.5	 6441.0	...
6091150	  751.0	  448.4	 6445.0	...
6091151	  751.1	  448.3	 6450.0	...
6091152	  752.3	  448.0	 6451.0	...
6091153	  753.5	  447.2	 6451.0	...
6091154	  754.7	  446.3	 6451.0	...
6091155	  754.9	  445.5	 6450.0	...
6091156	  755.3	  445.9	 6450.0	...
6091157	  755.6	  446.7	 6447.0	...
6091158	  755.8	  447.5	 6444.0	...
6091159	  755.6	  447.6	 6443.0	...
6091160	  755.3	  447.2	 6444.0	...
6091161	  755.1	  447.1	 6446.0	...
6091162	  755.1	  447.0	 6448.0	...
6091163	  755.6	  447.0	 6452.0	...
6091164	  756.0	  446.6	 6455.0	...
6091165	  756.1	  446.9	 6456.0	...
6091166	  755.7	  447.1	 6454.0	...
6091167	  755.8	  447.3	 6452.0	...
6091168	  756.3	  447.3	 6452.0	...
6091169	  756.9	  447.3	 6452.0	...
6091170	  757.0	  447.2	 6451.0	...
6091171	  757.1	  447.0	 6451.0	...
6091172	  757.0	  447.1	 6451.0	...
6091173	  756.6	  447.2	 6451.0	...
6091174	  756.3	  447.3	 6451.0	...
6091175	  756.5	  447.7	 6451.0	...
6091176	  756.8	  448.1	 6450.0	...
6091177	  756.6	  448.5	 6448.0	...
6091178	  756.1	  448.4	 6445.0	...
6091179	  755.6	  448.3	 6444.0	...
6091180	  755.4	  448.3	 6444.0	...
6091181	  755.0	  448.3	 6445.0	...
6091182	  754.7	  448.4	 6447.0	...
6091183	  754.5	  448.5	 6449.0	...
6091184	  754.2	  448.7	 6452.0	...
6091185	  753.8	  448.6	 6452.0	...
6091186	  753.2	  448.4	 6452.0	...
6091187	  753.1	  448.6	 6453.0	...
6091188	  753.0	  449.1	 6450.0	...
6091189	  753.3	  449.6	 6446.0	...
6091190	  753.4	  449.7	 6444.0	...
6091191	  753.7	  449.6	 6445.0	...
6091192	  753.9	  449.6	 6446.0	...
6091193	  754.2	  449.5	 6445.0	...
6091194	  754.3	  449.5	 6444.0	...
6091195	  754.0	  449.6	 6442.0	...
6091196	  753.5	  449.8	 6442.0	...
6091197	  753.3	  450.0	 6442.0	...
6091198	  753.7	  450.1	 6440.0	...
6091199	  754.6	  450.2	 6436.0	...
6091200	  755.5	  450.3	 6433.0	...
6091201	  756.3	  450.4	 6436.0	...
6091202	  756.7	  450.4	 6438.0	...
6091203	  756.7	  449.7	 6441.0	...
6091204	  756.8	  449.1	 6441.0	...
6091205	  757.4	  448.5	 6440.0	...
6091206	  758.0	  448.6	 6438.0	...
6091207	  758.7	  448.7	 6437.0	...
MSG	6091208 0000 _ Number Off
6091208	  759.0	  449.1	 6432.0	...
EFIX R   6090404	6091208	805	  764.5	  455.1	   6238
SSACC R  6091209
6091209	  759.2	  449.4	 6428.0	...
6091210	  759.2	  449.8	 6424.0	...
6091211	  759.0	  449.7	 6424.0	...
6091212	  758.9	  449.7	 6424.0	...
6091213	  758.2	  449.9	 6421.0	...
6091214	  757.5	  450.2	 6418.0	...
6091215	  756.9	  450.6	 6414.0	...
6091216	  757.3	  449.5	 6415.0	...
6091217	  762.1	  431.6	 6452.0	...
6091218	  769.0	  413.2	 6491.0	...
6091219	  775.4	  396.3	 6530.0	...
6091220	  774.5	  399.2	 6530.0	...
6091221	  771.6	  402.7	 6529.0	...
6091222	  769.7	  414.1	 6510.0	...
6091223	  771.4	  428.5	 6468.0	...
6091224	  774.1	  452.0	 6400.0	...
6091225	  776.8	  477.8	 6325.0	...
6091226	  779.4	  509.0	 6242.0	...
6091227	  781.9	  543.9	 6144.0	...
6091228	  784.9	  583.9	 6031.0	...
6091229	  790.1	  626.0	 5913.0	...
6091230	  796.1	  672.7	 5781.0	...
6091231	  802.1	  723.1	 5632.0	...
6091232	  806.0	  777.4	 5471.0	...
6091233	  809.3	  835.6	 5307.0	...
6091234	  812.4	  895.8	 5138.0	...
6091235	  817.9	  959.6	 4961.0	...
6091236	  824.8	 1025.8	 4782.0	...
6091237	  831.6	 1096.5	 4597.0	...
6091238	  836.7	 1171.7	 4401.0	...
6091239	  843.3	 1249.2	 4201.0	...
6091240	  849.4	 1327.8	 3997.0	...
6091241	  858.6	 1408.7	 3784.0	...
6091242	  864.0	 1494.3	 3568.0	...
6091243	  868.9	 1583.2	 3353.0	...
6091244	  873.9	 1671.5	 3145.0	...
6091245	  878.4	 1759.7	 2925.0	...
6091246	  884.4	 1851.3	 2700.0	...
6091247	  885.7	 1915.7	 2544.0	...
6091248	  887.4	 1949.5	 2469.0	...
6091249	  887.4	 1949.5	 2469.0	...
SBLINK R 6091250
6091250	   .	   .	    0.0	...
6091251	   .	   .	    0.0	...
6091252	   .	   .	    0.0	...
6091253	   .	   .	    0.0	...
6091254	   .	   .	    0.0	...
6091255	   .	   .	    0.0	...
6091256	   .	   .	    0.0	...
6091257	   .	   .	    0.0	...
6091258	   .	   .	    0.0	...
6091259	   .	   .	    0.0	...
6091260	   .	   .	    0.0	...
6091261	   .	   .	    0.0	...
6091262	   .	   .	    0.0	...
6091263	   .	   .	    0.0	...
6091264	   .	   .	    0.0	...
6091265	   .	   .	    0.0	...
6091266	   .	   .	    0.0	...
6091267	   .	   .	    0.0	...
6091268	   .	   .	    0.0	...
6091269	   .	   .	    0.0	...
6091270	   .	   .	    0.0	...
6091271	   .	   .	    0.0	...
6091272	   .	   .	    0.0	...
6091273	   .	   .	    0.0	...
6091274	   .	   .	    0.0	...
6091275	   .	   .	    0.0	...
6091276	   .	   .	    0.0	...
6091277	   .	   .	    0.0	...
6091278	   .	   .	    0.0	...
6091279	   .	   .	    0.0	...
6091280	   .	   .	    0.0	...
6091281	   .	   .	    0.0	...
6091282	   .	   .	    0.0	...
6091283	   .	   .	    0.0	...
6091284	   .	   .	    0.0	...
6091285	   .	   .	    0.0	...
6091286	   .	   .	    0.0	...
6091287	   .	   .	    0.0	...
6091288	   .	   .	    0.0	...
6091289	   .	   .	    0.0	...
6091290	   .	   .	    0.0	...
6091291	   .	   .	    0.0	...
6091292	   .	   .	    0.0	...
6091293	   .	   .	    0.0	...
6091294	   .	   .	    0.0	...
6091295	   .	   .	    0.0	...
6091296	   .	   .	    0.0	...
6091297	   .	   .	    0.0	...
6091298	   .	   .	    0.0	...
6091299	   .	   .	    0.0	...
6091300	   .	   .	    0.0	...
6091301	   .	   .	    0.0	...
6091302	   .	   .	    0.0	...
6091303	   .	   .	    0.0	...
6091304	   .	   .	    0.0	...
6091305	   .	   .	    0.0	...
6091306	   .	   .	    0.0	...
6091307	   .	   .	    0.0	...
6091308	   .	   .	    0.0	...
6091309	   .	   .	    0.0	...
6091310	   .	   .	    0.0	...
6091311	   .	   .	    0.0	...
6091312	   .	   .	    0.0	...
6091313	   .	   .	    0.0	...
6091314	   .	   .	    0.0	...
6091315	   .	   .	    0.0	...
6091316	   .	   .	    0.0	...
6091317	   .	   .	    0.0	...
6091318	   .	   .	    0.0	...
6091319	   .	   .	    0.0	...
6091320	   .	   .	    0.0	...
6091321	   .	   .	    0.0	...
6091322	   .	   .	    0.0	...
6091323	   .	   .	    0.0	...
6091324	   .	   .	    0.0	...
6091325	   .	   .	    0.0	...
6091326	   .	   .	    0.0	...
6091327	   .	   .	    0.0	...
6091328	   .	   .	    0.0	...
6091329	   .	   .	    0.0	...
6091330	   .	   .	    0.0	...
6091331	   .	   .	    0.0	...
6091332	   .	   .	    0.0	...
6091333	   .	   .	    0.0	...
6091334	   .	   .	    0.0	...
6091335	   .	   .	    0.0	...
6091336	   .	   .	    0.0	...
6091337	   .	   .	    0.0	...
6091338	   .	   .	    0.0	...
6091339	   .	   .	    0.0	...
6091340	   .	   .	    0.0	...
6091341	   .	   .	    0.0	...
6091342	   .	   .	    0.0	...
6091343	   .	   .	    0.0	...
6091344	   .	   .	    0.0	...
6091345	   .	   .	    0.0	...
6091346	   .	   .	    0.0	...
6091347	   .	   .	    0.0	...
6091348	   .	   .	    0.0	...
6091349	   .	   .	    0.0	...
6091350	   .	   .	    0.0	...
6091351	   .	   .	    0.0	...
6091352	   .	   .	    0.0	...
6091353	   .	   .	    0.0	...
6091354	   .	   .	    0.0	...
6091355	   .	   .	    0.0	...
6091356	   .	   .	    0.0	...
EBLINK R 6091250	6091356	107
6091357	  903.2	 1997.7	 2355.0	...
6091358	  903.2	 1997.7	 2355.0	...
6091359	  902.8	 1982.2	 2384.0	...
6091360	  902.5	 1952.1	 2441.0	...
6091361	  902.3	 1904.4	 2534.0	...
6091362	  902.5	 1872.3	 2598.0	...
6091363	  902.5	 1854.8	 2634.0	...
6091364	  931.2	 1761.1	 2851.0	...
6091365	  959.5	 1668.7	 3069.0	...
6091366	  959.5	 1668.7	 3069.0	...
6091367	  959.9	 1641.6	 3129.0	...
6091368	  958.2	 1602.1	 3220.0	...
6091369	  954.6	 1551.8	 3333.0	...
6091370	  948.8	 1515.5	 3416.0	...
6091371	  944.0	 1480.7	 3500.0	...
6091372	  939.5	 1444.7	 3587.0	...
6091373	  931.7	 1412.8	 3665.0	...
6091374	  924.9	 1379.7	 3739.0	...
6091375	  919.5	 1349.0	 3818.0	...
6091376	  918.9	 1314.9	 3901.0	...
6091377	  913.4	 1285.6	 3975.0	...
6091378	  907.8	 1256.5	 4044.0	...
6091379	  902.0	 1230.3	 4113.0	...
6091380	  900.6	 1203.3	 4176.0	...
6091381	  898.8	 1176.5	 4238.0	...
6091382	  893.5	 1151.7	 4296.0	...
6091383	  888.5	 1127.0	 4360.0	...
6091384	  880.4	 1106.2	 4418.0	...
6091385	  875.8	 1083.3	 4479.0	...
6091386	  869.4	 1062.3	 4537.0	...
6091387	  866.5	 1039.6	 4597.0	...
6091388	  863.0	 1019.9	 4654.0	...
6091389	  860.7	  998.2	 4713.0	...
6091390	  856.4	  978.4	 4768.0	...
6091391	  852.6	  958.2	 4827.0	...
6091392	  845.9	  942.7	 4873.0	...
6091393	  841.2	  925.6	 4925.0	...
6091394	  834.0	  910.1	 4969.0	...
6091395	  829.2	  891.8	 5022.0	...
6091396	  824.5	  875.5	 5067.0	...
6091397	  822.9	  857.7	 5114.0	...
6091398	  822.4	  840.5	 5160.0	...
6091399	  821.8	  823.4	 5209.0	...
6091400	  820.8	  807.6	 5253.0	...
6091401	  820.3	  793.4	 5294.0	...
6091402	  819.7	  776.9	 5341.0	...
6091403	  819.1	  761.1	 5386.0	...
6091404	  817.6	  744.8	 5435.0	...
6091405	  816.2	  730.9	 5472.0	...
6091406	  816.2	  715.6	 5516.0	...
6091407	  816.8	  700.6	 5557.0	...
6091408	  816.8	  686.1	 5599.0	...
6091409	  815.4	  673.4	 5634.0	...
6091410	  814.0	  661.4	 5670.0	...
6091411	  813.3	  648.4	 5706.0	...
6091412	  812.5	  636.3	 5745.0	...
6091413	  811.4	  624.2	 5774.0	...
6091414	  806.8	  616.5	 5798.0	...
6091415	  802.5	  608.7	 5823.0	...
6091416	  798.2	  598.2	 5861.0	...
MSG	6091417 0000 _ Number On
6091417	  797.2	  586.7	 5896.0	...
6091418	  795.3	  576.2	 5929.0	...
6091419	  793.7	  569.7	 5949.0	...
6091420	  791.8	  559.8	 5980.0	...
6091421	  791.1	  550.9	 6004.0	...
6091422	  790.0	  542.1	 6028.0	...
6091423	  789.0	  535.2	 6048.0	...
6091424	  788.8	  528.3	 6067.0	...
6091425	  788.7	  520.7	 6090.0	...
6091426	  788.7	  514.0	 6109.0	...
6091427	  787.9	  507.4	 6133.0	...
6091428	  787.0	  500.1	 6155.0	...
6091429	  786.3	  493.5	 6175.0	...
6091430	  785.2	  485.6	 6197.0	...
6091431	  784.3	  480.0	 6216.0	...
6091432	  783.2	  473.0	 6236.0	...
6091433	  782.2	  465.9	 6253.0	...
6091434	  781.3	  458.1	 6269.0	...
6091435	  782.1	  452.4	 6284.0	...
6091436	  782.9	  446.8	 6296.0	...
6091437	  784.1	  443.1	 6309.0	...
6091438	  783.7	  437.1	 6322.0	...
6091439	  783.5	  431.7	 6338.0	...
6091440	  783.1	  425.3	 6356.0	...
6091441	  782.6	  419.5	 6371.0	...
6091442	  781.0	  415.2	 6385.0	...
6091443	  779.2	  410.6	 6396.0	...
6091444	  777.7	  407.3	 6404.0	...
ESACC R  6091209	6091444	236	  759.2	  449.4	  777.7	  407.3	   0.97	   1443
SFIX R   6091445
6091445	  776.6	  401.9	 6412.0	...
6091446	  775.7	  398.3	 6420.0	...
6091447	  776.1	  394.3	 6431.0	...
6091448	  776.9	  390.7	 6443.0	...
6091449	  777.6	  388.1	 6453.0	...
6091450	  778.0	  387.5	 6456.0	...
6091451	  779.3	  387.4	 6455.0	...
6091452	  781.5	  386.2	 6459.0	...
6091453	  782.6	  382.4	 6467.0	...
6091454	  783.5	  379.7	 6474.0	...
6091455	  783.8	  377.1	 6481.0	...
6091456	  784.9	  377.1	 6483.0	...
6091457	  785.8	  376.6	 6484.0	...
6091458	  788.3	  375.7	 6481.0	...
6091459	  790.9	  374.5	 6480.0	...
6091460	  793.0	  373.9	 6482.0	...
6091461	  793.5	  373.6	 6483.0	...
6091462	  793.5	  373.8	 6483.0	...
6091463	  793.7	  375.2	 6482.0	...
6091464	  793.6	  376.5	 6480.0	...
6091465	  793.4	  377.6	 6479.0	...
6091466	  794.2	  375.2	 6481.0	...
6091467	  795.2	  371.6	 6490.0	...
6091468	  796.2	  368.1	 6499.0	...
6091469	  796.1	  366.9	 6500.0	...
6091470	  795.5	  367.1	 6494.0	...
6091471	  793.9	  368.7	 6485.0	...
EFIX R   6091445	6091471	27	  787.2	  379.5	   6471
SSACC R  6091472
6091472	  790.9	  371.5	 6473.0	...
6091473	  788.4	  374.1	 6466.0	...
6091474	  789.4	  371.4	 6470.0	...
6091475	  791.9	  367.3	 6479.0	...
6091476	  793.8	  363.5	 6486.0	...
6091477	  793.3	  363.7	 6478.0	...
6091478	  793.9	  363.6	 6469.0	...
6091479	  795.0	  363.3	 6463.0	...
6091480	  792.4	  366.2	 6453.0	...
6091481	  784.0	  388.6	 6402.0	...
6091482	  775.6	  411.3	 6351.0	...
6091483	  770.8	  430.7	 6308.0	...
6091484	  770.6	  431.6	 6308.0	...
6091485	  770.4	  433.4	 6307.0	...
6091486	  770.3	  435.4	 6305.0	...
6091487	  769.7	  436.4	 6303.0	...
6091488	  768.9	  436.8	 6299.0	...
6091489	  768.3	  437.7	 6298.0	...
6091490	  768.5	  438.7	 6296.0	...
ESACC R  6091472	6091490	19	  790.9	  371.5	  768.5	  438.7	   1.48	    197
SFIX R   6091491
6091491	  768.7	  439.6	 6297.0	...
6091492	  768.9	  440.3	 6297.0	...
6091493	  768.8	  441.3	 6297.0	...
6091494	  768.8	  442.1	 6296.0	...
6091495	  768.9	  443.0	 6294.0	...
6091496	  769.0	  443.4	 6292.0	...
6091497	  769.1	  443.8	 6292.0	...
6091498	  769.0	  443.8	 6292.0	...
6091499	  768.9	  443.8	 6291.0	...
6091500	  768.9	  443.7	 6288.0	...
6091501	  768.8	  443.6	 6286.0	...
6091502	  768.9	  444.1	 6285.0	...
6091503	  768.9	  444.7	 6283.0	...
6091504	  769.0	  445.3	 6280.0	...
6091505	  769.1	  445.9	 6278.0	...
6091506	  769.2	  446.4	 6280.0	...
6091507	  769.2	  447.2	 6281.0	...
6091508	  769.2	  447.5	 6282.0	...
6091509	  769.2	  447.8	 6282.0	...
6091510	  769.3	  447.9	 6282.0	...
6091511	  769.3	  447.6	 6284.0	...
6091512	  769.4	  447.5	 6285.0	...
6091513	  769.4	  447.4	 6283.0	...
6091514	  769.4	  447.7	 6281.0	...
6091515	  769.8	  447.8	 6279.0	...
6091516	  770.2	  447.9	 6279.0	...
6091517	  770.4	  446.9	 6278.0	...
6091518	  770.2	  445.9	 6278.0	...
6091519	  769.8	  445.5	 6276.0	...
6091520	  769.8	  446.5	 6275.0	...
6091521	  769.7	  447.5	 6271.0	...
6091522	  770.1	  447.8	 6269.0	...
6091523	  770.2	  447.5	 6265.0	...
6091524	  769.7	  447.1	 6260.0	...
6091525	  769.2	  447.1	 6255.0	...
6091526	  768.8	  446.9	 6253.0	...
6091527	  768.9	  446.8	 6254.0	...
6091528	  769.0	  446.7	 6255.0	...
6091529	  769.1	  446.7	 6254.0	...
6091530	  769.1	  446.7	 6253.0	...
6091531	  769.2	  446.6	 6252.0	...
6091532	  769.3	  446.5	 6254.0	...
6091533	  769.5	  446.5	 6255.0	...
6091534	  769.1	  447.2	 6257.0	...
6091535	  768.5	  447.8	 6257.0	...
6091536	  768.0	  448.1	 6257.0	...
6091537	  767.9	  447.9	 6258.0	...
6091538	  767.8	  447.1	 6257.0	...
6091539	  767.5	  446.5	 6256.0	...
6091540	  767.1	  445.8	 6255.0	...
6091541	  766.8	  445.6	 6254.0	...
6091542	  766.7	  445.3	 6253.0	...
6091543	  766.8	  445.3	 6253.0	...
6091544	  767.0	  445.1	 6253.0	...
6091545	  767.2	  444.9	 6254.0	...
6091546	  767.4	  444.8	 6254.0	...
6091547	  767.6	  444.7	 6257.0	...
6091548	  767.7	  444.6	 6259.0	...
6091549	  767.6	  444.5	 6261.0	...
6091550	  767.7	  444.5	 6261.0	...
6091551	  767.9	  444.6	 6261.0	...
6091552	  768.1	  445.0	 6260.0	...
6091553	  768.0	  445.3	 6259.0	...
6091554	  767.8	  445.5	 6259.0	...
6091555	  767.4	  445.6	 6261.0	...
6091556	  767.1	  445.8	 6260.0	...
6091557	  766.7	  446.0	 6256.0	...
6091558	  766.5	  445.8	 6252.0	...
6091559	  766.3	  445.8	 6255.0	...
6091560	  766.4	  445.6	 6257.0	...
6091561	  766.4	  445.7	 6258.0	...
6091562	  766.6	  445.7	 6256.0	...
6091563	  766.8	  445.9	 6253.0	...
6091564	  767.0	  446.3	 6253.0	...
6091565	  766.9	  446.7	 6253.0	...
6091566	  766.7	  447.0	 6255.0	...
6091567	  766.5	  446.7	 6256.0	...
6091568	  766.4	  446.2	 6258.0	...
6091569	  766.4	  446.2	 6259.0	...
6091570	  766.4	  446.7	 6255.0	...
6091571	  766.3	  446.7	 6251.0	...
6091572	  766.1	  446.2	 6249.0	...
6091573	  765.7	  446.1	 6251.0	...
6091574	  765.6	  446.5	 6254.0	...
6091575	  765.4	  447.0	 6255.0	...
6091576	  765.4	  447.1	 6254.0	...
6091577	  765.6	  447.1	 6251.0	...
6091578	  765.7	  447.5	 6249.0	...
6091579	  765.9	  447.9	 6250.0	...
6091580	  766.3	  447.7	 6251.0	...
6091581	  766.8	  447.1	 6251.0	...
6091582	  767.3	  446.5	 6252.0	...
6091583	  766.9	  446.5	 6252.0	...
6091584	  766.5	  446.6	 6251.0	...
6091585	  766.2	  446.5	 6249.0	...
6091586	  766.2	  446.3	 6248.0	...
6091587	  766.6	  447.0	 6248.0	...
6091588	  766.9	  447.9	 6249.0	...
6091589	  767.2	  448.8	 6249.0	...
6091590	  767.2	  448.7	 6249.0	...
6091591	  767.3	  448.6	 6249.0	...
6091592	  767.4	  448.5	 6248.0	...
6091593	  767.4	  448.6	 6247.0	...
6091594	  767.4	  448.7	 6245.0	...
6091595	  767.4	  448.9	 6243.0	...
6091596	  767.3	  449.0	 6243.0	...
6091597	  767.3	  449.2	 6244.0	...
6091598	  767.2	  449.2	 6245.0	...
6091599	  767.3	  449.4	 6246.0	...
6091600	  767.7	  449.5	 6247.0	...
6091601	  769.0	  448.8	 6247.0	...
6091602	  770.3	  447.9	 6249.0	...
6091603	  771.2	  447.1	 6250.0	...
6091604	  771.0	  447.2	 6250.0	...
6091605	  770.8	  447.3	 6250.0	...
6091606	  770.6	  447.4	 6249.0	...
6091607	  770.8	  447.6	 6248.0	...
6091608	  770.9	  447.9	 6246.0	...
6091609	  771.0	  447.7	 6245.0	...
6091610	  770.6	  447.3	 6245.0	...
6091611	  770.2	  447.6	 6245.0	...
6091612	  770.0	  448.3	 6245.0	...
6091613	  770.2	  448.9	 6243.0	...
6091614	  770.4	  449.0	 6242.0	...
6091615	  770.4	  449.0	 6241.0	...
6091616	  770.4	  449.2	 6240.0	...
6091617	  770.6	  449.5	 6239.0	...
6091618	  770.9	  449.8	 6238.0	...
6091619	  771.4	  449.9	 6238.0	...
6091620	  771.9	  449.8	 6237.0	...
6091621	  772.2	  449.7	 6236.0	...
6091622	  772.4	  449.5	 6236.0	...
6091623	  772.5	  449.4	 6236.0	...
6091624	  772.4	  449.3	 6236.0	...
6091625	  772.3	  449.2	 6236.0	...
6091626	  771.7	  449.2	 6236.0	...
6091627	  771.3	  449.4	 6234.0	...
6091628	  770.9	  449.6	 6234.0	...
6091629	  771.1	  449.6	 6235.0	...
6091630	  771.1	  449.6	 6238.0	...
6091631	  771.2	  449.5	 6240.0	...
6091632	  771.4	  449.5	 6240.0	...
6091633	  771.5	  449.5	 6241.0	...
6091634	  771.6	  449.5	 6241.0	...
6091635	  771.9	  449.6	 6241.0	...
6091636	  772.2	  449.5	 6241.0	...
6091637	  772.5	  449.3	 6240.0	...
6091638	  772.5	  449.2	 6240.0	...
6091639	  772.6	  449.0	 6240.0	...
6091640	  772.8	  448.8	 6240.0	...
6091641	  773.0	  449.1	 6239.0	...
6091642	  773.0	  449.4	 6239.0	...
6091643	  772.9	  450.2	 6239.0	...
6091644	  772.8	  450.3	 6240.0	...
6091645	  772.8	  450.3	 6242.0	...
6091646	  772.8	  450.1	 6243.0	...
6091647	  772.8	  450.3	 6244.0	...
6091648	  773.3	  450.8	 6244.0	...
6091649	  773.7	  451.1	 6244.0	...
6091650	  773.9	  451.3	 6243.0	...
6091651	  773.9	  451.4	 6242.0	...
6091652	  773.5	  451.5	 6243.0	...
6091653	  773.4	  451.9	 6243.0	...
6091654	  773.3	  452.3	 6244.0	...
6091655	  773.7	  452.4	 6242.0	...
6091656	  773.8	  451.9	 6240.0	...
6091657	  773.8	  451.5	 6242.0	...
6091658	  773.3	  451.3	 6245.0	...
6091659	  773.1	  451.4	 6248.0	...
6091660	  772.8	  451.4	 6248.0	...
6091661	  772.7	  452.1	 6246.0	...
6091662	  772.6	  452.8	 6246.0	...
6091663	  772.7	  453.6	 6248.0	...
6091664	  772.8	  453.7	 6252.0	...
6091665	  773.0	  453.7	 6256.0	...
6091666	  772.9	  453.7	 6256.0	...
6091667	  772.9	  453.5	 6257.0	...
6091668	  772.8	  453.3	 6257.0	...
6091669	  772.4	  453.2	 6256.0	...
6091670	  772.1	  453.2	 6255.0	...
6091671	  771.9	  453.3	 6254.0	...
6091672	  771.8	  453.4	 6255.0	...
6091673	  771.7	  453.3	 6257.0	...
6091674	  771.6	  453.3	 6261.0	...
6091675	  771.5	  453.7	 6264.0	...
6091676	  771.1	  454.2	 6266.0	...
6091677	  770.8	  454.6	 6266.0	...
6091678	  770.4	  454.6	 6265.0	...
6091679	  770.4	  454.5	 6264.0	...
6091680	  770.5	  454.6	 6264.0	...
6091681	  770.3	  454.8	 6265.0	...
6091682	  770.2	  455.5	 6266.0	...
6091683	  770.2	  456.1	 6266.0	...
6091684	  770.0	  456.7	 6266.0	...
6091685	  769.6	  456.8	 6266.0	...
6091686	  769.3	  456.9	 6266.0	...
6091687	  768.9	  457.4	 6264.0	...
6091688	  768.7	  458.0	 6262.0	...
6091689	  768.6	  458.6	 6261.0	...
6091690	  768.7	  459.1	 6261.0	...
6091691	  768.6	  459.6	 6262.0	...
6091692	  768.2	  459.6	 6265.0	...
6091693	  767.6	  459.2	 6269.0	...
6091694	  767.7	  458.6	 6272.0	...
6091695	  768.0	  458.4	 6272.0	...
6091696	  768.4	  458.2	 6272.0	...
6091697	  768.3	  458.1	 6273.0	...
6091698	  768.1	  458.0	 6274.0	...
6091699	  767.8	  458.1	 6274.0	...
6091700	  767.6	  458.1	 6274.0	...
6091701	  767.6	  458.1	 6275.0	...
6091702	  767.6	  458.1	 6275.0	...
6091703	  767.4	  458.1	 6274.0	...
6091704	  767.2	  458.1	 6277.0	...
6091705	  767.3	  458.2	 6281.0	...
6091706	  767.5	  458.3	 6282.0	...
6091707	  767.8	  458.4	 6279.0	...
6091708	  767.9	  458.4	 6278.0	...
6091709	  767.7	  458.9	 6278.0	...
6091710	  767.3	  459.3	 6278.0	...
6091711	  766.8	  459.3	 6279.0	...
6091712	  766.6	  458.9	 6281.0	...
6091713	  766.5	  458.3	 6283.0	...
6091714	  766.3	  458.1	 6284.0	...
6091715	  766.2	  458.2	 6282.0	...
6091716	  766.6	  458.2	 6281.0	...
6091717	  767.0	  458.1	 6280.0	...
6091718	  766.9	  457.8	 6281.0	...
6091719	  766.3	  457.6	 6282.0	...
MSG	6091720 0000 _ Number Off
6091720	  766.0	  457.6	 6282.0	...
6091721	  766.6	  457.5	 6282.0	...
6091722	  767.0	  457.5	 6282.0	...
6091723	  767.1	  457.7	 6282.0	...
6091724	  767.0	  457.9	 6282.0	...
6091725	  767.1	  458.1	 6285.0	...
6091726	  766.9	  457.5	 6286.0	...
6091727	  766.7	  456.8	 6288.0	...
6091728	  767.5	  456.0	 6289.0	...
6091729	  768.6	  455.9	 6291.0	...
6091730	  769.7	  455.8	 6292.0	...
6091731	  769.8	  455.9	 6291.0	...
6091732	  769.5	  456.1	 6290.0	...
6091733	  769.2	  456.4	 6289.0	...
6091734	  768.9	  456.7	 6290.0	...
6091735	  768.6	  456.8	 6292.0	...
6091736	  768.3	  456.5	 6293.0	...
6091737	  767.9	  456.3	 6292.0	...
6091738	  768.2	  456.0	 6294.0	...
6091739	  768.6	  455.9	 6295.0	...
6091740	  768.5	  455.9	 6296.0	...
6091741	  768.1	  455.6	 6296.0	...
6091742	  767.7	  455.1	 6296.0	...
6091743	  767.6	  454.5	 6295.0	...
6091744	  767.5	  454.4	 6295.0	...
6091745	  767.4	  454.5	 6295.0	...
6091746	  767.3	  454.5	 6298.0	...
6091747	  767.3	  454.7	 6302.0	...
6091748	  767.3	  454.9	 6302.0	...
6091749	  767.2	  455.4	 6298.0	...
6091750	  767.0	  455.6	 6295.0	...
6091751	  766.8	  455.4	 6298.0	...
6091752	  766.7	  454.6	 6303.0	...
6091753	  766.7	  453.7	 6307.0	...
6091754	  766.8	  453.3	 6308.0	...
6091755	  766.9	  453.1	 6310.0	...
6091756	  767.0	  452.8	 6312.0	...
6091757	  767.0	  452.6	 6315.0	...
6091758	  767.1	  452.5	 6316.0	...
6091759	  767.1	  452.3	 6317.0	...
6091760	  766.9	  452.2	 6318.0	...
6091761	  766.6	  452.0	 6319.0	...
6091762	  766.2	  452.0	 6318.0	...
6091763	  766.0	  451.9	 6317.0	...
6091764	  766.6	  451.1	 6319.0	...
6091765	  767.3	  450.4	 6323.0	...
6091766	  767.9	  449.6	 6328.0	...
6091767	  767.8	  449.5	 6330.0	...
6091768	  767.5	  449.3	 6330.0	...
6091769	  767.0	  449.1	 6330.0	...
6091770	  766.5	  448.6	 6328.0	...
6091771	  766.3	  448.2	 6326.0	...
6091772	  766.3	  447.8	 6325.0	...
6091773	  766.9	  447.7	 6325.0	...
6091774	  767.7	  447.2	 6328.0	...
6091775	  768.4	  446.8	 6332.0	...
6091776	  768.5	  446.3	 6335.0	...
6091777	  768.2	  446.1	 6336.0	...
6091778	  768.0	  445.9	 6337.0	...
6091779	  767.8	  445.8	 6340.0	...
6091780	  767.9	  445.7	 6342.0	...
6091781	  768.0	  445.5	 6342.0	...
6091782	  768.0	  445.1	 6344.0	...
6091783	  767.7	  444.4	 6347.0	...
6091784	  767.5	  443.7	 6349.0	...
6091785	  767.5	  443.1	 6350.0	...
6091786	  767.9	  443.1	 6352.0	...
6091787	  768.3	  443.1	 6354.0	...
6091788	  768.2	  442.7	 6356.0	...
6091789	  768.2	  442.2	 6357.0	...
6091790	  768.0	  441.9	 6359.0	...
6091791	  767.8	  442.2	 6359.0	...
6091792	  767.6	  442.6	 6359.0	...
6091793	  767.7	  442.6	 6357.0	...
6091794	  767.8	  442.6	 6355.0	...
6091795	  767.8	  441.9	 6359.0	...
6091796	  767.8	  441.3	 6365.0	...
6091797	  767.9	  440.9	 6368.0	...
6091798	  768.1	  441.1	 6365.0	...
6091799	  768.2	  441.2	 6362.0	...
6091800	  768.1	  440.4	 6364.0	...
6091801	  768.0	  439.6	 6365.0	...
6091802	  767.6	  438.9	 6366.0	...
6091803	  767.3	  439.1	 6365.0	...
6091804	  767.5	  439.1	 6366.0	...
6091805	  767.9	  439.1	 6367.0	...
6091806	  768.4	  439.2	 6368.0	...
6091807	  767.9	  439.4	 6369.0	...
6091808	  767.4	  439.4	 6370.0	...
6091809	  766.9	  439.2	 6371.0	...
6091810	  766.9	  439.2	 6373.0	...
6091811	  767.0	  439.2	 6375.0	...
6091812	  767.0	  439.4	 6377.0	...
6091813	  767.1	  439.7	 6377.0	...
6091814	  766.5	  440.1	 6377.0	...
6091815	  765.9	  440.6	 6377.0	...
6091816	  765.2	  441.0	 6376.0	...
6091817	  765.3	  440.4	 6380.0	...
6091818	  765.3	  439.5	 6384.0	...
6091819	  765.5	  439.7	 6386.0	...
6091820	  765.7	  440.7	 6384.0	...
6091821	  765.8	  441.8	 6383.0	...
6091822	  765.7	  441.5	 6384.0	...
6091823	  765.5	  441.2	 6390.0	...
6091824	  765.4	  441.1	 6395.0	...
6091825	  765.4	  441.1	 6399.0	...
6091826	  765.4	  441.2	 6399.0	...
6091827	  765.2	  441.0	 6398.0	...
6091828	  765.0	  440.8	 6398.0	...
6091829	  764.9	  440.9	 6397.0	...
6091830	  764.9	  441.2	 6398.0	...
6091831	  764.8	  441.6	 6400.0	...
6091832	  764.7	  442.0	 6404.0	...
6091833	  764.6	  442.3	 6406.0	...
6091834	  764.6	  442.3	 6408.0	...
6091835	  764.5	  442.3	 6408.0	...
6091836	  764.9	  442.5	 6408.0	...
6091837	  765.3	  442.6	 6411.0	...
6091838	  765.9	  442.4	 6417.0	...
6091839	  766.1	  442.1	 6424.0	...
6091840	  765.8	  441.4	 6427.0	...
6091841	  765.2	  440.9	 6428.0	...
6091842	  764.8	  441.0	 6429.0	...
6091843	  765.0	  441.4	 6429.0	...
6091844	  765.2	  441.7	 6430.0	...
6091845	  765.6	  441.7	 6430.0	...
6091846	  766.1	  441.8	 6429.0	...
6091847	  766.7	  442.0	 6429.0	...
6091848	  767.0	  442.4	 6429.0	...
6091849	  767.2	  442.6	 6430.0	...
6091850	  767.1	  442.0	 6432.0	...
6091851	  767.2	  441.2	 6434.0	...
6091852	  767.5	  440.6	 6435.0	...
6091853	  767.9	  440.8	 6435.0	...
6091854	  767.8	  440.9	 6435.0	...
6091855	  767.7	  440.6	 6437.0	...
6091856	  767.6	  439.7	 6443.0	...
6091857	  767.5	  439.0	 6448.0	...
6091858	  767.5	  438.3	 6453.0	...
6091859	  767.6	  438.3	 6454.0	...
6091860	  767.6	  438.3	 6455.0	...
6091861	  767.4	  438.3	 6455.0	...
6091862	  766.9	  438.5	 6455.0	...
6091863	  766.5	  438.8	 6454.0	...
6091864	  766.1	  439.2	 6454.0	...
6091865	  766.7	  439.2	 6453.0	...
6091866	  767.5	  439.2	 6454.0	...
6091867	  768.1	  438.4	 6454.0	...
6091868	  768.2	  437.7	 6454.0	...
6091869	  768.3	  437.2	 6454.0	...
6091870	  767.6	  437.6	 6455.0	...
6091871	  766.8	  437.9	 6456.0	...
6091872	  766.1	  437.9	 6457.0	...
6091873	  766.3	  437.9	 6459.0	...
6091874	  766.4	  438.0	 6463.0	...
6091875	  766.3	  438.1	 6465.0	...
6091876	  766.1	  438.0	 6466.0	...
6091877	  765.9	  437.7	 6468.0	...
6091878	  766.2	  437.4	 6470.0	...
6091879	  766.6	  437.3	 6471.0	...
6091880	  767.1	  437.3	 6471.0	...
6091881	  767.1	  437.0	 6472.0	...
6091882	  767.1	  437.1	 6473.0	...
6091883	  767.2	  437.0	 6475.0	...
6091884	  767.2	  437.0	 6475.0	...
6091885	  767.3	  436.6	 6475.0	...
6091886	  767.4	  436.6	 6474.0	...
6091887	  767.8	  436.7	 6473.0	...
6091888	  768.1	  437.1	 6477.0	...
6091889	  767.9	  437.3	 6481.0	...
6091890	  767.4	  437.4	 6483.0	...
6091891	  767.0	  436.9	 6481.0	...
6091892	  767.1	  436.3	 6476.0	...
6091893	  767.1	  435.6	 6474.0	...
6091894	  767.0	  435.4	 6472.0	...
6091895	  766.9	  435.3	 6472.0	...
6091896	  766.9	  435.6	 6473.0	...
6091897	  767.2	  435.8	 6474.0	...
6091898	  768.1	  435.7	 6480.0	...
6091899	  768.6	  435.5	 6487.0	...
6091900	  769.0	  435.2	 6493.0	...
6091901	  768.9	  434.9	 6493.0	...
6091902	  769.2	  434.8	 6493.0	...
6091903	  769.7	  434.8	 6492.0	...
6091904	  770.1	  434.8	 6493.0	...
6091905	  770.7	  434.7	 6495.0	...
6091906	  771.2	  434.5	 6498.0	...
6091907	  771.8	  434.3	 6500.0	...
6091908	  771.6	  434.1	 6505.0	...
6091909	  771.3	  434.0	 6508.0	...
6091910	  771.0	  434.1	 6512.0	...
6091911	  770.8	  434.2	 6513.0	...
6091912	  770.8	  434.1	 6515.0	...
6091913	  770.9	  434.0	 6518.0	...
6091914	  771.2	  433.8	 6521.0	...
6091915	  771.5	  434.1	 6522.0	...
6091916	  771.8	  434.6	 6523.0	...
6091917	  772.0	  435.1	 6523.0	...
6091918	  771.8	  434.9	 6523.0	...
6091919	  771.5	  434.5	 6523.0	...
6091920	  771.5	  434.3	 6523.0	...
6091921	  771.9	  434.6	 6523.0	...
6091922	  772.4	  435.1	 6525.0	...
6091923	  772.6	  435.2	 6528.0	...
6091924	  772.9	  435.2	 6533.0	...
6091925	  773.0	  434.8	 6536.0	...
6091926	  773.1	  434.5	 6536.0	...
6091927	  773.5	  434.3	 6535.0	...
6091928	  773.7	  433.9	 6534.0	...
6091929	  774.0	  433.6	 6535.0	...
6091930	  774.0	  433.6	 6535.0	...
6091931	  774.1	  433.8	 6534.0	...
MSG	6091932 0000 _ Number On
6091932	  774.3	  434.1	 6532.0	...
6091933	  774.3	  434.1	 6533.0	...
6091934	  774.0	  433.4	 6541.0	...
6091935	  773.8	  432.7	 6548.0	...
6091936	  774.0	  431.8	 6551.0	...
6091937	  774.5	  431.6	 6549.0	...
6091938	  775.1	  431.8	 6550.0	...
6091939	  775.3	  432.8	 6553.0	...
6091940	  775.8	  433.8	 6554.0	...
6091941	  776.1	  434.5	 6552.0	...
6091942	  776.5	  434.6	 6552.0	...
6091943	  776.5	  434.5	 6555.0	...
6091944	  776.5	  434.4	 6559.0	...
6091945	  776.9	  434.3	 6565.0	...
6091946	  777.2	  434.2	 6569.0	...
6091947	  776.9	  434.1	 6572.0	...
6091948	  776.2	  434.0	 6572.0	...
6091949	  776.0	  433.9	 6571.0	...
6091950	  776.6	  434.0	 6570.0	...
6091951	  776.3	  434.2	 6569.0	...
6091952	  775.5	  434.4	 6570.0	...
6091953	  774.6	  434.5	 6572.0	...
6091954	  774.6	  434.1	 6573.0	...
6091955	  774.5	  433.7	 6572.0	...
6091956	  774.4	  433.4	 6570.0	...
6091957	  774.6	  433.2	 6575.0	...
6091958	  775.0	  433.1	 6581.0	...
6091959	  775.7	  433.6	 6587.0	...
6091960	  776.0	  434.3	 6587.0	...
6091961	  776.2	  435.0	 6584.0	...
6091962	  776.1	  435.0	 6582.0	...
6091963	  776.2	  435.0	 6582.0	...
6091964	  776.3	  434.8	 6585.0	...
6091965	  776.3	  434.6	 6587.0	...
6091966	  776.2	  434.3	 6586.0	...
6091967	  776.1	  434.3	 6589.0	...
6091968	  776.1	  434.2	 6592.0	...
6091969	  776.1	  434.1	 6595.0	...
6091970	  776.2	  434.2	 6594.0	...
6091971	  776.3	  434.0	 6594.0	...
6091972	  776.0	  433.9	 6595.0	...
6091973	  775.8	  434.2	 6595.0	...
6091974	  775.7	  434.7	 6596.0	...
6091975	  776.2	  435.6	 6596.0	...
6091976	  776.5	  435.8	 6596.0	...
6091977	  776.7	  436.1	 6596.0	...
6091978	  776.8	  436.7	 6597.0	...
6091979	  776.9	  437.4	 6599.0	...
6091980	  776.9	  438.0	 6600.0	...
6091981	  776.9	  437.8	 6600.0	...
6091982	  776.9	  437.7	 6600.0	...
6091983	  776.6	  437.7	 6600.0	...
6091984	  776.4	  437.7	 6600.0	...
6091985	  776.3	  437.7	 6601.0	...
6091986	  777.0	  437.7	 6601.0	...
6091987	  777.7	  437.6	 6605.0	...
6091988	  778.3	  437.4	 6609.0	...
6091989	  778.3	  437.0	 6612.0	...
6091990	  777.9	  436.7	 6611.0	...
6091991	  777.6	  436.4	 6610.0	...
6091992	  777.5	  436.4	 6612.0	...
6091993	  777.7	  436.2	 6614.0	...
6091994	  777.1	  436.2	 6617.0	...
6091995	  776.5	  436.2	 6616.0	...
6091996	  775.8	  436.3	 6615.0	...
6091997	  775.8	  436.3	 6614.0	...
6091998	  776.3	  436.2	 6615.0	...
6091999	  777.3	  436.0	 6618.0	...
6092000	  778.2	  435.8	 6622.0	...
6092001	  778.5	  435.8	 6625.0	...
6092002	  778.4	  435.8	 6627.0	...
6092003	  778.5	  435.3	 6627.0	...
6092004	  778.6	  434.8	 6627.0	...
6092005	  778.6	  434.5	 6626.0	...
6092006	  778.8	  434.6	 6626.0	...
6092007	  779.0	  434.2	 6631.0	...
6092008	  778.5	  434.0	 6636.0	...
6092009	  778.1	  434.1	 6637.0	...
6092010	  777.7	  434.7	 6633.0	...
6092011	  777.7	  434.9	 6632.0	...
6092012	  777.7	  435.0	 6635.0	...
6092013	  778.4	  435.0	 6639.0	...
6092014	  779.0	  435.0	 6641.0	...
6092015	  779.2	  435.0	 6645.0	...
6092016	  778.8	  435.0	 6649.0	...
6092017	  778.1	  434.8	 6649.0	...
6092018	  777.9	  434.4	 6649.0	...
6092019	  777.7	  434.2	 6648.0	...
6092020	  777.9	  434.0	 6649.0	...
6092021	  778.1	  434.3	 6649.0	...
6092022	  778.4	  434.3	 6653.0	...
6092023	  778.5	  434.4	 6657.0	...
6092024	  778.3	  434.1	 6661.0	...
6092025	  778.1	  433.9	 6662.0	...
6092026	  777.6	  433.7	 6659.0	...
6092027	  777.3	  433.8	 6656.0	...
6092028	  777.2	  434.4	 6654.0	...
6092029	  777.3	  434.8	 6656.0	...
6092030	  777.2	  435.2	 6663.0	...
6092031	  777.1	  435.1	 6667.0	...
6092032	  777.0	  435.1	 6671.0	...
6092033	  777.0	  435.1	 6672.0	...
6092034	  776.7	  435.1	 6674.0	...
6092035	  776.4	  435.5	 6675.0	...
6092036	  776.4	  435.8	 6676.0	...
6092037	  777.1	  436.4	 6679.0	...
6092038	  778.0	  436.6	 6681.0	...
6092039	  778.5	  436.0	 6684.0	...
6092040	  778.2	  435.3	 6683.0	...
6092041	  777.8	  434.5	 6682.0	...
6092042	  777.4	  434.6	 6685.0	...
6092043	  777.4	  434.8	 6689.0	...
6092044	  777.6	  434.9	 6693.0	...
6092045	  777.8	  434.4	 6693.0	...
6092046	  777.9	  433.9	 6694.0	...
6092047	  778.2	  433.5	 6695.0	...
6092048	  778.3	  433.7	 6695.0	...
6092049	  778.5	  433.8	 6694.0	...
6092050	  778.5	  433.9	 6695.0	...
6092051	  778.6	  433.9	 6696.0	...
6092052	  778.8	  433.9	 6699.0	...
6092053	  779.0	  433.8	 6700.0	...
6092054	  779.0	  433.6	 6701.0	...
6092055	  779.2	  433.6	 6703.0	...
6092056	  779.3	  433.7	 6704.0	...
6092057	  778.8	  433.4	 6705.0	...
6092058	  778.2	  432.2	 6706.0	...
6092059	  778.1	  430.9	 6709.0	...
6092060	  778.5	  430.1	 6711.0	...
6092061	  779.0	  430.2	 6713.0	...
6092062	  779.0	  430.6	 6713.0	...
6092063	  779.2	  430.8	 6710.0	...
6092064	  779.5	  430.9	 6707.0	...
6092065	  780.0	  430.7	 6704.0	...
6092066	  780.1	  430.1	 6709.0	...
6092067	  780.1	  429.6	 6713.0	...
6092068	  780.1	  429.6	 6719.0	...
6092069	  780.1	  430.0	 6720.0	...
6092070	  780.1	  430.6	 6721.0	...
6092071	  779.6	  431.0	 6720.0	...
6092072	  779.0	  431.3	 6720.0	...
6092073	  778.4	  431.6	 6720.0	...
6092074	  778.6	  431.5	 6722.0	...
6092075	  778.8	  431.5	 6723.0	...
6092076	  778.8	  431.4	 6723.0	...
6092077	  778.5	  430.9	 6722.0	...
6092078	  778.3	  430.0	 6722.0	...
6092079	  778.3	  429.2	 6720.0	...
6092080	  778.9	  428.7	 6717.0	...
6092081	  779.4	  428.4	 6714.0	...
6092082	  779.7	  428.2	 6714.0	...
6092083	  779.6	  428.1	 6720.0	...
6092084	  778.9	  428.3	 6726.0	...
6092085	  778.3	  428.5	 6725.0	...
6092086	  777.7	  428.8	 6720.0	...
6092087	  777.7	  429.0	 6719.0	...
6092088	  777.7	  429.2	 6724.0	...
6092089	  777.7	  429.2	 6729.0	...
6092090	  777.6	  428.9	 6731.0	...
6092091	  777.4	  428.6	 6732.0	...
6092092	  777.1	  428.7	 6733.0	...
6092093	  777.0	  429.2	 6734.0	...
6092094	  777.4	  429.6	 6736.0	...
6092095	  778.0	  429.6	 6738.0	...
6092096	  778.6	  429.4	 6738.0	...
6092097	  778.6	  429.6	 6736.0	...
6092098	  778.5	  430.0	 6736.0	...
6092099	  778.7	  430.3	 6737.0	...
6092100	  778.8	  430.1	 6739.0	...
6092101	  778.7	  429.9	 6741.0	...
6092102	  778.4	  429.1	 6742.0	...
6092103	  778.4	  428.4	 6746.0	...
6092104	  778.6	  428.5	 6749.0	...
6092105	  779.1	  429.1	 6751.0	...
6092106	  779.1	  428.6	 6750.0	...
6092107	  778.8	  427.5	 6750.0	...
6092108	  778.4	  426.5	 6750.0	...
6092109	  778.1	  427.0	 6749.0	...
6092110	  778.4	  427.6	 6746.0	...
6092111	  778.6	  428.0	 6744.0	...
6092112	  778.7	  428.0	 6742.0	...
6092113	  778.6	  427.8	 6742.0	...
6092114	  778.5	  427.0	 6741.0	...
6092115	  778.4	  426.2	 6741.0	...
6092116	  778.3	  426.1	 6740.0	...
6092117	  778.7	  426.5	 6741.0	...
6092118	  779.0	  426.9	 6742.0	...
6092119	  779.4	  427.2	 6744.0	...
6092120	  779.5	  427.6	 6744.0	...
6092121	  779.6	  428.0	 6744.0	...
6092122	  779.1	  428.2	 6744.0	...
6092123	  778.6	  428.3	 6743.0	...
6092124	  778.2	  428.2	 6742.0	...
6092125	  778.2	  427.7	 6740.0	...
6092126	  778.2	  427.4	 6738.0	...
6092127	  778.3	  427.2	 6736.0	...
6092128	  778.9	  427.2	 6737.0	...
6092129	  779.2	  427.0	 6739.0	...
6092130	  779.4	  426.9	 6742.0	...
6092131	  779.1	  426.9	 6744.0	...
6092132	  778.9	  426.9	 6746.0	...
6092133	  778.7	  426.9	 6751.0	...
6092134	  778.7	  427.3	 6754.0	...
6092135	  778.8	  427.8	 6757.0	...
6092136	  778.8	  428.4	 6759.0	...
6092137	  778.9	  428.6	 6761.0	...
6092138	  779.1	  428.1	 6763.0	...
6092139	  779.3	  427.8	 6764.0	...
6092140	  779.0	  427.6	 6764.0	...
6092141	  778.5	  428.1	 6761.0	...
6092142	  777.9	  428.2	 6759.0	...
6092143	  778.4	  427.4	 6757.0	...
6092144	  778.9	  426.5	 6760.0	...
6092145	  779.5	  425.6	 6765.0	...
6092146	  779.1	  425.6	 6769.0	...
6092147	  778.4	  425.5	 6767.0	...
6092148	  777.8	  425.3	 6762.0	...
6092149	  778.1	  425.7	 6757.0	...
6092150	  778.3	  426.4	 6756.0	...
6092151	  778.4	  427.2	 6757.0	...
6092152	  778.4	  427.5	 6758.0	...
6092153	  778.3	  427.9	 6757.0	...
6092154	  778.2	  428.2	 6756.0	...
6092155	  778.2	  428.2	 6755.0	...
6092156	  778.4	  428.0	 6759.0	...
6092157	  778.7	  427.8	 6762.0	...
6092158	  778.3	  427.8	 6764.0	...
6092159	  777.7	  427.9	 6762.0	...
6092160	  777.1	  427.4	 6765.0	...
6092161	  777.0	  426.7	 6771.0	...
6092162	  777.0	  426.1	 6776.0	...
6092163	  777.2	  426.2	 6776.0	...
6092164	  777.4	  426.7	 6773.0	...
6092165	  777.5	  427.2	 6771.0	...
6092166	  778.1	  427.1	 6768.0	...
6092167	  778.6	  426.5	 6770.0	...
6092168	  778.9	  426.1	 6771.0	...
6092169	  778.8	  426.2	 6771.0	...
6092170	  779.0	  426.2	 6771.0	...
6092171	  779.3	  426.2	 6773.0	...
6092172	  779.1	  426.3	 6776.0	...
6092173	  778.7	  426.3	 6779.0	...
6092174	  778.5	  425.9	 6779.0	...
6092175	  778.5	  425.6	 6780.0	...
6092176	  778.4	  425.7	 6781.0	...
6092177	  778.4	  426.0	 6783.0	...
6092178	  778.6	  426.3	 6782.0	...
6092179	  778.9	  426.1	 6780.0	...
6092180	  779.1	  425.8	 6779.0	...
6092181	  779.2	  425.5	 6779.0	...
6092182	  779.5	  425.8	 6776.0	...
6092183	  779.7	  426.2	 6774.0	...
6092184	  779.8	  426.5	 6773.0	...
6092185	  779.7	  426.4	 6774.0	...
6092186	  779.7	  426.3	 6776.0	...
6092187	  779.8	  426.3	 6777.0	...
6092188	  779.3	  425.7	 6777.0	...
6092189	  778.7	  425.2	 6777.0	...
6092190	  779.0	  425.4	 6777.0	...
6092191	  779.8	  425.9	 6778.0	...
6092192	  780.5	  426.4	 6778.0	...
6092193	  780.4	  426.1	 6778.0	...
6092194	  780.1	  426.1	 6777.0	...
6092195	  779.9	  426.1	 6776.0	...
6092196	  779.8	  426.2	 6776.0	...
6092197	  779.8	  426.2	 6776.0	...
6092198	  779.8	  426.2	 6776.0	...
6092199	  779.8	  426.3	 6776.0	...
6092200	  779.9	  426.6	 6775.0	...
6092201	  779.9	  426.9	 6775.0	...
6092202	  779.9	  427.0	 6775.0	...
6092203	  779.9	  426.6	 6776.0	...
6092204	  779.6	  426.4	 6777.0	...
6092205	  779.4	  426.2	 6778.0	...
6092206	  779.0	  425.7	 6780.0	...
6092207	  778.9	  425.2	 6781.0	...
6092208	  778.8	  425.3	 6781.0	...
6092209	  779.0	  426.0	 6780.0	...
6092210	  779.4	  426.6	 6779.0	...
6092211	  779.6	  426.6	 6779.0	...
6092212	  779.8	  426.6	 6776.0	...
6092213	  779.9	  426.6	 6773.0	...
6092214	  779.7	  426.6	 6771.0	...
6092215	  779.5	  427.2	 6771.0	...
6092216	  779.2	  427.8	 6772.0	...
6092217	  779.2	  428.1	 6772.0	...
6092218	  779.1	  428.0	 6773.0	...
6092219	  779.2	  427.8	 6772.0	...
6092220	  779.4	  427.8	 6770.0	...
6092221	  779.7	  427.9	 6771.0	...
6092222	  779.5	  428.0	 6772.0	...
6092223	  779.2	  427.9	 6775.0	...
6092224	  778.9	  427.5	 6775.0	...
6092225	  778.7	  427.0	 6775.0	...
6092226	  778.8	  426.8	 6777.0	...
6092227	  779.0	  426.8	 6779.0	...
6092228	  779.2	  427.6	 6780.0	...
6092229	  779.3	  428.4	 6779.0	...
6092230	  779.0	  428.7	 6780.0	...
6092231	  778.5	  428.2	 6782.0	...
6092232	  778.2	  427.7	 6780.0	...
6092233	  778.2	  427.7	 6775.0	...
MSG	6092234 0000 _ Number Off
6092234	  778.4	  427.7	 6770.0	...
6092235	  778.5	  427.6	 6771.0	...
6092236	  778.5	  427.6	 6774.0	...
6092237	  778.4	  427.5	 6776.0	...
6092238	  778.4	  427.5	 6777.0	...
6092239	  778.4	  427.9	 6776.0	...
6092240	  778.5	  428.4	 6776.0	...
6092241	  778.6	  428.9	 6775.0	...
6092242	  778.7	  429.0	 6774.0	...
6092243	  778.8	  429.1	 6773.0	...
6092244	  778.5	  429.3	 6774.0	...
6092245	  778.3	  429.3	 6777.0	...
6092246	  778.0	  429.3	 6780.0	...
6092247	  777.9	  428.9	 6782.0	...
6092248	  777.7	  428.4	 6782.0	...
6092249	  777.3	  428.0	 6780.0	...
6092250	  777.1	  428.1	 6780.0	...
6092251	  777.0	  428.6	 6779.0	...
6092252	  777.0	  429.1	 6780.0	...
6092253	  777.0	  429.3	 6781.0	...
6092254	  777.1	  429.3	 6783.0	...
6092255	  777.2	  429.3	 6785.0	...
6092256	  777.4	  429.6	 6783.0	...
6092257	  777.3	  430.0	 6780.0	...
6092258	  776.8	  430.4	 6778.0	...
6092259	  776.4	  430.5	 6779.0	...
6092260	  776.1	  431.2	 6777.0	...
6092261	  776.1	  431.7	 6776.0	...
6092262	  776.3	  432.0	 6777.0	...
6092263	  776.4	  431.5	 6780.0	...
6092264	  776.4	  430.7	 6782.0	...
6092265	  776.3	  430.1	 6783.0	...
6092266	  776.2	  429.6	 6783.0	...
6092267	  776.1	  430.1	 6781.0	...
6092268	  776.2	  430.6	 6781.0	...
6092269	  776.5	  431.4	 6780.0	...
6092270	  776.7	  431.6	 6780.0	...
6092271	  776.9	  431.7	 6783.0	...
6092272	  776.7	  431.5	 6787.0	...
6092273	  776.6	  431.2	 6790.0	...
6092274	  776.5	  431.2	 6790.0	...
6092275	  776.2	  431.1	 6791.0	...
6092276	  776.0	  430.9	 6791.0	...
6092277	  776.3	  430.7	 6791.0	...
6092278	  776.9	  430.7	 6790.0	...
6092279	  777.4	  430.9	 6789.0	...
6092280	  777.4	  431.0	 6789.0	...
6092281	  777.2	  430.7	 6789.0	...
6092282	  777.2	  430.2	 6789.0	...
6092283	  777.1	  429.9	 6789.0	...
6092284	  777.0	  430.0	 6791.0	...
6092285	  777.0	  429.9	 6792.0	...
6092286	  776.6	  429.9	 6790.0	...
6092287	  776.1	  429.8	 6786.0	...
6092288	  776.1	  429.9	 6782.0	...
6092289	  776.6	  429.8	 6784.0	...
6092290	  777.2	  429.6	 6785.0	...
6092291	  777.4	  429.2	 6786.0	...
6092292	  777.3	  428.9	 6787.0	...
6092293	  777.4	  428.9	 6789.0	...
6092294	  777.6	  429.2	 6790.0	...
6092295	  778.0	  429.7	 6790.0	...
6092296	  778.1	  430.2	 6790.0	...
6092297	  778.0	  430.5	 6789.0	...
6092298	  777.0	  430.4	 6789.0	...
6092299	  776.1	  430.2	 6790.0	...
6092300	  775.9	  430.6	 6789.0	...
6092301	  776.5	  431.2	 6789.0	...
6092302	  777.1	  431.8	 6788.0	...
6092303	  777.0	  431.8	 6787.0	...
6092304	  777.0	  431.8	 6786.0	...
6092305	  777.0	  431.8	 6784.0	...
6092306	  777.0	  431.8	 6786.0	...
6092307	  777.1	  431.8	 6787.0	...
6092308	  777.1	  431.9	 6786.0	...
6092309	  777.0	  432.4	 6784.0	...
6092310	  776.8	  432.6	 6783.0	...
6092311	  776.7	  432.9	 6784.0	...
6092312	  776.5	  432.9	 6784.0	...
6092313	  776.5	  433.6	 6785.0	...
6092314	  776.7	  434.0	 6787.0	...
6092315	  776.8	  434.1	 6792.0	...
6092316	  776.7	  433.5	 6795.0	...
6092317	  776.8	  432.8	 6795.0	...
6092318	  776.8	  432.4	 6793.0	...
6092319	  776.7	  432.3	 6791.0	...
6092320	  776.5	  432.4	 6792.0	...
6092321	  776.5	  432.6	 6794.0	...
6092322	  776.7	  432.8	 6792.0	...
6092323	  776.8	  432.9	 6788.0	...
6092324	  776.6	  433.0	 6787.0	...
6092325	  776.6	  433.4	 6789.0	...
6092326	  776.5	  433.9	 6792.0	...
6092327	  776.5	  434.3	 6790.0	...
6092328	  776.7	  434.4	 6788.0	...
6092329	  776.9	  434.4	 6787.0	...
6092330	  777.1	  434.5	 6787.0	...
6092331	  777.1	  434.7	 6788.0	...
6092332	  777.2	  434.8	 6789.0	...
6092333	  777.3	  434.5	 6793.0	...
6092334	  777.1	  434.1	 6797.0	...
6092335	  776.5	  433.8	 6799.0	...
6092336	  775.9	  433.7	 6799.0	...
6092337	  775.8	  433.3	 6799.0	...
6092338	  776.0	  432.9	 6800.0	...
6092339	  776.3	  433.5	 6802.0	...
6092340	  776.3	  434.2	 6804.0	...
6092341	  776.5	  434.8	 6807.0	...
6092342	  776.6	  434.5	 6813.0	...
6092343	  776.9	  434.2	 6816.0	...
6092344	  777.2	  434.0	 6820.0	...
6092345	  777.5	  434.0	 6820.0	...
6092346	  777.4	  434.1	 6815.0	...
6092347	  777.0	  434.6	 6810.0	...
6092348	  776.6	  435.0	 6808.0	...
6092349	  776.2	  435.1	 6811.0	...
6092350	  776.0	  434.7	 6814.0	...
6092351	  775.8	  434.5	 6814.0	...
6092352	  775.9	  434.5	 6814.0	...
6092353	  775.9	  434.4	 6813.0	...
6092354	  775.8	  434.2	 6809.0	...
6092355	  775.7	  433.9	 6805.0	...
6092356	  775.6	  433.8	 6801.0	...
6092357	  775.6	  434.1	 6800.0	...
6092358	  775.7	  434.6	 6804.0	...
6092359	  775.6	  434.5	 6808.0	...
6092360	  775.5	  434.0	 6813.0	...
6092361	  775.3	  433.4	 6813.0	...
6092362	  775.1	  433.4	 6814.0	...
6092363	  774.9	  433.4	 6815.0	...
6092364	  774.8	  433.3	 6816.0	...
6092365	  774.8	  433.1	 6815.0	...
6092366	  775.0	  432.8	 6814.0	...
6092367	  775.1	  432.8	 6813.0	...
6092368	  775.2	  433.1	 6814.0	...
6092369	  775.2	  433.4	 6814.0	...
6092370	  775.2	  433.1	 6813.0	...
6092371	  775.2	  433.0	 6811.0	...
6092372	  775.1	  432.8	 6809.0	...
6092373	  775.2	  432.9	 6809.0	...
6092374	  775.4	  433.3	 6811.0	...
6092375	  775.7	  433.5	 6813.0	...
6092376	  775.8	  433.7	 6815.0	...
6092377	  776.0	  434.0	 6815.0	...
6092378	  776.2	  434.4	 6814.0	...
6092379	  776.3	  434.7	 6814.0	...
6092380	  776.4	  434.6	 6813.0	...
6092381	  776.4	  434.8	 6813.0	...
6092382	  776.1	  435.1	 6813.0	...
6092383	  775.8	  435.4	 6810.0	...
6092384	  775.5	  435.3	 6805.0	...
6092385	  775.4	  435.2	 6799.0	...
6092386	  775.3	  435.2	 6799.0	...
6092387	  775.4	  435.7	 6801.0	...
6092388	  775.5	  436.3	 6807.0	...
6092389	  775.6	  436.9	 6811.0	...
6092390	  776.0	  436.8	 6816.0	...
6092391	  776.4	  436.8	 6817.0	...
6092392	  776.8	  436.7	 6816.0	...
6092393	  776.7	  436.6	 6814.0	...
6092394	  776.6	  436.6	 6811.0	...
6092395	  776.5	  436.1	 6811.0	...
6092396	  776.4	  435.3	 6811.0	...
6092397	  776.3	  434.5	 6812.0	...
6092398	  776.5	  434.4	 6815.0	...
6092399	  776.7	  434.7	 6817.0	...
6092400	  777.0	  435.0	 6816.0	...
6092401	  777.1	  435.3	 6813.0	...
6092402	  777.1	  435.0	 6811.0	...
6092403	  777.0	  434.7	 6812.0	...
6092404	  777.1	  434.4	 6812.0	...
6092405	  777.3	  434.5	 6814.0	...
6092406	  777.7	  434.5	 6815.0	...
6092407	  778.1	  435.1	 6816.0	...
6092408	  778.3	  435.7	 6816.0	...
6092409	  778.1	  436.3	 6816.0	...
6092410	  777.9	  436.3	 6816.0	...
6092411	  777.6	  436.1	 6816.0	...
6092412	  777.3	  435.8	 6816.0	...
6092413	  776.5	  435.5	 6816.0	...
6092414	  775.9	  435.4	 6816.0	...
6092415	  775.2	  435.4	 6815.0	...
6092416	  774.9	  435.4	 6814.0	...
6092417	  774.8	  435.3	 6814.0	...
6092418	  774.9	  435.3	 6813.0	...
6092419	  775.0	  435.6	 6812.0	...
6092420	  775.1	  435.8	 6812.0	...
6092421	  775.0	  436.1	 6812.0	...
6092422	  775.2	  436.6	 6814.0	...
6092423	  775.7	  437.0	 6815.0	...
6092424	  776.1	  437.1	 6816.0	...
6092425	  776.5	  436.4	 6816.0	...
6092426	  776.7	  435.8	 6814.0	...
6092427	  776.1	  435.6	 6813.0	...
6092428	  775.2	  435.5	 6813.0	...
6092429	  774.5	  435.3	 6814.0	...
6092430	  774.6	  435.1	 6811.0	...
6092431	  774.7	  435.2	 6808.0	...
6092432	  774.6	  435.2	 6805.0	...
6092433	  774.5	  435.0	 6805.0	...
6092434	  774.5	  434.9	 6804.0	...
6092435	  774.5	  434.8	 6804.0	...
6092436	  774.6	  434.9	 6804.0	...
6092437	  774.0	  434.9	 6806.0	...
6092438	  773.6	  434.9	 6808.0	...
6092439	  773.2	  434.8	 6810.0	...
6092440	  773.2	  434.7	 6810.0	...
6092441	  773.0	  434.7	 6807.0	...
6092442	  772.8	  434.7	 6804.0	...
6092443	  772.7	  434.9	 6802.0	...
6092444	  772.7	  435.1	 6803.0	...
MSG	6092445 0000 _ Number On
6092445	  772.9	  435.2	 6805.0	...
6092446	  773.0	  435.1	 6806.0	...
6092447	  773.0	  434.9	 6807.0	...
6092448	  773.0	  434.6	 6808.0	...
6092449	  772.8	  434.4	 6808.0	...
6092450	  772.6	  434.3	 6808.0	...
6092451	  772.6	  434.3	 6808.0	...
6092452	  772.9	  434.5	 6810.0	...
6092453	  773.1	  435.1	 6811.0	...
6092454	  773.2	  435.6	 6812.0	...
6092455	  772.8	  435.8	 6813.0	...
6092456	  772.4	  435.6	 6814.0	...
6092457	  771.8	  435.5	 6815.0	...
6092458	  771.7	  435.6	 6815.0	...
6092459	  771.9	  435.7	 6814.0	...
6092460	  772.5	  435.5	 6813.0	...
6092461	  773.0	  435.2	 6813.0	...
6092462	  773.3	  434.4	 6813.0	...
6092463	  773.4	  433.8	 6814.0	...
6092464	  773.4	  433.3	 6815.0	...
6092465	  773.4	  433.3	 6817.0	...
6092466	  773.5	  433.4	 6817.0	...
6092467	  773.9	  433.9	 6815.0	...
6092468	  774.3	  434.7	 6810.0	...
6092469	  774.2	  435.3	 6807.0	...
6092470	  773.6	  435.6	 6804.0	...
6092471	  773.0	  435.6	 6805.0	...
6092472	  772.6	  435.6	 6806.0	...
6092473	  772.5	  435.8	 6806.0	...
6092474	  772.4	  435.9	 6807.0	...
6092475	  772.4	  435.9	 6803.0	...
6092476	  772.3	  435.7	 6798.0	...
6092477	  772.2	  435.5	 6795.0	...
6092478	  772.8	  435.3	 6796.0	...
6092479	  773.3	  435.1	 6797.0	...
6092480	  774.1	  435.1	 6799.0	...
6092481	  774.4	  435.4	 6801.0	...
6092482	  774.4	  435.8	 6800.0	...
6092483	  774.0	  435.8	 6797.0	...
6092484	  773.5	  435.8	 6796.0	...
6092485	  773.5	  436.2	 6798.0	...
6092486	  773.5	  436.6	 6799.0	...
6092487	  773.3	  436.1	 6801.0	...
6092488	  772.8	  435.2	 6801.0	...
6092489	  772.3	  434.7	 6800.0	...
6092490	  771.8	  435.3	 6798.0	...
6092491	  771.8	  436.2	 6796.0	...
6092492	  772.1	  436.8	 6796.0	...
6092493	  772.4	  437.3	 6795.0	...
6092494	  772.5	  437.3	 6793.0	...
6092495	  771.9	  437.9	 6792.0	...
6092496	  771.3	  438.2	 6792.0	...
6092497	  770.9	  438.4	 6792.0	...
6092498	  770.8	  437.8	 6793.0	...
6092499	  770.6	  437.2	 6794.0	...
6092500	  770.4	  436.8	 6794.0	...
6092501	  770.3	  436.8	 6794.0	...
6092502	  770.5	  436.8	 6795.0	...
6092503	  770.7	  436.9	 6797.0	...
6092504	  770.5	  437.3	 6800.0	...
6092505	  770.3	  437.7	 6801.0	...
6092506	  770.8	  437.9	 6802.0	...
6092507	  771.6	  438.0	 6801.0	...
6092508	  771.9	  438.1	 6800.0	...
6092509	  771.5	  438.3	 6801.0	...
6092510	  771.0	  438.3	 6802.0	...
6092511	  771.1	  438.2	 6804.0	...
6092512	  771.1	  438.1	 6805.0	...
6092513	  771.5	  437.8	 6807.0	...
6092514	  771.7	  437.3	 6808.0	...
6092515	  771.8	  436.8	 6808.0	...
6092516	  771.3	  437.0	 6807.0	...
6092517	  770.8	  437.4	 6805.0	...
6092518	  771.1	  437.8	 6804.0	...
6092519	  771.8	  437.8	 6802.0	...
6092520	  772.3	  437.7	 6800.0	...
6092521	  772.2	  437.9	 6798.0	...
6092522	  772.2	  438.1	 6796.0	...
6092523	  772.5	  438.4	 6795.0	...
6092524	  772.7	  438.7	 6795.0	...
6092525	  772.9	  439.0	 6795.0	...
6092526	  772.9	  439.2	 6794.0	...
6092527	  772.8	  439.0	 6794.0	...
6092528	  772.7	  439.0	 6796.0	...
6092529	  772.6	  439.0	 6797.0	...
6092530	  772.6	  438.9	 6797.0	...
6092531	  772.7	  438.6	 6795.0	...
6092532	  772.8	  437.9	 6793.0	...
6092533	  772.4	  437.6	 6791.0	...
6092534	  772.0	  437.8	 6791.0	...
6092535	  771.5	  438.4	 6790.0	...
6092536	  771.4	  437.9	 6790.0	...
6092537	  771.3	  436.9	 6789.0	...
6092538	  771.3	  436.0	 6789.0	...
6092539	  771.3	  436.3	 6788.0	...
6092540	  771.3	  436.7	 6790.0	...
6092541	  771.2	  437.1	 6793.0	...
6092542	  771.0	  437.2	 6796.0	...
6092543	  770.2	  437.3	 6797.0	...
6092544	  769.3	  437.5	 6797.0	...
6092545	  768.5	  437.7	 6796.0	...
6092546	  768.5	  437.6	 6796.0	...
6092547	  768.6	  437.5	 6792.0	...
6092548	  768.7	  437.4	 6789.0	...
6092549	  768.9	  437.4	 6785.0	...
6092550	  768.8	  437.5	 6785.0	...
6092551	  768.5	  436.6	 6785.0	...
6092552	  768.3	  435.8	 6788.0	...
6092553	  768.5	  435.0	 6792.0	...
6092554	  768.7	  434.8	 6793.0	...
6092555	  769.0	  434.5	 6790.0	...
6092556	  769.3	  434.1	 6786.0	...
6092557	  770.0	  434.0	 6786.0	...
6092558	  770.5	  433.9	 6786.0	...
6092559	  771.3	  433.9	 6787.0	...
6092560	  771.6	  434.4	 6788.0	...
6092561	  771.6	  434.8	 6787.0	...
6092562	  771.2	  435.2	 6786.0	...
6092563	  770.9	  434.9	 6784.0	...
6092564	  771.0	  434.4	 6785.0	...
6092565	  771.1	  433.9	 6788.0	...
6092566	  770.9	  433.6	 6791.0	...
6092567	  770.9	  433.6	 6791.0	...
6092568	  771.2	  433.4	 6791.0	...
6092569	  771.5	  433.1	 6791.0	...
6092570	  772.1	  433.4	 6791.0	...
6092571	  772.5	  434.0	 6791.0	...
6092572	  772.2	  435.1	 6789.0	...
6092573	  771.6	  435.6	 6787.0	...
6092574	  771.0	  436.1	 6785.0	...
6092575	  771.1	  436.2	 6784.0	...
6092576	  770.9	  435.9	 6784.0	...
6092577	  770.7	  435.5	 6783.0	...
6092578	  771.0	  434.8	 6782.0	...
6092579	  771.4	  434.4	 6783.0	...
6092580	  772.1	  434.5	 6784.0	...
6092581	  772.4	  434.9	 6785.0	...
6092582	  772.5	  435.2	 6785.0	...
6092583	  772.3	  434.9	 6785.0	...
6092584	  772.2	  434.6	 6782.0	...
6092585	  772.1	  434.6	 6779.0	...
6092586	  771.4	  434.8	 6775.0	...
6092587	  770.8	  435.3	 6776.0	...
6092588	  771.2	  435.4	 6778.0	...
6092589	  772.1	  435.5	 6780.0	...
6092590	  772.9	  435.5	 6781.0	...
6092591	  773.0	  435.6	 6782.0	...
6092592	  773.1	  435.6	 6782.0	...
6092593	  773.2	  435.6	 6782.0	...
6092594	  773.3	  435.6	 6781.0	...
6092595	  773.6	  435.6	 6779.0	...
6092596	  773.7	  435.7	 6778.0	...
6092597	  773.2	  435.5	 6779.0	...
6092598	  772.6	  435.2	 6780.0	...
6092599	  772.1	  435.0	 6780.0	...
6092600	  772.5	  436.0	 6778.0	...
6092601	  772.7	  437.2	 6776.0	...
6092602	  772.7	  438.1	 6779.0	...
6092603	  772.6	  438.0	 6784.0	...
6092604	  772.8	  437.9	 6786.0	...
6092605	  772.9	  437.5	 6784.0	...
6092606	  773.1	  437.2	 6781.0	...
6092607	  773.5	  436.9	 6781.0	...
6092608	  773.9	  436.9	 6780.0	...
6092609	  774.0	  437.2	 6778.0	...
6092610	  773.8	  437.6	 6777.0	...
6092611	  773.5	  437.8	 6775.0	...
6092612	  773.3	  438.1	 6774.0	...
6092613	  773.1	  438.2	 6774.0	...
6092614	  773.4	  438.1	 6773.0	...
6092615	  773.9	  438.0	 6773.0	...
6092616	  774.5	  438.2	 6773.0	...
6092617	  774.5	  438.5	 6774.0	...
6092618	  774.0	  438.6	 6775.0	...
6092619	  773.5	  438.9	 6773.0	...
6092620	  773.5	  439.0	 6770.0	...
6092621	  774.1	  438.9	 6768.0	...
6092622	  774.6	  438.7	 6767.0	...
6092623	  773.9	  438.8	 6766.0	...
6092624	  773.1	  438.9	 6765.0	...
6092625	  772.3	  438.9	 6765.0	...
6092626	  772.0	  438.7	 6765.0	...
6092627	  772.0	  439.0	 6765.0	...
6092628	  772.1	  439.4	 6765.0	...
6092629	  772.2	  439.2	 6765.0	...
6092630	  772.3	  438.6	 6763.0	...
6092631	  772.4	  438.0	 6762.0	...
6092632	  772.7	  437.9	 6761.0	...
6092633	  773.0	  438.1	 6762.0	...
6092634	  773.4	  438.3	 6762.0	...
6092635	  773.4	  438.5	 6761.0	...
6092636	  773.7	  438.5	 6760.0	...
6092637	  773.9	  438.4	 6761.0	...
6092638	  773.5	  438.5	 6761.0	...
6092639	  772.9	  438.6	 6761.0	...
6092640	  772.0	  438.5	 6762.0	...
6092641	  771.8	  438.5	 6762.0	...
6092642	  771.5	  438.4	 6763.0	...
6092643	  771.7	  438.4	 6763.0	...
6092644	  771.8	  438.6	 6762.0	...
6092645	  771.9	  438.9	 6762.0	...
6092646	  771.8	  439.3	 6763.0	...
6092647	  771.9	  439.5	 6763.0	...
6092648	  772.0	  439.6	 6762.0	...
6092649	  772.2	  440.1	 6761.0	...
6092650	  772.4	  440.6	 6760.0	...
6092651	  772.3	  441.0	 6760.0	...
6092652	  772.2	  440.8	 6762.0	...
6092653	  772.6	  440.5	 6762.0	...
6092654	  773.4	  440.0	 6762.0	...
6092655	  774.0	  439.1	 6761.0	...
6092656	  774.1	  438.2	 6760.0	...
6092657	  774.1	  437.6	 6758.0	...
6092658	  774.1	  437.7	 6756.0	...
6092659	  774.0	  437.8	 6754.0	...
6092660	  774.0	  437.8	 6754.0	...
6092661	  773.9	  437.6	 6754.0	...
6092662	  773.9	  437.6	 6750.0	...
6092663	  774.3	  437.6	 6745.0	...
6092664	  774.6	  437.8	 6740.0	...
6092665	  774.6	  437.6	 6739.0	...
6092666	  774.2	  437.3	 6740.0	...
6092667	  774.6	  437.0	 6743.0	...
6092668	  775.2	  437.1	 6747.0	...
6092669	  775.6	  437.3	 6749.0	...
6092670	  775.4	  437.6	 6750.0	...
6092671	  775.9	  437.6	 6750.0	...
6092672	  776.6	  437.6	 6749.0	...
6092673	  777.3	  437.0	 6747.0	...
6092674	  777.3	  436.5	 6745.0	...
6092675	  777.1	  436.1	 6744.0	...
6092676	  776.9	  436.3	 6743.0	...
6092677	  776.7	  436.3	 6742.0	...
6092678	  776.5	  435.5	 6742.0	...
6092679	  776.3	  434.7	 6742.0	...
6092680	  776.2	  434.8	 6742.0	...
6092681	  776.3	  435.5	 6741.0	...
6092682	  776.2	  435.9	 6740.0	...
6092683	  776.0	  435.4	 6739.0	...
6092684	  775.9	  435.3	 6739.0	...
6092685	  776.2	  435.6	 6739.0	...
6092686	  776.6	  436.1	 6738.0	...
6092687	  776.8	  436.4	 6738.0	...
6092688	  777.2	  436.4	 6737.0	...
6092689	  777.6	  435.9	 6737.0	...
6092690	  778.0	  435.0	 6736.0	...
6092691	  778.0	  434.4	 6735.0	...
6092692	  778.3	  434.5	 6734.0	...
6092693	  778.5	  435.0	 6733.0	...
6092694	  778.4	  435.7	 6732.0	...
6092695	  778.1	  435.8	 6731.0	...
6092696	  778.3	  435.8	 6731.0	...
6092697	  778.8	  435.6	 6731.0	...
6092698	  779.3	  435.6	 6732.0	...
6092699	  779.0	  435.4	 6732.0	...
6092700	  778.4	  435.2	 6735.0	...
6092701	  777.7	  435.0	 6737.0	...
6092702	  777.3	  435.0	 6740.0	...
6092703	  777.4	  435.3	 6740.0	...
6092704	  777.4	  435.6	 6741.0	...
6092705	  777.3	  436.5	 6742.0	...
6092706	  777.8	  436.9	 6742.0	...
6092707	  778.4	  436.7	 6740.0	...
6092708	  778.8	  436.0	 6738.0	...
6092709	  778.6	  435.3	 6737.0	...
6092710	  778.4	  435.3	 6737.0	...
6092711	  778.3	  435.3	 6737.0	...
6092712	  778.4	  435.2	 6737.0	...
6092713	  778.4	  435.2	 6737.0	...
6092714	  778.8	  435.6	 6737.0	...
6092715	  779.3	  436.1	 6738.0	...
6092716	  779.6	  436.4	 6738.0	...
6092717	  779.6	  436.2	 6737.0	...
6092718	  779.6	  436.0	 6736.0	...
6092719	  779.5	  435.9	 6735.0	...
6092720	  779.4	  435.6	 6734.0	...
6092721	  779.4	  435.4	 6734.0	...
6092722	  778.8	  435.3	 6736.0	...
6092723	  778.2	  435.5	 6739.0	...
6092724	  778.3	  435.9	 6742.0	...
6092725	  778.9	  436.2	 6742.0	...
6092726	  779.5	  436.2	 6741.0	...
6092727	  779.0	  436.1	 6739.0	...
6092728	  778.6	  436.3	 6738.0	...
6092729	  778.0	  436.8	 6736.0	...
6092730	  777.9	  437.1	 6737.0	...
6092731	  778.4	  436.9	 6737.0	...
6092732	  779.0	  436.7	 6737.0	...
6092733	  779.6	  436.8	 6738.0	...
6092734	  779.7	  437.0	 6739.0	...
6092735	  780.0	  436.6	 6739.0	...
6092736	  780.3	  435.7	 6738.0	...
6092737	  780.2	  434.8	 6736.0	...
6092738	  779.8	  435.2	 6735.0	...
6092739	  779.4	  436.0	 6735.0	...
6092740	  779.3	  436.6	 6737.0	...
6092741	  779.4	  436.8	 6738.0	...
6092742	  779.5	  437.0	 6739.0	...
6092743	  779.6	  437.2	 6738.0	...
6092744	  779.7	  437.2	 6738.0	...
6092745	  780.0	  437.1	 6738.0	...
6092746	  780.2	  436.7	 6738.0	...
6092747	  780.4	  436.2	 6738.0	...
6092748	  780.1	  435.7	 6738.0	...
6092749	  779.8	  435.6	 6739.0	...
MSG	6092750 0000 _ Number Off
6092750	  779.3	  435.7	 6739.0	...
6092751	  779.2	  435.9	 6739.0	...
6092752	  778.9	  436.5	 6739.0	...
6092753	  778.6	  437.0	 6740.0	...
6092754	  779.2	  437.2	 6740.0	...
6092755	  780.1	  437.0	 6740.0	...
6092756	  781.0	  436.9	 6740.0	...
6092757	  780.1	  437.0	 6740.0	...
6092758	  779.3	  437.1	 6740.0	...
6092759	  778.4	  437.3	 6739.0	...
6092760	  778.5	  437.4	 6739.0	...
6092761	  778.5	  437.4	 6739.0	...
6092762	  778.8	  437.5	 6739.0	...
6092763	  779.4	  437.6	 6739.0	...
6092764	  780.1	  437.7	 6739.0	...
6092765	  780.6	  437.8	 6740.0	...
6092766	  781.0	  438.1	 6743.0	...
6092767	  781.2	  438.4	 6745.0	...
6092768	  781.3	  438.2	 6745.0	...
6092769	  781.2	  437.8	 6743.0	...
6092770	  781.2	  437.9	 6740.0	...
6092771	  781.2	  438.4	 6739.0	...
6092772	  781.3	  438.9	 6738.0	...
6092773	  781.3	  439.0	 6738.0	...
6092774	  781.1	  438.5	 6740.0	...
6092775	  780.9	  438.1	 6742.0	...
6092776	  780.6	  437.5	 6744.0	...
6092777	  780.9	  437.3	 6744.0	...
6092778	  781.4	  437.6	 6745.0	...
6092779	  781.9	  438.0	 6745.0	...
6092780	  782.1	  438.5	 6746.0	...
6092781	  782.1	  438.2	 6746.0	...
6092782	  782.3	  437.9	 6746.0	...
6092783	  782.3	  437.6	 6746.0	...
6092784	  782.3	  437.5	 6745.0	...
6092785	  782.7	  437.4	 6744.0	...
6092786	  783.0	  437.5	 6743.0	...
6092787	  783.4	  438.0	 6745.0	...
6092788	  783.6	  438.6	 6747.0	...
6092789	  783.2	  439.0	 6748.0	...
6092790	  782.6	  439.0	 6747.0	...
6092791	  782.0	  439.8	 6745.0	...
6092792	  781.9	  440.8	 6744.0	...
6092793	  781.9	  441.6	 6742.0	...
6092794	  782.5	  441.3	 6742.0	...
6092795	  783.0	  440.8	 6741.0	...
6092796	  783.1	  440.3	 6740.0	...
6092797	  782.8	  440.0	 6739.0	...
6092798	  782.6	  440.3	 6739.0	...
6092799	  782.6	  440.6	 6740.0	...
6092800	  782.5	  440.3	 6741.0	...
6092801	  783.0	  439.6	 6741.0	...
6092802	  783.5	  439.4	 6741.0	...
6092803	  784.3	  439.8	 6742.0	...
6092804	  784.6	  440.1	 6743.0	...
6092805	  784.8	  439.9	 6743.0	...
6092806	  784.9	  439.7	 6742.0	...
6092807	  784.4	  439.8	 6741.0	...
6092808	  783.9	  439.8	 6739.0	...
6092809	  783.5	  439.9	 6738.0	...
6092810	  783.5	  438.9	 6738.0	...
6092811	  783.9	  437.9	 6739.0	...
6092812	  784.2	  437.0	 6739.0	...
6092813	  784.7	  437.0	 6738.0	...
6092814	  784.7	  437.0	 6739.0	...
6092815	  784.9	  436.9	 6739.0	...
6092816	  785.0	  436.9	 6740.0	...
6092817	  785.0	  437.0	 6742.0	...
6092818	  785.0	  437.2	 6744.0	...
6092819	  784.9	  437.4	 6746.0	...
6092820	  784.9	  437.7	 6747.0	...
6092821	  785.0	  437.8	 6748.0	...
6092822	  785.1	  437.8	 6749.0	...
6092823	  785.1	  437.6	 6751.0	...
6092824	  784.9	  437.7	 6752.0	...
6092825	  785.1	  437.7	 6753.0	...
6092826	  785.3	  437.8	 6752.0	...
6092827	  785.7	  437.7	 6752.0	...
6092828	  786.0	  437.9	 6753.0	...
6092829	  786.2	  438.1	 6754.0	...
6092830	  786.2	  438.0	 6754.0	...
6092831	  785.5	  437.8	 6755.0	...
6092832	  785.0	  437.6	 6755.0	...
6092833	  784.6	  437.7	 6755.0	...
6092834	  784.5	  437.9	 6755.0	...
6092835	  784.3	  437.3	 6755.0	...
6092836	  784.4	  436.9	 6755.0	...
6092837	  784.7	  436.4	 6752.0	...
6092838	  785.0	  436.3	 6751.0	...
6092839	  784.9	  435.8	 6751.0	...
6092840	  784.6	  435.3	 6752.0	...
6092841	  784.4	  435.2	 6751.0	...
6092842	  784.5	  435.4	 6752.0	...
6092843	  785.2	  436.0	 6753.0	...
6092844	  785.9	  436.4	 6755.0	...
6092845	  786.1	  436.8	 6753.0	...
6092846	  785.7	  436.9	 6751.0	...
6092847	  785.3	  436.4	 6751.0	...
6092848	  785.3	  435.6	 6754.0	...
6092849	  785.1	  435.0	 6755.0	...
6092850	  784.6	  435.0	 6754.0	...
6092851	  784.0	  435.2	 6753.0	...
6092852	  783.7	  435.3	 6753.0	...
6092853	  783.7	  435.3	 6752.0	...
6092854	  783.7	  435.3	 6752.0	...
6092855	  783.7	  435.7	 6752.0	...
6092856	  783.6	  436.1	 6753.0	...
6092857	  783.5	  435.8	 6753.0	...
6092858	  783.5	  435.4	 6753.0	...
6092859	  783.7	  435.4	 6752.0	...
6092860	  783.9	  435.9	 6752.0	...
6092861	  784.1	  436.1	 6752.0	...
6092862	  784.1	  436.2	 6752.0	...
6092863	  784.0	  436.9	 6752.0	...
6092864	  783.9	  437.5	 6751.0	...
6092865	  783.6	  437.5	 6751.0	...
6092866	  783.6	  437.1	 6752.0	...
6092867	  783.4	  436.4	 6754.0	...
6092868	  783.3	  436.1	 6755.0	...
6092869	  783.8	  435.8	 6755.0	...
6092870	  784.4	  435.7	 6755.0	...
6092871	  785.0	  435.6	 6754.0	...
6092872	  785.0	  435.5	 6753.0	...
6092873	  785.1	  435.4	 6751.0	...
6092874	  785.2	  435.4	 6750.0	...
6092875	  785.4	  435.5	 6749.0	...
6092876	  785.6	  435.6	 6749.0	...
6092877	  785.8	  436.2	 6750.0	...
6092878	  786.0	  436.7	 6750.0	...
6092879	  785.9	  436.7	 6751.0	...
6092880	  785.8	  436.2	 6752.0	...
6092881	  785.4	  435.7	 6753.0	...
6092882	  785.1	  435.6	 6753.0	...
6092883	  784.9	  435.8	 6752.0	...
6092884	  784.9	  436.1	 6753.0	...
6092885	  784.9	  436.2	 6755.0	...
6092886	  785.0	  436.3	 6757.0	...
6092887	  785.4	  436.2	 6756.0	...
6092888	  786.1	  436.1	 6756.0	...
6092889	  786.6	  435.8	 6757.0	...
6092890	  786.7	  435.2	 6758.0	...
6092891	  786.5	  434.7	 6759.0	...
6092892	  786.5	  435.1	 6760.0	...
6092893	  786.6	  435.6	 6761.0	...
6092894	  786.6	  436.2	 6761.0	...
6092895	  786.6	  436.3	 6761.0	...
6092896	  786.6	  436.4	 6761.0	...
6092897	  786.2	  436.8	 6760.0	...
6092898	  785.7	  437.2	 6760.0	...
6092899	  785.7	  437.4	 6761.0	...
6092900	  786.1	  437.1	 6763.0	...
6092901	  787.0	  436.8	 6763.0	...
6092902	  787.4	  436.8	 6761.0	...
6092903	  787.9	  436.7	 6760.0	...
6092904	  788.0	  436.7	 6760.0	...
6092905	  787.8	  436.6	 6760.0	...
6092906	  787.5	  436.5	 6760.0	...
6092907	  787.3	  436.7	 6760.0	...
6092908	  787.4	  436.9	 6763.0	...
6092909	  787.4	  437.3	 6765.0	...
6092910	  787.4	  437.4	 6768.0	...
6092911	  787.4	  437.1	 6768.0	...
6092912	  787.5	  436.7	 6768.0	...
6092913	  787.5	  436.3	 6768.0	...
6092914	  787.5	  436.6	 6767.0	...
6092915	  787.6	  437.0	 6766.0	...
6092916	  787.7	  437.5	 6767.0	...
6092917	  787.8	  437.8	 6769.0	...
6092918	  788.0	  437.9	 6769.0	...
6092919	  788.1	  438.0	 6766.0	...
6092920	  788.2	  437.8	 6765.0	...
6092921	  788.4	  437.5	 6767.0	...
6092922	  788.3	  437.1	 6770.0	...
6092923	  788.2	  436.8	 6770.0	...
6092924	  788.2	  436.4	 6768.0	...
6092925	  788.1	  436.2	 6767.0	...
6092926	  788.0	  436.1	 6764.0	...
6092927	  788.4	  436.7	 6763.0	...
6092928	  789.0	  437.6	 6762.0	...
6092929	  789.6	  438.5	 6762.0	...
6092930	  789.8	  438.8	 6764.0	...
6092931	  790.3	  438.6	 6766.0	...
6092932	  790.9	  438.4	 6768.0	...
6092933	  790.7	  438.3	 6769.0	...
6092934	  790.0	  438.2	 6770.0	...
6092935	  790.3	  437.7	 6770.0	...
6092936	  791.3	  437.1	 6770.0	...
6092937	  792.1	  436.8	 6769.0	...
6092938	  792.1	  436.8	 6768.0	...
6092939	  792.2	  437.3	 6768.0	...
6092940	  792.5	  437.8	 6769.0	...
6092941	  792.7	  438.3	 6773.0	...
6092942	  792.4	  438.2	 6777.0	...
6092943	  792.2	  437.8	 6775.0	...
6092944	  792.3	  437.3	 6770.0	...
6092945	  792.7	  436.9	 6768.0	...
6092946	  792.9	  436.9	 6772.0	...
6092947	  792.8	  437.0	 6776.0	...
6092948	  793.0	  437.1	 6777.0	...
6092949	  793.3	  437.1	 6778.0	...
6092950	  793.6	  437.0	 6779.0	...
6092951	  793.6	  436.8	 6780.0	...
6092952	  793.1	  436.6	 6780.0	...
6092953	  792.6	  436.5	 6779.0	...
6092954	  792.4	  436.5	 6778.0	...
6092955	  792.7	  436.5	 6778.0	...
6092956	  793.1	  436.7	 6776.0	...
6092957	  793.2	  436.8	 6775.0	...
6092958	  793.3	  436.1	 6773.0	...
6092959	  793.2	  435.4	 6773.0	...
6092960	  792.8	  434.7	 6772.0	...
MSG	6092961 0000 _ Number On
6092961	  792.4	  434.9	 6770.0	...
6092962	  792.3	  435.6	 6767.0	...
6092963	  791.7	  436.4	 6765.0	...
6092964	  791.2	  437.1	 6763.0	...
6092965	  790.5	  437.2	 6763.0	...
6092966	  790.5	  437.1	 6764.0	...
6092967	  790.6	  436.9	 6767.0	...
6092968	  790.7	  436.7	 6770.0	...
6092969	  790.9	  436.6	 6770.0	...
6092970	  790.8	  436.6	 6766.0	...
6092971	  790.8	  436.5	 6764.0	...
6092972	  790.7	  436.3	 6764.0	...
6092973	  790.4	  436.2	 6766.0	...
6092974	  790.2	  436.2	 6766.0	...
6092975	  790.0	  436.2	 6767.0	...
6092976	  790.0	  436.1	 6768.0	...
6092977	  790.2	  436.0	 6768.0	...
6092978	  790.5	  436.0	 6766.0	...
6092979	  790.8	  436.2	 6765.0	...
6092980	  791.1	  436.4	 6765.0	...
6092981	  791.9	  436.5	 6765.0	...
6092982	  792.5	  436.4	 6766.0	...
6092983	  792.8	  436.4	 6766.0	...
6092984	  792.5	  436.7	 6766.0	...
6092985	  792.2	  437.0	 6766.0	...
6092986	  792.0	  437.2	 6765.0	...
6092987	  791.5	  437.2	 6765.0	...
6092988	  791.0	  437.0	 6765.0	...
6092989	  790.9	  436.7	 6767.0	...
6092990	  791.2	  436.4	 6767.0	...
6092991	  791.5	  436.0	 6768.0	...
6092992	  791.5	  435.8	 6767.0	...
6092993	  791.5	  435.6	 6769.0	...
6092994	  791.5	  435.8	 6771.0	...
6092995	  791.5	  435.9	 6771.0	...
6092996	  791.5	  436.0	 6771.0	...
6092997	  791.6	  436.0	 6771.0	...
6092998	  791.9	  435.9	 6771.0	...
6092999	  792.2	  435.8	 6771.0	...
6093000	  792.4	  436.3	 6771.0	...
6093001	  792.4	  436.9	 6771.0	...
6093002	  792.4	  437.3	 6770.0	...
6093003	  792.4	  436.9	 6770.0	...
6093004	  792.9	  436.3	 6769.0	...
6093005	  793.4	  436.0	 6769.0	...
6093006	  793.9	  435.9	 6768.0	...
6093007	  793.8	  436.1	 6768.0	...
6093008	  793.7	  436.2	 6767.0	...
6093009	  793.5	  436.3	 6767.0	...
6093010	  793.3	  436.3	 6767.0	...
6093011	  793.1	  436.8	 6767.0	...
6093012	  793.0	  437.6	 6767.0	...
6093013	  793.1	  438.5	 6766.0	...
6093014	  793.5	  438.6	 6765.0	...
6093015	  793.8	  438.2	 6766.0	...
6093016	  794.0	  437.6	 6766.0	...
6093017	  793.9	  437.4	 6769.0	...
6093018	  793.6	  437.2	 6772.0	...
6093019	  793.4	  437.2	 6773.0	...
6093020	  793.3	  437.3	 6772.0	...
6093021	  793.3	  437.2	 6771.0	...
6093022	  793.3	  437.1	 6771.0	...
6093023	  793.3	  436.8	 6770.0	...
6093024	  793.2	  436.7	 6770.0	...
6093025	  793.2	  436.7	 6770.0	...
6093026	  793.2	  436.8	 6769.0	...
6093027	  793.2	  436.9	 6769.0	...
6093028	  793.7	  436.7	 6768.0	...
6093029	  794.2	  436.8	 6769.0	...
6093030	  794.7	  436.9	 6770.0	...
6093031	  794.4	  437.4	 6769.0	...
6093032	  794.2	  437.8	 6768.0	...
6093033	  794.1	  437.7	 6769.0	...
6093034	  794.1	  437.3	 6769.0	...
6093035	  794.1	  436.4	 6770.0	...
6093036	  793.9	  436.0	 6771.0	...
6093037	  793.7	  436.1	 6772.0	...
6093038	  793.6	  436.6	 6769.0	...
6093039	  793.6	  437.2	 6766.0	...
6093040	  793.6	  437.3	 6763.0	...
6093041	  793.7	  437.5	 6765.0	...
6093042	  793.7	  437.7	 6766.0	...
6093043	  793.9	  438.5	 6766.0	...
6093044	  794.3	  439.1	 6769.0	...
6093045	  794.6	  439.7	 6771.0	...
6093046	  794.8	  439.6	 6774.0	...
6093047	  795.0	  439.4	 6775.0	...
6093048	  795.4	  439.1	 6776.0	...
6093049	  795.8	  438.7	 6775.0	...
6093050	  795.7	  438.5	 6773.0	...
6093051	  795.3	  438.5	 6772.0	...
6093052	  795.0	  438.1	 6773.0	...
6093053	  795.1	  437.8	 6773.0	...
6093054	  795.0	  437.6	 6773.0	...
6093055	  794.7	  437.9	 6773.0	...
6093056	  794.3	  437.3	 6772.0	...
6093057	  793.9	  436.4	 6771.0	...
6093058	  793.6	  435.6	 6771.0	...
6093059	  793.6	  436.1	 6772.0	...
6093060	  793.7	  436.6	 6773.0	...
6093061	  793.8	  437.2	 6774.0	...
6093062	  794.4	  437.3	 6775.0	...
6093063	  795.0	  437.8	 6776.0	...
6093064	  795.6	  437.9	 6777.0	...
6093065	  795.7	  438.1	 6777.0	...
6093066	  795.7	  437.5	 6777.0	...
6093067	  795.8	  436.9	 6777.0	...
6093068	  795.6	  436.3	 6776.0	...
6093069	  795.0	  436.2	 6774.0	...
6093070	  794.5	  436.2	 6773.0	...
6093071	  794.1	  436.3	 6775.0	...
6093072	  794.3	  436.8	 6777.0	...
6093073	  794.5	  437.3	 6776.0	...
6093074	  794.6	  437.6	 6774.0	...
6093075	  794.5	  437.0	 6772.0	...
6093076	  794.5	  436.4	 6773.0	...
6093077	  795.0	  435.8	 6773.0	...
6093078	  795.5	  435.6	 6773.0	...
6093079	  795.7	  435.6	 6773.0	...
6093080	  795.5	  436.0	 6772.0	...
6093081	  795.3	  436.6	 6771.0	...
6093082	  795.3	  437.0	 6767.0	...
6093083	  795.4	  437.2	 6765.0	...
6093084	  795.5	  436.8	 6763.0	...
6093085	  795.3	  436.5	 6763.0	...
6093086	  795.3	  436.6	 6766.0	...
6093087	  795.4	  437.0	 6770.0	...
6093088	  795.6	  437.9	 6773.0	...
6093089	  795.7	  438.2	 6772.0	...
6093090	  796.0	  438.4	 6770.0	...
6093091	  796.2	  438.2	 6769.0	...
6093092	  796.4	  437.8	 6769.0	...
6093093	  796.4	  437.5	 6770.0	...
6093094	  796.2	  437.1	 6772.0	...
6093095	  796.1	  437.0	 6772.0	...
6093096	  796.1	  437.1	 6772.0	...
6093097	  796.2	  437.5	 6769.0	...
6093098	  796.2	  437.7	 6767.0	...
6093099	  796.4	  437.6	 6764.0	...
6093100	  796.9	  437.7	 6764.0	...
6093101	  797.6	  438.1	 6763.0	...
6093102	  798.3	  438.4	 6762.0	...
6093103	  799.1	  438.3	 6760.0	...
6093104	  799.7	  438.1	 6757.0	...
6093105	  800.1	  437.9	 6755.0	...
6093106	  800.3	  437.6	 6754.0	...
6093107	  800.5	  437.8	 6755.0	...
6093108	  801.0	  438.1	 6756.0	...
6093109	  801.3	  438.5	 6757.0	...
6093110	  801.5	  438.5	 6758.0	...
6093111	  801.4	  438.0	 6760.0	...
6093112	  801.2	  437.3	 6761.0	...
6093113	  801.2	  436.7	 6761.0	...
6093114	  801.2	  436.7	 6761.0	...
6093115	  801.3	  436.7	 6760.0	...
6093116	  801.7	  436.6	 6758.0	...
6093117	  802.0	  436.6	 6758.0	...
6093118	  802.2	  436.7	 6759.0	...
6093119	  802.1	  436.9	 6759.0	...
6093120	  802.1	  437.2	 6757.0	...
6093121	  801.9	  437.4	 6754.0	...
6093122	  801.5	  437.4	 6751.0	...
6093123	  801.2	  437.1	 6750.0	...
6093124	  800.6	  436.9	 6750.0	...
6093125	  799.9	  436.6	 6749.0	...
6093126	  799.2	  436.4	 6749.0	...
6093127	  799.7	  437.0	 6747.0	...
6093128	  800.2	  437.8	 6744.0	...
6093129	  800.2	  438.7	 6741.0	...
6093130	  799.2	  438.6	 6740.0	...
6093131	  798.3	  438.7	 6739.0	...
6093132	  797.9	  438.9	 6738.0	...
6093133	  797.9	  439.3	 6739.0	...
6093134	  797.8	  439.7	 6740.0	...
6093135	  797.7	  439.9	 6741.0	...
6093136	  797.5	  439.6	 6740.0	...
6093137	  797.5	  439.5	 6736.0	...
6093138	  797.3	  439.5	 6731.0	...
6093139	  797.1	  439.8	 6728.0	...
6093140	  796.9	  440.2	 6727.0	...
6093141	  796.8	  440.7	 6728.0	...
6093142	  796.7	  441.2	 6727.0	...
6093143	  796.6	  441.4	 6725.0	...
6093144	  797.2	  441.4	 6723.0	...
6093145	  797.8	  441.3	 6724.0	...
6093146	  798.3	  440.4	 6725.0	...
6093147	  798.2	  439.7	 6726.0	...
6093148	  798.1	  439.0	 6721.0	...
6093149	  798.1	  439.3	 6717.0	...
6093150	  798.1	  440.0	 6714.0	...
6093151	  798.3	  441.2	 6710.0	...
6093152	  798.4	  442.0	 6706.0	...
6093153	  799.1	  442.2	 6702.0	...
6093154	  799.6	  441.9	 6701.0	...
6093155	  800.2	  441.5	 6707.0	...
6093156	  800.3	  441.4	 6714.0	...
6093157	  800.0	  441.5	 6718.0	...
6093158	  799.7	  441.9	 6713.0	...
6093159	  799.1	  442.3	 6710.0	...
6093160	  798.9	  442.4	 6709.0	...
6093161	  798.8	  442.4	 6707.0	...
6093162	  798.9	  442.4	 6704.0	...
6093163	  799.1	  442.3	 6701.0	...
6093164	  800.1	  442.0	 6702.0	...
6093165	  801.1	  441.9	 6703.0	...
6093166	  801.9	  442.0	 6702.0	...
6093167	  801.5	  442.3	 6699.0	...
6093168	  801.2	  442.6	 6697.0	...
6093169	  800.9	  442.8	 6696.0	...
6093170	  801.0	  443.0	 6694.0	...
6093171	  801.0	  443.1	 6692.0	...
6093172	  801.1	  443.0	 6691.0	...
6093173	  801.2	  442.8	 6691.0	...
6093174	  801.3	  442.6	 6692.0	...
6093175	  801.3	  442.8	 6693.0	...
6093176	  801.4	  443.1	 6694.0	...
6093177	  801.4	  443.2	 6691.0	...
6093178	  801.4	  442.9	 6687.0	...
6093179	  801.3	  442.7	 6683.0	...
6093180	  801.3	  443.2	 6683.0	...
6093181	  801.4	  443.8	 6681.0	...
6093182	  801.7	  444.3	 6679.0	...
6093183	  801.6	  443.7	 6677.0	...
6093184	  801.7	  443.0	 6675.0	...
6093185	  801.8	  442.7	 6674.0	...
6093186	  802.0	  443.0	 6672.0	...
6093187	  801.9	  442.9	 6671.0	...
6093188	  801.0	  442.7	 6670.0	...
6093189	  800.1	  442.6	 6668.0	...
6093190	  799.5	  442.8	 6669.0	...
6093191	  799.5	  442.8	 6670.0	...
6093192	  799.6	  442.9	 6669.0	...
6093193	  799.6	  443.0	 6666.0	...
6093194	  799.8	  442.9	 6662.0	...
6093195	  799.9	  442.8	 6660.0	...
6093196	  800.0	  442.8	 6658.0	...
6093197	  800.4	  443.4	 6658.0	...
6093198	  800.8	  444.0	 6654.0	...
6093199	  800.9	  444.8	 6650.0	...
6093200	  800.8	  444.9	 6645.0	...
6093201	  800.9	  445.1	 6643.0	...
6093202	  801.1	  445.2	 6643.0	...
6093203	  801.3	  445.3	 6644.0	...
6093204	  801.6	  445.2	 6646.0	...
6093205	  801.8	  444.4	 6647.0	...
6093206	  801.9	  443.6	 6647.0	...
6093207	  801.9	  443.5	 6647.0	...
6093208	  801.7	  444.2	 6648.0	...
6093209	  801.3	  444.2	 6649.0	...
6093210	  800.8	  443.6	 6648.0	...
6093211	  800.9	  443.0	 6645.0	...
6093212	  801.2	  443.0	 6641.0	...
6093213	  801.8	  443.6	 6640.0	...
6093214	  802.1	  444.1	 6638.0	...
6093215	  802.4	  444.7	 6630.0	...
6093216	  801.7	  444.8	 6622.0	...
6093217	  801.1	  444.9	 6615.0	...
6093218	  800.7	  445.5	 6615.0	...
6093219	  801.0	  445.9	 6615.0	...
6093220	  801.4	  446.6	 6615.0	...
6093221	  801.9	  446.9	 6612.0	...
6093222	  802.3	  447.3	 6610.0	...
6093223	  802.3	  447.7	 6608.0	...
6093224	  801.9	  447.9	 6608.0	...
6093225	  801.4	  447.7	 6607.0	...
6093226	  801.8	  447.1	 6607.0	...
6093227	  802.5	  446.5	 6607.0	...
6093228	  803.2	  446.4	 6605.0	...
6093229	  803.2	  446.4	 6605.0	...
6093230	  803.1	  446.3	 6604.0	...
6093231	  803.0	  446.4	 6605.0	...
6093232	  802.4	  446.6	 6606.0	...
6093233	  801.7	  446.9	 6603.0	...
6093234	  801.5	  446.9	 6601.0	...
6093235	  802.0	  446.9	 6598.0	...
6093236	  802.4	  446.6	 6595.0	...
6093237	  802.4	  446.2	 6590.0	...
6093238	  802.5	  446.3	 6586.0	...
6093239	  802.6	  446.8	 6585.0	...
6093240	  802.8	  447.3	 6586.0	...
6093241	  802.7	  447.6	 6587.0	...
6093242	  802.1	  447.7	 6587.0	...
6093243	  801.5	  447.8	 6588.0	...
6093244	  801.3	  448.1	 6588.0	...
6093245	  801.6	  448.4	 6584.0	...
6093246	  802.0	  448.7	 6580.0	...
6093247	  802.1	  447.6	 6579.0	...
6093248	  803.1	  446.4	 6582.0	...
6093249	  803.9	  445.2	 6586.0	...
6093250	  804.3	  445.9	 6581.0	...
6093251	  803.8	  446.4	 6574.0	...
6093252	  803.3	  446.9	 6568.0	...
6093253	  803.4	  446.9	 6568.0	...
6093254	  802.9	  447.1	 6569.0	...
6093255	  802.2	  447.2	 6569.0	...
6093256	  801.5	  447.3	 6570.0	...
6093257	  801.5	  447.5	 6570.0	...
6093258	  801.0	  447.7	 6571.0	...
6093259	  800.6	  448.6	 6568.0	...
6093260	  800.2	  449.4	 6564.0	...
6093261	  800.2	  449.8	 6560.0	...
6093262	  800.5	  449.4	 6560.0	...
6093263	  800.8	  449.0	 6559.0	...
MSG	6093264 0000 _ Number Off
6093264	  801.2	  449.1	 6559.0	...
6093265	  801.3	  449.3	 6559.0	...
6093266	  801.9	  449.2	 6560.0	...
6093267	  802.4	  449.1	 6560.0	...
6093268	  803.0	  449.5	 6558.0	...
6093269	  803.1	  450.1	 6551.0	...
6093270	  803.6	  450.6	 6544.0	...
6093271	  804.0	  450.5	 6542.0	...
6093272	  803.7	  450.3	 6544.0	...
6093273	  803.0	  450.0	 6544.0	...
6093274	  802.2	  449.8	 6543.0	...
6093275	  802.1	  449.7	 6542.0	...
6093276	  802.6	  449.5	 6542.0	...
6093277	  803.2	  449.3	 6543.0	...
6093278	  803.9	  449.3	 6540.0	...
6093279	  803.9	  449.5	 6534.0	...
6093280	  804.5	  449.8	 6529.0	...
6093281	  805.1	  450.0	 6527.0	...
6093282	  805.6	  450.2	 6529.0	...
6093283	  805.4	  450.6	 6531.0	...
6093284	  804.8	  450.9	 6530.0	...
6093285	  804.5	  451.2	 6527.0	...
6093286	  804.2	  451.1	 6524.0	...
6093287	  804.1	  451.0	 6522.0	...
6093288	  804.0	  450.8	 6520.0	...
6093289	  803.9	  450.7	 6519.0	...
6093290	  804.0	  450.6	 6519.0	...
6093291	  804.0	  450.6	 6516.0	...
6093292	  804.0	  450.8	 6512.0	...
6093293	  804.6	  450.8	 6509.0	...
6093294	  805.1	  450.6	 6511.0	...
6093295	  805.0	  450.4	 6512.0	...
6093296	  804.4	  450.2	 6511.0	...
6093297	  803.7	  450.2	 6512.0	...
6093298	  803.7	  450.2	 6513.0	...
6093299	  803.9	  450.2	 6512.0	...
6093300	  804.0	  450.3	 6510.0	...
6093301	  804.0	  450.5	 6507.0	...
6093302	  803.9	  451.0	 6507.0	...
6093303	  803.7	  451.6	 6507.0	...
6093304	  803.7	  451.7	 6506.0	...
6093305	  803.6	  451.6	 6505.0	...
6093306	  803.6	  451.5	 6504.0	...
6093307	  803.6	  451.3	 6502.0	...
6093308	  803.8	  451.0	 6499.0	...
6093309	  804.0	  451.3	 6497.0	...
6093310	  804.3	  451.7	 6496.0	...
6093311	  804.3	  452.3	 6491.0	...
6093312	  803.8	  453.1	 6485.0	...
6093313	  803.2	  454.0	 6476.0	...
6093314	  803.0	  454.9	 6472.0	...
6093315	  803.2	  455.0	 6467.0	...
6093316	  803.3	  454.9	 6466.0	...
6093317	  802.8	  454.1	 6467.0	...
6093318	  802.2	  453.3	 6469.0	...
6093319	  801.8	  452.8	 6471.0	...
6093320	  801.8	  453.5	 6472.0	...
6093321	  802.1	  454.2	 6472.0	...
6093322	  802.4	  454.6	 6472.0	...
6093323	  802.3	  453.9	 6472.0	...
6093324	  802.3	  453.3	 6472.0	...
6093325	  802.3	  453.0	 6472.0	...
6093326	  802.4	  453.6	 6471.0	...
6093327	  802.5	  453.9	 6470.0	...
6093328	  802.5	  453.8	 6469.0	...
6093329	  802.4	  453.4	 6470.0	...
6093330	  802.2	  453.3	 6471.0	...
6093331	  802.1	  453.2	 6472.0	...
6093332	  802.1	  453.0	 6472.0	...
6093333	  801.9	  452.8	 6471.0	...
6093334	  802.0	  453.2	 6467.0	...
6093335	  802.3	  453.9	 6463.0	...
6093336	  802.6	  454.6	 6458.0	...
6093337	  802.6	  454.5	 6456.0	...
6093338	  802.8	  454.3	 6456.0	...
6093339	  803.1	  454.2	 6454.0	...
6093340	  803.6	  454.6	 6452.0	...
6093341	  803.9	  455.0	 6450.0	...
6093342	  803.6	  455.2	 6450.0	...
6093343	  803.1	  454.9	 6451.0	...
6093344	  802.6	  454.7	 6452.0	...
6093345	  802.5	  454.3	 6450.0	...
6093346	  802.6	  454.0	 6447.0	...
6093347	  803.1	  453.6	 6444.0	...
6093348	  803.6	  453.4	 6444.0	...
6093349	  803.9	  453.2	 6444.0	...
6093350	  803.9	  453.3	 6443.0	...
6093351	  804.0	  453.6	 6444.0	...
6093352	  804.2	  453.9	 6446.0	...
6093353	  804.3	  454.3	 6447.0	...
6093354	  804.3	  454.5	 6448.0	...
6093355	  804.2	  454.7	 6449.0	...
6093356	  804.0	  454.7	 6451.0	...
6093357	  804.0	  454.7	 6452.0	...
6093358	  804.1	  455.4	 6447.0	...
6093359	  804.2	  456.2	 6442.0	...
6093360	  804.3	  456.5	 6437.0	...
6093361	  804.2	  456.1	 6437.0	...
6093362	  804.1	  455.7	 6438.0	...
6093363	  804.2	  455.7	 6439.0	...
6093364	  804.6	  455.6	 6440.0	...
6093365	  805.1	  455.6	 6440.0	...
6093366	  805.3	  455.7	 6441.0	...
6093367	  805.2	  455.9	 6442.0	...
6093368	  805.1	  456.2	 6442.0	...
6093369	  805.2	  456.4	 6442.0	...
6093370	  805.2	  456.3	 6442.0	...
6093371	  804.9	  456.2	 6443.0	...
6093372	  804.6	  456.3	 6442.0	...
6093373	  804.2	  456.7	 6441.0	...
6093374	  804.1	  457.1	 6439.0	...
6093375	  804.0	  457.3	 6437.0	...
6093376	  804.8	  457.2	 6436.0	...
6093377	  805.6	  457.0	 6436.0	...
6093378	  806.3	  456.7	 6438.0	...
6093379	  806.2	  456.6	 6439.0	...
6093380	  806.1	  456.8	 6439.0	...
6093381	  806.0	  457.1	 6438.0	...
6093382	  806.6	  457.1	 6438.0	...
6093383	  807.2	  457.1	 6438.0	...
6093384	  808.1	  457.0	 6435.0	...
6093385	  808.3	  456.7	 6431.0	...
6093386	  808.2	  456.4	 6429.0	...
6093387	  807.8	  456.1	 6430.0	...
6093388	  807.5	  456.1	 6432.0	...
6093389	  807.7	  455.9	 6433.0	...
6093390	  807.8	  455.6	 6435.0	...
6093391	  807.8	  455.4	 6436.0	...
6093392	  807.6	  455.4	 6436.0	...
6093393	  807.2	  455.5	 6436.0	...
6093394	  806.9	  455.7	 6435.0	...
6093395	  807.0	  456.1	 6434.0	...
6093396	  807.2	  456.5	 6433.0	...
6093397	  807.4	  456.7	 6435.0	...
6093398	  807.4	  456.7	 6436.0	...
6093399	  807.7	  456.6	 6438.0	...
6093400	  808.0	  456.5	 6439.0	...
6093401	  808.2	  456.5	 6440.0	...
6093402	  808.1	  456.5	 6439.0	...
6093403	  808.1	  456.5	 6438.0	...
6093404	  808.1	  456.1	 6437.0	...
6093405	  808.0	  455.7	 6438.0	...
6093406	  808.0	  455.7	 6438.0	...
6093407	  808.0	  456.0	 6437.0	...
6093408	  808.0	  456.1	 6436.0	...
6093409	  808.1	  455.8	 6436.0	...
6093410	  808.0	  455.6	 6437.0	...
6093411	  808.1	  456.3	 6436.0	...
6093412	  808.2	  457.1	 6433.0	...
6093413	  808.6	  458.1	 6432.0	...
6093414	  808.9	  458.2	 6433.0	...
6093415	  808.9	  457.3	 6434.0	...
6093416	  808.8	  456.2	 6436.0	...
6093417	  808.5	  455.3	 6437.0	...
6093418	  808.4	  455.7	 6437.0	...
6093419	  808.4	  456.3	 6435.0	...
6093420	  808.4	  456.1	 6433.0	...
6093421	  808.5	  455.9	 6432.0	...
6093422	  808.6	  455.7	 6432.0	...
6093423	  808.7	  456.1	 6431.0	...
6093424	  808.6	  457.0	 6428.0	...
6093425	  808.6	  457.7	 6424.0	...
6093426	  808.4	  457.7	 6420.0	...
6093427	  808.1	  457.3	 6421.0	...
6093428	  807.6	  456.9	 6424.0	...
6093429	  806.8	  457.1	 6426.0	...
6093430	  806.7	  457.6	 6425.0	...
6093431	  806.7	  458.3	 6421.0	...
6093432	  807.3	  458.8	 6418.0	...
6093433	  807.9	  458.9	 6419.0	...
6093434	  808.3	  458.9	 6419.0	...
6093435	  808.7	  458.2	 6420.0	...
6093436	  809.1	  457.4	 6420.0	...
6093437	  809.5	  456.6	 6420.0	...
6093438	  809.0	  457.7	 6420.0	...
6093439	  808.6	  458.8	 6420.0	...
6093440	  808.2	  459.7	 6419.0	...
6093441	  808.4	  459.6	 6420.0	...
6093442	  808.5	  458.9	 6421.0	...
6093443	  808.3	  458.4	 6423.0	...
6093444	  808.4	  459.4	 6419.0	...
6093445	  808.6	  460.9	 6414.0	...
6093446	  808.8	  462.4	 6413.0	...
6093447	  808.8	  462.4	 6416.0	...
6093448	  808.7	  462.6	 6415.0	...
6093449	  808.5	  462.7	 6410.0	...
6093450	  808.4	  462.3	 6406.0	...
6093451	  808.3	  461.9	 6407.0	...
6093452	  808.5	  462.0	 6407.0	...
6093453	  808.7	  462.5	 6406.0	...
6093454	  808.9	  463.2	 6404.0	...
6093455	  808.5	  463.5	 6403.0	...
6093456	  807.8	  463.8	 6403.0	...
6093457	  807.4	  464.5	 6404.0	...
6093458	  806.4	  465.4	 6403.0	...
6093459	  805.9	  466.1	 6402.0	...
6093460	  805.2	  466.2	 6401.0	...
6093461	  805.3	  466.1	 6400.0	...
EFIX R   6091491	6093461	1971	  781.6	  440.0	   6622
SSACC R  6093462
6093462	  804.7	  466.7	 6398.0	...
6093463	  804.1	  467.1	 6396.0	...
6093464	  803.3	  467.6	 6395.0	...
6093465	  803.2	  468.0	 6390.0	...
6093466	  803.1	  468.9	 6385.0	...
6093467	  803.2	  469.9	 6377.0	...
6093468	  803.8	  470.5	 6375.0	...
6093469	  804.7	  467.0	 6374.0	...
6093470	  811.1	  449.4	 6411.0	...
6093471	  816.9	  431.9	 6446.0	...
6093472	  823.0	  418.5	 6477.0	...
6093473	  823.6	  419.1	 6473.0	...
6093474	  823.1	  423.0	 6462.0	...
6093475	  822.3	  428.4	 6451.0	...
6093476	  820.0	  435.2	 6433.0	...
6093477	  819.5	  447.4	 6404.0	...
6093478	  819.4	  463.4	 6353.0	...
6093479	  820.8	  485.4	 6296.0	...
6093480	  821.7	  508.4	 6231.0	...
6093481	  822.1	  535.5	 6165.0	...
6093482	  823.5	  567.3	 6078.0	...
6093483	  825.6	  600.6	 5985.0	...
6093484	  830.1	  635.7	 5874.0	...
6093485	  836.6	  670.8	 5762.0	...
6093486	  843.2	  709.0	 5641.0	...
6093487	  848.5	  751.1	 5519.0	...
6093488	  852.3	  799.4	 5374.0	...
6093489	  856.4	  850.4	 5221.0	...
6093490	  861.1	  906.0	 5054.0	...
6093491	  865.7	  962.5	 4884.0	...
6093492	  872.5	 1022.8	 4708.0	...
6093493	  879.6	 1086.2	 4521.0	...
6093494	  887.8	 1154.8	 4328.0	...
6093495	  892.9	 1228.0	 4123.0	...
6093496	  900.0	 1302.7	 3922.0	...
6093497	  906.1	 1380.2	 3714.0	...
6093498	  914.0	 1460.5	 3503.0	...
6093499	  919.0	 1545.7	 3282.0	...
6093500	  924.4	 1634.9	 3054.0	...
6093501	  927.5	 1727.9	 2824.0	...
6093502	  930.2	 1826.6	 2590.0	...
6093503	  938.8	 1931.1	 2370.0	...
6093504	  947.1	 2003.9	 2226.0	...
6093505	  954.7	 2040.9	 2159.0	...
6093506	  954.7	 2040.9	 2159.0	...
SBLINK R 6093507
6093507	   .	   .	    0.0	...
6093508	   .	   .	    0.0	...
6093509	   .	   .	    0.0	...
6093510	   .	   .	    0.0	...
6093511	   .	   .	    0.0	...
6093512	   .	   .	    0.0	...
6093513	   .	   .	    0.0	...
6093514	   .	   .	    0.0	...
6093515	   .	   .	    0.0	...
6093516	   .	   .	    0.0	...
6093517	   .	   .	    0.0	...
6093518	   .	   .	    0.0	...
6093519	   .	   .	    0.0	...
6093520	   .	   .	    0.0	...
6093521	   .	   .	    0.0	...
6093522	   .	   .	    0.0	...
6093523	   .	   .	    0.0	...
6093524	   .	   .	    0.0	...
6093525	   .	   .	    0.0	...
6093526	   .	   .	    0.0	...
6093527	   .	   .	    0.0	...
6093528	   .	   .	    0.0	...
6093529	   .	   .	    0.0	...
6093530	   .	   .	    0.0	...
6093531	   .	   .	    0.0	...
6093532	   .	   .	    0.0	...
6093533	   .	   .	    0.0	...
6093534	   .	   .	    0.0	...
6093535	   .	   .	    0.0	...
6093536	   .	   .	    0.0	...
6093537	   .	   .	    0.0	...
6093538	   .	   .	    0.0	...
6093539	   .	   .	    0.0	...
6093540	   .	   .	    0.0	...
6093541	   .	   .	    0.0	...
6093542	   .	   .	    0.0	...
6093543	   .	   .	    0.0	...
6093544	   .	   .	    0.0	...
6093545	   .	   .	    0.0	...
6093546	   .	   .	    0.0	...
6093547	   .	   .	    0.0	...
6093548	   .	   .	    0.0	...
6093549	   .	   .	    0.0	...
6093550	   .	   .	    0.0	...
6093551	   .	   .	    0.0	...
6093552	   .	   .	    0.0	...
6093553	   .	   .	    0.0	...
6093554	   .	   .	    0.0	...
6093555	   .	   .	    0.0	...
6093556	   .	   .	    0.0	...
6093557	   .	   .	    0.0	...
6093558	   .	   .	    0.0	...
6093559	   .	   .	    0.0	...
6093560	   .	   .	    0.0	...
6093561	   .	   .	    0.0	...
6093562	   .	   .	    0.0	...
6093563	   .	   .	    0.0	...
6093564	   .	   .	    0.0	...
6093565	   .	   .	    0.0	...
6093566	   .	   .	    0.0	...
6093567	   .	   .	    0.0	...
6093568	   .	   .	    0.0	...
6093569	   .	   .	    0.0	...
6093570	   .	   .	    0.0	...
6093571	   .	   .	    0.0	...
6093572	   .	   .	    0.0	...
6093573	   .	   .	    0.0	...
6093574	   .	   .	    0.0	...
6093575	   .	   .	    0.0	...
6093576	   .	   .	    0.0	...
6093577	   .	   .	    0.0	...
6093578	   .	   .	    0.0	...
6093579	   .	   .	    0.0	...
6093580	   .	   .	    0.0	...
6093581	   .	   .	    0.0	...
6093582	   .	   .	    0.0	...
6093583	   .	   .	    0.0	...
6093584	   .	   .	    0.0	...
6093585	   .	   .	    0.0	...
6093586	   .	   .	    0.0	...
6093587	   .	   .	    0.0	...
6093588	   .	   .	    0.0	...
6093589	   .	   .	    0.0	...
6093590	   .	   .	    0.0	...
6093591	   .	   .	    0.0	...
6093592	   .	   .	    0.0	...
6093593	   .	   .	    0.0	...
6093594	   .	   .	    0.0	...
6093595	   .	   .	    0.0	...
6093596	   .	   .	    0.0	...
6093597	   .	   .	    0.0	...
6093598	   .	   .	    0.0	...
6093599	   .	   .	    0.0	...
6093600	   .	   .	    0.0	...
6093601	   .	   .	    0.0	...
6093602	   .	   .	    0.0	...
6093603	   .	   .	    0.0	...
6093604	   .	   .	    0.0	...
6093605	   .	   .	    0.0	...
6093606	   .	   .	    0.0	...
6093607	   .	   .	    0.0	...
6093608	   .	   .	    0.0	...
6093609	   .	   .	    0.0	...
6093610	   .	   .	    0.0	...
6093611	   .	   .	    0.0	...
6093612	   .	   .	    0.0	...
6093613	   .	   .	    0.0	...
6093614	   .	   .	    0.0	...
6093615	   .	   .	    0.0	...
6093616	   .	   .	    0.0	...
6093617	   .	   .	    0.0	...
6093618	   .	   .	    0.0	...
6093619	   .	   .	    0.0	...
6093620	   .	   .	    0.0	...
6093621	   .	   .	    0.0	...
6093622	   .	   .	    0.0	...
6093623	   .	   .	    0.0	...
6093624	   .	   .	    0.0	...
6093625	   .	   .	    0.0	...
6093626	   .	   .	    0.0	...
6093627	   .	   .	    0.0	...
6093628	   .	   .	    0.0	...
6093629	   .	   .	    0.0	...
6093630	   .	   .	    0.0	...
6093631	   .	   .	    0.0	...
6093632	   .	   .	    0.0	...
6093633	   .	   .	    0.0	...
6093634	   .	   .	    0.0	...
6093635	   .	   .	    0.0	...
6093636	   .	   .	    0.0	...
6093637	   .	   .	    0.0	...
6093638	   .	   .	    0.0	...
6093639	   .	   .	    0.0	...
6093640	   .	   .	    0.0	...
6093641	   .	   .	    0.0	...
EBLINK R 6093507	6093641	135
6093642	  938.7	 2026.0	 2165.0	...
6093643	  938.7	 2026.0	 2165.0	...
6093644	  939.0	 2015.2	 2186.0	...
6093645	  939.5	 1993.9	 2224.0	...
6093646	  940.6	 1962.5	 2283.0	...
6093647	  941.4	 1942.0	 2321.0	...
6093648	  937.1	 1903.7	 2404.0	...
6093649	  932.3	 1875.7	 2468.0	...
6093650	  927.5	 1847.9	 2532.0	...
6093651	  923.0	 1831.6	 2575.0	...
6093652	  918.4	 1805.8	 2645.0	...
6093653	  913.8	 1780.2	 2714.0	...
6093654	  936.0	 1739.6	 2815.0	...
6093655	  958.2	 1708.7	 2890.0	...
6093656	  980.5	 1668.3	 2993.0	...
6093657	  977.4	 1650.9	 3040.0	...
6093658	  973.1	 1625.8	 3107.0	...
6093659	  968.9	 1603.2	 3165.0	...
6093660	  968.0	 1579.0	 3228.0	...
6093661	  966.4	 1554.7	 3288.0	...
6093662	  963.7	 1532.1	 3344.0	...
6093663	  960.3	 1509.6	 3403.0	...
6093664	  957.2	 1488.3	 3460.0	...
6093665	  953.2	 1465.4	 3524.0	...
6093666	  950.1	 1443.7	 3580.0	...
6093667	  948.4	 1421.9	 3640.0	...
6093668	  944.3	 1400.0	 3693.0	...
6093669	  939.9	 1378.9	 3752.0	...
6093670	  935.9	 1356.5	 3805.0	...
6093671	  935.9	 1333.9	 3866.0	...
6093672	  932.8	 1312.5	 3918.0	...
6093673	  929.9	 1292.8	 3968.0	...
6093674	  926.9	 1272.7	 4026.0	...
6093675	  927.6	 1251.6	 4076.0	...
6093676	  927.7	 1229.9	 4140.0	...
6093677	  924.0	 1210.7	 4186.0	...
6093678	  919.7	 1191.4	 4237.0	...
6093679	  910.9	 1174.2	 4281.0	...
6093680	  905.8	 1155.7	 4329.0	...
6093681	  900.6	 1137.4	 4380.0	...
6093682	  897.2	 1119.3	 4423.0	...
6093683	  893.8	 1101.9	 4466.0	...
6093684	  889.2	 1085.0	 4507.0	...
6093685	  885.1	 1069.0	 4546.0	...
6093686	  881.0	 1053.4	 4587.0	...
6093687	  878.1	 1038.2	 4628.0	...
6093688	  877.0	 1022.4	 4671.0	...
6093689	  875.5	 1006.8	 4713.0	...
6093690	  873.3	  992.9	 4749.0	...
6093691	  870.8	  979.2	 4791.0	...
6093692	  868.4	  966.5	 4824.0	...
6093693	  866.5	  951.5	 4864.0	...
6093694	  864.1	  937.2	 4899.0	...
6093695	  861.1	  922.3	 4943.0	...
6093696	  858.3	  908.2	 4979.0	...
6093697	  856.7	  894.1	 5017.0	...
6093698	  855.9	  880.5	 5052.0	...
6093699	  855.0	  867.5	 5089.0	...
6093700	  854.1	  854.6	 5127.0	...
6093701	  853.3	  842.3	 5163.0	...
6093702	  852.6	  830.1	 5195.0	...
6093703	  852.4	  817.9	 5223.0	...
6093704	  851.8	  804.2	 5256.0	...
6093705	  851.5	  791.9	 5293.0	...
6093706	  850.9	  778.3	 5332.0	...
6093707	  850.5	  766.4	 5366.0	...
6093708	  849.8	  754.6	 5398.0	...
6093709	  849.2	  744.5	 5427.0	...
6093710	  850.7	  733.6	 5456.0	...
6093711	  852.1	  722.0	 5484.0	...
6093712	  853.5	  711.1	 5514.0	...
6093713	  851.9	  701.0	 5539.0	...
6093714	  850.5	  692.9	 5566.0	...
6093715	  849.3	  683.7	 5585.0	...
6093716	  849.8	  674.8	 5612.0	...
6093717	  850.1	  664.6	 5633.0	...
6093718	  850.5	  656.9	 5653.0	...
6093719	  849.8	  648.9	 5671.0	...
6093720	  847.1	  642.7	 5694.0	...
6093721	  841.3	  637.9	 5716.0	...
6093722	  835.7	  634.4	 5731.0	...
6093723	  832.5	  626.4	 5756.0	...
6093724	  833.0	  617.1	 5780.0	...
6093725	  833.3	  607.1	 5807.0	...
6093726	  833.4	  601.6	 5824.0	...
6093727	  832.5	  594.3	 5841.0	...
6093728	  829.5	  590.1	 5853.0	...
6093729	  826.4	  584.7	 5871.0	...
6093730	  822.9	  582.2	 5885.0	...
6093731	  821.4	  575.0	 5906.0	...
6093732	  819.7	  567.3	 5927.0	...
6093733	  818.7	  559.6	 5947.0	...
6093734	  818.2	  553.0	 5963.0	...
6093735	  818.7	  549.5	 5969.0	...
6093736	  819.2	  542.1	 5990.0	...
6093737	  820.8	  536.3	 6007.0	...
6093738	  821.8	  529.6	 6024.0	...
6093739	  822.5	  523.2	 6042.0	...
6093740	  822.0	  518.1	 6058.0	...
6093741	  821.5	  513.9	 6080.0	...
6093742	  820.9	  509.4	 6095.0	...
6093743	  819.7	  504.4	 6110.0	...
6093744	  818.3	  497.6	 6127.0	...
6093745	  818.2	  492.1	 6139.0	...
6093746	  818.7	  486.2	 6154.0	...
6093747	  819.3	  481.6	 6164.0	...
6093748	  818.8	  475.7	 6179.0	...
6093749	  818.8	  471.1	 6194.0	...
6093750	  819.3	  465.9	 6207.0	...
ESACC R  6093462	6093750	289	  804.7	  466.7	  819.3	  465.9	   0.31	   1394
SFIX R   6093751
6093751	  819.8	  462.5	 6216.0	...
6093752	  819.9	  458.2	 6222.0	...
6093753	  818.5	  453.7	 6231.0	...
6093754	  817.3	  451.4	 6236.0	...
6093755	  817.3	  448.8	 6249.0	...
6093756	  818.1	  445.5	 6257.0	...
6093757	  818.8	  441.0	 6272.0	...
6093758	  818.3	  437.2	 6279.0	...
6093759	  818.3	  435.2	 6285.0	...
6093760	  818.1	  431.7	 6294.0	...
6093761	  817.3	  426.9	 6309.0	...
6093762	  816.4	  422.4	 6323.0	...
6093763	  815.8	  420.6	 6325.0	...
6093764	  816.6	  421.0	 6322.0	...
6093765	  817.9	  421.3	 6318.0	...
6093766	  819.3	  420.8	 6320.0	...
6093767	  820.2	  419.2	 6324.0	...
6093768	  821.9	  417.4	 6327.0	...
6093769	  823.3	  416.4	 6328.0	...
6093770	  824.3	  415.8	 6330.0	...
6093771	  823.9	  414.9	 6333.0	...
6093772	  823.4	  413.8	 6336.0	...
6093773	  823.4	  412.9	 6340.0	...
6093774	  824.1	  412.0	 6342.0	...
6093775	  825.6	  411.1	 6345.0	...
6093776	  827.1	  410.4	 6344.0	...
6093777	  827.1	  407.5	 6349.0	...
6093778	  825.8	  404.7	 6356.0	...
6093779	  824.5	  402.0	 6359.0	...
6093780	  826.7	  404.1	 6358.0	...
6093781	  829.1	  406.2	 6355.0	...
6093782	  831.7	  409.3	 6353.0	...
6093783	  831.6	  410.3	 6350.0	...
6093784	  831.7	  410.4	 6346.0	...
6093785	  832.8	  409.3	 6346.0	...
6093786	  834.0	  408.2	 6351.0	...
6093787	  835.3	  407.8	 6356.0	...
6093788	  835.2	  406.4	 6361.0	...
6093789	  834.8	  405.0	 6360.0	...
6093790	  834.0	  403.8	 6360.0	...
6093791	  833.3	  403.9	 6360.0	...
6093792	  833.0	  403.7	 6361.0	...
6093793	  832.8	  403.1	 6363.0	...
6093794	  832.7	  401.7	 6365.0	...
6093795	  832.7	  400.6	 6367.0	...
6093796	  832.7	  398.0	 6371.0	...
6093797	  832.7	  396.3	 6376.0	...
6093798	  832.7	  394.3	 6381.0	...
6093799	  833.0	  394.1	 6382.0	...
6093800	  833.4	  394.5	 6377.0	...
6093801	  833.7	  395.0	 6371.0	...
6093802	  834.0	  394.3	 6369.0	...
6093803	  834.3	  392.9	 6374.0	...
6093804	  834.4	  391.5	 6378.0	...
6093805	  834.9	  390.6	 6380.0	...
6093806	  835.4	  389.8	 6381.0	...
6093807	  835.6	  389.6	 6380.0	...
6093808	  835.1	  390.4	 6375.0	...
6093809	  834.6	  391.1	 6370.0	...
6093810	  833.9	  390.4	 6368.0	...
6093811	  833.1	  389.6	 6368.0	...
6093812	  832.3	  389.0	 6368.0	...
6093813	  832.0	  389.5	 6366.0	...
6093814	  832.1	  390.2	 6357.0	...
6093815	  832.8	  390.6	 6350.0	...
6093816	  834.1	  390.4	 6348.0	...
6093817	  835.4	  390.1	 6352.0	...
6093818	  836.6	  389.8	 6360.0	...
6093819	  837.3	  389.9	 6364.0	...
6093820	  837.1	  390.1	 6364.0	...
EFIX R   6093751	6093820	70	  828.2	  409.2	   6340
SSACC R  6093821
6093821	  836.3	  389.7	 6359.0	...
6093822	  835.5	  389.1	 6350.0	...
6093823	  835.6	  388.2	 6343.0	...
6093824	  835.6	  387.9	 6338.0	...
6093825	  833.9	  389.7	 6336.0	...
6093826	  830.4	  393.9	 6332.0	...
6093827	  828.3	  396.4	 6327.0	...
6093828	  829.2	  394.9	 6322.0	...
6093829	  831.8	  391.3	 6317.0	...
6093830	  825.7	  413.8	 6277.0	...
6093831	  818.2	  438.4	 6238.0	...
6093832	  810.7	  463.8	 6201.0	...
6093833	  810.6	  464.5	 6200.0	...
6093834	  810.6	  465.4	 6197.0	...
6093835	  810.4	  465.7	 6195.0	...
6093836	  810.5	  465.8	 6197.0	...
6093837	  810.3	  466.1	 6200.0	...
6093838	  810.1	  466.4	 6204.0	...
6093839	  809.9	  466.6	 6205.0	...
ESACC R  6093821	6093839	19	  836.3	  389.7	  809.9	  466.6	   1.71	    200
SFIX R   6093840
6093840	  809.8	  467.0	 6204.0	...
6093841	  809.8	  468.2	 6201.0	...
6093842	  809.9	  469.5	 6195.0	...
6093843	  810.0	  470.1	 6191.0	...
6093844	  810.1	  469.5	 6190.0	...
6093845	  810.2	  468.9	 6191.0	...
6093846	  810.2	  468.7	 6192.0	...
6093847	  810.2	  469.2	 6192.0	...
6093848	  810.2	  469.8	 6193.0	...
6093849	  810.3	  470.0	 6193.0	...
6093850	  810.4	  470.0	 6193.0	...
6093851	  810.7	  469.9	 6194.0	...
6093852	  810.8	  469.8	 6194.0	...
6093853	  810.8	  469.8	 6193.0	...
6093854	  810.9	  470.3	 6193.0	...
6093855	  811.0	  470.9	 6194.0	...
6093856	  811.1	  471.4	 6196.0	...
6093857	  811.2	  471.6	 6199.0	...
6093858	  811.7	  472.1	 6200.0	...
6093859	  812.1	  472.7	 6201.0	...
6093860	  812.3	  472.9	 6200.0	...
6093861	  812.1	  472.7	 6199.0	...
6093862	  811.9	  472.4	 6197.0	...
6093863	  811.8	  472.4	 6194.0	...
6093864	  811.7	  472.5	 6191.0	...
6093865	  811.8	  472.6	 6192.0	...
6093866	  811.8	  472.6	 6192.0	...
6093867	  812.1	  473.4	 6193.0	...
6093868	  812.5	  474.3	 6193.0	...
6093869	  812.8	  474.7	 6194.0	...
6093870	  813.1	  474.3	 6195.0	...
6093871	  813.3	  473.7	 6195.0	...
6093872	  813.6	  473.3	 6195.0	...
6093873	  813.6	  473.0	 6198.0	...
6093874	  813.9	  473.8	 6200.0	...
6093875	  814.2	  474.7	 6198.0	...
6093876	  814.2	  475.7	 6196.0	...
6093877	  813.9	  475.9	 6193.0	...
6093878	  813.5	  476.0	 6193.0	...
6093879	  813.5	  475.9	 6194.0	...
6093880	  812.9	  475.9	 6195.0	...
6093881	  812.4	  475.9	 6197.0	...
6093882	  812.0	  475.9	 6199.0	...
6093883	  811.9	  476.0	 6201.0	...
6093884	  811.9	  476.1	 6203.0	...
6093885	  811.7	  476.2	 6203.0	...
6093886	  811.6	  476.8	 6202.0	...
6093887	  811.9	  477.2	 6202.0	...
6093888	  811.9	  477.7	 6202.0	...
6093889	  811.4	  477.8	 6202.0	...
6093890	  810.8	  478.1	 6202.0	...
6093891	  810.7	  478.3	 6202.0	...
6093892	  811.3	  478.5	 6202.0	...
6093893	  811.8	  478.4	 6203.0	...
6093894	  812.0	  478.3	 6203.0	...
6093895	  812.4	  477.9	 6203.0	...
6093896	  812.7	  477.7	 6202.0	...
6093897	  813.1	  478.0	 6202.0	...
6093898	  813.3	  478.5	 6202.0	...
6093899	  813.4	  478.9	 6204.0	...
6093900	  813.1	  479.0	 6207.0	...
6093901	  812.9	  479.2	 6210.0	...
6093902	  812.7	  479.3	 6210.0	...
6093903	  812.7	  479.3	 6211.0	...
6093904	  812.7	  478.9	 6211.0	...
6093905	  812.7	  478.4	 6211.0	...
6093906	  812.6	  478.1	 6211.0	...
6093907	  812.6	  478.3	 6211.0	...
6093908	  812.2	  478.7	 6211.0	...
6093909	  811.8	  479.1	 6211.0	...
6093910	  812.0	  479.0	 6213.0	...
6093911	  812.6	  478.5	 6216.0	...
6093912	  813.1	  478.1	 6218.0	...
6093913	  812.8	  477.7	 6216.0	...
6093914	  812.5	  477.5	 6212.0	...
6093915	  812.4	  477.2	 6210.0	...
6093916	  812.4	  476.8	 6215.0	...
6093917	  812.6	  476.5	 6220.0	...
6093918	  812.6	  476.1	 6224.0	...
6093919	  812.0	  476.0	 6225.0	...
6093920	  811.3	  476.0	 6226.0	...
6093921	  810.6	  476.0	 6226.0	...
6093922	  810.6	  476.0	 6225.0	...
6093923	  810.8	  475.8	 6225.0	...
6093924	  810.9	  475.5	 6227.0	...
6093925	  810.9	  475.7	 6228.0	...
6093926	  810.8	  476.1	 6229.0	...
6093927	  810.7	  476.2	 6228.0	...
6093928	  811.1	  475.8	 6227.0	...
6093929	  811.7	  475.3	 6231.0	...
6093930	  812.3	  475.2	 6235.0	...
6093931	  812.3	  475.2	 6237.0	...
6093932	  811.9	  474.9	 6235.0	...
6093933	  811.5	  474.5	 6233.0	...
6093934	  810.7	  474.2	 6233.0	...
6093935	  809.9	  474.1	 6237.0	...
6093936	  809.2	  474.0	 6242.0	...
6093937	  808.9	  473.8	 6247.0	...
6093938	  809.2	  473.8	 6247.0	...
6093939	  809.4	  473.7	 6247.0	...
6093940	  809.5	  473.3	 6249.0	...
6093941	  809.4	  472.9	 6251.0	...
6093942	  809.2	  472.6	 6252.0	...
6093943	  809.2	  472.9	 6252.0	...
6093944	  809.2	  473.2	 6252.0	...
6093945	  809.4	  473.5	 6252.0	...
6093946	  809.5	  473.8	 6252.0	...
6093947	  809.7	  473.9	 6252.0	...
6093948	  809.8	  473.9	 6252.0	...
6093949	  809.8	  473.8	 6253.0	...
6093950	  809.8	  473.9	 6255.0	...
6093951	  809.8	  474.1	 6258.0	...
6093952	  809.7	  474.3	 6262.0	...
6093953	  809.4	  473.7	 6264.0	...
6093954	  809.2	  472.8	 6265.0	...
6093955	  808.7	  472.0	 6268.0	...
6093956	  808.5	  472.3	 6270.0	...
6093957	  808.4	  473.4	 6272.0	...
6093958	  808.6	  474.5	 6271.0	...
6093959	  808.7	  474.3	 6270.0	...
6093960	  808.5	  473.3	 6269.0	...
6093961	  808.2	  472.3	 6271.0	...
6093962	  808.0	  472.3	 6273.0	...
6093963	  808.0	  472.7	 6275.0	...
6093964	  807.9	  473.1	 6275.0	...
6093965	  807.9	  473.5	 6275.0	...
6093966	  807.9	  473.3	 6276.0	...
6093967	  808.1	  473.1	 6277.0	...
6093968	  808.4	  473.0	 6278.0	...
6093969	  807.8	  473.0	 6278.0	...
6093970	  807.0	  473.2	 6278.0	...
6093971	  807.2	  473.4	 6282.0	...
6093972	  808.2	  473.7	 6286.0	...
6093973	  809.2	  473.7	 6290.0	...
6093974	  808.8	  474.0	 6290.0	...
6093975	  808.3	  474.1	 6287.0	...
6093976	  807.8	  474.2	 6282.0	...
6093977	  807.5	  474.1	 6278.0	...
6093978	  807.1	  473.8	 6278.0	...
6093979	  806.8	  473.4	 6283.0	...
6093980	  806.8	  473.2	 6288.0	...
6093981	  806.4	  473.6	 6292.0	...
6093982	  805.8	  474.1	 6292.0	...
6093983	  805.1	  474.7	 6291.0	...
6093984	  805.0	  474.7	 6291.0	...
6093985	  805.3	  474.8	 6292.0	...
6093986	  805.3	  474.9	 6294.0	...
6093987	  805.1	  475.0	 6297.0	...
6093988	  805.2	  475.1	 6300.0	...
6093989	  805.6	  475.1	 6300.0	...
6093990	  806.0	  475.3	 6300.0	...
6093991	  805.9	  475.4	 6300.0	...
6093992	  805.8	  475.5	 6297.0	...
6093993	  805.9	  476.0	 6294.0	...
6093994	  806.0	  476.6	 6293.0	...
6093995	  806.1	  476.8	 6294.0	...
6093996	  806.1	  476.4	 6294.0	...
6093997	  806.3	  476.5	 6293.0	...
6093998	  806.5	  477.1	 6295.0	...
6093999	  806.7	  477.8	 6298.0	...
6094000	  806.7	  478.0	 6302.0	...
6094001	  806.7	  478.3	 6303.0	...
6094002	  806.3	  478.5	 6302.0	...
6094003	  805.8	  478.9	 6300.0	...
6094004	  805.2	  479.1	 6299.0	...
6094005	  804.9	  479.3	 6298.0	...
6094006	  804.6	  479.3	 6298.0	...
6094007	  804.9	  479.3	 6298.0	...
6094008	  805.5	  479.4	 6298.0	...
6094009	  806.0	  479.3	 6299.0	...
6094010	  806.1	  479.0	 6300.0	...
6094011	  806.2	  478.8	 6301.0	...
6094012	  806.0	  478.8	 6304.0	...
6094013	  805.6	  478.9	 6306.0	...
6094014	  805.2	  479.6	 6307.0	...
6094015	  805.2	  480.3	 6305.0	...
6094016	  805.2	  480.1	 6305.0	...
6094017	  805.1	  479.3	 6306.0	...
6094018	  805.1	  478.4	 6309.0	...
6094019	  805.1	  478.5	 6311.0	...
6094020	  805.1	  478.5	 6315.0	...
6094021	  805.1	  478.4	 6319.0	...
6094022	  805.1	  478.3	 6322.0	...
6094023	  804.9	  478.6	 6323.0	...
6094024	  804.8	  478.9	 6324.0	...
6094025	  804.6	  479.3	 6326.0	...
6094026	  804.5	  478.9	 6327.0	...
6094027	  804.4	  478.4	 6325.0	...
6094028	  804.4	  478.0	 6322.0	...
6094029	  804.4	  478.2	 6318.0	...
6094030	  804.3	  478.4	 6317.0	...
6094031	  804.3	  478.6	 6321.0	...
6094032	  804.4	  478.7	 6325.0	...
6094033	  804.7	  478.7	 6329.0	...
6094034	  804.6	  478.8	 6329.0	...
6094035	  804.1	  478.8	 6329.0	...
6094036	  803.6	  478.8	 6328.0	...
6094037	  803.5	  478.6	 6327.0	...
6094038	  803.7	  478.5	 6326.0	...
6094039	  803.8	  478.4	 6326.0	...
6094040	  803.9	  478.1	 6332.0	...
6094041	  803.9	  477.8	 6338.0	...
6094042	  804.1	  478.2	 6344.0	...
6094043	  804.3	  478.9	 6343.0	...
6094044	  804.2	  479.1	 6344.0	...
6094045	  804.1	  478.6	 6345.0	...
6094046	  804.0	  477.9	 6347.0	...
6094047	  803.5	  477.8	 6348.0	...
6094048	  802.9	  477.7	 6348.0	...
EFIX R   6093840	6094048	209	  809.0	  475.6	   6254
SSACC R  6094049
6094049	  802.9	  476.2	 6347.0	...
6094050	  803.5	  474.3	 6346.0	...
6094051	  803.3	  471.4	 6346.0	...
6094052	  802.5	  469.8	 6345.0	...
6094053	  802.2	  466.1	 6343.0	...
6094054	  802.2	  462.7	 6344.0	...
6094055	  802.1	  458.0	 6347.0	...
6094056	  802.1	  454.3	 6347.0	...
6094057	  802.3	  449.7	 6345.0	...
6094058	  802.3	  446.5	 6342.0	...
6094059	  801.6	  444.1	 6344.0	...
6094060	  801.5	  443.3	 6345.0	...
6094061	  801.9	  442.4	 6344.0	...
6094062	  800.8	  440.9	 6341.0	...
6094063	  799.3	  439.5	 6339.0	...
6094064	  797.1	  438.1	 6342.0	...
ESACC R  6094049	6094064	16	  802.9	  476.2	  797.1	  438.1	   0.81	     71
SFIX R   6094065
6094065	  796.3	  436.5	 6344.0	...
6094066	  795.4	  434.9	 6344.0	...
6094067	  794.2	  433.6	 6343.0	...
6094068	  793.2	  434.0	 6344.0	...
6094069	  792.3	  434.5	 6342.0	...
6094070	  792.6	  434.9	 6339.0	...
6094071	  793.2	  435.3	 6342.0	...
6094072	  793.8	  435.8	 6347.0	...
6094073	  794.4	  436.4	 6352.0	...
6094074	  795.9	  436.7	 6352.0	...
6094075	  797.4	  436.8	 6352.0	...
6094076	  798.3	  437.5	 6349.0	...
6094077	  798.2	  438.4	 6346.0	...
6094078	  798.0	  439.2	 6343.0	...
6094079	  797.8	  439.1	 6342.0	...
6094080	  797.5	  438.9	 6341.0	...
6094081	  797.1	  438.9	 6341.0	...
6094082	  797.5	  439.5	 6341.0	...
6094083	  797.9	  440.3	 6342.0	...
6094084	  797.3	  441.4	 6343.0	...
6094085	  796.4	  441.8	 6339.0	...
6094086	  795.1	  442.2	 6335.0	...
6094087	  794.8	  442.2	 6331.0	...
6094088	  795.3	  442.2	 6333.0	...
6094089	  796.0	  442.1	 6336.0	...
6094090	  796.6	  442.1	 6339.0	...
6094091	  796.6	  442.0	 6340.0	...
6094092	  796.5	  441.8	 6340.0	...
6094093	  796.6	  441.7	 6340.0	...
6094094	  796.7	  441.7	 6339.0	...
6094095	  796.3	  442.6	 6336.0	...
6094096	  795.7	  443.4	 6334.0	...
6094097	  795.2	  443.8	 6335.0	...
6094098	  795.2	  443.5	 6335.0	...
6094099	  795.3	  443.7	 6336.0	...
6094100	  795.2	  444.1	 6337.0	...
6094101	  795.2	  444.8	 6336.0	...
6094102	  795.4	  445.4	 6335.0	...
6094103	  795.8	  445.9	 6333.0	...
6094104	  796.2	  446.2	 6335.0	...
6094105	  795.9	  446.0	 6336.0	...
6094106	  795.5	  445.8	 6337.0	...
6094107	  795.0	  445.7	 6335.0	...
6094108	  794.9	  445.8	 6333.0	...
6094109	  794.9	  445.9	 6330.0	...
6094110	  794.7	  446.1	 6327.0	...
6094111	  794.5	  446.1	 6327.0	...
6094112	  794.8	  446.0	 6328.0	...
6094113	  795.3	  446.0	 6329.0	...
6094114	  796.1	  446.0	 6326.0	...
6094115	  796.4	  446.0	 6324.0	...
6094116	  796.7	  446.0	 6323.0	...
6094117	  796.8	  446.0	 6323.0	...
6094118	  796.8	  446.1	 6324.0	...
6094119	  796.6	  446.1	 6326.0	...
6094120	  796.3	  446.7	 6327.0	...
6094121	  796.3	  447.3	 6327.0	...
6094122	  796.2	  447.8	 6324.0	...
6094123	  796.4	  447.5	 6322.0	...
6094124	  796.5	  447.2	 6319.0	...
6094125	  796.7	  447.1	 6319.0	...
6094126	  796.6	  447.4	 6319.0	...
6094127	  796.5	  447.5	 6319.0	...
6094128	  796.4	  447.5	 6317.0	...
6094129	  796.5	  447.8	 6314.0	...
6094130	  796.9	  448.3	 6311.0	...
6094131	  797.1	  448.8	 6309.0	...
6094132	  797.3	  448.5	 6309.0	...
6094133	  797.0	  448.2	 6309.0	...
6094134	  796.8	  448.8	 6306.0	...
6094135	  796.6	  449.8	 6304.0	...
6094136	  796.4	  450.4	 6302.0	...
6094137	  796.1	  450.1	 6302.0	...
6094138	  795.7	  449.7	 6301.0	...
6094139	  796.1	  449.7	 6299.0	...
6094140	  796.6	  449.6	 6297.0	...
6094141	  796.5	  449.5	 6295.0	...
6094142	  796.0	  449.4	 6294.0	...
6094143	  795.6	  449.2	 6294.0	...
6094144	  795.7	  449.1	 6294.0	...
6094145	  795.9	  449.1	 6293.0	...
6094146	  796.2	  449.6	 6292.0	...
6094147	  796.6	  450.3	 6291.0	...
6094148	  797.1	  450.7	 6290.0	...
6094149	  797.4	  450.7	 6290.0	...
6094150	  797.6	  450.5	 6290.0	...
6094151	  797.6	  450.2	 6290.0	...
6094152	  797.6	  450.3	 6291.0	...
6094153	  797.6	  450.4	 6291.0	...
6094154	  797.0	  450.6	 6290.0	...
6094155	  796.5	  450.6	 6288.0	...
6094156	  796.0	  450.6	 6286.0	...
6094157	  796.1	  450.6	 6287.0	...
6094158	  796.3	  450.5	 6289.0	...
6094159	  796.4	  450.5	 6290.0	...
6094160	  796.4	  450.4	 6289.0	...
6094161	  795.7	  450.2	 6289.0	...
6094162	  795.2	  450.0	 6288.0	...
6094163	  794.7	  450.4	 6287.0	...
6094164	  794.9	  451.0	 6286.0	...
6094165	  794.9	  451.7	 6284.0	...
6094166	  795.1	  451.7	 6281.0	...
6094167	  795.2	  451.7	 6279.0	...
6094168	  795.2	  451.9	 6278.0	...
6094169	  795.0	  452.0	 6278.0	...
6094170	  794.9	  451.5	 6277.0	...
6094171	  795.0	  451.0	 6277.0	...
6094172	  795.0	  450.5	 6278.0	...
6094173	  795.1	  451.1	 6278.0	...
6094174	  794.8	  451.7	 6275.0	...
6094175	  794.4	  452.1	 6272.0	...
6094176	  793.9	  451.9	 6264.0	...
6094177	  793.9	  451.6	 6260.0	...
6094178	  793.9	  451.4	 6255.0	...
6094179	  793.9	  451.4	 6254.0	...
[truncated: 4,235,315 more chars]
