# Supplementary material for: With an eye on uncertainty: Modelling pupillary responses to environmental volatility
Source: PLoS Comput Biol. 2019 Jul 5;15(7):e1007126. doi: 10.1371/journal.pcbi.1007126 (PMC6636765; doi:10.1371/journal.pcbi.1007126)
Supplement: S6 Data — Zip file containing the pupillometry data for participant 6. (ZIP) [file pcbi.1007126.s006.zip › P6/trial16.asc]

** CONVERTED FROM C:\Users\tparr\Documents\PVR\P6_1212\trial16.edf using edfapi 3.1 Win32 Nov 24 2009 on Tue Dec 12 10:58:03 2017
** DATE: Tue Dec 12 11:56:28 2017
** TYPE: EDF_FILE BINARY EVENT SAMPLE TAGGED
** VERSION: EYELINK II 1
** SOURCE: EYELINK CL
** EYELINK II CL v4.48 Nov 25 2009
** CAMERA: EyeLink CL Version 1.4 Sensor=BHA
** SERIAL NUMBER: CL1-AAD42
** CAMERA_CONFIG: AAD42140.SCD
**

MSG	6515036 RECCFG CR 1000 2 0 R
MSG	6515036 ELCLCFG MTABLER
MSG	6515036 GAZE_COORDS 0.00 0.00 1599.00 1199.00
MSG	6515036 THRESHOLDS R 122 230
MSG	6515036 ELCL_PROC CENTROID (3)
MSG	6515036 ELCL_PCR_PARAM 5 3.0
START	6515037 	RIGHT	SAMPLES	EVENTS
PRESCALER	1
VPRESCALER	1
PUPIL	AREA
EVENTS	GAZE	RIGHT	RATE	1000.00	TRACKING	CR	FILTER	2
SAMPLES	GAZE	RIGHT	RATE	1000.00	TRACKING	CR	FILTER	2
MSG	6515037 !MODE RECORD CR 1000 2 0 R
6515037	  800.0	  419.6	 7523.0	...
INPUT	6515037	127
6515038	  800.8	  417.3	 7536.0	...
6515039	  801.6	  415.6	 7541.0	...
6515040	  801.6	  415.9	 7542.0	...
6515041	  801.8	  416.7	 7538.0	...
6515042	  802.5	  417.5	 7533.0	...
6515043	  802.9	  417.6	 7532.0	...
SFIX R   6515044
6515044	  803.1	  417.6	 7535.0	...
6515045	  802.7	  417.7	 7539.0	...
6515046	  802.8	  417.5	 7540.0	...
6515047	  803.3	  417.2	 7538.0	...
6515048	  803.7	  416.9	 7536.0	...
6515049	  802.6	  418.4	 7536.0	...
6515050	  801.4	  419.9	 7536.0	...
6515051	  800.1	  421.3	 7536.0	...
6515052	  800.3	  421.0	 7540.0	...
6515053	  800.5	  420.9	 7544.0	...
6515054	  800.4	  420.9	 7547.0	...
6515055	  800.6	  421.3	 7548.0	...
6515056	  800.8	  421.8	 7548.0	...
6515057	  800.4	  422.4	 7545.0	...
6515058	  800.0	  422.8	 7540.0	...
6515059	  799.6	  423.3	 7539.0	...
6515060	  799.5	  423.8	 7542.0	...
6515061	  799.2	  424.1	 7545.0	...
6515062	  799.0	  425.2	 7553.0	...
6515063	  799.3	  425.9	 7565.0	...
6515064	  802.2	  423.3	 7578.0	...
6515065	  804.9	  420.0	 7581.0	...
6515066	  806.4	  417.8	 7582.0	...
6515067	  805.0	  418.4	 7583.0	...
6515068	  803.4	  419.0	 7580.0	...
6515069	  803.2	  420.9	 7572.0	...
6515070	  803.3	  423.5	 7564.0	...
6515071	  804.1	  425.7	 7565.0	...
6515072	  805.5	  422.4	 7569.0	...
6515073	  806.9	  419.1	 7573.0	...
6515074	  807.9	  416.7	 7571.0	...
6515075	  807.2	  417.5	 7572.0	...
6515076	  806.0	  418.6	 7574.0	...
6515077	  804.9	  419.5	 7575.0	...
6515078	  804.6	  419.9	 7573.0	...
6515079	  804.8	  420.1	 7571.0	...
6515080	  804.9	  419.3	 7573.0	...
6515081	  804.9	  418.7	 7575.0	...
6515082	  804.9	  418.6	 7572.0	...
6515083	  804.8	  419.7	 7569.0	...
6515084	  804.7	  421.3	 7569.0	...
6515085	  805.3	  423.1	 7574.0	...
6515086	  806.2	  425.3	 7577.0	...
6515087	  807.0	  427.1	 7574.0	...
6515088	  807.0	  429.0	 7571.0	...
6515089	  806.9	  429.6	 7571.0	...
6515090	  806.8	  429.9	 7572.0	...
6515091	  806.3	  429.3	 7566.0	...
6515092	  806.0	  429.3	 7554.0	...
6515093	  805.7	  429.7	 7542.0	...
6515094	  805.8	  430.0	 7538.0	...
6515095	  805.8	  431.5	 7540.0	...
6515096	  805.6	  433.0	 7546.0	...
6515097	  806.4	  434.3	 7552.0	...
6515098	  806.7	  431.1	 7559.0	...
6515099	  806.9	  427.8	 7561.0	...
6515100	  806.8	  425.4	 7565.0	...
6515101	  807.4	  426.1	 7571.0	...
6515102	  808.1	  426.5	 7575.0	...
6515103	  808.2	  426.3	 7575.0	...
6515104	  808.1	  427.5	 7572.0	...
6515105	  807.6	  429.0	 7569.0	...
6515106	  806.3	  430.5	 7567.0	...
6515107	  805.2	  430.7	 7567.0	...
6515108	  804.4	  429.4	 7570.0	...
6515109	  804.4	  428.1	 7573.0	...
6515110	  804.6	  426.7	 7576.0	...
6515111	  804.9	  426.7	 7579.0	...
6515112	  805.3	  426.6	 7584.0	...
6515113	  805.8	  426.6	 7588.0	...
6515114	  806.9	  426.5	 7591.0	...
6515115	  807.9	  426.6	 7584.0	...
6515116	  807.3	  427.9	 7577.0	...
6515117	  806.3	  429.0	 7574.0	...
6515118	  805.2	  430.0	 7583.0	...
6515119	  805.9	  429.4	 7593.0	...
6515120	  806.7	  428.9	 7598.0	...
6515121	  807.8	  428.3	 7601.0	...
6515122	  808.5	  428.0	 7602.0	...
6515123	  807.0	  430.9	 7594.0	...
6515124	  805.2	  433.9	 7585.0	...
6515125	  804.8	  433.1	 7580.0	...
6515126	  806.2	  429.2	 7583.0	...
6515127	  808.4	  424.2	 7586.0	...
6515128	  809.3	  423.0	 7586.0	...
6515129	  810.5	  423.6	 7584.0	...
6515130	  811.1	  425.3	 7583.0	...
6515131	  811.5	  426.8	 7583.0	...
6515132	  811.2	  426.8	 7584.0	...
6515133	  810.8	  427.1	 7579.0	...
6515134	  810.5	  427.9	 7574.0	...
6515135	  810.3	  429.0	 7569.0	...
6515136	  810.7	  429.6	 7571.0	...
6515137	  810.9	  429.8	 7573.0	...
6515138	  811.9	  429.3	 7573.0	...
6515139	  812.1	  428.5	 7572.0	...
6515140	  812.3	  427.7	 7580.0	...
6515141	  812.1	  427.3	 7588.0	...
6515142	  811.6	  427.7	 7598.0	...
6515143	  811.0	  428.3	 7601.0	...
6515144	  809.5	  429.5	 7596.0	...
6515145	  807.9	  430.5	 7588.0	...
6515146	  806.4	  429.9	 7579.0	...
6515147	  808.5	  427.1	 7589.0	...
6515148	  811.0	  424.2	 7598.0	...
6515149	  812.0	  423.0	 7606.0	...
6515150	  810.4	  423.3	 7606.0	...
6515151	  809.3	  423.6	 7606.0	...
6515152	  809.8	  423.6	 7609.0	...
6515153	  809.7	  424.1	 7610.0	...
6515154	  809.1	  425.5	 7609.0	...
6515155	  808.7	  426.6	 7603.0	...
6515156	  809.0	  428.0	 7597.0	...
6515157	  809.2	  428.5	 7595.0	...
6515158	  809.7	  428.9	 7600.0	...
6515159	  810.6	  428.5	 7605.0	...
6515160	  811.5	  428.0	 7606.0	...
6515161	  811.9	  427.1	 7604.0	...
6515162	  811.8	  425.9	 7604.0	...
6515163	  811.7	  424.7	 7610.0	...
6515164	  810.7	  424.3	 7616.0	...
6515165	  809.7	  423.7	 7622.0	...
6515166	  808.9	  423.1	 7622.0	...
6515167	  809.2	  424.7	 7622.0	...
6515168	  809.9	  427.1	 7619.0	...
6515169	  810.3	  426.7	 7616.0	...
6515170	  810.7	  423.9	 7613.0	...
6515171	  810.9	  422.2	 7615.0	...
6515172	  811.3	  423.3	 7619.0	...
6515173	  810.4	  425.0	 7623.0	...
6515174	  809.5	  425.6	 7624.0	...
6515175	  807.4	  427.8	 7623.0	...
6515176	  806.6	  428.9	 7622.0	...
6515177	  806.2	  429.4	 7622.0	...
6515178	  807.6	  427.4	 7623.0	...
6515179	  809.5	  424.7	 7631.0	...
6515180	  811.1	  422.5	 7639.0	...
6515181	  812.0	  421.3	 7646.0	...
6515182	  811.4	  422.1	 7646.0	...
6515183	  810.2	  423.1	 7640.0	...
6515184	  808.9	  424.1	 7628.0	...
6515185	  809.5	  424.1	 7615.0	...
6515186	  810.9	  425.1	 7607.0	...
6515187	  812.3	  425.9	 7607.0	...
6515188	  812.3	  425.9	 7607.0	...
6515189	  812.2	  424.6	 7612.0	...
6515190	  812.1	  423.2	 7617.0	...
6515191	  811.4	  422.9	 7622.0	...
6515192	  810.9	  424.0	 7611.0	...
6515193	  810.8	  425.1	 7601.0	...
6515194	  811.2	  425.8	 7597.0	...
6515195	  811.3	  424.9	 7602.0	...
6515196	  810.8	  424.2	 7606.0	...
6515197	  810.3	  423.6	 7604.0	...
6515198	  810.3	  423.6	 7602.0	...
6515199	  810.5	  423.8	 7601.0	...
6515200	  811.0	  424.0	 7600.0	...
6515201	  811.2	  424.2	 7593.0	...
6515202	  809.5	  424.8	 7586.0	...
6515203	  807.8	  425.4	 7586.0	...
6515204	  807.4	  425.5	 7593.0	...
6515205	  808.7	  424.8	 7600.0	...
6515206	  809.7	  422.5	 7602.0	...
6515207	  809.3	  420.7	 7605.0	...
6515208	  808.7	  419.8	 7606.0	...
6515209	  808.3	  420.4	 7605.0	...
6515210	  808.1	  421.1	 7604.0	...
6515211	  808.1	  421.0	 7604.0	...
6515212	  807.8	  421.9	 7604.0	...
6515213	  807.3	  422.9	 7604.0	...
6515214	  805.4	  424.4	 7602.0	...
6515215	  803.7	  424.7	 7600.0	...
6515216	  803.3	  424.3	 7599.0	...
6515217	  804.2	  422.8	 7599.0	...
6515218	  805.3	  421.7	 7602.0	...
6515219	  804.3	  422.0	 7602.0	...
6515220	  802.4	  424.0	 7600.0	...
6515221	  800.4	  426.0	 7598.0	...
6515222	  799.5	  428.0	 7595.0	...
6515223	  799.6	  429.9	 7583.0	...
6515224	  799.6	  431.8	 7571.0	...
6515225	  799.6	  429.7	 7570.0	...
6515226	  799.8	  426.6	 7580.0	...
6515227	  802.0	  422.2	 7590.0	...
6515228	  804.2	  421.0	 7583.0	...
6515229	  806.1	  420.4	 7577.0	...
6515230	  806.1	  421.8	 7571.0	...
6515231	  805.9	  422.3	 7572.0	...
6515232	  805.6	  422.3	 7577.0	...
6515233	  805.4	  421.9	 7582.0	...
6515234	  803.9	  423.2	 7583.0	...
6515235	  802.4	  424.4	 7579.0	...
6515236	  801.6	  425.3	 7574.0	...
6515237	  803.2	  423.8	 7573.0	...
6515238	  804.8	  422.1	 7572.0	...
6515239	  804.6	  423.1	 7572.0	...
6515240	  803.3	  425.3	 7571.0	...
6515241	  801.9	  427.2	 7571.0	...
6515242	  801.7	  426.4	 7571.0	...
6515243	  801.5	  427.4	 7570.0	...
6515244	  801.1	  429.2	 7567.0	...
6515245	  800.8	  431.0	 7565.0	...
6515246	  800.8	  428.5	 7567.0	...
6515247	  801.6	  425.5	 7569.0	...
6515248	  802.3	  422.6	 7572.0	...
6515249	  803.6	  422.2	 7577.0	...
6515250	  804.4	  421.8	 7581.0	...
6515251	  805.0	  421.4	 7588.0	...
6515252	  804.7	  421.3	 7590.0	...
EFIX R   6515044	6515252	209	  806.6	  424.9	   7585
SSACC R  6515253
6515253	  804.3	  420.6	 7591.0	...
6515254	  803.9	  420.0	 7588.0	...
6515255	  804.5	  417.9	 7585.0	...
6515256	  805.3	  416.3	 7584.0	...
6515257	  805.4	  418.5	 7576.0	...
6515258	  804.1	  422.4	 7567.0	...
6515259	  802.4	  425.0	 7558.0	...
6515260	  801.3	  423.9	 7566.0	...
6515261	  800.8	  422.7	 7573.0	...
6515262	  796.7	  439.7	 7543.0	...
6515263	  792.5	  456.9	 7506.0	...
6515264	  791.8	  457.7	 7493.0	...
6515265	  795.4	  441.3	 7519.0	...
6515266	  799.0	  425.9	 7544.0	...
6515267	  799.6	  426.3	 7549.0	...
6515268	  800.2	  426.8	 7553.0	...
6515269	  800.7	  425.8	 7557.0	...
6515270	  800.7	  425.2	 7558.0	...
6515271	  799.8	  425.4	 7558.0	...
6515272	  799.8	  426.1	 7563.0	...
6515273	  799.8	  426.9	 7567.0	...
6515274	  801.0	  425.1	 7575.0	...
6515275	  801.3	  423.4	 7578.0	...
6515276	  801.6	  421.9	 7579.0	...
6515277	  801.8	  422.6	 7577.0	...
6515278	  801.6	  423.3	 7571.0	...
6515279	  801.0	  423.6	 7563.0	...
6515280	  795.6	  440.8	 7531.0	...
6515281	  790.6	  458.2	 7502.0	...
6515282	  785.9	  477.1	 7473.0	...
6515283	  785.9	  478.2	 7470.0	...
6515284	  785.8	  479.3	 7466.0	...
6515285	  785.7	  478.8	 7461.0	...
6515286	  785.2	  478.7	 7450.0	...
6515287	  785.1	  480.6	 7441.0	...
6515288	  784.9	  482.5	 7438.0	...
ESACC R  6515253	6515288	36	  804.3	  420.6	  784.9	  482.5	   1.37	    155
SFIX R   6515289
6515289	  785.0	  484.3	 7440.0	...
6515290	  784.7	  484.0	 7441.0	...
6515291	  784.3	  483.9	 7438.0	...
6515292	  783.9	  483.6	 7435.0	...
6515293	  783.7	  483.4	 7433.0	...
6515294	  783.8	  483.1	 7433.0	...
6515295	  783.9	  482.9	 7433.0	...
6515296	  784.1	  482.7	 7434.0	...
6515297	  783.6	  482.6	 7434.0	...
6515298	  783.1	  482.7	 7434.0	...
6515299	  783.2	  482.6	 7435.0	...
6515300	  783.8	  482.5	 7436.0	...
6515301	  784.6	  482.8	 7433.0	...
6515302	  784.8	  483.0	 7429.0	...
6515303	  784.5	  483.3	 7435.0	...
6515304	  784.1	  483.1	 7444.0	...
6515305	  783.5	  483.2	 7454.0	...
6515306	  784.3	  484.5	 7450.0	...
6515307	  785.2	  485.8	 7446.0	...
6515308	  786.1	  487.5	 7441.0	...
6515309	  786.3	  487.9	 7441.0	...
6515310	  786.5	  488.1	 7442.0	...
6515311	  786.6	  487.8	 7442.0	...
6515312	  786.5	  487.9	 7440.0	...
6515313	  786.3	  488.0	 7439.0	...
6515314	  786.1	  488.4	 7438.0	...
6515315	  785.9	  488.4	 7439.0	...
6515316	  785.8	  488.5	 7440.0	...
6515317	  785.6	  488.0	 7438.0	...
6515318	  785.7	  487.5	 7437.0	...
6515319	  785.9	  486.5	 7435.0	...
6515320	  786.3	  486.0	 7436.0	...
6515321	  786.6	  486.3	 7436.0	...
6515322	  786.6	  487.2	 7442.0	...
6515323	  786.5	  487.7	 7447.0	...
6515324	  787.3	  487.3	 7452.0	...
6515325	  788.4	  487.4	 7453.0	...
6515326	  789.4	  487.8	 7454.0	...
6515327	  789.4	  488.1	 7456.0	...
6515328	  789.4	  487.7	 7460.0	...
6515329	  789.4	  487.4	 7463.0	...
6515330	  789.4	  487.0	 7464.0	...
6515331	  788.9	  486.8	 7463.0	...
6515332	  788.4	  486.9	 7462.0	...
6515333	  788.0	  487.5	 7462.0	...
6515334	  787.6	  488.1	 7455.0	...
6515335	  787.1	  488.5	 7449.0	...
6515336	  786.6	  488.7	 7443.0	...
6515337	  785.8	  488.8	 7443.0	...
6515338	  785.1	  488.8	 7444.0	...
6515339	  785.3	  488.3	 7443.0	...
6515340	  786.3	  487.8	 7442.0	...
6515341	  787.4	  489.1	 7440.0	...
6515342	  787.2	  490.8	 7434.0	...
6515343	  787.2	  493.0	 7430.0	...
6515344	  787.3	  493.9	 7426.0	...
6515345	  787.6	  494.7	 7426.0	...
6515346	  788.1	  495.1	 7426.0	...
6515347	  788.2	  495.1	 7425.0	...
6515348	  788.5	  494.8	 7424.0	...
6515349	  788.7	  494.1	 7428.0	...
6515350	  788.5	  493.6	 7434.0	...
6515351	  788.2	  493.5	 7437.0	...
6515352	  787.8	  493.8	 7434.0	...
6515353	  787.9	  494.5	 7432.0	...
6515354	  788.1	  495.5	 7430.0	...
6515355	  788.3	  496.5	 7429.0	...
6515356	  788.1	  496.0	 7429.0	...
6515357	  787.6	  495.0	 7425.0	...
6515358	  786.5	  495.1	 7415.0	...
6515359	  785.7	  495.9	 7405.0	...
6515360	  785.1	  496.6	 7403.0	...
6515361	  785.4	  495.0	 7409.0	...
6515362	  785.8	  493.6	 7413.0	...
6515363	  785.6	  492.5	 7414.0	...
6515364	  785.1	  492.5	 7415.0	...
6515365	  784.8	  493.7	 7417.0	...
6515366	  785.1	  494.8	 7419.0	...
6515367	  785.6	  495.8	 7420.0	...
6515368	  785.8	  495.9	 7420.0	...
6515369	  785.8	  496.0	 7420.0	...
6515370	  785.8	  496.3	 7420.0	...
6515371	  785.5	  496.6	 7421.0	...
6515372	  784.5	  497.0	 7417.0	...
6515373	  783.5	  497.3	 7414.0	...
6515374	  782.7	  497.6	 7411.0	...
6515375	  782.6	  497.8	 7413.0	...
6515376	  782.9	  497.9	 7414.0	...
6515377	  783.2	  497.0	 7414.0	...
6515378	  783.4	  496.1	 7414.0	...
6515379	  783.4	  495.9	 7413.0	...
6515380	  783.6	  496.5	 7413.0	...
6515381	  783.7	  496.0	 7413.0	...
6515382	  783.7	  494.7	 7419.0	...
6515383	  783.6	  493.4	 7424.0	...
6515384	  783.8	  493.2	 7423.0	...
6515385	  783.8	  493.4	 7417.0	...
6515386	  783.9	  494.0	 7410.0	...
6515387	  783.8	  494.6	 7409.0	...
6515388	  784.6	  494.7	 7408.0	...
6515389	  785.4	  494.6	 7406.0	...
6515390	  786.1	  494.5	 7403.0	...
6515391	  786.5	  494.5	 7408.0	...
6515392	  786.9	  494.5	 7414.0	...
6515393	  787.4	  494.2	 7422.0	...
6515394	  787.5	  493.8	 7423.0	...
6515395	  787.2	  493.3	 7416.0	...
6515396	  786.5	  494.2	 7408.0	...
6515397	  785.7	  495.3	 7408.0	...
6515398	  785.4	  496.3	 7416.0	...
6515399	  785.1	  496.3	 7425.0	...
6515400	  784.8	  496.0	 7422.0	...
6515401	  784.4	  495.9	 7417.0	...
6515402	  784.4	  495.7	 7414.0	...
6515403	  784.3	  495.7	 7414.0	...
6515404	  784.3	  495.4	 7415.0	...
6515405	  783.9	  495.1	 7415.0	...
6515406	  783.5	  494.9	 7412.0	...
6515407	  783.1	  495.0	 7405.0	...
6515408	  783.2	  495.2	 7399.0	...
6515409	  783.2	  495.3	 7396.0	...
6515410	  783.3	  495.7	 7399.0	...
6515411	  783.3	  495.9	 7401.0	...
6515412	  783.3	  496.2	 7396.0	...
6515413	  783.4	  496.2	 7389.0	...
6515414	  783.3	  496.4	 7383.0	...
6515415	  783.2	  496.5	 7383.0	...
6515416	  783.9	  495.0	 7386.0	...
6515417	  784.6	  493.4	 7393.0	...
6515418	  785.1	  493.1	 7400.0	...
6515419	  784.9	  494.8	 7401.0	...
6515420	  784.7	  496.6	 7397.0	...
6515421	  785.1	  497.0	 7391.0	...
6515422	  785.3	  496.7	 7389.0	...
6515423	  783.9	  496.6	 7388.0	...
6515424	  782.2	  496.8	 7388.0	...
6515425	  781.5	  497.1	 7389.0	...
6515426	  782.5	  496.6	 7391.0	...
6515427	  783.2	  495.9	 7391.0	...
6515428	  782.8	  495.4	 7392.0	...
6515429	  782.5	  495.8	 7392.0	...
6515430	  782.6	  496.1	 7393.0	...
6515431	  783.7	  495.5	 7394.0	...
6515432	  784.7	  494.6	 7397.0	...
6515433	  785.8	  494.3	 7401.0	...
6515434	  785.8	  494.9	 7401.0	...
6515435	  785.7	  495.4	 7396.0	...
6515436	  785.5	  495.3	 7390.0	...
6515437	  785.2	  495.2	 7385.0	...
6515438	  785.5	  494.9	 7379.0	...
6515439	  786.0	  494.6	 7375.0	...
6515440	  786.7	  495.2	 7372.0	...
6515441	  786.5	  496.3	 7371.0	...
6515442	  786.3	  496.2	 7371.0	...
6515443	  785.9	  495.0	 7374.0	...
6515444	  785.6	  494.4	 7376.0	...
6515445	  785.5	  494.9	 7378.0	...
6515446	  785.4	  495.5	 7376.0	...
6515447	  785.4	  495.7	 7375.0	...
6515448	  785.6	  496.5	 7370.0	...
6515449	  785.8	  497.3	 7365.0	...
6515450	  786.4	  498.0	 7362.0	...
6515451	  786.8	  498.1	 7363.0	...
6515452	  787.2	  498.3	 7359.0	...
6515453	  787.2	  498.3	 7352.0	...
6515454	  786.2	  498.2	 7345.0	...
6515455	  785.2	  498.1	 7344.0	...
6515456	  784.2	  498.0	 7346.0	...
6515457	  783.8	  497.7	 7351.0	...
6515458	  783.3	  496.7	 7356.0	...
6515459	  783.0	  495.7	 7359.0	...
6515460	  783.1	  495.8	 7359.0	...
6515461	  783.3	  496.8	 7356.0	...
6515462	  784.0	  497.7	 7353.0	...
6515463	  784.7	  497.5	 7346.0	...
6515464	  785.4	  497.3	 7342.0	...
6515465	  785.2	  497.2	 7337.0	...
6515466	  785.0	  496.8	 7335.0	...
6515467	  784.8	  496.3	 7337.0	...
6515468	  784.8	  495.9	 7340.0	...
6515469	  784.7	  495.9	 7343.0	...
6515470	  784.6	  495.9	 7343.0	...
6515471	  784.6	  496.0	 7342.0	...
6515472	  784.8	  496.2	 7341.0	...
6515473	  785.2	  496.6	 7338.0	...
6515474	  785.5	  496.7	 7334.0	...
6515475	  785.7	  496.7	 7329.0	...
6515476	  786.3	  497.1	 7329.0	...
6515477	  787.0	  497.7	 7326.0	...
6515478	  787.2	  498.4	 7320.0	...
6515479	  786.7	  498.7	 7314.0	...
6515480	  786.4	  498.9	 7310.0	...
6515481	  786.5	  498.9	 7310.0	...
6515482	  786.8	  498.6	 7311.0	...
6515483	  787.0	  498.3	 7306.0	...
6515484	  787.2	  498.1	 7300.0	...
6515485	  787.5	  498.1	 7301.0	...
6515486	  787.7	  498.2	 7306.0	...
6515487	  787.7	  498.2	 7311.0	...
6515488	  787.4	  498.3	 7310.0	...
6515489	  787.0	  498.4	 7310.0	...
6515490	  786.7	  499.2	 7309.0	...
6515491	  786.6	  499.8	 7310.0	...
6515492	  786.8	  500.7	 7311.0	...
6515493	  786.2	  501.1	 7310.0	...
6515494	  785.5	  501.2	 7304.0	...
6515495	  785.1	  500.6	 7297.0	...
6515496	  786.2	  500.0	 7292.0	...
6515497	  787.3	  499.8	 7289.0	...
6515498	  787.9	  500.1	 7288.0	...
6515499	  787.9	  500.2	 7290.0	...
6515500	  788.0	  500.2	 7294.0	...
6515501	  788.0	  500.5	 7298.0	...
6515502	  787.4	  500.9	 7294.0	...
6515503	  786.8	  501.4	 7287.0	...
6515504	  786.4	  501.4	 7281.0	...
6515505	  786.5	  501.0	 7279.0	...
6515506	  786.5	  500.5	 7276.0	...
6515507	  786.3	  500.3	 7269.0	...
6515508	  786.3	  500.0	 7262.0	...
6515509	  786.5	  499.7	 7258.0	...
6515510	  786.8	  500.1	 7259.0	...
6515511	  787.1	  501.1	 7258.0	...
6515512	  787.3	  502.1	 7258.0	...
6515513	  787.3	  501.8	 7255.0	...
6515514	  787.3	  501.2	 7255.0	...
6515515	  787.3	  501.6	 7254.0	...
6515516	  787.4	  502.6	 7254.0	...
6515517	  787.8	  503.2	 7254.0	...
6515518	  788.1	  502.8	 7253.0	...
6515519	  788.5	  502.4	 7253.0	...
6515520	  788.5	  502.5	 7254.0	...
6515521	  787.6	  502.6	 7255.0	...
6515522	  786.7	  502.3	 7252.0	...
6515523	  785.9	  502.1	 7248.0	...
6515524	  786.0	  503.2	 7245.0	...
6515525	  786.2	  504.5	 7243.0	...
6515526	  786.5	  505.6	 7239.0	...
6515527	  787.1	  505.6	 7234.0	...
6515528	  787.2	  505.6	 7229.0	...
6515529	  787.1	  505.2	 7226.0	...
6515530	  787.4	  504.5	 7222.0	...
6515531	  788.1	  503.2	 7220.0	...
6515532	  788.8	  502.7	 7219.0	...
6515533	  788.8	  502.3	 7213.0	...
6515534	  788.7	  502.5	 7207.0	...
6515535	  788.4	  502.6	 7208.0	...
6515536	  788.2	  502.7	 7216.0	...
6515537	  788.1	  502.7	 7217.0	...
6515538	  787.7	  504.0	 7212.0	...
6515539	  787.4	  505.3	 7206.0	...
6515540	  787.4	  506.6	 7202.0	...
6515541	  788.0	  506.6	 7194.0	...
6515542	  788.3	  506.9	 7186.0	...
6515543	  788.3	  507.2	 7179.0	...
6515544	  788.1	  507.4	 7170.0	...
6515545	  787.8	  506.8	 7161.0	...
6515546	  787.5	  506.3	 7159.0	...
6515547	  787.2	  505.6	 7164.0	...
6515548	  787.2	  505.4	 7169.0	...
6515549	  787.3	  504.9	 7169.0	...
6515550	  787.3	  504.4	 7168.0	...
6515551	  787.7	  504.9	 7162.0	...
6515552	  788.1	  505.5	 7156.0	...
6515553	  788.4	  506.0	 7153.0	...
6515554	  787.9	  505.7	 7155.0	...
6515555	  787.4	  505.8	 7154.0	...
6515556	  788.1	  506.6	 7151.0	...
6515557	  789.3	  507.5	 7148.0	...
6515558	  790.4	  508.3	 7148.0	...
6515559	  790.3	  507.4	 7148.0	...
6515560	  790.2	  506.5	 7148.0	...
6515561	  790.3	  506.2	 7142.0	...
6515562	  791.1	  506.8	 7135.0	...
6515563	  791.8	  507.4	 7128.0	...
6515564	  792.1	  507.4	 7128.0	...
6515565	  791.9	  507.9	 7128.0	...
6515566	  791.5	  508.4	 7128.0	...
6515567	  791.5	  509.3	 7128.0	...
6515568	  791.5	  509.6	 7127.0	...
6515569	  791.4	  509.6	 7122.0	...
6515570	  791.3	  509.2	 7116.0	...
6515571	  791.3	  509.1	 7110.0	...
6515572	  791.4	  509.2	 7108.0	...
6515573	  791.4	  509.3	 7106.0	...
6515574	  791.5	  510.1	 7100.0	...
6515575	  791.7	  510.8	 7093.0	...
6515576	  792.0	  511.5	 7087.0	...
6515577	  792.1	  511.5	 7084.0	...
6515578	  792.2	  512.2	 7084.0	...
6515579	  792.1	  513.5	 7083.0	...
6515580	  791.9	  514.7	 7082.0	...
6515581	  791.7	  515.4	 7078.0	...
6515582	  791.4	  514.7	 7075.0	...
6515583	  791.2	  513.4	 7073.0	...
6515584	  791.8	  512.0	 7073.0	...
6515585	  792.6	  511.1	 7074.0	...
6515586	  793.3	  510.8	 7075.0	...
6515587	  793.1	  510.8	 7075.0	...
6515588	  792.4	  511.4	 7074.0	...
6515589	  791.8	  511.9	 7072.0	...
6515590	  792.9	  511.9	 7070.0	...
6515591	  794.5	  511.6	 7066.0	...
6515592	  795.5	  511.5	 7063.0	...
6515593	  794.8	  511.6	 7061.0	...
6515594	  794.7	  511.5	 7060.0	...
6515595	  795.4	  512.1	 7059.0	...
6515596	  796.1	  512.8	 7057.0	...
6515597	  795.8	  513.6	 7056.0	...
6515598	  795.4	  513.7	 7058.0	...
6515599	  795.0	  513.9	 7059.0	...
6515600	  794.9	  514.0	 7059.0	...
6515601	  795.2	  514.1	 7054.0	...
6515602	  795.5	  514.3	 7049.0	...
6515603	  796.1	  514.1	 7046.0	...
6515604	  795.8	  513.8	 7047.0	...
6515605	  795.4	  513.6	 7050.0	...
6515606	  795.1	  514.0	 7052.0	...
6515607	  795.5	  514.2	 7048.0	...
6515608	  795.8	  514.5	 7042.0	...
6515609	  796.5	  514.3	 7037.0	...
6515610	  797.0	  513.9	 7041.0	...
6515611	  797.8	  513.5	 7047.0	...
6515612	  798.2	  513.7	 7053.0	...
6515613	  798.2	  514.3	 7046.0	...
6515614	  798.1	  514.9	 7037.0	...
6515615	  797.9	  515.5	 7027.0	...
6515616	  796.8	  516.6	 7021.0	...
6515617	  795.6	  517.9	 7015.0	...
6515618	  794.4	  518.9	 7010.0	...
6515619	  794.4	  518.9	 7010.0	...
6515620	  795.1	  518.7	 7010.0	...
6515621	  795.8	  518.2	 7012.0	...
6515622	  796.4	  517.8	 7015.0	...
6515623	  796.3	  517.3	 7019.0	...
6515624	  796.2	  517.1	 7022.0	...
6515625	  796.2	  517.0	 7015.0	...
6515626	  796.2	  517.0	 7007.0	...
6515627	  796.2	  517.2	 7000.0	...
6515628	  796.5	  517.4	 7003.0	...
6515629	  796.7	  517.6	 7006.0	...
6515630	  796.9	  517.7	 7008.0	...
6515631	  796.9	  518.1	 7008.0	...
6515632	  797.1	  518.4	 7004.0	...
6515633	  797.3	  518.7	 7000.0	...
6515634	  797.5	  519.5	 6995.0	...
6515635	  797.5	  520.3	 6993.0	...
6515636	  797.5	  521.0	 6991.0	...
6515637	  797.3	  520.4	 6990.0	...
6515638	  797.1	  519.8	 6989.0	...
6515639	  797.6	  519.7	 6988.0	...
6515640	  798.3	  520.0	 6989.0	...
6515641	  799.1	  520.8	 6990.0	...
6515642	  799.0	  521.1	 6990.0	...
6515643	  799.0	  521.2	 6989.0	...
6515644	  798.9	  521.0	 6988.0	...
6515645	  798.9	  520.9	 6981.0	...
6515646	  798.9	  520.9	 6968.0	...
6515647	  798.9	  520.9	 6954.0	...
6515648	  798.9	  520.8	 6947.0	...
6515649	  798.6	  520.6	 6946.0	...
6515650	  798.1	  520.6	 6950.0	...
6515651	  797.2	  520.7	 6954.0	...
6515652	  796.5	  520.9	 6959.0	...
6515653	  796.3	  521.3	 6957.0	...
6515654	  796.5	  521.8	 6956.0	...
6515655	  796.8	  522.2	 6955.0	...
6515656	  796.9	  522.8	 6952.0	...
6515657	  796.9	  523.5	 6950.0	...
6515658	  796.9	  523.8	 6947.0	...
6515659	  796.8	  523.1	 6946.0	...
6515660	  796.7	  522.5	 6944.0	...
6515661	  796.7	  522.2	 6941.0	...
6515662	  796.8	  522.3	 6939.0	...
6515663	  796.9	  522.4	 6934.0	...
6515664	  797.0	  522.5	 6930.0	...
6515665	  798.1	  522.4	 6925.0	...
6515666	  799.1	  522.3	 6923.0	...
6515667	  800.2	  522.1	 6927.0	...
6515668	  800.1	  522.5	 6933.0	...
6515669	  799.7	  523.1	 6939.0	...
6515670	  799.3	  523.6	 6933.0	...
6515671	  799.6	  523.6	 6928.0	...
6515672	  800.4	  523.6	 6922.0	...
6515673	  801.1	  524.0	 6921.0	...
6515674	  800.9	  524.6	 6919.0	...
6515675	  800.6	  525.1	 6915.0	...
6515676	  800.3	  525.0	 6911.0	...
6515677	  800.2	  524.9	 6908.0	...
6515678	  800.1	  524.9	 6910.0	...
6515679	  800.0	  525.0	 6911.0	...
6515680	  800.6	  525.1	 6911.0	...
6515681	  801.1	  524.6	 6910.0	...
6515682	  801.7	  523.9	 6908.0	...
6515683	  801.7	  523.3	 6907.0	...
6515684	  800.9	  523.4	 6906.0	...
6515685	  800.1	  523.6	 6904.0	...
6515686	  800.5	  523.6	 6903.0	...
6515687	  801.6	  523.6	 6904.0	...
6515688	  801.9	  523.6	 6905.0	...
6515689	  801.1	  523.7	 6902.0	...
6515690	  800.5	  523.7	 6898.0	...
6515691	  800.9	  523.6	 6895.0	...
6515692	  801.1	  523.5	 6895.0	...
6515693	  800.4	  523.5	 6893.0	...
6515694	  799.8	  523.5	 6891.0	...
6515695	  799.5	  523.3	 6888.0	...
6515696	  799.6	  523.1	 6886.0	...
6515697	  800.0	  523.1	 6885.0	...
6515698	  800.3	  523.2	 6886.0	...
6515699	  800.9	  523.2	 6888.0	...
6515700	  801.2	  523.4	 6885.0	...
6515701	  800.5	  524.4	 6881.0	...
6515702	  799.5	  525.5	 6884.0	...
6515703	  798.3	  525.4	 6891.0	...
6515704	  798.7	  524.5	 6897.0	...
6515705	  799.1	  523.5	 6897.0	...
6515706	  799.5	  523.4	 6897.0	...
6515707	  799.6	  523.3	 6892.0	...
6515708	  799.6	  523.1	 6885.0	...
6515709	  799.9	  522.9	 6877.0	...
6515710	  800.1	  523.3	 6874.0	...
6515711	  800.2	  524.5	 6873.0	...
6515712	  800.0	  525.8	 6873.0	...
6515713	  799.7	  526.1	 6874.0	...
6515714	  799.4	  525.7	 6873.0	...
6515715	  799.1	  526.0	 6873.0	...
6515716	  799.1	  526.4	 6868.0	...
6515717	  799.4	  526.8	 6866.0	...
6515718	  799.6	  526.8	 6863.0	...
6515719	  799.9	  526.8	 6864.0	...
6515720	  800.0	  527.0	 6864.0	...
6515721	  800.0	  526.9	 6862.0	...
6515722	  800.0	  527.0	 6861.0	...
6515723	  799.9	  527.0	 6863.0	...
6515724	  799.0	  526.5	 6864.0	...
6515725	  798.1	  525.9	 6865.0	...
6515726	  797.1	  525.4	 6861.0	...
6515727	  797.0	  525.6	 6857.0	...
6515728	  797.4	  525.8	 6851.0	...
6515729	  798.6	  526.3	 6848.0	...
6515730	  799.8	  526.4	 6850.0	...
6515731	  800.1	  527.0	 6854.0	...
6515732	  799.6	  527.2	 6855.0	...
6515733	  798.9	  526.6	 6854.0	...
6515734	  798.7	  525.8	 6851.0	...
6515735	  798.7	  524.9	 6853.0	...
6515736	  798.8	  524.7	 6852.0	...
6515737	  798.9	  524.4	 6850.0	...
6515738	  799.0	  524.2	 6848.0	...
6515739	  799.0	  524.3	 6849.0	...
6515740	  798.3	  524.6	 6851.0	...
6515741	  797.6	  524.8	 6851.0	...
6515742	  797.3	  525.1	 6847.0	...
6515743	  797.8	  525.4	 6844.0	...
6515744	  798.2	  525.7	 6842.0	...
6515745	  798.2	  525.1	 6842.0	...
6515746	  798.1	  524.6	 6842.0	...
6515747	  798.2	  524.1	 6842.0	...
6515748	  798.4	  524.2	 6842.0	...
6515749	  798.6	  524.2	 6834.0	...
6515750	  798.3	  524.0	 6826.0	...
6515751	  797.8	  523.8	 6819.0	...
6515752	  797.8	  523.4	 6819.0	...
6515753	  798.4	  523.1	 6823.0	...
6515754	  799.3	  522.8	 6826.0	...
6515755	  799.8	  522.3	 6829.0	...
6515756	  800.1	  521.9	 6828.0	...
6515757	  799.0	  522.4	 6827.0	...
6515758	  797.9	  523.4	 6827.0	...
6515759	  796.5	  523.0	 6827.0	...
6515760	  796.2	  521.7	 6827.0	...
6515761	  796.1	  520.6	 6827.0	...
6515762	  796.9	  520.9	 6831.0	...
6515763	  797.4	  521.3	 6835.0	...
6515764	  797.6	  521.6	 6839.0	...
6515765	  797.3	  522.7	 6837.0	...
6515766	  797.4	  523.6	 6836.0	...
6515767	  797.7	  524.4	 6836.0	...
6515768	  798.4	  524.3	 6833.0	...
6515769	  799.2	  524.2	 6829.0	...
6515770	  800.1	  524.0	 6825.0	...
6515771	  800.4	  523.7	 6827.0	...
6515772	  800.1	  522.4	 6828.0	...
6515773	  799.8	  521.0	 6828.0	...
6515774	  798.2	  519.9	 6827.0	...
6515775	  796.7	  520.0	 6824.0	...
6515776	  795.3	  521.5	 6821.0	...
6515777	  795.4	  522.7	 6825.0	...
6515778	  795.3	  523.9	 6835.0	...
6515779	  795.1	  523.6	 6846.0	...
6515780	  794.6	  523.5	 6849.0	...
6515781	  794.1	  523.6	 6844.0	...
6515782	  793.6	  523.9	 6840.0	...
6515783	  794.5	  524.1	 6837.0	...
6515784	  795.7	  524.0	 6834.0	...
6515785	  796.5	  523.8	 6832.0	...
6515786	  796.2	  523.6	 6823.0	...
6515787	  795.8	  523.5	 6816.0	...
6515788	  795.9	  523.3	 6808.0	...
6515789	  796.1	  523.0	 6807.0	...
6515790	  796.8	  522.6	 6805.0	...
6515791	  797.2	  522.3	 6805.0	...
6515792	  797.3	  522.0	 6805.0	...
6515793	  796.6	  521.1	 6807.0	...
6515794	  795.9	  520.1	 6808.0	...
6515795	  795.5	  520.2	 6810.0	...
6515796	  795.5	  521.1	 6819.0	...
6515797	  795.7	  522.1	 6827.0	...
6515798	  795.7	  521.2	 6834.0	...
6515799	  795.6	  520.2	 6832.0	...
6515800	  795.7	  520.6	 6831.0	...
6515801	  794.7	  522.2	 6830.0	...
6515802	  793.6	  523.3	 6825.0	...
6515803	  792.4	  523.0	 6820.0	...
6515804	  792.8	  522.6	 6816.0	...
6515805	  793.3	  522.6	 6816.0	...
6515806	  794.2	  522.6	 6816.0	...
6515807	  794.5	  522.6	 6813.0	...
6515808	  794.8	  522.7	 6806.0	...
6515809	  795.0	  522.7	 6800.0	...
6515810	  795.4	  523.2	 6796.0	...
6515811	  795.2	  523.7	 6792.0	...
6515812	  794.7	  524.0	 6789.0	...
6515813	  794.7	  523.6	 6786.0	...
6515814	  795.3	  523.2	 6786.0	...
6515815	  795.1	  522.9	 6792.0	...
6515816	  794.2	  522.7	 6797.0	...
6515817	  793.4	  522.3	 6803.0	...
6515818	  792.9	  521.7	 6801.0	...
6515819	  792.4	  521.3	 6798.0	...
6515820	  792.1	  521.1	 6793.0	...
6515821	  792.4	  521.2	 6790.0	...
6515822	  792.6	  521.4	 6787.0	...
6515823	  792.7	  521.6	 6787.0	...
6515824	  792.8	  521.7	 6786.0	...
6515825	  792.9	  522.0	 6785.0	...
6515826	  792.9	  522.4	 6782.0	...
6515827	  793.0	  522.9	 6781.0	...
6515828	  793.0	  523.2	 6779.0	...
6515829	  793.0	  523.3	 6778.0	...
6515830	  792.8	  522.9	 6777.0	...
6515831	  792.7	  521.0	 6776.0	...
6515832	  792.6	  519.5	 6778.0	...
6515833	  792.6	  518.6	 6779.0	...
6515834	  792.3	  519.1	 6780.0	...
6515835	  791.8	  520.2	 6778.0	...
6515836	  791.3	  520.7	 6774.0	...
6515837	  790.9	  521.1	 6772.0	...
6515838	  790.8	  521.0	 6767.0	...
6515839	  790.8	  521.0	 6765.0	...
6515840	  790.9	  521.0	 6764.0	...
6515841	  790.8	  521.0	 6768.0	...
6515842	  790.5	  521.1	 6770.0	...
6515843	  790.0	  520.3	 6772.0	...
6515844	  789.7	  519.5	 6772.0	...
6515845	  789.6	  518.6	 6775.0	...
6515846	  789.8	  518.2	 6778.0	...
6515847	  790.4	  517.9	 6782.0	...
6515848	  790.8	  517.7	 6783.0	...
6515849	  791.5	  518.5	 6784.0	...
6515850	  792.3	  519.2	 6782.0	...
6515851	  792.9	  519.2	 6779.0	...
6515852	  793.2	  518.5	 6776.0	...
6515853	  793.1	  518.0	 6777.0	...
6515854	  792.7	  518.2	 6777.0	...
6515855	  792.3	  518.4	 6774.0	...
6515856	  791.8	  518.5	 6765.0	...
6515857	  791.2	  518.6	 6757.0	...
6515858	  790.6	  518.7	 6753.0	...
6515859	  790.0	  518.8	 6754.0	...
6515860	  789.9	  518.8	 6756.0	...
6515861	  789.7	  518.9	 6761.0	...
6515862	  789.5	  519.0	 6772.0	...
6515863	  789.5	  519.5	 6781.0	...
6515864	  789.7	  519.9	 6781.0	...
6515865	  790.0	  520.3	 6775.0	...
6515866	  789.3	  521.1	 6768.0	...
6515867	  788.4	  521.9	 6767.0	...
6515868	  787.5	  521.6	 6766.0	...
6515869	  788.3	  520.3	 6766.0	...
6515870	  789.2	  519.8	 6768.0	...
6515871	  790.1	  520.5	 6772.0	...
6515872	  790.1	  521.4	 6776.0	...
6515873	  790.0	  521.5	 6775.0	...
6515874	  790.0	  521.3	 6771.0	...
6515875	  790.1	  520.8	 6767.0	...
6515876	  790.0	  519.2	 6767.0	...
6515877	  790.5	  517.8	 6768.0	...
6515878	  791.0	  517.2	 6768.0	...
6515879	  791.3	  517.7	 6769.0	...
6515880	  790.7	  518.2	 6766.0	...
6515881	  790.0	  518.0	 6763.0	...
6515882	  789.7	  517.9	 6758.0	...
6515883	  789.6	  517.7	 6755.0	...
6515884	  789.7	  518.0	 6753.0	...
6515885	  789.8	  518.3	 6756.0	...
6515886	  790.0	  518.5	 6761.0	...
6515887	  789.7	  518.5	 6766.0	...
6515888	  789.0	  518.6	 6762.0	...
6515889	  788.3	  518.9	 6758.0	...
6515890	  788.0	  519.1	 6756.0	...
6515891	  787.9	  519.4	 6759.0	...
6515892	  788.2	  519.7	 6762.0	...
6515893	  788.5	  520.1	 6762.0	...
6515894	  788.8	  520.4	 6756.0	...
6515895	  789.0	  520.8	 6748.0	...
6515896	  789.5	  521.4	 6747.0	...
6515897	  789.8	  521.9	 6754.0	...
6515898	  789.9	  522.1	 6756.0	...
6515899	  789.8	  521.6	 6751.0	...
6515900	  789.8	  520.5	 6746.0	...
6515901	  790.1	  519.5	 6746.0	...
6515902	  790.3	  519.3	 6746.0	...
6515903	  790.4	  520.2	 6744.0	...
6515904	  790.0	  521.4	 6742.0	...
6515905	  789.3	  522.7	 6741.0	...
6515906	  788.3	  523.8	 6742.0	...
6515907	  787.4	  523.3	 6744.0	...
6515908	  787.8	  522.0	 6746.0	...
6515909	  788.5	  520.8	 6748.0	...
6515910	  789.4	  521.1	 6749.0	...
6515911	  790.0	  521.3	 6748.0	...
6515912	  790.7	  521.7	 6743.0	...
6515913	  790.3	  521.9	 6738.0	...
6515914	  789.1	  522.2	 6737.0	...
6515915	  788.1	  522.1	 6736.0	...
6515916	  788.3	  521.8	 6732.0	...
6515917	  788.5	  521.5	 6724.0	...
6515918	  788.8	  521.5	 6720.0	...
6515919	  789.0	  521.6	 6720.0	...
6515920	  789.3	  522.0	 6723.0	...
6515921	  789.3	  522.0	 6724.0	...
6515922	  788.3	  522.2	 6723.0	...
6515923	  787.1	  522.2	 6725.0	...
6515924	  786.1	  522.2	 6726.0	...
6515925	  786.2	  522.6	 6726.0	...
6515926	  786.6	  523.1	 6725.0	...
6515927	  786.9	  523.4	 6725.0	...
6515928	  787.2	  523.2	 6729.0	...
6515929	  787.2	  523.1	 6732.0	...
6515930	  786.7	  523.2	 6726.0	...
6515931	  786.3	  523.4	 6716.0	...
6515932	  786.5	  523.1	 6708.0	...
6515933	  787.5	  522.6	 6709.0	...
6515934	  788.6	  522.2	 6708.0	...
6515935	  788.0	  522.3	 6706.0	...
6515936	  786.9	  522.4	 6705.0	...
6515937	  785.8	  522.6	 6705.0	...
6515938	  786.0	  522.8	 6704.0	...
6515939	  786.4	  522.9	 6703.0	...
6515940	  787.2	  523.0	 6703.0	...
6515941	  787.8	  523.7	 6703.0	...
6515942	  788.4	  524.4	 6704.0	...
6515943	  788.4	  525.1	 6708.0	...
6515944	  788.4	  525.1	 6713.0	...
6515945	  788.2	  525.0	 6714.0	...
6515946	  788.0	  524.3	 6709.0	...
6515947	  787.3	  523.8	 6701.0	...
6515948	  786.8	  523.1	 6696.0	...
6515949	  786.9	  523.0	 6693.0	...
6515950	  787.5	  523.1	 6692.0	...
6515951	  787.3	  523.6	 6689.0	...
6515952	  786.5	  524.3	 6683.0	...
6515953	  785.8	  524.7	 6679.0	...
6515954	  785.8	  525.2	 6675.0	...
6515955	  785.9	  525.8	 6674.0	...
6515956	  786.1	  526.4	 6672.0	...
6515957	  786.3	  526.4	 6672.0	...
6515958	  786.7	  526.2	 6670.0	...
6515959	  786.9	  525.8	 6670.0	...
6515960	  787.2	  525.6	 6672.0	...
6515961	  787.5	  525.4	 6675.0	...
6515962	  787.7	  525.5	 6677.0	...
6515963	  788.3	  525.9	 6676.0	...
6515964	  788.7	  526.8	 6673.0	...
6515965	  789.1	  527.7	 6670.0	...
6515966	  788.7	  527.8	 6668.0	...
6515967	  788.4	  527.4	 6667.0	...
6515968	  788.2	  527.8	 6660.0	...
6515969	  788.2	  528.6	 6654.0	...
6515970	  788.2	  529.2	 6652.0	...
6515971	  788.1	  529.0	 6657.0	...
6515972	  788.1	  528.8	 6662.0	...
6515973	  787.7	  528.1	 6660.0	...
6515974	  787.0	  527.4	 6657.0	...
6515975	  786.4	  526.8	 6654.0	...
6515976	  787.6	  526.8	 6652.0	...
6515977	  789.1	  526.9	 6652.0	...
6515978	  790.0	  527.0	 6652.0	...
6515979	  789.5	  527.1	 6653.0	...
6515980	  788.6	  527.2	 6653.0	...
6515981	  788.2	  526.9	 6652.0	...
6515982	  787.9	  526.6	 6648.0	...
6515983	  787.8	  526.2	 6644.0	...
6515984	  788.6	  526.2	 6641.0	...
6515985	  789.3	  526.2	 6643.0	...
6515986	  790.1	  526.3	 6645.0	...
6515987	  788.4	  526.7	 6640.0	...
6515988	  786.8	  527.3	 6633.0	...
6515989	  785.4	  528.4	 6626.0	...
6515990	  786.5	  528.8	 6623.0	...
6515991	  787.5	  528.8	 6620.0	...
6515992	  788.4	  528.2	 6621.0	...
6515993	  788.4	  527.7	 6626.0	...
6515994	  788.4	  527.6	 6631.0	...
6515995	  788.3	  527.5	 6631.0	...
6515996	  787.9	  527.9	 6630.0	...
6515997	  787.9	  529.4	 6628.0	...
6515998	  787.9	  530.9	 6627.0	...
6515999	  788.1	  531.7	 6627.0	...
6516000	  787.9	  531.4	 6626.0	...
6516001	  787.7	  531.1	 6620.0	...
6516002	  787.5	  531.1	 6615.0	...
6516003	  787.4	  531.0	 6609.0	...
6516004	  787.3	  531.1	 6608.0	...
6516005	  786.9	  531.5	 6608.0	...
6516006	  786.0	  532.0	 6611.0	...
6516007	  784.9	  532.3	 6613.0	...
6516008	  784.5	  532.6	 6614.0	...
6516009	  784.6	  533.1	 6614.0	...
6516010	  785.3	  533.5	 6614.0	...
6516011	  785.6	  533.0	 6614.0	...
6516012	  785.7	  532.3	 6614.0	...
6516013	  785.1	  531.7	 6613.0	...
6516014	  785.2	  531.6	 6610.0	...
6516015	  785.6	  531.5	 6603.0	...
6516016	  785.9	  531.4	 6596.0	...
6516017	  786.4	  531.5	 6593.0	...
6516018	  786.9	  532.1	 6596.0	...
6516019	  787.4	  533.0	 6597.0	...
6516020	  787.3	  533.7	 6596.0	...
6516021	  787.3	  533.4	 6585.0	...
6516022	  787.4	  532.8	 6575.0	...
6516023	  787.5	  532.3	 6565.0	...
6516024	  786.5	  532.6	 6564.0	...
6516025	  785.3	  532.2	 6563.0	...
6516026	  784.3	  531.6	 6563.0	...
6516027	  784.2	  531.1	 6564.0	...
6516028	  784.2	  531.5	 6564.0	...
6516029	  784.5	  532.2	 6565.0	...
6516030	  785.2	  533.0	 6564.0	...
6516031	  786.1	  533.6	 6564.0	...
6516032	  787.4	  534.0	 6562.0	...
6516033	  788.4	  534.0	 6560.0	...
6516034	  788.4	  534.0	 6558.0	...
6516035	  787.5	  534.5	 6558.0	...
6516036	  786.6	  535.0	 6554.0	...
6516037	  786.7	  535.0	 6550.0	...
6516038	  786.7	  534.6	 6544.0	...
6516039	  787.1	  534.3	 6542.0	...
6516040	  787.2	  534.3	 6540.0	...
6516041	  787.3	  534.4	 6536.0	...
6516042	  787.0	  534.5	 6533.0	...
6516043	  786.8	  534.5	 6533.0	...
6516044	  786.6	  534.5	 6534.0	...
6516045	  786.3	  535.1	 6535.0	...
6516046	  786.0	  535.2	 6534.0	...
6516047	  785.2	  534.9	 6533.0	...
6516048	  784.5	  534.1	 6535.0	...
6516049	  783.9	  535.3	 6537.0	...
6516050	  783.8	  536.9	 6539.0	...
6516051	  784.2	  538.3	 6537.0	...
6516052	  784.9	  538.1	 6530.0	...
6516053	  785.5	  538.1	 6523.0	...
MSG	6516054 0000 _ Experiment Start
6516054	  785.7	  538.2	 6519.0	...
6516055	  785.9	  538.5	 6521.0	...
6516056	  786.2	  538.6	 6524.0	...
6516057	  786.5	  538.6	 6527.0	...
6516058	  786.7	  538.3	 6529.0	...
6516059	  786.8	  538.0	 6528.0	...
6516060	  787.4	  537.4	 6526.0	...
6516061	  788.0	  536.7	 6525.0	...
6516062	  788.6	  536.1	 6526.0	...
6516063	  788.6	  537.2	 6529.0	...
6516064	  788.7	  538.5	 6530.0	...
6516065	  788.8	  539.3	 6530.0	...
6516066	  789.5	  538.8	 6527.0	...
6516067	  790.3	  538.4	 6524.0	...
6516068	  790.7	  538.8	 6522.0	...
6516069	  790.3	  539.5	 6522.0	...
6516070	  790.8	  540.1	 6523.0	...
6516071	  791.7	  539.7	 6517.0	...
6516072	  792.6	  538.8	 6509.0	...
6516073	  792.7	  537.9	 6501.0	...
6516074	  792.8	  537.3	 6501.0	...
6516075	  792.8	  536.9	 6501.0	...
6516076	  792.8	  536.5	 6501.0	...
6516077	  791.6	  536.4	 6497.0	...
6516078	  790.5	  537.2	 6494.0	...
6516079	  789.5	  538.2	 6490.0	...
6516080	  789.6	  538.3	 6490.0	...
6516081	  789.8	  537.4	 6490.0	...
6516082	  790.0	  536.5	 6490.0	...
6516083	  790.5	  536.1	 6489.0	...
6516084	  791.1	  535.7	 6485.0	...
6516085	  791.8	  536.9	 6483.0	...
6516086	  791.5	  539.0	 6482.0	...
6516087	  790.9	  541.1	 6484.0	...
6516088	  790.3	  541.2	 6484.0	...
6516089	  790.3	  540.2	 6478.0	...
6516090	  790.3	  538.5	 6472.0	...
6516091	  789.9	  537.2	 6465.0	...
6516092	  789.5	  536.3	 6465.0	...
6516093	  789.2	  536.2	 6463.0	...
6516094	  789.2	  535.8	 6460.0	...
6516095	  790.0	  535.3	 6459.0	...
6516096	  790.8	  535.0	 6458.0	...
6516097	  791.6	  535.3	 6458.0	...
6516098	  791.3	  536.6	 6458.0	...
6516099	  791.2	  537.7	 6458.0	...
6516100	  791.0	  538.7	 6458.0	...
6516101	  791.5	  538.6	 6457.0	...
6516102	  791.9	  538.4	 6457.0	...
6516103	  791.7	  538.8	 6455.0	...
6516104	  791.1	  539.3	 6453.0	...
6516105	  790.3	  539.8	 6447.0	...
6516106	  789.9	  540.2	 6443.0	...
6516107	  789.5	  540.5	 6438.0	...
6516108	  790.0	  540.7	 6437.0	...
6516109	  791.1	  541.2	 6434.0	...
6516110	  792.2	  541.7	 6431.0	...
6516111	  792.7	  542.7	 6433.0	...
6516112	  792.8	  543.0	 6435.0	...
6516113	  793.4	  543.0	 6438.0	...
6516114	  794.1	  542.8	 6438.0	...
6516115	  794.9	  542.5	 6439.0	...
6516116	  795.2	  541.4	 6440.0	...
6516117	  795.4	  540.3	 6440.0	...
6516118	  795.5	  539.6	 6438.0	...
6516119	  794.1	  540.0	 6436.0	...
6516120	  792.6	  540.5	 6435.0	...
6516121	  791.1	  539.9	 6433.0	...
6516122	  791.4	  539.1	 6432.0	...
6516123	  791.7	  539.5	 6432.0	...
6516124	  792.0	  540.6	 6431.0	...
6516125	  792.2	  541.7	 6428.0	...
6516126	  792.3	  541.4	 6424.0	...
6516127	  792.8	  541.1	 6423.0	...
6516128	  793.7	  541.0	 6425.0	...
6516129	  794.6	  541.1	 6429.0	...
6516130	  795.2	  541.4	 6422.0	...
6516131	  795.4	  541.7	 6414.0	...
6516132	  795.5	  542.0	 6406.0	...
6516133	  795.2	  542.0	 6406.0	...
6516134	  795.1	  542.3	 6406.0	...
6516135	  795.0	  542.8	 6406.0	...
6516136	  795.7	  543.2	 6407.0	...
6516137	  796.2	  542.8	 6408.0	...
6516138	  796.6	  542.1	 6409.0	...
6516139	  796.5	  541.6	 6409.0	...
6516140	  796.6	  541.7	 6407.0	...
6516141	  796.7	  542.0	 6402.0	...
6516142	  796.8	  542.3	 6399.0	...
6516143	  796.1	  542.5	 6400.0	...
6516144	  795.3	  542.7	 6402.0	...
6516145	  795.3	  542.6	 6403.0	...
6516146	  796.1	  542.4	 6403.0	...
6516147	  796.4	  542.1	 6404.0	...
6516148	  795.9	  542.1	 6402.0	...
6516149	  795.8	  542.2	 6400.0	...
6516150	  796.3	  542.3	 6398.0	...
6516151	  796.8	  542.6	 6396.0	...
6516152	  797.1	  542.7	 6395.0	...
6516153	  796.7	  542.9	 6393.0	...
6516154	  796.2	  543.0	 6390.0	...
6516155	  795.5	  543.3	 6387.0	...
6516156	  795.3	  543.6	 6384.0	...
6516157	  795.2	  544.2	 6379.0	...
6516158	  795.4	  544.5	 6371.0	...
6516159	  796.0	  544.1	 6362.0	...
6516160	  796.5	  542.6	 6358.0	...
6516161	  797.1	  541.0	 6362.0	...
6516162	  797.6	  540.8	 6367.0	...
6516163	  799.3	  541.5	 6373.0	...
6516164	  800.6	  542.4	 6374.0	...
6516165	  801.5	  542.7	 6378.0	...
6516166	  801.4	  542.7	 6382.0	...
6516167	  801.4	  541.9	 6387.0	...
6516168	  801.4	  541.1	 6388.0	...
6516169	  801.2	  540.8	 6389.0	...
6516170	  800.8	  541.4	 6385.0	...
6516171	  800.5	  542.0	 6379.0	...
6516172	  800.2	  541.7	 6373.0	...
6516173	  800.1	  541.3	 6370.0	...
6516174	  800.0	  540.9	 6370.0	...
6516175	  800.1	  540.9	 6370.0	...
6516176	  800.3	  540.9	 6370.0	...
6516177	  799.4	  541.2	 6369.0	...
6516178	  798.3	  541.3	 6371.0	...
6516179	  798.3	  541.3	 6373.0	...
6516180	  799.5	  541.2	 6374.0	...
6516181	  800.5	  541.3	 6374.0	...
6516182	  800.4	  541.6	 6374.0	...
6516183	  800.3	  541.9	 6373.0	...
6516184	  800.3	  542.3	 6371.0	...
6516185	  800.4	  542.7	 6371.0	...
6516186	  800.5	  542.7	 6372.0	...
6516187	  800.3	  542.5	 6366.0	...
6516188	  800.2	  543.0	 6360.0	...
6516189	  801.0	  543.5	 6354.0	...
6516190	  802.0	  544.1	 6354.0	...
6516191	  802.9	  544.1	 6354.0	...
6516192	  802.5	  543.8	 6354.0	...
6516193	  802.1	  543.3	 6353.0	...
6516194	  801.7	  542.8	 6351.0	...
6516195	  801.7	  542.8	 6347.0	...
6516196	  801.6	  543.2	 6344.0	...
6516197	  801.5	  543.3	 6342.0	...
6516198	  801.5	  543.5	 6339.0	...
6516199	  801.8	  544.1	 6337.0	...
6516200	  802.0	  545.0	 6336.0	...
6516201	  801.6	  546.6	 6338.0	...
6516202	  800.9	  547.3	 6338.0	...
6516203	  800.5	  547.5	 6335.0	...
6516204	  800.8	  547.0	 6330.0	...
6516205	  801.1	  546.5	 6325.0	...
6516206	  801.1	  544.8	 6320.0	...
6516207	  802.0	  542.9	 6318.0	...
6516208	  803.1	  541.3	 6318.0	...
6516209	  804.2	  541.9	 6321.0	...
6516210	  804.6	  542.5	 6323.0	...
6516211	  804.8	  543.1	 6321.0	...
6516212	  804.7	  543.6	 6320.0	...
6516213	  804.5	  544.5	 6321.0	...
6516214	  804.3	  545.3	 6324.0	...
6516215	  804.5	  546.1	 6325.0	...
6516216	  804.7	  546.5	 6325.0	...
6516217	  805.0	  546.2	 6325.0	...
6516218	  805.0	  545.7	 6329.0	...
6516219	  805.2	  545.1	 6333.0	...
6516220	  805.3	  545.1	 6339.0	...
6516221	  805.1	  545.1	 6340.0	...
6516222	  805.0	  545.0	 6342.0	...
6516223	  804.8	  545.0	 6342.0	...
6516224	  804.9	  545.3	 6343.0	...
6516225	  805.0	  545.8	 6343.0	...
6516226	  805.3	  546.0	 6342.0	...
6516227	  805.2	  545.8	 6339.0	...
6516228	  804.8	  545.7	 6337.0	...
6516229	  804.4	  545.8	 6335.0	...
6516230	  804.1	  546.0	 6329.0	...
6516231	  803.9	  546.3	 6323.0	...
6516232	  803.6	  546.5	 6317.0	...
6516233	  804.1	  546.1	 6317.0	...
6516234	  804.7	  545.8	 6315.0	...
6516235	  804.7	  545.6	 6312.0	...
6516236	  804.3	  545.9	 6315.0	...
6516237	  803.8	  546.2	 6323.0	...
6516238	  803.8	  546.0	 6330.0	...
6516239	  803.8	  545.9	 6332.0	...
6516240	  803.8	  546.1	 6330.0	...
6516241	  804.0	  546.6	 6325.0	...
6516242	  804.2	  547.2	 6318.0	...
6516243	  804.3	  547.5	 6312.0	...
6516244	  804.4	  547.6	 6310.0	...
6516245	  804.4	  547.2	 6311.0	...
6516246	  804.8	  546.7	 6312.0	...
6516247	  805.4	  546.3	 6307.0	...
6516248	  805.9	  546.1	 6303.0	...
6516249	  806.1	  546.7	 6297.0	...
6516250	  806.1	  547.5	 6296.0	...
6516251	  805.9	  548.0	 6297.0	...
6516252	  805.6	  547.8	 6301.0	...
6516253	  805.5	  547.6	 6306.0	...
6516254	  805.6	  547.4	 6305.0	...
6516255	  805.7	  547.1	 6303.0	...
6516256	  805.9	  546.9	 6301.0	...
MSG	6516257 0000 _ Number On
6516257	  806.0	  546.5	 6301.0	...
6516258	  806.4	  546.1	 6303.0	...
6516259	  806.7	  545.7	 6305.0	...
6516260	  807.0	  545.7	 6300.0	...
6516261	  807.1	  545.8	 6293.0	...
6516262	  806.9	  546.0	 6288.0	...
6516263	  806.3	  546.7	 6290.0	...
EFIX R   6515289	6516263	975	  792.0	  519.4	   6875
SSACC R  6516264
6516264	  805.8	  547.1	 6291.0	...
6516265	  805.2	  546.6	 6290.0	...
6516266	  805.0	  546.1	 6287.0	...
6516267	  805.4	  545.5	 6287.0	...
6516268	  805.8	  545.9	 6288.0	...
6516269	  806.2	  546.0	 6288.0	...
6516270	  806.5	  544.1	 6290.0	...
6516271	  807.3	  541.2	 6291.0	...
6516272	  807.8	  535.1	 6294.0	...
6516273	  811.8	  516.0	 6321.0	...
6516274	  815.1	  495.9	 6360.0	...
6516275	  820.1	  479.2	 6399.0	...
6516276	  821.2	  477.5	 6408.0	...
6516277	  821.1	  478.0	 6401.0	...
6516278	  819.4	  477.0	 6391.0	...
6516279	  815.7	  476.0	 6384.0	...
6516280	  813.8	  478.2	 6375.0	...
6516281	  811.8	  484.1	 6358.0	...
6516282	  811.4	  492.3	 6341.0	...
6516283	  811.4	  502.6	 6318.0	...
6516284	  812.1	  514.8	 6295.0	...
6516285	  814.5	  530.8	 6251.0	...
6516286	  816.0	  547.4	 6194.0	...
6516287	  816.6	  567.0	 6137.0	...
6516288	  816.6	  587.3	 6067.0	...
6516289	  817.8	  610.3	 6011.0	...
6516290	  821.2	  634.0	 5938.0	...
6516291	  824.3	  657.9	 5867.0	...
6516292	  827.8	  687.5	 5767.0	...
6516293	  832.3	  718.6	 5675.0	...
6516294	  837.1	  755.1	 5574.0	...
6516295	  842.9	  787.9	 5491.0	...
6516296	  846.5	  825.4	 5377.0	...
6516297	  850.1	  864.4	 5256.0	...
6516298	  852.4	  908.9	 5119.0	...
6516299	  855.1	  952.7	 4989.0	...
6516300	  858.2	 1000.8	 4868.0	...
6516301	  863.5	 1046.0	 4742.0	...
6516302	  869.4	 1095.7	 4602.0	...
6516303	  874.9	 1145.4	 4453.0	...
6516304	  880.3	 1198.3	 4301.0	...
6516305	  884.6	 1252.7	 4165.0	...
6516306	  889.9	 1308.6	 4016.0	...
6516307	  892.5	 1370.7	 3860.0	...
6516308	  898.6	 1432.3	 3696.0	...
6516309	  903.0	 1493.8	 3528.0	...
6516310	  911.2	 1554.5	 3366.0	...
6516311	  915.4	 1618.2	 3196.0	...
6516312	  921.5	 1682.2	 3035.0	...
6516313	  926.2	 1750.1	 2863.0	...
6516314	  932.1	 1819.7	 2693.0	...
6516315	  935.9	 1869.0	 2574.0	...
6516316	  937.1	 1892.1	 2518.0	...
6516317	  937.1	 1892.1	 2518.0	...
SBLINK R 6516318
6516318	   .	   .	    0.0	...
6516319	   .	   .	    0.0	...
6516320	   .	   .	    0.0	...
6516321	   .	   .	    0.0	...
6516322	   .	   .	    0.0	...
6516323	   .	   .	    0.0	...
6516324	   .	   .	    0.0	...
6516325	   .	   .	    0.0	...
6516326	   .	   .	    0.0	...
6516327	   .	   .	    0.0	...
6516328	   .	   .	    0.0	...
6516329	   .	   .	    0.0	...
6516330	   .	   .	    0.0	...
6516331	   .	   .	    0.0	...
6516332	   .	   .	    0.0	...
6516333	   .	   .	    0.0	...
6516334	   .	   .	    0.0	...
6516335	   .	   .	    0.0	...
6516336	   .	   .	    0.0	...
6516337	   .	   .	    0.0	...
6516338	   .	   .	    0.0	...
6516339	   .	   .	    0.0	...
6516340	   .	   .	    0.0	...
6516341	   .	   .	    0.0	...
6516342	   .	   .	    0.0	...
6516343	   .	   .	    0.0	...
6516344	   .	   .	    0.0	...
6516345	   .	   .	    0.0	...
6516346	   .	   .	    0.0	...
6516347	   .	   .	    0.0	...
6516348	   .	   .	    0.0	...
6516349	   .	   .	    0.0	...
6516350	   .	   .	    0.0	...
6516351	   .	   .	    0.0	...
6516352	   .	   .	    0.0	...
6516353	   .	   .	    0.0	...
6516354	   .	   .	    0.0	...
6516355	   .	   .	    0.0	...
6516356	   .	   .	    0.0	...
6516357	   .	   .	    0.0	...
6516358	   .	   .	    0.0	...
6516359	   .	   .	    0.0	...
6516360	   .	   .	    0.0	...
6516361	   .	   .	    0.0	...
6516362	   .	   .	    0.0	...
6516363	   .	   .	    0.0	...
6516364	   .	   .	    0.0	...
6516365	   .	   .	    0.0	...
6516366	   .	   .	    0.0	...
6516367	   .	   .	    0.0	...
6516368	   .	   .	    0.0	...
6516369	   .	   .	    0.0	...
6516370	   .	   .	    0.0	...
6516371	   .	   .	    0.0	...
6516372	   .	   .	    0.0	...
6516373	   .	   .	    0.0	...
6516374	   .	   .	    0.0	...
6516375	   .	   .	    0.0	...
6516376	   .	   .	    0.0	...
6516377	   .	   .	    0.0	...
6516378	   .	   .	    0.0	...
6516379	   .	   .	    0.0	...
6516380	   .	   .	    0.0	...
6516381	   .	   .	    0.0	...
6516382	   .	   .	    0.0	...
6516383	   .	   .	    0.0	...
6516384	   .	   .	    0.0	...
6516385	   .	   .	    0.0	...
6516386	   .	   .	    0.0	...
6516387	   .	   .	    0.0	...
6516388	   .	   .	    0.0	...
6516389	   .	   .	    0.0	...
6516390	   .	   .	    0.0	...
6516391	   .	   .	    0.0	...
6516392	   .	   .	    0.0	...
6516393	   .	   .	    0.0	...
6516394	   .	   .	    0.0	...
6516395	   .	   .	    0.0	...
6516396	   .	   .	    0.0	...
6516397	   .	   .	    0.0	...
6516398	   .	   .	    0.0	...
6516399	   .	   .	    0.0	...
6516400	   .	   .	    0.0	...
6516401	   .	   .	    0.0	...
6516402	   .	   .	    0.0	...
6516403	   .	   .	    0.0	...
6516404	   .	   .	    0.0	...
6516405	   .	   .	    0.0	...
6516406	   .	   .	    0.0	...
6516407	   .	   .	    0.0	...
6516408	   .	   .	    0.0	...
6516409	   .	   .	    0.0	...
6516410	   .	   .	    0.0	...
6516411	   .	   .	    0.0	...
6516412	   .	   .	    0.0	...
6516413	   .	   .	    0.0	...
6516414	   .	   .	    0.0	...
6516415	   .	   .	    0.0	...
6516416	   .	   .	    0.0	...
6516417	   .	   .	    0.0	...
EBLINK R 6516318	6516417	100
6516418	  974.3	 1941.4	 2388.0	...
6516419	  974.3	 1941.4	 2388.0	...
6516420	  974.2	 1927.2	 2412.0	...
6516421	  971.1	 1902.7	 2460.0	...
6516422	  968.2	 1865.6	 2529.0	...
6516423	  962.5	 1832.4	 2596.0	...
6516424	  959.8	 1799.5	 2670.0	...
6516425	  956.9	 1766.3	 2748.0	...
6516426	  956.0	 1734.1	 2838.0	...
6516427	  955.1	 1711.9	 2896.0	...
6516428	  954.1	 1702.5	 2928.0	...
6516429	 1003.8	 1627.4	 3105.0	...
6516430	 1053.4	 1553.0	 3281.0	...
6516431	 1051.2	 1551.7	 3281.0	...
6516432	 1046.8	 1536.1	 3313.0	...
6516433	 1039.6	 1520.9	 3345.0	...
6516434	 1031.8	 1492.2	 3417.0	...
6516435	 1026.0	 1470.3	 3485.0	...
6516436	 1020.3	 1439.9	 3571.0	...
6516437	 1017.3	 1417.7	 3637.0	...
6516438	 1010.3	 1394.7	 3691.0	...
6516439	 1003.8	 1373.7	 3746.0	...
6516440	  996.4	 1352.6	 3801.0	...
6516441	  992.3	 1334.1	 3862.0	...
6516442	  986.5	 1314.2	 3910.0	...
6516443	  978.1	 1296.5	 3954.0	...
6516444	  970.6	 1277.7	 3997.0	...
6516445	  962.9	 1265.8	 4035.0	...
6516446	  954.6	 1247.7	 4086.0	...
6516447	  943.4	 1231.0	 4128.0	...
6516448	  935.6	 1209.0	 4186.0	...
6516449	  930.0	 1191.0	 4233.0	...
6516450	  926.9	 1172.8	 4288.0	...
6516451	  923.8	 1155.9	 4335.0	...
6516452	  918.5	 1139.3	 4382.0	...
6516453	  906.0	 1127.5	 4419.0	...
6516454	  889.9	 1114.9	 4455.0	...
6516455	  878.0	 1103.5	 4491.0	...
6516456	  872.8	 1084.8	 4544.0	...
6516457	  871.3	 1069.4	 4590.0	...
6516458	  869.7	 1052.9	 4631.0	...
6516459	  868.9	 1040.2	 4662.0	...
6516460	  868.5	 1024.7	 4714.0	...
6516461	  867.6	 1010.3	 4761.0	...
6516462	  867.2	  994.8	 4798.0	...
6516463	  866.8	  981.4	 4836.0	...
6516464	  866.0	  965.4	 4878.0	...
6516465	  864.3	  953.5	 4920.0	...
6516466	  862.2	  938.6	 4961.0	...
6516467	  859.5	  927.0	 4995.0	...
6516468	  855.0	  913.6	 5033.0	...
6516469	  850.8	  901.9	 5067.0	...
6516470	  847.5	  888.3	 5110.0	...
6516471	  846.3	  875.9	 5145.0	...
6516472	  844.9	  862.2	 5182.0	...
6516473	  845.5	  850.3	 5212.0	...
6516474	  846.0	  836.4	 5261.0	...
6516475	  846.2	  824.2	 5303.0	...
6516476	  845.1	  811.4	 5338.0	...
6516477	  843.1	  798.1	 5374.0	...
6516478	  841.6	  788.7	 5399.0	...
6516479	  839.5	  778.2	 5443.0	...
6516480	  838.5	  769.7	 5470.0	...
6516481	  837.7	  756.8	 5514.0	...
6516482	  838.3	  745.6	 5547.0	...
6516483	  839.2	  734.6	 5582.0	...
6516484	  840.4	  722.5	 5619.0	...
6516485	  841.1	  712.0	 5642.0	...
6516486	  840.5	  702.9	 5675.0	...
6516487	  840.1	  695.5	 5706.0	...
6516488	  839.3	  685.6	 5742.0	...
6516489	  839.1	  675.6	 5771.0	...
6516490	  837.2	  665.9	 5791.0	...
6516491	  835.7	  659.0	 5808.0	...
6516492	  830.9	  651.4	 5820.0	...
6516493	  827.6	  647.2	 5830.0	...
6516494	  824.6	  639.1	 5853.0	...
6516495	  825.2	  630.5	 5883.0	...
6516496	  824.6	  619.7	 5916.0	...
6516497	  823.9	  614.0	 5937.0	...
6516498	  821.4	  607.8	 5954.0	...
6516499	  819.6	  603.9	 5964.0	...
6516500	  817.2	  597.6	 5985.0	...
6516501	  816.3	  594.1	 6004.0	...
6516502	  813.4	  587.2	 6025.0	...
6516503	  811.4	  583.8	 6035.0	...
6516504	  808.7	  578.7	 6053.0	...
6516505	  807.9	  575.6	 6078.0	...
6516506	  807.3	  567.9	 6109.0	...
6516507	  807.9	  561.8	 6134.0	...
6516508	  810.1	  554.5	 6154.0	...
6516509	  812.3	  551.5	 6168.0	...
6516510	  812.5	  548.8	 6174.0	...
6516511	  810.8	  546.0	 6184.0	...
6516512	  809.0	  542.2	 6192.0	...
6516513	  808.3	  538.4	 6204.0	...
ESACC R  6516264	6516513	250	  805.8	  547.1	  808.3	  538.4	   0.19	   1107
SFIX R   6516514
6516514	  807.7	  534.6	 6222.0	...
6516515	  807.1	  530.2	 6241.0	...
6516516	  806.5	  523.2	 6269.0	...
6516517	  806.1	  518.7	 6284.0	...
6516518	  806.7	  515.8	 6296.0	...
6516519	  807.4	  515.2	 6300.0	...
6516520	  807.9	  512.3	 6312.0	...
6516521	  809.2	  509.5	 6326.0	...
6516522	  810.6	  506.0	 6340.0	...
6516523	  812.0	  502.3	 6351.0	...
6516524	  811.7	  498.2	 6359.0	...
6516525	  809.8	  495.1	 6372.0	...
6516526	  807.8	  492.8	 6381.0	...
6516527	  806.6	  488.6	 6394.0	...
6516528	  807.7	  484.1	 6400.0	...
6516529	  809.5	  481.3	 6411.0	...
6516530	  809.9	  480.3	 6416.0	...
6516531	  809.4	  477.6	 6432.0	...
6516532	  808.2	  475.1	 6444.0	...
6516533	  807.5	  472.7	 6457.0	...
6516534	  808.3	  471.3	 6460.0	...
6516535	  809.4	  469.2	 6468.0	...
6516536	  810.6	  467.1	 6475.0	...
6516537	  812.5	  464.7	 6482.0	...
6516538	  814.5	  462.5	 6484.0	...
6516539	  815.8	  461.1	 6485.0	...
6516540	  814.8	  458.7	 6488.0	...
6516541	  813.8	  455.4	 6492.0	...
6516542	  812.9	  452.5	 6511.0	...
6516543	  811.0	  451.7	 6528.0	...
6516544	  809.2	  451.6	 6545.0	...
6516545	  807.8	  450.8	 6547.0	...
6516546	  807.2	  447.9	 6559.0	...
6516547	  806.5	  444.7	 6570.0	...
6516548	  808.6	  440.9	 6579.0	...
6516549	  810.7	  437.9	 6582.0	...
6516550	  812.9	  435.8	 6589.0	...
6516551	  812.5	  434.0	 6597.0	...
6516552	  812.4	  432.4	 6604.0	...
6516553	  812.2	  429.9	 6607.0	...
6516554	  812.0	  427.3	 6611.0	...
6516555	  811.8	  425.6	 6613.0	...
6516556	  812.3	  423.8	 6616.0	...
6516557	  813.0	  422.2	 6620.0	...
6516558	  813.6	  420.7	 6626.0	...
6516559	  813.0	  420.1	 6631.0	...
6516560	  811.1	  418.0	 6636.0	...
6516561	  809.3	  415.8	 6637.0	...
6516562	  808.3	  413.6	 6637.0	...
6516563	  808.5	  413.7	 6640.0	...
6516564	  808.8	  414.6	 6644.0	...
6516565	  809.0	  415.3	 6643.0	...
6516566	  809.3	  415.5	 6639.0	...
6516567	  810.1	  414.9	 6631.0	...
6516568	  810.3	  415.4	 6628.0	...
6516569	  809.7	  416.6	 6627.0	...
MSG	6516570 0000 _ Number Off
6516570	  808.7	  416.8	 6635.0	...
6516571	  808.4	  415.7	 6643.0	...
6516572	  811.5	  414.2	 6648.0	...
6516573	  814.4	  413.7	 6647.0	...
6516574	  816.1	  409.7	 6650.0	...
6516575	  814.6	  406.1	 6653.0	...
6516576	  813.0	  403.0	 6657.0	...
6516577	  812.5	  404.0	 6659.0	...
6516578	  812.3	  407.2	 6660.0	...
6516579	  812.3	  410.0	 6659.0	...
6516580	  813.1	  412.2	 6655.0	...
6516581	  814.4	  412.0	 6651.0	...
6516582	  815.8	  411.7	 6649.0	...
6516583	  816.3	  411.3	 6649.0	...
6516584	  816.4	  411.0	 6649.0	...
6516585	  817.3	  412.8	 6650.0	...
6516586	  819.1	  416.8	 6651.0	...
6516587	  820.9	  421.4	 6651.0	...
6516588	  822.0	  423.9	 6647.0	...
6516589	  822.2	  423.5	 6641.0	...
6516590	  822.3	  422.6	 6637.0	...
6516591	  822.5	  421.7	 6641.0	...
6516592	  822.8	  421.3	 6646.0	...
6516593	  823.6	  420.8	 6656.0	...
6516594	  824.5	  420.4	 6661.0	...
6516595	  825.4	  420.4	 6666.0	...
6516596	  824.0	  421.1	 6662.0	...
6516597	  822.0	  421.7	 6659.0	...
6516598	  821.1	  422.2	 6654.0	...
6516599	  822.1	  422.1	 6653.0	...
6516600	  823.3	  422.3	 6653.0	...
6516601	  823.7	  422.4	 6661.0	...
6516602	  823.9	  422.2	 6668.0	...
6516603	  822.8	  422.2	 6675.0	...
6516604	  821.5	  421.6	 6677.0	...
6516605	  821.5	  420.1	 6686.0	...
6516606	  822.9	  418.3	 6693.0	...
6516607	  824.3	  417.2	 6700.0	...
6516608	  823.7	  417.2	 6700.0	...
6516609	  822.7	  418.0	 6701.0	...
6516610	  821.9	  419.6	 6701.0	...
6516611	  821.6	  420.9	 6701.0	...
6516612	  822.1	  422.0	 6699.0	...
6516613	  822.6	  422.3	 6702.0	...
6516614	  823.0	  422.7	 6711.0	...
6516615	  823.0	  422.9	 6720.0	...
6516616	  823.5	  421.7	 6723.0	...
6516617	  823.9	  420.5	 6718.0	...
6516618	  823.9	  419.9	 6713.0	...
6516619	  823.1	  421.0	 6709.0	...
6516620	  822.2	  423.2	 6709.0	...
6516621	  821.5	  424.9	 6709.0	...
6516622	  821.0	  425.8	 6709.0	...
6516623	  821.0	  425.5	 6712.0	...
6516624	  821.1	  425.1	 6716.0	...
6516625	  821.4	  425.6	 6721.0	...
6516626	  819.9	  426.8	 6722.0	...
6516627	  818.6	  428.0	 6721.0	...
6516628	  818.1	  424.6	 6725.0	...
6516629	  819.0	  420.5	 6731.0	...
6516630	  820.2	  418.9	 6738.0	...
6516631	  819.8	  422.5	 6739.0	...
6516632	  818.8	  426.1	 6739.0	...
6516633	  817.3	  425.5	 6739.0	...
6516634	  819.8	  421.7	 6739.0	...
6516635	  822.8	  417.8	 6738.0	...
6516636	  825.0	  416.7	 6736.0	...
6516637	  823.9	  417.6	 6733.0	...
6516638	  821.9	  418.6	 6735.0	...
6516639	  821.2	  418.6	 6739.0	...
6516640	  820.9	  418.6	 6748.0	...
6516641	  821.4	  418.4	 6753.0	...
6516642	  821.4	  418.2	 6757.0	...
6516643	  819.2	  420.4	 6755.0	...
6516644	  817.2	  422.1	 6743.0	...
6516645	  815.1	  423.9	 6731.0	...
6516646	  814.5	  423.7	 6731.0	...
6516647	  814.0	  424.2	 6742.0	...
6516648	  814.6	  424.6	 6753.0	...
6516649	  815.5	  424.9	 6756.0	...
6516650	  816.2	  424.7	 6761.0	...
6516651	  815.9	  424.1	 6765.0	...
6516652	  816.0	  423.2	 6765.0	...
6516653	  816.4	  422.1	 6764.0	...
6516654	  816.9	  421.3	 6764.0	...
6516655	  817.1	  420.8	 6763.0	...
6516656	  817.1	  421.5	 6760.0	...
6516657	  816.0	  422.0	 6758.0	...
6516658	  814.8	  422.3	 6757.0	...
6516659	  815.1	  422.3	 6757.0	...
6516660	  816.6	  422.4	 6756.0	...
6516661	  816.9	  423.0	 6754.0	...
6516662	  815.3	  423.3	 6752.0	...
6516663	  813.6	  423.7	 6752.0	...
6516664	  814.1	  421.4	 6752.0	...
EFIX R   6516514	6516664	151	  815.8	  434.6	   6626
SSACC R  6516665
6516665	  815.1	  419.9	 6755.0	...
6516666	  816.2	  418.3	 6761.0	...
6516667	  816.1	  419.3	 6766.0	...
6516668	  815.7	  419.2	 6769.0	...
6516669	  815.4	  419.2	 6769.0	...
6516670	  815.1	  419.2	 6770.0	...
6516671	  816.0	  418.3	 6773.0	...
6516672	  817.1	  417.4	 6776.0	...
6516673	  813.7	  433.6	 6740.0	...
6516674	  809.2	  450.8	 6702.0	...
6516675	  804.7	  468.1	 6666.0	...
6516676	  804.1	  468.5	 6666.0	...
6516677	  803.5	  468.8	 6667.0	...
6516678	  802.8	  469.1	 6667.0	...
6516679	  802.7	  469.0	 6668.0	...
6516680	  802.7	  470.1	 6670.0	...
6516681	  802.9	  471.2	 6671.0	...
ESACC R  6516665	6516681	17	  815.1	  419.9	  802.9	  471.2	   1.11	    138
SFIX R   6516682
6516682	  803.1	  472.4	 6680.0	...
6516683	  803.3	  471.9	 6690.0	...
6516684	  803.5	  471.5	 6700.0	...
6516685	  803.4	  472.3	 6701.0	...
6516686	  803.2	  473.4	 6702.0	...
6516687	  803.0	  474.8	 6701.0	...
6516688	  803.0	  475.0	 6699.0	...
6516689	  802.9	  475.0	 6697.0	...
6516690	  802.7	  474.7	 6696.0	...
6516691	  802.1	  474.5	 6696.0	...
6516692	  801.4	  474.6	 6696.0	...
6516693	  801.6	  474.5	 6702.0	...
6516694	  802.2	  474.5	 6706.0	...
6516695	  802.9	  474.5	 6711.0	...
6516696	  802.2	  474.8	 6708.0	...
6516697	  801.6	  475.2	 6707.0	...
6516698	  801.1	  475.5	 6707.0	...
6516699	  801.5	  475.7	 6709.0	...
6516700	  801.9	  475.5	 6716.0	...
6516701	  802.0	  475.3	 6722.0	...
6516702	  802.1	  475.0	 6728.0	...
6516703	  802.1	  475.2	 6729.0	...
6516704	  802.1	  475.7	 6729.0	...
6516705	  802.2	  476.8	 6729.0	...
6516706	  802.3	  477.9	 6729.0	...
6516707	  803.1	  478.6	 6728.0	...
6516708	  803.9	  479.2	 6726.0	...
6516709	  804.7	  479.5	 6724.0	...
6516710	  804.9	  479.9	 6723.0	...
6516711	  805.1	  479.9	 6730.0	...
6516712	  805.4	  479.8	 6736.0	...
6516713	  805.5	  480.0	 6741.0	...
6516714	  805.6	  480.2	 6736.0	...
6516715	  805.5	  479.9	 6732.0	...
6516716	  805.2	  478.6	 6730.0	...
6516717	  805.1	  477.3	 6731.0	...
6516718	  805.0	  476.9	 6732.0	...
6516719	  804.3	  477.6	 6732.0	...
6516720	  803.6	  478.4	 6731.0	...
6516721	  802.7	  479.6	 6731.0	...
6516722	  802.5	  480.6	 6735.0	...
6516723	  802.3	  481.7	 6741.0	...
6516724	  802.4	  482.7	 6747.0	...
6516725	  803.3	  483.3	 6752.0	...
6516726	  804.3	  483.5	 6755.0	...
6516727	  805.1	  483.3	 6757.0	...
6516728	  805.9	  482.4	 6756.0	...
6516729	  806.7	  481.6	 6752.0	...
6516730	  807.7	  480.8	 6749.0	...
6516731	  808.0	  480.9	 6748.0	...
6516732	  807.3	  481.1	 6750.0	...
6516733	  806.3	  481.8	 6752.0	...
6516734	  805.9	  482.3	 6753.0	...
6516735	  807.3	  481.3	 6759.0	...
6516736	  808.6	  479.9	 6764.0	...
6516737	  809.2	  479.1	 6768.0	...
6516738	  808.8	  480.0	 6765.0	...
6516739	  808.4	  481.2	 6762.0	...
6516740	  808.2	  483.0	 6763.0	...
6516741	  808.1	  484.3	 6768.0	...
6516742	  807.9	  485.4	 6776.0	...
6516743	  807.7	  485.5	 6780.0	...
6516744	  807.6	  485.7	 6783.0	...
6516745	  807.3	  485.9	 6785.0	...
6516746	  807.1	  486.2	 6788.0	...
6516747	  807.0	  486.3	 6794.0	...
6516748	  807.7	  485.4	 6799.0	...
6516749	  808.2	  484.5	 6802.0	...
6516750	  808.4	  483.4	 6800.0	...
6516751	  807.9	  483.2	 6797.0	...
6516752	  807.6	  483.1	 6794.0	...
6516753	  807.7	  483.2	 6795.0	...
6516754	  807.8	  483.3	 6803.0	...
6516755	  807.9	  483.6	 6811.0	...
6516756	  808.0	  484.5	 6819.0	...
6516757	  808.4	  485.0	 6822.0	...
6516758	  808.8	  485.0	 6824.0	...
6516759	  809.0	  484.2	 6823.0	...
6516760	  808.9	  484.0	 6821.0	...
6516761	  809.0	  483.8	 6827.0	...
6516762	  809.3	  484.3	 6833.0	...
6516763	  809.6	  485.0	 6836.0	...
6516764	  809.9	  485.9	 6833.0	...
6516765	  809.4	  486.4	 6833.0	...
6516766	  809.0	  486.6	 6837.0	...
6516767	  808.4	  486.7	 6840.0	...
6516768	  808.5	  487.3	 6830.0	...
6516769	  808.5	  487.9	 6820.0	...
6516770	  808.7	  488.5	 6815.0	...
6516771	  808.9	  488.2	 6819.0	...
6516772	  809.5	  486.9	 6831.0	...
6516773	  810.0	  485.7	 6838.0	...
6516774	  810.6	  484.4	 6845.0	...
6516775	  810.8	  484.2	 6844.0	...
6516776	  811.2	  484.4	 6844.0	...
6516777	  811.6	  484.5	 6843.0	...
6516778	  811.5	  484.8	 6843.0	...
6516779	  810.8	  484.6	 6843.0	...
6516780	  810.1	  485.2	 6843.0	...
6516781	  809.8	  485.7	 6844.0	...
6516782	  809.7	  485.6	 6844.0	...
6516783	  809.7	  485.1	 6846.0	...
MSG	6516784 0000 _ Number On
6516784	  809.6	  484.5	 6847.0	...
6516785	  809.9	  484.5	 6852.0	...
6516786	  810.3	  484.2	 6856.0	...
6516787	  810.7	  483.8	 6859.0	...
6516788	  811.0	  483.8	 6857.0	...
6516789	  811.3	  484.3	 6856.0	...
6516790	  811.4	  484.8	 6853.0	...
6516791	  811.1	  485.0	 6851.0	...
6516792	  810.4	  484.9	 6854.0	...
6516793	  809.8	  485.5	 6858.0	...
6516794	  809.7	  486.8	 6862.0	...
6516795	  809.9	  488.2	 6863.0	...
6516796	  809.8	  487.2	 6864.0	...
6516797	  809.5	  485.4	 6869.0	...
6516798	  809.4	  483.6	 6870.0	...
6516799	  809.4	  483.7	 6872.0	...
6516800	  809.6	  484.6	 6871.0	...
6516801	  809.9	  485.5	 6876.0	...
6516802	  810.1	  486.4	 6880.0	...
6516803	  810.6	  486.4	 6886.0	...
6516804	  810.9	  485.6	 6889.0	...
6516805	  810.4	  484.8	 6887.0	...
6516806	  809.5	  484.2	 6882.0	...
6516807	  808.8	  484.7	 6879.0	...
6516808	  809.0	  484.6	 6884.0	...
6516809	  809.3	  484.4	 6890.0	...
6516810	  809.6	  484.2	 6890.0	...
6516811	  809.8	  484.5	 6889.0	...
6516812	  809.8	  484.6	 6890.0	...
6516813	  809.6	  484.7	 6899.0	...
6516814	  809.5	  484.7	 6908.0	...
6516815	  809.4	  484.9	 6913.0	...
6516816	  808.8	  485.1	 6913.0	...
6516817	  808.3	  485.4	 6912.0	...
6516818	  807.9	  485.7	 6916.0	...
6516819	  808.0	  486.0	 6924.0	...
6516820	  809.1	  486.2	 6933.0	...
6516821	  810.0	  485.9	 6930.0	...
6516822	  810.6	  485.5	 6923.0	...
6516823	  809.8	  485.0	 6915.0	...
6516824	  809.0	  484.7	 6916.0	...
6516825	  808.6	  484.4	 6917.0	...
6516826	  808.8	  484.4	 6918.0	...
6516827	  808.8	  484.4	 6918.0	...
6516828	  808.4	  484.5	 6918.0	...
6516829	  807.9	  484.6	 6918.0	...
6516830	  808.0	  484.6	 6922.0	...
6516831	  808.7	  484.6	 6926.0	...
6516832	  809.4	  484.6	 6930.0	...
6516833	  809.5	  485.0	 6931.0	...
6516834	  809.8	  485.4	 6933.0	...
6516835	  810.3	  485.6	 6938.0	...
6516836	  810.7	  485.1	 6944.0	...
6516837	  810.7	  484.5	 6952.0	...
6516838	  810.5	  483.8	 6957.0	...
6516839	  810.1	  483.6	 6961.0	...
6516840	  809.9	  484.2	 6963.0	...
6516841	  809.7	  485.0	 6969.0	...
6516842	  809.7	  485.4	 6974.0	...
6516843	  809.5	  485.0	 6978.0	...
6516844	  809.2	  484.7	 6975.0	...
6516845	  809.1	  484.6	 6973.0	...
6516846	  809.2	  484.5	 6973.0	...
6516847	  809.5	  484.4	 6981.0	...
6516848	  809.7	  483.4	 6989.0	...
6516849	  809.7	  482.5	 6993.0	...
6516850	  809.8	  481.6	 6992.0	...
6516851	  809.8	  480.7	 6991.0	...
6516852	  809.8	  480.1	 6990.0	...
6516853	  809.7	  479.8	 6990.0	...
6516854	  809.8	  481.0	 6990.0	...
6516855	  809.9	  482.0	 6991.0	...
6516856	  810.0	  482.7	 6991.0	...
6516857	  808.6	  481.5	 6992.0	...
6516858	  807.2	  480.4	 6992.0	...
6516859	  805.7	  479.1	 6996.0	...
6516860	  806.4	  478.8	 6999.0	...
6516861	  807.1	  478.6	 7003.0	...
6516862	  807.8	  478.5	 7000.0	...
6516863	  808.1	  479.7	 6996.0	...
6516864	  808.4	  480.8	 7000.0	...
6516865	  808.6	  481.8	 7008.0	...
6516866	  808.5	  481.4	 7012.0	...
6516867	  808.3	  480.8	 7009.0	...
6516868	  808.2	  480.3	 7012.0	...
6516869	  808.6	  480.0	 7018.0	...
6516870	  809.1	  480.3	 7024.0	...
6516871	  809.6	  480.4	 7023.0	...
6516872	  809.2	  480.7	 7022.0	...
6516873	  808.8	  480.7	 7022.0	...
6516874	  808.3	  480.9	 7022.0	...
6516875	  808.3	  480.9	 7024.0	...
6516876	  808.2	  480.2	 7028.0	...
6516877	  808.2	  479.6	 7034.0	...
6516878	  808.2	  479.5	 7037.0	...
6516879	  808.1	  479.8	 7040.0	...
6516880	  808.0	  479.9	 7040.0	...
6516881	  807.8	  479.6	 7041.0	...
6516882	  807.8	  480.5	 7039.0	...
6516883	  808.2	  481.5	 7037.0	...
6516884	  808.8	  481.5	 7040.0	...
6516885	  809.3	  480.6	 7048.0	...
6516886	  809.5	  479.8	 7056.0	...
6516887	  809.6	  480.3	 7057.0	...
6516888	  809.5	  480.7	 7055.0	...
6516889	  809.2	  481.1	 7056.0	...
6516890	  808.7	  480.8	 7062.0	...
6516891	  808.3	  480.3	 7071.0	...
6516892	  808.0	  479.8	 7079.0	...
6516893	  808.8	  479.6	 7078.0	...
6516894	  809.6	  479.3	 7073.0	...
6516895	  808.9	  479.1	 7068.0	...
6516896	  807.4	  478.9	 7068.0	...
6516897	  806.2	  478.7	 7068.0	...
6516898	  806.6	  479.8	 7068.0	...
6516899	  807.7	  480.9	 7067.0	...
6516900	  808.5	  481.4	 7065.0	...
6516901	  808.6	  480.7	 7063.0	...
6516902	  807.9	  480.1	 7064.0	...
6516903	  807.4	  480.2	 7067.0	...
6516904	  807.4	  480.1	 7069.0	...
6516905	  807.3	  479.9	 7070.0	...
6516906	  807.3	  479.8	 7079.0	...
6516907	  807.2	  479.9	 7087.0	...
6516908	  807.2	  480.1	 7094.0	...
6516909	  807.2	  480.3	 7088.0	...
6516910	  806.7	  480.4	 7082.0	...
6516911	  806.2	  480.4	 7078.0	...
6516912	  805.6	  480.5	 7078.0	...
6516913	  805.6	  480.4	 7078.0	...
6516914	  805.2	  480.3	 7079.0	...
6516915	  804.9	  480.2	 7081.0	...
6516916	  804.8	  480.0	 7083.0	...
6516917	  805.0	  479.9	 7084.0	...
6516918	  805.2	  479.9	 7084.0	...
6516919	  805.1	  479.9	 7085.0	...
6516920	  805.1	  480.3	 7085.0	...
6516921	  805.9	  480.5	 7086.0	...
6516922	  806.4	  480.7	 7084.0	...
6516923	  806.4	  480.5	 7082.0	...
6516924	  805.6	  480.4	 7080.0	...
6516925	  805.1	  480.5	 7086.0	...
6516926	  804.8	  480.4	 7095.0	...
6516927	  804.7	  480.4	 7104.0	...
6516928	  805.7	  480.2	 7106.0	...
6516929	  806.9	  480.2	 7110.0	...
6516930	  808.5	  480.4	 7113.0	...
6516931	  809.0	  480.6	 7115.0	...
6516932	  808.3	  480.1	 7113.0	...
6516933	  807.0	  479.4	 7116.0	...
6516934	  805.7	  478.4	 7122.0	...
6516935	  805.5	  478.1	 7125.0	...
6516936	  805.8	  477.8	 7122.0	...
6516937	  806.3	  478.0	 7123.0	...
6516938	  806.7	  478.1	 7126.0	...
6516939	  806.6	  478.0	 7131.0	...
6516940	  806.4	  477.7	 7131.0	...
6516941	  806.8	  478.3	 7132.0	...
6516942	  807.2	  479.1	 7132.0	...
6516943	  807.7	  479.7	 7132.0	...
6516944	  807.2	  479.2	 7132.0	...
6516945	  806.8	  478.8	 7133.0	...
6516946	  806.4	  478.4	 7136.0	...
6516947	  806.3	  478.1	 7139.0	...
6516948	  806.2	  477.9	 7142.0	...
6516949	  806.2	  477.9	 7140.0	...
6516950	  806.3	  478.1	 7139.0	...
6516951	  806.4	  478.2	 7137.0	...
6516952	  806.4	  478.3	 7138.0	...
6516953	  806.2	  478.3	 7139.0	...
6516954	  806.3	  478.5	 7140.0	...
6516955	  806.6	  478.7	 7144.0	...
6516956	  806.6	  478.9	 7148.0	...
6516957	  806.1	  479.3	 7154.0	...
6516958	  805.6	  479.5	 7157.0	...
6516959	  805.1	  478.7	 7160.0	...
6516960	  805.0	  477.7	 7158.0	...
6516961	  804.9	  476.8	 7156.0	...
6516962	  805.9	  476.9	 7158.0	...
6516963	  806.9	  477.4	 7159.0	...
6516964	  807.9	  477.9	 7161.0	...
6516965	  807.9	  478.3	 7163.0	...
6516966	  807.9	  478.3	 7169.0	...
6516967	  808.1	  478.3	 7175.0	...
6516968	  808.3	  478.4	 7178.0	...
6516969	  807.7	  478.5	 7179.0	...
6516970	  806.8	  478.0	 7181.0	...
6516971	  806.8	  477.1	 7182.0	...
6516972	  807.7	  476.2	 7187.0	...
6516973	  808.0	  476.4	 7192.0	...
6516974	  806.7	  476.7	 7197.0	...
6516975	  805.9	  477.1	 7196.0	...
6516976	  805.8	  477.6	 7193.0	...
6516977	  806.1	  477.8	 7190.0	...
6516978	  805.9	  478.1	 7187.0	...
6516979	  805.2	  477.5	 7188.0	...
6516980	  804.7	  476.8	 7191.0	...
6516981	  805.4	  476.1	 7193.0	...
6516982	  806.5	  475.7	 7199.0	...
6516983	  806.9	  476.0	 7204.0	...
6516984	  806.2	  476.3	 7210.0	...
6516985	  806.2	  476.2	 7210.0	...
6516986	  807.6	  475.9	 7209.0	...
6516987	  809.0	  475.5	 7212.0	...
6516988	  809.7	  475.4	 7215.0	...
6516989	  809.7	  475.4	 7218.0	...
6516990	  809.2	  475.5	 7213.0	...
6516991	  808.7	  475.7	 7209.0	...
6516992	  808.3	  475.7	 7211.0	...
6516993	  808.4	  475.3	 7218.0	...
6516994	  808.5	  475.0	 7214.0	...
6516995	  808.5	  474.8	 7202.0	...
6516996	  808.7	  474.8	 7197.0	...
6516997	  808.8	  474.7	 7204.0	...
6516998	  808.8	  475.3	 7212.0	...
6516999	  807.4	  476.1	 7212.0	...
6517000	  806.0	  476.9	 7212.0	...
6517001	  804.9	  476.2	 7212.0	...
6517002	  805.1	  475.4	 7212.0	...
6517003	  805.0	  474.7	 7211.0	...
6517004	  804.7	  474.9	 7211.0	...
6517005	  804.5	  475.3	 7212.0	...
6517006	  803.9	  475.7	 7211.0	...
6517007	  803.3	  475.7	 7210.0	...
6517008	  803.4	  475.4	 7214.0	...
6517009	  804.1	  475.1	 7220.0	...
6517010	  804.8	  475.4	 7225.0	...
6517011	  804.6	  475.8	 7224.0	...
6517012	  804.1	  476.2	 7225.0	...
6517013	  803.7	  476.2	 7227.0	...
6517014	  803.3	  475.6	 7229.0	...
6517015	  803.6	  474.9	 7230.0	...
6517016	  803.8	  474.6	 7230.0	...
6517017	  804.0	  474.6	 7231.0	...
6517018	  804.1	  474.6	 7231.0	...
6517019	  804.1	  474.0	 7231.0	...
6517020	  804.1	  473.6	 7232.0	...
6517021	  803.9	  474.0	 7233.0	...
6517022	  803.8	  474.7	 7234.0	...
6517023	  804.0	  475.7	 7233.0	...
6517024	  804.2	  475.9	 7232.0	...
6517025	  804.0	  474.5	 7235.0	...
6517026	  803.7	  473.0	 7238.0	...
6517027	  803.8	  472.4	 7242.0	...
6517028	  804.2	  473.3	 7239.0	...
6517029	  804.5	  474.2	 7238.0	...
6517030	  804.5	  473.6	 7239.0	...
6517031	  804.6	  473.0	 7245.0	...
6517032	  804.7	  472.3	 7252.0	...
6517033	  804.8	  472.2	 7258.0	...
6517034	  804.7	  472.1	 7260.0	...
6517035	  804.6	  472.1	 7260.0	...
6517036	  805.0	  472.2	 7260.0	...
6517037	  805.4	  472.4	 7259.0	...
6517038	  805.1	  472.2	 7259.0	...
6517039	  804.3	  471.9	 7258.0	...
6517040	  803.6	  472.8	 7256.0	...
6517041	  803.7	  473.9	 7253.0	...
6517042	  803.7	  475.2	 7251.0	...
6517043	  803.5	  475.3	 7250.0	...
6517044	  803.5	  474.3	 7250.0	...
6517045	  803.8	  473.1	 7250.0	...
6517046	  803.2	  471.8	 7250.0	...
6517047	  802.3	  471.7	 7250.0	...
6517048	  801.8	  471.6	 7252.0	...
6517049	  801.9	  471.2	 7254.0	...
6517050	  801.9	  470.8	 7255.0	...
6517051	  801.7	  470.4	 7254.0	...
6517052	  801.9	  470.3	 7258.0	...
6517053	  802.3	  470.3	 7263.0	...
6517054	  803.0	  470.1	 7267.0	...
6517055	  803.4	  469.9	 7267.0	...
6517056	  803.1	  470.4	 7265.0	...
6517057	  802.5	  471.0	 7263.0	...
6517058	  801.8	  470.8	 7261.0	...
6517059	  802.2	  469.9	 7265.0	...
6517060	  802.6	  468.7	 7269.0	...
6517061	  803.1	  468.2	 7273.0	...
6517062	  803.2	  469.0	 7271.0	...
6517063	  802.9	  470.1	 7269.0	...
6517064	  802.6	  470.3	 7271.0	...
6517065	  801.6	  469.4	 7276.0	...
6517066	  801.2	  469.5	 7280.0	...
6517067	  801.4	  470.7	 7281.0	...
6517068	  802.2	  471.6	 7281.0	...
6517069	  802.4	  471.5	 7282.0	...
6517070	  802.1	  471.7	 7284.0	...
6517071	  801.7	  472.0	 7283.0	...
6517072	  801.5	  471.4	 7283.0	...
6517073	  801.4	  470.6	 7282.0	...
6517074	  800.7	  469.9	 7283.0	...
6517075	  800.0	  470.2	 7288.0	...
6517076	  799.6	  470.3	 7293.0	...
6517077	  799.7	  470.2	 7297.0	...
6517078	  799.9	  470.2	 7296.0	...
6517079	  799.8	  470.1	 7295.0	...
6517080	  799.7	  469.6	 7295.0	...
6517081	  799.6	  469.2	 7293.0	...
6517082	  799.5	  469.1	 7292.0	...
6517083	  799.7	  469.9	 7291.0	...
6517084	  799.8	  471.0	 7291.0	...
6517085	  799.9	  471.7	 7291.0	...
6517086	  799.8	  471.2	 7291.0	...
6517087	  799.7	  470.2	 7290.0	...
6517088	  799.6	  469.1	 7297.0	...
6517089	  799.6	  469.0	 7304.0	...
6517090	  801.1	  468.8	 7318.0	...
6517091	  802.3	  467.8	 7326.0	...
6517092	  803.6	  467.0	 7327.0	...
6517093	  803.7	  466.6	 7321.0	...
6517094	  804.1	  467.1	 7315.0	...
6517095	  804.2	  467.1	 7316.0	...
6517096	  803.2	  467.0	 7317.0	...
6517097	  802.1	  467.2	 7317.0	...
6517098	  801.6	  467.4	 7315.0	...
6517099	  801.9	  467.6	 7308.0	...
6517100	  801.8	  467.2	 7302.0	...
MSG	6517101 0000 _ Number Off
6517101	  801.5	  467.0	 7304.0	...
6517102	  801.1	  467.2	 7311.0	...
6517103	  801.0	  467.6	 7318.0	...
6517104	  801.6	  467.4	 7324.0	...
6517105	  802.3	  466.8	 7329.0	...
6517106	  802.5	  466.7	 7334.0	...
6517107	  802.1	  467.2	 7331.0	...
6517108	  802.5	  467.6	 7328.0	...
6517109	  803.3	  466.9	 7322.0	...
6517110	  803.6	  466.2	 7319.0	...
6517111	  803.0	  465.6	 7316.0	...
6517112	  802.5	  465.6	 7315.0	...
6517113	  802.5	  465.6	 7314.0	...
6517114	  802.1	  465.8	 7314.0	...
6517115	  801.7	  465.7	 7314.0	...
6517116	  801.3	  465.5	 7316.0	...
6517117	  801.6	  465.0	 7318.0	...
6517118	  801.8	  464.7	 7320.0	...
6517119	  802.0	  464.5	 7319.0	...
6517120	  801.9	  465.2	 7325.0	...
6517121	  801.9	  466.1	 7331.0	...
6517122	  802.4	  466.8	 7334.0	...
6517123	  802.9	  466.6	 7331.0	...
6517124	  803.5	  466.6	 7328.0	...
6517125	  803.3	  466.7	 7329.0	...
6517126	  802.6	  465.8	 7332.0	...
6517127	  801.9	  464.9	 7334.0	...
6517128	  801.6	  463.8	 7334.0	...
6517129	  801.8	  463.7	 7332.0	...
6517130	  801.8	  463.6	 7330.0	...
6517131	  801.7	  463.8	 7330.0	...
6517132	  801.7	  464.0	 7328.0	...
6517133	  801.7	  463.8	 7326.0	...
6517134	  801.6	  463.3	 7324.0	...
6517135	  801.5	  463.7	 7323.0	...
6517136	  801.5	  464.6	 7322.0	...
6517137	  801.3	  464.6	 7331.0	...
6517138	  801.5	  463.7	 7340.0	...
6517139	  801.8	  463.1	 7349.0	...
6517140	  802.1	  463.5	 7348.0	...
6517141	  802.0	  463.8	 7347.0	...
6517142	  801.7	  463.8	 7346.0	...
6517143	  801.3	  463.5	 7343.0	...
6517144	  800.8	  463.3	 7339.0	...
6517145	  801.2	  463.5	 7335.0	...
6517146	  801.9	  463.9	 7336.0	...
6517147	  802.1	  463.7	 7339.0	...
6517148	  801.8	  463.1	 7342.0	...
6517149	  801.5	  463.3	 7344.0	...
6517150	  801.0	  464.2	 7344.0	...
6517151	  800.3	  465.1	 7344.0	...
6517152	  799.5	  465.0	 7344.0	...
6517153	  800.3	  464.6	 7338.0	...
6517154	  801.3	  464.3	 7331.0	...
6517155	  802.4	  464.0	 7332.0	...
6517156	  801.5	  463.9	 7340.0	...
6517157	  800.6	  463.7	 7349.0	...
6517158	  799.7	  463.5	 7350.0	...
6517159	  799.8	  463.2	 7351.0	...
6517160	  800.3	  464.0	 7352.0	...
6517161	  800.7	  464.7	 7353.0	...
6517162	  801.0	  465.3	 7354.0	...
6517163	  800.7	  464.8	 7354.0	...
6517164	  800.5	  463.9	 7354.0	...
6517165	  800.3	  463.2	 7357.0	...
6517166	  800.2	  463.1	 7360.0	...
6517167	  800.2	  463.9	 7363.0	...
6517168	  800.3	  464.7	 7363.0	...
6517169	  801.1	  465.0	 7364.0	...
6517170	  801.8	  464.7	 7364.0	...
6517171	  801.6	  464.4	 7366.0	...
6517172	  800.7	  464.6	 7368.0	...
6517173	  799.8	  464.8	 7363.0	...
6517174	  799.8	  464.4	 7357.0	...
6517175	  799.2	  464.0	 7352.0	...
6517176	  798.6	  463.1	 7346.0	...
6517177	  798.2	  462.6	 7341.0	...
6517178	  798.3	  461.8	 7338.0	...
6517179	  798.8	  461.6	 7340.0	...
6517180	  799.2	  461.4	 7343.0	...
6517181	  799.5	  461.9	 7345.0	...
6517182	  799.5	  462.5	 7347.0	...
6517183	  799.2	  463.2	 7349.0	...
6517184	  799.1	  463.4	 7350.0	...
6517185	  799.3	  463.8	 7350.0	...
6517186	  799.8	  464.6	 7349.0	...
6517187	  800.2	  465.2	 7344.0	...
6517188	  800.4	  465.6	 7340.0	...
6517189	  800.5	  465.5	 7340.0	...
6517190	  800.6	  465.5	 7343.0	...
6517191	  800.6	  465.3	 7347.0	...
6517192	  800.6	  465.1	 7348.0	...
6517193	  800.5	  464.4	 7348.0	...
6517194	  800.3	  463.8	 7345.0	...
6517195	  800.1	  463.4	 7341.0	...
6517196	  800.1	  463.6	 7338.0	...
6517197	  800.1	  464.0	 7334.0	...
6517198	  799.3	  464.4	 7332.0	...
6517199	  798.5	  464.7	 7335.0	...
6517200	  797.6	  464.6	 7338.0	...
6517201	  797.5	  464.5	 7342.0	...
6517202	  797.3	  463.5	 7346.0	...
6517203	  796.8	  462.6	 7350.0	...
6517204	  796.4	  462.2	 7352.0	...
6517205	  797.0	  463.2	 7344.0	...
6517206	  797.8	  464.1	 7337.0	...
6517207	  798.6	  464.5	 7334.0	...
6517208	  798.5	  463.3	 7338.0	...
6517209	  798.4	  462.2	 7341.0	...
6517210	  798.3	  461.3	 7343.0	...
6517211	  798.4	  461.6	 7338.0	...
6517212	  798.6	  461.5	 7334.0	...
6517213	  798.9	  461.4	 7334.0	...
6517214	  798.5	  462.3	 7338.0	...
6517215	  797.9	  463.5	 7342.0	...
6517216	  797.5	  464.1	 7344.0	...
6517217	  797.9	  463.2	 7345.0	...
6517218	  798.5	  462.3	 7349.0	...
6517219	  799.1	  462.6	 7353.0	...
6517220	  800.2	  463.0	 7355.0	...
6517221	  801.2	  463.4	 7352.0	...
6517222	  800.7	  463.4	 7350.0	...
6517223	  799.4	  463.5	 7348.0	...
6517224	  799.0	  463.1	 7347.0	...
6517225	  799.9	  462.6	 7346.0	...
6517226	  800.8	  462.0	 7345.0	...
6517227	  800.8	  462.0	 7342.0	...
6517228	  800.8	  461.8	 7341.0	...
6517229	  800.3	  461.6	 7340.0	...
6517230	  799.7	  461.8	 7339.0	...
6517231	  799.2	  462.2	 7338.0	...
6517232	  799.3	  463.1	 7338.0	...
6517233	  799.4	  463.7	 7337.0	...
6517234	  799.5	  465.1	 7336.0	...
6517235	  799.5	  465.9	 7336.0	...
6517236	  799.3	  465.2	 7336.0	...
6517237	  798.2	  463.8	 7336.0	...
6517238	  797.1	  463.2	 7335.0	...
6517239	  797.1	  464.1	 7335.0	...
6517240	  797.9	  464.9	 7335.0	...
6517241	  798.7	  465.1	 7334.0	...
6517242	  798.7	  465.5	 7333.0	...
6517243	  798.6	  465.9	 7329.0	...
6517244	  798.6	  465.1	 7326.0	...
6517245	  798.6	  464.0	 7333.0	...
6517246	  798.6	  462.8	 7342.0	...
6517247	  798.4	  462.4	 7350.0	...
6517248	  798.2	  462.2	 7347.0	...
6517249	  797.3	  463.3	 7343.0	...
6517250	  796.5	  464.6	 7340.0	...
6517251	  796.1	  465.8	 7340.0	...
6517252	  796.3	  465.8	 7340.0	...
6517253	  796.5	  465.8	 7343.0	...
6517254	  796.8	  465.8	 7344.0	...
6517255	  797.1	  465.7	 7345.0	...
6517256	  797.2	  465.2	 7345.0	...
6517257	  796.9	  464.7	 7342.0	...
6517258	  796.9	  464.1	 7339.0	...
6517259	  797.2	  463.9	 7333.0	...
6517260	  797.5	  463.8	 7331.0	...
6517261	  797.6	  463.7	 7329.0	...
6517262	  797.8	  463.7	 7326.0	...
6517263	  798.0	  463.9	 7322.0	...
6517264	  798.1	  464.1	 7317.0	...
EFIX R   6516682	6517264	583	  804.5	  474.6	   7116
SSACC R  6517265
6517265	  797.8	  463.6	 7314.0	...
6517266	  797.5	  462.9	 7312.0	...
6517267	  797.2	  462.0	 7310.0	...
6517268	  797.0	  461.7	 7311.0	...
6517269	  796.9	  461.0	 7312.0	...
6517270	  796.5	  460.4	 7311.0	...
6517271	  796.2	  459.8	 7311.0	...
6517272	  796.2	  459.5	 7310.0	...
6517273	  801.1	  443.2	 7348.0	...
6517274	  806.0	  427.0	 7390.0	...
6517275	  810.0	  409.5	 7434.0	...
6517276	  809.4	  407.0	 7440.0	...
6517277	  808.4	  404.5	 7447.0	...
6517278	  807.9	  403.4	 7452.0	...
6517279	  807.6	  403.4	 7455.0	...
6517280	  808.0	  405.4	 7453.0	...
6517281	  808.6	  407.5	 7454.0	...
6517282	  809.0	  409.5	 7456.0	...
6517283	  808.3	  407.3	 7459.0	...
6517284	  807.1	  405.0	 7459.0	...
6517285	  805.4	  402.5	 7456.0	...
6517286	  803.5	  402.5	 7453.0	...
6517287	  802.3	  403.5	 7448.0	...
6517288	  801.5	  404.7	 7446.0	...
6517289	  801.4	  408.1	 7443.0	...
6517290	  800.9	  414.0	 7429.0	...
6517291	  800.8	  423.0	 7403.0	...
6517292	  801.0	  429.8	 7375.0	...
6517293	  801.8	  438.7	 7341.0	...
6517294	  802.9	  449.7	 7308.0	...
6517295	  804.4	  463.6	 7267.0	...
6517296	  806.3	  477.3	 7228.0	...
6517297	  806.6	  490.3	 7190.0	...
6517298	  807.2	  507.5	 7136.0	...
6517299	  807.7	  523.7	 7072.0	...
6517300	  809.5	  541.4	 7007.0	...
6517301	  811.4	  561.0	 6940.0	...
6517302	  813.2	  581.4	 6869.0	...
6517303	  815.1	  602.6	 6795.0	...
6517304	  817.4	  625.9	 6709.0	...
6517305	  822.1	  651.8	 6633.0	...
6517306	  826.1	  678.4	 6544.0	...
6517307	  830.0	  705.2	 6462.0	...
6517308	  832.0	  736.2	 6365.0	...
6517309	  834.4	  768.3	 6268.0	...
6517310	  837.3	  802.7	 6158.0	...
6517311	  840.8	  837.6	 6044.0	...
6517312	  844.5	  877.1	 5920.0	...
MSG	6517313 0000 _ Number On
6517313	  847.9	  916.6	 5799.0	...
6517314	  850.7	  957.9	 5676.0	...
6517315	  855.2	  998.5	 5549.0	...
6517316	  859.3	 1041.7	 5414.0	...
6517317	  863.2	 1086.6	 5276.0	...
6517318	  867.0	 1135.2	 5136.0	...
6517319	  870.6	 1183.7	 4985.0	...
6517320	  874.2	 1235.8	 4835.0	...
6517321	  878.9	 1288.3	 4678.0	...
6517322	  884.4	 1344.1	 4535.0	...
6517323	  893.4	 1399.5	 4373.0	...
6517324	  898.6	 1459.9	 4207.0	...
6517325	  906.1	 1521.5	 4033.0	...
6517326	  912.7	 1584.9	 3869.0	...
6517327	  920.0	 1650.1	 3705.0	...
6517328	  926.0	 1715.6	 3531.0	...
6517329	  928.6	 1784.8	 3350.0	...
6517330	  933.0	 1854.8	 3166.0	...
6517331	  940.8	 1932.9	 2978.0	...
6517332	  948.8	 1986.4	 2853.0	...
6517333	  954.2	 2015.8	 2786.0	...
6517334	  954.2	 2015.8	 2786.0	...
SBLINK R 6517335
6517335	   .	   .	    0.0	...
6517336	   .	   .	    0.0	...
6517337	   .	   .	    0.0	...
6517338	   .	   .	    0.0	...
6517339	   .	   .	    0.0	...
6517340	   .	   .	    0.0	...
6517341	   .	   .	    0.0	...
6517342	   .	   .	    0.0	...
6517343	   .	   .	    0.0	...
6517344	   .	   .	    0.0	...
6517345	   .	   .	    0.0	...
6517346	   .	   .	    0.0	...
6517347	   .	   .	    0.0	...
6517348	   .	   .	    0.0	...
6517349	   .	   .	    0.0	...
6517350	   .	   .	    0.0	...
6517351	   .	   .	    0.0	...
6517352	   .	   .	    0.0	...
6517353	   .	   .	    0.0	...
6517354	   .	   .	    0.0	...
6517355	   .	   .	    0.0	...
6517356	   .	   .	    0.0	...
6517357	   .	   .	    0.0	...
6517358	   .	   .	    0.0	...
6517359	   .	   .	    0.0	...
6517360	   .	   .	    0.0	...
6517361	   .	   .	    0.0	...
6517362	   .	   .	    0.0	...
6517363	   .	   .	    0.0	...
6517364	   .	   .	    0.0	...
6517365	   .	   .	    0.0	...
6517366	   .	   .	    0.0	...
6517367	   .	   .	    0.0	...
6517368	   .	   .	    0.0	...
6517369	   .	   .	    0.0	...
6517370	   .	   .	    0.0	...
6517371	   .	   .	    0.0	...
6517372	   .	   .	    0.0	...
6517373	   .	   .	    0.0	...
6517374	   .	   .	    0.0	...
6517375	   .	   .	    0.0	...
6517376	   .	   .	    0.0	...
6517377	   .	   .	    0.0	...
6517378	   .	   .	    0.0	...
6517379	   .	   .	    0.0	...
6517380	   .	   .	    0.0	...
6517381	   .	   .	    0.0	...
6517382	   .	   .	    0.0	...
6517383	   .	   .	    0.0	...
6517384	   .	   .	    0.0	...
6517385	   .	   .	    0.0	...
6517386	   .	   .	    0.0	...
6517387	   .	   .	    0.0	...
6517388	   .	   .	    0.0	...
6517389	   .	   .	    0.0	...
6517390	   .	   .	    0.0	...
6517391	   .	   .	    0.0	...
6517392	   .	   .	    0.0	...
6517393	   .	   .	    0.0	...
6517394	   .	   .	    0.0	...
6517395	   .	   .	    0.0	...
6517396	   .	   .	    0.0	...
6517397	   .	   .	    0.0	...
6517398	   .	   .	    0.0	...
6517399	   .	   .	    0.0	...
6517400	   .	   .	    0.0	...
6517401	   .	   .	    0.0	...
6517402	   .	   .	    0.0	...
6517403	   .	   .	    0.0	...
6517404	   .	   .	    0.0	...
6517405	   .	   .	    0.0	...
6517406	   .	   .	    0.0	...
6517407	   .	   .	    0.0	...
6517408	   .	   .	    0.0	...
6517409	   .	   .	    0.0	...
6517410	   .	   .	    0.0	...
6517411	   .	   .	    0.0	...
6517412	   .	   .	    0.0	...
6517413	   .	   .	    0.0	...
6517414	   .	   .	    0.0	...
6517415	   .	   .	    0.0	...
6517416	   .	   .	    0.0	...
6517417	   .	   .	    0.0	...
6517418	   .	   .	    0.0	...
6517419	   .	   .	    0.0	...
6517420	   .	   .	    0.0	...
6517421	   .	   .	    0.0	...
6517422	   .	   .	    0.0	...
6517423	   .	   .	    0.0	...
6517424	   .	   .	    0.0	...
6517425	   .	   .	    0.0	...
6517426	   .	   .	    0.0	...
6517427	   .	   .	    0.0	...
6517428	   .	   .	    0.0	...
6517429	   .	   .	    0.0	...
6517430	   .	   .	    0.0	...
6517431	   .	   .	    0.0	...
6517432	   .	   .	    0.0	...
6517433	   .	   .	    0.0	...
6517434	   .	   .	    0.0	...
6517435	   .	   .	    0.0	...
6517436	   .	   .	    0.0	...
6517437	   .	   .	    0.0	...
6517438	   .	   .	    0.0	...
6517439	   .	   .	    0.0	...
6517440	   .	   .	    0.0	...
6517441	   .	   .	    0.0	...
6517442	   .	   .	    0.0	...
6517443	   .	   .	    0.0	...
6517444	   .	   .	    0.0	...
6517445	   .	   .	    0.0	...
6517446	   .	   .	    0.0	...
6517447	   .	   .	    0.0	...
6517448	   .	   .	    0.0	...
6517449	   .	   .	    0.0	...
6517450	   .	   .	    0.0	...
6517451	   .	   .	    0.0	...
6517452	   .	   .	    0.0	...
6517453	   .	   .	    0.0	...
6517454	   .	   .	    0.0	...
6517455	   .	   .	    0.0	...
6517456	   .	   .	    0.0	...
6517457	   .	   .	    0.0	...
6517458	   .	   .	    0.0	...
6517459	   .	   .	    0.0	...
6517460	   .	   .	    0.0	...
6517461	   .	   .	    0.0	...
6517462	   .	   .	    0.0	...
EBLINK R 6517335	6517462	128
6517463	  964.3	 2252.6	 2446.0	...
6517464	  964.3	 2252.6	 2446.0	...
6517465	  964.3	 2252.6	 2446.0	...
6517466	  964.3	 2232.2	 2481.0	...
6517467	  964.6	 2198.7	 2530.0	...
6517468	  962.9	 2152.3	 2594.0	...
6517469	  961.3	 2126.4	 2624.0	...
6517470	  963.1	 2087.1	 2685.0	...
6517471	  966.8	 2060.8	 2731.0	...
6517472	  970.4	 2034.6	 2778.0	...
6517473	  969.5	 1976.6	 2898.0	...
6517474	  968.4	 1919.1	 3018.0	...
6517475	  968.4	 1919.1	 3018.0	...
6517476	  965.7	 1897.9	 3062.0	...
6517477	 1000.5	 1856.7	 3173.0	...
6517478	 1035.2	 1815.7	 3283.0	...
6517479	 1073.8	 1776.4	 3389.0	...
6517480	 1070.5	 1748.5	 3457.0	...
6517481	 1066.9	 1712.5	 3541.0	...
6517482	 1061.0	 1687.2	 3604.0	...
6517483	 1058.3	 1660.3	 3667.0	...
6517484	 1052.4	 1634.2	 3730.0	...
6517485	 1042.9	 1611.2	 3790.0	...
6517486	 1034.6	 1587.0	 3846.0	...
6517487	 1024.0	 1564.8	 3897.0	...
6517488	 1018.2	 1537.9	 3955.0	...
6517489	 1010.3	 1517.1	 4014.0	...
6517490	 1008.0	 1490.9	 4081.0	...
6517491	 1001.1	 1468.3	 4134.0	...
6517492	  996.4	 1441.9	 4193.0	...
6517493	  991.1	 1418.5	 4250.0	...
6517494	  989.7	 1394.4	 4325.0	...
6517495	  980.3	 1374.1	 4378.0	...
6517496	  971.3	 1354.8	 4434.0	...
6517497	  962.9	 1336.2	 4477.0	...
6517498	  960.5	 1315.7	 4541.0	...
6517499	  958.1	 1294.5	 4602.0	...
6517500	  952.5	 1274.5	 4658.0	...
6517501	  948.9	 1255.1	 4701.0	...
6517502	  945.4	 1237.6	 4743.0	...
6517503	  943.6	 1219.6	 4800.0	...
6517504	  939.7	 1203.0	 4856.0	...
6517505	  935.7	 1186.3	 4909.0	...
6517506	  931.7	 1168.8	 4957.0	...
6517507	  929.7	 1152.1	 5009.0	...
6517508	  923.1	 1136.5	 5048.0	...
6517509	  918.1	 1121.9	 5091.0	...
6517510	  910.9	 1107.8	 5120.0	...
6517511	  905.5	 1092.2	 5168.0	...
6517512	  900.2	 1078.5	 5203.0	...
6517513	  897.2	 1064.1	 5255.0	...
6517514	  896.9	 1051.0	 5295.0	...
6517515	  894.3	 1036.5	 5336.0	...
6517516	  888.9	 1024.2	 5361.0	...
6517517	  883.4	 1011.5	 5405.0	...
6517518	  879.6	 1002.3	 5437.0	...
6517519	  877.9	  990.1	 5486.0	...
6517520	  873.8	  978.3	 5515.0	...
6517521	  869.5	  963.2	 5551.0	...
6517522	  865.8	  950.6	 5582.0	...
6517523	  866.0	  938.9	 5620.0	...
6517524	  866.1	  924.2	 5671.0	...
6517525	  865.8	  911.0	 5711.0	...
6517526	  863.5	  897.2	 5753.0	...
6517527	  861.5	  887.3	 5782.0	...
6517528	  860.4	  876.9	 5816.0	...
6517529	  859.7	  864.8	 5844.0	...
6517530	  858.1	  852.9	 5877.0	...
6517531	  856.1	  841.4	 5909.0	...
6517532	  855.7	  830.5	 5946.0	...
6517533	  856.7	  820.8	 5978.0	...
6517534	  857.6	  809.6	 6010.0	...
6517535	  856.9	  799.1	 6043.0	...
6517536	  856.5	  789.8	 6074.0	...
6517537	  855.9	  779.9	 6103.0	...
6517538	  855.4	  770.1	 6124.0	...
6517539	  854.7	  758.6	 6158.0	...
6517540	  853.9	  748.7	 6192.0	...
6517541	  853.0	  739.1	 6232.0	...
6517542	  851.8	  732.2	 6250.0	...
6517543	  850.2	  722.5	 6276.0	...
6517544	  849.2	  715.2	 6291.0	...
6517545	  848.3	  705.2	 6319.0	...
6517546	  847.9	  696.7	 6338.0	...
6517547	  847.6	  689.3	 6357.0	...
6517548	  847.4	  683.0	 6376.0	...
6517549	  847.1	  677.8	 6395.0	...
6517550	  846.5	  672.2	 6415.0	...
6517551	  845.5	  664.0	 6426.0	...
6517552	  844.8	  657.9	 6443.0	...
6517553	  844.1	  650.3	 6459.0	...
6517554	  843.8	  647.0	 6471.0	...
6517555	  843.7	  643.9	 6483.0	...
6517556	  843.4	  637.9	 6497.0	...
6517557	  842.9	  629.8	 6525.0	...
6517558	  840.7	  622.0	 6544.0	...
6517559	  837.0	  619.8	 6558.0	...
6517560	  833.4	  619.0	 6556.0	...
6517561	  833.5	  613.1	 6580.0	...
6517562	  835.3	  605.6	 6607.0	...
6517563	  837.1	  598.6	 6643.0	...
6517564	  836.7	  596.5	 6656.0	...
6517565	  837.4	  592.1	 6667.0	...
6517566	  838.0	  585.1	 6683.0	...
6517567	  838.2	  578.0	 6698.0	...
6517568	  837.1	  572.9	 6717.0	...
6517569	  834.0	  570.3	 6724.0	...
6517570	  831.3	  567.8	 6728.0	...
ESACC R  6517265	6517570	306	  797.8	  463.6	  831.3	  567.8	   2.32	   1096
SFIX R   6517571
6517571	  829.2	  562.8	 6734.0	...
6517572	  829.3	  558.0	 6752.0	...
6517573	  829.4	  552.5	 6769.0	...
6517574	  829.9	  550.6	 6784.0	...
6517575	  830.2	  547.7	 6790.0	...
6517576	  828.8	  545.9	 6796.0	...
6517577	  826.5	  541.7	 6797.0	...
6517578	  827.3	  538.8	 6799.0	...
6517579	  829.6	  533.7	 6809.0	...
6517580	  831.6	  531.4	 6818.0	...
6517581	  831.1	  529.3	 6834.0	...
6517582	  830.8	  529.0	 6842.0	...
6517583	  830.7	  526.0	 6850.0	...
6517584	  829.8	  523.0	 6856.0	...
6517585	  828.4	  520.0	 6866.0	...
6517586	  827.2	  518.9	 6879.0	...
6517587	  827.3	  515.4	 6889.0	...
6517588	  827.9	  512.0	 6908.0	...
6517589	  828.2	  507.2	 6922.0	...
6517590	  831.1	  504.3	 6933.0	...
6517591	  834.2	  501.8	 6933.0	...
6517592	  836.7	  501.7	 6932.0	...
6517593	  835.2	  499.7	 6937.0	...
6517594	  833.0	  497.5	 6943.0	...
6517595	  832.1	  495.6	 6952.0	...
6517596	  832.1	  495.9	 6955.0	...
6517597	  831.5	  494.0	 6958.0	...
6517598	  829.7	  491.8	 6957.0	...
6517599	  827.9	  488.9	 6965.0	...
6517600	  827.8	  487.8	 6979.0	...
6517601	  829.5	  486.1	 6999.0	...
6517602	  831.4	  485.2	 7009.0	...
6517603	  832.0	  485.0	 7005.0	...
6517604	  831.4	  485.3	 6996.0	...
6517605	  829.7	  485.7	 6990.0	...
6517606	  827.7	  482.2	 6999.0	...
6517607	  825.7	  478.6	 7008.0	...
6517608	  826.6	  474.6	 7014.0	...
6517609	  828.6	  474.4	 7020.0	...
6517610	  831.6	  473.9	 7028.0	...
6517611	  832.6	  473.4	 7036.0	...
6517612	  832.7	  472.6	 7044.0	...
6517613	  832.3	  471.6	 7051.0	...
6517614	  831.8	  469.9	 7057.0	...
6517615	  832.3	  468.3	 7058.0	...
6517616	  832.1	  466.7	 7058.0	...
MSG	6517617 0000 _ Number Off
6517617	  831.2	  463.6	 7066.0	...
6517618	  830.3	  460.9	 7074.0	...
6517619	  830.6	  458.9	 7073.0	...
6517620	  831.7	  459.3	 7065.0	...
6517621	  833.1	  458.6	 7063.0	...
6517622	  833.5	  457.6	 7069.0	...
6517623	  832.0	  455.9	 7085.0	...
6517624	  830.1	  455.2	 7097.0	...
6517625	  827.0	  454.6	 7104.0	...
6517626	  825.8	  454.7	 7102.0	...
6517627	  826.5	  454.6	 7101.0	...
6517628	  828.3	  453.7	 7104.0	...
6517629	  827.4	  452.6	 7107.0	...
6517630	  824.5	  451.5	 7108.0	...
6517631	  821.5	  450.7	 7108.0	...
6517632	  821.5	  451.0	 7108.0	...
6517633	  821.4	  451.6	 7109.0	...
6517634	  822.7	  451.9	 7110.0	...
6517635	  824.1	  450.7	 7113.0	...
6517636	  825.1	  446.7	 7119.0	...
6517637	  824.5	  441.0	 7127.0	...
6517638	  823.5	  435.8	 7133.0	...
6517639	  822.7	  437.6	 7133.0	...
6517640	  822.9	  441.7	 7130.0	...
6517641	  823.6	  442.3	 7128.0	...
6517642	  824.5	  438.5	 7128.0	...
6517643	  823.6	  434.9	 7127.0	...
6517644	  822.5	  436.1	 7125.0	...
6517645	  822.6	  437.3	 7123.0	...
6517646	  823.9	  438.8	 7126.0	...
6517647	  824.9	  438.9	 7129.0	...
6517648	  824.4	  436.3	 7130.0	...
6517649	  823.8	  433.3	 7129.0	...
6517650	  823.3	  430.3	 7131.0	...
6517651	  823.1	  430.3	 7129.0	...
6517652	  823.0	  430.4	 7122.0	...
6517653	  821.5	  431.0	 7112.0	...
6517654	  820.1	  432.0	 7107.0	...
6517655	  820.0	  433.4	 7107.0	...
6517656	  821.6	  435.6	 7106.0	...
6517657	  822.4	  437.6	 7105.0	...
6517658	  821.8	  438.5	 7103.0	...
6517659	  820.4	  437.3	 7102.0	...
6517660	  819.5	  434.4	 7107.0	...
6517661	  818.5	  430.6	 7112.0	...
6517662	  818.2	  427.3	 7115.0	...
6517663	  818.3	  427.3	 7112.0	...
6517664	  818.5	  428.8	 7113.0	...
6517665	  819.1	  430.7	 7116.0	...
6517666	  819.4	  431.3	 7118.0	...
6517667	  819.8	  431.8	 7118.0	...
6517668	  821.0	  430.1	 7118.0	...
6517669	  822.3	  429.0	 7119.0	...
6517670	  823.8	  427.8	 7120.0	...
6517671	  824.2	  428.3	 7121.0	...
6517672	  824.6	  428.3	 7121.0	...
6517673	  824.1	  427.1	 7118.0	...
6517674	  823.4	  426.2	 7114.0	...
6517675	  821.8	  425.5	 7109.0	...
6517676	  821.0	  427.4	 7106.0	...
6517677	  821.7	  428.8	 7105.0	...
6517678	  822.7	  429.7	 7107.0	...
6517679	  823.5	  429.4	 7109.0	...
6517680	  822.8	  429.4	 7105.0	...
6517681	  822.9	  429.4	 7098.0	...
6517682	  825.5	  429.0	 7094.0	...
6517683	  828.2	  428.6	 7098.0	...
6517684	  830.9	  428.7	 7102.0	...
6517685	  830.5	  429.2	 7100.0	...
6517686	  829.5	  428.7	 7097.0	...
6517687	  827.6	  427.9	 7098.0	...
6517688	  826.1	  427.2	 7103.0	...
6517689	  824.5	  427.4	 7107.0	...
6517690	  823.8	  427.3	 7107.0	...
6517691	  823.1	  427.0	 7108.0	...
6517692	  821.8	  426.8	 7107.0	...
6517693	  820.6	  427.0	 7106.0	...
6517694	  821.2	  427.1	 7104.0	...
6517695	  822.6	  424.0	 7104.0	...
6517696	  824.0	  420.6	 7107.0	...
6517697	  824.1	  419.0	 7111.0	...
6517698	  824.9	  420.5	 7120.0	...
6517699	  824.9	  421.8	 7126.0	...
6517700	  824.3	  421.4	 7126.0	...
6517701	  825.7	  421.1	 7120.0	...
6517702	  827.7	  421.2	 7115.0	...
6517703	  829.7	  421.3	 7112.0	...
6517704	  829.3	  421.0	 7110.0	...
6517705	  828.3	  420.8	 7108.0	...
6517706	  827.2	  422.8	 7102.0	...
6517707	  827.0	  425.0	 7097.0	...
6517708	  827.5	  426.7	 7093.0	...
6517709	  828.0	  425.1	 7097.0	...
6517710	  827.6	  424.4	 7100.0	...
6517711	  827.5	  424.1	 7102.0	...
6517712	  827.4	  425.2	 7103.0	...
6517713	  827.2	  425.5	 7101.0	...
6517714	  827.1	  425.8	 7098.0	...
6517715	  827.5	  423.9	 7097.0	...
6517716	  828.5	  422.1	 7102.0	...
6517717	  829.6	  420.5	 7108.0	...
6517718	  830.2	  420.5	 7104.0	...
6517719	  830.2	  420.3	 7097.0	...
6517720	  830.5	  422.5	 7086.0	...
6517721	  830.1	  425.1	 7082.0	...
6517722	  829.6	  427.1	 7081.0	...
6517723	  827.7	  426.0	 7084.0	...
6517724	  826.8	  426.6	 7083.0	...
6517725	  826.0	  428.0	 7078.0	...
6517726	  826.3	  430.4	 7078.0	...
6517727	  826.7	  430.9	 7086.0	...
6517728	  827.5	  431.2	 7094.0	...
6517729	  829.2	  430.8	 7096.0	...
6517730	  830.9	  433.4	 7087.0	...
6517731	  830.5	  436.5	 7079.0	...
6517732	  829.2	  439.8	 7074.0	...
6517733	  827.9	  440.0	 7081.0	...
6517734	  827.9	  439.3	 7084.0	...
6517735	  827.8	  437.5	 7085.0	...
6517736	  828.6	  436.2	 7082.0	...
6517737	  829.8	  436.1	 7082.0	...
6517738	  831.6	  436.8	 7082.0	...
6517739	  832.3	  434.8	 7085.0	...
6517740	  832.7	  432.5	 7088.0	...
6517741	  832.6	  431.5	 7090.0	...
6517742	  832.3	  432.8	 7090.0	...
6517743	  831.7	  434.1	 7090.0	...
6517744	  831.2	  433.2	 7092.0	...
6517745	  832.6	  431.3	 7093.0	...
6517746	  834.5	  429.3	 7094.0	...
6517747	  836.7	  428.2	 7091.0	...
6517748	  837.0	  429.3	 7089.0	...
6517749	  838.3	  429.5	 7087.0	...
6517750	  839.5	  429.7	 7086.0	...
6517751	  840.0	  428.8	 7085.0	...
6517752	  839.1	  428.9	 7090.0	...
6517753	  838.9	  427.8	 7096.0	...
6517754	  839.8	  425.4	 7101.0	...
6517755	  841.2	  422.9	 7100.0	...
6517756	  839.2	  424.8	 7102.0	...
6517757	  836.7	  427.9	 7103.0	...
6517758	  834.1	  431.0	 7106.0	...
6517759	  834.1	  431.0	 7108.0	...
6517760	  834.1	  431.0	 7110.0	...
6517761	  834.1	  430.7	 7110.0	...
6517762	  834.1	  430.4	 7102.0	...
6517763	  833.0	  432.1	 7094.0	...
6517764	  831.9	  434.1	 7087.0	...
6517765	  833.3	  432.2	 7097.0	...
6517766	  835.9	  428.2	 7107.0	...
6517767	  835.8	  427.1	 7116.0	...
6517768	  833.1	  429.9	 7114.0	...
6517769	  829.9	  432.8	 7111.0	...
6517770	  829.2	  431.7	 7110.0	...
6517771	  832.3	  429.1	 7109.0	...
6517772	  835.3	  426.5	 7110.0	...
6517773	  838.1	  426.3	 7111.0	...
6517774	  838.3	  427.6	 7112.0	...
6517775	  839.4	  426.9	 7111.0	...
6517776	  840.9	  424.8	 7110.0	...
6517777	  838.7	  426.3	 7110.0	...
6517778	  835.8	  429.7	 7111.0	...
6517779	  832.9	  433.1	 7113.0	...
6517780	  832.6	  433.2	 7115.0	...
6517781	  832.6	  433.1	 7119.0	...
6517782	  832.6	  432.4	 7122.0	...
6517783	  834.3	  430.7	 7126.0	...
6517784	  836.0	  429.0	 7126.0	...
6517785	  837.8	  427.9	 7124.0	...
6517786	  837.9	  428.2	 7123.0	...
6517787	  835.8	  429.1	 7118.0	...
6517788	  833.6	  429.5	 7111.0	...
6517789	  831.0	  429.7	 7103.0	...
6517790	  830.6	  429.3	 7103.0	...
6517791	  831.2	  429.6	 7112.0	...
6517792	  832.8	  430.2	 7120.0	...
6517793	  834.4	  430.8	 7126.0	...
6517794	  835.9	  430.5	 7128.0	...
6517795	  836.2	  429.4	 7130.0	...
6517796	  836.4	  428.0	 7131.0	...
6517797	  835.8	  427.2	 7124.0	...
6517798	  835.6	  426.1	 7117.0	...
6517799	  834.8	  425.5	 7109.0	...
6517800	  833.4	  426.5	 7110.0	...
6517801	  832.0	  427.3	 7112.0	...
6517802	  831.6	  428.1	 7119.0	...
6517803	  832.0	  429.1	 7126.0	...
6517804	  832.5	  431.0	 7131.0	...
6517805	  832.7	  433.4	 7130.0	...
6517806	  832.7	  434.0	 7136.0	...
6517807	  832.7	  434.7	 7141.0	...
6517808	  832.9	  434.8	 7147.0	...
6517809	  832.9	  433.1	 7142.0	...
6517810	  832.8	  431.2	 7137.0	...
6517811	  832.6	  429.2	 7135.0	...
6517812	  833.8	  428.6	 7139.0	...
6517813	  835.8	  425.6	 7149.0	...
6517814	  837.7	  422.7	 7156.0	...
6517815	  838.2	  420.3	 7162.0	...
6517816	  837.6	  420.7	 7163.0	...
6517817	  836.7	  422.5	 7154.0	...
MSG	6517818 0000 _ Number On
6517818	  836.1	  424.1	 7144.0	...
6517819	  837.3	  424.7	 7141.0	...
6517820	  838.7	  423.1	 7154.0	...
6517821	  840.2	  421.5	 7167.0	...
6517822	  841.0	  419.0	 7173.0	...
6517823	  842.0	  417.3	 7172.0	...
6517824	  842.4	  415.6	 7172.0	...
6517825	  841.3	  415.8	 7172.0	...
6517826	  840.4	  417.9	 7167.0	...
6517827	  839.8	  419.9	 7162.0	...
6517828	  839.4	  423.4	 7155.0	...
6517829	  838.3	  425.1	 7152.0	...
6517830	  835.9	  427.0	 7142.0	...
6517831	  834.0	  427.4	 7133.0	...
6517832	  832.8	  427.9	 7124.0	...
6517833	  833.2	  428.2	 7122.0	...
6517834	  833.5	  428.5	 7122.0	...
6517835	  833.6	  428.7	 7125.0	...
6517836	  835.2	  425.9	 7137.0	...
6517837	  836.6	  421.2	 7147.0	...
6517838	  837.8	  416.6	 7157.0	...
6517839	  834.8	  421.3	 7154.0	...
6517840	  832.2	  427.7	 7147.0	...
6517841	  829.7	  434.1	 7139.0	...
6517842	  830.7	  429.9	 7142.0	...
6517843	  831.8	  425.8	 7149.0	...
6517844	  833.6	  421.7	 7155.0	...
6517845	  834.4	  421.8	 7154.0	...
6517846	  833.7	  422.7	 7154.0	...
6517847	  832.3	  423.9	 7148.0	...
6517848	  831.9	  424.8	 7142.0	...
6517849	  833.1	  426.0	 7136.0	...
6517850	  834.2	  426.9	 7138.0	...
6517851	  834.1	  425.5	 7141.0	...
6517852	  833.8	  423.1	 7142.0	...
6517853	  832.5	  422.7	 7141.0	...
6517854	  831.5	  424.8	 7139.0	...
6517855	  831.6	  426.8	 7138.0	...
6517856	  833.1	  423.6	 7138.0	...
6517857	  834.1	  420.4	 7141.0	...
6517858	  834.2	  417.9	 7143.0	...
6517859	  833.8	  418.9	 7144.0	...
6517860	  832.1	  420.8	 7142.0	...
6517861	  830.3	  422.3	 7142.0	...
6517862	  828.4	  423.3	 7141.0	...
6517863	  827.6	  423.6	 7142.0	...
6517864	  826.8	  423.7	 7145.0	...
6517865	  830.6	  420.6	 7147.0	...
6517866	  835.2	  417.3	 7150.0	...
6517867	  836.0	  416.7	 7151.0	...
6517868	  832.3	  419.5	 7151.0	...
6517869	  828.1	  422.3	 7149.0	...
6517870	  827.4	  421.3	 7147.0	...
6517871	  827.4	  420.5	 7145.0	...
6517872	  828.6	  419.4	 7154.0	...
6517873	  828.9	  421.1	 7163.0	...
6517874	  828.9	  422.5	 7168.0	...
6517875	  828.5	  422.4	 7164.0	...
6517876	  828.9	  421.9	 7160.0	...
6517877	  828.7	  420.8	 7160.0	...
6517878	  830.1	  420.6	 7160.0	...
6517879	  832.6	  417.0	 7163.0	...
6517880	  835.1	  413.9	 7167.0	...
6517881	  835.9	  411.6	 7172.0	...
6517882	  834.8	  411.9	 7174.0	...
6517883	  833.8	  412.5	 7172.0	...
6517884	  832.5	  413.0	 7170.0	...
6517885	  832.3	  413.1	 7168.0	...
6517886	  832.9	  412.9	 7167.0	...
6517887	  833.7	  412.8	 7165.0	...
6517888	  834.4	  414.9	 7166.0	...
6517889	  833.9	  417.2	 7169.0	...
6517890	  832.9	  419.5	 7173.0	...
6517891	  829.8	  422.1	 7167.0	...
6517892	  827.2	  424.7	 7161.0	...
6517893	  825.3	  427.2	 7154.0	...
6517894	  825.1	  426.8	 7154.0	...
6517895	  824.9	  425.7	 7155.0	...
6517896	  826.9	  421.7	 7161.0	...
6517897	  829.4	  418.2	 7167.0	...
6517898	  830.3	  417.5	 7172.0	...
6517899	  828.7	  419.6	 7171.0	...
6517900	  829.0	  418.1	 7180.0	...
6517901	  830.9	  414.4	 7190.0	...
6517902	  832.9	  410.2	 7202.0	...
6517903	  833.1	  409.6	 7200.0	...
6517904	  831.7	  412.5	 7197.0	...
6517905	  830.0	  416.0	 7196.0	...
6517906	  828.4	  419.5	 7201.0	...
6517907	  828.8	  419.2	 7206.0	...
6517908	  829.5	  418.5	 7208.0	...
6517909	  829.6	  418.3	 7207.0	...
6517910	  829.3	  418.3	 7206.0	...
6517911	  827.7	  420.2	 7202.0	...
6517912	  826.7	  421.6	 7200.0	...
6517913	  826.1	  419.1	 7209.0	...
6517914	  826.5	  415.2	 7220.0	...
6517915	  827.0	  412.0	 7229.0	...
6517916	  827.4	  413.4	 7225.0	...
6517917	  828.0	  415.7	 7216.0	...
6517918	  828.4	  417.3	 7211.0	...
6517919	  828.6	  418.1	 7209.0	...
6517920	  828.4	  417.5	 7212.0	...
6517921	  827.9	  416.9	 7212.0	...
6517922	  827.4	  418.2	 7209.0	...
6517923	  826.2	  420.3	 7207.0	...
6517924	  825.4	  422.4	 7206.0	...
6517925	  825.1	  422.0	 7204.0	...
6517926	  825.8	  420.5	 7200.0	...
6517927	  826.5	  418.6	 7196.0	...
6517928	  826.6	  417.0	 7202.0	...
6517929	  826.6	  416.0	 7205.0	...
6517930	  826.6	  414.7	 7207.0	...
6517931	  827.2	  413.7	 7205.0	...
6517932	  827.8	  414.2	 7208.0	...
6517933	  828.0	  415.4	 7212.0	...
6517934	  827.8	  416.7	 7213.0	...
6517935	  828.5	  415.7	 7214.0	...
6517936	  829.5	  414.8	 7214.0	...
6517937	  830.5	  415.2	 7214.0	...
6517938	  830.2	  416.4	 7220.0	...
6517939	  829.0	  418.0	 7224.0	...
6517940	  827.8	  418.4	 7233.0	...
6517941	  827.1	  419.3	 7238.0	...
6517942	  827.6	  419.9	 7243.0	...
6517943	  829.3	  418.4	 7242.0	...
6517944	  830.9	  416.2	 7239.0	...
6517945	  832.6	  413.5	 7241.0	...
6517946	  833.1	  411.9	 7248.0	...
6517947	  833.1	  410.9	 7266.0	...
6517948	  832.8	  410.3	 7280.0	...
6517949	  832.3	  410.7	 7284.0	...
6517950	  830.7	  410.8	 7279.0	...
6517951	  829.3	  411.0	 7275.0	...
6517952	  830.1	  410.4	 7276.0	...
6517953	  832.3	  409.4	 7276.0	...
6517954	  834.1	  408.4	 7274.0	...
6517955	  833.3	  408.4	 7280.0	...
6517956	  832.0	  409.4	 7286.0	...
6517957	  830.3	  410.5	 7291.0	...
6517958	  829.1	  411.6	 7290.0	...
6517959	  828.8	  412.1	 7286.0	...
6517960	  829.9	  412.5	 7285.0	...
6517961	  831.0	  413.5	 7285.0	...
6517962	  829.9	  415.2	 7288.0	...
6517963	  828.2	  416.9	 7290.0	...
6517964	  828.7	  415.2	 7289.0	...
6517965	  831.0	  412.6	 7289.0	...
6517966	  832.9	  409.9	 7287.0	...
6517967	  830.9	  410.2	 7283.0	...
6517968	  829.1	  410.8	 7272.0	...
6517969	  827.8	  411.4	 7263.0	...
6517970	  828.4	  411.7	 7261.0	...
6517971	  828.4	  410.5	 7267.0	...
6517972	  828.4	  409.4	 7282.0	...
6517973	  828.3	  408.3	 7290.0	...
6517974	  829.0	  407.8	 7300.0	...
6517975	  829.6	  407.2	 7300.0	...
6517976	  828.7	  407.7	 7301.0	...
6517977	  827.5	  411.1	 7300.0	...
6517978	  826.5	  414.5	 7299.0	...
6517979	  827.0	  416.1	 7299.0	...
6517980	  827.2	  416.2	 7300.0	...
6517981	  826.9	  416.4	 7303.0	...
6517982	  826.3	  414.5	 7305.0	...
6517983	  826.4	  411.6	 7305.0	...
6517984	  826.8	  409.1	 7304.0	...
6517985	  826.3	  411.0	 7303.0	...
6517986	  825.1	  413.1	 7301.0	...
6517987	  824.7	  412.0	 7298.0	...
6517988	  825.4	  409.3	 7298.0	...
6517989	  825.9	  407.2	 7299.0	...
6517990	  825.4	  407.3	 7293.0	...
6517991	  825.2	  407.4	 7286.0	...
6517992	  825.0	  406.8	 7281.0	...
6517993	  825.0	  406.5	 7285.0	...
6517994	  824.9	  406.3	 7290.0	...
6517995	  826.3	  405.0	 7299.0	...
6517996	  828.3	  402.8	 7313.0	...
6517997	  830.3	  399.4	 7328.0	...
6517998	  830.8	  397.0	 7336.0	...
6517999	  828.6	  399.0	 7333.0	...
6518000	  826.5	  402.3	 7330.0	...
6518001	  824.6	  405.4	 7327.0	...
6518002	  824.7	  405.2	 7328.0	...
6518003	  822.0	  414.8	 7318.0	...
6518004	  819.1	  424.6	 7309.0	...
6518005	  817.9	  427.3	 7299.0	...
EFIX R   6517571	6518005	435	  829.7	  433.1	   7134
SSACC R  6518006
6518006	  819.4	  420.2	 7299.0	...
6518007	  822.7	  410.7	 7303.0	...
6518008	  824.5	  408.1	 7307.0	...
6518009	  820.2	  424.7	 7273.0	...
6518010	  814.2	  443.9	 7234.0	...
6518011	  812.7	  445.1	 7232.0	...
6518012	  818.9	  425.9	 7280.0	...
6518013	  825.2	  407.0	 7328.0	...
6518014	  826.7	  406.6	 7333.0	...
6518015	  826.1	  407.1	 7327.0	...
6518016	  825.2	  407.7	 7320.0	...
6518017	  824.8	  406.8	 7319.0	...
6518018	  825.1	  405.2	 7326.0	...
6518019	  825.7	  403.5	 7335.0	...
ESACC R  6518006	6518019	14	  819.4	  420.2	  825.7	  403.5	   0.37	     82
SFIX R   6518020
6518020	  825.7	  403.3	 7342.0	...
6518021	  825.0	  403.9	 7340.0	...
6518022	  824.0	  404.6	 7338.0	...
6518023	  824.3	  404.7	 7341.0	...
6518024	  825.0	  404.6	 7344.0	...
6518025	  824.2	  406.4	 7347.0	...
6518026	  823.3	  408.2	 7348.0	...
6518027	  823.3	  409.7	 7348.0	...
6518028	  824.7	  407.7	 7349.0	...
6518029	  825.3	  405.9	 7349.0	...
6518030	  824.8	  404.4	 7347.0	...
6518031	  824.6	  404.8	 7345.0	...
6518032	  824.4	  406.8	 7344.0	...
6518033	  824.6	  408.6	 7346.0	...
6518034	  824.7	  410.3	 7347.0	...
6518035	  824.9	  410.0	 7350.0	...
6518036	  825.1	  409.5	 7352.0	...
6518037	  825.7	  408.1	 7353.0	...
6518038	  825.9	  405.7	 7354.0	...
6518039	  826.7	  403.6	 7355.0	...
6518040	  827.0	  402.6	 7358.0	...
6518041	  827.2	  403.1	 7361.0	...
6518042	  826.4	  404.3	 7363.0	...
6518043	  826.9	  402.8	 7367.0	...
6518044	  827.7	  400.9	 7372.0	...
6518045	  827.7	  400.1	 7376.0	...
6518046	  826.5	  401.7	 7382.0	...
6518047	  826.4	  402.4	 7388.0	...
6518048	  827.7	  402.5	 7395.0	...
6518049	  826.8	  403.1	 7399.0	...
6518050	  824.6	  404.7	 7400.0	...
6518051	  822.5	  405.4	 7401.0	...
6518052	  822.8	  405.8	 7401.0	...
6518053	  823.5	  404.7	 7402.0	...
6518054	  823.8	  404.1	 7403.0	...
6518055	  823.8	  404.0	 7400.0	...
6518056	  824.3	  405.5	 7395.0	...
EFIX R   6518020	6518056	37	  825.2	  405.1	   7365
SSACC R  6518057
6518057	  824.6	  406.4	 7390.0	...
6518058	  825.0	  405.5	 7391.0	...
6518059	  824.9	  404.3	 7397.0	...
6518060	  825.2	  402.4	 7402.0	...
6518061	  824.8	  401.6	 7403.0	...
6518062	  823.8	  403.0	 7399.0	...
6518063	  822.8	  405.1	 7395.0	...
6518064	  822.8	  407.1	 7394.0	...
6518065	  819.2	  425.4	 7350.0	...
6518066	  814.3	  444.0	 7306.0	...
6518067	  809.4	  462.8	 7273.0	...
6518068	  813.2	  443.3	 7308.0	...
6518069	  818.2	  423.9	 7342.0	...
6518070	  817.6	  422.8	 7334.0	...
6518071	  812.0	  441.2	 7302.0	...
6518072	  806.5	  459.6	 7270.0	...
6518073	  811.7	  441.9	 7311.0	...
6518074	  816.4	  424.5	 7352.0	...
6518075	  820.4	  407.5	 7392.0	...
6518076	  819.9	  407.5	 7394.0	...
6518077	  819.7	  407.3	 7396.0	...
6518078	  816.6	  424.1	 7364.0	...
6518079	  813.2	  441.6	 7329.0	...
6518080	  809.2	  459.2	 7293.0	...
6518081	  808.7	  459.1	 7292.0	...
6518082	  807.8	  459.5	 7294.0	...
6518083	  807.6	  459.9	 7300.0	...
6518084	  813.0	  443.0	 7332.0	...
6518085	  818.8	  425.8	 7361.0	...
6518086	  823.0	  412.4	 7383.0	...
6518087	  819.9	  419.8	 7374.0	...
6518088	  816.9	  427.2	 7365.0	...
6518089	  815.8	  424.5	 7375.0	...
6518090	  817.6	  417.9	 7390.0	...
6518091	  820.9	  410.8	 7406.0	...
6518092	  823.7	  409.8	 7409.0	...
6518093	  824.6	  408.3	 7413.0	...
6518094	  823.0	  407.3	 7416.0	...
6518095	  822.1	  406.5	 7420.0	...
6518096	  821.9	  406.4	 7421.0	...
6518097	  818.4	  423.1	 7383.0	...
6518098	  814.6	  442.1	 7343.0	...
6518099	  810.8	  461.2	 7305.0	...
6518100	  811.0	  463.3	 7308.0	...
6518101	  810.9	  463.4	 7311.0	...
6518102	  811.0	  463.5	 7323.0	...
6518103	  814.3	  447.2	 7359.0	...
6518104	  817.6	  431.0	 7397.0	...
6518105	  820.6	  414.9	 7422.0	...
6518106	  820.9	  413.8	 7426.0	...
6518107	  821.7	  411.5	 7432.0	...
6518108	  822.5	  409.2	 7439.0	...
6518109	  823.3	  407.7	 7441.0	...
6518110	  824.1	  406.9	 7439.0	...
6518111	  825.0	  406.1	 7437.0	...
6518112	  824.9	  406.9	 7439.0	...
6518113	  824.3	  408.0	 7443.0	...
6518114	  823.6	  408.6	 7452.0	...
6518115	  823.1	  408.0	 7459.0	...
6518116	  824.0	  405.9	 7464.0	...
6518117	  825.2	  404.2	 7466.0	...
6518118	  826.4	  402.5	 7468.0	...
6518119	  825.4	  404.9	 7460.0	...
6518120	  825.2	  407.1	 7453.0	...
6518121	  825.0	  409.3	 7445.0	...
6518122	  825.5	  407.7	 7452.0	...
6518123	  824.9	  406.6	 7457.0	...
6518124	  824.4	  405.7	 7466.0	...
6518125	  824.3	  406.2	 7469.0	...
6518126	  824.8	  405.7	 7471.0	...
6518127	  825.3	  405.0	 7470.0	...
6518128	  824.7	  405.7	 7470.0	...
6518129	  824.4	  406.9	 7474.0	...
6518130	  823.8	  408.3	 7478.0	...
MSG	6518131 0000 _ Number Off
6518131	  824.1	  408.7	 7473.0	...
6518132	  819.6	  427.5	 7435.0	...
6518133	  815.4	  446.4	 7397.0	...
6518134	  815.8	  444.8	 7402.0	...
6518135	  820.1	  424.9	 7436.0	...
6518136	  825.4	  404.3	 7472.0	...
6518137	  826.3	  403.3	 7473.0	...
6518138	  827.8	  400.5	 7485.0	...
6518139	  828.3	  398.6	 7496.0	...
6518140	  828.2	  398.8	 7504.0	...
6518141	  826.8	  402.3	 7499.0	...
6518142	  825.5	  405.8	 7494.0	...
6518143	  824.8	  407.2	 7492.0	...
6518144	  825.4	  407.2	 7489.0	...
6518145	  825.8	  407.2	 7485.0	...
6518146	  826.2	  407.3	 7479.0	...
6518147	  826.1	  407.4	 7475.0	...
6518148	  825.0	  408.9	 7471.0	...
6518149	  823.1	  411.9	 7467.0	...
6518150	  820.4	  429.1	 7436.0	...
6518151	  818.7	  445.0	 7405.0	...
6518152	  817.9	  459.6	 7374.0	...
6518153	  819.4	  442.3	 7411.0	...
6518154	  820.9	  425.2	 7449.0	...
6518155	  822.4	  409.0	 7479.0	...
6518156	  819.6	  427.1	 7444.0	...
6518157	  816.7	  445.5	 7410.0	...
6518158	  814.0	  463.5	 7379.0	...
6518159	  814.5	  463.7	 7374.0	...
6518160	  814.9	  464.4	 7368.0	...
6518161	  814.7	  464.6	 7366.0	...
6518162	  813.2	  465.0	 7365.0	...
6518163	  811.8	  465.0	 7365.0	...
6518164	  810.3	  463.7	 7368.0	...
6518165	  809.7	  460.7	 7376.0	...
6518166	  809.4	  458.3	 7386.0	...
6518167	  809.7	  458.1	 7394.0	...
6518168	  810.2	  459.4	 7400.0	...
6518169	  810.5	  460.0	 7402.0	...
6518170	  815.3	  442.3	 7437.0	...
6518171	  819.9	  424.8	 7472.0	...
6518172	  825.8	  405.5	 7514.0	...
6518173	  827.0	  403.6	 7521.0	...
6518174	  827.9	  404.5	 7523.0	...
6518175	  827.2	  410.1	 7511.0	...
6518176	  822.3	  429.3	 7469.0	...
6518177	  817.8	  445.8	 7432.0	...
6518178	  814.0	  443.3	 7438.0	...
6518179	  816.7	  426.9	 7474.0	...
6518180	  819.5	  410.9	 7505.0	...
6518181	  823.8	  408.9	 7510.0	...
6518182	  825.8	  407.0	 7512.0	...
6518183	  827.8	  404.6	 7519.0	...
6518184	  823.1	  424.4	 7489.0	...
6518185	  818.4	  444.4	 7461.0	...
6518186	  813.8	  464.8	 7431.0	...
6518187	  814.0	  464.9	 7424.0	...
6518188	  814.2	  465.0	 7417.0	...
6518189	  813.5	  465.8	 7414.0	...
6518190	  812.7	  466.7	 7414.0	...
6518191	  812.1	  467.8	 7416.0	...
6518192	  812.2	  467.9	 7418.0	...
6518193	  817.5	  448.1	 7454.0	...
6518194	  822.6	  428.4	 7489.0	...
6518195	  827.1	  409.2	 7527.0	...
6518196	  826.6	  409.6	 7533.0	...
6518197	  826.1	  408.1	 7539.0	...
6518198	  826.5	  406.1	 7540.0	...
6518199	  826.8	  403.2	 7538.0	...
6518200	  826.8	  402.2	 7533.0	...
6518201	  826.7	  404.2	 7528.0	...
6518202	  823.0	  426.1	 7491.0	...
6518203	  819.1	  448.3	 7456.0	...
6518204	  815.1	  467.5	 7424.0	...
6518205	  819.5	  447.6	 7467.0	...
6518206	  824.2	  427.8	 7510.0	...
6518207	  829.0	  409.1	 7552.0	...
6518208	  829.0	  409.8	 7551.0	...
6518209	  829.1	  410.6	 7550.0	...
6518210	  824.7	  429.4	 7510.0	...
6518211	  820.3	  448.3	 7470.0	...
6518212	  815.7	  467.1	 7429.0	...
6518213	  815.2	  466.9	 7427.0	...
6518214	  814.8	  466.7	 7429.0	...
6518215	  818.2	  449.0	 7462.0	...
6518216	  821.7	  431.3	 7496.0	...
6518217	  822.2	  432.2	 7498.0	...
6518218	  818.9	  450.8	 7469.0	...
6518219	  815.6	  470.3	 7440.0	...
6518220	  815.3	  471.1	 7440.0	...
6518221	  815.0	  471.0	 7436.0	...
6518222	  814.7	  470.0	 7432.0	...
6518223	  814.4	  468.9	 7435.0	...
6518224	  814.5	  468.8	 7439.0	...
6518225	  814.7	  468.9	 7440.0	...
6518226	  815.0	  469.3	 7433.0	...
6518227	  815.8	  467.9	 7430.0	...
6518228	  815.9	  467.7	 7428.0	...
6518229	  816.1	  467.5	 7425.0	...
6518230	  815.4	  468.9	 7421.0	...
6518231	  815.3	  467.5	 7425.0	...
6518232	  815.2	  467.3	 7429.0	...
6518233	  815.2	  468.6	 7433.0	...
6518234	  815.3	  471.4	 7429.0	...
6518235	  815.3	  472.2	 7426.0	...
6518236	  814.9	  471.9	 7425.0	...
6518237	  814.6	  471.5	 7427.0	...
6518238	  814.0	  471.8	 7430.0	...
6518239	  813.5	  472.0	 7431.0	...
6518240	  813.4	  471.2	 7432.0	...
6518241	  814.0	  469.2	 7432.0	...
6518242	  819.3	  452.5	 7462.0	...
6518243	  824.2	  437.0	 7492.0	...
6518244	  829.3	  419.9	 7528.0	...
6518245	  829.8	  416.7	 7533.0	...
6518246	  830.3	  413.5	 7538.0	...
6518247	  826.8	  429.7	 7511.0	...
6518248	  823.2	  446.4	 7485.0	...
6518249	  818.4	  463.8	 7458.0	...
6518250	  817.3	  464.2	 7456.0	...
6518251	  816.0	  465.4	 7454.0	...
6518252	  815.7	  466.8	 7453.0	...
6518253	  815.3	  468.2	 7452.0	...
6518254	  815.1	  468.9	 7451.0	...
6518255	  815.1	  469.0	 7451.0	...
ESACC R  6518057	6518255	199	  824.6	  406.4	  815.1	  469.0	   1.33	    168
SFIX R   6518256
6518256	  815.1	  469.4	 7450.0	...
6518257	  815.3	  470.4	 7441.0	...
6518258	  815.6	  471.1	 7433.0	...
6518259	  815.7	  470.9	 7428.0	...
6518260	  815.4	  470.2	 7430.0	...
6518261	  815.1	  469.7	 7432.0	...
6518262	  814.7	  471.1	 7430.0	...
6518263	  814.5	  472.4	 7430.0	...
6518264	  814.6	  472.9	 7431.0	...
6518265	  814.6	  472.3	 7430.0	...
6518266	  814.5	  471.7	 7428.0	...
6518267	  814.2	  472.0	 7430.0	...
6518268	  814.3	  472.4	 7435.0	...
6518269	  814.6	  472.9	 7442.0	...
6518270	  814.6	  472.1	 7446.0	...
6518271	  814.5	  471.1	 7448.0	...
6518272	  814.2	  470.1	 7448.0	...
6518273	  814.3	  470.1	 7446.0	...
6518274	  814.5	  470.2	 7444.0	...
6518275	  815.4	  470.7	 7441.0	...
6518276	  816.2	  471.7	 7441.0	...
6518277	  816.9	  472.4	 7448.0	...
6518278	  816.9	  472.5	 7457.0	...
6518279	  816.5	  472.2	 7459.0	...
6518280	  815.7	  472.2	 7453.0	...
6518281	  815.0	  472.5	 7446.0	...
6518282	  815.6	  472.4	 7445.0	...
6518283	  816.5	  472.3	 7445.0	...
6518284	  816.8	  472.5	 7445.0	...
6518285	  816.2	  472.8	 7445.0	...
6518286	  815.6	  473.5	 7446.0	...
6518287	  815.7	  474.0	 7446.0	...
6518288	  815.6	  474.2	 7447.0	...
6518289	  815.5	  473.9	 7446.0	...
6518290	  815.8	  473.2	 7441.0	...
6518291	  816.2	  472.8	 7434.0	...
6518292	  816.6	  473.5	 7429.0	...
6518293	  816.7	  475.0	 7436.0	...
6518294	  816.7	  476.4	 7443.0	...
6518295	  816.5	  475.4	 7445.0	...
6518296	  816.2	  473.9	 7439.0	...
6518297	  816.2	  472.5	 7433.0	...
6518298	  816.1	  472.4	 7433.0	...
6518299	  816.0	  472.4	 7435.0	...
6518300	  815.9	  472.4	 7438.0	...
6518301	  815.6	  472.6	 7440.0	...
6518302	  815.5	  473.2	 7437.0	...
6518303	  815.4	  473.9	 7434.0	...
6518304	  815.7	  474.2	 7447.0	...
6518305	  816.4	  474.1	 7462.0	...
6518306	  817.0	  473.8	 7479.0	...
6518307	  816.7	  471.6	 7480.0	...
6518308	  815.9	  469.5	 7480.0	...
6518309	  815.6	  469.8	 7480.0	...
6518310	  816.0	  472.3	 7469.0	...
6518311	  816.5	  474.5	 7459.0	...
6518312	  816.5	  474.2	 7448.0	...
6518313	  816.1	  474.0	 7448.0	...
6518314	  815.6	  474.0	 7448.0	...
6518315	  815.3	  474.5	 7449.0	...
6518316	  815.5	  475.5	 7450.0	...
6518317	  815.6	  476.4	 7449.0	...
6518318	  815.6	  476.9	 7451.0	...
6518319	  815.6	  477.0	 7452.0	...
6518320	  815.5	  476.8	 7454.0	...
6518321	  815.4	  476.5	 7454.0	...
6518322	  815.3	  477.3	 7453.0	...
6518323	  815.3	  478.4	 7450.0	...
6518324	  815.1	  477.3	 7448.0	...
6518325	  814.9	  475.1	 7447.0	...
6518326	  814.7	  474.3	 7446.0	...
6518327	  814.4	  475.7	 7447.0	...
6518328	  814.1	  477.0	 7448.0	...
6518329	  813.6	  477.0	 7450.0	...
6518330	  813.6	  477.0	 7450.0	...
6518331	  813.9	  477.2	 7450.0	...
6518332	  814.2	  477.3	 7449.0	...
6518333	  815.5	  477.1	 7448.0	...
6518334	  816.6	  476.4	 7448.0	...
6518335	  817.4	  475.5	 7450.0	...
6518336	  817.0	  475.1	 7453.0	...
6518337	  816.6	  474.2	 7454.0	...
6518338	  816.3	  473.4	 7455.0	...
6518339	  816.0	  472.7	 7456.0	...
6518340	  815.5	  472.7	 7456.0	...
6518341	  815.1	  474.2	 7457.0	...
MSG	6518342 0000 _ Number On
6518342	  815.1	  475.9	 7457.0	...
6518343	  815.4	  477.6	 7456.0	...
6518344	  815.5	  477.0	 7454.0	...
6518345	  815.5	  476.1	 7455.0	...
6518346	  815.7	  475.7	 7454.0	...
6518347	  815.9	  477.0	 7453.0	...
6518348	  816.1	  478.2	 7449.0	...
6518349	  815.7	  479.3	 7446.0	...
6518350	  815.4	  479.6	 7443.0	...
6518351	  815.1	  479.6	 7442.0	...
6518352	  814.8	  479.4	 7442.0	...
6518353	  814.4	  479.2	 7443.0	...
6518354	  813.8	  479.4	 7443.0	...
6518355	  813.6	  479.0	 7444.0	...
6518356	  814.1	  478.4	 7444.0	...
6518357	  814.8	  477.8	 7445.0	...
6518358	  815.5	  477.3	 7453.0	...
6518359	  815.5	  476.8	 7461.0	...
6518360	  815.6	  477.3	 7465.0	...
6518361	  815.7	  478.1	 7464.0	...
6518362	  815.8	  479.1	 7463.0	...
6518363	  815.8	  479.3	 7463.0	...
6518364	  815.7	  479.4	 7462.0	...
6518365	  815.5	  479.8	 7457.0	...
6518366	  815.2	  480.1	 7451.0	...
6518367	  814.9	  480.0	 7447.0	...
6518368	  814.5	  479.5	 7448.0	...
6518369	  814.1	  477.6	 7451.0	...
6518370	  813.8	  476.1	 7453.0	...
6518371	  813.6	  475.1	 7452.0	...
6518372	  813.7	  476.8	 7450.0	...
6518373	  813.9	  478.5	 7447.0	...
6518374	  813.8	  478.8	 7447.0	...
6518375	  813.5	  477.7	 7447.0	...
6518376	  814.0	  476.7	 7450.0	...
6518377	  814.5	  477.1	 7454.0	...
6518378	  814.8	  477.3	 7453.0	...
6518379	  814.5	  477.4	 7449.0	...
6518380	  814.4	  477.8	 7444.0	...
6518381	  814.6	  478.7	 7443.0	...
6518382	  814.8	  479.6	 7439.0	...
6518383	  815.3	  479.9	 7437.0	...
6518384	  815.8	  480.2	 7439.0	...
6518385	  816.5	  480.5	 7444.0	...
6518386	  816.8	  480.9	 7448.0	...
6518387	  817.3	  479.3	 7447.0	...
6518388	  817.5	  476.7	 7447.0	...
6518389	  816.8	  474.3	 7447.0	...
6518390	  815.8	  474.9	 7448.0	...
6518391	  814.7	  476.2	 7448.0	...
6518392	  814.6	  477.4	 7448.0	...
6518393	  814.4	  477.3	 7447.0	...
6518394	  814.4	  477.3	 7445.0	...
6518395	  814.5	  477.3	 7443.0	...
6518396	  814.5	  477.2	 7442.0	...
6518397	  814.6	  477.1	 7441.0	...
6518398	  814.7	  476.7	 7440.0	...
6518399	  814.4	  476.3	 7439.0	...
6518400	  814.1	  476.8	 7440.0	...
6518401	  814.2	  477.7	 7440.0	...
6518402	  814.7	  478.5	 7438.0	...
6518403	  815.2	  478.4	 7436.0	...
6518404	  815.4	  478.5	 7434.0	...
6518405	  815.5	  478.6	 7433.0	...
6518406	  815.3	  478.9	 7431.0	...
6518407	  814.2	  479.3	 7427.0	...
6518408	  813.3	  479.5	 7425.0	...
6518409	  813.2	  479.5	 7424.0	...
6518410	  813.6	  479.4	 7421.0	...
6518411	  814.1	  479.7	 7417.0	...
6518412	  814.4	  480.3	 7411.0	...
6518413	  815.3	  480.8	 7411.0	...
6518414	  816.0	  480.8	 7412.0	...
6518415	  816.0	  480.6	 7416.0	...
6518416	  815.9	  480.4	 7420.0	...
6518417	  815.7	  480.1	 7425.0	...
6518418	  815.4	  479.5	 7428.0	...
6518419	  815.1	  478.3	 7430.0	...
6518420	  815.1	  477.4	 7433.0	...
6518421	  815.5	  477.0	 7434.0	...
6518422	  815.9	  477.7	 7435.0	...
6518423	  815.5	  479.3	 7435.0	...
6518424	  814.8	  480.6	 7425.0	...
6518425	  815.0	  481.1	 7414.0	...
6518426	  816.0	  480.9	 7403.0	...
6518427	  816.7	  480.7	 7402.0	...
6518428	  816.5	  481.2	 7405.0	...
6518429	  816.2	  481.5	 7407.0	...
6518430	  815.9	  480.5	 7410.0	...
6518431	  815.5	  479.3	 7412.0	...
6518432	  815.2	  478.7	 7417.0	...
6518433	  814.8	  479.4	 7421.0	...
6518434	  814.5	  480.1	 7418.0	...
6518435	  814.9	  480.1	 7411.0	...
6518436	  815.7	  480.1	 7405.0	...
6518437	  816.0	  479.9	 7405.0	...
6518438	  815.5	  479.9	 7405.0	...
6518439	  815.1	  479.9	 7406.0	...
6518440	  815.5	  479.6	 7406.0	...
6518441	  815.9	  479.2	 7407.0	...
6518442	  816.4	  479.5	 7408.0	...
6518443	  816.4	  480.0	 7406.0	...
6518444	  816.1	  480.6	 7404.0	...
6518445	  815.8	  480.7	 7400.0	...
6518446	  815.5	  480.7	 7398.0	...
6518447	  815.3	  480.8	 7396.0	...
6518448	  815.4	  481.0	 7395.0	...
6518449	  815.7	  481.1	 7394.0	...
6518450	  816.0	  481.3	 7394.0	...
6518451	  815.7	  481.6	 7395.0	...
6518452	  815.3	  481.9	 7395.0	...
6518453	  814.8	  482.1	 7397.0	...
6518454	  814.6	  481.3	 7398.0	...
6518455	  814.2	  480.4	 7399.0	...
6518456	  814.0	  480.1	 7396.0	...
6518457	  814.1	  480.7	 7392.0	...
6518458	  814.6	  480.8	 7389.0	...
6518459	  815.0	  480.4	 7390.0	...
6518460	  815.4	  480.0	 7392.0	...
6518461	  815.4	  479.1	 7393.0	...
6518462	  815.6	  478.1	 7393.0	...
6518463	  816.0	  477.4	 7394.0	...
6518464	  816.4	  478.1	 7395.0	...
6518465	  816.5	  479.4	 7395.0	...
6518466	  816.6	  480.4	 7395.0	...
6518467	  816.4	  481.0	 7396.0	...
6518468	  816.2	  481.1	 7396.0	...
6518469	  816.4	  480.9	 7398.0	...
6518470	  816.7	  480.7	 7398.0	...
6518471	  817.0	  480.5	 7397.0	...
6518472	  816.6	  480.3	 7395.0	...
6518473	  816.2	  480.1	 7394.0	...
6518474	  815.8	  480.4	 7397.0	...
6518475	  815.9	  481.1	 7400.0	...
6518476	  816.0	  481.2	 7401.0	...
6518477	  816.2	  480.9	 7398.0	...
6518478	  816.4	  480.5	 7398.0	...
6518479	  816.7	  480.9	 7403.0	...
6518480	  816.6	  481.5	 7407.0	...
6518481	  816.4	  482.2	 7406.0	...
6518482	  816.3	  482.7	 7400.0	...
6518483	  816.2	  483.1	 7393.0	...
6518484	  816.1	  483.0	 7388.0	...
6518485	  815.8	  482.8	 7387.0	...
6518486	  815.3	  482.6	 7386.0	...
6518487	  814.8	  482.5	 7382.0	...
6518488	  814.6	  482.5	 7378.0	...
6518489	  814.5	  482.6	 7374.0	...
6518490	  814.5	  482.6	 7373.0	...
6518491	  814.5	  482.7	 7370.0	...
6518492	  814.6	  482.7	 7367.0	...
6518493	  814.7	  482.8	 7365.0	...
6518494	  814.9	  482.9	 7365.0	...
6518495	  814.6	  483.1	 7366.0	...
6518496	  814.2	  483.3	 7368.0	...
6518497	  813.8	  483.5	 7369.0	...
6518498	  814.6	  483.5	 7370.0	...
6518499	  815.2	  483.0	 7375.0	...
6518500	  815.9	  482.4	 7381.0	...
6518501	  816.0	  482.1	 7386.0	...
6518502	  816.0	  482.3	 7386.0	...
6518503	  815.9	  482.5	 7386.0	...
6518504	  815.8	  482.5	 7380.0	...
6518505	  815.8	  482.5	 7373.0	...
6518506	  815.8	  482.6	 7365.0	...
6518507	  816.3	  482.6	 7364.0	...
6518508	  816.8	  482.5	 7363.0	...
6518509	  816.6	  482.6	 7361.0	...
6518510	  815.3	  482.9	 7359.0	...
6518511	  814.1	  483.9	 7357.0	...
6518512	  813.7	  484.6	 7356.0	...
6518513	  813.9	  484.2	 7356.0	...
6518514	  814.2	  483.5	 7356.0	...
6518515	  814.5	  482.7	 7363.0	...
6518516	  814.8	  483.0	 7370.0	...
6518517	  814.9	  483.2	 7373.0	...
6518518	  814.9	  483.4	 7370.0	...
6518519	  814.9	  483.3	 7368.0	...
6518520	  814.9	  482.9	 7370.0	...
6518521	  814.7	  482.6	 7372.0	...
6518522	  814.5	  482.5	 7368.0	...
6518523	  814.4	  482.4	 7362.0	...
6518524	  814.6	  482.3	 7356.0	...
6518525	  814.7	  482.1	 7358.0	...
6518526	  814.7	  482.0	 7362.0	...
6518527	  814.7	  481.9	 7363.0	...
6518528	  814.7	  482.0	 7359.0	...
6518529	  814.7	  482.3	 7355.0	...
6518530	  814.7	  482.8	 7355.0	...
6518531	  814.9	  483.2	 7356.0	...
6518532	  814.9	  483.1	 7358.0	...
6518533	  815.1	  482.9	 7359.0	...
6518534	  815.2	  482.9	 7359.0	...
6518535	  815.4	  483.0	 7359.0	...
6518536	  815.2	  483.1	 7358.0	...
6518537	  814.8	  482.8	 7357.0	...
6518538	  814.7	  482.7	 7356.0	...
6518539	  814.7	  482.4	 7356.0	...
6518540	  815.1	  482.1	 7356.0	...
6518541	  815.5	  482.2	 7355.0	...
6518542	  816.1	  482.6	 7353.0	...
6518543	  816.5	  482.9	 7351.0	...
6518544	  816.8	  482.8	 7352.0	...
6518545	  816.9	  482.8	 7353.0	...
6518546	  816.8	  482.4	 7354.0	...
6518547	  816.5	  481.8	 7355.0	...
6518548	  816.3	  481.2	 7355.0	...
6518549	  816.6	  480.9	 7354.0	...
6518550	  816.9	  481.0	 7352.0	...
6518551	  817.3	  481.4	 7348.0	...
6518552	  817.3	  482.0	 7347.0	...
6518553	  817.3	  482.9	 7346.0	...
6518554	  817.3	  483.6	 7349.0	...
6518555	  817.3	  483.8	 7349.0	...
6518556	  817.2	  483.5	 7350.0	...
6518557	  817.2	  483.2	 7351.0	...
6518558	  817.2	  483.6	 7351.0	...
6518559	  817.2	  484.2	 7350.0	...
6518560	  817.6	  484.4	 7349.0	...
6518561	  817.8	  484.0	 7348.0	...
6518562	  818.6	  483.6	 7348.0	...
6518563	  819.0	  482.5	 7346.0	...
6518564	  818.1	  481.9	 7344.0	...
6518565	  816.8	  481.7	 7342.0	...
6518566	  815.6	  482.9	 7339.0	...
6518567	  815.7	  483.6	 7341.0	...
6518568	  815.8	  484.0	 7345.0	...
6518569	  815.8	  484.0	 7348.0	...
6518570	  815.8	  484.4	 7346.0	...
6518571	  815.7	  484.6	 7344.0	...
6518572	  815.6	  484.8	 7340.0	...
6518573	  816.2	  484.8	 7336.0	...
6518574	  816.7	  484.8	 7333.0	...
6518575	  817.8	  484.8	 7334.0	...
6518576	  818.2	  484.3	 7341.0	...
6518577	  817.2	  484.2	 7347.0	...
6518578	  815.7	  484.1	 7352.0	...
6518579	  814.2	  484.1	 7352.0	...
6518580	  814.3	  484.0	 7346.0	...
6518581	  814.4	  483.9	 7339.0	...
6518582	  814.8	  484.1	 7335.0	...
6518583	  815.1	  484.1	 7339.0	...
6518584	  815.3	  484.1	 7343.0	...
6518585	  815.3	  483.9	 7344.0	...
6518586	  815.6	  483.7	 7344.0	...
6518587	  815.9	  483.4	 7346.0	...
6518588	  816.0	  483.2	 7346.0	...
6518589	  815.5	  483.2	 7346.0	...
6518590	  814.4	  483.5	 7345.0	...
6518591	  813.6	  483.6	 7343.0	...
6518592	  813.3	  483.4	 7346.0	...
6518593	  813.5	  483.0	 7348.0	...
6518594	  813.9	  483.5	 7348.0	...
6518595	  814.6	  484.0	 7345.0	...
6518596	  815.3	  484.6	 7339.0	...
6518597	  815.8	  484.5	 7332.0	...
6518598	  815.9	  484.6	 7326.0	...
6518599	  815.9	  484.6	 7328.0	...
6518600	  815.9	  484.1	 7333.0	...
6518601	  816.1	  483.6	 7336.0	...
6518602	  815.9	  483.2	 7333.0	...
6518603	  815.1	  483.3	 7331.0	...
6518604	  814.3	  483.5	 7330.0	...
6518605	  814.1	  483.5	 7328.0	...
6518606	  814.1	  483.5	 7326.0	...
6518607	  814.1	  483.5	 7324.0	...
6518608	  814.1	  483.6	 7325.0	...
6518609	  814.1	  483.5	 7326.0	...
6518610	  814.1	  483.5	 7330.0	...
6518611	  814.4	  483.9	 7333.0	...
6518612	  814.8	  484.2	 7337.0	...
6518613	  815.1	  484.6	 7338.0	...
6518614	  815.5	  484.6	 7337.0	...
6518615	  816.0	  485.0	 7335.0	...
6518616	  816.3	  485.4	 7333.0	...
6518617	  816.1	  485.8	 7332.0	...
6518618	  816.0	  485.8	 7332.0	...
6518619	  816.0	  485.8	 7337.0	...
6518620	  816.1	  485.6	 7342.0	...
6518621	  815.8	  485.2	 7344.0	...
6518622	  815.6	  484.8	 7343.0	...
6518623	  815.3	  484.5	 7342.0	...
6518624	  814.8	  484.6	 7340.0	...
6518625	  814.4	  484.7	 7338.0	...
6518626	  813.9	  484.8	 7337.0	...
6518627	  813.9	  484.7	 7337.0	...
6518628	  813.9	  484.6	 7341.0	...
6518629	  813.9	  484.4	 7345.0	...
6518630	  813.9	  484.2	 7349.0	...
6518631	  813.9	  484.1	 7349.0	...
6518632	  814.0	  484.2	 7348.0	...
6518633	  814.2	  484.5	 7344.0	...
6518634	  814.3	  483.5	 7341.0	...
6518635	  814.3	  482.5	 7339.0	...
6518636	  814.2	  482.3	 7338.0	...
6518637	  814.0	  483.2	 7338.0	...
6518638	  813.9	  484.1	 7337.0	...
6518639	  813.7	  484.0	 7338.0	...
6518640	  814.0	  483.8	 7340.0	...
6518641	  814.1	  483.6	 7341.0	...
6518642	  814.3	  483.6	 7342.0	...
6518643	  814.1	  483.7	 7343.0	...
6518644	  814.1	  483.6	 7344.0	...
6518645	  814.0	  483.2	 7345.0	...
6518646	  813.3	  483.0	 7345.0	...
MSG	6518647 0000 _ Number Off
6518647	  812.7	  482.9	 7344.0	...
6518648	  812.1	  482.9	 7344.0	...
6518649	  812.1	  482.9	 7343.0	...
6518650	  812.2	  482.8	 7343.0	...
6518651	  812.1	  483.7	 7342.0	...
6518652	  812.0	  485.0	 7342.0	...
6518653	  811.9	  486.2	 7341.0	...
6518654	  812.0	  485.4	 7340.0	...
6518655	  811.6	  484.3	 7341.0	...
6518656	  810.8	  483.3	 7343.0	...
6518657	  810.0	  483.5	 7345.0	...
6518658	  809.6	  483.8	 7345.0	...
6518659	  809.6	  483.9	 7345.0	...
6518660	  809.8	  483.0	 7345.0	...
6518661	  810.1	  481.9	 7346.0	...
6518662	  810.4	  481.0	 7348.0	...
6518663	  810.8	  481.1	 7348.0	...
6518664	  811.6	  481.2	 7346.0	...
6518665	  812.3	  481.3	 7344.0	...
6518666	  812.5	  481.6	 7345.0	...
6518667	  812.1	  482.0	 7348.0	...
6518668	  811.8	  482.1	 7352.0	...
6518669	  811.7	  482.2	 7353.0	...
6518670	  811.4	  482.4	 7354.0	...
6518671	  811.0	  482.6	 7353.0	...
6518672	  810.3	  482.9	 7353.0	...
6518673	  810.2	  482.9	 7353.0	...
6518674	  810.1	  482.9	 7353.0	...
6518675	  810.3	  482.8	 7354.0	...
6518676	  810.5	  482.8	 7355.0	...
6518677	  810.5	  482.8	 7358.0	...
6518678	  810.6	  482.8	 7360.0	...
6518679	  810.6	  482.7	 7357.0	...
6518680	  810.7	  482.6	 7352.0	...
6518681	  810.8	  482.9	 7346.0	...
6518682	  810.9	  483.2	 7346.0	...
6518683	  811.0	  483.7	 7348.0	...
6518684	  810.9	  483.9	 7347.0	...
6518685	  810.9	  484.2	 7347.0	...
6518686	  810.4	  484.4	 7345.0	...
6518687	  810.1	  484.5	 7346.0	...
6518688	  809.5	  484.0	 7345.0	...
6518689	  809.2	  483.3	 7348.0	...
6518690	  809.2	  483.4	 7351.0	...
6518691	  809.6	  484.2	 7356.0	...
6518692	  810.0	  485.0	 7358.0	...
6518693	  810.4	  485.1	 7354.0	...
6518694	  810.8	  485.2	 7349.0	...
6518695	  811.0	  484.4	 7343.0	...
6518696	  810.7	  483.7	 7343.0	...
6518697	  810.0	  482.7	 7345.0	...
6518698	  809.4	  482.0	 7347.0	...
6518699	  809.2	  481.2	 7350.0	...
6518700	  809.3	  481.3	 7353.0	...
6518701	  809.7	  481.8	 7356.0	...
6518702	  809.7	  481.8	 7357.0	...
6518703	  809.5	  481.3	 7355.0	...
6518704	  809.5	  481.0	 7355.0	...
6518705	  810.1	  481.7	 7356.0	...
6518706	  810.9	  482.3	 7358.0	...
6518707	  811.8	  482.8	 7358.0	...
6518708	  812.7	  482.8	 7355.0	...
6518709	  812.8	  481.7	 7352.0	...
6518710	  812.1	  480.6	 7351.0	...
6518711	  811.2	  480.3	 7352.0	...
6518712	  810.6	  480.8	 7353.0	...
6518713	  809.6	  481.0	 7353.0	...
6518714	  808.8	  480.4	 7351.0	...
6518715	  809.0	  480.0	 7349.0	...
6518716	  809.9	  479.7	 7351.0	...
6518717	  810.7	  479.8	 7355.0	...
6518718	  810.3	  480.5	 7362.0	...
6518719	  809.9	  481.2	 7365.0	...
6518720	  809.4	  481.9	 7369.0	...
6518721	  809.3	  481.9	 7368.0	...
6518722	  809.2	  481.9	 7367.0	...
6518723	  809.1	  481.7	 7368.0	...
6518724	  809.7	  481.4	 7369.0	...
6518725	  810.2	  481.1	 7366.0	...
6518726	  810.7	  480.9	 7362.0	...
6518727	  810.6	  480.8	 7359.0	...
6518728	  811.4	  480.5	 7363.0	...
6518729	  812.1	  480.0	 7366.0	...
6518730	  811.6	  479.6	 7367.0	...
6518731	  810.5	  480.5	 7366.0	...
6518732	  809.1	  481.7	 7363.0	...
6518733	  808.9	  482.6	 7360.0	...
6518734	  808.7	  482.4	 7358.0	...
6518735	  808.6	  482.2	 7359.0	...
6518736	  808.7	  481.5	 7361.0	...
6518737	  809.1	  480.7	 7364.0	...
6518738	  809.5	  479.8	 7366.0	...
6518739	  809.6	  479.7	 7367.0	...
6518740	  809.6	  479.6	 7365.0	...
6518741	  809.4	  478.9	 7364.0	...
6518742	  809.4	  478.3	 7363.0	...
6518743	  809.6	  478.5	 7363.0	...
6518744	  809.9	  479.5	 7363.0	...
6518745	  809.3	  480.5	 7363.0	...
6518746	  808.7	  480.7	 7367.0	...
6518747	  809.1	  480.7	 7369.0	...
6518748	  810.2	  480.4	 7365.0	...
6518749	  808.7	  480.5	 7354.0	...
6518750	  806.0	  480.9	 7343.0	...
6518751	  805.1	  480.8	 7338.0	...
6518752	  806.8	  479.9	 7346.0	...
6518753	  808.5	  478.8	 7354.0	...
6518754	  808.8	  478.3	 7358.0	...
6518755	  809.1	  478.4	 7354.0	...
6518756	  809.4	  478.6	 7345.0	...
6518757	  809.3	  478.8	 7341.0	...
6518758	  809.3	  479.9	 7341.0	...
6518759	  809.4	  480.9	 7346.0	...
6518760	  809.5	  481.9	 7351.0	...
6518761	  809.3	  480.9	 7350.0	...
6518762	  809.0	  479.7	 7349.0	...
6518763	  808.9	  478.8	 7348.0	...
6518764	  809.3	  479.7	 7346.0	...
6518765	  809.6	  480.4	 7346.0	...
6518766	  809.4	  480.8	 7348.0	...
6518767	  809.0	  480.4	 7352.0	...
6518768	  808.4	  480.2	 7354.0	...
6518769	  808.1	  480.0	 7356.0	...
6518770	  808.0	  480.0	 7355.0	...
6518771	  808.1	  480.0	 7355.0	...
6518772	  808.2	  480.0	 7355.0	...
6518773	  808.0	  479.7	 7354.0	...
6518774	  807.8	  479.4	 7353.0	...
6518775	  807.2	  479.2	 7353.0	...
6518776	  806.9	  479.3	 7354.0	...
6518777	  806.9	  479.2	 7355.0	...
6518778	  807.1	  479.2	 7354.0	...
6518779	  807.3	  479.1	 7354.0	...
6518780	  807.4	  479.1	 7351.0	...
6518781	  807.8	  479.0	 7347.0	...
6518782	  808.3	  478.9	 7345.0	...
6518783	  808.7	  478.7	 7345.0	...
6518784	  809.0	  479.0	 7346.0	...
6518785	  809.3	  479.3	 7345.0	...
6518786	  809.7	  479.1	 7344.0	...
6518787	  809.9	  478.5	 7341.0	...
6518788	  810.3	  478.3	 7339.0	...
6518789	  810.3	  478.3	 7337.0	...
6518790	  810.1	  478.3	 7342.0	...
6518791	  809.7	  478.4	 7347.0	...
6518792	  809.1	  478.8	 7350.0	...
6518793	  808.7	  478.8	 7348.0	...
6518794	  808.5	  478.4	 7347.0	...
6518795	  808.5	  477.6	 7349.0	...
6518796	  808.5	  477.3	 7351.0	...
6518797	  808.2	  477.0	 7352.0	...
6518798	  807.9	  477.4	 7352.0	...
6518799	  807.6	  477.9	 7353.0	...
6518800	  807.7	  477.7	 7354.0	...
6518801	  807.0	  477.3	 7354.0	...
6518802	  806.4	  477.9	 7353.0	...
6518803	  806.9	  478.9	 7352.0	...
6518804	  808.0	  480.0	 7352.0	...
6518805	  808.7	  480.1	 7353.0	...
6518806	  808.2	  479.4	 7354.0	...
6518807	  807.9	  478.5	 7354.0	...
6518808	  807.9	  477.5	 7356.0	...
6518809	  807.6	  476.7	 7357.0	...
6518810	  807.3	  476.0	 7358.0	...
6518811	  806.9	  475.2	 7358.0	...
6518812	  806.9	  475.1	 7356.0	...
6518813	  807.2	  475.5	 7355.0	...
6518814	  807.6	  475.9	 7354.0	...
6518815	  808.1	  476.1	 7355.0	...
6518816	  808.3	  475.7	 7356.0	...
6518817	  808.3	  475.7	 7357.0	...
6518818	  808.2	  476.1	 7357.0	...
6518819	  807.9	  476.5	 7357.0	...
6518820	  807.6	  476.5	 7356.0	...
6518821	  807.5	  476.5	 7357.0	...
6518822	  807.7	  476.4	 7359.0	...
6518823	  808.0	  476.4	 7361.0	...
6518824	  808.2	  476.1	 7363.0	...
6518825	  808.4	  475.9	 7363.0	...
6518826	  808.5	  476.0	 7362.0	...
6518827	  808.5	  475.6	 7361.0	...
6518828	  807.1	  475.4	 7358.0	...
6518829	  805.8	  475.7	 7355.0	...
6518830	  805.0	  476.9	 7352.0	...
6518831	  805.9	  477.8	 7355.0	...
6518832	  806.7	  477.4	 7358.0	...
6518833	  807.4	  476.8	 7362.0	...
6518834	  807.6	  476.3	 7361.0	...
6518835	  807.6	  476.3	 7363.0	...
6518836	  807.1	  476.3	 7364.0	...
6518837	  806.6	  476.3	 7364.0	...
6518838	  806.3	  476.3	 7363.0	...
6518839	  806.2	  475.7	 7363.0	...
6518840	  806.1	  475.1	 7365.0	...
6518841	  805.1	  474.6	 7368.0	...
6518842	  804.1	  474.7	 7374.0	...
6518843	  803.4	  475.1	 7380.0	...
6518844	  803.8	  475.4	 7382.0	...
6518845	  804.3	  475.8	 7382.0	...
6518846	  804.5	  476.0	 7381.0	...
6518847	  804.5	  476.1	 7381.0	...
MSG	6518848 0000 _ Number On
6518848	  804.3	  476.2	 7379.0	...
6518849	  804.2	  476.3	 7379.0	...
6518850	  804.2	  476.4	 7381.0	...
6518851	  804.4	  476.3	 7383.0	...
6518852	  804.6	  475.6	 7384.0	...
6518853	  804.4	  474.9	 7384.0	...
6518854	  804.2	  474.5	 7386.0	...
6518855	  804.1	  475.0	 7389.0	...
6518856	  805.0	  475.6	 7388.0	...
6518857	  805.9	  476.1	 7384.0	...
6518858	  806.7	  476.1	 7382.0	...
6518859	  806.5	  475.9	 7383.0	...
6518860	  805.2	  475.8	 7383.0	...
6518861	  804.0	  476.0	 7382.0	...
6518862	  802.8	  476.2	 7381.0	...
6518863	  803.4	  476.3	 7381.0	...
6518864	  804.2	  476.2	 7381.0	...
6518865	  805.0	  476.1	 7383.0	...
6518866	  805.7	  475.9	 7384.0	...
6518867	  806.2	  476.1	 7379.0	...
6518868	  806.8	  476.3	 7373.0	...
6518869	  806.7	  476.0	 7368.0	...
6518870	  806.4	  475.5	 7372.0	...
6518871	  806.0	  475.0	 7377.0	...
6518872	  805.5	  474.9	 7381.0	...
6518873	  805.3	  474.7	 7382.0	...
6518874	  805.2	  474.4	 7385.0	...
6518875	  805.0	  474.3	 7389.0	...
6518876	  804.7	  474.2	 7392.0	...
6518877	  804.5	  474.5	 7390.0	...
6518878	  804.4	  474.7	 7389.0	...
6518879	  804.4	  475.0	 7387.0	...
6518880	  804.3	  475.2	 7390.0	...
6518881	  804.1	  475.2	 7390.0	...
6518882	  803.9	  475.2	 7391.0	...
6518883	  803.8	  474.9	 7394.0	...
6518884	  803.7	  474.8	 7396.0	...
6518885	  804.1	  474.8	 7397.0	...
6518886	  804.8	  474.8	 7394.0	...
6518887	  805.6	  474.6	 7391.0	...
6518888	  806.0	  474.4	 7388.0	...
6518889	  806.1	  474.9	 7389.0	...
6518890	  806.1	  475.8	 7392.0	...
6518891	  806.1	  476.7	 7390.0	...
6518892	  806.0	  477.0	 7385.0	...
6518893	  805.7	  477.1	 7380.0	...
6518894	  805.5	  476.7	 7379.0	...
6518895	  805.2	  476.3	 7381.0	...
6518896	  804.5	  475.9	 7385.0	...
6518897	  804.1	  475.5	 7389.0	...
6518898	  804.0	  475.1	 7391.0	...
6518899	  804.5	  474.8	 7394.0	...
6518900	  804.8	  474.8	 7397.0	...
6518901	  804.8	  474.3	 7399.0	...
6518902	  804.6	  473.9	 7397.0	...
6518903	  804.4	  473.6	 7396.0	...
6518904	  803.6	  473.7	 7397.0	...
6518905	  803.0	  473.7	 7398.0	...
6518906	  802.6	  473.5	 7394.0	...
6518907	  802.8	  473.5	 7390.0	...
6518908	  803.2	  473.5	 7389.0	...
6518909	  803.4	  473.5	 7394.0	...
6518910	  803.0	  474.0	 7399.0	...
6518911	  802.4	  474.4	 7401.0	...
6518912	  801.7	  474.6	 7403.0	...
6518913	  801.7	  474.4	 7404.0	...
6518914	  801.7	  474.5	 7407.0	...
6518915	  801.8	  474.8	 7410.0	...
6518916	  801.7	  475.3	 7414.0	...
6518917	  801.6	  475.4	 7409.0	...
6518918	  801.7	  475.7	 7404.0	...
6518919	  802.0	  475.8	 7400.0	...
6518920	  802.2	  475.4	 7401.0	...
6518921	  802.2	  474.9	 7402.0	...
6518922	  802.2	  474.3	 7403.0	...
6518923	  802.3	  474.3	 7402.0	...
6518924	  802.3	  474.3	 7399.0	...
6518925	  802.2	  474.2	 7394.0	...
6518926	  802.0	  474.0	 7391.0	...
6518927	  801.9	  473.8	 7389.0	...
6518928	  801.5	  473.5	 7389.0	...
6518929	  801.3	  473.4	 7390.0	...
6518930	  801.0	  472.7	 7393.0	...
6518931	  801.1	  472.0	 7395.0	...
6518932	  801.3	  471.3	 7396.0	...
6518933	  801.7	  471.3	 7395.0	...
6518934	  802.0	  471.4	 7398.0	...
6518935	  802.2	  471.7	 7401.0	...
6518936	  802.3	  472.3	 7405.0	...
6518937	  802.0	  472.9	 7405.0	...
6518938	  801.6	  473.4	 7406.0	...
6518939	  801.1	  473.9	 7406.0	...
6518940	  800.9	  473.9	 7405.0	...
6518941	  800.7	  473.5	 7404.0	...
6518942	  800.7	  472.8	 7403.0	...
6518943	  800.8	  471.4	 7404.0	...
6518944	  800.9	  470.2	 7404.0	...
6518945	  801.2	  470.0	 7405.0	...
6518946	  801.3	  470.5	 7409.0	...
6518947	  801.3	  470.9	 7412.0	...
6518948	  801.2	  470.3	 7415.0	...
6518949	  800.9	  470.1	 7413.0	...
6518950	  800.8	  470.3	 7414.0	...
6518951	  800.8	  470.7	 7418.0	...
6518952	  800.8	  470.6	 7423.0	...
6518953	  800.8	  470.4	 7425.0	...
6518954	  800.9	  470.3	 7423.0	...
6518955	  801.2	  470.8	 7424.0	...
6518956	  801.4	  471.0	 7425.0	...
6518957	  801.3	  471.1	 7425.0	...
6518958	  801.0	  471.0	 7421.0	...
6518959	  801.1	  470.7	 7418.0	...
6518960	  801.4	  470.4	 7419.0	...
6518961	  802.1	  471.0	 7421.0	...
6518962	  802.5	  471.7	 7421.0	...
6518963	  803.0	  472.5	 7416.0	...
6518964	  802.8	  472.5	 7412.0	...
6518965	  802.1	  471.7	 7410.0	...
6518966	  801.4	  470.9	 7410.0	...
6518967	  801.3	  470.3	 7411.0	...
6518968	  801.9	  471.2	 7408.0	...
6518969	  802.0	  472.1	 7408.0	...
6518970	  801.6	  471.7	 7407.0	...
6518971	  801.0	  470.7	 7409.0	...
6518972	  800.8	  469.9	 7408.0	...
6518973	  801.0	  470.0	 7408.0	...
6518974	  801.3	  470.1	 7411.0	...
6518975	  801.7	  470.7	 7417.0	...
6518976	  801.8	  471.4	 7423.0	...
6518977	  801.9	  472.0	 7422.0	...
6518978	  802.0	  471.9	 7418.0	...
6518979	  802.0	  471.7	 7415.0	...
6518980	  802.4	  471.2	 7416.0	...
6518981	  803.0	  470.6	 7416.0	...
6518982	  803.6	  470.2	 7423.0	...
6518983	  803.7	  470.0	 7432.0	...
6518984	  803.2	  470.2	 7439.0	...
6518985	  802.7	  470.3	 7439.0	...
6518986	  802.4	  469.9	 7439.0	...
6518987	  802.2	  469.3	 7432.0	...
6518988	  801.9	  468.8	 7421.0	...
6518989	  801.8	  468.9	 7410.0	...
6518990	  801.7	  468.8	 7407.0	...
6518991	  801.6	  468.1	 7410.0	...
6518992	  801.5	  467.5	 7413.0	...
6518993	  801.1	  468.6	 7416.0	...
6518994	  800.5	  470.2	 7417.0	...
6518995	  799.9	  471.7	 7418.0	...
6518996	  800.8	  471.4	 7418.0	...
6518997	  801.9	  471.1	 7417.0	...
6518998	  803.1	  471.1	 7417.0	...
6518999	  803.0	  471.4	 7417.0	...
6519000	  802.9	  471.6	 7421.0	...
6519001	  802.8	  471.8	 7424.0	...
6519002	  802.4	  471.5	 7430.0	...
6519003	  801.8	  471.0	 7433.0	...
6519004	  801.2	  470.5	 7438.0	...
6519005	  800.8	  470.0	 7439.0	...
6519006	  800.7	  470.1	 7435.0	...
6519007	  801.1	  470.6	 7431.0	...
6519008	  801.4	  471.3	 7426.0	...
6519009	  801.6	  471.5	 7426.0	...
6519010	  801.9	  471.3	 7426.0	...
6519011	  802.3	  471.1	 7426.0	...
6519012	  802.2	  471.0	 7428.0	...
6519013	  801.6	  470.8	 7430.0	...
6519014	  801.1	  470.0	 7433.0	...
6519015	  802.1	  469.1	 7435.0	...
6519016	  803.3	  468.9	 7437.0	...
6519017	  804.1	  469.4	 7437.0	...
6519018	  803.9	  470.1	 7438.0	...
6519019	  803.5	  470.2	 7438.0	...
6519020	  803.0	  470.4	 7435.0	...
6519021	  802.6	  470.8	 7430.0	...
6519022	  802.1	  471.1	 7424.0	...
6519023	  801.7	  471.2	 7423.0	...
6519024	  801.3	  471.1	 7422.0	...
6519025	  801.0	  471.0	 7423.0	...
6519026	  801.2	  470.4	 7425.0	...
6519027	  801.4	  469.8	 7429.0	...
6519028	  801.4	  469.1	 7433.0	...
6519029	  801.4	  468.9	 7440.0	...
6519030	  800.5	  468.8	 7446.0	...
6519031	  800.1	  470.2	 7452.0	...
6519032	  799.8	  471.5	 7452.0	...
6519033	  800.2	  471.4	 7450.0	...
6519034	  800.2	  469.9	 7446.0	...
6519035	  800.2	  468.6	 7443.0	...
6519036	  800.3	  468.8	 7441.0	...
6519037	  800.7	  469.1	 7441.0	...
6519038	  800.9	  469.1	 7439.0	...
6519039	  801.5	  469.1	 7437.0	...
6519040	  801.8	  468.8	 7435.0	...
6519041	  801.8	  468.8	 7435.0	...
6519042	  801.4	  468.8	 7435.0	...
6519043	  801.0	  469.6	 7435.0	...
6519044	  800.2	  470.4	 7434.0	...
6519045	  799.5	  470.3	 7433.0	...
6519046	  798.8	  469.4	 7432.0	...
6519047	  798.8	  468.1	 7433.0	...
6519048	  798.8	  467.8	 7434.0	...
6519049	  798.6	  467.9	 7439.0	...
6519050	  798.5	  468.5	 7445.0	...
6519051	  798.7	  469.1	 7449.0	...
6519052	  799.1	  469.3	 7450.0	...
6519053	  799.5	  469.2	 7450.0	...
6519054	  799.5	  469.5	 7448.0	...
6519055	  799.6	  469.8	 7445.0	...
6519056	  799.5	  470.1	 7442.0	...
6519057	  799.3	  470.1	 7440.0	...
6519058	  799.2	  470.0	 7440.0	...
6519059	  799.2	  469.5	 7440.0	...
6519060	  799.2	  469.2	 7440.0	...
6519061	  799.2	  468.8	 7440.0	...
6519062	  799.2	  468.7	 7440.0	...
6519063	  799.4	  468.8	 7442.0	...
6519064	  799.6	  469.1	 7443.0	...
6519065	  800.8	  469.4	 7444.0	...
6519066	  802.1	  469.6	 7444.0	...
6519067	  803.0	  469.4	 7443.0	...
6519068	  802.6	  469.0	 7442.0	...
6519069	  802.1	  468.5	 7445.0	...
6519070	  801.9	  468.3	 7449.0	...
6519071	  800.6	  468.4	 7453.0	...
6519072	  799.3	  467.9	 7454.0	...
6519073	  799.1	  467.3	 7454.0	...
6519074	  800.1	  466.7	 7452.0	...
6519075	  801.4	  467.7	 7451.0	...
6519076	  801.5	  468.8	 7451.0	...
6519077	  801.8	  469.6	 7452.0	...
6519078	  802.0	  469.4	 7453.0	...
6519079	  801.4	  469.4	 7449.0	...
6519080	  801.1	  469.6	 7444.0	...
6519081	  800.8	  469.8	 7439.0	...
6519082	  800.6	  470.0	 7439.0	...
6519083	  799.9	  470.3	 7439.0	...
6519084	  799.3	  470.8	 7440.0	...
6519085	  799.3	  471.0	 7442.0	...
6519086	  798.9	  471.0	 7445.0	...
6519087	  798.4	  471.0	 7446.0	...
6519088	  797.9	  470.8	 7447.0	...
6519089	  797.7	  470.5	 7449.0	...
6519090	  797.6	  470.2	 7451.0	...
6519091	  797.6	  470.5	 7452.0	...
6519092	  797.6	  470.9	 7451.0	...
6519093	  797.7	  471.4	 7449.0	...
6519094	  797.8	  471.8	 7447.0	...
6519095	  798.0	  472.2	 7446.0	...
6519096	  798.2	  472.3	 7445.0	...
6519097	  798.4	  472.0	 7444.0	...
6519098	  799.0	  471.5	 7442.0	...
6519099	  799.4	  471.2	 7442.0	...
6519100	  799.5	  471.1	 7443.0	...
6519101	  798.9	  471.3	 7444.0	...
6519102	  798.3	  470.7	 7447.0	...
6519103	  797.6	  470.0	 7451.0	...
6519104	  797.2	  469.3	 7453.0	...
6519105	  797.0	  469.4	 7455.0	...
6519106	  797.2	  469.4	 7456.0	...
6519107	  797.4	  469.8	 7455.0	...
6519108	  797.5	  469.5	 7451.0	...
6519109	  797.5	  469.2	 7448.0	...
6519110	  797.5	  468.9	 7445.0	...
6519111	  798.1	  469.4	 7441.0	...
6519112	  798.6	  469.9	 7438.0	...
6519113	  799.0	  470.0	 7442.0	...
6519114	  798.5	  469.7	 7447.0	...
6519115	  798.1	  469.4	 7450.0	...
6519116	  799.2	  469.4	 7452.0	...
6519117	  800.6	  469.5	 7453.0	...
6519118	  801.9	  469.7	 7450.0	...
6519119	  801.5	  469.6	 7445.0	...
6519120	  800.7	  469.7	 7438.0	...
6519121	  799.9	  469.8	 7436.0	...
6519122	  799.3	  470.0	 7435.0	...
6519123	  799.6	  470.1	 7435.0	...
6519124	  800.3	  470.2	 7437.0	...
6519125	  801.0	  470.3	 7442.0	...
6519126	  801.1	  470.5	 7448.0	...
6519127	  801.1	  471.4	 7448.0	...
6519128	  801.2	  472.3	 7444.0	...
6519129	  801.1	  472.2	 7440.0	...
6519130	  800.7	  471.2	 7439.0	...
6519131	  800.3	  470.1	 7441.0	...
6519132	  799.9	  470.0	 7444.0	...
6519133	  799.6	  469.9	 7442.0	...
6519134	  799.5	  470.9	 7437.0	...
6519135	  799.7	  471.9	 7433.0	...
6519136	  799.8	  472.8	 7433.0	...
6519137	  799.7	  472.8	 7435.0	...
6519138	  799.6	  471.4	 7436.0	...
6519139	  799.4	  470.2	 7435.0	...
6519140	  799.4	  469.2	 7434.0	...
6519141	  799.4	  469.5	 7434.0	...
6519142	  799.5	  469.7	 7435.0	...
6519143	  799.5	  469.7	 7435.0	...
6519144	  799.3	  470.1	 7435.0	...
6519145	  798.9	  470.4	 7435.0	...
6519146	  798.7	  470.7	 7438.0	...
6519147	  798.7	  470.6	 7441.0	...
6519148	  799.5	  470.3	 7444.0	...
6519149	  800.1	  470.0	 7445.0	...
6519150	  799.5	  469.7	 7445.0	...
6519151	  798.3	  469.8	 7444.0	...
6519152	  797.0	  469.9	 7442.0	...
6519153	  796.9	  469.8	 7442.0	...
6519154	  797.3	  469.7	 7444.0	...
6519155	  797.7	  469.4	 7448.0	...
6519156	  797.5	  469.4	 7453.0	...
6519157	  796.8	  469.6	 7455.0	...
6519158	  796.3	  470.5	 7456.0	...
MSG	6519159 0000 _ Number Off
6519159	  796.5	  471.2	 7456.0	...
6519160	  797.5	  471.7	 7454.0	...
6519161	  798.3	  470.5	 7453.0	...
6519162	  798.4	  469.4	 7452.0	...
6519163	  797.1	  469.4	 7451.0	...
6519164	  795.9	  470.5	 7450.0	...
6519165	  796.3	  471.4	 7449.0	...
6519166	  797.6	  471.3	 7449.0	...
6519167	  798.7	  471.2	 7450.0	...
6519168	  798.6	  471.9	 7448.0	...
6519169	  798.5	  472.6	 7444.0	...
6519170	  798.2	  473.5	 7441.0	...
6519171	  797.8	  473.7	 7440.0	...
6519172	  796.8	  473.0	 7438.0	...
6519173	  796.1	  472.0	 7437.0	...
6519174	  795.8	  472.4	 7435.0	...
6519175	  796.4	  473.7	 7434.0	...
6519176	  796.9	  475.1	 7433.0	...
6519177	  797.1	  475.2	 7434.0	...
6519178	  796.9	  473.6	 7436.0	...
6519179	  797.1	  471.7	 7437.0	...
6519180	  797.1	  470.2	 7439.0	...
6519181	  797.2	  470.5	 7442.0	...
6519182	  796.9	  471.2	 7447.0	...
6519183	  796.8	  471.7	 7451.0	...
6519184	  796.6	  472.0	 7448.0	...
6519185	  796.5	  472.1	 7445.0	...
6519186	  796.4	  472.3	 7442.0	...
6519187	  796.3	  472.7	 7443.0	...
6519188	  796.2	  472.9	 7443.0	...
6519189	  796.5	  472.7	 7443.0	...
6519190	  797.3	  472.2	 7443.0	...
6519191	  798.2	  471.8	 7443.0	...
6519192	  798.7	  472.1	 7442.0	...
6519193	  798.7	  472.1	 7442.0	...
6519194	  799.1	  472.1	 7441.0	...
6519195	  799.4	  472.2	 7440.0	...
6519196	  799.7	  472.5	 7443.0	...
6519197	  799.5	  472.5	 7448.0	...
6519198	  799.3	  471.5	 7450.0	...
6519199	  799.5	  470.5	 7448.0	...
6519200	  799.9	  470.5	 7447.0	...
6519201	  800.3	  471.0	 7446.0	...
6519202	  800.4	  471.4	 7444.0	...
6519203	  800.4	  471.2	 7442.0	...
6519204	  800.4	  471.0	 7440.0	...
6519205	  800.4	  471.1	 7440.0	...
6519206	  800.0	  471.1	 7440.0	...
6519207	  799.7	  471.7	 7440.0	...
6519208	  799.7	  472.3	 7438.0	...
6519209	  800.2	  472.7	 7434.0	...
6519210	  800.6	  471.9	 7432.0	...
6519211	  800.8	  471.2	 7434.0	...
6519212	  800.7	  470.8	 7435.0	...
6519213	  800.6	  470.9	 7436.0	...
6519214	  800.5	  471.5	 7437.0	...
6519215	  800.5	  472.0	 7439.0	...
6519216	  800.4	  472.6	 7440.0	...
6519217	  800.2	  472.8	 7441.0	...
6519218	  799.9	  472.3	 7441.0	...
6519219	  799.6	  471.7	 7441.0	...
6519220	  799.7	  471.1	 7441.0	...
6519221	  800.0	  471.5	 7441.0	...
6519222	  800.3	  471.9	 7441.0	...
6519223	  800.5	  472.2	 7441.0	...
6519224	  800.4	  472.4	 7441.0	...
6519225	  800.1	  472.9	 7441.0	...
6519226	  799.9	  473.1	 7441.0	...
6519227	  799.9	  473.0	 7441.0	...
6519228	  800.0	  472.8	 7441.0	...
6519229	  800.0	  473.0	 7441.0	...
6519230	  799.8	  473.1	 7442.0	...
6519231	  799.8	  473.4	 7444.0	...
6519232	  800.0	  473.6	 7446.0	...
6519233	  800.2	  473.7	 7446.0	...
6519234	  799.9	  473.8	 7446.0	...
6519235	  799.7	  474.1	 7445.0	...
6519236	  799.4	  474.4	 7446.0	...
6519237	  799.6	  474.7	 7446.0	...
6519238	  799.3	  474.6	 7446.0	...
6519239	  798.4	  474.6	 7449.0	...
6519240	  797.6	  474.6	 7451.0	...
6519241	  797.8	  474.3	 7452.0	...
6519242	  798.6	  474.1	 7452.0	...
6519243	  799.4	  473.9	 7455.0	...
6519244	  799.8	  474.1	 7459.0	...
6519245	  800.2	  474.2	 7461.0	...
6519246	  800.4	  473.8	 7458.0	...
6519247	  800.2	  472.7	 7453.0	...
6519248	  799.9	  471.6	 7451.0	...
6519249	  799.9	  471.2	 7454.0	...
6519250	  801.4	  471.2	 7457.0	...
6519251	  803.0	  471.3	 7456.0	...
6519252	  802.9	  471.6	 7452.0	...
6519253	  801.3	  472.1	 7449.0	...
6519254	  800.1	  472.3	 7447.0	...
6519255	  800.5	  471.9	 7449.0	...
6519256	  801.1	  471.5	 7452.0	...
6519257	  801.3	  471.3	 7452.0	...
6519258	  800.9	  471.0	 7451.0	...
6519259	  800.3	  470.8	 7450.0	...
6519260	  799.7	  470.3	 7451.0	...
6519261	  799.5	  470.0	 7452.0	...
6519262	  799.4	  470.9	 7453.0	...
6519263	  799.5	  472.1	 7453.0	...
6519264	  800.2	  473.0	 7452.0	...
6519265	  800.8	  472.7	 7452.0	...
6519266	  802.1	  472.3	 7452.0	...
6519267	  803.1	  473.2	 7451.0	...
6519268	  802.6	  474.5	 7451.0	...
6519269	  801.0	  474.6	 7455.0	...
6519270	  799.3	  473.6	 7458.0	...
6519271	  799.2	  472.3	 7460.0	...
6519272	  799.3	  472.2	 7459.0	...
6519273	  799.3	  472.2	 7457.0	...
6519274	  799.2	  472.1	 7456.0	...
6519275	  799.2	  472.1	 7456.0	...
6519276	  799.3	  472.7	 7456.0	...
6519277	  799.5	  473.3	 7460.0	...
6519278	  799.5	  473.8	 7463.0	...
6519279	  799.5	  473.5	 7465.0	...
6519280	  799.7	  472.6	 7463.0	...
6519281	  799.9	  471.7	 7460.0	...
6519282	  800.3	  471.1	 7459.0	...
6519283	  800.5	  471.3	 7460.0	...
6519284	  800.7	  471.8	 7462.0	...
6519285	  800.5	  472.2	 7464.0	...
6519286	  800.1	  472.8	 7466.0	...
6519287	  799.6	  473.4	 7465.0	...
6519288	  799.4	  473.9	 7464.0	...
6519289	  799.4	  474.1	 7462.0	...
6519290	  799.5	  474.2	 7463.0	...
6519291	  799.6	  474.1	 7464.0	...
6519292	  799.7	  474.0	 7465.0	...
6519293	  800.1	  473.9	 7466.0	...
6519294	  801.5	  473.7	 7466.0	...
6519295	  802.7	  473.5	 7466.0	...
6519296	  803.7	  473.2	 7464.0	...
6519297	  803.8	  473.1	 7462.0	...
6519298	  803.9	  473.0	 7461.0	...
6519299	  804.0	  473.0	 7464.0	...
6519300	  804.2	  473.0	 7471.0	...
6519301	  804.4	  473.2	 7481.0	...
6519302	  804.8	  473.4	 7488.0	...
6519303	  805.1	  473.3	 7484.0	...
6519304	  805.4	  472.9	 7476.0	...
6519305	  805.3	  472.6	 7468.0	...
6519306	  805.3	  472.5	 7465.0	...
6519307	  805.3	  472.5	 7464.0	...
6519308	  805.1	  472.5	 7462.0	...
6519309	  804.8	  472.3	 7461.0	...
6519310	  804.5	  472.2	 7464.0	...
6519311	  804.4	  472.1	 7466.0	...
6519312	  804.4	  472.4	 7469.0	...
6519313	  804.0	  472.8	 7469.0	...
6519314	  802.8	  472.5	 7458.0	...
6519315	  801.7	  471.9	 7446.0	...
6519316	  801.2	  472.6	 7435.0	...
6519317	  801.8	  473.9	 7437.0	...
6519318	  802.3	  475.2	 7438.0	...
6519319	  802.4	  475.2	 7437.0	...
6519320	  801.5	  474.5	 7436.0	...
6519321	  799.8	  473.9	 7436.0	...
6519322	  798.3	  473.0	 7435.0	...
6519323	  798.5	  472.8	 7433.0	...
6519324	  799.6	  472.4	 7438.0	...
6519325	  801.1	  472.3	 7445.0	...
6519326	  801.6	  472.8	 7452.0	...
6519327	  801.6	  473.5	 7453.0	...
6519328	  801.1	  473.2	 7454.0	...
6519329	  800.6	  472.2	 7455.0	...
6519330	  800.5	  471.3	 7454.0	...
6519331	  801.2	  471.2	 7453.0	...
6519332	  801.9	  471.1	 7456.0	...
6519333	  802.5	  471.0	 7459.0	...
6519334	  802.4	  471.3	 7458.0	...
6519335	  801.8	  471.8	 7454.0	...
6519336	  800.7	  472.3	 7449.0	...
6519337	  799.8	  472.9	 7447.0	...
6519338	  799.4	  473.4	 7447.0	...
6519339	  798.8	  473.4	 7447.0	...
6519340	  798.1	  472.9	 7447.0	...
6519341	  797.5	  472.8	 7447.0	...
6519342	  797.9	  473.3	 7455.0	...
6519343	  798.7	  473.6	 7463.0	...
6519344	  799.4	  473.4	 7471.0	...
6519345	  799.6	  472.1	 7471.0	...
6519346	  799.9	  470.9	 7470.0	...
6519347	  800.2	  470.5	 7471.0	...
6519348	  800.2	  471.1	 7472.0	...
6519349	  799.8	  471.6	 7467.0	...
6519350	  799.9	  471.4	 7462.0	...
6519351	  800.5	  471.1	 7459.0	...
6519352	  800.6	  471.2	 7460.0	...
6519353	  800.2	  471.7	 7460.0	...
6519354	  799.8	  472.2	 7459.0	...
6519355	  799.1	  473.1	 7459.0	...
6519356	  798.4	  473.7	 7465.0	...
6519357	  798.0	  473.7	 7470.0	...
6519358	  798.3	  473.0	 7476.0	...
6519359	  798.6	  472.2	 7476.0	...
6519360	  798.6	  471.9	 7477.0	...
6519361	  798.9	  472.2	 7477.0	...
6519362	  799.2	  472.7	 7478.0	...
6519363	  799.6	  473.2	 7477.0	...
6519364	  799.1	  473.2	 7477.0	...
6519365	  798.4	  473.4	 7476.0	...
6519366	  797.8	  473.5	 7472.0	...
6519367	  797.6	  473.5	 7469.0	...
6519368	  797.5	  473.2	 7464.0	...
6519369	  797.4	  473.0	 7460.0	...
6519370	  797.6	  472.9	 7457.0	...
6519371	  797.7	  472.7	 7459.0	...
MSG	6519372 0000 _ Number On
6519372	  797.8	  472.3	 7464.0	...
6519373	  797.7	  472.5	 7468.0	...
6519374	  797.6	  473.1	 7468.0	...
6519375	  797.6	  473.0	 7468.0	...
6519376	  797.6	  472.7	 7469.0	...
6519377	  797.9	  472.9	 7471.0	...
6519378	  798.2	  473.7	 7472.0	...
6519379	  798.8	  472.9	 7473.0	...
6519380	  799.4	  471.7	 7474.0	...
6519381	  799.9	  470.8	 7475.0	...
6519382	  800.2	  471.1	 7476.0	...
6519383	  800.4	  471.3	 7470.0	...
6519384	  799.9	  472.0	 7466.0	...
6519385	  799.5	  472.4	 7465.0	...
6519386	  799.1	  472.8	 7471.0	...
6519387	  799.3	  472.6	 7469.0	...
6519388	  798.7	  472.8	 7465.0	...
6519389	  798.2	  473.2	 7464.0	...
6519390	  797.6	  473.7	 7469.0	...
6519391	  797.6	  473.9	 7471.0	...
6519392	  797.9	  473.7	 7470.0	...
6519393	  798.2	  473.3	 7469.0	...
6519394	  798.5	  472.9	 7469.0	...
6519395	  798.4	  473.0	 7470.0	...
6519396	  798.3	  473.0	 7470.0	...
6519397	  797.6	  472.5	 7473.0	...
6519398	  796.9	  472.0	 7476.0	...
6519399	  797.0	  471.3	 7476.0	...
6519400	  797.4	  471.3	 7472.0	...
6519401	  797.7	  471.3	 7469.0	...
6519402	  797.4	  471.8	 7467.0	...
6519403	  797.3	  472.2	 7464.0	...
6519404	  797.2	  472.7	 7461.0	...
6519405	  797.7	  472.6	 7459.0	...
6519406	  798.3	  472.3	 7458.0	...
6519407	  799.1	  471.9	 7458.0	...
6519408	  799.3	  472.4	 7462.0	...
6519409	  799.5	  473.1	 7466.0	...
6519410	  799.6	  473.1	 7468.0	...
6519411	  799.6	  472.6	 7467.0	...
6519412	  799.7	  472.2	 7464.0	...
6519413	  799.4	  472.3	 7461.0	...
6519414	  799.0	  472.4	 7465.0	...
6519415	  798.5	  472.4	 7470.0	...
6519416	  798.3	  472.6	 7473.0	...
6519417	  798.0	  472.7	 7471.0	...
6519418	  798.0	  473.5	 7469.0	...
6519419	  798.2	  474.2	 7465.0	...
6519420	  798.5	  474.0	 7460.0	...
6519421	  798.6	  473.0	 7454.0	...
6519422	  798.8	  472.1	 7451.0	...
6519423	  798.9	  472.1	 7449.0	...
6519424	  799.1	  472.1	 7447.0	...
6519425	  799.0	  472.2	 7448.0	...
6519426	  798.9	  471.8	 7450.0	...
6519427	  798.7	  471.1	 7456.0	...
6519428	  798.8	  470.4	 7460.0	...
6519429	  799.2	  471.8	 7462.0	...
6519430	  799.4	  473.6	 7458.0	...
6519431	  799.4	  475.1	 7458.0	...
6519432	  799.0	  474.7	 7460.0	...
6519433	  798.8	  474.4	 7462.0	...
6519434	  799.1	  474.4	 7466.0	...
6519435	  799.5	  474.4	 7470.0	...
6519436	  798.5	  474.5	 7474.0	...
6519437	  796.8	  474.7	 7475.0	...
6519438	  795.1	  474.8	 7470.0	...
6519439	  795.3	  474.7	 7464.0	...
6519440	  795.8	  474.7	 7457.0	...
6519441	  796.3	  474.7	 7458.0	...
6519442	  796.6	  474.9	 7460.0	...
6519443	  797.0	  474.3	 7463.0	...
6519444	  797.3	  473.5	 7464.0	...
6519445	  797.2	  472.7	 7463.0	...
6519446	  797.0	  472.7	 7462.0	...
6519447	  796.8	  472.8	 7462.0	...
6519448	  796.7	  473.0	 7463.0	...
6519449	  796.5	  473.2	 7464.0	...
6519450	  796.3	  473.4	 7465.0	...
6519451	  796.2	  473.1	 7465.0	...
6519452	  796.2	  472.8	 7465.0	...
6519453	  797.1	  472.4	 7467.0	...
6519454	  798.1	  472.4	 7469.0	...
6519455	  799.0	  472.4	 7470.0	...
6519456	  799.0	  472.8	 7471.0	...
6519457	  798.9	  473.0	 7468.0	...
6519458	  798.8	  473.8	 7465.0	...
6519459	  798.8	  474.3	 7465.0	...
6519460	  798.9	  474.7	 7468.0	...
6519461	  799.0	  474.4	 7471.0	...
6519462	  799.0	  474.6	 7470.0	...
6519463	  799.4	  474.8	 7468.0	...
6519464	  799.8	  475.0	 7470.0	...
6519465	  799.1	  474.6	 7473.0	...
6519466	  798.0	  474.0	 7475.0	...
6519467	  797.0	  473.7	 7473.0	...
6519468	  797.1	  473.6	 7478.0	...
6519469	  796.8	  474.0	 7483.0	...
6519470	  796.4	  474.4	 7488.0	...
6519471	  796.5	  474.2	 7487.0	...
6519472	  796.9	  473.8	 7485.0	...
6519473	  797.4	  473.5	 7482.0	...
6519474	  797.5	  473.6	 7478.0	...
6519475	  797.7	  473.6	 7474.0	...
6519476	  797.9	  473.4	 7475.0	...
6519477	  798.0	  473.2	 7474.0	...
6519478	  797.1	  473.0	 7470.0	...
6519479	  796.2	  472.8	 7466.0	...
6519480	  795.3	  472.8	 7462.0	...
6519481	  795.3	  473.1	 7463.0	...
6519482	  796.0	  473.3	 7463.0	...
6519483	  796.7	  473.6	 7463.0	...
6519484	  796.8	  473.8	 7463.0	...
6519485	  796.2	  474.0	 7464.0	...
6519486	  795.9	  474.5	 7465.0	...
6519487	  796.3	  474.9	 7463.0	...
6519488	  795.7	  475.5	 7460.0	...
6519489	  794.8	  475.6	 7459.0	...
6519490	  793.9	  475.7	 7459.0	...
6519491	  794.1	  475.8	 7460.0	...
6519492	  794.0	  476.0	 7461.0	...
6519493	  793.9	  475.6	 7466.0	...
6519494	  793.8	  475.3	 7472.0	...
6519495	  793.6	  475.1	 7477.0	...
6519496	  793.6	  475.5	 7476.0	...
6519497	  793.4	  474.7	 7476.0	...
6519498	  793.3	  473.7	 7474.0	...
6519499	  793.2	  473.4	 7473.0	...
6519500	  793.2	  473.4	 7469.0	...
6519501	  793.6	  473.5	 7466.0	...
6519502	  794.8	  473.5	 7470.0	...
6519503	  796.1	  474.1	 7478.0	...
6519504	  797.0	  473.8	 7486.0	...
6519505	  796.2	  473.0	 7485.0	...
6519506	  795.3	  472.4	 7479.0	...
6519507	  795.0	  472.8	 7474.0	...
6519508	  795.4	  473.3	 7471.0	...
6519509	  795.8	  473.5	 7473.0	...
6519510	  795.9	  473.5	 7474.0	...
6519511	  796.3	  473.4	 7473.0	...
6519512	  797.2	  473.1	 7472.0	...
6519513	  797.9	  473.0	 7473.0	...
6519514	  797.6	  473.4	 7474.0	...
6519515	  796.9	  474.4	 7475.0	...
6519516	  796.2	  475.2	 7476.0	...
6519517	  796.3	  476.2	 7476.0	...
6519518	  796.6	  476.3	 7477.0	...
6519519	  796.8	  476.5	 7477.0	...
6519520	  796.9	  476.3	 7477.0	...
6519521	  796.8	  476.8	 7477.0	...
6519522	  796.8	  477.6	 7475.0	...
6519523	  796.8	  478.4	 7472.0	...
6519524	  796.6	  477.1	 7468.0	...
6519525	  796.4	  475.4	 7468.0	...
6519526	  795.8	  473.7	 7469.0	...
6519527	  795.5	  473.6	 7470.0	...
6519528	  795.1	  473.6	 7472.0	...
6519529	  795.4	  473.7	 7473.0	...
6519530	  796.1	  473.9	 7473.0	...
6519531	  796.8	  474.1	 7471.0	...
6519532	  797.3	  474.0	 7469.0	...
6519533	  796.9	  473.5	 7470.0	...
6519534	  796.6	  472.9	 7472.0	...
6519535	  796.3	  473.7	 7472.0	...
6519536	  796.3	  474.8	 7473.0	...
6519537	  796.7	  476.0	 7471.0	...
6519538	  797.0	  476.2	 7468.0	...
6519539	  797.3	  476.5	 7466.0	...
6519540	  797.2	  476.1	 7465.0	...
6519541	  796.3	  475.6	 7464.0	...
6519542	  795.4	  475.1	 7462.0	...
6519543	  795.5	  474.9	 7459.0	...
6519544	  796.3	  474.7	 7459.0	...
6519545	  796.9	  474.8	 7458.0	...
6519546	  796.5	  475.4	 7457.0	...
6519547	  796.4	  475.9	 7456.0	...
6519548	  796.8	  475.8	 7454.0	...
6519549	  797.1	  475.5	 7457.0	...
6519550	  797.2	  475.2	 7461.0	...
6519551	  797.0	  474.9	 7465.0	...
6519552	  797.5	  474.3	 7465.0	...
6519553	  798.2	  473.8	 7464.0	...
6519554	  797.7	  474.7	 7459.0	...
6519555	  796.5	  476.0	 7453.0	...
6519556	  795.2	  477.0	 7455.0	...
6519557	  795.3	  476.8	 7461.0	...
6519558	  795.5	  476.6	 7465.0	...
6519559	  795.5	  476.4	 7463.0	...
6519560	  795.3	  475.9	 7456.0	...
6519561	  794.8	  474.6	 7450.0	...
6519562	  795.3	  473.5	 7448.0	...
6519563	  796.1	  473.6	 7456.0	...
6519564	  797.1	  474.6	 7463.0	...
6519565	  797.3	  474.7	 7466.0	...
6519566	  796.4	  473.8	 7463.0	...
6519567	  795.4	  472.9	 7457.0	...
6519568	  794.7	  474.1	 7453.0	...
6519569	  795.0	  475.3	 7450.0	...
6519570	  795.0	  476.6	 7445.0	...
6519571	  794.9	  476.7	 7439.0	...
6519572	  794.8	  476.8	 7436.0	...
6519573	  795.0	  476.0	 7439.0	...
6519574	  794.0	  475.3	 7441.0	...
6519575	  792.9	  474.7	 7440.0	...
6519576	  792.6	  474.6	 7440.0	...
6519577	  793.3	  474.3	 7441.0	...
6519578	  794.3	  474.0	 7448.0	...
6519579	  794.6	  474.0	 7453.0	...
6519580	  794.8	  474.2	 7459.0	...
6519581	  795.3	  474.3	 7459.0	...
6519582	  795.6	  474.4	 7460.0	...
6519583	  795.5	  474.4	 7462.0	...
6519584	  794.8	  474.5	 7460.0	...
6519585	  794.5	  474.6	 7457.0	...
6519586	  794.4	  474.3	 7455.0	...
6519587	  795.2	  473.8	 7456.0	...
6519588	  796.0	  473.2	 7454.0	...
6519589	  796.7	  473.1	 7452.0	...
6519590	  796.7	  473.0	 7449.0	...
6519591	  796.8	  473.3	 7449.0	...
6519592	  797.0	  473.7	 7450.0	...
6519593	  796.1	  474.3	 7452.0	...
6519594	  795.0	  474.5	 7454.0	...
6519595	  793.9	  474.7	 7455.0	...
6519596	  793.4	  474.9	 7455.0	...
6519597	  793.0	  475.1	 7455.0	...
6519598	  792.6	  475.3	 7455.0	...
6519599	  792.2	  475.4	 7451.0	...
6519600	  791.8	  475.5	 7448.0	...
6519601	  792.1	  475.5	 7444.0	...
6519602	  793.0	  475.4	 7442.0	...
6519603	  793.9	  475.3	 7441.0	...
6519604	  793.7	  475.0	 7444.0	...
6519605	  793.0	  474.9	 7449.0	...
6519606	  792.3	  474.8	 7452.0	...
6519607	  792.3	  475.0	 7451.0	...
6519608	  792.6	  475.6	 7451.0	...
6519609	  793.0	  476.3	 7451.0	...
6519610	  793.2	  476.8	 7454.0	...
6519611	  793.2	  476.6	 7456.0	...
6519612	  793.4	  476.9	 7458.0	...
6519613	  793.5	  477.4	 7454.0	...
6519614	  793.6	  477.6	 7449.0	...
6519615	  793.5	  477.1	 7444.0	...
6519616	  793.4	  476.5	 7444.0	...
6519617	  793.3	  476.0	 7445.0	...
6519618	  793.2	  475.7	 7445.0	...
6519619	  793.2	  475.5	 7445.0	...
6519620	  793.2	  475.4	 7446.0	...
6519621	  793.3	  475.3	 7448.0	...
6519622	  793.1	  475.4	 7450.0	...
6519623	  793.0	  475.2	 7450.0	...
6519624	  792.8	  475.0	 7451.0	...
6519625	  792.8	  475.0	 7449.0	...
6519626	  792.7	  475.2	 7446.0	...
6519627	  792.3	  475.7	 7442.0	...
6519628	  792.0	  476.0	 7434.0	...
6519629	  791.6	  476.2	 7427.0	...
6519630	  791.9	  476.0	 7421.0	...
6519631	  792.1	  475.9	 7422.0	...
6519632	  792.5	  475.9	 7425.0	...
6519633	  792.7	  476.0	 7427.0	...
6519634	  792.9	  476.4	 7429.0	...
6519635	  793.0	  476.8	 7430.0	...
6519636	  793.1	  476.8	 7432.0	...
6519637	  793.0	  477.0	 7437.0	...
6519638	  792.9	  477.1	 7443.0	...
6519639	  792.2	  477.4	 7447.0	...
6519640	  791.5	  477.6	 7447.0	...
6519641	  790.9	  478.1	 7446.0	...
6519642	  791.4	  478.5	 7444.0	...
6519643	  792.0	  478.6	 7445.0	...
6519644	  792.2	  478.6	 7445.0	...
6519645	  791.6	  478.8	 7445.0	...
6519646	  791.0	  479.1	 7444.0	...
6519647	  790.5	  479.3	 7443.0	...
6519648	  790.2	  479.3	 7438.0	...
6519649	  790.6	  479.1	 7433.0	...
6519650	  791.2	  478.3	 7427.0	...
6519651	  791.3	  477.6	 7426.0	...
6519652	  790.7	  477.5	 7426.0	...
6519653	  790.3	  478.1	 7426.0	...
6519654	  790.4	  478.6	 7426.0	...
6519655	  790.5	  478.7	 7427.0	...
6519656	  790.5	  478.7	 7427.0	...
6519657	  790.3	  478.2	 7426.0	...
6519658	  790.0	  477.7	 7421.0	...
6519659	  789.8	  478.4	 7417.0	...
6519660	  789.9	  479.3	 7420.0	...
6519661	  790.3	  480.0	 7426.0	...
6519662	  790.6	  478.0	 7432.0	...
6519663	  790.7	  476.1	 7431.0	...
6519664	  790.9	  475.5	 7432.0	...
6519665	  791.1	  476.7	 7433.0	...
6519666	  791.2	  477.9	 7434.0	...
6519667	  791.2	  477.5	 7434.0	...
6519668	  791.1	  477.1	 7433.0	...
6519669	  791.3	  476.0	 7433.0	...
6519670	  791.7	  475.3	 7432.0	...
6519671	  792.1	  474.3	 7432.0	...
6519672	  791.0	  474.3	 7431.0	...
6519673	  789.6	  474.5	 7430.0	...
6519674	  789.2	  474.7	 7428.0	...
MSG	6519675 0000 _ Number Off
6519675	  790.3	  474.7	 7425.0	...
6519676	  791.3	  474.5	 7421.0	...
6519677	  791.3	  474.3	 7418.0	...
6519678	  791.5	  474.1	 7416.0	...
6519679	  791.6	  474.5	 7420.0	...
6519680	  791.8	  475.2	 7424.0	...
6519681	  792.0	  475.8	 7424.0	...
6519682	  791.3	  476.0	 7421.0	...
6519683	  790.7	  476.2	 7420.0	...
6519684	  790.3	  476.5	 7421.0	...
6519685	  790.5	  476.5	 7423.0	...
6519686	  790.5	  476.3	 7422.0	...
6519687	  790.9	  476.5	 7421.0	...
6519688	  791.4	  476.9	 7427.0	...
6519689	  792.0	  477.6	 7433.0	...
6519690	  791.4	  477.9	 7439.0	...
6519691	  790.8	  477.5	 7439.0	...
6519692	  790.9	  476.6	 7434.0	...
6519693	  791.7	  475.7	 7428.0	...
6519694	  792.6	  475.6	 7419.0	...
6519695	  792.5	  475.7	 7416.0	...
6519696	  792.3	  475.9	 7417.0	...
6519697	  791.5	  476.3	 7421.0	...
6519698	  790.8	  476.6	 7422.0	...
6519699	  790.3	  477.4	 7420.0	...
6519700	  790.5	  477.9	 7416.0	...
6519701	  790.9	  478.5	 7414.0	...
6519702	  791.4	  478.2	 7415.0	...
6519703	  792.0	  477.7	 7418.0	...
6519704	  792.5	  477.6	 7417.0	...
6519705	  792.9	  477.5	 7414.0	...
6519706	  793.1	  477.9	 7410.0	...
6519707	  793.0	  478.1	 7410.0	...
6519708	  792.6	  478.1	 7416.0	...
6519709	  792.3	  478.0	 7422.0	...
6519710	  792.3	  477.8	 7427.0	...
6519711	  792.1	  478.3	 7427.0	...
6519712	  791.9	  478.8	 7426.0	...
6519713	  791.8	  479.5	 7424.0	...
6519714	  791.9	  479.6	 7421.0	...
6519715	  791.9	  479.6	 7418.0	...
6519716	  792.0	  479.6	 7416.0	...
6519717	  791.9	  479.8	 7417.0	...
6519718	  791.9	  479.7	 7418.0	...
6519719	  791.8	  479.6	 7420.0	...
6519720	  792.0	  479.4	 7421.0	...
6519721	  792.6	  478.8	 7419.0	...
6519722	  793.1	  478.2	 7418.0	...
6519723	  793.4	  477.5	 7422.0	...
6519724	  794.0	  477.8	 7427.0	...
6519725	  794.7	  478.3	 7428.0	...
6519726	  795.0	  478.8	 7419.0	...
6519727	  794.4	  479.3	 7410.0	...
6519728	  793.7	  479.5	 7403.0	...
6519729	  793.5	  479.6	 7402.0	...
6519730	  792.9	  479.7	 7406.0	...
6519731	  792.2	  479.8	 7410.0	...
6519732	  791.4	  479.8	 7415.0	...
6519733	  791.3	  479.6	 7414.0	...
6519734	  791.7	  479.3	 7413.0	...
6519735	  792.1	  479.0	 7413.0	...
6519736	  792.3	  479.2	 7414.0	...
6519737	  792.1	  479.5	 7414.0	...
6519738	  792.0	  479.8	 7415.0	...
6519739	  792.3	  479.6	 7415.0	...
6519740	  792.6	  479.5	 7415.0	...
6519741	  792.8	  479.5	 7413.0	...
6519742	  793.1	  479.6	 7411.0	...
6519743	  793.3	  479.7	 7408.0	...
6519744	  793.4	  479.9	 7407.0	...
6519745	  793.4	  480.0	 7413.0	...
6519746	  793.3	  479.6	 7420.0	...
6519747	  793.2	  479.2	 7427.0	...
6519748	  793.1	  478.7	 7428.0	...
6519749	  793.6	  478.6	 7426.0	...
6519750	  793.9	  477.5	 7419.0	...
6519751	  794.5	  476.5	 7414.0	...
6519752	  794.5	  475.6	 7413.0	...
6519753	  794.5	  475.9	 7417.0	...
6519754	  794.4	  476.5	 7415.0	...
6519755	  794.4	  477.1	 7409.0	...
6519756	  794.5	  477.2	 7404.0	...
6519757	  794.1	  477.2	 7404.0	...
6519758	  793.3	  477.2	 7407.0	...
6519759	  792.4	  477.4	 7411.0	...
6519760	  792.2	  477.4	 7416.0	...
6519761	  791.8	  477.2	 7417.0	...
6519762	  791.6	  477.0	 7418.0	...
6519763	  791.4	  476.7	 7417.0	...
6519764	  791.4	  476.2	 7416.0	...
6519765	  791.3	  475.7	 7413.0	...
6519766	  791.9	  475.2	 7412.0	...
6519767	  792.6	  475.2	 7411.0	...
6519768	  793.7	  475.1	 7415.0	...
6519769	  794.0	  475.2	 7417.0	...
6519770	  794.0	  475.3	 7418.0	...
6519771	  793.8	  475.3	 7419.0	...
6519772	  793.5	  475.1	 7423.0	...
6519773	  792.4	  475.2	 7428.0	...
6519774	  791.1	  475.5	 7429.0	...
6519775	  789.5	  475.9	 7426.0	...
6519776	  789.2	  475.8	 7422.0	...
6519777	  789.2	  475.8	 7418.0	...
6519778	  789.6	  477.4	 7420.0	...
6519779	  790.1	  479.0	 7424.0	...
6519780	  790.0	  480.3	 7431.0	...
6519781	  789.9	  479.7	 7436.0	...
6519782	  790.0	  479.1	 7438.0	...
6519783	  790.4	  477.8	 7438.0	...
6519784	  790.7	  476.4	 7438.0	...
6519785	  790.8	  475.2	 7438.0	...
6519786	  790.5	  475.2	 7440.0	...
6519787	  790.3	  475.2	 7442.0	...
6519788	  790.8	  477.1	 7442.0	...
6519789	  791.7	  479.0	 7441.0	...
6519790	  792.5	  480.8	 7440.0	...
6519791	  792.5	  480.6	 7440.0	...
6519792	  792.3	  479.0	 7441.0	...
6519793	  792.1	  477.6	 7441.0	...
6519794	  791.8	  476.2	 7442.0	...
6519795	  791.7	  476.3	 7443.0	...
6519796	  790.9	  476.5	 7442.0	...
6519797	  790.1	  476.7	 7440.0	...
6519798	  789.2	  476.9	 7437.0	...
6519799	  788.8	  476.8	 7435.0	...
6519800	  788.5	  476.4	 7435.0	...
6519801	  788.4	  476.1	 7439.0	...
6519802	  789.0	  475.6	 7445.0	...
6519803	  789.7	  475.3	 7450.0	...
6519804	  790.4	  475.6	 7450.0	...
6519805	  790.4	  476.3	 7451.0	...
6519806	  790.5	  477.0	 7452.0	...
6519807	  790.5	  477.1	 7453.0	...
6519808	  790.8	  477.2	 7454.0	...
6519809	  791.1	  477.0	 7454.0	...
6519810	  791.2	  476.7	 7455.0	...
6519811	  790.9	  476.4	 7457.0	...
6519812	  790.7	  476.7	 7461.0	...
6519813	  790.4	  477.2	 7463.0	...
6519814	  790.3	  477.6	 7461.0	...
6519815	  790.3	  477.7	 7455.0	...
6519816	  790.5	  477.9	 7449.0	...
6519817	  791.2	  478.1	 7447.0	...
6519818	  791.9	  478.4	 7449.0	...
6519819	  792.5	  478.5	 7452.0	...
6519820	  792.3	  478.1	 7454.0	...
6519821	  792.1	  477.7	 7456.0	...
6519822	  792.9	  477.2	 7458.0	...
6519823	  793.7	  476.3	 7462.0	...
6519824	  794.8	  475.3	 7465.0	...
6519825	  794.9	  474.2	 7465.0	...
6519826	  794.7	  473.9	 7464.0	...
6519827	  793.3	  473.8	 7462.0	...
6519828	  792.0	  474.5	 7464.0	...
6519829	  791.0	  474.8	 7466.0	...
6519830	  791.0	  475.0	 7469.0	...
6519831	  791.5	  474.7	 7465.0	...
6519832	  792.0	  474.7	 7461.0	...
6519833	  792.7	  474.7	 7459.0	...
6519834	  792.9	  474.9	 7461.0	...
6519835	  792.5	  475.1	 7465.0	...
6519836	  791.9	  475.3	 7469.0	...
6519837	  791.2	  475.4	 7474.0	...
6519838	  791.1	  475.4	 7479.0	...
6519839	  791.7	  475.5	 7485.0	...
6519840	  792.2	  475.6	 7492.0	...
6519841	  792.6	  475.7	 7481.0	...
6519842	  792.3	  475.6	 7466.0	...
6519843	  792.6	  475.7	 7452.0	...
6519844	  793.1	  475.8	 7453.0	...
6519845	  793.6	  475.7	 7459.0	...
6519846	  793.7	  475.7	 7464.0	...
6519847	  793.4	  475.7	 7469.0	...
6519848	  793.0	  475.7	 7469.0	...
6519849	  792.5	  475.1	 7472.0	...
6519850	  792.4	  474.4	 7475.0	...
6519851	  791.8	  474.0	 7476.0	...
6519852	  791.3	  473.6	 7476.0	...
6519853	  791.2	  473.2	 7476.0	...
6519854	  791.8	  473.8	 7476.0	...
6519855	  792.5	  474.8	 7479.0	...
6519856	  792.7	  476.2	 7481.0	...
6519857	  791.8	  476.9	 7484.0	...
6519858	  790.8	  477.6	 7484.0	...
6519859	  790.6	  477.5	 7482.0	...
6519860	  791.3	  477.0	 7479.0	...
6519861	  791.8	  476.4	 7477.0	...
6519862	  791.6	  476.2	 7479.0	...
6519863	  791.5	  475.5	 7481.0	...
6519864	  791.5	  475.0	 7483.0	...
6519865	  791.6	  474.8	 7483.0	...
6519866	  791.5	  475.3	 7485.0	...
6519867	  791.6	  475.7	 7487.0	...
6519868	  791.7	  476.2	 7491.0	...
6519869	  792.0	  476.4	 7495.0	...
6519870	  792.1	  476.3	 7495.0	...
6519871	  791.6	  475.9	 7490.0	...
6519872	  791.0	  475.7	 7485.0	...
6519873	  790.4	  475.5	 7487.0	...
6519874	  790.2	  475.3	 7490.0	...
6519875	  790.0	  474.9	 7493.0	...
MSG	6519876 0000 _ Number On
6519876	  790.0	  474.8	 7490.0	...
6519877	  790.0	  474.9	 7487.0	...
6519878	  790.1	  475.1	 7485.0	...
6519879	  790.6	  475.3	 7485.0	...
6519880	  791.3	  475.6	 7488.0	...
6519881	  791.9	  475.7	 7491.0	...
6519882	  791.9	  475.8	 7493.0	...
6519883	  791.8	  475.8	 7498.0	...
6519884	  791.5	  474.8	 7499.0	...
6519885	  791.8	  473.8	 7501.0	...
6519886	  792.1	  472.8	 7499.0	...
6519887	  791.8	  473.3	 7499.0	...
6519888	  791.1	  473.8	 7500.0	...
6519889	  790.3	  474.4	 7500.0	...
6519890	  790.1	  474.4	 7499.0	...
6519891	  790.2	  474.0	 7502.0	...
6519892	  790.7	  473.4	 7506.0	...
6519893	  791.1	  472.8	 7510.0	...
6519894	  791.1	  472.6	 7510.0	...
6519895	  790.8	  472.7	 7508.0	...
6519896	  790.6	  472.8	 7507.0	...
6519897	  790.8	  472.8	 7506.0	...
6519898	  790.9	  472.7	 7505.0	...
6519899	  791.2	  472.5	 7506.0	...
6519900	  791.1	  472.4	 7506.0	...
6519901	  791.1	  473.0	 7505.0	...
6519902	  790.8	  473.7	 7508.0	...
6519903	  791.0	  474.5	 7512.0	...
6519904	  791.1	  474.7	 7516.0	...
6519905	  791.1	  473.9	 7520.0	...
6519906	  791.1	  472.8	 7524.0	...
6519907	  791.4	  471.7	 7526.0	...
6519908	  792.0	  471.9	 7524.0	...
6519909	  792.4	  472.4	 7520.0	...
6519910	  792.6	  472.6	 7518.0	...
6519911	  792.8	  472.2	 7520.0	...
6519912	  793.0	  471.8	 7524.0	...
6519913	  793.0	  471.8	 7533.0	...
6519914	  793.0	  471.7	 7537.0	...
6519915	  793.3	  471.5	 7540.0	...
6519916	  793.6	  471.4	 7538.0	...
6519917	  793.2	  471.6	 7537.0	...
6519918	  792.5	  471.9	 7535.0	...
6519919	  792.2	  471.8	 7532.0	...
6519920	  792.6	  471.5	 7528.0	...
6519921	  793.2	  471.3	 7527.0	...
6519922	  793.3	  471.9	 7529.0	...
6519923	  793.5	  472.4	 7530.0	...
6519924	  793.6	  472.7	 7532.0	...
6519925	  793.5	  473.0	 7532.0	...
6519926	  793.4	  473.2	 7532.0	...
6519927	  793.2	  472.7	 7531.0	...
6519928	  793.2	  472.0	 7528.0	...
6519929	  793.0	  470.9	 7524.0	...
6519930	  793.3	  470.4	 7519.0	...
6519931	  793.7	  470.7	 7518.0	...
6519932	  793.1	  471.7	 7519.0	...
6519933	  792.2	  472.6	 7520.0	...
6519934	  791.3	  472.7	 7520.0	...
6519935	  791.3	  472.2	 7519.0	...
6519936	  791.0	  471.8	 7517.0	...
6519937	  790.8	  471.9	 7516.0	...
6519938	  790.7	  472.5	 7520.0	...
6519939	  790.9	  473.0	 7525.0	...
6519940	  791.0	  473.0	 7529.0	...
6519941	  791.1	  473.0	 7529.0	...
6519942	  791.4	  472.3	 7529.0	...
6519943	  792.1	  471.5	 7529.0	...
6519944	  792.9	  471.4	 7530.0	...
6519945	  792.9	  472.0	 7532.0	...
6519946	  792.4	  472.8	 7535.0	...
6519947	  791.3	  472.9	 7537.0	...
6519948	  790.8	  472.9	 7537.0	...
6519949	  790.6	  472.9	 7536.0	...
6519950	  791.1	  472.4	 7536.0	...
6519951	  791.9	  471.7	 7536.0	...
6519952	  792.4	  470.9	 7537.0	...
6519953	  792.8	  470.6	 7538.0	...
6519954	  793.2	  470.6	 7540.0	...
6519955	  793.6	  470.4	 7542.0	...
6519956	  793.7	  470.2	 7543.0	...
6519957	  793.6	  470.3	 7543.0	...
6519958	  793.5	  470.6	 7543.0	...
6519959	  793.4	  470.5	 7543.0	...
6519960	  793.2	  469.4	 7545.0	...
6519961	  792.6	  468.3	 7546.0	...
6519962	  792.2	  468.7	 7547.0	...
6519963	  792.5	  469.5	 7547.0	...
6519964	  793.1	  470.0	 7547.0	...
6519965	  793.7	  469.6	 7548.0	...
6519966	  794.0	  469.2	 7550.0	...
6519967	  794.4	  469.1	 7551.0	...
6519968	  794.7	  469.1	 7551.0	...
6519969	  794.4	  469.2	 7549.0	...
6519970	  793.5	  470.5	 7547.0	...
6519971	  792.8	  471.9	 7546.0	...
6519972	  792.0	  471.5	 7546.0	...
6519973	  792.3	  469.7	 7547.0	...
6519974	  792.9	  467.9	 7545.0	...
6519975	  793.7	  468.2	 7543.0	...
6519976	  793.6	  468.5	 7543.0	...
6519977	  793.2	  468.8	 7549.0	...
6519978	  793.0	  468.5	 7554.0	...
6519979	  793.3	  468.1	 7551.0	...
6519980	  793.5	  467.8	 7545.0	...
6519981	  793.2	  467.7	 7539.0	...
6519982	  792.9	  467.7	 7538.0	...
6519983	  792.6	  467.8	 7538.0	...
6519984	  792.5	  468.1	 7538.0	...
6519985	  792.4	  468.6	 7538.0	...
6519986	  792.4	  469.1	 7540.0	...
6519987	  792.5	  469.3	 7543.0	...
6519988	  792.5	  468.9	 7542.0	...
6519989	  792.6	  468.6	 7539.0	...
6519990	  792.7	  468.4	 7537.0	...
6519991	  792.2	  468.6	 7539.0	...
6519992	  791.6	  468.7	 7544.0	...
6519993	  791.1	  468.6	 7548.0	...
6519994	  791.2	  468.5	 7546.0	...
6519995	  791.3	  468.3	 7541.0	...
6519996	  791.6	  468.1	 7537.0	...
6519997	  791.8	  468.2	 7539.0	...
6519998	  790.9	  468.5	 7540.0	...
6519999	  789.9	  468.9	 7541.0	...
6520000	  789.6	  469.4	 7540.0	...
6520001	  790.4	  469.9	 7540.0	...
6520002	  791.0	  470.1	 7540.0	...
6520003	  790.8	  469.7	 7543.0	...
6520004	  790.7	  469.4	 7545.0	...
6520005	  790.2	  468.8	 7545.0	...
6520006	  789.7	  468.3	 7544.0	...
6520007	  789.3	  467.9	 7542.0	...
6520008	  789.3	  468.1	 7548.0	...
6520009	  789.3	  468.3	 7554.0	...
6520010	  789.3	  468.4	 7555.0	...
6520011	  789.3	  468.3	 7550.0	...
6520012	  789.1	  468.3	 7545.0	...
6520013	  789.0	  468.4	 7543.0	...
6520014	  788.8	  468.6	 7542.0	...
6520015	  788.8	  469.2	 7545.0	...
6520016	  789.4	  469.4	 7550.0	...
6520017	  789.9	  468.6	 7562.0	...
6520018	  790.3	  467.5	 7569.0	...
6520019	  790.3	  467.1	 7576.0	...
6520020	  790.1	  467.9	 7577.0	...
6520021	  790.1	  469.0	 7571.0	...
6520022	  790.1	  469.3	 7564.0	...
6520023	  790.3	  468.3	 7557.0	...
6520024	  790.0	  467.0	 7557.0	...
6520025	  790.0	  466.2	 7557.0	...
6520026	  790.1	  466.9	 7558.0	...
6520027	  789.9	  467.6	 7558.0	...
6520028	  789.6	  468.2	 7557.0	...
6520029	  790.2	  468.5	 7556.0	...
6520030	  791.4	  468.7	 7556.0	...
6520031	  792.4	  468.5	 7556.0	...
6520032	  792.1	  468.4	 7557.0	...
6520033	  791.7	  468.0	 7559.0	...
6520034	  791.3	  467.6	 7557.0	...
6520035	  792.1	  467.1	 7556.0	...
6520036	  793.2	  467.1	 7553.0	...
6520037	  794.3	  467.1	 7552.0	...
6520038	  794.3	  467.3	 7550.0	...
6520039	  794.4	  468.1	 7550.0	...
6520040	  794.4	  468.9	 7551.0	...
6520041	  793.6	  469.7	 7553.0	...
6520042	  792.9	  469.6	 7556.0	...
6520043	  792.2	  469.3	 7559.0	...
6520044	  792.5	  469.1	 7561.0	...
6520045	  792.6	  468.5	 7562.0	...
6520046	  792.7	  467.5	 7563.0	...
6520047	  792.6	  466.3	 7562.0	...
6520048	  792.3	  465.7	 7562.0	...
6520049	  792.0	  466.0	 7562.0	...
6520050	  791.5	  466.6	 7557.0	...
6520051	  791.1	  467.5	 7553.0	...
6520052	  790.7	  467.9	 7549.0	...
6520053	  790.6	  468.2	 7551.0	...
6520054	  790.8	  469.0	 7552.0	...
6520055	  791.4	  469.7	 7552.0	...
6520056	  791.9	  470.3	 7551.0	...
6520057	  791.5	  470.1	 7549.0	...
6520058	  790.6	  470.0	 7549.0	...
6520059	  789.8	  470.3	 7550.0	...
6520060	  790.6	  470.4	 7552.0	...
6520061	  791.3	  470.0	 7553.0	...
6520062	  792.1	  469.4	 7556.0	...
6520063	  792.1	  468.9	 7557.0	...
6520064	  792.1	  468.7	 7559.0	...
6520065	  792.2	  468.5	 7559.0	...
6520066	  792.2	  468.4	 7563.0	...
6520067	  792.3	  468.4	 7566.0	...
6520068	  792.3	  467.8	 7563.0	...
6520069	  791.5	  467.4	 7556.0	...
6520070	  790.7	  467.6	 7549.0	...
6520071	  789.9	  467.9	 7547.0	...
6520072	  790.0	  468.2	 7548.0	...
6520073	  790.0	  468.4	 7550.0	...
6520074	  790.0	  468.8	 7554.0	...
6520075	  790.0	  469.2	 7554.0	...
6520076	  789.9	  469.0	 7552.0	...
6520077	  789.4	  468.9	 7555.0	...
6520078	  789.1	  469.4	 7561.0	...
6520079	  789.0	  469.9	 7567.0	...
6520080	  789.2	  470.9	 7562.0	...
6520081	  789.4	  471.4	 7558.0	...
6520082	  789.5	  471.4	 7553.0	...
6520083	  789.7	  470.9	 7553.0	...
6520084	  789.8	  469.4	 7553.0	...
6520085	  789.8	  468.5	 7555.0	...
6520086	  789.6	  467.7	 7556.0	...
6520087	  789.3	  468.8	 7557.0	...
6520088	  789.1	  469.9	 7557.0	...
6520089	  789.4	  470.8	 7557.0	...
6520090	  789.9	  470.7	 7548.0	...
6520091	  790.3	  469.7	 7539.0	...
6520092	  790.3	  468.7	 7532.0	...
6520093	  790.6	  468.1	 7534.0	...
6520094	  791.0	  468.5	 7536.0	...
6520095	  791.1	  469.4	 7536.0	...
6520096	  790.9	  469.9	 7535.0	...
6520097	  790.6	  470.4	 7535.0	...
6520098	  790.6	  470.4	 7537.0	...
6520099	  790.4	  469.9	 7539.0	...
6520100	  790.8	  469.4	 7540.0	...
6520101	  791.3	  468.9	 7542.0	...
6520102	  791.9	  468.4	 7544.0	...
6520103	  792.0	  468.0	 7544.0	...
6520104	  792.2	  467.7	 7543.0	...
6520105	  792.1	  468.0	 7543.0	...
6520106	  791.8	  468.3	 7543.0	...
6520107	  791.5	  468.9	 7544.0	...
6520108	  791.7	  469.4	 7546.0	...
6520109	  792.2	  470.0	 7547.0	...
6520110	  792.6	  470.0	 7547.0	...
6520111	  793.0	  469.6	 7547.0	...
6520112	  793.2	  469.1	 7545.0	...
6520113	  793.3	  468.8	 7542.0	...
6520114	  793.2	  469.0	 7542.0	...
6520115	  792.5	  469.3	 7545.0	...
6520116	  791.8	  469.3	 7545.0	...
6520117	  791.2	  469.4	 7542.0	...
6520118	  791.2	  469.3	 7539.0	...
6520119	  791.4	  469.4	 7539.0	...
6520120	  791.7	  469.5	 7546.0	...
6520121	  791.2	  469.7	 7554.0	...
6520122	  790.4	  469.9	 7556.0	...
6520123	  789.7	  470.0	 7551.0	...
6520124	  790.1	  469.9	 7546.0	...
6520125	  790.6	  470.3	 7546.0	...
6520126	  791.2	  470.7	 7544.0	...
6520127	  791.4	  471.1	 7540.0	...
6520128	  791.6	  471.1	 7537.0	...
6520129	  791.5	  470.4	 7538.0	...
6520130	  791.2	  469.6	 7546.0	...
6520131	  790.9	  469.0	 7555.0	...
6520132	  790.9	  469.2	 7553.0	...
6520133	  790.9	  469.5	 7546.0	...
6520134	  790.9	  469.8	 7546.0	...
6520135	  790.9	  470.0	 7553.0	...
6520136	  790.6	  470.4	 7556.0	...
6520137	  790.3	  470.8	 7552.0	...
6520138	  790.0	  471.5	 7546.0	...
6520139	  789.8	  471.9	 7543.0	...
6520140	  789.5	  471.3	 7543.0	...
6520141	  789.1	  470.3	 7544.0	...
6520142	  788.9	  469.1	 7545.0	...
6520143	  788.9	  469.1	 7544.0	...
6520144	  788.9	  469.0	 7542.0	...
6520145	  789.0	  469.4	 7541.0	...
6520146	  789.0	  469.7	 7539.0	...
6520147	  788.8	  468.8	 7539.0	...
6520148	  787.6	  467.9	 7539.0	...
6520149	  786.6	  468.2	 7540.0	...
6520150	  786.2	  469.6	 7545.0	...
6520151	  787.1	  470.8	 7551.0	...
6520152	  788.1	  470.6	 7554.0	...
6520153	  788.8	  470.4	 7553.0	...
6520154	  789.4	  470.0	 7555.0	...
6520155	  789.6	  469.7	 7558.0	...
6520156	  789.9	  469.6	 7561.0	...
6520157	  789.8	  468.7	 7560.0	...
6520158	  789.8	  467.9	 7558.0	...
6520159	  790.3	  467.4	 7556.0	...
6520160	  791.0	  467.8	 7556.0	...
6520161	  790.5	  467.8	 7556.0	...
6520162	  789.5	  467.8	 7557.0	...
6520163	  788.6	  467.9	 7557.0	...
6520164	  788.9	  468.2	 7557.0	...
6520165	  789.4	  469.3	 7557.0	...
6520166	  790.1	  470.3	 7557.0	...
6520167	  790.6	  470.9	 7557.0	...
6520168	  790.8	  470.3	 7557.0	...
6520169	  790.6	  469.6	 7558.0	...
6520170	  790.5	  469.2	 7560.0	...
6520171	  790.4	  468.5	 7558.0	...
6520172	  790.3	  468.1	 7554.0	...
6520173	  790.3	  468.0	 7551.0	...
6520174	  790.2	  468.6	 7550.0	...
6520175	  790.2	  469.0	 7549.0	...
6520176	  790.5	  468.1	 7548.0	...
6520177	  790.9	  467.0	 7548.0	...
6520178	  791.5	  467.3	 7550.0	...
6520179	  791.6	  468.7	 7553.0	...
6520180	  791.5	  470.5	 7556.0	...
6520181	  791.2	  471.0	 7557.0	...
6520182	  790.7	  471.6	 7558.0	...
6520183	  790.4	  471.8	 7559.0	...
6520184	  789.7	  471.1	 7561.0	...
6520185	  789.3	  470.2	 7562.0	...
6520186	  789.8	  469.2	 7563.0	...
6520187	  790.7	  469.2	 7561.0	...
6520188	  791.6	  468.5	 7558.0	...
6520189	  790.8	  468.0	 7557.0	...
MSG	6520190 0000 _ Number Off
6520190	  790.0	  467.5	 7557.0	...
6520191	  789.8	  467.6	 7558.0	...
6520192	  790.3	  467.2	 7559.0	...
6520193	  791.0	  466.8	 7560.0	...
6520194	  791.2	  466.3	 7561.0	...
6520195	  791.2	  466.2	 7560.0	...
6520196	  790.8	  466.6	 7562.0	...
6520197	  790.1	  467.4	 7564.0	...
6520198	  789.1	  468.3	 7568.0	...
6520199	  788.4	  468.8	 7570.0	...
6520200	  788.1	  469.4	 7561.0	...
6520201	  788.3	  469.8	 7549.0	...
6520202	  788.6	  470.0	 7542.0	...
6520203	  788.8	  469.8	 7546.0	...
6520204	  788.8	  469.6	 7554.0	...
6520205	  788.7	  469.5	 7558.0	...
6520206	  788.3	  469.5	 7561.0	...
6520207	  788.0	  469.1	 7559.0	...
6520208	  787.7	  468.9	 7555.0	...
6520209	  787.6	  468.7	 7552.0	...
6520210	  787.3	  468.9	 7550.0	...
6520211	  786.3	  469.1	 7549.0	...
6520212	  785.5	  469.1	 7549.0	...
6520213	  784.9	  468.9	 7552.0	...
6520214	  785.0	  468.4	 7555.0	...
6520215	  785.5	  468.2	 7557.0	...
6520216	  786.1	  468.2	 7554.0	...
6520217	  786.7	  468.3	 7551.0	...
6520218	  787.2	  468.0	 7552.0	...
6520219	  787.3	  467.9	 7556.0	...
6520220	  787.4	  467.8	 7559.0	...
6520221	  787.4	  468.2	 7559.0	...
6520222	  787.6	  468.6	 7560.0	...
6520223	  787.7	  468.9	 7564.0	...
6520224	  787.8	  468.7	 7568.0	...
6520225	  787.6	  468.5	 7568.0	...
6520226	  787.3	  468.3	 7566.0	...
6520227	  787.0	  468.1	 7564.0	...
6520228	  786.8	  468.1	 7564.0	...
6520229	  786.7	  468.6	 7562.0	...
6520230	  787.2	  468.5	 7562.0	...
6520231	  787.7	  468.1	 7561.0	...
6520232	  788.2	  467.2	 7562.0	...
6520233	  788.1	  467.1	 7559.0	...
6520234	  788.1	  467.3	 7555.0	...
6520235	  788.4	  467.3	 7551.0	...
6520236	  788.7	  467.1	 7551.0	...
6520237	  788.9	  466.8	 7554.0	...
6520238	  788.7	  466.8	 7557.0	...
6520239	  788.6	  466.8	 7552.0	...
6520240	  788.4	  467.1	 7545.0	...
6520241	  788.4	  467.3	 7538.0	...
6520242	  788.3	  467.7	 7538.0	...
6520243	  788.1	  467.9	 7537.0	...
6520244	  788.0	  467.8	 7536.0	...
6520245	  788.3	  467.5	 7541.0	...
6520246	  789.2	  466.9	 7545.0	...
6520247	  790.2	  466.4	 7550.0	...
6520248	  790.5	  465.9	 7549.0	...
6520249	  790.2	  465.7	 7548.0	...
6520250	  789.8	  465.8	 7547.0	...
6520251	  789.6	  465.8	 7547.0	...
6520252	  789.7	  466.9	 7548.0	...
6520253	  790.0	  468.0	 7549.0	...
6520254	  790.3	  469.2	 7549.0	...
6520255	  790.4	  469.3	 7548.0	...
6520256	  790.2	  468.4	 7547.0	...
6520257	  789.9	  467.5	 7545.0	...
6520258	  789.8	  466.6	 7543.0	...
6520259	  789.4	  467.5	 7542.0	...
6520260	  789.2	  468.5	 7543.0	...
6520261	  788.5	  469.5	 7545.0	...
6520262	  788.2	  469.6	 7549.0	...
6520263	  788.3	  469.4	 7553.0	...
6520264	  788.7	  468.3	 7555.0	...
6520265	  789.1	  467.4	 7554.0	...
6520266	  789.0	  467.0	 7549.0	...
6520267	  788.8	  467.4	 7545.0	...
6520268	  788.8	  467.7	 7547.0	...
6520269	  788.8	  467.7	 7553.0	...
6520270	  789.9	  467.4	 7557.0	...
6520271	  790.9	  467.1	 7552.0	...
6520272	  791.7	  466.2	 7547.0	...
6520273	  791.5	  465.6	 7540.0	...
6520274	  790.2	  465.4	 7536.0	...
6520275	  789.0	  466.2	 7532.0	...
6520276	  787.9	  467.0	 7535.0	...
6520277	  787.9	  467.4	 7538.0	...
6520278	  787.8	  467.6	 7541.0	...
6520279	  787.8	  467.9	 7541.0	...
6520280	  788.0	  468.1	 7541.0	...
6520281	  788.4	  467.3	 7541.0	...
6520282	  788.8	  466.3	 7541.0	...
6520283	  789.2	  465.6	 7540.0	...
6520284	  789.4	  465.9	 7539.0	...
6520285	  788.9	  466.4	 7535.0	...
6520286	  788.2	  466.5	 7530.0	...
6520287	  787.7	  466.5	 7524.0	...
6520288	  787.9	  466.2	 7524.0	...
6520289	  788.8	  465.9	 7528.0	...
6520290	  789.4	  465.7	 7533.0	...
6520291	  789.9	  465.6	 7537.0	...
6520292	  789.9	  466.2	 7539.0	...
6520293	  789.9	  466.9	 7541.0	...
6520294	  789.7	  467.6	 7542.0	...
6520295	  789.4	  467.7	 7544.0	...
6520296	  789.4	  467.8	 7544.0	...
6520297	  790.2	  467.8	 7544.0	...
6520298	  791.0	  467.7	 7546.0	...
6520299	  790.9	  467.6	 7548.0	...
6520300	  790.5	  467.4	 7549.0	...
6520301	  790.1	  467.2	 7548.0	...
6520302	  789.7	  467.0	 7548.0	...
6520303	  789.2	  467.6	 7548.0	...
6520304	  788.8	  468.4	 7549.0	...
6520305	  788.8	  468.2	 7548.0	...
6520306	  788.8	  467.4	 7547.0	...
6520307	  788.7	  466.9	 7549.0	...
6520308	  788.6	  467.3	 7550.0	...
6520309	  788.5	  468.0	 7552.0	...
6520310	  788.4	  468.3	 7557.0	...
6520311	  788.5	  468.6	 7561.0	...
6520312	  788.4	  468.6	 7564.0	...
6520313	  788.2	  468.5	 7562.0	...
6520314	  787.9	  467.9	 7560.0	...
6520315	  787.6	  467.2	 7560.0	...
6520316	  787.7	  466.7	 7560.0	...
6520317	  788.7	  466.8	 7561.0	...
6520318	  789.7	  466.5	 7564.0	...
6520319	  790.4	  466.1	 7569.0	...
6520320	  790.2	  466.5	 7573.0	...
6520321	  790.1	  467.5	 7567.0	...
6520322	  790.2	  468.5	 7559.0	...
6520323	  790.2	  468.5	 7553.0	...
6520324	  790.4	  468.4	 7558.0	...
6520325	  790.3	  468.2	 7563.0	...
6520326	  789.9	  467.6	 7568.0	...
6520327	  789.5	  467.2	 7569.0	...
6520328	  789.3	  466.8	 7570.0	...
6520329	  788.6	  467.2	 7572.0	...
6520330	  787.9	  467.2	 7577.0	...
6520331	  788.0	  467.6	 7582.0	...
6520332	  788.8	  467.8	 7584.0	...
6520333	  789.5	  468.1	 7584.0	...
6520334	  789.6	  467.8	 7584.0	...
6520335	  790.0	  467.4	 7583.0	...
6520336	  790.5	  467.4	 7583.0	...
6520337	  790.6	  467.7	 7583.0	...
6520338	  789.9	  468.3	 7584.0	...
6520339	  789.3	  468.5	 7583.0	...
6520340	  789.1	  468.4	 7582.0	...
6520341	  789.3	  468.0	 7577.0	...
6520342	  789.1	  467.5	 7572.0	...
6520343	  788.8	  466.9	 7569.0	...
6520344	  788.5	  466.4	 7573.0	...
6520345	  788.3	  465.7	 7578.0	...
6520346	  788.1	  465.4	 7581.0	...
6520347	  787.8	  465.2	 7581.0	...
6520348	  787.3	  465.3	 7583.0	...
6520349	  787.2	  465.4	 7588.0	...
6520350	  787.1	  465.6	 7592.0	...
6520351	  787.2	  465.7	 7590.0	...
6520352	  787.3	  465.7	 7586.0	...
6520353	  787.3	  465.7	 7586.0	...
6520354	  787.2	  465.7	 7589.0	...
6520355	  787.6	  465.9	 7593.0	...
6520356	  787.9	  466.0	 7592.0	...
6520357	  788.5	  466.0	 7592.0	...
6520358	  788.7	  465.8	 7593.0	...
6520359	  788.8	  465.9	 7595.0	...
6520360	  788.0	  466.3	 7594.0	...
6520361	  787.2	  466.7	 7590.0	...
6520362	  786.6	  466.5	 7586.0	...
6520363	  787.2	  465.9	 7583.0	...
6520364	  787.9	  465.4	 7583.0	...
6520365	  788.4	  465.4	 7585.0	...
6520366	  788.5	  465.7	 7586.0	...
6520367	  788.6	  466.1	 7587.0	...
6520368	  788.1	  466.5	 7587.0	...
6520369	  787.5	  466.8	 7583.0	...
6520370	  787.0	  466.8	 7578.0	...
6520371	  787.4	  466.6	 7576.0	...
6520372	  787.6	  466.5	 7579.0	...
6520373	  787.5	  466.6	 7578.0	...
EFIX R   6518256	6520373	2118	  800.2	  474.3	   7451
SSACC R  6520374
6520374	  786.9	  466.9	 7575.0	...
6520375	  786.2	  466.6	 7570.0	...
6520376	  785.6	  466.1	 7569.0	...
6520377	  785.0	  465.6	 7569.0	...
6520378	  785.1	  465.0	 7571.0	...
6520379	  786.8	  464.2	 7572.0	...
6520380	  788.4	  463.2	 7571.0	...
6520381	  789.6	  462.4	 7573.0	...
6520382	  793.6	  446.1	 7603.0	...
6520383	  797.6	  430.2	 7632.0	...
6520384	  800.6	  414.8	 7659.0	...
6520385	  799.6	  414.9	 7661.0	...
6520386	  798.5	  414.5	 7665.0	...
6520387	  798.1	  414.0	 7668.0	...
6520388	  797.6	  413.6	 7670.0	...
6520389	  798.7	  413.2	 7679.0	...
6520390	  800.2	  412.8	 7689.0	...
6520391	  801.7	  412.5	 7701.0	...
6520392	  801.2	  414.2	 7703.0	...
6520393	  800.6	  415.7	 7706.0	...
6520394	  799.8	  417.0	 7709.0	...
6520395	  799.1	  416.9	 7713.0	...
6520396	  798.1	  416.9	 7714.0	...
6520397	  796.8	  416.0	 7714.0	...
6520398	  796.0	  414.9	 7714.0	...
6520399	  795.7	  413.7	 7715.0	...
6520400	  794.9	  413.7	 7716.0	...
6520401	  793.2	  414.1	 7717.0	...
6520402	  790.8	  414.6	 7714.0	...
6520403	  789.2	  414.2	 7711.0	...
6520404	  788.4	  413.6	 7708.0	...
6520405	  788.1	  413.0	 7708.0	...
6520406	  788.1	  414.3	 7705.0	...
6520407	  788.7	  415.6	 7700.0	...
6520408	  789.9	  421.1	 7685.0	...
6520409	  791.2	  427.6	 7674.0	...
6520410	  792.5	  435.7	 7646.0	...
6520411	  794.0	  443.2	 7622.0	...
6520412	  795.6	  452.2	 7590.0	...
6520413	  796.9	  460.7	 7559.0	...
6520414	  795.5	  470.9	 7523.0	...
6520415	  794.1	  480.5	 7487.0	...
6520416	  793.5	  490.5	 7461.0	...
6520417	  795.5	  499.9	 7438.0	...
6520418	  797.5	  510.6	 7405.0	...
6520419	  798.6	  522.5	 7364.0	...
6520420	  799.7	  534.5	 7321.0	...
6520421	  800.9	  547.4	 7276.0	...
6520422	  801.5	  564.3	 7220.0	...
6520423	  802.1	  580.6	 7166.0	...
6520424	  802.5	  596.3	 7113.0	...
6520425	  805.2	  614.5	 7060.0	...
6520426	  808.3	  634.9	 6991.0	...
6520427	  811.6	  657.0	 6921.0	...
6520428	  814.0	  677.0	 6848.0	...
6520429	  816.6	  699.3	 6773.0	...
6520430	  821.9	  723.8	 6690.0	...
6520431	  826.7	  749.2	 6613.0	...
6520432	  830.6	  776.1	 6533.0	...
6520433	  832.1	  805.5	 6444.0	...
6520434	  833.9	  840.7	 6331.0	...
6520435	  836.9	  875.8	 6218.0	...
6520436	  839.9	  912.7	 6099.0	...
6520437	  843.4	  950.1	 5979.0	...
6520438	  847.0	  988.8	 5854.0	...
6520439	  851.8	 1031.0	 5723.0	...
6520440	  856.4	 1074.1	 5596.0	...
6520441	  860.6	 1120.7	 5461.0	...
6520442	  864.1	 1168.3	 5318.0	...
6520443	  868.6	 1217.2	 5174.0	...
6520444	  872.2	 1269.7	 5015.0	...
6520445	  875.7	 1320.5	 4868.0	...
6520446	  878.0	 1372.5	 4708.0	...
6520447	  883.7	 1423.8	 4558.0	...
6520448	  891.7	 1480.1	 4395.0	...
6520449	  899.6	 1537.5	 4236.0	...
6520450	  907.6	 1594.8	 4065.0	...
6520451	  912.9	 1651.5	 3904.0	...
6520452	  920.2	 1709.6	 3734.0	...
6520453	  923.4	 1770.2	 3571.0	...
6520454	  931.1	 1830.6	 3396.0	...
6520455	  938.0	 1895.1	 3224.0	...
6520456	  947.9	 1965.7	 3052.0	...
6520457	  954.6	 2041.5	 2894.0	...
6520458	  963.7	 2106.8	 2736.0	...
6520459	  970.1	 2146.0	 2632.0	...
6520460	  974.4	 2160.0	 2577.0	...
6520461	  974.4	 2160.0	 2577.0	...
SBLINK R 6520462
6520462	   .	   .	    0.0	...
6520463	   .	   .	    0.0	...
6520464	   .	   .	    0.0	...
6520465	   .	   .	    0.0	...
6520466	   .	   .	    0.0	...
6520467	   .	   .	    0.0	...
6520468	   .	   .	    0.0	...
6520469	   .	   .	    0.0	...
6520470	   .	   .	    0.0	...
6520471	   .	   .	    0.0	...
6520472	   .	   .	    0.0	...
6520473	   .	   .	    0.0	...
6520474	   .	   .	    0.0	...
6520475	   .	   .	    0.0	...
6520476	   .	   .	    0.0	...
6520477	   .	   .	    0.0	...
6520478	   .	   .	    0.0	...
6520479	   .	   .	    0.0	...
6520480	   .	   .	    0.0	...
6520481	   .	   .	    0.0	...
6520482	   .	   .	    0.0	...
6520483	   .	   .	    0.0	...
6520484	   .	   .	    0.0	...
6520485	   .	   .	    0.0	...
6520486	   .	   .	    0.0	...
6520487	   .	   .	    0.0	...
6520488	   .	   .	    0.0	...
6520489	   .	   .	    0.0	...
6520490	   .	   .	    0.0	...
6520491	   .	   .	    0.0	...
6520492	   .	   .	    0.0	...
6520493	   .	   .	    0.0	...
6520494	   .	   .	    0.0	...
6520495	   .	   .	    0.0	...
6520496	   .	   .	    0.0	...
6520497	   .	   .	    0.0	...
6520498	   .	   .	    0.0	...
6520499	   .	   .	    0.0	...
6520500	   .	   .	    0.0	...
6520501	   .	   .	    0.0	...
6520502	   .	   .	    0.0	...
6520503	   .	   .	    0.0	...
6520504	   .	   .	    0.0	...
6520505	   .	   .	    0.0	...
6520506	   .	   .	    0.0	...
6520507	   .	   .	    0.0	...
6520508	   .	   .	    0.0	...
6520509	   .	   .	    0.0	...
6520510	   .	   .	    0.0	...
6520511	   .	   .	    0.0	...
6520512	   .	   .	    0.0	...
6520513	   .	   .	    0.0	...
6520514	   .	   .	    0.0	...
6520515	   .	   .	    0.0	...
6520516	   .	   .	    0.0	...
6520517	   .	   .	    0.0	...
6520518	   .	   .	    0.0	...
6520519	   .	   .	    0.0	...
6520520	   .	   .	    0.0	...
6520521	   .	   .	    0.0	...
6520522	   .	   .	    0.0	...
6520523	   .	   .	    0.0	...
6520524	   .	   .	    0.0	...
6520525	   .	   .	    0.0	...
6520526	   .	   .	    0.0	...
6520527	   .	   .	    0.0	...
6520528	   .	   .	    0.0	...
6520529	   .	   .	    0.0	...
6520530	   .	   .	    0.0	...
6520531	   .	   .	    0.0	...
6520532	   .	   .	    0.0	...
6520533	   .	   .	    0.0	...
6520534	   .	   .	    0.0	...
6520535	   .	   .	    0.0	...
6520536	   .	   .	    0.0	...
6520537	   .	   .	    0.0	...
6520538	   .	   .	    0.0	...
6520539	   .	   .	    0.0	...
6520540	   .	   .	    0.0	...
6520541	   .	   .	    0.0	...
6520542	   .	   .	    0.0	...
6520543	   .	   .	    0.0	...
6520544	   .	   .	    0.0	...
6520545	   .	   .	    0.0	...
6520546	   .	   .	    0.0	...
6520547	   .	   .	    0.0	...
6520548	   .	   .	    0.0	...
6520549	   .	   .	    0.0	...
6520550	   .	   .	    0.0	...
6520551	   .	   .	    0.0	...
6520552	   .	   .	    0.0	...
6520553	   .	   .	    0.0	...
6520554	   .	   .	    0.0	...
6520555	   .	   .	    0.0	...
6520556	   .	   .	    0.0	...
6520557	   .	   .	    0.0	...
6520558	   .	   .	    0.0	...
6520559	   .	   .	    0.0	...
6520560	   .	   .	    0.0	...
6520561	   .	   .	    0.0	...
6520562	   .	   .	    0.0	...
6520563	   .	   .	    0.0	...
6520564	   .	   .	    0.0	...
6520565	   .	   .	    0.0	...
6520566	   .	   .	    0.0	...
6520567	   .	   .	    0.0	...
6520568	   .	   .	    0.0	...
6520569	   .	   .	    0.0	...
6520570	   .	   .	    0.0	...
6520571	   .	   .	    0.0	...
6520572	   .	   .	    0.0	...
6520573	   .	   .	    0.0	...
6520574	   .	   .	    0.0	...
6520575	   .	   .	    0.0	...
EBLINK R 6520462	6520575	114
6520576	  942.4	 2263.9	 2533.0	...
6520577	  942.4	 2263.9	 2533.0	...
6520578	  942.1	 2256.4	 2558.0	...
6520579	  942.3	 2239.6	 2607.0	...
6520580	  943.0	 2206.0	 2679.0	...
6520581	  943.6	 2164.4	 2746.0	...
6520582	  942.6	 2121.2	 2804.0	...
6520583	  941.3	 2082.0	 2858.0	...
6520584	  940.2	 2047.6	 2923.0	...
6520585	  940.6	 2012.4	 3000.0	...
6520586	  941.7	 1979.6	 3073.0	...
6520587	  944.0	 1945.8	 3145.0	...
6520588	  979.4	 1902.5	 3247.0	...
6520589	 1013.9	 1858.0	 3349.0	...
6520590	 1045.5	 1822.8	 3421.0	...
6520591	 1042.1	 1792.6	 3493.0	...
6520592	 1038.2	 1763.1	 3566.0	...
6520593	 1035.8	 1728.1	 3666.0	...
6520594	 1033.5	 1699.9	 3729.0	...
6520595	 1028.1	 1674.4	 3797.0	...
6520596	 1020.3	 1648.7	 3857.0	...
6520597	 1014.3	 1623.9	 3922.0	...
6520598	 1007.2	 1599.1	 3983.0	...
6520599	 1002.3	 1574.1	 4039.0	...
6520600	  995.7	 1550.4	 4097.0	...
6520601	  993.3	 1527.7	 4150.0	...
6520602	  991.1	 1505.0	 4215.0	...
6520603	  986.2	 1481.3	 4278.0	...
6520604	  978.6	 1460.1	 4339.0	...
6520605	  967.0	 1440.5	 4388.0	...
6520606	  960.0	 1420.9	 4440.0	...
6520607	  955.8	 1400.6	 4497.0	...
6520608	  953.2	 1381.3	 4561.0	...
6520609	  950.1	 1361.5	 4615.0	...
6520610	  946.9	 1341.7	 4673.0	...
6520611	  943.3	 1321.9	 4720.0	...
6520612	  939.2	 1306.7	 4774.0	...
6520613	  932.6	 1290.7	 4813.0	...
6520614	  928.8	 1275.2	 4867.0	...
6520615	  925.0	 1258.9	 4915.0	...
6520616	  920.1	 1244.0	 4966.0	...
6520617	  915.3	 1230.1	 5006.0	...
6520618	  911.1	 1219.1	 5048.0	...
6520619	  910.3	 1204.8	 5093.0	...
6520620	  908.5	 1188.7	 5142.0	...
6520621	  905.8	 1171.5	 5179.0	...
6520622	  902.3	 1155.9	 5214.0	...
6520623	  899.5	 1143.3	 5250.0	...
6520624	  897.5	 1127.5	 5296.0	...
6520625	  896.3	 1114.5	 5347.0	...
6520626	  893.6	 1100.5	 5388.0	...
6520627	  889.6	 1088.6	 5431.0	...
6520628	  885.5	 1077.0	 5465.0	...
6520629	  882.2	 1062.4	 5516.0	...
6520630	  878.6	 1049.9	 5557.0	...
6520631	  875.4	 1034.4	 5604.0	...
6520632	  871.9	 1021.9	 5639.0	...
6520633	  869.8	 1006.8	 5680.0	...
6520634	  868.4	  995.8	 5715.0	...
6520635	  867.9	  981.9	 5759.0	...
6520636	  866.7	  968.4	 5799.0	...
6520637	  865.8	  954.9	 5840.0	...
6520638	  864.9	  942.0	 5881.0	...
6520639	  863.8	  929.4	 5923.0	...
6520640	  861.9	  914.7	 5983.0	...
6520641	  859.9	  902.6	 6024.0	...
6520642	  858.8	  890.1	 6067.0	...
6520643	  858.1	  879.9	 6104.0	...
6520644	  857.5	  868.4	 6146.0	...
6520645	  856.8	  856.8	 6187.0	...
6520646	  855.3	  844.3	 6209.0	...
6520647	  852.3	  834.1	 6233.0	...
6520648	  849.7	  824.4	 6264.0	...
6520649	  847.7	  813.3	 6293.0	...
6520650	  847.7	  801.9	 6339.0	...
6520651	  847.8	  792.4	 6372.0	...
6520652	  847.3	  784.9	 6409.0	...
6520653	  846.2	  776.5	 6429.0	...
6520654	  844.9	  766.6	 6459.0	...
6520655	  843.9	  757.6	 6488.0	...
6520656	  842.7	  749.1	 6519.0	...
6520657	  841.5	  740.3	 6543.0	...
6520658	  840.4	  731.5	 6574.0	...
6520659	  839.6	  722.5	 6599.0	...
6520660	  838.6	  715.4	 6621.0	...
6520661	  837.8	  706.5	 6639.0	...
6520662	  837.3	  698.6	 6671.0	...
6520663	  837.2	  690.1	 6707.0	...
6520664	  836.9	  683.7	 6744.0	...
6520665	  836.2	  676.0	 6762.0	...
6520666	  835.7	  670.9	 6769.0	...
6520667	  834.6	  662.5	 6789.0	...
6520668	  833.7	  657.7	 6811.0	...
6520669	  832.0	  651.1	 6838.0	...
6520670	  830.1	  646.2	 6853.0	...
6520671	  827.1	  639.9	 6875.0	...
6520672	  824.7	  634.3	 6893.0	...
6520673	  824.2	  628.3	 6906.0	...
6520674	  824.8	  620.1	 6921.0	...
6520675	  825.4	  612.2	 6936.0	...
6520676	  825.0	  607.9	 6950.0	...
6520677	  824.5	  604.7	 6970.0	...
6520678	  824.2	  598.7	 6990.0	...
6520679	  825.3	  589.4	 7023.0	...
6520680	  826.6	  582.6	 7043.0	...
6520681	  827.1	  578.6	 7060.0	...
6520682	  824.9	  578.2	 7064.0	...
6520683	  822.4	  574.9	 7075.0	...
6520684	  820.3	  569.2	 7089.0	...
6520685	  819.8	  561.9	 7113.0	...
6520686	  819.6	  556.5	 7130.0	...
6520687	  819.6	  552.1	 7149.0	...
ESACC R  6520374	6520687	314	  786.9	  466.9	  819.6	  552.1	   1.93	   1034
SFIX R   6520688
6520688	  818.3	  549.2	 7157.0	...
6520689	  816.7	  545.6	 7163.0	...
6520690	  814.9	  543.9	 7172.0	...
6520691	  814.1	  541.5	 7181.0	...
6520692	  813.2	  537.5	 7195.0	...
6520693	  812.3	  532.9	 7204.0	...
6520694	  810.9	  528.8	 7214.0	...
6520695	  809.8	  526.6	 7220.0	...
6520696	  810.0	  524.7	 7223.0	...
6520697	  811.0	  522.2	 7233.0	...
6520698	  812.1	  520.7	 7243.0	...
6520699	  811.9	  519.7	 7252.0	...
6520700	  811.4	  517.4	 7257.0	...
6520701	  810.9	  514.9	 7261.0	...
6520702	  810.4	  512.8	 7266.0	...
6520703	  810.0	  512.9	 7267.0	...
6520704	  809.8	  514.7	 7268.0	...
6520705	  810.0	  516.6	 7266.0	...
6520706	  810.6	  517.0	 7270.0	...
6520707	  811.0	  516.0	 7275.0	...
6520708	  811.5	  515.9	 7280.0	...
6520709	  811.6	  517.2	 7281.0	...
6520710	  811.7	  518.5	 7270.0	...
6520711	  811.7	  519.2	 7259.0	...
6520712	  811.7	  519.6	 7248.0	...
6520713	  812.4	  522.0	 7247.0	...
6520714	  813.1	  524.2	 7237.0	...
6520715	  814.0	  528.5	 7225.0	...
EFIX R   6520688	6520715	28	  812.0	  524.3	   7237
SSACC R  6520716
6520716	  814.8	  531.1	 7212.0	...
6520717	  816.1	  536.6	 7206.0	...
6520718	  817.3	  540.4	 7192.0	...
6520719	  818.4	  544.7	 7175.0	...
6520720	  819.8	  548.6	 7160.0	...
6520721	  821.2	  553.2	 7147.0	...
6520722	  822.0	  557.7	 7133.0	...
6520723	  822.3	  563.6	 7110.0	...
6520724	  822.8	  570.8	 7082.0	...
6520725	  823.5	  578.2	 7056.0	...
6520726	  824.2	  585.7	 7029.0	...
6520727	  824.9	  592.7	 7005.0	...
6520728	  826.0	  601.9	 6967.0	...
6520729	  827.6	  613.3	 6923.0	...
6520730	  829.1	  624.5	 6882.0	...
6520731	  831.5	  641.1	 6840.0	...
6520732	  833.9	  652.2	 6804.0	...
6520733	  838.8	  665.9	 6758.0	...
6520734	  842.9	  678.3	 6717.0	...
6520735	  846.3	  697.3	 6663.0	...
6520736	  847.0	  718.6	 6597.0	...
6520737	  848.0	  740.0	 6525.0	...
6520738	  849.5	  763.0	 6439.0	...
6520739	  850.8	  787.0	 6364.0	...
6520740	  851.9	  813.0	 6270.0	...
6520741	  853.6	  839.5	 6191.0	...
6520742	  855.9	  868.5	 6093.0	...
6520743	  858.2	  901.3	 6006.0	...
6520744	  862.5	  935.4	 5897.0	...
6520745	  866.6	  972.2	 5789.0	...
6520746	  870.5	 1008.0	 5670.0	...
6520747	  874.0	 1048.1	 5548.0	...
6520748	  878.0	 1090.9	 5421.0	...
6520749	  883.4	 1138.0	 5283.0	...
6520750	  886.5	 1186.4	 5141.0	...
6520751	  891.8	 1237.0	 4987.0	...
6520752	  895.6	 1289.9	 4835.0	...
6520753	  903.0	 1345.7	 4684.0	...
6520754	  908.6	 1404.2	 4528.0	...
6520755	  914.9	 1465.5	 4364.0	...
6520756	  920.9	 1531.4	 4186.0	...
6520757	  925.8	 1598.1	 4008.0	...
6520758	  934.3	 1666.9	 3820.0	...
6520759	  941.1	 1737.1	 3641.0	...
6520760	  949.1	 1811.5	 3450.0	...
6520761	  952.9	 1892.0	 3262.0	...
6520762	  960.2	 1976.3	 3067.0	...
6520763	  966.0	 2035.4	 2944.0	...
6520764	  971.1	 2064.7	 2883.0	...
6520765	  971.1	 2064.7	 2883.0	...
SBLINK R 6520766
6520766	   .	   .	    0.0	...
6520767	   .	   .	    0.0	...
6520768	   .	   .	    0.0	...
6520769	   .	   .	    0.0	...
6520770	   .	   .	    0.0	...
6520771	   .	   .	    0.0	...
6520772	   .	   .	    0.0	...
6520773	   .	   .	    0.0	...
6520774	   .	   .	    0.0	...
6520775	   .	   .	    0.0	...
6520776	   .	   .	    0.0	...
6520777	   .	   .	    0.0	...
6520778	   .	   .	    0.0	...
6520779	   .	   .	    0.0	...
6520780	   .	   .	    0.0	...
6520781	   .	   .	    0.0	...
6520782	   .	   .	    0.0	...
6520783	   .	   .	    0.0	...
6520784	   .	   .	    0.0	...
6520785	   .	   .	    0.0	...
6520786	   .	   .	    0.0	...
6520787	   .	   .	    0.0	...
6520788	   .	   .	    0.0	...
6520789	   .	   .	    0.0	...
6520790	   .	   .	    0.0	...
6520791	   .	   .	    0.0	...
6520792	   .	   .	    0.0	...
6520793	   .	   .	    0.0	...
6520794	   .	   .	    0.0	...
6520795	   .	   .	    0.0	...
6520796	   .	   .	    0.0	...
6520797	   .	   .	    0.0	...
6520798	   .	   .	    0.0	...
6520799	   .	   .	    0.0	...
6520800	   .	   .	    0.0	...
6520801	   .	   .	    0.0	...
6520802	   .	   .	    0.0	...
6520803	   .	   .	    0.0	...
6520804	   .	   .	    0.0	...
6520805	   .	   .	    0.0	...
6520806	   .	   .	    0.0	...
6520807	   .	   .	    0.0	...
6520808	   .	   .	    0.0	...
6520809	   .	   .	    0.0	...
6520810	   .	   .	    0.0	...
6520811	   .	   .	    0.0	...
6520812	   .	   .	    0.0	...
6520813	   .	   .	    0.0	...
6520814	   .	   .	    0.0	...
6520815	   .	   .	    0.0	...
6520816	   .	   .	    0.0	...
6520817	   .	   .	    0.0	...
6520818	   .	   .	    0.0	...
6520819	   .	   .	    0.0	...
6520820	   .	   .	    0.0	...
6520821	   .	   .	    0.0	...
6520822	   .	   .	    0.0	...
6520823	   .	   .	    0.0	...
6520824	   .	   .	    0.0	...
6520825	   .	   .	    0.0	...
6520826	   .	   .	    0.0	...
6520827	   .	   .	    0.0	...
6520828	   .	   .	    0.0	...
6520829	   .	   .	    0.0	...
6520830	   .	   .	    0.0	...
6520831	   .	   .	    0.0	...
6520832	   .	   .	    0.0	...
6520833	   .	   .	    0.0	...
6520834	   .	   .	    0.0	...
6520835	   .	   .	    0.0	...
6520836	   .	   .	    0.0	...
6520837	   .	   .	    0.0	...
6520838	   .	   .	    0.0	...
6520839	   .	   .	    0.0	...
6520840	   .	   .	    0.0	...
6520841	   .	   .	    0.0	...
6520842	   .	   .	    0.0	...
6520843	   .	   .	    0.0	...
6520844	   .	   .	    0.0	...
6520845	   .	   .	    0.0	...
6520846	   .	   .	    0.0	...
6520847	   .	   .	    0.0	...
6520848	   .	   .	    0.0	...
6520849	   .	   .	    0.0	...
6520850	   .	   .	    0.0	...
6520851	   .	   .	    0.0	...
6520852	   .	   .	    0.0	...
6520853	   .	   .	    0.0	...
6520854	   .	   .	    0.0	...
6520855	   .	   .	    0.0	...
6520856	   .	   .	    0.0	...
6520857	   .	   .	    0.0	...
6520858	   .	   .	    0.0	...
6520859	   .	   .	    0.0	...
6520860	   .	   .	    0.0	...
6520861	   .	   .	    0.0	...
6520862	   .	   .	    0.0	...
6520863	   .	   .	    0.0	...
6520864	   .	   .	    0.0	...
6520865	   .	   .	    0.0	...
6520866	   .	   .	    0.0	...
6520867	   .	   .	    0.0	...
6520868	   .	   .	    0.0	...
6520869	   .	   .	    0.0	...
6520870	   .	   .	    0.0	...
6520871	   .	   .	    0.0	...
6520872	   .	   .	    0.0	...
6520873	   .	   .	    0.0	...
6520874	   .	   .	    0.0	...
6520875	   .	   .	    0.0	...
6520876	   .	   .	    0.0	...
6520877	   .	   .	    0.0	...
6520878	   .	   .	    0.0	...
6520879	   .	   .	    0.0	...
6520880	   .	   .	    0.0	...
6520881	   .	   .	    0.0	...
6520882	   .	   .	    0.0	...
6520883	   .	   .	    0.0	...
6520884	   .	   .	    0.0	...
6520885	   .	   .	    0.0	...
6520886	   .	   .	    0.0	...
6520887	   .	   .	    0.0	...
6520888	   .	   .	    0.0	...
6520889	   .	   .	    0.0	...
6520890	   .	   .	    0.0	...
6520891	   .	   .	    0.0	...
6520892	   .	   .	    0.0	...
6520893	   .	   .	    0.0	...
6520894	   .	   .	    0.0	...
6520895	   .	   .	    0.0	...
6520896	   .	   .	    0.0	...
6520897	   .	   .	    0.0	...
6520898	   .	   .	    0.0	...
6520899	   .	   .	    0.0	...
6520900	   .	   .	    0.0	...
6520901	   .	   .	    0.0	...
EBLINK R 6520766	6520901	136
6520902	  958.3	 2299.0	 2596.0	...
6520903	  958.3	 2299.0	 2596.0	...
6520904	  959.4	 2290.8	 2613.0	...
6520905	  960.9	 2270.7	 2652.0	...
6520906	  962.9	 2243.1	 2710.0	...
6520907	  964.3	 2209.6	 2772.0	...
6520908	  963.8	 2176.7	 2829.0	...
6520909	  962.7	 2151.6	 2867.0	...
6520910	  961.2	 2140.3	 2883.0	...
6520911	  961.2	 2140.3	 2883.0	...
6520912	  954.0	 1978.4	 3194.0	...
6520913	  954.0	 1978.4	 3194.0	...
6520914	  954.0	 1978.4	 3194.0	...
6520915	  989.9	 1946.3	 3275.0	...
6520916	 1024.0	 1903.2	 3368.0	...
6520917	 1055.0	 1851.2	 3486.0	...
6520918	 1050.3	 1823.2	 3546.0	...
6520919	 1047.7	 1796.3	 3614.0	...
6520920	 1043.4	 1773.7	 3665.0	...
6520921	 1038.9	 1750.4	 3715.0	...
6520922	 1033.2	 1727.1	 3762.0	...
6520923	 1029.4	 1703.7	 3821.0	...
6520924	 1024.6	 1680.1	 3879.0	...
6520925	 1017.9	 1659.9	 3937.0	...
6520926	 1014.3	 1637.6	 3998.0	...
6520927	 1011.6	 1615.0	 4055.0	...
6520928	 1008.0	 1594.8	 4107.0	...
6520929	 1003.7	 1574.6	 4159.0	...
6520930	  999.2	 1557.3	 4209.0	...
6520931	  996.4	 1537.3	 4261.0	...
6520932	  994.2	 1517.7	 4317.0	...
6520933	  988.6	 1499.4	 4373.0	...
6520934	  982.3	 1483.5	 4421.0	...
6520935	  976.0	 1466.8	 4462.0	...
6520936	  973.1	 1449.1	 4510.0	...
6520937	  968.0	 1430.9	 4562.0	...
6520938	  962.8	 1414.6	 4612.0	...
6520939	  956.8	 1397.2	 4651.0	...
6520940	  956.2	 1381.4	 4692.0	...
6520941	  955.5	 1363.9	 4741.0	...
6520942	  951.7	 1349.0	 4789.0	...
6520943	  947.6	 1332.0	 4836.0	...
6520944	  943.2	 1317.3	 4872.0	...
6520945	  940.2	 1301.2	 4915.0	...
6520946	  936.9	 1286.4	 4968.0	...
6520947	  932.9	 1271.4	 5021.0	...
6520948	  931.3	 1256.1	 5061.0	...
6520949	  926.7	 1242.1	 5092.0	...
6520950	  921.0	 1227.4	 5125.0	...
6520951	  915.5	 1215.5	 5168.0	...
6520952	  912.5	 1200.2	 5220.0	...
6520953	  911.2	 1187.5	 5263.0	...
6520954	  909.8	 1171.9	 5308.0	...
6520955	  910.0	 1160.6	 5337.0	...
6520956	  909.9	 1144.8	 5379.0	...
6520957	  905.4	 1134.7	 5416.0	...
6520958	  900.3	 1120.9	 5453.0	...
6520959	  895.2	 1109.3	 5499.0	...
6520960	  895.1	 1097.8	 5533.0	...
6520961	  894.9	 1083.6	 5581.0	...
6520962	  890.1	 1074.5	 5607.0	...
6520963	  884.9	 1061.2	 5651.0	...
6520964	  879.5	 1051.1	 5681.0	...
6520965	  878.8	 1038.1	 5717.0	...
6520966	  878.1	 1026.5	 5748.0	...
6520967	  878.1	 1016.7	 5784.0	...
6520968	  878.1	 1006.0	 5821.0	...
6520969	  877.1	  994.8	 5851.0	...
6520970	  875.2	  984.0	 5884.0	...
6520971	  873.3	  974.9	 5919.0	...
6520972	  872.4	  963.6	 5950.0	...
6520973	  871.7	  953.8	 5981.0	...
6520974	  870.6	  942.6	 6003.0	...
6520975	  869.8	  934.5	 6037.0	...
6520976	  869.2	  924.8	 6066.0	...
6520977	  868.8	  915.2	 6101.0	...
6520978	  868.5	  906.5	 6132.0	...
6520979	  868.1	  897.0	 6162.0	...
6520980	  867.9	  889.9	 6183.0	...
6520981	  867.4	  879.9	 6217.0	...
6520982	  866.8	  871.9	 6247.0	...
6520983	  865.8	  862.7	 6282.0	...
6520984	  864.0	  856.9	 6299.0	...
6520985	  861.7	  849.7	 6326.0	...
6520986	  859.7	  842.5	 6348.0	...
6520987	  858.2	  833.1	 6378.0	...
6520988	  857.3	  826.1	 6403.0	...
6520989	  856.4	  819.9	 6438.0	...
6520990	  857.1	  813.1	 6471.0	...
6520991	  857.8	  805.4	 6489.0	...
6520992	  858.6	  798.7	 6512.0	...
6520993	  858.2	  791.2	 6532.0	...
6520994	  857.8	  784.9	 6552.0	...
6520995	  857.3	  775.9	 6569.0	...
6520996	  857.0	  770.3	 6588.0	...
6520997	  856.9	  763.0	 6622.0	...
6520998	  856.8	  755.9	 6647.0	...
6520999	  856.2	  748.2	 6670.0	...
6521000	  855.5	  741.9	 6686.0	...
6521001	  855.1	  736.3	 6706.0	...
6521002	  855.2	  732.0	 6729.0	...
6521003	  854.6	  725.7	 6749.0	...
6521004	  854.0	  722.0	 6768.0	...
6521005	  854.5	  716.1	 6784.0	...
6521006	  855.4	  710.9	 6795.0	...
6521007	  856.0	  704.4	 6814.0	...
6521008	  855.2	  698.9	 6829.0	...
6521009	  854.7	  695.8	 6844.0	...
6521010	  854.2	  690.8	 6866.0	...
6521011	  854.1	  686.9	 6886.0	...
6521012	  853.8	  680.1	 6904.0	...
6521013	  853.5	  676.6	 6911.0	...
6521014	  852.6	  671.9	 6932.0	...
6521015	  851.5	  668.2	 6955.0	...
6521016	  850.6	  662.2	 6976.0	...
6521017	  850.1	  657.6	 6989.0	...
6521018	  850.9	  654.1	 7003.0	...
6521019	  851.5	  648.4	 7015.0	...
ESACC R  6520716	6521019	304	  814.8	  531.1	  851.5	  648.4	   2.61	   1133
SFIX R   6521020
6521020	  851.0	  643.4	 7025.0	...
6521021	  849.3	  638.8	 7033.0	...
6521022	  847.5	  638.6	 7041.0	...
6521023	  846.5	  635.0	 7053.0	...
6521024	  845.7	  631.5	 7063.0	...
6521025	  845.1	  628.1	 7075.0	...
6521026	  844.2	  625.6	 7083.0	...
6521027	  843.3	  622.2	 7101.0	...
6521028	  842.1	  617.7	 7112.0	...
6521029	  841.4	  615.5	 7125.0	...
6521030	  841.4	  614.1	 7127.0	...
6521031	  841.6	  611.7	 7143.0	...
6521032	  842.1	  609.2	 7156.0	...
6521033	  841.9	  606.7	 7169.0	...
6521034	  841.8	  604.3	 7170.0	...
6521035	  842.1	  601.8	 7173.0	...
6521036	  842.3	  598.4	 7186.0	...
6521037	  840.9	  597.5	 7196.0	...
6521038	  839.1	  596.6	 7206.0	...
6521039	  837.2	  595.4	 7217.0	...
6521040	  836.8	  591.8	 7229.0	...
6521041	  835.7	  588.3	 7243.0	...
6521042	  834.7	  586.1	 7247.0	...
6521043	  834.8	  585.6	 7249.0	...
6521044	  835.7	  585.0	 7250.0	...
6521045	  835.7	  581.1	 7266.0	...
6521046	  834.8	  577.6	 7282.0	...
6521047	  834.6	  574.2	 7299.0	...
6521048	  835.6	  574.1	 7300.0	...
6521049	  835.7	  572.2	 7311.0	...
6521050	  834.9	  570.2	 7320.0	...
6521051	  833.8	  568.0	 7328.0	...
6521052	  834.3	  565.7	 7328.0	...
6521053	  835.1	  563.3	 7328.0	...
6521054	  835.7	  561.3	 7339.0	...
6521055	  835.4	  561.3	 7349.0	...
6521056	  834.8	  559.3	 7360.0	...
6521057	  834.5	  556.8	 7370.0	...
6521058	  834.6	  553.9	 7380.0	...
6521059	  834.8	  552.4	 7390.0	...
6521060	  834.2	  549.9	 7390.0	...
6521061	  833.5	  547.5	 7396.0	...
6521062	  833.0	  545.3	 7405.0	...
6521063	  832.9	  544.1	 7416.0	...
6521064	  832.6	  542.5	 7422.0	...
6521065	  832.3	  541.5	 7426.0	...
6521066	  832.3	  540.5	 7430.0	...
6521067	  832.7	  540.1	 7436.0	...
6521068	  832.9	  537.9	 7442.0	...
6521069	  833.4	  536.0	 7448.0	...
6521070	  833.5	  533.7	 7459.0	...
6521071	  833.3	  533.2	 7468.0	...
6521072	  832.5	  532.1	 7478.0	...
6521073	  831.8	  531.6	 7477.0	...
6521074	  831.8	  530.4	 7481.0	...
6521075	  831.9	  529.0	 7488.0	...
6521076	  831.4	  526.7	 7495.0	...
6521077	  830.8	  525.1	 7498.0	...
6521078	  830.3	  524.3	 7497.0	...
6521079	  830.3	  524.4	 7497.0	...
6521080	  830.1	  522.9	 7502.0	...
6521081	  829.7	  521.5	 7508.0	...
6521082	  828.7	  520.1	 7513.0	...
6521083	  827.9	  520.4	 7512.0	...
6521084	  827.9	  518.6	 7518.0	...
6521085	  828.6	  516.7	 7526.0	...
6521086	  829.3	  514.9	 7539.0	...
6521087	  829.2	  513.2	 7545.0	...
6521088	  829.2	  511.6	 7551.0	...
6521089	  828.4	  510.2	 7551.0	...
6521090	  827.8	  510.5	 7549.0	...
6521091	  827.1	  510.7	 7547.0	...
6521092	  827.9	  510.5	 7546.0	...
6521093	  828.6	  510.3	 7555.0	...
6521094	  828.3	  509.7	 7564.0	...
6521095	  827.2	  509.2	 7573.0	...
6521096	  825.9	  508.7	 7570.0	...
6521097	  825.6	  508.3	 7568.0	...
6521098	  824.9	  507.9	 7567.0	...
6521099	  824.2	  507.5	 7567.0	...
6521100	  823.9	  506.4	 7572.0	...
6521101	  824.4	  505.1	 7577.0	...
6521102	  824.7	  502.9	 7580.0	...
6521103	  825.2	  501.9	 7580.0	...
6521104	  825.5	  501.2	 7579.0	...
6521105	  825.6	  501.4	 7585.0	...
6521106	  824.9	  500.8	 7590.0	...
6521107	  823.5	  499.7	 7598.0	...
6521108	  821.6	  498.4	 7601.0	...
6521109	  820.2	  497.7	 7612.0	...
6521110	  819.9	  497.2	 7623.0	...
6521111	  820.3	  496.5	 7633.0	...
6521112	  820.6	  495.6	 7636.0	...
6521113	  820.7	  494.7	 7640.0	...
6521114	  820.8	  493.9	 7646.0	...
6521115	  821.0	  493.2	 7653.0	...
6521116	  820.9	  491.3	 7659.0	...
6521117	  820.9	  489.7	 7664.0	...
6521118	  821.2	  488.0	 7664.0	...
6521119	  821.7	  487.4	 7665.0	...
6521120	  821.7	  486.6	 7666.0	...
6521121	  820.1	  486.2	 7675.0	...
6521122	  818.5	  486.5	 7684.0	...
6521123	  817.1	  486.8	 7691.0	...
6521124	  816.8	  486.9	 7691.0	...
6521125	  816.3	  485.3	 7690.0	...
6521126	  816.1	  484.0	 7688.0	...
6521127	  816.0	  482.9	 7685.0	...
6521128	  815.9	  481.2	 7694.0	...
6521129	  815.7	  478.3	 7706.0	...
6521130	  815.6	  475.6	 7717.0	...
6521131	  815.4	  474.6	 7718.0	...
6521132	  815.0	  473.7	 7717.0	...
6521133	  814.9	  472.5	 7721.0	...
6521134	  815.3	  471.0	 7726.0	...
6521135	  816.0	  470.3	 7731.0	...
6521136	  816.4	  469.3	 7734.0	...
6521137	  816.4	  466.8	 7740.0	...
6521138	  816.2	  464.6	 7746.0	...
6521139	  815.7	  462.9	 7749.0	...
6521140	  815.7	  463.2	 7748.0	...
6521141	  816.2	  463.7	 7745.0	...
6521142	  816.9	  464.0	 7744.0	...
6521143	  816.8	  462.9	 7746.0	...
6521144	  814.8	  461.8	 7749.0	...
6521145	  812.9	  460.6	 7753.0	...
6521146	  812.7	  460.6	 7758.0	...
6521147	  813.9	  460.0	 7762.0	...
6521148	  815.8	  458.9	 7766.0	...
6521149	  816.4	  457.9	 7775.0	...
6521150	  815.8	  457.3	 7784.0	...
6521151	  814.6	  457.2	 7792.0	...
6521152	  813.5	  457.6	 7789.0	...
6521153	  813.4	  458.2	 7784.0	...
6521154	  813.3	  457.3	 7780.0	...
6521155	  813.1	  456.0	 7783.0	...
6521156	  812.9	  454.2	 7788.0	...
6521157	  812.9	  454.1	 7796.0	...
6521158	  813.0	  454.0	 7798.0	...
6521159	  813.0	  453.1	 7799.0	...
6521160	  812.9	  451.7	 7799.0	...
6521161	  812.7	  450.0	 7799.0	...
6521162	  810.9	  449.8	 7797.0	...
6521163	  809.2	  449.9	 7793.0	...
6521164	  807.5	  450.8	 7790.0	...
6521165	  809.0	  451.2	 7788.0	...
6521166	  810.3	  449.9	 7788.0	...
6521167	  809.8	  448.4	 7786.0	...
6521168	  807.9	  447.0	 7785.0	...
6521169	  805.3	  447.1	 7786.0	...
6521170	  804.5	  447.0	 7789.0	...
6521171	  804.7	  446.0	 7793.0	...
6521172	  805.7	  444.3	 7799.0	...
6521173	  806.5	  442.7	 7804.0	...
6521174	  806.5	  443.4	 7809.0	...
6521175	  806.7	  444.9	 7809.0	...
6521176	  806.5	  445.7	 7813.0	...
6521177	  805.7	  445.1	 7817.0	...
6521178	  804.8	  444.7	 7821.0	...
6521179	  805.3	  444.7	 7820.0	...
6521180	  806.1	  444.0	 7820.0	...
6521181	  807.0	  443.2	 7820.0	...
6521182	  806.8	  442.0	 7820.0	...
6521183	  806.2	  441.1	 7830.0	...
6521184	  805.7	  440.7	 7839.0	...
6521185	  804.8	  440.8	 7845.0	...
6521186	  804.4	  440.8	 7842.0	...
6521187	  803.7	  438.3	 7838.0	...
6521188	  803.4	  435.7	 7837.0	...
6521189	  802.5	  434.5	 7836.0	...
6521190	  801.8	  434.8	 7835.0	...
6521191	  801.2	  435.1	 7847.0	...
6521192	  801.5	  435.3	 7859.0	...
6521193	  801.8	  436.0	 7865.0	...
6521194	  802.1	  436.9	 7858.0	...
6521195	  801.8	  437.3	 7853.0	...
6521196	  801.6	  437.8	 7857.0	...
6521197	  801.2	  438.0	 7857.0	...
6521198	  801.2	  437.9	 7857.0	...
6521199	  800.6	  437.9	 7856.0	...
6521200	  800.0	  437.9	 7859.0	...
6521201	  801.2	  437.4	 7861.0	...
6521202	  802.7	  436.9	 7862.0	...
6521203	  804.1	  436.0	 7861.0	...
6521204	  803.8	  435.5	 7859.0	...
6521205	  804.1	  437.1	 7855.0	...
6521206	  804.7	  439.1	 7853.0	...
6521207	  805.1	  440.8	 7855.0	...
6521208	  805.2	  439.4	 7861.0	...
6521209	  805.5	  438.2	 7866.0	...
6521210	  805.8	  437.3	 7869.0	...
6521211	  804.7	  436.7	 7872.0	...
6521212	  803.1	  436.1	 7876.0	...
6521213	  802.1	  435.6	 7882.0	...
6521214	  802.7	  435.9	 7886.0	...
6521215	  803.2	  435.9	 7889.0	...
6521216	  804.2	  435.5	 7889.0	...
6521217	  805.1	  435.0	 7888.0	...
6521218	  804.9	  434.7	 7888.0	...
6521219	  803.1	  434.8	 7893.0	...
6521220	  801.4	  435.0	 7898.0	...
6521221	  801.3	  435.0	 7902.0	...
6521222	  801.7	  434.5	 7901.0	...
6521223	  802.2	  433.8	 7901.0	...
6521224	  802.2	  432.9	 7900.0	...
6521225	  802.9	  431.8	 7899.0	...
6521226	  803.4	  430.7	 7898.0	...
6521227	  803.7	  430.0	 7902.0	...
6521228	  803.2	  430.2	 7909.0	...
6521229	  802.5	  429.0	 7919.0	...
6521230	  801.8	  427.6	 7923.0	...
6521231	  801.1	  426.6	 7926.0	...
6521232	  800.4	  427.4	 7925.0	...
6521233	  799.4	  427.5	 7923.0	...
6521234	  798.5	  427.3	 7928.0	...
6521235	  797.8	  426.9	 7933.0	...
6521236	  797.6	  428.5	 7930.0	...
6521237	  797.5	  429.9	 7922.0	...
6521238	  796.9	  431.0	 7918.0	...
6521239	  796.4	  430.7	 7923.0	...
6521240	  796.5	  430.5	 7927.0	...
6521241	  796.8	  430.4	 7926.0	...
6521242	  796.9	  428.3	 7927.0	...
6521243	  796.9	  426.2	 7929.0	...
6521244	  797.7	  425.2	 7930.0	...
6521245	  799.8	  426.1	 7938.0	...
6521246	  802.4	  427.1	 7945.0	...
6521247	  804.5	  427.0	 7954.0	...
6521248	  804.6	  426.8	 7957.0	...
6521249	  804.1	  426.5	 7960.0	...
6521250	  803.7	  427.3	 7953.0	...
6521251	  802.6	  428.6	 7946.0	...
6521252	  801.2	  430.1	 7941.0	...
6521253	  799.8	  430.4	 7943.0	...
6521254	  799.7	  429.6	 7944.0	...
6521255	  799.0	  428.8	 7943.0	...
6521256	  798.2	  428.0	 7943.0	...
6521257	  797.7	  428.0	 7946.0	...
6521258	  798.0	  428.1	 7950.0	...
6521259	  798.2	  428.3	 7955.0	...
6521260	  799.3	  427.5	 7962.0	...
6521261	  801.1	  426.5	 7970.0	...
6521262	  802.8	  425.0	 7977.0	...
6521263	  803.1	  423.8	 7978.0	...
6521264	  801.6	  423.4	 7979.0	...
6521265	  800.2	  423.8	 7979.0	...
6521266	  799.0	  424.8	 7978.0	...
6521267	  798.6	  425.8	 7977.0	...
6521268	  797.9	  426.3	 7981.0	...
6521269	  797.4	  425.2	 7986.0	...
6521270	  797.0	  423.6	 7987.0	...
6521271	  796.6	  423.3	 7983.0	...
6521272	  796.4	  424.4	 7981.0	...
6521273	  795.8	  425.3	 7984.0	...
6521274	  795.4	  424.7	 7987.0	...
6521275	  795.2	  425.3	 7987.0	...
6521276	  795.5	  426.2	 7991.0	...
6521277	  795.9	  425.8	 7992.0	...
6521278	  796.2	  424.5	 7994.0	...
6521279	  796.4	  423.2	 7988.0	...
6521280	  796.5	  423.3	 7983.0	...
6521281	  796.2	  423.4	 7974.0	...
6521282	  794.9	  423.6	 7969.0	...
6521283	  793.6	  423.9	 7968.0	...
6521284	  794.3	  424.0	 7976.0	...
6521285	  795.8	  424.1	 7983.0	...
6521286	  797.6	  424.0	 7987.0	...
6521287	  797.9	  424.0	 7987.0	...
6521288	  798.0	  424.0	 7988.0	...
6521289	  797.7	  422.5	 7991.0	...
6521290	  797.3	  421.1	 7993.0	...
6521291	  797.3	  420.1	 7994.0	...
6521292	  797.5	  420.5	 7994.0	...
6521293	  797.3	  420.8	 7995.0	...
6521294	  796.5	  420.7	 7997.0	...
6521295	  795.6	  420.6	 8000.0	...
6521296	  794.5	  420.8	 8003.0	...
6521297	  793.9	  420.9	 8005.0	...
6521298	  794.9	  418.9	 8009.0	...
6521299	  796.4	  416.9	 8011.0	...
6521300	  797.9	  414.8	 8013.0	...
6521301	  797.4	  414.9	 8013.0	...
6521302	  796.5	  415.1	 8014.0	...
6521303	  795.5	  415.6	 8015.0	...
6521304	  797.0	  415.7	 8019.0	...
6521305	  798.9	  415.8	 8027.0	...
6521306	  800.9	  416.1	 8035.0	...
6521307	  800.0	  416.8	 8038.0	...
6521308	  799.1	  416.5	 8037.0	...
6521309	  798.2	  415.7	 8036.0	...
6521310	  798.2	  415.0	 8034.0	...
6521311	  798.1	  415.3	 8036.0	...
6521312	  797.7	  415.6	 8038.0	...
6521313	  797.2	  415.6	 8032.0	...
6521314	  797.2	  414.6	 8023.0	...
6521315	  797.5	  413.4	 8014.0	...
6521316	  797.9	  412.6	 8018.0	...
6521317	  798.1	  413.0	 8024.0	...
6521318	  798.1	  413.6	 8033.0	...
6521319	  797.0	  412.7	 8036.0	...
6521320	  796.0	  411.7	 8039.0	...
6521321	  794.7	  410.7	 8038.0	...
6521322	  794.4	  410.1	 8040.0	...
6521323	  796.2	  409.2	 8048.0	...
6521324	  798.3	  408.1	 8056.0	...
6521325	  800.5	  408.6	 8047.0	...
6521326	  800.2	  411.2	 8033.0	...
6521327	  799.9	  413.8	 8023.0	...
6521328	  799.6	  415.0	 8026.0	...
6521329	  800.0	  414.1	 8029.0	...
6521330	  800.3	  411.3	 8029.0	...
6521331	  800.7	  409.0	 8028.0	...
6521332	  798.7	  408.2	 8028.0	...
6521333	  796.7	  409.3	 8029.0	...
6521334	  795.9	  410.5	 8029.0	...
6521335	  797.9	  410.5	 8029.0	...
6521336	  799.9	  411.0	 8029.0	...
6521337	  800.0	  411.5	 8028.0	...
6521338	  799.3	  410.3	 8028.0	...
6521339	  798.5	  408.6	 8027.0	...
6521340	  798.4	  406.8	 8026.0	...
6521341	  797.0	  407.1	 8026.0	...
6521342	  795.6	  407.3	 8027.0	...
6521343	  794.7	  407.6	 8029.0	...
6521344	  795.5	  407.6	 8030.0	...
6521345	  798.1	  406.9	 8031.0	...
6521346	  800.3	  405.9	 8029.0	...
6521347	  801.0	  404.3	 8026.0	...
6521348	  799.9	  403.5	 8026.0	...
6521349	  798.8	  403.0	 8030.0	...
6521350	  798.9	  403.0	 8035.0	...
6521351	  799.0	  403.0	 8038.0	...
6521352	  799.2	  402.2	 8043.0	...
6521353	  799.5	  401.4	 8048.0	...
6521354	  799.8	  400.6	 8053.0	...
6521355	  798.7	  402.2	 8056.0	...
6521356	  797.4	  403.8	 8057.0	...
6521357	  797.5	  404.2	 8059.0	...
6521358	  798.9	  402.3	 8060.0	...
6521359	  800.4	  400.5	 8061.0	...
6521360	  800.5	  400.3	 8061.0	...
6521361	  800.8	  400.8	 8062.0	...
6521362	  800.2	  399.3	 8063.0	...
6521363	  799.3	  397.4	 8063.0	...
6521364	  798.4	  395.4	 8063.0	...
6521365	  798.6	  395.5	 8064.0	...
6521366	  799.1	  395.6	 8066.0	...
6521367	  799.4	  396.0	 8067.0	...
6521368	  799.1	  396.3	 8066.0	...
6521369	  798.8	  396.0	 8069.0	...
6521370	  798.4	  393.3	 8073.0	...
6521371	  797.2	  390.7	 8077.0	...
6521372	  796.3	  389.3	 8077.0	...
6521373	  795.7	  390.4	 8077.0	...
6521374	  795.8	  391.2	 8076.0	...
6521375	  795.5	  391.5	 8076.0	...
6521376	  795.2	  391.4	 8074.0	...
6521377	  796.2	  391.3	 8071.0	...
6521378	  797.5	  391.1	 8067.0	...
6521379	  798.6	  391.0	 8064.0	...
6521380	  798.4	  391.9	 8065.0	...
6521381	  800.0	  392.7	 8070.0	...
6521382	  801.7	  391.6	 8075.0	...
6521383	  803.2	  389.6	 8078.0	...
6521384	  803.0	  388.3	 8071.0	...
6521385	  803.0	  388.7	 8065.0	...
6521386	  801.4	  389.4	 8057.0	...
6521387	  799.5	  389.4	 8056.0	...
6521388	  796.2	  389.8	 8056.0	...
6521389	  794.6	  389.9	 8058.0	...
6521390	  793.9	  388.6	 8066.0	...
6521391	  794.6	  387.2	 8079.0	...
6521392	  795.4	  387.5	 8091.0	...
6521393	  795.4	  389.3	 8099.0	...
6521394	  796.2	  391.0	 8103.0	...
6521395	  797.4	  390.2	 8106.0	...
6521396	  798.5	  388.8	 8102.0	...
6521397	  799.1	  388.4	 8097.0	...
6521398	  797.9	  388.9	 8092.0	...
6521399	  796.5	  388.2	 8094.0	...
6521400	  794.5	  386.6	 8096.0	...
6521401	  794.0	  386.3	 8090.0	...
6521402	  794.6	  387.8	 8084.0	...
6521403	  795.6	  388.7	 8076.0	...
6521404	  796.4	  387.8	 8073.0	...
6521405	  797.1	  386.7	 8075.0	...
6521406	  797.6	  385.7	 8079.0	...
6521407	  798.0	  384.9	 8081.0	...
6521408	  799.5	  384.1	 8079.0	...
6521409	  801.4	  383.9	 8076.0	...
6521410	  803.0	  383.0	 8076.0	...
6521411	  801.1	  382.8	 8078.0	...
6521412	  797.7	  383.1	 8083.0	...
6521413	  794.7	  384.7	 8090.0	...
6521414	  796.4	  385.0	 8095.0	...
MSG	6521415 0000 _ Number On
6521415	  799.5	  384.6	 8096.0	...
6521416	  800.5	  381.3	 8101.0	...
6521417	  798.4	  378.7	 8106.0	...
6521418	  796.3	  376.2	 8110.0	...
6521419	  796.6	  376.0	 8108.0	...
6521420	  797.5	  376.8	 8097.0	...
6521421	  798.4	  377.8	 8088.0	...
6521422	  799.7	  378.7	 8080.0	...
6521423	  800.6	  379.9	 8080.0	...
6521424	  799.6	  381.5	 8082.0	...
6521425	  797.8	  383.4	 8084.0	...
6521426	  796.3	  383.9	 8087.0	...
6521427	  797.1	  385.4	 8088.0	...
6521428	  797.9	  386.8	 8088.0	...
6521429	  798.8	  387.9	 8084.0	...
6521430	  799.3	  387.6	 8081.0	...
6521431	  799.7	  387.4	 8078.0	...
6521432	  798.6	  387.4	 8080.0	...
6521433	  797.7	  387.4	 8081.0	...
6521434	  796.5	  387.2	 8083.0	...
6521435	  795.9	  386.6	 8084.0	...
6521436	  798.4	  384.1	 8084.0	...
6521437	  801.4	  382.0	 8085.0	...
6521438	  803.9	  380.3	 8085.0	...
6521439	  803.6	  381.5	 8084.0	...
6521440	  803.5	  382.7	 8083.0	...
6521441	  804.0	  384.3	 8082.0	...
6521442	  804.1	  385.1	 8083.0	...
6521443	  804.0	  386.0	 8083.0	...
6521444	  803.8	  385.9	 8083.0	...
6521445	  803.7	  385.1	 8084.0	...
6521446	  803.5	  384.3	 8084.0	...
6521447	  802.7	  383.8	 8085.0	...
6521448	  802.0	  383.5	 8084.0	...
6521449	  801.4	  383.2	 8084.0	...
6521450	  802.8	  383.1	 8077.0	...
6521451	  804.2	  383.2	 8071.0	...
6521452	  803.4	  384.9	 8064.0	...
6521453	  801.4	  386.4	 8062.0	...
6521454	  801.1	  386.2	 8065.0	...
6521455	  803.0	  382.9	 8072.0	...
6521456	  804.8	  379.5	 8079.0	...
6521457	  804.2	  377.9	 8082.0	...
6521458	  802.9	  380.7	 8082.0	...
6521459	  802.1	  384.3	 8077.0	...
6521460	  802.4	  388.0	 8072.0	...
6521461	  803.4	  388.8	 8065.0	...
6521462	  803.9	  387.8	 8062.0	...
6521463	  803.9	  386.9	 8062.0	...
6521464	  804.4	  386.2	 8065.0	...
6521465	  805.0	  386.7	 8067.0	...
6521466	  805.7	  387.0	 8067.0	...
6521467	  804.5	  387.5	 8062.0	...
6521468	  803.0	  388.0	 8056.0	...
6521469	  801.9	  387.8	 8051.0	...
6521470	  802.8	  387.2	 8053.0	...
6521471	  803.8	  386.6	 8053.0	...
6521472	  803.8	  386.5	 8054.0	...
6521473	  802.9	  386.6	 8053.0	...
6521474	  801.9	  386.8	 8055.0	...
6521475	  801.7	  386.8	 8055.0	...
6521476	  802.1	  387.5	 8056.0	...
6521477	  802.7	  388.2	 8059.0	...
6521478	  804.6	  386.7	 8063.0	...
6521479	  806.5	  384.5	 8065.0	...
6521480	  807.0	  383.4	 8066.0	...
6521481	  805.6	  384.4	 8066.0	...
6521482	  803.8	  385.0	 8065.0	...
6521483	  802.7	  384.3	 8069.0	...
6521484	  801.3	  381.7	 8074.0	...
6521485	  802.5	  379.1	 8079.0	...
6521486	  804.4	  378.3	 8077.0	...
6521487	  805.6	  379.9	 8075.0	...
6521488	  804.2	  381.8	 8065.0	...
6521489	  802.5	  382.4	 8057.0	...
6521490	  801.6	  381.3	 8052.0	...
6521491	  802.1	  380.0	 8054.0	...
6521492	  802.6	  379.3	 8057.0	...
6521493	  803.2	  380.2	 8056.0	...
6521494	  802.9	  381.6	 8056.0	...
6521495	  802.5	  382.6	 8055.0	...
6521496	  802.1	  384.3	 8053.0	...
6521497	  802.6	  385.5	 8050.0	...
6521498	  803.4	  383.1	 8052.0	...
6521499	  804.2	  379.5	 8057.0	...
6521500	  804.3	  376.8	 8055.0	...
6521501	  804.2	  378.4	 8048.0	...
6521502	  804.0	  380.0	 8052.0	...
6521503	  805.5	  379.1	 8063.0	...
6521504	  807.2	  377.5	 8072.0	...
6521505	  805.9	  376.8	 8063.0	...
6521506	  803.0	  378.1	 8055.0	...
6521507	  801.0	  379.4	 8053.0	...
6521508	  801.2	  379.8	 8059.0	...
6521509	  801.3	  379.6	 8065.0	...
6521510	  800.5	  379.5	 8063.0	...
6521511	  800.8	  380.1	 8055.0	...
6521512	  801.1	  381.0	 8046.0	...
6521513	  802.1	  381.9	 8037.0	...
6521514	  802.7	  381.9	 8037.0	...
6521515	  803.9	  380.9	 8036.0	...
6521516	  804.5	  380.0	 8035.0	...
6521517	  803.1	  379.2	 8034.0	...
6521518	  801.2	  379.5	 8032.0	...
6521519	  799.2	  379.0	 8030.0	...
6521520	  799.7	  378.1	 8038.0	...
6521521	  800.8	  377.0	 8048.0	...
6521522	  802.5	  376.5	 8058.0	...
6521523	  803.7	  376.5	 8058.0	...
6521524	  803.7	  377.0	 8058.0	...
6521525	  803.4	  378.6	 8055.0	...
6521526	  802.9	  379.5	 8052.0	...
6521527	  802.6	  379.6	 8049.0	...
6521528	  802.2	  378.6	 8045.0	...
6521529	  802.8	  379.9	 8036.0	...
6521530	  804.1	  383.5	 8022.0	...
6521531	  804.4	  387.2	 8011.0	...
6521532	  803.5	  387.0	 8018.0	...
6521533	  802.2	  383.9	 8031.0	...
6521534	  802.4	  380.6	 8037.0	...
6521535	  803.6	  380.8	 8028.0	...
6521536	  804.3	  382.4	 8020.0	...
6521537	  803.8	  383.5	 8020.0	...
6521538	  802.4	  382.6	 8024.0	...
6521539	  803.1	  381.4	 8027.0	...
6521540	  804.5	  381.1	 8027.0	...
6521541	  804.9	  381.7	 8025.0	...
6521542	  803.8	  382.4	 8024.0	...
6521543	  803.8	  382.9	 8025.0	...
6521544	  805.1	  383.2	 8026.0	...
6521545	  806.2	  382.9	 8028.0	...
6521546	  806.1	  382.4	 8029.0	...
6521547	  806.2	  383.0	 8023.0	...
6521548	  806.3	  384.2	 8016.0	...
6521549	  805.3	  385.2	 8009.0	...
6521550	  804.1	  385.1	 8002.0	...
6521551	  804.2	  384.9	 7996.0	...
6521552	  805.5	  384.9	 7990.0	...
6521553	  806.8	  384.2	 7992.0	...
6521554	  806.1	  383.8	 7991.0	...
6521555	  805.1	  383.5	 7989.0	...
6521556	  804.2	  384.0	 7988.0	...
6521557	  804.4	  384.5	 7990.0	...
6521558	  804.5	  385.4	 7992.0	...
6521559	  804.5	  385.9	 7996.0	...
6521560	  804.1	  385.8	 8000.0	...
6521561	  803.6	  382.2	 8005.0	...
6521562	  803.3	  379.7	 8008.0	...
6521563	  802.7	  377.6	 8005.0	...
6521564	  802.5	  378.7	 8001.0	...
6521565	  803.1	  382.2	 7993.0	...
6521566	  804.1	  385.6	 7989.0	...
6521567	  805.2	  389.1	 7984.0	...
6521568	  806.1	  389.6	 7981.0	...
6521569	  806.7	  390.1	 7979.0	...
6521570	  806.4	  390.5	 7978.0	...
6521571	  805.5	  389.8	 7980.0	...
6521572	  804.3	  389.2	 7982.0	...
6521573	  804.0	  388.9	 7982.0	...
6521574	  804.5	  389.0	 7982.0	...
6521575	  805.3	  389.1	 7983.0	...
6521576	  806.0	  388.7	 7985.0	...
6521577	  807.1	  388.2	 7986.0	...
6521578	  807.8	  388.7	 7986.0	...
6521579	  808.6	  390.2	 7982.0	...
6521580	  808.9	  392.0	 7970.0	...
6521581	  809.1	  392.4	 7958.0	...
6521582	  808.7	  392.1	 7950.0	...
6521583	  807.5	  391.2	 7953.0	...
6521584	  807.0	  390.6	 7955.0	...
6521585	  807.0	  389.9	 7956.0	...
6521586	  807.0	  389.9	 7952.0	...
6521587	  807.0	  390.9	 7949.0	...
6521588	  806.9	  392.0	 7946.0	...
6521589	  806.9	  392.4	 7945.0	...
6521590	  806.7	  392.0	 7944.0	...
6521591	  806.6	  391.6	 7943.0	...
6521592	  807.9	  391.9	 7942.0	...
6521593	  809.3	  391.9	 7940.0	...
6521594	  809.9	  392.0	 7939.0	...
6521595	  809.0	  392.1	 7938.0	...
6521596	  808.2	  392.8	 7939.0	...
6521597	  808.4	  394.0	 7940.0	...
6521598	  809.0	  394.8	 7940.0	...
6521599	  809.6	  394.9	 7940.0	...
6521600	  809.9	  394.4	 7943.0	...
6521601	  809.7	  394.3	 7948.0	...
6521602	  809.6	  393.0	 7953.0	...
6521603	  809.9	  391.8	 7956.0	...
6521604	  810.3	  390.6	 7958.0	...
6521605	  809.4	  390.6	 7960.0	...
6521606	  808.2	  390.8	 7960.0	...
6521607	  809.5	  388.9	 7960.0	...
6521608	  811.9	  386.9	 7956.0	...
6521609	  813.3	  384.2	 7953.0	...
6521610	  812.2	  383.5	 7950.0	...
6521611	  811.4	  386.1	 7951.0	...
6521612	  812.4	  389.2	 7948.0	...
6521613	  813.6	  392.4	 7945.0	...
6521614	  814.1	  392.2	 7941.0	...
6521615	  813.4	  392.0	 7942.0	...
6521616	  812.7	  391.7	 7943.0	...
6521617	  812.4	  391.3	 7943.0	...
6521618	  812.3	  390.9	 7943.0	...
6521619	  812.4	  391.2	 7943.0	...
6521620	  812.6	  391.9	 7942.0	...
6521621	  813.2	  392.5	 7941.0	...
6521622	  813.7	  392.4	 7941.0	...
6521623	  813.8	  392.6	 7941.0	...
6521624	  813.3	  392.8	 7942.0	...
6521625	  812.8	  392.0	 7942.0	...
6521626	  812.3	  390.9	 7941.0	...
6521627	  811.9	  390.3	 7929.0	...
6521628	  811.6	  391.1	 7915.0	...
6521629	  811.7	  392.2	 7901.0	...
6521630	  811.8	  392.8	 7899.0	...
6521631	  812.0	  393.0	 7898.0	...
6521632	  812.1	  392.8	 7897.0	...
6521633	  812.2	  392.8	 7898.0	...
6521634	  812.3	  392.4	 7898.0	...
6521635	  812.4	  391.7	 7904.0	...
6521636	  811.8	  390.6	 7909.0	...
6521637	  811.3	  389.8	 7914.0	...
6521638	  810.1	  389.5	 7915.0	...
6521639	  809.4	  390.0	 7915.0	...
6521640	  808.8	  390.8	 7912.0	...
6521641	  809.0	  391.5	 7904.0	...
6521642	  809.0	  391.8	 7893.0	...
6521643	  809.1	  394.5	 7871.0	...
6521644	  809.5	  397.3	 7854.0	...
6521645	  810.1	  398.6	 7853.0	...
6521646	  810.5	  397.0	 7865.0	...
6521647	  810.8	  395.4	 7877.0	...
6521648	  811.8	  395.2	 7876.0	...
6521649	  812.8	  395.0	 7874.0	...
6521650	  813.4	  394.9	 7882.0	...
6521651	  813.5	  394.2	 7890.0	...
6521652	  813.5	  393.5	 7896.0	...
6521653	  813.4	  392.9	 7890.0	...
6521654	  812.6	  393.1	 7879.0	...
6521655	  811.7	  393.0	 7872.0	...
6521656	  810.7	  392.9	 7868.0	...
6521657	  810.3	  392.9	 7867.0	...
6521658	  810.3	  395.1	 7856.0	...
6521659	  811.4	  397.0	 7845.0	...
6521660	  812.3	  398.6	 7838.0	...
6521661	  812.8	  398.0	 7842.0	...
6521662	  812.8	  396.6	 7845.0	...
6521663	  812.6	  395.5	 7845.0	...
6521664	  812.3	  394.6	 7846.0	...
6521665	  812.1	  394.7	 7846.0	...
6521666	  811.2	  395.1	 7848.0	...
6521667	  810.2	  394.4	 7847.0	...
6521668	  810.8	  393.8	 7843.0	...
6521669	  812.4	  393.5	 7839.0	...
6521670	  813.8	  394.4	 7836.0	...
6521671	  813.5	  394.5	 7837.0	...
6521672	  813.2	  394.2	 7838.0	...
6521673	  811.8	  395.3	 7830.0	...
6521674	  810.4	  396.8	 7822.0	...
6521675	  809.2	  397.4	 7814.0	...
6521676	  808.9	  396.4	 7813.0	...
6521677	  808.4	  394.0	 7813.0	...
6521678	  810.0	  392.4	 7819.0	...
6521679	  811.9	  390.9	 7825.0	...
6521680	  813.9	  392.6	 7830.0	...
6521681	  813.5	  394.6	 7832.0	...
6521682	  812.5	  396.7	 7833.0	...
6521683	  811.7	  397.3	 7832.0	...
6521684	  811.5	  398.0	 7828.0	...
6521685	  811.7	  398.5	 7822.0	...
6521686	  812.0	  398.3	 7819.0	...
6521687	  812.1	  398.1	 7818.0	...
6521688	  812.3	  398.5	 7819.0	...
6521689	  812.6	  399.1	 7817.0	...
6521690	  812.4	  400.1	 7812.0	...
6521691	  812.1	  401.4	 7797.0	...
6521692	  811.8	  402.7	 7785.0	...
6521693	  811.2	  403.8	 7775.0	...
6521694	  810.7	  404.3	 7773.0	...
6521695	  810.3	  404.9	 7771.0	...
6521696	  810.3	  405.1	 7770.0	...
6521697	  812.1	  403.1	 7768.0	...
6521698	  813.9	  401.0	 7768.0	...
6521699	  816.0	  398.8	 7763.0	...
6521700	  816.3	  398.8	 7759.0	...
6521701	  816.6	  397.9	 7754.0	...
6521702	  816.5	  396.9	 7760.0	...
6521703	  816.7	  396.2	 7767.0	...
6521704	  817.0	  396.7	 7773.0	...
6521705	  816.5	  397.4	 7770.0	...
6521706	  815.7	  398.1	 7762.0	...
6521707	  814.8	  398.5	 7753.0	...
6521708	  814.8	  398.7	 7745.0	...
6521709	  816.5	  397.5	 7743.0	...
6521710	  818.1	  396.3	 7744.0	...
6521711	  819.5	  395.1	 7744.0	...
6521712	  818.6	  396.4	 7742.0	...
6521713	  817.8	  397.6	 7740.0	...
6521714	  817.0	  398.9	 7737.0	...
6521715	  816.8	  400.2	 7736.0	...
6521716	  817.1	  401.5	 7735.0	...
6521717	  817.3	  402.4	 7737.0	...
6521718	  817.5	  402.0	 7739.0	...
6521719	  816.2	  402.7	 7741.0	...
MSG	6521720 0000 _ Number Off
6521720	  815.1	  403.7	 7726.0	...
6521721	  814.2	  403.9	 7712.0	...
6521722	  814.4	  403.5	 7706.0	...
6521723	  814.8	  403.3	 7712.0	...
6521724	  815.0	  404.0	 7718.0	...
6521725	  815.0	  404.4	 7713.0	...
6521726	  814.9	  404.5	 7708.0	...
6521727	  814.8	  403.2	 7704.0	...
6521728	  814.6	  401.7	 7708.0	...
6521729	  814.3	  400.1	 7712.0	...
6521730	  814.2	  400.8	 7708.0	...
6521731	  814.4	  402.5	 7702.0	...
6521732	  814.2	  404.2	 7693.0	...
6521733	  813.9	  405.1	 7688.0	...
6521734	  813.8	  405.1	 7684.0	...
6521735	  814.6	  404.9	 7681.0	...
6521736	  815.5	  404.7	 7681.0	...
6521737	  816.2	  404.1	 7682.0	...
6521738	  816.1	  403.8	 7684.0	...
6521739	  816.1	  403.4	 7683.0	...
6521740	  814.5	  404.4	 7678.0	...
6521741	  812.8	  405.3	 7672.0	...
6521742	  811.4	  405.9	 7674.0	...
6521743	  813.3	  405.0	 7682.0	...
6521744	  815.2	  404.1	 7690.0	...
6521745	  816.9	  403.5	 7690.0	...
6521746	  816.9	  403.6	 7686.0	...
6521747	  816.8	  403.9	 7681.0	...
6521748	  816.6	  404.5	 7678.0	...
6521749	  816.4	  405.8	 7667.0	...
6521750	  816.3	  407.6	 7651.0	...
6521751	  816.3	  409.3	 7636.0	...
6521752	  815.9	  409.6	 7632.0	...
6521753	  815.2	  409.1	 7634.0	...
6521754	  814.8	  408.2	 7635.0	...
6521755	  814.7	  407.8	 7635.0	...
6521756	  814.9	  407.6	 7633.0	...
6521757	  814.7	  407.8	 7633.0	...
6521758	  816.4	  407.6	 7633.0	...
6521759	  818.2	  407.2	 7633.0	...
6521760	  818.4	  407.3	 7634.0	...
6521761	  816.4	  407.9	 7633.0	...
EFIX R   6521020	6521761	742	  808.9	  425.2	   7864
SSACC R  6521762
6521762	  814.5	  408.5	 7632.0	...
6521763	  814.0	  408.9	 7632.0	...
6521764	  813.5	  409.5	 7631.0	...
6521765	  813.3	  409.7	 7633.0	...
6521766	  813.3	  409.6	 7634.0	...
6521767	  814.0	  408.6	 7633.0	...
6521768	  814.4	  408.1	 7629.0	...
6521769	  813.9	  409.8	 7620.0	...
6521770	  809.0	  427.5	 7586.0	...
6521771	  804.1	  445.4	 7553.0	...
6521772	  803.9	  445.4	 7543.0	...
6521773	  808.9	  428.0	 7575.0	...
6521774	  814.5	  410.3	 7606.0	...
6521775	  816.3	  408.0	 7617.0	...
6521776	  812.3	  426.0	 7582.0	...
6521777	  807.0	  444.6	 7542.0	...
6521778	  801.8	  463.3	 7503.0	...
6521779	  804.6	  449.4	 7531.0	...
6521780	  809.0	  431.1	 7573.0	...
6521781	  813.8	  412.7	 7615.0	...
6521782	  815.3	  408.1	 7623.0	...
6521783	  815.3	  408.3	 7619.0	...
6521784	  810.2	  427.2	 7573.0	...
6521785	  805.2	  446.3	 7527.0	...
6521786	  801.8	  464.8	 7484.0	...
6521787	  806.5	  446.2	 7519.0	...
6521788	  811.2	  427.9	 7554.0	...
6521789	  814.6	  409.4	 7592.0	...
6521790	  814.9	  408.7	 7596.0	...
6521791	  815.2	  407.9	 7596.0	...
6521792	  816.7	  407.0	 7593.0	...
6521793	  818.0	  406.5	 7591.0	...
6521794	  817.5	  406.6	 7592.0	...
6521795	  815.6	  407.5	 7593.0	...
6521796	  814.1	  409.0	 7590.0	...
6521797	  814.4	  410.2	 7584.0	...
6521798	  810.6	  429.5	 7538.0	...
6521799	  806.5	  448.5	 7495.0	...
6521800	  806.3	  448.3	 7491.0	...
6521801	  810.2	  429.6	 7527.0	...
6521802	  814.2	  411.8	 7567.0	...
6521803	  814.2	  412.6	 7572.0	...
6521804	  814.3	  413.3	 7578.0	...
6521805	  814.9	  412.6	 7580.0	...
6521806	  815.5	  411.9	 7581.0	...
6521807	  811.3	  429.0	 7542.0	...
6521808	  806.4	  447.0	 7501.0	...
6521809	  802.2	  466.3	 7458.0	...
6521810	  803.5	  467.5	 7456.0	...
6521811	  807.4	  453.0	 7483.0	...
6521812	  811.6	  434.7	 7514.0	...
6521813	  815.1	  416.7	 7544.0	...
6521814	  815.8	  414.3	 7548.0	...
6521815	  815.0	  414.7	 7552.0	...
6521816	  812.0	  421.2	 7544.0	...
6521817	  809.9	  424.9	 7536.0	...
6521818	  808.1	  428.3	 7528.0	...
6521819	  805.9	  441.1	 7497.0	...
6521820	  803.2	  456.7	 7464.0	...
6521821	  800.5	  472.6	 7435.0	...
6521822	  800.4	  472.9	 7438.0	...
6521823	  800.3	  472.7	 7441.0	...
6521824	  800.3	  472.3	 7440.0	...
6521825	  800.2	  471.8	 7438.0	...
6521826	  800.2	  471.8	 7435.0	...
6521827	  800.7	  471.8	 7433.0	...
ESACC R  6521762	6521827	66	  814.5	  408.5	  800.7	  471.8	   1.36	    152
SFIX R   6521828
6521828	  800.9	  471.6	 7433.0	...
6521829	  801.3	  471.6	 7434.0	...
6521830	  801.2	  471.6	 7442.0	...
6521831	  801.3	  472.2	 7442.0	...
6521832	  801.2	  472.6	 7443.0	...
6521833	  802.2	  472.1	 7435.0	...
6521834	  803.2	  472.2	 7431.0	...
6521835	  804.3	  472.3	 7427.0	...
6521836	  804.3	  473.3	 7423.0	...
6521837	  804.0	  473.3	 7421.0	...
6521838	  803.6	  472.4	 7419.0	...
6521839	  802.3	  472.6	 7416.0	...
6521840	  801.4	  473.0	 7415.0	...
6521841	  801.0	  474.6	 7417.0	...
6521842	  801.5	  475.5	 7420.0	...
6521843	  801.9	  476.4	 7422.0	...
6521844	  802.7	  476.3	 7421.0	...
6521845	  803.6	  475.9	 7420.0	...
6521846	  804.6	  475.6	 7418.0	...
6521847	  805.1	  475.7	 7416.0	...
6521848	  805.8	  475.5	 7413.0	...
6521849	  806.2	  475.2	 7411.0	...
6521850	  806.4	  474.9	 7412.0	...
6521851	  806.3	  474.9	 7412.0	...
6521852	  805.9	  474.9	 7412.0	...
6521853	  805.5	  474.7	 7409.0	...
6521854	  805.1	  474.4	 7410.0	...
6521855	  804.9	  474.0	 7409.0	...
6521856	  804.6	  474.7	 7408.0	...
6521857	  804.3	  475.4	 7407.0	...
6521858	  803.8	  476.0	 7407.0	...
6521859	  803.6	  475.8	 7406.0	...
6521860	  803.5	  475.6	 7405.0	...
6521861	  803.5	  476.1	 7403.0	...
6521862	  803.6	  476.7	 7400.0	...
6521863	  803.6	  478.3	 7396.0	...
6521864	  803.5	  479.2	 7391.0	...
6521865	  803.4	  479.7	 7389.0	...
6521866	  803.2	  478.8	 7391.0	...
6521867	  803.0	  477.6	 7393.0	...
6521868	  802.9	  477.5	 7391.0	...
6521869	  802.6	  477.7	 7386.0	...
6521870	  802.4	  478.3	 7381.0	...
6521871	  802.1	  478.7	 7381.0	...
6521872	  801.9	  478.9	 7381.0	...
6521873	  801.5	  479.1	 7379.0	...
6521874	  801.5	  479.1	 7377.0	...
6521875	  801.9	  478.5	 7375.0	...
6521876	  802.5	  477.9	 7376.0	...
6521877	  803.4	  476.9	 7377.0	...
6521878	  803.8	  476.2	 7379.0	...
6521879	  804.1	  475.6	 7378.0	...
6521880	  804.0	  475.1	 7377.0	...
6521881	  803.9	  474.9	 7376.0	...
6521882	  803.6	  477.3	 7376.0	...
6521883	  803.3	  479.6	 7376.0	...
6521884	  802.9	  481.5	 7375.0	...
6521885	  802.9	  480.7	 7375.0	...
6521886	  803.0	  479.9	 7375.0	...
6521887	  802.9	  479.1	 7376.0	...
6521888	  802.9	  478.4	 7377.0	...
6521889	  803.0	  478.0	 7377.0	...
6521890	  803.4	  478.0	 7376.0	...
6521891	  803.7	  477.9	 7376.0	...
6521892	  803.9	  477.1	 7375.0	...
6521893	  804.0	  476.2	 7374.0	...
6521894	  804.2	  476.7	 7374.0	...
6521895	  804.4	  478.1	 7374.0	...
6521896	  804.6	  479.4	 7370.0	...
6521897	  803.9	  479.5	 7366.0	...
6521898	  803.4	  480.1	 7361.0	...
6521899	  802.8	  480.6	 7363.0	...
6521900	  802.4	  481.2	 7364.0	...
6521901	  801.9	  481.3	 7363.0	...
6521902	  802.8	  481.3	 7358.0	...
6521903	  804.2	  480.9	 7352.0	...
6521904	  805.7	  480.5	 7350.0	...
6521905	  805.9	  481.0	 7349.0	...
6521906	  805.1	  481.7	 7348.0	...
6521907	  804.3	  481.7	 7346.0	...
6521908	  804.0	  481.1	 7347.0	...
6521909	  804.6	  480.4	 7350.0	...
6521910	  805.3	  480.6	 7344.0	...
6521911	  805.2	  480.8	 7335.0	...
6521912	  805.1	  480.9	 7327.0	...
6521913	  804.8	  480.9	 7328.0	...
6521914	  804.6	  480.8	 7332.0	...
6521915	  804.4	  481.1	 7336.0	...
6521916	  804.3	  481.6	 7339.0	...
6521917	  805.4	  481.9	 7338.0	...
6521918	  806.5	  481.3	 7335.0	...
6521919	  806.7	  480.7	 7332.0	...
6521920	  805.8	  481.0	 7327.0	...
6521921	  804.9	  481.7	 7323.0	...
6521922	  804.9	  482.3	 7319.0	...
6521923	  805.0	  482.6	 7320.0	...
6521924	  805.2	  482.8	 7320.0	...
6521925	  805.6	  482.8	 7319.0	...
6521926	  806.2	  482.5	 7324.0	...
6521927	  806.7	  482.2	 7328.0	...
6521928	  807.1	  482.1	 7333.0	...
6521929	  807.1	  481.9	 7333.0	...
6521930	  807.1	  481.8	 7333.0	...
MSG	6521931 0000 _ Number On
6521931	  807.1	  481.8	 7330.0	...
6521932	  807.5	  481.9	 7325.0	...
6521933	  808.5	  481.8	 7320.0	...
6521934	  809.4	  481.9	 7317.0	...
6521935	  810.1	  481.9	 7316.0	...
6521936	  810.2	  481.7	 7316.0	...
6521937	  810.1	  481.2	 7315.0	...
6521938	  809.5	  480.8	 7314.0	...
6521939	  808.2	  481.0	 7311.0	...
6521940	  807.1	  481.4	 7303.0	...
6521941	  806.1	  481.1	 7298.0	...
6521942	  805.8	  480.5	 7294.0	...
6521943	  805.7	  481.3	 7295.0	...
6521944	  805.8	  482.6	 7298.0	...
6521945	  807.0	  483.8	 7300.0	...
6521946	  808.1	  483.8	 7302.0	...
6521947	  809.1	  483.2	 7298.0	...
6521948	  808.8	  482.6	 7294.0	...
6521949	  808.4	  482.2	 7290.0	...
6521950	  808.1	  482.4	 7290.0	...
6521951	  808.0	  482.7	 7291.0	...
6521952	  807.7	  483.5	 7291.0	...
6521953	  807.3	  484.3	 7291.0	...
6521954	  807.0	  484.5	 7291.0	...
6521955	  807.5	  484.0	 7290.0	...
6521956	  807.7	  483.8	 7290.0	...
6521957	  807.9	  484.7	 7289.0	...
6521958	  807.2	  485.6	 7286.0	...
6521959	  806.6	  485.8	 7283.0	...
6521960	  806.1	  485.0	 7281.0	...
6521961	  806.1	  484.1	 7279.0	...
6521962	  805.8	  483.6	 7278.0	...
6521963	  805.4	  483.6	 7275.0	...
6521964	  805.1	  484.5	 7274.0	...
6521965	  805.6	  485.2	 7273.0	...
6521966	  806.4	  486.4	 7274.0	...
6521967	  807.1	  486.7	 7274.0	...
6521968	  807.0	  485.8	 7277.0	...
6521969	  806.3	  484.1	 7281.0	...
6521970	  805.6	  482.4	 7280.0	...
6521971	  805.1	  482.2	 7276.0	...
6521972	  805.3	  483.5	 7271.0	...
6521973	  806.0	  484.4	 7274.0	...
6521974	  806.3	  485.1	 7278.0	...
6521975	  806.5	  484.4	 7281.0	...
6521976	  806.4	  484.1	 7278.0	...
6521977	  806.9	  483.9	 7275.0	...
6521978	  807.8	  484.0	 7272.0	...
6521979	  808.4	  483.8	 7272.0	...
6521980	  808.8	  482.9	 7273.0	...
6521981	  808.8	  482.0	 7272.0	...
6521982	  808.8	  481.2	 7271.0	...
6521983	  809.9	  480.6	 7275.0	...
6521984	  811.0	  480.6	 7283.0	...
6521985	  812.0	  480.8	 7291.0	...
6521986	  811.9	  481.2	 7294.0	...
6521987	  811.8	  481.0	 7293.0	...
6521988	  811.8	  480.9	 7293.0	...
6521989	  811.7	  481.1	 7293.0	...
6521990	  812.4	  481.4	 7292.0	...
6521991	  813.2	  481.8	 7292.0	...
6521992	  814.0	  482.3	 7293.0	...
6521993	  814.0	  482.8	 7294.0	...
6521994	  813.8	  483.3	 7293.0	...
6521995	  813.5	  484.2	 7289.0	...
6521996	  813.3	  485.2	 7283.0	...
6521997	  813.4	  486.2	 7277.0	...
6521998	  812.6	  486.2	 7279.0	...
6521999	  811.6	  485.7	 7285.0	...
6522000	  810.8	  485.2	 7291.0	...
6522001	  810.8	  483.8	 7291.0	...
6522002	  810.9	  483.0	 7287.0	...
6522003	  811.0	  482.9	 7283.0	...
6522004	  811.2	  483.8	 7279.0	...
6522005	  811.4	  484.7	 7279.0	...
6522006	  811.3	  485.0	 7277.0	...
6522007	  811.0	  485.2	 7270.0	...
6522008	  810.6	  484.7	 7263.0	...
6522009	  810.6	  484.0	 7258.0	...
6522010	  811.0	  484.9	 7258.0	...
6522011	  811.5	  486.0	 7258.0	...
6522012	  811.8	  486.8	 7258.0	...
6522013	  811.5	  485.0	 7259.0	...
6522014	  811.2	  483.6	 7261.0	...
6522015	  811.0	  482.4	 7261.0	...
6522016	  811.0	  482.3	 7260.0	...
6522017	  811.2	  482.9	 7264.0	...
6522018	  811.6	  483.4	 7268.0	...
6522019	  812.1	  484.0	 7275.0	...
6522020	  811.6	  484.0	 7276.0	...
6522021	  810.8	  484.2	 7268.0	...
6522022	  810.1	  484.9	 7259.0	...
6522023	  809.9	  485.6	 7248.0	...
6522024	  809.7	  485.8	 7248.0	...
6522025	  809.4	  485.7	 7247.0	...
6522026	  809.6	  485.8	 7247.0	...
6522027	  810.2	  486.2	 7254.0	...
6522028	  810.6	  485.3	 7261.0	...
6522029	  811.4	  484.0	 7269.0	...
6522030	  811.9	  484.0	 7267.0	...
6522031	  812.2	  485.1	 7263.0	...
6522032	  812.0	  485.9	 7259.0	...
6522033	  811.4	  483.7	 7257.0	...
6522034	  811.2	  481.3	 7255.0	...
6522035	  811.3	  481.2	 7255.0	...
6522036	  812.1	  482.9	 7255.0	...
6522037	  812.8	  484.6	 7256.0	...
6522038	  813.8	  484.4	 7258.0	...
6522039	  814.3	  484.2	 7259.0	...
6522040	  814.7	  484.7	 7261.0	...
6522041	  814.5	  485.4	 7260.0	...
6522042	  813.8	  486.1	 7260.0	...
6522043	  813.1	  486.3	 7260.0	...
6522044	  813.0	  486.3	 7261.0	...
6522045	  813.5	  486.2	 7262.0	...
6522046	  813.9	  486.0	 7263.0	...
6522047	  814.0	  485.8	 7262.0	...
6522048	  814.0	  485.6	 7260.0	...
6522049	  814.1	  485.1	 7259.0	...
6522050	  814.1	  484.7	 7258.0	...
6522051	  813.9	  484.5	 7253.0	...
6522052	  813.7	  484.9	 7249.0	...
6522053	  813.6	  485.2	 7245.0	...
6522054	  813.4	  485.7	 7245.0	...
6522055	  813.2	  485.6	 7245.0	...
6522056	  813.4	  485.5	 7246.0	...
6522057	  814.2	  484.8	 7247.0	...
6522058	  814.9	  484.4	 7250.0	...
6522059	  815.1	  484.1	 7252.0	...
6522060	  814.9	  484.2	 7254.0	...
6522061	  814.7	  484.4	 7253.0	...
6522062	  814.4	  484.6	 7253.0	...
6522063	  814.0	  485.0	 7253.0	...
6522064	  813.6	  485.4	 7250.0	...
6522065	  813.5	  485.7	 7246.0	...
6522066	  813.3	  485.6	 7244.0	...
6522067	  812.8	  485.7	 7246.0	...
6522068	  812.5	  485.8	 7249.0	...
6522069	  811.8	  486.0	 7251.0	...
6522070	  811.4	  485.5	 7252.0	...
6522071	  811.9	  484.5	 7250.0	...
6522072	  812.8	  483.5	 7246.0	...
6522073	  814.2	  483.8	 7243.0	...
6522074	  814.7	  484.5	 7251.0	...
6522075	  815.1	  485.2	 7259.0	...
6522076	  815.2	  484.0	 7263.0	...
6522077	  815.3	  482.7	 7259.0	...
6522078	  815.3	  481.8	 7255.0	...
6522079	  815.2	  482.2	 7254.0	...
6522080	  814.9	  482.7	 7251.0	...
6522081	  814.1	  483.3	 7248.0	...
6522082	  813.4	  483.8	 7245.0	...
6522083	  812.8	  484.6	 7244.0	...
6522084	  812.8	  484.8	 7244.0	...
6522085	  812.8	  485.0	 7250.0	...
6522086	  812.9	  484.8	 7256.0	...
6522087	  813.1	  484.7	 7260.0	...
6522088	  813.3	  484.0	 7259.0	...
6522089	  813.0	  483.5	 7258.0	...
6522090	  812.5	  482.9	 7257.0	...
6522091	  812.1	  482.8	 7257.0	...
6522092	  812.4	  482.9	 7258.0	...
6522093	  812.7	  484.1	 7258.0	...
6522094	  812.8	  485.3	 7257.0	...
6522095	  812.6	  486.1	 7256.0	...
6522096	  812.1	  485.9	 7255.0	...
6522097	  811.7	  486.0	 7255.0	...
6522098	  811.7	  486.2	 7255.0	...
6522099	  811.9	  486.1	 7257.0	...
6522100	  812.0	  485.2	 7259.0	...
6522101	  812.1	  484.5	 7262.0	...
6522102	  812.4	  484.3	 7263.0	...
6522103	  812.6	  484.4	 7264.0	...
6522104	  812.6	  484.4	 7260.0	...
6522105	  812.1	  484.5	 7257.0	...
6522106	  811.5	  483.7	 7252.0	...
6522107	  811.9	  482.8	 7252.0	...
6522108	  812.6	  482.4	 7252.0	...
6522109	  813.3	  482.7	 7252.0	...
6522110	  813.2	  483.8	 7252.0	...
6522111	  813.1	  484.4	 7251.0	...
6522112	  813.0	  484.3	 7250.0	...
6522113	  813.1	  483.6	 7249.0	...
6522114	  813.3	  482.9	 7249.0	...
6522115	  813.3	  482.9	 7251.0	...
6522116	  813.1	  483.3	 7253.0	...
6522117	  812.9	  483.6	 7255.0	...
6522118	  813.8	  484.5	 7256.0	...
6522119	  814.6	  485.0	 7256.0	...
6522120	  815.1	  484.7	 7261.0	...
6522121	  815.0	  483.9	 7266.0	...
6522122	  814.8	  482.8	 7272.0	...
6522123	  814.5	  482.7	 7271.0	...
6522124	  814.2	  482.0	 7271.0	...
6522125	  813.7	  481.4	 7266.0	...
6522126	  813.6	  481.7	 7262.0	...
6522127	  813.5	  482.5	 7258.0	...
6522128	  813.6	  482.4	 7258.0	...
6522129	  813.6	  481.4	 7257.0	...
6522130	  813.6	  482.2	 7256.0	...
6522131	  813.1	  484.1	 7255.0	...
6522132	  812.6	  486.0	 7258.0	...
6522133	  812.8	  486.1	 7260.0	...
6522134	  813.4	  484.8	 7265.0	...
6522135	  813.9	  483.4	 7269.0	...
6522136	  813.6	  482.1	 7277.0	...
6522137	  814.0	  482.1	 7279.0	...
6522138	  814.4	  481.3	 7280.0	...
6522139	  814.4	  480.4	 7282.0	...
6522140	  813.9	  480.4	 7286.0	...
6522141	  814.8	  481.1	 7288.0	...
6522142	  816.1	  481.6	 7285.0	...
6522143	  817.2	  481.4	 7282.0	...
6522144	  816.9	  481.4	 7283.0	...
6522145	  815.8	  481.8	 7283.0	...
6522146	  814.9	  482.2	 7283.0	...
6522147	  814.1	  482.6	 7282.0	...
6522148	  814.3	  482.9	 7281.0	...
6522149	  814.6	  483.3	 7279.0	...
6522150	  814.9	  483.8	 7280.0	...
6522151	  815.3	  484.1	 7282.0	...
6522152	  815.6	  484.3	 7281.0	...
6522153	  815.5	  484.3	 7277.0	...
6522154	  815.2	  484.1	 7274.0	...
6522155	  815.4	  483.3	 7273.0	...
6522156	  815.7	  482.5	 7274.0	...
6522157	  816.1	  481.9	 7273.0	...
6522158	  815.9	  481.5	 7272.0	...
6522159	  815.9	  481.1	 7272.0	...
6522160	  816.3	  480.9	 7274.0	...
6522161	  816.9	  481.0	 7275.0	...
6522162	  816.4	  481.2	 7274.0	...
6522163	  815.4	  481.5	 7272.0	...
6522164	  814.4	  482.1	 7271.0	...
6522165	  814.3	  482.8	 7273.0	...
6522166	  813.9	  483.4	 7276.0	...
6522167	  813.6	  483.7	 7278.0	...
6522168	  813.6	  483.9	 7278.0	...
6522169	  814.1	  483.9	 7278.0	...
6522170	  814.4	  483.9	 7278.0	...
6522171	  814.7	  483.6	 7278.0	...
6522172	  814.3	  483.3	 7276.0	...
6522173	  814.1	  483.1	 7275.0	...
6522174	  814.9	  482.9	 7274.0	...
6522175	  815.8	  482.8	 7277.0	...
6522176	  816.8	  482.7	 7279.0	...
6522177	  816.7	  482.1	 7284.0	...
6522178	  816.7	  481.5	 7286.0	...
6522179	  816.7	  481.4	 7287.0	...
6522180	  817.2	  481.7	 7288.0	...
6522181	  817.8	  481.9	 7288.0	...
6522182	  817.6	  481.9	 7282.0	...
6522183	  817.0	  481.9	 7277.0	...
6522184	  816.1	  482.1	 7272.0	...
6522185	  815.8	  482.2	 7270.0	...
6522186	  815.2	  482.3	 7269.0	...
6522187	  814.5	  482.4	 7269.0	...
6522188	  813.9	  483.2	 7269.0	...
6522189	  814.9	  483.8	 7268.0	...
6522190	  816.2	  484.3	 7267.0	...
6522191	  817.5	  483.6	 7268.0	...
6522192	  817.6	  483.2	 7269.0	...
6522193	  817.8	  482.8	 7270.0	...
6522194	  817.9	  482.9	 7273.0	...
6522195	  817.8	  483.6	 7279.0	...
6522196	  817.5	  484.2	 7282.0	...
6522197	  817.2	  484.7	 7285.0	...
6522198	  817.0	  484.5	 7285.0	...
6522199	  816.8	  483.2	 7288.0	...
6522200	  817.2	  482.0	 7290.0	...
6522201	  817.6	  480.7	 7289.0	...
6522202	  817.1	  480.7	 7286.0	...
6522203	  816.0	  480.7	 7286.0	...
6522204	  814.6	  481.2	 7288.0	...
6522205	  814.3	  481.5	 7290.0	...
6522206	  814.3	  481.8	 7290.0	...
6522207	  814.7	  481.9	 7290.0	...
6522208	  815.8	  482.2	 7290.0	...
6522209	  816.6	  482.5	 7290.0	...
6522210	  817.2	  482.3	 7290.0	...
6522211	  817.3	  481.6	 7289.0	...
6522212	  817.2	  481.0	 7289.0	...
6522213	  816.9	  481.3	 7290.0	...
6522214	  816.8	  481.5	 7292.0	...
6522215	  817.0	  481.5	 7294.0	...
6522216	  817.3	  480.8	 7294.0	...
6522217	  817.7	  481.6	 7295.0	...
6522218	  817.9	  482.7	 7296.0	...
6522219	  818.1	  484.4	 7299.0	...
6522220	  818.2	  484.8	 7301.0	...
6522221	  818.0	  483.5	 7297.0	...
6522222	  817.7	  481.6	 7292.0	...
6522223	  816.6	  479.9	 7287.0	...
6522224	  815.5	  480.3	 7287.0	...
6522225	  814.6	  480.6	 7286.0	...
6522226	  814.7	  480.8	 7284.0	...
6522227	  814.9	  480.8	 7286.0	...
6522228	  815.0	  480.0	 7291.0	...
6522229	  815.2	  479.1	 7289.0	...
6522230	  815.4	  478.6	 7283.0	...
6522231	  815.0	  479.4	 7276.0	...
6522232	  814.3	  480.3	 7279.0	...
MSG	6522233 0000 _ Number Off
6522233	  814.0	  480.7	 7282.0	...
6522234	  814.3	  480.5	 7287.0	...
6522235	  814.7	  480.4	 7289.0	...
6522236	  815.0	  480.3	 7292.0	...
6522237	  815.3	  480.3	 7294.0	...
6522238	  815.1	  480.4	 7297.0	...
6522239	  814.7	  480.2	 7299.0	...
6522240	  814.6	  479.9	 7300.0	...
6522241	  814.9	  479.6	 7296.0	...
6522242	  815.1	  479.4	 7290.0	...
6522243	  815.6	  479.1	 7288.0	...
6522244	  816.1	  478.8	 7292.0	...
6522245	  816.6	  478.7	 7298.0	...
6522246	  816.1	  478.9	 7300.0	...
6522247	  815.7	  479.0	 7301.0	...
6522248	  815.8	  479.1	 7299.0	...
6522249	  816.4	  479.3	 7299.0	...
6522250	  817.0	  479.5	 7299.0	...
6522251	  816.6	  479.9	 7301.0	...
6522252	  816.0	  480.0	 7301.0	...
6522253	  815.4	  480.1	 7301.0	...
6522254	  815.3	  480.1	 7301.0	...
6522255	  815.3	  479.9	 7300.0	...
6522256	  815.8	  479.5	 7300.0	...
6522257	  816.5	  478.9	 7299.0	...
6522258	  817.2	  478.5	 7298.0	...
6522259	  817.8	  479.1	 7299.0	...
6522260	  818.5	  479.9	 7300.0	...
6522261	  818.8	  480.2	 7298.0	...
6522262	  818.9	  479.6	 7296.0	...
6522263	  818.8	  478.9	 7293.0	...
6522264	  818.6	  478.8	 7294.0	...
6522265	  818.2	  478.9	 7294.0	...
6522266	  817.8	  479.2	 7294.0	...
6522267	  817.8	  479.7	 7295.0	...
6522268	  818.0	  480.0	 7297.0	...
6522269	  818.2	  480.2	 7297.0	...
6522270	  818.5	  480.1	 7297.0	...
6522271	  818.6	  479.9	 7296.0	...
6522272	  818.7	  479.6	 7295.0	...
6522273	  819.0	  478.3	 7298.0	...
6522274	  819.3	  477.2	 7302.0	...
6522275	  818.3	  476.6	 7306.0	...
6522276	  817.4	  477.0	 7307.0	...
6522277	  817.5	  477.3	 7308.0	...
6522278	  818.6	  477.3	 7309.0	...
6522279	  818.8	  477.2	 7309.0	...
6522280	  817.9	  477.3	 7308.0	...
6522281	  817.8	  477.2	 7306.0	...
6522282	  818.4	  477.0	 7304.0	...
6522283	  818.9	  476.7	 7304.0	...
6522284	  818.7	  476.6	 7306.0	...
6522285	  818.0	  476.7	 7309.0	...
6522286	  817.4	  477.1	 7313.0	...
6522287	  816.8	  478.0	 7317.0	...
6522288	  817.0	  478.6	 7309.0	...
6522289	  817.4	  479.2	 7299.0	...
6522290	  817.8	  479.3	 7292.0	...
6522291	  818.1	  479.6	 7293.0	...
6522292	  818.2	  479.7	 7295.0	...
6522293	  818.2	  478.6	 7300.0	...
6522294	  818.0	  477.5	 7308.0	...
6522295	  817.8	  476.4	 7317.0	...
6522296	  817.9	  476.3	 7322.0	...
6522297	  817.9	  476.2	 7324.0	...
6522298	  818.0	  476.1	 7323.0	...
6522299	  817.7	  476.6	 7322.0	...
6522300	  817.3	  477.1	 7321.0	...
6522301	  818.2	  477.7	 7315.0	...
6522302	  819.4	  478.0	 7309.0	...
6522303	  820.5	  478.2	 7304.0	...
6522304	  820.0	  477.0	 7306.0	...
6522305	  819.5	  475.8	 7307.0	...
6522306	  819.0	  475.1	 7307.0	...
6522307	  819.0	  476.1	 7304.0	...
6522308	  820.0	  477.5	 7301.0	...
6522309	  821.0	  478.4	 7298.0	...
6522310	  821.8	  477.8	 7297.0	...
6522311	  821.6	  476.9	 7301.0	...
6522312	  821.4	  476.0	 7306.0	...
6522313	  821.3	  476.3	 7312.0	...
6522314	  821.4	  476.5	 7313.0	...
6522315	  821.4	  476.7	 7314.0	...
6522316	  821.4	  476.7	 7314.0	...
6522317	  821.0	  476.6	 7314.0	...
6522318	  820.5	  476.4	 7314.0	...
6522319	  819.9	  475.9	 7315.0	...
6522320	  819.8	  475.6	 7316.0	...
6522321	  820.1	  476.2	 7319.0	...
6522322	  820.3	  476.8	 7323.0	...
6522323	  820.4	  477.4	 7327.0	...
6522324	  820.3	  477.1	 7326.0	...
6522325	  820.2	  477.1	 7321.0	...
6522326	  820.2	  477.0	 7316.0	...
6522327	  820.0	  476.4	 7315.0	...
6522328	  819.7	  475.8	 7318.0	...
6522329	  819.5	  475.2	 7326.0	...
6522330	  819.7	  475.1	 7333.0	...
6522331	  819.7	  475.4	 7338.0	...
6522332	  819.6	  475.8	 7338.0	...
6522333	  819.2	  475.4	 7339.0	...
6522334	  819.3	  474.8	 7335.0	...
6522335	  818.9	  474.1	 7331.0	...
6522336	  818.6	  474.0	 7326.0	...
6522337	  818.3	  474.0	 7326.0	...
6522338	  818.3	  474.3	 7325.0	...
6522339	  818.9	  474.7	 7331.0	...
6522340	  819.6	  475.2	 7337.0	...
6522341	  820.2	  474.4	 7345.0	...
6522342	  820.2	  473.5	 7346.0	...
6522343	  820.3	  473.0	 7348.0	...
6522344	  820.5	  474.2	 7349.0	...
6522345	  820.3	  475.4	 7350.0	...
6522346	  819.8	  476.3	 7352.0	...
6522347	  820.2	  476.3	 7352.0	...
6522348	  821.1	  476.2	 7352.0	...
6522349	  821.5	  475.1	 7349.0	...
6522350	  821.0	  474.3	 7346.0	...
6522351	  821.0	  474.8	 7343.0	...
6522352	  821.5	  476.1	 7343.0	...
6522353	  821.7	  476.8	 7343.0	...
6522354	  821.5	  476.1	 7343.0	...
6522355	  821.2	  474.5	 7343.0	...
6522356	  821.0	  473.7	 7343.0	...
6522357	  820.7	  473.0	 7344.0	...
6522358	  820.7	  473.4	 7353.0	...
6522359	  820.9	  473.8	 7362.0	...
6522360	  821.1	  473.9	 7364.0	...
6522361	  821.1	  473.9	 7357.0	...
6522362	  821.0	  473.9	 7350.0	...
6522363	  820.6	  474.0	 7346.0	...
6522364	  820.1	  475.0	 7342.0	...
6522365	  819.5	  476.1	 7337.0	...
6522366	  819.3	  476.6	 7335.0	...
6522367	  819.1	  475.3	 7334.0	...
6522368	  819.3	  473.9	 7337.0	...
6522369	  820.4	  472.6	 7338.0	...
6522370	  821.4	  472.3	 7340.0	...
6522371	  820.7	  472.3	 7339.0	...
6522372	  819.1	  472.7	 7342.0	...
6522373	  817.2	  473.1	 7345.0	...
6522374	  817.0	  473.2	 7350.0	...
6522375	  817.1	  473.3	 7353.0	...
6522376	  817.3	  473.1	 7350.0	...
6522377	  817.4	  472.4	 7345.0	...
6522378	  817.6	  471.7	 7340.0	...
6522379	  818.1	  472.1	 7341.0	...
6522380	  818.6	  472.9	 7343.0	...
6522381	  819.3	  473.8	 7344.0	...
6522382	  819.7	  474.0	 7346.0	...
6522383	  820.0	  474.1	 7346.0	...
6522384	  819.9	  474.2	 7347.0	...
6522385	  819.9	  473.9	 7348.0	...
6522386	  820.6	  473.5	 7346.0	...
6522387	  821.3	  473.1	 7344.0	...
6522388	  822.0	  473.1	 7344.0	...
6522389	  821.9	  473.1	 7347.0	...
6522390	  821.7	  473.1	 7348.0	...
6522391	  821.6	  473.3	 7347.0	...
6522392	  821.9	  473.3	 7350.0	...
6522393	  822.4	  473.4	 7355.0	...
6522394	  822.1	  473.5	 7359.0	...
6522395	  821.5	  473.7	 7359.0	...
6522396	  820.5	  473.8	 7360.0	...
6522397	  820.2	  473.9	 7360.0	...
6522398	  819.9	  472.8	 7361.0	...
6522399	  819.9	  471.8	 7360.0	...
6522400	  820.1	  471.0	 7360.0	...
6522401	  820.4	  471.3	 7364.0	...
6522402	  820.7	  471.5	 7368.0	...
6522403	  821.3	  471.4	 7372.0	...
6522404	  821.6	  471.5	 7375.0	...
6522405	  822.0	  471.3	 7377.0	...
6522406	  821.9	  471.1	 7380.0	...
6522407	  821.8	  470.9	 7377.0	...
6522408	  821.8	  470.9	 7373.0	...
6522409	  821.2	  471.8	 7367.0	...
6522410	  820.7	  472.7	 7366.0	...
6522411	  820.7	  473.5	 7367.0	...
6522412	  821.3	  473.5	 7371.0	...
6522413	  821.1	  473.0	 7375.0	...
6522414	  820.0	  472.5	 7377.0	...
6522415	  819.0	  472.0	 7379.0	...
6522416	  818.6	  472.2	 7383.0	...
6522417	  818.4	  472.7	 7387.0	...
6522418	  818.4	  472.9	 7387.0	...
6522419	  818.7	  473.1	 7386.0	...
6522420	  819.0	  472.9	 7386.0	...
6522421	  819.2	  473.1	 7384.0	...
6522422	  819.5	  473.0	 7382.0	...
6522423	  819.7	  472.7	 7376.0	...
6522424	  820.0	  472.7	 7372.0	...
6522425	  818.9	  473.9	 7369.0	...
6522426	  817.8	  475.1	 7369.0	...
6522427	  816.9	  475.2	 7368.0	...
6522428	  817.5	  474.3	 7366.0	...
6522429	  818.2	  473.4	 7367.0	...
6522430	  819.1	  473.3	 7370.0	...
6522431	  819.8	  473.3	 7373.0	...
6522432	  820.5	  473.4	 7377.0	...
6522433	  820.5	  473.5	 7380.0	...
6522434	  820.3	  473.5	 7383.0	...
6522435	  820.1	  473.5	 7384.0	...
6522436	  820.1	  473.1	 7388.0	...
6522437	  820.2	  472.8	 7391.0	...
6522438	  820.2	  472.5	 7396.0	...
6522439	  820.4	  472.6	 7397.0	...
6522440	  820.6	  473.0	 7394.0	...
6522441	  820.7	  473.6	 7390.0	...
6522442	  820.8	  474.4	 7385.0	...
6522443	  821.5	  474.9	 7385.0	...
6522444	  822.1	  475.1	 7382.0	...
6522445	  822.6	  475.1	 7380.0	...
MSG	6522446 0000 _ Number On
6522446	  822.6	  475.0	 7386.0	...
6522447	  822.5	  474.5	 7394.0	...
6522448	  822.4	  473.9	 7402.0	...
6522449	  822.1	  473.5	 7396.0	...
6522450	  821.9	  473.9	 7390.0	...
6522451	  821.8	  474.4	 7385.0	...
6522452	  822.0	  474.3	 7384.0	...
6522453	  822.2	  474.3	 7386.0	...
6522454	  821.6	  474.7	 7389.0	...
6522455	  820.9	  475.7	 7388.0	...
6522456	  820.0	  475.2	 7385.0	...
6522457	  819.9	  474.2	 7381.0	...
6522458	  819.7	  473.3	 7381.0	...
6522459	  819.6	  473.5	 7381.0	...
6522460	  820.0	  473.6	 7384.0	...
6522461	  820.6	  473.8	 7388.0	...
6522462	  821.1	  474.0	 7391.0	...
6522463	  821.0	  474.2	 7392.0	...
6522464	  821.0	  474.3	 7392.0	...
6522465	  821.2	  474.2	 7390.0	...
6522466	  820.7	  474.5	 7387.0	...
6522467	  820.2	  474.9	 7387.0	...
6522468	  820.7	  475.2	 7389.0	...
6522469	  821.5	  475.1	 7392.0	...
6522470	  822.4	  474.7	 7391.0	...
6522471	  822.2	  474.5	 7389.0	...
6522472	  822.2	  474.0	 7388.0	...
6522473	  822.1	  473.6	 7388.0	...
6522474	  822.1	  474.0	 7389.0	...
6522475	  822.0	  474.7	 7391.0	...
6522476	  822.0	  475.6	 7392.0	...
6522477	  822.4	  475.6	 7393.0	...
6522478	  822.9	  475.3	 7385.0	...
6522479	  822.9	  475.0	 7376.0	...
6522480	  822.4	  474.8	 7376.0	...
6522481	  821.8	  473.7	 7384.0	...
6522482	  821.6	  472.6	 7391.0	...
6522483	  821.4	  471.7	 7389.0	...
6522484	  821.1	  472.3	 7387.0	...
6522485	  820.9	  472.8	 7387.0	...
6522486	  821.8	  472.9	 7387.0	...
6522487	  823.0	  473.0	 7387.0	...
6522488	  824.3	  473.6	 7386.0	...
6522489	  824.4	  474.4	 7383.0	...
6522490	  824.0	  474.8	 7381.0	...
6522491	  823.5	  474.5	 7381.0	...
6522492	  822.8	  473.5	 7384.0	...
6522493	  822.6	  472.4	 7389.0	...
6522494	  822.3	  471.9	 7392.0	...
6522495	  822.1	  472.1	 7395.0	...
6522496	  822.6	  472.3	 7399.0	...
6522497	  823.1	  472.1	 7401.0	...
6522498	  823.3	  472.0	 7398.0	...
6522499	  822.9	  471.9	 7393.0	...
6522500	  822.9	  472.1	 7388.0	...
6522501	  823.5	  472.8	 7384.0	...
6522502	  824.1	  473.8	 7381.0	...
6522503	  824.5	  474.5	 7377.0	...
6522504	  824.0	  474.8	 7376.0	...
6522505	  823.4	  475.0	 7376.0	...
6522506	  822.7	  475.1	 7376.0	...
6522507	  822.9	  475.1	 7374.0	...
6522508	  823.0	  474.6	 7372.0	...
6522509	  823.3	  474.0	 7376.0	...
6522510	  823.4	  473.5	 7381.0	...
6522511	  822.9	  473.8	 7387.0	...
6522512	  822.3	  474.2	 7387.0	...
6522513	  821.6	  474.5	 7388.0	...
6522514	  821.7	  474.5	 7389.0	...
6522515	  821.8	  474.6	 7390.0	...
6522516	  821.9	  474.6	 7390.0	...
6522517	  821.6	  474.5	 7390.0	...
6522518	  820.9	  474.4	 7390.0	...
6522519	  820.2	  474.7	 7390.0	...
6522520	  821.5	  475.7	 7389.0	...
6522521	  823.1	  476.6	 7389.0	...
6522522	  824.5	  477.0	 7389.0	...
6522523	  824.0	  475.6	 7391.0	...
6522524	  823.4	  474.4	 7393.0	...
6522525	  823.2	  474.2	 7395.0	...
6522526	  823.2	  475.3	 7396.0	...
6522527	  823.2	  476.3	 7389.0	...
6522528	  823.1	  475.7	 7382.0	...
6522529	  822.9	  475.2	 7379.0	...
6522530	  822.6	  474.7	 7384.0	...
6522531	  822.5	  474.8	 7389.0	...
6522532	  822.4	  474.9	 7390.0	...
6522533	  822.4	  474.9	 7390.0	...
6522534	  822.4	  474.9	 7391.0	...
6522535	  823.3	  474.7	 7392.0	...
6522536	  824.1	  474.6	 7393.0	...
6522537	  824.0	  474.7	 7394.0	...
6522538	  822.9	  474.9	 7395.0	...
6522539	  821.7	  475.2	 7397.0	...
6522540	  821.6	  475.2	 7398.0	...
6522541	  821.2	  475.1	 7399.0	...
6522542	  820.8	  475.1	 7397.0	...
6522543	  820.4	  475.2	 7395.0	...
6522544	  819.6	  475.2	 7393.0	...
6522545	  818.9	  475.2	 7393.0	...
6522546	  818.3	  475.2	 7394.0	...
6522547	  818.6	  475.2	 7396.0	...
6522548	  819.4	  475.3	 7397.0	...
6522549	  820.2	  475.4	 7398.0	...
6522550	  820.8	  475.3	 7397.0	...
6522551	  821.3	  475.0	 7395.0	...
6522552	  821.7	  474.8	 7394.0	...
6522553	  822.2	  475.2	 7393.0	...
6522554	  822.8	  475.8	 7397.0	...
6522555	  823.2	  475.8	 7400.0	...
6522556	  823.3	  475.1	 7400.0	...
6522557	  822.6	  475.3	 7396.0	...
6522558	  822.0	  476.0	 7392.0	...
6522559	  821.8	  476.7	 7395.0	...
6522560	  821.9	  476.6	 7396.0	...
6522561	  821.9	  476.4	 7397.0	...
6522562	  821.9	  476.2	 7396.0	...
6522563	  821.7	  475.4	 7396.0	...
6522564	  821.4	  474.6	 7395.0	...
6522565	  820.8	  474.0	 7395.0	...
6522566	  820.4	  474.1	 7395.0	...
6522567	  820.3	  474.2	 7395.0	...
6522568	  821.5	  475.0	 7397.0	...
6522569	  822.6	  475.9	 7398.0	...
6522570	  823.4	  476.7	 7400.0	...
6522571	  823.7	  476.6	 7401.0	...
6522572	  824.0	  476.4	 7403.0	...
6522573	  824.5	  476.2	 7404.0	...
6522574	  824.7	  476.1	 7405.0	...
6522575	  824.8	  476.0	 7404.0	...
6522576	  824.5	  476.0	 7405.0	...
6522577	  824.2	  475.9	 7407.0	...
6522578	  824.0	  476.0	 7406.0	...
6522579	  824.0	  476.0	 7401.0	...
6522580	  823.9	  475.1	 7396.0	...
6522581	  823.7	  474.2	 7396.0	...
6522582	  823.6	  474.2	 7398.0	...
6522583	  823.5	  475.1	 7400.0	...
6522584	  823.4	  474.8	 7403.0	...
6522585	  823.7	  473.5	 7405.0	...
6522586	  824.1	  472.4	 7405.0	...
6522587	  824.7	  473.0	 7405.0	...
6522588	  824.7	  473.7	 7406.0	...
6522589	  824.6	  474.2	 7408.0	...
6522590	  824.3	  474.4	 7408.0	...
6522591	  824.2	  475.0	 7405.0	...
6522592	  823.8	  475.8	 7402.0	...
6522593	  823.5	  476.5	 7398.0	...
6522594	  823.1	  476.7	 7395.0	...
6522595	  822.8	  476.6	 7391.0	...
6522596	  822.2	  476.6	 7390.0	...
6522597	  821.6	  476.7	 7394.0	...
6522598	  821.9	  476.9	 7398.0	...
6522599	  822.8	  477.0	 7400.0	...
6522600	  823.5	  476.7	 7400.0	...
6522601	  823.5	  476.3	 7398.0	...
6522602	  824.0	  475.9	 7396.0	...
6522603	  824.5	  475.8	 7393.0	...
6522604	  824.8	  475.0	 7393.0	...
6522605	  824.4	  474.2	 7393.0	...
6522606	  824.0	  473.5	 7393.0	...
6522607	  823.6	  474.0	 7393.0	...
6522608	  823.3	  474.7	 7394.0	...
6522609	  823.1	  475.6	 7394.0	...
6522610	  823.2	  476.0	 7394.0	...
6522611	  823.2	  476.1	 7394.0	...
6522612	  823.1	  476.0	 7395.0	...
6522613	  823.0	  476.4	 7396.0	...
6522614	  823.0	  476.9	 7397.0	...
6522615	  823.0	  477.7	 7398.0	...
6522616	  823.9	  477.8	 7400.0	...
6522617	  824.8	  476.1	 7405.0	...
6522618	  825.1	  474.3	 7409.0	...
6522619	  824.4	  473.1	 7412.0	...
6522620	  823.7	  473.8	 7411.0	...
6522621	  823.4	  474.0	 7408.0	...
6522622	  822.7	  473.8	 7405.0	...
6522623	  822.2	  473.5	 7401.0	...
6522624	  821.9	  474.5	 7403.0	...
6522625	  822.1	  475.4	 7406.0	...
6522626	  822.2	  476.2	 7409.0	...
6522627	  822.2	  476.2	 7410.0	...
6522628	  822.5	  476.3	 7408.0	...
6522629	  822.8	  476.0	 7405.0	...
6522630	  822.4	  475.7	 7403.0	...
6522631	  821.7	  475.2	 7404.0	...
6522632	  821.0	  475.1	 7406.0	...
6522633	  821.0	  475.0	 7409.0	...
6522634	  821.7	  475.0	 7415.0	...
6522635	  822.2	  475.2	 7420.0	...
6522636	  822.6	  475.3	 7423.0	...
6522637	  822.3	  475.4	 7422.0	...
6522638	  822.1	  475.4	 7422.0	...
6522639	  822.4	  474.8	 7419.0	...
6522640	  822.9	  474.1	 7415.0	...
6522641	  823.5	  474.3	 7418.0	...
6522642	  823.9	  475.2	 7423.0	...
6522643	  823.9	  475.9	 7425.0	...
6522644	  823.9	  475.8	 7420.0	...
6522645	  822.9	  476.0	 7414.0	...
6522646	  821.9	  475.9	 7412.0	...
6522647	  821.3	  475.0	 7413.0	...
6522648	  821.6	  473.9	 7417.0	...
6522649	  822.1	  473.3	 7419.0	...
6522650	  822.3	  473.7	 7422.0	...
6522651	  822.5	  474.3	 7422.0	...
6522652	  822.6	  474.2	 7423.0	...
6522653	  822.3	  473.7	 7422.0	...
6522654	  822.0	  473.8	 7422.0	...
6522655	  822.2	  474.5	 7421.0	...
6522656	  822.8	  475.1	 7425.0	...
6522657	  823.4	  475.0	 7427.0	...
6522658	  823.5	  475.1	 7428.0	...
6522659	  823.7	  475.1	 7425.0	...
6522660	  823.7	  474.9	 7422.0	...
6522661	  822.9	  474.6	 7420.0	...
6522662	  822.0	  474.8	 7420.0	...
6522663	  821.8	  475.2	 7418.0	...
6522664	  822.5	  475.2	 7415.0	...
6522665	  822.6	  475.0	 7412.0	...
6522666	  822.2	  474.8	 7416.0	...
6522667	  822.3	  474.9	 7420.0	...
6522668	  822.9	  474.7	 7424.0	...
6522669	  822.8	  474.7	 7424.0	...
6522670	  822.3	  474.7	 7423.0	...
6522671	  821.7	  474.0	 7422.0	...
6522672	  821.8	  473.1	 7425.0	...
6522673	  821.9	  472.5	 7429.0	...
6522674	  822.1	  472.7	 7429.0	...
6522675	  821.6	  473.3	 7425.0	...
6522676	  821.2	  474.0	 7423.0	...
6522677	  820.9	  474.6	 7425.0	...
6522678	  821.0	  474.3	 7426.0	...
6522679	  821.0	  473.4	 7426.0	...
6522680	  820.9	  472.4	 7426.0	...
6522681	  820.8	  471.9	 7428.0	...
6522682	  820.9	  471.8	 7430.0	...
6522683	  821.0	  471.6	 7437.0	...
6522684	  821.4	  471.5	 7443.0	...
6522685	  821.8	  471.4	 7448.0	...
6522686	  821.9	  471.7	 7447.0	...
6522687	  821.6	  472.1	 7445.0	...
6522688	  821.5	  472.5	 7444.0	...
6522689	  821.4	  472.5	 7447.0	...
6522690	  821.5	  472.2	 7452.0	...
6522691	  821.6	  471.9	 7452.0	...
6522692	  821.7	  471.7	 7448.0	...
6522693	  823.0	  471.6	 7447.0	...
6522694	  824.1	  471.4	 7450.0	...
6522695	  823.8	  471.5	 7454.0	...
6522696	  822.4	  471.7	 7454.0	...
6522697	  821.2	  471.9	 7455.0	...
6522698	  821.4	  471.5	 7448.0	...
6522699	  821.6	  471.1	 7441.0	...
6522700	  821.5	  470.9	 7440.0	...
6522701	  821.5	  471.1	 7445.0	...
6522702	  821.5	  471.2	 7445.0	...
6522703	  821.5	  471.3	 7440.0	...
6522704	  820.4	  471.3	 7436.0	...
6522705	  819.4	  471.3	 7437.0	...
6522706	  818.7	  471.4	 7437.0	...
6522707	  819.3	  471.5	 7437.0	...
6522708	  819.8	  471.6	 7438.0	...
6522709	  820.2	  471.6	 7439.0	...
6522710	  820.4	  471.9	 7441.0	...
6522711	  820.6	  472.3	 7443.0	...
6522712	  820.2	  472.5	 7444.0	...
6522713	  819.7	  472.2	 7442.0	...
6522714	  819.4	  471.7	 7440.0	...
6522715	  820.9	  471.4	 7439.0	...
6522716	  822.3	  471.0	 7439.0	...
6522717	  823.5	  470.5	 7439.0	...
6522718	  822.7	  470.2	 7447.0	...
6522719	  821.8	  469.8	 7455.0	...
6522720	  821.5	  469.6	 7462.0	...
6522721	  821.8	  470.0	 7462.0	...
6522722	  822.0	  470.7	 7451.0	...
6522723	  821.7	  471.5	 7441.0	...
6522724	  821.7	  471.5	 7436.0	...
6522725	  821.9	  471.4	 7440.0	...
6522726	  822.1	  471.3	 7443.0	...
6522727	  822.1	  471.1	 7441.0	...
6522728	  822.5	  471.0	 7438.0	...
6522729	  822.9	  471.1	 7439.0	...
6522730	  823.0	  471.6	 7442.0	...
6522731	  822.6	  472.1	 7445.0	...
6522732	  822.2	  472.0	 7446.0	...
6522733	  822.1	  471.4	 7447.0	...
6522734	  821.1	  470.8	 7448.0	...
6522735	  820.0	  470.8	 7448.0	...
6522736	  819.6	  470.8	 7447.0	...
6522737	  820.2	  470.7	 7449.0	...
6522738	  820.9	  470.7	 7452.0	...
6522739	  820.9	  470.8	 7456.0	...
6522740	  820.7	  470.1	 7458.0	...
6522741	  820.9	  469.1	 7459.0	...
6522742	  820.9	  468.1	 7462.0	...
6522743	  820.9	  469.8	 7464.0	...
6522744	  820.5	  471.6	 7463.0	...
6522745	  820.9	  473.2	 7463.0	...
6522746	  821.4	  473.0	 7462.0	...
6522747	  822.0	  471.8	 7463.0	...
6522748	  822.1	  470.8	 7459.0	...
6522749	  822.1	  469.9	 7457.0	...
6522750	  822.3	  469.9	 7455.0	...
MSG	6522751 0000 _ Number Off
6522751	  822.5	  469.8	 7453.0	...
6522752	  822.6	  469.6	 7451.0	...
6522753	  822.6	  469.3	 7449.0	...
6522754	  822.5	  469.0	 7449.0	...
6522755	  822.4	  469.2	 7449.0	...
6522756	  822.4	  469.5	 7448.0	...
6522757	  822.6	  469.8	 7446.0	...
6522758	  822.5	  469.7	 7448.0	...
6522759	  822.1	  469.7	 7452.0	...
6522760	  821.6	  469.8	 7456.0	...
6522761	  821.2	  469.8	 7458.0	...
6522762	  821.0	  469.7	 7459.0	...
6522763	  820.6	  469.7	 7459.0	...
6522764	  820.3	  469.5	 7457.0	...
6522765	  820.9	  469.1	 7457.0	...
6522766	  821.7	  468.6	 7457.0	...
6522767	  822.7	  468.4	 7458.0	...
6522768	  823.2	  468.3	 7460.0	...
6522769	  823.7	  468.2	 7463.0	...
6522770	  823.9	  469.0	 7462.0	...
6522771	  823.5	  469.9	 7460.0	...
6522772	  823.3	  470.7	 7464.0	...
6522773	  823.3	  471.0	 7470.0	...
6522774	  823.5	  471.3	 7475.0	...
6522775	  823.4	  470.7	 7478.0	...
6522776	  823.3	  469.5	 7481.0	...
6522777	  823.2	  468.2	 7480.0	...
6522778	  823.3	  468.2	 7475.0	...
6522779	  823.9	  468.9	 7467.0	...
6522780	  824.5	  469.5	 7462.0	...
6522781	  825.0	  469.8	 7460.0	...
6522782	  825.2	  469.3	 7462.0	...
6522783	  825.2	  468.8	 7463.0	...
6522784	  825.0	  468.5	 7464.0	...
6522785	  824.7	  468.6	 7464.0	...
6522786	  824.6	  468.7	 7463.0	...
6522787	  825.0	  468.6	 7457.0	...
6522788	  825.3	  468.5	 7452.0	...
6522789	  825.1	  468.4	 7452.0	...
6522790	  824.7	  468.3	 7456.0	...
6522791	  824.2	  468.1	 7460.0	...
6522792	  824.2	  467.9	 7462.0	...
6522793	  824.3	  468.4	 7464.0	...
6522794	  824.4	  468.9	 7466.0	...
6522795	  824.5	  469.4	 7466.0	...
6522796	  824.3	  469.4	 7463.0	...
6522797	  824.1	  469.7	 7460.0	...
6522798	  823.9	  469.9	 7457.0	...
6522799	  822.8	  469.8	 7456.0	...
6522800	  821.7	  469.5	 7457.0	...
6522801	  820.8	  469.2	 7459.0	...
6522802	  821.1	  468.1	 7463.0	...
6522803	  821.3	  467.0	 7465.0	...
6522804	  821.2	  466.6	 7465.0	...
6522805	  821.0	  467.2	 7462.0	...
6522806	  821.0	  468.2	 7464.0	...
6522807	  820.9	  468.4	 7471.0	...
6522808	  821.0	  468.6	 7477.0	...
6522809	  821.0	  469.7	 7468.0	...
6522810	  821.1	  470.8	 7457.0	...
6522811	  821.0	  471.2	 7449.0	...
6522812	  820.7	  470.1	 7454.0	...
6522813	  820.4	  468.8	 7459.0	...
6522814	  820.1	  468.2	 7462.0	...
6522815	  820.5	  467.9	 7462.0	...
6522816	  821.2	  468.6	 7462.0	...
6522817	  822.1	  469.3	 7462.0	...
6522818	  822.5	  470.2	 7464.0	...
6522819	  822.7	  469.6	 7466.0	...
6522820	  822.7	  469.0	 7466.0	...
6522821	  822.7	  468.2	 7464.0	...
6522822	  822.9	  468.0	 7462.0	...
6522823	  823.1	  467.8	 7464.0	...
6522824	  822.8	  468.2	 7466.0	...
6522825	  822.2	  468.6	 7466.0	...
6522826	  821.6	  469.2	 7465.0	...
6522827	  821.6	  469.5	 7460.0	...
6522828	  821.9	  470.4	 7456.0	...
6522829	  822.3	  470.9	 7458.0	...
6522830	  822.8	  471.1	 7468.0	...
6522831	  822.4	  470.9	 7477.0	...
6522832	  821.8	  470.8	 7475.0	...
6522833	  821.8	  470.6	 7469.0	...
6522834	  822.2	  470.3	 7465.0	...
6522835	  822.5	  469.7	 7466.0	...
6522836	  821.6	  469.6	 7467.0	...
6522837	  821.0	  469.5	 7467.0	...
6522838	  820.5	  469.7	 7465.0	...
6522839	  821.6	  469.6	 7464.0	...
6522840	  822.8	  469.4	 7461.0	...
6522841	  824.1	  469.3	 7460.0	...
6522842	  824.2	  469.2	 7459.0	...
6522843	  824.4	  469.7	 7459.0	...
6522844	  824.2	  470.2	 7458.0	...
6522845	  823.9	  470.6	 7457.0	...
6522846	  823.6	  470.5	 7455.0	...
6522847	  823.7	  470.6	 7455.0	...
6522848	  824.0	  470.8	 7454.0	...
6522849	  823.7	  471.1	 7453.0	...
6522850	  823.2	  471.1	 7454.0	...
6522851	  822.8	  470.4	 7457.0	...
6522852	  822.7	  469.2	 7461.0	...
6522853	  822.7	  468.1	 7462.0	...
6522854	  823.1	  467.9	 7462.0	...
6522855	  823.6	  468.2	 7461.0	...
6522856	  823.9	  467.7	 7459.0	...
6522857	  823.9	  467.1	 7458.0	...
6522858	  823.8	  467.9	 7459.0	...
6522859	  823.5	  469.1	 7462.0	...
6522860	  823.3	  470.3	 7464.0	...
6522861	  823.1	  470.1	 7465.0	...
6522862	  823.1	  471.0	 7467.0	...
6522863	  822.9	  471.8	 7469.0	...
6522864	  822.8	  472.5	 7471.0	...
6522865	  822.5	  472.2	 7472.0	...
6522866	  822.7	  471.9	 7473.0	...
6522867	  822.9	  470.7	 7472.0	...
6522868	  823.1	  469.7	 7471.0	...
6522869	  823.2	  468.9	 7471.0	...
6522870	  823.3	  469.2	 7464.0	...
6522871	  823.4	  469.7	 7457.0	...
6522872	  823.3	  470.2	 7452.0	...
6522873	  823.2	  469.6	 7452.0	...
6522874	  823.1	  468.8	 7453.0	...
6522875	  822.9	  469.3	 7454.0	...
6522876	  822.8	  470.5	 7458.0	...
6522877	  822.7	  471.8	 7461.0	...
6522878	  823.0	  470.9	 7463.0	...
6522879	  823.1	  469.9	 7462.0	...
6522880	  822.4	  469.2	 7464.0	...
6522881	  821.4	  469.4	 7466.0	...
6522882	  820.5	  469.7	 7469.0	...
6522883	  820.4	  469.8	 7469.0	...
6522884	  820.6	  469.8	 7461.0	...
6522885	  821.0	  469.7	 7453.0	...
6522886	  821.5	  469.6	 7446.0	...
6522887	  822.0	  468.5	 7449.0	...
6522888	  822.7	  467.5	 7452.0	...
6522889	  823.5	  466.5	 7459.0	...
6522890	  823.2	  468.3	 7462.0	...
6522891	  822.4	  470.2	 7465.0	...
6522892	  821.7	  471.9	 7466.0	...
6522893	  822.1	  471.6	 7469.0	...
6522894	  822.0	  471.4	 7472.0	...
6522895	  822.0	  471.2	 7469.0	...
6522896	  821.6	  471.3	 7466.0	...
6522897	  821.6	  471.0	 7464.0	...
6522898	  821.5	  470.6	 7465.0	...
6522899	  821.5	  470.3	 7471.0	...
6522900	  821.9	  470.4	 7478.0	...
6522901	  822.2	  470.3	 7483.0	...
6522902	  822.4	  469.3	 7483.0	...
6522903	  822.1	  468.4	 7481.0	...
6522904	  821.9	  468.4	 7479.0	...
6522905	  823.0	  469.0	 7478.0	...
6522906	  824.2	  469.3	 7479.0	...
6522907	  825.2	  469.0	 7483.0	...
6522908	  825.0	  468.7	 7486.0	...
6522909	  824.7	  468.4	 7486.0	...
6522910	  824.6	  468.1	 7483.0	...
6522911	  824.5	  468.5	 7476.0	...
6522912	  824.7	  469.1	 7471.0	...
6522913	  824.8	  469.0	 7466.0	...
6522914	  824.8	  468.5	 7466.0	...
6522915	  824.7	  467.6	 7467.0	...
6522916	  824.3	  467.4	 7467.0	...
6522917	  823.9	  467.0	 7466.0	...
6522918	  823.6	  466.9	 7462.0	...
6522919	  823.7	  467.2	 7458.0	...
6522920	  824.0	  467.5	 7461.0	...
6522921	  824.4	  467.9	 7466.0	...
6522922	  824.6	  467.8	 7470.0	...
6522923	  824.6	  467.5	 7470.0	...
6522924	  824.4	  467.2	 7469.0	...
6522925	  824.3	  467.1	 7470.0	...
6522926	  824.4	  467.2	 7470.0	...
6522927	  824.5	  468.2	 7471.0	...
6522928	  824.5	  469.2	 7471.0	...
6522929	  824.5	  470.0	 7470.0	...
6522930	  824.5	  470.0	 7468.0	...
6522931	  824.6	  469.9	 7467.0	...
6522932	  825.4	  469.8	 7467.0	...
6522933	  826.2	  469.6	 7468.0	...
6522934	  826.5	  469.2	 7471.0	...
6522935	  826.0	  469.1	 7473.0	...
6522936	  824.8	  469.2	 7475.0	...
6522937	  824.3	  468.6	 7480.0	...
6522938	  823.8	  467.9	 7484.0	...
6522939	  824.1	  467.8	 7488.0	...
6522940	  824.3	  468.5	 7487.0	...
6522941	  824.3	  468.4	 7484.0	...
6522942	  824.3	  467.7	 7481.0	...
6522943	  824.2	  467.3	 7479.0	...
6522944	  824.7	  467.4	 7478.0	...
6522945	  825.1	  467.6	 7478.0	...
6522946	  825.5	  468.3	 7477.0	...
6522947	  825.3	  469.1	 7473.0	...
6522948	  824.8	  468.1	 7470.0	...
6522949	  824.5	  466.9	 7472.0	...
6522950	  824.3	  466.0	 7476.0	...
6522951	  824.8	  466.7	 7479.0	...
6522952	  825.4	  467.0	 7478.0	...
6522953	  826.0	  467.4	 7476.0	...
6522954	  826.1	  468.0	 7475.0	...
6522955	  825.8	  467.5	 7479.0	...
6522956	  825.4	  465.9	 7483.0	...
6522957	  825.1	  464.2	 7485.0	...
6522958	  825.3	  465.1	 7479.0	...
6522959	  825.3	  466.6	 7472.0	...
6522960	  824.8	  467.4	 7467.0	...
MSG	6522961 0000 _ Number On
6522961	  824.2	  466.6	 7466.0	...
6522962	  823.8	  465.1	 7466.0	...
6522963	  824.1	  464.3	 7467.0	...
6522964	  824.6	  464.2	 7465.0	...
6522965	  825.1	  465.0	 7464.0	...
6522966	  825.4	  465.7	 7464.0	...
6522967	  825.4	  465.8	 7467.0	...
6522968	  824.3	  465.8	 7472.0	...
6522969	  823.2	  465.9	 7476.0	...
6522970	  822.1	  466.1	 7473.0	...
6522971	  822.1	  465.8	 7468.0	...
6522972	  822.8	  465.1	 7463.0	...
6522973	  823.6	  464.4	 7462.0	...
6522974	  824.2	  464.1	 7461.0	...
6522975	  824.0	  464.4	 7460.0	...
6522976	  824.0	  464.5	 7460.0	...
6522977	  824.1	  464.5	 7460.0	...
6522978	  824.3	  464.6	 7460.0	...
6522979	  824.2	  465.1	 7461.0	...
6522980	  824.3	  465.7	 7463.0	...
6522981	  824.6	  466.3	 7466.0	...
6522982	  825.1	  466.6	 7469.0	...
6522983	  825.5	  467.0	 7469.0	...
6522984	  825.7	  467.4	 7468.0	...
6522985	  825.5	  466.3	 7466.0	...
6522986	  825.2	  465.0	 7465.0	...
6522987	  824.9	  464.6	 7463.0	...
6522988	  824.5	  465.5	 7463.0	...
6522989	  823.9	  466.5	 7469.0	...
6522990	  823.4	  466.2	 7475.0	...
6522991	  823.2	  465.9	 7480.0	...
6522992	  823.8	  465.6	 7482.0	...
6522993	  824.4	  465.6	 7485.0	...
6522994	  825.0	  465.0	 7489.0	...
6522995	  824.9	  464.5	 7488.0	...
6522996	  824.1	  464.0	 7485.0	...
6522997	  823.2	  464.1	 7482.0	...
6522998	  822.8	  464.4	 7482.0	...
6522999	  823.4	  464.6	 7484.0	...
6523000	  824.2	  465.2	 7486.0	...
6523001	  824.6	  465.7	 7488.0	...
6523002	  824.7	  466.3	 7490.0	...
6523003	  824.7	  466.6	 7490.0	...
6523004	  824.5	  466.5	 7486.0	...
6523005	  823.2	  466.5	 7480.0	...
6523006	  821.9	  466.2	 7475.0	...
6523007	  820.9	  466.0	 7473.0	...
6523008	  821.2	  465.8	 7475.0	...
6523009	  821.5	  465.8	 7478.0	...
6523010	  821.6	  465.9	 7484.0	...
6523011	  822.8	  466.2	 7488.0	...
6523012	  823.9	  466.4	 7491.0	...
6523013	  824.9	  466.8	 7490.0	...
6523014	  824.4	  467.2	 7487.0	...
6523015	  823.9	  467.1	 7486.0	...
6523016	  823.5	  466.4	 7487.0	...
6523017	  823.4	  465.7	 7487.0	...
6523018	  823.2	  465.1	 7487.0	...
6523019	  823.2	  464.8	 7487.0	...
6523020	  823.0	  464.4	 7487.0	...
6523021	  822.9	  464.3	 7487.0	...
6523022	  823.7	  464.1	 7489.0	...
6523023	  824.5	  463.9	 7491.0	...
6523024	  825.4	  464.3	 7495.0	...
6523025	  825.4	  464.7	 7496.0	...
6523026	  825.0	  465.5	 7493.0	...
6523027	  824.5	  465.9	 7489.0	...
6523028	  824.0	  466.2	 7485.0	...
6523029	  824.0	  467.0	 7487.0	...
6523030	  824.1	  467.8	 7489.0	...
6523031	  824.1	  468.3	 7489.0	...
6523032	  823.9	  466.9	 7489.0	...
6523033	  823.7	  465.9	 7487.0	...
6523034	  823.5	  465.2	 7485.0	...
6523035	  823.4	  465.4	 7488.0	...
6523036	  823.6	  465.2	 7491.0	...
6523037	  823.8	  465.1	 7495.0	...
6523038	  824.0	  465.0	 7496.0	...
6523039	  823.9	  465.9	 7497.0	...
6523040	  823.9	  466.8	 7496.0	...
6523041	  824.3	  466.6	 7493.0	...
6523042	  824.5	  465.1	 7490.0	...
6523043	  823.8	  463.8	 7489.0	...
6523044	  822.9	  463.7	 7487.0	...
6523045	  823.1	  463.9	 7485.0	...
6523046	  824.3	  464.5	 7484.0	...
6523047	  825.6	  465.4	 7483.0	...
6523048	  825.9	  466.5	 7481.0	...
6523049	  825.1	  467.2	 7480.0	...
6523050	  824.0	  466.4	 7481.0	...
6523051	  822.7	  465.5	 7484.0	...
6523052	  822.3	  464.6	 7486.0	...
6523053	  822.3	  465.2	 7487.0	...
6523054	  822.5	  465.8	 7487.0	...
6523055	  822.7	  466.3	 7488.0	...
6523056	  822.8	  466.3	 7488.0	...
6523057	  822.4	  466.4	 7488.0	...
6523058	  821.8	  465.7	 7486.0	...
6523059	  822.0	  464.8	 7484.0	...
6523060	  822.6	  463.8	 7482.0	...
6523061	  823.5	  463.6	 7481.0	...
6523062	  823.8	  463.6	 7481.0	...
6523063	  824.1	  463.8	 7483.0	...
6523064	  824.2	  464.6	 7484.0	...
6523065	  824.4	  465.3	 7484.0	...
6523066	  824.2	  465.9	 7482.0	...
6523067	  823.9	  464.7	 7481.0	...
6523068	  823.5	  463.3	 7486.0	...
6523069	  823.5	  462.3	 7492.0	...
6523070	  823.7	  462.8	 7494.0	...
6523071	  823.8	  463.4	 7491.0	...
6523072	  823.6	  463.9	 7490.0	...
6523073	  823.5	  464.2	 7492.0	...
6523074	  823.4	  464.6	 7493.0	...
6523075	  823.4	  464.4	 7488.0	...
6523076	  823.2	  464.1	 7484.0	...
6523077	  823.1	  464.2	 7479.0	...
6523078	  822.9	  464.7	 7478.0	...
6523079	  822.7	  465.0	 7476.0	...
6523080	  822.3	  464.6	 7475.0	...
6523081	  822.2	  464.6	 7474.0	...
6523082	  822.3	  464.6	 7474.0	...
6523083	  822.4	  464.8	 7478.0	...
6523084	  822.6	  464.6	 7482.0	...
6523085	  822.7	  465.1	 7480.0	...
6523086	  822.7	  465.3	 7474.0	...
6523087	  822.7	  465.5	 7474.0	...
6523088	  822.6	  465.0	 7479.0	...
6523089	  822.6	  464.9	 7484.0	...
6523090	  822.8	  464.8	 7485.0	...
6523091	  823.1	  464.9	 7486.0	...
6523092	  823.2	  465.0	 7486.0	...
6523093	  823.1	  465.1	 7484.0	...
6523094	  822.5	  465.0	 7477.0	...
6523095	  822.0	  464.9	 7470.0	...
6523096	  822.2	  464.9	 7465.0	...
6523097	  822.8	  464.8	 7467.0	...
6523098	  823.9	  464.6	 7475.0	...
6523099	  824.4	  464.5	 7483.0	...
6523100	  825.0	  464.6	 7484.0	...
6523101	  825.2	  464.7	 7481.0	...
6523102	  825.1	  464.9	 7478.0	...
6523103	  824.3	  465.0	 7480.0	...
6523104	  823.5	  465.1	 7484.0	...
6523105	  823.6	  465.1	 7488.0	...
6523106	  824.4	  464.5	 7492.0	...
6523107	  825.3	  464.0	 7491.0	...
6523108	  824.6	  463.8	 7488.0	...
6523109	  823.8	  464.2	 7484.0	...
6523110	  823.0	  464.8	 7488.0	...
6523111	  823.1	  465.3	 7492.0	...
6523112	  823.9	  465.5	 7488.0	...
6523113	  824.7	  465.5	 7480.0	...
6523114	  825.3	  465.6	 7473.0	...
6523115	  825.1	  465.8	 7472.0	...
6523116	  825.0	  466.0	 7471.0	...
6523117	  825.4	  465.9	 7470.0	...
6523118	  825.9	  465.1	 7470.0	...
6523119	  825.3	  464.5	 7470.0	...
6523120	  824.3	  464.4	 7474.0	...
6523121	  823.9	  464.6	 7478.0	...
6523122	  824.6	  464.5	 7482.0	...
6523123	  825.0	  464.1	 7481.0	...
6523124	  824.7	  464.4	 7480.0	...
6523125	  824.4	  464.7	 7474.0	...
6523126	  824.3	  465.1	 7469.0	...
6523127	  824.1	  464.8	 7464.0	...
6523128	  823.9	  464.5	 7469.0	...
6523129	  823.7	  464.2	 7476.0	...
6523130	  823.6	  464.0	 7482.0	...
6523131	  823.5	  463.7	 7482.0	...
6523132	  823.8	  463.4	 7481.0	...
6523133	  824.2	  463.7	 7480.0	...
6523134	  824.8	  464.6	 7479.0	...
6523135	  824.7	  465.9	 7479.0	...
6523136	  824.1	  466.8	 7472.0	...
6523137	  823.2	  466.4	 7466.0	...
6523138	  823.5	  465.4	 7462.0	...
6523139	  824.5	  465.4	 7465.0	...
6523140	  825.7	  466.3	 7468.0	...
6523141	  825.7	  467.5	 7470.0	...
6523142	  825.0	  467.7	 7472.0	...
6523143	  823.8	  468.1	 7475.0	...
6523144	  822.8	  467.8	 7475.0	...
6523145	  822.1	  467.4	 7476.0	...
6523146	  822.4	  466.9	 7477.0	...
6523147	  822.8	  467.0	 7478.0	...
6523148	  823.6	  467.1	 7474.0	...
6523149	  824.0	  467.1	 7470.0	...
6523150	  824.3	  467.1	 7465.0	...
6523151	  824.0	  467.2	 7464.0	...
6523152	  823.5	  467.0	 7464.0	...
6523153	  823.1	  466.8	 7464.0	...
6523154	  822.7	  466.5	 7465.0	...
6523155	  822.3	  466.4	 7464.0	...
6523156	  822.1	  466.2	 7464.0	...
6523157	  821.8	  466.1	 7471.0	...
6523158	  821.5	  466.0	 7479.0	...
6523159	  821.1	  466.0	 7487.0	...
6523160	  821.3	  466.0	 7487.0	...
6523161	  821.9	  466.0	 7487.0	...
6523162	  822.4	  466.2	 7488.0	...
6523163	  822.6	  466.3	 7489.0	...
6523164	  823.0	  466.3	 7485.0	...
6523165	  823.6	  466.2	 7481.0	...
6523166	  823.8	  466.3	 7476.0	...
6523167	  823.6	  466.5	 7474.0	...
6523168	  823.3	  466.5	 7472.0	...
6523169	  823.3	  466.3	 7476.0	...
6523170	  823.2	  466.1	 7480.0	...
6523171	  823.3	  466.0	 7478.0	...
6523172	  823.5	  465.6	 7472.0	...
6523173	  823.8	  465.3	 7472.0	...
6523174	  824.1	  465.5	 7480.0	...
6523175	  824.2	  466.4	 7488.0	...
6523176	  824.0	  467.4	 7494.0	...
6523177	  823.8	  467.3	 7497.0	...
6523178	  823.9	  466.7	 7497.0	...
6523179	  824.1	  466.5	 7487.0	...
6523180	  823.6	  467.0	 7476.0	...
6523181	  822.7	  467.6	 7472.0	...
6523182	  821.7	  467.8	 7475.0	...
6523183	  821.4	  466.8	 7480.0	...
6523184	  821.3	  465.7	 7483.0	...
6523185	  821.3	  464.0	 7481.0	...
6523186	  821.6	  463.3	 7476.0	...
6523187	  822.2	  463.7	 7470.0	...
6523188	  823.1	  465.4	 7465.0	...
6523189	  824.0	  467.1	 7459.0	...
6523190	  824.4	  466.8	 7454.0	...
6523191	  824.4	  466.0	 7454.0	...
6523192	  824.2	  465.2	 7455.0	...
6523193	  824.1	  465.5	 7455.0	...
6523194	  824.1	  465.5	 7455.0	...
6523195	  824.4	  465.4	 7454.0	...
6523196	  824.8	  465.2	 7453.0	...
6523197	  825.3	  465.4	 7452.0	...
6523198	  825.6	  465.7	 7459.0	...
6523199	  826.3	  465.7	 7467.0	...
6523200	  826.7	  465.7	 7469.0	...
6523201	  825.9	  466.4	 7463.0	...
6523202	  824.5	  467.4	 7453.0	...
6523203	  823.0	  467.9	 7449.0	...
6523204	  822.4	  467.3	 7446.0	...
6523205	  822.1	  466.7	 7448.0	...
6523206	  822.3	  466.5	 7449.0	...
6523207	  823.4	  466.5	 7450.0	...
6523208	  824.5	  466.6	 7449.0	...
6523209	  825.1	  467.1	 7449.0	...
6523210	  825.1	  467.6	 7448.0	...
6523211	  825.0	  467.6	 7447.0	...
6523212	  825.4	  467.1	 7444.0	...
6523213	  825.6	  466.5	 7441.0	...
6523214	  825.6	  466.4	 7438.0	...
6523215	  825.3	  465.9	 7438.0	...
6523216	  825.1	  465.5	 7440.0	...
6523217	  824.0	  465.3	 7444.0	...
6523218	  823.1	  465.7	 7447.0	...
6523219	  823.0	  466.5	 7448.0	...
6523220	  823.8	  467.0	 7448.0	...
6523221	  824.7	  467.4	 7448.0	...
6523222	  824.7	  467.3	 7447.0	...
6523223	  824.1	  467.1	 7447.0	...
6523224	  823.5	  466.9	 7447.0	...
6523225	  823.7	  466.5	 7447.0	...
6523226	  824.6	  466.2	 7445.0	...
6523227	  825.5	  466.7	 7439.0	...
6523228	  825.5	  467.5	 7434.0	...
6523229	  825.3	  468.0	 7431.0	...
6523230	  825.4	  467.7	 7433.0	...
6523231	  826.0	  466.6	 7440.0	...
6523232	  826.7	  465.8	 7445.0	...
6523233	  826.3	  465.0	 7445.0	...
6523234	  825.7	  465.0	 7441.0	...
6523235	  825.0	  465.0	 7436.0	...
6523236	  824.8	  465.2	 7435.0	...
6523237	  824.6	  465.7	 7433.0	...
6523238	  824.6	  466.1	 7431.0	...
6523239	  824.9	  467.0	 7429.0	...
6523240	  825.2	  467.5	 7429.0	...
6523241	  825.4	  468.2	 7434.0	...
6523242	  825.5	  468.5	 7439.0	...
6523243	  826.0	  468.1	 7445.0	...
6523244	  826.3	  467.5	 7439.0	...
6523245	  826.4	  466.7	 7433.0	...
6523246	  826.3	  466.6	 7428.0	...
6523247	  826.4	  466.4	 7429.0	...
6523248	  826.7	  466.4	 7429.0	...
6523249	  826.9	  465.7	 7431.0	...
6523250	  826.6	  465.0	 7434.0	...
6523251	  826.0	  464.5	 7437.0	...
6523252	  825.6	  464.7	 7436.0	...
6523253	  825.6	  466.6	 7435.0	...
6523254	  826.4	  468.3	 7435.0	...
6523255	  827.0	  469.6	 7435.0	...
6523256	  827.3	  469.2	 7430.0	...
6523257	  826.6	  468.5	 7423.0	...
6523258	  826.3	  467.9	 7418.0	...
6523259	  826.1	  467.6	 7420.0	...
6523260	  826.3	  467.9	 7422.0	...
6523261	  826.3	  468.0	 7423.0	...
6523262	  826.1	  467.8	 7425.0	...
6523263	  825.8	  467.4	 7430.0	...
MSG	6523264 0000 _ Number Off
6523264	  825.7	  467.0	 7434.0	...
6523265	  825.9	  467.1	 7436.0	...
6523266	  826.4	  467.3	 7434.0	...
6523267	  826.7	  468.2	 7432.0	...
6523268	  827.1	  468.7	 7436.0	...
6523269	  827.1	  469.0	 7443.0	...
6523270	  826.8	  468.5	 7443.0	...
6523271	  826.5	  468.1	 7438.0	...
6523272	  826.2	  467.5	 7432.0	...
6523273	  826.0	  467.0	 7433.0	...
6523274	  826.1	  466.4	 7432.0	...
6523275	  826.4	  466.3	 7432.0	...
6523276	  826.8	  466.2	 7438.0	...
6523277	  827.4	  466.1	 7444.0	...
6523278	  827.8	  466.6	 7442.0	...
6523279	  828.2	  467.1	 7435.0	...
6523280	  828.3	  467.7	 7429.0	...
6523281	  828.3	  467.4	 7431.0	...
6523282	  827.2	  467.3	 7434.0	...
6523283	  826.2	  467.3	 7432.0	...
6523284	  825.1	  467.7	 7428.0	...
6523285	  825.0	  468.1	 7428.0	...
6523286	  824.9	  468.4	 7433.0	...
6523287	  825.0	  468.2	 7438.0	...
6523288	  826.5	  467.6	 7437.0	...
6523289	  828.0	  467.5	 7437.0	...
6523290	  829.5	  467.8	 7432.0	...
6523291	  829.3	  467.8	 7426.0	...
6523292	  828.7	  467.4	 7425.0	...
6523293	  827.2	  467.2	 7428.0	...
6523294	  825.9	  467.4	 7430.0	...
6523295	  824.8	  467.5	 7425.0	...
6523296	  824.7	  467.3	 7422.0	...
6523297	  825.9	  467.1	 7419.0	...
6523298	  827.1	  466.8	 7419.0	...
6523299	  827.9	  466.5	 7418.0	...
6523300	  827.9	  466.2	 7416.0	...
6523301	  827.9	  466.1	 7412.0	...
6523302	  828.3	  466.6	 7410.0	...
6523303	  828.4	  467.3	 7409.0	...
6523304	  828.1	  467.5	 7413.0	...
6523305	  827.9	  466.9	 7418.0	...
6523306	  827.7	  466.3	 7421.0	...
6523307	  828.0	  466.3	 7423.0	...
6523308	  828.2	  467.3	 7422.0	...
6523309	  828.3	  468.3	 7421.0	...
6523310	  828.3	  468.3	 7421.0	...
6523311	  828.2	  467.6	 7423.0	...
6523312	  828.2	  466.8	 7423.0	...
6523313	  828.3	  466.8	 7420.0	...
6523314	  828.3	  466.8	 7417.0	...
6523315	  828.5	  466.9	 7415.0	...
6523316	  828.6	  467.0	 7415.0	...
6523317	  828.7	  466.8	 7414.0	...
6523318	  828.7	  466.5	 7413.0	...
6523319	  828.6	  466.3	 7411.0	...
6523320	  828.6	  466.5	 7408.0	...
6523321	  828.6	  466.9	 7408.0	...
6523322	  828.6	  467.2	 7409.0	...
6523323	  827.9	  467.5	 7411.0	...
6523324	  827.3	  467.6	 7410.0	...
6523325	  826.9	  467.8	 7408.0	...
6523326	  827.4	  467.8	 7408.0	...
6523327	  827.9	  467.7	 7405.0	...
6523328	  828.0	  467.2	 7404.0	...
6523329	  827.9	  466.8	 7404.0	...
6523330	  827.8	  466.6	 7411.0	...
6523331	  827.5	  465.3	 7416.0	...
6523332	  827.3	  464.1	 7421.0	...
6523333	  827.4	  463.0	 7419.0	...
6523334	  827.7	  463.1	 7420.0	...
6523335	  827.6	  463.1	 7419.0	...
6523336	  827.3	  463.0	 7419.0	...
6523337	  827.3	  462.8	 7418.0	...
6523338	  827.8	  462.7	 7419.0	...
6523339	  828.7	  462.7	 7421.0	...
6523340	  829.7	  462.6	 7423.0	...
6523341	  830.0	  462.9	 7423.0	...
6523342	  830.1	  463.1	 7420.0	...
6523343	  829.6	  462.8	 7416.0	...
6523344	  829.6	  462.3	 7414.0	...
6523345	  829.4	  461.7	 7414.0	...
6523346	  829.0	  461.8	 7415.0	...
6523347	  828.5	  461.4	 7415.0	...
6523348	  828.9	  460.9	 7416.0	...
6523349	  829.4	  460.3	 7417.0	...
6523350	  830.1	  461.3	 7413.0	...
6523351	  830.4	  462.4	 7404.0	...
6523352	  830.7	  463.8	 7396.0	...
6523353	  830.8	  464.1	 7393.0	...
6523354	  830.3	  463.8	 7401.0	...
6523355	  829.7	  463.1	 7407.0	...
6523356	  830.0	  462.4	 7414.0	...
6523357	  830.7	  462.4	 7417.0	...
6523358	  830.5	  462.4	 7419.0	...
6523359	  829.8	  462.5	 7417.0	...
6523360	  829.5	  462.7	 7413.0	...
6523361	  829.7	  461.5	 7407.0	...
6523362	  830.0	  460.2	 7405.0	...
6523363	  830.0	  460.0	 7403.0	...
6523364	  830.2	  460.9	 7408.0	...
6523365	  830.5	  461.9	 7413.0	...
6523366	  830.7	  462.0	 7418.0	...
6523367	  830.8	  462.0	 7418.0	...
6523368	  830.3	  461.6	 7419.0	...
6523369	  829.6	  460.8	 7420.0	...
EFIX R   6521828	6523369	1542	  819.6	  473.4	   7391
SSACC R  6523370
6523370	  829.0	  459.9	 7416.0	...
6523371	  829.5	  459.3	 7410.0	...
6523372	  830.0	  458.6	 7405.0	...
6523373	  830.3	  457.3	 7405.0	...
6523374	  830.3	  456.1	 7406.0	...
6523375	  830.6	  455.5	 7408.0	...
6523376	  831.0	  453.8	 7408.0	...
6523377	  831.4	  452.0	 7408.0	...
6523378	  834.7	  434.9	 7437.0	...
6523379	  838.0	  419.7	 7481.0	...
6523380	  841.2	  404.0	 7523.0	...
6523381	  841.9	  403.4	 7533.0	...
6523382	  842.5	  402.9	 7529.0	...
6523383	  842.8	  403.1	 7526.0	...
6523384	  842.8	  403.4	 7524.0	...
6523385	  842.3	  404.3	 7521.0	...
6523386	  841.7	  405.1	 7518.0	...
6523387	  842.1	  404.4	 7527.0	...
6523388	  843.1	  403.0	 7538.0	...
6523389	  842.7	  402.8	 7543.0	...
6523390	  841.5	  404.4	 7536.0	...
6523391	  840.6	  405.9	 7531.0	...
6523392	  841.2	  407.0	 7534.0	...
6523393	  841.9	  408.3	 7537.0	...
6523394	  841.6	  409.8	 7537.0	...
6523395	  840.5	  408.9	 7535.0	...
6523396	  839.2	  407.5	 7529.0	...
6523397	  836.7	  406.6	 7525.0	...
6523398	  834.9	  407.8	 7524.0	...
6523399	  833.2	  409.0	 7526.0	...
6523400	  832.5	  411.9	 7525.0	...
6523401	  830.8	  414.5	 7520.0	...
6523402	  829.7	  421.3	 7495.0	...
6523403	  829.9	  430.3	 7458.0	...
6523404	  831.5	  442.9	 7408.0	...
6523405	  833.4	  455.7	 7363.0	...
6523406	  835.5	  466.4	 7324.0	...
6523407	  838.0	  480.8	 7285.0	...
6523408	  840.1	  493.3	 7240.0	...
6523409	  841.9	  510.0	 7178.0	...
6523410	  843.2	  525.1	 7131.0	...
6523411	  844.7	  542.2	 7076.0	...
6523412	  846.5	  562.9	 7017.0	...
6523413	  849.3	  586.6	 6924.0	...
6523414	  852.1	  611.4	 6833.0	...
6523415	  854.9	  637.7	 6746.0	...
6523416	  859.8	  663.5	 6662.0	...
6523417	  865.1	  696.5	 6567.0	...
6523418	  870.4	  731.8	 6456.0	...
6523419	  871.9	  774.6	 6325.0	...
6523420	  874.0	  818.8	 6180.0	...
6523421	  876.4	  866.7	 6022.0	...
6523422	  880.0	  915.5	 5872.0	...
6523423	  884.9	  966.8	 5717.0	...
6523424	  890.4	 1022.0	 5554.0	...
6523425	  897.6	 1080.2	 5380.0	...
6523426	  902.8	 1143.0	 5202.0	...
6523427	  908.0	 1203.7	 5026.0	...
6523428	  912.2	 1267.2	 4843.0	...
6523429	  916.9	 1330.1	 4658.0	...
6523430	  922.4	 1397.2	 4466.0	...
6523431	  926.8	 1464.8	 4271.0	...
6523432	  932.3	 1533.8	 4075.0	...
6523433	  936.3	 1604.2	 3880.0	...
6523434	  939.6	 1677.4	 3687.0	...
6523435	  945.8	 1751.9	 3492.0	...
6523436	  950.2	 1827.4	 3289.0	...
6523437	  958.7	 1907.6	 3071.0	...
6523438	  962.1	 1965.1	 2917.0	...
6523439	  972.9	 2048.8	 2715.0	...
6523440	  979.7	 2101.8	 2592.0	...
6523441	  986.4	 2155.3	 2469.0	...
6523442	  986.4	 2155.3	 2469.0	...
SBLINK R 6523443
6523443	   .	   .	    0.0	...
6523444	   .	   .	    0.0	...
6523445	   .	   .	    0.0	...
6523446	   .	   .	    0.0	...
6523447	   .	   .	    0.0	...
6523448	   .	   .	    0.0	...
6523449	   .	   .	    0.0	...
6523450	   .	   .	    0.0	...
6523451	   .	   .	    0.0	...
6523452	   .	   .	    0.0	...
6523453	   .	   .	    0.0	...
6523454	   .	   .	    0.0	...
6523455	   .	   .	    0.0	...
6523456	   .	   .	    0.0	...
6523457	   .	   .	    0.0	...
6523458	   .	   .	    0.0	...
6523459	   .	   .	    0.0	...
6523460	   .	   .	    0.0	...
6523461	   .	   .	    0.0	...
6523462	   .	   .	    0.0	...
6523463	   .	   .	    0.0	...
6523464	   .	   .	    0.0	...
6523465	   .	   .	    0.0	...
6523466	   .	   .	    0.0	...
6523467	   .	   .	    0.0	...
6523468	   .	   .	    0.0	...
6523469	   .	   .	    0.0	...
6523470	   .	   .	    0.0	...
6523471	   .	   .	    0.0	...
6523472	   .	   .	    0.0	...
6523473	   .	   .	    0.0	...
6523474	   .	   .	    0.0	...
6523475	   .	   .	    0.0	...
MSG	6523476 0000 _ Number On
6523476	   .	   .	    0.0	...
6523477	   .	   .	    0.0	...
6523478	   .	   .	    0.0	...
6523479	   .	   .	    0.0	...
6523480	   .	   .	    0.0	...
6523481	   .	   .	    0.0	...
6523482	   .	   .	    0.0	...
6523483	   .	   .	    0.0	...
6523484	   .	   .	    0.0	...
6523485	   .	   .	    0.0	...
6523486	   .	   .	    0.0	...
6523487	   .	   .	    0.0	...
6523488	   .	   .	    0.0	...
6523489	   .	   .	    0.0	...
6523490	   .	   .	    0.0	...
6523491	   .	   .	    0.0	...
6523492	   .	   .	    0.0	...
6523493	   .	   .	    0.0	...
6523494	   .	   .	    0.0	...
6523495	   .	   .	    0.0	...
6523496	   .	   .	    0.0	...
6523497	   .	   .	    0.0	...
6523498	   .	   .	    0.0	...
6523499	   .	   .	    0.0	...
6523500	   .	   .	    0.0	...
6523501	   .	   .	    0.0	...
6523502	   .	   .	    0.0	...
6523503	   .	   .	    0.0	...
6523504	   .	   .	    0.0	...
6523505	   .	   .	    0.0	...
6523506	   .	   .	    0.0	...
6523507	   .	   .	    0.0	...
6523508	   .	   .	    0.0	...
6523509	   .	   .	    0.0	...
6523510	   .	   .	    0.0	...
6523511	   .	   .	    0.0	...
6523512	   .	   .	    0.0	...
6523513	   .	   .	    0.0	...
6523514	   .	   .	    0.0	...
6523515	   .	   .	    0.0	...
6523516	   .	   .	    0.0	...
6523517	   .	   .	    0.0	...
6523518	   .	   .	    0.0	...
6523519	   .	   .	    0.0	...
6523520	   .	   .	    0.0	...
6523521	   .	   .	    0.0	...
6523522	   .	   .	    0.0	...
6523523	   .	   .	    0.0	...
6523524	   .	   .	    0.0	...
6523525	   .	   .	    0.0	...
6523526	   .	   .	    0.0	...
6523527	   .	   .	    0.0	...
6523528	   .	   .	    0.0	...
6523529	   .	   .	    0.0	...
6523530	   .	   .	    0.0	...
6523531	   .	   .	    0.0	...
6523532	   .	   .	    0.0	...
6523533	   .	   .	    0.0	...
6523534	   .	   .	    0.0	...
6523535	   .	   .	    0.0	...
6523536	   .	   .	    0.0	...
6523537	   .	   .	    0.0	...
6523538	   .	   .	    0.0	...
6523539	   .	   .	    0.0	...
6523540	   .	   .	    0.0	...
6523541	   .	   .	    0.0	...
6523542	   .	   .	    0.0	...
6523543	   .	   .	    0.0	...
6523544	   .	   .	    0.0	...
6523545	   .	   .	    0.0	...
6523546	   .	   .	    0.0	...
6523547	   .	   .	    0.0	...
6523548	   .	   .	    0.0	...
6523549	   .	   .	    0.0	...
EBLINK R 6523443	6523549	107
6523550	  993.4	 2232.3	 2543.0	...
6523551	  993.4	 2232.3	 2543.0	...
6523552	  991.5	 2223.1	 2562.0	...
6523553	  989.8	 2205.1	 2595.0	...
6523554	  988.1	 2173.0	 2647.0	...
6523555	  988.1	 2136.7	 2698.0	...
6523556	  986.7	 2097.1	 2755.0	...
6523557	  985.6	 2061.3	 2812.0	...
6523558	  982.9	 2029.1	 2871.0	...
6523559	  981.5	 1999.4	 2930.0	...
6523560	  979.3	 1971.0	 2991.0	...
6523561	  978.7	 1941.8	 3054.0	...
6523562	  977.0	 1913.3	 3124.0	...
6523563	  972.4	 1885.7	 3196.0	...
6523564	  968.2	 1868.5	 3247.0	...
6523565	 1003.8	 1827.8	 3344.0	...
6523566	 1038.8	 1788.7	 3440.0	...
6523567	 1072.0	 1742.6	 3538.0	...
6523568	 1064.3	 1726.9	 3566.0	...
6523569	 1058.8	 1703.3	 3620.0	...
6523570	 1052.3	 1680.2	 3687.0	...
6523571	 1047.9	 1650.9	 3770.0	...
6523572	 1044.0	 1628.9	 3830.0	...
6523573	 1041.3	 1606.7	 3891.0	...
6523574	 1035.6	 1586.0	 3945.0	...
6523575	 1031.3	 1564.1	 3998.0	...
6523576	 1025.8	 1544.4	 4048.0	...
6523577	 1023.4	 1524.7	 4097.0	...
6523578	 1019.2	 1505.0	 4142.0	...
6523579	 1014.9	 1484.6	 4191.0	...
6523580	 1006.9	 1466.0	 4228.0	...
6523581	 1001.6	 1455.5	 4248.0	...
6523582	  998.8	 1436.2	 4297.0	...
6523583	  998.1	 1414.6	 4365.0	...
6523584	  992.3	 1389.6	 4443.0	...
6523585	  986.6	 1373.2	 4486.0	...
6523586	  981.7	 1356.4	 4528.0	...
6523587	  980.1	 1336.0	 4587.0	...
6523588	  975.0	 1316.1	 4646.0	...
6523589	  967.7	 1302.3	 4688.0	...
6523590	  961.4	 1285.5	 4723.0	...
6523591	  958.7	 1270.3	 4764.0	...
6523592	  957.5	 1253.3	 4804.0	...
6523593	  954.6	 1237.4	 4852.0	...
6523594	  950.9	 1224.4	 4883.0	...
6523595	  947.5	 1205.2	 4941.0	...
6523596	  934.9	 1196.1	 4970.0	...
6523597	  923.0	 1183.4	 5013.0	...
6523598	  912.0	 1172.0	 5054.0	...
6523599	  911.5	 1156.6	 5099.0	...
6523600	  911.0	 1139.6	 5156.0	...
6523601	  908.3	 1128.3	 5190.0	...
6523602	  905.5	 1115.8	 5230.0	...
6523603	  902.2	 1104.6	 5264.0	...
6523604	  901.6	 1091.4	 5301.0	...
6523605	  900.9	 1076.9	 5343.0	...
6523606	  897.5	 1067.1	 5366.0	...
6523607	  893.6	 1054.4	 5404.0	...
6523608	  891.4	 1043.9	 5446.0	...
6523609	  892.3	 1029.3	 5492.0	...
6523610	  893.3	 1018.4	 5527.0	...
6523611	  891.1	 1008.9	 5557.0	...
6523612	  888.9	 1000.1	 5592.0	...
6523613	  887.3	  989.3	 5630.0	...
6523614	  887.2	  976.4	 5667.0	...
6523615	  886.2	  964.2	 5699.0	...
6523616	  884.9	  955.0	 5730.0	...
6523617	  883.5	  946.2	 5752.0	...
6523618	  883.0	  937.0	 5784.0	...
6523619	  882.5	  927.4	 5818.0	...
6523620	  882.7	  918.8	 5853.0	...
6523621	  882.9	  910.0	 5889.0	...
6523622	  880.8	  902.4	 5915.0	...
6523623	  877.9	  893.6	 5940.0	...
6523624	  874.8	  885.1	 5970.0	...
6523625	  874.1	  874.6	 5997.0	...
6523626	  874.5	  865.9	 6029.0	...
6523627	  875.4	  856.0	 6044.0	...
6523628	  876.4	  848.1	 6074.0	...
6523629	  877.2	  840.0	 6093.0	...
6523630	  877.4	  833.1	 6129.0	...
6523631	  875.5	  826.1	 6152.0	...
6523632	  873.0	  819.9	 6177.0	...
6523633	  870.3	  815.7	 6186.0	...
6523634	  869.6	  809.1	 6207.0	...
6523635	  869.9	  801.2	 6230.0	...
6523636	  870.5	  794.3	 6254.0	...
6523637	  871.2	  788.3	 6266.0	...
6523638	  871.7	  782.7	 6280.0	...
6523639	  872.1	  775.8	 6300.0	...
6523640	  872.2	  770.0	 6325.0	...
6523641	  871.6	  765.0	 6344.0	...
6523642	  870.8	  758.8	 6357.0	...
6523643	  870.4	  753.1	 6365.0	...
6523644	  870.0	  746.9	 6386.0	...
6523645	  869.6	  742.3	 6402.0	...
6523646	  869.1	  735.5	 6426.0	...
6523647	  868.8	  730.7	 6436.0	...
6523648	  868.2	  726.0	 6454.0	...
6523649	  867.7	  722.2	 6475.0	...
6523650	  867.1	  717.2	 6495.0	...
6523651	  866.4	  710.1	 6507.0	...
6523652	  865.8	  705.8	 6509.0	...
6523653	  866.0	  698.7	 6526.0	...
6523654	  866.6	  694.9	 6544.0	...
6523655	  867.1	  691.0	 6565.0	...
6523656	  866.7	  688.2	 6571.0	...
6523657	  866.1	  682.3	 6578.0	...
6523658	  865.6	  675.4	 6593.0	...
6523659	  865.2	  670.3	 6605.0	...
6523660	  863.0	  668.4	 6618.0	...
6523661	  861.9	  667.4	 6619.0	...
6523662	  860.5	  663.8	 6631.0	...
6523663	  861.4	  660.1	 6641.0	...
6523664	  861.1	  654.0	 6659.0	...
6523665	  860.0	  649.6	 6666.0	...
6523666	  858.5	  644.9	 6675.0	...
6523667	  857.2	  641.3	 6691.0	...
ESACC R  6523370	6523667	298	  829.0	  459.9	  857.2	  641.3	   3.89	   1210
SFIX R   6523668
6523668	  856.0	  639.2	 6707.0	...
6523669	  854.6	  634.7	 6723.0	...
6523670	  854.2	  630.5	 6726.0	...
6523671	  854.6	  626.1	 6740.0	...
6523672	  854.9	  622.9	 6753.0	...
6523673	  854.2	  620.2	 6764.0	...
6523674	  854.5	  616.3	 6767.0	...
6523675	  855.1	  612.4	 6772.0	...
6523676	  855.3	  609.8	 6780.0	...
6523677	  854.8	  608.1	 6786.0	...
6523678	  854.4	  606.4	 6796.0	...
6523679	  854.2	  604.6	 6808.0	...
6523680	  854.0	  602.8	 6821.0	...
6523681	  854.8	  602.0	 6829.0	...
6523682	  855.3	  597.6	 6836.0	...
6523683	  854.2	  592.9	 6844.0	...
6523684	  852.4	  588.8	 6852.0	...
6523685	  851.0	  587.6	 6862.0	...
6523686	  851.0	  585.5	 6876.0	...
6523687	  848.7	  583.7	 6889.0	...
6523688	  846.4	  581.4	 6894.0	...
6523689	  844.8	  579.8	 6896.0	...
6523690	  845.1	  577.7	 6905.0	...
6523691	  845.4	  576.4	 6914.0	...
6523692	  845.2	  574.3	 6921.0	...
6523693	  845.2	  571.5	 6927.0	...
6523694	  845.1	  569.2	 6934.0	...
6523695	  844.9	  568.5	 6943.0	...
6523696	  844.9	  567.9	 6949.0	...
6523697	  845.1	  565.2	 6955.0	...
6523698	  845.4	  562.5	 6958.0	...
6523699	  845.7	  560.3	 6958.0	...
6523700	  846.4	  559.5	 6958.0	...
6523701	  847.0	  558.0	 6961.0	...
6523702	  847.3	  556.6	 6964.0	...
6523703	  847.0	  555.5	 6967.0	...
6523704	  846.3	  553.4	 6971.0	...
6523705	  844.7	  551.7	 6975.0	...
6523706	  843.3	  550.0	 6979.0	...
6523707	  842.3	  549.3	 6981.0	...
6523708	  841.9	  547.9	 6992.0	...
6523709	  841.4	  546.3	 7001.0	...
6523710	  841.0	  543.4	 7008.0	...
6523711	  840.4	  541.0	 7006.0	...
6523712	  839.7	  538.6	 7007.0	...
6523713	  841.1	  537.6	 7010.0	...
6523714	  843.0	  534.9	 7021.0	...
6523715	  844.1	  532.8	 7030.0	...
6523716	  842.9	  530.6	 7038.0	...
6523717	  842.1	  529.7	 7037.0	...
6523718	  842.4	  528.4	 7034.0	...
6523719	  842.8	  527.5	 7031.0	...
6523720	  843.0	  526.7	 7038.0	...
6523721	  842.7	  524.5	 7048.0	...
6523722	  842.4	  522.5	 7060.0	...
6523723	  842.2	  520.5	 7062.0	...
6523724	  842.4	  520.2	 7064.0	...
6523725	  841.5	  520.1	 7067.0	...
6523726	  840.4	  520.0	 7073.0	...
6523727	  840.1	  517.7	 7081.0	...
6523728	  840.7	  515.1	 7085.0	...
6523729	  841.2	  512.3	 7087.0	...
6523730	  841.1	  511.5	 7086.0	...
6523731	  841.7	  510.6	 7086.0	...
6523732	  842.2	  510.2	 7086.0	...
6523733	  843.5	  510.1	 7087.0	...
6523734	  844.1	  509.0	 7088.0	...
6523735	  843.7	  508.2	 7088.0	...
6523736	  843.1	  507.5	 7091.0	...
6523737	  842.5	  507.2	 7094.0	...
6523738	  842.2	  506.7	 7098.0	...
6523739	  841.4	  504.9	 7098.0	...
6523740	  840.6	  503.6	 7097.0	...
6523741	  841.2	  502.1	 7102.0	...
6523742	  842.6	  502.0	 7108.0	...
6523743	  844.0	  502.0	 7113.0	...
6523744	  843.9	  502.2	 7114.0	...
6523745	  842.9	  500.9	 7114.0	...
6523746	  841.4	  499.2	 7114.0	...
6523747	  840.7	  497.2	 7114.0	...
6523748	  840.9	  496.5	 7114.0	...
6523749	  841.5	  495.3	 7113.0	...
6523750	  841.7	  494.3	 7123.0	...
6523751	  841.5	  493.6	 7135.0	...
6523752	  841.6	  493.5	 7145.0	...
6523753	  842.4	  493.1	 7145.0	...
6523754	  842.9	  492.4	 7144.0	...
6523755	  843.5	  491.5	 7144.0	...
6523756	  843.8	  490.6	 7143.0	...
6523757	  843.8	  490.1	 7143.0	...
6523758	  842.8	  489.2	 7146.0	...
6523759	  842.0	  487.4	 7153.0	...
6523760	  841.6	  485.6	 7159.0	...
6523761	  841.7	  484.4	 7162.0	...
6523762	  841.2	  484.6	 7160.0	...
6523763	  840.6	  484.9	 7159.0	...
6523764	  839.7	  485.2	 7160.0	...
6523765	  839.4	  485.0	 7161.0	...
6523766	  839.5	  484.6	 7161.0	...
6523767	  839.9	  484.1	 7159.0	...
6523768	  843.8	  483.6	 7157.0	...
6523769	  847.1	  483.2	 7156.0	...
6523770	  848.6	  482.6	 7158.0	...
6523771	  846.6	  482.0	 7161.0	...
6523772	  844.5	  481.1	 7166.0	...
6523773	  844.3	  479.6	 7170.0	...
6523774	  844.1	  478.5	 7173.0	...
6523775	  844.0	  477.4	 7176.0	...
6523776	  843.8	  477.1	 7180.0	...
6523777	  843.8	  477.6	 7183.0	...
6523778	  843.8	  478.4	 7182.0	...
6523779	  843.6	  478.0	 7182.0	...
MSG	6523780 0000 _ Number Off
6523780	  843.3	  476.6	 7185.0	...
6523781	  842.1	  474.7	 7194.0	...
6523782	  841.0	  474.0	 7202.0	...
6523783	  840.7	  473.3	 7203.0	...
6523784	  842.2	  473.1	 7198.0	...
6523785	  843.4	  473.5	 7193.0	...
6523786	  843.3	  474.0	 7196.0	...
6523787	  841.5	  474.8	 7199.0	...
6523788	  840.0	  475.0	 7203.0	...
6523789	  840.8	  474.2	 7204.0	...
6523790	  842.7	  473.3	 7205.0	...
6523791	  844.5	  472.3	 7205.0	...
6523792	  843.8	  472.5	 7203.0	...
6523793	  843.1	  473.1	 7201.0	...
6523794	  843.6	  473.8	 7203.0	...
6523795	  844.6	  472.3	 7211.0	...
6523796	  844.3	  470.2	 7218.0	...
6523797	  843.0	  468.2	 7224.0	...
6523798	  842.1	  467.8	 7226.0	...
6523799	  842.2	  467.6	 7230.0	...
6523800	  842.3	  466.9	 7231.0	...
6523801	  842.6	  466.3	 7234.0	...
6523802	  844.7	  465.6	 7235.0	...
6523803	  846.9	  464.8	 7236.0	...
6523804	  848.3	  464.1	 7236.0	...
6523805	  847.9	  463.9	 7230.0	...
6523806	  845.5	  464.5	 7223.0	...
6523807	  843.0	  463.5	 7223.0	...
6523808	  841.9	  462.0	 7230.0	...
6523809	  843.1	  460.5	 7237.0	...
6523810	  844.5	  460.6	 7238.0	...
6523811	  843.6	  461.0	 7239.0	...
6523812	  842.4	  461.1	 7239.0	...
6523813	  841.3	  459.5	 7244.0	...
6523814	  841.4	  457.8	 7249.0	...
6523815	  842.0	  456.7	 7256.0	...
6523816	  842.4	  457.0	 7260.0	...
6523817	  842.4	  457.4	 7264.0	...
6523818	  841.5	  457.0	 7267.0	...
6523819	  839.7	  456.4	 7268.0	...
6523820	  838.5	  455.5	 7268.0	...
6523821	  837.9	  454.1	 7269.0	...
6523822	  839.1	  452.8	 7276.0	...
6523823	  840.4	  451.6	 7283.0	...
6523824	  839.1	  451.7	 7284.0	...
6523825	  836.8	  452.0	 7279.0	...
6523826	  834.4	  452.9	 7274.0	...
6523827	  834.3	  453.4	 7276.0	...
6523828	  834.5	  452.8	 7284.0	...
6523829	  834.9	  451.8	 7290.0	...
6523830	  835.3	  450.3	 7295.0	...
6523831	  836.8	  449.6	 7294.0	...
6523832	  838.1	  448.3	 7293.0	...
6523833	  837.6	  447.2	 7304.0	...
6523834	  834.0	  447.6	 7316.0	...
6523835	  830.5	  448.7	 7331.0	...
6523836	  831.8	  449.8	 7333.0	...
6523837	  835.0	  449.6	 7333.0	...
6523838	  837.8	  449.5	 7333.0	...
6523839	  837.3	  448.9	 7333.0	...
6523840	  835.8	  448.4	 7329.0	...
6523841	  834.8	  447.7	 7323.0	...
6523842	  833.7	  447.7	 7318.0	...
6523843	  833.7	  447.2	 7321.0	...
6523844	  835.9	  446.2	 7328.0	...
6523845	  838.0	  444.2	 7335.0	...
6523846	  840.3	  444.0	 7340.0	...
6523847	  840.1	  443.9	 7339.0	...
6523848	  839.7	  445.0	 7334.0	...
6523849	  839.6	  444.8	 7328.0	...
6523850	  839.6	  445.0	 7323.0	...
6523851	  839.7	  442.8	 7332.0	...
6523852	  839.2	  440.5	 7340.0	...
6523853	  838.4	  438.9	 7341.0	...
6523854	  838.2	  440.3	 7334.0	...
6523855	  838.3	  441.7	 7326.0	...
6523856	  838.4	  442.0	 7326.0	...
6523857	  838.2	  441.7	 7327.0	...
6523858	  835.9	  441.7	 7333.0	...
6523859	  833.8	  442.1	 7342.0	...
6523860	  832.2	  442.9	 7351.0	...
6523861	  833.1	  443.4	 7347.0	...
6523862	  833.7	  442.6	 7342.0	...
6523863	  834.4	  441.0	 7338.0	...
6523864	  834.8	  439.5	 7345.0	...
6523865	  835.4	  439.2	 7353.0	...
6523866	  835.6	  439.3	 7357.0	...
6523867	  835.8	  439.3	 7357.0	...
6523868	  835.8	  439.3	 7356.0	...
6523869	  836.4	  438.6	 7355.0	...
6523870	  837.0	  437.4	 7352.0	...
6523871	  836.8	  436.4	 7351.0	...
6523872	  835.7	  436.0	 7349.0	...
6523873	  834.5	  435.0	 7359.0	...
6523874	  834.4	  433.8	 7369.0	...
6523875	  834.5	  432.5	 7378.0	...
6523876	  834.9	  433.2	 7381.0	...
6523877	  834.9	  434.7	 7384.0	...
6523878	  833.4	  436.4	 7384.0	...
6523879	  831.8	  435.8	 7379.0	...
6523880	  829.8	  434.4	 7372.0	...
6523881	  829.1	  432.5	 7368.0	...
6523882	  828.6	  432.1	 7366.0	...
6523883	  828.8	  432.6	 7362.0	...
6523884	  829.6	  433.1	 7359.0	...
6523885	  831.2	  433.5	 7356.0	...
6523886	  832.2	  433.0	 7356.0	...
6523887	  829.6	  430.7	 7363.0	...
6523888	  826.3	  428.6	 7368.0	...
6523889	  826.2	  427.6	 7374.0	...
6523890	  829.6	  430.1	 7372.0	...
6523891	  833.0	  433.5	 7370.0	...
6523892	  833.1	  435.7	 7370.0	...
6523893	  833.6	  435.9	 7371.0	...
6523894	  833.7	  432.3	 7372.0	...
6523895	  833.2	  429.6	 7374.0	...
6523896	  832.2	  428.7	 7376.0	...
6523897	  831.2	  430.7	 7378.0	...
6523898	  829.7	  432.3	 7374.0	...
6523899	  828.0	  433.1	 7370.0	...
6523900	  828.0	  431.8	 7377.0	...
6523901	  829.6	  429.9	 7387.0	...
6523902	  831.6	  427.9	 7396.0	...
6523903	  832.3	  427.9	 7401.0	...
6523904	  832.6	  428.0	 7408.0	...
6523905	  832.6	  427.9	 7415.0	...
6523906	  830.8	  424.6	 7415.0	...
6523907	  829.0	  421.3	 7415.0	...
6523908	  828.1	  419.0	 7415.0	...
6523909	  829.1	  419.8	 7413.0	...
6523910	  829.5	  420.0	 7412.0	...
6523911	  828.8	  419.3	 7415.0	...
6523912	  830.0	  418.9	 7419.0	...
6523913	  831.7	  419.5	 7421.0	...
6523914	  833.4	  420.0	 7419.0	...
6523915	  833.3	  420.3	 7415.0	...
6523916	  833.1	  420.7	 7408.0	...
6523917	  831.5	  422.4	 7401.0	...
6523918	  830.0	  424.0	 7404.0	...
6523919	  828.1	  422.4	 7410.0	...
6523920	  827.6	  419.5	 7420.0	...
6523921	  827.1	  416.6	 7425.0	...
6523922	  829.4	  417.5	 7430.0	...
6523923	  831.9	  418.6	 7429.0	...
6523924	  834.6	  419.8	 7428.0	...
6523925	  834.7	  419.9	 7427.0	...
6523926	  834.8	  419.7	 7427.0	...
6523927	  834.4	  418.1	 7434.0	...
6523928	  831.5	  417.8	 7438.0	...
6523929	  828.7	  418.2	 7440.0	...
6523930	  827.2	  419.8	 7436.0	...
6523931	  828.5	  419.3	 7433.0	...
6523932	  829.1	  417.7	 7433.0	...
6523933	  828.4	  416.4	 7430.0	...
6523934	  827.4	  417.9	 7429.0	...
6523935	  826.1	  419.8	 7430.0	...
6523936	  825.2	  420.9	 7438.0	...
6523937	  826.5	  418.4	 7450.0	...
6523938	  828.7	  415.8	 7459.0	...
6523939	  830.8	  413.1	 7462.0	...
6523940	  831.0	  412.4	 7461.0	...
6523941	  831.5	  411.3	 7460.0	...
6523942	  832.1	  411.1	 7465.0	...
6523943	  832.4	  410.9	 7471.0	...
6523944	  830.7	  411.2	 7469.0	...
6523945	  828.9	  411.3	 7460.0	...
6523946	  827.4	  411.1	 7455.0	...
6523947	  827.6	  410.8	 7456.0	...
6523948	  827.7	  410.6	 7454.0	...
6523949	  826.3	  410.8	 7446.0	...
6523950	  825.2	  412.7	 7442.0	...
6523951	  824.2	  414.6	 7446.0	...
6523952	  824.4	  416.0	 7449.0	...
6523953	  825.7	  415.1	 7452.0	...
6523954	  827.0	  413.2	 7451.0	...
6523955	  828.6	  411.0	 7453.0	...
6523956	  828.8	  409.3	 7455.0	...
6523957	  828.7	  408.7	 7456.0	...
6523958	  828.3	  408.3	 7462.0	...
6523959	  828.8	  407.7	 7469.0	...
6523960	  829.5	  407.5	 7476.0	...
6523961	  830.4	  408.0	 7474.0	...
6523962	  830.3	  408.7	 7472.0	...
6523963	  830.1	  408.4	 7475.0	...
6523964	  829.8	  407.6	 7481.0	...
6523965	  829.8	  406.7	 7487.0	...
6523966	  828.6	  407.8	 7487.0	...
6523967	  827.3	  409.2	 7488.0	...
6523968	  825.3	  411.0	 7489.0	...
6523969	  824.6	  411.5	 7493.0	...
6523970	  825.3	  411.5	 7496.0	...
6523971	  826.8	  410.7	 7498.0	...
6523972	  828.2	  409.9	 7495.0	...
6523973	  827.9	  409.4	 7497.0	...
6523974	  826.3	  409.4	 7502.0	...
6523975	  824.7	  409.3	 7509.0	...
6523976	  823.3	  409.6	 7514.0	...
6523977	  823.5	  409.9	 7516.0	...
6523978	  823.7	  408.4	 7515.0	...
6523979	  824.0	  406.3	 7514.0	...
6523980	  824.3	  404.1	 7512.0	...
6523981	  824.6	  404.2	 7511.0	...
6523982	  825.5	  405.3	 7510.0	...
6523983	  826.5	  406.3	 7510.0	...
6523984	  825.6	  407.9	 7508.0	...
6523985	  824.2	  408.8	 7506.0	...
6523986	  822.8	  409.2	 7506.0	...
6523987	  823.6	  408.0	 7508.0	...
6523988	  824.2	  406.5	 7515.0	...
MSG	6523989 0000 _ Number On
6523989	  824.6	  405.2	 7521.0	...
6523990	  824.8	  404.1	 7529.0	...
6523991	  825.2	  403.0	 7532.0	...
6523992	  825.4	  402.2	 7534.0	...
6523993	  825.4	  400.5	 7533.0	...
6523994	  824.9	  398.3	 7535.0	...
6523995	  824.6	  396.2	 7536.0	...
6523996	  825.2	  395.6	 7539.0	...
6523997	  825.8	  395.8	 7542.0	...
6523998	  826.2	  396.0	 7541.0	...
6523999	  826.6	  395.7	 7538.0	...
6524000	  827.2	  395.3	 7534.0	...
6524001	  825.7	  394.5	 7550.0	...
6524002	  823.5	  394.3	 7566.0	...
6524003	  823.2	  394.1	 7581.0	...
6524004	  825.2	  394.3	 7576.0	...
6524005	  827.1	  393.8	 7569.0	...
6524006	  827.0	  393.6	 7563.0	...
6524007	  827.1	  393.4	 7559.0	...
6524008	  827.2	  393.4	 7556.0	...
6524009	  828.0	  393.4	 7557.0	...
6524010	  828.6	  393.1	 7556.0	...
6524011	  828.5	  392.8	 7555.0	...
6524012	  827.7	  391.3	 7570.0	...
6524013	  826.7	  390.1	 7588.0	...
6524014	  826.6	  389.9	 7591.0	...
6524015	  826.7	  390.8	 7576.0	...
6524016	  826.9	  392.0	 7569.0	...
6524017	  827.0	  392.2	 7576.0	...
6524018	  828.9	  392.2	 7582.0	...
6524019	  830.9	  392.9	 7581.0	...
6524020	  832.5	  393.5	 7580.0	...
6524021	  831.7	  393.7	 7579.0	...
6524022	  829.4	  393.6	 7579.0	...
6524023	  827.6	  393.3	 7580.0	...
6524024	  826.1	  392.8	 7581.0	...
6524025	  825.9	  391.2	 7582.0	...
6524026	  825.3	  389.7	 7582.0	...
6524027	  824.8	  389.2	 7582.0	...
6524028	  824.3	  390.2	 7582.0	...
6524029	  824.2	  392.1	 7582.0	...
6524030	  824.1	  393.9	 7581.0	...
6524031	  825.0	  394.4	 7587.0	...
6524032	  825.9	  393.8	 7595.0	...
6524033	  827.0	  392.5	 7602.0	...
6524034	  827.9	  391.5	 7602.0	...
6524035	  829.0	  391.5	 7601.0	...
6524036	  829.9	  392.2	 7600.0	...
6524037	  830.2	  392.9	 7600.0	...
6524038	  830.3	  391.2	 7617.0	...
6524039	  828.6	  389.7	 7634.0	...
6524040	  826.8	  388.4	 7641.0	...
6524041	  824.7	  388.8	 7631.0	...
6524042	  824.1	  387.8	 7622.0	...
6524043	  823.0	  386.7	 7621.0	...
6524044	  822.5	  387.1	 7617.0	...
6524045	  823.1	  388.4	 7613.0	...
6524046	  824.0	  389.7	 7609.0	...
6524047	  824.9	  390.6	 7610.0	...
6524048	  825.0	  391.7	 7610.0	...
6524049	  824.9	  391.8	 7619.0	...
6524050	  826.4	  388.9	 7628.0	...
6524051	  828.1	  386.0	 7636.0	...
6524052	  829.7	  384.4	 7639.0	...
6524053	  829.3	  384.8	 7645.0	...
6524054	  828.9	  385.3	 7653.0	...
6524055	  828.9	  386.5	 7656.0	...
6524056	  829.3	  387.7	 7655.0	...
6524057	  829.7	  389.7	 7655.0	...
6524058	  830.5	  391.3	 7651.0	...
6524059	  831.5	  392.9	 7643.0	...
6524060	  832.5	  393.7	 7636.0	...
6524061	  832.9	  392.5	 7631.0	...
6524062	  832.7	  390.6	 7630.0	...
6524063	  832.4	  388.8	 7637.0	...
6524064	  831.7	  388.9	 7643.0	...
6524065	  831.6	  389.5	 7649.0	...
6524066	  831.5	  390.0	 7643.0	...
6524067	  831.8	  390.0	 7637.0	...
6524068	  831.4	  387.1	 7642.0	...
6524069	  831.2	  384.1	 7652.0	...
6524070	  831.5	  384.8	 7656.0	...
6524071	  831.8	  388.5	 7649.0	...
6524072	  831.7	  392.2	 7641.0	...
6524073	  828.9	  392.4	 7641.0	...
6524074	  826.6	  392.6	 7642.0	...
6524075	  827.5	  392.6	 7642.0	...
6524076	  830.6	  392.3	 7650.0	...
6524077	  833.0	  392.9	 7657.0	...
6524078	  832.7	  393.8	 7662.0	...
6524079	  832.3	  394.8	 7659.0	...
6524080	  831.5	  395.0	 7660.0	...
6524081	  830.0	  391.8	 7663.0	...
6524082	  829.1	  387.7	 7665.0	...
6524083	  829.4	  383.3	 7665.0	...
6524084	  828.5	  382.7	 7664.0	...
6524085	  827.1	  384.5	 7664.0	...
6524086	  826.4	  386.2	 7664.0	...
6524087	  826.2	  387.9	 7664.0	...
6524088	  825.9	  387.6	 7670.0	...
6524089	  825.2	  387.3	 7675.0	...
6524090	  825.6	  386.8	 7681.0	...
6524091	  825.6	  385.8	 7682.0	...
6524092	  825.2	  384.9	 7683.0	...
6524093	  825.3	  384.1	 7678.0	...
6524094	  826.2	  384.4	 7672.0	...
6524095	  827.4	  384.5	 7668.0	...
6524096	  828.2	  384.6	 7670.0	...
6524097	  828.4	  383.2	 7672.0	...
6524098	  830.0	  381.7	 7672.0	...
6524099	  831.8	  381.9	 7672.0	...
6524100	  834.2	  383.4	 7676.0	...
6524101	  834.8	  384.1	 7679.0	...
6524102	  833.2	  382.3	 7683.0	...
6524103	  829.6	  379.9	 7684.0	...
6524104	  826.2	  378.5	 7685.0	...
6524105	  824.9	  378.7	 7691.0	...
6524106	  825.8	  379.6	 7697.0	...
6524107	  826.9	  380.6	 7698.0	...
6524108	  827.9	  380.7	 7694.0	...
6524109	  828.1	  381.3	 7690.0	...
6524110	  828.0	  381.9	 7688.0	...
6524111	  826.6	  382.5	 7688.0	...
6524112	  825.4	  383.0	 7688.0	...
6524113	  824.6	  383.3	 7688.0	...
6524114	  824.8	  382.7	 7687.0	...
6524115	  824.9	  381.9	 7687.0	...
6524116	  826.7	  380.9	 7687.0	...
6524117	  828.6	  380.8	 7700.0	...
6524118	  831.4	  381.9	 7713.0	...
6524119	  832.3	  382.5	 7718.0	...
6524120	  829.7	  383.1	 7709.0	...
6524121	  826.3	  382.3	 7700.0	...
6524122	  826.6	  382.4	 7703.0	...
6524123	  830.4	  382.8	 7705.0	...
6524124	  832.4	  383.6	 7707.0	...
6524125	  830.9	  385.5	 7697.0	...
6524126	  828.9	  388.7	 7689.0	...
6524127	  828.8	  391.5	 7686.0	...
6524128	  828.5	  393.0	 7692.0	...
6524129	  828.5	  393.0	 7692.0	...
6524130	  828.4	  393.1	 7686.0	...
6524131	  827.9	  390.2	 7681.0	...
6524132	  827.5	  387.3	 7682.0	...
6524133	  826.3	  385.4	 7684.0	...
6524134	  825.6	  386.4	 7685.0	...
6524135	  825.4	  387.4	 7689.0	...
6524136	  825.9	  387.3	 7692.0	...
6524137	  824.9	  387.3	 7695.0	...
6524138	  823.5	  387.4	 7695.0	...
6524139	  822.2	  387.5	 7696.0	...
6524140	  823.6	  387.3	 7697.0	...
6524141	  824.3	  387.0	 7699.0	...
6524142	  824.9	  386.8	 7699.0	...
6524143	  824.3	  386.8	 7700.0	...
6524144	  824.7	  388.8	 7690.0	...
6524145	  825.1	  390.8	 7680.0	...
6524146	  825.0	  389.3	 7679.0	...
6524147	  823.8	  386.0	 7687.0	...
6524148	  823.2	  382.9	 7694.0	...
6524149	  823.5	  383.4	 7692.0	...
6524150	  825.5	  383.9	 7689.0	...
6524151	  827.1	  384.7	 7686.0	...
6524152	  828.1	  385.4	 7685.0	...
6524153	  828.3	  386.1	 7685.0	...
6524154	  828.5	  386.5	 7684.0	...
6524155	  828.6	  386.9	 7683.0	...
6524156	  827.4	  387.5	 7681.0	...
6524157	  826.2	  388.0	 7684.0	...
6524158	  825.1	  389.3	 7687.0	...
6524159	  825.4	  390.3	 7684.0	...
6524160	  828.0	  391.0	 7676.0	...
6524161	  830.3	  389.7	 7677.0	...
6524162	  832.4	  388.2	 7685.0	...
6524163	  832.2	  386.9	 7694.0	...
6524164	  832.1	  386.6	 7695.0	...
6524165	  832.3	  385.3	 7696.0	...
6524166	  832.5	  384.2	 7692.0	...
6524167	  833.4	  382.9	 7687.0	...
6524168	  834.1	  382.3	 7686.0	...
6524169	  831.8	  380.9	 7695.0	...
6524170	  828.9	  380.0	 7704.0	...
6524171	  825.9	  378.6	 7709.0	...
6524172	  825.5	  377.9	 7709.0	...
6524173	  825.2	  378.1	 7706.0	...
6524174	  825.8	  379.7	 7701.0	...
6524175	  826.8	  383.1	 7695.0	...
6524176	  827.8	  385.6	 7692.0	...
6524177	  828.7	  387.2	 7695.0	...
6524178	  829.1	  385.5	 7697.0	...
6524179	  829.6	  383.8	 7696.0	...
6524180	  829.6	  384.1	 7686.0	...
6524181	  829.9	  385.9	 7676.0	...
6524182	  830.9	  387.5	 7674.0	...
6524183	  831.4	  387.3	 7683.0	...
6524184	  832.0	  387.7	 7692.0	...
6524185	  831.9	  388.1	 7698.0	...
6524186	  831.3	  389.0	 7696.0	...
6524187	  830.2	  389.4	 7693.0	...
6524188	  828.8	  388.2	 7697.0	...
6524189	  828.2	  386.8	 7703.0	...
6524190	  827.8	  385.5	 7704.0	...
6524191	  827.4	  385.9	 7699.0	...
6524192	  826.8	  384.5	 7694.0	...
6524193	  827.5	  383.4	 7696.0	...
6524194	  828.4	  382.4	 7700.0	...
6524195	  829.4	  382.8	 7698.0	...
6524196	  827.6	  382.9	 7696.0	...
6524197	  825.9	  383.1	 7694.0	...
6524198	  823.7	  383.5	 7697.0	...
6524199	  823.3	  384.0	 7698.0	...
6524200	  822.9	  385.1	 7699.0	...
6524201	  822.6	  387.4	 7698.0	...
6524202	  822.4	  389.6	 7697.0	...
6524203	  822.8	  391.1	 7695.0	...
6524204	  825.2	  390.9	 7695.0	...
6524205	  827.3	  388.2	 7705.0	...
6524206	  828.7	  385.9	 7715.0	...
6524207	  828.4	  384.2	 7717.0	...
6524208	  828.3	  385.3	 7712.0	...
6524209	  828.3	  385.9	 7707.0	...
6524210	  828.6	  385.9	 7711.0	...
6524211	  828.9	  385.5	 7715.0	...
6524212	  829.3	  385.1	 7718.0	...
6524213	  827.1	  385.4	 7717.0	...
6524214	  824.8	  386.9	 7715.0	...
6524215	  823.6	  388.2	 7717.0	...
6524216	  824.2	  384.8	 7721.0	...
6524217	  823.5	  380.4	 7724.0	...
6524218	  822.2	  379.8	 7720.0	...
6524219	  822.3	  383.9	 7715.0	...
6524220	  823.8	  387.8	 7711.0	...
6524221	  824.8	  387.8	 7710.0	...
6524222	  825.1	  387.6	 7711.0	...
6524223	  825.1	  387.8	 7712.0	...
6524224	  826.0	  388.0	 7713.0	...
6524225	  827.0	  388.3	 7713.0	...
6524226	  827.9	  388.1	 7713.0	...
6524227	  828.2	  388.0	 7714.0	...
6524228	  828.5	  387.9	 7715.0	...
6524229	  828.5	  387.4	 7716.0	...
6524230	  828.2	  386.9	 7715.0	...
6524231	  828.2	  387.0	 7711.0	...
6524232	  827.8	  389.2	 7700.0	...
6524233	  826.4	  391.4	 7691.0	...
6524234	  824.7	  390.9	 7693.0	...
6524235	  823.6	  388.9	 7702.0	...
6524236	  823.2	  385.2	 7714.0	...
6524237	  822.5	  383.7	 7717.0	...
6524238	  821.9	  382.4	 7714.0	...
6524239	  822.8	  382.6	 7704.0	...
6524240	  824.7	  385.7	 7693.0	...
6524241	  826.6	  388.5	 7687.0	...
6524242	  827.1	  390.7	 7688.0	...
6524243	  824.8	  389.6	 7689.0	...
6524244	  822.6	  388.5	 7688.0	...
6524245	  823.3	  387.7	 7686.0	...
6524246	  826.2	  387.9	 7685.0	...
6524247	  829.2	  388.5	 7685.0	...
6524248	  829.3	  389.6	 7686.0	...
6524249	  828.7	  390.4	 7686.0	...
6524250	  828.1	  390.7	 7688.0	...
6524251	  827.9	  389.6	 7694.0	...
6524252	  828.0	  385.9	 7701.0	...
6524253	  828.6	  383.7	 7706.0	...
6524254	  828.6	  382.7	 7705.0	...
6524255	  828.5	  385.0	 7701.0	...
6524256	  827.3	  386.0	 7699.0	...
6524257	  827.0	  386.9	 7698.0	...
6524258	  826.9	  387.1	 7699.0	...
6524259	  827.1	  387.3	 7699.0	...
6524260	  825.8	  388.8	 7699.0	...
6524261	  824.8	  390.2	 7694.0	...
6524262	  825.3	  389.4	 7689.0	...
6524263	  826.4	  387.3	 7683.0	...
6524264	  824.8	  384.9	 7688.0	...
6524265	  822.0	  384.5	 7692.0	...
6524266	  821.6	  384.6	 7692.0	...
6524267	  823.9	  385.1	 7682.0	...
6524268	  827.0	  389.8	 7672.0	...
6524269	  827.9	  394.0	 7667.0	...
6524270	  828.4	  395.1	 7666.0	...
6524271	  828.0	  392.1	 7665.0	...
6524272	  827.8	  388.9	 7664.0	...
6524273	  828.0	  389.2	 7664.0	...
6524274	  828.2	  389.5	 7665.0	...
6524275	  828.1	  390.0	 7666.0	...
6524276	  828.0	  390.5	 7665.0	...
6524277	  828.4	  390.9	 7665.0	...
6524278	  828.6	  388.9	 7674.0	...
6524279	  826.0	  387.0	 7685.0	...
6524280	  822.8	  385.3	 7689.0	...
6524281	  821.8	  385.9	 7682.0	...
6524282	  823.7	  386.1	 7675.0	...
6524283	  824.7	  385.9	 7673.0	...
6524284	  823.7	  385.4	 7671.0	...
6524285	  822.9	  385.7	 7671.0	...
6524286	  823.0	  387.0	 7676.0	...
6524287	  823.5	  389.1	 7682.0	...
6524288	  824.1	  391.5	 7684.0	...
6524289	  824.7	  393.4	 7677.0	...
6524290	  825.4	  394.5	 7676.0	...
6524291	  825.2	  392.1	 7678.0	...
MSG	6524292 0000 _ Number Off
6524292	  824.9	  390.0	 7683.0	...
6524293	  824.3	  388.4	 7682.0	...
6524294	  824.4	  389.5	 7683.0	...
6524295	  824.6	  390.8	 7685.0	...
6524296	  824.7	  391.6	 7680.0	...
6524297	  823.0	  392.2	 7672.0	...
6524298	  821.2	  391.7	 7664.0	...
6524299	  819.5	  391.1	 7663.0	...
6524300	  819.6	  391.1	 7661.0	...
6524301	  819.7	  391.1	 7661.0	...
6524302	  821.8	  390.8	 7661.0	...
6524303	  823.6	  390.2	 7666.0	...
6524304	  825.5	  390.7	 7669.0	...
6524305	  826.1	  391.4	 7666.0	...
6524306	  826.6	  390.7	 7661.0	...
6524307	  826.6	  389.2	 7657.0	...
6524308	  825.9	  386.9	 7660.0	...
6524309	  826.6	  384.8	 7661.0	...
6524310	  827.5	  382.8	 7662.0	...
6524311	  826.5	  383.4	 7661.0	...
6524312	  824.8	  387.6	 7656.0	...
6524313	  823.9	  391.7	 7652.0	...
6524314	  825.5	  391.8	 7649.0	...
6524315	  826.7	  389.0	 7652.0	...
6524316	  826.3	  386.4	 7655.0	...
6524317	  825.5	  386.2	 7658.0	...
6524318	  824.6	  385.8	 7657.0	...
6524319	  824.3	  384.8	 7657.0	...
6524320	  824.2	  383.9	 7656.0	...
6524321	  824.0	  384.9	 7652.0	...
6524322	  823.8	  386.4	 7649.0	...
6524323	  824.3	  387.7	 7653.0	...
6524324	  824.8	  387.3	 7660.0	...
6524325	  825.3	  386.8	 7667.0	...
6524326	  825.1	  386.3	 7664.0	...
6524327	  824.7	  386.1	 7661.0	...
6524328	  824.3	  386.3	 7661.0	...
6524329	  824.0	  386.7	 7663.0	...
6524330	  824.6	  386.3	 7665.0	...
6524331	  825.0	  385.8	 7654.0	...
6524332	  825.5	  387.4	 7643.0	...
6524333	  825.4	  389.7	 7636.0	...
6524334	  826.2	  391.4	 7643.0	...
6524335	  827.0	  390.9	 7649.0	...
6524336	  827.7	  390.3	 7652.0	...
6524337	  827.7	  387.6	 7653.0	...
6524338	  827.7	  384.9	 7648.0	...
6524339	  828.4	  384.6	 7640.0	...
6524340	  829.3	  388.1	 7628.0	...
6524341	  828.8	  392.3	 7624.0	...
6524342	  827.0	  394.1	 7622.0	...
6524343	  825.1	  395.4	 7623.0	...
6524344	  825.0	  395.9	 7619.0	...
6524345	  825.5	  395.0	 7614.0	...
6524346	  825.9	  393.7	 7607.0	...
6524347	  825.9	  392.4	 7606.0	...
6524348	  825.6	  392.1	 7605.0	...
6524349	  824.9	  391.5	 7604.0	...
6524350	  824.3	  390.9	 7602.0	...
6524351	  825.5	  390.4	 7606.0	...
6524352	  827.3	  390.2	 7611.0	...
6524353	  827.6	  390.2	 7615.0	...
6524354	  826.1	  390.2	 7611.0	...
6524355	  822.9	  390.1	 7609.0	...
6524356	  821.1	  389.8	 7605.0	...
6524357	  820.9	  389.6	 7602.0	...
6524358	  822.5	  389.3	 7601.0	...
6524359	  825.0	  389.1	 7603.0	...
6524360	  825.8	  389.2	 7602.0	...
6524361	  825.3	  389.2	 7600.0	...
6524362	  824.0	  389.3	 7598.0	...
6524363	  823.9	  390.5	 7600.0	...
6524364	  826.3	  391.9	 7601.0	...
6524365	  828.6	  393.3	 7602.0	...
6524366	  828.5	  389.6	 7613.0	...
6524367	  828.4	  385.8	 7624.0	...
6524368	  829.5	  381.8	 7633.0	...
6524369	  832.2	  384.9	 7625.0	...
6524370	  833.1	  388.3	 7618.0	...
6524371	  832.1	  389.7	 7613.0	...
6524372	  828.8	  387.9	 7613.0	...
6524373	  826.6	  389.0	 7613.0	...
6524374	  825.0	  392.2	 7612.0	...
6524375	  824.3	  391.4	 7612.0	...
6524376	  823.3	  387.7	 7614.0	...
6524377	  824.1	  384.9	 7616.0	...
6524378	  825.0	  386.5	 7615.0	...
6524379	  825.9	  388.1	 7611.0	...
6524380	  825.5	  389.4	 7608.0	...
6524381	  825.9	  390.7	 7608.0	...
6524382	  826.4	  393.0	 7605.0	...
6524383	  826.8	  394.4	 7599.0	...
6524384	  827.4	  394.7	 7593.0	...
6524385	  828.2	  394.1	 7591.0	...
6524386	  828.7	  393.1	 7591.0	...
6524387	  829.2	  391.7	 7591.0	...
6524388	  829.7	  390.3	 7591.0	...
6524389	  830.3	  390.3	 7589.0	...
6524390	  830.6	  391.6	 7585.0	...
6524391	  831.0	  396.9	 7570.0	...
6524392	  829.4	  401.8	 7560.0	...
6524393	  827.7	  404.4	 7553.0	...
6524394	  826.5	  403.0	 7548.0	...
6524395	  828.0	  401.2	 7540.0	...
6524396	  830.2	  401.0	 7533.0	...
6524397	  831.6	  401.0	 7535.0	...
6524398	  830.9	  401.2	 7536.0	...
6524399	  829.6	  401.0	 7535.0	...
6524400	  830.6	  400.4	 7540.0	...
6524401	  832.9	  399.7	 7546.0	...
6524402	  833.9	  396.6	 7553.0	...
6524403	  832.4	  393.8	 7557.0	...
6524404	  830.9	  391.5	 7560.0	...
6524405	  830.2	  391.8	 7562.0	...
6524406	  829.4	  392.1	 7566.0	...
6524407	  827.9	  392.5	 7570.0	...
6524408	  826.0	  393.2	 7566.0	...
6524409	  824.5	  393.9	 7558.0	...
6524410	  823.4	  393.1	 7551.0	...
6524411	  823.2	  392.2	 7548.0	...
6524412	  824.1	  391.7	 7546.0	...
6524413	  825.3	  392.9	 7544.0	...
6524414	  826.5	  394.5	 7545.0	...
6524415	  826.7	  395.9	 7545.0	...
6524416	  826.9	  396.9	 7545.0	...
6524417	  827.0	  397.6	 7545.0	...
6524418	  827.1	  397.8	 7544.0	...
6524419	  827.1	  397.6	 7543.0	...
6524420	  826.9	  395.1	 7547.0	...
6524421	  826.6	  392.8	 7551.0	...
6524422	  828.5	  396.3	 7543.0	...
6524423	  830.6	  401.9	 7530.0	...
6524424	  833.0	  407.5	 7517.0	...
6524425	  833.3	  407.5	 7519.0	...
6524426	  833.3	  405.1	 7523.0	...
6524427	  832.8	  400.9	 7533.0	...
6524428	  832.3	  396.6	 7542.0	...
6524429	  831.9	  394.7	 7549.0	...
6524430	  832.0	  394.6	 7549.0	...
6524431	  832.9	  398.3	 7540.0	...
6524432	  833.9	  402.1	 7530.0	...
6524433	  834.3	  406.0	 7521.0	...
6524434	  833.6	  403.2	 7522.0	...
6524435	  834.5	  400.0	 7523.0	...
6524436	  835.9	  399.7	 7525.0	...
6524437	  836.8	  403.8	 7525.0	...
6524438	  836.2	  408.0	 7525.0	...
6524439	  835.1	  408.9	 7523.0	...
6524440	  835.7	  408.3	 7521.0	...
6524441	  836.5	  407.6	 7520.0	...
6524442	  837.2	  407.2	 7521.0	...
6524443	  837.3	  406.6	 7523.0	...
6524444	  839.6	  403.6	 7525.0	...
6524445	  841.7	  400.1	 7527.0	...
6524446	  843.5	  397.0	 7527.0	...
6524447	  842.5	  398.2	 7523.0	...
6524448	  841.0	  400.3	 7518.0	...
6524449	  838.6	  402.7	 7514.0	...
6524450	  836.5	  402.6	 7516.0	...
6524451	  835.3	  401.8	 7519.0	...
6524452	  835.8	  400.5	 7521.0	...
6524453	  836.5	  401.4	 7519.0	...
6524454	  837.1	  403.0	 7506.0	...
6524455	  837.4	  404.6	 7496.0	...
6524456	  837.5	  404.2	 7488.0	...
6524457	  837.7	  403.5	 7496.0	...
6524458	  838.0	  402.9	 7504.0	...
6524459	  838.4	  403.2	 7509.0	...
6524460	  838.2	  403.9	 7505.0	...
6524461	  837.9	  404.7	 7500.0	...
6524462	  837.7	  405.5	 7497.0	...
6524463	  837.8	  406.0	 7496.0	...
6524464	  837.7	  406.5	 7501.0	...
6524465	  837.6	  406.4	 7507.0	...
6524466	  836.9	  406.4	 7508.0	...
6524467	  836.1	  406.1	 7503.0	...
6524468	  835.4	  405.6	 7502.0	...
6524469	  835.3	  405.1	 7505.0	...
6524470	  835.2	  404.9	 7505.0	...
6524471	  836.8	  404.9	 7502.0	...
6524472	  838.5	  404.8	 7501.0	...
6524473	  840.8	  404.5	 7504.0	...
6524474	  841.2	  403.4	 7507.0	...
6524475	  841.6	  402.4	 7509.0	...
6524476	  841.4	  402.7	 7504.0	...
6524477	  840.5	  404.1	 7499.0	...
6524478	  839.6	  405.4	 7493.0	...
6524479	  838.7	  405.0	 7492.0	...
6524480	  838.8	  404.5	 7491.0	...
6524481	  839.2	  405.1	 7489.0	...
6524482	  839.7	  406.2	 7490.0	...
6524483	  840.3	  406.8	 7494.0	...
6524484	  840.6	  406.6	 7498.0	...
6524485	  840.7	  406.4	 7499.0	...
6524486	  840.6	  405.1	 7498.0	...
6524487	  840.5	  403.5	 7498.0	...
6524488	  840.1	  402.0	 7496.0	...
6524489	  840.0	  403.2	 7494.0	...
6524490	  840.6	  404.2	 7494.0	...
6524491	  841.4	  405.3	 7495.0	...
6524492	  841.8	  405.5	 7490.0	...
6524493	  841.5	  405.9	 7484.0	...
6524494	  841.3	  406.7	 7478.0	...
6524495	  841.1	  407.3	 7479.0	...
6524496	  840.8	  406.4	 7480.0	...
6524497	  840.3	  405.0	 7474.0	...
6524498	  840.6	  403.6	 7468.0	...
6524499	  841.7	  403.5	 7465.0	...
6524500	  843.0	  402.8	 7473.0	...
6524501	  843.8	  402.2	 7481.0	...
6524502	  842.8	  404.0	 7477.0	...
6524503	  841.7	  406.5	 7469.0	...
MSG	6524504 0000 _ Number On
6524504	  840.2	  409.8	 7460.0	...
6524505	  839.8	  410.7	 7460.0	...
6524506	  839.0	  411.6	 7460.0	...
6524507	  838.5	  411.7	 7462.0	...
6524508	  839.4	  407.9	 7471.0	...
6524509	  840.7	  404.1	 7480.0	...
6524510	  842.0	  400.1	 7488.0	...
6524511	  841.2	  399.9	 7490.0	...
6524512	  840.1	  402.3	 7481.0	...
6524513	  838.8	  405.7	 7471.0	...
6524514	  838.2	  408.9	 7469.0	...
6524515	  839.3	  408.2	 7479.0	...
6524516	  840.6	  406.8	 7489.0	...
6524517	  841.9	  405.4	 7491.0	...
6524518	  841.4	  405.6	 7491.0	...
6524519	  840.9	  405.9	 7488.0	...
6524520	  840.4	  406.1	 7484.0	...
6524521	  840.4	  405.9	 7472.0	...
6524522	  840.8	  405.6	 7462.0	...
6524523	  841.4	  405.3	 7455.0	...
6524524	  841.8	  404.1	 7460.0	...
6524525	  841.7	  402.9	 7463.0	...
6524526	  841.6	  402.8	 7465.0	...
6524527	  841.6	  404.0	 7458.0	...
6524528	  841.5	  407.1	 7454.0	...
6524529	  841.4	  409.0	 7452.0	...
6524530	  842.9	  410.2	 7455.0	...
6524531	  844.5	  408.9	 7456.0	...
6524532	  845.9	  406.0	 7456.0	...
6524533	  845.6	  403.9	 7456.0	...
6524534	  845.1	  405.0	 7455.0	...
6524535	  844.3	  407.6	 7455.0	...
6524536	  843.4	  409.9	 7455.0	...
6524537	  842.5	  409.2	 7457.0	...
6524538	  842.2	  409.1	 7459.0	...
6524539	  842.0	  409.1	 7460.0	...
6524540	  842.0	  409.4	 7464.0	...
6524541	  841.6	  408.9	 7468.0	...
6524542	  841.1	  408.1	 7472.0	...
6524543	  840.7	  407.4	 7472.0	...
6524544	  840.7	  406.9	 7472.0	...
6524545	  840.6	  406.3	 7475.0	...
6524546	  840.1	  406.7	 7479.0	...
6524547	  839.6	  407.1	 7469.0	...
6524548	  838.9	  408.2	 7456.0	...
6524549	  838.5	  407.6	 7444.0	...
6524550	  839.5	  407.1	 7445.0	...
6524551	  840.7	  406.8	 7445.0	...
6524552	  842.0	  407.0	 7444.0	...
6524553	  842.0	  406.8	 7445.0	...
6524554	  841.6	  406.4	 7447.0	...
6524555	  841.2	  406.4	 7442.0	...
6524556	  841.0	  406.8	 7434.0	...
6524557	  841.1	  407.4	 7438.0	...
6524558	  841.1	  407.6	 7448.0	...
6524559	  840.9	  408.5	 7460.0	...
6524560	  840.8	  409.2	 7461.0	...
6524561	  841.7	  408.2	 7464.0	...
6524562	  842.6	  406.5	 7468.0	...
6524563	  843.5	  404.3	 7471.0	...
6524564	  843.7	  403.9	 7472.0	...
6524565	  844.2	  404.2	 7472.0	...
6524566	  844.7	  405.0	 7468.0	...
6524567	  843.5	  405.6	 7465.0	...
6524568	  841.9	  404.9	 7464.0	...
6524569	  843.3	  403.1	 7467.0	...
6524570	  846.2	  401.6	 7470.0	...
6524571	  848.7	  400.7	 7470.0	...
6524572	  847.8	  401.0	 7470.0	...
6524573	  847.0	  402.5	 7470.0	...
6524574	  846.8	  403.8	 7469.0	...
6524575	  846.4	  405.5	 7467.0	...
6524576	  845.0	  406.5	 7463.0	...
6524577	  843.6	  407.4	 7461.0	...
6524578	  842.9	  407.7	 7459.0	...
6524579	  843.8	  407.0	 7457.0	...
6524580	  844.6	  406.4	 7452.0	...
6524581	  845.5	  406.4	 7446.0	...
6524582	  845.4	  406.8	 7441.0	...
6524583	  844.1	  407.3	 7439.0	...
6524584	  842.7	  407.1	 7443.0	...
6524585	  840.7	  407.7	 7450.0	...
6524586	  840.1	  408.6	 7454.0	...
6524587	  840.3	  409.4	 7451.0	...
6524588	  842.6	  409.5	 7447.0	...
6524589	  844.8	  409.2	 7446.0	...
6524590	  845.3	  408.7	 7444.0	...
6524591	  844.4	  408.4	 7443.0	...
6524592	  843.5	  407.8	 7443.0	...
6524593	  843.5	  407.2	 7443.0	...
6524594	  843.2	  406.5	 7443.0	...
6524595	  842.9	  406.3	 7437.0	...
6524596	  842.5	  406.5	 7430.0	...
6524597	  842.7	  408.2	 7418.0	...
6524598	  841.6	  410.0	 7412.0	...
6524599	  840.4	  411.4	 7407.0	...
6524600	  839.0	  411.4	 7408.0	...
6524601	  838.9	  411.3	 7409.0	...
6524602	  839.4	  411.5	 7412.0	...
6524603	  840.2	  410.3	 7419.0	...
6524604	  840.9	  409.0	 7427.0	...
6524605	  841.2	  409.5	 7426.0	...
6524606	  841.4	  411.3	 7420.0	...
6524607	  841.5	  412.3	 7422.0	...
6524608	  841.4	  411.8	 7432.0	...
6524609	  841.5	  411.2	 7443.0	...
6524610	  841.7	  411.4	 7445.0	...
6524611	  841.9	  411.3	 7433.0	...
6524612	  841.9	  410.9	 7421.0	...
6524613	  841.8	  410.6	 7410.0	...
6524614	  841.6	  410.4	 7412.0	...
6524615	  841.6	  410.1	 7416.0	...
6524616	  842.9	  409.2	 7420.0	...
6524617	  844.3	  408.2	 7422.0	...
6524618	  845.1	  409.0	 7422.0	...
6524619	  843.8	  411.3	 7421.0	...
6524620	  842.3	  413.7	 7421.0	...
6524621	  841.1	  412.6	 7421.0	...
6524622	  840.4	  410.6	 7420.0	...
6524623	  840.1	  410.9	 7420.0	...
6524624	  840.0	  413.3	 7420.0	...
6524625	  841.1	  414.9	 7422.0	...
6524626	  842.0	  414.1	 7421.0	...
6524627	  842.9	  413.4	 7418.0	...
6524628	  842.6	  413.0	 7414.0	...
6524629	  842.3	  412.5	 7413.0	...
6524630	  842.2	  411.9	 7416.0	...
6524631	  842.1	  411.9	 7426.0	...
6524632	  841.9	  411.0	 7435.0	...
6524633	  842.3	  410.0	 7438.0	...
6524634	  842.9	  411.2	 7431.0	...
6524635	  843.4	  413.2	 7421.0	...
6524636	  843.4	  415.6	 7412.0	...
6524637	  843.2	  416.1	 7407.0	...
6524638	  842.8	  416.6	 7404.0	...
6524639	  842.3	  416.5	 7405.0	...
6524640	  841.9	  415.9	 7405.0	...
6524641	  841.3	  414.7	 7405.0	...
6524642	  840.7	  413.8	 7405.0	...
6524643	  840.2	  413.3	 7404.0	...
6524644	  840.1	  414.2	 7400.0	...
6524645	  840.2	  416.0	 7395.0	...
6524646	  840.4	  418.1	 7393.0	...
6524647	  841.1	  419.2	 7395.0	...
6524648	  841.7	  419.1	 7396.0	...
6524649	  842.3	  418.5	 7399.0	...
6524650	  841.9	  416.3	 7406.0	...
6524651	  841.6	  414.2	 7412.0	...
6524652	  842.4	  412.2	 7415.0	...
6524653	  843.3	  411.7	 7414.0	...
6524654	  844.2	  411.8	 7417.0	...
6524655	  844.0	  412.3	 7421.0	...
6524656	  843.9	  413.1	 7423.0	...
6524657	  844.1	  413.6	 7421.0	...
6524658	  844.1	  413.5	 7419.0	...
6524659	  844.1	  413.3	 7413.0	...
6524660	  843.3	  413.3	 7407.0	...
6524661	  842.5	  413.7	 7408.0	...
6524662	  842.7	  413.0	 7415.0	...
6524663	  843.5	  412.0	 7421.0	...
6524664	  843.6	  412.1	 7421.0	...
6524665	  842.8	  413.2	 7419.0	...
6524666	  841.9	  414.6	 7413.0	...
6524667	  841.9	  414.9	 7408.0	...
6524668	  841.7	  414.8	 7406.0	...
6524669	  841.5	  413.7	 7410.0	...
6524670	  841.5	  412.5	 7414.0	...
6524671	  841.8	  411.9	 7411.0	...
6524672	  842.4	  412.6	 7404.0	...
6524673	  842.6	  413.5	 7397.0	...
6524674	  842.6	  414.2	 7397.0	...
6524675	  842.4	  414.4	 7398.0	...
6524676	  842.2	  415.3	 7393.0	...
6524677	  842.1	  416.1	 7388.0	...
6524678	  842.0	  416.8	 7383.0	...
6524679	  842.0	  416.4	 7384.0	...
6524680	  843.4	  413.9	 7385.0	...
6524681	  844.9	  411.7	 7385.0	...
6524682	  845.3	  412.1	 7384.0	...
6524683	  844.2	  414.5	 7385.0	...
6524684	  842.9	  417.0	 7386.0	...
6524685	  842.4	  417.1	 7388.0	...
6524686	  841.9	  416.7	 7390.0	...
6524687	  841.2	  416.4	 7385.0	...
6524688	  840.7	  416.0	 7381.0	...
6524689	  840.9	  414.3	 7379.0	...
6524690	  841.6	  412.6	 7382.0	...
6524691	  842.5	  413.0	 7380.0	...
6524692	  842.7	  415.1	 7375.0	...
6524693	  843.0	  417.1	 7371.0	...
6524694	  843.2	  417.0	 7375.0	...
6524695	  843.3	  417.1	 7381.0	...
6524696	  843.4	  417.1	 7388.0	...
6524697	  843.4	  416.1	 7390.0	...
6524698	  843.5	  415.9	 7391.0	...
6524699	  843.6	  415.7	 7393.0	...
6524700	  843.1	  416.3	 7395.0	...
6524701	  842.5	  415.8	 7395.0	...
6524702	  843.0	  415.2	 7393.0	...
6524703	  843.9	  414.9	 7392.0	...
6524704	  844.5	  414.9	 7393.0	...
6524705	  844.0	  414.7	 7395.0	...
6524706	  843.7	  414.9	 7396.0	...
6524707	  843.8	  415.2	 7396.0	...
6524708	  843.8	  415.8	 7393.0	...
6524709	  844.0	  414.5	 7392.0	...
6524710	  844.3	  413.8	 7394.0	...
6524711	  844.7	  413.1	 7399.0	...
6524712	  844.9	  413.8	 7399.0	...
6524713	  844.9	  414.0	 7397.0	...
6524714	  845.7	  414.1	 7392.0	...
6524715	  846.7	  415.7	 7390.0	...
6524716	  845.9	  417.6	 7388.0	...
6524717	  844.3	  419.6	 7388.0	...
6524718	  842.4	  419.2	 7385.0	...
6524719	  843.3	  418.3	 7383.0	...
6524720	  844.0	  417.4	 7381.0	...
6524721	  844.8	  416.8	 7376.0	...
6524722	  844.8	  415.8	 7369.0	...
6524723	  844.9	  414.7	 7364.0	...
6524724	  844.8	  413.8	 7364.0	...
6524725	  845.2	  413.8	 7365.0	...
6524726	  845.6	  414.4	 7362.0	...
6524727	  846.2	  415.0	 7360.0	...
6524728	  846.4	  414.8	 7363.0	...
6524729	  846.7	  414.2	 7368.0	...
6524730	  847.0	  414.3	 7372.0	...
6524731	  846.7	  415.1	 7371.0	...
6524732	  846.2	  415.9	 7369.0	...
6524733	  845.7	  415.9	 7368.0	...
6524734	  845.3	  415.5	 7374.0	...
6524735	  844.9	  414.7	 7381.0	...
6524736	  844.9	  414.0	 7388.0	...
6524737	  845.6	  413.8	 7382.0	...
6524738	  846.3	  413.5	 7379.0	...
6524739	  846.1	  413.4	 7375.0	...
6524740	  845.6	  413.4	 7377.0	...
6524741	  845.1	  413.8	 7377.0	...
6524742	  845.1	  414.1	 7377.0	...
6524743	  845.5	  413.7	 7376.0	...
6524744	  845.8	  413.2	 7376.0	...
6524745	  845.9	  413.6	 7374.0	...
6524746	  845.7	  415.9	 7366.0	...
6524747	  845.2	  418.2	 7358.0	...
6524748	  844.6	  419.5	 7350.0	...
6524749	  843.8	  419.4	 7349.0	...
6524750	  843.2	  419.0	 7346.0	...
6524751	  843.8	  418.6	 7344.0	...
6524752	  844.2	  418.3	 7345.0	...
6524753	  844.8	  418.5	 7348.0	...
6524754	  844.7	  418.9	 7354.0	...
6524755	  844.7	  417.6	 7362.0	...
6524756	  844.5	  416.1	 7368.0	...
6524757	  844.2	  414.3	 7370.0	...
6524758	  845.2	  414.0	 7370.0	...
6524759	  846.3	  414.0	 7369.0	...
6524760	  846.1	  416.1	 7367.0	...
6524761	  844.8	  418.3	 7366.0	...
6524762	  843.6	  420.2	 7365.0	...
6524763	  844.5	  418.9	 7368.0	...
6524764	  845.6	  417.3	 7372.0	...
6524765	  846.7	  415.7	 7375.0	...
6524766	  846.6	  417.0	 7368.0	...
6524767	  846.0	  418.8	 7359.0	...
6524768	  845.4	  420.7	 7353.0	...
6524769	  845.1	  419.0	 7357.0	...
6524770	  845.2	  417.1	 7363.0	...
6524771	  845.3	  415.2	 7367.0	...
6524772	  845.7	  414.7	 7365.0	...
6524773	  846.1	  414.3	 7360.0	...
6524774	  846.1	  415.6	 7354.0	...
6524775	  845.7	  417.3	 7351.0	...
6524776	  845.4	  419.5	 7352.0	...
6524777	  845.4	  419.7	 7354.0	...
6524778	  845.4	  419.7	 7356.0	...
6524779	  845.5	  418.7	 7360.0	...
6524780	  845.7	  417.9	 7371.0	...
6524781	  846.1	  417.2	 7380.0	...
6524782	  846.5	  417.7	 7382.0	...
6524783	  847.0	  418.1	 7378.0	...
6524784	  847.2	  418.2	 7370.0	...
6524785	  846.5	  418.0	 7366.0	...
6524786	  845.9	  417.8	 7363.0	...
6524787	  845.2	  417.8	 7365.0	...
6524788	  845.1	  417.7	 7368.0	...
6524789	  845.0	  418.4	 7371.0	...
6524790	  844.8	  419.3	 7367.0	...
6524791	  844.8	  420.2	 7361.0	...
6524792	  844.9	  420.0	 7353.0	...
6524793	  845.0	  419.7	 7348.0	...
6524794	  845.5	  419.7	 7344.0	...
6524795	  845.9	  420.1	 7340.0	...
6524796	  846.0	  420.5	 7339.0	...
6524797	  845.9	  420.7	 7339.0	...
6524798	  846.7	  419.3	 7352.0	...
6524799	  847.7	  418.0	 7364.0	...
6524800	  848.8	  416.7	 7375.0	...
6524801	  848.9	  416.7	 7373.0	...
6524802	  849.2	  415.8	 7368.0	...
6524803	  849.4	  415.4	 7365.0	...
6524804	  850.4	  414.8	 7365.0	...
6524805	  851.2	  415.1	 7368.0	...
6524806	  850.6	  416.3	 7371.0	...
MSG	6524807 0000 _ Number Off
6524807	  849.1	  417.6	 7366.0	...
6524808	  847.5	  419.2	 7360.0	...
6524809	  847.3	  419.5	 7350.0	...
6524810	  844.9	  420.1	 7342.0	...
6524811	  843.1	  419.9	 7338.0	...
6524812	  841.9	  419.7	 7338.0	...
6524813	  842.9	  419.8	 7343.0	...
6524814	  843.2	  420.6	 7343.0	...
6524815	  842.8	  420.3	 7347.0	...
6524816	  842.3	  419.5	 7348.0	...
6524817	  841.8	  417.3	 7350.0	...
6524818	  844.2	  415.9	 7352.0	...
6524819	  846.9	  414.5	 7355.0	...
6524820	  848.9	  414.4	 7358.0	...
6524821	  848.2	  414.6	 7361.0	...
6524822	  847.3	  414.2	 7372.0	...
6524823	  849.3	  411.5	 7382.0	...
6524824	  851.4	  408.8	 7383.0	...
6524825	  853.4	  411.7	 7371.0	...
6524826	  852.5	  416.8	 7360.0	...
6524827	  850.3	  421.0	 7353.0	...
6524828	  848.6	  420.2	 7351.0	...
6524829	  847.6	  418.9	 7352.0	...
6524830	  848.2	  418.4	 7355.0	...
6524831	  848.6	  417.8	 7358.0	...
6524832	  848.8	  416.4	 7360.0	...
6524833	  847.9	  415.2	 7363.0	...
6524834	  847.0	  415.8	 7366.0	...
6524835	  845.9	  418.4	 7362.0	...
6524836	  846.4	  420.5	 7360.0	...
6524837	  847.3	  420.2	 7359.0	...
6524838	  848.5	  419.1	 7367.0	...
6524839	  848.9	  418.3	 7374.0	...
6524840	  848.7	  418.6	 7379.0	...
6524841	  848.0	  419.3	 7371.0	...
6524842	  847.4	  419.0	 7362.0	...
6524843	  846.7	  418.0	 7360.0	...
6524844	  846.5	  416.9	 7366.0	...
6524845	  846.0	  417.5	 7368.0	...
6524846	  845.5	  417.9	 7364.0	...
6524847	  845.1	  418.3	 7364.0	...
6524848	  845.2	  417.8	 7368.0	...
6524849	  845.5	  417.8	 7370.0	...
6524850	  845.0	  419.5	 7362.0	...
6524851	  844.0	  421.5	 7354.0	...
6524852	  842.9	  423.6	 7347.0	...
6524853	  842.6	  424.0	 7346.0	...
6524854	  842.4	  424.8	 7344.0	...
6524855	  842.4	  425.4	 7342.0	...
6524856	  842.4	  426.0	 7341.0	...
6524857	  843.7	  424.7	 7346.0	...
6524858	  845.9	  422.1	 7356.0	...
6524859	  848.2	  419.7	 7365.0	...
6524860	  849.2	  418.6	 7368.0	...
6524861	  849.3	  418.8	 7368.0	...
6524862	  847.7	  419.1	 7367.0	...
6524863	  845.9	  420.4	 7365.0	...
6524864	  844.2	  421.7	 7362.0	...
6524865	  844.5	  422.2	 7361.0	...
6524866	  845.0	  421.7	 7363.0	...
6524867	  846.1	  420.0	 7367.0	...
6524868	  847.3	  418.2	 7370.0	...
6524869	  848.5	  416.4	 7363.0	...
6524870	  848.9	  415.9	 7354.0	...
6524871	  848.5	  416.1	 7352.0	...
6524872	  848.1	  415.9	 7359.0	...
6524873	  849.3	  415.0	 7368.0	...
6524874	  850.7	  414.0	 7370.0	...
6524875	  850.5	  415.5	 7371.0	...
6524876	  848.8	  417.6	 7370.0	...
6524877	  848.4	  416.8	 7371.0	...
6524878	  849.7	  413.9	 7372.0	...
6524879	  850.6	  412.0	 7375.0	...
6524880	  850.4	  413.0	 7380.0	...
6524881	  850.3	  414.0	 7386.0	...
6524882	  848.9	  414.2	 7390.0	...
6524883	  848.6	  414.8	 7388.0	...
6524884	  848.3	  416.0	 7380.0	...
6524885	  849.3	  416.9	 7373.0	...
6524886	  848.4	  416.6	 7373.0	...
6524887	  847.3	  415.7	 7376.0	...
6524888	  847.1	  415.7	 7380.0	...
6524889	  847.5	  416.6	 7380.0	...
6524890	  847.3	  417.7	 7376.0	...
6524891	  846.8	  417.9	 7367.0	...
6524892	  846.3	  418.4	 7358.0	...
6524893	  846.1	  419.6	 7352.0	...
6524894	  845.6	  420.5	 7356.0	...
6524895	  845.0	  421.1	 7362.0	...
EFIX R   6523668	6524895	1228	  836.0	  418.8	   7454
SSACC R  6524896
6524896	  844.8	  420.8	 7369.0	...
6524897	  844.8	  421.0	 7372.0	...
6524898	  844.8	  421.1	 7367.0	...
6524899	  844.9	  421.5	 7363.0	...
6524900	  844.9	  421.7	 7348.0	...
6524901	  840.7	  439.4	 7318.0	...
6524902	  836.4	  457.0	 7288.0	...
6524903	  836.3	  456.7	 7299.0	...
6524904	  840.5	  438.8	 7329.0	...
6524905	  843.7	  421.9	 7358.0	...
6524906	  839.1	  439.1	 7330.0	...
6524907	  834.5	  456.5	 7303.0	...
6524908	  836.0	  456.0	 7303.0	...
6524909	  841.6	  438.9	 7330.0	...
6524910	  846.9	  420.1	 7368.0	...
6524911	  847.2	  418.0	 7380.0	...
6524912	  847.2	  415.6	 7392.0	...
6524913	  847.4	  416.2	 7391.0	...
6524914	  847.4	  418.2	 7389.0	...
6524915	  847.0	  419.8	 7383.0	...
6524916	  846.7	  420.1	 7374.0	...
6524917	  846.1	  419.3	 7364.0	...
6524918	  840.7	  436.4	 7330.0	...
6524919	  835.4	  453.7	 7299.0	...
6524920	  830.5	  471.8	 7272.0	...
6524921	  830.8	  472.5	 7274.0	...
6524922	  831.5	  473.6	 7274.0	...
6524923	  832.0	  474.0	 7273.0	...
6524924	  832.2	  472.1	 7276.0	...
6524925	  831.8	  470.3	 7276.0	...
6524926	  831.5	  468.4	 7275.0	...
6524927	  835.6	  453.3	 7302.0	...
6524928	  840.5	  437.8	 7335.0	...
6524929	  845.3	  422.1	 7368.0	...
6524930	  846.0	  421.7	 7368.0	...
6524931	  842.6	  438.7	 7342.0	...
6524932	  839.3	  456.2	 7315.0	...
6524933	  835.5	  473.4	 7288.0	...
6524934	  834.2	  472.7	 7287.0	...
6524935	  832.9	  472.0	 7286.0	...
6524936	  832.0	  471.5	 7284.0	...
6524937	  831.7	  471.3	 7279.0	...
6524938	  832.0	  471.0	 7275.0	...
6524939	  836.2	  453.5	 7307.0	...
6524940	  840.4	  436.2	 7340.0	...
6524941	  842.1	  420.6	 7374.0	...
6524942	  840.1	  420.2	 7378.0	...
6524943	  836.2	  420.1	 7382.0	...
6524944	  834.2	  418.0	 7385.0	...
6524945	  836.5	  417.4	 7384.0	...
6524946	  840.6	  417.0	 7383.0	...
6524947	  844.6	  417.0	 7383.0	...
6524948	  844.3	  417.7	 7383.0	...
6524949	  843.6	  419.3	 7381.0	...
6524950	  842.6	  422.4	 7377.0	...
6524951	  838.5	  440.4	 7346.0	...
6524952	  834.9	  456.9	 7316.0	...
6524953	  831.6	  472.3	 7287.0	...
6524954	  831.5	  472.5	 7285.0	...
6524955	  831.6	  472.6	 7283.0	...
6524956	  831.9	  472.2	 7282.0	...
6524957	  831.9	  471.4	 7285.0	...
6524958	  831.6	  470.7	 7292.0	...
6524959	  831.1	  470.3	 7300.0	...
6524960	  830.9	  469.8	 7303.0	...
6524961	  831.0	  468.8	 7303.0	...
6524962	  832.5	  457.5	 7320.0	...
6524963	  836.1	  442.9	 7348.0	...
6524964	  839.7	  428.9	 7376.0	...
6524965	  842.3	  423.1	 7393.0	...
6524966	  843.4	  421.3	 7400.0	...
6524967	  844.4	  419.6	 7408.0	...
6524968	  844.4	  420.5	 7406.0	...
6524969	  843.5	  421.8	 7402.0	...
6524970	  842.6	  423.0	 7398.0	...
6524971	  843.4	  422.3	 7395.0	...
6524972	  844.5	  420.9	 7394.0	...
6524973	  846.2	  417.8	 7399.0	...
6524974	  846.7	  416.2	 7404.0	...
6524975	  841.2	  432.9	 7373.0	...
6524976	  835.2	  451.3	 7335.0	...
6524977	  829.1	  469.9	 7297.0	...
6524978	  829.2	  469.9	 7296.0	...
6524979	  829.4	  470.1	 7294.0	...
6524980	  830.7	  470.2	 7298.0	...
6524981	  831.8	  470.4	 7302.0	...
6524982	  832.8	  470.5	 7306.0	...
6524983	  832.4	  470.4	 7310.0	...
6524984	  832.0	  470.2	 7313.0	...
6524985	  831.8	  469.9	 7315.0	...
6524986	  831.9	  468.7	 7315.0	...
6524987	  831.4	  467.8	 7315.0	...
6524988	  831.0	  467.3	 7314.0	...
6524989	  830.9	  467.9	 7314.0	...
6524990	  831.6	  468.1	 7313.0	...
6524991	  832.0	  468.0	 7312.0	...
6524992	  831.7	  468.0	 7311.0	...
6524993	  831.4	  468.1	 7316.0	...
6524994	  831.4	  468.2	 7323.0	...
6524995	  832.0	  468.2	 7330.0	...
6524996	  833.1	  468.0	 7331.0	...
6524997	  836.0	  450.9	 7364.0	...
6524998	  838.8	  432.9	 7399.0	...
6524999	  841.1	  415.2	 7434.0	...
6525000	  839.3	  431.8	 7407.0	...
6525001	  835.9	  449.7	 7378.0	...
6525002	  832.5	  467.8	 7349.0	...
6525003	  830.6	  468.6	 7344.0	...
6525004	  829.9	  469.2	 7340.0	...
6525005	  833.8	  454.5	 7361.0	...
6525006	  838.4	  439.2	 7386.0	...
6525007	  840.4	  438.7	 7392.0	...
6525008	  837.8	  453.4	 7373.0	...
6525009	  834.6	  468.0	 7349.0	...
6525010	  833.9	  467.9	 7342.0	...
6525011	  833.2	  467.7	 7334.0	...
6525012	  834.2	  454.2	 7351.0	...
6525013	  837.6	  436.8	 7383.0	...
6525014	  841.0	  419.5	 7416.0	...
6525015	  839.9	  433.0	 7399.0	...
6525016	  836.3	  450.7	 7370.0	...
6525017	  832.7	  469.6	 7341.0	...
6525018	  832.8	  470.7	 7341.0	...
6525019	  832.6	  471.4	 7341.0	...
MSG	6525020 0000 _ Number On
6525020	  832.2	  470.6	 7345.0	...
6525021	  832.7	  469.1	 7351.0	...
6525022	  834.5	  467.8	 7353.0	...
6525023	  836.4	  467.0	 7353.0	...
ESACC R  6524896	6525023	128	  844.8	  420.8	  836.4	  467.0	   0.99	    152
SFIX R   6525024
6525024	  836.3	  466.6	 7349.0	...
6525025	  834.1	  466.6	 7349.0	...
6525026	  832.2	  469.1	 7348.0	...
6525027	  831.6	  471.6	 7343.0	...
6525028	  831.9	  472.8	 7338.0	...
6525029	  831.7	  471.5	 7333.0	...
6525030	  831.3	  470.2	 7333.0	...
6525031	  831.0	  470.1	 7332.0	...
6525032	  830.5	  469.4	 7332.0	...
6525033	  829.8	  468.8	 7333.0	...
6525034	  829.0	  468.0	 7334.0	...
6525035	  829.8	  467.7	 7334.0	...
6525036	  830.9	  468.4	 7335.0	...
6525037	  831.3	  469.4	 7336.0	...
6525038	  830.8	  470.0	 7339.0	...
6525039	  830.1	  469.2	 7343.0	...
6525040	  830.0	  468.3	 7347.0	...
6525041	  830.1	  468.0	 7350.0	...
6525042	  830.5	  468.0	 7352.0	...
6525043	  831.1	  468.1	 7352.0	...
6525044	  831.6	  467.8	 7346.0	...
6525045	  831.7	  467.6	 7339.0	...
6525046	  831.4	  467.4	 7335.0	...
6525047	  831.2	  467.7	 7343.0	...
6525048	  831.3	  468.2	 7351.0	...
6525049	  831.4	  468.6	 7355.0	...
EFIX R   6525024	6525049	26	  831.3	  468.8	   7342
SSACC R  6525050
6525050	  831.6	  470.0	 7355.0	...
6525051	  831.6	  470.8	 7354.0	...
6525052	  831.6	  471.5	 7352.0	...
6525053	  831.5	  470.9	 7350.0	...
6525054	  831.8	  451.6	 7380.0	...
6525055	  834.7	  432.1	 7412.0	...
6525056	  837.6	  413.0	 7443.0	...
6525057	  836.7	  431.2	 7412.0	...
6525058	  833.1	  449.9	 7381.0	...
6525059	  830.4	  469.1	 7350.0	...
6525060	  831.2	  469.3	 7354.0	...
6525061	  832.2	  469.3	 7359.0	...
6525062	  832.4	  468.7	 7365.0	...
6525063	  832.6	  468.2	 7367.0	...
6525064	  832.1	  467.2	 7369.0	...
6525065	  831.6	  466.6	 7370.0	...
ESACC R  6525050	6525065	16	  831.6	  470.0	  831.6	  466.6	   0.07	     98
SFIX R   6525066
6525066	  831.3	  466.3	 7365.0	...
6525067	  831.6	  466.6	 7358.0	...
6525068	  832.6	  466.9	 7351.0	...
6525069	  833.4	  467.0	 7349.0	...
6525070	  834.1	  466.9	 7348.0	...
6525071	  833.7	  467.4	 7348.0	...
6525072	  833.3	  468.2	 7347.0	...
6525073	  832.6	  469.1	 7346.0	...
6525074	  832.3	  469.7	 7344.0	...
6525075	  832.2	  470.0	 7342.0	...
6525076	  832.3	  467.2	 7347.0	...
6525077	  832.6	  465.3	 7354.0	...
6525078	  832.8	  464.3	 7362.0	...
6525079	  833.2	  466.7	 7362.0	...
6525080	  833.0	  468.3	 7361.0	...
6525081	  832.8	  468.9	 7360.0	...
6525082	  832.5	  468.8	 7358.0	...
6525083	  832.6	  468.6	 7358.0	...
6525084	  832.1	  468.6	 7358.0	...
6525085	  831.6	  468.9	 7360.0	...
6525086	  831.9	  469.1	 7362.0	...
6525087	  832.7	  469.2	 7364.0	...
6525088	  833.4	  468.3	 7372.0	...
6525089	  833.3	  467.6	 7380.0	...
6525090	  833.3	  466.8	 7386.0	...
6525091	  833.6	  466.9	 7383.0	...
6525092	  834.1	  467.0	 7378.0	...
6525093	  834.5	  467.2	 7375.0	...
6525094	  833.9	  468.9	 7373.0	...
6525095	  833.1	  470.4	 7372.0	...
6525096	  832.4	  471.7	 7366.0	...
6525097	  832.8	  470.9	 7362.0	...
6525098	  833.4	  470.0	 7360.0	...
6525099	  834.1	  468.8	 7360.0	...
6525100	  833.5	  468.2	 7359.0	...
6525101	  832.6	  467.9	 7357.0	...
6525102	  831.7	  467.9	 7358.0	...
6525103	  831.7	  468.2	 7360.0	...
6525104	  832.2	  468.3	 7360.0	...
6525105	  832.9	  469.4	 7359.0	...
6525106	  833.5	  470.5	 7357.0	...
6525107	  833.5	  471.8	 7361.0	...
6525108	  833.5	  472.0	 7370.0	...
6525109	  833.4	  471.8	 7378.0	...
6525110	  833.3	  470.9	 7380.0	...
6525111	  833.5	  469.6	 7378.0	...
6525112	  833.7	  468.5	 7377.0	...
6525113	  833.8	  466.6	 7386.0	...
6525114	  833.4	  465.7	 7393.0	...
6525115	  832.9	  466.0	 7396.0	...
6525116	  832.5	  467.4	 7392.0	...
6525117	  832.5	  468.0	 7390.0	...
6525118	  832.6	  467.9	 7389.0	...
6525119	  832.8	  468.0	 7381.0	...
6525120	  832.6	  468.4	 7374.0	...
6525121	  832.3	  468.8	 7370.0	...
6525122	  832.6	  469.0	 7370.0	...
6525123	  833.1	  469.2	 7370.0	...
6525124	  833.7	  469.2	 7369.0	...
6525125	  833.6	  468.7	 7374.0	...
6525126	  833.5	  468.0	 7379.0	...
6525127	  833.5	  467.3	 7382.0	...
6525128	  833.6	  467.6	 7380.0	...
6525129	  833.6	  467.9	 7378.0	...
6525130	  833.4	  468.4	 7376.0	...
6525131	  833.3	  468.6	 7376.0	...
6525132	  833.1	  468.9	 7375.0	...
6525133	  833.2	  469.1	 7374.0	...
6525134	  833.2	  469.0	 7371.0	...
6525135	  833.6	  468.7	 7369.0	...
6525136	  833.9	  467.5	 7370.0	...
6525137	  834.3	  466.5	 7374.0	...
6525138	  833.8	  466.6	 7378.0	...
6525139	  833.3	  467.5	 7379.0	...
6525140	  832.8	  467.8	 7378.0	...
6525141	  832.6	  467.0	 7378.0	...
6525142	  832.4	  466.2	 7378.0	...
6525143	  832.4	  466.1	 7381.0	...
6525144	  831.7	  466.3	 7384.0	...
6525145	  831.1	  466.5	 7392.0	...
6525146	  831.3	  466.5	 7397.0	...
6525147	  832.2	  467.4	 7401.0	...
6525148	  832.7	  468.5	 7398.0	...
6525149	  832.3	  469.5	 7393.0	...
6525150	  832.5	  469.3	 7391.0	...
6525151	  833.3	  468.8	 7389.0	...
6525152	  834.2	  468.2	 7390.0	...
6525153	  834.4	  467.8	 7393.0	...
6525154	  834.3	  468.3	 7396.0	...
6525155	  833.7	  469.0	 7398.0	...
6525156	  833.2	  469.4	 7398.0	...
6525157	  833.2	  469.0	 7397.0	...
6525158	  834.8	  469.0	 7395.0	...
6525159	  836.4	  469.4	 7394.0	...
6525160	  835.7	  468.8	 7395.0	...
6525161	  833.8	  467.0	 7397.0	...
6525162	  833.0	  464.9	 7400.0	...
6525163	  834.2	  464.9	 7403.0	...
6525164	  835.5	  465.6	 7406.0	...
6525165	  834.9	  466.5	 7398.0	...
6525166	  834.2	  466.4	 7388.0	...
6525167	  833.1	  466.7	 7381.0	...
6525168	  832.3	  466.9	 7383.0	...
6525169	  831.5	  467.3	 7386.0	...
6525170	  831.5	  466.7	 7388.0	...
6525171	  832.2	  465.4	 7396.0	...
6525172	  833.2	  464.1	 7403.0	...
6525173	  833.8	  463.7	 7406.0	...
6525174	  834.2	  465.0	 7405.0	...
6525175	  834.0	  466.3	 7403.0	...
6525176	  833.9	  467.5	 7401.0	...
6525177	  833.7	  467.6	 7399.0	...
6525178	  833.8	  468.4	 7398.0	...
6525179	  833.9	  469.3	 7398.0	...
6525180	  833.8	  469.4	 7396.0	...
6525181	  833.6	  468.6	 7394.0	...
6525182	  833.3	  467.5	 7390.0	...
6525183	  833.0	  467.2	 7390.0	...
6525184	  832.6	  466.8	 7390.0	...
6525185	  832.8	  467.0	 7390.0	...
6525186	  833.3	  467.4	 7389.0	...
6525187	  833.7	  467.8	 7387.0	...
6525188	  834.5	  466.8	 7390.0	...
6525189	  835.3	  465.6	 7395.0	...
6525190	  836.2	  464.3	 7400.0	...
6525191	  835.6	  465.0	 7400.0	...
6525192	  835.1	  465.4	 7400.0	...
6525193	  834.7	  465.7	 7401.0	...
6525194	  834.5	  465.4	 7405.0	...
6525195	  834.2	  464.7	 7409.0	...
6525196	  834.4	  464.6	 7413.0	...
6525197	  835.0	  464.2	 7413.0	...
6525198	  835.7	  464.3	 7414.0	...
6525199	  838.0	  449.4	 7442.0	...
6525200	  840.3	  434.8	 7470.0	...
6525201	  841.1	  434.9	 7477.0	...
6525202	  839.6	  449.5	 7458.0	...
6525203	  838.1	  463.6	 7438.0	...
6525204	  837.9	  463.7	 7433.0	...
6525205	  837.5	  463.8	 7423.0	...
6525206	  836.0	  464.8	 7412.0	...
6525207	  834.7	  465.3	 7404.0	...
6525208	  833.8	  466.2	 7401.0	...
6525209	  834.6	  466.7	 7399.0	...
6525210	  835.2	  467.6	 7397.0	...
6525211	  835.5	  468.0	 7395.0	...
6525212	  834.9	  468.0	 7393.0	...
6525213	  834.1	  467.1	 7396.0	...
6525214	  833.1	  465.3	 7403.0	...
6525215	  833.4	  464.9	 7403.0	...
6525216	  834.1	  464.9	 7405.0	...
6525217	  834.7	  464.6	 7404.0	...
6525218	  834.6	  464.3	 7412.0	...
6525219	  834.5	  464.0	 7420.0	...
6525220	  834.9	  465.1	 7422.0	...
6525221	  835.3	  465.3	 7422.0	...
6525222	  835.7	  465.4	 7420.0	...
6525223	  835.8	  466.1	 7420.0	...
6525224	  835.8	  466.7	 7417.0	...
6525225	  835.0	  467.2	 7411.0	...
6525226	  834.1	  466.6	 7406.0	...
6525227	  833.1	  465.8	 7406.0	...
6525228	  833.0	  465.0	 7407.0	...
6525229	  832.8	  465.3	 7407.0	...
6525230	  832.8	  466.1	 7406.0	...
6525231	  832.9	  466.9	 7406.0	...
6525232	  833.1	  467.0	 7405.0	...
6525233	  833.2	  465.8	 7404.0	...
6525234	  833.0	  463.8	 7404.0	...
6525235	  832.8	  462.2	 7406.0	...
6525236	  832.8	  462.0	 7407.0	...
6525237	  833.0	  462.7	 7405.0	...
6525238	  833.3	  463.0	 7403.0	...
6525239	  833.5	  463.4	 7401.0	...
6525240	  832.7	  463.5	 7401.0	...
6525241	  831.9	  463.6	 7403.0	...
6525242	  831.6	  463.8	 7405.0	...
6525243	  832.2	  463.8	 7406.0	...
6525244	  835.9	  448.3	 7429.0	...
6525245	  839.2	  432.9	 7453.0	...
6525246	  839.6	  433.7	 7449.0	...
6525247	  836.9	  449.8	 7421.0	...
6525248	  834.3	  465.7	 7393.0	...
6525249	  834.5	  465.3	 7393.0	...
6525250	  834.6	  464.8	 7394.0	...
6525251	  834.4	  464.6	 7394.0	...
6525252	  835.8	  447.6	 7424.0	...
6525253	  837.3	  430.8	 7454.0	...
6525254	  836.6	  429.4	 7462.0	...
6525255	  834.4	  444.8	 7440.0	...
6525256	  832.6	  461.2	 7416.0	...
6525257	  833.1	  462.0	 7416.0	...
EFIX R   6525066	6525257	192	  833.8	  465.3	   7391
SSACC R  6525258
6525258	  832.9	  462.8	 7415.0	...
6525259	  832.2	  463.9	 7416.0	...
6525260	  831.7	  465.1	 7415.0	...
6525261	  832.1	  466.4	 7415.0	...
6525262	  832.1	  466.5	 7415.0	...
6525263	  831.9	  466.2	 7415.0	...
6525264	  832.0	  465.7	 7414.0	...
6525265	  832.6	  464.8	 7414.0	...
6525266	  832.7	  451.9	 7440.0	...
6525267	  833.5	  439.1	 7467.0	...
6525268	  832.6	  426.8	 7494.0	...
6525269	  832.2	  439.2	 7471.0	...
6525270	  830.9	  451.8	 7447.0	...
6525271	  831.0	  465.1	 7422.0	...
6525272	  831.1	  465.9	 7417.0	...
6525273	  831.1	  465.5	 7413.0	...
6525274	  831.2	  464.6	 7411.0	...
6525275	  832.1	  463.5	 7411.0	...
6525276	  837.2	  446.9	 7449.0	...
6525277	  842.2	  430.2	 7487.0	...
6525278	  846.3	  412.7	 7523.0	...
6525279	  846.3	  411.7	 7521.0	...
6525280	  842.3	  428.5	 7489.0	...
6525281	  837.4	  446.6	 7458.0	...
6525282	  832.4	  464.0	 7428.0	...
6525283	  831.4	  464.6	 7423.0	...
6525284	  831.4	  465.0	 7417.0	...
6525285	  831.1	  465.7	 7410.0	...
6525286	  830.6	  464.5	 7410.0	...
6525287	  831.6	  462.8	 7414.0	...
6525288	  837.2	  446.4	 7447.0	...
6525289	  842.8	  430.7	 7479.0	...
6525290	  843.2	  430.8	 7479.0	...
6525291	  839.5	  446.1	 7452.0	...
6525292	  835.2	  461.8	 7419.0	...
6525293	  834.6	  462.0	 7416.0	...
6525294	  833.9	  462.3	 7413.0	...
6525295	  833.6	  461.7	 7414.0	...
6525296	  833.3	  460.5	 7418.0	...
6525297	  832.9	  459.5	 7420.0	...
6525298	  832.7	  459.1	 7423.0	...
6525299	  836.3	  444.6	 7452.0	...
6525300	  840.1	  429.9	 7483.0	...
6525301	  843.8	  415.4	 7514.0	...
6525302	  840.9	  429.5	 7486.0	...
6525303	  837.9	  443.7	 7458.0	...
6525304	  838.3	  443.4	 7456.0	...
6525305	  841.6	  428.5	 7481.0	...
6525306	  845.5	  413.2	 7507.0	...
6525307	  847.0	  411.9	 7508.0	...
6525308	  848.6	  411.0	 7508.0	...
6525309	  848.8	  411.6	 7506.0	...
6525310	  847.0	  412.4	 7503.0	...
6525311	  844.8	  413.2	 7501.0	...
6525312	  843.4	  412.4	 7503.0	...
6525313	  842.9	  411.4	 7509.0	...
6525314	  844.2	  409.1	 7520.0	...
6525315	  845.7	  407.3	 7528.0	...
6525316	  846.4	  407.8	 7528.0	...
6525317	  844.5	  411.2	 7518.0	...
6525318	  843.9	  413.2	 7510.0	...
6525319	  843.7	  413.8	 7511.0	...
6525320	  844.0	  412.8	 7516.0	...
6525321	  843.4	  412.8	 7524.0	...
MSG	6525322 0000 _ Number Off
6525322	  843.6	  411.9	 7528.0	...
6525323	  844.1	  410.8	 7531.0	...
6525324	  844.3	  410.2	 7531.0	...
6525325	  844.2	  410.2	 7532.0	...
6525326	  844.0	  409.9	 7528.0	...
6525327	  843.8	  409.3	 7524.0	...
6525328	  843.6	  408.7	 7521.0	...
6525329	  839.9	  425.7	 7487.0	...
6525330	  836.3	  443.2	 7454.0	...
6525331	  833.0	  461.3	 7420.0	...
6525332	  833.6	  461.8	 7420.0	...
6525333	  834.1	  462.5	 7420.0	...
6525334	  833.9	  462.9	 7419.0	...
6525335	  833.4	  463.4	 7418.0	...
6525336	  836.0	  448.5	 7445.0	...
6525337	  838.8	  433.4	 7475.0	...
6525338	  841.6	  414.6	 7513.0	...
6525339	  841.9	  410.7	 7523.0	...
6525340	  842.7	  410.5	 7529.0	...
6525341	  843.2	  412.2	 7525.0	...
6525342	  843.2	  413.7	 7522.0	...
6525343	  842.8	  411.5	 7519.0	...
6525344	  839.8	  426.0	 7488.0	...
6525345	  836.9	  440.9	 7458.0	...
6525346	  836.1	  442.5	 7458.0	...
6525347	  838.2	  429.3	 7488.0	...
6525348	  838.5	  430.9	 7488.0	...
6525349	  836.7	  445.7	 7456.0	...
6525350	  837.5	  444.5	 7453.0	...
6525351	  840.2	  428.4	 7480.0	...
6525352	  839.8	  427.4	 7487.0	...
6525353	  836.9	  442.5	 7467.0	...
6525354	  833.0	  458.3	 7443.0	...
6525355	  832.2	  459.1	 7439.0	...
6525356	  832.9	  449.0	 7451.0	...
6525357	  834.9	  432.4	 7471.0	...
6525358	  837.8	  415.8	 7498.0	...
6525359	  840.4	  408.8	 7511.0	...
6525360	  842.7	  407.6	 7519.0	...
6525361	  844.1	  406.5	 7524.0	...
6525362	  844.4	  406.5	 7528.0	...
6525363	  844.9	  406.0	 7531.0	...
6525364	  845.2	  405.3	 7532.0	...
ESACC R  6525258	6525364	107	  832.9	  462.8	  845.2	  405.3	   1.23	    140
SFIX R   6525365
6525365	  845.4	  404.5	 7534.0	...
6525366	  845.4	  406.7	 7536.0	...
6525367	  845.3	  409.8	 7536.0	...
6525368	  845.2	  412.9	 7534.0	...
6525369	  845.0	  411.8	 7540.0	...
6525370	  845.1	  410.1	 7549.0	...
6525371	  845.1	  407.7	 7555.0	...
6525372	  846.1	  406.9	 7552.0	...
6525373	  847.2	  406.0	 7549.0	...
6525374	  848.3	  405.6	 7549.0	...
6525375	  847.9	  405.2	 7549.0	...
6525376	  847.7	  404.8	 7552.0	...
6525377	  847.7	  404.5	 7554.0	...
6525378	  848.2	  405.3	 7551.0	...
6525379	  848.6	  406.0	 7546.0	...
6525380	  848.6	  406.9	 7541.0	...
6525381	  848.3	  406.5	 7539.0	...
6525382	  848.1	  405.8	 7538.0	...
6525383	  848.2	  405.1	 7540.0	...
6525384	  848.4	  404.7	 7546.0	...
6525385	  848.6	  404.6	 7555.0	...
6525386	  848.4	  404.5	 7561.0	...
6525387	  848.7	  404.5	 7562.0	...
6525388	  848.9	  404.6	 7559.0	...
6525389	  848.9	  404.7	 7557.0	...
6525390	  847.4	  406.0	 7556.0	...
6525391	  846.0	  408.1	 7556.0	...
6525392	  845.4	  410.2	 7554.0	...
6525393	  847.1	  409.1	 7550.0	...
6525394	  848.6	  405.9	 7546.0	...
6525395	  849.2	  402.8	 7543.0	...
6525396	  847.7	  404.0	 7543.0	...
6525397	  846.3	  406.4	 7544.0	...
6525398	  846.3	  407.8	 7547.0	...
6525399	  846.8	  406.8	 7549.0	...
6525400	  846.5	  408.5	 7551.0	...
6525401	  845.7	  411.2	 7549.0	...
6525402	  844.7	  411.9	 7549.0	...
6525403	  844.4	  410.0	 7549.0	...
6525404	  844.0	  408.3	 7543.0	...
6525405	  843.4	  409.0	 7535.0	...
6525406	  843.1	  408.9	 7532.0	...
6525407	  843.0	  408.5	 7538.0	...
6525408	  843.2	  407.7	 7545.0	...
6525409	  844.9	  406.0	 7548.0	...
6525410	  846.6	  404.2	 7548.0	...
6525411	  846.6	  403.6	 7546.0	...
6525412	  844.9	  404.7	 7544.0	...
6525413	  843.6	  405.7	 7544.0	...
6525414	  844.5	  406.9	 7547.0	...
6525415	  845.1	  408.2	 7544.0	...
6525416	  845.4	  409.1	 7539.0	...
6525417	  845.2	  408.7	 7534.0	...
6525418	  845.2	  409.1	 7534.0	...
6525419	  845.2	  410.0	 7534.0	...
6525420	  845.2	  410.8	 7538.0	...
6525421	  845.4	  408.6	 7549.0	...
6525422	  845.2	  406.4	 7560.0	...
6525423	  844.8	  406.5	 7560.0	...
6525424	  844.3	  408.9	 7553.0	...
6525425	  843.7	  409.7	 7546.0	...
6525426	  843.2	  408.1	 7547.0	...
6525427	  842.7	  406.5	 7549.0	...
6525428	  842.5	  407.2	 7547.0	...
6525429	  842.4	  408.1	 7544.0	...
6525430	  842.9	  408.8	 7550.0	...
6525431	  844.9	  407.0	 7558.0	...
6525432	  846.9	  405.0	 7560.0	...
6525433	  847.5	  404.5	 7555.0	...
6525434	  846.9	  405.8	 7549.0	...
6525435	  846.4	  404.5	 7557.0	...
6525436	  846.4	  401.8	 7564.0	...
6525437	  846.7	  401.2	 7572.0	...
6525438	  847.1	  403.2	 7566.0	...
6525439	  847.4	  406.6	 7560.0	...
6525440	  847.4	  408.1	 7559.0	...
6525441	  847.0	  408.2	 7564.0	...
6525442	  846.7	  406.9	 7569.0	...
6525443	  846.3	  404.9	 7574.0	...
6525444	  846.5	  404.3	 7578.0	...
6525445	  846.5	  403.7	 7579.0	...
6525446	  846.9	  403.4	 7575.0	...
6525447	  847.1	  403.1	 7567.0	...
6525448	  846.2	  403.7	 7563.0	...
6525449	  845.1	  404.5	 7558.0	...
6525450	  843.5	  405.4	 7557.0	...
6525451	  843.0	  405.4	 7557.0	...
6525452	  842.9	  406.3	 7557.0	...
6525453	  843.6	  407.1	 7557.0	...
6525454	  844.1	  407.6	 7564.0	...
6525455	  844.0	  407.4	 7570.0	...
6525456	  844.4	  406.5	 7573.0	...
6525457	  845.8	  405.0	 7570.0	...
6525458	  847.3	  403.5	 7566.0	...
6525459	  847.7	  403.4	 7565.0	...
6525460	  846.9	  404.7	 7564.0	...
6525461	  844.6	  407.8	 7557.0	...
6525462	  843.6	  408.5	 7556.0	...
6525463	  843.8	  408.3	 7553.0	...
6525464	  845.4	  406.1	 7557.0	...
6525465	  846.1	  405.6	 7562.0	...
6525466	  846.1	  405.5	 7569.0	...
6525467	  845.8	  405.6	 7576.0	...
6525468	  845.5	  405.6	 7577.0	...
6525469	  845.7	  404.3	 7578.0	...
6525470	  847.1	  402.8	 7584.0	...
6525471	  848.5	  401.4	 7591.0	...
6525472	  848.9	  401.9	 7596.0	...
6525473	  848.3	  403.1	 7595.0	...
6525474	  847.7	  404.2	 7598.0	...
6525475	  847.6	  404.7	 7601.0	...
6525476	  848.0	  403.8	 7606.0	...
6525477	  848.9	  403.1	 7607.0	...
6525478	  850.5	  402.4	 7610.0	...
6525479	  851.8	  403.0	 7612.0	...
6525480	  852.2	  403.4	 7616.0	...
6525481	  850.0	  404.3	 7618.0	...
6525482	  847.8	  405.2	 7611.0	...
6525483	  845.9	  406.1	 7604.0	...
6525484	  845.9	  407.2	 7597.0	...
6525485	  845.9	  407.6	 7592.0	...
6525486	  846.4	  407.5	 7584.0	...
6525487	  846.9	  406.6	 7583.0	...
6525488	  847.4	  405.7	 7589.0	...
6525489	  847.3	  405.3	 7596.0	...
6525490	  846.9	  406.1	 7595.0	...
6525491	  846.2	  406.6	 7594.0	...
6525492	  845.4	  406.9	 7595.0	...
6525493	  846.2	  405.4	 7599.0	...
6525494	  847.5	  404.2	 7604.0	...
6525495	  847.2	  404.9	 7604.0	...
6525496	  845.6	  406.5	 7603.0	...
6525497	  844.8	  406.8	 7602.0	...
6525498	  845.3	  405.6	 7604.0	...
6525499	  846.1	  405.9	 7595.0	...
6525500	  846.2	  407.6	 7587.0	...
6525501	  846.3	  408.3	 7578.0	...
6525502	  846.0	  406.6	 7580.0	...
6525503	  846.3	  404.5	 7593.0	...
6525504	  846.7	  403.3	 7607.0	...
6525505	  847.3	  402.9	 7610.0	...
6525506	  848.2	  402.6	 7599.0	...
6525507	  849.2	  402.3	 7586.0	...
6525508	  848.9	  404.2	 7581.0	...
6525509	  847.8	  405.3	 7576.0	...
6525510	  846.7	  406.3	 7571.0	...
6525511	  846.7	  404.5	 7567.0	...
6525512	  847.6	  402.9	 7567.0	...
6525513	  847.8	  402.5	 7565.0	...
6525514	  847.3	  403.8	 7559.0	...
6525515	  845.9	  405.4	 7558.0	...
6525516	  845.5	  405.9	 7561.0	...
6525517	  845.7	  405.9	 7567.0	...
6525518	  845.9	  406.5	 7568.0	...
6525519	  846.4	  407.0	 7568.0	...
6525520	  846.9	  407.1	 7569.0	...
6525521	  847.6	  407.0	 7566.0	...
6525522	  847.8	  406.9	 7563.0	...
6525523	  846.8	  406.8	 7561.0	...
6525524	  845.7	  407.9	 7561.0	...
6525525	  844.6	  409.0	 7562.0	...
6525526	  845.3	  409.7	 7566.0	...
6525527	  845.3	  409.3	 7570.0	...
6525528	  845.2	  409.0	 7570.0	...
6525529	  846.0	  407.2	 7566.0	...
6525530	  847.2	  405.4	 7564.0	...
6525531	  848.4	  403.7	 7568.0	...
6525532	  847.9	  403.8	 7573.0	...
6525533	  847.4	  404.4	 7576.0	...
6525534	  847.9	  404.4	 7580.0	...
6525535	  848.6	  404.4	 7584.0	...
6525536	  849.7	  403.0	 7588.0	...
6525537	  850.2	  402.3	 7583.0	...
6525538	  850.7	  401.5	 7578.0	...
6525539	  851.0	  402.2	 7574.0	...
EFIX R   6525365	6525539	175	  846.5	  406.0	   7566
SSACC R  6525540
6525540	  851.0	  403.2	 7575.0	...
6525541	  851.2	  403.9	 7579.0	...
6525542	  851.3	  403.6	 7585.0	...
6525543	  851.4	  403.1	 7592.0	...
6525544	  851.3	  402.8	 7595.0	...
6525545	  851.2	  403.0	 7592.0	...
6525546	  851.3	  403.6	 7586.0	...
6525547	  849.5	  405.0	 7572.0	...
6525548	  844.3	  420.9	 7532.0	...
6525549	  838.9	  436.7	 7495.0	...
6525550	  835.5	  453.5	 7466.0	...
6525551	  835.5	  456.3	 7466.0	...
6525552	  835.3	  459.1	 7463.0	...
6525553	  834.9	  460.3	 7460.0	...
6525554	  835.2	  460.7	 7457.0	...
6525555	  836.3	  461.0	 7457.0	...
6525556	  839.9	  443.3	 7488.0	...
6525557	  842.9	  425.5	 7520.0	...
6525558	  843.8	  423.9	 7523.0	...
6525559	  840.2	  440.9	 7493.0	...
6525560	  836.5	  458.0	 7464.0	...
6525561	  838.5	  440.0	 7497.0	...
6525562	  842.5	  421.2	 7530.0	...
6525563	  842.7	  420.2	 7532.0	...
6525564	  839.0	  437.9	 7500.0	...
6525565	  838.3	  440.2	 7492.0	...
6525566	  841.3	  424.6	 7517.0	...
6525567	  844.2	  409.0	 7544.0	...
6525568	  844.0	  408.7	 7547.0	...
6525569	  844.3	  408.3	 7552.0	...
6525570	  844.6	  408.0	 7555.0	...
6525571	  845.1	  407.4	 7562.0	...
6525572	  845.4	  406.9	 7566.0	...
6525573	  845.4	  408.6	 7565.0	...
6525574	  842.3	  425.0	 7536.0	...
6525575	  839.2	  441.6	 7506.0	...
6525576	  835.4	  457.4	 7479.0	...
6525577	  834.6	  458.7	 7474.0	...
6525578	  834.2	  460.0	 7469.0	...
6525579	  838.1	  442.6	 7491.0	...
6525580	  841.7	  425.3	 7516.0	...
6525581	  845.5	  408.6	 7544.0	...
6525582	  846.2	  409.5	 7548.0	...
6525583	  843.3	  425.9	 7527.0	...
6525584	  839.7	  442.0	 7502.0	...
6525585	  840.1	  440.1	 7507.0	...
6525586	  844.2	  422.7	 7536.0	...
6525587	  843.5	  424.0	 7534.0	...
6525588	  838.8	  442.7	 7501.0	...
6525589	  834.3	  462.4	 7468.0	...
6525590	  834.7	  463.3	 7467.0	...
6525591	  835.3	  464.3	 7468.0	...
6525592	  836.5	  464.3	 7469.0	...
6525593	  837.2	  463.6	 7469.0	...
6525594	  837.7	  461.9	 7469.0	...
6525595	  837.4	  459.7	 7472.0	...
ESACC R  6525540	6525595	56	  851.0	  403.2	  837.4	  459.7	   1.22	    154
SFIX R   6525596
6525596	  837.5	  458.3	 7476.0	...
6525597	  838.1	  457.7	 7475.0	...
6525598	  838.5	  457.9	 7472.0	...
6525599	  839.0	  458.0	 7469.0	...
6525600	  838.4	  459.3	 7468.0	...
6525601	  837.6	  460.5	 7465.0	...
6525602	  836.7	  461.7	 7461.0	...
6525603	  836.4	  461.7	 7466.0	...
6525604	  837.0	  460.9	 7474.0	...
6525605	  838.4	  459.1	 7484.0	...
6525606	  838.5	  457.5	 7487.0	...
6525607	  837.8	  456.8	 7487.0	...
6525608	  836.4	  456.8	 7484.0	...
6525609	  836.3	  456.2	 7482.0	...
6525610	  836.5	  456.7	 7480.0	...
6525611	  836.7	  457.5	 7475.0	...
6525612	  837.6	  457.3	 7471.0	...
6525613	  837.9	  456.5	 7472.0	...
6525614	  837.7	  456.4	 7476.0	...
6525615	  835.9	  457.8	 7481.0	...
6525616	  834.5	  458.5	 7485.0	...
6525617	  834.4	  458.4	 7487.0	...
6525618	  835.3	  458.4	 7486.0	...
6525619	  835.3	  459.7	 7483.0	...
6525620	  834.4	  461.7	 7477.0	...
6525621	  833.9	  463.7	 7475.0	...
6525622	  834.2	  464.0	 7474.0	...
6525623	  834.4	  463.6	 7478.0	...
6525624	  834.7	  463.1	 7481.0	...
6525625	  835.1	  462.6	 7482.0	...
6525626	  835.4	  462.3	 7482.0	...
6525627	  835.3	  462.2	 7483.0	...
6525628	  835.3	  462.3	 7485.0	...
6525629	  835.3	  462.7	 7489.0	...
6525630	  835.9	  462.9	 7492.0	...
6525631	  836.5	  463.0	 7492.0	...
6525632	  837.0	  463.2	 7488.0	...
6525633	  837.3	  463.3	 7485.0	...
6525634	  837.6	  463.5	 7483.0	...
6525635	  836.2	  463.8	 7483.0	...
6525636	  834.6	  464.1	 7482.0	...
6525637	  833.0	  464.3	 7479.0	...
6525638	  833.1	  464.3	 7476.0	...
6525639	  833.6	  463.8	 7477.0	...
6525640	  833.9	  463.0	 7483.0	...
6525641	  833.6	  462.6	 7489.0	...
6525642	  833.0	  462.6	 7491.0	...
6525643	  833.2	  462.2	 7492.0	...
6525644	  834.0	  461.4	 7487.0	...
6525645	  834.8	  461.6	 7482.0	...
6525646	  835.1	  462.6	 7477.0	...
6525647	  835.3	  463.5	 7477.0	...
6525648	  835.4	  463.4	 7476.0	...
6525649	  835.4	  463.3	 7479.0	...
6525650	  838.8	  444.0	 7514.0	...
6525651	  842.1	  424.8	 7549.0	...
6525652	  842.9	  423.7	 7557.0	...
6525653	  840.2	  442.5	 7531.0	...
6525654	  837.4	  461.5	 7505.0	...
6525655	  837.0	  462.3	 7502.0	...
6525656	  836.7	  462.4	 7498.0	...
6525657	  836.6	  462.5	 7496.0	...
6525658	  836.9	  461.9	 7496.0	...
6525659	  837.1	  461.3	 7497.0	...
6525660	  837.3	  460.5	 7499.0	...
6525661	  836.7	  460.4	 7499.0	...
6525662	  836.2	  460.3	 7497.0	...
6525663	  835.8	  460.8	 7494.0	...
6525664	  835.8	  461.3	 7491.0	...
6525665	  836.0	  461.2	 7490.0	...
6525666	  836.3	  460.7	 7491.0	...
EFIX R   6525596	6525666	71	  836.3	  459.5	   7486
SSACC R  6525667
6525667	  837.1	  460.1	 7499.0	...
6525668	  837.3	  459.5	 7505.0	...
6525669	  837.3	  458.5	 7509.0	...
6525670	  836.9	  457.5	 7508.0	...
6525671	  837.1	  458.1	 7508.0	...
6525672	  837.3	  459.3	 7509.0	...
6525673	  837.3	  460.1	 7507.0	...
6525674	  837.1	  459.4	 7505.0	...
6525675	  840.3	  444.4	 7531.0	...
6525676	  843.6	  429.7	 7560.0	...
6525677	  846.9	  414.9	 7593.0	...
6525678	  847.0	  413.6	 7598.0	...
6525679	  847.0	  412.4	 7603.0	...
6525680	  847.9	  409.3	 7609.0	...
6525681	  848.8	  406.8	 7614.0	...
6525682	  849.8	  406.7	 7612.0	...
6525683	  850.0	  409.1	 7605.0	...
ESACC R  6525667	6525683	17	  837.1	  460.1	  850.0	  409.1	   1.10	    135
SFIX R   6525684
6525684	  848.4	  411.1	 7595.0	...
6525685	  846.7	  410.5	 7593.0	...
6525686	  846.7	  409.6	 7590.0	...
6525687	  848.4	  409.8	 7590.0	...
6525688	  850.6	  409.4	 7592.0	...
6525689	  851.1	  409.2	 7594.0	...
6525690	  850.4	  408.8	 7600.0	...
6525691	  848.4	  409.1	 7603.0	...
6525692	  846.2	  408.4	 7605.0	...
6525693	  847.5	  406.4	 7608.0	...
6525694	  849.5	  404.3	 7612.0	...
6525695	  851.1	  403.4	 7611.0	...
6525696	  850.8	  403.5	 7606.0	...
6525697	  850.6	  403.5	 7611.0	...
6525698	  850.2	  405.0	 7622.0	...
6525699	  849.4	  407.6	 7621.0	...
6525700	  848.5	  410.7	 7610.0	...
6525701	  848.3	  412.1	 7606.0	...
6525702	  846.8	  413.5	 7612.0	...
6525703	  845.3	  414.1	 7614.0	...
6525704	  844.2	  414.3	 7609.0	...
6525705	  844.0	  413.1	 7608.0	...
6525706	  843.2	  412.2	 7612.0	...
6525707	  841.7	  409.1	 7620.0	...
EFIX R   6525684	6525707	24	  847.8	  409.1	   7606
SSACC R  6525708
6525708	  840.6	  406.7	 7624.0	...
6525709	  840.1	  405.0	 7627.0	...
6525710	  840.2	  406.0	 7624.0	...
6525711	  840.5	  407.2	 7618.0	...
6525712	  838.4	  409.6	 7614.0	...
6525713	  836.3	  413.2	 7605.0	...
6525714	  835.6	  420.7	 7596.0	...
6525715	  836.9	  427.5	 7585.0	...
6525716	  837.9	  435.1	 7560.0	...
6525717	  837.9	  441.5	 7535.0	...
6525718	  838.3	  447.5	 7498.0	...
6525719	  839.7	  458.3	 7465.0	...
6525720	  841.5	  471.3	 7420.0	...
6525721	  843.5	  485.8	 7380.0	...
6525722	  845.4	  498.0	 7332.0	...
6525723	  846.8	  507.8	 7291.0	...
6525724	  848.3	  522.7	 7234.0	...
6525725	  848.7	  537.7	 7195.0	...
6525726	  849.2	  556.3	 7133.0	...
6525727	  850.0	  573.0	 7076.0	...
6525728	  851.8	  594.5	 6999.0	...
6525729	  853.6	  616.4	 6931.0	...
6525730	  855.5	  639.2	 6860.0	...
6525731	  856.9	  659.6	 6800.0	...
6525732	  858.6	  681.6	 6723.0	...
6525733	  863.3	  702.7	 6646.0	...
6525734	  868.3	  728.4	 6566.0	...
6525735	  873.3	  754.8	 6489.0	...
6525736	  874.6	  787.9	 6393.0	...
6525737	  875.6	  819.5	 6285.0	...
6525738	  877.1	  854.7	 6168.0	...
6525739	  879.8	  890.5	 6052.0	...
6525740	  882.6	  929.3	 5926.0	...
6525741	  884.9	  969.9	 5793.0	...
6525742	  890.6	 1009.4	 5657.0	...
6525743	  896.3	 1051.7	 5519.0	...
6525744	  903.8	 1094.8	 5379.0	...
6525745	  907.9	 1144.1	 5226.0	...
6525746	  913.5	 1195.1	 5060.0	...
6525747	  918.9	 1250.1	 4893.0	...
6525748	  923.7	 1305.9	 4726.0	...
6525749	  930.4	 1364.5	 4553.0	...
6525750	  935.5	 1425.2	 4378.0	...
6525751	  943.1	 1488.2	 4194.0	...
6525752	  946.7	 1553.4	 4008.0	...
6525753	  949.7	 1619.9	 3817.0	...
6525754	  952.7	 1685.9	 3629.0	...
6525755	  959.5	 1751.9	 3450.0	...
6525756	  966.1	 1816.5	 3269.0	...
6525757	  969.4	 1890.0	 3087.0	...
6525758	  975.8	 1965.1	 2904.0	...
6525759	  981.5	 2046.4	 2728.0	...
6525760	  987.5	 2098.1	 2618.0	...
6525761	  986.8	 2126.0	 2565.0	...
6525762	  986.8	 2126.0	 2565.0	...
SBLINK R 6525763
6525763	   .	   .	    0.0	...
6525764	   .	   .	    0.0	...
6525765	   .	   .	    0.0	...
6525766	   .	   .	    0.0	...
6525767	   .	   .	    0.0	...
6525768	   .	   .	    0.0	...
6525769	   .	   .	    0.0	...
6525770	   .	   .	    0.0	...
6525771	   .	   .	    0.0	...
6525772	   .	   .	    0.0	...
6525773	   .	   .	    0.0	...
6525774	   .	   .	    0.0	...
6525775	   .	   .	    0.0	...
6525776	   .	   .	    0.0	...
6525777	   .	   .	    0.0	...
6525778	   .	   .	    0.0	...
6525779	   .	   .	    0.0	...
6525780	   .	   .	    0.0	...
6525781	   .	   .	    0.0	...
6525782	   .	   .	    0.0	...
6525783	   .	   .	    0.0	...
6525784	   .	   .	    0.0	...
6525785	   .	   .	    0.0	...
6525786	   .	   .	    0.0	...
6525787	   .	   .	    0.0	...
6525788	   .	   .	    0.0	...
6525789	   .	   .	    0.0	...
6525790	   .	   .	    0.0	...
6525791	   .	   .	    0.0	...
6525792	   .	   .	    0.0	...
6525793	   .	   .	    0.0	...
6525794	   .	   .	    0.0	...
6525795	   .	   .	    0.0	...
6525796	   .	   .	    0.0	...
6525797	   .	   .	    0.0	...
6525798	   .	   .	    0.0	...
6525799	   .	   .	    0.0	...
6525800	   .	   .	    0.0	...
6525801	   .	   .	    0.0	...
6525802	   .	   .	    0.0	...
6525803	   .	   .	    0.0	...
6525804	   .	   .	    0.0	...
6525805	   .	   .	    0.0	...
6525806	   .	   .	    0.0	...
6525807	   .	   .	    0.0	...
6525808	   .	   .	    0.0	...
6525809	   .	   .	    0.0	...
6525810	   .	   .	    0.0	...
6525811	   .	   .	    0.0	...
6525812	   .	   .	    0.0	...
6525813	   .	   .	    0.0	...
6525814	   .	   .	    0.0	...
6525815	   .	   .	    0.0	...
6525816	   .	   .	    0.0	...
6525817	   .	   .	    0.0	...
6525818	   .	   .	    0.0	...
6525819	   .	   .	    0.0	...
6525820	   .	   .	    0.0	...
6525821	   .	   .	    0.0	...
6525822	   .	   .	    0.0	...
6525823	   .	   .	    0.0	...
6525824	   .	   .	    0.0	...
6525825	   .	   .	    0.0	...
6525826	   .	   .	    0.0	...
6525827	   .	   .	    0.0	...
6525828	   .	   .	    0.0	...
6525829	   .	   .	    0.0	...
6525830	   .	   .	    0.0	...
6525831	   .	   .	    0.0	...
6525832	   .	   .	    0.0	...
6525833	   .	   .	    0.0	...
6525834	   .	   .	    0.0	...
6525835	   .	   .	    0.0	...
6525836	   .	   .	    0.0	...
6525837	   .	   .	    0.0	...
6525838	   .	   .	    0.0	...
6525839	   .	   .	    0.0	...
6525840	   .	   .	    0.0	...
6525841	   .	   .	    0.0	...
6525842	   .	   .	    0.0	...
6525843	   .	   .	    0.0	...
6525844	   .	   .	    0.0	...
6525845	   .	   .	    0.0	...
6525846	   .	   .	    0.0	...
6525847	   .	   .	    0.0	...
6525848	   .	   .	    0.0	...
6525849	   .	   .	    0.0	...
6525850	   .	   .	    0.0	...
6525851	   .	   .	    0.0	...
6525852	   .	   .	    0.0	...
6525853	   .	   .	    0.0	...
6525854	   .	   .	    0.0	...
6525855	   .	   .	    0.0	...
6525856	   .	   .	    0.0	...
6525857	   .	   .	    0.0	...
6525858	   .	   .	    0.0	...
6525859	   .	   .	    0.0	...
6525860	   .	   .	    0.0	...
6525861	   .	   .	    0.0	...
6525862	   .	   .	    0.0	...
6525863	   .	   .	    0.0	...
6525864	   .	   .	    0.0	...
6525865	   .	   .	    0.0	...
6525866	   .	   .	    0.0	...
6525867	   .	   .	    0.0	...
6525868	   .	   .	    0.0	...
6525869	   .	   .	    0.0	...
6525870	   .	   .	    0.0	...
6525871	   .	   .	    0.0	...
6525872	   .	   .	    0.0	...
6525873	   .	   .	    0.0	...
6525874	   .	   .	    0.0	...
6525875	   .	   .	    0.0	...
6525876	   .	   .	    0.0	...
6525877	   .	   .	    0.0	...
6525878	   .	   .	    0.0	...
6525879	   .	   .	    0.0	...
6525880	   .	   .	    0.0	...
6525881	   .	   .	    0.0	...
6525882	   .	   .	    0.0	...
6525883	   .	   .	    0.0	...
6525884	   .	   .	    0.0	...
6525885	   .	   .	    0.0	...
6525886	   .	   .	    0.0	...
6525887	   .	   .	    0.0	...
6525888	   .	   .	    0.0	...
6525889	   .	   .	    0.0	...
6525890	   .	   .	    0.0	...
6525891	   .	   .	    0.0	...
6525892	   .	   .	    0.0	...
6525893	   .	   .	    0.0	...
6525894	   .	   .	    0.0	...
6525895	   .	   .	    0.0	...
6525896	   .	   .	    0.0	...
6525897	   .	   .	    0.0	...
6525898	   .	   .	    0.0	...
6525899	   .	   .	    0.0	...
6525900	   .	   .	    0.0	...
6525901	   .	   .	    0.0	...
6525902	   .	   .	    0.0	...
6525903	   .	   .	    0.0	...
6525904	   .	   .	    0.0	...
6525905	   .	   .	    0.0	...
6525906	   .	   .	    0.0	...
6525907	   .	   .	    0.0	...
6525908	   .	   .	    0.0	...
6525909	   .	   .	    0.0	...
6525910	   .	   .	    0.0	...
6525911	   .	   .	    0.0	...
6525912	   .	   .	    0.0	...
6525913	   .	   .	    0.0	...
6525914	   .	   .	    0.0	...
EBLINK R 6525763	6525914	152
6525915	  960.7	 2241.4	 2427.0	...
6525916	  960.7	 2241.4	 2427.0	...
6525917	  961.2	 2232.4	 2441.0	...
6525918	  961.9	 2214.7	 2471.0	...
6525919	  961.3	 2188.7	 2515.0	...
6525920	  958.9	 2164.5	 2564.0	...
6525921	  955.6	 2138.5	 2614.0	...
6525922	  953.9	 2115.1	 2665.0	...
6525923	  953.1	 2090.4	 2715.0	...
6525924	  952.6	 2069.5	 2768.0	...
6525925	  952.2	 2047.0	 2819.0	...
6525926	  952.0	 2024.1	 2875.0	...
6525927	  951.8	 2001.6	 2927.0	...
6525928	  951.7	 1980.4	 2988.0	...
6525929	  953.2	 1956.9	 3039.0	...
6525930	  992.6	 1920.4	 3138.0	...
6525931	 1031.4	 1881.7	 3236.0	...
6525932	 1068.2	 1845.9	 3338.0	...
6525933	 1067.4	 1822.0	 3393.0	...
6525934	 1067.1	 1800.5	 3447.0	...
6525935	 1063.0	 1778.5	 3501.0	...
6525936	 1058.8	 1757.3	 3557.0	...
6525937	 1053.4	 1735.4	 3611.0	...
6525938	 1051.8	 1714.5	 3660.0	...
6525939	 1045.4	 1696.9	 3706.0	...
6525940	 1040.1	 1677.3	 3751.0	...
6525941	 1035.4	 1658.4	 3807.0	...
6525942	 1031.4	 1635.8	 3854.0	...
6525943	 1027.5	 1617.1	 3905.0	...
6525944	 1023.5	 1597.8	 3943.0	...
6525945	 1021.4	 1578.4	 3987.0	...
6525946	 1015.6	 1558.1	 4032.0	...
6525947	 1007.5	 1539.3	 4073.0	...
6525948	 1000.1	 1526.1	 4101.0	...
6525949	  995.2	 1517.1	 4109.0	...
6525950	  992.5	 1500.8	 4157.0	...
6525951	  991.3	 1478.6	 4220.0	...
6525952	  987.0	 1453.4	 4295.0	...
6525953	  981.9	 1436.6	 4332.0	...
6525954	  976.1	 1421.1	 4376.0	...
6525955	  971.5	 1405.7	 4416.0	...
6525956	  965.6	 1390.3	 4453.0	...
6525957	  960.2	 1377.1	 4484.0	...
6525958	  957.4	 1362.7	 4522.0	...
6525959	  955.8	 1349.1	 4566.0	...
6525960	  954.2	 1333.6	 4611.0	...
6525961	  951.0	 1320.4	 4651.0	...
6525962	  947.2	 1306.9	 4688.0	...
6525963	  943.3	 1294.4	 4725.0	...
6525964	  941.1	 1280.2	 4766.0	...
6525965	  940.1	 1267.6	 4800.0	...
6525966	  938.5	 1254.1	 4835.0	...
6525967	  934.6	 1240.3	 4873.0	...
6525968	  931.0	 1226.6	 4914.0	...
6525969	  927.6	 1213.1	 4950.0	...
6525970	  925.1	 1200.5	 4983.0	...
6525971	  913.3	 1191.2	 5010.0	...
6525972	  901.7	 1182.6	 5037.0	...
6525973	  891.7	 1174.7	 5059.0	...
6525974	  899.1	 1156.8	 5109.0	...
6525975	  906.6	 1139.6	 5159.0	...
6525976	  912.4	 1126.4	 5201.0	...
6525977	  908.4	 1116.0	 5233.0	...
6525978	  904.5	 1109.5	 5255.0	...
6525979	  902.0	 1095.6	 5295.0	...
6525980	  898.4	 1086.4	 5321.0	...
6525981	  892.9	 1075.2	 5351.0	...
6525982	  887.7	 1067.1	 5377.0	...
6525983	  884.0	 1056.0	 5409.0	...
6525984	  882.1	 1046.8	 5442.0	...
6525985	  879.7	 1035.2	 5469.0	...
6525986	  878.6	 1028.1	 5486.0	...
6525987	  877.2	 1021.4	 5508.0	...
6525988	  876.1	 1015.7	 5526.0	...
6525989	  874.1	 1009.0	 5553.0	...
6525990	  872.0	  996.9	 5592.0	...
6525991	  869.7	  985.7	 5624.0	...
6525992	  868.6	  974.3	 5659.0	...
6525993	  868.9	  964.8	 5677.0	...
6525994	  869.7	  955.1	 5712.0	...
6525995	  869.7	  945.0	 5737.0	...
6525996	  866.4	  935.5	 5775.0	...
6525997	  863.4	  929.6	 5798.0	...
6525998	  861.4	  922.6	 5827.0	...
6525999	  861.7	  914.5	 5843.0	...
6526000	  862.6	  905.2	 5863.0	...
6526001	  862.4	  896.4	 5893.0	...
6526002	  862.0	  888.8	 5917.0	...
6526003	  860.8	  880.3	 5946.0	...
6526004	  860.3	  872.6	 5960.0	...
6526005	  861.7	  862.9	 5989.0	...
6526006	  863.2	  854.3	 6014.0	...
6526007	  864.4	  846.9	 6039.0	...
6526008	  863.6	  840.8	 6059.0	...
6526009	  863.0	  834.9	 6077.0	...
6526010	  862.6	  826.4	 6104.0	...
6526011	  862.3	  819.7	 6127.0	...
6526012	  861.5	  812.7	 6149.0	...
6526013	  859.9	  806.1	 6171.0	...
6526014	  858.4	  798.3	 6189.0	...
6526015	  858.5	  791.6	 6203.0	...
6526016	  859.4	  785.0	 6223.0	...
6526017	  859.2	  779.4	 6239.0	...
6526018	  857.6	  772.9	 6263.0	...
6526019	  856.1	  766.5	 6279.0	...
6526020	  856.0	  760.3	 6295.0	...
6526021	  856.4	  753.6	 6315.0	...
6526022	  857.8	  747.6	 6334.0	...
6526023	  858.9	  740.3	 6360.0	...
6526024	  859.5	  733.5	 6375.0	...
6526025	  858.8	  727.2	 6393.0	...
6526026	  857.1	  722.7	 6406.0	...
6526027	  855.4	  718.6	 6420.0	...
6526028	  853.1	  714.9	 6429.0	...
6526029	  851.8	  710.3	 6438.0	...
6526030	  850.4	  707.6	 6445.0	...
6526031	  849.8	  703.9	 6453.0	...
ESACC R  6525708	6526031	324	  840.6	  406.7	  849.8	  703.9	   6.29	   1126
SFIX R   6526032
6526032	  849.3	  698.0	 6477.0	...
6526033	  849.0	  692.0	 6498.0	...
6526034	  849.1	  688.0	 6516.0	...
6526035	  849.3	  686.2	 6519.0	...
6526036	  849.6	  683.3	 6527.0	...
6526037	  849.4	  679.3	 6535.0	...
6526038	  848.6	  676.3	 6544.0	...
6526039	  847.3	  672.4	 6548.0	...
6526040	  845.9	  666.9	 6554.0	...
6526041	  844.4	  662.2	 6560.0	...
6526042	  842.9	  659.6	 6568.0	...
6526043	  841.4	  658.4	 6573.0	...
6526044	  839.6	  656.0	 6586.0	...
6526045	  837.4	  653.5	 6597.0	...
6526046	  835.2	  651.7	 6608.0	...
6526047	  836.1	  648.4	 6614.0	...
6526048	  838.0	  645.0	 6624.0	...
6526049	  839.9	  639.9	 6640.0	...
6526050	  839.9	  636.4	 6650.0	...
6526051	  839.9	  632.8	 6655.0	...
6526052	  839.3	  631.7	 6658.0	...
6526053	  838.7	  630.6	 6661.0	...
6526054	  838.2	  628.1	 6669.0	...
6526055	  838.3	  625.7	 6679.0	...
6526056	  838.4	  623.7	 6688.0	...
6526057	  838.3	  621.8	 6693.0	...
6526058	  838.1	  619.1	 6699.0	...
6526059	  837.2	  615.7	 6706.0	...
6526060	  836.6	  613.5	 6713.0	...
6526061	  835.9	  610.9	 6720.0	...
6526062	  835.1	  610.0	 6726.0	...
6526063	  834.3	  608.9	 6734.0	...
6526064	  834.9	  608.8	 6742.0	...
6526065	  835.9	  604.5	 6749.0	...
6526066	  837.5	  600.1	 6756.0	...
6526067	  837.6	  595.9	 6759.0	...
6526068	  838.0	  594.4	 6769.0	...
6526069	  837.9	  593.1	 6777.0	...
6526070	  838.0	  591.4	 6789.0	...
6526071	  837.8	  588.3	 6800.0	...
6526072	  837.2	  585.3	 6810.0	...
6526073	  836.3	  582.0	 6814.0	...
6526074	  834.7	  581.6	 6812.0	...
6526075	  832.7	  581.0	 6809.0	...
6526076	  830.8	  581.0	 6806.0	...
6526077	  829.6	  578.4	 6803.0	...
6526078	  829.2	  575.6	 6802.0	...
6526079	  829.1	  573.0	 6810.0	...
6526080	  829.6	  572.1	 6818.0	...
6526081	  830.1	  571.4	 6828.0	...
6526082	  830.6	  569.6	 6829.0	...
6526083	  830.9	  567.8	 6831.0	...
6526084	  829.8	  566.1	 6832.0	...
6526085	  828.3	  563.5	 6836.0	...
6526086	  826.7	  561.7	 6840.0	...
6526087	  826.5	  559.5	 6844.0	...
6526088	  828.4	  558.2	 6846.0	...
6526089	  829.3	  556.9	 6853.0	...
6526090	  829.7	  555.3	 6859.0	...
6526091	  828.2	  554.7	 6865.0	...
6526092	  828.4	  552.6	 6866.0	...
6526093	  829.3	  551.0	 6866.0	...
6526094	  830.4	  549.4	 6866.0	...
6526095	  830.6	  548.1	 6866.0	...
6526096	  832.0	  545.8	 6875.0	...
6526097	  833.2	  543.1	 6884.0	...
6526098	  832.9	  541.8	 6890.0	...
6526099	  831.4	  541.9	 6887.0	...
6526100	  829.1	  542.6	 6885.0	...
6526101	  828.1	  541.8	 6890.0	...
6526102	  827.8	  538.9	 6896.0	...
6526103	  828.4	  535.9	 6902.0	...
6526104	  828.6	  534.3	 6902.0	...
6526105	  827.7	  534.2	 6904.0	...
6526106	  826.6	  534.0	 6908.0	...
6526107	  825.9	  532.4	 6915.0	...
6526108	  826.1	  531.2	 6920.0	...
6526109	  826.5	  530.6	 6922.0	...
6526110	  827.1	  531.3	 6929.0	...
6526111	  826.5	  530.9	 6935.0	...
6526112	  825.8	  530.1	 6941.0	...
6526113	  824.9	  527.1	 6941.0	...
6526114	  824.2	  525.6	 6944.0	...
6526115	  823.6	  524.2	 6949.0	...
6526116	  823.4	  524.9	 6954.0	...
6526117	  823.6	  524.8	 6954.0	...
6526118	  823.6	  523.2	 6955.0	...
6526119	  823.5	  521.7	 6954.0	...
6526120	  823.4	  520.2	 6953.0	...
6526121	  823.3	  520.8	 6952.0	...
6526122	  823.3	  521.4	 6952.0	...
6526123	  822.7	  519.0	 6956.0	...
6526124	  822.3	  516.4	 6962.0	...
6526125	  822.3	  513.8	 6966.0	...
6526126	  822.9	  514.6	 6965.0	...
6526127	  822.9	  515.1	 6964.0	...
6526128	  821.8	  513.5	 6958.0	...
6526129	  820.9	  511.6	 6953.0	...
6526130	  820.7	  509.8	 6953.0	...
6526131	  821.2	  510.0	 6959.0	...
6526132	  821.8	  510.0	 6966.0	...
6526133	  822.4	  509.0	 6968.0	...
6526134	  823.0	  508.1	 6969.0	...
6526135	  823.3	  507.3	 6971.0	...
6526136	  823.6	  507.1	 6976.0	...
6526137	  824.1	  506.9	 6981.0	...
6526138	  824.3	  506.8	 6979.0	...
[truncated: 4,229,977 more chars]
