# Supplementary material for: With an eye on uncertainty: Modelling pupillary responses to environmental volatility
Source: PLoS Comput Biol. 2019 Jul 5;15(7):e1007126. doi: 10.1371/journal.pcbi.1007126 (PMC6636765; doi:10.1371/journal.pcbi.1007126)
Supplement: S6 Data — Zip file containing the pupillometry data for participant 6. (ZIP) [file pcbi.1007126.s006.zip › P6/trial14.asc]

** CONVERTED FROM C:\Users\tparr\Documents\PVR\P6_1212\trial14.edf using edfapi 3.1 Win32 Nov 24 2009 on Tue Dec 12 10:57:59 2017
** DATE: Tue Dec 12 11:51:40 2017
** TYPE: EDF_FILE BINARY EVENT SAMPLE TAGGED
** VERSION: EYELINK II 1
** SOURCE: EYELINK CL
** EYELINK II CL v4.48 Nov 25 2009
** CAMERA: EyeLink CL Version 1.4 Sensor=BHA
** SERIAL NUMBER: CL1-AAD42
** CAMERA_CONFIG: AAD42140.SCD
**

MSG	6227032 RECCFG CR 1000 2 0 R
MSG	6227032 ELCLCFG MTABLER
MSG	6227032 GAZE_COORDS 0.00 0.00 1599.00 1199.00
MSG	6227032 THRESHOLDS R 122 230
MSG	6227032 ELCL_PROC CENTROID (3)
MSG	6227032 ELCL_PCR_PARAM 5 3.0
START	6227033 	RIGHT	SAMPLES	EVENTS
PRESCALER	1
VPRESCALER	1
PUPIL	AREA
EVENTS	GAZE	RIGHT	RATE	1000.00	TRACKING	CR	FILTER	2
SAMPLES	GAZE	RIGHT	RATE	1000.00	TRACKING	CR	FILTER	2
MSG	6227033 !MODE RECORD CR 1000 2 0 R
6227033	  807.9	  531.4	 6440.0	...
INPUT	6227033	127
6227034	  808.0	  532.6	 6443.0	...
6227035	  808.1	  533.9	 6446.0	...
6227036	  808.4	  535.5	 6447.0	...
6227037	  808.1	  535.9	 6445.0	...
6227038	  807.7	  535.4	 6442.0	...
6227039	  808.0	  534.5	 6438.0	...
SFIX R   6227040
6227040	  808.7	  533.6	 6439.0	...
6227041	  809.1	  533.8	 6443.0	...
6227042	  808.8	  534.0	 6447.0	...
6227043	  808.3	  534.1	 6449.0	...
6227044	  808.1	  534.1	 6450.0	...
6227045	  808.4	  533.4	 6451.0	...
6227046	  808.9	  532.7	 6451.0	...
6227047	  809.5	  532.5	 6451.0	...
6227048	  809.6	  532.9	 6450.0	...
6227049	  809.5	  532.3	 6449.0	...
6227050	  809.3	  531.3	 6449.0	...
6227051	  808.8	  530.3	 6449.0	...
6227052	  808.3	  530.4	 6448.0	...
6227053	  807.8	  530.5	 6445.0	...
6227054	  807.4	  530.5	 6443.0	...
6227055	  807.0	  530.6	 6444.0	...
6227056	  806.7	  530.8	 6446.0	...
6227057	  806.4	  531.0	 6448.0	...
6227058	  806.7	  531.5	 6452.0	...
6227059	  806.9	  531.7	 6456.0	...
6227060	  806.8	  531.9	 6454.0	...
6227061	  806.0	  532.1	 6450.0	...
6227062	  805.2	  532.6	 6444.0	...
6227063	  804.9	  533.5	 6444.0	...
6227064	  805.1	  534.5	 6444.0	...
6227065	  805.3	  535.3	 6446.0	...
6227066	  805.3	  535.7	 6450.0	...
6227067	  805.7	  535.7	 6454.0	...
6227068	  806.0	  534.7	 6457.0	...
6227069	  806.2	  533.8	 6458.0	...
6227070	  805.9	  533.1	 6461.0	...
6227071	  805.8	  533.3	 6464.0	...
6227072	  805.8	  533.4	 6468.0	...
6227073	  806.6	  533.0	 6470.0	...
6227074	  807.3	  532.5	 6471.0	...
6227075	  807.8	  532.1	 6473.0	...
6227076	  807.6	  532.7	 6473.0	...
6227077	  807.3	  533.6	 6474.0	...
6227078	  806.9	  534.5	 6474.0	...
6227079	  806.4	  534.4	 6472.0	...
6227080	  806.6	  534.3	 6470.0	...
6227081	  807.1	  534.1	 6461.0	...
6227082	  806.2	  533.9	 6453.0	...
6227083	  805.0	  533.5	 6447.0	...
6227084	  804.6	  533.9	 6450.0	...
6227085	  805.6	  534.6	 6453.0	...
6227086	  806.6	  535.3	 6462.0	...
6227087	  806.4	  535.3	 6469.0	...
6227088	  806.1	  535.2	 6468.0	...
6227089	  805.6	  535.0	 6460.0	...
6227090	  805.3	  534.6	 6456.0	...
6227091	  805.0	  533.4	 6459.0	...
6227092	  805.1	  532.2	 6459.0	...
6227093	  805.1	  531.3	 6456.0	...
6227094	  804.7	  531.6	 6454.0	...
6227095	  804.2	  531.9	 6456.0	...
6227096	  803.8	  532.0	 6458.0	...
6227097	  803.8	  532.0	 6459.0	...
6227098	  803.6	  532.1	 6460.0	...
6227099	  803.3	  531.6	 6462.0	...
6227100	  803.1	  531.1	 6461.0	...
6227101	  803.9	  532.2	 6459.0	...
6227102	  804.9	  533.9	 6462.0	...
6227103	  805.9	  534.4	 6465.0	...
6227104	  805.3	  533.3	 6467.0	...
6227105	  804.7	  532.2	 6465.0	...
6227106	  804.9	  532.2	 6463.0	...
6227107	  805.6	  532.2	 6463.0	...
6227108	  806.5	  532.4	 6464.0	...
6227109	  806.8	  532.6	 6465.0	...
6227110	  807.0	  532.9	 6467.0	...
6227111	  806.9	  532.9	 6467.0	...
6227112	  806.9	  532.6	 6471.0	...
6227113	  806.5	  532.3	 6474.0	...
6227114	  806.1	  532.0	 6477.0	...
6227115	  805.2	  531.7	 6474.0	...
6227116	  804.8	  531.3	 6470.0	...
6227117	  805.4	  530.2	 6470.0	...
6227118	  806.4	  529.5	 6473.0	...
6227119	  807.5	  528.9	 6474.0	...
6227120	  806.8	  530.3	 6474.0	...
6227121	  806.1	  531.7	 6475.0	...
6227122	  805.3	  532.0	 6477.0	...
6227123	  805.4	  531.1	 6480.0	...
6227124	  805.6	  530.3	 6481.0	...
6227125	  805.9	  530.6	 6481.0	...
6227126	  805.9	  530.8	 6479.0	...
6227127	  805.0	  530.8	 6477.0	...
6227128	  803.9	  530.5	 6476.0	...
6227129	  803.0	  530.6	 6478.0	...
6227130	  802.7	  530.6	 6479.0	...
6227131	  802.8	  530.8	 6479.0	...
6227132	  802.9	  530.6	 6481.0	...
6227133	  803.0	  530.7	 6484.0	...
6227134	  803.0	  530.7	 6485.0	...
6227135	  802.9	  529.7	 6485.0	...
6227136	  802.8	  528.7	 6486.0	...
6227137	  802.6	  527.9	 6487.0	...
6227138	  803.5	  528.0	 6487.0	...
6227139	  804.4	  527.9	 6487.0	...
6227140	  805.6	  527.6	 6486.0	...
6227141	  806.0	  529.1	 6485.0	...
6227142	  806.7	  530.7	 6485.0	...
6227143	  806.9	  531.4	 6486.0	...
6227144	  806.9	  530.4	 6488.0	...
6227145	  806.7	  529.4	 6490.0	...
6227146	  806.4	  529.3	 6491.0	...
6227147	  806.1	  529.1	 6491.0	...
6227148	  806.0	  529.0	 6492.0	...
6227149	  806.3	  529.1	 6494.0	...
6227150	  806.7	  529.3	 6495.0	...
6227151	  806.4	  529.5	 6497.0	...
6227152	  805.8	  529.4	 6497.0	...
6227153	  805.2	  529.6	 6498.0	...
6227154	  804.9	  529.7	 6498.0	...
6227155	  804.5	  530.1	 6494.0	...
6227156	  804.0	  530.4	 6489.0	...
6227157	  803.7	  530.6	 6490.0	...
6227158	  803.8	  530.4	 6496.0	...
6227159	  803.8	  529.3	 6501.0	...
6227160	  803.3	  528.3	 6501.0	...
6227161	  802.8	  527.7	 6501.0	...
6227162	  802.6	  528.0	 6501.0	...
6227163	  803.4	  528.1	 6503.0	...
6227164	  804.0	  527.9	 6505.0	...
6227165	  804.1	  527.8	 6506.0	...
6227166	  803.7	  527.9	 6502.0	...
6227167	  802.9	  528.3	 6500.0	...
6227168	  802.8	  529.8	 6500.0	...
6227169	  803.9	  531.1	 6502.0	...
6227170	  805.2	  531.2	 6503.0	...
6227171	  806.2	  530.2	 6504.0	...
6227172	  805.9	  529.6	 6506.0	...
6227173	  805.6	  530.0	 6508.0	...
6227174	  805.3	  530.5	 6512.0	...
6227175	  805.4	  530.9	 6513.0	...
6227176	  805.7	  531.1	 6513.0	...
6227177	  804.9	  531.0	 6509.0	...
6227178	  803.8	  531.1	 6506.0	...
6227179	  802.9	  531.4	 6503.0	...
6227180	  802.9	  531.7	 6505.0	...
6227181	  802.4	  531.5	 6506.0	...
6227182	  801.7	  531.2	 6507.0	...
6227183	  801.2	  531.6	 6510.0	...
6227184	  801.6	  532.2	 6513.0	...
6227185	  802.2	  532.1	 6512.0	...
6227186	  802.5	  531.4	 6508.0	...
6227187	  802.7	  530.7	 6503.0	...
6227188	  803.0	  530.7	 6502.0	...
6227189	  803.2	  530.4	 6501.0	...
6227190	  803.3	  530.1	 6500.0	...
6227191	  803.2	  529.8	 6499.0	...
6227192	  802.4	  529.7	 6499.0	...
6227193	  801.7	  529.6	 6505.0	...
6227194	  801.4	  529.6	 6512.0	...
6227195	  801.6	  529.8	 6520.0	...
6227196	  801.8	  529.9	 6519.0	...
6227197	  801.7	  530.0	 6520.0	...
6227198	  801.9	  529.6	 6522.0	...
6227199	  802.1	  529.2	 6523.0	...
6227200	  802.7	  529.5	 6523.0	...
6227201	  803.0	  530.2	 6522.0	...
6227202	  803.3	  531.0	 6522.0	...
6227203	  803.1	  530.6	 6524.0	...
6227204	  803.0	  529.9	 6527.0	...
6227205	  802.9	  529.2	 6526.0	...
6227206	  802.8	  528.8	 6525.0	...
6227207	  802.8	  528.8	 6525.0	...
6227208	  802.7	  528.8	 6529.0	...
6227209	  802.7	  528.9	 6532.0	...
6227210	  802.5	  529.1	 6534.0	...
6227211	  802.4	  529.4	 6534.0	...
6227212	  802.1	  529.5	 6533.0	...
6227213	  801.9	  529.7	 6532.0	...
6227214	  801.8	  529.6	 6531.0	...
6227215	  801.8	  529.8	 6531.0	...
6227216	  801.7	  530.0	 6531.0	...
6227217	  801.6	  530.8	 6531.0	...
6227218	  801.1	  531.5	 6531.0	...
6227219	  800.6	  531.5	 6531.0	...
6227220	  800.0	  531.1	 6531.0	...
6227221	  799.8	  530.9	 6531.0	...
6227222	  799.9	  531.5	 6531.0	...
6227223	  799.8	  531.4	 6531.0	...
6227224	  799.7	  531.0	 6531.0	...
6227225	  799.9	  530.7	 6531.0	...
6227226	  800.3	  530.6	 6531.0	...
6227227	  800.7	  530.7	 6532.0	...
6227228	  800.8	  531.0	 6533.0	...
6227229	  800.9	  531.4	 6534.0	...
6227230	  801.0	  531.8	 6534.0	...
6227231	  801.3	  531.9	 6533.0	...
6227232	  801.5	  532.1	 6539.0	...
6227233	  801.7	  531.6	 6546.0	...
6227234	  801.9	  531.1	 6553.0	...
6227235	  802.4	  530.5	 6550.0	...
6227236	  803.2	  530.4	 6546.0	...
6227237	  804.2	  529.9	 6542.0	...
6227238	  804.9	  529.5	 6540.0	...
6227239	  804.3	  529.3	 6539.0	...
6227240	  803.1	  529.5	 6540.0	...
6227241	  802.5	  529.9	 6540.0	...
6227242	  803.0	  530.3	 6544.0	...
6227243	  803.9	  530.6	 6547.0	...
6227244	  804.2	  530.6	 6551.0	...
6227245	  804.4	  530.6	 6548.0	...
6227246	  804.1	  530.0	 6546.0	...
6227247	  803.8	  529.5	 6546.0	...
6227248	  803.5	  528.6	 6550.0	...
6227249	  803.5	  528.4	 6553.0	...
6227250	  803.3	  528.2	 6554.0	...
6227251	  803.1	  528.3	 6554.0	...
6227252	  802.9	  527.4	 6554.0	...
6227253	  802.8	  526.4	 6551.0	...
6227254	  802.2	  525.5	 6547.0	...
6227255	  801.8	  525.9	 6548.0	...
6227256	  801.3	  526.3	 6552.0	...
6227257	  801.4	  526.5	 6557.0	...
6227258	  801.4	  525.6	 6555.0	...
6227259	  801.4	  525.1	 6553.0	...
6227260	  801.5	  524.8	 6555.0	...
6227261	  801.6	  525.3	 6560.0	...
6227262	  801.5	  525.1	 6566.0	...
6227263	  801.4	  524.7	 6565.0	...
6227264	  801.1	  524.5	 6564.0	...
6227265	  800.7	  524.9	 6562.0	...
6227266	  800.4	  525.5	 6561.0	...
6227267	  801.0	  525.9	 6561.0	...
6227268	  801.9	  526.2	 6561.0	...
6227269	  801.9	  526.3	 6561.0	...
6227270	  801.2	  526.4	 6559.0	...
6227271	  800.4	  526.7	 6556.0	...
6227272	  800.3	  526.9	 6556.0	...
6227273	  800.0	  527.3	 6557.0	...
6227274	  799.8	  527.4	 6557.0	...
6227275	  800.2	  527.5	 6557.0	...
6227276	  800.8	  527.4	 6560.0	...
6227277	  801.5	  527.3	 6563.0	...
6227278	  801.5	  527.3	 6563.0	...
6227279	  801.4	  526.4	 6561.0	...
6227280	  801.6	  525.3	 6561.0	...
6227281	  802.0	  524.4	 6562.0	...
6227282	  802.4	  524.5	 6564.0	...
6227283	  803.1	  524.6	 6565.0	...
6227284	  803.6	  524.3	 6566.0	...
6227285	  803.5	  524.1	 6565.0	...
6227286	  802.7	  524.0	 6563.0	...
6227287	  802.0	  524.1	 6566.0	...
6227288	  802.0	  524.9	 6570.0	...
6227289	  802.0	  525.5	 6575.0	...
6227290	  802.1	  526.1	 6575.0	...
6227291	  802.1	  525.7	 6576.0	...
6227292	  801.8	  525.5	 6577.0	...
6227293	  801.3	  526.0	 6573.0	...
6227294	  801.0	  526.7	 6568.0	...
6227295	  801.0	  526.4	 6562.0	...
6227296	  801.4	  525.5	 6561.0	...
6227297	  801.7	  524.6	 6561.0	...
6227298	  802.2	  524.5	 6562.0	...
6227299	  802.6	  524.4	 6562.0	...
6227300	  802.6	  524.3	 6563.0	...
6227301	  802.2	  524.2	 6564.0	...
6227302	  801.5	  524.2	 6564.0	...
6227303	  801.2	  524.0	 6564.0	...
6227304	  801.0	  523.8	 6563.0	...
6227305	  800.8	  523.6	 6564.0	...
6227306	  800.7	  523.6	 6564.0	...
6227307	  800.9	  523.7	 6562.0	...
6227308	  801.6	  523.8	 6560.0	...
6227309	  802.2	  524.0	 6560.0	...
6227310	  802.7	  524.0	 6563.0	...
6227311	  802.6	  524.1	 6566.0	...
6227312	  802.4	  524.0	 6567.0	...
6227313	  801.9	  524.1	 6567.0	...
6227314	  801.6	  524.3	 6568.0	...
6227315	  802.4	  524.4	 6568.0	...
6227316	  803.6	  524.4	 6569.0	...
6227317	  804.1	  524.4	 6569.0	...
6227318	  803.5	  524.9	 6567.0	...
6227319	  802.9	  525.4	 6564.0	...
6227320	  802.9	  525.4	 6561.0	...
6227321	  802.6	  524.9	 6560.0	...
6227322	  802.4	  524.7	 6560.0	...
6227323	  802.5	  524.9	 6561.0	...
6227324	  802.9	  524.7	 6560.0	...
6227325	  803.2	  524.3	 6558.0	...
6227326	  803.1	  524.0	 6556.0	...
6227327	  803.2	  524.7	 6555.0	...
6227328	  803.5	  525.9	 6557.0	...
6227329	  803.7	  527.1	 6560.0	...
6227330	  803.5	  526.3	 6562.0	...
6227331	  803.1	  525.1	 6561.0	...
6227332	  802.5	  524.1	 6560.0	...
6227333	  802.2	  524.3	 6560.0	...
6227334	  801.7	  524.9	 6559.0	...
6227335	  801.2	  525.1	 6562.0	...
6227336	  800.8	  525.2	 6567.0	...
6227337	  800.2	  524.6	 6571.0	...
6227338	  799.7	  524.2	 6570.0	...
6227339	  799.9	  524.8	 6569.0	...
6227340	  800.6	  525.6	 6567.0	...
6227341	  802.1	  526.0	 6564.0	...
6227342	  802.9	  524.6	 6560.0	...
6227343	  802.3	  523.4	 6557.0	...
6227344	  800.9	  522.4	 6557.0	...
6227345	  799.6	  522.3	 6558.0	...
6227346	  799.6	  522.1	 6559.0	...
6227347	  800.6	  522.4	 6562.0	...
6227348	  801.6	  522.6	 6566.0	...
6227349	  802.5	  522.9	 6566.0	...
6227350	  802.5	  523.2	 6564.0	...
6227351	  802.4	  523.4	 6564.0	...
6227352	  802.3	  522.9	 6568.0	...
6227353	  801.6	  522.1	 6570.0	...
6227354	  801.0	  521.4	 6571.0	...
6227355	  800.4	  521.1	 6576.0	...
6227356	  800.3	  520.9	 6582.0	...
6227357	  800.6	  520.6	 6587.0	...
6227358	  800.8	  520.8	 6587.0	...
6227359	  801.1	  521.2	 6587.0	...
6227360	  801.2	  521.1	 6586.0	...
6227361	  801.3	  520.8	 6585.0	...
6227362	  801.4	  520.0	 6585.0	...
6227363	  802.8	  519.3	 6586.0	...
6227364	  804.1	  518.7	 6588.0	...
6227365	  805.4	  518.4	 6588.0	...
6227366	  805.4	  518.3	 6589.0	...
6227367	  804.2	  518.3	 6588.0	...
6227368	  803.0	  518.4	 6585.0	...
6227369	  801.7	  518.6	 6583.0	...
6227370	  801.7	  518.4	 6583.0	...
6227371	  801.7	  518.2	 6583.0	...
6227372	  801.6	  517.8	 6586.0	...
6227373	  801.6	  517.4	 6589.0	...
6227374	  801.5	  517.3	 6592.0	...
6227375	  801.5	  516.9	 6589.0	...
6227376	  801.6	  516.5	 6586.0	...
6227377	  801.7	  515.9	 6583.0	...
6227378	  802.1	  515.6	 6583.0	...
6227379	  802.6	  516.7	 6583.0	...
6227380	  803.3	  517.9	 6583.0	...
6227381	  803.5	  518.4	 6582.0	...
6227382	  802.9	  517.6	 6582.0	...
6227383	  802.1	  516.5	 6580.0	...
6227384	  801.4	  516.3	 6578.0	...
6227385	  800.9	  516.0	 6574.0	...
6227386	  800.6	  517.0	 6573.0	...
6227387	  801.4	  517.8	 6572.0	...
6227388	  802.6	  518.5	 6569.0	...
6227389	  803.6	  518.3	 6567.0	...
6227390	  803.4	  518.3	 6569.0	...
6227391	  803.1	  518.1	 6572.0	...
6227392	  803.2	  517.7	 6578.0	...
6227393	  803.4	  517.1	 6579.0	...
6227394	  803.6	  516.8	 6579.0	...
6227395	  803.5	  516.7	 6577.0	...
6227396	  803.5	  516.6	 6578.0	...
6227397	  803.6	  516.4	 6580.0	...
6227398	  802.9	  516.3	 6581.0	...
6227399	  802.2	  516.2	 6579.0	...
6227400	  801.4	  516.2	 6579.0	...
6227401	  801.5	  516.4	 6580.0	...
6227402	  801.0	  517.1	 6582.0	...
6227403	  800.6	  517.9	 6583.0	...
6227404	  800.3	  518.3	 6584.0	...
6227405	  800.5	  518.7	 6585.0	...
6227406	  800.8	  518.9	 6585.0	...
6227407	  800.8	  518.8	 6584.0	...
6227408	  800.8	  518.3	 6584.0	...
6227409	  801.4	  517.7	 6582.0	...
6227410	  801.9	  517.5	 6581.0	...
6227411	  802.6	  517.6	 6580.0	...
6227412	  802.7	  517.5	 6582.0	...
6227413	  802.4	  517.4	 6584.0	...
6227414	  802.0	  518.5	 6586.0	...
6227415	  801.5	  519.7	 6585.0	...
6227416	  800.8	  520.2	 6584.0	...
6227417	  800.3	  519.5	 6586.0	...
6227418	  801.0	  518.6	 6591.0	...
6227419	  802.1	  518.3	 6595.0	...
6227420	  803.3	  517.7	 6598.0	...
6227421	  803.0	  517.2	 6602.0	...
6227422	  802.8	  516.8	 6603.0	...
6227423	  802.7	  516.8	 6599.0	...
6227424	  802.9	  516.8	 6595.0	...
6227425	  802.9	  515.9	 6594.0	...
6227426	  802.7	  515.0	 6596.0	...
6227427	  802.0	  514.4	 6599.0	...
6227428	  801.4	  514.7	 6601.0	...
6227429	  800.8	  515.6	 6601.0	...
6227430	  800.8	  516.2	 6601.0	...
6227431	  800.9	  516.7	 6601.0	...
6227432	  801.1	  517.3	 6599.0	...
6227433	  801.2	  518.0	 6598.0	...
6227434	  800.6	  519.0	 6596.0	...
6227435	  799.9	  519.1	 6593.0	...
6227436	  800.5	  519.4	 6590.0	...
6227437	  801.8	  519.4	 6588.0	...
6227438	  803.1	  519.2	 6587.0	...
6227439	  803.1	  518.8	 6585.0	...
6227440	  803.1	  518.4	 6584.0	...
6227441	  803.2	  518.4	 6582.0	...
6227442	  803.2	  518.4	 6580.0	...
6227443	  803.2	  518.3	 6579.0	...
6227444	  803.1	  518.1	 6581.0	...
6227445	  803.3	  517.9	 6585.0	...
6227446	  803.5	  517.7	 6587.0	...
6227447	  803.4	  517.6	 6588.0	...
6227448	  803.1	  517.7	 6588.0	...
6227449	  803.4	  517.8	 6587.0	...
6227450	  803.9	  518.0	 6589.0	...
6227451	  804.7	  517.6	 6591.0	...
6227452	  804.9	  517.2	 6591.0	...
6227453	  804.3	  516.6	 6589.0	...
6227454	  803.4	  516.1	 6589.0	...
6227455	  802.6	  515.7	 6594.0	...
6227456	  802.7	  517.4	 6597.0	...
6227457	  802.9	  519.3	 6598.0	...
6227458	  803.1	  521.4	 6598.0	...
6227459	  803.4	  521.4	 6603.0	...
6227460	  803.7	  521.5	 6608.0	...
6227461	  803.8	  521.5	 6613.0	...
6227462	  803.7	  521.5	 6613.0	...
6227463	  804.1	  520.2	 6613.0	...
6227464	  804.5	  518.5	 6612.0	...
6227465	  804.8	  516.9	 6611.0	...
6227466	  804.7	  516.5	 6612.0	...
6227467	  804.7	  516.6	 6612.0	...
6227468	  804.8	  516.6	 6609.0	...
6227469	  804.6	  516.6	 6604.0	...
6227470	  804.3	  516.5	 6599.0	...
6227471	  803.9	  516.6	 6599.0	...
6227472	  803.7	  517.4	 6599.0	...
6227473	  803.6	  518.3	 6598.0	...
6227474	  803.8	  519.3	 6599.0	...
6227475	  804.0	  519.4	 6599.0	...
6227476	  804.2	  519.6	 6600.0	...
6227477	  804.5	  519.6	 6596.0	...
6227478	  804.5	  519.3	 6593.0	...
6227479	  804.0	  519.1	 6591.0	...
6227480	  803.3	  518.8	 6594.0	...
6227481	  803.0	  518.7	 6596.0	...
6227482	  803.5	  518.5	 6598.0	...
6227483	  803.9	  518.4	 6599.0	...
6227484	  803.9	  518.4	 6600.0	...
6227485	  803.8	  518.3	 6601.0	...
6227486	  803.8	  518.3	 6605.0	...
6227487	  803.8	  518.5	 6609.0	...
6227488	  804.2	  518.6	 6613.0	...
6227489	  804.7	  518.4	 6613.0	...
6227490	  805.0	  518.2	 6612.0	...
6227491	  804.7	  518.0	 6611.0	...
6227492	  804.1	  518.2	 6608.0	...
6227493	  803.6	  518.6	 6606.0	...
6227494	  803.8	  518.8	 6609.0	...
6227495	  804.2	  519.0	 6613.0	...
6227496	  804.9	  518.7	 6617.0	...
6227497	  805.2	  518.7	 6616.0	...
6227498	  805.2	  518.5	 6614.0	...
6227499	  804.7	  518.3	 6611.0	...
6227500	  804.3	  517.7	 6608.0	...
6227501	  804.4	  516.8	 6606.0	...
6227502	  804.9	  516.0	 6605.0	...
6227503	  805.3	  516.8	 6607.0	...
6227504	  805.9	  517.9	 6609.0	...
6227505	  806.3	  519.1	 6611.0	...
6227506	  806.4	  518.8	 6610.0	...
6227507	  806.2	  518.5	 6609.0	...
6227508	  806.0	  518.5	 6608.0	...
6227509	  806.0	  518.8	 6608.0	...
6227510	  805.8	  518.5	 6607.0	...
6227511	  805.3	  517.9	 6607.0	...
6227512	  804.4	  517.5	 6604.0	...
6227513	  803.8	  517.7	 6602.0	...
6227514	  803.7	  517.8	 6600.0	...
6227515	  804.1	  517.7	 6600.0	...
6227516	  804.8	  517.3	 6602.0	...
6227517	  805.1	  516.9	 6602.0	...
6227518	  805.7	  516.7	 6603.0	...
6227519	  806.4	  516.6	 6607.0	...
6227520	  807.1	  517.5	 6613.0	...
6227521	  806.4	  518.5	 6619.0	...
6227522	  805.2	  518.7	 6617.0	...
6227523	  804.0	  518.0	 6615.0	...
6227524	  803.9	  517.2	 6618.0	...
6227525	  804.0	  517.3	 6621.0	...
6227526	  804.2	  517.4	 6621.0	...
6227527	  804.4	  517.4	 6617.0	...
6227528	  805.1	  517.3	 6613.0	...
6227529	  805.4	  517.3	 6613.0	...
6227530	  805.5	  517.3	 6613.0	...
6227531	  804.8	  517.5	 6612.0	...
6227532	  804.2	  517.8	 6607.0	...
6227533	  803.9	  518.0	 6602.0	...
6227534	  805.2	  518.0	 6597.0	...
6227535	  806.5	  517.9	 6596.0	...
6227536	  807.0	  518.0	 6596.0	...
6227537	  806.2	  518.2	 6600.0	...
6227538	  805.6	  518.2	 6604.0	...
6227539	  806.0	  518.4	 6607.0	...
6227540	  806.2	  518.8	 6607.0	...
6227541	  806.2	  519.3	 6607.0	...
6227542	  806.0	  519.6	 6606.0	...
6227543	  805.8	  519.3	 6605.0	...
6227544	  806.2	  518.8	 6606.0	...
6227545	  806.6	  518.4	 6608.0	...
6227546	  807.1	  518.5	 6610.0	...
6227547	  807.1	  518.9	 6610.0	...
6227548	  805.8	  519.5	 6609.0	...
6227549	  804.3	  519.2	 6608.0	...
6227550	  803.3	  518.3	 6608.0	...
6227551	  804.5	  517.1	 6608.0	...
6227552	  805.9	  517.9	 6606.0	...
6227553	  807.0	  518.7	 6604.0	...
6227554	  807.4	  519.6	 6604.0	...
6227555	  807.7	  519.4	 6606.0	...
6227556	  808.4	  518.9	 6604.0	...
6227557	  809.0	  518.4	 6601.0	...
6227558	  809.4	  518.0	 6598.0	...
6227559	  809.0	  519.2	 6598.0	...
6227560	  808.0	  520.5	 6598.0	...
6227561	  807.2	  521.1	 6598.0	...
6227562	  806.4	  520.5	 6598.0	...
6227563	  806.4	  520.0	 6600.0	...
6227564	  806.4	  520.0	 6602.0	...
6227565	  806.5	  520.0	 6604.0	...
6227566	  806.5	  519.9	 6606.0	...
6227567	  806.5	  519.4	 6607.0	...
6227568	  805.9	  519.2	 6607.0	...
6227569	  805.3	  519.4	 6607.0	...
6227570	  806.0	  520.0	 6608.0	...
6227571	  807.0	  519.0	 6608.0	...
6227572	  807.7	  517.7	 6605.0	...
6227573	  807.4	  516.6	 6603.0	...
6227574	  807.2	  517.0	 6601.0	...
6227575	  807.3	  517.7	 6604.0	...
6227576	  806.7	  518.4	 6602.0	...
6227577	  806.0	  518.9	 6600.0	...
6227578	  805.8	  518.9	 6597.0	...
6227579	  806.2	  519.0	 6595.0	...
6227580	  806.6	  519.1	 6593.0	...
6227581	  806.8	  519.0	 6593.0	...
6227582	  807.2	  518.8	 6596.0	...
6227583	  807.7	  518.7	 6600.0	...
6227584	  807.7	  518.9	 6601.0	...
6227585	  807.8	  518.9	 6598.0	...
6227586	  807.9	  519.0	 6594.0	...
6227587	  807.5	  519.1	 6592.0	...
6227588	  806.9	  519.2	 6593.0	...
6227589	  806.5	  519.1	 6595.0	...
6227590	  806.9	  518.9	 6601.0	...
6227591	  807.4	  519.4	 6607.0	...
6227592	  807.7	  520.0	 6610.0	...
6227593	  807.3	  519.9	 6607.0	...
6227594	  806.8	  519.2	 6599.0	...
6227595	  806.5	  518.4	 6591.0	...
6227596	  806.7	  518.4	 6586.0	...
6227597	  807.0	  518.5	 6587.0	...
6227598	  807.5	  518.6	 6589.0	...
6227599	  808.2	  518.5	 6591.0	...
6227600	  808.8	  518.3	 6594.0	...
6227601	  809.1	  518.5	 6595.0	...
6227602	  809.4	  518.7	 6595.0	...
6227603	  809.6	  518.7	 6594.0	...
6227604	  809.9	  518.4	 6594.0	...
6227605	  809.9	  518.0	 6597.0	...
6227606	  809.6	  517.9	 6600.0	...
6227607	  809.1	  518.6	 6601.0	...
6227608	  808.2	  519.3	 6597.0	...
6227609	  807.6	  520.2	 6595.0	...
6227610	  807.5	  520.3	 6594.0	...
6227611	  807.9	  520.3	 6590.0	...
6227612	  808.2	  520.2	 6586.0	...
6227613	  806.9	  520.3	 6585.0	...
6227614	  805.7	  521.1	 6589.0	...
6227615	  805.9	  521.8	 6594.0	...
6227616	  807.3	  521.5	 6594.0	...
6227617	  808.3	  520.5	 6591.0	...
6227618	  807.9	  519.6	 6587.0	...
6227619	  807.5	  519.5	 6584.0	...
6227620	  807.5	  519.2	 6584.0	...
6227621	  807.5	  519.0	 6585.0	...
6227622	  807.7	  518.4	 6588.0	...
6227623	  807.8	  517.9	 6590.0	...
6227624	  807.8	  517.5	 6586.0	...
6227625	  807.4	  517.5	 6582.0	...
6227626	  807.2	  517.4	 6577.0	...
6227627	  807.0	  517.9	 6580.0	...
6227628	  807.2	  518.3	 6583.0	...
6227629	  809.0	  518.5	 6586.0	...
6227630	  810.7	  518.1	 6585.0	...
6227631	  812.5	  517.7	 6584.0	...
6227632	  812.7	  517.6	 6583.0	...
6227633	  811.8	  517.8	 6583.0	...
6227634	  810.8	  518.0	 6584.0	...
6227635	  810.2	  517.7	 6585.0	...
6227636	  810.6	  517.2	 6586.0	...
6227637	  810.7	  516.3	 6585.0	...
6227638	  810.5	  515.9	 6584.0	...
6227639	  810.3	  515.7	 6582.0	...
6227640	  810.3	  515.9	 6582.0	...
6227641	  811.1	  515.8	 6582.0	...
6227642	  812.0	  516.3	 6581.0	...
6227643	  812.7	  516.9	 6582.0	...
6227644	  812.6	  517.7	 6585.0	...
6227645	  812.5	  518.0	 6588.0	...
6227646	  812.7	  518.1	 6587.0	...
6227647	  812.8	  518.1	 6584.0	...
6227648	  812.1	  518.0	 6582.0	...
6227649	  811.3	  517.8	 6584.0	...
6227650	  810.8	  517.8	 6585.0	...
6227651	  811.3	  517.7	 6585.0	...
6227652	  811.7	  517.7	 6582.0	...
6227653	  812.2	  516.9	 6574.0	...
6227654	  812.6	  516.0	 6566.0	...
6227655	  812.5	  515.4	 6562.0	...
6227656	  811.2	  515.7	 6562.0	...
6227657	  810.1	  516.3	 6565.0	...
6227658	  809.6	  517.0	 6567.0	...
EFIX R   6227040	6227658	619	  804.4	  523.7	   6554
SSACC R  6227659
6227659	  809.8	  517.6	 6569.0	...
6227660	  809.8	  517.9	 6566.0	...
6227661	  809.1	  517.9	 6565.0	...
6227662	  808.0	  518.0	 6565.0	...
6227663	  806.9	  517.9	 6566.0	...
6227664	  807.9	  517.5	 6567.0	...
6227665	  809.3	  516.6	 6566.0	...
6227666	  810.6	  515.5	 6566.0	...
6227667	  813.6	  497.2	 6591.0	...
6227668	  817.7	  478.6	 6623.0	...
6227669	  821.8	  460.1	 6655.0	...
6227670	  822.9	  458.9	 6663.0	...
6227671	  824.0	  458.3	 6666.0	...
6227672	  824.9	  458.3	 6672.0	...
6227673	  825.9	  458.3	 6678.0	...
6227674	  828.0	  454.6	 6690.0	...
6227675	  830.3	  450.7	 6698.0	...
6227676	  830.9	  448.8	 6701.0	...
6227677	  829.2	  451.0	 6696.0	...
6227678	  828.1	  453.4	 6691.0	...
6227679	  828.8	  454.4	 6691.0	...
6227680	  828.3	  456.3	 6691.0	...
6227681	  825.4	  458.2	 6691.0	...
6227682	  822.3	  459.2	 6696.0	...
6227683	  820.1	  458.5	 6702.0	...
6227684	  820.0	  457.6	 6699.0	...
6227685	  819.8	  456.1	 6691.0	...
6227686	  817.4	  455.4	 6683.0	...
6227687	  815.6	  459.9	 6673.0	...
6227688	  813.9	  465.5	 6663.0	...
6227689	  814.6	  471.1	 6653.0	...
6227690	  815.0	  472.8	 6649.0	...
6227691	  816.4	  479.4	 6628.0	...
6227692	  818.4	  487.5	 6590.0	...
6227693	  820.7	  499.5	 6544.0	...
6227694	  820.5	  508.5	 6501.0	...
6227695	  818.9	  522.6	 6467.0	...
6227696	  817.0	  534.9	 6432.0	...
6227697	  820.2	  550.1	 6393.0	...
6227698	  824.6	  563.3	 6353.0	...
6227699	  827.6	  584.0	 6292.0	...
6227700	  827.5	  606.5	 6226.0	...
6227701	  827.8	  633.4	 6142.0	...
6227702	  829.4	  653.9	 6069.0	...
6227703	  831.5	  679.5	 5990.0	...
6227704	  837.3	  705.3	 5905.0	...
6227705	  843.6	  737.1	 5819.0	...
6227706	  849.9	  769.2	 5727.0	...
6227707	  852.5	  806.8	 5619.0	...
6227708	  855.1	  848.0	 5502.0	...
6227709	  858.0	  892.2	 5377.0	...
6227710	  860.8	  938.1	 5246.0	...
6227711	  863.6	  987.6	 5100.0	...
6227712	  867.3	 1041.8	 4950.0	...
6227713	  872.4	 1098.3	 4793.0	...
6227714	  878.8	 1159.1	 4621.0	...
6227715	  886.4	 1221.3	 4442.0	...
6227716	  893.6	 1287.4	 4257.0	...
6227717	  901.5	 1355.7	 4080.0	...
6227718	  906.2	 1428.0	 3887.0	...
6227719	  913.2	 1502.4	 3697.0	...
6227720	  917.4	 1581.1	 3490.0	...
6227721	  925.9	 1661.0	 3292.0	...
6227722	  931.8	 1742.6	 3094.0	...
6227723	  939.2	 1823.7	 2886.0	...
6227724	  947.1	 1910.4	 2688.0	...
6227725	  953.5	 1970.8	 2551.0	...
6227726	  958.6	 2003.0	 2495.0	...
6227727	  958.6	 2003.0	 2495.0	...
SBLINK R 6227728
6227728	   .	   .	    0.0	...
6227729	   .	   .	    0.0	...
6227730	   .	   .	    0.0	...
6227731	   .	   .	    0.0	...
6227732	   .	   .	    0.0	...
6227733	   .	   .	    0.0	...
6227734	   .	   .	    0.0	...
6227735	   .	   .	    0.0	...
6227736	   .	   .	    0.0	...
6227737	   .	   .	    0.0	...
6227738	   .	   .	    0.0	...
6227739	   .	   .	    0.0	...
6227740	   .	   .	    0.0	...
6227741	   .	   .	    0.0	...
6227742	   .	   .	    0.0	...
6227743	   .	   .	    0.0	...
6227744	   .	   .	    0.0	...
6227745	   .	   .	    0.0	...
6227746	   .	   .	    0.0	...
6227747	   .	   .	    0.0	...
6227748	   .	   .	    0.0	...
6227749	   .	   .	    0.0	...
6227750	   .	   .	    0.0	...
6227751	   .	   .	    0.0	...
6227752	   .	   .	    0.0	...
6227753	   .	   .	    0.0	...
6227754	   .	   .	    0.0	...
6227755	   .	   .	    0.0	...
6227756	   .	   .	    0.0	...
6227757	   .	   .	    0.0	...
6227758	   .	   .	    0.0	...
6227759	   .	   .	    0.0	...
6227760	   .	   .	    0.0	...
6227761	   .	   .	    0.0	...
6227762	   .	   .	    0.0	...
6227763	   .	   .	    0.0	...
6227764	   .	   .	    0.0	...
6227765	   .	   .	    0.0	...
6227766	   .	   .	    0.0	...
6227767	   .	   .	    0.0	...
6227768	   .	   .	    0.0	...
6227769	   .	   .	    0.0	...
6227770	   .	   .	    0.0	...
6227771	   .	   .	    0.0	...
6227772	   .	   .	    0.0	...
6227773	   .	   .	    0.0	...
6227774	   .	   .	    0.0	...
6227775	   .	   .	    0.0	...
6227776	   .	   .	    0.0	...
6227777	   .	   .	    0.0	...
6227778	   .	   .	    0.0	...
6227779	   .	   .	    0.0	...
6227780	   .	   .	    0.0	...
6227781	   .	   .	    0.0	...
6227782	   .	   .	    0.0	...
6227783	   .	   .	    0.0	...
6227784	   .	   .	    0.0	...
6227785	   .	   .	    0.0	...
6227786	   .	   .	    0.0	...
6227787	   .	   .	    0.0	...
6227788	   .	   .	    0.0	...
6227789	   .	   .	    0.0	...
6227790	   .	   .	    0.0	...
6227791	   .	   .	    0.0	...
6227792	   .	   .	    0.0	...
6227793	   .	   .	    0.0	...
6227794	   .	   .	    0.0	...
6227795	   .	   .	    0.0	...
6227796	   .	   .	    0.0	...
6227797	   .	   .	    0.0	...
6227798	   .	   .	    0.0	...
6227799	   .	   .	    0.0	...
6227800	   .	   .	    0.0	...
6227801	   .	   .	    0.0	...
6227802	   .	   .	    0.0	...
6227803	   .	   .	    0.0	...
6227804	   .	   .	    0.0	...
6227805	   .	   .	    0.0	...
6227806	   .	   .	    0.0	...
6227807	   .	   .	    0.0	...
6227808	   .	   .	    0.0	...
6227809	   .	   .	    0.0	...
6227810	   .	   .	    0.0	...
6227811	   .	   .	    0.0	...
6227812	   .	   .	    0.0	...
6227813	   .	   .	    0.0	...
6227814	   .	   .	    0.0	...
6227815	   .	   .	    0.0	...
6227816	   .	   .	    0.0	...
6227817	   .	   .	    0.0	...
6227818	   .	   .	    0.0	...
6227819	   .	   .	    0.0	...
6227820	   .	   .	    0.0	...
6227821	   .	   .	    0.0	...
6227822	   .	   .	    0.0	...
6227823	   .	   .	    0.0	...
6227824	   .	   .	    0.0	...
6227825	   .	   .	    0.0	...
6227826	   .	   .	    0.0	...
6227827	   .	   .	    0.0	...
6227828	   .	   .	    0.0	...
6227829	   .	   .	    0.0	...
6227830	   .	   .	    0.0	...
6227831	   .	   .	    0.0	...
6227832	   .	   .	    0.0	...
6227833	   .	   .	    0.0	...
6227834	   .	   .	    0.0	...
6227835	   .	   .	    0.0	...
6227836	   .	   .	    0.0	...
6227837	   .	   .	    0.0	...
6227838	   .	   .	    0.0	...
6227839	   .	   .	    0.0	...
6227840	   .	   .	    0.0	...
6227841	   .	   .	    0.0	...
6227842	   .	   .	    0.0	...
6227843	   .	   .	    0.0	...
6227844	   .	   .	    0.0	...
6227845	   .	   .	    0.0	...
6227846	   .	   .	    0.0	...
6227847	   .	   .	    0.0	...
6227848	   .	   .	    0.0	...
6227849	   .	   .	    0.0	...
6227850	   .	   .	    0.0	...
6227851	   .	   .	    0.0	...
6227852	   .	   .	    0.0	...
6227853	   .	   .	    0.0	...
EBLINK R 6227728	6227853	126
6227854	 1033.1	 1641.5	 3380.0	...
6227855	 1033.1	 1641.5	 3380.0	...
6227856	 1029.5	 1636.5	 3389.0	...
6227857	 1026.0	 1621.7	 3422.0	...
6227858	 1015.7	 1600.8	 3470.0	...
6227859	 1009.0	 1576.0	 3531.0	...
6227860	 1002.2	 1554.0	 3582.0	...
6227861	  997.8	 1531.3	 3647.0	...
6227862	  992.9	 1510.6	 3698.0	...
6227863	  985.6	 1489.2	 3758.0	...
6227864	  982.6	 1467.9	 3808.0	...
6227865	  976.1	 1446.1	 3862.0	...
6227866	  972.1	 1426.1	 3915.0	...
6227867	  965.9	 1406.9	 3960.0	...
6227868	  962.6	 1387.8	 4009.0	...
6227869	  959.3	 1369.6	 4053.0	...
6227870	  958.0	 1350.6	 4108.0	...
6227871	  955.6	 1331.2	 4158.0	...
6227872	  949.5	 1313.4	 4204.0	...
6227873	  943.5	 1296.0	 4246.0	...
6227874	  939.4	 1282.1	 4292.0	...
6227875	  938.5	 1264.2	 4337.0	...
6227876	  934.8	 1247.2	 4389.0	...
6227877	  931.9	 1228.9	 4427.0	...
6227878	  929.1	 1210.6	 4482.0	...
6227879	  927.3	 1195.1	 4519.0	...
6227880	  925.1	 1180.0	 4566.0	...
6227881	  922.8	 1164.8	 4604.0	...
6227882	  920.8	 1150.1	 4644.0	...
6227883	  917.1	 1134.4	 4688.0	...
6227884	  912.2	 1119.8	 4727.0	...
6227885	  905.7	 1104.3	 4771.0	...
6227886	  900.7	 1090.0	 4810.0	...
6227887	  895.6	 1075.8	 4852.0	...
6227888	  890.1	 1063.2	 4883.0	...
6227889	  884.5	 1049.6	 4921.0	...
6227890	  880.4	 1039.3	 4949.0	...
6227891	  879.1	 1024.9	 4998.0	...
6227892	  877.8	 1012.5	 5030.0	...
6227893	  878.7	  997.8	 5074.0	...
6227894	  880.4	  985.0	 5108.0	...
6227895	  880.7	  973.2	 5140.0	...
6227896	  877.3	  960.9	 5180.0	...
6227897	  873.8	  950.4	 5207.0	...
6227898	  870.0	  941.0	 5242.0	...
6227899	  865.8	  933.2	 5261.0	...
6227900	  861.3	  922.6	 5289.0	...
6227901	  858.4	  910.0	 5319.0	...
6227902	  857.0	  900.5	 5347.0	...
6227903	  855.6	  889.5	 5379.0	...
6227904	  853.9	  880.9	 5408.0	...
6227905	  852.3	  870.3	 5444.0	...
6227906	  850.9	  862.4	 5467.0	...
6227907	  849.6	  854.3	 5500.0	...
6227908	  848.5	  845.9	 5524.0	...
6227909	  847.7	  838.0	 5559.0	...
6227910	  846.8	  827.8	 5586.0	...
6227911	  845.9	  818.1	 5611.0	...
6227912	  844.8	  811.0	 5638.0	...
6227913	  843.9	  804.7	 5660.0	...
6227914	  843.5	  797.9	 5691.0	...
6227915	  843.5	  789.3	 5716.0	...
6227916	  844.9	  780.2	 5751.0	...
6227917	  845.7	  770.1	 5781.0	...
6227918	  845.0	  761.6	 5809.0	...
6227919	  842.8	  753.2	 5831.0	...
6227920	  840.2	  747.2	 5849.0	...
6227921	  839.1	  739.7	 5873.0	...
6227922	  839.5	  733.2	 5889.0	...
6227923	  840.4	  725.4	 5909.0	...
6227924	  841.5	  718.9	 5934.0	...
6227925	  841.7	  712.3	 5956.0	...
6227926	  842.1	  707.0	 5980.0	...
6227927	  842.6	  700.2	 5996.0	...
6227928	  842.4	  693.4	 6017.0	...
6227929	  842.7	  685.5	 6030.0	...
6227930	  842.7	  677.8	 6046.0	...
6227931	  842.7	  671.3	 6058.0	...
6227932	  842.2	  667.0	 6086.0	...
6227933	  841.6	  662.2	 6103.0	...
6227934	  841.1	  657.3	 6127.0	...
6227935	  841.5	  649.3	 6144.0	...
6227936	  842.3	  643.6	 6162.0	...
6227937	  840.3	  639.5	 6177.0	...
6227938	  837.3	  638.5	 6184.0	...
6227939	  836.3	  634.1	 6198.0	...
6227940	  837.9	  627.3	 6212.0	...
6227941	  839.4	  619.5	 6235.0	...
6227942	  839.0	  615.3	 6256.0	...
6227943	  838.7	  611.3	 6279.0	...
6227944	  837.0	  608.2	 6292.0	...
6227945	  835.3	  604.0	 6302.0	...
6227946	  835.2	  600.0	 6309.0	...
ESACC R  6227659	6227946	288	  809.8	  517.6	  835.2	  600.0	   1.83	   1286
SFIX R   6227947
6227947	  836.6	  597.0	 6325.0	...
6227948	  838.4	  595.4	 6342.0	...
6227949	  838.6	  592.2	 6356.0	...
6227950	  838.7	  586.6	 6364.0	...
6227951	  836.9	  580.6	 6370.0	...
6227952	  831.1	  578.7	 6378.0	...
6227953	  825.3	  577.4	 6395.0	...
6227954	  820.7	  576.1	 6412.0	...
6227955	  820.3	  573.6	 6430.0	...
6227956	  821.3	  571.4	 6438.0	...
6227957	  822.4	  569.0	 6443.0	...
6227958	  823.3	  565.0	 6455.0	...
6227959	  822.6	  560.1	 6464.0	...
6227960	  822.1	  556.0	 6475.0	...
6227961	  821.4	  551.4	 6488.0	...
6227962	  820.9	  548.0	 6501.0	...
6227963	  820.7	  543.8	 6520.0	...
6227964	  823.3	  541.8	 6525.0	...
6227965	  826.0	  540.3	 6530.0	...
6227966	  828.0	  536.3	 6539.0	...
6227967	  824.9	  533.1	 6551.0	...
6227968	  821.6	  529.2	 6563.0	...
6227969	  820.0	  526.6	 6564.0	...
6227970	  821.1	  524.3	 6566.0	...
6227971	  822.0	  523.0	 6570.0	...
6227972	  821.7	  522.7	 6576.0	...
6227973	  823.4	  520.6	 6581.0	...
6227974	  825.4	  518.4	 6584.0	...
6227975	  826.4	  515.2	 6584.0	...
6227976	  825.3	  512.9	 6586.0	...
6227977	  823.8	  510.6	 6587.0	...
6227978	  823.4	  510.3	 6588.0	...
6227979	  823.1	  509.9	 6594.0	...
6227980	  823.8	  508.9	 6606.0	...
6227981	  824.5	  507.0	 6623.0	...
6227982	  824.3	  503.5	 6636.0	...
6227983	  822.6	  499.8	 6643.0	...
6227984	  820.9	  496.9	 6648.0	...
6227985	  819.9	  495.6	 6654.0	...
6227986	  819.7	  494.8	 6664.0	...
6227987	  819.7	  494.1	 6671.0	...
6227988	  819.6	  493.8	 6672.0	...
6227989	  819.3	  490.5	 6675.0	...
6227990	  818.8	  487.1	 6682.0	...
6227991	  818.2	  483.5	 6690.0	...
6227992	  818.0	  483.1	 6694.0	...
6227993	  818.8	  480.0	 6705.0	...
6227994	  819.6	  477.1	 6714.0	...
6227995	  820.9	  474.8	 6722.0	...
6227996	  821.3	  475.2	 6729.0	...
6227997	  819.9	  473.4	 6737.0	...
6227998	  818.1	  471.2	 6747.0	...
6227999	  815.7	  468.5	 6749.0	...
6228000	  815.1	  467.4	 6752.0	...
6228001	  814.5	  466.3	 6750.0	...
6228002	  814.6	  465.7	 6748.0	...
6228003	  814.8	  465.1	 6747.0	...
6228004	  815.0	  464.5	 6748.0	...
6228005	  815.0	  463.9	 6749.0	...
6228006	  814.9	  461.9	 6750.0	...
6228007	  814.3	  460.8	 6751.0	...
6228008	  813.3	  460.2	 6752.0	...
6228009	  813.0	  461.5	 6752.0	...
6228010	  813.2	  459.7	 6759.0	...
6228011	  813.7	  457.3	 6767.0	...
6228012	  813.9	  455.0	 6776.0	...
6228013	  813.7	  453.6	 6784.0	...
6228014	  814.2	  450.8	 6797.0	...
6228015	  814.7	  448.0	 6811.0	...
6228016	  815.3	  446.5	 6817.0	...
6228017	  814.5	  446.6	 6812.0	...
6228018	  813.1	  447.7	 6807.0	...
6228019	  811.6	  448.9	 6805.0	...
6228020	  812.2	  448.9	 6808.0	...
6228021	  813.4	  447.8	 6809.0	...
6228022	  814.5	  446.6	 6811.0	...
6228023	  814.2	  444.9	 6814.0	...
6228024	  813.1	  443.3	 6820.0	...
6228025	  810.1	  442.1	 6820.0	...
6228026	  807.4	  442.7	 6815.0	...
6228027	  806.8	  443.0	 6809.0	...
6228028	  808.1	  442.6	 6808.0	...
6228029	  809.8	  442.2	 6808.0	...
6228030	  810.4	  441.8	 6808.0	...
6228031	  810.9	  441.1	 6816.0	...
6228032	  811.4	  440.0	 6826.0	...
6228033	  811.4	  437.1	 6842.0	...
6228034	  811.1	  434.8	 6850.0	...
6228035	  809.0	  433.5	 6859.0	...
6228036	  807.1	  434.1	 6863.0	...
6228037	  807.3	  434.4	 6864.0	...
6228038	  808.9	  433.9	 6859.0	...
6228039	  810.6	  433.5	 6854.0	...
6228040	  809.9	  433.4	 6856.0	...
6228041	  808.9	  431.8	 6862.0	...
6228042	  807.3	  430.2	 6868.0	...
6228043	  806.3	  427.7	 6872.0	...
6228044	  805.4	  426.9	 6873.0	...
6228045	  805.1	  426.1	 6874.0	...
6228046	  805.2	  426.0	 6871.0	...
6228047	  805.6	  425.9	 6867.0	...
6228048	  805.9	  425.8	 6862.0	...
6228049	  806.1	  425.8	 6858.0	...
6228050	  806.1	  424.3	 6858.0	...
6228051	  806.1	  422.8	 6862.0	...
6228052	  807.0	  421.2	 6865.0	...
MSG	6228053 0000 _ Experiment Start
6228053	  807.9	  421.5	 6865.0	...
6228054	  808.9	  422.2	 6872.0	...
6228055	  809.0	  423.7	 6881.0	...
6228056	  808.9	  424.5	 6893.0	...
6228057	  810.0	  424.5	 6896.0	...
6228058	  811.1	  423.8	 6893.0	...
6228059	  812.3	  423.7	 6888.0	...
6228060	  812.2	  424.4	 6879.0	...
6228061	  812.3	  425.5	 6874.0	...
6228062	  812.2	  426.3	 6872.0	...
6228063	  812.9	  426.8	 6876.0	...
6228064	  814.1	  427.2	 6880.0	...
6228065	  815.3	  427.6	 6887.0	...
6228066	  813.9	  428.5	 6893.0	...
6228067	  811.8	  429.2	 6899.0	...
6228068	  809.5	  429.5	 6900.0	...
6228069	  809.4	  430.0	 6896.0	...
6228070	  812.6	  430.1	 6892.0	...
6228071	  816.0	  430.6	 6888.0	...
6228072	  817.6	  430.4	 6889.0	...
6228073	  815.7	  430.4	 6890.0	...
6228074	  814.1	  430.0	 6890.0	...
6228075	  814.6	  429.3	 6891.0	...
6228076	  815.9	  428.7	 6891.0	...
6228077	  816.5	  428.9	 6887.0	...
6228078	  816.1	  428.5	 6882.0	...
6228079	  814.9	  427.3	 6888.0	...
6228080	  815.1	  425.7	 6897.0	...
6228081	  817.4	  424.7	 6907.0	...
6228082	  819.9	  424.6	 6906.0	...
6228083	  821.5	  424.4	 6912.0	...
6228084	  820.6	  425.7	 6917.0	...
6228085	  819.5	  427.1	 6924.0	...
6228086	  818.0	  425.7	 6926.0	...
6228087	  817.4	  422.9	 6928.0	...
6228088	  816.7	  421.5	 6929.0	...
6228089	  816.4	  422.8	 6929.0	...
6228090	  816.1	  424.1	 6929.0	...
6228091	  816.7	  423.7	 6929.0	...
6228092	  817.3	  423.2	 6929.0	...
6228093	  817.9	  422.4	 6930.0	...
6228094	  817.9	  421.9	 6931.0	...
6228095	  818.4	  423.2	 6933.0	...
6228096	  819.1	  424.9	 6934.0	...
6228097	  819.8	  426.3	 6935.0	...
6228098	  818.8	  424.4	 6946.0	...
6228099	  818.3	  422.9	 6957.0	...
6228100	  818.0	  422.1	 6958.0	...
6228101	  818.9	  422.8	 6949.0	...
6228102	  819.2	  423.2	 6939.0	...
6228103	  819.7	  422.7	 6938.0	...
6228104	  820.0	  422.1	 6941.0	...
6228105	  820.3	  421.6	 6948.0	...
6228106	  820.2	  421.2	 6959.0	...
6228107	  820.1	  421.0	 6964.0	...
6228108	  820.0	  421.0	 6962.0	...
6228109	  820.2	  421.9	 6957.0	...
6228110	  820.3	  422.7	 6957.0	...
6228111	  820.4	  423.1	 6962.0	...
6228112	  820.3	  422.9	 6966.0	...
6228113	  819.5	  423.2	 6966.0	...
6228114	  818.7	  424.3	 6964.0	...
6228115	  817.8	  424.8	 6963.0	...
6228116	  817.6	  424.8	 6962.0	...
6228117	  817.5	  425.7	 6962.0	...
6228118	  818.0	  426.7	 6965.0	...
6228119	  818.6	  427.3	 6967.0	...
6228120	  819.0	  426.4	 6968.0	...
6228121	  818.8	  426.1	 6968.0	...
6228122	  818.5	  426.4	 6970.0	...
6228123	  818.3	  427.4	 6970.0	...
6228124	  819.5	  428.1	 6967.0	...
6228125	  820.9	  428.4	 6966.0	...
6228126	  821.9	  427.9	 6968.0	...
6228127	  821.6	  427.7	 6971.0	...
6228128	  821.3	  427.7	 6974.0	...
6228129	  821.4	  426.2	 6975.0	...
6228130	  821.5	  424.7	 6977.0	...
6228131	  821.1	  425.4	 6978.0	...
6228132	  820.6	  427.5	 6980.0	...
6228133	  819.9	  427.9	 6982.0	...
6228134	  820.0	  426.1	 6987.0	...
6228135	  820.0	  424.0	 6992.0	...
6228136	  820.1	  423.8	 6994.0	...
6228137	  819.9	  423.6	 6992.0	...
6228138	  820.1	  425.3	 6990.0	...
6228139	  820.1	  427.1	 6988.0	...
6228140	  820.3	  428.8	 6988.0	...
6228141	  820.2	  428.4	 6988.0	...
6228142	  818.8	  427.5	 6989.0	...
6228143	  817.2	  426.6	 6990.0	...
6228144	  815.6	  426.5	 6989.0	...
6228145	  814.8	  427.0	 6986.0	...
6228146	  813.5	  429.1	 6984.0	...
6228147	  811.9	  429.7	 6983.0	...
6228148	  813.0	  429.8	 6982.0	...
6228149	  817.6	  428.2	 6979.0	...
6228150	  822.3	  427.9	 6979.0	...
EFIX R   6227947	6228150	204	  817.2	  456.3	   6810
SSACC R  6228151
6228151	  824.6	  426.7	 6981.0	...
6228152	  823.9	  425.7	 6985.0	...
6228153	  824.0	  424.6	 6985.0	...
6228154	  824.7	  424.5	 6983.0	...
6228155	  825.3	  423.9	 6988.0	...
6228156	  828.5	  423.3	 6994.0	...
6228157	  831.7	  422.7	 6998.0	...
6228158	  834.5	  418.7	 6996.0	...
6228159	  835.0	  414.1	 6993.0	...
6228160	  837.8	  408.5	 6990.0	...
6228161	  842.7	  405.9	 6994.0	...
6228162	  846.8	  400.7	 7003.0	...
6228163	  849.4	  396.4	 7011.0	...
6228164	  851.4	  393.2	 7004.0	...
6228165	  853.3	  393.3	 6994.0	...
6228166	  854.5	  393.3	 6985.0	...
6228167	  854.2	  393.3	 6992.0	...
6228168	  852.9	  393.6	 6998.0	...
6228169	  847.9	  394.9	 7001.0	...
6228170	  842.2	  396.9	 6998.0	...
6228171	  837.2	  399.0	 6993.0	...
6228172	  833.2	  404.8	 6993.0	...
6228173	  830.7	  409.8	 6992.0	...
6228174	  828.1	  414.4	 6999.0	...
6228175	  828.5	  414.5	 7006.0	...
6228176	  828.9	  414.1	 7017.0	...
6228177	  827.8	  413.8	 7021.0	...
6228178	  825.1	  414.7	 7026.0	...
6228179	  822.5	  415.4	 7027.0	...
ESACC R  6228151	6228179	29	  824.6	  426.7	  822.5	  415.4	   0.24	     94
SFIX R   6228180
6228180	  821.4	  415.9	 7029.0	...
6228181	  821.9	  415.1	 7036.0	...
6228182	  823.9	  414.8	 7040.0	...
6228183	  825.7	  414.3	 7043.0	...
6228184	  826.7	  413.8	 7041.0	...
6228185	  826.2	  413.2	 7042.0	...
6228186	  828.7	  412.2	 7044.0	...
6228187	  832.5	  411.2	 7047.0	...
6228188	  836.4	  410.5	 7053.0	...
6228189	  837.2	  409.8	 7057.0	...
6228190	  837.4	  409.1	 7061.0	...
6228191	  837.6	  408.4	 7069.0	...
6228192	  837.7	  408.0	 7081.0	...
6228193	  837.4	  407.7	 7093.0	...
6228194	  837.9	  407.3	 7096.0	...
6228195	  838.5	  407.5	 7095.0	...
6228196	  839.2	  407.7	 7091.0	...
6228197	  836.6	  410.9	 7081.0	...
6228198	  834.6	  413.9	 7071.0	...
6228199	  832.8	  413.7	 7073.0	...
6228200	  834.5	  410.4	 7082.0	...
6228201	  835.6	  407.1	 7089.0	...
6228202	  836.6	  408.1	 7088.0	...
6228203	  835.3	  409.4	 7085.0	...
6228204	  834.0	  410.5	 7082.0	...
6228205	  834.0	  408.2	 7082.0	...
6228206	  835.6	  406.0	 7083.0	...
6228207	  835.6	  406.9	 7084.0	...
6228208	  834.2	  409.9	 7083.0	...
6228209	  832.9	  412.8	 7081.0	...
6228210	  833.0	  412.7	 7080.0	...
6228211	  834.4	  411.5	 7081.0	...
6228212	  835.8	  410.4	 7086.0	...
6228213	  836.8	  409.4	 7090.0	...
6228214	  836.0	  409.7	 7091.0	...
6228215	  835.1	  408.9	 7090.0	...
6228216	  834.7	  408.0	 7093.0	...
6228217	  834.6	  406.8	 7098.0	...
6228218	  834.6	  406.6	 7100.0	...
6228219	  833.3	  407.4	 7096.0	...
6228220	  832.1	  409.1	 7100.0	...
6228221	  830.9	  410.9	 7110.0	...
6228222	  830.6	  412.3	 7120.0	...
6228223	  830.3	  412.9	 7122.0	...
6228224	  831.7	  410.6	 7121.0	...
6228225	  833.4	  407.7	 7120.0	...
6228226	  835.0	  406.3	 7112.0	...
6228227	  834.7	  408.0	 7104.0	...
6228228	  835.0	  408.5	 7097.0	...
6228229	  835.4	  407.8	 7105.0	...
6228230	  833.9	  407.7	 7114.0	...
6228231	  831.7	  408.8	 7122.0	...
6228232	  830.2	  409.9	 7121.0	...
6228233	  831.6	  410.2	 7120.0	...
6228234	  833.5	  409.0	 7118.0	...
6228235	  834.8	  407.3	 7118.0	...
6228236	  835.7	  405.3	 7119.0	...
6228237	  836.1	  404.9	 7120.0	...
6228238	  835.3	  406.0	 7117.0	...
6228239	  834.2	  407.5	 7112.0	...
6228240	  835.5	  405.8	 7118.0	...
6228241	  837.8	  402.5	 7131.0	...
6228242	  840.1	  399.1	 7145.0	...
6228243	  837.7	  401.5	 7148.0	...
6228244	  835.3	  403.9	 7151.0	...
6228245	  832.5	  406.8	 7154.0	...
6228246	  832.1	  407.2	 7159.0	...
6228247	  833.5	  404.8	 7161.0	...
6228248	  835.5	  402.0	 7160.0	...
6228249	  837.5	  399.3	 7157.0	...
6228250	  837.0	  400.5	 7153.0	...
6228251	  835.7	  401.8	 7153.0	...
6228252	  834.4	  403.1	 7154.0	...
6228253	  833.8	  403.3	 7156.0	...
6228254	  832.7	  405.1	 7156.0	...
6228255	  831.5	  406.8	 7154.0	...
6228256	  830.2	  408.5	 7153.0	...
6228257	  830.0	  408.4	 7155.0	...
6228258	  829.7	  408.8	 7158.0	...
6228259	  829.6	  409.3	 7156.0	...
6228260	  829.5	  409.1	 7153.0	...
6228261	  829.0	  408.9	 7148.0	...
6228262	  828.5	  408.6	 7147.0	...
6228263	  831.2	  407.0	 7156.0	...
6228264	  834.1	  403.5	 7170.0	...
6228265	  836.9	  400.0	 7185.0	...
6228266	  836.6	  399.5	 7188.0	...
MSG	6228267 0000 _ Number On
6228267	  836.6	  402.0	 7187.0	...
6228268	  836.3	  404.6	 7186.0	...
6228269	  836.0	  406.2	 7185.0	...
6228270	  833.8	  407.5	 7179.0	...
6228271	  831.9	  408.9	 7172.0	...
6228272	  830.3	  409.7	 7167.0	...
6228273	  830.2	  408.8	 7168.0	...
6228274	  830.2	  407.5	 7174.0	...
6228275	  830.9	  407.1	 7179.0	...
6228276	  831.9	  407.0	 7182.0	...
6228277	  833.0	  407.8	 7182.0	...
6228278	  833.9	  408.2	 7182.0	...
6228279	  834.3	  407.1	 7182.0	...
6228280	  835.6	  405.4	 7183.0	...
6228281	  836.5	  403.0	 7184.0	...
6228282	  836.9	  401.5	 7184.0	...
6228283	  836.5	  400.1	 7184.0	...
6228284	  835.9	  399.2	 7184.0	...
6228285	  835.6	  399.1	 7190.0	...
6228286	  835.2	  400.9	 7196.0	...
6228287	  834.5	  402.4	 7194.0	...
6228288	  833.9	  403.5	 7185.0	...
6228289	  834.2	  402.6	 7179.0	...
6228290	  835.0	  401.8	 7184.0	...
6228291	  836.2	  401.0	 7202.0	...
6228292	  836.4	  400.4	 7218.0	...
6228293	  836.6	  400.1	 7222.0	...
6228294	  836.4	  400.3	 7213.0	...
6228295	  834.4	  402.4	 7200.0	...
6228296	  832.5	  404.4	 7199.0	...
6228297	  831.1	  404.8	 7198.0	...
6228298	  832.4	  402.5	 7203.0	...
6228299	  833.8	  400.1	 7206.0	...
6228300	  834.6	  399.4	 7203.0	...
6228301	  834.5	  399.6	 7197.0	...
6228302	  834.4	  399.9	 7190.0	...
6228303	  834.5	  402.1	 7188.0	...
6228304	  833.9	  405.6	 7182.0	...
6228305	  833.4	  409.0	 7177.0	...
6228306	  832.0	  409.7	 7175.0	...
6228307	  831.3	  408.5	 7177.0	...
6228308	  832.3	  404.9	 7182.0	...
6228309	  834.1	  401.1	 7185.0	...
6228310	  836.0	  397.9	 7188.0	...
6228311	  833.7	  399.6	 7187.0	...
6228312	  831.2	  402.1	 7190.0	...
6228313	  828.7	  403.4	 7191.0	...
6228314	  828.7	  402.2	 7193.0	...
6228315	  831.4	  399.5	 7194.0	...
6228316	  834.0	  397.8	 7199.0	...
6228317	  834.2	  396.3	 7204.0	...
6228318	  831.7	  396.4	 7203.0	...
6228319	  828.6	  399.3	 7201.0	...
6228320	  827.9	  402.2	 7198.0	...
6228321	  827.5	  405.0	 7198.0	...
6228322	  827.7	  404.9	 7202.0	...
6228323	  827.8	  405.2	 7206.0	...
6228324	  827.8	  405.5	 7210.0	...
6228325	  828.2	  403.8	 7210.0	...
6228326	  829.3	  400.1	 7212.0	...
6228327	  831.7	  396.2	 7213.0	...
6228328	  833.7	  394.7	 7213.0	...
6228329	  835.1	  394.7	 7210.0	...
6228330	  835.1	  393.9	 7213.0	...
6228331	  835.0	  392.7	 7219.0	...
6228332	  833.1	  395.4	 7222.0	...
6228333	  831.2	  399.3	 7217.0	...
6228334	  829.3	  402.2	 7212.0	...
6228335	  829.7	  401.1	 7208.0	...
6228336	  829.7	  401.1	 7207.0	...
6228337	  829.8	  402.1	 7212.0	...
6228338	  829.6	  401.4	 7217.0	...
6228339	  830.4	  399.7	 7222.0	...
6228340	  831.2	  396.2	 7228.0	...
6228341	  832.0	  394.4	 7235.0	...
6228342	  832.5	  393.1	 7241.0	...
6228343	  833.0	  393.5	 7241.0	...
6228344	  833.3	  394.0	 7240.0	...
6228345	  833.5	  394.1	 7240.0	...
6228346	  833.3	  393.8	 7240.0	...
6228347	  833.0	  393.3	 7233.0	...
6228348	  830.8	  394.8	 7223.0	...
6228349	  828.6	  396.7	 7213.0	...
6228350	  829.3	  395.6	 7211.0	...
6228351	  832.1	  392.5	 7216.0	...
6228352	  835.0	  390.0	 7220.0	...
6228353	  835.5	  390.4	 7221.0	...
6228354	  836.0	  390.7	 7221.0	...
6228355	  835.1	  391.5	 7220.0	...
6228356	  833.6	  392.6	 7219.0	...
6228357	  832.1	  393.8	 7219.0	...
6228358	  831.5	  395.4	 7219.0	...
6228359	  831.0	  396.9	 7219.0	...
6228360	  833.8	  395.5	 7228.0	...
6228361	  837.1	  392.7	 7238.0	...
6228362	  839.9	  390.3	 7243.0	...
6228363	  839.0	  391.2	 7235.0	...
6228364	  838.4	  391.2	 7227.0	...
6228365	  838.3	  390.8	 7222.0	...
6228366	  837.9	  389.8	 7222.0	...
6228367	  836.5	  389.7	 7224.0	...
6228368	  835.1	  389.5	 7227.0	...
6228369	  835.7	  389.2	 7230.0	...
6228370	  837.1	  388.8	 7230.0	...
6228371	  837.7	  389.0	 7234.0	...
6228372	  836.3	  390.0	 7238.0	...
6228373	  834.9	  391.2	 7242.0	...
6228374	  834.3	  391.9	 7241.0	...
6228375	  834.5	  392.1	 7238.0	...
6228376	  835.2	  392.3	 7239.0	...
6228377	  835.8	  392.8	 7240.0	...
6228378	  833.9	  396.9	 7234.0	...
6228379	  831.3	  400.8	 7230.0	...
6228380	  831.7	  400.8	 7228.0	...
6228381	  834.7	  397.1	 7234.0	...
6228382	  838.1	  392.5	 7239.0	...
6228383	  838.5	  391.7	 7240.0	...
6228384	  839.1	  390.8	 7239.0	...
6228385	  839.3	  390.7	 7235.0	...
6228386	  837.6	  393.1	 7232.0	...
6228387	  835.7	  395.5	 7231.0	...
6228388	  835.4	  396.3	 7231.0	...
6228389	  836.9	  394.7	 7231.0	...
6228390	  838.0	  393.6	 7232.0	...
6228391	  837.7	  394.2	 7233.0	...
6228392	  837.4	  393.6	 7239.0	...
6228393	  838.6	  392.3	 7245.0	...
6228394	  839.7	  391.1	 7247.0	...
6228395	  841.0	  391.5	 7240.0	...
6228396	  841.1	  391.8	 7231.0	...
6228397	  841.1	  391.7	 7225.0	...
6228398	  840.6	  391.2	 7226.0	...
6228399	  839.9	  391.2	 7228.0	...
6228400	  838.9	  391.7	 7231.0	...
6228401	  836.8	  395.3	 7226.0	...
6228402	  835.4	  398.7	 7221.0	...
6228403	  834.2	  401.8	 7222.0	...
6228404	  834.6	  401.5	 7229.0	...
6228405	  834.7	  401.3	 7236.0	...
6228406	  833.8	  401.4	 7237.0	...
6228407	  832.8	  401.7	 7237.0	...
6228408	  832.0	  402.2	 7237.0	...
6228409	  832.4	  402.3	 7236.0	...
6228410	  834.7	  401.7	 7236.0	...
6228411	  836.7	  401.0	 7237.0	...
6228412	  839.3	  400.3	 7238.0	...
6228413	  839.7	  400.1	 7242.0	...
6228414	  839.8	  399.8	 7246.0	...
6228415	  837.4	  399.9	 7249.0	...
6228416	  835.4	  400.9	 7245.0	...
6228417	  833.7	  402.0	 7242.0	...
6228418	  835.6	  399.3	 7249.0	...
6228419	  838.8	  395.6	 7257.0	...
6228420	  841.9	  391.9	 7264.0	...
6228421	  842.9	  391.8	 7261.0	...
6228422	  841.9	  391.9	 7257.0	...
6228423	  840.1	  394.0	 7255.0	...
6228424	  839.5	  395.0	 7254.0	...
6228425	  839.3	  395.8	 7255.0	...
6228426	  838.3	  397.9	 7252.0	...
6228427	  836.9	  400.8	 7246.0	...
6228428	  835.4	  403.7	 7241.0	...
6228429	  835.6	  403.4	 7241.0	...
6228430	  835.8	  400.7	 7248.0	...
6228431	  835.9	  398.1	 7254.0	...
6228432	  836.2	  397.2	 7257.0	...
6228433	  836.1	  398.7	 7254.0	...
6228434	  835.3	  400.9	 7251.0	...
6228435	  834.5	  401.4	 7250.0	...
6228436	  833.7	  402.0	 7244.0	...
6228437	  835.3	  401.6	 7238.0	...
6228438	  836.0	  401.5	 7233.0	...
6228439	  836.8	  401.5	 7234.0	...
6228440	  836.1	  402.7	 7234.0	...
6228441	  836.1	  403.6	 7234.0	...
6228442	  836.0	  404.5	 7237.0	...
6228443	  835.9	  404.8	 7241.0	...
6228444	  836.0	  405.3	 7245.0	...
6228445	  837.6	  405.0	 7247.0	...
6228446	  839.1	  403.7	 7252.0	...
6228447	  842.0	  399.8	 7256.0	...
6228448	  843.4	  396.6	 7258.0	...
6228449	  842.1	  397.8	 7258.0	...
6228450	  839.5	  401.5	 7258.0	...
6228451	  836.9	  405.3	 7257.0	...
6228452	  836.6	  405.6	 7259.0	...
6228453	  836.4	  406.0	 7261.0	...
6228454	  837.3	  402.1	 7264.0	...
6228455	  838.5	  397.9	 7264.0	...
6228456	  840.5	  393.4	 7263.0	...
6228457	  842.1	  392.8	 7262.0	...
6228458	  843.7	  392.2	 7259.0	...
6228459	  844.5	  392.3	 7258.0	...
6228460	  844.3	  393.1	 7257.0	...
6228461	  844.3	  393.5	 7257.0	...
6228462	  844.3	  393.5	 7258.0	...
6228463	  842.9	  396.4	 7259.0	...
6228464	  841.4	  399.7	 7260.0	...
6228465	  839.1	  403.1	 7258.0	...
6228466	  838.4	  403.8	 7254.0	...
6228467	  838.5	  404.4	 7251.0	...
6228468	  839.2	  403.4	 7259.0	...
6228469	  842.7	  397.6	 7273.0	...
6228470	  845.4	  391.9	 7287.0	...
6228471	  846.8	  390.6	 7290.0	...
6228472	  843.8	  394.5	 7290.0	...
6228473	  840.9	  398.4	 7290.0	...
6228474	  841.0	  398.8	 7291.0	...
6228475	  842.7	  398.3	 7286.0	...
6228476	  843.9	  398.0	 7280.0	...
6228477	  842.7	  398.3	 7279.0	...
6228478	  841.4	  398.0	 7283.0	...
6228479	  840.8	  397.5	 7284.0	...
6228480	  839.1	  398.9	 7271.0	...
6228481	  837.4	  400.9	 7259.0	...
6228482	  836.2	  403.4	 7252.0	...
6228483	  836.7	  404.3	 7255.0	...
6228484	  835.8	  405.7	 7257.0	...
6228485	  835.1	  406.6	 7256.0	...
6228486	  834.9	  406.9	 7255.0	...
6228487	  835.9	  407.5	 7251.0	...
6228488	  836.3	  408.3	 7247.0	...
6228489	  836.6	  408.5	 7251.0	...
6228490	  837.3	  407.9	 7257.0	...
6228491	  838.0	  407.3	 7264.0	...
6228492	  840.2	  405.5	 7264.0	...
6228493	  842.2	  403.7	 7264.0	...
6228494	  844.4	  401.0	 7263.0	...
6228495	  844.4	  399.4	 7264.0	...
6228496	  844.3	  397.8	 7266.0	...
6228497	  844.2	  397.2	 7270.0	...
6228498	  844.6	  397.4	 7274.0	...
6228499	  844.9	  396.7	 7278.0	...
6228500	  845.0	  395.9	 7280.0	...
6228501	  844.8	  395.2	 7281.0	...
6228502	  842.0	  398.3	 7277.0	...
6228503	  839.1	  401.4	 7272.0	...
6228504	  836.3	  404.6	 7270.0	...
6228505	  836.0	  404.6	 7272.0	...
6228506	  835.7	  404.5	 7275.0	...
6228507	  835.7	  404.3	 7274.0	...
6228508	  836.2	  403.8	 7273.0	...
6228509	  837.9	  402.0	 7271.0	...
6228510	  839.2	  400.5	 7270.0	...
6228511	  840.1	  399.4	 7268.0	...
6228512	  840.1	  400.5	 7266.0	...
6228513	  840.4	  401.4	 7264.0	...
6228514	  842.0	  400.2	 7270.0	...
6228515	  843.3	  398.3	 7276.0	...
6228516	  842.9	  398.2	 7281.0	...
6228517	  841.0	  400.1	 7277.0	...
6228518	  839.2	  402.1	 7273.0	...
6228519	  841.5	  401.3	 7277.0	...
6228520	  844.0	  400.6	 7283.0	...
6228521	  844.2	  400.0	 7287.0	...
6228522	  841.8	  400.1	 7284.0	...
6228523	  839.7	  401.7	 7280.0	...
6228524	  839.9	  403.1	 7277.0	...
6228525	  839.9	  404.0	 7276.0	...
6228526	  839.7	  403.1	 7277.0	...
6228527	  839.8	  400.0	 7278.0	...
6228528	  840.5	  397.4	 7281.0	...
6228529	  839.9	  395.5	 7283.0	...
6228530	  839.2	  398.3	 7280.0	...
6228531	  838.1	  401.3	 7276.0	...
6228532	  839.9	  402.8	 7271.0	...
6228533	  841.3	  401.6	 7271.0	...
6228534	  841.6	  401.9	 7266.0	...
6228535	  841.1	  403.3	 7262.0	...
6228536	  840.4	  403.9	 7259.0	...
6228537	  840.9	  402.9	 7259.0	...
6228538	  840.8	  403.0	 7260.0	...
6228539	  840.8	  404.0	 7261.0	...
6228540	  840.9	  404.9	 7263.0	...
6228541	  840.8	  404.6	 7264.0	...
6228542	  840.8	  404.4	 7265.0	...
6228543	  840.7	  404.2	 7266.0	...
6228544	  841.4	  403.1	 7267.0	...
EFIX R   6228180	6228544	365	  836.0	  401.4	   7206
SSACC R  6228545
6228545	  842.0	  402.1	 7268.0	...
6228546	  843.0	  400.3	 7269.0	...
6228547	  843.3	  399.5	 7275.0	...
6228548	  841.9	  398.9	 7280.0	...
6228549	  840.2	  399.2	 7284.0	...
6228550	  839.2	  398.9	 7281.0	...
6228551	  839.9	  398.3	 7279.0	...
6228552	  838.3	  402.8	 7278.0	...
6228553	  834.1	  424.2	 7241.0	...
6228554	  829.7	  445.8	 7204.0	...
6228555	  831.8	  442.7	 7206.0	...
6228556	  836.9	  420.6	 7253.0	...
6228557	  841.2	  398.8	 7300.0	...
6228558	  841.5	  396.5	 7310.0	...
6228559	  840.1	  397.0	 7312.0	...
6228560	  839.1	  399.9	 7304.0	...
6228561	  839.2	  401.6	 7296.0	...
6228562	  839.7	  403.3	 7289.0	...
6228563	  840.6	  402.6	 7292.0	...
6228564	  840.4	  403.3	 7291.0	...
6228565	  840.3	  404.9	 7285.0	...
6228566	  840.3	  406.1	 7280.0	...
6228567	  840.2	  407.2	 7275.0	...
6228568	  841.0	  406.0	 7275.0	...
MSG	6228569 0000 _ Number Off
6228569	  841.9	  404.9	 7274.0	...
6228570	  842.7	  403.8	 7274.0	...
6228571	  841.5	  405.1	 7278.0	...
6228572	  840.3	  406.3	 7281.0	...
6228573	  839.1	  408.3	 7271.0	...
6228574	  840.0	  407.9	 7264.0	...
6228575	  841.0	  407.5	 7257.0	...
6228576	  841.1	  405.8	 7263.0	...
6228577	  839.8	  405.4	 7261.0	...
6228578	  838.4	  406.5	 7259.0	...
6228579	  837.4	  408.1	 7256.0	...
6228580	  838.7	  406.9	 7260.0	...
6228581	  839.5	  405.3	 7266.0	...
6228582	  839.7	  403.3	 7273.0	...
6228583	  838.4	  404.1	 7276.0	...
6228584	  837.6	  403.8	 7278.0	...
6228585	  838.9	  402.5	 7286.0	...
6228586	  839.9	  401.4	 7292.0	...
6228587	  841.0	  402.1	 7290.0	...
6228588	  835.2	  422.9	 7245.0	...
6228589	  829.5	  443.9	 7199.0	...
6228590	  830.1	  443.1	 7200.0	...
6228591	  836.4	  423.2	 7238.0	...
6228592	  836.8	  423.2	 7247.0	...
6228593	  831.0	  443.2	 7218.0	...
6228594	  824.9	  463.0	 7184.0	...
6228595	  824.7	  462.8	 7180.0	...
6228596	  824.3	  462.7	 7180.0	...
6228597	  824.0	  462.9	 7184.0	...
6228598	  823.7	  463.9	 7189.0	...
6228599	  824.5	  464.9	 7188.0	...
6228600	  825.2	  465.7	 7187.0	...
ESACC R  6228545	6228600	56	  842.0	  402.1	  825.2	  465.7	   1.38	    137
SFIX R   6228601
6228601	  825.8	  465.2	 7187.0	...
6228602	  824.5	  465.4	 7185.0	...
6228603	  823.4	  465.8	 7182.0	...
6228604	  823.5	  465.3	 7179.0	...
6228605	  823.9	  464.2	 7177.0	...
6228606	  824.3	  463.1	 7177.0	...
6228607	  823.7	  463.1	 7176.0	...
6228608	  823.8	  463.2	 7181.0	...
6228609	  823.9	  463.1	 7186.0	...
6228610	  823.9	  462.8	 7192.0	...
6228611	  823.8	  461.5	 7192.0	...
6228612	  823.7	  460.5	 7191.0	...
6228613	  823.6	  459.7	 7189.0	...
6228614	  823.5	  460.0	 7192.0	...
6228615	  823.2	  460.7	 7194.0	...
6228616	  822.9	  460.9	 7196.0	...
6228617	  823.0	  460.8	 7199.0	...
6228618	  823.3	  460.9	 7202.0	...
6228619	  823.7	  461.5	 7200.0	...
6228620	  823.8	  462.3	 7195.0	...
6228621	  823.8	  462.9	 7191.0	...
6228622	  823.2	  463.5	 7193.0	...
6228623	  822.7	  463.9	 7197.0	...
6228624	  822.5	  463.9	 7200.0	...
6228625	  822.9	  463.9	 7199.0	...
6228626	  823.3	  463.9	 7195.0	...
6228627	  823.2	  463.8	 7192.0	...
6228628	  823.3	  463.5	 7192.0	...
6228629	  823.3	  462.9	 7198.0	...
6228630	  823.0	  463.2	 7201.0	...
6228631	  822.8	  464.3	 7203.0	...
6228632	  822.6	  465.5	 7202.0	...
6228633	  822.6	  466.1	 7202.0	...
6228634	  822.6	  466.0	 7203.0	...
6228635	  822.4	  464.5	 7203.0	...
6228636	  822.2	  463.1	 7203.0	...
6228637	  821.9	  462.3	 7203.0	...
6228638	  821.8	  462.9	 7203.0	...
6228639	  821.6	  463.5	 7204.0	...
6228640	  821.6	  463.6	 7205.0	...
6228641	  821.7	  463.7	 7206.0	...
6228642	  821.8	  464.1	 7206.0	...
6228643	  821.8	  464.4	 7207.0	...
6228644	  821.6	  464.4	 7208.0	...
6228645	  821.1	  463.9	 7209.0	...
6228646	  820.6	  463.3	 7209.0	...
6228647	  821.4	  463.1	 7208.0	...
6228648	  822.5	  463.0	 7207.0	...
6228649	  823.7	  463.0	 7206.0	...
6228650	  824.0	  461.9	 7207.0	...
6228651	  824.2	  461.0	 7208.0	...
6228652	  824.1	  460.2	 7210.0	...
6228653	  823.6	  460.5	 7211.0	...
6228654	  823.3	  461.4	 7212.0	...
6228655	  823.0	  461.4	 7212.0	...
6228656	  823.1	  461.8	 7214.0	...
6228657	  823.0	  461.0	 7212.0	...
6228658	  823.0	  461.3	 7208.0	...
6228659	  822.9	  460.9	 7202.0	...
6228660	  823.3	  460.4	 7200.0	...
6228661	  823.3	  461.0	 7200.0	...
6228662	  823.2	  461.8	 7204.0	...
6228663	  822.4	  462.0	 7208.0	...
6228664	  822.1	  461.2	 7210.0	...
6228665	  821.8	  460.7	 7212.0	...
6228666	  821.8	  461.0	 7213.0	...
6228667	  821.8	  461.3	 7213.0	...
6228668	  821.9	  462.3	 7213.0	...
6228669	  822.0	  463.2	 7212.0	...
6228670	  822.0	  464.1	 7212.0	...
6228671	  821.9	  464.2	 7213.0	...
6228672	  822.7	  463.8	 7215.0	...
6228673	  823.8	  462.9	 7217.0	...
6228674	  824.8	  460.5	 7220.0	...
6228675	  824.6	  458.5	 7222.0	...
6228676	  823.7	  457.1	 7224.0	...
6228677	  823.0	  457.1	 7224.0	...
6228678	  822.6	  457.5	 7225.0	...
EFIX R   6228601	6228678	78	  823.0	  462.5	   7202
SSACC R  6228679
6228679	  822.5	  457.9	 7226.0	...
6228680	  822.3	  458.3	 7224.0	...
6228681	  822.1	  458.0	 7222.0	...
6228682	  822.1	  457.6	 7221.0	...
6228683	  822.1	  456.8	 7223.0	...
6228684	  822.7	  455.6	 7224.0	...
6228685	  823.7	  455.5	 7227.0	...
6228686	  825.0	  455.8	 7234.0	...
6228687	  830.3	  438.0	 7273.0	...
6228688	  835.2	  419.4	 7311.0	...
6228689	  839.4	  400.6	 7346.0	...
6228690	  839.0	  400.1	 7349.0	...
6228691	  837.8	  399.7	 7350.0	...
6228692	  836.9	  399.6	 7354.0	...
6228693	  836.2	  400.3	 7358.0	...
6228694	  836.3	  401.0	 7360.0	...
6228695	  836.7	  400.1	 7362.0	...
ESACC R  6228679	6228695	17	  822.5	  457.9	  836.7	  400.1	   1.25	    155
SFIX R   6228696
6228696	  839.2	  399.2	 7370.0	...
6228697	  841.7	  399.0	 7378.0	...
6228698	  843.9	  400.5	 7386.0	...
6228699	  844.0	  400.9	 7387.0	...
6228700	  843.9	  400.1	 7383.0	...
6228701	  843.6	  399.4	 7377.0	...
6228702	  843.0	  399.1	 7372.0	...
6228703	  842.4	  399.0	 7371.0	...
6228704	  841.8	  398.9	 7372.0	...
6228705	  841.4	  398.8	 7375.0	...
6228706	  841.1	  398.9	 7379.0	...
6228707	  840.9	  398.3	 7384.0	...
6228708	  840.5	  397.6	 7385.0	...
6228709	  839.9	  397.2	 7385.0	...
6228710	  839.3	  397.6	 7388.0	...
6228711	  840.6	  397.7	 7395.0	...
6228712	  842.3	  398.6	 7403.0	...
6228713	  844.1	  399.6	 7408.0	...
6228714	  844.5	  400.7	 7415.0	...
6228715	  844.3	  401.3	 7422.0	...
6228716	  844.0	  401.9	 7428.0	...
6228717	  843.5	  402.6	 7426.0	...
6228718	  843.5	  402.5	 7420.0	...
6228719	  843.2	  402.3	 7416.0	...
6228720	  842.6	  402.1	 7407.0	...
6228721	  840.9	  404.3	 7398.0	...
6228722	  839.5	  406.5	 7390.0	...
6228723	  838.4	  408.7	 7387.0	...
6228724	  838.3	  408.6	 7387.0	...
6228725	  838.2	  408.6	 7386.0	...
6228726	  838.0	  406.4	 7394.0	...
6228727	  837.9	  404.2	 7402.0	...
6228728	  838.0	  402.1	 7409.0	...
6228729	  838.4	  402.3	 7406.0	...
EFIX R   6228696	6228729	34	  841.4	  401.3	   7394
SSACC R  6228730
6228730	  838.5	  404.4	 7404.0	...
6228731	  838.3	  406.5	 7403.0	...
6228732	  838.0	  408.5	 7397.0	...
6228733	  837.6	  408.4	 7391.0	...
6228734	  836.8	  408.3	 7385.0	...
6228735	  832.2	  409.2	 7384.0	...
6228736	  828.5	  414.3	 7374.0	...
6228737	  824.6	  419.4	 7363.0	...
6228738	  825.2	  428.4	 7336.0	...
6228739	  828.0	  434.0	 7309.0	...
6228740	  830.6	  442.8	 7281.0	...
6228741	  832.1	  448.9	 7252.0	...
6228742	  831.3	  456.8	 7226.0	...
6228743	  831.1	  462.9	 7193.0	...
6228744	  830.6	  474.5	 7164.0	...
6228745	  830.3	  487.1	 7123.0	...
6228746	  830.3	  503.6	 7077.0	...
6228747	  831.7	  517.3	 7028.0	...
6228748	  833.7	  534.2	 6983.0	...
6228749	  835.8	  552.9	 6927.0	...
6228750	  838.2	  575.0	 6860.0	...
6228751	  840.7	  596.9	 6787.0	...
6228752	  843.0	  619.9	 6700.0	...
6228753	  845.6	  645.4	 6609.0	...
6228754	  848.9	  672.1	 6524.0	...
6228755	  853.0	  702.0	 6438.0	...
6228756	  857.3	  733.4	 6347.0	...
6228757	  860.6	  768.0	 6233.0	...
6228758	  864.0	  804.4	 6122.0	...
6228759	  866.9	  841.9	 6009.0	...
6228760	  870.7	  883.9	 5884.0	...
6228761	  873.8	  926.5	 5752.0	...
6228762	  876.8	  972.0	 5608.0	...
6228763	  879.3	 1018.3	 5471.0	...
6228764	  882.0	 1068.8	 5320.0	...
6228765	  884.6	 1121.4	 5169.0	...
6228766	  889.1	 1175.8	 5011.0	...
6228767	  893.9	 1231.3	 4850.0	...
6228768	  899.6	 1288.4	 4686.0	...
6228769	  903.2	 1348.9	 4521.0	...
MSG	6228770 0000 _ Number On
6228770	  909.3	 1410.0	 4355.0	...
6228771	  913.9	 1472.7	 4183.0	...
6228772	  919.7	 1537.7	 4000.0	...
6228773	  923.8	 1606.8	 3819.0	...
6228774	  932.2	 1677.3	 3635.0	...
6228775	  938.3	 1748.4	 3453.0	...
6228776	  945.8	 1819.5	 3263.0	...
6228777	  950.9	 1893.7	 3074.0	...
6228778	  959.7	 1973.2	 2878.0	...
6228779	  965.2	 2029.0	 2748.0	...
6228780	  968.8	 2058.9	 2680.0	...
6228781	  968.8	 2058.9	 2680.0	...
SBLINK R 6228782
6228782	   .	   .	    0.0	...
6228783	   .	   .	    0.0	...
6228784	   .	   .	    0.0	...
6228785	   .	   .	    0.0	...
6228786	   .	   .	    0.0	...
6228787	   .	   .	    0.0	...
6228788	   .	   .	    0.0	...
6228789	   .	   .	    0.0	...
6228790	   .	   .	    0.0	...
6228791	   .	   .	    0.0	...
6228792	   .	   .	    0.0	...
6228793	   .	   .	    0.0	...
6228794	   .	   .	    0.0	...
6228795	   .	   .	    0.0	...
6228796	   .	   .	    0.0	...
6228797	   .	   .	    0.0	...
6228798	   .	   .	    0.0	...
6228799	   .	   .	    0.0	...
6228800	   .	   .	    0.0	...
6228801	   .	   .	    0.0	...
6228802	   .	   .	    0.0	...
6228803	   .	   .	    0.0	...
6228804	   .	   .	    0.0	...
6228805	   .	   .	    0.0	...
6228806	   .	   .	    0.0	...
6228807	   .	   .	    0.0	...
6228808	   .	   .	    0.0	...
6228809	   .	   .	    0.0	...
6228810	   .	   .	    0.0	...
6228811	   .	   .	    0.0	...
6228812	   .	   .	    0.0	...
6228813	   .	   .	    0.0	...
6228814	   .	   .	    0.0	...
6228815	   .	   .	    0.0	...
6228816	   .	   .	    0.0	...
6228817	   .	   .	    0.0	...
6228818	   .	   .	    0.0	...
6228819	   .	   .	    0.0	...
6228820	   .	   .	    0.0	...
6228821	   .	   .	    0.0	...
6228822	   .	   .	    0.0	...
6228823	   .	   .	    0.0	...
6228824	   .	   .	    0.0	...
6228825	   .	   .	    0.0	...
6228826	   .	   .	    0.0	...
6228827	   .	   .	    0.0	...
6228828	   .	   .	    0.0	...
6228829	   .	   .	    0.0	...
6228830	   .	   .	    0.0	...
6228831	   .	   .	    0.0	...
6228832	   .	   .	    0.0	...
6228833	   .	   .	    0.0	...
6228834	   .	   .	    0.0	...
6228835	   .	   .	    0.0	...
6228836	   .	   .	    0.0	...
6228837	   .	   .	    0.0	...
6228838	   .	   .	    0.0	...
6228839	   .	   .	    0.0	...
6228840	   .	   .	    0.0	...
6228841	   .	   .	    0.0	...
6228842	   .	   .	    0.0	...
6228843	   .	   .	    0.0	...
6228844	   .	   .	    0.0	...
6228845	   .	   .	    0.0	...
6228846	   .	   .	    0.0	...
6228847	   .	   .	    0.0	...
6228848	   .	   .	    0.0	...
6228849	   .	   .	    0.0	...
6228850	   .	   .	    0.0	...
6228851	   .	   .	    0.0	...
6228852	   .	   .	    0.0	...
6228853	   .	   .	    0.0	...
6228854	   .	   .	    0.0	...
6228855	   .	   .	    0.0	...
6228856	   .	   .	    0.0	...
6228857	   .	   .	    0.0	...
6228858	   .	   .	    0.0	...
6228859	   .	   .	    0.0	...
6228860	   .	   .	    0.0	...
6228861	   .	   .	    0.0	...
6228862	   .	   .	    0.0	...
6228863	   .	   .	    0.0	...
6228864	   .	   .	    0.0	...
6228865	   .	   .	    0.0	...
6228866	   .	   .	    0.0	...
6228867	   .	   .	    0.0	...
6228868	   .	   .	    0.0	...
6228869	   .	   .	    0.0	...
6228870	   .	   .	    0.0	...
6228871	   .	   .	    0.0	...
6228872	   .	   .	    0.0	...
6228873	   .	   .	    0.0	...
6228874	   .	   .	    0.0	...
6228875	   .	   .	    0.0	...
6228876	   .	   .	    0.0	...
6228877	   .	   .	    0.0	...
6228878	   .	   .	    0.0	...
6228879	   .	   .	    0.0	...
6228880	   .	   .	    0.0	...
6228881	   .	   .	    0.0	...
6228882	   .	   .	    0.0	...
6228883	   .	   .	    0.0	...
6228884	   .	   .	    0.0	...
6228885	   .	   .	    0.0	...
6228886	   .	   .	    0.0	...
6228887	   .	   .	    0.0	...
6228888	   .	   .	    0.0	...
6228889	   .	   .	    0.0	...
6228890	   .	   .	    0.0	...
6228891	   .	   .	    0.0	...
6228892	   .	   .	    0.0	...
6228893	   .	   .	    0.0	...
6228894	   .	   .	    0.0	...
6228895	   .	   .	    0.0	...
6228896	   .	   .	    0.0	...
6228897	   .	   .	    0.0	...
6228898	   .	   .	    0.0	...
6228899	   .	   .	    0.0	...
6228900	   .	   .	    0.0	...
6228901	   .	   .	    0.0	...
6228902	   .	   .	    0.0	...
6228903	   .	   .	    0.0	...
6228904	   .	   .	    0.0	...
EBLINK R 6228782	6228904	123
6228905	 1052.7	 1783.5	 3510.0	...
6228906	 1052.7	 1783.5	 3510.0	...
6228907	 1051.9	 1773.7	 3525.0	...
6228908	 1050.0	 1753.9	 3562.0	...
6228909	 1040.8	 1728.4	 3613.0	...
6228910	 1032.9	 1702.7	 3668.0	...
6228911	 1026.0	 1679.4	 3728.0	...
6228912	 1024.5	 1653.3	 3787.0	...
6228913	 1020.9	 1628.8	 3859.0	...
6228914	 1015.2	 1605.4	 3909.0	...
6228915	 1006.0	 1582.6	 3965.0	...
6228916	  998.4	 1561.1	 4014.0	...
6228917	  992.0	 1537.7	 4081.0	...
6228918	  988.8	 1516.5	 4143.0	...
6228919	  985.5	 1493.1	 4207.0	...
6228920	  981.2	 1471.4	 4273.0	...
6228921	  979.3	 1449.2	 4337.0	...
6228922	  977.5	 1428.6	 4393.0	...
6228923	  975.1	 1409.1	 4443.0	...
6228924	  972.4	 1388.6	 4498.0	...
6228925	  967.8	 1369.8	 4552.0	...
6228926	  965.6	 1350.0	 4605.0	...
6228927	  959.5	 1332.4	 4657.0	...
6228928	  955.3	 1313.6	 4700.0	...
6228929	  951.0	 1295.2	 4741.0	...
6228930	  946.9	 1278.7	 4777.0	...
6228931	  942.8	 1264.3	 4820.0	...
6228932	  938.8	 1249.5	 4866.0	...
6228933	  937.3	 1234.3	 4912.0	...
6228934	  934.4	 1218.2	 4964.0	...
6228935	  931.6	 1203.9	 5005.0	...
6228936	  929.9	 1187.6	 5048.0	...
6228937	  926.4	 1173.8	 5085.0	...
6228938	  922.8	 1160.7	 5121.0	...
6228939	  916.8	 1148.1	 5163.0	...
6228940	  913.9	 1136.1	 5206.0	...
6228941	  910.1	 1121.8	 5248.0	...
6228942	  908.7	 1111.1	 5278.0	...
6228943	  907.1	 1097.9	 5313.0	...
6228944	  904.6	 1086.5	 5353.0	...
6228945	  902.1	 1073.2	 5396.0	...
6228946	  896.8	 1061.5	 5435.0	...
6228947	  893.1	 1050.6	 5471.0	...
6228948	  887.3	 1039.0	 5504.0	...
6228949	  885.0	 1028.7	 5531.0	...
6228950	  882.8	 1016.4	 5561.0	...
6228951	  881.9	 1005.9	 5595.0	...
6228952	  880.6	  993.5	 5627.0	...
6228953	  880.3	  982.1	 5664.0	...
6228954	  881.3	  968.9	 5700.0	...
6228955	  882.2	  955.9	 5739.0	...
6228956	  880.2	  946.0	 5767.0	...
6228957	  877.4	  936.1	 5801.0	...
6228958	  874.7	  927.0	 5837.0	...
6228959	  869.0	  920.3	 5863.0	...
6228960	  863.2	  911.5	 5883.0	...
6228961	  861.4	  901.6	 5911.0	...
6228962	  864.6	  885.9	 5949.0	...
6228963	  865.9	  875.4	 5986.0	...
6228964	  863.2	  865.3	 6011.0	...
6228965	  859.2	  858.8	 6039.0	...
6228966	  856.7	  848.4	 6067.0	...
6228967	  854.3	  840.5	 6098.0	...
6228968	  853.0	  829.5	 6126.0	...
6228969	  852.3	  821.3	 6156.0	...
6228970	  852.8	  813.7	 6183.0	...
6228971	  854.0	  806.2	 6211.0	...
6228972	  855.2	  798.8	 6230.0	...
6228973	  855.0	  789.6	 6251.0	...
6228974	  854.4	  782.3	 6278.0	...
6228975	  853.9	  775.2	 6307.0	...
6228976	  853.8	  768.2	 6337.0	...
6228977	  854.1	  761.8	 6358.0	...
6228978	  854.3	  753.8	 6385.0	...
6228979	  853.0	  745.6	 6406.0	...
6228980	  851.3	  737.8	 6420.0	...
6228981	  849.9	  731.0	 6440.0	...
6228982	  850.1	  725.7	 6463.0	...
6228983	  850.9	  719.5	 6490.0	...
6228984	  851.4	  714.3	 6510.0	...
6228985	  851.7	  709.0	 6522.0	...
6228986	  850.7	  702.4	 6540.0	...
6228987	  849.2	  696.2	 6560.0	...
6228988	  847.6	  690.7	 6583.0	...
6228989	  846.4	  686.7	 6594.0	...
6228990	  845.7	  683.9	 6597.0	...
6228991	  846.3	  676.8	 6615.0	...
6228992	  847.1	  670.9	 6635.0	...
6228993	  848.4	  664.8	 6657.0	...
6228994	  848.5	  660.6	 6666.0	...
6228995	  847.0	  657.7	 6677.0	...
6228996	  844.9	  653.7	 6689.0	...
6228997	  842.9	  650.7	 6700.0	...
6228998	  845.0	  647.1	 6710.0	...
6228999	  847.0	  642.9	 6719.0	...
6229000	  844.3	  641.5	 6727.0	...
6229001	  839.0	  637.5	 6743.0	...
6229002	  834.7	  633.5	 6766.0	...
6229003	  835.4	  627.8	 6788.0	...
6229004	  835.6	  622.9	 6800.0	...
6229005	  834.9	  619.6	 6802.0	...
6229006	  835.5	  613.7	 6811.0	...
6229007	  836.5	  608.4	 6820.0	...
6229008	  837.5	  603.3	 6844.0	...
ESACC R  6228730	6229008	279	  838.5	  404.4	  837.5	  603.3	   4.20	   1159
SFIX R   6229009
6229009	  837.6	  601.6	 6859.0	...
6229010	  837.6	  599.1	 6882.0	...
6229011	  838.2	  596.5	 6889.0	...
6229012	  838.0	  589.8	 6905.0	...
6229013	  835.1	  586.0	 6915.0	...
6229014	  831.8	  582.3	 6931.0	...
6229015	  828.8	  581.5	 6939.0	...
6229016	  828.2	  577.6	 6945.0	...
6229017	  827.5	  573.6	 6946.0	...
6229018	  827.4	  569.4	 6957.0	...
6229019	  828.5	  567.9	 6969.0	...
6229020	  829.4	  564.4	 6986.0	...
6229021	  829.6	  561.6	 7001.0	...
6229022	  829.1	  557.9	 7017.0	...
6229023	  828.6	  554.3	 7028.0	...
6229024	  828.1	  551.5	 7030.0	...
6229025	  827.6	  548.2	 7043.0	...
6229026	  827.2	  546.7	 7052.0	...
6229027	  827.4	  543.2	 7062.0	...
6229028	  827.5	  540.9	 7068.0	...
6229029	  827.3	  538.4	 7076.0	...
6229030	  825.5	  536.4	 7088.0	...
6229031	  823.6	  531.9	 7103.0	...
6229032	  821.8	  526.7	 7115.0	...
6229033	  821.3	  523.0	 7124.0	...
6229034	  820.9	  520.3	 7126.0	...
6229035	  820.5	  516.5	 7133.0	...
6229036	  819.9	  512.8	 7141.0	...
6229037	  819.4	  510.7	 7148.0	...
6229038	  819.2	  510.7	 7151.0	...
6229039	  819.1	  510.5	 7152.0	...
6229040	  819.7	  506.6	 7157.0	...
6229041	  820.4	  503.1	 7163.0	...
6229042	  822.0	  499.6	 7169.0	...
6229043	  822.9	  499.4	 7176.0	...
6229044	  823.6	  498.4	 7185.0	...
6229045	  823.2	  497.5	 7193.0	...
6229046	  822.5	  494.3	 7203.0	...
6229047	  822.0	  491.0	 7212.0	...
6229048	  821.8	  487.5	 7219.0	...
6229049	  821.8	  486.2	 7220.0	...
6229050	  821.7	  484.8	 7218.0	...
6229051	  821.7	  483.8	 7219.0	...
6229052	  821.7	  483.3	 7227.0	...
6229053	  823.1	  482.6	 7238.0	...
6229054	  823.9	  479.1	 7250.0	...
6229055	  824.5	  475.6	 7254.0	...
6229056	  823.5	  473.0	 7253.0	...
6229057	  823.1	  473.5	 7250.0	...
6229058	  823.8	  473.7	 7247.0	...
6229059	  824.6	  474.1	 7253.0	...
6229060	  825.5	  474.3	 7260.0	...
6229061	  825.9	  473.7	 7270.0	...
6229062	  826.2	  472.0	 7274.0	...
6229063	  827.1	  467.8	 7278.0	...
6229064	  827.6	  464.5	 7281.0	...
6229065	  826.0	  463.2	 7285.0	...
6229066	  823.7	  464.4	 7286.0	...
6229067	  821.7	  465.1	 7284.0	...
6229068	  821.9	  464.2	 7285.0	...
6229069	  822.0	  462.3	 7291.0	...
6229070	  821.9	  460.0	 7297.0	...
6229071	  822.6	  458.1	 7299.0	...
6229072	  823.3	  456.9	 7301.0	...
6229073	  824.2	  456.4	 7304.0	...
6229074	  824.2	  456.1	 7303.0	...
6229075	  823.6	  456.0	 7300.0	...
6229076	  822.1	  454.7	 7304.0	...
6229077	  820.6	  453.4	 7312.0	...
6229078	  820.2	  451.4	 7321.0	...
6229079	  820.8	  450.3	 7322.0	...
6229080	  821.3	  448.8	 7323.0	...
6229081	  821.4	  447.9	 7324.0	...
6229082	  821.6	  446.9	 7327.0	...
6229083	  821.6	  446.2	 7328.0	...
MSG	6229084 0000 _ Number Off
6229084	  821.3	  445.6	 7327.0	...
6229085	  818.3	  443.0	 7328.0	...
6229086	  815.5	  440.3	 7330.0	...
6229087	  814.5	  441.1	 7331.0	...
6229088	  816.6	  444.5	 7330.0	...
6229089	  818.5	  446.7	 7329.0	...
6229090	  819.3	  445.4	 7330.0	...
6229091	  819.8	  443.8	 7331.0	...
6229092	  820.4	  443.4	 7333.0	...
6229093	  821.1	  442.9	 7337.0	...
6229094	  821.7	  441.5	 7345.0	...
6229095	  821.5	  440.2	 7353.0	...
6229096	  820.1	  439.5	 7357.0	...
6229097	  818.4	  440.1	 7357.0	...
6229098	  817.4	  438.0	 7355.0	...
6229099	  817.1	  435.5	 7353.0	...
6229100	  817.2	  432.9	 7351.0	...
6229101	  815.7	  432.7	 7352.0	...
6229102	  814.0	  432.1	 7354.0	...
6229103	  812.7	  430.8	 7367.0	...
6229104	  813.0	  428.9	 7380.0	...
6229105	  812.4	  426.8	 7392.0	...
6229106	  811.4	  425.4	 7393.0	...
6229107	  810.7	  424.8	 7394.0	...
6229108	  811.3	  424.6	 7397.0	...
6229109	  812.4	  424.4	 7398.0	...
6229110	  813.1	  423.5	 7401.0	...
6229111	  813.4	  422.6	 7402.0	...
6229112	  813.3	  421.8	 7401.0	...
6229113	  813.3	  421.8	 7399.0	...
6229114	  814.1	  421.2	 7401.0	...
6229115	  814.9	  420.8	 7405.0	...
6229116	  814.4	  420.4	 7407.0	...
6229117	  813.0	  420.4	 7406.0	...
6229118	  811.3	  419.8	 7405.0	...
6229119	  811.0	  419.0	 7405.0	...
6229120	  812.3	  420.4	 7405.0	...
6229121	  813.8	  422.5	 7404.0	...
6229122	  813.1	  424.3	 7405.0	...
6229123	  810.6	  422.3	 7408.0	...
6229124	  809.4	  420.1	 7412.0	...
6229125	  810.5	  418.1	 7412.0	...
6229126	  811.9	  418.4	 7414.0	...
6229127	  812.2	  418.7	 7419.0	...
6229128	  812.3	  419.1	 7423.0	...
6229129	  812.1	  419.0	 7428.0	...
6229130	  811.5	  417.5	 7430.0	...
6229131	  812.0	  415.9	 7432.0	...
6229132	  815.1	  414.6	 7431.0	...
6229133	  818.3	  416.1	 7426.0	...
6229134	  820.3	  417.7	 7420.0	...
6229135	  819.3	  415.9	 7416.0	...
6229136	  818.1	  412.9	 7419.0	...
6229137	  817.2	  410.2	 7421.0	...
6229138	  817.0	  410.7	 7421.0	...
6229139	  816.0	  411.2	 7420.0	...
6229140	  814.9	  411.3	 7420.0	...
6229141	  813.7	  411.2	 7423.0	...
6229142	  813.4	  410.8	 7428.0	...
6229143	  813.1	  410.8	 7433.0	...
6229144	  812.8	  411.0	 7435.0	...
6229145	  812.9	  412.3	 7432.0	...
6229146	  813.4	  413.1	 7429.0	...
6229147	  813.7	  412.8	 7427.0	...
6229148	  812.6	  411.7	 7428.0	...
6229149	  811.2	  410.7	 7431.0	...
6229150	  813.2	  412.7	 7433.0	...
6229151	  816.5	  414.9	 7428.0	...
6229152	  819.7	  417.0	 7421.0	...
6229153	  819.1	  415.2	 7422.0	...
6229154	  818.3	  413.1	 7432.0	...
6229155	  817.9	  412.0	 7441.0	...
6229156	  818.1	  413.1	 7445.0	...
6229157	  817.6	  413.7	 7447.0	...
6229158	  816.8	  413.2	 7444.0	...
6229159	  815.9	  412.8	 7438.0	...
6229160	  815.6	  412.9	 7434.0	...
6229161	  815.5	  414.4	 7435.0	...
6229162	  816.3	  415.6	 7441.0	...
6229163	  817.3	  416.8	 7444.0	...
6229164	  818.0	  416.5	 7439.0	...
6229165	  817.8	  415.1	 7431.0	...
6229166	  817.7	  413.8	 7431.0	...
6229167	  817.3	  410.9	 7439.0	...
6229168	  817.5	  409.2	 7447.0	...
6229169	  817.8	  407.6	 7446.0	...
6229170	  818.7	  407.7	 7444.0	...
6229171	  819.2	  407.8	 7442.0	...
6229172	  816.8	  408.2	 7441.0	...
6229173	  813.9	  408.5	 7439.0	...
6229174	  811.3	  408.9	 7439.0	...
6229175	  811.9	  408.9	 7438.0	...
6229176	  812.1	  408.7	 7450.0	...
6229177	  812.1	  409.0	 7459.0	...
6229178	  811.7	  409.3	 7469.0	...
6229179	  811.6	  408.6	 7471.0	...
6229180	  812.7	  407.3	 7473.0	...
6229181	  815.7	  406.8	 7477.0	...
6229182	  818.8	  407.4	 7478.0	...
6229183	  820.1	  408.7	 7472.0	...
6229184	  819.0	  409.2	 7465.0	...
6229185	  815.8	  406.4	 7464.0	...
6229186	  813.2	  403.2	 7467.0	...
6229187	  814.4	  403.2	 7471.0	...
6229188	  817.8	  406.5	 7471.0	...
6229189	  820.8	  410.1	 7472.0	...
6229190	  820.5	  410.3	 7473.0	...
6229191	  821.0	  409.3	 7474.0	...
6229192	  821.9	  408.2	 7473.0	...
6229193	  822.0	  407.2	 7471.0	...
6229194	  820.4	  407.6	 7474.0	...
6229195	  819.7	  407.7	 7480.0	...
6229196	  819.7	  407.5	 7486.0	...
6229197	  820.8	  406.4	 7488.0	...
6229198	  821.1	  404.9	 7498.0	...
6229199	  821.9	  403.4	 7508.0	...
6229200	  823.0	  402.6	 7512.0	...
6229201	  823.9	  402.6	 7507.0	...
6229202	  824.7	  402.6	 7501.0	...
6229203	  825.2	  403.1	 7497.0	...
6229204	  824.8	  403.7	 7493.0	...
6229205	  824.6	  404.2	 7489.0	...
6229206	  824.4	  404.3	 7490.0	...
6229207	  825.2	  408.3	 7482.0	...
6229208	  825.5	  412.4	 7475.0	...
6229209	  826.5	  413.1	 7475.0	...
6229210	  827.3	  410.1	 7484.0	...
6229211	  826.8	  408.1	 7492.0	...
6229212	  825.5	  409.2	 7491.0	...
6229213	  824.2	  410.3	 7489.0	...
6229214	  824.2	  413.1	 7487.0	...
6229215	  824.2	  416.0	 7485.0	...
6229216	  824.2	  417.3	 7485.0	...
6229217	  824.2	  415.9	 7485.0	...
6229218	  822.9	  414.6	 7487.0	...
6229219	  821.6	  415.3	 7488.0	...
6229220	  819.5	  416.5	 7484.0	...
6229221	  818.9	  418.1	 7481.0	...
6229222	  821.0	  419.0	 7479.0	...
6229223	  824.3	  419.3	 7481.0	...
6229224	  828.5	  417.0	 7484.0	...
6229225	  830.0	  414.8	 7486.0	...
6229226	  829.5	  413.5	 7488.0	...
6229227	  828.8	  414.0	 7488.0	...
6229228	  828.8	  414.4	 7488.0	...
6229229	  830.3	  415.1	 7488.0	...
6229230	  829.2	  416.3	 7488.0	...
6229231	  827.5	  417.5	 7488.0	...
6229232	  825.7	  417.6	 7487.0	...
6229233	  827.2	  418.9	 7487.0	...
6229234	  828.6	  420.2	 7488.0	...
6229235	  830.0	  422.5	 7493.0	...
6229236	  830.1	  423.4	 7499.0	...
6229237	  830.0	  422.0	 7504.0	...
6229238	  830.0	  419.6	 7505.0	...
6229239	  830.6	  417.2	 7505.0	...
6229240	  831.3	  416.7	 7504.0	...
6229241	  832.4	  416.2	 7502.0	...
6229242	  832.8	  415.7	 7499.0	...
6229243	  832.3	  415.7	 7498.0	...
6229244	  831.5	  415.8	 7496.0	...
6229245	  830.7	  417.4	 7496.0	...
6229246	  830.8	  419.0	 7493.0	...
6229247	  830.8	  419.6	 7490.0	...
6229248	  830.8	  419.0	 7494.0	...
6229249	  831.2	  418.7	 7501.0	...
6229250	  831.7	  419.5	 7508.0	...
6229251	  832.4	  420.3	 7509.0	...
6229252	  832.8	  420.7	 7511.0	...
6229253	  832.4	  421.2	 7511.0	...
6229254	  831.6	  423.1	 7510.0	...
6229255	  830.9	  425.1	 7508.0	...
6229256	  831.2	  425.0	 7510.0	...
6229257	  830.4	  423.2	 7511.0	...
6229258	  829.8	  421.8	 7511.0	...
6229259	  829.3	  422.2	 7509.0	...
6229260	  830.1	  421.6	 7517.0	...
6229261	  830.9	  420.6	 7526.0	...
6229262	  832.7	  419.4	 7530.0	...
6229263	  834.7	  418.9	 7525.0	...
6229264	  836.3	  418.3	 7518.0	...
6229265	  835.6	  418.1	 7516.0	...
6229266	  834.5	  418.0	 7521.0	...
6229267	  834.2	  417.8	 7524.0	...
6229268	  835.2	  418.9	 7525.0	...
6229269	  834.7	  420.5	 7520.0	...
6229270	  833.4	  422.4	 7516.0	...
6229271	  831.7	  423.5	 7515.0	...
6229272	  831.6	  424.2	 7519.0	...
6229273	  831.1	  422.9	 7528.0	...
6229274	  830.9	  421.1	 7538.0	...
6229275	  831.9	  419.0	 7543.0	...
6229276	  833.4	  419.2	 7540.0	...
6229277	  834.8	  419.3	 7538.0	...
6229278	  835.0	  419.6	 7534.0	...
6229279	  835.9	  418.5	 7533.0	...
6229280	  836.2	  416.4	 7539.0	...
6229281	  836.1	  414.4	 7545.0	...
6229282	  834.8	  413.8	 7552.0	...
6229283	  834.1	  414.2	 7553.0	...
MSG	6229284 0000 _ Number On
6229284	  834.5	  414.7	 7553.0	...
6229285	  835.2	  415.1	 7557.0	...
6229286	  836.2	  415.2	 7560.0	...
6229287	  836.7	  415.0	 7564.0	...
6229288	  837.1	  414.6	 7568.0	...
6229289	  837.1	  415.2	 7573.0	...
6229290	  837.6	  415.9	 7578.0	...
6229291	  838.1	  416.6	 7578.0	...
6229292	  836.0	  418.0	 7571.0	...
6229293	  833.8	  419.2	 7563.0	...
6229294	  831.8	  420.3	 7557.0	...
6229295	  831.4	  420.6	 7559.0	...
6229296	  830.8	  421.2	 7560.0	...
6229297	  830.2	  420.1	 7563.0	...
6229298	  830.9	  418.2	 7567.0	...
6229299	  832.7	  415.9	 7571.0	...
6229300	  833.8	  415.4	 7579.0	...
6229301	  834.4	  415.1	 7587.0	...
6229302	  833.8	  413.6	 7595.0	...
6229303	  833.7	  411.2	 7595.0	...
6229304	  835.0	  408.7	 7596.0	...
6229305	  836.6	  409.4	 7593.0	...
6229306	  837.8	  411.0	 7589.0	...
6229307	  837.5	  412.8	 7584.0	...
6229308	  837.2	  412.9	 7588.0	...
6229309	  837.2	  412.9	 7595.0	...
6229310	  835.6	  413.0	 7596.0	...
6229311	  833.7	  413.2	 7590.0	...
6229312	  831.7	  412.7	 7585.0	...
6229313	  833.0	  412.0	 7585.0	...
6229314	  834.3	  411.0	 7586.0	...
6229315	  833.9	  410.9	 7586.0	...
6229316	  832.4	  413.1	 7587.0	...
6229317	  831.0	  415.4	 7589.0	...
6229318	  832.4	  414.5	 7591.0	...
6229319	  833.6	  411.5	 7592.0	...
6229320	  834.5	  408.4	 7599.0	...
6229321	  834.3	  408.3	 7607.0	...
6229322	  834.0	  407.8	 7613.0	...
6229323	  833.8	  407.4	 7609.0	...
6229324	  834.4	  407.2	 7609.0	...
6229325	  835.6	  407.4	 7612.0	...
6229326	  836.9	  408.2	 7617.0	...
6229327	  837.2	  408.7	 7619.0	...
6229328	  836.7	  408.6	 7619.0	...
6229329	  836.1	  408.0	 7625.0	...
6229330	  835.0	  407.4	 7631.0	...
6229331	  834.1	  407.5	 7638.0	...
6229332	  832.9	  406.3	 7641.0	...
6229333	  832.5	  404.9	 7644.0	...
6229334	  831.2	  405.4	 7640.0	...
6229335	  830.3	  407.3	 7634.0	...
6229336	  831.4	  406.0	 7631.0	...
6229337	  833.6	  402.8	 7636.0	...
6229338	  836.2	  400.6	 7640.0	...
6229339	  837.0	  402.8	 7642.0	...
6229340	  837.4	  404.4	 7643.0	...
6229341	  837.4	  404.4	 7647.0	...
6229342	  836.4	  403.2	 7651.0	...
6229343	  835.5	  402.7	 7654.0	...
6229344	  835.3	  402.8	 7657.0	...
6229345	  836.0	  402.7	 7660.0	...
6229346	  836.9	  402.0	 7661.0	...
6229347	  837.2	  401.4	 7658.0	...
6229348	  837.3	  400.3	 7656.0	...
6229349	  837.0	  399.1	 7661.0	...
6229350	  836.7	  397.6	 7668.0	...
6229351	  836.3	  396.6	 7674.0	...
6229352	  836.1	  396.5	 7673.0	...
6229353	  836.0	  397.5	 7671.0	...
6229354	  836.0	  398.6	 7670.0	...
6229355	  835.8	  398.6	 7670.0	...
6229356	  835.5	  397.9	 7665.0	...
6229357	  833.8	  399.3	 7662.0	...
6229358	  832.2	  401.4	 7659.0	...
6229359	  830.7	  403.6	 7664.0	...
6229360	  830.0	  404.2	 7667.0	...
6229361	  829.4	  404.7	 7670.0	...
6229362	  828.9	  405.2	 7668.0	...
6229363	  829.2	  404.8	 7668.0	...
6229364	  830.3	  404.1	 7667.0	...
6229365	  830.8	  404.3	 7668.0	...
6229366	  831.2	  404.5	 7670.0	...
6229367	  832.5	  402.1	 7672.0	...
6229368	  834.4	  399.0	 7676.0	...
6229369	  836.3	  396.0	 7681.0	...
6229370	  836.7	  395.9	 7684.0	...
6229371	  837.0	  395.7	 7682.0	...
6229372	  837.2	  395.5	 7679.0	...
6229373	  837.2	  395.5	 7677.0	...
6229374	  835.0	  397.9	 7676.0	...
6229375	  832.7	  400.3	 7674.0	...
6229376	  831.8	  402.1	 7673.0	...
6229377	  833.1	  401.0	 7681.0	...
6229378	  834.4	  399.9	 7690.0	...
6229379	  834.2	  399.5	 7698.0	...
6229380	  833.7	  399.6	 7697.0	...
6229381	  833.0	  399.7	 7695.0	...
6229382	  832.3	  399.8	 7696.0	...
6229383	  831.4	  400.9	 7690.0	...
6229384	  830.7	  401.9	 7684.0	...
6229385	  831.5	  402.7	 7678.0	...
6229386	  832.7	  402.4	 7678.0	...
6229387	  833.8	  402.2	 7678.0	...
6229388	  833.8	  402.2	 7679.0	...
6229389	  833.5	  402.2	 7680.0	...
6229390	  833.1	  402.3	 7680.0	...
6229391	  832.4	  402.0	 7680.0	...
6229392	  831.8	  401.8	 7679.0	...
6229393	  831.0	  401.1	 7678.0	...
6229394	  832.5	  399.6	 7685.0	...
6229395	  834.3	  397.9	 7692.0	...
6229396	  835.6	  396.8	 7699.0	...
6229397	  834.9	  396.5	 7708.0	...
6229398	  834.0	  396.9	 7716.0	...
6229399	  833.5	  397.8	 7721.0	...
6229400	  833.2	  398.6	 7715.0	...
6229401	  833.1	  398.9	 7710.0	...
6229402	  833.3	  398.8	 7706.0	...
6229403	  833.0	  399.1	 7708.0	...
6229404	  832.8	  399.4	 7712.0	...
6229405	  834.8	  397.2	 7722.0	...
6229406	  837.1	  395.0	 7727.0	...
6229407	  839.4	  392.8	 7733.0	...
6229408	  839.5	  393.6	 7731.0	...
6229409	  837.2	  395.1	 7728.0	...
6229410	  835.2	  396.6	 7720.0	...
6229411	  833.2	  397.4	 7714.0	...
6229412	  833.6	  397.3	 7719.0	...
6229413	  835.2	  395.4	 7731.0	...
6229414	  836.5	  393.5	 7742.0	...
6229415	  836.6	  393.1	 7735.0	...
6229416	  835.4	  394.7	 7726.0	...
6229417	  834.3	  396.2	 7718.0	...
6229418	  834.6	  396.5	 7720.0	...
6229419	  834.9	  396.6	 7723.0	...
6229420	  835.0	  396.6	 7726.0	...
6229421	  834.4	  396.6	 7728.0	...
6229422	  832.2	  398.2	 7724.0	...
6229423	  830.3	  400.0	 7719.0	...
6229424	  829.2	  400.3	 7720.0	...
6229425	  829.4	  397.9	 7727.0	...
6229426	  829.4	  395.6	 7735.0	...
6229427	  829.4	  395.5	 7735.0	...
6229428	  829.5	  396.4	 7736.0	...
6229429	  829.8	  395.6	 7739.0	...
6229430	  830.0	  393.8	 7743.0	...
6229431	  830.3	  391.7	 7748.0	...
6229432	  829.6	  391.6	 7750.0	...
6229433	  829.0	  392.0	 7752.0	...
6229434	  828.7	  393.0	 7753.0	...
6229435	  829.3	  393.8	 7755.0	...
6229436	  830.5	  394.8	 7756.0	...
6229437	  831.9	  395.0	 7756.0	...
6229438	  833.1	  395.3	 7755.0	...
6229439	  833.6	  395.0	 7754.0	...
6229440	  833.0	  394.6	 7751.0	...
6229441	  832.3	  393.9	 7748.0	...
6229442	  831.7	  393.2	 7746.0	...
6229443	  831.6	  393.0	 7746.0	...
6229444	  831.7	  393.7	 7747.0	...
6229445	  831.8	  394.2	 7747.0	...
6229446	  831.2	  394.8	 7748.0	...
6229447	  830.4	  395.2	 7750.0	...
6229448	  829.6	  395.6	 7752.0	...
6229449	  829.6	  396.0	 7749.0	...
6229450	  829.7	  396.1	 7744.0	...
6229451	  831.8	  393.7	 7751.0	...
6229452	  834.0	  391.5	 7763.0	...
6229453	  835.8	  389.4	 7775.0	...
6229454	  835.1	  389.7	 7775.0	...
6229455	  834.1	  388.5	 7776.0	...
6229456	  833.9	  387.5	 7777.0	...
6229457	  834.2	  386.7	 7777.0	...
6229458	  835.2	  387.0	 7770.0	...
6229459	  835.9	  387.1	 7762.0	...
6229460	  837.3	  385.8	 7756.0	...
6229461	  838.2	  384.7	 7759.0	...
6229462	  836.8	  388.2	 7764.0	...
6229463	  834.7	  392.7	 7769.0	...
6229464	  832.8	  396.7	 7771.0	...
6229465	  833.5	  395.7	 7771.0	...
6229466	  834.2	  394.8	 7767.0	...
6229467	  834.5	  394.4	 7761.0	...
6229468	  834.6	  394.5	 7754.0	...
6229469	  836.2	  391.3	 7770.0	...
6229470	  837.7	  388.1	 7789.0	...
6229471	  837.1	  388.5	 7793.0	...
6229472	  834.5	  392.2	 7777.0	...
6229473	  831.9	  395.8	 7765.0	...
6229474	  831.5	  395.4	 7767.0	...
6229475	  832.0	  394.7	 7768.0	...
6229476	  832.8	  393.8	 7778.0	...
6229477	  833.3	  393.2	 7789.0	...
6229478	  832.5	  393.2	 7796.0	...
6229479	  831.3	  393.7	 7793.0	...
6229480	  832.0	  393.9	 7789.0	...
6229481	  833.9	  393.6	 7791.0	...
6229482	  835.5	  391.3	 7795.0	...
6229483	  835.2	  389.5	 7800.0	...
6229484	  834.9	  388.2	 7802.0	...
6229485	  833.7	  390.9	 7803.0	...
6229486	  832.5	  393.5	 7804.0	...
6229487	  831.7	  396.7	 7800.0	...
6229488	  832.2	  397.7	 7795.0	...
6229489	  833.1	  398.0	 7801.0	...
6229490	  834.2	  396.7	 7813.0	...
6229491	  835.1	  393.8	 7826.0	...
6229492	  837.7	  391.6	 7826.0	...
6229493	  839.9	  390.4	 7826.0	...
6229494	  837.8	  394.6	 7811.0	...
6229495	  833.6	  398.8	 7796.0	...
6229496	  831.7	  401.5	 7789.0	...
6229497	  833.8	  399.5	 7797.0	...
6229498	  835.6	  398.0	 7805.0	...
6229499	  835.3	  397.7	 7805.0	...
6229500	  835.1	  398.2	 7803.0	...
6229501	  836.3	  396.5	 7800.0	...
6229502	  838.2	  393.3	 7808.0	...
6229503	  840.2	  390.1	 7819.0	...
6229504	  840.4	  388.7	 7822.0	...
6229505	  839.1	  388.9	 7815.0	...
6229506	  838.2	  392.6	 7806.0	...
6229507	  837.1	  396.3	 7804.0	...
6229508	  836.5	  399.0	 7801.0	...
6229509	  835.4	  397.9	 7801.0	...
6229510	  836.3	  395.9	 7801.0	...
6229511	  837.5	  394.9	 7801.0	...
6229512	  838.5	  394.0	 7801.0	...
6229513	  838.4	  394.1	 7801.0	...
6229514	  838.2	  394.1	 7802.0	...
6229515	  837.6	  394.6	 7803.0	...
6229516	  836.9	  395.6	 7803.0	...
6229517	  836.3	  396.6	 7802.0	...
6229518	  836.4	  397.3	 7802.0	...
6229519	  836.5	  396.6	 7802.0	...
6229520	  836.8	  395.7	 7802.0	...
6229521	  836.7	  394.5	 7806.0	...
6229522	  836.2	  394.1	 7810.0	...
6229523	  835.6	  394.6	 7815.0	...
6229524	  835.3	  395.4	 7818.0	...
6229525	  835.4	  396.2	 7821.0	...
6229526	  835.6	  396.3	 7823.0	...
6229527	  836.1	  395.4	 7820.0	...
6229528	  836.7	  394.4	 7818.0	...
6229529	  837.8	  392.4	 7816.0	...
6229530	  838.7	  391.4	 7817.0	...
6229531	  840.0	  389.9	 7817.0	...
6229532	  840.6	  389.5	 7819.0	...
6229533	  840.5	  390.1	 7824.0	...
6229534	  839.5	  392.2	 7828.0	...
6229535	  839.2	  394.2	 7831.0	...
6229536	  839.6	  395.2	 7833.0	...
6229537	  840.1	  397.1	 7834.0	...
6229538	  839.8	  399.2	 7834.0	...
6229539	  839.1	  400.4	 7832.0	...
6229540	  838.1	  398.7	 7831.0	...
6229541	  836.9	  397.1	 7830.0	...
6229542	  836.3	  397.2	 7826.0	...
6229543	  836.1	  398.0	 7821.0	...
6229544	  834.9	  400.5	 7816.0	...
6229545	  833.7	  401.7	 7816.0	...
6229546	  833.8	  402.3	 7815.0	...
6229547	  835.2	  401.2	 7813.0	...
6229548	  836.7	  400.6	 7814.0	...
6229549	  836.7	  400.9	 7816.0	...
6229550	  836.8	  401.1	 7820.0	...
6229551	  836.7	  400.7	 7820.0	...
6229552	  837.6	  399.1	 7818.0	...
6229553	  838.5	  396.7	 7815.0	...
6229554	  839.4	  395.0	 7812.0	...
6229555	  838.1	  396.4	 7810.0	...
6229556	  836.8	  398.5	 7807.0	...
6229557	  835.5	  400.7	 7807.0	...
6229558	  835.5	  400.5	 7808.0	...
6229559	  838.6	  396.2	 7823.0	...
6229560	  841.8	  392.0	 7837.0	...
6229561	  841.9	  389.1	 7846.0	...
6229562	  838.8	  391.0	 7842.0	...
6229563	  835.7	  392.9	 7837.0	...
6229564	  835.8	  393.9	 7835.0	...
6229565	  836.3	  394.2	 7832.0	...
6229566	  836.7	  394.5	 7830.0	...
6229567	  837.0	  394.5	 7830.0	...
6229568	  837.0	  394.7	 7825.0	...
6229569	  837.8	  394.7	 7821.0	...
6229570	  838.8	  395.5	 7820.0	...
6229571	  839.8	  396.8	 7826.0	...
6229572	  839.9	  398.3	 7832.0	...
6229573	  838.6	  397.7	 7834.0	...
6229574	  837.3	  396.6	 7832.0	...
6229575	  836.3	  395.5	 7830.0	...
6229576	  836.5	  395.7	 7828.0	...
6229577	  836.2	  396.4	 7828.0	...
6229578	  835.7	  396.8	 7830.0	...
6229579	  835.6	  397.1	 7832.0	...
6229580	  836.1	  398.0	 7834.0	...
6229581	  836.9	  398.2	 7838.0	...
6229582	  837.5	  397.7	 7842.0	...
6229583	  838.0	  396.1	 7845.0	...
6229584	  838.3	  395.4	 7845.0	...
6229585	  838.3	  395.4	 7845.0	...
6229586	  839.0	  394.3	 7844.0	...
6229587	  839.6	  393.2	 7845.0	...
6229588	  838.7	  393.5	 7848.0	...
6229589	  837.2	  394.9	 7852.0	...
6229590	  835.9	  398.3	 7847.0	...
6229591	  836.1	  400.3	 7843.0	...
6229592	  837.2	  399.8	 7839.0	...
6229593	  837.7	  396.5	 7849.0	...
6229594	  837.6	  393.3	 7860.0	...
6229595	  836.6	  392.0	 7869.0	...
6229596	  837.1	  391.2	 7866.0	...
MSG	6229597 0000 _ Number Off
6229597	  838.1	  390.3	 7864.0	...
6229598	  839.4	  391.8	 7863.0	...
6229599	  839.7	  393.6	 7856.0	...
6229600	  839.2	  395.4	 7851.0	...
6229601	  838.4	  395.3	 7846.0	...
6229602	  837.7	  395.2	 7847.0	...
6229603	  837.1	  395.3	 7847.0	...
6229604	  836.1	  395.5	 7848.0	...
6229605	  835.2	  396.5	 7853.0	...
6229606	  836.5	  397.2	 7858.0	...
6229607	  838.0	  396.2	 7864.0	...
6229608	  839.5	  394.0	 7866.0	...
6229609	  839.3	  393.1	 7865.0	...
6229610	  838.0	  395.0	 7862.0	...
6229611	  836.6	  397.2	 7860.0	...
6229612	  836.4	  397.7	 7860.0	...
6229613	  837.7	  396.8	 7863.0	...
6229614	  838.9	  395.9	 7865.0	...
6229615	  838.6	  393.8	 7868.0	...
6229616	  840.3	  390.3	 7872.0	...
6229617	  842.1	  387.1	 7872.0	...
6229618	  844.1	  385.9	 7873.0	...
6229619	  843.5	  387.2	 7870.0	...
6229620	  841.0	  389.8	 7871.0	...
6229621	  838.7	  393.0	 7869.0	...
6229622	  836.9	  395.2	 7867.0	...
6229623	  836.6	  396.6	 7863.0	...
6229624	  836.2	  397.3	 7857.0	...
6229625	  835.9	  397.9	 7851.0	...
6229626	  836.1	  397.4	 7846.0	...
6229627	  836.2	  397.1	 7843.0	...
6229628	  835.8	  397.0	 7843.0	...
6229629	  835.4	  397.3	 7847.0	...
6229630	  834.6	  398.2	 7848.0	...
6229631	  834.2	  399.0	 7847.0	...
6229632	  833.9	  399.2	 7845.0	...
6229633	  834.2	  398.7	 7846.0	...
6229634	  834.5	  398.4	 7844.0	...
6229635	  835.2	  398.4	 7842.0	...
6229636	  836.1	  398.1	 7849.0	...
6229637	  837.1	  397.0	 7861.0	...
6229638	  838.5	  393.9	 7873.0	...
6229639	  839.4	  391.0	 7876.0	...
6229640	  840.9	  388.4	 7881.0	...
6229641	  841.5	  387.9	 7885.0	...
6229642	  840.9	  387.3	 7887.0	...
6229643	  839.6	  387.2	 7882.0	...
6229644	  836.6	  390.5	 7874.0	...
6229645	  835.0	  393.9	 7867.0	...
6229646	  833.2	  397.3	 7863.0	...
6229647	  833.1	  397.3	 7863.0	...
6229648	  833.0	  397.6	 7863.0	...
6229649	  833.0	  397.8	 7863.0	...
6229650	  832.8	  398.1	 7862.0	...
6229651	  832.6	  398.2	 7862.0	...
6229652	  833.9	  397.8	 7862.0	...
6229653	  835.4	  397.4	 7860.0	...
6229654	  836.9	  397.0	 7858.0	...
6229655	  836.8	  397.0	 7855.0	...
6229656	  836.8	  396.9	 7855.0	...
6229657	  838.1	  392.1	 7866.0	...
6229658	  839.9	  387.1	 7879.0	...
6229659	  841.6	  382.2	 7891.0	...
6229660	  842.0	  383.6	 7889.0	...
6229661	  842.0	  384.6	 7887.0	...
6229662	  842.0	  385.0	 7886.0	...
6229663	  841.8	  384.0	 7886.0	...
6229664	  842.2	  384.0	 7889.0	...
6229665	  842.7	  385.1	 7893.0	...
6229666	  840.6	  387.1	 7892.0	...
6229667	  838.1	  388.6	 7886.0	...
6229668	  835.5	  389.5	 7881.0	...
6229669	  835.8	  391.8	 7874.0	...
6229670	  836.2	  394.0	 7866.0	...
6229671	  836.4	  395.1	 7868.0	...
6229672	  835.6	  393.8	 7877.0	...
6229673	  834.8	  392.4	 7888.0	...
6229674	  835.6	  389.7	 7891.0	...
6229675	  836.9	  387.1	 7895.0	...
6229676	  838.1	  385.9	 7897.0	...
6229677	  837.4	  387.2	 7894.0	...
6229678	  836.8	  388.2	 7890.0	...
6229679	  835.9	  388.0	 7885.0	...
6229680	  835.7	  388.3	 7883.0	...
6229681	  835.7	  388.9	 7881.0	...
6229682	  835.6	  389.5	 7880.0	...
6229683	  835.3	  389.6	 7880.0	...
6229684	  836.8	  389.5	 7881.0	...
6229685	  838.7	  389.3	 7882.0	...
6229686	  839.3	  389.4	 7883.0	...
6229687	  838.8	  389.4	 7887.0	...
6229688	  839.2	  389.0	 7896.0	...
6229689	  840.8	  388.2	 7904.0	...
6229690	  841.9	  387.4	 7906.0	...
6229691	  842.1	  387.0	 7903.0	...
6229692	  840.8	  387.3	 7898.0	...
6229693	  839.2	  388.3	 7891.0	...
6229694	  837.7	  390.3	 7885.0	...
6229695	  836.9	  391.8	 7881.0	...
6229696	  835.6	  393.2	 7881.0	...
6229697	  834.2	  393.5	 7881.0	...
6229698	  834.3	  392.2	 7881.0	...
6229699	  834.8	  390.8	 7882.0	...
6229700	  835.4	  390.0	 7883.0	...
6229701	  835.0	  390.7	 7885.0	...
6229702	  834.7	  391.4	 7888.0	...
6229703	  835.7	  388.1	 7892.0	...
6229704	  837.2	  384.7	 7895.0	...
6229705	  837.2	  384.5	 7896.0	...
6229706	  835.7	  387.6	 7895.0	...
6229707	  834.3	  391.6	 7892.0	...
6229708	  834.3	  392.2	 7889.0	...
6229709	  835.1	  392.6	 7888.0	...
6229710	  835.8	  392.1	 7888.0	...
6229711	  836.3	  391.7	 7888.0	...
6229712	  836.2	  391.6	 7889.0	...
6229713	  836.4	  391.4	 7890.0	...
6229714	  836.7	  391.3	 7888.0	...
6229715	  836.8	  391.2	 7886.0	...
6229716	  836.7	  391.1	 7884.0	...
6229717	  836.5	  391.1	 7884.0	...
6229718	  836.4	  391.2	 7885.0	...
6229719	  836.3	  391.2	 7885.0	...
6229720	  836.6	  389.2	 7885.0	...
6229721	  836.6	  387.1	 7886.0	...
6229722	  836.3	  384.8	 7886.0	...
6229723	  835.9	  384.8	 7886.0	...
6229724	  834.8	  386.5	 7882.0	...
6229725	  834.0	  388.3	 7879.0	...
6229726	  833.3	  389.8	 7885.0	...
6229727	  833.3	  389.2	 7896.0	...
6229728	  833.3	  388.7	 7905.0	...
6229729	  833.4	  388.4	 7903.0	...
6229730	  833.5	  388.8	 7901.0	...
6229731	  833.5	  389.2	 7900.0	...
6229732	  833.2	  389.7	 7898.0	...
6229733	  833.1	  389.6	 7894.0	...
6229734	  832.8	  389.8	 7889.0	...
6229735	  832.8	  391.3	 7884.0	...
6229736	  833.6	  392.7	 7881.0	...
6229737	  834.3	  391.3	 7880.0	...
6229738	  834.8	  388.4	 7883.0	...
6229739	  834.5	  385.7	 7884.0	...
6229740	  834.4	  385.4	 7884.0	...
6229741	  835.3	  384.7	 7890.0	...
6229742	  836.1	  384.0	 7897.0	...
6229743	  835.1	  384.3	 7898.0	...
6229744	  833.4	  385.1	 7892.0	...
6229745	  833.7	  384.7	 7890.0	...
6229746	  835.8	  382.9	 7894.0	...
6229747	  837.9	  381.0	 7899.0	...
6229748	  837.8	  380.6	 7898.0	...
6229749	  836.0	  383.6	 7885.0	...
6229750	  834.3	  386.5	 7871.0	...
6229751	  832.6	  389.2	 7860.0	...
6229752	  832.6	  389.1	 7863.0	...
6229753	  832.6	  389.0	 7866.0	...
6229754	  834.0	  386.3	 7871.0	...
6229755	  835.7	  383.7	 7875.0	...
6229756	  837.1	  380.7	 7882.0	...
6229757	  836.8	  379.7	 7887.0	...
6229758	  836.7	  378.7	 7893.0	...
6229759	  837.0	  380.1	 7890.0	...
6229760	  837.0	  383.2	 7884.0	...
6229761	  836.8	  386.3	 7878.0	...
6229762	  836.1	  387.5	 7878.0	...
6229763	  835.8	  387.6	 7880.0	...
6229764	  834.7	  388.6	 7881.0	...
6229765	  833.9	  390.1	 7875.0	...
6229766	  833.1	  391.7	 7870.0	...
6229767	  833.4	  389.8	 7864.0	...
6229768	  833.8	  387.5	 7865.0	...
6229769	  834.2	  385.1	 7866.0	...
6229770	  834.6	  384.6	 7868.0	...
6229771	  834.8	  384.0	 7870.0	...
6229772	  835.1	  385.7	 7870.0	...
6229773	  834.9	  388.0	 7870.0	...
6229774	  834.8	  390.2	 7871.0	...
6229775	  834.7	  390.3	 7874.0	...
6229776	  834.8	  389.5	 7878.0	...
6229777	  835.0	  388.7	 7880.0	...
6229778	  835.3	  388.1	 7881.0	...
6229779	  835.5	  388.3	 7879.0	...
6229780	  835.7	  388.5	 7880.0	...
6229781	  835.8	  389.0	 7882.0	...
6229782	  836.4	  389.4	 7882.0	...
6229783	  837.0	  389.6	 7881.0	...
6229784	  837.6	  388.9	 7880.0	...
6229785	  837.6	  387.8	 7881.0	...
6229786	  837.6	  387.1	 7882.0	...
6229787	  837.5	  386.7	 7883.0	...
6229788	  835.5	  387.2	 7874.0	...
6229789	  833.4	  387.5	 7863.0	...
6229790	  831.1	  387.8	 7850.0	...
6229791	  830.9	  388.3	 7848.0	...
6229792	  831.0	  388.8	 7848.0	...
6229793	  831.3	  388.3	 7850.0	...
6229794	  831.6	  387.4	 7853.0	...
6229795	  831.5	  386.6	 7853.0	...
6229796	  830.9	  387.0	 7854.0	...
6229797	  830.3	  388.2	 7854.0	...
6229798	  829.7	  389.3	 7853.0	...
6229799	  832.1	  387.0	 7855.0	...
6229800	  834.5	  383.9	 7860.0	...
6229801	  834.5	  382.6	 7865.0	...
6229802	  832.9	  386.3	 7866.0	...
6229803	  831.3	  390.0	 7863.0	...
6229804	  832.6	  391.9	 7860.0	...
6229805	  833.0	  391.3	 7858.0	...
6229806	  832.1	  390.9	 7854.0	...
6229807	  830.8	  390.1	 7850.0	...
6229808	  830.3	  389.7	 7845.0	...
6229809	  831.5	  389.1	 7843.0	...
MSG	6229810 0000 _ Number On
6229810	  832.7	  389.1	 7846.0	...
6229811	  833.0	  389.5	 7851.0	...
6229812	  832.9	  389.6	 7856.0	...
6229813	  832.7	  389.1	 7857.0	...
6229814	  832.4	  388.7	 7856.0	...
6229815	  832.1	  388.7	 7855.0	...
6229816	  832.4	  389.2	 7853.0	...
6229817	  832.8	  389.8	 7848.0	...
6229818	  833.2	  390.4	 7842.0	...
6229819	  833.2	  390.9	 7834.0	...
6229820	  833.4	  391.0	 7836.0	...
6229821	  833.6	  391.0	 7838.0	...
6229822	  833.7	  390.9	 7841.0	...
6229823	  833.4	  391.2	 7840.0	...
6229824	  833.1	  391.4	 7839.0	...
6229825	  833.4	  391.7	 7838.0	...
6229826	  834.0	  391.7	 7839.0	...
6229827	  834.7	  391.6	 7839.0	...
6229828	  834.1	  391.7	 7836.0	...
6229829	  833.2	  391.8	 7833.0	...
6229830	  832.1	  392.0	 7832.0	...
6229831	  832.4	  392.0	 7832.0	...
6229832	  833.2	  392.2	 7832.0	...
6229833	  833.9	  392.7	 7827.0	...
6229834	  833.8	  393.3	 7821.0	...
6229835	  833.8	  394.6	 7816.0	...
6229836	  832.5	  395.8	 7816.0	...
6229837	  831.3	  397.0	 7816.0	...
6229838	  830.0	  397.2	 7814.0	...
6229839	  830.0	  397.1	 7812.0	...
6229840	  831.2	  394.7	 7810.0	...
6229841	  832.4	  392.3	 7814.0	...
6229842	  832.4	  390.1	 7818.0	...
6229843	  830.9	  390.3	 7822.0	...
6229844	  829.2	  390.6	 7817.0	...
6229845	  828.8	  390.8	 7812.0	...
6229846	  829.0	  390.9	 7812.0	...
6229847	  829.7	  390.9	 7817.0	...
6229848	  830.5	  391.4	 7822.0	...
6229849	  831.2	  391.4	 7817.0	...
6229850	  832.0	  390.9	 7812.0	...
6229851	  832.2	  390.2	 7813.0	...
6229852	  831.9	  390.6	 7819.0	...
6229853	  831.1	  391.5	 7823.0	...
6229854	  831.7	  391.1	 7822.0	...
6229855	  833.8	  390.1	 7821.0	...
6229856	  835.9	  389.1	 7823.0	...
6229857	  836.9	  388.6	 7824.0	...
6229858	  836.5	  388.3	 7823.0	...
6229859	  835.5	  388.6	 7819.0	...
6229860	  834.8	  389.1	 7818.0	...
6229861	  834.2	  389.6	 7817.0	...
6229862	  834.1	  389.2	 7815.0	...
6229863	  833.8	  388.9	 7811.0	...
6229864	  833.4	  388.1	 7806.0	...
6229865	  833.0	  387.7	 7807.0	...
6229866	  832.8	  388.4	 7810.0	...
6229867	  833.2	  389.5	 7814.0	...
6229868	  834.7	  390.3	 7815.0	...
6229869	  836.0	  389.9	 7816.0	...
6229870	  836.5	  389.4	 7817.0	...
6229871	  836.2	  388.7	 7817.0	...
6229872	  835.2	  388.1	 7817.0	...
6229873	  834.9	  387.3	 7819.0	...
6229874	  834.8	  386.8	 7821.0	...
6229875	  834.3	  387.1	 7816.0	...
6229876	  833.2	  389.1	 7810.0	...
6229877	  831.9	  391.4	 7803.0	...
6229878	  831.8	  393.5	 7803.0	...
6229879	  831.2	  394.3	 7803.0	...
6229880	  830.7	  395.0	 7803.0	...
6229881	  830.5	  394.8	 7804.0	...
6229882	  830.9	  394.8	 7803.0	...
6229883	  833.1	  393.6	 7803.0	...
6229884	  834.9	  392.3	 7804.0	...
6229885	  836.1	  390.7	 7806.0	...
6229886	  835.1	  390.4	 7809.0	...
6229887	  834.1	  390.7	 7814.0	...
6229888	  833.8	  391.6	 7818.0	...
6229889	  832.8	  392.6	 7818.0	...
6229890	  831.7	  392.8	 7817.0	...
6229891	  830.5	  393.1	 7815.0	...
6229892	  830.5	  393.2	 7815.0	...
6229893	  830.4	  393.3	 7813.0	...
6229894	  831.9	  392.9	 7809.0	...
6229895	  833.5	  392.8	 7806.0	...
6229896	  835.1	  392.7	 7806.0	...
6229897	  835.2	  388.9	 7805.0	...
6229898	  835.2	  384.8	 7802.0	...
6229899	  835.9	  382.2	 7800.0	...
6229900	  836.6	  383.8	 7802.0	...
6229901	  835.9	  386.0	 7805.0	...
6229902	  834.5	  388.3	 7806.0	...
6229903	  833.1	  390.4	 7808.0	...
6229904	  833.3	  390.4	 7810.0	...
6229905	  833.1	  388.9	 7809.0	...
6229906	  832.7	  389.0	 7807.0	...
6229907	  832.1	  390.6	 7803.0	...
6229908	  832.1	  392.9	 7803.0	...
6229909	  832.9	  393.4	 7809.0	...
6229910	  836.0	  390.4	 7815.0	...
6229911	  838.9	  386.7	 7820.0	...
6229912	  840.5	  383.7	 7816.0	...
6229913	  839.4	  384.3	 7814.0	...
6229914	  837.9	  385.0	 7813.0	...
6229915	  835.4	  387.3	 7812.0	...
6229916	  833.7	  389.7	 7810.0	...
6229917	  832.4	  392.4	 7805.0	...
6229918	  832.6	  393.1	 7800.0	...
6229919	  832.7	  393.5	 7797.0	...
6229920	  832.8	  393.7	 7801.0	...
6229921	  833.0	  393.9	 7805.0	...
6229922	  833.5	  393.3	 7811.0	...
6229923	  834.0	  392.6	 7812.0	...
6229924	  834.4	  391.9	 7811.0	...
6229925	  834.4	  392.1	 7808.0	...
6229926	  833.4	  393.3	 7805.0	...
6229927	  832.7	  394.1	 7808.0	...
6229928	  832.2	  392.9	 7811.0	...
6229929	  832.8	  391.0	 7811.0	...
6229930	  833.2	  389.4	 7808.0	...
6229931	  833.7	  391.0	 7805.0	...
6229932	  834.0	  392.3	 7804.0	...
6229933	  835.1	  392.8	 7802.0	...
6229934	  836.0	  392.2	 7798.0	...
6229935	  836.9	  392.2	 7787.0	...
6229936	  836.7	  392.9	 7779.0	...
6229937	  836.6	  393.6	 7772.0	...
6229938	  836.4	  393.7	 7774.0	...
6229939	  836.2	  393.5	 7775.0	...
6229940	  836.0	  393.1	 7775.0	...
6229941	  835.3	  392.9	 7771.0	...
6229942	  834.5	  392.5	 7767.0	...
6229943	  833.8	  392.2	 7763.0	...
6229944	  833.6	  392.5	 7762.0	...
6229945	  833.2	  393.3	 7761.0	...
6229946	  829.6	  397.3	 7759.0	...
6229947	  826.0	  399.6	 7757.0	...
6229948	  825.9	  400.2	 7758.0	...
6229949	  828.8	  397.7	 7761.0	...
6229950	  832.4	  395.9	 7768.0	...
6229951	  832.8	  395.5	 7776.0	...
6229952	  833.2	  395.2	 7784.0	...
6229953	  833.1	  394.8	 7788.0	...
6229954	  833.0	  394.4	 7789.0	...
6229955	  833.0	  393.3	 7789.0	...
6229956	  833.0	  392.7	 7789.0	...
6229957	  833.5	  391.7	 7789.0	...
6229958	  833.9	  391.3	 7788.0	...
6229959	  833.5	  392.3	 7783.0	...
6229960	  833.2	  393.5	 7779.0	...
6229961	  833.5	  394.5	 7774.0	...
6229962	  834.7	  394.2	 7778.0	...
6229963	  835.4	  394.2	 7781.0	...
6229964	  835.2	  393.6	 7784.0	...
6229965	  835.0	  392.2	 7783.0	...
6229966	  834.6	  391.2	 7782.0	...
6229967	  834.2	  391.5	 7781.0	...
6229968	  833.9	  392.4	 7781.0	...
6229969	  833.2	  393.3	 7781.0	...
6229970	  832.8	  394.3	 7781.0	...
6229971	  832.5	  395.2	 7780.0	...
6229972	  833.0	  395.5	 7778.0	...
6229973	  833.5	  395.5	 7772.0	...
6229974	  833.8	  395.4	 7766.0	...
6229975	  832.9	  395.8	 7760.0	...
6229976	  832.0	  396.3	 7762.0	...
6229977	  830.9	  397.2	 7764.0	...
6229978	  830.6	  396.7	 7766.0	...
6229979	  830.4	  396.1	 7768.0	...
6229980	  830.2	  395.2	 7773.0	...
6229981	  830.2	  395.7	 7776.0	...
6229982	  830.2	  396.0	 7778.0	...
6229983	  830.1	  396.9	 7775.0	...
6229984	  830.0	  398.2	 7769.0	...
6229985	  830.0	  399.6	 7764.0	...
6229986	  830.8	  400.3	 7760.0	...
6229987	  832.2	  400.2	 7759.0	...
6229988	  833.5	  398.1	 7758.0	...
6229989	  834.0	  395.9	 7762.0	...
6229990	  833.5	  393.6	 7766.0	...
6229991	  833.1	  393.1	 7771.0	...
6229992	  832.9	  392.8	 7771.0	...
6229993	  831.6	  393.0	 7771.0	...
6229994	  830.4	  393.3	 7771.0	...
6229995	  830.7	  393.5	 7771.0	...
6229996	  832.3	  393.4	 7762.0	...
6229997	  833.4	  394.3	 7755.0	...
6229998	  832.9	  395.4	 7750.0	...
6229999	  832.3	  396.1	 7754.0	...
6230000	  832.1	  395.6	 7757.0	...
6230001	  830.7	  397.7	 7747.0	...
6230002	  829.4	  400.2	 7740.0	...
EFIX R   6229009	6230002	994	  831.4	  407.5	   7678
SSACC R  6230003
6230003	  829.8	  400.5	 7735.0	...
6230004	  831.5	  398.1	 7740.0	...
6230005	  828.8	  413.1	 7708.0	...
6230006	  824.4	  430.6	 7673.0	...
6230007	  822.8	  433.2	 7671.0	...
6230008	  825.4	  416.8	 7703.0	...
6230009	  829.9	  399.8	 7734.0	...
6230010	  831.5	  397.7	 7740.0	...
6230011	  833.2	  397.2	 7747.0	...
6230012	  833.1	  397.3	 7753.0	...
6230013	  832.9	  397.0	 7752.0	...
6230014	  832.6	  396.4	 7750.0	...
6230015	  832.4	  396.6	 7749.0	...
6230016	  832.4	  397.9	 7750.0	...
6230017	  828.9	  415.6	 7705.0	...
6230018	  825.4	  432.6	 7659.0	...
6230019	  825.8	  430.2	 7653.0	...
6230020	  829.8	  411.6	 7694.0	...
6230021	  833.7	  392.7	 7735.0	...
6230022	  833.6	  392.2	 7732.0	...
6230023	  833.4	  392.0	 7727.0	...
6230024	  833.3	  392.2	 7723.0	...
6230025	  833.2	  392.4	 7722.0	...
6230026	  833.4	  393.8	 7719.0	...
6230027	  833.5	  394.5	 7717.0	...
6230028	  833.5	  394.6	 7714.0	...
6230029	  833.3	  393.3	 7716.0	...
6230030	  832.1	  394.0	 7726.0	...
6230031	  831.0	  395.3	 7736.0	...
6230032	  829.6	  396.3	 7738.0	...
6230033	  829.3	  395.8	 7732.0	...
6230034	  830.6	  395.2	 7729.0	...
6230035	  832.2	  394.9	 7733.0	...
6230036	  833.9	  394.8	 7736.0	...
6230037	  832.9	  395.3	 7730.0	...
6230038	  830.3	  398.3	 7724.0	...
6230039	  828.5	  400.1	 7719.0	...
6230040	  828.6	  400.6	 7720.0	...
6230041	  830.0	  398.6	 7722.0	...
6230042	  831.6	  396.4	 7725.0	...
6230043	  832.5	  395.2	 7729.0	...
6230044	  828.1	  412.8	 7687.0	...
6230045	  822.8	  431.7	 7643.0	...
6230046	  817.5	  450.9	 7598.0	...
6230047	  817.5	  450.9	 7601.0	...
6230048	  817.8	  450.9	 7601.0	...
6230049	  818.1	  450.9	 7601.0	...
6230050	  818.3	  450.9	 7600.0	...
6230051	  822.9	  433.3	 7634.0	...
6230052	  827.6	  415.8	 7667.0	...
6230053	  832.0	  396.5	 7709.0	...
6230054	  831.7	  394.7	 7718.0	...
6230055	  826.2	  412.4	 7680.0	...
6230056	  821.3	  432.0	 7632.0	...
6230057	  816.8	  451.8	 7585.0	...
6230058	  821.0	  432.4	 7628.0	...
6230059	  824.9	  413.2	 7671.0	...
6230060	  828.5	  394.6	 7714.0	...
6230061	  828.8	  395.5	 7715.0	...
6230062	  825.1	  414.5	 7675.0	...
6230063	  821.0	  433.5	 7629.0	...
6230064	  816.8	  452.3	 7583.0	...
6230065	  817.1	  453.2	 7578.0	...
6230066	  817.6	  454.4	 7579.0	...
6230067	  816.8	  455.6	 7577.0	...
6230068	  815.6	  455.8	 7574.0	...
6230069	  818.2	  438.4	 7607.0	...
6230070	  822.0	  421.3	 7643.0	...
6230071	  825.8	  404.5	 7679.0	...
6230072	  825.6	  405.3	 7680.0	...
6230073	  825.1	  406.1	 7681.0	...
6230074	  824.5	  406.8	 7681.0	...
6230075	  825.0	  406.1	 7681.0	...
6230076	  825.7	  405.3	 7681.0	...
6230077	  826.6	  403.9	 7687.0	...
6230078	  826.9	  403.3	 7692.0	...
6230079	  823.5	  419.7	 7653.0	...
6230080	  819.3	  436.7	 7609.0	...
6230081	  814.9	  453.9	 7568.0	...
6230082	  814.1	  454.1	 7570.0	...
6230083	  814.2	  454.5	 7571.0	...
6230084	  817.1	  440.8	 7604.0	...
6230085	  820.0	  426.8	 7636.0	...
6230086	  822.4	  413.0	 7669.0	...
6230087	  823.1	  412.2	 7669.0	...
6230088	  824.5	  410.4	 7671.0	...
6230089	  825.9	  408.7	 7673.0	...
6230090	  827.1	  405.9	 7673.0	...
6230091	  827.7	  404.0	 7670.0	...
6230092	  823.8	  420.9	 7632.0	...
6230093	  818.5	  440.0	 7595.0	...
6230094	  813.4	  459.1	 7561.0	...
6230095	  812.7	  458.9	 7563.0	...
6230096	  812.9	  458.7	 7565.0	...
6230097	  816.8	  440.3	 7598.0	...
6230098	  820.8	  422.0	 7631.0	...
6230099	  820.1	  422.2	 7627.0	...
6230100	  815.6	  441.2	 7590.0	...
6230101	  811.8	  460.2	 7553.0	...
6230102	  812.7	  460.4	 7553.0	...
6230103	  813.6	  460.1	 7553.0	...
6230104	  814.6	  459.7	 7555.0	...
6230105	  818.2	  439.6	 7586.0	...
6230106	  821.8	  419.6	 7616.0	...
6230107	  824.1	  404.0	 7639.0	...
6230108	  820.3	  423.6	 7604.0	...
6230109	  816.5	  443.4	 7571.0	...
6230110	  813.1	  459.6	 7543.0	...
6230111	  813.1	  460.2	 7547.0	...
MSG	6230112 0000 _ Number Off
6230112	  813.1	  460.6	 7551.0	...
6230113	  812.6	  460.5	 7556.0	...
6230114	  811.9	  459.4	 7560.0	...
6230115	  811.9	  458.8	 7558.0	...
6230116	  812.4	  458.2	 7550.0	...
6230117	  812.4	  458.7	 7542.0	...
6230118	  811.8	  458.7	 7541.0	...
6230119	  812.0	  459.6	 7543.0	...
6230120	  813.4	  460.5	 7545.0	...
6230121	  816.2	  443.1	 7578.0	...
6230122	  818.3	  424.7	 7611.0	...
6230123	  817.0	  425.2	 7608.0	...
6230124	  814.3	  443.9	 7570.0	...
6230125	  811.5	  462.5	 7530.0	...
6230126	  811.4	  462.1	 7527.0	...
6230127	  811.2	  461.3	 7531.0	...
6230128	  811.1	  461.3	 7535.0	...
6230129	  811.1	  461.5	 7539.0	...
6230130	  811.0	  461.5	 7538.0	...
6230131	  810.8	  461.1	 7539.0	...
ESACC R  6230003	6230131	129	  829.8	  400.5	  810.8	  461.1	   1.33	    139
SFIX R   6230132
6230132	  810.7	  460.5	 7540.0	...
6230133	  810.7	  460.3	 7541.0	...
6230134	  810.7	  460.1	 7542.0	...
6230135	  810.7	  460.9	 7541.0	...
6230136	  810.6	  461.8	 7539.0	...
6230137	  810.6	  462.7	 7537.0	...
6230138	  810.6	  462.7	 7537.0	...
6230139	  810.8	  463.2	 7538.0	...
6230140	  811.0	  463.5	 7534.0	...
6230141	  811.3	  463.2	 7527.0	...
6230142	  811.5	  462.1	 7528.0	...
6230143	  812.0	  461.8	 7531.0	...
6230144	  812.3	  462.3	 7535.0	...
6230145	  812.3	  463.2	 7532.0	...
6230146	  811.9	  463.2	 7532.0	...
6230147	  811.2	  463.5	 7531.0	...
6230148	  810.3	  463.8	 7528.0	...
6230149	  809.3	  463.9	 7525.0	...
6230150	  809.5	  463.7	 7527.0	...
6230151	  810.6	  463.5	 7529.0	...
6230152	  811.7	  463.7	 7525.0	...
6230153	  812.2	  464.0	 7518.0	...
6230154	  812.4	  464.3	 7518.0	...
6230155	  812.6	  464.3	 7525.0	...
6230156	  812.8	  464.1	 7532.0	...
6230157	  812.9	  464.6	 7532.0	...
6230158	  812.8	  465.0	 7533.0	...
6230159	  812.7	  465.4	 7531.0	...
6230160	  812.6	  465.2	 7530.0	...
EFIX R   6230132	6230160	29	  811.4	  463.1	   7532
SSACC R  6230161
6230161	  812.3	  465.3	 7530.0	...
6230162	  812.0	  465.5	 7531.0	...
6230163	  811.7	  465.0	 7532.0	...
6230164	  811.1	  465.5	 7529.0	...
6230165	  810.6	  466.0	 7525.0	...
6230166	  809.9	  465.8	 7520.0	...
6230167	  809.6	  464.7	 7519.0	...
6230168	  810.7	  463.3	 7518.0	...
6230169	  812.2	  448.7	 7550.0	...
6230170	  815.4	  434.0	 7580.0	...
6230171	  817.1	  419.6	 7610.0	...
6230172	  820.0	  417.4	 7613.0	...
6230173	  821.4	  415.4	 7616.0	...
6230174	  818.6	  430.8	 7585.0	...
6230175	  814.5	  448.2	 7550.0	...
6230176	  810.5	  465.3	 7515.0	...
6230177	  811.0	  465.0	 7515.0	...
6230178	  811.5	  464.7	 7515.0	...
6230179	  810.8	  465.1	 7514.0	...
6230180	  809.6	  465.3	 7513.0	...
6230181	  808.4	  465.1	 7513.0	...
6230182	  808.6	  464.7	 7515.0	...
ESACC R  6230161	6230182	22	  812.3	  465.3	  808.6	  464.7	   0.08	    120
SFIX R   6230183
6230183	  808.7	  464.2	 7518.0	...
6230184	  808.6	  464.1	 7520.0	...
6230185	  808.4	  463.9	 7522.0	...
6230186	  808.2	  463.8	 7521.0	...
6230187	  808.2	  463.4	 7521.0	...
6230188	  808.2	  462.6	 7521.0	...
6230189	  808.3	  461.8	 7521.0	...
6230190	  808.1	  461.6	 7517.0	...
6230191	  807.8	  462.1	 7513.0	...
6230192	  807.6	  462.5	 7510.0	...
6230193	  807.4	  462.8	 7514.0	...
6230194	  806.9	  462.8	 7519.0	...
6230195	  806.3	  462.7	 7522.0	...
6230196	  806.5	  463.4	 7522.0	...
6230197	  807.3	  464.2	 7522.0	...
6230198	  808.0	  465.1	 7524.0	...
6230199	  808.0	  465.1	 7522.0	...
6230200	  808.3	  465.1	 7520.0	...
6230201	  808.4	  464.5	 7515.0	...
6230202	  808.5	  463.9	 7512.0	...
6230203	  808.6	  463.6	 7509.0	...
6230204	  808.7	  463.9	 7509.0	...
6230205	  808.8	  464.2	 7511.0	...
6230206	  808.9	  464.2	 7514.0	...
6230207	  808.6	  464.0	 7516.0	...
6230208	  808.3	  463.6	 7516.0	...
6230209	  808.2	  463.0	 7518.0	...
6230210	  808.6	  462.5	 7520.0	...
6230211	  809.1	  463.0	 7522.0	...
6230212	  809.3	  463.7	 7519.0	...
6230213	  809.3	  464.7	 7516.0	...
6230214	  809.2	  465.0	 7513.0	...
6230215	  809.3	  465.3	 7511.0	...
6230216	  809.5	  465.6	 7509.0	...
6230217	  809.7	  466.0	 7506.0	...
6230218	  809.8	  466.4	 7506.0	...
6230219	  809.8	  466.0	 7506.0	...
6230220	  809.5	  465.6	 7506.0	...
6230221	  809.1	  465.2	 7508.0	...
6230222	  808.4	  465.7	 7510.0	...
6230223	  808.1	  466.2	 7511.0	...
6230224	  808.3	  465.7	 7511.0	...
EFIX R   6230183	6230224	42	  808.5	  464.1	   7515
SSACC R  6230225
6230225	  808.8	  464.8	 7510.0	...
6230226	  809.2	  463.7	 7510.0	...
6230227	  809.3	  463.6	 7509.0	...
6230228	  809.4	  463.7	 7508.0	...
6230229	  809.6	  463.8	 7501.0	...
6230230	  808.8	  464.1	 7494.0	...
6230231	  807.8	  464.2	 7493.0	...
6230232	  806.9	  462.6	 7499.0	...
6230233	  811.1	  444.6	 7533.0	...
6230234	  815.4	  426.8	 7562.0	...
6230235	  815.9	  426.6	 7572.0	...
6230236	  812.4	  445.0	 7542.0	...
6230237	  809.1	  463.5	 7509.0	...
6230238	  809.5	  466.0	 7495.0	...
6230239	  809.6	  465.9	 7492.0	...
6230240	  809.3	  465.6	 7496.0	...
6230241	  809.1	  465.3	 7500.0	...
6230242	  808.7	  465.0	 7506.0	...
6230243	  808.4	  464.4	 7508.0	...
ESACC R  6230225	6230243	19	  808.8	  464.8	  808.4	  464.4	   0.01	     77
SFIX R   6230244
6230244	  807.8	  464.0	 7508.0	...
6230245	  807.6	  464.7	 7503.0	...
6230246	  807.4	  465.8	 7498.0	...
6230247	  806.9	  466.9	 7498.0	...
6230248	  806.4	  466.8	 7501.0	...
6230249	  806.0	  466.8	 7504.0	...
6230250	  806.4	  466.6	 7505.0	...
6230251	  806.2	  466.9	 7506.0	...
6230252	  806.2	  467.2	 7507.0	...
6230253	  806.2	  467.5	 7509.0	...
6230254	  806.5	  466.7	 7510.0	...
6230255	  806.6	  465.9	 7510.0	...
6230256	  806.5	  465.3	 7510.0	...
6230257	  805.9	  466.1	 7509.0	...
6230258	  805.4	  466.6	 7509.0	...
6230259	  804.8	  466.9	 7508.0	...
6230260	  804.8	  466.6	 7506.0	...
6230261	  804.7	  465.8	 7504.0	...
6230262	  804.8	  466.3	 7501.0	...
6230263	  804.9	  466.4	 7500.0	...
6230264	  805.3	  466.5	 7502.0	...
6230265	  805.5	  465.6	 7505.0	...
6230266	  805.6	  465.3	 7507.0	...
6230267	  805.6	  465.2	 7505.0	...
6230268	  806.0	  465.1	 7506.0	...
6230269	  806.4	  465.0	 7508.0	...
6230270	  805.8	  465.7	 7509.0	...
6230271	  804.9	  466.2	 7508.0	...
6230272	  804.1	  466.7	 7507.0	...
6230273	  804.4	  466.7	 7506.0	...
EFIX R   6230244	6230273	30	  805.9	  466.1	   7506
SSACC R  6230274
6230274	  804.8	  466.2	 7505.0	...
6230275	  805.0	  465.5	 7505.0	...
6230276	  805.1	  465.0	 7505.0	...
6230277	  806.0	  464.9	 7509.0	...
6230278	  806.9	  464.7	 7514.0	...
6230279	  807.7	  464.4	 7520.0	...
6230280	  807.0	  464.6	 7520.0	...
6230281	  806.3	  464.8	 7518.0	...
6230282	  811.0	  446.4	 7554.0	...
6230283	  816.3	  427.8	 7594.0	...
6230284	  817.6	  427.0	 7599.0	...
6230285	  813.1	  444.8	 7564.0	...
6230286	  808.6	  462.8	 7528.0	...
6230287	  808.2	  463.5	 7527.0	...
6230288	  808.2	  464.1	 7525.0	...
6230289	  808.4	  464.9	 7525.0	...
6230290	  808.4	  464.7	 7524.0	...
6230291	  808.4	  464.0	 7524.0	...
6230292	  808.3	  463.2	 7523.0	...
ESACC R  6230274	6230292	19	  804.8	  466.2	  808.3	  463.2	   0.10	     80
SFIX R   6230293
6230293	  808.2	  462.8	 7524.0	...
6230294	  808.1	  462.8	 7526.0	...
6230295	  808.2	  463.1	 7528.0	...
6230296	  808.4	  463.5	 7527.0	...
6230297	  808.7	  464.0	 7525.0	...
6230298	  808.8	  464.4	 7523.0	...
6230299	  809.0	  464.7	 7523.0	...
6230300	  809.0	  464.1	 7525.0	...
6230301	  809.3	  463.6	 7527.0	...
6230302	  809.8	  463.1	 7530.0	...
6230303	  810.1	  463.6	 7529.0	...
6230304	  810.0	  463.8	 7527.0	...
6230305	  809.6	  463.7	 7523.0	...
6230306	  809.5	  463.2	 7520.0	...
6230307	  809.6	  462.6	 7517.0	...
6230308	  809.8	  462.3	 7517.0	...
6230309	  808.7	  462.7	 7514.0	...
6230310	  808.1	  463.0	 7512.0	...
6230311	  807.2	  463.3	 7509.0	...
6230312	  807.5	  463.1	 7508.0	...
6230313	  807.3	  462.9	 7506.0	...
6230314	  807.6	  462.8	 7505.0	...
6230315	  807.8	  462.9	 7505.0	...
6230316	  807.1	  463.2	 7505.0	...
6230317	  806.2	  463.5	 7505.0	...
6230318	  805.6	  463.5	 7506.0	...
6230319	  805.2	  463.1	 7507.0	...
6230320	  804.9	  462.7	 7507.0	...
6230321	  804.8	  462.3	 7506.0	...
6230322	  805.5	  462.2	 7505.0	...
6230323	  805.7	  462.1	 7502.0	...
MSG	6230324 0000 _ Number On
6230324	  805.6	  462.6	 7500.0	...
6230325	  805.8	  463.2	 7504.0	...
6230326	  806.6	  463.7	 7510.0	...
6230327	  807.2	  462.9	 7516.0	...
6230328	  807.0	  462.1	 7517.0	...
6230329	  806.8	  460.6	 7520.0	...
6230330	  806.4	  460.1	 7523.0	...
6230331	  805.9	  459.3	 7523.0	...
6230332	  805.6	  459.1	 7524.0	...
6230333	  805.6	  458.9	 7526.0	...
6230334	  805.7	  459.0	 7525.0	...
6230335	  806.0	  459.2	 7520.0	...
6230336	  806.2	  459.5	 7513.0	...
6230337	  806.5	  459.8	 7508.0	...
6230338	  806.7	  460.5	 7505.0	...
6230339	  807.1	  461.1	 7503.0	...
6230340	  808.2	  461.6	 7509.0	...
6230341	  808.9	  461.4	 7517.0	...
6230342	  809.3	  460.1	 7525.0	...
6230343	  809.3	  459.7	 7521.0	...
6230344	  809.8	  459.4	 7516.0	...
6230345	  810.2	  460.3	 7512.0	...
6230346	  810.1	  460.4	 7513.0	...
6230347	  809.5	  460.1	 7518.0	...
6230348	  809.1	  459.6	 7523.0	...
6230349	  808.8	  459.1	 7527.0	...
6230350	  808.8	  459.2	 7525.0	...
6230351	  808.9	  458.8	 7523.0	...
6230352	  809.7	  457.7	 7527.0	...
6230353	  811.0	  455.9	 7536.0	...
6230354	  814.1	  440.4	 7561.0	...
6230355	  816.6	  425.7	 7582.0	...
6230356	  816.1	  427.0	 7579.0	...
6230357	  812.7	  442.6	 7559.0	...
6230358	  809.2	  458.3	 7540.0	...
6230359	  808.3	  458.1	 7539.0	...
6230360	  808.1	  457.6	 7537.0	...
6230361	  808.1	  457.2	 7535.0	...
6230362	  808.0	  457.8	 7534.0	...
6230363	  808.0	  458.0	 7533.0	...
6230364	  807.8	  458.3	 7532.0	...
6230365	  807.6	  457.8	 7532.0	...
6230366	  807.4	  457.9	 7533.0	...
6230367	  807.3	  458.1	 7533.0	...
6230368	  807.4	  458.4	 7534.0	...
6230369	  807.5	  457.5	 7534.0	...
6230370	  808.0	  456.6	 7534.0	...
6230371	  808.4	  455.9	 7531.0	...
6230372	  808.9	  455.9	 7529.0	...
6230373	  808.8	  455.7	 7526.0	...
6230374	  808.7	  456.3	 7525.0	...
6230375	  808.6	  457.2	 7525.0	...
6230376	  808.7	  458.4	 7526.0	...
6230377	  808.9	  458.8	 7526.0	...
6230378	  808.9	  459.0	 7524.0	...
6230379	  809.1	  458.9	 7520.0	...
6230380	  809.3	  458.6	 7520.0	...
6230381	  809.5	  458.5	 7523.0	...
6230382	  810.0	  458.4	 7526.0	...
6230383	  810.6	  458.4	 7525.0	...
6230384	  810.7	  457.2	 7530.0	...
6230385	  810.1	  456.0	 7537.0	...
6230386	  809.4	  455.1	 7541.0	...
6230387	  809.8	  455.6	 7539.0	...
6230388	  810.3	  456.0	 7537.0	...
6230389	  810.1	  456.2	 7538.0	...
6230390	  809.4	  455.7	 7543.0	...
6230391	  809.0	  456.1	 7544.0	...
6230392	  809.3	  457.2	 7545.0	...
6230393	  809.8	  458.9	 7542.0	...
6230394	  809.8	  460.0	 7542.0	...
6230395	  810.0	  460.2	 7541.0	...
6230396	  810.1	  460.2	 7541.0	...
6230397	  810.1	  459.3	 7541.0	...
6230398	  810.0	  458.5	 7539.0	...
6230399	  809.4	  458.0	 7537.0	...
6230400	  809.0	  458.7	 7538.0	...
6230401	  809.1	  459.4	 7544.0	...
6230402	  809.8	  459.5	 7550.0	...
6230403	  809.2	  458.9	 7554.0	...
6230404	  808.1	  458.3	 7556.0	...
6230405	  807.2	  458.2	 7552.0	...
6230406	  807.4	  458.2	 7547.0	...
6230407	  807.7	  458.2	 7542.0	...
6230408	  807.7	  458.2	 7543.0	...
6230409	  807.7	  457.3	 7545.0	...
6230410	  807.3	  456.5	 7548.0	...
6230411	  806.8	  456.1	 7547.0	...
6230412	  806.5	  457.2	 7544.0	...
6230413	  806.5	  458.2	 7542.0	...
6230414	  806.2	  457.2	 7539.0	...
6230415	  805.9	  455.7	 7537.0	...
6230416	  805.7	  454.9	 7538.0	...
6230417	  805.6	  455.7	 7541.0	...
6230418	  805.6	  456.5	 7541.0	...
6230419	  805.4	  456.4	 7537.0	...
6230420	  805.2	  456.3	 7537.0	...
6230421	  805.1	  456.4	 7542.0	...
6230422	  805.3	  457.1	 7541.0	...
6230423	  805.9	  457.8	 7535.0	...
6230424	  806.0	  459.2	 7527.0	...
6230425	  806.0	  459.8	 7523.0	...
6230426	  806.5	  458.2	 7529.0	...
6230427	  808.5	  455.4	 7542.0	...
6230428	  810.0	  453.8	 7550.0	...
6230429	  810.2	  455.4	 7544.0	...
6230430	  808.7	  457.5	 7534.0	...
6230431	  807.7	  457.6	 7537.0	...
6230432	  807.0	  457.1	 7540.0	...
6230433	  806.8	  456.6	 7542.0	...
6230434	  806.6	  456.3	 7535.0	...
6230435	  806.5	  455.6	 7533.0	...
6230436	  806.3	  454.9	 7534.0	...
6230437	  806.3	  455.0	 7536.0	...
6230438	  806.2	  455.1	 7539.0	...
6230439	  806.3	  454.9	 7540.0	...
6230440	  806.4	  454.6	 7538.0	...
6230441	  806.7	  455.6	 7536.0	...
6230442	  807.0	  456.8	 7537.0	...
6230443	  807.1	  457.9	 7537.0	...
6230444	  807.1	  457.4	 7538.0	...
6230445	  807.1	  457.0	 7538.0	...
6230446	  807.3	  456.8	 7542.0	...
6230447	  807.0	  456.9	 7546.0	...
6230448	  806.8	  457.0	 7550.0	...
6230449	  806.5	  457.1	 7544.0	...
6230450	  806.6	  457.6	 7536.0	...
6230451	  806.9	  458.0	 7529.0	...
6230452	  807.2	  458.1	 7532.0	...
6230453	  807.9	  457.3	 7535.0	...
6230454	  808.2	  456.4	 7538.0	...
6230455	  807.1	  455.9	 7542.0	...
6230456	  805.6	  455.9	 7544.0	...
6230457	  804.6	  456.1	 7545.0	...
6230458	  805.2	  456.1	 7547.0	...
6230459	  806.4	  456.5	 7549.0	...
6230460	  807.1	  456.9	 7550.0	...
6230461	  807.5	  456.7	 7550.0	...
6230462	  807.1	  456.0	 7551.0	...
6230463	  806.5	  455.5	 7557.0	...
6230464	  806.0	  456.0	 7562.0	...
6230465	  805.6	  455.9	 7566.0	...
6230466	  805.5	  455.7	 7566.0	...
6230467	  805.6	  455.0	 7565.0	...
6230468	  805.8	  455.1	 7561.0	...
6230469	  806.3	  455.4	 7558.0	...
6230470	  807.0	  455.6	 7556.0	...
6230471	  807.7	  455.2	 7556.0	...
6230472	  807.8	  454.5	 7556.0	...
6230473	  807.7	  454.2	 7560.0	...
6230474	  807.7	  454.6	 7566.0	...
6230475	  807.7	  454.9	 7572.0	...
6230476	  807.7	  455.0	 7571.0	...
6230477	  807.7	  454.9	 7572.0	...
6230478	  807.7	  454.8	 7575.0	...
6230479	  808.9	  454.8	 7579.0	...
6230480	  810.1	  455.0	 7581.0	...
6230481	  810.9	  454.8	 7583.0	...
6230482	  809.9	  454.3	 7581.0	...
6230483	  809.0	  453.5	 7580.0	...
6230484	  809.1	  453.1	 7579.0	...
6230485	  809.7	  452.4	 7581.0	...
6230486	  810.3	  452.2	 7581.0	...
6230487	  810.1	  452.1	 7582.0	...
6230488	  809.7	  452.2	 7582.0	...
6230489	  809.4	  452.3	 7582.0	...
6230490	  809.7	  452.5	 7582.0	...
6230491	  810.2	  453.0	 7581.0	...
6230492	  810.8	  453.6	 7579.0	...
6230493	  811.0	  454.0	 7578.0	...
6230494	  811.4	  454.4	 7578.0	...
6230495	  811.8	  454.5	 7579.0	...
6230496	  810.8	  454.4	 7580.0	...
6230497	  809.7	  454.1	 7578.0	...
6230498	  808.6	  455.0	 7576.0	...
6230499	  808.7	  456.6	 7573.0	...
6230500	  808.9	  458.3	 7572.0	...
6230501	  808.8	  458.0	 7571.0	...
6230502	  808.7	  457.2	 7572.0	...
6230503	  808.6	  456.3	 7576.0	...
6230504	  808.5	  455.7	 7579.0	...
6230505	  808.4	  455.2	 7581.0	...
6230506	  808.3	  454.7	 7581.0	...
6230507	  808.2	  454.5	 7582.0	...
6230508	  808.1	  454.2	 7583.0	...
6230509	  808.4	  454.0	 7585.0	...
6230510	  808.7	  453.5	 7587.0	...
6230511	  809.0	  453.2	 7587.0	...
6230512	  808.9	  453.3	 7587.0	...
6230513	  808.7	  453.6	 7585.0	...
6230514	  808.5	  453.9	 7584.0	...
6230515	  808.8	  454.0	 7584.0	...
6230516	  808.9	  454.2	 7583.0	...
6230517	  808.7	  454.5	 7583.0	...
6230518	  808.3	  454.5	 7588.0	...
6230519	  808.4	  453.1	 7592.0	...
6230520	  808.3	  451.7	 7597.0	...
6230521	  808.3	  450.6	 7598.0	...
6230522	  807.8	  451.4	 7598.0	...
6230523	  807.6	  452.6	 7597.0	...
6230524	  807.5	  453.5	 7594.0	...
6230525	  807.8	  454.0	 7592.0	...
6230526	  807.9	  454.2	 7591.0	...
6230527	  808.0	  454.1	 7592.0	...
6230528	  808.2	  453.5	 7593.0	...
6230529	  808.7	  453.1	 7592.0	...
6230530	  809.1	  452.9	 7587.0	...
6230531	  809.4	  453.0	 7581.0	...
6230532	  809.2	  452.7	 7577.0	...
6230533	  808.9	  452.8	 7582.0	...
6230534	  808.5	  452.8	 7587.0	...
6230535	  808.2	  452.5	 7591.0	...
6230536	  807.7	  452.1	 7588.0	...
6230537	  807.4	  451.4	 7585.0	...
6230538	  807.3	  451.0	 7584.0	...
6230539	  808.0	  452.6	 7583.0	...
6230540	  808.7	  454.7	 7583.0	...
6230541	  808.9	  454.9	 7583.0	...
6230542	  808.7	  452.9	 7584.0	...
6230543	  808.7	  450.9	 7585.0	...
6230544	  808.9	  451.0	 7588.0	...
6230545	  809.2	  452.4	 7591.0	...
6230546	  809.1	  453.9	 7593.0	...
6230547	  808.8	  454.0	 7594.0	...
6230548	  808.5	  452.8	 7594.0	...
6230549	  808.2	  451.4	 7591.0	...
6230550	  808.0	  451.3	 7588.0	...
6230551	  807.9	  451.7	 7587.0	...
6230552	  807.9	  452.4	 7587.0	...
6230553	  807.2	  453.1	 7587.0	...
6230554	  806.4	  453.4	 7586.0	...
6230555	  806.7	  453.5	 7584.0	...
6230556	  807.8	  453.4	 7585.0	...
6230557	  808.6	  453.3	 7589.0	...
6230558	  807.7	  453.8	 7596.0	...
6230559	  806.8	  454.4	 7600.0	...
6230560	  807.1	  453.8	 7599.0	...
6230561	  808.2	  452.8	 7595.0	...
6230562	  809.2	  451.7	 7590.0	...
6230563	  809.7	  451.7	 7590.0	...
6230564	  810.0	  451.7	 7591.0	...
6230565	  809.4	  451.8	 7595.0	...
6230566	  808.5	  452.1	 7599.0	...
6230567	  807.2	  452.3	 7603.0	...
6230568	  806.9	  452.2	 7604.0	...
6230569	  807.1	  452.3	 7605.0	...
6230570	  807.7	  452.9	 7605.0	...
6230571	  808.3	  453.6	 7604.0	...
6230572	  808.5	  453.4	 7603.0	...
6230573	  808.9	  452.8	 7603.0	...
6230574	  809.2	  452.1	 7603.0	...
6230575	  809.9	  451.9	 7603.0	...
6230576	  810.4	  451.8	 7598.0	...
6230577	  810.8	  451.8	 7594.0	...
6230578	  810.7	  452.1	 7589.0	...
6230579	  810.6	  452.3	 7590.0	...
6230580	  810.6	  452.6	 7591.0	...
6230581	  810.7	  452.7	 7591.0	...
6230582	  810.8	  452.7	 7595.0	...
6230583	  810.9	  452.4	 7599.0	...
6230584	  811.0	  452.3	 7600.0	...
6230585	  811.1	  452.5	 7594.0	...
6230586	  811.4	  453.2	 7587.0	...
6230587	  811.1	  453.9	 7587.0	...
6230588	  810.8	  454.3	 7591.0	...
6230589	  810.5	  454.2	 7595.0	...
6230590	  810.7	  453.9	 7598.0	...
6230591	  810.7	  453.8	 7602.0	...
6230592	  810.2	  453.2	 7605.0	...
6230593	  809.6	  452.7	 7606.0	...
6230594	  810.8	  452.6	 7604.0	...
6230595	  812.3	  453.1	 7602.0	...
6230596	  812.9	  453.7	 7601.0	...
6230597	  811.9	  453.7	 7602.0	...
6230598	  811.2	  453.6	 7603.0	...
6230599	  811.4	  453.5	 7605.0	...
6230600	  811.8	  453.5	 7605.0	...
6230601	  812.1	  453.5	 7605.0	...
6230602	  812.3	  453.5	 7604.0	...
6230603	  812.4	  453.1	 7603.0	...
6230604	  812.3	  452.6	 7602.0	...
6230605	  812.3	  452.2	 7601.0	...
6230606	  812.2	  451.2	 7601.0	...
6230607	  811.9	  450.3	 7601.0	...
6230608	  811.6	  450.2	 7600.0	...
6230609	  811.5	  451.5	 7600.0	...
6230610	  811.7	  452.7	 7600.0	...
6230611	  811.9	  453.0	 7599.0	...
6230612	  812.0	  453.2	 7598.0	...
6230613	  812.6	  453.3	 7597.0	...
6230614	  813.1	  453.4	 7597.0	...
6230615	  813.6	  453.4	 7601.0	...
6230616	  813.0	  453.6	 7603.0	...
6230617	  812.5	  454.1	 7603.0	...
6230618	  812.1	  454.6	 7600.0	...
6230619	  812.4	  455.2	 7599.0	...
6230620	  811.7	  455.5	 7599.0	...
6230621	  810.9	  454.7	 7601.0	...
6230622	  810.0	  453.7	 7601.0	...
6230623	  809.8	  452.6	 7601.0	...
6230624	  809.9	  452.9	 7601.0	...
6230625	  810.1	  453.1	 7604.0	...
6230626	  810.3	  452.5	 7606.0	...
MSG	6230627 0000 _ Number Off
6230627	  810.4	  451.7	 7606.0	...
6230628	  810.2	  451.1	 7606.0	...
6230629	  810.0	  451.3	 7609.0	...
6230630	  809.8	  451.6	 7613.0	...
6230631	  809.6	  451.6	 7615.0	...
6230632	  809.5	  452.0	 7616.0	...
6230633	  809.6	  452.2	 7617.0	...
6230634	  809.7	  452.1	 7619.0	...
6230635	  809.8	  451.7	 7617.0	...
6230636	  810.1	  451.4	 7615.0	...
6230637	  810.5	  451.8	 7612.0	...
6230638	  810.9	  452.2	 7610.0	...
6230639	  810.8	  452.0	 7610.0	...
6230640	  810.5	  451.5	 7615.0	...
6230641	  810.3	  451.0	 7621.0	...
6230642	  810.2	  450.9	 7625.0	...
6230643	  810.5	  450.7	 7625.0	...
6230644	  810.6	  450.7	 7625.0	...
6230645	  810.7	  450.7	 7626.0	...
6230646	  810.7	  450.9	 7628.0	...
6230647	  810.7	  451.1	 7625.0	...
6230648	  810.5	  451.5	 7621.0	...
6230649	  810.2	  451.3	 7618.0	...
6230650	  810.7	  451.0	 7619.0	...
6230651	  812.1	  450.7	 7620.0	...
6230652	  813.6	  450.6	 7620.0	...
6230653	  813.5	  450.4	 7619.0	...
6230654	  812.6	  449.9	 7618.0	...
6230655	  811.8	  449.5	 7619.0	...
6230656	  811.9	  449.1	 7621.0	...
6230657	  812.0	  449.3	 7622.0	...
6230658	  812.0	  449.5	 7621.0	...
6230659	  811.9	  449.8	 7619.0	...
6230660	  811.7	  449.8	 7621.0	...
6230661	  811.5	  450.1	 7624.0	...
6230662	  811.3	  450.3	 7624.0	...
6230663	  811.0	  449.7	 7621.0	...
6230664	  810.8	  448.9	 7619.0	...
6230665	  810.6	  448.2	 7619.0	...
6230666	  810.0	  448.7	 7615.0	...
6230667	  809.7	  449.8	 7610.0	...
6230668	  808.8	  450.8	 7607.0	...
6230669	  808.4	  451.2	 7612.0	...
6230670	  808.8	  450.7	 7616.0	...
6230671	  809.8	  450.2	 7620.0	...
6230672	  810.7	  450.6	 7621.0	...
6230673	  810.7	  450.9	 7623.0	...
6230674	  810.4	  451.0	 7623.0	...
6230675	  810.2	  450.6	 7624.0	...
6230676	  810.0	  450.7	 7624.0	...
6230677	  810.1	  450.9	 7622.0	...
6230678	  810.2	  450.2	 7620.0	...
6230679	  810.3	  449.3	 7619.0	...
6230680	  810.1	  448.3	 7619.0	...
6230681	  809.9	  448.3	 7620.0	...
6230682	  809.8	  449.6	 7620.0	...
6230683	  810.0	  450.9	 7616.0	...
6230684	  810.5	  452.0	 7611.0	...
6230685	  810.9	  451.6	 7608.0	...
6230686	  811.4	  451.3	 7609.0	...
6230687	  811.7	  451.0	 7608.0	...
6230688	  812.0	  450.8	 7605.0	...
6230689	  812.1	  450.8	 7604.0	...
6230690	  811.9	  450.9	 7607.0	...
6230691	  811.8	  451.0	 7611.0	...
6230692	  811.8	  450.7	 7619.0	...
6230693	  811.8	  450.3	 7622.0	...
6230694	  811.5	  449.9	 7625.0	...
6230695	  811.2	  450.4	 7621.0	...
6230696	  810.8	  451.4	 7616.0	...
6230697	  811.3	  452.1	 7615.0	...
6230698	  811.8	  451.9	 7619.0	...
6230699	  812.2	  451.3	 7617.0	...
6230700	  811.3	  450.7	 7610.0	...
6230701	  810.3	  450.3	 7607.0	...
6230702	  810.5	  450.0	 7610.0	...
6230703	  811.6	  449.6	 7615.0	...
6230704	  812.1	  449.3	 7619.0	...
6230705	  811.5	  449.0	 7622.0	...
6230706	  810.7	  449.0	 7623.0	...
6230707	  810.4	  448.9	 7624.0	...
6230708	  810.1	  448.7	 7625.0	...
6230709	  809.8	  448.4	 7624.0	...
6230710	  809.7	  449.1	 7619.0	...
6230711	  809.5	  450.3	 7613.0	...
6230712	  809.6	  451.5	 7608.0	...
6230713	  809.6	  451.5	 7609.0	...
6230714	  809.9	  451.4	 7611.0	...
6230715	  810.5	  451.2	 7613.0	...
6230716	  811.0	  450.9	 7614.0	...
6230717	  811.4	  450.8	 7614.0	...
6230718	  811.4	  450.9	 7613.0	...
6230719	  811.4	  451.4	 7613.0	...
6230720	  811.1	  451.9	 7613.0	...
6230721	  810.7	  452.2	 7613.0	...
6230722	  810.4	  451.9	 7617.0	...
6230723	  810.5	  451.7	 7620.0	...
6230724	  810.7	  451.6	 7622.0	...
6230725	  810.8	  451.7	 7621.0	...
6230726	  810.9	  451.7	 7620.0	...
6230727	  810.9	  451.7	 7620.0	...
6230728	  811.0	  451.6	 7621.0	...
6230729	  811.2	  451.4	 7624.0	...
6230730	  811.3	  451.2	 7627.0	...
6230731	  811.1	  451.0	 7628.0	...
6230732	  810.7	  450.9	 7628.0	...
6230733	  810.3	  451.2	 7623.0	...
6230734	  810.2	  451.4	 7618.0	...
6230735	  810.1	  451.6	 7614.0	...
6230736	  809.8	  451.6	 7614.0	...
6230737	  809.5	  451.6	 7613.0	...
6230738	  809.7	  451.7	 7613.0	...
6230739	  810.1	  451.9	 7614.0	...
6230740	  810.4	  452.0	 7613.0	...
6230741	  810.3	  452.0	 7612.0	...
6230742	  810.2	  451.9	 7610.0	...
6230743	  810.2	  451.8	 7612.0	...
6230744	  810.2	  451.3	 7614.0	...
6230745	  810.2	  451.0	 7611.0	...
6230746	  810.2	  451.0	 7605.0	...
6230747	  810.3	  451.3	 7597.0	...
6230748	  810.9	  451.5	 7594.0	...
6230749	  811.4	  451.4	 7590.0	...
6230750	  811.7	  452.0	 7589.0	...
6230751	  811.5	  452.7	 7589.0	...
6230752	  811.0	  453.4	 7595.0	...
6230753	  810.7	  453.2	 7600.0	...
6230754	  810.5	  452.9	 7604.0	...
6230755	  810.6	  452.5	 7601.0	...
6230756	  810.8	  452.5	 7597.0	...
6230757	  810.8	  452.6	 7596.0	...
6230758	  810.8	  453.1	 7595.0	...
6230759	  810.9	  453.5	 7595.0	...
6230760	  811.0	  454.0	 7599.0	...
6230761	  810.3	  454.1	 7602.0	...
6230762	  809.6	  453.9	 7605.0	...
6230763	  808.8	  453.7	 7605.0	...
6230764	  808.8	  453.4	 7601.0	...
6230765	  808.8	  453.3	 7598.0	...
6230766	  808.8	  453.3	 7594.0	...
6230767	  808.8	  452.2	 7594.0	...
6230768	  808.9	  451.2	 7594.0	...
6230769	  808.9	  450.4	 7595.0	...
6230770	  808.6	  450.9	 7596.0	...
6230771	  808.2	  451.1	 7596.0	...
6230772	  808.0	  451.1	 7595.0	...
6230773	  808.3	  451.3	 7596.0	...
6230774	  808.6	  451.5	 7602.0	...
6230775	  808.7	  451.7	 7607.0	...
6230776	  808.4	  451.0	 7611.0	...
6230777	  808.3	  450.6	 7611.0	...
6230778	  808.3	  451.3	 7608.0	...
6230779	  808.5	  452.5	 7605.0	...
6230780	  808.6	  453.5	 7600.0	...
6230781	  808.9	  453.3	 7599.0	...
6230782	  809.4	  453.1	 7597.0	...
6230783	  809.1	  453.3	 7596.0	...
6230784	  808.3	  453.3	 7595.0	...
6230785	  807.5	  453.1	 7594.0	...
6230786	  807.5	  452.9	 7593.0	...
6230787	  807.5	  453.2	 7592.0	...
6230788	  807.5	  453.8	 7590.0	...
6230789	  808.0	  454.0	 7597.0	...
6230790	  808.5	  453.9	 7604.0	...
6230791	  808.9	  453.6	 7611.0	...
6230792	  808.5	  453.3	 7611.0	...
6230793	  808.3	  453.0	 7610.0	...
6230794	  808.2	  452.7	 7609.0	...
6230795	  808.2	  452.4	 7607.0	...
6230796	  808.2	  452.0	 7606.0	...
6230797	  807.8	  451.7	 7603.0	...
6230798	  807.4	  451.6	 7601.0	...
6230799	  806.9	  451.6	 7599.0	...
6230800	  807.1	  451.2	 7597.0	...
6230801	  807.4	  450.9	 7596.0	...
6230802	  808.0	  450.8	 7596.0	...
6230803	  808.8	  451.1	 7597.0	...
6230804	  809.2	  451.6	 7600.0	...
6230805	  809.2	  451.9	 7602.0	...
6230806	  808.9	  452.3	 7607.0	...
6230807	  808.8	  452.7	 7611.0	...
6230808	  808.8	  453.3	 7610.0	...
6230809	  808.6	  453.7	 7604.0	...
6230810	  808.7	  453.9	 7595.0	...
6230811	  809.0	  453.7	 7592.0	...
6230812	  809.5	  453.4	 7590.0	...
6230813	  809.8	  453.1	 7591.0	...
6230814	  809.8	  453.0	 7594.0	...
6230815	  809.5	  452.9	 7598.0	...
6230816	  809.3	  452.8	 7598.0	...
6230817	  809.3	  452.8	 7596.0	...
6230818	  809.6	  452.3	 7593.0	...
6230819	  810.1	  451.8	 7592.0	...
6230820	  810.3	  451.2	 7592.0	...
6230821	  810.7	  451.1	 7592.0	...
6230822	  810.9	  450.9	 7593.0	...
6230823	  810.8	  450.8	 7594.0	...
6230824	  810.6	  451.1	 7601.0	...
6230825	  810.1	  451.6	 7607.0	...
6230826	  810.1	  453.2	 7608.0	...
6230827	  810.4	  454.3	 7602.0	...
6230828	  810.9	  455.5	 7599.0	...
6230829	  810.8	  455.6	 7602.0	...
6230830	  810.3	  455.8	 7602.0	...
6230831	  809.7	  455.1	 7599.0	...
6230832	  810.1	  454.3	 7596.0	...
6230833	  810.5	  453.4	 7596.0	...
6230834	  811.0	  453.1	 7599.0	...
6230835	  811.1	  452.7	 7603.0	...
6230836	  811.5	  452.4	 7607.0	...
6230837	  811.9	  452.6	 7609.0	...
6230838	  811.5	  453.0	 7611.0	...
6230839	  810.7	  453.4	 7608.0	...
MSG	6230840 0000 _ Number On
6230840	  810.1	  453.4	 7601.0	...
6230841	  810.6	  452.9	 7594.0	...
6230842	  811.2	  452.4	 7592.0	...
6230843	  810.9	  451.9	 7594.0	...
6230844	  810.3	  451.7	 7595.0	...
6230845	  810.3	  452.0	 7595.0	...
6230846	  810.9	  452.9	 7595.0	...
6230847	  811.1	  453.8	 7595.0	...
6230848	  810.8	  454.2	 7596.0	...
6230849	  810.3	  454.4	 7596.0	...
6230850	  810.2	  454.5	 7597.0	...
6230851	  810.2	  454.5	 7597.0	...
6230852	  810.2	  454.2	 7592.0	...
6230853	  810.1	  454.0	 7589.0	...
6230854	  809.9	  454.3	 7585.0	...
6230855	  809.7	  454.7	 7584.0	...
6230856	  809.5	  454.7	 7582.0	...
6230857	  809.5	  454.3	 7579.0	...
6230858	  809.2	  454.0	 7577.0	...
6230859	  808.8	  454.1	 7577.0	...
6230860	  808.5	  454.2	 7579.0	...
6230861	  808.6	  454.2	 7582.0	...
6230862	  808.9	  454.1	 7584.0	...
6230863	  809.3	  454.0	 7579.0	...
6230864	  809.6	  453.7	 7574.0	...
6230865	  809.9	  453.4	 7574.0	...
6230866	  810.0	  454.1	 7578.0	...
6230867	  809.6	  455.1	 7584.0	...
6230868	  808.8	  455.6	 7584.0	...
6230869	  807.9	  455.1	 7585.0	...
6230870	  808.0	  454.3	 7585.0	...
6230871	  808.6	  454.1	 7585.0	...
6230872	  809.0	  453.9	 7585.0	...
6230873	  808.9	  453.8	 7581.0	...
6230874	  808.6	  453.7	 7577.0	...
6230875	  808.6	  454.4	 7576.0	...
6230876	  808.3	  455.2	 7578.0	...
6230877	  808.1	  456.2	 7581.0	...
6230878	  808.4	  456.4	 7581.0	...
6230879	  808.8	  455.3	 7581.0	...
6230880	  809.1	  454.1	 7577.0	...
6230881	  809.1	  453.3	 7572.0	...
6230882	  808.1	  454.1	 7567.0	...
6230883	  807.1	  454.9	 7567.0	...
6230884	  806.5	  455.3	 7566.0	...
6230885	  806.8	  455.2	 7565.0	...
6230886	  807.0	  454.9	 7563.0	...
6230887	  807.0	  454.9	 7563.0	...
6230888	  807.4	  455.4	 7562.0	...
6230889	  807.9	  456.0	 7561.0	...
6230890	  808.1	  456.3	 7558.0	...
6230891	  808.0	  456.2	 7556.0	...
6230892	  807.7	  456.1	 7555.0	...
6230893	  807.5	  455.7	 7556.0	...
6230894	  806.7	  455.0	 7559.0	...
6230895	  806.0	  454.3	 7563.0	...
6230896	  805.3	  453.8	 7565.0	...
6230897	  805.1	  454.8	 7566.0	...
6230898	  805.1	  456.5	 7566.0	...
6230899	  806.0	  458.0	 7566.0	...
6230900	  807.0	  458.1	 7567.0	...
6230901	  807.9	  457.4	 7563.0	...
6230902	  807.8	  457.0	 7558.0	...
6230903	  807.7	  456.8	 7556.0	...
6230904	  807.8	  456.8	 7560.0	...
6230905	  807.7	  456.9	 7564.0	...
6230906	  807.5	  456.9	 7565.0	...
6230907	  807.2	  456.9	 7566.0	...
6230908	  807.0	  456.6	 7567.0	...
6230909	  806.8	  456.1	 7568.0	...
6230910	  806.8	  455.5	 7567.0	...
6230911	  806.7	  455.3	 7566.0	...
6230912	  806.6	  455.5	 7562.0	...
6230913	  807.4	  455.6	 7560.0	...
6230914	  808.4	  455.7	 7561.0	...
6230915	  808.8	  455.9	 7565.0	...
6230916	  808.4	  456.2	 7566.0	...
6230917	  807.7	  456.2	 7563.0	...
6230918	  807.5	  456.1	 7561.0	...
6230919	  807.4	  456.0	 7561.0	...
6230920	  807.5	  456.4	 7561.0	...
6230921	  807.3	  456.9	 7559.0	...
6230922	  806.9	  456.9	 7557.0	...
6230923	  807.8	  456.4	 7561.0	...
6230924	  809.1	  456.0	 7567.0	...
6230925	  809.8	  456.0	 7572.0	...
6230926	  809.0	  457.0	 7570.0	...
6230927	  808.2	  457.9	 7568.0	...
6230928	  807.9	  458.2	 7565.0	...
6230929	  807.8	  457.6	 7562.0	...
6230930	  807.7	  457.1	 7561.0	...
6230931	  807.2	  457.2	 7562.0	...
6230932	  806.7	  457.2	 7564.0	...
6230933	  806.8	  457.1	 7564.0	...
6230934	  807.3	  456.7	 7566.0	...
6230935	  807.7	  456.5	 7568.0	...
6230936	  807.7	  457.0	 7568.0	...
6230937	  807.8	  457.8	 7569.0	...
6230938	  808.0	  458.7	 7569.0	...
6230939	  808.1	  458.7	 7568.0	...
6230940	  808.1	  458.4	 7568.0	...
6230941	  807.9	  458.1	 7567.0	...
6230942	  807.8	  457.9	 7567.0	...
6230943	  807.6	  457.9	 7567.0	...
6230944	  807.3	  457.7	 7560.0	...
6230945	  807.0	  457.4	 7553.0	...
6230946	  806.9	  457.6	 7548.0	...
6230947	  806.9	  458.0	 7549.0	...
6230948	  806.9	  458.7	 7550.0	...
6230949	  807.0	  458.9	 7552.0	...
6230950	  807.2	  458.6	 7553.0	...
6230951	  807.6	  458.1	 7555.0	...
6230952	  807.6	  458.3	 7554.0	...
6230953	  807.5	  459.0	 7554.0	...
6230954	  807.2	  458.9	 7556.0	...
6230955	  807.1	  458.0	 7557.0	...
6230956	  806.9	  457.4	 7559.0	...
6230957	  806.7	  457.8	 7560.0	...
6230958	  806.6	  458.4	 7560.0	...
6230959	  806.6	  458.7	 7561.0	...
6230960	  806.9	  459.0	 7561.0	...
6230961	  806.9	  459.1	 7552.0	...
6230962	  806.7	  459.2	 7543.0	...
6230963	  806.5	  459.3	 7538.0	...
6230964	  805.7	  459.2	 7542.0	...
6230965	  805.0	  459.2	 7546.0	...
6230966	  804.3	  459.1	 7548.0	...
6230967	  804.8	  458.8	 7548.0	...
6230968	  805.4	  458.4	 7549.0	...
6230969	  805.8	  457.7	 7548.0	...
6230970	  805.9	  457.0	 7550.0	...
6230971	  806.0	  457.1	 7552.0	...
6230972	  806.3	  457.7	 7554.0	...
6230973	  806.1	  457.5	 7554.0	...
6230974	  805.7	  456.6	 7556.0	...
6230975	  805.2	  456.9	 7559.0	...
6230976	  805.1	  458.1	 7562.0	...
6230977	  805.8	  458.6	 7565.0	...
6230978	  806.5	  458.1	 7568.0	...
6230979	  806.2	  458.4	 7569.0	...
6230980	  805.2	  459.3	 7566.0	...
6230981	  804.2	  458.5	 7569.0	...
6230982	  804.3	  457.4	 7574.0	...
6230983	  804.4	  455.9	 7575.0	...
6230984	  804.6	  456.2	 7572.0	...
6230985	  804.7	  456.5	 7566.0	...
6230986	  805.1	  457.3	 7564.0	...
6230987	  805.5	  457.9	 7563.0	...
6230988	  805.7	  458.1	 7565.0	...
6230989	  805.6	  458.0	 7567.0	...
6230990	  805.6	  458.1	 7563.0	...
6230991	  805.6	  458.1	 7558.0	...
6230992	  805.7	  458.0	 7552.0	...
6230993	  805.6	  457.8	 7557.0	...
6230994	  805.5	  457.4	 7564.0	...
6230995	  805.3	  456.9	 7571.0	...
6230996	  804.9	  456.0	 7573.0	...
6230997	  804.5	  455.3	 7573.0	...
6230998	  804.7	  456.0	 7574.0	...
6230999	  805.3	  457.2	 7574.0	...
6231000	  805.5	  458.4	 7573.0	...
6231001	  805.3	  458.4	 7571.0	...
6231002	  805.1	  458.4	 7570.0	...
6231003	  805.3	  458.6	 7569.0	...
6231004	  805.5	  458.5	 7567.0	...
6231005	  805.7	  458.4	 7565.0	...
6231006	  806.0	  458.2	 7565.0	...
6231007	  806.2	  458.2	 7568.0	...
6231008	  805.8	  457.9	 7570.0	...
6231009	  805.1	  457.1	 7574.0	...
6231010	  804.4	  456.4	 7577.0	...
6231011	  804.2	  456.1	 7579.0	...
6231012	  804.0	  456.2	 7577.0	...
6231013	  803.9	  456.3	 7579.0	...
6231014	  804.2	  456.1	 7582.0	...
6231015	  804.6	  456.0	 7583.0	...
6231016	  805.5	  455.8	 7581.0	...
6231017	  806.0	  455.7	 7577.0	...
6231018	  806.4	  455.9	 7572.0	...
6231019	  806.3	  456.3	 7566.0	...
6231020	  806.3	  457.4	 7565.0	...
6231021	  806.0	  458.4	 7565.0	...
6231022	  805.6	  458.4	 7565.0	...
6231023	  805.2	  457.7	 7561.0	...
6231024	  804.7	  456.9	 7559.0	...
6231025	  804.3	  456.9	 7557.0	...
6231026	  804.0	  457.0	 7564.0	...
6231027	  804.1	  456.9	 7569.0	...
6231028	  804.4	  457.4	 7574.0	...
6231029	  804.6	  457.8	 7572.0	...
6231030	  804.5	  458.7	 7573.0	...
6231031	  804.3	  459.1	 7573.0	...
6231032	  804.1	  459.5	 7574.0	...
6231033	  804.1	  459.5	 7578.0	...
6231034	  804.1	  459.6	 7580.0	...
6231035	  804.0	  459.7	 7581.0	...
6231036	  804.0	  459.7	 7579.0	...
6231037	  804.0	  459.1	 7578.0	...
6231038	  804.0	  458.3	 7577.0	...
6231039	  804.1	  457.6	 7582.0	...
6231040	  804.3	  458.2	 7587.0	...
6231041	  803.6	  459.0	 7589.0	...
6231042	  802.9	  459.9	 7586.0	...
6231043	  802.0	  459.9	 7584.0	...
6231044	  801.9	  459.9	 7585.0	...
6231045	  801.8	  459.8	 7585.0	...
6231046	  801.7	  459.9	 7580.0	...
6231047	  801.6	  459.5	 7575.0	...
6231048	  801.6	  459.2	 7570.0	...
6231049	  801.6	  458.7	 7569.0	...
6231050	  801.6	  458.6	 7572.0	...
6231051	  802.0	  458.5	 7575.0	...
6231052	  802.3	  457.9	 7578.0	...
6231053	  802.6	  457.4	 7580.0	...
6231054	  802.4	  457.1	 7581.0	...
6231055	  802.1	  457.2	 7581.0	...
6231056	  802.3	  457.3	 7580.0	...
6231057	  802.7	  456.7	 7579.0	...
6231058	  803.3	  456.1	 7579.0	...
6231059	  803.6	  456.0	 7578.0	...
6231060	  803.8	  456.7	 7581.0	...
6231061	  803.5	  457.5	 7583.0	...
6231062	  803.4	  458.7	 7590.0	...
6231063	  803.3	  459.7	 7593.0	...
6231064	  803.7	  460.6	 7592.0	...
6231065	  803.6	  459.8	 7588.0	...
6231066	  802.8	  459.2	 7580.0	...
6231067	  802.0	  459.0	 7576.0	...
6231068	  801.8	  459.6	 7572.0	...
6231069	  803.1	  458.5	 7576.0	...
6231070	  804.3	  456.8	 7579.0	...
6231071	  804.6	  455.9	 7580.0	...
6231072	  804.2	  456.6	 7579.0	...
6231073	  803.9	  458.1	 7577.0	...
6231074	  803.8	  459.0	 7576.0	...
6231075	  803.4	  459.7	 7573.0	...
6231076	  802.8	  459.3	 7572.0	...
6231077	  803.7	  459.5	 7571.0	...
6231078	  804.8	  459.9	 7571.0	...
6231079	  806.2	  460.6	 7572.0	...
6231080	  806.5	  460.7	 7578.0	...
6231081	  806.8	  459.8	 7584.0	...
6231082	  806.8	  458.9	 7589.0	...
6231083	  806.5	  458.0	 7590.0	...
6231084	  806.1	  458.0	 7590.0	...
6231085	  805.0	  458.2	 7590.0	...
6231086	  804.2	  458.3	 7589.0	...
6231087	  803.4	  458.5	 7589.0	...
6231088	  803.2	  459.3	 7591.0	...
6231089	  803.2	  460.1	 7593.0	...
6231090	  803.3	  460.3	 7594.0	...
6231091	  803.2	  459.9	 7596.0	...
6231092	  803.5	  459.4	 7598.0	...
6231093	  803.8	  459.7	 7598.0	...
6231094	  803.6	  459.9	 7598.0	...
6231095	  803.2	  460.0	 7599.0	...
6231096	  802.7	  459.4	 7600.0	...
6231097	  802.2	  458.8	 7602.0	...
6231098	  801.6	  457.9	 7603.0	...
6231099	  801.2	  457.5	 7602.0	...
6231100	  801.3	  456.7	 7601.0	...
6231101	  801.7	  456.4	 7600.0	...
6231102	  802.1	  457.1	 7599.0	...
6231103	  802.9	  457.4	 7599.0	...
6231104	  803.5	  457.7	 7601.0	...
6231105	  803.6	  457.5	 7606.0	...
6231106	  803.3	  457.9	 7611.0	...
6231107	  802.9	  458.2	 7607.0	...
6231108	  802.9	  458.2	 7599.0	...
6231109	  803.0	  458.4	 7595.0	...
6231110	  803.0	  458.6	 7598.0	...
6231111	  802.6	  458.7	 7602.0	...
6231112	  802.3	  458.8	 7601.0	...
6231113	  802.0	  458.8	 7601.0	...
6231114	  802.3	  458.7	 7602.0	...
6231115	  802.6	  458.8	 7604.0	...
6231116	  802.5	  459.1	 7605.0	...
6231117	  802.1	  459.5	 7606.0	...
6231118	  801.3	  459.6	 7604.0	...
6231119	  800.8	  459.7	 7602.0	...
6231120	  801.0	  459.3	 7606.0	...
6231121	  801.6	  458.9	 7612.0	...
6231122	  802.2	  458.7	 7617.0	...
6231123	  802.3	  458.9	 7615.0	...
6231124	  802.3	  459.1	 7612.0	...
6231125	  802.4	  459.2	 7611.0	...
6231126	  802.4	  459.4	 7611.0	...
6231127	  802.3	  459.2	 7610.0	...
6231128	  802.0	  458.9	 7609.0	...
6231129	  801.5	  458.6	 7609.0	...
6231130	  801.3	  458.5	 7612.0	...
6231131	  801.3	  459.5	 7615.0	...
6231132	  800.6	  460.6	 7617.0	...
6231133	  800.1	  462.7	 7617.0	...
6231134	  799.7	  463.8	 7620.0	...
6231135	  801.2	  463.1	 7624.0	...
6231136	  802.6	  461.9	 7633.0	...
6231137	  804.0	  460.5	 7638.0	...
6231138	  804.3	  460.6	 7641.0	...
6231139	  802.7	  460.5	 7634.0	...
6231140	  800.6	  460.7	 7619.0	...
6231141	  798.5	  461.0	 7606.0	...
6231142	  798.3	  460.9	 7598.0	...
MSG	6231143 0000 _ Number Off
6231143	  798.6	  460.6	 7597.0	...
6231144	  799.0	  460.2	 7601.0	...
6231145	  799.2	  460.1	 7607.0	...
6231146	  799.1	  460.2	 7612.0	...
6231147	  798.9	  460.4	 7613.0	...
6231148	  799.2	  459.5	 7618.0	...
6231149	  799.7	  458.4	 7622.0	...
6231150	  800.5	  458.4	 7623.0	...
6231151	  800.9	  459.2	 7623.0	...
6231152	  801.4	  460.0	 7623.0	...
6231153	  801.2	  459.8	 7620.0	...
6231154	  800.9	  460.0	 7615.0	...
6231155	  801.2	  460.0	 7612.0	...
6231156	  801.9	  459.9	 7614.0	...
6231157	  802.6	  459.8	 7616.0	...
6231158	  802.2	  459.8	 7616.0	...
6231159	  801.6	  460.0	 7618.0	...
6231160	  801.0	  460.2	 7620.0	...
6231161	  800.4	  460.4	 7622.0	...
6231162	  800.2	  461.3	 7623.0	...
6231163	  800.5	  462.1	 7624.0	...
6231164	  801.1	  462.9	 7624.0	...
6231165	  801.5	  462.2	 7621.0	...
6231166	  801.6	  461.2	 7617.0	...
6231167	  801.6	  460.1	 7612.0	...
6231168	  801.7	  459.7	 7611.0	...
6231169	  801.6	  459.5	 7611.0	...
6231170	  801.5	  459.4	 7612.0	...
6231171	  801.4	  459.2	 7612.0	...
6231172	  801.1	  459.2	 7612.0	...
6231173	  800.8	  459.3	 7616.0	...
6231174	  800.2	  459.3	 7620.0	...
6231175	  799.9	  459.4	 7626.0	...
6231176	  799.8	  459.3	 7627.0	...
6231177	  799.9	  459.3	 7626.0	...
6231178	  799.6	  458.6	 7619.0	...
6231179	  799.2	  458.0	 7611.0	...
6231180	  798.8	  457.8	 7611.0	...
6231181	  798.7	  458.2	 7616.0	...
6231182	  799.2	  458.6	 7623.0	...
6231183	  799.9	  459.3	 7625.0	...
6231184	  800.6	  460.0	 7628.0	...
6231185	  800.1	  460.7	 7629.0	...
6231186	  799.4	  460.6	 7626.0	...
6231187	  799.3	  460.4	 7622.0	...
6231188	  800.0	  460.3	 7618.0	...
6231189	  800.7	  460.2	 7616.0	...
6231190	  800.2	  460.1	 7615.0	...
6231191	  799.7	  459.6	 7620.0	...
6231192	  799.5	  459.0	 7626.0	...
6231193	  799.8	  458.3	 7633.0	...
6231194	  800.1	  458.1	 7633.0	...
6231195	  800.4	  459.0	 7632.0	...
6231196	  800.3	  459.8	 7630.0	...
6231197	  800.2	  460.5	 7629.0	...
6231198	  800.8	  460.2	 7629.0	...
6231199	  801.7	  460.0	 7630.0	...
6231200	  802.5	  459.7	 7631.0	...
6231201	  802.4	  459.5	 7630.0	...
6231202	  802.2	  459.4	 7629.0	...
6231203	  802.1	  459.5	 7628.0	...
6231204	  802.1	  460.2	 7631.0	...
6231205	  802.6	  460.8	 7633.0	...
6231206	  803.4	  461.6	 7636.0	...
6231207	  804.1	  461.8	 7636.0	...
6231208	  803.4	  461.8	 7634.0	...
6231209	  802.2	  461.0	 7633.0	...
6231210	  802.4	  460.2	 7633.0	...
6231211	  803.8	  459.9	 7634.0	...
6231212	  804.4	  460.3	 7631.0	...
6231213	  803.4	  459.9	 7629.0	...
6231214	  802.4	  459.3	 7626.0	...
6231215	  801.9	  459.0	 7625.0	...
6231216	  801.7	  459.8	 7624.0	...
6231217	  801.5	  460.5	 7622.0	...
6231218	  801.7	  460.7	 7621.0	...
6231219	  801.6	  460.5	 7620.0	...
6231220	  801.8	  460.1	 7619.0	...
6231221	  802.1	  459.8	 7621.0	...
6231222	  802.4	  459.4	 7623.0	...
6231223	  802.4	  459.6	 7622.0	...
6231224	  802.4	  459.8	 7619.0	...
6231225	  802.3	  460.0	 7619.0	...
6231226	  802.1	  460.0	 7622.0	...
6231227	  802.0	  460.5	 7627.0	...
6231228	  801.9	  461.0	 7630.0	...
6231229	  801.9	  461.7	 7632.0	...
6231230	  801.7	  461.9	 7632.0	...
6231231	  801.4	  461.9	 7632.0	...
6231232	  801.1	  461.3	 7632.0	...
6231233	  800.9	  460.7	 7630.0	...
6231234	  800.7	  460.3	 7629.0	...
6231235	  800.4	  460.2	 7628.0	...
6231236	  800.1	  460.0	 7627.0	...
6231237	  800.1	  460.0	 7627.0	...
6231238	  799.4	  460.9	 7627.0	...
6231239	  798.6	  461.9	 7634.0	...
6231240	  797.6	  462.0	 7641.0	...
6231241	  797.3	  461.2	 7644.0	...
6231242	  798.4	  460.2	 7641.0	...
6231243	  799.8	  460.2	 7639.0	...
6231244	  801.4	  459.9	 7637.0	...
6231245	  801.6	  459.6	 7634.0	...
6231246	  801.3	  459.2	 7630.0	...
6231247	  800.6	  459.1	 7626.0	...
6231248	  799.9	  459.2	 7623.0	...
6231249	  799.6	  459.7	 7623.0	...
6231250	  799.4	  460.3	 7627.0	...
6231251	  798.5	  460.9	 7633.0	...
6231252	  797.5	  461.0	 7636.0	...
6231253	  797.6	  461.0	 7637.0	...
6231254	  798.4	  460.9	 7635.0	...
6231255	  799.0	  460.9	 7636.0	...
6231256	  798.8	  461.0	 7636.0	...
6231257	  798.4	  460.6	 7638.0	...
6231258	  798.2	  460.1	 7638.0	...
6231259	  798.2	  459.2	 7638.0	...
6231260	  798.2	  458.8	 7638.0	...
6231261	  798.7	  459.2	 7638.0	...
6231262	  799.2	  459.8	 7639.0	...
6231263	  799.5	  460.4	 7640.0	...
6231264	  799.4	  460.1	 7642.0	...
6231265	  799.2	  459.8	 7642.0	...
6231266	  799.2	  459.6	 7637.0	...
6231267	  799.1	  459.5	 7633.0	...
6231268	  798.2	  460.3	 7630.0	...
6231269	  797.5	  461.1	 7631.0	...
6231270	  796.8	  461.9	 7631.0	...
6231271	  796.8	  461.7	 7631.0	...
6231272	  797.0	  461.5	 7631.0	...
6231273	  797.1	  461.4	 7632.0	...
6231274	  797.2	  461.6	 7631.0	...
6231275	  796.5	  462.0	 7631.0	...
6231276	  796.0	  462.3	 7631.0	...
6231277	  795.5	  462.1	 7633.0	...
6231278	  795.5	  461.5	 7629.0	...
6231279	  795.6	  461.3	 7623.0	...
6231280	  795.8	  461.4	 7618.0	...
6231281	  796.0	  461.7	 7620.0	...
6231282	  796.2	  461.9	 7622.0	...
6231283	  796.3	  462.5	 7625.0	...
6231284	  795.9	  463.1	 7625.0	...
6231285	  795.5	  463.7	 7626.0	...
6231286	  795.2	  463.5	 7626.0	...
6231287	  795.4	  463.1	 7625.0	...
6231288	  796.3	  462.9	 7624.0	...
6231289	  797.1	  463.0	 7624.0	...
6231290	  797.5	  462.3	 7625.0	...
6231291	  797.3	  461.6	 7626.0	...
6231292	  797.2	  460.4	 7626.0	...
6231293	  797.5	  460.0	 7628.0	...
6231294	  798.0	  460.7	 7629.0	...
6231295	  798.5	  461.8	 7630.0	...
6231296	  798.9	  463.5	 7635.0	...
6231297	  799.1	  464.0	 7639.0	...
6231298	  798.8	  463.0	 7644.0	...
6231299	  798.2	  462.3	 7643.0	...
6231300	  797.5	  461.6	 7643.0	...
6231301	  797.2	  462.2	 7642.0	...
6231302	  797.5	  462.0	 7644.0	...
6231303	  798.1	  462.4	 7645.0	...
6231304	  798.4	  463.0	 7643.0	...
6231305	  798.4	  463.8	 7639.0	...
6231306	  798.4	  464.0	 7636.0	...
6231307	  797.8	  464.4	 7637.0	...
6231308	  797.2	  464.5	 7638.0	...
6231309	  796.6	  463.9	 7639.0	...
6231310	  796.5	  463.2	 7641.0	...
6231311	  796.5	  462.5	 7643.0	...
6231312	  796.6	  462.5	 7644.0	...
6231313	  796.7	  462.5	 7642.0	...
6231314	  796.8	  462.5	 7640.0	...
6231315	  796.9	  462.1	 7635.0	...
6231316	  796.9	  461.8	 7632.0	...
6231317	  796.5	  461.6	 7633.0	...
6231318	  796.3	  462.4	 7638.0	...
6231319	  796.0	  463.3	 7640.0	...
6231320	  796.5	  464.1	 7636.0	...
6231321	  796.9	  463.2	 7632.0	...
6231322	  796.3	  462.2	 7631.0	...
6231323	  795.4	  461.4	 7632.0	...
6231324	  794.6	  461.9	 7634.0	...
6231325	  794.9	  462.0	 7634.0	...
6231326	  795.3	  462.1	 7636.0	...
6231327	  795.5	  463.0	 7637.0	...
6231328	  795.5	  464.1	 7636.0	...
6231329	  795.6	  465.2	 7636.0	...
6231330	  795.9	  464.9	 7636.0	...
6231331	  796.2	  464.6	 7636.0	...
6231332	  796.1	  463.6	 7637.0	...
6231333	  796.2	  463.2	 7638.0	...
6231334	  796.3	  462.8	 7639.0	...
6231335	  796.3	  463.1	 7641.0	...
6231336	  796.2	  463.1	 7642.0	...
6231337	  796.5	  463.1	 7643.0	...
6231338	  796.9	  463.7	 7644.0	...
6231339	  797.2	  464.3	 7645.0	...
6231340	  797.5	  465.6	 7646.0	...
6231341	  797.7	  466.0	 7648.0	...
6231342	  798.0	  466.4	 7649.0	...
6231343	  797.8	  466.4	 7650.0	...
6231344	  797.5	  466.5	 7650.0	...
6231345	  797.1	  466.6	 7651.0	...
6231346	  797.0	  466.2	 7651.0	...
6231347	  797.4	  464.8	 7652.0	...
6231348	  797.9	  463.5	 7653.0	...
6231349	  798.3	  463.1	 7655.0	...
6231350	  798.2	  463.9	 7652.0	...
6231351	  798.3	  464.6	 7648.0	...
6231352	  798.6	  465.2	 7644.0	...
6231353	  799.0	  465.8	 7645.0	...
MSG	6231354 0000 _ Number On
6231354	  799.2	  464.9	 7647.0	...
6231355	  799.1	  463.4	 7649.0	...
6231356	  798.9	  462.0	 7649.0	...
6231357	  798.7	  462.1	 7648.0	...
EFIX R   6230293	6231357	1065	  806.1	  456.6	   7589
SSACC R  6231358
6231358	  798.6	  461.9	 7646.0	...
6231359	  798.5	  462.3	 7645.0	...
6231360	  798.6	  462.7	 7645.0	...
6231361	  798.6	  463.3	 7644.0	...
6231362	  798.8	  462.9	 7644.0	...
6231363	  799.0	  462.3	 7641.0	...
6231364	  799.4	  461.9	 7638.0	...
6231365	  799.8	  461.7	 7642.0	...
6231366	  804.2	  444.3	 7674.0	...
6231367	  808.7	  427.0	 7709.0	...
6231368	  813.0	  409.9	 7742.0	...
6231369	  812.8	  409.9	 7750.0	...
6231370	  812.2	  410.0	 7757.0	...
6231371	  814.0	  408.7	 7760.0	...
6231372	  816.5	  407.3	 7771.0	...
6231373	  818.0	  406.7	 7780.0	...
6231374	  817.7	  408.2	 7785.0	...
6231375	  817.3	  409.7	 7778.0	...
6231376	  817.7	  410.5	 7772.0	...
6231377	  817.6	  410.7	 7769.0	...
6231378	  817.3	  413.9	 7760.0	...
6231379	  816.9	  416.9	 7750.0	...
6231380	  816.2	  418.4	 7740.0	...
6231381	  815.9	  417.0	 7741.0	...
6231382	  815.3	  416.2	 7736.0	...
6231383	  814.6	  416.6	 7731.0	...
6231384	  812.8	  417.2	 7725.0	...
6231385	  810.5	  417.5	 7725.0	...
6231386	  807.9	  418.4	 7724.0	...
6231387	  806.5	  420.4	 7724.0	...
6231388	  804.1	  422.3	 7723.0	...
6231389	  802.9	  423.9	 7719.0	...
6231390	  802.5	  424.4	 7714.0	...
6231391	  804.2	  426.0	 7705.0	...
6231392	  806.1	  428.9	 7698.0	...
6231393	  807.9	  432.3	 7689.0	...
6231394	  811.2	  437.7	 7669.0	...
6231395	  815.1	  444.3	 7641.0	...
6231396	  819.8	  451.5	 7605.0	...
6231397	  823.2	  455.3	 7582.0	...
6231398	  826.3	  459.5	 7557.0	...
6231399	  828.9	  466.1	 7535.0	...
6231400	  831.2	  474.4	 7502.0	...
6231401	  832.5	  479.6	 7466.0	...
6231402	  833.8	  488.2	 7432.0	...
6231403	  834.6	  495.7	 7397.0	...
6231404	  836.2	  507.0	 7369.0	...
6231405	  837.5	  515.9	 7331.0	...
6231406	  835.4	  528.7	 7291.0	...
6231407	  833.0	  541.8	 7251.0	...
6231408	  829.7	  555.3	 7211.0	...
6231409	  830.1	  568.8	 7166.0	...
6231410	  828.6	  582.7	 7111.0	...
6231411	  828.2	  598.3	 7060.0	...
6231412	  827.8	  613.1	 7010.0	...
6231413	  829.5	  629.8	 6958.0	...
6231414	  830.6	  645.0	 6898.0	...
6231415	  831.9	  665.0	 6829.0	...
6231416	  833.3	  684.0	 6765.0	...
6231417	  835.7	  706.0	 6688.0	...
6231418	  838.0	  728.3	 6620.0	...
6231419	  840.1	  752.3	 6532.0	...
6231420	  841.8	  778.1	 6444.0	...
6231421	  843.3	  803.6	 6344.0	...
6231422	  845.3	  833.1	 6240.0	...
6231423	  849.2	  862.3	 6134.0	...
6231424	  853.2	  896.5	 6020.0	...
6231425	  856.3	  931.9	 5906.0	...
6231426	  857.6	  969.4	 5781.0	...
6231427	  859.1	 1008.9	 5655.0	...
6231428	  861.4	 1051.9	 5517.0	...
6231429	  864.7	 1097.5	 5382.0	...
6231430	  867.8	 1145.6	 5235.0	...
6231431	  870.4	 1193.2	 5092.0	...
6231432	  874.6	 1243.0	 4944.0	...
6231433	  879.9	 1292.2	 4799.0	...
6231434	  886.2	 1344.0	 4652.0	...
6231435	  891.7	 1397.9	 4492.0	...
6231436	  898.8	 1454.2	 4330.0	...
6231437	  906.3	 1511.6	 4165.0	...
6231438	  915.7	 1568.3	 4005.0	...
6231439	  922.7	 1624.3	 3847.0	...
6231440	  928.9	 1682.1	 3687.0	...
6231441	  933.4	 1741.0	 3529.0	...
6231442	  940.2	 1799.4	 3365.0	...
6231443	  947.3	 1861.4	 3198.0	...
6231444	  952.3	 1930.7	 3021.0	...
6231445	  957.6	 2008.5	 2863.0	...
6231446	  961.7	 2062.1	 2763.0	...
6231447	  965.2	 2088.9	 2724.0	...
6231448	  965.2	 2088.9	 2724.0	...
SBLINK R 6231449
6231449	   .	   .	    0.0	...
6231450	   .	   .	    0.0	...
6231451	   .	   .	    0.0	...
6231452	   .	   .	    0.0	...
6231453	   .	   .	    0.0	...
6231454	   .	   .	    0.0	...
6231455	   .	   .	    0.0	...
6231456	   .	   .	    0.0	...
6231457	   .	   .	    0.0	...
6231458	   .	   .	    0.0	...
6231459	   .	   .	    0.0	...
6231460	   .	   .	    0.0	...
6231461	   .	   .	    0.0	...
6231462	   .	   .	    0.0	...
6231463	   .	   .	    0.0	...
6231464	   .	   .	    0.0	...
6231465	   .	   .	    0.0	...
6231466	   .	   .	    0.0	...
6231467	   .	   .	    0.0	...
6231468	   .	   .	    0.0	...
6231469	   .	   .	    0.0	...
6231470	   .	   .	    0.0	...
6231471	   .	   .	    0.0	...
6231472	   .	   .	    0.0	...
6231473	   .	   .	    0.0	...
6231474	   .	   .	    0.0	...
6231475	   .	   .	    0.0	...
6231476	   .	   .	    0.0	...
6231477	   .	   .	    0.0	...
6231478	   .	   .	    0.0	...
6231479	   .	   .	    0.0	...
6231480	   .	   .	    0.0	...
6231481	   .	   .	    0.0	...
6231482	   .	   .	    0.0	...
6231483	   .	   .	    0.0	...
6231484	   .	   .	    0.0	...
6231485	   .	   .	    0.0	...
6231486	   .	   .	    0.0	...
6231487	   .	   .	    0.0	...
6231488	   .	   .	    0.0	...
6231489	   .	   .	    0.0	...
6231490	   .	   .	    0.0	...
6231491	   .	   .	    0.0	...
6231492	   .	   .	    0.0	...
6231493	   .	   .	    0.0	...
6231494	   .	   .	    0.0	...
6231495	   .	   .	    0.0	...
6231496	   .	   .	    0.0	...
6231497	   .	   .	    0.0	...
6231498	   .	   .	    0.0	...
6231499	   .	   .	    0.0	...
6231500	   .	   .	    0.0	...
6231501	   .	   .	    0.0	...
6231502	   .	   .	    0.0	...
6231503	   .	   .	    0.0	...
6231504	   .	   .	    0.0	...
6231505	   .	   .	    0.0	...
6231506	   .	   .	    0.0	...
6231507	   .	   .	    0.0	...
6231508	   .	   .	    0.0	...
6231509	   .	   .	    0.0	...
6231510	   .	   .	    0.0	...
6231511	   .	   .	    0.0	...
6231512	   .	   .	    0.0	...
6231513	   .	   .	    0.0	...
6231514	   .	   .	    0.0	...
6231515	   .	   .	    0.0	...
6231516	   .	   .	    0.0	...
6231517	   .	   .	    0.0	...
6231518	   .	   .	    0.0	...
6231519	   .	   .	    0.0	...
6231520	   .	   .	    0.0	...
6231521	   .	   .	    0.0	...
6231522	   .	   .	    0.0	...
6231523	   .	   .	    0.0	...
6231524	   .	   .	    0.0	...
6231525	   .	   .	    0.0	...
6231526	   .	   .	    0.0	...
6231527	   .	   .	    0.0	...
6231528	   .	   .	    0.0	...
6231529	   .	   .	    0.0	...
6231530	   .	   .	    0.0	...
6231531	   .	   .	    0.0	...
6231532	   .	   .	    0.0	...
6231533	   .	   .	    0.0	...
6231534	   .	   .	    0.0	...
6231535	   .	   .	    0.0	...
6231536	   .	   .	    0.0	...
6231537	   .	   .	    0.0	...
6231538	   .	   .	    0.0	...
6231539	   .	   .	    0.0	...
6231540	   .	   .	    0.0	...
6231541	   .	   .	    0.0	...
6231542	   .	   .	    0.0	...
6231543	   .	   .	    0.0	...
6231544	   .	   .	    0.0	...
6231545	   .	   .	    0.0	...
6231546	   .	   .	    0.0	...
6231547	   .	   .	    0.0	...
6231548	   .	   .	    0.0	...
6231549	   .	   .	    0.0	...
6231550	   .	   .	    0.0	...
6231551	   .	   .	    0.0	...
6231552	   .	   .	    0.0	...
6231553	   .	   .	    0.0	...
6231554	   .	   .	    0.0	...
6231555	   .	   .	    0.0	...
6231556	   .	   .	    0.0	...
6231557	   .	   .	    0.0	...
6231558	   .	   .	    0.0	...
6231559	   .	   .	    0.0	...
6231560	   .	   .	    0.0	...
6231561	   .	   .	    0.0	...
6231562	   .	   .	    0.0	...
6231563	   .	   .	    0.0	...
6231564	   .	   .	    0.0	...
6231565	   .	   .	    0.0	...
6231566	   .	   .	    0.0	...
6231567	   .	   .	    0.0	...
6231568	   .	   .	    0.0	...
6231569	   .	   .	    0.0	...
6231570	   .	   .	    0.0	...
6231571	   .	   .	    0.0	...
6231572	   .	   .	    0.0	...
6231573	   .	   .	    0.0	...
6231574	   .	   .	    0.0	...
6231575	   .	   .	    0.0	...
6231576	   .	   .	    0.0	...
6231577	   .	   .	    0.0	...
6231578	   .	   .	    0.0	...
6231579	   .	   .	    0.0	...
6231580	   .	   .	    0.0	...
6231581	   .	   .	    0.0	...
6231582	   .	   .	    0.0	...
6231583	   .	   .	    0.0	...
6231584	   .	   .	    0.0	...
6231585	   .	   .	    0.0	...
6231586	   .	   .	    0.0	...
6231587	   .	   .	    0.0	...
6231588	   .	   .	    0.0	...
6231589	   .	   .	    0.0	...
EBLINK R 6231449	6231589	141
6231590	  946.6	 2210.4	 2538.0	...
6231591	  946.6	 2210.4	 2538.0	...
6231592	  946.6	 2210.4	 2538.0	...
6231593	  945.4	 2198.3	 2578.0	...
6231594	  944.3	 2173.3	 2632.0	...
6231595	  943.4	 2134.5	 2708.0	...
6231596	  943.3	 2093.9	 2759.0	...
6231597	  943.0	 2057.3	 2814.0	...
6231598	  942.7	 2023.7	 2873.0	...
6231599	  942.8	 2004.0	 2917.0	...
6231600	  942.9	 1993.2	 2942.0	...
6231601	  935.8	 1934.7	 3074.0	...
6231602	  928.5	 1876.8	 3205.0	...
6231603	  928.5	 1876.8	 3205.0	...
6231604	  957.2	 1837.6	 3294.0	...
6231605	  986.0	 1798.6	 3383.0	...
6231606	 1013.9	 1750.6	 3499.0	...
6231607	 1012.1	 1734.9	 3548.0	...
6231608	 1008.5	 1709.0	 3621.0	...
6231609	 1005.7	 1682.9	 3690.0	...
6231610	 1003.7	 1655.8	 3760.0	...
6231611	 1002.6	 1630.1	 3828.0	...
6231612	 1000.4	 1604.5	 3898.0	...
6231613	  995.0	 1580.1	 3957.0	...
6231614	  990.6	 1554.5	 4025.0	...
6231615	  982.8	 1531.7	 4085.0	...
6231616	  978.3	 1507.8	 4154.0	...
6231617	  973.3	 1487.5	 4205.0	...
6231618	  972.2	 1466.0	 4268.0	...
6231619	  969.6	 1444.6	 4327.0	...
6231620	  964.5	 1422.8	 4383.0	...
6231621	  959.8	 1402.9	 4430.0	...
6231622	  956.7	 1382.9	 4483.0	...
6231623	  953.5	 1364.1	 4537.0	...
6231624	  948.2	 1345.1	 4587.0	...
6231625	  942.8	 1327.1	 4629.0	...
6231626	  940.4	 1307.7	 4682.0	...
6231627	  940.0	 1288.3	 4736.0	...
6231628	  935.9	 1271.3	 4784.0	...
6231629	  930.7	 1254.4	 4829.0	...
6231630	  922.9	 1238.9	 4868.0	...
6231631	  919.7	 1222.7	 4913.0	...
6231632	  917.4	 1205.7	 4960.0	...
6231633	  917.0	 1187.9	 5012.0	...
6231634	  914.8	 1169.3	 5066.0	...
6231635	  911.9	 1153.0	 5123.0	...
6231636	  909.7	 1136.5	 5168.0	...
6231637	  907.0	 1122.0	 5211.0	...
6231638	  904.7	 1106.1	 5251.0	...
6231639	  902.1	 1090.8	 5299.0	...
6231640	  900.0	 1075.3	 5348.0	...
6231641	  896.2	 1061.8	 5388.0	...
6231642	  892.3	 1048.1	 5423.0	...
6231643	  888.2	 1032.9	 5463.0	...
6231644	  886.3	 1020.0	 5497.0	...
6231645	  884.7	 1005.7	 5544.0	...
6231646	  881.1	  994.9	 5583.0	...
6231647	  877.2	  980.0	 5616.0	...
6231648	  874.3	  970.9	 5654.0	...
6231649	  874.5	  957.3	 5691.0	...
6231650	  872.1	  944.3	 5737.0	...
6231651	  868.9	  929.2	 5774.0	...
6231652	  865.6	  916.9	 5810.0	...
6231653	  862.7	  907.0	 5846.0	...
6231654	  860.5	  898.8	 5877.0	...
6231655	  858.3	  887.3	 5919.0	...
6231656	  858.0	  878.0	 5951.0	...
MSG	6231657 0000 _ Number Off
6231657	  856.8	  865.8	 5990.0	...
6231658	  855.8	  857.7	 6015.0	...
6231659	  854.8	  848.2	 6045.0	...
6231660	  853.9	  837.8	 6076.0	...
6231661	  852.5	  827.5	 6107.0	...
6231662	  850.7	  816.5	 6138.0	...
6231663	  849.2	  808.7	 6161.0	...
6231664	  847.8	  800.5	 6184.0	...
6231665	  846.4	  790.7	 6214.0	...
6231666	  845.1	  780.6	 6239.0	...
6231667	  844.2	  771.7	 6271.0	...
6231668	  843.8	  765.4	 6295.0	...
6231669	  843.9	  757.1	 6326.0	...
6231670	  844.1	  748.4	 6344.0	...
6231671	  844.1	  737.7	 6360.0	...
6231672	  843.7	  730.5	 6383.0	...
6231673	  843.3	  724.7	 6410.0	...
6231674	  843.0	  719.7	 6433.0	...
6231675	  842.8	  712.5	 6443.0	...
6231676	  842.8	  704.9	 6461.0	...
6231677	  843.0	  698.9	 6476.0	...
6231678	  843.6	  693.2	 6490.0	...
6231679	  844.0	  688.1	 6505.0	...
6231680	  842.2	  682.7	 6517.0	...
6231681	  839.1	  679.0	 6529.0	...
6231682	  835.9	  674.2	 6536.0	...
6231683	  837.3	  667.7	 6554.0	...
6231684	  839.3	  662.0	 6576.0	...
6231685	  841.1	  656.9	 6592.0	...
6231686	  840.2	  653.6	 6610.0	...
6231687	  837.3	  650.5	 6624.0	...
6231688	  834.5	  646.1	 6638.0	...
6231689	  832.2	  642.9	 6651.0	...
6231690	  832.1	  638.5	 6667.0	...
6231691	  835.3	  633.3	 6684.0	...
6231692	  838.5	  628.4	 6691.0	...
6231693	  838.4	  624.4	 6696.0	...
ESACC R  6231358	6231693	336	  798.6	  461.9	  838.4	  624.4	   3.55	   1015
SFIX R   6231694
6231694	  835.1	  623.5	 6701.0	...
6231695	  834.3	  619.7	 6718.0	...
6231696	  836.2	  614.4	 6735.0	...
6231697	  837.7	  608.4	 6749.0	...
6231698	  836.5	  604.6	 6752.0	...
6231699	  835.1	  602.4	 6763.0	...
6231700	  831.3	  602.3	 6773.0	...
6231701	  827.8	  603.1	 6781.0	...
6231702	  824.9	  600.4	 6782.0	...
6231703	  824.6	  597.2	 6786.0	...
6231704	  824.3	  594.0	 6792.0	...
6231705	  824.2	  592.6	 6804.0	...
6231706	  824.2	  589.8	 6814.0	...
6231707	  823.9	  584.8	 6832.0	...
6231708	  823.3	  579.2	 6843.0	...
6231709	  822.9	  575.0	 6856.0	...
6231710	  823.9	  569.0	 6868.0	...
6231711	  825.3	  565.0	 6882.0	...
6231712	  826.6	  561.2	 6895.0	...
6231713	  826.4	  561.2	 6894.0	...
6231714	  825.4	  559.5	 6892.0	...
6231715	  825.0	  557.5	 6895.0	...
6231716	  824.9	  553.9	 6905.0	...
6231717	  825.3	  550.3	 6916.0	...
6231718	  824.7	  546.7	 6921.0	...
6231719	  823.8	  544.6	 6923.0	...
6231720	  821.9	  541.0	 6937.0	...
6231721	  820.7	  537.7	 6950.0	...
6231722	  820.3	  533.3	 6964.0	...
6231723	  821.8	  531.0	 6969.0	...
6231724	  824.7	  528.2	 6974.0	...
6231725	  826.5	  525.0	 6980.0	...
6231726	  827.9	  522.5	 6981.0	...
6231727	  828.1	  520.5	 6982.0	...
6231728	  828.5	  520.0	 6986.0	...
6231729	  827.3	  518.8	 6994.0	...
6231730	  825.8	  517.7	 7002.0	...
6231731	  824.1	  515.4	 7009.0	...
6231732	  823.7	  513.3	 7013.0	...
6231733	  823.6	  511.1	 7017.0	...
6231734	  823.8	  510.1	 7021.0	...
6231735	  824.0	  509.4	 7026.0	...
6231736	  825.5	  506.3	 7032.0	...
6231737	  827.1	  504.0	 7036.0	...
6231738	  828.2	  502.0	 7037.0	...
6231739	  827.2	  501.5	 7038.0	...
6231740	  826.1	  500.6	 7038.0	...
6231741	  825.7	  499.4	 7039.0	...
6231742	  825.9	  499.1	 7038.0	...
6231743	  825.8	  498.8	 7037.0	...
6231744	  825.4	  497.4	 7041.0	...
6231745	  825.3	  496.0	 7045.0	...
6231746	  825.1	  494.4	 7050.0	...
6231747	  825.0	  493.0	 7054.0	...
6231748	  824.7	  491.8	 7062.0	...
6231749	  824.9	  491.0	 7068.0	...
6231750	  826.4	  491.0	 7072.0	...
6231751	  827.6	  489.1	 7074.0	...
6231752	  829.4	  486.3	 7078.0	...
6231753	  829.9	  483.0	 7084.0	...
6231754	  828.1	  481.9	 7087.0	...
6231755	  825.4	  481.1	 7089.0	...
6231756	  823.5	  481.0	 7093.0	...
6231757	  824.5	  482.7	 7097.0	...
6231758	  825.2	  484.9	 7100.0	...
6231759	  825.0	  485.3	 7099.0	...
6231760	  824.1	  483.7	 7098.0	...
6231761	  823.5	  482.0	 7102.0	...
6231762	  823.0	  481.8	 7103.0	...
6231763	  822.9	  481.0	 7103.0	...
6231764	  821.4	  478.8	 7101.0	...
6231765	  819.9	  477.1	 7101.0	...
6231766	  818.9	  475.4	 7102.0	...
6231767	  819.9	  474.5	 7102.0	...
6231768	  820.1	  472.8	 7111.0	...
6231769	  819.5	  468.7	 7126.0	...
6231770	  820.9	  464.7	 7141.0	...
6231771	  823.2	  463.6	 7141.0	...
6231772	  825.3	  464.8	 7134.0	...
6231773	  824.8	  466.3	 7128.0	...
6231774	  824.0	  465.3	 7128.0	...
6231775	  823.8	  464.3	 7127.0	...
6231776	  823.8	  463.3	 7130.0	...
6231777	  824.0	  462.7	 7134.0	...
6231778	  824.8	  462.7	 7135.0	...
6231779	  825.4	  462.7	 7132.0	...
6231780	  825.9	  461.7	 7130.0	...
6231781	  825.9	  460.8	 7131.0	...
6231782	  823.1	  460.2	 7131.0	...
6231783	  820.3	  459.8	 7131.0	...
6231784	  817.4	  458.6	 7132.0	...
6231785	  817.3	  457.1	 7132.0	...
6231786	  817.2	  456.0	 7132.0	...
6231787	  817.9	  455.4	 7131.0	...
6231788	  818.5	  453.9	 7138.0	...
6231789	  817.6	  452.8	 7145.0	...
6231790	  816.9	  451.9	 7153.0	...
6231791	  816.7	  452.6	 7145.0	...
6231792	  817.9	  453.1	 7138.0	...
6231793	  818.4	  454.1	 7131.0	...
6231794	  818.4	  454.4	 7132.0	...
6231795	  817.0	  454.8	 7131.0	...
6231796	  815.5	  454.7	 7129.0	...
6231797	  813.9	  453.8	 7139.0	...
6231798	  813.6	  450.5	 7152.0	...
6231799	  813.4	  447.4	 7165.0	...
6231800	  813.4	  445.5	 7160.0	...
6231801	  812.2	  446.2	 7155.0	...
6231802	  810.8	  446.9	 7153.0	...
6231803	  810.1	  447.2	 7155.0	...
6231804	  811.2	  447.0	 7159.0	...
6231805	  812.4	  446.8	 7161.0	...
6231806	  810.7	  447.8	 7162.0	...
6231807	  808.5	  449.1	 7163.0	...
6231808	  806.8	  450.0	 7161.0	...
6231809	  807.8	  449.4	 7159.0	...
6231810	  808.9	  446.9	 7164.0	...
6231811	  810.4	  443.9	 7172.0	...
6231812	  811.4	  440.7	 7177.0	...
6231813	  812.1	  439.5	 7178.0	...
6231814	  812.1	  439.3	 7178.0	...
6231815	  811.5	  439.8	 7174.0	...
6231816	  811.0	  440.2	 7169.0	...
6231817	  811.3	  437.8	 7170.0	...
6231818	  812.4	  435.6	 7173.0	...
6231819	  813.4	  433.6	 7178.0	...
6231820	  813.3	  434.2	 7176.0	...
6231821	  812.8	  434.7	 7184.0	...
6231822	  812.3	  435.1	 7189.0	...
6231823	  812.0	  435.3	 7195.0	...
6231824	  811.8	  435.5	 7195.0	...
6231825	  811.8	  435.6	 7185.0	...
6231826	  813.7	  437.2	 7175.0	...
6231827	  815.6	  438.7	 7165.0	...
6231828	  816.0	  437.0	 7173.0	...
6231829	  814.8	  433.6	 7181.0	...
6231830	  813.9	  429.9	 7190.0	...
6231831	  814.7	  429.5	 7192.0	...
6231832	  815.5	  430.4	 7183.0	...
6231833	  816.1	  431.9	 7174.0	...
6231834	  816.6	  433.6	 7167.0	...
6231835	  816.6	  434.1	 7171.0	...
6231836	  816.3	  433.3	 7175.0	...
6231837	  815.8	  432.3	 7177.0	...
6231838	  816.0	  431.3	 7177.0	...
6231839	  816.3	  431.4	 7175.0	...
6231840	  816.6	  431.1	 7173.0	...
6231841	  815.9	  430.4	 7178.0	...
6231842	  814.9	  429.6	 7185.0	...
6231843	  813.6	  429.8	 7186.0	...
6231844	  812.7	  430.8	 7179.0	...
6231845	  812.1	  433.2	 7173.0	...
6231846	  812.2	  435.1	 7168.0	...
6231847	  812.0	  434.8	 7163.0	...
6231848	  812.1	  433.1	 7165.0	...
6231849	  812.8	  433.3	 7172.0	...
6231850	  813.8	  435.7	 7174.0	...
6231851	  814.6	  437.8	 7169.0	...
6231852	  814.6	  437.8	 7164.0	...
6231853	  814.2	  437.8	 7164.0	...
6231854	  813.8	  438.7	 7166.0	...
6231855	  814.2	  439.8	 7167.0	...
6231856	  815.2	  440.3	 7168.0	...
6231857	  816.1	  440.2	 7166.0	...
6231858	  816.3	  438.1	 7165.0	...
6231859	  815.0	  436.2	 7166.0	...
6231860	  813.7	  434.1	 7170.0	...
6231861	  812.7	  434.1	 7173.0	...
6231862	  812.8	  435.9	 7173.0	...
6231863	  813.0	  437.9	 7172.0	...
6231864	  813.2	  439.7	 7171.0	...
6231865	  813.2	  439.5	 7171.0	...
6231866	  813.2	  439.4	 7171.0	...
6231867	  813.0	  437.8	 7170.0	...
6231868	  811.9	  436.2	 7170.0	...
MSG	6231869 0000 _ Number On
6231869	  810.8	  433.9	 7171.0	...
6231870	  810.0	  433.2	 7172.0	...
6231871	  812.8	  433.0	 7174.0	...
6231872	  815.5	  433.7	 7172.0	...
6231873	  818.5	  434.3	 7170.0	...
6231874	  818.7	  434.3	 7166.0	...
6231875	  818.8	  434.4	 7163.0	...
6231876	  817.5	  434.8	 7162.0	...
6231877	  816.3	  434.9	 7162.0	...
6231878	  816.8	  434.6	 7158.0	...
6231879	  818.3	  433.2	 7154.0	...
6231880	  819.6	  432.1	 7146.0	...
6231881	  819.4	  432.1	 7142.0	...
6231882	  820.7	  433.9	 7141.0	...
6231883	  822.2	  435.6	 7146.0	...
6231884	  820.3	  437.4	 7149.0	...
6231885	  816.9	  438.4	 7150.0	...
6231886	  813.0	  435.5	 7150.0	...
6231887	  814.0	  431.4	 7156.0	...
6231888	  816.2	  430.1	 7163.0	...
6231889	  818.9	  432.7	 7167.0	...
6231890	  820.2	  435.5	 7169.0	...
6231891	  820.4	  435.4	 7173.0	...
6231892	  819.3	  432.2	 7183.0	...
6231893	  817.9	  429.0	 7193.0	...
6231894	  818.0	  427.2	 7199.0	...
6231895	  818.8	  428.4	 7199.0	...
6231896	  819.6	  429.7	 7199.0	...
6231897	  819.4	  429.1	 7200.0	...
6231898	  819.8	  428.0	 7201.0	...
6231899	  818.6	  427.1	 7203.0	...
6231900	  817.2	  427.6	 7199.0	...
6231901	  817.7	  428.3	 7193.0	...
6231902	  819.7	  428.9	 7191.0	...
6231903	  821.3	  428.8	 7195.0	...
6231904	  820.7	  429.1	 7198.0	...
6231905	  817.1	  428.6	 7198.0	...
6231906	  814.0	  428.0	 7196.0	...
6231907	  813.4	  427.1	 7194.0	...
6231908	  815.8	  426.5	 7192.0	...
6231909	  818.0	  425.7	 7191.0	...
6231910	  818.1	  426.1	 7191.0	...
6231911	  818.2	  426.9	 7193.0	...
6231912	  819.0	  427.8	 7192.0	...
6231913	  819.7	  427.9	 7189.0	...
6231914	  820.4	  426.7	 7185.0	...
6231915	  820.5	  425.2	 7191.0	...
6231916	  820.6	  423.4	 7201.0	...
6231917	  820.6	  422.8	 7211.0	...
6231918	  820.3	  422.9	 7213.0	...
6231919	  820.2	  423.7	 7214.0	...
6231920	  820.2	  424.3	 7212.0	...
6231921	  820.1	  424.6	 7209.0	...
6231922	  820.1	  425.1	 7205.0	...
6231923	  819.8	  425.6	 7204.0	...
6231924	  819.4	  424.6	 7202.0	...
6231925	  818.9	  423.2	 7204.0	...
6231926	  816.6	  422.0	 7207.0	...
6231927	  814.8	  420.9	 7215.0	...
6231928	  813.5	  420.3	 7218.0	...
6231929	  815.9	  419.8	 7221.0	...
6231930	  818.7	  420.8	 7219.0	...
6231931	  821.3	  422.7	 7218.0	...
6231932	  821.9	  424.3	 7217.0	...
6231933	  821.9	  426.1	 7216.0	...
6231934	  819.0	  425.9	 7216.0	...
6231935	  816.3	  425.9	 7217.0	...
6231936	  815.1	  425.9	 7217.0	...
6231937	  817.2	  426.2	 7218.0	...
6231938	  819.0	  424.1	 7218.0	...
6231939	  819.6	  421.8	 7215.0	...
6231940	  819.5	  420.5	 7209.0	...
6231941	  820.3	  421.8	 7203.0	...
6231942	  821.0	  422.9	 7203.0	...
6231943	  821.5	  423.0	 7206.0	...
6231944	  819.9	  422.1	 7208.0	...
6231945	  817.6	  421.6	 7207.0	...
6231946	  816.2	  421.7	 7206.0	...
6231947	  816.4	  422.8	 7206.0	...
6231948	  817.6	  425.9	 7206.0	...
6231949	  818.7	  428.5	 7204.0	...
6231950	  819.2	  426.3	 7207.0	...
6231951	  818.2	  422.2	 7210.0	...
6231952	  817.3	  418.5	 7214.0	...
6231953	  816.9	  419.4	 7214.0	...
6231954	  818.2	  420.0	 7215.0	...
6231955	  818.4	  420.3	 7215.0	...
6231956	  817.8	  420.3	 7215.0	...
6231957	  816.9	  419.9	 7217.0	...
6231958	  817.0	  418.5	 7218.0	...
6231959	  817.9	  416.2	 7220.0	...
6231960	  815.2	  416.1	 7214.0	...
6231961	  811.4	  416.9	 7209.0	...
6231962	  807.7	  418.4	 7216.0	...
6231963	  807.7	  418.6	 7229.0	...
6231964	  807.8	  418.9	 7244.0	...
6231965	  807.8	  419.6	 7245.0	...
6231966	  812.8	  419.3	 7245.0	...
6231967	  817.7	  418.9	 7242.0	...
6231968	  822.2	  418.3	 7238.0	...
6231969	  821.9	  418.3	 7235.0	...
6231970	  821.6	  418.5	 7233.0	...
6231971	  821.2	  418.7	 7227.0	...
6231972	  820.7	  419.3	 7221.0	...
6231973	  820.2	  419.7	 7216.0	...
6231974	  820.3	  419.8	 7219.0	...
6231975	  820.5	  419.1	 7223.0	...
6231976	  820.9	  418.3	 7227.0	...
6231977	  820.9	  419.1	 7224.0	...
6231978	  820.4	  420.2	 7219.0	...
6231979	  819.9	  420.0	 7214.0	...
6231980	  819.3	  417.2	 7224.0	...
6231981	  819.0	  414.4	 7235.0	...
6231982	  819.0	  415.2	 7228.0	...
6231983	  819.9	  416.7	 7209.0	...
6231984	  820.7	  417.8	 7201.0	...
6231985	  821.2	  416.8	 7213.0	...
6231986	  821.3	  418.4	 7218.0	...
6231987	  821.9	  420.3	 7212.0	...
6231988	  822.5	  422.7	 7206.0	...
6231989	  822.6	  423.2	 7208.0	...
6231990	  821.9	  423.0	 7209.0	...
6231991	  821.1	  422.4	 7211.0	...
6231992	  820.7	  421.8	 7211.0	...
6231993	  821.2	  421.9	 7216.0	...
6231994	  822.1	  421.9	 7223.0	...
6231995	  823.0	  421.8	 7231.0	...
6231996	  822.9	  421.3	 7234.0	...
6231997	  821.8	  420.9	 7231.0	...
6231998	  820.7	  420.5	 7226.0	...
6231999	  820.2	  420.6	 7223.0	...
6232000	  820.3	  420.7	 7221.0	...
6232001	  820.7	  420.8	 7221.0	...
6232002	  821.6	  421.8	 7219.0	...
6232003	  822.4	  422.8	 7215.0	...
6232004	  823.0	  422.4	 7212.0	...
6232005	  823.2	  421.0	 7210.0	...
6232006	  823.9	  419.6	 7209.0	...
6232007	  824.4	  419.5	 7210.0	...
6232008	  824.6	  420.1	 7211.0	...
6232009	  824.2	  421.5	 7212.0	...
6232010	  824.0	  422.3	 7213.0	...
6232011	  823.9	  422.5	 7215.0	...
6232012	  824.0	  422.2	 7217.0	...
6232013	  824.1	  422.5	 7223.0	...
6232014	  824.3	  422.7	 7227.0	...
6232015	  824.6	  422.1	 7231.0	...
6232016	  824.8	  421.3	 7231.0	...
6232017	  825.1	  420.5	 7232.0	...
6232018	  825.5	  421.9	 7233.0	...
6232019	  823.2	  423.7	 7230.0	...
6232020	  820.9	  425.5	 7227.0	...
6232021	  819.8	  424.4	 7229.0	...
6232022	  821.4	  423.1	 7234.0	...
6232023	  823.1	  422.0	 7234.0	...
6232024	  823.6	  421.7	 7230.0	...
6232025	  823.9	  421.1	 7226.0	...
6232026	  823.1	  422.3	 7223.0	...
6232027	  822.6	  423.5	 7220.0	...
6232028	  822.1	  424.6	 7221.0	...
6232029	  822.7	  423.8	 7225.0	...
6232030	  823.0	  423.4	 7228.0	...
6232031	  823.6	  422.7	 7226.0	...
6232032	  824.3	  421.8	 7225.0	...
6232033	  824.3	  421.4	 7225.0	...
6232034	  823.2	  422.5	 7225.0	...
6232035	  822.2	  423.9	 7224.0	...
6232036	  821.8	  425.1	 7223.0	...
6232037	  822.1	  425.2	 7222.0	...
6232038	  823.0	  424.2	 7222.0	...
6232039	  823.3	  423.1	 7222.0	...
6232040	  823.6	  422.0	 7224.0	...
6232041	  823.0	  421.9	 7225.0	...
6232042	  822.7	  422.1	 7225.0	...
6232043	  822.5	  422.4	 7223.0	...
6232044	  822.5	  423.4	 7222.0	...
6232045	  822.4	  424.2	 7225.0	...
6232046	  822.2	  425.1	 7223.0	...
6232047	  822.5	  424.9	 7220.0	...
6232048	  823.2	  424.7	 7222.0	...
6232049	  826.8	  421.2	 7236.0	...
6232050	  830.1	  417.8	 7250.0	...
6232051	  832.0	  416.3	 7254.0	...
6232052	  831.0	  418.8	 7251.0	...
6232053	  829.6	  421.1	 7248.0	...
6232054	  829.0	  421.7	 7247.0	...
6232055	  827.1	  423.0	 7244.0	...
6232056	  825.6	  424.6	 7241.0	...
6232057	  824.1	  426.5	 7246.0	...
6232058	  823.4	  427.4	 7254.0	...
6232059	  821.9	  429.6	 7249.0	...
6232060	  820.8	  431.4	 7235.0	...
6232061	  820.0	  431.9	 7223.0	...
6232062	  820.0	  431.0	 7224.0	...
6232063	  820.0	  430.0	 7224.0	...
6232064	  820.1	  429.8	 7222.0	...
6232065	  823.2	  426.3	 7231.0	...
6232066	  826.4	  423.0	 7241.0	...
6232067	  829.6	  419.9	 7251.0	...
6232068	  827.2	  422.6	 7248.0	...
6232069	  824.8	  425.2	 7246.0	...
6232070	  823.3	  427.2	 7245.0	...
6232071	  824.2	  426.7	 7246.0	...
6232072	  825.7	  425.6	 7247.0	...
6232073	  826.1	  424.6	 7247.0	...
6232074	  824.9	  423.8	 7247.0	...
6232075	  823.5	  425.9	 7244.0	...
6232076	  822.2	  428.4	 7242.0	...
6232077	  823.2	  430.3	 7241.0	...
6232078	  823.9	  429.8	 7242.0	...
6232079	  825.1	  427.8	 7244.0	...
6232080	  825.7	  426.9	 7245.0	...
6232081	  826.8	  426.2	 7246.0	...
6232082	  827.2	  425.0	 7245.0	...
6232083	  826.6	  423.2	 7243.0	...
6232084	  826.3	  420.5	 7242.0	...
6232085	  826.3	  419.7	 7241.0	...
6232086	  825.8	  422.3	 7243.0	...
6232087	  824.5	  426.0	 7246.0	...
6232088	  823.1	  430.2	 7249.0	...
6232089	  823.0	  430.8	 7252.0	...
6232090	  823.1	  431.1	 7252.0	...
6232091	  823.4	  430.6	 7251.0	...
6232092	  823.6	  430.1	 7246.0	...
6232093	  823.7	  429.8	 7243.0	...
6232094	  825.3	  426.8	 7250.0	...
6232095	  827.1	  423.8	 7264.0	...
6232096	  828.6	  421.2	 7278.0	...
6232097	  828.1	  422.1	 7274.0	...
6232098	  828.3	  422.5	 7265.0	...
6232099	  829.0	  421.9	 7257.0	...
6232100	  829.9	  420.8	 7258.0	...
6232101	  828.5	  423.9	 7253.0	...
6232102	  827.5	  427.4	 7245.0	...
6232103	  826.8	  427.6	 7237.0	...
6232104	  827.7	  424.1	 7232.0	...
6232105	  825.5	  424.1	 7230.0	...
6232106	  823.0	  427.4	 7231.0	...
6232107	  821.8	  430.7	 7233.0	...
6232108	  823.6	  430.5	 7238.0	...
6232109	  827.2	  429.2	 7251.0	...
6232110	  829.4	  427.4	 7265.0	...
6232111	  831.0	  425.6	 7275.0	...
6232112	  830.5	  423.4	 7273.0	...
6232113	  830.0	  422.0	 7268.0	...
6232114	  830.3	  421.0	 7264.0	...
6232115	  830.9	  421.9	 7262.0	...
6232116	  831.5	  422.7	 7261.0	...
6232117	  831.9	  423.0	 7262.0	...
6232118	  832.3	  423.1	 7265.0	...
6232119	  832.2	  423.6	 7268.0	...
6232120	  829.2	  426.6	 7260.0	...
6232121	  826.3	  429.3	 7249.0	...
6232122	  826.0	  430.4	 7244.0	...
6232123	  828.0	  428.2	 7248.0	...
6232124	  830.4	  425.9	 7253.0	...
6232125	  831.0	  424.9	 7251.0	...
6232126	  831.7	  424.8	 7249.0	...
6232127	  830.2	  426.5	 7247.0	...
6232128	  828.5	  428.2	 7250.0	...
6232129	  829.0	  428.0	 7252.0	...
6232130	  831.1	  426.2	 7254.0	...
6232131	  833.4	  424.0	 7253.0	...
6232132	  833.6	  423.7	 7251.0	...
6232133	  832.3	  424.2	 7248.0	...
6232134	  830.8	  425.0	 7245.0	...
6232135	  831.3	  425.2	 7242.0	...
6232136	  833.2	  424.5	 7240.0	...
6232137	  834.2	  423.4	 7238.0	...
6232138	  832.4	  423.1	 7237.0	...
6232139	  831.2	  422.0	 7237.0	...
6232140	  831.7	  421.5	 7235.0	...
6232141	  833.2	  421.1	 7230.0	...
6232142	  831.6	  424.9	 7227.0	...
6232143	  829.3	  428.6	 7227.0	...
6232144	  826.9	  431.4	 7229.0	...
6232145	  827.0	  429.9	 7230.0	...
6232146	  828.7	  425.7	 7228.0	...
6232147	  830.4	  422.1	 7226.0	...
6232148	  832.0	  419.9	 7224.0	...
6232149	  831.6	  420.9	 7221.0	...
6232150	  831.5	  421.8	 7217.0	...
6232151	  831.6	  422.2	 7213.0	...
6232152	  832.0	  424.5	 7213.0	...
6232153	  832.3	  427.0	 7213.0	...
6232154	  832.5	  429.8	 7213.0	...
6232155	  833.0	  430.2	 7213.0	...
6232156	  833.5	  428.1	 7213.0	...
6232157	  834.0	  425.6	 7210.0	...
6232158	  832.4	  426.0	 7204.0	...
6232159	  830.7	  428.7	 7197.0	...
6232160	  830.6	  427.2	 7194.0	...
6232161	  832.3	  423.0	 7196.0	...
6232162	  832.5	  422.3	 7199.0	...
6232163	  831.1	  425.7	 7202.0	...
6232164	  829.7	  428.3	 7204.0	...
6232165	  829.7	  427.8	 7205.0	...
6232166	  829.8	  427.2	 7206.0	...
6232167	  829.9	  427.4	 7204.0	...
6232168	  829.3	  427.9	 7201.0	...
6232169	  828.7	  428.5	 7199.0	...
6232170	  828.2	  429.2	 7197.0	...
6232171	  828.5	  429.5	 7199.0	...
6232172	  829.4	  429.8	 7200.0	...
MSG	6232173 0000 _ Number Off
6232173	  830.2	  430.6	 7198.0	...
6232174	  829.4	  431.0	 7193.0	...
6232175	  827.9	  431.3	 7189.0	...
6232176	  826.6	  430.8	 7187.0	...
6232177	  826.9	  430.3	 7186.0	...
6232178	  827.1	  430.2	 7185.0	...
6232179	  828.0	  428.2	 7183.0	...
6232180	  828.8	  426.2	 7184.0	...
6232181	  829.4	  424.2	 7186.0	...
6232182	  828.7	  426.5	 7178.0	...
6232183	  828.2	  428.8	 7169.0	...
6232184	  827.9	  430.8	 7164.0	...
6232185	  827.9	  430.1	 7169.0	...
6232186	  828.7	  429.1	 7173.0	...
6232187	  829.5	  428.5	 7175.0	...
6232188	  829.3	  428.3	 7176.0	...
6232189	  828.3	  428.6	 7173.0	...
6232190	  827.3	  428.8	 7168.0	...
6232191	  828.6	  426.2	 7164.0	...
6232192	  830.0	  423.7	 7165.0	...
6232193	  830.9	  422.5	 7167.0	...
6232194	  830.9	  423.8	 7167.0	...
6232195	  831.0	  423.2	 7167.0	...
6232196	  831.4	  421.3	 7164.0	...
6232197	  831.2	  420.6	 7160.0	...
6232198	  830.7	  423.0	 7153.0	...
6232199	  830.2	  426.4	 7149.0	...
6232200	  830.0	  428.6	 7153.0	...
6232201	  829.9	  429.3	 7161.0	...
6232202	  829.8	  429.2	 7163.0	...
6232203	  829.4	  429.1	 7156.0	...
6232204	  828.8	  428.3	 7157.0	...
6232205	  828.5	  427.2	 7163.0	...
6232206	  828.8	  425.9	 7171.0	...
6232207	  828.9	  426.5	 7172.0	...
6232208	  828.9	  427.2	 7173.0	...
6232209	  829.7	  427.3	 7171.0	...
6232210	  830.6	  425.7	 7167.0	...
6232211	  830.3	  424.3	 7158.0	...
6232212	  829.0	  424.6	 7149.0	...
6232213	  828.0	  426.1	 7142.0	...
6232214	  828.2	  427.3	 7144.0	...
6232215	  828.1	  427.5	 7146.0	...
6232216	  827.5	  427.3	 7147.0	...
6232217	  826.9	  427.3	 7147.0	...
6232218	  826.0	  427.2	 7146.0	...
6232219	  825.2	  426.9	 7141.0	...
6232220	  824.4	  426.6	 7136.0	...
6232221	  826.6	  425.6	 7133.0	...
6232222	  828.9	  425.6	 7135.0	...
6232223	  831.3	  425.6	 7133.0	...
6232224	  831.0	  426.0	 7128.0	...
6232225	  830.2	  425.3	 7125.0	...
6232226	  829.4	  424.6	 7128.0	...
6232227	  828.4	  424.7	 7131.0	...
6232228	  828.2	  424.6	 7135.0	...
6232229	  828.1	  424.2	 7137.0	...
6232230	  828.2	  423.6	 7135.0	...
6232231	  828.4	  422.9	 7126.0	...
6232232	  828.4	  422.3	 7117.0	...
6232233	  827.4	  421.8	 7113.0	...
6232234	  826.9	  421.5	 7110.0	...
6232235	  826.8	  421.7	 7107.0	...
6232236	  828.9	  420.9	 7110.0	...
6232237	  830.7	  420.1	 7117.0	...
6232238	  832.1	  419.4	 7122.0	...
6232239	  832.2	  419.5	 7119.0	...
6232240	  832.6	  417.7	 7117.0	...
6232241	  832.5	  415.9	 7116.0	...
6232242	  832.1	  416.2	 7116.0	...
6232243	  831.6	  417.3	 7119.0	...
6232244	  831.9	  418.3	 7121.0	...
6232245	  832.5	  417.2	 7122.0	...
6232246	  831.4	  417.4	 7121.0	...
6232247	  830.0	  417.9	 7113.0	...
6232248	  827.5	  421.0	 7101.0	...
6232249	  826.3	  422.8	 7092.0	...
6232250	  824.8	  424.6	 7089.0	...
6232251	  824.3	  423.3	 7091.0	...
6232252	  823.5	  422.8	 7089.0	...
6232253	  822.9	  421.4	 7089.0	...
6232254	  825.1	  420.6	 7090.0	...
6232255	  827.9	  420.1	 7092.0	...
6232256	  831.1	  420.5	 7090.0	...
6232257	  831.6	  421.5	 7088.0	...
6232258	  830.3	  423.1	 7077.0	...
6232259	  827.0	  425.3	 7069.0	...
6232260	  823.6	  426.7	 7061.0	...
6232261	  822.8	  426.0	 7062.0	...
6232262	  823.6	  424.8	 7063.0	...
6232263	  824.8	  422.9	 7067.0	...
6232264	  825.7	  421.7	 7069.0	...
6232265	  827.6	  419.9	 7072.0	...
6232266	  829.1	  418.8	 7070.0	...
6232267	  827.7	  422.7	 7061.0	...
6232268	  825.5	  426.4	 7054.0	...
EFIX R   6231694	6232268	575	  823.0	  441.6	   7163
SSACC R  6232269
6232269	  823.5	  429.4	 7049.0	...
6232270	  824.1	  428.0	 7054.0	...
6232271	  824.9	  427.2	 7057.0	...
6232272	  825.5	  427.1	 7059.0	...
6232273	  827.1	  424.5	 7063.0	...
6232274	  829.0	  421.3	 7066.0	...
6232275	  830.9	  418.1	 7059.0	...
6232276	  830.1	  418.7	 7050.0	...
6232277	  826.5	  421.3	 7041.0	...
6232278	  819.0	  442.5	 7001.0	...
6232279	  813.3	  462.6	 6961.0	...
6232280	  809.6	  481.6	 6922.0	...
6232281	  809.8	  481.5	 6922.0	...
6232282	  809.9	  481.5	 6923.0	...
6232283	  810.2	  481.4	 6920.0	...
6232284	  810.7	  481.4	 6920.0	...
6232285	  811.3	  481.4	 6921.0	...
6232286	  811.5	  481.9	 6922.0	...
ESACC R  6232269	6232286	18	  823.5	  429.4	  811.5	  481.9	   1.13	    169
SFIX R   6232287
6232287	  811.6	  482.6	 6922.0	...
6232288	  810.7	  483.5	 6918.0	...
6232289	  809.8	  483.5	 6914.0	...
6232290	  808.9	  483.1	 6909.0	...
6232291	  809.1	  482.5	 6907.0	...
6232292	  809.3	  482.9	 6905.0	...
6232293	  809.4	  484.2	 6903.0	...
6232294	  809.7	  485.4	 6902.0	...
6232295	  809.9	  486.0	 6902.0	...
6232296	  810.4	  485.5	 6903.0	...
6232297	  810.6	  485.0	 6903.0	...
6232298	  811.0	  484.8	 6904.0	...
6232299	  810.3	  484.8	 6903.0	...
6232300	  809.6	  484.8	 6900.0	...
6232301	  808.7	  484.6	 6897.0	...
6232302	  807.8	  484.2	 6890.0	...
6232303	  807.2	  483.8	 6886.0	...
6232304	  807.5	  484.4	 6881.0	...
6232305	  808.3	  485.2	 6881.0	...
6232306	  809.2	  486.1	 6880.0	...
6232307	  809.3	  486.1	 6880.0	...
6232308	  809.2	  486.2	 6879.0	...
6232309	  809.2	  486.6	 6878.0	...
6232310	  809.1	  487.1	 6877.0	...
6232311	  809.1	  487.6	 6877.0	...
6232312	  809.0	  487.8	 6877.0	...
6232313	  808.8	  487.8	 6882.0	...
6232314	  808.8	  487.9	 6887.0	...
6232315	  808.9	  488.0	 6890.0	...
6232316	  808.7	  487.5	 6887.0	...
6232317	  808.4	  486.8	 6885.0	...
6232318	  808.1	  486.2	 6885.0	...
6232319	  808.3	  486.1	 6885.0	...
6232320	  808.8	  486.7	 6884.0	...
6232321	  809.1	  487.3	 6879.0	...
6232322	  809.2	  487.8	 6875.0	...
6232323	  809.1	  487.6	 6874.0	...
6232324	  809.0	  487.4	 6879.0	...
6232325	  809.2	  487.5	 6882.0	...
6232326	  809.5	  487.5	 6884.0	...
6232327	  809.8	  487.3	 6886.0	...
6232328	  809.3	  487.2	 6889.0	...
6232329	  808.8	  487.8	 6885.0	...
6232330	  808.3	  488.6	 6877.0	...
6232331	  808.5	  489.5	 6871.0	...
6232332	  808.6	  489.9	 6871.0	...
6232333	  808.6	  490.4	 6871.0	...
6232334	  808.4	  490.2	 6870.0	...
6232335	  808.8	  489.6	 6873.0	...
6232336	  809.3	  489.2	 6875.0	...
6232337	  809.9	  489.3	 6876.0	...
6232338	  809.5	  489.7	 6876.0	...
6232339	  809.1	  490.0	 6875.0	...
6232340	  808.6	  490.3	 6874.0	...
6232341	  808.5	  490.5	 6874.0	...
6232342	  808.4	  490.7	 6871.0	...
6232343	  808.3	  490.9	 6868.0	...
6232344	  808.2	  491.1	 6864.0	...
6232345	  808.2	  491.0	 6862.0	...
6232346	  808.1	  490.8	 6862.0	...
6232347	  807.9	  490.1	 6864.0	...
6232348	  807.7	  489.7	 6866.0	...
6232349	  807.5	  489.2	 6864.0	...
6232350	  807.4	  489.4	 6861.0	...
6232351	  807.4	  489.4	 6859.0	...
6232352	  807.4	  489.4	 6860.0	...
6232353	  808.0	  489.2	 6860.0	...
6232354	  808.7	  490.0	 6859.0	...
6232355	  808.7	  491.0	 6856.0	...
6232356	  808.0	  490.8	 6854.0	...
6232357	  807.6	  489.6	 6852.0	...
6232358	  807.9	  488.6	 6850.0	...
6232359	  808.3	  489.1	 6848.0	...
6232360	  808.3	  490.2	 6846.0	...
6232361	  808.4	  491.8	 6844.0	...
6232362	  809.0	  493.0	 6840.0	...
6232363	  809.6	  493.7	 6838.0	...
6232364	  809.7	  493.1	 6838.0	...
6232365	  809.5	  492.5	 6840.0	...
6232366	  809.4	  492.0	 6841.0	...
6232367	  809.5	  491.8	 6842.0	...
6232368	  808.8	  491.7	 6842.0	...
6232369	  807.9	  491.6	 6842.0	...
6232370	  807.4	  491.3	 6838.0	...
6232371	  807.8	  491.0	 6834.0	...
6232372	  808.0	  490.9	 6831.0	...
6232373	  807.8	  491.6	 6832.0	...
6232374	  807.6	  492.3	 6834.0	...
6232375	  807.6	  492.6	 6834.0	...
6232376	  807.8	  492.2	 6835.0	...
6232377	  807.9	  491.8	 6836.0	...
6232378	  807.9	  491.2	 6838.0	...
6232379	  808.7	  491.0	 6841.0	...
6232380	  809.5	  490.8	 6842.0	...
6232381	  809.9	  490.5	 6841.0	...
6232382	  809.4	  490.4	 6840.0	...
6232383	  808.9	  490.4	 6841.0	...
6232384	  808.8	  490.4	 6842.0	...
6232385	  809.2	  490.4	 6836.0	...
6232386	  809.5	  490.3	 6829.0	...
6232387	  809.8	  490.4	 6819.0	...
6232388	  809.7	  490.9	 6817.0	...
6232389	  810.1	  491.3	 6818.0	...
6232390	  810.4	  491.6	 6822.0	...
6232391	  811.0	  492.7	 6821.0	...
6232392	  811.3	  493.8	 6817.0	...
6232393	  810.6	  495.0	 6810.0	...
6232394	  809.7	  495.2	 6807.0	...
6232395	  808.7	  495.6	 6803.0	...
6232396	  808.5	  495.9	 6801.0	...
6232397	  808.3	  495.7	 6800.0	...
6232398	  808.0	  495.2	 6799.0	...
6232399	  807.9	  494.8	 6798.0	...
6232400	  808.1	  494.9	 6794.0	...
6232401	  808.5	  495.3	 6791.0	...
6232402	  808.9	  495.4	 6796.0	...
6232403	  809.4	  495.2	 6803.0	...
6232404	  809.7	  494.8	 6810.0	...
6232405	  808.8	  494.4	 6811.0	...
6232406	  807.7	  494.4	 6809.0	...
6232407	  806.5	  494.5	 6806.0	...
6232408	  806.5	  494.7	 6803.0	...
6232409	  806.7	  495.1	 6798.0	...
6232410	  807.1	  495.4	 6793.0	...
6232411	  807.6	  495.2	 6789.0	...
6232412	  807.8	  494.9	 6791.0	...
6232413	  807.9	  494.5	 6794.0	...
6232414	  807.9	  494.5	 6797.0	...
6232415	  808.0	  494.1	 6795.0	...
6232416	  808.1	  493.6	 6792.0	...
6232417	  808.1	  493.3	 6791.0	...
6232418	  808.5	  493.7	 6794.0	...
6232419	  808.9	  494.3	 6797.0	...
6232420	  809.4	  495.0	 6797.0	...
6232421	  809.4	  495.2	 6799.0	...
6232422	  809.4	  495.3	 6800.0	...
6232423	  809.3	  495.1	 6797.0	...
6232424	  809.4	  495.7	 6793.0	...
6232425	  809.3	  496.1	 6789.0	...
6232426	  809.3	  496.5	 6785.0	...
6232427	  809.2	  496.5	 6780.0	...
6232428	  809.1	  496.2	 6778.0	...
6232429	  809.0	  495.9	 6781.0	...
6232430	  809.0	  496.3	 6781.0	...
6232431	  809.1	  498.1	 6779.0	...
6232432	  809.2	  499.9	 6777.0	...
6232433	  809.4	  500.5	 6776.0	...
6232434	  809.7	  500.5	 6783.0	...
6232435	  810.0	  500.5	 6790.0	...
6232436	  810.3	  500.1	 6789.0	...
6232437	  810.4	  499.1	 6782.0	...
6232438	  810.3	  498.1	 6773.0	...
6232439	  810.1	  498.1	 6770.0	...
6232440	  810.3	  498.2	 6767.0	...
6232441	  810.7	  498.4	 6765.0	...
6232442	  810.3	  498.9	 6762.0	...
6232443	  809.6	  499.4	 6760.0	...
6232444	  808.8	  499.8	 6756.0	...
6232445	  808.5	  499.9	 6755.0	...
6232446	  808.1	  499.8	 6753.0	...
6232447	  807.9	  499.7	 6753.0	...
6232448	  808.2	  499.6	 6754.0	...
6232449	  808.3	  498.9	 6755.0	...
6232450	  808.3	  498.2	 6751.0	...
6232451	  808.3	  498.4	 6747.0	...
EFIX R   6232287	6232451	165	  808.9	  491.6	   6837
SSACC R  6232452
6232452	  808.2	  499.4	 6743.0	...
6232453	  808.1	  500.6	 6743.0	...
6232454	  807.8	  500.7	 6739.0	...
6232455	  807.3	  500.3	 6736.0	...
6232456	  807.0	  499.5	 6735.0	...
6232457	  806.5	  498.3	 6738.0	...
6232458	  806.4	  497.4	 6735.0	...
6232459	  806.7	  496.6	 6728.0	...
6232460	  808.0	  495.1	 6720.0	...
6232461	  815.2	  474.8	 6761.0	...
6232462	  822.6	  453.2	 6804.0	...
6232463	  829.1	  432.8	 6848.0	...
6232464	  829.3	  433.4	 6849.0	...
6232465	  828.3	  435.5	 6849.0	...
6232466	  827.2	  437.6	 6849.0	...
6232467	  826.4	  439.1	 6848.0	...
6232468	  826.3	  440.7	 6847.0	...
6232469	  826.3	  442.4	 6846.0	...
6232470	  826.5	  444.3	 6846.0	...
6232471	  826.6	  446.1	 6846.0	...
6232472	  826.5	  445.2	 6847.0	...
6232473	  825.5	  442.8	 6846.0	...
6232474	  824.3	  442.9	 6845.0	...
6232475	  823.7	  445.7	 6840.0	...
6232476	  823.9	  448.4	 6831.0	...
6232477	  821.5	  448.8	 6821.0	...
6232478	  818.7	  449.2	 6816.0	...
6232479	  816.0	  450.6	 6815.0	...
6232480	  816.4	  454.7	 6805.0	...
6232481	  816.2	  462.2	 6791.0	...
6232482	  816.3	  472.2	 6766.0	...
6232483	  817.1	  479.1	 6749.0	...
6232484	  818.6	  488.8	 6708.0	...
6232485	  820.0	  497.5	 6672.0	...
6232486	  820.3	  510.4	 6632.0	...
6232487	  820.6	  521.1	 6604.0	...
6232488	  820.3	  534.4	 6565.0	...
6232489	  820.6	  547.9	 6518.0	...
6232490	  821.6	  564.5	 6467.0	...
6232491	  823.6	  583.9	 6402.0	...
6232492	  824.6	  603.4	 6333.0	...
6232493	  825.8	  626.5	 6256.0	...
6232494	  828.2	  649.1	 6184.0	...
6232495	  834.2	  675.4	 6102.0	...
6232496	  841.3	  700.7	 6020.0	...
6232497	  847.0	  727.4	 5932.0	...
6232498	  850.4	  757.5	 5843.0	...
6232499	  852.4	  792.5	 5749.0	...
6232500	  854.2	  830.7	 5646.0	...
6232501	  854.2	  870.5	 5539.0	...
6232502	  853.1	  911.0	 5428.0	...
6232503	  851.9	  953.8	 5317.0	...
6232504	  852.2	  999.3	 5202.0	...
6232505	  853.2	 1044.9	 5073.0	...
6232506	  854.2	 1092.8	 4942.0	...
6232507	  855.6	 1142.6	 4812.0	...
6232508	  857.2	 1195.7	 4684.0	...
6232509	  859.3	 1251.9	 4549.0	...
6232510	  861.6	 1308.9	 4401.0	...
6232511	  865.0	 1367.5	 4259.0	...
6232512	  870.1	 1425.4	 4104.0	...
6232513	  874.5	 1487.8	 3949.0	...
6232514	  879.6	 1553.2	 3780.0	...
6232515	  882.4	 1624.0	 3615.0	...
6232516	  887.0	 1694.3	 3450.0	...
6232517	  888.7	 1765.7	 3290.0	...
6232518	  893.7	 1836.7	 3126.0	...
6232519	  900.3	 1914.7	 2953.0	...
6232520	  910.1	 1995.1	 2775.0	...
6232521	  916.6	 2051.6	 2654.0	...
6232522	  919.6	 2078.3	 2594.0	...
6232523	  919.6	 2078.3	 2594.0	...
SBLINK R 6232524
6232524	   .	   .	    0.0	...
6232525	   .	   .	    0.0	...
6232526	   .	   .	    0.0	...
6232527	   .	   .	    0.0	...
6232528	   .	   .	    0.0	...
6232529	   .	   .	    0.0	...
6232530	   .	   .	    0.0	...
6232531	   .	   .	    0.0	...
6232532	   .	   .	    0.0	...
6232533	   .	   .	    0.0	...
6232534	   .	   .	    0.0	...
6232535	   .	   .	    0.0	...
6232536	   .	   .	    0.0	...
6232537	   .	   .	    0.0	...
6232538	   .	   .	    0.0	...
6232539	   .	   .	    0.0	...
6232540	   .	   .	    0.0	...
6232541	   .	   .	    0.0	...
6232542	   .	   .	    0.0	...
6232543	   .	   .	    0.0	...
6232544	   .	   .	    0.0	...
6232545	   .	   .	    0.0	...
6232546	   .	   .	    0.0	...
6232547	   .	   .	    0.0	...
6232548	   .	   .	    0.0	...
6232549	   .	   .	    0.0	...
6232550	   .	   .	    0.0	...
6232551	   .	   .	    0.0	...
6232552	   .	   .	    0.0	...
6232553	   .	   .	    0.0	...
6232554	   .	   .	    0.0	...
6232555	   .	   .	    0.0	...
6232556	   .	   .	    0.0	...
6232557	   .	   .	    0.0	...
6232558	   .	   .	    0.0	...
6232559	   .	   .	    0.0	...
6232560	   .	   .	    0.0	...
6232561	   .	   .	    0.0	...
6232562	   .	   .	    0.0	...
6232563	   .	   .	    0.0	...
6232564	   .	   .	    0.0	...
6232565	   .	   .	    0.0	...
6232566	   .	   .	    0.0	...
6232567	   .	   .	    0.0	...
6232568	   .	   .	    0.0	...
6232569	   .	   .	    0.0	...
6232570	   .	   .	    0.0	...
6232571	   .	   .	    0.0	...
6232572	   .	   .	    0.0	...
6232573	   .	   .	    0.0	...
6232574	   .	   .	    0.0	...
6232575	   .	   .	    0.0	...
6232576	   .	   .	    0.0	...
6232577	   .	   .	    0.0	...
6232578	   .	   .	    0.0	...
6232579	   .	   .	    0.0	...
6232580	   .	   .	    0.0	...
6232581	   .	   .	    0.0	...
6232582	   .	   .	    0.0	...
6232583	   .	   .	    0.0	...
6232584	   .	   .	    0.0	...
6232585	   .	   .	    0.0	...
6232586	   .	   .	    0.0	...
6232587	   .	   .	    0.0	...
6232588	   .	   .	    0.0	...
6232589	   .	   .	    0.0	...
6232590	   .	   .	    0.0	...
6232591	   .	   .	    0.0	...
6232592	   .	   .	    0.0	...
6232593	   .	   .	    0.0	...
6232594	   .	   .	    0.0	...
6232595	   .	   .	    0.0	...
6232596	   .	   .	    0.0	...
6232597	   .	   .	    0.0	...
6232598	   .	   .	    0.0	...
6232599	   .	   .	    0.0	...
6232600	   .	   .	    0.0	...
6232601	   .	   .	    0.0	...
6232602	   .	   .	    0.0	...
6232603	   .	   .	    0.0	...
6232604	   .	   .	    0.0	...
6232605	   .	   .	    0.0	...
6232606	   .	   .	    0.0	...
6232607	   .	   .	    0.0	...
6232608	   .	   .	    0.0	...
6232609	   .	   .	    0.0	...
6232610	   .	   .	    0.0	...
6232611	   .	   .	    0.0	...
6232612	   .	   .	    0.0	...
6232613	   .	   .	    0.0	...
6232614	   .	   .	    0.0	...
6232615	   .	   .	    0.0	...
6232616	   .	   .	    0.0	...
6232617	   .	   .	    0.0	...
6232618	   .	   .	    0.0	...
6232619	   .	   .	    0.0	...
6232620	   .	   .	    0.0	...
6232621	   .	   .	    0.0	...
6232622	   .	   .	    0.0	...
6232623	   .	   .	    0.0	...
6232624	   .	   .	    0.0	...
6232625	   .	   .	    0.0	...
6232626	   .	   .	    0.0	...
6232627	   .	   .	    0.0	...
6232628	   .	   .	    0.0	...
6232629	   .	   .	    0.0	...
6232630	   .	   .	    0.0	...
6232631	   .	   .	    0.0	...
6232632	   .	   .	    0.0	...
6232633	   .	   .	    0.0	...
6232634	   .	   .	    0.0	...
6232635	   .	   .	    0.0	...
6232636	   .	   .	    0.0	...
6232637	   .	   .	    0.0	...
6232638	   .	   .	    0.0	...
6232639	   .	   .	    0.0	...
6232640	   .	   .	    0.0	...
6232641	   .	   .	    0.0	...
6232642	   .	   .	    0.0	...
6232643	   .	   .	    0.0	...
6232644	   .	   .	    0.0	...
6232645	   .	   .	    0.0	...
6232646	   .	   .	    0.0	...
6232647	   .	   .	    0.0	...
6232648	   .	   .	    0.0	...
6232649	   .	   .	    0.0	...
6232650	   .	   .	    0.0	...
6232651	   .	   .	    0.0	...
6232652	   .	   .	    0.0	...
6232653	   .	   .	    0.0	...
6232654	   .	   .	    0.0	...
6232655	   .	   .	    0.0	...
6232656	   .	   .	    0.0	...
6232657	   .	   .	    0.0	...
6232658	   .	   .	    0.0	...
6232659	   .	   .	    0.0	...
6232660	   .	   .	    0.0	...
6232661	   .	   .	    0.0	...
6232662	   .	   .	    0.0	...
6232663	   .	   .	    0.0	...
6232664	   .	   .	    0.0	...
6232665	   .	   .	    0.0	...
6232666	   .	   .	    0.0	...
6232667	   .	   .	    0.0	...
6232668	   .	   .	    0.0	...
6232669	   .	   .	    0.0	...
6232670	   .	   .	    0.0	...
6232671	   .	   .	    0.0	...
6232672	   .	   .	    0.0	...
6232673	   .	   .	    0.0	...
6232674	   .	   .	    0.0	...
6232675	   .	   .	    0.0	...
6232676	   .	   .	    0.0	...
6232677	   .	   .	    0.0	...
6232678	   .	   .	    0.0	...
6232679	   .	   .	    0.0	...
6232680	   .	   .	    0.0	...
6232681	   .	   .	    0.0	...
6232682	   .	   .	    0.0	...
6232683	   .	   .	    0.0	...
6232684	   .	   .	    0.0	...
6232685	   .	   .	    0.0	...
6232686	   .	   .	    0.0	...
6232687	   .	   .	    0.0	...
6232688	   .	   .	    0.0	...
6232689	   .	   .	    0.0	...
6232690	   .	   .	    0.0	...
6232691	   .	   .	    0.0	...
6232692	   .	   .	    0.0	...
6232693	   .	   .	    0.0	...
6232694	   .	   .	    0.0	...
6232695	   .	   .	    0.0	...
6232696	   .	   .	    0.0	...
6232697	   .	   .	    0.0	...
6232698	   .	   .	    0.0	...
6232699	   .	   .	    0.0	...
6232700	   .	   .	    0.0	...
6232701	   .	   .	    0.0	...
6232702	   .	   .	    0.0	...
6232703	   .	   .	    0.0	...
6232704	   .	   .	    0.0	...
6232705	   .	   .	    0.0	...
6232706	   .	   .	    0.0	...
6232707	   .	   .	    0.0	...
6232708	   .	   .	    0.0	...
6232709	   .	   .	    0.0	...
6232710	   .	   .	    0.0	...
6232711	   .	   .	    0.0	...
6232712	   .	   .	    0.0	...
6232713	   .	   .	    0.0	...
6232714	   .	   .	    0.0	...
6232715	   .	   .	    0.0	...
6232716	   .	   .	    0.0	...
6232717	   .	   .	    0.0	...
6232718	   .	   .	    0.0	...
6232719	   .	   .	    0.0	...
6232720	   .	   .	    0.0	...
6232721	   .	   .	    0.0	...
6232722	   .	   .	    0.0	...
6232723	   .	   .	    0.0	...
6232724	   .	   .	    0.0	...
6232725	   .	   .	    0.0	...
6232726	   .	   .	    0.0	...
6232727	   .	   .	    0.0	...
6232728	   .	   .	    0.0	...
6232729	   .	   .	    0.0	...
6232730	   .	   .	    0.0	...
6232731	   .	   .	    0.0	...
6232732	   .	   .	    0.0	...
6232733	   .	   .	    0.0	...
6232734	   .	   .	    0.0	...
6232735	   .	   .	    0.0	...
6232736	   .	   .	    0.0	...
6232737	   .	   .	    0.0	...
6232738	   .	   .	    0.0	...
6232739	   .	   .	    0.0	...
6232740	   .	   .	    0.0	...
6232741	   .	   .	    0.0	...
6232742	   .	   .	    0.0	...
6232743	   .	   .	    0.0	...
6232744	   .	   .	    0.0	...
6232745	   .	   .	    0.0	...
6232746	   .	   .	    0.0	...
6232747	   .	   .	    0.0	...
6232748	   .	   .	    0.0	...
6232749	   .	   .	    0.0	...
6232750	   .	   .	    0.0	...
6232751	   .	   .	    0.0	...
6232752	   .	   .	    0.0	...
6232753	   .	   .	    0.0	...
6232754	   .	   .	    0.0	...
6232755	   .	   .	    0.0	...
6232756	   .	   .	    0.0	...
6232757	   .	   .	    0.0	...
6232758	   .	   .	    0.0	...
6232759	   .	   .	    0.0	...
6232760	   .	   .	    0.0	...
6232761	   .	   .	    0.0	...
6232762	   .	   .	    0.0	...
6232763	   .	   .	    0.0	...
6232764	   .	   .	    0.0	...
6232765	   .	   .	    0.0	...
6232766	   .	   .	    0.0	...
6232767	   .	   .	    0.0	...
6232768	   .	   .	    0.0	...
6232769	   .	   .	    0.0	...
6232770	   .	   .	    0.0	...
6232771	   .	   .	    0.0	...
6232772	   .	   .	    0.0	...
6232773	   .	   .	    0.0	...
6232774	   .	   .	    0.0	...
6232775	   .	   .	    0.0	...
6232776	   .	   .	    0.0	...
6232777	   .	   .	    0.0	...
6232778	   .	   .	    0.0	...
6232779	   .	   .	    0.0	...
6232780	   .	   .	    0.0	...
6232781	   .	   .	    0.0	...
6232782	   .	   .	    0.0	...
6232783	   .	   .	    0.0	...
6232784	   .	   .	    0.0	...
6232785	   .	   .	    0.0	...
6232786	   .	   .	    0.0	...
6232787	   .	   .	    0.0	...
6232788	   .	   .	    0.0	...
6232789	   .	   .	    0.0	...
6232790	   .	   .	    0.0	...
6232791	   .	   .	    0.0	...
6232792	   .	   .	    0.0	...
6232793	   .	   .	    0.0	...
6232794	   .	   .	    0.0	...
6232795	   .	   .	    0.0	...
6232796	   .	   .	    0.0	...
6232797	   .	   .	    0.0	...
6232798	   .	   .	    0.0	...
6232799	   .	   .	    0.0	...
6232800	   .	   .	    0.0	...
6232801	   .	   .	    0.0	...
6232802	   .	   .	    0.0	...
6232803	   .	   .	    0.0	...
6232804	   .	   .	    0.0	...
6232805	   .	   .	    0.0	...
6232806	   .	   .	    0.0	...
6232807	   .	   .	    0.0	...
6232808	   .	   .	    0.0	...
6232809	   .	   .	    0.0	...
6232810	   .	   .	    0.0	...
6232811	   .	   .	    0.0	...
6232812	   .	   .	    0.0	...
6232813	   .	   .	    0.0	...
6232814	   .	   .	    0.0	...
6232815	   .	   .	    0.0	...
6232816	   .	   .	    0.0	...
6232817	   .	   .	    0.0	...
6232818	   .	   .	    0.0	...
6232819	   .	   .	    0.0	...
6232820	   .	   .	    0.0	...
6232821	   .	   .	    0.0	...
6232822	   .	   .	    0.0	...
6232823	   .	   .	    0.0	...
6232824	   .	   .	    0.0	...
6232825	   .	   .	    0.0	...
6232826	   .	   .	    0.0	...
6232827	   .	   .	    0.0	...
6232828	   .	   .	    0.0	...
6232829	   .	   .	    0.0	...
6232830	   .	   .	    0.0	...
6232831	   .	   .	    0.0	...
6232832	   .	   .	    0.0	...
6232833	   .	   .	    0.0	...
6232834	   .	   .	    0.0	...
6232835	   .	   .	    0.0	...
6232836	   .	   .	    0.0	...
6232837	   .	   .	    0.0	...
6232838	   .	   .	    0.0	...
6232839	   .	   .	    0.0	...
6232840	   .	   .	    0.0	...
6232841	   .	   .	    0.0	...
6232842	   .	   .	    0.0	...
6232843	   .	   .	    0.0	...
6232844	   .	   .	    0.0	...
6232845	   .	   .	    0.0	...
6232846	   .	   .	    0.0	...
6232847	   .	   .	    0.0	...
6232848	   .	   .	    0.0	...
6232849	   .	   .	    0.0	...
6232850	   .	   .	    0.0	...
6232851	   .	   .	    0.0	...
6232852	   .	   .	    0.0	...
6232853	   .	   .	    0.0	...
6232854	   .	   .	    0.0	...
6232855	   .	   .	    0.0	...
6232856	   .	   .	    0.0	...
6232857	   .	   .	    0.0	...
6232858	   .	   .	    0.0	...
6232859	   .	   .	    0.0	...
6232860	   .	   .	    0.0	...
6232861	   .	   .	    0.0	...
6232862	   .	   .	    0.0	...
6232863	   .	   .	    0.0	...
6232864	   .	   .	    0.0	...
6232865	   .	   .	    0.0	...
6232866	   .	   .	    0.0	...
6232867	   .	   .	    0.0	...
6232868	   .	   .	    0.0	...
6232869	   .	   .	    0.0	...
6232870	   .	   .	    0.0	...
6232871	   .	   .	    0.0	...
6232872	   .	   .	    0.0	...
6232873	   .	   .	    0.0	...
6232874	   .	   .	    0.0	...
6232875	   .	   .	    0.0	...
6232876	   .	   .	    0.0	...
6232877	   .	   .	    0.0	...
6232878	   .	   .	    0.0	...
6232879	   .	   .	    0.0	...
6232880	   .	   .	    0.0	...
6232881	   .	   .	    0.0	...
6232882	   .	   .	    0.0	...
6232883	   .	   .	    0.0	...
6232884	   .	   .	    0.0	...
6232885	   .	   .	    0.0	...
6232886	   .	   .	    0.0	...
6232887	   .	   .	    0.0	...
6232888	   .	   .	    0.0	...
6232889	   .	   .	    0.0	...
6232890	   .	   .	    0.0	...
6232891	   .	   .	    0.0	...
6232892	   .	   .	    0.0	...
6232893	   .	   .	    0.0	...
6232894	   .	   .	    0.0	...
6232895	   .	   .	    0.0	...
6232896	   .	   .	    0.0	...
6232897	   .	   .	    0.0	...
6232898	   .	   .	    0.0	...
6232899	   .	   .	    0.0	...
6232900	   .	   .	    0.0	...
6232901	   .	   .	    0.0	...
6232902	   .	   .	    0.0	...
6232903	   .	   .	    0.0	...
6232904	   .	   .	    0.0	...
6232905	   .	   .	    0.0	...
6232906	   .	   .	    0.0	...
6232907	   .	   .	    0.0	...
6232908	   .	   .	    0.0	...
6232909	   .	   .	    0.0	...
6232910	   .	   .	    0.0	...
6232911	   .	   .	    0.0	...
6232912	   .	   .	    0.0	...
6232913	   .	   .	    0.0	...
6232914	   .	   .	    0.0	...
6232915	   .	   .	    0.0	...
6232916	   .	   .	    0.0	...
6232917	   .	   .	    0.0	...
6232918	   .	   .	    0.0	...
6232919	   .	   .	    0.0	...
6232920	   .	   .	    0.0	...
6232921	   .	   .	    0.0	...
6232922	   .	   .	    0.0	...
6232923	   .	   .	    0.0	...
6232924	   .	   .	    0.0	...
6232925	   .	   .	    0.0	...
6232926	   .	   .	    0.0	...
6232927	   .	   .	    0.0	...
6232928	   .	   .	    0.0	...
6232929	   .	   .	    0.0	...
6232930	   .	   .	    0.0	...
6232931	   .	   .	    0.0	...
6232932	   .	   .	    0.0	...
6232933	   .	   .	    0.0	...
6232934	   .	   .	    0.0	...
6232935	   .	   .	    0.0	...
6232936	   .	   .	    0.0	...
6232937	   .	   .	    0.0	...
6232938	   .	   .	    0.0	...
6232939	   .	   .	    0.0	...
6232940	   .	   .	    0.0	...
6232941	   .	   .	    0.0	...
6232942	   .	   .	    0.0	...
6232943	   .	   .	    0.0	...
6232944	   .	   .	    0.0	...
6232945	   .	   .	    0.0	...
6232946	   .	   .	    0.0	...
6232947	   .	   .	    0.0	...
6232948	   .	   .	    0.0	...
6232949	   .	   .	    0.0	...
6232950	   .	   .	    0.0	...
6232951	   .	   .	    0.0	...
6232952	   .	   .	    0.0	...
6232953	   .	   .	    0.0	...
6232954	   .	   .	    0.0	...
6232955	   .	   .	    0.0	...
6232956	   .	   .	    0.0	...
6232957	   .	   .	    0.0	...
6232958	   .	   .	    0.0	...
6232959	   .	   .	    0.0	...
6232960	   .	   .	    0.0	...
6232961	   .	   .	    0.0	...
6232962	   .	   .	    0.0	...
6232963	   .	   .	    0.0	...
6232964	   .	   .	    0.0	...
6232965	   .	   .	    0.0	...
6232966	   .	   .	    0.0	...
6232967	   .	   .	    0.0	...
6232968	   .	   .	    0.0	...
6232969	   .	   .	    0.0	...
6232970	   .	   .	    0.0	...
6232971	   .	   .	    0.0	...
6232972	   .	   .	    0.0	...
6232973	   .	   .	    0.0	...
6232974	   .	   .	    0.0	...
6232975	   .	   .	    0.0	...
6232976	   .	   .	    0.0	...
6232977	   .	   .	    0.0	...
6232978	   .	   .	    0.0	...
6232979	   .	   .	    0.0	...
6232980	   .	   .	    0.0	...
6232981	   .	   .	    0.0	...
6232982	   .	   .	    0.0	...
6232983	   .	   .	    0.0	...
6232984	   .	   .	    0.0	...
6232985	   .	   .	    0.0	...
6232986	   .	   .	    0.0	...
6232987	   .	   .	    0.0	...
6232988	   .	   .	    0.0	...
6232989	   .	   .	    0.0	...
6232990	   .	   .	    0.0	...
6232991	   .	   .	    0.0	...
6232992	   .	   .	    0.0	...
6232993	   .	   .	    0.0	...
6232994	   .	   .	    0.0	...
6232995	   .	   .	    0.0	...
6232996	   .	   .	    0.0	...
6232997	   .	   .	    0.0	...
6232998	   .	   .	    0.0	...
6232999	   .	   .	    0.0	...
6233000	   .	   .	    0.0	...
6233001	   .	   .	    0.0	...
6233002	   .	   .	    0.0	...
6233003	   .	   .	    0.0	...
6233004	   .	   .	    0.0	...
6233005	   .	   .	    0.0	...
6233006	   .	   .	    0.0	...
6233007	   .	   .	    0.0	...
6233008	   .	   .	    0.0	...
6233009	   .	   .	    0.0	...
6233010	   .	   .	    0.0	...
6233011	   .	   .	    0.0	...
6233012	   .	   .	    0.0	...
6233013	   .	   .	    0.0	...
6233014	   .	   .	    0.0	...
6233015	   .	   .	    0.0	...
6233016	   .	   .	    0.0	...
6233017	   .	   .	    0.0	...
6233018	   .	   .	    0.0	...
6233019	   .	   .	    0.0	...
6233020	   .	   .	    0.0	...
6233021	   .	   .	    0.0	...
6233022	   .	   .	    0.0	...
6233023	   .	   .	    0.0	...
6233024	   .	   .	    0.0	...
6233025	   .	   .	    0.0	...
6233026	   .	   .	    0.0	...
6233027	   .	   .	    0.0	...
6233028	   .	   .	    0.0	...
6233029	   .	   .	    0.0	...
6233030	   .	   .	    0.0	...
6233031	   .	   .	    0.0	...
6233032	   .	   .	    0.0	...
6233033	   .	   .	    0.0	...
6233034	   .	   .	    0.0	...
6233035	   .	   .	    0.0	...
6233036	   .	   .	    0.0	...
6233037	   .	   .	    0.0	...
6233038	   .	   .	    0.0	...
6233039	   .	   .	    0.0	...
6233040	   .	   .	    0.0	...
6233041	   .	   .	    0.0	...
6233042	   .	   .	    0.0	...
6233043	   .	   .	    0.0	...
6233044	   .	   .	    0.0	...
6233045	   .	   .	    0.0	...
6233046	   .	   .	    0.0	...
6233047	   .	   .	    0.0	...
6233048	   .	   .	    0.0	...
6233049	   .	   .	    0.0	...
6233050	   .	   .	    0.0	...
6233051	   .	   .	    0.0	...
6233052	   .	   .	    0.0	...
6233053	   .	   .	    0.0	...
6233054	   .	   .	    0.0	...
6233055	   .	   .	    0.0	...
6233056	   .	   .	    0.0	...
6233057	   .	   .	    0.0	...
6233058	   .	   .	    0.0	...
6233059	   .	   .	    0.0	...
6233060	   .	   .	    0.0	...
6233061	   .	   .	    0.0	...
6233062	   .	   .	    0.0	...
6233063	   .	   .	    0.0	...
6233064	   .	   .	    0.0	...
6233065	   .	   .	    0.0	...
6233066	   .	   .	    0.0	...
6233067	   .	   .	    0.0	...
6233068	   .	   .	    0.0	...
6233069	   .	   .	    0.0	...
6233070	   .	   .	    0.0	...
6233071	   .	   .	    0.0	...
6233072	   .	   .	    0.0	...
6233073	   .	   .	    0.0	...
6233074	   .	   .	    0.0	...
6233075	   .	   .	    0.0	...
6233076	   .	   .	    0.0	...
6233077	   .	   .	    0.0	...
6233078	   .	   .	    0.0	...
6233079	   .	   .	    0.0	...
6233080	   .	   .	    0.0	...
6233081	   .	   .	    0.0	...
6233082	   .	   .	    0.0	...
6233083	   .	   .	    0.0	...
6233084	   .	   .	    0.0	...
6233085	   .	   .	    0.0	...
6233086	   .	   .	    0.0	...
6233087	   .	   .	    0.0	...
6233088	   .	   .	    0.0	...
6233089	   .	   .	    0.0	...
6233090	   .	   .	    0.0	...
6233091	   .	   .	    0.0	...
6233092	   .	   .	    0.0	...
6233093	   .	   .	    0.0	...
6233094	   .	   .	    0.0	...
6233095	   .	   .	    0.0	...
6233096	   .	   .	    0.0	...
6233097	   .	   .	    0.0	...
6233098	   .	   .	    0.0	...
6233099	   .	   .	    0.0	...
6233100	   .	   .	    0.0	...
6233101	   .	   .	    0.0	...
6233102	   .	   .	    0.0	...
6233103	   .	   .	    0.0	...
6233104	   .	   .	    0.0	...
6233105	   .	   .	    0.0	...
6233106	   .	   .	    0.0	...
6233107	   .	   .	    0.0	...
6233108	   .	   .	    0.0	...
6233109	   .	   .	    0.0	...
6233110	   .	   .	    0.0	...
6233111	   .	   .	    0.0	...
6233112	   .	   .	    0.0	...
6233113	   .	   .	    0.0	...
6233114	   .	   .	    0.0	...
6233115	   .	   .	    0.0	...
6233116	   .	   .	    0.0	...
6233117	   .	   .	    0.0	...
6233118	   .	   .	    0.0	...
6233119	   .	   .	    0.0	...
6233120	   .	   .	    0.0	...
6233121	   .	   .	    0.0	...
6233122	   .	   .	    0.0	...
6233123	   .	   .	    0.0	...
6233124	   .	   .	    0.0	...
6233125	   .	   .	    0.0	...
6233126	   .	   .	    0.0	...
6233127	   .	   .	    0.0	...
6233128	   .	   .	    0.0	...
6233129	   .	   .	    0.0	...
6233130	   .	   .	    0.0	...
6233131	   .	   .	    0.0	...
6233132	   .	   .	    0.0	...
6233133	   .	   .	    0.0	...
6233134	   .	   .	    0.0	...
6233135	   .	   .	    0.0	...
6233136	   .	   .	    0.0	...
6233137	   .	   .	    0.0	...
6233138	   .	   .	    0.0	...
6233139	   .	   .	    0.0	...
6233140	   .	   .	    0.0	...
6233141	   .	   .	    0.0	...
6233142	   .	   .	    0.0	...
6233143	   .	   .	    0.0	...
6233144	   .	   .	    0.0	...
6233145	   .	   .	    0.0	...
6233146	   .	   .	    0.0	...
6233147	   .	   .	    0.0	...
6233148	   .	   .	    0.0	...
6233149	   .	   .	    0.0	...
6233150	   .	   .	    0.0	...
6233151	   .	   .	    0.0	...
6233152	   .	   .	    0.0	...
6233153	   .	   .	    0.0	...
6233154	   .	   .	    0.0	...
6233155	   .	   .	    0.0	...
6233156	   .	   .	    0.0	...
6233157	   .	   .	    0.0	...
6233158	   .	   .	    0.0	...
6233159	   .	   .	    0.0	...
6233160	   .	   .	    0.0	...
6233161	   .	   .	    0.0	...
6233162	   .	   .	    0.0	...
6233163	   .	   .	    0.0	...
6233164	   .	   .	    0.0	...
6233165	   .	   .	    0.0	...
6233166	   .	   .	    0.0	...
6233167	   .	   .	    0.0	...
6233168	   .	   .	    0.0	...
6233169	   .	   .	    0.0	...
6233170	   .	   .	    0.0	...
6233171	   .	   .	    0.0	...
6233172	   .	   .	    0.0	...
6233173	   .	   .	    0.0	...
6233174	   .	   .	    0.0	...
6233175	   .	   .	    0.0	...
6233176	   .	   .	    0.0	...
6233177	   .	   .	    0.0	...
6233178	   .	   .	    0.0	...
6233179	   .	   .	    0.0	...
6233180	   .	   .	    0.0	...
6233181	   .	   .	    0.0	...
6233182	   .	   .	    0.0	...
6233183	   .	   .	    0.0	...
6233184	   .	   .	    0.0	...
6233185	   .	   .	    0.0	...
6233186	   .	   .	    0.0	...
6233187	   .	   .	    0.0	...
6233188	   .	   .	    0.0	...
6233189	   .	   .	    0.0	...
6233190	   .	   .	    0.0	...
6233191	   .	   .	    0.0	...
6233192	   .	   .	    0.0	...
6233193	   .	   .	    0.0	...
6233194	   .	   .	    0.0	...
6233195	   .	   .	    0.0	...
6233196	   .	   .	    0.0	...
6233197	   .	   .	    0.0	...
6233198	   .	   .	    0.0	...
EBLINK R 6232524	6233198	675
6233199	  913.1	 1445.0	 3722.0	...
6233200	  913.1	 1445.0	 3722.0	...
6233201	  913.0	 1439.1	 3747.0	...
6233202	  912.9	 1425.7	 3793.0	...
6233203	  912.4	 1408.6	 3859.0	...
6233204	  911.6	 1391.3	 3928.0	...
6233205	  908.3	 1374.7	 3998.0	...
6233206	  905.3	 1355.8	 4075.0	...
6233207	  899.7	 1336.0	 4137.0	...
6233208	  893.5	 1317.9	 4194.0	...
6233209	  887.4	 1300.2	 4246.0	...
6233210	  878.2	 1282.2	 4293.0	...
6233211	  872.2	 1264.0	 4343.0	...
6233212	  865.6	 1244.8	 4392.0	...
6233213	  864.1	 1227.0	 4456.0	...
6233214	  858.7	 1210.1	 4516.0	...
6233215	  853.8	 1193.6	 4566.0	...
6233216	  849.4	 1178.8	 4609.0	...
6233217	  848.8	 1164.3	 4665.0	...
6233218	  849.0	 1151.3	 4726.0	...
6233219	  849.2	 1137.0	 4790.0	...
6233220	  847.3	 1124.6	 4834.0	...
6233221	  844.7	 1112.3	 4889.0	...
6233222	  842.2	 1102.4	 4938.0	...
6233223	  840.1	 1089.9	 4995.0	...
6233224	  838.0	 1077.3	 5038.0	...
6233225	  835.8	 1062.9	 5083.0	...
6233226	  833.9	 1048.5	 5132.0	...
6233227	  831.8	 1036.7	 5169.0	...
6233228	  829.6	 1024.4	 5209.0	...
6233229	  828.7	 1010.6	 5238.0	...
6233230	  827.9	  993.9	 5280.0	...
6233231	  827.1	  978.1	 5310.0	...
6233232	  826.1	  965.4	 5334.0	...
6233233	  824.5	  951.0	 5367.0	...
6233234	  823.4	  938.0	 5394.0	...
6233235	  822.5	  921.1	 5432.0	...
6233236	  813.8	  911.6	 5453.0	...
6233237	  804.7	  900.9	 5486.0	...
6233238	  794.9	  891.5	 5526.0	...
6233239	  793.5	  878.7	 5565.0	...
6233240	  792.7	  865.3	 5610.0	...
6233241	  793.7	  855.8	 5647.0	...
6233242	  794.5	  846.4	 5690.0	...
6233243	  794.3	  839.3	 5720.0	...
6233244	  793.4	  831.7	 5752.0	...
6233245	  792.7	  823.1	 5780.0	...
6233246	  792.2	  814.4	 5819.0	...
6233247	  791.3	  807.0	 5843.0	...
6233248	  790.4	  800.5	 5875.0	...
6233249	  789.5	  793.4	 5905.0	...
6233250	  788.7	  784.7	 5936.0	...
6233251	  788.0	  777.8	 5961.0	...
6233252	  786.6	  769.8	 5985.0	...
6233253	  785.4	  762.9	 6013.0	...
6233254	  784.2	  753.5	 6044.0	...
6233255	  784.0	  746.7	 6063.0	...
6233256	  783.7	  739.7	 6082.0	...
6233257	  783.5	  735.3	 6101.0	...
6233258	  781.7	  728.0	 6133.0	...
6233259	  780.1	  722.2	 6159.0	...
6233260	  778.3	  714.7	 6175.0	...
6233261	  778.0	  711.5	 6188.0	...
6233262	  778.8	  705.2	 6208.0	...
6233263	  779.8	  700.5	 6235.0	...
6233264	  780.8	  694.0	 6254.0	...
6233265	  780.6	  690.4	 6269.0	...
6233266	  779.8	  685.0	 6281.0	...
6233267	  778.4	  681.0	 6303.0	...
6233268	  775.4	  674.9	 6323.0	...
6233269	  773.2	  671.7	 6337.0	...
6233270	  772.6	  665.6	 6348.0	...
6233271	  773.7	  661.9	 6357.0	...
6233272	  776.0	  656.1	 6377.0	...
6233273	  778.0	  651.8	 6392.0	...
6233274	  779.8	  646.7	 6407.0	...
ESACC R  6232452	6233274	823	  808.2	  499.4	  779.8	  646.7	   3.18	   1146
SFIX R   6233275
6233275	  779.1	  642.4	 6412.0	...
6233276	  777.6	  640.2	 6418.0	...
6233277	  775.9	  636.6	 6437.0	...
6233278	  775.5	  633.0	 6453.0	...
6233279	  775.2	  629.3	 6467.0	...
6233280	  775.1	  626.6	 6476.0	...
6233281	  775.1	  623.4	 6485.0	...
6233282	  774.8	  619.1	 6503.0	...
6233283	  774.4	  616.1	 6511.0	...
6233284	  773.6	  614.8	 6532.0	...
6233285	  772.6	  614.4	 6544.0	...
6233286	  771.6	  610.4	 6560.0	...
6233287	  770.9	  606.5	 6571.0	...
6233288	  769.1	  602.9	 6583.0	...
6233289	  766.8	  601.1	 6593.0	...
6233290	  764.5	  599.2	 6599.0	...
6233291	  765.8	  596.5	 6603.0	...
6233292	  767.5	  595.3	 6606.0	...
6233293	  769.2	  594.3	 6605.0	...
6233294	  767.3	  594.2	 6607.0	...
6233295	  765.2	  592.7	 6623.0	...
6233296	  763.9	  589.7	 6640.0	...
6233297	  765.0	  586.3	 6657.0	...
6233298	  770.0	  583.3	 6665.0	...
6233299	  774.5	  581.6	 6672.0	...
6233300	  776.4	  580.7	 6680.0	...
6233301	  773.0	  581.4	 6682.0	...
6233302	  769.6	  582.0	 6688.0	...
6233303	  771.1	  579.1	 6696.0	...
6233304	  774.2	  576.0	 6706.0	...
6233305	  776.7	  573.1	 6713.0	...
6233306	  776.1	  573.2	 6719.0	...
6233307	  775.4	  573.2	 6724.0	...
6233308	  775.3	  573.1	 6728.0	...
6233309	  775.4	  572.6	 6731.0	...
6233310	  775.2	  570.5	 6733.0	...
6233311	  773.9	  568.8	 6732.0	...
6233312	  771.1	  567.2	 6731.0	...
6233313	  768.5	  567.3	 6732.0	...
6233314	  766.7	  566.8	 6739.0	...
6233315	  766.2	  566.3	 6747.0	...
6233316	  766.8	  565.6	 6753.0	...
6233317	  768.8	  565.0	 6751.0	...
6233318	  770.7	  564.7	 6749.0	...
6233319	  766.8	  565.5	 6748.0	...
6233320	  762.2	  566.4	 6748.0	...
6233321	  762.3	  566.0	 6748.0	...
6233322	  767.1	  564.7	 6751.0	...
6233323	  767.5	  563.9	 6750.0	...
6233324	  763.0	  564.2	 6749.0	...
6233325	  762.0	  564.0	 6748.0	...
6233326	  765.3	  562.9	 6751.0	...
6233327	  770.2	  561.5	 6753.0	...
6233328	  771.8	  560.7	 6755.0	...
EFIX R   6233275	6233328	54	  770.5	  587.7	   6649
SSACC R  6233329
6233329	  768.9	  563.2	 6753.0	...
6233330	  764.4	  566.4	 6752.0	...
6233331	  763.6	  566.5	 6760.0	...
6233332	  767.2	  563.5	 6768.0	...
6233333	  771.1	  563.4	 6773.0	...
6233334	  771.4	  566.2	 6766.0	...
6233335	  771.8	  569.7	 6761.0	...
6233336	  776.2	  570.5	 6766.0	...
6233337	  780.7	  572.7	 6774.0	...
6233338	  790.0	  575.6	 6784.0	...
6233339	  795.8	  579.0	 6785.0	...
6233340	  803.2	  585.7	 6785.0	...
6233341	  811.8	  590.4	 6784.0	...
6233342	  822.3	  594.1	 6782.0	...
6233343	  831.3	  594.9	 6768.0	...
6233344	  839.3	  595.8	 6754.0	...
6233345	  847.0	  599.0	 6739.0	...
6233346	  854.6	  600.2	 6724.0	...
6233347	  859.2	  601.9	 6706.0	...
6233348	  861.5	  601.7	 6684.0	...
6233349	  863.3	  602.4	 6677.0	...
6233350	  861.2	  603.5	 6666.0	...
6233351	  859.0	  604.5	 6660.0	...
6233352	  857.2	  604.5	 6653.0	...
6233353	  856.8	  604.5	 6652.0	...
ESACC R  6233329	6233353	25	  768.9	  563.2	  856.8	  604.5	   2.07	    184
SFIX R   6233354
6233354	  852.5	  606.1	 6651.0	...
6233355	  848.5	  607.7	 6652.0	...
6233356	  845.0	  609.3	 6653.0	...
6233357	  843.6	  609.6	 6659.0	...
6233358	  839.5	  610.2	 6664.0	...
6233359	  835.6	  610.8	 6666.0	...
6233360	  833.1	  609.7	 6664.0	...
6233361	  832.2	  606.4	 6665.0	...
6233362	  830.7	  603.1	 6669.0	...
6233363	  829.3	  601.2	 6673.0	...
6233364	  822.9	  601.2	 6666.0	...
6233365	  816.9	  600.1	 6660.0	...
6233366	  814.5	  598.1	 6662.0	...
6233367	  817.9	  595.7	 6671.0	...
6233368	  819.5	  593.5	 6674.0	...
6233369	  817.5	  592.4	 6668.0	...
6233370	  815.1	  588.4	 6670.0	...
6233371	  814.6	  585.2	 6677.0	...
6233372	  813.5	  582.0	 6685.0	...
6233373	  812.0	  580.4	 6682.0	...
6233374	  806.3	  579.3	 6679.0	...
6233375	  801.0	  575.1	 6688.0	...
EFIX R   6233354	6233375	22	  825.5	  597.5	   6668
SSACC R  6233376
6233376	  797.4	  570.9	 6702.0	...
6233377	  798.1	  566.2	 6715.0	...
6233378	  798.9	  564.4	 6716.0	...
6233379	  798.3	  560.5	 6726.0	...
6233380	  798.2	  555.8	 6754.0	...
ESACC R  6233376	6233380	5	  797.4	  570.9	  798.2	  555.8	   0.32	     82
SFIX R   6233381
6233381	  798.3	  550.6	 6782.0	...
6233382	  795.4	  549.7	 6795.0	...
6233383	  791.9	  548.4	 6792.0	...
6233384	  794.0	  545.8	 6803.0	...
6233385	  799.3	  541.6	 6817.0	...
6233386	  804.4	  534.5	 6847.0	...
6233387	  804.0	  529.4	 6862.0	...
6233388	  804.4	  524.9	 6877.0	...
6233389	  805.0	  524.2	 6879.0	...
6233390	  805.2	  522.9	 6882.0	...
6233391	  804.7	  522.0	 6885.0	...
6233392	  804.0	  518.3	 6903.0	...
6233393	  803.7	  515.2	 6920.0	...
6233394	  801.9	  511.4	 6936.0	...
6233395	  801.0	  510.5	 6937.0	...
MSG	6233396 0000 _ Number On
6233396	  800.1	  506.1	 6944.0	...
6233397	  800.7	  502.3	 6964.0	...
6233398	  800.7	  498.2	 6982.0	...
6233399	  798.6	  497.9	 6992.0	...
6233400	  796.5	  497.6	 6983.0	...
6233401	  797.7	  497.0	 6976.0	...
6233402	  800.8	  494.2	 6973.0	...
6233403	  803.5	  491.5	 6981.0	...
6233404	  802.4	  489.3	 6999.0	...
6233405	  801.5	  489.0	 7013.0	...
6233406	  800.9	  487.2	 7031.0	...
6233407	  797.1	  486.0	 7039.0	...
6233408	  793.4	  485.0	 7048.0	...
6233409	  789.7	  485.2	 7050.0	...
6233410	  789.4	  483.2	 7051.0	...
6233411	  788.4	  481.2	 7053.0	...
6233412	  786.7	  479.7	 7052.0	...
6233413	  785.7	  479.9	 7053.0	...
6233414	  785.9	  479.9	 7057.0	...
6233415	  786.9	  479.7	 7061.0	...
6233416	  787.6	  479.4	 7063.0	...
6233417	  787.9	  478.4	 7067.0	...
6233418	  787.9	  476.8	 7072.0	...
6233419	  787.5	  475.5	 7078.0	...
6233420	  786.5	  474.7	 7080.0	...
6233421	  785.8	  474.3	 7088.0	...
6233422	  785.3	  473.9	 7097.0	...
6233423	  785.2	  473.5	 7107.0	...
6233424	  785.3	  473.4	 7108.0	...
6233425	  785.7	  473.1	 7108.0	...
6233426	  786.9	  472.8	 7107.0	...
6233427	  787.9	  472.6	 7111.0	...
6233428	  787.6	  471.6	 7113.0	...
6233429	  786.4	  470.5	 7114.0	...
6233430	  785.1	  469.2	 7121.0	...
6233431	  784.7	  467.1	 7129.0	...
6233432	  788.1	  465.5	 7137.0	...
6233433	  791.5	  464.2	 7130.0	...
6233434	  794.9	  464.9	 7123.0	...
6233435	  794.5	  465.2	 7116.0	...
6233436	  793.9	  463.6	 7124.0	...
6233437	  794.1	  461.9	 7131.0	...
6233438	  794.4	  460.2	 7140.0	...
6233439	  795.0	  460.6	 7141.0	...
6233440	  795.2	  461.0	 7141.0	...
6233441	  795.3	  461.0	 7146.0	...
6233442	  795.2	  460.3	 7151.0	...
6233443	  795.2	  458.5	 7158.0	...
6233444	  795.5	  456.9	 7164.0	...
6233445	  795.8	  455.4	 7171.0	...
6233446	  795.5	  454.9	 7175.0	...
6233447	  795.0	  454.5	 7175.0	...
6233448	  794.9	  454.3	 7175.0	...
6233449	  795.1	  453.3	 7179.0	...
6233450	  795.6	  452.0	 7183.0	...
6233451	  795.4	  448.8	 7186.0	...
6233452	  794.7	  445.9	 7194.0	...
6233453	  793.8	  443.3	 7200.0	...
6233454	  793.0	  441.8	 7205.0	...
6233455	  791.4	  441.0	 7204.0	...
6233456	  789.7	  440.2	 7209.0	...
6233457	  791.1	  441.4	 7214.0	...
6233458	  793.9	  442.6	 7219.0	...
6233459	  795.5	  441.6	 7229.0	...
6233460	  794.3	  440.3	 7240.0	...
6233461	  793.1	  439.9	 7241.0	...
6233462	  794.1	  441.7	 7232.0	...
6233463	  794.6	  439.3	 7229.0	...
6233464	  795.3	  436.1	 7235.0	...
6233465	  795.5	  435.4	 7241.0	...
6233466	  795.1	  437.9	 7239.0	...
6233467	  794.9	  440.2	 7236.0	...
6233468	  794.4	  440.1	 7235.0	...
6233469	  794.9	  439.8	 7234.0	...
6233470	  793.5	  439.6	 7233.0	...
6233471	  792.1	  438.8	 7234.0	...
6233472	  791.0	  437.4	 7237.0	...
6233473	  791.5	  435.9	 7241.0	...
6233474	  793.8	  435.1	 7243.0	...
6233475	  795.8	  435.1	 7247.0	...
6233476	  797.5	  434.8	 7257.0	...
6233477	  795.8	  431.7	 7265.0	...
6233478	  794.1	  428.5	 7268.0	...
6233479	  792.7	  427.0	 7263.0	...
6233480	  793.1	  428.3	 7257.0	...
6233481	  793.7	  429.5	 7254.0	...
6233482	  794.1	  429.1	 7253.0	...
6233483	  795.0	  428.8	 7253.0	...
6233484	  796.2	  428.4	 7254.0	...
6233485	  797.4	  428.1	 7265.0	...
6233486	  797.8	  428.1	 7275.0	...
6233487	  797.6	  428.2	 7284.0	...
6233488	  797.4	  428.2	 7287.0	...
6233489	  797.4	  427.9	 7290.0	...
6233490	  797.0	  427.8	 7292.0	...
6233491	  795.9	  425.8	 7292.0	...
6233492	  794.8	  423.9	 7293.0	...
6233493	  796.4	  421.5	 7301.0	...
6233494	  798.6	  421.0	 7308.0	...
6233495	  800.5	  420.2	 7313.0	...
6233496	  800.3	  419.8	 7310.0	...
6233497	  800.2	  419.5	 7306.0	...
6233498	  800.5	  419.5	 7301.0	...
6233499	  800.8	  419.5	 7307.0	...
6233500	  798.8	  418.4	 7314.0	...
6233501	  796.6	  417.1	 7321.0	...
6233502	  794.6	  415.5	 7321.0	...
6233503	  794.8	  415.3	 7320.0	...
6233504	  796.2	  415.1	 7320.0	...
6233505	  797.2	  413.2	 7318.0	...
6233506	  797.4	  411.1	 7316.0	...
6233507	  795.7	  409.3	 7312.0	...
6233508	  794.0	  410.1	 7311.0	...
6233509	  792.9	  410.8	 7315.0	...
6233510	  792.0	  411.5	 7318.0	...
6233511	  791.5	  411.5	 7322.0	...
6233512	  791.7	  411.2	 7327.0	...
6233513	  793.4	  410.7	 7331.0	...
6233514	  795.4	  409.5	 7335.0	...
6233515	  796.5	  407.7	 7334.0	...
6233516	  797.4	  405.2	 7340.0	...
6233517	  798.0	  402.9	 7345.0	...
6233518	  797.5	  401.6	 7349.0	...
6233519	  795.9	  402.0	 7348.0	...
6233520	  794.4	  403.5	 7345.0	...
6233521	  796.0	  404.9	 7340.0	...
6233522	  797.7	  405.4	 7336.0	...
6233523	  799.2	  405.6	 7339.0	...
6233524	  798.9	  405.6	 7343.0	...
6233525	  798.6	  405.7	 7347.0	...
6233526	  798.5	  405.4	 7347.0	...
6233527	  798.4	  404.7	 7343.0	...
6233528	  798.1	  402.7	 7338.0	...
6233529	  797.9	  401.1	 7334.0	...
6233530	  797.8	  399.7	 7333.0	...
6233531	  797.9	  399.6	 7328.0	...
6233532	  797.5	  399.9	 7325.0	...
6233533	  797.2	  400.7	 7324.0	...
6233534	  799.7	  401.0	 7325.0	...
6233535	  802.7	  400.9	 7323.0	...
6233536	  803.3	  400.8	 7324.0	...
6233537	  801.0	  401.0	 7330.0	...
6233538	  798.5	  399.7	 7345.0	...
6233539	  798.3	  398.1	 7360.0	...
6233540	  797.8	  396.6	 7365.0	...
6233541	  797.3	  396.8	 7360.0	...
6233542	  798.0	  398.2	 7354.0	...
6233543	  800.2	  399.2	 7353.0	...
6233544	  802.7	  399.7	 7358.0	...
6233545	  803.5	  398.8	 7364.0	...
6233546	  803.0	  398.2	 7372.0	...
6233547	  803.0	  398.9	 7374.0	...
6233548	  803.9	  399.8	 7375.0	...
6233549	  804.5	  400.8	 7370.0	...
6233550	  804.6	  400.9	 7363.0	...
6233551	  804.6	  401.0	 7356.0	...
6233552	  806.5	  400.8	 7355.0	...
6233553	  808.3	  400.6	 7354.0	...
6233554	  809.4	  400.4	 7355.0	...
6233555	  808.8	  400.4	 7358.0	...
6233556	  808.2	  401.0	 7359.0	...
6233557	  807.6	  401.5	 7358.0	...
6233558	  807.1	  402.1	 7355.0	...
6233559	  806.6	  402.3	 7354.0	...
6233560	  806.1	  400.4	 7363.0	...
6233561	  806.0	  398.4	 7374.0	...
6233562	  805.9	  396.4	 7384.0	...
6233563	  806.8	  395.7	 7381.0	...
6233564	  807.7	  395.1	 7377.0	...
6233565	  808.8	  395.1	 7373.0	...
6233566	  809.1	  395.6	 7373.0	...
6233567	  810.5	  396.0	 7372.0	...
6233568	  811.3	  396.1	 7371.0	...
6233569	  811.8	  396.7	 7370.0	...
6233570	  811.0	  397.6	 7372.0	...
6233571	  811.1	  398.2	 7375.0	...
6233572	  811.2	  398.8	 7372.0	...
6233573	  811.4	  400.2	 7367.0	...
6233574	  810.7	  401.3	 7362.0	...
6233575	  810.2	  401.6	 7364.0	...
6233576	  809.8	  401.4	 7366.0	...
6233577	  809.7	  401.1	 7369.0	...
6233578	  810.1	  401.2	 7372.0	...
6233579	  810.5	  401.2	 7373.0	...
6233580	  810.9	  401.1	 7372.0	...
6233581	  810.8	  399.7	 7372.0	...
6233582	  810.7	  398.2	 7372.0	...
6233583	  810.0	  395.9	 7371.0	...
6233584	  808.9	  395.0	 7369.0	...
6233585	  807.9	  394.1	 7367.0	...
6233586	  808.1	  395.3	 7365.0	...
6233587	  808.9	  396.8	 7361.0	...
6233588	  808.3	  401.5	 7356.0	...
6233589	  806.8	  404.9	 7353.0	...
6233590	  804.7	  405.7	 7355.0	...
6233591	  804.1	  403.7	 7355.0	...
6233592	  805.7	  401.3	 7354.0	...
6233593	  808.0	  401.4	 7351.0	...
6233594	  811.0	  401.2	 7352.0	...
6233595	  811.5	  400.3	 7353.0	...
6233596	  811.9	  398.8	 7353.0	...
6233597	  811.9	  396.8	 7352.0	...
6233598	  812.1	  395.9	 7354.0	...
6233599	  812.7	  396.8	 7355.0	...
6233600	  813.6	  398.2	 7355.0	...
6233601	  814.5	  399.6	 7352.0	...
6233602	  814.6	  399.4	 7349.0	...
6233603	  814.1	  399.5	 7350.0	...
6233604	  813.6	  399.6	 7353.0	...
6233605	  813.3	  400.8	 7356.0	...
6233606	  813.2	  401.9	 7355.0	...
6233607	  812.9	  401.8	 7354.0	...
6233608	  812.7	  399.5	 7355.0	...
6233609	  812.4	  397.1	 7363.0	...
6233610	  813.1	  395.7	 7377.0	...
6233611	  814.0	  395.9	 7389.0	...
6233612	  813.7	  398.2	 7392.0	...
6233613	  812.6	  400.5	 7389.0	...
6233614	  811.4	  400.1	 7385.0	...
6233615	  811.3	  397.9	 7383.0	...
6233616	  811.0	  396.8	 7381.0	...
6233617	  810.3	  398.0	 7379.0	...
6233618	  809.0	  400.5	 7378.0	...
6233619	  807.9	  401.4	 7370.0	...
6233620	  807.8	  401.8	 7361.0	...
6233621	  810.2	  399.9	 7358.0	...
6233622	  812.6	  398.3	 7364.0	...
6233623	  811.5	  397.7	 7366.0	...
6233624	  808.4	  397.2	 7359.0	...
6233625	  807.0	  396.3	 7352.0	...
6233626	  809.4	  394.8	 7351.0	...
6233627	  811.9	  394.4	 7356.0	...
6233628	  812.9	  394.2	 7362.0	...
6233629	  811.7	  397.9	 7363.0	...
6233630	  810.5	  401.5	 7361.0	...
6233631	  809.3	  402.1	 7359.0	...
6233632	  809.6	  399.0	 7358.0	...
6233633	  810.0	  395.7	 7358.0	...
6233634	  810.7	  395.3	 7358.0	...
6233635	  811.1	  395.5	 7359.0	...
6233636	  811.5	  396.2	 7360.0	...
6233637	  812.4	  396.8	 7362.0	...
6233638	  813.1	  397.1	 7364.0	...
6233639	  812.4	  397.2	 7367.0	...
6233640	  810.9	  397.4	 7369.0	...
6233641	  810.0	  397.9	 7370.0	...
6233642	  811.1	  398.2	 7369.0	...
6233643	  813.0	  396.4	 7367.0	...
6233644	  814.3	  394.3	 7359.0	...
6233645	  815.7	  391.5	 7349.0	...
6233646	  816.2	  390.0	 7342.0	...
6233647	  812.1	  389.1	 7344.0	...
6233648	  807.7	  391.9	 7347.0	...
6233649	  805.0	  395.2	 7351.0	...
6233650	  808.2	  395.9	 7355.0	...
6233651	  811.1	  393.6	 7354.0	...
6233652	  812.7	  394.3	 7350.0	...
6233653	  813.1	  396.9	 7346.0	...
6233654	  813.1	  402.2	 7346.0	...
6233655	  812.8	  404.9	 7344.0	...
6233656	  813.6	  404.1	 7348.0	...
6233657	  814.6	  400.5	 7352.0	...
6233658	  814.9	  397.1	 7354.0	...
6233659	  814.2	  397.3	 7351.0	...
6233660	  812.5	  397.5	 7347.0	...
6233661	  812.1	  398.5	 7345.0	...
6233662	  811.9	  400.7	 7340.0	...
6233663	  812.7	  403.5	 7336.0	...
6233664	  812.9	  405.4	 7333.0	...
6233665	  812.6	  406.2	 7333.0	...
6233666	  812.3	  406.2	 7330.0	...
6233667	  812.3	  406.3	 7327.0	...
6233668	  814.2	  402.7	 7328.0	...
6233669	  816.3	  399.1	 7333.0	...
6233670	  818.4	  397.3	 7338.0	...
6233671	  819.0	  399.0	 7338.0	...
6233672	  819.1	  399.3	 7340.0	...
6233673	  819.0	  397.9	 7341.0	...
6233674	  819.1	  396.7	 7343.0	...
6233675	  819.6	  396.9	 7345.0	...
6233676	  819.7	  397.1	 7346.0	...
6233677	  819.6	  397.0	 7344.0	...
6233678	  820.2	  396.8	 7340.0	...
6233679	  821.0	  396.5	 7338.0	...
6233680	  820.1	  397.2	 7335.0	...
6233681	  816.7	  401.0	 7326.0	...
6233682	  813.3	  404.7	 7317.0	...
6233683	  813.5	  407.4	 7307.0	...
6233684	  815.4	  407.3	 7302.0	...
6233685	  817.5	  407.2	 7297.0	...
6233686	  817.8	  405.4	 7295.0	...
6233687	  818.4	  403.5	 7297.0	...
6233688	  818.8	  401.6	 7297.0	...
6233689	  819.3	  401.3	 7295.0	...
6233690	  819.5	  400.7	 7293.0	...
6233691	  819.7	  400.0	 7293.0	...
6233692	  819.8	  399.6	 7293.0	...
6233693	  819.7	  399.6	 7298.0	...
6233694	  819.2	  399.7	 7303.0	...
6233695	  818.7	  400.0	 7300.0	...
6233696	  818.4	  400.2	 7291.0	...
6233697	  818.2	  400.4	 7292.0	...
6233698	  817.7	  400.6	 7302.0	...
6233699	  815.9	  402.7	 7305.0	...
6233700	  814.0	  403.7	 7297.0	...
MSG	6233701 0000 _ Number Off
6233701	  814.2	  403.3	 7289.0	...
6233702	  815.8	  401.0	 7291.0	...
6233703	  818.1	  399.6	 7292.0	...
6233704	  818.7	  399.5	 7294.0	...
6233705	  819.5	  401.3	 7294.0	...
6233706	  820.9	  403.0	 7297.0	...
6233707	  822.4	  405.5	 7300.0	...
6233708	  822.8	  406.3	 7300.0	...
6233709	  821.4	  408.1	 7294.0	...
6233710	  819.4	  409.2	 7288.0	...
6233711	  818.3	  409.0	 7284.0	...
6233712	  817.9	  406.7	 7282.0	...
6233713	  818.1	  404.2	 7277.0	...
6233714	  818.2	  402.5	 7272.0	...
6233715	  818.0	  402.4	 7271.0	...
6233716	  817.6	  402.5	 7274.0	...
6233717	  817.3	  403.0	 7273.0	...
6233718	  817.7	  403.2	 7268.0	...
6233719	  818.3	  403.3	 7263.0	...
6233720	  819.1	  403.3	 7264.0	...
6233721	  819.6	  402.9	 7270.0	...
6233722	  820.1	  402.6	 7275.0	...
6233723	  820.3	  402.5	 7275.0	...
6233724	  820.4	  403.2	 7272.0	...
6233725	  820.4	  403.6	 7268.0	...
6233726	  819.6	  404.0	 7268.0	...
6233727	  816.2	  405.3	 7262.0	...
6233728	  812.9	  406.7	 7251.0	...
6233729	  810.0	  408.5	 7242.0	...
6233730	  809.6	  409.2	 7237.0	...
6233731	  811.9	  408.4	 7246.0	...
6233732	  815.5	  406.8	 7254.0	...
6233733	  819.2	  405.4	 7259.0	...
6233734	  818.7	  405.7	 7245.0	...
6233735	  815.7	  406.4	 7229.0	...
6233736	  812.5	  406.3	 7219.0	...
6233737	  811.0	  406.1	 7219.0	...
6233738	  811.7	  405.5	 7226.0	...
6233739	  814.4	  405.1	 7232.0	...
6233740	  816.7	  404.7	 7238.0	...
6233741	  818.6	  404.3	 7237.0	...
6233742	  818.5	  404.1	 7236.0	...
6233743	  818.5	  405.1	 7227.0	...
6233744	  817.4	  406.5	 7214.0	...
6233745	  816.4	  408.0	 7202.0	...
6233746	  815.6	  407.4	 7196.0	...
6233747	  816.3	  406.4	 7191.0	...
6233748	  817.0	  405.5	 7186.0	...
6233749	  817.6	  404.9	 7184.0	...
6233750	  817.7	  404.5	 7187.0	...
6233751	  817.6	  404.4	 7188.0	...
6233752	  816.9	  405.0	 7185.0	...
6233753	  816.2	  405.6	 7180.0	...
6233754	  816.2	  405.8	 7176.0	...
6233755	  816.6	  405.8	 7174.0	...
6233756	  814.2	  407.0	 7160.0	...
6233757	  811.4	  408.3	 7146.0	...
6233758	  811.5	  408.3	 7137.0	...
6233759	  814.3	  407.1	 7145.0	...
6233760	  817.2	  406.2	 7153.0	...
6233761	  816.3	  406.8	 7154.0	...
6233762	  815.4	  407.5	 7152.0	...
6233763	  813.8	  408.3	 7151.0	...
6233764	  813.2	  408.8	 7146.0	...
6233765	  813.4	  406.7	 7141.0	...
6233766	  814.2	  404.3	 7136.0	...
6233767	  815.5	  402.4	 7134.0	...
6233768	  816.1	  403.7	 7131.0	...
6233769	  815.9	  408.1	 7125.0	...
6233770	  815.4	  411.9	 7120.0	...
6233771	  814.6	  413.2	 7116.0	...
6233772	  816.3	  409.6	 7115.0	...
6233773	  818.0	  406.0	 7116.0	...
6233774	  819.3	  404.5	 7115.0	...
6233775	  818.6	  404.6	 7113.0	...
6233776	  818.0	  404.8	 7106.0	...
6233777	  818.1	  406.6	 7100.0	...
6233778	  818.0	  408.3	 7095.0	...
6233779	  815.5	  411.0	 7092.0	...
6233780	  812.9	  411.8	 7090.0	...
6233781	  811.8	  409.7	 7089.0	...
6233782	  813.1	  406.8	 7093.0	...
6233783	  814.2	  403.9	 7097.0	...
6233784	  814.0	  404.5	 7100.0	...
6233785	  813.8	  405.0	 7098.0	...
6233786	  814.3	  405.6	 7093.0	...
6233787	  814.8	  405.8	 7088.0	...
6233788	  815.5	  407.4	 7079.0	...
6233789	  815.6	  409.1	 7072.0	...
6233790	  813.3	  411.3	 7068.0	...
6233791	  811.0	  413.7	 7062.0	...
6233792	  808.8	  416.0	 7055.0	...
6233793	  808.7	  417.0	 7048.0	...
6233794	  808.4	  415.5	 7048.0	...
6233795	  808.0	  415.2	 7045.0	...
6233796	  807.7	  415.2	 7040.0	...
6233797	  807.7	  415.4	 7035.0	...
6233798	  811.1	  410.5	 7033.0	...
6233799	  814.5	  406.1	 7029.0	...
6233800	  816.8	  403.8	 7020.0	...
6233801	  814.9	  407.2	 7010.0	...
6233802	  813.0	  410.6	 7005.0	...
6233803	  811.4	  413.1	 7003.0	...
6233804	  810.8	  413.9	 7000.0	...
6233805	  811.2	  412.0	 7004.0	...
6233806	  812.3	  409.4	 7011.0	...
6233807	  814.1	  407.0	 7012.0	...
6233808	  814.9	  407.7	 7002.0	...
6233809	  815.5	  408.2	 6992.0	...
6233810	  815.3	  408.3	 6991.0	...
6233811	  814.2	  409.3	 6994.0	...
6233812	  813.1	  411.3	 6988.0	...
6233813	  811.9	  413.5	 6980.0	...
6233814	  811.6	  414.0	 6972.0	...
6233815	  813.4	  410.6	 6976.0	...
6233816	  815.3	  407.3	 6983.0	...
6233817	  817.3	  404.3	 6990.0	...
6233818	  817.4	  405.4	 6989.0	...
6233819	  817.5	  406.3	 6981.0	...
6233820	  817.8	  408.2	 6972.0	...
6233821	  816.3	  410.1	 6961.0	...
6233822	  815.8	  411.9	 6954.0	...
6233823	  815.8	  410.1	 6954.0	...
6233824	  817.1	  407.3	 6959.0	...
6233825	  817.2	  407.0	 6959.0	...
6233826	  817.4	  408.0	 6958.0	...
6233827	  818.0	  409.0	 6957.0	...
6233828	  819.1	  406.2	 6959.0	...
6233829	  819.5	  404.9	 6954.0	...
6233830	  819.3	  404.1	 6948.0	...
6233831	  818.8	  404.8	 6945.0	...
6233832	  817.8	  405.5	 6945.0	...
6233833	  817.3	  405.6	 6943.0	...
6233834	  816.0	  406.9	 6942.0	...
6233835	  815.2	  407.7	 6929.0	...
6233836	  814.6	  408.4	 6914.0	...
6233837	  814.8	  407.5	 6899.0	...
6233838	  814.9	  406.7	 6893.0	...
6233839	  814.9	  406.3	 6887.0	...
6233840	  815.0	  405.9	 6882.0	...
6233841	  815.4	  406.0	 6885.0	...
6233842	  816.4	  406.0	 6892.0	...
6233843	  817.2	  405.9	 6893.0	...
6233844	  817.7	  406.2	 6874.0	...
6233845	  817.5	  406.9	 6856.0	...
6233846	  815.8	  408.4	 6843.0	...
6233847	  814.2	  409.5	 6845.0	...
6233848	  814.4	  409.8	 6847.0	...
6233849	  815.6	  410.5	 6847.0	...
6233850	  816.9	  411.2	 6842.0	...
6233851	  817.5	  411.8	 6838.0	...
6233852	  818.5	  411.1	 6834.0	...
6233853	  819.5	  409.8	 6834.0	...
6233854	  819.5	  408.9	 6830.0	...
6233855	  818.9	  408.7	 6826.0	...
6233856	  817.8	  409.4	 6822.0	...
6233857	  816.8	  409.4	 6825.0	...
6233858	  816.8	  409.4	 6828.0	...
6233859	  818.1	  408.8	 6827.0	...
6233860	  819.3	  408.9	 6822.0	...
6233861	  819.8	  409.1	 6815.0	...
6233862	  819.0	  409.8	 6809.0	...
6233863	  818.2	  410.9	 6801.0	...
6233864	  817.8	  412.3	 6793.0	...
EFIX R   6233381	6233864	484	  807.7	  418.6	   7202
SSACC R  6233865
6233865	  818.6	  411.5	 6791.0	...
6233866	  819.5	  410.3	 6793.0	...
6233867	  820.2	  409.0	 6791.0	...
6233868	  820.0	  409.4	 6786.0	...
6233869	  819.8	  409.8	 6779.0	...
6233870	  819.9	  409.3	 6781.0	...
6233871	  820.0	  409.0	 6783.0	...
6233872	  820.0	  408.7	 6788.0	...
6233873	  820.0	  408.8	 6790.0	...
6233874	  811.1	  432.6	 6739.0	...
6233875	  802.6	  457.5	 6683.0	...
6233876	  794.3	  483.5	 6628.0	...
6233877	  794.8	  485.3	 6624.0	...
6233878	  794.5	  486.2	 6616.0	...
6233879	  794.0	  486.6	 6608.0	...
6233880	  793.7	  486.9	 6602.0	...
6233881	  793.7	  487.2	 6604.0	...
6233882	  793.3	  487.4	 6604.0	...
6233883	  792.8	  487.6	 6603.0	...
ESACC R  6233865	6233883	19	  818.6	  411.5	  792.8	  487.6	   1.69	    216
SFIX R   6233884
6233884	  793.0	  487.7	 6598.0	...
6233885	  793.6	  487.4	 6595.0	...
6233886	  794.2	  487.2	 6592.0	...
6233887	  794.8	  487.1	 6592.0	...
6233888	  795.3	  486.8	 6591.0	...
6233889	  795.6	  486.6	 6591.0	...
6233890	  795.1	  486.6	 6591.0	...
6233891	  794.0	  486.8	 6580.0	...
6233892	  793.0	  486.7	 6567.0	...
6233893	  792.3	  486.6	 6554.0	...
6233894	  792.0	  487.1	 6554.0	...
6233895	  791.8	  487.9	 6556.0	...
6233896	  791.5	  488.7	 6558.0	...
6233897	  791.4	  488.8	 6560.0	...
6233898	  792.0	  489.1	 6561.0	...
6233899	  792.8	  489.7	 6562.0	...
6233900	  793.1	  490.3	 6563.0	...
6233901	  792.6	  490.0	 6562.0	...
6233902	  792.0	  489.4	 6560.0	...
6233903	  792.4	  488.6	 6558.0	...
6233904	  792.9	  488.5	 6558.0	...
6233905	  793.4	  488.5	 6551.0	...
6233906	  793.0	  489.3	 6541.0	...
6233907	  792.6	  490.5	 6529.0	...
6233908	  792.4	  491.7	 6524.0	...
6233909	  792.8	  492.3	 6521.0	...
6233910	  793.1	  492.4	 6518.0	...
6233911	  793.2	  492.5	 6511.0	...
6233912	  793.3	  492.7	 6504.0	...
MSG	6233913 0000 _ Number On
6233913	  793.8	  492.8	 6504.0	...
6233914	  794.2	  492.8	 6508.0	...
6233915	  793.8	  492.3	 6511.0	...
6233916	  793.0	  491.9	 6509.0	...
6233917	  791.9	  491.9	 6504.0	...
6233918	  791.2	  492.5	 6498.0	...
6233919	  790.5	  493.1	 6491.0	...
6233920	  791.4	  493.3	 6485.0	...
6233921	  792.5	  493.1	 6479.0	...
6233922	  793.4	  492.9	 6474.0	...
6233923	  793.1	  493.5	 6470.0	...
6233924	  793.2	  494.0	 6469.0	...
6233925	  793.6	  494.4	 6471.0	...
6233926	  794.1	  494.2	 6473.0	...
6233927	  794.3	  493.6	 6475.0	...
6233928	  794.4	  493.2	 6475.0	...
6233929	  793.9	  493.6	 6472.0	...
6233930	  793.1	  494.5	 6467.0	...
6233931	  792.3	  495.4	 6461.0	...
6233932	  792.1	  495.2	 6456.0	...
6233933	  792.3	  494.9	 6454.0	...
6233934	  792.6	  495.4	 6454.0	...
6233935	  792.9	  496.5	 6456.0	...
6233936	  793.5	  497.5	 6455.0	...
6233937	  793.9	  497.9	 6451.0	...
6233938	  794.2	  497.9	 6448.0	...
6233939	  794.2	  497.8	 6449.0	...
6233940	  793.8	  497.9	 6441.0	...
6233941	  793.4	  497.8	 6433.0	...
6233942	  793.2	  497.7	 6425.0	...
6233943	  793.2	  496.8	 6424.0	...
6233944	  793.2	  496.0	 6424.0	...
6233945	  793.0	  496.9	 6426.0	...
6233946	  792.9	  498.5	 6429.0	...
6233947	  792.9	  499.7	 6430.0	...
6233948	  792.9	  499.5	 6429.0	...
6233949	  793.0	  499.5	 6425.0	...
6233950	  793.4	  500.2	 6419.0	...
6233951	  793.8	  500.9	 6415.0	...
6233952	  794.2	  501.1	 6409.0	...
6233953	  793.9	  501.0	 6405.0	...
6233954	  793.4	  500.7	 6396.0	...
6233955	  792.8	  500.1	 6390.0	...
6233956	  792.5	  499.7	 6385.0	...
6233957	  793.0	  499.6	 6383.0	...
6233958	  793.7	  499.8	 6381.0	...
6233959	  794.0	  500.0	 6379.0	...
6233960	  793.7	  500.3	 6375.0	...
6233961	  793.5	  500.9	 6371.0	...
6233962	  793.6	  501.3	 6367.0	...
6233963	  793.8	  501.4	 6364.0	...
6233964	  793.8	  501.2	 6362.0	...
6233965	  793.9	  501.1	 6360.0	...
6233966	  794.6	  501.0	 6363.0	...
6233967	  795.3	  501.3	 6365.0	...
6233968	  796.0	  501.8	 6366.0	...
6233969	  796.1	  502.4	 6362.0	...
6233970	  796.2	  503.2	 6360.0	...
6233971	  796.3	  503.8	 6360.0	...
6233972	  796.4	  504.0	 6362.0	...
6233973	  796.4	  503.1	 6364.0	...
6233974	  796.4	  502.2	 6366.0	...
6233975	  796.1	  502.7	 6367.0	...
6233976	  795.9	  503.7	 6364.0	...
6233977	  795.6	  503.8	 6360.0	...
6233978	  795.2	  503.1	 6355.0	...
6233979	  794.7	  502.5	 6343.0	...
6233980	  794.4	  502.7	 6332.0	...
6233981	  794.6	  503.3	 6322.0	...
6233982	  794.9	  503.8	 6321.0	...
6233983	  795.5	  504.4	 6323.0	...
6233984	  796.0	  504.4	 6327.0	...
6233985	  795.6	  504.6	 6331.0	...
6233986	  794.8	  504.8	 6328.0	...
6233987	  793.9	  504.9	 6325.0	...
6233988	  794.7	  505.2	 6320.0	...
6233989	  795.4	  505.0	 6318.0	...
6233990	  796.0	  504.7	 6317.0	...
6233991	  795.7	  504.6	 6316.0	...
6233992	  795.0	  505.0	 6316.0	...
6233993	  794.2	  504.6	 6317.0	...
6233994	  793.5	  504.0	 6318.0	...
6233995	  793.5	  505.3	 6316.0	...
6233996	  794.3	  507.2	 6314.0	...
6233997	  795.0	  508.8	 6310.0	...
6233998	  795.4	  508.4	 6309.0	...
6233999	  795.2	  507.9	 6308.0	...
6234000	  795.0	  507.7	 6302.0	...
6234001	  794.7	  507.3	 6297.0	...
6234002	  794.7	  506.9	 6294.0	...
6234003	  794.3	  506.7	 6297.0	...
6234004	  794.0	  506.9	 6299.0	...
6234005	  793.5	  507.5	 6299.0	...
6234006	  793.4	  508.6	 6297.0	...
6234007	  793.7	  509.4	 6294.0	...
6234008	  794.1	  509.8	 6289.0	...
6234009	  794.5	  509.7	 6284.0	...
6234010	  794.6	  509.4	 6281.0	...
6234011	  795.0	  509.1	 6283.0	...
6234012	  795.2	  508.8	 6284.0	...
6234013	  795.6	  509.0	 6285.0	...
6234014	  795.7	  509.3	 6285.0	...
6234015	  795.8	  508.9	 6284.0	...
6234016	  794.8	  508.1	 6282.0	...
6234017	  793.7	  507.4	 6280.0	...
6234018	  793.3	  507.2	 6278.0	...
6234019	  793.9	  507.0	 6278.0	...
6234020	  794.6	  507.7	 6278.0	...
6234021	  794.5	  509.0	 6273.0	...
6234022	  794.3	  510.3	 6267.0	...
6234023	  793.9	  510.7	 6259.0	...
6234024	  793.7	  510.7	 6256.0	...
6234025	  793.5	  510.7	 6256.0	...
6234026	  794.2	  510.6	 6256.0	...
6234027	  795.0	  510.5	 6249.0	...
6234028	  795.6	  510.6	 6240.0	...
6234029	  795.3	  511.3	 6237.0	...
6234030	  795.1	  512.0	 6241.0	...
6234031	  794.6	  512.7	 6244.0	...
6234032	  794.1	  512.7	 6239.0	...
6234033	  793.6	  512.7	 6231.0	...
6234034	  793.6	  512.7	 6223.0	...
6234035	  793.7	  513.0	 6221.0	...
6234036	  794.0	  513.6	 6223.0	...
6234037	  794.5	  514.2	 6225.0	...
6234038	  795.5	  513.9	 6225.0	...
6234039	  796.5	  513.3	 6225.0	...
6234040	  796.5	  513.0	 6224.0	...
6234041	  795.8	  513.2	 6222.0	...
6234042	  795.2	  513.5	 6219.0	...
6234043	  795.2	  513.5	 6218.0	...
6234044	  795.1	  513.5	 6215.0	...
6234045	  795.1	  513.7	 6211.0	...
6234046	  795.3	  513.9	 6208.0	...
6234047	  795.4	  513.9	 6208.0	...
6234048	  795.7	  512.9	 6207.0	...
6234049	  795.7	  511.9	 6205.0	...
6234050	  795.6	  511.0	 6204.0	...
6234051	  794.8	  511.3	 6201.0	...
6234052	  794.2	  511.6	 6200.0	...
6234053	  794.3	  511.7	 6203.0	...
6234054	  795.0	  512.3	 6208.0	...
6234055	  795.7	  512.9	 6209.0	...
6234056	  795.6	  513.7	 6199.0	...
6234057	  794.9	  514.0	 6190.0	...
6234058	  794.3	  513.7	 6186.0	...
6234059	  793.7	  513.3	 6188.0	...
6234060	  793.6	  512.9	 6191.0	...
6234061	  794.0	  514.3	 6192.0	...
6234062	  794.4	  515.7	 6192.0	...
6234063	  794.9	  517.0	 6191.0	...
6234064	  795.1	  516.7	 6190.0	...
6234065	  795.3	  516.9	 6190.0	...
6234066	  795.6	  517.1	 6189.0	...
6234067	  795.9	  517.6	 6189.0	...
6234068	  795.4	  517.8	 6186.0	...
6234069	  794.7	  517.6	 6183.0	...
6234070	  794.0	  516.7	 6181.0	...
6234071	  794.0	  515.7	 6179.0	...
6234072	  794.4	  515.2	 6179.0	...
6234073	  795.2	  515.3	 6180.0	...
6234074	  796.0	  515.7	 6180.0	...
6234075	  796.2	  516.1	 6180.0	...
6234076	  795.9	  516.3	 6180.0	...
6234077	  795.9	  515.6	 6181.0	...
6234078	  796.0	  514.9	 6175.0	...
6234079	  796.2	  514.2	 6169.0	...
6234080	  796.1	  514.1	 6164.0	...
6234081	  795.8	  514.0	 6165.0	...
6234082	  795.4	  514.1	 6164.0	...
6234083	  795.1	  514.7	 6162.0	...
6234084	  795.4	  515.4	 6160.0	...
6234085	  795.9	  516.1	 6159.0	...
6234086	  796.3	  516.4	 6160.0	...
6234087	  796.5	  516.7	 6161.0	...
6234088	  796.5	  515.9	 6163.0	...
6234089	  796.5	  515.0	 6164.0	...
6234090	  796.4	  514.3	 6166.0	...
6234091	  796.4	  514.6	 6166.0	...
6234092	  796.8	  514.9	 6166.0	...
6234093	  797.0	  515.1	 6167.0	...
6234094	  796.9	  515.8	 6160.0	...
6234095	  796.4	  516.3	 6153.0	...
6234096	  796.4	  516.3	 6149.0	...
6234097	  796.5	  515.9	 6153.0	...
6234098	  796.6	  515.4	 6152.0	...
6234099	  796.6	  515.2	 6146.0	...
6234100	  796.8	  515.1	 6141.0	...
6234101	  797.0	  514.8	 6140.0	...
6234102	  796.7	  514.6	 6141.0	...
6234103	  796.4	  515.2	 6141.0	...
6234104	  796.2	  516.0	 6133.0	...
6234105	  795.8	  516.8	 6125.0	...
6234106	  795.3	  516.4	 6119.0	...
6234107	  794.8	  515.9	 6121.0	...
6234108	  795.0	  515.7	 6122.0	...
6234109	  795.3	  516.3	 6126.0	...
6234110	  795.2	  516.9	 6130.0	...
6234111	  794.8	  517.0	 6134.0	...
6234112	  794.4	  516.7	 6133.0	...
6234113	  794.6	  517.7	 6133.0	...
6234114	  794.8	  518.9	 6135.0	...
6234115	  794.5	  519.0	 6139.0	...
6234116	  794.0	  518.0	 6142.0	...
6234117	  793.8	  517.5	 6141.0	...
6234118	  794.4	  518.0	 6138.0	...
6234119	  795.1	  518.6	 6136.0	...
6234120	  795.5	  518.7	 6137.0	...
6234121	  795.7	  519.1	 6137.0	...
6234122	  795.9	  519.4	 6134.0	...
6234123	  796.2	  519.3	 6130.0	...
6234124	  797.0	  518.4	 6125.0	...
6234125	  797.6	  517.4	 6125.0	...
6234126	  798.2	  516.9	 6125.0	...
6234127	  798.6	  517.2	 6126.0	...
6234128	  799.0	  517.5	 6125.0	...
6234129	  798.5	  517.9	 6125.0	...
6234130	  797.8	  518.0	 6124.0	...
6234131	  796.5	  518.2	 6126.0	...
6234132	  795.9	  518.0	 6127.0	...
6234133	  795.1	  517.9	 6130.0	...
6234134	  794.9	  517.8	 6131.0	...
6234135	  794.7	  518.3	 6130.0	...
6234136	  794.7	  518.7	 6129.0	...
6234137	  794.5	  519.1	 6129.0	...
6234138	  794.3	  519.0	 6129.0	...
6234139	  794.0	  519.0	 6126.0	...
6234140	  794.0	  519.2	 6122.0	...
6234141	  794.1	  519.6	 6118.0	...
6234142	  794.3	  520.1	 6112.0	...
6234143	  794.6	  520.4	 6108.0	...
6234144	  795.5	  520.1	 6104.0	...
6234145	  796.1	  519.7	 6104.0	...
6234146	  796.5	  518.8	 6104.0	...
6234147	  796.4	  518.2	 6103.0	...
6234148	  796.4	  518.6	 6102.0	...
6234149	  796.3	  519.6	 6101.0	...
6234150	  796.3	  520.6	 6100.0	...
6234151	  796.3	  521.1	 6099.0	...
6234152	  796.4	  521.5	 6101.0	...
6234153	  796.6	  521.8	 6103.0	...
6234154	  796.6	  521.4	 6104.0	...
6234155	  796.6	  521.1	 6104.0	...
6234156	  796.2	  520.9	 6104.0	...
6234157	  795.5	  521.4	 6104.0	...
6234158	  794.7	  521.8	 6104.0	...
6234159	  794.7	  522.1	 6103.0	...
6234160	  795.1	  521.8	 6098.0	...
6234161	  795.5	  521.3	 6092.0	...
6234162	  795.5	  520.8	 6085.0	...
6234163	  795.5	  520.4	 6082.0	...
6234164	  795.5	  520.3	 6083.0	...
6234165	  795.5	  520.1	 6086.0	...
6234166	  795.2	  519.8	 6089.0	...
6234167	  795.0	  519.5	 6087.0	...
6234168	  794.8	  519.8	 6084.0	...
6234169	  794.8	  520.1	 6085.0	...
6234170	  794.7	  520.4	 6088.0	...
6234171	  794.8	  520.3	 6091.0	...
6234172	  795.0	  520.7	 6090.0	...
6234173	  796.3	  521.0	 6089.0	...
6234174	  797.4	  521.0	 6086.0	...
6234175	  797.7	  520.3	 6084.0	...
6234176	  796.9	  518.6	 6082.0	...
6234177	  796.1	  517.3	 6081.0	...
6234178	  796.3	  516.7	 6080.0	...
6234179	  796.7	  517.2	 6080.0	...
6234180	  797.2	  517.6	 6081.0	...
6234181	  797.4	  517.7	 6081.0	...
6234182	  797.5	  517.8	 6082.0	...
6234183	  797.4	  517.9	 6082.0	...
6234184	  797.2	  517.7	 6084.0	...
6234185	  797.6	  517.5	 6086.0	...
6234186	  797.9	  517.9	 6087.0	...
6234187	  797.5	  518.6	 6088.0	...
6234188	  796.7	  519.5	 6085.0	...
6234189	  796.0	  519.7	 6076.0	...
6234190	  796.1	  519.8	 6068.0	...
6234191	  795.6	  520.0	 6065.0	...
6234192	  795.0	  520.5	 6066.0	...
6234193	  794.7	  521.3	 6064.0	...
6234194	  795.2	  522.3	 6061.0	...
6234195	  796.1	  523.0	 6060.0	...
6234196	  796.7	  523.1	 6064.0	...
6234197	  796.9	  522.1	 6068.0	...
6234198	  796.7	  521.1	 6070.0	...
6234199	  796.5	  519.6	 6070.0	...
6234200	  796.6	  518.7	 6070.0	...
6234201	  796.5	  518.0	 6071.0	...
6234202	  796.4	  518.0	 6071.0	...
6234203	  796.3	  518.0	 6071.0	...
6234204	  796.4	  518.2	 6071.0	...
6234205	  796.6	  518.3	 6074.0	...
6234206	  796.8	  518.3	 6078.0	...
6234207	  797.1	  519.0	 6078.0	...
6234208	  797.3	  519.6	 6074.0	...
6234209	  797.1	  520.3	 6070.0	...
6234210	  796.5	  520.4	 6066.0	...
6234211	  795.9	  520.6	 6062.0	...
6234212	  795.7	  520.7	 6059.0	...
6234213	  795.7	  520.6	 6057.0	...
6234214	  795.7	  520.4	 6056.0	...
MSG	6234215 0000 _ Number Off
6234215	  795.3	  520.0	 6056.0	...
6234216	  795.0	  519.9	 6056.0	...
6234217	  794.8	  519.7	 6055.0	...
6234218	  795.0	  519.7	 6054.0	...
6234219	  795.4	  519.7	 6053.0	...
6234220	  795.8	  519.8	 6052.0	...
6234221	  796.1	  519.7	 6052.0	...
6234222	  796.2	  519.7	 6057.0	...
6234223	  796.4	  519.8	 6061.0	...
6234224	  796.4	  520.0	 6062.0	...
6234225	  796.8	  520.0	 6055.0	...
6234226	  797.1	  520.0	 6048.0	...
6234227	  797.4	  520.1	 6046.0	...
6234228	  796.8	  520.5	 6048.0	...
6234229	  796.2	  520.8	 6052.0	...
6234230	  796.6	  520.9	 6056.0	...
6234231	  797.5	  520.7	 6059.0	...
6234232	  797.3	  520.8	 6061.0	...
6234233	  796.5	  521.0	 6060.0	...
6234234	  795.6	  520.5	 6059.0	...
6234235	  795.6	  519.7	 6060.0	...
6234236	  795.3	  519.2	 6063.0	...
6234237	  795.4	  519.6	 6064.0	...
6234238	  795.8	  519.5	 6064.0	...
6234239	  796.2	  519.3	 6064.0	...
6234240	  796.2	  519.0	 6063.0	...
6234241	  796.1	  519.0	 6063.0	...
6234242	  796.5	  519.0	 6063.0	...
6234243	  797.0	  519.3	 6068.0	...
6234244	  797.6	  519.6	 6072.0	...
6234245	  797.5	  520.1	 6076.0	...
6234246	  797.2	  520.2	 6076.0	...
6234247	  796.9	  519.5	 6076.0	...
6234248	  796.7	  518.7	 6078.0	...
6234249	  796.0	  518.8	 6078.0	...
6234250	  795.5	  519.7	 6076.0	...
6234251	  794.9	  520.9	 6074.0	...
6234252	  794.9	  521.4	 6071.0	...
6234253	  795.6	  521.8	 6071.0	...
6234254	  796.2	  521.6	 6070.0	...
6234255	  796.0	  521.1	 6068.0	...
6234256	  795.2	  520.7	 6066.0	...
6234257	  795.1	  521.0	 6066.0	...
6234258	  795.9	  521.4	 6065.0	...
6234259	  796.7	  522.1	 6065.0	...
6234260	  797.2	  522.4	 6065.0	...
6234261	  797.7	  522.5	 6067.0	...
6234262	  798.0	  522.3	 6069.0	...
6234263	  797.7	  522.2	 6071.0	...
6234264	  797.4	  522.1	 6067.0	...
6234265	  797.2	  522.2	 6064.0	...
6234266	  797.3	  522.1	 6062.0	...
6234267	  797.5	  522.1	 6064.0	...
6234268	  797.7	  522.1	 6063.0	...
6234269	  797.6	  522.2	 6060.0	...
6234270	  797.3	  522.2	 6060.0	...
6234271	  797.1	  522.2	 6064.0	...
6234272	  797.1	  522.1	 6066.0	...
6234273	  797.2	  521.8	 6064.0	...
6234274	  797.1	  521.7	 6061.0	...
6234275	  796.8	  520.9	 6060.0	...
6234276	  796.6	  520.5	 6060.0	...
6234277	  796.7	  520.5	 6062.0	...
6234278	  796.8	  521.2	 6068.0	...
6234279	  796.9	  521.6	 6076.0	...
6234280	  797.0	  521.7	 6082.0	...
6234281	  797.1	  521.8	 6083.0	...
6234282	  797.2	  521.9	 6083.0	...
6234283	  797.2	  522.0	 6081.0	...
6234284	  797.3	  522.2	 6080.0	...
6234285	  797.4	  522.7	 6079.0	...
6234286	  797.5	  523.2	 6080.0	...
6234287	  797.5	  523.4	 6080.0	...
6234288	  797.5	  523.0	 6080.0	...
6234289	  797.6	  522.2	 6080.0	...
6234290	  797.7	  521.7	 6081.0	...
6234291	  797.8	  522.1	 6081.0	...
6234292	  798.0	  522.9	 6080.0	...
6234293	  798.2	  523.7	 6079.0	...
6234294	  798.9	  523.6	 6079.0	...
6234295	  799.7	  523.5	 6080.0	...
6234296	  800.3	  523.4	 6085.0	...
6234297	  799.9	  523.3	 6089.0	...
6234298	  799.5	  523.2	 6092.0	...
6234299	  799.3	  523.1	 6089.0	...
6234300	  798.5	  521.9	 6084.0	...
6234301	  797.5	  520.7	 6082.0	...
6234302	  796.4	  519.4	 6081.0	...
6234303	  796.7	  519.2	 6082.0	...
6234304	  797.4	  519.4	 6083.0	...
6234305	  798.0	  520.0	 6083.0	...
6234306	  797.9	  521.1	 6082.0	...
6234307	  797.9	  521.8	 6082.0	...
6234308	  798.0	  522.1	 6083.0	...
6234309	  798.2	  522.1	 6084.0	...
6234310	  798.6	  522.0	 6084.0	...
6234311	  799.0	  521.9	 6085.0	...
6234312	  798.7	  522.4	 6085.0	...
6234313	  798.2	  522.9	 6086.0	...
6234314	  797.9	  524.1	 6087.0	...
6234315	  798.3	  524.7	 6087.0	...
6234316	  798.0	  523.9	 6088.0	...
6234317	  797.5	  522.5	 6088.0	...
6234318	  796.9	  520.8	 6088.0	...
6234319	  796.9	  520.6	 6087.0	...
6234320	  796.8	  521.1	 6086.0	...
6234321	  796.6	  522.0	 6087.0	...
6234322	  796.4	  522.8	 6089.0	...
6234323	  796.6	  522.8	 6091.0	...
6234324	  796.7	  522.8	 6090.0	...
6234325	  795.9	  522.9	 6089.0	...
6234326	  794.9	  523.7	 6087.0	...
6234327	  794.6	  524.4	 6088.0	...
6234328	  795.3	  524.9	 6091.0	...
6234329	  796.0	  524.8	 6094.0	...
6234330	  796.4	  524.5	 6096.0	...
6234331	  796.7	  524.3	 6096.0	...
6234332	  797.0	  524.2	 6095.0	...
6234333	  797.0	  524.0	 6094.0	...
6234334	  796.8	  523.8	 6094.0	...
6234335	  796.5	  523.0	 6094.0	...
6234336	  796.3	  522.4	 6093.0	...
6234337	  796.1	  522.4	 6094.0	...
6234338	  796.7	  523.1	 6097.0	...
6234339	  797.2	  523.7	 6100.0	...
6234340	  797.7	  523.2	 6100.0	...
6234341	  797.8	  522.9	 6099.0	...
6234342	  797.9	  522.5	 6098.0	...
6234343	  797.9	  522.7	 6097.0	...
6234344	  798.0	  522.8	 6100.0	...
6234345	  798.2	  522.9	 6103.0	...
6234346	  798.5	  523.3	 6107.0	...
6234347	  798.7	  523.8	 6108.0	...
6234348	  798.9	  524.4	 6107.0	...
6234349	  799.0	  524.4	 6105.0	...
6234350	  799.1	  524.6	 6102.0	...
6234351	  798.7	  524.9	 6100.0	...
6234352	  798.2	  524.9	 6102.0	...
6234353	  797.8	  524.7	 6104.0	...
6234354	  797.9	  524.4	 6101.0	...
6234355	  797.9	  524.3	 6097.0	...
6234356	  797.7	  524.7	 6094.0	...
6234357	  797.6	  524.8	 6099.0	...
6234358	  797.6	  524.6	 6104.0	...
6234359	  797.5	  524.0	 6108.0	...
6234360	  797.4	  523.7	 6109.0	...
6234361	  797.3	  523.4	 6110.0	...
6234362	  797.4	  523.0	 6110.0	...
6234363	  798.3	  522.4	 6110.0	...
6234364	  799.1	  522.2	 6110.0	...
6234365	  799.6	  522.3	 6109.0	...
6234366	  798.4	  523.1	 6109.0	...
6234367	  797.2	  523.4	 6110.0	...
6234368	  796.2	  523.4	 6112.0	...
6234369	  796.5	  523.9	 6114.0	...
6234370	  796.7	  524.8	 6116.0	...
6234371	  796.8	  525.7	 6116.0	...
6234372	  797.1	  525.7	 6116.0	...
6234373	  797.9	  525.6	 6118.0	...
6234374	  798.6	  525.7	 6120.0	...
6234375	  798.8	  525.9	 6122.0	...
6234376	  798.6	  526.1	 6123.0	...
6234377	  799.0	  526.0	 6122.0	...
6234378	  799.6	  526.0	 6124.0	...
6234379	  800.1	  525.9	 6125.0	...
6234380	  800.2	  526.0	 6125.0	...
6234381	  800.3	  526.3	 6125.0	...
6234382	  800.1	  526.7	 6127.0	...
6234383	  799.7	  527.1	 6130.0	...
6234384	  799.8	  526.2	 6134.0	...
6234385	  800.5	  525.5	 6136.0	...
6234386	  800.1	  525.1	 6138.0	...
6234387	  799.1	  525.3	 6141.0	...
6234388	  798.5	  525.4	 6141.0	...
6234389	  799.0	  525.0	 6142.0	...
6234390	  799.4	  524.9	 6142.0	...
6234391	  799.4	  524.6	 6138.0	...
6234392	  799.5	  524.4	 6136.0	...
6234393	  799.9	  525.1	 6135.0	...
6234394	  800.0	  525.7	 6139.0	...
6234395	  799.9	  526.4	 6140.0	...
6234396	  799.7	  526.3	 6141.0	...
6234397	  799.1	  526.4	 6142.0	...
6234398	  798.6	  526.4	 6143.0	...
6234399	  798.1	  526.6	 6142.0	...
6234400	  798.3	  526.8	 6142.0	...
6234401	  798.3	  526.4	 6142.0	...
6234402	  797.9	  525.9	 6143.0	...
6234403	  797.6	  525.7	 6143.0	...
6234404	  798.9	  526.2	 6142.0	...
6234405	  800.6	  526.6	 6141.0	...
6234406	  801.8	  526.7	 6142.0	...
6234407	  800.8	  526.6	 6143.0	...
6234408	  799.8	  525.7	 6146.0	...
6234409	  799.4	  525.0	 6147.0	...
6234410	  799.8	  524.1	 6147.0	...
6234411	  800.2	  523.9	 6145.0	...
6234412	  800.3	  524.0	 6144.0	...
6234413	  800.7	  524.5	 6144.0	...
6234414	  801.0	  524.8	 6144.0	...
6234415	  801.2	  524.9	 6143.0	...
6234416	  801.0	  524.5	 6142.0	...
6234417	  800.7	  524.1	 6143.0	...
6234418	  800.7	  523.7	 6147.0	...
6234419	  800.8	  523.5	 6151.0	...
6234420	  800.7	  524.0	 6153.0	...
6234421	  800.6	  524.5	 6153.0	...
6234422	  800.4	  525.1	 6153.0	...
6234423	  800.9	  525.0	 6156.0	...
6234424	  801.3	  525.1	 6158.0	...
6234425	  801.7	  525.2	 6161.0	...
6234426	  801.6	  524.6	 6160.0	...
MSG	6234427 0000 _ Number On
6234427	  801.3	  523.9	 6161.0	...
6234428	  801.1	  523.4	 6161.0	...
6234429	  801.2	  524.0	 6163.0	...
6234430	  801.5	  525.1	 6164.0	...
6234431	  801.7	  526.0	 6165.0	...
6234432	  801.7	  526.6	 6167.0	...
6234433	  801.4	  526.2	 6171.0	...
6234434	  801.1	  526.1	 6175.0	...
6234435	  800.6	  526.4	 6178.0	...
6234436	  800.8	  527.1	 6177.0	...
6234437	  800.9	  527.4	 6176.0	...
6234438	  800.5	  527.5	 6176.0	...
6234439	  799.9	  527.5	 6176.0	...
6234440	  799.1	  527.1	 6177.0	...
6234441	  798.8	  526.6	 6179.0	...
6234442	  799.7	  526.0	 6181.0	...
6234443	  800.5	  525.1	 6181.0	...
6234444	  801.3	  524.2	 6181.0	...
6234445	  801.0	  523.4	 6181.0	...
6234446	  801.0	  523.4	 6181.0	...
6234447	  801.0	  523.7	 6181.0	...
6234448	  801.0	  524.1	 6181.0	...
6234449	  800.6	  524.0	 6182.0	...
6234450	  800.2	  523.5	 6182.0	...
6234451	  799.8	  523.8	 6185.0	...
6234452	  799.8	  524.7	 6187.0	...
6234453	  799.8	  525.6	 6183.0	...
6234454	  799.7	  525.6	 6176.0	...
6234455	  799.7	  525.8	 6175.0	...
6234456	  799.6	  526.3	 6187.0	...
6234457	  799.6	  527.1	 6198.0	...
6234458	  800.2	  527.5	 6201.0	...
6234459	  800.8	  527.6	 6198.0	...
6234460	  801.5	  527.4	 6196.0	...
6234461	  801.5	  526.9	 6198.0	...
6234462	  801.5	  526.4	 6199.0	...
6234463	  800.9	  525.7	 6199.0	...
6234464	  800.2	  525.4	 6199.0	...
6234465	  800.1	  525.0	 6200.0	...
6234466	  800.6	  524.9	 6199.0	...
6234467	  800.1	  525.3	 6199.0	...
6234468	  799.2	  525.8	 6199.0	...
6234469	  799.1	  526.3	 6201.0	...
6234470	  799.9	  526.3	 6203.0	...
6234471	  800.5	  525.9	 6204.0	...
6234472	  800.2	  525.5	 6203.0	...
6234473	  800.2	  526.2	 6201.0	...
6234474	  800.5	  527.4	 6200.0	...
6234475	  800.7	  527.6	 6201.0	...
6234476	  801.3	  526.6	 6202.0	...
6234477	  801.9	  525.6	 6204.0	...
6234478	  802.7	  525.7	 6205.0	...
6234479	  802.9	  526.2	 6205.0	...
6234480	  802.4	  526.7	 6204.0	...
6234481	  801.4	  526.7	 6205.0	...
6234482	  800.5	  526.6	 6208.0	...
6234483	  800.3	  526.3	 6215.0	...
6234484	  800.5	  527.1	 6221.0	...
6234485	  800.5	  527.7	 6225.0	...
6234486	  800.5	  528.2	 6226.0	...
6234487	  800.0	  527.2	 6219.0	...
6234488	  799.7	  526.3	 6212.0	...
6234489	  799.7	  525.8	 6205.0	...
6234490	  800.3	  526.1	 6204.0	...
6234491	  801.6	  526.3	 6203.0	...
6234492	  802.6	  525.8	 6210.0	...
6234493	  802.8	  525.5	 6217.0	...
6234494	  802.4	  525.4	 6225.0	...
6234495	  801.8	  525.7	 6225.0	...
6234496	  801.6	  525.9	 6224.0	...
6234497	  801.5	  525.8	 6222.0	...
6234498	  801.4	  525.7	 6220.0	...
6234499	  801.0	  525.8	 6219.0	...
6234500	  800.4	  526.1	 6219.0	...
6234501	  800.0	  526.0	 6220.0	...
6234502	  800.1	  525.6	 6221.0	...
6234503	  800.2	  525.2	 6221.0	...
6234504	  800.4	  526.4	 6221.0	...
6234505	  800.4	  527.7	 6224.0	...
6234506	  800.3	  529.0	 6226.0	...
6234507	  800.2	  529.0	 6229.0	...
6234508	  800.6	  527.5	 6228.0	...
6234509	  800.8	  526.0	 6228.0	...
6234510	  801.0	  524.6	 6230.0	...
6234511	  800.9	  524.7	 6232.0	...
6234512	  800.9	  524.8	 6234.0	...
6234513	  800.9	  524.9	 6235.0	...
6234514	  801.0	  524.9	 6236.0	...
6234515	  801.0	  524.8	 6237.0	...
6234516	  801.2	  524.8	 6239.0	...
6234517	  801.3	  524.9	 6242.0	...
6234518	  801.5	  525.0	 6243.0	...
6234519	  801.5	  525.1	 6243.0	...
6234520	  801.7	  525.1	 6244.0	...
6234521	  802.0	  525.4	 6246.0	...
6234522	  801.9	  525.6	 6248.0	...
6234523	  801.5	  525.8	 6247.0	...
6234524	  801.2	  526.3	 6248.0	...
6234525	  801.3	  526.8	 6249.0	...
6234526	  801.1	  527.3	 6250.0	...
6234527	  800.7	  527.3	 6250.0	...
6234528	  800.6	  526.7	 6251.0	...
6234529	  800.9	  526.1	 6258.0	...
6234530	  801.8	  526.5	 6264.0	...
6234531	  802.3	  527.6	 6266.0	...
6234532	  802.4	  527.1	 6261.0	...
6234533	  802.0	  525.4	 6256.0	...
6234534	  801.8	  524.9	 6255.0	...
6234535	  801.8	  526.1	 6255.0	...
6234536	  801.7	  527.2	 6254.0	...
6234537	  801.3	  527.3	 6253.0	...
6234538	  800.8	  526.8	 6251.0	...
6234539	  800.3	  526.4	 6253.0	...
6234540	  800.1	  526.0	 6257.0	...
6234541	  799.7	  525.1	 6262.0	...
6234542	  799.4	  524.3	 6263.0	...
6234543	  799.2	  524.2	 6264.0	...
6234544	  799.7	  524.9	 6265.0	...
6234545	  800.2	  524.9	 6266.0	...
6234546	  800.5	  524.1	 6267.0	...
6234547	  800.5	  523.7	 6268.0	...
6234548	  800.7	  523.9	 6269.0	...
6234549	  801.4	  524.1	 6270.0	...
6234550	  801.8	  524.0	 6269.0	...
6234551	  802.0	  524.2	 6268.0	...
6234552	  802.1	  524.4	 6265.0	...
6234553	  802.0	  524.5	 6264.0	...
6234554	  801.7	  524.2	 6263.0	...
6234555	  801.4	  524.0	 6269.0	...
6234556	  801.3	  523.8	 6273.0	...
6234557	  801.2	  523.9	 6275.0	...
6234558	  801.3	  523.5	 6274.0	...
6234559	  801.3	  523.1	 6275.0	...
6234560	  801.4	  523.9	 6275.0	...
6234561	  801.7	  525.1	 6277.0	...
6234562	  801.9	  526.3	 6279.0	...
6234563	  801.9	  525.8	 6282.0	...
6234564	  801.8	  525.6	 6281.0	...
6234565	  801.5	  525.5	 6282.0	...
6234566	  801.1	  525.8	 6282.0	...
6234567	  800.7	  525.3	 6284.0	...
6234568	  800.4	  524.8	 6285.0	...
6234569	  800.4	  524.2	 6283.0	...
6234570	  800.4	  523.9	 6280.0	...
6234571	  800.5	  523.7	 6282.0	...
6234572	  800.3	  523.5	 6285.0	...
6234573	  800.0	  523.6	 6287.0	...
6234574	  799.8	  523.6	 6285.0	...
6234575	  799.9	  524.0	 6285.0	...
6234576	  800.4	  524.7	 6287.0	...
6234577	  801.0	  525.5	 6290.0	...
6234578	  800.6	  526.1	 6288.0	...
6234579	  799.9	  526.6	 6286.0	...
6234580	  799.9	  526.7	 6289.0	...
6234581	  800.5	  525.4	 6293.0	...
6234582	  801.0	  524.0	 6297.0	...
6234583	  799.8	  522.6	 6296.0	...
6234584	  798.7	  522.3	 6301.0	...
6234585	  797.6	  522.0	 6307.0	...
6234586	  797.8	  522.0	 6311.0	...
6234587	  798.1	  522.3	 6310.0	...
6234588	  799.0	  523.4	 6310.0	...
6234589	  799.9	  524.3	 6311.0	...
6234590	  801.0	  524.6	 6312.0	...
6234591	  801.5	  524.3	 6314.0	...
6234592	  800.6	  524.1	 6316.0	...
6234593	  799.2	  524.2	 6315.0	...
6234594	  797.9	  524.2	 6311.0	...
6234595	  798.0	  524.0	 6307.0	...
6234596	  798.1	  523.9	 6303.0	...
6234597	  798.1	  523.7	 6301.0	...
6234598	  798.0	  523.5	 6302.0	...
6234599	  798.0	  523.4	 6306.0	...
6234600	  798.0	  523.4	 6311.0	...
6234601	  798.1	  523.9	 6313.0	...
6234602	  798.2	  524.4	 6318.0	...
6234603	  798.3	  524.8	 6322.0	...
6234604	  798.5	  524.7	 6327.0	...
6234605	  798.7	  524.6	 6327.0	...
6234606	  798.9	  524.8	 6329.0	...
6234607	  799.0	  525.1	 6330.0	...
6234608	  799.1	  525.1	 6331.0	...
6234609	  799.2	  523.9	 6333.0	...
6234610	  799.6	  522.8	 6334.0	...
6234611	  799.9	  522.2	 6334.0	...
6234612	  800.1	  522.7	 6333.0	...
6234613	  800.2	  524.0	 6333.0	...
6234614	  799.8	  525.2	 6336.0	...
6234615	  799.6	  526.1	 6339.0	...
6234616	  799.4	  526.4	 6342.0	...
6234617	  799.7	  526.6	 6342.0	...
6234618	  799.8	  527.4	 6342.0	...
6234619	  799.8	  528.0	 6342.0	...
6234620	  799.6	  526.9	 6343.0	...
6234621	  799.1	  525.2	 6345.0	...
6234622	  798.6	  523.1	 6345.0	...
6234623	  798.5	  522.6	 6346.0	...
6234624	  798.6	  523.2	 6345.0	...
6234625	  798.8	  524.1	 6346.0	...
6234626	  798.9	  524.7	 6343.0	...
6234627	  798.9	  524.4	 6341.0	...
6234628	  798.1	  522.9	 6342.0	...
6234629	  797.3	  521.9	 6347.0	...
6234630	  796.5	  521.0	 6353.0	...
6234631	  796.5	  521.3	 6356.0	...
6234632	  797.0	  521.6	 6357.0	...
6234633	  797.5	  522.3	 6358.0	...
6234634	  798.1	  522.8	 6359.0	...
6234635	  798.1	  522.8	 6360.0	...
6234636	  798.3	  522.5	 6356.0	...
6234637	  798.5	  522.0	 6352.0	...
6234638	  798.3	  521.8	 6350.0	...
6234639	  797.9	  522.0	 6352.0	...
6234640	  798.4	  522.2	 6355.0	...
6234641	  799.4	  522.0	 6355.0	...
6234642	  800.4	  521.4	 6354.0	...
6234643	  799.8	  520.9	 6353.0	...
6234644	  799.1	  521.1	 6359.0	...
6234645	  797.8	  521.3	 6367.0	...
6234646	  797.2	  521.3	 6372.0	...
6234647	  796.8	  521.3	 6369.0	...
6234648	  797.0	  520.7	 6367.0	...
6234649	  797.2	  520.2	 6367.0	...
6234650	  797.1	  519.8	 6368.0	...
6234651	  797.1	  519.4	 6370.0	...
6234652	  797.6	  519.0	 6372.0	...
6234653	  798.0	  518.6	 6374.0	...
6234654	  798.4	  518.6	 6374.0	...
6234655	  798.5	  518.6	 6374.0	...
6234656	  798.5	  518.6	 6374.0	...
6234657	  799.0	  518.5	 6375.0	...
6234658	  799.6	  518.5	 6375.0	...
6234659	  800.2	  518.4	 6375.0	...
6234660	  800.2	  518.3	 6384.0	...
6234661	  800.1	  517.7	 6393.0	...
6234662	  799.9	  517.1	 6393.0	...
6234663	  799.6	  516.6	 6385.0	...
6234664	  799.2	  516.6	 6379.0	...
6234665	  799.0	  517.3	 6383.0	...
6234666	  798.8	  517.5	 6388.0	...
6234667	  799.0	  517.6	 6392.0	...
6234668	  799.3	  517.0	 6394.0	...
6234669	  798.9	  517.1	 6395.0	...
6234670	  798.2	  517.2	 6405.0	...
6234671	  797.5	  517.1	 6414.0	...
6234672	  797.6	  516.9	 6423.0	...
6234673	  797.8	  516.6	 6422.0	...
6234674	  798.1	  516.4	 6421.0	...
6234675	  798.3	  516.3	 6418.0	...
6234676	  797.8	  516.6	 6415.0	...
6234677	  797.4	  516.8	 6412.0	...
6234678	  797.5	  516.9	 6411.0	...
6234679	  798.1	  516.5	 6409.0	...
6234680	  798.3	  515.9	 6411.0	...
6234681	  798.1	  515.1	 6420.0	...
6234682	  798.1	  514.4	 6430.0	...
6234683	  798.3	  514.8	 6432.0	...
6234684	  798.5	  515.5	 6427.0	...
6234685	  798.5	  516.1	 6423.0	...
6234686	  798.2	  516.3	 6421.0	...
6234687	  797.9	  516.4	 6421.0	...
6234688	  797.6	  516.6	 6421.0	...
6234689	  797.2	  516.3	 6422.0	...
6234690	  796.9	  515.7	 6422.0	...
6234691	  796.9	  515.3	 6422.0	...
6234692	  797.7	  514.9	 6423.0	...
6234693	  798.3	  514.7	 6423.0	...
6234694	  797.7	  514.4	 6424.0	...
6234695	  796.6	  514.3	 6424.0	...
6234696	  796.9	  514.0	 6426.0	...
6234697	  798.3	  513.6	 6427.0	...
6234698	  799.8	  513.5	 6428.0	...
6234699	  799.9	  513.9	 6429.0	...
6234700	  799.4	  514.5	 6431.0	...
6234701	  799.1	  514.7	 6434.0	...
6234702	  798.8	  514.6	 6436.0	...
6234703	  799.0	  514.4	 6433.0	...
6234704	  798.7	  514.4	 6430.0	...
6234705	  798.7	  513.8	 6431.0	...
6234706	  798.7	  512.8	 6437.0	...
6234707	  798.0	  511.9	 6444.0	...
6234708	  797.0	  511.6	 6447.0	...
6234709	  796.2	  511.9	 6448.0	...
6234710	  796.4	  512.1	 6448.0	...
6234711	  796.5	  511.6	 6449.0	...
6234712	  796.5	  511.1	 6448.0	...
6234713	  796.5	  510.6	 6448.0	...
6234714	  795.8	  510.8	 6446.0	...
6234715	  795.1	  510.8	 6444.0	...
6234716	  794.4	  510.9	 6442.0	...
6234717	  794.6	  511.1	 6441.0	...
6234718	  794.8	  511.3	 6440.0	...
6234719	  794.8	  511.5	 6447.0	...
6234720	  794.8	  511.7	 6455.0	...
6234721	  795.0	  512.1	 6462.0	...
6234722	  795.8	  512.5	 6462.0	...
6234723	  796.4	  511.9	 6462.0	...
6234724	  796.9	  511.1	 6469.0	...
6234725	  797.2	  510.1	 6475.0	...
6234726	  797.3	  509.8	 6476.0	...
6234727	  797.2	  509.7	 6471.0	...
6234728	  797.0	  509.8	 6470.0	...
6234729	  796.4	  510.0	 6473.0	...
6234730	  795.9	  510.3	 6477.0	...
6234731	  795.3	  510.6	 6477.0	...
6234732	  795.2	  510.7	 6476.0	...
MSG	6234733 0000 _ Number Off
6234733	  795.5	  510.5	 6479.0	...
6234734	  796.0	  510.3	 6484.0	...
6234735	  796.6	  510.3	 6489.0	...
6234736	  796.9	  510.5	 6490.0	...
6234737	  797.1	  510.7	 6488.0	...
6234738	  797.3	  511.2	 6487.0	...
6234739	  797.4	  511.6	 6489.0	...
6234740	  797.6	  511.9	 6491.0	...
6234741	  797.9	  511.9	 6496.0	...
6234742	  798.1	  511.9	 6499.0	...
6234743	  797.5	  512.1	 6501.0	...
6234744	  796.7	  512.6	 6502.0	...
6234745	  795.6	  513.0	 6500.0	...
6234746	  795.3	  512.3	 6499.0	...
6234747	  795.0	  511.1	 6496.0	...
6234748	  794.9	  509.8	 6496.0	...
6234749	  795.4	  509.4	 6495.0	...
6234750	  796.0	  509.2	 6495.0	...
6234751	  796.3	  508.9	 6498.0	...
6234752	  796.2	  508.4	 6501.0	...
6234753	  795.6	  507.6	 6505.0	...
6234754	  795.3	  507.0	 6506.0	...
6234755	  795.3	  506.7	 6508.0	...
6234756	  796.0	  506.6	 6509.0	...
6234757	  796.8	  507.8	 6510.0	...
6234758	  797.0	  509.2	 6507.0	...
6234759	  796.8	  510.7	 6503.0	...
6234760	  796.4	  510.9	 6506.0	...
6234761	  796.2	  509.8	 6511.0	...
6234762	  795.9	  508.6	 6518.0	...
6234763	  795.6	  507.3	 6518.0	...
6234764	  795.7	  506.9	 6519.0	...
6234765	  795.8	  506.4	 6524.0	...
6234766	  796.0	  506.0	 6528.0	...
6234767	  796.0	  506.2	 6532.0	...
6234768	  796.0	  506.5	 6531.0	...
6234769	  796.1	  506.8	 6529.0	...
6234770	  796.2	  506.9	 6528.0	...
6234771	  796.3	  507.0	 6526.0	...
6234772	  796.3	  506.8	 6524.0	...
6234773	  796.2	  506.5	 6523.0	...
6234774	  796.2	  506.1	 6525.0	...
6234775	  796.1	  506.0	 6534.0	...
6234776	  796.1	  506.0	 6542.0	...
6234777	  795.8	  506.1	 6544.0	...
6234778	  795.5	  506.2	 6542.0	...
6234779	  795.5	  506.3	 6544.0	...
6234780	  796.1	  506.4	 6546.0	...
6234781	  796.7	  506.5	 6547.0	...
6234782	  797.1	  506.6	 6545.0	...
6234783	  797.2	  506.7	 6544.0	...
6234784	  797.1	  506.7	 6544.0	...
6234785	  797.1	  506.7	 6546.0	...
6234786	  797.1	  506.6	 6549.0	...
6234787	  797.2	  506.6	 6551.0	...
6234788	  797.3	  506.7	 6545.0	...
6234789	  797.3	  506.7	 6538.0	...
6234790	  797.6	  506.6	 6533.0	...
6234791	  798.1	  507.3	 6535.0	...
6234792	  797.5	  508.1	 6537.0	...
6234793	  796.5	  508.9	 6538.0	...
6234794	  795.8	  508.2	 6539.0	...
6234795	  796.2	  507.4	 6544.0	...
6234796	  796.6	  506.7	 6553.0	...
6234797	  796.5	  506.3	 6561.0	...
6234798	  796.1	  506.0	 6561.0	...
6234799	  795.6	  506.1	 6557.0	...
6234800	  795.1	  506.6	 6553.0	...
6234801	  796.0	  506.8	 6552.0	...
6234802	  797.0	  506.4	 6554.0	...
6234803	  798.0	  506.0	 6558.0	...
6234804	  797.9	  506.4	 6562.0	...
6234805	  797.9	  506.9	 6564.0	...
6234806	  797.9	  507.4	 6561.0	...
6234807	  797.2	  507.6	 6559.0	...
6234808	  796.5	  507.9	 6557.0	...
6234809	  795.8	  508.0	 6559.0	...
6234810	  795.7	  507.2	 6562.0	...
6234811	  795.3	  506.3	 6564.0	...
6234812	  794.9	  505.4	 6564.0	...
6234813	  794.5	  505.5	 6565.0	...
6234814	  794.4	  505.5	 6565.0	...
6234815	  794.4	  505.6	 6567.0	...
6234816	  794.5	  505.9	 6568.0	...
6234817	  794.7	  506.2	 6569.0	...
6234818	  794.9	  506.3	 6575.0	...
6234819	  794.9	  506.1	 6581.0	...
6234820	  794.7	  505.9	 6582.0	...
6234821	  794.2	  505.8	 6579.0	...
6234822	  793.9	  505.9	 6579.0	...
6234823	  793.6	  506.2	 6580.0	...
6234824	  793.5	  506.4	 6581.0	...
6234825	  793.6	  506.6	 6579.0	...
6234826	  793.7	  506.6	 6578.0	...
6234827	  793.9	  506.7	 6577.0	...
6234828	  794.3	  506.8	 6581.0	...
6234829	  794.7	  506.2	 6584.0	...
6234830	  793.9	  505.6	 6587.0	...
6234831	  792.7	  505.1	 6589.0	...
6234832	  793.0	  505.3	 6589.0	...
6234833	  794.6	  505.4	 6590.0	...
6234834	  796.0	  504.6	 6589.0	...
6234835	  795.7	  503.7	 6589.0	...
6234836	  795.4	  503.3	 6590.0	...
6234837	  795.6	  504.0	 6591.0	...
6234838	  795.8	  504.6	 6588.0	...
6234839	  796.0	  505.0	 6585.0	...
6234840	  795.3	  505.1	 6581.0	...
6234841	  794.5	  504.4	 6580.0	...
6234842	  794.2	  503.7	 6582.0	...
6234843	  794.5	  502.4	 6584.0	...
6234844	  795.0	  501.8	 6587.0	...
6234845	  795.1	  501.2	 6591.0	...
6234846	  795.7	  502.2	 6595.0	...
6234847	  796.2	  503.2	 6598.0	...
6234848	  796.6	  503.3	 6599.0	...
6234849	  796.5	  502.4	 6600.0	...
6234850	  795.6	  501.9	 6600.0	...
6234851	  794.8	  502.6	 6599.0	...
6234852	  794.2	  503.2	 6599.0	...
6234853	  794.2	  502.8	 6599.0	...
6234854	  794.1	  502.1	 6600.0	...
6234855	  794.0	  501.6	 6602.0	...
6234856	  793.9	  501.7	 6604.0	...
6234857	  793.9	  501.8	 6604.0	...
6234858	  794.3	  502.1	 6604.0	...
6234859	  794.8	  502.3	 6603.0	...
6234860	  795.2	  502.6	 6603.0	...
6234861	  795.1	  502.5	 6604.0	...
6234862	  795.4	  502.7	 6605.0	...
6234863	  795.7	  502.8	 6606.0	...
6234864	  795.8	  502.1	 6607.0	...
6234865	  795.3	  501.4	 6608.0	...
6234866	  794.7	  500.4	 6608.0	...
6234867	  794.4	  500.3	 6606.0	...
6234868	  794.2	  500.4	 6605.0	...
6234869	  794.1	  501.0	 6606.0	...
6234870	  794.4	  501.5	 6609.0	...
6234871	  795.0	  501.6	 6609.0	...
6234872	  795.5	  501.5	 6606.0	...
6234873	  795.6	  502.6	 6604.0	...
6234874	  795.8	  503.8	 6606.0	...
6234875	  795.9	  504.0	 6606.0	...
6234876	  795.9	  502.8	 6605.0	...
6234877	  795.8	  501.6	 6605.0	...
6234878	  795.7	  501.5	 6605.0	...
6234879	  795.2	  501.8	 6604.0	...
6234880	  794.8	  502.9	 6602.0	...
6234881	  794.4	  503.8	 6600.0	...
6234882	  794.5	  504.5	 6606.0	...
6234883	  794.4	  504.3	 6614.0	...
6234884	  794.2	  504.1	 6620.0	...
6234885	  794.1	  504.4	 6618.0	...
6234886	  794.1	  504.7	 6615.0	...
6234887	  794.3	  505.0	 6613.0	...
6234888	  794.4	  505.0	 6618.0	...
6234889	  794.5	  504.6	 6624.0	...
6234890	  794.8	  503.7	 6631.0	...
6234891	  795.2	  503.0	 6633.0	...
6234892	  795.4	  502.9	 6630.0	...
6234893	  794.9	  503.4	 6625.0	...
6234894	  794.5	  503.5	 6623.0	...
6234895	  794.1	  503.6	 6624.0	...
6234896	  794.0	  503.7	 6627.0	...
6234897	  793.8	  503.9	 6628.0	...
6234898	  793.6	  503.5	 6629.0	...
6234899	  793.4	  503.0	 6628.0	...
6234900	  793.2	  502.3	 6627.0	...
6234901	  793.0	  502.0	 6626.0	...
6234902	  793.4	  501.5	 6629.0	...
6234903	  794.0	  501.2	 6631.0	...
6234904	  794.2	  501.1	 6630.0	...
6234905	  793.6	  501.1	 6627.0	...
6234906	  793.1	  501.4	 6624.0	...
6234907	  793.0	  501.7	 6624.0	...
6234908	  793.2	  502.0	 6623.0	...
6234909	  793.2	  502.0	 6628.0	...
6234910	  793.2	  502.3	 6633.0	...
6234911	  793.1	  502.6	 6639.0	...
6234912	  793.0	  502.2	 6639.0	...
6234913	  793.2	  501.5	 6640.0	...
6234914	  793.5	  500.8	 6640.0	...
6234915	  794.3	  500.9	 6640.0	...
6234916	  794.7	  501.5	 6641.0	...
6234917	  795.3	  502.0	 6642.0	...
6234918	  795.3	  501.9	 6642.0	...
6234919	  795.3	  501.3	 6640.0	...
6234920	  795.1	  500.7	 6638.0	...
6234921	  795.4	  500.7	 6638.0	...
6234922	  795.8	  500.6	 6637.0	...
6234923	  795.4	  500.5	 6638.0	...
6234924	  794.6	  500.5	 6641.0	...
6234925	  793.5	  500.6	 6644.0	...
6234926	  793.3	  500.6	 6644.0	...
6234927	  793.9	  500.4	 6642.0	...
6234928	  794.8	  500.1	 6640.0	...
6234929	  795.2	  500.0	 6639.0	...
6234930	  794.7	  500.0	 6641.0	...
6234931	  794.2	  500.1	 6645.0	...
MSG	6234932 0000 _ Number On
6234932	  794.1	  501.4	 6648.0	...
6234933	  794.2	  502.7	 6648.0	...
6234934	  794.1	  503.3	 6648.0	...
6234935	  793.9	  502.6	 6648.0	...
6234936	  794.1	  501.8	 6652.0	...
6234937	  793.8	  502.0	 6655.0	...
6234938	  793.7	  502.2	 6657.0	...
6234939	  793.3	  501.9	 6654.0	...
6234940	  794.1	  501.3	 6650.0	...
6234941	  794.8	  500.9	 6645.0	...
6234942	  795.3	  501.0	 6640.0	...
6234943	  795.1	  501.3	 6635.0	...
6234944	  794.9	  501.5	 6633.0	...
6234945	  794.8	  501.0	 6631.0	...
6234946	  794.9	  500.9	 6632.0	...
6234947	  795.2	  500.7	 6633.0	...
6234948	  795.5	  501.1	 6634.0	...
6234949	  795.6	  501.1	 6633.0	...
6234950	  795.7	  501.7	 6632.0	...
6234951	  795.7	  502.3	 6630.0	...
6234952	  795.8	  503.0	 6630.0	...
6234953	  795.9	  503.3	 6632.0	...
6234954	  796.1	  503.5	 6636.0	...
6234955	  796.3	  503.2	 6640.0	...
6234956	  796.3	  502.8	 6641.0	...
6234957	  796.1	  502.3	 6641.0	...
6234958	  795.7	  502.2	 6641.0	...
6234959	  795.4	  502.3	 6642.0	...
6234960	  795.2	  502.7	 6644.0	...
6234961	  795.2	  503.0	 6647.0	...
6234962	  795.1	  503.1	 6650.0	...
6234963	  795.0	  503.0	 6649.0	...
6234964	  794.9	  503.0	 6645.0	...
6234965	  794.9	  503.1	 6642.0	...
6234966	  795.0	  502.4	 6642.0	...
6234967	  795.1	  501.7	 6643.0	...
6234968	  795.2	  501.8	 6648.0	...
6234969	  795.0	  502.6	 6651.0	...
6234970	  794.9	  503.3	 6653.0	...
6234971	  795.0	  503.1	 6653.0	...
6234972	  795.1	  502.8	 6652.0	...
6234973	  795.7	  501.8	 6654.0	...
6234974	  796.2	  500.9	 6654.0	...
6234975	  796.8	  501.4	 6654.0	...
6234976	  797.1	  502.6	 6652.0	...
6234977	  797.3	  503.3	 6651.0	...
6234978	  797.3	  502.8	 6653.0	...
6234979	  797.3	  502.3	 6654.0	...
6234980	  797.2	  502.2	 6649.0	...
6234981	  797.0	  502.1	 6643.0	...
6234982	  796.5	  501.6	 6637.0	...
6234983	  796.1	  501.3	 6638.0	...
6234984	  795.9	  501.5	 6646.0	...
6234985	  796.3	  502.0	 6653.0	...
6234986	  796.7	  502.2	 6654.0	...
6234987	  796.8	  501.6	 6648.0	...
6234988	  796.3	  500.5	 6644.0	...
6234989	  795.8	  499.8	 6645.0	...
6234990	  795.7	  499.1	 6643.0	...
6234991	  795.8	  498.9	 6639.0	...
6234992	  795.2	  499.1	 6636.0	...
6234993	  794.4	  499.3	 6639.0	...
6234994	  794.6	  499.5	 6642.0	...
6234995	  795.6	  499.5	 6646.0	...
6234996	  796.8	  499.9	 6647.0	...
6234997	  797.2	  501.1	 6647.0	...
6234998	  796.8	  502.0	 6648.0	...
6234999	  796.0	  502.5	 6648.0	...
6235000	  795.2	  502.5	 6647.0	...
6235001	  795.1	  502.3	 6647.0	...
6235002	  795.3	  502.3	 6646.0	...
6235003	  795.4	  502.3	 6646.0	...
6235004	  795.5	  501.9	 6646.0	...
6235005	  796.5	  501.5	 6653.0	...
6235006	  797.5	  501.8	 6659.0	...
6235007	  797.7	  502.7	 6666.0	...
6235008	  797.0	  503.7	 6666.0	...
6235009	  796.2	  503.5	 6662.0	...
6235010	  796.1	  503.2	 6658.0	...
6235011	  796.0	  502.9	 6654.0	...
6235012	  795.9	  502.7	 6656.0	...
6235013	  795.7	  502.3	 6658.0	...
6235014	  795.7	  501.9	 6660.0	...
6235015	  795.8	  501.7	 6660.0	...
6235016	  795.7	  501.4	 6660.0	...
6235017	  795.7	  501.2	 6660.0	...
6235018	  795.6	  501.1	 6660.0	...
6235019	  795.6	  501.4	 6658.0	...
6235020	  795.5	  501.7	 6656.0	...
6235021	  795.7	  501.7	 6653.0	...
6235022	  796.0	  501.6	 6651.0	...
6235023	  796.3	  501.4	 6651.0	...
6235024	  796.1	  501.5	 6649.0	...
6235025	  796.0	  502.7	 6647.0	...
6235026	  795.8	  504.0	 6646.0	...
6235027	  795.3	  504.6	 6648.0	...
6235028	  794.7	  503.5	 6648.0	...
6235029	  794.2	  502.6	 6646.0	...
6235030	  794.2	  502.2	 6645.0	...
6235031	  794.3	  502.3	 6644.0	...
6235032	  794.6	  502.2	 6644.0	...
6235033	  794.8	  502.3	 6646.0	...
6235034	  794.8	  502.6	 6647.0	...
6235035	  794.5	  502.8	 6648.0	...
6235036	  794.2	  502.8	 6648.0	...
6235037	  794.0	  502.6	 6648.0	...
6235038	  794.0	  503.1	 6648.0	...
6235039	  793.8	  503.8	 6649.0	...
6235040	  793.7	  504.5	 6649.0	...
6235041	  794.6	  504.8	 6649.0	...
6235042	  795.9	  505.0	 6649.0	...
6235043	  797.1	  505.0	 6649.0	...
6235044	  797.2	  504.7	 6648.0	...
6235045	  797.5	  503.5	 6647.0	...
6235046	  797.8	  502.6	 6647.0	...
6235047	  798.1	  501.8	 6647.0	...
6235048	  798.0	  502.1	 6647.0	...
6235049	  797.9	  502.3	 6643.0	...
6235050	  797.6	  502.6	 6639.0	...
6235051	  797.4	  502.7	 6634.0	...
6235052	  797.6	  502.1	 6632.0	...
6235053	  797.9	  501.4	 6632.0	...
6235054	  797.7	  500.8	 6635.0	...
6235055	  797.2	  500.5	 6636.0	...
6235056	  796.5	  500.4	 6636.0	...
6235057	  796.2	  500.2	 6638.0	...
6235058	  795.9	  500.3	 6639.0	...
6235059	  795.8	  500.4	 6641.0	...
6235060	  795.9	  501.0	 6643.0	...
6235061	  796.1	  501.2	 6647.0	...
6235062	  796.3	  501.3	 6650.0	...
6235063	  796.8	  500.6	 6647.0	...
6235064	  797.3	  500.1	 6645.0	...
6235065	  796.7	  500.2	 6641.0	...
6235066	  795.6	  500.8	 6640.0	...
6235067	  795.4	  501.2	 6643.0	...
6235068	  796.4	  501.2	 6648.0	...
6235069	  797.3	  501.0	 6652.0	...
6235070	  797.4	  501.0	 6653.0	...
6235071	  797.8	  500.8	 6655.0	...
6235072	  798.1	  500.6	 6656.0	...
6235073	  798.6	  500.7	 6656.0	...
6235074	  798.8	  501.0	 6659.0	...
6235075	  799.1	  501.3	 6661.0	...
6235076	  799.1	  501.2	 6659.0	...
6235077	  799.2	  501.1	 6655.0	...
6235078	  799.2	  501.1	 6652.0	...
6235079	  799.1	  501.3	 6653.0	...
6235080	  799.1	  501.6	 6654.0	...
6235081	  798.5	  502.0	 6653.0	...
6235082	  797.9	  502.3	 6653.0	...
6235083	  798.0	  502.2	 6650.0	...
6235084	  798.7	  502.0	 6648.0	...
6235085	  798.7	  501.5	 6650.0	...
6235086	  798.0	  501.3	 6655.0	...
6235087	  797.5	  500.8	 6657.0	...
6235088	  797.7	  500.5	 6654.0	...
6235089	  798.0	  500.2	 6650.0	...
6235090	  798.2	  500.2	 6650.0	...
6235091	  798.7	  500.1	 6644.0	...
6235092	  799.0	  499.9	 6639.0	...
6235093	  799.3	  500.8	 6634.0	...
6235094	  799.3	  501.9	 6633.0	...
6235095	  799.2	  502.1	 6632.0	...
6235096	  799.3	  501.1	 6632.0	...
6235097	  799.3	  500.3	 6631.0	...
6235098	  799.4	  500.6	 6631.0	...
6235099	  799.6	  501.0	 6631.0	...
6235100	  799.7	  501.5	 6630.0	...
6235101	  799.2	  502.5	 6629.0	...
6235102	  798.8	  503.2	 6630.0	...
6235103	  798.5	  503.7	 6630.0	...
6235104	  798.7	  503.5	 6630.0	...
6235105	  798.8	  503.2	 6630.0	...
6235106	  798.6	  503.0	 6630.0	...
6235107	  798.4	  502.7	 6631.0	...
6235108	  798.3	  502.2	 6632.0	...
6235109	  798.4	  501.8	 6631.0	...
6235110	  798.6	  501.7	 6629.0	...
6235111	  799.1	  501.9	 6626.0	...
6235112	  799.5	  501.9	 6625.0	...
6235113	  799.0	  501.9	 6626.0	...
6235114	  798.3	  502.2	 6631.0	...
6235115	  797.6	  502.3	 6634.0	...
6235116	  797.7	  501.4	 6636.0	...
6235117	  797.7	  500.4	 6635.0	...
6235118	  798.1	  500.4	 6634.0	...
6235119	  798.7	  501.4	 6632.0	...
6235120	  798.3	  502.6	 6629.0	...
6235121	  797.3	  502.8	 6625.0	...
6235122	  797.7	  502.7	 6623.0	...
6235123	  799.1	  502.4	 6625.0	...
6235124	  800.5	  502.2	 6628.0	...
6235125	  800.4	  501.4	 6631.0	...
6235126	  800.4	  500.6	 6622.0	...
6235127	  800.9	  499.4	 6614.0	...
6235128	  801.5	  499.1	 6607.0	...
6235129	  800.6	  499.1	 6610.0	...
6235130	  799.0	  499.5	 6614.0	...
6235131	  797.4	  500.0	 6615.0	...
6235132	  797.4	  499.8	 6616.0	...
6235133	  797.3	  499.0	 6615.0	...
6235134	  798.0	  498.1	 6617.0	...
6235135	  798.8	  497.9	 6621.0	...
6235136	  799.7	  498.2	 6625.0	...
6235137	  799.4	  498.5	 6627.0	...
6235138	  799.3	  499.6	 6627.0	...
6235139	  799.4	  500.9	 6627.0	...
6235140	  799.7	  501.7	 6627.0	...
6235141	  799.9	  501.0	 6628.0	...
6235142	  799.8	  500.4	 6630.0	...
6235143	  799.7	  500.3	 6632.0	...
6235144	  800.2	  500.6	 6632.0	...
6235145	  800.7	  501.0	 6630.0	...
6235146	  801.3	  501.9	 6628.0	...
6235147	  801.5	  502.2	 6628.0	...
6235148	  801.9	  502.6	 6628.0	...
6235149	  802.3	  502.4	 6627.0	...
6235150	  801.5	  501.3	 6627.0	...
6235151	  800.6	  500.2	 6627.0	...
6235152	  799.6	  498.9	 6627.0	...
6235153	  799.5	  498.6	 6628.0	...
6235154	  799.4	  498.4	 6624.0	...
6235155	  799.3	  498.5	 6618.0	...
6235156	  799.3	  499.4	 6613.0	...
6235157	  800.2	  500.3	 6612.0	...
6235158	  801.1	  501.1	 6614.0	...
6235159	  801.9	  501.3	 6616.0	...
6235160	  801.9	  501.4	 6622.0	...
6235161	  801.9	  501.7	 6625.0	...
6235162	  801.9	  501.8	 6627.0	...
6235163	  801.7	  501.9	 6626.0	...
6235164	  801.3	  501.7	 6626.0	...
6235165	  800.7	  501.4	 6626.0	...
6235166	  800.4	  501.3	 6624.0	...
6235167	  800.4	  501.0	 6623.0	...
6235168	  800.5	  500.7	 6623.0	...
6235169	  800.6	  500.5	 6621.0	...
6235170	  801.2	  500.3	 6618.0	...
6235171	  801.7	  500.3	 6613.0	...
6235172	  802.4	  500.2	 6610.0	...
6235173	  802.5	  500.2	 6607.0	...
6235174	  802.6	  500.2	 6609.0	...
6235175	  802.0	  499.6	 6612.0	...
6235176	  801.6	  499.3	 6614.0	...
6235177	  801.9	  499.3	 6618.0	...
6235178	  802.8	  499.8	 6622.0	...
6235179	  803.4	  500.0	 6627.0	...
6235180	  803.0	  499.8	 6627.0	...
6235181	  802.4	  499.3	 6626.0	...
6235182	  802.0	  498.9	 6623.0	...
6235183	  801.6	  498.8	 6621.0	...
6235184	  801.4	  499.0	 6619.0	...
6235185	  801.5	  499.2	 6617.0	...
6235186	  801.9	  499.3	 6616.0	...
6235187	  802.4	  498.8	 6615.0	...
6235188	  802.6	  498.4	 6615.0	...
6235189	  802.0	  499.0	 6617.0	...
6235190	  801.1	  499.9	 6619.0	...
6235191	  800.5	  500.9	 6623.0	...
6235192	  800.8	  500.7	 6629.0	...
6235193	  801.1	  500.5	 6635.0	...
6235194	  801.3	  500.4	 6637.0	...
6235195	  801.9	  500.3	 6629.0	...
6235196	  802.5	  500.3	 6621.0	...
6235197	  803.1	  500.2	 6617.0	...
6235198	  803.1	  499.5	 6617.0	...
6235199	  803.1	  498.6	 6618.0	...
6235200	  803.1	  497.8	 6621.0	...
6235201	  803.4	  498.5	 6624.0	...
6235202	  803.6	  499.3	 6623.0	...
6235203	  804.0	  500.0	 6620.0	...
6235204	  804.3	  500.6	 6617.0	...
6235205	  804.7	  501.3	 6618.0	...
6235206	  804.9	  501.9	 6618.0	...
EFIX R   6233884	6235206	1323	  797.1	  512.2	   6369
SSACC R  6235207
6235207	  805.7	  501.8	 6623.0	...
6235208	  807.8	  501.6	 6628.0	...
6235209	  810.0	  502.1	 6636.0	...
6235210	  812.7	  502.6	 6639.0	...
6235211	  815.2	  503.9	 6637.0	...
6235212	  819.2	  504.6	 6633.0	...
6235213	  822.4	  505.6	 6629.0	...
6235214	  826.0	  507.7	 6630.0	...
6235215	  828.1	  509.6	 6628.0	...
ESACC R  6235207	6235215	9	  805.7	  501.8	  828.1	  509.6	   0.50	     59
SFIX R   6235216
6235216	  829.1	  511.4	 6625.0	...
6235217	  828.6	  511.3	 6622.0	...
6235218	  828.0	  511.4	 6619.0	...
6235219	  827.9	  511.5	 6616.0	...
6235220	  827.8	  511.7	 6614.0	...
6235221	  826.3	  512.4	 6614.0	...
6235222	  824.9	  513.2	 6614.0	...
6235223	  823.5	  514.3	 6617.0	...
6235224	  823.6	  515.0	 6620.0	...
6235225	  823.1	  516.3	 6623.0	...
6235226	  822.4	  517.2	 6623.0	...
6235227	  821.6	  518.1	 6625.0	...
6235228	  822.3	  518.2	 6626.0	...
6235229	  823.3	  517.2	 6625.0	...
6235230	  824.3	  516.0	 6624.0	...
6235231	  824.3	  514.9	 6624.0	...
6235232	  823.6	  515.3	 6627.0	...
6235233	  822.7	  515.6	 6630.0	...
6235234	  822.4	  515.5	 6631.0	...
6235235	  822.9	  514.4	 6627.0	...
6235236	  823.5	  513.2	 6624.0	...
6235237	  823.6	  513.2	 6621.0	...
6235238	  823.9	  513.9	 6620.0	...
6235239	  824.0	  514.5	 6619.0	...
6235240	  824.1	  514.3	 6617.0	...
6235241	  824.1	  514.2	 6615.0	...
6235242	  823.7	  514.4	 6614.0	...
6235243	  823.2	  514.3	 6618.0	...
6235244	  822.7	  514.1	 6622.0	...
MSG	6235245 0000 _ Number Off
6235245	  823.0	  513.8	 6626.0	...
6235246	  823.4	  513.7	 6625.0	...
6235247	  823.6	  513.4	 6624.0	...
6235248	  823.5	  513.1	 6622.0	...
6235249	  823.6	  513.7	 6620.0	...
6235250	  823.7	  514.7	 6616.0	...
6235251	  823.7	  515.3	 6612.0	...
6235252	  823.7	  515.0	 6608.0	...
6235253	  823.7	  514.6	 6606.0	...
6235254	  823.7	  514.7	 6606.0	...
6235255	  823.6	  515.0	 6605.0	...
6235256	  823.6	  515.4	 6608.0	...
6235257	  823.7	  516.1	 6612.0	...
6235258	  823.8	  516.3	 6616.0	...
6235259	  823.8	  516.3	 6612.0	...
6235260	  824.1	  516.0	 6608.0	...
6235261	  824.6	  515.8	 6604.0	...
6235262	  825.1	  515.9	 6603.0	...
6235263	  825.3	  516.0	 6609.0	...
6235264	  825.4	  516.1	 6616.0	...
6235265	  825.7	  516.0	 6622.0	...
6235266	  825.9	  516.1	 6621.0	...
6235267	  826.2	  516.4	 6621.0	...
6235268	  826.3	  516.7	 6617.0	...
6235269	  826.4	  516.8	 6614.0	...
6235270	  826.7	  516.4	 6612.0	...
6235271	  827.0	  516.0	 6613.0	...
6235272	  826.8	  515.5	 6619.0	...
6235273	  826.3	  515.4	 6624.0	...
6235274	  825.8	  515.4	 6630.0	...
6235275	  825.4	  515.4	 6628.0	...
6235276	  825.2	  515.4	 6625.0	...
6235277	  825.1	  515.5	 6622.0	...
6235278	  825.0	  515.9	 6622.0	...
6235279	  825.1	  516.3	 6622.0	...
6235280	  825.4	  516.6	 6620.0	...
6235281	  825.4	  516.2	 6618.0	...
6235282	  825.3	  515.9	 6619.0	...
6235283	  825.1	  515.6	 6622.0	...
6235284	  825.1	  515.6	 6623.0	...
6235285	  825.1	  515.3	 6621.0	...
6235286	  825.1	  515.0	 6619.0	...
6235287	  825.1	  515.3	 6617.0	...
6235288	  825.3	  515.7	 6616.0	...
6235289	  825.5	  516.6	 6617.0	...
6235290	  825.6	  517.0	 6619.0	...
6235291	  825.5	  517.5	 6621.0	...
6235292	  825.2	  517.5	 6622.0	...
6235293	  824.9	  517.4	 6622.0	...
6235294	  825.8	  517.2	 6622.0	...
6235295	  826.7	  517.0	 6622.0	...
6235296	  828.1	  517.5	 6622.0	...
6235297	  828.4	  518.0	 6622.0	...
6235298	  827.9	  518.6	 6622.0	...
6235299	  827.0	  517.0	 6622.0	...
6235300	  826.0	  515.4	 6622.0	...
6235301	  826.5	  513.7	 6623.0	...
6235302	  827.1	  513.6	 6624.0	...
6235303	  827.0	  513.6	 6624.0	...
6235304	  826.4	  515.5	 6626.0	...
6235305	  825.9	  517.4	 6628.0	...
6235306	  826.1	  519.2	 6631.0	...
6235307	  826.3	  519.2	 6630.0	...
6235308	  826.4	  519.2	 6630.0	...
6235309	  826.6	  518.5	 6627.0	...
6235310	  826.7	  518.0	 6624.0	...
6235311	  826.8	  517.5	 6628.0	...
6235312	  826.9	  517.8	 6636.0	...
6235313	  826.9	  518.2	 6643.0	...
6235314	  826.8	  518.5	 6639.0	...
6235315	  826.6	  518.5	 6636.0	...
6235316	  826.4	  518.3	 6626.0	...
6235317	  826.4	  516.9	 6620.0	...
6235318	  826.6	  515.7	 6624.0	...
6235319	  826.9	  514.7	 6633.0	...
6235320	  827.0	  514.9	 6638.0	...
6235321	  827.1	  515.6	 6636.0	...
6235322	  827.1	  516.1	 6633.0	...
6235323	  827.1	  516.2	 6635.0	...
6235324	  827.2	  516.0	 6636.0	...
6235325	  827.6	  516.1	 6635.0	...
6235326	  828.0	  516.3	 6633.0	...
6235327	  827.9	  516.0	 6631.0	...
6235328	  827.5	  515.6	 6631.0	...
6235329	  826.7	  514.6	 6634.0	...
6235330	  826.3	  514.0	 6638.0	...
6235331	  825.9	  513.3	 6642.0	...
6235332	  826.1	  513.0	 6644.0	...
6235333	  826.7	  513.3	 6645.0	...
6235334	  827.3	  513.6	 6641.0	...
6235335	  827.5	  514.0	 6637.0	...
6235336	  827.2	  514.7	 6633.0	...
6235337	  827.3	  515.5	 6634.0	...
6235338	  827.5	  516.8	 6637.0	...
6235339	  827.7	  517.1	 6640.0	...
6235340	  827.7	  517.4	 6642.0	...
6235341	  827.7	  517.0	 6642.0	...
6235342	  827.6	  516.6	 6641.0	...
6235343	  827.4	  516.2	 6638.0	...
6235344	  827.2	  516.0	 6634.0	...
6235345	  827.2	  516.6	 6632.0	...
6235346	  827.3	  517.4	 6633.0	...
6235347	  827.3	  518.4	 6635.0	...
6235348	  827.3	  518.8	 6636.0	...
6235349	  827.3	  519.2	 6636.0	...
6235350	  827.3	  519.4	 6636.0	...
6235351	  827.0	  518.8	 6636.0	...
6235352	  826.7	  518.2	 6635.0	...
6235353	  826.0	  518.0	 6634.0	...
6235354	  825.7	  518.4	 6633.0	...
6235355	  825.2	  519.1	 6632.0	...
6235356	  825.0	  519.4	 6632.0	...
6235357	  825.0	  519.1	 6634.0	...
6235358	  825.3	  518.3	 6639.0	...
6235359	  825.2	  517.3	 6642.0	...
6235360	  825.0	  517.0	 6641.0	...
6235361	  824.7	  516.9	 6638.0	...
6235362	  825.0	  516.9	 6642.0	...
6235363	  825.5	  517.7	 6647.0	...
6235364	  825.8	  518.4	 6652.0	...
6235365	  826.7	  519.0	 6655.0	...
6235366	  827.3	  518.4	 6658.0	...
6235367	  827.8	  518.0	 6659.0	...
6235368	  827.7	  517.7	 6659.0	...
6235369	  827.7	  518.2	 6659.0	...
6235370	  827.5	  518.6	 6659.0	...
6235371	  827.4	  519.0	 6653.0	...
6235372	  827.3	  519.0	 6648.0	...
6235373	  827.3	  519.2	 6643.0	...
6235374	  827.4	  519.4	 6641.0	...
6235375	  827.5	  519.3	 6638.0	...
6235376	  827.5	  518.7	 6637.0	...
6235377	  827.3	  518.2	 6637.0	...
6235378	  827.1	  518.0	 6639.0	...
6235379	  826.8	  518.0	 6641.0	...
6235380	  826.7	  519.0	 6644.0	...
6235381	  826.7	  520.0	 6647.0	...
6235382	  826.8	  520.2	 6649.0	...
6235383	  826.9	  519.4	 6648.0	...
6235384	  826.7	  518.8	 6649.0	...
6235385	  826.5	  519.2	 6650.0	...
6235386	  826.5	  519.5	 6650.0	...
6235387	  826.9	  520.0	 6648.0	...
6235388	  827.0	  520.4	 6645.0	...
6235389	  827.0	  520.3	 6645.0	...
6235390	  827.7	  519.6	 6646.0	...
6235391	  828.7	  519.0	 6642.0	...
6235392	  829.5	  518.8	 6638.0	...
6235393	  829.1	  519.0	 6634.0	...
6235394	  828.8	  519.0	 6635.0	...
6235395	  828.8	  519.0	 6638.0	...
6235396	  829.0	  519.1	 6642.0	...
6235397	  829.2	  519.3	 6645.0	...
6235398	  829.4	  519.2	 6644.0	...
6235399	  829.4	  519.0	 6644.0	...
6235400	  829.5	  518.8	 6644.0	...
6235401	  829.4	  519.1	 6642.0	...
6235402	  829.1	  519.5	 6641.0	...
6235403	  828.8	  519.6	 6640.0	...
6235404	  828.8	  519.3	 6641.0	...
6235405	  828.7	  518.7	 6644.0	...
6235406	  828.7	  518.2	 6646.0	...
6235407	  828.5	  517.9	 6649.0	...
6235408	  828.5	  518.2	 6649.0	...
6235409	  828.3	  518.6	 6648.0	...
6235410	  828.2	  519.1	 6649.0	...
6235411	  828.3	  519.1	 6650.0	...
6235412	  828.6	  519.0	 6652.0	...
6235413	  828.8	  518.7	 6649.0	...
6235414	  828.9	  518.5	 6646.0	...
6235415	  829.0	  518.4	 6644.0	...
6235416	  829.1	  518.7	 6645.0	...
6235417	  829.7	  519.0	 6646.0	...
6235418	  830.2	  519.4	 6646.0	...
6235419	  830.0	  518.9	 6645.0	...
6235420	  829.6	  518.6	 6645.0	...
6235421	  829.0	  518.2	 6645.0	...
6235422	  829.2	  518.3	 6645.0	...
6235423	  829.1	  518.0	 6645.0	...
6235424	  828.9	  517.8	 6644.0	...
6235425	  828.6	  518.2	 6643.0	...
6235426	  828.2	  518.9	 6647.0	...
6235427	  828.3	  519.0	 6656.0	...
6235428	  828.6	  518.8	 6666.0	...
6235429	  828.9	  518.5	 6665.0	...
6235430	  829.1	  518.6	 6660.0	...
6235431	  828.8	  518.3	 6656.0	...
6235432	  828.6	  518.1	 6657.0	...
6235433	  828.8	  518.2	 6658.0	...
6235434	  829.3	  518.2	 6660.0	...
6235435	  829.8	  518.2	 6662.0	...
6235436	  830.0	  518.0	 6664.0	...
6235437	  830.2	  517.8	 6668.0	...
6235438	  830.3	  517.7	 6669.0	...
6235439	  830.2	  517.7	 6671.0	...
6235440	  830.3	  517.6	 6670.0	...
6235441	  830.5	  518.1	 6666.0	...
6235442	  830.8	  518.5	 6662.0	...
6235443	  831.0	  519.0	 6658.0	...
6235444	  830.1	  519.1	 6659.0	...
6235445	  829.1	  518.8	 6658.0	...
6235446	  828.5	  518.4	 6657.0	...
6235447	  828.9	  518.1	 6656.0	...
6235448	  829.4	  518.7	 6655.0	...
6235449	  829.5	  519.4	 6653.0	...
6235450	  829.7	  519.4	 6652.0	...
6235451	  830.0	  518.8	 6652.0	...
6235452	  830.2	  518.3	 6654.0	...
6235453	  830.4	  519.1	 6656.0	...
6235454	  830.4	  520.1	 6657.0	...
6235455	  829.8	  519.8	 6657.0	...
6235456	  829.2	  518.5	 6659.0	...
MSG	6235457 0000 _ Number On
6235457	  828.6	  517.3	 6661.0	...
6235458	  828.9	  517.7	 6662.0	...
6235459	  829.3	  518.1	 6662.0	...
6235460	  829.8	  518.5	 6663.0	...
6235461	  830.0	  518.4	 6664.0	...
6235462	  829.5	  518.5	 6666.0	...
6235463	  828.9	  518.7	 6667.0	...
6235464	  828.2	  518.8	 6668.0	...
6235465	  828.1	  518.8	 6668.0	...
6235466	  828.1	  518.8	 6669.0	...
6235467	  828.3	  518.8	 6669.0	...
6235468	  828.6	  518.7	 6670.0	...
6235469	  828.7	  518.0	 6671.0	...
6235470	  828.7	  517.3	 6670.0	...
6235471	  828.7	  516.6	 6670.0	...
6235472	  828.7	  516.7	 6671.0	...
6235473	  828.8	  517.4	 6671.0	...
6235474	  828.6	  518.2	 6672.0	...
6235475	  828.4	  518.8	 6672.0	...
6235476	  828.4	  518.7	 6672.0	...
6235477	  828.6	  518.7	 6672.0	...
6235478	  828.7	  519.3	 6672.0	...
6235479	  828.0	  520.1	 6672.0	...
6235480	  827.5	  519.9	 6673.0	...
6235481	  827.3	  519.3	 6674.0	...
6235482	  827.1	  518.4	 6674.0	...
6235483	  826.8	  518.3	 6676.0	...
6235484	  826.4	  518.5	 6678.0	...
6235485	  826.4	  518.9	 6681.0	...
6235486	  827.5	  519.2	 6684.0	...
6235487	  828.6	  519.4	 6685.0	...
6235488	  830.2	  519.5	 6685.0	...
6235489	  830.7	  519.5	 6685.0	...
6235490	  831.0	  519.4	 6686.0	...
6235491	  830.7	  519.0	 6685.0	...
6235492	  830.4	  518.5	 6685.0	...
6235493	  830.2	  518.1	 6681.0	...
6235494	  830.0	  518.1	 6675.0	...
6235495	  829.9	  518.2	 6670.0	...
6235496	  830.0	  518.2	 6666.0	...
6235497	  830.0	  517.6	 6664.0	...
6235498	  829.9	  517.0	 6669.0	...
6235499	  830.0	  517.4	 6675.0	...
6235500	  830.2	  518.6	 6681.0	...
6235501	  830.5	  519.8	 6680.0	...
6235502	  830.5	  519.9	 6672.0	...
6235503	  830.2	  519.9	 6665.0	...
6235504	  829.7	  520.0	 6662.0	...
6235505	  829.1	  520.1	 6665.0	...
6235506	  827.8	  520.3	 6669.0	...
6235507	  826.8	  520.5	 6674.0	...
6235508	  826.1	  520.1	 6678.0	...
6235509	  826.2	  519.5	 6681.0	...
6235510	  826.3	  519.0	 6679.0	...
6235511	  825.9	  519.1	 6678.0	...
6235512	  825.5	  519.1	 6678.0	...
6235513	  826.0	  519.5	 6678.0	...
6235514	  826.8	  519.9	 6678.0	...
6235515	  827.5	  520.5	 6677.0	...
6235516	  827.7	  520.7	 6675.0	...
6235517	  828.0	  521.0	 6674.0	...
6235518	  828.3	  521.1	 6674.0	...
6235519	  828.2	  520.8	 6673.0	...
6235520	  828.0	  520.5	 6672.0	...
6235521	  827.2	  520.5	 6672.0	...
6235522	  826.7	  520.9	 6672.0	...
6235523	  827.2	  521.1	 6673.0	...
6235524	  827.8	  521.0	 6676.0	...
6235525	  828.0	  520.9	 6678.0	...
6235526	  827.1	  520.6	 6679.0	...
6235527	  826.4	  520.2	 6679.0	...
6235528	  826.1	  519.7	 6679.0	...
6235529	  826.9	  519.6	 6677.0	...
6235530	  827.8	  519.4	 6675.0	...
6235531	  828.4	  519.1	 6675.0	...
6235532	  828.3	  519.0	 6677.0	...
6235533	  828.2	  519.4	 6680.0	...
6235534	  828.8	  519.8	 6683.0	...
6235535	  829.2	  520.1	 6686.0	...
6235536	  828.8	  520.1	 6686.0	...
6235537	  828.0	  520.1	 6682.0	...
6235538	  827.3	  519.9	 6679.0	...
6235539	  827.3	  519.6	 6677.0	...
6235540	  827.4	  519.3	 6678.0	...
6235541	  826.9	  519.2	 6675.0	...
6235542	  826.4	  519.2	 6673.0	...
6235543	  825.9	  519.3	 6673.0	...
6235544	  825.9	  519.3	 6676.0	...
6235545	  825.9	  519.5	 6677.0	...
6235546	  825.9	  519.8	 6677.0	...
6235547	  825.8	  519.3	 6678.0	...
6235548	  825.5	  518.7	 6677.0	...
6235549	  825.3	  518.4	 6675.0	...
6235550	  826.2	  518.6	 6673.0	...
6235551	  827.1	  518.8	 6673.0	...
6235552	  828.0	  518.9	 6674.0	...
6235553	  827.7	  519.3	 6675.0	...
6235554	  827.5	  519.9	 6675.0	...
6235555	  827.2	  520.1	 6675.0	...
6235556	  827.2	  520.2	 6677.0	...
6235557	  826.8	  520.1	 6679.0	...
6235558	  826.4	  520.1	 6679.0	...
6235559	  826.4	  520.1	 6676.0	...
6235560	  826.9	  520.0	 6673.0	...
6235561	  827.3	  520.2	 6672.0	...
6235562	  827.0	  520.4	 6672.0	...
6235563	  826.5	  520.1	 6671.0	...
6235564	  826.0	  519.4	 6673.0	...
6235565	  826.2	  518.6	 6675.0	...
6235566	  826.5	  518.5	 6677.0	...
6235567	  826.8	  518.6	 6678.0	...
6235568	  826.7	  518.7	 6678.0	...
6235569	  827.3	  518.4	 6678.0	...
6235570	  827.9	  518.2	 6677.0	...
6235571	  828.7	  517.9	 6676.0	...
6235572	  828.9	  517.9	 6676.0	...
6235573	  828.5	  517.7	 6677.0	...
6235574	  827.9	  517.7	 6677.0	...
6235575	  827.7	  518.5	 6677.0	...
6235576	  828.1	  519.2	 6676.0	...
6235577	  828.5	  519.9	 6676.0	...
6235578	  828.3	  519.8	 6674.0	...
6235579	  827.5	  520.0	 6673.0	...
6235580	  826.7	  520.5	 6677.0	...
6235581	  826.8	  520.9	 6685.0	...
6235582	  827.7	  520.5	 6692.0	...
6235583	  828.6	  519.7	 6694.0	...
6235584	  828.0	  519.2	 6695.0	...
6235585	  827.0	  519.3	 6696.0	...
6235586	  826.0	  519.3	 6696.0	...
6235587	  825.6	  519.3	 6692.0	...
6235588	  825.3	  519.7	 6686.0	...
6235589	  825.7	  520.2	 6682.0	...
6235590	  826.5	  521.0	 6682.0	...
6235591	  827.2	  521.3	 6682.0	...
6235592	  827.4	  521.8	 6683.0	...
6235593	  827.5	  521.9	 6683.0	...
6235594	  827.7	  522.1	 6684.0	...
6235595	  827.6	  521.9	 6687.0	...
6235596	  827.7	  521.7	 6690.0	...
6235597	  827.7	  521.6	 6692.0	...
6235598	  827.3	  521.8	 6690.0	...
6235599	  826.7	  522.1	 6687.0	...
6235600	  826.4	  522.4	 6682.0	...
6235601	  826.8	  522.6	 6678.0	...
6235602	  827.2	  522.0	 6676.0	...
6235603	  827.5	  521.1	 6675.0	...
6235604	  827.6	  520.3	 6678.0	...
6235605	  827.8	  520.3	 6681.0	...
6235606	  827.8	  520.4	 6684.0	...
6235607	  827.8	  520.7	 6686.0	...
6235608	  827.7	  521.0	 6689.0	...
6235609	  827.7	  520.9	 6692.0	...
6235610	  827.9	  520.5	 6693.0	...
6235611	  828.2	  519.9	 6692.0	...
6235612	  828.0	  519.7	 6691.0	...
6235613	  827.5	  520.0	 6696.0	...
6235614	  827.1	  520.5	 6701.0	...
6235615	  827.1	  520.8	 6700.0	...
6235616	  827.0	  520.7	 6694.0	...
6235617	  827.1	  520.9	 6693.0	...
6235618	  827.3	  521.3	 6695.0	...
6235619	  827.4	  521.5	 6698.0	...
6235620	  827.5	  521.6	 6697.0	...
6235621	  827.0	  521.4	 6697.0	...
6235622	  826.6	  521.3	 6698.0	...
6235623	  825.8	  521.2	 6698.0	...
6235624	  825.6	  521.6	 6696.0	...
6235625	  825.8	  522.0	 6693.0	...
6235626	  826.3	  522.3	 6690.0	...
6235627	  826.6	  522.3	 6690.0	...
6235628	  826.5	  522.4	 6690.0	...
6235629	  826.4	  522.5	 6690.0	...
6235630	  826.6	  522.5	 6691.0	...
6235631	  826.9	  522.3	 6694.0	...
6235632	  826.7	  522.0	 6697.0	...
6235633	  826.4	  521.6	 6699.0	...
6235634	  825.7	  521.6	 6699.0	...
6235635	  825.5	  521.2	 6698.0	...
6235636	  825.5	  520.6	 6695.0	...
6235637	  825.8	  520.2	 6691.0	...
6235638	  826.0	  520.3	 6689.0	...
6235639	  826.0	  520.8	 6688.0	...
6235640	  825.5	  521.1	 6689.0	...
6235641	  824.9	  520.1	 6689.0	...
6235642	  824.4	  519.2	 6688.0	...
6235643	  824.1	  518.3	 6691.0	...
6235644	  823.9	  518.5	 6695.0	...
6235645	  823.7	  519.6	 6692.0	...
6235646	  824.3	  520.5	 6685.0	...
6235647	  825.0	  521.3	 6677.0	...
6235648	  825.5	  521.0	 6677.0	...
6235649	  825.3	  520.7	 6682.0	...
6235650	  825.2	  520.4	 6691.0	...
6235651	  825.1	  520.0	 6702.0	...
6235652	  825.1	  519.9	 6707.0	...
6235653	  825.2	  519.8	 6702.0	...
6235654	  825.1	  519.8	 6695.0	...
6235655	  824.8	  519.8	 6689.0	...
6235656	  824.6	  519.7	 6691.0	...
6235657	  825.0	  519.5	 6697.0	...
6235658	  825.4	  519.3	 6702.0	...
6235659	  826.0	  519.0	 6707.0	...
6235660	  826.4	  518.9	 6709.0	...
6235661	  825.9	  518.9	 6709.0	...
6235662	  824.9	  519.1	 6705.0	...
6235663	  824.0	  519.3	 6700.0	...
6235664	  824.0	  519.4	 6696.0	...
6235665	  823.9	  519.4	 6693.0	...
6235666	  823.8	  519.5	 6693.0	...
6235667	  823.7	  519.6	 6695.0	...
6235668	  823.7	  519.8	 6697.0	...
6235669	  823.5	  519.9	 6698.0	...
6235670	  823.3	  519.9	 6698.0	...
6235671	  822.9	  519.9	 6699.0	...
6235672	  822.6	  519.9	 6696.0	...
6235673	  822.4	  520.1	 6692.0	...
6235674	  822.9	  520.0	 6689.0	...
6235675	  823.4	  519.9	 6690.0	...
6235676	  823.7	  520.9	 6692.0	...
6235677	  823.7	  521.9	 6694.0	...
6235678	  823.7	  522.3	 6694.0	...
6235679	  824.0	  521.2	 6692.0	...
6235680	  823.8	  520.1	 6690.0	...
6235681	  823.6	  520.3	 6688.0	...
6235682	  823.4	  520.6	 6690.0	...
6235683	  823.3	  520.9	 6692.0	...
6235684	  823.2	  520.6	 6694.0	...
6235685	  823.1	  520.6	 6693.0	...
6235686	  822.9	  520.6	 6692.0	...
6235687	  822.7	  520.6	 6692.0	...
6235688	  822.6	  520.9	 6691.0	...
6235689	  822.7	  521.3	 6691.0	...
6235690	  823.5	  521.7	 6691.0	...
6235691	  824.2	  520.7	 6692.0	...
6235692	  825.0	  519.6	 6694.0	...
6235693	  825.0	  518.7	 6694.0	...
6235694	  824.6	  518.9	 6692.0	...
6235695	  824.1	  519.2	 6690.0	...
6235696	  823.5	  519.4	 6687.0	...
6235697	  823.4	  519.7	 6686.0	...
6235698	  823.4	  520.5	 6685.0	...
6235699	  823.5	  521.2	 6689.0	...
6235700	  823.6	  521.0	 6693.0	...
6235701	  823.5	  520.4	 6697.0	...
6235702	  823.6	  520.0	 6698.0	...
6235703	  823.8	  520.4	 6697.0	...
6235704	  824.0	  520.8	 6696.0	...
6235705	  824.1	  521.0	 6695.0	...
6235706	  824.1	  520.8	 6693.0	...
6235707	  823.7	  520.7	 6692.0	...
6235708	  823.1	  520.6	 6691.0	...
6235709	  823.0	  520.8	 6695.0	...
6235710	  823.3	  521.1	 6699.0	...
6235711	  823.7	  521.9	 6702.0	...
6235712	  824.1	  522.7	 6695.0	...
6235713	  824.5	  523.3	 6688.0	...
6235714	  824.8	  522.2	 6683.0	...
6235715	  824.5	  521.2	 6686.0	...
6235716	  823.1	  520.2	 6689.0	...
6235717	  821.9	  519.8	 6690.0	...
6235718	  821.3	  519.4	 6689.0	...
6235719	  822.1	  518.6	 6688.0	...
6235720	  822.9	  518.1	 6687.0	...
6235721	  822.8	  517.7	 6687.0	...
6235722	  822.5	  517.6	 6690.0	...
6235723	  822.5	  518.0	 6693.0	...
6235724	  822.5	  518.6	 6696.0	...
6235725	  822.3	  519.2	 6695.0	...
6235726	  821.9	  519.7	 6695.0	...
6235727	  822.3	  519.8	 6695.0	...
6235728	  822.6	  519.7	 6696.0	...
6235729	  822.9	  519.6	 6699.0	...
6235730	  822.9	  519.3	 6701.0	...
6235731	  822.9	  519.0	 6704.0	...
6235732	  822.8	  518.7	 6704.0	...
6235733	  823.1	  519.2	 6704.0	...
6235734	  823.4	  519.9	 6700.0	...
6235735	  823.8	  520.5	 6696.0	...
6235736	  823.5	  520.6	 6694.0	...
6235737	  823.6	  520.2	 6695.0	...
6235738	  823.9	  519.7	 6698.0	...
6235739	  824.5	  518.8	 6701.0	...
6235740	  824.9	  518.3	 6704.0	...
6235741	  825.0	  518.7	 6706.0	...
6235742	  825.0	  519.3	 6709.0	...
6235743	  824.9	  520.0	 6712.0	...
6235744	  824.7	  519.9	 6712.0	...
6235745	  824.5	  519.5	 6715.0	...
6235746	  824.2	  519.2	 6717.0	...
6235747	  824.1	  518.9	 6717.0	...
6235748	  824.6	  519.0	 6712.0	...
6235749	  825.0	  519.2	 6707.0	...
6235750	  825.8	  518.9	 6706.0	...
6235751	  826.1	  518.5	 6707.0	...
6235752	  824.7	  518.1	 6708.0	...
6235753	  823.0	  518.4	 6708.0	...
6235754	  821.6	  518.8	 6710.0	...
6235755	  821.8	  518.8	 6711.0	...
6235756	  822.0	  518.4	 6711.0	...
6235757	  822.4	  518.9	 6712.0	...
6235758	  823.0	  519.5	 6712.0	...
6235759	  823.8	  520.1	 6707.0	...
6235760	  824.1	  520.2	 6701.0	...
6235761	  823.7	  520.4	 6696.0	...
MSG	6235762 0000 _ Number Off
6235762	  823.1	  520.6	 6697.0	...
6235763	  822.6	  520.5	 6696.0	...
6235764	  823.1	  520.4	 6695.0	...
6235765	  823.6	  520.4	 6693.0	...
6235766	  823.2	  519.3	 6693.0	...
6235767	  822.3	  518.2	 6694.0	...
6235768	  821.5	  517.2	 6694.0	...
6235769	  821.7	  517.2	 6695.0	...
6235770	  821.9	  517.1	 6701.0	...
6235771	  821.8	  517.8	 6708.0	...
6235772	  821.7	  518.7	 6714.0	...
6235773	  821.8	  519.8	 6714.0	...
6235774	  822.2	  520.0	 6712.0	...
6235775	  823.1	  519.7	 6709.0	...
6235776	  823.6	  518.2	 6709.0	...
6235777	  824.0	  516.7	 6711.0	...
6235778	  823.8	  515.6	 6710.0	...
6235779	  823.8	  515.4	 6707.0	...
6235780	  823.4	  515.2	 6704.0	...
6235781	  822.7	  515.3	 6704.0	...
6235782	  822.1	  516.1	 6701.0	...
6235783	  822.0	  516.9	 6699.0	...
6235784	  821.9	  516.5	 6699.0	...
6235785	  821.6	  515.3	 6703.0	...
6235786	  821.5	  515.4	 6708.0	...
6235787	  822.0	  516.5	 6711.0	...
6235788	  822.3	  517.0	 6712.0	...
6235789	  822.3	  516.2	 6713.0	...
6235790	  822.2	  515.7	 6713.0	...
6235791	  822.6	  515.9	 6712.0	...
6235792	  823.1	  516.1	 6711.0	...
6235793	  823.5	  516.1	 6709.0	...
6235794	  823.5	  516.6	 6708.0	...
6235795	  823.5	  516.8	 6705.0	...
6235796	  823.5	  517.1	 6704.0	...
6235797	  822.7	  516.6	 6703.0	...
6235798	  821.9	  516.5	 6704.0	...
6235799	  820.8	  516.5	 6705.0	...
6235800	  820.4	  516.7	 6706.0	...
6235801	  820.1	  517.1	 6705.0	...
6235802	  820.3	  517.8	 6704.0	...
6235803	  820.5	  518.3	 6704.0	...
6235804	  820.3	  517.8	 6704.0	...
6235805	  819.7	  517.1	 6704.0	...
6235806	  819.1	  516.6	 6704.0	...
6235807	  819.0	  516.9	 6705.0	...
6235808	  819.5	  517.2	 6706.0	...
6235809	  819.7	  517.2	 6705.0	...
6235810	  819.9	  517.2	 6697.0	...
6235811	  819.7	  517.5	 6690.0	...
6235812	  819.6	  517.8	 6685.0	...
6235813	  819.7	  518.4	 6685.0	...
6235814	  819.8	  518.7	 6691.0	...
6235815	  820.2	  518.8	 6697.0	...
6235816	  820.4	  518.4	 6703.0	...
6235817	  820.5	  518.3	 6703.0	...
6235818	  820.0	  518.3	 6703.0	...
6235819	  819.5	  518.6	 6700.0	...
6235820	  819.3	  518.9	 6698.0	...
6235821	  819.5	  519.2	 6692.0	...
6235822	  819.7	  519.3	 6690.0	...
6235823	  819.8	  519.4	 6687.0	...
6235824	  819.7	  519.0	 6687.0	...
6235825	  819.7	  518.5	 6687.0	...
6235826	  819.6	  518.1	 6689.0	...
6235827	  819.5	  518.2	 6693.0	...
6235828	  819.5	  518.3	 6698.0	...
6235829	  819.8	  518.1	 6700.0	...
6235830	  820.4	  518.0	 6700.0	...
6235831	  820.5	  517.9	 6701.0	...
6235832	  820.1	  518.5	 6702.0	...
6235833	  819.5	  519.1	 6702.0	...
6235834	  819.3	  519.9	 6700.0	...
6235835	  819.4	  520.2	 6699.0	...
6235836	  819.4	  519.3	 6698.0	...
6235837	  819.6	  518.2	 6699.0	...
6235838	  820.4	  517.1	 6699.0	...
6235839	  821.3	  517.0	 6700.0	...
6235840	  821.8	  517.0	 6702.0	...
6235841	  821.7	  517.1	 6704.0	...
6235842	  821.7	  517.1	 6705.0	...
6235843	  821.6	  517.8	 6705.0	...
6235844	  821.1	  518.9	 6703.0	...
6235845	  820.5	  520.1	 6701.0	...
6235846	  820.3	  520.3	 6702.0	...
6235847	  820.5	  519.8	 6704.0	...
6235848	  820.3	  519.3	 6707.0	...
6235849	  820.3	  519.5	 6707.0	...
6235850	  820.1	  520.1	 6705.0	...
6235851	  820.3	  519.9	 6704.0	...
6235852	  820.3	  519.4	 6703.0	...
6235853	  820.2	  518.8	 6702.0	...
6235854	  820.2	  519.0	 6701.0	...
6235855	  820.6	  518.9	 6700.0	...
6235856	  821.1	  518.8	 6698.0	...
6235857	  822.0	  518.7	 6696.0	...
6235858	  822.4	  518.7	 6694.0	...
6235859	  821.9	  518.8	 6694.0	...
6235860	  821.1	  519.0	 6697.0	...
6235861	  820.3	  519.3	 6700.0	...
6235862	  820.4	  519.5	 6706.0	...
6235863	  820.5	  519.7	 6708.0	...
6235864	  820.5	  519.2	 6711.0	...
6235865	  820.3	  518.1	 6711.0	...
6235866	  820.0	  517.1	 6710.0	...
6235867	  819.4	  516.4	 6708.0	...
6235868	  819.1	  516.1	 6705.0	...
6235869	  818.6	  515.8	 6701.0	...
6235870	  818.4	  515.8	 6699.0	...
6235871	  818.2	  516.3	 6698.0	...
6235872	  818.3	  517.3	 6698.0	...
6235873	  818.6	  518.2	 6697.0	...
6235874	  818.9	  518.7	 6696.0	...
6235875	  819.1	  518.7	 6691.0	...
6235876	  819.4	  518.7	 6686.0	...
6235877	  819.7	  518.6	 6684.0	...
6235878	  819.9	  518.6	 6687.0	...
6235879	  819.4	  518.6	 6690.0	...
6235880	  819.1	  518.7	 6689.0	...
6235881	  818.9	  518.9	 6688.0	...
6235882	  819.1	  519.0	 6687.0	...
6235883	  819.1	  519.0	 6688.0	...
6235884	  819.1	  519.0	 6688.0	...
6235885	  819.2	  519.0	 6687.0	...
6235886	  819.3	  518.9	 6687.0	...
6235887	  819.4	  518.7	 6691.0	...
6235888	  819.5	  517.8	 6694.0	...
6235889	  819.7	  517.0	 6694.0	...
6235890	  820.3	  516.6	 6693.0	...
6235891	  820.8	  516.9	 6695.0	...
6235892	  821.3	  517.4	 6696.0	...
6235893	  821.4	  517.5	 6696.0	...
6235894	  821.6	  517.7	 6696.0	...
6235895	  821.7	  517.7	 6695.0	...
6235896	  821.6	  517.4	 6699.0	...
6235897	  821.5	  517.1	 6702.0	...
6235898	  821.3	  517.7	 6706.0	...
6235899	  821.3	  518.5	 6706.0	...
6235900	  821.9	  518.9	 6705.0	...
6235901	  822.4	  518.1	 6704.0	...
6235902	  822.8	  517.3	 6703.0	...
6235903	  822.7	  517.0	 6703.0	...
6235904	  822.5	  516.8	 6704.0	...
6235905	  822.5	  516.5	 6706.0	...
6235906	  822.4	  516.6	 6705.0	...
6235907	  822.4	  516.9	 6703.0	...
6235908	  822.4	  517.3	 6701.0	...
6235909	  821.9	  517.3	 6701.0	...
6235910	  821.5	  517.3	 6701.0	...
6235911	  821.0	  517.3	 6700.0	...
6235912	  820.9	  517.2	 6701.0	...
6235913	  820.6	  517.1	 6702.0	...
6235914	  820.6	  517.3	 6699.0	...
6235915	  820.9	  517.6	 6694.0	...
6235916	  820.5	  517.3	 6689.0	...
6235917	  819.9	  516.7	 6688.0	...
6235918	  818.7	  515.9	 6691.0	...
6235919	  818.3	  515.8	 6694.0	...
6235920	  818.4	  516.2	 6693.0	...
6235921	  819.1	  516.9	 6691.0	...
6235922	  819.7	  517.6	 6691.0	...
6235923	  819.8	  517.7	 6692.0	...
6235924	  819.8	  518.2	 6696.0	...
6235925	  819.7	  518.5	 6698.0	...
6235926	  820.5	  518.1	 6698.0	...
6235927	  821.5	  517.5	 6697.0	...
6235928	  822.5	  517.0	 6696.0	...
6235929	  822.4	  517.3	 6695.0	...
6235930	  822.2	  517.2	 6693.0	...
6235931	  822.0	  517.0	 6692.0	...
6235932	  822.0	  516.7	 6694.0	...
6235933	  822.1	  516.6	 6696.0	...
6235934	  821.6	  516.7	 6697.0	...
6235935	  821.1	  516.9	 6696.0	...
6235936	  820.6	  517.1	 6697.0	...
6235937	  820.5	  516.2	 6698.0	...
6235938	  820.5	  515.2	 6699.0	...
6235939	  820.4	  514.7	 6699.0	...
6235940	  820.4	  514.9	 6698.0	...
6235941	  821.4	  515.0	 6697.0	...
6235942	  822.6	  514.9	 6696.0	...
6235943	  822.8	  515.0	 6696.0	...
6235944	  821.8	  515.1	 6693.0	...
6235945	  820.8	  515.1	 6688.0	...
6235946	  820.8	  515.5	 6683.0	...
6235947	  820.7	  516.1	 6681.0	...
6235948	  820.5	  516.6	 6681.0	...
6235949	  820.3	  516.6	 6682.0	...
6235950	  820.7	  516.6	 6678.0	...
6235951	  821.4	  517.7	 6674.0	...
6235952	  822.2	  518.8	 6673.0	...
6235953	  821.7	  519.0	 6676.0	...
6235954	  820.7	  518.3	 6678.0	...
6235955	  819.7	  517.5	 6678.0	...
6235956	  819.5	  517.3	 6679.0	...
6235957	  819.2	  517.2	 6679.0	...
6235958	  819.1	  517.3	 6679.0	...
6235959	  818.8	  516.6	 6679.0	...
6235960	  818.7	  515.9	 6680.0	...
6235961	  819.6	  515.0	 6681.0	...
6235962	  820.6	  515.0	 6680.0	...
6235963	  821.8	  515.6	 6678.0	...
6235964	  821.8	  516.4	 6677.0	...
6235965	  822.2	  517.2	 6679.0	...
6235966	  822.5	  517.3	 6682.0	...
6235967	  822.3	  517.1	 6681.0	...
6235968	  821.6	  516.7	 6679.0	...
6235969	  821.9	  516.5	 6677.0	...
6235970	  822.9	  516.6	 6675.0	...
6235971	  823.5	  517.0	 6674.0	...
MSG	6235972 0000 _ Number On
6235972	  823.2	  517.2	 6678.0	...
6235973	  823.3	  517.2	 6682.0	...
6235974	  823.4	  516.9	 6687.0	...
6235975	  823.5	  516.3	 6687.0	...
6235976	  823.2	  515.8	 6688.0	...
6235977	  823.1	  515.6	 6688.0	...
6235978	  823.1	  515.9	 6687.0	...
6235979	  823.0	  516.7	 6685.0	...
6235980	  822.8	  517.3	 6683.0	...
6235981	  822.6	  517.7	 6683.0	...
6235982	  822.4	  518.2	 6685.0	...
6235983	  822.3	  518.8	 6687.0	...
6235984	  822.1	  519.0	 6687.0	...
6235985	  821.9	  519.1	 6688.0	...
6235986	  821.7	  519.0	 6689.0	...
6235987	  821.5	  519.1	 6686.0	...
6235988	  821.5	  518.9	 6682.0	...
6235989	  821.7	  518.7	 6679.0	...
6235990	  821.7	  517.8	 6680.0	...
6235991	  821.5	  516.8	 6681.0	...
6235992	  821.1	  515.5	 6679.0	...
6235993	  820.9	  515.1	 6677.0	...
6235994	  820.7	  514.7	 6676.0	...
6235995	  820.8	  516.6	 6675.0	...
6235996	  821.0	  518.7	 6672.0	...
6235997	  821.0	  519.7	 6665.0	...
6235998	  820.8	  518.8	 6658.0	...
6235999	  820.7	  518.1	 6653.0	...
6236000	  820.6	  518.4	 6652.0	...
6236001	  820.7	  518.2	 6650.0	...
6236002	  820.7	  518.0	 6651.0	...
6236003	  821.6	  517.7	 6653.0	...
6236004	  822.4	  517.0	 6657.0	...
6236005	  823.2	  516.0	 6660.0	...
6236006	  823.0	  515.2	 6662.0	...
6236007	  822.3	  514.9	 6659.0	...
6236008	  821.7	  514.6	 6655.0	...
6236009	  821.3	  514.8	 6652.0	...
6236010	  821.6	  515.2	 6654.0	...
6236011	  822.6	  515.5	 6657.0	...
6236012	  823.5	  515.5	 6659.0	...
6236013	  824.2	  515.6	 6663.0	...
6236014	  824.1	  515.8	 6665.0	...
6236015	  824.1	  516.0	 6667.0	...
6236016	  824.1	  516.2	 6664.0	...
6236017	  824.4	  516.2	 6659.0	...
6236018	  824.6	  515.7	 6655.0	...
6236019	  825.0	  515.1	 6651.0	...
6236020	  825.2	  515.2	 6650.0	...
6236021	  824.0	  516.0	 6650.0	...
6236022	  822.7	  516.8	 6652.0	...
6236023	  821.5	  517.1	 6655.0	...
6236024	  821.8	  517.2	 6656.0	...
6236025	  822.2	  516.9	 6657.0	...
6236026	  822.4	  516.4	 6658.0	...
6236027	  822.4	  515.7	 6655.0	...
6236028	  822.3	  515.5	 6652.0	...
6236029	  822.2	  515.2	 6649.0	...
6236030	  822.0	  515.2	 6647.0	...
6236031	  821.8	  515.7	 6645.0	...
6236032	  821.7	  516.4	 6642.0	...
6236033	  821.8	  517.1	 6642.0	...
6236034	  822.0	  517.4	 6644.0	...
6236035	  822.3	  517.8	 6644.0	...
6236036	  822.7	  518.0	 6643.0	...
6236037	  822.9	  517.8	 6638.0	...
6236038	  822.7	  517.2	 6635.0	...
6236039	  821.8	  517.0	 6633.0	...
6236040	  820.9	  517.0	 6630.0	...
6236041	  820.2	  516.9	 6627.0	...
6236042	  820.6	  516.6	 6623.0	...
6236043	  821.1	  516.3	 6623.0	...
6236044	  821.5	  516.3	 6623.0	...
6236045	  821.5	  517.8	 6625.0	...
6236046	  821.5	  519.2	 6628.0	...
6236047	  821.6	  520.6	 6630.0	...
6236048	  822.1	  520.2	 6631.0	...
6236049	  822.3	  519.7	 6627.0	...
6236050	  822.6	  519.5	 6622.0	...
6236051	  822.3	  520.0	 6617.0	...
6236052	  822.5	  520.5	 6614.0	...
6236053	  822.0	  520.0	 6613.0	...
6236054	  821.4	  519.2	 6611.0	...
6236055	  821.1	  518.8	 6616.0	...
6236056	  821.4	  519.5	 6621.0	...
6236057	  821.5	  519.8	 6627.0	...
6236058	  821.3	  519.5	 6628.0	...
6236059	  821.1	  518.7	 6629.0	...
6236060	  821.2	  517.9	 6625.0	...
6236061	  821.4	  517.2	 6620.0	...
6236062	  821.7	  518.4	 6615.0	...
6236063	  821.8	  519.9	 6614.0	...
6236064	  821.8	  521.4	 6614.0	...
6236065	  821.8	  521.4	 6617.0	...
6236066	  821.9	  521.5	 6619.0	...
6236067	  822.0	  521.5	 6616.0	...
6236068	  821.7	  521.5	 6611.0	...
6236069	  821.5	  521.3	 6601.0	...
6236070	  821.8	  521.0	 6595.0	...
6236071	  822.4	  520.9	 6587.0	...
6236072	  822.9	  521.3	 6583.0	...
6236073	  822.7	  521.8	 6581.0	...
6236074	  822.5	  521.6	 6580.0	...
6236075	  822.4	  520.8	 6580.0	...
6236076	  823.0	  519.8	 6581.0	...
6236077	  823.7	  519.6	 6582.0	...
6236078	  822.7	  519.8	 6582.0	...
6236079	  821.1	  520.1	 6580.0	...
6236080	  820.4	  520.2	 6578.0	...
6236081	  821.2	  520.2	 6576.0	...
6236082	  821.7	  520.3	 6574.0	...
6236083	  821.3	  520.6	 6573.0	...
6236084	  820.7	  521.8	 6569.0	...
6236085	  820.5	  522.8	 6567.0	...
6236086	  820.4	  523.7	 6566.0	...
6236087	  820.4	  523.7	 6569.0	...
6236088	  821.2	  523.5	 6570.0	...
6236089	  822.0	  523.8	 6570.0	...
6236090	  822.6	  524.1	 6567.0	...
6236091	  822.3	  524.8	 6564.0	...
6236092	  822.0	  525.2	 6562.0	...
6236093	  821.3	  524.3	 6562.0	...
6236094	  820.6	  523.2	 6562.0	...
6236095	  821.2	  521.5	 6562.0	...
6236096	  822.5	  520.8	 6561.0	...
6236097	  823.7	  520.2	 6561.0	...
6236098	  823.4	  520.1	 6561.0	...
6236099	  823.4	  520.2	 6561.0	...
6236100	  823.5	  520.6	 6561.0	...
6236101	  823.0	  521.1	 6561.0	...
6236102	  822.3	  521.3	 6558.0	...
6236103	  821.7	  521.0	 6554.0	...
6236104	  822.0	  520.7	 6551.0	...
6236105	  822.1	  520.7	 6551.0	...
6236106	  822.1	  520.6	 6552.0	...
6236107	  822.1	  520.8	 6552.0	...
6236108	  822.1	  521.0	 6549.0	...
6236109	  822.0	  521.1	 6545.0	...
6236110	  821.1	  521.3	 6541.0	...
6236111	  820.2	  521.3	 6540.0	...
6236112	  819.9	  521.3	 6539.0	...
6236113	  820.4	  521.7	 6539.0	...
6236114	  821.5	  522.0	 6538.0	...
6236115	  822.0	  522.4	 6533.0	...
6236116	  821.8	  522.5	 6529.0	...
6236117	  821.0	  522.6	 6525.0	...
6236118	  820.3	  522.8	 6524.0	...
6236119	  820.8	  522.7	 6522.0	...
6236120	  821.3	  522.6	 6520.0	...
6236121	  821.6	  522.3	 6520.0	...
6236122	  821.5	  522.2	 6522.0	...
6236123	  821.6	  522.0	 6523.0	...
6236124	  821.8	  522.0	 6522.0	...
6236125	  821.4	  522.8	 6519.0	...
6236126	  820.8	  523.5	 6516.0	...
6236127	  820.2	  524.4	 6513.0	...
6236128	  820.2	  524.3	 6511.0	...
6236129	  820.2	  524.3	 6512.0	...
6236130	  820.2	  524.2	 6513.0	...
6236131	  820.0	  524.4	 6513.0	...
6236132	  819.9	  524.5	 6511.0	...
6236133	  819.9	  524.2	 6508.0	...
6236134	  820.2	  523.5	 6508.0	...
6236135	  820.5	  523.1	 6506.0	...
6236136	  820.6	  523.1	 6505.0	...
6236137	  820.1	  523.4	 6505.0	...
6236138	  819.6	  523.6	 6501.0	...
6236139	  819.3	  523.8	 6495.0	...
6236140	  820.1	  524.0	 6490.0	...
6236141	  821.1	  524.4	 6488.0	...
6236142	  822.1	  524.7	 6488.0	...
6236143	  822.0	  524.9	 6489.0	...
6236144	  821.4	  524.7	 6487.0	...
6236145	  820.4	  524.5	 6486.0	...
6236146	  819.6	  524.3	 6485.0	...
6236147	  819.1	  524.2	 6487.0	...
6236148	  819.2	  524.1	 6488.0	...
6236149	  819.8	  524.0	 6489.0	...
6236150	  820.3	  523.9	 6489.0	...
6236151	  820.0	  524.1	 6489.0	...
6236152	  819.1	  524.5	 6487.0	...
6236153	  818.3	  525.0	 6485.0	...
6236154	  817.7	  524.4	 6483.0	...
6236155	  817.3	  523.6	 6483.0	...
6236156	  816.9	  522.9	 6483.0	...
6236157	  817.1	  522.9	 6483.0	...
6236158	  817.2	  523.1	 6483.0	...
6236159	  817.4	  523.4	 6479.0	...
6236160	  818.3	  524.8	 6474.0	...
6236161	  819.0	  526.1	 6473.0	...
6236162	  819.6	  526.2	 6477.0	...
6236163	  818.2	  525.3	 6478.0	...
6236164	  817.0	  525.3	 6475.0	...
6236165	  816.2	  526.4	 6474.0	...
6236166	  817.0	  527.3	 6475.0	...
6236167	  817.7	  527.2	 6476.0	...
6236168	  818.8	  527.2	 6475.0	...
6236169	  819.5	  527.5	 6474.0	...
6236170	  820.2	  527.9	 6473.0	...
6236171	  820.2	  528.4	 6473.0	...
6236172	  820.0	  527.6	 6469.0	...
6236173	  819.5	  526.9	 6465.0	...
6236174	  818.7	  526.3	 6456.0	...
6236175	  818.0	  526.4	 6450.0	...
6236176	  817.8	  526.5	 6444.0	...
6236177	  818.2	  526.5	 6442.0	...
6236178	  818.5	  527.0	 6442.0	...
6236179	  818.7	  527.6	 6441.0	...
6236180	  819.0	  527.0	 6444.0	...
6236181	  819.4	  526.0	 6449.0	...
6236182	  818.0	  526.0	 6451.0	...
6236183	  816.4	  527.1	 6449.0	...
6236184	  815.1	  528.2	 6445.0	...
6236185	  815.9	  527.8	 6439.0	...
6236186	  816.9	  527.3	 6436.0	...
6236187	  817.8	  527.4	 6434.0	...
6236188	  818.0	  528.0	 6433.0	...
6236189	  818.0	  528.3	 6432.0	...
6236190	  818.1	  527.5	 6430.0	...
6236191	  818.7	  526.8	 6429.0	...
6236192	  819.3	  526.6	 6429.0	...
6236193	  819.1	  527.0	 6426.0	...
6236194	  818.8	  527.6	 6422.0	...
6236195	  818.4	  527.8	 6418.0	...
6236196	  818.2	  527.6	 6418.0	...
6236197	  818.8	  527.4	 6418.0	...
6236198	  819.3	  527.8	 6418.0	...
6236199	  819.9	  528.8	 6417.0	...
6236200	  819.8	  529.7	 6415.0	...
6236201	  819.8	  530.0	 6413.0	...
6236202	  819.8	  529.8	 6412.0	...
6236203	  819.9	  529.8	 6412.0	...
6236204	  819.8	  529.7	 6410.0	...
6236205	  819.5	  529.4	 6407.0	...
6236206	  819.2	  529.1	 6404.0	...
6236207	  818.9	  529.0	 6403.0	...
6236208	  818.8	  528.5	 6402.0	...
6236209	  818.8	  528.0	 6401.0	...
6236210	  819.1	  527.3	 6401.0	...
6236211	  819.9	  527.2	 6406.0	...
6236212	  820.5	  527.1	 6411.0	...
6236213	  821.1	  527.1	 6408.0	...
6236214	  821.1	  527.3	 6399.0	...
6236215	  820.8	  527.4	 6392.0	...
6236216	  820.7	  528.3	 6395.0	...
6236217	  820.6	  529.3	 6395.0	...
6236218	  820.7	  529.7	 6393.0	...
6236219	  820.3	  529.2	 6390.0	...
6236220	  819.5	  529.3	 6388.0	...
6236221	  819.1	  530.0	 6386.0	...
6236222	  818.9	  530.5	 6385.0	...
6236223	  819.1	  530.9	 6383.0	...
6236224	  818.9	  531.7	 6382.0	...
6236225	  818.6	  532.6	 6382.0	...
6236226	  817.8	  532.5	 6382.0	...
6236227	  817.3	  531.9	 6383.0	...
6236228	  817.0	  531.7	 6383.0	...
6236229	  817.4	  532.4	 6380.0	...
6236230	  818.4	  533.1	 6377.0	...
6236231	  819.2	  533.4	 6373.0	...
6236232	  819.4	  533.6	 6372.0	...
6236233	  818.9	  533.7	 6363.0	...
6236234	  818.9	  533.9	 6356.0	...
EFIX R   6235216	6236234	1019	  823.8	  519.4	   6640
SSACC R  6236235
6236235	  819.4	  534.0	 6347.0	...
6236236	  819.0	  534.3	 6343.0	...
6236237	  818.2	  534.6	 6338.0	...
6236238	  817.4	  534.8	 6335.0	...
6236239	  817.3	  534.7	 6334.0	...
6236240	  817.8	  534.7	 6334.0	...
6236241	  818.3	  534.7	 6328.0	...
6236242	  819.1	  533.7	 6321.0	...
6236243	  819.7	  532.6	 6318.0	...
6236244	  824.5	  510.4	 6348.0	...
6236245	  829.0	  489.2	 6394.0	...
6236246	  833.2	  468.2	 6437.0	...
6236247	  833.6	  469.4	 6449.0	...
6236248	  834.2	  472.3	 6442.0	...
6236249	  834.9	  476.9	 6430.0	...
6236250	  835.2	  480.2	 6423.0	...
6236251	  835.3	  482.4	 6408.0	...
6236252	  835.3	  482.9	 6397.0	...
6236253	  835.0	  484.3	 6386.0	...
6236254	  834.1	  484.9	 6383.0	...
6236255	  831.9	  485.5	 6380.0	...
6236256	  830.2	  485.2	 6381.0	...
6236257	  829.3	  487.8	 6386.0	...
6236258	  830.5	  497.1	 6370.0	...
6236259	  831.9	  508.0	 6340.0	...
6236260	  831.8	  519.9	 6301.0	...
6236261	  830.9	  533.0	 6271.0	...
6236262	  828.6	  544.9	 6235.0	...
6236263	  827.8	  561.2	 6184.0	...
6236264	  827.9	  573.2	 6135.0	...
6236265	  830.3	  591.0	 6082.0	...
6236266	  832.3	  608.7	 6038.0	...
6236267	  833.9	  629.5	 5974.0	...
6236268	  835.9	  650.3	 5908.0	...
6236269	  838.6	  670.8	 5832.0	...
6236270	  841.2	  692.0	 5764.0	...
6236271	  843.1	  717.5	 5682.0	...
6236272	  847.4	  742.7	 5605.0	...
6236273	  851.8	  771.6	 5525.0	...
6236274	  856.0	  801.4	 5437.0	...
6236275	  857.1	  835.8	 5346.0	...
MSG	6236276 0000 _ Number Off
6236276	  858.2	  871.3	 5242.0	...
6236277	  861.1	  906.0	 5143.0	...
6236278	  864.9	  942.6	 5031.0	...
6236279	  868.9	  981.8	 4918.0	...
6236280	  872.5	 1021.8	 4812.0	...
6236281	  877.5	 1063.2	 4694.0	...
6236282	  882.5	 1106.4	 4569.0	...
6236283	  885.9	 1152.5	 4439.0	...
6236284	  887.5	 1197.7	 4312.0	...
6236285	  889.5	 1242.2	 4183.0	...
6236286	  891.8	 1288.7	 4054.0	...
6236287	  895.0	 1335.1	 3918.0	...
6236288	  899.9	 1381.3	 3790.0	...
6236289	  904.7	 1427.0	 3655.0	...
6236290	  909.2	 1475.9	 3526.0	...
6236291	  912.2	 1524.5	 3388.0	...
6236292	  915.9	 1574.8	 3256.0	...
6236293	  922.8	 1620.9	 3131.0	...
6236294	  929.6	 1668.1	 3012.0	...
6236295	  936.3	 1713.3	 2893.0	...
6236296	  939.4	 1767.5	 2765.0	...
6236297	  941.3	 1805.1	 2676.0	...
6236298	  941.8	 1827.1	 2627.0	...
6236299	  941.8	 1827.1	 2627.0	...
SBLINK R 6236300
6236300	   .	   .	    0.0	...
6236301	   .	   .	    0.0	...
6236302	   .	   .	    0.0	...
6236303	   .	   .	    0.0	...
6236304	   .	   .	    0.0	...
6236305	   .	   .	    0.0	...
6236306	   .	   .	    0.0	...
6236307	   .	   .	    0.0	...
6236308	   .	   .	    0.0	...
6236309	   .	   .	    0.0	...
6236310	   .	   .	    0.0	...
6236311	   .	   .	    0.0	...
6236312	   .	   .	    0.0	...
6236313	   .	   .	    0.0	...
6236314	   .	   .	    0.0	...
6236315	   .	   .	    0.0	...
6236316	   .	   .	    0.0	...
6236317	   .	   .	    0.0	...
6236318	   .	   .	    0.0	...
6236319	   .	   .	    0.0	...
6236320	   .	   .	    0.0	...
6236321	   .	   .	    0.0	...
6236322	   .	   .	    0.0	...
6236323	   .	   .	    0.0	...
6236324	   .	   .	    0.0	...
6236325	   .	   .	    0.0	...
6236326	   .	   .	    0.0	...
6236327	   .	   .	    0.0	...
6236328	   .	   .	    0.0	...
6236329	   .	   .	    0.0	...
6236330	   .	   .	    0.0	...
6236331	   .	   .	    0.0	...
6236332	   .	   .	    0.0	...
6236333	   .	   .	    0.0	...
6236334	   .	   .	    0.0	...
6236335	   .	   .	    0.0	...
6236336	   .	   .	    0.0	...
6236337	   .	   .	    0.0	...
6236338	   .	   .	    0.0	...
6236339	   .	   .	    0.0	...
6236340	   .	   .	    0.0	...
6236341	   .	   .	    0.0	...
6236342	   .	   .	    0.0	...
6236343	   .	   .	    0.0	...
6236344	   .	   .	    0.0	...
6236345	   .	   .	    0.0	...
6236346	   .	   .	    0.0	...
6236347	   .	   .	    0.0	...
6236348	   .	   .	    0.0	...
6236349	   .	   .	    0.0	...
6236350	   .	   .	    0.0	...
6236351	   .	   .	    0.0	...
6236352	   .	   .	    0.0	...
6236353	   .	   .	    0.0	...
6236354	   .	   .	    0.0	...
6236355	   .	   .	    0.0	...
6236356	   .	   .	    0.0	...
6236357	   .	   .	    0.0	...
6236358	   .	   .	    0.0	...
6236359	   .	   .	    0.0	...
6236360	   .	   .	    0.0	...
6236361	   .	   .	    0.0	...
6236362	   .	   .	    0.0	...
6236363	   .	   .	    0.0	...
6236364	   .	   .	    0.0	...
6236365	   .	   .	    0.0	...
6236366	   .	   .	    0.0	...
6236367	   .	   .	    0.0	...
6236368	   .	   .	    0.0	...
6236369	   .	   .	    0.0	...
6236370	   .	   .	    0.0	...
6236371	   .	   .	    0.0	...
6236372	   .	   .	    0.0	...
6236373	   .	   .	    0.0	...
6236374	   .	   .	    0.0	...
6236375	   .	   .	    0.0	...
6236376	   .	   .	    0.0	...
6236377	   .	   .	    0.0	...
6236378	   .	   .	    0.0	...
6236379	   .	   .	    0.0	...
6236380	   .	   .	    0.0	...
6236381	   .	   .	    0.0	...
6236382	   .	   .	    0.0	...
6236383	   .	   .	    0.0	...
6236384	   .	   .	    0.0	...
6236385	   .	   .	    0.0	...
6236386	   .	   .	    0.0	...
6236387	   .	   .	    0.0	...
6236388	   .	   .	    0.0	...
6236389	   .	   .	    0.0	...
6236390	   .	   .	    0.0	...
6236391	   .	   .	    0.0	...
6236392	   .	   .	    0.0	...
6236393	   .	   .	    0.0	...
6236394	   .	   .	    0.0	...
6236395	   .	   .	    0.0	...
6236396	   .	   .	    0.0	...
6236397	   .	   .	    0.0	...
6236398	   .	   .	    0.0	...
6236399	   .	   .	    0.0	...
6236400	   .	   .	    0.0	...
6236401	   .	   .	    0.0	...
6236402	   .	   .	    0.0	...
6236403	   .	   .	    0.0	...
6236404	   .	   .	    0.0	...
6236405	   .	   .	    0.0	...
6236406	   .	   .	    0.0	...
6236407	   .	   .	    0.0	...
6236408	   .	   .	    0.0	...
6236409	   .	   .	    0.0	...
6236410	   .	   .	    0.0	...
6236411	   .	   .	    0.0	...
6236412	   .	   .	    0.0	...
6236413	   .	   .	    0.0	...
6236414	   .	   .	    0.0	...
6236415	   .	   .	    0.0	...
6236416	   .	   .	    0.0	...
6236417	   .	   .	    0.0	...
6236418	   .	   .	    0.0	...
6236419	   .	   .	    0.0	...
6236420	   .	   .	    0.0	...
6236421	   .	   .	    0.0	...
6236422	   .	   .	    0.0	...
6236423	   .	   .	    0.0	...
6236424	   .	   .	    0.0	...
6236425	   .	   .	    0.0	...
6236426	   .	   .	    0.0	...
6236427	   .	   .	    0.0	...
6236428	   .	   .	    0.0	...
6236429	   .	   .	    0.0	...
6236430	   .	   .	    0.0	...
6236431	   .	   .	    0.0	...
6236432	   .	   .	    0.0	...
6236433	   .	   .	    0.0	...
6236434	   .	   .	    0.0	...
6236435	   .	   .	    0.0	...
6236436	   .	   .	    0.0	...
6236437	   .	   .	    0.0	...
6236438	   .	   .	    0.0	...
6236439	   .	   .	    0.0	...
6236440	   .	   .	    0.0	...
6236441	   .	   .	    0.0	...
6236442	   .	   .	    0.0	...
6236443	   .	   .	    0.0	...
6236444	   .	   .	    0.0	...
6236445	   .	   .	    0.0	...
6236446	   .	   .	    0.0	...
6236447	   .	   .	    0.0	...
6236448	   .	   .	    0.0	...
6236449	   .	   .	    0.0	...
6236450	   .	   .	    0.0	...
6236451	   .	   .	    0.0	...
6236452	   .	   .	    0.0	...
6236453	   .	   .	    0.0	...
6236454	   .	   .	    0.0	...
6236455	   .	   .	    0.0	...
6236456	   .	   .	    0.0	...
6236457	   .	   .	    0.0	...
6236458	   .	   .	    0.0	...
6236459	   .	   .	    0.0	...
6236460	   .	   .	    0.0	...
6236461	   .	   .	    0.0	...
6236462	   .	   .	    0.0	...
6236463	   .	   .	    0.0	...
6236464	   .	   .	    0.0	...
6236465	   .	   .	    0.0	...
6236466	   .	   .	    0.0	...
6236467	   .	   .	    0.0	...
6236468	   .	   .	    0.0	...
6236469	   .	   .	    0.0	...
6236470	   .	   .	    0.0	...
6236471	   .	   .	    0.0	...
6236472	   .	   .	    0.0	...
6236473	   .	   .	    0.0	...
6236474	   .	   .	    0.0	...
6236475	   .	   .	    0.0	...
6236476	   .	   .	    0.0	...
6236477	   .	   .	    0.0	...
6236478	   .	   .	    0.0	...
6236479	   .	   .	    0.0	...
6236480	   .	   .	    0.0	...
6236481	   .	   .	    0.0	...
6236482	   .	   .	    0.0	...
6236483	   .	   .	    0.0	...
6236484	   .	   .	    0.0	...
6236485	   .	   .	    0.0	...
MSG	6236486 0000 _ Number On
6236486	   .	   .	    0.0	...
6236487	   .	   .	    0.0	...
6236488	   .	   .	    0.0	...
6236489	   .	   .	    0.0	...
EBLINK R 6236300	6236489	190
6236490	 1067.2	 1550.6	 3226.0	...
6236491	 1067.2	 1550.6	 3226.0	...
6236492	 1067.2	 1550.6	 3226.0	...
6236493	 1063.1	 1538.1	 3257.0	...
6236494	 1058.5	 1516.2	 3315.0	...
6236495	 1053.9	 1487.3	 3384.0	...
6236496	 1051.7	 1463.9	 3446.0	...
6236497	 1045.5	 1443.7	 3498.0	...
6236498	 1038.9	 1422.6	 3554.0	...
6236499	 1033.5	 1402.4	 3605.0	...
6236500	 1029.5	 1380.8	 3655.0	...
6236501	 1026.3	 1361.0	 3704.0	...
6236502	 1023.7	 1340.3	 3759.0	...
6236503	 1022.5	 1322.5	 3805.0	...
6236504	 1019.7	 1301.8	 3863.0	...
6236505	 1017.0	 1284.6	 3912.0	...
6236506	 1015.5	 1262.3	 3971.0	...
6236507	 1012.3	 1244.3	 4019.0	...
6236508	 1006.3	 1225.7	 4064.0	...
6236509	 1000.2	 1211.3	 4104.0	...
6236510	  996.9	 1196.6	 4144.0	...
6236511	  996.1	 1180.5	 4190.0	...
6236512	  995.6	 1165.6	 4232.0	...
6236513	  991.2	 1151.7	 4271.0	...
6236514	  987.1	 1138.0	 4306.0	...
6236515	  982.9	 1123.1	 4347.0	...
6236516	  982.0	 1109.0	 4391.0	...
6236517	  980.0	 1094.4	 4426.0	...
6236518	  972.7	 1081.6	 4465.0	...
6236519	  964.1	 1068.7	 4503.0	...
6236520	  956.2	 1056.9	 4539.0	...
6236521	  953.3	 1045.0	 4577.0	...
6236522	  952.0	 1032.3	 4605.0	...
6236523	  950.3	 1018.7	 4641.0	...
6236524	  946.7	 1006.1	 4668.0	...
6236525	  942.3	  994.2	 4698.0	...
6236526	  936.0	  984.6	 4723.0	...
6236527	  932.2	  974.6	 4751.0	...
6236528	  929.7	  961.9	 4784.0	...
6236529	  929.7	  948.7	 4825.0	...
6236530	  930.3	  935.3	 4860.0	...
6236531	  931.7	  922.9	 4894.0	...
6236532	  933.0	  910.4	 4932.0	...
6236533	  930.0	  900.0	 4968.0	...
6236534	  922.9	  893.0	 4995.0	...
6236535	  917.1	  886.7	 5009.0	...
6236536	  914.2	  875.1	 5031.0	...
6236537	  916.9	  864.9	 5053.0	...
6236538	  918.1	  851.2	 5097.0	...
6236539	  914.0	  844.9	 5129.0	...
6236540	  907.6	  834.2	 5165.0	...
6236541	  901.6	  828.2	 5180.0	...
6236542	  901.1	  815.9	 5211.0	...
6236543	  901.5	  808.0	 5240.0	...
6236544	  901.6	  797.6	 5271.0	...
6236545	  899.9	  791.2	 5292.0	...
6236546	  897.1	  781.0	 5319.0	...
6236547	  893.7	  772.0	 5347.0	...
6236548	  892.5	  762.8	 5375.0	...
6236549	  892.2	  755.4	 5395.0	...
6236550	  892.6	  747.5	 5415.0	...
6236551	  892.4	  740.9	 5429.0	...
6236552	  891.5	  735.6	 5454.0	...
6236553	  890.4	  729.6	 5472.0	...
6236554	  889.8	  723.5	 5491.0	...
6236555	  889.0	  715.2	 5510.0	...
6236556	  888.5	  709.5	 5525.0	...
6236557	  888.1	  703.7	 5546.0	...
6236558	  888.0	  700.0	 5557.0	...
6236559	  887.8	  696.3	 5570.0	...
6236560	  887.5	  691.3	 5586.0	...
6236561	  887.3	  685.3	 5605.0	...
6236562	  887.3	  681.4	 5621.0	...
6236563	  887.2	  677.7	 5632.0	...
ESACC R  6236235	6236563	329	  819.4	  534.0	  887.2	  677.7	   3.38	    891
SFIX R   6236564
6236564	  886.8	  674.6	 5640.0	...
6236565	  887.2	  669.9	 5655.0	...
6236566	  887.7	  666.7	 5665.0	...
6236567	  888.5	  662.0	 5675.0	...
6236568	  888.6	  658.7	 5681.0	...
6236569	  888.3	  655.4	 5690.0	...
6236570	  887.5	  652.7	 5705.0	...
6236571	  887.1	  650.2	 5718.0	...
6236572	  886.9	  646.8	 5726.0	...
6236573	  887.3	  646.0	 5725.0	...
6236574	  886.9	  641.2	 5734.0	...
6236575	  885.9	  637.3	 5744.0	...
6236576	  885.7	  633.4	 5754.0	...
6236577	  885.9	  633.9	 5755.0	...
6236578	  885.1	  634.4	 5758.0	...
6236579	  883.5	  632.7	 5773.0	...
6236580	  881.8	  628.8	 5789.0	...
6236581	  881.4	  623.4	 5805.0	...
6236582	  878.1	  620.8	 5807.0	...
6236583	  875.4	  619.8	 5807.0	...
6236584	  873.0	  617.9	 5822.0	...
6236585	  874.9	  612.6	 5839.0	...
6236586	  876.5	  607.3	 5858.0	...
6236587	  877.7	  603.9	 5866.0	...
6236588	  877.7	  601.7	 5876.0	...
6236589	  877.4	  599.5	 5885.0	...
6236590	  873.9	  600.0	 5890.0	...
6236591	  870.5	  602.1	 5894.0	...
6236592	  866.8	  602.0	 5899.0	...
6236593	  865.0	  600.0	 5902.0	...
6236594	  862.0	  598.2	 5900.0	...
6236595	  859.1	  598.6	 5895.0	...
6236596	  860.8	  596.0	 5899.0	...
6236597	  863.6	  593.1	 5905.0	...
6236598	  866.4	  590.0	 5911.0	...
6236599	  866.3	  589.6	 5911.0	...
6236600	  866.1	  588.7	 5913.0	...
6236601	  866.0	  587.6	 5917.0	...
6236602	  866.0	  585.7	 5922.0	...
6236603	  865.8	  582.6	 5929.0	...
6236604	  865.5	  579.7	 5938.0	...
6236605	  865.0	  576.9	 5952.0	...
6236606	  864.5	  573.9	 5960.0	...
6236607	  863.6	  570.5	 5970.0	...
6236608	  862.3	  568.1	 5976.0	...
6236609	  861.2	  566.6	 5981.0	...
6236610	  859.7	  565.8	 5981.0	...
6236611	  858.7	  564.9	 5981.0	...
6236612	  856.9	  564.1	 5987.0	...
6236613	  856.1	  563.2	 5993.0	...
6236614	  854.9	  562.8	 5999.0	...
6236615	  854.6	  563.4	 5999.0	...
6236616	  856.2	  560.5	 6005.0	...
6236617	  858.0	  557.1	 6010.0	...
6236618	  859.3	  553.0	 6017.0	...
6236619	  858.3	  552.3	 6017.0	...
6236620	  856.0	  551.4	 6016.0	...
6236621	  854.1	  551.0	 6021.0	...
6236622	  854.8	  550.0	 6028.0	...
6236623	  856.7	  547.9	 6042.0	...
6236624	  855.5	  546.1	 6049.0	...
6236625	  852.3	  544.9	 6056.0	...
6236626	  849.8	  541.5	 6065.0	...
6236627	  850.5	  538.1	 6074.0	...
6236628	  849.5	  534.9	 6083.0	...
6236629	  847.8	  534.9	 6083.0	...
6236630	  846.2	  534.5	 6084.0	...
6236631	  846.2	  533.9	 6084.0	...
6236632	  846.0	  531.1	 6087.0	...
6236633	  846.9	  528.4	 6092.0	...
6236634	  848.6	  524.5	 6098.0	...
6236635	  850.7	  524.1	 6101.0	...
6236636	  851.3	  524.0	 6101.0	...
6236637	  849.7	  522.6	 6108.0	...
6236638	  847.2	  520.2	 6121.0	...
6236639	  844.6	  517.6	 6135.0	...
6236640	  844.1	  517.2	 6137.0	...
6236641	  845.1	  516.5	 6132.0	...
6236642	  847.6	  515.8	 6131.0	...
6236643	  849.7	  515.4	 6136.0	...
6236644	  851.0	  512.6	 6145.0	...
6236645	  852.7	  509.6	 6150.0	...
6236646	  854.4	  506.5	 6153.0	...
6236647	  855.7	  505.6	 6156.0	...
6236648	  854.9	  505.1	 6157.0	...
6236649	  852.9	  504.1	 6159.0	...
6236650	  851.7	  503.7	 6158.0	...
6236651	  850.3	  503.3	 6159.0	...
6236652	  850.0	  500.8	 6165.0	...
6236653	  849.0	  498.1	 6174.0	...
6236654	  848.1	  495.1	 6183.0	...
6236655	  849.2	  494.2	 6188.0	...
6236656	  850.8	  492.9	 6189.0	...
6236657	  852.3	  491.7	 6191.0	...
6236658	  852.4	  490.3	 6202.0	...
6236659	  852.4	  489.3	 6212.0	...
6236660	  852.4	  488.6	 6220.0	...
6236661	  849.3	  489.0	 6221.0	...
6236662	  846.5	  489.7	 6219.0	...
6236663	  846.8	  489.9	 6218.0	...
6236664	  849.6	  489.3	 6222.0	...
6236665	  850.7	  484.9	 6231.0	...
6236666	  850.2	  480.7	 6240.0	...
6236667	  850.0	  478.7	 6242.0	...
6236668	  849.9	  480.5	 6242.0	...
6236669	  848.3	  480.9	 6242.0	...
6236670	  846.5	  479.4	 6244.0	...
6236671	  846.4	  477.7	 6247.0	...
6236672	  846.1	  476.3	 6250.0	...
6236673	  845.6	  474.9	 6258.0	...
6236674	  845.2	  473.6	 6262.0	...
6236675	  847.0	  472.6	 6265.0	...
6236676	  849.0	  471.4	 6261.0	...
6236677	  850.4	  470.1	 6262.0	...
6236678	  849.7	  469.7	 6266.0	...
6236679	  849.0	  469.4	 6271.0	...
6236680	  848.8	  467.8	 6276.0	...
6236681	  848.1	  466.5	 6280.0	...
6236682	  846.9	  465.4	 6282.0	...
6236683	  846.5	  465.6	 6282.0	...
6236684	  847.2	  466.9	 6280.0	...
6236685	  848.6	  468.2	 6280.0	...
6236686	  847.1	  467.5	 6280.0	...
6236687	  845.0	  465.8	 6282.0	...
6236688	  842.8	  464.4	 6283.0	...
6236689	  842.6	  465.1	 6284.0	...
6236690	  844.5	  465.1	 6283.0	...
6236691	  846.5	  464.8	 6290.0	...
6236692	  848.5	  462.6	 6298.0	...
6236693	  848.6	  460.7	 6314.0	...
6236694	  848.9	  459.7	 6323.0	...
6236695	  848.8	  460.5	 6324.0	...
6236696	  848.5	  461.2	 6318.0	...
6236697	  851.3	  460.6	 6312.0	...
6236698	  854.0	  457.1	 6322.0	...
6236699	  853.6	  454.0	 6332.0	...
6236700	  850.1	  450.6	 6345.0	...
6236701	  846.9	  450.2	 6349.0	...
6236702	  847.3	  450.8	 6352.0	...
6236703	  847.8	  452.3	 6352.0	...
6236704	  848.2	  453.7	 6351.0	...
6236705	  848.1	  454.2	 6350.0	...
6236706	  848.1	  454.7	 6350.0	...
6236707	  848.3	  454.8	 6355.0	...
6236708	  848.4	  454.0	 6359.0	...
6236709	  848.9	  452.6	 6365.0	...
6236710	  849.2	  451.7	 6366.0	...
6236711	  849.6	  451.1	 6368.0	...
6236712	  849.6	  450.8	 6370.0	...
6236713	  849.6	  450.2	 6372.0	...
6236714	  849.2	  449.6	 6373.0	...
6236715	  848.7	  449.2	 6374.0	...
6236716	  849.1	  448.0	 6377.0	...
6236717	  849.9	  446.7	 6379.0	...
6236718	  850.7	  445.3	 6381.0	...
6236719	  850.6	  445.2	 6384.0	...
6236720	  852.0	  443.6	 6388.0	...
6236721	  853.5	  442.1	 6395.0	...
6236722	  854.5	  440.9	 6399.0	...
6236723	  852.6	  441.4	 6406.0	...
6236724	  851.2	  441.5	 6409.0	...
6236725	  851.0	  441.3	 6413.0	...
6236726	  852.2	  441.3	 6411.0	...
6236727	  853.2	  441.8	 6407.0	...
6236728	  853.8	  443.2	 6396.0	...
6236729	  854.4	  444.1	 6387.0	...
6236730	  854.8	  444.5	 6387.0	...
6236731	  855.2	  444.2	 6393.0	...
6236732	  853.7	  444.4	 6397.0	...
6236733	  851.8	  445.0	 6397.0	...
6236734	  849.9	  445.6	 6397.0	...
6236735	  849.3	  445.0	 6399.0	...
6236736	  848.5	  444.4	 6400.0	...
6236737	  847.6	  442.7	 6401.0	...
6236738	  847.1	  440.5	 6409.0	...
6236739	  849.8	  437.8	 6417.0	...
6236740	  852.7	  437.4	 6423.0	...
6236741	  856.9	  437.3	 6420.0	...
6236742	  858.6	  437.5	 6420.0	...
6236743	  860.1	  436.6	 6426.0	...
6236744	  858.2	  436.9	 6431.0	...
6236745	  855.9	  437.3	 6426.0	...
6236746	  853.8	  437.6	 6419.0	...
6236747	  854.4	  440.0	 6407.0	...
6236748	  854.9	  441.0	 6403.0	...
6236749	  853.8	  441.2	 6404.0	...
6236750	  852.3	  438.9	 6408.0	...
6236751	  851.0	  437.6	 6411.0	...
6236752	  851.2	  437.2	 6406.0	...
6236753	  852.0	  439.8	 6402.0	...
6236754	  852.6	  441.7	 6398.0	...
6236755	  854.3	  443.4	 6397.0	...
6236756	  855.6	  442.0	 6400.0	...
6236757	  854.2	  443.4	 6400.0	...
6236758	  851.8	  446.0	 6400.0	...
6236759	  852.7	  448.1	 6407.0	...
6236760	  856.1	  447.3	 6416.0	...
6236761	  858.0	  444.1	 6433.0	...
6236762	  856.4	  441.3	 6442.0	...
6236763	  855.6	  439.7	 6449.0	...
6236764	  857.7	  439.2	 6448.0	...
6236765	  859.9	  438.2	 6448.0	...
6236766	  861.6	  437.5	 6452.0	...
6236767	  862.0	  438.7	 6456.0	...
6236768	  862.1	  440.4	 6458.0	...
6236769	  861.5	  439.9	 6457.0	...
6236770	  859.5	  437.9	 6458.0	...
6236771	  856.9	  433.4	 6464.0	...
6236772	  854.8	  431.1	 6468.0	...
6236773	  853.0	  432.2	 6469.0	...
6236774	  852.0	  435.8	 6469.0	...
6236775	  854.0	  439.0	 6471.0	...
6236776	  857.1	  438.2	 6475.0	...
6236777	  860.2	  437.4	 6476.0	...
6236778	  861.7	  436.8	 6478.0	...
6236779	  863.2	  437.6	 6480.0	...
6236780	  865.0	  438.0	 6477.0	...
6236781	  865.7	  438.5	 6472.0	...
6236782	  865.7	  437.9	 6467.0	...
6236783	  864.9	  438.0	 6468.0	...
6236784	  864.0	  438.4	 6469.0	...
6236785	  863.6	  438.7	 6471.0	...
6236786	  863.8	  438.7	 6473.0	...
6236787	  863.1	  438.8	 6476.0	...
6236788	  861.8	  439.9	 6477.0	...
6236789	  860.6	  441.0	 6476.0	...
6236790	  861.4	  439.1	 6476.0	...
6236791	  861.4	  436.4	 6490.0	...
6236792	  861.6	  435.4	 6499.0	...
MSG	6236793 0000 _ Number Off
6236793	  861.7	  436.3	 6506.0	...
6236794	  863.2	  437.1	 6502.0	...
6236795	  864.6	  437.0	 6502.0	...
6236796	  865.2	  437.6	 6501.0	...
6236797	  865.8	  437.9	 6498.0	...
6236798	  866.8	  437.3	 6495.0	...
6236799	  867.2	  436.8	 6494.0	...
6236800	  867.7	  437.4	 6495.0	...
6236801	  868.0	  438.3	 6499.0	...
6236802	  868.4	  438.5	 6503.0	...
6236803	  867.8	  437.9	 6505.0	...
6236804	  867.1	  436.5	 6505.0	...
6236805	  866.6	  435.8	 6507.0	...
6236806	  866.3	  436.0	 6508.0	...
6236807	  864.5	  438.9	 6509.0	...
6236808	  862.7	  441.8	 6510.0	...
6236809	  864.5	  438.8	 6522.0	...
6236810	  867.5	  433.3	 6535.0	...
6236811	  870.4	  427.8	 6546.0	...
6236812	  870.4	  427.2	 6551.0	...
6236813	  870.4	  427.2	 6554.0	...
6236814	  869.9	  429.2	 6555.0	...
6236815	  869.5	  431.2	 6551.0	...
6236816	  869.1	  433.5	 6546.0	...
6236817	  867.6	  434.4	 6542.0	...
6236818	  866.7	  434.9	 6544.0	...
6236819	  866.5	  434.8	 6550.0	...
6236820	  867.9	  434.6	 6557.0	...
6236821	  866.2	  435.4	 6549.0	...
6236822	  864.7	  436.5	 6538.0	...
6236823	  863.7	  433.7	 6527.0	...
6236824	  865.2	  430.6	 6526.0	...
6236825	  865.3	  427.6	 6537.0	...
6236826	  864.9	  428.0	 6549.0	...
6236827	  864.4	  428.0	 6554.0	...
6236828	  864.6	  427.3	 6550.0	...
6236829	  865.0	  426.1	 6548.0	...
6236830	  865.3	  424.8	 6551.0	...
6236831	  863.3	  427.4	 6553.0	...
6236832	  861.0	  430.6	 6554.0	...
6236833	  859.1	  432.4	 6556.0	...
6236834	  859.4	  431.0	 6561.0	...
6236835	  859.6	  429.5	 6566.0	...
6236836	  859.9	  429.3	 6569.0	...
6236837	  861.1	  426.3	 6575.0	...
6236838	  863.2	  423.4	 6581.0	...
6236839	  864.8	  421.0	 6587.0	...
6236840	  865.8	  421.4	 6586.0	...
6236841	  865.8	  422.0	 6580.0	...
6236842	  864.5	  422.3	 6578.0	...
6236843	  863.3	  422.6	 6579.0	...
6236844	  862.1	  422.8	 6583.0	...
6236845	  862.1	  422.6	 6585.0	...
6236846	  862.3	  422.2	 6590.0	...
6236847	  862.8	  420.5	 6595.0	...
6236848	  863.3	  418.9	 6599.0	...
6236849	  861.8	  419.1	 6599.0	...
6236850	  860.8	  419.6	 6601.0	...
6236851	  860.3	  419.1	 6605.0	...
6236852	  862.2	  417.0	 6609.0	...
6236853	  863.6	  416.6	 6609.0	...
6236854	  863.7	  416.8	 6607.0	...
6236855	  863.2	  416.8	 6606.0	...
6236856	  862.6	  416.0	 6605.0	...
6236857	  862.1	  417.5	 6604.0	...
6236858	  861.5	  419.3	 6603.0	...
6236859	  861.4	  421.1	 6603.0	...
6236860	  862.1	  417.8	 6615.0	...
6236861	  862.8	  414.5	 6628.0	...
6236862	  863.4	  411.5	 6640.0	...
6236863	  863.9	  411.8	 6639.0	...
6236864	  862.4	  412.8	 6635.0	...
6236865	  861.6	  412.7	 6634.0	...
6236866	  861.7	  412.4	 6634.0	...
6236867	  863.7	  411.4	 6637.0	...
6236868	  862.9	  411.7	 6638.0	...
6236869	  861.3	  412.0	 6633.0	...
6236870	  859.5	  412.3	 6630.0	...
6236871	  859.3	  412.6	 6627.0	...
6236872	  859.5	  412.8	 6629.0	...
6236873	  859.7	  412.9	 6628.0	...
6236874	  860.0	  412.3	 6627.0	...
6236875	  859.3	  411.7	 6620.0	...
6236876	  859.1	  411.7	 6612.0	...
6236877	  859.0	  413.1	 6605.0	...
6236878	  859.4	  414.2	 6602.0	...
6236879	  859.3	  414.7	 6599.0	...
6236880	  857.1	  415.9	 6596.0	...
6236881	  855.0	  417.2	 6597.0	...
6236882	  853.1	  419.1	 6596.0	...
6236883	  853.2	  419.6	 6594.0	...
6236884	  853.5	  417.3	 6600.0	...
6236885	  854.4	  414.4	 6608.0	...
6236886	  855.2	  411.5	 6618.0	...
6236887	  856.0	  411.7	 6619.0	...
6236888	  856.4	  411.9	 6621.0	...
6236889	  857.0	  413.1	 6621.0	...
6236890	  856.8	  414.2	 6623.0	...
6236891	  856.6	  415.3	 6625.0	...
6236892	  856.3	  415.7	 6626.0	...
6236893	  853.1	  416.3	 6627.0	...
6236894	  849.8	  416.9	 6629.0	...
6236895	  848.4	  416.8	 6632.0	...
6236896	  850.3	  415.8	 6636.0	...
6236897	  852.8	  413.9	 6637.0	...
6236898	  853.5	  412.4	 6642.0	...
6236899	  854.9	  410.9	 6647.0	...
6236900	  855.8	  410.3	 6651.0	...
6236901	  856.8	  409.5	 6651.0	...
6236902	  857.4	  408.5	 6651.0	...
6236903	  858.0	  407.5	 6652.0	...
6236904	  854.9	  409.3	 6647.0	...
6236905	  851.4	  411.5	 6642.0	...
6236906	  850.1	  413.0	 6635.0	...
6236907	  852.2	  412.3	 6634.0	...
6236908	  851.4	  412.0	 6633.0	...
6236909	  848.4	  412.6	 6633.0	...
6236910	  845.7	  413.7	 6634.0	...
6236911	  845.9	  414.1	 6634.0	...
6236912	  846.2	  414.5	 6635.0	...
6236913	  846.3	  414.8	 6636.0	...
6236914	  848.1	  415.0	 6637.0	...
6236915	  849.8	  415.0	 6637.0	...
6236916	  850.6	  414.3	 6638.0	...
6236917	  850.0	  412.7	 6640.0	...
6236918	  849.4	  411.4	 6644.0	...
6236919	  849.7	  410.2	 6646.0	...
6236920	  849.8	  410.2	 6647.0	...
6236921	  847.8	  412.9	 6646.0	...
6236922	  845.8	  415.6	 6646.0	...
6236923	  845.5	  413.1	 6647.0	...
6236924	  848.6	  407.9	 6648.0	...
6236925	  851.6	  402.9	 6646.0	...
6236926	  849.5	  406.1	 6641.0	...
6236927	  845.9	  409.5	 6637.0	...
6236928	  841.4	  412.8	 6633.0	...
6236929	  840.4	  412.7	 6632.0	...
6236930	  840.6	  412.2	 6632.0	...
6236931	  843.3	  409.8	 6640.0	...
6236932	  846.0	  407.6	 6647.0	...
6236933	  847.4	  405.5	 6648.0	...
6236934	  846.9	  405.2	 6641.0	...
6236935	  846.0	  407.9	 6631.0	...
6236936	  845.1	  410.9	 6626.0	...
6236937	  844.0	  414.0	 6629.0	...
6236938	  843.3	  414.1	 6636.0	...
6236939	  844.4	  411.2	 6653.0	...
6236940	  845.9	  408.1	 6664.0	...
6236941	  847.9	  406.8	 6669.0	...
6236942	  848.5	  408.6	 6664.0	...
6236943	  848.9	  410.3	 6662.0	...
6236944	  848.7	  410.8	 6662.0	...
6236945	  848.8	  411.3	 6662.0	...
6236946	  849.1	  412.4	 6660.0	...
6236947	  848.8	  413.1	 6662.0	...
6236948	  848.2	  412.9	 6664.0	...
6236949	  847.5	  412.5	 6664.0	...
6236950	  848.1	  411.8	 6665.0	...
6236951	  848.8	  413.0	 6667.0	...
6236952	  849.2	  413.9	 6671.0	...
6236953	  848.4	  413.5	 6674.0	...
6236954	  845.8	  412.5	 6672.0	...
6236955	  843.4	  410.5	 6670.0	...
6236956	  843.3	  409.8	 6669.0	...
6236957	  845.1	  409.0	 6669.0	...
6236958	  847.2	  410.9	 6670.0	...
6236959	  847.5	  413.2	 6671.0	...
6236960	  848.7	  414.5	 6671.0	...
6236961	  849.6	  414.2	 6669.0	...
6236962	  849.7	  414.3	 6668.0	...
6236963	  848.3	  415.7	 6661.0	...
6236964	  846.3	  419.3	 6654.0	...
6236965	  845.1	  422.5	 6648.0	...
6236966	  844.2	  424.7	 6651.0	...
6236967	  843.5	  424.9	 6654.0	...
6236968	  842.6	  424.5	 6654.0	...
EFIX R   6236564	6236968	405	  856.8	  465.1	   6379
SSACC R  6236969
6236969	  842.0	  424.1	 6650.0	...
6236970	  842.2	  424.0	 6645.0	...
6236971	  842.5	  424.0	 6644.0	...
6236972	  838.0	  424.9	 6643.0	...
6236973	  833.1	  428.5	 6642.0	...
6236974	  827.8	  432.2	 6642.0	...
6236975	  828.0	  439.4	 6632.0	...
6236976	  829.3	  443.4	 6622.0	...
6236977	  831.5	  452.9	 6590.0	...
6236978	  833.9	  461.4	 6561.0	...
6236979	  835.4	  471.7	 6528.0	...
6236980	  836.0	  479.7	 6503.0	...
6236981	  836.5	  490.5	 6472.0	...
6236982	  837.1	  503.3	 6434.0	...
6236983	  837.1	  520.0	 6385.0	...
6236984	  838.0	  539.1	 6323.0	...
6236985	  839.8	  560.5	 6258.0	...
6236986	  842.6	  580.0	 6203.0	...
6236987	  844.6	  599.3	 6142.0	...
6236988	  848.4	  621.9	 6072.0	...
6236989	  852.7	  646.4	 5987.0	...
6236990	  857.1	  674.5	 5903.0	...
6236991	  859.4	  705.5	 5816.0	...
MSG	6236992 0000 _ Number On
6236992	  861.7	  740.2	 5717.0	...
6236993	  863.4	  775.8	 5614.0	...
6236994	  865.2	  811.5	 5499.0	...
6236995	  868.6	  851.2	 5381.0	...
6236996	  872.6	  893.3	 5264.0	...
6236997	  876.6	  937.2	 5138.0	...
6236998	  882.7	  984.0	 5007.0	...
6236999	  889.3	 1030.7	 4869.0	...
6237000	  896.1	 1081.9	 4732.0	...
6237001	  898.9	 1135.1	 4588.0	...
6237002	  900.9	 1191.0	 4432.0	...
6237003	  905.3	 1248.2	 4272.0	...
6237004	  910.5	 1307.9	 4111.0	...
6237005	  918.3	 1373.2	 3948.0	...
6237006	  923.9	 1442.6	 3774.0	...
6237007	  931.3	 1513.8	 3593.0	...
6237008	  939.1	 1588.0	 3407.0	...
6237009	  945.8	 1662.7	 3220.0	...
6237010	  952.1	 1740.7	 3031.0	...
6237011	  956.8	 1820.0	 2837.0	...
6237012	  961.6	 1875.0	 2705.0	...
6237013	  963.5	 1902.8	 2635.0	...
6237014	  963.5	 1902.8	 2635.0	...
SBLINK R 6237015
6237015	   .	   .	    0.0	...
6237016	   .	   .	    0.0	...
6237017	   .	   .	    0.0	...
6237018	   .	   .	    0.0	...
6237019	   .	   .	    0.0	...
6237020	   .	   .	    0.0	...
6237021	   .	   .	    0.0	...
6237022	   .	   .	    0.0	...
6237023	   .	   .	    0.0	...
6237024	   .	   .	    0.0	...
6237025	   .	   .	    0.0	...
6237026	   .	   .	    0.0	...
6237027	   .	   .	    0.0	...
6237028	   .	   .	    0.0	...
6237029	   .	   .	    0.0	...
6237030	   .	   .	    0.0	...
6237031	   .	   .	    0.0	...
6237032	   .	   .	    0.0	...
6237033	   .	   .	    0.0	...
6237034	   .	   .	    0.0	...
6237035	   .	   .	    0.0	...
6237036	   .	   .	    0.0	...
6237037	   .	   .	    0.0	...
6237038	   .	   .	    0.0	...
6237039	   .	   .	    0.0	...
6237040	   .	   .	    0.0	...
6237041	   .	   .	    0.0	...
6237042	   .	   .	    0.0	...
6237043	   .	   .	    0.0	...
6237044	   .	   .	    0.0	...
6237045	   .	   .	    0.0	...
6237046	   .	   .	    0.0	...
6237047	   .	   .	    0.0	...
6237048	   .	   .	    0.0	...
6237049	   .	   .	    0.0	...
6237050	   .	   .	    0.0	...
6237051	   .	   .	    0.0	...
6237052	   .	   .	    0.0	...
6237053	   .	   .	    0.0	...
6237054	   .	   .	    0.0	...
6237055	   .	   .	    0.0	...
6237056	   .	   .	    0.0	...
6237057	   .	   .	    0.0	...
6237058	   .	   .	    0.0	...
6237059	   .	   .	    0.0	...
6237060	   .	   .	    0.0	...
6237061	   .	   .	    0.0	...
6237062	   .	   .	    0.0	...
6237063	   .	   .	    0.0	...
6237064	   .	   .	    0.0	...
6237065	   .	   .	    0.0	...
6237066	   .	   .	    0.0	...
6237067	   .	   .	    0.0	...
6237068	   .	   .	    0.0	...
6237069	   .	   .	    0.0	...
6237070	   .	   .	    0.0	...
6237071	   .	   .	    0.0	...
6237072	   .	   .	    0.0	...
6237073	   .	   .	    0.0	...
6237074	   .	   .	    0.0	...
6237075	   .	   .	    0.0	...
6237076	   .	   .	    0.0	...
6237077	   .	   .	    0.0	...
6237078	   .	   .	    0.0	...
6237079	   .	   .	    0.0	...
6237080	   .	   .	    0.0	...
6237081	   .	   .	    0.0	...
6237082	   .	   .	    0.0	...
6237083	   .	   .	    0.0	...
6237084	   .	   .	    0.0	...
6237085	   .	   .	    0.0	...
6237086	   .	   .	    0.0	...
6237087	   .	   .	    0.0	...
6237088	   .	   .	    0.0	...
6237089	   .	   .	    0.0	...
6237090	   .	   .	    0.0	...
6237091	   .	   .	    0.0	...
6237092	   .	   .	    0.0	...
6237093	   .	   .	    0.0	...
6237094	   .	   .	    0.0	...
6237095	   .	   .	    0.0	...
6237096	   .	   .	    0.0	...
6237097	   .	   .	    0.0	...
6237098	   .	   .	    0.0	...
6237099	   .	   .	    0.0	...
6237100	   .	   .	    0.0	...
6237101	   .	   .	    0.0	...
6237102	   .	   .	    0.0	...
6237103	   .	   .	    0.0	...
6237104	   .	   .	    0.0	...
6237105	   .	   .	    0.0	...
6237106	   .	   .	    0.0	...
6237107	   .	   .	    0.0	...
6237108	   .	   .	    0.0	...
6237109	   .	   .	    0.0	...
6237110	   .	   .	    0.0	...
6237111	   .	   .	    0.0	...
6237112	   .	   .	    0.0	...
6237113	   .	   .	    0.0	...
6237114	   .	   .	    0.0	...
6237115	   .	   .	    0.0	...
6237116	   .	   .	    0.0	...
6237117	   .	   .	    0.0	...
6237118	   .	   .	    0.0	...
6237119	   .	   .	    0.0	...
6237120	   .	   .	    0.0	...
6237121	   .	   .	    0.0	...
6237122	   .	   .	    0.0	...
6237123	   .	   .	    0.0	...
6237124	   .	   .	    0.0	...
6237125	   .	   .	    0.0	...
6237126	   .	   .	    0.0	...
6237127	   .	   .	    0.0	...
6237128	   .	   .	    0.0	...
6237129	   .	   .	    0.0	...
6237130	   .	   .	    0.0	...
6237131	   .	   .	    0.0	...
6237132	   .	   .	    0.0	...
6237133	   .	   .	    0.0	...
6237134	   .	   .	    0.0	...
6237135	   .	   .	    0.0	...
6237136	   .	   .	    0.0	...
6237137	   .	   .	    0.0	...
6237138	   .	   .	    0.0	...
6237139	   .	   .	    0.0	...
6237140	   .	   .	    0.0	...
6237141	   .	   .	    0.0	...
6237142	   .	   .	    0.0	...
6237143	   .	   .	    0.0	...
6237144	   .	   .	    0.0	...
6237145	   .	   .	    0.0	...
6237146	   .	   .	    0.0	...
6237147	   .	   .	    0.0	...
6237148	   .	   .	    0.0	...
6237149	   .	   .	    0.0	...
6237150	   .	   .	    0.0	...
6237151	   .	   .	    0.0	...
6237152	   .	   .	    0.0	...
6237153	   .	   .	    0.0	...
6237154	   .	   .	    0.0	...
6237155	   .	   .	    0.0	...
6237156	   .	   .	    0.0	...
6237157	   .	   .	    0.0	...
6237158	   .	   .	    0.0	...
6237159	   .	   .	    0.0	...
6237160	   .	   .	    0.0	...
6237161	   .	   .	    0.0	...
6237162	   .	   .	    0.0	...
6237163	   .	   .	    0.0	...
6237164	   .	   .	    0.0	...
6237165	   .	   .	    0.0	...
6237166	   .	   .	    0.0	...
6237167	   .	   .	    0.0	...
6237168	   .	   .	    0.0	...
6237169	   .	   .	    0.0	...
6237170	   .	   .	    0.0	...
6237171	   .	   .	    0.0	...
6237172	   .	   .	    0.0	...
6237173	   .	   .	    0.0	...
6237174	   .	   .	    0.0	...
6237175	   .	   .	    0.0	...
6237176	   .	   .	    0.0	...
6237177	   .	   .	    0.0	...
6237178	   .	   .	    0.0	...
6237179	   .	   .	    0.0	...
6237180	   .	   .	    0.0	...
6237181	   .	   .	    0.0	...
6237182	   .	   .	    0.0	...
6237183	   .	   .	    0.0	...
6237184	   .	   .	    0.0	...
6237185	   .	   .	    0.0	...
6237186	   .	   .	    0.0	...
6237187	   .	   .	    0.0	...
6237188	   .	   .	    0.0	...
EBLINK R 6237015	6237188	174
6237189	 1037.5	 1558.1	 3393.0	...
6237190	 1037.5	 1558.1	 3393.0	...
6237191	 1033.3	 1552.1	 3418.0	...
6237192	 1029.0	 1535.7	 3464.0	...
6237193	 1024.4	 1509.8	 3527.0	...
6237194	 1022.8	 1481.8	 3580.0	...
6237195	 1018.8	 1457.0	 3630.0	...
6237196	 1014.8	 1433.6	 3687.0	...
6237197	 1011.5	 1411.2	 3742.0	...
6237198	 1007.8	 1389.5	 3802.0	...
6237199	 1001.1	 1368.6	 3850.0	...
6237200	  993.4	 1348.1	 3907.0	...
6237201	  988.5	 1327.5	 3958.0	...
6237202	  985.2	 1308.2	 4015.0	...
6237203	  982.0	 1290.4	 4057.0	...
6237204	  978.8	 1270.6	 4104.0	...
6237205	  971.5	 1254.2	 4143.0	...
6237206	  965.5	 1236.6	 4186.0	...
6237207	  960.4	 1221.3	 4227.0	...
6237208	  959.5	 1201.5	 4273.0	...
6237209	  957.5	 1184.6	 4315.0	...
6237210	  952.8	 1167.9	 4352.0	...
6237211	  949.8	 1152.4	 4400.0	...
6237212	  948.0	 1134.4	 4453.0	...
6237213	  947.8	 1116.5	 4509.0	...
6237214	  947.1	 1098.3	 4552.0	...
6237215	  941.0	 1082.0	 4592.0	...
6237216	  935.0	 1066.5	 4636.0	...
6237217	  929.1	 1051.7	 4674.0	...
6237218	  927.0	 1036.7	 4713.0	...
6237219	  924.7	 1022.6	 4742.0	...
6237220	  921.8	 1007.3	 4782.0	...
6237221	  919.1	  994.2	 4818.0	...
6237222	  916.6	  982.2	 4854.0	...
6237223	  914.7	  970.6	 4883.0	...
6237224	  914.0	  957.9	 4924.0	...
6237225	  902.5	  948.2	 4952.0	...
6237226	  891.0	  939.8	 4976.0	...
6237227	  882.9	  929.5	 5001.0	...
6237228	  885.8	  914.4	 5034.0	...
6237229	  885.5	  904.0	 5067.0	...
6237230	  881.7	  892.5	 5103.0	...
6237231	  878.3	  879.4	 5140.0	...
6237232	  878.8	  865.8	 5174.0	...
6237233	  882.9	  853.6	 5203.0	...
6237234	  886.3	  841.7	 5233.0	...
6237235	  887.8	  830.8	 5261.0	...
6237236	  884.6	  820.9	 5288.0	...
6237237	  881.1	  814.8	 5312.0	...
6237238	  878.6	  802.7	 5344.0	...
6237239	  877.3	  792.9	 5371.0	...
6237240	  876.3	  781.7	 5399.0	...
6237241	  875.6	  773.3	 5429.0	...
6237242	  874.7	  762.0	 5463.0	...
6237243	  873.9	  753.2	 5488.0	...
6237244	  873.1	  743.3	 5515.0	...
6237245	  872.6	  735.2	 5534.0	...
6237246	  871.3	  726.5	 5563.0	...
6237247	  870.1	  719.7	 5575.0	...
6237248	  869.0	  711.8	 5598.0	...
6237249	  868.5	  702.8	 5614.0	...
6237250	  868.1	  695.1	 5633.0	...
6237251	  867.4	  687.0	 5655.0	...
6237252	  867.3	  679.7	 5676.0	...
6237253	  866.8	  670.8	 5704.0	...
6237254	  866.7	  665.1	 5715.0	...
6237255	  866.2	  660.7	 5726.0	...
6237256	  866.1	  654.4	 5741.0	...
6237257	  866.3	  646.9	 5763.0	...
6237258	  866.1	  636.7	 5792.0	...
6237259	  865.9	  629.7	 5809.0	...
6237260	  864.8	  624.7	 5827.0	...
6237261	  863.8	  619.5	 5837.0	...
6237262	  863.0	  615.8	 5852.0	...
6237263	  863.3	  611.9	 5862.0	...
6237264	  863.3	  607.0	 5883.0	...
6237265	  861.2	  602.5	 5899.0	...
6237266	  858.5	  598.0	 5913.0	...
6237267	  855.4	  592.6	 5918.0	...
6237268	  854.6	  587.0	 5931.0	...
6237269	  852.3	  581.5	 5943.0	...
6237270	  850.8	  581.0	 5950.0	...
6237271	  849.0	  576.0	 5959.0	...
ESACC R  6236969	6237271	303	  842.0	  424.1	  849.0	  576.0	   3.21	   1193
SFIX R   6237272
6237272	  848.6	  570.8	 5968.0	...
6237273	  848.3	  566.4	 5977.0	...
6237274	  848.1	  564.1	 5983.0	...
6237275	  849.8	  559.5	 5988.0	...
6237276	  851.5	  554.9	 6001.0	...
6237277	  853.4	  553.1	 6009.0	...
6237278	  849.8	  554.1	 6016.0	...
6237279	  845.8	  551.9	 6015.0	...
6237280	  841.9	  548.4	 6018.0	...
6237281	  841.9	  543.8	 6024.0	...
6237282	  842.3	  539.4	 6033.0	...
6237283	  842.6	  535.7	 6041.0	...
6237284	  840.8	  532.8	 6053.0	...
6237285	  838.6	  529.0	 6066.0	...
6237286	  841.0	  525.2	 6076.0	...
6237287	  845.1	  521.0	 6079.0	...
6237288	  848.9	  520.7	 6080.0	...
6237289	  848.0	  520.3	 6086.0	...
6237290	  846.8	  517.5	 6092.0	...
6237291	  844.3	  514.9	 6097.0	...
6237292	  841.9	  511.3	 6100.0	...
6237293	  839.6	  508.0	 6112.0	...
6237294	  837.4	  505.0	 6124.0	...
6237295	  835.5	  503.5	 6134.0	...
6237296	  836.6	  503.5	 6134.0	...
6237297	  839.3	  501.6	 6134.0	...
6237298	  841.7	  497.8	 6136.0	...
6237299	  841.0	  493.0	 6152.0	...
6237300	  840.6	  490.0	 6167.0	...
6237301	  840.4	  488.7	 6180.0	...
6237302	  840.4	  486.1	 6178.0	...
6237303	  840.6	  483.4	 6179.0	...
6237304	  840.9	  480.8	 6181.0	...
MSG	6237305 0000 _ Number Off
6237305	  840.1	  481.0	 6183.0	...
6237306	  838.8	  478.6	 6186.0	...
6237307	  838.4	  476.0	 6190.0	...
6237308	  838.9	  472.7	 6193.0	...
6237309	  839.6	  471.0	 6206.0	...
6237310	  839.5	  468.9	 6217.0	...
6237311	  839.6	  467.4	 6218.0	...
6237312	  839.7	  467.0	 6209.0	...
6237313	  839.5	  466.2	 6206.0	...
6237314	  838.8	  464.8	 6214.0	...
6237315	  838.0	  459.8	 6222.0	...
6237316	  837.6	  455.5	 6225.0	...
6237317	  837.3	  453.5	 6228.0	...
6237318	  837.3	  454.9	 6231.0	...
6237319	  837.1	  456.8	 6224.0	...
6237320	  834.8	  457.6	 6211.0	...
6237321	  832.6	  458.4	 6198.0	...
6237322	  833.3	  458.4	 6195.0	...
6237323	  839.7	  457.7	 6195.0	...
6237324	  846.2	  457.0	 6195.0	...
6237325	  846.8	  455.0	 6196.0	...
6237326	  844.0	  453.5	 6197.0	...
6237327	  844.0	  456.6	 6196.0	...
6237328	  846.8	  460.9	 6193.0	...
6237329	  850.0	  464.7	 6190.0	...
6237330	  850.4	  463.3	 6188.0	...
6237331	  850.5	  460.5	 6186.0	...
6237332	  850.1	  456.2	 6187.0	...
6237333	  849.7	  452.5	 6190.0	...
6237334	  848.7	  450.8	 6188.0	...
6237335	  847.1	  451.2	 6184.0	...
6237336	  845.6	  451.6	 6179.0	...
6237337	  845.0	  452.6	 6179.0	...
6237338	  844.8	  453.5	 6179.0	...
6237339	  844.7	  454.4	 6179.0	...
6237340	  846.0	  454.8	 6177.0	...
6237341	  849.5	  455.5	 6174.0	...
6237342	  853.7	  459.2	 6172.0	...
6237343	  856.3	  462.5	 6174.0	...
6237344	  856.6	  461.3	 6177.0	...
6237345	  855.7	  457.3	 6174.0	...
6237346	  854.8	  455.4	 6164.0	...
6237347	  854.3	  457.6	 6152.0	...
6237348	  854.9	  459.1	 6147.0	...
6237349	  855.4	  458.4	 6150.0	...
6237350	  856.0	  457.8	 6154.0	...
6237351	  855.9	  456.1	 6156.0	...
6237352	  856.7	  454.5	 6156.0	...
6237353	  857.5	  455.2	 6153.0	...
6237354	  858.5	  457.5	 6150.0	...
6237355	  858.7	  459.9	 6144.0	...
6237356	  858.5	  459.7	 6142.0	...
6237357	  858.3	  459.4	 6143.0	...
6237358	  858.2	  459.1	 6148.0	...
6237359	  859.2	  458.2	 6155.0	...
6237360	  861.4	  457.1	 6160.0	...
6237361	  865.8	  458.7	 6159.0	...
6237362	  869.1	  461.4	 6156.0	...
6237363	  868.9	  464.7	 6154.0	...
6237364	  866.5	  466.1	 6154.0	...
6237365	  863.9	  468.0	 6151.0	...
6237366	  863.6	  469.6	 6147.0	...
6237367	  863.9	  470.3	 6138.0	...
6237368	  864.5	  470.2	 6133.0	...
6237369	  865.2	  470.3	 6128.0	...
6237370	  865.6	  470.5	 6128.0	...
6237371	  865.6	  470.7	 6129.0	...
6237372	  867.4	  468.4	 6131.0	...
6237373	  869.1	  466.1	 6134.0	...
6237374	  870.9	  463.9	 6137.0	...
6237375	  867.9	  467.1	 6137.0	...
6237376	  864.8	  470.4	 6136.0	...
6237377	  864.3	  473.0	 6137.0	...
6237378	  866.7	  472.1	 6141.0	...
6237379	  869.0	  469.7	 6145.0	...
6237380	  868.8	  467.9	 6147.0	...
6237381	  867.5	  466.5	 6147.0	...
6237382	  865.4	  466.6	 6141.0	...
6237383	  863.2	  466.3	 6134.0	...
6237384	  864.9	  465.0	 6128.0	...
6237385	  865.3	  463.8	 6129.0	...
6237386	  864.1	  467.4	 6130.0	...
6237387	  860.1	  471.8	 6131.0	...
6237388	  861.9	  473.0	 6134.0	...
6237389	  866.3	  469.9	 6141.0	...
6237390	  870.7	  465.6	 6143.0	...
6237391	  871.6	  464.3	 6145.0	...
6237392	  870.1	  464.7	 6143.0	...
6237393	  868.7	  466.3	 6142.0	...
6237394	  867.1	  467.9	 6142.0	...
6237395	  866.6	  467.8	 6142.0	...
6237396	  866.2	  467.8	 6140.0	...
6237397	  866.1	  467.8	 6136.0	...
6237398	  866.2	  468.2	 6132.0	...
6237399	  866.2	  468.7	 6133.0	...
6237400	  866.3	  469.0	 6133.0	...
6237401	  866.5	  468.8	 6132.0	...
6237402	  867.1	  467.6	 6137.0	...
6237403	  868.2	  466.4	 6142.0	...
6237404	  869.5	  465.2	 6149.0	...
6237405	  870.6	  465.0	 6150.0	...
6237406	  871.2	  464.9	 6151.0	...
6237407	  868.5	  467.9	 6147.0	...
6237408	  865.5	  471.0	 6141.0	...
6237409	  863.2	  473.1	 6133.0	...
6237410	  864.0	  472.1	 6128.0	...
6237411	  864.9	  471.1	 6122.0	...
6237412	  865.2	  471.1	 6118.0	...
6237413	  865.3	  469.4	 6115.0	...
6237414	  865.9	  467.9	 6119.0	...
6237415	  866.3	  466.7	 6124.0	...
6237416	  867.1	  467.0	 6126.0	...
6237417	  867.4	  466.8	 6122.0	...
6237418	  867.4	  466.7	 6120.0	...
6237419	  867.2	  467.1	 6122.0	...
6237420	  864.5	  469.5	 6122.0	...
6237421	  861.9	  471.7	 6118.0	...
6237422	  860.2	  472.9	 6114.0	...
6237423	  860.7	  472.7	 6111.0	...
6237424	  861.0	  472.5	 6108.0	...
6237425	  860.1	  473.1	 6100.0	...
6237426	  858.2	  475.6	 6093.0	...
6237427	  856.5	  478.1	 6087.0	...
6237428	  859.0	  475.5	 6093.0	...
6237429	  862.4	  470.6	 6103.0	...
6237430	  865.8	  465.6	 6113.0	...
6237431	  865.6	  465.3	 6115.0	...
6237432	  865.3	  464.6	 6113.0	...
6237433	  865.0	  464.0	 6108.0	...
6237434	  864.8	  463.9	 6104.0	...
6237435	  864.3	  463.8	 6100.0	...
6237436	  863.9	  463.6	 6099.0	...
6237437	  863.8	  463.0	 6101.0	...
6237438	  864.0	  462.8	 6104.0	...
6237439	  863.7	  463.0	 6106.0	...
6237440	  863.1	  463.4	 6105.0	...
6237441	  862.1	  464.4	 6103.0	...
6237442	  861.7	  465.0	 6101.0	...
6237443	  862.8	  464.4	 6100.0	...
6237444	  864.4	  463.1	 6100.0	...
6237445	  865.4	  461.9	 6101.0	...
6237446	  864.4	  462.0	 6096.0	...
6237447	  863.2	  462.3	 6090.0	...
6237448	  862.6	  462.8	 6085.0	...
6237449	  862.3	  463.1	 6086.0	...
6237450	  862.2	  463.3	 6087.0	...
EFIX R   6237272	6237450	179	  855.6	  475.3	   6135
SSACC R  6237451
6237451	  862.1	  463.2	 6084.0	...
6237452	  861.9	  463.3	 6079.0	...
6237453	  861.7	  463.5	 6074.0	...
6237454	  861.8	  463.0	 6075.0	...
6237455	  862.0	  462.4	 6075.0	...
6237456	  861.3	  463.5	 6076.0	...
6237457	  860.1	  464.7	 6079.0	...
6237458	  860.7	  465.0	 6085.0	...
6237459	  862.3	  463.6	 6090.0	...
6237460	  855.4	  488.1	 6048.0	...
6237461	  846.7	  515.0	 6003.0	...
6237462	  837.8	  542.3	 5957.0	...
6237463	  837.5	  543.6	 5955.0	...
6237464	  837.3	  543.7	 5953.0	...
6237465	  836.6	  543.6	 5954.0	...
6237466	  835.9	  543.5	 5957.0	...
6237467	  835.3	  543.3	 5961.0	...
6237468	  835.3	  542.6	 5962.0	...
6237469	  835.4	  541.8	 5963.0	...
ESACC R  6237451	6237469	19	  862.1	  463.2	  835.4	  541.8	   1.75	    221
SFIX R   6237470
6237470	  835.4	  540.9	 5962.0	...
6237471	  835.4	  540.8	 5960.0	...
6237472	  835.9	  540.7	 5957.0	...
6237473	  836.9	  540.8	 5959.0	...
6237474	  837.9	  541.1	 5961.0	...
6237475	  837.7	  542.6	 5956.0	...
6237476	  837.2	  544.0	 5950.0	...
6237477	  836.7	  545.7	 5947.0	...
6237478	  837.0	  546.0	 5951.0	...
6237479	  837.1	  545.5	 5955.0	...
6237480	  836.9	  544.9	 5956.0	...
6237481	  836.7	  544.2	 5957.0	...
6237482	  836.7	  544.3	 5956.0	...
6237483	  836.7	  544.3	 5953.0	...
6237484	  837.2	  544.9	 5950.0	...
6237485	  837.7	  545.6	 5945.0	...
6237486	  838.3	  546.3	 5943.0	...
6237487	  838.6	  546.1	 5941.0	...
6237488	  838.8	  545.7	 5945.0	...
6237489	  839.1	  545.2	 5949.0	...
6237490	  839.3	  545.0	 5956.0	...
6237491	  839.6	  544.9	 5958.0	...
6237492	  839.9	  545.7	 5956.0	...
6237493	  840.1	  546.5	 5952.0	...
6237494	  840.0	  546.9	 5953.0	...
6237495	  840.1	  546.4	 5958.0	...
6237496	  840.3	  545.9	 5963.0	...
6237497	  839.7	  546.2	 5963.0	...
6237498	  838.8	  546.7	 5962.0	...
6237499	  838.4	  547.1	 5961.0	...
6237500	  838.8	  547.1	 5961.0	...
6237501	  839.3	  547.0	 5961.0	...
6237502	  839.5	  547.0	 5958.0	...
6237503	  838.5	  546.7	 5956.0	...
6237504	  837.0	  546.7	 5953.0	...
6237505	  835.4	  546.8	 5952.0	...
6237506	  835.5	  546.8	 5951.0	...
6237507	  836.1	  546.6	 5952.0	...
6237508	  836.9	  546.6	 5954.0	...
6237509	  837.4	  546.9	 5959.0	...
6237510	  837.9	  547.1	 5963.0	...
6237511	  837.3	  547.0	 5966.0	...
6237512	  836.4	  547.1	 5966.0	...
6237513	  835.7	  547.0	 5967.0	...
6237514	  836.1	  546.7	 5971.0	...
6237515	  836.9	  546.7	 5977.0	...
6237516	  837.6	  547.1	 5984.0	...
6237517	  837.6	  547.6	 5987.0	...
6237518	  837.1	  548.1	 5985.0	...
6237519	  837.0	  548.3	 5983.0	...
6237520	  837.4	  548.3	 5980.0	...
6237521	  838.1	  548.1	 5977.0	...
6237522	  838.4	  547.8	 5974.0	...
6237523	  838.1	  547.8	 5973.0	...
6237524	  837.5	  547.9	 5975.0	...
6237525	  836.8	  548.0	 5977.0	...
6237526	  836.6	  547.7	 5979.0	...
6237527	  837.2	  547.2	 5980.0	...
6237528	  837.8	  546.8	 5980.0	...
6237529	  838.3	  547.1	 5980.0	...
6237530	  837.9	  547.9	 5980.0	...
6237531	  837.5	  548.7	 5979.0	...
6237532	  838.2	  548.5	 5978.0	...
6237533	  838.9	  547.7	 5983.0	...
6237534	  838.3	  547.1	 5989.0	...
6237535	  837.0	  546.9	 5996.0	...
6237536	  835.8	  546.8	 5998.0	...
6237537	  836.0	  546.6	 5998.0	...
6237538	  836.1	  546.8	 5993.0	...
6237539	  836.0	  547.3	 5988.0	...
6237540	  835.5	  547.7	 5989.0	...
6237541	  835.3	  548.0	 5994.0	...
6237542	  835.1	  548.5	 5999.0	...
6237543	  835.2	  548.9	 6001.0	...
6237544	  836.1	  549.2	 6006.0	...
6237545	  837.0	  549.2	 6010.0	...
6237546	  837.9	  549.2	 6009.0	...
6237547	  837.6	  549.3	 6007.0	...
6237548	  837.2	  548.8	 6006.0	...
6237549	  836.9	  547.8	 6008.0	...
6237550	  836.8	  546.8	 6010.0	...
6237551	  836.7	  546.9	 6011.0	...
6237552	  836.4	  547.4	 6009.0	...
6237553	  836.0	  547.9	 6014.0	...
6237554	  835.5	  547.6	 6020.0	...
6237555	  835.5	  547.1	 6025.0	...
6237556	  836.0	  546.6	 6024.0	...
6237557	  836.5	  546.3	 6024.0	...
6237558	  837.1	  546.2	 6024.0	...
6237559	  837.0	  546.1	 6024.0	...
6237560	  836.9	  546.0	 6023.0	...
6237561	  836.8	  546.0	 6023.0	...
6237562	  836.5	  546.0	 6026.0	...
6237563	  835.8	  546.0	 6029.0	...
6237564	  835.2	  546.0	 6032.0	...
6237565	  835.2	  545.8	 6033.0	...
6237566	  835.9	  545.2	 6031.0	...
6237567	  836.6	  544.7	 6029.0	...
6237568	  836.9	  544.7	 6027.0	...
6237569	  837.1	  544.8	 6026.0	...
6237570	  837.3	  544.7	 6026.0	...
6237571	  837.2	  544.3	 6027.0	...
6237572	  836.9	  544.6	 6028.0	...
6237573	  836.4	  545.1	 6030.0	...
6237574	  836.2	  545.4	 6031.0	...
6237575	  836.4	  545.2	 6030.0	...
6237576	  836.9	  545.4	 6030.0	...
6237577	  836.8	  545.6	 6031.0	...
6237578	  836.4	  546.0	 6034.0	...
6237579	  835.9	  546.1	 6037.0	...
6237580	  835.8	  546.0	 6040.0	...
6237581	  835.7	  545.7	 6042.0	...
6237582	  836.2	  545.1	 6044.0	...
6237583	  836.6	  544.1	 6049.0	...
6237584	  837.1	  543.2	 6053.0	...
6237585	  837.1	  542.6	 6057.0	...
6237586	  837.2	  542.4	 6053.0	...
6237587	  837.1	  541.9	 6047.0	...
6237588	  837.1	  541.0	 6043.0	...
6237589	  837.0	  540.4	 6042.0	...
6237590	  836.6	  540.9	 6042.0	...
6237591	  835.6	  541.9	 6043.0	...
6237592	  834.5	  542.5	 6046.0	...
6237593	  833.7	  542.0	 6050.0	...
6237594	  833.5	  541.3	 6060.0	...
6237595	  833.1	  541.3	 6069.0	...
6237596	  832.8	  542.0	 6078.0	...
6237597	  833.0	  542.6	 6080.0	...
6237598	  833.4	  542.1	 6080.0	...
6237599	  834.0	  541.3	 6080.0	...
6237600	  834.1	  540.8	 6080.0	...
6237601	  834.2	  540.9	 6081.0	...
6237602	  834.2	  540.9	 6081.0	...
6237603	  832.7	  541.0	 6083.0	...
6237604	  831.4	  541.1	 6084.0	...
6237605	  830.0	  541.4	 6085.0	...
6237606	  830.1	  541.4	 6084.0	...
6237607	  830.0	  541.0	 6083.0	...
6237608	  829.9	  540.3	 6083.0	...
6237609	  829.8	  539.6	 6088.0	...
6237610	  829.8	  539.2	 6092.0	...
6237611	  829.9	  539.1	 6095.0	...
6237612	  830.6	  538.9	 6094.0	...
6237613	  831.3	  539.0	 6093.0	...
6237614	  830.9	  538.7	 6092.0	...
6237615	  829.8	  538.4	 6097.0	...
6237616	  829.5	  537.8	 6102.0	...
6237617	  830.1	  537.1	 6107.0	...
6237618	  830.4	  536.2	 6109.0	...
6237619	  829.9	  535.5	 6111.0	...
6237620	  829.7	  535.3	 6108.0	...
6237621	  829.8	  535.3	 6105.0	...
6237622	  830.0	  535.3	 6102.0	...
6237623	  829.9	  535.6	 6101.0	...
6237624	  829.4	  535.9	 6100.0	...
6237625	  828.9	  535.0	 6105.0	...
6237626	  828.7	  534.0	 6113.0	...
6237627	  828.8	  533.7	 6122.0	...
6237628	  829.0	  534.6	 6125.0	...
6237629	  829.5	  535.6	 6125.0	...
6237630	  830.0	  536.3	 6125.0	...
6237631	  830.7	  536.9	 6124.0	...
6237632	  830.9	  537.2	 6123.0	...
6237633	  831.0	  536.9	 6123.0	...
6237634	  831.1	  536.8	 6126.0	...
6237635	  831.3	  536.8	 6128.0	...
6237636	  831.5	  536.8	 6129.0	...
6237637	  831.5	  536.7	 6129.0	...
6237638	  831.4	  536.5	 6126.0	...
6237639	  831.2	  536.5	 6122.0	...
6237640	  831.7	  536.1	 6119.0	...
6237641	  832.1	  535.5	 6119.0	...
6237642	  831.7	  534.9	 6128.0	...
6237643	  831.0	  534.5	 6137.0	...
6237644	  830.3	  534.8	 6144.0	...
6237645	  830.3	  535.3	 6143.0	...
6237646	  830.2	  535.6	 6145.0	...
6237647	  830.0	  534.3	 6151.0	...
6237648	  829.5	  533.1	 6158.0	...
6237649	  829.3	  532.1	 6160.0	...
6237650	  829.1	  532.3	 6158.0	...
6237651	  829.2	  532.5	 6157.0	...
6237652	  828.8	  532.5	 6158.0	...
6237653	  828.5	  533.2	 6160.0	...
6237654	  828.3	  533.9	 6164.0	...
6237655	  828.3	  533.6	 6172.0	...
6237656	  828.3	  532.6	 6177.0	...
6237657	  828.6	  532.1	 6178.0	...
6237658	  829.0	  533.1	 6177.0	...
6237659	  829.4	  534.1	 6177.0	...
6237660	  829.3	  534.1	 6177.0	...
6237661	  829.1	  533.5	 6177.0	...
6237662	  829.5	  532.2	 6180.0	...
6237663	  830.1	  531.6	 6182.0	...
6237664	  830.2	  531.4	 6183.0	...
6237665	  830.0	  531.8	 6182.0	...
6237666	  829.9	  532.0	 6181.0	...
6237667	  830.3	  531.9	 6182.0	...
6237668	  830.4	  531.8	 6183.0	...
6237669	  829.8	  531.2	 6186.0	...
6237670	  829.1	  530.7	 6189.0	...
6237671	  829.1	  530.4	 6193.0	...
6237672	  829.8	  530.6	 6195.0	...
6237673	  830.4	  530.4	 6196.0	...
6237674	  830.4	  530.4	 6194.0	...
6237675	  830.2	  530.2	 6193.0	...
6237676	  830.0	  530.2	 6196.0	...
6237677	  829.7	  530.2	 6200.0	...
6237678	  829.9	  530.2	 6205.0	...
6237679	  830.2	  530.4	 6207.0	...
6237680	  831.2	  530.3	 6208.0	...
6237681	  832.1	  530.3	 6210.0	...
6237682	  832.1	  529.9	 6211.0	...
6237683	  831.5	  529.5	 6211.0	...
6237684	  830.9	  529.0	 6210.0	...
6237685	  830.2	  529.1	 6210.0	...
6237686	  829.5	  529.3	 6211.0	...
6237687	  828.8	  529.4	 6212.0	...
6237688	  829.4	  529.4	 6213.0	...
6237689	  830.1	  530.0	 6213.0	...
6237690	  830.9	  530.5	 6217.0	...
6237691	  831.1	  530.4	 6221.0	...
6237692	  830.8	  529.7	 6224.0	...
6237693	  830.5	  529.1	 6223.0	...
6237694	  830.3	  529.1	 6223.0	...
6237695	  829.7	  529.2	 6223.0	...
6237696	  828.9	  529.2	 6224.0	...
6237697	  828.1	  529.1	 6229.0	...
6237698	  828.1	  528.8	 6233.0	...
6237699	  829.2	  528.9	 6236.0	...
6237700	  830.2	  529.0	 6238.0	...
6237701	  831.1	  528.7	 6239.0	...
6237702	  830.8	  528.2	 6241.0	...
6237703	  830.6	  528.1	 6240.0	...
6237704	  830.4	  528.7	 6240.0	...
6237705	  830.1	  528.8	 6240.0	...
6237706	  829.8	  528.7	 6249.0	...
6237707	  829.9	  528.5	 6258.0	...
6237708	  830.0	  528.9	 6264.0	...
6237709	  830.4	  529.7	 6259.0	...
6237710	  830.7	  529.9	 6254.0	...
6237711	  831.0	  529.4	 6254.0	...
6237712	  831.7	  528.3	 6255.0	...
6237713	  832.3	  528.0	 6257.0	...
6237714	  833.0	  528.8	 6261.0	...
6237715	  833.1	  529.7	 6266.0	...
6237716	  832.1	  530.7	 6270.0	...
6237717	  831.1	  531.0	 6269.0	...
6237718	  830.0	  531.4	 6267.0	...
6237719	  830.7	  531.4	 6264.0	...
6237720	  831.3	  531.2	 6264.0	...
6237721	  832.0	  531.0	 6268.0	...
6237722	  831.9	  530.9	 6272.0	...
6237723	  832.0	  530.9	 6276.0	...
6237724	  832.1	  530.8	 6276.0	...
6237725	  832.2	  530.7	 6282.0	...
6237726	  832.7	  530.6	 6287.0	...
6237727	  833.1	  530.1	 6292.0	...
6237728	  833.5	  529.5	 6292.0	...
6237729	  833.5	  529.2	 6290.0	...
6237730	  833.4	  529.5	 6288.0	...
6237731	  833.2	  530.0	 6286.0	...
6237732	  833.0	  530.5	 6293.0	...
6237733	  833.1	  530.7	 6300.0	...
6237734	  833.5	  530.7	 6307.0	...
6237735	  833.9	  530.7	 6307.0	...
6237736	  834.0	  530.6	 6309.0	...
6237737	  834.2	  530.4	 6311.0	...
6237738	  833.8	  530.4	 6312.0	...
6237739	  833.7	  530.4	 6312.0	...
6237740	  833.4	  530.0	 6313.0	...
6237741	  833.8	  529.4	 6314.0	...
6237742	  833.9	  528.8	 6314.0	...
6237743	  834.0	  528.8	 6314.0	...
6237744	  833.5	  528.8	 6314.0	...
6237745	  832.9	  528.5	 6314.0	...
6237746	  832.4	  528.1	 6314.0	...
6237747	  832.4	  528.3	 6314.0	...
6237748	  832.3	  529.1	 6313.0	...
6237749	  832.3	  529.9	 6314.0	...
6237750	  832.1	  530.0	 6316.0	...
6237751	  831.7	  530.0	 6326.0	...
6237752	  831.5	  529.9	 6335.0	...
6237753	  831.7	  529.8	 6344.0	...
6237754	  832.1	  529.8	 6343.0	...
6237755	  832.4	  529.8	 6343.0	...
6237756	  832.6	  529.9	 6341.0	...
6237757	  832.2	  529.8	 6341.0	...
6237758	  831.7	  529.8	 6340.0	...
6237759	  831.3	  529.7	 6339.0	...
6237760	  831.0	  529.6	 6339.0	...
6237761	  830.6	  529.4	 6339.0	...
6237762	  830.2	  529.3	 6339.0	...
6237763	  830.3	  529.3	 6340.0	...
6237764	  829.7	  529.5	 6340.0	...
6237765	  828.8	  528.8	 6340.0	...
6237766	  827.8	  528.1	 6340.0	...
6237767	  827.9	  527.2	 6343.0	...
6237768	  828.7	  527.1	 6346.0	...
6237769	  830.0	  526.9	 6349.0	...
6237770	  830.9	  527.0	 6352.0	...
6237771	  830.0	  527.3	 6363.0	...
6237772	  828.8	  527.8	 6375.0	...
6237773	  828.6	  528.0	 6383.0	...
6237774	  829.8	  528.5	 6380.0	...
6237775	  831.0	  528.9	 6378.0	...
6237776	  830.3	  529.5	 6375.0	...
6237777	  829.6	  529.6	 6374.0	...
6237778	  829.0	  529.1	 6374.0	...
6237779	  828.8	  528.7	 6373.0	...
6237780	  828.7	  528.6	 6376.0	...
6237781	  828.4	  529.1	 6380.0	...
6237782	  828.4	  529.4	 6383.0	...
6237783	  828.2	  529.6	 6382.0	...
6237784	  828.3	  529.7	 6380.0	...
6237785	  828.5	  530.2	 6379.0	...
6237786	  828.7	  530.5	 6377.0	...
6237787	  827.9	  530.2	 6376.0	...
6237788	  827.1	  529.5	 6376.0	...
6237789	  826.7	  528.5	 6376.0	...
6237790	  827.1	  527.8	 6379.0	...
6237791	  827.5	  527.7	 6382.0	...
6237792	  827.7	  528.2	 6385.0	...
6237793	  827.9	  528.9	 6384.0	...
6237794	  828.1	  529.5	 6385.0	...
6237795	  827.9	  529.8	 6386.0	...
6237796	  827.4	  528.6	 6388.0	...
6237797	  826.9	  527.0	 6391.0	...
6237798	  827.0	  525.8	 6393.0	...
6237799	  827.5	  527.2	 6394.0	...
6237800	  827.7	  528.8	 6396.0	...
6237801	  827.5	  529.9	 6398.0	...
6237802	  826.6	  529.2	 6401.0	...
6237803	  826.0	  528.3	 6402.0	...
6237804	  825.6	  527.4	 6401.0	...
6237805	  826.1	  527.8	 6399.0	...
6237806	  826.6	  528.2	 6396.0	...
6237807	  826.9	  528.4	 6395.0	...
6237808	  827.0	  528.5	 6395.0	...
6237809	  827.1	  528.5	 6396.0	...
6237810	  827.2	  529.1	 6397.0	...
6237811	  827.1	  529.5	 6398.0	...
6237812	  826.9	  529.2	 6398.0	...
6237813	  826.5	  528.6	 6404.0	...
6237814	  826.4	  527.9	 6411.0	...
6237815	  826.5	  529.0	 6418.0	...
6237816	  826.5	  530.1	 6418.0	...
6237817	  826.4	  529.2	 6416.0	...
6237818	  826.2	  527.2	 6414.0	...
6237819	  826.2	  526.2	 6410.0	...
6237820	  826.5	  527.2	 6408.0	...
6237821	  826.4	  527.5	 6407.0	...
6237822	  826.1	  526.5	 6406.0	...
6237823	  825.9	  525.5	 6409.0	...
6237824	  826.2	  525.2	 6414.0	...
6237825	  826.4	  525.4	 6418.0	...
6237826	  826.1	  526.2	 6418.0	...
6237827	  825.4	  526.8	 6418.0	...
6237828	  824.6	  527.4	 6420.0	...
6237829	  824.4	  526.9	 6425.0	...
6237830	  824.8	  526.4	 6430.0	...
6237831	  825.1	  525.8	 6432.0	...
6237832	  825.1	  526.1	 6430.0	...
6237833	  824.7	  526.3	 6429.0	...
6237834	  824.2	  526.1	 6428.0	...
6237835	  823.9	  525.3	 6426.0	...
6237836	  823.7	  524.5	 6423.0	...
6237837	  823.7	  524.9	 6420.0	...
6237838	  823.5	  525.7	 6417.0	...
6237839	  823.5	  526.4	 6417.0	...
6237840	  823.7	  526.4	 6417.0	...
6237841	  823.9	  526.4	 6418.0	...
6237842	  823.9	  526.5	 6424.0	...
6237843	  823.9	  527.0	 6429.0	...
6237844	  823.9	  527.5	 6434.0	...
6237845	  824.0	  527.8	 6432.0	...
6237846	  824.0	  527.7	 6429.0	...
6237847	  824.0	  527.8	 6427.0	...
6237848	  823.9	  528.0	 6430.0	...
6237849	  823.7	  527.9	 6434.0	...
6237850	  823.4	  527.4	 6441.0	...
6237851	  823.2	  526.8	 6444.0	...
6237852	  822.5	  526.6	 6448.0	...
6237853	  821.7	  526.7	 6451.0	...
6237854	  821.2	  526.8	 6451.0	...
6237855	  821.5	  527.0	 6448.0	...
6237856	  821.8	  527.1	 6444.0	...
6237857	  821.9	  527.1	 6440.0	...
6237858	  822.2	  526.9	 6438.0	...
6237859	  822.4	  526.3	 6438.0	...
6237860	  822.7	  525.3	 6442.0	...
6237861	  822.7	  524.4	 6445.0	...
6237862	  822.7	  523.7	 6445.0	...
6237863	  822.4	  523.3	 6446.0	...
6237864	  822.2	  523.0	 6449.0	...
6237865	  822.1	  523.3	 6455.0	...
6237866	  822.6	  524.0	 6459.0	...
6237867	  822.8	  524.7	 6459.0	...
6237868	  823.0	  524.8	 6457.0	...
6237869	  822.9	  524.3	 6455.0	...
6237870	  822.8	  523.7	 6456.0	...
6237871	  822.8	  523.1	 6457.0	...
6237872	  822.7	  523.1	 6455.0	...
6237873	  822.8	  525.0	 6453.0	...
6237874	  822.8	  526.9	 6452.0	...
6237875	  822.9	  527.4	 6454.0	...
6237876	  822.7	  526.1	 6458.0	...
6237877	  822.4	  525.0	 6461.0	...
6237878	  822.0	  525.2	 6464.0	...
6237879	  821.5	  525.4	 6465.0	...
6237880	  821.2	  525.4	 6460.0	...
6237881	  821.2	  525.3	 6456.0	...
6237882	  821.2	  524.9	 6451.0	...
6237883	  820.7	  524.6	 6453.0	...
6237884	  820.2	  524.4	 6457.0	...
6237885	  819.9	  524.6	 6462.0	...
6237886	  819.9	  524.1	 6463.0	...
6237887	  819.7	  523.5	 6463.0	...
6237888	  819.4	  523.1	 6463.0	...
6237889	  819.2	  523.7	 6464.0	...
6237890	  819.0	  524.3	 6466.0	...
6237891	  818.8	  524.7	 6468.0	...
6237892	  818.6	  524.3	 6469.0	...
6237893	  818.6	  523.9	 6472.0	...
6237894	  818.8	  524.4	 6476.0	...
6237895	  819.1	  525.0	 6479.0	...
6237896	  819.3	  525.6	 6478.0	...
6237897	  819.4	  525.7	 6478.0	...
6237898	  819.3	  524.5	 6478.0	...
6237899	  819.6	  523.2	 6479.0	...
6237900	  820.1	  522.9	 6479.0	...
6237901	  820.6	  523.6	 6479.0	...
6237902	  820.6	  524.5	 6479.0	...
6237903	  820.3	  524.5	 6479.0	...
6237904	  819.8	  524.8	 6477.0	...
6237905	  819.2	  525.1	 6475.0	...
6237906	  819.2	  525.3	 6473.0	...
6237907	  819.1	  523.8	 6471.0	...
6237908	  819.4	  522.4	 6474.0	...
6237909	  819.5	  521.8	 6482.0	...
6237910	  819.0	  522.7	 6490.0	...
6237911	  818.3	  523.7	 6495.0	...
6237912	  817.6	  523.9	 6494.0	...
6237913	  817.7	  523.0	 6493.0	...
6237914	  817.8	  522.1	 6492.0	...
6237915	  817.9	  522.3	 6491.0	...
6237916	  817.9	  524.1	 6489.0	...
6237917	  817.9	  525.9	 6493.0	...
6237918	  817.9	  527.0	 6499.0	...
6237919	  817.9	  527.4	 6504.0	...
6237920	  817.8	  527.3	 6504.0	...
6237921	  817.8	  526.4	 6504.0	...
6237922	  817.9	  525.5	 6504.0	...
6237923	  818.0	  525.0	 6504.0	...
6237924	  817.8	  524.4	 6504.0	...
6237925	  817.5	  523.9	 6504.0	...
6237926	  817.3	  523.3	 6504.0	...
6237927	  817.2	  523.3	 6504.0	...
6237928	  817.2	  523.2	 6503.0	...
6237929	  817.3	  524.2	 6502.0	...
6237930	  817.4	  525.2	 6502.0	...
6237931	  817.4	  525.2	 6500.0	...
6237932	  817.1	  524.2	 6499.0	...
6237933	  816.9	  523.1	 6498.0	...
6237934	  816.3	  523.0	 6498.0	...
6237935	  815.8	  522.9	 6500.0	...
6237936	  816.3	  522.9	 6504.0	...
6237937	  817.3	  522.7	 6507.0	...
6237938	  818.3	  522.3	 6509.0	...
6237939	  818.6	  521.6	 6510.0	...
6237940	  818.8	  521.1	 6511.0	...
6237941	  819.2	  521.5	 6511.0	...
6237942	  819.3	  522.4	 6511.0	...
6237943	  819.5	  523.3	 6511.0	...
6237944	  819.6	  523.3	 6512.0	...
6237945	  818.8	  523.5	 6512.0	...
6237946	  818.0	  523.8	 6508.0	...
6237947	  817.4	  524.1	 6505.0	...
6237948	  817.6	  523.7	 6503.0	...
6237949	  817.7	  523.1	 6503.0	...
6237950	  817.6	  523.4	 6504.0	...
6237951	  817.7	  524.2	 6505.0	...
6237952	  817.7	  524.2	 6504.0	...
6237953	  817.6	  523.3	 6504.0	...
6237954	  817.8	  522.3	 6503.0	...
6237955	  818.1	  522.0	 6509.0	...
6237956	  818.5	  521.6	 6514.0	...
6237957	  818.6	  521.3	 6514.0	...
6237958	  818.7	  521.2	 6509.0	...
6237959	  818.8	  522.7	 6503.0	...
6237960	  819.0	  524.3	 6502.0	...
6237961	  819.1	  525.5	 6507.0	...
6237962	  819.0	  524.7	 6513.0	...
6237963	  819.3	  523.7	 6519.0	...
6237964	  820.0	  523.1	 6518.0	...
6237965	  820.8	  522.9	 6517.0	...
6237966	  820.3	  523.0	 6515.0	...
6237967	  819.5	  523.2	 6515.0	...
6237968	  819.0	  522.9	 6517.0	...
6237969	  819.2	  522.4	 6519.0	...
6237970	  819.5	  522.1	 6519.0	...
6237971	  819.5	  522.8	 6520.0	...
6237972	  819.5	  523.5	 6516.0	...
6237973	  819.4	  523.6	 6513.0	...
6237974	  818.3	  523.3	 6517.0	...
6237975	  817.2	  523.1	 6522.0	...
6237976	  816.7	  523.5	 6527.0	...
6237977	  817.2	  523.6	 6520.0	...
6237978	  817.7	  523.6	 6515.0	...
6237979	  817.6	  523.1	 6511.0	...
6237980	  817.6	  522.9	 6511.0	...
6237981	  817.6	  523.9	 6511.0	...
6237982	  817.6	  525.1	 6510.0	...
6237983	  817.5	  525.0	 6510.0	...
6237984	  817.2	  523.7	 6509.0	...
6237985	  817.0	  522.4	 6509.0	...
6237986	  816.9	  522.4	 6509.0	...
6237987	  816.9	  522.4	 6510.0	...
6237988	  816.9	  522.5	 6511.0	...
6237989	  816.9	  522.0	 6515.0	...
6237990	  816.8	  521.5	 6520.0	...
6237991	  817.0	  521.0	 6526.0	...
6237992	  817.3	  521.1	 6531.0	...
6237993	  817.5	  521.2	 6533.0	...
6237994	  817.5	  521.1	 6531.0	...
6237995	  817.3	  521.1	 6528.0	...
6237996	  817.0	  521.6	 6525.0	...
6237997	  816.7	  522.3	 6524.0	...
6237998	  817.1	  522.9	 6523.0	...
6237999	  817.5	  522.0	 6522.0	...
6238000	  818.2	  521.2	 6522.0	...
6238001	  818.3	  520.4	 6522.0	...
6238002	  818.4	  522.1	 6522.0	...
6238003	  818.4	  523.7	 6520.0	...
6238004	  818.5	  525.3	 6519.0	...
6238005	  818.6	  524.3	 6520.0	...
6238006	  818.9	  523.3	 6521.0	...
6238007	  819.0	  522.6	 6525.0	...
6238008	  818.1	  523.4	 6526.0	...
6238009	  817.1	  524.3	 6528.0	...
6238010	  816.1	  524.1	 6529.0	...
6238011	  816.0	  523.5	 6530.0	...
6238012	  815.8	  522.1	 6530.0	...
6238013	  815.6	  521.3	 6529.0	...
6238014	  815.5	  520.5	 6528.0	...
6238015	  815.5	  520.9	 6529.0	...
6238016	  815.7	  522.1	 6529.0	...
6238017	  816.0	  523.4	 6531.0	...
6238018	  816.2	  524.3	 6533.0	...
6238019	  816.3	  524.4	 6535.0	...
6238020	  816.4	  524.4	 6531.0	...
6238021	  816.0	  522.9	 6528.0	...
6238022	  815.6	  521.4	 6522.0	...
6238023	  814.8	  520.5	 6520.0	...
6238024	  814.4	  520.7	 6518.0	...
6238025	  814.2	  521.0	 6517.0	...
6238026	  814.5	  521.0	 6517.0	...
6238027	  814.7	  521.5	 6518.0	...
6238028	  814.6	  522.0	 6520.0	...
6238029	  814.5	  522.6	 6522.0	...
6238030	  814.4	  523.2	 6524.0	...
6238031	  814.4	  523.6	 6524.0	...
6238032	  814.4	  523.6	 6524.0	...
6238033	  814.3	  523.6	 6523.0	...
6238034	  814.2	  523.2	 6522.0	...
6238035	  814.0	  522.9	 6522.0	...
6238036	  813.8	  522.3	 6522.0	...
6238037	  813.5	  522.2	 6519.0	...
6238038	  813.3	  522.1	 6516.0	...
6238039	  813.3	  522.5	 6512.0	...
6238040	  813.5	  522.9	 6514.0	...
6238041	  813.8	  523.4	 6517.0	...
6238042	  813.5	  523.6	 6520.0	...
6238043	  813.2	  523.2	 6521.0	...
6238044	  812.8	  522.6	 6523.0	...
6238045	  812.6	  522.0	 6524.0	...
6238046	  812.7	  522.5	 6521.0	...
6238047	  812.8	  523.2	 6518.0	...
6238048	  813.1	  523.1	 6515.0	...
6238049	  813.2	  522.4	 6516.0	...
6238050	  813.4	  521.7	 6517.0	...
6238051	  813.3	  521.5	 6517.0	...
6238052	  813.4	  521.2	 6517.0	...
6238053	  813.6	  521.5	 6516.0	...
6238054	  813.7	  522.1	 6516.0	...
6238055	  813.5	  522.9	 6517.0	...
6238056	  813.2	  523.2	 6518.0	...
6238057	  813.1	  523.4	 6519.0	...
6238058	  813.1	  523.5	 6518.0	...
6238059	  812.4	  523.6	 6519.0	...
6238060	  811.7	  523.2	 6520.0	...
6238061	  810.7	  522.1	 6520.0	...
6238062	  810.5	  521.1	 6518.0	...
6238063	  810.6	  521.2	 6515.0	...
6238064	  811.0	  521.8	 6512.0	...
6238065	  811.3	  522.3	 6512.0	...
6238066	  811.3	  522.0	 6509.0	...
6238067	  811.8	  521.8	 6506.0	...
6238068	  812.4	  521.6	 6509.0	...
6238069	  812.8	  521.5	 6515.0	...
6238070	  812.5	  521.6	 6521.0	...
6238071	  812.2	  521.5	 6520.0	...
6238072	  811.3	  521.5	 6517.0	...
6238073	  810.4	  521.5	 6512.0	...
6238074	  809.5	  521.5	 6510.0	...
6238075	  810.4	  521.2	 6511.0	...
6238076	  811.3	  520.8	 6514.0	...
6238077	  811.4	  520.7	 6513.0	...
6238078	  810.6	  521.1	 6509.0	...
6238079	  809.9	  521.7	 6505.0	...
6238080	  810.0	  522.0	 6505.0	...
6238081	  810.1	  521.8	 6505.0	...
6238082	  809.7	  521.5	 6504.0	...
6238083	  808.7	  521.2	 6500.0	...
6238084	  807.7	  521.0	 6497.0	...
6238085	  807.0	  521.4	 6495.0	...
6238086	  806.7	  521.9	 6494.0	...
6238087	  806.7	  522.5	 6501.0	...
6238088	  806.9	  522.5	 6508.0	...
6238089	  807.5	  522.7	 6516.0	...
6238090	  808.3	  523.5	 6515.0	...
6238091	  808.9	  524.3	 6514.0	...
6238092	  808.5	  525.1	 6513.0	...
6238093	  807.8	  525.1	 6512.0	...
6238094	  807.9	  525.2	 6511.0	...
6238095	  808.5	  525.2	 6511.0	...
6238096	  808.9	  523.4	 6513.0	...
6238097	  808.6	  521.5	 6515.0	...
6238098	  808.6	  520.7	 6514.0	...
6238099	  808.8	  521.9	 6513.0	...
6238100	  809.0	  523.1	 6512.0	...
6238101	  809.1	  522.7	 6514.0	...
6238102	  809.4	  522.3	 6514.0	...
6238103	  809.6	  522.0	 6515.0	...
6238104	  809.8	  522.2	 6517.0	...
6238105	  809.8	  522.7	 6517.0	...
6238106	  809.8	  522.9	 6514.0	...
6238107	  809.9	  522.9	 6507.0	...
6238108	  809.8	  522.4	 6501.0	...
6238109	  809.9	  522.0	 6496.0	...
6238110	  810.0	  521.6	 6496.0	...
6238111	  810.2	  521.4	 6500.0	...
6238112	  810.3	  521.3	 6504.0	...
6238113	  810.7	  521.3	 6505.0	...
6238114	  811.1	  522.3	 6501.0	...
6238115	  811.6	  523.2	 6498.0	...
6238116	  811.9	  524.8	 6498.0	...
6238117	  812.1	  525.5	 6499.0	...
6238118	  812.2	  526.2	 6500.0	...
6238119	  811.5	  526.1	 6500.0	...
6238120	  810.7	  525.2	 6500.0	...
6238121	  809.9	  524.0	 6499.0	...
6238122	  809.3	  522.7	 6498.0	...
6238123	  808.8	  522.5	 6497.0	...
6238124	  808.4	  522.9	 6496.0	...
6238125	  808.4	  523.1	 6496.0	...
6238126	  808.6	  523.4	 6497.0	...
6238127	  808.8	  523.5	 6498.0	...
6238128	  809.0	  523.4	 6498.0	...
6238129	  808.0	  523.1	 6496.0	...
6238130	  806.9	  522.7	 6495.0	...
6238131	  805.8	  523.4	 6494.0	...
6238132	  805.6	  524.2	 6493.0	...
6238133	  805.2	  523.9	 6491.0	...
6238134	  805.9	  522.7	 6489.0	...
6238135	  806.8	  521.8	 6489.0	...
6238136	  807.4	  522.3	 6490.0	...
6238137	  806.7	  523.0	 6490.0	...
6238138	  806.0	  523.3	 6492.0	...
6238139	  805.8	  523.3	 6494.0	...
6238140	  806.0	  523.2	 6496.0	...
6238141	  806.2	  523.1	 6497.0	...
6238142	  805.7	  523.0	 6495.0	...
6238143	  805.3	  522.8	 6492.0	...
6238144	  805.1	  522.8	 6488.0	...
6238145	  805.4	  522.8	 6485.0	...
6238146	  805.9	  522.8	 6487.0	...
6238147	  806.4	  522.9	 6492.0	...
6238148	  807.0	  522.9	 6497.0	...
6238149	  807.0	  522.7	 6498.0	...
6238150	  806.5	  521.9	 6497.0	...
6238151	  806.2	  521.0	 6495.0	...
6238152	  806.2	  520.4	 6494.0	...
6238153	  806.6	  520.6	 6489.0	...
6238154	  807.0	  521.4	 6487.0	...
6238155	  807.1	  522.2	 6485.0	...
6238156	  807.0	  522.2	 6488.0	...
6238157	  807.0	  521.5	 6489.0	...
6238158	  807.3	  520.7	 6490.0	...
6238159	  808.0	  521.1	 6490.0	...
6238160	  808.6	  521.5	 6489.0	...
6238161	  809.0	  522.0	 6488.0	...
6238162	  808.5	  522.3	 6486.0	...
6238163	  807.8	  522.1	 6485.0	...
6238164	  807.2	  521.9	 6483.0	...
6238165	  807.0	  521.6	 6480.0	...
6238166	  806.9	  521.6	 6478.0	...
6238167	  807.1	  521.6	 6483.0	...
6238168	  807.4	  521.5	 6489.0	...
6238169	  807.7	  521.4	 6494.0	...
6238170	  807.5	  521.4	 6492.0	...
6238171	  807.1	  521.4	 6491.0	...
6238172	  806.0	  521.5	 6491.0	...
6238173	  805.1	  521.6	 6490.0	...
6238174	  804.4	  521.7	 6489.0	...
6238175	  804.7	  521.5	 6487.0	...
6238176	  804.9	  521.3	 6484.0	...
6238177	  804.9	  520.8	 6482.0	...
6238178	  804.8	  520.6	 6480.0	...
6238179	  804.8	  521.0	 6476.0	...
6238180	  804.8	  521.7	 6474.0	...
6238181	  805.7	  522.7	 6474.0	...
6238182	  806.6	  523.0	 6478.0	...
6238183	  806.1	  523.1	 6482.0	...
6238184	  804.8	  522.7	 6476.0	...
6238185	  804.1	  522.3	 6468.0	...
6238186	  804.7	  522.2	 6460.0	...
6238187	  805.9	  521.8	 6459.0	...
6238188	  806.5	  521.2	 6460.0	...
6238189	  807.2	  520.7	 6461.0	...
6238190	  807.4	  521.3	 6463.0	...
6238191	  807.6	  522.2	 6464.0	...
6238192	  807.0	  522.8	 6464.0	...
6238193	  806.1	  522.3	 6465.0	...
6238194	  805.4	  522.1	 6466.0	...
6238195	  805.5	  522.2	 6468.0	...
6238196	  805.6	  522.1	 6471.0	...
6238197	  805.7	  521.6	 6471.0	...
6238198	  805.8	  521.0	 6468.0	...
6238199	  805.8	  521.0	 6465.0	...
6238200	  805.6	  521.2	 6464.0	...
6238201	  805.5	  521.3	 6465.0	...
6238202	  805.5	  521.4	 6464.0	...
6238203	  805.6	  521.3	 6463.0	...
6238204	  805.3	  520.4	 6463.0	...
6238205	  805.0	  519.6	 6469.0	...
6238206	  804.8	  519.6	 6474.0	...
6238207	  804.8	  520.6	 6478.0	...
6238208	  805.7	  521.2	 6477.0	...
6238209	  806.4	  520.9	 6480.0	...
6238210	  807.2	  520.7	 6484.0	...
6238211	  807.2	  520.9	 6487.0	...
6238212	  807.3	  521.3	 6487.0	...
6238213	  807.3	  520.3	 6485.0	...
6238214	  806.8	  519.2	 6481.0	...
6238215	  806.3	  517.7	 6477.0	...
6238216	  805.8	  517.4	 6477.0	...
6238217	  805.9	  517.7	 6478.0	...
6238218	  806.3	  518.3	 6473.0	...
6238219	  806.7	  518.9	 6468.0	...
6238220	  806.9	  518.8	 6467.0	...
6238221	  806.8	  518.5	 6470.0	...
6238222	  806.7	  518.1	 6473.0	...
6238223	  806.5	  517.7	 6472.0	...
6238224	  806.3	  518.7	 6471.0	...
6238225	  806.2	  519.7	 6470.0	...
6238226	  806.2	  519.5	 6470.0	...
6238227	  805.8	  518.5	 6472.0	...
6238228	  805.5	  517.7	 6474.0	...
6238229	  805.3	  518.1	 6475.0	...
6238230	  805.3	  518.4	 6477.0	...
6238231	  805.3	  518.4	 6478.0	...
6238232	  805.1	  518.4	 6477.0	...
6238233	  804.9	  518.4	 6474.0	...
6238234	  804.4	  518.4	 6470.0	...
6238235	  803.8	  518.5	 6465.0	...
6238236	  803.3	  518.9	 6463.0	...
[truncated: 4,249,451 more chars]
