# Supplementary material for: With an eye on uncertainty: Modelling pupillary responses to environmental volatility
Source: PLoS Comput Biol. 2019 Jul 5;15(7):e1007126. doi: 10.1371/journal.pcbi.1007126 (PMC6636765; doi:10.1371/journal.pcbi.1007126)
Supplement: S6 Data — Zip file containing the pupillometry data for participant 6. (ZIP) [file pcbi.1007126.s006.zip › P6/trial15.asc]

** CONVERTED FROM C:\Users\tparr\Documents\PVR\P6_1212\trial15.edf using edfapi 3.1 Win32 Nov 24 2009 on Tue Dec 12 10:58:01 2017
** DATE: Tue Dec 12 11:54:05 2017
** TYPE: EDF_FILE BINARY EVENT SAMPLE TAGGED
** VERSION: EYELINK II 1
** SOURCE: EYELINK CL
** EYELINK II CL v4.48 Nov 25 2009
** CAMERA: EyeLink CL Version 1.4 Sensor=BHA
** SERIAL NUMBER: CL1-AAD42
** CAMERA_CONFIG: AAD42140.SCD
**

MSG	6372038 RECCFG CR 1000 2 0 R
MSG	6372038 ELCLCFG MTABLER
MSG	6372038 GAZE_COORDS 0.00 0.00 1599.00 1199.00
MSG	6372038 THRESHOLDS R 122 230
MSG	6372038 ELCL_PROC CENTROID (3)
MSG	6372038 ELCL_PCR_PARAM 5 3.0
START	6372039 	RIGHT	SAMPLES	EVENTS
PRESCALER	1
VPRESCALER	1
PUPIL	AREA
EVENTS	GAZE	RIGHT	RATE	1000.00	TRACKING	CR	FILTER	2
SAMPLES	GAZE	RIGHT	RATE	1000.00	TRACKING	CR	FILTER	2
MSG	6372039 !MODE RECORD CR 1000 2 0 R
6372039	  821.7	  503.3	 7161.0	...
INPUT	6372039	127
6372040	  821.8	  503.6	 7166.0	...
6372041	  821.5	  504.0	 7170.0	...
6372042	  821.4	  504.4	 7173.0	...
6372043	  821.3	  504.4	 7173.0	...
6372044	  821.2	  504.2	 7173.0	...
6372045	  820.5	  503.6	 7172.0	...
SFIX R   6372046
6372046	  819.8	  503.0	 7172.0	...
6372047	  818.5	  502.6	 7172.0	...
6372048	  817.9	  502.7	 7172.0	...
6372049	  817.4	  503.1	 7173.0	...
6372050	  817.6	  503.6	 7176.0	...
6372051	  817.9	  503.9	 7179.0	...
6372052	  818.4	  504.1	 7181.0	...
6372053	  818.8	  504.0	 7182.0	...
6372054	  818.8	  503.9	 7183.0	...
6372055	  818.7	  504.0	 7184.0	...
6372056	  818.7	  504.7	 7185.0	...
6372057	  818.9	  505.4	 7179.0	...
6372058	  819.0	  505.7	 7173.0	...
6372059	  819.1	  504.9	 7169.0	...
6372060	  819.1	  504.6	 7170.0	...
6372061	  819.2	  505.0	 7172.0	...
6372062	  819.7	  505.7	 7177.0	...
6372063	  820.2	  505.5	 7184.0	...
6372064	  821.2	  505.1	 7185.0	...
6372065	  821.8	  504.8	 7181.0	...
6372066	  821.3	  505.0	 7168.0	...
6372067	  820.3	  505.2	 7160.0	...
6372068	  819.9	  505.2	 7161.0	...
6372069	  820.5	  504.4	 7169.0	...
6372070	  820.5	  503.7	 7171.0	...
6372071	  819.8	  503.1	 7165.0	...
6372072	  819.2	  503.6	 7160.0	...
6372073	  819.1	  504.1	 7161.0	...
6372074	  819.0	  505.0	 7161.0	...
6372075	  819.0	  504.9	 7160.0	...
6372076	  819.7	  504.1	 7162.0	...
6372077	  820.3	  502.9	 7164.0	...
6372078	  820.8	  502.1	 7166.0	...
6372079	  820.1	  502.1	 7166.0	...
6372080	  819.4	  502.6	 7163.0	...
6372081	  818.8	  503.9	 7161.0	...
6372082	  818.9	  505.0	 7158.0	...
6372083	  819.3	  505.2	 7157.0	...
6372084	  819.2	  504.8	 7161.0	...
6372085	  819.1	  504.4	 7166.0	...
6372086	  819.4	  504.4	 7172.0	...
6372087	  820.1	  503.9	 7172.0	...
6372088	  821.4	  503.2	 7172.0	...
6372089	  821.9	  502.7	 7172.0	...
6372090	  822.6	  502.5	 7176.0	...
6372091	  822.8	  502.5	 7180.0	...
6372092	  822.8	  502.5	 7183.0	...
6372093	  822.4	  502.9	 7179.0	...
6372094	  821.2	  503.7	 7176.0	...
6372095	  820.2	  504.0	 7175.0	...
6372096	  819.5	  503.9	 7175.0	...
6372097	  819.6	  503.5	 7176.0	...
6372098	  819.7	  503.5	 7173.0	...
6372099	  819.9	  503.3	 7170.0	...
6372100	  820.1	  503.1	 7168.0	...
6372101	  820.1	  503.0	 7174.0	...
6372102	  819.8	  503.1	 7181.0	...
6372103	  819.9	  503.3	 7187.0	...
6372104	  820.1	  503.5	 7186.0	...
6372105	  820.3	  503.6	 7185.0	...
6372106	  820.5	  503.9	 7181.0	...
6372107	  820.6	  504.2	 7177.0	...
6372108	  820.7	  504.3	 7175.0	...
6372109	  820.3	  504.0	 7176.0	...
6372110	  820.3	  504.1	 7177.0	...
6372111	  820.1	  504.5	 7176.0	...
6372112	  819.9	  504.8	 7175.0	...
6372113	  819.4	  505.3	 7174.0	...
6372114	  819.3	  505.8	 7173.0	...
6372115	  819.2	  506.2	 7174.0	...
6372116	  820.2	  506.1	 7176.0	...
6372117	  821.1	  505.9	 7177.0	...
6372118	  821.5	  505.6	 7176.0	...
6372119	  821.1	  505.6	 7175.0	...
6372120	  820.5	  505.5	 7175.0	...
6372121	  820.3	  505.5	 7177.0	...
6372122	  820.0	  504.8	 7181.0	...
6372123	  820.3	  504.3	 7184.0	...
6372124	  820.8	  504.0	 7184.0	...
6372125	  821.4	  504.3	 7182.0	...
6372126	  821.7	  504.4	 7181.0	...
6372127	  821.9	  504.3	 7181.0	...
6372128	  822.0	  504.5	 7181.0	...
6372129	  822.1	  504.7	 7181.0	...
6372130	  822.1	  504.9	 7179.0	...
6372131	  822.0	  505.0	 7178.0	...
6372132	  821.9	  505.1	 7177.0	...
6372133	  821.7	  505.3	 7177.0	...
6372134	  821.4	  504.3	 7178.0	...
6372135	  821.4	  503.3	 7179.0	...
6372136	  821.8	  503.1	 7178.0	...
6372137	  822.2	  503.8	 7175.0	...
6372138	  823.1	  504.3	 7176.0	...
6372139	  823.7	  503.9	 7180.0	...
6372140	  823.3	  503.7	 7180.0	...
6372141	  822.2	  503.3	 7178.0	...
6372142	  821.8	  503.1	 7174.0	...
6372143	  822.3	  502.9	 7173.0	...
6372144	  822.9	  503.4	 7173.0	...
6372145	  822.9	  503.9	 7175.0	...
6372146	  823.1	  504.1	 7178.0	...
6372147	  823.4	  504.1	 7178.0	...
6372148	  823.9	  503.9	 7175.0	...
6372149	  824.0	  503.2	 7173.0	...
6372150	  823.5	  502.6	 7174.0	...
6372151	  822.8	  501.8	 7175.0	...
6372152	  822.7	  501.6	 7175.0	...
6372153	  823.3	  502.4	 7171.0	...
6372154	  824.2	  503.4	 7169.0	...
6372155	  824.6	  505.1	 7167.0	...
6372156	  823.8	  505.8	 7172.0	...
6372157	  822.9	  506.3	 7175.0	...
6372158	  822.7	  505.9	 7178.0	...
6372159	  823.3	  505.1	 7180.0	...
6372160	  823.7	  504.6	 7181.0	...
6372161	  823.4	  504.5	 7180.0	...
6372162	  823.1	  504.4	 7178.0	...
6372163	  822.9	  504.2	 7175.0	...
6372164	  823.3	  504.0	 7174.0	...
6372165	  823.7	  503.9	 7173.0	...
6372166	  824.2	  503.5	 7173.0	...
6372167	  824.0	  503.2	 7172.0	...
6372168	  824.0	  503.7	 7177.0	...
6372169	  824.0	  504.6	 7181.0	...
6372170	  823.9	  505.2	 7185.0	...
6372171	  823.5	  505.0	 7185.0	...
6372172	  823.1	  505.0	 7183.0	...
6372173	  823.3	  505.1	 7182.0	...
6372174	  823.6	  505.1	 7184.0	...
6372175	  823.8	  504.8	 7187.0	...
6372176	  823.7	  504.3	 7189.0	...
6372177	  823.5	  504.0	 7188.0	...
6372178	  823.4	  503.6	 7183.0	...
6372179	  823.3	  503.2	 7178.0	...
6372180	  823.5	  503.1	 7175.0	...
6372181	  823.9	  503.2	 7177.0	...
6372182	  824.7	  503.5	 7177.0	...
6372183	  825.2	  503.7	 7176.0	...
6372184	  825.5	  504.0	 7175.0	...
6372185	  825.5	  504.3	 7173.0	...
6372186	  825.7	  503.9	 7172.0	...
6372187	  825.9	  503.6	 7171.0	...
6372188	  825.9	  503.1	 7172.0	...
6372189	  825.8	  502.9	 7173.0	...
6372190	  825.7	  502.6	 7176.0	...
6372191	  825.7	  502.0	 7177.0	...
6372192	  825.8	  501.6	 7178.0	...
6372193	  826.0	  501.5	 7179.0	...
6372194	  826.2	  503.0	 7184.0	...
6372195	  826.3	  504.4	 7188.0	...
6372196	  826.4	  505.6	 7191.0	...
6372197	  826.1	  504.5	 7190.0	...
6372198	  825.7	  503.5	 7190.0	...
6372199	  825.4	  503.7	 7188.0	...
6372200	  825.3	  504.8	 7185.0	...
6372201	  825.3	  505.6	 7188.0	...
6372202	  826.0	  504.5	 7193.0	...
6372203	  826.8	  503.5	 7194.0	...
6372204	  827.4	  503.1	 7190.0	...
6372205	  827.1	  503.0	 7187.0	...
6372206	  827.1	  502.8	 7188.0	...
6372207	  827.3	  502.6	 7188.0	...
6372208	  827.9	  503.0	 7185.0	...
6372209	  828.3	  503.4	 7182.0	...
6372210	  828.5	  503.4	 7184.0	...
6372211	  828.1	  502.9	 7188.0	...
6372212	  827.6	  502.3	 7191.0	...
6372213	  827.3	  502.3	 7194.0	...
6372214	  827.2	  502.2	 7196.0	...
6372215	  827.1	  502.7	 7198.0	...
6372216	  827.3	  503.5	 7197.0	...
6372217	  827.4	  504.4	 7192.0	...
6372218	  827.4	  504.8	 7188.0	...
6372219	  827.3	  504.8	 7182.0	...
6372220	  827.2	  504.9	 7180.0	...
6372221	  827.1	  504.9	 7177.0	...
6372222	  826.8	  504.4	 7176.0	...
6372223	  826.6	  503.5	 7176.0	...
6372224	  826.6	  502.7	 7176.0	...
6372225	  827.3	  502.2	 7175.0	...
6372226	  827.9	  501.6	 7182.0	...
6372227	  828.4	  500.8	 7191.0	...
6372228	  828.5	  500.3	 7194.0	...
6372229	  828.4	  500.6	 7189.0	...
6372230	  828.2	  501.6	 7183.0	...
6372231	  827.8	  502.6	 7182.0	...
6372232	  827.5	  503.2	 7180.0	...
6372233	  827.3	  503.2	 7180.0	...
6372234	  827.3	  503.2	 7181.0	...
6372235	  827.3	  502.8	 7182.0	...
6372236	  827.5	  502.0	 7183.0	...
6372237	  828.0	  501.2	 7183.0	...
6372238	  828.5	  500.9	 7184.0	...
6372239	  828.8	  500.6	 7185.0	...
6372240	  828.7	  500.4	 7186.0	...
6372241	  827.7	  500.6	 7186.0	...
6372242	  826.8	  501.4	 7189.0	...
6372243	  825.8	  502.2	 7192.0	...
6372244	  826.0	  503.4	 7193.0	...
6372245	  826.7	  504.2	 7191.0	...
6372246	  827.5	  505.1	 7188.0	...
6372247	  828.2	  505.1	 7188.0	...
6372248	  828.1	  505.2	 7188.0	...
6372249	  828.1	  505.4	 7190.0	...
6372250	  828.0	  505.5	 7192.0	...
6372251	  827.9	  505.5	 7192.0	...
6372252	  827.9	  505.2	 7190.0	...
6372253	  827.8	  504.6	 7189.0	...
6372254	  827.9	  503.6	 7188.0	...
6372255	  828.0	  502.6	 7186.0	...
6372256	  828.1	  501.9	 7185.0	...
6372257	  828.1	  501.7	 7181.0	...
6372258	  828.2	  501.7	 7178.0	...
6372259	  828.2	  501.7	 7180.0	...
6372260	  828.5	  501.7	 7184.0	...
6372261	  828.7	  501.7	 7189.0	...
6372262	  828.4	  501.8	 7189.0	...
6372263	  827.9	  501.9	 7190.0	...
6372264	  827.4	  502.0	 7191.0	...
6372265	  827.3	  501.9	 7189.0	...
6372266	  827.2	  501.8	 7186.0	...
6372267	  827.4	  501.7	 7183.0	...
6372268	  828.3	  501.5	 7183.0	...
6372269	  828.9	  499.9	 7183.0	...
6372270	  828.7	  498.4	 7181.0	...
6372271	  828.0	  497.1	 7180.0	...
6372272	  827.7	  497.2	 7180.0	...
6372273	  828.2	  497.7	 7182.0	...
6372274	  828.8	  498.2	 7183.0	...
6372275	  828.9	  498.6	 7183.0	...
6372276	  828.7	  498.7	 7182.0	...
6372277	  828.5	  498.9	 7181.0	...
6372278	  828.5	  499.6	 7181.0	...
6372279	  828.7	  500.2	 7183.0	...
6372280	  829.0	  500.8	 7184.0	...
6372281	  829.3	  500.7	 7185.0	...
6372282	  829.5	  500.3	 7187.0	...
6372283	  829.4	  499.8	 7188.0	...
6372284	  829.1	  498.8	 7190.0	...
6372285	  829.1	  498.1	 7192.0	...
6372286	  829.3	  498.3	 7191.0	...
6372287	  829.6	  499.1	 7189.0	...
6372288	  829.8	  500.3	 7187.0	...
6372289	  829.6	  500.7	 7187.0	...
6372290	  828.5	  501.3	 7186.0	...
6372291	  827.4	  501.6	 7185.0	...
6372292	  826.7	  501.9	 7179.0	...
6372293	  826.8	  502.1	 7174.0	...
6372294	  827.4	  502.0	 7171.0	...
6372295	  828.0	  501.5	 7174.0	...
6372296	  828.5	  501.0	 7177.0	...
6372297	  828.5	  500.8	 7178.0	...
6372298	  828.6	  501.1	 7181.0	...
6372299	  828.6	  501.2	 7183.0	...
6372300	  828.5	  500.9	 7181.0	...
6372301	  828.4	  500.6	 7178.0	...
6372302	  828.9	  500.5	 7176.0	...
6372303	  829.4	  500.4	 7178.0	...
6372304	  829.6	  500.4	 7179.0	...
6372305	  829.3	  500.5	 7181.0	...
6372306	  829.0	  499.8	 7182.0	...
6372307	  829.1	  499.3	 7184.0	...
6372308	  829.2	  498.8	 7187.0	...
6372309	  829.7	  499.0	 7189.0	...
6372310	  830.4	  499.0	 7184.0	...
6372311	  831.0	  498.9	 7176.0	...
6372312	  831.1	  499.3	 7171.0	...
6372313	  830.1	  499.9	 7173.0	...
6372314	  829.3	  500.6	 7176.0	...
6372315	  829.0	  500.1	 7176.0	...
6372316	  829.5	  499.5	 7176.0	...
6372317	  830.3	  498.8	 7180.0	...
6372318	  830.6	  498.8	 7184.0	...
6372319	  830.7	  498.4	 7187.0	...
6372320	  830.5	  497.8	 7184.0	...
6372321	  830.3	  497.5	 7182.0	...
6372322	  830.1	  497.6	 7179.0	...
6372323	  829.6	  498.2	 7176.0	...
6372324	  829.2	  498.4	 7174.0	...
6372325	  829.0	  497.8	 7175.0	...
6372326	  828.9	  497.0	 7178.0	...
6372327	  828.9	  497.3	 7181.0	...
6372328	  828.8	  498.6	 7180.0	...
6372329	  828.9	  499.8	 7177.0	...
6372330	  829.0	  499.3	 7176.0	...
6372331	  828.9	  499.2	 7176.0	...
6372332	  828.8	  499.1	 7181.0	...
6372333	  828.8	  499.6	 7187.0	...
6372334	  829.3	  499.8	 7194.0	...
6372335	  829.8	  499.8	 7194.0	...
6372336	  830.2	  499.7	 7189.0	...
6372337	  830.3	  499.4	 7184.0	...
6372338	  830.5	  499.0	 7183.0	...
6372339	  830.8	  498.7	 7183.0	...
6372340	  831.2	  498.4	 7184.0	...
6372341	  831.5	  499.0	 7187.0	...
6372342	  831.5	  499.7	 7190.0	...
6372343	  831.5	  500.0	 7193.0	...
6372344	  831.2	  499.4	 7194.0	...
6372345	  830.9	  498.3	 7195.0	...
6372346	  831.1	  497.1	 7191.0	...
6372347	  831.5	  496.2	 7185.0	...
6372348	  831.3	  496.2	 7179.0	...
6372349	  830.7	  496.5	 7178.0	...
6372350	  830.0	  496.8	 7179.0	...
6372351	  829.9	  496.7	 7181.0	...
6372352	  830.5	  497.2	 7181.0	...
6372353	  831.2	  497.7	 7179.0	...
6372354	  832.1	  498.1	 7177.0	...
6372355	  832.5	  498.4	 7178.0	...
6372356	  832.6	  498.7	 7179.0	...
6372357	  832.3	  498.2	 7179.0	...
6372358	  831.9	  497.5	 7179.0	...
6372359	  831.4	  496.8	 7180.0	...
6372360	  831.5	  496.8	 7181.0	...
6372361	  831.8	  496.5	 7182.0	...
6372362	  832.2	  496.1	 7182.0	...
6372363	  832.2	  496.8	 7183.0	...
6372364	  832.0	  497.7	 7185.0	...
6372365	  831.7	  498.2	 7186.0	...
6372366	  831.5	  497.1	 7188.0	...
6372367	  831.5	  495.9	 7188.0	...
6372368	  831.5	  495.4	 7186.0	...
6372369	  831.5	  495.5	 7182.0	...
6372370	  831.4	  495.7	 7178.0	...
6372371	  831.4	  495.4	 7181.0	...
6372372	  831.3	  495.0	 7184.0	...
6372373	  830.9	  494.7	 7188.0	...
6372374	  830.4	  494.9	 7186.0	...
6372375	  829.5	  494.9	 7184.0	...
6372376	  829.1	  495.0	 7183.0	...
6372377	  829.0	  494.9	 7183.0	...
6372378	  829.2	  494.6	 7184.0	...
6372379	  829.5	  493.8	 7189.0	...
6372380	  830.0	  493.2	 7193.0	...
6372381	  830.6	  492.5	 7197.0	...
6372382	  831.1	  492.3	 7198.0	...
6372383	  830.9	  492.2	 7196.0	...
6372384	  830.6	  491.5	 7193.0	...
6372385	  830.5	  490.8	 7191.0	...
6372386	  830.7	  492.3	 7191.0	...
6372387	  830.8	  494.5	 7192.0	...
6372388	  831.0	  496.4	 7190.0	...
6372389	  830.1	  496.0	 7188.0	...
6372390	  829.1	  495.7	 7186.0	...
6372391	  829.1	  495.5	 7186.0	...
6372392	  829.8	  494.5	 7187.0	...
6372393	  831.6	  493.1	 7187.0	...
6372394	  832.5	  492.0	 7186.0	...
6372395	  832.7	  491.9	 7186.0	...
6372396	  831.9	  492.7	 7186.0	...
6372397	  831.0	  493.3	 7188.0	...
6372398	  831.0	  493.6	 7190.0	...
6372399	  831.0	  493.3	 7190.0	...
6372400	  831.1	  493.2	 7189.0	...
6372401	  831.1	  495.0	 7185.0	...
6372402	  831.0	  496.8	 7181.0	...
6372403	  830.9	  498.2	 7178.0	...
6372404	  831.1	  497.6	 7180.0	...
6372405	  831.1	  496.6	 7185.0	...
6372406	  831.1	  496.1	 7189.0	...
6372407	  830.9	  496.0	 7193.0	...
6372408	  830.6	  495.1	 7193.0	...
6372409	  830.3	  494.0	 7188.0	...
6372410	  830.0	  493.0	 7183.0	...
6372411	  830.7	  493.2	 7179.0	...
6372412	  831.6	  493.4	 7182.0	...
6372413	  832.4	  493.5	 7184.0	...
6372414	  832.3	  493.2	 7185.0	...
6372415	  832.1	  492.9	 7187.0	...
6372416	  831.6	  493.1	 7189.0	...
6372417	  830.1	  493.8	 7188.0	...
6372418	  828.7	  494.4	 7186.0	...
6372419	  828.2	  493.8	 7185.0	...
6372420	  828.9	  492.9	 7181.0	...
6372421	  829.5	  492.2	 7177.0	...
6372422	  829.4	  492.5	 7174.0	...
6372423	  829.2	  492.8	 7175.0	...
6372424	  829.1	  493.1	 7176.0	...
6372425	  829.1	  493.3	 7176.0	...
6372426	  829.2	  493.9	 7176.0	...
6372427	  829.4	  494.9	 7175.0	...
6372428	  829.2	  495.8	 7174.0	...
6372429	  829.1	  496.3	 7173.0	...
6372430	  828.8	  496.2	 7173.0	...
6372431	  829.0	  495.9	 7171.0	...
6372432	  829.1	  495.7	 7169.0	...
6372433	  829.2	  495.5	 7169.0	...
6372434	  829.0	  495.1	 7170.0	...
6372435	  828.7	  494.7	 7170.0	...
6372436	  829.0	  494.1	 7169.0	...
6372437	  829.4	  494.1	 7171.0	...
6372438	  829.7	  494.0	 7174.0	...
6372439	  829.5	  494.2	 7176.0	...
6372440	  830.2	  494.3	 7175.0	...
6372441	  831.0	  494.2	 7173.0	...
6372442	  831.7	  493.6	 7171.0	...
6372443	  831.7	  493.1	 7168.0	...
6372444	  830.7	  493.0	 7166.0	...
6372445	  829.7	  493.4	 7168.0	...
6372446	  828.9	  495.2	 7172.0	...
6372447	  829.1	  496.7	 7176.0	...
6372448	  829.4	  497.7	 7177.0	...
6372449	  829.5	  497.3	 7176.0	...
6372450	  829.4	  496.9	 7174.0	...
6372451	  829.1	  496.6	 7172.0	...
6372452	  828.7	  496.3	 7170.0	...
6372453	  828.8	  495.9	 7170.0	...
6372454	  829.2	  496.0	 7170.0	...
6372455	  829.8	  496.1	 7170.0	...
6372456	  830.0	  495.4	 7166.0	...
6372457	  829.6	  494.4	 7161.0	...
6372458	  828.9	  493.5	 7157.0	...
6372459	  828.2	  493.7	 7156.0	...
6372460	  828.2	  494.0	 7154.0	...
6372461	  828.3	  494.4	 7151.0	...
6372462	  828.4	  494.4	 7148.0	...
6372463	  828.6	  494.5	 7147.0	...
6372464	  828.3	  495.0	 7146.0	...
6372465	  827.9	  495.7	 7147.0	...
6372466	  827.6	  496.1	 7148.0	...
6372467	  827.7	  496.4	 7152.0	...
6372468	  827.9	  496.3	 7154.0	...
6372469	  828.0	  496.4	 7156.0	...
6372470	  828.1	  496.5	 7158.0	...
6372471	  828.3	  496.6	 7160.0	...
6372472	  828.3	  496.7	 7159.0	...
6372473	  827.9	  496.7	 7159.0	...
6372474	  828.0	  496.7	 7158.0	...
6372475	  828.1	  496.1	 7160.0	...
6372476	  827.7	  495.5	 7160.0	...
6372477	  826.9	  495.0	 7152.0	...
6372478	  826.3	  495.1	 7145.0	...
6372479	  826.4	  495.0	 7138.0	...
6372480	  826.2	  495.1	 7138.0	...
6372481	  825.9	  495.2	 7138.0	...
6372482	  825.6	  495.3	 7142.0	...
6372483	  826.8	  495.0	 7146.0	...
6372484	  828.0	  494.4	 7148.0	...
6372485	  829.4	  493.7	 7146.0	...
6372486	  829.8	  493.9	 7144.0	...
6372487	  829.4	  494.8	 7136.0	...
6372488	  828.7	  496.0	 7128.0	...
6372489	  828.1	  496.4	 7118.0	...
6372490	  828.3	  495.3	 7117.0	...
6372491	  828.5	  493.9	 7117.0	...
EFIX R   6372046	6372491	446	  826.6	  500.1	   7178
SSACC R  6372492
6372492	  828.8	  492.9	 7117.0	...
6372493	  829.4	  493.2	 7116.0	...
6372494	  832.3	  491.7	 7114.0	...
6372495	  836.6	  488.6	 7119.0	...
6372496	  841.1	  485.5	 7128.0	...
6372497	  844.3	  483.5	 7130.0	...
6372498	  847.4	  482.4	 7121.0	...
6372499	  851.2	  480.5	 7110.0	...
6372500	  854.7	  479.4	 7105.0	...
6372501	  857.1	  478.8	 7099.0	...
6372502	  859.4	  478.4	 7095.0	...
6372503	  861.1	  477.7	 7088.0	...
6372504	  860.4	  477.8	 7083.0	...
6372505	  857.7	  479.3	 7078.0	...
6372506	  854.7	  481.3	 7078.0	...
6372507	  850.7	  483.5	 7079.0	...
6372508	  846.0	  486.6	 7081.0	...
6372509	  839.9	  489.8	 7081.0	...
6372510	  835.6	  492.4	 7083.0	...
6372511	  832.2	  492.3	 7085.0	...
6372512	  828.6	  492.0	 7085.0	...
6372513	  826.3	  491.6	 7084.0	...
6372514	  823.9	  492.0	 7083.0	...
6372515	  821.9	  492.5	 7083.0	...
6372516	  819.8	  492.3	 7082.0	...
ESACC R  6372492	6372516	25	  828.8	  492.9	  819.8	  492.3	   0.19	     88
SFIX R   6372517
6372517	  818.2	  492.0	 7080.0	...
6372518	  818.2	  491.9	 7083.0	...
6372519	  818.3	  492.4	 7088.0	...
6372520	  818.5	  492.9	 7090.0	...
6372521	  818.8	  493.8	 7081.0	...
6372522	  819.2	  495.2	 7072.0	...
6372523	  821.0	  496.4	 7066.0	...
6372524	  822.6	  498.0	 7066.0	...
6372525	  824.1	  499.0	 7067.0	...
6372526	  824.2	  500.4	 7067.0	...
6372527	  824.2	  500.7	 7067.0	...
6372528	  825.4	  501.0	 7067.0	...
6372529	  827.2	  501.1	 7067.0	...
6372530	  828.9	  500.2	 7066.0	...
6372531	  829.4	  499.2	 7064.0	...
6372532	  829.6	  498.2	 7062.0	...
6372533	  829.8	  498.2	 7060.0	...
6372534	  830.0	  498.2	 7058.0	...
6372535	  830.0	  497.2	 7056.0	...
6372536	  829.9	  496.1	 7053.0	...
6372537	  829.8	  495.1	 7051.0	...
6372538	  829.7	  495.4	 7045.0	...
6372539	  829.5	  495.8	 7042.0	...
6372540	  829.4	  496.0	 7039.0	...
6372541	  829.8	  495.9	 7034.0	...
6372542	  830.2	  495.4	 7030.0	...
6372543	  830.5	  495.1	 7025.0	...
6372544	  829.6	  495.7	 7026.0	...
6372545	  828.8	  496.7	 7026.0	...
6372546	  828.4	  498.0	 7027.0	...
6372547	  828.7	  498.2	 7028.0	...
6372548	  828.8	  498.4	 7025.0	...
6372549	  827.6	  498.5	 7021.0	...
6372550	  826.4	  498.6	 7016.0	...
6372551	  825.6	  498.4	 7016.0	...
6372552	  825.3	  498.1	 7016.0	...
6372553	  824.8	  497.8	 7015.0	...
6372554	  824.2	  498.2	 7016.0	...
6372555	  823.6	  498.7	 7016.0	...
6372556	  823.4	  499.0	 7017.0	...
6372557	  823.2	  499.0	 7016.0	...
6372558	  823.1	  498.8	 7016.0	...
6372559	  822.9	  498.8	 7014.0	...
6372560	  822.8	  499.4	 7011.0	...
6372561	  822.9	  500.0	 7009.0	...
6372562	  823.0	  500.3	 7009.0	...
6372563	  823.3	  500.2	 7009.0	...
6372564	  823.6	  500.3	 7009.0	...
6372565	  823.8	  500.7	 7006.0	...
6372566	  823.6	  501.0	 7003.0	...
6372567	  823.4	  501.1	 7000.0	...
6372568	  823.3	  501.0	 6999.0	...
6372569	  823.2	  500.8	 6999.0	...
6372570	  823.1	  500.5	 6998.0	...
6372571	  823.3	  500.4	 6996.0	...
6372572	  823.6	  500.4	 6995.0	...
6372573	  823.9	  500.2	 6994.0	...
6372574	  823.9	  500.0	 6992.0	...
6372575	  824.0	  499.9	 6991.0	...
6372576	  824.2	  500.0	 6988.0	...
6372577	  824.4	  500.2	 6984.0	...
6372578	  823.9	  500.3	 6980.0	...
6372579	  823.3	  500.5	 6980.0	...
6372580	  822.6	  500.5	 6981.0	...
6372581	  822.6	  500.5	 6985.0	...
6372582	  822.6	  500.0	 6987.0	...
6372583	  822.5	  499.6	 6989.0	...
6372584	  822.5	  499.6	 6990.0	...
6372585	  822.6	  500.4	 6991.0	...
6372586	  822.7	  501.1	 6992.0	...
6372587	  822.6	  501.5	 6992.0	...
6372588	  822.6	  501.4	 6991.0	...
6372589	  822.6	  500.8	 6987.0	...
6372590	  822.4	  500.2	 6983.0	...
6372591	  822.1	  500.8	 6984.0	...
6372592	  821.5	  502.2	 6988.0	...
6372593	  821.1	  503.5	 6985.0	...
6372594	  820.8	  503.6	 6979.0	...
6372595	  820.9	  503.4	 6972.0	...
6372596	  821.0	  503.2	 6971.0	...
6372597	  821.2	  503.0	 6970.0	...
6372598	  821.4	  502.9	 6970.0	...
6372599	  821.4	  502.1	 6971.0	...
6372600	  820.9	  501.3	 6974.0	...
6372601	  820.4	  500.7	 6975.0	...
6372602	  820.7	  500.8	 6975.0	...
6372603	  821.4	  500.9	 6973.0	...
6372604	  821.9	  501.1	 6970.0	...
6372605	  821.6	  501.5	 6967.0	...
6372606	  821.1	  502.0	 6965.0	...
6372607	  820.8	  502.2	 6965.0	...
6372608	  820.3	  502.1	 6968.0	...
6372609	  820.0	  501.9	 6970.0	...
6372610	  819.6	  502.4	 6967.0	...
6372611	  819.3	  502.8	 6966.0	...
6372612	  818.9	  503.1	 6966.0	...
6372613	  818.6	  502.8	 6967.0	...
6372614	  819.7	  502.8	 6959.0	...
6372615	  821.0	  503.1	 6950.0	...
6372616	  822.3	  503.3	 6942.0	...
6372617	  822.1	  502.7	 6943.0	...
6372618	  821.8	  502.1	 6943.0	...
6372619	  821.5	  502.1	 6943.0	...
6372620	  821.4	  502.9	 6944.0	...
6372621	  821.5	  503.2	 6945.0	...
6372622	  821.4	  502.6	 6942.0	...
6372623	  820.5	  501.9	 6938.0	...
6372624	  819.6	  501.5	 6937.0	...
6372625	  818.8	  501.5	 6940.0	...
6372626	  819.0	  501.5	 6942.0	...
6372627	  819.5	  501.4	 6941.0	...
6372628	  820.3	  501.3	 6939.0	...
6372629	  820.9	  500.5	 6940.0	...
6372630	  821.5	  499.8	 6940.0	...
6372631	  821.7	  499.1	 6941.0	...
6372632	  821.9	  499.7	 6942.0	...
6372633	  821.8	  500.5	 6939.0	...
6372634	  820.9	  501.5	 6935.0	...
6372635	  819.9	  501.6	 6932.0	...
6372636	  819.0	  501.6	 6934.0	...
6372637	  819.1	  501.7	 6935.0	...
6372638	  819.2	  502.0	 6935.0	...
6372639	  819.4	  502.3	 6932.0	...
6372640	  819.9	  502.4	 6929.0	...
6372641	  820.4	  502.4	 6926.0	...
6372642	  820.0	  502.0	 6924.0	...
6372643	  819.3	  501.7	 6922.0	...
6372644	  818.8	  502.2	 6921.0	...
6372645	  819.0	  503.0	 6921.0	...
6372646	  819.2	  503.7	 6922.0	...
6372647	  819.1	  503.4	 6922.0	...
6372648	  819.0	  503.0	 6919.0	...
6372649	  818.9	  502.8	 6915.0	...
6372650	  818.5	  502.7	 6912.0	...
6372651	  818.1	  502.4	 6912.0	...
6372652	  817.8	  502.4	 6915.0	...
6372653	  817.8	  502.5	 6918.0	...
6372654	  817.5	  502.2	 6921.0	...
6372655	  817.2	  501.7	 6918.0	...
6372656	  817.0	  500.8	 6916.0	...
6372657	  817.2	  500.4	 6914.0	...
6372658	  817.1	  500.4	 6913.0	...
6372659	  817.0	  501.1	 6912.0	...
6372660	  817.0	  501.8	 6912.0	...
6372661	  817.3	  502.2	 6910.0	...
6372662	  817.7	  502.4	 6908.0	...
6372663	  817.9	  502.7	 6907.0	...
6372664	  818.1	  503.0	 6909.0	...
6372665	  818.2	  503.6	 6910.0	...
6372666	  818.2	  504.2	 6909.0	...
6372667	  818.1	  504.7	 6908.0	...
6372668	  817.9	  504.6	 6907.0	...
6372669	  818.2	  504.4	 6905.0	...
6372670	  818.9	  504.8	 6903.0	...
6372671	  819.5	  505.2	 6901.0	...
6372672	  819.6	  504.8	 6901.0	...
6372673	  818.6	  504.2	 6901.0	...
6372674	  817.7	  503.9	 6901.0	...
6372675	  817.0	  504.7	 6902.0	...
6372676	  817.3	  506.1	 6900.0	...
6372677	  817.5	  507.0	 6896.0	...
6372678	  817.5	  507.6	 6892.0	...
6372679	  817.3	  507.6	 6892.0	...
6372680	  817.5	  507.5	 6894.0	...
6372681	  817.8	  507.5	 6895.0	...
6372682	  818.1	  507.2	 6895.0	...
6372683	  818.1	  506.8	 6892.0	...
6372684	  818.0	  506.3	 6891.0	...
6372685	  818.0	  506.0	 6891.0	...
6372686	  818.1	  505.8	 6893.0	...
6372687	  818.0	  505.7	 6897.0	...
6372688	  817.8	  505.3	 6901.0	...
6372689	  817.5	  504.8	 6900.0	...
6372690	  817.5	  504.6	 6895.0	...
6372691	  818.1	  505.1	 6891.0	...
6372692	  818.8	  505.9	 6893.0	...
6372693	  819.0	  506.8	 6891.0	...
6372694	  818.5	  507.2	 6887.0	...
6372695	  818.7	  507.2	 6882.0	...
6372696	  819.5	  506.6	 6879.0	...
6372697	  819.8	  506.1	 6879.0	...
6372698	  819.0	  505.7	 6879.0	...
6372699	  818.1	  505.6	 6879.0	...
6372700	  817.5	  505.4	 6880.0	...
6372701	  817.0	  504.6	 6881.0	...
6372702	  816.6	  503.9	 6880.0	...
6372703	  816.9	  504.4	 6879.0	...
6372704	  817.3	  505.5	 6877.0	...
6372705	  817.7	  506.6	 6875.0	...
6372706	  817.6	  506.7	 6873.0	...
6372707	  817.7	  506.7	 6871.0	...
6372708	  817.4	  506.7	 6870.0	...
6372709	  817.0	  506.7	 6873.0	...
6372710	  816.7	  506.7	 6876.0	...
6372711	  816.8	  506.7	 6878.0	...
6372712	  816.9	  506.7	 6877.0	...
6372713	  816.9	  506.5	 6876.0	...
6372714	  817.0	  506.2	 6877.0	...
6372715	  817.5	  505.9	 6872.0	...
6372716	  817.9	  505.4	 6866.0	...
6372717	  818.4	  504.9	 6867.0	...
6372718	  818.5	  504.6	 6876.0	...
6372719	  818.2	  504.5	 6886.0	...
6372720	  817.5	  504.6	 6890.0	...
6372721	  816.4	  504.7	 6891.0	...
6372722	  815.7	  504.5	 6888.0	...
6372723	  815.2	  504.4	 6881.0	...
6372724	  815.2	  504.2	 6875.0	...
6372725	  815.3	  504.2	 6872.0	...
6372726	  815.4	  504.5	 6874.0	...
6372727	  815.5	  504.9	 6876.0	...
6372728	  815.6	  504.8	 6873.0	...
6372729	  816.1	  504.5	 6871.0	...
6372730	  816.5	  505.0	 6870.0	...
6372731	  816.9	  505.8	 6870.0	...
6372732	  816.9	  506.1	 6869.0	...
6372733	  816.9	  505.4	 6867.0	...
6372734	  817.0	  504.7	 6865.0	...
6372735	  817.3	  504.9	 6865.0	...
6372736	  817.4	  505.5	 6865.0	...
6372737	  817.2	  505.1	 6864.0	...
6372738	  817.1	  504.2	 6863.0	...
6372739	  816.9	  503.7	 6863.0	...
6372740	  816.2	  504.3	 6863.0	...
6372741	  815.6	  504.8	 6862.0	...
6372742	  814.9	  505.0	 6868.0	...
6372743	  814.8	  505.1	 6874.0	...
6372744	  814.6	  505.2	 6880.0	...
6372745	  814.4	  505.3	 6880.0	...
6372746	  814.2	  505.3	 6880.0	...
6372747	  814.7	  505.3	 6880.0	...
6372748	  815.3	  505.9	 6880.0	...
6372749	  815.8	  506.2	 6882.0	...
6372750	  815.9	  506.2	 6884.0	...
6372751	  815.8	  505.4	 6882.0	...
6372752	  815.7	  504.8	 6879.0	...
6372753	  815.6	  504.3	 6874.0	...
6372754	  815.5	  504.0	 6873.0	...
6372755	  815.6	  503.6	 6870.0	...
6372756	  815.6	  503.6	 6867.0	...
6372757	  815.3	  503.9	 6864.0	...
6372758	  814.7	  504.7	 6869.0	...
6372759	  813.7	  505.6	 6875.0	...
6372760	  813.3	  506.0	 6872.0	...
6372761	  813.4	  506.0	 6864.0	...
6372762	  814.4	  505.9	 6856.0	...
6372763	  815.2	  505.9	 6858.0	...
6372764	  815.8	  506.0	 6860.0	...
6372765	  815.8	  506.1	 6861.0	...
6372766	  815.8	  506.3	 6861.0	...
6372767	  815.9	  506.6	 6861.0	...
6372768	  816.0	  507.0	 6860.0	...
6372769	  816.1	  507.5	 6858.0	...
6372770	  816.2	  508.2	 6859.0	...
6372771	  816.1	  508.9	 6860.0	...
6372772	  816.0	  508.6	 6863.0	...
6372773	  816.0	  507.4	 6863.0	...
6372774	  816.3	  506.2	 6864.0	...
6372775	  816.7	  505.7	 6864.0	...
6372776	  815.9	  505.8	 6862.0	...
6372777	  815.0	  506.1	 6860.0	...
6372778	  814.4	  506.3	 6858.0	...
6372779	  814.6	  506.3	 6857.0	...
6372780	  814.9	  506.4	 6857.0	...
6372781	  815.4	  506.2	 6858.0	...
6372782	  815.9	  505.9	 6862.0	...
6372783	  816.4	  505.6	 6865.0	...
6372784	  816.4	  505.6	 6868.0	...
6372785	  816.5	  505.7	 6869.0	...
6372786	  816.5	  506.0	 6870.0	...
6372787	  816.5	  506.4	 6867.0	...
6372788	  816.6	  506.7	 6862.0	...
6372789	  816.6	  506.8	 6857.0	...
6372790	  816.3	  507.1	 6857.0	...
6372791	  815.9	  507.3	 6856.0	...
6372792	  815.2	  506.9	 6856.0	...
6372793	  814.8	  506.5	 6858.0	...
6372794	  814.4	  506.0	 6861.0	...
6372795	  814.2	  506.3	 6864.0	...
6372796	  815.3	  506.4	 6865.0	...
6372797	  816.7	  506.5	 6866.0	...
6372798	  818.3	  506.2	 6871.0	...
6372799	  818.5	  506.0	 6876.0	...
6372800	  818.5	  505.8	 6874.0	...
6372801	  817.8	  505.7	 6868.0	...
6372802	  817.2	  506.5	 6860.0	...
6372803	  816.8	  507.4	 6858.0	...
6372804	  816.7	  508.2	 6857.0	...
6372805	  816.4	  508.3	 6857.0	...
6372806	  816.1	  507.5	 6857.0	...
6372807	  815.8	  506.7	 6856.0	...
6372808	  816.0	  505.8	 6856.0	...
6372809	  816.3	  505.8	 6856.0	...
6372810	  816.7	  505.4	 6856.0	...
6372811	  816.7	  504.7	 6857.0	...
6372812	  816.4	  503.8	 6857.0	...
6372813	  815.9	  503.2	 6857.0	...
6372814	  815.4	  503.4	 6856.0	...
6372815	  815.3	  503.9	 6856.0	...
6372816	  815.3	  504.0	 6855.0	...
6372817	  815.2	  504.0	 6855.0	...
6372818	  815.2	  504.2	 6859.0	...
6372819	  815.2	  504.7	 6863.0	...
6372820	  815.2	  504.8	 6867.0	...
6372821	  815.2	  504.9	 6869.0	...
6372822	  815.1	  504.4	 6871.0	...
6372823	  814.8	  503.8	 6872.0	...
6372824	  814.5	  503.3	 6873.0	...
6372825	  814.2	  503.9	 6868.0	...
6372826	  814.2	  504.4	 6863.0	...
6372827	  813.9	  504.5	 6858.0	...
6372828	  813.6	  503.9	 6856.0	...
6372829	  813.9	  502.8	 6857.0	...
6372830	  814.5	  502.0	 6860.0	...
6372831	  815.1	  501.0	 6863.0	...
6372832	  815.0	  500.4	 6865.0	...
6372833	  815.0	  500.8	 6865.0	...
6372834	  815.4	  501.8	 6865.0	...
6372835	  815.9	  502.9	 6865.0	...
6372836	  816.4	  503.0	 6866.0	...
6372837	  816.4	  503.0	 6866.0	...
6372838	  816.5	  503.5	 6862.0	...
6372839	  816.7	  504.0	 6859.0	...
6372840	  817.1	  503.6	 6860.0	...
6372841	  817.4	  502.8	 6865.0	...
6372842	  817.5	  501.4	 6870.0	...
6372843	  817.3	  500.9	 6870.0	...
6372844	  817.1	  501.1	 6868.0	...
6372845	  816.7	  501.9	 6862.0	...
6372846	  816.5	  502.8	 6859.0	...
6372847	  816.3	  503.1	 6860.0	...
6372848	  816.6	  503.5	 6864.0	...
6372849	  816.8	  503.6	 6868.0	...
6372850	  817.1	  502.8	 6874.0	...
6372851	  817.4	  501.7	 6882.0	...
6372852	  817.3	  500.7	 6889.0	...
6372853	  817.1	  500.7	 6887.0	...
6372854	  816.8	  500.7	 6883.0	...
6372855	  816.6	  500.7	 6879.0	...
6372856	  816.3	  500.8	 6879.0	...
6372857	  816.0	  500.9	 6880.0	...
6372858	  815.9	  500.8	 6881.0	...
6372859	  815.2	  500.8	 6882.0	...
6372860	  814.5	  500.7	 6878.0	...
6372861	  813.9	  500.8	 6874.0	...
6372862	  814.1	  500.9	 6876.0	...
6372863	  814.3	  501.0	 6882.0	...
6372864	  814.3	  501.0	 6882.0	...
6372865	  814.2	  501.1	 6875.0	...
6372866	  814.0	  501.3	 6871.0	...
6372867	  813.9	  501.5	 6874.0	...
6372868	  813.9	  501.6	 6876.0	...
6372869	  814.1	  501.7	 6880.0	...
6372870	  814.4	  501.9	 6884.0	...
6372871	  814.7	  501.9	 6888.0	...
6372872	  814.8	  501.8	 6886.0	...
6372873	  814.0	  501.8	 6885.0	...
6372874	  813.2	  502.0	 6883.0	...
6372875	  812.5	  502.5	 6883.0	...
6372876	  812.5	  503.2	 6883.0	...
6372877	  813.1	  503.6	 6882.0	...
6372878	  813.6	  503.0	 6884.0	...
6372879	  814.2	  502.1	 6890.0	...
6372880	  814.1	  501.2	 6896.0	...
6372881	  814.1	  501.2	 6899.0	...
6372882	  814.1	  501.2	 6900.0	...
6372883	  814.0	  501.3	 6898.0	...
6372884	  813.7	  501.4	 6893.0	...
6372885	  813.4	  501.4	 6889.0	...
6372886	  813.1	  501.3	 6888.0	...
6372887	  813.1	  501.3	 6893.0	...
6372888	  813.6	  501.6	 6901.0	...
6372889	  814.1	  501.7	 6907.0	...
6372890	  814.4	  501.8	 6910.0	...
6372891	  814.1	  501.9	 6910.0	...
6372892	  813.8	  502.0	 6906.0	...
6372893	  813.9	  501.7	 6902.0	...
6372894	  813.0	  501.2	 6898.0	...
6372895	  812.0	  500.7	 6897.0	...
6372896	  811.3	  500.8	 6897.0	...
6372897	  811.8	  500.9	 6898.0	...
6372898	  812.5	  501.2	 6900.0	...
6372899	  813.2	  501.4	 6902.0	...
6372900	  813.8	  501.6	 6903.0	...
6372901	  814.2	  502.6	 6902.0	...
6372902	  814.4	  503.7	 6901.0	...
6372903	  814.5	  504.0	 6900.0	...
6372904	  814.4	  502.8	 6900.0	...
6372905	  814.3	  502.0	 6902.0	...
6372906	  814.3	  501.8	 6904.0	...
6372907	  814.2	  501.9	 6901.0	...
6372908	  814.2	  502.0	 6897.0	...
6372909	  814.1	  502.5	 6900.0	...
6372910	  814.0	  503.1	 6908.0	...
6372911	  813.9	  503.4	 6914.0	...
6372912	  813.9	  503.6	 6913.0	...
6372913	  814.0	  504.0	 6913.0	...
6372914	  814.4	  503.9	 6914.0	...
6372915	  814.8	  503.1	 6912.0	...
6372916	  815.0	  502.2	 6910.0	...
6372917	  814.7	  501.7	 6909.0	...
6372918	  814.4	  501.6	 6909.0	...
6372919	  814.3	  501.9	 6911.0	...
6372920	  814.4	  502.1	 6915.0	...
6372921	  814.6	  502.2	 6919.0	...
6372922	  814.8	  501.7	 6921.0	...
6372923	  815.0	  501.5	 6915.0	...
6372924	  815.2	  501.4	 6909.0	...
6372925	  815.2	  500.4	 6903.0	...
6372926	  815.2	  499.3	 6908.0	...
6372927	  815.0	  498.7	 6914.0	...
6372928	  814.8	  499.1	 6912.0	...
6372929	  814.7	  499.5	 6906.0	...
6372930	  814.7	  499.6	 6899.0	...
6372931	  814.9	  500.5	 6897.0	...
6372932	  815.1	  501.5	 6894.0	...
6372933	  815.1	  502.9	 6893.0	...
6372934	  814.7	  503.4	 6894.0	...
6372935	  813.8	  503.2	 6895.0	...
6372936	  812.8	  502.7	 6895.0	...
6372937	  813.0	  502.1	 6895.0	...
6372938	  813.7	  502.1	 6901.0	...
6372939	  814.3	  502.1	 6908.0	...
6372940	  814.2	  502.0	 6914.0	...
6372941	  814.3	  500.8	 6915.0	...
6372942	  815.1	  499.5	 6916.0	...
6372943	  816.0	  498.4	 6917.0	...
6372944	  816.2	  498.4	 6920.0	...
6372945	  815.9	  498.6	 6921.0	...
6372946	  815.6	  499.0	 6919.0	...
6372947	  815.2	  499.4	 6916.0	...
6372948	  814.9	  499.4	 6917.0	...
6372949	  814.5	  499.3	 6921.0	...
6372950	  814.5	  499.1	 6921.0	...
6372951	  814.5	  499.0	 6917.0	...
6372952	  814.6	  499.1	 6909.0	...
6372953	  814.7	  500.0	 6905.0	...
6372954	  814.8	  501.1	 6902.0	...
6372955	  814.9	  502.1	 6906.0	...
6372956	  815.5	  502.3	 6911.0	...
6372957	  816.1	  502.3	 6915.0	...
6372958	  816.6	  502.3	 6915.0	...
6372959	  816.6	  502.6	 6914.0	...
6372960	  816.5	  502.8	 6914.0	...
6372961	  816.2	  501.8	 6914.0	...
6372962	  815.9	  500.6	 6915.0	...
6372963	  815.6	  499.4	 6917.0	...
6372964	  815.6	  499.6	 6921.0	...
6372965	  814.8	  500.0	 6923.0	...
6372966	  814.0	  500.4	 6925.0	...
6372967	  813.4	  500.3	 6924.0	...
6372968	  813.7	  500.0	 6924.0	...
6372969	  814.2	  500.3	 6927.0	...
6372970	  814.4	  500.9	 6930.0	...
6372971	  814.5	  501.3	 6934.0	...
6372972	  814.5	  501.1	 6930.0	...
6372973	  814.5	  500.9	 6926.0	...
6372974	  814.6	  500.8	 6921.0	...
6372975	  814.8	  500.4	 6919.0	...
6372976	  815.2	  499.9	 6919.0	...
6372977	  815.7	  500.2	 6918.0	...
6372978	  816.1	  500.8	 6918.0	...
6372979	  816.3	  501.4	 6925.0	...
6372980	  816.3	  501.1	 6932.0	...
6372981	  816.3	  501.0	 6939.0	...
6372982	  816.1	  500.9	 6936.0	...
6372983	  816.0	  501.2	 6933.0	...
6372984	  816.1	  500.0	 6937.0	...
6372985	  816.3	  498.9	 6943.0	...
6372986	  816.9	  498.7	 6949.0	...
6372987	  817.2	  499.6	 6949.0	...
6372988	  817.3	  500.3	 6949.0	...
6372989	  817.0	  500.1	 6949.0	...
6372990	  817.1	  500.0	 6950.0	...
6372991	  817.6	  500.1	 6950.0	...
6372992	  818.0	  499.9	 6947.0	...
6372993	  817.4	  499.7	 6942.0	...
6372994	  816.9	  499.8	 6938.0	...
6372995	  816.5	  500.2	 6939.0	...
6372996	  816.8	  500.4	 6942.0	...
6372997	  817.0	  500.3	 6944.0	...
6372998	  817.1	  500.1	 6946.0	...
6372999	  816.3	  500.2	 6946.0	...
6373000	  815.4	  500.1	 6947.0	...
6373001	  814.3	  500.2	 6945.0	...
6373002	  814.1	  500.4	 6944.0	...
6373003	  814.2	  501.1	 6945.0	...
6373004	  814.6	  501.5	 6949.0	...
6373005	  815.0	  501.9	 6952.0	...
6373006	  815.2	  501.9	 6953.0	...
6373007	  815.3	  502.0	 6955.0	...
6373008	  815.1	  502.0	 6957.0	...
6373009	  814.6	  501.8	 6956.0	...
6373010	  814.5	  502.3	 6953.0	...
6373011	  814.6	  503.0	 6951.0	...
6373012	  814.8	  501.9	 6951.0	...
6373013	  814.4	  500.2	 6951.0	...
6373014	  814.1	  498.9	 6950.0	...
6373015	  814.1	  499.7	 6950.0	...
6373016	  814.3	  500.4	 6949.0	...
6373017	  814.3	  500.8	 6949.0	...
6373018	  814.0	  500.7	 6950.0	...
6373019	  813.8	  500.7	 6952.0	...
6373020	  814.0	  500.5	 6962.0	...
6373021	  814.3	  500.6	 6970.0	...
6373022	  814.5	  500.8	 6970.0	...
6373023	  814.2	  500.8	 6963.0	...
6373024	  814.4	  500.7	 6955.0	...
6373025	  814.7	  500.1	 6955.0	...
6373026	  814.5	  499.9	 6955.0	...
6373027	  813.9	  499.8	 6956.0	...
6373028	  813.5	  500.3	 6956.0	...
6373029	  813.8	  500.0	 6957.0	...
6373030	  814.9	  499.6	 6957.0	...
6373031	  815.8	  498.9	 6959.0	...
6373032	  816.7	  498.7	 6962.0	...
6373033	  816.9	  498.7	 6963.0	...
6373034	  817.0	  499.1	 6963.0	...
6373035	  817.0	  499.3	 6961.0	...
6373036	  816.9	  499.6	 6959.0	...
6373037	  816.5	  499.6	 6959.0	...
6373038	  816.1	  499.7	 6958.0	...
6373039	  815.7	  499.9	 6954.0	...
6373040	  815.6	  500.1	 6949.0	...
6373041	  815.6	  500.5	 6950.0	...
6373042	  815.6	  500.7	 6953.0	...
6373043	  815.5	  500.5	 6957.0	...
6373044	  816.2	  500.1	 6957.0	...
6373045	  816.9	  499.9	 6956.0	...
6373046	  817.0	  500.5	 6956.0	...
6373047	  816.5	  501.6	 6956.0	...
6373048	  815.9	  502.7	 6955.0	...
6373049	  816.0	  503.5	 6953.0	...
6373050	  816.2	  503.7	 6949.0	...
6373051	  816.4	  503.5	 6947.0	...
6373052	  816.5	  502.5	 6945.0	...
6373053	  816.4	  501.6	 6944.0	...
6373054	  816.2	  500.8	 6948.0	...
6373055	  816.2	  500.6	 6953.0	...
6373056	  816.1	  500.9	 6958.0	...
6373057	  815.9	  501.4	 6960.0	...
6373058	  815.7	  501.9	 6962.0	...
6373059	  816.0	  501.7	 6966.0	...
MSG	6373060 0000 _ Experiment Start
6373060	  816.5	  501.6	 6969.0	...
6373061	  817.0	  501.3	 6970.0	...
6373062	  817.0	  501.1	 6970.0	...
6373063	  817.0	  500.9	 6968.0	...
6373064	  817.1	  501.4	 6967.0	...
6373065	  817.2	  501.7	 6972.0	...
6373066	  817.3	  501.9	 6977.0	...
6373067	  817.6	  501.5	 6981.0	...
6373068	  817.9	  500.7	 6981.0	...
6373069	  818.2	  500.1	 6981.0	...
6373070	  818.0	  499.6	 6981.0	...
6373071	  818.0	  499.5	 6981.0	...
6373072	  817.8	  500.1	 6981.0	...
6373073	  817.6	  500.8	 6981.0	...
6373074	  817.0	  501.6	 6980.0	...
6373075	  816.6	  501.2	 6980.0	...
6373076	  816.2	  500.8	 6981.0	...
6373077	  816.4	  500.3	 6987.0	...
6373078	  817.1	  500.2	 6993.0	...
6373079	  817.7	  499.6	 6997.0	...
6373080	  818.1	  498.9	 6996.0	...
6373081	  818.1	  499.2	 6995.0	...
6373082	  817.7	  500.1	 6994.0	...
6373083	  817.4	  501.0	 6993.0	...
6373084	  817.1	  501.0	 6993.0	...
6373085	  817.0	  500.9	 6992.0	...
6373086	  816.7	  500.8	 6992.0	...
6373087	  816.3	  500.6	 6986.0	...
6373088	  816.4	  500.7	 6981.0	...
6373089	  816.5	  500.8	 6978.0	...
6373090	  816.6	  500.7	 6978.0	...
6373091	  816.6	  500.1	 6979.0	...
6373092	  816.5	  499.6	 6978.0	...
6373093	  816.5	  499.2	 6979.0	...
6373094	  816.5	  499.2	 6980.0	...
6373095	  816.7	  499.3	 6980.0	...
6373096	  816.9	  499.6	 6979.0	...
6373097	  817.2	  501.3	 6975.0	...
6373098	  817.4	  502.7	 6972.0	...
6373099	  817.5	  503.3	 6979.0	...
6373100	  817.5	  502.6	 6989.0	...
6373101	  817.5	  502.0	 6993.0	...
6373102	  817.6	  501.2	 6987.0	...
6373103	  817.6	  500.2	 6981.0	...
6373104	  817.6	  499.7	 6983.0	...
6373105	  816.8	  500.2	 6984.0	...
6373106	  815.9	  500.1	 6984.0	...
6373107	  815.0	  499.5	 6986.0	...
6373108	  815.0	  498.9	 6989.0	...
6373109	  815.3	  499.1	 6992.0	...
6373110	  816.5	  498.8	 6992.0	...
6373111	  817.6	  498.3	 6992.0	...
6373112	  817.6	  499.6	 6993.0	...
6373113	  816.7	  501.4	 6994.0	...
6373114	  815.7	  503.0	 6995.0	...
6373115	  815.7	  502.8	 6991.0	...
6373116	  815.6	  502.6	 6988.0	...
6373117	  815.6	  502.5	 6984.0	...
6373118	  815.9	  502.6	 6984.0	...
6373119	  816.2	  502.4	 6986.0	...
6373120	  815.9	  501.5	 6989.0	...
6373121	  815.2	  500.6	 6991.0	...
6373122	  814.7	  500.5	 6997.0	...
6373123	  814.9	  501.2	 7001.0	...
6373124	  814.9	  501.2	 7004.0	...
6373125	  814.9	  500.6	 7004.0	...
6373126	  815.0	  499.9	 7004.0	...
6373127	  815.0	  499.7	 7003.0	...
6373128	  815.0	  499.4	 7003.0	...
6373129	  815.2	  499.2	 7002.0	...
6373130	  815.5	  499.1	 7001.0	...
6373131	  816.0	  499.8	 7000.0	...
6373132	  816.2	  500.5	 6999.0	...
6373133	  816.5	  501.0	 7002.0	...
6373134	  816.6	  500.7	 7004.0	...
6373135	  816.1	  500.4	 7002.0	...
6373136	  815.4	  500.3	 6996.0	...
6373137	  815.0	  500.1	 6994.0	...
6373138	  815.4	  500.0	 6999.0	...
6373139	  815.8	  500.0	 7004.0	...
6373140	  816.0	  499.9	 7005.0	...
6373141	  816.0	  499.8	 7004.0	...
6373142	  815.9	  499.7	 7001.0	...
6373143	  815.9	  499.2	 6999.0	...
6373144	  815.8	  498.9	 7002.0	...
6373145	  815.9	  500.0	 7008.0	...
6373146	  816.5	  501.5	 7014.0	...
6373147	  817.6	  502.8	 7014.0	...
6373148	  818.5	  502.6	 7011.0	...
6373149	  817.9	  502.7	 7008.0	...
6373150	  816.8	  503.1	 7000.0	...
6373151	  815.8	  503.5	 6996.0	...
6373152	  816.3	  503.3	 6994.0	...
6373153	  816.8	  502.5	 6997.0	...
6373154	  816.2	  501.6	 6999.0	...
6373155	  815.1	  500.9	 7000.0	...
6373156	  814.5	  500.4	 7001.0	...
6373157	  814.8	  500.2	 7002.0	...
6373158	  815.2	  500.2	 7005.0	...
6373159	  814.4	  500.4	 7006.0	...
6373160	  813.8	  501.3	 7008.0	...
6373161	  814.7	  502.0	 7007.0	...
6373162	  816.1	  502.0	 7008.0	...
6373163	  817.4	  501.3	 7010.0	...
6373164	  817.3	  500.8	 7012.0	...
6373165	  817.3	  500.6	 7014.0	...
6373166	  817.3	  500.4	 7013.0	...
6373167	  817.3	  500.2	 7013.0	...
6373168	  816.5	  500.3	 7012.0	...
6373169	  815.7	  500.1	 7013.0	...
6373170	  814.9	  499.9	 7014.0	...
6373171	  814.7	  499.1	 7016.0	...
6373172	  814.5	  498.8	 7017.0	...
6373173	  814.2	  499.0	 7014.0	...
6373174	  814.1	  499.6	 7011.0	...
6373175	  814.2	  500.0	 7014.0	...
6373176	  814.4	  499.4	 7021.0	...
6373177	  814.4	  498.7	 7029.0	...
6373178	  814.3	  498.6	 7032.0	...
6373179	  814.1	  499.3	 7036.0	...
6373180	  813.7	  500.1	 7034.0	...
6373181	  813.4	  500.4	 7030.0	...
6373182	  814.1	  500.3	 7027.0	...
6373183	  815.1	  500.5	 7027.0	...
6373184	  816.0	  500.6	 7026.0	...
6373185	  815.6	  500.9	 7026.0	...
6373186	  815.1	  500.9	 7029.0	...
6373187	  814.9	  501.0	 7032.0	...
6373188	  814.8	  501.0	 7035.0	...
6373189	  814.6	  499.4	 7036.0	...
6373190	  814.5	  497.7	 7036.0	...
6373191	  814.8	  496.7	 7035.0	...
6373192	  815.3	  497.4	 7033.0	...
6373193	  815.7	  498.1	 7032.0	...
6373194	  815.8	  498.0	 7031.0	...
6373195	  816.0	  497.9	 7031.0	...
6373196	  816.1	  497.3	 7030.0	...
6373197	  816.5	  496.8	 7028.0	...
6373198	  816.8	  497.4	 7033.0	...
6373199	  817.1	  498.4	 7040.0	...
6373200	  817.3	  499.7	 7046.0	...
6373201	  817.4	  499.9	 7045.0	...
6373202	  817.7	  500.2	 7044.0	...
6373203	  817.9	  499.8	 7045.0	...
6373204	  816.9	  499.8	 7040.0	...
6373205	  815.8	  499.8	 7034.0	...
6373206	  815.2	  499.8	 7036.0	...
6373207	  815.7	  499.4	 7043.0	...
6373208	  816.3	  499.0	 7050.0	...
6373209	  816.4	  499.0	 7048.0	...
6373210	  816.7	  499.0	 7046.0	...
6373211	  817.0	  499.0	 7044.0	...
6373212	  816.8	  498.5	 7042.0	...
6373213	  815.3	  498.3	 7040.0	...
6373214	  813.8	  498.0	 7039.0	...
6373215	  813.8	  498.0	 7042.0	...
6373216	  814.9	  497.9	 7046.0	...
6373217	  816.0	  497.7	 7047.0	...
6373218	  816.0	  497.1	 7044.0	...
6373219	  815.6	  496.5	 7041.0	...
6373220	  815.3	  496.4	 7041.0	...
6373221	  815.5	  496.9	 7041.0	...
6373222	  816.0	  496.9	 7041.0	...
6373223	  816.5	  496.5	 7042.0	...
6373224	  816.6	  496.2	 7042.0	...
6373225	  816.8	  496.5	 7042.0	...
6373226	  816.9	  496.9	 7041.0	...
6373227	  817.0	  497.0	 7040.0	...
6373228	  816.9	  497.1	 7040.0	...
6373229	  816.5	  497.3	 7041.0	...
6373230	  815.7	  497.6	 7044.0	...
6373231	  815.0	  497.3	 7046.0	...
6373232	  815.0	  496.7	 7047.0	...
6373233	  815.4	  496.2	 7046.0	...
6373234	  815.4	  496.4	 7051.0	...
6373235	  815.0	  496.6	 7056.0	...
6373236	  815.0	  496.7	 7062.0	...
6373237	  815.4	  496.8	 7063.0	...
6373238	  815.7	  497.0	 7064.0	...
6373239	  815.5	  497.3	 7067.0	...
6373240	  815.2	  497.5	 7069.0	...
6373241	  815.3	  497.5	 7071.0	...
6373242	  815.4	  497.2	 7072.0	...
6373243	  815.4	  496.6	 7071.0	...
6373244	  815.3	  496.2	 7069.0	...
6373245	  815.5	  496.1	 7066.0	...
6373246	  815.8	  495.9	 7065.0	...
6373247	  816.1	  495.6	 7063.0	...
6373248	  816.1	  495.4	 7059.0	...
6373249	  816.1	  495.6	 7056.0	...
6373250	  816.0	  496.0	 7055.0	...
6373251	  816.2	  496.4	 7055.0	...
6373252	  816.5	  496.8	 7052.0	...
6373253	  816.9	  496.8	 7048.0	...
6373254	  816.9	  497.0	 7044.0	...
6373255	  817.2	  497.1	 7048.0	...
6373256	  817.5	  496.8	 7053.0	...
6373257	  816.4	  496.5	 7058.0	...
6373258	  815.1	  496.3	 7057.0	...
6373259	  813.8	  496.4	 7056.0	...
6373260	  813.6	  496.7	 7056.0	...
6373261	  813.4	  496.9	 7057.0	...
6373262	  813.0	  497.3	 7057.0	...
6373263	  812.9	  497.4	 7057.0	...
6373264	  813.8	  497.0	 7057.0	...
6373265	  815.0	  496.4	 7058.0	...
6373266	  815.5	  495.9	 7058.0	...
6373267	  815.0	  496.2	 7058.0	...
6373268	  814.4	  496.5	 7057.0	...
6373269	  814.3	  496.5	 7057.0	...
6373270	  813.9	  496.5	 7057.0	...
6373271	  813.6	  496.6	 7057.0	...
6373272	  813.9	  496.8	 7057.0	...
6373273	  814.3	  495.9	 7056.0	...
MSG	6373274 0000 _ Number On
6373274	  814.6	  494.9	 7055.0	...
6373275	  814.3	  494.1	 7053.0	...
6373276	  814.3	  495.1	 7050.0	...
6373277	  814.4	  496.1	 7048.0	...
6373278	  813.9	  495.9	 7048.0	...
6373279	  813.3	  494.6	 7048.0	...
6373280	  813.0	  494.2	 7047.0	...
6373281	  813.2	  495.1	 7049.0	...
6373282	  813.5	  495.7	 7051.0	...
6373283	  813.4	  495.3	 7053.0	...
6373284	  813.2	  495.0	 7053.0	...
6373285	  813.2	  495.0	 7055.0	...
6373286	  813.8	  495.6	 7057.0	...
6373287	  814.4	  496.1	 7060.0	...
6373288	  814.9	  496.8	 7066.0	...
6373289	  814.6	  496.1	 7072.0	...
6373290	  814.7	  495.3	 7075.0	...
6373291	  815.1	  495.0	 7072.0	...
6373292	  815.6	  495.1	 7070.0	...
6373293	  815.8	  495.1	 7070.0	...
6373294	  816.3	  494.8	 7071.0	...
6373295	  816.6	  495.0	 7071.0	...
6373296	  817.0	  495.4	 7070.0	...
6373297	  817.0	  495.5	 7069.0	...
6373298	  816.4	  494.8	 7071.0	...
6373299	  815.4	  494.2	 7074.0	...
6373300	  814.4	  493.9	 7077.0	...
6373301	  814.1	  494.4	 7077.0	...
6373302	  814.1	  494.9	 7072.0	...
6373303	  813.8	  495.4	 7067.0	...
6373304	  813.6	  495.6	 7066.0	...
6373305	  814.0	  496.3	 7070.0	...
6373306	  814.6	  496.8	 7075.0	...
6373307	  815.1	  497.4	 7076.0	...
6373308	  814.9	  497.1	 7077.0	...
6373309	  814.9	  496.3	 7078.0	...
6373310	  815.0	  495.3	 7077.0	...
6373311	  815.2	  494.5	 7078.0	...
6373312	  814.8	  494.0	 7078.0	...
6373313	  814.6	  493.8	 7079.0	...
6373314	  814.4	  492.9	 7081.0	...
6373315	  814.4	  492.2	 7087.0	...
6373316	  814.1	  491.6	 7093.0	...
6373317	  813.9	  491.8	 7093.0	...
6373318	  813.8	  491.9	 7088.0	...
6373319	  814.1	  492.7	 7086.0	...
6373320	  814.4	  493.5	 7091.0	...
6373321	  814.6	  493.6	 7093.0	...
6373322	  815.0	  493.0	 7091.0	...
6373323	  815.5	  493.2	 7091.0	...
6373324	  816.3	  493.9	 7094.0	...
6373325	  816.7	  493.8	 7097.0	...
6373326	  816.7	  492.9	 7096.0	...
6373327	  816.6	  492.7	 7096.0	...
6373328	  816.6	  493.4	 7092.0	...
6373329	  816.8	  493.9	 7089.0	...
6373330	  816.7	  493.5	 7085.0	...
6373331	  816.2	  492.6	 7085.0	...
6373332	  815.7	  491.5	 7085.0	...
6373333	  815.4	  490.6	 7086.0	...
6373334	  815.5	  491.2	 7085.0	...
6373335	  816.1	  492.1	 7086.0	...
6373336	  816.7	  492.6	 7088.0	...
6373337	  816.4	  492.3	 7090.0	...
6373338	  816.3	  492.7	 7090.0	...
6373339	  816.1	  493.5	 7090.0	...
6373340	  816.4	  493.1	 7091.0	...
6373341	  816.1	  492.1	 7091.0	...
6373342	  815.8	  491.0	 7091.0	...
6373343	  815.9	  491.1	 7092.0	...
6373344	  816.7	  491.2	 7094.0	...
6373345	  817.4	  491.3	 7097.0	...
6373346	  817.8	  491.2	 7097.0	...
6373347	  817.4	  490.8	 7095.0	...
6373348	  817.0	  490.5	 7094.0	...
6373349	  817.0	  490.3	 7093.0	...
6373350	  816.9	  490.4	 7093.0	...
6373351	  816.6	  490.5	 7096.0	...
6373352	  816.4	  490.5	 7100.0	...
6373353	  816.3	  490.6	 7100.0	...
6373354	  815.8	  490.7	 7097.0	...
6373355	  815.4	  490.9	 7098.0	...
6373356	  815.2	  491.9	 7103.0	...
6373357	  815.8	  492.8	 7109.0	...
6373358	  816.4	  493.8	 7103.0	...
6373359	  816.8	  493.9	 7096.0	...
6373360	  816.9	  492.8	 7093.0	...
6373361	  816.0	  491.6	 7096.0	...
6373362	  815.0	  490.5	 7100.0	...
6373363	  814.2	  490.6	 7100.0	...
6373364	  814.2	  490.7	 7100.0	...
6373365	  815.1	  490.7	 7104.0	...
6373366	  816.0	  490.2	 7110.0	...
6373367	  816.9	  489.5	 7117.0	...
6373368	  816.8	  489.0	 7118.0	...
6373369	  816.9	  489.0	 7117.0	...
6373370	  817.0	  488.8	 7116.0	...
6373371	  816.3	  488.7	 7115.0	...
6373372	  815.5	  488.6	 7113.0	...
6373373	  814.7	  488.7	 7111.0	...
6373374	  815.7	  488.5	 7111.0	...
6373375	  816.7	  488.4	 7112.0	...
6373376	  817.0	  488.0	 7110.0	...
6373377	  816.0	  487.9	 7108.0	...
6373378	  815.1	  488.5	 7108.0	...
6373379	  814.9	  489.0	 7110.0	...
6373380	  815.0	  489.5	 7117.0	...
6373381	  815.3	  489.1	 7127.0	...
6373382	  815.6	  488.5	 7134.0	...
6373383	  815.9	  488.0	 7137.0	...
6373384	  815.9	  487.6	 7139.0	...
6373385	  815.9	  487.4	 7142.0	...
6373386	  815.7	  488.1	 7146.0	...
6373387	  815.5	  488.9	 7146.0	...
6373388	  816.0	  489.5	 7147.0	...
6373389	  816.8	  489.2	 7144.0	...
6373390	  817.4	  489.1	 7140.0	...
6373391	  817.0	  488.7	 7136.0	...
6373392	  816.7	  488.3	 7140.0	...
6373393	  816.6	  487.8	 7144.0	...
6373394	  816.9	  487.7	 7146.0	...
6373395	  817.2	  487.9	 7141.0	...
6373396	  817.2	  488.4	 7138.0	...
6373397	  816.5	  489.0	 7138.0	...
6373398	  815.9	  489.2	 7141.0	...
6373399	  815.3	  489.2	 7142.0	...
6373400	  815.3	  489.1	 7142.0	...
6373401	  815.8	  489.0	 7141.0	...
6373402	  816.3	  488.9	 7140.0	...
6373403	  816.3	  488.5	 7138.0	...
6373404	  816.1	  487.5	 7137.0	...
6373405	  815.8	  486.4	 7137.0	...
6373406	  815.3	  486.8	 7140.0	...
6373407	  814.6	  488.0	 7146.0	...
6373408	  813.9	  488.0	 7151.0	...
6373409	  814.0	  486.7	 7154.0	...
6373410	  814.1	  485.8	 7152.0	...
6373411	  814.2	  486.0	 7147.0	...
6373412	  814.2	  486.3	 7141.0	...
6373413	  815.0	  487.1	 7138.0	...
6373414	  815.9	  487.8	 7140.0	...
6373415	  815.5	  488.0	 7139.0	...
6373416	  814.3	  487.4	 7136.0	...
6373417	  812.7	  487.2	 7135.0	...
6373418	  812.4	  487.6	 7136.0	...
6373419	  812.8	  487.8	 7137.0	...
6373420	  813.6	  487.8	 7144.0	...
6373421	  813.6	  488.3	 7152.0	...
6373422	  812.8	  488.9	 7156.0	...
6373423	  812.8	  488.7	 7154.0	...
6373424	  813.6	  488.1	 7152.0	...
6373425	  814.4	  487.4	 7153.0	...
6373426	  813.8	  487.4	 7153.0	...
6373427	  813.2	  487.5	 7152.0	...
6373428	  812.6	  487.6	 7151.0	...
6373429	  813.3	  487.5	 7149.0	...
6373430	  814.1	  488.2	 7145.0	...
6373431	  814.2	  488.9	 7142.0	...
6373432	  813.6	  489.6	 7141.0	...
6373433	  812.9	  489.4	 7144.0	...
6373434	  812.9	  488.9	 7147.0	...
6373435	  812.8	  488.2	 7147.0	...
6373436	  812.7	  487.6	 7147.0	...
6373437	  812.4	  487.3	 7145.0	...
6373438	  812.3	  487.5	 7144.0	...
6373439	  812.4	  487.7	 7142.0	...
6373440	  812.3	  487.7	 7141.0	...
6373441	  812.1	  487.5	 7145.0	...
6373442	  811.9	  487.0	 7150.0	...
6373443	  811.8	  486.6	 7157.0	...
6373444	  812.3	  486.3	 7158.0	...
6373445	  812.8	  486.4	 7159.0	...
6373446	  812.6	  486.7	 7158.0	...
6373447	  811.8	  487.2	 7158.0	...
6373448	  811.1	  487.5	 7159.0	...
6373449	  811.1	  487.4	 7160.0	...
6373450	  811.2	  487.3	 7161.0	...
6373451	  811.3	  487.2	 7163.0	...
6373452	  811.4	  487.3	 7165.0	...
6373453	  811.7	  487.5	 7167.0	...
6373454	  812.1	  487.7	 7168.0	...
6373455	  812.5	  487.7	 7169.0	...
6373456	  812.1	  487.4	 7170.0	...
6373457	  811.9	  487.0	 7171.0	...
6373458	  811.7	  486.7	 7171.0	...
6373459	  812.1	  486.5	 7170.0	...
6373460	  812.2	  486.5	 7169.0	...
6373461	  812.2	  486.4	 7169.0	...
6373462	  812.0	  486.4	 7170.0	...
6373463	  812.1	  486.5	 7171.0	...
6373464	  812.1	  486.6	 7171.0	...
6373465	  812.2	  486.7	 7167.0	...
6373466	  812.5	  487.1	 7164.0	...
6373467	  813.0	  487.3	 7163.0	...
6373468	  813.5	  487.5	 7169.0	...
6373469	  813.6	  487.8	 7175.0	...
6373470	  813.6	  488.1	 7174.0	...
6373471	  813.6	  487.7	 7171.0	...
6373472	  813.7	  487.0	 7167.0	...
6373473	  813.9	  486.3	 7167.0	...
6373474	  814.2	  486.1	 7168.0	...
6373475	  814.3	  485.7	 7170.0	...
6373476	  813.9	  485.4	 7173.0	...
6373477	  813.6	  485.1	 7180.0	...
6373478	  813.3	  485.0	 7184.0	...
6373479	  813.4	  484.9	 7186.0	...
6373480	  813.5	  484.1	 7183.0	...
6373481	  813.8	  483.3	 7182.0	...
6373482	  814.1	  482.4	 7182.0	...
6373483	  814.6	  482.3	 7186.0	...
6373484	  814.6	  482.4	 7193.0	...
6373485	  814.7	  483.0	 7198.0	...
6373486	  814.8	  483.5	 7199.0	...
6373487	  815.0	  484.3	 7199.0	...
6373488	  815.1	  484.7	 7196.0	...
6373489	  815.0	  484.9	 7191.0	...
6373490	  814.6	  484.7	 7185.0	...
6373491	  814.3	  484.1	 7188.0	...
6373492	  814.0	  483.9	 7194.0	...
6373493	  813.9	  483.9	 7200.0	...
6373494	  813.9	  484.0	 7201.0	...
6373495	  814.2	  484.3	 7201.0	...
6373496	  814.9	  484.6	 7200.0	...
6373497	  815.8	  484.1	 7197.0	...
6373498	  816.5	  483.5	 7194.0	...
6373499	  815.9	  483.1	 7196.0	...
6373500	  814.9	  483.5	 7200.0	...
6373501	  814.4	  483.3	 7205.0	...
6373502	  814.9	  482.8	 7206.0	...
6373503	  816.0	  482.2	 7207.0	...
6373504	  816.6	  481.8	 7209.0	...
6373505	  817.1	  481.7	 7210.0	...
6373506	  816.8	  481.2	 7210.0	...
6373507	  815.4	  481.0	 7211.0	...
6373508	  814.3	  481.0	 7211.0	...
6373509	  813.3	  481.7	 7212.0	...
6373510	  813.3	  482.1	 7218.0	...
6373511	  813.3	  481.9	 7223.0	...
6373512	  813.9	  481.3	 7221.0	...
6373513	  814.5	  480.9	 7215.0	...
6373514	  814.9	  480.8	 7216.0	...
6373515	  814.3	  481.2	 7223.0	...
6373516	  813.7	  481.8	 7227.0	...
6373517	  813.1	  482.6	 7221.0	...
6373518	  812.9	  483.1	 7215.0	...
6373519	  812.7	  483.5	 7212.0	...
6373520	  812.7	  482.4	 7212.0	...
6373521	  812.8	  481.2	 7213.0	...
6373522	  812.9	  480.8	 7214.0	...
6373523	  813.2	  481.5	 7215.0	...
6373524	  813.2	  482.1	 7214.0	...
6373525	  813.2	  482.0	 7213.0	...
6373526	  813.4	  481.9	 7217.0	...
6373527	  813.4	  481.4	 7222.0	...
6373528	  813.1	  481.0	 7226.0	...
6373529	  812.6	  480.2	 7226.0	...
6373530	  813.3	  480.0	 7228.0	...
6373531	  815.0	  479.7	 7229.0	...
6373532	  816.7	  479.7	 7231.0	...
6373533	  817.5	  479.7	 7227.0	...
6373534	  817.7	  479.6	 7223.0	...
6373535	  817.3	  479.7	 7221.0	...
6373536	  815.9	  480.1	 7223.0	...
6373537	  814.5	  480.7	 7223.0	...
6373538	  813.0	  481.4	 7221.0	...
6373539	  812.4	  481.5	 7221.0	...
6373540	  811.9	  481.1	 7221.0	...
6373541	  812.3	  480.5	 7224.0	...
6373542	  812.9	  480.1	 7225.0	...
6373543	  813.2	  480.0	 7227.0	...
6373544	  813.4	  480.1	 7228.0	...
6373545	  814.0	  480.1	 7224.0	...
6373546	  814.9	  480.1	 7221.0	...
6373547	  815.8	  480.0	 7221.0	...
6373548	  816.2	  479.9	 7224.0	...
6373549	  815.2	  481.0	 7231.0	...
6373550	  814.2	  482.2	 7235.0	...
6373551	  813.3	  483.3	 7239.0	...
6373552	  813.2	  483.0	 7239.0	...
6373553	  813.3	  482.8	 7239.0	...
6373554	  813.5	  482.8	 7240.0	...
6373555	  813.7	  482.9	 7241.0	...
6373556	  813.6	  482.4	 7242.0	...
6373557	  813.5	  481.8	 7241.0	...
6373558	  813.3	  481.6	 7239.0	...
6373559	  813.2	  482.2	 7239.0	...
6373560	  813.1	  482.8	 7239.0	...
6373561	  813.7	  482.5	 7238.0	...
6373562	  814.5	  482.1	 7236.0	...
6373563	  814.6	  481.8	 7236.0	...
6373564	  813.9	  482.2	 7238.0	...
6373565	  813.3	  482.5	 7239.0	...
6373566	  813.4	  482.7	 7239.0	...
6373567	  813.4	  482.7	 7238.0	...
6373568	  813.3	  482.8	 7236.0	...
6373569	  813.2	  482.3	 7235.0	...
6373570	  813.1	  481.5	 7235.0	...
6373571	  812.7	  480.8	 7237.0	...
6373572	  812.5	  481.4	 7250.0	...
6373573	  812.8	  482.1	 7263.0	...
6373574	  813.4	  482.5	 7266.0	...
6373575	  813.8	  482.0	 7256.0	...
MSG	6373576 0000 _ Number Off
6373576	  813.9	  482.4	 7247.0	...
6373577	  814.3	  482.9	 7249.0	...
6373578	  815.2	  482.0	 7251.0	...
6373579	  815.8	  480.5	 7254.0	...
6373580	  816.1	  479.0	 7255.0	...
6373581	  815.6	  478.8	 7255.0	...
6373582	  815.3	  478.8	 7254.0	...
6373583	  815.2	  478.5	 7252.0	...
6373584	  814.7	  478.3	 7249.0	...
6373585	  813.7	  478.2	 7246.0	...
6373586	  812.8	  478.3	 7242.0	...
6373587	  812.7	  478.6	 7244.0	...
6373588	  813.1	  479.3	 7248.0	...
6373589	  813.7	  480.7	 7252.0	...
6373590	  813.7	  481.8	 7252.0	...
6373591	  813.6	  482.8	 7253.0	...
6373592	  813.4	  483.0	 7253.0	...
6373593	  813.3	  482.0	 7252.0	...
6373594	  813.1	  480.9	 7251.0	...
6373595	  812.6	  479.9	 7248.0	...
6373596	  812.3	  480.2	 7246.0	...
6373597	  811.9	  480.5	 7245.0	...
6373598	  811.6	  480.6	 7248.0	...
6373599	  811.3	  480.4	 7251.0	...
6373600	  811.0	  480.2	 7253.0	...
6373601	  811.1	  479.7	 7253.0	...
6373602	  811.2	  479.5	 7253.0	...
6373603	  811.2	  479.5	 7253.0	...
6373604	  811.5	  479.6	 7254.0	...
6373605	  811.7	  479.7	 7257.0	...
6373606	  811.9	  479.9	 7259.0	...
6373607	  812.0	  481.1	 7257.0	...
6373608	  812.3	  482.2	 7252.0	...
6373609	  812.7	  482.7	 7249.0	...
6373610	  813.0	  482.3	 7252.0	...
6373611	  813.3	  481.9	 7262.0	...
6373612	  813.4	  481.4	 7268.0	...
6373613	  813.2	  480.5	 7271.0	...
6373614	  812.6	  479.6	 7267.0	...
6373615	  812.2	  479.3	 7264.0	...
6373616	  812.4	  479.4	 7261.0	...
6373617	  812.8	  479.5	 7258.0	...
6373618	  813.0	  479.1	 7256.0	...
6373619	  812.7	  478.9	 7255.0	...
6373620	  812.6	  478.8	 7256.0	...
6373621	  812.4	  478.9	 7257.0	...
6373622	  811.9	  479.0	 7254.0	...
6373623	  811.4	  479.2	 7250.0	...
6373624	  811.0	  479.4	 7249.0	...
6373625	  811.6	  479.6	 7252.0	...
6373626	  812.0	  479.6	 7254.0	...
6373627	  812.3	  479.7	 7252.0	...
6373628	  812.6	  479.5	 7252.0	...
6373629	  813.0	  479.3	 7253.0	...
6373630	  812.7	  478.5	 7255.0	...
6373631	  811.9	  477.8	 7258.0	...
6373632	  811.0	  478.1	 7260.0	...
6373633	  810.9	  479.5	 7262.0	...
6373634	  811.1	  480.9	 7265.0	...
6373635	  811.6	  481.0	 7264.0	...
6373636	  812.1	  480.8	 7260.0	...
6373637	  812.3	  480.6	 7257.0	...
6373638	  813.2	  480.4	 7255.0	...
6373639	  814.0	  479.8	 7254.0	...
6373640	  815.1	  479.1	 7256.0	...
6373641	  815.4	  478.8	 7259.0	...
6373642	  814.6	  478.9	 7259.0	...
6373643	  813.4	  478.9	 7254.0	...
6373644	  812.4	  479.1	 7251.0	...
6373645	  812.4	  479.4	 7252.0	...
6373646	  812.7	  479.6	 7253.0	...
6373647	  812.9	  479.3	 7257.0	...
6373648	  813.1	  478.8	 7262.0	...
6373649	  813.1	  478.5	 7257.0	...
6373650	  813.1	  478.7	 7248.0	...
6373651	  813.0	  478.9	 7251.0	...
6373652	  812.9	  478.7	 7262.0	...
6373653	  812.7	  478.4	 7273.0	...
6373654	  812.6	  478.0	 7272.0	...
6373655	  812.8	  477.7	 7271.0	...
6373656	  813.2	  477.5	 7269.0	...
6373657	  813.1	  477.4	 7263.0	...
6373658	  812.9	  477.5	 7258.0	...
6373659	  812.7	  477.6	 7254.0	...
6373660	  812.8	  477.5	 7255.0	...
6373661	  812.8	  477.3	 7254.0	...
6373662	  812.8	  477.1	 7254.0	...
6373663	  812.8	  477.1	 7257.0	...
6373664	  812.5	  477.2	 7262.0	...
6373665	  812.2	  477.2	 7267.0	...
6373666	  812.8	  477.6	 7264.0	...
6373667	  813.7	  478.0	 7261.0	...
6373668	  814.4	  478.5	 7258.0	...
6373669	  814.2	  478.8	 7258.0	...
6373670	  813.9	  479.1	 7257.0	...
6373671	  813.3	  479.1	 7256.0	...
6373672	  812.7	  478.8	 7257.0	...
6373673	  812.3	  478.5	 7257.0	...
6373674	  812.3	  478.2	 7259.0	...
6373675	  812.5	  477.9	 7262.0	...
6373676	  812.6	  477.5	 7266.0	...
6373677	  812.6	  477.2	 7268.0	...
6373678	  812.6	  477.3	 7267.0	...
6373679	  812.6	  478.0	 7266.0	...
6373680	  812.4	  478.9	 7266.0	...
6373681	  811.7	  478.9	 7269.0	...
6373682	  811.0	  478.3	 7271.0	...
6373683	  810.2	  477.7	 7272.0	...
6373684	  809.9	  477.8	 7272.0	...
6373685	  809.4	  478.0	 7272.0	...
6373686	  809.0	  478.1	 7272.0	...
6373687	  809.5	  477.9	 7272.0	...
6373688	  810.4	  477.7	 7271.0	...
6373689	  811.4	  477.5	 7270.0	...
6373690	  811.5	  477.4	 7272.0	...
6373691	  811.5	  477.4	 7275.0	...
6373692	  811.3	  477.3	 7276.0	...
6373693	  811.1	  477.0	 7273.0	...
6373694	  810.9	  476.7	 7271.0	...
6373695	  810.9	  476.5	 7270.0	...
6373696	  810.9	  476.6	 7268.0	...
6373697	  810.9	  476.8	 7265.0	...
6373698	  811.1	  476.5	 7267.0	...
6373699	  811.3	  476.0	 7272.0	...
6373700	  811.4	  475.3	 7277.0	...
6373701	  811.2	  475.1	 7277.0	...
6373702	  811.3	  474.7	 7278.0	...
6373703	  811.6	  474.7	 7278.0	...
6373704	  811.6	  474.7	 7276.0	...
6373705	  811.4	  474.8	 7275.0	...
6373706	  811.1	  474.8	 7275.0	...
6373707	  810.6	  474.9	 7276.0	...
6373708	  810.1	  474.9	 7277.0	...
6373709	  809.7	  474.8	 7277.0	...
6373710	  809.7	  474.6	 7276.0	...
6373711	  809.7	  474.5	 7275.0	...
6373712	  809.8	  474.4	 7275.0	...
6373713	  809.9	  474.3	 7276.0	...
6373714	  810.0	  474.8	 7278.0	...
6373715	  809.8	  475.3	 7280.0	...
6373716	  809.6	  475.9	 7280.0	...
6373717	  809.6	  476.2	 7277.0	...
6373718	  809.9	  476.7	 7275.0	...
6373719	  810.4	  477.1	 7273.0	...
6373720	  810.7	  477.3	 7274.0	...
6373721	  810.8	  476.1	 7274.0	...
6373722	  810.6	  475.0	 7276.0	...
6373723	  810.5	  475.0	 7277.0	...
6373724	  810.5	  476.2	 7267.0	...
6373725	  810.3	  477.3	 7255.0	...
6373726	  810.0	  477.2	 7250.0	...
6373727	  809.8	  477.4	 7255.0	...
6373728	  809.9	  477.6	 7260.0	...
6373729	  810.0	  476.9	 7263.0	...
6373730	  810.1	  475.9	 7266.0	...
6373731	  810.2	  475.0	 7269.0	...
6373732	  810.5	  475.8	 7268.0	...
6373733	  811.0	  476.7	 7267.0	...
6373734	  811.2	  477.7	 7263.0	...
6373735	  811.2	  476.7	 7257.0	...
6373736	  811.1	  475.6	 7252.0	...
6373737	  810.7	  474.7	 7255.0	...
6373738	  810.7	  475.2	 7260.0	...
6373739	  810.6	  475.7	 7265.0	...
6373740	  810.8	  475.7	 7264.0	...
6373741	  810.8	  475.5	 7263.0	...
6373742	  810.7	  475.3	 7266.0	...
6373743	  810.8	  475.2	 7270.0	...
6373744	  810.9	  475.0	 7274.0	...
6373745	  810.5	  474.9	 7275.0	...
6373746	  810.1	  474.9	 7276.0	...
6373747	  809.7	  474.9	 7275.0	...
6373748	  809.8	  475.5	 7272.0	...
6373749	  810.2	  476.2	 7269.0	...
6373750	  810.5	  476.5	 7267.0	...
6373751	  810.6	  475.6	 7267.0	...
6373752	  810.2	  474.7	 7265.0	...
6373753	  810.1	  474.3	 7263.0	...
6373754	  810.1	  474.4	 7264.0	...
6373755	  810.3	  474.5	 7267.0	...
6373756	  810.7	  475.3	 7270.0	...
6373757	  811.1	  476.1	 7269.0	...
6373758	  811.5	  476.7	 7268.0	...
6373759	  811.7	  476.2	 7271.0	...
6373760	  811.6	  475.2	 7275.0	...
6373761	  811.3	  474.3	 7277.0	...
6373762	  810.9	  474.0	 7275.0	...
6373763	  811.3	  474.6	 7278.0	...
6373764	  812.0	  475.4	 7282.0	...
6373765	  812.6	  475.9	 7285.0	...
6373766	  812.4	  476.1	 7283.0	...
6373767	  811.0	  476.4	 7278.0	...
6373768	  809.7	  476.4	 7271.0	...
6373769	  808.8	  476.3	 7265.0	...
6373770	  809.0	  475.7	 7266.0	...
6373771	  809.2	  475.4	 7269.0	...
6373772	  809.1	  475.0	 7268.0	...
6373773	  809.0	  474.7	 7263.0	...
6373774	  809.0	  474.5	 7259.0	...
6373775	  809.1	  475.8	 7257.0	...
MSG	6373776 0000 _ Number On
6373776	  809.3	  477.1	 7258.0	...
6373777	  809.4	  478.5	 7259.0	...
6373778	  809.8	  477.3	 7260.0	...
6373779	  810.3	  476.6	 7262.0	...
6373780	  810.9	  475.8	 7263.0	...
6373781	  810.9	  476.1	 7264.0	...
6373782	  810.5	  476.2	 7264.0	...
6373783	  810.2	  476.4	 7264.0	...
6373784	  810.0	  476.5	 7264.0	...
6373785	  810.0	  476.2	 7265.0	...
6373786	  809.9	  475.9	 7266.0	...
6373787	  809.2	  475.7	 7266.0	...
6373788	  808.2	  475.9	 7264.0	...
6373789	  807.1	  476.2	 7261.0	...
6373790	  806.9	  476.4	 7261.0	...
6373791	  807.4	  476.1	 7262.0	...
6373792	  808.6	  475.6	 7263.0	...
6373793	  809.7	  475.1	 7263.0	...
6373794	  810.8	  474.9	 7262.0	...
6373795	  811.4	  474.7	 7261.0	...
6373796	  812.0	  474.5	 7260.0	...
6373797	  812.0	  474.4	 7261.0	...
6373798	  811.6	  475.1	 7262.0	...
6373799	  811.2	  475.9	 7260.0	...
6373800	  811.2	  476.4	 7258.0	...
6373801	  811.2	  476.2	 7256.0	...
6373802	  811.2	  476.1	 7258.0	...
6373803	  811.3	  476.2	 7258.0	...
6373804	  811.4	  476.4	 7253.0	...
6373805	  811.2	  476.9	 7249.0	...
6373806	  811.1	  477.5	 7246.0	...
6373807	  811.0	  477.5	 7249.0	...
6373808	  811.1	  477.2	 7253.0	...
6373809	  811.6	  476.4	 7260.0	...
6373810	  812.0	  475.9	 7264.0	...
6373811	  812.6	  475.4	 7267.0	...
6373812	  812.8	  475.4	 7267.0	...
6373813	  813.0	  475.5	 7266.0	...
6373814	  812.9	  476.2	 7265.0	...
6373815	  811.8	  477.1	 7263.0	...
6373816	  810.7	  478.2	 7263.0	...
6373817	  809.9	  478.5	 7262.0	...
6373818	  810.4	  478.8	 7263.0	...
6373819	  811.0	  478.9	 7264.0	...
6373820	  811.4	  479.3	 7265.0	...
6373821	  811.6	  479.7	 7266.0	...
6373822	  812.0	  479.5	 7264.0	...
6373823	  812.4	  479.0	 7261.0	...
6373824	  813.0	  478.6	 7258.0	...
6373825	  813.2	  478.8	 7256.0	...
6373826	  813.2	  478.9	 7255.0	...
6373827	  812.7	  477.8	 7253.0	...
6373828	  812.1	  476.6	 7252.0	...
6373829	  811.7	  475.9	 7251.0	...
6373830	  811.7	  476.6	 7248.0	...
6373831	  811.7	  477.2	 7245.0	...
6373832	  811.3	  477.3	 7246.0	...
6373833	  810.9	  476.5	 7248.0	...
6373834	  810.1	  475.7	 7251.0	...
6373835	  809.9	  475.2	 7253.0	...
6373836	  809.8	  475.8	 7255.0	...
6373837	  810.2	  476.4	 7259.0	...
6373838	  810.5	  476.5	 7261.0	...
6373839	  810.4	  476.3	 7262.0	...
6373840	  810.3	  476.1	 7260.0	...
6373841	  810.0	  476.0	 7250.0	...
6373842	  810.0	  475.8	 7241.0	...
6373843	  810.0	  475.7	 7237.0	...
6373844	  810.2	  475.5	 7243.0	...
6373845	  810.4	  475.5	 7250.0	...
6373846	  810.6	  475.5	 7254.0	...
6373847	  810.7	  475.7	 7256.0	...
6373848	  810.8	  475.8	 7256.0	...
6373849	  810.9	  476.0	 7257.0	...
6373850	  811.0	  476.3	 7259.0	...
6373851	  810.6	  476.8	 7260.0	...
6373852	  809.9	  477.7	 7259.0	...
6373853	  809.1	  478.1	 7257.0	...
6373854	  809.7	  478.3	 7256.0	...
6373855	  810.5	  478.0	 7256.0	...
6373856	  811.5	  478.0	 7254.0	...
6373857	  811.4	  478.2	 7251.0	...
6373858	  811.3	  478.5	 7248.0	...
6373859	  811.3	  478.8	 7247.0	...
6373860	  811.4	  478.8	 7247.0	...
6373861	  811.5	  478.5	 7246.0	...
6373862	  811.7	  478.2	 7245.0	...
6373863	  811.7	  478.0	 7244.0	...
6373864	  811.7	  477.7	 7244.0	...
6373865	  811.6	  477.3	 7245.0	...
6373866	  811.5	  477.1	 7246.0	...
6373867	  811.6	  477.0	 7244.0	...
6373868	  811.8	  477.0	 7243.0	...
6373869	  812.0	  477.0	 7241.0	...
6373870	  812.0	  477.0	 7241.0	...
6373871	  811.9	  477.0	 7242.0	...
6373872	  811.7	  477.1	 7242.0	...
6373873	  811.4	  477.0	 7243.0	...
6373874	  811.1	  476.9	 7243.0	...
6373875	  811.0	  476.8	 7243.0	...
6373876	  810.4	  476.2	 7242.0	...
6373877	  809.8	  475.7	 7241.0	...
6373878	  809.4	  475.5	 7240.0	...
6373879	  809.4	  476.3	 7239.0	...
6373880	  809.4	  477.1	 7239.0	...
6373881	  809.1	  477.4	 7238.0	...
6373882	  808.8	  477.4	 7235.0	...
6373883	  808.7	  477.4	 7233.0	...
6373884	  808.7	  477.5	 7233.0	...
6373885	  808.8	  478.4	 7236.0	...
6373886	  809.6	  479.2	 7239.0	...
6373887	  810.3	  478.8	 7236.0	...
6373888	  809.7	  477.8	 7232.0	...
6373889	  808.4	  476.6	 7230.0	...
6373890	  808.1	  476.4	 7231.0	...
6373891	  809.2	  476.7	 7233.0	...
6373892	  809.8	  477.3	 7236.0	...
6373893	  809.5	  478.1	 7240.0	...
6373894	  809.5	  478.2	 7244.0	...
6373895	  810.4	  478.7	 7243.0	...
6373896	  811.2	  479.1	 7242.0	...
6373897	  811.3	  479.9	 7241.0	...
6373898	  811.0	  480.2	 7242.0	...
6373899	  810.5	  480.0	 7242.0	...
6373900	  810.2	  479.5	 7242.0	...
6373901	  810.3	  478.9	 7242.0	...
6373902	  810.5	  478.8	 7244.0	...
6373903	  810.7	  478.7	 7246.0	...
6373904	  810.8	  478.5	 7247.0	...
6373905	  811.0	  478.4	 7246.0	...
6373906	  811.2	  478.1	 7242.0	...
6373907	  810.9	  478.0	 7241.0	...
6373908	  810.6	  478.2	 7241.0	...
6373909	  810.7	  478.4	 7244.0	...
6373910	  811.1	  479.1	 7246.0	...
6373911	  811.6	  479.3	 7247.0	...
6373912	  811.7	  479.3	 7247.0	...
6373913	  811.9	  478.9	 7246.0	...
6373914	  812.0	  478.6	 7246.0	...
6373915	  811.7	  478.7	 7248.0	...
6373916	  811.4	  478.9	 7249.0	...
6373917	  811.0	  479.5	 7246.0	...
6373918	  811.1	  479.9	 7242.0	...
6373919	  810.8	  479.9	 7239.0	...
6373920	  810.4	  479.6	 7241.0	...
6373921	  810.0	  479.3	 7242.0	...
6373922	  810.0	  479.2	 7243.0	...
6373923	  810.3	  479.4	 7239.0	...
6373924	  810.7	  479.6	 7234.0	...
6373925	  811.1	  479.4	 7230.0	...
6373926	  811.1	  479.0	 7229.0	...
6373927	  811.0	  478.4	 7230.0	...
6373928	  811.5	  478.2	 7233.0	...
6373929	  812.1	  478.0	 7234.0	...
6373930	  812.2	  478.1	 7233.0	...
6373931	  811.7	  478.1	 7230.0	...
6373932	  811.0	  478.2	 7228.0	...
6373933	  810.5	  478.3	 7226.0	...
6373934	  810.2	  478.4	 7225.0	...
6373935	  809.5	  478.6	 7225.0	...
6373936	  809.0	  478.7	 7224.0	...
6373937	  808.8	  478.7	 7227.0	...
6373938	  809.3	  478.6	 7229.0	...
6373939	  810.1	  478.6	 7233.0	...
6373940	  810.7	  478.6	 7235.0	...
6373941	  811.0	  478.7	 7237.0	...
6373942	  811.1	  478.7	 7237.0	...
6373943	  811.1	  479.2	 7237.0	...
6373944	  811.8	  479.7	 7237.0	...
6373945	  812.6	  480.2	 7237.0	...
6373946	  812.1	  479.9	 7237.0	...
6373947	  810.8	  479.5	 7238.0	...
6373948	  809.5	  479.2	 7240.0	...
6373949	  809.4	  479.6	 7242.0	...
6373950	  809.7	  480.1	 7238.0	...
6373951	  810.0	  479.0	 7233.0	...
6373952	  810.5	  477.5	 7227.0	...
6373953	  811.0	  476.5	 7225.0	...
6373954	  811.7	  477.0	 7224.0	...
6373955	  811.8	  477.7	 7224.0	...
6373956	  811.1	  478.0	 7223.0	...
6373957	  810.5	  478.4	 7224.0	...
6373958	  810.2	  478.7	 7226.0	...
6373959	  810.1	  478.7	 7230.0	...
6373960	  809.8	  478.6	 7231.0	...
6373961	  809.5	  478.9	 7233.0	...
6373962	  809.6	  479.3	 7233.0	...
6373963	  810.1	  479.3	 7233.0	...
6373964	  810.7	  478.7	 7234.0	...
6373965	  810.9	  478.0	 7235.0	...
6373966	  810.3	  477.8	 7236.0	...
6373967	  809.4	  477.8	 7239.0	...
6373968	  808.7	  478.1	 7242.0	...
6373969	  808.6	  478.3	 7240.0	...
6373970	  808.4	  478.5	 7236.0	...
6373971	  809.4	  478.4	 7229.0	...
6373972	  810.6	  478.0	 7228.0	...
6373973	  811.3	  477.5	 7227.0	...
6373974	  810.5	  477.5	 7226.0	...
6373975	  809.7	  477.9	 7223.0	...
6373976	  809.4	  478.1	 7221.0	...
6373977	  809.6	  478.6	 7219.0	...
6373978	  810.0	  479.1	 7217.0	...
6373979	  810.5	  479.6	 7215.0	...
6373980	  811.3	  479.6	 7213.0	...
6373981	  811.8	  479.3	 7212.0	...
6373982	  811.7	  478.7	 7211.0	...
6373983	  811.2	  478.2	 7211.0	...
6373984	  810.6	  478.0	 7211.0	...
6373985	  810.6	  478.0	 7213.0	...
6373986	  810.3	  477.9	 7216.0	...
6373987	  810.5	  477.6	 7220.0	...
6373988	  810.7	  477.2	 7218.0	...
6373989	  811.2	  478.2	 7211.0	...
6373990	  811.4	  479.6	 7204.0	...
6373991	  811.6	  480.9	 7201.0	...
6373992	  811.5	  481.1	 7201.0	...
6373993	  811.4	  481.3	 7203.0	...
6373994	  810.8	  481.5	 7206.0	...
6373995	  810.4	  481.4	 7209.0	...
6373996	  810.5	  481.0	 7211.0	...
6373997	  810.8	  480.6	 7205.0	...
6373998	  811.1	  480.2	 7199.0	...
6373999	  811.0	  480.3	 7194.0	...
6374000	  810.9	  480.2	 7195.0	...
6374001	  810.9	  480.0	 7196.0	...
6374002	  810.9	  479.5	 7195.0	...
6374003	  810.9	  479.0	 7195.0	...
6374004	  810.2	  478.6	 7197.0	...
6374005	  809.5	  478.5	 7199.0	...
6374006	  808.9	  478.6	 7201.0	...
6374007	  809.0	  478.5	 7201.0	...
6374008	  809.6	  478.3	 7202.0	...
6374009	  810.3	  478.3	 7200.0	...
6374010	  811.2	  478.3	 7199.0	...
6374011	  811.7	  478.7	 7199.0	...
6374012	  812.6	  478.9	 7201.0	...
6374013	  813.4	  479.2	 7201.0	...
6374014	  813.6	  479.4	 7200.0	...
6374015	  813.2	  479.6	 7199.0	...
6374016	  812.8	  479.5	 7198.0	...
6374017	  812.8	  479.1	 7196.0	...
6374018	  812.6	  478.3	 7199.0	...
6374019	  811.7	  478.0	 7202.0	...
6374020	  810.9	  478.1	 7205.0	...
6374021	  810.1	  478.5	 7205.0	...
6374022	  810.0	  478.7	 7205.0	...
6374023	  810.1	  478.6	 7206.0	...
6374024	  810.6	  478.4	 7206.0	...
6374025	  811.3	  478.0	 7207.0	...
6374026	  811.8	  477.7	 7208.0	...
6374027	  812.1	  477.7	 7209.0	...
6374028	  812.3	  477.9	 7209.0	...
6374029	  812.5	  477.9	 7209.0	...
6374030	  812.6	  477.7	 7208.0	...
6374031	  812.7	  477.4	 7209.0	...
6374032	  812.8	  477.4	 7210.0	...
6374033	  812.7	  477.4	 7210.0	...
6374034	  812.6	  477.0	 7208.0	...
6374035	  812.2	  476.6	 7208.0	...
6374036	  811.7	  476.3	 7208.0	...
6374037	  811.3	  476.4	 7209.0	...
6374038	  811.1	  476.7	 7205.0	...
6374039	  811.4	  476.9	 7201.0	...
6374040	  811.9	  477.0	 7201.0	...
6374041	  812.4	  477.0	 7202.0	...
6374042	  812.8	  477.0	 7204.0	...
6374043	  812.9	  477.2	 7201.0	...
6374044	  812.6	  477.5	 7197.0	...
6374045	  812.2	  477.8	 7194.0	...
6374046	  811.8	  477.9	 7192.0	...
6374047	  811.8	  477.7	 7195.0	...
6374048	  811.8	  477.9	 7197.0	...
6374049	  811.8	  478.1	 7200.0	...
6374050	  811.9	  478.6	 7208.0	...
6374051	  811.9	  478.6	 7217.0	...
6374052	  812.4	  478.6	 7225.0	...
6374053	  812.8	  478.2	 7225.0	...
6374054	  812.5	  477.7	 7221.0	...
6374055	  811.9	  477.3	 7218.0	...
6374056	  811.5	  477.3	 7217.0	...
6374057	  811.8	  477.2	 7219.0	...
6374058	  811.2	  477.8	 7221.0	...
6374059	  810.5	  478.4	 7222.0	...
6374060	  810.0	  478.8	 7223.0	...
6374061	  810.3	  478.5	 7225.0	...
6374062	  810.7	  478.1	 7223.0	...
6374063	  811.0	  477.7	 7220.0	...
6374064	  811.3	  477.6	 7214.0	...
6374065	  811.1	  477.9	 7210.0	...
6374066	  810.7	  478.3	 7205.0	...
6374067	  810.7	  478.6	 7204.0	...
6374068	  811.0	  478.6	 7203.0	...
6374069	  811.1	  478.6	 7202.0	...
6374070	  810.7	  478.6	 7205.0	...
6374071	  810.4	  478.6	 7216.0	...
6374072	  810.3	  478.8	 7227.0	...
6374073	  810.8	  478.9	 7229.0	...
6374074	  810.9	  478.7	 7224.0	...
6374075	  811.0	  478.5	 7222.0	...
6374076	  811.4	  478.2	 7227.0	...
6374077	  812.3	  478.3	 7231.0	...
6374078	  812.5	  478.5	 7224.0	...
6374079	  811.9	  478.7	 7217.0	...
6374080	  810.9	  478.8	 7213.0	...
6374081	  810.7	  478.8	 7216.0	...
6374082	  810.8	  478.6	 7220.0	...
6374083	  811.2	  478.2	 7222.0	...
6374084	  811.3	  477.9	 7223.0	...
6374085	  811.5	  478.0	 7224.0	...
6374086	  811.6	  478.0	 7226.0	...
6374087	  811.9	  478.1	 7228.0	...
6374088	  811.7	  478.1	 7229.0	...
6374089	  811.4	  478.3	 7229.0	...
MSG	6374090 0000 _ Number Off
6374090	  811.0	  478.6	 7228.0	...
6374091	  810.7	  478.8	 7228.0	...
6374092	  810.6	  478.8	 7225.0	...
6374093	  810.4	  478.9	 7223.0	...
6374094	  810.3	  479.0	 7221.0	...
6374095	  810.8	  479.1	 7222.0	...
6374096	  811.4	  479.0	 7223.0	...
6374097	  811.9	  479.0	 7224.0	...
6374098	  811.7	  478.9	 7224.0	...
6374099	  811.7	  478.5	 7223.0	...
6374100	  811.8	  477.6	 7223.0	...
6374101	  810.8	  477.0	 7221.0	...
6374102	  809.7	  476.5	 7218.0	...
6374103	  809.1	  476.6	 7215.0	...
6374104	  809.5	  476.7	 7212.0	...
6374105	  810.0	  476.9	 7210.0	...
6374106	  810.2	  477.9	 7209.0	...
6374107	  810.3	  479.0	 7209.0	...
6374108	  810.5	  479.8	 7212.0	...
6374109	  810.6	  479.8	 7217.0	...
6374110	  810.7	  479.4	 7221.0	...
6374111	  810.5	  479.5	 7219.0	...
6374112	  810.1	  480.0	 7213.0	...
6374113	  809.7	  480.0	 7207.0	...
6374114	  808.8	  479.4	 7206.0	...
6374115	  808.1	  478.8	 7202.0	...
6374116	  807.1	  479.8	 7198.0	...
6374117	  806.7	  481.0	 7194.0	...
6374118	  806.4	  482.2	 7198.0	...
6374119	  807.3	  481.5	 7202.0	...
6374120	  808.1	  480.8	 7208.0	...
6374121	  809.0	  480.3	 7210.0	...
6374122	  809.1	  480.6	 7209.0	...
6374123	  809.0	  480.8	 7205.0	...
6374124	  808.6	  480.6	 7196.0	...
6374125	  808.3	  480.4	 7191.0	...
6374126	  808.3	  480.4	 7190.0	...
6374127	  808.4	  481.0	 7196.0	...
6374128	  808.5	  481.6	 7203.0	...
6374129	  809.1	  481.8	 7207.0	...
6374130	  809.6	  481.4	 7207.0	...
6374131	  810.4	  480.9	 7205.0	...
6374132	  810.7	  480.7	 7205.0	...
6374133	  811.1	  480.5	 7206.0	...
6374134	  811.4	  480.3	 7203.0	...
6374135	  811.7	  480.2	 7197.0	...
6374136	  811.4	  480.4	 7191.0	...
6374137	  810.8	  480.6	 7190.0	...
6374138	  810.2	  480.5	 7188.0	...
6374139	  810.4	  480.2	 7194.0	...
6374140	  810.8	  479.5	 7199.0	...
6374141	  811.1	  479.1	 7205.0	...
6374142	  810.2	  479.0	 7207.0	...
6374143	  809.4	  479.7	 7208.0	...
6374144	  809.5	  480.2	 7208.0	...
6374145	  810.5	  480.5	 7206.0	...
6374146	  811.3	  480.3	 7202.0	...
6374147	  811.1	  480.3	 7198.0	...
6374148	  810.8	  480.2	 7196.0	...
6374149	  810.2	  479.6	 7196.0	...
6374150	  809.6	  479.0	 7195.0	...
6374151	  809.2	  478.5	 7194.0	...
6374152	  809.8	  478.8	 7193.0	...
6374153	  810.6	  479.2	 7195.0	...
6374154	  810.2	  479.6	 7197.0	...
6374155	  809.1	  479.8	 7196.0	...
6374156	  808.2	  479.8	 7194.0	...
6374157	  808.6	  479.6	 7192.0	...
6374158	  808.9	  479.6	 7192.0	...
6374159	  808.9	  479.8	 7191.0	...
6374160	  809.0	  479.9	 7191.0	...
6374161	  809.6	  479.8	 7188.0	...
6374162	  810.2	  479.7	 7185.0	...
6374163	  810.8	  479.6	 7183.0	...
6374164	  810.8	  479.6	 7185.0	...
6374165	  810.8	  479.6	 7186.0	...
6374166	  811.1	  479.6	 7188.0	...
6374167	  811.3	  479.0	 7189.0	...
6374168	  810.6	  478.7	 7190.0	...
6374169	  809.7	  478.6	 7190.0	...
6374170	  808.9	  479.0	 7191.0	...
6374171	  809.5	  479.0	 7193.0	...
6374172	  810.0	  478.4	 7194.0	...
6374173	  810.6	  477.8	 7196.0	...
6374174	  810.5	  476.9	 7198.0	...
6374175	  810.2	  476.6	 7199.0	...
6374176	  809.5	  476.6	 7199.0	...
6374177	  809.0	  477.4	 7196.0	...
6374178	  809.3	  478.0	 7193.0	...
6374179	  810.3	  478.2	 7191.0	...
6374180	  811.2	  478.1	 7191.0	...
6374181	  811.8	  478.3	 7191.0	...
6374182	  812.1	  478.8	 7191.0	...
6374183	  810.7	  479.3	 7185.0	...
6374184	  809.1	  479.5	 7179.0	...
6374185	  808.8	  479.2	 7177.0	...
6374186	  810.0	  479.0	 7185.0	...
6374187	  811.0	  479.1	 7193.0	...
6374188	  810.4	  478.8	 7197.0	...
6374189	  809.6	  478.1	 7197.0	...
6374190	  809.0	  477.2	 7193.0	...
6374191	  808.7	  477.1	 7189.0	...
6374192	  808.6	  477.4	 7186.0	...
6374193	  809.8	  478.3	 7188.0	...
6374194	  811.0	  479.0	 7191.0	...
6374195	  812.3	  479.5	 7192.0	...
6374196	  812.5	  479.5	 7192.0	...
6374197	  811.9	  479.8	 7191.0	...
6374198	  810.4	  480.4	 7191.0	...
6374199	  808.8	  480.8	 7187.0	...
6374200	  808.6	  481.0	 7184.0	...
6374201	  809.3	  480.9	 7180.0	...
6374202	  809.9	  480.5	 7180.0	...
6374203	  809.8	  480.6	 7180.0	...
6374204	  808.9	  481.2	 7179.0	...
6374205	  808.1	  482.0	 7178.0	...
6374206	  807.5	  481.4	 7178.0	...
6374207	  807.9	  480.3	 7177.0	...
6374208	  808.4	  479.9	 7178.0	...
6374209	  808.6	  480.6	 7178.0	...
6374210	  809.0	  480.5	 7179.0	...
6374211	  809.4	  479.8	 7179.0	...
6374212	  809.5	  479.2	 7180.0	...
6374213	  809.4	  480.3	 7181.0	...
6374214	  809.1	  481.3	 7182.0	...
6374215	  809.1	  482.0	 7180.0	...
6374216	  808.8	  481.3	 7179.0	...
6374217	  808.7	  480.6	 7184.0	...
6374218	  808.5	  480.1	 7189.0	...
6374219	  808.4	  480.4	 7194.0	...
6374220	  808.4	  480.8	 7193.0	...
6374221	  808.5	  481.2	 7191.0	...
6374222	  808.7	  481.3	 7189.0	...
6374223	  809.1	  480.6	 7183.0	...
6374224	  809.4	  479.9	 7178.0	...
6374225	  809.0	  479.5	 7172.0	...
6374226	  808.5	  480.0	 7171.0	...
6374227	  807.9	  480.5	 7171.0	...
6374228	  807.9	  481.3	 7170.0	...
EFIX R   6372517	6374228	1712	  814.3	  490.1	   7093
SSACC R  6374229
6374229	  808.0	  481.6	 7165.0	...
6374230	  808.3	  481.7	 7160.0	...
6374231	  808.6	  481.3	 7155.0	...
6374232	  808.7	  482.1	 7153.0	...
6374233	  808.8	  483.0	 7147.0	...
6374234	  808.6	  483.9	 7142.0	...
6374235	  808.3	  483.7	 7140.0	...
6374236	  809.3	  481.7	 7141.0	...
6374237	  815.1	  460.8	 7172.0	...
6374238	  821.0	  440.3	 7214.0	...
6374239	  825.3	  421.4	 7256.0	...
6374240	  825.0	  421.1	 7261.0	...
6374241	  824.3	  421.0	 7257.0	...
6374242	  823.5	  421.4	 7253.0	...
6374243	  821.3	  423.0	 7253.0	...
6374244	  819.8	  427.2	 7243.0	...
6374245	  817.8	  433.9	 7224.0	...
6374246	  816.9	  441.9	 7203.0	...
6374247	  815.9	  454.6	 7164.0	...
6374248	  816.0	  470.0	 7121.0	...
6374249	  816.6	  487.2	 7058.0	...
6374250	  817.3	  501.7	 7009.0	...
6374251	  816.5	  519.3	 6953.0	...
6374252	  816.7	  541.5	 6895.0	...
6374253	  817.4	  565.6	 6814.0	...
6374254	  820.5	  589.2	 6734.0	...
6374255	  825.0	  613.1	 6653.0	...
6374256	  831.4	  637.0	 6575.0	...
6374257	  837.4	  663.2	 6489.0	...
6374258	  842.3	  690.0	 6399.0	...
6374259	  845.2	  722.6	 6301.0	...
6374260	  848.1	  757.0	 6188.0	...
6374261	  850.9	  795.5	 6061.0	...
6374262	  853.7	  836.1	 5923.0	...
6374263	  854.7	  878.9	 5779.0	...
6374264	  855.4	  923.6	 5635.0	...
6374265	  856.0	  969.0	 5475.0	...
6374266	  860.1	 1017.8	 5315.0	...
6374267	  864.1	 1068.8	 5150.0	...
6374268	  868.8	 1124.4	 4986.0	...
6374269	  873.5	 1179.1	 4807.0	...
6374270	  878.7	 1237.4	 4619.0	...
6374271	  883.0	 1297.1	 4433.0	...
6374272	  886.7	 1360.8	 4246.0	...
6374273	  893.2	 1424.3	 4060.0	...
6374274	  899.8	 1489.6	 3863.0	...
6374275	  907.5	 1556.3	 3676.0	...
6374276	  911.3	 1625.3	 3473.0	...
6374277	  917.0	 1694.2	 3276.0	...
6374278	  920.0	 1766.0	 3064.0	...
6374279	  922.9	 1814.5	 2928.0	...
6374280	  923.3	 1840.1	 2855.0	...
6374281	  923.3	 1840.1	 2855.0	...
SBLINK R 6374282
6374282	   .	   .	    0.0	...
6374283	   .	   .	    0.0	...
6374284	   .	   .	    0.0	...
6374285	   .	   .	    0.0	...
6374286	   .	   .	    0.0	...
6374287	   .	   .	    0.0	...
6374288	   .	   .	    0.0	...
6374289	   .	   .	    0.0	...
6374290	   .	   .	    0.0	...
6374291	   .	   .	    0.0	...
MSG	6374292 0000 _ Number On
6374292	   .	   .	    0.0	...
6374293	   .	   .	    0.0	...
6374294	   .	   .	    0.0	...
6374295	   .	   .	    0.0	...
6374296	   .	   .	    0.0	...
6374297	   .	   .	    0.0	...
6374298	   .	   .	    0.0	...
6374299	   .	   .	    0.0	...
6374300	   .	   .	    0.0	...
6374301	   .	   .	    0.0	...
6374302	   .	   .	    0.0	...
6374303	   .	   .	    0.0	...
6374304	   .	   .	    0.0	...
6374305	   .	   .	    0.0	...
6374306	   .	   .	    0.0	...
6374307	   .	   .	    0.0	...
6374308	   .	   .	    0.0	...
6374309	   .	   .	    0.0	...
6374310	   .	   .	    0.0	...
6374311	   .	   .	    0.0	...
6374312	   .	   .	    0.0	...
6374313	   .	   .	    0.0	...
6374314	   .	   .	    0.0	...
6374315	   .	   .	    0.0	...
6374316	   .	   .	    0.0	...
6374317	   .	   .	    0.0	...
6374318	   .	   .	    0.0	...
6374319	   .	   .	    0.0	...
6374320	   .	   .	    0.0	...
6374321	   .	   .	    0.0	...
6374322	   .	   .	    0.0	...
6374323	   .	   .	    0.0	...
6374324	   .	   .	    0.0	...
6374325	   .	   .	    0.0	...
6374326	   .	   .	    0.0	...
6374327	   .	   .	    0.0	...
6374328	   .	   .	    0.0	...
6374329	   .	   .	    0.0	...
6374330	   .	   .	    0.0	...
6374331	   .	   .	    0.0	...
6374332	   .	   .	    0.0	...
6374333	   .	   .	    0.0	...
6374334	   .	   .	    0.0	...
6374335	   .	   .	    0.0	...
6374336	   .	   .	    0.0	...
6374337	   .	   .	    0.0	...
6374338	   .	   .	    0.0	...
6374339	   .	   .	    0.0	...
6374340	   .	   .	    0.0	...
6374341	   .	   .	    0.0	...
6374342	   .	   .	    0.0	...
6374343	   .	   .	    0.0	...
6374344	   .	   .	    0.0	...
6374345	   .	   .	    0.0	...
6374346	   .	   .	    0.0	...
6374347	   .	   .	    0.0	...
6374348	   .	   .	    0.0	...
6374349	   .	   .	    0.0	...
6374350	   .	   .	    0.0	...
6374351	   .	   .	    0.0	...
6374352	   .	   .	    0.0	...
6374353	   .	   .	    0.0	...
6374354	   .	   .	    0.0	...
6374355	   .	   .	    0.0	...
6374356	   .	   .	    0.0	...
6374357	   .	   .	    0.0	...
6374358	   .	   .	    0.0	...
6374359	   .	   .	    0.0	...
6374360	   .	   .	    0.0	...
6374361	   .	   .	    0.0	...
6374362	   .	   .	    0.0	...
6374363	   .	   .	    0.0	...
6374364	   .	   .	    0.0	...
6374365	   .	   .	    0.0	...
6374366	   .	   .	    0.0	...
6374367	   .	   .	    0.0	...
6374368	   .	   .	    0.0	...
6374369	   .	   .	    0.0	...
6374370	   .	   .	    0.0	...
6374371	   .	   .	    0.0	...
6374372	   .	   .	    0.0	...
6374373	   .	   .	    0.0	...
6374374	   .	   .	    0.0	...
6374375	   .	   .	    0.0	...
6374376	   .	   .	    0.0	...
6374377	   .	   .	    0.0	...
6374378	   .	   .	    0.0	...
6374379	   .	   .	    0.0	...
6374380	   .	   .	    0.0	...
6374381	   .	   .	    0.0	...
6374382	   .	   .	    0.0	...
6374383	   .	   .	    0.0	...
6374384	   .	   .	    0.0	...
6374385	   .	   .	    0.0	...
6374386	   .	   .	    0.0	...
6374387	   .	   .	    0.0	...
6374388	   .	   .	    0.0	...
EBLINK R 6374282	6374388	107
6374389	  989.7	 2190.7	 2444.0	...
6374390	  989.7	 2190.7	 2444.0	...
6374391	  987.8	 2181.0	 2458.0	...
6374392	  985.1	 2161.1	 2494.0	...
6374393	  982.0	 2124.7	 2553.0	...
6374394	  979.4	 2084.4	 2608.0	...
6374395	  977.8	 2045.7	 2666.0	...
6374396	  976.9	 2013.2	 2726.0	...
6374397	  974.4	 1987.0	 2793.0	...
6374398	  971.8	 1969.4	 2837.0	...
6374399	  966.2	 1945.4	 2896.0	...
6374400	  963.4	 1928.8	 2938.0	...
6374401	  960.6	 1912.2	 2979.0	...
6374402	 1007.0	 1840.9	 3165.0	...
6374403	 1053.4	 1770.3	 3351.0	...
6374404	 1052.6	 1762.4	 3373.0	...
6374405	 1050.7	 1748.0	 3401.0	...
6374406	 1047.7	 1722.8	 3456.0	...
6374407	 1040.7	 1699.3	 3508.0	...
6374408	 1032.5	 1675.3	 3572.0	...
6374409	 1025.2	 1655.3	 3624.0	...
6374410	 1022.8	 1632.2	 3681.0	...
6374411	 1017.5	 1610.3	 3736.0	...
6374412	 1012.3	 1589.0	 3800.0	...
6374413	 1007.2	 1568.0	 3853.0	...
6374414	 1004.2	 1544.6	 3916.0	...
6374415	 1000.4	 1520.8	 3969.0	...
6374416	  996.5	 1498.9	 4031.0	...
6374417	  992.8	 1479.2	 4082.0	...
6374418	  988.7	 1458.4	 4130.0	...
6374419	  980.7	 1438.3	 4180.0	...
6374420	  975.6	 1416.8	 4225.0	...
6374421	  969.7	 1396.5	 4277.0	...
6374422	  964.5	 1376.0	 4324.0	...
6374423	  959.4	 1358.1	 4377.0	...
6374424	  955.2	 1344.7	 4412.0	...
6374425	  953.1	 1326.8	 4462.0	...
6374426	  950.2	 1309.1	 4514.0	...
6374427	  945.0	 1288.0	 4575.0	...
6374428	  939.5	 1273.0	 4622.0	...
6374429	  933.5	 1257.2	 4660.0	...
6374430	  930.6	 1241.8	 4708.0	...
6374431	  929.0	 1227.5	 4747.0	...
6374432	  928.8	 1210.8	 4798.0	...
6374433	  928.6	 1196.3	 4840.0	...
6374434	  926.3	 1180.9	 4883.0	...
6374435	  922.1	 1169.2	 4923.0	...
6374436	  917.9	 1155.2	 4958.0	...
6374437	  915.8	 1141.8	 5005.0	...
6374438	  915.4	 1128.2	 5048.0	...
6374439	  912.7	 1114.6	 5091.0	...
6374440	  909.9	 1101.8	 5125.0	...
6374441	  907.1	 1088.3	 5156.0	...
6374442	  903.0	 1077.2	 5193.0	...
6374443	  898.9	 1065.5	 5223.0	...
6374444	  894.8	 1054.3	 5260.0	...
6374445	  893.9	 1044.1	 5287.0	...
6374446	  892.6	 1032.8	 5324.0	...
6374447	  891.3	 1021.3	 5357.0	...
6374448	  884.1	 1008.6	 5396.0	...
6374449	  877.3	  997.9	 5436.0	...
6374450	  871.4	  987.1	 5463.0	...
6374451	  871.7	  975.8	 5497.0	...
6374452	  870.3	  964.3	 5527.0	...
6374453	  868.1	  954.5	 5569.0	...
6374454	  866.4	  943.3	 5603.0	...
6374455	  866.4	  931.0	 5635.0	...
6374456	  864.4	  920.6	 5664.0	...
6374457	  861.9	  911.8	 5688.0	...
6374458	  859.5	  901.6	 5718.0	...
6374459	  859.2	  890.4	 5744.0	...
6374460	  861.3	  880.3	 5772.0	...
6374461	  863.3	  871.6	 5797.0	...
6374462	  865.2	  861.7	 5830.0	...
6374463	  864.9	  851.8	 5865.0	...
6374464	  864.5	  840.6	 5903.0	...
6374465	  863.9	  831.4	 5932.0	...
6374466	  863.1	  820.9	 5969.0	...
6374467	  862.4	  811.7	 5998.0	...
6374468	  860.5	  803.2	 6031.0	...
6374469	  858.6	  794.6	 6053.0	...
6374470	  858.4	  786.9	 6078.0	...
6374471	  858.9	  776.9	 6108.0	...
6374472	  859.4	  767.1	 6141.0	...
6374473	  858.7	  759.6	 6167.0	...
6374474	  858.3	  751.1	 6185.0	...
6374475	  858.4	  744.4	 6207.0	...
6374476	  858.5	  737.7	 6227.0	...
6374477	  858.0	  732.2	 6241.0	...
6374478	  857.1	  726.1	 6257.0	...
6374479	  856.0	  718.8	 6280.0	...
6374480	  855.3	  712.2	 6309.0	...
6374481	  853.1	  705.5	 6332.0	...
6374482	  851.0	  700.0	 6351.0	...
6374483	  848.4	  693.7	 6370.0	...
6374484	  847.3	  688.0	 6386.0	...
6374485	  846.3	  683.0	 6396.0	...
6374486	  845.8	  677.9	 6412.0	...
6374487	  845.3	  672.1	 6425.0	...
6374488	  845.0	  665.4	 6447.0	...
6374489	  845.1	  660.7	 6458.0	...
6374490	  844.7	  655.3	 6479.0	...
6374491	  843.5	  651.9	 6492.0	...
6374492	  842.6	  647.4	 6504.0	...
6374493	  842.3	  644.0	 6518.0	...
6374494	  842.3	  638.9	 6531.0	...
6374495	  841.4	  634.8	 6552.0	...
6374496	  838.2	  632.6	 6561.0	...
6374497	  835.1	  628.8	 6582.0	...
6374498	  836.2	  621.6	 6597.0	...
6374499	  839.6	  613.3	 6614.0	...
6374500	  839.9	  607.7	 6622.0	...
6374501	  836.3	  606.1	 6636.0	...
6374502	  832.8	  602.7	 6657.0	...
6374503	  832.7	  599.9	 6676.0	...
6374504	  831.3	  594.4	 6685.0	...
6374505	  830.1	  591.4	 6689.0	...
6374506	  828.7	  584.6	 6702.0	...
6374507	  828.7	  580.2	 6714.0	...
6374508	  827.5	  575.9	 6725.0	...
ESACC R  6374229	6374508	280	  808.0	  481.6	  827.5	  575.9	   2.04	   1158
SFIX R   6374509
6374509	  826.1	  573.5	 6737.0	...
6374510	  824.6	  569.2	 6749.0	...
6374511	  824.3	  564.9	 6758.0	...
6374512	  824.5	  562.2	 6762.0	...
6374513	  824.4	  559.5	 6776.0	...
6374514	  824.0	  555.1	 6791.0	...
6374515	  823.3	  549.9	 6804.0	...
6374516	  822.6	  544.7	 6817.0	...
6374517	  822.0	  541.1	 6830.0	...
6374518	  821.5	  538.5	 6841.0	...
6374519	  822.8	  538.3	 6840.0	...
6374520	  824.0	  535.9	 6850.0	...
6374521	  825.1	  532.3	 6860.0	...
6374522	  824.6	  527.6	 6874.0	...
6374523	  823.8	  523.5	 6883.0	...
6374524	  823.0	  519.4	 6896.0	...
6374525	  822.1	  516.1	 6906.0	...
6374526	  821.7	  514.3	 6911.0	...
6374527	  821.1	  513.8	 6913.0	...
6374528	  820.6	  512.9	 6913.0	...
6374529	  822.7	  510.9	 6912.0	...
6374530	  825.3	  508.9	 6915.0	...
6374531	  825.6	  505.3	 6926.0	...
6374532	  823.3	  502.9	 6938.0	...
6374533	  820.6	  500.4	 6949.0	...
6374534	  819.7	  499.0	 6953.0	...
6374535	  818.8	  497.6	 6958.0	...
6374536	  817.8	  496.4	 6961.0	...
6374537	  817.2	  496.4	 6960.0	...
6374538	  817.1	  495.9	 6961.0	...
6374539	  817.8	  495.4	 6962.0	...
6374540	  821.7	  494.4	 6964.0	...
6374541	  824.9	  490.7	 6972.0	...
6374542	  825.8	  486.0	 6980.0	...
6374543	  823.5	  481.8	 6988.0	...
6374544	  821.7	  480.8	 6996.0	...
6374545	  821.8	  480.8	 7004.0	...
6374546	  821.8	  480.4	 7013.0	...
6374547	  821.7	  479.5	 7020.0	...
6374548	  821.6	  479.5	 7026.0	...
6374549	  821.6	  479.9	 7030.0	...
6374550	  820.7	  477.6	 7030.0	...
6374551	  819.1	  474.6	 7035.0	...
6374552	  817.6	  471.3	 7040.0	...
6374553	  817.2	  470.8	 7044.0	...
6374554	  817.3	  469.1	 7045.0	...
6374555	  816.8	  467.6	 7050.0	...
6374556	  816.2	  466.5	 7055.0	...
6374557	  817.4	  466.4	 7061.0	...
6374558	  818.9	  464.9	 7065.0	...
6374559	  821.2	  463.2	 7069.0	...
6374560	  821.9	  461.7	 7070.0	...
6374561	  822.6	  460.1	 7069.0	...
6374562	  822.0	  459.0	 7067.0	...
6374563	  821.0	  457.9	 7066.0	...
6374564	  819.0	  458.0	 7069.0	...
6374565	  817.4	  457.3	 7078.0	...
6374566	  815.7	  453.4	 7093.0	...
6374567	  817.4	  449.5	 7103.0	...
6374568	  818.6	  446.2	 7106.0	...
6374569	  820.2	  446.1	 7103.0	...
6374570	  819.6	  446.6	 7112.0	...
6374571	  819.4	  447.0	 7122.0	...
6374572	  818.8	  447.5	 7129.0	...
6374573	  818.1	  447.7	 7123.0	...
6374574	  817.7	  447.4	 7118.0	...
6374575	  819.7	  444.4	 7115.0	...
6374576	  821.8	  441.4	 7116.0	...
6374577	  824.0	  438.5	 7118.0	...
6374578	  824.1	  438.3	 7119.0	...
6374579	  824.5	  438.0	 7130.0	...
6374580	  824.8	  437.7	 7141.0	...
6374581	  825.0	  436.8	 7158.0	...
6374582	  824.8	  435.4	 7167.0	...
6374583	  825.1	  434.1	 7168.0	...
6374584	  825.5	  433.8	 7162.0	...
6374585	  826.9	  434.3	 7151.0	...
6374586	  828.0	  434.9	 7148.0	...
6374587	  826.3	  435.3	 7145.0	...
6374588	  823.5	  435.2	 7147.0	...
6374589	  820.1	  430.4	 7157.0	...
6374590	  819.4	  425.4	 7168.0	...
6374591	  819.0	  422.5	 7169.0	...
6374592	  819.5	  426.1	 7161.0	...
6374593	  823.8	  429.9	 7150.0	...
6374594	  827.8	  432.0	 7146.0	...
6374595	  831.6	  432.2	 7137.0	...
6374596	  832.1	  435.5	 7129.0	...
6374597	  830.0	  439.1	 7121.0	...
6374598	  827.1	  437.3	 7129.0	...
6374599	  825.9	  432.1	 7141.0	...
6374600	  827.6	  428.2	 7152.0	...
6374601	  829.7	  429.6	 7145.0	...
6374602	  829.6	  431.4	 7136.0	...
6374603	  829.6	  431.5	 7131.0	...
6374604	  832.0	  431.3	 7141.0	...
MSG	6374605 0000 _ Number Off
6374605	  834.3	  431.1	 7152.0	...
6374606	  835.7	  431.5	 7160.0	...
6374607	  835.2	  432.2	 7161.0	...
6374608	  834.8	  433.0	 7160.0	...
6374609	  833.2	  433.3	 7157.0	...
6374610	  831.3	  433.5	 7154.0	...
6374611	  830.2	  435.0	 7158.0	...
6374612	  831.5	  436.3	 7163.0	...
6374613	  832.7	  437.9	 7167.0	...
6374614	  833.5	  438.1	 7160.0	...
6374615	  834.2	  438.4	 7153.0	...
6374616	  834.9	  438.7	 7151.0	...
6374617	  835.4	  438.9	 7154.0	...
6374618	  834.8	  438.7	 7154.0	...
6374619	  834.3	  438.3	 7151.0	...
6374620	  833.9	  437.7	 7146.0	...
6374621	  833.7	  437.5	 7141.0	...
6374622	  833.1	  438.0	 7137.0	...
6374623	  832.2	  438.6	 7143.0	...
6374624	  831.7	  439.0	 7152.0	...
6374625	  831.4	  438.4	 7163.0	...
6374626	  831.3	  438.6	 7166.0	...
6374627	  831.1	  439.0	 7168.0	...
6374628	  831.1	  439.4	 7168.0	...
6374629	  831.2	  439.1	 7165.0	...
6374630	  830.2	  440.5	 7162.0	...
6374631	  829.2	  442.4	 7158.0	...
6374632	  827.7	  445.1	 7154.0	...
6374633	  827.4	  446.0	 7152.0	...
6374634	  827.1	  443.8	 7159.0	...
6374635	  829.1	  438.4	 7169.0	...
6374636	  831.1	  433.1	 7179.0	...
6374637	  834.2	  433.4	 7178.0	...
6374638	  835.4	  436.0	 7176.0	...
6374639	  833.5	  438.6	 7174.0	...
6374640	  830.4	  438.6	 7182.0	...
6374641	  829.4	  437.5	 7190.0	...
6374642	  831.5	  435.5	 7199.0	...
6374643	  833.6	  433.8	 7196.0	...
6374644	  833.8	  433.1	 7191.0	...
6374645	  833.9	  433.6	 7184.0	...
6374646	  834.0	  434.3	 7180.0	...
6374647	  835.0	  434.8	 7175.0	...
6374648	  835.9	  435.1	 7172.0	...
6374649	  834.6	  435.3	 7169.0	...
6374650	  832.4	  435.5	 7173.0	...
6374651	  830.8	  435.7	 7176.0	...
6374652	  831.3	  435.8	 7173.0	...
6374653	  831.5	  435.9	 7167.0	...
6374654	  830.8	  436.5	 7161.0	...
6374655	  830.1	  437.2	 7162.0	...
6374656	  831.2	  437.6	 7163.0	...
6374657	  832.7	  437.9	 7159.0	...
6374658	  832.9	  438.0	 7154.0	...
6374659	  831.6	  438.6	 7160.0	...
6374660	  830.6	  439.1	 7171.0	...
6374661	  830.5	  435.3	 7182.0	...
6374662	  832.2	  430.9	 7183.0	...
6374663	  833.9	  427.9	 7185.0	...
6374664	  835.9	  429.4	 7188.0	...
6374665	  836.2	  431.5	 7190.0	...
6374666	  836.1	  432.3	 7191.0	...
6374667	  835.7	  432.7	 7192.0	...
6374668	  834.9	  432.7	 7194.0	...
6374669	  834.6	  433.1	 7194.0	...
6374670	  834.8	  433.5	 7191.0	...
6374671	  835.6	  436.0	 7182.0	...
6374672	  832.9	  438.8	 7177.0	...
6374673	  829.8	  441.7	 7172.0	...
6374674	  826.6	  442.1	 7173.0	...
6374675	  826.9	  441.5	 7175.0	...
6374676	  828.8	  439.2	 7181.0	...
6374677	  830.4	  436.0	 7187.0	...
6374678	  831.9	  433.2	 7192.0	...
6374679	  831.4	  432.5	 7193.0	...
6374680	  831.2	  433.2	 7195.0	...
6374681	  831.3	  434.3	 7198.0	...
6374682	  832.2	  435.2	 7200.0	...
6374683	  833.3	  436.0	 7200.0	...
6374684	  834.7	  433.9	 7200.0	...
6374685	  835.6	  431.4	 7199.0	...
6374686	  836.0	  429.3	 7197.0	...
6374687	  835.7	  430.0	 7192.0	...
6374688	  834.0	  431.2	 7189.0	...
6374689	  832.4	  432.1	 7185.0	...
6374690	  829.7	  435.6	 7183.0	...
6374691	  828.4	  438.7	 7185.0	...
6374692	  827.8	  440.5	 7188.0	...
6374693	  829.4	  439.4	 7193.0	...
6374694	  831.0	  438.4	 7193.0	...
6374695	  831.1	  437.6	 7197.0	...
6374696	  829.8	  436.7	 7200.0	...
6374697	  828.5	  435.9	 7203.0	...
6374698	  829.6	  433.0	 7202.0	...
6374699	  831.3	  430.1	 7198.0	...
6374700	  831.2	  429.8	 7192.0	...
6374701	  829.3	  433.5	 7186.0	...
6374702	  827.3	  437.1	 7186.0	...
6374703	  827.6	  435.8	 7190.0	...
6374704	  828.7	  433.5	 7191.0	...
6374705	  831.2	  430.2	 7189.0	...
6374706	  833.2	  429.2	 7187.0	...
6374707	  834.0	  428.7	 7189.0	...
6374708	  833.2	  429.3	 7193.0	...
6374709	  832.7	  429.9	 7196.0	...
6374710	  832.6	  430.1	 7199.0	...
6374711	  832.1	  430.6	 7200.0	...
6374712	  830.3	  431.2	 7200.0	...
6374713	  828.8	  431.7	 7200.0	...
6374714	  828.0	  431.5	 7199.0	...
6374715	  828.2	  432.1	 7195.0	...
6374716	  828.2	  432.8	 7192.0	...
6374717	  827.1	  434.0	 7190.0	...
6374718	  825.2	  435.0	 7193.0	...
6374719	  823.3	  436.0	 7197.0	...
6374720	  824.7	  432.5	 7204.0	...
6374721	  826.9	  428.5	 7210.0	...
6374722	  829.1	  425.0	 7217.0	...
6374723	  829.2	  427.0	 7217.0	...
6374724	  829.1	  429.2	 7217.0	...
6374725	  828.9	  430.0	 7216.0	...
6374726	  828.6	  430.4	 7216.0	...
6374727	  828.5	  430.7	 7215.0	...
6374728	  828.6	  432.5	 7215.0	...
6374729	  828.7	  433.2	 7215.0	...
6374730	  828.7	  432.7	 7215.0	...
6374731	  829.0	  431.6	 7220.0	...
6374732	  829.1	  429.0	 7226.0	...
6374733	  828.9	  427.7	 7231.0	...
6374734	  828.4	  427.0	 7232.0	...
6374735	  828.0	  427.6	 7229.0	...
6374736	  827.4	  428.8	 7226.0	...
6374737	  826.2	  429.8	 7223.0	...
6374738	  824.9	  430.9	 7224.0	...
6374739	  824.0	  429.4	 7232.0	...
6374740	  823.8	  427.4	 7239.0	...
6374741	  823.6	  425.4	 7245.0	...
6374742	  824.0	  425.3	 7246.0	...
6374743	  824.6	  427.4	 7246.0	...
6374744	  823.7	  431.1	 7239.0	...
6374745	  822.4	  435.0	 7231.0	...
6374746	  823.7	  434.4	 7226.0	...
6374747	  826.4	  430.4	 7232.0	...
6374748	  829.1	  426.7	 7238.0	...
6374749	  829.3	  425.1	 7242.0	...
6374750	  829.8	  425.5	 7250.0	...
6374751	  830.8	  425.4	 7259.0	...
6374752	  831.3	  425.6	 7265.0	...
6374753	  829.5	  426.1	 7262.0	...
6374754	  827.2	  426.7	 7260.0	...
6374755	  824.8	  426.2	 7259.0	...
6374756	  824.7	  425.1	 7265.0	...
6374757	  825.2	  423.8	 7269.0	...
6374758	  826.0	  422.0	 7276.0	...
6374759	  826.5	  420.6	 7279.0	...
6374760	  826.5	  419.5	 7282.0	...
6374761	  826.2	  419.8	 7280.0	...
6374762	  826.4	  420.0	 7274.0	...
6374763	  827.2	  420.0	 7271.0	...
6374764	  827.8	  420.2	 7269.0	...
6374765	  829.1	  419.6	 7272.0	...
6374766	  829.8	  418.9	 7273.0	...
6374767	  830.2	  417.1	 7273.0	...
6374768	  829.9	  416.3	 7266.0	...
6374769	  829.9	  414.6	 7260.0	...
6374770	  830.2	  413.9	 7250.0	...
6374771	  827.8	  416.9	 7247.0	...
6374772	  825.0	  420.5	 7251.0	...
6374773	  822.5	  423.8	 7259.0	...
6374774	  823.0	  423.1	 7267.0	...
6374775	  824.4	  419.1	 7272.0	...
6374776	  825.6	  415.6	 7276.0	...
6374777	  826.5	  412.4	 7279.0	...
6374778	  827.4	  410.9	 7279.0	...
6374779	  828.3	  409.4	 7285.0	...
6374780	  828.7	  410.9	 7293.0	...
6374781	  828.4	  415.8	 7293.0	...
6374782	  826.3	  421.0	 7289.0	...
6374783	  824.6	  422.2	 7284.0	...
6374784	  822.7	  421.6	 7287.0	...
6374785	  823.2	  419.2	 7287.0	...
6374786	  823.4	  417.9	 7288.0	...
6374787	  823.5	  416.5	 7295.0	...
6374788	  825.1	  415.7	 7308.0	...
6374789	  827.0	  414.8	 7321.0	...
6374790	  829.3	  413.8	 7329.0	...
6374791	  829.7	  413.6	 7330.0	...
6374792	  830.1	  413.4	 7330.0	...
6374793	  830.4	  413.3	 7329.0	...
6374794	  830.7	  413.2	 7324.0	...
6374795	  830.7	  413.1	 7320.0	...
6374796	  830.3	  413.0	 7322.0	...
6374797	  830.2	  412.6	 7329.0	...
6374798	  830.4	  412.1	 7333.0	...
6374799	  827.9	  413.8	 7328.0	...
6374800	  825.2	  416.0	 7323.0	...
6374801	  823.3	  414.2	 7330.0	...
6374802	  824.1	  410.2	 7339.0	...
6374803	  824.9	  408.0	 7336.0	...
6374804	  825.0	  409.7	 7325.0	...
6374805	  825.8	  410.5	 7317.0	...
6374806	  827.1	  409.9	 7320.0	...
6374807	  828.3	  409.3	 7323.0	...
6374808	  828.7	  409.5	 7324.0	...
6374809	  825.8	  410.7	 7317.0	...
6374810	  823.0	  412.7	 7309.0	...
6374811	  820.3	  414.7	 7303.0	...
6374812	  821.8	  412.5	 7305.0	...
6374813	  823.2	  409.6	 7304.0	...
6374814	  823.1	  410.8	 7300.0	...
6374815	  821.5	  415.0	 7295.0	...
6374816	  819.2	  420.2	 7295.0	...
6374817	  818.5	  421.2	 7297.0	...
6374818	  819.1	  419.4	 7300.0	...
MSG	6374819 0000 _ Number On
6374819	  820.4	  416.4	 7302.0	...
6374820	  821.7	  414.1	 7306.0	...
6374821	  821.7	  414.7	 7310.0	...
6374822	  821.6	  415.1	 7317.0	...
6374823	  821.1	  414.9	 7323.0	...
6374824	  820.6	  414.8	 7327.0	...
6374825	  819.9	  415.0	 7328.0	...
6374826	  819.4	  415.2	 7328.0	...
6374827	  819.3	  415.2	 7328.0	...
6374828	  819.9	  414.9	 7330.0	...
6374829	  820.7	  414.5	 7332.0	...
EFIX R   6374509	6374829	321	  827.0	  442.0	   7166
SSACC R  6374830
6374830	  821.9	  413.5	 7335.0	...
6374831	  822.6	  412.7	 7334.0	...
6374832	  821.2	  413.6	 7334.0	...
6374833	  819.2	  415.5	 7335.0	...
6374834	  820.2	  413.1	 7339.0	...
6374835	  823.3	  409.0	 7342.0	...
6374836	  823.1	  408.8	 7337.0	...
6374837	  820.0	  413.0	 7327.0	...
6374838	  816.9	  417.6	 7313.0	...
6374839	  813.5	  436.8	 7277.0	...
6374840	  810.0	  455.9	 7245.0	...
6374841	  812.7	  453.0	 7257.0	...
6374842	  818.8	  431.5	 7299.0	...
6374843	  818.4	  432.6	 7293.0	...
6374844	  811.8	  455.1	 7245.0	...
6374845	  804.3	  477.9	 7195.0	...
6374846	  803.5	  478.4	 7194.0	...
6374847	  802.8	  479.0	 7199.0	...
6374848	  802.8	  478.7	 7206.0	...
6374849	  802.7	  477.7	 7212.0	...
6374850	  802.5	  476.8	 7213.0	...
6374851	  803.5	  476.7	 7213.0	...
ESACC R  6374830	6374851	22	  821.9	  413.5	  803.5	  476.7	   1.38	    145
SFIX R   6374852
6374852	  804.0	  476.7	 7213.0	...
6374853	  804.2	  477.7	 7213.0	...
6374854	  803.3	  478.9	 7212.0	...
6374855	  802.2	  480.0	 7210.0	...
6374856	  801.6	  480.3	 7207.0	...
6374857	  801.1	  480.6	 7204.0	...
6374858	  801.1	  480.8	 7202.0	...
6374859	  801.2	  480.3	 7200.0	...
6374860	  801.4	  479.8	 7199.0	...
6374861	  801.7	  480.3	 7198.0	...
6374862	  802.0	  481.6	 7198.0	...
6374863	  802.2	  482.9	 7201.0	...
6374864	  802.1	  481.8	 7206.0	...
6374865	  801.9	  480.4	 7211.0	...
6374866	  801.6	  479.3	 7213.0	...
6374867	  801.4	  479.7	 7216.0	...
6374868	  801.2	  480.1	 7218.0	...
6374869	  801.1	  480.4	 7221.0	...
6374870	  801.0	  480.6	 7223.0	...
6374871	  800.9	  480.8	 7224.0	...
6374872	  799.8	  481.5	 7223.0	...
6374873	  798.7	  482.1	 7222.0	...
6374874	  797.4	  483.0	 7221.0	...
6374875	  797.3	  483.3	 7223.0	...
6374876	  797.9	  482.3	 7224.0	...
6374877	  798.6	  480.9	 7223.0	...
6374878	  799.1	  479.6	 7222.0	...
6374879	  798.6	  479.6	 7227.0	...
6374880	  798.1	  479.0	 7233.0	...
6374881	  797.4	  478.5	 7238.0	...
6374882	  797.2	  479.9	 7235.0	...
6374883	  797.6	  481.9	 7233.0	...
6374884	  798.4	  483.8	 7232.0	...
6374885	  799.0	  484.8	 7233.0	...
6374886	  799.0	  486.0	 7233.0	...
6374887	  798.9	  486.3	 7233.0	...
6374888	  798.5	  485.6	 7233.0	...
6374889	  798.2	  485.0	 7234.0	...
6374890	  798.2	  485.1	 7239.0	...
6374891	  798.5	  485.1	 7245.0	...
6374892	  798.7	  484.9	 7251.0	...
6374893	  798.6	  484.7	 7248.0	...
6374894	  798.4	  484.5	 7244.0	...
6374895	  798.3	  484.5	 7241.0	...
6374896	  798.3	  484.0	 7241.0	...
6374897	  798.1	  483.4	 7240.0	...
6374898	  798.0	  483.3	 7240.0	...
6374899	  798.0	  483.8	 7240.0	...
6374900	  798.1	  485.3	 7241.0	...
6374901	  798.3	  486.6	 7241.0	...
6374902	  798.4	  487.8	 7241.0	...
6374903	  798.4	  487.4	 7241.0	...
6374904	  798.4	  487.3	 7240.0	...
6374905	  798.4	  487.2	 7239.0	...
6374906	  798.5	  487.7	 7239.0	...
6374907	  798.9	  487.8	 7240.0	...
6374908	  799.3	  488.4	 7242.0	...
6374909	  799.8	  488.9	 7243.0	...
6374910	  799.8	  489.0	 7242.0	...
6374911	  799.8	  488.3	 7245.0	...
6374912	  799.0	  487.0	 7249.0	...
6374913	  798.2	  486.1	 7253.0	...
6374914	  797.5	  485.6	 7251.0	...
6374915	  797.5	  485.7	 7248.0	...
6374916	  797.5	  485.8	 7246.0	...
6374917	  797.4	  485.7	 7246.0	...
6374918	  797.7	  485.7	 7249.0	...
6374919	  798.3	  485.8	 7251.0	...
6374920	  798.9	  485.8	 7254.0	...
6374921	  799.3	  485.5	 7258.0	...
6374922	  799.5	  485.2	 7261.0	...
6374923	  799.7	  485.2	 7264.0	...
6374924	  799.6	  485.4	 7264.0	...
6374925	  799.0	  485.6	 7264.0	...
6374926	  798.5	  486.0	 7266.0	...
6374927	  798.2	  486.5	 7269.0	...
6374928	  798.5	  487.0	 7268.0	...
6374929	  798.9	  487.1	 7265.0	...
6374930	  799.2	  487.2	 7263.0	...
6374931	  799.6	  486.9	 7264.0	...
6374932	  799.9	  486.6	 7265.0	...
6374933	  800.2	  486.1	 7266.0	...
6374934	  800.6	  485.8	 7265.0	...
6374935	  800.9	  485.7	 7267.0	...
6374936	  801.1	  485.7	 7269.0	...
6374937	  801.0	  486.6	 7271.0	...
6374938	  800.6	  487.4	 7271.0	...
6374939	  800.6	  488.4	 7270.0	...
6374940	  800.7	  488.6	 7267.0	...
6374941	  800.8	  488.9	 7264.0	...
6374942	  800.5	  488.9	 7262.0	...
6374943	  800.0	  489.5	 7263.0	...
6374944	  800.0	  490.0	 7268.0	...
6374945	  799.7	  489.1	 7273.0	...
6374946	  799.3	  487.8	 7272.0	...
6374947	  799.0	  487.3	 7267.0	...
6374948	  799.2	  488.1	 7263.0	...
6374949	  800.0	  488.5	 7265.0	...
6374950	  800.8	  488.3	 7266.0	...
6374951	  800.9	  488.2	 7267.0	...
6374952	  800.7	  488.7	 7267.0	...
6374953	  800.6	  489.2	 7266.0	...
6374954	  800.6	  489.7	 7265.0	...
6374955	  800.0	  489.3	 7268.0	...
6374956	  799.4	  488.3	 7273.0	...
6374957	  798.8	  487.2	 7279.0	...
6374958	  799.1	  488.0	 7282.0	...
6374959	  799.5	  489.2	 7286.0	...
6374960	  799.5	  490.2	 7289.0	...
6374961	  798.7	  490.0	 7291.0	...
6374962	  797.9	  489.6	 7293.0	...
6374963	  797.7	  489.1	 7294.0	...
6374964	  798.3	  488.5	 7296.0	...
6374965	  799.0	  488.2	 7298.0	...
6374966	  799.4	  488.2	 7299.0	...
6374967	  799.1	  488.7	 7301.0	...
6374968	  798.6	  489.3	 7303.0	...
6374969	  798.7	  489.7	 7302.0	...
6374970	  799.2	  490.0	 7299.0	...
6374971	  799.2	  490.4	 7298.0	...
6374972	  798.6	  491.0	 7301.0	...
6374973	  799.3	  491.0	 7305.0	...
6374974	  800.5	  490.4	 7307.0	...
6374975	  801.6	  489.5	 7307.0	...
6374976	  801.6	  488.9	 7302.0	...
6374977	  802.0	  488.9	 7297.0	...
6374978	  802.4	  488.9	 7293.0	...
6374979	  802.1	  488.6	 7293.0	...
6374980	  801.4	  488.2	 7291.0	...
6374981	  800.7	  487.8	 7288.0	...
6374982	  800.8	  488.5	 7284.0	...
6374983	  800.9	  489.5	 7283.0	...
6374984	  801.0	  490.5	 7290.0	...
6374985	  801.0	  490.4	 7297.0	...
6374986	  800.9	  489.5	 7303.0	...
6374987	  800.8	  488.7	 7304.0	...
6374988	  800.8	  488.9	 7305.0	...
6374989	  800.9	  489.8	 7306.0	...
6374990	  800.9	  490.7	 7305.0	...
6374991	  800.9	  490.6	 7303.0	...
6374992	  800.8	  490.7	 7301.0	...
6374993	  800.8	  491.1	 7299.0	...
6374994	  801.0	  491.5	 7300.0	...
6374995	  801.0	  491.4	 7299.0	...
6374996	  801.0	  491.1	 7297.0	...
6374997	  800.9	  490.9	 7296.0	...
6374998	  801.0	  491.1	 7298.0	...
6374999	  800.4	  490.2	 7299.0	...
6375000	  799.8	  489.2	 7299.0	...
6375001	  799.3	  488.8	 7299.0	...
6375002	  799.4	  489.5	 7299.0	...
6375003	  799.6	  490.1	 7301.0	...
6375004	  799.6	  489.8	 7304.0	...
6375005	  799.6	  489.4	 7307.0	...
6375006	  800.2	  489.0	 7308.0	...
6375007	  800.6	  488.4	 7309.0	...
6375008	  800.9	  487.8	 7310.0	...
6375009	  800.7	  487.7	 7308.0	...
6375010	  800.7	  487.9	 7305.0	...
6375011	  801.1	  488.5	 7305.0	...
6375012	  801.5	  489.0	 7308.0	...
6375013	  801.6	  488.2	 7311.0	...
6375014	  801.6	  486.9	 7313.0	...
6375015	  801.7	  486.4	 7314.0	...
6375016	  801.9	  487.3	 7317.0	...
6375017	  801.8	  488.1	 7320.0	...
6375018	  801.9	  488.0	 7321.0	...
6375019	  802.1	  487.6	 7319.0	...
6375020	  802.3	  486.9	 7318.0	...
6375021	  802.2	  486.3	 7319.0	...
6375022	  801.8	  487.3	 7321.0	...
6375023	  801.4	  488.7	 7323.0	...
6375024	  801.0	  489.0	 7323.0	...
6375025	  801.2	  487.9	 7322.0	...
6375026	  801.5	  487.2	 7314.0	...
6375027	  802.0	  487.7	 7306.0	...
6375028	  802.0	  488.2	 7302.0	...
6375029	  801.8	  488.1	 7303.0	...
6375030	  801.7	  488.0	 7305.0	...
6375031	  801.6	  488.0	 7303.0	...
6375032	  802.3	  488.0	 7301.0	...
6375033	  803.0	  488.0	 7298.0	...
6375034	  803.3	  487.4	 7303.0	...
6375035	  803.3	  486.9	 7309.0	...
6375036	  803.2	  486.1	 7315.0	...
6375037	  802.6	  485.9	 7311.0	...
6375038	  801.7	  486.4	 7305.0	...
6375039	  800.8	  487.1	 7300.0	...
6375040	  801.3	  487.5	 7308.0	...
6375041	  801.7	  487.4	 7317.0	...
6375042	  801.6	  487.4	 7326.0	...
6375043	  801.2	  487.8	 7326.0	...
6375044	  801.9	  488.0	 7327.0	...
6375045	  803.0	  488.4	 7327.0	...
6375046	  803.8	  488.4	 7324.0	...
6375047	  803.6	  488.3	 7322.0	...
6375048	  803.7	  487.5	 7318.0	...
6375049	  804.0	  486.8	 7317.0	...
6375050	  803.6	  486.5	 7324.0	...
6375051	  802.9	  486.7	 7334.0	...
6375052	  802.1	  486.9	 7343.0	...
6375053	  802.1	  486.9	 7338.0	...
6375054	  802.8	  486.8	 7331.0	...
6375055	  803.5	  486.3	 7324.0	...
6375056	  803.8	  486.0	 7325.0	...
6375057	  803.6	  485.7	 7326.0	...
6375058	  803.4	  485.9	 7326.0	...
6375059	  803.0	  486.1	 7325.0	...
6375060	  802.5	  486.3	 7324.0	...
6375061	  802.0	  485.5	 7323.0	...
6375062	  802.2	  484.7	 7318.0	...
6375063	  802.4	  483.9	 7316.0	...
6375064	  802.1	  484.1	 7315.0	...
6375065	  801.6	  483.7	 7317.0	...
6375066	  801.2	  482.8	 7323.0	...
6375067	  801.0	  481.9	 7329.0	...
6375068	  801.1	  482.8	 7335.0	...
6375069	  801.1	  484.1	 7337.0	...
6375070	  801.9	  485.3	 7339.0	...
6375071	  802.6	  484.8	 7337.0	...
6375072	  803.2	  484.3	 7333.0	...
6375073	  803.3	  483.8	 7331.0	...
6375074	  803.3	  483.8	 7332.0	...
6375075	  803.3	  484.0	 7334.0	...
6375076	  802.9	  484.2	 7337.0	...
6375077	  802.5	  484.5	 7341.0	...
6375078	  801.9	  484.4	 7342.0	...
6375079	  801.7	  484.2	 7341.0	...
6375080	  801.7	  484.2	 7340.0	...
6375081	  802.1	  484.2	 7340.0	...
6375082	  802.6	  484.2	 7343.0	...
6375083	  802.8	  484.6	 7346.0	...
6375084	  802.8	  485.0	 7350.0	...
6375085	  803.0	  485.4	 7352.0	...
6375086	  803.2	  485.9	 7354.0	...
6375087	  803.1	  486.3	 7357.0	...
6375088	  802.5	  487.4	 7359.0	...
6375089	  801.7	  488.3	 7357.0	...
6375090	  801.2	  489.2	 7350.0	...
6375091	  800.8	  488.1	 7345.0	...
6375092	  800.5	  486.8	 7346.0	...
6375093	  801.0	  485.1	 7352.0	...
6375094	  801.9	  484.9	 7357.0	...
6375095	  802.7	  484.8	 7360.0	...
6375096	  802.7	  484.8	 7358.0	...
6375097	  802.8	  484.8	 7356.0	...
6375098	  802.9	  484.7	 7354.0	...
6375099	  803.0	  484.8	 7353.0	...
6375100	  803.0	  485.3	 7353.0	...
6375101	  803.0	  485.8	 7353.0	...
6375102	  802.8	  484.8	 7354.0	...
6375103	  802.9	  483.5	 7354.0	...
6375104	  803.0	  482.2	 7354.0	...
6375105	  803.3	  483.1	 7353.0	...
6375106	  803.2	  484.0	 7353.0	...
6375107	  803.0	  485.3	 7353.0	...
6375108	  802.6	  485.7	 7353.0	...
6375109	  801.6	  486.1	 7352.0	...
6375110	  800.7	  485.4	 7351.0	...
6375111	  799.9	  484.5	 7352.0	...
6375112	  799.7	  483.5	 7354.0	...
6375113	  800.8	  483.0	 7355.0	...
6375114	  801.9	  482.9	 7354.0	...
6375115	  803.0	  483.1	 7353.0	...
6375116	  802.6	  483.6	 7352.0	...
6375117	  801.5	  484.1	 7352.0	...
6375118	  800.5	  484.0	 7353.0	...
6375119	  800.0	  483.9	 7354.0	...
6375120	  801.1	  483.5	 7356.0	...
6375121	  802.1	  483.3	 7358.0	...
6375122	  802.1	  483.2	 7359.0	...
6375123	  801.6	  483.2	 7360.0	...
6375124	  801.1	  483.2	 7362.0	...
6375125	  801.2	  483.2	 7363.0	...
6375126	  801.4	  483.3	 7360.0	...
6375127	  800.9	  483.5	 7358.0	...
6375128	  800.2	  483.5	 7356.0	...
6375129	  799.9	  483.2	 7355.0	...
6375130	  800.3	  482.7	 7354.0	...
6375131	  801.0	  482.2	 7352.0	...
6375132	  801.3	  481.9	 7351.0	...
6375133	  800.5	  481.7	 7349.0	...
6375134	  799.5	  481.3	 7348.0	...
6375135	  798.5	  481.0	 7351.0	...
MSG	6375136 0000 _ Number Off
6375136	  798.8	  480.7	 7356.0	...
6375137	  799.3	  480.7	 7360.0	...
6375138	  800.3	  481.2	 7359.0	...
6375139	  801.1	  481.8	 7357.0	...
6375140	  801.4	  482.4	 7356.0	...
6375141	  801.2	  482.5	 7355.0	...
6375142	  801.0	  482.5	 7355.0	...
6375143	  801.3	  482.6	 7359.0	...
6375144	  801.5	  482.5	 7362.0	...
6375145	  801.7	  482.3	 7362.0	...
6375146	  801.6	  482.2	 7358.0	...
6375147	  801.4	  482.0	 7353.0	...
6375148	  801.3	  481.4	 7353.0	...
6375149	  801.2	  480.9	 7352.0	...
6375150	  801.1	  480.3	 7351.0	...
6375151	  801.1	  480.1	 7354.0	...
6375152	  801.4	  480.7	 7357.0	...
6375153	  801.7	  481.5	 7359.0	...
6375154	  801.8	  482.3	 7359.0	...
6375155	  801.4	  482.2	 7364.0	...
6375156	  800.9	  481.6	 7369.0	...
6375157	  800.9	  481.0	 7374.0	...
6375158	  801.3	  480.7	 7373.0	...
6375159	  801.8	  481.5	 7370.0	...
6375160	  802.0	  482.3	 7368.0	...
6375161	  801.1	  482.4	 7367.0	...
6375162	  800.1	  481.3	 7367.0	...
6375163	  798.8	  480.2	 7367.0	...
6375164	  798.4	  479.6	 7369.0	...
6375165	  798.2	  479.7	 7371.0	...
6375166	  798.4	  480.5	 7372.0	...
6375167	  799.0	  481.3	 7370.0	...
6375168	  799.2	  482.1	 7368.0	...
6375169	  799.2	  482.0	 7366.0	...
6375170	  798.9	  481.9	 7364.0	...
6375171	  798.9	  482.2	 7361.0	...
6375172	  798.8	  482.5	 7360.0	...
6375173	  798.8	  482.4	 7360.0	...
6375174	  798.9	  482.1	 7361.0	...
6375175	  798.9	  481.8	 7361.0	...
6375176	  798.9	  481.9	 7360.0	...
6375177	  799.2	  481.4	 7361.0	...
6375178	  799.1	  480.9	 7361.0	...
6375179	  799.1	  481.1	 7360.0	...
6375180	  799.0	  481.8	 7359.0	...
6375181	  799.4	  482.7	 7360.0	...
6375182	  799.6	  483.1	 7364.0	...
6375183	  799.5	  483.5	 7367.0	...
6375184	  799.2	  483.6	 7367.0	...
6375185	  799.1	  483.5	 7368.0	...
6375186	  799.4	  483.4	 7370.0	...
6375187	  799.8	  483.7	 7372.0	...
6375188	  799.9	  484.3	 7371.0	...
6375189	  799.5	  484.9	 7368.0	...
6375190	  799.1	  484.3	 7363.0	...
6375191	  799.0	  483.4	 7360.0	...
6375192	  799.0	  482.6	 7358.0	...
6375193	  799.1	  483.0	 7359.0	...
6375194	  799.1	  483.7	 7360.0	...
6375195	  799.1	  484.1	 7361.0	...
6375196	  799.0	  483.2	 7363.0	...
6375197	  798.7	  482.0	 7363.0	...
6375198	  798.3	  480.8	 7362.0	...
6375199	  798.0	  480.8	 7368.0	...
6375200	  798.5	  480.7	 7376.0	...
6375201	  799.1	  481.1	 7383.0	...
6375202	  799.5	  481.9	 7381.0	...
6375203	  798.8	  482.4	 7380.0	...
6375204	  798.0	  482.3	 7379.0	...
6375205	  797.7	  481.9	 7377.0	...
6375206	  798.2	  481.7	 7371.0	...
6375207	  798.7	  481.5	 7364.0	...
6375208	  798.8	  481.5	 7363.0	...
6375209	  798.5	  481.7	 7364.0	...
6375210	  798.6	  481.8	 7366.0	...
6375211	  798.7	  481.8	 7366.0	...
6375212	  798.8	  481.8	 7364.0	...
6375213	  798.6	  481.8	 7363.0	...
6375214	  798.7	  481.7	 7362.0	...
6375215	  798.9	  481.6	 7363.0	...
6375216	  799.0	  481.5	 7363.0	...
6375217	  799.0	  481.4	 7363.0	...
6375218	  799.0	  481.2	 7366.0	...
6375219	  799.3	  481.1	 7369.0	...
6375220	  799.9	  481.0	 7370.0	...
6375221	  800.4	  481.0	 7366.0	...
6375222	  800.8	  481.3	 7364.0	...
6375223	  801.0	  481.9	 7363.0	...
6375224	  800.4	  482.7	 7364.0	...
6375225	  799.5	  483.4	 7364.0	...
6375226	  798.6	  483.9	 7362.0	...
6375227	  798.3	  483.3	 7361.0	...
6375228	  798.4	  482.2	 7360.0	...
6375229	  798.6	  480.9	 7361.0	...
6375230	  798.9	  480.4	 7361.0	...
6375231	  799.3	  479.7	 7355.0	...
6375232	  799.6	  479.2	 7348.0	...
6375233	  800.0	  478.8	 7342.0	...
6375234	  800.3	  478.6	 7342.0	...
6375235	  800.6	  479.0	 7344.0	...
6375236	  800.9	  479.7	 7346.0	...
6375237	  801.0	  480.6	 7353.0	...
6375238	  800.0	  481.0	 7360.0	...
6375239	  799.1	  481.3	 7368.0	...
6375240	  798.9	  481.4	 7374.0	...
6375241	  799.2	  481.4	 7377.0	...
6375242	  799.0	  480.6	 7376.0	...
6375243	  798.0	  479.8	 7370.0	...
6375244	  797.8	  479.8	 7364.0	...
6375245	  798.2	  480.6	 7362.0	...
6375246	  798.5	  481.2	 7364.0	...
6375247	  799.8	  480.9	 7365.0	...
6375248	  801.1	  480.6	 7365.0	...
6375249	  801.7	  480.5	 7364.0	...
6375250	  800.9	  480.8	 7363.0	...
6375251	  800.1	  480.9	 7363.0	...
6375252	  800.3	  480.9	 7364.0	...
6375253	  800.6	  481.0	 7367.0	...
6375254	  800.7	  481.4	 7369.0	...
6375255	  800.5	  481.8	 7370.0	...
6375256	  800.1	  482.3	 7370.0	...
6375257	  799.9	  482.4	 7369.0	...
6375258	  799.7	  482.3	 7368.0	...
6375259	  799.2	  480.9	 7368.0	...
6375260	  798.7	  479.5	 7368.0	...
6375261	  798.7	  479.6	 7368.0	...
6375262	  799.2	  480.6	 7368.0	...
6375263	  799.9	  481.6	 7362.0	...
6375264	  800.1	  481.2	 7358.0	...
6375265	  800.5	  480.9	 7355.0	...
6375266	  800.7	  480.6	 7357.0	...
6375267	  800.5	  480.4	 7358.0	...
6375268	  799.9	  480.4	 7358.0	...
6375269	  799.3	  480.0	 7360.0	...
6375270	  798.6	  479.6	 7361.0	...
6375271	  798.2	  480.3	 7363.0	...
6375272	  797.7	  481.3	 7362.0	...
6375273	  797.7	  482.1	 7361.0	...
6375274	  797.4	  482.1	 7364.0	...
6375275	  797.2	  482.3	 7368.0	...
6375276	  797.9	  482.1	 7370.0	...
6375277	  798.7	  481.5	 7366.0	...
6375278	  799.8	  480.9	 7363.0	...
6375279	  800.2	  480.9	 7361.0	...
6375280	  800.1	  481.4	 7361.0	...
6375281	  799.6	  482.0	 7367.0	...
6375282	  799.0	  482.1	 7373.0	...
6375283	  799.4	  481.0	 7376.0	...
6375284	  799.8	  480.1	 7372.0	...
6375285	  800.0	  480.0	 7367.0	...
6375286	  799.7	  480.4	 7365.0	...
6375287	  799.5	  480.6	 7365.0	...
6375288	  799.6	  480.5	 7365.0	...
6375289	  799.5	  480.3	 7368.0	...
6375290	  799.4	  480.2	 7370.0	...
6375291	  799.6	  480.1	 7372.0	...
6375292	  799.9	  479.7	 7372.0	...
6375293	  800.2	  478.8	 7369.0	...
6375294	  800.0	  478.1	 7367.0	...
6375295	  799.8	  477.3	 7365.0	...
6375296	  800.0	  476.9	 7369.0	...
6375297	  800.3	  476.4	 7373.0	...
6375298	  800.8	  476.9	 7373.0	...
6375299	  800.8	  477.7	 7370.0	...
6375300	  801.0	  478.0	 7367.0	...
6375301	  801.1	  477.5	 7368.0	...
6375302	  800.4	  477.4	 7366.0	...
6375303	  799.5	  477.7	 7362.0	...
6375304	  799.3	  478.0	 7358.0	...
6375305	  799.8	  478.1	 7355.0	...
6375306	  800.1	  478.1	 7354.0	...
6375307	  799.7	  478.2	 7353.0	...
6375308	  799.4	  478.4	 7353.0	...
6375309	  799.5	  478.6	 7354.0	...
6375310	  799.9	  478.6	 7354.0	...
6375311	  800.5	  480.2	 7355.0	...
6375312	  801.3	  481.8	 7353.0	...
6375313	  801.5	  481.9	 7351.0	...
6375314	  801.4	  480.4	 7350.0	...
6375315	  801.1	  478.9	 7349.0	...
6375316	  800.1	  479.1	 7350.0	...
6375317	  799.3	  478.9	 7351.0	...
6375318	  798.4	  478.7	 7351.0	...
6375319	  798.3	  478.9	 7350.0	...
6375320	  797.7	  479.5	 7350.0	...
6375321	  796.8	  480.1	 7350.0	...
6375322	  795.9	  480.2	 7349.0	...
6375323	  795.6	  480.3	 7347.0	...
6375324	  795.8	  480.4	 7347.0	...
6375325	  796.0	  480.4	 7342.0	...
6375326	  795.9	  479.2	 7337.0	...
6375327	  795.6	  478.0	 7332.0	...
6375328	  795.5	  478.5	 7333.0	...
6375329	  795.5	  480.2	 7335.0	...
6375330	  795.9	  482.0	 7337.0	...
6375331	  796.1	  482.2	 7338.0	...
6375332	  796.3	  481.7	 7338.0	...
6375333	  796.2	  480.7	 7338.0	...
6375334	  796.0	  479.6	 7340.0	...
6375335	  796.5	  478.9	 7341.0	...
6375336	  797.1	  479.3	 7342.0	...
MSG	6375337 0000 _ Number On
6375337	  797.2	  479.8	 7341.0	...
6375338	  796.6	  479.4	 7339.0	...
6375339	  796.0	  478.5	 7336.0	...
6375340	  795.9	  477.6	 7333.0	...
6375341	  796.0	  477.9	 7332.0	...
6375342	  795.8	  478.3	 7333.0	...
6375343	  795.5	  477.6	 7334.0	...
6375344	  795.4	  476.6	 7334.0	...
6375345	  795.5	  475.5	 7334.0	...
6375346	  795.9	  475.4	 7333.0	...
6375347	  796.1	  475.4	 7331.0	...
6375348	  796.1	  476.6	 7330.0	...
6375349	  796.2	  477.9	 7328.0	...
6375350	  796.2	  478.4	 7328.0	...
6375351	  796.2	  477.6	 7328.0	...
6375352	  796.0	  476.7	 7331.0	...
6375353	  795.7	  476.6	 7333.0	...
6375354	  794.8	  477.1	 7336.0	...
6375355	  793.9	  477.6	 7337.0	...
6375356	  793.2	  477.8	 7338.0	...
6375357	  793.0	  477.7	 7339.0	...
6375358	  793.0	  477.8	 7341.0	...
6375359	  793.4	  478.1	 7344.0	...
6375360	  793.6	  478.7	 7347.0	...
6375361	  793.5	  478.9	 7347.0	...
6375362	  793.4	  479.1	 7344.0	...
6375363	  793.6	  479.2	 7339.0	...
6375364	  793.7	  479.3	 7335.0	...
6375365	  793.5	  479.5	 7338.0	...
6375366	  793.1	  478.7	 7344.0	...
6375367	  793.6	  477.7	 7345.0	...
6375368	  794.6	  475.9	 7342.0	...
6375369	  795.9	  475.1	 7338.0	...
6375370	  796.5	  474.0	 7343.0	...
6375371	  796.5	  473.6	 7346.0	...
6375372	  796.4	  473.2	 7350.0	...
6375373	  796.4	  473.2	 7351.0	...
6375374	  796.4	  473.4	 7354.0	...
6375375	  796.3	  473.5	 7351.0	...
6375376	  796.2	  473.7	 7346.0	...
6375377	  796.1	  473.6	 7340.0	...
6375378	  795.5	  473.7	 7339.0	...
6375379	  795.0	  474.1	 7338.0	...
6375380	  794.7	  474.3	 7342.0	...
6375381	  795.1	  474.5	 7347.0	...
6375382	  795.7	  474.4	 7351.0	...
6375383	  796.0	  474.4	 7351.0	...
6375384	  796.1	  474.5	 7351.0	...
6375385	  796.3	  474.6	 7350.0	...
6375386	  796.5	  474.7	 7350.0	...
6375387	  796.3	  474.9	 7349.0	...
6375388	  795.9	  475.1	 7347.0	...
6375389	  796.2	  475.6	 7345.0	...
6375390	  797.0	  476.1	 7348.0	...
6375391	  797.7	  476.7	 7352.0	...
6375392	  797.8	  476.8	 7356.0	...
6375393	  797.4	  477.4	 7356.0	...
6375394	  796.9	  477.8	 7352.0	...
6375395	  796.3	  478.2	 7349.0	...
6375396	  796.2	  478.1	 7345.0	...
6375397	  796.7	  477.3	 7346.0	...
6375398	  797.2	  475.9	 7347.0	...
6375399	  797.8	  474.6	 7345.0	...
6375400	  797.4	  474.4	 7342.0	...
6375401	  796.8	  474.7	 7339.0	...
6375402	  796.2	  474.7	 7339.0	...
6375403	  796.1	  474.2	 7342.0	...
6375404	  796.1	  473.7	 7345.0	...
6375405	  796.2	  473.4	 7347.0	...
6375406	  796.4	  473.3	 7347.0	...
6375407	  796.8	  473.2	 7351.0	...
6375408	  797.3	  473.5	 7354.0	...
6375409	  797.2	  474.0	 7358.0	...
6375410	  796.9	  474.2	 7357.0	...
6375411	  796.6	  473.8	 7356.0	...
6375412	  796.6	  473.5	 7355.0	...
6375413	  796.6	  473.2	 7354.0	...
6375414	  796.6	  473.0	 7352.0	...
6375415	  796.8	  472.8	 7352.0	...
6375416	  796.9	  472.8	 7353.0	...
6375417	  797.0	  472.9	 7351.0	...
6375418	  797.0	  473.0	 7347.0	...
6375419	  797.4	  473.0	 7342.0	...
6375420	  797.7	  472.9	 7342.0	...
6375421	  798.0	  472.8	 7343.0	...
6375422	  798.0	  472.7	 7345.0	...
6375423	  797.0	  473.1	 7347.0	...
6375424	  796.0	  473.6	 7348.0	...
6375425	  795.6	  474.1	 7349.0	...
6375426	  796.1	  473.7	 7344.0	...
6375427	  796.6	  473.3	 7339.0	...
6375428	  796.6	  472.8	 7338.0	...
6375429	  796.5	  472.7	 7344.0	...
6375430	  796.4	  472.8	 7350.0	...
6375431	  796.1	  473.1	 7351.0	...
6375432	  795.9	  473.3	 7352.0	...
6375433	  795.8	  473.4	 7349.0	...
6375434	  795.9	  473.4	 7347.0	...
6375435	  796.0	  474.1	 7345.0	...
6375436	  796.7	  474.6	 7344.0	...
6375437	  797.3	  475.0	 7344.0	...
6375438	  797.9	  474.5	 7345.0	...
6375439	  798.1	  474.4	 7347.0	...
6375440	  798.5	  474.5	 7349.0	...
6375441	  797.3	  475.1	 7349.0	...
6375442	  795.7	  475.2	 7343.0	...
6375443	  795.8	  475.0	 7337.0	...
6375444	  797.3	  474.3	 7339.0	...
6375445	  798.9	  473.9	 7346.0	...
6375446	  798.4	  473.9	 7353.0	...
6375447	  798.1	  474.0	 7353.0	...
6375448	  797.7	  474.4	 7357.0	...
6375449	  797.7	  474.7	 7361.0	...
6375450	  797.7	  474.5	 7364.0	...
6375451	  797.3	  474.1	 7363.0	...
6375452	  797.2	  473.7	 7362.0	...
6375453	  797.3	  473.9	 7359.0	...
6375454	  797.5	  474.1	 7357.0	...
6375455	  797.8	  474.0	 7355.0	...
6375456	  798.2	  473.6	 7355.0	...
6375457	  798.4	  473.0	 7351.0	...
6375458	  798.3	  472.7	 7347.0	...
6375459	  798.3	  472.4	 7342.0	...
6375460	  798.5	  472.3	 7341.0	...
6375461	  798.7	  472.3	 7342.0	...
6375462	  798.5	  472.6	 7343.0	...
6375463	  797.3	  473.2	 7344.0	...
6375464	  796.3	  473.6	 7345.0	...
6375465	  796.1	  473.8	 7346.0	...
6375466	  797.0	  473.6	 7346.0	...
6375467	  797.4	  473.5	 7344.0	...
6375468	  797.1	  474.1	 7341.0	...
6375469	  797.1	  474.7	 7340.0	...
6375470	  797.4	  474.3	 7339.0	...
6375471	  797.5	  473.4	 7342.0	...
6375472	  797.5	  472.5	 7346.0	...
6375473	  797.6	  472.5	 7349.0	...
6375474	  797.7	  472.4	 7349.0	...
6375475	  797.3	  473.6	 7349.0	...
6375476	  796.8	  474.8	 7347.0	...
6375477	  796.5	  475.5	 7344.0	...
6375478	  796.6	  474.9	 7340.0	...
6375479	  796.6	  474.4	 7338.0	...
6375480	  796.6	  474.5	 7337.0	...
6375481	  797.0	  474.6	 7335.0	...
6375482	  797.5	  474.1	 7334.0	...
6375483	  798.0	  473.6	 7335.0	...
6375484	  797.0	  473.3	 7336.0	...
6375485	  796.0	  473.4	 7337.0	...
6375486	  795.0	  473.4	 7335.0	...
6375487	  796.1	  473.2	 7333.0	...
6375488	  797.1	  473.0	 7333.0	...
6375489	  798.2	  472.8	 7335.0	...
6375490	  798.1	  472.8	 7337.0	...
6375491	  797.9	  472.7	 7336.0	...
6375492	  797.9	  472.7	 7333.0	...
6375493	  798.0	  472.7	 7329.0	...
6375494	  798.1	  472.6	 7327.0	...
6375495	  798.2	  473.9	 7326.0	...
6375496	  798.0	  475.2	 7325.0	...
6375497	  797.3	  475.9	 7325.0	...
6375498	  796.5	  474.4	 7327.0	...
6375499	  796.0	  472.9	 7327.0	...
6375500	  796.6	  472.5	 7327.0	...
6375501	  797.3	  473.1	 7327.0	...
6375502	  797.8	  473.3	 7324.0	...
6375503	  797.3	  473.0	 7320.0	...
6375504	  796.8	  472.9	 7315.0	...
6375505	  796.6	  473.1	 7316.0	...
6375506	  797.0	  472.9	 7318.0	...
6375507	  797.2	  471.9	 7323.0	...
6375508	  797.4	  471.0	 7326.0	...
6375509	  797.3	  470.7	 7329.0	...
6375510	  797.3	  470.8	 7327.0	...
6375511	  796.5	  470.7	 7324.0	...
6375512	  795.8	  470.6	 7321.0	...
6375513	  795.5	  470.8	 7320.0	...
6375514	  795.6	  471.2	 7320.0	...
6375515	  795.9	  471.5	 7314.0	...
6375516	  795.7	  471.5	 7308.0	...
6375517	  795.8	  471.5	 7303.0	...
6375518	  795.5	  471.5	 7304.0	...
6375519	  795.3	  471.4	 7302.0	...
6375520	  795.1	  471.2	 7300.0	...
6375521	  795.2	  471.1	 7298.0	...
6375522	  795.1	  471.8	 7298.0	...
6375523	  795.0	  472.3	 7299.0	...
6375524	  794.8	  472.8	 7300.0	...
6375525	  794.7	  472.7	 7300.0	...
6375526	  795.5	  472.5	 7300.0	...
6375527	  796.4	  472.5	 7307.0	...
6375528	  797.2	  472.4	 7314.0	...
6375529	  797.3	  472.7	 7314.0	...
6375530	  797.3	  473.1	 7307.0	...
6375531	  797.2	  473.2	 7301.0	...
6375532	  797.0	  473.3	 7302.0	...
6375533	  796.8	  473.1	 7307.0	...
6375534	  796.8	  473.1	 7312.0	...
6375535	  796.7	  473.1	 7313.0	...
6375536	  796.3	  473.0	 7310.0	...
6375537	  795.9	  473.7	 7308.0	...
6375538	  795.9	  474.4	 7307.0	...
6375539	  795.9	  474.3	 7307.0	...
6375540	  795.9	  473.5	 7306.0	...
6375541	  796.1	  472.1	 7305.0	...
6375542	  796.5	  471.7	 7303.0	...
6375543	  796.3	  471.4	 7301.0	...
6375544	  795.8	  472.9	 7298.0	...
6375545	  796.0	  474.3	 7297.0	...
6375546	  797.3	  475.5	 7296.0	...
6375547	  798.2	  475.6	 7292.0	...
6375548	  798.4	  475.6	 7288.0	...
6375549	  798.3	  475.8	 7284.0	...
6375550	  798.4	  475.9	 7283.0	...
6375551	  798.5	  475.6	 7285.0	...
6375552	  798.6	  475.1	 7291.0	...
6375553	  798.6	  474.4	 7300.0	...
6375554	  798.6	  474.2	 7307.0	...
6375555	  798.5	  474.0	 7311.0	...
6375556	  798.5	  474.4	 7312.0	...
6375557	  798.6	  474.7	 7312.0	...
6375558	  798.4	  475.1	 7307.0	...
6375559	  798.2	  475.2	 7302.0	...
6375560	  797.9	  475.5	 7295.0	...
6375561	  797.9	  475.9	 7290.0	...
6375562	  798.0	  476.2	 7285.0	...
6375563	  797.9	  475.9	 7289.0	...
6375564	  797.9	  475.4	 7292.0	...
6375565	  798.6	  474.9	 7298.0	...
6375566	  799.4	  474.7	 7299.0	...
6375567	  800.2	  474.5	 7293.0	...
6375568	  800.1	  474.3	 7286.0	...
6375569	  800.1	  474.2	 7284.0	...
6375570	  800.0	  474.0	 7286.0	...
6375571	  799.9	  473.9	 7289.0	...
6375572	  799.6	  473.8	 7287.0	...
6375573	  799.3	  473.7	 7287.0	...
6375574	  799.1	  472.9	 7287.0	...
6375575	  799.0	  472.2	 7288.0	...
6375576	  799.0	  471.5	 7289.0	...
6375577	  799.1	  471.5	 7287.0	...
6375578	  799.0	  471.5	 7283.0	...
6375579	  798.9	  471.4	 7279.0	...
6375580	  798.5	  472.0	 7278.0	...
6375581	  798.3	  472.6	 7279.0	...
6375582	  798.2	  473.3	 7276.0	...
6375583	  799.0	  473.2	 7273.0	...
6375584	  799.6	  473.2	 7270.0	...
6375585	  800.2	  473.8	 7271.0	...
6375586	  800.1	  474.3	 7273.0	...
6375587	  800.0	  475.2	 7274.0	...
6375588	  799.9	  475.5	 7276.0	...
6375589	  799.8	  475.5	 7278.0	...
6375590	  799.6	  474.9	 7281.0	...
6375591	  799.5	  474.1	 7282.0	...
6375592	  799.6	  473.9	 7284.0	...
6375593	  800.1	  473.8	 7284.0	...
6375594	  800.5	  474.0	 7285.0	...
6375595	  800.2	  474.0	 7286.0	...
6375596	  799.6	  474.1	 7289.0	...
6375597	  799.2	  474.1	 7290.0	...
6375598	  799.4	  475.1	 7286.0	...
6375599	  799.6	  475.9	 7281.0	...
6375600	  799.7	  476.8	 7275.0	...
6375601	  799.6	  476.7	 7280.0	...
6375602	  799.6	  476.6	 7285.0	...
6375603	  799.5	  476.6	 7290.0	...
6375604	  799.4	  476.5	 7290.0	...
6375605	  799.2	  476.7	 7290.0	...
6375606	  799.1	  476.9	 7288.0	...
6375607	  799.1	  476.7	 7283.0	...
6375608	  799.4	  476.5	 7279.0	...
6375609	  799.7	  476.3	 7276.0	...
6375610	  799.8	  476.6	 7276.0	...
6375611	  800.7	  476.9	 7277.0	...
6375612	  801.7	  477.2	 7280.0	...
6375613	  802.5	  476.9	 7286.0	...
6375614	  802.4	  476.1	 7291.0	...
6375615	  802.3	  474.9	 7294.0	...
6375616	  802.2	  474.1	 7293.0	...
6375617	  800.7	  473.8	 7290.0	...
6375618	  799.2	  473.9	 7289.0	...
6375619	  798.2	  474.3	 7288.0	...
6375620	  799.0	  474.5	 7288.0	...
6375621	  799.7	  474.6	 7287.0	...
6375622	  800.0	  474.4	 7285.0	...
6375623	  800.0	  474.3	 7282.0	...
6375624	  800.0	  474.3	 7280.0	...
6375625	  800.4	  474.2	 7279.0	...
6375626	  801.1	  474.5	 7274.0	...
6375627	  801.7	  474.8	 7269.0	...
6375628	  801.2	  475.1	 7261.0	...
6375629	  800.3	  475.0	 7258.0	...
6375630	  800.0	  474.8	 7259.0	...
6375631	  800.7	  474.4	 7265.0	...
6375632	  800.9	  474.1	 7271.0	...
6375633	  800.4	  473.8	 7272.0	...
6375634	  800.8	  473.6	 7270.0	...
6375635	  801.7	  473.3	 7272.0	...
6375636	  802.4	  473.2	 7277.0	...
6375637	  802.1	  473.2	 7281.0	...
6375638	  801.7	  473.3	 7281.0	...
6375639	  801.4	  474.1	 7277.0	...
6375640	  800.9	  475.0	 7274.0	...
6375641	  800.6	  475.7	 7270.0	...
6375642	  800.4	  475.7	 7270.0	...
6375643	  800.3	  475.7	 7271.0	...
6375644	  800.3	  475.8	 7277.0	...
6375645	  800.3	  475.9	 7282.0	...
6375646	  800.1	  475.6	 7282.0	...
6375647	  800.7	  475.4	 7279.0	...
6375648	  801.6	  475.2	 7276.0	...
6375649	  802.6	  475.4	 7276.0	...
6375650	  803.2	  475.4	 7276.0	...
MSG	6375651 0000 _ Number Off
6375651	  803.4	  474.8	 7274.0	...
6375652	  802.9	  474.2	 7273.0	...
6375653	  802.1	  473.7	 7272.0	...
6375654	  801.4	  473.9	 7272.0	...
6375655	  801.5	  474.0	 7273.0	...
6375656	  801.7	  474.4	 7272.0	...
6375657	  802.2	  475.1	 7270.0	...
6375658	  802.7	  475.7	 7268.0	...
6375659	  803.0	  476.1	 7266.0	...
6375660	  803.2	  476.2	 7264.0	...
6375661	  803.4	  476.0	 7260.0	...
6375662	  802.9	  475.8	 7257.0	...
6375663	  802.1	  475.3	 7263.0	...
6375664	  801.7	  475.0	 7272.0	...
6375665	  802.1	  474.5	 7274.0	...
6375666	  802.5	  475.1	 7266.0	...
6375667	  802.7	  475.6	 7255.0	...
6375668	  802.8	  476.1	 7252.0	...
6375669	  802.9	  476.0	 7255.0	...
6375670	  802.9	  476.4	 7260.0	...
6375671	  803.0	  476.8	 7265.0	...
6375672	  802.6	  477.0	 7262.0	...
6375673	  802.1	  476.9	 7259.0	...
6375674	  801.6	  476.7	 7260.0	...
6375675	  802.0	  475.9	 7264.0	...
6375676	  802.6	  474.9	 7266.0	...
6375677	  803.1	  473.9	 7265.0	...
6375678	  802.9	  474.1	 7268.0	...
6375679	  802.6	  474.0	 7271.0	...
6375680	  803.0	  473.5	 7272.0	...
6375681	  803.6	  472.9	 7267.0	...
6375682	  803.5	  473.6	 7263.0	...
6375683	  802.7	  475.2	 7262.0	...
6375684	  801.5	  476.9	 7262.0	...
6375685	  801.3	  477.4	 7263.0	...
6375686	  801.1	  477.5	 7262.0	...
6375687	  801.1	  476.2	 7260.0	...
6375688	  801.0	  474.9	 7258.0	...
6375689	  801.2	  473.7	 7257.0	...
6375690	  802.4	  474.5	 7258.0	...
6375691	  803.4	  475.4	 7258.0	...
6375692	  804.2	  476.3	 7258.0	...
6375693	  803.8	  476.3	 7259.0	...
6375694	  803.2	  476.2	 7260.0	...
6375695	  802.6	  475.8	 7261.0	...
6375696	  802.3	  474.6	 7260.0	...
6375697	  802.3	  473.5	 7259.0	...
6375698	  802.2	  472.7	 7259.0	...
6375699	  802.1	  472.7	 7256.0	...
6375700	  801.9	  472.5	 7252.0	...
6375701	  801.9	  472.3	 7248.0	...
6375702	  801.9	  473.5	 7245.0	...
6375703	  801.8	  475.0	 7242.0	...
6375704	  801.8	  476.2	 7239.0	...
6375705	  801.7	  475.5	 7239.0	...
6375706	  801.7	  474.9	 7242.0	...
6375707	  801.6	  474.4	 7248.0	...
6375708	  801.7	  474.3	 7252.0	...
6375709	  801.9	  474.2	 7253.0	...
6375710	  802.3	  474.0	 7251.0	...
6375711	  802.6	  473.8	 7255.0	...
6375712	  802.9	  473.7	 7262.0	...
6375713	  802.7	  473.7	 7269.0	...
6375714	  802.6	  473.8	 7266.0	...
6375715	  802.6	  474.2	 7262.0	...
6375716	  802.7	  474.7	 7260.0	...
6375717	  802.6	  475.1	 7263.0	...
6375718	  802.6	  475.0	 7265.0	...
6375719	  802.6	  474.8	 7263.0	...
6375720	  802.7	  474.6	 7264.0	...
6375721	  802.8	  474.3	 7266.0	...
6375722	  802.9	  474.1	 7266.0	...
6375723	  802.3	  474.0	 7265.0	...
6375724	  801.7	  474.1	 7264.0	...
6375725	  801.7	  473.9	 7265.0	...
6375726	  802.3	  473.7	 7259.0	...
6375727	  802.9	  473.6	 7253.0	...
6375728	  802.8	  473.7	 7249.0	...
6375729	  802.8	  473.5	 7253.0	...
6375730	  802.8	  473.3	 7258.0	...
6375731	  803.0	  473.0	 7255.0	...
6375732	  803.4	  472.4	 7249.0	...
6375733	  803.6	  471.9	 7249.0	...
6375734	  803.7	  471.6	 7255.0	...
6375735	  803.7	  471.6	 7261.0	...
6375736	  802.8	  471.7	 7262.0	...
6375737	  801.9	  472.1	 7264.0	...
6375738	  802.0	  472.7	 7260.0	...
6375739	  803.2	  473.5	 7254.0	...
6375740	  802.9	  474.2	 7250.0	...
6375741	  801.5	  474.9	 7252.0	...
6375742	  801.5	  475.1	 7252.0	...
6375743	  802.9	  474.6	 7251.0	...
6375744	  804.5	  474.1	 7249.0	...
6375745	  804.7	  473.6	 7249.0	...
6375746	  805.0	  473.7	 7249.0	...
6375747	  805.1	  473.8	 7250.0	...
6375748	  804.8	  474.0	 7251.0	...
6375749	  804.3	  474.2	 7251.0	...
6375750	  803.9	  474.2	 7249.0	...
6375751	  803.7	  474.1	 7249.0	...
6375752	  803.6	  474.1	 7250.0	...
6375753	  804.2	  474.0	 7253.0	...
6375754	  804.9	  474.1	 7255.0	...
6375755	  805.5	  474.3	 7256.0	...
6375756	  805.2	  474.7	 7254.0	...
6375757	  804.8	  474.9	 7251.0	...
6375758	  804.6	  475.1	 7252.0	...
6375759	  804.6	  475.2	 7254.0	...
6375760	  804.7	  475.2	 7257.0	...
6375761	  804.9	  475.2	 7259.0	...
6375762	  805.1	  474.6	 7258.0	...
6375763	  805.2	  473.7	 7258.0	...
6375764	  805.4	  472.8	 7258.0	...
6375765	  805.6	  473.1	 7259.0	...
6375766	  805.3	  474.0	 7261.0	...
6375767	  804.8	  474.8	 7262.0	...
6375768	  804.2	  474.9	 7262.0	...
6375769	  804.1	  475.0	 7262.0	...
6375770	  804.0	  474.9	 7261.0	...
6375771	  804.0	  475.0	 7261.0	...
6375772	  804.0	  474.9	 7261.0	...
6375773	  803.9	  475.4	 7259.0	...
6375774	  803.7	  475.8	 7256.0	...
6375775	  803.8	  476.0	 7252.0	...
6375776	  804.2	  476.1	 7257.0	...
6375777	  805.1	  476.2	 7263.0	...
6375778	  805.4	  475.6	 7269.0	...
6375779	  805.5	  475.0	 7269.0	...
6375780	  805.4	  475.2	 7269.0	...
6375781	  805.7	  476.0	 7269.0	...
6375782	  805.9	  475.6	 7269.0	...
6375783	  805.9	  474.0	 7268.0	...
6375784	  805.4	  472.3	 7267.0	...
6375785	  804.7	  471.7	 7266.0	...
6375786	  804.9	  471.6	 7266.0	...
6375787	  805.7	  471.8	 7267.0	...
6375788	  806.5	  473.3	 7268.0	...
6375789	  806.6	  474.8	 7269.0	...
6375790	  806.6	  476.1	 7270.0	...
6375791	  806.5	  475.7	 7268.0	...
6375792	  806.2	  475.0	 7265.0	...
6375793	  805.8	  474.2	 7267.0	...
6375794	  804.3	  474.5	 7270.0	...
6375795	  803.1	  475.1	 7277.0	...
6375796	  801.7	  475.4	 7280.0	...
6375797	  801.4	  475.0	 7281.0	...
6375798	  801.4	  474.7	 7279.0	...
6375799	  802.5	  474.6	 7277.0	...
6375800	  803.4	  474.6	 7278.0	...
6375801	  804.0	  474.7	 7280.0	...
6375802	  804.3	  474.8	 7282.0	...
6375803	  804.6	  474.8	 7283.0	...
6375804	  804.9	  474.7	 7286.0	...
6375805	  804.8	  475.1	 7287.0	...
6375806	  804.8	  475.5	 7286.0	...
6375807	  805.4	  475.8	 7281.0	...
6375808	  805.8	  475.3	 7275.0	...
6375809	  806.0	  474.8	 7273.0	...
6375810	  805.8	  474.5	 7275.0	...
6375811	  805.5	  475.1	 7278.0	...
6375812	  805.4	  475.4	 7280.0	...
6375813	  805.0	  475.6	 7282.0	...
6375814	  804.7	  475.6	 7283.0	...
6375815	  804.6	  475.7	 7285.0	...
6375816	  804.5	  475.7	 7286.0	...
6375817	  804.6	  475.5	 7288.0	...
6375818	  804.7	  475.4	 7289.0	...
6375819	  804.9	  475.5	 7291.0	...
6375820	  805.1	  475.7	 7292.0	...
6375821	  805.2	  475.8	 7292.0	...
6375822	  805.1	  475.7	 7293.0	...
6375823	  805.1	  475.6	 7294.0	...
6375824	  805.2	  475.6	 7295.0	...
6375825	  805.3	  475.6	 7296.0	...
6375826	  805.3	  475.6	 7295.0	...
6375827	  805.2	  475.7	 7294.0	...
6375828	  805.0	  475.7	 7294.0	...
6375829	  805.0	  475.7	 7285.0	...
6375830	  805.0	  475.7	 7277.0	...
6375831	  805.1	  475.6	 7273.0	...
6375832	  805.3	  475.7	 7274.0	...
6375833	  805.6	  475.9	 7274.0	...
6375834	  805.8	  475.9	 7279.0	...
6375835	  805.9	  475.5	 7288.0	...
6375836	  806.0	  475.3	 7298.0	...
6375837	  806.1	  475.2	 7299.0	...
6375838	  806.2	  475.3	 7300.0	...
6375839	  806.1	  476.0	 7301.0	...
6375840	  806.1	  476.5	 7302.0	...
6375841	  806.6	  476.7	 7303.0	...
6375842	  807.1	  476.3	 7302.0	...
6375843	  807.5	  475.9	 7300.0	...
6375844	  807.2	  475.9	 7298.0	...
6375845	  806.8	  476.0	 7296.0	...
6375846	  806.5	  476.1	 7295.0	...
6375847	  806.4	  476.1	 7294.0	...
6375848	  805.9	  476.1	 7294.0	...
6375849	  805.2	  476.0	 7294.0	...
6375850	  805.1	  476.0	 7294.0	...
6375851	  805.5	  475.7	 7295.0	...
6375852	  806.0	  475.4	 7294.0	...
6375853	  806.2	  475.4	 7292.0	...
6375854	  806.4	  475.5	 7291.0	...
6375855	  806.6	  475.5	 7293.0	...
6375856	  806.6	  475.2	 7300.0	...
6375857	  806.6	  475.0	 7306.0	...
6375858	  806.6	  474.7	 7310.0	...
6375859	  806.6	  474.6	 7307.0	...
6375860	  806.6	  474.6	 7304.0	...
6375861	  806.3	  474.8	 7301.0	...
MSG	6375862 0000 _ Number On
6375862	  806.0	  475.2	 7302.0	...
6375863	  805.7	  475.7	 7305.0	...
6375864	  805.6	  475.1	 7307.0	...
6375865	  806.1	  474.1	 7309.0	...
6375866	  806.6	  473.8	 7308.0	...
6375867	  807.3	  474.5	 7309.0	...
6375868	  807.4	  475.2	 7310.0	...
6375869	  807.4	  475.1	 7311.0	...
6375870	  807.4	  475.0	 7311.0	...
6375871	  807.4	  474.8	 7313.0	...
6375872	  807.3	  474.6	 7316.0	...
6375873	  806.9	  474.5	 7320.0	...
6375874	  806.0	  474.6	 7320.0	...
6375875	  805.2	  474.7	 7321.0	...
6375876	  805.0	  475.1	 7321.0	...
6375877	  805.4	  475.4	 7319.0	...
6375878	  805.5	  475.7	 7316.0	...
6375879	  805.3	  475.5	 7308.0	...
6375880	  804.9	  475.3	 7302.0	...
6375881	  804.6	  475.3	 7301.0	...
6375882	  804.3	  475.4	 7306.0	...
6375883	  804.7	  475.5	 7311.0	...
6375884	  806.2	  474.0	 7311.0	...
6375885	  807.8	  472.4	 7310.0	...
6375886	  808.7	  471.2	 7308.0	...
6375887	  808.8	  471.8	 7306.0	...
6375888	  807.4	  473.2	 7305.0	...
6375889	  806.0	  474.4	 7305.0	...
6375890	  804.7	  475.6	 7305.0	...
6375891	  804.8	  476.0	 7306.0	...
6375892	  805.0	  476.0	 7308.0	...
6375893	  805.3	  475.5	 7308.0	...
6375894	  805.8	  474.2	 7307.0	...
6375895	  806.4	  473.4	 7306.0	...
6375896	  806.2	  472.7	 7305.0	...
6375897	  805.9	  472.7	 7305.0	...
6375898	  805.4	  473.2	 7306.0	...
6375899	  805.2	  473.4	 7305.0	...
6375900	  805.0	  473.3	 7303.0	...
6375901	  805.5	  472.7	 7302.0	...
6375902	  805.9	  472.4	 7303.0	...
6375903	  806.8	  473.0	 7304.0	...
6375904	  807.3	  473.5	 7304.0	...
6375905	  807.5	  473.8	 7302.0	...
6375906	  807.0	  473.6	 7300.0	...
6375907	  806.2	  473.3	 7302.0	...
6375908	  805.3	  473.6	 7304.0	...
6375909	  804.7	  473.8	 7305.0	...
6375910	  804.6	  474.0	 7303.0	...
6375911	  804.9	  473.1	 7301.0	...
6375912	  805.3	  472.0	 7301.0	...
6375913	  805.3	  471.3	 7303.0	...
6375914	  805.2	  471.5	 7304.0	...
6375915	  805.0	  471.6	 7303.0	...
6375916	  805.1	  471.6	 7307.0	...
6375917	  805.6	  471.8	 7311.0	...
6375918	  806.2	  472.5	 7315.0	...
6375919	  807.0	  473.1	 7315.0	...
6375920	  807.5	  473.6	 7313.0	...
6375921	  807.8	  473.5	 7311.0	...
6375922	  808.0	  473.5	 7309.0	...
6375923	  807.9	  473.5	 7311.0	...
6375924	  808.2	  473.4	 7317.0	...
6375925	  808.6	  473.8	 7322.0	...
6375926	  807.3	  474.3	 7324.0	...
6375927	  805.5	  473.9	 7324.0	...
6375928	  803.8	  473.1	 7324.0	...
6375929	  803.9	  472.2	 7326.0	...
6375930	  805.1	  472.3	 7328.0	...
6375931	  806.5	  472.2	 7330.0	...
6375932	  807.8	  472.0	 7328.0	...
6375933	  807.5	  472.8	 7325.0	...
6375934	  807.0	  473.7	 7322.0	...
6375935	  805.6	  473.9	 7319.0	...
6375936	  804.7	  473.0	 7319.0	...
6375937	  805.1	  471.8	 7319.0	...
6375938	  806.5	  472.6	 7319.0	...
6375939	  807.4	  473.3	 7320.0	...
6375940	  806.9	  474.1	 7323.0	...
6375941	  806.5	  473.8	 7326.0	...
6375942	  806.6	  473.7	 7330.0	...
6375943	  806.6	  473.3	 7334.0	...
6375944	  806.6	  472.9	 7337.0	...
6375945	  806.7	  472.6	 7337.0	...
6375946	  807.0	  472.6	 7337.0	...
6375947	  807.2	  472.4	 7334.0	...
6375948	  807.5	  472.3	 7331.0	...
6375949	  807.6	  472.5	 7329.0	...
6375950	  807.4	  472.7	 7335.0	...
6375951	  807.0	  473.0	 7341.0	...
6375952	  806.6	  472.9	 7347.0	...
6375953	  806.6	  472.7	 7347.0	...
6375954	  807.0	  471.9	 7345.0	...
6375955	  807.3	  471.1	 7343.0	...
6375956	  807.4	  470.5	 7346.0	...
6375957	  807.7	  470.4	 7350.0	...
6375958	  808.0	  470.1	 7354.0	...
6375959	  807.9	  469.7	 7354.0	...
6375960	  807.5	  469.4	 7354.0	...
6375961	  807.0	  469.4	 7354.0	...
6375962	  807.4	  469.4	 7352.0	...
6375963	  808.1	  469.5	 7351.0	...
6375964	  808.8	  469.6	 7350.0	...
6375965	  808.2	  470.8	 7353.0	...
6375966	  807.2	  471.7	 7354.0	...
6375967	  806.7	  472.2	 7357.0	...
6375968	  807.9	  471.4	 7358.0	...
6375969	  808.8	  471.0	 7357.0	...
6375970	  808.9	  471.3	 7354.0	...
6375971	  808.4	  471.7	 7343.0	...
6375972	  808.2	  472.0	 7334.0	...
6375973	  808.3	  472.4	 7325.0	...
6375974	  808.1	  472.9	 7326.0	...
6375975	  808.2	  472.0	 7329.0	...
6375976	  808.4	  470.6	 7332.0	...
6375977	  808.6	  469.2	 7335.0	...
6375978	  808.6	  469.1	 7336.0	...
6375979	  808.8	  470.1	 7338.0	...
6375980	  808.5	  471.1	 7341.0	...
6375981	  808.1	  472.2	 7344.0	...
6375982	  807.4	  472.2	 7344.0	...
6375983	  807.1	  472.2	 7345.0	...
6375984	  807.6	  472.1	 7347.0	...
6375985	  808.3	  472.0	 7348.0	...
6375986	  809.0	  471.5	 7349.0	...
6375987	  809.0	  471.0	 7348.0	...
6375988	  809.4	  470.9	 7347.0	...
6375989	  809.8	  471.2	 7346.0	...
6375990	  810.2	  471.4	 7341.0	...
6375991	  810.2	  471.2	 7336.0	...
6375992	  810.2	  471.1	 7334.0	...
6375993	  809.9	  471.1	 7336.0	...
6375994	  809.5	  471.0	 7338.0	...
6375995	  809.2	  471.0	 7339.0	...
6375996	  809.2	  470.9	 7340.0	...
6375997	  809.3	  470.8	 7341.0	...
6375998	  809.3	  470.5	 7342.0	...
6375999	  809.5	  470.5	 7342.0	...
6376000	  809.7	  470.4	 7342.0	...
6376001	  809.9	  470.5	 7342.0	...
6376002	  809.9	  470.9	 7340.0	...
6376003	  810.1	  471.7	 7340.0	...
6376004	  810.3	  472.6	 7339.0	...
6376005	  810.2	  472.2	 7341.0	...
6376006	  810.0	  471.5	 7340.0	...
6376007	  809.9	  470.7	 7342.0	...
6376008	  809.9	  470.4	 7345.0	...
6376009	  809.9	  470.1	 7348.0	...
6376010	  809.8	  470.0	 7348.0	...
6376011	  810.1	  470.0	 7349.0	...
6376012	  810.6	  470.1	 7349.0	...
6376013	  811.1	  470.4	 7349.0	...
6376014	  811.6	  470.6	 7349.0	...
6376015	  811.8	  471.2	 7349.0	...
6376016	  812.0	  471.5	 7348.0	...
6376017	  812.0	  471.3	 7346.0	...
6376018	  812.4	  470.9	 7345.0	...
6376019	  812.7	  470.5	 7349.0	...
6376020	  812.4	  470.6	 7351.0	...
6376021	  811.3	  470.9	 7351.0	...
6376022	  810.3	  471.2	 7349.0	...
6376023	  810.2	  471.4	 7347.0	...
6376024	  810.6	  471.6	 7345.0	...
6376025	  811.0	  471.5	 7342.0	...
6376026	  811.1	  471.0	 7339.0	...
6376027	  811.2	  470.4	 7339.0	...
6376028	  811.4	  470.2	 7340.0	...
6376029	  811.8	  470.2	 7341.0	...
6376030	  812.2	  470.3	 7340.0	...
6376031	  812.3	  470.1	 7339.0	...
6376032	  811.9	  469.9	 7338.0	...
6376033	  811.6	  469.6	 7339.0	...
6376034	  811.5	  469.7	 7339.0	...
6376035	  811.6	  470.0	 7340.0	...
6376036	  811.8	  470.4	 7339.0	...
6376037	  811.4	  470.6	 7339.0	...
6376038	  810.8	  470.7	 7340.0	...
6376039	  810.9	  470.7	 7344.0	...
6376040	  811.6	  470.5	 7348.0	...
6376041	  812.4	  470.5	 7351.0	...
6376042	  812.5	  470.4	 7346.0	...
6376043	  812.4	  470.0	 7340.0	...
6376044	  812.3	  469.5	 7338.0	...
6376045	  812.5	  470.0	 7341.0	...
6376046	  812.8	  470.8	 7344.0	...
6376047	  813.4	  471.4	 7343.0	...
6376048	  813.8	  471.1	 7342.0	...
6376049	  813.9	  471.0	 7342.0	...
6376050	  813.5	  470.9	 7341.0	...
6376051	  813.1	  470.8	 7342.0	...
6376052	  813.0	  470.5	 7340.0	...
6376053	  812.1	  470.1	 7337.0	...
6376054	  811.2	  469.8	 7333.0	...
6376055	  811.0	  469.9	 7332.0	...
6376056	  811.8	  470.3	 7332.0	...
6376057	  812.6	  471.0	 7334.0	...
6376058	  812.6	  470.9	 7336.0	...
6376059	  812.5	  470.7	 7337.0	...
6376060	  812.3	  470.4	 7338.0	...
6376061	  812.1	  470.5	 7337.0	...
6376062	  812.3	  470.3	 7336.0	...
6376063	  812.6	  470.2	 7339.0	...
6376064	  812.9	  470.4	 7343.0	...
6376065	  812.9	  470.7	 7347.0	...
6376066	  812.9	  471.0	 7345.0	...
6376067	  813.2	  471.7	 7343.0	...
6376068	  813.6	  472.4	 7342.0	...
6376069	  813.4	  473.5	 7342.0	...
6376070	  812.9	  473.9	 7343.0	...
6376071	  812.2	  472.5	 7345.0	...
6376072	  812.0	  470.7	 7347.0	...
6376073	  811.9	  470.1	 7344.0	...
6376074	  812.0	  471.3	 7340.0	...
6376075	  812.1	  472.5	 7335.0	...
6376076	  812.1	  472.6	 7335.0	...
6376077	  811.9	  472.7	 7335.0	...
6376078	  811.7	  472.8	 7335.0	...
6376079	  811.1	  472.6	 7334.0	...
6376080	  810.8	  472.3	 7333.0	...
6376081	  811.3	  472.4	 7335.0	...
6376082	  812.8	  472.5	 7338.0	...
6376083	  814.3	  472.7	 7341.0	...
6376084	  814.2	  471.8	 7341.0	...
6376085	  812.9	  471.0	 7341.0	...
6376086	  811.6	  470.0	 7341.0	...
6376087	  811.8	  469.8	 7340.0	...
6376088	  812.6	  469.6	 7340.0	...
6376089	  813.2	  469.7	 7339.0	...
6376090	  812.9	  469.9	 7337.0	...
6376091	  813.0	  470.0	 7336.0	...
6376092	  813.4	  470.1	 7335.0	...
6376093	  813.8	  469.8	 7336.0	...
6376094	  813.7	  469.5	 7336.0	...
6376095	  813.4	  469.2	 7335.0	...
6376096	  813.2	  470.4	 7335.0	...
6376097	  813.0	  471.6	 7341.0	...
6376098	  813.8	  472.5	 7346.0	...
6376099	  814.6	  472.0	 7351.0	...
6376100	  814.8	  470.7	 7352.0	...
6376101	  813.8	  469.7	 7353.0	...
6376102	  812.9	  470.0	 7353.0	...
6376103	  813.3	  470.8	 7352.0	...
6376104	  814.1	  471.5	 7349.0	...
6376105	  814.8	  471.1	 7344.0	...
6376106	  814.8	  471.2	 7339.0	...
6376107	  814.7	  471.2	 7336.0	...
6376108	  814.6	  471.3	 7335.0	...
6376109	  814.6	  471.3	 7334.0	...
6376110	  814.7	  471.7	 7333.0	...
6376111	  815.1	  472.1	 7331.0	...
6376112	  815.5	  471.5	 7338.0	...
6376113	  815.8	  470.6	 7346.0	...
6376114	  815.6	  469.8	 7353.0	...
6376115	  815.4	  470.6	 7351.0	...
6376116	  814.6	  471.5	 7347.0	...
6376117	  814.0	  472.2	 7342.0	...
6376118	  814.2	  471.9	 7339.0	...
6376119	  815.0	  470.7	 7339.0	...
6376120	  815.8	  469.6	 7338.0	...
6376121	  816.0	  468.7	 7338.0	...
6376122	  816.1	  468.7	 7337.0	...
6376123	  815.4	  468.1	 7337.0	...
6376124	  813.9	  467.7	 7337.0	...
6376125	  812.4	  467.4	 7338.0	...
6376126	  812.1	  467.6	 7338.0	...
6376127	  812.6	  467.7	 7342.0	...
6376128	  813.3	  467.6	 7349.0	...
6376129	  813.5	  468.0	 7357.0	...
6376130	  813.7	  468.2	 7353.0	...
6376131	  813.7	  468.5	 7346.0	...
6376132	  813.6	  468.8	 7339.0	...
6376133	  813.7	  469.1	 7337.0	...
6376134	  813.7	  469.7	 7336.0	...
6376135	  813.6	  470.0	 7339.0	...
6376136	  814.5	  470.1	 7341.0	...
6376137	  815.5	  469.8	 7343.0	...
6376138	  816.6	  469.4	 7341.0	...
6376139	  816.7	  469.2	 7343.0	...
6376140	  816.6	  468.8	 7347.0	...
6376141	  815.9	  468.4	 7355.0	...
6376142	  815.2	  467.8	 7360.0	...
6376143	  814.4	  467.7	 7359.0	...
6376144	  814.2	  468.3	 7355.0	...
6376145	  814.6	  469.0	 7353.0	...
6376146	  815.4	  470.4	 7354.0	...
6376147	  815.7	  471.2	 7353.0	...
6376148	  815.4	  471.7	 7349.0	...
6376149	  815.1	  471.7	 7345.0	...
6376150	  815.0	  471.5	 7342.0	...
6376151	  815.0	  471.6	 7340.0	...
6376152	  815.1	  471.8	 7340.0	...
6376153	  815.6	  471.8	 7339.0	...
6376154	  816.3	  471.7	 7336.0	...
6376155	  816.8	  471.2	 7333.0	...
6376156	  815.9	  470.8	 7330.0	...
6376157	  814.8	  470.0	 7329.0	...
6376158	  813.9	  469.5	 7333.0	...
6376159	  813.8	  468.9	 7337.0	...
6376160	  813.7	  468.9	 7342.0	...
6376161	  814.3	  468.8	 7342.0	...
6376162	  815.1	  468.7	 7343.0	...
6376163	  815.6	  469.0	 7345.0	...
6376164	  815.3	  469.3	 7347.0	...
MSG	6376165 0000 _ Number Off
6376165	  815.5	  469.5	 7348.0	...
6376166	  816.0	  469.6	 7347.0	...
6376167	  815.4	  470.0	 7345.0	...
6376168	  814.3	  470.6	 7344.0	...
6376169	  813.4	  471.6	 7344.0	...
6376170	  813.6	  472.3	 7345.0	...
6376171	  813.8	  471.4	 7344.0	...
6376172	  813.9	  470.0	 7343.0	...
6376173	  814.3	  469.0	 7341.0	...
6376174	  814.7	  469.8	 7342.0	...
6376175	  815.0	  470.6	 7344.0	...
6376176	  814.8	  469.9	 7347.0	...
6376177	  815.0	  468.6	 7349.0	...
6376178	  815.3	  468.3	 7350.0	...
6376179	  815.2	  469.3	 7353.0	...
6376180	  814.8	  470.8	 7359.0	...
6376181	  814.6	  471.3	 7365.0	...
6376182	  814.9	  471.8	 7367.0	...
6376183	  815.1	  471.7	 7366.0	...
6376184	  815.5	  471.5	 7365.0	...
6376185	  815.9	  471.2	 7363.0	...
6376186	  816.3	  470.9	 7362.0	...
6376187	  816.1	  470.8	 7364.0	...
6376188	  815.9	  470.7	 7370.0	...
6376189	  815.8	  470.3	 7375.0	...
6376190	  815.8	  470.1	 7375.0	...
6376191	  815.8	  470.0	 7371.0	...
6376192	  815.9	  470.6	 7368.0	...
6376193	  816.1	  471.1	 7368.0	...
6376194	  816.4	  471.2	 7370.0	...
6376195	  816.6	  470.7	 7372.0	...
6376196	  816.6	  470.1	 7372.0	...
6376197	  816.2	  469.8	 7372.0	...
6376198	  815.9	  469.8	 7372.0	...
6376199	  815.4	  470.0	 7374.0	...
6376200	  815.1	  470.3	 7377.0	...
6376201	  815.1	  469.8	 7380.0	...
6376202	  815.4	  469.2	 7379.0	...
6376203	  815.7	  468.3	 7377.0	...
6376204	  815.5	  468.0	 7376.0	...
6376205	  815.3	  468.3	 7377.0	...
6376206	  815.8	  469.1	 7376.0	...
6376207	  816.5	  470.0	 7372.0	...
6376208	  816.5	  470.5	 7373.0	...
6376209	  815.9	  470.9	 7377.0	...
6376210	  815.3	  471.2	 7382.0	...
6376211	  815.2	  471.9	 7383.0	...
6376212	  815.2	  472.7	 7383.0	...
6376213	  815.1	  472.3	 7382.0	...
6376214	  815.1	  470.9	 7380.0	...
6376215	  814.8	  469.4	 7374.0	...
6376216	  814.6	  469.1	 7369.0	...
6376217	  815.2	  469.0	 7372.0	...
6376218	  816.1	  468.9	 7379.0	...
6376219	  817.0	  468.7	 7387.0	...
6376220	  817.0	  468.9	 7388.0	...
6376221	  815.8	  469.4	 7388.0	...
6376222	  814.5	  469.5	 7388.0	...
6376223	  813.4	  469.3	 7387.0	...
6376224	  813.5	  468.8	 7383.0	...
6376225	  813.8	  469.6	 7382.0	...
6376226	  813.9	  470.5	 7382.0	...
6376227	  814.0	  471.7	 7380.0	...
6376228	  814.4	  471.9	 7377.0	...
6376229	  814.8	  472.0	 7371.0	...
6376230	  815.4	  471.6	 7369.0	...
6376231	  815.5	  471.2	 7371.0	...
6376232	  815.4	  470.8	 7374.0	...
6376233	  815.1	  470.1	 7379.0	...
6376234	  814.8	  469.4	 7381.0	...
6376235	  814.3	  469.3	 7384.0	...
6376236	  813.9	  469.5	 7384.0	...
6376237	  814.0	  469.5	 7383.0	...
6376238	  814.6	  469.3	 7382.0	...
6376239	  815.4	  470.1	 7380.0	...
6376240	  815.5	  471.3	 7379.0	...
6376241	  815.4	  471.4	 7378.0	...
6376242	  815.0	  470.4	 7377.0	...
6376243	  814.7	  469.1	 7382.0	...
6376244	  814.6	  468.6	 7388.0	...
6376245	  814.4	  468.1	 7395.0	...
6376246	  814.4	  468.8	 7392.0	...
6376247	  815.4	  469.5	 7389.0	...
6376248	  816.4	  469.8	 7386.0	...
6376249	  816.8	  469.4	 7385.0	...
6376250	  816.3	  468.9	 7385.0	...
6376251	  815.7	  468.9	 7381.0	...
6376252	  815.7	  468.7	 7377.0	...
6376253	  815.8	  468.9	 7373.0	...
6376254	  815.9	  469.1	 7372.0	...
6376255	  815.9	  469.2	 7376.0	...
6376256	  815.8	  469.1	 7381.0	...
6376257	  815.7	  469.1	 7390.0	...
6376258	  815.5	  469.3	 7397.0	...
6376259	  815.4	  469.5	 7404.0	...
6376260	  815.2	  469.5	 7405.0	...
6376261	  815.2	  469.5	 7403.0	...
6376262	  815.2	  469.7	 7398.0	...
6376263	  815.2	  469.9	 7389.0	...
6376264	  815.2	  469.9	 7381.0	...
6376265	  815.4	  470.0	 7379.0	...
6376266	  815.5	  470.2	 7383.0	...
6376267	  815.7	  470.5	 7387.0	...
6376268	  815.6	  470.6	 7387.0	...
6376269	  815.7	  470.5	 7388.0	...
6376270	  815.8	  470.7	 7389.0	...
6376271	  816.1	  471.0	 7383.0	...
6376272	  816.3	  471.3	 7376.0	...
6376273	  816.2	  471.3	 7376.0	...
6376274	  816.1	  470.8	 7383.0	...
6376275	  816.0	  470.1	 7390.0	...
6376276	  816.2	  469.2	 7387.0	...
6376277	  816.4	  468.7	 7383.0	...
6376278	  816.6	  468.6	 7378.0	...
6376279	  816.7	  468.4	 7377.0	...
6376280	  816.6	  468.5	 7378.0	...
6376281	  815.9	  468.6	 7381.0	...
6376282	  815.1	  468.6	 7386.0	...
6376283	  814.1	  469.1	 7388.0	...
6376284	  813.9	  469.5	 7389.0	...
6376285	  814.7	  469.9	 7388.0	...
6376286	  815.7	  469.5	 7388.0	...
6376287	  816.7	  469.0	 7393.0	...
6376288	  816.7	  468.8	 7401.0	...
6376289	  816.4	  468.9	 7409.0	...
6376290	  815.8	  469.3	 7412.0	...
6376291	  815.2	  469.4	 7412.0	...
6376292	  814.9	  469.4	 7406.0	...
6376293	  814.9	  469.4	 7400.0	...
6376294	  814.8	  469.4	 7397.0	...
6376295	  814.6	  469.4	 7400.0	...
6376296	  814.4	  469.4	 7404.0	...
6376297	  814.8	  469.7	 7405.0	...
6376298	  815.5	  469.9	 7405.0	...
6376299	  816.2	  469.0	 7405.0	...
6376300	  816.4	  468.0	 7403.0	...
6376301	  816.5	  466.7	 7402.0	...
6376302	  816.7	  466.4	 7402.0	...
6376303	  816.9	  466.4	 7403.0	...
6376304	  816.8	  467.0	 7403.0	...
6376305	  816.5	  468.0	 7399.0	...
6376306	  815.8	  468.7	 7395.0	...
6376307	  815.3	  469.1	 7392.0	...
6376308	  814.8	  469.2	 7393.0	...
6376309	  814.6	  468.9	 7394.0	...
6376310	  814.5	  468.7	 7393.0	...
6376311	  814.2	  468.5	 7393.0	...
6376312	  813.9	  468.4	 7399.0	...
6376313	  813.4	  468.3	 7405.0	...
6376314	  813.2	  468.5	 7412.0	...
6376315	  814.1	  468.8	 7411.0	...
6376316	  815.2	  469.1	 7411.0	...
6376317	  816.5	  468.9	 7411.0	...
6376318	  816.8	  468.6	 7409.0	...
6376319	  816.7	  468.3	 7401.0	...
6376320	  816.4	  468.9	 7393.0	...
6376321	  816.6	  469.7	 7387.0	...
6376322	  817.1	  470.2	 7387.0	...
6376323	  816.9	  469.7	 7386.0	...
6376324	  816.3	  469.4	 7386.0	...
6376325	  815.7	  469.3	 7390.0	...
6376326	  815.7	  469.4	 7395.0	...
6376327	  815.7	  469.5	 7399.0	...
6376328	  816.3	  469.4	 7399.0	...
6376329	  817.0	  470.1	 7399.0	...
6376330	  817.7	  470.9	 7400.0	...
6376331	  817.2	  471.3	 7400.0	...
6376332	  816.3	  470.5	 7399.0	...
6376333	  815.4	  469.8	 7397.0	...
6376334	  815.7	  469.3	 7395.0	...
6376335	  816.3	  469.5	 7393.0	...
6376336	  816.9	  469.6	 7394.0	...
6376337	  817.2	  469.3	 7396.0	...
6376338	  817.5	  468.7	 7397.0	...
6376339	  817.4	  468.2	 7398.0	...
6376340	  817.2	  468.8	 7399.0	...
6376341	  817.0	  469.5	 7398.0	...
6376342	  817.1	  470.3	 7397.0	...
6376343	  817.3	  470.6	 7398.0	...
6376344	  817.5	  471.3	 7402.0	...
6376345	  817.6	  471.6	 7405.0	...
6376346	  817.5	  471.5	 7405.0	...
6376347	  817.3	  470.5	 7403.0	...
6376348	  817.2	  469.6	 7400.0	...
6376349	  817.2	  469.0	 7397.0	...
6376350	  817.2	  468.9	 7397.0	...
6376351	  816.9	  468.8	 7397.0	...
6376352	  816.7	  468.6	 7399.0	...
6376353	  817.5	  469.0	 7400.0	...
6376354	  818.5	  469.5	 7401.0	...
6376355	  819.0	  470.0	 7401.0	...
6376356	  818.5	  469.7	 7400.0	...
6376357	  817.8	  469.2	 7400.0	...
6376358	  817.7	  468.8	 7404.0	...
6376359	  817.7	  469.7	 7408.0	...
6376360	  817.6	  470.7	 7411.0	...
6376361	  817.4	  471.5	 7411.0	...
6376362	  817.4	  471.2	 7411.0	...
6376363	  817.6	  470.9	 7405.0	...
6376364	  817.6	  470.1	 7398.0	...
6376365	  817.4	  469.4	 7392.0	...
6376366	  818.0	  469.4	 7394.0	...
6376367	  818.8	  470.1	 7393.0	...
6376368	  818.8	  470.5	 7390.0	...
6376369	  818.0	  470.0	 7393.0	...
6376370	  817.0	  469.5	 7400.0	...
6376371	  816.9	  469.3	 7406.0	...
6376372	  817.1	  469.7	 7406.0	...
6376373	  817.4	  470.0	 7407.0	...
6376374	  817.6	  470.2	 7405.0	...
6376375	  817.6	  470.1	 7400.0	...
6376376	  817.9	  469.6	 7395.0	...
MSG	6376377 0000 _ Number On
6376377	  818.1	  469.2	 7393.0	...
6376378	  818.4	  468.8	 7395.0	...
6376379	  818.4	  468.7	 7397.0	...
6376380	  818.4	  468.7	 7402.0	...
6376381	  818.4	  468.5	 7405.0	...
6376382	  818.3	  468.2	 7408.0	...
6376383	  818.1	  468.0	 7406.0	...
6376384	  818.1	  468.4	 7403.0	...
6376385	  818.3	  468.8	 7401.0	...
6376386	  818.4	  469.2	 7403.0	...
6376387	  818.5	  469.5	 7408.0	...
6376388	  818.4	  470.0	 7411.0	...
6376389	  818.3	  470.5	 7414.0	...
6376390	  818.0	  471.5	 7412.0	...
6376391	  818.2	  472.0	 7410.0	...
6376392	  818.4	  472.3	 7411.0	...
6376393	  819.1	  471.5	 7414.0	...
6376394	  819.3	  470.3	 7416.0	...
6376395	  819.5	  469.4	 7416.0	...
6376396	  819.3	  469.5	 7416.0	...
6376397	  819.3	  470.5	 7416.0	...
6376398	  819.5	  471.8	 7412.0	...
6376399	  819.6	  472.2	 7408.0	...
6376400	  819.4	  471.3	 7408.0	...
6376401	  819.2	  470.2	 7412.0	...
6376402	  819.0	  469.0	 7412.0	...
6376403	  818.9	  468.9	 7407.0	...
6376404	  818.7	  468.8	 7407.0	...
6376405	  818.2	  468.1	 7414.0	...
6376406	  817.7	  467.5	 7422.0	...
6376407	  817.7	  467.3	 7419.0	...
6376408	  817.9	  467.9	 7413.0	...
6376409	  818.2	  468.5	 7407.0	...
6376410	  818.2	  468.7	 7407.0	...
6376411	  818.6	  468.4	 7407.0	...
6376412	  819.0	  468.1	 7406.0	...
6376413	  819.4	  468.6	 7405.0	...
6376414	  818.9	  469.4	 7403.0	...
6376415	  817.9	  470.5	 7403.0	...
6376416	  816.8	  470.9	 7403.0	...
6376417	  816.1	  471.4	 7400.0	...
6376418	  815.8	  471.6	 7397.0	...
6376419	  815.7	  470.7	 7394.0	...
6376420	  816.0	  469.6	 7394.0	...
6376421	  816.3	  468.6	 7393.0	...
6376422	  816.5	  468.7	 7393.0	...
6376423	  816.7	  468.7	 7395.0	...
6376424	  816.3	  468.8	 7396.0	...
6376425	  815.9	  468.9	 7398.0	...
6376426	  815.8	  468.8	 7398.0	...
6376427	  816.1	  468.7	 7397.0	...
6376428	  816.4	  468.6	 7400.0	...
6376429	  816.1	  468.3	 7405.0	...
6376430	  815.9	  467.9	 7411.0	...
6376431	  815.8	  467.4	 7413.0	...
6376432	  816.2	  467.3	 7412.0	...
6376433	  816.7	  467.3	 7410.0	...
6376434	  817.0	  467.3	 7408.0	...
6376435	  817.2	  467.2	 7407.0	...
6376436	  817.5	  466.9	 7407.0	...
6376437	  817.6	  467.5	 7404.0	...
6376438	  817.5	  468.1	 7401.0	...
6376439	  817.3	  468.6	 7402.0	...
6376440	  817.2	  469.1	 7407.0	...
6376441	  816.9	  469.9	 7406.0	...
6376442	  816.9	  470.3	 7401.0	...
6376443	  817.0	  470.4	 7397.0	...
6376444	  817.8	  470.5	 7397.0	...
6376445	  818.5	  470.9	 7397.0	...
6376446	  818.4	  470.2	 7397.0	...
6376447	  817.8	  469.6	 7398.0	...
6376448	  817.2	  469.1	 7398.0	...
6376449	  817.2	  469.3	 7398.0	...
6376450	  818.0	  469.1	 7400.0	...
6376451	  818.7	  468.9	 7404.0	...
6376452	  818.9	  468.7	 7409.0	...
6376453	  818.4	  468.3	 7409.0	...
6376454	  817.9	  468.0	 7411.0	...
6376455	  817.7	  467.6	 7413.0	...
6376456	  817.7	  467.8	 7414.0	...
6376457	  817.6	  469.1	 7412.0	...
6376458	  817.6	  470.4	 7409.0	...
6376459	  817.4	  470.6	 7406.0	...
6376460	  817.1	  469.1	 7408.0	...
6376461	  817.8	  467.5	 7411.0	...
6376462	  818.7	  467.1	 7414.0	...
6376463	  819.7	  467.6	 7414.0	...
6376464	  819.9	  468.2	 7414.0	...
6376465	  820.1	  468.8	 7415.0	...
6376466	  820.1	  468.5	 7406.0	...
6376467	  819.0	  468.4	 7398.0	...
6376468	  818.0	  468.3	 7389.0	...
6376469	  817.2	  468.3	 7391.0	...
6376470	  817.1	  468.1	 7393.0	...
6376471	  816.8	  468.0	 7395.0	...
6376472	  816.9	  468.0	 7396.0	...
6376473	  817.1	  468.7	 7397.0	...
6376474	  817.4	  469.5	 7397.0	...
6376475	  817.2	  469.0	 7398.0	...
6376476	  817.6	  467.8	 7399.0	...
6376477	  818.1	  467.9	 7398.0	...
6376478	  818.6	  469.2	 7396.0	...
6376479	  818.6	  470.4	 7395.0	...
6376480	  818.8	  470.0	 7395.0	...
6376481	  819.4	  469.4	 7396.0	...
6376482	  820.0	  469.1	 7396.0	...
6376483	  819.2	  469.2	 7396.0	...
6376484	  818.1	  469.2	 7396.0	...
6376485	  817.7	  469.1	 7395.0	...
6376486	  818.3	  468.9	 7395.0	...
6376487	  819.0	  468.9	 7394.0	...
6376488	  818.8	  468.9	 7397.0	...
6376489	  818.9	  468.9	 7399.0	...
6376490	  819.0	  469.0	 7398.0	...
6376491	  819.0	  469.1	 7395.0	...
6376492	  819.0	  469.1	 7391.0	...
6376493	  819.2	  469.0	 7392.0	...
6376494	  819.3	  468.9	 7392.0	...
6376495	  819.0	  469.1	 7393.0	...
6376496	  818.3	  469.3	 7395.0	...
6376497	  817.7	  469.5	 7395.0	...
6376498	  817.5	  469.5	 7395.0	...
6376499	  817.4	  469.4	 7392.0	...
6376500	  817.2	  469.4	 7391.0	...
6376501	  816.9	  469.3	 7390.0	...
6376502	  818.5	  469.3	 7389.0	...
6376503	  820.2	  469.1	 7388.0	...
6376504	  821.6	  469.1	 7392.0	...
6376505	  821.4	  469.5	 7398.0	...
6376506	  821.1	  470.0	 7398.0	...
6376507	  821.2	  470.4	 7392.0	...
6376508	  820.0	  470.5	 7386.0	...
6376509	  818.8	  470.5	 7386.0	...
6376510	  817.8	  470.6	 7385.0	...
6376511	  818.0	  470.6	 7385.0	...
6376512	  818.1	  470.0	 7383.0	...
6376513	  817.8	  469.4	 7382.0	...
6376514	  818.7	  468.6	 7382.0	...
6376515	  819.7	  468.0	 7382.0	...
6376516	  820.7	  467.4	 7382.0	...
6376517	  820.8	  466.9	 7387.0	...
6376518	  820.9	  467.0	 7391.0	...
6376519	  820.8	  467.2	 7394.0	...
6376520	  820.7	  467.1	 7392.0	...
6376521	  820.6	  466.8	 7390.0	...
6376522	  820.8	  466.5	 7389.0	...
6376523	  820.9	  466.5	 7389.0	...
6376524	  820.7	  466.5	 7389.0	...
6376525	  820.3	  466.8	 7387.0	...
6376526	  819.9	  467.3	 7386.0	...
6376527	  819.5	  467.8	 7386.0	...
6376528	  819.3	  468.1	 7390.0	...
6376529	  819.1	  468.2	 7394.0	...
6376530	  818.6	  468.2	 7392.0	...
6376531	  817.9	  467.7	 7388.0	...
6376532	  817.3	  467.2	 7387.0	...
6376533	  817.3	  466.7	 7391.0	...
6376534	  818.3	  466.5	 7396.0	...
6376535	  819.3	  466.4	 7396.0	...
6376536	  820.3	  466.5	 7397.0	...
6376537	  820.4	  466.7	 7396.0	...
6376538	  820.5	  466.9	 7395.0	...
6376539	  820.3	  467.2	 7394.0	...
6376540	  820.0	  467.6	 7393.0	...
6376541	  819.9	  467.7	 7393.0	...
6376542	  819.9	  467.5	 7392.0	...
6376543	  820.0	  467.8	 7398.0	...
6376544	  820.0	  468.2	 7404.0	...
6376545	  820.0	  468.3	 7410.0	...
6376546	  820.0	  467.9	 7410.0	...
6376547	  819.9	  467.5	 7410.0	...
6376548	  819.9	  467.4	 7410.0	...
6376549	  820.3	  467.2	 7415.0	...
6376550	  820.7	  467.0	 7420.0	...
6376551	  820.9	  466.8	 7424.0	...
6376552	  820.8	  466.7	 7423.0	...
6376553	  820.8	  466.9	 7421.0	...
6376554	  820.1	  467.1	 7421.0	...
6376555	  819.2	  467.4	 7421.0	...
6376556	  819.1	  467.4	 7421.0	...
6376557	  820.1	  467.7	 7419.0	...
6376558	  821.0	  467.9	 7414.0	...
6376559	  820.9	  467.9	 7409.0	...
6376560	  820.4	  467.7	 7408.0	...
6376561	  819.8	  467.8	 7410.0	...
6376562	  819.3	  468.4	 7411.0	...
6376563	  819.6	  468.7	 7411.0	...
6376564	  820.2	  468.7	 7411.0	...
6376565	  821.0	  468.5	 7412.0	...
6376566	  821.5	  468.0	 7412.0	...
6376567	  821.6	  468.2	 7413.0	...
6376568	  821.5	  468.5	 7412.0	...
6376569	  821.4	  468.3	 7411.0	...
6376570	  821.4	  467.6	 7410.0	...
6376571	  821.6	  467.2	 7409.0	...
6376572	  821.4	  467.5	 7409.0	...
6376573	  821.0	  467.9	 7409.0	...
6376574	  820.8	  467.8	 7409.0	...
6376575	  821.0	  467.7	 7409.0	...
6376576	  821.3	  467.6	 7408.0	...
6376577	  821.4	  467.4	 7409.0	...
6376578	  821.5	  467.3	 7410.0	...
6376579	  821.6	  467.5	 7410.0	...
6376580	  821.6	  468.3	 7408.0	...
6376581	  820.9	  469.2	 7407.0	...
6376582	  820.2	  469.7	 7404.0	...
6376583	  819.7	  469.2	 7401.0	...
6376584	  820.3	  468.6	 7398.0	...
6376585	  820.9	  467.8	 7400.0	...
6376586	  820.9	  467.7	 7402.0	...
6376587	  820.5	  467.4	 7404.0	...
6376588	  820.2	  467.3	 7407.0	...
6376589	  820.2	  467.2	 7410.0	...
6376590	  819.7	  467.8	 7408.0	...
6376591	  819.1	  468.3	 7403.0	...
6376592	  818.5	  468.2	 7400.0	...
6376593	  818.7	  467.1	 7403.0	...
6376594	  818.8	  466.1	 7406.0	...
6376595	  819.1	  465.9	 7405.0	...
6376596	  819.2	  466.3	 7407.0	...
6376597	  819.5	  466.7	 7407.0	...
6376598	  819.3	  466.8	 7406.0	...
6376599	  818.9	  467.0	 7404.0	...
6376600	  819.0	  467.1	 7406.0	...
6376601	  819.5	  466.1	 7408.0	...
6376602	  820.2	  465.2	 7410.0	...
6376603	  820.4	  464.7	 7410.0	...
6376604	  819.8	  465.5	 7410.0	...
6376605	  818.9	  466.5	 7411.0	...
6376606	  818.8	  466.8	 7410.0	...
6376607	  819.6	  467.1	 7407.0	...
6376608	  820.4	  467.5	 7404.0	...
6376609	  820.1	  468.0	 7399.0	...
6376610	  819.8	  467.5	 7397.0	...
6376611	  819.6	  466.9	 7399.0	...
6376612	  819.5	  465.8	 7404.0	...
6376613	  820.1	  465.4	 7409.0	...
6376614	  820.6	  465.9	 7407.0	...
6376615	  821.2	  466.8	 7404.0	...
6376616	  821.2	  467.8	 7400.0	...
6376617	  820.5	  467.9	 7395.0	...
6376618	  819.8	  468.3	 7391.0	...
6376619	  819.1	  468.6	 7389.0	...
6376620	  819.2	  468.7	 7390.0	...
6376621	  819.3	  469.6	 7391.0	...
EFIX R   6374852	6376621	1770	  806.4	  475.2	   7336
SSACC R  6376622
6376622	  819.3	  470.5	 7392.0	...
6376623	  819.3	  471.5	 7392.0	...
6376624	  819.6	  471.5	 7391.0	...
6376625	  820.0	  471.9	 7385.0	...
6376626	  820.6	  473.9	 7380.0	...
6376627	  820.7	  477.6	 7378.0	...
6376628	  821.1	  483.0	 7378.0	...
6376629	  821.5	  489.8	 7374.0	...
6376630	  821.2	  496.1	 7371.0	...
6376631	  819.9	  505.3	 7368.0	...
6376632	  818.8	  516.0	 7368.0	...
6376633	  816.3	  527.3	 7368.0	...
6376634	  815.0	  539.4	 7376.0	...
6376635	  811.6	  550.3	 7389.0	...
6376636	  809.0	  563.4	 7401.0	...
6376637	  805.1	  575.4	 7407.0	...
6376638	  803.3	  588.0	 7416.0	...
6376639	  803.4	  600.6	 7426.0	...
6376640	  804.4	  614.8	 7437.0	...
6376641	  805.0	  629.0	 7441.0	...
6376642	  804.4	  643.5	 7445.0	...
6376643	  804.0	  658.3	 7447.0	...
6376644	  803.3	  675.7	 7456.0	...
6376645	  804.0	  694.1	 7466.0	...
6376646	  804.6	  711.4	 7481.0	...
6376647	  805.9	  730.5	 7486.0	...
6376648	  806.9	  749.6	 7491.0	...
6376649	  808.1	  771.9	 7491.0	...
6376650	  809.4	  793.0	 7491.0	...
6376651	  810.3	  813.2	 7491.0	...
6376652	  810.9	  832.3	 7491.0	...
6376653	  810.1	  847.1	 7491.0	...
6376654	  808.9	  865.3	 7490.0	...
6376655	  804.1	  882.1	 7489.0	...
6376656	  797.4	  904.4	 7482.0	...
6376657	  789.6	  928.0	 7476.0	...
6376658	  783.4	  953.0	 7471.0	...
6376659	  777.9	  976.6	 7462.0	...
6376660	  772.7	  999.7	 7453.0	...
6376661	  768.5	 1021.6	 7444.0	...
6376662	  766.1	 1044.6	 7442.0	...
6376663	  764.7	 1066.8	 7434.0	...
6376664	  764.5	 1091.7	 7425.0	...
6376665	  763.5	 1115.7	 7418.0	...
6376666	  763.1	 1139.8	 7412.0	...
6376667	  761.2	 1161.6	 7407.0	...
6376668	  760.6	 1184.6	 7401.0	...
6376669	  756.2	 1208.9	 7397.0	...
6376670	  753.0	 1234.0	 7389.0	...
6376671	  747.4	 1257.2	 7382.0	...
6376672	  743.6	 1281.7	 7372.0	...
6376673	  739.2	 1304.8	 7355.0	...
6376674	  736.5	 1330.3	 7339.0	...
6376675	  735.7	 1352.2	 7327.0	...
6376676	  735.2	 1376.2	 7319.0	...
6376677	  734.5	 1398.3	 7309.0	...
6376678	  733.7	 1421.4	 7294.0	...
6376679	  730.1	 1443.2	 7284.0	...
6376680	  727.0	 1464.8	 7271.0	...
6376681	  722.1	 1486.6	 7261.0	...
6376682	  720.0	 1508.9	 7250.0	...
MSG	6376683 0000 _ Number Off
6376683	  715.7	 1533.3	 7245.0	...
6376684	  711.4	 1555.3	 7243.0	...
6376685	  707.0	 1576.5	 7236.0	...
6376686	  703.7	 1597.0	 7226.0	...
6376687	  700.5	 1619.7	 7217.0	...
6376688	  696.5	 1643.4	 7204.0	...
6376689	  692.3	 1666.8	 7192.0	...
6376690	  688.7	 1690.5	 7179.0	...
6376691	  686.1	 1712.9	 7172.0	...
6376692	  684.3	 1735.5	 7165.0	...
6376693	  682.6	 1757.3	 7160.0	...
6376694	  680.0	 1781.5	 7151.0	...
6376695	  676.0	 1807.3	 7142.0	...
6376696	  672.1	 1832.2	 7123.0	...
6376697	  668.6	 1859.1	 7108.0	...
6376698	  665.8	 1885.9	 7096.0	...
6376699	  663.1	 1912.7	 7090.0	...
6376700	  660.7	 1938.0	 7083.0	...
6376701	  659.2	 1959.6	 7075.0	...
6376702	  657.8	 1985.1	 7070.0	...
6376703	  656.3	 2008.4	 7066.0	...
6376704	  655.2	 2033.1	 7053.0	...
6376705	  654.9	 2056.0	 7040.0	...
6376706	  654.5	 2080.3	 7030.0	...
6376707	  654.1	 2105.5	 7024.0	...
6376708	  652.8	 2129.9	 7019.0	...
6376709	  651.4	 2155.6	 7009.0	...
6376710	  649.9	 2182.1	 7002.0	...
6376711	  647.7	 2208.5	 6994.0	...
6376712	  644.9	 2233.6	 6992.0	...
6376713	  640.4	 2258.1	 6987.0	...
6376714	  635.9	 2284.0	 6979.0	...
6376715	  630.1	 2308.8	 6972.0	...
6376716	  623.9	 2331.7	 6968.0	...
6376717	  617.9	 2356.9	 6969.0	...
SBLINK R 6376718
6376718	   .	   .	    0.0	...
6376719	   .	   .	    0.0	...
6376720	   .	   .	    0.0	...
6376721	   .	   .	    0.0	...
6376722	   .	   .	    0.0	...
6376723	   .	   .	    0.0	...
6376724	   .	   .	    0.0	...
6376725	   .	   .	    0.0	...
6376726	   .	   .	    0.0	...
6376727	   .	   .	    0.0	...
6376728	   .	   .	    0.0	...
6376729	   .	   .	    0.0	...
6376730	   .	   .	    0.0	...
6376731	   .	   .	    0.0	...
6376732	   .	   .	    0.0	...
6376733	   .	   .	    0.0	...
6376734	   .	   .	    0.0	...
6376735	   .	   .	    0.0	...
6376736	   .	   .	    0.0	...
6376737	   .	   .	    0.0	...
6376738	   .	   .	    0.0	...
6376739	   .	   .	    0.0	...
6376740	   .	   .	    0.0	...
6376741	   .	   .	    0.0	...
6376742	   .	   .	    0.0	...
6376743	   .	   .	    0.0	...
6376744	   .	   .	    0.0	...
6376745	   .	   .	    0.0	...
6376746	   .	   .	    0.0	...
6376747	   .	   .	    0.0	...
6376748	   .	   .	    0.0	...
6376749	   .	   .	    0.0	...
6376750	   .	   .	    0.0	...
6376751	   .	   .	    0.0	...
6376752	   .	   .	    0.0	...
6376753	   .	   .	    0.0	...
6376754	   .	   .	    0.0	...
6376755	   .	   .	    0.0	...
6376756	   .	   .	    0.0	...
6376757	   .	   .	    0.0	...
6376758	   .	   .	    0.0	...
6376759	   .	   .	    0.0	...
6376760	   .	   .	    0.0	...
6376761	   .	   .	    0.0	...
6376762	   .	   .	    0.0	...
6376763	   .	   .	    0.0	...
6376764	   .	   .	    0.0	...
6376765	   .	   .	    0.0	...
6376766	   .	   .	    0.0	...
6376767	   .	   .	    0.0	...
6376768	   .	   .	    0.0	...
6376769	   .	   .	    0.0	...
6376770	   .	   .	    0.0	...
6376771	   .	   .	    0.0	...
6376772	   .	   .	    0.0	...
6376773	   .	   .	    0.0	...
6376774	   .	   .	    0.0	...
6376775	   .	   .	    0.0	...
6376776	   .	   .	    0.0	...
6376777	   .	   .	    0.0	...
6376778	   .	   .	    0.0	...
6376779	   .	   .	    0.0	...
6376780	   .	   .	    0.0	...
6376781	   .	   .	    0.0	...
6376782	   .	   .	    0.0	...
6376783	   .	   .	    0.0	...
6376784	   .	   .	    0.0	...
6376785	   .	   .	    0.0	...
6376786	   .	   .	    0.0	...
6376787	   .	   .	    0.0	...
6376788	   .	   .	    0.0	...
6376789	   .	   .	    0.0	...
6376790	   .	   .	    0.0	...
6376791	   .	   .	    0.0	...
6376792	   .	   .	    0.0	...
6376793	   .	   .	    0.0	...
6376794	   .	   .	    0.0	...
6376795	   .	   .	    0.0	...
6376796	   .	   .	    0.0	...
6376797	   .	   .	    0.0	...
6376798	   .	   .	    0.0	...
6376799	   .	   .	    0.0	...
6376800	   .	   .	    0.0	...
6376801	   .	   .	    0.0	...
6376802	   .	   .	    0.0	...
6376803	   .	   .	    0.0	...
6376804	   .	   .	    0.0	...
6376805	   .	   .	    0.0	...
6376806	   .	   .	    0.0	...
6376807	   .	   .	    0.0	...
6376808	   .	   .	    0.0	...
6376809	   .	   .	    0.0	...
6376810	   .	   .	    0.0	...
6376811	   .	   .	    0.0	...
6376812	   .	   .	    0.0	...
6376813	   .	   .	    0.0	...
6376814	   .	   .	    0.0	...
6376815	   .	   .	    0.0	...
6376816	   .	   .	    0.0	...
6376817	   .	   .	    0.0	...
6376818	   .	   .	    0.0	...
6376819	   .	   .	    0.0	...
6376820	   .	   .	    0.0	...
6376821	   .	   .	    0.0	...
6376822	   .	   .	    0.0	...
6376823	   .	   .	    0.0	...
6376824	   .	   .	    0.0	...
6376825	   .	   .	    0.0	...
6376826	   .	   .	    0.0	...
6376827	   .	   .	    0.0	...
6376828	   .	   .	    0.0	...
6376829	   .	   .	    0.0	...
6376830	   .	   .	    0.0	...
6376831	   .	   .	    0.0	...
6376832	   .	   .	    0.0	...
6376833	   .	   .	    0.0	...
6376834	   .	   .	    0.0	...
6376835	   .	   .	    0.0	...
6376836	   .	   .	    0.0	...
6376837	   .	   .	    0.0	...
6376838	   .	   .	    0.0	...
6376839	   .	   .	    0.0	...
6376840	   .	   .	    0.0	...
6376841	   .	   .	    0.0	...
6376842	   .	   .	    0.0	...
6376843	   .	   .	    0.0	...
6376844	   .	   .	    0.0	...
6376845	   .	   .	    0.0	...
6376846	   .	   .	    0.0	...
6376847	   .	   .	    0.0	...
6376848	   .	   .	    0.0	...
6376849	   .	   .	    0.0	...
6376850	   .	   .	    0.0	...
6376851	   .	   .	    0.0	...
6376852	   .	   .	    0.0	...
6376853	   .	   .	    0.0	...
6376854	   .	   .	    0.0	...
6376855	   .	   .	    0.0	...
6376856	   .	   .	    0.0	...
6376857	   .	   .	    0.0	...
6376858	   .	   .	    0.0	...
6376859	   .	   .	    0.0	...
6376860	   .	   .	    0.0	...
6376861	   .	   .	    0.0	...
6376862	   .	   .	    0.0	...
6376863	   .	   .	    0.0	...
6376864	   .	   .	    0.0	...
6376865	   .	   .	    0.0	...
6376866	   .	   .	    0.0	...
6376867	   .	   .	    0.0	...
6376868	   .	   .	    0.0	...
6376869	   .	   .	    0.0	...
6376870	   .	   .	    0.0	...
6376871	   .	   .	    0.0	...
6376872	   .	   .	    0.0	...
6376873	   .	   .	    0.0	...
6376874	   .	   .	    0.0	...
6376875	   .	   .	    0.0	...
6376876	   .	   .	    0.0	...
6376877	   .	   .	    0.0	...
6376878	   .	   .	    0.0	...
6376879	   .	   .	    0.0	...
6376880	   .	   .	    0.0	...
6376881	   .	   .	    0.0	...
MSG	6376882 0000 _ Number On
6376882	   .	   .	    0.0	...
6376883	   .	   .	    0.0	...
6376884	   .	   .	    0.0	...
6376885	   .	   .	    0.0	...
6376886	   .	   .	    0.0	...
6376887	   .	   .	    0.0	...
6376888	   .	   .	    0.0	...
6376889	   .	   .	    0.0	...
6376890	   .	   .	    0.0	...
6376891	   .	   .	    0.0	...
6376892	   .	   .	    0.0	...
6376893	   .	   .	    0.0	...
6376894	   .	   .	    0.0	...
6376895	   .	   .	    0.0	...
6376896	   .	   .	    0.0	...
6376897	   .	   .	    0.0	...
6376898	   .	   .	    0.0	...
6376899	   .	   .	    0.0	...
6376900	   .	   .	    0.0	...
6376901	   .	   .	    0.0	...
6376902	   .	   .	    0.0	...
6376903	   .	   .	    0.0	...
6376904	   .	   .	    0.0	...
6376905	   .	   .	    0.0	...
6376906	   .	   .	    0.0	...
6376907	   .	   .	    0.0	...
6376908	   .	   .	    0.0	...
6376909	   .	   .	    0.0	...
6376910	   .	   .	    0.0	...
6376911	   .	   .	    0.0	...
6376912	   .	   .	    0.0	...
6376913	   .	   .	    0.0	...
6376914	   .	   .	    0.0	...
6376915	   .	   .	    0.0	...
6376916	   .	   .	    0.0	...
6376917	   .	   .	    0.0	...
6376918	   .	   .	    0.0	...
6376919	   .	   .	    0.0	...
6376920	   .	   .	    0.0	...
6376921	   .	   .	    0.0	...
6376922	   .	   .	    0.0	...
6376923	   .	   .	    0.0	...
6376924	   .	   .	    0.0	...
6376925	   .	   .	    0.0	...
6376926	   .	   .	    0.0	...
6376927	   .	   .	    0.0	...
6376928	   .	   .	    0.0	...
6376929	   .	   .	    0.0	...
6376930	   .	   .	    0.0	...
6376931	   .	   .	    0.0	...
6376932	   .	   .	    0.0	...
6376933	   .	   .	    0.0	...
6376934	   .	   .	    0.0	...
6376935	   .	   .	    0.0	...
6376936	   .	   .	    0.0	...
6376937	   .	   .	    0.0	...
6376938	   .	   .	    0.0	...
6376939	   .	   .	    0.0	...
6376940	   .	   .	    0.0	...
6376941	   .	   .	    0.0	...
6376942	   .	   .	    0.0	...
6376943	   .	   .	    0.0	...
6376944	   .	   .	    0.0	...
6376945	   .	   .	    0.0	...
6376946	   .	   .	    0.0	...
6376947	   .	   .	    0.0	...
6376948	   .	   .	    0.0	...
6376949	   .	   .	    0.0	...
6376950	   .	   .	    0.0	...
6376951	   .	   .	    0.0	...
6376952	   .	   .	    0.0	...
6376953	   .	   .	    0.0	...
6376954	   .	   .	    0.0	...
6376955	   .	   .	    0.0	...
6376956	   .	   .	    0.0	...
6376957	   .	   .	    0.0	...
6376958	   .	   .	    0.0	...
6376959	   .	   .	    0.0	...
6376960	   .	   .	    0.0	...
6376961	   .	   .	    0.0	...
6376962	   .	   .	    0.0	...
6376963	   .	   .	    0.0	...
6376964	   .	   .	    0.0	...
6376965	   .	   .	    0.0	...
6376966	   .	   .	    0.0	...
6376967	   .	   .	    0.0	...
6376968	   .	   .	    0.0	...
6376969	   .	   .	    0.0	...
6376970	   .	   .	    0.0	...
6376971	   .	   .	    0.0	...
6376972	   .	   .	    0.0	...
6376973	   .	   .	    0.0	...
6376974	   .	   .	    0.0	...
6376975	   .	   .	    0.0	...
6376976	   .	   .	    0.0	...
6376977	   .	   .	    0.0	...
6376978	   .	   .	    0.0	...
6376979	   .	   .	    0.0	...
6376980	   .	   .	    0.0	...
6376981	   .	   .	    0.0	...
6376982	   .	   .	    0.0	...
6376983	   .	   .	    0.0	...
6376984	   .	   .	    0.0	...
6376985	   .	   .	    0.0	...
6376986	   .	   .	    0.0	...
6376987	   .	   .	    0.0	...
6376988	   .	   .	    0.0	...
6376989	   .	   .	    0.0	...
6376990	   .	   .	    0.0	...
6376991	   .	   .	    0.0	...
6376992	   .	   .	    0.0	...
6376993	   .	   .	    0.0	...
6376994	   .	   .	    0.0	...
6376995	   .	   .	    0.0	...
6376996	   .	   .	    0.0	...
6376997	   .	   .	    0.0	...
6376998	   .	   .	    0.0	...
6376999	   .	   .	    0.0	...
6377000	   .	   .	    0.0	...
6377001	   .	   .	    0.0	...
6377002	   .	   .	    0.0	...
6377003	   .	   .	    0.0	...
6377004	   .	   .	    0.0	...
6377005	   .	   .	    0.0	...
6377006	   .	   .	    0.0	...
6377007	   .	   .	    0.0	...
6377008	   .	   .	    0.0	...
6377009	   .	   .	    0.0	...
6377010	   .	   .	    0.0	...
6377011	   .	   .	    0.0	...
6377012	   .	   .	    0.0	...
6377013	   .	   .	    0.0	...
6377014	   .	   .	    0.0	...
6377015	   .	   .	    0.0	...
6377016	   .	   .	    0.0	...
6377017	   .	   .	    0.0	...
6377018	   .	   .	    0.0	...
6377019	   .	   .	    0.0	...
6377020	   .	   .	    0.0	...
6377021	   .	   .	    0.0	...
6377022	   .	   .	    0.0	...
6377023	   .	   .	    0.0	...
6377024	   .	   .	    0.0	...
6377025	   .	   .	    0.0	...
6377026	   .	   .	    0.0	...
6377027	   .	   .	    0.0	...
6377028	   .	   .	    0.0	...
6377029	   .	   .	    0.0	...
6377030	   .	   .	    0.0	...
6377031	   .	   .	    0.0	...
6377032	   .	   .	    0.0	...
6377033	   .	   .	    0.0	...
6377034	   .	   .	    0.0	...
6377035	   .	   .	    0.0	...
6377036	   .	   .	    0.0	...
6377037	   .	   .	    0.0	...
6377038	   .	   .	    0.0	...
6377039	   .	   .	    0.0	...
6377040	   .	   .	    0.0	...
6377041	   .	   .	    0.0	...
6377042	   .	   .	    0.0	...
6377043	   .	   .	    0.0	...
6377044	   .	   .	    0.0	...
6377045	   .	   .	    0.0	...
6377046	   .	   .	    0.0	...
6377047	   .	   .	    0.0	...
6377048	   .	   .	    0.0	...
6377049	   .	   .	    0.0	...
6377050	   .	   .	    0.0	...
6377051	   .	   .	    0.0	...
6377052	   .	   .	    0.0	...
6377053	   .	   .	    0.0	...
6377054	   .	   .	    0.0	...
6377055	   .	   .	    0.0	...
6377056	   .	   .	    0.0	...
6377057	   .	   .	    0.0	...
6377058	   .	   .	    0.0	...
6377059	   .	   .	    0.0	...
6377060	   .	   .	    0.0	...
6377061	   .	   .	    0.0	...
6377062	   .	   .	    0.0	...
6377063	   .	   .	    0.0	...
6377064	   .	   .	    0.0	...
6377065	   .	   .	    0.0	...
6377066	   .	   .	    0.0	...
6377067	   .	   .	    0.0	...
6377068	   .	   .	    0.0	...
6377069	   .	   .	    0.0	...
6377070	   .	   .	    0.0	...
6377071	   .	   .	    0.0	...
6377072	   .	   .	    0.0	...
6377073	   .	   .	    0.0	...
6377074	   .	   .	    0.0	...
6377075	   .	   .	    0.0	...
6377076	   .	   .	    0.0	...
6377077	   .	   .	    0.0	...
EBLINK R 6376718	6377077	360
6377078	  912.6	 1624.8	 3607.0	...
6377079	  912.6	 1624.8	 3607.0	...
6377080	  910.2	 1613.3	 3645.0	...
6377081	  903.7	 1593.0	 3716.0	...
6377082	  892.7	 1563.3	 3812.0	...
6377083	  883.7	 1533.7	 3903.0	...
6377084	  875.0	 1504.2	 4001.0	...
6377085	  870.7	 1474.6	 4104.0	...
6377086	  863.0	 1446.1	 4194.0	...
6377087	  859.0	 1416.8	 4277.0	...
6377088	  853.7	 1387.5	 4356.0	...
6377089	  851.6	 1357.5	 4448.0	...
6377090	  849.3	 1331.0	 4533.0	...
6377091	  843.2	 1305.3	 4630.0	...
6377092	  837.4	 1282.7	 4711.0	...
6377093	  831.8	 1258.4	 4784.0	...
6377094	  829.1	 1235.4	 4853.0	...
6377095	  826.4	 1213.2	 4916.0	...
6377096	  823.8	 1192.5	 4996.0	...
6377097	  822.6	 1176.5	 5055.0	...
6377098	  821.0	 1158.4	 5124.0	...
6377099	  820.2	 1141.0	 5188.0	...
6377100	  820.7	 1120.5	 5261.0	...
6377101	  821.3	 1102.5	 5328.0	...
6377102	  821.3	 1085.6	 5398.0	...
6377103	  820.1	 1069.5	 5469.0	...
6377104	  818.3	 1053.4	 5542.0	...
6377105	  816.4	 1036.1	 5600.0	...
6377106	  816.2	 1017.2	 5656.0	...
6377107	  816.5	  999.0	 5724.0	...
6377108	  816.9	  983.1	 5786.0	...
6377109	  816.1	  966.1	 5859.0	...
6377110	  811.5	  949.9	 5911.0	...
6377111	  807.3	  931.0	 5980.0	...
6377112	  803.1	  912.7	 6031.0	...
6377113	  801.2	  894.0	 6095.0	...
6377114	  798.7	  875.9	 6145.0	...
6377115	  796.2	  858.7	 6192.0	...
6377116	  794.8	  842.4	 6237.0	...
6377117	  793.0	  824.9	 6280.0	...
6377118	  791.0	  809.5	 6326.0	...
6377119	  789.5	  793.0	 6371.0	...
6377120	  788.4	  776.8	 6419.0	...
6377121	  787.5	  762.4	 6461.0	...
6377122	  787.2	  745.7	 6515.0	...
6377123	  788.1	  731.4	 6558.0	...
6377124	  788.6	  715.2	 6606.0	...
6377125	  788.7	  704.5	 6635.0	...
6377126	  790.2	  694.2	 6670.0	...
6377127	  791.7	  683.2	 6713.0	...
6377128	  793.2	  669.8	 6763.0	...
6377129	  792.5	  657.4	 6806.0	...
6377130	  791.6	  648.7	 6844.0	...
6377131	  790.6	  640.4	 6869.0	...
6377132	  790.3	  633.5	 6907.0	...
6377133	  790.2	  623.3	 6937.0	...
6377134	  789.9	  615.2	 6970.0	...
6377135	  788.7	  605.3	 6999.0	...
6377136	  787.8	  598.2	 7019.0	...
6377137	  787.1	  590.0	 7051.0	...
6377138	  786.5	  583.9	 7078.0	...
6377139	  785.6	  575.4	 7118.0	...
6377140	  784.6	  568.0	 7150.0	...
6377141	  782.0	  560.4	 7175.0	...
6377142	  780.0	  557.2	 7194.0	...
6377143	  780.1	  550.2	 7224.0	...
6377144	  781.6	  542.8	 7254.0	...
6377145	  782.4	  535.6	 7279.0	...
6377146	  781.1	  530.8	 7284.0	...
6377147	  781.1	  524.4	 7303.0	...
6377148	  783.5	  516.6	 7331.0	...
6377149	  786.1	  509.9	 7360.0	...
6377150	  786.7	  502.6	 7387.0	...
6377151	  784.2	  496.8	 7405.0	...
6377152	  781.6	  490.4	 7425.0	...
6377153	  779.7	  486.9	 7433.0	...
6377154	  779.4	  479.8	 7447.0	...
6377155	  779.3	  474.2	 7455.0	...
6377156	  779.2	  468.8	 7478.0	...
6377157	  778.7	  464.3	 7493.0	...
6377158	  779.1	  460.0	 7512.0	...
6377159	  781.4	  456.5	 7525.0	...
6377160	  784.0	  455.6	 7537.0	...
6377161	  785.5	  453.0	 7549.0	...
6377162	  785.2	  450.4	 7556.0	...
6377163	  782.6	  444.7	 7569.0	...
6377164	  780.3	  441.4	 7583.0	...
6377165	  778.4	  437.8	 7602.0	...
6377166	  778.4	  433.9	 7617.0	...
6377167	  778.6	  428.5	 7629.0	...
6377168	  778.4	  423.3	 7634.0	...
6377169	  778.8	  419.0	 7637.0	...
6377170	  779.3	  416.5	 7647.0	...
6377171	  779.9	  412.6	 7655.0	...
6377172	  780.3	  410.9	 7667.0	...
6377173	  779.9	  406.7	 7672.0	...
6377174	  778.2	  403.5	 7685.0	...
6377175	  775.9	  398.4	 7694.0	...
6377176	  773.9	  395.7	 7702.0	...
ESACC R  6376622	6377176	555	  819.3	  470.5	  773.9	  395.7	   1.84	    600
SFIX R   6377177
6377177	  773.3	  392.9	 7704.0	...
6377178	  773.2	  392.4	 7705.0	...
6377179	  775.3	  392.0	 7712.0	...
6377180	  778.8	  392.2	 7717.0	...
6377181	  783.6	  394.4	 7714.0	...
6377182	  787.1	  398.6	 7706.0	...
6377183	  789.6	  402.7	 7700.0	...
6377184	  790.7	  403.8	 7702.0	...
6377185	  790.2	  398.0	 7716.0	...
6377186	  790.6	  393.7	 7728.0	...
6377187	  791.9	  392.1	 7728.0	...
6377188	  793.8	  394.9	 7716.0	...
6377189	  794.2	  396.1	 7711.0	...
6377190	  793.9	  395.8	 7717.0	...
6377191	  793.7	  395.9	 7723.0	...
6377192	  794.0	  396.3	 7722.0	...
6377193	  795.0	  396.3	 7721.0	...
6377194	  796.4	  398.4	 7714.0	...
MSG	6377195 0000 _ Number Off
6377195	  799.4	  400.4	 7708.0	...
6377196	  800.8	  402.2	 7704.0	...
6377197	  801.9	  401.8	 7706.0	...
6377198	  801.6	  403.1	 7709.0	...
6377199	  802.0	  404.6	 7713.0	...
6377200	  802.6	  405.2	 7723.0	...
6377201	  802.9	  404.3	 7732.0	...
6377202	  803.0	  403.4	 7733.0	...
6377203	  802.9	  403.5	 7727.0	...
6377204	  802.8	  403.5	 7721.0	...
6377205	  804.0	  401.9	 7725.0	...
6377206	  805.4	  400.1	 7731.0	...
6377207	  806.8	  398.4	 7737.0	...
6377208	  806.7	  398.1	 7739.0	...
6377209	  806.7	  397.8	 7740.0	...
6377210	  804.2	  400.5	 7735.0	...
6377211	  801.8	  403.4	 7727.0	...
6377212	  799.4	  405.9	 7720.0	...
6377213	  799.3	  404.4	 7723.0	...
6377214	  799.7	  401.8	 7726.0	...
6377215	  800.1	  399.6	 7730.0	...
6377216	  800.5	  398.4	 7730.0	...
6377217	  800.0	  398.3	 7730.0	...
6377218	  799.6	  398.3	 7731.0	...
EFIX R   6377177	6377218	42	  796.2	  399.2	   7720
SSACC R  6377219
6377219	  799.5	  398.2	 7731.0	...
6377220	  800.1	  398.0	 7730.0	...
6377221	  802.1	  397.7	 7729.0	...
6377222	  803.8	  398.4	 7726.0	...
6377223	  806.0	  399.1	 7725.0	...
6377224	  806.5	  397.7	 7723.0	...
6377225	  806.9	  395.3	 7722.0	...
6377226	  804.8	  397.6	 7722.0	...
6377227	  798.6	  420.0	 7673.0	...
6377228	  792.3	  442.5	 7623.0	...
6377229	  787.6	  460.0	 7578.0	...
6377230	  787.0	  459.5	 7584.0	...
6377231	  786.3	  458.9	 7590.0	...
6377232	  785.6	  460.2	 7592.0	...
6377233	  785.5	  461.6	 7593.0	...
6377234	  785.9	  463.0	 7593.0	...
6377235	  786.4	  462.9	 7592.0	...
ESACC R  6377219	6377235	17	  799.5	  398.2	  786.4	  462.9	   1.38	    175
SFIX R   6377236
6377236	  787.3	  464.4	 7591.0	...
6377237	  787.7	  466.0	 7591.0	...
6377238	  787.9	  466.4	 7591.0	...
6377239	  787.8	  465.7	 7584.0	...
6377240	  787.7	  465.4	 7577.0	...
6377241	  787.9	  466.3	 7571.0	...
6377242	  787.3	  466.8	 7570.0	...
6377243	  787.0	  467.7	 7576.0	...
6377244	  786.7	  468.5	 7583.0	...
6377245	  787.0	  469.3	 7586.0	...
6377246	  787.2	  469.0	 7583.0	...
6377247	  787.4	  468.8	 7579.0	...
6377248	  787.5	  468.2	 7579.0	...
6377249	  787.4	  467.8	 7579.0	...
6377250	  787.5	  467.5	 7581.0	...
6377251	  787.6	  467.5	 7583.0	...
6377252	  786.9	  467.7	 7587.0	...
6377253	  786.3	  467.8	 7590.0	...
6377254	  785.8	  468.1	 7592.0	...
6377255	  786.0	  468.3	 7592.0	...
6377256	  786.1	  468.2	 7593.0	...
6377257	  785.9	  467.9	 7596.0	...
6377258	  785.6	  467.7	 7599.0	...
6377259	  785.3	  467.9	 7602.0	...
6377260	  786.1	  468.1	 7602.0	...
6377261	  787.1	  468.1	 7605.0	...
6377262	  788.3	  467.9	 7608.0	...
6377263	  788.7	  468.3	 7604.0	...
6377264	  789.1	  468.9	 7598.0	...
6377265	  789.4	  469.7	 7596.0	...
6377266	  789.0	  470.0	 7601.0	...
6377267	  788.2	  469.9	 7606.0	...
6377268	  787.4	  469.7	 7607.0	...
6377269	  787.3	  469.3	 7607.0	...
6377270	  787.2	  468.6	 7606.0	...
6377271	  787.0	  467.8	 7606.0	...
6377272	  787.1	  466.8	 7607.0	...
6377273	  787.3	  466.7	 7608.0	...
6377274	  787.5	  467.2	 7605.0	...
6377275	  787.5	  467.8	 7602.0	...
6377276	  787.8	  467.9	 7601.0	...
6377277	  788.7	  467.3	 7603.0	...
6377278	  789.4	  466.9	 7606.0	...
6377279	  789.5	  466.7	 7610.0	...
6377280	  789.6	  466.7	 7613.0	...
6377281	  790.3	  466.5	 7615.0	...
6377282	  791.2	  467.3	 7614.0	...
6377283	  791.6	  468.0	 7614.0	...
6377284	  791.6	  469.1	 7614.0	...
6377285	  791.6	  469.5	 7616.0	...
6377286	  791.6	  469.8	 7619.0	...
6377287	  791.4	  469.5	 7621.0	...
6377288	  791.3	  468.4	 7621.0	...
6377289	  791.4	  467.5	 7623.0	...
6377290	  791.4	  467.0	 7624.0	...
6377291	  791.3	  468.2	 7625.0	...
6377292	  791.2	  469.1	 7623.0	...
6377293	  791.1	  468.7	 7620.0	...
6377294	  790.5	  467.7	 7617.0	...
6377295	  789.9	  467.0	 7616.0	...
6377296	  790.0	  467.4	 7616.0	...
6377297	  790.6	  467.1	 7617.0	...
6377298	  791.2	  466.4	 7627.0	...
6377299	  791.2	  465.8	 7640.0	...
6377300	  791.2	  465.8	 7652.0	...
6377301	  791.2	  465.8	 7650.0	...
6377302	  790.8	  465.8	 7647.0	...
6377303	  790.5	  466.2	 7643.0	...
6377304	  790.1	  466.5	 7643.0	...
6377305	  789.9	  466.7	 7642.0	...
6377306	  789.6	  466.5	 7641.0	...
6377307	  789.5	  466.5	 7640.0	...
6377308	  789.5	  466.6	 7640.0	...
6377309	  789.5	  466.6	 7639.0	...
6377310	  789.5	  466.5	 7636.0	...
6377311	  789.4	  466.4	 7634.0	...
6377312	  789.2	  466.2	 7632.0	...
6377313	  789.2	  466.0	 7632.0	...
6377314	  789.5	  465.6	 7632.0	...
6377315	  789.8	  465.4	 7632.0	...
6377316	  790.3	  465.6	 7632.0	...
6377317	  790.8	  466.6	 7631.0	...
6377318	  791.0	  467.6	 7632.0	...
6377319	  790.7	  468.2	 7635.0	...
6377320	  790.5	  468.1	 7640.0	...
6377321	  790.4	  468.0	 7647.0	...
6377322	  789.6	  468.1	 7652.0	...
6377323	  788.6	  468.1	 7656.0	...
6377324	  787.8	  468.0	 7657.0	...
6377325	  788.2	  467.7	 7657.0	...
6377326	  788.6	  467.3	 7655.0	...
6377327	  789.2	  466.3	 7652.0	...
6377328	  789.5	  465.2	 7650.0	...
6377329	  789.6	  463.8	 7651.0	...
6377330	  790.0	  463.2	 7655.0	...
6377331	  790.3	  462.9	 7658.0	...
6377332	  790.4	  462.9	 7659.0	...
6377333	  789.8	  463.1	 7658.0	...
6377334	  789.3	  463.4	 7657.0	...
6377335	  789.2	  463.9	 7657.0	...
6377336	  789.9	  464.3	 7657.0	...
6377337	  790.6	  465.2	 7657.0	...
6377338	  791.2	  465.9	 7658.0	...
6377339	  791.3	  466.6	 7660.0	...
6377340	  791.2	  466.6	 7661.0	...
6377341	  791.4	  466.5	 7662.0	...
6377342	  791.4	  466.3	 7662.0	...
6377343	  791.2	  466.0	 7662.0	...
6377344	  790.7	  465.9	 7661.0	...
6377345	  790.7	  465.6	 7661.0	...
6377346	  790.8	  465.5	 7665.0	...
6377347	  791.1	  465.6	 7669.0	...
6377348	  790.9	  465.8	 7671.0	...
6377349	  790.7	  466.0	 7664.0	...
6377350	  790.3	  465.9	 7658.0	...
6377351	  790.0	  466.1	 7657.0	...
6377352	  790.2	  466.3	 7661.0	...
6377353	  791.0	  466.3	 7666.0	...
6377354	  791.8	  465.9	 7667.0	...
6377355	  792.1	  465.4	 7668.0	...
6377356	  791.8	  465.0	 7669.0	...
6377357	  791.3	  464.4	 7671.0	...
6377358	  790.9	  463.5	 7676.0	...
6377359	  790.6	  462.7	 7679.0	...
6377360	  790.6	  463.3	 7682.0	...
6377361	  790.7	  464.2	 7683.0	...
6377362	  790.6	  465.1	 7685.0	...
6377363	  790.3	  464.9	 7683.0	...
6377364	  790.0	  464.8	 7678.0	...
6377365	  790.0	  464.8	 7672.0	...
6377366	  789.9	  464.5	 7668.0	...
6377367	  790.1	  463.8	 7664.0	...
6377368	  790.2	  463.0	 7660.0	...
6377369	  790.4	  462.6	 7658.0	...
6377370	  790.4	  462.3	 7658.0	...
6377371	  790.5	  462.2	 7658.0	...
6377372	  790.6	  462.1	 7659.0	...
6377373	  790.5	  462.2	 7661.0	...
6377374	  790.4	  462.3	 7669.0	...
6377375	  790.8	  462.3	 7677.0	...
6377376	  791.1	  462.3	 7683.0	...
6377377	  791.4	  462.2	 7684.0	...
6377378	  791.5	  462.6	 7685.0	...
6377379	  791.7	  463.1	 7690.0	...
6377380	  791.8	  463.6	 7695.0	...
6377381	  791.8	  463.9	 7697.0	...
6377382	  792.1	  464.3	 7695.0	...
6377383	  792.4	  464.1	 7692.0	...
6377384	  792.3	  462.0	 7692.0	...
6377385	  792.0	  460.0	 7692.0	...
6377386	  791.7	  458.5	 7691.0	...
6377387	  791.7	  458.3	 7691.0	...
6377388	  791.8	  458.1	 7694.0	...
6377389	  792.0	  459.2	 7698.0	...
6377390	  792.2	  460.5	 7701.0	...
6377391	  792.4	  461.8	 7701.0	...
6377392	  792.4	  461.8	 7702.0	...
6377393	  792.2	  461.8	 7703.0	...
6377394	  792.1	  461.9	 7705.0	...
6377395	  792.4	  462.1	 7706.0	...
6377396	  792.6	  461.7	 7703.0	...
6377397	  792.8	  461.2	 7700.0	...
6377398	  792.9	  460.6	 7700.0	...
6377399	  793.1	  460.5	 7704.0	...
6377400	  792.7	  460.2	 7708.0	...
6377401	  792.3	  459.9	 7708.0	...
6377402	  792.1	  459.6	 7708.0	...
6377403	  792.2	  459.5	 7709.0	...
6377404	  792.1	  460.5	 7709.0	...
6377405	  791.9	  461.5	 7710.0	...
6377406	  791.7	  462.2	 7710.0	...
6377407	  791.8	  462.0	 7710.0	...
6377408	  791.8	  461.8	 7710.0	...
6377409	  791.9	  461.8	 7710.0	...
6377410	  792.2	  461.6	 7711.0	...
6377411	  792.4	  461.4	 7711.0	...
6377412	  792.4	  461.4	 7714.0	...
6377413	  792.2	  461.4	 7716.0	...
6377414	  792.1	  461.5	 7719.0	...
6377415	  792.0	  461.5	 7723.0	...
6377416	  792.0	  461.6	 7727.0	...
6377417	  792.1	  461.4	 7732.0	...
6377418	  792.2	  460.7	 7732.0	...
6377419	  792.4	  460.3	 7732.0	...
6377420	  792.2	  460.0	 7731.0	...
6377421	  791.8	  460.3	 7730.0	...
6377422	  791.6	  461.2	 7729.0	...
6377423	  791.6	  461.7	 7728.0	...
6377424	  791.6	  462.4	 7728.0	...
6377425	  791.3	  462.2	 7731.0	...
6377426	  791.1	  461.6	 7734.0	...
6377427	  791.0	  460.9	 7732.0	...
6377428	  791.2	  460.2	 7728.0	...
6377429	  790.8	  460.5	 7718.0	...
6377430	  790.4	  461.0	 7712.0	...
6377431	  789.9	  461.4	 7707.0	...
6377432	  789.9	  461.8	 7719.0	...
6377433	  789.9	  462.1	 7730.0	...
6377434	  789.9	  462.2	 7736.0	...
6377435	  790.3	  462.0	 7735.0	...
6377436	  790.7	  461.7	 7735.0	...
6377437	  791.2	  462.6	 7738.0	...
6377438	  791.3	  463.7	 7740.0	...
6377439	  791.5	  464.7	 7741.0	...
6377440	  791.3	  464.6	 7743.0	...
6377441	  790.9	  464.6	 7744.0	...
6377442	  790.5	  464.5	 7743.0	...
6377443	  790.4	  464.1	 7745.0	...
6377444	  790.5	  463.6	 7746.0	...
6377445	  790.0	  463.5	 7746.0	...
6377446	  789.5	  463.4	 7743.0	...
6377447	  789.8	  463.1	 7740.0	...
6377448	  790.6	  462.9	 7737.0	...
6377449	  791.4	  462.3	 7733.0	...
6377450	  791.4	  462.1	 7734.0	...
6377451	  791.2	  462.0	 7737.0	...
6377452	  791.3	  462.1	 7741.0	...
6377453	  791.5	  462.1	 7742.0	...
6377454	  792.1	  462.0	 7743.0	...
6377455	  792.3	  462.1	 7740.0	...
6377456	  792.6	  462.1	 7733.0	...
6377457	  792.7	  462.2	 7726.0	...
6377458	  792.1	  462.4	 7726.0	...
6377459	  791.4	  462.6	 7728.0	...
6377460	  790.6	  462.8	 7725.0	...
6377461	  790.4	  462.6	 7720.0	...
6377462	  790.4	  462.4	 7715.0	...
6377463	  790.3	  462.2	 7714.0	...
6377464	  790.3	  462.3	 7715.0	...
6377465	  790.0	  462.3	 7716.0	...
6377466	  790.0	  462.5	 7717.0	...
6377467	  789.9	  462.7	 7716.0	...
6377468	  789.9	  463.3	 7714.0	...
6377469	  790.0	  463.9	 7712.0	...
6377470	  789.9	  464.4	 7715.0	...
6377471	  789.7	  464.5	 7720.0	...
6377472	  789.5	  463.9	 7724.0	...
6377473	  789.4	  463.3	 7721.0	...
6377474	  790.3	  462.4	 7718.0	...
6377475	  791.2	  462.2	 7714.0	...
6377476	  792.2	  461.9	 7713.0	...
6377477	  792.3	  461.6	 7713.0	...
6377478	  792.0	  461.3	 7714.0	...
6377479	  791.3	  461.5	 7715.0	...
6377480	  790.8	  462.5	 7716.0	...
6377481	  790.6	  463.4	 7717.0	...
6377482	  790.3	  462.6	 7717.0	...
6377483	  789.9	  461.5	 7713.0	...
6377484	  789.4	  460.6	 7709.0	...
6377485	  789.3	  461.0	 7706.0	...
6377486	  789.4	  461.3	 7708.0	...
6377487	  790.0	  461.4	 7711.0	...
6377488	  790.2	  461.5	 7712.0	...
6377489	  790.1	  461.7	 7713.0	...
6377490	  789.9	  462.2	 7713.0	...
6377491	  790.2	  462.5	 7713.0	...
6377492	  790.9	  463.0	 7714.0	...
6377493	  791.3	  463.2	 7715.0	...
6377494	  791.0	  463.2	 7716.0	...
6377495	  790.5	  462.7	 7719.0	...
6377496	  790.4	  462.3	 7722.0	...
6377497	  790.6	  461.9	 7723.0	...
6377498	  791.0	  461.8	 7724.0	...
6377499	  790.9	  461.7	 7724.0	...
6377500	  790.2	  461.8	 7720.0	...
6377501	  789.5	  461.9	 7715.0	...
6377502	  788.5	  461.9	 7709.0	...
6377503	  788.3	  461.9	 7707.0	...
6377504	  788.6	  462.0	 7709.0	...
6377505	  789.5	  462.1	 7716.0	...
6377506	  790.3	  462.2	 7723.0	...
6377507	  790.6	  462.2	 7721.0	...
6377508	  791.1	  462.4	 7712.0	...
6377509	  791.6	  462.9	 7704.0	...
6377510	  791.4	  463.5	 7699.0	...
6377511	  790.6	  463.0	 7699.0	...
6377512	  790.2	  462.1	 7698.0	...
6377513	  791.0	  461.3	 7699.0	...
6377514	  791.8	  461.6	 7700.0	...
6377515	  792.4	  462.1	 7700.0	...
6377516	  792.7	  462.2	 7696.0	...
6377517	  792.8	  461.2	 7692.0	...
6377518	  792.4	  460.1	 7689.0	...
6377519	  792.1	  458.9	 7688.0	...
6377520	  792.2	  459.0	 7686.0	...
6377521	  792.4	  459.3	 7684.0	...
6377522	  792.9	  459.5	 7685.0	...
6377523	  793.2	  459.8	 7689.0	...
6377524	  793.3	  460.0	 7690.0	...
6377525	  793.0	  460.1	 7687.0	...
6377526	  793.0	  459.8	 7690.0	...
6377527	  793.1	  459.7	 7694.0	...
6377528	  793.4	  459.6	 7699.0	...
6377529	  793.5	  459.4	 7699.0	...
6377530	  793.5	  458.8	 7700.0	...
6377531	  793.5	  458.1	 7700.0	...
6377532	  793.5	  457.8	 7698.0	...
6377533	  793.6	  458.1	 7696.0	...
6377534	  793.7	  458.5	 7690.0	...
6377535	  793.5	  459.0	 7685.0	...
6377536	  793.4	  459.3	 7680.0	...
6377537	  793.2	  459.5	 7680.0	...
6377538	  793.2	  459.6	 7679.0	...
6377539	  793.2	  459.5	 7686.0	...
6377540	  793.1	  458.9	 7693.0	...
6377541	  793.0	  458.5	 7691.0	...
6377542	  792.9	  457.5	 7682.0	...
6377543	  792.2	  456.5	 7676.0	...
6377544	  791.8	  455.4	 7679.0	...
6377545	  791.5	  455.8	 7680.0	...
6377546	  791.9	  456.7	 7679.0	...
6377547	  792.2	  457.3	 7678.0	...
6377548	  792.6	  457.1	 7681.0	...
6377549	  793.0	  456.8	 7683.0	...
6377550	  793.1	  457.6	 7683.0	...
6377551	  793.0	  458.4	 7678.0	...
6377552	  793.1	  459.4	 7673.0	...
6377553	  793.2	  459.7	 7666.0	...
6377554	  792.6	  460.3	 7661.0	...
6377555	  791.8	  460.7	 7657.0	...
6377556	  790.6	  461.0	 7656.0	...
6377557	  790.3	  460.9	 7656.0	...
6377558	  790.0	  461.0	 7653.0	...
6377559	  790.1	  460.9	 7647.0	...
6377560	  790.1	  460.8	 7641.0	...
6377561	  790.4	  460.2	 7638.0	...
6377562	  790.6	  459.7	 7637.0	...
6377563	  791.2	  458.9	 7641.0	...
6377564	  792.0	  458.5	 7647.0	...
6377565	  792.7	  458.2	 7650.0	...
6377566	  792.6	  458.5	 7641.0	...
6377567	  792.0	  459.3	 7633.0	...
6377568	  791.9	  459.9	 7628.0	...
6377569	  792.4	  460.2	 7628.0	...
6377570	  793.0	  459.8	 7629.0	...
6377571	  793.1	  459.8	 7630.0	...
6377572	  793.2	  459.9	 7628.0	...
6377573	  793.0	  460.2	 7624.0	...
6377574	  792.8	  460.2	 7619.0	...
6377575	  792.6	  459.8	 7618.0	...
6377576	  792.4	  459.4	 7618.0	...
EFIX R   6377236	6377576	341	  790.7	  463.3	   7673
SSACC R  6377577
6377577	  792.5	  460.0	 7616.0	...
6377578	  793.1	  460.9	 7612.0	...
6377579	  793.8	  461.8	 7610.0	...
6377580	  794.5	  461.7	 7609.0	...
6377581	  794.6	  461.7	 7606.0	...
6377582	  794.1	  461.8	 7604.0	...
6377583	  793.5	  461.9	 7603.0	...
6377584	  793.2	  461.3	 7603.0	...
6377585	  800.2	  438.8	 7646.0	...
6377586	  807.1	  416.6	 7692.0	...
6377587	  812.1	  398.4	 7737.0	...
6377588	  810.6	  401.8	 7737.0	...
6377589	  809.3	  407.1	 7725.0	...
6377590	  809.5	  409.9	 7713.0	...
6377591	  809.6	  412.8	 7704.0	...
6377592	  807.0	  412.8	 7701.0	...
6377593	  801.1	  411.5	 7699.0	...
6377594	  795.2	  410.1	 7696.0	...
6377595	  792.6	  416.6	 7668.0	...
6377596	  793.8	  428.2	 7627.0	...
6377597	  795.9	  441.2	 7580.0	...
6377598	  798.2	  455.8	 7529.0	...
6377599	  800.5	  470.1	 7477.0	...
6377600	  802.8	  488.8	 7413.0	...
6377601	  803.9	  506.2	 7358.0	...
6377602	  804.8	  527.1	 7281.0	...
6377603	  806.1	  552.8	 7188.0	...
6377604	  808.3	  578.3	 7098.0	...
6377605	  811.2	  603.2	 7013.0	...
6377606	  814.6	  629.2	 6929.0	...
6377607	  818.4	  660.9	 6820.0	...
6377608	  821.8	  695.2	 6704.0	...
6377609	  823.7	  729.5	 6580.0	...
6377610	  825.9	  766.2	 6454.0	...
6377611	  828.6	  808.0	 6329.0	...
6377612	  831.9	  851.6	 6190.0	...
6377613	  834.9	  897.6	 6050.0	...
6377614	  840.7	  945.0	 5884.0	...
6377615	  846.7	  996.6	 5721.0	...
6377616	  852.5	 1048.6	 5551.0	...
6377617	  854.6	 1104.5	 5385.0	...
6377618	  858.3	 1161.4	 5203.0	...
6377619	  863.0	 1219.7	 5018.0	...
6377620	  868.5	 1278.1	 4823.0	...
6377621	  872.7	 1338.3	 4630.0	...
6377622	  878.2	 1400.0	 4423.0	...
6377623	  885.8	 1461.6	 4222.0	...
6377624	  893.0	 1525.4	 4025.0	...
6377625	  900.5	 1588.0	 3837.0	...
6377626	  907.1	 1650.1	 3655.0	...
6377627	  913.7	 1712.7	 3464.0	...
6377628	  921.3	 1780.2	 3278.0	...
6377629	  930.0	 1851.2	 3083.0	...
6377630	  938.1	 1899.2	 2959.0	...
6377631	  942.0	 1922.6	 2895.0	...
6377632	  942.0	 1922.6	 2895.0	...
SBLINK R 6377633
6377633	   .	   .	    0.0	...
6377634	   .	   .	    0.0	...
6377635	   .	   .	    0.0	...
6377636	   .	   .	    0.0	...
6377637	   .	   .	    0.0	...
6377638	   .	   .	    0.0	...
6377639	   .	   .	    0.0	...
6377640	   .	   .	    0.0	...
6377641	   .	   .	    0.0	...
6377642	   .	   .	    0.0	...
6377643	   .	   .	    0.0	...
6377644	   .	   .	    0.0	...
6377645	   .	   .	    0.0	...
6377646	   .	   .	    0.0	...
6377647	   .	   .	    0.0	...
6377648	   .	   .	    0.0	...
6377649	   .	   .	    0.0	...
6377650	   .	   .	    0.0	...
6377651	   .	   .	    0.0	...
6377652	   .	   .	    0.0	...
6377653	   .	   .	    0.0	...
6377654	   .	   .	    0.0	...
6377655	   .	   .	    0.0	...
6377656	   .	   .	    0.0	...
6377657	   .	   .	    0.0	...
6377658	   .	   .	    0.0	...
6377659	   .	   .	    0.0	...
6377660	   .	   .	    0.0	...
6377661	   .	   .	    0.0	...
6377662	   .	   .	    0.0	...
6377663	   .	   .	    0.0	...
6377664	   .	   .	    0.0	...
6377665	   .	   .	    0.0	...
6377666	   .	   .	    0.0	...
6377667	   .	   .	    0.0	...
6377668	   .	   .	    0.0	...
6377669	   .	   .	    0.0	...
6377670	   .	   .	    0.0	...
6377671	   .	   .	    0.0	...
6377672	   .	   .	    0.0	...
6377673	   .	   .	    0.0	...
6377674	   .	   .	    0.0	...
6377675	   .	   .	    0.0	...
6377676	   .	   .	    0.0	...
6377677	   .	   .	    0.0	...
6377678	   .	   .	    0.0	...
6377679	   .	   .	    0.0	...
6377680	   .	   .	    0.0	...
6377681	   .	   .	    0.0	...
6377682	   .	   .	    0.0	...
6377683	   .	   .	    0.0	...
6377684	   .	   .	    0.0	...
6377685	   .	   .	    0.0	...
6377686	   .	   .	    0.0	...
6377687	   .	   .	    0.0	...
6377688	   .	   .	    0.0	...
6377689	   .	   .	    0.0	...
6377690	   .	   .	    0.0	...
6377691	   .	   .	    0.0	...
6377692	   .	   .	    0.0	...
6377693	   .	   .	    0.0	...
6377694	   .	   .	    0.0	...
6377695	   .	   .	    0.0	...
6377696	   .	   .	    0.0	...
6377697	   .	   .	    0.0	...
6377698	   .	   .	    0.0	...
6377699	   .	   .	    0.0	...
6377700	   .	   .	    0.0	...
6377701	   .	   .	    0.0	...
6377702	   .	   .	    0.0	...
6377703	   .	   .	    0.0	...
6377704	   .	   .	    0.0	...
6377705	   .	   .	    0.0	...
6377706	   .	   .	    0.0	...
6377707	   .	   .	    0.0	...
6377708	   .	   .	    0.0	...
6377709	   .	   .	    0.0	...
6377710	   .	   .	    0.0	...
6377711	   .	   .	    0.0	...
6377712	   .	   .	    0.0	...
6377713	   .	   .	    0.0	...
6377714	   .	   .	    0.0	...
6377715	   .	   .	    0.0	...
6377716	   .	   .	    0.0	...
6377717	   .	   .	    0.0	...
6377718	   .	   .	    0.0	...
6377719	   .	   .	    0.0	...
6377720	   .	   .	    0.0	...
6377721	   .	   .	    0.0	...
6377722	   .	   .	    0.0	...
6377723	   .	   .	    0.0	...
6377724	   .	   .	    0.0	...
6377725	   .	   .	    0.0	...
6377726	   .	   .	    0.0	...
6377727	   .	   .	    0.0	...
6377728	   .	   .	    0.0	...
6377729	   .	   .	    0.0	...
6377730	   .	   .	    0.0	...
6377731	   .	   .	    0.0	...
6377732	   .	   .	    0.0	...
6377733	   .	   .	    0.0	...
6377734	   .	   .	    0.0	...
6377735	   .	   .	    0.0	...
6377736	   .	   .	    0.0	...
6377737	   .	   .	    0.0	...
6377738	   .	   .	    0.0	...
6377739	   .	   .	    0.0	...
6377740	   .	   .	    0.0	...
6377741	   .	   .	    0.0	...
6377742	   .	   .	    0.0	...
6377743	   .	   .	    0.0	...
6377744	   .	   .	    0.0	...
6377745	   .	   .	    0.0	...
6377746	   .	   .	    0.0	...
6377747	   .	   .	    0.0	...
6377748	   .	   .	    0.0	...
6377749	   .	   .	    0.0	...
6377750	   .	   .	    0.0	...
6377751	   .	   .	    0.0	...
6377752	   .	   .	    0.0	...
6377753	   .	   .	    0.0	...
6377754	   .	   .	    0.0	...
6377755	   .	   .	    0.0	...
6377756	   .	   .	    0.0	...
6377757	   .	   .	    0.0	...
6377758	   .	   .	    0.0	...
6377759	   .	   .	    0.0	...
6377760	   .	   .	    0.0	...
6377761	   .	   .	    0.0	...
6377762	   .	   .	    0.0	...
6377763	   .	   .	    0.0	...
6377764	   .	   .	    0.0	...
6377765	   .	   .	    0.0	...
6377766	   .	   .	    0.0	...
6377767	   .	   .	    0.0	...
6377768	   .	   .	    0.0	...
6377769	   .	   .	    0.0	...
6377770	   .	   .	    0.0	...
6377771	   .	   .	    0.0	...
6377772	   .	   .	    0.0	...
6377773	   .	   .	    0.0	...
6377774	   .	   .	    0.0	...
6377775	   .	   .	    0.0	...
6377776	   .	   .	    0.0	...
6377777	   .	   .	    0.0	...
6377778	   .	   .	    0.0	...
6377779	   .	   .	    0.0	...
6377780	   .	   .	    0.0	...
6377781	   .	   .	    0.0	...
6377782	   .	   .	    0.0	...
6377783	   .	   .	    0.0	...
6377784	   .	   .	    0.0	...
6377785	   .	   .	    0.0	...
6377786	   .	   .	    0.0	...
6377787	   .	   .	    0.0	...
6377788	   .	   .	    0.0	...
6377789	   .	   .	    0.0	...
6377790	   .	   .	    0.0	...
6377791	   .	   .	    0.0	...
6377792	   .	   .	    0.0	...
6377793	   .	   .	    0.0	...
6377794	   .	   .	    0.0	...
6377795	   .	   .	    0.0	...
6377796	   .	   .	    0.0	...
6377797	   .	   .	    0.0	...
6377798	   .	   .	    0.0	...
6377799	   .	   .	    0.0	...
6377800	   .	   .	    0.0	...
6377801	   .	   .	    0.0	...
6377802	   .	   .	    0.0	...
6377803	   .	   .	    0.0	...
6377804	   .	   .	    0.0	...
6377805	   .	   .	    0.0	...
6377806	   .	   .	    0.0	...
6377807	   .	   .	    0.0	...
6377808	   .	   .	    0.0	...
6377809	   .	   .	    0.0	...
6377810	   .	   .	    0.0	...
6377811	   .	   .	    0.0	...
6377812	   .	   .	    0.0	...
6377813	   .	   .	    0.0	...
6377814	   .	   .	    0.0	...
6377815	   .	   .	    0.0	...
6377816	   .	   .	    0.0	...
6377817	   .	   .	    0.0	...
6377818	   .	   .	    0.0	...
6377819	   .	   .	    0.0	...
6377820	   .	   .	    0.0	...
6377821	   .	   .	    0.0	...
6377822	   .	   .	    0.0	...
6377823	   .	   .	    0.0	...
6377824	   .	   .	    0.0	...
6377825	   .	   .	    0.0	...
6377826	   .	   .	    0.0	...
6377827	   .	   .	    0.0	...
6377828	   .	   .	    0.0	...
6377829	   .	   .	    0.0	...
6377830	   .	   .	    0.0	...
6377831	   .	   .	    0.0	...
6377832	   .	   .	    0.0	...
6377833	   .	   .	    0.0	...
6377834	   .	   .	    0.0	...
6377835	   .	   .	    0.0	...
6377836	   .	   .	    0.0	...
6377837	   .	   .	    0.0	...
6377838	   .	   .	    0.0	...
6377839	   .	   .	    0.0	...
6377840	   .	   .	    0.0	...
6377841	   .	   .	    0.0	...
6377842	   .	   .	    0.0	...
6377843	   .	   .	    0.0	...
6377844	   .	   .	    0.0	...
6377845	   .	   .	    0.0	...
6377846	   .	   .	    0.0	...
6377847	   .	   .	    0.0	...
6377848	   .	   .	    0.0	...
6377849	   .	   .	    0.0	...
6377850	   .	   .	    0.0	...
6377851	   .	   .	    0.0	...
6377852	   .	   .	    0.0	...
6377853	   .	   .	    0.0	...
6377854	   .	   .	    0.0	...
6377855	   .	   .	    0.0	...
6377856	   .	   .	    0.0	...
6377857	   .	   .	    0.0	...
6377858	   .	   .	    0.0	...
6377859	   .	   .	    0.0	...
6377860	   .	   .	    0.0	...
6377861	   .	   .	    0.0	...
6377862	   .	   .	    0.0	...
6377863	   .	   .	    0.0	...
6377864	   .	   .	    0.0	...
6377865	   .	   .	    0.0	...
6377866	   .	   .	    0.0	...
6377867	   .	   .	    0.0	...
6377868	   .	   .	    0.0	...
6377869	   .	   .	    0.0	...
6377870	   .	   .	    0.0	...
6377871	   .	   .	    0.0	...
6377872	   .	   .	    0.0	...
6377873	   .	   .	    0.0	...
6377874	   .	   .	    0.0	...
6377875	   .	   .	    0.0	...
6377876	   .	   .	    0.0	...
6377877	   .	   .	    0.0	...
6377878	   .	   .	    0.0	...
6377879	   .	   .	    0.0	...
6377880	   .	   .	    0.0	...
6377881	   .	   .	    0.0	...
6377882	   .	   .	    0.0	...
6377883	   .	   .	    0.0	...
6377884	   .	   .	    0.0	...
6377885	   .	   .	    0.0	...
6377886	   .	   .	    0.0	...
6377887	   .	   .	    0.0	...
6377888	   .	   .	    0.0	...
6377889	   .	   .	    0.0	...
6377890	   .	   .	    0.0	...
6377891	   .	   .	    0.0	...
6377892	   .	   .	    0.0	...
6377893	   .	   .	    0.0	...
6377894	   .	   .	    0.0	...
6377895	   .	   .	    0.0	...
6377896	   .	   .	    0.0	...
6377897	   .	   .	    0.0	...
6377898	   .	   .	    0.0	...
6377899	   .	   .	    0.0	...
6377900	   .	   .	    0.0	...
6377901	   .	   .	    0.0	...
6377902	   .	   .	    0.0	...
6377903	   .	   .	    0.0	...
6377904	   .	   .	    0.0	...
6377905	   .	   .	    0.0	...
6377906	   .	   .	    0.0	...
6377907	   .	   .	    0.0	...
6377908	   .	   .	    0.0	...
6377909	   .	   .	    0.0	...
6377910	   .	   .	    0.0	...
6377911	   .	   .	    0.0	...
6377912	   .	   .	    0.0	...
6377913	   .	   .	    0.0	...
6377914	   .	   .	    0.0	...
6377915	   .	   .	    0.0	...
6377916	   .	   .	    0.0	...
6377917	   .	   .	    0.0	...
6377918	   .	   .	    0.0	...
6377919	   .	   .	    0.0	...
6377920	   .	   .	    0.0	...
6377921	   .	   .	    0.0	...
6377922	   .	   .	    0.0	...
6377923	   .	   .	    0.0	...
6377924	   .	   .	    0.0	...
6377925	   .	   .	    0.0	...
6377926	   .	   .	    0.0	...
6377927	   .	   .	    0.0	...
6377928	   .	   .	    0.0	...
6377929	   .	   .	    0.0	...
6377930	   .	   .	    0.0	...
6377931	   .	   .	    0.0	...
6377932	   .	   .	    0.0	...
6377933	   .	   .	    0.0	...
6377934	   .	   .	    0.0	...
6377935	   .	   .	    0.0	...
6377936	   .	   .	    0.0	...
6377937	   .	   .	    0.0	...
6377938	   .	   .	    0.0	...
6377939	   .	   .	    0.0	...
6377940	   .	   .	    0.0	...
6377941	   .	   .	    0.0	...
6377942	   .	   .	    0.0	...
6377943	   .	   .	    0.0	...
6377944	   .	   .	    0.0	...
6377945	   .	   .	    0.0	...
6377946	   .	   .	    0.0	...
6377947	   .	   .	    0.0	...
6377948	   .	   .	    0.0	...
6377949	   .	   .	    0.0	...
6377950	   .	   .	    0.0	...
6377951	   .	   .	    0.0	...
6377952	   .	   .	    0.0	...
6377953	   .	   .	    0.0	...
6377954	   .	   .	    0.0	...
6377955	   .	   .	    0.0	...
EBLINK R 6377633	6377955	323
6377956	 1093.9	 1667.6	 3535.0	...
6377957	 1093.9	 1667.6	 3535.0	...
6377958	 1088.3	 1660.3	 3553.0	...
6377959	 1080.1	 1642.7	 3592.0	...
6377960	 1069.7	 1617.7	 3650.0	...
6377961	 1064.3	 1590.7	 3716.0	...
6377962	 1060.9	 1564.8	 3786.0	...
6377963	 1053.6	 1539.3	 3856.0	...
6377964	 1045.0	 1513.7	 3925.0	...
6377965	 1034.0	 1490.5	 3985.0	...
6377966	 1027.2	 1466.4	 4042.0	...
6377967	 1022.2	 1444.6	 4095.0	...
6377968	 1013.8	 1424.8	 4143.0	...
6377969	 1008.3	 1405.7	 4190.0	...
6377970	 1002.9	 1385.4	 4238.0	...
6377971	  996.1	 1366.6	 4283.0	...
6377972	  988.2	 1349.0	 4333.0	...
6377973	  977.9	 1333.5	 4383.0	...
6377974	  973.1	 1314.1	 4431.0	...
6377975	  968.1	 1294.5	 4480.0	...
6377976	  965.6	 1276.4	 4518.0	...
6377977	  965.1	 1259.5	 4572.0	...
6377978	  964.8	 1243.4	 4617.0	...
6377979	  964.2	 1225.6	 4663.0	...
6377980	  963.1	 1208.2	 4701.0	...
6377981	  958.9	 1192.0	 4747.0	...
6377982	  954.5	 1174.3	 4796.0	...
6377983	  948.2	 1158.7	 4841.0	...
6377984	  945.2	 1143.4	 4885.0	...
6377985	  939.6	 1130.6	 4929.0	...
6377986	  936.4	 1116.2	 4975.0	...
6377987	  933.1	 1099.0	 5017.0	...
6377988	  932.0	 1081.9	 5063.0	...
6377989	  929.0	 1065.5	 5108.0	...
6377990	  926.1	 1052.2	 5145.0	...
6377991	  923.2	 1038.7	 5186.0	...
6377992	  921.3	 1025.7	 5221.0	...
6377993	  918.5	 1014.3	 5267.0	...
6377994	  916.0	 1002.1	 5298.0	...
6377995	  910.3	  992.1	 5327.0	...
6377996	  905.4	  978.8	 5360.0	...
6377997	  902.1	  968.3	 5388.0	...
6377998	  902.2	  954.8	 5432.0	...
6377999	  902.5	  943.8	 5455.0	...
6378000	  901.5	  930.3	 5496.0	...
6378001	  901.5	  920.7	 5521.0	...
6378002	  901.3	  908.4	 5566.0	...
6378003	  897.9	  899.8	 5596.0	...
6378004	  893.9	  887.8	 5632.0	...
6378005	  890.0	  879.2	 5661.0	...
6378006	  885.1	  872.6	 5686.0	...
6378007	  880.1	  864.2	 5708.0	...
6378008	  875.5	  858.0	 5730.0	...
6378009	  875.7	  846.8	 5762.0	...
6378010	  876.2	  841.2	 5787.0	...
6378011	  875.2	  830.2	 5809.0	...
6378012	  873.3	  824.0	 5818.0	...
6378013	  871.1	  814.5	 5844.0	...
6378014	  871.4	  809.2	 5867.0	...
6378015	  872.0	  799.9	 5901.0	...
6378016	  872.7	  791.8	 5923.0	...
6378017	  871.8	  781.9	 5952.0	...
6378018	  871.1	  774.1	 5977.0	...
6378019	  870.6	  767.8	 6006.0	...
6378020	  870.1	  761.3	 6023.0	...
6378021	  867.7	  755.5	 6046.0	...
6378022	  865.3	  749.0	 6060.0	...
6378023	  864.6	  742.0	 6082.0	...
6378024	  866.0	  736.5	 6096.0	...
6378025	  867.6	  729.8	 6110.0	...
6378026	  867.6	  726.3	 6124.0	...
6378027	  865.6	  721.1	 6131.0	...
6378028	  863.6	  718.7	 6142.0	...
6378029	  865.2	  710.6	 6164.0	...
6378030	  868.4	  703.4	 6193.0	...
6378031	  871.3	  696.2	 6218.0	...
6378032	  868.8	  693.5	 6223.0	...
6378033	  866.6	  690.6	 6233.0	...
6378034	  864.5	  684.7	 6251.0	...
6378035	  865.4	  679.5	 6281.0	...
6378036	  866.5	  674.7	 6301.0	...
6378037	  865.7	  670.2	 6314.0	...
6378038	  863.6	  665.6	 6315.0	...
6378039	  862.2	  659.8	 6321.0	...
6378040	  862.7	  655.2	 6337.0	...
6378041	  864.2	  649.4	 6360.0	...
6378042	  865.4	  644.7	 6377.0	...
ESACC R  6377577	6378042	466	  792.5	  460.0	  865.4	  644.7	   4.21	   1131
SFIX R   6378043
6378043	  866.8	  641.2	 6389.0	...
6378044	  867.3	  637.7	 6400.0	...
6378045	  867.2	  634.0	 6413.0	...
6378046	  865.0	  629.6	 6423.0	...
6378047	  862.9	  627.7	 6426.0	...
6378048	  861.7	  625.0	 6439.0	...
6378049	  862.3	  622.4	 6456.0	...
6378050	  863.3	  619.2	 6473.0	...
6378051	  863.4	  617.1	 6474.0	...
6378052	  859.2	  615.0	 6470.0	...
6378053	  854.6	  612.3	 6477.0	...
6378054	  849.8	  610.5	 6494.0	...
6378055	  849.1	  606.0	 6517.0	...
6378056	  851.2	  600.1	 6530.0	...
6378057	  853.7	  593.6	 6540.0	...
6378058	  855.6	  588.4	 6555.0	...
6378059	  854.5	  585.8	 6568.0	...
6378060	  853.2	  583.7	 6580.0	...
6378061	  852.8	  583.3	 6580.0	...
6378062	  853.6	  581.1	 6582.0	...
6378063	  854.5	  577.0	 6592.0	...
6378064	  855.3	  573.2	 6602.0	...
6378065	  851.6	  570.7	 6611.0	...
6378066	  847.9	  569.2	 6621.0	...
6378067	  844.7	  565.7	 6632.0	...
6378068	  845.0	  561.9	 6645.0	...
6378069	  845.4	  559.5	 6647.0	...
6378070	  843.6	  559.4	 6646.0	...
6378071	  840.3	  559.7	 6642.0	...
6378072	  836.8	  557.1	 6648.0	...
6378073	  836.3	  555.3	 6657.0	...
6378074	  837.5	  553.4	 6666.0	...
6378075	  839.0	  553.5	 6668.0	...
6378076	  838.5	  549.9	 6670.0	...
6378077	  837.2	  546.9	 6683.0	...
6378078	  835.8	  543.0	 6701.0	...
6378079	  835.2	  542.1	 6718.0	...
6378080	  834.8	  541.1	 6717.0	...
6378081	  834.5	  540.8	 6710.0	...
6378082	  833.2	  539.7	 6711.0	...
6378083	  832.0	  537.8	 6719.0	...
6378084	  830.4	  534.3	 6735.0	...
6378085	  829.9	  531.1	 6744.0	...
6378086	  831.3	  527.1	 6760.0	...
6378087	  833.1	  525.3	 6768.0	...
6378088	  835.0	  524.2	 6777.0	...
6378089	  835.3	  524.4	 6780.0	...
6378090	  835.8	  522.5	 6783.0	...
6378091	  836.1	  520.2	 6786.0	...
6378092	  836.3	  518.3	 6785.0	...
6378093	  836.8	  518.6	 6784.0	...
6378094	  837.3	  518.8	 6789.0	...
6378095	  837.8	  519.2	 6792.0	...
6378096	  837.2	  519.8	 6795.0	...
6378097	  835.7	  518.0	 6805.0	...
6378098	  833.2	  514.9	 6818.0	...
6378099	  831.2	  511.1	 6833.0	...
6378100	  830.4	  509.8	 6835.0	...
6378101	  830.2	  506.9	 6836.0	...
6378102	  830.3	  504.6	 6835.0	...
6378103	  829.5	  502.0	 6834.0	...
6378104	  828.9	  501.6	 6833.0	...
6378105	  830.6	  500.9	 6833.0	...
6378106	  833.2	  500.5	 6836.0	...
6378107	  835.9	  501.2	 6837.0	...
6378108	  835.6	  502.2	 6838.0	...
6378109	  835.2	  502.8	 6842.0	...
6378110	  835.3	  501.8	 6848.0	...
6378111	  835.2	  496.7	 6854.0	...
6378112	  834.9	  492.3	 6858.0	...
6378113	  833.9	  488.5	 6864.0	...
6378114	  835.7	  489.2	 6871.0	...
6378115	  837.7	  489.8	 6874.0	...
6378116	  839.4	  486.6	 6876.0	...
6378117	  836.5	  483.2	 6879.0	...
6378118	  835.6	  481.6	 6881.0	...
6378119	  835.1	  483.8	 6884.0	...
6378120	  834.7	  482.4	 6892.0	...
6378121	  832.3	  479.2	 6897.0	...
6378122	  830.2	  476.6	 6896.0	...
6378123	  830.4	  477.1	 6891.0	...
6378124	  828.6	  476.4	 6906.0	...
6378125	  826.4	  473.6	 6925.0	...
6378126	  826.9	  470.5	 6944.0	...
6378127	  830.2	  469.5	 6942.0	...
6378128	  834.7	  471.1	 6935.0	...
6378129	  836.6	  473.9	 6926.0	...
6378130	  837.7	  475.7	 6921.0	...
6378131	  837.0	  476.6	 6919.0	...
6378132	  835.4	  476.9	 6919.0	...
6378133	  833.8	  476.9	 6924.0	...
6378134	  832.9	  476.8	 6930.0	...
6378135	  831.7	  472.9	 6949.0	...
6378136	  830.5	  469.1	 6963.0	...
6378137	  829.3	  465.5	 6979.0	...
6378138	  829.5	  463.0	 6982.0	...
6378139	  829.5	  460.6	 6981.0	...
6378140	  830.0	  461.6	 6973.0	...
6378141	  830.2	  465.1	 6965.0	...
6378142	  830.6	  468.5	 6961.0	...
6378143	  831.2	  466.7	 6963.0	...
6378144	  831.9	  464.8	 6966.0	...
6378145	  832.7	  463.1	 6974.0	...
6378146	  833.9	  463.2	 6979.0	...
6378147	  835.0	  462.5	 6983.0	...
6378148	  835.8	  460.6	 6986.0	...
6378149	  835.1	  457.6	 6994.0	...
6378150	  833.8	  453.5	 7010.0	...
6378151	  832.9	  450.3	 7021.0	...
6378152	  832.4	  448.3	 7028.0	...
6378153	  830.7	  448.5	 7025.0	...
6378154	  828.9	  450.0	 7023.0	...
6378155	  827.1	  451.6	 7021.0	...
6378156	  829.2	  449.9	 7020.0	...
6378157	  830.9	  446.7	 7026.0	...
6378158	  831.9	  441.7	 7034.0	...
6378159	  825.8	  437.1	 7045.0	...
6378160	  820.2	  432.8	 7050.0	...
6378161	  819.6	  432.8	 7052.0	...
6378162	  824.2	  435.3	 7050.0	...
6378163	  828.8	  437.8	 7047.0	...
6378164	  829.2	  439.6	 7041.0	...
6378165	  830.4	  441.2	 7037.0	...
6378166	  831.6	  442.6	 7035.0	...
6378167	  832.2	  440.4	 7036.0	...
6378168	  831.7	  438.4	 7037.0	...
6378169	  830.5	  436.3	 7039.0	...
6378170	  829.8	  436.0	 7040.0	...
6378171	  829.6	  435.1	 7040.0	...
6378172	  830.0	  434.0	 7051.0	...
6378173	  830.4	  433.0	 7061.0	...
6378174	  830.3	  432.7	 7071.0	...
6378175	  833.2	  432.8	 7068.0	...
6378176	  836.2	  433.2	 7066.0	...
6378177	  838.8	  430.9	 7063.0	...
6378178	  837.5	  428.8	 7058.0	...
6378179	  834.8	  425.1	 7055.0	...
6378180	  834.9	  423.7	 7051.0	...
6378181	  839.4	  429.2	 7050.0	...
6378182	  845.1	  436.0	 7050.0	...
6378183	  846.2	  445.2	 7048.0	...
6378184	  844.0	  446.7	 7045.0	...
6378185	  842.1	  447.3	 7045.0	...
6378186	  843.8	  445.7	 7050.0	...
6378187	  845.6	  445.1	 7055.0	...
6378188	  848.3	  445.1	 7058.0	...
6378189	  849.6	  443.3	 7060.0	...
6378190	  850.3	  441.3	 7063.0	...
6378191	  849.3	  439.5	 7065.0	...
6378192	  845.4	  440.4	 7067.0	...
6378193	  842.2	  441.2	 7069.0	...
6378194	  840.4	  441.9	 7070.0	...
6378195	  842.2	  441.7	 7070.0	...
6378196	  844.0	  443.7	 7073.0	...
6378197	  844.9	  445.4	 7077.0	...
6378198	  846.3	  446.8	 7081.0	...
6378199	  847.8	  446.1	 7083.0	...
6378200	  850.0	  445.7	 7082.0	...
6378201	  850.7	  445.9	 7081.0	...
6378202	  851.9	  445.6	 7081.0	...
6378203	  852.3	  445.0	 7084.0	...
6378204	  852.4	  444.4	 7088.0	...
6378205	  851.1	  444.4	 7091.0	...
6378206	  850.0	  444.4	 7094.0	...
6378207	  849.0	  444.2	 7101.0	...
6378208	  849.0	  443.9	 7107.0	...
6378209	  848.9	  443.6	 7111.0	...
6378210	  848.3	  443.4	 7111.0	...
6378211	  847.2	  443.5	 7113.0	...
6378212	  846.0	  443.8	 7117.0	...
6378213	  846.9	  445.4	 7118.0	...
6378214	  849.5	  446.2	 7115.0	...
6378215	  852.1	  446.6	 7110.0	...
6378216	  852.1	  445.8	 7116.0	...
6378217	  850.6	  445.7	 7124.0	...
6378218	  849.3	  447.5	 7124.0	...
6378219	  850.6	  448.8	 7117.0	...
6378220	  852.0	  449.2	 7111.0	...
6378221	  853.2	  447.3	 7113.0	...
6378222	  852.8	  444.5	 7126.0	...
6378223	  850.6	  443.2	 7137.0	...
6378224	  847.6	  442.9	 7141.0	...
6378225	  844.9	  443.8	 7135.0	...
6378226	  844.8	  444.2	 7129.0	...
6378227	  845.6	  444.4	 7130.0	...
6378228	  846.6	  443.6	 7131.0	...
6378229	  846.9	  442.7	 7129.0	...
6378230	  845.2	  441.7	 7127.0	...
6378231	  843.4	  441.7	 7128.0	...
6378232	  842.7	  441.9	 7138.0	...
6378233	  843.9	  442.3	 7147.0	...
6378234	  846.0	  443.5	 7143.0	...
6378235	  846.9	  444.7	 7134.0	...
6378236	  847.7	  445.9	 7135.0	...
6378237	  848.2	  446.2	 7144.0	...
6378238	  848.7	  446.6	 7152.0	...
6378239	  847.0	  446.8	 7150.0	...
6378240	  844.9	  447.7	 7148.0	...
6378241	  843.8	  448.3	 7148.0	...
6378242	  844.9	  449.2	 7147.0	...
6378243	  846.0	  450.3	 7147.0	...
6378244	  846.6	  450.5	 7146.0	...
6378245	  847.7	  449.1	 7154.0	...
6378246	  848.8	  446.7	 7162.0	...
6378247	  847.9	  445.6	 7169.0	...
6378248	  846.8	  444.7	 7169.0	...
6378249	  845.7	  444.2	 7171.0	...
6378250	  845.3	  445.0	 7174.0	...
6378251	  844.5	  446.5	 7177.0	...
6378252	  842.2	  449.2	 7177.0	...
6378253	  840.7	  450.0	 7177.0	...
6378254	  839.2	  450.3	 7177.0	...
6378255	  839.0	  449.1	 7178.0	...
6378256	  839.3	  446.4	 7178.0	...
6378257	  840.1	  444.1	 7178.0	...
6378258	  841.0	  442.1	 7182.0	...
6378259	  841.6	  442.0	 7187.0	...
6378260	  842.0	  443.4	 7193.0	...
6378261	  842.3	  444.4	 7194.0	...
6378262	  842.4	  445.1	 7193.0	...
6378263	  842.3	  444.2	 7192.0	...
6378264	  842.3	  443.8	 7200.0	...
6378265	  842.3	  443.8	 7208.0	...
6378266	  840.1	  447.7	 7210.0	...
6378267	  837.9	  451.5	 7204.0	...
6378268	  838.1	  451.7	 7204.0	...
6378269	  841.8	  447.8	 7215.0	...
6378270	  845.5	  443.8	 7226.0	...
6378271	  845.3	  443.7	 7226.0	...
6378272	  843.7	  445.7	 7222.0	...
6378273	  841.7	  448.3	 7218.0	...
6378274	  842.2	  450.7	 7219.0	...
6378275	  842.6	  449.0	 7222.0	...
6378276	  843.3	  446.7	 7225.0	...
6378277	  843.3	  444.5	 7224.0	...
6378278	  843.4	  443.0	 7222.0	...
6378279	  843.6	  441.5	 7230.0	...
6378280	  843.2	  441.0	 7241.0	...
6378281	  843.1	  441.5	 7252.0	...
6378282	  843.0	  441.9	 7253.0	...
6378283	  842.6	  441.4	 7254.0	...
6378284	  842.1	  441.4	 7254.0	...
6378285	  841.9	  441.3	 7254.0	...
6378286	  842.2	  441.4	 7249.0	...
6378287	  842.5	  441.5	 7239.0	...
6378288	  842.2	  441.1	 7230.0	...
6378289	  841.9	  440.7	 7230.0	...
6378290	  841.9	  440.2	 7236.0	...
6378291	  842.2	  440.5	 7242.0	...
6378292	  843.2	  439.7	 7249.0	...
6378293	  843.9	  438.7	 7255.0	...
6378294	  844.4	  437.3	 7266.0	...
6378295	  844.4	  437.0	 7273.0	...
6378296	  844.7	  436.9	 7288.0	...
6378297	  844.9	  437.0	 7296.0	...
6378298	  844.6	  436.9	 7300.0	...
6378299	  843.8	  436.8	 7294.0	...
6378300	  841.3	  439.1	 7281.0	...
6378301	  838.2	  443.5	 7270.0	...
6378302	  835.4	  447.7	 7262.0	...
6378303	  837.3	  446.0	 7264.0	...
6378304	  841.3	  442.2	 7268.0	...
6378305	  845.1	  437.2	 7282.0	...
6378306	  845.9	  435.9	 7293.0	...
6378307	  846.4	  433.4	 7304.0	...
6378308	  846.8	  432.5	 7309.0	...
6378309	  847.1	  431.7	 7314.0	...
6378310	  846.8	  432.3	 7316.0	...
6378311	  846.5	  432.6	 7315.0	...
6378312	  846.4	  432.9	 7314.0	...
6378313	  846.8	  431.3	 7312.0	...
6378314	  847.2	  429.6	 7311.0	...
6378315	  847.7	  428.0	 7309.0	...
6378316	  848.2	  428.2	 7307.0	...
6378317	  848.6	  428.4	 7310.0	...
6378318	  848.3	  429.2	 7316.0	...
6378319	  847.7	  429.9	 7325.0	...
6378320	  846.3	  430.7	 7329.0	...
6378321	  845.2	  431.3	 7328.0	...
6378322	  844.0	  431.8	 7320.0	...
6378323	  845.6	  431.7	 7313.0	...
6378324	  847.1	  429.5	 7314.0	...
6378325	  848.7	  427.1	 7317.0	...
6378326	  848.8	  425.2	 7320.0	...
6378327	  849.2	  424.9	 7323.0	...
6378328	  850.1	  424.9	 7328.0	...
6378329	  850.4	  425.0	 7335.0	...
6378330	  850.6	  425.0	 7339.0	...
6378331	  850.4	  424.9	 7340.0	...
6378332	  849.6	  424.9	 7340.0	...
6378333	  848.9	  425.4	 7339.0	...
6378334	  849.0	  425.9	 7343.0	...
6378335	  849.8	  426.3	 7348.0	...
6378336	  850.1	  428.4	 7350.0	...
6378337	  849.0	  430.8	 7347.0	...
6378338	  847.8	  431.6	 7345.0	...
6378339	  848.4	  430.0	 7344.0	...
6378340	  849.7	  427.6	 7344.0	...
6378341	  850.5	  426.9	 7343.0	...
6378342	  846.5	  429.8	 7339.0	...
6378343	  842.6	  433.4	 7337.0	...
6378344	  842.9	  434.3	 7337.0	...
6378345	  846.6	  432.1	 7340.0	...
6378346	  849.6	  430.4	 7343.0	...
6378347	  849.9	  431.3	 7346.0	...
6378348	  850.0	  429.6	 7353.0	...
6378349	  850.7	  427.4	 7360.0	...
6378350	  850.7	  426.7	 7366.0	...
6378351	  850.9	  428.1	 7365.0	...
6378352	  850.6	  429.5	 7363.0	...
6378353	  849.8	  429.6	 7368.0	...
6378354	  848.9	  429.6	 7372.0	...
6378355	  848.6	  429.4	 7368.0	...
6378356	  848.5	  429.1	 7359.0	...
6378357	  848.5	  428.8	 7350.0	...
6378358	  846.4	  431.5	 7349.0	...
6378359	  844.2	  434.4	 7351.0	...
6378360	  844.9	  432.6	 7355.0	...
6378361	  847.7	  427.9	 7359.0	...
6378362	  850.5	  423.8	 7358.0	...
6378363	  850.6	  424.7	 7357.0	...
6378364	  850.5	  425.7	 7356.0	...
6378365	  850.2	  426.2	 7357.0	...
6378366	  846.5	  430.4	 7350.0	...
6378367	  842.8	  434.5	 7343.0	...
6378368	  841.3	  435.0	 7337.0	...
6378369	  843.1	  431.3	 7339.0	...
6378370	  842.8	  432.1	 7337.0	...
6378371	  840.5	  436.6	 7334.0	...
6378372	  838.9	  441.2	 7330.0	...
6378373	  840.0	  441.2	 7330.0	...
6378374	  841.1	  440.0	 7326.0	...
6378375	  841.7	  439.1	 7322.0	...
6378376	  842.1	  438.1	 7319.0	...
6378377	  842.4	  438.1	 7320.0	...
6378378	  842.7	  437.4	 7322.0	...
6378379	  844.9	  433.3	 7333.0	...
6378380	  847.0	  429.5	 7340.0	...
6378381	  849.1	  426.7	 7347.0	...
6378382	  847.4	  427.7	 7343.0	...
6378383	  847.0	  428.1	 7346.0	...
6378384	  846.2	  427.8	 7348.0	...
6378385	  846.6	  428.5	 7351.0	...
6378386	  843.5	  433.7	 7352.0	...
6378387	  840.9	  438.9	 7355.0	...
6378388	  842.2	  437.1	 7358.0	...
6378389	  845.9	  431.4	 7357.0	...
6378390	  845.5	  429.9	 7348.0	...
6378391	  841.6	  434.1	 7339.0	...
6378392	  838.3	  436.1	 7336.0	...
6378393	  839.9	  433.9	 7338.0	...
6378394	  841.5	  431.6	 7340.0	...
6378395	  842.4	  430.8	 7345.0	...
6378396	  842.4	  430.2	 7349.0	...
6378397	  842.4	  429.8	 7345.0	...
6378398	  842.4	  430.1	 7336.0	...
6378399	  842.4	  430.6	 7333.0	...
6378400	  840.6	  432.4	 7339.0	...
6378401	  838.6	  433.1	 7343.0	...
6378402	  835.8	  433.7	 7340.0	...
6378403	  834.9	  432.3	 7337.0	...
6378404	  838.0	  430.8	 7337.0	...
6378405	  842.0	  428.5	 7338.0	...
6378406	  846.1	  426.9	 7340.0	...
6378407	  842.5	  433.3	 7338.0	...
6378408	  838.9	  440.4	 7336.0	...
EFIX R   6378043	6378408	366	  842.4	  463.8	   7085
SSACC R  6378409
6378409	  835.3	  446.1	 7333.0	...
6378410	  835.4	  444.9	 7330.0	...
6378411	  834.9	  443.9	 7319.0	...
6378412	  833.8	  444.4	 7311.0	...
6378413	  832.7	  444.8	 7306.0	...
6378414	  832.3	  445.1	 7308.0	...
6378415	  832.6	  445.0	 7308.0	...
6378416	  832.7	  445.7	 7306.0	...
6378417	  832.4	  447.0	 7306.0	...
6378418	  827.9	  468.2	 7270.0	...
6378419	  823.7	  489.0	 7228.0	...
6378420	  819.6	  509.3	 7186.0	...
MSG	6378421 0000 _ Number On
6378421	  819.4	  508.3	 7181.0	...
6378422	  819.1	  506.2	 7186.0	...
6378423	  818.8	  505.2	 7186.0	...
6378424	  818.6	  506.2	 7180.0	...
6378425	  818.5	  508.5	 7173.0	...
6378426	  818.4	  510.1	 7170.0	...
ESACC R  6378409	6378426	18	  835.3	  446.1	  818.4	  510.1	   1.40	    169
SFIX R   6378427
6378427	  818.2	  510.8	 7171.0	...
6378428	  817.9	  510.2	 7172.0	...
6378429	  817.1	  509.3	 7173.0	...
6378430	  816.3	  508.5	 7173.0	...
6378431	  815.6	  508.9	 7171.0	...
6378432	  815.7	  508.7	 7169.0	...
6378433	  816.0	  508.4	 7169.0	...
6378434	  816.3	  509.1	 7167.0	...
6378435	  816.5	  510.6	 7166.0	...
6378436	  816.6	  512.2	 7166.0	...
6378437	  816.6	  512.9	 7169.0	...
6378438	  816.7	  513.3	 7172.0	...
6378439	  817.5	  513.7	 7177.0	...
6378440	  818.2	  514.2	 7180.0	...
6378441	  819.0	  514.5	 7182.0	...
6378442	  818.6	  514.8	 7177.0	...
6378443	  817.9	  514.6	 7170.0	...
6378444	  817.2	  513.1	 7163.0	...
6378445	  816.7	  511.8	 7160.0	...
6378446	  816.6	  510.6	 7159.0	...
6378447	  816.6	  510.6	 7159.0	...
6378448	  816.7	  512.5	 7155.0	...
6378449	  816.7	  514.3	 7151.0	...
6378450	  816.7	  516.0	 7149.0	...
6378451	  816.4	  515.6	 7150.0	...
6378452	  816.3	  515.0	 7152.0	...
6378453	  816.1	  513.6	 7154.0	...
6378454	  816.1	  512.5	 7155.0	...
6378455	  815.9	  513.7	 7152.0	...
6378456	  815.2	  515.8	 7144.0	...
6378457	  814.5	  517.0	 7135.0	...
6378458	  813.9	  516.2	 7130.0	...
6378459	  813.7	  515.2	 7129.0	...
6378460	  813.6	  515.3	 7130.0	...
6378461	  813.5	  515.5	 7137.0	...
6378462	  813.5	  515.5	 7144.0	...
6378463	  813.2	  515.2	 7149.0	...
6378464	  812.7	  514.4	 7146.0	...
6378465	  812.2	  513.3	 7143.0	...
6378466	  812.3	  512.3	 7139.0	...
6378467	  812.6	  512.3	 7135.0	...
6378468	  812.8	  512.9	 7132.0	...
6378469	  812.7	  513.7	 7133.0	...
6378470	  812.4	  513.9	 7134.0	...
6378471	  812.1	  513.8	 7135.0	...
6378472	  811.9	  513.7	 7133.0	...
6378473	  811.9	  514.2	 7133.0	...
6378474	  811.8	  514.8	 7130.0	...
6378475	  811.5	  515.5	 7127.0	...
6378476	  811.1	  516.0	 7124.0	...
6378477	  810.9	  516.6	 7124.0	...
6378478	  810.8	  517.2	 7125.0	...
6378479	  810.8	  517.7	 7125.0	...
6378480	  811.0	  518.4	 7124.0	...
6378481	  811.2	  519.2	 7121.0	...
6378482	  811.4	  519.6	 7118.0	...
6378483	  811.1	  519.9	 7117.0	...
6378484	  810.8	  519.9	 7114.0	...
6378485	  810.4	  519.6	 7108.0	...
6378486	  810.2	  519.7	 7100.0	...
6378487	  809.9	  519.8	 7095.0	...
6378488	  809.6	  519.9	 7092.0	...
6378489	  809.5	  519.5	 7090.0	...
6378490	  809.7	  519.1	 7089.0	...
6378491	  809.3	  519.0	 7086.0	...
6378492	  808.8	  519.2	 7082.0	...
6378493	  808.3	  519.3	 7079.0	...
6378494	  808.2	  520.1	 7079.0	...
6378495	  808.1	  520.8	 7079.0	...
6378496	  808.2	  521.8	 7074.0	...
6378497	  808.5	  522.3	 7068.0	...
6378498	  808.9	  522.8	 7064.0	...
6378499	  808.6	  522.0	 7065.0	...
6378500	  808.2	  521.0	 7066.0	...
6378501	  807.7	  520.4	 7068.0	...
6378502	  807.5	  521.0	 7065.0	...
6378503	  807.8	  521.5	 7061.0	...
6378504	  808.3	  521.6	 7057.0	...
6378505	  808.7	  521.4	 7057.0	...
6378506	  808.6	  521.3	 7055.0	...
6378507	  807.7	  521.3	 7047.0	...
6378508	  807.1	  522.3	 7042.0	...
6378509	  807.2	  523.3	 7041.0	...
6378510	  808.0	  524.1	 7045.0	...
6378511	  808.7	  524.1	 7045.0	...
6378512	  808.7	  524.2	 7044.0	...
6378513	  808.6	  524.3	 7042.0	...
6378514	  808.5	  524.4	 7041.0	...
6378515	  808.3	  524.5	 7035.0	...
6378516	  808.4	  524.7	 7028.0	...
6378517	  808.5	  524.9	 7024.0	...
6378518	  808.6	  525.3	 7024.0	...
6378519	  808.7	  526.4	 7023.0	...
6378520	  809.0	  527.3	 7020.0	...
6378521	  809.3	  528.0	 7016.0	...
6378522	  809.2	  528.6	 7013.0	...
6378523	  808.9	  529.2	 7011.0	...
6378524	  808.5	  529.8	 7008.0	...
6378525	  808.0	  529.8	 7007.0	...
6378526	  807.8	  529.8	 7005.0	...
6378527	  807.7	  530.3	 7003.0	...
6378528	  807.8	  530.9	 7000.0	...
6378529	  807.7	  531.6	 6996.0	...
6378530	  807.4	  531.5	 6992.0	...
6378531	  807.0	  531.3	 6988.0	...
6378532	  806.7	  531.3	 6987.0	...
6378533	  806.0	  531.5	 6987.0	...
6378534	  805.4	  531.9	 6987.0	...
6378535	  805.1	  532.1	 6985.0	...
6378536	  805.6	  532.2	 6982.0	...
6378537	  806.1	  532.2	 6980.0	...
6378538	  806.5	  532.6	 6975.0	...
6378539	  806.2	  533.0	 6969.0	...
6378540	  805.9	  533.5	 6961.0	...
6378541	  805.6	  533.8	 6960.0	...
6378542	  806.1	  534.0	 6959.0	...
6378543	  806.6	  534.2	 6961.0	...
6378544	  806.4	  534.7	 6960.0	...
6378545	  805.8	  535.3	 6957.0	...
6378546	  805.3	  535.9	 6955.0	...
6378547	  805.7	  536.4	 6954.0	...
6378548	  806.0	  536.7	 6953.0	...
6378549	  805.3	  536.8	 6952.0	...
6378550	  804.5	  537.3	 6948.0	...
6378551	  803.7	  538.1	 6942.0	...
6378552	  804.1	  538.7	 6935.0	...
6378553	  804.5	  538.5	 6929.0	...
6378554	  805.0	  538.3	 6924.0	...
6378555	  805.9	  539.5	 6918.0	...
6378556	  806.7	  540.7	 6914.0	...
6378557	  807.4	  541.2	 6913.0	...
6378558	  807.3	  540.4	 6914.0	...
6378559	  807.2	  539.5	 6915.0	...
6378560	  807.5	  539.5	 6915.0	...
6378561	  807.8	  539.6	 6910.0	...
6378562	  808.2	  541.1	 6905.0	...
6378563	  808.2	  542.6	 6901.0	...
6378564	  808.7	  543.7	 6900.0	...
6378565	  809.1	  542.8	 6899.0	...
6378566	  809.5	  541.9	 6892.0	...
6378567	  809.6	  541.6	 6886.0	...
6378568	  809.3	  541.4	 6880.0	...
6378569	  808.9	  541.2	 6880.0	...
6378570	  808.6	  540.8	 6879.0	...
6378571	  808.7	  540.6	 6877.0	...
6378572	  808.8	  540.5	 6874.0	...
6378573	  808.9	  540.5	 6870.0	...
6378574	  808.7	  540.9	 6866.0	...
6378575	  808.4	  541.4	 6860.0	...
6378576	  807.8	  541.9	 6851.0	...
6378577	  807.4	  542.1	 6846.0	...
6378578	  807.6	  543.0	 6843.0	...
6378579	  808.6	  543.7	 6843.0	...
6378580	  809.8	  543.7	 6841.0	...
6378581	  810.4	  543.1	 6834.0	...
6378582	  810.3	  543.0	 6828.0	...
6378583	  809.6	  543.8	 6824.0	...
6378584	  808.9	  544.3	 6823.0	...
6378585	  809.0	  544.3	 6821.0	...
6378586	  809.5	  544.6	 6819.0	...
6378587	  809.9	  545.0	 6818.0	...
6378588	  809.0	  545.5	 6815.0	...
6378589	  808.0	  545.2	 6813.0	...
6378590	  807.2	  545.2	 6810.0	...
6378591	  808.4	  544.8	 6808.0	...
6378592	  809.6	  545.2	 6806.0	...
6378593	  811.1	  545.1	 6801.0	...
6378594	  811.6	  545.4	 6796.0	...
6378595	  811.7	  545.6	 6789.0	...
6378596	  811.3	  545.9	 6783.0	...
6378597	  810.6	  545.9	 6781.0	...
6378598	  810.1	  545.4	 6780.0	...
6378599	  809.8	  544.8	 6779.0	...
6378600	  809.8	  545.3	 6778.0	...
6378601	  809.7	  546.0	 6777.0	...
6378602	  809.2	  546.7	 6773.0	...
6378603	  808.7	  547.1	 6770.0	...
6378604	  808.8	  547.8	 6767.0	...
6378605	  809.5	  548.5	 6765.0	...
6378606	  810.2	  548.3	 6764.0	...
6378607	  810.9	  548.1	 6764.0	...
6378608	  811.5	  548.0	 6766.0	...
6378609	  812.0	  548.0	 6767.0	...
6378610	  812.2	  548.0	 6766.0	...
6378611	  812.4	  548.0	 6765.0	...
6378612	  812.7	  548.0	 6758.0	...
6378613	  812.8	  547.0	 6749.0	...
6378614	  812.8	  545.9	 6739.0	...
6378615	  812.5	  545.3	 6736.0	...
6378616	  812.2	  545.9	 6737.0	...
6378617	  811.5	  547.3	 6738.0	...
6378618	  811.1	  548.4	 6739.0	...
6378619	  811.6	  548.8	 6733.0	...
6378620	  812.5	  548.4	 6725.0	...
6378621	  813.4	  547.9	 6718.0	...
6378622	  813.4	  547.8	 6715.0	...
6378623	  813.2	  548.0	 6714.0	...
6378624	  813.1	  548.4	 6712.0	...
6378625	  812.9	  548.6	 6711.0	...
6378626	  812.8	  548.5	 6711.0	...
6378627	  812.8	  548.3	 6702.0	...
6378628	  812.9	  548.3	 6693.0	...
6378629	  813.0	  549.1	 6688.0	...
6378630	  813.2	  549.8	 6691.0	...
6378631	  813.4	  550.6	 6691.0	...
6378632	  813.2	  550.7	 6688.0	...
6378633	  812.9	  551.3	 6684.0	...
6378634	  813.4	  551.7	 6680.0	...
6378635	  814.0	  551.4	 6674.0	...
6378636	  814.8	  550.5	 6667.0	...
6378637	  814.8	  549.7	 6663.0	...
6378638	  815.0	  549.5	 6662.0	...
6378639	  815.0	  549.0	 6662.0	...
6378640	  815.0	  548.5	 6655.0	...
6378641	  814.1	  548.0	 6648.0	...
6378642	  812.9	  547.8	 6638.0	...
EFIX R   6378427	6378642	216	  810.7	  531.2	   6959
SSACC R  6378643
6378643	  811.7	  547.6	 6636.0	...
6378644	  811.3	  547.2	 6636.0	...
6378645	  811.9	  546.7	 6638.0	...
6378646	  812.7	  546.2	 6640.0	...
6378647	  813.5	  546.2	 6639.0	...
6378648	  813.7	  546.2	 6635.0	...
6378649	  814.0	  546.0	 6630.0	...
6378650	  814.4	  545.6	 6626.0	...
6378651	  821.0	  522.3	 6663.0	...
6378652	  827.5	  499.4	 6701.0	...
6378653	  835.2	  476.2	 6748.0	...
6378654	  836.7	  475.4	 6756.0	...
6378655	  838.4	  475.1	 6759.0	...
6378656	  838.8	  476.1	 6753.0	...
6378657	  839.3	  477.1	 6746.0	...
6378658	  838.3	  477.8	 6745.0	...
6378659	  835.3	  478.2	 6734.0	...
6378660	  832.2	  477.4	 6723.0	...
6378661	  827.1	  477.0	 6716.0	...
6378662	  823.8	  476.5	 6719.0	...
6378663	  821.3	  482.6	 6705.0	...
6378664	  822.4	  491.2	 6685.0	...
6378665	  823.6	  506.3	 6648.0	...
6378666	  824.4	  517.4	 6613.0	...
6378667	  825.8	  533.9	 6562.0	...
6378668	  825.8	  548.5	 6511.0	...
6378669	  826.2	  568.0	 6460.0	...
6378670	  826.8	  588.1	 6395.0	...
6378671	  829.4	  610.3	 6324.0	...
6378672	  834.1	  634.2	 6243.0	...
6378673	  838.9	  659.3	 6167.0	...
6378674	  844.2	  688.3	 6077.0	...
6378675	  848.4	  719.7	 5985.0	...
6378676	  851.9	  754.1	 5883.0	...
6378677	  854.6	  791.4	 5780.0	...
6378678	  856.4	  832.1	 5649.0	...
6378679	  859.5	  876.1	 5522.0	...
6378680	  863.9	  921.5	 5384.0	...
6378681	  868.2	  972.3	 5247.0	...
6378682	  874.3	 1022.4	 5096.0	...
6378683	  879.5	 1078.7	 4938.0	...
6378684	  887.5	 1134.9	 4778.0	...
6378685	  892.6	 1196.2	 4615.0	...
6378686	  898.8	 1257.1	 4445.0	...
6378687	  902.1	 1320.9	 4266.0	...
6378688	  909.1	 1387.8	 4086.0	...
6378689	  915.9	 1456.5	 3907.0	...
6378690	  923.7	 1527.6	 3725.0	...
6378691	  927.8	 1598.4	 3534.0	...
6378692	  936.4	 1669.1	 3346.0	...
6378693	  943.1	 1742.8	 3159.0	...
6378694	  952.6	 1819.4	 2969.0	...
6378695	  955.9	 1874.2	 2837.0	...
6378696	  959.4	 1901.5	 2770.0	...
6378697	  959.4	 1901.5	 2770.0	...
SBLINK R 6378698
6378698	   .	   .	    0.0	...
6378699	   .	   .	    0.0	...
6378700	   .	   .	    0.0	...
6378701	   .	   .	    0.0	...
6378702	   .	   .	    0.0	...
6378703	   .	   .	    0.0	...
6378704	   .	   .	    0.0	...
6378705	   .	   .	    0.0	...
6378706	   .	   .	    0.0	...
6378707	   .	   .	    0.0	...
6378708	   .	   .	    0.0	...
6378709	   .	   .	    0.0	...
6378710	   .	   .	    0.0	...
6378711	   .	   .	    0.0	...
6378712	   .	   .	    0.0	...
6378713	   .	   .	    0.0	...
6378714	   .	   .	    0.0	...
6378715	   .	   .	    0.0	...
6378716	   .	   .	    0.0	...
6378717	   .	   .	    0.0	...
6378718	   .	   .	    0.0	...
6378719	   .	   .	    0.0	...
6378720	   .	   .	    0.0	...
6378721	   .	   .	    0.0	...
6378722	   .	   .	    0.0	...
6378723	   .	   .	    0.0	...
MSG	6378724 0000 _ Number Off
6378724	   .	   .	    0.0	...
6378725	   .	   .	    0.0	...
6378726	   .	   .	    0.0	...
6378727	   .	   .	    0.0	...
6378728	   .	   .	    0.0	...
6378729	   .	   .	    0.0	...
6378730	   .	   .	    0.0	...
6378731	   .	   .	    0.0	...
6378732	   .	   .	    0.0	...
6378733	   .	   .	    0.0	...
6378734	   .	   .	    0.0	...
6378735	   .	   .	    0.0	...
6378736	   .	   .	    0.0	...
6378737	   .	   .	    0.0	...
6378738	   .	   .	    0.0	...
6378739	   .	   .	    0.0	...
6378740	   .	   .	    0.0	...
6378741	   .	   .	    0.0	...
6378742	   .	   .	    0.0	...
6378743	   .	   .	    0.0	...
6378744	   .	   .	    0.0	...
6378745	   .	   .	    0.0	...
6378746	   .	   .	    0.0	...
6378747	   .	   .	    0.0	...
6378748	   .	   .	    0.0	...
6378749	   .	   .	    0.0	...
6378750	   .	   .	    0.0	...
6378751	   .	   .	    0.0	...
6378752	   .	   .	    0.0	...
6378753	   .	   .	    0.0	...
6378754	   .	   .	    0.0	...
6378755	   .	   .	    0.0	...
6378756	   .	   .	    0.0	...
6378757	   .	   .	    0.0	...
6378758	   .	   .	    0.0	...
6378759	   .	   .	    0.0	...
6378760	   .	   .	    0.0	...
6378761	   .	   .	    0.0	...
6378762	   .	   .	    0.0	...
6378763	   .	   .	    0.0	...
6378764	   .	   .	    0.0	...
6378765	   .	   .	    0.0	...
6378766	   .	   .	    0.0	...
6378767	   .	   .	    0.0	...
6378768	   .	   .	    0.0	...
6378769	   .	   .	    0.0	...
6378770	   .	   .	    0.0	...
6378771	   .	   .	    0.0	...
6378772	   .	   .	    0.0	...
6378773	   .	   .	    0.0	...
6378774	   .	   .	    0.0	...
6378775	   .	   .	    0.0	...
6378776	   .	   .	    0.0	...
6378777	   .	   .	    0.0	...
6378778	   .	   .	    0.0	...
6378779	   .	   .	    0.0	...
6378780	   .	   .	    0.0	...
6378781	   .	   .	    0.0	...
6378782	   .	   .	    0.0	...
6378783	   .	   .	    0.0	...
6378784	   .	   .	    0.0	...
6378785	   .	   .	    0.0	...
6378786	   .	   .	    0.0	...
6378787	   .	   .	    0.0	...
6378788	   .	   .	    0.0	...
6378789	   .	   .	    0.0	...
6378790	   .	   .	    0.0	...
6378791	   .	   .	    0.0	...
6378792	   .	   .	    0.0	...
6378793	   .	   .	    0.0	...
6378794	   .	   .	    0.0	...
6378795	   .	   .	    0.0	...
6378796	   .	   .	    0.0	...
6378797	   .	   .	    0.0	...
6378798	   .	   .	    0.0	...
6378799	   .	   .	    0.0	...
6378800	   .	   .	    0.0	...
6378801	   .	   .	    0.0	...
6378802	   .	   .	    0.0	...
6378803	   .	   .	    0.0	...
6378804	   .	   .	    0.0	...
6378805	   .	   .	    0.0	...
6378806	   .	   .	    0.0	...
6378807	   .	   .	    0.0	...
6378808	   .	   .	    0.0	...
6378809	   .	   .	    0.0	...
6378810	   .	   .	    0.0	...
6378811	   .	   .	    0.0	...
6378812	   .	   .	    0.0	...
6378813	   .	   .	    0.0	...
6378814	   .	   .	    0.0	...
6378815	   .	   .	    0.0	...
6378816	   .	   .	    0.0	...
6378817	   .	   .	    0.0	...
6378818	   .	   .	    0.0	...
6378819	   .	   .	    0.0	...
6378820	   .	   .	    0.0	...
6378821	   .	   .	    0.0	...
6378822	   .	   .	    0.0	...
6378823	   .	   .	    0.0	...
6378824	   .	   .	    0.0	...
6378825	   .	   .	    0.0	...
EBLINK R 6378698	6378825	128
6378826	 1104.8	 1612.7	 3148.0	...
6378827	 1104.8	 1612.7	 3148.0	...
6378828	 1104.8	 1612.7	 3148.0	...
6378829	 1104.9	 1596.4	 3184.0	...
6378830	 1103.4	 1574.5	 3235.0	...
6378831	 1102.0	 1552.7	 3286.0	...
6378832	 1098.8	 1532.0	 3334.0	...
6378833	 1091.6	 1510.2	 3374.0	...
6378834	 1084.3	 1481.1	 3438.0	...
6378835	 1074.9	 1461.3	 3481.0	...
6378836	 1065.7	 1440.2	 3536.0	...
6378837	 1055.9	 1420.2	 3582.0	...
6378838	 1050.4	 1399.6	 3634.0	...
6378839	 1050.2	 1379.0	 3687.0	...
6378840	 1047.1	 1357.2	 3741.0	...
6378841	 1042.6	 1337.1	 3786.0	...
6378842	 1037.3	 1317.3	 3834.0	...
6378843	 1034.1	 1299.5	 3881.0	...
6378844	 1030.5	 1279.9	 3931.0	...
6378845	 1024.0	 1261.3	 3972.0	...
6378846	 1018.6	 1242.0	 4017.0	...
6378847	 1013.1	 1224.9	 4066.0	...
6378848	 1011.2	 1208.9	 4108.0	...
6378849	 1005.0	 1194.7	 4150.0	...
6378850	  999.3	 1179.0	 4186.0	...
6378851	  993.9	 1164.9	 4229.0	...
6378852	  992.8	 1149.2	 4258.0	...
6378853	  988.0	 1135.6	 4289.0	...
6378854	  982.8	 1120.2	 4333.0	...
6378855	  977.6	 1107.5	 4381.0	...
6378856	  976.9	 1092.1	 4430.0	...
6378857	  971.9	 1079.3	 4458.0	...
6378858	  967.0	 1065.6	 4490.0	...
6378859	  962.2	 1054.5	 4532.0	...
6378860	  959.6	 1040.3	 4569.0	...
6378861	  952.7	 1027.2	 4602.0	...
6378862	  945.7	 1015.9	 4613.0	...
6378863	  940.8	 1005.2	 4643.0	...
6378864	  940.1	  992.5	 4673.0	...
6378865	  939.6	  977.7	 4717.0	...
6378866	  938.9	  964.9	 4748.0	...
6378867	  938.2	  953.2	 4785.0	...
6378868	  938.2	  942.3	 4810.0	...
6378869	  938.2	  929.8	 4847.0	...
6378870	  936.6	  917.3	 4887.0	...
6378871	  934.0	  906.1	 4926.0	...
6378872	  931.1	  895.4	 4954.0	...
6378873	  929.2	  884.6	 4979.0	...
6378874	  927.4	  872.5	 5009.0	...
6378875	  925.3	  864.6	 5027.0	...
6378876	  923.6	  854.5	 5048.0	...
6378877	  921.7	  843.3	 5075.0	...
6378878	  921.4	  828.8	 5110.0	...
6378879	  921.4	  817.8	 5137.0	...
6378880	  921.4	  807.9	 5157.0	...
6378881	  912.3	  802.2	 5176.0	...
6378882	  903.3	  795.8	 5198.0	...
6378883	  893.8	  791.4	 5219.0	...
6378884	  890.7	  782.6	 5245.0	...
6378885	  887.6	  775.3	 5268.0	...
6378886	  885.4	  765.0	 5305.0	...
6378887	  885.3	  758.3	 5330.0	...
6378888	  885.4	  751.6	 5356.0	...
6378889	  885.6	  745.4	 5377.0	...
6378890	  884.9	  736.2	 5401.0	...
6378891	  883.3	  726.3	 5421.0	...
6378892	  881.8	  718.0	 5435.0	...
6378893	  881.2	  710.5	 5460.0	...
6378894	  881.9	  703.4	 5481.0	...
6378895	  882.2	  696.4	 5511.0	...
6378896	  882.0	  689.4	 5529.0	...
6378897	  881.7	  684.8	 5545.0	...
6378898	  881.5	  678.0	 5565.0	...
6378899	  883.3	  672.2	 5580.0	...
6378900	  884.5	  663.8	 5610.0	...
6378901	  885.4	  657.7	 5629.0	...
6378902	  884.5	  650.9	 5651.0	...
6378903	  884.0	  645.3	 5667.0	...
6378904	  883.9	  641.3	 5678.0	...
6378905	  880.5	  636.7	 5687.0	...
6378906	  876.9	  632.9	 5698.0	...
6378907	  875.5	  626.0	 5716.0	...
6378908	  877.6	  620.9	 5733.0	...
6378909	  879.5	  615.8	 5743.0	...
6378910	  879.0	  612.7	 5749.0	...
6378911	  878.8	  609.0	 5765.0	...
6378912	  878.7	  604.6	 5778.0	...
6378913	  878.1	  600.5	 5792.0	...
6378914	  877.2	  597.3	 5796.0	...
6378915	  876.4	  594.3	 5810.0	...
6378916	  877.0	  592.2	 5823.0	...
6378917	  877.6	  589.7	 5834.0	...
6378918	  877.9	  587.2	 5834.0	...
6378919	  876.9	  580.1	 5852.0	...
6378920	  875.9	  573.8	 5871.0	...
6378921	  875.0	  567.4	 5890.0	...
6378922	  874.2	  566.7	 5892.0	...
6378923	  872.6	  566.2	 5894.0	...
6378924	  871.2	  566.5	 5896.0	...
6378925	  869.6	  563.4	 5897.0	...
6378926	  867.7	  560.1	 5898.0	...
6378927	  865.8	  554.3	 5908.0	...
6378928	  867.4	  545.6	 5926.0	...
6378929	  870.1	  536.8	 5943.0	...
6378930	  871.4	  530.2	 5954.0	...
6378931	  868.2	  530.1	 5956.0	...
6378932	  865.1	  530.0	 5959.0	...
6378933	  863.3	  528.1	 5961.0	...
ESACC R  6378643	6378933	291	  811.7	  547.6	  863.3	  528.1	   1.17	   1216
SFIX R   6378934
6378934	  862.3	  526.2	 5965.0	...
6378935	  861.4	  522.0	 5972.0	...
MSG	6378936 0000 _ Number On
6378936	  860.3	  517.2	 5982.0	...
6378937	  858.5	  512.6	 5990.0	...
6378938	  856.7	  510.8	 5996.0	...
6378939	  854.4	  511.4	 5997.0	...
6378940	  853.7	  511.8	 5998.0	...
6378941	  854.4	  511.2	 5997.0	...
6378942	  855.4	  506.0	 6010.0	...
6378943	  855.4	  500.8	 6023.0	...
6378944	  853.7	  495.9	 6038.0	...
6378945	  852.4	  495.8	 6040.0	...
6378946	  853.0	  495.7	 6041.0	...
6378947	  853.5	  493.7	 6045.0	...
6378948	  852.1	  488.5	 6055.0	...
6378949	  849.6	  483.0	 6064.0	...
6378950	  848.1	  479.4	 6068.0	...
6378951	  848.8	  478.9	 6067.0	...
6378952	  850.2	  476.7	 6068.0	...
6378953	  850.9	  474.5	 6069.0	...
6378954	  847.8	  472.2	 6075.0	...
6378955	  843.6	  469.4	 6082.0	...
6378956	  841.7	  466.4	 6088.0	...
6378957	  843.8	  463.6	 6098.0	...
6378958	  846.1	  463.5	 6106.0	...
6378959	  845.0	  462.6	 6118.0	...
6378960	  843.2	  462.3	 6123.0	...
6378961	  841.4	  462.3	 6127.0	...
6378962	  840.3	  462.1	 6122.0	...
6378963	  840.0	  461.5	 6117.0	...
6378964	  840.5	  460.4	 6113.0	...
6378965	  843.4	  460.5	 6114.0	...
6378966	  846.3	  460.6	 6116.0	...
6378967	  848.6	  461.1	 6119.0	...
6378968	  849.1	  461.4	 6121.0	...
6378969	  850.5	  457.9	 6130.0	...
6378970	  851.6	  454.1	 6139.0	...
6378971	  852.6	  449.9	 6148.0	...
6378972	  844.7	  446.9	 6149.0	...
6378973	  836.9	  443.9	 6151.0	...
6378974	  833.5	  444.4	 6152.0	...
6378975	  837.8	  447.3	 6153.0	...
6378976	  842.1	  450.5	 6153.0	...
6378977	  841.6	  450.8	 6154.0	...
6378978	  840.4	  445.8	 6163.0	...
6378979	  839.1	  439.2	 6171.0	...
6378980	  838.4	  433.9	 6179.0	...
6378981	  841.3	  433.0	 6178.0	...
6378982	  844.2	  433.3	 6176.0	...
6378983	  847.1	  432.2	 6177.0	...
6378984	  845.9	  433.4	 6175.0	...
6378985	  843.5	  434.8	 6174.0	...
6378986	  841.2	  436.8	 6172.0	...
6378987	  839.9	  437.6	 6171.0	...
6378988	  842.4	  438.1	 6169.0	...
6378989	  846.3	  438.0	 6167.0	...
6378990	  850.3	  437.9	 6166.0	...
6378991	  851.9	  438.0	 6166.0	...
6378992	  850.8	  438.2	 6167.0	...
6378993	  849.9	  439.4	 6168.0	...
6378994	  851.5	  440.2	 6166.0	...
6378995	  854.0	  440.9	 6160.0	...
6378996	  855.8	  441.2	 6153.0	...
6378997	  855.0	  442.2	 6148.0	...
6378998	  854.9	  443.1	 6143.0	...
6378999	  856.2	  442.0	 6139.0	...
6379000	  858.2	  440.3	 6139.0	...
6379001	  859.5	  438.8	 6142.0	...
6379002	  860.2	  438.0	 6145.0	...
6379003	  861.7	  437.2	 6146.0	...
6379004	  863.2	  435.8	 6147.0	...
6379005	  865.8	  434.6	 6148.0	...
6379006	  866.3	  433.7	 6145.0	...
6379007	  866.6	  433.7	 6141.0	...
6379008	  865.9	  434.2	 6135.0	...
6379009	  865.1	  434.9	 6134.0	...
6379010	  864.6	  435.3	 6133.0	...
6379011	  864.1	  435.9	 6132.0	...
6379012	  864.1	  436.2	 6131.0	...
6379013	  863.3	  436.6	 6130.0	...
6379014	  862.8	  438.8	 6127.0	...
6379015	  864.0	  440.8	 6125.0	...
6379016	  865.8	  440.6	 6129.0	...
6379017	  867.7	  438.1	 6135.0	...
6379018	  868.1	  435.5	 6142.0	...
6379019	  868.8	  435.1	 6143.0	...
6379020	  869.2	  437.4	 6142.0	...
6379021	  869.3	  440.1	 6141.0	...
6379022	  869.2	  440.8	 6140.0	...
6379023	  869.1	  438.7	 6134.0	...
6379024	  869.0	  437.1	 6129.0	...
6379025	  870.2	  437.4	 6124.0	...
6379026	  871.3	  437.7	 6128.0	...
6379027	  872.0	  437.3	 6132.0	...
6379028	  871.6	  436.7	 6139.0	...
6379029	  870.9	  436.9	 6140.0	...
6379030	  870.7	  437.9	 6139.0	...
6379031	  870.5	  439.2	 6133.0	...
6379032	  870.7	  439.1	 6127.0	...
6379033	  870.9	  437.9	 6123.0	...
6379034	  871.8	  435.7	 6121.0	...
6379035	  872.7	  434.2	 6122.0	...
6379036	  872.3	  435.4	 6123.0	...
6379037	  871.8	  437.0	 6124.0	...
6379038	  871.7	  438.1	 6124.0	...
6379039	  872.3	  437.3	 6126.0	...
6379040	  872.4	  437.0	 6127.0	...
6379041	  872.0	  437.2	 6129.0	...
6379042	  872.2	  436.6	 6130.0	...
6379043	  872.7	  435.2	 6131.0	...
6379044	  873.4	  433.8	 6132.0	...
6379045	  873.3	  432.8	 6131.0	...
6379046	  872.9	  432.0	 6130.0	...
6379047	  873.9	  429.6	 6132.0	...
6379048	  875.3	  427.4	 6135.0	...
6379049	  876.6	  425.8	 6139.0	...
6379050	  876.4	  426.2	 6142.0	...
6379051	  875.7	  426.8	 6137.0	...
6379052	  875.3	  427.5	 6131.0	...
6379053	  875.0	  428.4	 6125.0	...
6379054	  875.1	  428.7	 6125.0	...
6379055	  875.2	  428.7	 6125.0	...
6379056	  870.7	  433.1	 6112.0	...
6379057	  866.1	  437.9	 6099.0	...
6379058	  865.3	  437.6	 6094.0	...
6379059	  869.1	  432.6	 6107.0	...
6379060	  872.9	  427.8	 6120.0	...
6379061	  872.9	  427.8	 6124.0	...
6379062	  872.9	  427.9	 6124.0	...
6379063	  873.1	  427.4	 6124.0	...
6379064	  873.3	  427.0	 6123.0	...
6379065	  873.7	  425.7	 6125.0	...
6379066	  874.0	  425.1	 6130.0	...
6379067	  873.5	  424.7	 6134.0	...
6379068	  870.2	  429.7	 6125.0	...
6379069	  866.8	  434.6	 6113.0	...
6379070	  864.3	  439.2	 6102.0	...
6379071	  864.7	  439.3	 6102.0	...
6379072	  864.3	  439.7	 6100.0	...
6379073	  863.8	  440.1	 6097.0	...
6379074	  867.4	  435.9	 6097.0	...
6379075	  871.8	  432.1	 6111.0	...
6379076	  875.6	  428.5	 6124.0	...
6379077	  875.2	  429.6	 6134.0	...
6379078	  876.0	  427.3	 6135.0	...
6379079	  877.3	  424.7	 6135.0	...
6379080	  878.6	  422.2	 6135.0	...
6379081	  878.1	  422.0	 6134.0	...
6379082	  877.1	  421.8	 6126.0	...
6379083	  873.7	  425.3	 6119.0	...
6379084	  870.6	  430.7	 6112.0	...
6379085	  868.0	  436.0	 6112.0	...
6379086	  870.1	  432.3	 6111.0	...
6379087	  873.0	  426.8	 6110.0	...
6379088	  875.9	  421.4	 6107.0	...
6379089	  876.9	  421.2	 6104.0	...
6379090	  877.3	  421.1	 6102.0	...
6379091	  877.6	  421.1	 6105.0	...
6379092	  877.3	  421.2	 6108.0	...
6379093	  877.8	  420.8	 6112.0	...
6379094	  878.5	  420.1	 6115.0	...
6379095	  879.3	  419.3	 6117.0	...
6379096	  879.1	  419.4	 6119.0	...
6379097	  877.8	  420.3	 6117.0	...
6379098	  877.3	  423.0	 6113.0	...
6379099	  877.1	  425.4	 6109.0	...
6379100	  873.6	  430.3	 6103.0	...
6379101	  869.2	  433.4	 6098.0	...
6379102	  867.4	  431.5	 6100.0	...
6379103	  870.0	  426.5	 6105.0	...
6379104	  872.6	  421.6	 6109.0	...
6379105	  870.9	  425.1	 6107.0	...
6379106	  869.3	  428.8	 6104.0	...
6379107	  868.9	  430.4	 6105.0	...
6379108	  870.0	  428.5	 6107.0	...
6379109	  870.9	  426.3	 6108.0	...
6379110	  870.7	  426.0	 6106.0	...
6379111	  870.8	  425.4	 6104.0	...
6379112	  870.0	  425.7	 6106.0	...
6379113	  867.9	  427.2	 6107.0	...
6379114	  866.1	  429.5	 6105.0	...
6379115	  865.6	  431.6	 6100.0	...
EFIX R   6378934	6379115	182	  862.6	  443.3	   6117
SSACC R  6379116
6379116	  864.7	  433.3	 6096.0	...
6379117	  863.2	  434.4	 6097.0	...
6379118	  864.3	  431.0	 6108.0	...
6379119	  867.9	  427.2	 6118.0	...
6379120	  871.6	  423.7	 6125.0	...
6379121	  873.6	  423.0	 6126.0	...
6379122	  874.7	  421.9	 6129.0	...
6379123	  875.6	  420.4	 6132.0	...
6379124	  874.6	  420.0	 6124.0	...
6379125	  864.4	  448.8	 6063.0	...
6379126	  854.1	  477.8	 6002.0	...
6379127	  844.7	  507.3	 5952.0	...
6379128	  844.6	  507.7	 5955.0	...
6379129	  844.5	  508.1	 5957.0	...
6379130	  844.6	  508.3	 5961.0	...
6379131	  844.8	  508.5	 5962.0	...
6379132	  844.7	  509.8	 5964.0	...
6379133	  844.3	  511.1	 5963.0	...
6379134	  843.8	  512.7	 5965.0	...
ESACC R  6379116	6379134	19	  864.7	  433.3	  843.8	  512.7	   1.73	    244
SFIX R   6379135
6379135	  843.7	  513.0	 5967.0	...
6379136	  843.7	  513.3	 5967.0	...
6379137	  843.2	  513.2	 5966.0	...
6379138	  842.5	  513.4	 5968.0	...
6379139	  841.9	  513.6	 5970.0	...
6379140	  842.0	  512.7	 5973.0	...
6379141	  842.1	  511.6	 5973.0	...
6379142	  842.2	  510.7	 5973.0	...
6379143	  842.3	  511.0	 5969.0	...
6379144	  842.3	  511.4	 5964.0	...
6379145	  842.4	  511.7	 5963.0	...
6379146	  842.6	  513.0	 5966.0	...
6379147	  841.8	  514.1	 5966.0	...
6379148	  840.9	  515.1	 5964.0	...
6379149	  841.1	  515.1	 5968.0	...
6379150	  842.4	  515.5	 5973.0	...
6379151	  843.6	  515.8	 5978.0	...
6379152	  843.6	  516.2	 5978.0	...
6379153	  843.7	  516.1	 5980.0	...
6379154	  843.8	  516.1	 5981.0	...
6379155	  843.7	  516.1	 5980.0	...
6379156	  843.5	  516.2	 5977.0	...
6379157	  843.3	  516.2	 5975.0	...
6379158	  843.6	  516.7	 5976.0	...
6379159	  843.9	  517.3	 5976.0	...
6379160	  844.0	  517.6	 5977.0	...
6379161	  843.7	  517.4	 5978.0	...
6379162	  843.2	  518.3	 5980.0	...
6379163	  843.0	  519.3	 5983.0	...
6379164	  843.0	  520.5	 5983.0	...
6379165	  843.9	  520.6	 5983.0	...
6379166	  844.7	  520.8	 5989.0	...
6379167	  845.4	  520.5	 5997.0	...
6379168	  845.4	  519.9	 6006.0	...
6379169	  845.4	  518.9	 6007.0	...
6379170	  845.8	  518.2	 6008.0	...
6379171	  846.1	  517.9	 6004.0	...
6379172	  845.5	  518.2	 5999.0	...
6379173	  844.6	  518.7	 5993.0	...
6379174	  844.5	  519.1	 5992.0	...
6379175	  845.3	  519.2	 5993.0	...
6379176	  846.3	  519.1	 5995.0	...
6379177	  846.7	  518.1	 5999.0	...
6379178	  846.7	  517.1	 6004.0	...
6379179	  846.7	  516.5	 6010.0	...
6379180	  846.6	  517.4	 6013.0	...
6379181	  846.7	  518.2	 6019.0	...
6379182	  846.8	  519.1	 6022.0	...
6379183	  847.5	  519.3	 6026.0	...
6379184	  848.0	  519.3	 6023.0	...
6379185	  848.5	  518.9	 6020.0	...
6379186	  848.5	  518.9	 6016.0	...
6379187	  848.6	  519.0	 6015.0	...
6379188	  848.6	  519.1	 6013.0	...
6379189	  848.6	  519.3	 6013.0	...
6379190	  848.6	  519.5	 6017.0	...
6379191	  848.3	  519.6	 6022.0	...
6379192	  848.2	  520.9	 6027.0	...
6379193	  848.1	  522.2	 6027.0	...
6379194	  848.3	  523.3	 6028.0	...
6379195	  849.2	  521.7	 6029.0	...
6379196	  850.1	  520.0	 6034.0	...
6379197	  851.0	  518.1	 6040.0	...
6379198	  851.1	  517.8	 6045.0	...
6379199	  851.0	  518.2	 6041.0	...
6379200	  850.6	  519.6	 6037.0	...
6379201	  850.2	  520.9	 6038.0	...
6379202	  849.9	  521.9	 6042.0	...
6379203	  849.8	  522.5	 6047.0	...
6379204	  849.6	  523.1	 6046.0	...
6379205	  849.3	  522.3	 6044.0	...
6379206	  849.1	  521.2	 6042.0	...
6379207	  849.1	  519.8	 6043.0	...
6379208	  849.1	  519.6	 6045.0	...
6379209	  849.2	  519.3	 6049.0	...
6379210	  849.7	  519.2	 6052.0	...
6379211	  850.3	  519.7	 6052.0	...
6379212	  850.5	  520.3	 6051.0	...
6379213	  850.2	  521.3	 6054.0	...
6379214	  849.8	  521.4	 6057.0	...
6379215	  849.6	  521.4	 6062.0	...
6379216	  849.0	  521.2	 6064.0	...
6379217	  848.5	  521.0	 6065.0	...
6379218	  848.0	  521.0	 6065.0	...
6379219	  848.1	  521.1	 6066.0	...
6379220	  848.1	  522.2	 6069.0	...
6379221	  848.0	  523.3	 6073.0	...
6379222	  848.0	  524.2	 6075.0	...
6379223	  848.0	  524.2	 6075.0	...
6379224	  848.4	  524.6	 6075.0	...
6379225	  848.7	  524.9	 6072.0	...
6379226	  848.9	  524.6	 6068.0	...
6379227	  848.9	  523.9	 6064.0	...
6379228	  848.1	  523.4	 6064.0	...
6379229	  847.4	  523.9	 6063.0	...
6379230	  846.8	  524.4	 6063.0	...
6379231	  847.0	  524.7	 6072.0	...
6379232	  847.2	  524.9	 6081.0	...
6379233	  847.5	  525.1	 6090.0	...
6379234	  847.9	  525.2	 6091.0	...
6379235	  848.3	  525.2	 6094.0	...
6379236	  848.0	  525.3	 6099.0	...
6379237	  847.5	  525.5	 6105.0	...
6379238	  846.8	  524.3	 6107.0	...
6379239	  846.7	  523.0	 6107.0	...
MSG	6379240 0000 _ Number Off
6379240	  846.5	  523.0	 6107.0	...
6379241	  846.5	  524.3	 6106.0	...
6379242	  846.3	  525.6	 6104.0	...
6379243	  846.0	  526.2	 6102.0	...
6379244	  845.8	  526.7	 6102.0	...
6379245	  845.8	  526.4	 6104.0	...
6379246	  845.8	  525.6	 6108.0	...
6379247	  845.4	  525.0	 6112.0	...
6379248	  845.2	  525.0	 6114.0	...
6379249	  845.1	  525.4	 6116.0	...
6379250	  845.1	  525.7	 6120.0	...
6379251	  844.9	  526.4	 6126.0	...
6379252	  844.6	  526.8	 6130.0	...
6379253	  844.9	  526.9	 6132.0	...
6379254	  845.4	  526.6	 6132.0	...
6379255	  845.9	  526.3	 6132.0	...
6379256	  845.9	  526.1	 6132.0	...
6379257	  845.9	  525.5	 6133.0	...
6379258	  845.4	  524.9	 6134.0	...
6379259	  844.7	  524.3	 6135.0	...
6379260	  844.6	  524.1	 6134.0	...
6379261	  844.9	  523.8	 6132.0	...
6379262	  845.3	  523.6	 6130.0	...
6379263	  845.2	  523.5	 6128.0	...
6379264	  845.1	  523.5	 6130.0	...
6379265	  845.0	  523.7	 6131.0	...
6379266	  844.6	  523.8	 6132.0	...
6379267	  844.2	  523.8	 6130.0	...
6379268	  843.5	  524.2	 6130.0	...
6379269	  843.2	  524.7	 6131.0	...
6379270	  842.7	  525.0	 6134.0	...
6379271	  842.2	  524.2	 6136.0	...
6379272	  841.8	  523.6	 6134.0	...
6379273	  841.6	  523.0	 6133.0	...
6379274	  841.8	  523.1	 6131.0	...
6379275	  842.2	  523.2	 6131.0	...
6379276	  842.5	  523.3	 6131.0	...
6379277	  842.6	  523.4	 6132.0	...
6379278	  842.3	  523.7	 6134.0	...
6379279	  842.1	  523.9	 6137.0	...
6379280	  842.0	  524.9	 6144.0	...
6379281	  842.1	  525.6	 6149.0	...
6379282	  842.2	  526.3	 6154.0	...
6379283	  842.4	  526.3	 6154.0	...
6379284	  842.5	  525.9	 6155.0	...
6379285	  842.7	  524.9	 6155.0	...
6379286	  842.7	  522.8	 6158.0	...
6379287	  842.8	  521.3	 6163.0	...
6379288	  842.9	  520.3	 6168.0	...
6379289	  843.1	  520.5	 6171.0	...
6379290	  843.4	  520.3	 6172.0	...
6379291	  843.5	  520.3	 6176.0	...
6379292	  843.6	  520.2	 6176.0	...
6379293	  843.6	  520.3	 6177.0	...
6379294	  843.7	  520.3	 6177.0	...
6379295	  843.6	  520.7	 6182.0	...
6379296	  842.9	  521.1	 6186.0	...
6379297	  841.7	  521.7	 6189.0	...
6379298	  840.7	  522.2	 6190.0	...
6379299	  840.3	  522.8	 6188.0	...
6379300	  840.3	  523.1	 6188.0	...
6379301	  841.3	  522.6	 6187.0	...
6379302	  842.3	  521.3	 6189.0	...
6379303	  842.5	  520.2	 6191.0	...
6379304	  842.0	  520.0	 6192.0	...
6379305	  841.9	  520.3	 6194.0	...
6379306	  842.5	  520.7	 6194.0	...
6379307	  843.0	  520.9	 6194.0	...
6379308	  843.2	  521.0	 6194.0	...
6379309	  843.1	  521.9	 6191.0	...
6379310	  842.8	  522.8	 6189.0	...
6379311	  842.3	  523.8	 6190.0	...
6379312	  842.1	  523.9	 6192.0	...
6379313	  841.8	  524.3	 6195.0	...
6379314	  841.6	  525.0	 6196.0	...
6379315	  841.4	  525.6	 6197.0	...
6379316	  841.2	  526.2	 6198.0	...
6379317	  841.2	  526.3	 6200.0	...
6379318	  841.1	  524.8	 6208.0	...
6379319	  840.9	  523.2	 6216.0	...
6379320	  840.8	  521.6	 6224.0	...
6379321	  840.5	  521.3	 6224.0	...
6379322	  840.2	  521.1	 6224.0	...
6379323	  840.0	  520.8	 6224.0	...
6379324	  840.2	  520.8	 6225.0	...
6379325	  840.3	  520.9	 6228.0	...
6379326	  840.5	  521.0	 6231.0	...
6379327	  840.7	  520.7	 6234.0	...
6379328	  841.0	  520.4	 6236.0	...
6379329	  841.3	  521.3	 6236.0	...
6379330	  841.6	  522.4	 6236.0	...
6379331	  841.7	  523.0	 6237.0	...
6379332	  841.7	  522.4	 6241.0	...
6379333	  841.1	  522.1	 6244.0	...
6379334	  840.6	  522.3	 6247.0	...
6379335	  840.1	  522.5	 6249.0	...
6379336	  840.1	  522.4	 6251.0	...
6379337	  840.3	  522.3	 6252.0	...
6379338	  840.6	  522.2	 6252.0	...
6379339	  840.7	  522.2	 6250.0	...
6379340	  840.6	  522.4	 6249.0	...
6379341	  841.7	  522.5	 6256.0	...
6379342	  842.9	  522.9	 6264.0	...
6379343	  844.3	  523.0	 6272.0	...
6379344	  844.4	  522.6	 6273.0	...
6379345	  844.4	  521.8	 6274.0	...
6379346	  844.2	  521.1	 6274.0	...
6379347	  844.0	  521.1	 6273.0	...
6379348	  844.1	  521.1	 6273.0	...
6379349	  844.2	  521.2	 6278.0	...
6379350	  844.0	  521.3	 6284.0	...
6379351	  842.6	  521.7	 6285.0	...
6379352	  841.2	  521.5	 6279.0	...
6379353	  840.4	  520.6	 6277.0	...
6379354	  840.8	  519.8	 6281.0	...
6379355	  841.5	  519.6	 6290.0	...
6379356	  841.7	  519.9	 6295.0	...
6379357	  841.8	  520.4	 6298.0	...
6379358	  841.7	  520.9	 6295.0	...
6379359	  841.3	  520.6	 6297.0	...
6379360	  840.8	  519.8	 6300.0	...
6379361	  840.3	  518.8	 6304.0	...
6379362	  840.2	  518.8	 6303.0	...
6379363	  840.5	  518.0	 6303.0	...
6379364	  840.9	  517.3	 6302.0	...
6379365	  841.3	  517.8	 6301.0	...
6379366	  841.6	  519.0	 6301.0	...
6379367	  841.8	  520.3	 6301.0	...
6379368	  841.9	  520.4	 6301.0	...
6379369	  841.5	  520.6	 6302.0	...
6379370	  841.0	  520.5	 6302.0	...
6379371	  840.2	  519.9	 6303.0	...
6379372	  839.8	  519.3	 6308.0	...
6379373	  839.4	  519.5	 6313.0	...
6379374	  840.0	  520.0	 6317.0	...
6379375	  840.7	  520.2	 6315.0	...
6379376	  841.3	  519.9	 6314.0	...
6379377	  841.9	  519.6	 6313.0	...
6379378	  842.7	  519.6	 6314.0	...
6379379	  843.6	  519.3	 6315.0	...
6379380	  843.7	  518.8	 6317.0	...
6379381	  843.7	  518.3	 6317.0	...
6379382	  843.7	  518.3	 6319.0	...
6379383	  843.5	  518.7	 6320.0	...
6379384	  843.1	  519.1	 6322.0	...
6379385	  842.7	  519.1	 6329.0	...
6379386	  842.5	  518.6	 6335.0	...
6379387	  842.5	  518.0	 6343.0	...
6379388	  842.3	  517.4	 6344.0	...
6379389	  842.2	  517.4	 6345.0	...
6379390	  841.9	  517.5	 6346.0	...
6379391	  841.5	  517.4	 6346.0	...
6379392	  842.2	  517.1	 6347.0	...
6379393	  843.0	  516.0	 6345.0	...
6379394	  843.8	  515.1	 6342.0	...
6379395	  843.9	  514.3	 6346.0	...
6379396	  844.1	  514.3	 6351.0	...
6379397	  844.3	  514.2	 6355.0	...
6379398	  844.4	  514.8	 6356.0	...
6379399	  844.2	  515.4	 6358.0	...
6379400	  844.0	  515.4	 6361.0	...
6379401	  843.5	  514.8	 6363.0	...
6379402	  843.0	  514.2	 6364.0	...
6379403	  842.7	  514.8	 6365.0	...
6379404	  842.8	  515.2	 6365.0	...
6379405	  843.5	  515.4	 6366.0	...
6379406	  844.1	  515.0	 6367.0	...
6379407	  845.3	  514.8	 6367.0	...
6379408	  845.6	  515.1	 6365.0	...
6379409	  845.9	  515.3	 6364.0	...
6379410	  846.1	  515.2	 6365.0	...
6379411	  846.3	  514.4	 6371.0	...
6379412	  846.8	  513.2	 6378.0	...
6379413	  846.9	  512.4	 6379.0	...
6379414	  846.9	  511.8	 6376.0	...
6379415	  846.4	  511.4	 6376.0	...
6379416	  845.8	  511.0	 6381.0	...
6379417	  845.5	  510.9	 6392.0	...
6379418	  845.4	  510.8	 6403.0	...
6379419	  845.3	  510.8	 6409.0	...
6379420	  846.3	  510.7	 6408.0	...
6379421	  847.2	  510.5	 6407.0	...
6379422	  847.5	  510.3	 6409.0	...
6379423	  846.9	  510.9	 6413.0	...
6379424	  846.3	  511.7	 6417.0	...
6379425	  846.4	  512.3	 6419.0	...
6379426	  846.0	  512.4	 6420.0	...
6379427	  845.8	  512.5	 6421.0	...
6379428	  845.7	  511.9	 6421.0	...
6379429	  845.9	  511.2	 6422.0	...
6379430	  845.8	  510.2	 6425.0	...
6379431	  845.9	  509.9	 6429.0	...
6379432	  846.0	  509.5	 6434.0	...
6379433	  846.1	  509.4	 6439.0	...
6379434	  847.1	  509.8	 6442.0	...
6379435	  847.9	  510.4	 6446.0	...
6379436	  848.0	  510.4	 6449.0	...
6379437	  846.9	  509.9	 6450.0	...
6379438	  845.8	  509.5	 6446.0	...
6379439	  845.9	  509.8	 6443.0	...
6379440	  846.4	  510.0	 6443.0	...
6379441	  846.8	  509.5	 6442.0	...
6379442	  846.8	  509.0	 6441.0	...
6379443	  846.8	  508.4	 6441.0	...
6379444	  846.6	  508.3	 6445.0	...
6379445	  846.5	  508.9	 6449.0	...
6379446	  846.3	  509.6	 6449.0	...
6379447	  846.0	  509.2	 6445.0	...
6379448	  845.7	  508.1	 6440.0	...
MSG	6379449 0000 _ Number On
6379449	  845.7	  507.0	 6440.0	...
6379450	  846.2	  507.0	 6440.0	...
6379451	  846.6	  506.9	 6440.0	...
6379452	  846.8	  507.4	 6441.0	...
6379453	  847.3	  508.0	 6448.0	...
6379454	  847.8	  508.9	 6456.0	...
6379455	  848.2	  509.2	 6463.0	...
6379456	  848.3	  509.4	 6463.0	...
6379457	  848.3	  509.0	 6463.0	...
6379458	  848.4	  508.4	 6462.0	...
6379459	  848.5	  507.6	 6462.0	...
6379460	  848.4	  507.1	 6464.0	...
6379461	  848.3	  507.8	 6468.0	...
6379462	  848.2	  508.9	 6472.0	...
6379463	  848.2	  509.0	 6475.0	...
6379464	  848.1	  508.2	 6475.0	...
6379465	  848.3	  507.3	 6474.0	...
6379466	  848.5	  507.0	 6473.0	...
6379467	  848.4	  506.5	 6473.0	...
6379468	  847.8	  506.1	 6473.0	...
6379469	  846.9	  506.3	 6473.0	...
6379470	  846.2	  506.6	 6472.0	...
6379471	  845.7	  506.9	 6475.0	...
6379472	  845.5	  507.1	 6477.0	...
6379473	  845.2	  506.7	 6479.0	...
6379474	  845.0	  506.3	 6482.0	...
6379475	  844.7	  505.8	 6486.0	...
6379476	  844.6	  505.7	 6491.0	...
6379477	  844.6	  505.4	 6491.0	...
6379478	  844.6	  505.3	 6496.0	...
6379479	  844.5	  505.5	 6501.0	...
6379480	  844.5	  505.7	 6507.0	...
6379481	  844.5	  505.9	 6509.0	...
6379482	  844.9	  506.1	 6511.0	...
6379483	  845.3	  506.4	 6510.0	...
6379484	  845.7	  506.7	 6511.0	...
6379485	  845.9	  507.3	 6511.0	...
6379486	  846.1	  507.6	 6512.0	...
6379487	  846.4	  508.0	 6516.0	...
6379488	  846.6	  508.1	 6521.0	...
6379489	  846.6	  508.3	 6526.0	...
6379490	  846.6	  508.4	 6525.0	...
6379491	  846.4	  509.0	 6525.0	...
6379492	  846.0	  509.5	 6525.0	...
6379493	  845.5	  509.6	 6525.0	...
6379494	  846.1	  508.9	 6524.0	...
6379495	  846.8	  507.7	 6525.0	...
6379496	  847.6	  507.0	 6525.0	...
6379497	  847.6	  506.2	 6526.0	...
6379498	  847.6	  506.2	 6527.0	...
6379499	  847.5	  506.2	 6528.0	...
6379500	  847.7	  506.5	 6529.0	...
6379501	  848.1	  506.5	 6534.0	...
6379502	  848.6	  506.5	 6539.0	...
6379503	  849.4	  506.4	 6542.0	...
6379504	  850.0	  506.8	 6542.0	...
6379505	  849.5	  507.3	 6543.0	...
6379506	  848.4	  506.8	 6543.0	...
6379507	  847.3	  505.8	 6543.0	...
6379508	  847.8	  504.6	 6543.0	...
6379509	  848.4	  504.3	 6545.0	...
6379510	  849.1	  504.0	 6547.0	...
6379511	  848.7	  503.7	 6548.0	...
6379512	  848.3	  503.7	 6548.0	...
6379513	  847.9	  504.5	 6549.0	...
6379514	  847.8	  505.3	 6551.0	...
6379515	  847.5	  505.9	 6552.0	...
6379516	  847.3	  505.7	 6553.0	...
6379517	  847.3	  505.7	 6554.0	...
6379518	  847.5	  505.9	 6557.0	...
6379519	  847.6	  506.2	 6560.0	...
6379520	  847.5	  506.1	 6564.0	...
6379521	  847.2	  505.6	 6565.0	...
6379522	  846.7	  505.3	 6566.0	...
6379523	  846.4	  504.8	 6568.0	...
6379524	  846.1	  504.7	 6572.0	...
6379525	  846.1	  504.8	 6582.0	...
6379526	  845.6	  505.1	 6586.0	...
6379527	  845.4	  505.3	 6589.0	...
6379528	  845.1	  505.3	 6585.0	...
6379529	  846.2	  505.2	 6583.0	...
6379530	  847.2	  505.2	 6587.0	...
6379531	  847.9	  505.3	 6591.0	...
6379532	  847.4	  505.3	 6596.0	...
6379533	  847.0	  505.0	 6596.0	...
6379534	  846.8	  504.7	 6597.0	...
6379535	  846.9	  504.0	 6598.0	...
6379536	  847.3	  503.4	 6600.0	...
6379537	  847.8	  503.4	 6601.0	...
6379538	  847.5	  504.0	 6602.0	...
6379539	  846.9	  504.6	 6598.0	...
6379540	  846.0	  504.0	 6595.0	...
6379541	  845.2	  503.5	 6595.0	...
6379542	  844.4	  502.7	 6599.0	...
6379543	  844.2	  502.5	 6603.0	...
6379544	  844.5	  503.0	 6601.0	...
6379545	  844.6	  503.7	 6599.0	...
6379546	  844.3	  504.4	 6603.0	...
6379547	  844.0	  504.6	 6608.0	...
6379548	  844.1	  504.7	 6611.0	...
6379549	  843.6	  504.9	 6608.0	...
6379550	  843.1	  505.0	 6610.0	...
6379551	  844.3	  504.0	 6614.0	...
6379552	  846.1	  503.0	 6620.0	...
6379553	  847.2	  502.1	 6620.0	...
6379554	  846.6	  501.7	 6621.0	...
6379555	  845.9	  501.3	 6620.0	...
6379556	  845.2	  500.9	 6620.0	...
6379557	  844.6	  501.0	 6620.0	...
6379558	  843.8	  501.2	 6620.0	...
6379559	  843.6	  501.3	 6619.0	...
6379560	  843.6	  501.7	 6624.0	...
6379561	  843.7	  502.0	 6629.0	...
6379562	  843.9	  502.8	 6637.0	...
6379563	  844.1	  503.2	 6639.0	...
6379564	  844.2	  503.2	 6639.0	...
6379565	  843.8	  502.7	 6636.0	...
6379566	  843.3	  502.2	 6633.0	...
6379567	  843.0	  501.6	 6630.0	...
6379568	  843.0	  500.9	 6628.0	...
6379569	  843.0	  500.1	 6626.0	...
6379570	  843.6	  499.9	 6630.0	...
6379571	  844.2	  499.7	 6635.0	...
6379572	  844.9	  500.3	 6639.0	...
6379573	  845.0	  501.0	 6639.0	...
6379574	  844.8	  501.6	 6639.0	...
6379575	  844.7	  501.5	 6639.0	...
6379576	  844.5	  500.7	 6639.0	...
6379577	  844.5	  499.9	 6639.0	...
6379578	  844.3	  499.2	 6639.0	...
6379579	  843.8	  499.1	 6644.0	...
6379580	  843.5	  499.1	 6649.0	...
6379581	  843.2	  497.9	 6653.0	...
6379582	  842.9	  496.7	 6653.0	...
6379583	  843.0	  496.8	 6652.0	...
6379584	  843.4	  498.1	 6651.0	...
6379585	  843.9	  499.1	 6651.0	...
6379586	  843.0	  499.0	 6651.0	...
6379587	  842.0	  498.9	 6651.0	...
6379588	  840.9	  499.0	 6661.0	...
6379589	  840.9	  499.2	 6671.0	...
6379590	  841.6	  499.2	 6676.0	...
6379591	  842.4	  498.7	 6671.0	...
6379592	  843.0	  498.1	 6665.0	...
6379593	  842.8	  497.9	 6666.0	...
6379594	  841.9	  498.3	 6667.0	...
6379595	  841.7	  498.6	 6667.0	...
6379596	  841.4	  499.2	 6666.0	...
6379597	  841.5	  499.8	 6666.0	...
6379598	  841.2	  500.4	 6666.0	...
6379599	  841.1	  500.1	 6665.0	...
6379600	  841.0	  499.8	 6665.0	...
6379601	  840.6	  499.5	 6664.0	...
6379602	  840.9	  499.4	 6664.0	...
6379603	  841.4	  499.1	 6664.0	...
6379604	  841.5	  498.7	 6664.0	...
6379605	  841.0	  498.4	 6666.0	...
6379606	  840.0	  498.3	 6669.0	...
6379607	  839.5	  498.5	 6672.0	...
6379608	  839.2	  498.8	 6673.0	...
6379609	  839.4	  498.6	 6679.0	...
6379610	  840.5	  498.2	 6684.0	...
6379611	  841.5	  498.4	 6688.0	...
6379612	  841.6	  499.2	 6687.0	...
6379613	  840.9	  499.9	 6684.0	...
6379614	  840.0	  500.0	 6681.0	...
6379615	  839.9	  500.0	 6684.0	...
6379616	  839.7	  499.1	 6689.0	...
6379617	  839.5	  498.2	 6694.0	...
6379618	  838.7	  497.4	 6694.0	...
6379619	  837.9	  497.9	 6697.0	...
6379620	  837.8	  498.0	 6698.0	...
6379621	  838.5	  497.6	 6698.0	...
6379622	  839.1	  497.2	 6696.0	...
6379623	  839.0	  497.9	 6696.0	...
6379624	  839.1	  498.7	 6696.0	...
6379625	  839.5	  499.6	 6696.0	...
6379626	  839.9	  499.8	 6695.0	...
6379627	  840.9	  500.0	 6697.0	...
6379628	  841.3	  499.4	 6699.0	...
6379629	  841.5	  498.6	 6698.0	...
6379630	  841.0	  497.8	 6695.0	...
6379631	  840.7	  497.8	 6692.0	...
6379632	  840.9	  497.9	 6692.0	...
6379633	  841.2	  498.2	 6694.0	...
6379634	  841.2	  498.4	 6696.0	...
6379635	  841.0	  498.5	 6698.0	...
6379636	  839.7	  498.5	 6698.0	...
6379637	  838.5	  498.5	 6701.0	...
6379638	  837.4	  498.5	 6704.0	...
6379639	  837.6	  498.5	 6707.0	...
6379640	  837.8	  498.2	 6706.0	...
6379641	  837.9	  498.1	 6706.0	...
6379642	  838.1	  499.0	 6705.0	...
6379643	  838.4	  500.1	 6704.0	...
6379644	  838.9	  500.4	 6704.0	...
6379645	  839.2	  499.6	 6704.0	...
6379646	  838.7	  498.9	 6705.0	...
6379647	  838.0	  499.0	 6712.0	...
6379648	  838.3	  499.2	 6719.0	...
6379649	  839.2	  499.3	 6725.0	...
6379650	  839.6	  499.6	 6722.0	...
6379651	  839.1	  499.8	 6719.0	...
6379652	  838.4	  499.7	 6716.0	...
6379653	  838.2	  499.0	 6717.0	...
6379654	  837.7	  498.4	 6716.0	...
6379655	  837.3	  498.1	 6716.0	...
6379656	  837.4	  498.3	 6721.0	...
6379657	  837.6	  498.5	 6726.0	...
6379658	  837.6	  498.0	 6729.0	...
6379659	  837.1	  497.2	 6727.0	...
6379660	  837.0	  496.3	 6725.0	...
6379661	  837.1	  496.8	 6727.0	...
6379662	  837.3	  497.7	 6728.0	...
6379663	  837.0	  498.2	 6729.0	...
6379664	  836.7	  497.8	 6732.0	...
6379665	  836.4	  497.2	 6735.0	...
6379666	  836.5	  496.9	 6736.0	...
6379667	  836.3	  496.3	 6736.0	...
6379668	  836.2	  496.4	 6736.0	...
6379669	  836.9	  497.0	 6738.0	...
6379670	  837.7	  497.9	 6739.0	...
6379671	  838.1	  497.7	 6739.0	...
6379672	  837.6	  496.9	 6738.0	...
6379673	  837.1	  495.8	 6737.0	...
6379674	  837.7	  495.3	 6736.0	...
6379675	  838.3	  494.4	 6737.0	...
6379676	  838.0	  494.0	 6737.0	...
6379677	  837.1	  495.1	 6731.0	...
6379678	  836.1	  496.7	 6725.0	...
6379679	  836.8	  497.0	 6719.0	...
6379680	  837.4	  495.9	 6719.0	...
6379681	  837.8	  495.1	 6720.0	...
6379682	  837.4	  495.4	 6723.0	...
6379683	  836.9	  494.9	 6726.0	...
6379684	  836.4	  494.2	 6731.0	...
6379685	  836.3	  493.5	 6733.0	...
6379686	  836.4	  493.5	 6736.0	...
6379687	  836.1	  493.5	 6739.0	...
6379688	  835.4	  493.7	 6742.0	...
6379689	  834.2	  493.9	 6746.0	...
6379690	  833.4	  494.0	 6748.0	...
6379691	  833.0	  494.0	 6749.0	...
6379692	  833.2	  493.8	 6749.0	...
6379693	  833.3	  493.3	 6751.0	...
6379694	  833.3	  492.8	 6754.0	...
6379695	  833.2	  492.7	 6750.0	...
6379696	  833.2	  493.2	 6743.0	...
6379697	  833.2	  494.4	 6737.0	...
6379698	  833.1	  495.2	 6738.0	...
6379699	  833.1	  495.8	 6739.0	...
6379700	  833.0	  495.5	 6739.0	...
6379701	  832.7	  495.4	 6741.0	...
6379702	  832.4	  496.3	 6744.0	...
6379703	  832.3	  497.5	 6746.0	...
6379704	  832.0	  497.7	 6746.0	...
6379705	  831.8	  496.5	 6745.0	...
6379706	  832.0	  495.3	 6745.0	...
6379707	  832.4	  495.4	 6746.0	...
6379708	  832.4	  495.8	 6745.0	...
6379709	  832.0	  495.7	 6744.0	...
6379710	  832.2	  494.9	 6742.0	...
6379711	  832.8	  494.1	 6743.0	...
6379712	  833.6	  494.1	 6743.0	...
6379713	  833.7	  494.2	 6744.0	...
6379714	  834.3	  494.2	 6745.0	...
6379715	  834.9	  494.0	 6747.0	...
6379716	  834.3	  494.9	 6748.0	...
6379717	  833.2	  495.9	 6748.0	...
6379718	  832.0	  496.7	 6749.0	...
6379719	  831.8	  495.6	 6749.0	...
6379720	  831.5	  494.5	 6748.0	...
6379721	  831.3	  494.7	 6747.0	...
6379722	  831.6	  495.7	 6747.0	...
6379723	  831.9	  496.7	 6748.0	...
6379724	  832.2	  496.6	 6748.0	...
6379725	  832.2	  496.5	 6747.0	...
6379726	  832.3	  496.2	 6747.0	...
6379727	  832.4	  495.9	 6748.0	...
6379728	  832.5	  495.5	 6747.0	...
6379729	  832.5	  495.2	 6746.0	...
6379730	  832.5	  494.9	 6746.0	...
6379731	  832.4	  495.3	 6745.0	...
6379732	  832.3	  495.8	 6746.0	...
6379733	  831.8	  496.4	 6747.0	...
6379734	  831.4	  496.3	 6748.0	...
6379735	  830.1	  495.6	 6747.0	...
6379736	  829.3	  494.7	 6746.0	...
6379737	  829.0	  493.9	 6751.0	...
6379738	  829.6	  493.6	 6758.0	...
6379739	  830.1	  493.6	 6764.0	...
6379740	  831.2	  493.3	 6764.0	...
6379741	  832.4	  492.9	 6765.0	...
6379742	  832.5	  492.4	 6766.0	...
6379743	  831.6	  492.4	 6767.0	...
6379744	  831.8	  493.0	 6767.0	...
6379745	  832.9	  493.8	 6767.0	...
6379746	  833.2	  494.6	 6767.0	...
6379747	  832.5	  495.1	 6766.0	...
6379748	  831.7	  495.3	 6766.0	...
6379749	  831.8	  495.1	 6765.0	...
6379750	  831.9	  494.6	 6761.0	...
6379751	  832.0	  494.1	 6756.0	...
6379752	  831.6	  494.1	 6753.0	...
6379753	  831.2	  494.5	 6755.0	...
MSG	6379754 0000 _ Number Off
6379754	  831.3	  494.8	 6757.0	...
6379755	  831.8	  495.5	 6758.0	...
6379756	  832.0	  495.8	 6763.0	...
6379757	  831.4	  495.5	 6766.0	...
6379758	  830.8	  494.8	 6770.0	...
6379759	  830.5	  494.3	 6769.0	...
6379760	  830.6	  494.6	 6770.0	...
6379761	  831.0	  494.8	 6770.0	...
6379762	  831.4	  494.7	 6774.0	...
6379763	  831.9	  495.0	 6777.0	...
6379764	  831.9	  495.3	 6776.0	...
6379765	  832.0	  495.5	 6772.0	...
6379766	  831.9	  495.2	 6768.0	...
6379767	  831.7	  494.9	 6766.0	...
6379768	  831.1	  494.9	 6764.0	...
6379769	  830.4	  494.1	 6766.0	...
6379770	  829.8	  493.3	 6769.0	...
6379771	  829.6	  492.2	 6772.0	...
6379772	  829.6	  492.1	 6772.0	...
6379773	  829.6	  492.1	 6772.0	...
6379774	  829.5	  492.9	 6772.0	...
6379775	  829.2	  493.7	 6771.0	...
6379776	  828.8	  494.7	 6771.0	...
6379777	  829.1	  494.8	 6772.0	...
6379778	  829.0	  494.3	 6777.0	...
6379779	  828.9	  493.5	 6782.0	...
6379780	  828.2	  492.1	 6786.0	...
6379781	  828.0	  491.0	 6787.0	...
6379782	  827.2	  490.0	 6789.0	...
6379783	  826.9	  490.4	 6791.0	...
6379784	  826.9	  491.1	 6793.0	...
6379785	  827.7	  491.7	 6793.0	...
6379786	  828.3	  491.9	 6793.0	...
6379787	  828.4	  492.1	 6793.0	...
6379788	  828.3	  492.3	 6793.0	...
6379789	  828.2	  492.1	 6792.0	...
6379790	  828.4	  491.8	 6792.0	...
6379791	  828.4	  491.4	 6792.0	...
6379792	  828.3	  491.2	 6792.0	...
6379793	  828.3	  491.9	 6791.0	...
6379794	  828.5	  492.7	 6786.0	...
6379795	  828.7	  492.7	 6782.0	...
6379796	  828.6	  491.8	 6779.0	...
6379797	  828.4	  491.3	 6780.0	...
6379798	  829.1	  491.6	 6783.0	...
6379799	  829.8	  491.4	 6784.0	...
6379800	  830.4	  491.3	 6785.0	...
6379801	  830.2	  491.1	 6786.0	...
6379802	  829.6	  491.3	 6784.0	...
6379803	  829.1	  491.3	 6782.0	...
6379804	  829.6	  491.1	 6780.0	...
6379805	  830.5	  490.9	 6779.0	...
6379806	  831.4	  490.6	 6778.0	...
6379807	  831.3	  490.4	 6787.0	...
6379808	  831.1	  490.2	 6795.0	...
6379809	  830.8	  490.0	 6803.0	...
6379810	  830.1	  490.1	 6800.0	...
6379811	  829.6	  490.4	 6797.0	...
6379812	  829.1	  490.7	 6795.0	...
6379813	  828.7	  490.8	 6796.0	...
6379814	  828.3	  490.6	 6800.0	...
6379815	  828.1	  490.4	 6802.0	...
6379816	  828.2	  490.3	 6803.0	...
6379817	  828.3	  490.1	 6800.0	...
6379818	  828.6	  490.1	 6797.0	...
6379819	  829.0	  491.0	 6798.0	...
6379820	  828.7	  491.9	 6800.0	...
6379821	  828.2	  492.6	 6802.0	...
6379822	  827.6	  493.0	 6802.0	...
6379823	  827.5	  493.5	 6797.0	...
6379824	  827.3	  493.4	 6793.0	...
6379825	  826.7	  492.9	 6788.0	...
6379826	  826.2	  492.7	 6788.0	...
6379827	  826.3	  493.1	 6791.0	...
6379828	  827.2	  493.6	 6799.0	...
6379829	  827.9	  493.7	 6806.0	...
6379830	  828.4	  493.9	 6810.0	...
6379831	  828.6	  494.0	 6809.0	...
6379832	  828.8	  494.1	 6808.0	...
6379833	  828.6	  493.7	 6807.0	...
6379834	  828.5	  493.7	 6809.0	...
6379835	  827.9	  493.7	 6811.0	...
6379836	  827.4	  493.5	 6810.0	...
6379837	  826.6	  493.2	 6805.0	...
6379838	  826.3	  492.8	 6800.0	...
6379839	  826.5	  492.7	 6798.0	...
6379840	  827.1	  492.1	 6800.0	...
6379841	  827.8	  491.6	 6802.0	...
6379842	  828.3	  491.4	 6800.0	...
6379843	  828.5	  491.4	 6797.0	...
6379844	  828.4	  491.3	 6795.0	...
6379845	  827.9	  491.2	 6797.0	...
6379846	  827.4	  491.0	 6799.0	...
6379847	  827.6	  491.2	 6800.0	...
6379848	  827.9	  491.5	 6799.0	...
6379849	  827.2	  492.4	 6799.0	...
6379850	  826.2	  493.1	 6799.0	...
6379851	  825.5	  493.5	 6800.0	...
6379852	  826.2	  493.2	 6802.0	...
6379853	  827.4	  493.1	 6802.0	...
6379854	  828.5	  493.3	 6801.0	...
6379855	  828.9	  493.7	 6803.0	...
6379856	  828.7	  493.5	 6806.0	...
6379857	  828.7	  493.6	 6809.0	...
6379858	  828.7	  493.7	 6812.0	...
6379859	  829.3	  493.6	 6814.0	...
6379860	  829.8	  492.9	 6814.0	...
6379861	  829.3	  492.6	 6814.0	...
6379862	  828.3	  492.5	 6813.0	...
6379863	  827.2	  492.8	 6813.0	...
6379864	  827.0	  492.3	 6815.0	...
6379865	  826.9	  491.9	 6816.0	...
6379866	  827.0	  491.5	 6817.0	...
6379867	  826.7	  491.5	 6816.0	...
6379868	  826.4	  491.7	 6816.0	...
6379869	  826.9	  491.8	 6817.0	...
6379870	  827.7	  491.9	 6817.0	...
6379871	  828.5	  492.0	 6817.0	...
6379872	  828.4	  492.2	 6817.0	...
6379873	  828.3	  492.2	 6822.0	...
6379874	  828.1	  492.2	 6825.0	...
6379875	  827.8	  492.0	 6828.0	...
6379876	  827.4	  491.8	 6825.0	...
6379877	  827.4	  491.2	 6825.0	...
6379878	  827.4	  490.7	 6828.0	...
6379879	  828.0	  490.6	 6830.0	...
6379880	  828.6	  491.1	 6831.0	...
6379881	  829.0	  491.7	 6827.0	...
6379882	  828.9	  492.1	 6826.0	...
6379883	  828.7	  492.4	 6825.0	...
6379884	  828.5	  492.6	 6827.0	...
6379885	  828.2	  492.6	 6827.0	...
6379886	  828.0	  493.4	 6828.0	...
6379887	  827.9	  494.2	 6828.0	...
6379888	  827.8	  494.5	 6829.0	...
6379889	  827.9	  493.8	 6829.0	...
6379890	  828.1	  493.2	 6830.0	...
6379891	  828.2	  493.0	 6830.0	...
6379892	  827.9	  492.8	 6831.0	...
6379893	  828.0	  492.4	 6831.0	...
6379894	  828.6	  491.7	 6832.0	...
6379895	  829.5	  491.0	 6834.0	...
6379896	  828.5	  491.0	 6833.0	...
6379897	  827.1	  491.5	 6830.0	...
6379898	  825.8	  492.0	 6827.0	...
6379899	  825.9	  492.2	 6826.0	...
6379900	  826.0	  492.2	 6824.0	...
6379901	  826.1	  492.1	 6821.0	...
6379902	  825.7	  492.1	 6827.0	...
6379903	  825.4	  492.0	 6835.0	...
6379904	  826.2	  492.1	 6842.0	...
6379905	  827.5	  492.2	 6840.0	...
6379906	  828.6	  491.6	 6839.0	...
6379907	  828.4	  491.2	 6839.0	...
6379908	  828.3	  491.0	 6838.0	...
6379909	  828.1	  491.5	 6836.0	...
6379910	  827.8	  491.6	 6834.0	...
6379911	  827.5	  491.6	 6830.0	...
6379912	  828.4	  491.4	 6826.0	...
6379913	  829.3	  491.2	 6823.0	...
6379914	  830.4	  490.7	 6823.0	...
6379915	  830.5	  489.9	 6824.0	...
6379916	  830.4	  489.5	 6825.0	...
6379917	  830.1	  489.4	 6825.0	...
6379918	  829.9	  489.7	 6825.0	...
6379919	  829.8	  490.3	 6829.0	...
6379920	  829.1	  491.1	 6832.0	...
6379921	  828.3	  491.8	 6836.0	...
6379922	  827.8	  492.1	 6836.0	...
6379923	  828.2	  492.4	 6836.0	...
6379924	  828.6	  492.7	 6837.0	...
6379925	  828.4	  491.9	 6838.0	...
6379926	  828.3	  491.0	 6839.0	...
6379927	  828.2	  490.4	 6840.0	...
6379928	  828.3	  490.9	 6840.0	...
6379929	  828.5	  491.4	 6841.0	...
6379930	  828.7	  491.7	 6841.0	...
6379931	  828.8	  491.6	 6837.0	...
6379932	  829.7	  491.6	 6833.0	...
6379933	  830.6	  491.8	 6828.0	...
6379934	  831.6	  492.0	 6828.0	...
6379935	  831.6	  491.6	 6828.0	...
6379936	  831.4	  491.0	 6829.0	...
6379937	  830.8	  490.1	 6824.0	...
6379938	  829.8	  489.3	 6819.0	...
6379939	  829.0	  488.5	 6815.0	...
6379940	  828.5	  488.8	 6817.0	...
6379941	  828.4	  489.7	 6820.0	...
6379942	  828.2	  490.8	 6820.0	...
6379943	  828.1	  491.3	 6823.0	...
6379944	  828.1	  491.8	 6826.0	...
6379945	  828.4	  492.0	 6828.0	...
6379946	  828.6	  492.1	 6828.0	...
6379947	  828.8	  492.1	 6827.0	...
6379948	  828.7	  492.1	 6825.0	...
6379949	  828.6	  491.8	 6825.0	...
6379950	  828.7	  491.5	 6828.0	...
6379951	  828.8	  490.8	 6831.0	...
6379952	  828.9	  490.1	 6832.0	...
6379953	  828.4	  489.6	 6832.0	...
6379954	  828.0	  489.1	 6832.0	...
6379955	  827.6	  488.9	 6831.0	...
6379956	  827.7	  488.7	 6831.0	...
6379957	  828.0	  490.2	 6837.0	...
6379958	  828.2	  491.8	 6844.0	...
6379959	  828.1	  493.6	 6852.0	...
6379960	  827.8	  493.7	 6854.0	...
6379961	  827.8	  493.8	 6856.0	...
6379962	  828.2	  493.7	 6857.0	...
6379963	  828.6	  493.9	 6857.0	...
6379964	  828.9	  494.1	 6856.0	...
6379965	  829.5	  494.0	 6855.0	...
MSG	6379966 0000 _ Number On
6379966	  830.0	  493.3	 6854.0	...
6379967	  830.1	  492.6	 6853.0	...
6379968	  830.0	  491.9	 6854.0	...
6379969	  829.9	  491.2	 6854.0	...
6379970	  829.9	  490.7	 6854.0	...
6379971	  829.9	  490.4	 6857.0	...
6379972	  830.4	  491.0	 6860.0	...
6379973	  831.0	  491.6	 6861.0	...
6379974	  831.2	  492.2	 6860.0	...
6379975	  830.7	  491.0	 6860.0	...
6379976	  830.5	  489.9	 6857.0	...
6379977	  830.7	  488.8	 6855.0	...
6379978	  830.6	  489.0	 6853.0	...
6379979	  830.3	  489.7	 6852.0	...
6379980	  831.1	  490.2	 6852.0	...
6379981	  832.2	  490.5	 6852.0	...
6379982	  833.1	  490.5	 6849.0	...
6379983	  833.0	  490.9	 6846.0	...
6379984	  832.9	  491.4	 6846.0	...
6379985	  833.0	  491.8	 6848.0	...
6379986	  832.9	  491.8	 6852.0	...
6379987	  832.6	  491.5	 6853.0	...
6379988	  832.4	  491.2	 6848.0	...
6379989	  832.4	  490.8	 6843.0	...
6379990	  832.5	  490.6	 6841.0	...
6379991	  832.7	  490.9	 6845.0	...
6379992	  832.7	  491.4	 6844.0	...
6379993	  832.6	  491.9	 6840.0	...
6379994	  832.6	  491.9	 6835.0	...
6379995	  832.8	  491.9	 6834.0	...
6379996	  833.1	  491.9	 6834.0	...
6379997	  832.0	  491.9	 6833.0	...
6379998	  830.7	  492.1	 6831.0	...
6379999	  829.5	  491.8	 6837.0	...
6380000	  829.7	  491.4	 6844.0	...
6380001	  830.0	  491.1	 6847.0	...
6380002	  830.5	  491.3	 6843.0	...
6380003	  831.4	  491.4	 6843.0	...
6380004	  832.2	  491.4	 6846.0	...
6380005	  832.4	  491.4	 6847.0	...
6380006	  832.1	  491.4	 6844.0	...
6380007	  831.8	  491.3	 6844.0	...
6380008	  831.6	  491.1	 6848.0	...
6380009	  831.6	  491.0	 6852.0	...
6380010	  831.6	  491.0	 6855.0	...
6380011	  831.6	  491.1	 6856.0	...
6380012	  831.6	  491.4	 6856.0	...
6380013	  831.7	  491.7	 6854.0	...
6380014	  831.7	  492.1	 6851.0	...
6380015	  831.6	  491.3	 6848.0	...
6380016	  831.5	  490.4	 6845.0	...
6380017	  831.5	  489.4	 6845.0	...
6380018	  831.7	  489.3	 6846.0	...
6380019	  832.1	  489.7	 6845.0	...
6380020	  832.6	  490.3	 6844.0	...
6380021	  831.9	  490.9	 6843.0	...
6380022	  831.0	  490.9	 6845.0	...
6380023	  830.3	  490.8	 6846.0	...
6380024	  830.7	  490.5	 6848.0	...
6380025	  831.6	  490.4	 6848.0	...
6380026	  832.2	  489.8	 6848.0	...
6380027	  832.7	  489.3	 6848.0	...
6380028	  832.3	  488.7	 6848.0	...
6380029	  831.9	  488.4	 6848.0	...
6380030	  831.5	  488.2	 6848.0	...
6380031	  831.4	  488.3	 6848.0	...
6380032	  833.2	  488.8	 6853.0	...
6380033	  834.9	  489.7	 6857.0	...
6380034	  835.7	  490.5	 6859.0	...
6380035	  834.8	  490.9	 6858.0	...
6380036	  833.8	  490.9	 6858.0	...
6380037	  833.6	  490.8	 6860.0	...
6380038	  833.4	  491.1	 6862.0	...
6380039	  833.1	  491.4	 6861.0	...
6380040	  833.1	  491.7	 6859.0	...
6380041	  833.2	  491.6	 6858.0	...
6380042	  833.3	  491.6	 6860.0	...
6380043	  834.0	  490.1	 6861.0	...
6380044	  834.6	  488.7	 6862.0	...
6380045	  835.2	  488.5	 6862.0	...
6380046	  835.4	  489.7	 6861.0	...
6380047	  835.5	  490.1	 6862.0	...
6380048	  835.1	  489.3	 6864.0	...
6380049	  834.5	  488.6	 6866.0	...
6380050	  834.0	  488.6	 6867.0	...
6380051	  834.4	  488.6	 6867.0	...
6380052	  835.0	  488.5	 6871.0	...
6380053	  835.8	  488.5	 6875.0	...
6380054	  836.1	  488.5	 6879.0	...
6380055	  836.1	  488.4	 6880.0	...
6380056	  835.8	  488.2	 6873.0	...
6380057	  835.5	  488.7	 6865.0	...
6380058	  835.3	  489.2	 6858.0	...
6380059	  835.0	  490.0	 6857.0	...
6380060	  834.9	  490.3	 6855.0	...
6380061	  835.1	  490.6	 6853.0	...
6380062	  835.1	  490.5	 6851.0	...
6380063	  834.8	  490.1	 6851.0	...
6380064	  834.3	  489.8	 6855.0	...
6380065	  834.0	  489.8	 6859.0	...
6380066	  834.1	  489.8	 6861.0	...
6380067	  834.4	  489.8	 6857.0	...
6380068	  834.7	  489.8	 6854.0	...
6380069	  834.9	  489.8	 6854.0	...
6380070	  836.0	  489.6	 6858.0	...
6380071	  837.3	  489.5	 6865.0	...
6380072	  838.3	  489.9	 6869.0	...
6380073	  838.2	  490.4	 6872.0	...
6380074	  838.0	  490.9	 6873.0	...
6380075	  838.1	  490.8	 6874.0	...
6380076	  838.1	  490.5	 6874.0	...
6380077	  837.8	  490.3	 6870.0	...
6380078	  837.4	  490.2	 6863.0	...
6380079	  837.1	  490.5	 6858.0	...
6380080	  837.4	  490.6	 6855.0	...
6380081	  838.0	  490.7	 6856.0	...
6380082	  838.5	  490.6	 6856.0	...
6380083	  838.9	  489.6	 6856.0	...
6380084	  839.0	  488.7	 6856.0	...
6380085	  837.8	  487.8	 6855.0	...
6380086	  836.4	  487.9	 6854.0	...
6380087	  835.5	  489.0	 6852.0	...
6380088	  836.1	  490.0	 6852.0	...
6380089	  837.2	  490.7	 6852.0	...
6380090	  837.9	  490.5	 6852.0	...
6380091	  838.3	  490.1	 6851.0	...
6380092	  837.9	  489.8	 6850.0	...
6380093	  837.5	  489.3	 6850.0	...
6380094	  837.4	  489.0	 6850.0	...
6380095	  837.6	  489.2	 6851.0	...
6380096	  838.0	  489.5	 6855.0	...
6380097	  838.3	  489.3	 6860.0	...
6380098	  838.6	  488.9	 6866.0	...
6380099	  838.8	  489.1	 6866.0	...
6380100	  838.6	  489.9	 6865.0	...
6380101	  838.3	  490.7	 6865.0	...
6380102	  838.0	  490.6	 6865.0	...
6380103	  837.6	  489.9	 6865.0	...
6380104	  837.0	  489.2	 6865.0	...
6380105	  836.4	  489.4	 6864.0	...
6380106	  836.5	  490.2	 6863.0	...
6380107	  837.6	  490.8	 6861.0	...
6380108	  838.7	  490.6	 6861.0	...
6380109	  839.8	  489.9	 6864.0	...
6380110	  839.9	  489.6	 6868.0	...
6380111	  839.3	  489.3	 6871.0	...
6380112	  838.6	  489.4	 6871.0	...
6380113	  837.8	  489.4	 6871.0	...
6380114	  837.9	  489.3	 6870.0	...
6380115	  838.1	  489.3	 6871.0	...
6380116	  838.0	  489.5	 6872.0	...
6380117	  837.8	  489.5	 6867.0	...
6380118	  837.5	  489.6	 6861.0	...
6380119	  837.9	  490.9	 6855.0	...
6380120	  838.6	  492.5	 6856.0	...
6380121	  839.7	  493.1	 6858.0	...
6380122	  840.5	  492.0	 6858.0	...
6380123	  841.3	  491.6	 6858.0	...
6380124	  841.5	  492.3	 6861.0	...
6380125	  841.6	  492.8	 6865.0	...
6380126	  841.1	  492.5	 6869.0	...
6380127	  840.6	  492.4	 6867.0	...
6380128	  840.4	  492.4	 6873.0	...
6380129	  840.1	  492.5	 6880.0	...
6380130	  839.6	  492.5	 6886.0	...
6380131	  839.1	  492.4	 6884.0	...
6380132	  839.0	  493.4	 6883.0	...
6380133	  839.1	  494.4	 6883.0	...
6380134	  839.3	  494.9	 6883.0	...
6380135	  839.4	  494.5	 6883.0	...
6380136	  839.5	  494.0	 6883.0	...
6380137	  839.4	  493.8	 6885.0	...
6380138	  839.4	  492.8	 6885.0	...
6380139	  839.4	  491.5	 6886.0	...
6380140	  839.5	  490.4	 6887.0	...
6380141	  839.4	  490.8	 6885.0	...
6380142	  839.3	  491.6	 6882.0	...
6380143	  839.3	  492.8	 6883.0	...
6380144	  839.3	  493.2	 6886.0	...
6380145	  839.2	  493.6	 6890.0	...
6380146	  839.0	  493.8	 6890.0	...
6380147	  839.4	  494.1	 6890.0	...
6380148	  840.1	  493.0	 6890.0	...
6380149	  840.7	  491.7	 6889.0	...
6380150	  840.8	  490.6	 6886.0	...
6380151	  840.6	  490.7	 6882.0	...
6380152	  839.4	  491.2	 6877.0	...
6380153	  838.4	  491.7	 6875.0	...
6380154	  837.6	  492.1	 6874.0	...
6380155	  838.3	  492.3	 6872.0	...
6380156	  839.0	  492.4	 6874.0	...
6380157	  839.6	  492.5	 6879.0	...
6380158	  839.9	  492.8	 6885.0	...
6380159	  840.2	  493.0	 6888.0	...
6380160	  840.5	  493.2	 6890.0	...
6380161	  840.5	  493.3	 6891.0	...
6380162	  840.1	  493.3	 6891.0	...
6380163	  839.8	  493.2	 6891.0	...
6380164	  839.4	  493.1	 6891.0	...
6380165	  839.3	  492.8	 6890.0	...
6380166	  839.4	  493.0	 6889.0	...
6380167	  839.8	  493.8	 6887.0	...
6380168	  840.5	  494.7	 6886.0	...
6380169	  841.3	  494.3	 6885.0	...
6380170	  841.9	  493.4	 6886.0	...
6380171	  842.3	  492.3	 6887.0	...
6380172	  842.2	  491.9	 6887.0	...
6380173	  841.2	  491.9	 6886.0	...
6380174	  840.4	  492.3	 6884.0	...
6380175	  840.2	  492.7	 6883.0	...
6380176	  840.8	  492.7	 6883.0	...
6380177	  840.9	  493.5	 6883.0	...
6380178	  840.5	  494.4	 6882.0	...
6380179	  840.3	  495.2	 6880.0	...
6380180	  840.6	  494.9	 6881.0	...
6380181	  840.9	  494.0	 6881.0	...
6380182	  840.5	  493.2	 6881.0	...
6380183	  840.1	  492.6	 6878.0	...
6380184	  839.6	  492.4	 6878.0	...
6380185	  839.5	  492.3	 6883.0	...
6380186	  840.4	  492.0	 6889.0	...
6380187	  841.2	  492.0	 6893.0	...
6380188	  842.0	  492.1	 6891.0	...
6380189	  841.8	  492.1	 6889.0	...
6380190	  841.7	  492.0	 6888.0	...
6380191	  841.5	  491.7	 6887.0	...
6380192	  841.3	  491.6	 6885.0	...
6380193	  841.4	  492.0	 6884.0	...
6380194	  841.5	  492.5	 6884.0	...
6380195	  842.0	  492.3	 6884.0	...
6380196	  842.4	  491.5	 6885.0	...
6380197	  842.4	  490.8	 6879.0	...
6380198	  841.9	  491.0	 6872.0	...
6380199	  841.5	  491.9	 6866.0	...
6380200	  841.5	  492.6	 6868.0	...
6380201	  841.3	  492.7	 6874.0	...
6380202	  841.0	  492.2	 6878.0	...
6380203	  841.0	  491.7	 6881.0	...
6380204	  841.3	  492.3	 6878.0	...
6380205	  841.6	  492.7	 6875.0	...
6380206	  842.0	  492.7	 6873.0	...
6380207	  842.4	  492.4	 6873.0	...
6380208	  842.9	  492.1	 6873.0	...
6380209	  843.0	  492.3	 6875.0	...
6380210	  843.0	  492.3	 6878.0	...
6380211	  842.5	  492.3	 6882.0	...
6380212	  842.1	  492.3	 6880.0	...
6380213	  841.6	  492.3	 6878.0	...
6380214	  842.0	  491.8	 6876.0	...
6380215	  842.3	  491.3	 6876.0	...
6380216	  842.6	  490.7	 6875.0	...
6380217	  842.7	  490.7	 6878.0	...
6380218	  842.9	  490.7	 6881.0	...
6380219	  842.9	  490.7	 6881.0	...
6380220	  842.8	  490.9	 6876.0	...
6380221	  842.5	  491.1	 6872.0	...
6380222	  842.2	  491.2	 6872.0	...
6380223	  842.2	  491.2	 6874.0	...
6380224	  842.3	  491.0	 6875.0	...
6380225	  842.5	  490.7	 6875.0	...
6380226	  842.6	  490.4	 6877.0	...
6380227	  842.8	  491.0	 6880.0	...
6380228	  843.5	  491.5	 6881.0	...
6380229	  844.3	  492.1	 6882.0	...
6380230	  844.2	  492.0	 6884.0	...
6380231	  843.4	  492.1	 6889.0	...
6380232	  842.3	  491.9	 6893.0	...
6380233	  841.7	  491.3	 6891.0	...
6380234	  841.1	  490.6	 6887.0	...
6380235	  842.1	  489.9	 6886.0	...
6380236	  843.4	  490.9	 6889.0	...
6380237	  844.4	  492.0	 6892.0	...
6380238	  844.1	  492.2	 6892.0	...
6380239	  843.8	  491.0	 6892.0	...
6380240	  843.8	  489.4	 6893.0	...
6380241	  843.1	  489.0	 6895.0	...
6380242	  842.3	  489.2	 6896.0	...
6380243	  841.8	  489.7	 6897.0	...
6380244	  842.2	  490.1	 6896.0	...
6380245	  843.2	  490.3	 6896.0	...
6380246	  844.1	  490.6	 6899.0	...
6380247	  844.8	  490.9	 6902.0	...
6380248	  845.0	  491.0	 6906.0	...
6380249	  844.5	  491.0	 6905.0	...
6380250	  844.0	  491.0	 6904.0	...
6380251	  843.3	  491.0	 6904.0	...
6380252	  843.1	  491.0	 6904.0	...
6380253	  842.9	  490.9	 6905.0	...
6380254	  842.8	  490.9	 6904.0	...
6380255	  842.9	  490.9	 6902.0	...
6380256	  843.0	  490.9	 6902.0	...
6380257	  843.1	  490.7	 6903.0	...
6380258	  843.0	  490.4	 6904.0	...
6380259	  843.0	  489.9	 6902.0	...
6380260	  843.0	  489.8	 6901.0	...
6380261	  843.2	  489.4	 6902.0	...
6380262	  843.3	  489.1	 6902.0	...
6380263	  843.5	  488.8	 6903.0	...
6380264	  843.6	  488.8	 6904.0	...
6380265	  843.1	  488.7	 6905.0	...
6380266	  842.3	  488.7	 6905.0	...
6380267	  841.4	  488.9	 6905.0	...
MSG	6380268 0000 _ Number Off
6380268	  840.9	  489.4	 6904.0	...
6380269	  841.0	  489.9	 6903.0	...
6380270	  841.2	  489.7	 6899.0	...
6380271	  841.7	  489.3	 6897.0	...
6380272	  842.0	  488.7	 6895.0	...
6380273	  841.8	  488.6	 6897.0	...
6380274	  841.2	  488.6	 6900.0	...
6380275	  840.6	  488.8	 6904.0	...
6380276	  840.6	  488.6	 6906.0	...
6380277	  840.6	  488.3	 6909.0	...
6380278	  840.6	  488.1	 6910.0	...
6380279	  840.7	  488.4	 6911.0	...
6380280	  840.7	  488.7	 6911.0	...
6380281	  840.7	  488.9	 6911.0	...
6380282	  840.9	  488.9	 6910.0	...
6380283	  841.0	  487.9	 6908.0	...
6380284	  841.0	  486.9	 6905.0	...
6380285	  840.8	  486.4	 6906.0	...
6380286	  840.6	  487.3	 6908.0	...
6380287	  840.5	  488.8	 6909.0	...
6380288	  840.7	  489.9	 6908.0	...
6380289	  840.8	  490.2	 6909.0	...
6380290	  840.5	  490.1	 6910.0	...
6380291	  840.1	  491.1	 6911.0	...
6380292	  839.9	  492.4	 6915.0	...
6380293	  840.4	  493.3	 6920.0	...
6380294	  840.8	  492.8	 6924.0	...
6380295	  841.2	  492.2	 6924.0	...
6380296	  841.7	  492.1	 6926.0	...
6380297	  842.5	  492.1	 6926.0	...
6380298	  843.1	  492.2	 6927.0	...
6380299	  843.5	  491.7	 6927.0	...
6380300	  843.6	  491.2	 6926.0	...
6380301	  842.8	  491.6	 6926.0	...
6380302	  841.9	  492.5	 6924.0	...
6380303	  842.4	  492.2	 6923.0	...
6380304	  843.7	  491.0	 6922.0	...
6380305	  845.0	  489.5	 6922.0	...
6380306	  844.9	  489.3	 6921.0	...
6380307	  844.6	  489.4	 6922.0	...
6380308	  844.6	  489.7	 6923.0	...
6380309	  844.6	  490.0	 6922.0	...
6380310	  844.4	  489.9	 6921.0	...
6380311	  843.9	  489.9	 6920.0	...
6380312	  843.4	  489.9	 6922.0	...
6380313	  843.9	  489.6	 6922.0	...
6380314	  844.5	  489.4	 6923.0	...
6380315	  845.0	  489.4	 6923.0	...
6380316	  844.9	  489.6	 6923.0	...
6380317	  844.1	  490.1	 6923.0	...
6380318	  843.4	  490.5	 6924.0	...
6380319	  842.7	  490.8	 6929.0	...
6380320	  842.7	  491.2	 6934.0	...
6380321	  842.8	  491.6	 6938.0	...
6380322	  843.0	  491.5	 6937.0	...
6380323	  843.2	  490.9	 6932.0	...
6380324	  843.3	  490.2	 6921.0	...
6380325	  843.3	  490.1	 6910.0	...
6380326	  843.4	  490.9	 6905.0	...
6380327	  843.6	  491.5	 6908.0	...
6380328	  843.6	  492.3	 6910.0	...
6380329	  842.4	  492.5	 6908.0	...
6380330	  841.2	  492.5	 6900.0	...
6380331	  840.3	  492.4	 6894.0	...
6380332	  840.4	  491.5	 6884.0	...
6380333	  840.3	  490.7	 6882.0	...
6380334	  840.2	  490.2	 6883.0	...
6380335	  840.5	  490.3	 6890.0	...
6380336	  840.3	  490.0	 6897.0	...
6380337	  839.7	  489.3	 6899.0	...
6380338	  838.9	  488.5	 6897.0	...
6380339	  839.4	  488.2	 6896.0	...
6380340	  840.3	  489.9	 6896.0	...
6380341	  841.2	  491.7	 6897.0	...
6380342	  841.3	  492.1	 6897.0	...
6380343	  841.2	  490.7	 6897.0	...
6380344	  841.4	  489.3	 6898.0	...
6380345	  841.8	  489.6	 6901.0	...
6380346	  842.6	  490.1	 6905.0	...
6380347	  843.0	  490.6	 6908.0	...
6380348	  843.5	  490.6	 6910.0	...
6380349	  843.8	  491.0	 6910.0	...
6380350	  844.1	  491.4	 6910.0	...
6380351	  844.1	  491.8	 6909.0	...
6380352	  844.0	  491.8	 6909.0	...
6380353	  843.5	  492.5	 6915.0	...
6380354	  843.0	  493.1	 6920.0	...
6380355	  842.4	  494.0	 6925.0	...
6380356	  842.3	  494.3	 6925.0	...
6380357	  842.1	  494.5	 6925.0	...
6380358	  842.0	  494.2	 6930.0	...
6380359	  842.6	  493.1	 6936.0	...
6380360	  843.2	  492.2	 6940.0	...
6380361	  843.8	  491.8	 6940.0	...
6380362	  843.8	  491.9	 6937.0	...
6380363	  843.7	  491.9	 6939.0	...
6380364	  843.5	  491.8	 6942.0	...
6380365	  843.0	  491.8	 6946.0	...
6380366	  842.5	  491.7	 6948.0	...
6380367	  842.3	  491.6	 6951.0	...
6380368	  842.4	  491.2	 6952.0	...
6380369	  842.4	  490.5	 6953.0	...
6380370	  842.3	  489.8	 6952.0	...
6380371	  842.3	  489.3	 6951.0	...
6380372	  842.1	  489.1	 6950.0	...
6380373	  841.9	  489.5	 6949.0	...
6380374	  841.7	  490.2	 6947.0	...
6380375	  841.8	  490.9	 6947.0	...
6380376	  841.8	  490.7	 6948.0	...
6380377	  841.8	  490.5	 6942.0	...
6380378	  841.5	  490.4	 6936.0	...
6380379	  841.3	  490.4	 6931.0	...
6380380	  841.4	  490.4	 6932.0	...
6380381	  841.3	  490.4	 6932.0	...
6380382	  841.0	  489.4	 6932.0	...
6380383	  841.2	  488.2	 6934.0	...
6380384	  841.7	  487.8	 6944.0	...
6380385	  842.3	  488.4	 6954.0	...
6380386	  842.4	  489.1	 6963.0	...
6380387	  842.4	  489.0	 6963.0	...
6380388	  842.4	  488.9	 6959.0	...
6380389	  843.1	  490.0	 6956.0	...
6380390	  843.7	  491.1	 6952.0	...
6380391	  844.3	  492.2	 6953.0	...
6380392	  844.2	  492.2	 6952.0	...
6380393	  844.1	  490.9	 6950.0	...
6380394	  844.3	  489.6	 6947.0	...
6380395	  844.5	  488.3	 6944.0	...
6380396	  844.7	  488.3	 6944.0	...
6380397	  844.5	  488.8	 6945.0	...
6380398	  844.2	  489.4	 6945.0	...
6380399	  844.1	  490.3	 6949.0	...
6380400	  844.0	  490.7	 6952.0	...
6380401	  844.0	  490.3	 6956.0	...
6380402	  843.6	  489.5	 6957.0	...
6380403	  843.4	  489.0	 6958.0	...
6380404	  843.4	  489.2	 6959.0	...
6380405	  843.6	  489.3	 6960.0	...
6380406	  843.4	  489.2	 6958.0	...
6380407	  843.1	  489.2	 6956.0	...
6380408	  842.8	  489.4	 6951.0	...
6380409	  843.0	  490.0	 6947.0	...
6380410	  843.1	  490.6	 6947.0	...
6380411	  843.3	  491.2	 6949.0	...
6380412	  843.4	  491.4	 6950.0	...
6380413	  843.6	  491.5	 6950.0	...
6380414	  843.7	  491.8	 6952.0	...
6380415	  843.2	  492.0	 6953.0	...
6380416	  842.3	  491.0	 6953.0	...
6380417	  841.4	  489.9	 6957.0	...
6380418	  841.8	  489.1	 6962.0	...
6380419	  842.4	  489.5	 6965.0	...
6380420	  843.0	  490.3	 6963.0	...
6380421	  843.0	  490.7	 6962.0	...
6380422	  842.7	  489.7	 6962.0	...
6380423	  842.2	  488.5	 6961.0	...
6380424	  841.7	  487.6	 6958.0	...
6380425	  841.5	  488.9	 6955.0	...
6380426	  841.6	  489.9	 6953.0	...
6380427	  841.9	  490.6	 6951.0	...
6380428	  841.8	  490.3	 6951.0	...
6380429	  841.5	  490.1	 6952.0	...
6380430	  841.6	  489.9	 6950.0	...
6380431	  842.3	  489.6	 6946.0	...
6380432	  843.0	  489.0	 6943.0	...
6380433	  842.9	  488.0	 6946.0	...
6380434	  842.4	  487.2	 6950.0	...
6380435	  842.0	  486.9	 6954.0	...
6380436	  842.0	  487.1	 6953.0	...
6380437	  842.1	  487.4	 6951.0	...
6380438	  842.4	  487.4	 6949.0	...
6380439	  842.6	  488.0	 6948.0	...
6380440	  842.7	  488.5	 6947.0	...
6380441	  842.5	  489.0	 6945.0	...
6380442	  842.4	  488.8	 6943.0	...
6380443	  842.3	  488.7	 6945.0	...
6380444	  842.2	  488.7	 6952.0	...
6380445	  842.9	  488.8	 6960.0	...
6380446	  843.6	  488.8	 6964.0	...
6380447	  844.3	  488.2	 6963.0	...
6380448	  844.2	  487.3	 6963.0	...
6380449	  844.1	  486.3	 6964.0	...
6380450	  844.5	  486.4	 6965.0	...
6380451	  844.8	  487.0	 6966.0	...
6380452	  844.9	  487.7	 6967.0	...
6380453	  844.2	  487.5	 6967.0	...
6380454	  843.7	  487.0	 6971.0	...
6380455	  843.5	  486.4	 6975.0	...
6380456	  843.8	  487.0	 6978.0	...
6380457	  844.0	  487.9	 6978.0	...
6380458	  844.1	  488.8	 6977.0	...
6380459	  843.5	  489.0	 6977.0	...
6380460	  842.8	  488.9	 6975.0	...
6380461	  842.6	  488.5	 6974.0	...
6380462	  843.0	  488.0	 6972.0	...
6380463	  843.3	  487.6	 6969.0	...
6380464	  843.3	  487.8	 6965.0	...
6380465	  843.3	  488.2	 6961.0	...
6380466	  843.3	  488.6	 6962.0	...
6380467	  843.3	  488.5	 6965.0	...
6380468	  843.9	  488.3	 6967.0	...
6380469	  844.8	  488.1	 6967.0	...
6380470	  845.5	  488.1	 6968.0	...
6380471	  845.5	  488.2	 6969.0	...
6380472	  845.2	  488.2	 6977.0	...
6380473	  845.1	  488.1	 6983.0	...
6380474	  845.1	  488.2	 6987.0	...
6380475	  845.1	  488.3	 6985.0	...
6380476	  845.1	  488.3	 6984.0	...
6380477	  845.1	  488.2	 6986.0	...
6380478	  845.3	  488.0	 6989.0	...
6380479	  845.7	  488.2	 6989.0	...
MSG	6380480 0000 _ Number On
6380480	  846.1	  488.5	 6989.0	...
6380481	  846.3	  489.0	 6990.0	...
6380482	  846.3	  489.5	 6991.0	...
6380483	  846.2	  490.1	 6993.0	...
6380484	  847.0	  490.1	 6994.0	...
6380485	  847.9	  489.8	 6992.0	...
6380486	  848.9	  489.6	 6989.0	...
6380487	  849.1	  489.1	 6987.0	...
6380488	  849.0	  488.7	 6988.0	...
6380489	  848.6	  487.9	 6990.0	...
6380490	  848.1	  487.5	 6989.0	...
6380491	  847.5	  487.1	 6991.0	...
6380492	  847.2	  487.4	 6991.0	...
6380493	  847.1	  487.7	 6992.0	...
6380494	  847.1	  487.5	 6991.0	...
6380495	  847.4	  487.1	 6994.0	...
6380496	  847.6	  487.0	 6992.0	...
6380497	  847.8	  487.0	 6989.0	...
6380498	  848.7	  487.0	 6986.0	...
6380499	  849.5	  486.6	 6986.0	...
6380500	  849.9	  486.0	 6986.0	...
6380501	  849.0	  485.5	 6986.0	...
6380502	  847.6	  485.0	 6988.0	...
6380503	  846.7	  485.1	 6989.0	...
6380504	  845.9	  485.1	 6992.0	...
6380505	  845.8	  485.1	 6993.0	...
6380506	  845.8	  485.0	 6994.0	...
6380507	  845.8	  485.0	 6994.0	...
6380508	  845.7	  484.8	 6994.0	...
6380509	  846.0	  484.6	 6995.0	...
6380510	  846.4	  484.2	 7001.0	...
6380511	  846.9	  484.0	 7007.0	...
6380512	  846.8	  484.3	 7013.0	...
6380513	  846.9	  485.1	 7017.0	...
6380514	  847.1	  486.2	 7022.0	...
6380515	  847.3	  486.8	 7024.0	...
6380516	  847.5	  487.1	 7022.0	...
6380517	  847.7	  487.1	 7019.0	...
6380518	  847.6	  485.6	 7018.0	...
6380519	  847.7	  484.0	 7017.0	...
6380520	  847.9	  484.0	 7017.0	...
6380521	  848.1	  485.6	 7018.0	...
6380522	  847.9	  486.2	 7020.0	...
6380523	  847.5	  485.2	 7021.0	...
6380524	  846.8	  483.9	 7024.0	...
6380525	  846.2	  483.8	 7027.0	...
6380526	  845.9	  484.5	 7028.0	...
6380527	  846.7	  485.3	 7027.0	...
6380528	  847.8	  486.1	 7026.0	...
6380529	  848.5	  486.0	 7024.0	...
6380530	  848.4	  486.0	 7021.0	...
6380531	  847.9	  485.9	 7018.0	...
6380532	  847.4	  485.9	 7016.0	...
6380533	  846.5	  486.0	 7016.0	...
6380534	  845.6	  486.1	 7017.0	...
6380535	  844.6	  486.1	 7018.0	...
6380536	  844.4	  485.9	 7019.0	...
6380537	  844.2	  485.6	 7023.0	...
6380538	  844.1	  485.3	 7026.0	...
6380539	  845.1	  485.6	 7029.0	...
6380540	  846.1	  486.0	 7028.0	...
6380541	  846.8	  486.6	 7026.0	...
6380542	  846.6	  486.9	 7025.0	...
6380543	  846.4	  487.1	 7025.0	...
6380544	  846.6	  487.0	 7026.0	...
6380545	  846.7	  486.8	 7028.0	...
6380546	  846.3	  486.5	 7030.0	...
6380547	  845.9	  486.3	 7031.0	...
6380548	  845.2	  486.2	 7032.0	...
6380549	  844.5	  485.2	 7032.0	...
6380550	  843.9	  484.3	 7034.0	...
6380551	  844.5	  483.0	 7037.0	...
6380552	  845.6	  482.7	 7039.0	...
6380553	  846.1	  483.4	 7037.0	...
6380554	  845.8	  484.7	 7035.0	...
6380555	  845.6	  486.1	 7031.0	...
6380556	  845.9	  485.9	 7028.0	...
6380557	  846.0	  485.5	 7026.0	...
6380558	  845.8	  485.2	 7022.0	...
6380559	  845.6	  485.4	 7018.0	...
6380560	  844.5	  485.6	 7014.0	...
6380561	  843.6	  485.0	 7017.0	...
6380562	  842.8	  484.3	 7019.0	...
6380563	  843.3	  484.3	 7022.0	...
6380564	  843.9	  485.0	 7020.0	...
6380565	  844.5	  485.9	 7018.0	...
6380566	  844.5	  486.2	 7017.0	...
6380567	  844.8	  486.9	 7018.0	...
6380568	  845.2	  487.3	 7018.0	...
6380569	  845.1	  486.7	 7018.0	...
6380570	  844.4	  485.6	 7017.0	...
6380571	  843.5	  485.1	 7015.0	...
6380572	  843.1	  485.6	 7012.0	...
6380573	  843.7	  486.0	 7012.0	...
6380574	  844.2	  486.0	 7017.0	...
6380575	  844.8	  486.2	 7024.0	...
6380576	  844.7	  486.5	 7023.0	...
6380577	  844.7	  486.8	 7016.0	...
6380578	  844.6	  487.0	 7014.0	...
6380579	  844.4	  486.5	 7020.0	...
6380580	  844.2	  486.1	 7020.0	...
6380581	  843.9	  485.7	 7014.0	...
6380582	  843.9	  485.6	 7013.0	...
6380583	  844.1	  485.4	 7018.0	...
6380584	  844.4	  485.2	 7022.0	...
6380585	  843.7	  485.6	 7021.0	...
6380586	  842.7	  486.2	 7021.0	...
6380587	  841.9	  486.1	 7020.0	...
6380588	  842.4	  485.4	 7020.0	...
6380589	  842.9	  485.2	 7019.0	...
6380590	  843.1	  485.6	 7019.0	...
6380591	  843.0	  486.2	 7019.0	...
6380592	  842.7	  486.3	 7019.0	...
6380593	  842.3	  486.2	 7019.0	...
6380594	  842.0	  486.1	 7020.0	...
6380595	  841.6	  486.3	 7022.0	...
6380596	  841.3	  486.5	 7022.0	...
6380597	  841.7	  486.4	 7022.0	...
6380598	  842.2	  485.5	 7024.0	...
6380599	  842.7	  484.7	 7026.0	...
6380600	  842.6	  484.2	 7027.0	...
6380601	  842.7	  483.8	 7026.0	...
6380602	  842.9	  483.3	 7030.0	...
6380603	  843.4	  483.2	 7036.0	...
6380604	  843.8	  483.5	 7043.0	...
6380605	  844.1	  483.9	 7044.0	...
6380606	  843.6	  484.2	 7039.0	...
6380607	  843.1	  484.7	 7032.0	...
6380608	  843.2	  484.9	 7024.0	...
6380609	  843.8	  484.8	 7023.0	...
6380610	  844.5	  484.4	 7026.0	...
6380611	  844.7	  484.3	 7030.0	...
6380612	  844.9	  484.8	 7033.0	...
6380613	  845.1	  485.4	 7032.0	...
6380614	  844.8	  486.1	 7034.0	...
6380615	  844.4	  486.3	 7039.0	...
6380616	  844.0	  486.5	 7044.0	...
6380617	  844.0	  486.0	 7045.0	...
6380618	  844.0	  485.9	 7043.0	...
6380619	  843.9	  485.8	 7041.0	...
6380620	  843.8	  486.1	 7041.0	...
6380621	  843.1	  485.8	 7041.0	...
6380622	  842.3	  484.8	 7040.0	...
6380623	  841.6	  484.0	 7040.0	...
6380624	  841.5	  483.7	 7040.0	...
6380625	  841.5	  483.6	 7038.0	...
6380626	  841.3	  483.6	 7035.0	...
6380627	  841.0	  483.1	 7032.0	...
6380628	  841.5	  483.0	 7032.0	...
6380629	  842.5	  482.8	 7033.0	...
6380630	  843.5	  482.5	 7033.0	...
6380631	  842.9	  482.5	 7036.0	...
6380632	  842.0	  483.0	 7038.0	...
6380633	  841.3	  483.5	 7039.0	...
6380634	  841.5	  483.9	 7039.0	...
6380635	  841.7	  484.4	 7039.0	...
6380636	  841.7	  484.9	 7039.0	...
6380637	  841.7	  485.7	 7036.0	...
6380638	  841.7	  486.1	 7034.0	...
6380639	  841.7	  485.6	 7033.0	...
6380640	  841.8	  484.7	 7031.0	...
6380641	  841.6	  483.7	 7028.0	...
6380642	  841.4	  483.5	 7026.0	...
6380643	  841.0	  483.3	 7028.0	...
6380644	  840.9	  483.2	 7032.0	...
6380645	  840.8	  483.3	 7034.0	...
6380646	  840.8	  483.4	 7036.0	...
6380647	  841.0	  483.5	 7037.0	...
6380648	  841.1	  483.3	 7037.0	...
6380649	  841.6	  483.2	 7037.0	...
6380650	  842.1	  483.2	 7040.0	...
6380651	  842.7	  483.4	 7043.0	...
6380652	  843.2	  484.1	 7046.0	...
6380653	  843.6	  484.8	 7047.0	...
6380654	  843.4	  485.5	 7047.0	...
6380655	  842.9	  485.3	 7047.0	...
6380656	  842.4	  484.9	 7052.0	...
6380657	  842.4	  484.4	 7057.0	...
6380658	  843.0	  484.2	 7058.0	...
6380659	  843.5	  484.0	 7053.0	...
6380660	  844.1	  484.2	 7052.0	...
6380661	  844.2	  484.7	 7055.0	...
6380662	  844.0	  485.3	 7058.0	...
6380663	  843.4	  486.1	 7057.0	...
6380664	  842.9	  486.5	 7055.0	...
6380665	  842.6	  486.0	 7055.0	...
6380666	  842.7	  485.0	 7056.0	...
6380667	  843.0	  483.9	 7056.0	...
6380668	  843.4	  483.8	 7055.0	...
6380669	  842.9	  483.4	 7054.0	...
6380670	  842.2	  483.1	 7053.0	...
6380671	  841.6	  482.9	 7050.0	...
6380672	  841.7	  482.9	 7047.0	...
6380673	  842.0	  483.3	 7044.0	...
6380674	  842.1	  483.9	 7045.0	...
6380675	  842.2	  484.5	 7047.0	...
6380676	  842.1	  484.6	 7047.0	...
6380677	  842.4	  484.0	 7045.0	...
6380678	  842.8	  483.4	 7044.0	...
6380679	  843.0	  483.9	 7044.0	...
6380680	  842.5	  485.0	 7045.0	...
6380681	  841.8	  485.9	 7046.0	...
6380682	  841.5	  485.8	 7047.0	...
6380683	  841.8	  485.6	 7047.0	...
6380684	  842.0	  484.8	 7047.0	...
6380685	  842.1	  484.0	 7045.0	...
6380686	  842.0	  483.4	 7044.0	...
6380687	  842.0	  483.7	 7043.0	...
6380688	  842.5	  484.0	 7042.0	...
6380689	  842.8	  484.4	 7040.0	...
6380690	  842.9	  484.9	 7039.0	...
6380691	  842.9	  485.5	 7038.0	...
6380692	  842.8	  485.1	 7038.0	...
6380693	  842.1	  484.5	 7038.0	...
6380694	  841.2	  484.5	 7037.0	...
6380695	  840.4	  485.2	 7036.0	...
6380696	  840.4	  485.6	 7034.0	...
6380697	  839.8	  485.3	 7034.0	...
6380698	  839.2	  485.0	 7033.0	...
6380699	  838.5	  484.9	 7033.0	...
6380700	  838.3	  484.3	 7033.0	...
6380701	  837.9	  483.5	 7034.0	...
6380702	  837.6	  482.8	 7035.0	...
6380703	  837.5	  483.5	 7036.0	...
6380704	  837.6	  484.4	 7035.0	...
6380705	  837.7	  485.5	 7035.0	...
6380706	  837.7	  485.8	 7035.0	...
6380707	  837.7	  485.9	 7035.0	...
6380708	  838.3	  485.6	 7039.0	...
6380709	  839.0	  485.3	 7043.0	...
6380710	  839.8	  485.1	 7046.0	...
6380711	  839.8	  485.3	 7045.0	...
6380712	  839.8	  485.5	 7042.0	...
6380713	  840.0	  485.7	 7040.0	...
6380714	  840.7	  485.6	 7039.0	...
6380715	  841.4	  485.6	 7040.0	...
6380716	  841.5	  485.6	 7038.0	...
6380717	  841.0	  485.9	 7035.0	...
6380718	  840.4	  486.2	 7030.0	...
6380719	  840.4	  486.3	 7027.0	...
6380720	  840.1	  486.2	 7030.0	...
6380721	  839.9	  486.0	 7033.0	...
6380722	  840.7	  485.8	 7034.0	...
6380723	  841.6	  485.6	 7031.0	...
6380724	  841.5	  484.7	 7029.0	...
6380725	  840.5	  484.0	 7030.0	...
6380726	  840.1	  484.0	 7033.0	...
6380727	  840.8	  485.1	 7036.0	...
6380728	  840.7	  486.5	 7039.0	...
6380729	  840.0	  487.2	 7038.0	...
6380730	  839.1	  486.9	 7037.0	...
6380731	  839.0	  486.2	 7040.0	...
6380732	  839.0	  486.4	 7045.0	...
6380733	  839.2	  487.3	 7052.0	...
6380734	  839.4	  488.4	 7053.0	...
6380735	  839.6	  488.7	 7053.0	...
6380736	  839.6	  488.9	 7051.0	...
6380737	  839.5	  488.9	 7047.0	...
6380738	  840.1	  488.6	 7044.0	...
6380739	  840.8	  488.2	 7041.0	...
6380740	  840.7	  488.1	 7045.0	...
6380741	  839.9	  488.5	 7050.0	...
6380742	  839.4	  488.9	 7055.0	...
6380743	  839.5	  487.7	 7056.0	...
6380744	  839.8	  486.2	 7056.0	...
6380745	  839.9	  484.7	 7056.0	...
6380746	  838.7	  484.8	 7052.0	...
6380747	  837.6	  485.6	 7046.0	...
6380748	  836.6	  486.4	 7040.0	...
6380749	  837.2	  487.1	 7037.0	...
6380750	  837.7	  487.2	 7038.0	...
6380751	  838.4	  487.3	 7039.0	...
6380752	  839.1	  487.3	 7041.0	...
6380753	  839.6	  487.3	 7043.0	...
6380754	  840.0	  487.1	 7047.0	...
6380755	  840.1	  487.0	 7048.0	...
6380756	  840.5	  486.8	 7050.0	...
6380757	  840.7	  486.5	 7051.0	...
6380758	  840.8	  485.9	 7054.0	...
6380759	  840.7	  485.3	 7057.0	...
6380760	  840.1	  485.6	 7061.0	...
6380761	  839.4	  486.3	 7063.0	...
6380762	  838.8	  487.1	 7064.0	...
6380763	  838.7	  487.2	 7063.0	...
6380764	  838.2	  487.4	 7061.0	...
6380765	  837.6	  486.8	 7061.0	...
6380766	  838.1	  486.0	 7060.0	...
6380767	  839.1	  485.2	 7061.0	...
6380768	  839.1	  485.5	 7061.0	...
6380769	  838.1	  485.9	 7064.0	...
6380770	  837.8	  486.1	 7068.0	...
6380771	  838.1	  486.1	 7072.0	...
6380772	  838.0	  486.1	 7072.0	...
6380773	  837.4	  486.3	 7068.0	...
6380774	  837.1	  486.4	 7065.0	...
6380775	  837.4	  486.4	 7056.0	...
6380776	  837.8	  485.9	 7049.0	...
6380777	  838.2	  485.4	 7045.0	...
6380778	  838.3	  485.0	 7048.0	...
6380779	  838.0	  485.2	 7051.0	...
6380780	  837.7	  486.1	 7049.0	...
6380781	  837.2	  487.0	 7048.0	...
MSG	6380782 0000 _ Number Off
6380782	  837.0	  487.8	 7048.0	...
6380783	  836.7	  487.9	 7053.0	...
6380784	  836.4	  488.1	 7063.0	...
6380785	  836.3	  488.4	 7073.0	...
6380786	  836.2	  488.6	 7072.0	...
6380787	  836.2	  488.7	 7064.0	...
6380788	  837.1	  487.7	 7056.0	...
6380789	  838.0	  486.7	 7056.0	...
6380790	  838.8	  485.9	 7055.0	...
6380791	  838.6	  486.1	 7055.0	...
6380792	  838.2	  486.5	 7055.0	...
6380793	  837.8	  486.8	 7056.0	...
6380794	  837.3	  486.5	 7057.0	...
6380795	  837.1	  486.0	 7056.0	...
6380796	  837.0	  485.5	 7054.0	...
6380797	  837.0	  485.5	 7054.0	...
6380798	  837.1	  485.4	 7057.0	...
6380799	  837.1	  485.4	 7061.0	...
6380800	  837.3	  486.3	 7063.0	...
6380801	  837.5	  487.3	 7060.0	...
6380802	  837.7	  488.3	 7057.0	...
6380803	  837.7	  487.8	 7056.0	...
6380804	  837.7	  487.4	 7057.0	...
6380805	  837.8	  486.9	 7057.0	...
6380806	  837.9	  486.8	 7056.0	...
6380807	  837.9	  486.4	 7054.0	...
6380808	  837.9	  485.9	 7056.0	...
6380809	  837.2	  485.8	 7059.0	...
6380810	  836.6	  486.2	 7061.0	...
6380811	  835.9	  486.7	 7061.0	...
6380812	  835.9	  487.0	 7058.0	...
6380813	  836.1	  487.3	 7055.0	...
6380814	  836.3	  487.7	 7061.0	...
6380815	  836.5	  488.0	 7070.0	...
6380816	  836.3	  488.2	 7082.0	...
6380817	  836.4	  487.9	 7084.0	...
6380818	  836.7	  487.6	 7081.0	...
6380819	  837.9	  486.7	 7074.0	...
6380820	  838.9	  486.0	 7067.0	...
6380821	  838.9	  485.5	 7067.0	...
6380822	  838.2	  485.7	 7068.0	...
6380823	  837.5	  485.9	 7068.0	...
6380824	  837.5	  485.9	 7073.0	...
6380825	  837.6	  485.9	 7079.0	...
6380826	  837.6	  485.9	 7085.0	...
6380827	  837.8	  486.0	 7085.0	...
6380828	  837.9	  485.5	 7084.0	...
6380829	  837.9	  485.0	 7084.0	...
6380830	  837.9	  485.9	 7085.0	...
6380831	  838.0	  487.4	 7081.0	...
6380832	  837.5	  488.2	 7076.0	...
6380833	  836.9	  487.2	 7071.0	...
6380834	  835.8	  485.5	 7074.0	...
6380835	  835.2	  484.5	 7078.0	...
6380836	  834.7	  483.9	 7083.0	...
6380837	  834.4	  484.2	 7084.0	...
6380838	  834.5	  484.5	 7084.0	...
6380839	  834.9	  484.8	 7084.0	...
6380840	  835.4	  484.8	 7085.0	...
6380841	  835.7	  484.7	 7086.0	...
6380842	  835.3	  485.2	 7087.0	...
6380843	  834.9	  486.0	 7087.0	...
6380844	  834.4	  486.8	 7087.0	...
6380845	  834.1	  486.9	 7082.0	...
6380846	  834.0	  486.7	 7077.0	...
6380847	  834.0	  486.5	 7078.0	...
6380848	  834.0	  486.2	 7087.0	...
6380849	  833.9	  486.5	 7095.0	...
6380850	  833.8	  486.8	 7097.0	...
6380851	  833.7	  486.1	 7096.0	...
6380852	  833.8	  485.0	 7093.0	...
6380853	  833.9	  483.5	 7089.0	...
6380854	  834.1	  483.2	 7087.0	...
6380855	  833.9	  482.6	 7088.0	...
6380856	  833.1	  482.4	 7088.0	...
6380857	  832.4	  482.7	 7088.0	...
6380858	  832.4	  483.0	 7086.0	...
6380859	  833.1	  483.3	 7086.0	...
6380860	  832.4	  483.1	 7086.0	...
6380861	  831.2	  483.1	 7086.0	...
6380862	  831.6	  482.8	 7089.0	...
6380863	  833.2	  482.5	 7092.0	...
6380864	  834.7	  482.0	 7097.0	...
6380865	  834.6	  481.6	 7098.0	...
6380866	  834.6	  481.1	 7103.0	...
6380867	  834.8	  482.5	 7106.0	...
6380868	  834.5	  484.3	 7109.0	...
6380869	  834.1	  485.9	 7106.0	...
6380870	  833.6	  485.7	 7103.0	...
6380871	  833.8	  485.2	 7101.0	...
6380872	  834.1	  484.6	 7101.0	...
6380873	  834.6	  484.2	 7102.0	...
6380874	  834.9	  484.0	 7104.0	...
6380875	  834.9	  484.0	 7108.0	...
6380876	  834.9	  484.2	 7112.0	...
6380877	  834.9	  484.4	 7111.0	...
6380878	  834.9	  484.5	 7109.0	...
6380879	  834.9	  484.1	 7107.0	...
6380880	  834.8	  483.8	 7106.0	...
6380881	  834.8	  483.5	 7105.0	...
6380882	  834.8	  483.6	 7103.0	...
6380883	  834.3	  483.7	 7103.0	...
6380884	  833.9	  483.8	 7106.0	...
6380885	  833.4	  483.7	 7109.0	...
6380886	  833.4	  483.6	 7109.0	...
6380887	  833.7	  484.2	 7106.0	...
6380888	  834.2	  484.9	 7107.0	...
6380889	  834.7	  485.4	 7111.0	...
6380890	  835.0	  485.1	 7112.0	...
6380891	  835.2	  485.3	 7108.0	...
6380892	  835.1	  485.8	 7106.0	...
6380893	  834.8	  485.6	 7109.0	...
6380894	  834.5	  484.9	 7113.0	...
6380895	  834.7	  484.2	 7116.0	...
6380896	  835.2	  484.1	 7117.0	...
6380897	  835.7	  484.3	 7117.0	...
6380898	  836.2	  484.4	 7117.0	...
6380899	  836.5	  484.7	 7118.0	...
6380900	  835.6	  484.8	 7118.0	...
6380901	  834.4	  484.8	 7119.0	...
6380902	  833.1	  484.9	 7118.0	...
6380903	  833.5	  484.6	 7116.0	...
6380904	  834.4	  484.4	 7114.0	...
6380905	  835.2	  484.2	 7113.0	...
6380906	  834.1	  484.1	 7117.0	...
6380907	  832.7	  484.1	 7123.0	...
6380908	  831.6	  484.0	 7128.0	...
6380909	  831.8	  484.0	 7127.0	...
6380910	  832.1	  483.8	 7127.0	...
6380911	  832.2	  483.7	 7127.0	...
6380912	  832.4	  484.1	 7128.0	...
6380913	  832.8	  484.6	 7127.0	...
6380914	  833.3	  485.1	 7125.0	...
6380915	  833.7	  485.3	 7123.0	...
6380916	  833.4	  485.6	 7120.0	...
6380917	  833.0	  485.8	 7119.0	...
6380918	  832.6	  485.3	 7123.0	...
6380919	  832.6	  484.8	 7129.0	...
6380920	  832.5	  484.4	 7135.0	...
6380921	  833.1	  484.5	 7135.0	...
6380922	  833.7	  485.2	 7136.0	...
6380923	  834.3	  485.8	 7137.0	...
6380924	  834.8	  486.7	 7136.0	...
6380925	  835.1	  487.0	 7135.0	...
6380926	  835.3	  486.5	 7135.0	...
6380927	  835.0	  485.6	 7136.0	...
6380928	  834.8	  484.7	 7137.0	...
6380929	  834.8	  484.5	 7140.0	...
6380930	  834.6	  484.1	 7142.0	...
6380931	  833.9	  484.0	 7144.0	...
6380932	  833.1	  484.1	 7143.0	...
6380933	  832.5	  484.3	 7142.0	...
6380934	  832.2	  484.7	 7142.0	...
6380935	  832.1	  484.9	 7143.0	...
6380936	  832.1	  485.1	 7145.0	...
6380937	  832.1	  485.2	 7145.0	...
6380938	  832.0	  484.8	 7146.0	...
6380939	  832.2	  484.3	 7142.0	...
6380940	  832.5	  483.9	 7138.0	...
6380941	  832.4	  484.5	 7135.0	...
6380942	  832.1	  485.2	 7135.0	...
6380943	  831.8	  485.4	 7135.0	...
6380944	  831.8	  485.1	 7137.0	...
6380945	  832.1	  484.8	 7138.0	...
6380946	  832.3	  484.4	 7139.0	...
6380947	  832.3	  483.9	 7140.0	...
6380948	  831.9	  484.3	 7140.0	...
6380949	  831.5	  485.2	 7140.0	...
6380950	  831.3	  486.1	 7140.0	...
6380951	  831.2	  485.9	 7141.0	...
6380952	  831.2	  485.7	 7142.0	...
6380953	  830.7	  485.6	 7143.0	...
6380954	  830.1	  485.4	 7142.0	...
6380955	  829.6	  485.4	 7140.0	...
6380956	  829.8	  485.3	 7138.0	...
6380957	  830.3	  485.2	 7138.0	...
6380958	  830.8	  485.0	 7139.0	...
6380959	  830.1	  485.1	 7139.0	...
6380960	  829.2	  485.3	 7139.0	...
6380961	  828.3	  485.5	 7138.0	...
6380962	  828.3	  485.3	 7138.0	...
6380963	  828.4	  484.8	 7137.0	...
6380964	  828.4	  484.4	 7136.0	...
6380965	  828.4	  484.3	 7136.0	...
6380966	  828.4	  484.4	 7138.0	...
6380967	  828.3	  485.5	 7140.0	...
6380968	  828.3	  486.5	 7143.0	...
6380969	  828.7	  486.9	 7142.0	...
6380970	  829.2	  486.2	 7142.0	...
6380971	  829.9	  485.5	 7142.0	...
6380972	  830.1	  485.6	 7142.0	...
6380973	  830.3	  485.7	 7142.0	...
6380974	  830.0	  485.0	 7142.0	...
6380975	  829.7	  484.2	 7149.0	...
6380976	  829.6	  483.3	 7156.0	...
6380977	  829.8	  483.1	 7163.0	...
6380978	  830.0	  483.5	 7157.0	...
6380979	  830.1	  484.5	 7151.0	...
6380980	  830.2	  485.6	 7145.0	...
6380981	  830.2	  485.6	 7145.0	...
6380982	  830.3	  485.0	 7146.0	...
6380983	  830.3	  484.5	 7148.0	...
6380984	  830.4	  484.5	 7149.0	...
6380985	  830.3	  484.5	 7149.0	...
6380986	  830.2	  484.6	 7149.0	...
6380987	  829.9	  484.7	 7155.0	...
6380988	  829.6	  484.5	 7161.0	...
6380989	  829.3	  484.3	 7168.0	...
6380990	  828.6	  483.9	 7168.0	...
6380991	  828.0	  483.6	 7169.0	...
6380992	  827.6	  483.8	 7170.0	...
6380993	  827.8	  484.1	 7168.0	...
MSG	6380994 0000 _ Number On
6380994	  829.3	  484.2	 7164.0	...
6380995	  830.8	  484.1	 7161.0	...
6380996	  832.2	  484.0	 7161.0	...
6380997	  831.7	  484.5	 7162.0	...
6380998	  831.2	  485.1	 7165.0	...
6380999	  830.7	  485.9	 7167.0	...
6381000	  831.0	  486.3	 7169.0	...
6381001	  831.2	  486.2	 7170.0	...
6381002	  831.2	  485.6	 7169.0	...
6381003	  830.8	  484.9	 7169.0	...
6381004	  830.4	  484.4	 7168.0	...
6381005	  829.8	  484.2	 7168.0	...
6381006	  829.2	  484.3	 7168.0	...
6381007	  828.6	  484.6	 7167.0	...
6381008	  828.5	  484.8	 7166.0	...
6381009	  827.1	  485.3	 7164.0	...
6381010	  825.7	  485.9	 7162.0	...
6381011	  825.1	  485.8	 7160.0	...
6381012	  825.9	  485.1	 7160.0	...
6381013	  827.3	  485.3	 7164.0	...
6381014	  827.9	  486.3	 7166.0	...
6381015	  828.4	  487.1	 7166.0	...
6381016	  828.3	  486.9	 7164.0	...
6381017	  828.1	  486.7	 7165.0	...
6381018	  827.4	  486.6	 7170.0	...
6381019	  826.5	  486.2	 7175.0	...
6381020	  826.0	  485.9	 7176.0	...
6381021	  826.4	  485.6	 7175.0	...
6381022	  826.4	  485.2	 7174.0	...
6381023	  826.0	  484.7	 7170.0	...
6381024	  825.7	  484.7	 7166.0	...
6381025	  825.8	  485.2	 7164.0	...
6381026	  826.5	  485.5	 7165.0	...
6381027	  827.2	  485.3	 7164.0	...
6381028	  827.2	  485.1	 7161.0	...
6381029	  826.4	  485.1	 7157.0	...
6381030	  825.6	  485.1	 7159.0	...
6381031	  825.7	  485.4	 7163.0	...
6381032	  826.0	  485.7	 7167.0	...
6381033	  826.3	  485.7	 7167.0	...
6381034	  826.5	  485.1	 7167.0	...
6381035	  826.7	  484.4	 7168.0	...
6381036	  827.0	  485.0	 7168.0	...
6381037	  827.2	  485.9	 7167.0	...
6381038	  827.1	  486.0	 7166.0	...
6381039	  826.9	  484.9	 7165.0	...
6381040	  826.0	  483.4	 7162.0	...
6381041	  825.2	  482.7	 7158.0	...
6381042	  825.3	  482.7	 7156.0	...
6381043	  826.0	  483.1	 7157.0	...
6381044	  827.3	  483.5	 7158.0	...
6381045	  827.8	  483.3	 7158.0	...
6381046	  827.5	  483.8	 7159.0	...
6381047	  826.6	  484.5	 7162.0	...
6381048	  825.7	  485.2	 7163.0	...
6381049	  825.9	  484.6	 7164.0	...
6381050	  826.2	  484.1	 7163.0	...
6381051	  826.7	  484.1	 7163.0	...
6381052	  826.9	  484.6	 7164.0	...
6381053	  826.9	  484.8	 7164.0	...
6381054	  827.4	  484.3	 7165.0	...
6381055	  828.4	  483.7	 7163.0	...
6381056	  829.4	  483.6	 7162.0	...
6381057	  829.9	  483.8	 7161.0	...
6381058	  829.8	  484.1	 7163.0	...
6381059	  829.2	  484.4	 7168.0	...
6381060	  828.2	  484.5	 7173.0	...
6381061	  826.6	  485.3	 7175.0	...
6381062	  825.4	  486.0	 7173.0	...
6381063	  824.8	  486.7	 7171.0	...
6381064	  824.9	  487.0	 7174.0	...
6381065	  825.4	  487.2	 7177.0	...
6381066	  825.7	  487.5	 7182.0	...
6381067	  826.2	  487.6	 7188.0	...
6381068	  826.2	  487.4	 7193.0	...
6381069	  825.7	  487.5	 7188.0	...
6381070	  825.0	  487.7	 7181.0	...
6381071	  824.5	  488.2	 7176.0	...
6381072	  824.7	  488.2	 7180.0	...
6381073	  824.8	  487.4	 7184.0	...
6381074	  824.8	  486.5	 7188.0	...
6381075	  824.1	  486.1	 7190.0	...
6381076	  823.5	  486.5	 7192.0	...
6381077	  823.0	  486.7	 7186.0	...
6381078	  823.3	  486.5	 7180.0	...
6381079	  823.6	  486.2	 7176.0	...
6381080	  824.1	  486.4	 7177.0	...
6381081	  824.3	  487.0	 7179.0	...
6381082	  824.4	  487.2	 7180.0	...
6381083	  824.3	  486.9	 7184.0	...
6381084	  824.1	  486.2	 7187.0	...
6381085	  824.1	  486.1	 7191.0	...
6381086	  824.1	  486.4	 7191.0	...
6381087	  823.7	  486.5	 7192.0	...
6381088	  823.3	  486.5	 7192.0	...
6381089	  822.9	  485.8	 7194.0	...
6381090	  823.0	  485.3	 7196.0	...
6381091	  823.8	  484.3	 7196.0	...
6381092	  824.6	  483.7	 7193.0	...
6381093	  825.6	  483.7	 7191.0	...
6381094	  825.8	  484.3	 7191.0	...
6381095	  825.4	  485.0	 7193.0	...
6381096	  824.9	  484.7	 7195.0	...
6381097	  824.5	  484.2	 7194.0	...
6381098	  824.4	  483.9	 7192.0	...
6381099	  824.2	  483.9	 7195.0	...
6381100	  824.0	  484.3	 7199.0	...
6381101	  824.0	  484.7	 7199.0	...
6381102	  824.0	  485.0	 7194.0	...
6381103	  824.0	  485.4	 7190.0	...
6381104	  824.1	  485.2	 7187.0	...
6381105	  824.2	  485.0	 7185.0	...
6381106	  824.4	  484.8	 7184.0	...
6381107	  824.7	  485.2	 7186.0	...
6381108	  824.9	  485.6	 7188.0	...
6381109	  824.9	  485.8	 7188.0	...
6381110	  824.1	  485.6	 7188.0	...
6381111	  823.3	  485.3	 7190.0	...
6381112	  823.2	  485.1	 7192.0	...
6381113	  823.9	  484.7	 7195.0	...
6381114	  824.9	  484.6	 7195.0	...
6381115	  825.2	  484.7	 7196.0	...
6381116	  825.5	  485.3	 7196.0	...
6381117	  825.4	  485.7	 7196.0	...
6381118	  825.3	  485.9	 7199.0	...
6381119	  824.8	  485.6	 7202.0	...
6381120	  824.4	  485.5	 7205.0	...
6381121	  823.8	  485.6	 7208.0	...
6381122	  823.2	  485.6	 7210.0	...
6381123	  822.7	  485.7	 7210.0	...
6381124	  823.3	  485.7	 7207.0	...
6381125	  824.3	  486.1	 7201.0	...
6381126	  825.4	  486.5	 7199.0	...
6381127	  825.5	  486.5	 7197.0	...
6381128	  825.6	  486.1	 7200.0	...
6381129	  825.3	  485.9	 7203.0	...
6381130	  825.1	  486.3	 7206.0	...
6381131	  825.0	  486.7	 7206.0	...
6381132	  824.8	  486.7	 7207.0	...
6381133	  824.1	  486.3	 7207.0	...
6381134	  823.1	  485.9	 7206.0	...
6381135	  822.4	  485.7	 7206.0	...
6381136	  822.2	  485.8	 7207.0	...
6381137	  822.3	  485.9	 7211.0	...
6381138	  822.4	  486.3	 7213.0	...
6381139	  822.4	  486.7	 7214.0	...
6381140	  822.2	  486.5	 7213.0	...
6381141	  822.0	  486.1	 7213.0	...
6381142	  821.9	  485.7	 7210.0	...
6381143	  822.1	  485.9	 7209.0	...
6381144	  822.2	  485.8	 7208.0	...
6381145	  822.1	  485.7	 7210.0	...
6381146	  822.0	  485.7	 7212.0	...
6381147	  822.0	  485.6	 7215.0	...
6381148	  822.0	  485.5	 7216.0	...
6381149	  821.9	  485.4	 7218.0	...
6381150	  821.6	  485.1	 7219.0	...
6381151	  821.1	  484.8	 7219.0	...
6381152	  820.9	  485.0	 7219.0	...
6381153	  821.0	  485.0	 7217.0	...
6381154	  821.3	  484.7	 7215.0	...
6381155	  821.8	  483.9	 7212.0	...
6381156	  822.7	  485.2	 7211.0	...
6381157	  823.7	  486.8	 7212.0	...
6381158	  823.4	  488.0	 7214.0	...
6381159	  822.5	  487.5	 7215.0	...
6381160	  821.7	  487.2	 7220.0	...
6381161	  822.1	  487.4	 7225.0	...
6381162	  822.4	  487.5	 7226.0	...
6381163	  822.6	  487.5	 7221.0	...
6381164	  823.0	  487.4	 7221.0	...
6381165	  823.5	  487.2	 7225.0	...
6381166	  823.6	  487.5	 7225.0	...
6381167	  823.3	  488.1	 7220.0	...
6381168	  822.8	  488.7	 7217.0	...
6381169	  822.7	  489.1	 7217.0	...
6381170	  822.5	  489.0	 7218.0	...
6381171	  822.3	  488.4	 7218.0	...
6381172	  822.2	  487.5	 7218.0	...
6381173	  822.1	  487.3	 7222.0	...
6381174	  822.2	  487.9	 7225.0	...
6381175	  822.3	  489.2	 7220.0	...
6381176	  822.3	  490.0	 7212.0	...
6381177	  822.3	  490.5	 7211.0	...
6381178	  822.4	  490.5	 7217.0	...
6381179	  822.4	  489.8	 7224.0	...
6381180	  822.4	  489.1	 7224.0	...
6381181	  822.4	  488.4	 7224.0	...
6381182	  822.5	  488.6	 7216.0	...
6381183	  822.5	  488.9	 7208.0	...
6381184	  822.5	  489.2	 7204.0	...
6381185	  821.4	  489.3	 7207.0	...
6381186	  820.2	  489.3	 7211.0	...
6381187	  820.0	  489.1	 7211.0	...
6381188	  820.9	  488.9	 7210.0	...
6381189	  821.9	  488.8	 7209.0	...
6381190	  822.0	  489.0	 7210.0	...
6381191	  822.2	  489.2	 7212.0	...
6381192	  822.4	  489.3	 7214.0	...
6381193	  822.1	  489.3	 7215.0	...
6381194	  821.8	  489.3	 7217.0	...
6381195	  821.4	  489.2	 7219.0	...
6381196	  821.4	  488.9	 7220.0	...
6381197	  820.6	  488.8	 7220.0	...
6381198	  819.9	  489.3	 7216.0	...
6381199	  819.5	  490.0	 7210.0	...
6381200	  819.7	  489.2	 7204.0	...
6381201	  819.8	  487.8	 7205.0	...
6381202	  819.7	  487.7	 7209.0	...
6381203	  819.9	  488.7	 7214.0	...
6381204	  820.1	  489.8	 7215.0	...
6381205	  820.1	  489.6	 7214.0	...
6381206	  820.1	  489.8	 7213.0	...
6381207	  820.4	  489.8	 7213.0	...
6381208	  820.8	  489.7	 7215.0	...
6381209	  821.0	  489.1	 7216.0	...
6381210	  820.1	  488.7	 7215.0	...
6381211	  819.0	  488.1	 7213.0	...
6381212	  818.4	  487.9	 7212.0	...
6381213	  818.8	  487.6	 7211.0	...
6381214	  819.3	  488.7	 7210.0	...
6381215	  819.4	  489.9	 7210.0	...
6381216	  819.5	  491.0	 7211.0	...
6381217	  819.6	  490.8	 7211.0	...
6381218	  819.4	  489.9	 7211.0	...
6381219	  819.4	  489.6	 7211.0	...
6381220	  819.2	  489.5	 7209.0	...
6381221	  819.3	  489.9	 7208.0	...
6381222	  819.3	  489.9	 7206.0	...
6381223	  819.5	  490.2	 7206.0	...
6381224	  819.7	  490.5	 7207.0	...
6381225	  820.5	  490.5	 7208.0	...
6381226	  821.2	  489.9	 7209.0	...
6381227	  821.4	  489.3	 7208.0	...
6381228	  820.7	  489.1	 7207.0	...
6381229	  820.0	  489.5	 7210.0	...
6381230	  819.7	  489.8	 7215.0	...
6381231	  819.5	  490.6	 7220.0	...
6381232	  819.1	  491.2	 7215.0	...
6381233	  818.6	  491.6	 7207.0	...
6381234	  818.4	  491.3	 7199.0	...
6381235	  819.5	  489.3	 7197.0	...
6381236	  820.5	  487.6	 7197.0	...
6381237	  821.0	  487.0	 7207.0	...
6381238	  820.7	  488.0	 7217.0	...
6381239	  820.4	  489.1	 7225.0	...
6381240	  820.6	  489.1	 7223.0	...
6381241	  820.5	  489.1	 7221.0	...
6381242	  820.3	  488.7	 7221.0	...
6381243	  819.9	  487.9	 7222.0	...
6381244	  819.7	  487.3	 7223.0	...
6381245	  819.8	  487.5	 7224.0	...
6381246	  820.0	  488.2	 7226.0	...
6381247	  819.4	  488.5	 7229.0	...
6381248	  818.7	  487.8	 7227.0	...
6381249	  817.8	  487.1	 7224.0	...
6381250	  817.8	  487.8	 7219.0	...
6381251	  817.7	  489.0	 7218.0	...
6381252	  817.6	  489.7	 7219.0	...
6381253	  817.4	  489.3	 7221.0	...
6381254	  817.3	  488.9	 7218.0	...
6381255	  817.4	  488.9	 7214.0	...
6381256	  817.6	  489.6	 7210.0	...
6381257	  817.9	  490.3	 7213.0	...
6381258	  818.1	  491.4	 7216.0	...
6381259	  817.7	  491.8	 7217.0	...
6381260	  817.3	  491.4	 7215.0	...
6381261	  816.9	  490.7	 7214.0	...
6381262	  816.9	  489.9	 7216.0	...
6381263	  816.5	  490.3	 7218.0	...
6381264	  816.0	  490.7	 7218.0	...
6381265	  815.7	  490.3	 7219.0	...
6381266	  815.6	  489.4	 7218.0	...
6381267	  815.6	  488.8	 7213.0	...
6381268	  815.8	  489.1	 7207.0	...
6381269	  816.2	  489.7	 7200.0	...
6381270	  816.6	  490.1	 7199.0	...
6381271	  816.4	  490.4	 7199.0	...
6381272	  816.3	  491.1	 7200.0	...
6381273	  816.0	  491.7	 7202.0	...
6381274	  816.0	  492.2	 7203.0	...
6381275	  816.3	  492.5	 7204.0	...
6381276	  816.9	  492.7	 7207.0	...
6381277	  817.3	  492.0	 7210.0	...
6381278	  817.4	  491.1	 7210.0	...
6381279	  817.5	  490.1	 7206.0	...
6381280	  817.7	  490.0	 7202.0	...
6381281	  817.7	  489.9	 7200.0	...
6381282	  817.4	  489.8	 7199.0	...
6381283	  817.4	  489.7	 7198.0	...
6381284	  817.7	  490.8	 7197.0	...
6381285	  817.8	  492.1	 7196.0	...
6381286	  817.5	  493.1	 7195.0	...
6381287	  817.7	  492.6	 7194.0	...
6381288	  817.9	  491.2	 7193.0	...
6381289	  818.0	  490.0	 7191.0	...
6381290	  817.3	  489.5	 7195.0	...
6381291	  816.7	  489.9	 7199.0	...
6381292	  816.3	  490.2	 7199.0	...
6381293	  816.4	  490.2	 7196.0	...
6381294	  817.1	  490.0	 7198.0	...
6381295	  817.5	  489.9	 7202.0	...
6381296	  818.0	  489.9	 7208.0	...
6381297	  818.2	  490.1	 7208.0	...
MSG	6381298 0000 _ Number Off
6381298	  818.6	  490.3	 7200.0	...
6381299	  819.0	  490.6	 7191.0	...
6381300	  818.4	  490.6	 7183.0	...
6381301	  817.6	  490.4	 7183.0	...
6381302	  816.9	  490.0	 7183.0	...
6381303	  816.6	  490.1	 7185.0	...
6381304	  816.4	  490.4	 7187.0	...
6381305	  816.3	  490.6	 7191.0	...
6381306	  816.7	  491.0	 7194.0	...
6381307	  817.1	  491.4	 7199.0	...
6381308	  817.4	  491.8	 7202.0	...
6381309	  817.6	  491.3	 7196.0	...
6381310	  817.8	  490.5	 7188.0	...
6381311	  818.0	  489.8	 7186.0	...
6381312	  818.2	  489.9	 7193.0	...
6381313	  817.9	  489.6	 7198.0	...
6381314	  817.6	  489.3	 7197.0	...
6381315	  818.5	  488.9	 7194.0	...
6381316	  819.9	  488.7	 7190.0	...
6381317	  820.9	  488.6	 7187.0	...
6381318	  820.4	  488.6	 7185.0	...
6381319	  819.9	  488.9	 7187.0	...
6381320	  819.7	  489.3	 7189.0	...
6381321	  819.2	  489.7	 7190.0	...
6381322	  818.8	  489.9	 7195.0	...
6381323	  818.3	  489.8	 7199.0	...
6381324	  818.4	  489.7	 7203.0	...
6381325	  818.7	  490.8	 7200.0	...
6381326	  818.9	  492.1	 7196.0	...
6381327	  818.9	  491.8	 7194.0	...
6381328	  818.1	  490.4	 7198.0	...
6381329	  817.4	  488.9	 7203.0	...
6381330	  817.0	  489.0	 7205.0	...
6381331	  817.5	  489.1	 7203.0	...
6381332	  818.1	  489.3	 7202.0	...
6381333	  818.6	  489.6	 7201.0	...
6381334	  818.8	  489.8	 7196.0	...
6381335	  818.7	  489.9	 7190.0	...
6381336	  819.4	  489.9	 7184.0	...
6381337	  820.2	  489.8	 7186.0	...
6381338	  820.2	  489.8	 7191.0	...
6381339	  819.5	  489.9	 7195.0	...
6381340	  818.7	  490.1	 7199.0	...
6381341	  819.0	  490.2	 7200.0	...
6381342	  819.2	  490.3	 7196.0	...
6381343	  819.3	  490.3	 7191.0	...
6381344	  819.0	  490.4	 7185.0	...
6381345	  818.6	  490.5	 7184.0	...
6381346	  818.4	  490.5	 7186.0	...
6381347	  818.2	  490.3	 7189.0	...
6381348	  817.9	  490.1	 7193.0	...
6381349	  817.1	  490.1	 7194.0	...
6381350	  816.5	  490.7	 7189.0	...
6381351	  816.0	  491.2	 7182.0	...
6381352	  816.1	  491.5	 7176.0	...
6381353	  816.2	  491.7	 7178.0	...
6381354	  816.3	  491.6	 7180.0	...
6381355	  816.2	  491.0	 7183.0	...
6381356	  816.3	  490.0	 7185.0	...
6381357	  816.5	  489.2	 7186.0	...
6381358	  817.0	  488.9	 7182.0	...
6381359	  817.3	  489.4	 7177.0	...
6381360	  817.7	  489.9	 7172.0	...
6381361	  817.7	  490.0	 7178.0	...
6381362	  816.7	  490.2	 7184.0	...
6381363	  815.7	  489.7	 7190.0	...
6381364	  814.9	  489.4	 7191.0	...
6381365	  815.3	  489.3	 7187.0	...
6381366	  815.8	  489.9	 7182.0	...
6381367	  816.7	  490.2	 7177.0	...
6381368	  817.2	  490.3	 7177.0	...
6381369	  817.4	  490.2	 7176.0	...
6381370	  816.8	  489.9	 7175.0	...
6381371	  815.9	  489.3	 7175.0	...
6381372	  814.9	  488.6	 7175.0	...
6381373	  814.3	  488.9	 7176.0	...
6381374	  813.8	  489.6	 7178.0	...
6381375	  813.6	  490.2	 7179.0	...
6381376	  813.4	  490.3	 7180.0	...
6381377	  813.2	  490.2	 7185.0	...
6381378	  813.1	  490.2	 7190.0	...
6381379	  812.9	  490.2	 7194.0	...
6381380	  812.9	  490.2	 7193.0	...
6381381	  813.1	  490.2	 7189.0	...
6381382	  813.3	  490.2	 7186.0	...
6381383	  813.6	  490.0	 7186.0	...
6381384	  813.6	  489.8	 7190.0	...
6381385	  813.7	  489.5	 7185.0	...
6381386	  813.7	  489.3	 7177.0	...
6381387	  813.5	  489.1	 7176.0	...
6381388	  813.4	  488.8	 7182.0	...
6381389	  813.8	  488.4	 7189.0	...
6381390	  814.4	  487.6	 7190.0	...
6381391	  815.0	  487.2	 7192.0	...
6381392	  814.9	  487.5	 7191.0	...
6381393	  814.6	  488.2	 7191.0	...
6381394	  814.4	  488.9	 7190.0	...
6381395	  814.8	  488.9	 7189.0	...
6381396	  815.4	  489.0	 7183.0	...
6381397	  815.3	  489.5	 7178.0	...
6381398	  814.8	  490.0	 7174.0	...
6381399	  814.3	  490.3	 7175.0	...
6381400	  814.5	  490.2	 7174.0	...
6381401	  814.5	  489.3	 7174.0	...
6381402	  814.4	  488.4	 7176.0	...
6381403	  814.3	  487.6	 7180.0	...
6381404	  814.3	  487.4	 7182.0	...
6381405	  814.3	  487.4	 7183.0	...
6381406	  814.4	  487.4	 7184.0	...
6381407	  814.6	  487.3	 7186.0	...
6381408	  815.2	  487.2	 7188.0	...
6381409	  815.7	  487.0	 7189.0	...
6381410	  816.2	  486.9	 7190.0	...
6381411	  816.2	  486.8	 7189.0	...
6381412	  815.7	  486.9	 7187.0	...
6381413	  814.9	  486.9	 7186.0	...
6381414	  813.9	  487.2	 7187.0	...
6381415	  813.5	  487.5	 7189.0	...
6381416	  813.5	  487.8	 7187.0	...
6381417	  813.6	  487.9	 7184.0	...
6381418	  813.7	  488.1	 7180.0	...
6381419	  814.3	  488.1	 7182.0	...
6381420	  814.9	  488.0	 7183.0	...
6381421	  815.4	  487.9	 7184.0	...
6381422	  815.5	  488.0	 7184.0	...
6381423	  815.7	  488.1	 7187.0	...
6381424	  815.8	  487.7	 7194.0	...
6381425	  815.6	  487.0	 7202.0	...
6381426	  814.9	  486.5	 7206.0	...
6381427	  814.5	  486.5	 7206.0	...
6381428	  814.4	  486.9	 7204.0	...
6381429	  814.9	  487.2	 7203.0	...
6381430	  814.3	  487.5	 7203.0	...
6381431	  813.4	  487.5	 7200.0	...
6381432	  813.8	  487.3	 7197.0	...
6381433	  815.0	  487.1	 7193.0	...
6381434	  816.4	  486.9	 7193.0	...
6381435	  816.5	  487.0	 7192.0	...
6381436	  815.2	  487.3	 7190.0	...
6381437	  813.9	  487.5	 7189.0	...
6381438	  812.8	  487.8	 7190.0	...
6381439	  813.3	  487.9	 7190.0	...
6381440	  813.8	  488.0	 7190.0	...
6381441	  814.1	  487.8	 7189.0	...
6381442	  814.1	  487.7	 7187.0	...
6381443	  814.3	  487.4	 7184.0	...
6381444	  814.6	  487.4	 7183.0	...
6381445	  814.4	  487.3	 7183.0	...
6381446	  814.0	  487.0	 7182.0	...
6381447	  813.5	  486.5	 7180.0	...
6381448	  813.6	  486.5	 7178.0	...
6381449	  814.0	  487.0	 7181.0	...
6381450	  814.5	  487.7	 7184.0	...
6381451	  814.3	  486.7	 7188.0	...
6381452	  813.8	  485.3	 7187.0	...
6381453	  813.3	  484.8	 7187.0	...
6381454	  813.2	  485.7	 7187.0	...
6381455	  813.3	  487.0	 7187.0	...
6381456	  813.4	  487.4	 7187.0	...
6381457	  813.7	  487.7	 7186.0	...
6381458	  813.9	  487.5	 7185.0	...
6381459	  813.9	  487.2	 7184.0	...
6381460	  813.8	  487.0	 7184.0	...
6381461	  813.7	  486.9	 7189.0	...
6381462	  813.6	  486.7	 7194.0	...
6381463	  813.5	  486.4	 7199.0	...
6381464	  813.4	  486.1	 7199.0	...
6381465	  813.1	  486.0	 7198.0	...
6381466	  812.2	  485.3	 7197.0	...
6381467	  811.4	  484.6	 7196.0	...
6381468	  810.5	  484.0	 7195.0	...
6381469	  810.2	  484.0	 7194.0	...
6381470	  810.0	  484.3	 7193.0	...
6381471	  810.3	  484.4	 7194.0	...
6381472	  811.1	  484.5	 7196.0	...
6381473	  811.7	  484.4	 7199.0	...
6381474	  812.2	  484.6	 7201.0	...
6381475	  812.3	  484.8	 7202.0	...
6381476	  812.1	  484.6	 7203.0	...
6381477	  811.9	  484.4	 7202.0	...
6381478	  811.3	  484.6	 7206.0	...
6381479	  811.1	  485.0	 7211.0	...
6381480	  811.0	  485.2	 7214.0	...
6381481	  811.3	  485.1	 7213.0	...
6381482	  811.4	  484.6	 7211.0	...
6381483	  811.5	  484.3	 7211.0	...
6381484	  811.6	  483.8	 7211.0	...
6381485	  811.9	  483.6	 7212.0	...
6381486	  812.0	  483.8	 7211.0	...
6381487	  812.3	  484.6	 7210.0	...
6381488	  812.4	  485.7	 7210.0	...
6381489	  812.5	  486.4	 7210.0	...
6381490	  812.5	  486.6	 7211.0	...
6381491	  812.5	  486.4	 7210.0	...
6381492	  812.4	  486.3	 7210.0	...
6381493	  812.3	  486.4	 7214.0	...
6381494	  812.1	  486.5	 7217.0	...
6381495	  812.0	  485.9	 7221.0	...
6381496	  811.8	  485.2	 7221.0	...
6381497	  812.2	  484.4	 7223.0	...
6381498	  812.6	  484.7	 7223.0	...
6381499	  812.1	  485.0	 7223.0	...
6381500	  811.2	  485.2	 7219.0	...
6381501	  810.2	  484.4	 7216.0	...
6381502	  810.9	  483.6	 7215.0	...
6381503	  811.7	  483.8	 7219.0	...
6381504	  812.3	  484.2	 7223.0	...
6381505	  812.1	  484.2	 7226.0	...
6381506	  811.9	  483.3	 7230.0	...
6381507	  811.0	  483.3	 7232.0	...
6381508	  810.1	  484.0	 7228.0	...
6381509	  809.2	  485.0	 7221.0	...
MSG	6381510 0000 _ Number On
6381510	  809.5	  485.6	 7215.0	...
6381511	  809.7	  485.9	 7219.0	...
6381512	  809.8	  485.9	 7223.0	...
6381513	  809.6	  485.8	 7223.0	...
6381514	  809.4	  485.6	 7219.0	...
6381515	  809.3	  485.3	 7213.0	...
6381516	  809.3	  485.4	 7210.0	...
6381517	  810.0	  485.6	 7213.0	...
6381518	  810.7	  486.1	 7219.0	...
6381519	  810.8	  486.3	 7224.0	...
6381520	  810.2	  487.0	 7225.0	...
6381521	  809.8	  487.4	 7226.0	...
6381522	  810.0	  487.3	 7228.0	...
6381523	  810.1	  486.5	 7228.0	...
6381524	  810.1	  485.8	 7228.0	...
6381525	  810.1	  485.9	 7228.0	...
6381526	  810.2	  486.4	 7228.0	...
6381527	  810.1	  485.8	 7228.0	...
6381528	  809.7	  484.7	 7227.0	...
6381529	  809.3	  483.2	 7226.0	...
6381530	  810.1	  482.7	 7225.0	...
6381531	  811.1	  482.0	 7230.0	...
6381532	  811.6	  481.7	 7235.0	...
6381533	  811.2	  482.6	 7240.0	...
6381534	  810.9	  483.8	 7240.0	...
6381535	  811.1	  484.4	 7243.0	...
6381536	  811.1	  483.9	 7246.0	...
6381537	  810.9	  483.8	 7249.0	...
6381538	  810.7	  484.1	 7252.0	...
6381539	  810.8	  484.3	 7256.0	...
6381540	  811.1	  484.3	 7260.0	...
6381541	  811.4	  484.2	 7259.0	...
6381542	  811.4	  484.4	 7259.0	...
6381543	  811.3	  484.6	 7255.0	...
6381544	  811.2	  484.4	 7251.0	...
6381545	  811.1	  483.8	 7246.0	...
6381546	  811.0	  483.1	 7244.0	...
6381547	  811.0	  483.4	 7239.0	...
6381548	  811.0	  484.1	 7236.0	...
6381549	  811.0	  484.7	 7233.0	...
6381550	  811.3	  484.7	 7235.0	...
6381551	  811.6	  484.6	 7236.0	...
6381552	  812.0	  484.6	 7237.0	...
6381553	  812.0	  484.6	 7237.0	...
6381554	  812.9	  484.1	 7237.0	...
6381555	  813.8	  483.4	 7238.0	...
6381556	  813.4	  482.8	 7242.0	...
6381557	  812.1	  483.1	 7247.0	...
6381558	  811.5	  483.7	 7250.0	...
6381559	  812.4	  484.1	 7250.0	...
6381560	  813.2	  483.6	 7250.0	...
6381561	  813.4	  482.9	 7251.0	...
6381562	  812.9	  482.9	 7251.0	...
6381563	  812.7	  483.5	 7252.0	...
6381564	  812.6	  484.0	 7257.0	...
6381565	  813.8	  483.8	 7260.0	...
6381566	  814.9	  484.2	 7262.0	...
6381567	  815.5	  484.7	 7260.0	...
6381568	  815.1	  484.9	 7259.0	...
6381569	  814.3	  484.5	 7264.0	...
6381570	  813.7	  484.0	 7268.0	...
6381571	  813.4	  484.1	 7272.0	...
6381572	  812.8	  484.0	 7270.0	...
6381573	  812.2	  484.0	 7268.0	...
6381574	  811.6	  484.4	 7266.0	...
6381575	  811.6	  484.8	 7266.0	...
6381576	  811.7	  485.2	 7266.0	...
6381577	  811.9	  485.2	 7266.0	...
6381578	  812.2	  485.1	 7267.0	...
6381579	  812.4	  484.4	 7268.0	...
6381580	  812.2	  483.8	 7268.0	...
6381581	  811.3	  483.1	 7266.0	...
6381582	  810.7	  483.1	 7264.0	...
6381583	  810.5	  483.3	 7266.0	...
6381584	  811.3	  483.7	 7268.0	...
6381585	  812.1	  483.9	 7269.0	...
6381586	  812.6	  483.8	 7273.0	...
6381587	  812.6	  484.1	 7276.0	...
6381588	  811.4	  485.2	 7279.0	...
6381589	  810.1	  486.4	 7277.0	...
6381590	  808.8	  486.8	 7274.0	...
6381591	  808.7	  486.7	 7272.0	...
6381592	  809.1	  486.2	 7272.0	...
6381593	  810.2	  485.6	 7270.0	...
6381594	  811.2	  485.0	 7269.0	...
6381595	  811.9	  484.6	 7272.0	...
6381596	  812.0	  484.6	 7276.0	...
6381597	  812.1	  485.4	 7279.0	...
6381598	  812.0	  486.3	 7277.0	...
6381599	  811.9	  487.2	 7274.0	...
6381600	  811.9	  487.0	 7274.0	...
6381601	  811.9	  487.1	 7275.0	...
6381602	  811.9	  487.2	 7276.0	...
6381603	  811.6	  486.5	 7276.0	...
6381604	  811.2	  485.6	 7275.0	...
6381605	  810.6	  485.2	 7274.0	...
6381606	  810.4	  485.6	 7279.0	...
6381607	  810.4	  485.6	 7285.0	...
6381608	  810.7	  484.9	 7291.0	...
6381609	  811.0	  484.2	 7291.0	...
6381610	  811.4	  484.0	 7284.0	...
6381611	  811.7	  484.5	 7278.0	...
6381612	  811.2	  485.3	 7271.0	...
6381613	  810.5	  486.0	 7270.0	...
6381614	  809.8	  486.6	 7271.0	...
6381615	  810.0	  485.9	 7272.0	...
6381616	  810.3	  485.0	 7273.0	...
6381617	  811.2	  484.0	 7276.0	...
6381618	  811.9	  483.9	 7280.0	...
6381619	  812.7	  483.9	 7282.0	...
6381620	  812.7	  484.1	 7278.0	...
6381621	  812.8	  484.2	 7275.0	...
6381622	  812.7	  484.1	 7278.0	...
6381623	  812.3	  483.4	 7283.0	...
6381624	  811.6	  482.8	 7287.0	...
6381625	  811.0	  482.4	 7286.0	...
6381626	  810.6	  482.6	 7285.0	...
6381627	  810.8	  482.4	 7284.0	...
6381628	  811.0	  482.1	 7284.0	...
6381629	  811.2	  481.9	 7284.0	...
6381630	  811.2	  482.1	 7288.0	...
6381631	  810.8	  482.3	 7291.0	...
6381632	  810.5	  482.3	 7295.0	...
6381633	  810.2	  483.2	 7295.0	...
6381634	  810.3	  484.4	 7294.0	...
6381635	  810.4	  485.6	 7293.0	...
6381636	  810.4	  485.4	 7293.0	...
6381637	  810.3	  485.0	 7293.0	...
6381638	  810.4	  484.4	 7295.0	...
6381639	  810.5	  484.1	 7298.0	...
6381640	  810.3	  483.9	 7301.0	...
6381641	  809.7	  484.1	 7301.0	...
6381642	  809.0	  484.3	 7298.0	...
6381643	  808.5	  484.5	 7296.0	...
6381644	  808.3	  484.2	 7294.0	...
6381645	  807.9	  484.0	 7295.0	...
6381646	  807.6	  483.5	 7295.0	...
6381647	  807.4	  483.3	 7293.0	...
6381648	  806.8	  483.2	 7291.0	...
6381649	  806.3	  483.4	 7288.0	...
6381650	  805.6	  483.7	 7290.0	...
6381651	  805.7	  484.6	 7292.0	...
6381652	  805.4	  485.6	 7294.0	...
6381653	  804.9	  485.5	 7296.0	...
6381654	  804.2	  484.6	 7298.0	...
6381655	  805.6	  483.5	 7297.0	...
6381656	  807.5	  483.6	 7293.0	...
6381657	  809.3	  483.6	 7293.0	...
6381658	  808.8	  483.8	 7297.0	...
6381659	  808.3	  483.2	 7299.0	...
6381660	  808.0	  482.6	 7299.0	...
6381661	  808.0	  482.0	 7299.0	...
6381662	  807.7	  482.1	 7302.0	...
6381663	  807.6	  481.9	 7305.0	...
6381664	  807.6	  481.7	 7306.0	...
6381665	  808.0	  482.6	 7302.0	...
6381666	  808.2	  483.7	 7296.0	...
6381667	  808.2	  484.8	 7290.0	...
6381668	  808.0	  484.6	 7290.0	...
6381669	  807.9	  484.5	 7290.0	...
6381670	  807.9	  485.0	 7291.0	...
6381671	  808.0	  485.5	 7296.0	...
6381672	  808.1	  485.7	 7300.0	...
6381673	  808.1	  485.1	 7305.0	...
6381674	  807.1	  484.8	 7305.0	...
6381675	  806.1	  484.9	 7306.0	...
6381676	  805.4	  484.9	 7306.0	...
6381677	  805.9	  484.6	 7305.0	...
6381678	  806.4	  484.3	 7304.0	...
6381679	  806.7	  484.1	 7303.0	...
6381680	  806.7	  484.0	 7303.0	...
6381681	  807.6	  483.5	 7303.0	...
6381682	  808.6	  483.1	 7302.0	...
6381683	  809.2	  482.9	 7301.0	...
6381684	  808.8	  483.5	 7300.0	...
6381685	  808.3	  483.9	 7301.0	...
6381686	  807.9	  484.1	 7303.0	...
6381687	  807.8	  484.1	 7306.0	...
6381688	  807.7	  483.8	 7309.0	...
6381689	  807.7	  483.5	 7311.0	...
6381690	  808.4	  483.4	 7310.0	...
6381691	  809.1	  483.6	 7310.0	...
6381692	  808.9	  483.8	 7310.0	...
6381693	  807.8	  483.8	 7304.0	...
6381694	  806.8	  483.9	 7298.0	...
6381695	  806.8	  484.0	 7293.0	...
6381696	  807.1	  484.1	 7295.0	...
6381697	  807.6	  484.0	 7297.0	...
6381698	  808.2	  484.9	 7298.0	...
6381699	  808.8	  485.9	 7303.0	...
6381700	  808.4	  487.3	 7309.0	...
6381701	  807.6	  487.7	 7309.0	...
6381702	  807.1	  487.8	 7304.0	...
6381703	  807.3	  487.4	 7299.0	...
6381704	  807.6	  487.1	 7299.0	...
6381705	  807.6	  486.2	 7299.0	...
6381706	  807.7	  485.3	 7299.0	...
6381707	  807.8	  484.5	 7300.0	...
6381708	  808.2	  484.4	 7301.0	...
6381709	  808.4	  484.3	 7298.0	...
6381710	  807.2	  484.4	 7294.0	...
6381711	  805.7	  485.1	 7295.0	...
6381712	  804.4	  485.9	 7299.0	...
6381713	  804.7	  486.3	 7303.0	...
6381714	  804.9	  486.2	 7304.0	...
6381715	  805.0	  486.1	 7306.0	...
6381716	  807.0	  485.8	 7308.0	...
6381717	  808.9	  484.8	 7309.0	...
6381718	  810.6	  483.8	 7305.0	...
6381719	  810.0	  482.8	 7300.0	...
6381720	  809.1	  482.7	 7294.0	...
6381721	  807.7	  482.8	 7292.0	...
6381722	  806.9	  483.2	 7292.0	...
6381723	  806.1	  483.9	 7293.0	...
6381724	  805.8	  484.4	 7294.0	...
6381725	  805.4	  484.4	 7295.0	...
6381726	  805.1	  484.2	 7295.0	...
6381727	  804.8	  484.3	 7297.0	...
6381728	  804.9	  484.8	 7304.0	...
6381729	  805.2	  485.3	 7310.0	...
6381730	  805.4	  485.2	 7315.0	...
6381731	  805.7	  485.1	 7315.0	...
6381732	  806.2	  485.0	 7315.0	...
6381733	  806.6	  484.8	 7316.0	...
6381734	  806.2	  484.6	 7316.0	...
6381735	  805.8	  484.4	 7319.0	...
6381736	  805.4	  484.2	 7322.0	...
6381737	  805.3	  483.8	 7326.0	...
6381738	  804.6	  483.6	 7328.0	...
6381739	  804.0	  484.2	 7327.0	...
6381740	  804.1	  484.8	 7322.0	...
6381741	  804.9	  485.3	 7316.0	...
6381742	  805.6	  485.1	 7312.0	...
6381743	  805.6	  484.8	 7311.0	...
6381744	  805.6	  484.6	 7309.0	...
6381745	  805.6	  484.4	 7308.0	...
6381746	  805.7	  484.3	 7307.0	...
6381747	  805.3	  484.4	 7307.0	...
6381748	  805.0	  483.8	 7302.0	...
6381749	  804.7	  483.3	 7298.0	...
6381750	  804.9	  484.2	 7295.0	...
6381751	  805.1	  485.7	 7295.0	...
6381752	  805.0	  486.9	 7299.0	...
6381753	  804.4	  487.2	 7304.0	...
6381754	  803.8	  487.5	 7309.0	...
6381755	  804.2	  487.9	 7309.0	...
6381756	  804.5	  487.7	 7308.0	...
6381757	  804.8	  487.6	 7308.0	...
6381758	  804.3	  487.6	 7308.0	...
6381759	  804.1	  487.0	 7308.0	...
6381760	  803.9	  486.3	 7308.0	...
6381761	  803.9	  486.5	 7308.0	...
6381762	  804.1	  487.3	 7311.0	...
6381763	  804.6	  488.0	 7314.0	...
6381764	  804.2	  487.3	 7316.0	...
6381765	  803.8	  486.8	 7316.0	...
6381766	  803.2	  486.2	 7316.0	...
6381767	  803.4	  486.4	 7313.0	...
6381768	  803.8	  486.0	 7312.0	...
6381769	  804.0	  485.6	 7311.0	...
6381770	  804.4	  485.6	 7313.0	...
6381771	  804.6	  486.4	 7314.0	...
6381772	  804.5	  487.2	 7315.0	...
6381773	  804.2	  487.7	 7315.0	...
6381774	  803.9	  487.6	 7314.0	...
6381775	  804.2	  487.4	 7308.0	...
6381776	  804.5	  487.3	 7302.0	...
6381777	  804.9	  487.3	 7297.0	...
6381778	  804.3	  488.2	 7298.0	...
6381779	  803.4	  489.2	 7301.0	...
6381780	  803.2	  489.7	 7303.0	...
6381781	  803.8	  489.3	 7305.0	...
6381782	  804.4	  488.9	 7305.0	...
6381783	  804.3	  489.0	 7306.0	...
6381784	  804.3	  489.4	 7307.0	...
6381785	  804.3	  489.9	 7307.0	...
6381786	  804.2	  489.2	 7308.0	...
6381787	  804.0	  488.2	 7312.0	...
6381788	  804.1	  487.9	 7315.0	...
6381789	  804.2	  488.7	 7319.0	...
6381790	  804.3	  489.3	 7318.0	...
6381791	  804.1	  488.9	 7319.0	...
6381792	  803.9	  488.5	 7319.0	...
6381793	  803.8	  488.3	 7319.0	...
6381794	  803.8	  488.3	 7318.0	...
6381795	  804.0	  488.3	 7316.0	...
6381796	  804.2	  488.2	 7314.0	...
6381797	  804.4	  488.0	 7313.0	...
6381798	  804.4	  487.7	 7314.0	...
6381799	  803.6	  487.8	 7314.0	...
6381800	  802.8	  487.9	 7317.0	...
6381801	  802.8	  488.1	 7318.0	...
6381802	  803.6	  488.3	 7318.0	...
6381803	  804.4	  488.3	 7317.0	...
6381804	  804.4	  488.7	 7315.0	...
6381805	  804.4	  488.9	 7315.0	...
6381806	  804.3	  488.2	 7317.0	...
6381807	  803.8	  486.7	 7319.0	...
6381808	  803.4	  485.3	 7319.0	...
6381809	  803.1	  486.0	 7319.0	...
6381810	  802.9	  487.2	 7318.0	...
6381811	  802.5	  488.2	 7317.0	...
6381812	  802.2	  488.1	 7316.0	...
6381813	  802.0	  488.3	 7312.0	...
MSG	6381814 0000 _ Number Off
6381814	  801.8	  488.7	 7310.0	...
6381815	  801.6	  489.2	 7309.0	...
6381816	  801.1	  489.2	 7306.0	...
6381817	  800.7	  489.3	 7303.0	...
6381818	  800.9	  489.5	 7301.0	...
6381819	  801.6	  489.6	 7304.0	...
6381820	  802.1	  489.9	 7305.0	...
6381821	  801.8	  490.1	 7303.0	...
6381822	  801.3	  489.0	 7301.0	...
6381823	  800.7	  487.8	 7299.0	...
6381824	  800.4	  486.4	 7297.0	...
6381825	  801.8	  486.1	 7296.0	...
6381826	  803.5	  486.4	 7295.0	...
6381827	  804.5	  487.0	 7295.0	...
6381828	  803.8	  487.7	 7295.0	...
6381829	  803.0	  487.6	 7295.0	...
6381830	  803.0	  487.4	 7296.0	...
6381831	  802.8	  487.2	 7297.0	...
6381832	  802.6	  487.0	 7298.0	...
6381833	  802.7	  486.6	 7298.0	...
6381834	  803.2	  486.3	 7299.0	...
6381835	  803.8	  486.1	 7301.0	...
6381836	  804.1	  486.5	 7303.0	...
6381837	  804.1	  487.1	 7304.0	...
6381838	  804.1	  487.7	 7303.0	...
6381839	  804.1	  487.9	 7303.0	...
6381840	  804.0	  487.7	 7302.0	...
6381841	  804.0	  487.6	 7301.0	...
6381842	  803.8	  487.5	 7300.0	...
6381843	  803.6	  487.6	 7299.0	...
6381844	  803.5	  487.5	 7299.0	...
6381845	  803.4	  487.2	 7300.0	...
6381846	  803.6	  486.6	 7301.0	...
6381847	  803.8	  486.0	 7305.0	...
6381848	  804.0	  485.7	 7308.0	...
6381849	  803.7	  485.8	 7309.0	...
6381850	  803.5	  486.2	 7307.0	...
6381851	  803.3	  487.2	 7305.0	...
6381852	  803.4	  488.3	 7305.0	...
6381853	  803.3	  489.2	 7306.0	...
6381854	  803.2	  489.4	 7306.0	...
6381855	  803.2	  489.4	 7306.0	...
6381856	  803.2	  489.4	 7305.0	...
6381857	  804.0	  489.3	 7308.0	...
6381858	  804.8	  489.2	 7312.0	...
6381859	  805.7	  489.1	 7315.0	...
6381860	  805.6	  488.7	 7314.0	...
6381861	  805.3	  488.2	 7311.0	...
6381862	  804.8	  487.7	 7308.0	...
6381863	  803.9	  487.9	 7306.0	...
6381864	  803.3	  487.9	 7305.0	...
6381865	  802.9	  488.1	 7303.0	...
6381866	  802.9	  488.2	 7301.0	...
6381867	  803.2	  488.7	 7299.0	...
6381868	  803.8	  489.1	 7297.0	...
6381869	  804.5	  489.4	 7296.0	...
6381870	  804.0	  489.1	 7296.0	...
6381871	  803.3	  488.9	 7299.0	...
6381872	  802.5	  488.6	 7302.0	...
6381873	  802.2	  488.5	 7305.0	...
6381874	  802.2	  488.7	 7304.0	...
6381875	  802.2	  489.3	 7303.0	...
6381876	  802.6	  489.5	 7300.0	...
6381877	  802.8	  489.5	 7298.0	...
6381878	  802.6	  489.7	 7295.0	...
6381879	  802.0	  490.0	 7294.0	...
6381880	  801.3	  490.5	 7297.0	...
6381881	  800.9	  490.4	 7300.0	...
6381882	  800.8	  490.6	 7302.0	...
6381883	  800.8	  490.7	 7301.0	...
6381884	  801.2	  490.6	 7298.0	...
6381885	  801.5	  490.5	 7295.0	...
6381886	  801.9	  490.9	 7294.0	...
6381887	  801.8	  491.1	 7295.0	...
6381888	  800.8	  491.4	 7294.0	...
6381889	  799.8	  491.4	 7294.0	...
6381890	  799.0	  491.6	 7295.0	...
6381891	  799.1	  491.4	 7295.0	...
6381892	  799.2	  491.2	 7296.0	...
6381893	  799.2	  491.0	 7296.0	...
6381894	  799.3	  491.1	 7296.0	...
6381895	  800.3	  491.1	 7291.0	...
6381896	  801.2	  490.9	 7287.0	...
6381897	  802.1	  490.8	 7285.0	...
6381898	  802.0	  490.9	 7288.0	...
6381899	  802.1	  491.0	 7291.0	...
6381900	  802.1	  490.3	 7291.0	...
6381901	  801.9	  489.5	 7287.0	...
6381902	  801.7	  488.9	 7282.0	...
6381903	  802.5	  488.8	 7278.0	...
6381904	  803.6	  488.7	 7282.0	...
6381905	  804.5	  488.6	 7286.0	...
6381906	  804.0	  488.4	 7289.0	...
6381907	  803.6	  488.1	 7289.0	...
6381908	  803.5	  488.2	 7290.0	...
6381909	  803.6	  488.4	 7292.0	...
6381910	  803.9	  489.2	 7293.0	...
6381911	  804.4	  489.7	 7293.0	...
6381912	  804.9	  490.2	 7293.0	...
6381913	  805.2	  490.1	 7297.0	...
6381914	  805.3	  489.8	 7301.0	...
6381915	  805.4	  489.6	 7303.0	...
6381916	  804.5	  489.5	 7302.0	...
6381917	  803.4	  489.4	 7305.0	...
6381918	  803.1	  489.3	 7310.0	...
6381919	  804.0	  489.3	 7315.0	...
6381920	  805.0	  489.2	 7314.0	...
6381921	  804.6	  489.3	 7312.0	...
6381922	  803.8	  489.3	 7304.0	...
6381923	  802.6	  489.4	 7298.0	...
6381924	  802.2	  489.3	 7296.0	...
6381925	  802.5	  490.1	 7302.0	...
6381926	  803.2	  490.8	 7309.0	...
6381927	  803.9	  491.7	 7311.0	...
6381928	  803.9	  491.8	 7311.0	...
6381929	  803.6	  491.9	 7310.0	...
6381930	  803.4	  491.9	 7310.0	...
6381931	  803.0	  491.9	 7311.0	...
6381932	  802.9	  491.8	 7313.0	...
6381933	  802.7	  491.7	 7314.0	...
6381934	  802.6	  491.6	 7310.0	...
6381935	  802.5	  492.0	 7307.0	...
6381936	  802.5	  492.5	 7306.0	...
6381937	  802.6	  492.9	 7301.0	...
6381938	  802.8	  493.0	 7295.0	...
6381939	  802.9	  493.0	 7287.0	...
6381940	  802.9	  492.8	 7284.0	...
6381941	  802.8	  492.5	 7283.0	...
6381942	  802.7	  492.1	 7292.0	...
6381943	  802.4	  492.0	 7302.0	...
6381944	  801.8	  491.8	 7307.0	...
6381945	  801.3	  491.7	 7299.0	...
6381946	  800.8	  491.9	 7290.0	...
6381947	  800.2	  492.3	 7289.0	...
6381948	  799.6	  492.6	 7290.0	...
6381949	  799.5	  492.7	 7291.0	...
6381950	  799.7	  492.7	 7293.0	...
6381951	  800.0	  493.0	 7295.0	...
6381952	  800.0	  493.2	 7299.0	...
6381953	  800.1	  492.9	 7302.0	...
6381954	  800.3	  492.3	 7302.0	...
6381955	  800.9	  491.6	 7300.0	...
6381956	  801.6	  491.3	 7298.0	...
6381957	  801.6	  491.3	 7298.0	...
6381958	  800.9	  491.4	 7304.0	...
6381959	  801.1	  491.4	 7311.0	...
6381960	  801.8	  491.3	 7317.0	...
6381961	  803.0	  491.4	 7312.0	...
6381962	  803.5	  491.8	 7306.0	...
6381963	  804.3	  492.4	 7300.0	...
6381964	  804.5	  492.5	 7297.0	...
6381965	  804.7	  492.4	 7297.0	...
6381966	  804.6	  492.0	 7295.0	...
6381967	  804.2	  491.9	 7293.0	...
6381968	  803.6	  492.2	 7291.0	...
6381969	  803.3	  493.0	 7291.0	...
6381970	  803.3	  493.8	 7290.0	...
6381971	  802.9	  494.1	 7289.0	...
6381972	  802.1	  494.4	 7289.0	...
6381973	  801.3	  494.6	 7291.0	...
6381974	  801.3	  494.6	 7293.0	...
6381975	  801.8	  494.6	 7293.0	...
6381976	  802.2	  494.5	 7291.0	...
6381977	  802.3	  494.5	 7290.0	...
6381978	  803.0	  494.6	 7286.0	...
6381979	  803.6	  494.7	 7284.0	...
6381980	  803.6	  495.0	 7285.0	...
6381981	  802.7	  495.3	 7288.0	...
6381982	  801.7	  495.5	 7292.0	...
6381983	  801.2	  495.2	 7292.0	...
6381984	  801.1	  494.9	 7292.0	...
6381985	  802.1	  494.4	 7294.0	...
6381986	  803.2	  494.2	 7296.0	...
6381987	  803.3	  494.0	 7296.0	...
6381988	  802.3	  494.0	 7295.0	...
6381989	  801.5	  493.8	 7294.0	...
6381990	  802.1	  493.5	 7294.0	...
6381991	  802.7	  493.3	 7294.0	...
6381992	  803.0	  493.5	 7294.0	...
6381993	  802.1	  493.7	 7293.0	...
6381994	  801.4	  494.5	 7292.0	...
6381995	  801.0	  495.2	 7290.0	...
6381996	  801.5	  495.7	 7289.0	...
6381997	  801.8	  495.7	 7292.0	...
6381998	  801.4	  495.7	 7296.0	...
6381999	  800.9	  494.7	 7300.0	...
6382000	  800.4	  493.7	 7301.0	...
6382001	  800.7	  492.5	 7296.0	...
6382002	  801.0	  492.4	 7291.0	...
6382003	  801.5	  493.1	 7285.0	...
6382004	  801.7	  494.1	 7284.0	...
6382005	  801.9	  494.7	 7283.0	...
6382006	  801.9	  494.1	 7286.0	...
6382007	  801.8	  493.5	 7290.0	...
6382008	  801.5	  493.2	 7293.0	...
6382009	  801.5	  493.1	 7293.0	...
6382010	  801.7	  493.1	 7295.0	...
6382011	  802.4	  492.6	 7296.0	...
6382012	  802.8	  492.4	 7296.0	...
6382013	  803.1	  492.3	 7296.0	...
6382014	  803.2	  492.2	 7296.0	...
6382015	  803.0	  492.0	 7295.0	...
6382016	  802.7	  491.8	 7294.0	...
6382017	  802.4	  492.4	 7296.0	...
6382018	  802.4	  493.2	 7298.0	...
6382019	  803.0	  493.6	 7301.0	...
6382020	  803.6	  493.4	 7302.0	...
6382021	  803.8	  493.0	 7300.0	...
6382022	  803.1	  492.4	 7297.0	...
6382023	  802.4	  492.3	 7295.0	...
6382024	  802.2	  492.6	 7298.0	...
MSG	6382025 0000 _ Number On
6382025	  802.1	  492.8	 7301.0	...
6382026	  801.8	  493.0	 7304.0	...
6382027	  801.5	  493.2	 7303.0	...
6382028	  800.7	  494.0	 7301.0	...
6382029	  800.0	  495.0	 7299.0	...
6382030	  800.1	  495.4	 7298.0	...
6382031	  801.0	  495.5	 7294.0	...
6382032	  801.5	  495.4	 7286.0	...
6382033	  801.1	  495.5	 7278.0	...
6382034	  800.7	  495.7	 7276.0	...
6382035	  800.8	  495.3	 7278.0	...
6382036	  801.1	  494.4	 7281.0	...
6382037	  801.8	  493.5	 7283.0	...
6382038	  802.4	  493.6	 7286.0	...
6382039	  802.7	  494.0	 7287.0	...
6382040	  802.8	  494.8	 7286.0	...
6382041	  803.0	  495.0	 7285.0	...
6382042	  802.8	  495.4	 7286.0	...
6382043	  802.3	  495.6	 7288.0	...
6382044	  801.5	  495.0	 7287.0	...
6382045	  801.2	  493.8	 7284.0	...
6382046	  800.7	  492.8	 7282.0	...
6382047	  800.3	  492.7	 7282.0	...
6382048	  800.0	  493.0	 7286.0	...
6382049	  799.8	  493.2	 7292.0	...
6382050	  799.6	  493.3	 7294.0	...
6382051	  799.4	  493.4	 7294.0	...
6382052	  799.4	  493.5	 7292.0	...
6382053	  799.6	  493.4	 7291.0	...
6382054	  799.8	  493.2	 7290.0	...
6382055	  799.6	  492.9	 7290.0	...
6382056	  799.1	  492.9	 7288.0	...
6382057	  799.4	  492.8	 7287.0	...
6382058	  800.2	  492.8	 7283.0	...
6382059	  800.1	  493.0	 7283.0	...
6382060	  799.2	  493.2	 7284.0	...
6382061	  798.3	  493.9	 7289.0	...
6382062	  798.4	  494.4	 7291.0	...
6382063	  798.5	  494.9	 7291.0	...
6382064	  799.2	  495.2	 7290.0	...
6382065	  799.8	  495.6	 7288.0	...
6382066	  800.5	  495.6	 7285.0	...
6382067	  800.5	  495.5	 7284.0	...
6382068	  799.8	  495.4	 7283.0	...
6382069	  799.1	  495.6	 7274.0	...
6382070	  798.5	  495.6	 7268.0	...
6382071	  798.6	  495.7	 7264.0	...
6382072	  798.7	  495.8	 7266.0	...
6382073	  798.7	  495.4	 7267.0	...
6382074	  798.8	  494.8	 7268.0	...
6382075	  798.7	  494.3	 7274.0	...
6382076	  798.7	  494.4	 7280.0	...
6382077	  798.5	  494.5	 7286.0	...
6382078	  798.5	  494.8	 7287.0	...
6382079	  798.4	  495.1	 7287.0	...
6382080	  798.2	  495.3	 7284.0	...
6382081	  799.0	  495.2	 7280.0	...
6382082	  799.5	  495.2	 7278.0	...
6382083	  800.0	  495.2	 7277.0	...
6382084	  800.4	  495.1	 7278.0	...
6382085	  801.1	  494.8	 7281.0	...
6382086	  801.8	  495.0	 7285.0	...
6382087	  801.8	  495.5	 7289.0	...
6382088	  801.9	  495.2	 7292.0	...
6382089	  802.0	  494.5	 7293.0	...
6382090	  802.4	  493.7	 7293.0	...
6382091	  802.7	  493.6	 7292.0	...
6382092	  803.0	  493.6	 7289.0	...
6382093	  803.0	  493.4	 7285.0	...
6382094	  803.0	  493.2	 7282.0	...
6382095	  802.0	  493.2	 7282.0	...
6382096	  801.0	  493.7	 7282.0	...
6382097	  799.8	  494.2	 7282.0	...
6382098	  799.2	  494.7	 7285.0	...
6382099	  798.7	  495.0	 7287.0	...
6382100	  799.6	  495.2	 7290.0	...
6382101	  800.6	  495.1	 7287.0	...
6382102	  801.3	  494.7	 7284.0	...
6382103	  800.6	  494.4	 7280.0	...
6382104	  800.2	  494.0	 7280.0	...
6382105	  799.9	  494.0	 7284.0	...
6382106	  799.8	  493.9	 7286.0	...
6382107	  799.6	  493.9	 7286.0	...
6382108	  799.5	  493.6	 7283.0	...
6382109	  799.7	  493.3	 7282.0	...
6382110	  800.0	  493.1	 7281.0	...
6382111	  800.3	  493.3	 7279.0	...
6382112	  800.5	  493.5	 7278.0	...
6382113	  800.7	  493.7	 7283.0	...
6382114	  800.8	  493.7	 7288.0	...
6382115	  800.7	  493.7	 7291.0	...
6382116	  800.6	  493.3	 7288.0	...
6382117	  801.0	  492.8	 7285.0	...
6382118	  801.6	  492.6	 7283.0	...
6382119	  802.2	  493.0	 7281.0	...
6382120	  802.3	  493.4	 7279.0	...
6382121	  802.4	  493.7	 7277.0	...
6382122	  802.4	  493.6	 7279.0	...
6382123	  802.6	  493.5	 7281.0	...
6382124	  802.7	  493.4	 7283.0	...
6382125	  801.8	  493.5	 7282.0	...
6382126	  800.9	  493.6	 7281.0	...
6382127	  800.3	  493.7	 7280.0	...
6382128	  800.5	  493.9	 7280.0	...
6382129	  800.8	  494.1	 7280.0	...
6382130	  800.7	  494.2	 7281.0	...
6382131	  801.1	  493.9	 7281.0	...
6382132	  801.5	  493.6	 7282.0	...
6382133	  801.9	  494.7	 7282.0	...
6382134	  801.9	  496.0	 7281.0	...
6382135	  801.5	  496.5	 7278.0	...
6382136	  800.9	  495.6	 7275.0	...
6382137	  800.8	  494.8	 7274.0	...
6382138	  801.0	  494.8	 7274.0	...
6382139	  801.2	  495.1	 7273.0	...
6382140	  800.2	  495.4	 7271.0	...
6382141	  799.3	  495.6	 7269.0	...
6382142	  799.4	  495.0	 7268.0	...
6382143	  800.2	  493.9	 7264.0	...
6382144	  800.2	  492.8	 7261.0	...
6382145	  799.3	  492.2	 7263.0	...
6382146	  799.2	  492.3	 7271.0	...
6382147	  799.9	  492.6	 7278.0	...
6382148	  799.7	  493.0	 7272.0	...
6382149	  798.9	  493.2	 7264.0	...
6382150	  797.9	  493.9	 7262.0	...
6382151	  797.8	  494.5	 7269.0	...
6382152	  798.0	  495.2	 7275.0	...
6382153	  798.5	  495.2	 7274.0	...
6382154	  799.1	  495.3	 7274.0	...
6382155	  799.3	  495.3	 7275.0	...
6382156	  799.4	  495.3	 7276.0	...
6382157	  799.2	  495.0	 7277.0	...
6382158	  799.0	  494.6	 7274.0	...
6382159	  798.7	  494.3	 7272.0	...
6382160	  798.8	  494.4	 7270.0	...
6382161	  798.9	  494.1	 7271.0	...
6382162	  799.1	  493.8	 7275.0	...
6382163	  799.3	  493.4	 7278.0	...
6382164	  799.5	  493.3	 7276.0	...
6382165	  799.6	  493.6	 7273.0	...
6382166	  800.2	  494.0	 7270.0	...
6382167	  800.7	  494.3	 7270.0	...
6382168	  801.1	  494.3	 7271.0	...
6382169	  801.2	  494.3	 7271.0	...
6382170	  801.9	  494.2	 7271.0	...
6382171	  802.7	  494.3	 7272.0	...
6382172	  802.9	  494.4	 7274.0	...
6382173	  802.5	  494.5	 7277.0	...
6382174	  802.6	  494.3	 7277.0	...
6382175	  803.0	  494.0	 7278.0	...
6382176	  802.7	  493.9	 7277.0	...
6382177	  801.9	  494.1	 7273.0	...
6382178	  801.1	  494.9	 7270.0	...
6382179	  801.3	  495.4	 7267.0	...
6382180	  801.5	  495.7	 7267.0	...
6382181	  801.4	  495.4	 7266.0	...
6382182	  801.3	  495.3	 7268.0	...
6382183	  801.5	  495.3	 7271.0	...
6382184	  801.9	  495.3	 7276.0	...
6382185	  802.2	  495.2	 7277.0	...
6382186	  801.9	  495.1	 7271.0	...
6382187	  801.0	  495.2	 7266.0	...
6382188	  800.1	  495.4	 7262.0	...
6382189	  799.4	  495.9	 7263.0	...
6382190	  799.4	  496.2	 7264.0	...
6382191	  799.2	  496.5	 7264.0	...
6382192	  799.1	  496.5	 7265.0	...
6382193	  799.0	  496.0	 7265.0	...
6382194	  800.1	  495.4	 7263.0	...
6382195	  801.1	  494.9	 7261.0	...
6382196	  802.1	  494.8	 7259.0	...
6382197	  802.5	  494.5	 7259.0	...
6382198	  803.0	  494.1	 7260.0	...
6382199	  803.4	  494.0	 7261.0	...
6382200	  803.3	  494.0	 7263.0	...
6382201	  803.3	  494.1	 7265.0	...
6382202	  803.2	  495.4	 7261.0	...
6382203	  803.0	  496.7	 7257.0	...
6382204	  802.8	  497.8	 7257.0	...
6382205	  802.8	  497.9	 7261.0	...
6382206	  803.2	  497.9	 7261.0	...
6382207	  803.5	  497.7	 7255.0	...
6382208	  803.9	  497.1	 7249.0	...
6382209	  803.7	  496.7	 7246.0	...
6382210	  803.4	  496.7	 7246.0	...
6382211	  803.1	  496.8	 7246.0	...
6382212	  803.0	  496.9	 7247.0	...
6382213	  803.4	  497.0	 7249.0	...
6382214	  803.7	  496.5	 7252.0	...
6382215	  804.0	  496.0	 7254.0	...
6382216	  804.0	  495.5	 7256.0	...
6382217	  803.3	  495.6	 7255.0	...
6382218	  802.5	  495.8	 7254.0	...
6382219	  801.5	  496.0	 7254.0	...
6382220	  801.1	  496.1	 7254.0	...
6382221	  800.7	  496.5	 7252.0	...
6382222	  800.6	  496.9	 7251.0	...
6382223	  801.3	  497.2	 7251.0	...
6382224	  802.4	  497.2	 7252.0	...
6382225	  804.0	  496.8	 7251.0	...
6382226	  804.7	  496.4	 7249.0	...
6382227	  805.1	  496.1	 7247.0	...
6382228	  804.8	  496.4	 7246.0	...
6382229	  804.1	  496.8	 7246.0	...
6382230	  803.5	  497.5	 7245.0	...
6382231	  803.2	  497.9	 7245.0	...
6382232	  803.3	  498.2	 7243.0	...
6382233	  803.5	  498.2	 7242.0	...
6382234	  803.8	  498.1	 7240.0	...
6382235	  803.0	  498.2	 7239.0	...
6382236	  802.0	  498.3	 7239.0	...
6382237	  801.2	  498.4	 7238.0	...
6382238	  801.7	  498.3	 7240.0	...
6382239	  802.1	  498.4	 7243.0	...
6382240	  802.2	  498.4	 7246.0	...
6382241	  801.9	  498.5	 7246.0	...
6382242	  801.6	  498.0	 7248.0	...
6382243	  802.1	  497.5	 7249.0	...
6382244	  802.9	  497.4	 7250.0	...
6382245	  803.7	  498.2	 7249.0	...
6382246	  804.3	  499.1	 7250.0	...
6382247	  804.8	  498.9	 7252.0	...
6382248	  803.7	  498.5	 7251.0	...
6382249	  802.1	  498.1	 7248.0	...
6382250	  800.5	  498.2	 7246.0	...
6382251	  800.6	  499.3	 7246.0	...
6382252	  800.6	  500.3	 7246.0	...
6382253	  800.4	  501.2	 7246.0	...
6382254	  800.2	  500.8	 7245.0	...
6382255	  800.4	  500.6	 7245.0	...
6382256	  800.9	  500.6	 7246.0	...
6382257	  801.4	  500.9	 7247.0	...
6382258	  801.4	  500.4	 7249.0	...
6382259	  800.6	  499.8	 7249.0	...
6382260	  799.8	  499.1	 7250.0	...
6382261	  799.7	  500.0	 7250.0	...
6382262	  800.2	  501.0	 7248.0	...
6382263	  800.7	  502.0	 7245.0	...
6382264	  800.4	  502.0	 7242.0	...
6382265	  800.1	  502.1	 7242.0	...
6382266	  799.7	  502.5	 7242.0	...
6382267	  799.6	  502.9	 7242.0	...
6382268	  799.6	  503.1	 7242.0	...
6382269	  800.5	  502.8	 7243.0	...
6382270	  801.3	  502.5	 7243.0	...
6382271	  801.9	  502.4	 7244.0	...
6382272	  801.8	  502.7	 7242.0	...
6382273	  801.6	  503.0	 7238.0	...
6382274	  800.8	  502.5	 7231.0	...
6382275	  799.9	  501.6	 7227.0	...
6382276	  800.8	  500.6	 7221.0	...
6382277	  802.5	  500.3	 7219.0	...
6382278	  803.8	  501.1	 7218.0	...
6382279	  803.3	  502.1	 7219.0	...
6382280	  802.8	  503.0	 7221.0	...
6382281	  802.7	  502.6	 7224.0	...
6382282	  802.5	  501.2	 7225.0	...
6382283	  802.4	  500.1	 7225.0	...
6382284	  802.3	  499.1	 7225.0	...
6382285	  802.3	  499.0	 7225.0	...
6382286	  802.5	  498.9	 7225.0	...
6382287	  802.7	  498.8	 7226.0	...
6382288	  803.4	  499.3	 7224.0	...
6382289	  804.3	  499.7	 7223.0	...
6382290	  805.3	  499.9	 7222.0	...
6382291	  805.0	  499.4	 7219.0	...
6382292	  804.4	  498.9	 7214.0	...
6382293	  803.9	  498.6	 7211.0	...
6382294	  804.2	  498.6	 7212.0	...
6382295	  804.4	  498.7	 7214.0	...
6382296	  804.5	  498.8	 7216.0	...
6382297	  804.6	  498.8	 7218.0	...
6382298	  804.7	  498.8	 7220.0	...
6382299	  804.7	  499.0	 7222.0	...
6382300	  804.7	  499.2	 7223.0	...
6382301	  804.7	  499.0	 7222.0	...
6382302	  804.6	  498.6	 7223.0	...
6382303	  804.8	  498.3	 7225.0	...
6382304	  805.1	  498.4	 7227.0	...
6382305	  804.5	  497.7	 7229.0	...
6382306	  803.7	  497.0	 7225.0	...
6382307	  802.8	  495.9	 7222.0	...
6382308	  802.8	  495.5	 7219.0	...
6382309	  803.0	  495.8	 7219.0	...
6382310	  803.4	  497.1	 7220.0	...
6382311	  803.7	  497.8	 7221.0	...
6382312	  803.6	  497.9	 7221.0	...
6382313	  803.5	  497.4	 7222.0	...
6382314	  803.6	  497.3	 7223.0	...
6382315	  803.8	  498.0	 7222.0	...
6382316	  803.8	  498.7	 7222.0	...
6382317	  803.7	  498.9	 7222.0	...
6382318	  803.6	  498.5	 7225.0	...
6382319	  803.5	  497.5	 7228.0	...
6382320	  803.7	  496.8	 7230.0	...
6382321	  804.0	  496.5	 7230.0	...
6382322	  804.4	  496.9	 7225.0	...
6382323	  804.7	  497.3	 7218.0	...
6382324	  805.0	  497.1	 7210.0	...
6382325	  805.2	  496.7	 7213.0	...
6382326	  805.1	  496.6	 7218.0	...
6382327	  805.0	  496.7	 7223.0	...
6382328	  805.0	  496.9	 7223.0	...
6382329	  805.0	  496.8	 7223.0	...
MSG	6382330 0000 _ Number Off
6382330	  805.1	  496.8	 7223.0	...
6382331	  805.1	  496.9	 7224.0	...
6382332	  805.3	  497.0	 7228.0	...
6382333	  805.5	  497.4	 7232.0	...
6382334	  805.2	  497.8	 7231.0	...
6382335	  804.2	  498.4	 7227.0	...
6382336	  803.1	  497.5	 7220.0	...
6382337	  802.7	  496.7	 7216.0	...
6382338	  803.0	  495.8	 7219.0	...
6382339	  803.3	  496.2	 7225.0	...
6382340	  803.4	  496.2	 7231.0	...
6382341	  803.3	  496.3	 7231.0	...
6382342	  803.2	  496.0	 7229.0	...
6382343	  803.2	  495.7	 7221.0	...
6382344	  803.2	  495.4	 7214.0	...
6382345	  803.8	  495.5	 7206.0	...
6382346	  804.5	  495.4	 7203.0	...
6382347	  803.7	  495.6	 7200.0	...
6382348	  802.2	  496.9	 7200.0	...
6382349	  802.4	  498.1	 7201.0	...
6382350	  804.0	  498.9	 7202.0	...
6382351	  805.0	  498.3	 7203.0	...
6382352	  804.3	  497.0	 7201.0	...
6382353	  803.7	  495.9	 7199.0	...
6382354	  803.4	  495.9	 7194.0	...
6382355	  803.2	  496.7	 7192.0	...
6382356	  802.9	  497.6	 7191.0	...
6382357	  802.7	  497.7	 7190.0	...
6382358	  802.7	  497.7	 7190.0	...
6382359	  802.8	  497.8	 7190.0	...
6382360	  802.7	  497.8	 7191.0	...
6382361	  802.4	  498.0	 7192.0	...
6382362	  802.1	  498.2	 7193.0	...
6382363	  802.5	  498.3	 7195.0	...
6382364	  803.5	  498.2	 7195.0	...
6382365	  805.1	  498.4	 7194.0	...
6382366	  806.3	  498.7	 7199.0	...
6382367	  806.6	  499.1	 7205.0	...
6382368	  805.7	  499.1	 7210.0	...
6382369	  805.1	  499.1	 7206.0	...
6382370	  805.0	  498.9	 7201.0	...
6382371	  805.4	  497.9	 7198.0	...
6382372	  805.5	  497.1	 7199.0	...
6382373	  805.3	  496.3	 7199.0	...
6382374	  804.8	  496.6	 7197.0	...
6382375	  804.4	  496.9	 7196.0	...
6382376	  803.8	  497.5	 7196.0	...
6382377	  803.5	  498.0	 7198.0	...
6382378	  803.9	  498.1	 7201.0	...
6382379	  804.6	  497.9	 7203.0	...
6382380	  805.4	  497.8	 7202.0	...
6382381	  805.4	  497.5	 7201.0	...
6382382	  805.4	  497.2	 7200.0	...
6382383	  805.0	  497.9	 7202.0	...
6382384	  804.6	  499.1	 7203.0	...
6382385	  803.9	  500.3	 7202.0	...
6382386	  803.2	  498.8	 7201.0	...
6382387	  802.4	  497.0	 7199.0	...
6382388	  802.9	  495.9	 7200.0	...
6382389	  803.9	  496.4	 7200.0	...
6382390	  804.8	  497.0	 7201.0	...
6382391	  804.8	  497.1	 7201.0	...
6382392	  804.8	  497.3	 7202.0	...
6382393	  804.9	  497.7	 7202.0	...
6382394	  804.7	  497.8	 7199.0	...
6382395	  804.6	  497.9	 7198.0	...
6382396	  804.3	  497.9	 7198.0	...
6382397	  804.1	  497.3	 7199.0	...
6382398	  804.0	  496.6	 7204.0	...
6382399	  804.2	  497.0	 7209.0	...
6382400	  804.5	  498.0	 7211.0	...
6382401	  804.0	  499.2	 7207.0	...
6382402	  803.0	  499.4	 7202.0	...
6382403	  802.0	  499.8	 7200.0	...
6382404	  802.0	  500.0	 7198.0	...
6382405	  802.7	  500.0	 7197.0	...
6382406	  803.4	  499.7	 7198.0	...
6382407	  803.8	  499.5	 7200.0	...
6382408	  803.9	  499.4	 7202.0	...
6382409	  804.0	  499.2	 7204.0	...
6382410	  804.0	  498.9	 7206.0	...
6382411	  804.0	  498.6	 7207.0	...
6382412	  804.0	  498.2	 7210.0	...
6382413	  803.8	  498.0	 7212.0	...
6382414	  803.6	  497.9	 7213.0	...
6382415	  803.4	  498.0	 7212.0	...
6382416	  803.9	  498.3	 7211.0	...
6382417	  804.3	  498.5	 7210.0	...
6382418	  804.5	  498.6	 7208.0	...
6382419	  804.7	  498.7	 7203.0	...
6382420	  805.1	  498.9	 7197.0	...
6382421	  804.9	  498.3	 7194.0	...
6382422	  803.9	  497.7	 7195.0	...
6382423	  802.9	  497.4	 7196.0	...
6382424	  802.9	  497.6	 7196.0	...
6382425	  803.1	  497.8	 7197.0	...
6382426	  803.4	  498.7	 7197.0	...
6382427	  803.4	  499.8	 7196.0	...
6382428	  803.4	  500.6	 7196.0	...
6382429	  803.3	  500.1	 7196.0	...
6382430	  803.3	  499.4	 7197.0	...
6382431	  803.6	  499.0	 7198.0	...
6382432	  804.1	  498.7	 7198.0	...
6382433	  804.5	  498.7	 7200.0	...
6382434	  804.7	  498.9	 7202.0	...
6382435	  804.7	  499.4	 7202.0	...
6382436	  804.8	  500.2	 7199.0	...
6382437	  805.0	  500.2	 7196.0	...
6382438	  805.3	  499.9	 7196.0	...
6382439	  805.3	  499.4	 7195.0	...
6382440	  805.2	  499.3	 7195.0	...
6382441	  805.0	  499.0	 7195.0	...
6382442	  805.0	  498.9	 7195.0	...
6382443	  805.1	  499.2	 7194.0	...
6382444	  805.3	  499.7	 7194.0	...
6382445	  805.8	  499.9	 7194.0	...
6382446	  806.3	  499.7	 7195.0	...
6382447	  806.7	  499.5	 7195.0	...
6382448	  806.6	  499.1	 7194.0	...
6382449	  806.3	  498.6	 7193.0	...
6382450	  806.1	  498.1	 7193.0	...
6382451	  805.9	  498.1	 7192.0	...
6382452	  806.1	  498.4	 7190.0	...
6382453	  806.1	  498.7	 7190.0	...
6382454	  806.1	  499.1	 7190.0	...
6382455	  806.1	  499.0	 7190.0	...
6382456	  806.2	  499.0	 7186.0	...
6382457	  806.2	  498.9	 7178.0	...
6382458	  805.9	  498.8	 7174.0	...
6382459	  805.6	  498.8	 7170.0	...
6382460	  805.4	  498.7	 7172.0	...
6382461	  805.7	  498.7	 7172.0	...
6382462	  806.0	  498.7	 7174.0	...
6382463	  806.5	  499.0	 7176.0	...
6382464	  807.0	  499.3	 7176.0	...
6382465	  807.5	  499.5	 7166.0	...
6382466	  807.0	  499.3	 7155.0	...
6382467	  806.7	  498.9	 7151.0	...
6382468	  806.4	  498.6	 7154.0	...
6382469	  806.3	  498.2	 7158.0	...
6382470	  805.8	  498.1	 7158.0	...
6382471	  805.0	  498.1	 7158.0	...
6382472	  804.5	  498.4	 7158.0	...
6382473	  804.0	  498.7	 7153.0	...
6382474	  803.9	  498.9	 7148.0	...
6382475	  804.1	  499.0	 7142.0	...
6382476	  804.8	  500.2	 7143.0	...
6382477	  805.5	  501.4	 7143.0	...
6382478	  806.1	  502.4	 7143.0	...
6382479	  807.0	  501.6	 7143.0	...
6382480	  807.6	  501.0	 7140.0	...
6382481	  808.0	  500.7	 7138.0	...
6382482	  807.6	  500.9	 7135.0	...
6382483	  807.4	  501.0	 7133.0	...
6382484	  807.3	  500.5	 7132.0	...
6382485	  807.5	  499.9	 7132.0	...
6382486	  807.4	  499.5	 7132.0	...
6382487	  806.8	  499.7	 7132.0	...
6382488	  806.1	  500.6	 7131.0	...
6382489	  805.3	  501.5	 7132.0	...
6382490	  805.2	  502.6	 7132.0	...
6382491	  805.1	  503.0	 7130.0	...
6382492	  805.1	  503.2	 7129.0	...
6382493	  805.1	  502.9	 7125.0	...
6382494	  805.1	  502.8	 7123.0	...
6382495	  805.3	  502.6	 7119.0	...
6382496	  805.4	  502.2	 7117.0	...
6382497	  805.7	  501.8	 7116.0	...
6382498	  805.8	  501.4	 7115.0	...
6382499	  804.9	  501.2	 7116.0	...
EFIX R   6379135	6382499	3365	  826.0	  493.4	   6982
SSACC R  6382500
6382500	  804.0	  501.3	 7112.0	...
6382501	  803.3	  501.7	 7108.0	...
6382502	  803.7	  501.9	 7097.0	...
6382503	  803.9	  501.2	 7090.0	...
6382504	  804.0	  500.4	 7084.0	...
6382505	  805.6	  499.4	 7087.0	...
6382506	  806.5	  499.2	 7092.0	...
6382507	  807.3	  499.1	 7101.0	...
6382508	  811.9	  480.8	 7129.0	...
6382509	  817.2	  461.0	 7170.0	...
6382510	  822.5	  441.4	 7209.0	...
6382511	  822.1	  441.9	 7225.0	...
6382512	  822.0	  444.8	 7224.0	...
6382513	  821.8	  447.7	 7217.0	...
6382514	  821.5	  448.6	 7210.0	...
6382515	  821.0	  448.6	 7199.0	...
6382516	  820.6	  448.8	 7194.0	...
6382517	  820.7	  449.1	 7181.0	...
6382518	  819.1	  449.6	 7172.0	...
6382519	  816.9	  450.2	 7162.0	...
6382520	  815.0	  453.9	 7158.0	...
6382521	  815.0	  459.9	 7138.0	...
6382522	  814.1	  468.6	 7116.0	...
6382523	  813.4	  478.7	 7080.0	...
6382524	  814.2	  492.5	 7047.0	...
6382525	  817.0	  507.1	 6999.0	...
6382526	  819.0	  523.6	 6953.0	...
6382527	  819.5	  537.1	 6907.0	...
6382528	  818.7	  554.9	 6857.0	...
6382529	  818.6	  573.0	 6798.0	...
6382530	  818.9	  594.6	 6727.0	...
6382531	  820.8	  615.3	 6655.0	...
6382532	  826.5	  635.9	 6579.0	...
6382533	  832.1	  656.2	 6504.0	...
6382534	  837.8	  678.4	 6431.0	...
6382535	  839.9	  703.4	 6350.0	...
6382536	  842.2	  732.9	 6259.0	...
6382537	  843.7	  762.1	 6161.0	...
6382538	  845.0	  793.3	 6055.0	...
6382539	  846.6	  824.8	 5950.0	...
6382540	  849.4	  859.7	 5833.0	...
6382541	  852.3	  895.0	 5719.0	...
6382542	  854.5	  933.5	 5587.0	...
6382543	  856.1	  971.9	 5462.0	...
6382544	  857.9	 1011.4	 5335.0	...
6382545	  861.0	 1049.6	 5209.0	...
6382546	  865.2	 1089.2	 5074.0	...
6382547	  869.3	 1131.5	 4929.0	...
6382548	  872.7	 1176.9	 4789.0	...
6382549	  876.8	 1225.1	 4649.0	...
6382550	  880.8	 1271.8	 4513.0	...
6382551	  884.4	 1320.2	 4364.0	...
6382552	  890.7	 1370.2	 4210.0	...
6382553	  897.3	 1423.2	 4057.0	...
6382554	  904.7	 1476.2	 3909.0	...
6382555	  910.9	 1530.0	 3757.0	...
6382556	  919.4	 1581.9	 3609.0	...
6382557	  927.0	 1636.4	 3457.0	...
6382558	  931.8	 1690.4	 3308.0	...
6382559	  937.9	 1748.7	 3157.0	...
6382560	  943.2	 1812.0	 3002.0	...
6382561	  953.0	 1887.0	 2845.0	...
6382562	  958.6	 1942.2	 2736.0	...
6382563	  964.3	 1971.9	 2685.0	...
6382564	  964.3	 1971.9	 2685.0	...
SBLINK R 6382565
6382565	   .	   .	    0.0	...
6382566	   .	   .	    0.0	...
6382567	   .	   .	    0.0	...
6382568	   .	   .	    0.0	...
6382569	   .	   .	    0.0	...
6382570	   .	   .	    0.0	...
6382571	   .	   .	    0.0	...
6382572	   .	   .	    0.0	...
6382573	   .	   .	    0.0	...
6382574	   .	   .	    0.0	...
6382575	   .	   .	    0.0	...
6382576	   .	   .	    0.0	...
6382577	   .	   .	    0.0	...
6382578	   .	   .	    0.0	...
6382579	   .	   .	    0.0	...
6382580	   .	   .	    0.0	...
6382581	   .	   .	    0.0	...
6382582	   .	   .	    0.0	...
6382583	   .	   .	    0.0	...
6382584	   .	   .	    0.0	...
6382585	   .	   .	    0.0	...
6382586	   .	   .	    0.0	...
6382587	   .	   .	    0.0	...
6382588	   .	   .	    0.0	...
6382589	   .	   .	    0.0	...
6382590	   .	   .	    0.0	...
6382591	   .	   .	    0.0	...
6382592	   .	   .	    0.0	...
6382593	   .	   .	    0.0	...
6382594	   .	   .	    0.0	...
6382595	   .	   .	    0.0	...
6382596	   .	   .	    0.0	...
6382597	   .	   .	    0.0	...
6382598	   .	   .	    0.0	...
6382599	   .	   .	    0.0	...
6382600	   .	   .	    0.0	...
6382601	   .	   .	    0.0	...
6382602	   .	   .	    0.0	...
6382603	   .	   .	    0.0	...
6382604	   .	   .	    0.0	...
6382605	   .	   .	    0.0	...
6382606	   .	   .	    0.0	...
6382607	   .	   .	    0.0	...
6382608	   .	   .	    0.0	...
6382609	   .	   .	    0.0	...
6382610	   .	   .	    0.0	...
6382611	   .	   .	    0.0	...
6382612	   .	   .	    0.0	...
6382613	   .	   .	    0.0	...
6382614	   .	   .	    0.0	...
6382615	   .	   .	    0.0	...
6382616	   .	   .	    0.0	...
6382617	   .	   .	    0.0	...
6382618	   .	   .	    0.0	...
6382619	   .	   .	    0.0	...
6382620	   .	   .	    0.0	...
6382621	   .	   .	    0.0	...
6382622	   .	   .	    0.0	...
6382623	   .	   .	    0.0	...
6382624	   .	   .	    0.0	...
6382625	   .	   .	    0.0	...
6382626	   .	   .	    0.0	...
6382627	   .	   .	    0.0	...
6382628	   .	   .	    0.0	...
6382629	   .	   .	    0.0	...
6382630	   .	   .	    0.0	...
6382631	   .	   .	    0.0	...
6382632	   .	   .	    0.0	...
6382633	   .	   .	    0.0	...
6382634	   .	   .	    0.0	...
6382635	   .	   .	    0.0	...
6382636	   .	   .	    0.0	...
6382637	   .	   .	    0.0	...
6382638	   .	   .	    0.0	...
6382639	   .	   .	    0.0	...
6382640	   .	   .	    0.0	...
6382641	   .	   .	    0.0	...
6382642	   .	   .	    0.0	...
6382643	   .	   .	    0.0	...
6382644	   .	   .	    0.0	...
6382645	   .	   .	    0.0	...
6382646	   .	   .	    0.0	...
6382647	   .	   .	    0.0	...
6382648	   .	   .	    0.0	...
6382649	   .	   .	    0.0	...
6382650	   .	   .	    0.0	...
6382651	   .	   .	    0.0	...
6382652	   .	   .	    0.0	...
6382653	   .	   .	    0.0	...
6382654	   .	   .	    0.0	...
6382655	   .	   .	    0.0	...
6382656	   .	   .	    0.0	...
6382657	   .	   .	    0.0	...
6382658	   .	   .	    0.0	...
6382659	   .	   .	    0.0	...
6382660	   .	   .	    0.0	...
6382661	   .	   .	    0.0	...
6382662	   .	   .	    0.0	...
6382663	   .	   .	    0.0	...
6382664	   .	   .	    0.0	...
6382665	   .	   .	    0.0	...
6382666	   .	   .	    0.0	...
6382667	   .	   .	    0.0	...
6382668	   .	   .	    0.0	...
6382669	   .	   .	    0.0	...
6382670	   .	   .	    0.0	...
6382671	   .	   .	    0.0	...
6382672	   .	   .	    0.0	...
6382673	   .	   .	    0.0	...
6382674	   .	   .	    0.0	...
6382675	   .	   .	    0.0	...
6382676	   .	   .	    0.0	...
6382677	   .	   .	    0.0	...
6382678	   .	   .	    0.0	...
6382679	   .	   .	    0.0	...
6382680	   .	   .	    0.0	...
6382681	   .	   .	    0.0	...
6382682	   .	   .	    0.0	...
6382683	   .	   .	    0.0	...
6382684	   .	   .	    0.0	...
6382685	   .	   .	    0.0	...
6382686	   .	   .	    0.0	...
6382687	   .	   .	    0.0	...
6382688	   .	   .	    0.0	...
6382689	   .	   .	    0.0	...
6382690	   .	   .	    0.0	...
6382691	   .	   .	    0.0	...
6382692	   .	   .	    0.0	...
6382693	   .	   .	    0.0	...
6382694	   .	   .	    0.0	...
6382695	   .	   .	    0.0	...
6382696	   .	   .	    0.0	...
6382697	   .	   .	    0.0	...
6382698	   .	   .	    0.0	...
6382699	   .	   .	    0.0	...
6382700	   .	   .	    0.0	...
6382701	   .	   .	    0.0	...
6382702	   .	   .	    0.0	...
6382703	   .	   .	    0.0	...
6382704	   .	   .	    0.0	...
6382705	   .	   .	    0.0	...
6382706	   .	   .	    0.0	...
6382707	   .	   .	    0.0	...
6382708	   .	   .	    0.0	...
6382709	   .	   .	    0.0	...
6382710	   .	   .	    0.0	...
6382711	   .	   .	    0.0	...
6382712	   .	   .	    0.0	...
6382713	   .	   .	    0.0	...
6382714	   .	   .	    0.0	...
6382715	   .	   .	    0.0	...
6382716	   .	   .	    0.0	...
6382717	   .	   .	    0.0	...
6382718	   .	   .	    0.0	...
6382719	   .	   .	    0.0	...
6382720	   .	   .	    0.0	...
6382721	   .	   .	    0.0	...
6382722	   .	   .	    0.0	...
EBLINK R 6382565	6382722	158
6382723	 1077.1	 1682.6	 3266.0	...
6382724	 1077.1	 1682.6	 3266.0	...
6382725	 1077.1	 1682.6	 3266.0	...
6382726	 1073.3	 1667.1	 3307.0	...
6382727	 1067.6	 1643.5	 3365.0	...
6382728	 1060.8	 1612.6	 3445.0	...
6382729	 1056.9	 1589.0	 3495.0	...
6382730	 1053.9	 1567.5	 3551.0	...
6382731	 1045.7	 1547.0	 3598.0	...
6382732	 1038.4	 1525.8	 3654.0	...
6382733	 1028.4	 1504.5	 3698.0	...
6382734	 1024.8	 1481.4	 3751.0	...
6382735	 1020.5	 1459.4	 3801.0	...
6382736	 1019.4	 1436.7	 3860.0	...
6382737	 1012.8	 1415.0	 3912.0	...
6382738	 1007.1	 1393.9	 3967.0	...
6382739	 1002.0	 1372.1	 4026.0	...
6382740	  996.5	 1350.7	 4082.0	...
6382741	  989.7	 1330.1	 4133.0	...
6382742	  982.4	 1311.8	 4176.0	...
6382743	  980.3	 1294.6	 4221.0	...
6382744	  979.1	 1277.1	 4268.0	...
6382745	  978.2	 1259.8	 4320.0	...
6382746	  976.4	 1242.5	 4364.0	...
6382747	  974.6	 1227.0	 4409.0	...
6382748	  969.3	 1210.3	 4445.0	...
6382749	  965.4	 1196.0	 4490.0	...
6382750	  960.0	 1182.0	 4531.0	...
6382751	  959.4	 1168.9	 4567.0	...
6382752	  958.8	 1152.7	 4611.0	...
6382753	  957.4	 1137.7	 4657.0	...
6382754	  954.7	 1122.9	 4706.0	...
6382755	  951.0	 1109.5	 4743.0	...
6382756	  948.9	 1095.2	 4784.0	...
6382757	  946.7	 1080.2	 4827.0	...
6382758	  941.0	 1068.8	 4862.0	...
6382759	  936.1	 1057.3	 4895.0	...
6382760	  930.0	 1046.5	 4925.0	...
6382761	  927.1	 1032.4	 4965.0	...
6382762	  922.0	 1020.1	 5002.0	...
6382763	  918.1	 1009.5	 5037.0	...
6382764	  915.3	  998.2	 5070.0	...
6382765	  916.7	  988.8	 5090.0	...
6382766	  918.2	  975.5	 5132.0	...
6382767	  919.7	  964.1	 5167.0	...
6382768	  912.5	  952.4	 5206.0	...
6382769	  904.7	  945.2	 5227.0	...
6382770	  896.3	  937.8	 5251.0	...
6382771	  894.7	  929.0	 5275.0	...
6382772	  894.4	  917.0	 5315.0	...
6382773	  894.8	  906.8	 5348.0	...
6382774	  894.9	  895.5	 5394.0	...
6382775	  893.7	  885.3	 5419.0	...
6382776	  892.4	  874.9	 5456.0	...
6382777	  890.1	  864.5	 5484.0	...
6382778	  886.7	  855.8	 5516.0	...
6382779	  883.5	  848.8	 5544.0	...
6382780	  881.6	  840.4	 5576.0	...
6382781	  881.0	  831.5	 5609.0	...
6382782	  880.2	  820.1	 5636.0	...
6382783	  879.4	  810.6	 5664.0	...
6382784	  878.6	  801.9	 5686.0	...
6382785	  878.6	  793.7	 5718.0	...
6382786	  878.7	  784.8	 5738.0	...
6382787	  878.9	  776.9	 5759.0	...
6382788	  878.7	  767.9	 5787.0	...
6382789	  878.4	  759.3	 5813.0	...
6382790	  877.8	  751.6	 5848.0	...
6382791	  876.1	  743.4	 5864.0	...
6382792	  874.5	  736.5	 5895.0	...
6382793	  874.7	  726.9	 5913.0	...
6382794	  876.0	  719.0	 5938.0	...
6382795	  876.2	  712.2	 5951.0	...
6382796	  874.3	  705.2	 5974.0	...
6382797	  872.4	  698.7	 5988.0	...
6382798	  871.2	  691.6	 6009.0	...
6382799	  870.3	  685.7	 6026.0	...
6382800	  869.5	  679.7	 6046.0	...
6382801	  869.0	  673.2	 6061.0	...
6382802	  868.5	  667.1	 6079.0	...
6382803	  868.4	  662.5	 6103.0	...
6382804	  868.1	  655.6	 6128.0	...
6382805	  867.7	  647.9	 6148.0	...
6382806	  867.1	  640.6	 6164.0	...
6382807	  866.0	  634.1	 6174.0	...
6382808	  865.0	  629.6	 6189.0	...
6382809	  865.4	  624.6	 6203.0	...
6382810	  866.7	  619.6	 6223.0	...
6382811	  868.2	  615.7	 6243.0	...
6382812	  863.4	  612.1	 6261.0	...
6382813	  858.4	  611.5	 6273.0	...
6382814	  852.4	  606.9	 6281.0	...
6382815	  851.5	  602.9	 6290.0	...
6382816	  850.5	  597.1	 6310.0	...
6382817	  850.6	  595.2	 6325.0	...
6382818	  853.1	  587.9	 6347.0	...
6382819	  855.6	  582.3	 6360.0	...
6382820	  857.8	  575.7	 6374.0	...
6382821	  858.9	  574.4	 6386.0	...
ESACC R  6382500	6382821	322	  804.0	  501.3	  858.9	  574.4	   1.94	    967
SFIX R   6382822
6382822	  859.1	  569.7	 6400.0	...
6382823	  859.0	  565.9	 6409.0	...
6382824	  857.0	  562.3	 6416.0	...
6382825	  855.5	  561.8	 6419.0	...
6382826	  854.2	  558.1	 6433.0	...
6382827	  852.8	  551.8	 6455.0	...
6382828	  851.9	  546.0	 6475.0	...
6382829	  852.5	  540.6	 6492.0	...
6382830	  853.6	  537.7	 6498.0	...
6382831	  853.9	  535.1	 6504.0	...
6382832	  852.3	  535.3	 6503.0	...
6382833	  850.4	  533.2	 6517.0	...
6382834	  848.8	  529.6	 6531.0	...
6382835	  847.7	  525.9	 6545.0	...
6382836	  847.8	  523.8	 6545.0	...
6382837	  848.5	  521.2	 6545.0	...
6382838	  848.2	  517.9	 6560.0	...
6382839	  846.8	  513.9	 6577.0	...
6382840	  845.3	  510.6	 6596.0	...
6382841	  844.7	  507.9	 6603.0	...
6382842	  844.2	  506.5	 6610.0	...
6382843	  843.7	  505.9	 6615.0	...
6382844	  843.1	  503.6	 6618.0	...
6382845	  842.5	  501.4	 6624.0	...
6382846	  842.1	  498.8	 6635.0	...
6382847	  844.6	  497.3	 6650.0	...
6382848	  847.2	  495.4	 6666.0	...
6382849	  848.2	  493.8	 6678.0	...
6382850	  846.4	  492.7	 6685.0	...
6382851	  845.0	  491.6	 6686.0	...
6382852	  845.4	  488.8	 6693.0	...
6382853	  846.8	  486.1	 6700.0	...
6382854	  847.7	  483.4	 6706.0	...
6382855	  848.8	  481.9	 6710.0	...
6382856	  848.8	  478.3	 6721.0	...
6382857	  848.9	  475.2	 6731.0	...
6382858	  848.4	  473.0	 6745.0	...
6382859	  847.9	  472.0	 6753.0	...
6382860	  847.3	  471.0	 6758.0	...
6382861	  847.6	  471.5	 6755.0	...
6382862	  848.8	  472.9	 6752.0	...
6382863	  851.7	  472.6	 6756.0	...
6382864	  853.6	  468.2	 6769.0	...
6382865	  853.0	  464.1	 6782.0	...
6382866	  851.4	  462.2	 6788.0	...
6382867	  850.0	  463.0	 6784.0	...
6382868	  848.6	  462.7	 6789.0	...
6382869	  846.3	  460.9	 6797.0	...
6382870	  843.0	  458.3	 6805.0	...
6382871	  842.0	  456.8	 6804.0	...
6382872	  843.8	  456.0	 6804.0	...
6382873	  846.5	  455.9	 6806.0	...
6382874	  849.3	  455.6	 6808.0	...
6382875	  849.1	  454.3	 6810.0	...
6382876	  848.3	  451.5	 6817.0	...
6382877	  847.5	  449.1	 6828.0	...
6382878	  846.5	  448.5	 6838.0	...
6382879	  846.2	  448.5	 6843.0	...
6382880	  846.1	  447.9	 6845.0	...
6382881	  846.2	  446.8	 6848.0	...
6382882	  846.0	  446.0	 6850.0	...
6382883	  846.4	  445.2	 6850.0	...
6382884	  847.8	  444.8	 6848.0	...
6382885	  849.8	  444.9	 6848.0	...
6382886	  849.0	  445.3	 6847.0	...
6382887	  846.7	  445.5	 6848.0	...
6382888	  843.6	  442.0	 6858.0	...
6382889	  842.3	  438.3	 6866.0	...
6382890	  841.0	  433.4	 6874.0	...
6382891	  840.5	  432.3	 6878.0	...
6382892	  843.8	  432.8	 6883.0	...
6382893	  847.6	  434.4	 6891.0	...
6382894	  849.0	  437.1	 6894.0	...
6382895	  847.2	  438.0	 6897.0	...
6382896	  845.8	  438.9	 6897.0	...
6382897	  848.0	  436.8	 6898.0	...
6382898	  849.6	  434.3	 6901.0	...
6382899	  849.2	  432.1	 6904.0	...
6382900	  848.2	  432.5	 6903.0	...
6382901	  847.3	  433.3	 6900.0	...
6382902	  846.7	  433.9	 6896.0	...
6382903	  844.0	  434.1	 6894.0	...
6382904	  840.6	  429.5	 6906.0	...
6382905	  837.9	  425.1	 6920.0	...
6382906	  837.0	  420.9	 6935.0	...
6382907	  838.4	  421.5	 6938.0	...
6382908	  840.2	  421.9	 6944.0	...
6382909	  842.0	  421.9	 6949.0	...
6382910	  842.8	  422.7	 6949.0	...
6382911	  843.7	  423.5	 6945.0	...
6382912	  844.6	  424.9	 6942.0	...
6382913	  844.5	  424.5	 6942.0	...
6382914	  843.2	  423.4	 6941.0	...
6382915	  841.8	  421.9	 6939.0	...
6382916	  842.2	  420.4	 6939.0	...
6382917	  843.8	  419.5	 6937.0	...
6382918	  845.4	  418.7	 6937.0	...
6382919	  845.4	  418.3	 6946.0	...
6382920	  845.3	  418.0	 6955.0	...
6382921	  844.3	  417.9	 6964.0	...
6382922	  843.0	  418.3	 6959.0	...
6382923	  841.0	  418.8	 6955.0	...
6382924	  839.9	  419.2	 6959.0	...
6382925	  839.3	  419.5	 6972.0	...
6382926	  839.4	  419.5	 6984.0	...
6382927	  839.4	  418.2	 6989.0	...
6382928	  838.8	  417.0	 6991.0	...
6382929	  838.3	  415.7	 6992.0	...
6382930	  839.4	  414.1	 6993.0	...
6382931	  840.8	  412.2	 6994.0	...
6382932	  840.8	  410.3	 6996.0	...
6382933	  839.5	  410.2	 6998.0	...
6382934	  838.2	  410.6	 6995.0	...
EFIX R   6382822	6382934	113	  846.1	  462.9	   6786
SSACC R  6382935
6382935	  838.1	  411.0	 6992.0	...
6382936	  837.5	  409.9	 6992.0	...
6382937	  836.2	  409.0	 6996.0	...
6382938	  835.1	  408.3	 6999.0	...
6382939	  834.4	  408.9	 7000.0	...
6382940	  834.3	  409.2	 7000.0	...
6382941	  831.1	  408.8	 7000.0	...
6382942	  825.6	  407.5	 7009.0	...
6382943	  817.7	  406.5	 7018.0	...
6382944	  813.2	  408.3	 7028.0	...
6382945	  807.9	  411.3	 7028.0	...
6382946	  801.6	  414.6	 7025.0	...
6382947	  789.7	  418.8	 7022.0	...
6382948	  780.1	  423.0	 7030.0	...
6382949	  770.6	  427.2	 7039.0	...
6382950	  762.7	  429.6	 7048.0	...
6382951	  755.7	  431.7	 7047.0	...
6382952	  751.5	  435.3	 7049.0	...
6382953	  750.8	  437.4	 7054.0	...
6382954	  753.7	  437.8	 7074.0	...
6382955	  756.8	  435.3	 7091.0	...
6382956	  759.8	  432.8	 7105.0	...
6382957	  759.7	  431.7	 7105.0	...
6382958	  764.4	  428.1	 7106.0	...
6382959	  770.8	  424.3	 7107.0	...
6382960	  779.5	  420.0	 7109.0	...
6382961	  785.4	  418.5	 7109.0	...
6382962	  792.8	  416.4	 7108.0	...
6382963	  797.6	  414.5	 7106.0	...
6382964	  805.3	  410.1	 7107.0	...
6382965	  809.7	  406.6	 7109.0	...
6382966	  814.2	  404.0	 7109.0	...
6382967	  818.0	  403.9	 7107.0	...
6382968	  821.0	  398.4	 7108.0	...
6382969	  825.9	  392.2	 7106.0	...
6382970	  827.1	  386.4	 7104.0	...
6382971	  829.2	  386.0	 7100.0	...
6382972	  830.3	  386.7	 7102.0	...
6382973	  832.1	  387.4	 7106.0	...
6382974	  833.3	  384.6	 7110.0	...
6382975	  833.6	  381.6	 7113.0	...
ESACC R  6382935	6382975	41	  838.1	  411.0	  833.6	  381.6	   0.62	    174
SFIX R   6382976
6382976	  833.2	  378.6	 7113.0	...
6382977	  833.0	  377.4	 7118.0	...
6382978	  832.8	  375.4	 7122.0	...
6382979	  833.8	  373.3	 7124.0	...
6382980	  835.1	  373.5	 7119.0	...
6382981	  835.6	  374.0	 7113.0	...
6382982	  834.9	  375.7	 7111.0	...
6382983	  834.3	  377.6	 7113.0	...
6382984	  834.3	  379.0	 7115.0	...
6382985	  834.3	  379.6	 7117.0	...
6382986	  834.1	  379.2	 7120.0	...
6382987	  834.2	  379.3	 7123.0	...
6382988	  834.3	  379.3	 7126.0	...
6382989	  833.9	  378.6	 7126.0	...
6382990	  833.4	  377.8	 7129.0	...
6382991	  835.2	  376.6	 7134.0	...
6382992	  837.8	  378.6	 7137.0	...
6382993	  840.0	  380.7	 7135.0	...
6382994	  840.1	  383.7	 7133.0	...
6382995	  839.9	  384.4	 7131.0	...
6382996	  840.9	  381.9	 7133.0	...
6382997	  841.6	  378.7	 7138.0	...
6382998	  842.3	  375.6	 7147.0	...
6382999	  842.3	  376.7	 7152.0	...
6383000	  842.1	  376.9	 7155.0	...
6383001	  841.8	  377.0	 7155.0	...
6383002	  841.5	  375.7	 7151.0	...
6383003	  840.0	  375.6	 7147.0	...
6383004	  838.3	  377.2	 7143.0	...
6383005	  836.6	  379.2	 7142.0	...
6383006	  837.3	  380.8	 7146.0	...
6383007	  839.2	  380.5	 7150.0	...
6383008	  841.9	  380.1	 7155.0	...
6383009	  844.5	  379.6	 7155.0	...
6383010	  846.3	  381.2	 7155.0	...
6383011	  847.7	  383.4	 7158.0	...
6383012	  848.2	  385.8	 7162.0	...
6383013	  848.4	  386.4	 7167.0	...
6383014	  845.8	  388.8	 7165.0	...
6383015	  842.5	  391.4	 7162.0	...
6383016	  839.0	  392.2	 7158.0	...
6383017	  839.7	  390.3	 7158.0	...
6383018	  841.4	  389.3	 7153.0	...
6383019	  844.2	  390.0	 7148.0	...
6383020	  845.3	  391.2	 7145.0	...
6383021	  846.3	  391.3	 7148.0	...
6383022	  846.5	  390.5	 7154.0	...
6383023	  846.6	  389.4	 7160.0	...
6383024	  846.0	  388.5	 7164.0	...
6383025	  845.4	  388.7	 7165.0	...
6383026	  844.1	  388.8	 7165.0	...
6383027	  843.6	  388.4	 7166.0	...
6383028	  843.4	  387.8	 7166.0	...
6383029	  843.9	  387.3	 7166.0	...
6383030	  844.3	  387.0	 7166.0	...
6383031	  844.4	  386.8	 7173.0	...
6383032	  841.9	  387.0	 7180.0	...
6383033	  839.2	  386.5	 7186.0	...
6383034	  838.3	  385.3	 7186.0	...
6383035	  839.8	  383.8	 7183.0	...
6383036	  841.4	  383.0	 7181.0	...
6383037	  842.6	  382.0	 7181.0	...
6383038	  843.9	  380.9	 7182.0	...
6383039	  845.3	  380.8	 7184.0	...
6383040	  845.7	  381.5	 7184.0	...
6383041	  846.5	  382.2	 7190.0	...
6383042	  847.1	  381.9	 7196.0	...
6383043	  845.7	  382.0	 7202.0	...
6383044	  842.7	  382.5	 7202.0	...
6383045	  839.8	  383.1	 7203.0	...
6383046	  838.4	  383.4	 7206.0	...
6383047	  838.3	  383.5	 7210.0	...
6383048	  839.3	  383.5	 7212.0	...
6383049	  840.4	  383.6	 7212.0	...
6383050	  841.6	  383.8	 7211.0	...
6383051	  840.6	  385.0	 7210.0	...
6383052	  839.6	  386.0	 7208.0	...
6383053	  838.3	  386.4	 7207.0	...
6383054	  838.0	  385.7	 7207.0	...
6383055	  838.6	  382.7	 7211.0	...
6383056	  840.7	  379.9	 7216.0	...
6383057	  842.8	  377.4	 7223.0	...
6383058	  843.2	  377.2	 7230.0	...
6383059	  842.9	  377.1	 7233.0	...
6383060	  842.6	  376.9	 7235.0	...
6383061	  841.8	  377.2	 7241.0	...
6383062	  841.1	  377.7	 7249.0	...
6383063	  840.5	  378.3	 7257.0	...
6383064	  841.0	  377.9	 7259.0	...
6383065	  841.0	  377.5	 7262.0	...
6383066	  841.1	  377.7	 7266.0	...
6383067	  841.6	  377.8	 7268.0	...
6383068	  841.9	  377.3	 7268.0	...
6383069	  842.2	  376.2	 7264.0	...
6383070	  839.6	  379.6	 7255.0	...
6383071	  837.2	  383.6	 7248.0	...
6383072	  834.8	  387.0	 7248.0	...
6383073	  834.9	  386.5	 7253.0	...
6383074	  835.1	  386.2	 7255.0	...
6383075	  835.2	  386.4	 7254.0	...
6383076	  835.2	  385.1	 7257.0	...
6383077	  835.3	  383.3	 7261.0	...
6383078	  835.4	  381.6	 7267.0	...
6383079	  835.7	  382.2	 7269.0	...
6383080	  836.3	  382.9	 7270.0	...
6383081	  838.7	  381.5	 7276.0	...
6383082	  840.9	  379.3	 7290.0	...
6383083	  842.7	  377.4	 7302.0	...
6383084	  841.5	  377.9	 7309.0	...
6383085	  840.7	  377.4	 7306.0	...
6383086	  839.8	  376.7	 7302.0	...
6383087	  839.9	  376.2	 7295.0	...
6383088	  839.5	  377.0	 7286.0	...
6383089	  839.4	  377.5	 7279.0	...
6383090	  839.5	  377.5	 7276.0	...
6383091	  837.7	  380.6	 7277.0	...
6383092	  835.7	  384.1	 7281.0	...
6383093	  835.2	  384.0	 7290.0	...
6383094	  836.8	  380.3	 7299.0	...
6383095	  838.4	  376.9	 7304.0	...
6383096	  837.0	  378.9	 7297.0	...
6383097	  835.5	  380.3	 7290.0	...
6383098	  833.1	  381.5	 7285.0	...
6383099	  832.1	  380.0	 7284.0	...
6383100	  830.8	  379.0	 7282.0	...
6383101	  830.4	  378.1	 7279.0	...
6383102	  829.7	  378.5	 7277.0	...
6383103	  829.4	  378.7	 7279.0	...
6383104	  828.3	  378.8	 7279.0	...
6383105	  827.8	  381.2	 7278.0	...
6383106	  829.4	  383.5	 7284.0	...
6383107	  832.2	  383.9	 7295.0	...
6383108	  834.6	  381.8	 7304.0	...
6383109	  835.5	  378.8	 7303.0	...
6383110	  836.7	  377.7	 7309.0	...
6383111	  837.8	  376.6	 7315.0	...
6383112	  836.0	  379.6	 7320.0	...
6383113	  833.6	  382.5	 7318.0	...
6383114	  830.8	  384.8	 7318.0	...
6383115	  830.3	  383.7	 7318.0	...
6383116	  831.8	  380.4	 7325.0	...
6383117	  833.7	  377.6	 7331.0	...
6383118	  833.4	  377.9	 7331.0	...
6383119	  831.1	  380.5	 7324.0	...
6383120	  832.4	  379.9	 7323.0	...
6383121	  835.9	  376.7	 7331.0	...
6383122	  839.1	  375.1	 7341.0	...
6383123	  838.2	  376.8	 7345.0	...
6383124	  837.7	  378.4	 7347.0	...
6383125	  837.7	  379.5	 7348.0	...
6383126	  834.3	  382.3	 7343.0	...
6383127	  830.7	  385.2	 7339.0	...
6383128	  828.0	  384.9	 7335.0	...
6383129	  829.1	  383.0	 7338.0	...
6383130	  832.5	  378.0	 7345.0	...
6383131	  834.7	  375.0	 7350.0	...
6383132	  836.9	  372.0	 7354.0	...
6383133	  836.9	  372.1	 7352.0	...
6383134	  833.8	  376.3	 7348.0	...
6383135	  830.8	  380.5	 7345.0	...
6383136	  826.9	  384.8	 7338.0	...
6383137	  826.0	  384.0	 7333.0	...
6383138	  828.0	  382.1	 7342.0	...
6383139	  830.8	  380.0	 7356.0	...
6383140	  831.3	  382.0	 7359.0	...
6383141	  829.4	  385.3	 7351.0	...
6383142	  827.6	  386.3	 7346.0	...
6383143	  828.0	  384.0	 7351.0	...
6383144	  827.8	  383.6	 7353.0	...
6383145	  827.5	  385.5	 7352.0	...
6383146	  829.3	  382.7	 7366.0	...
6383147	  831.2	  378.0	 7380.0	...
6383148	  833.9	  373.1	 7394.0	...
6383149	  834.7	  372.8	 7392.0	...
6383150	  833.5	  375.4	 7387.0	...
6383151	  831.3	  378.4	 7383.0	...
6383152	  829.2	  381.3	 7379.0	...
6383153	  829.8	  381.3	 7378.0	...
6383154	  830.5	  382.0	 7378.0	...
6383155	  831.2	  382.7	 7378.0	...
6383156	  831.4	  383.6	 7375.0	...
6383157	  831.8	  383.7	 7372.0	...
6383158	  832.1	  383.9	 7369.0	...
6383159	  832.6	  383.9	 7371.0	...
6383160	  832.8	  384.2	 7373.0	...
6383161	  831.9	  384.7	 7372.0	...
6383162	  830.7	  385.0	 7369.0	...
6383163	  828.9	  385.2	 7372.0	...
6383164	  827.9	  385.2	 7378.0	...
6383165	  826.8	  385.2	 7383.0	...
6383166	  826.3	  386.0	 7382.0	...
6383167	  826.1	  386.8	 7381.0	...
6383168	  826.0	  387.1	 7381.0	...
6383169	  826.2	  386.2	 7382.0	...
6383170	  825.9	  385.3	 7383.0	...
6383171	  825.6	  384.7	 7384.0	...
6383172	  825.2	  384.5	 7392.0	...
6383173	  825.3	  384.0	 7400.0	...
6383174	  826.4	  383.0	 7408.0	...
6383175	  828.4	  381.3	 7409.0	...
6383176	  831.0	  378.5	 7411.0	...
6383177	  832.7	  376.4	 7411.0	...
6383178	  833.4	  375.6	 7409.0	...
6383179	  833.2	  376.9	 7406.0	...
6383180	  832.9	  378.3	 7406.0	...
6383181	  832.6	  379.2	 7409.0	...
6383182	  832.5	  379.4	 7412.0	...
6383183	  830.6	  381.8	 7416.0	...
6383184	  828.8	  384.3	 7418.0	...
6383185	  827.3	  387.0	 7420.0	...
6383186	  827.6	  387.6	 7413.0	...
6383187	  827.9	  388.1	 7407.0	...
6383188	  827.9	  389.0	 7399.0	...
6383189	  827.6	  389.6	 7396.0	...
6383190	  827.1	  388.5	 7394.0	...
6383191	  827.5	  386.7	 7395.0	...
6383192	  828.2	  385.4	 7398.0	...
6383193	  829.1	  385.8	 7402.0	...
6383194	  829.3	  386.1	 7407.0	...
6383195	  829.5	  386.3	 7411.0	...
6383196	  829.8	  386.5	 7412.0	...
6383197	  830.1	  386.9	 7414.0	...
6383198	  830.3	  386.8	 7415.0	...
6383199	  830.1	  386.2	 7416.0	...
6383200	  829.6	  385.7	 7416.0	...
6383201	  829.1	  385.3	 7419.0	...
6383202	  828.5	  385.8	 7422.0	...
6383203	  827.7	  386.7	 7418.0	...
6383204	  826.9	  387.6	 7412.0	...
6383205	  826.2	  388.4	 7407.0	...
6383206	  825.9	  388.8	 7405.0	...
6383207	  826.2	  388.8	 7401.0	...
6383208	  828.6	  385.6	 7405.0	...
6383209	  831.0	  382.4	 7412.0	...
6383210	  833.2	  379.1	 7419.0	...
6383211	  833.8	  378.4	 7428.0	...
6383212	  833.0	  378.0	 7437.0	...
6383213	  831.7	  377.5	 7444.0	...
6383214	  829.6	  377.3	 7438.0	...
6383215	  828.2	  379.7	 7433.0	...
6383216	  827.3	  383.9	 7428.0	...
6383217	  827.3	  388.1	 7425.0	...
6383218	  827.1	  390.0	 7415.0	...
6383219	  826.4	  390.6	 7407.0	...
6383220	  825.2	  391.4	 7400.0	...
[truncated: 4,239,598 more chars]
