# Supplementary material for: With an eye on uncertainty: Modelling pupillary responses to environmental volatility
Source: PLoS Comput Biol. 2019 Jul 5;15(7):e1007126. doi: 10.1371/journal.pcbi.1007126 (PMC6636765; doi:10.1371/journal.pcbi.1007126)
Supplement: S6 Data — Zip file containing the pupillometry data for participant 6. (ZIP) [file pcbi.1007126.s006.zip › P6/trial9.asc]

** CONVERTED FROM C:\Users\tparr\Documents\PVR\P6_1212\trial9.edf using edfapi 3.1 Win32 Nov 24 2009 on Tue Dec 12 10:58:20 2017
** DATE: Tue Dec 12 11:39:36 2017
** TYPE: EDF_FILE BINARY EVENT SAMPLE TAGGED
** VERSION: EYELINK II 1
** SOURCE: EYELINK CL
** EYELINK II CL v4.48 Nov 25 2009
** CAMERA: EyeLink CL Version 1.4 Sensor=BHA
** SERIAL NUMBER: CL1-AAD42
** CAMERA_CONFIG: AAD42140.SCD
**

MSG	5502370 RECCFG CR 1000 2 0 R
MSG	5502370 ELCLCFG MTABLER
MSG	5502370 GAZE_COORDS 0.00 0.00 1599.00 1199.00
MSG	5502370 THRESHOLDS R 122 230
MSG	5502370 ELCL_PROC CENTROID (3)
MSG	5502370 ELCL_PCR_PARAM 5 3.0
START	5502371 	RIGHT	SAMPLES	EVENTS
PRESCALER	1
VPRESCALER	1
PUPIL	AREA
EVENTS	GAZE	RIGHT	RATE	1000.00	TRACKING	CR	FILTER	2
SAMPLES	GAZE	RIGHT	RATE	1000.00	TRACKING	CR	FILTER	2
MSG	5502371 !MODE RECORD CR 1000 2 0 R
5502371	  745.8	  427.4	 7531.0	...
INPUT	5502371	127
5502372	  746.5	  427.3	 7530.0	...
5502373	  747.3	  427.1	 7530.0	...
5502374	  748.0	  426.9	 7530.0	...
5502375	  748.3	  426.9	 7532.0	...
5502376	  748.1	  426.9	 7536.0	...
5502377	  747.9	  426.6	 7539.0	...
SFIX R   5502378
5502378	  747.8	  426.2	 7542.0	...
5502379	  747.5	  425.8	 7541.0	...
5502380	  747.0	  425.7	 7541.0	...
5502381	  746.5	  425.7	 7541.0	...
5502382	  746.1	  425.6	 7544.0	...
5502383	  746.1	  425.5	 7548.0	...
5502384	  745.8	  425.5	 7549.0	...
5502385	  745.4	  425.6	 7548.0	...
5502386	  745.0	  425.8	 7547.0	...
5502387	  745.4	  425.9	 7546.0	...
5502388	  745.9	  425.6	 7545.0	...
5502389	  746.5	  425.2	 7545.0	...
5502390	  746.6	  424.8	 7546.0	...
5502391	  746.6	  424.8	 7547.0	...
5502392	  746.8	  424.6	 7547.0	...
5502393	  747.2	  424.3	 7550.0	...
5502394	  747.7	  423.9	 7553.0	...
5502395	  747.5	  423.6	 7556.0	...
5502396	  747.1	  423.5	 7556.0	...
5502397	  745.9	  423.5	 7556.0	...
5502398	  744.8	  423.7	 7557.0	...
5502399	  743.7	  423.6	 7557.0	...
5502400	  743.5	  423.5	 7556.0	...
5502401	  744.0	  423.3	 7556.0	...
5502402	  744.4	  423.3	 7556.0	...
5502403	  744.5	  423.3	 7556.0	...
5502404	  744.3	  423.3	 7555.0	...
5502405	  745.1	  423.3	 7555.0	...
5502406	  746.1	  423.3	 7553.0	...
5502407	  746.8	  423.2	 7552.0	...
5502408	  746.3	  423.1	 7553.0	...
5502409	  745.2	  423.2	 7557.0	...
5502410	  744.3	  423.2	 7561.0	...
5502411	  743.7	  423.3	 7562.0	...
5502412	  743.9	  423.5	 7562.0	...
5502413	  743.5	  423.8	 7565.0	...
5502414	  743.0	  424.0	 7568.0	...
5502415	  743.0	  423.9	 7570.0	...
5502416	  743.8	  423.7	 7568.0	...
5502417	  744.5	  423.6	 7566.0	...
5502418	  744.6	  423.4	 7565.0	...
5502419	  743.8	  423.1	 7565.0	...
5502420	  742.7	  422.6	 7568.0	...
5502421	  741.4	  422.2	 7571.0	...
5502422	  740.8	  422.7	 7571.0	...
5502423	  740.9	  423.6	 7567.0	...
5502424	  741.3	  424.4	 7565.0	...
5502425	  740.8	  424.2	 7567.0	...
5502426	  740.1	  424.0	 7569.0	...
5502427	  740.0	  423.8	 7569.0	...
5502428	  740.9	  423.9	 7568.0	...
5502429	  741.5	  423.6	 7567.0	...
5502430	  741.4	  422.8	 7568.0	...
5502431	  741.0	  422.0	 7569.0	...
5502432	  740.7	  421.5	 7570.0	...
5502433	  740.5	  422.2	 7570.0	...
5502434	  740.4	  422.9	 7569.0	...
5502435	  740.3	  423.4	 7571.0	...
5502436	  740.6	  423.3	 7573.0	...
5502437	  740.8	  423.2	 7576.0	...
5502438	  741.3	  423.1	 7572.0	...
5502439	  741.6	  422.7	 7568.0	...
5502440	  741.9	  422.3	 7566.0	...
5502441	  741.4	  422.1	 7569.0	...
5502442	  740.8	  422.2	 7571.0	...
5502443	  739.8	  422.0	 7573.0	...
5502444	  739.3	  421.8	 7575.0	...
5502445	  738.1	  421.4	 7577.0	...
5502446	  737.3	  421.2	 7577.0	...
5502447	  737.3	  420.7	 7577.0	...
5502448	  738.2	  420.4	 7577.0	...
5502449	  739.2	  420.6	 7577.0	...
5502450	  739.0	  421.2	 7578.0	...
5502451	  738.6	  422.3	 7579.0	...
5502452	  737.6	  423.1	 7580.0	...
5502453	  737.1	  423.7	 7580.0	...
5502454	  736.4	  423.7	 7579.0	...
5502455	  736.4	  423.5	 7579.0	...
5502456	  736.4	  423.3	 7577.0	...
5502457	  736.5	  423.1	 7574.0	...
5502458	  736.5	  422.7	 7571.0	...
5502459	  736.3	  422.2	 7571.0	...
5502460	  736.2	  421.6	 7575.0	...
5502461	  736.1	  421.5	 7578.0	...
5502462	  735.4	  421.1	 7580.0	...
5502463	  734.8	  420.6	 7582.0	...
5502464	  734.3	  420.2	 7584.0	...
5502465	  734.4	  420.2	 7587.0	...
5502466	  734.6	  420.3	 7588.0	...
5502467	  734.5	  420.3	 7588.0	...
5502468	  734.4	  420.4	 7589.0	...
5502469	  734.6	  420.4	 7590.0	...
5502470	  735.1	  420.4	 7592.0	...
5502471	  735.9	  420.5	 7592.0	...
5502472	  736.4	  420.5	 7593.0	...
5502473	  736.4	  420.3	 7593.0	...
5502474	  736.3	  419.9	 7594.0	...
5502475	  736.3	  419.5	 7596.0	...
5502476	  736.4	  419.5	 7602.0	...
5502477	  735.9	  418.8	 7607.0	...
5502478	  735.1	  418.2	 7604.0	...
5502479	  734.2	  417.6	 7598.0	...
5502480	  733.6	  417.7	 7592.0	...
5502481	  733.4	  417.7	 7595.0	...
5502482	  733.2	  417.8	 7600.0	...
5502483	  733.4	  417.8	 7603.0	...
5502484	  732.9	  418.2	 7605.0	...
5502485	  732.2	  418.5	 7605.0	...
5502486	  731.4	  418.6	 7604.0	...
5502487	  731.3	  418.5	 7604.0	...
5502488	  731.3	  418.5	 7603.0	...
5502489	  731.6	  418.6	 7604.0	...
5502490	  732.2	  418.6	 7605.0	...
5502491	  732.8	  418.3	 7607.0	...
5502492	  733.0	  418.0	 7607.0	...
5502493	  733.1	  417.2	 7611.0	...
5502494	  733.3	  416.7	 7614.0	...
5502495	  733.6	  416.2	 7617.0	...
5502496	  733.8	  416.2	 7614.0	...
5502497	  734.0	  416.4	 7612.0	...
5502498	  733.8	  416.6	 7610.0	...
5502499	  733.5	  416.7	 7611.0	...
5502500	  733.1	  416.6	 7612.0	...
5502501	  733.1	  416.4	 7613.0	...
5502502	  733.3	  416.3	 7613.0	...
5502503	  733.6	  416.3	 7612.0	...
5502504	  733.9	  416.2	 7612.0	...
5502505	  734.0	  416.1	 7615.0	...
5502506	  734.1	  416.0	 7618.0	...
5502507	  733.1	  416.1	 7619.0	...
5502508	  732.1	  416.2	 7617.0	...
5502509	  731.8	  416.1	 7615.0	...
5502510	  732.5	  415.8	 7616.0	...
5502511	  733.0	  415.4	 7617.0	...
5502512	  732.6	  415.2	 7616.0	...
5502513	  732.3	  414.9	 7615.0	...
5502514	  732.4	  414.8	 7613.0	...
5502515	  732.5	  414.7	 7611.0	...
5502516	  731.9	  414.6	 7610.0	...
5502517	  731.3	  414.5	 7610.0	...
5502518	  730.8	  414.3	 7609.0	...
5502519	  731.0	  414.4	 7611.0	...
5502520	  730.6	  414.5	 7616.0	...
5502521	  730.2	  414.9	 7621.0	...
5502522	  729.8	  415.2	 7625.0	...
5502523	  729.7	  414.7	 7629.0	...
5502524	  729.7	  414.3	 7632.0	...
5502525	  729.5	  414.2	 7634.0	...
5502526	  729.4	  414.8	 7635.0	...
5502527	  729.5	  415.1	 7637.0	...
5502528	  729.8	  415.1	 7639.0	...
5502529	  729.8	  415.0	 7637.0	...
5502530	  729.4	  414.9	 7633.0	...
5502531	  729.2	  414.8	 7629.0	...
5502532	  729.2	  414.9	 7630.0	...
5502533	  729.0	  415.0	 7629.0	...
5502534	  728.5	  414.2	 7629.0	...
5502535	  727.9	  413.2	 7629.0	...
5502536	  727.6	  412.1	 7630.0	...
5502537	  727.7	  412.6	 7632.0	...
5502538	  727.9	  413.3	 7633.0	...
5502539	  728.1	  414.0	 7635.0	...
5502540	  727.7	  414.0	 7638.0	...
5502541	  727.4	  414.0	 7639.0	...
5502542	  727.8	  413.8	 7638.0	...
5502543	  728.5	  413.5	 7636.0	...
5502544	  729.0	  413.1	 7631.0	...
5502545	  728.6	  413.0	 7628.0	...
5502546	  727.7	  412.7	 7626.0	...
5502547	  727.0	  412.5	 7627.0	...
5502548	  727.2	  412.3	 7630.0	...
5502549	  727.9	  412.3	 7634.0	...
5502550	  728.7	  412.6	 7636.0	...
5502551	  728.4	  413.1	 7635.0	...
5502552	  727.3	  413.9	 7634.0	...
5502553	  726.0	  414.5	 7632.0	...
5502554	  725.0	  414.9	 7631.0	...
5502555	  724.7	  414.7	 7632.0	...
5502556	  724.7	  414.4	 7635.0	...
5502557	  724.7	  414.2	 7636.0	...
5502558	  724.4	  414.0	 7636.0	...
5502559	  724.2	  413.7	 7635.0	...
5502560	  724.5	  413.5	 7635.0	...
5502561	  725.1	  413.4	 7635.0	...
5502562	  725.5	  413.4	 7639.0	...
5502563	  725.5	  413.5	 7643.0	...
5502564	  725.5	  413.7	 7646.0	...
5502565	  725.6	  413.8	 7646.0	...
5502566	  726.2	  413.6	 7646.0	...
5502567	  726.6	  413.2	 7642.0	...
5502568	  727.3	  412.9	 7638.0	...
5502569	  727.5	  412.6	 7637.0	...
5502570	  727.2	  412.7	 7641.0	...
5502571	  726.7	  412.8	 7644.0	...
5502572	  726.4	  412.9	 7643.0	...
5502573	  726.5	  412.9	 7644.0	...
5502574	  726.5	  412.7	 7645.0	...
5502575	  726.4	  412.7	 7646.0	...
5502576	  726.4	  412.6	 7646.0	...
5502577	  726.5	  412.6	 7646.0	...
5502578	  726.2	  412.4	 7645.0	...
5502579	  725.7	  412.1	 7641.0	...
5502580	  725.5	  412.0	 7637.0	...
5502581	  725.6	  411.7	 7633.0	...
5502582	  725.5	  411.4	 7634.0	...
5502583	  725.3	  411.2	 7635.0	...
5502584	  725.2	  411.2	 7636.0	...
5502585	  725.2	  411.1	 7637.0	...
5502586	  725.1	  411.1	 7637.0	...
5502587	  725.0	  411.1	 7638.0	...
5502588	  725.0	  411.1	 7637.0	...
5502589	  725.2	  411.2	 7637.0	...
5502590	  725.3	  411.3	 7640.0	...
5502591	  725.3	  411.3	 7643.0	...
5502592	  725.6	  411.1	 7647.0	...
5502593	  726.0	  411.0	 7649.0	...
5502594	  726.6	  410.8	 7651.0	...
5502595	  727.0	  410.8	 7651.0	...
5502596	  727.6	  410.8	 7652.0	...
5502597	  727.8	  409.8	 7653.0	...
5502598	  727.8	  408.8	 7653.0	...
5502599	  726.9	  408.0	 7651.0	...
5502600	  726.0	  408.2	 7649.0	...
5502601	  725.3	  408.2	 7649.0	...
5502602	  725.2	  408.1	 7649.0	...
5502603	  725.4	  408.3	 7649.0	...
5502604	  725.5	  408.8	 7648.0	...
5502605	  725.6	  409.3	 7648.0	...
5502606	  725.5	  409.5	 7647.0	...
5502607	  725.2	  409.6	 7647.0	...
5502608	  724.9	  409.8	 7648.0	...
5502609	  724.9	  409.9	 7649.0	...
5502610	  725.2	  409.9	 7649.0	...
5502611	  725.5	  409.9	 7649.0	...
5502612	  725.5	  409.5	 7649.0	...
5502613	  725.3	  409.1	 7647.0	...
5502614	  724.9	  408.7	 7645.0	...
5502615	  724.5	  408.0	 7643.0	...
5502616	  723.9	  407.3	 7642.0	...
5502617	  723.4	  406.6	 7641.0	...
5502618	  723.2	  406.8	 7641.0	...
5502619	  723.1	  406.9	 7641.0	...
5502620	  723.0	  407.0	 7643.0	...
5502621	  723.0	  407.3	 7644.0	...
5502622	  723.3	  407.5	 7645.0	...
5502623	  723.6	  407.9	 7642.0	...
5502624	  723.6	  407.9	 7640.0	...
5502625	  723.7	  408.0	 7638.0	...
5502626	  723.8	  408.0	 7637.0	...
5502627	  724.0	  407.9	 7637.0	...
5502628	  724.1	  407.7	 7637.0	...
5502629	  724.0	  407.5	 7639.0	...
5502630	  724.0	  408.0	 7641.0	...
5502631	  724.0	  408.5	 7644.0	...
5502632	  724.2	  409.0	 7642.0	...
5502633	  724.3	  409.0	 7640.0	...
5502634	  724.3	  408.6	 7638.0	...
5502635	  724.1	  408.1	 7638.0	...
5502636	  724.1	  407.5	 7640.0	...
5502637	  724.2	  407.2	 7641.0	...
5502638	  724.4	  406.8	 7642.0	...
5502639	  724.1	  406.5	 7642.0	...
5502640	  723.7	  406.3	 7642.0	...
5502641	  723.3	  406.3	 7642.0	...
5502642	  723.2	  406.3	 7642.0	...
5502643	  723.1	  406.3	 7640.0	...
5502644	  723.0	  406.3	 7640.0	...
5502645	  723.2	  405.8	 7640.0	...
5502646	  723.5	  405.4	 7641.0	...
5502647	  723.8	  405.2	 7641.0	...
5502648	  723.8	  405.5	 7640.0	...
5502649	  724.4	  405.3	 7640.0	...
5502650	  725.0	  405.0	 7640.0	...
5502651	  725.5	  404.7	 7640.0	...
5502652	  725.4	  405.0	 7640.0	...
5502653	  725.4	  405.3	 7641.0	...
5502654	  725.4	  406.0	 7642.0	...
5502655	  725.4	  406.7	 7642.0	...
5502656	  725.3	  407.3	 7642.0	...
5502657	  725.1	  407.5	 7642.0	...
5502658	  725.0	  407.6	 7643.0	...
5502659	  725.0	  407.8	 7641.0	...
5502660	  724.9	  408.0	 7639.0	...
5502661	  724.8	  408.1	 7636.0	...
5502662	  724.7	  408.1	 7636.0	...
5502663	  724.6	  408.0	 7638.0	...
5502664	  724.5	  408.0	 7639.0	...
5502665	  724.4	  407.9	 7638.0	...
5502666	  724.6	  407.9	 7637.0	...
5502667	  725.0	  408.2	 7636.0	...
5502668	  725.3	  408.6	 7636.0	...
5502669	  725.3	  409.0	 7636.0	...
5502670	  725.3	  409.0	 7636.0	...
5502671	  725.2	  410.0	 7635.0	...
5502672	  725.2	  410.9	 7634.0	...
5502673	  725.2	  411.7	 7633.0	...
5502674	  725.3	  411.3	 7632.0	...
5502675	  725.3	  410.9	 7631.0	...
5502676	  725.4	  411.3	 7632.0	...
5502677	  725.6	  411.8	 7631.0	...
5502678	  725.7	  412.2	 7630.0	...
5502679	  726.0	  412.0	 7629.0	...
5502680	  726.1	  411.8	 7632.0	...
5502681	  726.4	  411.4	 7635.0	...
5502682	  726.5	  410.5	 7638.0	...
5502683	  726.3	  409.6	 7638.0	...
5502684	  725.7	  409.2	 7637.0	...
5502685	  725.2	  409.3	 7635.0	...
5502686	  725.1	  409.2	 7632.0	...
5502687	  725.3	  409.1	 7631.0	...
5502688	  725.5	  409.0	 7629.0	...
5502689	  725.8	  408.9	 7628.0	...
5502690	  725.9	  408.9	 7626.0	...
5502691	  725.9	  409.0	 7625.0	...
5502692	  725.9	  409.1	 7624.0	...
5502693	  725.7	  409.5	 7622.0	...
5502694	  725.5	  409.9	 7620.0	...
5502695	  725.3	  410.5	 7618.0	...
5502696	  725.4	  411.1	 7616.0	...
5502697	  725.8	  411.7	 7615.0	...
5502698	  726.2	  412.0	 7616.0	...
5502699	  726.5	  412.2	 7619.0	...
5502700	  726.6	  412.2	 7619.0	...
5502701	  726.6	  412.2	 7616.0	...
5502702	  726.7	  412.1	 7616.0	...
5502703	  726.8	  412.2	 7618.0	...
5502704	  726.2	  411.6	 7620.0	...
5502705	  725.5	  411.1	 7620.0	...
5502706	  725.0	  410.5	 7620.0	...
5502707	  725.3	  410.5	 7615.0	...
5502708	  725.6	  410.6	 7610.0	...
5502709	  725.8	  411.0	 7606.0	...
5502710	  725.8	  411.4	 7608.0	...
5502711	  725.9	  412.2	 7611.0	...
5502712	  726.2	  412.6	 7615.0	...
5502713	  726.5	  412.9	 7617.0	...
5502714	  726.8	  412.7	 7619.0	...
5502715	  726.7	  412.5	 7619.0	...
5502716	  726.5	  412.4	 7618.0	...
5502717	  726.4	  412.5	 7613.0	...
5502718	  726.4	  412.5	 7607.0	...
5502719	  726.7	  412.5	 7602.0	...
5502720	  727.1	  412.4	 7601.0	...
5502721	  727.3	  412.2	 7600.0	...
5502722	  727.4	  412.0	 7600.0	...
5502723	  727.4	  412.4	 7601.0	...
5502724	  727.4	  412.9	 7601.0	...
5502725	  727.4	  413.4	 7601.0	...
5502726	  727.3	  413.4	 7600.0	...
5502727	  727.3	  413.3	 7598.0	...
5502728	  727.2	  413.4	 7597.0	...
5502729	  727.1	  413.5	 7596.0	...
5502730	  726.9	  413.4	 7596.0	...
5502731	  726.7	  413.0	 7596.0	...
5502732	  726.7	  412.5	 7595.0	...
5502733	  726.9	  412.4	 7591.0	...
5502734	  727.1	  412.5	 7587.0	...
5502735	  727.1	  412.6	 7587.0	...
5502736	  727.2	  413.0	 7590.0	...
5502737	  727.4	  413.5	 7593.0	...
5502738	  727.6	  413.9	 7592.0	...
5502739	  727.8	  413.9	 7591.0	...
5502740	  727.9	  413.8	 7591.0	...
5502741	  727.5	  413.3	 7590.0	...
5502742	  727.0	  412.8	 7589.0	...
5502743	  726.4	  412.3	 7587.0	...
5502744	  726.3	  412.5	 7588.0	...
5502745	  726.3	  412.7	 7587.0	...
5502746	  726.5	  412.9	 7587.0	...
5502747	  726.6	  413.1	 7586.0	...
5502748	  726.5	  413.3	 7585.0	...
5502749	  726.5	  414.0	 7583.0	...
5502750	  727.1	  414.4	 7583.0	...
5502751	  727.8	  414.7	 7580.0	...
5502752	  728.3	  414.5	 7578.0	...
5502753	  728.2	  414.5	 7578.0	...
5502754	  728.2	  414.5	 7579.0	...
5502755	  728.2	  414.0	 7580.0	...
5502756	  728.2	  413.6	 7578.0	...
5502757	  728.2	  413.1	 7577.0	...
5502758	  727.9	  413.6	 7577.0	...
5502759	  727.7	  414.1	 7577.0	...
5502760	  727.6	  414.3	 7576.0	...
5502761	  727.8	  414.0	 7573.0	...
5502762	  727.9	  413.7	 7570.0	...
5502763	  727.6	  413.7	 7568.0	...
5502764	  727.1	  413.5	 7568.0	...
5502765	  727.1	  413.2	 7570.0	...
5502766	  727.6	  413.0	 7573.0	...
5502767	  728.2	  413.6	 7576.0	...
5502768	  728.6	  414.3	 7576.0	...
5502769	  729.0	  415.5	 7575.0	...
5502770	  729.4	  416.3	 7574.0	...
5502771	  729.4	  417.1	 7571.0	...
5502772	  729.3	  417.5	 7568.0	...
5502773	  729.2	  416.8	 7567.0	...
5502774	  729.4	  416.1	 7569.0	...
5502775	  729.5	  415.3	 7572.0	...
5502776	  729.5	  415.1	 7568.0	...
5502777	  729.3	  415.0	 7564.0	...
5502778	  729.3	  415.6	 7560.0	...
5502779	  729.5	  416.3	 7560.0	...
5502780	  729.9	  417.1	 7560.0	...
5502781	  730.6	  417.1	 7561.0	...
5502782	  731.2	  417.0	 7559.0	...
5502783	  731.5	  416.6	 7556.0	...
5502784	  731.3	  416.1	 7553.0	...
5502785	  731.0	  415.7	 7555.0	...
5502786	  730.9	  415.4	 7561.0	...
5502787	  730.9	  415.8	 7567.0	...
5502788	  730.8	  416.4	 7565.0	...
5502789	  730.6	  416.9	 7559.0	...
5502790	  730.3	  417.0	 7553.0	...
5502791	  729.9	  417.1	 7553.0	...
5502792	  729.7	  417.2	 7554.0	...
5502793	  729.4	  417.6	 7555.0	...
5502794	  729.2	  418.0	 7557.0	...
5502795	  729.1	  418.2	 7555.0	...
5502796	  728.9	  418.4	 7555.0	...
5502797	  728.8	  418.3	 7554.0	...
5502798	  728.6	  418.3	 7553.0	...
5502799	  728.5	  418.6	 7546.0	...
5502800	  728.9	  418.7	 7538.0	...
5502801	  729.4	  418.8	 7533.0	...
5502802	  729.9	  418.7	 7531.0	...
5502803	  730.0	  418.7	 7530.0	...
5502804	  730.0	  418.7	 7529.0	...
5502805	  730.1	  419.4	 7529.0	...
5502806	  730.3	  420.1	 7530.0	...
5502807	  730.5	  420.1	 7529.0	...
5502808	  730.6	  419.5	 7530.0	...
5502809	  730.5	  419.5	 7530.0	...
5502810	  730.2	  420.0	 7531.0	...
5502811	  730.0	  420.6	 7527.0	...
5502812	  730.5	  421.2	 7522.0	...
5502813	  731.3	  421.7	 7518.0	...
5502814	  732.2	  422.2	 7519.0	...
5502815	  732.2	  422.2	 7521.0	...
5502816	  731.9	  422.3	 7521.0	...
5502817	  731.5	  422.3	 7520.0	...
5502818	  731.5	  422.2	 7518.0	...
5502819	  731.5	  422.0	 7516.0	...
5502820	  731.5	  421.8	 7515.0	...
5502821	  732.0	  421.5	 7515.0	...
5502822	  732.6	  421.3	 7515.0	...
5502823	  733.3	  421.1	 7515.0	...
5502824	  733.2	  421.0	 7515.0	...
5502825	  732.9	  421.0	 7511.0	...
5502826	  732.7	  420.9	 7507.0	...
5502827	  732.6	  420.9	 7503.0	...
5502828	  732.7	  421.5	 7502.0	...
5502829	  732.7	  422.3	 7500.0	...
5502830	  732.9	  422.9	 7498.0	...
5502831	  733.0	  422.8	 7498.0	...
5502832	  733.1	  422.5	 7499.0	...
5502833	  732.9	  422.4	 7500.0	...
5502834	  732.6	  421.8	 7503.0	...
5502835	  732.3	  421.3	 7506.0	...
5502836	  731.9	  420.9	 7506.0	...
5502837	  731.6	  421.2	 7502.0	...
5502838	  731.2	  421.6	 7497.0	...
5502839	  731.0	  422.0	 7495.0	...
5502840	  731.2	  422.1	 7495.0	...
5502841	  731.5	  421.6	 7494.0	...
5502842	  731.7	  421.1	 7494.0	...
5502843	  731.5	  421.1	 7493.0	...
5502844	  731.2	  421.6	 7493.0	...
5502845	  731.2	  422.0	 7492.0	...
5502846	  731.2	  422.0	 7491.0	...
5502847	  731.5	  422.0	 7491.0	...
5502848	  731.7	  422.1	 7490.0	...
5502849	  731.8	  422.2	 7489.0	...
5502850	  732.0	  422.5	 7487.0	...
5502851	  732.0	  422.8	 7486.0	...
5502852	  732.0	  422.6	 7486.0	...
5502853	  731.7	  422.4	 7486.0	...
5502854	  731.9	  422.0	 7486.0	...
5502855	  732.2	  421.9	 7486.0	...
5502856	  732.6	  421.8	 7483.0	...
5502857	  732.8	  421.8	 7481.0	...
5502858	  733.0	  422.3	 7478.0	...
5502859	  733.1	  422.8	 7479.0	...
5502860	  732.7	  422.9	 7479.0	...
5502861	  732.3	  422.4	 7478.0	...
5502862	  731.9	  422.9	 7474.0	...
5502863	  731.7	  423.9	 7471.0	...
5502864	  732.0	  424.7	 7471.0	...
5502865	  732.6	  424.3	 7471.0	...
5502866	  733.4	  423.9	 7469.0	...
5502867	  734.1	  423.8	 7468.0	...
5502868	  733.4	  424.0	 7467.0	...
5502869	  732.6	  424.2	 7467.0	...
5502870	  731.8	  424.4	 7467.0	...
5502871	  731.9	  424.5	 7466.0	...
5502872	  732.2	  424.7	 7464.0	...
5502873	  732.3	  424.9	 7463.0	...
5502874	  732.5	  424.8	 7462.0	...
5502875	  732.5	  424.6	 7462.0	...
5502876	  732.4	  424.4	 7461.0	...
5502877	  731.8	  424.3	 7460.0	...
5502878	  731.4	  424.4	 7458.0	...
5502879	  730.9	  424.6	 7457.0	...
5502880	  730.8	  424.6	 7456.0	...
5502881	  731.6	  424.3	 7454.0	...
5502882	  732.4	  424.0	 7453.0	...
5502883	  732.7	  423.5	 7453.0	...
5502884	  732.2	  423.3	 7453.0	...
5502885	  731.9	  423.6	 7453.0	...
5502886	  732.2	  424.1	 7453.0	...
5502887	  732.5	  424.5	 7452.0	...
5502888	  732.6	  423.9	 7452.0	...
5502889	  732.8	  423.3	 7447.0	...
5502890	  733.0	  422.7	 7443.0	...
5502891	  732.9	  422.7	 7439.0	...
5502892	  732.8	  423.5	 7439.0	...
5502893	  732.6	  424.3	 7439.0	...
5502894	  732.3	  425.2	 7440.0	...
5502895	  732.1	  425.3	 7441.0	...
5502896	  731.9	  425.4	 7439.0	...
5502897	  732.0	  425.3	 7438.0	...
5502898	  731.5	  425.2	 7436.0	...
5502899	  731.0	  425.1	 7436.0	...
5502900	  730.5	  424.8	 7435.0	...
5502901	  730.5	  424.5	 7433.0	...
5502902	  730.7	  424.7	 7433.0	...
5502903	  730.9	  425.1	 7433.0	...
5502904	  730.8	  425.4	 7435.0	...
5502905	  730.6	  425.2	 7436.0	...
5502906	  730.1	  425.0	 7434.0	...
5502907	  729.9	  425.0	 7431.0	...
5502908	  729.7	  425.4	 7429.0	...
5502909	  729.7	  425.9	 7430.0	...
5502910	  729.6	  426.4	 7431.0	...
5502911	  730.2	  426.4	 7429.0	...
5502912	  730.8	  426.4	 7425.0	...
5502913	  731.4	  426.3	 7422.0	...
5502914	  731.4	  426.3	 7421.0	...
5502915	  731.4	  426.4	 7420.0	...
5502916	  731.5	  426.7	 7420.0	...
5502917	  731.5	  427.1	 7421.0	...
5502918	  731.8	  427.5	 7421.0	...
5502919	  732.0	  427.8	 7425.0	...
5502920	  732.3	  427.8	 7429.0	...
5502921	  732.4	  427.9	 7427.0	...
5502922	  732.1	  428.1	 7421.0	...
5502923	  731.8	  428.3	 7415.0	...
5502924	  731.5	  428.4	 7414.0	...
5502925	  731.5	  428.6	 7412.0	...
5502926	  731.5	  428.3	 7410.0	...
5502927	  731.5	  428.0	 7408.0	...
5502928	  731.6	  427.9	 7408.0	...
5502929	  731.7	  428.2	 7408.0	...
5502930	  731.8	  428.3	 7407.0	...
5502931	  731.7	  428.2	 7407.0	...
5502932	  731.6	  428.2	 7408.0	...
5502933	  731.5	  428.3	 7409.0	...
5502934	  730.9	  428.5	 7409.0	...
5502935	  730.2	  428.5	 7412.0	...
5502936	  729.5	  428.5	 7415.0	...
5502937	  729.4	  428.4	 7417.0	...
5502938	  729.0	  428.2	 7417.0	...
5502939	  728.7	  428.1	 7416.0	...
5502940	  728.8	  428.7	 7413.0	...
5502941	  729.1	  429.1	 7410.0	...
5502942	  730.1	  429.3	 7408.0	...
5502943	  730.8	  428.6	 7408.0	...
5502944	  731.5	  428.1	 7409.0	...
5502945	  731.8	  428.1	 7408.0	...
5502946	  732.0	  428.3	 7407.0	...
5502947	  732.1	  428.1	 7406.0	...
5502948	  732.0	  427.7	 7410.0	...
5502949	  732.0	  427.3	 7414.0	...
5502950	  732.2	  427.2	 7414.0	...
5502951	  732.6	  427.3	 7411.0	...
5502952	  732.7	  427.3	 7410.0	...
5502953	  732.6	  427.3	 7413.0	...
5502954	  732.3	  427.0	 7414.0	...
5502955	  732.2	  426.7	 7412.0	...
5502956	  732.0	  427.1	 7409.0	...
5502957	  731.9	  427.5	 7408.0	...
5502958	  732.1	  427.8	 7407.0	...
5502959	  732.3	  427.8	 7406.0	...
5502960	  732.5	  428.2	 7406.0	...
5502961	  732.4	  428.6	 7402.0	...
5502962	  732.2	  429.3	 7397.0	...
5502963	  732.0	  429.5	 7393.0	...
5502964	  732.2	  429.6	 7393.0	...
5502965	  732.5	  429.1	 7393.0	...
5502966	  732.2	  428.7	 7392.0	...
5502967	  731.5	  428.4	 7392.0	...
5502968	  730.7	  428.2	 7392.0	...
5502969	  730.5	  428.3	 7395.0	...
5502970	  730.2	  428.6	 7398.0	...
5502971	  730.1	  428.8	 7400.0	...
5502972	  730.8	  428.5	 7404.0	...
5502973	  731.5	  427.9	 7407.0	...
5502974	  731.6	  427.3	 7409.0	...
5502975	  731.1	  427.4	 7408.0	...
5502976	  730.6	  427.5	 7406.0	...
5502977	  730.7	  427.5	 7404.0	...
5502978	  730.7	  427.9	 7402.0	...
5502979	  730.6	  428.2	 7401.0	...
5502980	  731.1	  428.7	 7399.0	...
5502981	  731.9	  429.0	 7398.0	...
5502982	  732.6	  429.3	 7396.0	...
5502983	  733.0	  429.3	 7395.0	...
5502984	  733.2	  429.2	 7394.0	...
5502985	  732.3	  429.3	 7392.0	...
5502986	  731.4	  429.5	 7395.0	...
5502987	  730.6	  429.6	 7399.0	...
5502988	  730.7	  429.7	 7403.0	...
5502989	  730.8	  429.7	 7405.0	...
5502990	  730.8	  429.4	 7406.0	...
5502991	  731.2	  429.1	 7406.0	...
5502992	  732.6	  428.6	 7406.0	...
5502993	  734.0	  428.5	 7405.0	...
5502994	  734.7	  428.5	 7405.0	...
5502995	  734.4	  428.7	 7404.0	...
5502996	  733.9	  428.8	 7403.0	...
5502997	  733.5	  428.7	 7401.0	...
5502998	  733.1	  428.6	 7399.0	...
5502999	  732.4	  428.8	 7399.0	...
5503000	  732.0	  429.2	 7399.0	...
5503001	  731.5	  429.5	 7400.0	...
5503002	  731.5	  429.5	 7400.0	...
5503003	  731.5	  429.3	 7401.0	...
5503004	  731.4	  428.6	 7404.0	...
5503005	  731.5	  428.0	 7406.0	...
5503006	  731.7	  427.5	 7409.0	...
5503007	  731.4	  427.5	 7408.0	...
5503008	  730.7	  427.6	 7407.0	...
5503009	  730.1	  427.6	 7405.0	...
5503010	  729.9	  427.6	 7405.0	...
5503011	  729.9	  427.8	 7404.0	...
5503012	  730.1	  428.5	 7404.0	...
5503013	  731.0	  429.1	 7404.0	...
5503014	  731.8	  429.6	 7404.0	...
5503015	  731.9	  429.6	 7405.0	...
5503016	  731.1	  429.8	 7406.0	...
5503017	  730.4	  429.4	 7407.0	...
5503018	  730.4	  429.0	 7407.0	...
5503019	  730.3	  428.5	 7406.0	...
5503020	  730.1	  428.3	 7407.0	...
5503021	  729.9	  428.0	 7409.0	...
5503022	  730.0	  427.7	 7412.0	...
5503023	  730.9	  427.5	 7413.0	...
5503024	  731.9	  428.0	 7414.0	...
5503025	  732.2	  428.6	 7411.0	...
5503026	  732.1	  428.8	 7408.0	...
5503027	  732.0	  428.4	 7410.0	...
5503028	  732.3	  428.5	 7415.0	...
5503029	  732.5	  429.0	 7418.0	...
5503030	  732.5	  429.4	 7416.0	...
5503031	  732.6	  429.3	 7414.0	...
5503032	  732.7	  429.2	 7415.0	...
5503033	  732.8	  429.1	 7411.0	...
5503034	  732.8	  429.0	 7407.0	...
5503035	  733.6	  428.6	 7403.0	...
5503036	  734.3	  428.3	 7410.0	...
5503037	  734.4	  428.1	 7416.0	...
5503038	  733.5	  428.1	 7422.0	...
5503039	  732.7	  428.3	 7423.0	...
5503040	  732.5	  428.3	 7421.0	...
5503041	  732.5	  427.7	 7418.0	...
5503042	  732.4	  426.9	 7415.0	...
5503043	  732.3	  426.2	 7415.0	...
5503044	  732.3	  426.1	 7414.0	...
5503045	  731.6	  426.2	 7413.0	...
5503046	  730.9	  426.3	 7413.0	...
5503047	  729.5	  426.6	 7413.0	...
5503048	  728.8	  426.7	 7414.0	...
5503049	  728.4	  426.7	 7414.0	...
5503050	  728.8	  426.2	 7415.0	...
5503051	  728.7	  425.8	 7416.0	...
5503052	  728.6	  425.4	 7417.0	...
5503053	  728.5	  425.6	 7416.0	...
5503054	  728.8	  425.6	 7416.0	...
5503055	  728.8	  425.7	 7419.0	...
5503056	  729.0	  425.8	 7425.0	...
5503057	  729.2	  425.9	 7430.0	...
5503058	  729.5	  425.8	 7429.0	...
5503059	  729.7	  425.4	 7425.0	...
5503060	  730.1	  425.0	 7421.0	...
5503061	  730.4	  424.6	 7421.0	...
5503062	  730.5	  424.4	 7423.0	...
5503063	  730.3	  424.5	 7425.0	...
5503064	  730.1	  424.9	 7426.0	...
5503065	  730.4	  425.2	 7428.0	...
5503066	  730.7	  425.4	 7429.0	...
5503067	  731.1	  425.3	 7429.0	...
5503068	  731.0	  425.2	 7428.0	...
5503069	  730.6	  425.1	 7426.0	...
5503070	  730.3	  425.0	 7427.0	...
5503071	  729.9	  425.3	 7427.0	...
5503072	  730.0	  425.7	 7426.0	...
5503073	  729.8	  425.6	 7425.0	...
5503074	  728.8	  425.3	 7424.0	...
5503075	  727.6	  425.1	 7423.0	...
5503076	  726.7	  425.3	 7421.0	...
5503077	  726.2	  425.4	 7422.0	...
5503078	  726.1	  425.7	 7423.0	...
5503079	  726.1	  426.1	 7423.0	...
5503080	  726.5	  426.4	 7422.0	...
5503081	  726.7	  425.7	 7424.0	...
5503082	  726.8	  425.1	 7427.0	...
5503083	  726.5	  424.5	 7428.0	...
5503084	  726.2	  424.6	 7427.0	...
5503085	  725.9	  424.5	 7427.0	...
5503086	  726.6	  424.0	 7432.0	...
5503087	  727.4	  423.4	 7435.0	...
5503088	  728.2	  423.2	 7438.0	...
5503089	  728.2	  423.5	 7440.0	...
5503090	  727.6	  423.7	 7443.0	...
5503091	  726.9	  423.8	 7446.0	...
5503092	  726.3	  423.5	 7448.0	...
5503093	  726.5	  423.2	 7448.0	...
5503094	  727.1	  422.9	 7448.0	...
5503095	  727.6	  422.7	 7448.0	...
5503096	  728.0	  422.6	 7445.0	...
5503097	  728.0	  422.7	 7443.0	...
5503098	  727.9	  422.4	 7441.0	...
5503099	  727.8	  422.1	 7443.0	...
5503100	  727.8	  421.7	 7445.0	...
5503101	  727.0	  421.4	 7446.0	...
5503102	  726.2	  421.1	 7449.0	...
5503103	  725.4	  420.9	 7452.0	...
5503104	  725.9	  420.7	 7455.0	...
5503105	  726.3	  420.5	 7455.0	...
5503106	  726.8	  420.4	 7455.0	...
5503107	  726.7	  420.4	 7454.0	...
5503108	  726.1	  420.4	 7449.0	...
5503109	  725.6	  420.6	 7445.0	...
5503110	  725.1	  420.8	 7444.0	...
5503111	  725.2	  420.9	 7449.0	...
5503112	  725.3	  421.0	 7453.0	...
5503113	  725.4	  421.2	 7454.0	...
5503114	  725.7	  421.2	 7454.0	...
5503115	  726.0	  421.1	 7455.0	...
5503116	  725.6	  421.3	 7455.0	...
5503117	  725.0	  421.7	 7451.0	...
5503118	  724.1	  422.1	 7447.0	...
5503119	  724.0	  422.3	 7446.0	...
5503120	  723.8	  422.7	 7449.0	...
5503121	  724.0	  423.0	 7451.0	...
5503122	  724.2	  423.2	 7453.0	...
5503123	  724.4	  423.2	 7455.0	...
5503124	  724.3	  422.8	 7457.0	...
5503125	  724.6	  422.4	 7459.0	...
5503126	  725.0	  422.2	 7461.0	...
5503127	  724.9	  422.7	 7464.0	...
5503128	  724.5	  423.2	 7467.0	...
5503129	  724.0	  423.3	 7468.0	...
5503130	  724.0	  423.0	 7467.0	...
5503131	  724.0	  422.7	 7466.0	...
5503132	  724.0	  422.7	 7465.0	...
5503133	  724.0	  422.9	 7465.0	...
5503134	  724.1	  422.9	 7466.0	...
5503135	  724.1	  422.9	 7467.0	...
5503136	  724.0	  422.9	 7468.0	...
5503137	  723.9	  422.9	 7468.0	...
5503138	  723.9	  422.8	 7467.0	...
5503139	  723.8	  422.7	 7464.0	...
5503140	  723.8	  422.8	 7463.0	...
5503141	  723.7	  423.1	 7464.0	...
5503142	  723.7	  423.1	 7465.0	...
5503143	  723.7	  422.9	 7466.0	...
5503144	  723.7	  422.6	 7466.0	...
5503145	  723.6	  422.2	 7466.0	...
5503146	  723.6	  421.8	 7466.0	...
5503147	  723.7	  421.4	 7466.0	...
5503148	  723.9	  421.3	 7465.0	...
5503149	  724.1	  421.3	 7467.0	...
5503150	  724.7	  421.2	 7471.0	...
5503151	  725.2	  421.1	 7475.0	...
5503152	  725.5	  420.8	 7477.0	...
5503153	  725.4	  420.0	 7476.0	...
5503154	  725.2	  419.3	 7475.0	...
5503155	  725.1	  418.8	 7475.0	...
5503156	  725.1	  418.8	 7475.0	...
5503157	  725.1	  418.9	 7474.0	...
5503158	  726.0	  419.1	 7475.0	...
5503159	  726.9	  419.2	 7476.0	...
5503160	  727.8	  419.8	 7477.0	...
5503161	  727.1	  420.2	 7476.0	...
5503162	  726.5	  420.7	 7478.0	...
5503163	  726.0	  420.8	 7481.0	...
5503164	  726.3	  421.0	 7481.0	...
5503165	  726.4	  421.0	 7479.0	...
5503166	  726.4	  420.5	 7481.0	...
5503167	  726.2	  420.1	 7484.0	...
5503168	  726.0	  420.6	 7488.0	...
5503169	  725.8	  421.3	 7488.0	...
5503170	  725.6	  422.0	 7486.0	...
5503171	  724.8	  421.9	 7482.0	...
5503172	  724.0	  421.1	 7479.0	...
5503173	  723.9	  420.5	 7479.0	...
5503174	  724.5	  419.9	 7479.0	...
5503175	  725.2	  419.5	 7477.0	...
5503176	  724.8	  419.2	 7475.0	...
5503177	  724.1	  418.7	 7474.0	...
5503178	  724.1	  418.5	 7475.0	...
5503179	  724.7	  417.8	 7475.0	...
5503180	  725.4	  417.3	 7479.0	...
5503181	  725.4	  416.9	 7483.0	...
5503182	  725.5	  417.5	 7487.0	...
5503183	  725.7	  417.9	 7488.0	...
5503184	  725.9	  418.4	 7489.0	...
5503185	  726.8	  418.3	 7488.0	...
5503186	  727.6	  418.5	 7486.0	...
5503187	  728.4	  418.6	 7484.0	...
5503188	  728.4	  418.8	 7488.0	...
5503189	  728.5	  418.8	 7491.0	...
5503190	  728.6	  418.8	 7493.0	...
5503191	  728.3	  418.9	 7492.0	...
5503192	  727.9	  418.9	 7491.0	...
5503193	  727.5	  419.0	 7491.0	...
5503194	  727.2	  419.0	 7492.0	...
5503195	  726.8	  418.5	 7492.0	...
5503196	  726.3	  418.1	 7493.0	...
5503197	  726.1	  417.7	 7493.0	...
5503198	  726.0	  417.8	 7493.0	...
5503199	  726.2	  417.6	 7493.0	...
5503200	  726.5	  417.7	 7495.0	...
5503201	  726.4	  417.8	 7497.0	...
5503202	  726.2	  418.1	 7499.0	...
5503203	  725.7	  418.1	 7500.0	...
5503204	  725.4	  418.2	 7501.0	...
5503205	  725.7	  418.2	 7502.0	...
5503206	  726.2	  418.2	 7503.0	...
5503207	  726.9	  417.8	 7505.0	...
5503208	  727.0	  417.2	 7506.0	...
5503209	  727.1	  416.7	 7507.0	...
5503210	  727.4	  416.3	 7508.0	...
5503211	  727.8	  416.2	 7508.0	...
5503212	  728.1	  416.1	 7508.0	...
5503213	  727.9	  415.3	 7510.0	...
5503214	  727.5	  414.6	 7512.0	...
5503215	  727.2	  414.8	 7511.0	...
5503216	  727.2	  415.8	 7507.0	...
5503217	  728.0	  416.7	 7507.0	...
5503218	  728.7	  416.5	 7510.0	...
5503219	  729.4	  416.3	 7514.0	...
5503220	  729.4	  416.3	 7514.0	...
5503221	  729.3	  416.5	 7514.0	...
5503222	  729.6	  416.7	 7514.0	...
5503223	  729.9	  416.8	 7514.0	...
5503224	  730.2	  416.9	 7514.0	...
5503225	  730.1	  417.1	 7516.0	...
5503226	  729.8	  417.5	 7518.0	...
5503227	  729.5	  418.0	 7519.0	...
5503228	  729.0	  418.2	 7519.0	...
5503229	  728.8	  418.3	 7519.0	...
5503230	  728.9	  418.4	 7518.0	...
5503231	  729.3	  418.5	 7518.0	...
5503232	  729.5	  418.5	 7519.0	...
5503233	  730.1	  418.2	 7521.0	...
5503234	  730.7	  418.0	 7523.0	...
5503235	  730.3	  418.2	 7521.0	...
5503236	  729.3	  418.6	 7519.0	...
5503237	  728.7	  419.0	 7516.0	...
5503238	  729.1	  419.0	 7516.0	...
5503239	  729.3	  418.4	 7515.0	...
5503240	  729.2	  417.8	 7516.0	...
5503241	  729.0	  417.2	 7516.0	...
5503242	  729.0	  417.3	 7516.0	...
5503243	  728.7	  417.4	 7516.0	...
5503244	  728.5	  417.4	 7517.0	...
5503245	  728.4	  417.4	 7517.0	...
5503246	  728.5	  416.8	 7518.0	...
5503247	  728.8	  416.2	 7519.0	...
5503248	  729.0	  415.6	 7523.0	...
5503249	  729.2	  415.7	 7528.0	...
5503250	  728.9	  415.9	 7533.0	...
5503251	  728.0	  416.1	 7529.0	...
5503252	  727.2	  416.1	 7523.0	...
5503253	  726.5	  416.1	 7520.0	...
5503254	  726.6	  416.1	 7523.0	...
5503255	  726.8	  416.2	 7527.0	...
5503256	  727.0	  416.2	 7528.0	...
5503257	  727.1	  416.3	 7528.0	...
5503258	  726.5	  416.4	 7529.0	...
5503259	  725.5	  416.0	 7531.0	...
5503260	  724.5	  415.6	 7534.0	...
5503261	  724.1	  415.8	 7536.0	...
5503262	  724.1	  416.5	 7535.0	...
5503263	  724.1	  417.2	 7534.0	...
5503264	  724.2	  417.0	 7536.0	...
5503265	  724.2	  416.6	 7539.0	...
5503266	  724.1	  416.1	 7542.0	...
5503267	  724.0	  415.8	 7541.0	...
5503268	  723.9	  415.7	 7540.0	...
5503269	  723.9	  415.7	 7538.0	...
5503270	  723.9	  416.5	 7538.0	...
5503271	  724.1	  417.2	 7540.0	...
5503272	  724.1	  418.0	 7543.0	...
5503273	  724.1	  417.8	 7546.0	...
5503274	  724.0	  417.6	 7546.0	...
5503275	  724.1	  417.5	 7546.0	...
5503276	  724.5	  417.6	 7546.0	...
5503277	  724.9	  418.0	 7544.0	...
5503278	  725.4	  418.4	 7543.0	...
5503279	  725.5	  418.7	 7542.0	...
5503280	  725.5	  418.7	 7544.0	...
5503281	  725.2	  418.6	 7545.0	...
5503282	  724.6	  418.2	 7547.0	...
5503283	  723.8	  417.8	 7545.0	...
5503284	  723.1	  417.5	 7542.0	...
5503285	  722.8	  417.6	 7542.0	...
5503286	  722.8	  417.5	 7549.0	...
5503287	  722.2	  417.4	 7555.0	...
5503288	  721.5	  417.3	 7557.0	...
5503289	  721.1	  417.3	 7556.0	...
5503290	  721.3	  417.3	 7554.0	...
5503291	  721.5	  417.3	 7554.0	...
5503292	  721.5	  417.3	 7556.0	...
5503293	  721.0	  416.9	 7559.0	...
5503294	  720.6	  416.4	 7563.0	...
5503295	  720.2	  415.8	 7563.0	...
5503296	  720.4	  415.7	 7560.0	...
5503297	  720.5	  415.6	 7559.0	...
5503298	  720.7	  415.9	 7559.0	...
5503299	  720.8	  416.2	 7560.0	...
5503300	  721.0	  416.6	 7561.0	...
5503301	  721.3	  416.7	 7563.0	...
5503302	  721.6	  416.3	 7564.0	...
5503303	  721.8	  415.9	 7566.0	...
5503304	  721.9	  416.2	 7568.0	...
5503305	  721.9	  416.8	 7568.0	...
5503306	  722.0	  417.4	 7568.0	...
5503307	  722.0	  417.3	 7569.0	...
5503308	  721.7	  417.2	 7572.0	...
5503309	  720.7	  417.2	 7574.0	...
5503310	  719.8	  417.2	 7575.0	...
5503311	  719.2	  416.8	 7577.0	...
5503312	  719.5	  416.1	 7579.0	...
5503313	  719.6	  415.9	 7581.0	...
5503314	  719.1	  416.4	 7581.0	...
5503315	  718.7	  417.0	 7582.0	...
5503316	  718.3	  417.1	 7584.0	...
5503317	  718.3	  417.1	 7585.0	...
5503318	  718.4	  417.0	 7586.0	...
5503319	  718.4	  417.1	 7587.0	...
5503320	  718.5	  417.1	 7588.0	...
5503321	  718.7	  417.1	 7588.0	...
5503322	  718.6	  416.8	 7588.0	...
5503323	  718.3	  416.6	 7587.0	...
5503324	  717.9	  416.3	 7586.0	...
5503325	  717.7	  416.2	 7586.0	...
5503326	  717.6	  416.1	 7588.0	...
5503327	  717.9	  415.9	 7586.0	...
5503328	  718.3	  416.0	 7584.0	...
5503329	  718.9	  416.1	 7581.0	...
5503330	  719.2	  416.2	 7584.0	...
5503331	  718.8	  416.2	 7590.0	...
5503332	  718.5	  416.2	 7596.0	...
5503333	  718.2	  416.3	 7600.0	...
5503334	  718.4	  416.2	 7601.0	...
5503335	  718.4	  416.0	 7600.0	...
5503336	  718.4	  416.1	 7600.0	...
5503337	  718.3	  416.3	 7600.0	...
5503338	  718.0	  416.5	 7600.0	...
5503339	  717.2	  416.5	 7601.0	...
5503340	  716.5	  415.7	 7601.0	...
5503341	  715.3	  415.1	 7601.0	...
5503342	  714.5	  414.5	 7600.0	...
5503343	  714.6	  414.7	 7600.0	...
5503344	  715.4	  414.7	 7600.0	...
5503345	  716.3	  415.1	 7602.0	...
5503346	  716.5	  415.5	 7604.0	...
5503347	  715.9	  416.0	 7611.0	...
5503348	  715.1	  415.5	 7617.0	...
5503349	  714.2	  414.9	 7619.0	...
5503350	  714.0	  414.3	 7615.0	...
5503351	  713.8	  414.4	 7611.0	...
5503352	  713.8	  414.4	 7610.0	...
5503353	  713.5	  414.5	 7607.0	...
5503354	  713.1	  414.3	 7604.0	...
5503355	  712.8	  413.9	 7604.0	...
5503356	  712.9	  413.5	 7606.0	...
5503357	  713.1	  413.4	 7609.0	...
5503358	  713.4	  413.8	 7610.0	...
5503359	  714.0	  414.2	 7613.0	...
5503360	  714.5	  414.3	 7617.0	...
5503361	  714.8	  413.6	 7620.0	...
5503362	  715.0	  412.8	 7620.0	...
5503363	  715.2	  412.8	 7621.0	...
5503364	  714.8	  413.2	 7621.0	...
5503365	  714.4	  413.5	 7620.0	...
5503366	  713.9	  413.5	 7619.0	...
5503367	  714.1	  413.5	 7618.0	...
5503368	  714.3	  413.9	 7620.0	...
5503369	  714.5	  414.1	 7623.0	...
5503370	  714.4	  414.2	 7627.0	...
5503371	  714.2	  413.9	 7628.0	...
5503372	  714.0	  413.6	 7630.0	...
5503373	  714.0	  413.4	 7631.0	...
5503374	  714.0	  413.1	 7632.0	...
5503375	  713.9	  413.1	 7635.0	...
5503376	  714.4	  413.3	 7639.0	...
5503377	  715.0	  413.6	 7643.0	...
5503378	  715.0	  414.1	 7643.0	...
5503379	  714.4	  414.4	 7643.0	...
5503380	  713.9	  414.3	 7643.0	...
5503381	  713.7	  414.0	 7642.0	...
5503382	  713.5	  413.7	 7643.0	...
5503383	  713.3	  413.8	 7644.0	...
5503384	  713.5	  413.7	 7646.0	...
5503385	  713.8	  413.6	 7647.0	...
5503386	  714.1	  413.9	 7647.0	...
5503387	  714.3	  414.3	 7644.0	...
5503388	  714.5	  414.5	 7641.0	...
5503389	  714.5	  414.2	 7640.0	...
MSG	5503390 0000 _ Experiment Start
5503390	  714.8	  413.8	 7640.0	...
5503391	  715.3	  413.8	 7643.0	...
5503392	  715.7	  413.9	 7647.0	...
5503393	  716.0	  414.1	 7651.0	...
5503394	  716.0	  414.3	 7655.0	...
5503395	  716.1	  414.4	 7658.0	...
5503396	  716.1	  414.6	 7662.0	...
5503397	  716.0	  415.0	 7663.0	...
5503398	  715.6	  415.2	 7663.0	...
5503399	  715.5	  415.7	 7666.0	...
5503400	  715.6	  415.9	 7669.0	...
5503401	  715.8	  415.7	 7672.0	...
5503402	  715.7	  415.3	 7670.0	...
5503403	  715.6	  415.1	 7668.0	...
5503404	  715.6	  415.3	 7666.0	...
5503405	  716.0	  415.5	 7664.0	...
5503406	  716.3	  415.5	 7665.0	...
5503407	  716.5	  415.5	 7667.0	...
5503408	  716.3	  415.5	 7669.0	...
5503409	  716.2	  415.5	 7669.0	...
5503410	  716.6	  415.8	 7669.0	...
5503411	  717.2	  416.1	 7671.0	...
5503412	  718.0	  416.4	 7672.0	...
5503413	  718.7	  416.1	 7674.0	...
5503414	  719.2	  415.9	 7674.0	...
5503415	  719.2	  416.0	 7674.0	...
5503416	  719.0	  416.3	 7675.0	...
5503417	  718.7	  416.7	 7676.0	...
5503418	  718.3	  416.8	 7679.0	...
5503419	  718.4	  416.3	 7681.0	...
5503420	  718.5	  415.7	 7683.0	...
5503421	  718.5	  415.0	 7685.0	...
5503422	  718.1	  414.8	 7684.0	...
5503423	  718.0	  414.7	 7683.0	...
5503424	  718.0	  414.6	 7682.0	...
5503425	  717.3	  414.7	 7682.0	...
5503426	  716.7	  414.3	 7687.0	...
5503427	  716.0	  413.9	 7692.0	...
5503428	  716.3	  414.3	 7697.0	...
5503429	  716.6	  415.1	 7698.0	...
5503430	  717.0	  416.3	 7699.0	...
5503431	  717.1	  416.6	 7699.0	...
5503432	  717.2	  417.0	 7697.0	...
5503433	  717.1	  417.2	 7695.0	...
5503434	  717.1	  417.4	 7694.0	...
5503435	  717.2	  417.4	 7693.0	...
5503436	  717.4	  417.3	 7693.0	...
5503437	  717.6	  417.0	 7693.0	...
5503438	  717.2	  416.6	 7695.0	...
5503439	  716.7	  415.4	 7699.0	...
5503440	  716.7	  414.3	 7702.0	...
5503441	  717.1	  413.7	 7705.0	...
5503442	  717.6	  414.1	 7706.0	...
5503443	  718.1	  414.5	 7707.0	...
5503444	  718.5	  414.8	 7708.0	...
5503445	  719.3	  415.1	 7710.0	...
5503446	  720.0	  415.7	 7712.0	...
5503447	  720.5	  416.1	 7715.0	...
5503448	  720.2	  415.7	 7715.0	...
5503449	  719.8	  414.9	 7716.0	...
5503450	  719.4	  414.2	 7716.0	...
5503451	  719.3	  413.8	 7716.0	...
5503452	  719.2	  413.4	 7716.0	...
5503453	  719.3	  413.0	 7718.0	...
5503454	  719.5	  412.9	 7719.0	...
5503455	  719.7	  412.8	 7721.0	...
5503456	  719.3	  412.8	 7724.0	...
5503457	  718.7	  412.8	 7727.0	...
5503458	  718.3	  413.7	 7726.0	...
5503459	  718.4	  414.6	 7721.0	...
5503460	  718.5	  415.3	 7716.0	...
5503461	  718.3	  415.0	 7716.0	...
5503462	  718.1	  414.8	 7720.0	...
5503463	  718.7	  414.7	 7723.0	...
5503464	  719.5	  414.4	 7724.0	...
5503465	  719.9	  413.9	 7721.0	...
5503466	  719.5	  413.1	 7722.0	...
5503467	  719.2	  412.3	 7723.0	...
5503468	  719.3	  411.7	 7725.0	...
5503469	  719.3	  411.4	 7726.0	...
5503470	  719.3	  411.4	 7730.0	...
5503471	  719.4	  411.8	 7733.0	...
5503472	  719.5	  412.3	 7736.0	...
5503473	  719.6	  412.7	 7736.0	...
5503474	  719.4	  412.8	 7737.0	...
5503475	  719.2	  412.9	 7738.0	...
5503476	  719.7	  412.9	 7738.0	...
5503477	  720.3	  412.8	 7738.0	...
5503478	  720.4	  412.7	 7738.0	...
5503479	  719.9	  412.8	 7738.0	...
5503480	  720.1	  412.5	 7738.0	...
5503481	  720.7	  412.0	 7740.0	...
5503482	  720.7	  411.1	 7742.0	...
5503483	  720.0	  410.1	 7743.0	...
5503484	  719.3	  409.3	 7742.0	...
5503485	  719.4	  409.1	 7742.0	...
5503486	  719.7	  409.3	 7743.0	...
5503487	  720.0	  409.5	 7745.0	...
5503488	  720.3	  409.7	 7748.0	...
5503489	  720.4	  409.8	 7750.0	...
5503490	  720.0	  409.9	 7750.0	...
5503491	  719.4	  410.2	 7751.0	...
5503492	  718.9	  410.6	 7751.0	...
5503493	  719.1	  411.1	 7752.0	...
5503494	  719.3	  411.6	 7754.0	...
5503495	  719.4	  412.1	 7756.0	...
5503496	  719.5	  412.3	 7758.0	...
5503497	  719.4	  412.3	 7757.0	...
5503498	  719.3	  412.6	 7755.0	...
5503499	  719.3	  412.9	 7754.0	...
5503500	  719.6	  412.7	 7754.0	...
5503501	  719.8	  412.2	 7754.0	...
5503502	  720.1	  411.7	 7754.0	...
5503503	  720.1	  411.0	 7754.0	...
5503504	  720.7	  410.3	 7756.0	...
5503505	  721.3	  409.7	 7759.0	...
5503506	  722.1	  410.1	 7762.0	...
5503507	  721.6	  410.7	 7762.0	...
5503508	  721.1	  411.3	 7764.0	...
5503509	  720.5	  411.3	 7766.0	...
5503510	  720.6	  411.6	 7768.0	...
5503511	  720.6	  412.0	 7765.0	...
5503512	  720.8	  412.2	 7763.0	...
5503513	  720.9	  411.9	 7761.0	...
5503514	  720.9	  411.7	 7762.0	...
5503515	  720.8	  411.3	 7761.0	...
5503516	  720.7	  410.9	 7760.0	...
5503517	  720.2	  410.7	 7766.0	...
5503518	  719.8	  411.4	 7774.0	...
5503519	  719.5	  412.1	 7781.0	...
5503520	  718.9	  412.9	 7779.0	...
5503521	  718.2	  413.1	 7777.0	...
5503522	  717.7	  413.2	 7775.0	...
5503523	  718.3	  413.2	 7775.0	...
5503524	  718.6	  413.0	 7776.0	...
5503525	  718.6	  412.5	 7778.0	...
5503526	  718.5	  411.5	 7781.0	...
5503527	  719.1	  410.6	 7783.0	...
5503528	  719.8	  410.1	 7784.0	...
5503529	  720.2	  410.4	 7783.0	...
5503530	  720.1	  410.8	 7783.0	...
5503531	  720.3	  411.1	 7786.0	...
5503532	  721.0	  411.3	 7789.0	...
5503533	  722.2	  411.2	 7792.0	...
5503534	  723.1	  411.0	 7793.0	...
5503535	  723.2	  410.9	 7791.0	...
5503536	  722.8	  410.7	 7789.0	...
5503537	  722.4	  410.0	 7788.0	...
5503538	  722.4	  409.3	 7793.0	...
5503539	  722.5	  408.9	 7797.0	...
5503540	  722.6	  408.9	 7800.0	...
5503541	  722.7	  409.4	 7799.0	...
5503542	  721.9	  410.0	 7798.0	...
5503543	  721.2	  410.0	 7798.0	...
5503544	  720.3	  409.6	 7799.0	...
5503545	  720.2	  409.1	 7801.0	...
5503546	  720.3	  409.4	 7801.0	...
5503547	  720.4	  409.8	 7801.0	...
5503548	  720.6	  410.1	 7800.0	...
5503549	  720.7	  410.1	 7799.0	...
5503550	  720.6	  410.0	 7798.0	...
5503551	  720.7	  410.5	 7799.0	...
5503552	  720.7	  411.0	 7800.0	...
5503553	  721.1	  411.0	 7801.0	...
5503554	  721.3	  410.4	 7802.0	...
5503555	  721.6	  409.7	 7801.0	...
5503556	  721.8	  410.1	 7805.0	...
5503557	  721.9	  410.4	 7809.0	...
5503558	  721.7	  410.7	 7815.0	...
5503559	  722.4	  410.4	 7817.0	...
5503560	  723.3	  410.2	 7816.0	...
5503561	  724.1	  409.9	 7813.0	...
5503562	  724.0	  409.8	 7810.0	...
5503563	  723.6	  409.9	 7810.0	...
5503564	  723.2	  410.0	 7812.0	...
5503565	  723.1	  410.2	 7815.0	...
5503566	  723.5	  410.3	 7817.0	...
5503567	  723.8	  410.2	 7817.0	...
5503568	  723.7	  410.3	 7816.0	...
5503569	  723.7	  410.4	 7815.0	...
5503570	  723.7	  410.5	 7814.0	...
5503571	  723.6	  410.6	 7815.0	...
5503572	  723.4	  410.8	 7817.0	...
5503573	  723.2	  410.9	 7819.0	...
5503574	  723.4	  410.9	 7822.0	...
5503575	  723.6	  411.1	 7823.0	...
5503576	  723.8	  411.4	 7823.0	...
5503577	  723.9	  411.8	 7824.0	...
5503578	  724.0	  411.9	 7827.0	...
5503579	  723.9	  411.3	 7831.0	...
5503580	  723.6	  410.7	 7832.0	...
5503581	  723.3	  410.2	 7832.0	...
5503582	  723.1	  410.5	 7831.0	...
5503583	  723.9	  410.7	 7831.0	...
5503584	  724.7	  410.7	 7831.0	...
5503585	  725.0	  410.6	 7831.0	...
5503586	  724.5	  410.5	 7830.0	...
5503587	  724.6	  410.5	 7829.0	...
5503588	  725.1	  410.8	 7830.0	...
5503589	  725.7	  411.0	 7830.0	...
5503590	  725.9	  411.3	 7835.0	...
5503591	  726.2	  411.3	 7841.0	...
5503592	  726.4	  411.2	 7846.0	...
5503593	  726.5	  410.9	 7846.0	...
5503594	  725.9	  410.7	 7843.0	...
5503595	  725.3	  411.0	 7842.0	...
5503596	  724.8	  411.9	 7840.0	...
5503597	  724.9	  412.6	 7838.0	...
5503598	  724.9	  412.6	 7834.0	...
5503599	  724.9	  412.6	 7833.0	...
5503600	  724.5	  413.0	 7835.0	...
5503601	  724.2	  413.5	 7838.0	...
5503602	  724.0	  413.7	 7838.0	...
MSG	5503603 0000 _ Number On
5503603	  724.2	  413.5	 7838.0	...
5503604	  724.4	  413.1	 7842.0	...
5503605	  724.9	  412.7	 7848.0	...
5503606	  725.3	  412.3	 7853.0	...
5503607	  725.1	  412.1	 7854.0	...
5503608	  724.5	  412.0	 7853.0	...
5503609	  724.3	  412.2	 7850.0	...
5503610	  724.8	  412.3	 7847.0	...
5503611	  725.3	  412.5	 7847.0	...
5503612	  725.3	  412.4	 7848.0	...
5503613	  725.3	  412.4	 7848.0	...
5503614	  725.3	  412.4	 7846.0	...
5503615	  725.4	  412.3	 7845.0	...
5503616	  725.5	  412.2	 7846.0	...
5503617	  725.5	  412.1	 7847.0	...
5503618	  725.5	  412.1	 7846.0	...
5503619	  725.5	  412.1	 7845.0	...
5503620	  725.6	  412.3	 7848.0	...
5503621	  726.0	  412.4	 7853.0	...
5503622	  726.6	  412.6	 7858.0	...
5503623	  727.1	  412.6	 7860.0	...
5503624	  727.5	  412.7	 7860.0	...
5503625	  727.8	  412.6	 7860.0	...
5503626	  728.2	  412.5	 7858.0	...
5503627	  728.4	  411.9	 7857.0	...
5503628	  728.3	  411.3	 7857.0	...
5503629	  727.9	  410.9	 7861.0	...
5503630	  727.6	  410.9	 7864.0	...
5503631	  727.5	  410.9	 7867.0	...
5503632	  727.2	  411.0	 7869.0	...
5503633	  726.9	  411.1	 7870.0	...
5503634	  726.5	  411.3	 7871.0	...
5503635	  726.3	  411.6	 7871.0	...
5503636	  726.1	  411.8	 7869.0	...
5503637	  725.9	  411.7	 7866.0	...
5503638	  726.0	  411.5	 7862.0	...
5503639	  726.1	  411.3	 7861.0	...
5503640	  726.2	  411.2	 7860.0	...
5503641	  726.3	  411.0	 7860.0	...
5503642	  726.2	  410.4	 7861.0	...
5503643	  725.8	  409.8	 7863.0	...
5503644	  725.2	  409.0	 7872.0	...
5503645	  725.0	  408.7	 7880.0	...
5503646	  724.8	  408.4	 7887.0	...
5503647	  724.7	  408.5	 7888.0	...
5503648	  724.5	  408.7	 7890.0	...
5503649	  724.6	  409.0	 7891.0	...
5503650	  724.9	  409.2	 7892.0	...
5503651	  724.9	  409.8	 7893.0	...
5503652	  724.6	  410.4	 7894.0	...
5503653	  724.4	  410.3	 7894.0	...
5503654	  724.3	  409.7	 7893.0	...
5503655	  724.3	  409.1	 7892.0	...
5503656	  724.1	  409.3	 7892.0	...
5503657	  724.0	  409.8	 7893.0	...
5503658	  724.1	  410.2	 7889.0	...
5503659	  724.4	  410.6	 7884.0	...
5503660	  724.7	  410.8	 7879.0	...
5503661	  724.7	  411.0	 7883.0	...
5503662	  724.6	  411.2	 7886.0	...
5503663	  724.4	  411.5	 7887.0	...
5503664	  724.2	  411.6	 7885.0	...
5503665	  724.1	  411.5	 7882.0	...
5503666	  724.2	  411.5	 7882.0	...
5503667	  724.5	  411.5	 7882.0	...
5503668	  724.7	  411.7	 7882.0	...
5503669	  724.9	  411.9	 7882.0	...
5503670	  724.8	  411.9	 7886.0	...
5503671	  724.9	  411.8	 7890.0	...
5503672	  724.9	  411.7	 7891.0	...
5503673	  725.0	  411.8	 7890.0	...
5503674	  724.8	  411.9	 7890.0	...
5503675	  724.8	  412.0	 7893.0	...
5503676	  724.8	  411.8	 7896.0	...
5503677	  724.5	  411.7	 7898.0	...
5503678	  723.9	  411.7	 7899.0	...
5503679	  723.4	  412.3	 7900.0	...
5503680	  723.4	  412.8	 7900.0	...
5503681	  723.5	  413.3	 7900.0	...
5503682	  723.8	  413.4	 7900.0	...
5503683	  724.0	  412.9	 7900.0	...
5503684	  723.2	  412.3	 7900.0	...
5503685	  722.2	  411.8	 7901.0	...
5503686	  721.4	  411.8	 7901.0	...
5503687	  721.7	  411.7	 7901.0	...
5503688	  722.1	  411.5	 7901.0	...
5503689	  722.3	  411.2	 7901.0	...
5503690	  722.4	  410.9	 7905.0	...
5503691	  722.3	  410.7	 7909.0	...
5503692	  722.4	  410.5	 7914.0	...
5503693	  722.7	  410.4	 7914.0	...
5503694	  723.2	  410.8	 7913.0	...
5503695	  723.6	  411.2	 7913.0	...
5503696	  723.7	  411.6	 7913.0	...
5503697	  724.0	  411.7	 7916.0	...
5503698	  724.3	  411.8	 7918.0	...
5503699	  724.5	  412.2	 7920.0	...
5503700	  724.4	  412.6	 7918.0	...
5503701	  724.3	  412.9	 7915.0	...
5503702	  724.3	  413.1	 7913.0	...
5503703	  724.2	  413.0	 7914.0	...
5503704	  724.2	  412.8	 7916.0	...
5503705	  724.3	  412.5	 7919.0	...
5503706	  724.4	  412.5	 7921.0	...
5503707	  724.3	  413.1	 7921.0	...
5503708	  724.0	  413.6	 7920.0	...
5503709	  723.8	  414.3	 7919.0	...
5503710	  723.7	  414.5	 7917.0	...
5503711	  723.6	  414.5	 7917.0	...
5503712	  723.6	  414.3	 7917.0	...
5503713	  723.6	  414.2	 7917.0	...
5503714	  723.5	  414.4	 7922.0	...
5503715	  723.5	  414.6	 7928.0	...
5503716	  723.3	  414.8	 7933.0	...
5503717	  723.2	  414.7	 7934.0	...
5503718	  723.8	  414.5	 7934.0	...
5503719	  724.2	  414.3	 7935.0	...
5503720	  724.6	  414.0	 7938.0	...
5503721	  724.6	  413.8	 7941.0	...
5503722	  724.8	  413.7	 7944.0	...
5503723	  725.0	  413.9	 7941.0	...
5503724	  725.0	  414.2	 7937.0	...
5503725	  724.9	  414.3	 7933.0	...
5503726	  724.7	  414.0	 7936.0	...
5503727	  724.5	  413.5	 7939.0	...
5503728	  724.5	  413.2	 7939.0	...
5503729	  724.4	  413.3	 7938.0	...
5503730	  724.2	  413.7	 7937.0	...
5503731	  724.0	  414.3	 7937.0	...
5503732	  724.3	  414.4	 7938.0	...
5503733	  724.7	  414.2	 7939.0	...
5503734	  725.1	  413.9	 7941.0	...
5503735	  725.0	  414.0	 7941.0	...
5503736	  725.1	  414.7	 7940.0	...
5503737	  725.2	  415.3	 7940.0	...
5503738	  725.1	  415.7	 7940.0	...
5503739	  725.1	  415.7	 7941.0	...
5503740	  725.1	  415.8	 7943.0	...
5503741	  725.1	  415.9	 7946.0	...
5503742	  724.9	  415.9	 7947.0	...
5503743	  724.9	  415.9	 7950.0	...
5503744	  724.9	  415.5	 7953.0	...
5503745	  724.9	  415.1	 7956.0	...
5503746	  724.4	  414.9	 7956.0	...
5503747	  724.0	  414.9	 7953.0	...
5503748	  723.7	  415.1	 7951.0	...
5503749	  723.8	  415.2	 7950.0	...
5503750	  723.9	  414.9	 7951.0	...
5503751	  723.9	  414.4	 7953.0	...
5503752	  724.0	  414.0	 7954.0	...
5503753	  724.1	  414.0	 7955.0	...
5503754	  724.1	  414.1	 7955.0	...
5503755	  723.9	  414.4	 7959.0	...
5503756	  723.7	  414.6	 7962.0	...
5503757	  723.4	  414.7	 7966.0	...
5503758	  723.2	  415.2	 7964.0	...
5503759	  722.8	  415.6	 7962.0	...
5503760	  722.6	  416.1	 7960.0	...
5503761	  722.3	  416.0	 7961.0	...
5503762	  722.0	  415.9	 7962.0	...
5503763	  721.9	  415.8	 7963.0	...
5503764	  721.9	  415.7	 7963.0	...
5503765	  721.9	  415.6	 7963.0	...
5503766	  721.9	  415.3	 7963.0	...
5503767	  721.9	  415.0	 7964.0	...
5503768	  722.0	  415.2	 7964.0	...
5503769	  722.1	  415.5	 7965.0	...
5503770	  721.4	  415.4	 7965.0	...
5503771	  720.5	  415.0	 7966.0	...
5503772	  719.6	  415.1	 7967.0	...
5503773	  719.7	  415.9	 7967.0	...
5503774	  719.9	  416.8	 7969.0	...
5503775	  720.0	  416.2	 7970.0	...
5503776	  719.9	  415.1	 7971.0	...
5503777	  719.7	  414.2	 7971.0	...
5503778	  719.6	  414.0	 7972.0	...
5503779	  719.5	  413.8	 7975.0	...
5503780	  719.6	  414.3	 7977.0	...
5503781	  719.9	  415.1	 7978.0	...
5503782	  720.7	  415.3	 7982.0	...
5503783	  721.3	  414.8	 7985.0	...
5503784	  721.5	  414.2	 7988.0	...
5503785	  721.0	  414.2	 7987.0	...
5503786	  720.5	  414.1	 7987.0	...
5503787	  720.1	  414.3	 7986.0	...
5503788	  720.1	  414.4	 7984.0	...
5503789	  720.0	  414.6	 7983.0	...
5503790	  719.8	  414.5	 7984.0	...
5503791	  719.6	  414.4	 7989.0	...
5503792	  719.4	  414.4	 7993.0	...
5503793	  718.8	  414.5	 8001.0	...
5503794	  718.4	  414.6	 8006.0	...
5503795	  718.4	  414.7	 8006.0	...
5503796	  718.7	  414.8	 8002.0	...
5503797	  719.1	  414.8	 7998.0	...
5503798	  719.0	  414.8	 7999.0	...
5503799	  718.8	  414.8	 8000.0	...
5503800	  718.6	  414.1	 8000.0	...
5503801	  718.5	  413.4	 7999.0	...
5503802	  718.4	  412.7	 7998.0	...
5503803	  717.3	  412.9	 7997.0	...
5503804	  716.3	  413.1	 7999.0	...
5503805	  715.6	  413.2	 8002.0	...
5503806	  716.3	  413.3	 8005.0	...
5503807	  717.0	  413.4	 8008.0	...
5503808	  717.1	  413.8	 8006.0	...
5503809	  716.7	  414.1	 8005.0	...
5503810	  716.4	  413.8	 8004.0	...
5503811	  716.3	  413.3	 8006.0	...
5503812	  715.8	  412.9	 8005.0	...
5503813	  715.3	  413.1	 8003.0	...
5503814	  714.8	  413.3	 8001.0	...
5503815	  714.3	  413.3	 8003.0	...
5503816	  713.7	  413.4	 8008.0	...
5503817	  713.3	  413.5	 8013.0	...
5503818	  713.4	  413.2	 8019.0	...
5503819	  713.2	  412.9	 8021.0	...
5503820	  712.8	  412.6	 8022.0	...
5503821	  712.5	  412.5	 8022.0	...
5503822	  712.7	  412.3	 8021.0	...
5503823	  712.8	  412.0	 8022.0	...
5503824	  712.8	  412.0	 8021.0	...
5503825	  712.7	  412.0	 8021.0	...
5503826	  712.7	  412.1	 8021.0	...
5503827	  712.8	  412.0	 8023.0	...
5503828	  712.9	  411.8	 8030.0	...
5503829	  712.3	  411.6	 8036.0	...
5503830	  711.7	  411.7	 8041.0	...
5503831	  711.1	  411.4	 8035.0	...
5503832	  711.2	  411.0	 8029.0	...
5503833	  711.1	  411.4	 8023.0	...
5503834	  711.0	  412.1	 8024.0	...
5503835	  710.9	  412.8	 8026.0	...
5503836	  711.0	  412.7	 8027.0	...
5503837	  711.0	  412.6	 8029.0	...
5503838	  710.9	  412.6	 8030.0	...
5503839	  710.7	  412.4	 8031.0	...
5503840	  710.6	  412.1	 8032.0	...
5503841	  710.3	  412.0	 8032.0	...
5503842	  710.2	  412.1	 8033.0	...
5503843	  710.1	  411.2	 8032.0	...
5503844	  709.8	  410.3	 8031.0	...
5503845	  709.4	  409.5	 8031.0	...
5503846	  709.0	  409.7	 8031.0	...
5503847	  708.0	  409.9	 8031.0	...
5503848	  707.1	  410.2	 8032.0	...
5503849	  706.4	  410.4	 8038.0	...
5503850	  706.4	  410.5	 8046.0	...
5503851	  706.2	  410.6	 8053.0	...
5503852	  706.0	  410.6	 8059.0	...
5503853	  705.8	  410.4	 8063.0	...
5503854	  705.6	  410.2	 8064.0	...
5503855	  705.5	  409.1	 8062.0	...
5503856	  705.4	  408.0	 8056.0	...
5503857	  705.7	  406.9	 8053.0	...
5503858	  706.1	  407.2	 8052.0	...
5503859	  706.6	  407.9	 8056.0	...
5503860	  706.6	  408.5	 8061.0	...
5503861	  706.2	  408.6	 8064.0	...
5503862	  705.9	  408.7	 8066.0	...
5503863	  705.7	  408.7	 8068.0	...
5503864	  705.8	  408.6	 8070.0	...
5503865	  705.9	  408.6	 8071.0	...
5503866	  705.9	  408.5	 8071.0	...
5503867	  706.0	  408.7	 8070.0	...
5503868	  705.8	  408.8	 8070.0	...
5503869	  705.6	  408.4	 8070.0	...
5503870	  705.3	  408.0	 8068.0	...
5503871	  704.7	  407.6	 8066.0	...
5503872	  704.1	  407.7	 8065.0	...
5503873	  703.2	  407.9	 8064.0	...
5503874	  702.8	  407.9	 8063.0	...
5503875	  702.4	  408.0	 8063.0	...
5503876	  702.4	  408.0	 8064.0	...
5503877	  702.5	  407.9	 8065.0	...
5503878	  702.7	  407.9	 8068.0	...
5503879	  703.0	  408.2	 8071.0	...
5503880	  703.0	  408.5	 8073.0	...
5503881	  703.0	  408.6	 8073.0	...
5503882	  702.8	  408.3	 8073.0	...
5503883	  701.9	  408.1	 8077.0	...
5503884	  701.2	  408.1	 8080.0	...
5503885	  700.4	  407.5	 8082.0	...
5503886	  700.3	  406.7	 8080.0	...
5503887	  700.7	  405.7	 8078.0	...
5503888	  701.1	  405.4	 8078.0	...
5503889	  701.6	  405.1	 8079.0	...
5503890	  701.7	  405.4	 8079.0	...
5503891	  701.7	  405.9	 8081.0	...
5503892	  701.8	  406.3	 8083.0	...
5503893	  701.8	  406.3	 8085.0	...
5503894	  702.1	  406.2	 8084.0	...
5503895	  702.5	  406.2	 8082.0	...
5503896	  702.3	  406.1	 8082.0	...
5503897	  701.8	  405.9	 8084.0	...
5503898	  701.4	  405.6	 8087.0	...
5503899	  701.3	  405.5	 8090.0	...
5503900	  701.3	  405.4	 8093.0	...
5503901	  701.3	  405.3	 8094.0	...
5503902	  701.5	  405.1	 8096.0	...
5503903	  701.7	  405.0	 8098.0	...
5503904	  701.6	  404.5	 8099.0	...
5503905	  701.4	  403.9	 8100.0	...
5503906	  701.1	  403.4	 8100.0	...
MSG	5503907 0000 _ Number Off
5503907	  700.9	  403.5	 8098.0	...
5503908	  700.8	  403.5	 8097.0	...
5503909	  701.0	  403.5	 8097.0	...
5503910	  700.7	  403.5	 8098.0	...
5503911	  700.3	  403.4	 8098.0	...
5503912	  699.8	  403.3	 8098.0	...
5503913	  699.8	  403.0	 8097.0	...
5503914	  699.8	  402.9	 8097.0	...
5503915	  699.7	  403.0	 8097.0	...
5503916	  699.6	  403.1	 8097.0	...
5503917	  699.5	  403.1	 8097.0	...
5503918	  699.4	  402.8	 8097.0	...
5503919	  699.3	  402.7	 8096.0	...
5503920	  699.3	  402.8	 8095.0	...
5503921	  699.3	  403.0	 8096.0	...
5503922	  699.4	  403.3	 8096.0	...
5503923	  699.5	  403.5	 8097.0	...
5503924	  699.5	  403.6	 8099.0	...
5503925	  699.0	  403.7	 8100.0	...
5503926	  698.5	  403.7	 8102.0	...
5503927	  698.1	  403.7	 8105.0	...
5503928	  698.1	  403.7	 8107.0	...
5503929	  698.8	  403.7	 8106.0	...
5503930	  699.5	  403.6	 8103.0	...
5503931	  700.3	  403.4	 8103.0	...
5503932	  700.5	  403.2	 8106.0	...
5503933	  700.8	  403.1	 8109.0	...
5503934	  701.1	  403.4	 8109.0	...
5503935	  700.8	  403.8	 8109.0	...
5503936	  700.4	  404.1	 8109.0	...
5503937	  699.9	  404.1	 8108.0	...
5503938	  699.9	  404.0	 8107.0	...
5503939	  700.0	  403.8	 8107.0	...
5503940	  700.0	  403.5	 8107.0	...
5503941	  700.0	  403.2	 8108.0	...
5503942	  699.9	  402.9	 8109.0	...
5503943	  699.6	  402.7	 8110.0	...
5503944	  699.5	  402.7	 8110.0	...
5503945	  699.5	  402.7	 8109.0	...
5503946	  699.8	  402.3	 8109.0	...
5503947	  700.0	  401.8	 8109.0	...
5503948	  700.0	  401.5	 8110.0	...
5503949	  699.9	  401.6	 8111.0	...
5503950	  699.9	  401.8	 8110.0	...
5503951	  700.0	  402.0	 8109.0	...
5503952	  700.1	  402.2	 8106.0	...
5503953	  699.5	  403.0	 8105.0	...
5503954	  698.7	  403.7	 8105.0	...
5503955	  698.3	  404.1	 8110.0	...
5503956	  698.7	  404.1	 8114.0	...
5503957	  698.8	  403.5	 8117.0	...
5503958	  698.5	  403.0	 8116.0	...
5503959	  698.3	  402.6	 8114.0	...
5503960	  698.3	  402.6	 8112.0	...
5503961	  698.5	  402.5	 8112.0	...
5503962	  698.7	  402.5	 8112.0	...
5503963	  699.5	  402.5	 8114.0	...
5503964	  700.4	  402.7	 8113.0	...
5503965	  701.4	  403.0	 8111.0	...
5503966	  701.4	  403.5	 8110.0	...
5503967	  701.2	  403.7	 8111.0	...
5503968	  701.0	  403.6	 8112.0	...
5503969	  700.7	  403.4	 8113.0	...
5503970	  700.4	  403.5	 8113.0	...
5503971	  699.7	  403.8	 8114.0	...
5503972	  698.9	  403.9	 8116.0	...
5503973	  698.2	  403.7	 8117.0	...
5503974	  698.0	  403.5	 8116.0	...
5503975	  698.2	  403.6	 8114.0	...
5503976	  698.7	  403.5	 8112.0	...
5503977	  699.2	  403.4	 8111.0	...
5503978	  699.7	  403.2	 8108.0	...
5503979	  699.8	  403.1	 8105.0	...
5503980	  700.0	  403.0	 8105.0	...
5503981	  700.1	  403.0	 8108.0	...
5503982	  700.2	  403.1	 8112.0	...
5503983	  700.3	  403.1	 8112.0	...
5503984	  700.3	  403.3	 8112.0	...
5503985	  700.3	  403.7	 8112.0	...
5503986	  699.9	  404.1	 8111.0	...
5503987	  699.6	  403.9	 8110.0	...
5503988	  699.2	  403.5	 8109.0	...
5503989	  699.3	  402.7	 8110.0	...
5503990	  699.3	  402.4	 8111.0	...
5503991	  699.3	  402.3	 8108.0	...
5503992	  699.3	  402.7	 8105.0	...
5503993	  700.0	  403.0	 8102.0	...
5503994	  700.7	  402.9	 8103.0	...
5503995	  701.3	  402.7	 8103.0	...
5503996	  701.3	  402.6	 8104.0	...
5503997	  701.3	  402.5	 8104.0	...
5503998	  701.4	  402.5	 8103.0	...
5503999	  701.7	  402.4	 8102.0	...
5504000	  702.0	  402.4	 8100.0	...
5504001	  702.2	  402.4	 8099.0	...
5504002	  702.3	  402.8	 8098.0	...
5504003	  702.3	  403.1	 8097.0	...
5504004	  702.0	  403.4	 8100.0	...
5504005	  701.3	  403.5	 8102.0	...
5504006	  700.7	  403.6	 8106.0	...
5504007	  700.6	  403.9	 8108.0	...
5504008	  701.0	  404.3	 8110.0	...
5504009	  701.9	  404.7	 8111.0	...
5504010	  702.5	  404.8	 8110.0	...
5504011	  703.1	  404.9	 8109.0	...
5504012	  703.2	  404.8	 8107.0	...
5504013	  703.6	  404.8	 8105.0	...
5504014	  704.0	  404.6	 8102.0	...
5504015	  704.3	  404.3	 8101.0	...
5504016	  704.4	  404.0	 8102.0	...
5504017	  704.3	  403.9	 8106.0	...
5504018	  704.2	  403.7	 8111.0	...
5504019	  704.1	  403.3	 8116.0	...
5504020	  704.0	  403.3	 8117.0	...
5504021	  704.4	  403.7	 8117.0	...
5504022	  704.7	  404.1	 8117.0	...
5504023	  704.4	  404.3	 8117.0	...
5504024	  703.9	  404.1	 8116.0	...
5504025	  703.4	  403.7	 8114.0	...
5504026	  703.7	  403.5	 8113.0	...
5504027	  704.1	  403.7	 8112.0	...
5504028	  704.3	  403.9	 8112.0	...
5504029	  704.3	  403.8	 8111.0	...
5504030	  704.2	  403.7	 8109.0	...
5504031	  704.3	  403.7	 8106.0	...
5504032	  704.3	  403.9	 8104.0	...
5504033	  704.2	  403.8	 8111.0	...
5504034	  704.0	  403.6	 8118.0	...
5504035	  703.7	  403.4	 8124.0	...
5504036	  703.4	  403.5	 8120.0	...
5504037	  703.2	  403.7	 8115.0	...
5504038	  703.0	  404.0	 8111.0	...
5504039	  702.9	  404.3	 8109.0	...
5504040	  702.8	  404.3	 8109.0	...
5504041	  703.4	  404.2	 8106.0	...
5504042	  703.9	  403.8	 8104.0	...
5504043	  703.9	  403.3	 8102.0	...
5504044	  703.3	  402.6	 8103.0	...
5504045	  702.6	  402.3	 8105.0	...
5504046	  702.7	  402.2	 8106.0	...
5504047	  702.9	  402.2	 8107.0	...
5504048	  703.2	  402.3	 8108.0	...
5504049	  703.2	  402.2	 8109.0	...
5504050	  703.2	  403.2	 8108.0	...
5504051	  703.1	  404.1	 8105.0	...
5504052	  703.1	  404.8	 8102.0	...
5504053	  703.5	  404.5	 8100.0	...
5504054	  704.1	  404.1	 8100.0	...
5504055	  704.0	  403.1	 8100.0	...
5504056	  703.4	  402.4	 8100.0	...
5504057	  702.8	  401.8	 8099.0	...
5504058	  702.5	  402.2	 8099.0	...
5504059	  702.2	  402.4	 8098.0	...
5504060	  701.7	  402.4	 8098.0	...
5504061	  701.6	  402.0	 8098.0	...
5504062	  701.9	  402.1	 8097.0	...
5504063	  702.4	  402.5	 8098.0	...
5504064	  702.8	  403.0	 8099.0	...
5504065	  702.7	  403.0	 8098.0	...
5504066	  702.6	  402.9	 8098.0	...
5504067	  702.5	  402.7	 8098.0	...
5504068	  703.3	  402.1	 8099.0	...
5504069	  704.1	  401.7	 8099.0	...
5504070	  705.1	  401.3	 8098.0	...
5504071	  705.3	  401.3	 8098.0	...
5504072	  704.5	  401.1	 8098.0	...
5504073	  703.5	  400.8	 8099.0	...
5504074	  702.5	  400.7	 8099.0	...
5504075	  702.5	  401.1	 8100.0	...
5504076	  702.6	  401.5	 8100.0	...
5504077	  702.8	  401.8	 8100.0	...
5504078	  703.2	  401.8	 8098.0	...
5504079	  703.3	  402.0	 8095.0	...
5504080	  703.4	  402.0	 8092.0	...
5504081	  703.3	  402.0	 8094.0	...
5504082	  703.2	  401.6	 8097.0	...
5504083	  703.1	  401.1	 8100.0	...
5504084	  703.0	  400.8	 8100.0	...
5504085	  703.0	  400.9	 8100.0	...
5504086	  703.2	  401.2	 8100.0	...
5504087	  703.3	  401.4	 8099.0	...
5504088	  703.1	  401.8	 8098.0	...
5504089	  702.9	  402.2	 8097.0	...
5504090	  703.2	  402.5	 8095.0	...
5504091	  703.7	  402.4	 8094.0	...
5504092	  704.2	  402.2	 8092.0	...
5504093	  704.1	  402.2	 8092.0	...
5504094	  704.0	  402.1	 8092.0	...
5504095	  704.1	  402.1	 8093.0	...
5504096	  704.3	  402.1	 8094.0	...
5504097	  704.6	  401.9	 8095.0	...
5504098	  705.0	  401.7	 8096.0	...
5504099	  705.2	  401.6	 8095.0	...
5504100	  705.2	  401.5	 8092.0	...
5504101	  705.3	  401.5	 8088.0	...
5504102	  705.4	  401.8	 8086.0	...
5504103	  705.3	  402.1	 8085.0	...
5504104	  705.8	  402.4	 8085.0	...
5504105	  706.3	  402.1	 8085.0	...
5504106	  706.8	  401.9	 8085.0	...
5504107	  706.8	  401.7	 8082.0	...
5504108	  706.8	  402.0	 8078.0	...
5504109	  707.4	  402.3	 8075.0	...
5504110	  707.9	  402.5	 8072.0	...
5504111	  708.4	  402.3	 8071.0	...
5504112	  708.5	  402.2	 8071.0	...
5504113	  708.4	  402.3	 8074.0	...
5504114	  708.3	  402.6	 8074.0	...
5504115	  708.3	  403.1	 8072.0	...
MSG	5504116 0000 _ Number On
5504116	  708.3	  403.4	 8071.0	...
5504117	  708.3	  403.7	 8073.0	...
5504118	  707.9	  403.7	 8074.0	...
5504119	  707.6	  403.7	 8074.0	...
5504120	  707.2	  403.7	 8070.0	...
5504121	  707.3	  404.0	 8066.0	...
5504122	  707.3	  404.3	 8063.0	...
5504123	  707.3	  404.5	 8063.0	...
5504124	  707.3	  404.4	 8061.0	...
5504125	  707.3	  404.2	 8059.0	...
5504126	  707.2	  404.1	 8057.0	...
5504127	  707.2	  404.2	 8057.0	...
5504128	  707.2	  404.3	 8057.0	...
5504129	  706.9	  404.5	 8054.0	...
5504130	  706.6	  404.7	 8050.0	...
5504131	  706.2	  405.0	 8046.0	...
5504132	  706.1	  405.2	 8046.0	...
5504133	  706.5	  405.4	 8048.0	...
5504134	  707.0	  405.2	 8050.0	...
5504135	  707.5	  405.0	 8051.0	...
5504136	  707.5	  404.6	 8051.0	...
5504137	  707.6	  404.3	 8050.0	...
5504138	  707.3	  404.2	 8049.0	...
5504139	  707.1	  404.3	 8046.0	...
5504140	  707.5	  404.4	 8044.0	...
5504141	  708.0	  404.6	 8041.0	...
5504142	  708.6	  404.7	 8041.0	...
5504143	  708.5	  405.0	 8042.0	...
5504144	  708.2	  404.9	 8042.0	...
5504145	  707.9	  404.9	 8042.0	...
5504146	  707.5	  404.8	 8040.0	...
5504147	  707.5	  404.7	 8038.0	...
5504148	  707.5	  404.9	 8032.0	...
5504149	  707.5	  404.7	 8029.0	...
5504150	  707.2	  404.2	 8025.0	...
5504151	  706.8	  403.4	 8026.0	...
5504152	  706.6	  403.7	 8026.0	...
5504153	  706.8	  404.3	 8025.0	...
5504154	  707.1	  404.8	 8024.0	...
5504155	  707.2	  405.0	 8022.0	...
5504156	  707.3	  405.5	 8021.0	...
5504157	  707.3	  406.0	 8020.0	...
5504158	  707.6	  406.2	 8023.0	...
5504159	  707.9	  406.0	 8027.0	...
5504160	  708.3	  405.4	 8024.0	...
5504161	  708.4	  404.9	 8019.0	...
5504162	  708.4	  404.5	 8011.0	...
5504163	  707.3	  404.6	 8009.0	...
5504164	  706.4	  404.6	 8008.0	...
5504165	  705.8	  404.5	 8008.0	...
5504166	  706.2	  404.3	 8006.0	...
5504167	  706.6	  404.8	 8003.0	...
5504168	  706.9	  405.3	 8000.0	...
5504169	  706.8	  405.9	 8001.0	...
5504170	  706.7	  405.9	 8002.0	...
5504171	  706.5	  405.5	 8003.0	...
5504172	  706.5	  405.2	 8004.0	...
5504173	  706.3	  405.3	 8005.0	...
5504174	  706.1	  405.6	 8003.0	...
5504175	  706.4	  405.8	 8001.0	...
5504176	  707.0	  405.6	 7998.0	...
5504177	  707.8	  405.3	 7998.0	...
5504178	  708.1	  405.1	 7997.0	...
5504179	  708.5	  405.0	 7995.0	...
5504180	  708.7	  404.6	 7994.0	...
5504181	  708.8	  404.4	 7991.0	...
5504182	  708.9	  404.3	 7989.0	...
5504183	  708.8	  404.4	 7989.0	...
5504184	  708.7	  404.5	 7991.0	...
5504185	  708.7	  404.4	 7993.0	...
5504186	  708.7	  404.2	 7992.0	...
5504187	  708.6	  404.1	 7991.0	...
5504188	  708.5	  404.2	 7988.0	...
5504189	  709.0	  404.2	 7988.0	...
5504190	  709.6	  404.4	 7988.0	...
5504191	  710.1	  404.3	 7988.0	...
5504192	  710.2	  404.3	 7986.0	...
5504193	  710.4	  404.1	 7983.0	...
5504194	  710.6	  404.3	 7979.0	...
5504195	  710.6	  404.5	 7976.0	...
5504196	  710.3	  404.6	 7974.0	...
5504197	  710.2	  404.2	 7975.0	...
5504198	  710.3	  403.8	 7975.0	...
5504199	  710.6	  403.8	 7977.0	...
5504200	  710.7	  404.0	 7978.0	...
5504201	  710.8	  404.2	 7973.0	...
5504202	  710.9	  404.3	 7967.0	...
5504203	  710.9	  404.4	 7961.0	...
5504204	  711.0	  404.7	 7961.0	...
5504205	  711.0	  405.3	 7959.0	...
5504206	  710.5	  406.0	 7957.0	...
5504207	  709.9	  406.6	 7957.0	...
5504208	  709.3	  406.7	 7959.0	...
5504209	  708.9	  406.9	 7958.0	...
5504210	  708.6	  407.0	 7955.0	...
5504211	  708.4	  406.6	 7952.0	...
5504212	  708.2	  405.7	 7953.0	...
5504213	  708.2	  404.9	 7953.0	...
5504214	  708.8	  404.9	 7950.0	...
5504215	  709.3	  405.4	 7945.0	...
5504216	  709.8	  405.9	 7939.0	...
5504217	  709.8	  405.6	 7937.0	...
5504218	  709.3	  405.3	 7939.0	...
5504219	  709.1	  404.9	 7939.0	...
5504220	  708.8	  404.9	 7939.0	...
5504221	  708.9	  405.0	 7938.0	...
5504222	  708.9	  405.8	 7938.0	...
5504223	  709.1	  406.6	 7934.0	...
5504224	  709.3	  406.8	 7927.0	...
5504225	  709.5	  406.4	 7921.0	...
5504226	  709.8	  405.8	 7919.0	...
5504227	  710.1	  405.6	 7922.0	...
5504228	  710.6	  405.5	 7926.0	...
5504229	  711.0	  405.6	 7927.0	...
5504230	  711.2	  405.4	 7924.0	...
5504231	  711.2	  405.0	 7919.0	...
5504232	  711.1	  404.6	 7916.0	...
5504233	  711.1	  404.6	 7913.0	...
5504234	  711.2	  405.4	 7912.0	...
5504235	  711.2	  406.3	 7908.0	...
5504236	  711.2	  406.8	 7905.0	...
5504237	  711.3	  406.9	 7901.0	...
5504238	  711.5	  406.9	 7900.0	...
5504239	  712.4	  407.1	 7899.0	...
5504240	  713.0	  407.2	 7898.0	...
5504241	  713.4	  407.5	 7898.0	...
5504242	  713.0	  407.8	 7894.0	...
5504243	  712.7	  408.2	 7891.0	...
5504244	  712.7	  408.4	 7886.0	...
5504245	  712.1	  408.6	 7884.0	...
5504246	  711.4	  408.7	 7883.0	...
5504247	  710.7	  408.9	 7884.0	...
5504248	  710.6	  408.9	 7885.0	...
5504249	  710.7	  408.9	 7886.0	...
5504250	  710.6	  408.8	 7885.0	...
5504251	  710.5	  408.7	 7882.0	...
5504252	  710.8	  408.6	 7879.0	...
5504253	  711.3	  409.1	 7877.0	...
5504254	  711.9	  409.5	 7875.0	...
5504255	  712.0	  409.8	 7874.0	...
5504256	  712.2	  409.6	 7872.0	...
5504257	  712.4	  409.4	 7872.0	...
5504258	  712.7	  409.4	 7872.0	...
5504259	  712.9	  409.3	 7869.0	...
5504260	  713.0	  409.3	 7866.0	...
5504261	  712.9	  409.3	 7864.0	...
5504262	  712.7	  409.2	 7866.0	...
5504263	  712.5	  409.0	 7869.0	...
5504264	  712.5	  408.9	 7872.0	...
5504265	  711.8	  409.0	 7872.0	...
5504266	  711.1	  409.7	 7866.0	...
5504267	  710.7	  410.3	 7861.0	...
5504268	  711.0	  410.3	 7858.0	...
5504269	  711.3	  409.6	 7858.0	...
5504270	  711.1	  409.0	 7857.0	...
5504271	  711.0	  408.9	 7854.0	...
5504272	  711.7	  408.7	 7852.0	...
5504273	  712.5	  408.7	 7851.0	...
5504274	  713.3	  408.8	 7851.0	...
5504275	  713.1	  409.1	 7851.0	...
5504276	  712.8	  409.2	 7850.0	...
5504277	  712.5	  409.4	 7847.0	...
5504278	  712.2	  409.6	 7844.0	...
5504279	  712.0	  409.8	 7840.0	...
5504280	  711.7	  409.9	 7839.0	...
5504281	  711.7	  409.8	 7835.0	...
5504282	  711.6	  409.8	 7832.0	...
5504283	  711.7	  410.1	 7830.0	...
5504284	  712.0	  410.2	 7832.0	...
5504285	  712.4	  410.4	 7833.0	...
5504286	  712.4	  410.3	 7834.0	...
5504287	  712.2	  410.2	 7834.0	...
5504288	  712.4	  410.1	 7832.0	...
5504289	  712.9	  410.1	 7830.0	...
5504290	  713.6	  410.0	 7829.0	...
5504291	  714.1	  410.1	 7831.0	...
5504292	  714.4	  410.2	 7828.0	...
5504293	  714.6	  410.5	 7823.0	...
5504294	  714.7	  410.8	 7816.0	...
5504295	  714.6	  410.4	 7815.0	...
5504296	  714.4	  409.8	 7815.0	...
5504297	  714.2	  409.2	 7815.0	...
5504298	  714.2	  409.2	 7815.0	...
5504299	  714.3	  409.2	 7815.0	...
5504300	  714.1	  409.1	 7813.0	...
5504301	  714.0	  408.9	 7811.0	...
5504302	  714.2	  408.6	 7808.0	...
5504303	  714.5	  408.3	 7807.0	...
5504304	  715.0	  409.0	 7805.0	...
5504305	  715.4	  409.6	 7803.0	...
5504306	  716.3	  410.1	 7802.0	...
5504307	  717.2	  410.1	 7800.0	...
5504308	  718.0	  410.9	 7798.0	...
5504309	  717.8	  411.7	 7793.0	...
5504310	  717.6	  412.1	 7789.0	...
5504311	  717.0	  411.9	 7787.0	...
5504312	  716.6	  411.5	 7789.0	...
5504313	  716.1	  411.3	 7791.0	...
5504314	  715.6	  411.2	 7791.0	...
5504315	  715.2	  411.2	 7790.0	...
5504316	  714.9	  411.3	 7785.0	...
5504317	  714.7	  411.1	 7783.0	...
5504318	  714.6	  411.0	 7781.0	...
5504319	  714.6	  411.5	 7784.0	...
5504320	  714.6	  412.1	 7784.0	...
5504321	  714.9	  412.7	 7782.0	...
5504322	  715.2	  412.7	 7779.0	...
5504323	  715.5	  412.6	 7777.0	...
5504324	  715.6	  412.5	 7774.0	...
5504325	  716.1	  412.6	 7770.0	...
5504326	  716.5	  412.7	 7769.0	...
5504327	  717.0	  412.9	 7771.0	...
5504328	  717.4	  412.8	 7770.0	...
5504329	  717.8	  412.7	 7765.0	...
5504330	  718.2	  412.7	 7759.0	...
5504331	  718.2	  412.8	 7757.0	...
5504332	  718.4	  413.4	 7758.0	...
5504333	  718.6	  414.0	 7761.0	...
5504334	  718.6	  413.7	 7762.0	...
5504335	  717.6	  412.8	 7763.0	...
5504336	  716.5	  411.9	 7762.0	...
5504337	  715.4	  411.8	 7761.0	...
5504338	  715.2	  411.6	 7759.0	...
5504339	  715.0	  411.6	 7755.0	...
5504340	  714.7	  411.8	 7751.0	...
5504341	  714.2	  412.1	 7748.0	...
5504342	  713.8	  412.0	 7746.0	...
5504343	  713.8	  411.7	 7744.0	...
5504344	  714.2	  411.4	 7742.0	...
5504345	  714.6	  411.5	 7742.0	...
5504346	  714.7	  411.6	 7742.0	...
5504347	  715.0	  411.7	 7742.0	...
5504348	  715.2	  411.9	 7742.0	...
5504349	  715.4	  412.1	 7739.0	...
5504350	  715.4	  412.3	 7735.0	...
5504351	  715.4	  412.6	 7731.0	...
5504352	  715.3	  412.8	 7730.0	...
5504353	  715.3	  412.9	 7730.0	...
5504354	  714.9	  412.8	 7730.0	...
5504355	  714.4	  412.7	 7730.0	...
5504356	  714.0	  412.6	 7730.0	...
5504357	  714.0	  412.6	 7730.0	...
5504358	  714.2	  412.6	 7730.0	...
5504359	  714.6	  412.6	 7730.0	...
5504360	  715.2	  412.5	 7727.0	...
5504361	  715.6	  412.4	 7725.0	...
5504362	  716.0	  412.4	 7722.0	...
5504363	  716.2	  412.6	 7721.0	...
5504364	  716.3	  412.9	 7720.0	...
5504365	  715.5	  413.3	 7719.0	...
5504366	  714.6	  413.5	 7717.0	...
5504367	  713.9	  413.8	 7715.0	...
5504368	  714.0	  413.5	 7714.0	...
5504369	  714.0	  413.4	 7713.0	...
5504370	  714.0	  413.3	 7712.0	...
5504371	  714.4	  413.6	 7711.0	...
5504372	  714.9	  413.9	 7711.0	...
5504373	  715.5	  414.0	 7711.0	...
5504374	  715.7	  413.8	 7712.0	...
5504375	  715.8	  413.6	 7712.0	...
5504376	  715.9	  414.0	 7710.0	...
5504377	  716.1	  414.5	 7707.0	...
5504378	  716.2	  415.2	 7705.0	...
5504379	  716.3	  415.2	 7703.0	...
5504380	  716.3	  415.3	 7703.0	...
5504381	  716.3	  415.4	 7701.0	...
5504382	  716.3	  415.5	 7699.0	...
5504383	  716.3	  415.5	 7698.0	...
5504384	  716.2	  415.3	 7694.0	...
5504385	  716.2	  415.2	 7692.0	...
5504386	  716.1	  415.2	 7688.0	...
5504387	  716.1	  415.3	 7688.0	...
5504388	  716.1	  415.3	 7687.0	...
5504389	  716.0	  415.2	 7688.0	...
5504390	  715.8	  415.2	 7688.0	...
5504391	  715.2	  415.2	 7688.0	...
5504392	  714.6	  415.3	 7689.0	...
5504393	  714.1	  415.6	 7689.0	...
5504394	  713.9	  416.0	 7689.0	...
5504395	  714.4	  416.3	 7688.0	...
5504396	  715.0	  416.3	 7690.0	...
5504397	  715.6	  416.3	 7692.0	...
5504398	  715.5	  415.7	 7694.0	...
5504399	  715.4	  415.1	 7695.0	...
5504400	  715.3	  415.1	 7694.0	...
5504401	  715.3	  415.8	 7693.0	...
5504402	  715.4	  416.4	 7690.0	...
5504403	  715.2	  416.6	 7688.0	...
5504404	  714.9	  416.7	 7680.0	...
5504405	  714.5	  416.8	 7674.0	...
5504406	  714.5	  416.9	 7668.0	...
5504407	  714.8	  417.1	 7669.0	...
5504408	  715.1	  417.2	 7667.0	...
5504409	  715.6	  417.2	 7666.0	...
5504410	  715.9	  417.2	 7663.0	...
5504411	  716.2	  417.1	 7661.0	...
5504412	  716.0	  417.1	 7658.0	...
5504413	  715.9	  417.1	 7660.0	...
5504414	  715.8	  417.0	 7662.0	...
5504415	  715.7	  416.9	 7662.0	...
5504416	  715.5	  416.7	 7659.0	...
5504417	  714.9	  416.6	 7656.0	...
5504418	  714.3	  416.5	 7655.0	...
5504419	  713.9	  417.4	 7653.0	...
5504420	  714.0	  418.3	 7652.0	...
MSG	5504421 0000 _ Number Off
5504421	  714.2	  419.0	 7651.0	...
5504422	  714.2	  418.8	 7652.0	...
5504423	  714.1	  418.6	 7651.0	...
5504424	  714.0	  418.5	 7650.0	...
5504425	  713.9	  418.7	 7648.0	...
5504426	  713.8	  419.0	 7646.0	...
5504427	  714.1	  419.1	 7645.0	...
5504428	  714.5	  419.1	 7644.0	...
5504429	  714.8	  419.1	 7642.0	...
5504430	  714.9	  419.1	 7640.0	...
5504431	  715.1	  419.3	 7637.0	...
5504432	  715.4	  419.4	 7634.0	...
5504433	  715.7	  419.7	 7632.0	...
5504434	  715.8	  419.7	 7630.0	...
5504435	  715.9	  419.7	 7627.0	...
5504436	  715.6	  419.7	 7625.0	...
5504437	  715.4	  419.4	 7625.0	...
5504438	  715.2	  419.3	 7624.0	...
5504439	  715.3	  419.2	 7623.0	...
5504440	  715.3	  419.1	 7622.0	...
5504441	  715.2	  418.8	 7620.0	...
5504442	  714.9	  418.6	 7618.0	...
5504443	  714.4	  418.7	 7617.0	...
5504444	  713.9	  419.0	 7618.0	...
5504445	  714.4	  419.1	 7619.0	...
5504446	  714.9	  418.9	 7619.0	...
5504447	  715.5	  418.5	 7617.0	...
5504448	  715.8	  418.2	 7614.0	...
5504449	  716.3	  418.2	 7612.0	...
5504450	  716.5	  418.2	 7613.0	...
5504451	  716.1	  418.1	 7614.0	...
5504452	  715.7	  418.0	 7616.0	...
5504453	  715.6	  417.9	 7615.0	...
5504454	  715.5	  418.0	 7615.0	...
5504455	  715.5	  418.8	 7615.0	...
5504456	  715.5	  419.4	 7616.0	...
5504457	  715.7	  419.9	 7617.0	...
5504458	  716.0	  419.7	 7619.0	...
5504459	  716.2	  419.5	 7617.0	...
5504460	  716.0	  419.3	 7613.0	...
5504461	  715.8	  419.2	 7609.0	...
5504462	  715.7	  419.5	 7607.0	...
5504463	  715.6	  419.8	 7607.0	...
5504464	  715.6	  420.0	 7606.0	...
5504465	  715.5	  420.0	 7606.0	...
5504466	  715.5	  419.9	 7605.0	...
5504467	  715.8	  420.0	 7604.0	...
5504468	  716.1	  420.1	 7602.0	...
5504469	  716.4	  420.4	 7602.0	...
5504470	  716.5	  420.5	 7601.0	...
5504471	  716.5	  420.6	 7601.0	...
5504472	  716.9	  420.7	 7600.0	...
5504473	  717.5	  420.9	 7599.0	...
5504474	  718.1	  421.0	 7598.0	...
5504475	  718.6	  420.9	 7597.0	...
5504476	  719.0	  420.9	 7597.0	...
5504477	  719.2	  420.8	 7597.0	...
5504478	  719.3	  420.9	 7594.0	...
5504479	  719.3	  420.9	 7590.0	...
5504480	  719.3	  420.9	 7587.0	...
5504481	  718.7	  420.9	 7587.0	...
5504482	  718.0	  420.9	 7587.0	...
5504483	  717.4	  421.0	 7584.0	...
5504484	  717.2	  421.2	 7577.0	...
5504485	  717.0	  421.4	 7570.0	...
5504486	  716.9	  421.3	 7565.0	...
5504487	  716.8	  421.0	 7564.0	...
5504488	  716.7	  420.8	 7564.0	...
5504489	  716.7	  420.8	 7563.0	...
5504490	  717.4	  420.2	 7564.0	...
5504491	  718.3	  419.7	 7566.0	...
5504492	  719.4	  419.2	 7566.0	...
5504493	  719.8	  419.4	 7566.0	...
5504494	  720.0	  419.7	 7565.0	...
5504495	  720.1	  420.1	 7566.0	...
5504496	  719.9	  420.6	 7567.0	...
5504497	  719.4	  420.9	 7567.0	...
5504498	  718.4	  421.2	 7566.0	...
5504499	  717.7	  421.2	 7565.0	...
5504500	  717.3	  421.4	 7562.0	...
5504501	  717.3	  421.2	 7562.0	...
5504502	  717.3	  420.9	 7561.0	...
5504503	  716.7	  420.5	 7561.0	...
5504504	  716.3	  420.3	 7561.0	...
5504505	  715.8	  420.1	 7560.0	...
5504506	  715.8	  420.2	 7559.0	...
5504507	  715.7	  420.3	 7558.0	...
5504508	  715.7	  420.8	 7556.0	...
5504509	  715.7	  421.3	 7552.0	...
5504510	  715.8	  421.2	 7548.0	...
5504511	  716.3	  420.8	 7545.0	...
5504512	  716.9	  420.4	 7544.0	...
5504513	  717.7	  420.5	 7545.0	...
5504514	  718.0	  420.5	 7547.0	...
5504515	  718.1	  420.6	 7549.0	...
5504516	  717.7	  420.8	 7547.0	...
5504517	  717.3	  421.4	 7545.0	...
5504518	  716.7	  421.8	 7544.0	...
5504519	  716.4	  422.1	 7545.0	...
5504520	  715.7	  422.1	 7546.0	...
5504521	  715.2	  422.1	 7545.0	...
5504522	  714.5	  422.1	 7543.0	...
5504523	  714.1	  422.0	 7545.0	...
5504524	  714.1	  421.8	 7547.0	...
5504525	  714.8	  421.6	 7547.0	...
5504526	  715.4	  421.5	 7544.0	...
5504527	  715.3	  422.0	 7542.0	...
5504528	  715.0	  422.7	 7542.0	...
5504529	  715.0	  423.3	 7541.0	...
5504530	  715.6	  423.4	 7539.0	...
5504531	  716.2	  423.3	 7538.0	...
5504532	  716.5	  423.6	 7536.0	...
5504533	  716.8	  424.2	 7537.0	...
5504534	  717.5	  424.7	 7536.0	...
5504535	  718.2	  424.7	 7536.0	...
5504536	  718.7	  424.2	 7535.0	...
5504537	  718.3	  423.7	 7535.0	...
5504538	  717.7	  423.1	 7534.0	...
5504539	  717.1	  423.0	 7534.0	...
5504540	  716.8	  423.0	 7533.0	...
5504541	  716.3	  423.1	 7532.0	...
5504542	  715.8	  423.1	 7530.0	...
5504543	  715.5	  423.4	 7529.0	...
5504544	  715.4	  423.6	 7530.0	...
5504545	  715.4	  423.7	 7530.0	...
5504546	  715.5	  423.7	 7531.0	...
5504547	  716.2	  423.7	 7531.0	...
5504548	  717.0	  424.0	 7530.0	...
5504549	  717.8	  424.2	 7527.0	...
5504550	  718.5	  424.6	 7524.0	...
5504551	  719.1	  424.8	 7522.0	...
5504552	  719.7	  425.0	 7521.0	...
5504553	  720.1	  425.0	 7519.0	...
5504554	  720.4	  425.0	 7519.0	...
5504555	  720.3	  424.9	 7519.0	...
5504556	  720.0	  424.8	 7519.0	...
5504557	  719.8	  425.0	 7520.0	...
5504558	  720.0	  425.2	 7520.0	...
5504559	  719.9	  425.5	 7521.0	...
5504560	  719.6	  425.4	 7522.0	...
5504561	  719.2	  425.4	 7522.0	...
5504562	  718.8	  425.5	 7521.0	...
5504563	  718.5	  426.1	 7520.0	...
5504564	  718.4	  426.6	 7522.0	...
5504565	  718.6	  426.9	 7522.0	...
5504566	  718.8	  427.0	 7521.0	...
5504567	  719.5	  426.8	 7520.0	...
5504568	  720.0	  426.6	 7520.0	...
5504569	  720.6	  426.1	 7522.0	...
5504570	  720.5	  425.7	 7524.0	...
5504571	  721.1	  425.3	 7525.0	...
5504572	  721.6	  424.8	 7526.0	...
5504573	  721.8	  424.5	 7525.0	...
5504574	  721.4	  424.3	 7522.0	...
5504575	  721.1	  424.6	 7520.0	...
5504576	  721.0	  424.7	 7520.0	...
5504577	  720.9	  424.8	 7520.0	...
5504578	  720.9	  425.3	 7517.0	...
5504579	  721.0	  425.8	 7513.0	...
5504580	  721.1	  426.3	 7505.0	...
5504581	  721.1	  426.2	 7502.0	...
5504582	  721.0	  426.1	 7498.0	...
5504583	  720.9	  426.3	 7496.0	...
5504584	  720.8	  426.6	 7493.0	...
5504585	  720.5	  426.8	 7491.0	...
5504586	  720.2	  426.6	 7491.0	...
5504587	  719.9	  426.4	 7496.0	...
5504588	  720.0	  426.3	 7501.0	...
5504589	  720.3	  426.2	 7504.0	...
5504590	  719.9	  426.3	 7502.0	...
5504591	  719.2	  426.4	 7499.0	...
5504592	  718.5	  426.5	 7498.0	...
5504593	  718.6	  427.0	 7496.0	...
5504594	  718.8	  427.4	 7496.0	...
5504595	  718.8	  427.3	 7496.0	...
5504596	  718.7	  426.7	 7496.0	...
5504597	  718.7	  426.2	 7496.0	...
5504598	  718.8	  426.3	 7496.0	...
5504599	  719.2	  426.5	 7497.0	...
5504600	  719.6	  426.8	 7497.0	...
5504601	  719.9	  427.0	 7499.0	...
5504602	  720.2	  427.3	 7500.0	...
5504603	  720.3	  427.5	 7500.0	...
5504604	  720.2	  427.8	 7498.0	...
5504605	  719.9	  427.8	 7498.0	...
5504606	  719.6	  428.1	 7499.0	...
5504607	  719.4	  428.4	 7500.0	...
5504608	  719.3	  428.3	 7498.0	...
5504609	  719.5	  427.8	 7497.0	...
5504610	  719.9	  427.3	 7496.0	...
5504611	  719.8	  427.3	 7496.0	...
5504612	  719.2	  427.2	 7494.0	...
5504613	  718.9	  427.6	 7493.0	...
5504614	  719.1	  428.0	 7492.0	...
5504615	  719.4	  428.3	 7492.0	...
5504616	  719.4	  428.1	 7493.0	...
5504617	  719.1	  427.9	 7493.0	...
5504618	  718.8	  428.5	 7491.0	...
5504619	  718.6	  429.3	 7487.0	...
5504620	  718.8	  430.0	 7483.0	...
5504621	  718.7	  430.0	 7482.0	...
5504622	  718.5	  429.5	 7482.0	...
5504623	  718.7	  428.9	 7483.0	...
5504624	  719.3	  428.3	 7484.0	...
5504625	  719.9	  428.2	 7484.0	...
5504626	  720.3	  428.4	 7485.0	...
5504627	  720.3	  428.6	 7486.0	...
5504628	  720.2	  428.2	 7488.0	...
5504629	  720.1	  427.5	 7490.0	...
5504630	  720.2	  426.8	 7488.0	...
5504631	  720.3	  426.7	 7485.0	...
5504632	  720.0	  426.7	 7482.0	...
MSG	5504633 0000 _ Number On
5504633	  719.6	  426.7	 7482.0	...
5504634	  719.0	  426.7	 7482.0	...
5504635	  718.8	  426.6	 7482.0	...
5504636	  719.4	  426.4	 7482.0	...
5504637	  720.2	  426.3	 7483.0	...
5504638	  721.1	  426.1	 7483.0	...
5504639	  721.3	  426.1	 7483.0	...
5504640	  721.3	  426.2	 7485.0	...
5504641	  721.2	  426.5	 7488.0	...
5504642	  720.4	  427.1	 7488.0	...
5504643	  719.7	  427.7	 7488.0	...
5504644	  718.9	  427.8	 7486.0	...
5504645	  718.7	  427.5	 7487.0	...
5504646	  718.6	  427.1	 7486.0	...
5504647	  718.9	  426.9	 7485.0	...
5504648	  719.4	  426.7	 7484.0	...
5504649	  719.8	  426.6	 7484.0	...
5504650	  719.6	  426.7	 7485.0	...
5504651	  719.4	  426.4	 7486.0	...
5504652	  719.2	  426.0	 7487.0	...
5504653	  719.1	  425.6	 7488.0	...
5504654	  719.2	  425.4	 7488.0	...
5504655	  719.3	  425.2	 7486.0	...
5504656	  719.5	  425.0	 7484.0	...
5504657	  719.7	  424.8	 7483.0	...
5504658	  719.3	  424.6	 7483.0	...
5504659	  718.8	  424.6	 7483.0	...
5504660	  718.6	  425.0	 7481.0	...
5504661	  718.9	  425.1	 7480.0	...
5504662	  719.2	  425.1	 7479.0	...
5504663	  719.2	  424.9	 7479.0	...
5504664	  719.2	  424.7	 7481.0	...
5504665	  719.1	  424.8	 7482.0	...
5504666	  719.0	  424.8	 7486.0	...
5504667	  718.9	  424.8	 7487.0	...
5504668	  718.3	  424.8	 7488.0	...
5504669	  717.6	  424.9	 7488.0	...
5504670	  717.0	  424.8	 7488.0	...
5504671	  717.0	  424.7	 7488.0	...
5504672	  717.5	  424.6	 7488.0	...
5504673	  718.0	  425.3	 7488.0	...
5504674	  718.3	  425.9	 7487.0	...
5504675	  718.1	  426.5	 7487.0	...
5504676	  717.7	  426.4	 7487.0	...
5504677	  717.5	  426.1	 7486.0	...
5504678	  717.6	  426.1	 7488.0	...
5504679	  717.8	  426.1	 7490.0	...
5504680	  718.1	  426.1	 7493.0	...
5504681	  717.8	  426.1	 7493.0	...
5504682	  717.5	  426.1	 7492.0	...
5504683	  717.1	  425.8	 7492.0	...
5504684	  717.3	  425.5	 7491.0	...
5504685	  717.7	  425.1	 7491.0	...
5504686	  718.2	  424.8	 7493.0	...
5504687	  718.1	  424.6	 7496.0	...
5504688	  718.0	  424.6	 7498.0	...
5504689	  717.7	  424.9	 7498.0	...
5504690	  717.6	  425.2	 7498.0	...
5504691	  717.5	  425.0	 7499.0	...
5504692	  717.6	  424.2	 7501.0	...
5504693	  717.8	  423.2	 7503.0	...
5504694	  718.1	  422.6	 7505.0	...
5504695	  718.4	  422.7	 7501.0	...
5504696	  718.5	  423.2	 7496.0	...
5504697	  718.5	  423.7	 7492.0	...
5504698	  718.7	  423.7	 7493.0	...
5504699	  719.0	  423.6	 7493.0	...
5504700	  719.2	  423.4	 7493.0	...
5504701	  719.2	  423.2	 7492.0	...
5504702	  719.1	  423.2	 7495.0	...
5504703	  718.9	  423.3	 7497.0	...
5504704	  718.7	  423.2	 7499.0	...
5504705	  718.4	  423.2	 7499.0	...
5504706	  718.3	  423.3	 7496.0	...
5504707	  718.3	  423.7	 7493.0	...
5504708	  718.5	  424.3	 7489.0	...
5504709	  718.8	  425.1	 7486.0	...
5504710	  718.4	  425.7	 7482.0	...
5504711	  717.8	  425.7	 7481.0	...
5504712	  717.2	  425.2	 7483.0	...
5504713	  717.4	  424.5	 7485.0	...
5504714	  717.7	  424.1	 7485.0	...
5504715	  717.5	  424.4	 7484.0	...
5504716	  717.0	  424.8	 7484.0	...
5504717	  716.3	  425.2	 7486.0	...
5504718	  716.1	  425.1	 7490.0	...
5504719	  715.7	  424.8	 7493.0	...
5504720	  715.4	  424.4	 7495.0	...
5504721	  715.3	  424.0	 7495.0	...
5504722	  715.2	  423.8	 7496.0	...
5504723	  715.5	  423.7	 7499.0	...
5504724	  715.7	  423.6	 7501.0	...
5504725	  716.0	  423.7	 7501.0	...
5504726	  716.0	  423.8	 7499.0	...
5504727	  715.9	  423.3	 7498.0	...
5504728	  715.9	  422.8	 7494.0	...
5504729	  715.8	  422.2	 7491.0	...
5504730	  715.8	  422.2	 7488.0	...
EFIX R   5502378	5504730	2353	  720.6	  415.4	   7702
SSACC R  5504731
5504731	  715.8	  422.2	 7491.0	...
5504732	  715.9	  422.6	 7494.0	...
5504733	  715.4	  423.2	 7490.0	...
5504734	  714.2	  423.8	 7484.0	...
5504735	  711.7	  424.2	 7478.0	...
5504736	  709.4	  424.5	 7479.0	...
5504737	  705.8	  425.0	 7482.0	...
5504738	  701.0	  425.7	 7484.0	...
5504739	  694.2	  426.3	 7485.0	...
5504740	  686.1	  426.5	 7485.0	...
5504741	  678.4	  426.6	 7485.0	...
5504742	  669.8	  427.1	 7485.0	...
5504743	  662.4	  428.0	 7486.0	...
5504744	  656.0	  428.9	 7488.0	...
5504745	  652.5	  428.6	 7494.0	...
5504746	  651.2	  428.1	 7498.0	...
5504747	  651.5	  427.5	 7502.0	...
5504748	  652.5	  427.3	 7502.0	...
5504749	  655.8	  426.4	 7507.0	...
5504750	  659.5	  425.5	 7512.0	...
5504751	  665.7	  424.2	 7512.0	...
5504752	  670.9	  423.5	 7507.0	...
5504753	  676.1	  422.7	 7502.0	...
5504754	  679.1	  422.1	 7501.0	...
5504755	  683.1	  421.5	 7499.0	...
5504756	  685.9	  420.7	 7499.0	...
5504757	  688.4	  419.8	 7500.0	...
5504758	  689.3	  419.2	 7501.0	...
5504759	  690.5	  419.0	 7500.0	...
ESACC R  5504731	5504759	29	  715.8	  422.2	  690.5	  419.0	   0.54	    136
SFIX R   5504760
5504760	  691.4	  419.0	 7497.0	...
5504761	  691.0	  419.3	 7494.0	...
5504762	  690.0	  420.3	 7492.0	...
5504763	  688.6	  421.2	 7492.0	...
5504764	  687.5	  422.0	 7493.0	...
5504765	  686.8	  422.2	 7493.0	...
5504766	  686.0	  422.5	 7493.0	...
5504767	  685.7	  422.8	 7493.0	...
5504768	  685.5	  423.1	 7492.0	...
5504769	  684.8	  423.2	 7491.0	...
5504770	  684.1	  423.4	 7489.0	...
5504771	  684.1	  423.4	 7489.0	...
5504772	  684.8	  423.4	 7489.0	...
5504773	  685.5	  423.0	 7492.0	...
5504774	  685.4	  422.6	 7496.0	...
5504775	  685.3	  422.2	 7501.0	...
5504776	  685.5	  422.2	 7503.0	...
5504777	  685.7	  421.9	 7504.0	...
5504778	  685.4	  421.8	 7505.0	...
5504779	  685.0	  421.7	 7507.0	...
5504780	  684.7	  421.9	 7508.0	...
5504781	  685.0	  422.3	 7504.0	...
5504782	  685.3	  422.7	 7498.0	...
5504783	  686.0	  423.2	 7492.0	...
5504784	  686.2	  423.3	 7491.0	...
5504785	  686.3	  423.3	 7490.0	...
5504786	  685.7	  423.3	 7491.0	...
5504787	  685.3	  423.3	 7492.0	...
5504788	  685.0	  423.2	 7493.0	...
5504789	  685.6	  422.9	 7492.0	...
5504790	  686.5	  422.2	 7496.0	...
5504791	  687.5	  421.4	 7500.0	...
5504792	  687.7	  420.7	 7501.0	...
5504793	  687.6	  420.4	 7498.0	...
5504794	  687.5	  420.4	 7494.0	...
5504795	  687.4	  420.6	 7493.0	...
5504796	  686.9	  420.8	 7494.0	...
5504797	  686.4	  420.7	 7499.0	...
5504798	  685.9	  420.4	 7504.0	...
5504799	  685.8	  419.9	 7508.0	...
5504800	  685.8	  419.9	 7508.0	...
5504801	  685.9	  419.9	 7508.0	...
5504802	  686.0	  420.2	 7507.0	...
5504803	  686.4	  420.5	 7507.0	...
5504804	  686.6	  420.3	 7507.0	...
5504805	  686.6	  419.8	 7505.0	...
5504806	  686.4	  419.4	 7503.0	...
5504807	  686.3	  419.6	 7504.0	...
5504808	  686.3	  419.8	 7506.0	...
5504809	  686.1	  419.9	 7508.0	...
5504810	  685.8	  420.0	 7507.0	...
5504811	  685.5	  420.1	 7506.0	...
EFIX R   5504760	5504811	52	  686.3	  421.5	   7498
SSACC R  5504812
5504812	  685.4	  420.3	 7502.0	...
5504813	  685.6	  420.2	 7498.0	...
5504814	  685.8	  420.1	 7498.0	...
5504815	  686.1	  419.9	 7503.0	...
5504816	  687.6	  419.6	 7508.0	...
5504817	  690.4	  419.4	 7508.0	...
5504818	  694.5	  419.0	 7507.0	...
5504819	  699.4	  418.7	 7507.0	...
5504820	  705.5	  418.2	 7506.0	...
5504821	  712.1	  417.6	 7505.0	...
5504822	  719.7	  416.1	 7507.0	...
5504823	  726.8	  414.5	 7509.0	...
5504824	  734.1	  413.0	 7508.0	...
5504825	  740.5	  412.3	 7503.0	...
5504826	  745.4	  412.0	 7499.0	...
5504827	  749.5	  411.4	 7497.0	...
5504828	  751.0	  411.1	 7497.0	...
5504829	  752.2	  412.1	 7495.0	...
5504830	  752.2	  413.6	 7493.0	...
5504831	  750.9	  415.3	 7487.0	...
5504832	  748.5	  417.1	 7482.0	...
5504833	  744.3	  419.0	 7478.0	...
5504834	  740.5	  420.8	 7479.0	...
5504835	  736.6	  421.7	 7479.0	...
ESACC R  5504812	5504835	24	  685.4	  420.3	  736.6	  421.7	   1.08	    132
SFIX R   5504836
5504836	  733.3	  422.6	 7481.0	...
5504837	  731.1	  423.4	 7482.0	...
5504838	  729.3	  423.7	 7485.0	...
5504839	  728.6	  423.3	 7489.0	...
5504840	  727.8	  422.4	 7496.0	...
5504841	  728.2	  421.3	 7501.0	...
5504842	  729.4	  420.7	 7505.0	...
5504843	  730.8	  420.2	 7504.0	...
5504844	  732.1	  419.7	 7504.0	...
5504845	  733.1	  419.3	 7504.0	...
5504846	  733.9	  419.2	 7503.0	...
5504847	  734.3	  419.3	 7503.0	...
5504848	  734.3	  419.8	 7499.0	...
5504849	  734.5	  420.9	 7494.0	...
5504850	  734.4	  421.8	 7489.0	...
5504851	  734.2	  422.6	 7488.0	...
5504852	  734.0	  422.7	 7489.0	...
5504853	  734.0	  422.4	 7490.0	...
5504854	  734.0	  422.0	 7491.0	...
5504855	  734.0	  421.6	 7494.0	...
5504856	  734.0	  421.6	 7497.0	...
5504857	  734.0	  421.6	 7500.0	...
5504858	  733.9	  421.2	 7502.0	...
5504859	  733.9	  420.7	 7505.0	...
5504860	  733.8	  420.5	 7507.0	...
5504861	  733.8	  420.7	 7507.0	...
5504862	  733.9	  420.9	 7506.0	...
5504863	  734.1	  420.9	 7504.0	...
5504864	  734.3	  420.4	 7505.0	...
5504865	  734.5	  419.7	 7506.0	...
5504866	  734.5	  419.1	 7507.0	...
5504867	  734.4	  419.3	 7506.0	...
5504868	  734.3	  419.6	 7504.0	...
5504869	  734.2	  419.8	 7502.0	...
5504870	  734.0	  419.6	 7502.0	...
5504871	  733.8	  419.5	 7504.0	...
5504872	  733.6	  419.5	 7507.0	...
5504873	  733.6	  419.9	 7508.0	...
5504874	  733.6	  420.2	 7510.0	...
5504875	  733.5	  419.9	 7512.0	...
5504876	  733.4	  419.3	 7513.0	...
5504877	  733.1	  419.0	 7514.0	...
5504878	  733.0	  419.3	 7515.0	...
5504879	  733.2	  419.5	 7516.0	...
5504880	  733.4	  419.4	 7516.0	...
5504881	  733.5	  419.2	 7517.0	...
5504882	  733.5	  419.1	 7518.0	...
5504883	  733.6	  419.4	 7520.0	...
5504884	  733.7	  419.6	 7518.0	...
5504885	  733.5	  419.4	 7515.0	...
5504886	  733.4	  418.9	 7512.0	...
5504887	  733.7	  418.5	 7511.0	...
5504888	  734.2	  418.4	 7510.0	...
5504889	  734.7	  418.4	 7510.0	...
5504890	  734.6	  418.2	 7514.0	...
5504891	  734.6	  418.0	 7518.0	...
5504892	  734.7	  418.0	 7520.0	...
5504893	  735.0	  418.2	 7518.0	...
5504894	  735.2	  417.9	 7517.0	...
5504895	  735.4	  417.4	 7517.0	...
5504896	  735.4	  417.0	 7517.0	...
5504897	  735.4	  417.2	 7516.0	...
5504898	  735.0	  417.4	 7515.0	...
5504899	  734.6	  417.3	 7515.0	...
5504900	  734.8	  416.9	 7515.0	...
5504901	  735.3	  416.4	 7515.0	...
5504902	  736.0	  416.1	 7517.0	...
5504903	  736.3	  415.9	 7521.0	...
5504904	  736.6	  416.4	 7525.0	...
5504905	  736.6	  417.1	 7523.0	...
5504906	  736.4	  417.3	 7520.0	...
5504907	  735.9	  416.8	 7516.0	...
5504908	  735.4	  416.4	 7516.0	...
5504909	  735.0	  417.0	 7521.0	...
5504910	  734.9	  417.4	 7526.0	...
5504911	  735.0	  417.8	 7532.0	...
5504912	  735.1	  417.9	 7532.0	...
5504913	  734.9	  418.0	 7529.0	...
5504914	  734.7	  417.8	 7526.0	...
5504915	  734.6	  417.4	 7523.0	...
5504916	  734.4	  417.1	 7525.0	...
5504917	  734.2	  417.2	 7528.0	...
5504918	  734.0	  417.3	 7531.0	...
5504919	  734.0	  417.5	 7533.0	...
5504920	  734.1	  417.6	 7533.0	...
5504921	  734.1	  417.5	 7532.0	...
5504922	  734.1	  417.5	 7530.0	...
5504923	  734.1	  417.4	 7530.0	...
5504924	  734.5	  417.4	 7529.0	...
5504925	  734.9	  417.4	 7531.0	...
5504926	  734.4	  417.5	 7533.0	...
5504927	  733.6	  417.7	 7535.0	...
5504928	  732.9	  417.8	 7538.0	...
5504929	  733.1	  417.8	 7540.0	...
5504930	  733.3	  417.8	 7541.0	...
5504931	  733.4	  418.4	 7543.0	...
5504932	  733.5	  418.9	 7544.0	...
5504933	  733.6	  418.8	 7546.0	...
5504934	  733.7	  418.2	 7545.0	...
MSG	5504935 0000 _ Number Off
5504935	  733.6	  417.6	 7544.0	...
5504936	  733.3	  417.1	 7543.0	...
5504937	  733.0	  416.6	 7543.0	...
5504938	  733.1	  416.0	 7542.0	...
5504939	  733.4	  415.9	 7542.0	...
5504940	  733.8	  416.2	 7544.0	...
5504941	  734.0	  416.6	 7547.0	...
5504942	  734.3	  417.1	 7549.0	...
5504943	  734.6	  417.2	 7548.0	...
5504944	  734.7	  417.1	 7548.0	...
5504945	  734.7	  417.2	 7546.0	...
5504946	  734.7	  417.4	 7545.0	...
5504947	  734.8	  417.7	 7545.0	...
5504948	  734.8	  417.8	 7548.0	...
5504949	  735.2	  417.8	 7551.0	...
5504950	  735.7	  417.7	 7556.0	...
5504951	  735.6	  417.7	 7559.0	...
5504952	  735.1	  417.8	 7561.0	...
5504953	  734.5	  417.6	 7562.0	...
5504954	  734.3	  416.9	 7564.0	...
5504955	  734.5	  416.2	 7566.0	...
5504956	  734.7	  415.9	 7565.0	...
5504957	  735.4	  415.8	 7563.0	...
5504958	  735.9	  416.2	 7561.0	...
5504959	  736.2	  416.7	 7562.0	...
5504960	  735.9	  416.7	 7560.0	...
5504961	  735.5	  416.3	 7558.0	...
5504962	  735.3	  416.4	 7556.0	...
5504963	  735.5	  416.9	 7555.0	...
5504964	  735.6	  417.2	 7556.0	...
5504965	  735.6	  417.0	 7557.0	...
5504966	  735.4	  416.9	 7559.0	...
5504967	  735.3	  417.0	 7561.0	...
5504968	  734.8	  416.9	 7563.0	...
5504969	  734.4	  416.7	 7563.0	...
5504970	  734.3	  416.4	 7564.0	...
5504971	  734.7	  416.4	 7564.0	...
5504972	  735.3	  416.3	 7563.0	...
5504973	  735.5	  416.4	 7562.0	...
5504974	  735.7	  416.4	 7561.0	...
5504975	  735.8	  416.4	 7563.0	...
5504976	  735.9	  416.5	 7567.0	...
5504977	  735.9	  416.4	 7570.0	...
5504978	  735.8	  416.3	 7570.0	...
5504979	  735.5	  416.1	 7569.0	...
5504980	  735.3	  416.0	 7569.0	...
5504981	  735.3	  416.2	 7566.0	...
5504982	  735.3	  416.3	 7564.0	...
5504983	  735.1	  416.3	 7565.0	...
5504984	  734.5	  416.3	 7567.0	...
5504985	  733.9	  416.4	 7568.0	...
5504986	  733.6	  416.2	 7566.0	...
5504987	  733.7	  415.7	 7571.0	...
5504988	  733.9	  415.2	 7576.0	...
5504989	  733.9	  415.7	 7581.0	...
5504990	  733.9	  416.4	 7580.0	...
5504991	  733.9	  416.5	 7580.0	...
5504992	  734.1	  415.7	 7577.0	...
5504993	  734.5	  415.4	 7573.0	...
5504994	  734.9	  415.9	 7569.0	...
5504995	  735.0	  416.3	 7568.0	...
5504996	  734.3	  416.4	 7569.0	...
5504997	  733.6	  416.8	 7570.0	...
5504998	  733.0	  417.3	 7570.0	...
5504999	  733.0	  417.0	 7571.0	...
5505000	  733.0	  416.3	 7572.0	...
5505001	  732.9	  416.1	 7575.0	...
5505002	  732.8	  416.5	 7577.0	...
5505003	  732.6	  416.9	 7579.0	...
5505004	  732.2	  417.0	 7580.0	...
5505005	  731.8	  416.6	 7581.0	...
5505006	  732.0	  416.0	 7582.0	...
5505007	  732.7	  415.8	 7581.0	...
5505008	  733.6	  416.1	 7580.0	...
5505009	  733.2	  416.6	 7579.0	...
5505010	  732.7	  416.7	 7579.0	...
EFIX R   5504836	5505010	175	  734.1	  418.0	   7536
SSACC R  5505011
5505011	  732.2	  417.4	 7575.0	...
5505012	  732.2	  418.1	 7570.0	...
5505013	  732.1	  418.8	 7566.0	...
5505014	  731.7	  418.8	 7566.0	...
5505015	  731.4	  419.8	 7565.0	...
5505016	  731.4	  420.9	 7560.0	...
5505017	  731.6	  421.7	 7555.0	...
5505018	  733.3	  421.1	 7551.0	...
5505019	  738.7	  405.9	 7587.0	...
5505020	  744.1	  391.0	 7625.0	...
5505021	  748.4	  376.7	 7663.0	...
5505022	  748.9	  377.2	 7659.0	...
5505023	  747.9	  382.4	 7642.0	...
5505024	  746.7	  390.6	 7617.0	...
5505025	  745.7	  404.3	 7581.0	...
5505026	  747.2	  420.3	 7527.0	...
5505027	  749.5	  443.4	 7450.0	...
5505028	  752.7	  470.3	 7360.0	...
5505029	  755.0	  502.8	 7257.0	...
5505030	  755.6	  540.4	 7136.0	...
5505031	  756.5	  582.7	 7000.0	...
5505032	  761.8	  627.3	 6860.0	...
5505033	  769.1	  673.8	 6712.0	...
5505034	  775.0	  726.1	 6552.0	...
5505035	  776.8	  784.9	 6366.0	...
5505036	  778.2	  848.5	 6170.0	...
5505037	  781.0	  915.5	 5968.0	...
5505038	  784.7	  986.5	 5761.0	...
5505039	  788.4	 1061.6	 5543.0	...
5505040	  791.7	 1142.3	 5310.0	...
5505041	  794.5	 1225.4	 5074.0	...
5505042	  796.8	 1311.6	 4831.0	...
5505043	  798.5	 1397.3	 4585.0	...
5505044	  803.0	 1483.9	 4346.0	...
5505045	  808.0	 1570.1	 4113.0	...
5505046	  813.4	 1657.8	 3889.0	...
5505047	  816.6	 1745.6	 3649.0	...
5505048	  819.5	 1832.9	 3409.0	...
5505049	  825.7	 1922.9	 3161.0	...
5505050	  830.6	 2019.8	 2930.0	...
5505051	  834.5	 2089.2	 2775.0	...
5505052	  834.5	 2125.4	 2705.0	...
5505053	  834.5	 2125.4	 2705.0	...
SBLINK R 5505054
5505054	   .	   .	    0.0	...
5505055	   .	   .	    0.0	...
5505056	   .	   .	    0.0	...
5505057	   .	   .	    0.0	...
5505058	   .	   .	    0.0	...
5505059	   .	   .	    0.0	...
5505060	   .	   .	    0.0	...
5505061	   .	   .	    0.0	...
5505062	   .	   .	    0.0	...
5505063	   .	   .	    0.0	...
5505064	   .	   .	    0.0	...
5505065	   .	   .	    0.0	...
5505066	   .	   .	    0.0	...
5505067	   .	   .	    0.0	...
5505068	   .	   .	    0.0	...
5505069	   .	   .	    0.0	...
5505070	   .	   .	    0.0	...
5505071	   .	   .	    0.0	...
5505072	   .	   .	    0.0	...
5505073	   .	   .	    0.0	...
5505074	   .	   .	    0.0	...
5505075	   .	   .	    0.0	...
5505076	   .	   .	    0.0	...
5505077	   .	   .	    0.0	...
5505078	   .	   .	    0.0	...
5505079	   .	   .	    0.0	...
5505080	   .	   .	    0.0	...
5505081	   .	   .	    0.0	...
5505082	   .	   .	    0.0	...
5505083	   .	   .	    0.0	...
5505084	   .	   .	    0.0	...
5505085	   .	   .	    0.0	...
5505086	   .	   .	    0.0	...
5505087	   .	   .	    0.0	...
5505088	   .	   .	    0.0	...
5505089	   .	   .	    0.0	...
5505090	   .	   .	    0.0	...
5505091	   .	   .	    0.0	...
5505092	   .	   .	    0.0	...
5505093	   .	   .	    0.0	...
5505094	   .	   .	    0.0	...
5505095	   .	   .	    0.0	...
5505096	   .	   .	    0.0	...
5505097	   .	   .	    0.0	...
5505098	   .	   .	    0.0	...
5505099	   .	   .	    0.0	...
5505100	   .	   .	    0.0	...
5505101	   .	   .	    0.0	...
5505102	   .	   .	    0.0	...
5505103	   .	   .	    0.0	...
5505104	   .	   .	    0.0	...
5505105	   .	   .	    0.0	...
5505106	   .	   .	    0.0	...
5505107	   .	   .	    0.0	...
5505108	   .	   .	    0.0	...
5505109	   .	   .	    0.0	...
5505110	   .	   .	    0.0	...
5505111	   .	   .	    0.0	...
5505112	   .	   .	    0.0	...
5505113	   .	   .	    0.0	...
5505114	   .	   .	    0.0	...
5505115	   .	   .	    0.0	...
5505116	   .	   .	    0.0	...
5505117	   .	   .	    0.0	...
5505118	   .	   .	    0.0	...
5505119	   .	   .	    0.0	...
5505120	   .	   .	    0.0	...
5505121	   .	   .	    0.0	...
5505122	   .	   .	    0.0	...
5505123	   .	   .	    0.0	...
5505124	   .	   .	    0.0	...
5505125	   .	   .	    0.0	...
5505126	   .	   .	    0.0	...
5505127	   .	   .	    0.0	...
5505128	   .	   .	    0.0	...
5505129	   .	   .	    0.0	...
5505130	   .	   .	    0.0	...
5505131	   .	   .	    0.0	...
5505132	   .	   .	    0.0	...
5505133	   .	   .	    0.0	...
5505134	   .	   .	    0.0	...
5505135	   .	   .	    0.0	...
5505136	   .	   .	    0.0	...
5505137	   .	   .	    0.0	...
5505138	   .	   .	    0.0	...
5505139	   .	   .	    0.0	...
5505140	   .	   .	    0.0	...
5505141	   .	   .	    0.0	...
5505142	   .	   .	    0.0	...
5505143	   .	   .	    0.0	...
5505144	   .	   .	    0.0	...
5505145	   .	   .	    0.0	...
5505146	   .	   .	    0.0	...
MSG	5505147 0000 _ Number On
5505147	   .	   .	    0.0	...
5505148	   .	   .	    0.0	...
5505149	   .	   .	    0.0	...
5505150	   .	   .	    0.0	...
5505151	   .	   .	    0.0	...
5505152	   .	   .	    0.0	...
5505153	   .	   .	    0.0	...
5505154	   .	   .	    0.0	...
5505155	   .	   .	    0.0	...
EBLINK R 5505054	5505155	102
5505156	  770.0	 2299.3	 2522.0	...
5505157	  770.0	 2299.3	 2522.0	...
5505158	  768.6	 2287.4	 2555.0	...
5505159	  767.7	 2260.9	 2609.0	...
5505160	  768.2	 2217.7	 2687.0	...
5505161	  770.4	 2171.5	 2758.0	...
5505162	  772.5	 2127.0	 2837.0	...
5505163	  772.9	 2086.7	 2921.0	...
5505164	  772.6	 2048.8	 3005.0	...
5505165	  771.7	 2009.5	 3095.0	...
5505166	  769.0	 1969.7	 3188.0	...
5505167	  766.1	 1928.8	 3287.0	...
5505168	  763.8	 1889.5	 3379.0	...
5505169	  763.6	 1851.8	 3468.0	...
5505170	  769.5	 1812.9	 3559.0	...
5505171	  775.4	 1775.3	 3652.0	...
5505172	  782.6	 1739.4	 3742.0	...
5505173	  784.0	 1702.7	 3838.0	...
5505174	  783.0	 1666.7	 3935.0	...
5505175	  780.6	 1629.0	 4035.0	...
5505176	  778.1	 1595.8	 4120.0	...
5505177	  775.8	 1563.4	 4202.0	...
5505178	  773.5	 1532.9	 4284.0	...
5505179	  770.9	 1503.2	 4369.0	...
5505180	  770.3	 1473.3	 4452.0	...
5505181	  770.4	 1442.5	 4535.0	...
5505182	  770.7	 1412.5	 4614.0	...
5505183	  770.7	 1383.0	 4697.0	...
5505184	  769.8	 1356.0	 4771.0	...
5505185	  768.4	 1328.2	 4848.0	...
5505186	  767.4	 1302.1	 4921.0	...
5505187	  765.9	 1275.1	 4999.0	...
5505188	  764.8	 1251.1	 5071.0	...
5505189	  763.5	 1225.7	 5145.0	...
5505190	  762.7	 1202.3	 5214.0	...
5505191	  761.6	 1178.1	 5281.0	...
5505192	  760.1	 1155.5	 5345.0	...
5505193	  757.3	 1132.2	 5408.0	...
5505194	  754.7	 1110.5	 5473.0	...
5505195	  752.4	 1089.3	 5539.0	...
5505196	  750.6	 1068.7	 5604.0	...
5505197	  748.7	 1047.7	 5668.0	...
5505198	  746.9	 1027.1	 5731.0	...
5505199	  745.8	 1007.8	 5789.0	...
5505200	  743.4	  989.0	 5848.0	...
5505201	  741.0	  970.5	 5905.0	...
5505202	  739.4	  952.0	 5963.0	...
5505203	  739.3	  933.8	 6022.0	...
5505204	  738.2	  915.7	 6081.0	...
5505205	  736.2	  898.8	 6138.0	...
5505206	  735.0	  880.8	 6195.0	...
5505207	  734.8	  864.4	 6246.0	...
5505208	  734.5	  846.5	 6301.0	...
5505209	  733.4	  829.8	 6353.0	...
5505210	  731.7	  813.5	 6408.0	...
5505211	  730.0	  798.2	 6460.0	...
5505212	  728.0	  783.4	 6513.0	...
5505213	  726.7	  768.4	 6564.0	...
5505214	  725.4	  753.8	 6611.0	...
5505215	  724.5	  740.2	 6652.0	...
5505216	  725.4	  726.8	 6694.0	...
5505217	  726.1	  713.3	 6740.0	...
5505218	  726.8	  700.4	 6783.0	...
5505219	  725.8	  688.6	 6820.0	...
5505220	  724.9	  677.7	 6856.0	...
5505221	  723.9	  666.1	 6893.0	...
5505222	  722.9	  654.1	 6937.0	...
5505223	  721.1	  644.2	 6972.0	...
5505224	  719.2	  634.3	 7005.0	...
5505225	  717.5	  626.2	 7029.0	...
5505226	  716.3	  614.4	 7066.0	...
5505227	  715.9	  605.6	 7095.0	...
5505228	  715.2	  594.8	 7134.0	...
5505229	  713.6	  586.3	 7164.0	...
5505230	  710.3	  577.5	 7196.0	...
5505231	  707.1	  570.0	 7221.0	...
5505232	  705.3	  562.4	 7248.0	...
5505233	  704.9	  553.0	 7278.0	...
5505234	  704.8	  544.5	 7306.0	...
5505235	  704.7	  536.6	 7336.0	...
5505236	  704.8	  529.3	 7362.0	...
5505237	  704.8	  522.0	 7390.0	...
5505238	  705.5	  514.4	 7415.0	...
5505239	  705.7	  507.4	 7437.0	...
5505240	  705.2	  499.9	 7461.0	...
5505241	  703.9	  493.6	 7483.0	...
5505242	  703.3	  487.2	 7510.0	...
5505243	  703.2	  480.7	 7537.0	...
5505244	  703.1	  474.2	 7563.0	...
5505245	  702.7	  467.9	 7583.0	...
5505246	  703.7	  463.2	 7600.0	...
5505247	  704.5	  456.4	 7622.0	...
5505248	  705.5	  451.3	 7642.0	...
5505249	  705.1	  445.7	 7661.0	...
5505250	  705.0	  442.6	 7674.0	...
5505251	  704.3	  437.9	 7688.0	...
5505252	  703.7	  433.7	 7701.0	...
5505253	  703.1	  428.7	 7712.0	...
5505254	  702.7	  424.8	 7728.0	...
5505255	  702.4	  422.0	 7744.0	...
ESACC R  5505011	5505255	245	  732.2	  417.4	  702.4	  422.0	   0.64	   1485
SFIX R   5505256
5505256	  701.8	  417.6	 7763.0	...
5505257	  701.4	  413.5	 7777.0	...
5505258	  700.8	  408.7	 7790.0	...
5505259	  699.7	  405.3	 7802.0	...
5505260	  698.5	  401.2	 7814.0	...
5505261	  697.5	  397.0	 7828.0	...
5505262	  697.3	  394.7	 7838.0	...
5505263	  697.3	  393.9	 7843.0	...
5505264	  697.0	  391.7	 7853.0	...
5505265	  696.7	  388.5	 7859.0	...
5505266	  696.3	  385.1	 7866.0	...
5505267	  697.2	  382.2	 7873.0	...
5505268	  698.2	  380.1	 7879.0	...
5505269	  699.2	  377.9	 7885.0	...
5505270	  699.2	  375.0	 7893.0	...
5505271	  699.1	  372.4	 7901.0	...
5505272	  699.4	  370.0	 7909.0	...
5505273	  699.8	  368.9	 7917.0	...
5505274	  700.0	  366.8	 7926.0	...
5505275	  699.9	  364.7	 7935.0	...
5505276	  700.3	  363.3	 7938.0	...
5505277	  700.8	  361.9	 7947.0	...
5505278	  701.3	  360.6	 7954.0	...
5505279	  701.8	  359.6	 7961.0	...
5505280	  702.2	  359.5	 7961.0	...
5505281	  701.7	  359.6	 7962.0	...
5505282	  700.6	  358.8	 7963.0	...
5505283	  699.8	  357.8	 7961.0	...
5505284	  699.9	  356.8	 7958.0	...
5505285	  699.6	  356.7	 7955.0	...
5505286	  698.9	  355.1	 7961.0	...
5505287	  699.9	  352.9	 7968.0	...
5505288	  701.3	  350.0	 7975.0	...
5505289	  702.9	  348.4	 7975.0	...
5505290	  703.1	  347.5	 7975.0	...
5505291	  703.8	  347.2	 7975.0	...
5505292	  704.5	  347.1	 7975.0	...
5505293	  704.9	  347.5	 7974.0	...
5505294	  705.3	  348.4	 7971.0	...
5505295	  705.7	  349.6	 7964.0	...
5505296	  706.5	  349.7	 7961.0	...
5505297	  706.9	  349.5	 7960.0	...
5505298	  707.3	  349.2	 7963.0	...
5505299	  707.3	  349.3	 7964.0	...
5505300	  707.4	  348.9	 7968.0	...
5505301	  707.4	  348.4	 7971.0	...
5505302	  707.3	  349.5	 7969.0	...
5505303	  706.6	  351.2	 7964.0	...
5505304	  705.6	  352.9	 7961.0	...
5505305	  704.8	  352.8	 7963.0	...
EFIX R   5505256	5505305	50	  701.6	  366.9	   7921
SSACC R  5505306
5505306	  705.7	  351.3	 7964.0	...
5505307	  707.1	  349.8	 7963.0	...
5505308	  706.8	  350.3	 7959.0	...
5505309	  705.1	  352.2	 7955.0	...
5505310	  703.3	  354.3	 7951.0	...
5505311	  703.0	  354.7	 7951.0	...
5505312	  702.7	  355.3	 7950.0	...
5505313	  702.6	  355.8	 7942.0	...
5505314	  698.3	  371.6	 7906.0	...
5505315	  694.0	  387.5	 7871.0	...
5505316	  689.7	  403.9	 7837.0	...
5505317	  689.9	  405.3	 7831.0	...
5505318	  690.4	  406.7	 7825.0	...
5505319	  690.2	  407.6	 7824.0	...
5505320	  689.9	  407.7	 7824.0	...
5505321	  689.2	  408.3	 7825.0	...
5505322	  689.2	  408.9	 7825.0	...
ESACC R  5505306	5505322	17	  705.7	  351.3	  689.2	  408.9	   1.25	    144
SFIX R   5505323
5505323	  689.3	  410.1	 7825.0	...
5505324	  689.2	  410.8	 7825.0	...
5505325	  689.1	  412.3	 7823.0	...
5505326	  689.2	  413.4	 7821.0	...
5505327	  689.6	  414.4	 7819.0	...
5505328	  690.3	  414.6	 7820.0	...
5505329	  690.8	  414.7	 7822.0	...
5505330	  691.0	  414.8	 7823.0	...
5505331	  690.7	  414.9	 7824.0	...
5505332	  690.4	  414.8	 7828.0	...
5505333	  690.2	  414.7	 7832.0	...
5505334	  690.3	  414.6	 7833.0	...
5505335	  690.5	  414.5	 7832.0	...
5505336	  690.6	  414.6	 7831.0	...
5505337	  690.5	  414.6	 7830.0	...
5505338	  690.4	  414.8	 7829.0	...
5505339	  690.3	  414.8	 7828.0	...
5505340	  690.1	  414.5	 7828.0	...
5505341	  689.8	  414.2	 7827.0	...
5505342	  689.4	  413.9	 7827.0	...
5505343	  689.1	  413.8	 7826.0	...
5505344	  688.8	  413.9	 7826.0	...
5505345	  688.6	  414.1	 7827.0	...
5505346	  688.7	  414.2	 7830.0	...
5505347	  688.7	  414.2	 7832.0	...
5505348	  688.8	  414.0	 7833.0	...
5505349	  688.8	  413.9	 7833.0	...
5505350	  688.8	  413.7	 7831.0	...
5505351	  688.6	  413.4	 7830.0	...
5505352	  688.4	  413.2	 7828.0	...
5505353	  688.3	  413.2	 7829.0	...
5505354	  688.4	  413.1	 7829.0	...
5505355	  688.3	  413.0	 7831.0	...
5505356	  688.1	  412.8	 7834.0	...
5505357	  688.0	  413.0	 7838.0	...
5505358	  688.1	  413.2	 7841.0	...
5505359	  688.3	  413.6	 7842.0	...
5505360	  688.7	  413.8	 7843.0	...
5505361	  689.1	  413.6	 7844.0	...
5505362	  689.3	  413.3	 7842.0	...
5505363	  689.1	  413.2	 7839.0	...
5505364	  688.5	  413.6	 7836.0	...
5505365	  688.0	  413.9	 7834.0	...
5505366	  687.7	  414.2	 7832.0	...
5505367	  687.9	  414.3	 7830.0	...
5505368	  688.1	  414.3	 7834.0	...
5505369	  688.2	  414.3	 7837.0	...
5505370	  688.2	  414.2	 7840.0	...
5505371	  688.2	  414.2	 7838.0	...
5505372	  688.1	  413.9	 7836.0	...
5505373	  688.0	  413.8	 7835.0	...
5505374	  687.8	  413.8	 7835.0	...
5505375	  687.7	  414.3	 7835.0	...
5505376	  687.5	  414.6	 7835.0	...
5505377	  687.4	  414.7	 7835.0	...
5505378	  687.4	  414.6	 7836.0	...
5505379	  688.1	  414.6	 7836.0	...
5505380	  688.8	  414.5	 7836.0	...
5505381	  689.7	  414.8	 7836.0	...
5505382	  690.1	  415.3	 7836.0	...
5505383	  690.4	  415.7	 7836.0	...
5505384	  690.4	  415.6	 7836.0	...
5505385	  690.2	  415.6	 7836.0	...
5505386	  689.5	  415.7	 7835.0	...
5505387	  689.0	  415.9	 7834.0	...
5505388	  688.4	  416.2	 7833.0	...
5505389	  688.3	  416.8	 7833.0	...
5505390	  688.3	  417.5	 7833.0	...
5505391	  688.5	  418.0	 7832.0	...
5505392	  688.7	  418.1	 7832.0	...
5505393	  689.0	  418.2	 7833.0	...
5505394	  689.2	  418.3	 7831.0	...
5505395	  689.3	  418.2	 7828.0	...
5505396	  689.4	  418.1	 7825.0	...
5505397	  689.5	  417.9	 7823.0	...
5505398	  689.6	  418.3	 7823.0	...
5505399	  689.6	  418.7	 7824.0	...
5505400	  689.6	  419.0	 7824.0	...
5505401	  689.6	  418.9	 7827.0	...
5505402	  689.8	  418.9	 7830.0	...
5505403	  690.1	  418.7	 7834.0	...
5505404	  690.3	  418.6	 7834.0	...
5505405	  690.1	  418.6	 7833.0	...
5505406	  690.0	  419.3	 7832.0	...
5505407	  690.0	  419.8	 7830.0	...
5505408	  689.9	  420.3	 7829.0	...
5505409	  689.8	  420.1	 7829.0	...
5505410	  689.7	  420.0	 7830.0	...
5505411	  689.5	  420.2	 7831.0	...
5505412	  689.3	  420.5	 7832.0	...
5505413	  689.7	  420.8	 7832.0	...
5505414	  690.2	  420.7	 7831.0	...
5505415	  690.9	  420.7	 7828.0	...
5505416	  691.2	  421.3	 7826.0	...
5505417	  691.3	  421.9	 7824.0	...
5505418	  691.1	  422.6	 7824.0	...
5505419	  690.7	  422.5	 7825.0	...
5505420	  690.6	  422.4	 7826.0	...
5505421	  690.3	  422.3	 7827.0	...
5505422	  690.2	  422.3	 7827.0	...
5505423	  690.0	  422.4	 7827.0	...
5505424	  690.1	  422.7	 7829.0	...
5505425	  690.2	  422.9	 7832.0	...
5505426	  690.3	  423.0	 7834.0	...
EFIX R   5505323	5505426	104	  689.3	  416.3	   7831
SSACC R  5505427
5505427	  690.1	  423.0	 7830.0	...
5505428	  689.8	  423.0	 7823.0	...
5505429	  689.8	  423.0	 7816.0	...
5505430	  690.0	  422.7	 7815.0	...
5505431	  690.3	  421.7	 7816.0	...
5505432	  690.4	  420.4	 7816.0	...
5505433	  690.5	  419.4	 7815.0	...
5505434	  690.2	  417.9	 7818.0	...
5505435	  695.6	  400.3	 7860.0	...
5505436	  701.0	  382.3	 7905.0	...
5505437	  707.4	  364.5	 7946.0	...
5505438	  708.4	  363.4	 7954.0	...
5505439	  709.6	  362.7	 7958.0	...
5505440	  710.1	  362.2	 7966.0	...
5505441	  710.5	  360.8	 7970.0	...
5505442	  709.2	  359.7	 7975.0	...
5505443	  707.2	  359.6	 7976.0	...
5505444	  705.6	  361.9	 7969.0	...
5505445	  705.7	  365.3	 7962.0	...
5505446	  706.7	  371.0	 7945.0	...
5505447	  707.5	  375.6	 7936.0	...
5505448	  707.1	  381.4	 7915.0	...
5505449	  706.3	  387.7	 7896.0	...
MSG	5505450 0000 _ Number Off
5505450	  705.9	  397.3	 7865.0	...
5505451	  706.9	  407.3	 7827.0	...
5505452	  708.3	  420.3	 7785.0	...
5505453	  709.8	  434.7	 7742.0	...
5505454	  711.2	  451.6	 7690.0	...
5505455	  711.6	  469.2	 7632.0	...
5505456	  711.1	  489.3	 7560.0	...
5505457	  711.2	  511.5	 7490.0	...
5505458	  712.7	  535.8	 7405.0	...
5505459	  715.0	  560.8	 7324.0	...
5505460	  717.1	  588.0	 7234.0	...
5505461	  719.4	  617.9	 7135.0	...
5505462	  725.7	  647.8	 7034.0	...
5505463	  732.2	  678.4	 6927.0	...
5505464	  737.3	  712.1	 6820.0	...
5505465	  738.8	  751.2	 6694.0	...
5505466	  739.6	  795.1	 6559.0	...
5505467	  741.6	  839.7	 6413.0	...
5505468	  743.3	  886.9	 6267.0	...
5505469	  745.7	  935.1	 6116.0	...
5505470	  748.4	  986.3	 5960.0	...
5505471	  750.5	 1040.8	 5788.0	...
5505472	  752.5	 1099.6	 5607.0	...
5505473	  754.4	 1163.1	 5420.0	...
5505474	  756.8	 1227.6	 5237.0	...
5505475	  758.9	 1294.9	 5049.0	...
5505476	  760.6	 1362.6	 4864.0	...
5505477	  764.2	 1432.3	 4673.0	...
5505478	  769.6	 1501.5	 4488.0	...
5505479	  776.7	 1574.0	 4298.0	...
5505480	  783.8	 1650.1	 4105.0	...
5505481	  788.2	 1731.1	 3898.0	...
5505482	  793.3	 1812.5	 3687.0	...
5505483	  796.1	 1893.7	 3471.0	...
5505484	  800.7	 1977.7	 3260.0	...
5505485	  803.9	 2066.1	 3043.0	...
5505486	  806.8	 2128.3	 2897.0	...
5505487	  808.1	 2159.2	 2823.0	...
5505488	  808.1	 2159.2	 2823.0	...
SBLINK R 5505489
5505489	   .	   .	    0.0	...
5505490	   .	   .	    0.0	...
5505491	   .	   .	    0.0	...
5505492	   .	   .	    0.0	...
5505493	   .	   .	    0.0	...
5505494	   .	   .	    0.0	...
5505495	   .	   .	    0.0	...
5505496	   .	   .	    0.0	...
5505497	   .	   .	    0.0	...
5505498	   .	   .	    0.0	...
5505499	   .	   .	    0.0	...
5505500	   .	   .	    0.0	...
5505501	   .	   .	    0.0	...
5505502	   .	   .	    0.0	...
5505503	   .	   .	    0.0	...
5505504	   .	   .	    0.0	...
5505505	   .	   .	    0.0	...
5505506	   .	   .	    0.0	...
5505507	   .	   .	    0.0	...
5505508	   .	   .	    0.0	...
5505509	   .	   .	    0.0	...
5505510	   .	   .	    0.0	...
5505511	   .	   .	    0.0	...
5505512	   .	   .	    0.0	...
5505513	   .	   .	    0.0	...
5505514	   .	   .	    0.0	...
5505515	   .	   .	    0.0	...
5505516	   .	   .	    0.0	...
5505517	   .	   .	    0.0	...
5505518	   .	   .	    0.0	...
5505519	   .	   .	    0.0	...
5505520	   .	   .	    0.0	...
5505521	   .	   .	    0.0	...
5505522	   .	   .	    0.0	...
5505523	   .	   .	    0.0	...
5505524	   .	   .	    0.0	...
5505525	   .	   .	    0.0	...
5505526	   .	   .	    0.0	...
5505527	   .	   .	    0.0	...
5505528	   .	   .	    0.0	...
5505529	   .	   .	    0.0	...
5505530	   .	   .	    0.0	...
5505531	   .	   .	    0.0	...
5505532	   .	   .	    0.0	...
5505533	   .	   .	    0.0	...
5505534	   .	   .	    0.0	...
5505535	   .	   .	    0.0	...
5505536	   .	   .	    0.0	...
5505537	   .	   .	    0.0	...
5505538	   .	   .	    0.0	...
5505539	   .	   .	    0.0	...
5505540	   .	   .	    0.0	...
5505541	   .	   .	    0.0	...
5505542	   .	   .	    0.0	...
5505543	   .	   .	    0.0	...
5505544	   .	   .	    0.0	...
5505545	   .	   .	    0.0	...
5505546	   .	   .	    0.0	...
5505547	   .	   .	    0.0	...
5505548	   .	   .	    0.0	...
5505549	   .	   .	    0.0	...
5505550	   .	   .	    0.0	...
5505551	   .	   .	    0.0	...
5505552	   .	   .	    0.0	...
5505553	   .	   .	    0.0	...
5505554	   .	   .	    0.0	...
5505555	   .	   .	    0.0	...
5505556	   .	   .	    0.0	...
5505557	   .	   .	    0.0	...
5505558	   .	   .	    0.0	...
5505559	   .	   .	    0.0	...
5505560	   .	   .	    0.0	...
5505561	   .	   .	    0.0	...
5505562	   .	   .	    0.0	...
5505563	   .	   .	    0.0	...
5505564	   .	   .	    0.0	...
5505565	   .	   .	    0.0	...
5505566	   .	   .	    0.0	...
5505567	   .	   .	    0.0	...
5505568	   .	   .	    0.0	...
5505569	   .	   .	    0.0	...
5505570	   .	   .	    0.0	...
5505571	   .	   .	    0.0	...
5505572	   .	   .	    0.0	...
5505573	   .	   .	    0.0	...
5505574	   .	   .	    0.0	...
5505575	   .	   .	    0.0	...
5505576	   .	   .	    0.0	...
5505577	   .	   .	    0.0	...
5505578	   .	   .	    0.0	...
5505579	   .	   .	    0.0	...
5505580	   .	   .	    0.0	...
5505581	   .	   .	    0.0	...
5505582	   .	   .	    0.0	...
5505583	   .	   .	    0.0	...
EBLINK R 5505489	5505583	95
5505584	  838.3	 1811.4	 3642.0	...
5505585	  838.3	 1811.4	 3642.0	...
5505586	  837.7	 1798.3	 3681.0	...
5505587	  836.5	 1773.0	 3747.0	...
5505588	  835.0	 1737.7	 3839.0	...
5505589	  833.6	 1701.5	 3935.0	...
5505590	  832.3	 1666.7	 4030.0	...
5505591	  830.2	 1630.9	 4130.0	...
5505592	  815.1	 1601.5	 4212.0	...
5505593	  800.5	 1571.5	 4295.0	...
5505594	  786.9	 1541.8	 4375.0	...
5505595	  786.6	 1507.9	 4462.0	...
5505596	  786.3	 1474.1	 4548.0	...
5505597	  785.9	 1440.9	 4637.0	...
5505598	  785.4	 1409.5	 4720.0	...
5505599	  785.1	 1379.5	 4803.0	...
5505600	  785.6	 1348.9	 4886.0	...
5505601	  786.0	 1317.5	 4970.0	...
5505602	  786.6	 1287.8	 5049.0	...
5505603	  786.3	 1257.8	 5129.0	...
5505604	  785.4	 1230.1	 5210.0	...
5505605	  779.4	 1203.1	 5290.0	...
5505606	  773.4	 1178.4	 5366.0	...
5505607	  768.0	 1153.1	 5442.0	...
5505608	  766.9	 1129.0	 5513.0	...
5505609	  765.7	 1106.2	 5584.0	...
5505610	  764.4	 1084.6	 5648.0	...
5505611	  763.0	 1062.2	 5723.0	...
5505612	  760.1	 1040.9	 5789.0	...
5505613	  756.4	 1020.4	 5860.0	...
5505614	  752.0	 1001.9	 5915.0	...
5505615	  749.0	  984.6	 5975.0	...
5505616	  746.9	  966.7	 6027.0	...
5505617	  745.9	  948.0	 6090.0	...
5505618	  745.1	  929.2	 6150.0	...
5505619	  743.3	  911.6	 6206.0	...
5505620	  741.4	  894.5	 6258.0	...
5505621	  739.4	  876.7	 6314.0	...
5505622	  738.4	  860.9	 6371.0	...
5505623	  738.0	  843.6	 6427.0	...
5505624	  738.3	  826.7	 6481.0	...
5505625	  738.8	  809.1	 6535.0	...
5505626	  738.5	  792.9	 6593.0	...
5505627	  735.4	  779.6	 6636.0	...
5505628	  732.0	  765.9	 6678.0	...
5505629	  730.4	  752.9	 6717.0	...
5505630	  731.1	  738.2	 6765.0	...
5505631	  731.7	  723.4	 6819.0	...
5505632	  730.8	  710.7	 6864.0	...
5505633	  729.7	  697.4	 6912.0	...
5505634	  728.8	  685.1	 6944.0	...
5505635	  727.6	  671.4	 6985.0	...
5505636	  726.3	  658.3	 7020.0	...
5505637	  725.0	  645.1	 7064.0	...
5505638	  723.9	  633.3	 7100.0	...
5505639	  723.0	  620.7	 7140.0	...
5505640	  722.0	  608.9	 7180.0	...
5505641	  720.9	  596.6	 7225.0	...
5505642	  718.0	  588.3	 7258.0	...
5505643	  715.0	  579.5	 7288.0	...
5505644	  712.8	  570.7	 7323.0	...
5505645	  712.1	  558.9	 7363.0	...
5505646	  711.8	  549.7	 7398.0	...
5505647	  710.8	  541.1	 7429.0	...
5505648	  710.0	  534.0	 7458.0	...
5505649	  709.1	  525.8	 7488.0	...
5505650	  709.1	  517.2	 7518.0	...
5505651	  710.1	  508.9	 7545.0	...
5505652	  711.6	  500.8	 7573.0	...
5505653	  712.2	  493.5	 7596.0	...
5505654	  711.8	  486.7	 7620.0	...
5505655	  710.9	  480.0	 7647.0	...
5505656	  709.9	  473.6	 7673.0	...
5505657	  709.2	  467.0	 7697.0	...
5505658	  708.5	  461.3	 7716.0	...
5505659	  707.3	  454.8	 7736.0	...
5505660	  706.1	  448.0	 7757.0	...
5505661	  705.0	  440.4	 7779.0	...
MSG	5505662 0000 _ Number On
5505662	  704.8	  434.1	 7805.0	...
5505663	  704.8	  427.3	 7833.0	...
5505664	  704.8	  422.2	 7856.0	...
5505665	  705.3	  416.0	 7871.0	...
5505666	  705.4	  409.9	 7882.0	...
5505667	  705.7	  403.2	 7898.0	...
5505668	  705.2	  397.3	 7915.0	...
5505669	  704.7	  393.3	 7932.0	...
ESACC R  5505427	5505669	243	  690.1	  423.0	  704.7	  393.3	   0.69	   1270
SFIX R   5505670
5505670	  703.8	  387.9	 7946.0	...
5505671	  703.1	  384.5	 7964.0	...
5505672	  702.6	  381.7	 7977.0	...
5505673	  702.2	  379.4	 7992.0	...
5505674	  701.7	  376.0	 8003.0	...
5505675	  701.5	  372.1	 8021.0	...
5505676	  701.6	  370.0	 8031.0	...
5505677	  701.7	  367.4	 8043.0	...
5505678	  701.3	  365.0	 8049.0	...
5505679	  700.9	  362.2	 8053.0	...
5505680	  700.9	  360.5	 8051.0	...
5505681	  701.1	  358.6	 8055.0	...
5505682	  701.8	  356.4	 8069.0	...
5505683	  702.5	  353.8	 8085.0	...
5505684	  703.0	  351.2	 8098.0	...
5505685	  703.5	  349.6	 8101.0	...
5505686	  703.8	  347.9	 8108.0	...
5505687	  704.0	  346.6	 8112.0	...
5505688	  703.9	  345.0	 8118.0	...
5505689	  703.7	  343.0	 8121.0	...
5505690	  704.8	  340.8	 8123.0	...
5505691	  705.8	  339.0	 8124.0	...
5505692	  706.6	  338.5	 8125.0	...
5505693	  706.2	  337.8	 8126.0	...
5505694	  705.8	  337.3	 8126.0	...
5505695	  705.4	  337.2	 8127.0	...
5505696	  705.1	  337.6	 8127.0	...
5505697	  705.4	  337.8	 8127.0	...
5505698	  705.8	  337.6	 8127.0	...
5505699	  706.4	  337.4	 8127.0	...
5505700	  704.9	  337.4	 8126.0	...
5505701	  703.3	  337.2	 8127.0	...
5505702	  705.5	  336.4	 8130.0	...
5505703	  709.4	  336.1	 8132.0	...
5505704	  713.0	  336.4	 8132.0	...
5505705	  712.3	  338.1	 8131.0	...
5505706	  712.5	  338.9	 8129.0	...
5505707	  713.1	  339.2	 8129.0	...
5505708	  711.7	  338.9	 8130.0	...
5505709	  709.2	  337.9	 8133.0	...
5505710	  706.7	  337.4	 8134.0	...
5505711	  706.6	  337.6	 8128.0	...
5505712	  706.6	  338.3	 8121.0	...
5505713	  706.8	  339.1	 8114.0	...
EFIX R   5505670	5505713	44	  705.2	  349.3	   8092
SSACC R  5505714
5505714	  707.1	  338.7	 8114.0	...
5505715	  706.9	  338.9	 8112.0	...
5505716	  706.2	  339.3	 8108.0	...
5505717	  705.3	  339.8	 8104.0	...
5505718	  704.9	  340.1	 8101.0	...
5505719	  704.9	  340.5	 8099.0	...
5505720	  705.2	  340.8	 8095.0	...
5505721	  705.6	  341.0	 8091.0	...
5505722	  701.4	  356.6	 8051.0	...
5505723	  696.8	  372.3	 8013.0	...
5505724	  692.0	  388.9	 7975.0	...
5505725	  691.6	  389.8	 7975.0	...
5505726	  691.1	  390.8	 7975.0	...
5505727	  690.9	  391.4	 7976.0	...
5505728	  691.0	  392.1	 7976.0	...
5505729	  691.0	  393.0	 7975.0	...
5505730	  690.5	  394.2	 7972.0	...
ESACC R  5505714	5505730	17	  707.1	  338.7	  690.5	  394.2	   1.21	    139
SFIX R   5505731
5505731	  690.0	  395.8	 7971.0	...
5505732	  689.6	  397.2	 7969.0	...
5505733	  689.9	  397.8	 7969.0	...
5505734	  690.0	  397.8	 7969.0	...
5505735	  690.0	  397.8	 7970.0	...
5505736	  689.9	  397.7	 7970.0	...
5505737	  689.7	  397.8	 7971.0	...
5505738	  689.6	  398.0	 7974.0	...
5505739	  689.2	  398.4	 7976.0	...
5505740	  689.0	  398.5	 7979.0	...
5505741	  688.8	  398.5	 7980.0	...
5505742	  688.7	  398.6	 7980.0	...
5505743	  688.5	  399.0	 7976.0	...
5505744	  688.1	  399.7	 7971.0	...
5505745	  687.8	  400.4	 7969.0	...
5505746	  687.8	  401.0	 7970.0	...
5505747	  688.0	  401.2	 7972.0	...
5505748	  688.1	  401.1	 7972.0	...
5505749	  687.8	  401.1	 7972.0	...
5505750	  687.4	  401.2	 7974.0	...
5505751	  687.0	  401.4	 7979.0	...
5505752	  686.9	  401.4	 7982.0	...
5505753	  686.9	  401.4	 7984.0	...
5505754	  686.9	  401.6	 7985.0	...
5505755	  686.9	  401.7	 7983.0	...
5505756	  686.8	  401.9	 7980.0	...
5505757	  686.6	  401.7	 7977.0	...
5505758	  686.6	  401.6	 7977.0	...
5505759	  686.6	  401.8	 7976.0	...
5505760	  686.6	  402.2	 7977.0	...
5505761	  686.2	  402.5	 7980.0	...
5505762	  685.6	  402.6	 7983.0	...
5505763	  685.1	  402.8	 7983.0	...
5505764	  684.9	  403.1	 7981.0	...
5505765	  684.8	  403.4	 7978.0	...
5505766	  684.6	  402.9	 7979.0	...
5505767	  684.4	  402.4	 7979.0	...
5505768	  684.1	  402.1	 7979.0	...
5505769	  683.8	  402.3	 7980.0	...
5505770	  683.7	  402.6	 7982.0	...
5505771	  683.1	  402.8	 7983.0	...
5505772	  682.4	  403.1	 7980.0	...
5505773	  681.7	  403.3	 7978.0	...
5505774	  681.1	  403.7	 7977.0	...
5505775	  680.4	  404.2	 7976.0	...
5505776	  680.0	  404.6	 7976.0	...
5505777	  680.1	  404.2	 7976.0	...
5505778	  680.1	  403.7	 7976.0	...
5505779	  679.6	  403.3	 7976.0	...
5505780	  679.3	  403.1	 7976.0	...
5505781	  679.1	  402.8	 7978.0	...
5505782	  679.1	  402.5	 7981.0	...
5505783	  678.3	  402.5	 7984.0	...
5505784	  677.4	  402.7	 7985.0	...
5505785	  677.2	  403.0	 7984.0	...
5505786	  677.8	  403.2	 7983.0	...
5505787	  677.9	  403.3	 7983.0	...
5505788	  677.3	  403.2	 7983.0	...
5505789	  676.9	  402.6	 7984.0	...
5505790	  677.2	  402.1	 7983.0	...
5505791	  678.1	  401.6	 7982.0	...
5505792	  678.9	  401.8	 7980.0	...
5505793	  679.5	  402.0	 7979.0	...
5505794	  679.6	  402.3	 7979.0	...
5505795	  679.6	  402.4	 7979.0	...
5505796	  679.7	  402.5	 7978.0	...
5505797	  680.0	  402.5	 7977.0	...
5505798	  680.2	  402.0	 7977.0	...
5505799	  680.2	  401.5	 7977.0	...
5505800	  680.2	  401.1	 7977.0	...
5505801	  680.3	  401.4	 7977.0	...
5505802	  680.4	  402.0	 7977.0	...
5505803	  681.0	  402.6	 7978.0	...
5505804	  681.7	  402.7	 7979.0	...
5505805	  682.2	  402.5	 7980.0	...
5505806	  682.0	  402.4	 7980.0	...
5505807	  681.8	  402.4	 7979.0	...
5505808	  681.8	  402.4	 7978.0	...
5505809	  682.0	  402.4	 7978.0	...
5505810	  682.2	  402.2	 7978.0	...
5505811	  681.9	  401.9	 7977.0	...
5505812	  681.6	  401.6	 7979.0	...
5505813	  681.4	  401.5	 7982.0	...
5505814	  681.6	  401.5	 7985.0	...
5505815	  681.8	  401.6	 7983.0	...
5505816	  681.9	  401.6	 7980.0	...
5505817	  682.0	  401.5	 7978.0	...
5505818	  682.3	  401.8	 7978.0	...
5505819	  682.6	  402.2	 7980.0	...
5505820	  682.9	  402.6	 7982.0	...
5505821	  682.8	  402.6	 7983.0	...
5505822	  682.9	  402.5	 7985.0	...
5505823	  683.0	  402.6	 7987.0	...
5505824	  683.1	  402.7	 7986.0	...
5505825	  683.2	  402.4	 7983.0	...
5505826	  683.3	  402.1	 7980.0	...
5505827	  683.4	  402.3	 7981.0	...
5505828	  683.2	  402.8	 7982.0	...
5505829	  683.0	  403.4	 7983.0	...
5505830	  682.9	  403.7	 7982.0	...
5505831	  682.6	  403.9	 7982.0	...
5505832	  681.9	  403.9	 7982.0	...
5505833	  681.3	  403.6	 7984.0	...
5505834	  681.0	  403.3	 7986.0	...
5505835	  680.9	  403.1	 7988.0	...
5505836	  680.8	  402.9	 7990.0	...
5505837	  680.6	  403.2	 7986.0	...
5505838	  680.4	  403.8	 7983.0	...
5505839	  680.2	  404.3	 7980.0	...
5505840	  680.0	  404.3	 7980.0	...
5505841	  680.0	  404.2	 7982.0	...
5505842	  680.1	  403.8	 7984.0	...
5505843	  680.3	  403.4	 7987.0	...
5505844	  680.7	  403.1	 7984.0	...
5505845	  680.9	  403.1	 7981.0	...
5505846	  681.2	  403.3	 7978.0	...
5505847	  681.3	  403.5	 7978.0	...
5505848	  681.4	  403.8	 7978.0	...
5505849	  681.3	  403.9	 7981.0	...
5505850	  681.3	  403.9	 7983.0	...
5505851	  681.3	  403.7	 7986.0	...
5505852	  681.4	  402.8	 7987.0	...
5505853	  681.4	  401.9	 7986.0	...
5505854	  681.5	  401.0	 7983.0	...
5505855	  681.5	  401.3	 7981.0	...
5505856	  681.4	  401.9	 7980.0	...
5505857	  681.4	  402.5	 7980.0	...
5505858	  681.3	  402.3	 7979.0	...
5505859	  681.2	  401.8	 7978.0	...
5505860	  681.3	  401.5	 7978.0	...
5505861	  681.4	  401.7	 7979.0	...
5505862	  681.5	  401.8	 7981.0	...
5505863	  681.1	  401.4	 7982.0	...
5505864	  680.7	  401.0	 7983.0	...
5505865	  681.0	  400.6	 7985.0	...
5505866	  681.7	  400.6	 7987.0	...
5505867	  682.4	  400.5	 7988.0	...
5505868	  682.2	  400.5	 7988.0	...
5505869	  681.8	  400.6	 7989.0	...
5505870	  681.4	  400.8	 7990.0	...
5505871	  681.5	  401.2	 7990.0	...
5505872	  681.5	  401.8	 7989.0	...
5505873	  681.5	  402.3	 7988.0	...
5505874	  681.6	  402.6	 7988.0	...
5505875	  681.6	  402.6	 7987.0	...
5505876	  681.4	  402.6	 7986.0	...
5505877	  681.1	  402.6	 7985.0	...
5505878	  680.9	  402.5	 7984.0	...
5505879	  681.0	  402.5	 7984.0	...
5505880	  681.2	  402.7	 7983.0	...
5505881	  681.3	  402.7	 7984.0	...
5505882	  681.4	  402.5	 7985.0	...
5505883	  681.6	  402.3	 7986.0	...
5505884	  681.6	  401.9	 7989.0	...
5505885	  681.8	  401.7	 7992.0	...
5505886	  682.1	  401.5	 7995.0	...
5505887	  682.5	  401.7	 7994.0	...
5505888	  682.6	  402.0	 7992.0	...
5505889	  682.1	  401.9	 7990.0	...
5505890	  681.6	  401.5	 7989.0	...
5505891	  681.7	  401.3	 7988.0	...
5505892	  682.3	  401.3	 7983.0	...
5505893	  682.9	  401.3	 7978.0	...
5505894	  683.0	  400.9	 7978.0	...
5505895	  683.0	  400.8	 7982.0	...
5505896	  683.0	  400.7	 7986.0	...
5505897	  682.9	  400.9	 7985.0	...
5505898	  683.4	  401.1	 7984.0	...
5505899	  683.9	  401.3	 7983.0	...
5505900	  684.0	  401.4	 7983.0	...
5505901	  683.1	  401.4	 7984.0	...
5505902	  682.2	  401.2	 7986.0	...
5505903	  681.6	  400.9	 7987.0	...
5505904	  681.6	  400.5	 7988.0	...
5505905	  682.0	  400.5	 7992.0	...
5505906	  682.2	  400.5	 7995.0	...
5505907	  682.3	  400.5	 7999.0	...
5505908	  682.1	  400.6	 8000.0	...
5505909	  682.2	  400.6	 8000.0	...
5505910	  682.4	  400.5	 7999.0	...
5505911	  682.8	  400.4	 8000.0	...
5505912	  683.1	  400.3	 7999.0	...
5505913	  683.2	  400.3	 7996.0	...
5505914	  683.2	  400.3	 7994.0	...
5505915	  683.5	  400.4	 7996.0	...
5505916	  683.8	  400.4	 8000.0	...
5505917	  684.1	  400.4	 8004.0	...
5505918	  684.4	  400.3	 8004.0	...
5505919	  684.7	  400.2	 8004.0	...
5505920	  684.9	  400.1	 8003.0	...
5505921	  684.8	  400.1	 7999.0	...
5505922	  684.5	  400.3	 7993.0	...
5505923	  683.9	  400.5	 7987.0	...
5505924	  683.4	  400.6	 7984.0	...
5505925	  683.0	  400.4	 7984.0	...
5505926	  683.0	  400.2	 7988.0	...
5505927	  682.9	  399.9	 7992.0	...
5505928	  683.2	  399.7	 8000.0	...
5505929	  683.4	  399.7	 8004.0	...
5505930	  683.6	  399.7	 8008.0	...
5505931	  683.4	  399.4	 8008.0	...
5505932	  683.2	  399.1	 8006.0	...
5505933	  683.1	  399.0	 8002.0	...
5505934	  683.4	  399.2	 7999.0	...
5505935	  683.6	  399.3	 7997.0	...
5505936	  683.8	  399.1	 7998.0	...
5505937	  683.8	  398.8	 7999.0	...
5505938	  683.8	  398.7	 8003.0	...
5505939	  683.5	  398.6	 8007.0	...
5505940	  683.0	  398.5	 8012.0	...
5505941	  682.6	  398.5	 8012.0	...
5505942	  682.5	  398.5	 8012.0	...
5505943	  682.4	  398.5	 8011.0	...
5505944	  682.2	  398.4	 8010.0	...
5505945	  682.2	  398.5	 8011.0	...
5505946	  682.1	  398.6	 8011.0	...
5505947	  682.2	  398.7	 8011.0	...
5505948	  682.3	  398.7	 8011.0	...
5505949	  682.4	  398.6	 8010.0	...
5505950	  682.4	  398.6	 8009.0	...
5505951	  682.4	  398.5	 8009.0	...
5505952	  682.3	  398.4	 8009.0	...
5505953	  683.1	  398.2	 8009.0	...
5505954	  683.9	  397.8	 8008.0	...
5505955	  684.4	  397.6	 8008.0	...
5505956	  684.1	  397.5	 8007.0	...
5505957	  683.9	  397.5	 8007.0	...
5505958	  684.0	  397.4	 8008.0	...
5505959	  684.1	  397.2	 8009.0	...
5505960	  684.1	  397.6	 8010.0	...
5505961	  684.0	  398.1	 8009.0	...
5505962	  683.8	  398.6	 8009.0	...
5505963	  683.4	  398.6	 8010.0	...
5505964	  683.1	  398.6	 8011.0	...
MSG	5505965 0000 _ Number Off
5505965	  682.8	  398.6	 8013.0	...
5505966	  682.5	  398.4	 8015.0	...
5505967	  682.2	  398.2	 8014.0	...
5505968	  681.8	  398.2	 8015.0	...
5505969	  681.6	  398.4	 8018.0	...
5505970	  681.8	  398.5	 8020.0	...
5505971	  682.0	  398.3	 8020.0	...
5505972	  682.2	  398.0	 8018.0	...
5505973	  682.5	  397.7	 8017.0	...
5505974	  683.0	  397.2	 8016.0	...
5505975	  683.4	  396.8	 8016.0	...
5505976	  683.3	  396.3	 8016.0	...
5505977	  683.2	  396.4	 8016.0	...
5505978	  683.3	  396.4	 8016.0	...
5505979	  683.3	  396.3	 8018.0	...
5505980	  683.3	  396.3	 8021.0	...
5505981	  683.3	  396.3	 8024.0	...
5505982	  683.2	  396.7	 8023.0	...
5505983	  682.9	  397.0	 8022.0	...
5505984	  682.6	  397.3	 8021.0	...
5505985	  682.7	  397.2	 8021.0	...
5505986	  683.1	  397.0	 8019.0	...
5505987	  683.6	  396.9	 8016.0	...
5505988	  683.5	  396.9	 8015.0	...
5505989	  683.2	  396.7	 8017.0	...
5505990	  682.8	  396.6	 8019.0	...
5505991	  682.6	  396.4	 8020.0	...
5505992	  682.3	  396.4	 8022.0	...
5505993	  682.1	  396.3	 8025.0	...
5505994	  682.0	  396.8	 8027.0	...
5505995	  681.8	  397.4	 8028.0	...
5505996	  681.8	  398.0	 8026.0	...
5505997	  681.9	  398.0	 8025.0	...
5505998	  682.0	  397.5	 8025.0	...
5505999	  682.2	  396.9	 8026.0	...
5506000	  682.5	  396.2	 8028.0	...
5506001	  682.8	  396.0	 8030.0	...
5506002	  683.0	  396.9	 8032.0	...
5506003	  683.0	  397.9	 8033.0	...
5506004	  683.0	  398.7	 8034.0	...
5506005	  683.0	  398.4	 8034.0	...
5506006	  683.1	  398.1	 8034.0	...
5506007	  683.2	  398.0	 8033.0	...
5506008	  683.4	  397.8	 8035.0	...
5506009	  683.6	  397.6	 8037.0	...
5506010	  684.1	  397.8	 8040.0	...
5506011	  684.4	  398.1	 8040.0	...
5506012	  684.6	  398.4	 8037.0	...
5506013	  684.5	  398.3	 8034.0	...
5506014	  684.7	  398.2	 8033.0	...
5506015	  684.8	  398.1	 8032.0	...
5506016	  684.8	  398.0	 8031.0	...
5506017	  684.5	  398.0	 8030.0	...
5506018	  684.0	  398.2	 8030.0	...
5506019	  683.6	  398.6	 8029.0	...
5506020	  683.2	  399.0	 8029.0	...
5506021	  683.0	  399.2	 8031.0	...
5506022	  682.8	  399.2	 8034.0	...
5506023	  682.7	  399.6	 8036.0	...
5506024	  682.6	  399.9	 8037.0	...
5506025	  682.5	  400.2	 8038.0	...
5506026	  682.4	  401.0	 8038.0	...
5506027	  682.3	  402.0	 8038.0	...
5506028	  682.1	  402.0	 8037.0	...
5506029	  681.7	  401.2	 8037.0	...
5506030	  681.6	  400.3	 8041.0	...
5506031	  681.6	  400.2	 8045.0	...
5506032	  681.7	  400.0	 8048.0	...
5506033	  681.5	  399.9	 8047.0	...
5506034	  681.4	  399.9	 8046.0	...
5506035	  681.8	  399.9	 8046.0	...
5506036	  682.5	  400.1	 8046.0	...
5506037	  683.1	  400.4	 8043.0	...
5506038	  683.1	  400.6	 8040.0	...
5506039	  683.0	  400.9	 8036.0	...
5506040	  683.1	  401.6	 8033.0	...
5506041	  683.1	  402.3	 8031.0	...
5506042	  683.4	  402.8	 8031.0	...
5506043	  683.7	  402.9	 8034.0	...
5506044	  683.8	  402.8	 8039.0	...
5506045	  683.9	  402.6	 8041.0	...
5506046	  683.5	  402.7	 8043.0	...
5506047	  683.2	  403.1	 8042.0	...
5506048	  682.8	  403.6	 8043.0	...
5506049	  682.8	  403.6	 8044.0	...
5506050	  682.7	  403.6	 8045.0	...
5506051	  682.6	  403.2	 8047.0	...
5506052	  682.6	  402.8	 8047.0	...
5506053	  682.6	  402.5	 8047.0	...
5506054	  682.7	  402.1	 8049.0	...
5506055	  682.8	  401.8	 8052.0	...
5506056	  682.9	  401.6	 8058.0	...
5506057	  683.0	  402.2	 8062.0	...
5506058	  683.0	  402.6	 8059.0	...
5506059	  683.2	  403.0	 8053.0	...
5506060	  683.4	  403.3	 8050.0	...
5506061	  683.5	  403.6	 8054.0	...
5506062	  683.3	  403.6	 8059.0	...
5506063	  683.2	  403.5	 8060.0	...
5506064	  683.2	  403.1	 8061.0	...
5506065	  683.2	  402.8	 8064.0	...
5506066	  683.1	  402.7	 8067.0	...
5506067	  683.1	  402.7	 8069.0	...
5506068	  682.9	  402.8	 8070.0	...
5506069	  682.6	  402.7	 8068.0	...
5506070	  682.5	  402.7	 8067.0	...
5506071	  682.6	  402.4	 8067.0	...
5506072	  682.8	  402.0	 8068.0	...
5506073	  682.8	  401.6	 8070.0	...
5506074	  682.7	  401.4	 8070.0	...
5506075	  682.5	  401.2	 8070.0	...
5506076	  682.7	  401.1	 8070.0	...
5506077	  682.8	  401.4	 8071.0	...
5506078	  682.7	  401.7	 8072.0	...
5506079	  682.4	  402.2	 8072.0	...
5506080	  681.7	  402.5	 8073.0	...
5506081	  681.2	  402.6	 8074.0	...
5506082	  680.6	  402.4	 8074.0	...
5506083	  680.4	  402.3	 8074.0	...
5506084	  680.4	  402.2	 8074.0	...
5506085	  680.5	  402.2	 8073.0	...
5506086	  680.7	  402.3	 8073.0	...
5506087	  680.5	  402.4	 8074.0	...
5506088	  680.2	  401.8	 8075.0	...
5506089	  680.1	  401.1	 8076.0	...
5506090	  680.1	  400.4	 8076.0	...
5506091	  680.1	  400.4	 8077.0	...
5506092	  680.1	  400.5	 8077.0	...
5506093	  680.1	  400.7	 8077.0	...
5506094	  679.9	  400.7	 8076.0	...
5506095	  679.5	  400.6	 8074.0	...
5506096	  679.1	  400.5	 8072.0	...
5506097	  679.0	  400.5	 8071.0	...
5506098	  679.2	  400.4	 8072.0	...
5506099	  679.6	  400.0	 8072.0	...
5506100	  680.0	  399.6	 8072.0	...
5506101	  680.1	  399.3	 8072.0	...
5506102	  679.9	  399.0	 8073.0	...
5506103	  679.4	  398.7	 8077.0	...
5506104	  679.0	  399.1	 8082.0	...
5506105	  678.7	  399.6	 8086.0	...
5506106	  678.9	  399.8	 8085.0	...
5506107	  679.0	  399.5	 8083.0	...
5506108	  678.9	  399.2	 8082.0	...
5506109	  678.6	  399.0	 8080.0	...
5506110	  678.2	  399.0	 8080.0	...
5506111	  678.4	  399.0	 8079.0	...
5506112	  678.6	  399.0	 8081.0	...
5506113	  678.7	  398.6	 8083.0	...
5506114	  678.2	  398.4	 8085.0	...
5506115	  677.6	  398.4	 8085.0	...
5506116	  677.0	  398.3	 8085.0	...
5506117	  676.9	  398.0	 8086.0	...
5506118	  676.9	  397.7	 8087.0	...
5506119	  676.9	  397.5	 8088.0	...
5506120	  676.9	  397.4	 8087.0	...
5506121	  677.6	  397.1	 8086.0	...
5506122	  678.3	  396.9	 8085.0	...
5506123	  678.9	  396.7	 8085.0	...
5506124	  678.8	  396.7	 8086.0	...
5506125	  678.5	  396.8	 8087.0	...
5506126	  678.4	  396.9	 8085.0	...
5506127	  678.3	  396.8	 8083.0	...
5506128	  678.2	  396.6	 8080.0	...
5506129	  678.0	  396.3	 8079.0	...
5506130	  677.4	  396.2	 8081.0	...
5506131	  677.1	  396.3	 8083.0	...
5506132	  676.6	  396.5	 8086.0	...
5506133	  676.4	  396.6	 8087.0	...
5506134	  676.3	  396.6	 8088.0	...
5506135	  676.5	  396.7	 8087.0	...
5506136	  676.7	  397.1	 8087.0	...
5506137	  676.8	  397.5	 8087.0	...
5506138	  676.9	  397.8	 8086.0	...
5506139	  677.1	  398.0	 8084.0	...
5506140	  677.3	  398.2	 8085.0	...
5506141	  677.4	  398.4	 8086.0	...
5506142	  677.5	  398.4	 8088.0	...
5506143	  677.5	  398.4	 8088.0	...
5506144	  677.4	  398.4	 8089.0	...
5506145	  677.4	  398.1	 8089.0	...
5506146	  677.6	  397.8	 8090.0	...
5506147	  677.7	  397.6	 8090.0	...
5506148	  677.9	  397.7	 8091.0	...
5506149	  678.1	  398.0	 8092.0	...
5506150	  678.1	  398.3	 8091.0	...
5506151	  677.8	  398.6	 8088.0	...
5506152	  677.5	  398.6	 8086.0	...
5506153	  677.2	  398.7	 8087.0	...
5506154	  677.0	  398.6	 8088.0	...
5506155	  676.8	  398.4	 8088.0	...
5506156	  676.7	  398.2	 8088.0	...
5506157	  676.3	  398.0	 8088.0	...
5506158	  676.0	  398.1	 8087.0	...
5506159	  675.7	  398.2	 8086.0	...
5506160	  675.8	  397.8	 8085.0	...
5506161	  675.9	  397.3	 8086.0	...
5506162	  675.6	  396.9	 8085.0	...
5506163	  675.2	  397.4	 8082.0	...
5506164	  674.8	  397.8	 8080.0	...
5506165	  674.8	  398.2	 8079.0	...
5506166	  675.0	  398.1	 8079.0	...
5506167	  675.3	  397.8	 8079.0	...
5506168	  675.6	  397.6	 8080.0	...
5506169	  675.4	  397.5	 8081.0	...
5506170	  675.1	  397.2	 8082.0	...
5506171	  674.8	  396.9	 8082.0	...
5506172	  674.8	  396.7	 8086.0	...
5506173	  675.0	  396.8	 8090.0	...
5506174	  675.1	  396.6	 8094.0	...
5506175	  674.8	  396.4	 8095.0	...
5506176	  674.6	  396.1	 8095.0	...
MSG	5506177 0000 _ Number On
5506177	  674.5	  396.1	 8095.0	...
5506178	  674.7	  396.0	 8096.0	...
5506179	  674.8	  396.0	 8097.0	...
5506180	  674.9	  396.0	 8101.0	...
5506181	  675.0	  396.1	 8105.0	...
5506182	  674.8	  396.3	 8108.0	...
5506183	  674.6	  396.5	 8108.0	...
5506184	  674.6	  396.6	 8106.0	...
5506185	  675.0	  396.5	 8103.0	...
5506186	  675.3	  396.2	 8100.0	...
5506187	  675.4	  395.8	 8102.0	...
5506188	  675.4	  395.4	 8102.0	...
5506189	  675.6	  395.1	 8101.0	...
5506190	  675.9	  395.1	 8098.0	...
5506191	  676.0	  395.2	 8097.0	...
5506192	  676.0	  395.4	 8096.0	...
5506193	  676.0	  395.5	 8095.0	...
5506194	  675.8	  395.4	 8099.0	...
5506195	  675.7	  395.1	 8106.0	...
5506196	  675.5	  394.9	 8111.0	...
5506197	  675.6	  395.0	 8111.0	...
5506198	  676.4	  395.0	 8111.0	...
5506199	  677.1	  395.0	 8111.0	...
5506200	  678.0	  394.9	 8110.0	...
5506201	  678.0	  394.3	 8108.0	...
5506202	  677.9	  393.7	 8107.0	...
5506203	  677.7	  393.2	 8106.0	...
5506204	  677.7	  393.3	 8106.0	...
5506205	  677.9	  393.4	 8105.0	...
5506206	  678.0	  393.4	 8110.0	...
5506207	  677.8	  393.3	 8114.0	...
5506208	  677.3	  393.3	 8116.0	...
5506209	  676.8	  393.4	 8113.0	...
5506210	  676.5	  393.4	 8109.0	...
5506211	  676.3	  393.3	 8115.0	...
5506212	  677.0	  393.2	 8120.0	...
5506213	  677.7	  393.2	 8125.0	...
5506214	  678.4	  393.4	 8123.0	...
5506215	  678.4	  393.4	 8120.0	...
5506216	  678.6	  393.3	 8117.0	...
5506217	  678.6	  392.8	 8115.0	...
5506218	  678.7	  392.5	 8114.0	...
5506219	  678.7	  392.1	 8116.0	...
5506220	  678.6	  391.9	 8120.0	...
5506221	  678.8	  391.4	 8125.0	...
5506222	  679.0	  391.1	 8127.0	...
5506223	  679.1	  390.7	 8128.0	...
5506224	  679.0	  390.6	 8128.0	...
5506225	  679.0	  390.5	 8126.0	...
5506226	  678.9	  390.6	 8124.0	...
5506227	  678.8	  390.6	 8121.0	...
5506228	  678.6	  390.5	 8121.0	...
5506229	  678.6	  390.8	 8120.0	...
5506230	  679.5	  391.1	 8124.0	...
5506231	  680.5	  391.4	 8129.0	...
5506232	  681.1	  391.2	 8130.0	...
5506233	  680.5	  391.1	 8126.0	...
5506234	  680.0	  391.0	 8123.0	...
5506235	  679.8	  390.9	 8122.0	...
5506236	  680.0	  390.8	 8122.0	...
5506237	  680.1	  390.9	 8122.0	...
5506238	  680.4	  391.0	 8122.0	...
5506239	  680.7	  391.2	 8122.0	...
5506240	  681.2	  390.6	 8123.0	...
5506241	  681.5	  389.9	 8125.0	...
5506242	  681.2	  389.7	 8127.0	...
5506243	  680.6	  390.3	 8126.0	...
5506244	  679.9	  390.8	 8124.0	...
5506245	  679.9	  390.5	 8121.0	...
5506246	  680.0	  390.2	 8122.0	...
5506247	  679.9	  390.4	 8119.0	...
5506248	  679.7	  390.6	 8117.0	...
5506249	  679.6	  390.8	 8114.0	...
5506250	  679.7	  390.7	 8114.0	...
5506251	  679.8	  390.8	 8114.0	...
5506252	  679.9	  391.5	 8115.0	...
5506253	  680.1	  392.3	 8117.0	...
5506254	  680.3	  393.1	 8120.0	...
5506255	  680.6	  393.2	 8122.0	...
5506256	  680.6	  393.0	 8126.0	...
5506257	  680.6	  392.8	 8127.0	...
5506258	  680.4	  392.7	 8128.0	...
5506259	  680.2	  392.6	 8128.0	...
5506260	  680.0	  392.6	 8126.0	...
5506261	  679.9	  392.3	 8124.0	...
5506262	  679.8	  392.0	 8122.0	...
5506263	  679.8	  391.6	 8121.0	...
5506264	  679.8	  391.5	 8123.0	...
5506265	  679.9	  392.1	 8124.0	...
5506266	  680.2	  392.8	 8126.0	...
5506267	  680.5	  393.8	 8128.0	...
5506268	  680.5	  394.2	 8129.0	...
5506269	  680.7	  394.4	 8128.0	...
5506270	  681.0	  394.5	 8123.0	...
5506271	  681.1	  394.5	 8119.0	...
5506272	  681.1	  394.4	 8115.0	...
5506273	  681.1	  394.2	 8116.0	...
5506274	  681.7	  393.9	 8117.0	...
5506275	  682.1	  393.8	 8117.0	...
5506276	  682.0	  393.7	 8118.0	...
5506277	  681.5	  393.7	 8116.0	...
5506278	  681.0	  393.5	 8114.0	...
5506279	  681.8	  392.8	 8115.0	...
5506280	  682.8	  392.0	 8123.0	...
5506281	  683.9	  391.5	 8132.0	...
5506282	  684.2	  391.6	 8137.0	...
5506283	  683.7	  392.1	 8137.0	...
5506284	  683.2	  392.5	 8135.0	...
5506285	  682.8	  392.8	 8132.0	...
5506286	  683.0	  392.9	 8130.0	...
5506287	  683.2	  392.9	 8130.0	...
5506288	  683.1	  392.9	 8130.0	...
5506289	  682.9	  392.9	 8130.0	...
5506290	  682.7	  393.0	 8129.0	...
5506291	  682.8	  393.0	 8128.0	...
5506292	  683.3	  393.0	 8127.0	...
5506293	  683.7	  393.0	 8127.0	...
5506294	  684.1	  392.5	 8127.0	...
5506295	  684.1	  392.2	 8127.0	...
5506296	  683.8	  391.9	 8128.0	...
5506297	  683.7	  392.1	 8127.0	...
5506298	  683.5	  391.9	 8125.0	...
5506299	  683.6	  391.8	 8124.0	...
5506300	  683.6	  391.6	 8126.0	...
5506301	  683.6	  391.7	 8129.0	...
5506302	  683.5	  392.0	 8130.0	...
5506303	  683.9	  392.4	 8129.0	...
5506304	  684.2	  392.7	 8130.0	...
5506305	  684.6	  392.7	 8131.0	...
5506306	  684.9	  393.0	 8133.0	...
5506307	  685.1	  393.2	 8134.0	...
5506308	  685.4	  393.5	 8132.0	...
5506309	  685.4	  393.4	 8129.0	...
5506310	  685.5	  393.5	 8126.0	...
5506311	  685.7	  393.6	 8126.0	...
5506312	  686.0	  393.6	 8126.0	...
5506313	  686.3	  393.5	 8126.0	...
5506314	  686.4	  393.4	 8124.0	...
5506315	  686.3	  393.5	 8123.0	...
5506316	  686.3	  393.7	 8123.0	...
5506317	  686.3	  393.9	 8124.0	...
5506318	  686.2	  393.2	 8130.0	...
5506319	  686.1	  392.3	 8134.0	...
5506320	  685.2	  391.4	 8137.0	...
5506321	  684.3	  391.5	 8136.0	...
5506322	  683.5	  391.7	 8135.0	...
5506323	  683.6	  391.8	 8134.0	...
5506324	  683.8	  391.9	 8134.0	...
5506325	  684.0	  391.8	 8134.0	...
5506326	  684.0	  392.1	 8132.0	...
5506327	  683.8	  392.8	 8127.0	...
5506328	  684.5	  393.4	 8123.0	...
5506329	  685.2	  393.5	 8122.0	...
5506330	  685.8	  393.0	 8121.0	...
5506331	  685.6	  392.6	 8121.0	...
5506332	  685.6	  392.2	 8124.0	...
5506333	  686.4	  391.8	 8127.0	...
5506334	  687.1	  391.4	 8130.0	...
5506335	  687.9	  391.0	 8130.0	...
5506336	  688.0	  390.9	 8129.0	...
5506337	  688.2	  391.1	 8129.0	...
5506338	  688.4	  391.9	 8128.0	...
5506339	  688.3	  392.7	 8125.0	...
5506340	  688.1	  393.2	 8123.0	...
5506341	  687.8	  393.4	 8122.0	...
5506342	  687.7	  393.4	 8122.0	...
5506343	  687.0	  393.6	 8121.0	...
5506344	  686.3	  393.6	 8120.0	...
5506345	  686.3	  393.6	 8119.0	...
5506346	  686.9	  393.5	 8119.0	...
5506347	  687.6	  393.8	 8119.0	...
5506348	  687.8	  394.1	 8120.0	...
5506349	  687.9	  394.1	 8120.0	...
5506350	  687.9	  393.6	 8117.0	...
5506351	  687.7	  393.2	 8115.0	...
5506352	  687.4	  393.1	 8111.0	...
5506353	  687.1	  393.2	 8110.0	...
5506354	  687.2	  393.4	 8112.0	...
5506355	  687.4	  393.6	 8115.0	...
5506356	  687.6	  393.7	 8117.0	...
5506357	  687.5	  393.7	 8117.0	...
5506358	  687.5	  393.5	 8117.0	...
5506359	  687.4	  393.2	 8114.0	...
5506360	  687.4	  392.9	 8111.0	...
5506361	  687.4	  392.9	 8111.0	...
5506362	  687.2	  393.0	 8115.0	...
5506363	  687.2	  393.6	 8115.0	...
5506364	  687.1	  394.3	 8111.0	...
5506365	  686.9	  394.9	 8108.0	...
5506366	  686.8	  394.8	 8107.0	...
5506367	  686.6	  394.2	 8107.0	...
5506368	  686.8	  393.5	 8108.0	...
5506369	  687.0	  393.4	 8109.0	...
5506370	  687.1	  393.9	 8111.0	...
5506371	  687.1	  394.3	 8112.0	...
5506372	  686.9	  394.2	 8112.0	...
5506373	  686.8	  394.1	 8108.0	...
5506374	  686.9	  394.1	 8104.0	...
5506375	  687.6	  394.2	 8101.0	...
5506376	  688.3	  394.3	 8101.0	...
5506377	  688.7	  394.3	 8101.0	...
5506378	  688.5	  394.3	 8102.0	...
5506379	  688.3	  394.6	 8104.0	...
5506380	  688.3	  394.8	 8105.0	...
5506381	  688.5	  394.7	 8104.0	...
5506382	  688.8	  394.4	 8105.0	...
5506383	  689.1	  393.8	 8106.0	...
5506384	  689.3	  393.6	 8108.0	...
5506385	  689.3	  393.4	 8110.0	...
5506386	  689.4	  393.5	 8112.0	...
5506387	  689.5	  393.4	 8114.0	...
5506388	  689.7	  393.2	 8115.0	...
5506389	  689.8	  393.4	 8114.0	...
5506390	  689.9	  393.8	 8112.0	...
5506391	  689.8	  394.2	 8109.0	...
5506392	  689.8	  394.2	 8107.0	...
5506393	  689.7	  394.2	 8105.0	...
5506394	  689.2	  394.5	 8104.0	...
5506395	  688.6	  394.9	 8103.0	...
5506396	  688.6	  395.3	 8102.0	...
5506397	  689.2	  395.1	 8106.0	...
5506398	  689.7	  394.9	 8109.0	...
5506399	  690.1	  394.7	 8112.0	...
5506400	  690.4	  394.6	 8111.0	...
5506401	  690.3	  394.7	 8110.0	...
5506402	  689.9	  394.6	 8109.0	...
5506403	  689.7	  394.4	 8108.0	...
5506404	  689.8	  394.2	 8108.0	...
5506405	  690.0	  394.4	 8107.0	...
5506406	  690.2	  394.8	 8105.0	...
5506407	  690.3	  395.2	 8103.0	...
5506408	  690.3	  395.7	 8102.0	...
5506409	  690.4	  395.9	 8101.0	...
5506410	  690.4	  396.0	 8097.0	...
5506411	  690.4	  396.4	 8093.0	...
5506412	  690.5	  396.8	 8089.0	...
5506413	  690.7	  397.1	 8093.0	...
5506414	  690.4	  397.0	 8096.0	...
5506415	  689.9	  396.9	 8099.0	...
5506416	  689.5	  396.7	 8099.0	...
5506417	  689.7	  396.4	 8094.0	...
5506418	  689.9	  396.2	 8089.0	...
5506419	  689.8	  396.1	 8084.0	...
5506420	  689.2	  396.4	 8084.0	...
5506421	  688.6	  396.7	 8084.0	...
5506422	  689.0	  396.4	 8085.0	...
5506423	  689.6	  396.0	 8086.0	...
5506424	  690.2	  395.5	 8088.0	...
5506425	  690.2	  395.4	 8088.0	...
5506426	  690.0	  395.3	 8088.0	...
5506427	  689.9	  395.6	 8088.0	...
5506428	  689.9	  395.9	 8089.0	...
5506429	  690.0	  396.1	 8089.0	...
5506430	  690.0	  396.0	 8089.0	...
5506431	  689.7	  395.8	 8088.0	...
5506432	  689.1	  395.9	 8088.0	...
5506433	  688.5	  395.7	 8088.0	...
5506434	  688.9	  395.5	 8088.0	...
5506435	  689.6	  395.4	 8088.0	...
5506436	  690.1	  395.4	 8088.0	...
5506437	  690.0	  395.6	 8087.0	...
5506438	  689.8	  395.7	 8087.0	...
5506439	  689.8	  395.7	 8088.0	...
5506440	  689.5	  396.1	 8087.0	...
5506441	  689.2	  396.5	 8085.0	...
5506442	  689.4	  396.8	 8082.0	...
5506443	  689.7	  396.5	 8080.0	...
5506444	  689.6	  396.3	 8078.0	...
5506445	  689.1	  396.2	 8076.0	...
5506446	  688.6	  396.1	 8073.0	...
5506447	  688.6	  396.0	 8075.0	...
5506448	  688.6	  395.9	 8077.0	...
5506449	  688.6	  395.7	 8080.0	...
5506450	  688.6	  395.4	 8080.0	...
5506451	  688.7	  395.2	 8079.0	...
5506452	  688.7	  394.9	 8080.0	...
5506453	  688.6	  394.9	 8081.0	...
5506454	  688.5	  394.8	 8081.0	...
5506455	  688.2	  394.8	 8079.0	...
5506456	  688.2	  394.8	 8075.0	...
5506457	  688.0	  394.9	 8071.0	...
5506458	  687.9	  395.2	 8069.0	...
5506459	  688.3	  395.5	 8068.0	...
5506460	  688.9	  395.7	 8067.0	...
5506461	  689.5	  395.6	 8068.0	...
5506462	  689.7	  395.6	 8069.0	...
5506463	  689.8	  396.0	 8070.0	...
5506464	  689.8	  396.4	 8070.0	...
5506465	  689.8	  396.5	 8069.0	...
5506466	  689.8	  396.2	 8070.0	...
5506467	  689.8	  395.9	 8070.0	...
5506468	  689.8	  395.8	 8068.0	...
5506469	  689.7	  395.7	 8065.0	...
5506470	  689.7	  396.3	 8064.0	...
5506471	  689.7	  397.0	 8064.0	...
5506472	  689.7	  397.7	 8063.0	...
5506473	  689.9	  397.5	 8065.0	...
5506474	  690.1	  397.4	 8068.0	...
5506475	  690.4	  397.5	 8070.0	...
5506476	  690.5	  397.6	 8068.0	...
5506477	  690.0	  397.2	 8066.0	...
5506478	  689.5	  396.7	 8061.0	...
5506479	  689.1	  396.3	 8060.0	...
5506480	  689.2	  396.5	 8058.0	...
MSG	5506481 0000 _ Number Off
5506481	  689.4	  396.5	 8058.0	...
5506482	  689.5	  396.4	 8060.0	...
5506483	  689.6	  396.9	 8062.0	...
5506484	  689.6	  397.5	 8063.0	...
5506485	  689.5	  397.8	 8063.0	...
5506486	  689.6	  397.4	 8063.0	...
5506487	  689.6	  397.1	 8063.0	...
5506488	  689.7	  397.2	 8062.0	...
5506489	  689.5	  397.4	 8060.0	...
5506490	  689.4	  397.5	 8058.0	...
5506491	  689.5	  397.5	 8058.0	...
5506492	  689.5	  397.8	 8057.0	...
5506493	  689.7	  398.0	 8057.0	...
5506494	  689.6	  398.3	 8057.0	...
5506495	  689.7	  398.3	 8056.0	...
5506496	  689.6	  398.3	 8055.0	...
5506497	  689.7	  398.1	 8052.0	...
5506498	  690.0	  397.8	 8050.0	...
5506499	  690.2	  397.5	 8050.0	...
5506500	  690.3	  397.2	 8050.0	...
5506501	  690.7	  396.7	 8051.0	...
5506502	  691.2	  396.4	 8048.0	...
5506503	  691.6	  395.9	 8045.0	...
5506504	  691.4	  395.7	 8043.0	...
5506505	  691.1	  396.1	 8043.0	...
5506506	  690.8	  396.9	 8042.0	...
5506507	  690.7	  397.6	 8042.0	...
5506508	  690.5	  397.1	 8042.0	...
5506509	  690.6	  396.6	 8042.0	...
5506510	  690.8	  396.1	 8044.0	...
5506511	  691.0	  396.0	 8046.0	...
5506512	  691.2	  396.0	 8047.0	...
5506513	  691.4	  396.1	 8044.0	...
5506514	  690.9	  396.3	 8040.0	...
5506515	  690.2	  396.4	 8039.0	...
5506516	  689.6	  396.5	 8039.0	...
5506517	  689.6	  396.3	 8039.0	...
5506518	  689.5	  396.1	 8039.0	...
5506519	  689.4	  395.9	 8040.0	...
5506520	  689.7	  395.9	 8040.0	...
5506521	  690.1	  396.4	 8040.0	...
5506522	  690.5	  396.9	 8037.0	...
5506523	  690.4	  396.9	 8034.0	...
5506524	  690.4	  396.5	 8030.0	...
5506525	  690.4	  396.2	 8029.0	...
5506526	  690.6	  396.4	 8029.0	...
5506527	  690.8	  396.3	 8030.0	...
5506528	  691.0	  396.1	 8029.0	...
5506529	  691.2	  395.8	 8029.0	...
5506530	  691.0	  395.5	 8029.0	...
5506531	  690.8	  395.2	 8031.0	...
5506532	  690.5	  395.0	 8031.0	...
5506533	  690.0	  395.1	 8029.0	...
5506534	  689.5	  395.2	 8029.0	...
5506535	  689.0	  395.3	 8030.0	...
5506536	  689.1	  395.3	 8032.0	...
5506537	  689.2	  395.4	 8032.0	...
5506538	  689.4	  395.5	 8031.0	...
5506539	  689.6	  395.6	 8031.0	...
5506540	  689.6	  395.8	 8032.0	...
5506541	  689.6	  395.9	 8034.0	...
5506542	  689.4	  395.9	 8033.0	...
5506543	  689.3	  395.9	 8029.0	...
5506544	  689.3	  395.7	 8025.0	...
5506545	  689.7	  395.4	 8024.0	...
5506546	  690.1	  395.4	 8023.0	...
5506547	  690.1	  395.9	 8022.0	...
5506548	  689.9	  396.4	 8023.0	...
5506549	  689.6	  396.6	 8026.0	...
5506550	  689.7	  396.7	 8029.0	...
5506551	  689.6	  396.8	 8028.0	...
5506552	  689.6	  397.1	 8027.0	...
5506553	  689.5	  397.3	 8025.0	...
5506554	  689.6	  397.5	 8026.0	...
5506555	  689.3	  397.7	 8027.0	...
5506556	  689.1	  397.5	 8029.0	...
5506557	  689.0	  397.0	 8030.0	...
5506558	  689.3	  396.4	 8031.0	...
5506559	  689.8	  396.6	 8032.0	...
5506560	  690.1	  396.8	 8031.0	...
5506561	  690.0	  396.9	 8031.0	...
5506562	  689.5	  396.2	 8031.0	...
5506563	  689.0	  395.6	 8033.0	...
5506564	  689.0	  395.4	 8034.0	...
5506565	  689.0	  395.6	 8034.0	...
5506566	  689.1	  395.1	 8033.0	...
5506567	  689.1	  394.4	 8032.0	...
5506568	  689.0	  394.0	 8032.0	...
5506569	  688.9	  394.4	 8030.0	...
5506570	  688.8	  394.7	 8025.0	...
5506571	  688.6	  394.7	 8020.0	...
5506572	  688.2	  394.7	 8018.0	...
5506573	  687.9	  395.1	 8013.0	...
5506574	  688.1	  395.6	 8009.0	...
5506575	  688.4	  396.0	 8006.0	...
5506576	  688.6	  395.8	 8007.0	...
5506577	  688.4	  395.8	 8007.0	...
5506578	  688.0	  395.8	 8004.0	...
5506579	  687.7	  395.9	 8002.0	...
5506580	  687.4	  396.0	 8004.0	...
5506581	  687.4	  396.1	 8007.0	...
5506582	  687.5	  396.4	 8010.0	...
5506583	  687.9	  396.6	 8012.0	...
5506584	  688.2	  396.7	 8015.0	...
5506585	  688.2	  396.8	 8016.0	...
5506586	  687.5	  396.6	 8015.0	...
5506587	  686.8	  396.2	 8014.0	...
5506588	  686.6	  395.8	 8013.0	...
5506589	  686.8	  395.9	 8012.0	...
5506590	  687.1	  395.9	 8011.0	...
5506591	  687.1	  395.8	 8010.0	...
5506592	  686.9	  395.5	 8011.0	...
5506593	  687.0	  395.4	 8011.0	...
5506594	  687.6	  395.7	 8012.0	...
5506595	  688.2	  396.0	 8012.0	...
5506596	  688.3	  396.2	 8011.0	...
5506597	  688.2	  396.0	 8009.0	...
5506598	  688.1	  395.8	 8005.0	...
5506599	  688.2	  395.5	 8000.0	...
5506600	  688.3	  395.3	 7996.0	...
5506601	  687.9	  395.5	 7995.0	...
5506602	  687.5	  396.0	 7996.0	...
5506603	  687.8	  396.4	 7997.0	...
5506604	  688.6	  395.9	 7998.0	...
5506605	  689.1	  395.4	 7999.0	...
5506606	  688.8	  394.9	 7999.0	...
5506607	  688.6	  394.6	 8000.0	...
5506608	  688.6	  394.3	 8000.0	...
5506609	  688.2	  394.4	 8000.0	...
5506610	  687.9	  394.9	 7999.0	...
5506611	  687.5	  395.5	 7998.0	...
5506612	  687.2	  395.8	 7998.0	...
5506613	  686.9	  396.3	 7996.0	...
5506614	  686.8	  396.7	 7992.0	...
5506615	  686.7	  396.9	 7989.0	...
5506616	  686.6	  396.7	 7988.0	...
5506617	  686.9	  396.4	 7986.0	...
5506618	  687.3	  396.5	 7984.0	...
5506619	  687.7	  396.8	 7983.0	...
5506620	  688.3	  397.2	 7985.0	...
5506621	  688.7	  397.0	 7987.0	...
5506622	  689.3	  396.6	 7989.0	...
5506623	  689.5	  396.6	 7990.0	...
5506624	  689.9	  396.8	 7990.0	...
5506625	  690.1	  397.0	 7989.0	...
5506626	  689.8	  396.8	 7987.0	...
5506627	  689.4	  396.7	 7985.0	...
5506628	  689.0	  396.7	 7985.0	...
5506629	  689.2	  396.9	 7984.0	...
5506630	  689.3	  397.0	 7982.0	...
5506631	  689.6	  397.1	 7981.0	...
5506632	  689.7	  396.8	 7980.0	...
5506633	  690.1	  396.4	 7978.0	...
5506634	  690.2	  396.0	 7978.0	...
5506635	  689.6	  396.0	 7978.0	...
5506636	  688.8	  396.0	 7982.0	...
5506637	  688.3	  395.9	 7987.0	...
5506638	  688.6	  395.5	 7991.0	...
5506639	  688.8	  395.1	 7991.0	...
5506640	  688.5	  394.9	 7991.0	...
5506641	  688.2	  394.8	 7991.0	...
5506642	  687.7	  394.7	 7989.0	...
5506643	  687.4	  394.6	 7986.0	...
5506644	  687.2	  394.5	 7983.0	...
5506645	  687.3	  394.4	 7982.0	...
5506646	  687.2	  394.4	 7981.0	...
5506647	  686.7	  394.5	 7979.0	...
5506648	  686.1	  394.4	 7976.0	...
5506649	  686.1	  394.2	 7975.0	...
5506650	  686.4	  393.9	 7974.0	...
5506651	  686.7	  393.7	 7974.0	...
5506652	  686.7	  394.1	 7972.0	...
5506653	  686.7	  394.7	 7970.0	...
5506654	  686.8	  395.3	 7968.0	...
5506655	  686.7	  395.2	 7968.0	...
5506656	  686.6	  394.9	 7969.0	...
5506657	  686.7	  394.6	 7969.0	...
5506658	  686.9	  394.8	 7968.0	...
5506659	  687.2	  395.3	 7968.0	...
5506660	  687.3	  396.0	 7967.0	...
5506661	  687.5	  396.2	 7968.0	...
5506662	  687.6	  396.2	 7967.0	...
5506663	  687.6	  396.1	 7962.0	...
5506664	  687.6	  396.0	 7958.0	...
5506665	  687.5	  396.1	 7954.0	...
5506666	  687.3	  396.1	 7955.0	...
5506667	  687.1	  396.1	 7955.0	...
5506668	  687.4	  396.2	 7955.0	...
5506669	  688.0	  396.2	 7954.0	...
5506670	  688.6	  396.1	 7953.0	...
5506671	  688.4	  396.0	 7952.0	...
5506672	  687.8	  395.9	 7951.0	...
5506673	  687.2	  395.8	 7950.0	...
5506674	  687.2	  396.0	 7949.0	...
5506675	  687.3	  396.2	 7949.0	...
5506676	  687.0	  396.4	 7950.0	...
5506677	  686.6	  395.9	 7950.0	...
5506678	  686.2	  395.4	 7951.0	...
5506679	  686.3	  394.8	 7950.0	...
5506680	  686.7	  394.8	 7949.0	...
5506681	  687.4	  394.7	 7948.0	...
5506682	  687.9	  394.6	 7947.0	...
5506683	  687.6	  394.6	 7947.0	...
5506684	  687.0	  394.7	 7942.0	...
5506685	  685.9	  394.8	 7936.0	...
5506686	  685.4	  394.9	 7930.0	...
5506687	  685.9	  394.8	 7935.0	...
5506688	  686.8	  394.7	 7941.0	...
5506689	  687.2	  394.5	 7946.0	...
5506690	  686.8	  394.5	 7946.0	...
5506691	  686.4	  394.6	 7945.0	...
MSG	5506692 0000 _ Number On
5506692	  686.6	  394.5	 7940.0	...
5506693	  686.7	  394.6	 7937.0	...
5506694	  686.9	  394.9	 7933.0	...
5506695	  686.9	  395.4	 7931.0	...
5506696	  686.7	  395.8	 7929.0	...
5506697	  686.5	  396.0	 7929.0	...
5506698	  686.3	  396.3	 7928.0	...
5506699	  686.3	  396.6	 7930.0	...
5506700	  686.4	  396.8	 7931.0	...
5506701	  686.3	  396.5	 7932.0	...
5506702	  686.3	  396.1	 7930.0	...
5506703	  686.4	  395.6	 7928.0	...
5506704	  686.2	  395.6	 7926.0	...
5506705	  685.9	  395.4	 7926.0	...
5506706	  685.6	  395.3	 7924.0	...
5506707	  685.5	  395.4	 7921.0	...
5506708	  685.5	  395.6	 7918.0	...
5506709	  685.7	  395.9	 7916.0	...
5506710	  686.0	  396.2	 7914.0	...
5506711	  686.4	  396.5	 7911.0	...
5506712	  686.5	  396.7	 7909.0	...
5506713	  686.5	  396.7	 7910.0	...
5506714	  686.4	  396.7	 7910.0	...
5506715	  686.3	  396.4	 7910.0	...
EFIX R   5505731	5506715	985	  684.2	  397.3	   8043
SSACC R  5506716
5506716	  686.0	  396.1	 7909.0	...
5506717	  685.8	  395.9	 7910.0	...
5506718	  685.6	  396.0	 7911.0	...
5506719	  685.5	  395.9	 7911.0	...
5506720	  687.1	  395.5	 7911.0	...
5506721	  690.1	  394.8	 7911.0	...
5506722	  693.7	  393.4	 7910.0	...
5506723	  698.4	  392.1	 7908.0	...
5506724	  704.5	  390.5	 7907.0	...
5506725	  711.7	  388.0	 7904.0	...
5506726	  719.6	  385.4	 7900.0	...
5506727	  726.6	  383.2	 7894.0	...
5506728	  734.6	  382.5	 7892.0	...
5506729	  742.5	  381.8	 7889.0	...
5506730	  750.2	  381.8	 7885.0	...
5506731	  756.8	  381.8	 7877.0	...
5506732	  761.9	  382.8	 7865.0	...
5506733	  765.2	  384.0	 7854.0	...
5506734	  766.8	  385.3	 7845.0	...
5506735	  766.5	  386.3	 7841.0	...
5506736	  763.7	  387.8	 7839.0	...
5506737	  759.9	  389.6	 7840.0	...
5506738	  754.2	  391.9	 7840.0	...
5506739	  748.4	  393.4	 7840.0	...
5506740	  741.6	  394.9	 7843.0	...
5506741	  736.4	  395.6	 7846.0	...
5506742	  731.5	  396.0	 7851.0	...
5506743	  727.0	  396.5	 7856.0	...
5506744	  722.2	  397.3	 7859.0	...
5506745	  719.7	  397.8	 7860.0	...
5506746	  718.3	  398.0	 7859.0	...
5506747	  717.8	  398.2	 7858.0	...
5506748	  717.3	  398.5	 7855.0	...
5506749	  717.3	  398.3	 7853.0	...
5506750	  717.3	  397.2	 7851.0	...
5506751	  717.0	  396.2	 7847.0	...
5506752	  716.6	  395.6	 7839.0	...
5506753	  716.1	  395.7	 7830.0	...
5506754	  714.9	  395.9	 7826.0	...
5506755	  713.4	  396.3	 7826.0	...
5506756	  711.9	  396.7	 7825.0	...
5506757	  709.5	  397.2	 7823.0	...
5506758	  707.5	  398.4	 7821.0	...
5506759	  704.7	  400.7	 7821.0	...
5506760	  702.2	  403.4	 7821.0	...
5506761	  699.7	  405.4	 7822.0	...
5506762	  696.1	  406.8	 7822.0	...
5506763	  694.0	  407.5	 7820.0	...
5506764	  691.2	  409.1	 7818.0	...
5506765	  690.5	  410.2	 7818.0	...
5506766	  688.8	  411.8	 7817.0	...
5506767	  687.9	  413.2	 7816.0	...
ESACC R  5506716	5506767	52	  686.0	  396.1	  687.9	  413.2	   0.36	    151
SFIX R   5506768
5506768	  687.0	  414.7	 7814.0	...
5506769	  686.7	  415.6	 7813.0	...
5506770	  686.3	  415.9	 7813.0	...
5506771	  686.4	  416.0	 7814.0	...
5506772	  687.8	  415.8	 7814.0	...
5506773	  689.6	  415.5	 7814.0	...
5506774	  692.2	  415.0	 7811.0	...
5506775	  693.8	  414.5	 7810.0	...
5506776	  696.1	  413.8	 7808.0	...
5506777	  697.0	  413.4	 7804.0	...
5506778	  698.0	  413.2	 7801.0	...
5506779	  698.6	  413.1	 7797.0	...
5506780	  699.3	  413.0	 7794.0	...
5506781	  700.1	  413.2	 7791.0	...
5506782	  700.2	  413.5	 7787.0	...
5506783	  700.0	  413.7	 7786.0	...
5506784	  700.0	  413.8	 7785.0	...
5506785	  699.9	  413.7	 7785.0	...
5506786	  699.8	  413.7	 7785.0	...
5506787	  699.5	  413.7	 7786.0	...
5506788	  698.8	  414.0	 7785.0	...
5506789	  697.7	  414.3	 7784.0	...
5506790	  696.7	  414.6	 7783.0	...
5506791	  696.1	  414.7	 7783.0	...
5506792	  696.0	  414.9	 7781.0	...
5506793	  696.0	  415.2	 7778.0	...
5506794	  696.1	  415.4	 7774.0	...
5506795	  696.1	  415.3	 7771.0	...
5506796	  696.4	  415.3	 7767.0	...
5506797	  696.6	  415.0	 7763.0	...
5506798	  696.8	  414.9	 7762.0	...
5506799	  696.9	  415.3	 7761.0	...
5506800	  697.0	  416.0	 7761.0	...
5506801	  697.2	  416.7	 7759.0	...
5506802	  697.7	  416.6	 7758.0	...
5506803	  698.3	  416.5	 7757.0	...
5506804	  698.9	  416.4	 7756.0	...
5506805	  699.0	  416.8	 7752.0	...
5506806	  698.2	  417.2	 7748.0	...
5506807	  697.4	  417.6	 7747.0	...
5506808	  696.5	  418.3	 7744.0	...
5506809	  696.5	  419.1	 7739.0	...
5506810	  696.5	  419.9	 7734.0	...
5506811	  696.4	  420.0	 7732.0	...
5506812	  696.3	  419.9	 7732.0	...
5506813	  696.0	  419.8	 7732.0	...
5506814	  695.9	  419.7	 7729.0	...
5506815	  695.9	  419.4	 7727.0	...
5506816	  696.3	  419.2	 7724.0	...
5506817	  696.5	  419.6	 7722.0	...
5506818	  696.7	  420.2	 7720.0	...
5506819	  696.9	  420.8	 7716.0	...
5506820	  696.9	  420.8	 7713.0	...
5506821	  696.9	  420.8	 7710.0	...
5506822	  696.8	  420.9	 7707.0	...
5506823	  696.7	  421.1	 7707.0	...
5506824	  696.6	  421.4	 7705.0	...
5506825	  696.4	  421.6	 7702.0	...
5506826	  696.5	  421.8	 7699.0	...
5506827	  696.7	  421.8	 7698.0	...
5506828	  696.8	  421.8	 7698.0	...
5506829	  696.8	  421.7	 7695.0	...
5506830	  696.7	  421.6	 7692.0	...
5506831	  696.7	  421.1	 7689.0	...
5506832	  696.7	  420.7	 7689.0	...
5506833	  696.7	  420.3	 7688.0	...
5506834	  696.8	  419.9	 7687.0	...
5506835	  697.1	  419.5	 7685.0	...
5506836	  697.4	  419.1	 7685.0	...
5506837	  697.5	  419.2	 7684.0	...
5506838	  697.3	  419.4	 7682.0	...
5506839	  696.8	  419.6	 7681.0	...
5506840	  696.8	  419.7	 7682.0	...
5506841	  697.0	  419.9	 7679.0	...
5506842	  697.3	  420.1	 7676.0	...
5506843	  697.3	  420.4	 7673.0	...
5506844	  697.5	  421.1	 7672.0	...
5506845	  697.7	  421.8	 7668.0	...
5506846	  697.8	  422.4	 7664.0	...
5506847	  697.9	  422.2	 7660.0	...
5506848	  698.1	  422.2	 7656.0	...
5506849	  698.0	  422.3	 7653.0	...
5506850	  697.7	  422.4	 7650.0	...
5506851	  697.5	  422.8	 7653.0	...
5506852	  698.3	  423.1	 7654.0	...
5506853	  699.1	  423.5	 7652.0	...
5506854	  699.7	  423.5	 7647.0	...
5506855	  699.2	  423.8	 7642.0	...
5506856	  698.9	  424.4	 7641.0	...
5506857	  698.8	  424.8	 7640.0	...
5506858	  699.0	  425.1	 7639.0	...
5506859	  699.2	  425.0	 7637.0	...
5506860	  698.8	  424.5	 7635.0	...
5506861	  698.4	  423.9	 7632.0	...
5506862	  698.0	  423.5	 7626.0	...
5506863	  698.0	  423.8	 7620.0	...
5506864	  698.0	  424.1	 7615.0	...
5506865	  698.1	  424.3	 7616.0	...
5506866	  698.1	  424.5	 7616.0	...
5506867	  698.3	  425.1	 7616.0	...
5506868	  698.5	  425.6	 7615.0	...
5506869	  698.8	  426.0	 7615.0	...
5506870	  698.9	  425.9	 7614.0	...
5506871	  699.2	  426.5	 7609.0	...
5506872	  699.2	  427.2	 7604.0	...
5506873	  698.9	  427.8	 7598.0	...
5506874	  698.5	  427.6	 7598.0	...
5506875	  698.0	  427.5	 7598.0	...
5506876	  697.8	  427.6	 7597.0	...
5506877	  697.7	  427.9	 7595.0	...
5506878	  698.2	  428.1	 7594.0	...
5506879	  698.7	  428.4	 7593.0	...
5506880	  699.1	  428.5	 7592.0	...
5506881	  699.1	  428.6	 7591.0	...
5506882	  699.5	  428.5	 7592.0	...
5506883	  700.0	  428.5	 7590.0	...
5506884	  700.1	  428.4	 7588.0	...
5506885	  699.5	  428.4	 7584.0	...
5506886	  698.9	  428.5	 7581.0	...
5506887	  698.8	  428.7	 7579.0	...
5506888	  698.8	  428.8	 7579.0	...
5506889	  698.7	  429.0	 7577.0	...
5506890	  698.6	  429.2	 7574.0	...
5506891	  698.8	  429.4	 7570.0	...
5506892	  699.4	  429.5	 7570.0	...
5506893	  700.2	  429.5	 7569.0	...
5506894	  700.9	  429.4	 7568.0	...
5506895	  701.6	  429.2	 7566.0	...
5506896	  701.6	  429.3	 7563.0	...
5506897	  701.3	  429.5	 7560.0	...
5506898	  701.0	  429.4	 7560.0	...
5506899	  701.6	  429.1	 7560.0	...
5506900	  702.1	  428.7	 7560.0	...
5506901	  702.5	  428.7	 7560.0	...
5506902	  702.4	  429.1	 7559.0	...
5506903	  702.4	  429.6	 7556.0	...
5506904	  702.5	  430.0	 7554.0	...
5506905	  702.5	  429.9	 7553.0	...
5506906	  702.6	  429.5	 7553.0	...
5506907	  702.7	  429.2	 7551.0	...
5506908	  702.8	  428.8	 7549.0	...
5506909	  702.7	  429.1	 7547.0	...
5506910	  702.6	  429.3	 7546.0	...
5506911	  702.6	  429.5	 7545.0	...
5506912	  702.8	  429.5	 7543.0	...
5506913	  702.9	  430.1	 7542.0	...
5506914	  703.1	  430.7	 7542.0	...
5506915	  703.2	  430.9	 7544.0	...
5506916	  703.2	  430.5	 7545.0	...
5506917	  703.3	  430.6	 7545.0	...
5506918	  703.4	  431.0	 7544.0	...
5506919	  703.5	  431.5	 7543.0	...
5506920	  702.8	  431.8	 7542.0	...
5506921	  702.2	  432.1	 7538.0	...
5506922	  701.9	  432.3	 7534.0	...
5506923	  702.2	  432.2	 7529.0	...
5506924	  702.5	  432.2	 7527.0	...
5506925	  702.4	  432.0	 7526.0	...
5506926	  702.1	  431.7	 7525.0	...
5506927	  701.9	  431.5	 7519.0	...
5506928	  701.9	  431.6	 7512.0	...
5506929	  702.0	  431.8	 7506.0	...
5506930	  702.0	  431.8	 7504.0	...
5506931	  702.0	  431.5	 7502.0	...
5506932	  701.9	  431.5	 7500.0	...
5506933	  702.2	  431.6	 7497.0	...
5506934	  702.5	  431.7	 7497.0	...
5506935	  702.8	  431.5	 7497.0	...
5506936	  703.0	  431.3	 7498.0	...
5506937	  703.8	  431.0	 7500.0	...
5506938	  704.9	  430.8	 7503.0	...
5506939	  706.0	  430.7	 7502.0	...
5506940	  706.4	  430.5	 7500.0	...
5506941	  706.6	  430.4	 7498.0	...
5506942	  706.0	  430.7	 7493.0	...
5506943	  705.3	  431.0	 7488.0	...
5506944	  705.0	  431.2	 7482.0	...
5506945	  705.2	  430.9	 7481.0	...
5506946	  705.5	  430.7	 7481.0	...
5506947	  705.6	  430.7	 7483.0	...
5506948	  705.5	  430.9	 7485.0	...
5506949	  705.1	  431.0	 7485.0	...
5506950	  704.7	  431.0	 7485.0	...
5506951	  704.5	  431.5	 7485.0	...
5506952	  704.6	  432.0	 7485.0	...
5506953	  704.6	  432.6	 7485.0	...
5506954	  704.5	  432.8	 7485.0	...
5506955	  704.1	  433.0	 7484.0	...
5506956	  703.7	  433.1	 7484.0	...
5506957	  703.6	  433.0	 7484.0	...
5506958	  703.7	  432.9	 7484.0	...
5506959	  703.8	  433.0	 7484.0	...
5506960	  703.9	  433.2	 7482.0	...
5506961	  704.6	  433.3	 7480.0	...
5506962	  705.2	  433.2	 7477.0	...
5506963	  706.0	  433.0	 7477.0	...
5506964	  706.7	  432.7	 7478.0	...
5506965	  707.7	  432.6	 7479.0	...
5506966	  708.5	  432.6	 7479.0	...
5506967	  708.8	  432.8	 7478.0	...
5506968	  708.8	  432.5	 7478.0	...
5506969	  708.8	  432.1	 7478.0	...
5506970	  708.7	  431.7	 7477.0	...
5506971	  708.9	  431.8	 7476.0	...
5506972	  709.3	  432.2	 7474.0	...
5506973	  709.6	  432.4	 7474.0	...
5506974	  708.4	  432.7	 7473.0	...
5506975	  707.1	  432.8	 7472.0	...
5506976	  705.6	  433.1	 7472.0	...
5506977	  705.5	  433.2	 7471.0	...
5506978	  705.2	  432.8	 7471.0	...
5506979	  705.0	  432.4	 7470.0	...
5506980	  705.1	  432.0	 7469.0	...
5506981	  705.3	  432.0	 7469.0	...
5506982	  705.7	  432.4	 7468.0	...
5506983	  705.7	  432.8	 7466.0	...
5506984	  705.7	  433.1	 7465.0	...
5506985	  705.7	  433.1	 7462.0	...
5506986	  705.7	  433.0	 7459.0	...
5506987	  705.7	  432.9	 7456.0	...
5506988	  705.8	  432.7	 7455.0	...
5506989	  705.8	  432.4	 7454.0	...
5506990	  705.8	  432.2	 7452.0	...
5506991	  705.8	  432.0	 7450.0	...
5506992	  705.9	  432.2	 7449.0	...
5506993	  706.1	  432.4	 7450.0	...
5506994	  706.1	  432.1	 7452.0	...
5506995	  706.1	  431.6	 7455.0	...
MSG	5506996 0000 _ Number Off
5506996	  706.8	  431.2	 7453.0	...
5506997	  707.6	  431.2	 7450.0	...
5506998	  707.7	  431.4	 7447.0	...
5506999	  707.1	  431.8	 7447.0	...
5507000	  706.7	  432.1	 7445.0	...
5507001	  707.1	  432.1	 7443.0	...
5507002	  707.5	  432.0	 7441.0	...
5507003	  707.8	  432.2	 7441.0	...
5507004	  707.8	  432.6	 7439.0	...
5507005	  708.0	  433.1	 7437.0	...
5507006	  708.1	  433.3	 7435.0	...
5507007	  708.3	  433.5	 7433.0	...
5507008	  707.9	  433.6	 7431.0	...
5507009	  707.5	  433.7	 7431.0	...
5507010	  707.1	  433.8	 7433.0	...
5507011	  706.9	  433.7	 7435.0	...
5507012	  706.6	  433.4	 7435.0	...
5507013	  706.1	  432.9	 7435.0	...
5507014	  705.7	  432.6	 7435.0	...
5507015	  705.5	  432.3	 7435.0	...
5507016	  705.7	  432.1	 7436.0	...
5507017	  705.8	  432.0	 7436.0	...
5507018	  705.8	  432.1	 7436.0	...
5507019	  705.6	  432.2	 7437.0	...
5507020	  705.5	  432.3	 7434.0	...
5507021	  705.9	  432.9	 7430.0	...
5507022	  706.4	  433.5	 7429.0	...
5507023	  706.7	  434.2	 7431.0	...
5507024	  706.8	  434.1	 7434.0	...
5507025	  707.0	  433.9	 7434.0	...
5507026	  707.6	  433.6	 7434.0	...
5507027	  708.1	  433.3	 7433.0	...
5507028	  708.4	  432.5	 7433.0	...
5507029	  708.3	  431.8	 7433.0	...
5507030	  708.2	  431.5	 7432.0	...
5507031	  708.5	  431.9	 7429.0	...
5507032	  708.8	  432.2	 7429.0	...
5507033	  709.1	  432.2	 7432.0	...
5507034	  709.1	  432.1	 7434.0	...
5507035	  709.2	  432.4	 7435.0	...
5507036	  709.2	  432.8	 7434.0	...
5507037	  709.4	  433.3	 7431.0	...
5507038	  709.6	  433.6	 7429.0	...
5507039	  709.9	  433.6	 7427.0	...
5507040	  710.0	  433.5	 7428.0	...
5507041	  709.7	  433.5	 7430.0	...
5507042	  709.6	  433.5	 7431.0	...
5507043	  709.5	  433.3	 7431.0	...
5507044	  709.2	  433.2	 7430.0	...
5507045	  708.7	  433.0	 7429.0	...
5507046	  708.0	  433.0	 7429.0	...
5507047	  707.9	  432.8	 7429.0	...
5507048	  707.6	  432.8	 7429.0	...
5507049	  707.6	  432.7	 7428.0	...
5507050	  707.7	  432.7	 7427.0	...
5507051	  707.9	  432.7	 7427.0	...
5507052	  708.1	  432.8	 7424.0	...
5507053	  708.5	  433.0	 7421.0	...
5507054	  708.9	  433.2	 7418.0	...
5507055	  709.4	  433.4	 7418.0	...
5507056	  709.4	  433.1	 7419.0	...
5507057	  708.8	  432.9	 7420.0	...
5507058	  708.0	  432.7	 7416.0	...
5507059	  707.3	  433.0	 7411.0	...
5507060	  707.7	  433.2	 7408.0	...
5507061	  708.2	  432.8	 7408.0	...
5507062	  708.6	  432.1	 7408.0	...
5507063	  708.5	  431.6	 7407.0	...
5507064	  708.4	  431.7	 7406.0	...
5507065	  708.4	  431.9	 7405.0	...
5507066	  708.9	  432.1	 7406.0	...
5507067	  709.4	  432.1	 7405.0	...
5507068	  709.8	  432.2	 7404.0	...
5507069	  709.7	  432.5	 7403.0	...
5507070	  709.7	  432.9	 7404.0	...
5507071	  709.8	  432.9	 7405.0	...
5507072	  709.8	  432.6	 7406.0	...
5507073	  710.2	  432.2	 7408.0	...
5507074	  710.6	  432.5	 7408.0	...
5507075	  711.0	  433.0	 7409.0	...
5507076	  710.8	  433.6	 7410.0	...
5507077	  710.2	  433.3	 7410.0	...
5507078	  709.6	  433.0	 7409.0	...
5507079	  709.3	  432.8	 7408.0	...
5507080	  709.4	  433.1	 7408.0	...
5507081	  709.8	  433.4	 7407.0	...
5507082	  710.1	  433.3	 7407.0	...
5507083	  710.2	  433.2	 7407.0	...
5507084	  710.1	  433.2	 7406.0	...
5507085	  710.1	  433.4	 7404.0	...
5507086	  710.1	  433.4	 7402.0	...
5507087	  710.2	  433.4	 7399.0	...
5507088	  710.4	  433.5	 7399.0	...
5507089	  710.6	  433.6	 7399.0	...
5507090	  710.7	  433.6	 7399.0	...
5507091	  710.6	  433.6	 7399.0	...
5507092	  711.1	  433.7	 7399.0	...
5507093	  711.6	  433.4	 7398.0	...
5507094	  712.3	  433.1	 7397.0	...
5507095	  712.5	  432.8	 7396.0	...
5507096	  712.2	  432.9	 7396.0	...
5507097	  711.6	  433.0	 7396.0	...
5507098	  711.0	  433.0	 7395.0	...
5507099	  711.1	  433.2	 7394.0	...
5507100	  711.0	  433.5	 7393.0	...
5507101	  710.8	  433.9	 7392.0	...
5507102	  710.5	  434.0	 7391.0	...
5507103	  710.8	  434.0	 7394.0	...
5507104	  711.1	  433.9	 7397.0	...
5507105	  711.5	  433.8	 7397.0	...
5507106	  711.5	  433.9	 7393.0	...
5507107	  711.5	  434.0	 7390.0	...
5507108	  711.4	  434.1	 7390.0	...
5507109	  711.3	  433.9	 7391.0	...
5507110	  710.9	  433.7	 7392.0	...
5507111	  710.4	  433.9	 7395.0	...
5507112	  709.9	  434.3	 7399.0	...
5507113	  709.9	  434.6	 7404.0	...
5507114	  709.9	  434.5	 7405.0	...
5507115	  709.9	  434.7	 7407.0	...
EFIX R   5506768	5507115	348	  703.4	  428.1	   7542
SSACC R  5507116
5507116	  710.1	  435.1	 7407.0	...
5507117	  710.2	  435.4	 7408.0	...
5507118	  710.8	  435.2	 7408.0	...
5507119	  711.9	  434.3	 7408.0	...
5507120	  713.6	  433.4	 7407.0	...
5507121	  716.8	  431.4	 7405.0	...
5507122	  720.9	  429.1	 7406.0	...
5507123	  725.7	  425.5	 7407.0	...
5507124	  729.3	  422.7	 7409.0	...
5507125	  732.6	  419.8	 7410.0	...
5507126	  735.4	  418.3	 7411.0	...
5507127	  738.3	  416.3	 7409.0	...
5507128	  740.0	  415.2	 7405.0	...
5507129	  740.2	  414.4	 7402.0	...
5507130	  738.8	  414.9	 7402.0	...
5507131	  737.5	  416.2	 7401.0	...
5507132	  734.9	  417.7	 7401.0	...
5507133	  732.4	  419.5	 7400.0	...
5507134	  729.2	  420.9	 7400.0	...
5507135	  726.8	  422.7	 7399.0	...
5507136	  724.8	  423.8	 7400.0	...
ESACC R  5507116	5507136	21	  710.1	  435.1	  724.8	  423.8	   0.39	     81
SFIX R   5507137
5507137	  722.5	  424.8	 7400.0	...
5507138	  721.1	  424.3	 7403.0	...
5507139	  720.0	  423.9	 7408.0	...
5507140	  719.8	  423.3	 7414.0	...
5507141	  720.7	  422.6	 7416.0	...
5507142	  721.6	  421.9	 7416.0	...
5507143	  722.5	  421.3	 7416.0	...
5507144	  723.8	  421.1	 7415.0	...
5507145	  725.2	  421.0	 7413.0	...
5507146	  726.5	  420.9	 7411.0	...
5507147	  726.5	  420.8	 7409.0	...
5507148	  726.5	  420.7	 7406.0	...
5507149	  727.1	  421.1	 7404.0	...
5507150	  727.6	  421.8	 7403.0	...
5507151	  728.1	  422.4	 7399.0	...
5507152	  728.1	  422.6	 7396.0	...
5507153	  728.0	  422.9	 7396.0	...
5507154	  728.1	  423.1	 7400.0	...
5507155	  728.2	  423.3	 7403.0	...
5507156	  728.1	  423.6	 7406.0	...
5507157	  727.8	  423.7	 7407.0	...
5507158	  727.4	  423.8	 7406.0	...
5507159	  727.4	  423.8	 7405.0	...
5507160	  727.4	  423.7	 7403.0	...
5507161	  727.2	  423.3	 7402.0	...
5507162	  727.1	  422.7	 7401.0	...
5507163	  727.3	  422.0	 7400.0	...
5507164	  727.7	  421.8	 7401.0	...
5507165	  727.9	  421.9	 7403.0	...
5507166	  727.5	  421.8	 7406.0	...
5507167	  727.2	  421.7	 7408.0	...
5507168	  727.0	  421.4	 7408.0	...
5507169	  726.9	  421.2	 7406.0	...
5507170	  726.8	  421.1	 7405.0	...
5507171	  726.8	  421.2	 7405.0	...
5507172	  727.1	  421.2	 7405.0	...
5507173	  727.3	  421.2	 7405.0	...
5507174	  727.4	  421.2	 7403.0	...
5507175	  727.7	  421.3	 7400.0	...
5507176	  728.4	  421.3	 7398.0	...
5507177	  729.0	  421.3	 7396.0	...
5507178	  729.2	  421.2	 7398.0	...
5507179	  729.1	  421.7	 7399.0	...
5507180	  729.0	  422.1	 7399.0	...
5507181	  729.3	  422.4	 7400.0	...
5507182	  729.7	  422.5	 7401.0	...
5507183	  729.8	  422.6	 7403.0	...
5507184	  728.9	  422.8	 7402.0	...
5507185	  728.0	  422.9	 7400.0	...
5507186	  727.2	  423.0	 7398.0	...
5507187	  727.2	  423.0	 7399.0	...
5507188	  727.2	  422.5	 7399.0	...
5507189	  727.1	  422.0	 7400.0	...
5507190	  726.9	  421.5	 7400.0	...
5507191	  726.7	  421.5	 7402.0	...
5507192	  726.5	  421.6	 7403.0	...
5507193	  726.4	  422.1	 7404.0	...
5507194	  726.8	  422.6	 7405.0	...
5507195	  727.4	  423.1	 7407.0	...
5507196	  727.9	  423.0	 7407.0	...
5507197	  727.9	  422.9	 7406.0	...
5507198	  727.8	  422.9	 7405.0	...
5507199	  727.8	  422.4	 7407.0	...
5507200	  727.7	  421.9	 7409.0	...
5507201	  727.9	  421.2	 7411.0	...
5507202	  728.1	  421.1	 7409.0	...
5507203	  728.2	  421.0	 7406.0	...
5507204	  728.1	  421.1	 7402.0	...
5507205	  727.9	  421.0	 7399.0	...
MSG	5507206 0000 _ Number On
5507206	  728.3	  420.3	 7401.0	...
5507207	  728.7	  419.7	 7406.0	...
5507208	  728.9	  419.0	 7410.0	...
5507209	  728.6	  419.0	 7410.0	...
5507210	  728.5	  419.7	 7410.0	...
5507211	  728.5	  420.3	 7410.0	...
5507212	  728.4	  420.9	 7410.0	...
5507213	  728.2	  420.7	 7411.0	...
5507214	  727.9	  420.0	 7410.0	...
5507215	  727.8	  419.5	 7408.0	...
5507216	  727.5	  419.1	 7404.0	...
5507217	  727.3	  419.1	 7401.0	...
5507218	  727.2	  418.7	 7403.0	...
5507219	  727.0	  418.3	 7407.0	...
5507220	  726.8	  418.1	 7408.0	...
5507221	  726.8	  418.3	 7404.0	...
5507222	  727.0	  418.4	 7403.0	...
5507223	  727.0	  418.5	 7405.0	...
5507224	  727.0	  418.5	 7407.0	...
5507225	  727.1	  418.6	 7407.0	...
5507226	  727.2	  418.5	 7407.0	...
5507227	  727.0	  418.4	 7407.0	...
5507228	  726.9	  418.8	 7406.0	...
5507229	  726.7	  419.2	 7407.0	...
5507230	  726.3	  419.7	 7408.0	...
5507231	  726.0	  419.7	 7409.0	...
5507232	  725.9	  419.8	 7409.0	...
5507233	  725.9	  419.8	 7412.0	...
5507234	  725.7	  419.6	 7415.0	...
5507235	  725.3	  419.4	 7417.0	...
5507236	  725.1	  419.2	 7417.0	...
5507237	  725.0	  419.3	 7416.0	...
5507238	  725.2	  419.3	 7415.0	...
5507239	  725.5	  419.6	 7414.0	...
5507240	  725.8	  419.8	 7414.0	...
5507241	  726.0	  420.0	 7412.0	...
5507242	  726.1	  419.9	 7409.0	...
5507243	  725.8	  419.9	 7407.0	...
5507244	  725.6	  419.7	 7407.0	...
5507245	  725.9	  419.2	 7410.0	...
5507246	  726.4	  418.8	 7412.0	...
5507247	  726.9	  418.7	 7412.0	...
5507248	  726.9	  419.0	 7410.0	...
5507249	  726.9	  419.1	 7408.0	...
5507250	  727.3	  419.1	 7411.0	...
5507251	  727.8	  419.0	 7414.0	...
5507252	  728.6	  418.6	 7415.0	...
5507253	  728.9	  418.3	 7418.0	...
5507254	  729.1	  418.0	 7422.0	...
5507255	  729.0	  418.1	 7426.0	...
5507256	  728.9	  418.1	 7426.0	...
5507257	  728.8	  418.2	 7426.0	...
5507258	  728.7	  418.5	 7425.0	...
5507259	  728.3	  418.8	 7425.0	...
5507260	  728.0	  418.8	 7425.0	...
5507261	  727.7	  418.6	 7426.0	...
5507262	  727.7	  418.5	 7426.0	...
5507263	  727.8	  418.5	 7425.0	...
5507264	  728.2	  418.7	 7423.0	...
5507265	  728.6	  418.8	 7422.0	...
5507266	  728.7	  418.8	 7421.0	...
5507267	  728.4	  418.8	 7421.0	...
5507268	  728.5	  418.9	 7420.0	...
5507269	  728.7	  418.6	 7423.0	...
5507270	  729.0	  418.2	 7426.0	...
5507271	  729.0	  417.8	 7428.0	...
5507272	  728.9	  417.6	 7427.0	...
5507273	  728.7	  417.4	 7426.0	...
5507274	  728.7	  417.2	 7426.0	...
5507275	  728.5	  416.9	 7426.0	...
5507276	  728.3	  416.8	 7428.0	...
5507277	  728.0	  416.8	 7430.0	...
5507278	  727.6	  416.8	 7431.0	...
5507279	  727.4	  416.8	 7432.0	...
5507280	  727.3	  416.6	 7432.0	...
5507281	  727.9	  416.4	 7432.0	...
5507282	  728.6	  416.1	 7431.0	...
5507283	  728.9	  415.8	 7431.0	...
5507284	  728.2	  415.8	 7431.0	...
5507285	  727.5	  415.8	 7431.0	...
5507286	  727.3	  415.9	 7433.0	...
5507287	  727.7	  415.9	 7435.0	...
5507288	  728.0	  415.9	 7438.0	...
5507289	  728.0	  415.6	 7439.0	...
5507290	  727.7	  415.3	 7438.0	...
5507291	  727.5	  415.0	 7437.0	...
5507292	  727.5	  415.0	 7437.0	...
5507293	  727.6	  415.1	 7437.0	...
5507294	  727.6	  415.3	 7438.0	...
5507295	  727.6	  415.4	 7439.0	...
5507296	  727.5	  415.7	 7440.0	...
5507297	  727.4	  415.8	 7443.0	...
5507298	  727.3	  415.7	 7446.0	...
5507299	  727.3	  415.6	 7447.0	...
5507300	  727.4	  415.5	 7445.0	...
5507301	  727.5	  415.5	 7441.0	...
5507302	  727.7	  415.5	 7440.0	...
5507303	  727.9	  415.4	 7439.0	...
5507304	  727.6	  415.4	 7441.0	...
5507305	  727.1	  415.4	 7444.0	...
5507306	  726.7	  415.7	 7446.0	...
5507307	  727.0	  415.9	 7446.0	...
5507308	  727.3	  416.0	 7446.0	...
5507309	  727.2	  416.0	 7446.0	...
5507310	  726.7	  415.9	 7445.0	...
5507311	  726.6	  415.8	 7443.0	...
5507312	  727.0	  415.8	 7442.0	...
5507313	  727.5	  415.7	 7444.0	...
5507314	  727.6	  415.5	 7450.0	...
5507315	  727.9	  415.1	 7457.0	...
5507316	  728.1	  414.8	 7459.0	...
5507317	  728.3	  414.9	 7457.0	...
5507318	  728.2	  415.0	 7455.0	...
5507319	  727.4	  415.2	 7455.0	...
5507320	  726.7	  415.2	 7452.0	...
5507321	  726.1	  415.2	 7448.0	...
5507322	  726.3	  415.1	 7446.0	...
5507323	  726.6	  415.0	 7448.0	...
5507324	  726.8	  414.9	 7451.0	...
5507325	  727.0	  415.0	 7452.0	...
5507326	  727.1	  415.0	 7451.0	...
5507327	  727.5	  415.1	 7448.0	...
5507328	  727.6	  414.7	 7444.0	...
5507329	  727.6	  414.3	 7443.0	...
5507330	  727.3	  414.0	 7444.0	...
5507331	  727.3	  414.1	 7448.0	...
5507332	  727.6	  414.1	 7452.0	...
5507333	  727.8	  414.1	 7454.0	...
5507334	  727.8	  414.1	 7454.0	...
5507335	  727.8	  414.2	 7452.0	...
5507336	  727.9	  414.9	 7449.0	...
5507337	  727.9	  415.7	 7448.0	...
5507338	  727.7	  415.8	 7450.0	...
5507339	  726.8	  415.3	 7450.0	...
5507340	  726.0	  414.6	 7449.0	...
5507341	  725.9	  414.6	 7448.0	...
5507342	  726.5	  415.1	 7449.0	...
5507343	  727.2	  415.6	 7449.0	...
5507344	  726.9	  415.6	 7449.0	...
5507345	  726.6	  414.9	 7449.0	...
5507346	  726.4	  414.2	 7450.0	...
5507347	  726.6	  414.1	 7452.0	...
5507348	  726.8	  414.0	 7453.0	...
5507349	  727.0	  413.9	 7454.0	...
5507350	  727.2	  413.7	 7455.0	...
5507351	  727.5	  413.5	 7457.0	...
5507352	  728.0	  414.1	 7458.0	...
5507353	  728.3	  414.7	 7458.0	...
5507354	  728.2	  415.4	 7457.0	...
5507355	  727.8	  415.4	 7456.0	...
5507356	  727.2	  415.5	 7454.0	...
5507357	  726.9	  415.3	 7451.0	...
5507358	  726.6	  415.1	 7449.0	...
5507359	  726.4	  415.1	 7447.0	...
5507360	  726.4	  415.3	 7447.0	...
5507361	  726.3	  414.6	 7449.0	...
5507362	  726.3	  413.8	 7452.0	...
5507363	  726.4	  413.6	 7454.0	...
5507364	  726.9	  414.2	 7452.0	...
5507365	  727.3	  414.9	 7450.0	...
5507366	  727.7	  414.9	 7452.0	...
5507367	  727.6	  415.1	 7457.0	...
5507368	  727.5	  415.2	 7462.0	...
5507369	  727.3	  415.5	 7461.0	...
5507370	  727.2	  415.9	 7461.0	...
5507371	  727.2	  416.1	 7461.0	...
5507372	  727.2	  415.9	 7462.0	...
5507373	  727.4	  415.7	 7462.0	...
5507374	  727.6	  415.6	 7462.0	...
5507375	  727.7	  414.9	 7462.0	...
5507376	  727.6	  414.2	 7461.0	...
5507377	  727.0	  413.5	 7459.0	...
5507378	  726.6	  413.5	 7457.0	...
5507379	  726.4	  414.2	 7455.0	...
5507380	  726.7	  414.9	 7457.0	...
5507381	  727.0	  415.7	 7460.0	...
5507382	  727.1	  415.7	 7458.0	...
5507383	  727.1	  415.1	 7453.0	...
5507384	  727.1	  414.6	 7449.0	...
5507385	  726.6	  414.0	 7449.0	...
5507386	  726.1	  413.9	 7454.0	...
5507387	  725.8	  413.6	 7459.0	...
5507388	  725.9	  413.5	 7465.0	...
5507389	  726.1	  413.6	 7466.0	...
5507390	  726.4	  413.8	 7466.0	...
5507391	  726.8	  414.0	 7465.0	...
5507392	  727.1	  414.1	 7464.0	...
5507393	  727.0	  414.3	 7464.0	...
5507394	  726.8	  414.3	 7465.0	...
5507395	  726.4	  414.3	 7465.0	...
5507396	  726.1	  414.5	 7465.0	...
5507397	  726.6	  414.5	 7464.0	...
5507398	  727.3	  414.5	 7464.0	...
5507399	  727.9	  414.3	 7466.0	...
5507400	  728.0	  414.3	 7466.0	...
5507401	  728.1	  414.3	 7466.0	...
5507402	  728.0	  414.3	 7467.0	...
5507403	  728.0	  414.1	 7467.0	...
5507404	  728.0	  413.8	 7468.0	...
5507405	  727.9	  413.2	 7469.0	...
5507406	  727.7	  412.8	 7468.0	...
5507407	  727.3	  412.7	 7466.0	...
5507408	  727.0	  412.9	 7465.0	...
5507409	  726.8	  413.0	 7468.0	...
5507410	  726.8	  412.6	 7470.0	...
5507411	  726.7	  412.1	 7473.0	...
5507412	  726.9	  412.2	 7471.0	...
5507413	  727.1	  412.7	 7470.0	...
5507414	  727.3	  412.4	 7469.0	...
5507415	  727.3	  411.6	 7469.0	...
5507416	  727.2	  410.6	 7468.0	...
5507417	  727.1	  410.5	 7466.0	...
5507418	  726.9	  410.6	 7464.0	...
5507419	  726.5	  410.8	 7463.0	...
5507420	  726.5	  411.5	 7460.0	...
5507421	  726.5	  411.9	 7458.0	...
5507422	  726.5	  412.2	 7457.0	...
5507423	  726.4	  412.1	 7458.0	...
5507424	  726.3	  412.1	 7459.0	...
5507425	  726.3	  412.3	 7460.0	...
5507426	  726.5	  412.4	 7460.0	...
5507427	  726.8	  412.3	 7461.0	...
5507428	  727.1	  412.2	 7463.0	...
5507429	  727.3	  412.3	 7464.0	...
5507430	  727.1	  412.5	 7464.0	...
5507431	  727.0	  412.6	 7463.0	...
5507432	  726.9	  412.6	 7461.0	...
5507433	  727.1	  412.3	 7460.0	...
5507434	  727.1	  412.1	 7462.0	...
5507435	  727.3	  411.9	 7460.0	...
5507436	  727.5	  411.9	 7456.0	...
5507437	  727.9	  411.7	 7456.0	...
5507438	  728.1	  411.6	 7459.0	...
5507439	  727.7	  411.7	 7461.0	...
5507440	  727.1	  411.8	 7460.0	...
5507441	  726.8	  411.9	 7460.0	...
5507442	  727.4	  411.9	 7462.0	...
5507443	  728.1	  411.9	 7464.0	...
5507444	  728.4	  412.1	 7466.0	...
5507445	  727.8	  412.4	 7466.0	...
5507446	  727.3	  412.8	 7467.0	...
5507447	  727.0	  412.8	 7466.0	...
5507448	  726.9	  412.8	 7466.0	...
5507449	  727.1	  412.7	 7466.0	...
5507450	  727.3	  412.6	 7468.0	...
5507451	  727.4	  413.0	 7469.0	...
5507452	  727.3	  413.4	 7470.0	...
5507453	  727.2	  413.2	 7470.0	...
5507454	  727.2	  412.6	 7470.0	...
5507455	  727.2	  412.1	 7468.0	...
5507456	  727.2	  412.2	 7466.0	...
5507457	  727.1	  412.3	 7463.0	...
5507458	  726.9	  412.0	 7466.0	...
5507459	  726.7	  411.7	 7467.0	...
5507460	  727.1	  411.6	 7467.0	...
5507461	  727.7	  411.9	 7465.0	...
5507462	  727.8	  412.3	 7465.0	...
5507463	  727.3	  412.1	 7466.0	...
5507464	  727.0	  411.9	 7467.0	...
5507465	  727.1	  411.7	 7470.0	...
5507466	  727.2	  411.6	 7472.0	...
5507467	  727.1	  411.6	 7471.0	...
5507468	  727.0	  411.2	 7469.0	...
5507469	  727.1	  410.9	 7468.0	...
5507470	  727.2	  410.6	 7469.0	...
5507471	  726.8	  410.6	 7470.0	...
5507472	  726.4	  410.7	 7470.0	...
5507473	  725.9	  410.7	 7469.0	...
5507474	  725.9	  410.6	 7470.0	...
5507475	  725.8	  410.4	 7470.0	...
5507476	  725.7	  410.3	 7469.0	...
5507477	  725.7	  410.3	 7468.0	...
5507478	  725.9	  410.3	 7468.0	...
5507479	  726.0	  410.4	 7467.0	...
5507480	  726.1	  410.5	 7469.0	...
5507481	  725.9	  410.2	 7471.0	...
5507482	  725.7	  409.8	 7474.0	...
5507483	  725.4	  409.4	 7476.0	...
5507484	  725.3	  409.4	 7478.0	...
5507485	  725.3	  409.6	 7478.0	...
5507486	  725.9	  409.7	 7479.0	...
5507487	  726.4	  409.7	 7479.0	...
5507488	  726.8	  409.6	 7477.0	...
5507489	  726.6	  409.7	 7475.0	...
5507490	  726.4	  409.9	 7472.0	...
5507491	  726.4	  410.0	 7471.0	...
5507492	  726.3	  410.0	 7470.0	...
5507493	  726.3	  409.9	 7471.0	...
5507494	  726.3	  409.7	 7474.0	...
5507495	  726.3	  409.6	 7478.0	...
5507496	  725.9	  409.4	 7478.0	...
5507497	  725.6	  409.4	 7476.0	...
5507498	  725.5	  409.4	 7474.0	...
5507499	  725.6	  409.5	 7473.0	...
5507500	  726.0	  409.6	 7474.0	...
5507501	  726.4	  409.8	 7475.0	...
5507502	  726.6	  409.8	 7476.0	...
5507503	  726.7	  409.8	 7477.0	...
5507504	  726.8	  409.6	 7481.0	...
5507505	  726.8	  409.3	 7484.0	...
5507506	  726.7	  409.0	 7485.0	...
5507507	  726.8	  409.7	 7484.0	...
5507508	  726.9	  410.6	 7484.0	...
5507509	  727.1	  411.4	 7484.0	...
MSG	5507510 0000 _ Number Off
5507510	  727.2	  411.4	 7484.0	...
5507511	  727.3	  411.4	 7482.0	...
5507512	  727.2	  411.4	 7479.0	...
5507513	  727.1	  411.4	 7476.0	...
5507514	  726.9	  411.3	 7476.0	...
5507515	  726.8	  411.2	 7478.0	...
5507516	  726.7	  411.1	 7480.0	...
5507517	  726.7	  411.1	 7483.0	...
5507518	  726.7	  410.9	 7481.0	...
5507519	  726.3	  411.0	 7480.0	...
5507520	  725.5	  411.3	 7479.0	...
5507521	  724.6	  411.6	 7479.0	...
5507522	  724.2	  411.5	 7478.0	...
5507523	  724.7	  411.1	 7477.0	...
5507524	  725.2	  410.7	 7476.0	...
5507525	  725.6	  410.3	 7476.0	...
5507526	  725.6	  410.3	 7478.0	...
5507527	  725.7	  410.2	 7479.0	...
5507528	  725.6	  410.2	 7481.0	...
5507529	  725.7	  410.2	 7480.0	...
5507530	  725.7	  410.0	 7480.0	...
5507531	  724.7	  409.4	 7480.0	...
5507532	  723.7	  408.9	 7479.0	...
5507533	  722.8	  408.4	 7479.0	...
5507534	  722.8	  408.4	 7478.0	...
5507535	  723.2	  408.3	 7478.0	...
5507536	  724.0	  408.2	 7478.0	...
5507537	  724.8	  408.0	 7475.0	...
5507538	  724.7	  407.9	 7472.0	...
5507539	  724.3	  408.5	 7469.0	...
5507540	  724.5	  409.1	 7469.0	...
5507541	  725.1	  409.6	 7470.0	...
5507542	  725.7	  409.3	 7472.0	...
5507543	  725.8	  408.8	 7473.0	...
5507544	  725.7	  408.4	 7475.0	...
5507545	  725.4	  407.9	 7477.0	...
5507546	  725.2	  407.8	 7478.0	...
5507547	  725.2	  407.7	 7477.0	...
5507548	  725.2	  407.8	 7475.0	...
5507549	  725.1	  407.8	 7473.0	...
5507550	  725.0	  408.2	 7472.0	...
5507551	  724.9	  408.6	 7471.0	...
5507552	  724.7	  409.0	 7470.0	...
5507553	  724.4	  409.2	 7468.0	...
5507554	  724.2	  409.1	 7467.0	...
5507555	  724.4	  408.9	 7469.0	...
5507556	  724.9	  408.8	 7473.0	...
5507557	  725.4	  408.9	 7476.0	...
5507558	  726.0	  408.6	 7476.0	...
5507559	  726.2	  408.1	 7476.0	...
5507560	  726.4	  407.6	 7476.0	...
5507561	  726.2	  407.4	 7478.0	...
5507562	  726.0	  407.0	 7480.0	...
5507563	  726.0	  406.6	 7482.0	...
5507564	  726.2	  406.5	 7479.0	...
5507565	  726.2	  406.7	 7475.0	...
5507566	  725.8	  407.0	 7473.0	...
5507567	  725.2	  406.9	 7475.0	...
5507568	  724.9	  406.7	 7477.0	...
5507569	  724.8	  406.5	 7477.0	...
5507570	  724.8	  406.8	 7476.0	...
5507571	  724.8	  407.0	 7476.0	...
5507572	  724.5	  407.1	 7474.0	...
5507573	  724.4	  407.5	 7472.0	...
5507574	  724.3	  408.0	 7470.0	...
5507575	  724.5	  408.7	 7468.0	...
5507576	  724.6	  409.1	 7466.0	...
5507577	  724.6	  409.4	 7467.0	...
5507578	  724.7	  409.4	 7469.0	...
5507579	  724.8	  409.2	 7469.0	...
5507580	  724.7	  409.0	 7470.0	...
5507581	  724.5	  408.7	 7470.0	...
5507582	  724.2	  408.7	 7470.0	...
5507583	  724.1	  408.8	 7471.0	...
5507584	  723.9	  408.7	 7471.0	...
5507585	  723.8	  408.6	 7472.0	...
5507586	  723.8	  408.8	 7473.0	...
5507587	  724.0	  409.2	 7472.0	...
5507588	  724.0	  409.6	 7472.0	...
5507589	  723.9	  409.6	 7472.0	...
5507590	  723.8	  409.9	 7472.0	...
5507591	  723.8	  410.3	 7470.0	...
5507592	  723.8	  410.1	 7468.0	...
5507593	  723.8	  409.6	 7465.0	...
5507594	  723.6	  409.2	 7465.0	...
5507595	  723.6	  409.2	 7466.0	...
5507596	  723.8	  409.3	 7466.0	...
5507597	  724.1	  409.2	 7466.0	...
5507598	  724.3	  409.0	 7467.0	...
5507599	  724.0	  408.9	 7467.0	...
5507600	  723.8	  409.6	 7466.0	...
5507601	  723.5	  410.2	 7463.0	...
5507602	  723.6	  410.8	 7462.0	...
5507603	  723.5	  410.7	 7461.0	...
5507604	  723.3	  410.8	 7460.0	...
5507605	  723.1	  411.2	 7459.0	...
5507606	  723.2	  411.6	 7459.0	...
5507607	  723.3	  411.8	 7458.0	...
5507608	  723.5	  411.8	 7459.0	...
5507609	  723.5	  411.7	 7461.0	...
5507610	  723.4	  411.6	 7462.0	...
5507611	  723.2	  411.4	 7462.0	...
5507612	  723.0	  411.3	 7462.0	...
5507613	  722.8	  411.2	 7462.0	...
5507614	  722.6	  411.1	 7461.0	...
5507615	  722.2	  410.7	 7461.0	...
5507616	  722.0	  410.3	 7462.0	...
5507617	  722.1	  410.2	 7462.0	...
5507618	  722.4	  410.7	 7462.0	...
5507619	  722.3	  411.2	 7461.0	...
5507620	  722.0	  410.8	 7459.0	...
5507621	  721.7	  410.5	 7457.0	...
5507622	  721.8	  410.1	 7455.0	...
5507623	  721.9	  410.3	 7456.0	...
5507624	  722.1	  410.8	 7458.0	...
5507625	  722.1	  411.1	 7458.0	...
5507626	  722.1	  411.2	 7456.0	...
5507627	  722.1	  410.8	 7455.0	...
5507628	  722.1	  410.8	 7455.0	...
5507629	  722.2	  410.8	 7456.0	...
5507630	  722.2	  410.9	 7457.0	...
5507631	  722.0	  410.9	 7458.0	...
5507632	  721.8	  411.1	 7459.0	...
5507633	  721.8	  411.3	 7459.0	...
5507634	  721.9	  411.5	 7460.0	...
5507635	  721.8	  411.5	 7459.0	...
5507636	  721.7	  411.5	 7458.0	...
5507637	  721.9	  411.8	 7457.0	...
5507638	  722.1	  412.0	 7453.0	...
5507639	  722.5	  412.3	 7448.0	...
5507640	  722.8	  412.4	 7443.0	...
5507641	  722.7	  411.7	 7446.0	...
5507642	  722.2	  411.1	 7448.0	...
5507643	  721.9	  410.6	 7448.0	...
5507644	  721.7	  410.8	 7446.0	...
5507645	  721.6	  410.9	 7445.0	...
5507646	  721.5	  411.1	 7446.0	...
5507647	  721.5	  411.1	 7444.0	...
5507648	  721.3	  411.3	 7442.0	...
5507649	  721.1	  410.7	 7445.0	...
5507650	  720.8	  410.1	 7449.0	...
5507651	  720.7	  409.6	 7452.0	...
5507652	  720.7	  409.9	 7450.0	...
5507653	  721.3	  410.3	 7450.0	...
5507654	  722.0	  410.5	 7452.0	...
5507655	  722.5	  410.6	 7455.0	...
5507656	  722.6	  410.6	 7457.0	...
5507657	  722.7	  410.8	 7458.0	...
5507658	  722.9	  411.0	 7458.0	...
5507659	  722.8	  411.1	 7458.0	...
5507660	  722.4	  410.9	 7457.0	...
5507661	  722.0	  410.7	 7455.0	...
5507662	  721.8	  410.6	 7454.0	...
5507663	  721.8	  410.7	 7454.0	...
5507664	  721.7	  410.7	 7454.0	...
5507665	  721.8	  410.6	 7455.0	...
5507666	  722.2	  410.5	 7455.0	...
5507667	  722.8	  410.4	 7455.0	...
5507668	  723.2	  410.4	 7454.0	...
5507669	  723.2	  410.4	 7454.0	...
5507670	  722.9	  410.2	 7453.0	...
5507671	  722.6	  409.9	 7454.0	...
5507672	  722.3	  409.6	 7454.0	...
5507673	  722.0	  409.5	 7454.0	...
5507674	  721.6	  409.5	 7454.0	...
5507675	  721.5	  409.5	 7455.0	...
5507676	  721.8	  409.5	 7456.0	...
5507677	  722.2	  409.5	 7457.0	...
5507678	  722.5	  409.6	 7458.0	...
5507679	  722.4	  409.8	 7458.0	...
5507680	  722.4	  410.0	 7459.0	...
5507681	  722.5	  410.1	 7459.0	...
5507682	  722.7	  409.9	 7459.0	...
5507683	  722.9	  409.7	 7458.0	...
5507684	  723.2	  409.7	 7456.0	...
5507685	  723.5	  409.8	 7455.0	...
5507686	  723.8	  409.9	 7455.0	...
5507687	  724.0	  409.7	 7455.0	...
5507688	  723.3	  409.7	 7454.0	...
5507689	  722.6	  409.6	 7456.0	...
5507690	  722.2	  409.6	 7459.0	...
5507691	  722.4	  409.6	 7459.0	...
5507692	  722.6	  409.6	 7456.0	...
5507693	  722.5	  409.5	 7452.0	...
5507694	  722.5	  409.4	 7453.0	...
5507695	  722.4	  409.3	 7453.0	...
5507696	  722.3	  409.5	 7453.0	...
5507697	  722.2	  409.7	 7452.0	...
5507698	  722.2	  409.9	 7451.0	...
5507699	  722.2	  409.9	 7452.0	...
5507700	  722.6	  409.9	 7454.0	...
5507701	  723.0	  409.9	 7456.0	...
5507702	  723.4	  409.9	 7457.0	...
5507703	  723.3	  409.9	 7457.0	...
5507704	  723.2	  410.0	 7458.0	...
5507705	  723.2	  410.1	 7459.0	...
5507706	  723.4	  410.1	 7457.0	...
5507707	  723.5	  410.2	 7453.0	...
5507708	  723.4	  409.9	 7451.0	...
5507709	  723.3	  409.7	 7452.0	...
5507710	  723.2	  410.0	 7451.0	...
5507711	  722.6	  410.6	 7449.0	...
5507712	  721.8	  411.1	 7447.0	...
5507713	  720.7	  411.1	 7447.0	...
5507714	  720.4	  410.9	 7447.0	...
5507715	  720.5	  410.8	 7447.0	...
5507716	  720.9	  410.7	 7447.0	...
5507717	  721.5	  410.8	 7447.0	...
5507718	  721.6	  411.0	 7448.0	...
5507719	  721.6	  410.2	 7449.0	...
5507720	  721.6	  409.3	 7450.0	...
5507721	  721.5	  408.4	 7450.0	...
5507722	  721.5	  408.5	 7449.0	...
5507723	  721.6	  409.2	 7448.0	...
5507724	  721.6	  409.8	 7448.0	...
5507725	  721.7	  410.2	 7448.0	...
5507726	  721.8	  409.8	 7449.0	...
5507727	  721.8	  409.8	 7451.0	...
5507728	  721.7	  410.2	 7450.0	...
5507729	  721.7	  410.3	 7449.0	...
5507730	  721.8	  409.6	 7451.0	...
5507731	  722.0	  408.8	 7454.0	...
5507732	  722.1	  408.2	 7458.0	...
5507733	  721.8	  408.2	 7459.0	...
5507734	  721.4	  408.4	 7458.0	...
5507735	  721.2	  409.0	 7455.0	...
5507736	  721.3	  409.7	 7450.0	...
5507737	  721.3	  410.1	 7448.0	...
5507738	  721.0	  410.3	 7448.0	...
5507739	  720.9	  410.3	 7448.0	...
5507740	  721.4	  410.2	 7449.0	...
5507741	  721.9	  410.0	 7448.0	...
5507742	  722.2	  409.7	 7448.0	...
5507743	  722.1	  409.7	 7449.0	...
5507744	  722.0	  409.8	 7450.0	...
5507745	  722.0	  409.5	 7452.0	...
5507746	  721.8	  409.2	 7451.0	...
5507747	  721.3	  409.3	 7449.0	...
5507748	  720.7	  409.8	 7447.0	...
5507749	  720.2	  411.0	 7447.0	...
5507750	  720.2	  411.6	 7451.0	...
5507751	  720.5	  412.4	 7456.0	...
5507752	  720.7	  412.5	 7459.0	...
5507753	  720.8	  412.7	 7455.0	...
5507754	  720.6	  412.8	 7452.0	...
5507755	  720.5	  412.7	 7451.0	...
5507756	  720.7	  412.3	 7452.0	...
5507757	  720.6	  412.0	 7453.0	...
5507758	  720.3	  411.7	 7452.0	...
5507759	  720.2	  411.9	 7450.0	...
5507760	  720.4	  412.2	 7449.0	...
5507761	  720.1	  412.6	 7447.0	...
5507762	  719.7	  412.7	 7447.0	...
5507763	  719.4	  413.0	 7446.0	...
5507764	  719.6	  413.1	 7445.0	...
5507765	  719.7	  412.7	 7444.0	...
5507766	  719.8	  412.1	 7443.0	...
5507767	  719.7	  411.5	 7443.0	...
5507768	  719.4	  411.7	 7440.0	...
5507769	  719.1	  411.9	 7437.0	...
5507770	  718.6	  412.2	 7435.0	...
5507771	  718.5	  412.3	 7436.0	...
5507772	  718.5	  412.4	 7437.0	...
5507773	  718.8	  412.6	 7436.0	...
5507774	  718.9	  412.8	 7434.0	...
5507775	  718.9	  413.1	 7433.0	...
5507776	  719.0	  413.7	 7431.0	...
5507777	  719.0	  414.4	 7429.0	...
5507778	  718.7	  416.1	 7427.0	...
5507779	  718.4	  417.3	 7421.0	...
5507780	  718.0	  418.6	 7414.0	...
5507781	  717.4	  419.4	 7406.0	...
EFIX R   5507137	5507781	645	  725.3	  413.6	   7448
SSACC R  5507782
5507782	  716.5	  420.0	 7405.0	...
5507783	  715.6	  420.7	 7404.0	...
5507784	  715.4	  421.4	 7404.0	...
5507785	  715.4	  422.0	 7398.0	...
5507786	  715.5	  423.5	 7393.0	...
5507787	  715.6	  425.2	 7388.0	...
5507788	  715.9	  426.9	 7385.0	...
5507789	  717.0	  426.1	 7383.0	...
5507790	  722.8	  409.4	 7413.0	...
5507791	  728.5	  392.7	 7447.0	...
5507792	  732.7	  377.9	 7480.0	...
5507793	  731.0	  381.8	 7477.0	...
5507794	  729.1	  388.4	 7460.0	...
5507795	  728.0	  401.8	 7424.0	...
5507796	  728.9	  418.0	 7371.0	...
5507797	  730.6	  439.5	 7308.0	...
5507798	  732.7	  464.9	 7231.0	...
5507799	  733.3	  497.6	 7132.0	...
5507800	  733.7	  535.8	 7010.0	...
5507801	  733.0	  580.1	 6873.0	...
5507802	  735.0	  626.2	 6729.0	...
5507803	  737.6	  673.3	 6583.0	...
5507804	  741.8	  722.1	 6434.0	...
5507805	  742.3	  777.7	 6273.0	...
5507806	  741.0	  839.2	 6095.0	...
5507807	  739.8	  902.9	 5908.0	...
5507808	  741.5	  967.5	 5721.0	...
5507809	  745.8	 1036.7	 5531.0	...
5507810	  749.8	 1110.0	 5334.0	...
5507811	  753.9	 1187.9	 5127.0	...
5507812	  757.3	 1266.3	 4923.0	...
5507813	  759.9	 1347.5	 4718.0	...
5507814	  761.7	 1429.4	 4502.0	...
5507815	  766.5	 1513.5	 4286.0	...
5507816	  773.3	 1597.9	 4073.0	...
5507817	  780.1	 1680.9	 3875.0	...
5507818	  783.6	 1763.8	 3671.0	...
5507819	  784.6	 1846.9	 3464.0	...
5507820	  785.3	 1932.2	 3255.0	...
5507821	  785.0	 2023.5	 3055.0	...
5507822	  787.0	 2111.6	 2865.0	...
5507823	  788.4	 2188.4	 2693.0	...
5507824	  790.0	 2232.0	 2583.0	...
5507825	  789.5	 2250.3	 2531.0	...
5507826	  789.5	 2250.3	 2531.0	...
SBLINK R 5507827
5507827	   .	   .	    0.0	...
5507828	   .	   .	    0.0	...
5507829	   .	   .	    0.0	...
5507830	   .	   .	    0.0	...
5507831	   .	   .	    0.0	...
5507832	   .	   .	    0.0	...
5507833	   .	   .	    0.0	...
5507834	   .	   .	    0.0	...
5507835	   .	   .	    0.0	...
5507836	   .	   .	    0.0	...
5507837	   .	   .	    0.0	...
5507838	   .	   .	    0.0	...
5507839	   .	   .	    0.0	...
5507840	   .	   .	    0.0	...
5507841	   .	   .	    0.0	...
5507842	   .	   .	    0.0	...
5507843	   .	   .	    0.0	...
5507844	   .	   .	    0.0	...
5507845	   .	   .	    0.0	...
5507846	   .	   .	    0.0	...
5507847	   .	   .	    0.0	...
5507848	   .	   .	    0.0	...
5507849	   .	   .	    0.0	...
5507850	   .	   .	    0.0	...
5507851	   .	   .	    0.0	...
5507852	   .	   .	    0.0	...
5507853	   .	   .	    0.0	...
5507854	   .	   .	    0.0	...
5507855	   .	   .	    0.0	...
5507856	   .	   .	    0.0	...
5507857	   .	   .	    0.0	...
5507858	   .	   .	    0.0	...
5507859	   .	   .	    0.0	...
5507860	   .	   .	    0.0	...
5507861	   .	   .	    0.0	...
5507862	   .	   .	    0.0	...
5507863	   .	   .	    0.0	...
5507864	   .	   .	    0.0	...
5507865	   .	   .	    0.0	...
5507866	   .	   .	    0.0	...
5507867	   .	   .	    0.0	...
5507868	   .	   .	    0.0	...
5507869	   .	   .	    0.0	...
5507870	   .	   .	    0.0	...
5507871	   .	   .	    0.0	...
5507872	   .	   .	    0.0	...
5507873	   .	   .	    0.0	...
5507874	   .	   .	    0.0	...
5507875	   .	   .	    0.0	...
5507876	   .	   .	    0.0	...
5507877	   .	   .	    0.0	...
5507878	   .	   .	    0.0	...
5507879	   .	   .	    0.0	...
5507880	   .	   .	    0.0	...
5507881	   .	   .	    0.0	...
5507882	   .	   .	    0.0	...
5507883	   .	   .	    0.0	...
5507884	   .	   .	    0.0	...
5507885	   .	   .	    0.0	...
5507886	   .	   .	    0.0	...
5507887	   .	   .	    0.0	...
5507888	   .	   .	    0.0	...
5507889	   .	   .	    0.0	...
5507890	   .	   .	    0.0	...
5507891	   .	   .	    0.0	...
5507892	   .	   .	    0.0	...
5507893	   .	   .	    0.0	...
5507894	   .	   .	    0.0	...
5507895	   .	   .	    0.0	...
5507896	   .	   .	    0.0	...
5507897	   .	   .	    0.0	...
5507898	   .	   .	    0.0	...
5507899	   .	   .	    0.0	...
5507900	   .	   .	    0.0	...
5507901	   .	   .	    0.0	...
5507902	   .	   .	    0.0	...
5507903	   .	   .	    0.0	...
5507904	   .	   .	    0.0	...
5507905	   .	   .	    0.0	...
5507906	   .	   .	    0.0	...
5507907	   .	   .	    0.0	...
5507908	   .	   .	    0.0	...
5507909	   .	   .	    0.0	...
5507910	   .	   .	    0.0	...
5507911	   .	   .	    0.0	...
5507912	   .	   .	    0.0	...
5507913	   .	   .	    0.0	...
5507914	   .	   .	    0.0	...
5507915	   .	   .	    0.0	...
5507916	   .	   .	    0.0	...
5507917	   .	   .	    0.0	...
5507918	   .	   .	    0.0	...
5507919	   .	   .	    0.0	...
5507920	   .	   .	    0.0	...
5507921	   .	   .	    0.0	...
5507922	   .	   .	    0.0	...
5507923	   .	   .	    0.0	...
5507924	   .	   .	    0.0	...
5507925	   .	   .	    0.0	...
5507926	   .	   .	    0.0	...
5507927	   .	   .	    0.0	...
5507928	   .	   .	    0.0	...
5507929	   .	   .	    0.0	...
5507930	   .	   .	    0.0	...
5507931	   .	   .	    0.0	...
5507932	   .	   .	    0.0	...
5507933	   .	   .	    0.0	...
5507934	   .	   .	    0.0	...
5507935	   .	   .	    0.0	...
5507936	   .	   .	    0.0	...
5507937	   .	   .	    0.0	...
5507938	   .	   .	    0.0	...
5507939	   .	   .	    0.0	...
5507940	   .	   .	    0.0	...
5507941	   .	   .	    0.0	...
5507942	   .	   .	    0.0	...
5507943	   .	   .	    0.0	...
5507944	   .	   .	    0.0	...
5507945	   .	   .	    0.0	...
5507946	   .	   .	    0.0	...
5507947	   .	   .	    0.0	...
5507948	   .	   .	    0.0	...
5507949	   .	   .	    0.0	...
5507950	   .	   .	    0.0	...
5507951	   .	   .	    0.0	...
5507952	   .	   .	    0.0	...
5507953	   .	   .	    0.0	...
5507954	   .	   .	    0.0	...
5507955	   .	   .	    0.0	...
5507956	   .	   .	    0.0	...
5507957	   .	   .	    0.0	...
5507958	   .	   .	    0.0	...
5507959	   .	   .	    0.0	...
5507960	   .	   .	    0.0	...
5507961	   .	   .	    0.0	...
5507962	   .	   .	    0.0	...
5507963	   .	   .	    0.0	...
5507964	   .	   .	    0.0	...
5507965	   .	   .	    0.0	...
5507966	   .	   .	    0.0	...
5507967	   .	   .	    0.0	...
5507968	   .	   .	    0.0	...
5507969	   .	   .	    0.0	...
5507970	   .	   .	    0.0	...
5507971	   .	   .	    0.0	...
5507972	   .	   .	    0.0	...
5507973	   .	   .	    0.0	...
5507974	   .	   .	    0.0	...
5507975	   .	   .	    0.0	...
5507976	   .	   .	    0.0	...
5507977	   .	   .	    0.0	...
5507978	   .	   .	    0.0	...
5507979	   .	   .	    0.0	...
5507980	   .	   .	    0.0	...
5507981	   .	   .	    0.0	...
5507982	   .	   .	    0.0	...
5507983	   .	   .	    0.0	...
5507984	   .	   .	    0.0	...
5507985	   .	   .	    0.0	...
5507986	   .	   .	    0.0	...
5507987	   .	   .	    0.0	...
5507988	   .	   .	    0.0	...
5507989	   .	   .	    0.0	...
5507990	   .	   .	    0.0	...
5507991	   .	   .	    0.0	...
5507992	   .	   .	    0.0	...
5507993	   .	   .	    0.0	...
5507994	   .	   .	    0.0	...
5507995	   .	   .	    0.0	...
5507996	   .	   .	    0.0	...
5507997	   .	   .	    0.0	...
5507998	   .	   .	    0.0	...
5507999	   .	   .	    0.0	...
5508000	   .	   .	    0.0	...
5508001	   .	   .	    0.0	...
5508002	   .	   .	    0.0	...
5508003	   .	   .	    0.0	...
5508004	   .	   .	    0.0	...
5508005	   .	   .	    0.0	...
5508006	   .	   .	    0.0	...
5508007	   .	   .	    0.0	...
5508008	   .	   .	    0.0	...
5508009	   .	   .	    0.0	...
5508010	   .	   .	    0.0	...
5508011	   .	   .	    0.0	...
5508012	   .	   .	    0.0	...
5508013	   .	   .	    0.0	...
5508014	   .	   .	    0.0	...
5508015	   .	   .	    0.0	...
5508016	   .	   .	    0.0	...
5508017	   .	   .	    0.0	...
5508018	   .	   .	    0.0	...
5508019	   .	   .	    0.0	...
5508020	   .	   .	    0.0	...
5508021	   .	   .	    0.0	...
5508022	   .	   .	    0.0	...
5508023	   .	   .	    0.0	...
5508024	   .	   .	    0.0	...
5508025	   .	   .	    0.0	...
5508026	   .	   .	    0.0	...
5508027	   .	   .	    0.0	...
5508028	   .	   .	    0.0	...
5508029	   .	   .	    0.0	...
5508030	   .	   .	    0.0	...
5508031	   .	   .	    0.0	...
5508032	   .	   .	    0.0	...
5508033	   .	   .	    0.0	...
5508034	   .	   .	    0.0	...
5508035	   .	   .	    0.0	...
5508036	   .	   .	    0.0	...
5508037	   .	   .	    0.0	...
5508038	   .	   .	    0.0	...
5508039	   .	   .	    0.0	...
5508040	   .	   .	    0.0	...
5508041	   .	   .	    0.0	...
5508042	   .	   .	    0.0	...
5508043	   .	   .	    0.0	...
5508044	   .	   .	    0.0	...
5508045	   .	   .	    0.0	...
5508046	   .	   .	    0.0	...
5508047	   .	   .	    0.0	...
5508048	   .	   .	    0.0	...
5508049	   .	   .	    0.0	...
5508050	   .	   .	    0.0	...
5508051	   .	   .	    0.0	...
5508052	   .	   .	    0.0	...
5508053	   .	   .	    0.0	...
5508054	   .	   .	    0.0	...
5508055	   .	   .	    0.0	...
5508056	   .	   .	    0.0	...
5508057	   .	   .	    0.0	...
5508058	   .	   .	    0.0	...
5508059	   .	   .	    0.0	...
5508060	   .	   .	    0.0	...
5508061	   .	   .	    0.0	...
5508062	   .	   .	    0.0	...
5508063	   .	   .	    0.0	...
5508064	   .	   .	    0.0	...
5508065	   .	   .	    0.0	...
5508066	   .	   .	    0.0	...
5508067	   .	   .	    0.0	...
5508068	   .	   .	    0.0	...
5508069	   .	   .	    0.0	...
5508070	   .	   .	    0.0	...
5508071	   .	   .	    0.0	...
5508072	   .	   .	    0.0	...
5508073	   .	   .	    0.0	...
5508074	   .	   .	    0.0	...
5508075	   .	   .	    0.0	...
5508076	   .	   .	    0.0	...
5508077	   .	   .	    0.0	...
5508078	   .	   .	    0.0	...
5508079	   .	   .	    0.0	...
5508080	   .	   .	    0.0	...
5508081	   .	   .	    0.0	...
5508082	   .	   .	    0.0	...
5508083	   .	   .	    0.0	...
5508084	   .	   .	    0.0	...
5508085	   .	   .	    0.0	...
5508086	   .	   .	    0.0	...
5508087	   .	   .	    0.0	...
5508088	   .	   .	    0.0	...
5508089	   .	   .	    0.0	...
5508090	   .	   .	    0.0	...
5508091	   .	   .	    0.0	...
5508092	   .	   .	    0.0	...
5508093	   .	   .	    0.0	...
5508094	   .	   .	    0.0	...
5508095	   .	   .	    0.0	...
5508096	   .	   .	    0.0	...
5508097	   .	   .	    0.0	...
5508098	   .	   .	    0.0	...
5508099	   .	   .	    0.0	...
5508100	   .	   .	    0.0	...
5508101	   .	   .	    0.0	...
5508102	   .	   .	    0.0	...
5508103	   .	   .	    0.0	...
5508104	   .	   .	    0.0	...
5508105	   .	   .	    0.0	...
5508106	   .	   .	    0.0	...
5508107	   .	   .	    0.0	...
5508108	   .	   .	    0.0	...
5508109	   .	   .	    0.0	...
5508110	   .	   .	    0.0	...
5508111	   .	   .	    0.0	...
5508112	   .	   .	    0.0	...
5508113	   .	   .	    0.0	...
5508114	   .	   .	    0.0	...
5508115	   .	   .	    0.0	...
5508116	   .	   .	    0.0	...
5508117	   .	   .	    0.0	...
5508118	   .	   .	    0.0	...
5508119	   .	   .	    0.0	...
5508120	   .	   .	    0.0	...
5508121	   .	   .	    0.0	...
5508122	   .	   .	    0.0	...
5508123	   .	   .	    0.0	...
5508124	   .	   .	    0.0	...
5508125	   .	   .	    0.0	...
5508126	   .	   .	    0.0	...
5508127	   .	   .	    0.0	...
5508128	   .	   .	    0.0	...
5508129	   .	   .	    0.0	...
5508130	   .	   .	    0.0	...
5508131	   .	   .	    0.0	...
5508132	   .	   .	    0.0	...
5508133	   .	   .	    0.0	...
5508134	   .	   .	    0.0	...
5508135	   .	   .	    0.0	...
5508136	   .	   .	    0.0	...
5508137	   .	   .	    0.0	...
5508138	   .	   .	    0.0	...
5508139	   .	   .	    0.0	...
5508140	   .	   .	    0.0	...
5508141	   .	   .	    0.0	...
5508142	   .	   .	    0.0	...
5508143	   .	   .	    0.0	...
5508144	   .	   .	    0.0	...
5508145	   .	   .	    0.0	...
5508146	   .	   .	    0.0	...
5508147	   .	   .	    0.0	...
5508148	   .	   .	    0.0	...
5508149	   .	   .	    0.0	...
5508150	   .	   .	    0.0	...
5508151	   .	   .	    0.0	...
5508152	   .	   .	    0.0	...
5508153	   .	   .	    0.0	...
5508154	   .	   .	    0.0	...
5508155	   .	   .	    0.0	...
5508156	   .	   .	    0.0	...
5508157	   .	   .	    0.0	...
5508158	   .	   .	    0.0	...
5508159	   .	   .	    0.0	...
5508160	   .	   .	    0.0	...
5508161	   .	   .	    0.0	...
5508162	   .	   .	    0.0	...
5508163	   .	   .	    0.0	...
5508164	   .	   .	    0.0	...
5508165	   .	   .	    0.0	...
5508166	   .	   .	    0.0	...
5508167	   .	   .	    0.0	...
5508168	   .	   .	    0.0	...
5508169	   .	   .	    0.0	...
5508170	   .	   .	    0.0	...
5508171	   .	   .	    0.0	...
5508172	   .	   .	    0.0	...
5508173	   .	   .	    0.0	...
5508174	   .	   .	    0.0	...
5508175	   .	   .	    0.0	...
5508176	   .	   .	    0.0	...
5508177	   .	   .	    0.0	...
5508178	   .	   .	    0.0	...
5508179	   .	   .	    0.0	...
5508180	   .	   .	    0.0	...
5508181	   .	   .	    0.0	...
5508182	   .	   .	    0.0	...
5508183	   .	   .	    0.0	...
5508184	   .	   .	    0.0	...
5508185	   .	   .	    0.0	...
5508186	   .	   .	    0.0	...
5508187	   .	   .	    0.0	...
5508188	   .	   .	    0.0	...
5508189	   .	   .	    0.0	...
5508190	   .	   .	    0.0	...
5508191	   .	   .	    0.0	...
5508192	   .	   .	    0.0	...
5508193	   .	   .	    0.0	...
5508194	   .	   .	    0.0	...
5508195	   .	   .	    0.0	...
5508196	   .	   .	    0.0	...
5508197	   .	   .	    0.0	...
5508198	   .	   .	    0.0	...
5508199	   .	   .	    0.0	...
5508200	   .	   .	    0.0	...
5508201	   .	   .	    0.0	...
5508202	   .	   .	    0.0	...
5508203	   .	   .	    0.0	...
5508204	   .	   .	    0.0	...
5508205	   .	   .	    0.0	...
5508206	   .	   .	    0.0	...
5508207	   .	   .	    0.0	...
5508208	   .	   .	    0.0	...
5508209	   .	   .	    0.0	...
5508210	   .	   .	    0.0	...
5508211	   .	   .	    0.0	...
5508212	   .	   .	    0.0	...
5508213	   .	   .	    0.0	...
5508214	   .	   .	    0.0	...
5508215	   .	   .	    0.0	...
5508216	   .	   .	    0.0	...
5508217	   .	   .	    0.0	...
5508218	   .	   .	    0.0	...
5508219	   .	   .	    0.0	...
5508220	   .	   .	    0.0	...
5508221	   .	   .	    0.0	...
5508222	   .	   .	    0.0	...
5508223	   .	   .	    0.0	...
5508224	   .	   .	    0.0	...
5508225	   .	   .	    0.0	...
5508226	   .	   .	    0.0	...
5508227	   .	   .	    0.0	...
5508228	   .	   .	    0.0	...
5508229	   .	   .	    0.0	...
5508230	   .	   .	    0.0	...
5508231	   .	   .	    0.0	...
5508232	   .	   .	    0.0	...
5508233	   .	   .	    0.0	...
5508234	   .	   .	    0.0	...
5508235	   .	   .	    0.0	...
5508236	   .	   .	    0.0	...
5508237	   .	   .	    0.0	...
5508238	   .	   .	    0.0	...
5508239	   .	   .	    0.0	...
5508240	   .	   .	    0.0	...
5508241	   .	   .	    0.0	...
5508242	   .	   .	    0.0	...
5508243	   .	   .	    0.0	...
5508244	   .	   .	    0.0	...
5508245	   .	   .	    0.0	...
5508246	   .	   .	    0.0	...
5508247	   .	   .	    0.0	...
5508248	   .	   .	    0.0	...
5508249	   .	   .	    0.0	...
5508250	   .	   .	    0.0	...
5508251	   .	   .	    0.0	...
5508252	   .	   .	    0.0	...
5508253	   .	   .	    0.0	...
5508254	   .	   .	    0.0	...
5508255	   .	   .	    0.0	...
5508256	   .	   .	    0.0	...
5508257	   .	   .	    0.0	...
5508258	   .	   .	    0.0	...
5508259	   .	   .	    0.0	...
5508260	   .	   .	    0.0	...
5508261	   .	   .	    0.0	...
5508262	   .	   .	    0.0	...
5508263	   .	   .	    0.0	...
5508264	   .	   .	    0.0	...
5508265	   .	   .	    0.0	...
5508266	   .	   .	    0.0	...
5508267	   .	   .	    0.0	...
5508268	   .	   .	    0.0	...
5508269	   .	   .	    0.0	...
5508270	   .	   .	    0.0	...
5508271	   .	   .	    0.0	...
5508272	   .	   .	    0.0	...
5508273	   .	   .	    0.0	...
5508274	   .	   .	    0.0	...
5508275	   .	   .	    0.0	...
5508276	   .	   .	    0.0	...
5508277	   .	   .	    0.0	...
5508278	   .	   .	    0.0	...
5508279	   .	   .	    0.0	...
5508280	   .	   .	    0.0	...
5508281	   .	   .	    0.0	...
5508282	   .	   .	    0.0	...
5508283	   .	   .	    0.0	...
5508284	   .	   .	    0.0	...
5508285	   .	   .	    0.0	...
5508286	   .	   .	    0.0	...
5508287	   .	   .	    0.0	...
5508288	   .	   .	    0.0	...
5508289	   .	   .	    0.0	...
5508290	   .	   .	    0.0	...
5508291	   .	   .	    0.0	...
5508292	   .	   .	    0.0	...
5508293	   .	   .	    0.0	...
5508294	   .	   .	    0.0	...
5508295	   .	   .	    0.0	...
5508296	   .	   .	    0.0	...
5508297	   .	   .	    0.0	...
5508298	   .	   .	    0.0	...
5508299	   .	   .	    0.0	...
5508300	   .	   .	    0.0	...
5508301	   .	   .	    0.0	...
5508302	   .	   .	    0.0	...
5508303	   .	   .	    0.0	...
5508304	   .	   .	    0.0	...
5508305	   .	   .	    0.0	...
5508306	   .	   .	    0.0	...
5508307	   .	   .	    0.0	...
5508308	   .	   .	    0.0	...
5508309	   .	   .	    0.0	...
5508310	   .	   .	    0.0	...
5508311	   .	   .	    0.0	...
5508312	   .	   .	    0.0	...
5508313	   .	   .	    0.0	...
5508314	   .	   .	    0.0	...
5508315	   .	   .	    0.0	...
5508316	   .	   .	    0.0	...
5508317	   .	   .	    0.0	...
5508318	   .	   .	    0.0	...
5508319	   .	   .	    0.0	...
5508320	   .	   .	    0.0	...
5508321	   .	   .	    0.0	...
5508322	   .	   .	    0.0	...
5508323	   .	   .	    0.0	...
5508324	   .	   .	    0.0	...
5508325	   .	   .	    0.0	...
5508326	   .	   .	    0.0	...
5508327	   .	   .	    0.0	...
5508328	   .	   .	    0.0	...
5508329	   .	   .	    0.0	...
5508330	   .	   .	    0.0	...
5508331	   .	   .	    0.0	...
5508332	   .	   .	    0.0	...
5508333	   .	   .	    0.0	...
5508334	   .	   .	    0.0	...
5508335	   .	   .	    0.0	...
5508336	   .	   .	    0.0	...
5508337	   .	   .	    0.0	...
5508338	   .	   .	    0.0	...
5508339	   .	   .	    0.0	...
5508340	   .	   .	    0.0	...
5508341	   .	   .	    0.0	...
5508342	   .	   .	    0.0	...
5508343	   .	   .	    0.0	...
5508344	   .	   .	    0.0	...
5508345	   .	   .	    0.0	...
5508346	   .	   .	    0.0	...
5508347	   .	   .	    0.0	...
5508348	   .	   .	    0.0	...
5508349	   .	   .	    0.0	...
5508350	   .	   .	    0.0	...
5508351	   .	   .	    0.0	...
5508352	   .	   .	    0.0	...
5508353	   .	   .	    0.0	...
5508354	   .	   .	    0.0	...
5508355	   .	   .	    0.0	...
5508356	   .	   .	    0.0	...
5508357	   .	   .	    0.0	...
5508358	   .	   .	    0.0	...
5508359	   .	   .	    0.0	...
5508360	   .	   .	    0.0	...
5508361	   .	   .	    0.0	...
5508362	   .	   .	    0.0	...
5508363	   .	   .	    0.0	...
5508364	   .	   .	    0.0	...
5508365	   .	   .	    0.0	...
5508366	   .	   .	    0.0	...
5508367	   .	   .	    0.0	...
5508368	   .	   .	    0.0	...
5508369	   .	   .	    0.0	...
5508370	   .	   .	    0.0	...
5508371	   .	   .	    0.0	...
5508372	   .	   .	    0.0	...
5508373	   .	   .	    0.0	...
5508374	   .	   .	    0.0	...
5508375	   .	   .	    0.0	...
5508376	   .	   .	    0.0	...
5508377	   .	   .	    0.0	...
5508378	   .	   .	    0.0	...
5508379	   .	   .	    0.0	...
5508380	   .	   .	    0.0	...
5508381	   .	   .	    0.0	...
5508382	   .	   .	    0.0	...
5508383	   .	   .	    0.0	...
5508384	   .	   .	    0.0	...
5508385	   .	   .	    0.0	...
5508386	   .	   .	    0.0	...
5508387	   .	   .	    0.0	...
5508388	   .	   .	    0.0	...
5508389	   .	   .	    0.0	...
5508390	   .	   .	    0.0	...
5508391	   .	   .	    0.0	...
5508392	   .	   .	    0.0	...
5508393	   .	   .	    0.0	...
5508394	   .	   .	    0.0	...
5508395	   .	   .	    0.0	...
5508396	   .	   .	    0.0	...
5508397	   .	   .	    0.0	...
5508398	   .	   .	    0.0	...
5508399	   .	   .	    0.0	...
5508400	   .	   .	    0.0	...
5508401	   .	   .	    0.0	...
5508402	   .	   .	    0.0	...
5508403	   .	   .	    0.0	...
5508404	   .	   .	    0.0	...
5508405	   .	   .	    0.0	...
5508406	   .	   .	    0.0	...
5508407	   .	   .	    0.0	...
5508408	   .	   .	    0.0	...
5508409	   .	   .	    0.0	...
5508410	   .	   .	    0.0	...
5508411	   .	   .	    0.0	...
5508412	   .	   .	    0.0	...
5508413	   .	   .	    0.0	...
5508414	   .	   .	    0.0	...
5508415	   .	   .	    0.0	...
5508416	   .	   .	    0.0	...
5508417	   .	   .	    0.0	...
5508418	   .	   .	    0.0	...
5508419	   .	   .	    0.0	...
5508420	   .	   .	    0.0	...
5508421	   .	   .	    0.0	...
5508422	   .	   .	    0.0	...
5508423	   .	   .	    0.0	...
5508424	   .	   .	    0.0	...
5508425	   .	   .	    0.0	...
5508426	   .	   .	    0.0	...
5508427	   .	   .	    0.0	...
5508428	   .	   .	    0.0	...
5508429	   .	   .	    0.0	...
5508430	   .	   .	    0.0	...
5508431	   .	   .	    0.0	...
EBLINK R 5507827	5508431	605
5508432	  668.2	 2015.9	 2197.0	...
5508433	  668.2	 2015.9	 2197.0	...
5508434	  667.3	 2001.5	 2239.0	...
5508435	  663.7	 1971.5	 2322.0	...
5508436	  658.2	 1929.4	 2444.0	...
5508437	  651.8	 1889.8	 2563.0	...
5508438	  647.5	 1853.4	 2679.0	...
5508439	  642.9	 1815.6	 2799.0	...
5508440	  640.1	 1780.0	 2916.0	...
5508441	  637.8	 1745.2	 3029.0	...
5508442	  637.6	 1710.1	 3137.0	...
5508443	  653.9	 1664.9	 3264.0	...
5508444	  670.3	 1621.0	 3389.0	...
5508445	  688.4	 1575.5	 3522.0	...
5508446	  691.5	 1539.5	 3628.0	...
5508447	  703.9	 1502.5	 3737.0	...
5508448	  714.5	 1471.5	 3835.0	...
5508449	  717.1	 1441.0	 3934.0	...
5508450	  710.2	 1412.7	 4023.0	...
5508451	  703.9	 1383.6	 4118.0	...
5508452	  704.5	 1357.1	 4206.0	...
5508453	  705.4	 1330.5	 4302.0	...
5508454	  708.4	 1304.2	 4391.0	...
5508455	  710.8	 1277.5	 4479.0	...
5508456	  712.4	 1252.1	 4566.0	...
5508457	  711.0	 1228.8	 4642.0	...
5508458	  709.6	 1207.1	 4723.0	...
5508459	  708.5	 1186.0	 4802.0	...
5508460	  705.0	 1165.7	 4879.0	...
5508461	  699.3	 1147.3	 4955.0	...
5508462	  691.4	 1131.6	 5021.0	...
5508463	  685.8	 1116.1	 5094.0	...
5508464	  682.3	 1099.4	 5160.0	...
5508465	  680.9	 1080.5	 5231.0	...
5508466	  681.0	 1062.3	 5296.0	...
5508467	  682.1	 1044.0	 5362.0	...
5508468	  683.3	 1026.1	 5423.0	...
5508469	  685.1	 1007.9	 5483.0	...
5508470	  685.8	  988.5	 5548.0	...
5508471	  688.9	  968.7	 5606.0	...
5508472	  692.5	  949.0	 5666.0	...
5508473	  696.2	  930.5	 5711.0	...
5508474	  697.5	  915.0	 5764.0	...
5508475	  697.0	  898.9	 5813.0	...
5508476	  697.1	  883.6	 5869.0	...
5508477	  697.1	  867.4	 5917.0	...
5508478	  696.8	  853.0	 5968.0	...
5508479	  696.0	  837.7	 6011.0	...
5508480	  694.3	  823.7	 6053.0	...
5508481	  692.5	  809.9	 6091.0	...
5508482	  690.8	  796.2	 6137.0	...
5508483	  688.1	  782.6	 6180.0	...
5508484	  685.4	  770.0	 6221.0	...
5508485	  682.4	  757.1	 6257.0	...
5508486	  681.1	  743.7	 6295.0	...
5508487	  679.8	  731.5	 6334.0	...
5508488	  680.3	  718.9	 6371.0	...
5508489	  680.9	  707.0	 6409.0	...
5508490	  681.6	  694.3	 6443.0	...
5508491	  681.0	  684.2	 6481.0	...
5508492	  681.3	  673.7	 6514.0	...
5508493	  681.4	  663.2	 6552.0	...
5508494	  682.2	  653.9	 6577.0	...
5508495	  682.0	  644.5	 6608.0	...
5508496	  682.0	  636.2	 6631.0	...
5508497	  681.3	  626.7	 6662.0	...
5508498	  680.6	  618.9	 6690.0	...
5508499	  679.7	  609.9	 6722.0	...
5508500	  679.0	  601.9	 6750.0	...
5508501	  678.1	  592.9	 6781.0	...
5508502	  678.0	  587.0	 6804.0	...
5508503	  677.7	  578.6	 6829.0	...
5508504	  676.1	  573.4	 6850.0	...
5508505	  673.6	  565.3	 6876.0	...
5508506	  671.6	  560.4	 6898.0	...
5508507	  671.0	  552.3	 6922.0	...
5508508	  670.5	  546.5	 6942.0	...
5508509	  669.4	  538.3	 6969.0	...
5508510	  668.5	  532.4	 6991.0	...
5508511	  667.6	  524.9	 7017.0	...
5508512	  666.8	  519.3	 7037.0	...
5508513	  666.0	  513.3	 7058.0	...
5508514	  667.6	  507.0	 7079.0	...
5508515	  669.2	  500.4	 7102.0	...
5508516	  669.7	  495.0	 7119.0	...
5508517	  667.9	  490.7	 7138.0	...
5508518	  666.1	  487.1	 7153.0	...
5508519	  666.0	  481.5	 7175.0	...
5508520	  667.1	  474.8	 7198.0	...
5508521	  668.1	  467.8	 7219.0	...
5508522	  669.0	  463.0	 7232.0	...
5508523	  668.9	  459.4	 7240.0	...
5508524	  668.8	  455.2	 7257.0	...
5508525	  667.9	  449.9	 7274.0	...
5508526	  666.9	  445.1	 7292.0	...
ESACC R  5507782	5508526	745	  716.5	  420.0	  666.9	  445.1	   1.17	   1399
SFIX R   5508527
5508527	  665.9	  441.1	 7300.0	...
5508528	  665.5	  438.0	 7315.0	...
5508529	  665.0	  434.2	 7325.0	...
5508530	  665.2	  430.5	 7341.0	...
5508531	  665.3	  425.7	 7353.0	...
5508532	  665.9	  422.5	 7362.0	...
5508533	  665.8	  419.3	 7369.0	...
5508534	  666.3	  416.3	 7375.0	...
5508535	  666.6	  411.4	 7390.0	...
5508536	  667.1	  408.0	 7400.0	...
5508537	  667.3	  405.8	 7408.0	...
5508538	  667.0	  403.2	 7420.0	...
5508539	  666.6	  400.6	 7431.0	...
5508540	  666.3	  397.9	 7443.0	...
5508541	  667.5	  397.7	 7443.0	...
5508542	  668.7	  397.3	 7443.0	...
5508543	  669.6	  396.1	 7446.0	...
5508544	  669.2	  395.0	 7450.0	...
5508545	  668.7	  393.3	 7459.0	...
5508546	  669.0	  392.2	 7464.0	...
5508547	  669.3	  390.8	 7468.0	...
5508548	  669.0	  390.0	 7468.0	...
5508549	  668.2	  389.2	 7467.0	...
5508550	  667.4	  388.9	 7470.0	...
5508551	  668.2	  388.2	 7477.0	...
5508552	  669.1	  387.4	 7486.0	...
5508553	  670.0	  386.4	 7492.0	...
5508554	  670.0	  385.8	 7494.0	...
5508555	  670.0	  384.9	 7495.0	...
5508556	  669.9	  384.4	 7496.0	...
5508557	  669.6	  384.0	 7496.0	...
5508558	  669.4	  384.1	 7502.0	...
5508559	  669.1	  384.2	 7507.0	...
5508560	  669.9	  384.0	 7513.0	...
5508561	  670.7	  383.5	 7514.0	...
5508562	  671.7	  382.3	 7516.0	...
5508563	  672.2	  381.2	 7518.0	...
5508564	  672.9	  380.2	 7521.0	...
5508565	  673.4	  379.7	 7521.0	...
5508566	  673.6	  379.5	 7521.0	...
5508567	  673.6	  378.4	 7524.0	...
5508568	  673.6	  377.3	 7527.0	...
5508569	  673.6	  376.2	 7528.0	...
5508570	  673.7	  376.0	 7527.0	...
5508571	  673.8	  375.3	 7526.0	...
5508572	  673.1	  374.5	 7533.0	...
5508573	  672.3	  373.4	 7546.0	...
5508574	  672.5	  372.4	 7560.0	...
5508575	  673.1	  370.6	 7568.0	...
5508576	  673.8	  369.1	 7571.0	...
5508577	  673.8	  368.0	 7575.0	...
5508578	  673.9	  367.4	 7578.0	...
5508579	  673.8	  365.9	 7584.0	...
5508580	  673.6	  364.5	 7587.0	...
5508581	  672.5	  363.8	 7590.0	...
5508582	  671.5	  363.8	 7594.0	...
EFIX R   5508527	5508582	56	  669.9	  390.4	   7479
SSACC R  5508583
5508583	  671.4	  362.3	 7603.0	...
5508584	  672.2	  360.6	 7612.0	...
5508585	  672.8	  357.5	 7623.0	...
5508586	  672.5	  356.1	 7634.0	...
5508587	  672.3	  355.0	 7648.0	...
5508588	  672.3	  355.4	 7661.0	...
5508589	  675.6	  359.3	 7668.0	...
5508590	  678.9	  363.5	 7673.0	...
5508591	  681.3	  370.2	 7677.0	...
5508592	  680.6	  375.0	 7686.0	...
5508593	  676.4	  381.6	 7702.0	...
5508594	  673.3	  386.1	 7721.0	...
5508595	  670.2	  391.2	 7736.0	...
5508596	  667.8	  394.7	 7750.0	...
5508597	  663.2	  400.1	 7761.0	...
5508598	  655.8	  406.5	 7769.0	...
5508599	  651.1	  412.2	 7775.0	...
5508600	  648.4	  416.2	 7786.0	...
5508601	  647.0	  417.5	 7797.0	...
5508602	  645.6	  421.0	 7803.0	...
5508603	  644.0	  424.1	 7803.0	...
5508604	  643.4	  425.3	 7808.0	...
5508605	  642.7	  422.9	 7816.0	...
5508606	  643.1	  419.2	 7822.0	...
5508607	  644.8	  415.5	 7823.0	...
5508608	  646.7	  412.4	 7822.0	...
5508609	  648.5	  410.3	 7821.0	...
5508610	  649.0	  404.2	 7820.0	...
5508611	  649.7	  396.5	 7824.0	...
5508612	  649.4	  385.7	 7829.0	...
5508613	  649.1	  378.7	 7835.0	...
5508614	  649.7	  369.4	 7843.0	...
5508615	  650.5	  361.5	 7850.0	...
5508616	  651.0	  352.7	 7858.0	...
5508617	  651.8	  345.8	 7859.0	...
5508618	  652.3	  338.3	 7861.0	...
5508619	  653.0	  333.4	 7861.0	...
5508620	  654.3	  327.8	 7860.0	...
5508621	  655.8	  324.3	 7857.0	...
5508622	  657.2	  320.9	 7848.0	...
5508623	  657.1	  322.0	 7838.0	...
5508624	  661.6	  322.6	 7830.0	...
5508625	  666.4	  324.0	 7819.0	...
5508626	  671.8	  324.2	 7810.0	...
5508627	  672.6	  325.5	 7798.0	...
5508628	  673.3	  329.5	 7795.0	...
5508629	  672.7	  333.7	 7790.0	...
5508630	  670.8	  338.9	 7781.0	...
5508631	  668.1	  340.6	 7775.0	...
5508632	  665.3	  342.5	 7771.0	...
5508633	  656.0	  364.0	 7728.0	...
5508634	  647.6	  386.2	 7682.0	...
5508635	  640.0	  408.4	 7639.0	...
5508636	  639.9	  409.3	 7641.0	...
5508637	  639.4	  409.7	 7645.0	...
5508638	  639.1	  411.1	 7645.0	...
5508639	  639.1	  413.4	 7646.0	...
5508640	  639.3	  415.5	 7646.0	...
5508641	  639.4	  416.7	 7646.0	...
5508642	  639.7	  416.7	 7647.0	...
ESACC R  5508583	5508642	60	  671.4	  362.3	  639.7	  416.7	   1.32	    220
SFIX R   5508643
5508643	  640.2	  416.8	 7648.0	...
5508644	  640.7	  416.9	 7648.0	...
5508645	  640.8	  417.2	 7648.0	...
5508646	  641.0	  417.4	 7648.0	...
5508647	  641.3	  417.3	 7648.0	...
5508648	  641.7	  417.1	 7649.0	...
5508649	  642.1	  416.9	 7650.0	...
5508650	  642.4	  416.8	 7652.0	...
5508651	  642.3	  416.9	 7654.0	...
5508652	  641.7	  416.8	 7656.0	...
5508653	  641.1	  416.6	 7657.0	...
5508654	  640.8	  416.2	 7656.0	...
5508655	  640.7	  415.8	 7655.0	...
5508656	  640.6	  415.2	 7657.0	...
5508657	  640.4	  414.6	 7659.0	...
5508658	  640.4	  414.3	 7662.0	...
5508659	  640.4	  414.2	 7664.0	...
5508660	  640.5	  414.3	 7665.0	...
5508661	  640.5	  414.4	 7666.0	...
5508662	  640.5	  414.5	 7665.0	...
5508663	  640.7	  414.5	 7665.0	...
5508664	  641.0	  414.5	 7665.0	...
5508665	  642.2	  414.1	 7668.0	...
5508666	  643.1	  413.7	 7672.0	...
5508667	  643.9	  413.3	 7677.0	...
5508668	  643.8	  413.2	 7679.0	...
5508669	  643.3	  412.9	 7680.0	...
5508670	  642.9	  412.6	 7679.0	...
5508671	  642.9	  412.3	 7681.0	...
5508672	  643.3	  412.2	 7683.0	...
5508673	  643.2	  412.3	 7685.0	...
5508674	  642.8	  412.4	 7685.0	...
5508675	  642.3	  412.5	 7686.0	...
5508676	  642.0	  412.5	 7686.0	...
5508677	  641.5	  412.7	 7686.0	...
5508678	  641.1	  412.8	 7686.0	...
5508679	  640.7	  412.8	 7685.0	...
5508680	  640.7	  412.8	 7685.0	...
5508681	  640.8	  412.8	 7684.0	...
5508682	  641.0	  413.3	 7684.0	...
5508683	  641.2	  413.7	 7686.0	...
5508684	  641.6	  413.6	 7688.0	...
5508685	  641.9	  413.1	 7690.0	...
5508686	  641.4	  412.7	 7691.0	...
5508687	  640.6	  412.8	 7691.0	...
5508688	  640.4	  412.8	 7690.0	...
5508689	  641.0	  412.6	 7689.0	...
5508690	  641.5	  412.4	 7689.0	...
5508691	  641.6	  412.5	 7689.0	...
5508692	  641.6	  412.8	 7690.0	...
5508693	  641.5	  412.7	 7690.0	...
5508694	  641.2	  412.3	 7692.0	...
5508695	  641.0	  412.2	 7692.0	...
5508696	  640.9	  412.4	 7692.0	...
5508697	  640.8	  412.5	 7696.0	...
5508698	  640.9	  412.6	 7699.0	...
5508699	  641.0	  412.7	 7702.0	...
5508700	  641.1	  412.7	 7703.0	...
5508701	  641.0	  412.4	 7704.0	...
5508702	  641.0	  412.1	 7707.0	...
5508703	  641.1	  411.9	 7709.0	...
5508704	  641.2	  412.0	 7709.0	...
5508705	  641.3	  412.2	 7711.0	...
5508706	  641.3	  412.2	 7713.0	...
5508707	  641.4	  411.9	 7716.0	...
5508708	  642.3	  411.6	 7718.0	...
5508709	  643.1	  411.6	 7720.0	...
5508710	  643.9	  411.8	 7720.0	...
5508711	  644.1	  412.3	 7721.0	...
5508712	  644.3	  412.5	 7723.0	...
5508713	  644.4	  411.9	 7724.0	...
5508714	  644.5	  411.1	 7724.0	...
5508715	  644.6	  410.7	 7724.0	...
5508716	  644.7	  411.1	 7723.0	...
5508717	  644.8	  411.5	 7724.0	...
5508718	  644.6	  412.1	 7726.0	...
5508719	  644.3	  412.6	 7729.0	...
5508720	  644.6	  413.2	 7730.0	...
5508721	  645.2	  413.3	 7730.0	...
5508722	  645.5	  413.2	 7730.0	...
5508723	  645.2	  413.1	 7730.0	...
5508724	  644.9	  413.0	 7729.0	...
5508725	  644.7	  412.7	 7728.0	...
5508726	  644.5	  412.4	 7728.0	...
5508727	  644.2	  412.1	 7729.0	...
5508728	  644.0	  411.5	 7733.0	...
5508729	  644.0	  410.9	 7736.0	...
5508730	  644.3	  410.9	 7740.0	...
5508731	  644.6	  411.6	 7741.0	...
5508732	  644.3	  412.5	 7741.0	...
5508733	  644.0	  413.3	 7737.0	...
5508734	  643.8	  414.0	 7734.0	...
5508735	  644.0	  414.6	 7732.0	...
MSG	5508736 0000 _ Number On
5508736	  644.3	  414.7	 7733.0	...
5508737	  644.4	  414.7	 7740.0	...
5508738	  644.5	  414.6	 7746.0	...
5508739	  644.4	  414.9	 7749.0	...
5508740	  644.4	  414.9	 7747.0	...
5508741	  644.6	  414.8	 7745.0	...
5508742	  644.4	  414.5	 7748.0	...
5508743	  644.0	  414.4	 7748.0	...
5508744	  643.6	  414.7	 7747.0	...
5508745	  643.4	  415.0	 7745.0	...
5508746	  643.2	  415.0	 7748.0	...
5508747	  643.0	  414.9	 7752.0	...
5508748	  643.0	  414.8	 7755.0	...
5508749	  643.2	  414.7	 7754.0	...
5508750	  643.8	  414.4	 7754.0	...
5508751	  644.3	  414.0	 7753.0	...
5508752	  644.6	  414.6	 7752.0	...
5508753	  644.4	  415.5	 7753.0	...
5508754	  644.2	  416.6	 7755.0	...
5508755	  644.2	  416.7	 7757.0	...
5508756	  644.2	  416.9	 7758.0	...
5508757	  644.2	  417.0	 7758.0	...
5508758	  644.1	  416.2	 7757.0	...
5508759	  644.0	  415.4	 7757.0	...
5508760	  644.1	  415.2	 7756.0	...
5508761	  644.3	  415.9	 7756.0	...
5508762	  644.5	  415.9	 7758.0	...
5508763	  644.5	  415.1	 7758.0	...
5508764	  644.6	  414.5	 7759.0	...
5508765	  644.4	  414.5	 7758.0	...
5508766	  644.0	  414.7	 7758.0	...
5508767	  643.7	  414.8	 7758.0	...
5508768	  643.7	  415.3	 7758.0	...
5508769	  643.8	  415.7	 7758.0	...
5508770	  643.8	  416.0	 7759.0	...
5508771	  643.3	  415.9	 7759.0	...
5508772	  642.9	  415.8	 7759.0	...
5508773	  642.8	  415.6	 7761.0	...
5508774	  643.0	  415.1	 7762.0	...
5508775	  643.3	  414.7	 7765.0	...
5508776	  643.0	  414.2	 7767.0	...
5508777	  642.9	  414.1	 7768.0	...
5508778	  642.6	  414.0	 7768.0	...
5508779	  642.6	  414.1	 7768.0	...
5508780	  642.4	  414.1	 7770.0	...
5508781	  642.2	  414.2	 7772.0	...
5508782	  642.0	  414.4	 7774.0	...
5508783	  642.0	  414.1	 7774.0	...
5508784	  642.1	  413.7	 7774.0	...
5508785	  642.3	  413.2	 7774.0	...
5508786	  642.4	  413.0	 7772.0	...
5508787	  642.5	  412.4	 7769.0	...
5508788	  642.6	  411.9	 7767.0	...
5508789	  642.2	  411.6	 7768.0	...
5508790	  641.9	  411.6	 7769.0	...
5508791	  641.7	  411.7	 7771.0	...
5508792	  641.9	  411.9	 7771.0	...
5508793	  642.0	  412.0	 7773.0	...
5508794	  641.9	  411.9	 7775.0	...
5508795	  641.9	  411.6	 7777.0	...
5508796	  641.7	  411.5	 7777.0	...
5508797	  641.4	  411.5	 7777.0	...
5508798	  641.0	  411.5	 7778.0	...
5508799	  640.9	  411.2	 7778.0	...
5508800	  640.9	  410.7	 7778.0	...
5508801	  640.9	  410.5	 7777.0	...
5508802	  640.9	  410.5	 7777.0	...
5508803	  640.9	  410.7	 7779.0	...
5508804	  640.9	  410.6	 7780.0	...
5508805	  640.9	  410.5	 7782.0	...
5508806	  640.9	  410.5	 7782.0	...
5508807	  640.9	  410.6	 7781.0	...
5508808	  640.8	  410.6	 7780.0	...
5508809	  640.7	  410.7	 7780.0	...
5508810	  640.6	  410.8	 7780.0	...
5508811	  641.0	  410.9	 7781.0	...
5508812	  641.4	  410.8	 7782.0	...
5508813	  641.7	  410.7	 7783.0	...
5508814	  641.4	  410.9	 7782.0	...
5508815	  641.2	  411.1	 7781.0	...
5508816	  641.2	  410.8	 7780.0	...
5508817	  641.2	  410.3	 7778.0	...
5508818	  641.0	  410.5	 7778.0	...
5508819	  641.0	  411.1	 7779.0	...
5508820	  641.0	  411.8	 7781.0	...
5508821	  640.7	  411.7	 7781.0	...
5508822	  640.5	  411.7	 7779.0	...
5508823	  640.4	  411.2	 7778.0	...
5508824	  640.5	  410.8	 7779.0	...
5508825	  640.3	  410.3	 7781.0	...
5508826	  639.9	  410.3	 7782.0	...
5508827	  639.2	  410.3	 7782.0	...
5508828	  638.6	  410.7	 7781.0	...
5508829	  638.2	  411.2	 7780.0	...
5508830	  638.0	  411.3	 7780.0	...
5508831	  638.1	  410.8	 7781.0	...
5508832	  638.4	  410.3	 7782.0	...
5508833	  638.7	  410.1	 7782.0	...
5508834	  638.6	  410.2	 7782.0	...
5508835	  638.5	  410.3	 7782.0	...
5508836	  638.4	  410.3	 7781.0	...
5508837	  638.1	  410.1	 7780.0	...
5508838	  637.7	  409.7	 7779.0	...
5508839	  637.0	  409.3	 7779.0	...
5508840	  636.7	  409.1	 7781.0	...
5508841	  636.5	  409.6	 7782.0	...
5508842	  636.4	  409.9	 7784.0	...
5508843	  636.4	  410.2	 7783.0	...
5508844	  636.3	  409.9	 7784.0	...
5508845	  636.3	  409.8	 7785.0	...
5508846	  637.0	  409.7	 7787.0	...
5508847	  637.6	  409.6	 7789.0	...
5508848	  638.3	  409.5	 7790.0	...
5508849	  638.3	  409.5	 7790.0	...
5508850	  638.2	  409.3	 7790.0	...
5508851	  638.0	  408.8	 7791.0	...
5508852	  637.8	  408.3	 7790.0	...
5508853	  637.4	  407.9	 7788.0	...
5508854	  636.8	  407.7	 7785.0	...
5508855	  636.4	  407.6	 7785.0	...
5508856	  636.1	  407.9	 7787.0	...
5508857	  636.1	  408.2	 7789.0	...
5508858	  636.4	  408.5	 7792.0	...
5508859	  636.6	  408.6	 7795.0	...
5508860	  636.4	  408.7	 7796.0	...
5508861	  635.9	  408.9	 7794.0	...
5508862	  635.8	  408.8	 7792.0	...
5508863	  636.1	  408.6	 7792.0	...
5508864	  636.4	  408.4	 7793.0	...
5508865	  636.2	  408.1	 7795.0	...
5508866	  636.3	  407.7	 7797.0	...
5508867	  636.4	  407.3	 7800.0	...
5508868	  636.6	  407.3	 7802.0	...
5508869	  636.7	  407.2	 7799.0	...
5508870	  637.1	  407.1	 7796.0	...
5508871	  637.5	  406.9	 7791.0	...
5508872	  637.9	  406.7	 7790.0	...
5508873	  637.9	  406.5	 7792.0	...
5508874	  637.8	  406.7	 7795.0	...
5508875	  637.7	  407.0	 7798.0	...
5508876	  637.6	  407.4	 7797.0	...
5508877	  637.6	  407.5	 7797.0	...
5508878	  637.6	  407.9	 7796.0	...
EFIX R   5508643	5508878	236	  641.3	  412.3	   7743
SSACC R  5508879
5508879	  637.8	  408.3	 7796.0	...
5508880	  638.6	  408.5	 7796.0	...
5508881	  640.1	  408.2	 7797.0	...
5508882	  641.7	  408.1	 7799.0	...
5508883	  643.7	  407.9	 7800.0	...
5508884	  646.2	  407.1	 7799.0	...
5508885	  650.6	  406.0	 7797.0	...
5508886	  656.1	  404.6	 7794.0	...
5508887	  662.5	  402.9	 7792.0	...
5508888	  671.1	  401.1	 7791.0	...
5508889	  680.6	  399.2	 7791.0	...
5508890	  690.0	  398.0	 7791.0	...
5508891	  698.3	  396.8	 7789.0	...
5508892	  705.8	  395.4	 7787.0	...
5508893	  711.3	  394.4	 7784.0	...
5508894	  715.9	  393.7	 7781.0	...
5508895	  718.1	  393.7	 7779.0	...
5508896	  720.1	  393.6	 7773.0	...
5508897	  720.0	  394.3	 7769.0	...
5508898	  719.5	  394.8	 7761.0	...
5508899	  718.0	  395.3	 7757.0	...
5508900	  716.4	  395.8	 7753.0	...
5508901	  713.5	  396.7	 7753.0	...
ESACC R  5508879	5508901	23	  637.8	  408.3	  713.5	  396.7	   1.62	    158
SFIX R   5508902
5508902	  710.9	  397.4	 7754.0	...
5508903	  706.9	  397.9	 7756.0	...
5508904	  704.7	  398.4	 7758.0	...
5508905	  702.1	  398.9	 7759.0	...
5508906	  700.3	  398.8	 7762.0	...
5508907	  698.1	  398.5	 7765.0	...
5508908	  696.6	  398.5	 7768.0	...
5508909	  695.8	  398.8	 7768.0	...
5508910	  695.3	  399.1	 7768.0	...
5508911	  695.3	  399.3	 7766.0	...
5508912	  695.5	  399.8	 7765.0	...
5508913	  696.4	  400.1	 7762.0	...
5508914	  697.4	  399.9	 7761.0	...
5508915	  699.0	  399.7	 7760.0	...
5508916	  699.9	  399.6	 7759.0	...
5508917	  700.4	  399.6	 7759.0	...
5508918	  700.9	  400.2	 7759.0	...
5508919	  701.4	  400.7	 7759.0	...
5508920	  702.0	  401.2	 7758.0	...
5508921	  702.0	  401.1	 7758.0	...
5508922	  702.1	  400.9	 7758.0	...
5508923	  702.2	  400.7	 7757.0	...
5508924	  702.3	  400.6	 7757.0	...
5508925	  702.6	  400.7	 7758.0	...
5508926	  702.8	  400.7	 7758.0	...
5508927	  703.1	  400.7	 7759.0	...
5508928	  703.6	  400.6	 7757.0	...
5508929	  704.5	  400.7	 7753.0	...
5508930	  705.5	  401.0	 7749.0	...
5508931	  706.0	  401.4	 7748.0	...
5508932	  706.0	  401.9	 7750.0	...
5508933	  705.9	  402.0	 7752.0	...
5508934	  705.7	  402.1	 7753.0	...
5508935	  705.6	  401.9	 7751.0	...
5508936	  705.9	  401.6	 7746.0	...
5508937	  706.2	  401.4	 7742.0	...
5508938	  706.5	  401.3	 7742.0	...
5508939	  706.5	  401.3	 7744.0	...
5508940	  707.1	  401.3	 7746.0	...
5508941	  707.8	  401.3	 7745.0	...
5508942	  707.2	  401.3	 7739.0	...
5508943	  706.0	  401.2	 7733.0	...
5508944	  704.7	  401.1	 7727.0	...
5508945	  704.9	  401.5	 7726.0	...
5508946	  705.2	  402.0	 7726.0	...
5508947	  705.4	  402.3	 7729.0	...
5508948	  705.9	  401.9	 7733.0	...
5508949	  706.3	  400.9	 7737.0	...
5508950	  706.8	  400.1	 7738.0	...
5508951	  707.3	  399.7	 7738.0	...
5508952	  708.1	  400.3	 7738.0	...
5508953	  708.6	  401.0	 7737.0	...
5508954	  708.5	  401.6	 7734.0	...
5508955	  708.7	  401.5	 7730.0	...
5508956	  709.2	  401.8	 7725.0	...
5508957	  709.7	  402.0	 7722.0	...
5508958	  709.7	  401.9	 7720.0	...
5508959	  709.5	  401.5	 7720.0	...
5508960	  709.2	  401.1	 7720.0	...
5508961	  709.1	  401.2	 7719.0	...
5508962	  709.3	  401.3	 7719.0	...
5508963	  709.5	  401.3	 7716.0	...
5508964	  709.6	  401.0	 7712.0	...
5508965	  709.6	  400.8	 7709.0	...
5508966	  709.7	  400.5	 7710.0	...
5508967	  709.7	  400.4	 7710.0	...
5508968	  710.0	  400.4	 7710.0	...
5508969	  710.2	  400.3	 7710.0	...
5508970	  710.5	  400.2	 7710.0	...
5508971	  710.7	  400.1	 7710.0	...
5508972	  710.8	  400.1	 7708.0	...
5508973	  711.2	  399.9	 7705.0	...
5508974	  711.7	  399.8	 7702.0	...
5508975	  712.3	  399.6	 7701.0	...
5508976	  712.4	  399.5	 7701.0	...
5508977	  712.2	  400.6	 7700.0	...
5508978	  711.8	  401.7	 7699.0	...
5508979	  711.5	  402.7	 7696.0	...
5508980	  711.7	  402.4	 7693.0	...
5508981	  711.9	  402.2	 7691.0	...
5508982	  712.3	  402.0	 7695.0	...
5508983	  713.3	  402.3	 7699.0	...
5508984	  714.2	  402.5	 7699.0	...
5508985	  714.6	  402.3	 7695.0	...
5508986	  714.5	  401.8	 7690.0	...
5508987	  714.3	  401.3	 7688.0	...
5508988	  714.3	  401.5	 7685.0	...
5508989	  714.2	  401.9	 7683.0	...
5508990	  713.4	  402.4	 7683.0	...
5508991	  712.5	  402.1	 7681.0	...
5508992	  712.0	  401.6	 7678.0	...
5508993	  712.4	  401.2	 7677.0	...
5508994	  712.8	  401.4	 7677.0	...
5508995	  712.9	  401.6	 7677.0	...
5508996	  712.5	  401.7	 7676.0	...
5508997	  712.3	  401.7	 7674.0	...
5508998	  712.2	  401.8	 7673.0	...
5508999	  712.5	  401.8	 7667.0	...
5509000	  712.7	  401.9	 7661.0	...
5509001	  712.8	  402.4	 7654.0	...
5509002	  713.1	  402.7	 7652.0	...
5509003	  713.4	  403.0	 7649.0	...
5509004	  712.9	  402.8	 7646.0	...
5509005	  712.3	  402.8	 7642.0	...
5509006	  711.6	  402.5	 7638.0	...
5509007	  712.1	  402.2	 7634.0	...
5509008	  713.2	  402.1	 7634.0	...
5509009	  714.3	  402.4	 7634.0	...
5509010	  714.7	  402.6	 7631.0	...
5509011	  714.4	  402.5	 7627.0	...
5509012	  714.1	  402.3	 7623.0	...
5509013	  714.0	  402.5	 7621.0	...
5509014	  714.1	  403.4	 7615.0	...
5509015	  714.5	  404.2	 7610.0	...
5509016	  714.8	  404.6	 7609.0	...
5509017	  715.1	  404.6	 7611.0	...
5509018	  715.2	  404.7	 7608.0	...
5509019	  715.3	  405.0	 7603.0	...
5509020	  715.2	  404.7	 7597.0	...
5509021	  715.2	  404.4	 7596.0	...
5509022	  714.6	  404.4	 7594.0	...
5509023	  713.8	  404.8	 7589.0	...
5509024	  713.1	  405.2	 7584.0	...
5509025	  713.1	  405.5	 7583.0	...
5509026	  713.7	  405.5	 7584.0	...
5509027	  715.1	  405.5	 7586.0	...
5509028	  716.3	  405.2	 7583.0	...
5509029	  716.5	  405.1	 7580.0	...
5509030	  715.9	  405.7	 7573.0	...
5509031	  715.1	  406.7	 7566.0	...
5509032	  714.8	  407.7	 7560.0	...
5509033	  714.8	  408.1	 7559.0	...
5509034	  715.2	  408.0	 7559.0	...
5509035	  715.4	  408.0	 7559.0	...
5509036	  715.4	  408.1	 7559.0	...
5509037	  715.7	  408.0	 7557.0	...
MSG	5509038 0000 _ Number Off
5509038	  716.0	  407.8	 7555.0	...
5509039	  716.4	  407.9	 7553.0	...
5509040	  716.3	  408.2	 7549.0	...
5509041	  716.1	  408.6	 7544.0	...
5509042	  715.8	  409.3	 7536.0	...
5509043	  715.5	  409.9	 7532.0	...
5509044	  715.5	  410.5	 7527.0	...
5509045	  715.7	  410.8	 7522.0	...
5509046	  715.8	  411.2	 7518.0	...
5509047	  716.0	  411.5	 7514.0	...
5509048	  716.1	  411.4	 7514.0	...
5509049	  716.4	  411.4	 7513.0	...
5509050	  716.6	  411.6	 7513.0	...
5509051	  716.8	  411.9	 7510.0	...
5509052	  716.8	  412.3	 7506.0	...
5509053	  717.0	  412.4	 7503.0	...
5509054	  717.4	  412.4	 7503.0	...
5509055	  717.8	  412.5	 7498.0	...
5509056	  718.0	  412.7	 7492.0	...
5509057	  718.0	  413.0	 7486.0	...
5509058	  718.0	  413.2	 7480.0	...
5509059	  717.7	  413.5	 7475.0	...
5509060	  717.4	  413.6	 7470.0	...
5509061	  717.1	  413.8	 7470.0	...
5509062	  717.3	  414.0	 7467.0	...
5509063	  717.3	  414.1	 7463.0	...
5509064	  717.3	  414.5	 7459.0	...
5509065	  717.2	  414.8	 7456.0	...
5509066	  716.9	  415.6	 7451.0	...
5509067	  716.6	  416.3	 7449.0	...
5509068	  716.3	  417.1	 7448.0	...
5509069	  716.5	  417.3	 7445.0	...
5509070	  716.6	  417.6	 7440.0	...
5509071	  716.9	  417.7	 7434.0	...
5509072	  717.2	  417.9	 7431.0	...
5509073	  717.1	  418.2	 7428.0	...
5509074	  716.7	  418.5	 7426.0	...
5509075	  716.6	  418.7	 7424.0	...
5509076	  716.9	  418.5	 7422.0	...
5509077	  717.2	  418.2	 7420.0	...
5509078	  717.3	  418.0	 7418.0	...
5509079	  717.5	  417.9	 7414.0	...
5509080	  717.6	  417.8	 7410.0	...
5509081	  717.9	  417.7	 7403.0	...
5509082	  718.1	  418.2	 7399.0	...
5509083	  718.3	  418.8	 7394.0	...
5509084	  718.4	  419.4	 7393.0	...
5509085	  718.3	  419.4	 7390.0	...
5509086	  718.1	  419.6	 7383.0	...
5509087	  717.9	  419.7	 7375.0	...
5509088	  717.8	  419.9	 7369.0	...
5509089	  718.3	  419.9	 7367.0	...
5509090	  719.0	  420.2	 7367.0	...
5509091	  719.6	  420.5	 7368.0	...
5509092	  718.7	  421.4	 7369.0	...
5509093	  717.7	  421.9	 7361.0	...
5509094	  716.8	  422.4	 7352.0	...
5509095	  717.0	  422.2	 7343.0	...
5509096	  717.4	  422.0	 7344.0	...
5509097	  717.9	  421.9	 7344.0	...
5509098	  718.2	  421.6	 7342.0	...
5509099	  718.2	  421.2	 7338.0	...
5509100	  718.0	  421.2	 7334.0	...
5509101	  717.9	  421.4	 7331.0	...
5509102	  717.7	  421.7	 7329.0	...
5509103	  717.6	  421.6	 7324.0	...
5509104	  717.5	  422.1	 7317.0	...
5509105	  717.1	  422.7	 7309.0	...
5509106	  716.7	  423.2	 7305.0	...
5509107	  716.8	  423.1	 7303.0	...
5509108	  717.3	  423.4	 7300.0	...
5509109	  717.8	  423.8	 7298.0	...
5509110	  718.0	  424.4	 7295.0	...
5509111	  718.1	  424.8	 7291.0	...
5509112	  718.6	  425.1	 7287.0	...
5509113	  719.0	  425.3	 7284.0	...
5509114	  719.2	  425.2	 7283.0	...
5509115	  719.0	  425.0	 7280.0	...
5509116	  718.9	  424.8	 7274.0	...
5509117	  718.9	  424.6	 7269.0	...
5509118	  719.1	  424.8	 7265.0	...
5509119	  719.3	  425.5	 7259.0	...
5509120	  719.4	  426.2	 7255.0	...
5509121	  719.6	  426.8	 7249.0	...
5509122	  719.7	  427.0	 7245.0	...
5509123	  719.6	  427.2	 7240.0	...
5509124	  719.2	  427.4	 7237.0	...
5509125	  718.4	  427.4	 7235.0	...
5509126	  717.8	  427.1	 7234.0	...
5509127	  717.5	  426.9	 7230.0	...
5509128	  717.5	  426.8	 7223.0	...
5509129	  717.6	  427.0	 7215.0	...
5509130	  717.8	  427.3	 7208.0	...
5509131	  717.8	  427.6	 7200.0	...
5509132	  717.6	  427.8	 7193.0	...
5509133	  717.3	  427.8	 7188.0	...
5509134	  716.8	  427.8	 7187.0	...
5509135	  716.5	  427.7	 7183.0	...
5509136	  716.2	  427.7	 7178.0	...
5509137	  716.2	  428.1	 7170.0	...
5509138	  716.0	  428.6	 7165.0	...
5509139	  715.9	  429.0	 7159.0	...
5509140	  715.6	  428.9	 7152.0	...
5509141	  715.5	  428.9	 7147.0	...
5509142	  715.7	  429.2	 7142.0	...
5509143	  716.2	  429.7	 7141.0	...
5509144	  716.7	  430.2	 7139.0	...
5509145	  716.9	  430.2	 7136.0	...
5509146	  717.0	  429.6	 7133.0	...
5509147	  717.0	  428.9	 7130.0	...
5509148	  717.1	  428.3	 7129.0	...
5509149	  717.1	  428.5	 7126.0	...
5509150	  717.1	  428.7	 7121.0	...
5509151	  716.6	  428.8	 7115.0	...
5509152	  716.3	  429.2	 7110.0	...
5509153	  715.9	  429.6	 7104.0	...
5509154	  716.7	  429.9	 7099.0	...
5509155	  717.2	  429.7	 7095.0	...
5509156	  717.8	  430.0	 7094.0	...
5509157	  717.8	  430.5	 7089.0	...
5509158	  717.9	  431.0	 7083.0	...
5509159	  717.8	  431.1	 7079.0	...
5509160	  717.6	  431.3	 7075.0	...
5509161	  717.2	  431.6	 7069.0	...
5509162	  716.9	  432.0	 7062.0	...
5509163	  716.9	  432.3	 7060.0	...
5509164	  717.0	  432.6	 7060.0	...
5509165	  717.2	  432.6	 7058.0	...
5509166	  717.6	  432.6	 7053.0	...
5509167	  717.8	  432.6	 7048.0	...
5509168	  717.6	  432.3	 7045.0	...
5509169	  717.2	  432.0	 7040.0	...
5509170	  716.9	  432.0	 7036.0	...
5509171	  716.8	  432.2	 7032.0	...
5509172	  716.7	  432.4	 7031.0	...
5509173	  716.6	  432.4	 7028.0	...
5509174	  716.8	  432.7	 7024.0	...
5509175	  717.0	  432.9	 7021.0	...
5509176	  717.2	  433.2	 7019.0	...
5509177	  717.1	  433.2	 7017.0	...
5509178	  717.0	  433.9	 7011.0	...
5509179	  717.0	  434.5	 7006.0	...
5509180	  717.0	  435.1	 7001.0	...
5509181	  717.1	  435.6	 6999.0	...
5509182	  717.0	  436.2	 6997.0	...
5509183	  717.0	  436.7	 6994.0	...
5509184	  717.0	  436.8	 6993.0	...
5509185	  717.1	  437.0	 6987.0	...
5509186	  717.2	  437.4	 6983.0	...
5509187	  717.3	  438.1	 6979.0	...
5509188	  717.4	  438.6	 6978.0	...
5509189	  717.4	  438.9	 6977.0	...
5509190	  717.3	  438.8	 6970.0	...
5509191	  717.2	  438.7	 6964.0	...
5509192	  717.1	  438.6	 6955.0	...
5509193	  717.4	  438.5	 6952.0	...
5509194	  717.4	  438.4	 6948.0	...
5509195	  717.5	  438.3	 6944.0	...
5509196	  717.1	  438.4	 6939.0	...
5509197	  716.9	  438.4	 6933.0	...
5509198	  716.7	  438.2	 6931.0	...
5509199	  716.6	  438.0	 6930.0	...
5509200	  716.7	  437.7	 6928.0	...
5509201	  716.9	  437.8	 6922.0	...
5509202	  717.3	  438.8	 6916.0	...
5509203	  717.5	  439.7	 6912.0	...
5509204	  717.7	  440.4	 6913.0	...
5509205	  717.6	  440.3	 6905.0	...
5509206	  717.4	  440.3	 6898.0	...
5509207	  717.6	  440.1	 6890.0	...
5509208	  717.8	  439.9	 6891.0	...
5509209	  718.1	  439.6	 6891.0	...
5509210	  718.1	  439.5	 6891.0	...
5509211	  718.1	  439.5	 6886.0	...
5509212	  717.9	  439.4	 6881.0	...
5509213	  717.6	  439.5	 6876.0	...
5509214	  717.3	  439.5	 6876.0	...
5509215	  717.1	  439.9	 6875.0	...
5509216	  717.1	  440.4	 6873.0	...
5509217	  717.2	  440.9	 6871.0	...
5509218	  717.5	  441.0	 6869.0	...
5509219	  717.7	  441.1	 6869.0	...
5509220	  717.6	  441.0	 6865.0	...
5509221	  717.6	  440.7	 6860.0	...
5509222	  717.9	  440.5	 6855.0	...
5509223	  718.3	  440.7	 6856.0	...
5509224	  718.5	  440.9	 6850.0	...
5509225	  718.2	  440.9	 6842.0	...
5509226	  718.0	  440.6	 6834.0	...
5509227	  718.1	  440.3	 6832.0	...
5509228	  718.0	  440.7	 6831.0	...
5509229	  718.0	  441.3	 6825.0	...
5509230	  717.9	  441.8	 6819.0	...
5509231	  717.9	  441.8	 6813.0	...
5509232	  717.9	  441.2	 6811.0	...
5509233	  717.9	  440.6	 6809.0	...
5509234	  718.0	  440.5	 6805.0	...
5509235	  718.2	  441.0	 6802.0	...
5509236	  718.5	  441.5	 6800.0	...
5509237	  718.6	  441.3	 6799.0	...
5509238	  718.9	  441.1	 6799.0	...
5509239	  719.0	  440.9	 6798.0	...
5509240	  719.2	  440.9	 6790.0	...
5509241	  719.5	  440.9	 6781.0	...
5509242	  719.7	  441.2	 6771.0	...
5509243	  719.9	  441.6	 6770.0	...
5509244	  720.1	  441.9	 6768.0	...
5509245	  720.1	  441.7	 6767.0	...
5509246	  720.2	  441.4	 6765.0	...
5509247	  720.1	  441.1	 6763.0	...
5509248	  720.1	  441.0	 6760.0	...
5509249	  720.3	  441.0	 6758.0	...
MSG	5509250 0000 _ Number On
5509250	  720.4	  441.2	 6753.0	...
5509251	  720.5	  441.3	 6748.0	...
5509252	  720.5	  441.4	 6746.0	...
5509253	  720.3	  441.4	 6742.0	...
5509254	  720.0	  441.5	 6737.0	...
5509255	  719.5	  441.6	 6731.0	...
5509256	  719.3	  442.2	 6728.0	...
5509257	  719.3	  442.6	 6724.0	...
5509258	  719.0	  443.1	 6719.0	...
5509259	  718.7	  443.0	 6716.0	...
5509260	  718.5	  443.1	 6715.0	...
5509261	  718.7	  442.9	 6713.0	...
5509262	  717.3	  443.0	 6711.0	...
5509263	  715.9	  443.1	 6708.0	...
5509264	  714.7	  443.3	 6706.0	...
5509265	  715.2	  443.3	 6705.0	...
5509266	  715.8	  443.4	 6700.0	...
5509267	  716.1	  443.5	 6696.0	...
5509268	  716.1	  443.7	 6693.0	...
5509269	  716.7	  443.7	 6694.0	...
5509270	  717.1	  443.6	 6692.0	...
5509271	  717.6	  443.8	 6689.0	...
5509272	  718.2	  444.1	 6685.0	...
5509273	  718.9	  444.1	 6683.0	...
5509274	  719.6	  443.9	 6681.0	...
5509275	  719.7	  443.9	 6680.0	...
5509276	  719.5	  444.2	 6681.0	...
5509277	  719.3	  444.5	 6681.0	...
5509278	  719.4	  444.6	 6681.0	...
5509279	  719.7	  444.5	 6678.0	...
5509280	  720.0	  444.3	 6673.0	...
5509281	  720.0	  444.5	 6670.0	...
5509282	  720.2	  444.9	 6666.0	...
5509283	  720.4	  445.3	 6662.0	...
5509284	  720.6	  445.7	 6658.0	...
5509285	  720.5	  446.0	 6654.0	...
5509286	  720.5	  446.4	 6650.0	...
5509287	  720.5	  446.5	 6646.0	...
5509288	  721.4	  446.6	 6645.0	...
5509289	  722.3	  446.6	 6643.0	...
5509290	  723.2	  446.7	 6640.0	...
5509291	  723.3	  447.0	 6636.0	...
5509292	  723.4	  447.7	 6635.0	...
5509293	  723.5	  448.2	 6634.0	...
5509294	  723.4	  448.3	 6631.0	...
5509295	  723.3	  447.9	 6627.0	...
5509296	  723.1	  447.4	 6622.0	...
5509297	  722.9	  447.3	 6620.0	...
5509298	  722.7	  447.0	 6617.0	...
5509299	  722.5	  447.0	 6614.0	...
5509300	  723.0	  447.2	 6611.0	...
5509301	  723.5	  447.4	 6610.0	...
5509302	  723.8	  447.9	 6610.0	...
5509303	  723.5	  448.0	 6609.0	...
5509304	  723.2	  448.1	 6608.0	...
5509305	  723.4	  447.8	 6606.0	...
5509306	  723.6	  447.6	 6604.0	...
5509307	  723.7	  447.6	 6602.0	...
5509308	  723.4	  447.9	 6598.0	...
5509309	  723.0	  448.3	 6594.0	...
5509310	  722.6	  448.5	 6591.0	...
5509311	  722.7	  448.6	 6589.0	...
5509312	  722.9	  448.2	 6587.0	...
5509313	  723.2	  448.0	 6584.0	...
5509314	  723.0	  447.9	 6584.0	...
5509315	  723.0	  448.1	 6582.0	...
5509316	  722.9	  448.2	 6579.0	...
5509317	  723.0	  448.1	 6578.0	...
5509318	  723.1	  448.0	 6580.0	...
5509319	  723.2	  447.9	 6575.0	...
5509320	  723.3	  448.0	 6569.0	...
5509321	  723.2	  448.3	 6563.0	...
5509322	  723.1	  448.6	 6563.0	...
5509323	  723.0	  448.7	 6564.0	...
5509324	  723.0	  449.0	 6561.0	...
5509325	  722.9	  449.1	 6558.0	...
5509326	  722.8	  449.2	 6555.0	...
5509327	  722.5	  449.1	 6555.0	...
5509328	  722.2	  449.3	 6550.0	...
5509329	  722.1	  449.7	 6545.0	...
5509330	  722.3	  450.2	 6541.0	...
5509331	  722.7	  450.3	 6541.0	...
5509332	  722.9	  450.1	 6541.0	...
5509333	  723.0	  450.1	 6540.0	...
5509334	  723.1	  450.1	 6540.0	...
5509335	  723.2	  450.1	 6539.0	...
5509336	  723.2	  450.0	 6538.0	...
5509337	  723.4	  450.4	 6537.0	...
5509338	  723.3	  450.9	 6536.0	...
5509339	  723.1	  451.4	 6537.0	...
5509340	  722.8	  450.9	 6538.0	...
5509341	  722.6	  450.3	 6533.0	...
5509342	  722.5	  449.9	 6526.0	...
5509343	  722.4	  450.2	 6518.0	...
5509344	  722.4	  450.6	 6516.0	...
5509345	  722.7	  450.7	 6514.0	...
5509346	  723.4	  450.8	 6511.0	...
5509347	  724.1	  450.9	 6510.0	...
5509348	  724.6	  451.0	 6511.0	...
5509349	  724.7	  451.2	 6512.0	...
5509350	  725.0	  451.5	 6509.0	...
5509351	  725.1	  451.7	 6504.0	...
5509352	  725.3	  451.7	 6499.0	...
5509353	  725.3	  451.5	 6499.0	...
5509354	  724.7	  451.5	 6496.0	...
5509355	  724.2	  451.7	 6493.0	...
5509356	  723.5	  451.9	 6490.0	...
5509357	  723.4	  452.0	 6489.0	...
5509358	  723.4	  452.1	 6487.0	...
5509359	  723.4	  452.0	 6483.0	...
5509360	  723.4	  452.0	 6475.0	...
5509361	  723.4	  451.9	 6468.0	...
5509362	  723.3	  452.0	 6465.0	...
5509363	  723.3	  452.1	 6464.0	...
5509364	  723.1	  452.4	 6464.0	...
5509365	  722.9	  452.7	 6465.0	...
5509366	  722.7	  453.1	 6463.0	...
5509367	  722.5	  453.3	 6460.0	...
5509368	  722.1	  452.9	 6458.0	...
5509369	  721.6	  452.1	 6458.0	...
5509370	  721.3	  451.3	 6458.0	...
5509371	  722.0	  451.4	 6458.0	...
5509372	  722.8	  451.7	 6457.0	...
5509373	  723.2	  452.0	 6456.0	...
5509374	  722.8	  452.0	 6455.0	...
5509375	  722.4	  452.1	 6451.0	...
5509376	  722.3	  452.1	 6447.0	...
5509377	  722.1	  452.2	 6445.0	...
5509378	  722.1	  452.1	 6446.0	...
5509379	  722.0	  451.9	 6448.0	...
5509380	  722.0	  451.6	 6448.0	...
5509381	  722.1	  451.5	 6446.0	...
5509382	  722.2	  451.7	 6443.0	...
5509383	  721.8	  452.2	 6440.0	...
5509384	  721.3	  452.6	 6438.0	...
5509385	  720.7	  452.6	 6438.0	...
5509386	  720.6	  452.3	 6438.0	...
5509387	  721.0	  452.0	 6436.0	...
5509388	  721.5	  451.8	 6435.0	...
5509389	  722.0	  451.8	 6433.0	...
5509390	  721.7	  451.9	 6432.0	...
5509391	  721.5	  452.0	 6432.0	...
5509392	  721.4	  452.0	 6431.0	...
5509393	  721.7	  452.0	 6429.0	...
5509394	  722.0	  451.9	 6429.0	...
5509395	  722.2	  451.9	 6430.0	...
5509396	  722.6	  451.9	 6430.0	...
5509397	  723.1	  452.0	 6427.0	...
5509398	  723.9	  452.0	 6423.0	...
5509399	  724.3	  452.0	 6421.0	...
5509400	  724.4	  451.5	 6421.0	...
5509401	  724.3	  451.1	 6421.0	...
5509402	  724.4	  451.2	 6417.0	...
5509403	  724.5	  451.6	 6413.0	...
5509404	  724.6	  452.1	 6408.0	...
5509405	  724.6	  452.1	 6408.0	...
5509406	  724.8	  452.0	 6409.0	...
5509407	  724.9	  452.3	 6408.0	...
5509408	  725.1	  452.7	 6405.0	...
5509409	  725.1	  453.1	 6402.0	...
5509410	  725.0	  453.3	 6398.0	...
5509411	  725.2	  453.0	 6396.0	...
5509412	  725.5	  452.9	 6393.0	...
5509413	  725.8	  452.8	 6391.0	...
5509414	  725.7	  453.0	 6390.0	...
5509415	  725.7	  453.2	 6389.0	...
5509416	  725.7	  453.3	 6387.0	...
5509417	  725.7	  453.1	 6386.0	...
5509418	  725.6	  452.9	 6385.0	...
5509419	  725.5	  452.6	 6383.0	...
5509420	  725.4	  452.6	 6381.0	...
5509421	  725.3	  452.6	 6378.0	...
5509422	  725.3	  452.5	 6377.0	...
5509423	  725.5	  452.5	 6377.0	...
5509424	  725.8	  453.0	 6378.0	...
5509425	  725.8	  453.6	 6378.0	...
5509426	  725.5	  454.1	 6376.0	...
5509427	  725.1	  453.9	 6374.0	...
5509428	  724.7	  453.8	 6373.0	...
5509429	  724.5	  453.8	 6372.0	...
5509430	  724.8	  453.9	 6372.0	...
5509431	  725.2	  454.2	 6370.0	...
5509432	  725.0	  454.6	 6366.0	...
5509433	  724.3	  455.1	 6362.0	...
5509434	  723.7	  455.3	 6361.0	...
5509435	  723.5	  455.0	 6360.0	...
5509436	  723.7	  454.8	 6360.0	...
5509437	  724.1	  455.4	 6358.0	...
5509438	  724.3	  456.3	 6353.0	...
5509439	  724.1	  457.4	 6349.0	...
5509440	  724.0	  457.6	 6348.0	...
5509441	  724.1	  457.8	 6348.0	...
5509442	  724.2	  457.8	 6348.0	...
5509443	  723.9	  457.5	 6348.0	...
5509444	  723.5	  457.2	 6349.0	...
5509445	  723.2	  456.8	 6349.0	...
5509446	  723.2	  456.6	 6349.0	...
5509447	  723.2	  456.2	 6349.0	...
5509448	  723.1	  456.1	 6348.0	...
5509449	  723.0	  456.4	 6346.0	...
5509450	  723.6	  456.9	 6342.0	...
5509451	  724.2	  457.3	 6338.0	...
5509452	  724.7	  457.4	 6337.0	...
5509453	  724.5	  457.5	 6338.0	...
5509454	  723.8	  457.6	 6339.0	...
5509455	  723.1	  457.7	 6339.0	...
5509456	  722.5	  457.8	 6340.0	...
5509457	  722.3	  457.9	 6340.0	...
5509458	  722.4	  457.9	 6339.0	...
5509459	  722.7	  457.7	 6337.0	...
5509460	  723.0	  457.6	 6332.0	...
5509461	  723.3	  457.5	 6329.0	...
5509462	  723.3	  457.6	 6328.0	...
5509463	  723.5	  457.4	 6329.0	...
5509464	  724.0	  457.1	 6330.0	...
5509465	  724.5	  456.8	 6329.0	...
5509466	  724.8	  457.2	 6328.0	...
5509467	  724.7	  457.7	 6327.0	...
5509468	  724.4	  458.3	 6327.0	...
5509469	  724.1	  458.2	 6326.0	...
5509470	  723.9	  457.3	 6325.0	...
5509471	  724.0	  456.4	 6324.0	...
5509472	  724.1	  456.3	 6322.0	...
5509473	  724.3	  456.9	 6320.0	...
5509474	  724.4	  457.5	 6317.0	...
5509475	  724.4	  457.4	 6316.0	...
5509476	  724.4	  457.5	 6313.0	...
5509477	  724.5	  457.6	 6310.0	...
5509478	  724.7	  457.6	 6308.0	...
5509479	  724.7	  457.4	 6307.0	...
5509480	  724.6	  457.3	 6304.0	...
5509481	  724.4	  457.2	 6302.0	...
5509482	  724.2	  456.7	 6298.0	...
5509483	  724.1	  456.2	 6297.0	...
5509484	  724.1	  456.0	 6297.0	...
5509485	  724.3	  456.0	 6295.0	...
5509486	  724.5	  455.8	 6293.0	...
5509487	  724.8	  455.5	 6291.0	...
5509488	  725.0	  455.8	 6290.0	...
5509489	  724.9	  456.4	 6290.0	...
5509490	  724.9	  456.8	 6288.0	...
5509491	  724.7	  456.6	 6286.0	...
5509492	  724.4	  456.4	 6285.0	...
5509493	  724.0	  456.0	 6285.0	...
5509494	  723.5	  455.8	 6285.0	...
5509495	  723.7	  455.8	 6284.0	...
5509496	  724.0	  456.0	 6284.0	...
5509497	  724.4	  456.6	 6283.0	...
5509498	  724.3	  457.1	 6281.0	...
5509499	  724.0	  457.6	 6280.0	...
5509500	  723.6	  457.2	 6279.0	...
5509501	  723.7	  456.4	 6278.0	...
5509502	  723.8	  455.7	 6276.0	...
5509503	  723.9	  456.0	 6274.0	...
5509504	  723.7	  456.5	 6271.0	...
5509505	  723.7	  457.0	 6271.0	...
5509506	  724.0	  456.7	 6272.0	...
5509507	  724.1	  456.2	 6272.0	...
5509508	  723.8	  455.8	 6272.0	...
5509509	  723.5	  455.8	 6270.0	...
5509510	  723.7	  456.1	 6266.0	...
5509511	  724.1	  456.4	 6263.0	...
5509512	  724.5	  456.7	 6262.0	...
5509513	  724.5	  456.8	 6263.0	...
5509514	  724.6	  456.6	 6264.0	...
5509515	  724.6	  456.5	 6267.0	...
5509516	  724.7	  456.3	 6268.0	...
5509517	  724.8	  456.3	 6269.0	...
5509518	  724.7	  456.4	 6268.0	...
5509519	  724.4	  456.5	 6267.0	...
5509520	  724.1	  456.6	 6265.0	...
5509521	  723.8	  456.7	 6264.0	...
5509522	  723.5	  456.7	 6262.0	...
5509523	  723.2	  456.6	 6260.0	...
5509524	  723.0	  456.4	 6257.0	...
5509525	  723.3	  456.0	 6254.0	...
5509526	  723.6	  455.9	 6254.0	...
5509527	  723.6	  455.9	 6255.0	...
5509528	  723.9	  456.0	 6255.0	...
5509529	  724.2	  456.0	 6255.0	...
5509530	  724.4	  456.1	 6256.0	...
5509531	  724.1	  455.8	 6256.0	...
5509532	  723.9	  455.4	 6253.0	...
5509533	  723.9	  456.1	 6248.0	...
5509534	  724.0	  457.2	 6243.0	...
5509535	  724.0	  458.7	 6242.0	...
5509536	  723.7	  459.1	 6243.0	...
5509537	  723.7	  459.6	 6243.0	...
5509538	  723.7	  459.8	 6244.0	...
5509539	  723.7	  459.6	 6244.0	...
5509540	  723.4	  459.3	 6244.0	...
5509541	  723.3	  459.0	 6243.0	...
5509542	  723.2	  459.0	 6242.0	...
5509543	  723.0	  458.8	 6243.0	...
5509544	  722.8	  458.6	 6244.0	...
5509545	  722.9	  458.4	 6245.0	...
5509546	  723.2	  458.3	 6245.0	...
5509547	  723.6	  458.2	 6245.0	...
5509548	  723.7	  458.0	 6245.0	...
5509549	  723.9	  458.2	 6245.0	...
5509550	  724.0	  458.5	 6245.0	...
5509551	  723.9	  459.0	 6245.0	...
5509552	  723.7	  459.3	 6244.0	...
5509553	  723.3	  459.8	 6242.0	...
MSG	5509554 0000 _ Number Off
5509554	  722.9	  460.1	 6240.0	...
5509555	  722.7	  460.6	 6238.0	...
5509556	  722.8	  460.9	 6238.0	...
5509557	  722.9	  460.5	 6239.0	...
5509558	  722.6	  459.9	 6241.0	...
5509559	  722.2	  459.3	 6241.0	...
5509560	  722.0	  459.4	 6239.0	...
5509561	  722.0	  459.5	 6236.0	...
5509562	  722.0	  459.6	 6235.0	...
5509563	  722.3	  459.5	 6235.0	...
5509564	  722.6	  459.5	 6235.0	...
5509565	  722.9	  459.6	 6236.0	...
5509566	  723.1	  459.7	 6236.0	...
5509567	  723.3	  459.7	 6235.0	...
5509568	  723.5	  459.6	 6232.0	...
5509569	  723.6	  459.6	 6230.0	...
5509570	  723.8	  459.7	 6229.0	...
5509571	  723.9	  459.7	 6227.0	...
5509572	  723.9	  459.2	 6225.0	...
5509573	  723.9	  458.8	 6224.0	...
5509574	  724.0	  458.5	 6224.0	...
5509575	  724.1	  458.6	 6223.0	...
5509576	  724.3	  458.8	 6223.0	...
5509577	  724.2	  458.9	 6222.0	...
5509578	  724.0	  459.0	 6223.0	...
5509579	  723.7	  459.0	 6224.0	...
5509580	  723.7	  459.3	 6224.0	...
5509581	  723.6	  459.6	 6221.0	...
5509582	  723.7	  459.8	 6219.0	...
5509583	  723.8	  459.8	 6218.0	...
5509584	  723.8	  459.6	 6218.0	...
5509585	  723.9	  459.3	 6218.0	...
5509586	  724.0	  458.9	 6218.0	...
5509587	  724.3	  458.6	 6218.0	...
5509588	  724.8	  458.8	 6218.0	...
5509589	  724.6	  459.5	 6217.0	...
5509590	  724.1	  460.2	 6215.0	...
5509591	  723.9	  460.5	 6213.0	...
5509592	  724.4	  460.5	 6212.0	...
5509593	  724.8	  460.4	 6211.0	...
5509594	  724.8	  460.2	 6210.0	...
5509595	  724.5	  459.3	 6210.0	...
5509596	  724.2	  458.4	 6210.0	...
5509597	  723.8	  458.0	 6208.0	...
5509598	  723.7	  458.2	 6207.0	...
5509599	  723.6	  458.5	 6205.0	...
5509600	  723.5	  458.3	 6205.0	...
5509601	  723.5	  458.3	 6205.0	...
5509602	  723.5	  458.3	 6206.0	...
5509603	  723.3	  458.6	 6206.0	...
5509604	  723.1	  458.8	 6207.0	...
5509605	  722.9	  459.2	 6206.0	...
5509606	  722.9	  459.4	 6206.0	...
5509607	  722.6	  459.4	 6205.0	...
5509608	  722.4	  459.3	 6204.0	...
5509609	  722.1	  459.2	 6205.0	...
5509610	  722.2	  459.6	 6207.0	...
5509611	  722.3	  460.0	 6207.0	...
5509612	  722.3	  460.6	 6206.0	...
5509613	  722.2	  460.8	 6204.0	...
5509614	  722.1	  461.0	 6203.0	...
5509615	  721.9	  461.0	 6202.0	...
5509616	  721.9	  461.1	 6202.0	...
5509617	  722.1	  461.1	 6200.0	...
5509618	  722.2	  460.3	 6199.0	...
5509619	  722.4	  459.3	 6200.0	...
5509620	  722.3	  458.3	 6203.0	...
5509621	  722.4	  458.2	 6203.0	...
5509622	  722.7	  458.8	 6199.0	...
5509623	  723.1	  459.5	 6195.0	...
5509624	  723.2	  460.2	 6195.0	...
5509625	  723.2	  460.2	 6195.0	...
5509626	  723.1	  460.2	 6195.0	...
5509627	  723.5	  460.1	 6194.0	...
5509628	  724.0	  460.0	 6193.0	...
5509629	  724.6	  460.1	 6193.0	...
5509630	  724.8	  460.3	 6189.0	...
5509631	  725.1	  460.5	 6186.0	...
5509632	  725.2	  460.4	 6183.0	...
5509633	  725.2	  460.2	 6182.0	...
5509634	  725.0	  460.1	 6183.0	...
5509635	  724.8	  460.0	 6183.0	...
5509636	  724.7	  459.9	 6184.0	...
5509637	  724.6	  459.6	 6183.0	...
5509638	  724.5	  459.4	 6182.0	...
5509639	  724.5	  459.4	 6182.0	...
5509640	  724.7	  459.4	 6182.0	...
5509641	  724.8	  459.5	 6182.0	...
5509642	  724.8	  459.4	 6181.0	...
5509643	  724.9	  459.2	 6178.0	...
5509644	  724.9	  459.3	 6175.0	...
5509645	  724.9	  459.4	 6176.0	...
5509646	  724.9	  459.5	 6178.0	...
5509647	  724.8	  459.4	 6180.0	...
5509648	  724.8	  459.4	 6183.0	...
5509649	  724.7	  459.3	 6185.0	...
5509650	  724.7	  459.1	 6183.0	...
5509651	  724.8	  459.4	 6179.0	...
5509652	  725.0	  459.8	 6175.0	...
5509653	  725.4	  460.1	 6175.0	...
5509654	  725.7	  459.7	 6176.0	...
5509655	  725.9	  459.4	 6176.0	...
5509656	  725.9	  459.4	 6176.0	...
5509657	  725.7	  459.6	 6175.0	...
5509658	  725.6	  459.8	 6175.0	...
5509659	  725.7	  459.7	 6176.0	...
5509660	  725.8	  459.5	 6178.0	...
5509661	  725.4	  459.4	 6179.0	...
5509662	  724.9	  459.4	 6181.0	...
5509663	  724.8	  459.3	 6181.0	...
5509664	  725.2	  459.2	 6181.0	...
5509665	  725.6	  459.3	 6181.0	...
5509666	  725.8	  459.5	 6181.0	...
5509667	  725.9	  459.1	 6181.0	...
5509668	  726.0	  458.7	 6181.0	...
5509669	  726.1	  458.5	 6181.0	...
5509670	  726.3	  458.8	 6181.0	...
5509671	  726.4	  459.2	 6179.0	...
5509672	  726.6	  459.3	 6177.0	...
5509673	  726.7	  459.2	 6175.0	...
5509674	  726.5	  458.7	 6176.0	...
5509675	  725.9	  458.5	 6177.0	...
5509676	  725.3	  458.6	 6175.0	...
5509677	  725.3	  459.3	 6172.0	...
5509678	  725.5	  459.8	 6169.0	...
5509679	  725.5	  460.2	 6168.0	...
5509680	  725.3	  459.9	 6167.0	...
5509681	  725.1	  459.5	 6169.0	...
5509682	  724.7	  459.1	 6172.0	...
5509683	  724.5	  459.0	 6174.0	...
5509684	  725.0	  458.8	 6173.0	...
5509685	  725.8	  458.5	 6172.0	...
5509686	  726.1	  458.4	 6171.0	...
5509687	  725.7	  458.5	 6171.0	...
5509688	  725.9	  458.0	 6170.0	...
5509689	  726.4	  457.4	 6170.0	...
5509690	  726.7	  457.4	 6170.0	...
5509691	  726.5	  457.9	 6170.0	...
5509692	  726.6	  458.4	 6170.0	...
5509693	  726.7	  458.4	 6169.0	...
5509694	  726.7	  458.4	 6168.0	...
5509695	  726.5	  458.2	 6167.0	...
5509696	  726.5	  458.0	 6168.0	...
5509697	  726.4	  457.8	 6168.0	...
5509698	  726.2	  458.0	 6166.0	...
5509699	  726.1	  458.6	 6164.0	...
5509700	  726.2	  459.1	 6165.0	...
5509701	  726.4	  459.1	 6168.0	...
5509702	  726.5	  458.6	 6172.0	...
5509703	  726.5	  458.1	 6172.0	...
5509704	  726.6	  458.2	 6171.0	...
5509705	  726.6	  458.4	 6169.0	...
5509706	  726.5	  458.4	 6167.0	...
5509707	  726.3	  458.2	 6165.0	...
5509708	  726.0	  458.0	 6163.0	...
5509709	  725.7	  457.9	 6161.0	...
5509710	  725.8	  457.9	 6162.0	...
5509711	  726.1	  457.8	 6165.0	...
5509712	  726.0	  457.8	 6167.0	...
5509713	  725.5	  457.1	 6166.0	...
5509714	  725.2	  456.3	 6165.0	...
5509715	  725.4	  456.1	 6164.0	...
5509716	  726.0	  456.6	 6160.0	...
5509717	  726.5	  457.0	 6158.0	...
5509718	  726.9	  456.8	 6159.0	...
5509719	  727.0	  456.5	 6162.0	...
5509720	  726.7	  456.4	 6164.0	...
5509721	  726.3	  456.5	 6162.0	...
5509722	  725.9	  456.6	 6164.0	...
5509723	  725.9	  456.8	 6168.0	...
5509724	  726.0	  457.0	 6172.0	...
5509725	  726.1	  456.7	 6174.0	...
5509726	  726.2	  456.3	 6175.0	...
5509727	  725.9	  456.0	 6174.0	...
5509728	  725.5	  455.8	 6172.0	...
5509729	  725.2	  455.6	 6171.0	...
5509730	  725.2	  455.4	 6171.0	...
5509731	  725.1	  455.5	 6169.0	...
5509732	  725.0	  455.4	 6168.0	...
5509733	  724.8	  455.3	 6166.0	...
5509734	  724.7	  455.4	 6165.0	...
5509735	  724.6	  455.3	 6165.0	...
5509736	  724.4	  455.2	 6164.0	...
5509737	  724.0	  455.6	 6163.0	...
5509738	  723.6	  455.9	 6159.0	...
5509739	  723.3	  456.3	 6154.0	...
5509740	  723.5	  456.3	 6151.0	...
5509741	  723.7	  456.3	 6152.0	...
5509742	  724.3	  455.5	 6155.0	...
5509743	  724.8	  454.7	 6156.0	...
5509744	  725.3	  454.2	 6157.0	...
5509745	  725.3	  454.5	 6157.0	...
5509746	  725.4	  454.7	 6157.0	...
5509747	  725.6	  454.7	 6156.0	...
5509748	  725.6	  454.6	 6156.0	...
5509749	  725.5	  454.6	 6155.0	...
5509750	  725.0	  454.6	 6154.0	...
5509751	  724.7	  454.9	 6153.0	...
5509752	  724.4	  455.2	 6153.0	...
5509753	  724.4	  455.6	 6155.0	...
5509754	  724.3	  455.7	 6156.0	...
5509755	  724.2	  456.0	 6157.0	...
5509756	  724.2	  456.2	 6157.0	...
5509757	  724.2	  456.3	 6157.0	...
5509758	  724.2	  456.3	 6154.0	...
5509759	  724.8	  455.2	 6151.0	...
5509760	  725.6	  454.1	 6152.0	...
5509761	  726.4	  453.2	 6157.0	...
5509762	  726.5	  453.9	 6158.0	...
5509763	  726.6	  454.7	 6153.0	...
5509764	  726.6	  455.6	 6147.0	...
5509765	  726.5	  455.9	 6145.0	...
MSG	5509766 0000 _ Number On
5509766	  726.5	  456.1	 6145.0	...
5509767	  726.5	  456.1	 6146.0	...
5509768	  726.6	  456.2	 6147.0	...
5509769	  726.7	  456.4	 6147.0	...
5509770	  727.0	  456.8	 6148.0	...
5509771	  727.2	  457.2	 6149.0	...
5509772	  727.2	  456.5	 6152.0	...
5509773	  727.1	  455.7	 6153.0	...
5509774	  726.9	  455.1	 6153.0	...
5509775	  727.4	  455.3	 6153.0	...
5509776	  727.9	  455.4	 6153.0	...
5509777	  728.4	  455.4	 6151.0	...
5509778	  728.3	  455.4	 6149.0	...
5509779	  728.2	  455.4	 6148.0	...
5509780	  728.4	  455.4	 6148.0	...
5509781	  728.7	  455.2	 6147.0	...
5509782	  729.0	  455.0	 6147.0	...
5509783	  729.0	  455.0	 6147.0	...
5509784	  728.9	  455.0	 6149.0	...
5509785	  728.8	  455.0	 6151.0	...
5509786	  728.7	  455.0	 6152.0	...
5509787	  728.8	  455.6	 6149.0	...
5509788	  728.9	  456.2	 6146.0	...
5509789	  728.7	  456.9	 6141.0	...
5509790	  728.4	  457.1	 6138.0	...
5509791	  728.2	  457.2	 6137.0	...
5509792	  728.2	  457.3	 6138.0	...
5509793	  728.4	  457.4	 6139.0	...
5509794	  728.5	  457.7	 6138.0	...
5509795	  728.6	  457.9	 6137.0	...
5509796	  728.7	  458.1	 6137.0	...
5509797	  728.7	  458.1	 6137.0	...
5509798	  728.6	  458.1	 6137.0	...
5509799	  728.5	  458.3	 6138.0	...
5509800	  728.2	  458.4	 6139.0	...
5509801	  728.1	  458.7	 6140.0	...
5509802	  727.8	  458.8	 6139.0	...
5509803	  727.7	  459.0	 6138.0	...
5509804	  727.6	  458.9	 6138.0	...
5509805	  727.6	  459.0	 6141.0	...
5509806	  728.2	  458.8	 6144.0	...
5509807	  728.8	  458.3	 6145.0	...
5509808	  729.2	  457.9	 6146.0	...
5509809	  729.0	  457.6	 6147.0	...
5509810	  728.4	  457.7	 6148.0	...
5509811	  728.0	  457.8	 6149.0	...
5509812	  727.8	  457.8	 6147.0	...
5509813	  728.0	  457.8	 6145.0	...
5509814	  728.0	  457.9	 6143.0	...
5509815	  727.8	  458.0	 6142.0	...
5509816	  727.5	  457.8	 6141.0	...
5509817	  727.3	  457.7	 6140.0	...
5509818	  727.3	  457.6	 6140.0	...
5509819	  727.2	  457.7	 6141.0	...
5509820	  727.2	  457.6	 6141.0	...
5509821	  727.2	  457.4	 6140.0	...
5509822	  726.9	  457.3	 6139.0	...
5509823	  726.6	  457.3	 6138.0	...
5509824	  726.4	  457.3	 6136.0	...
5509825	  726.5	  457.5	 6132.0	...
5509826	  726.7	  457.8	 6129.0	...
5509827	  726.8	  458.0	 6126.0	...
5509828	  726.7	  457.9	 6127.0	...
5509829	  726.7	  457.8	 6128.0	...
5509830	  726.5	  457.8	 6129.0	...
5509831	  726.4	  457.7	 6128.0	...
5509832	  726.9	  457.5	 6128.0	...
5509833	  727.5	  457.6	 6128.0	...
5509834	  727.9	  457.6	 6128.0	...
5509835	  727.8	  457.6	 6128.0	...
5509836	  727.7	  457.7	 6126.0	...
5509837	  727.7	  457.7	 6125.0	...
5509838	  727.8	  457.0	 6124.0	...
5509839	  728.0	  456.4	 6125.0	...
5509840	  728.3	  456.1	 6125.0	...
5509841	  728.5	  456.5	 6125.0	...
5509842	  728.6	  456.8	 6125.0	...
5509843	  728.5	  456.7	 6124.0	...
5509844	  728.4	  456.6	 6124.0	...
5509845	  728.2	  456.5	 6123.0	...
5509846	  728.2	  456.5	 6123.0	...
5509847	  728.3	  456.5	 6123.0	...
5509848	  728.3	  456.5	 6125.0	...
5509849	  728.1	  456.8	 6121.0	...
5509850	  727.8	  457.1	 6117.0	...
5509851	  727.6	  457.3	 6114.0	...
5509852	  727.4	  457.4	 6115.0	...
5509853	  727.7	  457.4	 6115.0	...
5509854	  728.1	  457.3	 6113.0	...
5509855	  728.8	  457.2	 6111.0	...
5509856	  729.0	  457.4	 6112.0	...
5509857	  729.2	  457.6	 6113.0	...
5509858	  728.5	  458.0	 6113.0	...
5509859	  727.8	  458.1	 6110.0	...
5509860	  727.2	  457.7	 6107.0	...
5509861	  727.1	  457.2	 6104.0	...
5509862	  727.2	  456.9	 6104.0	...
5509863	  727.3	  457.2	 6105.0	...
5509864	  727.8	  457.5	 6104.0	...
5509865	  728.3	  457.3	 6104.0	...
5509866	  728.6	  456.9	 6105.0	...
5509867	  728.6	  456.5	 6107.0	...
5509868	  728.6	  456.7	 6109.0	...
5509869	  728.6	  457.0	 6111.0	...
5509870	  728.6	  457.3	 6112.0	...
5509871	  728.6	  457.6	 6112.0	...
5509872	  728.6	  457.8	 6109.0	...
5509873	  728.6	  458.0	 6106.0	...
5509874	  728.5	  457.7	 6104.0	...
5509875	  728.4	  457.2	 6104.0	...
5509876	  728.4	  456.8	 6105.0	...
5509877	  728.4	  456.9	 6104.0	...
5509878	  728.7	  457.0	 6104.0	...
5509879	  729.0	  457.3	 6104.0	...
5509880	  729.4	  457.5	 6102.0	...
5509881	  729.9	  458.2	 6101.0	...
5509882	  730.3	  458.7	 6099.0	...
5509883	  730.6	  459.1	 6097.0	...
5509884	  730.6	  459.2	 6096.0	...
5509885	  730.5	  459.3	 6094.0	...
5509886	  730.4	  459.4	 6093.0	...
5509887	  730.2	  459.0	 6090.0	...
5509888	  730.0	  458.5	 6087.0	...
5509889	  730.0	  458.0	 6085.0	...
5509890	  730.0	  458.0	 6085.0	...
5509891	  729.9	  458.0	 6085.0	...
5509892	  729.9	  458.0	 6086.0	...
5509893	  729.9	  458.0	 6088.0	...
5509894	  730.2	  457.6	 6090.0	...
5509895	  730.7	  457.2	 6089.0	...
5509896	  731.2	  456.8	 6084.0	...
5509897	  731.3	  456.7	 6080.0	...
5509898	  731.5	  456.5	 6077.0	...
5509899	  731.7	  456.5	 6077.0	...
5509900	  732.3	  456.5	 6078.0	...
5509901	  732.8	  456.7	 6077.0	...
5509902	  733.0	  456.7	 6075.0	...
5509903	  732.9	  456.9	 6074.0	...
5509904	  732.7	  457.0	 6075.0	...
5509905	  732.7	  456.9	 6076.0	...
5509906	  732.8	  456.8	 6074.0	...
5509907	  732.9	  456.9	 6072.0	...
5509908	  733.3	  457.1	 6070.0	...
5509909	  733.4	  457.4	 6068.0	...
5509910	  733.6	  457.6	 6066.0	...
5509911	  733.4	  457.9	 6066.0	...
5509912	  733.3	  458.1	 6066.0	...
5509913	  733.2	  458.0	 6062.0	...
5509914	  733.2	  458.0	 6059.0	...
5509915	  733.3	  458.0	 6055.0	...
5509916	  733.1	  458.1	 6055.0	...
5509917	  732.9	  458.7	 6053.0	...
5509918	  732.6	  459.3	 6051.0	...
5509919	  732.6	  459.9	 6048.0	...
5509920	  732.6	  459.6	 6048.0	...
5509921	  732.7	  459.2	 6048.0	...
5509922	  732.7	  459.2	 6048.0	...
5509923	  732.7	  459.5	 6048.0	...
5509924	  732.7	  460.4	 6045.0	...
5509925	  732.8	  461.0	 6042.0	...
5509926	  732.8	  461.9	 6036.0	...
5509927	  732.7	  462.2	 6033.0	...
5509928	  732.5	  461.7	 6031.0	...
5509929	  732.3	  460.9	 6033.0	...
5509930	  732.2	  460.3	 6034.0	...
5509931	  732.1	  460.4	 6033.0	...
5509932	  732.1	  460.5	 6031.0	...
5509933	  732.1	  461.0	 6032.0	...
5509934	  731.9	  461.4	 6034.0	...
5509935	  731.7	  461.8	 6037.0	...
5509936	  731.6	  461.7	 6038.0	...
5509937	  731.7	  461.6	 6039.0	...
5509938	  731.8	  461.5	 6038.0	...
5509939	  731.9	  461.5	 6036.0	...
5509940	  732.0	  461.6	 6034.0	...
5509941	  732.1	  461.6	 6033.0	...
5509942	  732.1	  461.8	 6031.0	...
5509943	  732.1	  461.9	 6033.0	...
5509944	  732.1	  462.0	 6034.0	...
5509945	  732.1	  462.2	 6032.0	...
5509946	  732.2	  462.5	 6026.0	...
5509947	  732.6	  462.8	 6020.0	...
5509948	  733.0	  462.8	 6018.0	...
5509949	  733.5	  462.9	 6018.0	...
5509950	  733.5	  462.9	 6018.0	...
5509951	  732.8	  462.9	 6018.0	...
5509952	  732.1	  463.1	 6018.0	...
5509953	  732.0	  463.3	 6017.0	...
5509954	  732.6	  463.1	 6016.0	...
5509955	  733.1	  462.6	 6016.0	...
5509956	  733.3	  462.1	 6018.0	...
5509957	  733.5	  462.2	 6019.0	...
5509958	  733.6	  462.4	 6018.0	...
5509959	  733.5	  462.5	 6017.0	...
5509960	  733.4	  462.4	 6016.0	...
5509961	  733.4	  462.4	 6012.0	...
5509962	  733.4	  462.4	 6006.0	...
5509963	  733.5	  462.3	 6001.0	...
5509964	  734.0	  462.4	 5999.0	...
5509965	  734.4	  462.6	 6000.0	...
5509966	  734.5	  462.9	 5996.0	...
5509967	  734.4	  463.0	 5991.0	...
5509968	  734.2	  463.0	 5987.0	...
5509969	  734.1	  463.0	 5987.0	...
5509970	  734.0	  462.9	 5986.0	...
5509971	  733.9	  462.7	 5987.0	...
5509972	  733.9	  462.7	 5988.0	...
5509973	  733.8	  462.8	 5988.0	...
5509974	  733.8	  462.9	 5989.0	...
5509975	  733.8	  462.9	 5988.0	...
5509976	  733.8	  462.9	 5988.0	...
5509977	  734.2	  462.9	 5988.0	...
5509978	  734.5	  462.9	 5989.0	...
5509979	  734.9	  463.0	 5990.0	...
5509980	  734.9	  463.1	 5992.0	...
5509981	  735.0	  463.3	 5993.0	...
5509982	  735.0	  463.5	 5993.0	...
5509983	  735.0	  463.6	 5992.0	...
5509984	  734.7	  463.6	 5991.0	...
5509985	  734.3	  463.3	 5991.0	...
5509986	  733.9	  462.9	 5990.0	...
5509987	  733.8	  462.5	 5989.0	...
5509988	  733.9	  462.4	 5987.0	...
5509989	  734.1	  462.2	 5984.0	...
5509990	  733.7	  461.5	 5980.0	...
5509991	  733.1	  460.8	 5978.0	...
5509992	  732.4	  461.0	 5980.0	...
5509993	  732.4	  461.7	 5982.0	...
5509994	  732.5	  462.4	 5983.0	...
5509995	  732.6	  462.4	 5984.0	...
5509996	  732.8	  462.5	 5983.0	...
5509997	  732.6	  462.5	 5982.0	...
5509998	  732.5	  462.8	 5982.0	...
5509999	  732.4	  463.2	 5976.0	...
5510000	  732.5	  463.6	 5971.0	...
5510001	  732.5	  463.4	 5966.0	...
5510002	  732.3	  463.0	 5967.0	...
5510003	  732.1	  462.5	 5966.0	...
5510004	  732.0	  462.2	 5965.0	...
5510005	  732.0	  462.1	 5963.0	...
5510006	  732.0	  462.5	 5962.0	...
5510007	  731.9	  463.0	 5962.0	...
5510008	  731.8	  463.5	 5960.0	...
5510009	  731.8	  463.6	 5959.0	...
5510010	  732.0	  463.6	 5958.0	...
5510011	  732.1	  463.7	 5959.0	...
5510012	  732.4	  463.8	 5959.0	...
5510013	  732.5	  464.0	 5960.0	...
5510014	  732.5	  464.1	 5961.0	...
5510015	  732.9	  464.1	 5962.0	...
5510016	  733.5	  464.0	 5962.0	...
5510017	  734.0	  463.9	 5961.0	...
5510018	  734.0	  463.9	 5957.0	...
5510019	  734.1	  464.2	 5953.0	...
5510020	  734.2	  464.6	 5951.0	...
5510021	  734.0	  464.9	 5952.0	...
5510022	  733.7	  465.0	 5952.0	...
5510023	  733.3	  465.1	 5953.0	...
5510024	  733.0	  465.2	 5952.0	...
5510025	  732.8	  465.2	 5952.0	...
5510026	  733.1	  465.3	 5952.0	...
5510027	  733.4	  465.4	 5951.0	...
5510028	  733.9	  465.6	 5950.0	...
5510029	  734.0	  465.8	 5948.0	...
5510030	  734.1	  465.9	 5948.0	...
5510031	  734.0	  465.8	 5948.0	...
5510032	  733.8	  465.9	 5947.0	...
5510033	  733.6	  465.9	 5946.0	...
5510034	  733.4	  466.0	 5945.0	...
5510035	  733.4	  466.1	 5945.0	...
5510036	  733.4	  465.9	 5945.0	...
5510037	  733.1	  465.7	 5943.0	...
5510038	  732.8	  465.4	 5942.0	...
5510039	  732.5	  465.4	 5940.0	...
5510040	  732.8	  466.0	 5940.0	...
5510041	  733.4	  466.6	 5940.0	...
5510042	  733.9	  467.0	 5941.0	...
5510043	  733.8	  466.8	 5942.0	...
5510044	  733.5	  466.6	 5943.0	...
5510045	  733.3	  466.5	 5941.0	...
5510046	  733.5	  466.3	 5940.0	...
5510047	  733.8	  466.2	 5940.0	...
5510048	  733.9	  466.8	 5940.0	...
5510049	  733.8	  467.3	 5938.0	...
5510050	  733.6	  468.0	 5936.0	...
5510051	  733.4	  468.0	 5934.0	...
5510052	  733.3	  468.1	 5932.0	...
5510053	  733.5	  468.2	 5930.0	...
5510054	  733.6	  468.3	 5928.0	...
5510055	  733.6	  468.3	 5929.0	...
5510056	  733.5	  468.5	 5931.0	...
5510057	  733.6	  468.6	 5933.0	...
5510058	  733.5	  468.8	 5933.0	...
5510059	  733.5	  469.0	 5933.0	...
5510060	  733.4	  469.1	 5932.0	...
5510061	  733.3	  468.6	 5932.0	...
5510062	  733.1	  468.1	 5929.0	...
5510063	  733.0	  468.2	 5926.0	...
5510064	  733.2	  468.6	 5923.0	...
5510065	  733.7	  469.0	 5923.0	...
5510066	  734.1	  469.4	 5921.0	...
5510067	  734.4	  470.2	 5918.0	...
5510068	  734.4	  471.0	 5917.0	...
5510069	  734.3	  471.1	 5919.0	...
MSG	5510070 0000 _ Number Off
5510070	  734.2	  470.6	 5922.0	...
5510071	  734.1	  470.1	 5924.0	...
5510072	  733.9	  469.8	 5925.0	...
5510073	  733.9	  469.8	 5926.0	...
5510074	  733.8	  469.5	 5926.0	...
5510075	  733.7	  469.1	 5926.0	...
5510076	  733.8	  468.7	 5925.0	...
5510077	  733.9	  469.0	 5923.0	...
5510078	  733.8	  469.3	 5921.0	...
5510079	  733.5	  469.3	 5920.0	...
5510080	  733.2	  469.0	 5919.0	...
5510081	  733.3	  468.6	 5918.0	...
5510082	  733.3	  468.5	 5916.0	...
5510083	  733.4	  468.6	 5916.0	...
5510084	  733.4	  468.9	 5916.0	...
5510085	  733.4	  469.2	 5916.0	...
5510086	  733.4	  469.3	 5917.0	...
5510087	  733.4	  469.2	 5917.0	...
5510088	  733.5	  469.1	 5917.0	...
5510089	  733.7	  469.1	 5915.0	...
5510090	  733.8	  469.4	 5914.0	...
5510091	  734.0	  469.6	 5914.0	...
5510092	  734.2	  469.9	 5915.0	...
5510093	  734.4	  470.2	 5915.0	...
5510094	  734.3	  470.6	 5914.0	...
5510095	  734.4	  470.8	 5915.0	...
5510096	  734.6	  470.9	 5914.0	...
5510097	  735.0	  470.9	 5913.0	...
5510098	  735.2	  470.8	 5912.0	...
5510099	  735.5	  470.7	 5911.0	...
5510100	  735.7	  470.6	 5915.0	...
5510101	  735.8	  470.6	 5919.0	...
5510102	  736.1	  470.3	 5921.0	...
5510103	  736.4	  470.1	 5918.0	...
5510104	  736.6	  469.9	 5914.0	...
5510105	  736.6	  469.9	 5913.0	...
5510106	  736.6	  470.3	 5913.0	...
5510107	  736.7	  470.7	 5914.0	...
5510108	  736.2	  471.7	 5912.0	...
5510109	  735.5	  472.3	 5909.0	...
5510110	  735.7	  472.2	 5909.0	...
5510111	  736.6	  471.5	 5912.0	...
5510112	  737.3	  471.1	 5914.0	...
5510113	  737.2	  471.3	 5911.0	...
5510114	  737.0	  471.5	 5908.0	...
5510115	  737.0	  471.6	 5907.0	...
5510116	  736.5	  471.4	 5906.0	...
5510117	  735.9	  471.1	 5911.0	...
5510118	  735.7	  470.7	 5916.0	...
5510119	  736.2	  470.8	 5919.0	...
5510120	  736.6	  471.0	 5917.0	...
5510121	  736.6	  471.6	 5914.0	...
5510122	  736.3	  471.9	 5914.0	...
5510123	  735.9	  472.2	 5914.0	...
5510124	  735.6	  472.5	 5912.0	...
5510125	  735.4	  472.6	 5909.0	...
5510126	  735.5	  472.5	 5907.0	...
5510127	  735.6	  472.4	 5909.0	...
5510128	  735.3	  472.2	 5912.0	...
5510129	  734.9	  472.0	 5914.0	...
5510130	  734.7	  471.7	 5916.0	...
5510131	  734.7	  471.6	 5917.0	...
5510132	  734.8	  471.4	 5918.0	...
5510133	  734.9	  471.4	 5919.0	...
5510134	  734.9	  471.6	 5920.0	...
5510135	  735.0	  471.8	 5920.0	...
5510136	  735.2	  472.1	 5919.0	...
5510137	  735.2	  472.2	 5918.0	...
5510138	  735.1	  472.3	 5917.0	...
5510139	  735.0	  471.9	 5919.0	...
5510140	  735.1	  471.4	 5921.0	...
5510141	  735.2	  470.9	 5923.0	...
5510142	  735.2	  470.5	 5920.0	...
5510143	  735.2	  470.4	 5918.0	...
5510144	  735.1	  470.2	 5919.0	...
5510145	  735.1	  470.0	 5921.0	...
5510146	  734.8	  470.3	 5923.0	...
5510147	  734.6	  470.7	 5923.0	...
5510148	  734.4	  471.1	 5921.0	...
5510149	  734.2	  471.6	 5919.0	...
5510150	  734.1	  472.0	 5917.0	...
5510151	  733.9	  472.0	 5919.0	...
5510152	  733.9	  471.6	 5920.0	...
5510153	  733.9	  471.2	 5921.0	...
5510154	  733.9	  471.3	 5920.0	...
5510155	  733.8	  471.2	 5920.0	...
5510156	  733.7	  471.0	 5920.0	...
5510157	  733.4	  471.0	 5921.0	...
5510158	  733.0	  471.0	 5921.0	...
5510159	  732.6	  470.9	 5921.0	...
5510160	  732.5	  471.0	 5922.0	...
5510161	  732.4	  471.0	 5923.0	...
5510162	  732.3	  471.1	 5924.0	...
5510163	  732.5	  471.2	 5922.0	...
5510164	  732.7	  471.3	 5920.0	...
5510165	  733.0	  471.3	 5919.0	...
5510166	  732.8	  471.3	 5919.0	...
5510167	  732.6	  471.3	 5919.0	...
5510168	  732.8	  470.9	 5919.0	...
5510169	  733.0	  470.5	 5918.0	...
5510170	  733.0	  469.9	 5918.0	...
5510171	  732.7	  469.7	 5920.0	...
5510172	  733.2	  469.6	 5922.0	...
5510173	  733.9	  469.6	 5923.0	...
5510174	  734.2	  469.6	 5922.0	...
5510175	  733.8	  469.4	 5922.0	...
5510176	  733.6	  469.3	 5921.0	...
5510177	  733.9	  469.1	 5922.0	...
5510178	  734.4	  469.0	 5922.0	...
5510179	  734.8	  469.1	 5923.0	...
5510180	  734.9	  469.2	 5923.0	...
5510181	  734.8	  469.3	 5923.0	...
5510182	  734.8	  469.8	 5923.0	...
5510183	  735.0	  470.2	 5922.0	...
5510184	  735.1	  470.6	 5922.0	...
5510185	  735.2	  470.6	 5921.0	...
5510186	  734.9	  470.7	 5920.0	...
5510187	  734.6	  471.7	 5921.0	...
5510188	  734.4	  472.7	 5922.0	...
5510189	  734.4	  473.6	 5922.0	...
5510190	  734.5	  474.2	 5921.0	...
5510191	  734.6	  474.8	 5920.0	...
5510192	  734.5	  475.5	 5920.0	...
5510193	  734.4	  475.7	 5920.0	...
5510194	  734.1	  475.4	 5922.0	...
5510195	  733.9	  475.1	 5924.0	...
5510196	  733.7	  474.8	 5926.0	...
5510197	  733.5	  474.6	 5926.0	...
5510198	  733.3	  474.5	 5926.0	...
5510199	  733.9	  474.2	 5923.0	...
5510200	  734.6	  474.1	 5920.0	...
5510201	  735.3	  474.0	 5918.0	...
5510202	  735.1	  474.1	 5918.0	...
5510203	  735.0	  474.1	 5918.0	...
5510204	  735.0	  474.4	 5915.0	...
5510205	  735.0	  474.7	 5913.0	...
5510206	  734.7	  475.0	 5910.0	...
5510207	  734.4	  474.8	 5909.0	...
5510208	  734.1	  474.6	 5910.0	...
EFIX R   5508902	5510208	1307	  724.0	  448.1	   6498
SSACC R  5510209
5510209	  734.2	  474.6	 5911.0	...
5510210	  734.2	  474.8	 5912.0	...
5510211	  734.0	  474.8	 5911.0	...
5510212	  733.8	  475.1	 5910.0	...
5510213	  733.5	  475.5	 5909.0	...
5510214	  733.1	  476.0	 5907.0	...
5510215	  732.9	  475.9	 5907.0	...
5510216	  732.9	  475.6	 5908.0	...
5510217	  739.3	  458.3	 5940.0	...
5510218	  745.5	  441.4	 5973.0	...
5510219	  751.3	  426.8	 6001.0	...
5510220	  750.5	  428.9	 5996.0	...
5510221	  748.5	  437.8	 5978.0	...
5510222	  747.7	  453.2	 5936.0	...
5510223	  748.1	  474.5	 5877.0	...
5510224	  749.5	  500.1	 5810.0	...
5510225	  751.1	  528.6	 5733.0	...
5510226	  752.6	  564.7	 5638.0	...
5510227	  755.7	  605.3	 5518.0	...
5510228	  758.9	  649.0	 5398.0	...
5510229	  763.7	  696.3	 5262.0	...
5510230	  768.0	  744.3	 5133.0	...
5510231	  772.4	  799.0	 4978.0	...
5510232	  775.4	  855.2	 4828.0	...
5510233	  779.2	  919.1	 4654.0	...
5510234	  783.8	  985.3	 4482.0	...
5510235	  788.3	 1058.9	 4292.0	...
5510236	  792.3	 1136.2	 4100.0	...
5510237	  793.5	 1219.6	 3884.0	...
5510238	  794.5	 1307.7	 3660.0	...
5510239	  795.1	 1397.5	 3421.0	...
5510240	  793.3	 1494.4	 3190.0	...
5510241	  791.0	 1592.3	 2949.0	...
5510242	  790.4	 1691.6	 2720.0	...
5510243	  794.3	 1786.7	 2493.0	...
5510244	  799.9	 1886.8	 2271.0	...
5510245	  803.9	 1984.4	 2057.0	...
5510246	  806.3	 2049.2	 1919.0	...
5510247	  806.9	 2077.2	 1859.0	...
5510248	  806.9	 2077.2	 1859.0	...
SBLINK R 5510249
5510249	   .	   .	    0.0	...
5510250	   .	   .	    0.0	...
5510251	   .	   .	    0.0	...
5510252	   .	   .	    0.0	...
5510253	   .	   .	    0.0	...
5510254	   .	   .	    0.0	...
5510255	   .	   .	    0.0	...
5510256	   .	   .	    0.0	...
5510257	   .	   .	    0.0	...
5510258	   .	   .	    0.0	...
5510259	   .	   .	    0.0	...
5510260	   .	   .	    0.0	...
5510261	   .	   .	    0.0	...
5510262	   .	   .	    0.0	...
5510263	   .	   .	    0.0	...
5510264	   .	   .	    0.0	...
5510265	   .	   .	    0.0	...
5510266	   .	   .	    0.0	...
5510267	   .	   .	    0.0	...
5510268	   .	   .	    0.0	...
5510269	   .	   .	    0.0	...
5510270	   .	   .	    0.0	...
5510271	   .	   .	    0.0	...
5510272	   .	   .	    0.0	...
5510273	   .	   .	    0.0	...
5510274	   .	   .	    0.0	...
5510275	   .	   .	    0.0	...
5510276	   .	   .	    0.0	...
5510277	   .	   .	    0.0	...
5510278	   .	   .	    0.0	...
MSG	5510279 0000 _ Number On
5510279	   .	   .	    0.0	...
5510280	   .	   .	    0.0	...
5510281	   .	   .	    0.0	...
5510282	   .	   .	    0.0	...
5510283	   .	   .	    0.0	...
5510284	   .	   .	    0.0	...
5510285	   .	   .	    0.0	...
5510286	   .	   .	    0.0	...
5510287	   .	   .	    0.0	...
5510288	   .	   .	    0.0	...
5510289	   .	   .	    0.0	...
5510290	   .	   .	    0.0	...
5510291	   .	   .	    0.0	...
5510292	   .	   .	    0.0	...
5510293	   .	   .	    0.0	...
5510294	   .	   .	    0.0	...
5510295	   .	   .	    0.0	...
5510296	   .	   .	    0.0	...
5510297	   .	   .	    0.0	...
5510298	   .	   .	    0.0	...
5510299	   .	   .	    0.0	...
5510300	   .	   .	    0.0	...
5510301	   .	   .	    0.0	...
5510302	   .	   .	    0.0	...
5510303	   .	   .	    0.0	...
5510304	   .	   .	    0.0	...
5510305	   .	   .	    0.0	...
5510306	   .	   .	    0.0	...
5510307	   .	   .	    0.0	...
5510308	   .	   .	    0.0	...
5510309	   .	   .	    0.0	...
5510310	   .	   .	    0.0	...
5510311	   .	   .	    0.0	...
5510312	   .	   .	    0.0	...
5510313	   .	   .	    0.0	...
5510314	   .	   .	    0.0	...
5510315	   .	   .	    0.0	...
5510316	   .	   .	    0.0	...
5510317	   .	   .	    0.0	...
5510318	   .	   .	    0.0	...
5510319	   .	   .	    0.0	...
5510320	   .	   .	    0.0	...
5510321	   .	   .	    0.0	...
5510322	   .	   .	    0.0	...
5510323	   .	   .	    0.0	...
5510324	   .	   .	    0.0	...
5510325	   .	   .	    0.0	...
5510326	   .	   .	    0.0	...
5510327	   .	   .	    0.0	...
5510328	   .	   .	    0.0	...
5510329	   .	   .	    0.0	...
5510330	   .	   .	    0.0	...
5510331	   .	   .	    0.0	...
5510332	   .	   .	    0.0	...
5510333	   .	   .	    0.0	...
5510334	   .	   .	    0.0	...
5510335	   .	   .	    0.0	...
5510336	   .	   .	    0.0	...
5510337	   .	   .	    0.0	...
5510338	   .	   .	    0.0	...
5510339	   .	   .	    0.0	...
5510340	   .	   .	    0.0	...
5510341	   .	   .	    0.0	...
5510342	   .	   .	    0.0	...
5510343	   .	   .	    0.0	...
5510344	   .	   .	    0.0	...
5510345	   .	   .	    0.0	...
5510346	   .	   .	    0.0	...
5510347	   .	   .	    0.0	...
5510348	   .	   .	    0.0	...
5510349	   .	   .	    0.0	...
5510350	   .	   .	    0.0	...
5510351	   .	   .	    0.0	...
5510352	   .	   .	    0.0	...
5510353	   .	   .	    0.0	...
5510354	   .	   .	    0.0	...
5510355	   .	   .	    0.0	...
EBLINK R 5510249	5510355	107
5510356	  805.8	 2151.7	 1777.0	...
5510357	  805.8	 2151.7	 1777.0	...
5510358	  803.9	 2141.5	 1799.0	...
5510359	  801.4	 2117.8	 1842.0	...
5510360	  797.7	 2080.0	 1904.0	...
5510361	  795.6	 2039.2	 1964.0	...
5510362	  793.9	 1998.5	 2030.0	...
5510363	  792.8	 1960.4	 2098.0	...
5510364	  790.4	 1923.4	 2173.0	...
5510365	  787.5	 1885.7	 2252.0	...
5510366	  785.2	 1848.0	 2334.0	...
5510367	  783.3	 1810.9	 2417.0	...
5510368	  780.6	 1778.1	 2491.0	...
5510369	  777.1	 1746.9	 2566.0	...
5510370	  774.0	 1715.9	 2639.0	...
5510371	  771.7	 1684.2	 2712.0	...
5510372	  769.9	 1651.0	 2783.0	...
5510373	  768.6	 1617.6	 2854.0	...
5510374	  766.6	 1584.3	 2927.0	...
5510375	  765.0	 1550.9	 3007.0	...
5510376	  763.3	 1518.4	 3083.0	...
5510377	  790.9	 1473.2	 3181.0	...
5510378	  818.4	 1429.6	 3273.0	...
5510379	  845.9	 1386.1	 3372.0	...
5510380	  845.3	 1354.4	 3457.0	...
5510381	  848.1	 1326.9	 3522.0	...
5510382	  850.7	 1294.4	 3603.0	...
5510383	  849.6	 1265.4	 3667.0	...
5510384	  846.2	 1239.5	 3734.0	...
5510385	  842.8	 1213.7	 3797.0	...
5510386	  842.4	 1188.1	 3861.0	...
5510387	  840.7	 1157.6	 3943.0	...
5510388	  839.2	 1134.3	 4001.0	...
5510389	  840.1	 1110.6	 4062.0	...
5510390	  841.1	 1087.7	 4121.0	...
5510391	  839.1	 1067.9	 4174.0	...
5510392	  831.2	 1049.7	 4226.0	...
5510393	  823.1	 1033.3	 4271.0	...
5510394	  818.5	 1014.7	 4321.0	...
5510395	  817.9	  996.0	 4368.0	...
5510396	  816.4	  980.5	 4407.0	...
5510397	  813.2	  962.4	 4449.0	...
5510398	  808.3	  946.2	 4494.0	...
5510399	  804.2	  925.6	 4546.0	...
5510400	  801.2	  913.2	 4584.0	...
5510401	  799.2	  896.7	 4621.0	...
5510402	  797.7	  884.2	 4656.0	...
5510403	  796.4	  865.5	 4702.0	...
5510404	  794.9	  852.9	 4742.0	...
5510405	  791.9	  836.4	 4788.0	...
5510406	  787.1	  823.7	 4824.0	...
5510407	  782.0	  810.6	 4867.0	...
5510408	  776.2	  799.6	 4900.0	...
5510409	  773.1	  787.4	 4939.0	...
5510410	  771.9	  774.5	 4972.0	...
5510411	  772.3	  760.3	 5012.0	...
5510412	  771.9	  746.4	 5050.0	...
5510413	  774.4	  729.7	 5104.0	...
5510414	  777.0	  715.7	 5143.0	...
5510415	  777.8	  703.2	 5179.0	...
5510416	  775.2	  693.5	 5202.0	...
5510417	  772.2	  680.4	 5238.0	...
5510418	  769.8	  669.8	 5271.0	...
5510419	  767.4	  659.9	 5293.0	...
5510420	  765.2	  652.6	 5315.0	...
5510421	  764.2	  643.6	 5336.0	...
5510422	  763.0	  635.0	 5364.0	...
5510423	  761.7	  626.5	 5390.0	...
5510424	  759.1	  617.8	 5419.0	...
5510425	  756.9	  611.2	 5439.0	...
5510426	  754.8	  603.3	 5464.0	...
5510427	  753.3	  595.2	 5491.0	...
5510428	  751.5	  584.9	 5516.0	...
5510429	  749.3	  577.3	 5537.0	...
5510430	  747.9	  569.2	 5556.0	...
5510431	  746.8	  562.0	 5582.0	...
5510432	  746.2	  552.9	 5609.0	...
5510433	  745.9	  545.8	 5632.0	...
5510434	  745.6	  538.8	 5652.0	...
5510435	  746.2	  532.8	 5669.0	...
5510436	  746.3	  525.4	 5695.0	...
5510437	  745.7	  518.1	 5719.0	...
5510438	  744.4	  511.5	 5737.0	...
5510439	  744.0	  505.6	 5748.0	...
5510440	  744.2	  499.5	 5765.0	...
5510441	  744.4	  493.7	 5782.0	...
5510442	  743.7	  487.5	 5803.0	...
5510443	  743.6	  481.9	 5816.0	...
5510444	  743.3	  475.3	 5831.0	...
5510445	  742.9	  468.0	 5846.0	...
5510446	  740.8	  462.5	 5862.0	...
5510447	  738.9	  459.2	 5871.0	...
5510448	  739.8	  456.2	 5877.0	...
5510449	  742.3	  451.7	 5884.0	...
5510450	  744.8	  446.3	 5905.0	...
5510451	  744.3	  443.4	 5921.0	...
5510452	  743.1	  438.7	 5939.0	...
5510453	  743.0	  435.5	 5946.0	...
ESACC R  5510209	5510453	245	  734.2	  474.6	  743.0	  435.5	   0.84	   1568
SFIX R   5510454
5510454	  743.2	  429.4	 5963.0	...
5510455	  743.5	  426.6	 5973.0	...
5510456	  742.4	  421.3	 5982.0	...
5510457	  741.6	  418.7	 5984.0	...
5510458	  740.9	  414.6	 5990.0	...
5510459	  740.7	  412.2	 5996.0	...
5510460	  739.7	  410.0	 6005.0	...
5510461	  739.3	  408.7	 6009.0	...
5510462	  738.9	  408.0	 6013.0	...
5510463	  739.9	  406.6	 6014.0	...
5510464	  740.2	  403.7	 6020.0	...
5510465	  739.3	  401.2	 6026.0	...
5510466	  738.5	  399.1	 6032.0	...
5510467	  738.5	  397.3	 6038.0	...
5510468	  739.4	  395.3	 6043.0	...
5510469	  739.3	  394.5	 6048.0	...
5510470	  738.8	  395.7	 6048.0	...
5510471	  739.9	  395.1	 6053.0	...
5510472	  741.2	  393.3	 6057.0	...
5510473	  743.1	  389.9	 6063.0	...
5510474	  743.8	  388.6	 6063.0	...
5510475	  744.6	  387.6	 6063.0	...
5510476	  745.0	  389.6	 6061.0	...
5510477	  746.2	  391.1	 6059.0	...
5510478	  747.7	  391.2	 6061.0	...
5510479	  749.0	  390.0	 6064.0	...
5510480	  748.0	  389.7	 6067.0	...
5510481	  746.8	  390.9	 6067.0	...
5510482	  745.6	  392.1	 6066.0	...
5510483	  746.3	  392.6	 6065.0	...
5510484	  747.2	  392.6	 6064.0	...
5510485	  747.7	  392.9	 6065.0	...
5510486	  747.7	  393.2	 6066.0	...
5510487	  747.9	  392.1	 6067.0	...
EFIX R   5510454	5510487	34	  743.0	  399.9	   6037
SSACC R  5510488
5510488	  749.9	  389.2	 6067.0	...
5510489	  751.8	  386.4	 6067.0	...
5510490	  753.5	  384.6	 6067.0	...
5510491	  754.0	  384.1	 6068.0	...
5510492	  754.2	  383.5	 6065.0	...
5510493	  753.9	  383.4	 6062.0	...
5510494	  749.8	  389.1	 6046.0	...
5510495	  747.5	  392.5	 6040.0	...
5510496	  745.3	  395.8	 6034.0	...
5510497	  739.5	  412.8	 6001.0	...
5510498	  732.0	  432.4	 5964.0	...
5510499	  724.4	  452.1	 5926.0	...
5510500	  724.4	  452.6	 5925.0	...
5510501	  724.3	  453.5	 5925.0	...
5510502	  723.8	  454.4	 5922.0	...
5510503	  722.7	  456.2	 5919.0	...
5510504	  721.7	  457.9	 5916.0	...
5510505	  721.2	  459.5	 5917.0	...
ESACC R  5510488	5510505	18	  749.9	  389.2	  721.2	  459.5	   1.59	    194
SFIX R   5510506
5510506	  721.1	  459.8	 5917.0	...
5510507	  721.2	  459.9	 5917.0	...
5510508	  721.4	  460.0	 5917.0	...
5510509	  721.5	  460.2	 5917.0	...
5510510	  721.5	  460.6	 5918.0	...
5510511	  721.4	  461.0	 5918.0	...
5510512	  721.2	  461.6	 5917.0	...
5510513	  721.2	  461.9	 5916.0	...
5510514	  720.8	  462.3	 5916.0	...
5510515	  720.3	  462.6	 5915.0	...
5510516	  720.1	  463.2	 5913.0	...
5510517	  720.8	  463.6	 5912.0	...
5510518	  721.3	  463.6	 5914.0	...
5510519	  721.5	  463.4	 5916.0	...
5510520	  721.3	  463.2	 5919.0	...
5510521	  721.3	  463.1	 5921.0	...
5510522	  721.2	  463.2	 5922.0	...
5510523	  721.1	  463.2	 5923.0	...
5510524	  720.9	  463.5	 5919.0	...
5510525	  720.9	  464.3	 5916.0	...
5510526	  720.8	  465.0	 5917.0	...
5510527	  720.9	  465.5	 5921.0	...
5510528	  721.0	  465.6	 5924.0	...
5510529	  721.0	  465.6	 5922.0	...
5510530	  720.8	  465.5	 5922.0	...
5510531	  720.6	  465.5	 5923.0	...
5510532	  720.6	  465.7	 5924.0	...
5510533	  720.7	  465.9	 5925.0	...
5510534	  720.9	  466.2	 5925.0	...
5510535	  721.0	  466.3	 5925.0	...
5510536	  721.0	  466.2	 5924.0	...
5510537	  721.0	  466.0	 5923.0	...
5510538	  721.1	  465.8	 5922.0	...
5510539	  721.2	  465.7	 5922.0	...
5510540	  721.3	  465.6	 5922.0	...
5510541	  721.5	  465.6	 5923.0	...
5510542	  721.8	  465.7	 5924.0	...
5510543	  722.1	  465.9	 5925.0	...
5510544	  722.2	  466.0	 5925.0	...
5510545	  722.1	  465.9	 5924.0	...
5510546	  721.9	  465.9	 5921.0	...
5510547	  721.7	  466.0	 5920.0	...
5510548	  721.4	  466.2	 5919.0	...
5510549	  721.3	  466.2	 5919.0	...
5510550	  721.4	  466.1	 5920.0	...
5510551	  721.5	  466.0	 5921.0	...
5510552	  721.6	  465.9	 5922.0	...
5510553	  721.7	  465.8	 5923.0	...
5510554	  721.9	  466.4	 5924.0	...
5510555	  722.2	  467.2	 5924.0	...
5510556	  722.8	  467.9	 5923.0	...
5510557	  723.2	  467.9	 5923.0	...
5510558	  723.3	  467.9	 5923.0	...
5510559	  723.3	  467.9	 5924.0	...
5510560	  723.4	  467.8	 5925.0	...
5510561	  723.5	  467.8	 5925.0	...
5510562	  723.5	  467.1	 5927.0	...
5510563	  723.2	  466.5	 5929.0	...
5510564	  722.9	  465.7	 5932.0	...
5510565	  723.0	  465.5	 5933.0	...
5510566	  723.3	  465.8	 5933.0	...
5510567	  723.7	  466.1	 5930.0	...
5510568	  723.8	  466.5	 5928.0	...
5510569	  723.8	  466.5	 5927.0	...
5510570	  723.9	  466.5	 5928.0	...
5510571	  724.1	  466.5	 5929.0	...
5510572	  724.5	  467.2	 5931.0	...
5510573	  724.9	  468.2	 5932.0	...
5510574	  725.2	  469.2	 5931.0	...
5510575	  725.2	  469.6	 5930.0	...
5510576	  725.1	  469.6	 5930.0	...
5510577	  725.0	  468.9	 5930.0	...
5510578	  724.8	  468.3	 5930.0	...
5510579	  724.7	  467.7	 5929.0	...
5510580	  724.7	  467.7	 5927.0	...
5510581	  724.6	  467.8	 5925.0	...
5510582	  724.6	  467.9	 5925.0	...
5510583	  724.6	  467.7	 5925.0	...
MSG	5510584 0000 _ Number Off
5510584	  724.5	  467.1	 5925.0	...
5510585	  724.4	  466.5	 5925.0	...
5510586	  724.4	  466.4	 5923.0	...
5510587	  724.3	  466.7	 5922.0	...
5510588	  724.3	  467.1	 5922.0	...
5510589	  724.1	  467.0	 5923.0	...
5510590	  723.8	  466.6	 5923.0	...
5510591	  723.6	  466.1	 5924.0	...
5510592	  723.4	  466.2	 5924.0	...
5510593	  723.5	  466.5	 5926.0	...
5510594	  723.5	  466.7	 5927.0	...
5510595	  723.5	  466.5	 5928.0	...
5510596	  723.6	  466.1	 5927.0	...
5510597	  723.8	  465.8	 5926.0	...
5510598	  723.7	  466.0	 5925.0	...
5510599	  723.3	  466.5	 5924.0	...
5510600	  722.9	  466.7	 5924.0	...
5510601	  722.8	  466.3	 5924.0	...
5510602	  722.8	  465.8	 5924.0	...
5510603	  722.4	  465.7	 5924.0	...
5510604	  721.9	  465.9	 5928.0	...
5510605	  721.3	  466.1	 5932.0	...
5510606	  721.4	  466.2	 5935.0	...
5510607	  721.5	  466.5	 5933.0	...
5510608	  721.7	  467.7	 5929.0	...
5510609	  721.9	  468.7	 5926.0	...
5510610	  721.9	  469.6	 5926.0	...
5510611	  721.7	  469.4	 5928.0	...
5510612	  721.5	  469.2	 5930.0	...
5510613	  721.4	  468.8	 5931.0	...
5510614	  721.3	  468.7	 5932.0	...
5510615	  721.2	  468.9	 5932.0	...
5510616	  721.1	  469.3	 5931.0	...
5510617	  721.0	  469.8	 5931.0	...
5510618	  721.0	  470.0	 5930.0	...
5510619	  721.0	  470.2	 5929.0	...
5510620	  721.0	  470.2	 5930.0	...
5510621	  721.1	  470.5	 5931.0	...
5510622	  721.1	  470.8	 5932.0	...
5510623	  721.1	  471.0	 5934.0	...
5510624	  721.0	  470.9	 5936.0	...
5510625	  721.0	  470.6	 5936.0	...
5510626	  720.9	  470.3	 5934.0	...
5510627	  720.8	  470.0	 5935.0	...
5510628	  720.6	  469.9	 5938.0	...
5510629	  720.4	  470.0	 5941.0	...
5510630	  720.3	  469.9	 5941.0	...
5510631	  720.2	  469.6	 5942.0	...
5510632	  720.2	  469.4	 5944.0	...
5510633	  720.2	  469.3	 5945.0	...
5510634	  720.2	  469.6	 5946.0	...
5510635	  720.4	  470.0	 5946.0	...
5510636	  720.5	  470.3	 5946.0	...
5510637	  720.4	  469.9	 5947.0	...
5510638	  720.1	  469.5	 5947.0	...
5510639	  719.7	  469.1	 5947.0	...
5510640	  719.6	  469.1	 5948.0	...
5510641	  719.4	  469.2	 5949.0	...
5510642	  719.2	  469.4	 5949.0	...
5510643	  719.3	  469.3	 5950.0	...
5510644	  719.9	  469.1	 5950.0	...
5510645	  720.5	  468.9	 5950.0	...
5510646	  720.5	  468.8	 5949.0	...
5510647	  720.3	  468.5	 5948.0	...
5510648	  720.1	  468.2	 5947.0	...
5510649	  720.2	  467.8	 5945.0	...
5510650	  720.2	  467.8	 5945.0	...
5510651	  720.2	  467.5	 5945.0	...
5510652	  720.2	  467.1	 5947.0	...
5510653	  720.1	  466.6	 5952.0	...
5510654	  720.1	  466.5	 5956.0	...
5510655	  720.0	  466.4	 5959.0	...
5510656	  719.9	  466.2	 5961.0	...
5510657	  719.8	  466.0	 5963.0	...
5510658	  719.8	  465.9	 5966.0	...
5510659	  719.9	  465.8	 5966.0	...
5510660	  719.9	  465.5	 5967.0	...
5510661	  720.0	  465.1	 5968.0	...
5510662	  720.1	  464.7	 5970.0	...
5510663	  720.3	  464.3	 5967.0	...
5510664	  720.5	  464.1	 5964.0	...
5510665	  720.5	  463.8	 5962.0	...
5510666	  720.5	  463.4	 5963.0	...
5510667	  720.5	  463.0	 5965.0	...
5510668	  720.4	  462.9	 5965.0	...
5510669	  720.6	  462.7	 5965.0	...
5510670	  720.8	  462.4	 5966.0	...
5510671	  721.0	  462.3	 5965.0	...
5510672	  720.9	  462.0	 5965.0	...
5510673	  720.7	  461.7	 5964.0	...
5510674	  720.3	  461.7	 5964.0	...
5510675	  720.0	  461.8	 5966.0	...
5510676	  720.3	  461.9	 5967.0	...
5510677	  720.8	  461.7	 5970.0	...
5510678	  721.4	  461.6	 5972.0	...
5510679	  721.4	  461.6	 5975.0	...
5510680	  721.5	  461.6	 5978.0	...
5510681	  721.6	  461.6	 5982.0	...
5510682	  721.8	  461.7	 5985.0	...
5510683	  721.9	  461.6	 5986.0	...
5510684	  721.9	  461.5	 5987.0	...
5510685	  721.9	  461.1	 5987.0	...
5510686	  722.0	  460.8	 5988.0	...
5510687	  722.0	  460.6	 5987.0	...
5510688	  722.2	  461.2	 5987.0	...
5510689	  722.3	  461.7	 5991.0	...
5510690	  722.5	  462.3	 5996.0	...
5510691	  722.5	  462.2	 6001.0	...
5510692	  722.2	  462.1	 6001.0	...
5510693	  721.9	  461.8	 6001.0	...
5510694	  721.8	  461.1	 6002.0	...
5510695	  721.9	  460.6	 6005.0	...
5510696	  721.9	  460.2	 6007.0	...
5510697	  721.9	  460.2	 6012.0	...
5510698	  721.8	  460.2	 6016.0	...
5510699	  721.8	  460.1	 6019.0	...
5510700	  721.9	  460.0	 6023.0	...
5510701	  722.2	  459.8	 6027.0	...
5510702	  722.5	  459.6	 6029.0	...
5510703	  722.2	  459.6	 6028.0	...
5510704	  721.9	  460.0	 6026.0	...
5510705	  721.5	  460.4	 6024.0	...
5510706	  721.6	  460.5	 6025.0	...
5510707	  721.6	  460.3	 6027.0	...
5510708	  721.7	  460.5	 6028.0	...
5510709	  721.8	  460.9	 6027.0	...
5510710	  721.8	  461.2	 6028.0	...
5510711	  721.8	  461.1	 6029.0	...
5510712	  721.9	  460.9	 6030.0	...
5510713	  721.9	  460.8	 6030.0	...
5510714	  721.9	  460.8	 6031.0	...
5510715	  722.0	  460.8	 6032.0	...
5510716	  722.0	  461.0	 6032.0	...
5510717	  722.1	  461.1	 6032.0	...
5510718	  722.2	  460.8	 6032.0	...
5510719	  722.3	  460.4	 6034.0	...
5510720	  722.0	  460.1	 6035.0	...
5510721	  721.5	  460.1	 6037.0	...
5510722	  721.1	  459.8	 6036.0	...
5510723	  721.1	  459.6	 6035.0	...
5510724	  720.9	  459.5	 6035.0	...
5510725	  720.6	  459.7	 6037.0	...
5510726	  720.3	  459.6	 6040.0	...
5510727	  719.8	  459.5	 6042.0	...
5510728	  719.3	  459.3	 6042.0	...
5510729	  718.7	  459.2	 6043.0	...
5510730	  718.7	  459.4	 6043.0	...
5510731	  718.6	  459.6	 6043.0	...
5510732	  718.7	  459.8	 6042.0	...
5510733	  718.8	  459.6	 6044.0	...
5510734	  718.9	  459.4	 6045.0	...
5510735	  718.9	  459.4	 6048.0	...
5510736	  718.6	  459.6	 6050.0	...
5510737	  718.3	  459.5	 6053.0	...
5510738	  718.1	  459.1	 6055.0	...
5510739	  718.3	  458.8	 6056.0	...
5510740	  718.0	  458.9	 6057.0	...
5510741	  717.5	  458.9	 6057.0	...
5510742	  716.9	  458.9	 6058.0	...
5510743	  716.9	  459.5	 6060.0	...
5510744	  716.9	  460.2	 6066.0	...
5510745	  717.0	  460.8	 6071.0	...
5510746	  717.0	  460.8	 6075.0	...
5510747	  717.1	  460.9	 6076.0	...
5510748	  717.2	  461.0	 6076.0	...
5510749	  717.2	  461.1	 6078.0	...
5510750	  717.3	  461.0	 6080.0	...
5510751	  717.4	  460.9	 6085.0	...
5510752	  717.4	  460.7	 6088.0	...
5510753	  718.0	  460.2	 6090.0	...
5510754	  718.5	  459.6	 6090.0	...
5510755	  718.9	  459.0	 6091.0	...
5510756	  718.7	  459.5	 6093.0	...
5510757	  718.5	  460.2	 6094.0	...
5510758	  718.6	  461.0	 6095.0	...
5510759	  718.5	  461.4	 6096.0	...
5510760	  718.3	  461.6	 6098.0	...
5510761	  718.0	  460.6	 6101.0	...
5510762	  718.0	  459.6	 6105.0	...
5510763	  717.9	  458.5	 6108.0	...
5510764	  717.3	  458.6	 6111.0	...
5510765	  716.8	  458.9	 6110.0	...
5510766	  716.4	  459.4	 6110.0	...
5510767	  716.6	  459.9	 6110.0	...
5510768	  716.6	  460.2	 6108.0	...
5510769	  716.4	  460.3	 6107.0	...
5510770	  716.3	  460.3	 6105.0	...
5510771	  716.0	  459.7	 6107.0	...
5510772	  715.8	  459.0	 6108.0	...
5510773	  715.5	  458.3	 6110.0	...
5510774	  715.3	  458.2	 6110.0	...
5510775	  715.1	  458.1	 6110.0	...
5510776	  714.5	  458.2	 6110.0	...
5510777	  714.0	  458.4	 6111.0	...
5510778	  713.6	  458.6	 6113.0	...
5510779	  713.6	  458.7	 6114.0	...
5510780	  713.4	  458.9	 6113.0	...
5510781	  713.1	  459.1	 6112.0	...
5510782	  712.8	  459.0	 6115.0	...
5510783	  712.6	  458.8	 6118.0	...
5510784	  712.3	  458.8	 6121.0	...
5510785	  711.9	  459.0	 6121.0	...
5510786	  711.5	  458.8	 6121.0	...
5510787	  711.4	  458.5	 6122.0	...
5510788	  711.7	  458.7	 6123.0	...
5510789	  711.9	  459.2	 6123.0	...
5510790	  711.9	  459.7	 6125.0	...
5510791	  712.1	  459.5	 6127.0	...
5510792	  712.3	  459.4	 6128.0	...
5510793	  712.7	  459.5	 6127.0	...
5510794	  713.1	  459.6	 6127.0	...
5510795	  713.5	  459.5	 6127.0	...
MSG	5510796 0000 _ Number On
5510796	  713.6	  459.2	 6127.0	...
5510797	  713.1	  458.8	 6132.0	...
5510798	  712.7	  458.5	 6136.0	...
5510799	  712.5	  458.3	 6139.0	...
5510800	  712.8	  458.1	 6138.0	...
5510801	  712.9	  457.7	 6141.0	...
5510802	  712.9	  457.2	 6144.0	...
5510803	  712.9	  457.3	 6147.0	...
5510804	  712.9	  457.7	 6148.0	...
5510805	  712.9	  458.1	 6148.0	...
5510806	  712.8	  458.2	 6147.0	...
5510807	  712.8	  458.3	 6146.0	...
5510808	  712.7	  458.2	 6146.0	...
5510809	  712.7	  457.9	 6147.0	...
5510810	  712.6	  457.7	 6149.0	...
5510811	  712.6	  457.5	 6153.0	...
5510812	  712.5	  457.3	 6158.0	...
5510813	  712.5	  457.0	 6162.0	...
5510814	  712.5	  456.7	 6164.0	...
5510815	  712.5	  456.6	 6165.0	...
5510816	  712.4	  456.3	 6166.0	...
5510817	  712.1	  455.8	 6167.0	...
5510818	  711.7	  455.5	 6169.0	...
5510819	  711.3	  455.5	 6171.0	...
5510820	  711.1	  455.7	 6172.0	...
5510821	  710.9	  455.8	 6172.0	...
5510822	  711.0	  455.8	 6173.0	...
5510823	  711.0	  455.7	 6175.0	...
5510824	  710.9	  455.5	 6177.0	...
5510825	  710.8	  455.2	 6179.0	...
5510826	  710.7	  454.7	 6180.0	...
5510827	  710.7	  454.2	 6182.0	...
5510828	  710.6	  453.9	 6181.0	...
5510829	  710.7	  453.9	 6181.0	...
5510830	  710.7	  453.9	 6182.0	...
5510831	  710.5	  453.5	 6183.0	...
5510832	  710.2	  453.2	 6184.0	...
5510833	  709.6	  452.8	 6187.0	...
5510834	  709.4	  452.8	 6190.0	...
5510835	  709.3	  452.7	 6192.0	...
5510836	  709.4	  452.7	 6193.0	...
5510837	  709.5	  452.7	 6193.0	...
5510838	  709.5	  452.7	 6192.0	...
5510839	  709.0	  452.8	 6194.0	...
5510840	  708.6	  453.0	 6197.0	...
5510841	  708.2	  453.2	 6199.0	...
5510842	  708.3	  453.6	 6198.0	...
5510843	  708.6	  453.9	 6197.0	...
5510844	  708.7	  453.6	 6198.0	...
5510845	  708.6	  453.0	 6199.0	...
5510846	  708.4	  452.4	 6199.0	...
5510847	  708.4	  452.4	 6203.0	...
5510848	  708.9	  452.3	 6207.0	...
5510849	  709.4	  452.2	 6210.0	...
5510850	  709.9	  452.0	 6210.0	...
5510851	  709.9	  452.0	 6210.0	...
5510852	  709.9	  452.1	 6210.0	...
5510853	  709.4	  452.4	 6211.0	...
5510854	  709.0	  452.7	 6212.0	...
5510855	  708.6	  452.7	 6212.0	...
5510856	  708.8	  452.6	 6213.0	...
5510857	  709.0	  452.3	 6215.0	...
5510858	  709.1	  451.8	 6219.0	...
5510859	  708.9	  451.4	 6222.0	...
5510860	  708.8	  451.0	 6223.0	...
5510861	  708.7	  451.0	 6223.0	...
5510862	  708.7	  450.9	 6223.0	...
5510863	  708.8	  451.0	 6224.0	...
5510864	  708.8	  451.0	 6226.0	...
5510865	  708.8	  451.0	 6229.0	...
5510866	  708.7	  451.1	 6231.0	...
5510867	  708.8	  451.2	 6231.0	...
5510868	  708.8	  451.2	 6231.0	...
5510869	  708.9	  451.2	 6230.0	...
5510870	  709.0	  451.3	 6230.0	...
5510871	  709.0	  450.4	 6230.0	...
5510872	  708.8	  449.4	 6230.0	...
5510873	  708.5	  448.7	 6231.0	...
5510874	  708.4	  449.2	 6233.0	...
5510875	  708.6	  449.6	 6238.0	...
5510876	  708.9	  449.4	 6243.0	...
5510877	  709.4	  449.0	 6248.0	...
5510878	  709.5	  448.7	 6250.0	...
5510879	  709.4	  448.7	 6249.0	...
5510880	  709.1	  448.8	 6246.0	...
5510881	  708.8	  449.0	 6245.0	...
5510882	  708.7	  449.1	 6249.0	...
5510883	  708.7	  449.1	 6254.0	...
5510884	  708.6	  448.1	 6257.0	...
5510885	  708.4	  447.0	 6258.0	...
5510886	  708.2	  446.2	 6258.0	...
5510887	  707.7	  446.2	 6258.0	...
5510888	  707.3	  446.5	 6257.0	...
5510889	  707.2	  446.6	 6257.0	...
5510890	  707.6	  446.5	 6257.0	...
5510891	  708.0	  446.3	 6258.0	...
5510892	  708.1	  446.1	 6262.0	...
5510893	  708.1	  446.2	 6265.0	...
5510894	  708.0	  446.3	 6267.0	...
5510895	  707.9	  446.4	 6266.0	...
5510896	  707.8	  446.4	 6265.0	...
5510897	  707.8	  446.4	 6265.0	...
5510898	  707.8	  446.4	 6265.0	...
5510899	  707.8	  446.7	 6265.0	...
5510900	  707.9	  447.0	 6265.0	...
5510901	  707.9	  447.0	 6266.0	...
5510902	  707.7	  446.7	 6267.0	...
5510903	  707.4	  446.4	 6267.0	...
5510904	  706.9	  446.5	 6269.0	...
5510905	  706.8	  446.5	 6270.0	...
5510906	  706.3	  446.3	 6272.0	...
5510907	  706.0	  445.7	 6272.0	...
5510908	  705.6	  445.1	 6274.0	...
5510909	  705.6	  444.6	 6277.0	...
5510910	  705.8	  444.6	 6280.0	...
5510911	  706.2	  444.5	 6282.0	...
5510912	  706.6	  444.5	 6284.0	...
5510913	  707.0	  444.6	 6285.0	...
5510914	  707.1	  444.8	 6285.0	...
5510915	  707.0	  444.3	 6286.0	...
5510916	  706.8	  443.7	 6287.0	...
5510917	  706.5	  443.0	 6289.0	...
5510918	  706.4	  442.8	 6290.0	...
5510919	  706.3	  442.8	 6292.0	...
5510920	  706.1	  442.9	 6292.0	...
5510921	  705.9	  442.4	 6293.0	...
5510922	  705.7	  441.8	 6296.0	...
5510923	  705.3	  441.1	 6299.0	...
5510924	  705.1	  441.0	 6302.0	...
5510925	  704.9	  441.2	 6302.0	...
5510926	  704.9	  441.4	 6302.0	...
5510927	  704.5	  441.7	 6301.0	...
5510928	  704.2	  441.8	 6299.0	...
5510929	  703.9	  441.9	 6299.0	...
5510930	  703.7	  442.0	 6300.0	...
5510931	  703.5	  441.9	 6301.0	...
5510932	  703.4	  441.4	 6302.0	...
5510933	  703.6	  441.0	 6303.0	...
5510934	  703.9	  440.9	 6305.0	...
5510935	  703.5	  440.8	 6307.0	...
5510936	  703.0	  440.5	 6309.0	...
5510937	  702.4	  440.1	 6311.0	...
5510938	  702.2	  440.1	 6314.0	...
5510939	  702.1	  440.2	 6317.0	...
5510940	  702.1	  440.3	 6320.0	...
5510941	  702.4	  440.5	 6321.0	...
5510942	  702.5	  440.5	 6321.0	...
5510943	  702.7	  440.5	 6322.0	...
5510944	  702.8	  440.5	 6323.0	...
5510945	  702.5	  440.8	 6322.0	...
5510946	  702.0	  441.0	 6320.0	...
5510947	  702.1	  441.3	 6318.0	...
5510948	  702.3	  441.3	 6320.0	...
5510949	  702.5	  441.2	 6322.0	...
5510950	  702.2	  440.8	 6325.0	...
5510951	  701.9	  440.2	 6326.0	...
5510952	  701.7	  439.9	 6326.0	...
5510953	  701.5	  439.8	 6326.0	...
5510954	  701.5	  439.8	 6328.0	...
5510955	  701.5	  439.5	 6331.0	...
5510956	  701.4	  439.3	 6332.0	...
5510957	  701.7	  439.0	 6332.0	...
5510958	  702.0	  438.5	 6332.0	...
5510959	  702.2	  437.9	 6333.0	...
5510960	  702.0	  437.4	 6333.0	...
5510961	  701.7	  437.4	 6332.0	...
5510962	  701.5	  437.3	 6331.0	...
5510963	  701.4	  437.3	 6332.0	...
5510964	  701.5	  437.7	 6335.0	...
5510965	  701.6	  438.3	 6339.0	...
5510966	  701.8	  438.8	 6339.0	...
5510967	  702.0	  438.9	 6340.0	...
5510968	  702.1	  438.5	 6341.0	...
5510969	  702.1	  438.0	 6342.0	...
5510970	  702.1	  437.3	 6344.0	...
5510971	  702.0	  437.0	 6345.0	...
5510972	  702.4	  436.8	 6345.0	...
5510973	  702.8	  436.9	 6344.0	...
5510974	  703.0	  436.7	 6344.0	...
5510975	  702.9	  436.3	 6344.0	...
5510976	  702.8	  435.8	 6346.0	...
5510977	  702.9	  435.8	 6347.0	...
5510978	  703.0	  436.3	 6349.0	...
5510979	  703.1	  436.9	 6350.0	...
5510980	  703.2	  437.5	 6351.0	...
5510981	  702.5	  437.7	 6351.0	...
5510982	  701.9	  437.4	 6353.0	...
5510983	  701.3	  436.9	 6353.0	...
5510984	  701.3	  436.3	 6354.0	...
5510985	  701.2	  436.0	 6353.0	...
5510986	  701.1	  435.8	 6355.0	...
5510987	  700.8	  435.5	 6357.0	...
5510988	  700.7	  435.3	 6360.0	...
5510989	  700.6	  435.2	 6361.0	...
5510990	  700.7	  435.2	 6363.0	...
5510991	  700.8	  435.4	 6362.0	...
5510992	  700.9	  435.6	 6361.0	...
5510993	  700.9	  435.8	 6359.0	...
5510994	  700.9	  435.8	 6359.0	...
5510995	  701.0	  435.8	 6359.0	...
5510996	  701.0	  435.8	 6358.0	...
5510997	  701.0	  435.8	 6359.0	...
5510998	  700.9	  435.7	 6361.0	...
5510999	  701.1	  435.4	 6362.0	...
5511000	  701.5	  435.1	 6364.0	...
5511001	  701.8	  434.9	 6364.0	...
5511002	  701.8	  434.7	 6365.0	...
5511003	  701.8	  434.4	 6367.0	...
5511004	  701.9	  434.2	 6370.0	...
5511005	  701.9	  434.1	 6371.0	...
5511006	  701.9	  434.1	 6369.0	...
5511007	  701.9	  434.5	 6368.0	...
5511008	  702.0	  434.8	 6369.0	...
5511009	  702.0	  434.5	 6370.0	...
5511010	  702.1	  433.9	 6370.0	...
5511011	  702.1	  433.3	 6370.0	...
5511012	  701.9	  433.5	 6369.0	...
5511013	  701.4	  433.9	 6372.0	...
5511014	  700.9	  434.3	 6375.0	...
5511015	  700.8	  434.5	 6378.0	...
5511016	  700.8	  434.5	 6378.0	...
5511017	  701.0	  434.5	 6377.0	...
5511018	  701.2	  434.7	 6377.0	...
5511019	  701.5	  434.8	 6377.0	...
5511020	  701.6	  434.9	 6378.0	...
5511021	  701.7	  434.8	 6378.0	...
5511022	  701.7	  434.8	 6379.0	...
5511023	  701.6	  434.3	 6377.0	...
5511024	  701.5	  433.8	 6375.0	...
5511025	  701.6	  433.2	 6375.0	...
5511026	  701.7	  433.1	 6376.0	...
5511027	  701.8	  433.2	 6376.0	...
5511028	  701.8	  433.3	 6376.0	...
5511029	  701.7	  433.0	 6375.0	...
5511030	  701.7	  432.6	 6378.0	...
5511031	  701.7	  432.4	 6381.0	...
5511032	  701.2	  433.1	 6382.0	...
5511033	  700.8	  433.7	 6380.0	...
5511034	  700.4	  434.1	 6380.0	...
5511035	  700.6	  434.1	 6382.0	...
5511036	  700.8	  434.0	 6384.0	...
5511037	  701.3	  433.7	 6383.0	...
5511038	  701.6	  433.5	 6383.0	...
5511039	  701.6	  433.5	 6384.0	...
5511040	  701.4	  433.6	 6383.0	...
5511041	  701.3	  433.4	 6382.0	...
5511042	  701.6	  433.2	 6381.0	...
5511043	  701.5	  433.3	 6381.0	...
5511044	  701.3	  432.9	 6381.0	...
5511045	  701.3	  432.5	 6380.0	...
5511046	  701.5	  432.3	 6380.0	...
5511047	  701.7	  432.9	 6380.0	...
5511048	  701.8	  433.4	 6382.0	...
5511049	  701.5	  433.8	 6384.0	...
5511050	  701.1	  433.9	 6386.0	...
5511051	  700.8	  434.0	 6385.0	...
5511052	  700.7	  434.2	 6384.0	...
5511053	  700.8	  434.2	 6384.0	...
5511054	  700.6	  433.9	 6383.0	...
5511055	  700.5	  433.7	 6382.0	...
5511056	  700.5	  433.2	 6382.0	...
5511057	  700.8	  433.1	 6382.0	...
5511058	  701.1	  432.9	 6382.0	...
5511059	  701.5	  433.0	 6382.0	...
5511060	  701.9	  433.4	 6383.0	...
5511061	  703.0	  433.7	 6384.0	...
EFIX R   5510506	5511061	556	  713.2	  454.1	   6130
SSACC R  5511062
5511062	  704.4	  434.3	 6384.0	...
5511063	  706.0	  435.0	 6383.0	...
5511064	  707.2	  436.1	 6379.0	...
5511065	  708.3	  436.9	 6375.0	...
5511066	  710.7	  438.9	 6372.0	...
5511067	  712.8	  440.8	 6368.0	...
5511068	  715.5	  443.6	 6365.0	...
5511069	  716.4	  444.6	 6362.0	...
5511070	  716.9	  446.6	 6362.0	...
5511071	  716.6	  448.5	 6362.0	...
5511072	  716.3	  450.8	 6361.0	...
5511073	  716.4	  452.6	 6361.0	...
ESACC R  5511062	5511073	12	  704.4	  434.3	  716.4	  452.6	   0.46	     45
SFIX R   5511074
5511074	  715.1	  453.5	 6360.0	...
5511075	  713.9	  454.1	 6360.0	...
5511076	  712.2	  454.8	 6359.0	...
5511077	  711.8	  455.4	 6359.0	...
5511078	  711.4	  456.0	 6361.0	...
5511079	  711.5	  456.1	 6364.0	...
5511080	  711.5	  456.2	 6368.0	...
5511081	  711.6	  456.1	 6372.0	...
5511082	  711.8	  456.1	 6372.0	...
5511083	  712.0	  456.1	 6371.0	...
5511084	  712.0	  456.1	 6370.0	...
5511085	  711.9	  456.2	 6370.0	...
5511086	  711.8	  456.3	 6371.0	...
5511087	  712.0	  456.3	 6369.0	...
5511088	  712.3	  456.5	 6368.0	...
5511089	  712.6	  456.7	 6367.0	...
5511090	  712.8	  456.8	 6367.0	...
5511091	  712.8	  456.6	 6367.0	...
5511092	  712.6	  456.4	 6369.0	...
5511093	  712.4	  456.3	 6371.0	...
5511094	  712.5	  456.2	 6373.0	...
5511095	  712.7	  456.3	 6373.0	...
5511096	  712.8	  456.3	 6372.0	...
5511097	  712.5	  455.8	 6370.0	...
MSG	5511098 0000 _ Number Off
5511098	  712.1	  455.3	 6368.0	...
5511099	  711.7	  455.2	 6367.0	...
5511100	  711.7	  455.4	 6366.0	...
5511101	  711.6	  455.6	 6366.0	...
5511102	  711.6	  455.9	 6366.0	...
5511103	  711.5	  456.4	 6367.0	...
5511104	  711.3	  456.0	 6369.0	...
5511105	  711.0	  455.3	 6370.0	...
5511106	  710.7	  454.6	 6368.0	...
5511107	  711.1	  454.5	 6367.0	...
5511108	  712.0	  454.4	 6365.0	...
5511109	  712.7	  454.3	 6367.0	...
5511110	  712.8	  454.4	 6368.0	...
5511111	  712.6	  454.5	 6369.0	...
5511112	  712.6	  454.8	 6369.0	...
5511113	  712.8	  455.2	 6367.0	...
5511114	  713.1	  455.5	 6363.0	...
5511115	  713.2	  455.8	 6361.0	...
5511116	  713.2	  456.0	 6362.0	...
5511117	  713.2	  456.2	 6364.0	...
5511118	  713.1	  456.2	 6365.0	...
5511119	  712.9	  456.2	 6365.0	...
5511120	  712.7	  456.2	 6362.0	...
5511121	  712.9	  456.5	 6359.0	...
5511122	  713.2	  456.8	 6355.0	...
5511123	  713.5	  457.2	 6354.0	...
5511124	  713.5	  457.1	 6357.0	...
5511125	  713.4	  456.9	 6360.0	...
5511126	  713.3	  456.6	 6362.0	...
5511127	  713.3	  456.4	 6361.0	...
5511128	  713.2	  456.3	 6360.0	...
5511129	  713.2	  456.2	 6360.0	...
5511130	  713.2	  456.2	 6360.0	...
5511131	  713.0	  456.2	 6360.0	...
5511132	  712.8	  456.1	 6360.0	...
5511133	  712.6	  456.1	 6361.0	...
5511134	  712.6	  456.2	 6361.0	...
5511135	  712.7	  456.4	 6361.0	...
5511136	  712.7	  456.6	 6361.0	...
5511137	  712.9	  456.8	 6360.0	...
5511138	  713.1	  457.3	 6359.0	...
5511139	  713.2	  457.7	 6358.0	...
5511140	  713.1	  458.0	 6359.0	...
5511141	  713.0	  457.9	 6360.0	...
5511142	  712.9	  457.9	 6361.0	...
5511143	  712.8	  457.9	 6362.0	...
5511144	  712.4	  458.0	 6362.0	...
5511145	  712.0	  458.0	 6362.0	...
5511146	  711.5	  458.1	 6362.0	...
5511147	  711.5	  458.1	 6363.0	...
5511148	  711.7	  458.0	 6364.0	...
5511149	  712.1	  458.5	 6364.0	...
5511150	  711.8	  459.0	 6364.0	...
5511151	  711.3	  459.6	 6364.0	...
5511152	  710.6	  459.7	 6364.0	...
5511153	  710.7	  460.2	 6358.0	...
5511154	  711.0	  460.6	 6353.0	...
5511155	  711.3	  461.0	 6350.0	...
5511156	  711.6	  461.0	 6353.0	...
5511157	  711.5	  460.7	 6356.0	...
5511158	  711.5	  460.3	 6359.0	...
5511159	  711.3	  459.8	 6362.0	...
5511160	  711.1	  459.1	 6365.0	...
5511161	  710.8	  458.8	 6365.0	...
5511162	  710.6	  458.5	 6365.0	...
5511163	  710.8	  458.5	 6364.0	...
5511164	  711.1	  458.4	 6363.0	...
5511165	  711.4	  458.5	 6362.0	...
5511166	  711.2	  458.5	 6362.0	...
5511167	  711.0	  458.6	 6362.0	...
5511168	  710.8	  459.0	 6363.0	...
5511169	  710.8	  459.3	 6364.0	...
5511170	  710.8	  459.7	 6365.0	...
5511171	  710.7	  459.7	 6367.0	...
5511172	  710.6	  459.7	 6368.0	...
5511173	  710.6	  459.7	 6368.0	...
5511174	  710.4	  459.7	 6367.0	...
5511175	  710.3	  459.7	 6366.0	...
5511176	  710.1	  459.7	 6366.0	...
5511177	  710.0	  459.7	 6365.0	...
5511178	  710.4	  459.7	 6363.0	...
5511179	  710.9	  459.7	 6362.0	...
5511180	  711.4	  459.6	 6363.0	...
5511181	  711.6	  459.6	 6364.0	...
5511182	  711.9	  459.7	 6365.0	...
5511183	  712.1	  460.1	 6365.0	...
5511184	  712.3	  460.5	 6364.0	...
5511185	  712.4	  460.9	 6362.0	...
5511186	  712.4	  461.0	 6362.0	...
5511187	  712.0	  461.1	 6360.0	...
5511188	  711.6	  461.3	 6358.0	...
5511189	  711.4	  461.5	 6358.0	...
5511190	  711.4	  461.5	 6358.0	...
5511191	  711.5	  461.2	 6360.0	...
5511192	  711.4	  460.9	 6360.0	...
5511193	  711.5	  461.2	 6360.0	...
5511194	  711.4	  461.8	 6360.0	...
5511195	  711.4	  462.1	 6360.0	...
5511196	  711.2	  461.8	 6360.0	...
5511197	  711.1	  461.6	 6361.0	...
5511198	  711.0	  461.7	 6361.0	...
5511199	  711.1	  462.2	 6360.0	...
5511200	  710.9	  462.8	 6357.0	...
5511201	  710.7	  463.2	 6354.0	...
5511202	  710.5	  463.1	 6353.0	...
5511203	  710.4	  463.0	 6354.0	...
5511204	  710.3	  463.1	 6357.0	...
5511205	  710.2	  463.1	 6360.0	...
5511206	  710.1	  462.9	 6362.0	...
5511207	  710.0	  462.7	 6363.0	...
5511208	  710.4	  462.7	 6364.0	...
5511209	  710.7	  462.8	 6365.0	...
5511210	  711.1	  462.9	 6366.0	...
5511211	  710.7	  463.1	 6365.0	...
5511212	  710.5	  463.8	 6363.0	...
5511213	  710.2	  464.4	 6361.0	...
5511214	  710.2	  464.8	 6361.0	...
5511215	  710.2	  464.8	 6364.0	...
5511216	  710.2	  464.9	 6365.0	...
5511217	  710.4	  464.9	 6366.0	...
5511218	  710.5	  464.8	 6365.0	...
5511219	  710.7	  465.2	 6364.0	...
5511220	  710.8	  465.7	 6362.0	...
5511221	  710.9	  466.1	 6361.0	...
5511222	  710.8	  466.3	 6361.0	...
5511223	  710.8	  466.4	 6355.0	...
5511224	  710.9	  466.0	 6350.0	...
5511225	  711.1	  465.5	 6346.0	...
5511226	  710.8	  464.9	 6347.0	...
5511227	  710.4	  464.7	 6350.0	...
5511228	  709.9	  464.6	 6352.0	...
5511229	  709.9	  465.1	 6354.0	...
5511230	  710.3	  465.6	 6353.0	...
5511231	  710.7	  466.3	 6351.0	...
5511232	  711.1	  466.3	 6350.0	...
5511233	  711.1	  466.2	 6349.0	...
5511234	  711.3	  466.0	 6348.0	...
5511235	  711.5	  465.9	 6351.0	...
5511236	  711.7	  466.0	 6355.0	...
5511237	  711.7	  466.0	 6357.0	...
5511238	  711.7	  465.9	 6355.0	...
5511239	  711.7	  465.8	 6354.0	...
5511240	  712.1	  465.4	 6355.0	...
5511241	  712.6	  465.0	 6357.0	...
5511242	  713.6	  464.7	 6359.0	...
5511243	  714.1	  464.5	 6359.0	...
5511244	  714.5	  464.4	 6359.0	...
5511245	  714.5	  464.4	 6358.0	...
5511246	  714.6	  465.1	 6355.0	...
5511247	  714.7	  465.6	 6353.0	...
5511248	  714.8	  466.2	 6351.0	...
5511249	  714.7	  466.1	 6352.0	...
5511250	  713.9	  466.3	 6354.0	...
5511251	  713.1	  466.6	 6357.0	...
5511252	  712.3	  466.8	 6360.0	...
5511253	  712.4	  467.1	 6363.0	...
5511254	  712.6	  467.2	 6365.0	...
5511255	  712.7	  467.2	 6365.0	...
5511256	  712.3	  466.9	 6365.0	...
5511257	  711.7	  466.4	 6364.0	...
5511258	  711.1	  466.0	 6363.0	...
5511259	  710.9	  465.7	 6361.0	...
5511260	  710.9	  465.6	 6361.0	...
5511261	  710.6	  465.5	 6359.0	...
5511262	  710.3	  465.7	 6358.0	...
5511263	  710.1	  466.0	 6356.0	...
5511264	  710.3	  466.3	 6356.0	...
5511265	  710.5	  466.6	 6355.0	...
5511266	  710.7	  466.9	 6351.0	...
5511267	  710.6	  466.7	 6347.0	...
5511268	  710.6	  466.3	 6344.0	...
5511269	  710.5	  465.9	 6344.0	...
5511270	  710.6	  466.0	 6346.0	...
5511271	  711.0	  466.3	 6346.0	...
5511272	  711.2	  466.5	 6346.0	...
5511273	  711.3	  466.5	 6345.0	...
5511274	  710.9	  466.2	 6346.0	...
5511275	  710.6	  465.9	 6348.0	...
5511276	  710.3	  465.6	 6348.0	...
5511277	  710.2	  465.4	 6346.0	...
5511278	  710.1	  465.5	 6344.0	...
5511279	  710.0	  465.7	 6344.0	...
5511280	  710.4	  465.8	 6341.0	...
5511281	  711.0	  465.9	 6339.0	...
5511282	  711.6	  466.1	 6336.0	...
5511283	  711.7	  466.3	 6333.0	...
5511284	  711.7	  466.4	 6330.0	...
5511285	  711.7	  466.3	 6331.0	...
5511286	  711.7	  466.2	 6334.0	...
5511287	  711.5	  466.4	 6339.0	...
5511288	  711.3	  466.6	 6342.0	...
5511289	  711.1	  466.3	 6344.0	...
5511290	  711.1	  465.9	 6344.0	...
5511291	  711.1	  465.4	 6343.0	...
5511292	  711.1	  465.4	 6342.0	...
5511293	  711.0	  465.3	 6342.0	...
5511294	  710.9	  465.3	 6341.0	...
5511295	  711.1	  465.3	 6342.0	...
5511296	  711.5	  464.8	 6343.0	...
5511297	  711.9	  464.2	 6343.0	...
5511298	  711.3	  464.4	 6342.0	...
5511299	  710.7	  465.1	 6341.0	...
5511300	  710.1	  465.5	 6340.0	...
5511301	  710.2	  465.1	 6338.0	...
5511302	  710.5	  464.6	 6337.0	...
5511303	  710.7	  464.2	 6337.0	...
MSG	5511304 0000 _ Number On
5511304	  710.8	  463.6	 6337.0	...
5511305	  710.8	  463.2	 6340.0	...
5511306	  710.8	  463.0	 6342.0	...
5511307	  710.8	  463.1	 6344.0	...
5511308	  710.8	  463.1	 6344.0	...
5511309	  710.8	  463.3	 6340.0	...
5511310	  710.8	  463.5	 6336.0	...
5511311	  711.2	  463.5	 6333.0	...
5511312	  711.5	  463.4	 6333.0	...
5511313	  711.8	  463.2	 6334.0	...
5511314	  712.2	  463.1	 6334.0	...
5511315	  712.6	  463.0	 6334.0	...
5511316	  713.0	  463.0	 6335.0	...
5511317	  713.0	  462.9	 6334.0	...
5511318	  713.0	  462.8	 6333.0	...
5511319	  712.9	  462.7	 6332.0	...
5511320	  712.7	  462.7	 6334.0	...
5511321	  711.9	  462.3	 6335.0	...
5511322	  711.1	  461.9	 6336.0	...
5511323	  711.0	  461.7	 6337.0	...
5511324	  711.4	  461.8	 6338.0	...
5511325	  712.0	  462.1	 6338.0	...
5511326	  712.1	  462.2	 6338.0	...
5511327	  712.0	  462.5	 6338.0	...
5511328	  711.7	  462.6	 6335.0	...
5511329	  711.6	  462.8	 6333.0	...
5511330	  711.7	  463.0	 6331.0	...
5511331	  711.7	  462.2	 6332.0	...
5511332	  711.6	  461.3	 6332.0	...
5511333	  711.6	  460.4	 6333.0	...
5511334	  711.8	  460.4	 6333.0	...
5511335	  712.0	  460.1	 6331.0	...
5511336	  712.2	  459.8	 6328.0	...
5511337	  712.2	  459.4	 6326.0	...
5511338	  712.9	  459.2	 6327.0	...
5511339	  713.6	  459.1	 6329.0	...
5511340	  714.4	  459.1	 6331.0	...
5511341	  714.8	  459.1	 6331.0	...
5511342	  715.4	  459.1	 6332.0	...
5511343	  715.9	  459.7	 6330.0	...
5511344	  716.5	  460.2	 6328.0	...
5511345	  717.1	  460.2	 6324.0	...
5511346	  717.5	  459.7	 6324.0	...
5511347	  717.9	  459.1	 6326.0	...
5511348	  718.0	  459.0	 6328.0	...
5511349	  718.0	  458.7	 6329.0	...
5511350	  717.3	  458.5	 6327.0	...
5511351	  716.9	  458.4	 6326.0	...
5511352	  716.5	  458.4	 6326.0	...
5511353	  716.4	  458.3	 6329.0	...
5511354	  715.9	  458.2	 6331.0	...
5511355	  715.4	  458.0	 6331.0	...
5511356	  715.0	  458.0	 6329.0	...
5511357	  715.2	  458.1	 6327.0	...
5511358	  715.4	  457.4	 6328.0	...
5511359	  715.5	  456.8	 6330.0	...
5511360	  715.5	  456.4	 6331.0	...
5511361	  715.0	  457.1	 6329.0	...
5511362	  714.5	  457.6	 6326.0	...
5511363	  714.0	  457.8	 6325.0	...
5511364	  714.0	  457.6	 6326.0	...
5511365	  714.0	  457.9	 6327.0	...
5511366	  713.9	  458.4	 6327.0	...
5511367	  713.9	  458.8	 6327.0	...
5511368	  713.8	  458.7	 6325.0	...
5511369	  713.7	  458.4	 6322.0	...
5511370	  713.5	  457.9	 6319.0	...
5511371	  713.5	  457.5	 6319.0	...
5511372	  713.6	  457.3	 6319.0	...
5511373	  713.7	  457.2	 6320.0	...
5511374	  713.7	  457.0	 6321.0	...
5511375	  713.8	  456.7	 6323.0	...
5511376	  713.9	  456.6	 6325.0	...
5511377	  714.0	  456.5	 6326.0	...
5511378	  714.0	  456.3	 6327.0	...
5511379	  713.9	  456.1	 6327.0	...
5511380	  714.1	  455.8	 6325.0	...
5511381	  714.2	  455.6	 6324.0	...
5511382	  714.3	  455.7	 6323.0	...
5511383	  714.5	  455.9	 6323.0	...
5511384	  714.6	  456.4	 6319.0	...
5511385	  714.3	  456.7	 6314.0	...
5511386	  714.0	  457.0	 6308.0	...
5511387	  714.5	  456.9	 6306.0	...
5511388	  715.5	  456.8	 6306.0	...
5511389	  715.9	  456.8	 6307.0	...
5511390	  715.5	  457.0	 6308.0	...
5511391	  715.0	  457.1	 6309.0	...
5511392	  715.0	  457.3	 6310.0	...
5511393	  715.1	  457.8	 6310.0	...
5511394	  715.3	  458.2	 6310.0	...
5511395	  715.5	  458.3	 6311.0	...
5511396	  715.6	  458.1	 6311.0	...
5511397	  715.5	  458.0	 6311.0	...
5511398	  715.5	  458.1	 6310.0	...
5511399	  715.5	  458.2	 6307.0	...
5511400	  715.7	  458.1	 6305.0	...
5511401	  715.9	  458.1	 6303.0	...
5511402	  716.1	  458.0	 6304.0	...
5511403	  715.9	  458.2	 6303.0	...
5511404	  715.7	  457.9	 6301.0	...
5511405	  715.5	  457.7	 6300.0	...
5511406	  715.6	  457.4	 6299.0	...
5511407	  715.9	  458.1	 6299.0	...
5511408	  716.1	  458.8	 6300.0	...
5511409	  716.1	  459.4	 6303.0	...
5511410	  716.0	  459.3	 6307.0	...
5511411	  715.9	  458.9	 6307.0	...
5511412	  715.6	  458.6	 6303.0	...
5511413	  715.2	  458.3	 6299.0	...
5511414	  714.9	  458.3	 6296.0	...
5511415	  714.8	  458.1	 6295.0	...
5511416	  714.7	  458.0	 6295.0	...
5511417	  714.7	  458.0	 6295.0	...
5511418	  714.5	  458.0	 6293.0	...
5511419	  714.4	  457.8	 6290.0	...
5511420	  714.3	  457.6	 6287.0	...
5511421	  714.3	  457.5	 6287.0	...
5511422	  714.3	  457.5	 6290.0	...
5511423	  714.3	  457.6	 6293.0	...
5511424	  714.4	  457.6	 6295.0	...
5511425	  714.6	  457.6	 6294.0	...
5511426	  714.8	  457.3	 6293.0	...
5511427	  715.0	  457.0	 6292.0	...
5511428	  714.9	  456.8	 6291.0	...
5511429	  714.9	  457.0	 6289.0	...
5511430	  715.0	  457.5	 6289.0	...
5511431	  714.9	  457.9	 6289.0	...
5511432	  714.8	  458.2	 6290.0	...
5511433	  714.9	  458.2	 6291.0	...
5511434	  715.1	  458.1	 6290.0	...
5511435	  715.4	  458.2	 6288.0	...
5511436	  715.3	  458.2	 6287.0	...
5511437	  715.2	  458.3	 6287.0	...
5511438	  715.0	  458.3	 6287.0	...
5511439	  715.0	  458.2	 6289.0	...
5511440	  715.0	  458.1	 6290.0	...
5511441	  714.8	  457.6	 6291.0	...
5511442	  715.2	  457.1	 6292.0	...
5511443	  715.6	  456.7	 6293.0	...
5511444	  716.0	  456.6	 6293.0	...
5511445	  715.8	  456.7	 6291.0	...
5511446	  715.6	  456.8	 6288.0	...
5511447	  715.6	  456.9	 6285.0	...
5511448	  715.7	  457.5	 6285.0	...
5511449	  715.9	  458.1	 6284.0	...
5511450	  716.2	  458.2	 6283.0	...
5511451	  716.2	  457.7	 6282.0	...
5511452	  716.3	  457.9	 6282.0	...
5511453	  716.0	  458.5	 6283.0	...
5511454	  716.3	  458.7	 6281.0	...
5511455	  716.8	  458.4	 6278.0	...
5511456	  717.4	  458.2	 6275.0	...
5511457	  717.7	  458.2	 6276.0	...
5511458	  717.8	  458.3	 6276.0	...
5511459	  717.9	  458.4	 6276.0	...
5511460	  718.0	  458.4	 6275.0	...
5511461	  718.3	  458.7	 6273.0	...
5511462	  718.6	  458.9	 6272.0	...
5511463	  718.7	  459.1	 6273.0	...
5511464	  718.8	  458.9	 6274.0	...
5511465	  718.8	  458.0	 6275.0	...
5511466	  718.8	  457.2	 6275.0	...
5511467	  718.7	  456.5	 6273.0	...
5511468	  718.7	  456.7	 6270.0	...
5511469	  719.2	  456.7	 6270.0	...
5511470	  719.7	  456.7	 6269.0	...
5511471	  720.1	  456.5	 6268.0	...
5511472	  720.0	  456.4	 6268.0	...
5511473	  720.0	  456.3	 6268.0	...
5511474	  720.2	  456.3	 6266.0	...
5511475	  720.3	  456.2	 6261.0	...
5511476	  720.3	  456.4	 6256.0	...
5511477	  720.2	  456.6	 6255.0	...
5511478	  719.7	  456.2	 6258.0	...
5511479	  719.3	  455.7	 6261.0	...
5511480	  719.1	  455.4	 6261.0	...
5511481	  719.3	  455.7	 6260.0	...
5511482	  719.5	  456.4	 6259.0	...
5511483	  719.8	  457.0	 6259.0	...
5511484	  719.9	  457.4	 6258.0	...
5511485	  720.0	  457.6	 6258.0	...
5511486	  720.1	  457.6	 6258.0	...
5511487	  719.5	  457.3	 6257.0	...
5511488	  718.8	  457.0	 6256.0	...
5511489	  718.2	  456.9	 6257.0	...
5511490	  718.3	  457.0	 6258.0	...
5511491	  718.4	  456.9	 6259.0	...
5511492	  718.5	  456.7	 6259.0	...
5511493	  718.6	  456.4	 6259.0	...
5511494	  718.7	  456.6	 6259.0	...
5511495	  718.7	  456.8	 6256.0	...
5511496	  718.6	  457.1	 6254.0	...
5511497	  718.4	  457.1	 6252.0	...
5511498	  718.1	  457.1	 6253.0	...
5511499	  717.9	  457.0	 6255.0	...
5511500	  717.7	  456.7	 6258.0	...
5511501	  717.5	  456.3	 6260.0	...
5511502	  717.3	  455.8	 6261.0	...
5511503	  717.3	  455.6	 6262.0	...
5511504	  717.2	  455.3	 6262.0	...
5511505	  717.4	  455.6	 6261.0	...
5511506	  717.2	  456.0	 6261.0	...
5511507	  717.0	  456.4	 6261.0	...
5511508	  716.7	  456.4	 6262.0	...
5511509	  716.9	  456.5	 6263.0	...
5511510	  717.0	  456.7	 6262.0	...
5511511	  717.3	  456.9	 6262.0	...
5511512	  717.3	  457.2	 6262.0	...
5511513	  717.5	  457.4	 6261.0	...
5511514	  717.5	  457.1	 6260.0	...
5511515	  717.6	  456.6	 6259.0	...
5511516	  717.6	  456.1	 6260.0	...
5511517	  717.4	  456.2	 6256.0	...
5511518	  717.2	  456.5	 6253.0	...
5511519	  716.9	  456.8	 6249.0	...
5511520	  716.9	  457.1	 6251.0	...
5511521	  716.9	  457.4	 6254.0	...
5511522	  717.0	  457.6	 6256.0	...
5511523	  717.0	  457.6	 6256.0	...
5511524	  717.0	  457.1	 6253.0	...
5511525	  717.2	  456.5	 6251.0	...
5511526	  717.4	  456.4	 6249.0	...
5511527	  717.5	  456.4	 6248.0	...
5511528	  717.4	  456.5	 6248.0	...
5511529	  717.3	  456.3	 6248.0	...
5511530	  717.3	  457.3	 6248.0	...
5511531	  717.4	  458.2	 6248.0	...
5511532	  717.5	  458.1	 6248.0	...
5511533	  717.6	  457.2	 6248.0	...
5511534	  718.2	  457.0	 6250.0	...
5511535	  719.0	  457.7	 6251.0	...
5511536	  719.7	  458.2	 6252.0	...
5511537	  719.6	  458.0	 6250.0	...
5511538	  719.4	  457.7	 6249.0	...
5511539	  719.2	  457.4	 6247.0	...
5511540	  719.0	  457.2	 6244.0	...
5511541	  718.8	  456.9	 6242.0	...
5511542	  718.6	  456.9	 6240.0	...
5511543	  718.8	  457.0	 6239.0	...
5511544	  718.9	  457.1	 6239.0	...
5511545	  719.1	  457.2	 6238.0	...
5511546	  719.4	  457.2	 6238.0	...
5511547	  719.8	  457.0	 6237.0	...
5511548	  720.2	  457.0	 6236.0	...
5511549	  720.5	  456.9	 6235.0	...
5511550	  720.6	  457.1	 6234.0	...
5511551	  720.8	  457.4	 6235.0	...
5511552	  720.8	  457.8	 6235.0	...
5511553	  720.8	  458.0	 6233.0	...
5511554	  720.7	  458.0	 6232.0	...
5511555	  720.6	  458.2	 6230.0	...
5511556	  720.5	  458.3	 6229.0	...
5511557	  720.3	  458.1	 6230.0	...
5511558	  720.5	  457.8	 6234.0	...
5511559	  720.9	  457.7	 6237.0	...
5511560	  721.5	  457.8	 6239.0	...
5511561	  721.8	  457.9	 6238.0	...
5511562	  721.9	  458.0	 6237.0	...
5511563	  722.0	  458.0	 6237.0	...
5511564	  722.0	  458.2	 6237.0	...
5511565	  721.9	  458.3	 6237.0	...
5511566	  722.2	  458.4	 6236.0	...
5511567	  722.4	  458.3	 6234.0	...
5511568	  723.0	  457.9	 6233.0	...
5511569	  723.2	  457.6	 6233.0	...
5511570	  723.3	  457.1	 6233.0	...
5511571	  723.2	  456.9	 6234.0	...
5511572	  723.1	  456.8	 6231.0	...
5511573	  723.0	  457.0	 6228.0	...
5511574	  723.0	  456.7	 6227.0	...
5511575	  722.8	  456.5	 6230.0	...
5511576	  722.7	  456.3	 6232.0	...
5511577	  722.7	  456.4	 6228.0	...
5511578	  722.6	  456.6	 6224.0	...
5511579	  722.7	  456.8	 6220.0	...
5511580	  722.9	  457.0	 6218.0	...
5511581	  723.4	  456.9	 6216.0	...
5511582	  723.8	  456.8	 6216.0	...
5511583	  724.3	  456.7	 6216.0	...
5511584	  724.3	  456.7	 6216.0	...
5511585	  724.5	  456.6	 6216.0	...
5511586	  724.6	  456.5	 6216.0	...
5511587	  724.7	  456.4	 6216.0	...
5511588	  724.7	  456.4	 6216.0	...
5511589	  724.4	  457.4	 6216.0	...
5511590	  724.0	  458.4	 6215.0	...
5511591	  723.6	  459.4	 6213.0	...
5511592	  723.5	  459.5	 6212.0	...
5511593	  723.6	  459.6	 6213.0	...
5511594	  723.6	  459.6	 6211.0	...
5511595	  723.7	  459.7	 6208.0	...
5511596	  724.1	  459.3	 6207.0	...
5511597	  724.5	  459.0	 6211.0	...
5511598	  724.9	  458.6	 6215.0	...
5511599	  725.0	  458.4	 6216.0	...
5511600	  725.1	  458.2	 6216.0	...
5511601	  725.0	  458.1	 6216.0	...
5511602	  724.8	  458.1	 6217.0	...
5511603	  724.6	  458.3	 6216.0	...
5511604	  724.8	  458.5	 6214.0	...
5511605	  725.0	  458.6	 6213.0	...
5511606	  725.0	  458.5	 6212.0	...
5511607	  725.0	  458.4	 6211.0	...
5511608	  724.7	  458.3	 6209.0	...
5511609	  724.6	  458.4	 6208.0	...
5511610	  724.4	  458.3	 6210.0	...
5511611	  724.5	  458.3	 6213.0	...
MSG	5511612 0000 _ Number Off
5511612	  724.5	  458.1	 6217.0	...
5511613	  724.7	  457.8	 6216.0	...
5511614	  724.9	  457.3	 6217.0	...
5511615	  725.0	  456.8	 6218.0	...
5511616	  724.8	  456.6	 6218.0	...
5511617	  724.6	  456.7	 6218.0	...
5511618	  724.6	  456.9	 6218.0	...
5511619	  724.5	  457.1	 6218.0	...
5511620	  724.4	  457.1	 6218.0	...
5511621	  724.3	  457.1	 6217.0	...
5511622	  724.4	  457.4	 6216.0	...
5511623	  724.6	  457.8	 6216.0	...
5511624	  724.5	  458.1	 6216.0	...
5511625	  724.3	  458.2	 6216.0	...
5511626	  724.1	  458.3	 6216.0	...
5511627	  724.1	  458.3	 6216.0	...
5511628	  724.0	  458.3	 6215.0	...
5511629	  723.9	  458.4	 6214.0	...
5511630	  723.9	  458.6	 6212.0	...
5511631	  723.9	  458.8	 6212.0	...
5511632	  723.8	  458.9	 6212.0	...
5511633	  723.6	  458.9	 6212.0	...
5511634	  723.4	  458.7	 6214.0	...
5511635	  723.5	  458.5	 6214.0	...
5511636	  723.5	  458.2	 6215.0	...
5511637	  723.6	  457.9	 6214.0	...
5511638	  723.7	  457.7	 6213.0	...
5511639	  723.6	  457.6	 6215.0	...
5511640	  723.6	  457.6	 6217.0	...
5511641	  723.6	  457.7	 6218.0	...
5511642	  723.3	  457.8	 6218.0	...
5511643	  723.0	  457.8	 6220.0	...
5511644	  722.8	  457.8	 6222.0	...
5511645	  722.8	  457.8	 6222.0	...
5511646	  722.9	  457.8	 6221.0	...
5511647	  723.0	  457.7	 6219.0	...
5511648	  723.1	  457.6	 6218.0	...
5511649	  723.1	  457.5	 6218.0	...
5511650	  723.1	  457.3	 6219.0	...
5511651	  723.2	  457.1	 6219.0	...
5511652	  723.2	  456.8	 6218.0	...
5511653	  723.3	  456.8	 6218.0	...
5511654	  723.3	  457.1	 6217.0	...
5511655	  723.5	  457.7	 6216.0	...
5511656	  723.7	  458.2	 6216.0	...
5511657	  723.7	  458.4	 6215.0	...
5511658	  723.6	  458.5	 6215.0	...
5511659	  723.5	  458.6	 6215.0	...
5511660	  723.6	  458.8	 6215.0	...
5511661	  723.8	  458.9	 6215.0	...
5511662	  724.0	  459.0	 6216.0	...
5511663	  724.0	  459.0	 6216.0	...
5511664	  723.9	  458.6	 6215.0	...
5511665	  723.7	  458.2	 6214.0	...
5511666	  723.6	  457.8	 6213.0	...
5511667	  723.5	  457.6	 6212.0	...
5511668	  723.5	  457.5	 6214.0	...
5511669	  723.4	  457.6	 6217.0	...
5511670	  723.3	  457.7	 6216.0	...
5511671	  723.4	  457.8	 6212.0	...
5511672	  723.5	  457.8	 6208.0	...
5511673	  723.5	  457.3	 6208.0	...
5511674	  723.2	  456.8	 6208.0	...
5511675	  723.0	  456.4	 6208.0	...
5511676	  722.7	  456.4	 6209.0	...
5511677	  722.9	  456.5	 6211.0	...
5511678	  723.2	  456.6	 6212.0	...
5511679	  723.9	  456.7	 6214.0	...
5511680	  724.5	  456.6	 6214.0	...
5511681	  724.5	  456.5	 6214.0	...
5511682	  724.1	  456.5	 6214.0	...
5511683	  723.8	  456.6	 6212.0	...
5511684	  724.1	  456.6	 6210.0	...
5511685	  724.4	  456.7	 6208.0	...
5511686	  724.5	  456.5	 6208.0	...
5511687	  724.5	  456.3	 6208.0	...
5511688	  724.5	  456.1	 6209.0	...
5511689	  724.5	  456.1	 6210.0	...
5511690	  724.6	  456.2	 6210.0	...
5511691	  724.8	  456.3	 6209.0	...
5511692	  724.9	  456.5	 6208.0	...
5511693	  725.0	  456.6	 6208.0	...
5511694	  724.5	  456.8	 6208.0	...
5511695	  723.9	  457.0	 6209.0	...
5511696	  723.6	  457.0	 6211.0	...
5511697	  723.8	  457.0	 6213.0	...
5511698	  724.0	  457.0	 6215.0	...
5511699	  724.1	  457.0	 6214.0	...
5511700	  724.2	  456.9	 6211.0	...
5511701	  724.4	  456.3	 6209.0	...
5511702	  724.4	  455.7	 6207.0	...
5511703	  724.5	  455.7	 6207.0	...
5511704	  724.6	  456.3	 6207.0	...
5511705	  724.6	  456.9	 6207.0	...
5511706	  725.2	  456.6	 6210.0	...
5511707	  725.8	  456.3	 6213.0	...
5511708	  726.4	  456.6	 6217.0	...
5511709	  726.2	  457.1	 6218.0	...
5511710	  725.8	  457.6	 6216.0	...
5511711	  725.4	  457.6	 6214.0	...
5511712	  725.4	  457.5	 6211.0	...
5511713	  725.8	  457.4	 6211.0	...
5511714	  726.1	  457.2	 6211.0	...
5511715	  726.5	  457.1	 6216.0	...
5511716	  726.6	  457.1	 6221.0	...
5511717	  726.6	  457.0	 6221.0	...
5511718	  726.5	  456.9	 6218.0	...
5511719	  726.4	  456.6	 6215.0	...
5511720	  726.3	  456.3	 6217.0	...
5511721	  726.3	  456.3	 6218.0	...
5511722	  726.3	  456.6	 6219.0	...
5511723	  726.2	  456.5	 6219.0	...
5511724	  726.1	  456.2	 6217.0	...
5511725	  726.0	  455.6	 6216.0	...
5511726	  726.0	  455.4	 6215.0	...
5511727	  725.8	  455.4	 6217.0	...
5511728	  725.6	  455.5	 6220.0	...
5511729	  725.5	  455.3	 6223.0	...
5511730	  725.6	  455.1	 6223.0	...
5511731	  725.8	  455.0	 6223.0	...
5511732	  725.8	  455.1	 6223.0	...
5511733	  725.9	  455.3	 6223.0	...
5511734	  726.0	  455.3	 6224.0	...
5511735	  726.1	  455.3	 6225.0	...
5511736	  726.3	  455.7	 6223.0	...
5511737	  726.7	  456.1	 6221.0	...
5511738	  726.9	  456.7	 6218.0	...
5511739	  727.1	  457.0	 6219.0	...
5511740	  727.0	  457.2	 6220.0	...
5511741	  726.7	  457.2	 6218.0	...
5511742	  726.5	  457.1	 6215.0	...
5511743	  726.4	  457.3	 6216.0	...
5511744	  726.5	  457.4	 6220.0	...
5511745	  726.5	  457.0	 6224.0	...
5511746	  726.3	  456.6	 6224.0	...
5511747	  726.5	  456.2	 6226.0	...
5511748	  726.7	  456.3	 6227.0	...
5511749	  726.8	  456.3	 6229.0	...
5511750	  726.9	  456.5	 6229.0	...
5511751	  727.1	  456.7	 6229.0	...
5511752	  727.3	  457.1	 6229.0	...
5511753	  727.5	  457.6	 6226.0	...
5511754	  727.6	  458.1	 6223.0	...
5511755	  727.6	  458.4	 6222.0	...
5511756	  727.8	  458.4	 6225.0	...
5511757	  728.0	  458.3	 6228.0	...
5511758	  728.1	  457.9	 6228.0	...
5511759	  727.5	  457.6	 6228.0	...
5511760	  726.8	  457.3	 6224.0	...
5511761	  726.3	  457.3	 6221.0	...
5511762	  726.3	  456.9	 6221.0	...
5511763	  726.2	  456.5	 6225.0	...
5511764	  726.5	  456.5	 6229.0	...
5511765	  727.0	  456.7	 6229.0	...
5511766	  727.4	  456.8	 6229.0	...
5511767	  727.4	  456.6	 6228.0	...
5511768	  727.2	  456.7	 6227.0	...
5511769	  727.1	  456.7	 6226.0	...
5511770	  726.9	  456.7	 6230.0	...
5511771	  727.0	  457.1	 6235.0	...
5511772	  727.0	  457.6	 6238.0	...
5511773	  726.9	  457.7	 6236.0	...
5511774	  726.6	  457.4	 6233.0	...
5511775	  726.3	  457.1	 6231.0	...
5511776	  726.0	  457.1	 6232.0	...
5511777	  726.0	  456.7	 6232.0	...
5511778	  726.1	  456.2	 6232.0	...
5511779	  726.2	  456.0	 6230.0	...
5511780	  726.0	  456.2	 6228.0	...
5511781	  725.7	  456.6	 6228.0	...
5511782	  725.2	  456.7	 6229.0	...
5511783	  725.0	  456.7	 6227.0	...
5511784	  724.9	  457.0	 6225.0	...
5511785	  725.0	  457.2	 6226.0	...
5511786	  725.0	  457.1	 6228.0	...
5511787	  725.1	  456.7	 6230.0	...
5511788	  725.0	  456.3	 6229.0	...
5511789	  724.8	  456.4	 6230.0	...
5511790	  724.4	  456.3	 6231.0	...
5511791	  723.6	  456.2	 6232.0	...
5511792	  722.9	  455.9	 6232.0	...
5511793	  722.4	  455.7	 6231.0	...
5511794	  722.4	  455.4	 6230.0	...
5511795	  722.4	  455.2	 6231.0	...
5511796	  722.1	  455.1	 6235.0	...
5511797	  721.9	  455.2	 6234.0	...
5511798	  721.7	  455.4	 6229.0	...
5511799	  721.7	  455.7	 6226.0	...
5511800	  721.6	  456.1	 6227.0	...
5511801	  721.5	  456.6	 6228.0	...
5511802	  721.4	  456.9	 6229.0	...
5511803	  721.4	  456.6	 6229.0	...
5511804	  721.5	  456.0	 6230.0	...
5511805	  722.1	  455.3	 6232.0	...
5511806	  722.7	  455.2	 6233.0	...
5511807	  723.3	  455.8	 6232.0	...
5511808	  723.3	  456.4	 6229.0	...
5511809	  723.2	  457.0	 6226.0	...
5511810	  723.1	  456.9	 6227.0	...
5511811	  723.0	  457.3	 6227.0	...
5511812	  723.0	  457.7	 6229.0	...
5511813	  723.1	  458.2	 6230.0	...
5511814	  723.0	  458.2	 6231.0	...
5511815	  723.0	  458.2	 6232.0	...
5511816	  722.9	  458.2	 6234.0	...
5511817	  723.1	  458.2	 6236.0	...
5511818	  723.4	  458.2	 6238.0	...
5511819	  724.1	  458.2	 6238.0	...
5511820	  724.5	  458.3	 6238.0	...
5511821	  724.8	  458.4	 6237.0	...
5511822	  724.6	  457.9	 6236.0	...
5511823	  724.3	  457.3	 6235.0	...
MSG	5511824 0000 _ Number On
5511824	  724.3	  456.7	 6232.0	...
5511825	  724.4	  456.3	 6230.0	...
5511826	  724.4	  455.9	 6228.0	...
5511827	  724.8	  455.7	 6228.0	...
5511828	  725.1	  455.9	 6228.0	...
5511829	  725.5	  456.1	 6228.0	...
5511830	  725.7	  455.9	 6228.0	...
5511831	  725.9	  455.2	 6228.0	...
5511832	  725.4	  454.7	 6228.0	...
5511833	  724.7	  454.3	 6228.0	...
5511834	  724.4	  454.4	 6228.0	...
5511835	  724.6	  454.4	 6228.0	...
5511836	  724.5	  454.5	 6229.0	...
5511837	  724.2	  454.6	 6230.0	...
5511838	  723.9	  454.7	 6232.0	...
5511839	  724.0	  454.8	 6233.0	...
5511840	  723.9	  455.0	 6233.0	...
5511841	  723.8	  455.0	 6232.0	...
5511842	  724.0	  454.7	 6233.0	...
5511843	  724.3	  454.6	 6234.0	...
5511844	  724.5	  454.4	 6232.0	...
5511845	  724.3	  454.4	 6228.0	...
5511846	  724.2	  454.3	 6226.0	...
5511847	  724.1	  454.3	 6230.0	...
5511848	  723.9	  454.3	 6235.0	...
5511849	  723.8	  454.1	 6238.0	...
5511850	  723.8	  453.9	 6235.0	...
5511851	  724.0	  453.7	 6232.0	...
5511852	  724.0	  453.3	 6230.0	...
5511853	  723.9	  453.0	 6230.0	...
5511854	  723.3	  452.9	 6233.0	...
5511855	  722.8	  452.6	 6235.0	...
5511856	  722.3	  452.3	 6237.0	...
5511857	  722.3	  451.9	 6237.0	...
5511858	  722.2	  451.8	 6238.0	...
5511859	  722.1	  452.1	 6239.0	...
5511860	  722.0	  452.3	 6240.0	...
5511861	  721.8	  452.2	 6240.0	...
5511862	  721.5	  451.8	 6240.0	...
5511863	  721.4	  451.0	 6240.0	...
5511864	  721.4	  450.5	 6240.0	...
5511865	  721.5	  450.6	 6241.0	...
5511866	  721.6	  451.1	 6243.0	...
5511867	  721.7	  451.5	 6245.0	...
5511868	  721.9	  451.1	 6245.0	...
5511869	  722.1	  450.5	 6244.0	...
EFIX R   5511074	5511869	796	  718.0	  458.4	   6283
SSACC R  5511870
5511870	  722.2	  450.0	 6243.0	...
5511871	  722.3	  449.7	 6244.0	...
5511872	  722.3	  449.7	 6245.0	...
5511873	  722.2	  449.7	 6245.0	...
5511874	  722.4	  449.9	 6246.0	...
5511875	  723.3	  450.2	 6247.0	...
5511876	  724.8	  450.4	 6247.0	...
5511877	  725.8	  449.1	 6245.0	...
5511878	  732.0	  432.1	 6276.0	...
5511879	  737.5	  415.2	 6308.0	...
5511880	  742.9	  399.9	 6343.0	...
5511881	  742.7	  400.0	 6345.0	...
5511882	  740.8	  404.1	 6341.0	...
5511883	  738.7	  411.3	 6326.0	...
5511884	  737.4	  424.3	 6294.0	...
5511885	  738.7	  438.8	 6258.0	...
5511886	  741.4	  458.5	 6202.0	...
5511887	  742.7	  482.9	 6134.0	...
5511888	  744.3	  512.2	 6047.0	...
5511889	  744.7	  546.2	 5949.0	...
5511890	  746.9	  584.0	 5838.0	...
5511891	  749.4	  626.5	 5712.0	...
5511892	  754.9	  669.8	 5586.0	...
5511893	  760.3	  716.1	 5455.0	...
5511894	  764.3	  766.8	 5315.0	...
5511895	  766.9	  823.7	 5157.0	...
5511896	  770.6	  886.3	 4987.0	...
5511897	  775.6	  952.6	 4811.0	...
5511898	  782.2	 1022.9	 4626.0	...
5511899	  787.5	 1097.6	 4427.0	...
5511900	  792.2	 1177.4	 4218.0	...
5511901	  794.4	 1263.2	 4000.0	...
5511902	  795.7	 1348.3	 3786.0	...
5511903	  795.5	 1435.7	 3568.0	...
5511904	  794.8	 1525.3	 3351.0	...
5511905	  793.5	 1616.3	 3130.0	...
5511906	  786.6	 1708.8	 2912.0	...
5511907	  779.5	 1798.4	 2695.0	...
5511908	  775.9	 1889.7	 2483.0	...
5511909	  781.0	 1981.3	 2280.0	...
5511910	  785.8	 2065.8	 2094.0	...
5511911	  787.7	 2132.9	 1923.0	...
5511912	  787.8	 2166.7	 1815.0	...
5511913	  788.4	 2178.8	 1762.0	...
5511914	  788.4	 2178.8	 1762.0	...
SBLINK R 5511915
5511915	   .	   .	    0.0	...
5511916	   .	   .	    0.0	...
5511917	   .	   .	    0.0	...
5511918	   .	   .	    0.0	...
5511919	   .	   .	    0.0	...
5511920	   .	   .	    0.0	...
5511921	   .	   .	    0.0	...
5511922	   .	   .	    0.0	...
5511923	   .	   .	    0.0	...
5511924	   .	   .	    0.0	...
5511925	   .	   .	    0.0	...
5511926	   .	   .	    0.0	...
5511927	   .	   .	    0.0	...
5511928	   .	   .	    0.0	...
5511929	   .	   .	    0.0	...
5511930	   .	   .	    0.0	...
5511931	   .	   .	    0.0	...
5511932	   .	   .	    0.0	...
5511933	   .	   .	    0.0	...
5511934	   .	   .	    0.0	...
5511935	   .	   .	    0.0	...
5511936	   .	   .	    0.0	...
5511937	   .	   .	    0.0	...
5511938	   .	   .	    0.0	...
5511939	   .	   .	    0.0	...
5511940	   .	   .	    0.0	...
5511941	   .	   .	    0.0	...
5511942	   .	   .	    0.0	...
5511943	   .	   .	    0.0	...
5511944	   .	   .	    0.0	...
5511945	   .	   .	    0.0	...
5511946	   .	   .	    0.0	...
5511947	   .	   .	    0.0	...
5511948	   .	   .	    0.0	...
5511949	   .	   .	    0.0	...
5511950	   .	   .	    0.0	...
5511951	   .	   .	    0.0	...
5511952	   .	   .	    0.0	...
5511953	   .	   .	    0.0	...
5511954	   .	   .	    0.0	...
5511955	   .	   .	    0.0	...
5511956	   .	   .	    0.0	...
5511957	   .	   .	    0.0	...
5511958	   .	   .	    0.0	...
5511959	   .	   .	    0.0	...
5511960	   .	   .	    0.0	...
5511961	   .	   .	    0.0	...
5511962	   .	   .	    0.0	...
5511963	   .	   .	    0.0	...
5511964	   .	   .	    0.0	...
5511965	   .	   .	    0.0	...
5511966	   .	   .	    0.0	...
5511967	   .	   .	    0.0	...
5511968	   .	   .	    0.0	...
5511969	   .	   .	    0.0	...
5511970	   .	   .	    0.0	...
5511971	   .	   .	    0.0	...
5511972	   .	   .	    0.0	...
5511973	   .	   .	    0.0	...
5511974	   .	   .	    0.0	...
5511975	   .	   .	    0.0	...
5511976	   .	   .	    0.0	...
5511977	   .	   .	    0.0	...
5511978	   .	   .	    0.0	...
5511979	   .	   .	    0.0	...
5511980	   .	   .	    0.0	...
5511981	   .	   .	    0.0	...
5511982	   .	   .	    0.0	...
5511983	   .	   .	    0.0	...
5511984	   .	   .	    0.0	...
5511985	   .	   .	    0.0	...
5511986	   .	   .	    0.0	...
5511987	   .	   .	    0.0	...
5511988	   .	   .	    0.0	...
5511989	   .	   .	    0.0	...
5511990	   .	   .	    0.0	...
5511991	   .	   .	    0.0	...
5511992	   .	   .	    0.0	...
5511993	   .	   .	    0.0	...
5511994	   .	   .	    0.0	...
5511995	   .	   .	    0.0	...
5511996	   .	   .	    0.0	...
5511997	   .	   .	    0.0	...
5511998	   .	   .	    0.0	...
5511999	   .	   .	    0.0	...
5512000	   .	   .	    0.0	...
5512001	   .	   .	    0.0	...
5512002	   .	   .	    0.0	...
5512003	   .	   .	    0.0	...
5512004	   .	   .	    0.0	...
5512005	   .	   .	    0.0	...
5512006	   .	   .	    0.0	...
5512007	   .	   .	    0.0	...
5512008	   .	   .	    0.0	...
5512009	   .	   .	    0.0	...
5512010	   .	   .	    0.0	...
5512011	   .	   .	    0.0	...
5512012	   .	   .	    0.0	...
5512013	   .	   .	    0.0	...
5512014	   .	   .	    0.0	...
5512015	   .	   .	    0.0	...
5512016	   .	   .	    0.0	...
5512017	   .	   .	    0.0	...
5512018	   .	   .	    0.0	...
5512019	   .	   .	    0.0	...
5512020	   .	   .	    0.0	...
5512021	   .	   .	    0.0	...
5512022	   .	   .	    0.0	...
5512023	   .	   .	    0.0	...
5512024	   .	   .	    0.0	...
5512025	   .	   .	    0.0	...
5512026	   .	   .	    0.0	...
5512027	   .	   .	    0.0	...
5512028	   .	   .	    0.0	...
5512029	   .	   .	    0.0	...
5512030	   .	   .	    0.0	...
5512031	   .	   .	    0.0	...
5512032	   .	   .	    0.0	...
5512033	   .	   .	    0.0	...
5512034	   .	   .	    0.0	...
5512035	   .	   .	    0.0	...
5512036	   .	   .	    0.0	...
5512037	   .	   .	    0.0	...
5512038	   .	   .	    0.0	...
5512039	   .	   .	    0.0	...
5512040	   .	   .	    0.0	...
5512041	   .	   .	    0.0	...
5512042	   .	   .	    0.0	...
5512043	   .	   .	    0.0	...
5512044	   .	   .	    0.0	...
5512045	   .	   .	    0.0	...
5512046	   .	   .	    0.0	...
EBLINK R 5511915	5512046	132
5512047	  789.3	 2318.0	 1780.0	...
5512048	  789.3	 2318.0	 1780.0	...
5512049	  787.8	 2315.8	 1802.0	...
5512050	  783.9	 2310.9	 1851.0	...
5512051	  778.8	 2297.9	 1927.0	...
5512052	  773.5	 2277.1	 2001.0	...
5512053	  770.4	 2247.6	 2070.0	...
5512054	  768.9	 2213.3	 2132.0	...
5512055	  769.3	 2173.6	 2193.0	...
5512056	  769.1	 2133.4	 2251.0	...
5512057	  768.4	 2093.9	 2311.0	...
5512058	  767.3	 2059.6	 2374.0	...
5512059	  767.1	 2025.2	 2442.0	...
5512060	  766.1	 1990.0	 2514.0	...
5512061	  764.3	 1953.0	 2586.0	...
5512062	  761.2	 1917.5	 2658.0	...
5512063	  758.3	 1884.9	 2727.0	...
5512064	  755.8	 1854.7	 2795.0	...
5512065	  754.0	 1824.9	 2863.0	...
5512066	  753.3	 1794.5	 2929.0	...
5512067	  753.2	 1762.5	 2997.0	...
5512068	  777.0	 1719.3	 3080.0	...
5512069	  801.2	 1676.3	 3172.0	...
5512070	  825.1	 1634.7	 3258.0	...
5512071	  831.8	 1602.8	 3337.0	...
5512072	  837.3	 1571.2	 3414.0	...
5512073	  842.2	 1539.6	 3489.0	...
5512074	  839.7	 1510.2	 3557.0	...
5512075	  838.6	 1484.7	 3613.0	...
5512076	  838.2	 1458.8	 3676.0	...
5512077	  838.8	 1432.8	 3739.0	...
5512078	  838.7	 1405.9	 3807.0	...
5512079	  838.7	 1380.1	 3870.0	...
5512080	  838.6	 1355.6	 3934.0	...
5512081	  839.1	 1330.8	 3998.0	...
5512082	  839.2	 1306.2	 4063.0	...
5512083	  837.7	 1282.5	 4120.0	...
5512084	  835.3	 1259.4	 4177.0	...
5512085	  832.9	 1237.7	 4233.0	...
5512086	  832.1	 1215.9	 4295.0	...
5512087	  829.9	 1194.9	 4353.0	...
5512088	  826.7	 1174.5	 4406.0	...
5512089	  822.9	 1156.3	 4459.0	...
5512090	  820.2	 1136.9	 4507.0	...
5512091	  817.1	 1119.8	 4554.0	...
5512092	  814.7	 1100.8	 4593.0	...
5512093	  811.0	 1085.0	 4631.0	...
5512094	  808.6	 1067.8	 4675.0	...
5512095	  806.7	 1051.6	 4721.0	...
5512096	  806.6	 1033.6	 4768.0	...
5512097	  804.0	 1017.9	 4808.0	...
5512098	  800.9	 1003.7	 4843.0	...
5512099	  797.9	  990.0	 4879.0	...
5512100	  797.3	  975.9	 4918.0	...
5512101	  796.2	  960.7	 4957.0	...
5512102	  794.4	  947.2	 4994.0	...
5512103	  792.6	  933.8	 5035.0	...
5512104	  791.2	  919.5	 5074.0	...
5512105	  790.4	  906.1	 5117.0	...
5512106	  786.8	  893.7	 5147.0	...
5512107	  783.2	  882.5	 5184.0	...
5512108	  778.9	  868.3	 5222.0	...
5512109	  777.5	  854.5	 5261.0	...
5512110	  778.8	  839.3	 5300.0	...
5512111	  780.9	  825.7	 5338.0	...
5512112	  782.9	  811.0	 5384.0	...
5512113	  782.3	  799.6	 5419.0	...
5512114	  781.5	  787.7	 5459.0	...
5512115	  781.7	  776.3	 5486.0	...
5512116	  782.6	  761.7	 5528.0	...
5512117	  783.7	  749.0	 5561.0	...
5512118	  783.9	  736.7	 5595.0	...
5512119	  783.2	  725.4	 5624.0	...
5512120	  782.2	  717.7	 5640.0	...
5512121	  780.5	  707.9	 5664.0	...
5512122	  778.5	  702.1	 5680.0	...
5512123	  776.0	  691.9	 5708.0	...
5512124	  769.2	  686.4	 5729.0	...
5512125	  762.8	  678.9	 5752.0	...
5512126	  757.3	  673.9	 5768.0	...
MSG	5512127 0000 _ Number Off
5512127	  756.0	  665.2	 5793.0	...
5512128	  754.8	  657.5	 5816.0	...
5512129	  753.5	  649.0	 5842.0	...
5512130	  752.4	  640.6	 5870.0	...
5512131	  751.3	  632.9	 5897.0	...
5512132	  750.3	  625.4	 5919.0	...
5512133	  749.8	  618.2	 5938.0	...
5512134	  749.3	  610.1	 5957.0	...
5512135	  748.7	  600.8	 5984.0	...
5512136	  748.8	  593.1	 6007.0	...
5512137	  749.3	  587.4	 6028.0	...
5512138	  749.9	  581.9	 6041.0	...
5512139	  749.4	  574.9	 6057.0	...
5512140	  748.7	  567.0	 6077.0	...
5512141	  748.7	  559.9	 6100.0	...
5512142	  748.9	  554.8	 6119.0	...
5512143	  749.2	  548.1	 6138.0	...
5512144	  749.0	  542.2	 6157.0	...
5512145	  749.0	  536.6	 6173.0	...
5512146	  748.5	  530.1	 6192.0	...
5512147	  748.2	  525.2	 6207.0	...
5512148	  747.9	  521.2	 6219.0	...
5512149	  747.5	  516.8	 6233.0	...
5512150	  747.1	  511.7	 6245.0	...
5512151	  746.1	  504.7	 6261.0	...
5512152	  745.4	  500.4	 6270.0	...
5512153	  745.7	  496.9	 6279.0	...
ESACC R  5511870	5512153	284	  722.2	  450.0	  745.7	  496.9	   1.11	   1517
SFIX R   5512154
5512154	  746.1	  493.0	 6290.0	...
5512155	  746.6	  490.0	 6300.0	...
5512156	  746.1	  486.6	 6313.0	...
5512157	  745.8	  484.2	 6324.0	...
5512158	  745.3	  479.7	 6339.0	...
5512159	  745.2	  474.3	 6355.0	...
5512160	  745.1	  470.1	 6369.0	...
5512161	  744.9	  466.3	 6380.0	...
5512162	  744.4	  464.0	 6387.0	...
5512163	  744.2	  461.9	 6392.0	...
5512164	  744.0	  458.2	 6407.0	...
5512165	  743.9	  454.4	 6421.0	...
5512166	  743.6	  450.6	 6435.0	...
5512167	  743.3	  448.8	 6436.0	...
5512168	  742.7	  445.5	 6441.0	...
5512169	  742.2	  442.2	 6446.0	...
5512170	  742.4	  440.7	 6450.0	...
5512171	  743.2	  440.2	 6454.0	...
5512172	  743.9	  439.5	 6458.0	...
5512173	  742.6	  439.1	 6464.0	...
5512174	  740.6	  437.2	 6466.0	...
5512175	  738.6	  435.5	 6468.0	...
5512176	  738.3	  433.1	 6469.0	...
5512177	  739.6	  432.4	 6468.0	...
5512178	  741.1	  432.3	 6468.0	...
5512179	  742.7	  432.7	 6470.0	...
5512180	  744.2	  428.8	 6481.0	...
5512181	  745.7	  424.2	 6492.0	...
5512182	  747.5	  420.9	 6498.0	...
5512183	  747.8	  422.0	 6495.0	...
5512184	  746.4	  423.8	 6491.0	...
5512185	  744.8	  424.4	 6490.0	...
5512186	  743.3	  425.3	 6491.0	...
5512187	  743.6	  425.7	 6493.0	...
5512188	  742.9	  426.1	 6495.0	...
5512189	  742.1	  425.4	 6499.0	...
5512190	  744.8	  423.4	 6503.0	...
5512191	  748.4	  421.2	 6508.0	...
5512192	  749.8	  423.4	 6504.0	...
5512193	  747.8	  426.9	 6499.0	...
5512194	  745.8	  429.8	 6492.0	...
5512195	  746.1	  429.5	 6491.0	...
5512196	  746.5	  429.1	 6493.0	...
5512197	  746.6	  428.7	 6494.0	...
5512198	  746.7	  427.3	 6496.0	...
5512199	  746.7	  426.0	 6495.0	...
5512200	  746.6	  425.5	 6495.0	...
5512201	  746.1	  424.3	 6496.0	...
5512202	  745.5	  422.8	 6496.0	...
5512203	  745.0	  421.4	 6496.0	...
5512204	  743.9	  422.4	 6492.0	...
5512205	  743.1	  423.7	 6487.0	...
5512206	  742.7	  424.0	 6483.0	...
5512207	  743.6	  422.1	 6483.0	...
5512208	  744.4	  420.1	 6487.0	...
5512209	  744.7	  419.0	 6491.0	...
EFIX R   5512154	5512209	56	  744.5	  438.7	   6455
SSACC R  5512210
5512210	  744.4	  418.6	 6495.0	...
5512211	  744.1	  418.1	 6496.0	...
5512212	  744.0	  417.5	 6497.0	...
5512213	  743.8	  417.8	 6495.0	...
5512214	  743.7	  418.8	 6489.0	...
5512215	  743.6	  420.0	 6484.0	...
5512216	  744.4	  418.9	 6483.0	...
5512217	  745.2	  417.3	 6485.0	...
5512218	  739.4	  434.3	 6453.0	...
5512219	  733.0	  453.9	 6419.0	...
5512220	  726.5	  474.1	 6384.0	...
5512221	  726.6	  475.2	 6381.0	...
5512222	  726.8	  475.6	 6380.0	...
5512223	  727.0	  476.0	 6380.0	...
5512224	  726.8	  476.8	 6381.0	...
5512225	  726.5	  477.8	 6381.0	...
5512226	  726.1	  478.6	 6381.0	...
ESACC R  5512210	5512226	17	  744.4	  418.6	  726.1	  478.6	   1.32	    159
SFIX R   5512227
5512227	  726.2	  479.2	 6381.0	...
5512228	  726.3	  479.6	 6381.0	...
5512229	  726.2	  479.5	 6382.0	...
5512230	  726.3	  479.3	 6383.0	...
5512231	  726.4	  480.3	 6383.0	...
5512232	  726.9	  481.4	 6384.0	...
5512233	  727.1	  481.6	 6386.0	...
5512234	  726.7	  480.8	 6388.0	...
5512235	  726.1	  480.3	 6389.0	...
5512236	  725.4	  480.7	 6388.0	...
5512237	  725.4	  481.1	 6388.0	...
5512238	  725.5	  481.1	 6387.0	...
5512239	  725.3	  481.1	 6387.0	...
5512240	  725.0	  481.0	 6387.0	...
5512241	  724.7	  480.9	 6387.0	...
5512242	  724.7	  480.8	 6387.0	...
5512243	  724.4	  480.8	 6386.0	...
5512244	  724.1	  480.7	 6385.0	...
5512245	  724.0	  480.8	 6386.0	...
5512246	  724.3	  480.9	 6387.0	...
5512247	  724.3	  481.0	 6389.0	...
5512248	  724.1	  481.2	 6390.0	...
5512249	  723.8	  481.1	 6392.0	...
5512250	  723.9	  481.0	 6395.0	...
5512251	  723.8	  481.0	 6398.0	...
5512252	  723.8	  480.9	 6398.0	...
5512253	  723.7	  480.9	 6399.0	...
5512254	  723.6	  480.9	 6400.0	...
5512255	  723.6	  480.9	 6401.0	...
5512256	  723.4	  480.7	 6401.0	...
5512257	  723.3	  480.6	 6402.0	...
5512258	  723.1	  480.7	 6403.0	...
5512259	  723.1	  481.1	 6404.0	...
5512260	  723.1	  481.3	 6404.0	...
5512261	  723.1	  481.5	 6404.0	...
5512262	  722.9	  481.6	 6404.0	...
5512263	  722.7	  481.7	 6403.0	...
5512264	  722.6	  481.7	 6403.0	...
5512265	  722.5	  481.7	 6401.0	...
5512266	  722.3	  481.5	 6400.0	...
5512267	  722.0	  481.3	 6399.0	...
5512268	  721.8	  481.8	 6399.0	...
5512269	  721.6	  482.6	 6399.0	...
5512270	  721.4	  483.4	 6398.0	...
5512271	  721.2	  483.6	 6397.0	...
5512272	  721.3	  483.7	 6396.0	...
5512273	  721.5	  483.4	 6397.0	...
5512274	  721.6	  483.1	 6400.0	...
5512275	  721.5	  482.8	 6404.0	...
5512276	  721.2	  483.0	 6401.0	...
5512277	  721.1	  482.9	 6397.0	...
5512278	  721.1	  482.7	 6394.0	...
5512279	  721.2	  482.5	 6397.0	...
5512280	  721.3	  482.4	 6399.0	...
5512281	  721.3	  482.0	 6400.0	...
5512282	  721.2	  481.7	 6401.0	...
5512283	  721.2	  481.4	 6401.0	...
5512284	  721.3	  481.4	 6402.0	...
5512285	  721.5	  481.5	 6402.0	...
5512286	  721.6	  481.5	 6402.0	...
5512287	  721.7	  481.5	 6402.0	...
5512288	  721.6	  481.6	 6404.0	...
5512289	  721.5	  481.8	 6406.0	...
5512290	  721.4	  482.3	 6409.0	...
5512291	  721.1	  482.9	 6409.0	...
5512292	  720.8	  483.3	 6409.0	...
5512293	  720.4	  483.3	 6407.0	...
5512294	  720.5	  483.3	 6405.0	...
5512295	  720.7	  483.4	 6404.0	...
5512296	  720.9	  483.2	 6406.0	...
5512297	  721.1	  483.0	 6407.0	...
5512298	  721.2	  482.8	 6407.0	...
5512299	  721.2	  483.1	 6406.0	...
5512300	  721.2	  483.5	 6406.0	...
5512301	  721.1	  483.7	 6406.0	...
5512302	  721.4	  483.6	 6408.0	...
5512303	  721.5	  483.5	 6410.0	...
5512304	  721.5	  483.5	 6411.0	...
5512305	  721.3	  483.4	 6411.0	...
5512306	  721.0	  483.3	 6411.0	...
5512307	  720.8	  483.1	 6410.0	...
5512308	  720.7	  482.6	 6410.0	...
5512309	  720.8	  482.1	 6409.0	...
5512310	  721.0	  481.8	 6410.0	...
5512311	  721.2	  481.6	 6409.0	...
5512312	  721.3	  481.5	 6408.0	...
5512313	  721.4	  481.5	 6407.0	...
5512314	  721.6	  481.8	 6407.0	...
5512315	  721.8	  482.2	 6407.0	...
5512316	  721.8	  482.7	 6407.0	...
5512317	  721.8	  482.8	 6407.0	...
5512318	  721.8	  482.9	 6409.0	...
5512319	  721.8	  482.3	 6411.0	...
5512320	  721.7	  481.7	 6413.0	...
5512321	  721.6	  481.2	 6416.0	...
5512322	  721.7	  481.1	 6418.0	...
5512323	  721.9	  481.0	 6420.0	...
5512324	  722.1	  481.0	 6420.0	...
5512325	  722.2	  481.0	 6420.0	...
5512326	  722.1	  481.0	 6421.0	...
5512327	  722.0	  480.9	 6422.0	...
5512328	  722.3	  481.3	 6422.0	...
5512329	  722.6	  481.7	 6422.0	...
5512330	  722.9	  482.0	 6424.0	...
5512331	  722.9	  482.2	 6428.0	...
5512332	  723.1	  482.2	 6431.0	...
5512333	  723.3	  482.2	 6433.0	...
5512334	  723.5	  482.0	 6433.0	...
5512335	  723.3	  481.8	 6433.0	...
5512336	  723.0	  481.9	 6434.0	...
5512337	  722.7	  481.9	 6435.0	...
5512338	  722.5	  481.8	 6436.0	...
5512339	  723.1	  481.4	 6438.0	...
MSG	5512340 0000 _ Number On
5512340	  723.8	  480.9	 6439.0	...
5512341	  724.4	  480.6	 6440.0	...
5512342	  724.4	  480.5	 6440.0	...
5512343	  724.3	  480.5	 6440.0	...
5512344	  724.2	  480.5	 6440.0	...
5512345	  724.3	  480.5	 6440.0	...
5512346	  724.5	  480.3	 6439.0	...
5512347	  724.7	  480.2	 6439.0	...
5512348	  724.8	  480.4	 6439.0	...
5512349	  725.1	  480.8	 6440.0	...
5512350	  725.4	  480.9	 6440.0	...
5512351	  725.3	  480.7	 6441.0	...
5512352	  725.2	  480.5	 6443.0	...
5512353	  725.2	  480.4	 6446.0	...
5512354	  725.3	  480.3	 6448.0	...
5512355	  725.4	  480.0	 6449.0	...
5512356	  725.4	  479.8	 6449.0	...
5512357	  725.5	  480.2	 6449.0	...
5512358	  725.5	  480.9	 6450.0	...
5512359	  725.5	  481.5	 6449.0	...
5512360	  726.0	  481.0	 6447.0	...
5512361	  726.6	  480.6	 6446.0	...
5512362	  727.2	  480.4	 6448.0	...
5512363	  727.2	  480.3	 6450.0	...
5512364	  726.9	  480.3	 6449.0	...
5512365	  726.6	  480.2	 6447.0	...
5512366	  726.3	  480.2	 6448.0	...
5512367	  726.3	  479.9	 6452.0	...
5512368	  726.4	  479.5	 6456.0	...
5512369	  726.5	  479.3	 6458.0	...
5512370	  726.6	  479.4	 6459.0	...
5512371	  726.8	  480.1	 6459.0	...
5512372	  726.9	  480.7	 6458.0	...
5512373	  727.0	  481.3	 6456.0	...
5512374	  727.0	  481.3	 6456.0	...
5512375	  727.1	  481.3	 6456.0	...
5512376	  727.3	  481.5	 6455.0	...
5512377	  727.2	  481.8	 6455.0	...
5512378	  726.9	  482.1	 6455.0	...
5512379	  726.6	  482.1	 6458.0	...
5512380	  726.6	  482.1	 6462.0	...
5512381	  726.7	  482.0	 6462.0	...
5512382	  726.4	  482.0	 6460.0	...
5512383	  726.1	  482.0	 6461.0	...
5512384	  725.9	  482.0	 6463.0	...
5512385	  726.0	  481.9	 6466.0	...
EFIX R   5512227	5512385	159	  723.6	  481.5	   6417
SSACC R  5512386
5512386	  725.8	  481.1	 6469.0	...
5512387	  725.0	  479.6	 6472.0	...
5512388	  724.2	  477.0	 6476.0	...
5512389	  722.5	  474.4	 6478.0	...
5512390	  720.3	  471.3	 6483.0	...
5512391	  717.4	  468.4	 6485.0	...
5512392	  714.5	  465.3	 6487.0	...
5512393	  711.8	  463.1	 6488.0	...
5512394	  709.5	  460.7	 6491.0	...
5512395	  707.4	  457.6	 6493.0	...
5512396	  705.7	  454.7	 6500.0	...
5512397	  704.5	  452.3	 6505.0	...
5512398	  704.3	  450.9	 6509.0	...
5512399	  704.6	  449.8	 6508.0	...
ESACC R  5512386	5512399	14	  725.8	  481.1	  704.6	  449.8	   0.80	     73
SFIX R   5512400
5512400	  704.9	  448.6	 6507.0	...
5512401	  705.6	  447.4	 6507.0	...
5512402	  705.7	  446.0	 6507.0	...
5512403	  707.1	  444.9	 6508.0	...
5512404	  708.1	  444.3	 6507.0	...
5512405	  709.6	  443.8	 6506.0	...
5512406	  710.6	  443.8	 6505.0	...
5512407	  711.6	  443.8	 6502.0	...
5512408	  712.3	  443.8	 6500.0	...
5512409	  712.4	  443.8	 6498.0	...
5512410	  712.5	  444.2	 6498.0	...
5512411	  712.5	  444.6	 6497.0	...
5512412	  712.6	  445.0	 6497.0	...
5512413	  712.5	  445.1	 6498.0	...
5512414	  712.5	  444.9	 6500.0	...
5512415	  712.4	  444.7	 6503.0	...
5512416	  711.7	  444.5	 6508.0	...
5512417	  711.2	  444.5	 6512.0	...
5512418	  710.7	  444.5	 6515.0	...
5512419	  710.7	  444.4	 6515.0	...
5512420	  710.6	  444.9	 6514.0	...
5512421	  710.5	  445.7	 6513.0	...
5512422	  710.4	  446.5	 6512.0	...
5512423	  710.3	  446.7	 6516.0	...
5512424	  710.0	  446.7	 6521.0	...
5512425	  709.7	  446.6	 6525.0	...
5512426	  709.6	  446.5	 6526.0	...
5512427	  709.8	  446.5	 6524.0	...
5512428	  710.0	  446.5	 6522.0	...
5512429	  710.0	  446.4	 6521.0	...
5512430	  710.1	  446.4	 6521.0	...
5512431	  710.1	  446.3	 6521.0	...
5512432	  710.0	  446.3	 6521.0	...
5512433	  710.0	  446.2	 6528.0	...
5512434	  709.9	  446.1	 6535.0	...
5512435	  709.9	  445.9	 6540.0	...
5512436	  709.7	  445.7	 6537.0	...
5512437	  709.4	  445.7	 6534.0	...
5512438	  709.5	  446.4	 6532.0	...
5512439	  709.6	  446.9	 6531.0	...
5512440	  709.9	  447.2	 6533.0	...
5512441	  709.8	  446.7	 6537.0	...
5512442	  709.7	  446.4	 6541.0	...
5512443	  709.6	  446.5	 6542.0	...
5512444	  709.5	  446.7	 6542.0	...
5512445	  709.2	  447.0	 6541.0	...
5512446	  708.8	  447.0	 6542.0	...
5512447	  708.8	  446.9	 6542.0	...
5512448	  709.2	  446.8	 6542.0	...
5512449	  709.5	  446.8	 6543.0	...
5512450	  709.7	  446.7	 6543.0	...
5512451	  710.0	  446.7	 6543.0	...
5512452	  710.3	  446.9	 6542.0	...
5512453	  710.4	  447.5	 6541.0	...
5512454	  710.3	  448.0	 6540.0	...
5512455	  710.1	  448.0	 6540.0	...
5512456	  709.9	  447.7	 6540.0	...
5512457	  709.9	  447.6	 6541.0	...
5512458	  710.0	  447.8	 6543.0	...
5512459	  710.0	  448.0	 6543.0	...
5512460	  709.8	  447.8	 6543.0	...
5512461	  709.1	  447.5	 6546.0	...
5512462	  708.3	  446.9	 6549.0	...
5512463	  707.8	  446.6	 6552.0	...
5512464	  707.8	  446.5	 6552.0	...
5512465	  707.9	  446.9	 6553.0	...
5512466	  708.3	  447.2	 6554.0	...
5512467	  708.6	  447.3	 6555.0	...
5512468	  708.8	  447.4	 6555.0	...
5512469	  708.5	  447.6	 6555.0	...
5512470	  708.3	  447.6	 6555.0	...
5512471	  708.4	  447.6	 6554.0	...
5512472	  708.4	  447.5	 6556.0	...
5512473	  708.3	  447.5	 6558.0	...
5512474	  708.1	  447.6	 6560.0	...
5512475	  707.9	  447.8	 6559.0	...
5512476	  707.9	  447.9	 6558.0	...
5512477	  708.0	  448.0	 6557.0	...
5512478	  708.0	  448.0	 6556.0	...
5512479	  708.0	  448.2	 6555.0	...
5512480	  708.0	  448.3	 6553.0	...
5512481	  708.0	  448.5	 6554.0	...
5512482	  708.0	  448.6	 6556.0	...
5512483	  708.3	  448.8	 6558.0	...
5512484	  708.7	  449.0	 6559.0	...
5512485	  709.1	  449.1	 6559.0	...
5512486	  709.2	  449.1	 6557.0	...
5512487	  709.1	  449.1	 6555.0	...
5512488	  709.1	  449.5	 6553.0	...
5512489	  709.2	  449.8	 6552.0	...
5512490	  709.2	  450.0	 6551.0	...
5512491	  709.2	  449.8	 6551.0	...
5512492	  709.1	  449.5	 6551.0	...
5512493	  709.1	  449.2	 6551.0	...
5512494	  709.0	  448.7	 6552.0	...
5512495	  708.9	  448.3	 6553.0	...
5512496	  709.0	  447.9	 6556.0	...
5512497	  709.1	  448.1	 6558.0	...
5512498	  709.3	  448.2	 6559.0	...
5512499	  709.2	  448.3	 6558.0	...
5512500	  709.0	  448.3	 6560.0	...
5512501	  708.8	  448.6	 6563.0	...
5512502	  708.5	  448.9	 6568.0	...
5512503	  708.3	  449.0	 6570.0	...
5512504	  708.3	  448.9	 6569.0	...
5512505	  708.4	  448.8	 6566.0	...
5512506	  708.5	  448.7	 6563.0	...
5512507	  708.5	  448.4	 6563.0	...
5512508	  708.3	  448.1	 6562.0	...
5512509	  708.2	  448.2	 6562.0	...
5512510	  708.0	  448.4	 6561.0	...
5512511	  708.1	  448.7	 6560.0	...
5512512	  708.3	  448.9	 6560.0	...
5512513	  708.1	  449.1	 6560.0	...
5512514	  707.7	  449.2	 6560.0	...
5512515	  707.3	  449.3	 6560.0	...
5512516	  707.2	  449.5	 6559.0	...
5512517	  707.5	  449.6	 6559.0	...
5512518	  707.7	  449.1	 6560.0	...
5512519	  707.8	  448.5	 6562.0	...
5512520	  707.5	  447.9	 6563.0	...
5512521	  707.3	  448.0	 6564.0	...
5512522	  707.2	  448.6	 6564.0	...
5512523	  707.3	  449.1	 6566.0	...
5512524	  707.4	  450.0	 6569.0	...
5512525	  707.5	  450.3	 6568.0	...
5512526	  707.6	  451.0	 6564.0	...
5512527	  707.8	  451.4	 6560.0	...
5512528	  708.0	  451.8	 6559.0	...
5512529	  708.3	  452.0	 6558.0	...
5512530	  708.4	  452.2	 6559.0	...
5512531	  708.4	  452.4	 6561.0	...
5512532	  708.4	  452.4	 6564.0	...
5512533	  708.0	  452.4	 6566.0	...
5512534	  707.7	  452.4	 6565.0	...
5512535	  707.4	  452.3	 6564.0	...
5512536	  707.4	  452.1	 6564.0	...
5512537	  707.4	  452.1	 6563.0	...
5512538	  707.5	  452.0	 6563.0	...
5512539	  707.5	  452.1	 6565.0	...
5512540	  707.6	  451.9	 6566.0	...
5512541	  707.6	  451.8	 6568.0	...
5512542	  707.4	  451.6	 6568.0	...
5512543	  707.2	  451.7	 6568.0	...
5512544	  706.5	  451.8	 6567.0	...
5512545	  705.9	  451.9	 6565.0	...
5512546	  705.4	  452.3	 6564.0	...
5512547	  705.6	  452.6	 6564.0	...
5512548	  706.6	  452.5	 6564.0	...
5512549	  707.4	  452.1	 6564.0	...
5512550	  708.2	  451.6	 6565.0	...
5512551	  708.3	  451.5	 6565.0	...
5512552	  708.5	  451.7	 6564.0	...
5512553	  708.2	  452.0	 6563.0	...
5512554	  708.0	  452.3	 6562.0	...
5512555	  707.9	  452.1	 6563.0	...
5512556	  708.3	  451.8	 6563.0	...
5512557	  708.7	  451.9	 6564.0	...
5512558	  708.8	  452.1	 6566.0	...
5512559	  708.7	  452.2	 6568.0	...
5512560	  708.4	  452.1	 6568.0	...
5512561	  708.2	  452.5	 6564.0	...
5512562	  708.0	  453.1	 6560.0	...
5512563	  708.2	  453.7	 6559.0	...
5512564	  708.3	  453.7	 6558.0	...
5512565	  708.4	  453.7	 6558.0	...
5512566	  708.4	  453.7	 6558.0	...
5512567	  708.3	  453.5	 6557.0	...
5512568	  708.2	  453.1	 6556.0	...
5512569	  708.4	  452.8	 6554.0	...
5512570	  708.7	  452.6	 6554.0	...
5512571	  709.3	  452.4	 6556.0	...
5512572	  709.4	  452.2	 6559.0	...
5512573	  709.6	  451.9	 6561.0	...
5512574	  709.5	  451.8	 6562.0	...
5512575	  709.6	  452.1	 6562.0	...
5512576	  710.0	  452.4	 6562.0	...
5512577	  710.3	  452.7	 6560.0	...
5512578	  710.5	  452.6	 6558.0	...
5512579	  710.5	  452.0	 6555.0	...
5512580	  710.7	  451.4	 6554.0	...
5512581	  710.9	  450.9	 6554.0	...
5512582	  710.9	  450.9	 6554.0	...
5512583	  710.9	  450.8	 6553.0	...
5512584	  710.9	  450.4	 6552.0	...
5512585	  710.9	  450.1	 6551.0	...
5512586	  710.9	  450.2	 6549.0	...
5512587	  711.0	  450.5	 6548.0	...
5512588	  711.0	  450.6	 6548.0	...
5512589	  711.1	  450.6	 6549.0	...
5512590	  711.3	  450.6	 6550.0	...
5512591	  711.8	  450.6	 6551.0	...
5512592	  712.5	  450.2	 6552.0	...
5512593	  713.0	  449.7	 6554.0	...
5512594	  713.4	  449.3	 6551.0	...
5512595	  713.4	  449.3	 6547.0	...
5512596	  713.3	  449.5	 6546.0	...
5512597	  713.1	  449.6	 6549.0	...
5512598	  713.1	  449.3	 6549.0	...
5512599	  713.4	  449.2	 6546.0	...
5512600	  713.6	  449.3	 6540.0	...
5512601	  713.2	  449.3	 6537.0	...
5512602	  712.9	  449.1	 6534.0	...
5512603	  712.4	  448.7	 6535.0	...
5512604	  712.3	  448.8	 6537.0	...
5512605	  712.2	  448.8	 6539.0	...
5512606	  712.3	  449.1	 6541.0	...
5512607	  712.5	  449.1	 6541.0	...
5512608	  713.0	  449.1	 6540.0	...
5512609	  713.4	  448.8	 6539.0	...
5512610	  713.7	  448.3	 6538.0	...
5512611	  713.6	  447.9	 6536.0	...
5512612	  713.5	  447.6	 6534.0	...
5512613	  713.4	  447.6	 6535.0	...
5512614	  713.3	  447.6	 6534.0	...
5512615	  713.3	  447.6	 6533.0	...
5512616	  713.1	  447.3	 6533.0	...
5512617	  713.0	  447.0	 6530.0	...
5512618	  712.9	  447.4	 6527.0	...
5512619	  713.0	  448.1	 6525.0	...
5512620	  713.0	  448.8	 6525.0	...
5512621	  712.8	  448.5	 6525.0	...
5512622	  712.6	  448.0	 6524.0	...
5512623	  712.6	  447.5	 6524.0	...
5512624	  712.6	  446.6	 6524.0	...
5512625	  713.4	  445.9	 6524.0	...
5512626	  714.1	  445.2	 6523.0	...
5512627	  714.8	  444.7	 6523.0	...
5512628	  714.4	  444.4	 6524.0	...
5512629	  714.0	  444.3	 6524.0	...
5512630	  713.7	  444.8	 6524.0	...
5512631	  713.9	  445.3	 6522.0	...
5512632	  714.3	  445.7	 6519.0	...
5512633	  714.9	  445.9	 6516.0	...
5512634	  715.4	  445.9	 6516.0	...
5512635	  715.6	  445.7	 6515.0	...
5512636	  715.6	  445.6	 6514.0	...
5512637	  715.8	  445.5	 6513.0	...
5512638	  716.0	  445.4	 6513.0	...
5512639	  716.1	  445.8	 6511.0	...
5512640	  715.9	  446.1	 6509.0	...
5512641	  715.6	  446.4	 6507.0	...
5512642	  715.6	  446.4	 6506.0	...
5512643	  715.8	  446.4	 6502.0	...
MSG	5512644 0000 _ Number Off
5512644	  716.1	  446.3	 6498.0	...
5512645	  716.3	  446.2	 6496.0	...
5512646	  716.4	  446.0	 6496.0	...
5512647	  716.4	  445.7	 6497.0	...
5512648	  716.2	  445.6	 6496.0	...
5512649	  716.1	  445.4	 6495.0	...
5512650	  716.2	  445.5	 6494.0	...
5512651	  716.6	  445.6	 6491.0	...
5512652	  717.1	  445.9	 6490.0	...
5512653	  717.1	  446.0	 6487.0	...
5512654	  717.1	  446.1	 6486.0	...
5512655	  717.3	  446.0	 6483.0	...
5512656	  717.6	  446.0	 6481.0	...
5512657	  717.8	  446.0	 6479.0	...
5512658	  717.9	  446.0	 6477.0	...
5512659	  718.0	  445.9	 6476.0	...
5512660	  718.1	  445.9	 6475.0	...
5512661	  718.1	  446.0	 6472.0	...
5512662	  718.1	  445.9	 6469.0	...
5512663	  718.1	  445.7	 6466.0	...
5512664	  718.0	  445.4	 6465.0	...
5512665	  718.2	  445.2	 6467.0	...
5512666	  718.7	  445.1	 6469.0	...
5512667	  719.2	  445.2	 6467.0	...
5512668	  719.5	  445.8	 6463.0	...
5512669	  719.5	  446.5	 6459.0	...
5512670	  719.6	  447.1	 6459.0	...
5512671	  719.7	  447.2	 6459.0	...
5512672	  719.8	  447.3	 6459.0	...
5512673	  719.7	  447.4	 6458.0	...
5512674	  719.9	  447.4	 6459.0	...
5512675	  720.4	  447.3	 6460.0	...
5512676	  720.9	  447.2	 6461.0	...
5512677	  721.3	  447.3	 6461.0	...
5512678	  721.6	  447.3	 6459.0	...
5512679	  722.0	  447.3	 6457.0	...
5512680	  722.4	  447.3	 6454.0	...
5512681	  722.5	  446.9	 6454.0	...
5512682	  722.5	  446.5	 6454.0	...
5512683	  722.3	  445.9	 6455.0	...
5512684	  722.3	  445.5	 6452.0	...
5512685	  722.3	  445.0	 6449.0	...
5512686	  722.5	  445.5	 6446.0	...
5512687	  722.4	  446.2	 6447.0	...
5512688	  722.4	  446.9	 6445.0	...
5512689	  722.7	  446.9	 6440.0	...
5512690	  723.0	  446.8	 6436.0	...
5512691	  723.2	  446.8	 6433.0	...
5512692	  723.0	  447.5	 6433.0	...
5512693	  723.1	  448.2	 6432.0	...
5512694	  723.3	  448.9	 6431.0	...
5512695	  723.5	  448.8	 6430.0	...
5512696	  723.6	  448.4	 6430.0	...
5512697	  723.4	  448.1	 6428.0	...
5512698	  723.3	  447.7	 6426.0	...
5512699	  723.4	  447.7	 6424.0	...
5512700	  723.6	  447.7	 6424.0	...
5512701	  723.8	  447.7	 6424.0	...
5512702	  724.0	  447.7	 6422.0	...
5512703	  724.1	  447.7	 6418.0	...
5512704	  724.3	  447.8	 6414.0	...
5512705	  724.4	  447.8	 6412.0	...
5512706	  724.4	  447.9	 6411.0	...
5512707	  724.4	  448.0	 6409.0	...
5512708	  724.5	  448.1	 6407.0	...
5512709	  724.6	  448.2	 6406.0	...
5512710	  724.8	  448.2	 6404.0	...
5512711	  725.1	  448.3	 6401.0	...
5512712	  725.2	  448.3	 6398.0	...
5512713	  725.3	  448.3	 6398.0	...
5512714	  725.5	  448.2	 6397.0	...
5512715	  725.8	  448.2	 6394.0	...
5512716	  726.0	  448.3	 6391.0	...
5512717	  726.0	  448.1	 6388.0	...
5512718	  726.2	  447.7	 6387.0	...
5512719	  726.5	  447.4	 6387.0	...
5512720	  726.6	  447.4	 6383.0	...
5512721	  726.4	  447.7	 6380.0	...
5512722	  726.4	  448.0	 6377.0	...
5512723	  726.5	  448.2	 6377.0	...
5512724	  726.6	  448.2	 6377.0	...
5512725	  726.3	  448.2	 6376.0	...
5512726	  726.2	  448.3	 6375.0	...
5512727	  726.3	  448.3	 6374.0	...
5512728	  726.7	  448.4	 6373.0	...
5512729	  727.0	  448.4	 6372.0	...
5512730	  727.1	  448.5	 6371.0	...
5512731	  727.7	  448.4	 6371.0	...
5512732	  728.3	  448.3	 6370.0	...
5512733	  728.8	  448.2	 6368.0	...
5512734	  728.5	  448.1	 6367.0	...
5512735	  728.3	  448.1	 6366.0	...
5512736	  728.1	  448.2	 6366.0	...
5512737	  728.2	  448.6	 6364.0	...
5512738	  728.6	  449.0	 6361.0	...
5512739	  728.9	  449.3	 6360.0	...
5512740	  729.0	  449.4	 6358.0	...
5512741	  729.5	  449.4	 6355.0	...
5512742	  729.9	  449.3	 6351.0	...
5512743	  730.3	  449.3	 6350.0	...
5512744	  730.3	  449.5	 6347.0	...
5512745	  730.1	  449.9	 6345.0	...
5512746	  729.8	  450.1	 6343.0	...
5512747	  729.4	  450.3	 6342.0	...
5512748	  729.4	  450.8	 6343.0	...
5512749	  729.5	  451.4	 6343.0	...
5512750	  730.2	  452.0	 6342.0	...
5512751	  730.7	  452.2	 6340.0	...
5512752	  731.1	  452.4	 6337.0	...
5512753	  730.9	  452.8	 6335.0	...
5512754	  730.9	  453.1	 6331.0	...
5512755	  730.9	  453.3	 6328.0	...
5512756	  731.2	  453.4	 6325.0	...
5512757	  732.1	  453.3	 6325.0	...
5512758	  733.0	  453.2	 6324.0	...
5512759	  733.6	  453.2	 6322.0	...
5512760	  733.6	  453.3	 6321.0	...
5512761	  733.7	  453.3	 6319.0	...
5512762	  733.6	  453.1	 6319.0	...
5512763	  733.6	  452.8	 6318.0	...
5512764	  733.5	  452.7	 6319.0	...
5512765	  733.3	  453.1	 6320.0	...
5512766	  733.2	  453.4	 6320.0	...
5512767	  733.2	  453.6	 6321.0	...
5512768	  733.3	  453.6	 6321.0	...
5512769	  733.4	  453.5	 6320.0	...
5512770	  733.5	  453.3	 6320.0	...
5512771	  733.7	  453.1	 6320.0	...
5512772	  733.8	  452.9	 6322.0	...
5512773	  733.9	  453.0	 6323.0	...
5512774	  733.8	  453.1	 6324.0	...
5512775	  733.8	  452.9	 6322.0	...
5512776	  733.9	  452.6	 6320.0	...
5512777	  734.5	  452.2	 6318.0	...
5512778	  735.2	  452.1	 6317.0	...
5512779	  735.5	  452.1	 6315.0	...
5512780	  735.5	  452.0	 6314.0	...
5512781	  735.4	  452.0	 6314.0	...
5512782	  735.4	  452.4	 6314.0	...
5512783	  735.6	  452.8	 6314.0	...
5512784	  735.7	  453.3	 6313.0	...
5512785	  735.7	  453.5	 6311.0	...
5512786	  735.6	  453.7	 6308.0	...
5512787	  735.4	  453.8	 6306.0	...
5512788	  735.4	  453.9	 6305.0	...
5512789	  735.3	  454.0	 6306.0	...
5512790	  735.2	  453.9	 6305.0	...
5512791	  735.3	  453.7	 6305.0	...
5512792	  735.4	  453.4	 6305.0	...
5512793	  735.5	  453.2	 6305.0	...
5512794	  735.3	  453.1	 6302.0	...
5512795	  735.2	  452.9	 6299.0	...
5512796	  735.6	  452.6	 6296.0	...
5512797	  736.1	  452.2	 6296.0	...
5512798	  736.6	  452.1	 6296.0	...
5512799	  736.7	  452.0	 6296.0	...
5512800	  736.7	  452.1	 6295.0	...
5512801	  736.8	  452.6	 6294.0	...
5512802	  736.8	  452.8	 6293.0	...
5512803	  736.7	  453.0	 6293.0	...
5512804	  736.6	  453.1	 6289.0	...
5512805	  736.5	  453.3	 6286.0	...
5512806	  736.3	  453.6	 6283.0	...
5512807	  736.3	  453.7	 6283.0	...
5512808	  736.2	  453.8	 6283.0	...
5512809	  736.3	  453.9	 6283.0	...
5512810	  736.5	  453.9	 6283.0	...
5512811	  736.8	  454.0	 6283.0	...
5512812	  737.1	  454.1	 6283.0	...
5512813	  737.3	  454.2	 6281.0	...
5512814	  737.2	  454.3	 6279.0	...
5512815	  737.2	  454.4	 6278.0	...
5512816	  737.2	  454.5	 6279.0	...
5512817	  737.3	  454.5	 6278.0	...
5512818	  737.4	  454.6	 6275.0	...
5512819	  737.4	  454.7	 6272.0	...
5512820	  737.3	  454.9	 6271.0	...
5512821	  737.1	  454.9	 6270.0	...
5512822	  737.3	  454.9	 6268.0	...
5512823	  737.6	  454.8	 6267.0	...
5512824	  738.1	  455.0	 6266.0	...
5512825	  738.3	  455.3	 6267.0	...
5512826	  738.4	  455.4	 6267.0	...
5512827	  738.3	  455.2	 6265.0	...
5512828	  738.1	  455.0	 6262.0	...
5512829	  738.0	  455.0	 6260.0	...
5512830	  737.9	  455.0	 6259.0	...
5512831	  737.9	  455.0	 6259.0	...
5512832	  737.9	  455.0	 6259.0	...
5512833	  737.8	  454.9	 6260.0	...
5512834	  737.8	  454.9	 6260.0	...
5512835	  737.8	  454.9	 6259.0	...
5512836	  737.8	  455.0	 6256.0	...
5512837	  737.7	  455.2	 6255.0	...
5512838	  737.7	  455.3	 6256.0	...
5512839	  737.7	  455.4	 6256.0	...
5512840	  737.5	  455.4	 6256.0	...
5512841	  737.2	  455.4	 6256.0	...
5512842	  736.9	  454.0	 6257.0	...
5512843	  737.0	  452.7	 6259.0	...
5512844	  737.4	  451.7	 6263.0	...
5512845	  737.7	  452.0	 6263.0	...
5512846	  738.0	  452.2	 6259.0	...
5512847	  738.0	  452.3	 6256.0	...
5512848	  738.0	  452.4	 6257.0	...
5512849	  737.9	  453.0	 6256.0	...
5512850	  737.4	  453.5	 6255.0	...
5512851	  736.9	  454.1	 6253.0	...
5512852	  736.4	  454.2	 6250.0	...
5512853	  736.3	  454.1	 6248.0	...
5512854	  736.5	  454.0	 6245.0	...
5512855	  736.8	  454.0	 6245.0	...
5512856	  737.1	  454.2	 6245.0	...
5512857	  737.1	  454.3	 6245.0	...
5512858	  737.1	  454.3	 6246.0	...
5512859	  737.0	  453.6	 6247.0	...
5512860	  736.5	  452.9	 6248.0	...
5512861	  736.1	  452.3	 6248.0	...
5512862	  736.3	  452.3	 6248.0	...
5512863	  736.8	  452.3	 6248.0	...
5512864	  737.5	  452.2	 6247.0	...
5512865	  737.7	  452.2	 6245.0	...
5512866	  737.9	  452.2	 6243.0	...
5512867	  737.7	  452.3	 6242.0	...
5512868	  737.7	  452.6	 6241.0	...
5512869	  737.7	  453.0	 6240.0	...
5512870	  737.7	  453.4	 6240.0	...
5512871	  737.9	  453.4	 6239.0	...
5512872	  738.0	  453.5	 6239.0	...
5512873	  737.8	  453.5	 6239.0	...
5512874	  737.5	  453.6	 6240.0	...
5512875	  737.5	  453.5	 6242.0	...
5512876	  737.7	  453.3	 6244.0	...
5512877	  738.0	  453.1	 6245.0	...
5512878	  737.6	  453.0	 6244.0	...
5512879	  737.3	  452.9	 6242.0	...
5512880	  736.9	  452.8	 6243.0	...
5512881	  736.8	  452.6	 6244.0	...
5512882	  737.0	  452.5	 6242.0	...
5512883	  737.4	  452.7	 6240.0	...
5512884	  737.6	  452.9	 6238.0	...
5512885	  737.5	  452.8	 6238.0	...
5512886	  737.3	  452.5	 6237.0	...
5512887	  737.2	  452.6	 6235.0	...
5512888	  737.2	  453.1	 6235.0	...
5512889	  737.2	  453.7	 6235.0	...
5512890	  737.2	  454.0	 6235.0	...
5512891	  737.2	  454.4	 6235.0	...
5512892	  737.1	  454.4	 6235.0	...
5512893	  737.1	  454.7	 6233.0	...
5512894	  737.4	  454.8	 6231.0	...
5512895	  737.5	  454.9	 6229.0	...
5512896	  737.5	  454.6	 6228.0	...
5512897	  737.3	  454.3	 6227.0	...
5512898	  737.2	  454.2	 6227.0	...
5512899	  737.1	  454.2	 6228.0	...
5512900	  737.0	  454.0	 6229.0	...
5512901	  737.1	  453.9	 6228.0	...
5512902	  737.2	  454.1	 6227.0	...
5512903	  737.1	  454.2	 6225.0	...
5512904	  737.0	  454.0	 6225.0	...
5512905	  736.8	  453.8	 6224.0	...
5512906	  736.7	  453.6	 6224.0	...
5512907	  736.7	  453.3	 6224.0	...
5512908	  736.9	  453.1	 6224.0	...
5512909	  737.0	  452.9	 6224.0	...
5512910	  737.2	  452.9	 6225.0	...
5512911	  737.3	  453.4	 6222.0	...
5512912	  737.4	  453.8	 6220.0	...
5512913	  737.5	  453.8	 6217.0	...
5512914	  737.5	  453.4	 6218.0	...
5512915	  737.2	  453.1	 6217.0	...
5512916	  737.0	  453.3	 6215.0	...
5512917	  736.7	  453.5	 6214.0	...
5512918	  736.7	  453.8	 6213.0	...
5512919	  736.8	  454.0	 6212.0	...
5512920	  736.9	  454.3	 6211.0	...
5512921	  737.0	  454.3	 6211.0	...
5512922	  737.1	  454.4	 6212.0	...
5512923	  736.5	  454.3	 6209.0	...
5512924	  736.0	  454.3	 6206.0	...
5512925	  735.3	  454.3	 6201.0	...
5512926	  735.3	  454.3	 6199.0	...
5512927	  735.3	  454.3	 6198.0	...
5512928	  735.4	  454.0	 6200.0	...
5512929	  735.5	  453.9	 6201.0	...
5512930	  735.6	  453.8	 6200.0	...
5512931	  735.7	  454.0	 6201.0	...
5512932	  735.9	  454.0	 6202.0	...
5512933	  735.9	  453.8	 6207.0	...
5512934	  736.0	  453.5	 6210.0	...
5512935	  736.0	  453.0	 6213.0	...
5512936	  735.8	  453.1	 6213.0	...
5512937	  735.6	  453.3	 6211.0	...
5512938	  735.3	  453.0	 6209.0	...
5512939	  735.3	  452.4	 6207.0	...
5512940	  735.3	  452.4	 6204.0	...
5512941	  735.5	  453.1	 6202.0	...
5512942	  735.3	  453.8	 6200.0	...
5512943	  735.1	  453.7	 6200.0	...
5512944	  734.8	  453.7	 6200.0	...
5512945	  734.7	  453.6	 6201.0	...
5512946	  734.6	  453.5	 6202.0	...
5512947	  734.6	  453.2	 6202.0	...
5512948	  734.5	  452.9	 6202.0	...
5512949	  734.4	  452.8	 6202.0	...
5512950	  734.2	  452.7	 6202.0	...
5512951	  734.2	  452.7	 6202.0	...
5512952	  734.3	  452.7	 6202.0	...
5512953	  734.3	  453.0	 6202.0	...
5512954	  734.4	  453.3	 6202.0	...
5512955	  734.5	  453.6	 6201.0	...
5512956	  734.7	  453.5	 6201.0	...
5512957	  734.7	  453.4	 6202.0	...
5512958	  734.7	  453.2	 6198.0	...
5512959	  734.8	  453.1	 6194.0	...
5512960	  734.9	  453.0	 6191.0	...
5512961	  734.9	  452.9	 6191.0	...
5512962	  734.9	  452.8	 6193.0	...
5512963	  734.9	  452.7	 6195.0	...
5512964	  734.8	  452.7	 6196.0	...
5512965	  734.7	  453.5	 6195.0	...
5512966	  734.7	  454.4	 6191.0	...
5512967	  734.5	  454.6	 6187.0	...
5512968	  734.3	  453.9	 6184.0	...
5512969	  734.1	  453.3	 6184.0	...
5512970	  734.1	  453.1	 6185.0	...
5512971	  734.0	  453.0	 6183.0	...
5512972	  733.8	  452.9	 6183.0	...
5512973	  733.7	  453.1	 6181.0	...
5512974	  733.8	  453.6	 6180.0	...
5512975	  733.9	  454.0	 6180.0	...
5512976	  734.0	  454.2	 6180.0	...
5512977	  734.0	  454.0	 6180.0	...
5512978	  734.1	  454.1	 6180.0	...
5512979	  734.3	  454.3	 6180.0	...
5512980	  734.3	  454.2	 6181.0	...
5512981	  734.3	  454.0	 6183.0	...
5512982	  734.3	  453.9	 6184.0	...
5512983	  734.3	  454.1	 6185.0	...
5512984	  734.3	  454.6	 6185.0	...
5512985	  734.3	  455.0	 6186.0	...
5512986	  734.3	  455.4	 6187.0	...
5512987	  733.9	  455.5	 6187.0	...
5512988	  733.5	  455.7	 6185.0	...
5512989	  733.2	  455.8	 6183.0	...
5512990	  733.4	  455.5	 6182.0	...
5512991	  733.6	  455.0	 6182.0	...
5512992	  733.7	  454.8	 6182.0	...
5512993	  733.8	  455.2	 6182.0	...
5512994	  733.9	  455.7	 6181.0	...
5512995	  734.0	  456.0	 6181.0	...
5512996	  733.9	  456.1	 6180.0	...
5512997	  733.6	  455.9	 6178.0	...
5512998	  733.3	  455.8	 6176.0	...
5512999	  732.9	  455.8	 6176.0	...
5513000	  732.7	  455.8	 6175.0	...
5513001	  732.6	  455.9	 6174.0	...
5513002	  732.9	  455.9	 6173.0	...
5513003	  733.0	  455.8	 6173.0	...
5513004	  733.2	  456.3	 6173.0	...
5513005	  733.3	  456.8	 6172.0	...
5513006	  733.3	  456.7	 6172.0	...
5513007	  733.3	  456.0	 6172.0	...
5513008	  733.3	  455.5	 6172.0	...
5513009	  733.6	  455.8	 6173.0	...
5513010	  733.9	  456.0	 6174.0	...
5513011	  734.2	  456.0	 6176.0	...
5513012	  734.4	  456.0	 6176.0	...
5513013	  734.7	  455.5	 6176.0	...
5513014	  734.8	  455.0	 6175.0	...
5513015	  734.9	  455.2	 6169.0	...
5513016	  734.8	  455.8	 6165.0	...
5513017	  734.7	  456.5	 6160.0	...
5513018	  734.6	  456.4	 6161.0	...
5513019	  734.5	  456.2	 6163.0	...
5513020	  734.6	  456.1	 6164.0	...
5513021	  734.9	  456.0	 6165.0	...
5513022	  735.2	  455.9	 6164.0	...
5513023	  735.4	  456.4	 6161.0	...
5513024	  735.0	  457.1	 6159.0	...
5513025	  734.6	  457.9	 6158.0	...
5513026	  734.7	  458.0	 6160.0	...
5513027	  735.2	  457.9	 6163.0	...
5513028	  735.5	  457.6	 6163.0	...
5513029	  735.4	  457.0	 6160.0	...
5513030	  735.3	  456.5	 6158.0	...
5513031	  735.0	  456.5	 6158.0	...
5513032	  734.7	  456.9	 6158.0	...
5513033	  734.2	  456.9	 6159.0	...
5513034	  734.2	  456.6	 6159.0	...
5513035	  734.1	  456.3	 6158.0	...
5513036	  734.2	  456.4	 6158.0	...
5513037	  734.2	  456.5	 6157.0	...
5513038	  734.3	  456.7	 6158.0	...
5513039	  734.3	  457.2	 6159.0	...
5513040	  734.4	  457.5	 6159.0	...
5513041	  734.6	  457.7	 6159.0	...
5513042	  734.6	  457.7	 6159.0	...
5513043	  734.7	  457.6	 6159.0	...
5513044	  734.7	  457.4	 6157.0	...
5513045	  734.8	  457.6	 6153.0	...
5513046	  734.8	  458.1	 6151.0	...
5513047	  734.9	  458.4	 6149.0	...
5513048	  734.8	  458.2	 6148.0	...
5513049	  734.7	  458.1	 6147.0	...
5513050	  734.7	  458.1	 6146.0	...
5513051	  734.7	  458.2	 6146.0	...
5513052	  734.7	  458.2	 6147.0	...
5513053	  734.8	  458.3	 6148.0	...
5513054	  734.7	  458.3	 6148.0	...
5513055	  734.6	  458.5	 6148.0	...
5513056	  734.7	  458.7	 6150.0	...
5513057	  734.9	  459.0	 6152.0	...
5513058	  735.3	  459.3	 6152.0	...
5513059	  735.6	  459.4	 6150.0	...
5513060	  735.8	  459.5	 6148.0	...
5513061	  735.5	  459.7	 6148.0	...
5513062	  735.3	  459.9	 6148.0	...
5513063	  735.2	  459.9	 6148.0	...
5513064	  734.9	  459.9	 6148.0	...
5513065	  734.6	  459.8	 6149.0	...
5513066	  734.4	  459.8	 6149.0	...
5513067	  734.4	  460.4	 6149.0	...
5513068	  734.3	  461.0	 6148.0	...
5513069	  734.1	  461.2	 6147.0	...
5513070	  734.0	  460.9	 6148.0	...
5513071	  734.1	  460.4	 6149.0	...
5513072	  734.3	  460.2	 6148.0	...
5513073	  734.6	  460.2	 6145.0	...
5513074	  734.7	  460.3	 6142.0	...
5513075	  735.0	  460.7	 6141.0	...
5513076	  735.3	  461.0	 6141.0	...
5513077	  735.3	  461.2	 6141.0	...
5513078	  735.1	  460.8	 6142.0	...
5513079	  734.9	  460.0	 6143.0	...
5513080	  734.7	  459.2	 6144.0	...
5513081	  734.7	  458.8	 6143.0	...
5513082	  734.6	  459.0	 6143.0	...
5513083	  734.6	  459.2	 6144.0	...
5513084	  734.8	  459.4	 6145.0	...
5513085	  735.0	  459.4	 6145.0	...
5513086	  735.2	  459.9	 6143.0	...
5513087	  735.2	  460.4	 6140.0	...
5513088	  735.2	  460.9	 6139.0	...
5513089	  734.9	  461.3	 6138.0	...
5513090	  734.6	  461.6	 6138.0	...
5513091	  734.3	  461.9	 6139.0	...
5513092	  734.5	  461.9	 6140.0	...
5513093	  734.6	  461.6	 6141.0	...
5513094	  734.7	  461.2	 6141.0	...
5513095	  734.7	  461.0	 6139.0	...
5513096	  734.6	  461.0	 6138.0	...
5513097	  734.8	  461.1	 6139.0	...
5513098	  734.9	  461.2	 6141.0	...
5513099	  734.9	  461.4	 6141.0	...
5513100	  734.8	  461.7	 6141.0	...
5513101	  734.7	  461.9	 6141.0	...
5513102	  734.6	  462.0	 6141.0	...
5513103	  734.6	  462.1	 6139.0	...
5513104	  734.5	  462.2	 6138.0	...
5513105	  734.5	  462.4	 6138.0	...
5513106	  734.5	  462.5	 6140.0	...
5513107	  734.5	  461.8	 6142.0	...
5513108	  734.4	  461.0	 6142.0	...
5513109	  734.3	  460.1	 6142.0	...
5513110	  734.6	  459.8	 6142.0	...
5513111	  735.0	  459.5	 6143.0	...
5513112	  735.3	  459.4	 6144.0	...
5513113	  735.4	  460.0	 6144.0	...
5513114	  735.1	  460.6	 6145.0	...
5513115	  734.8	  461.3	 6145.0	...
5513116	  734.5	  461.5	 6145.0	...
5513117	  734.3	  461.6	 6145.0	...
5513118	  734.1	  461.7	 6146.0	...
5513119	  734.1	  461.7	 6147.0	...
5513120	  734.3	  461.4	 6145.0	...
5513121	  734.2	  461.1	 6144.0	...
5513122	  733.9	  460.9	 6143.0	...
5513123	  733.7	  460.9	 6144.0	...
5513124	  733.7	  460.6	 6146.0	...
5513125	  733.8	  460.2	 6146.0	...
5513126	  733.9	  459.9	 6146.0	...
5513127	  734.1	  460.2	 6145.0	...
5513128	  734.3	  460.5	 6144.0	...
5513129	  733.7	  460.6	 6142.0	...
5513130	  733.2	  460.7	 6140.0	...
5513131	  732.7	  460.7	 6139.0	...
5513132	  732.8	  460.9	 6139.0	...
5513133	  733.1	  460.9	 6139.0	...
5513134	  733.6	  460.8	 6139.0	...
5513135	  733.9	  460.8	 6138.0	...
5513136	  733.9	  460.8	 6138.0	...
5513137	  733.7	  460.9	 6137.0	...
5513138	  733.6	  460.9	 6137.0	...
5513139	  733.7	  460.9	 6137.0	...
5513140	  733.9	  461.3	 6137.0	...
5513141	  734.2	  461.7	 6138.0	...
5513142	  734.4	  462.2	 6138.0	...
5513143	  734.2	  462.3	 6138.0	...
5513144	  734.0	  462.3	 6137.0	...
5513145	  734.1	  462.2	 6137.0	...
5513146	  734.3	  462.2	 6138.0	...
5513147	  734.5	  462.1	 6139.0	...
5513148	  734.5	  462.2	 6139.0	...
5513149	  734.5	  462.3	 6138.0	...
5513150	  734.6	  462.3	 6139.0	...
5513151	  734.7	  462.4	 6139.0	...
5513152	  734.8	  462.1	 6140.0	...
5513153	  734.8	  461.8	 6139.0	...
5513154	  734.8	  461.6	 6137.0	...
5513155	  735.0	  462.0	 6135.0	...
5513156	  735.2	  462.4	 6136.0	...
5513157	  735.0	  462.2	 6137.0	...
5513158	  734.5	  461.5	 6139.0	...
5513159	  734.1	  461.0	 6140.0	...
5513160	  734.1	  461.3	 6139.0	...
5513161	  734.1	  461.6	 6139.0	...
5513162	  734.1	  461.8	 6140.0	...
5513163	  734.1	  461.9	 6138.0	...
5513164	  734.0	  462.0	 6135.0	...
5513165	  733.7	  461.6	 6135.0	...
5513166	  733.5	  461.2	 6136.0	...
5513167	  733.7	  460.9	 6138.0	...
5513168	  734.0	  461.0	 6138.0	...
5513169	  734.0	  461.4	 6138.0	...
5513170	  733.7	  461.8	 6137.0	...
5513171	  733.5	  462.1	 6137.0	...
5513172	  733.6	  462.4	 6136.0	...
5513173	  733.8	  462.5	 6135.0	...
5513174	  734.1	  462.6	 6135.0	...
5513175	  734.1	  462.6	 6136.0	...
5513176	  734.1	  462.6	 6137.0	...
5513177	  734.1	  462.6	 6137.0	...
5513178	  734.0	  462.6	 6137.0	...
5513179	  733.9	  462.6	 6137.0	...
5513180	  734.0	  462.6	 6138.0	...
5513181	  734.1	  462.2	 6137.0	...
5513182	  734.1	  461.8	 6136.0	...
5513183	  733.9	  462.2	 6135.0	...
5513184	  733.3	  462.8	 6135.0	...
5513185	  733.0	  463.3	 6134.0	...
5513186	  732.7	  463.0	 6133.0	...
5513187	  732.9	  462.9	 6133.0	...
5513188	  733.1	  463.0	 6133.0	...
5513189	  733.2	  463.3	 6136.0	...
5513190	  733.5	  463.5	 6140.0	...
5513191	  733.9	  464.3	 6136.0	...
5513192	  734.4	  465.4	 6130.0	...
5513193	  734.6	  466.4	 6124.0	...
5513194	  735.0	  466.6	 6122.0	...
5513195	  735.1	  466.4	 6121.0	...
5513196	  734.9	  466.3	 6118.0	...
5513197	  734.1	  466.3	 6116.0	...
5513198	  733.4	  466.4	 6115.0	...
5513199	  733.4	  466.4	 6116.0	...
5513200	  733.7	  466.2	 6118.0	...
5513201	  734.1	  466.0	 6121.0	...
5513202	  734.1	  465.8	 6121.0	...
5513203	  734.0	  466.1	 6119.0	...
5513204	  733.8	  466.4	 6117.0	...
5513205	  733.5	  466.8	 6117.0	...
5513206	  733.6	  466.9	 6120.0	...
5513207	  733.8	  467.7	 6123.0	...
5513208	  733.5	  468.5	 6123.0	...
5513209	  733.0	  469.7	 6121.0	...
5513210	  732.4	  470.1	 6119.0	...
5513211	  732.2	  470.5	 6118.0	...
5513212	  731.9	  470.4	 6118.0	...
5513213	  731.7	  470.3	 6119.0	...
EFIX R   5512400	5513213	814	  726.0	  453.2	   6331
SSACC R  5513214
5513214	  731.6	  470.7	 6119.0	...
5513215	  731.6	  471.1	 6120.0	...
5513216	  731.6	  471.3	 6120.0	...
5513217	  731.7	  471.1	 6117.0	...
5513218	  731.7	  471.7	 6113.0	...
5513219	  731.6	  472.4	 6108.0	...
5513220	  731.4	  472.3	 6104.0	...
5513221	  731.3	  470.3	 6099.0	...
5513222	  736.2	  454.4	 6125.0	...
5513223	  741.1	  439.4	 6157.0	...
5513224	  746.1	  425.6	 6189.0	...
5513225	  746.1	  425.6	 6188.0	...
5513226	  746.5	  428.8	 6180.0	...
5513227	  746.9	  433.4	 6171.0	...
5513228	  747.9	  441.9	 6156.0	...
5513229	  748.1	  454.8	 6119.0	...
5513230	  748.7	  471.9	 6074.0	...
5513231	  748.3	  493.8	 6014.0	...
5513232	  749.3	  517.5	 5956.0	...
5513233	  750.2	  545.3	 5872.0	...
5513234	  751.4	  577.5	 5782.0	...
5513235	  752.1	  610.7	 5684.0	...
5513236	  753.5	  647.2	 5581.0	...
5513237	  757.2	  682.4	 5481.0	...
5513238	  760.6	  719.4	 5376.0	...
5513239	  764.1	  760.4	 5261.0	...
5513240	  768.0	  804.1	 5137.0	...
5513241	  772.5	  851.4	 5002.0	...
5513242	  777.6	  899.3	 4867.0	...
5513243	  783.8	  950.3	 4727.0	...
5513244	  790.1	 1005.9	 4582.0	...
5513245	  796.5	 1062.6	 4429.0	...
5513246	  800.1	 1122.2	 4269.0	...
5513247	  803.2	 1184.3	 4109.0	...
5513248	  805.2	 1249.6	 3948.0	...
5513249	  807.3	 1316.7	 3774.0	...
5513250	  809.0	 1383.9	 3594.0	...
5513251	  810.3	 1453.2	 3409.0	...
5513252	  810.9	 1525.6	 3228.0	...
5513253	  812.7	 1597.9	 3053.0	...
5513254	  814.4	 1670.5	 2874.0	...
5513255	  810.0	 1746.5	 2693.0	...
5513256	  803.8	 1826.4	 2503.0	...
5513257	  801.3	 1907.6	 2323.0	...
5513258	  807.5	 1988.0	 2153.0	...
5513259	  813.9	 2042.2	 2046.0	...
5513260	  816.7	 2070.3	 1993.0	...
5513261	  816.7	 2070.3	 1993.0	...
SBLINK R 5513262
5513262	   .	   .	    0.0	...
5513263	   .	   .	    0.0	...
5513264	   .	   .	    0.0	...
5513265	   .	   .	    0.0	...
5513266	   .	   .	    0.0	...
5513267	   .	   .	    0.0	...
5513268	   .	   .	    0.0	...
5513269	   .	   .	    0.0	...
5513270	   .	   .	    0.0	...
5513271	   .	   .	    0.0	...
5513272	   .	   .	    0.0	...
5513273	   .	   .	    0.0	...
5513274	   .	   .	    0.0	...
5513275	   .	   .	    0.0	...
5513276	   .	   .	    0.0	...
5513277	   .	   .	    0.0	...
5513278	   .	   .	    0.0	...
5513279	   .	   .	    0.0	...
5513280	   .	   .	    0.0	...
5513281	   .	   .	    0.0	...
5513282	   .	   .	    0.0	...
5513283	   .	   .	    0.0	...
5513284	   .	   .	    0.0	...
5513285	   .	   .	    0.0	...
5513286	   .	   .	    0.0	...
5513287	   .	   .	    0.0	...
5513288	   .	   .	    0.0	...
5513289	   .	   .	    0.0	...
5513290	   .	   .	    0.0	...
5513291	   .	   .	    0.0	...
5513292	   .	   .	    0.0	...
5513293	   .	   .	    0.0	...
5513294	   .	   .	    0.0	...
5513295	   .	   .	    0.0	...
5513296	   .	   .	    0.0	...
5513297	   .	   .	    0.0	...
5513298	   .	   .	    0.0	...
5513299	   .	   .	    0.0	...
5513300	   .	   .	    0.0	...
5513301	   .	   .	    0.0	...
5513302	   .	   .	    0.0	...
5513303	   .	   .	    0.0	...
5513304	   .	   .	    0.0	...
5513305	   .	   .	    0.0	...
5513306	   .	   .	    0.0	...
5513307	   .	   .	    0.0	...
5513308	   .	   .	    0.0	...
5513309	   .	   .	    0.0	...
5513310	   .	   .	    0.0	...
5513311	   .	   .	    0.0	...
5513312	   .	   .	    0.0	...
5513313	   .	   .	    0.0	...
5513314	   .	   .	    0.0	...
5513315	   .	   .	    0.0	...
5513316	   .	   .	    0.0	...
5513317	   .	   .	    0.0	...
5513318	   .	   .	    0.0	...
5513319	   .	   .	    0.0	...
5513320	   .	   .	    0.0	...
5513321	   .	   .	    0.0	...
5513322	   .	   .	    0.0	...
5513323	   .	   .	    0.0	...
5513324	   .	   .	    0.0	...
5513325	   .	   .	    0.0	...
5513326	   .	   .	    0.0	...
5513327	   .	   .	    0.0	...
5513328	   .	   .	    0.0	...
5513329	   .	   .	    0.0	...
5513330	   .	   .	    0.0	...
5513331	   .	   .	    0.0	...
5513332	   .	   .	    0.0	...
5513333	   .	   .	    0.0	...
5513334	   .	   .	    0.0	...
5513335	   .	   .	    0.0	...
5513336	   .	   .	    0.0	...
5513337	   .	   .	    0.0	...
5513338	   .	   .	    0.0	...
5513339	   .	   .	    0.0	...
5513340	   .	   .	    0.0	...
5513341	   .	   .	    0.0	...
5513342	   .	   .	    0.0	...
5513343	   .	   .	    0.0	...
5513344	   .	   .	    0.0	...
5513345	   .	   .	    0.0	...
5513346	   .	   .	    0.0	...
5513347	   .	   .	    0.0	...
5513348	   .	   .	    0.0	...
5513349	   .	   .	    0.0	...
5513350	   .	   .	    0.0	...
5513351	   .	   .	    0.0	...
5513352	   .	   .	    0.0	...
5513353	   .	   .	    0.0	...
5513354	   .	   .	    0.0	...
5513355	   .	   .	    0.0	...
5513356	   .	   .	    0.0	...
5513357	   .	   .	    0.0	...
5513358	   .	   .	    0.0	...
5513359	   .	   .	    0.0	...
5513360	   .	   .	    0.0	...
5513361	   .	   .	    0.0	...
5513362	   .	   .	    0.0	...
5513363	   .	   .	    0.0	...
5513364	   .	   .	    0.0	...
5513365	   .	   .	    0.0	...
5513366	   .	   .	    0.0	...
5513367	   .	   .	    0.0	...
5513368	   .	   .	    0.0	...
EBLINK R 5513262	5513368	107
5513369	  778.4	 2260.9	 1792.0	...
5513370	  778.4	 2260.9	 1792.0	...
5513371	  776.8	 2254.8	 1821.0	...
5513372	  774.3	 2240.0	 1871.0	...
5513373	  770.8	 2217.1	 1936.0	...
5513374	  769.3	 2187.0	 1992.0	...
5513375	  768.6	 2155.0	 2048.0	...
5513376	  768.4	 2117.0	 2111.0	...
5513377	  768.1	 2078.6	 2177.0	...
5513378	  767.0	 2038.1	 2242.0	...
5513379	  766.5	 2000.1	 2308.0	...
5513380	  764.9	 1963.9	 2374.0	...
5513381	  763.6	 1927.8	 2446.0	...
5513382	  761.7	 1891.2	 2515.0	...
5513383	  759.5	 1854.6	 2590.0	...
5513384	  756.7	 1820.3	 2661.0	...
5513385	  753.9	 1786.1	 2736.0	...
5513386	  752.2	 1752.9	 2809.0	...
5513387	  751.2	 1715.0	 2887.0	...
5513388	  750.7	 1681.9	 2960.0	...
5513389	  758.9	 1644.0	 3042.0	...
5513390	  767.5	 1612.1	 3116.0	...
5513391	  777.0	 1577.2	 3196.0	...
5513392	  793.6	 1541.9	 3277.0	...
5513393	  810.3	 1505.8	 3363.0	...
5513394	  826.0	 1470.5	 3450.0	...
5513395	  826.0	 1447.3	 3507.0	...
5513396	  825.8	 1421.2	 3569.0	...
5513397	  827.2	 1394.4	 3630.0	...
5513398	  829.4	 1363.7	 3711.0	...
5513399	  831.5	 1336.7	 3778.0	...
5513400	  832.0	 1312.3	 3841.0	...
5513401	  831.5	 1287.5	 3901.0	...
5513402	  831.0	 1263.7	 3966.0	...
5513403	  830.4	 1240.2	 4026.0	...
5513404	  829.6	 1218.2	 4082.0	...
5513405	  828.6	 1196.7	 4130.0	...
5513406	  824.1	 1175.6	 4185.0	...
5513407	  817.7	 1155.5	 4237.0	...
5513408	  810.6	 1137.5	 4291.0	...
5513409	  806.1	 1119.1	 4338.0	...
5513410	  803.7	 1101.2	 4388.0	...
5513411	  799.7	 1082.2	 4438.0	...
5513412	  796.2	 1064.3	 4490.0	...
5513413	  792.8	 1046.4	 4535.0	...
5513414	  791.7	 1028.3	 4583.0	...
5513415	  789.9	 1010.4	 4631.0	...
5513416	  787.6	  995.7	 4674.0	...
5513417	  784.6	  979.2	 4723.0	...
5513418	  782.5	  962.8	 4767.0	...
5513419	  780.9	  943.3	 4823.0	...
5513420	  779.6	  928.4	 4865.0	...
5513421	  778.2	  911.7	 4914.0	...
5513422	  776.9	  895.7	 4957.0	...
5513423	  772.3	  880.8	 4999.0	...
5513424	  767.6	  867.4	 5037.0	...
5513425	  762.9	  854.7	 5070.0	...
5513426	  763.8	  838.4	 5117.0	...
5513427	  765.0	  823.1	 5163.0	...
5513428	  766.2	  808.4	 5207.0	...
5513429	  765.2	  794.2	 5248.0	...
5513430	  764.1	  779.8	 5286.0	...
5513431	  763.0	  764.5	 5329.0	...
5513432	  760.7	  751.6	 5364.0	...
5513433	  758.4	  739.8	 5398.0	...
5513434	  756.0	  728.4	 5428.0	...
5513435	  755.0	  716.0	 5463.0	...
5513436	  753.8	  703.1	 5498.0	...
5513437	  749.9	  693.6	 5529.0	...
5513438	  746.0	  684.5	 5558.0	...
5513439	  742.6	  676.5	 5585.0	...
5513440	  742.1	  666.7	 5615.0	...
5513441	  740.5	  657.6	 5645.0	...
5513442	  738.5	  647.5	 5680.0	...
5513443	  736.4	  637.1	 5712.0	...
5513444	  734.9	  625.8	 5747.0	...
5513445	  733.6	  616.5	 5775.0	...
5513446	  732.2	  607.3	 5806.0	...
5513447	  731.5	  600.4	 5828.0	...
5513448	  730.9	  590.8	 5852.0	...
5513449	  731.7	  583.6	 5875.0	...
5513450	  732.4	  574.3	 5903.0	...
5513451	  732.8	  567.1	 5929.0	...
5513452	  732.3	  558.5	 5955.0	...
5513453	  732.0	  551.5	 5976.0	...
5513454	  731.4	  545.0	 5998.0	...
5513455	  730.4	  538.3	 6020.0	...
5513456	  729.4	  531.7	 6041.0	...
5513457	  729.4	  524.7	 6058.0	...
5513458	  729.5	  518.6	 6074.0	...
5513459	  728.7	  512.9	 6089.0	...
5513460	  728.2	  508.2	 6104.0	...
5513461	  727.2	  501.7	 6124.0	...
5513462	  727.2	  496.5	 6143.0	...
5513463	  726.6	  489.9	 6160.0	...
5513464	  725.8	  484.8	 6176.0	...
5513465	  725.0	  479.8	 6187.0	...
5513466	  725.1	  475.0	 6202.0	...
5513467	  725.9	  471.0	 6212.0	...
5513468	  726.5	  464.9	 6225.0	...
ESACC R  5513214	5513468	255	  731.6	  470.7	  726.5	  464.9	   0.16	   1252
SFIX R   5513469
5513469	  726.0	  459.8	 6234.0	...
5513470	  726.0	  456.1	 6242.0	...
5513471	  725.9	  452.8	 6256.0	...
5513472	  724.7	  451.1	 6268.0	...
5513473	  723.2	  449.4	 6281.0	...
5513474	  721.3	  445.1	 6289.0	...
5513475	  720.8	  440.8	 6298.0	...
5513476	  720.3	  436.5	 6304.0	...
5513477	  721.7	  435.7	 6309.0	...
5513478	  723.1	  434.7	 6313.0	...
5513479	  724.5	  433.5	 6317.0	...
5513480	  724.4	  432.5	 6319.0	...
5513481	  724.0	  430.9	 6322.0	...
5513482	  723.8	  428.6	 6327.0	...
5513483	  723.6	  425.6	 6338.0	...
5513484	  723.6	  423.5	 6347.0	...
5513485	  723.1	  421.9	 6353.0	...
5513486	  722.3	  421.3	 6351.0	...
5513487	  721.5	  420.7	 6349.0	...
5513488	  721.3	  420.4	 6347.0	...
5513489	  721.8	  420.4	 6347.0	...
5513490	  723.5	  419.8	 6347.0	...
5513491	  724.9	  419.1	 6348.0	...
5513492	  728.9	  414.7	 6361.0	...
5513493	  731.6	  410.8	 6374.0	...
5513494	  733.7	  407.8	 6384.0	...
5513495	  732.6	  409.1	 6381.0	...
5513496	  731.6	  410.4	 6378.0	...
5513497	  730.6	  411.4	 6376.0	...
5513498	  730.2	  411.7	 6376.0	...
EFIX R   5513469	5513498	30	  725.1	  428.5	   6328
SSACC R  5513499
5513499	  729.8	  412.3	 6375.0	...
5513500	  729.4	  412.6	 6369.0	...
5513501	  729.1	  412.8	 6363.0	...
5513502	  729.0	  412.8	 6359.0	...
5513503	  729.2	  412.8	 6361.0	...
5513504	  729.4	  412.7	 6364.0	...
5513505	  729.4	  412.7	 6364.0	...
5513506	  728.8	  413.0	 6361.0	...
5513507	  727.6	  413.5	 6354.0	...
5513508	  721.4	  431.9	 6316.0	...
5513509	  715.6	  450.3	 6281.0	...
5513510	  710.4	  469.4	 6248.0	...
5513511	  710.2	  471.0	 6248.0	...
5513512	  709.6	  472.9	 6245.0	...
5513513	  709.1	  474.9	 6242.0	...
5513514	  708.5	  476.1	 6239.0	...
5513515	  708.6	  476.3	 6240.0	...
5513516	  708.5	  475.9	 6242.0	...
5513517	  708.9	  476.3	 6243.0	...
ESACC R  5513499	5513517	19	  729.8	  412.3	  708.9	  476.3	   1.41	    172
SFIX R   5513518
5513518	  709.2	  477.2	 6244.0	...
5513519	  709.6	  478.1	 6245.0	...
5513520	  709.6	  478.1	 6248.0	...
5513521	  709.7	  478.3	 6249.0	...
5513522	  709.6	  478.6	 6249.0	...
5513523	  709.4	  478.2	 6252.0	...
5513524	  709.3	  477.7	 6254.0	...
5513525	  709.1	  477.2	 6259.0	...
5513526	  709.0	  477.2	 6260.0	...
5513527	  708.9	  477.2	 6263.0	...
[truncated: 4,240,112 more chars]
