# Supplementary material for: With an eye on uncertainty: Modelling pupillary responses to environmental volatility
Source: PLoS Comput Biol. 2019 Jul 5;15(7):e1007126. doi: 10.1371/journal.pcbi.1007126 (PMC6636765; doi:10.1371/journal.pcbi.1007126)
Supplement: S6 Data — Zip file containing the pupillometry data for participant 6. (ZIP) [file pcbi.1007126.s006.zip › P6/trial8.asc]

** CONVERTED FROM C:\Users\tparr\Documents\PVR\P6_1212\trial8.edf using edfapi 3.1 Win32 Nov 24 2009 on Tue Dec 12 10:58:18 2017
** DATE: Tue Dec 12 11:37:09 2017
** TYPE: EDF_FILE BINARY EVENT SAMPLE TAGGED
** VERSION: EYELINK II 1
** SOURCE: EYELINK CL
** EYELINK II CL v4.48 Nov 25 2009
** CAMERA: EyeLink CL Version 1.4 Sensor=BHA
** SERIAL NUMBER: CL1-AAD42
** CAMERA_CONFIG: AAD42140.SCD
**

MSG	5355397 RECCFG CR 1000 2 0 R
MSG	5355397 ELCLCFG MTABLER
MSG	5355397 GAZE_COORDS 0.00 0.00 1599.00 1199.00
MSG	5355397 THRESHOLDS R 122 230
MSG	5355397 ELCL_PROC CENTROID (3)
MSG	5355397 ELCL_PCR_PARAM 5 3.0
START	5355398 	RIGHT	SAMPLES	EVENTS
PRESCALER	1
VPRESCALER	1
PUPIL	AREA
EVENTS	GAZE	RIGHT	RATE	1000.00	TRACKING	CR	FILTER	2
SAMPLES	GAZE	RIGHT	RATE	1000.00	TRACKING	CR	FILTER	2
MSG	5355398 !MODE RECORD CR 1000 2 0 R
5355398	  693.9	  392.1	 8404.0	...
INPUT	5355398	127
5355399	  694.3	  391.9	 8402.0	...
5355400	  694.8	  391.7	 8402.0	...
5355401	  695.2	  391.9	 8398.0	...
5355402	  695.1	  392.4	 8394.0	...
5355403	  695.1	  392.9	 8390.0	...
5355404	  694.8	  393.1	 8391.0	...
SFIX R   5355405
5355405	  694.5	  393.1	 8392.0	...
5355406	  694.4	  393.0	 8392.0	...
5355407	  694.5	  393.1	 8392.0	...
5355408	  694.8	  393.0	 8390.0	...
5355409	  695.1	  392.9	 8386.0	...
5355410	  695.5	  392.6	 8382.0	...
5355411	  695.4	  392.6	 8381.0	...
5355412	  695.3	  392.5	 8381.0	...
5355413	  694.9	  392.0	 8382.0	...
5355414	  694.7	  391.3	 8382.0	...
5355415	  694.6	  390.7	 8383.0	...
5355416	  694.6	  390.7	 8383.0	...
5355417	  694.7	  390.7	 8381.0	...
5355418	  694.8	  391.4	 8376.0	...
5355419	  694.6	  392.2	 8369.0	...
5355420	  694.3	  392.3	 8364.0	...
5355421	  693.6	  391.8	 8362.0	...
5355422	  693.3	  391.4	 8360.0	...
5355423	  693.1	  391.5	 8358.0	...
5355424	  693.1	  391.7	 8355.0	...
5355425	  693.1	  391.8	 8355.0	...
5355426	  693.2	  391.7	 8355.0	...
5355427	  693.2	  391.4	 8355.0	...
5355428	  693.3	  391.1	 8356.0	...
5355429	  693.4	  391.0	 8354.0	...
5355430	  693.6	  391.0	 8352.0	...
5355431	  693.9	  391.1	 8352.0	...
5355432	  694.2	  391.7	 8353.0	...
5355433	  694.3	  392.4	 8353.0	...
5355434	  694.2	  393.1	 8351.0	...
5355435	  693.7	  393.4	 8352.0	...
5355436	  693.3	  393.6	 8355.0	...
5355437	  693.1	  393.6	 8356.0	...
5355438	  693.4	  393.7	 8351.0	...
5355439	  693.7	  394.0	 8347.0	...
5355440	  693.8	  394.2	 8346.0	...
5355441	  694.3	  394.4	 8346.0	...
5355442	  694.7	  394.3	 8346.0	...
5355443	  694.7	  394.1	 8345.0	...
5355444	  694.4	  393.9	 8344.0	...
5355445	  693.9	  394.5	 8343.0	...
5355446	  693.7	  395.2	 8344.0	...
5355447	  694.3	  395.6	 8345.0	...
5355448	  695.0	  395.1	 8343.0	...
5355449	  695.6	  394.7	 8340.0	...
5355450	  695.4	  394.6	 8337.0	...
5355451	  694.7	  394.4	 8335.0	...
5355452	  694.2	  394.2	 8334.0	...
5355453	  693.7	  394.0	 8330.0	...
5355454	  693.6	  394.0	 8328.0	...
5355455	  693.4	  394.0	 8326.0	...
5355456	  693.3	  394.0	 8325.0	...
5355457	  693.1	  394.0	 8320.0	...
5355458	  693.0	  394.0	 8313.0	...
5355459	  693.3	  394.1	 8307.0	...
5355460	  693.9	  394.2	 8308.0	...
5355461	  694.6	  394.3	 8311.0	...
5355462	  695.0	  394.3	 8313.0	...
5355463	  695.1	  394.4	 8312.0	...
5355464	  695.4	  394.4	 8311.0	...
5355465	  695.7	  394.8	 8310.0	...
5355466	  695.9	  395.2	 8307.0	...
5355467	  695.9	  394.9	 8305.0	...
5355468	  695.5	  394.2	 8304.0	...
5355469	  695.3	  394.1	 8305.0	...
5355470	  695.2	  394.7	 8306.0	...
5355471	  695.3	  395.0	 8308.0	...
5355472	  695.2	  394.8	 8309.0	...
5355473	  695.3	  395.2	 8308.0	...
5355474	  695.4	  395.8	 8308.0	...
5355475	  695.6	  396.5	 8308.0	...
5355476	  695.6	  396.7	 8305.0	...
5355477	  695.5	  396.9	 8302.0	...
5355478	  695.5	  396.9	 8298.0	...
5355479	  695.8	  396.7	 8298.0	...
5355480	  696.1	  396.6	 8298.0	...
5355481	  696.2	  396.8	 8297.0	...
5355482	  696.2	  397.1	 8296.0	...
5355483	  696.4	  397.0	 8296.0	...
5355484	  696.5	  396.7	 8295.0	...
5355485	  696.5	  396.4	 8293.0	...
5355486	  696.5	  396.4	 8291.0	...
5355487	  696.6	  397.0	 8290.0	...
5355488	  696.8	  397.5	 8289.0	...
5355489	  697.2	  398.1	 8289.0	...
5355490	  697.5	  398.0	 8288.0	...
5355491	  697.7	  397.7	 8287.0	...
5355492	  697.5	  397.2	 8287.0	...
5355493	  697.4	  396.7	 8288.0	...
5355494	  697.3	  396.4	 8288.0	...
5355495	  697.2	  396.4	 8288.0	...
5355496	  697.2	  396.5	 8289.0	...
5355497	  697.0	  396.5	 8289.0	...
5355498	  696.8	  396.5	 8289.0	...
5355499	  697.1	  396.3	 8289.0	...
5355500	  697.6	  396.2	 8287.0	...
5355501	  698.1	  396.2	 8286.0	...
5355502	  698.1	  395.9	 8285.0	...
5355503	  698.2	  395.2	 8281.0	...
5355504	  698.3	  394.6	 8277.0	...
5355505	  697.9	  394.6	 8273.0	...
5355506	  697.3	  394.9	 8273.0	...
5355507	  697.1	  395.0	 8272.0	...
5355508	  697.4	  394.8	 8272.0	...
5355509	  697.5	  394.7	 8272.0	...
5355510	  697.3	  394.9	 8272.0	...
5355511	  697.7	  395.0	 8273.0	...
5355512	  698.3	  395.0	 8270.0	...
5355513	  698.4	  394.8	 8267.0	...
5355514	  697.8	  394.8	 8266.0	...
5355515	  697.3	  394.9	 8271.0	...
5355516	  697.3	  394.8	 8277.0	...
5355517	  697.2	  394.7	 8281.0	...
5355518	  697.2	  395.3	 8281.0	...
5355519	  697.2	  396.0	 8278.0	...
5355520	  697.3	  396.7	 8273.0	...
5355521	  697.5	  396.7	 8267.0	...
5355522	  697.8	  397.5	 8263.0	...
5355523	  698.2	  398.4	 8255.0	...
5355524	  698.3	  399.2	 8249.0	...
5355525	  698.3	  399.1	 8245.0	...
5355526	  698.4	  398.8	 8251.0	...
5355527	  698.3	  397.8	 8257.0	...
5355528	  698.7	  396.8	 8261.0	...
5355529	  699.2	  396.2	 8263.0	...
5355530	  699.7	  396.4	 8263.0	...
5355531	  699.5	  396.6	 8260.0	...
5355532	  699.4	  396.8	 8258.0	...
5355533	  699.4	  396.8	 8256.0	...
5355534	  699.7	  396.5	 8256.0	...
5355535	  700.0	  396.3	 8257.0	...
5355536	  700.0	  396.2	 8258.0	...
5355537	  699.8	  396.5	 8258.0	...
5355538	  699.6	  397.0	 8255.0	...
5355539	  699.7	  397.4	 8251.0	...
5355540	  699.4	  397.5	 8246.0	...
5355541	  699.1	  397.3	 8246.0	...
5355542	  698.9	  397.1	 8246.0	...
5355543	  698.9	  397.0	 8247.0	...
5355544	  699.1	  396.9	 8246.0	...
5355545	  699.3	  397.0	 8244.0	...
5355546	  699.4	  397.0	 8241.0	...
5355547	  699.4	  396.8	 8240.0	...
5355548	  699.2	  396.0	 8240.0	...
5355549	  698.9	  395.3	 8240.0	...
5355550	  698.7	  394.8	 8242.0	...
5355551	  698.5	  393.9	 8243.0	...
5355552	  698.5	  393.2	 8243.0	...
5355553	  698.6	  392.7	 8243.0	...
5355554	  698.3	  393.0	 8238.0	...
5355555	  697.9	  393.7	 8232.0	...
5355556	  697.7	  394.6	 8225.0	...
5355557	  697.8	  394.9	 8226.0	...
5355558	  698.0	  395.0	 8227.0	...
5355559	  698.1	  394.9	 8230.0	...
5355560	  697.5	  395.1	 8231.0	...
5355561	  696.7	  395.4	 8233.0	...
5355562	  695.9	  395.4	 8234.0	...
5355563	  695.9	  395.5	 8234.0	...
5355564	  696.2	  395.6	 8233.0	...
5355565	  696.6	  395.7	 8232.0	...
5355566	  698.0	  395.8	 8232.0	...
5355567	  699.1	  396.0	 8233.0	...
5355568	  699.7	  396.2	 8234.0	...
5355569	  699.2	  396.4	 8234.0	...
5355570	  698.7	  396.3	 8234.0	...
5355571	  698.4	  396.1	 8234.0	...
5355572	  698.4	  395.9	 8234.0	...
5355573	  698.4	  395.8	 8235.0	...
5355574	  698.4	  395.8	 8235.0	...
5355575	  698.7	  395.6	 8235.0	...
5355576	  698.9	  395.3	 8235.0	...
5355577	  699.3	  395.3	 8235.0	...
5355578	  699.4	  395.3	 8235.0	...
5355579	  699.5	  395.1	 8235.0	...
5355580	  699.7	  394.7	 8234.0	...
5355581	  699.9	  394.4	 8233.0	...
5355582	  700.3	  394.6	 8233.0	...
5355583	  700.3	  394.6	 8234.0	...
5355584	  700.2	  394.5	 8230.0	...
5355585	  700.3	  395.0	 8225.0	...
5355586	  700.6	  395.4	 8220.0	...
5355587	  700.7	  395.8	 8220.0	...
5355588	  700.5	  395.7	 8220.0	...
5355589	  700.6	  395.7	 8220.0	...
5355590	  701.0	  395.7	 8220.0	...
5355591	  701.6	  395.7	 8220.0	...
5355592	  701.7	  395.7	 8220.0	...
5355593	  701.8	  395.6	 8220.0	...
5355594	  701.9	  395.5	 8221.0	...
5355595	  701.9	  395.5	 8221.0	...
5355596	  701.9	  395.5	 8222.0	...
5355597	  702.1	  395.6	 8221.0	...
5355598	  702.4	  395.5	 8220.0	...
5355599	  702.8	  395.5	 8219.0	...
5355600	  703.0	  395.4	 8219.0	...
5355601	  703.1	  395.7	 8220.0	...
5355602	  703.1	  396.1	 8222.0	...
5355603	  703.0	  396.6	 8222.0	...
5355604	  702.8	  396.9	 8220.0	...
5355605	  702.8	  397.0	 8219.0	...
5355606	  703.0	  396.9	 8216.0	...
5355607	  703.6	  396.5	 8213.0	...
5355608	  704.2	  396.1	 8210.0	...
5355609	  704.9	  396.3	 8209.0	...
5355610	  705.0	  396.6	 8209.0	...
5355611	  704.8	  396.9	 8210.0	...
5355612	  704.5	  396.8	 8211.0	...
5355613	  704.2	  396.2	 8214.0	...
5355614	  704.1	  395.5	 8217.0	...
5355615	  704.2	  395.7	 8220.0	...
5355616	  704.3	  396.3	 8220.0	...
5355617	  704.2	  396.9	 8221.0	...
5355618	  704.2	  396.9	 8221.0	...
5355619	  704.4	  396.4	 8222.0	...
5355620	  704.8	  396.0	 8220.0	...
5355621	  704.2	  395.8	 8220.0	...
5355622	  703.2	  395.9	 8219.0	...
5355623	  702.6	  396.0	 8218.0	...
5355624	  702.9	  396.0	 8218.0	...
5355625	  703.2	  395.8	 8217.0	...
5355626	  703.1	  395.3	 8216.0	...
5355627	  703.0	  394.8	 8213.0	...
5355628	  703.0	  394.8	 8210.0	...
5355629	  703.0	  395.2	 8206.0	...
5355630	  703.0	  395.6	 8204.0	...
5355631	  703.3	  395.6	 8203.0	...
5355632	  703.5	  395.5	 8203.0	...
5355633	  703.8	  395.4	 8206.0	...
5355634	  703.5	  395.5	 8209.0	...
5355635	  703.2	  395.5	 8213.0	...
5355636	  703.9	  395.3	 8214.0	...
5355637	  704.8	  394.9	 8215.0	...
5355638	  705.6	  394.7	 8215.0	...
5355639	  705.5	  394.6	 8211.0	...
5355640	  705.7	  394.4	 8207.0	...
5355641	  705.9	  394.1	 8204.0	...
5355642	  706.1	  393.9	 8204.0	...
5355643	  706.2	  394.3	 8205.0	...
5355644	  706.3	  394.9	 8205.0	...
5355645	  706.3	  395.5	 8205.0	...
5355646	  706.4	  395.4	 8204.0	...
5355647	  706.5	  395.3	 8204.0	...
5355648	  706.6	  395.4	 8203.0	...
5355649	  706.8	  395.5	 8203.0	...
5355650	  707.0	  395.7	 8203.0	...
5355651	  707.0	  395.5	 8203.0	...
5355652	  707.0	  395.2	 8203.0	...
5355653	  707.1	  395.1	 8204.0	...
5355654	  707.4	  395.2	 8204.0	...
5355655	  707.7	  395.4	 8204.0	...
5355656	  707.8	  395.5	 8204.0	...
5355657	  707.2	  395.6	 8202.0	...
5355658	  706.8	  395.7	 8199.0	...
5355659	  706.4	  395.7	 8197.0	...
5355660	  706.4	  395.7	 8196.0	...
5355661	  706.4	  395.6	 8196.0	...
5355662	  706.7	  395.5	 8197.0	...
5355663	  706.8	  395.4	 8197.0	...
5355664	  706.7	  395.3	 8198.0	...
5355665	  706.5	  395.2	 8197.0	...
5355666	  706.4	  395.0	 8197.0	...
5355667	  706.5	  394.9	 8196.0	...
5355668	  706.7	  394.7	 8195.0	...
5355669	  706.9	  394.4	 8194.0	...
5355670	  707.1	  394.2	 8193.0	...
5355671	  707.4	  394.4	 8193.0	...
5355672	  707.7	  394.5	 8194.0	...
5355673	  707.8	  394.5	 8196.0	...
5355674	  707.7	  393.9	 8200.0	...
5355675	  707.6	  393.3	 8204.0	...
5355676	  708.0	  392.7	 8205.0	...
5355677	  708.5	  392.7	 8205.0	...
5355678	  709.0	  392.8	 8204.0	...
5355679	  709.1	  392.8	 8205.0	...
5355680	  709.3	  392.9	 8206.0	...
5355681	  709.5	  392.8	 8207.0	...
5355682	  709.8	  393.2	 8205.0	...
5355683	  710.0	  393.5	 8203.0	...
5355684	  710.1	  393.9	 8201.0	...
5355685	  710.1	  393.7	 8203.0	...
5355686	  710.1	  393.7	 8205.0	...
5355687	  710.2	  393.6	 8206.0	...
5355688	  710.2	  393.0	 8206.0	...
5355689	  710.1	  392.3	 8206.0	...
5355690	  710.0	  392.1	 8206.0	...
5355691	  710.0	  392.6	 8206.0	...
5355692	  709.6	  392.5	 8207.0	...
5355693	  709.1	  391.9	 8207.0	...
5355694	  708.7	  391.9	 8207.0	...
5355695	  708.7	  392.5	 8208.0	...
5355696	  708.7	  392.7	 8208.0	...
5355697	  708.8	  392.3	 8209.0	...
5355698	  708.9	  391.9	 8209.0	...
5355699	  708.7	  392.0	 8209.0	...
5355700	  708.5	  392.1	 8208.0	...
5355701	  708.9	  392.3	 8207.0	...
5355702	  709.6	  392.5	 8206.0	...
5355703	  710.2	  392.3	 8206.0	...
5355704	  710.2	  392.0	 8204.0	...
5355705	  710.1	  391.6	 8201.0	...
5355706	  709.8	  391.6	 8199.0	...
5355707	  709.6	  391.6	 8199.0	...
5355708	  709.5	  391.9	 8201.0	...
5355709	  710.0	  392.0	 8203.0	...
5355710	  710.7	  392.0	 8206.0	...
5355711	  711.2	  391.7	 8207.0	...
5355712	  711.6	  391.5	 8208.0	...
5355713	  711.6	  391.4	 8211.0	...
5355714	  711.0	  391.3	 8213.0	...
5355715	  710.3	  391.2	 8211.0	...
5355716	  710.1	  391.3	 8208.0	...
5355717	  710.5	  391.6	 8204.0	...
5355718	  711.1	  391.8	 8204.0	...
5355719	  711.3	  391.8	 8211.0	...
5355720	  711.4	  391.7	 8218.0	...
5355721	  711.3	  391.6	 8223.0	...
5355722	  711.0	  391.7	 8221.0	...
5355723	  710.5	  391.8	 8218.0	...
5355724	  710.3	  391.9	 8217.0	...
5355725	  710.0	  391.9	 8217.0	...
5355726	  710.1	  392.1	 8216.0	...
5355727	  710.0	  392.2	 8213.0	...
5355728	  709.9	  392.3	 8209.0	...
5355729	  709.7	  392.1	 8207.0	...
5355730	  709.6	  391.8	 8211.0	...
5355731	  709.6	  391.4	 8215.0	...
5355732	  709.7	  391.5	 8218.0	...
5355733	  710.0	  391.7	 8219.0	...
5355734	  710.3	  392.0	 8216.0	...
5355735	  710.6	  391.9	 8212.0	...
5355736	  711.2	  391.8	 8211.0	...
5355737	  711.7	  391.0	 8212.0	...
5355738	  712.2	  390.1	 8213.0	...
5355739	  712.4	  389.4	 8210.0	...
5355740	  712.7	  389.7	 8209.0	...
5355741	  713.0	  390.0	 8211.0	...
5355742	  713.2	  390.3	 8214.0	...
5355743	  713.4	  390.2	 8219.0	...
5355744	  713.4	  390.1	 8219.0	...
5355745	  713.2	  390.1	 8219.0	...
5355746	  712.5	  390.2	 8218.0	...
5355747	  712.0	  390.1	 8218.0	...
5355748	  711.9	  390.0	 8219.0	...
5355749	  712.0	  389.9	 8219.0	...
5355750	  712.1	  389.9	 8220.0	...
5355751	  712.2	  390.1	 8222.0	...
5355752	  712.3	  390.3	 8225.0	...
5355753	  712.2	  390.5	 8229.0	...
5355754	  712.2	  390.5	 8230.0	...
5355755	  712.2	  390.4	 8230.0	...
5355756	  712.2	  390.0	 8226.0	...
5355757	  712.3	  389.8	 8222.0	...
5355758	  712.5	  390.0	 8220.0	...
5355759	  712.7	  390.4	 8220.0	...
5355760	  712.6	  391.0	 8221.0	...
5355761	  712.5	  391.1	 8221.0	...
5355762	  712.5	  390.6	 8222.0	...
5355763	  712.5	  390.0	 8222.0	...
5355764	  712.1	  389.3	 8221.0	...
5355765	  711.7	  389.2	 8224.0	...
5355766	  711.3	  389.1	 8228.0	...
5355767	  711.3	  389.2	 8230.0	...
5355768	  711.5	  389.7	 8228.0	...
5355769	  712.3	  390.1	 8225.0	...
5355770	  713.0	  390.5	 8225.0	...
5355771	  713.6	  390.5	 8224.0	...
5355772	  713.3	  390.6	 8224.0	...
5355773	  713.0	  390.6	 8223.0	...
5355774	  713.1	  390.5	 8224.0	...
5355775	  713.4	  390.5	 8228.0	...
5355776	  713.5	  390.4	 8232.0	...
5355777	  713.1	  390.3	 8227.0	...
5355778	  712.3	  390.3	 8219.0	...
5355779	  711.7	  390.4	 8212.0	...
5355780	  711.9	  390.2	 8212.0	...
5355781	  712.6	  389.9	 8213.0	...
5355782	  713.3	  389.6	 8215.0	...
5355783	  713.4	  389.7	 8218.0	...
5355784	  713.3	  389.7	 8220.0	...
5355785	  713.2	  389.7	 8220.0	...
5355786	  713.2	  389.7	 8219.0	...
5355787	  713.3	  389.8	 8219.0	...
5355788	  713.7	  389.9	 8219.0	...
5355789	  714.0	  389.9	 8219.0	...
5355790	  714.2	  389.4	 8222.0	...
5355791	  714.0	  388.8	 8225.0	...
5355792	  713.7	  388.8	 8227.0	...
5355793	  713.5	  389.3	 8227.0	...
5355794	  713.3	  389.9	 8227.0	...
5355795	  713.3	  390.0	 8229.0	...
5355796	  713.4	  389.9	 8230.0	...
5355797	  713.5	  389.7	 8230.0	...
5355798	  713.6	  389.5	 8230.0	...
5355799	  713.7	  389.3	 8230.0	...
5355800	  713.4	  389.2	 8229.0	...
5355801	  713.1	  389.3	 8227.0	...
5355802	  712.8	  389.6	 8226.0	...
5355803	  713.1	  389.7	 8227.0	...
5355804	  713.4	  389.7	 8228.0	...
5355805	  713.8	  389.6	 8226.0	...
5355806	  714.1	  389.7	 8222.0	...
5355807	  714.3	  389.7	 8219.0	...
5355808	  714.6	  389.5	 8220.0	...
5355809	  714.8	  389.2	 8220.0	...
5355810	  714.6	  389.0	 8220.0	...
5355811	  714.2	  389.0	 8220.0	...
5355812	  713.8	  389.1	 8220.0	...
5355813	  713.3	  389.2	 8220.0	...
5355814	  712.7	  389.2	 8224.0	...
5355815	  712.6	  389.1	 8227.0	...
5355816	  713.1	  389.2	 8229.0	...
5355817	  713.5	  389.2	 8229.0	...
5355818	  713.3	  389.3	 8228.0	...
5355819	  713.2	  389.2	 8229.0	...
5355820	  713.7	  389.1	 8230.0	...
5355821	  714.4	  389.1	 8230.0	...
5355822	  715.2	  389.0	 8230.0	...
5355823	  715.2	  389.0	 8230.0	...
5355824	  714.9	  389.0	 8230.0	...
5355825	  714.5	  389.0	 8230.0	...
5355826	  714.1	  388.9	 8231.0	...
5355827	  714.1	  388.6	 8230.0	...
5355828	  714.1	  388.4	 8231.0	...
5355829	  714.3	  388.3	 8231.0	...
5355830	  714.4	  388.2	 8232.0	...
5355831	  714.5	  388.1	 8232.0	...
5355832	  714.4	  388.0	 8235.0	...
5355833	  714.5	  388.1	 8238.0	...
5355834	  714.6	  388.3	 8241.0	...
5355835	  714.6	  388.5	 8238.0	...
5355836	  714.6	  388.7	 8234.0	...
5355837	  714.6	  388.6	 8231.0	...
5355838	  714.5	  388.5	 8232.0	...
5355839	  714.2	  388.2	 8232.0	...
5355840	  713.9	  387.9	 8232.0	...
5355841	  714.0	  387.7	 8232.0	...
5355842	  714.3	  387.9	 8232.0	...
5355843	  714.5	  388.3	 8233.0	...
5355844	  714.5	  388.8	 8231.0	...
5355845	  714.5	  389.1	 8229.0	...
5355846	  714.6	  388.9	 8231.0	...
5355847	  714.6	  388.9	 8235.0	...
5355848	  714.6	  388.8	 8237.0	...
5355849	  714.8	  388.9	 8234.0	...
5355850	  715.1	  388.8	 8232.0	...
5355851	  715.1	  389.0	 8231.0	...
5355852	  714.7	  389.1	 8231.0	...
5355853	  714.6	  389.2	 8230.0	...
5355854	  714.9	  389.1	 8231.0	...
5355855	  715.3	  389.0	 8232.0	...
5355856	  715.3	  389.0	 8233.0	...
5355857	  715.3	  388.9	 8233.0	...
5355858	  715.3	  389.0	 8233.0	...
5355859	  715.3	  389.1	 8230.0	...
5355860	  715.3	  389.3	 8227.0	...
5355861	  715.3	  389.3	 8224.0	...
5355862	  715.4	  389.4	 8223.0	...
5355863	  715.5	  389.5	 8225.0	...
5355864	  715.7	  389.6	 8227.0	...
5355865	  716.0	  390.2	 8228.0	...
5355866	  716.0	  390.7	 8227.0	...
5355867	  716.0	  391.2	 8225.0	...
5355868	  715.7	  390.9	 8226.0	...
5355869	  715.4	  390.5	 8226.0	...
5355870	  715.2	  390.1	 8226.0	...
5355871	  715.4	  389.7	 8226.0	...
5355872	  716.0	  389.7	 8226.0	...
5355873	  716.8	  389.7	 8226.0	...
5355874	  717.1	  389.6	 8227.0	...
5355875	  717.1	  389.5	 8228.0	...
5355876	  717.1	  389.4	 8228.0	...
5355877	  717.0	  389.7	 8228.0	...
5355878	  717.2	  390.0	 8227.0	...
5355879	  717.3	  390.3	 8227.0	...
5355880	  717.4	  390.3	 8227.0	...
5355881	  717.4	  390.3	 8227.0	...
5355882	  717.3	  390.4	 8226.0	...
5355883	  717.3	  390.3	 8226.0	...
5355884	  717.2	  390.2	 8225.0	...
5355885	  717.1	  390.0	 8225.0	...
5355886	  716.7	  389.8	 8225.0	...
5355887	  716.2	  389.2	 8227.0	...
5355888	  715.7	  388.5	 8228.0	...
5355889	  715.8	  388.1	 8228.0	...
5355890	  716.0	  387.9	 8228.0	...
5355891	  716.3	  387.6	 8227.0	...
5355892	  716.5	  387.5	 8227.0	...
5355893	  716.9	  387.5	 8227.0	...
5355894	  717.3	  387.6	 8226.0	...
5355895	  717.7	  387.6	 8226.0	...
5355896	  718.4	  387.5	 8226.0	...
5355897	  719.2	  387.4	 8226.0	...
5355898	  719.4	  387.3	 8227.0	...
5355899	  719.1	  387.5	 8229.0	...
5355900	  718.8	  387.7	 8232.0	...
5355901	  718.4	  387.9	 8232.0	...
5355902	  717.9	  388.1	 8231.0	...
5355903	  717.7	  387.8	 8231.0	...
5355904	  717.9	  387.2	 8234.0	...
5355905	  718.1	  386.7	 8236.0	...
5355906	  718.5	  386.6	 8237.0	...
5355907	  719.1	  386.7	 8235.0	...
5355908	  719.5	  386.2	 8232.0	...
5355909	  719.3	  385.7	 8230.0	...
5355910	  718.7	  385.3	 8231.0	...
5355911	  717.8	  385.4	 8231.0	...
5355912	  717.0	  385.3	 8231.0	...
5355913	  716.6	  385.2	 8232.0	...
5355914	  716.7	  385.3	 8232.0	...
5355915	  716.7	  385.5	 8233.0	...
5355916	  716.7	  385.7	 8234.0	...
5355917	  716.6	  385.9	 8234.0	...
5355918	  717.3	  386.0	 8234.0	...
5355919	  718.2	  386.1	 8233.0	...
5355920	  718.4	  386.4	 8232.0	...
5355921	  717.9	  387.0	 8232.0	...
5355922	  717.6	  387.3	 8232.0	...
5355923	  718.1	  387.0	 8233.0	...
5355924	  718.6	  387.0	 8233.0	...
5355925	  718.4	  387.5	 8230.0	...
5355926	  717.9	  387.9	 8225.0	...
5355927	  717.7	  388.0	 8221.0	...
5355928	  718.1	  387.6	 8221.0	...
5355929	  718.8	  387.1	 8221.0	...
5355930	  719.2	  387.4	 8221.0	...
5355931	  720.4	  387.9	 8223.0	...
5355932	  721.1	  388.1	 8225.0	...
5355933	  721.9	  387.6	 8227.0	...
5355934	  722.0	  387.2	 8226.0	...
5355935	  722.4	  387.3	 8225.0	...
5355936	  722.7	  387.4	 8226.0	...
5355937	  722.6	  387.5	 8226.0	...
5355938	  722.1	  387.7	 8225.0	...
5355939	  721.5	  387.8	 8223.0	...
5355940	  720.7	  388.1	 8219.0	...
5355941	  719.8	  388.5	 8218.0	...
5355942	  718.9	  388.7	 8220.0	...
5355943	  718.5	  388.7	 8223.0	...
5355944	  718.3	  388.6	 8226.0	...
5355945	  718.3	  388.6	 8227.0	...
5355946	  718.9	  388.3	 8229.0	...
5355947	  719.7	  388.2	 8229.0	...
5355948	  720.2	  388.2	 8228.0	...
5355949	  720.3	  388.5	 8226.0	...
5355950	  720.4	  388.6	 8225.0	...
5355951	  720.4	  388.7	 8225.0	...
5355952	  720.5	  388.6	 8226.0	...
5355953	  720.5	  388.6	 8226.0	...
5355954	  720.4	  388.2	 8227.0	...
5355955	  720.3	  387.9	 8228.0	...
5355956	  720.2	  387.4	 8228.0	...
5355957	  720.1	  387.4	 8227.0	...
5355958	  720.1	  387.2	 8226.0	...
5355959	  720.2	  387.1	 8226.0	...
5355960	  719.8	  387.6	 8226.0	...
5355961	  719.3	  388.1	 8226.0	...
5355962	  718.8	  388.6	 8224.0	...
5355963	  718.8	  388.6	 8223.0	...
5355964	  718.8	  388.8	 8222.0	...
5355965	  718.5	  388.9	 8224.0	...
5355966	  718.0	  389.2	 8227.0	...
5355967	  717.5	  389.4	 8228.0	...
5355968	  717.3	  389.4	 8226.0	...
5355969	  717.2	  389.1	 8223.0	...
5355970	  718.0	  388.7	 8220.0	...
5355971	  718.9	  388.4	 8220.0	...
5355972	  719.6	  388.1	 8222.0	...
5355973	  719.3	  387.9	 8221.0	...
5355974	  719.0	  387.7	 8218.0	...
5355975	  718.9	  387.7	 8216.0	...
5355976	  719.0	  387.7	 8216.0	...
5355977	  718.8	  388.2	 8216.0	...
5355978	  718.4	  388.8	 8215.0	...
5355979	  718.1	  389.5	 8214.0	...
5355980	  717.7	  389.8	 8212.0	...
5355981	  717.2	  390.0	 8210.0	...
5355982	  717.1	  390.0	 8213.0	...
5355983	  717.5	  390.1	 8216.0	...
5355984	  717.8	  390.1	 8218.0	...
5355985	  717.8	  390.2	 8216.0	...
5355986	  718.0	  390.1	 8215.0	...
5355987	  718.4	  389.9	 8219.0	...
5355988	  719.1	  389.6	 8223.0	...
5355989	  719.5	  389.0	 8227.0	...
5355990	  719.7	  388.4	 8226.0	...
5355991	  719.7	  387.7	 8226.0	...
5355992	  720.3	  387.0	 8226.0	...
5355993	  720.9	  386.7	 8227.0	...
5355994	  721.5	  386.8	 8226.0	...
5355995	  721.5	  386.9	 8226.0	...
5355996	  721.2	  386.9	 8223.0	...
5355997	  721.1	  386.8	 8220.0	...
5355998	  721.0	  386.8	 8217.0	...
5355999	  721.2	  386.7	 8217.0	...
5356000	  721.4	  386.7	 8216.0	...
5356001	  721.7	  386.6	 8218.0	...
5356002	  721.8	  386.5	 8220.0	...
5356003	  721.6	  386.5	 8219.0	...
5356004	  720.9	  386.5	 8214.0	...
5356005	  720.1	  386.6	 8210.0	...
5356006	  719.6	  386.6	 8209.0	...
5356007	  719.5	  386.5	 8210.0	...
5356008	  719.5	  386.4	 8211.0	...
5356009	  720.1	  386.2	 8212.0	...
5356010	  720.6	  385.8	 8213.0	...
5356011	  721.1	  385.7	 8212.0	...
5356012	  721.1	  386.0	 8211.0	...
5356013	  721.1	  386.3	 8210.0	...
5356014	  721.1	  386.2	 8209.0	...
5356015	  720.9	  385.7	 8208.0	...
5356016	  721.3	  385.0	 8206.0	...
5356017	  721.8	  384.5	 8206.0	...
5356018	  722.2	  384.1	 8208.0	...
5356019	  721.9	  383.1	 8210.0	...
5356020	  721.7	  382.1	 8210.0	...
5356021	  721.6	  381.2	 8207.0	...
5356022	  721.6	  381.7	 8204.0	...
5356023	  721.5	  382.3	 8202.0	...
5356024	  721.1	  383.3	 8200.0	...
EFIX R   5355405	5356024	620	  708.4	  391.8	   8241
SSACC R  5356025
5356025	  720.8	  384.0	 8198.0	...
5356026	  720.7	  385.5	 8196.0	...
5356027	  720.4	  386.5	 8193.0	...
5356028	  720.1	  387.3	 8191.0	...
5356029	  719.9	  388.5	 8190.0	...
5356030	  720.3	  389.7	 8186.0	...
5356031	  720.6	  390.9	 8181.0	...
5356032	  723.9	  375.6	 8204.0	...
5356033	  727.1	  359.6	 8240.0	...
5356034	  730.0	  343.9	 8274.0	...
5356035	  729.8	  345.1	 8278.0	...
5356036	  729.9	  348.5	 8274.0	...
5356037	  729.6	  357.4	 8253.0	...
5356038	  729.9	  369.9	 8213.0	...
5356039	  730.9	  389.1	 8151.0	...
5356040	  733.5	  411.9	 8079.0	...
5356041	  734.4	  439.8	 7987.0	...
5356042	  735.6	  471.9	 7882.0	...
5356043	  735.4	  507.2	 7763.0	...
5356044	  736.6	  547.6	 7638.0	...
5356045	  735.6	  590.4	 7499.0	...
5356046	  736.6	  635.7	 7341.0	...
5356047	  738.3	  681.5	 7178.0	...
5356048	  742.4	  728.4	 7013.0	...
5356049	  746.4	  778.0	 6851.0	...
5356050	  749.3	  830.2	 6667.0	...
5356051	  752.0	  886.4	 6475.0	...
5356052	  755.4	  945.5	 6271.0	...
5356053	  759.8	 1005.0	 6081.0	...
5356054	  763.9	 1066.2	 5877.0	...
5356055	  766.9	 1127.8	 5681.0	...
5356056	  769.6	 1192.3	 5467.0	...
5356057	  773.0	 1256.0	 5259.0	...
5356058	  776.7	 1321.8	 5043.0	...
5356059	  780.8	 1389.9	 4837.0	...
5356060	  783.5	 1459.0	 4627.0	...
5356061	  785.7	 1530.7	 4411.0	...
5356062	  788.4	 1600.8	 4200.0	...
5356063	  793.3	 1673.4	 3986.0	...
5356064	  799.5	 1741.8	 3791.0	...
5356065	  805.8	 1811.8	 3590.0	...
5356066	  811.3	 1884.9	 3394.0	...
5356067	  817.9	 1966.2	 3199.0	...
5356068	  822.5	 2044.9	 3013.0	...
5356069	  825.3	 2096.5	 2897.0	...
5356070	  825.4	 2118.7	 2838.0	...
5356071	  825.4	 2118.7	 2838.0	...
SBLINK R 5356072
5356072	   .	   .	    0.0	...
5356073	   .	   .	    0.0	...
5356074	   .	   .	    0.0	...
5356075	   .	   .	    0.0	...
5356076	   .	   .	    0.0	...
5356077	   .	   .	    0.0	...
5356078	   .	   .	    0.0	...
5356079	   .	   .	    0.0	...
5356080	   .	   .	    0.0	...
5356081	   .	   .	    0.0	...
5356082	   .	   .	    0.0	...
5356083	   .	   .	    0.0	...
5356084	   .	   .	    0.0	...
5356085	   .	   .	    0.0	...
5356086	   .	   .	    0.0	...
5356087	   .	   .	    0.0	...
5356088	   .	   .	    0.0	...
5356089	   .	   .	    0.0	...
5356090	   .	   .	    0.0	...
5356091	   .	   .	    0.0	...
5356092	   .	   .	    0.0	...
5356093	   .	   .	    0.0	...
5356094	   .	   .	    0.0	...
5356095	   .	   .	    0.0	...
5356096	   .	   .	    0.0	...
5356097	   .	   .	    0.0	...
5356098	   .	   .	    0.0	...
5356099	   .	   .	    0.0	...
5356100	   .	   .	    0.0	...
5356101	   .	   .	    0.0	...
5356102	   .	   .	    0.0	...
5356103	   .	   .	    0.0	...
5356104	   .	   .	    0.0	...
5356105	   .	   .	    0.0	...
5356106	   .	   .	    0.0	...
5356107	   .	   .	    0.0	...
5356108	   .	   .	    0.0	...
5356109	   .	   .	    0.0	...
5356110	   .	   .	    0.0	...
5356111	   .	   .	    0.0	...
5356112	   .	   .	    0.0	...
5356113	   .	   .	    0.0	...
5356114	   .	   .	    0.0	...
5356115	   .	   .	    0.0	...
5356116	   .	   .	    0.0	...
5356117	   .	   .	    0.0	...
5356118	   .	   .	    0.0	...
5356119	   .	   .	    0.0	...
5356120	   .	   .	    0.0	...
5356121	   .	   .	    0.0	...
5356122	   .	   .	    0.0	...
5356123	   .	   .	    0.0	...
5356124	   .	   .	    0.0	...
5356125	   .	   .	    0.0	...
5356126	   .	   .	    0.0	...
5356127	   .	   .	    0.0	...
5356128	   .	   .	    0.0	...
5356129	   .	   .	    0.0	...
5356130	   .	   .	    0.0	...
5356131	   .	   .	    0.0	...
5356132	   .	   .	    0.0	...
5356133	   .	   .	    0.0	...
5356134	   .	   .	    0.0	...
5356135	   .	   .	    0.0	...
5356136	   .	   .	    0.0	...
5356137	   .	   .	    0.0	...
5356138	   .	   .	    0.0	...
5356139	   .	   .	    0.0	...
5356140	   .	   .	    0.0	...
5356141	   .	   .	    0.0	...
5356142	   .	   .	    0.0	...
5356143	   .	   .	    0.0	...
5356144	   .	   .	    0.0	...
5356145	   .	   .	    0.0	...
5356146	   .	   .	    0.0	...
5356147	   .	   .	    0.0	...
5356148	   .	   .	    0.0	...
5356149	   .	   .	    0.0	...
5356150	   .	   .	    0.0	...
5356151	   .	   .	    0.0	...
5356152	   .	   .	    0.0	...
5356153	   .	   .	    0.0	...
5356154	   .	   .	    0.0	...
5356155	   .	   .	    0.0	...
5356156	   .	   .	    0.0	...
5356157	   .	   .	    0.0	...
5356158	   .	   .	    0.0	...
5356159	   .	   .	    0.0	...
5356160	   .	   .	    0.0	...
5356161	   .	   .	    0.0	...
5356162	   .	   .	    0.0	...
5356163	   .	   .	    0.0	...
5356164	   .	   .	    0.0	...
5356165	   .	   .	    0.0	...
5356166	   .	   .	    0.0	...
EBLINK R 5356072	5356166	95
5356167	  838.4	 1952.1	 3325.0	...
5356168	  838.4	 1952.1	 3325.0	...
5356169	  836.1	 1937.4	 3364.0	...
5356170	  834.0	 1908.9	 3435.0	...
5356171	  831.0	 1867.4	 3539.0	...
5356172	  826.1	 1829.4	 3636.0	...
5356173	  818.7	 1795.1	 3729.0	...
5356174	  811.7	 1763.9	 3819.0	...
5356175	  808.8	 1733.8	 3905.0	...
5356176	  806.9	 1700.3	 4003.0	...
5356177	  805.7	 1666.1	 4098.0	...
5356178	  804.5	 1631.9	 4194.0	...
5356179	  804.5	 1601.0	 4280.0	...
5356180	  804.2	 1569.8	 4362.0	...
5356181	  803.8	 1537.8	 4446.0	...
5356182	  803.6	 1506.5	 4525.0	...
5356183	  803.1	 1476.6	 4605.0	...
5356184	  802.2	 1448.8	 4681.0	...
5356185	  800.5	 1420.1	 4761.0	...
5356186	  799.4	 1393.0	 4836.0	...
5356187	  798.8	 1365.5	 4911.0	...
5356188	  798.8	 1340.0	 4984.0	...
5356189	  798.6	 1314.6	 5059.0	...
5356190	  796.4	 1289.8	 5136.0	...
5356191	  792.8	 1268.1	 5201.0	...
5356192	  789.1	 1245.9	 5265.0	...
5356193	  787.9	 1226.0	 5327.0	...
5356194	  788.2	 1204.3	 5389.0	...
5356195	  787.2	 1184.1	 5450.0	...
5356196	  785.1	 1163.6	 5511.0	...
5356197	  782.8	 1143.5	 5569.0	...
5356198	  779.9	 1125.6	 5628.0	...
5356199	  775.4	 1108.2	 5676.0	...
5356200	  771.6	 1092.7	 5726.0	...
5356201	  769.5	 1075.7	 5779.0	...
5356202	  767.4	 1059.9	 5826.0	...
5356203	  765.0	 1043.9	 5876.0	...
5356204	  761.8	 1027.1	 5926.0	...
5356205	  760.3	 1010.1	 5984.0	...
5356206	  758.7	  992.8	 6039.0	...
5356207	  758.5	  976.5	 6095.0	...
5356208	  758.2	  959.9	 6148.0	...
5356209	  757.4	  943.5	 6197.0	...
5356210	  755.8	  927.9	 6244.0	...
5356211	  753.9	  911.3	 6292.0	...
5356212	  751.9	  896.3	 6343.0	...
5356213	  750.1	  881.5	 6389.0	...
5356214	  748.5	  867.6	 6439.0	...
5356215	  747.4	  852.6	 6482.0	...
5356216	  746.1	  838.3	 6527.0	...
5356217	  744.7	  824.4	 6567.0	...
5356218	  743.5	  811.5	 6614.0	...
5356219	  743.4	  797.7	 6659.0	...
5356220	  743.6	  784.8	 6704.0	...
5356221	  743.9	  772.2	 6743.0	...
5356222	  743.1	  760.1	 6783.0	...
5356223	  740.5	  748.8	 6819.0	...
5356224	  737.7	  737.7	 6862.0	...
5356225	  737.7	  726.1	 6904.0	...
5356226	  739.7	  713.9	 6954.0	...
5356227	  740.7	  701.9	 6994.0	...
5356228	  738.2	  692.1	 7027.0	...
5356229	  732.2	  686.7	 7047.0	...
5356230	  727.2	  680.9	 7069.0	...
5356231	  722.7	  674.7	 7092.0	...
5356232	  721.6	  664.2	 7126.0	...
5356233	  720.5	  654.0	 7164.0	...
5356234	  720.2	  643.4	 7197.0	...
5356235	  720.2	  634.2	 7230.0	...
5356236	  720.3	  624.9	 7259.0	...
5356237	  719.7	  616.4	 7295.0	...
5356238	  719.3	  607.6	 7325.0	...
5356239	  718.9	  598.9	 7359.0	...
5356240	  720.0	  589.2	 7394.0	...
5356241	  720.7	  579.5	 7427.0	...
5356242	  721.1	  571.3	 7458.0	...
5356243	  720.0	  564.0	 7484.0	...
5356244	  718.7	  555.9	 7512.0	...
5356245	  717.7	  547.2	 7539.0	...
5356246	  716.7	  539.4	 7563.0	...
5356247	  716.4	  532.6	 7589.0	...
5356248	  716.8	  524.5	 7617.0	...
5356249	  717.7	  517.1	 7643.0	...
5356250	  717.9	  509.3	 7668.0	...
5356251	  717.7	  502.9	 7690.0	...
5356252	  717.0	  495.8	 7713.0	...
5356253	  716.7	  490.2	 7734.0	...
5356254	  716.3	  484.2	 7752.0	...
5356255	  716.3	  477.7	 7777.0	...
5356256	  716.9	  470.5	 7800.0	...
5356257	  717.6	  464.6	 7822.0	...
5356258	  718.5	  459.4	 7841.0	...
5356259	  718.5	  453.4	 7862.0	...
5356260	  718.3	  447.4	 7883.0	...
5356261	  717.6	  441.5	 7899.0	...
5356262	  717.0	  437.0	 7915.0	...
5356263	  716.4	  433.0	 7925.0	...
5356264	  715.7	  428.7	 7945.0	...
5356265	  715.4	  424.4	 7958.0	...
5356266	  715.0	  419.1	 7979.0	...
5356267	  714.8	  414.8	 7991.0	...
5356268	  714.4	  411.0	 8010.0	...
5356269	  714.1	  406.7	 8027.0	...
5356270	  713.7	  402.1	 8043.0	...
5356271	  713.2	  397.4	 8062.0	...
5356272	  713.2	  393.2	 8076.0	...
5356273	  713.2	  389.3	 8091.0	...
5356274	  713.9	  386.3	 8100.0	...
5356275	  713.6	  381.0	 8119.0	...
ESACC R  5356025	5356275	251	  720.8	  384.0	  713.6	  381.0	   0.16	   1219
SFIX R   5356276
5356276	  713.4	  376.4	 8139.0	...
5356277	  712.4	  370.0	 8154.0	...
5356278	  711.8	  367.4	 8163.0	...
5356279	  711.2	  363.5	 8174.0	...
5356280	  710.9	  360.9	 8185.0	...
5356281	  709.8	  357.8	 8196.0	...
5356282	  708.7	  355.8	 8202.0	...
5356283	  707.5	  353.3	 8210.0	...
5356284	  707.3	  351.7	 8216.0	...
5356285	  707.2	  350.7	 8221.0	...
5356286	  707.4	  347.4	 8232.0	...
5356287	  707.8	  344.2	 8244.0	...
5356288	  708.2	  340.7	 8262.0	...
5356289	  707.8	  340.1	 8269.0	...
5356290	  706.9	  338.0	 8275.0	...
5356291	  706.1	  336.3	 8277.0	...
5356292	  706.1	  334.8	 8280.0	...
5356293	  706.3	  333.5	 8287.0	...
5356294	  706.6	  332.2	 8293.0	...
5356295	  707.1	  329.5	 8305.0	...
5356296	  708.2	  327.9	 8313.0	...
5356297	  709.2	  324.9	 8325.0	...
5356298	  710.0	  323.3	 8330.0	...
5356299	  710.0	  321.8	 8334.0	...
5356300	  709.6	  321.6	 8334.0	...
5356301	  709.2	  321.1	 8335.0	...
5356302	  709.0	  320.9	 8336.0	...
5356303	  707.6	  321.2	 8336.0	...
5356304	  706.1	  320.9	 8336.0	...
5356305	  704.8	  319.2	 8338.0	...
5356306	  705.2	  317.1	 8348.0	...
5356307	  705.9	  315.3	 8359.0	...
5356308	  706.5	  314.7	 8366.0	...
5356309	  706.7	  314.1	 8367.0	...
5356310	  706.6	  313.9	 8366.0	...
5356311	  706.7	  312.9	 8366.0	...
5356312	  706.9	  311.7	 8369.0	...
5356313	  706.1	  310.9	 8371.0	...
5356314	  704.4	  311.1	 8373.0	...
5356315	  703.1	  311.5	 8372.0	...
5356316	  702.8	  310.6	 8371.0	...
5356317	  702.8	  309.2	 8372.0	...
5356318	  702.6	  307.8	 8372.0	...
5356319	  702.5	  307.1	 8373.0	...
5356320	  701.2	  307.1	 8371.0	...
5356321	  700.0	  308.0	 8368.0	...
5356322	  699.0	  308.9	 8364.0	...
5356323	  698.8	  309.3	 8365.0	...
5356324	  698.1	  307.7	 8368.0	...
5356325	  698.5	  306.0	 8373.0	...
5356326	  699.7	  305.1	 8375.0	...
5356327	  700.7	  305.4	 8376.0	...
5356328	  700.0	  304.5	 8380.0	...
5356329	  699.0	  303.0	 8385.0	...
5356330	  698.2	  301.5	 8390.0	...
5356331	  698.1	  301.3	 8391.0	...
5356332	  698.2	  301.1	 8391.0	...
5356333	  699.6	  300.6	 8392.0	...
5356334	  701.7	  300.0	 8397.0	...
5356335	  703.7	  299.6	 8402.0	...
5356336	  705.0	  299.4	 8406.0	...
5356337	  705.7	  299.5	 8406.0	...
5356338	  706.5	  299.7	 8405.0	...
5356339	  707.0	  299.7	 8406.0	...
5356340	  707.1	  299.6	 8407.0	...
5356341	  704.1	  302.3	 8398.0	...
5356342	  701.1	  305.2	 8388.0	...
5356343	  700.4	  305.9	 8383.0	...
5356344	  702.6	  303.8	 8387.0	...
5356345	  705.0	  301.9	 8393.0	...
5356346	  705.1	  302.3	 8394.0	...
5356347	  704.1	  304.2	 8390.0	...
5356348	  703.0	  306.0	 8385.0	...
5356349	  702.1	  307.5	 8379.0	...
5356350	  702.4	  308.2	 8379.0	...
5356351	  702.6	  308.9	 8379.0	...
5356352	  702.1	  309.8	 8377.0	...
5356353	  701.7	  310.0	 8376.0	...
5356354	  701.3	  310.3	 8376.0	...
5356355	  701.3	  310.4	 8377.0	...
5356356	  702.7	  307.9	 8383.0	...
5356357	  704.1	  305.4	 8388.0	...
5356358	  705.4	  303.0	 8390.0	...
5356359	  704.1	  305.0	 8382.0	...
5356360	  702.8	  307.1	 8369.0	...
5356361	  702.2	  309.2	 8359.0	...
5356362	  702.5	  307.8	 8360.0	...
5356363	  702.8	  306.3	 8366.0	...
5356364	  702.6	  305.4	 8370.0	...
5356365	  702.7	  305.8	 8368.0	...
5356366	  703.4	  306.1	 8368.0	...
EFIX R   5356276	5356366	91	  704.6	  317.7	   8341
SSACC R  5356367
5356367	  703.9	  306.4	 8368.0	...
5356368	  704.3	  307.4	 8366.0	...
5356369	  704.3	  308.6	 8362.0	...
5356370	  704.3	  308.8	 8359.0	...
5356371	  704.4	  308.2	 8360.0	...
5356372	  704.7	  306.5	 8360.0	...
5356373	  705.1	  305.0	 8358.0	...
5356374	  704.6	  305.1	 8354.0	...
5356375	  698.6	  323.7	 8309.0	...
5356376	  692.6	  342.4	 8266.0	...
5356377	  687.4	  360.0	 8224.0	...
5356378	  687.2	  360.2	 8222.0	...
5356379	  687.3	  360.5	 8220.0	...
5356380	  687.5	  360.8	 8219.0	...
5356381	  687.6	  362.1	 8213.0	...
5356382	  687.5	  363.2	 8208.0	...
5356383	  687.6	  364.2	 8204.0	...
ESACC R  5356367	5356383	17	  703.9	  306.4	  687.6	  364.2	   1.24	    151
SFIX R   5356384
5356384	  687.9	  364.2	 8207.0	...
5356385	  688.1	  364.2	 8210.0	...
5356386	  688.2	  364.1	 8213.0	...
5356387	  688.4	  364.0	 8216.0	...
5356388	  688.6	  364.0	 8218.0	...
5356389	  688.7	  364.3	 8222.0	...
5356390	  688.7	  364.7	 8222.0	...
5356391	  688.6	  365.0	 8221.0	...
5356392	  688.6	  365.2	 8219.0	...
5356393	  688.2	  365.6	 8221.0	...
5356394	  687.8	  365.9	 8225.0	...
5356395	  687.4	  366.1	 8225.0	...
5356396	  688.1	  366.2	 8222.0	...
5356397	  688.8	  366.2	 8224.0	...
5356398	  689.4	  366.1	 8229.0	...
5356399	  689.4	  366.0	 8230.0	...
5356400	  689.3	  366.1	 8224.0	...
5356401	  689.3	  366.5	 8219.0	...
5356402	  689.4	  367.6	 8219.0	...
5356403	  689.3	  368.7	 8218.0	...
5356404	  689.4	  369.1	 8218.0	...
5356405	  689.5	  368.8	 8220.0	...
5356406	  689.8	  368.7	 8222.0	...
5356407	  689.7	  368.8	 8226.0	...
5356408	  689.5	  369.0	 8227.0	...
5356409	  689.4	  369.1	 8225.0	...
5356410	  689.4	  369.2	 8223.0	...
5356411	  689.4	  369.2	 8221.0	...
5356412	  689.3	  368.9	 8225.0	...
5356413	  689.1	  368.4	 8229.0	...
5356414	  689.1	  367.9	 8233.0	...
5356415	  689.0	  366.8	 8234.0	...
5356416	  688.7	  365.9	 8235.0	...
MSG	5356417 0000 _ Experiment Start
5356417	  688.5	  365.3	 8235.0	...
5356418	  688.8	  365.5	 8238.0	...
5356419	  689.6	  365.5	 8241.0	...
5356420	  690.4	  365.3	 8244.0	...
5356421	  690.9	  365.3	 8244.0	...
5356422	  691.0	  365.5	 8243.0	...
5356423	  690.7	  365.8	 8240.0	...
5356424	  690.4	  366.1	 8238.0	...
5356425	  690.0	  366.3	 8236.0	...
5356426	  689.9	  366.2	 8236.0	...
5356427	  690.1	  366.1	 8236.0	...
5356428	  690.3	  366.0	 8236.0	...
5356429	  690.5	  366.1	 8236.0	...
5356430	  690.6	  366.2	 8237.0	...
5356431	  690.3	  366.3	 8238.0	...
5356432	  690.1	  366.3	 8239.0	...
5356433	  689.9	  366.4	 8241.0	...
5356434	  690.0	  366.0	 8245.0	...
5356435	  689.9	  365.7	 8249.0	...
5356436	  689.8	  365.8	 8251.0	...
5356437	  689.7	  366.2	 8250.0	...
5356438	  689.7	  366.5	 8248.0	...
5356439	  689.5	  366.4	 8248.0	...
5356440	  689.2	  366.1	 8247.0	...
5356441	  690.1	  365.9	 8247.0	...
5356442	  691.3	  365.9	 8247.0	...
5356443	  692.7	  366.0	 8247.0	...
5356444	  693.1	  366.2	 8248.0	...
5356445	  693.4	  366.1	 8252.0	...
5356446	  693.6	  365.9	 8255.0	...
5356447	  693.6	  365.7	 8258.0	...
5356448	  693.4	  365.7	 8259.0	...
5356449	  693.3	  365.7	 8258.0	...
5356450	  693.1	  365.8	 8257.0	...
5356451	  692.9	  365.8	 8256.0	...
5356452	  692.8	  365.7	 8256.0	...
5356453	  692.6	  365.2	 8257.0	...
5356454	  692.4	  364.8	 8257.0	...
5356455	  692.4	  364.5	 8257.0	...
5356456	  692.3	  364.6	 8259.0	...
5356457	  692.2	  363.9	 8262.0	...
5356458	  692.0	  363.2	 8265.0	...
5356459	  691.8	  362.7	 8267.0	...
5356460	  691.7	  362.9	 8268.0	...
5356461	  691.9	  363.2	 8267.0	...
5356462	  691.9	  363.3	 8265.0	...
5356463	  691.9	  363.6	 8264.0	...
5356464	  691.6	  364.0	 8266.0	...
5356465	  691.7	  364.5	 8265.0	...
5356466	  692.1	  364.6	 8262.0	...
5356467	  692.5	  364.5	 8262.0	...
5356468	  691.8	  364.3	 8264.0	...
5356469	  691.0	  364.6	 8266.0	...
5356470	  690.8	  365.0	 8266.0	...
5356471	  691.4	  365.1	 8265.0	...
5356472	  692.0	  364.9	 8265.0	...
5356473	  692.2	  364.7	 8265.0	...
5356474	  692.5	  364.4	 8264.0	...
5356475	  693.2	  364.0	 8267.0	...
5356476	  693.7	  363.6	 8270.0	...
5356477	  694.1	  363.5	 8273.0	...
5356478	  693.9	  363.6	 8274.0	...
5356479	  693.8	  363.5	 8274.0	...
5356480	  694.0	  362.9	 8274.0	...
5356481	  694.3	  362.4	 8274.0	...
5356482	  694.5	  362.1	 8272.0	...
5356483	  694.2	  362.1	 8271.0	...
5356484	  694.0	  362.3	 8273.0	...
5356485	  694.0	  362.5	 8278.0	...
5356486	  694.1	  362.7	 8282.0	...
5356487	  694.0	  363.0	 8283.0	...
5356488	  693.7	  363.1	 8283.0	...
5356489	  693.5	  363.0	 8284.0	...
5356490	  693.4	  362.3	 8285.0	...
5356491	  693.4	  361.1	 8285.0	...
5356492	  693.3	  360.3	 8285.0	...
5356493	  693.0	  359.7	 8285.0	...
5356494	  692.9	  359.4	 8286.0	...
5356495	  692.8	  358.8	 8289.0	...
5356496	  693.2	  358.4	 8292.0	...
5356497	  693.4	  357.9	 8295.0	...
5356498	  693.5	  357.8	 8296.0	...
5356499	  693.2	  357.8	 8296.0	...
5356500	  692.9	  357.7	 8296.0	...
5356501	  692.6	  357.6	 8296.0	...
5356502	  692.3	  357.8	 8296.0	...
5356503	  692.0	  358.1	 8296.0	...
5356504	  692.0	  358.4	 8295.0	...
5356505	  691.9	  358.3	 8294.0	...
5356506	  691.8	  358.2	 8292.0	...
5356507	  692.2	  358.0	 8292.0	...
5356508	  692.9	  357.9	 8292.0	...
5356509	  693.5	  358.0	 8292.0	...
5356510	  693.6	  358.2	 8291.0	...
5356511	  693.8	  358.4	 8291.0	...
5356512	  693.5	  357.7	 8291.0	...
5356513	  693.2	  356.9	 8291.0	...
5356514	  692.9	  356.2	 8290.0	...
5356515	  692.9	  356.2	 8291.0	...
5356516	  693.0	  356.8	 8292.0	...
5356517	  693.2	  357.4	 8293.0	...
5356518	  693.2	  358.0	 8293.0	...
5356519	  693.1	  358.0	 8292.0	...
5356520	  692.9	  358.0	 8293.0	...
5356521	  693.0	  357.9	 8300.0	...
5356522	  693.1	  357.8	 8307.0	...
5356523	  693.1	  357.6	 8312.0	...
5356524	  693.2	  357.5	 8312.0	...
5356525	  693.4	  357.4	 8312.0	...
5356526	  693.5	  357.5	 8311.0	...
5356527	  693.6	  358.0	 8311.0	...
5356528	  693.6	  358.6	 8310.0	...
5356529	  693.5	  358.8	 8309.0	...
5356530	  693.2	  358.6	 8310.0	...
5356531	  693.0	  358.0	 8311.0	...
5356532	  692.7	  357.6	 8312.0	...
5356533	  692.5	  357.1	 8315.0	...
5356534	  692.3	  356.8	 8319.0	...
5356535	  692.4	  356.6	 8323.0	...
5356536	  692.5	  356.8	 8322.0	...
5356537	  692.3	  357.2	 8317.0	...
5356538	  692.0	  357.7	 8312.0	...
5356539	  691.9	  357.3	 8311.0	...
5356540	  692.1	  356.8	 8313.0	...
5356541	  692.4	  357.1	 8317.0	...
5356542	  692.7	  357.9	 8320.0	...
5356543	  693.0	  358.7	 8321.0	...
5356544	  693.1	  358.5	 8320.0	...
5356545	  693.9	  358.2	 8324.0	...
5356546	  694.8	  358.1	 8328.0	...
5356547	  695.6	  358.0	 8333.0	...
5356548	  695.3	  358.2	 8332.0	...
5356549	  695.0	  358.4	 8331.0	...
5356550	  694.8	  358.7	 8330.0	...
5356551	  694.7	  358.9	 8330.0	...
5356552	  694.5	  358.4	 8331.0	...
5356553	  694.3	  357.9	 8330.0	...
5356554	  694.8	  357.3	 8329.0	...
5356555	  695.3	  357.3	 8331.0	...
5356556	  695.9	  357.3	 8335.0	...
5356557	  695.8	  357.4	 8337.0	...
5356558	  695.7	  357.3	 8335.0	...
5356559	  695.7	  357.2	 8334.0	...
5356560	  694.8	  358.1	 8335.0	...
5356561	  694.0	  359.0	 8338.0	...
5356562	  693.9	  360.0	 8339.0	...
5356563	  694.4	  360.2	 8340.0	...
5356564	  694.9	  360.5	 8340.0	...
5356565	  694.8	  360.6	 8340.0	...
5356566	  695.4	  360.1	 8343.0	...
5356567	  696.2	  359.5	 8348.0	...
5356568	  696.7	  359.2	 8353.0	...
5356569	  696.2	  359.7	 8351.0	...
5356570	  695.8	  360.2	 8347.0	...
5356571	  695.5	  360.5	 8343.0	...
5356572	  695.4	  360.3	 8343.0	...
5356573	  695.3	  360.6	 8341.0	...
5356574	  695.5	  361.0	 8340.0	...
5356575	  695.6	  361.1	 8340.0	...
5356576	  695.7	  360.5	 8347.0	...
5356577	  695.5	  359.7	 8353.0	...
5356578	  695.5	  359.0	 8357.0	...
5356579	  695.5	  358.5	 8357.0	...
5356580	  695.6	  358.3	 8354.0	...
5356581	  695.7	  358.3	 8351.0	...
5356582	  695.7	  358.3	 8346.0	...
5356583	  695.7	  358.3	 8344.0	...
5356584	  696.0	  358.2	 8342.0	...
5356585	  696.2	  358.1	 8341.0	...
5356586	  696.1	  358.0	 8341.0	...
5356587	  695.8	  358.1	 8341.0	...
5356588	  695.5	  358.3	 8341.0	...
5356589	  695.3	  358.1	 8340.0	...
5356590	  694.9	  357.9	 8340.0	...
5356591	  694.2	  357.7	 8340.0	...
5356592	  693.8	  357.8	 8340.0	...
5356593	  693.5	  358.0	 8340.0	...
5356594	  693.6	  358.0	 8343.0	...
5356595	  693.9	  358.0	 8345.0	...
5356596	  694.3	  358.0	 8348.0	...
5356597	  694.8	  358.3	 8350.0	...
5356598	  694.8	  358.6	 8353.0	...
5356599	  694.8	  358.7	 8355.0	...
5356600	  694.5	  358.2	 8356.0	...
5356601	  694.5	  357.7	 8358.0	...
5356602	  694.9	  357.2	 8360.0	...
5356603	  695.3	  357.4	 8361.0	...
5356604	  695.9	  357.7	 8360.0	...
5356605	  696.0	  357.4	 8360.0	...
5356606	  696.1	  356.9	 8360.0	...
5356607	  696.1	  356.3	 8363.0	...
5356608	  696.2	  356.1	 8367.0	...
5356609	  696.4	  355.9	 8368.0	...
5356610	  696.6	  355.8	 8368.0	...
5356611	  696.7	  355.7	 8369.0	...
5356612	  696.8	  355.8	 8370.0	...
5356613	  696.9	  355.9	 8370.0	...
5356614	  696.9	  355.5	 8369.0	...
5356615	  697.7	  354.9	 8372.0	...
5356616	  698.6	  354.2	 8376.0	...
5356617	  699.5	  353.8	 8379.0	...
5356618	  699.6	  353.7	 8378.0	...
5356619	  699.7	  353.6	 8380.0	...
5356620	  699.9	  353.6	 8383.0	...
5356621	  700.1	  353.8	 8386.0	...
5356622	  700.3	  353.9	 8386.0	...
5356623	  700.8	  354.0	 8386.0	...
5356624	  701.0	  354.0	 8385.0	...
5356625	  700.6	  354.0	 8385.0	...
5356626	  700.0	  354.2	 8384.0	...
5356627	  699.5	  354.8	 8385.0	...
5356628	  699.5	  355.1	 8386.0	...
5356629	  700.0	  354.9	 8386.0	...
MSG	5356630 0000 _ Number On
5356630	  700.5	  354.3	 8386.0	...
5356631	  700.6	  353.7	 8386.0	...
5356632	  700.2	  353.3	 8386.0	...
5356633	  699.8	  352.8	 8386.0	...
5356634	  699.7	  352.2	 8386.0	...
5356635	  699.6	  351.9	 8386.0	...
5356636	  699.6	  351.8	 8387.0	...
5356637	  699.5	  351.7	 8387.0	...
5356638	  699.4	  351.7	 8388.0	...
5356639	  699.4	  351.6	 8390.0	...
5356640	  699.3	  351.5	 8391.0	...
5356641	  699.4	  351.5	 8392.0	...
5356642	  699.6	  352.0	 8392.0	...
5356643	  699.7	  352.6	 8392.0	...
5356644	  700.7	  352.9	 8393.0	...
5356645	  701.6	  353.0	 8393.0	...
5356646	  702.5	  353.2	 8393.0	...
5356647	  702.4	  353.6	 8397.0	...
5356648	  702.3	  354.0	 8402.0	...
5356649	  702.0	  354.1	 8406.0	...
5356650	  701.7	  354.0	 8407.0	...
5356651	  701.5	  353.7	 8408.0	...
5356652	  701.5	  353.4	 8408.0	...
5356653	  701.7	  353.2	 8409.0	...
5356654	  701.8	  353.3	 8408.0	...
5356655	  701.9	  352.6	 8407.0	...
5356656	  701.8	  351.7	 8405.0	...
5356657	  701.9	  350.8	 8406.0	...
5356658	  702.0	  350.6	 8406.0	...
5356659	  702.2	  350.6	 8408.0	...
5356660	  702.2	  350.7	 8408.0	...
5356661	  702.1	  350.8	 8409.0	...
5356662	  702.4	  350.9	 8409.0	...
5356663	  702.7	  351.1	 8410.0	...
5356664	  703.1	  351.1	 8412.0	...
5356665	  703.2	  350.9	 8414.0	...
5356666	  702.8	  350.5	 8413.0	...
5356667	  702.4	  350.1	 8412.0	...
5356668	  702.2	  349.9	 8411.0	...
5356669	  702.4	  350.0	 8410.0	...
5356670	  702.6	  350.7	 8410.0	...
5356671	  702.8	  351.3	 8408.0	...
5356672	  702.3	  351.9	 8406.0	...
5356673	  701.7	  352.1	 8403.0	...
5356674	  701.1	  352.1	 8400.0	...
5356675	  701.1	  351.8	 8400.0	...
5356676	  701.1	  351.5	 8404.0	...
5356677	  701.1	  351.4	 8409.0	...
5356678	  701.2	  351.6	 8412.0	...
5356679	  701.2	  351.8	 8412.0	...
5356680	  701.5	  351.4	 8413.0	...
5356681	  701.7	  350.9	 8413.0	...
5356682	  701.7	  350.3	 8417.0	...
5356683	  701.5	  349.9	 8423.0	...
5356684	  701.3	  349.5	 8428.0	...
5356685	  701.3	  349.7	 8424.0	...
5356686	  701.6	  350.1	 8418.0	...
5356687	  701.8	  350.3	 8417.0	...
5356688	  702.6	  349.9	 8422.0	...
5356689	  703.2	  349.4	 8426.0	...
5356690	  703.7	  349.1	 8425.0	...
5356691	  703.4	  348.9	 8423.0	...
5356692	  703.4	  347.9	 8424.0	...
5356693	  703.5	  346.8	 8424.0	...
5356694	  703.6	  346.7	 8422.0	...
5356695	  703.3	  347.2	 8420.0	...
5356696	  703.2	  347.4	 8420.0	...
5356697	  703.2	  347.1	 8423.0	...
5356698	  703.7	  347.1	 8424.0	...
5356699	  703.9	  347.4	 8423.0	...
5356700	  704.3	  347.7	 8423.0	...
5356701	  704.5	  347.6	 8423.0	...
5356702	  704.9	  347.6	 8422.0	...
5356703	  705.0	  347.3	 8424.0	...
5356704	  705.2	  347.1	 8426.0	...
5356705	  705.2	  346.9	 8429.0	...
5356706	  704.4	  347.1	 8425.0	...
5356707	  703.6	  347.3	 8421.0	...
5356708	  703.1	  347.3	 8418.0	...
5356709	  703.5	  347.1	 8422.0	...
5356710	  703.9	  346.8	 8426.0	...
5356711	  703.7	  347.1	 8426.0	...
5356712	  703.6	  347.5	 8423.0	...
5356713	  703.5	  347.6	 8421.0	...
5356714	  703.2	  347.3	 8423.0	...
5356715	  702.8	  347.0	 8427.0	...
5356716	  702.4	  347.3	 8429.0	...
5356717	  702.4	  347.5	 8431.0	...
5356718	  702.2	  347.3	 8431.0	...
5356719	  702.0	  346.8	 8432.0	...
5356720	  701.8	  346.6	 8431.0	...
5356721	  701.8	  347.0	 8430.0	...
5356722	  702.0	  347.4	 8431.0	...
5356723	  702.4	  347.6	 8435.0	...
5356724	  702.5	  347.6	 8439.0	...
5356725	  702.5	  347.2	 8439.0	...
5356726	  702.3	  346.7	 8440.0	...
5356727	  702.5	  346.6	 8440.0	...
5356728	  702.8	  346.8	 8440.0	...
5356729	  703.1	  347.0	 8439.0	...
5356730	  703.1	  346.9	 8439.0	...
5356731	  703.0	  346.8	 8440.0	...
5356732	  702.8	  346.7	 8440.0	...
5356733	  702.2	  346.7	 8440.0	...
5356734	  701.8	  346.7	 8441.0	...
5356735	  701.6	  346.7	 8442.0	...
5356736	  701.6	  346.3	 8443.0	...
5356737	  701.6	  345.8	 8442.0	...
5356738	  701.5	  345.6	 8442.0	...
5356739	  701.2	  345.7	 8442.0	...
5356740	  701.0	  345.7	 8442.0	...
5356741	  700.7	  345.4	 8440.0	...
5356742	  700.1	  345.1	 8439.0	...
5356743	  699.5	  344.8	 8440.0	...
5356744	  699.1	  344.7	 8441.0	...
5356745	  699.2	  344.6	 8443.0	...
5356746	  699.1	  344.8	 8443.0	...
5356747	  698.8	  345.0	 8441.0	...
5356748	  698.5	  345.1	 8441.0	...
5356749	  698.5	  345.3	 8441.0	...
5356750	  698.7	  345.7	 8441.0	...
5356751	  698.8	  346.0	 8440.0	...
5356752	  698.8	  346.1	 8441.0	...
5356753	  698.6	  346.0	 8443.0	...
5356754	  698.6	  346.1	 8444.0	...
5356755	  698.7	  346.3	 8444.0	...
5356756	  699.0	  347.1	 8445.0	...
5356757	  699.8	  347.6	 8446.0	...
5356758	  700.9	  348.0	 8446.0	...
5356759	  701.6	  347.9	 8444.0	...
5356760	  701.7	  348.0	 8442.0	...
5356761	  701.5	  348.2	 8444.0	...
5356762	  701.3	  348.0	 8445.0	...
5356763	  701.0	  347.6	 8447.0	...
5356764	  700.7	  347.2	 8447.0	...
5356765	  700.5	  347.3	 8447.0	...
5356766	  700.6	  347.3	 8448.0	...
5356767	  700.6	  347.3	 8450.0	...
5356768	  700.6	  347.3	 8452.0	...
5356769	  700.5	  347.4	 8454.0	...
5356770	  700.5	  347.4	 8454.0	...
5356771	  700.4	  347.5	 8457.0	...
5356772	  700.4	  347.6	 8459.0	...
5356773	  700.4	  347.7	 8460.0	...
5356774	  700.3	  347.8	 8459.0	...
5356775	  700.1	  347.8	 8457.0	...
5356776	  699.5	  347.8	 8458.0	...
5356777	  698.9	  347.8	 8458.0	...
5356778	  698.7	  347.4	 8458.0	...
5356779	  698.7	  346.9	 8457.0	...
5356780	  698.8	  346.4	 8456.0	...
5356781	  698.6	  346.5	 8454.0	...
5356782	  698.4	  346.5	 8452.0	...
5356783	  698.1	  346.5	 8450.0	...
5356784	  698.0	  346.7	 8449.0	...
5356785	  697.6	  346.8	 8448.0	...
5356786	  697.4	  346.9	 8447.0	...
5356787	  697.3	  346.8	 8445.0	...
5356788	  697.7	  346.4	 8445.0	...
5356789	  698.2	  346.1	 8444.0	...
5356790	  698.5	  345.9	 8444.0	...
5356791	  698.5	  345.9	 8442.0	...
5356792	  698.4	  345.9	 8442.0	...
5356793	  698.2	  345.9	 8446.0	...
5356794	  698.0	  346.1	 8451.0	...
5356795	  697.9	  346.7	 8457.0	...
5356796	  698.4	  347.2	 8459.0	...
5356797	  699.0	  347.2	 8461.0	...
5356798	  699.3	  346.9	 8462.0	...
5356799	  699.2	  347.3	 8460.0	...
5356800	  699.2	  347.9	 8457.0	...
5356801	  699.6	  348.3	 8457.0	...
5356802	  699.9	  348.3	 8459.0	...
5356803	  700.1	  348.1	 8461.0	...
5356804	  700.2	  347.9	 8461.0	...
5356805	  700.3	  348.6	 8461.0	...
5356806	  700.2	  349.4	 8461.0	...
5356807	  699.9	  349.6	 8461.0	...
5356808	  699.4	  348.9	 8461.0	...
5356809	  698.5	  348.2	 8460.0	...
5356810	  697.7	  348.0	 8460.0	...
5356811	  697.0	  348.0	 8459.0	...
5356812	  696.6	  347.9	 8460.0	...
5356813	  696.4	  347.8	 8461.0	...
5356814	  696.1	  347.9	 8462.0	...
5356815	  696.1	  348.2	 8462.0	...
5356816	  695.9	  348.6	 8461.0	...
5356817	  695.9	  348.9	 8459.0	...
5356818	  695.7	  348.6	 8456.0	...
5356819	  695.8	  348.3	 8455.0	...
5356820	  695.9	  348.3	 8454.0	...
5356821	  695.9	  348.7	 8455.0	...
5356822	  695.7	  349.2	 8456.0	...
5356823	  695.6	  349.1	 8457.0	...
5356824	  695.6	  348.7	 8459.0	...
5356825	  695.7	  348.3	 8461.0	...
5356826	  695.7	  348.0	 8462.0	...
5356827	  695.7	  347.6	 8463.0	...
5356828	  695.6	  347.1	 8463.0	...
5356829	  695.4	  346.7	 8463.0	...
5356830	  695.2	  346.9	 8462.0	...
5356831	  695.5	  346.9	 8461.0	...
5356832	  696.0	  347.5	 8461.0	...
5356833	  696.6	  348.1	 8461.0	...
5356834	  696.7	  348.8	 8461.0	...
5356835	  697.1	  348.8	 8460.0	...
5356836	  697.4	  349.0	 8460.0	...
5356837	  697.8	  349.2	 8459.0	...
5356838	  697.9	  349.7	 8457.0	...
5356839	  698.2	  350.1	 8454.0	...
5356840	  698.5	  350.4	 8451.0	...
5356841	  698.2	  350.5	 8449.0	...
5356842	  697.7	  350.8	 8449.0	...
5356843	  697.2	  351.0	 8450.0	...
5356844	  697.1	  350.5	 8451.0	...
5356845	  697.0	  349.9	 8452.0	...
5356846	  696.2	  349.7	 8451.0	...
5356847	  695.6	  350.3	 8448.0	...
5356848	  695.8	  350.7	 8446.0	...
5356849	  696.5	  350.8	 8445.0	...
5356850	  697.0	  350.9	 8445.0	...
5356851	  696.9	  351.0	 8445.0	...
5356852	  696.7	  350.7	 8447.0	...
5356853	  696.4	  350.3	 8450.0	...
5356854	  696.0	  349.9	 8453.0	...
5356855	  695.8	  350.1	 8453.0	...
5356856	  696.0	  350.3	 8453.0	...
5356857	  696.3	  350.5	 8453.0	...
5356858	  696.8	  350.6	 8454.0	...
5356859	  697.1	  351.0	 8454.0	...
5356860	  697.2	  351.4	 8454.0	...
5356861	  697.2	  351.8	 8451.0	...
5356862	  697.1	  351.8	 8449.0	...
5356863	  697.1	  351.7	 8445.0	...
5356864	  697.1	  351.8	 8444.0	...
5356865	  697.1	  351.8	 8444.0	...
5356866	  697.0	  351.8	 8445.0	...
5356867	  697.0	  351.8	 8451.0	...
5356868	  696.6	  351.0	 8456.0	...
5356869	  696.5	  350.3	 8460.0	...
5356870	  696.3	  349.7	 8459.0	...
5356871	  696.3	  349.8	 8458.0	...
5356872	  696.4	  349.9	 8457.0	...
5356873	  696.4	  350.1	 8455.0	...
5356874	  696.4	  350.3	 8453.0	...
5356875	  696.5	  350.5	 8451.0	...
5356876	  696.5	  350.5	 8449.0	...
5356877	  697.1	  350.4	 8451.0	...
5356878	  697.7	  350.6	 8454.0	...
5356879	  698.3	  350.7	 8458.0	...
5356880	  697.9	  351.0	 8459.0	...
5356881	  697.5	  351.3	 8460.0	...
5356882	  697.1	  351.6	 8461.0	...
5356883	  697.0	  351.5	 8462.0	...
5356884	  697.3	  351.0	 8461.0	...
5356885	  697.6	  350.1	 8461.0	...
5356886	  697.9	  349.5	 8461.0	...
5356887	  697.6	  349.0	 8461.0	...
5356888	  697.1	  349.1	 8458.0	...
5356889	  697.0	  349.6	 8456.0	...
5356890	  696.9	  350.0	 8454.0	...
5356891	  697.2	  350.4	 8455.0	...
5356892	  697.4	  350.4	 8455.0	...
5356893	  697.6	  350.3	 8455.0	...
5356894	  697.7	  350.3	 8455.0	...
5356895	  697.3	  349.8	 8454.0	...
5356896	  696.7	  349.3	 8456.0	...
5356897	  696.1	  348.9	 8459.0	...
5356898	  696.1	  348.7	 8458.0	...
5356899	  695.6	  348.6	 8452.0	...
5356900	  695.2	  348.4	 8445.0	...
5356901	  695.0	  348.2	 8439.0	...
5356902	  695.2	  348.1	 8440.0	...
5356903	  695.5	  348.2	 8443.0	...
5356904	  695.8	  348.5	 8445.0	...
5356905	  696.0	  348.7	 8446.0	...
5356906	  696.3	  348.7	 8447.0	...
5356907	  696.7	  349.1	 8445.0	...
5356908	  697.2	  349.4	 8443.0	...
5356909	  697.6	  350.1	 8441.0	...
5356910	  697.7	  350.3	 8441.0	...
5356911	  697.4	  350.2	 8442.0	...
5356912	  697.1	  349.9	 8443.0	...
5356913	  697.2	  349.5	 8444.0	...
5356914	  697.3	  349.5	 8444.0	...
5356915	  698.0	  349.7	 8445.0	...
5356916	  698.4	  350.0	 8445.0	...
5356917	  698.6	  349.9	 8444.0	...
5356918	  698.0	  349.5	 8445.0	...
5356919	  697.4	  349.1	 8444.0	...
5356920	  697.4	  349.8	 8444.0	...
5356921	  697.4	  350.3	 8445.0	...
5356922	  697.4	  350.9	 8446.0	...
5356923	  697.3	  351.0	 8445.0	...
5356924	  697.3	  350.7	 8443.0	...
5356925	  696.9	  350.3	 8442.0	...
5356926	  696.4	  349.9	 8442.0	...
5356927	  695.9	  349.5	 8443.0	...
5356928	  695.8	  349.2	 8444.0	...
5356929	  695.8	  349.6	 8441.0	...
5356930	  695.9	  350.2	 8437.0	...
5356931	  695.9	  350.3	 8432.0	...
MSG	5356932 0000 _ Number Off
5356932	  695.8	  349.9	 8431.0	...
5356933	  695.8	  349.4	 8430.0	...
5356934	  695.7	  349.3	 8431.0	...
5356935	  695.5	  349.6	 8432.0	...
5356936	  695.3	  349.9	 8434.0	...
5356937	  695.5	  349.2	 8436.0	...
5356938	  696.1	  348.2	 8438.0	...
5356939	  696.8	  348.1	 8439.0	...
5356940	  697.3	  348.9	 8440.0	...
5356941	  697.6	  349.7	 8440.0	...
5356942	  697.4	  349.7	 8440.0	...
5356943	  697.3	  349.8	 8441.0	...
5356944	  697.1	  349.8	 8442.0	...
5356945	  696.8	  349.8	 8443.0	...
5356946	  696.6	  349.8	 8443.0	...
5356947	  696.4	  349.8	 8444.0	...
5356948	  696.3	  349.7	 8443.0	...
5356949	  696.2	  350.2	 8442.0	...
5356950	  696.2	  350.7	 8438.0	...
5356951	  696.3	  351.2	 8434.0	...
5356952	  696.3	  351.2	 8431.0	...
5356953	  696.2	  351.4	 8430.0	...
5356954	  696.2	  351.6	 8429.0	...
5356955	  696.2	  352.1	 8426.0	...
5356956	  695.9	  352.9	 8423.0	...
5356957	  695.4	  353.6	 8420.0	...
EFIX R   5356384	5356957	574	  696.5	  354.2	   8377
SSACC R  5356958
5356958	  694.9	  354.1	 8421.0	...
5356959	  694.9	  355.2	 8423.0	...
5356960	  695.2	  356.5	 8419.0	...
5356961	  695.5	  357.8	 8414.0	...
5356962	  695.7	  358.7	 8408.0	...
5356963	  696.3	  359.1	 8407.0	...
5356964	  696.9	  359.4	 8404.0	...
5356965	  697.6	  358.7	 8402.0	...
5356966	  700.6	  343.3	 8429.0	...
5356967	  703.9	  328.1	 8466.0	...
5356968	  707.0	  313.2	 8504.0	...
5356969	  707.2	  313.3	 8515.0	...
5356970	  707.0	  313.7	 8515.0	...
5356971	  707.2	  317.2	 8505.0	...
5356972	  708.1	  325.5	 8475.0	...
5356973	  709.7	  339.7	 8422.0	...
5356974	  712.1	  358.7	 8355.0	...
5356975	  714.7	  379.6	 8281.0	...
5356976	  716.8	  404.4	 8196.0	...
5356977	  718.9	  431.7	 8094.0	...
5356978	  720.2	  462.9	 7979.0	...
5356979	  722.7	  497.5	 7853.0	...
5356980	  723.6	  537.4	 7710.0	...
5356981	  726.1	  583.3	 7555.0	...
5356982	  731.4	  631.4	 7393.0	...
5356983	  738.8	  681.5	 7231.0	...
5356984	  744.1	  734.0	 7051.0	...
5356985	  745.7	  792.2	 6853.0	...
5356986	  747.1	  854.2	 6642.0	...
5356987	  750.3	  918.8	 6430.0	...
5356988	  754.1	  986.8	 6209.0	...
5356989	  757.0	 1057.3	 5985.0	...
5356990	  759.7	 1132.4	 5747.0	...
5356991	  763.7	 1208.4	 5505.0	...
5356992	  768.6	 1287.3	 5258.0	...
5356993	  775.6	 1366.7	 5018.0	...
5356994	  781.2	 1448.1	 4780.0	...
5356995	  786.1	 1530.0	 4538.0	...
5356996	  789.6	 1615.5	 4291.0	...
5356997	  793.8	 1701.1	 4043.0	...
5356998	  797.9	 1790.4	 3786.0	...
5356999	  803.7	 1878.0	 3535.0	...
5357000	  811.3	 1973.0	 3280.0	...
5357001	  821.4	 2071.9	 3045.0	...
5357002	  827.7	 2142.5	 2889.0	...
5357003	  830.5	 2177.6	 2820.0	...
5357004	  830.5	 2177.6	 2820.0	...
SBLINK R 5357005
5357005	   .	   .	    0.0	...
5357006	   .	   .	    0.0	...
5357007	   .	   .	    0.0	...
5357008	   .	   .	    0.0	...
5357009	   .	   .	    0.0	...
5357010	   .	   .	    0.0	...
5357011	   .	   .	    0.0	...
5357012	   .	   .	    0.0	...
5357013	   .	   .	    0.0	...
5357014	   .	   .	    0.0	...
5357015	   .	   .	    0.0	...
5357016	   .	   .	    0.0	...
5357017	   .	   .	    0.0	...
5357018	   .	   .	    0.0	...
5357019	   .	   .	    0.0	...
5357020	   .	   .	    0.0	...
5357021	   .	   .	    0.0	...
5357022	   .	   .	    0.0	...
5357023	   .	   .	    0.0	...
5357024	   .	   .	    0.0	...
5357025	   .	   .	    0.0	...
5357026	   .	   .	    0.0	...
5357027	   .	   .	    0.0	...
5357028	   .	   .	    0.0	...
5357029	   .	   .	    0.0	...
5357030	   .	   .	    0.0	...
5357031	   .	   .	    0.0	...
5357032	   .	   .	    0.0	...
5357033	   .	   .	    0.0	...
5357034	   .	   .	    0.0	...
5357035	   .	   .	    0.0	...
5357036	   .	   .	    0.0	...
5357037	   .	   .	    0.0	...
5357038	   .	   .	    0.0	...
5357039	   .	   .	    0.0	...
5357040	   .	   .	    0.0	...
5357041	   .	   .	    0.0	...
5357042	   .	   .	    0.0	...
5357043	   .	   .	    0.0	...
5357044	   .	   .	    0.0	...
5357045	   .	   .	    0.0	...
5357046	   .	   .	    0.0	...
5357047	   .	   .	    0.0	...
5357048	   .	   .	    0.0	...
5357049	   .	   .	    0.0	...
5357050	   .	   .	    0.0	...
5357051	   .	   .	    0.0	...
5357052	   .	   .	    0.0	...
5357053	   .	   .	    0.0	...
5357054	   .	   .	    0.0	...
5357055	   .	   .	    0.0	...
5357056	   .	   .	    0.0	...
5357057	   .	   .	    0.0	...
5357058	   .	   .	    0.0	...
5357059	   .	   .	    0.0	...
5357060	   .	   .	    0.0	...
5357061	   .	   .	    0.0	...
5357062	   .	   .	    0.0	...
5357063	   .	   .	    0.0	...
5357064	   .	   .	    0.0	...
5357065	   .	   .	    0.0	...
5357066	   .	   .	    0.0	...
5357067	   .	   .	    0.0	...
5357068	   .	   .	    0.0	...
5357069	   .	   .	    0.0	...
5357070	   .	   .	    0.0	...
5357071	   .	   .	    0.0	...
5357072	   .	   .	    0.0	...
5357073	   .	   .	    0.0	...
5357074	   .	   .	    0.0	...
5357075	   .	   .	    0.0	...
5357076	   .	   .	    0.0	...
5357077	   .	   .	    0.0	...
5357078	   .	   .	    0.0	...
5357079	   .	   .	    0.0	...
5357080	   .	   .	    0.0	...
5357081	   .	   .	    0.0	...
5357082	   .	   .	    0.0	...
5357083	   .	   .	    0.0	...
5357084	   .	   .	    0.0	...
5357085	   .	   .	    0.0	...
5357086	   .	   .	    0.0	...
5357087	   .	   .	    0.0	...
5357088	   .	   .	    0.0	...
5357089	   .	   .	    0.0	...
5357090	   .	   .	    0.0	...
5357091	   .	   .	    0.0	...
5357092	   .	   .	    0.0	...
5357093	   .	   .	    0.0	...
5357094	   .	   .	    0.0	...
5357095	   .	   .	    0.0	...
5357096	   .	   .	    0.0	...
5357097	   .	   .	    0.0	...
5357098	   .	   .	    0.0	...
5357099	   .	   .	    0.0	...
5357100	   .	   .	    0.0	...
5357101	   .	   .	    0.0	...
5357102	   .	   .	    0.0	...
5357103	   .	   .	    0.0	...
5357104	   .	   .	    0.0	...
5357105	   .	   .	    0.0	...
5357106	   .	   .	    0.0	...
5357107	   .	   .	    0.0	...
5357108	   .	   .	    0.0	...
5357109	   .	   .	    0.0	...
5357110	   .	   .	    0.0	...
5357111	   .	   .	    0.0	...
EBLINK R 5357005	5357111	107
5357112	  827.4	 2167.4	 3046.0	...
5357113	  827.4	 2167.4	 3046.0	...
5357114	  827.4	 2167.4	 3046.0	...
5357115	  829.7	 2127.2	 3128.0	...
5357116	  831.9	 2087.2	 3211.0	...
5357117	  833.5	 2035.2	 3328.0	...
5357118	  833.1	 2009.8	 3389.0	...
5357119	  829.7	 1973.1	 3479.0	...
5357120	  827.3	 1936.7	 3565.0	...
5357121	  824.8	 1901.0	 3655.0	...
5357122	  823.4	 1866.7	 3745.0	...
5357123	  818.5	 1835.4	 3825.0	...
5357124	  813.1	 1807.1	 3905.0	...
5357125	  809.6	 1777.3	 3982.0	...
5357126	  809.3	 1745.9	 4067.0	...
5357127	  807.0	 1714.3	 4143.0	...
5357128	  803.8	 1685.3	 4220.0	...
5357129	  800.7	 1656.7	 4294.0	...
5357130	  800.0	 1627.2	 4373.0	...
5357131	  800.2	 1596.7	 4455.0	...
5357132	  800.7	 1567.9	 4533.0	...
5357133	  801.5	 1538.7	 4614.0	...
5357134	  802.1	 1510.5	 4689.0	...
5357135	  801.4	 1481.7	 4767.0	...
5357136	  800.2	 1455.1	 4842.0	...
5357137	  798.8	 1429.2	 4913.0	...
5357138	  798.3	 1404.8	 4983.0	...
5357139	  797.8	 1379.2	 5054.0	...
5357140	  797.3	 1355.3	 5118.0	...
5357141	  794.9	 1331.6	 5186.0	...
5357142	  792.5	 1308.8	 5244.0	...
5357143	  790.0	 1285.1	 5316.0	...
MSG	5357144 0000 _ Number On
5357144	  788.6	 1262.6	 5380.0	...
5357145	  787.3	 1241.5	 5446.0	...
5357146	  785.4	 1221.1	 5508.0	...
5357147	  784.1	 1200.0	 5576.0	...
5357148	  782.7	 1179.0	 5645.0	...
5357149	  781.8	 1158.1	 5712.0	...
5357150	  780.1	 1137.9	 5771.0	...
5357151	  778.3	 1118.2	 5831.0	...
5357152	  776.3	 1098.7	 5889.0	...
5357153	  775.2	 1079.4	 5950.0	...
5357154	  774.1	 1059.8	 6011.0	...
5357155	  772.6	 1040.9	 6066.0	...
5357156	  771.1	 1022.3	 6120.0	...
5357157	  769.6	 1005.0	 6169.0	...
5357158	  768.6	  987.6	 6220.0	...
5357159	  767.6	  970.6	 6277.0	...
5357160	  766.5	  954.2	 6326.0	...
5357161	  765.3	  938.6	 6379.0	...
5357162	  763.9	  923.5	 6423.0	...
5357163	  762.6	  907.9	 6478.0	...
5357164	  760.6	  891.9	 6528.0	...
5357165	  758.8	  877.1	 6580.0	...
5357166	  756.9	  862.8	 6625.0	...
5357167	  755.8	  848.1	 6675.0	...
5357168	  754.7	  833.2	 6720.0	...
5357169	  754.2	  818.6	 6773.0	...
5357170	  753.6	  805.3	 6816.0	...
5357171	  753.1	  792.1	 6861.0	...
5357172	  752.2	  778.8	 6901.0	...
5357173	  751.7	  766.0	 6949.0	...
5357174	  751.4	  752.5	 6996.0	...
5357175	  751.3	  739.7	 7044.0	...
5357176	  750.8	  726.8	 7082.0	...
5357177	  750.0	  715.8	 7121.0	...
5357178	  750.8	  704.3	 7157.0	...
5357179	  751.8	  691.9	 7203.0	...
5357180	  752.9	  679.9	 7241.0	...
5357181	  752.0	  668.3	 7280.0	...
5357182	  751.1	  657.6	 7316.0	...
5357183	  750.1	  646.8	 7352.0	...
5357184	  749.3	  637.1	 7384.0	...
5357185	  748.3	  628.2	 7420.0	...
5357186	  747.1	  618.5	 7455.0	...
5357187	  745.9	  609.8	 7485.0	...
5357188	  743.5	  601.7	 7510.0	...
5357189	  739.6	  595.5	 7533.0	...
5357190	  735.6	  588.6	 7565.0	...
5357191	  733.3	  581.1	 7591.0	...
5357192	  733.0	  573.2	 7620.0	...
5357193	  732.6	  564.2	 7647.0	...
5357194	  732.2	  556.1	 7680.0	...
5357195	  731.3	  547.5	 7714.0	...
5357196	  729.7	  540.9	 7740.0	...
5357197	  728.2	  534.2	 7765.0	...
5357198	  726.8	  527.2	 7788.0	...
5357199	  726.4	  520.0	 7815.0	...
5357200	  726.2	  512.7	 7838.0	...
5357201	  727.3	  506.4	 7861.0	...
5357202	  728.1	  499.7	 7881.0	...
5357203	  729.0	  494.4	 7897.0	...
5357204	  728.7	  488.2	 7918.0	...
5357205	  728.4	  483.0	 7936.0	...
5357206	  727.9	  475.8	 7962.0	...
5357207	  727.5	  470.3	 7981.0	...
5357208	  727.0	  463.7	 8005.0	...
5357209	  726.5	  459.0	 8021.0	...
5357210	  725.7	  455.1	 8030.0	...
5357211	  724.8	  451.6	 8041.0	...
5357212	  723.7	  446.4	 8059.0	...
5357213	  722.9	  440.4	 8085.0	...
5357214	  722.6	  435.9	 8107.0	...
5357215	  722.9	  432.0	 8124.0	...
5357216	  723.4	  427.2	 8143.0	...
5357217	  723.6	  422.0	 8161.0	...
5357218	  723.4	  417.4	 8175.0	...
5357219	  723.2	  412.8	 8189.0	...
5357220	  722.9	  408.1	 8206.0	...
ESACC R  5356958	5357220	263	  694.9	  354.1	  722.9	  408.1	   1.27	   1418
SFIX R   5357221
5357221	  722.6	  403.2	 8225.0	...
5357222	  722.3	  400.3	 8238.0	...
5357223	  722.2	  397.3	 8245.0	...
5357224	  722.0	  393.7	 8257.0	...
5357225	  720.7	  389.4	 8270.0	...
5357226	  719.4	  385.8	 8285.0	...
5357227	  718.6	  381.8	 8300.0	...
5357228	  718.6	  377.3	 8310.0	...
5357229	  718.4	  372.9	 8319.0	...
5357230	  717.3	  370.5	 8326.0	...
5357231	  716.2	  367.5	 8336.0	...
5357232	  715.4	  365.1	 8346.0	...
5357233	  713.5	  361.3	 8361.0	...
5357234	  711.5	  359.4	 8374.0	...
5357235	  709.4	  355.8	 8389.0	...
5357236	  708.6	  353.1	 8395.0	...
5357237	  708.3	  349.2	 8403.0	...
5357238	  708.5	  347.0	 8410.0	...
5357239	  709.0	  346.0	 8414.0	...
5357240	  709.6	  346.0	 8414.0	...
5357241	  709.6	  344.7	 8419.0	...
5357242	  709.3	  342.9	 8431.0	...
5357243	  708.9	  340.4	 8446.0	...
5357244	  709.5	  338.9	 8456.0	...
5357245	  710.2	  338.0	 8460.0	...
5357246	  710.1	  337.8	 8460.0	...
5357247	  709.1	  337.9	 8459.0	...
5357248	  707.7	  336.1	 8469.0	...
5357249	  707.1	  333.3	 8480.0	...
5357250	  708.1	  330.1	 8493.0	...
5357251	  709.9	  328.6	 8496.0	...
5357252	  711.7	  327.6	 8499.0	...
5357253	  712.0	  327.0	 8500.0	...
5357254	  711.9	  326.3	 8501.0	...
5357255	  711.9	  325.5	 8503.0	...
5357256	  711.9	  325.1	 8502.0	...
5357257	  711.7	  325.2	 8501.0	...
5357258	  711.4	  324.3	 8505.0	...
5357259	  711.8	  322.9	 8510.0	...
5357260	  712.4	  320.8	 8517.0	...
5357261	  713.0	  318.8	 8525.0	...
5357262	  712.7	  317.0	 8532.0	...
5357263	  712.3	  316.0	 8534.0	...
5357264	  712.4	  315.5	 8531.0	...
5357265	  712.8	  315.1	 8528.0	...
5357266	  713.5	  314.4	 8529.0	...
5357267	  713.1	  314.8	 8533.0	...
5357268	  712.5	  315.5	 8537.0	...
5357269	  711.9	  316.5	 8534.0	...
5357270	  712.0	  317.3	 8528.0	...
5357271	  712.0	  317.8	 8521.0	...
5357272	  711.3	  318.1	 8520.0	...
5357273	  710.6	  318.1	 8518.0	...
5357274	  711.9	  317.8	 8517.0	...
5357275	  714.0	  317.6	 8517.0	...
5357276	  714.9	  317.9	 8514.0	...
5357277	  713.8	  318.7	 8511.0	...
5357278	  712.7	  319.2	 8508.0	...
5357279	  713.0	  319.2	 8507.0	...
5357280	  713.6	  319.1	 8505.0	...
5357281	  714.6	  318.2	 8508.0	...
5357282	  715.1	  317.3	 8514.0	...
5357283	  715.3	  317.3	 8516.0	...
5357284	  715.1	  318.1	 8512.0	...
5357285	  715.1	  318.8	 8508.0	...
5357286	  716.7	  316.7	 8512.0	...
5357287	  718.3	  314.6	 8516.0	...
5357288	  720.1	  313.1	 8518.0	...
5357289	  720.5	  314.1	 8516.0	...
5357290	  719.5	  316.2	 8508.0	...
5357291	  718.2	  318.3	 8499.0	...
5357292	  717.1	  320.0	 8491.0	...
5357293	  717.4	  320.5	 8489.0	...
EFIX R   5357221	5357293	73	  713.6	  335.9	   8456
SSACC R  5357294
5357294	  718.3	  319.4	 8492.0	...
5357295	  719.6	  317.3	 8495.0	...
5357296	  721.0	  315.2	 8499.0	...
5357297	  719.7	  316.6	 8492.0	...
5357298	  717.7	  319.9	 8481.0	...
5357299	  715.6	  323.3	 8471.0	...
5357300	  716.7	  323.4	 8466.0	...
5357301	  718.0	  322.7	 8465.0	...
5357302	  715.2	  338.0	 8427.0	...
5357303	  711.1	  354.2	 8388.0	...
5357304	  707.0	  370.5	 8350.0	...
5357305	  706.7	  370.8	 8349.0	...
5357306	  706.4	  371.5	 8348.0	...
5357307	  706.1	  372.6	 8347.0	...
5357308	  706.5	  373.5	 8348.0	...
5357309	  707.0	  374.3	 8349.0	...
5357310	  707.5	  375.2	 8349.0	...
ESACC R  5357294	5357310	17	  718.3	  319.4	  707.5	  375.2	   1.18	    140
SFIX R   5357311
5357311	  708.0	  375.9	 8348.0	...
5357312	  708.3	  376.8	 8347.0	...
5357313	  708.6	  377.0	 8346.0	...
5357314	  708.8	  377.3	 8343.0	...
5357315	  708.9	  377.6	 8340.0	...
5357316	  708.8	  378.0	 8339.0	...
5357317	  708.5	  378.3	 8339.0	...
5357318	  708.1	  378.3	 8336.0	...
5357319	  707.7	  378.3	 8333.0	...
5357320	  707.4	  378.4	 8333.0	...
5357321	  707.1	  378.7	 8336.0	...
5357322	  706.9	  379.0	 8338.0	...
5357323	  706.8	  379.2	 8335.0	...
5357324	  706.8	  379.5	 8333.0	...
5357325	  706.9	  380.1	 8333.0	...
5357326	  707.1	  380.4	 8332.0	...
5357327	  707.5	  380.3	 8330.0	...
5357328	  707.8	  379.9	 8328.0	...
5357329	  707.9	  379.8	 8327.0	...
5357330	  707.8	  379.7	 8331.0	...
5357331	  707.7	  379.7	 8335.0	...
5357332	  707.6	  379.4	 8339.0	...
5357333	  707.6	  379.2	 8339.0	...
5357334	  707.6	  379.1	 8339.0	...
5357335	  707.6	  379.3	 8339.0	...
5357336	  707.7	  380.3	 8340.0	...
5357337	  707.8	  381.0	 8339.0	...
5357338	  708.5	  381.5	 8338.0	...
5357339	  709.1	  381.2	 8336.0	...
5357340	  709.4	  381.3	 8332.0	...
5357341	  709.2	  381.8	 8331.0	...
5357342	  709.5	  382.2	 8332.0	...
5357343	  710.0	  382.3	 8335.0	...
5357344	  710.7	  382.1	 8338.0	...
5357345	  711.1	  382.4	 8337.0	...
5357346	  711.5	  382.8	 8334.0	...
5357347	  711.5	  383.3	 8331.0	...
5357348	  711.5	  383.2	 8329.0	...
5357349	  711.4	  383.1	 8330.0	...
5357350	  711.0	  383.0	 8329.0	...
5357351	  710.5	  383.0	 8328.0	...
5357352	  710.0	  383.1	 8326.0	...
5357353	  710.0	  383.6	 8329.0	...
5357354	  710.1	  384.0	 8332.0	...
5357355	  710.3	  384.5	 8335.0	...
5357356	  710.3	  384.6	 8335.0	...
5357357	  710.3	  384.9	 8336.0	...
5357358	  710.3	  385.5	 8336.0	...
5357359	  710.6	  386.1	 8337.0	...
5357360	  710.7	  386.6	 8339.0	...
5357361	  711.0	  386.8	 8340.0	...
5357362	  711.1	  386.8	 8340.0	...
5357363	  711.3	  386.7	 8340.0	...
5357364	  711.5	  387.1	 8340.0	...
5357365	  711.6	  387.4	 8341.0	...
5357366	  711.7	  387.7	 8343.0	...
5357367	  711.5	  387.5	 8339.0	...
5357368	  711.3	  387.3	 8334.0	...
5357369	  711.2	  387.4	 8329.0	...
5357370	  711.2	  387.6	 8328.0	...
5357371	  711.2	  387.8	 8328.0	...
5357372	  711.8	  387.6	 8329.0	...
5357373	  712.3	  387.2	 8328.0	...
5357374	  712.2	  386.7	 8326.0	...
5357375	  711.7	  386.3	 8323.0	...
5357376	  711.1	  385.8	 8323.0	...
5357377	  711.0	  385.4	 8323.0	...
5357378	  711.0	  385.1	 8325.0	...
5357379	  710.9	  385.3	 8327.0	...
5357380	  710.8	  385.9	 8328.0	...
5357381	  710.7	  386.4	 8327.0	...
5357382	  710.5	  386.8	 8326.0	...
5357383	  710.3	  386.9	 8325.0	...
5357384	  710.1	  386.9	 8323.0	...
5357385	  710.1	  386.6	 8322.0	...
5357386	  710.1	  386.2	 8323.0	...
5357387	  710.2	  386.0	 8324.0	...
5357388	  710.3	  386.2	 8328.0	...
5357389	  710.5	  386.4	 8330.0	...
5357390	  710.4	  386.0	 8333.0	...
5357391	  710.3	  385.3	 8333.0	...
5357392	  709.7	  385.4	 8333.0	...
5357393	  709.2	  386.1	 8333.0	...
5357394	  708.6	  386.4	 8333.0	...
5357395	  708.5	  386.1	 8332.0	...
5357396	  708.5	  386.0	 8331.0	...
5357397	  708.5	  386.3	 8331.0	...
5357398	  708.7	  386.5	 8332.0	...
5357399	  708.9	  387.0	 8331.0	...
5357400	  708.9	  387.5	 8330.0	...
5357401	  708.7	  388.0	 8329.0	...
5357402	  708.5	  388.1	 8326.0	...
5357403	  709.4	  387.9	 8321.0	...
5357404	  710.4	  387.7	 8317.0	...
5357405	  710.9	  387.3	 8319.0	...
5357406	  710.4	  386.8	 8320.0	...
5357407	  709.8	  386.4	 8320.0	...
5357408	  709.8	  386.5	 8320.0	...
5357409	  709.8	  386.8	 8320.0	...
5357410	  709.8	  387.1	 8323.0	...
5357411	  710.2	  387.3	 8326.0	...
5357412	  710.5	  387.4	 8328.0	...
5357413	  710.7	  387.5	 8324.0	...
5357414	  710.4	  387.5	 8321.0	...
5357415	  710.4	  387.4	 8320.0	...
5357416	  710.5	  387.2	 8326.0	...
5357417	  710.6	  387.1	 8332.0	...
5357418	  710.5	  386.8	 8333.0	...
5357419	  710.3	  386.5	 8333.0	...
5357420	  710.1	  385.9	 8335.0	...
5357421	  710.2	  385.6	 8338.0	...
5357422	  710.5	  385.6	 8341.0	...
5357423	  710.7	  385.8	 8341.0	...
5357424	  710.8	  386.0	 8343.0	...
5357425	  710.9	  385.7	 8346.0	...
5357426	  710.8	  385.4	 8343.0	...
5357427	  710.5	  385.1	 8336.0	...
5357428	  710.2	  385.1	 8331.0	...
5357429	  710.3	  385.5	 8333.0	...
5357430	  710.9	  385.9	 8335.0	...
5357431	  711.4	  386.0	 8337.0	...
5357432	  711.5	  385.8	 8338.0	...
5357433	  711.5	  385.6	 8341.0	...
5357434	  711.3	  385.6	 8343.0	...
5357435	  711.2	  385.7	 8342.0	...
5357436	  711.1	  385.9	 8338.0	...
5357437	  711.4	  385.9	 8335.0	...
5357438	  711.8	  386.2	 8337.0	...
5357439	  711.8	  386.4	 8341.0	...
5357440	  711.5	  386.5	 8344.0	...
5357441	  711.0	  386.5	 8342.0	...
5357442	  710.9	  386.3	 8339.0	...
5357443	  710.7	  386.0	 8335.0	...
5357444	  710.7	  385.7	 8335.0	...
5357445	  710.7	  385.4	 8338.0	...
5357446	  710.8	  385.1	 8342.0	...
MSG	5357447 0000 _ Number Off
5357447	  710.9	  384.9	 8342.0	...
5357448	  711.2	  384.8	 8339.0	...
5357449	  711.4	  384.7	 8339.0	...
5357450	  711.5	  384.8	 8342.0	...
5357451	  711.3	  385.1	 8345.0	...
5357452	  711.1	  385.5	 8345.0	...
5357453	  711.1	  385.8	 8345.0	...
5357454	  711.4	  385.6	 8346.0	...
5357455	  711.9	  385.5	 8348.0	...
5357456	  712.2	  385.6	 8347.0	...
5357457	  712.8	  385.6	 8345.0	...
5357458	  713.2	  385.6	 8343.0	...
5357459	  713.5	  385.6	 8343.0	...
5357460	  713.5	  385.6	 8344.0	...
5357461	  713.4	  385.3	 8345.0	...
5357462	  712.9	  385.2	 8347.0	...
5357463	  712.5	  385.2	 8349.0	...
5357464	  712.1	  385.4	 8348.0	...
5357465	  712.0	  385.3	 8349.0	...
5357466	  712.2	  385.1	 8350.0	...
5357467	  712.5	  384.9	 8351.0	...
5357468	  713.0	  384.8	 8352.0	...
5357469	  713.1	  384.8	 8353.0	...
5357470	  713.2	  384.8	 8354.0	...
5357471	  713.2	  384.8	 8355.0	...
5357472	  713.2	  384.8	 8353.0	...
5357473	  713.3	  384.8	 8349.0	...
5357474	  713.3	  384.6	 8347.0	...
5357475	  713.3	  384.5	 8349.0	...
5357476	  713.3	  384.3	 8352.0	...
5357477	  713.5	  384.2	 8355.0	...
5357478	  714.2	  384.1	 8359.0	...
5357479	  714.6	  384.1	 8362.0	...
5357480	  715.0	  384.1	 8365.0	...
5357481	  714.9	  384.3	 8365.0	...
5357482	  714.9	  384.3	 8365.0	...
5357483	  714.7	  383.7	 8365.0	...
5357484	  714.4	  383.1	 8365.0	...
5357485	  714.4	  382.3	 8363.0	...
5357486	  714.6	  382.2	 8363.0	...
5357487	  714.9	  382.3	 8363.0	...
5357488	  715.0	  382.6	 8362.0	...
5357489	  715.1	  382.8	 8360.0	...
5357490	  715.1	  382.9	 8359.0	...
5357491	  715.5	  383.3	 8359.0	...
5357492	  716.1	  383.7	 8360.0	...
5357493	  716.7	  384.0	 8363.0	...
5357494	  716.7	  384.1	 8364.0	...
5357495	  716.5	  384.3	 8365.0	...
5357496	  716.4	  384.4	 8364.0	...
5357497	  716.1	  384.3	 8363.0	...
5357498	  715.9	  384.3	 8363.0	...
5357499	  715.1	  384.3	 8364.0	...
5357500	  714.7	  384.1	 8365.0	...
5357501	  714.7	  383.9	 8368.0	...
5357502	  715.2	  383.6	 8372.0	...
5357503	  715.8	  383.5	 8376.0	...
5357504	  716.1	  384.3	 8377.0	...
5357505	  716.3	  385.0	 8376.0	...
5357506	  716.5	  385.4	 8376.0	...
5357507	  716.6	  385.1	 8376.0	...
5357508	  716.5	  384.3	 8377.0	...
5357509	  716.6	  383.8	 8377.0	...
5357510	  716.7	  383.3	 8377.0	...
5357511	  716.9	  383.4	 8381.0	...
5357512	  717.1	  383.2	 8384.0	...
5357513	  717.1	  382.8	 8387.0	...
5357514	  717.1	  382.4	 8384.0	...
5357515	  717.0	  382.2	 8381.0	...
5357516	  716.9	  382.2	 8379.0	...
5357517	  717.0	  382.3	 8378.0	...
5357518	  716.7	  382.3	 8377.0	...
5357519	  716.4	  382.1	 8377.0	...
5357520	  716.1	  381.9	 8377.0	...
5357521	  716.2	  381.6	 8378.0	...
5357522	  716.3	  381.5	 8378.0	...
5357523	  715.8	  381.4	 8378.0	...
5357524	  715.3	  381.1	 8379.0	...
5357525	  714.7	  380.9	 8380.0	...
5357526	  714.7	  380.7	 8381.0	...
5357527	  714.8	  381.0	 8382.0	...
5357528	  714.9	  381.3	 8382.0	...
5357529	  715.1	  381.7	 8380.0	...
5357530	  715.2	  381.7	 8377.0	...
5357531	  715.0	  381.4	 8379.0	...
5357532	  714.7	  381.0	 8383.0	...
5357533	  714.3	  380.6	 8382.0	...
5357534	  714.2	  380.6	 8376.0	...
5357535	  714.4	  380.9	 8374.0	...
5357536	  714.6	  381.3	 8378.0	...
5357537	  714.7	  382.0	 8381.0	...
5357538	  714.8	  382.2	 8379.0	...
5357539	  714.8	  382.5	 8377.0	...
5357540	  714.7	  382.1	 8376.0	...
5357541	  714.7	  381.8	 8376.0	...
5357542	  714.4	  381.5	 8376.0	...
5357543	  714.2	  381.6	 8376.0	...
5357544	  714.0	  381.6	 8378.0	...
5357545	  714.0	  381.5	 8381.0	...
5357546	  714.0	  381.4	 8384.0	...
5357547	  714.0	  381.3	 8384.0	...
5357548	  713.9	  381.1	 8384.0	...
5357549	  713.8	  380.8	 8384.0	...
5357550	  713.5	  380.6	 8384.0	...
5357551	  713.4	  380.5	 8383.0	...
5357552	  713.3	  380.4	 8382.0	...
5357553	  713.4	  380.4	 8382.0	...
5357554	  713.4	  380.3	 8385.0	...
5357555	  713.5	  380.2	 8388.0	...
5357556	  713.5	  379.9	 8391.0	...
5357557	  713.5	  379.6	 8391.0	...
5357558	  713.5	  379.4	 8391.0	...
5357559	  713.0	  379.3	 8391.0	...
5357560	  712.5	  379.4	 8391.0	...
5357561	  712.7	  380.2	 8390.0	...
5357562	  713.3	  380.9	 8390.0	...
5357563	  713.9	  381.4	 8392.0	...
5357564	  713.9	  381.0	 8394.0	...
5357565	  713.8	  380.8	 8394.0	...
5357566	  713.9	  381.4	 8393.0	...
5357567	  714.0	  382.0	 8392.0	...
5357568	  714.1	  382.2	 8392.0	...
5357569	  714.0	  381.9	 8391.0	...
5357570	  714.0	  381.5	 8390.0	...
5357571	  714.1	  381.9	 8390.0	...
5357572	  713.5	  382.3	 8390.0	...
5357573	  712.9	  382.5	 8393.0	...
5357574	  712.2	  382.2	 8396.0	...
5357575	  712.1	  381.3	 8398.0	...
5357576	  712.3	  380.6	 8394.0	...
5357577	  712.5	  380.0	 8391.0	...
5357578	  712.9	  379.9	 8394.0	...
5357579	  712.9	  379.8	 8400.0	...
5357580	  713.2	  380.0	 8405.0	...
5357581	  713.4	  380.2	 8405.0	...
5357582	  713.1	  380.4	 8401.0	...
5357583	  712.9	  380.6	 8396.0	...
5357584	  712.6	  380.7	 8391.0	...
5357585	  712.6	  380.7	 8390.0	...
5357586	  712.4	  380.6	 8392.0	...
5357587	  712.3	  380.4	 8394.0	...
5357588	  712.1	  380.4	 8396.0	...
5357589	  712.0	  380.2	 8397.0	...
5357590	  711.7	  380.1	 8398.0	...
5357591	  711.6	  379.9	 8399.0	...
5357592	  711.4	  379.8	 8400.0	...
5357593	  711.4	  379.6	 8402.0	...
5357594	  711.3	  379.7	 8401.0	...
5357595	  711.2	  379.8	 8400.0	...
5357596	  711.4	  379.8	 8399.0	...
5357597	  711.8	  380.2	 8400.0	...
5357598	  711.6	  380.7	 8401.0	...
5357599	  711.2	  381.9	 8402.0	...
5357600	  710.7	  382.7	 8405.0	...
5357601	  710.7	  383.0	 8406.0	...
5357602	  710.7	  382.7	 8407.0	...
5357603	  710.7	  382.4	 8407.0	...
5357604	  710.6	  381.9	 8407.0	...
5357605	  710.6	  381.2	 8405.0	...
5357606	  710.7	  381.2	 8403.0	...
5357607	  710.9	  381.9	 8402.0	...
5357608	  711.1	  382.1	 8403.0	...
5357609	  711.2	  381.7	 8406.0	...
5357610	  711.3	  381.3	 8407.0	...
5357611	  711.5	  382.0	 8403.0	...
5357612	  711.7	  382.7	 8398.0	...
5357613	  711.9	  382.2	 8399.0	...
5357614	  712.0	  381.1	 8405.0	...
5357615	  712.0	  380.5	 8412.0	...
5357616	  712.0	  381.6	 8413.0	...
5357617	  711.8	  382.7	 8414.0	...
5357618	  711.8	  383.3	 8414.0	...
5357619	  712.0	  383.3	 8412.0	...
5357620	  712.2	  383.2	 8411.0	...
5357621	  712.4	  382.9	 8410.0	...
5357622	  712.4	  382.5	 8410.0	...
5357623	  712.4	  382.1	 8410.0	...
5357624	  712.4	  381.6	 8411.0	...
5357625	  712.3	  381.1	 8412.0	...
5357626	  712.0	  380.7	 8412.0	...
5357627	  711.8	  380.6	 8412.0	...
5357628	  711.5	  380.4	 8411.0	...
5357629	  711.5	  380.6	 8412.0	...
5357630	  711.5	  380.8	 8412.0	...
5357631	  711.5	  381.1	 8413.0	...
5357632	  711.3	  381.1	 8414.0	...
5357633	  711.2	  380.9	 8415.0	...
5357634	  711.2	  380.6	 8417.0	...
5357635	  711.5	  380.4	 8421.0	...
5357636	  711.8	  380.4	 8423.0	...
5357637	  712.1	  380.8	 8421.0	...
5357638	  712.1	  381.1	 8417.0	...
5357639	  712.0	  381.2	 8415.0	...
5357640	  712.1	  381.0	 8416.0	...
5357641	  712.2	  380.8	 8417.0	...
5357642	  711.8	  380.7	 8417.0	...
5357643	  711.2	  381.0	 8417.0	...
5357644	  710.7	  381.4	 8417.0	...
5357645	  710.8	  381.6	 8417.0	...
5357646	  710.8	  381.5	 8418.0	...
5357647	  711.1	  381.5	 8416.0	...
5357648	  711.4	  381.5	 8415.0	...
5357649	  711.6	  381.6	 8413.0	...
5357650	  711.6	  382.0	 8411.0	...
5357651	  711.5	  382.3	 8409.0	...
5357652	  711.1	  382.6	 8407.0	...
5357653	  710.7	  382.5	 8407.0	...
5357654	  710.8	  382.3	 8411.0	...
5357655	  711.3	  382.1	 8416.0	...
5357656	  711.2	  381.9	 8421.0	...
5357657	  710.7	  381.9	 8419.0	...
5357658	  710.2	  382.1	 8417.0	...
MSG	5357659 0000 _ Number On
5357659	  710.1	  382.5	 8416.0	...
5357660	  710.0	  382.5	 8417.0	...
5357661	  709.9	  382.1	 8417.0	...
5357662	  710.1	  381.6	 8415.0	...
5357663	  710.6	  381.4	 8414.0	...
5357664	  711.0	  381.4	 8413.0	...
5357665	  711.1	  381.5	 8413.0	...
5357666	  711.4	  381.1	 8413.0	...
5357667	  711.7	  380.6	 8414.0	...
5357668	  711.7	  380.1	 8414.0	...
5357669	  711.4	  380.5	 8415.0	...
5357670	  710.6	  381.1	 8415.0	...
5357671	  710.0	  381.6	 8415.0	...
5357672	  709.2	  381.6	 8416.0	...
5357673	  709.0	  381.5	 8417.0	...
5357674	  708.9	  381.3	 8418.0	...
5357675	  709.1	  381.3	 8420.0	...
5357676	  709.8	  381.1	 8422.0	...
5357677	  710.2	  381.1	 8423.0	...
5357678	  710.5	  381.0	 8425.0	...
5357679	  710.3	  381.0	 8425.0	...
5357680	  710.4	  380.9	 8426.0	...
5357681	  710.3	  380.9	 8426.0	...
5357682	  710.3	  381.1	 8423.0	...
5357683	  710.2	  381.2	 8420.0	...
5357684	  710.3	  381.3	 8417.0	...
5357685	  711.2	  381.2	 8419.0	...
5357686	  712.2	  381.1	 8421.0	...
5357687	  713.1	  381.1	 8423.0	...
5357688	  712.7	  380.4	 8424.0	...
5357689	  712.1	  379.7	 8426.0	...
5357690	  711.1	  379.1	 8424.0	...
5357691	  710.3	  379.2	 8421.0	...
5357692	  709.8	  379.4	 8418.0	...
5357693	  710.0	  380.2	 8419.0	...
5357694	  710.2	  380.9	 8422.0	...
5357695	  710.5	  381.5	 8425.0	...
5357696	  710.7	  381.3	 8427.0	...
5357697	  710.9	  381.1	 8427.0	...
5357698	  710.9	  381.2	 8426.0	...
5357699	  710.8	  381.4	 8426.0	...
5357700	  711.4	  381.5	 8427.0	...
5357701	  712.0	  381.6	 8427.0	...
5357702	  712.3	  381.4	 8426.0	...
5357703	  711.9	  381.1	 8426.0	...
5357704	  711.5	  381.1	 8426.0	...
5357705	  711.3	  381.4	 8425.0	...
5357706	  711.1	  381.7	 8427.0	...
5357707	  711.1	  381.3	 8428.0	...
5357708	  711.2	  381.0	 8429.0	...
5357709	  711.1	  381.4	 8429.0	...
5357710	  711.0	  382.0	 8426.0	...
5357711	  710.3	  382.7	 8424.0	...
5357712	  709.8	  382.7	 8422.0	...
5357713	  709.4	  382.7	 8422.0	...
5357714	  709.7	  382.6	 8421.0	...
5357715	  710.5	  382.6	 8419.0	...
5357716	  711.2	  382.6	 8418.0	...
5357717	  711.7	  382.8	 8418.0	...
5357718	  711.9	  382.9	 8417.0	...
5357719	  712.2	  382.9	 8416.0	...
5357720	  712.4	  383.0	 8417.0	...
5357721	  712.0	  383.2	 8418.0	...
5357722	  710.4	  383.6	 8420.0	...
5357723	  708.8	  383.9	 8420.0	...
5357724	  707.8	  384.0	 8420.0	...
5357725	  707.7	  383.7	 8420.0	...
5357726	  707.6	  383.3	 8419.0	...
5357727	  707.5	  383.0	 8420.0	...
5357728	  707.4	  382.9	 8420.0	...
5357729	  707.3	  382.8	 8422.0	...
5357730	  707.2	  382.6	 8423.0	...
5357731	  707.7	  382.6	 8425.0	...
5357732	  708.8	  382.5	 8427.0	...
5357733	  709.9	  382.4	 8429.0	...
5357734	  710.3	  382.3	 8432.0	...
5357735	  710.2	  382.3	 8432.0	...
5357736	  710.3	  382.2	 8432.0	...
5357737	  710.5	  382.1	 8432.0	...
5357738	  710.5	  382.0	 8430.0	...
5357739	  710.2	  382.0	 8429.0	...
5357740	  710.0	  382.0	 8428.0	...
5357741	  709.8	  382.0	 8428.0	...
5357742	  709.5	  381.9	 8428.0	...
5357743	  709.4	  382.0	 8426.0	...
5357744	  709.5	  382.2	 8424.0	...
5357745	  709.6	  382.8	 8423.0	...
5357746	  709.6	  383.4	 8424.0	...
5357747	  709.4	  384.0	 8422.0	...
5357748	  709.2	  383.8	 8421.0	...
5357749	  709.7	  383.4	 8421.0	...
5357750	  710.5	  383.0	 8422.0	...
5357751	  710.5	  382.9	 8423.0	...
5357752	  709.5	  382.4	 8424.0	...
5357753	  708.6	  381.9	 8424.0	...
5357754	  708.5	  381.6	 8424.0	...
5357755	  708.8	  381.8	 8423.0	...
5357756	  709.0	  382.2	 8420.0	...
5357757	  709.2	  382.4	 8419.0	...
5357758	  708.6	  382.6	 8419.0	...
5357759	  708.0	  382.5	 8421.0	...
5357760	  707.2	  382.3	 8422.0	...
5357761	  706.9	  382.1	 8423.0	...
5357762	  706.9	  382.0	 8423.0	...
5357763	  707.1	  381.9	 8424.0	...
5357764	  707.3	  381.8	 8424.0	...
5357765	  707.0	  381.9	 8424.0	...
5357766	  706.9	  381.8	 8425.0	...
5357767	  706.7	  381.2	 8428.0	...
5357768	  706.7	  380.5	 8430.0	...
5357769	  706.8	  380.5	 8432.0	...
5357770	  706.9	  381.2	 8430.0	...
5357771	  707.1	  381.9	 8428.0	...
5357772	  707.0	  382.0	 8426.0	...
5357773	  707.1	  382.0	 8424.0	...
5357774	  707.1	  381.9	 8422.0	...
5357775	  707.2	  381.9	 8422.0	...
5357776	  707.3	  381.8	 8422.0	...
5357777	  707.5	  381.9	 8422.0	...
5357778	  707.5	  382.0	 8422.0	...
5357779	  707.3	  382.0	 8422.0	...
5357780	  707.0	  381.8	 8422.0	...
5357781	  706.8	  381.5	 8422.0	...
5357782	  706.6	  381.5	 8421.0	...
5357783	  706.1	  381.5	 8420.0	...
5357784	  705.6	  381.6	 8418.0	...
5357785	  705.3	  381.8	 8417.0	...
5357786	  705.3	  381.9	 8417.0	...
5357787	  705.9	  382.1	 8419.0	...
5357788	  706.6	  382.1	 8419.0	...
5357789	  707.2	  382.0	 8419.0	...
5357790	  707.2	  382.1	 8419.0	...
5357791	  706.7	  382.3	 8421.0	...
5357792	  706.0	  382.6	 8423.0	...
5357793	  705.4	  382.4	 8424.0	...
5357794	  705.5	  382.2	 8424.0	...
5357795	  705.6	  382.1	 8425.0	...
5357796	  705.4	  381.8	 8425.0	...
5357797	  704.7	  381.6	 8426.0	...
5357798	  704.0	  381.3	 8427.0	...
5357799	  704.2	  381.3	 8427.0	...
5357800	  704.7	  381.2	 8426.0	...
5357801	  705.1	  381.2	 8426.0	...
5357802	  705.1	  381.2	 8427.0	...
5357803	  704.7	  381.0	 8429.0	...
5357804	  704.4	  380.8	 8430.0	...
5357805	  704.1	  380.8	 8431.0	...
5357806	  704.1	  381.0	 8432.0	...
5357807	  704.0	  381.6	 8432.0	...
5357808	  703.9	  382.0	 8433.0	...
5357809	  703.6	  382.4	 8434.0	...
5357810	  703.3	  382.0	 8431.0	...
5357811	  702.7	  381.7	 8428.0	...
5357812	  702.3	  381.3	 8423.0	...
5357813	  702.4	  381.2	 8421.0	...
5357814	  703.1	  381.0	 8419.0	...
5357815	  703.8	  380.9	 8419.0	...
5357816	  703.5	  381.0	 8416.0	...
5357817	  703.0	  381.5	 8414.0	...
5357818	  702.6	  382.0	 8411.0	...
5357819	  702.7	  382.5	 8412.0	...
5357820	  702.9	  382.6	 8411.0	...
5357821	  703.2	  382.6	 8411.0	...
5357822	  703.4	  382.3	 8410.0	...
5357823	  703.6	  382.3	 8410.0	...
5357824	  704.5	  382.3	 8412.0	...
5357825	  705.2	  382.6	 8413.0	...
5357826	  705.3	  382.9	 8414.0	...
5357827	  704.8	  383.0	 8413.0	...
5357828	  704.3	  382.9	 8411.0	...
5357829	  704.4	  382.7	 8410.0	...
5357830	  704.4	  382.4	 8410.0	...
5357831	  704.1	  382.4	 8410.0	...
5357832	  703.7	  382.6	 8410.0	...
5357833	  703.4	  382.7	 8410.0	...
5357834	  702.9	  383.0	 8410.0	...
5357835	  702.5	  383.3	 8410.0	...
5357836	  702.3	  383.0	 8411.0	...
5357837	  702.6	  382.4	 8414.0	...
5357838	  702.9	  382.2	 8416.0	...
5357839	  702.9	  382.5	 8417.0	...
5357840	  703.8	  382.7	 8418.0	...
5357841	  704.5	  382.6	 8420.0	...
5357842	  705.3	  382.5	 8422.0	...
5357843	  705.2	  382.6	 8423.0	...
5357844	  704.7	  382.6	 8421.0	...
5357845	  704.1	  382.4	 8418.0	...
5357846	  703.2	  382.3	 8417.0	...
5357847	  702.8	  382.2	 8419.0	...
5357848	  702.7	  382.3	 8421.0	...
5357849	  702.8	  382.2	 8420.0	...
5357850	  703.0	  382.1	 8419.0	...
5357851	  703.0	  382.0	 8418.0	...
5357852	  703.0	  382.0	 8418.0	...
5357853	  703.0	  382.0	 8418.0	...
5357854	  702.8	  382.1	 8417.0	...
5357855	  702.5	  382.2	 8418.0	...
5357856	  702.1	  382.1	 8418.0	...
5357857	  702.2	  382.0	 8418.0	...
5357858	  702.6	  381.8	 8418.0	...
5357859	  703.5	  381.8	 8419.0	...
5357860	  704.1	  381.8	 8419.0	...
5357861	  703.8	  381.7	 8418.0	...
5357862	  703.0	  381.6	 8418.0	...
5357863	  702.3	  381.5	 8419.0	...
5357864	  702.5	  381.7	 8416.0	...
5357865	  702.8	  381.8	 8412.0	...
5357866	  702.9	  381.4	 8409.0	...
5357867	  702.8	  381.0	 8409.0	...
5357868	  702.6	  380.5	 8408.0	...
5357869	  702.7	  380.5	 8407.0	...
5357870	  703.1	  380.0	 8410.0	...
5357871	  703.4	  379.4	 8413.0	...
5357872	  703.2	  379.3	 8415.0	...
5357873	  703.0	  379.6	 8414.0	...
5357874	  702.7	  380.0	 8413.0	...
5357875	  702.5	  379.9	 8414.0	...
5357876	  703.0	  380.1	 8414.0	...
5357877	  703.6	  380.3	 8415.0	...
5357878	  704.2	  380.7	 8416.0	...
5357879	  704.3	  380.9	 8417.0	...
5357880	  704.3	  381.1	 8418.0	...
5357881	  704.5	  381.0	 8418.0	...
5357882	  704.6	  380.0	 8418.0	...
5357883	  704.8	  379.0	 8419.0	...
5357884	  704.3	  378.3	 8421.0	...
5357885	  703.7	  378.7	 8423.0	...
5357886	  703.2	  379.4	 8424.0	...
5357887	  703.3	  380.0	 8421.0	...
5357888	  703.9	  380.5	 8417.0	...
5357889	  704.7	  380.6	 8413.0	...
5357890	  705.6	  380.6	 8413.0	...
5357891	  705.4	  380.5	 8412.0	...
5357892	  704.9	  380.8	 8412.0	...
5357893	  704.7	  381.1	 8413.0	...
5357894	  704.8	  381.2	 8414.0	...
5357895	  704.7	  381.1	 8417.0	...
5357896	  704.3	  381.1	 8418.0	...
5357897	  704.0	  381.1	 8419.0	...
5357898	  704.0	  381.1	 8420.0	...
5357899	  704.0	  381.1	 8420.0	...
5357900	  704.7	  381.0	 8420.0	...
5357901	  705.4	  381.2	 8419.0	...
5357902	  705.8	  381.5	 8419.0	...
5357903	  705.5	  381.7	 8418.0	...
5357904	  705.2	  381.4	 8419.0	...
5357905	  705.3	  381.2	 8420.0	...
5357906	  705.0	  381.5	 8416.0	...
5357907	  704.6	  381.9	 8410.0	...
5357908	  704.2	  381.8	 8404.0	...
5357909	  704.0	  381.3	 8403.0	...
5357910	  703.9	  380.9	 8403.0	...
5357911	  704.5	  380.9	 8403.0	...
5357912	  705.2	  381.0	 8404.0	...
5357913	  706.0	  381.2	 8404.0	...
5357914	  706.3	  381.7	 8406.0	...
5357915	  706.1	  382.2	 8409.0	...
5357916	  705.7	  382.6	 8412.0	...
5357917	  705.2	  382.9	 8414.0	...
5357918	  705.4	  383.1	 8414.0	...
5357919	  705.7	  383.2	 8413.0	...
5357920	  706.0	  382.8	 8411.0	...
5357921	  705.9	  382.2	 8410.0	...
5357922	  705.8	  381.7	 8409.0	...
5357923	  705.8	  381.4	 8407.0	...
5357924	  706.0	  381.3	 8406.0	...
5357925	  706.4	  381.0	 8406.0	...
5357926	  706.7	  380.7	 8408.0	...
5357927	  706.3	  380.5	 8410.0	...
5357928	  705.8	  381.2	 8410.0	...
5357929	  705.2	  382.1	 8407.0	...
5357930	  705.2	  383.0	 8405.0	...
5357931	  704.9	  383.2	 8405.0	...
5357932	  704.7	  382.8	 8406.0	...
5357933	  704.6	  382.2	 8406.0	...
5357934	  704.6	  381.5	 8405.0	...
5357935	  704.6	  381.5	 8402.0	...
5357936	  704.8	  381.5	 8401.0	...
5357937	  705.0	  381.9	 8399.0	...
5357938	  705.3	  382.5	 8397.0	...
5357939	  705.4	  383.1	 8395.0	...
5357940	  705.3	  382.7	 8394.0	...
5357941	  705.3	  382.3	 8394.0	...
5357942	  705.2	  381.9	 8394.0	...
5357943	  705.1	  381.6	 8395.0	...
5357944	  704.9	  381.3	 8396.0	...
5357945	  704.7	  381.0	 8397.0	...
5357946	  704.5	  381.1	 8400.0	...
5357947	  704.5	  381.2	 8401.0	...
5357948	  704.5	  381.2	 8403.0	...
5357949	  704.5	  381.3	 8403.0	...
5357950	  704.6	  381.7	 8404.0	...
5357951	  704.6	  382.1	 8405.0	...
5357952	  704.6	  382.5	 8406.0	...
5357953	  704.8	  382.4	 8405.0	...
5357954	  705.0	  382.3	 8403.0	...
5357955	  705.2	  382.2	 8399.0	...
5357956	  705.1	  382.4	 8397.0	...
5357957	  705.1	  382.6	 8394.0	...
5357958	  705.0	  382.8	 8393.0	...
5357959	  705.0	  382.7	 8393.0	...
5357960	  705.4	  382.4	 8393.0	...
5357961	  705.7	  382.3	 8394.0	...
MSG	5357962 0000 _ Number Off
5357962	  705.7	  382.4	 8395.0	...
5357963	  705.4	  382.6	 8395.0	...
5357964	  705.1	  382.6	 8392.0	...
5357965	  705.1	  382.5	 8389.0	...
5357966	  705.3	  382.6	 8388.0	...
5357967	  705.5	  382.9	 8389.0	...
5357968	  705.3	  383.2	 8390.0	...
5357969	  705.1	  383.0	 8390.0	...
5357970	  704.8	  382.7	 8390.0	...
5357971	  705.0	  382.3	 8391.0	...
5357972	  705.1	  382.7	 8392.0	...
5357973	  704.9	  383.1	 8392.0	...
5357974	  704.7	  383.5	 8394.0	...
5357975	  705.1	  383.5	 8396.0	...
5357976	  705.7	  383.5	 8398.0	...
5357977	  706.6	  383.5	 8400.0	...
5357978	  706.8	  383.4	 8401.0	...
5357979	  707.0	  383.3	 8401.0	...
5357980	  707.0	  383.3	 8399.0	...
5357981	  706.5	  383.6	 8396.0	...
5357982	  706.1	  384.2	 8395.0	...
5357983	  706.0	  384.6	 8394.0	...
5357984	  706.4	  384.9	 8393.0	...
5357985	  706.5	  384.9	 8392.0	...
5357986	  706.2	  384.7	 8392.0	...
5357987	  705.9	  384.5	 8392.0	...
5357988	  705.6	  384.3	 8393.0	...
5357989	  705.3	  384.3	 8392.0	...
5357990	  705.5	  383.9	 8391.0	...
5357991	  705.9	  383.4	 8390.0	...
5357992	  706.6	  382.9	 8389.0	...
5357993	  706.8	  383.4	 8390.0	...
5357994	  706.7	  383.9	 8387.0	...
5357995	  706.3	  383.8	 8385.0	...
5357996	  705.9	  383.3	 8382.0	...
5357997	  705.8	  382.6	 8381.0	...
5357998	  705.7	  382.4	 8381.0	...
5357999	  705.8	  382.2	 8381.0	...
5358000	  706.0	  382.2	 8380.0	...
5358001	  706.1	  382.3	 8380.0	...
5358002	  706.0	  382.5	 8377.0	...
5358003	  705.8	  382.8	 8374.0	...
5358004	  705.7	  382.9	 8371.0	...
5358005	  705.5	  383.1	 8371.0	...
5358006	  705.4	  383.2	 8371.0	...
5358007	  705.3	  383.1	 8370.0	...
5358008	  705.2	  382.9	 8372.0	...
5358009	  705.3	  382.8	 8375.0	...
5358010	  705.4	  382.7	 8380.0	...
5358011	  705.5	  382.7	 8380.0	...
5358012	  706.2	  382.5	 8381.0	...
5358013	  706.9	  382.6	 8381.0	...
5358014	  707.5	  382.7	 8379.0	...
5358015	  707.0	  383.0	 8375.0	...
5358016	  706.3	  383.1	 8371.0	...
5358017	  706.2	  383.7	 8367.0	...
5358018	  706.8	  384.1	 8367.0	...
5358019	  707.4	  384.7	 8367.0	...
5358020	  706.8	  384.9	 8368.0	...
5358021	  705.9	  384.7	 8368.0	...
5358022	  705.5	  384.4	 8368.0	...
5358023	  705.8	  383.9	 8364.0	...
5358024	  706.2	  383.7	 8359.0	...
5358025	  706.2	  383.3	 8355.0	...
5358026	  706.1	  382.8	 8354.0	...
5358027	  706.2	  382.2	 8354.0	...
5358028	  706.4	  382.0	 8354.0	...
5358029	  706.6	  381.9	 8355.0	...
5358030	  706.8	  382.0	 8355.0	...
5358031	  706.4	  382.2	 8354.0	...
5358032	  706.0	  382.5	 8349.0	...
5358033	  705.9	  383.2	 8344.0	...
5358034	  706.4	  383.8	 8342.0	...
5358035	  706.8	  384.3	 8344.0	...
5358036	  706.9	  384.4	 8348.0	...
5358037	  706.9	  384.4	 8350.0	...
5358038	  707.1	  384.4	 8350.0	...
5358039	  707.3	  384.4	 8348.0	...
5358040	  707.3	  384.4	 8346.0	...
5358041	  707.1	  384.3	 8345.0	...
5358042	  707.0	  384.6	 8344.0	...
5358043	  706.5	  385.0	 8343.0	...
5358044	  706.1	  385.8	 8342.0	...
5358045	  705.6	  386.1	 8341.0	...
5358046	  705.7	  386.4	 8342.0	...
5358047	  705.6	  386.5	 8342.0	...
5358048	  705.5	  386.7	 8342.0	...
5358049	  705.4	  386.8	 8342.0	...
5358050	  705.4	  386.7	 8341.0	...
5358051	  705.3	  386.5	 8340.0	...
5358052	  705.3	  386.4	 8340.0	...
5358053	  705.3	  386.4	 8341.0	...
5358054	  705.2	  386.1	 8342.0	...
5358055	  704.9	  385.8	 8342.0	...
5358056	  704.6	  385.5	 8342.0	...
5358057	  704.4	  385.4	 8339.0	...
5358058	  704.4	  385.1	 8336.0	...
5358059	  704.4	  384.6	 8332.0	...
5358060	  704.5	  384.2	 8330.0	...
5358061	  704.7	  384.2	 8328.0	...
5358062	  704.9	  384.4	 8325.0	...
5358063	  704.9	  384.9	 8325.0	...
5358064	  704.8	  385.1	 8321.0	...
5358065	  705.0	  385.2	 8317.0	...
5358066	  705.4	  385.1	 8315.0	...
5358067	  705.6	  385.1	 8316.0	...
5358068	  705.4	  385.2	 8313.0	...
5358069	  705.3	  385.4	 8309.0	...
5358070	  705.4	  385.7	 8303.0	...
5358071	  705.5	  386.1	 8302.0	...
5358072	  705.7	  386.5	 8307.0	...
5358073	  705.5	  386.6	 8313.0	...
5358074	  705.1	  386.5	 8318.0	...
5358075	  704.7	  386.9	 8317.0	...
5358076	  704.6	  387.4	 8316.0	...
5358077	  704.6	  387.7	 8315.0	...
5358078	  704.6	  387.5	 8316.0	...
5358079	  704.3	  387.3	 8311.0	...
5358080	  704.3	  387.3	 8305.0	...
5358081	  704.1	  386.7	 8300.0	...
5358082	  704.3	  386.0	 8299.0	...
5358083	  704.2	  385.7	 8297.0	...
5358084	  704.2	  386.1	 8294.0	...
5358085	  704.2	  386.4	 8292.0	...
5358086	  704.3	  385.8	 8292.0	...
5358087	  704.5	  385.1	 8291.0	...
5358088	  704.8	  384.9	 8290.0	...
5358089	  704.7	  385.4	 8290.0	...
5358090	  704.5	  386.2	 8290.0	...
5358091	  704.2	  386.6	 8289.0	...
5358092	  704.3	  386.9	 8288.0	...
5358093	  704.3	  386.9	 8287.0	...
5358094	  704.4	  387.3	 8287.0	...
5358095	  704.6	  387.8	 8287.0	...
5358096	  704.8	  388.2	 8287.0	...
5358097	  704.8	  388.2	 8286.0	...
5358098	  704.6	  388.2	 8284.0	...
5358099	  704.5	  388.3	 8282.0	...
5358100	  704.4	  388.3	 8281.0	...
5358101	  704.7	  388.3	 8280.0	...
5358102	  704.8	  388.4	 8279.0	...
5358103	  705.1	  389.1	 8277.0	...
5358104	  705.2	  389.7	 8274.0	...
5358105	  705.4	  390.3	 8270.0	...
5358106	  705.4	  390.3	 8268.0	...
5358107	  705.6	  390.1	 8266.0	...
5358108	  705.8	  389.9	 8267.0	...
5358109	  705.9	  389.7	 8267.0	...
5358110	  705.8	  389.8	 8266.0	...
5358111	  705.8	  389.8	 8265.0	...
5358112	  705.8	  389.9	 8264.0	...
5358113	  705.9	  390.0	 8264.0	...
5358114	  705.7	  390.1	 8263.0	...
5358115	  705.4	  390.1	 8263.0	...
5358116	  705.3	  390.1	 8262.0	...
5358117	  704.9	  390.1	 8258.0	...
5358118	  704.6	  390.3	 8253.0	...
5358119	  704.6	  390.6	 8249.0	...
5358120	  704.9	  390.8	 8248.0	...
5358121	  705.2	  390.9	 8249.0	...
5358122	  704.6	  391.1	 8247.0	...
5358123	  704.0	  391.3	 8244.0	...
5358124	  703.4	  391.4	 8241.0	...
5358125	  703.1	  391.2	 8239.0	...
5358126	  702.9	  391.0	 8239.0	...
5358127	  702.8	  390.7	 8239.0	...
5358128	  703.0	  390.8	 8238.0	...
5358129	  703.3	  391.3	 8237.0	...
5358130	  703.1	  391.9	 8233.0	...
5358131	  702.8	  392.3	 8230.0	...
5358132	  702.3	  391.7	 8226.0	...
5358133	  702.6	  391.1	 8226.0	...
5358134	  703.0	  390.5	 8225.0	...
5358135	  703.5	  390.5	 8224.0	...
5358136	  703.7	  391.1	 8222.0	...
5358137	  703.8	  391.7	 8221.0	...
5358138	  703.3	  392.3	 8220.0	...
5358139	  702.8	  392.2	 8220.0	...
5358140	  702.5	  392.1	 8219.0	...
5358141	  702.7	  392.2	 8219.0	...
5358142	  703.0	  392.3	 8217.0	...
5358143	  703.0	  392.5	 8214.0	...
5358144	  703.3	  392.4	 8209.0	...
5358145	  703.6	  392.4	 8206.0	...
5358146	  703.9	  392.3	 8207.0	...
5358147	  703.8	  392.8	 8209.0	...
5358148	  703.6	  393.3	 8209.0	...
5358149	  703.5	  393.9	 8206.0	...
5358150	  703.5	  393.9	 8201.0	...
5358151	  703.9	  394.4	 8198.0	...
5358152	  704.2	  394.9	 8196.0	...
5358153	  704.5	  395.0	 8196.0	...
5358154	  704.4	  394.7	 8196.0	...
5358155	  704.3	  394.5	 8197.0	...
5358156	  704.4	  396.0	 8195.0	...
5358157	  704.6	  397.5	 8191.0	...
5358158	  704.7	  398.4	 8188.0	...
5358159	  704.8	  398.1	 8186.0	...
5358160	  704.9	  397.8	 8182.0	...
5358161	  705.1	  397.7	 8177.0	...
5358162	  705.2	  397.4	 8171.0	...
5358163	  705.2	  397.2	 8170.0	...
5358164	  705.2	  397.0	 8169.0	...
5358165	  704.8	  397.1	 8168.0	...
5358166	  704.3	  397.1	 8168.0	...
5358167	  703.9	  397.0	 8170.0	...
5358168	  703.9	  396.6	 8172.0	...
5358169	  703.8	  396.3	 8175.0	...
5358170	  703.7	  396.2	 8173.0	...
5358171	  703.5	  396.3	 8169.0	...
5358172	  703.3	  396.9	 8165.0	...
5358173	  703.2	  397.4	 8163.0	...
MSG	5358174 0000 _ Number On
5358174	  703.2	  397.9	 8160.0	...
5358175	  703.5	  398.0	 8158.0	...
5358176	  703.7	  398.1	 8153.0	...
5358177	  703.9	  398.2	 8149.0	...
5358178	  704.0	  398.3	 8145.0	...
5358179	  704.5	  398.3	 8142.0	...
5358180	  705.1	  398.4	 8140.0	...
5358181	  705.4	  398.5	 8138.0	...
5358182	  705.4	  398.4	 8135.0	...
5358183	  705.4	  398.3	 8133.0	...
5358184	  705.3	  398.2	 8131.0	...
5358185	  705.3	  398.5	 8130.0	...
5358186	  705.3	  398.9	 8128.0	...
5358187	  705.2	  399.3	 8123.0	...
5358188	  705.1	  399.8	 8118.0	...
5358189	  705.1	  400.0	 8111.0	...
5358190	  705.4	  400.2	 8108.0	...
5358191	  706.3	  400.5	 8105.0	...
5358192	  707.1	  400.6	 8104.0	...
5358193	  707.9	  400.7	 8103.0	...
5358194	  708.0	  400.6	 8102.0	...
5358195	  708.0	  400.7	 8103.0	...
5358196	  707.9	  400.9	 8101.0	...
5358197	  707.4	  401.1	 8100.0	...
5358198	  707.0	  401.2	 8098.0	...
5358199	  706.6	  401.4	 8098.0	...
5358200	  706.8	  401.9	 8097.0	...
5358201	  706.9	  402.3	 8094.0	...
5358202	  707.0	  402.8	 8092.0	...
5358203	  707.1	  403.1	 8091.0	...
5358204	  707.1	  403.5	 8089.0	...
5358205	  706.9	  403.6	 8086.0	...
5358206	  706.8	  403.7	 8081.0	...
5358207	  707.2	  403.8	 8078.0	...
5358208	  707.8	  403.7	 8076.0	...
5358209	  707.7	  403.8	 8074.0	...
5358210	  707.2	  403.8	 8071.0	...
5358211	  706.5	  403.9	 8066.0	...
5358212	  706.5	  403.8	 8064.0	...
5358213	  706.4	  403.7	 8062.0	...
5358214	  707.0	  403.6	 8062.0	...
5358215	  707.5	  403.5	 8060.0	...
5358216	  707.9	  403.5	 8057.0	...
5358217	  707.8	  403.5	 8053.0	...
5358218	  707.6	  403.4	 8049.0	...
5358219	  707.5	  403.2	 8047.0	...
5358220	  707.6	  403.1	 8045.0	...
5358221	  707.7	  402.8	 8044.0	...
5358222	  707.9	  402.6	 8043.0	...
5358223	  708.0	  402.5	 8042.0	...
5358224	  707.9	  402.5	 8040.0	...
5358225	  707.7	  402.7	 8038.0	...
5358226	  707.4	  402.7	 8036.0	...
5358227	  707.2	  403.1	 8031.0	...
5358228	  707.2	  403.8	 8027.0	...
5358229	  707.2	  404.1	 8024.0	...
5358230	  707.1	  404.2	 8024.0	...
5358231	  707.1	  403.9	 8024.0	...
5358232	  707.1	  403.8	 8023.0	...
5358233	  707.2	  403.6	 8022.0	...
5358234	  707.4	  403.4	 8018.0	...
5358235	  707.5	  403.2	 8015.0	...
5358236	  707.8	  403.1	 8010.0	...
5358237	  707.8	  403.2	 8005.0	...
5358238	  707.8	  403.1	 8001.0	...
5358239	  708.3	  403.0	 7998.0	...
5358240	  709.0	  403.1	 7997.0	...
5358241	  709.9	  403.3	 7996.0	...
5358242	  710.2	  403.5	 7995.0	...
5358243	  710.3	  403.4	 7995.0	...
5358244	  710.2	  403.3	 7996.0	...
5358245	  710.1	  403.3	 7993.0	...
5358246	  710.0	  403.3	 7988.0	...
5358247	  709.9	  403.4	 7983.0	...
5358248	  709.8	  403.6	 7982.0	...
5358249	  709.7	  403.7	 7982.0	...
5358250	  709.7	  403.4	 7982.0	...
5358251	  709.6	  402.9	 7982.0	...
5358252	  709.5	  402.6	 7975.0	...
5358253	  709.6	  402.8	 7967.0	...
5358254	  709.6	  403.0	 7959.0	...
5358255	  709.7	  403.2	 7958.0	...
5358256	  709.7	  403.4	 7956.0	...
5358257	  709.7	  403.5	 7955.0	...
5358258	  710.2	  403.5	 7955.0	...
5358259	  710.7	  403.4	 7955.0	...
5358260	  711.2	  403.3	 7955.0	...
5358261	  711.1	  403.1	 7954.0	...
5358262	  710.9	  402.9	 7952.0	...
5358263	  710.7	  402.9	 7950.0	...
5358264	  710.5	  403.0	 7947.0	...
5358265	  710.2	  403.1	 7942.0	...
5358266	  710.1	  403.8	 7937.0	...
5358267	  710.1	  404.7	 7932.0	...
5358268	  710.2	  405.6	 7930.0	...
5358269	  710.2	  405.3	 7927.0	...
5358270	  710.2	  404.5	 7925.0	...
5358271	  710.2	  404.1	 7922.0	...
5358272	  710.3	  404.6	 7921.0	...
5358273	  710.3	  404.8	 7919.0	...
5358274	  710.4	  404.5	 7920.0	...
5358275	  710.9	  404.2	 7920.0	...
5358276	  711.6	  404.2	 7919.0	...
5358277	  712.3	  404.2	 7919.0	...
5358278	  712.5	  404.2	 7915.0	...
5358279	  712.5	  404.2	 7912.0	...
5358280	  712.5	  404.3	 7905.0	...
5358281	  712.5	  404.4	 7902.0	...
5358282	  712.6	  404.5	 7900.0	...
5358283	  712.7	  404.7	 7901.0	...
5358284	  712.7	  404.9	 7901.0	...
5358285	  712.7	  404.7	 7900.0	...
5358286	  712.7	  404.4	 7898.0	...
5358287	  712.9	  404.1	 7899.0	...
5358288	  713.1	  404.1	 7896.0	...
5358289	  713.4	  404.4	 7893.0	...
5358290	  713.6	  404.5	 7891.0	...
5358291	  713.8	  404.7	 7892.0	...
5358292	  714.0	  404.5	 7891.0	...
5358293	  714.1	  404.5	 7889.0	...
5358294	  714.1	  404.5	 7888.0	...
5358295	  714.1	  404.3	 7887.0	...
5358296	  714.0	  404.1	 7887.0	...
5358297	  713.7	  404.0	 7886.0	...
5358298	  713.3	  404.2	 7883.0	...
5358299	  713.0	  404.5	 7879.0	...
5358300	  713.2	  404.7	 7874.0	...
5358301	  713.5	  404.8	 7870.0	...
5358302	  714.0	  404.7	 7868.0	...
5358303	  714.6	  404.6	 7866.0	...
5358304	  715.2	  404.6	 7865.0	...
5358305	  715.4	  404.6	 7864.0	...
5358306	  715.5	  404.6	 7863.0	...
5358307	  715.6	  404.6	 7864.0	...
5358308	  715.8	  404.7	 7864.0	...
5358309	  716.0	  404.7	 7860.0	...
5358310	  716.3	  404.8	 7856.0	...
5358311	  716.5	  404.8	 7851.0	...
5358312	  716.4	  404.9	 7850.0	...
5358313	  716.5	  405.0	 7848.0	...
5358314	  716.7	  405.0	 7847.0	...
5358315	  716.9	  404.9	 7846.0	...
5358316	  717.0	  404.6	 7848.0	...
5358317	  717.0	  404.5	 7846.0	...
5358318	  716.9	  404.5	 7842.0	...
5358319	  716.8	  404.6	 7839.0	...
5358320	  716.7	  404.9	 7837.0	...
5358321	  716.7	  405.1	 7834.0	...
5358322	  716.6	  405.5	 7832.0	...
5358323	  716.6	  405.7	 7832.0	...
5358324	  716.6	  405.7	 7832.0	...
5358325	  716.6	  406.2	 7831.0	...
5358326	  716.6	  406.7	 7830.0	...
5358327	  716.6	  407.4	 7830.0	...
5358328	  716.5	  407.5	 7826.0	...
5358329	  716.4	  407.6	 7822.0	...
5358330	  716.3	  407.5	 7817.0	...
5358331	  716.5	  407.5	 7815.0	...
5358332	  716.4	  407.6	 7816.0	...
5358333	  716.4	  407.7	 7818.0	...
5358334	  716.5	  407.1	 7819.0	...
5358335	  716.7	  406.5	 7815.0	...
5358336	  716.7	  405.8	 7811.0	...
5358337	  716.4	  405.9	 7808.0	...
5358338	  716.5	  406.1	 7808.0	...
5358339	  716.9	  406.3	 7805.0	...
5358340	  717.4	  406.4	 7803.0	...
5358341	  717.7	  406.4	 7799.0	...
5358342	  718.0	  406.4	 7796.0	...
5358343	  717.7	  407.1	 7791.0	...
5358344	  717.6	  407.8	 7790.0	...
5358345	  717.4	  408.2	 7788.0	...
5358346	  717.4	  407.9	 7789.0	...
5358347	  717.0	  407.7	 7790.0	...
5358348	  716.6	  408.1	 7791.0	...
5358349	  716.3	  408.4	 7786.0	...
5358350	  716.5	  408.8	 7781.0	...
5358351	  716.7	  408.9	 7777.0	...
5358352	  716.5	  408.9	 7778.0	...
5358353	  716.1	  408.3	 7778.0	...
5358354	  715.9	  407.7	 7776.0	...
5358355	  716.1	  407.1	 7772.0	...
5358356	  716.3	  407.0	 7769.0	...
5358357	  716.2	  407.0	 7768.0	...
5358358	  716.2	  407.0	 7769.0	...
5358359	  716.3	  407.1	 7769.0	...
5358360	  716.2	  407.3	 7769.0	...
5358361	  716.0	  407.5	 7765.0	...
5358362	  716.5	  407.4	 7758.0	...
5358363	  717.2	  407.5	 7750.0	...
5358364	  717.1	  407.7	 7746.0	...
5358365	  716.3	  408.1	 7744.0	...
5358366	  715.5	  408.3	 7743.0	...
5358367	  715.5	  408.3	 7742.0	...
5358368	  715.4	  408.5	 7740.0	...
5358369	  715.4	  408.7	 7736.0	...
EFIX R   5357311	5358369	1059	  709.0	  387.5	   8289
SSACC R  5358370
5358370	  715.7	  409.2	 7733.0	...
5358371	  716.1	  409.5	 7729.0	...
5358372	  716.6	  410.6	 7723.0	...
5358373	  716.7	  412.2	 7713.0	...
5358374	  716.9	  414.2	 7704.0	...
5358375	  717.1	  415.3	 7701.0	...
5358376	  717.1	  415.6	 7698.0	...
5358377	  717.2	  415.6	 7696.0	...
5358378	  721.5	  400.8	 7725.0	...
5358379	  725.6	  385.2	 7761.0	...
5358380	  729.7	  370.2	 7796.0	...
5358381	  729.8	  369.8	 7800.0	...
5358382	  730.0	  370.3	 7800.0	...
5358383	  729.5	  373.1	 7798.0	...
5358384	  729.4	  379.2	 7784.0	...
5358385	  729.9	  389.3	 7761.0	...
5358386	  731.6	  402.2	 7718.0	...
5358387	  733.1	  417.9	 7663.0	...
5358388	  735.0	  436.6	 7590.0	...
5358389	  737.5	  458.1	 7514.0	...
5358390	  740.7	  482.0	 7433.0	...
5358391	  742.7	  510.6	 7341.0	...
5358392	  744.5	  541.7	 7238.0	...
5358393	  746.7	  577.5	 7118.0	...
5358394	  749.5	  615.3	 6985.0	...
5358395	  752.5	  657.0	 6844.0	...
5358396	  757.7	  697.8	 6707.0	...
5358397	  763.8	  742.2	 6568.0	...
5358398	  769.8	  791.0	 6414.0	...
5358399	  773.4	  847.1	 6243.0	...
5358400	  776.8	  904.9	 6062.0	...
5358401	  780.2	  964.4	 5877.0	...
5358402	  784.9	 1026.5	 5683.0	...
5358403	  789.7	 1093.6	 5482.0	...
5358404	  794.8	 1166.0	 5265.0	...
5358405	  799.0	 1239.9	 5050.0	...
5358406	  802.7	 1315.8	 4828.0	...
5358407	  810.4	 1391.1	 4615.0	...
5358408	  817.6	 1468.0	 4393.0	...
5358409	  824.4	 1548.4	 4168.0	...
5358410	  827.6	 1631.1	 3937.0	...
5358411	  830.5	 1716.5	 3703.0	...
5358412	  833.7	 1799.1	 3476.0	...
5358413	  836.0	 1884.6	 3242.0	...
5358414	  840.3	 1974.3	 3021.0	...
5358415	  844.1	 2037.4	 2871.0	...
5358416	  847.2	 2069.6	 2805.0	...
5358417	  847.2	 2069.6	 2805.0	...
SBLINK R 5358418
5358418	   .	   .	    0.0	...
5358419	   .	   .	    0.0	...
5358420	   .	   .	    0.0	...
5358421	   .	   .	    0.0	...
5358422	   .	   .	    0.0	...
5358423	   .	   .	    0.0	...
5358424	   .	   .	    0.0	...
5358425	   .	   .	    0.0	...
5358426	   .	   .	    0.0	...
5358427	   .	   .	    0.0	...
5358428	   .	   .	    0.0	...
5358429	   .	   .	    0.0	...
5358430	   .	   .	    0.0	...
5358431	   .	   .	    0.0	...
5358432	   .	   .	    0.0	...
5358433	   .	   .	    0.0	...
5358434	   .	   .	    0.0	...
5358435	   .	   .	    0.0	...
5358436	   .	   .	    0.0	...
5358437	   .	   .	    0.0	...
5358438	   .	   .	    0.0	...
5358439	   .	   .	    0.0	...
5358440	   .	   .	    0.0	...
5358441	   .	   .	    0.0	...
5358442	   .	   .	    0.0	...
5358443	   .	   .	    0.0	...
5358444	   .	   .	    0.0	...
5358445	   .	   .	    0.0	...
5358446	   .	   .	    0.0	...
5358447	   .	   .	    0.0	...
5358448	   .	   .	    0.0	...
5358449	   .	   .	    0.0	...
5358450	   .	   .	    0.0	...
5358451	   .	   .	    0.0	...
5358452	   .	   .	    0.0	...
5358453	   .	   .	    0.0	...
5358454	   .	   .	    0.0	...
5358455	   .	   .	    0.0	...
5358456	   .	   .	    0.0	...
5358457	   .	   .	    0.0	...
5358458	   .	   .	    0.0	...
5358459	   .	   .	    0.0	...
5358460	   .	   .	    0.0	...
5358461	   .	   .	    0.0	...
5358462	   .	   .	    0.0	...
5358463	   .	   .	    0.0	...
5358464	   .	   .	    0.0	...
5358465	   .	   .	    0.0	...
5358466	   .	   .	    0.0	...
5358467	   .	   .	    0.0	...
5358468	   .	   .	    0.0	...
5358469	   .	   .	    0.0	...
5358470	   .	   .	    0.0	...
5358471	   .	   .	    0.0	...
5358472	   .	   .	    0.0	...
5358473	   .	   .	    0.0	...
5358474	   .	   .	    0.0	...
5358475	   .	   .	    0.0	...
5358476	   .	   .	    0.0	...
MSG	5358477 0000 _ Number Off
5358477	   .	   .	    0.0	...
5358478	   .	   .	    0.0	...
5358479	   .	   .	    0.0	...
5358480	   .	   .	    0.0	...
5358481	   .	   .	    0.0	...
5358482	   .	   .	    0.0	...
5358483	   .	   .	    0.0	...
5358484	   .	   .	    0.0	...
5358485	   .	   .	    0.0	...
5358486	   .	   .	    0.0	...
5358487	   .	   .	    0.0	...
5358488	   .	   .	    0.0	...
5358489	   .	   .	    0.0	...
5358490	   .	   .	    0.0	...
5358491	   .	   .	    0.0	...
5358492	   .	   .	    0.0	...
5358493	   .	   .	    0.0	...
5358494	   .	   .	    0.0	...
5358495	   .	   .	    0.0	...
5358496	   .	   .	    0.0	...
5358497	   .	   .	    0.0	...
5358498	   .	   .	    0.0	...
5358499	   .	   .	    0.0	...
5358500	   .	   .	    0.0	...
5358501	   .	   .	    0.0	...
5358502	   .	   .	    0.0	...
5358503	   .	   .	    0.0	...
5358504	   .	   .	    0.0	...
5358505	   .	   .	    0.0	...
5358506	   .	   .	    0.0	...
5358507	   .	   .	    0.0	...
5358508	   .	   .	    0.0	...
5358509	   .	   .	    0.0	...
5358510	   .	   .	    0.0	...
5358511	   .	   .	    0.0	...
5358512	   .	   .	    0.0	...
5358513	   .	   .	    0.0	...
5358514	   .	   .	    0.0	...
5358515	   .	   .	    0.0	...
5358516	   .	   .	    0.0	...
5358517	   .	   .	    0.0	...
5358518	   .	   .	    0.0	...
5358519	   .	   .	    0.0	...
5358520	   .	   .	    0.0	...
5358521	   .	   .	    0.0	...
5358522	   .	   .	    0.0	...
EBLINK R 5358418	5358522	105
5358523	  825.4	 2256.6	 2517.0	...
5358524	  825.4	 2256.6	 2517.0	...
5358525	  825.8	 2243.3	 2541.0	...
5358526	  826.7	 2215.2	 2592.0	...
5358527	  827.7	 2173.7	 2669.0	...
5358528	  828.5	 2133.1	 2746.0	...
5358529	  828.7	 2095.1	 2820.0	...
5358530	  829.0	 2059.5	 2894.0	...
5358531	  829.1	 2024.0	 2972.0	...
5358532	  827.8	 1987.5	 3048.0	...
5358533	  826.2	 1962.2	 3101.0	...
5358534	  823.7	 1924.0	 3184.0	...
5358535	  835.3	 1883.4	 3277.0	...
5358536	  850.5	 1831.6	 3399.0	...
5358537	  866.4	 1795.6	 3485.0	...
5358538	  870.1	 1763.4	 3565.0	...
5358539	  859.8	 1734.6	 3636.0	...
5358540	  849.5	 1704.4	 3714.0	...
5358541	  837.8	 1676.2	 3783.0	...
5358542	  836.5	 1645.9	 3857.0	...
5358543	  834.5	 1616.5	 3929.0	...
5358544	  833.7	 1587.2	 4006.0	...
5358545	  834.7	 1557.2	 4083.0	...
5358546	  836.3	 1528.3	 4165.0	...
5358547	  835.9	 1500.7	 4237.0	...
5358548	  833.6	 1474.0	 4305.0	...
5358549	  831.2	 1447.3	 4371.0	...
5358550	  830.8	 1420.1	 4446.0	...
5358551	  832.3	 1394.4	 4516.0	...
5358552	  833.8	 1368.8	 4585.0	...
5358553	  833.5	 1344.7	 4648.0	...
5358554	  831.2	 1320.2	 4718.0	...
5358555	  828.7	 1296.8	 4787.0	...
5358556	  827.7	 1274.6	 4852.0	...
5358557	  826.3	 1253.1	 4914.0	...
5358558	  822.3	 1232.6	 4968.0	...
5358559	  818.8	 1211.4	 5027.0	...
5358560	  815.6	 1191.6	 5084.0	...
5358561	  814.6	 1170.3	 5149.0	...
5358562	  813.3	 1151.0	 5209.0	...
5358563	  812.0	 1130.6	 5268.0	...
5358564	  809.1	 1114.3	 5313.0	...
5358565	  806.5	 1097.2	 5358.0	...
5358566	  804.1	 1080.7	 5406.0	...
5358567	  803.3	 1062.5	 5463.0	...
5358568	  802.3	 1045.2	 5517.0	...
5358569	  801.1	 1030.0	 5567.0	...
5358570	  798.3	 1014.9	 5611.0	...
5358571	  795.5	 1000.6	 5649.0	...
5358572	  792.9	  985.0	 5692.0	...
5358573	  792.1	  968.6	 5742.0	...
5358574	  791.4	  953.1	 5791.0	...
5358575	  789.9	  938.4	 5837.0	...
5358576	  788.2	  925.4	 5876.0	...
5358577	  786.3	  910.8	 5929.0	...
5358578	  785.5	  896.3	 5974.0	...
5358579	  784.7	  882.5	 6024.0	...
5358580	  784.0	  869.1	 6064.0	...
5358581	  782.8	  855.7	 6108.0	...
5358582	  781.3	  842.9	 6147.0	...
5358583	  779.9	  829.9	 6190.0	...
5358584	  779.4	  818.6	 6229.0	...
5358585	  778.9	  805.3	 6272.0	...
5358586	  778.3	  793.1	 6306.0	...
5358587	  776.7	  780.1	 6345.0	...
5358588	  775.2	  768.3	 6376.0	...
5358589	  774.3	  756.6	 6416.0	...
5358590	  773.8	  745.9	 6444.0	...
5358591	  773.3	  735.0	 6477.0	...
5358592	  772.7	  723.4	 6512.0	...
5358593	  772.1	  710.6	 6551.0	...
5358594	  771.5	  699.9	 6587.0	...
5358595	  770.7	  690.9	 6619.0	...
5358596	  769.5	  681.5	 6644.0	...
5358597	  769.0	  671.7	 6676.0	...
5358598	  768.4	  660.6	 6711.0	...
5358599	  768.1	  653.2	 6743.0	...
5358600	  767.2	  643.6	 6773.0	...
5358601	  766.4	  636.0	 6793.0	...
5358602	  762.6	  628.2	 6821.0	...
5358603	  758.6	  622.0	 6845.0	...
5358604	  754.6	  615.2	 6875.0	...
5358605	  753.4	  607.2	 6898.0	...
5358606	  752.1	  599.7	 6922.0	...
5358607	  750.9	  592.8	 6946.0	...
5358608	  749.7	  584.9	 6976.0	...
5358609	  748.8	  577.2	 7003.0	...
5358610	  748.0	  569.1	 7027.0	...
5358611	  747.6	  561.2	 7046.0	...
5358612	  747.4	  552.0	 7071.0	...
5358613	  747.0	  544.6	 7093.0	...
5358614	  746.4	  536.8	 7121.0	...
5358615	  745.7	  531.3	 7138.0	...
5358616	  744.8	  523.8	 7161.0	...
5358617	  744.7	  517.2	 7181.0	...
5358618	  744.2	  509.3	 7207.0	...
5358619	  744.0	  504.0	 7222.0	...
5358620	  742.4	  498.6	 7241.0	...
5358621	  741.6	  495.9	 7255.0	...
5358622	  741.3	  490.6	 7276.0	...
5358623	  741.7	  486.3	 7290.0	...
5358624	  742.0	  481.3	 7307.0	...
5358625	  741.5	  476.0	 7324.0	...
5358626	  741.0	  471.3	 7340.0	...
5358627	  740.6	  466.1	 7352.0	...
ESACC R  5358370	5358627	258	  715.7	  409.2	  740.6	  466.1	   1.31	   1380
SFIX R   5358628
5358628	  740.5	  462.5	 7364.0	...
5358629	  740.2	  458.2	 7381.0	...
5358630	  739.6	  453.9	 7401.0	...
5358631	  738.9	  451.2	 7414.0	...
5358632	  738.1	  448.3	 7419.0	...
5358633	  737.6	  445.8	 7429.0	...
5358634	  737.1	  442.3	 7441.0	...
5358635	  736.4	  438.5	 7456.0	...
5358636	  735.5	  435.8	 7464.0	...
5358637	  734.6	  433.0	 7471.0	...
5358638	  734.3	  431.1	 7478.0	...
5358639	  734.3	  428.5	 7484.0	...
5358640	  734.3	  426.5	 7487.0	...
5358641	  734.0	  424.0	 7495.0	...
5358642	  732.3	  421.2	 7504.0	...
5358643	  730.4	  417.6	 7516.0	...
5358644	  728.1	  414.9	 7523.0	...
5358645	  727.4	  412.6	 7529.0	...
5358646	  726.8	  411.6	 7536.0	...
5358647	  726.7	  409.9	 7545.0	...
5358648	  727.1	  408.8	 7553.0	...
5358649	  727.3	  407.2	 7557.0	...
5358650	  727.4	  406.3	 7556.0	...
5358651	  727.0	  403.5	 7562.0	...
5358652	  726.5	  400.8	 7571.0	...
5358653	  725.6	  398.6	 7582.0	...
5358654	  724.6	  397.1	 7592.0	...
5358655	  723.9	  395.9	 7599.0	...
5358656	  723.4	  393.1	 7607.0	...
5358657	  723.4	  391.5	 7611.0	...
5358658	  723.6	  390.0	 7616.0	...
5358659	  724.7	  388.9	 7619.0	...
5358660	  725.6	  387.8	 7622.0	...
5358661	  726.0	  385.7	 7630.0	...
5358662	  725.7	  383.7	 7638.0	...
5358663	  725.3	  381.4	 7644.0	...
5358664	  725.0	  379.0	 7649.0	...
5358665	  726.2	  377.4	 7654.0	...
5358666	  727.5	  376.0	 7659.0	...
5358667	  729.3	  375.1	 7662.0	...
5358668	  729.2	  374.5	 7662.0	...
5358669	  729.1	  373.8	 7662.0	...
5358670	  729.6	  373.1	 7662.0	...
5358671	  730.5	  372.3	 7663.0	...
5358672	  731.5	  371.5	 7665.0	...
5358673	  731.5	  370.7	 7668.0	...
5358674	  731.5	  369.3	 7671.0	...
5358675	  731.6	  367.8	 7673.0	...
5358676	  731.9	  367.7	 7672.0	...
5358677	  732.1	  368.0	 7672.0	...
5358678	  731.6	  365.4	 7683.0	...
5358679	  731.1	  362.4	 7695.0	...
5358680	  730.0	  359.4	 7707.0	...
5358681	  728.1	  359.5	 7706.0	...
5358682	  726.1	  359.0	 7706.0	...
5358683	  725.7	  358.4	 7708.0	...
5358684	  726.5	  357.6	 7711.0	...
5358685	  728.7	  357.4	 7714.0	...
5358686	  730.0	  357.3	 7716.0	...
5358687	  731.1	  357.2	 7722.0	...
MSG	5358688 0000 _ Number On
5358688	  730.9	  357.3	 7728.0	...
5358689	  731.2	  355.9	 7734.0	...
5358690	  731.6	  353.6	 7735.0	...
5358691	  731.8	  351.3	 7736.0	...
5358692	  731.5	  350.5	 7737.0	...
5358693	  731.3	  350.4	 7737.0	...
5358694	  731.9	  350.1	 7735.0	...
5358695	  732.3	  350.0	 7734.0	...
5358696	  732.7	  350.0	 7732.0	...
5358697	  732.5	  350.3	 7728.0	...
5358698	  733.1	  350.6	 7724.0	...
5358699	  733.8	  350.8	 7722.0	...
5358700	  734.3	  350.4	 7721.0	...
5358701	  734.3	  350.1	 7719.0	...
5358702	  734.4	  350.0	 7717.0	...
5358703	  734.7	  350.1	 7716.0	...
5358704	  734.9	  350.2	 7716.0	...
5358705	  735.2	  350.9	 7715.0	...
5358706	  735.4	  351.7	 7714.0	...
5358707	  735.3	  351.7	 7715.0	...
5358708	  734.9	  350.9	 7718.0	...
5358709	  734.5	  349.9	 7721.0	...
5358710	  734.5	  349.7	 7722.0	...
5358711	  734.8	  349.5	 7723.0	...
5358712	  735.6	  349.3	 7724.0	...
5358713	  736.4	  349.2	 7726.0	...
5358714	  736.1	  349.2	 7728.0	...
5358715	  735.9	  349.3	 7729.0	...
5358716	  735.7	  349.6	 7729.0	...
5358717	  736.2	  351.1	 7729.0	...
5358718	  735.7	  351.7	 7729.0	...
5358719	  735.2	  352.2	 7727.0	...
5358720	  735.0	  350.9	 7724.0	...
5358721	  735.5	  350.7	 7727.0	...
5358722	  736.1	  350.5	 7732.0	...
5358723	  735.8	  350.7	 7737.0	...
5358724	  735.3	  350.9	 7736.0	...
5358725	  734.1	  351.3	 7734.0	...
5358726	  733.5	  351.5	 7732.0	...
5358727	  732.6	  352.0	 7729.0	...
5358728	  732.5	  352.2	 7728.0	...
5358729	  732.2	  350.6	 7730.0	...
5358730	  732.3	  348.8	 7733.0	...
5358731	  732.4	  347.9	 7737.0	...
5358732	  732.6	  348.9	 7739.0	...
5358733	  732.5	  349.7	 7741.0	...
5358734	  732.1	  349.5	 7743.0	...
5358735	  731.5	  349.9	 7742.0	...
5358736	  731.1	  349.8	 7742.0	...
5358737	  731.7	  348.9	 7744.0	...
5358738	  733.6	  347.4	 7746.0	...
5358739	  735.6	  347.1	 7746.0	...
5358740	  737.1	  348.0	 7744.0	...
5358741	  737.4	  349.1	 7741.0	...
5358742	  737.4	  349.8	 7738.0	...
5358743	  737.2	  349.9	 7739.0	...
5358744	  737.1	  350.1	 7742.0	...
5358745	  737.7	  350.0	 7745.0	...
5358746	  738.2	  349.7	 7746.0	...
5358747	  738.1	  349.4	 7747.0	...
5358748	  738.2	  348.9	 7747.0	...
5358749	  738.5	  348.8	 7747.0	...
5358750	  739.3	  348.6	 7747.0	...
5358751	  739.4	  349.3	 7747.0	...
5358752	  739.2	  350.0	 7747.0	...
5358753	  737.4	  352.2	 7747.0	...
5358754	  735.7	  353.9	 7745.0	...
5358755	  733.5	  355.6	 7736.0	...
5358756	  733.2	  356.5	 7727.0	...
5358757	  732.9	  357.3	 7719.0	...
5358758	  733.0	  357.2	 7722.0	...
5358759	  731.8	  358.0	 7723.0	...
5358760	  730.8	  358.9	 7721.0	...
5358761	  730.2	  360.6	 7716.0	...
5358762	  731.1	  358.8	 7714.0	...
5358763	  731.7	  357.0	 7715.0	...
5358764	  732.2	  355.2	 7719.0	...
5358765	  734.5	  353.0	 7723.0	...
5358766	  736.8	  350.8	 7727.0	...
5358767	  735.7	  352.4	 7722.0	...
5358768	  732.3	  356.3	 7716.0	...
5358769	  731.2	  355.5	 7718.0	...
5358770	  733.5	  350.9	 7727.0	...
5358771	  733.2	  350.7	 7725.0	...
5358772	  730.5	  355.2	 7715.0	...
5358773	  730.7	  356.8	 7709.0	...
5358774	  733.5	  353.8	 7714.0	...
5358775	  734.4	  352.9	 7719.0	...
5358776	  732.3	  354.9	 7718.0	...
5358777	  729.4	  357.6	 7708.0	...
5358778	  728.5	  358.7	 7698.0	...
5358779	  727.9	  359.6	 7692.0	...
5358780	  728.0	  359.9	 7695.0	...
5358781	  728.1	  359.8	 7697.0	...
5358782	  729.5	  358.3	 7698.0	...
5358783	  730.9	  356.8	 7699.0	...
5358784	  732.6	  354.4	 7704.0	...
5358785	  733.1	  352.5	 7711.0	...
5358786	  733.6	  350.5	 7719.0	...
EFIX R   5358628	5358786	159	  732.4	  368.9	   7675
SSACC R  5358787
5358787	  731.0	  354.8	 7717.0	...
5358788	  728.7	  359.3	 7713.0	...
5358789	  726.3	  364.0	 7708.0	...
5358790	  726.7	  363.3	 7707.0	...
5358791	  725.5	  364.7	 7706.0	...
5358792	  725.4	  364.5	 7706.0	...
5358793	  725.5	  363.3	 7706.0	...
5358794	  726.4	  361.2	 7706.0	...
5358795	  722.0	  376.7	 7669.0	...
5358796	  717.6	  393.7	 7634.0	...
5358797	  712.6	  411.6	 7599.0	...
5358798	  712.0	  412.9	 7598.0	...
5358799	  715.4	  396.8	 7633.0	...
5358800	  719.5	  380.1	 7669.0	...
5358801	  719.8	  380.4	 7671.0	...
5358802	  716.1	  397.3	 7638.0	...
5358803	  712.5	  414.6	 7604.0	...
5358804	  712.6	  414.7	 7604.0	...
5358805	  713.0	  414.9	 7603.0	...
5358806	  713.5	  414.8	 7602.0	...
5358807	  713.9	  414.8	 7600.0	...
5358808	  714.2	  414.7	 7600.0	...
5358809	  714.2	  414.0	 7600.0	...
ESACC R  5358787	5358809	23	  731.0	  354.8	  714.2	  414.0	   1.28	    112
SFIX R   5358810
5358810	  714.1	  413.3	 7605.0	...
5358811	  713.6	  412.6	 7609.0	...
5358812	  712.9	  412.5	 7613.0	...
5358813	  712.3	  412.5	 7613.0	...
5358814	  712.4	  413.0	 7613.0	...
5358815	  712.7	  413.5	 7616.0	...
5358816	  712.4	  414.2	 7619.0	...
5358817	  712.1	  414.4	 7622.0	...
5358818	  711.7	  414.5	 7622.0	...
5358819	  711.7	  414.2	 7622.0	...
5358820	  711.7	  414.0	 7621.0	...
5358821	  711.8	  413.9	 7620.0	...
5358822	  711.9	  413.9	 7621.0	...
5358823	  712.0	  413.7	 7625.0	...
5358824	  712.0	  413.5	 7629.0	...
5358825	  712.0	  413.3	 7634.0	...
5358826	  712.1	  412.7	 7636.0	...
5358827	  712.1	  412.3	 7637.0	...
5358828	  712.3	  411.9	 7639.0	...
5358829	  712.5	  411.8	 7641.0	...
5358830	  712.7	  411.8	 7644.0	...
5358831	  712.7	  411.8	 7645.0	...
5358832	  712.0	  411.9	 7642.0	...
5358833	  711.3	  412.2	 7638.0	...
5358834	  710.8	  412.4	 7635.0	...
5358835	  711.1	  412.6	 7634.0	...
5358836	  711.0	  413.0	 7636.0	...
5358837	  710.4	  413.5	 7638.0	...
5358838	  709.9	  414.0	 7639.0	...
5358839	  709.7	  414.2	 7642.0	...
5358840	  709.1	  414.7	 7645.0	...
5358841	  708.4	  415.5	 7648.0	...
5358842	  707.6	  416.0	 7648.0	...
5358843	  707.8	  415.8	 7649.0	...
5358844	  707.8	  415.5	 7651.0	...
5358845	  707.9	  415.2	 7653.0	...
5358846	  707.9	  415.2	 7653.0	...
5358847	  707.8	  415.9	 7654.0	...
5358848	  707.5	  416.5	 7653.0	...
5358849	  707.3	  417.0	 7653.0	...
5358850	  707.1	  417.6	 7655.0	...
5358851	  707.0	  418.2	 7657.0	...
5358852	  706.8	  418.6	 7661.0	...
5358853	  706.9	  418.2	 7663.0	...
5358854	  707.0	  417.8	 7665.0	...
5358855	  707.0	  417.6	 7664.0	...
5358856	  706.6	  417.8	 7663.0	...
5358857	  706.3	  418.3	 7662.0	...
5358858	  706.2	  418.7	 7661.0	...
5358859	  706.3	  419.0	 7663.0	...
5358860	  706.2	  419.1	 7664.0	...
5358861	  706.1	  419.2	 7666.0	...
5358862	  706.1	  419.4	 7665.0	...
5358863	  706.1	  419.6	 7666.0	...
5358864	  705.9	  419.8	 7667.0	...
5358865	  705.7	  420.0	 7671.0	...
5358866	  705.3	  420.0	 7674.0	...
5358867	  704.9	  420.1	 7676.0	...
5358868	  704.6	  420.2	 7677.0	...
5358869	  704.3	  420.4	 7678.0	...
5358870	  704.1	  420.6	 7678.0	...
5358871	  704.2	  420.2	 7678.0	...
5358872	  704.2	  419.4	 7682.0	...
5358873	  704.2	  418.6	 7686.0	...
5358874	  704.1	  418.3	 7689.0	...
5358875	  704.2	  418.3	 7690.0	...
5358876	  704.3	  418.3	 7690.0	...
5358877	  704.3	  418.4	 7690.0	...
5358878	  704.4	  418.5	 7695.0	...
5358879	  704.6	  418.7	 7701.0	...
5358880	  704.4	  418.7	 7702.0	...
5358881	  704.0	  418.7	 7698.0	...
5358882	  703.7	  418.6	 7696.0	...
5358883	  703.7	  417.8	 7699.0	...
5358884	  703.3	  417.2	 7702.0	...
5358885	  702.8	  416.7	 7703.0	...
5358886	  702.2	  417.2	 7703.0	...
5358887	  702.3	  417.5	 7704.0	...
5358888	  702.4	  417.8	 7706.0	...
5358889	  702.7	  417.7	 7709.0	...
5358890	  702.2	  417.8	 7711.0	...
5358891	  701.6	  418.3	 7709.0	...
5358892	  701.1	  418.7	 7709.0	...
5358893	  701.4	  418.6	 7713.0	...
5358894	  701.7	  418.2	 7717.0	...
5358895	  701.6	  417.9	 7719.0	...
5358896	  701.1	  417.9	 7720.0	...
5358897	  700.7	  418.0	 7721.0	...
5358898	  700.7	  418.1	 7722.0	...
5358899	  700.7	  418.0	 7720.0	...
5358900	  700.5	  417.8	 7718.0	...
5358901	  700.3	  417.5	 7716.0	...
5358902	  700.2	  417.1	 7722.0	...
5358903	  700.2	  416.8	 7729.0	...
5358904	  700.1	  416.5	 7735.0	...
5358905	  699.9	  416.2	 7736.0	...
5358906	  700.2	  416.0	 7736.0	...
5358907	  700.6	  415.8	 7735.0	...
5358908	  700.6	  415.6	 7734.0	...
5358909	  699.9	  415.5	 7732.0	...
5358910	  699.0	  415.7	 7731.0	...
5358911	  698.4	  416.0	 7729.0	...
5358912	  698.5	  416.2	 7726.0	...
5358913	  698.7	  416.1	 7725.0	...
5358914	  699.2	  416.0	 7725.0	...
5358915	  699.3	  415.9	 7726.0	...
5358916	  699.0	  416.0	 7728.0	...
5358917	  698.6	  416.3	 7730.0	...
5358918	  698.2	  416.5	 7732.0	...
5358919	  698.3	  416.1	 7737.0	...
5358920	  698.4	  415.5	 7741.0	...
5358921	  698.5	  414.9	 7744.0	...
5358922	  698.7	  414.8	 7744.0	...
5358923	  698.6	  414.9	 7745.0	...
5358924	  698.4	  415.2	 7746.0	...
5358925	  698.1	  415.4	 7749.0	...
5358926	  698.0	  415.2	 7750.0	...
5358927	  698.0	  415.0	 7752.0	...
5358928	  697.8	  414.7	 7753.0	...
5358929	  697.7	  414.5	 7753.0	...
5358930	  697.7	  414.3	 7752.0	...
5358931	  697.7	  414.2	 7752.0	...
5358932	  697.7	  414.2	 7754.0	...
5358933	  697.6	  414.1	 7757.0	...
5358934	  697.5	  413.7	 7760.0	...
5358935	  697.3	  413.3	 7761.0	...
5358936	  697.0	  412.9	 7760.0	...
5358937	  697.2	  412.9	 7761.0	...
5358938	  697.4	  413.3	 7763.0	...
5358939	  697.7	  413.8	 7765.0	...
5358940	  697.3	  414.5	 7766.0	...
5358941	  697.0	  414.7	 7767.0	...
5358942	  696.8	  414.8	 7767.0	...
5358943	  696.9	  414.8	 7766.0	...
5358944	  697.3	  414.4	 7766.0	...
5358945	  697.6	  414.0	 7768.0	...
5358946	  697.8	  413.7	 7770.0	...
5358947	  697.7	  413.7	 7772.0	...
5358948	  697.6	  413.6	 7773.0	...
5358949	  697.5	  413.4	 7774.0	...
5358950	  697.4	  413.1	 7775.0	...
5358951	  697.4	  413.0	 7775.0	...
5358952	  696.9	  412.9	 7775.0	...
5358953	  696.4	  412.8	 7775.0	...
5358954	  696.1	  413.0	 7777.0	...
5358955	  696.4	  413.2	 7779.0	...
5358956	  696.6	  413.4	 7782.0	...
5358957	  696.7	  413.3	 7783.0	...
5358958	  696.8	  413.2	 7783.0	...
5358959	  696.5	  413.3	 7781.0	...
5358960	  696.2	  413.6	 7778.0	...
5358961	  695.9	  413.8	 7776.0	...
5358962	  695.9	  413.9	 7777.0	...
5358963	  695.8	  414.0	 7778.0	...
5358964	  695.7	  414.0	 7779.0	...
5358965	  695.5	  413.9	 7782.0	...
5358966	  695.3	  414.1	 7784.0	...
5358967	  695.2	  414.3	 7787.0	...
5358968	  695.0	  414.1	 7789.0	...
5358969	  695.5	  413.6	 7790.0	...
5358970	  695.9	  412.7	 7790.0	...
5358971	  696.4	  412.2	 7790.0	...
5358972	  696.4	  411.8	 7792.0	...
5358973	  696.6	  412.1	 7793.0	...
5358974	  696.8	  412.4	 7793.0	...
5358975	  696.7	  412.7	 7793.0	...
5358976	  696.4	  412.7	 7793.0	...
5358977	  696.1	  413.0	 7793.0	...
5358978	  695.8	  413.3	 7793.0	...
5358979	  695.7	  413.2	 7793.0	...
5358980	  695.7	  412.8	 7793.0	...
5358981	  695.7	  412.3	 7794.0	...
5358982	  695.5	  412.3	 7795.0	...
5358983	  695.4	  412.2	 7797.0	...
5358984	  695.0	  412.3	 7797.0	...
5358985	  694.8	  412.3	 7797.0	...
5358986	  694.7	  412.3	 7798.0	...
5358987	  695.0	  412.4	 7801.0	...
5358988	  695.0	  412.5	 7804.0	...
5358989	  694.8	  412.6	 7805.0	...
5358990	  694.6	  412.6	 7805.0	...
MSG	5358991 0000 _ Number Off
5358991	  694.5	  412.7	 7806.0	...
5358992	  694.7	  412.7	 7806.0	...
5358993	  695.1	  412.5	 7807.0	...
5358994	  695.4	  412.4	 7808.0	...
5358995	  695.4	  412.3	 7810.0	...
5358996	  695.4	  411.8	 7813.0	...
5358997	  695.4	  411.2	 7816.0	...
5358998	  695.3	  410.5	 7819.0	...
5358999	  695.2	  410.2	 7820.0	...
5359000	  694.8	  410.0	 7819.0	...
5359001	  694.5	  409.9	 7819.0	...
5359002	  693.9	  410.1	 7821.0	...
5359003	  693.5	  410.2	 7826.0	...
5359004	  693.6	  410.1	 7830.0	...
5359005	  694.1	  410.1	 7831.0	...
5359006	  694.3	  409.7	 7831.0	...
5359007	  694.1	  409.5	 7831.0	...
5359008	  694.0	  409.3	 7832.0	...
5359009	  694.1	  409.5	 7832.0	...
5359010	  694.2	  409.6	 7831.0	...
5359011	  694.2	  409.7	 7829.0	...
5359012	  694.1	  409.8	 7828.0	...
5359013	  693.9	  409.7	 7830.0	...
5359014	  693.9	  409.6	 7832.0	...
5359015	  694.1	  409.5	 7834.0	...
5359016	  693.8	  409.8	 7834.0	...
5359017	  693.3	  410.1	 7834.0	...
5359018	  692.8	  410.0	 7834.0	...
5359019	  692.8	  409.7	 7835.0	...
5359020	  692.8	  409.4	 7835.0	...
5359021	  692.8	  409.4	 7836.0	...
5359022	  692.7	  409.4	 7836.0	...
5359023	  692.5	  409.3	 7836.0	...
5359024	  692.4	  409.4	 7835.0	...
5359025	  692.3	  409.5	 7835.0	...
5359026	  691.9	  409.7	 7836.0	...
5359027	  691.4	  409.8	 7837.0	...
5359028	  691.4	  409.6	 7837.0	...
5359029	  691.7	  409.2	 7838.0	...
5359030	  692.0	  408.7	 7839.0	...
5359031	  692.0	  408.4	 7840.0	...
5359032	  692.0	  408.3	 7841.0	...
5359033	  692.1	  408.1	 7841.0	...
5359034	  692.2	  408.0	 7840.0	...
5359035	  692.3	  408.2	 7839.0	...
5359036	  692.4	  408.5	 7839.0	...
5359037	  692.6	  408.9	 7839.0	...
5359038	  692.7	  409.3	 7839.0	...
5359039	  692.5	  409.7	 7840.0	...
5359040	  692.1	  409.3	 7844.0	...
5359041	  691.7	  408.6	 7849.0	...
5359042	  691.6	  408.0	 7853.0	...
5359043	  692.0	  408.2	 7854.0	...
5359044	  692.5	  408.4	 7854.0	...
5359045	  693.0	  408.4	 7854.0	...
5359046	  693.1	  408.5	 7854.0	...
5359047	  693.0	  408.2	 7853.0	...
5359048	  692.8	  407.9	 7853.0	...
5359049	  692.2	  407.6	 7853.0	...
5359050	  691.9	  407.7	 7853.0	...
5359051	  691.6	  407.8	 7853.0	...
5359052	  691.8	  408.2	 7852.0	...
5359053	  691.9	  408.6	 7855.0	...
5359054	  692.0	  409.2	 7857.0	...
5359055	  692.0	  409.4	 7858.0	...
5359056	  691.9	  409.1	 7856.0	...
5359057	  691.8	  408.5	 7855.0	...
5359058	  691.7	  408.0	 7855.0	...
5359059	  691.7	  408.0	 7854.0	...
5359060	  691.7	  408.1	 7852.0	...
5359061	  691.1	  408.1	 7849.0	...
5359062	  690.2	  408.1	 7848.0	...
5359063	  689.1	  408.0	 7845.0	...
5359064	  688.6	  408.1	 7842.0	...
5359065	  688.6	  408.0	 7840.0	...
5359066	  688.6	  408.1	 7840.0	...
5359067	  688.8	  408.2	 7840.0	...
5359068	  689.1	  408.3	 7841.0	...
5359069	  689.3	  408.2	 7838.0	...
5359070	  689.2	  408.1	 7835.0	...
5359071	  689.0	  408.1	 7831.0	...
5359072	  688.7	  408.2	 7833.0	...
5359073	  688.8	  408.4	 7834.0	...
5359074	  689.1	  408.8	 7832.0	...
5359075	  689.1	  409.0	 7828.0	...
5359076	  688.8	  408.6	 7826.0	...
5359077	  688.5	  408.0	 7827.0	...
5359078	  688.6	  407.7	 7828.0	...
5359079	  688.8	  408.0	 7831.0	...
5359080	  688.9	  407.7	 7834.0	...
5359081	  688.7	  407.2	 7836.0	...
5359082	  688.3	  406.9	 7836.0	...
5359083	  687.9	  407.1	 7837.0	...
5359084	  687.9	  407.3	 7839.0	...
5359085	  688.3	  407.2	 7839.0	...
5359086	  688.7	  407.1	 7838.0	...
5359087	  688.6	  406.9	 7837.0	...
5359088	  688.0	  406.9	 7836.0	...
5359089	  687.2	  407.2	 7834.0	...
5359090	  687.1	  407.9	 7832.0	...
5359091	  687.3	  408.5	 7831.0	...
5359092	  687.6	  408.8	 7831.0	...
5359093	  687.8	  408.1	 7832.0	...
5359094	  688.4	  407.3	 7836.0	...
5359095	  689.0	  406.5	 7840.0	...
5359096	  689.6	  406.5	 7841.0	...
5359097	  689.5	  406.5	 7840.0	...
5359098	  688.6	  406.5	 7839.0	...
5359099	  687.7	  406.4	 7836.0	...
5359100	  686.8	  406.4	 7833.0	...
5359101	  686.6	  406.4	 7830.0	...
5359102	  686.5	  406.1	 7831.0	...
5359103	  686.5	  405.7	 7832.0	...
5359104	  686.5	  405.2	 7834.0	...
5359105	  686.5	  405.2	 7834.0	...
5359106	  686.4	  405.4	 7835.0	...
5359107	  686.4	  406.0	 7835.0	...
5359108	  686.4	  406.6	 7835.0	...
5359109	  686.5	  406.6	 7835.0	...
5359110	  686.7	  406.3	 7834.0	...
5359111	  687.0	  405.9	 7834.0	...
5359112	  687.3	  405.8	 7833.0	...
5359113	  687.4	  405.9	 7833.0	...
5359114	  687.5	  406.1	 7834.0	...
5359115	  687.4	  406.4	 7832.0	...
5359116	  687.3	  406.7	 7830.0	...
5359117	  687.1	  406.9	 7830.0	...
5359118	  687.4	  407.0	 7831.0	...
5359119	  687.7	  407.0	 7833.0	...
5359120	  688.1	  406.8	 7835.0	...
5359121	  688.2	  406.8	 7836.0	...
5359122	  687.9	  406.8	 7831.0	...
5359123	  687.5	  406.7	 7824.0	...
5359124	  686.8	  406.1	 7823.0	...
5359125	  686.5	  405.4	 7828.0	...
5359126	  686.0	  405.2	 7834.0	...
5359127	  685.8	  405.3	 7830.0	...
5359128	  685.8	  405.3	 7824.0	...
5359129	  686.4	  405.4	 7819.0	...
5359130	  686.9	  405.6	 7818.0	...
5359131	  687.3	  405.7	 7817.0	...
5359132	  687.5	  405.6	 7817.0	...
5359133	  687.3	  406.0	 7816.0	...
5359134	  686.9	  406.5	 7816.0	...
5359135	  686.5	  406.8	 7815.0	...
5359136	  686.2	  406.5	 7816.0	...
5359137	  686.0	  406.0	 7819.0	...
5359138	  686.1	  405.9	 7822.0	...
5359139	  686.6	  405.8	 7822.0	...
5359140	  687.4	  405.9	 7819.0	...
5359141	  687.8	  405.9	 7820.0	...
5359142	  688.0	  405.9	 7822.0	...
5359143	  687.9	  406.0	 7823.0	...
5359144	  687.9	  406.3	 7820.0	...
5359145	  688.2	  406.5	 7819.0	...
5359146	  688.3	  406.8	 7819.0	...
5359147	  688.4	  406.9	 7818.0	...
5359148	  688.3	  407.0	 7816.0	...
5359149	  687.9	  407.0	 7814.0	...
5359150	  687.5	  406.7	 7813.0	...
5359151	  687.6	  406.4	 7812.0	...
5359152	  688.0	  406.1	 7811.0	...
5359153	  688.5	  406.0	 7808.0	...
5359154	  688.6	  406.0	 7805.0	...
5359155	  688.4	  405.9	 7803.0	...
5359156	  688.2	  406.4	 7803.0	...
5359157	  687.7	  407.0	 7803.0	...
5359158	  687.3	  407.6	 7802.0	...
5359159	  687.0	  407.6	 7800.0	...
5359160	  687.0	  407.4	 7801.0	...
5359161	  687.1	  407.1	 7803.0	...
5359162	  686.9	  406.8	 7803.0	...
5359163	  686.8	  407.0	 7801.0	...
5359164	  686.9	  407.2	 7797.0	...
5359165	  687.3	  407.4	 7794.0	...
5359166	  687.6	  407.3	 7793.0	...
5359167	  687.6	  407.2	 7793.0	...
5359168	  688.0	  407.1	 7793.0	...
5359169	  688.4	  406.9	 7792.0	...
5359170	  688.7	  406.7	 7792.0	...
5359171	  688.6	  406.6	 7793.0	...
5359172	  688.6	  406.6	 7793.0	...
5359173	  688.6	  406.5	 7792.0	...
5359174	  688.6	  406.5	 7790.0	...
5359175	  688.6	  406.3	 7789.0	...
5359176	  688.6	  406.1	 7789.0	...
5359177	  688.6	  406.1	 7788.0	...
5359178	  688.6	  406.4	 7785.0	...
5359179	  688.7	  406.8	 7782.0	...
5359180	  688.4	  407.0	 7780.0	...
5359181	  688.0	  407.1	 7782.0	...
5359182	  687.8	  407.0	 7785.0	...
5359183	  688.0	  406.7	 7788.0	...
5359184	  688.2	  406.6	 7786.0	...
5359185	  688.8	  406.8	 7782.0	...
5359186	  689.3	  407.1	 7779.0	...
5359187	  689.7	  407.2	 7777.0	...
5359188	  689.4	  407.2	 7773.0	...
5359189	  689.1	  407.1	 7769.0	...
5359190	  689.2	  407.2	 7765.0	...
5359191	  689.2	  407.3	 7765.0	...
5359192	  689.2	  407.4	 7765.0	...
5359193	  689.3	  407.4	 7765.0	...
5359194	  689.6	  407.5	 7765.0	...
5359195	  690.0	  407.5	 7765.0	...
5359196	  690.3	  407.5	 7765.0	...
5359197	  690.6	  407.9	 7766.0	...
5359198	  690.7	  408.3	 7766.0	...
5359199	  691.1	  408.7	 7764.0	...
5359200	  691.4	  408.2	 7761.0	...
5359201	  691.7	  407.8	 7754.0	...
5359202	  691.9	  407.5	 7750.0	...
MSG	5359203 0000 _ Number On
5359203	  692.2	  407.3	 7746.0	...
5359204	  692.5	  407.1	 7745.0	...
5359205	  692.5	  407.0	 7742.0	...
5359206	  691.5	  407.4	 7739.0	...
5359207	  690.5	  407.8	 7738.0	...
5359208	  690.3	  408.1	 7737.0	...
5359209	  691.1	  408.2	 7735.0	...
5359210	  691.8	  408.2	 7734.0	...
5359211	  691.9	  408.6	 7733.0	...
5359212	  692.1	  409.0	 7732.0	...
5359213	  692.2	  409.3	 7733.0	...
5359214	  692.2	  409.2	 7730.0	...
5359215	  692.3	  409.1	 7724.0	...
5359216	  692.5	  409.0	 7718.0	...
5359217	  692.8	  409.1	 7712.0	...
5359218	  693.0	  409.2	 7707.0	...
5359219	  693.2	  409.4	 7703.0	...
5359220	  693.2	  409.5	 7700.0	...
5359221	  693.2	  410.1	 7698.0	...
5359222	  693.2	  410.7	 7696.0	...
5359223	  693.4	  411.5	 7695.0	...
5359224	  693.6	  411.8	 7693.0	...
5359225	  693.7	  412.1	 7692.0	...
5359226	  693.7	  412.1	 7691.0	...
5359227	  693.8	  412.1	 7692.0	...
5359228	  693.6	  412.0	 7689.0	...
5359229	  693.4	  411.8	 7686.0	...
5359230	  693.6	  411.5	 7683.0	...
5359231	  694.0	  411.9	 7679.0	...
5359232	  694.4	  412.5	 7675.0	...
5359233	  694.4	  413.2	 7672.0	...
5359234	  695.0	  413.2	 7673.0	...
5359235	  695.5	  413.1	 7673.0	...
5359236	  696.0	  413.0	 7673.0	...
5359237	  696.0	  413.1	 7674.0	...
5359238	  696.0	  413.2	 7675.0	...
5359239	  696.1	  413.3	 7671.0	...
5359240	  696.1	  413.2	 7665.0	...
5359241	  696.2	  413.1	 7660.0	...
5359242	  696.3	  412.9	 7660.0	...
5359243	  696.3	  412.5	 7659.0	...
5359244	  696.3	  412.3	 7658.0	...
5359245	  696.1	  412.1	 7657.0	...
5359246	  695.9	  412.1	 7655.0	...
5359247	  695.9	  411.9	 7649.0	...
5359248	  696.0	  411.7	 7645.0	...
5359249	  696.3	  412.0	 7641.0	...
5359250	  696.8	  412.6	 7641.0	...
5359251	  697.2	  413.1	 7641.0	...
5359252	  697.5	  413.4	 7638.0	...
5359253	  697.5	  413.8	 7634.0	...
5359254	  697.5	  414.1	 7630.0	...
5359255	  697.4	  414.0	 7630.0	...
5359256	  697.2	  413.9	 7632.0	...
5359257	  697.0	  414.0	 7634.0	...
5359258	  696.8	  414.0	 7635.0	...
5359259	  696.9	  414.0	 7632.0	...
5359260	  697.1	  414.0	 7628.0	...
5359261	  697.6	  414.0	 7626.0	...
5359262	  698.4	  414.0	 7624.0	...
5359263	  699.1	  413.9	 7619.0	...
5359264	  699.6	  413.8	 7614.0	...
5359265	  699.7	  413.8	 7611.0	...
5359266	  699.1	  413.9	 7608.0	...
5359267	  698.6	  414.5	 7602.0	...
5359268	  698.2	  415.1	 7596.0	...
5359269	  698.3	  415.5	 7591.0	...
5359270	  698.5	  415.4	 7589.0	...
5359271	  698.6	  415.4	 7587.0	...
5359272	  698.8	  415.5	 7586.0	...
5359273	  699.0	  415.5	 7586.0	...
5359274	  699.2	  415.5	 7586.0	...
5359275	  698.7	  415.5	 7583.0	...
5359276	  698.1	  415.8	 7580.0	...
5359277	  697.8	  416.1	 7576.0	...
5359278	  698.2	  416.3	 7575.0	...
5359279	  698.6	  416.3	 7574.0	...
5359280	  699.0	  415.9	 7572.0	...
5359281	  699.3	  415.5	 7572.0	...
5359282	  699.6	  415.1	 7572.0	...
5359283	  699.5	  415.1	 7570.0	...
5359284	  699.5	  415.1	 7567.0	...
5359285	  699.4	  414.9	 7562.0	...
5359286	  699.4	  414.7	 7560.0	...
5359287	  699.7	  415.5	 7556.0	...
5359288	  700.1	  416.4	 7555.0	...
5359289	  700.4	  416.9	 7554.0	...
5359290	  700.4	  416.4	 7551.0	...
5359291	  700.5	  416.4	 7546.0	...
5359292	  700.7	  416.9	 7542.0	...
5359293	  700.9	  417.4	 7541.0	...
5359294	  701.0	  417.5	 7541.0	...
5359295	  701.0	  417.5	 7539.0	...
5359296	  700.8	  417.5	 7537.0	...
5359297	  700.7	  417.6	 7536.0	...
5359298	  700.6	  417.5	 7537.0	...
5359299	  700.7	  417.5	 7536.0	...
5359300	  700.7	  417.3	 7537.0	...
5359301	  700.8	  417.1	 7537.0	...
5359302	  700.8	  417.1	 7533.0	...
5359303	  700.7	  417.2	 7530.0	...
5359304	  700.4	  417.3	 7526.0	...
5359305	  700.1	  417.2	 7525.0	...
5359306	  699.9	  417.1	 7524.0	...
5359307	  700.0	  417.9	 7517.0	...
5359308	  700.3	  418.9	 7512.0	...
5359309	  700.7	  419.8	 7504.0	...
5359310	  700.5	  419.9	 7499.0	...
5359311	  700.2	  419.8	 7494.0	...
5359312	  700.5	  420.1	 7491.0	...
5359313	  701.0	  420.5	 7491.0	...
5359314	  701.5	  421.0	 7491.0	...
5359315	  701.7	  421.0	 7491.0	...
5359316	  702.5	  420.9	 7491.0	...
5359317	  703.3	  420.9	 7485.0	...
5359318	  703.5	  420.9	 7479.0	...
5359319	  703.2	  421.0	 7473.0	...
5359320	  703.0	  421.1	 7470.0	...
5359321	  703.1	  421.2	 7467.0	...
5359322	  703.3	  421.3	 7465.0	...
5359323	  703.5	  421.3	 7463.0	...
5359324	  703.9	  421.2	 7462.0	...
5359325	  704.2	  421.2	 7460.0	...
5359326	  704.5	  421.2	 7460.0	...
5359327	  704.5	  422.0	 7458.0	...
5359328	  704.5	  422.7	 7453.0	...
5359329	  704.5	  423.2	 7449.0	...
5359330	  704.5	  423.0	 7446.0	...
5359331	  704.5	  422.7	 7444.0	...
5359332	  704.5	  422.7	 7442.0	...
5359333	  704.5	  422.8	 7436.0	...
5359334	  704.4	  422.9	 7431.0	...
5359335	  704.3	  422.9	 7426.0	...
5359336	  704.4	  422.9	 7426.0	...
5359337	  704.5	  423.2	 7427.0	...
5359338	  704.2	  423.5	 7425.0	...
5359339	  704.0	  423.8	 7422.0	...
5359340	  704.3	  423.8	 7419.0	...
5359341	  704.9	  423.8	 7419.0	...
5359342	  705.9	  423.9	 7416.0	...
5359343	  706.2	  424.1	 7413.0	...
5359344	  706.6	  424.1	 7410.0	...
5359345	  706.5	  424.2	 7408.0	...
5359346	  706.5	  424.3	 7404.0	...
5359347	  706.6	  424.5	 7398.0	...
5359348	  706.6	  424.3	 7394.0	...
5359349	  706.6	  424.0	 7389.0	...
5359350	  706.6	  423.7	 7387.0	...
5359351	  706.6	  423.8	 7385.0	...
5359352	  706.2	  423.9	 7385.0	...
5359353	  706.1	  423.9	 7385.0	...
5359354	  706.2	  423.9	 7385.0	...
5359355	  706.5	  423.8	 7384.0	...
5359356	  706.7	  423.8	 7383.0	...
5359357	  707.0	  423.6	 7381.0	...
5359358	  707.5	  423.5	 7381.0	...
5359359	  708.0	  423.3	 7380.0	...
5359360	  708.0	  423.9	 7378.0	...
5359361	  708.2	  424.5	 7377.0	...
5359362	  708.4	  425.1	 7377.0	...
5359363	  708.4	  424.9	 7375.0	...
5359364	  708.3	  424.9	 7369.0	...
5359365	  708.1	  424.9	 7362.0	...
5359366	  708.0	  425.0	 7359.0	...
5359367	  708.1	  425.1	 7359.0	...
5359368	  708.2	  425.2	 7358.0	...
5359369	  708.3	  425.3	 7354.0	...
5359370	  708.3	  425.5	 7350.0	...
5359371	  708.2	  426.0	 7349.0	...
5359372	  708.2	  426.6	 7347.0	...
5359373	  708.0	  426.7	 7346.0	...
5359374	  708.4	  426.4	 7346.0	...
5359375	  709.0	  425.9	 7346.0	...
5359376	  709.5	  425.6	 7345.0	...
5359377	  709.4	  425.4	 7345.0	...
5359378	  709.4	  425.3	 7343.0	...
5359379	  709.3	  425.5	 7341.0	...
5359380	  709.5	  425.6	 7338.0	...
5359381	  709.7	  425.6	 7332.0	...
5359382	  709.4	  426.0	 7326.0	...
5359383	  708.9	  426.4	 7321.0	...
5359384	  708.5	  426.8	 7321.0	...
5359385	  708.3	  426.8	 7322.0	...
5359386	  708.2	  426.7	 7320.0	...
5359387	  708.2	  426.6	 7319.0	...
5359388	  708.6	  426.3	 7317.0	...
5359389	  708.8	  426.1	 7316.0	...
5359390	  708.9	  426.5	 7316.0	...
5359391	  709.4	  427.0	 7315.0	...
5359392	  709.9	  427.7	 7312.0	...
5359393	  710.6	  427.7	 7308.0	...
5359394	  710.8	  427.7	 7303.0	...
5359395	  710.9	  427.7	 7298.0	...
5359396	  710.7	  427.7	 7294.0	...
5359397	  710.0	  427.7	 7290.0	...
5359398	  709.3	  427.7	 7288.0	...
5359399	  708.7	  427.7	 7285.0	...
5359400	  708.6	  427.5	 7281.0	...
5359401	  708.5	  427.4	 7277.0	...
5359402	  708.5	  427.5	 7276.0	...
5359403	  708.6	  427.8	 7275.0	...
5359404	  708.7	  428.2	 7271.0	...
5359405	  709.3	  428.3	 7267.0	...
5359406	  709.9	  428.4	 7262.0	...
5359407	  710.2	  428.5	 7259.0	...
5359408	  710.0	  428.7	 7255.0	...
5359409	  710.2	  428.7	 7252.0	...
5359410	  710.6	  428.8	 7249.0	...
5359411	  710.9	  428.9	 7248.0	...
5359412	  710.4	  428.3	 7248.0	...
5359413	  710.0	  427.6	 7247.0	...
5359414	  710.2	  427.6	 7246.0	...
5359415	  710.7	  428.3	 7245.0	...
5359416	  711.2	  428.9	 7244.0	...
5359417	  711.3	  428.9	 7245.0	...
5359418	  711.3	  428.9	 7246.0	...
5359419	  711.3	  428.9	 7247.0	...
5359420	  711.3	  429.0	 7247.0	...
5359421	  711.3	  429.0	 7246.0	...
5359422	  711.6	  428.9	 7244.0	...
5359423	  711.9	  428.6	 7242.0	...
5359424	  712.3	  428.4	 7239.0	...
5359425	  712.3	  428.3	 7237.0	...
5359426	  712.0	  428.3	 7235.0	...
5359427	  711.7	  428.7	 7229.0	...
5359428	  711.9	  429.0	 7224.0	...
5359429	  712.6	  428.7	 7221.0	...
5359430	  713.4	  428.1	 7223.0	...
5359431	  713.7	  428.0	 7220.0	...
5359432	  713.8	  428.8	 7214.0	...
5359433	  713.9	  429.5	 7209.0	...
5359434	  714.0	  429.8	 7208.0	...
5359435	  714.6	  429.7	 7208.0	...
5359436	  715.2	  429.7	 7207.0	...
5359437	  715.3	  429.9	 7205.0	...
5359438	  714.8	  430.1	 7200.0	...
5359439	  714.2	  430.2	 7195.0	...
5359440	  714.5	  430.1	 7191.0	...
5359441	  714.7	  430.1	 7192.0	...
5359442	  715.0	  430.1	 7191.0	...
5359443	  715.1	  430.6	 7191.0	...
5359444	  715.3	  431.1	 7189.0	...
5359445	  715.4	  431.7	 7185.0	...
5359446	  715.3	  431.7	 7180.0	...
5359447	  715.3	  431.8	 7178.0	...
5359448	  715.4	  431.6	 7179.0	...
5359449	  715.6	  431.5	 7180.0	...
5359450	  715.5	  431.4	 7177.0	...
5359451	  715.2	  431.4	 7174.0	...
5359452	  714.8	  431.2	 7172.0	...
5359453	  714.4	  430.9	 7172.0	...
5359454	  714.1	  430.5	 7172.0	...
5359455	  713.8	  430.1	 7170.0	...
5359456	  713.8	  429.7	 7168.0	...
5359457	  714.0	  430.2	 7167.0	...
5359458	  713.8	  430.9	 7165.0	...
5359459	  713.6	  431.9	 7162.0	...
5359460	  713.3	  432.2	 7159.0	...
5359461	  713.2	  432.4	 7157.0	...
5359462	  713.1	  432.3	 7156.0	...
5359463	  713.3	  432.2	 7153.0	...
5359464	  713.7	  432.1	 7151.0	...
5359465	  714.1	  432.3	 7147.0	...
5359466	  714.1	  432.5	 7143.0	...
5359467	  714.1	  432.6	 7138.0	...
5359468	  714.0	  432.4	 7135.0	...
5359469	  713.9	  432.2	 7134.0	...
5359470	  714.2	  432.1	 7134.0	...
5359471	  714.3	  432.2	 7130.0	...
5359472	  714.4	  432.3	 7126.0	...
5359473	  714.8	  432.4	 7121.0	...
5359474	  715.5	  432.3	 7120.0	...
5359475	  716.3	  432.1	 7119.0	...
5359476	  716.5	  432.2	 7118.0	...
5359477	  716.8	  432.7	 7118.0	...
5359478	  717.0	  433.1	 7117.0	...
5359479	  717.1	  433.3	 7115.0	...
5359480	  717.2	  433.9	 7113.0	...
5359481	  717.2	  434.5	 7111.0	...
5359482	  717.2	  434.5	 7110.0	...
5359483	  717.4	  433.8	 7112.0	...
5359484	  717.8	  433.0	 7116.0	...
5359485	  718.2	  432.8	 7119.0	...
5359486	  718.4	  432.6	 7119.0	...
5359487	  718.3	  432.4	 7119.0	...
5359488	  718.1	  432.4	 7117.0	...
5359489	  718.7	  432.3	 7115.0	...
5359490	  719.6	  432.7	 7112.0	...
5359491	  720.3	  433.1	 7109.0	...
5359492	  720.1	  433.1	 7107.0	...
5359493	  719.8	  432.6	 7106.0	...
5359494	  719.6	  432.6	 7106.0	...
5359495	  719.6	  433.0	 7105.0	...
5359496	  719.6	  433.8	 7105.0	...
5359497	  719.6	  434.0	 7104.0	...
5359498	  719.6	  434.1	 7100.0	...
5359499	  719.6	  434.0	 7097.0	...
5359500	  719.5	  433.9	 7094.0	...
5359501	  719.4	  433.7	 7094.0	...
5359502	  719.4	  433.6	 7092.0	...
5359503	  719.4	  433.2	 7090.0	...
5359504	  719.4	  432.8	 7089.0	...
5359505	  719.3	  432.5	 7090.0	...
MSG	5359506 0000 _ Number Off
5359506	  719.3	  432.5	 7091.0	...
5359507	  719.2	  432.7	 7090.0	...
5359508	  719.1	  432.9	 7091.0	...
5359509	  719.4	  432.9	 7091.0	...
5359510	  719.7	  432.8	 7087.0	...
5359511	  720.2	  432.6	 7083.0	...
5359512	  720.6	  432.4	 7082.0	...
5359513	  720.9	  432.3	 7085.0	...
5359514	  720.6	  432.4	 7088.0	...
5359515	  720.3	  432.4	 7085.0	...
5359516	  719.8	  432.5	 7081.0	...
5359517	  719.4	  432.5	 7078.0	...
5359518	  719.0	  432.4	 7079.0	...
5359519	  718.9	  433.3	 7081.0	...
5359520	  718.8	  434.4	 7078.0	...
5359521	  718.7	  435.4	 7075.0	...
5359522	  718.8	  435.4	 7068.0	...
5359523	  719.0	  435.2	 7067.0	...
5359524	  719.3	  435.1	 7064.0	...
5359525	  719.3	  435.0	 7065.0	...
5359526	  719.3	  435.0	 7065.0	...
5359527	  719.3	  435.1	 7063.0	...
5359528	  719.3	  435.3	 7062.0	...
5359529	  719.3	  435.6	 7059.0	...
5359530	  719.1	  435.7	 7058.0	...
5359531	  719.1	  435.9	 7057.0	...
5359532	  719.6	  435.9	 7056.0	...
5359533	  720.1	  435.9	 7056.0	...
5359534	  720.9	  436.0	 7055.0	...
5359535	  721.3	  436.1	 7055.0	...
5359536	  720.9	  436.3	 7054.0	...
5359537	  720.3	  436.4	 7055.0	...
5359538	  719.8	  436.4	 7056.0	...
5359539	  719.9	  436.4	 7058.0	...
5359540	  720.0	  436.5	 7054.0	...
5359541	  720.0	  436.7	 7050.0	...
5359542	  720.0	  436.7	 7043.0	...
5359543	  719.9	  436.5	 7040.0	...
5359544	  719.9	  436.2	 7037.0	...
5359545	  719.9	  436.0	 7039.0	...
5359546	  719.9	  436.1	 7041.0	...
5359547	  720.0	  436.1	 7044.0	...
5359548	  720.2	  436.1	 7044.0	...
5359549	  720.3	  436.1	 7040.0	...
5359550	  720.2	  436.1	 7037.0	...
5359551	  720.1	  435.9	 7033.0	...
5359552	  720.0	  435.6	 7032.0	...
5359553	  719.4	  435.6	 7033.0	...
5359554	  718.9	  435.7	 7033.0	...
5359555	  718.8	  435.7	 7032.0	...
5359556	  719.0	  435.7	 7029.0	...
5359557	  719.2	  435.2	 7028.0	...
5359558	  718.9	  434.8	 7028.0	...
5359559	  719.0	  434.5	 7028.0	...
5359560	  719.2	  434.6	 7029.0	...
5359561	  719.5	  434.7	 7031.0	...
5359562	  719.8	  434.8	 7033.0	...
5359563	  720.1	  435.0	 7033.0	...
5359564	  719.9	  435.2	 7033.0	...
5359565	  719.8	  435.1	 7034.0	...
5359566	  719.6	  435.0	 7036.0	...
5359567	  719.8	  435.2	 7037.0	...
5359568	  719.8	  435.6	 7037.0	...
5359569	  719.7	  435.6	 7037.0	...
5359570	  719.6	  435.2	 7036.0	...
5359571	  719.5	  434.8	 7035.0	...
5359572	  719.5	  434.8	 7034.0	...
5359573	  719.6	  434.8	 7034.0	...
5359574	  719.6	  434.8	 7034.0	...
5359575	  719.8	  434.6	 7033.0	...
5359576	  720.0	  434.4	 7033.0	...
5359577	  720.0	  434.4	 7033.0	...
5359578	  719.8	  434.7	 7032.0	...
5359579	  719.7	  435.0	 7031.0	...
5359580	  719.8	  435.1	 7028.0	...
5359581	  719.8	  435.2	 7025.0	...
5359582	  719.5	  435.1	 7022.0	...
5359583	  719.2	  435.0	 7021.0	...
5359584	  719.0	  435.6	 7020.0	...
5359585	  719.1	  436.3	 7018.0	...
5359586	  719.1	  436.7	 7016.0	...
5359587	  719.1	  436.4	 7017.0	...
5359588	  719.0	  436.1	 7020.0	...
5359589	  719.0	  436.3	 7022.0	...
5359590	  719.0	  436.4	 7022.0	...
5359591	  719.1	  436.8	 7019.0	...
5359592	  719.2	  437.0	 7017.0	...
5359593	  719.3	  436.3	 7016.0	...
5359594	  719.2	  435.4	 7017.0	...
5359595	  719.7	  434.7	 7018.0	...
5359596	  720.3	  434.9	 7018.0	...
5359597	  720.5	  435.4	 7014.0	...
5359598	  720.1	  435.8	 7011.0	...
5359599	  719.5	  436.0	 7010.0	...
5359600	  719.4	  436.0	 7013.0	...
5359601	  719.3	  436.2	 7015.0	...
5359602	  719.2	  436.4	 7015.0	...
5359603	  719.2	  436.6	 7015.0	...
5359604	  719.3	  436.6	 7012.0	...
5359605	  719.3	  436.5	 7009.0	...
5359606	  719.3	  436.6	 7006.0	...
5359607	  719.3	  436.6	 7006.0	...
5359608	  719.1	  436.7	 7006.0	...
5359609	  718.8	  436.6	 7007.0	...
5359610	  718.6	  436.4	 7008.0	...
5359611	  718.7	  436.5	 7010.0	...
5359612	  718.9	  437.0	 7012.0	...
5359613	  719.1	  437.6	 7012.0	...
5359614	  719.1	  437.7	 7011.0	...
5359615	  719.0	  437.5	 7010.0	...
5359616	  719.2	  437.2	 7010.0	...
5359617	  719.5	  436.9	 7009.0	...
5359618	  719.2	  436.5	 7008.0	...
5359619	  718.8	  436.2	 7010.0	...
5359620	  718.7	  436.4	 7012.0	...
5359621	  719.2	  436.8	 7014.0	...
5359622	  719.2	  437.2	 7010.0	...
5359623	  719.1	  437.2	 7005.0	...
5359624	  719.0	  437.2	 7002.0	...
5359625	  719.0	  437.2	 7004.0	...
5359626	  718.9	  437.3	 7006.0	...
5359627	  718.7	  437.4	 7007.0	...
5359628	  718.8	  437.5	 7008.0	...
5359629	  718.9	  437.6	 7010.0	...
5359630	  718.9	  437.5	 7014.0	...
5359631	  719.0	  437.3	 7017.0	...
5359632	  719.1	  437.2	 7019.0	...
5359633	  719.2	  437.2	 7018.0	...
5359634	  719.2	  437.2	 7017.0	...
5359635	  719.2	  437.2	 7016.0	...
5359636	  719.3	  437.0	 7015.0	...
5359637	  719.3	  436.7	 7016.0	...
5359638	  719.3	  436.8	 7018.0	...
5359639	  719.2	  437.1	 7021.0	...
5359640	  719.0	  437.4	 7019.0	...
5359641	  718.5	  437.6	 7018.0	...
5359642	  718.0	  437.5	 7018.0	...
5359643	  717.6	  437.3	 7018.0	...
5359644	  717.7	  437.3	 7018.0	...
5359645	  718.0	  437.8	 7019.0	...
5359646	  718.6	  438.1	 7019.0	...
5359647	  719.2	  438.3	 7020.0	...
5359648	  719.1	  437.8	 7023.0	...
5359649	  718.7	  437.1	 7026.0	...
5359650	  718.4	  436.6	 7029.0	...
5359651	  718.5	  436.6	 7028.0	...
5359652	  718.7	  436.7	 7028.0	...
5359653	  719.0	  436.4	 7027.0	...
5359654	  719.3	  436.1	 7027.0	...
5359655	  719.5	  435.8	 7027.0	...
5359656	  719.4	  435.8	 7027.0	...
5359657	  719.2	  436.4	 7026.0	...
5359658	  719.1	  437.0	 7024.0	...
5359659	  719.0	  437.1	 7023.0	...
5359660	  718.8	  436.5	 7023.0	...
5359661	  718.6	  436.1	 7021.0	...
5359662	  718.4	  436.2	 7018.0	...
5359663	  718.1	  436.3	 7015.0	...
5359664	  717.5	  436.3	 7012.0	...
5359665	  717.3	  436.2	 7012.0	...
5359666	  717.5	  436.0	 7013.0	...
5359667	  718.1	  435.7	 7014.0	...
5359668	  718.6	  436.0	 7015.0	...
5359669	  718.8	  436.2	 7019.0	...
5359670	  718.7	  436.6	 7023.0	...
5359671	  718.3	  436.8	 7027.0	...
5359672	  717.9	  437.0	 7027.0	...
5359673	  718.1	  437.1	 7027.0	...
5359674	  718.4	  437.2	 7026.0	...
5359675	  718.8	  437.3	 7024.0	...
5359676	  718.9	  437.3	 7026.0	...
5359677	  718.9	  437.1	 7029.0	...
5359678	  718.7	  436.7	 7032.0	...
5359679	  718.5	  436.5	 7031.0	...
5359680	  718.4	  436.1	 7031.0	...
5359681	  718.3	  435.6	 7031.0	...
5359682	  718.2	  435.1	 7030.0	...
5359683	  718.0	  434.7	 7031.0	...
5359684	  718.0	  434.5	 7033.0	...
5359685	  718.2	  434.8	 7034.0	...
5359686	  718.4	  435.6	 7030.0	...
5359687	  718.2	  436.4	 7026.0	...
5359688	  717.7	  436.7	 7024.0	...
5359689	  717.4	  436.9	 7025.0	...
5359690	  717.6	  436.6	 7025.0	...
5359691	  718.1	  436.4	 7025.0	...
5359692	  718.3	  436.1	 7025.0	...
5359693	  717.9	  436.1	 7025.0	...
5359694	  717.3	  436.2	 7027.0	...
5359695	  717.2	  436.1	 7029.0	...
5359696	  717.7	  436.0	 7031.0	...
5359697	  718.0	  436.0	 7031.0	...
5359698	  717.7	  436.0	 7032.0	...
5359699	  717.5	  436.0	 7032.0	...
5359700	  717.5	  436.1	 7031.0	...
5359701	  717.6	  436.2	 7032.0	...
5359702	  717.7	  436.3	 7033.0	...
5359703	  717.8	  436.3	 7035.0	...
5359704	  718.0	  435.7	 7035.0	...
5359705	  718.1	  435.0	 7036.0	...
5359706	  718.1	  434.4	 7036.0	...
5359707	  718.1	  434.4	 7035.0	...
5359708	  718.2	  434.5	 7036.0	...
5359709	  718.2	  434.7	 7038.0	...
5359710	  718.2	  434.7	 7040.0	...
5359711	  718.1	  434.7	 7042.0	...
5359712	  718.1	  434.8	 7045.0	...
5359713	  718.2	  434.4	 7047.0	...
5359714	  718.2	  434.0	 7047.0	...
5359715	  718.3	  433.6	 7048.0	...
5359716	  718.1	  433.6	 7050.0	...
5359717	  717.9	  433.6	 7052.0	...
MSG	5359718 0000 _ Number On
5359718	  717.7	  433.7	 7052.0	...
5359719	  717.7	  433.9	 7052.0	...
5359720	  717.5	  434.2	 7053.0	...
5359721	  717.2	  434.4	 7052.0	...
5359722	  717.1	  434.7	 7050.0	...
5359723	  717.0	  434.7	 7053.0	...
5359724	  716.9	  434.6	 7057.0	...
5359725	  716.9	  434.5	 7060.0	...
5359726	  717.1	  434.2	 7060.0	...
5359727	  717.3	  433.9	 7060.0	...
5359728	  717.0	  433.6	 7060.0	...
5359729	  716.7	  433.7	 7060.0	...
5359730	  716.3	  433.6	 7060.0	...
5359731	  716.5	  433.4	 7060.0	...
5359732	  716.6	  433.1	 7060.0	...
5359733	  717.0	  433.0	 7059.0	...
5359734	  717.2	  433.0	 7062.0	...
5359735	  717.3	  433.0	 7066.0	...
5359736	  717.3	  433.0	 7070.0	...
5359737	  717.4	  433.2	 7071.0	...
5359738	  717.2	  433.5	 7071.0	...
5359739	  716.9	  433.6	 7069.0	...
5359740	  716.5	  433.5	 7068.0	...
5359741	  716.5	  433.4	 7068.0	...
5359742	  716.6	  433.4	 7069.0	...
5359743	  716.6	  433.5	 7069.0	...
5359744	  716.4	  433.6	 7068.0	...
5359745	  716.1	  433.6	 7066.0	...
5359746	  715.8	  433.5	 7065.0	...
5359747	  715.6	  433.4	 7065.0	...
5359748	  715.4	  433.3	 7066.0	...
5359749	  715.3	  433.3	 7068.0	...
5359750	  715.3	  433.3	 7068.0	...
5359751	  715.5	  433.3	 7069.0	...
5359752	  715.6	  433.3	 7068.0	...
5359753	  715.8	  433.3	 7067.0	...
5359754	  715.8	  433.3	 7066.0	...
5359755	  716.2	  433.4	 7067.0	...
5359756	  716.6	  433.6	 7068.0	...
5359757	  717.2	  433.7	 7067.0	...
5359758	  717.5	  433.8	 7068.0	...
5359759	  717.4	  433.4	 7068.0	...
5359760	  717.0	  433.0	 7068.0	...
5359761	  716.5	  432.0	 7068.0	...
5359762	  716.6	  431.4	 7070.0	...
5359763	  716.9	  431.0	 7072.0	...
5359764	  717.3	  431.0	 7073.0	...
5359765	  717.9	  430.9	 7075.0	...
5359766	  718.0	  430.1	 7077.0	...
5359767	  717.6	  429.6	 7079.0	...
5359768	  716.9	  429.2	 7081.0	...
5359769	  716.3	  429.0	 7084.0	...
5359770	  716.5	  428.7	 7087.0	...
5359771	  716.6	  428.6	 7088.0	...
5359772	  716.7	  428.7	 7088.0	...
5359773	  717.1	  429.1	 7087.0	...
5359774	  717.6	  429.6	 7087.0	...
5359775	  718.0	  429.8	 7087.0	...
5359776	  717.9	  430.0	 7088.0	...
5359777	  717.8	  430.1	 7088.0	...
5359778	  717.8	  430.2	 7089.0	...
5359779	  717.7	  430.3	 7091.0	...
5359780	  717.2	  430.4	 7092.0	...
5359781	  716.9	  430.5	 7092.0	...
5359782	  716.7	  430.4	 7093.0	...
5359783	  716.8	  430.2	 7095.0	...
5359784	  716.8	  430.1	 7099.0	...
5359785	  716.9	  430.1	 7104.0	...
5359786	  717.0	  430.0	 7108.0	...
5359787	  717.4	  430.0	 7108.0	...
5359788	  717.6	  429.8	 7108.0	...
5359789	  717.7	  429.7	 7108.0	...
5359790	  717.8	  429.7	 7108.0	...
5359791	  718.1	  429.8	 7108.0	...
5359792	  718.3	  429.8	 7108.0	...
5359793	  718.6	  429.4	 7109.0	...
5359794	  718.9	  428.9	 7112.0	...
5359795	  719.3	  429.3	 7115.0	...
5359796	  719.5	  429.8	 7116.0	...
5359797	  719.6	  430.3	 7114.0	...
5359798	  719.4	  430.2	 7112.0	...
5359799	  718.6	  429.7	 7111.0	...
5359800	  717.9	  429.3	 7109.0	...
5359801	  717.3	  429.0	 7108.0	...
5359802	  717.3	  429.1	 7109.0	...
5359803	  717.3	  429.3	 7113.0	...
5359804	  717.2	  429.4	 7116.0	...
5359805	  717.1	  429.5	 7117.0	...
5359806	  716.9	  429.5	 7115.0	...
5359807	  716.3	  429.7	 7113.0	...
5359808	  715.8	  429.8	 7114.0	...
5359809	  715.9	  429.7	 7116.0	...
5359810	  716.4	  429.4	 7118.0	...
5359811	  716.9	  429.1	 7120.0	...
5359812	  716.9	  429.0	 7121.0	...
5359813	  717.0	  428.8	 7122.0	...
5359814	  716.9	  428.6	 7122.0	...
5359815	  716.8	  428.5	 7124.0	...
5359816	  717.0	  428.5	 7125.0	...
5359817	  717.3	  428.6	 7124.0	...
5359818	  717.6	  428.7	 7120.0	...
5359819	  717.6	  428.7	 7120.0	...
5359820	  717.7	  428.5	 7123.0	...
5359821	  717.6	  428.2	 7125.0	...
5359822	  717.4	  428.0	 7125.0	...
5359823	  717.1	  427.8	 7126.0	...
5359824	  717.0	  427.9	 7127.0	...
5359825	  717.1	  427.3	 7127.0	...
5359826	  717.3	  426.8	 7127.0	...
5359827	  717.6	  426.2	 7126.0	...
5359828	  717.9	  426.9	 7127.0	...
5359829	  718.0	  427.5	 7127.0	...
5359830	  717.9	  428.0	 7129.0	...
5359831	  717.6	  427.5	 7130.0	...
5359832	  717.3	  426.9	 7130.0	...
5359833	  717.1	  426.3	 7130.0	...
5359834	  716.9	  425.9	 7129.0	...
5359835	  716.7	  425.6	 7129.0	...
5359836	  716.7	  425.5	 7131.0	...
5359837	  716.6	  425.5	 7135.0	...
5359838	  716.5	  425.5	 7138.0	...
5359839	  716.7	  425.6	 7140.0	...
5359840	  717.1	  425.6	 7141.0	...
5359841	  717.7	  425.5	 7143.0	...
5359842	  717.9	  425.4	 7143.0	...
5359843	  717.9	  425.3	 7141.0	...
5359844	  717.7	  425.2	 7138.0	...
5359845	  717.5	  424.9	 7138.0	...
5359846	  717.3	  424.5	 7141.0	...
5359847	  717.1	  424.3	 7143.0	...
5359848	  716.9	  424.4	 7142.0	...
5359849	  716.4	  424.4	 7143.0	...
5359850	  716.0	  424.4	 7144.0	...
5359851	  715.8	  424.6	 7146.0	...
5359852	  716.6	  424.8	 7147.0	...
5359853	  717.5	  425.0	 7148.0	...
5359854	  718.2	  424.8	 7150.0	...
5359855	  718.3	  424.7	 7153.0	...
5359856	  718.4	  424.5	 7156.0	...
5359857	  718.1	  424.3	 7158.0	...
5359858	  717.7	  424.0	 7158.0	...
5359859	  717.6	  424.0	 7158.0	...
5359860	  717.9	  423.9	 7159.0	...
5359861	  718.1	  423.7	 7161.0	...
5359862	  718.0	  423.3	 7164.0	...
5359863	  717.7	  423.0	 7167.0	...
5359864	  717.2	  422.9	 7167.0	...
5359865	  716.7	  422.9	 7164.0	...
5359866	  716.4	  422.9	 7161.0	...
5359867	  716.5	  422.8	 7160.0	...
5359868	  716.8	  423.2	 7161.0	...
5359869	  716.8	  423.7	 7161.0	...
5359870	  716.7	  424.0	 7162.0	...
5359871	  716.2	  423.9	 7163.0	...
5359872	  715.9	  423.8	 7164.0	...
5359873	  715.5	  423.4	 7165.0	...
5359874	  715.5	  422.9	 7166.0	...
5359875	  715.6	  422.2	 7167.0	...
5359876	  715.8	  422.0	 7168.0	...
5359877	  716.1	  421.8	 7169.0	...
5359878	  716.3	  421.6	 7170.0	...
5359879	  716.2	  421.5	 7172.0	...
5359880	  716.0	  421.4	 7173.0	...
5359881	  715.7	  421.2	 7174.0	...
5359882	  715.6	  420.8	 7177.0	...
5359883	  715.9	  420.3	 7180.0	...
5359884	  716.2	  420.0	 7184.0	...
5359885	  716.4	  419.8	 7184.0	...
5359886	  716.3	  420.0	 7184.0	...
5359887	  716.2	  420.5	 7187.0	...
5359888	  716.1	  421.0	 7189.0	...
5359889	  716.3	  421.1	 7192.0	...
5359890	  716.7	  421.2	 7192.0	...
5359891	  717.1	  421.3	 7192.0	...
5359892	  717.2	  421.4	 7191.0	...
5359893	  716.8	  421.1	 7190.0	...
5359894	  716.4	  420.8	 7190.0	...
5359895	  715.9	  420.5	 7191.0	...
5359896	  715.9	  420.5	 7192.0	...
5359897	  715.9	  420.4	 7193.0	...
5359898	  715.7	  420.1	 7195.0	...
5359899	  715.4	  419.7	 7198.0	...
5359900	  715.1	  419.3	 7201.0	...
5359901	  715.1	  419.3	 7201.0	...
5359902	  715.2	  420.0	 7199.0	...
5359903	  715.4	  420.7	 7198.0	...
5359904	  715.8	  421.1	 7198.0	...
5359905	  716.0	  421.0	 7200.0	...
5359906	  715.6	  421.2	 7203.0	...
5359907	  715.1	  421.4	 7206.0	...
5359908	  714.7	  421.4	 7208.0	...
5359909	  714.7	  421.1	 7209.0	...
5359910	  714.7	  420.9	 7210.0	...
5359911	  714.6	  420.9	 7211.0	...
5359912	  714.5	  421.0	 7211.0	...
5359913	  714.6	  421.1	 7211.0	...
5359914	  714.6	  421.1	 7212.0	...
5359915	  715.0	  420.9	 7213.0	...
5359916	  715.4	  420.5	 7214.0	...
5359917	  715.9	  420.2	 7213.0	...
5359918	  716.0	  420.1	 7213.0	...
5359919	  716.2	  420.1	 7212.0	...
5359920	  716.3	  419.9	 7214.0	...
5359921	  716.3	  419.6	 7216.0	...
5359922	  715.9	  419.5	 7220.0	...
5359923	  715.5	  419.3	 7223.0	...
5359924	  715.0	  419.4	 7226.0	...
5359925	  714.8	  419.6	 7227.0	...
5359926	  714.7	  419.9	 7227.0	...
5359927	  714.7	  420.2	 7225.0	...
5359928	  715.0	  420.2	 7222.0	...
5359929	  715.4	  420.1	 7220.0	...
5359930	  715.3	  420.0	 7222.0	...
5359931	  715.1	  419.5	 7225.0	...
5359932	  714.8	  419.0	 7226.0	...
5359933	  714.9	  418.7	 7227.0	...
5359934	  714.5	  418.7	 7227.0	...
5359935	  714.0	  418.8	 7227.0	...
5359936	  714.4	  418.9	 7227.0	...
5359937	  715.3	  418.8	 7228.0	...
5359938	  716.1	  418.9	 7230.0	...
5359939	  716.1	  419.1	 7230.0	...
5359940	  716.3	  419.2	 7229.0	...
5359941	  716.5	  419.3	 7228.0	...
5359942	  716.4	  419.3	 7229.0	...
5359943	  715.8	  419.0	 7234.0	...
5359944	  715.2	  418.8	 7238.0	...
5359945	  714.9	  418.6	 7242.0	...
5359946	  714.7	  418.6	 7242.0	...
5359947	  714.6	  418.6	 7242.0	...
5359948	  714.5	  418.6	 7247.0	...
5359949	  714.5	  418.5	 7254.0	...
5359950	  714.5	  418.4	 7260.0	...
5359951	  714.5	  418.3	 7261.0	...
5359952	  714.3	  418.5	 7259.0	...
5359953	  714.1	  418.7	 7260.0	...
5359954	  713.8	  418.3	 7265.0	...
5359955	  713.8	  417.7	 7270.0	...
5359956	  713.7	  417.3	 7273.0	...
5359957	  713.4	  417.4	 7273.0	...
5359958	  713.2	  417.2	 7273.0	...
5359959	  713.1	  416.9	 7274.0	...
5359960	  713.1	  416.6	 7276.0	...
5359961	  712.9	  416.6	 7279.0	...
5359962	  712.8	  417.0	 7281.0	...
5359963	  712.6	  417.3	 7283.0	...
5359964	  712.3	  417.9	 7282.0	...
5359965	  712.0	  418.1	 7282.0	...
5359966	  711.7	  418.4	 7282.0	...
5359967	  711.5	  417.6	 7283.0	...
5359968	  711.4	  416.8	 7284.0	...
5359969	  711.4	  415.9	 7284.0	...
5359970	  711.5	  415.7	 7284.0	...
5359971	  711.8	  416.0	 7283.0	...
5359972	  712.1	  416.3	 7283.0	...
5359973	  712.5	  416.7	 7284.0	...
5359974	  712.8	  416.7	 7284.0	...
5359975	  713.0	  416.8	 7283.0	...
5359976	  712.9	  416.9	 7278.0	...
5359977	  712.4	  417.0	 7274.0	...
5359978	  712.0	  416.7	 7271.0	...
5359979	  711.7	  416.2	 7274.0	...
5359980	  711.8	  415.6	 7277.0	...
5359981	  711.8	  415.4	 7278.0	...
5359982	  711.9	  415.2	 7279.0	...
5359983	  712.1	  415.1	 7277.0	...
5359984	  712.1	  415.2	 7274.0	...
5359985	  711.9	  415.4	 7277.0	...
5359986	  711.7	  415.3	 7282.0	...
5359987	  711.0	  415.1	 7288.0	...
5359988	  710.4	  414.9	 7288.0	...
5359989	  710.0	  414.9	 7288.0	...
5359990	  710.1	  415.1	 7288.0	...
5359991	  710.0	  415.5	 7289.0	...
5359992	  709.9	  415.9	 7289.0	...
5359993	  709.7	  416.2	 7290.0	...
5359994	  709.7	  416.2	 7292.0	...
5359995	  709.9	  416.3	 7295.0	...
5359996	  710.1	  415.8	 7296.0	...
5359997	  710.3	  415.3	 7297.0	...
5359998	  710.3	  414.7	 7298.0	...
5359999	  710.0	  414.6	 7301.0	...
5360000	  709.8	  414.4	 7304.0	...
5360001	  709.5	  414.3	 7306.0	...
5360002	  709.5	  414.2	 7305.0	...
5360003	  709.6	  414.2	 7305.0	...
5360004	  709.7	  413.9	 7305.0	...
5360005	  709.8	  413.6	 7306.0	...
5360006	  710.1	  413.7	 7308.0	...
5360007	  710.3	  414.1	 7309.0	...
5360008	  710.2	  414.8	 7310.0	...
5360009	  710.0	  415.1	 7310.0	...
5360010	  709.6	  415.4	 7315.0	...
5360011	  709.5	  415.1	 7320.0	...
5360012	  709.4	  414.7	 7326.0	...
5360013	  709.3	  414.3	 7326.0	...
5360014	  709.3	  414.3	 7326.0	...
5360015	  709.5	  414.3	 7325.0	...
5360016	  709.7	  414.5	 7325.0	...
5360017	  709.9	  414.3	 7326.0	...
5360018	  709.3	  414.3	 7328.0	...
5360019	  708.7	  414.4	 7331.0	...
5360020	  708.6	  414.4	 7334.0	...
5360021	  709.0	  414.3	 7336.0	...
5360022	  709.4	  413.9	 7338.0	...
5360023	  709.3	  413.6	 7340.0	...
MSG	5360024 0000 _ Number Off
5360024	  709.2	  413.4	 7341.0	...
5360025	  709.1	  413.2	 7341.0	...
5360026	  708.9	  412.7	 7342.0	...
5360027	  709.0	  412.3	 7344.0	...
5360028	  709.1	  412.0	 7346.0	...
5360029	  708.9	  412.0	 7346.0	...
5360030	  708.6	  411.7	 7343.0	...
5360031	  708.3	  411.5	 7340.0	...
5360032	  708.4	  411.7	 7337.0	...
5360033	  708.3	  412.0	 7337.0	...
5360034	  708.2	  412.1	 7340.0	...
5360035	  708.6	  411.9	 7344.0	...
5360036	  709.1	  411.6	 7347.0	...
5360037	  708.6	  411.6	 7348.0	...
5360038	  707.7	  411.8	 7348.0	...
5360039	  706.6	  411.9	 7349.0	...
5360040	  706.4	  411.8	 7349.0	...
5360041	  706.2	  411.7	 7349.0	...
5360042	  706.2	  411.5	 7350.0	...
5360043	  706.3	  411.5	 7352.0	...
5360044	  706.6	  411.5	 7355.0	...
5360045	  707.0	  411.3	 7358.0	...
5360046	  707.3	  410.6	 7363.0	...
5360047	  707.5	  409.9	 7367.0	...
5360048	  707.7	  409.4	 7371.0	...
5360049	  708.1	  409.6	 7371.0	...
5360050	  708.4	  409.9	 7369.0	...
5360051	  708.7	  410.1	 7370.0	...
5360052	  708.1	  410.4	 7373.0	...
5360053	  707.6	  410.5	 7376.0	...
5360054	  706.8	  410.8	 7377.0	...
5360055	  706.4	  410.9	 7377.0	...
5360056	  706.1	  410.9	 7377.0	...
5360057	  706.1	  410.7	 7377.0	...
5360058	  706.3	  410.5	 7380.0	...
5360059	  706.6	  410.5	 7383.0	...
5360060	  706.9	  410.5	 7385.0	...
5360061	  706.8	  410.4	 7384.0	...
5360062	  706.7	  410.2	 7383.0	...
5360063	  706.8	  410.2	 7385.0	...
5360064	  707.1	  410.2	 7387.0	...
5360065	  707.3	  410.3	 7389.0	...
5360066	  707.3	  410.4	 7389.0	...
5360067	  707.3	  410.6	 7388.0	...
5360068	  706.9	  410.9	 7388.0	...
5360069	  706.6	  410.9	 7388.0	...
5360070	  706.2	  410.9	 7387.0	...
5360071	  706.2	  410.8	 7386.0	...
5360072	  706.2	  410.4	 7386.0	...
5360073	  706.7	  409.9	 7387.0	...
5360074	  707.2	  409.5	 7388.0	...
5360075	  707.8	  409.6	 7391.0	...
5360076	  707.9	  409.7	 7393.0	...
5360077	  707.4	  409.9	 7394.0	...
5360078	  706.8	  409.9	 7394.0	...
5360079	  706.1	  409.9	 7394.0	...
5360080	  706.3	  409.9	 7394.0	...
5360081	  706.5	  409.7	 7393.0	...
5360082	  706.7	  409.6	 7393.0	...
5360083	  706.7	  409.4	 7395.0	...
5360084	  706.6	  409.6	 7398.0	...
5360085	  706.4	  409.8	 7399.0	...
5360086	  706.7	  410.0	 7401.0	...
5360087	  707.0	  410.0	 7402.0	...
5360088	  707.4	  409.9	 7401.0	...
5360089	  707.4	  409.8	 7399.0	...
5360090	  707.2	  409.8	 7398.0	...
5360091	  707.1	  409.8	 7400.0	...
5360092	  707.0	  409.8	 7401.0	...
5360093	  707.1	  409.5	 7405.0	...
5360094	  707.0	  409.3	 7408.0	...
5360095	  707.0	  409.0	 7411.0	...
5360096	  707.0	  408.7	 7411.0	...
5360097	  706.8	  408.5	 7410.0	...
5360098	  706.3	  408.3	 7409.0	...
5360099	  705.9	  408.3	 7409.0	...
5360100	  706.4	  408.4	 7413.0	...
5360101	  707.0	  408.5	 7416.0	...
5360102	  707.6	  408.6	 7419.0	...
5360103	  707.6	  408.6	 7418.0	...
5360104	  707.5	  408.4	 7418.0	...
5360105	  707.5	  408.2	 7417.0	...
5360106	  707.6	  408.2	 7417.0	...
5360107	  707.7	  408.3	 7418.0	...
5360108	  707.8	  408.4	 7419.0	...
5360109	  707.7	  408.5	 7420.0	...
5360110	  707.7	  408.7	 7420.0	...
5360111	  707.5	  409.2	 7419.0	...
5360112	  707.2	  409.6	 7420.0	...
5360113	  707.0	  409.8	 7421.0	...
5360114	  706.9	  409.5	 7420.0	...
5360115	  706.6	  409.4	 7418.0	...
5360116	  706.2	  409.4	 7416.0	...
5360117	  705.8	  409.6	 7418.0	...
5360118	  705.7	  409.7	 7419.0	...
5360119	  705.5	  409.4	 7421.0	...
5360120	  706.3	  408.9	 7421.0	...
5360121	  707.1	  408.4	 7422.0	...
5360122	  707.9	  408.2	 7422.0	...
5360123	  707.9	  408.2	 7423.0	...
5360124	  707.8	  408.1	 7425.0	...
5360125	  707.7	  407.9	 7427.0	...
5360126	  707.6	  407.8	 7427.0	...
5360127	  707.5	  407.8	 7426.0	...
5360128	  707.5	  407.9	 7425.0	...
5360129	  707.4	  408.0	 7425.0	...
5360130	  707.4	  407.9	 7425.0	...
5360131	  707.5	  407.8	 7425.0	...
5360132	  707.5	  407.8	 7424.0	...
5360133	  707.5	  408.6	 7424.0	...
5360134	  707.6	  409.2	 7425.0	...
5360135	  707.7	  409.6	 7427.0	...
5360136	  707.8	  409.7	 7429.0	...
5360137	  707.8	  409.7	 7431.0	...
5360138	  707.8	  409.3	 7432.0	...
5360139	  707.7	  408.7	 7433.0	...
5360140	  707.9	  407.8	 7434.0	...
5360141	  708.2	  407.5	 7438.0	...
5360142	  708.6	  408.0	 7441.0	...
5360143	  708.7	  408.8	 7444.0	...
5360144	  708.7	  409.5	 7444.0	...
5360145	  707.9	  409.5	 7442.0	...
5360146	  707.1	  409.3	 7440.0	...
5360147	  706.5	  408.8	 7439.0	...
5360148	  706.9	  408.2	 7440.0	...
5360149	  707.3	  408.0	 7441.0	...
5360150	  707.6	  408.3	 7442.0	...
5360151	  707.3	  409.0	 7441.0	...
5360152	  706.8	  409.4	 7437.0	...
5360153	  706.4	  409.7	 7433.0	...
5360154	  706.2	  409.1	 7432.0	...
5360155	  706.0	  408.5	 7434.0	...
5360156	  705.9	  408.1	 7435.0	...
5360157	  706.1	  408.4	 7436.0	...
5360158	  706.4	  408.6	 7437.0	...
5360159	  706.6	  408.5	 7440.0	...
5360160	  706.7	  408.4	 7442.0	...
5360161	  706.6	  408.4	 7442.0	...
5360162	  706.7	  408.3	 7444.0	...
5360163	  706.7	  408.2	 7447.0	...
5360164	  706.8	  408.1	 7451.0	...
5360165	  706.7	  408.0	 7451.0	...
5360166	  706.7	  407.9	 7452.0	...
5360167	  706.6	  407.6	 7453.0	...
5360168	  706.5	  407.3	 7450.0	...
5360169	  706.5	  407.0	 7448.0	...
5360170	  706.5	  407.0	 7448.0	...
5360171	  706.8	  407.0	 7453.0	...
5360172	  707.2	  407.1	 7458.0	...
5360173	  707.4	  407.1	 7461.0	...
5360174	  707.4	  407.2	 7461.0	...
5360175	  707.3	  407.2	 7460.0	...
5360176	  706.9	  407.3	 7460.0	...
5360177	  706.4	  407.5	 7461.0	...
5360178	  705.9	  407.7	 7462.0	...
5360179	  705.9	  407.9	 7461.0	...
5360180	  706.1	  407.6	 7460.0	...
5360181	  705.9	  407.2	 7459.0	...
5360182	  705.6	  406.8	 7461.0	...
5360183	  705.6	  406.8	 7464.0	...
5360184	  705.8	  406.8	 7465.0	...
5360185	  705.8	  406.8	 7468.0	...
5360186	  705.5	  406.9	 7472.0	...
5360187	  705.4	  406.9	 7476.0	...
5360188	  705.4	  406.6	 7476.0	...
5360189	  705.5	  406.3	 7476.0	...
5360190	  705.7	  405.9	 7477.0	...
5360191	  706.0	  405.8	 7481.0	...
5360192	  706.1	  405.7	 7486.0	...
5360193	  706.4	  405.6	 7489.0	...
5360194	  706.7	  405.8	 7489.0	...
5360195	  707.0	  405.9	 7490.0	...
5360196	  707.1	  405.9	 7491.0	...
5360197	  707.2	  405.7	 7491.0	...
5360198	  707.2	  406.0	 7491.0	...
5360199	  707.1	  406.6	 7493.0	...
5360200	  706.9	  406.2	 7494.0	...
5360201	  706.8	  405.3	 7496.0	...
5360202	  706.9	  404.4	 7496.0	...
5360203	  707.1	  404.4	 7495.0	...
5360204	  707.2	  404.6	 7494.0	...
5360205	  707.3	  404.8	 7497.0	...
5360206	  707.2	  405.0	 7501.0	...
5360207	  707.1	  405.2	 7504.0	...
5360208	  707.0	  405.3	 7504.0	...
5360209	  706.8	  405.5	 7503.0	...
5360210	  706.4	  405.7	 7502.0	...
5360211	  706.3	  405.8	 7500.0	...
5360212	  706.6	  405.6	 7500.0	...
5360213	  707.0	  405.4	 7500.0	...
5360214	  707.2	  405.1	 7500.0	...
5360215	  706.6	  405.0	 7498.0	...
5360216	  705.7	  404.9	 7496.0	...
5360217	  705.5	  404.9	 7498.0	...
5360218	  706.1	  404.7	 7502.0	...
5360219	  706.3	  404.6	 7506.0	...
5360220	  705.9	  404.6	 7507.0	...
5360221	  705.5	  404.3	 7507.0	...
5360222	  705.5	  403.8	 7506.0	...
5360223	  705.4	  403.4	 7505.0	...
5360224	  705.4	  403.4	 7504.0	...
5360225	  705.3	  403.4	 7505.0	...
5360226	  705.3	  403.5	 7508.0	...
5360227	  705.0	  403.7	 7510.0	...
5360228	  704.7	  403.9	 7514.0	...
5360229	  704.7	  404.0	 7517.0	...
5360230	  705.3	  404.0	 7520.0	...
5360231	  706.0	  403.9	 7521.0	...
5360232	  706.3	  403.7	 7520.0	...
MSG	5360233 0000 _ Number On
5360233	  706.3	  403.5	 7519.0	...
5360234	  706.1	  403.1	 7518.0	...
5360235	  706.0	  402.8	 7518.0	...
5360236	  706.0	  402.6	 7519.0	...
5360237	  706.1	  402.7	 7520.0	...
5360238	  706.3	  402.7	 7521.0	...
5360239	  706.2	  402.7	 7522.0	...
5360240	  706.0	  402.7	 7523.0	...
5360241	  705.7	  402.7	 7524.0	...
5360242	  705.7	  402.4	 7524.0	...
5360243	  705.6	  402.1	 7524.0	...
5360244	  705.7	  401.8	 7524.0	...
5360245	  705.9	  401.9	 7524.0	...
5360246	  706.1	  402.0	 7524.0	...
5360247	  705.9	  402.0	 7523.0	...
5360248	  705.6	  401.8	 7523.0	...
5360249	  705.0	  401.6	 7525.0	...
5360250	  704.7	  401.8	 7526.0	...
5360251	  704.4	  402.1	 7525.0	...
5360252	  704.5	  402.4	 7523.0	...
5360253	  704.5	  402.4	 7520.0	...
5360254	  705.0	  402.8	 7520.0	...
5360255	  705.5	  403.1	 7520.0	...
5360256	  705.9	  403.1	 7524.0	...
5360257	  706.0	  402.6	 7528.0	...
5360258	  706.0	  402.1	 7532.0	...
5360259	  706.1	  402.0	 7532.0	...
5360260	  706.2	  402.1	 7532.0	...
5360261	  706.6	  402.0	 7532.0	...
5360262	  707.3	  401.6	 7532.0	...
5360263	  708.1	  401.2	 7533.0	...
5360264	  707.7	  400.9	 7535.0	...
5360265	  707.0	  400.9	 7537.0	...
5360266	  706.4	  401.2	 7538.0	...
5360267	  706.5	  401.5	 7538.0	...
5360268	  706.5	  401.8	 7538.0	...
5360269	  706.5	  401.7	 7538.0	...
5360270	  706.4	  401.4	 7538.0	...
5360271	  706.3	  401.1	 7540.0	...
5360272	  706.3	  400.8	 7543.0	...
5360273	  706.2	  400.7	 7547.0	...
5360274	  706.2	  400.9	 7549.0	...
5360275	  706.4	  401.1	 7546.0	...
5360276	  706.5	  401.4	 7544.0	...
5360277	  706.6	  401.3	 7542.0	...
5360278	  706.5	  401.1	 7543.0	...
5360279	  706.6	  401.1	 7543.0	...
5360280	  705.9	  401.8	 7540.0	...
5360281	  705.2	  402.4	 7538.0	...
5360282	  704.5	  402.7	 7538.0	...
5360283	  704.4	  402.4	 7539.0	...
5360284	  704.5	  402.1	 7540.0	...
5360285	  704.8	  402.2	 7541.0	...
5360286	  705.0	  402.3	 7544.0	...
5360287	  705.0	  402.4	 7546.0	...
5360288	  705.6	  402.3	 7548.0	...
5360289	  706.3	  402.1	 7548.0	...
5360290	  706.9	  401.9	 7548.0	...
5360291	  706.7	  401.8	 7548.0	...
5360292	  706.5	  401.4	 7549.0	...
5360293	  706.4	  401.3	 7550.0	...
5360294	  707.1	  401.1	 7552.0	...
5360295	  707.7	  401.2	 7554.0	...
5360296	  708.4	  401.1	 7555.0	...
5360297	  708.5	  401.1	 7556.0	...
5360298	  708.3	  401.2	 7556.0	...
5360299	  707.8	  401.2	 7557.0	...
5360300	  707.4	  401.3	 7556.0	...
5360301	  706.7	  401.4	 7554.0	...
5360302	  706.3	  401.5	 7554.0	...
5360303	  706.4	  401.4	 7557.0	...
5360304	  707.0	  401.3	 7560.0	...
5360305	  707.4	  401.2	 7561.0	...
5360306	  707.3	  401.2	 7562.0	...
5360307	  707.2	  401.2	 7561.0	...
5360308	  707.5	  401.1	 7561.0	...
5360309	  707.7	  400.9	 7561.0	...
5360310	  707.4	  400.8	 7563.0	...
5360311	  707.2	  400.9	 7563.0	...
5360312	  707.0	  401.1	 7563.0	...
5360313	  706.8	  401.1	 7562.0	...
5360314	  706.5	  401.0	 7562.0	...
5360315	  706.3	  401.1	 7563.0	...
5360316	  706.4	  401.5	 7563.0	...
5360317	  706.5	  401.8	 7563.0	...
5360318	  706.5	  402.0	 7563.0	...
5360319	  706.4	  402.0	 7566.0	...
5360320	  706.8	  402.0	 7570.0	...
5360321	  707.1	  401.9	 7573.0	...
5360322	  707.6	  401.9	 7571.0	...
5360323	  707.8	  401.8	 7570.0	...
5360324	  708.1	  401.7	 7569.0	...
5360325	  707.7	  401.4	 7568.0	...
5360326	  707.2	  401.3	 7569.0	...
5360327	  706.9	  401.3	 7570.0	...
5360328	  707.2	  401.4	 7571.0	...
5360329	  707.6	  401.5	 7571.0	...
5360330	  707.8	  401.5	 7570.0	...
5360331	  707.9	  401.5	 7570.0	...
5360332	  708.0	  401.3	 7570.0	...
5360333	  708.1	  401.0	 7571.0	...
5360334	  707.7	  400.8	 7573.0	...
5360335	  707.3	  400.8	 7574.0	...
5360336	  706.8	  400.8	 7575.0	...
5360337	  706.6	  400.8	 7576.0	...
5360338	  706.4	  400.8	 7575.0	...
5360339	  706.1	  400.9	 7575.0	...
5360340	  705.9	  401.0	 7576.0	...
5360341	  705.9	  401.1	 7576.0	...
5360342	  705.9	  401.1	 7577.0	...
5360343	  706.0	  401.2	 7579.0	...
5360344	  706.1	  401.2	 7581.0	...
5360345	  706.2	  401.2	 7580.0	...
5360346	  706.2	  401.2	 7577.0	...
5360347	  706.3	  400.7	 7575.0	...
5360348	  706.5	  400.2	 7577.0	...
5360349	  706.9	  400.7	 7582.0	...
5360350	  707.5	  401.6	 7586.0	...
5360351	  707.9	  402.4	 7586.0	...
5360352	  707.2	  402.3	 7583.0	...
5360353	  706.2	  402.3	 7582.0	...
5360354	  706.0	  402.3	 7583.0	...
5360355	  706.8	  402.1	 7585.0	...
5360356	  707.5	  401.8	 7587.0	...
5360357	  707.5	  401.5	 7588.0	...
5360358	  707.5	  401.3	 7588.0	...
5360359	  707.6	  401.1	 7592.0	...
5360360	  707.6	  401.1	 7595.0	...
5360361	  707.5	  401.1	 7599.0	...
5360362	  707.0	  401.1	 7600.0	...
5360363	  706.5	  401.0	 7599.0	...
5360364	  706.8	  400.8	 7599.0	...
5360365	  707.3	  400.5	 7598.0	...
5360366	  707.1	  400.4	 7598.0	...
5360367	  706.3	  400.5	 7596.0	...
5360368	  705.6	  400.8	 7595.0	...
5360369	  705.6	  401.0	 7593.0	...
5360370	  705.5	  400.8	 7592.0	...
5360371	  705.6	  400.7	 7593.0	...
5360372	  706.4	  400.9	 7595.0	...
5360373	  707.1	  401.3	 7598.0	...
5360374	  707.9	  401.8	 7601.0	...
5360375	  708.2	  402.0	 7605.0	...
5360376	  708.1	  402.2	 7604.0	...
5360377	  707.9	  402.1	 7601.0	...
5360378	  707.7	  402.1	 7603.0	...
5360379	  707.7	  402.0	 7607.0	...
5360380	  707.6	  402.1	 7610.0	...
5360381	  707.2	  402.2	 7609.0	...
5360382	  706.8	  402.2	 7608.0	...
5360383	  706.4	  402.2	 7609.0	...
5360384	  706.4	  402.1	 7608.0	...
5360385	  706.2	  401.5	 7607.0	...
5360386	  705.9	  401.0	 7607.0	...
5360387	  705.8	  401.1	 7607.0	...
5360388	  705.9	  401.7	 7607.0	...
5360389	  705.9	  402.0	 7606.0	...
5360390	  706.3	  401.6	 7606.0	...
5360391	  706.7	  401.2	 7606.0	...
5360392	  707.2	  401.2	 7605.0	...
5360393	  707.2	  401.2	 7604.0	...
5360394	  707.5	  401.2	 7607.0	...
5360395	  707.8	  401.1	 7610.0	...
5360396	  707.7	  401.0	 7613.0	...
5360397	  707.4	  400.9	 7613.0	...
5360398	  707.1	  400.6	 7614.0	...
5360399	  707.1	  400.4	 7615.0	...
5360400	  707.3	  400.7	 7615.0	...
5360401	  707.4	  401.1	 7615.0	...
5360402	  707.1	  401.6	 7615.0	...
5360403	  706.7	  401.6	 7615.0	...
5360404	  706.4	  401.5	 7616.0	...
5360405	  706.6	  401.4	 7616.0	...
5360406	  706.8	  401.5	 7616.0	...
5360407	  706.9	  401.7	 7616.0	...
5360408	  707.2	  401.8	 7618.0	...
5360409	  707.2	  401.8	 7621.0	...
5360410	  707.0	  401.7	 7623.0	...
5360411	  706.7	  401.7	 7623.0	...
5360412	  706.3	  401.5	 7623.0	...
5360413	  706.1	  401.2	 7623.0	...
5360414	  706.1	  400.9	 7623.0	...
5360415	  706.2	  401.1	 7623.0	...
5360416	  706.4	  401.3	 7623.0	...
5360417	  706.6	  401.6	 7623.0	...
5360418	  706.8	  401.6	 7623.0	...
5360419	  706.9	  401.3	 7623.0	...
5360420	  706.6	  400.9	 7623.0	...
5360421	  706.3	  401.4	 7628.0	...
5360422	  706.3	  402.2	 7633.0	...
5360423	  706.6	  402.3	 7636.0	...
5360424	  706.8	  401.7	 7635.0	...
5360425	  706.8	  401.0	 7635.0	...
5360426	  706.8	  401.1	 7635.0	...
5360427	  706.9	  401.2	 7636.0	...
5360428	  706.8	  401.0	 7636.0	...
5360429	  706.6	  400.8	 7635.0	...
5360430	  706.5	  400.6	 7635.0	...
5360431	  706.7	  400.7	 7634.0	...
5360432	  706.8	  400.7	 7633.0	...
5360433	  706.9	  400.9	 7633.0	...
5360434	  706.6	  401.3	 7632.0	...
5360435	  706.3	  401.7	 7631.0	...
5360436	  706.1	  401.8	 7632.0	...
5360437	  706.2	  401.5	 7636.0	...
5360438	  706.3	  401.1	 7639.0	...
5360439	  705.9	  400.8	 7639.0	...
5360440	  705.5	  400.7	 7639.0	...
5360441	  705.5	  400.4	 7638.0	...
5360442	  705.8	  400.1	 7639.0	...
5360443	  706.3	  399.9	 7641.0	...
5360444	  706.3	  400.0	 7643.0	...
5360445	  706.2	  400.1	 7643.0	...
5360446	  706.2	  400.2	 7640.0	...
5360447	  706.3	  400.1	 7639.0	...
5360448	  706.6	  399.9	 7643.0	...
5360449	  706.9	  400.0	 7645.0	...
5360450	  707.3	  400.8	 7648.0	...
5360451	  707.6	  401.7	 7646.0	...
5360452	  707.3	  402.4	 7647.0	...
5360453	  707.0	  402.6	 7648.0	...
5360454	  706.9	  402.5	 7647.0	...
5360455	  707.2	  402.4	 7644.0	...
5360456	  707.5	  402.3	 7641.0	...
5360457	  707.5	  402.3	 7641.0	...
5360458	  707.4	  402.4	 7642.0	...
5360459	  707.4	  402.4	 7645.0	...
5360460	  707.2	  402.5	 7647.0	...
5360461	  707.1	  402.7	 7649.0	...
5360462	  707.1	  402.6	 7651.0	...
5360463	  707.2	  402.3	 7652.0	...
5360464	  707.6	  401.9	 7652.0	...
5360465	  707.9	  401.7	 7654.0	...
5360466	  708.3	  401.5	 7656.0	...
5360467	  708.5	  402.0	 7657.0	...
5360468	  708.4	  402.7	 7656.0	...
5360469	  707.9	  402.8	 7655.0	...
5360470	  707.4	  402.2	 7654.0	...
5360471	  707.1	  401.7	 7653.0	...
5360472	  707.1	  401.8	 7652.0	...
5360473	  707.1	  402.0	 7651.0	...
5360474	  707.1	  402.0	 7650.0	...
5360475	  707.1	  402.0	 7653.0	...
5360476	  707.1	  402.0	 7656.0	...
5360477	  707.0	  402.0	 7659.0	...
5360478	  706.9	  402.0	 7657.0	...
5360479	  706.8	  402.2	 7655.0	...
5360480	  706.8	  402.4	 7654.0	...
5360481	  706.8	  402.7	 7657.0	...
5360482	  706.8	  402.9	 7659.0	...
5360483	  706.6	  402.2	 7661.0	...
5360484	  706.5	  401.3	 7660.0	...
5360485	  706.4	  400.9	 7660.0	...
5360486	  706.4	  401.3	 7660.0	...
5360487	  706.4	  401.6	 7661.0	...
5360488	  706.2	  401.5	 7661.0	...
5360489	  705.8	  401.4	 7661.0	...
5360490	  705.4	  401.3	 7662.0	...
5360491	  705.5	  401.2	 7663.0	...
5360492	  705.7	  401.1	 7665.0	...
5360493	  706.0	  401.1	 7666.0	...
5360494	  706.0	  401.1	 7666.0	...
5360495	  706.0	  401.1	 7666.0	...
5360496	  705.9	  401.4	 7666.0	...
5360497	  705.7	  401.7	 7667.0	...
5360498	  705.8	  401.4	 7670.0	...
5360499	  706.1	  400.9	 7674.0	...
5360500	  706.3	  400.5	 7678.0	...
5360501	  706.0	  400.7	 7680.0	...
5360502	  705.7	  401.0	 7682.0	...
5360503	  705.3	  401.1	 7683.0	...
5360504	  705.2	  401.3	 7683.0	...
5360505	  705.6	  401.3	 7683.0	...
5360506	  706.2	  400.9	 7684.0	...
5360507	  706.5	  400.0	 7684.0	...
5360508	  706.1	  399.1	 7685.0	...
5360509	  705.8	  399.2	 7686.0	...
5360510	  705.7	  399.7	 7687.0	...
5360511	  705.5	  400.2	 7687.0	...
5360512	  705.5	  400.2	 7688.0	...
5360513	  705.6	  400.3	 7687.0	...
5360514	  705.8	  400.1	 7687.0	...
5360515	  705.9	  400.0	 7689.0	...
5360516	  706.0	  400.1	 7692.0	...
5360517	  706.0	  400.3	 7695.0	...
5360518	  706.0	  400.5	 7693.0	...
5360519	  706.1	  400.4	 7691.0	...
5360520	  706.4	  400.3	 7691.0	...
5360521	  706.4	  400.3	 7693.0	...
5360522	  706.2	  400.1	 7696.0	...
5360523	  705.8	  400.0	 7698.0	...
5360524	  705.6	  400.0	 7700.0	...
5360525	  706.2	  400.1	 7700.0	...
5360526	  707.0	  400.0	 7701.0	...
5360527	  707.6	  399.8	 7703.0	...
5360528	  707.3	  399.9	 7704.0	...
5360529	  706.7	  400.1	 7705.0	...
5360530	  706.2	  400.3	 7706.0	...
5360531	  705.9	  400.6	 7705.0	...
5360532	  706.0	  400.8	 7703.0	...
5360533	  706.0	  400.7	 7706.0	...
5360534	  705.9	  400.3	 7710.0	...
5360535	  705.6	  400.0	 7712.0	...
MSG	5360536 0000 _ Number Off
5360536	  705.4	  400.1	 7710.0	...
5360537	  705.4	  400.2	 7708.0	...
5360538	  705.6	  400.3	 7708.0	...
5360539	  705.4	  400.3	 7708.0	...
5360540	  705.1	  400.6	 7708.0	...
5360541	  704.9	  401.2	 7706.0	...
5360542	  705.2	  401.6	 7702.0	...
5360543	  705.7	  401.7	 7700.0	...
5360544	  705.9	  401.3	 7702.0	...
5360545	  706.0	  400.7	 7703.0	...
5360546	  706.0	  400.2	 7704.0	...
5360547	  705.7	  400.1	 7707.0	...
5360548	  705.4	  400.2	 7711.0	...
5360549	  705.4	  400.3	 7715.0	...
5360550	  705.7	  400.1	 7715.0	...
5360551	  706.4	  399.9	 7714.0	...
5360552	  706.7	  399.7	 7714.0	...
5360553	  707.0	  399.6	 7714.0	...
5360554	  706.8	  399.5	 7714.0	...
5360555	  706.6	  399.4	 7714.0	...
5360556	  706.4	  399.3	 7714.0	...
5360557	  706.5	  399.3	 7713.0	...
5360558	  705.9	  399.4	 7712.0	...
5360559	  705.2	  399.3	 7711.0	...
5360560	  704.6	  399.2	 7711.0	...
5360561	  704.9	  399.2	 7710.0	...
5360562	  705.3	  399.6	 7709.0	...
5360563	  705.4	  400.0	 7711.0	...
5360564	  705.4	  400.0	 7713.0	...
5360565	  705.5	  399.8	 7715.0	...
5360566	  705.6	  400.4	 7715.0	...
5360567	  705.6	  400.9	 7715.0	...
5360568	  705.6	  401.4	 7716.0	...
5360569	  705.6	  401.3	 7716.0	...
5360570	  705.6	  401.3	 7715.0	...
5360571	  705.5	  401.3	 7714.0	...
5360572	  705.5	  401.3	 7714.0	...
5360573	  705.2	  401.5	 7715.0	...
5360574	  705.0	  401.6	 7717.0	...
5360575	  704.5	  401.4	 7717.0	...
5360576	  704.3	  401.2	 7718.0	...
5360577	  704.4	  400.9	 7718.0	...
5360578	  704.8	  400.9	 7719.0	...
5360579	  705.1	  401.1	 7721.0	...
5360580	  705.0	  401.4	 7721.0	...
5360581	  704.9	  401.8	 7719.0	...
5360582	  704.6	  402.0	 7717.0	...
5360583	  704.2	  402.1	 7717.0	...
5360584	  704.3	  402.1	 7716.0	...
5360585	  704.7	  402.0	 7715.0	...
5360586	  705.1	  401.6	 7714.0	...
5360587	  705.0	  401.3	 7713.0	...
5360588	  705.0	  401.1	 7714.0	...
5360589	  705.0	  401.1	 7714.0	...
5360590	  705.0	  401.0	 7718.0	...
5360591	  704.8	  400.5	 7722.0	...
5360592	  704.6	  400.0	 7727.0	...
5360593	  704.7	  399.6	 7727.0	...
5360594	  704.8	  399.5	 7727.0	...
5360595	  704.9	  399.8	 7724.0	...
5360596	  704.7	  400.2	 7722.0	...
5360597	  704.7	  400.5	 7723.0	...
5360598	  705.1	  400.5	 7726.0	...
5360599	  705.9	  400.5	 7729.0	...
5360600	  706.7	  400.4	 7728.0	...
5360601	  706.4	  400.0	 7728.0	...
5360602	  705.8	  399.5	 7731.0	...
5360603	  705.8	  399.1	 7734.0	...
5360604	  706.3	  399.1	 7734.0	...
5360605	  706.9	  399.2	 7732.0	...
5360606	  707.0	  399.2	 7730.0	...
5360607	  706.4	  399.4	 7731.0	...
5360608	  705.8	  399.5	 7732.0	...
5360609	  705.1	  399.2	 7733.0	...
5360610	  705.0	  398.8	 7735.0	...
5360611	  704.7	  398.4	 7738.0	...
5360612	  704.6	  398.2	 7737.0	...
5360613	  705.1	  398.0	 7735.0	...
5360614	  705.9	  398.3	 7733.0	...
5360615	  706.6	  398.7	 7733.0	...
5360616	  706.6	  399.2	 7733.0	...
5360617	  706.3	  399.2	 7734.0	...
5360618	  706.3	  399.3	 7735.0	...
5360619	  706.3	  399.6	 7735.0	...
5360620	  706.2	  399.9	 7735.0	...
5360621	  705.9	  399.6	 7735.0	...
5360622	  705.6	  399.3	 7736.0	...
5360623	  705.5	  399.0	 7738.0	...
5360624	  705.5	  399.2	 7738.0	...
5360625	  705.5	  399.3	 7736.0	...
5360626	  705.5	  399.4	 7736.0	...
5360627	  705.4	  398.9	 7738.0	...
5360628	  705.3	  398.3	 7740.0	...
5360629	  705.0	  397.6	 7740.0	...
5360630	  704.8	  397.6	 7739.0	...
5360631	  705.3	  397.7	 7738.0	...
5360632	  705.9	  397.8	 7743.0	...
5360633	  706.1	  398.4	 7748.0	...
5360634	  705.8	  399.0	 7751.0	...
5360635	  705.2	  399.3	 7747.0	...
5360636	  704.8	  399.2	 7744.0	...
5360637	  704.5	  399.1	 7743.0	...
5360638	  704.9	  399.0	 7743.0	...
5360639	  705.3	  399.0	 7744.0	...
5360640	  705.8	  398.8	 7744.0	...
5360641	  705.9	  398.7	 7744.0	...
5360642	  706.0	  398.5	 7743.0	...
5360643	  705.9	  398.3	 7741.0	...
5360644	  705.5	  399.0	 7740.0	...
5360645	  705.2	  399.9	 7740.0	...
5360646	  704.9	  400.2	 7741.0	...
5360647	  705.5	  399.7	 7744.0	...
5360648	  706.2	  399.2	 7747.0	...
5360649	  707.1	  399.2	 7752.0	...
5360650	  707.3	  399.2	 7754.0	...
5360651	  707.6	  399.2	 7755.0	...
5360652	  707.9	  398.7	 7754.0	...
5360653	  708.0	  398.2	 7755.0	...
5360654	  707.9	  398.1	 7756.0	...
5360655	  707.6	  398.6	 7755.0	...
5360656	  707.5	  399.1	 7753.0	...
5360657	  707.7	  399.4	 7751.0	...
5360658	  707.8	  399.7	 7752.0	...
5360659	  707.8	  399.9	 7752.0	...
5360660	  707.2	  399.9	 7754.0	...
5360661	  706.6	  400.2	 7756.0	...
5360662	  705.9	  400.5	 7757.0	...
5360663	  705.9	  400.7	 7757.0	...
5360664	  706.0	  400.5	 7754.0	...
5360665	  706.1	  399.9	 7751.0	...
5360666	  706.1	  399.4	 7749.0	...
5360667	  706.1	  399.2	 7752.0	...
5360668	  706.1	  399.5	 7755.0	...
5360669	  706.1	  399.8	 7757.0	...
5360670	  706.1	  399.8	 7756.0	...
5360671	  706.0	  399.7	 7755.0	...
5360672	  705.9	  399.7	 7755.0	...
5360673	  705.9	  399.9	 7755.0	...
5360674	  706.0	  400.0	 7756.0	...
5360675	  706.1	  400.1	 7757.0	...
5360676	  706.3	  399.9	 7759.0	...
5360677	  706.5	  399.5	 7759.0	...
5360678	  706.6	  399.1	 7759.0	...
5360679	  706.6	  398.9	 7758.0	...
5360680	  706.6	  398.8	 7757.0	...
5360681	  706.3	  398.8	 7757.0	...
5360682	  706.1	  398.9	 7759.0	...
5360683	  705.8	  398.9	 7762.0	...
5360684	  705.8	  398.8	 7765.0	...
5360685	  705.8	  398.7	 7764.0	...
5360686	  705.9	  398.6	 7763.0	...
5360687	  705.9	  398.2	 7765.0	...
5360688	  705.9	  397.7	 7767.0	...
5360689	  705.9	  397.3	 7768.0	...
5360690	  705.9	  397.5	 7767.0	...
5360691	  706.4	  397.6	 7766.0	...
5360692	  707.0	  397.5	 7766.0	...
5360693	  707.5	  397.4	 7765.0	...
5360694	  707.5	  397.4	 7764.0	...
5360695	  707.5	  397.3	 7764.0	...
5360696	  707.5	  397.1	 7766.0	...
5360697	  707.6	  396.9	 7766.0	...
5360698	  707.5	  396.8	 7766.0	...
5360699	  707.4	  396.8	 7769.0	...
5360700	  707.3	  396.8	 7773.0	...
5360701	  707.3	  396.8	 7777.0	...
5360702	  707.5	  396.9	 7778.0	...
5360703	  707.8	  397.1	 7779.0	...
5360704	  708.0	  397.3	 7779.0	...
5360705	  708.0	  397.1	 7778.0	...
5360706	  707.9	  396.7	 7778.0	...
5360707	  707.8	  396.8	 7777.0	...
5360708	  707.8	  397.3	 7775.0	...
5360709	  707.7	  397.4	 7774.0	...
5360710	  707.4	  397.0	 7773.0	...
5360711	  707.0	  396.6	 7771.0	...
5360712	  706.7	  396.4	 7768.0	...
5360713	  706.6	  396.2	 7766.0	...
5360714	  706.6	  396.0	 7767.0	...
5360715	  706.6	  395.9	 7767.0	...
5360716	  706.7	  396.4	 7767.0	...
5360717	  706.8	  396.9	 7766.0	...
5360718	  706.8	  397.5	 7766.0	...
5360719	  706.5	  397.5	 7766.0	...
5360720	  706.2	  397.3	 7766.0	...
5360721	  705.7	  397.3	 7765.0	...
5360722	  705.5	  397.5	 7764.0	...
5360723	  705.5	  397.7	 7767.0	...
5360724	  705.9	  397.0	 7771.0	...
5360725	  706.5	  396.1	 7773.0	...
5360726	  707.1	  395.1	 7770.0	...
5360727	  706.6	  395.1	 7768.0	...
5360728	  705.8	  395.1	 7768.0	...
5360729	  705.1	  395.6	 7768.0	...
5360730	  705.1	  396.0	 7768.0	...
5360731	  705.1	  396.3	 7767.0	...
5360732	  705.1	  396.4	 7767.0	...
5360733	  705.5	  396.3	 7769.0	...
5360734	  705.9	  396.4	 7770.0	...
5360735	  706.5	  396.3	 7771.0	...
5360736	  706.7	  396.0	 7771.0	...
5360737	  706.5	  395.7	 7771.0	...
5360738	  706.3	  395.4	 7772.0	...
5360739	  706.1	  395.5	 7773.0	...
5360740	  706.3	  395.5	 7774.0	...
5360741	  706.3	  395.6	 7776.0	...
5360742	  706.4	  395.7	 7777.0	...
5360743	  706.8	  395.7	 7777.0	...
5360744	  707.3	  395.8	 7777.0	...
5360745	  707.7	  395.7	 7778.0	...
5360746	  707.8	  395.8	 7781.0	...
5360747	  707.7	  395.8	 7784.0	...
5360748	  707.5	  395.4	 7786.0	...
5360749	  706.9	  395.0	 7787.0	...
5360750	  706.5	  395.0	 7787.0	...
5360751	  706.2	  395.4	 7785.0	...
5360752	  706.4	  395.8	 7783.0	...
5360753	  706.6	  395.6	 7781.0	...
5360754	  706.8	  395.4	 7785.0	...
5360755	  707.2	  395.3	 7788.0	...
5360756	  707.4	  395.4	 7790.0	...
5360757	  707.6	  395.6	 7790.0	...
5360758	  707.4	  395.6	 7787.0	...
5360759	  707.2	  395.5	 7784.0	...
5360760	  707.5	  395.4	 7783.0	...
5360761	  707.7	  395.2	 7786.0	...
5360762	  707.6	  394.9	 7789.0	...
5360763	  707.3	  394.7	 7789.0	...
5360764	  707.2	  395.0	 7786.0	...
5360765	  707.7	  395.2	 7783.0	...
5360766	  708.1	  395.4	 7782.0	...
5360767	  707.6	  395.4	 7779.0	...
5360768	  707.1	  396.3	 7776.0	...
5360769	  706.6	  397.4	 7774.0	...
5360770	  706.9	  398.1	 7774.0	...
5360771	  706.9	  397.6	 7776.0	...
5360772	  706.7	  397.1	 7778.0	...
5360773	  706.6	  396.9	 7780.0	...
5360774	  706.8	  396.9	 7781.0	...
5360775	  707.2	  397.0	 7782.0	...
5360776	  707.4	  397.0	 7782.0	...
5360777	  707.2	  396.8	 7782.0	...
5360778	  707.1	  396.6	 7783.0	...
5360779	  707.0	  396.4	 7785.0	...
5360780	  707.0	  396.2	 7786.0	...
5360781	  707.0	  395.9	 7786.0	...
5360782	  706.9	  395.7	 7786.0	...
5360783	  707.1	  395.6	 7785.0	...
5360784	  707.2	  395.7	 7783.0	...
5360785	  707.4	  395.8	 7782.0	...
5360786	  707.3	  395.8	 7785.0	...
5360787	  707.3	  395.8	 7789.0	...
5360788	  707.4	  396.0	 7791.0	...
5360789	  707.5	  396.1	 7788.0	...
5360790	  707.6	  396.2	 7786.0	...
5360791	  707.4	  396.5	 7786.0	...
5360792	  707.3	  396.9	 7787.0	...
5360793	  707.1	  397.2	 7786.0	...
5360794	  706.9	  396.6	 7786.0	...
5360795	  706.6	  395.9	 7786.0	...
5360796	  706.3	  395.4	 7785.0	...
5360797	  706.1	  395.5	 7783.0	...
5360798	  706.1	  395.7	 7780.0	...
5360799	  706.2	  395.4	 7779.0	...
5360800	  706.5	  395.2	 7780.0	...
5360801	  706.8	  395.7	 7781.0	...
5360802	  707.4	  396.4	 7782.0	...
5360803	  707.8	  396.8	 7782.0	...
5360804	  708.0	  396.5	 7782.0	...
5360805	  707.8	  396.2	 7781.0	...
5360806	  707.7	  396.7	 7780.0	...
5360807	  707.7	  397.2	 7780.0	...
5360808	  707.7	  397.2	 7779.0	...
5360809	  707.5	  396.8	 7779.0	...
5360810	  707.3	  396.5	 7779.0	...
5360811	  707.1	  396.5	 7780.0	...
5360812	  707.2	  396.0	 7781.0	...
5360813	  707.2	  395.4	 7782.0	...
5360814	  707.2	  394.9	 7782.0	...
5360815	  707.1	  394.9	 7782.0	...
5360816	  706.9	  394.8	 7782.0	...
5360817	  706.8	  394.8	 7783.0	...
5360818	  706.8	  394.9	 7783.0	...
5360819	  707.0	  395.1	 7783.0	...
5360820	  707.1	  395.3	 7784.0	...
5360821	  707.1	  395.6	 7784.0	...
5360822	  707.1	  395.9	 7784.0	...
5360823	  707.1	  396.2	 7783.0	...
5360824	  707.2	  396.3	 7783.0	...
5360825	  707.2	  396.3	 7784.0	...
5360826	  707.0	  396.0	 7784.0	...
5360827	  706.8	  395.7	 7782.0	...
5360828	  706.6	  395.4	 7780.0	...
5360829	  706.6	  395.3	 7782.0	...
5360830	  706.6	  395.1	 7785.0	...
5360831	  706.6	  394.9	 7787.0	...
5360832	  706.5	  394.8	 7785.0	...
5360833	  706.5	  394.9	 7783.0	...
5360834	  706.4	  394.9	 7782.0	...
5360835	  707.0	  394.8	 7782.0	...
5360836	  707.5	  394.8	 7782.0	...
5360837	  707.8	  395.1	 7782.0	...
5360838	  707.7	  395.6	 7781.0	...
5360839	  707.4	  396.0	 7779.0	...
5360840	  707.2	  396.1	 7778.0	...
5360841	  706.8	  396.3	 7777.0	...
5360842	  705.9	  396.6	 7776.0	...
5360843	  705.0	  396.7	 7775.0	...
5360844	  705.0	  396.4	 7775.0	...
5360845	  705.5	  395.9	 7776.0	...
5360846	  706.1	  395.5	 7777.0	...
5360847	  706.0	  395.3	 7777.0	...
5360848	  706.5	  395.3	 7778.0	...
5360849	  707.1	  395.5	 7778.0	...
5360850	  707.6	  395.7	 7780.0	...
5360851	  707.0	  395.9	 7783.0	...
5360852	  706.4	  396.2	 7785.0	...
5360853	  706.2	  396.5	 7784.0	...
5360854	  706.5	  396.3	 7783.0	...
5360855	  706.9	  396.2	 7781.0	...
5360856	  706.9	  396.2	 7779.0	...
5360857	  706.8	  396.4	 7778.0	...
5360858	  706.7	  396.5	 7778.0	...
5360859	  706.5	  396.7	 7777.0	...
5360860	  706.1	  396.9	 7776.0	...
5360861	  705.7	  397.0	 7774.0	...
5360862	  705.4	  397.1	 7773.0	...
5360863	  705.6	  397.2	 7772.0	...
5360864	  705.7	  396.8	 7772.0	...
5360865	  705.8	  396.2	 7772.0	...
5360866	  705.9	  395.6	 7772.0	...
5360867	  706.1	  395.4	 7772.0	...
5360868	  706.2	  395.2	 7771.0	...
5360869	  706.5	  395.0	 7770.0	...
5360870	  706.6	  394.8	 7769.0	...
5360871	  706.5	  395.1	 7769.0	...
5360872	  706.2	  395.4	 7768.0	...
5360873	  705.8	  395.7	 7768.0	...
5360874	  705.8	  395.5	 7767.0	...
5360875	  705.8	  395.3	 7767.0	...
5360876	  705.7	  395.1	 7766.0	...
5360877	  705.6	  395.0	 7765.0	...
5360878	  705.4	  395.0	 7765.0	...
5360879	  705.2	  395.0	 7767.0	...
5360880	  705.7	  394.8	 7770.0	...
5360881	  706.3	  394.7	 7773.0	...
5360882	  707.1	  394.7	 7772.0	...
5360883	  707.3	  395.2	 7770.0	...
5360884	  707.4	  395.8	 7768.0	...
5360885	  707.1	  395.9	 7767.0	...
5360886	  706.9	  395.6	 7769.0	...
5360887	  706.6	  395.4	 7771.0	...
5360888	  706.5	  395.4	 7773.0	...
5360889	  706.5	  395.1	 7772.0	...
5360890	  706.2	  394.8	 7771.0	...
5360891	  705.7	  394.5	 7768.0	...
5360892	  705.4	  394.6	 7766.0	...
5360893	  705.3	  394.8	 7765.0	...
5360894	  705.8	  394.8	 7764.0	...
5360895	  706.2	  394.4	 7766.0	...
5360896	  706.6	  393.9	 7768.0	...
5360897	  706.4	  393.8	 7767.0	...
5360898	  706.4	  394.1	 7764.0	...
5360899	  706.5	  394.5	 7764.0	...
5360900	  706.6	  394.4	 7768.0	...
5360901	  706.6	  394.4	 7770.0	...
5360902	  706.0	  394.4	 7767.0	...
5360903	  705.3	  394.5	 7765.0	...
5360904	  704.8	  395.0	 7766.0	...
5360905	  705.0	  395.3	 7767.0	...
5360906	  705.1	  395.6	 7768.0	...
5360907	  705.1	  395.6	 7768.0	...
5360908	  704.9	  395.0	 7768.0	...
5360909	  704.7	  394.4	 7769.0	...
5360910	  704.5	  393.9	 7772.0	...
5360911	  704.3	  394.0	 7775.0	...
5360912	  704.8	  394.0	 7777.0	...
5360913	  705.3	  394.1	 7778.0	...
5360914	  705.8	  394.0	 7774.0	...
5360915	  705.9	  394.1	 7769.0	...
5360916	  706.0	  394.1	 7764.0	...
5360917	  706.1	  394.1	 7763.0	...
5360918	  706.2	  394.2	 7763.0	...
5360919	  706.1	  394.4	 7764.0	...
5360920	  705.9	  394.4	 7764.0	...
5360921	  705.6	  394.1	 7764.0	...
5360922	  705.4	  393.8	 7763.0	...
5360923	  705.4	  393.5	 7762.0	...
5360924	  705.3	  393.5	 7763.0	...
5360925	  705.3	  393.8	 7765.0	...
5360926	  705.3	  394.3	 7765.0	...
5360927	  705.5	  394.3	 7763.0	...
5360928	  705.8	  394.1	 7760.0	...
5360929	  706.1	  394.5	 7761.0	...
5360930	  706.3	  395.2	 7762.0	...
5360931	  706.1	  395.6	 7763.0	...
5360932	  705.9	  395.4	 7763.0	...
5360933	  705.8	  395.1	 7763.0	...
5360934	  705.7	  394.7	 7762.0	...
5360935	  705.7	  394.4	 7762.0	...
5360936	  705.7	  394.1	 7765.0	...
5360937	  705.6	  394.3	 7768.0	...
5360938	  705.5	  394.6	 7771.0	...
5360939	  705.4	  394.7	 7767.0	...
5360940	  705.4	  394.8	 7763.0	...
5360941	  705.4	  394.6	 7762.0	...
5360942	  705.5	  395.0	 7764.0	...
5360943	  705.5	  395.4	 7768.0	...
5360944	  705.3	  395.0	 7769.0	...
5360945	  705.0	  394.3	 7770.0	...
5360946	  704.8	  393.7	 7769.0	...
5360947	  704.9	  393.8	 7768.0	...
5360948	  704.8	  394.0	 7767.0	...
5360949	  704.7	  394.1	 7765.0	...
5360950	  704.6	  394.0	 7763.0	...
5360951	  704.4	  394.2	 7761.0	...
5360952	  704.1	  394.4	 7760.0	...
5360953	  703.9	  394.5	 7759.0	...
5360954	  704.2	  394.5	 7760.0	...
5360955	  704.7	  394.3	 7761.0	...
5360956	  705.2	  394.0	 7765.0	...
5360957	  705.2	  393.7	 7767.0	...
5360958	  705.3	  393.8	 7769.0	...
5360959	  705.5	  394.0	 7769.0	...
5360960	  705.4	  393.9	 7769.0	...
5360961	  705.1	  393.5	 7768.0	...
5360962	  705.1	  393.2	 7767.0	...
5360963	  705.2	  392.8	 7768.0	...
5360964	  705.1	  392.4	 7769.0	...
5360965	  704.8	  392.2	 7770.0	...
5360966	  704.6	  392.4	 7771.0	...
5360967	  704.5	  392.6	 7768.0	...
5360968	  704.4	  392.7	 7765.0	...
5360969	  704.2	  392.9	 7761.0	...
5360970	  704.1	  392.9	 7762.0	...
5360971	  703.9	  393.0	 7761.0	...
5360972	  703.9	  393.0	 7759.0	...
5360973	  703.8	  393.0	 7761.0	...
5360974	  704.2	  393.0	 7764.0	...
5360975	  704.6	  392.9	 7767.0	...
5360976	  704.9	  392.7	 7768.0	...
5360977	  705.0	  392.6	 7769.0	...
5360978	  704.9	  392.4	 7769.0	...
5360979	  704.6	  392.3	 7769.0	...
5360980	  704.3	  392.2	 7768.0	...
5360981	  704.2	  392.3	 7768.0	...
5360982	  704.2	  392.4	 7768.0	...
5360983	  704.2	  392.5	 7768.0	...
5360984	  704.6	  392.6	 7767.0	...
5360985	  704.7	  392.8	 7768.0	...
5360986	  704.6	  392.9	 7769.0	...
5360987	  704.1	  393.0	 7770.0	...
5360988	  703.7	  393.0	 7769.0	...
5360989	  703.5	  393.0	 7769.0	...
5360990	  703.6	  393.3	 7769.0	...
5360991	  704.1	  393.6	 7769.0	...
5360992	  704.4	  393.4	 7770.0	...
5360993	  704.5	  393.1	 7771.0	...
5360994	  704.3	  392.8	 7771.0	...
5360995	  704.4	  393.1	 7771.0	...
5360996	  704.6	  393.3	 7770.0	...
5360997	  704.7	  393.5	 7768.0	...
5360998	  704.5	  393.5	 7768.0	...
5360999	  704.1	  393.6	 7769.0	...
5361000	  703.8	  393.1	 7771.0	...
5361001	  703.7	  392.7	 7773.0	...
5361002	  704.0	  392.4	 7771.0	...
5361003	  704.3	  392.4	 7770.0	...
5361004	  704.3	  392.5	 7770.0	...
5361005	  704.0	  392.8	 7771.0	...
5361006	  704.0	  393.2	 7772.0	...
5361007	  704.4	  393.6	 7774.0	...
5361008	  704.7	  393.6	 7775.0	...
5361009	  704.7	  393.8	 7773.0	...
5361010	  704.7	  394.1	 7769.0	...
5361011	  704.7	  393.3	 7765.0	...
5361012	  704.6	  392.4	 7769.0	...
5361013	  704.5	  391.6	 7773.0	...
5361014	  704.5	  391.6	 7778.0	...
5361015	  704.5	  392.1	 7780.0	...
5361016	  704.2	  392.6	 7781.0	...
5361017	  703.9	  393.2	 7779.0	...
5361018	  703.6	  393.3	 7777.0	...
5361019	  703.4	  393.5	 7777.0	...
5361020	  703.3	  393.7	 7777.0	...
5361021	  703.3	  394.1	 7777.0	...
5361022	  703.3	  394.4	 7777.0	...
5361023	  703.1	  394.7	 7777.0	...
5361024	  702.9	  394.8	 7777.0	...
5361025	  703.0	  394.8	 7776.0	...
5361026	  703.2	  394.5	 7776.0	...
5361027	  703.3	  394.4	 7777.0	...
5361028	  703.3	  394.3	 7777.0	...
5361029	  703.2	  394.3	 7777.0	...
5361030	  703.4	  394.2	 7779.0	...
5361031	  703.5	  393.9	 7780.0	...
5361032	  703.6	  393.7	 7781.0	...
5361033	  703.5	  393.7	 7781.0	...
5361034	  703.5	  393.8	 7780.0	...
5361035	  703.5	  393.8	 7780.0	...
5361036	  703.5	  393.6	 7780.0	...
5361037	  703.5	  393.9	 7781.0	...
5361038	  703.8	  394.1	 7775.0	...
5361039	  704.1	  394.4	 7769.0	...
5361040	  704.2	  394.2	 7763.0	...
5361041	  703.7	  393.8	 7764.0	...
5361042	  703.1	  393.4	 7763.0	...
5361043	  702.6	  393.2	 7761.0	...
5361044	  702.5	  393.2	 7759.0	...
5361045	  702.5	  393.2	 7759.0	...
5361046	  702.6	  393.5	 7759.0	...
5361047	  702.6	  394.0	 7760.0	...
5361048	  702.4	  394.7	 7760.0	...
5361049	  702.1	  395.0	 7757.0	...
5361050	  701.7	  395.6	 7754.0	...
5361051	  701.3	  396.1	 7751.0	...
5361052	  701.1	  396.6	 7751.0	...
EFIX R   5358810	5361052	2243	  706.8	  411.8	   7514
SSACC R  5361053
5361053	  701.1	  398.0	 7745.0	...
5361054	  701.1	  399.6	 7740.0	...
5361055	  700.7	  401.6	 7737.0	...
5361056	  700.3	  402.8	 7739.0	...
5361057	  700.0	  404.0	 7736.0	...
5361058	  700.2	  404.8	 7731.0	...
5361059	  700.8	  404.9	 7726.0	...
5361060	  702.0	  396.6	 7742.0	...
5361061	  704.9	  383.7	 7773.0	...
5361062	  707.4	  371.0	 7804.0	...
5361063	  708.9	  365.3	 7825.0	...
5361064	  708.6	  364.0	 7829.0	...
5361065	  709.0	  365.4	 7823.0	...
5361066	  710.0	  370.3	 7803.0	...
5361067	  710.4	  378.5	 7775.0	...
5361068	  710.9	  390.0	 7742.0	...
5361069	  711.5	  404.3	 7697.0	...
5361070	  713.6	  421.3	 7638.0	...
5361071	  715.6	  438.5	 7574.0	...
5361072	  717.4	  459.8	 7497.0	...
5361073	  719.3	  482.8	 7425.0	...
5361074	  721.5	  509.3	 7337.0	...
5361075	  724.0	  536.9	 7249.0	...
5361076	  725.7	  569.4	 7144.0	...
5361077	  727.3	  603.1	 7034.0	...
5361078	  729.7	  640.6	 6910.0	...
5361079	  735.6	  675.6	 6784.0	...
5361080	  741.6	  713.9	 6649.0	...
5361081	  747.3	  754.6	 6507.0	...
5361082	  750.1	  801.4	 6351.0	...
5361083	  753.0	  854.4	 6180.0	...
5361084	  756.0	  908.9	 6003.0	...
5361085	  759.3	  967.7	 5818.0	...
5361086	  762.9	 1024.1	 5631.0	...
5361087	  766.3	 1082.7	 5445.0	...
5361088	  769.5	 1142.0	 5252.0	...
5361089	  772.6	 1204.7	 5058.0	...
5361090	  775.7	 1268.3	 4862.0	...
5361091	  778.6	 1332.6	 4675.0	...
5361092	  781.1	 1397.7	 4486.0	...
5361093	  785.7	 1463.2	 4296.0	...
5361094	  789.9	 1530.1	 4105.0	...
5361095	  794.6	 1597.8	 3919.0	...
5361096	  797.8	 1666.2	 3730.0	...
5361097	  802.7	 1733.7	 3544.0	...
5361098	  806.3	 1803.3	 3355.0	...
5361099	  812.0	 1872.4	 3171.0	...
5361100	  816.2	 1946.5	 2978.0	...
5361101	  824.5	 2026.1	 2791.0	...
5361102	  829.0	 2084.1	 2665.0	...
5361103	  833.1	 2114.7	 2607.0	...
5361104	  833.1	 2114.7	 2607.0	...
SBLINK R 5361105
5361105	   .	   .	    0.0	...
5361106	   .	   .	    0.0	...
5361107	   .	   .	    0.0	...
5361108	   .	   .	    0.0	...
5361109	   .	   .	    0.0	...
5361110	   .	   .	    0.0	...
5361111	   .	   .	    0.0	...
5361112	   .	   .	    0.0	...
5361113	   .	   .	    0.0	...
5361114	   .	   .	    0.0	...
5361115	   .	   .	    0.0	...
5361116	   .	   .	    0.0	...
5361117	   .	   .	    0.0	...
5361118	   .	   .	    0.0	...
5361119	   .	   .	    0.0	...
5361120	   .	   .	    0.0	...
5361121	   .	   .	    0.0	...
5361122	   .	   .	    0.0	...
5361123	   .	   .	    0.0	...
5361124	   .	   .	    0.0	...
5361125	   .	   .	    0.0	...
5361126	   .	   .	    0.0	...
5361127	   .	   .	    0.0	...
5361128	   .	   .	    0.0	...
5361129	   .	   .	    0.0	...
5361130	   .	   .	    0.0	...
5361131	   .	   .	    0.0	...
5361132	   .	   .	    0.0	...
5361133	   .	   .	    0.0	...
5361134	   .	   .	    0.0	...
5361135	   .	   .	    0.0	...
5361136	   .	   .	    0.0	...
5361137	   .	   .	    0.0	...
5361138	   .	   .	    0.0	...
5361139	   .	   .	    0.0	...
5361140	   .	   .	    0.0	...
5361141	   .	   .	    0.0	...
5361142	   .	   .	    0.0	...
5361143	   .	   .	    0.0	...
5361144	   .	   .	    0.0	...
5361145	   .	   .	    0.0	...
5361146	   .	   .	    0.0	...
5361147	   .	   .	    0.0	...
5361148	   .	   .	    0.0	...
5361149	   .	   .	    0.0	...
5361150	   .	   .	    0.0	...
5361151	   .	   .	    0.0	...
5361152	   .	   .	    0.0	...
5361153	   .	   .	    0.0	...
5361154	   .	   .	    0.0	...
5361155	   .	   .	    0.0	...
5361156	   .	   .	    0.0	...
5361157	   .	   .	    0.0	...
5361158	   .	   .	    0.0	...
5361159	   .	   .	    0.0	...
5361160	   .	   .	    0.0	...
5361161	   .	   .	    0.0	...
5361162	   .	   .	    0.0	...
5361163	   .	   .	    0.0	...
5361164	   .	   .	    0.0	...
5361165	   .	   .	    0.0	...
5361166	   .	   .	    0.0	...
5361167	   .	   .	    0.0	...
5361168	   .	   .	    0.0	...
5361169	   .	   .	    0.0	...
5361170	   .	   .	    0.0	...
5361171	   .	   .	    0.0	...
5361172	   .	   .	    0.0	...
5361173	   .	   .	    0.0	...
5361174	   .	   .	    0.0	...
5361175	   .	   .	    0.0	...
5361176	   .	   .	    0.0	...
5361177	   .	   .	    0.0	...
5361178	   .	   .	    0.0	...
5361179	   .	   .	    0.0	...
5361180	   .	   .	    0.0	...
5361181	   .	   .	    0.0	...
5361182	   .	   .	    0.0	...
5361183	   .	   .	    0.0	...
5361184	   .	   .	    0.0	...
5361185	   .	   .	    0.0	...
5361186	   .	   .	    0.0	...
5361187	   .	   .	    0.0	...
5361188	   .	   .	    0.0	...
5361189	   .	   .	    0.0	...
5361190	   .	   .	    0.0	...
5361191	   .	   .	    0.0	...
5361192	   .	   .	    0.0	...
5361193	   .	   .	    0.0	...
5361194	   .	   .	    0.0	...
5361195	   .	   .	    0.0	...
5361196	   .	   .	    0.0	...
5361197	   .	   .	    0.0	...
5361198	   .	   .	    0.0	...
5361199	   .	   .	    0.0	...
5361200	   .	   .	    0.0	...
5361201	   .	   .	    0.0	...
5361202	   .	   .	    0.0	...
5361203	   .	   .	    0.0	...
5361204	   .	   .	    0.0	...
5361205	   .	   .	    0.0	...
5361206	   .	   .	    0.0	...
5361207	   .	   .	    0.0	...
5361208	   .	   .	    0.0	...
5361209	   .	   .	    0.0	...
5361210	   .	   .	    0.0	...
5361211	   .	   .	    0.0	...
5361212	   .	   .	    0.0	...
5361213	   .	   .	    0.0	...
5361214	   .	   .	    0.0	...
5361215	   .	   .	    0.0	...
5361216	   .	   .	    0.0	...
5361217	   .	   .	    0.0	...
5361218	   .	   .	    0.0	...
5361219	   .	   .	    0.0	...
5361220	   .	   .	    0.0	...
5361221	   .	   .	    0.0	...
EBLINK R 5361105	5361221	117
5361222	  797.8	 2237.4	 2557.0	...
5361223	  797.8	 2237.4	 2557.0	...
5361224	  798.1	 2230.6	 2578.0	...
5361225	  798.7	 2211.7	 2613.0	...
5361226	  799.5	 2183.4	 2668.0	...
5361227	  800.2	 2150.5	 2721.0	...
5361228	  800.8	 2123.0	 2775.0	...
5361229	  801.1	 2096.0	 2829.0	...
5361230	  801.3	 2073.0	 2877.0	...
5361231	  800.8	 2046.9	 2934.0	...
5361232	  800.6	 2020.1	 2993.0	...
5361233	  804.1	 1988.7	 3065.0	...
5361234	  815.5	 1955.4	 3142.0	...
5361235	  827.0	 1921.9	 3225.0	...
5361236	  829.0	 1893.5	 3298.0	...
5361237	  823.6	 1869.3	 3368.0	...
5361238	  818.1	 1846.3	 3441.0	...
5361239	  814.5	 1823.1	 3514.0	...
5361240	  810.4	 1800.1	 3585.0	...
5361241	  805.4	 1776.1	 3653.0	...
5361242	  804.1	 1751.4	 3720.0	...
5361243	  803.2	 1725.3	 3790.0	...
5361244	  802.9	 1698.9	 3855.0	...
5361245	  802.7	 1672.3	 3919.0	...
5361246	  802.4	 1645.3	 3979.0	...
5361247	  802.3	 1621.2	 4037.0	...
5361248	  802.1	 1594.7	 4108.0	...
5361249	  801.8	 1571.2	 4170.0	...
5361250	  802.3	 1544.6	 4241.0	...
5361251	  803.3	 1522.1	 4302.0	...
5361252	  804.4	 1499.2	 4363.0	...
5361253	  804.7	 1478.2	 4419.0	...
5361254	  804.7	 1456.0	 4477.0	...
5361255	  804.6	 1434.7	 4536.0	...
5361256	  801.9	 1414.9	 4586.0	...
5361257	  799.1	 1396.1	 4636.0	...
5361258	  795.5	 1375.7	 4694.0	...
5361259	  794.4	 1356.4	 4757.0	...
5361260	  793.3	 1336.3	 4817.0	...
5361261	  791.6	 1317.9	 4867.0	...
5361262	  790.0	 1299.3	 4924.0	...
5361263	  788.2	 1280.7	 4981.0	...
5361264	  787.6	 1263.6	 5034.0	...
5361265	  786.9	 1244.7	 5084.0	...
5361266	  786.2	 1227.5	 5135.0	...
5361267	  785.4	 1209.8	 5185.0	...
5361268	  784.3	 1193.2	 5232.0	...
5361269	  783.2	 1176.5	 5276.0	...
5361270	  782.1	 1158.9	 5322.0	...
5361271	  781.4	 1142.0	 5369.0	...
5361272	  781.0	 1124.9	 5416.0	...
5361273	  780.6	 1107.7	 5465.0	...
5361274	  780.0	 1089.8	 5516.0	...
5361275	  777.8	 1073.3	 5564.0	...
5361276	  775.5	 1056.5	 5613.0	...
5361277	  772.2	 1041.8	 5657.0	...
5361278	  770.4	 1026.7	 5702.0	...
5361279	  768.6	 1012.8	 5744.0	...
5361280	  767.9	  998.0	 5786.0	...
5361281	  766.8	  983.4	 5839.0	...
5361282	  764.9	  968.7	 5889.0	...
5361283	  763.0	  955.3	 5937.0	...
5361284	  761.4	  942.1	 5973.0	...
5361285	  760.6	  929.7	 6013.0	...
5361286	  758.8	  917.5	 6054.0	...
5361287	  756.9	  906.0	 6093.0	...
5361288	  755.9	  893.6	 6134.0	...
5361289	  756.0	  881.2	 6166.0	...
5361290	  756.0	  869.1	 6205.0	...
5361291	  755.0	  859.4	 6232.0	...
5361292	  754.0	  848.9	 6270.0	...
5361293	  753.7	  838.6	 6302.0	...
5361294	  753.4	  827.1	 6338.0	...
5361295	  753.6	  817.2	 6370.0	...
5361296	  753.5	  807.1	 6403.0	...
5361297	  753.8	  796.8	 6440.0	...
5361298	  753.8	  786.3	 6476.0	...
5361299	  752.1	  776.5	 6507.0	...
5361300	  750.1	  767.7	 6535.0	...
5361301	  748.0	  758.4	 6564.0	...
5361302	  747.7	  748.3	 6600.0	...
5361303	  747.5	  739.1	 6632.0	...
5361304	  747.5	  731.4	 6658.0	...
5361305	  746.9	  723.0	 6677.0	...
5361306	  746.2	  713.8	 6706.0	...
5361307	  746.0	  703.1	 6734.0	...
5361308	  745.8	  693.4	 6763.0	...
5361309	  745.7	  683.8	 6789.0	...
5361310	  745.1	  676.6	 6815.0	...
5361311	  744.5	  668.3	 6845.0	...
5361312	  743.3	  659.6	 6872.0	...
5361313	  742.2	  652.0	 6894.0	...
5361314	  741.1	  644.0	 6920.0	...
5361315	  738.7	  637.8	 6939.0	...
5361316	  735.9	  628.0	 6969.0	...
5361317	  732.4	  622.7	 6984.0	...
5361318	  730.7	  614.8	 7014.0	...
5361319	  728.8	  609.2	 7039.0	...
5361320	  727.0	  602.3	 7071.0	...
5361321	  725.4	  597.1	 7092.0	...
5361322	  724.0	  590.4	 7112.0	...
5361323	  723.5	  583.6	 7130.0	...
5361324	  722.4	  576.4	 7159.0	...
5361325	  721.3	  570.4	 7183.0	...
5361326	  720.4	  564.8	 7205.0	...
5361327	  720.1	  559.3	 7225.0	...
5361328	  719.9	  553.7	 7242.0	...
5361329	  719.7	  547.9	 7260.0	...
5361330	  719.6	  542.1	 7276.0	...
5361331	  719.6	  536.8	 7298.0	...
5361332	  719.6	  531.4	 7316.0	...
5361333	  719.6	  527.5	 7326.0	...
5361334	  720.0	  522.9	 7341.0	...
5361335	  720.4	  519.0	 7355.0	...
ESACC R  5361053	5361335	283	  701.1	  398.0	  720.4	  519.0	   2.57	   1170
SFIX R   5361336
5361336	  720.7	  514.0	 7373.0	...
5361337	  720.5	  510.2	 7388.0	...
5361338	  720.3	  507.0	 7400.0	...
5361339	  719.9	  503.5	 7415.0	...
5361340	  719.4	  499.1	 7427.0	...
5361341	  719.1	  495.5	 7445.0	...
5361342	  718.9	  491.4	 7462.0	...
5361343	  718.7	  488.3	 7475.0	...
5361344	  718.4	  485.2	 7483.0	...
5361345	  717.8	  482.5	 7487.0	...
5361346	  717.0	  478.7	 7492.0	...
5361347	  716.4	  474.8	 7498.0	...
5361348	  716.3	  471.1	 7511.0	...
5361349	  716.3	  468.5	 7523.0	...
5361350	  716.5	  466.1	 7539.0	...
5361351	  716.3	  463.7	 7548.0	...
5361352	  715.9	  461.3	 7558.0	...
5361353	  715.4	  458.9	 7565.0	...
5361354	  714.7	  456.4	 7569.0	...
5361355	  714.3	  454.3	 7573.0	...
5361356	  714.3	  451.4	 7584.0	...
5361357	  714.6	  449.4	 7594.0	...
5361358	  714.7	  446.7	 7606.0	...
5361359	  714.3	  444.0	 7612.0	...
5361360	  714.1	  440.3	 7623.0	...
5361361	  714.1	  437.2	 7632.0	...
5361362	  714.1	  435.0	 7638.0	...
5361363	  714.7	  432.9	 7649.0	...
5361364	  715.3	  430.8	 7660.0	...
5361365	  714.3	  428.9	 7668.0	...
5361366	  712.6	  428.6	 7667.0	...
5361367	  711.8	  426.3	 7669.0	...
5361368	  712.5	  423.6	 7673.0	...
5361369	  713.1	  420.2	 7682.0	...
5361370	  712.8	  419.0	 7692.0	...
5361371	  712.6	  416.7	 7702.0	...
5361372	  712.6	  415.7	 7706.0	...
5361373	  712.3	  414.0	 7707.0	...
5361374	  711.8	  412.2	 7707.0	...
5361375	  711.4	  410.5	 7711.0	...
5361376	  711.0	  407.0	 7719.0	...
5361377	  710.9	  404.8	 7728.0	...
5361378	  710.7	  402.4	 7733.0	...
5361379	  710.7	  402.1	 7738.0	...
5361380	  710.4	  400.7	 7747.0	...
5361381	  710.1	  399.1	 7756.0	...
5361382	  709.5	  397.0	 7760.0	...
5361383	  709.2	  396.1	 7761.0	...
5361384	  708.9	  394.5	 7766.0	...
5361385	  708.8	  393.5	 7772.0	...
5361386	  708.3	  391.2	 7780.0	...
5361387	  707.8	  389.5	 7787.0	...
5361388	  707.4	  387.1	 7795.0	...
5361389	  707.3	  384.8	 7800.0	...
5361390	  707.4	  382.8	 7803.0	...
5361391	  707.3	  380.1	 7810.0	...
5361392	  707.5	  378.6	 7816.0	...
5361393	  707.4	  376.0	 7826.0	...
5361394	  707.3	  374.6	 7833.0	...
5361395	  707.8	  372.5	 7840.0	...
5361396	  708.7	  370.9	 7843.0	...
5361397	  709.6	  369.5	 7847.0	...
5361398	  709.5	  367.7	 7850.0	...
5361399	  709.6	  366.5	 7853.0	...
5361400	  710.8	  365.0	 7854.0	...
5361401	  712.1	  364.4	 7856.0	...
5361402	  713.5	  363.3	 7859.0	...
5361403	  713.8	  362.4	 7863.0	...
5361404	  713.4	  361.4	 7865.0	...
5361405	  712.6	  360.0	 7866.0	...
5361406	  711.2	  358.8	 7865.0	...
5361407	  710.3	  358.9	 7863.0	...
5361408	  709.4	  359.8	 7861.0	...
5361409	  709.3	  359.3	 7865.0	...
5361410	  709.5	  357.5	 7870.0	...
5361411	  710.1	  355.6	 7883.0	...
5361412	  710.8	  355.1	 7887.0	...
5361413	  712.0	  355.0	 7892.0	...
5361414	  712.8	  354.1	 7889.0	...
5361415	  713.3	  353.3	 7891.0	...
5361416	  713.2	  352.5	 7894.0	...
5361417	  713.2	  352.5	 7897.0	...
5361418	  714.1	  350.9	 7906.0	...
5361419	  714.8	  349.0	 7914.0	...
5361420	  715.5	  347.1	 7919.0	...
5361421	  714.6	  346.7	 7917.0	...
5361422	  713.9	  346.1	 7916.0	...
5361423	  713.1	  345.5	 7916.0	...
5361424	  713.0	  345.1	 7922.0	...
5361425	  712.8	  344.8	 7927.0	...
5361426	  712.8	  344.1	 7932.0	...
5361427	  713.8	  342.5	 7936.0	...
5361428	  714.9	  341.3	 7940.0	...
5361429	  715.5	  340.1	 7944.0	...
5361430	  714.9	  339.8	 7945.0	...
5361431	  714.2	  339.4	 7946.0	...
5361432	  714.1	  339.5	 7946.0	...
5361433	  714.1	  339.7	 7944.0	...
5361434	  714.2	  339.8	 7942.0	...
5361435	  714.2	  338.1	 7941.0	...
5361436	  714.1	  336.4	 7942.0	...
5361437	  713.9	  334.6	 7941.0	...
5361438	  714.2	  333.8	 7942.0	...
5361439	  714.5	  332.8	 7946.0	...
5361440	  714.9	  331.9	 7954.0	...
5361441	  714.8	  332.6	 7960.0	...
5361442	  712.9	  334.4	 7964.0	...
5361443	  711.0	  336.1	 7964.0	...
5361444	  709.4	  337.1	 7963.0	...
5361445	  709.4	  337.0	 7962.0	...
5361446	  709.4	  336.4	 7964.0	...
5361447	  711.7	  333.2	 7969.0	...
5361448	  714.1	  329.9	 7975.0	...
5361449	  715.9	  327.1	 7979.0	...
5361450	  715.4	  327.1	 7980.0	...
5361451	  714.8	  327.1	 7981.0	...
5361452	  714.7	  326.9	 7979.0	...
5361453	  714.1	  326.6	 7978.0	...
5361454	  713.2	  324.9	 7977.0	...
5361455	  712.4	  323.4	 7978.0	...
5361456	  712.2	  322.1	 7979.0	...
5361457	  712.4	  322.5	 7979.0	...
5361458	  711.8	  323.4	 7976.0	...
5361459	  711.1	  324.6	 7972.0	...
5361460	  710.4	  326.7	 7965.0	...
5361461	  711.0	  328.6	 7958.0	...
5361462	  712.0	  330.0	 7954.0	...
5361463	  713.5	  329.8	 7958.0	...
5361464	  714.5	  329.4	 7963.0	...
5361465	  714.9	  328.5	 7968.0	...
5361466	  714.9	  328.0	 7968.0	...
5361467	  715.2	  329.1	 7965.0	...
5361468	  714.1	  330.9	 7957.0	...
5361469	  713.0	  332.8	 7949.0	...
5361470	  711.6	  332.9	 7949.0	...
5361471	  711.5	  332.3	 7953.0	...
5361472	  711.9	  331.7	 7957.0	...
5361473	  712.6	  331.3	 7956.0	...
5361474	  715.9	  328.8	 7964.0	...
5361475	  718.8	  325.3	 7974.0	...
5361476	  721.4	  322.0	 7984.0	...
5361477	  721.8	  320.8	 7986.0	...
5361478	  722.1	  320.7	 7986.0	...
5361479	  722.6	  320.1	 7986.0	...
5361480	  723.0	  319.7	 7988.0	...
5361481	  723.5	  318.8	 7990.0	...
5361482	  723.7	  318.5	 7989.0	...
5361483	  723.7	  318.1	 7987.0	...
5361484	  723.7	  318.1	 7986.0	...
5361485	  723.6	  318.0	 7988.0	...
5361486	  723.9	  317.7	 7990.0	...
5361487	  724.3	  317.4	 7991.0	...
5361488	  724.2	  317.3	 7989.0	...
5361489	  723.5	  317.8	 7986.0	...
5361490	  722.7	  319.0	 7981.0	...
5361491	  720.9	  321.6	 7976.0	...
5361492	  718.7	  324.0	 7972.0	...
5361493	  716.7	  325.9	 7968.0	...
5361494	  715.7	  327.1	 7966.0	...
5361495	  715.5	  328.2	 7963.0	...
5361496	  717.0	  326.7	 7962.0	...
5361497	  718.8	  324.3	 7962.0	...
5361498	  719.5	  323.7	 7960.0	...
5361499	  718.2	  326.2	 7955.0	...
5361500	  716.9	  328.6	 7951.0	...
5361501	  716.5	  329.5	 7949.0	...
5361502	  716.3	  329.7	 7950.0	...
5361503	  715.6	  330.0	 7950.0	...
5361504	  715.0	  330.2	 7947.0	...
5361505	  714.5	  330.5	 7944.0	...
5361506	  716.7	  327.0	 7950.0	...
5361507	  718.9	  323.4	 7960.0	...
5361508	  719.4	  323.2	 7965.0	...
EFIX R   5361336	5361508	173	  714.4	  369.9	   7838
SSACC R  5361509
5361509	  717.8	  326.6	 7958.0	...
5361510	  715.9	  328.2	 7952.0	...
5361511	  718.2	  325.8	 7959.0	...
5361512	  720.5	  323.4	 7967.0	...
5361513	  720.4	  325.3	 7964.0	...
5361514	  717.8	  327.8	 7953.0	...
5361515	  715.2	  330.2	 7943.0	...
5361516	  715.1	  330.0	 7944.0	...
5361517	  710.3	  345.6	 7911.0	...
5361518	  705.6	  361.4	 7877.0	...
5361519	  700.7	  377.5	 7842.0	...
5361520	  700.5	  377.8	 7841.0	...
5361521	  700.3	  378.2	 7840.0	...
5361522	  699.9	  378.8	 7839.0	...
5361523	  699.5	  379.4	 7838.0	...
5361524	  699.0	  379.8	 7835.0	...
5361525	  698.8	  380.3	 7834.0	...
ESACC R  5361509	5361525	17	  717.8	  326.6	  698.8	  380.3	   1.18	    145
SFIX R   5361526
5361526	  699.0	  380.7	 7833.0	...
5361527	  699.3	  380.7	 7838.0	...
5361528	  698.9	  380.4	 7843.0	...
5361529	  698.2	  380.2	 7846.0	...
5361530	  697.9	  380.2	 7843.0	...
5361531	  698.4	  380.2	 7841.0	...
5361532	  699.1	  380.3	 7843.0	...
5361533	  699.9	  380.4	 7846.0	...
5361534	  700.5	  381.2	 7848.0	...
5361535	  700.9	  381.9	 7848.0	...
5361536	  701.0	  382.7	 7847.0	...
5361537	  700.6	  383.0	 7847.0	...
5361538	  700.3	  383.6	 7844.0	...
5361539	  699.9	  384.2	 7842.0	...
5361540	  700.0	  384.7	 7841.0	...
5361541	  699.9	  384.2	 7841.0	...
5361542	  699.5	  383.7	 7842.0	...
5361543	  699.2	  383.4	 7842.0	...
5361544	  698.9	  383.5	 7841.0	...
5361545	  698.9	  383.6	 7844.0	...
5361546	  698.8	  383.5	 7846.0	...
5361547	  698.8	  383.5	 7848.0	...
5361548	  698.8	  383.7	 7851.0	...
5361549	  698.7	  384.2	 7854.0	...
5361550	  698.8	  384.6	 7858.0	...
5361551	  698.7	  384.7	 7858.0	...
5361552	  698.7	  384.5	 7857.0	...
5361553	  699.0	  384.1	 7856.0	...
5361554	  699.3	  383.9	 7855.0	...
5361555	  699.1	  383.8	 7854.0	...
5361556	  698.5	  383.9	 7853.0	...
5361557	  697.8	  384.0	 7853.0	...
5361558	  697.6	  384.0	 7853.0	...
5361559	  697.9	  384.1	 7852.0	...
5361560	  699.0	  384.2	 7855.0	...
5361561	  700.1	  384.3	 7860.0	...
5361562	  700.7	  384.1	 7863.0	...
5361563	  700.6	  383.8	 7862.0	...
5361564	  700.5	  383.8	 7861.0	...
5361565	  700.3	  384.0	 7861.0	...
5361566	  699.7	  384.2	 7860.0	...
5361567	  699.1	  384.2	 7860.0	...
5361568	  698.5	  384.2	 7862.0	...
5361569	  698.4	  384.1	 7865.0	...
5361570	  698.3	  384.2	 7868.0	...
5361571	  698.3	  384.4	 7868.0	...
5361572	  698.3	  384.5	 7869.0	...
5361573	  698.3	  384.4	 7870.0	...
5361574	  698.7	  383.6	 7871.0	...
5361575	  699.0	  383.0	 7871.0	...
5361576	  698.9	  382.6	 7872.0	...
5361577	  698.5	  382.9	 7871.0	...
5361578	  698.2	  383.1	 7871.0	...
5361579	  698.4	  382.9	 7873.0	...
5361580	  698.6	  382.7	 7877.0	...
5361581	  698.9	  382.5	 7879.0	...
5361582	  699.0	  382.3	 7880.0	...
5361583	  699.1	  382.1	 7882.0	...
5361584	  699.1	  381.9	 7883.0	...
5361585	  698.9	  381.8	 7882.0	...
5361586	  698.9	  382.0	 7879.0	...
5361587	  698.8	  382.1	 7877.0	...
5361588	  699.0	  382.2	 7880.0	...
5361589	  699.1	  381.9	 7885.0	...
5361590	  699.1	  381.8	 7890.0	...
5361591	  699.0	  381.7	 7892.0	...
5361592	  698.7	  381.1	 7892.0	...
5361593	  698.5	  380.6	 7891.0	...
5361594	  698.6	  380.2	 7890.0	...
5361595	  698.7	  380.0	 7890.0	...
5361596	  698.7	  379.8	 7891.0	...
5361597	  698.3	  379.6	 7892.0	...
5361598	  697.9	  379.6	 7892.0	...
5361599	  697.5	  379.9	 7892.0	...
5361600	  697.6	  380.1	 7892.0	...
5361601	  697.6	  380.3	 7890.0	...
5361602	  697.6	  380.0	 7887.0	...
5361603	  697.7	  379.6	 7885.0	...
5361604	  697.7	  379.3	 7885.0	...
5361605	  697.7	  379.0	 7886.0	...
5361606	  697.7	  378.8	 7890.0	...
5361607	  697.7	  378.6	 7894.0	...
5361608	  697.7	  378.6	 7898.0	...
5361609	  697.6	  378.5	 7897.0	...
5361610	  697.3	  378.5	 7895.0	...
5361611	  697.1	  378.4	 7894.0	...
5361612	  697.0	  378.3	 7895.0	...
5361613	  697.3	  378.3	 7896.0	...
5361614	  697.5	  378.3	 7899.0	...
5361615	  697.6	  378.4	 7902.0	...
5361616	  697.3	  378.6	 7905.0	...
5361617	  697.3	  378.7	 7904.0	...
5361618	  697.4	  378.9	 7903.0	...
5361619	  697.2	  379.0	 7902.0	...
5361620	  696.8	  378.7	 7901.0	...
5361621	  696.5	  378.0	 7900.0	...
5361622	  696.9	  377.2	 7904.0	...
5361623	  697.4	  377.0	 7909.0	...
5361624	  697.6	  377.1	 7913.0	...
5361625	  697.6	  377.2	 7914.0	...
5361626	  697.7	  377.3	 7914.0	...
5361627	  698.1	  377.4	 7912.0	...
5361628	  698.4	  377.2	 7909.0	...
5361629	  698.5	  377.0	 7910.0	...
5361630	  698.2	  376.9	 7914.0	...
5361631	  698.1	  377.1	 7917.0	...
5361632	  697.9	  377.1	 7916.0	...
5361633	  697.9	  377.0	 7914.0	...
5361634	  697.9	  376.9	 7912.0	...
5361635	  697.5	  376.9	 7912.0	...
5361636	  697.2	  376.8	 7912.0	...
5361637	  697.0	  376.7	 7913.0	...
5361638	  697.1	  376.6	 7912.0	...
5361639	  697.0	  376.6	 7911.0	...
5361640	  696.7	  376.7	 7909.0	...
5361641	  696.7	  376.9	 7909.0	...
5361642	  696.9	  376.9	 7909.0	...
5361643	  697.3	  377.0	 7909.0	...
5361644	  697.6	  376.8	 7910.0	...
5361645	  697.5	  376.6	 7910.0	...
5361646	  697.4	  376.4	 7911.0	...
5361647	  697.3	  376.2	 7914.0	...
5361648	  697.2	  376.0	 7916.0	...
5361649	  697.0	  375.9	 7918.0	...
5361650	  696.6	  375.6	 7917.0	...
5361651	  696.5	  375.4	 7916.0	...
5361652	  696.6	  375.5	 7918.0	...
5361653	  696.7	  375.8	 7920.0	...
5361654	  696.7	  376.1	 7922.0	...
5361655	  696.7	  375.8	 7924.0	...
5361656	  696.6	  375.1	 7924.0	...
5361657	  696.7	  374.6	 7924.0	...
5361658	  696.7	  374.2	 7924.0	...
5361659	  696.7	  374.2	 7924.0	...
5361660	  696.8	  374.2	 7924.0	...
5361661	  697.0	  374.2	 7925.0	...
5361662	  697.2	  374.6	 7927.0	...
5361663	  697.5	  374.9	 7929.0	...
5361664	  697.8	  375.3	 7931.0	...
5361665	  697.6	  375.3	 7931.0	...
5361666	  697.5	  375.7	 7929.0	...
5361667	  698.3	  376.0	 7927.0	...
5361668	  699.2	  376.1	 7925.0	...
5361669	  699.3	  375.9	 7924.0	...
5361670	  698.5	  375.6	 7924.0	...
5361671	  697.6	  375.5	 7924.0	...
5361672	  697.5	  375.5	 7925.0	...
5361673	  697.6	  375.5	 7924.0	...
5361674	  697.5	  375.1	 7924.0	...
5361675	  697.5	  374.7	 7923.0	...
5361676	  697.5	  374.3	 7921.0	...
5361677	  697.5	  374.3	 7920.0	...
5361678	  697.9	  374.3	 7920.0	...
5361679	  698.0	  374.3	 7922.0	...
5361680	  698.2	  374.2	 7924.0	...
5361681	  698.1	  374.2	 7925.0	...
5361682	  698.2	  374.7	 7925.0	...
5361683	  698.3	  375.2	 7925.0	...
5361684	  698.4	  375.6	 7926.0	...
5361685	  698.4	  375.4	 7928.0	...
5361686	  698.4	  375.2	 7930.0	...
5361687	  698.5	  375.1	 7931.0	...
5361688	  698.8	  375.1	 7931.0	...
5361689	  698.9	  374.7	 7932.0	...
5361690	  698.9	  374.4	 7932.0	...
5361691	  699.0	  373.9	 7933.0	...
5361692	  699.1	  373.8	 7933.0	...
5361693	  699.3	  373.7	 7932.0	...
5361694	  699.2	  373.7	 7932.0	...
5361695	  699.3	  373.7	 7933.0	...
5361696	  699.4	  373.8	 7935.0	...
5361697	  699.4	  373.6	 7936.0	...
5361698	  699.4	  373.4	 7938.0	...
5361699	  699.4	  373.5	 7939.0	...
5361700	  699.3	  373.8	 7940.0	...
5361701	  699.4	  374.1	 7941.0	...
5361702	  699.6	  374.1	 7942.0	...
5361703	  699.5	  374.1	 7942.0	...
5361704	  699.5	  374.0	 7943.0	...
5361705	  699.3	  374.2	 7943.0	...
5361706	  699.3	  374.4	 7942.0	...
5361707	  699.2	  374.6	 7941.0	...
5361708	  699.0	  374.8	 7940.0	...
5361709	  698.9	  375.1	 7939.0	...
5361710	  699.0	  375.5	 7938.0	...
5361711	  699.0	  375.5	 7935.0	...
5361712	  698.9	  375.5	 7936.0	...
5361713	  698.9	  375.7	 7938.0	...
5361714	  699.1	  375.8	 7942.0	...
5361715	  699.2	  376.1	 7940.0	...
5361716	  699.3	  376.5	 7936.0	...
5361717	  699.4	  376.8	 7932.0	...
5361718	  699.3	  376.9	 7933.0	...
5361719	  699.2	  377.1	 7934.0	...
5361720	  699.1	  377.3	 7934.0	...
5361721	  699.1	  377.3	 7933.0	...
5361722	  699.0	  377.1	 7931.0	...
5361723	  699.0	  377.1	 7929.0	...
5361724	  698.8	  377.2	 7928.0	...
5361725	  698.4	  377.7	 7922.0	...
5361726	  698.1	  378.1	 7916.0	...
5361727	  698.1	  378.9	 7912.0	...
5361728	  698.6	  379.2	 7915.0	...
5361729	  699.0	  379.2	 7918.0	...
5361730	  699.2	  378.9	 7919.0	...
5361731	  699.2	  378.6	 7916.0	...
5361732	  699.7	  378.5	 7913.0	...
5361733	  700.2	  378.5	 7907.0	...
5361734	  700.4	  378.5	 7904.0	...
5361735	  700.1	  378.4	 7901.0	...
5361736	  699.7	  378.3	 7902.0	...
5361737	  699.5	  378.3	 7904.0	...
5361738	  699.4	  378.3	 7905.0	...
5361739	  699.2	  378.2	 7903.0	...
5361740	  699.5	  378.1	 7901.0	...
5361741	  699.7	  377.8	 7900.0	...
5361742	  699.6	  377.8	 7898.0	...
5361743	  699.3	  378.0	 7900.0	...
5361744	  699.0	  378.4	 7903.0	...
5361745	  699.0	  378.7	 7906.0	...
5361746	  699.0	  379.0	 7905.0	...
5361747	  699.1	  379.0	 7903.0	...
5361748	  699.4	  379.0	 7902.0	...
5361749	  699.7	  379.0	 7901.0	...
5361750	  700.0	  378.9	 7900.0	...
5361751	  700.1	  378.8	 7899.0	...
5361752	  700.2	  378.6	 7898.0	...
5361753	  700.3	  378.5	 7898.0	...
5361754	  700.3	  378.5	 7898.0	...
5361755	  700.4	  378.8	 7899.0	...
5361756	  700.5	  379.3	 7900.0	...
5361757	  700.6	  379.6	 7901.0	...
5361758	  700.6	  379.9	 7900.0	...
5361759	  700.6	  380.1	 7901.0	...
5361760	  700.3	  380.4	 7902.0	...
5361761	  699.9	  380.6	 7900.0	...
5361762	  699.5	  380.6	 7898.0	...
MSG	5361763 0000 _ Number On
5361763	  699.4	  380.5	 7896.0	...
5361764	  699.7	  380.0	 7896.0	...
5361765	  700.0	  379.6	 7896.0	...
5361766	  700.3	  379.2	 7896.0	...
5361767	  700.2	  379.2	 7897.0	...
5361768	  700.0	  379.2	 7898.0	...
5361769	  699.9	  379.1	 7897.0	...
5361770	  700.0	  379.4	 7895.0	...
5361771	  700.7	  379.8	 7891.0	...
5361772	  701.4	  379.9	 7889.0	...
5361773	  701.3	  379.7	 7888.0	...
5361774	  700.6	  379.5	 7889.0	...
5361775	  700.0	  379.6	 7891.0	...
5361776	  700.4	  379.6	 7888.0	...
5361777	  700.8	  379.5	 7886.0	...
5361778	  701.2	  380.2	 7884.0	...
5361779	  701.5	  380.9	 7884.0	...
5361780	  701.8	  381.5	 7883.0	...
5361781	  701.9	  381.4	 7883.0	...
5361782	  701.8	  381.2	 7883.0	...
5361783	  701.7	  381.1	 7883.0	...
5361784	  701.8	  380.9	 7883.0	...
5361785	  701.9	  380.9	 7880.0	...
5361786	  702.1	  380.8	 7875.0	...
5361787	  702.1	  380.8	 7871.0	...
5361788	  702.2	  380.7	 7867.0	...
5361789	  702.3	  380.6	 7869.0	...
5361790	  702.3	  380.5	 7871.0	...
5361791	  702.3	  380.3	 7875.0	...
5361792	  702.5	  380.3	 7877.0	...
5361793	  702.8	  380.2	 7878.0	...
5361794	  703.0	  380.1	 7875.0	...
5361795	  703.1	  380.0	 7873.0	...
5361796	  702.6	  380.1	 7870.0	...
5361797	  702.2	  380.3	 7868.0	...
5361798	  701.2	  380.7	 7866.0	...
5361799	  700.8	  381.0	 7863.0	...
5361800	  701.1	  380.9	 7860.0	...
5361801	  701.8	  380.8	 7856.0	...
5361802	  702.6	  380.7	 7856.0	...
5361803	  702.6	  380.7	 7857.0	...
5361804	  702.5	  380.7	 7851.0	...
5361805	  702.5	  380.7	 7845.0	...
5361806	  702.0	  380.8	 7838.0	...
5361807	  701.6	  380.9	 7838.0	...
5361808	  701.1	  381.0	 7836.0	...
5361809	  701.1	  381.1	 7833.0	...
5361810	  701.1	  380.9	 7831.0	...
5361811	  701.2	  380.7	 7830.0	...
5361812	  701.4	  380.5	 7828.0	...
5361813	  701.5	  380.7	 7824.0	...
5361814	  701.7	  381.4	 7820.0	...
5361815	  701.9	  381.9	 7821.0	...
5361816	  702.2	  382.3	 7823.0	...
5361817	  702.4	  382.2	 7824.0	...
5361818	  702.4	  381.8	 7821.0	...
5361819	  702.2	  381.4	 7818.0	...
5361820	  702.3	  381.2	 7815.0	...
5361821	  702.7	  381.3	 7816.0	...
5361822	  703.2	  381.4	 7816.0	...
5361823	  703.4	  381.4	 7817.0	...
5361824	  703.5	  381.6	 7817.0	...
5361825	  703.6	  382.0	 7816.0	...
5361826	  703.7	  382.4	 7813.0	...
5361827	  703.8	  382.6	 7805.0	...
5361828	  703.8	  382.8	 7799.0	...
5361829	  704.1	  382.9	 7792.0	...
5361830	  704.3	  383.1	 7792.0	...
5361831	  704.6	  383.2	 7792.0	...
5361832	  704.9	  383.4	 7793.0	...
5361833	  705.3	  383.7	 7795.0	...
5361834	  704.7	  383.9	 7796.0	...
5361835	  703.7	  384.2	 7796.0	...
5361836	  703.3	  384.2	 7795.0	...
5361837	  703.8	  384.2	 7794.0	...
5361838	  704.4	  384.4	 7791.0	...
5361839	  704.6	  384.6	 7788.0	...
5361840	  704.7	  384.9	 7784.0	...
5361841	  705.0	  384.8	 7782.0	...
5361842	  705.3	  384.8	 7780.0	...
5361843	  705.2	  384.8	 7777.0	...
5361844	  704.9	  385.0	 7774.0	...
5361845	  704.6	  385.3	 7771.0	...
5361846	  704.6	  385.6	 7770.0	...
5361847	  704.5	  385.7	 7768.0	...
5361848	  704.3	  385.6	 7762.0	...
5361849	  704.1	  385.5	 7756.0	...
5361850	  703.9	  385.5	 7751.0	...
5361851	  704.2	  385.5	 7748.0	...
5361852	  704.6	  386.0	 7747.0	...
5361853	  705.1	  386.4	 7746.0	...
5361854	  705.3	  387.0	 7747.0	...
5361855	  705.4	  387.0	 7747.0	...
5361856	  705.1	  386.9	 7746.0	...
5361857	  704.8	  386.8	 7743.0	...
5361858	  704.6	  386.9	 7738.0	...
5361859	  704.9	  387.3	 7732.0	...
5361860	  705.1	  387.6	 7725.0	...
5361861	  705.1	  387.6	 7719.0	...
5361862	  704.8	  387.6	 7716.0	...
5361863	  704.6	  387.8	 7714.0	...
5361864	  704.5	  388.0	 7713.0	...
5361865	  705.0	  388.1	 7712.0	...
5361866	  705.9	  388.0	 7714.0	...
5361867	  706.8	  388.0	 7716.0	...
5361868	  707.7	  388.4	 7712.0	...
5361869	  708.2	  388.9	 7708.0	...
5361870	  708.4	  389.4	 7704.0	...
5361871	  707.9	  389.4	 7704.0	...
5361872	  707.5	  389.4	 7703.0	...
5361873	  707.3	  389.4	 7697.0	...
5361874	  707.1	  389.5	 7693.0	...
5361875	  706.9	  389.6	 7689.0	...
5361876	  706.7	  389.6	 7690.0	...
5361877	  706.8	  390.2	 7690.0	...
5361878	  707.0	  390.8	 7687.0	...
5361879	  707.2	  391.1	 7684.0	...
5361880	  707.3	  390.9	 7679.0	...
5361881	  707.3	  391.3	 7677.0	...
5361882	  707.4	  391.8	 7673.0	...
5361883	  707.4	  392.3	 7671.0	...
5361884	  707.2	  392.2	 7670.0	...
5361885	  707.6	  392.0	 7668.0	...
5361886	  708.1	  391.8	 7666.0	...
5361887	  708.6	  391.8	 7664.0	...
5361888	  708.7	  391.9	 7664.0	...
5361889	  708.8	  392.1	 7664.0	...
5361890	  709.0	  392.1	 7664.0	...
5361891	  709.0	  392.0	 7663.0	...
5361892	  709.1	  391.8	 7661.0	...
5361893	  709.0	  391.7	 7659.0	...
5361894	  709.0	  391.9	 7656.0	...
5361895	  709.1	  392.3	 7653.0	...
5361896	  709.1	  392.6	 7649.0	...
5361897	  709.1	  393.0	 7644.0	...
5361898	  709.3	  393.4	 7641.0	...
5361899	  709.4	  393.8	 7640.0	...
5361900	  709.6	  393.7	 7638.0	...
5361901	  709.5	  393.7	 7635.0	...
5361902	  709.3	  394.0	 7632.0	...
5361903	  709.1	  394.3	 7631.0	...
5361904	  709.3	  394.6	 7631.0	...
5361905	  709.6	  394.4	 7632.0	...
5361906	  709.9	  394.3	 7630.0	...
5361907	  709.9	  394.2	 7628.0	...
5361908	  710.0	  394.2	 7626.0	...
5361909	  710.3	  394.1	 7624.0	...
5361910	  710.4	  393.9	 7622.0	...
5361911	  710.4	  393.8	 7617.0	...
5361912	  710.0	  394.2	 7612.0	...
5361913	  709.6	  394.6	 7607.0	...
5361914	  709.9	  395.1	 7604.0	...
5361915	  710.5	  395.1	 7605.0	...
5361916	  711.2	  395.0	 7606.0	...
5361917	  711.2	  394.9	 7607.0	...
5361918	  711.2	  394.7	 7606.0	...
5361919	  711.3	  394.7	 7604.0	...
5361920	  711.2	  394.8	 7601.0	...
5361921	  711.1	  394.8	 7598.0	...
5361922	  710.9	  394.9	 7595.0	...
5361923	  710.9	  395.0	 7587.0	...
5361924	  711.0	  395.0	 7581.0	...
5361925	  710.8	  395.1	 7575.0	...
5361926	  710.6	  395.3	 7572.0	...
5361927	  710.4	  395.9	 7570.0	...
5361928	  710.7	  396.3	 7567.0	...
5361929	  711.1	  396.5	 7567.0	...
5361930	  711.4	  396.3	 7567.0	...
5361931	  711.7	  396.6	 7566.0	...
5361932	  711.5	  397.1	 7565.0	...
5361933	  711.3	  397.6	 7562.0	...
5361934	  711.1	  397.7	 7558.0	...
5361935	  710.9	  397.9	 7551.0	...
5361936	  710.8	  398.1	 7546.0	...
5361937	  710.7	  398.3	 7543.0	...
5361938	  710.8	  398.5	 7541.0	...
5361939	  710.9	  398.6	 7540.0	...
5361940	  711.1	  399.1	 7539.0	...
5361941	  711.0	  399.3	 7537.0	...
5361942	  710.9	  399.6	 7533.0	...
5361943	  710.9	  399.3	 7529.0	...
5361944	  710.8	  399.2	 7528.0	...
5361945	  710.7	  399.1	 7528.0	...
5361946	  710.8	  399.0	 7528.0	...
5361947	  711.3	  399.0	 7523.0	...
5361948	  711.6	  399.5	 7517.0	...
5361949	  711.5	  399.9	 7509.0	...
5361950	  711.3	  400.4	 7506.0	...
5361951	  711.1	  400.4	 7505.0	...
5361952	  710.9	  400.0	 7506.0	...
5361953	  710.8	  399.6	 7506.0	...
5361954	  710.9	  399.3	 7506.0	...
5361955	  710.9	  399.5	 7505.0	...
5361956	  710.7	  399.7	 7498.0	...
5361957	  710.6	  400.0	 7492.0	...
5361958	  710.5	  400.1	 7486.0	...
5361959	  710.1	  400.2	 7485.0	...
5361960	  709.7	  400.5	 7481.0	...
5361961	  709.7	  400.8	 7478.0	...
5361962	  710.1	  401.2	 7474.0	...
5361963	  710.6	  401.5	 7472.0	...
5361964	  710.8	  402.4	 7471.0	...
EFIX R   5361526	5361964	439	  702.1	  383.2	   7814
SSACC R  5361965
5361965	  710.5	  403.2	 7468.0	...
5361966	  710.1	  403.8	 7465.0	...
5361967	  709.8	  404.4	 7462.0	...
5361968	  709.8	  404.8	 7457.0	...
5361969	  709.9	  405.4	 7451.0	...
5361970	  709.9	  405.9	 7440.0	...
5361971	  710.0	  406.3	 7431.0	...
5361972	  709.9	  405.3	 7424.0	...
5361973	  715.1	  387.3	 7464.0	...
5361974	  720.4	  369.5	 7505.0	...
5361975	  725.6	  353.1	 7547.0	...
5361976	  725.2	  352.8	 7546.0	...
5361977	  724.9	  352.4	 7544.0	...
5361978	  725.1	  353.9	 7538.0	...
5361979	  724.9	  360.8	 7519.0	...
5361980	  725.0	  369.6	 7492.0	...
5361981	  725.0	  379.0	 7470.0	...
5361982	  726.0	  389.2	 7441.0	...
5361983	  727.1	  402.3	 7399.0	...
5361984	  727.4	  419.4	 7339.0	...
5361985	  727.5	  434.9	 7283.0	...
5361986	  728.3	  452.8	 7221.0	...
5361987	  730.4	  471.4	 7155.0	...
5361988	  731.7	  494.7	 7080.0	...
5361989	  732.9	  519.4	 6996.0	...
5361990	  734.1	  547.2	 6907.0	...
5361991	  736.9	  578.5	 6800.0	...
5361992	  739.7	  612.4	 6694.0	...
5361993	  742.9	  648.2	 6583.0	...
5361994	  749.7	  682.0	 6473.0	...
5361995	  756.4	  717.9	 6354.0	...
5361996	  761.5	  758.1	 6224.0	...
5361997	  763.1	  803.0	 6084.0	...
5361998	  765.0	  851.5	 5939.0	...
5361999	  768.6	  900.8	 5783.0	...
5362000	  773.8	  952.7	 5622.0	...
5362001	  779.2	 1005.5	 5456.0	...
5362002	  784.3	 1060.5	 5283.0	...
5362003	  788.1	 1117.8	 5110.0	...
5362004	  791.1	 1179.0	 4927.0	...
5362005	  794.8	 1243.1	 4738.0	...
5362006	  798.1	 1310.3	 4539.0	...
5362007	  804.2	 1377.2	 4343.0	...
5362008	  810.1	 1445.3	 4147.0	...
5362009	  817.8	 1512.8	 3957.0	...
5362010	  822.8	 1583.7	 3763.0	...
5362011	  828.3	 1655.7	 3573.0	...
5362012	  831.0	 1730.5	 3376.0	...
5362013	  834.0	 1803.2	 3184.0	...
5362014	  837.9	 1875.8	 2993.0	...
5362015	  844.4	 1949.2	 2805.0	...
5362016	  851.9	 2028.2	 2619.0	...
5362017	  856.8	 2083.1	 2496.0	...
5362018	  859.0	 2111.1	 2436.0	...
5362019	  859.0	 2111.1	 2436.0	...
SBLINK R 5362020
5362020	   .	   .	    0.0	...
5362021	   .	   .	    0.0	...
5362022	   .	   .	    0.0	...
5362023	   .	   .	    0.0	...
5362024	   .	   .	    0.0	...
5362025	   .	   .	    0.0	...
5362026	   .	   .	    0.0	...
5362027	   .	   .	    0.0	...
5362028	   .	   .	    0.0	...
5362029	   .	   .	    0.0	...
5362030	   .	   .	    0.0	...
5362031	   .	   .	    0.0	...
5362032	   .	   .	    0.0	...
5362033	   .	   .	    0.0	...
5362034	   .	   .	    0.0	...
5362035	   .	   .	    0.0	...
5362036	   .	   .	    0.0	...
5362037	   .	   .	    0.0	...
5362038	   .	   .	    0.0	...
5362039	   .	   .	    0.0	...
5362040	   .	   .	    0.0	...
5362041	   .	   .	    0.0	...
5362042	   .	   .	    0.0	...
5362043	   .	   .	    0.0	...
5362044	   .	   .	    0.0	...
5362045	   .	   .	    0.0	...
5362046	   .	   .	    0.0	...
5362047	   .	   .	    0.0	...
5362048	   .	   .	    0.0	...
5362049	   .	   .	    0.0	...
5362050	   .	   .	    0.0	...
5362051	   .	   .	    0.0	...
5362052	   .	   .	    0.0	...
5362053	   .	   .	    0.0	...
5362054	   .	   .	    0.0	...
5362055	   .	   .	    0.0	...
5362056	   .	   .	    0.0	...
5362057	   .	   .	    0.0	...
5362058	   .	   .	    0.0	...
5362059	   .	   .	    0.0	...
5362060	   .	   .	    0.0	...
5362061	   .	   .	    0.0	...
5362062	   .	   .	    0.0	...
5362063	   .	   .	    0.0	...
5362064	   .	   .	    0.0	...
MSG	5362065 0000 _ Number Off
5362065	   .	   .	    0.0	...
5362066	   .	   .	    0.0	...
5362067	   .	   .	    0.0	...
5362068	   .	   .	    0.0	...
5362069	   .	   .	    0.0	...
5362070	   .	   .	    0.0	...
5362071	   .	   .	    0.0	...
5362072	   .	   .	    0.0	...
5362073	   .	   .	    0.0	...
5362074	   .	   .	    0.0	...
5362075	   .	   .	    0.0	...
5362076	   .	   .	    0.0	...
5362077	   .	   .	    0.0	...
5362078	   .	   .	    0.0	...
5362079	   .	   .	    0.0	...
5362080	   .	   .	    0.0	...
5362081	   .	   .	    0.0	...
5362082	   .	   .	    0.0	...
5362083	   .	   .	    0.0	...
5362084	   .	   .	    0.0	...
5362085	   .	   .	    0.0	...
5362086	   .	   .	    0.0	...
5362087	   .	   .	    0.0	...
5362088	   .	   .	    0.0	...
5362089	   .	   .	    0.0	...
5362090	   .	   .	    0.0	...
5362091	   .	   .	    0.0	...
5362092	   .	   .	    0.0	...
5362093	   .	   .	    0.0	...
5362094	   .	   .	    0.0	...
5362095	   .	   .	    0.0	...
5362096	   .	   .	    0.0	...
5362097	   .	   .	    0.0	...
5362098	   .	   .	    0.0	...
5362099	   .	   .	    0.0	...
5362100	   .	   .	    0.0	...
5362101	   .	   .	    0.0	...
5362102	   .	   .	    0.0	...
5362103	   .	   .	    0.0	...
5362104	   .	   .	    0.0	...
5362105	   .	   .	    0.0	...
5362106	   .	   .	    0.0	...
5362107	   .	   .	    0.0	...
5362108	   .	   .	    0.0	...
5362109	   .	   .	    0.0	...
5362110	   .	   .	    0.0	...
5362111	   .	   .	    0.0	...
5362112	   .	   .	    0.0	...
5362113	   .	   .	    0.0	...
5362114	   .	   .	    0.0	...
5362115	   .	   .	    0.0	...
5362116	   .	   .	    0.0	...
5362117	   .	   .	    0.0	...
5362118	   .	   .	    0.0	...
5362119	   .	   .	    0.0	...
5362120	   .	   .	    0.0	...
5362121	   .	   .	    0.0	...
5362122	   .	   .	    0.0	...
5362123	   .	   .	    0.0	...
5362124	   .	   .	    0.0	...
5362125	   .	   .	    0.0	...
5362126	   .	   .	    0.0	...
5362127	   .	   .	    0.0	...
5362128	   .	   .	    0.0	...
5362129	   .	   .	    0.0	...
5362130	   .	   .	    0.0	...
5362131	   .	   .	    0.0	...
5362132	   .	   .	    0.0	...
5362133	   .	   .	    0.0	...
5362134	   .	   .	    0.0	...
5362135	   .	   .	    0.0	...
5362136	   .	   .	    0.0	...
5362137	   .	   .	    0.0	...
5362138	   .	   .	    0.0	...
5362139	   .	   .	    0.0	...
5362140	   .	   .	    0.0	...
5362141	   .	   .	    0.0	...
5362142	   .	   .	    0.0	...
5362143	   .	   .	    0.0	...
5362144	   .	   .	    0.0	...
5362145	   .	   .	    0.0	...
5362146	   .	   .	    0.0	...
5362147	   .	   .	    0.0	...
5362148	   .	   .	    0.0	...
5362149	   .	   .	    0.0	...
5362150	   .	   .	    0.0	...
5362151	   .	   .	    0.0	...
5362152	   .	   .	    0.0	...
5362153	   .	   .	    0.0	...
5362154	   .	   .	    0.0	...
5362155	   .	   .	    0.0	...
5362156	   .	   .	    0.0	...
5362157	   .	   .	    0.0	...
5362158	   .	   .	    0.0	...
5362159	   .	   .	    0.0	...
5362160	   .	   .	    0.0	...
5362161	   .	   .	    0.0	...
5362162	   .	   .	    0.0	...
5362163	   .	   .	    0.0	...
EBLINK R 5362020	5362163	144
5362164	  851.3	 2131.2	 2431.0	...
5362165	  851.3	 2131.2	 2431.0	...
5362166	  849.8	 2119.0	 2443.0	...
5362167	  848.0	 2094.9	 2479.0	...
5362168	  846.3	 2060.8	 2539.0	...
5362169	  845.0	 2029.6	 2603.0	...
5362170	  844.3	 2000.6	 2668.0	...
5362171	  843.4	 1970.2	 2736.0	...
5362172	  843.6	 1949.1	 2787.0	...
5362173	  841.6	 1919.0	 2855.0	...
5362174	  839.6	 1890.0	 2921.0	...
5362175	  835.6	 1847.6	 3025.0	...
5362176	  831.9	 1819.4	 3098.0	...
5362177	  828.1	 1792.6	 3168.0	...
5362178	  844.1	 1762.8	 3239.0	...
5362179	  862.1	 1728.0	 3321.0	...
5362180	  881.2	 1696.3	 3389.0	...
5362181	  882.5	 1667.5	 3452.0	...
5362182	  874.0	 1642.2	 3512.0	...
5362183	  864.3	 1614.4	 3580.0	...
5362184	  860.7	 1588.8	 3639.0	...
5362185	  866.6	 1560.5	 3699.0	...
5362186	  867.5	 1533.1	 3763.0	...
5362187	  862.2	 1508.4	 3825.0	...
5362188	  856.8	 1483.7	 3891.0	...
5362189	  855.6	 1460.0	 3950.0	...
5362190	  853.4	 1436.0	 4012.0	...
5362191	  850.6	 1414.6	 4064.0	...
5362192	  848.1	 1391.7	 4123.0	...
5362193	  846.5	 1369.8	 4180.0	...
5362194	  845.5	 1346.3	 4242.0	...
5362195	  845.2	 1325.8	 4294.0	...
5362196	  845.0	 1305.6	 4354.0	...
5362197	  844.9	 1286.4	 4408.0	...
5362198	  844.7	 1266.3	 4467.0	...
5362199	  842.8	 1248.4	 4514.0	...
5362200	  840.4	 1230.1	 4564.0	...
5362201	  836.8	 1211.6	 4617.0	...
5362202	  833.7	 1193.0	 4673.0	...
5362203	  829.4	 1175.5	 4725.0	...
5362204	  826.3	 1158.0	 4770.0	...
5362205	  823.1	 1140.4	 4813.0	...
5362206	  820.6	 1123.5	 4853.0	...
5362207	  818.0	 1106.9	 4898.0	...
5362208	  816.1	 1090.8	 4937.0	...
5362209	  814.4	 1073.8	 4986.0	...
5362210	  812.7	 1058.4	 5030.0	...
5362211	  811.6	 1042.1	 5083.0	...
5362212	  809.2	 1026.9	 5127.0	...
5362213	  806.8	 1011.8	 5170.0	...
5362214	  804.0	  997.7	 5212.0	...
5362215	  802.9	  983.3	 5258.0	...
5362216	  802.8	  968.5	 5305.0	...
5362217	  803.2	  954.1	 5343.0	...
5362218	  800.7	  941.2	 5383.0	...
5362219	  797.0	  929.6	 5416.0	...
5362220	  792.8	  916.5	 5457.0	...
5362221	  790.8	  902.9	 5494.0	...
5362222	  789.0	  889.3	 5534.0	...
5362223	  787.2	  876.5	 5571.0	...
5362224	  785.8	  863.5	 5606.0	...
5362225	  784.0	  850.4	 5641.0	...
5362226	  782.0	  838.4	 5674.0	...
5362227	  780.4	  827.5	 5706.0	...
5362228	  779.0	  814.9	 5742.0	...
5362229	  778.7	  802.3	 5777.0	...
5362230	  778.3	  788.3	 5817.0	...
5362231	  778.1	  776.6	 5848.0	...
5362232	  777.2	  764.7	 5882.0	...
5362233	  776.6	  753.9	 5914.0	...
5362234	  775.5	  741.8	 5952.0	...
5362235	  774.7	  731.3	 5985.0	...
5362236	  773.8	  720.4	 6019.0	...
5362237	  773.1	  709.6	 6050.0	...
5362238	  772.3	  699.8	 6078.0	...
5362239	  771.2	  690.9	 6105.0	...
5362240	  770.3	  682.2	 6130.0	...
5362241	  769.4	  673.0	 6163.0	...
5362242	  766.1	  666.8	 6185.0	...
5362243	  762.8	  660.5	 6209.0	...
5362244	  759.3	  653.4	 6230.0	...
5362245	  758.5	  644.8	 6258.0	...
5362246	  756.7	  635.8	 6284.0	...
5362247	  754.4	  630.6	 6301.0	...
5362248	  751.9	  624.7	 6319.0	...
5362249	  750.3	  618.7	 6340.0	...
5362250	  749.6	  609.4	 6367.0	...
5362251	  749.0	  600.4	 6394.0	...
5362252	  748.7	  593.4	 6420.0	...
5362253	  748.0	  585.6	 6450.0	...
5362254	  747.3	  577.8	 6479.0	...
5362255	  746.6	  571.0	 6498.0	...
5362256	  745.9	  564.6	 6516.0	...
5362257	  746.1	  557.7	 6537.0	...
5362258	  746.4	  550.3	 6561.0	...
5362259	  747.1	  545.1	 6578.0	...
5362260	  746.6	  538.7	 6601.0	...
5362261	  746.1	  532.5	 6621.0	...
5362262	  745.3	  525.5	 6644.0	...
5362263	  745.1	  519.4	 6656.0	...
5362264	  745.0	  513.2	 6673.0	...
5362265	  745.2	  507.4	 6685.0	...
5362266	  745.0	  502.3	 6702.0	...
5362267	  744.6	  497.6	 6713.0	...
5362268	  743.7	  491.4	 6730.0	...
5362269	  742.9	  486.4	 6745.0	...
5362270	  742.1	  480.4	 6766.0	...
5362271	  741.3	  475.4	 6778.0	...
5362272	  740.3	  470.3	 6790.0	...
5362273	  738.9	  465.0	 6802.0	...
5362274	  737.2	  461.6	 6811.0	...
ESACC R  5361965	5362274	310	  710.5	  403.2	  737.2	  461.6	   1.35	   1225
SFIX R   5362275
5362275	  735.9	  458.0	 6826.0	...
5362276	  735.0	  454.9	 6836.0	...
5362277	  734.7	  450.6	 6847.0	...
MSG	5362278 0000 _ Number On
5362278	  734.7	  446.3	 6855.0	...
5362279	  734.8	  443.9	 6862.0	...
5362280	  734.9	  442.6	 6871.0	...
5362281	  734.5	  439.6	 6885.0	...
5362282	  733.9	  435.2	 6903.0	...
5362283	  733.2	  430.8	 6920.0	...
5362284	  732.7	  428.4	 6926.0	...
5362285	  732.4	  426.8	 6929.0	...
5362286	  732.1	  424.9	 6933.0	...
5362287	  731.9	  421.5	 6945.0	...
5362288	  731.2	  418.4	 6955.0	...
5362289	  730.7	  415.3	 6967.0	...
5362290	  730.0	  413.2	 6976.0	...
5362291	  729.7	  410.1	 6987.0	...
5362292	  729.2	  407.2	 6993.0	...
5362293	  729.0	  406.1	 6995.0	...
5362294	  728.8	  404.5	 6996.0	...
5362295	  728.4	  401.1	 7000.0	...
5362296	  727.9	  397.8	 7005.0	...
5362297	  726.5	  395.7	 7015.0	...
5362298	  725.1	  395.4	 7024.0	...
5362299	  723.6	  395.1	 7031.0	...
5362300	  725.1	  392.1	 7035.0	...
5362301	  727.8	  389.0	 7039.0	...
5362302	  730.9	  385.7	 7045.0	...
5362303	  732.3	  383.9	 7049.0	...
5362304	  732.9	  382.3	 7054.0	...
5362305	  733.2	  379.9	 7059.0	...
5362306	  733.5	  378.9	 7062.0	...
5362307	  733.9	  377.4	 7065.0	...
5362308	  734.3	  376.9	 7066.0	...
5362309	  734.2	  376.5	 7067.0	...
5362310	  733.9	  373.9	 7074.0	...
5362311	  733.4	  371.4	 7080.0	...
5362312	  732.8	  369.1	 7084.0	...
5362313	  732.4	  369.4	 7086.0	...
5362314	  731.6	  370.0	 7089.0	...
5362315	  731.2	  370.4	 7089.0	...
5362316	  730.9	  370.8	 7087.0	...
5362317	  730.3	  370.8	 7085.0	...
5362318	  729.5	  369.5	 7086.0	...
5362319	  729.6	  366.9	 7088.0	...
5362320	  730.8	  363.5	 7091.0	...
5362321	  731.8	  361.9	 7090.0	...
5362322	  732.0	  361.6	 7089.0	...
5362323	  731.9	  362.4	 7087.0	...
5362324	  732.1	  362.8	 7088.0	...
5362325	  732.3	  363.1	 7088.0	...
5362326	  732.8	  362.9	 7090.0	...
5362327	  733.4	  363.3	 7091.0	...
5362328	  734.5	  363.9	 7091.0	...
5362329	  735.5	  364.5	 7090.0	...
5362330	  736.4	  364.6	 7089.0	...
5362331	  737.6	  364.4	 7088.0	...
5362332	  738.5	  364.3	 7087.0	...
5362333	  738.2	  364.4	 7086.0	...
5362334	  737.6	  364.4	 7088.0	...
5362335	  737.0	  364.4	 7089.0	...
5362336	  735.7	  365.9	 7087.0	...
5362337	  734.0	  367.5	 7082.0	...
5362338	  732.8	  368.7	 7077.0	...
5362339	  734.5	  366.6	 7076.0	...
EFIX R   5362275	5362339	65	  732.4	  390.4	   7025
SSACC R  5362340
5362340	  736.5	  364.5	 7073.0	...
5362341	  738.0	  363.7	 7071.0	...
5362342	  738.7	  363.7	 7071.0	...
5362343	  739.1	  363.8	 7073.0	...
5362344	  737.3	  364.7	 7071.0	...
5362345	  735.2	  366.6	 7065.0	...
5362346	  733.2	  368.5	 7061.0	...
5362347	  733.2	  368.5	 7062.0	...
5362348	  728.7	  386.1	 7024.0	...
5362349	  724.3	  404.0	 6984.0	...
5362350	  719.7	  422.2	 6937.0	...
5362351	  719.7	  423.0	 6929.0	...
5362352	  719.8	  424.2	 6922.0	...
5362353	  719.9	  425.3	 6921.0	...
5362354	  719.8	  426.1	 6920.0	...
5362355	  719.4	  426.3	 6920.0	...
5362356	  719.1	  426.5	 6921.0	...
ESACC R  5362340	5362356	17	  736.5	  364.5	  719.1	  426.5	   1.35	    161
SFIX R   5362357
5362357	  719.0	  426.9	 6924.0	...
5362358	  719.1	  427.7	 6926.0	...
5362359	  719.2	  428.4	 6925.0	...
5362360	  719.4	  429.1	 6924.0	...
5362361	  719.5	  429.3	 6925.0	...
5362362	  719.3	  429.5	 6926.0	...
5362363	  719.0	  429.5	 6927.0	...
5362364	  718.7	  429.6	 6927.0	...
5362365	  718.8	  430.1	 6927.0	...
5362366	  718.9	  430.7	 6925.0	...
5362367	  719.4	  431.0	 6924.0	...
5362368	  719.7	  430.8	 6924.0	...
5362369	  720.1	  430.8	 6922.0	...
5362370	  720.2	  430.9	 6920.0	...
5362371	  720.2	  430.5	 6918.0	...
5362372	  720.2	  429.9	 6919.0	...
5362373	  719.7	  430.0	 6919.0	...
5362374	  719.1	  430.7	 6919.0	...
5362375	  719.0	  431.1	 6919.0	...
5362376	  719.7	  430.9	 6918.0	...
5362377	  720.3	  430.6	 6919.0	...
5362378	  720.5	  430.5	 6921.0	...
5362379	  720.5	  430.3	 6926.0	...
5362380	  720.7	  430.1	 6929.0	...
5362381	  721.3	  430.0	 6931.0	...
5362382	  721.9	  430.1	 6930.0	...
5362383	  722.0	  430.3	 6929.0	...
5362384	  721.7	  430.0	 6930.0	...
5362385	  722.1	  429.2	 6932.0	...
5362386	  722.8	  428.4	 6930.0	...
5362387	  722.6	  428.2	 6926.0	...
5362388	  721.7	  428.3	 6922.0	...
5362389	  721.9	  428.2	 6921.0	...
5362390	  722.9	  428.0	 6920.0	...
5362391	  723.3	  427.8	 6919.0	...
5362392	  722.7	  428.2	 6919.0	...
5362393	  722.3	  428.6	 6920.0	...
5362394	  722.4	  428.9	 6921.0	...
5362395	  722.5	  428.8	 6924.0	...
5362396	  722.5	  428.7	 6926.0	...
5362397	  722.7	  428.7	 6926.0	...
5362398	  723.4	  428.6	 6924.0	...
5362399	  724.1	  428.3	 6922.0	...
5362400	  724.1	  428.0	 6922.0	...
5362401	  723.4	  427.7	 6925.0	...
5362402	  722.8	  427.5	 6929.0	...
5362403	  722.6	  427.4	 6928.0	...
5362404	  722.6	  427.6	 6925.0	...
5362405	  723.1	  427.7	 6922.0	...
5362406	  723.6	  427.1	 6924.0	...
5362407	  724.1	  426.2	 6927.0	...
5362408	  724.0	  425.4	 6928.0	...
5362409	  724.3	  425.6	 6929.0	...
5362410	  724.6	  426.0	 6928.0	...
5362411	  724.8	  426.4	 6929.0	...
5362412	  724.5	  426.3	 6930.0	...
5362413	  724.8	  426.4	 6931.0	...
5362414	  725.1	  426.5	 6931.0	...
5362415	  725.5	  426.7	 6930.0	...
5362416	  725.5	  426.8	 6928.0	...
5362417	  725.4	  426.5	 6926.0	...
5362418	  725.4	  426.0	 6926.0	...
5362419	  725.4	  425.3	 6931.0	...
5362420	  725.5	  425.1	 6935.0	...
5362421	  725.6	  424.9	 6938.0	...
5362422	  725.8	  425.0	 6936.0	...
5362423	  725.4	  425.0	 6930.0	...
5362424	  724.5	  425.0	 6924.0	...
5362425	  723.7	  425.1	 6918.0	...
5362426	  723.4	  425.3	 6919.0	...
5362427	  723.6	  425.4	 6921.0	...
5362428	  723.9	  425.5	 6923.0	...
5362429	  723.7	  425.6	 6923.0	...
5362430	  723.6	  425.8	 6924.0	...
5362431	  723.2	  425.9	 6925.0	...
5362432	  723.0	  425.8	 6926.0	...
5362433	  722.7	  425.5	 6927.0	...
5362434	  722.6	  425.1	 6928.0	...
5362435	  722.8	  424.7	 6932.0	...
5362436	  723.4	  424.6	 6935.0	...
5362437	  724.4	  424.3	 6939.0	...
5362438	  725.0	  424.2	 6940.0	...
5362439	  725.4	  424.5	 6940.0	...
5362440	  725.5	  424.9	 6940.0	...
5362441	  725.7	  425.2	 6940.0	...
5362442	  725.8	  425.2	 6939.0	...
5362443	  725.4	  425.2	 6939.0	...
5362444	  724.9	  425.3	 6939.0	...
5362445	  724.6	  425.4	 6939.0	...
5362446	  725.3	  425.4	 6941.0	...
5362447	  726.0	  425.2	 6942.0	...
5362448	  726.8	  424.8	 6942.0	...
5362449	  726.9	  424.2	 6941.0	...
5362450	  727.0	  423.7	 6942.0	...
5362451	  726.8	  423.5	 6942.0	...
5362452	  726.4	  423.6	 6943.0	...
5362453	  726.0	  423.5	 6942.0	...
5362454	  725.7	  423.4	 6942.0	...
5362455	  725.7	  423.2	 6942.0	...
5362456	  726.3	  423.1	 6944.0	...
5362457	  726.9	  423.0	 6945.0	...
5362458	  727.5	  422.9	 6947.0	...
5362459	  727.5	  422.9	 6948.0	...
5362460	  727.7	  423.0	 6948.0	...
5362461	  727.8	  423.1	 6949.0	...
5362462	  728.0	  423.2	 6949.0	...
5362463	  727.9	  423.0	 6949.0	...
5362464	  727.8	  422.9	 6948.0	...
5362465	  727.7	  422.7	 6946.0	...
5362466	  727.7	  422.6	 6946.0	...
5362467	  727.8	  422.4	 6949.0	...
5362468	  727.9	  422.3	 6954.0	...
5362469	  728.0	  422.3	 6957.0	...
5362470	  728.7	  422.5	 6961.0	...
5362471	  729.3	  422.7	 6963.0	...
5362472	  730.3	  422.7	 6967.0	...
5362473	  730.5	  422.6	 6968.0	...
5362474	  730.4	  422.5	 6970.0	...
5362475	  729.4	  422.9	 6970.0	...
5362476	  728.3	  423.3	 6970.0	...
5362477	  727.7	  423.6	 6969.0	...
5362478	  727.7	  423.5	 6969.0	...
5362479	  727.5	  422.8	 6970.0	...
5362480	  727.5	  422.2	 6973.0	...
5362481	  727.5	  421.6	 6976.0	...
5362482	  727.5	  421.4	 6978.0	...
5362483	  727.5	  421.4	 6980.0	...
5362484	  727.6	  421.4	 6982.0	...
5362485	  727.7	  421.6	 6983.0	...
5362486	  727.7	  421.8	 6983.0	...
5362487	  727.8	  421.8	 6979.0	...
5362488	  727.8	  421.4	 6977.0	...
5362489	  727.9	  421.1	 6975.0	...
5362490	  728.1	  420.9	 6976.0	...
5362491	  728.2	  421.0	 6977.0	...
5362492	  728.3	  421.0	 6977.0	...
5362493	  728.4	  421.1	 6976.0	...
5362494	  728.4	  421.2	 6977.0	...
5362495	  728.7	  420.9	 6977.0	...
5362496	  729.0	  420.5	 6980.0	...
5362497	  730.0	  419.9	 6984.0	...
5362498	  730.6	  419.2	 6988.0	...
5362499	  731.1	  418.4	 6991.0	...
5362500	  731.1	  417.8	 6993.0	...
5362501	  730.9	  417.5	 6995.0	...
5362502	  730.7	  417.3	 6996.0	...
5362503	  730.6	  417.3	 6997.0	...
5362504	  730.2	  417.4	 6999.0	...
5362505	  729.9	  417.5	 7001.0	...
5362506	  729.7	  417.7	 7003.0	...
5362507	  730.0	  417.8	 7006.0	...
5362508	  730.3	  417.9	 7008.0	...
5362509	  730.4	  417.8	 7008.0	...
5362510	  730.4	  417.7	 7007.0	...
5362511	  730.3	  417.1	 7006.0	...
5362512	  730.3	  416.6	 7005.0	...
5362513	  730.3	  415.9	 7010.0	...
5362514	  730.3	  415.9	 7014.0	...
5362515	  730.4	  415.8	 7018.0	...
5362516	  730.3	  415.8	 7020.0	...
5362517	  729.7	  415.6	 7021.0	...
5362518	  729.0	  414.5	 7026.0	...
5362519	  728.7	  413.6	 7029.0	...
5362520	  728.8	  412.6	 7032.0	...
5362521	  729.1	  412.4	 7031.0	...
5362522	  729.0	  412.0	 7031.0	...
5362523	  728.8	  411.8	 7030.0	...
5362524	  728.7	  411.6	 7030.0	...
5362525	  728.9	  411.5	 7033.0	...
5362526	  729.2	  411.5	 7037.0	...
5362527	  729.3	  411.4	 7041.0	...
5362528	  729.1	  411.5	 7042.0	...
5362529	  728.5	  411.1	 7044.0	...
5362530	  727.9	  410.8	 7046.0	...
5362531	  727.5	  410.6	 7045.0	...
5362532	  727.7	  410.7	 7043.0	...
5362533	  728.1	  410.8	 7042.0	...
5362534	  728.3	  410.9	 7042.0	...
5362535	  728.2	  410.9	 7042.0	...
5362536	  728.0	  410.8	 7044.0	...
5362537	  727.8	  410.6	 7046.0	...
5362538	  727.8	  410.4	 7048.0	...
5362539	  727.7	  410.3	 7048.0	...
5362540	  727.8	  410.4	 7050.0	...
5362541	  727.8	  410.3	 7053.0	...
5362542	  728.0	  410.3	 7053.0	...
5362543	  728.3	  410.3	 7053.0	...
5362544	  728.7	  410.5	 7053.0	...
5362545	  728.9	  410.5	 7052.0	...
5362546	  728.9	  410.0	 7052.0	...
5362547	  728.5	  409.6	 7052.0	...
5362548	  728.1	  409.2	 7053.0	...
5362549	  727.9	  409.2	 7052.0	...
5362550	  728.0	  409.3	 7052.0	...
5362551	  728.2	  409.6	 7051.0	...
5362552	  728.4	  410.0	 7055.0	...
5362553	  728.6	  410.3	 7060.0	...
5362554	  728.7	  410.5	 7065.0	...
5362555	  728.9	  410.4	 7066.0	...
5362556	  729.1	  410.3	 7067.0	...
5362557	  729.2	  410.1	 7069.0	...
5362558	  729.0	  409.9	 7069.0	...
5362559	  728.7	  409.7	 7071.0	...
5362560	  728.3	  409.7	 7074.0	...
5362561	  727.8	  409.6	 7077.0	...
5362562	  727.5	  409.6	 7081.0	...
5362563	  727.6	  409.6	 7082.0	...
5362564	  727.9	  409.7	 7084.0	...
5362565	  728.2	  409.9	 7084.0	...
5362566	  728.2	  409.8	 7084.0	...
5362567	  727.5	  409.6	 7085.0	...
5362568	  726.7	  409.5	 7087.0	...
5362569	  726.6	  410.0	 7087.0	...
5362570	  727.2	  410.5	 7088.0	...
5362571	  727.7	  410.6	 7088.0	...
5362572	  727.7	  410.3	 7089.0	...
5362573	  727.7	  410.0	 7090.0	...
5362574	  727.8	  410.2	 7091.0	...
5362575	  727.8	  410.3	 7091.0	...
5362576	  727.7	  410.1	 7092.0	...
5362577	  726.8	  410.0	 7098.0	...
5362578	  726.1	  409.8	 7104.0	...
5362579	  725.4	  409.8	 7110.0	...
5362580	  725.7	  410.0	 7112.0	...
5362581	  725.8	  410.3	 7112.0	...
MSG	5362582 0000 _ Number Off
5362582	  725.7	  410.5	 7112.0	...
5362583	  725.5	  410.4	 7117.0	...
5362584	  725.4	  409.8	 7122.0	...
5362585	  725.9	  409.3	 7127.0	...
5362586	  726.5	  408.9	 7129.0	...
5362587	  727.1	  408.7	 7132.0	...
5362588	  726.7	  408.3	 7138.0	...
5362589	  726.4	  407.9	 7142.0	...
5362590	  726.0	  407.8	 7146.0	...
5362591	  725.9	  407.9	 7147.0	...
5362592	  726.4	  407.9	 7149.0	...
5362593	  727.0	  407.7	 7151.0	...
5362594	  727.5	  407.5	 7154.0	...
5362595	  727.8	  407.3	 7158.0	...
5362596	  728.2	  407.1	 7162.0	...
5362597	  728.6	  407.2	 7165.0	...
5362598	  728.8	  407.3	 7165.0	...
5362599	  728.8	  407.1	 7167.0	...
5362600	  728.9	  407.1	 7168.0	...
5362601	  729.0	  407.1	 7170.0	...
5362602	  729.0	  407.1	 7171.0	...
5362603	  729.0	  406.8	 7173.0	...
5362604	  729.1	  406.5	 7173.0	...
5362605	  729.2	  406.3	 7174.0	...
5362606	  729.4	  406.3	 7174.0	...
5362607	  729.5	  406.3	 7175.0	...
5362608	  729.2	  406.0	 7176.0	...
5362609	  728.8	  405.6	 7176.0	...
5362610	  728.3	  405.3	 7176.0	...
5362611	  728.2	  405.3	 7177.0	...
5362612	  728.2	  405.3	 7178.0	...
5362613	  728.5	  405.4	 7183.0	...
5362614	  728.9	  405.4	 7186.0	...
5362615	  729.1	  405.5	 7188.0	...
5362616	  728.9	  405.5	 7186.0	...
5362617	  728.5	  405.5	 7186.0	...
5362618	  728.2	  405.4	 7186.0	...
5362619	  728.2	  405.3	 7187.0	...
5362620	  727.7	  405.3	 7192.0	...
5362621	  726.8	  405.3	 7196.0	...
5362622	  725.8	  405.4	 7200.0	...
5362623	  725.5	  405.2	 7202.0	...
5362624	  725.5	  404.7	 7205.0	...
5362625	  725.5	  404.1	 7209.0	...
5362626	  725.4	  403.8	 7210.0	...
5362627	  725.4	  403.8	 7210.0	...
5362628	  725.4	  403.9	 7210.0	...
5362629	  725.3	  403.9	 7210.0	...
5362630	  725.0	  403.6	 7211.0	...
5362631	  724.8	  403.2	 7217.0	...
5362632	  724.9	  403.2	 7223.0	...
5362633	  725.4	  403.4	 7227.0	...
5362634	  726.1	  403.7	 7226.0	...
5362635	  726.7	  404.2	 7226.0	...
5362636	  726.9	  404.8	 7227.0	...
5362637	  727.1	  405.3	 7227.0	...
5362638	  727.2	  405.3	 7229.0	...
5362639	  727.5	  405.2	 7230.0	...
5362640	  727.5	  405.2	 7232.0	...
5362641	  727.5	  404.9	 7232.0	...
5362642	  727.4	  404.6	 7234.0	...
5362643	  727.3	  404.0	 7236.0	...
5362644	  727.3	  403.6	 7237.0	...
5362645	  727.2	  403.2	 7237.0	...
5362646	  727.1	  403.1	 7241.0	...
5362647	  727.0	  403.0	 7246.0	...
5362648	  727.0	  403.1	 7251.0	...
5362649	  727.4	  403.2	 7253.0	...
5362650	  727.8	  403.3	 7253.0	...
5362651	  728.0	  403.3	 7254.0	...
5362652	  727.8	  403.3	 7252.0	...
5362653	  727.7	  403.3	 7251.0	...
5362654	  727.9	  403.7	 7252.0	...
5362655	  728.2	  404.2	 7254.0	...
5362656	  728.3	  404.3	 7261.0	...
5362657	  728.4	  403.8	 7269.0	...
5362658	  728.2	  403.2	 7277.0	...
5362659	  727.7	  403.0	 7280.0	...
5362660	  726.9	  403.1	 7280.0	...
5362661	  726.3	  403.2	 7279.0	...
5362662	  725.9	  403.3	 7278.0	...
5362663	  725.8	  403.4	 7277.0	...
5362664	  725.7	  403.2	 7280.0	...
5362665	  725.8	  403.0	 7283.0	...
5362666	  725.9	  403.0	 7286.0	...
5362667	  726.1	  403.2	 7289.0	...
5362668	  726.3	  403.3	 7291.0	...
5362669	  726.5	  403.3	 7294.0	...
5362670	  726.5	  403.1	 7296.0	...
5362671	  727.5	  402.8	 7297.0	...
5362672	  728.4	  402.6	 7299.0	...
5362673	  729.2	  402.4	 7301.0	...
5362674	  729.1	  402.4	 7302.0	...
5362675	  729.1	  402.5	 7303.0	...
5362676	  729.5	  402.8	 7305.0	...
5362677	  729.8	  403.1	 7307.0	...
5362678	  730.0	  403.2	 7308.0	...
5362679	  730.1	  403.3	 7308.0	...
5362680	  730.3	  403.4	 7311.0	...
5362681	  730.5	  403.2	 7313.0	...
5362682	  730.8	  403.0	 7316.0	...
5362683	  730.9	  402.9	 7316.0	...
5362684	  731.2	  402.7	 7316.0	...
5362685	  731.5	  402.4	 7317.0	...
5362686	  731.7	  402.1	 7316.0	...
5362687	  731.2	  402.1	 7315.0	...
5362688	  730.8	  402.3	 7315.0	...
5362689	  730.6	  402.4	 7315.0	...
5362690	  730.5	  402.6	 7314.0	...
5362691	  730.5	  402.7	 7318.0	...
5362692	  730.5	  402.8	 7322.0	...
5362693	  730.5	  402.5	 7328.0	...
5362694	  730.2	  402.1	 7330.0	...
5362695	  729.8	  401.7	 7331.0	...
5362696	  729.3	  401.4	 7333.0	...
5362697	  729.1	  401.1	 7334.0	...
5362698	  729.0	  401.2	 7335.0	...
5362699	  729.1	  401.8	 7335.0	...
5362700	  729.0	  402.5	 7334.0	...
5362701	  728.9	  402.2	 7333.0	...
5362702	  728.6	  401.8	 7332.0	...
5362703	  728.4	  401.7	 7332.0	...
5362704	  728.3	  402.0	 7333.0	...
5362705	  728.4	  402.4	 7335.0	...
5362706	  728.3	  402.5	 7339.0	...
5362707	  728.2	  402.5	 7341.0	...
5362708	  728.1	  402.4	 7344.0	...
5362709	  728.1	  402.3	 7346.0	...
5362710	  727.8	  401.7	 7348.0	...
5362711	  727.4	  401.2	 7347.0	...
5362712	  727.1	  401.0	 7346.0	...
5362713	  727.2	  401.3	 7346.0	...
5362714	  727.2	  401.3	 7352.0	...
5362715	  727.0	  401.0	 7358.0	...
5362716	  726.8	  400.7	 7362.0	...
5362717	  726.7	  400.7	 7362.0	...
5362718	  726.9	  400.7	 7362.0	...
5362719	  727.2	  401.0	 7360.0	...
5362720	  727.4	  401.2	 7358.0	...
5362721	  727.1	  401.7	 7361.0	...
5362722	  726.3	  402.0	 7365.0	...
5362723	  725.5	  401.9	 7369.0	...
5362724	  725.4	  401.6	 7369.0	...
5362725	  725.5	  401.1	 7369.0	...
5362726	  725.6	  401.0	 7371.0	...
5362727	  725.6	  400.9	 7373.0	...
5362728	  725.6	  400.9	 7373.0	...
5362729	  725.6	  400.7	 7373.0	...
5362730	  726.1	  400.5	 7372.0	...
5362731	  726.6	  401.0	 7371.0	...
5362732	  726.4	  401.6	 7371.0	...
5362733	  725.5	  402.3	 7374.0	...
5362734	  725.4	  402.1	 7377.0	...
5362735	  726.2	  401.8	 7379.0	...
5362736	  727.1	  401.6	 7377.0	...
5362737	  727.1	  401.4	 7377.0	...
5362738	  726.9	  401.1	 7379.0	...
5362739	  726.6	  401.0	 7382.0	...
5362740	  726.2	  401.1	 7384.0	...
5362741	  726.0	  400.9	 7384.0	...
5362742	  725.9	  400.5	 7383.0	...
5362743	  725.7	  400.1	 7382.0	...
5362744	  725.7	  400.1	 7383.0	...
5362745	  725.8	  399.9	 7385.0	...
5362746	  726.0	  399.8	 7386.0	...
5362747	  726.1	  399.7	 7386.0	...
5362748	  726.0	  399.8	 7387.0	...
5362749	  726.2	  399.9	 7389.0	...
5362750	  726.4	  399.9	 7390.0	...
5362751	  726.7	  399.9	 7391.0	...
5362752	  726.8	  399.9	 7391.0	...
5362753	  727.0	  399.8	 7391.0	...
5362754	  726.9	  399.8	 7391.0	...
5362755	  726.6	  399.8	 7391.0	...
5362756	  726.3	  399.7	 7393.0	...
5362757	  726.1	  399.8	 7395.0	...
5362758	  725.7	  399.9	 7396.0	...
5362759	  725.3	  400.2	 7400.0	...
5362760	  725.1	  400.3	 7403.0	...
5362761	  725.3	  399.8	 7406.0	...
5362762	  725.4	  399.3	 7407.0	...
5362763	  725.9	  398.6	 7407.0	...
5362764	  726.5	  398.4	 7410.0	...
5362765	  727.0	  398.1	 7412.0	...
5362766	  726.8	  398.0	 7414.0	...
5362767	  726.4	  397.8	 7418.0	...
5362768	  726.3	  397.8	 7421.0	...
5362769	  726.5	  397.6	 7427.0	...
5362770	  727.0	  397.5	 7428.0	...
5362771	  726.5	  397.8	 7427.0	...
5362772	  725.9	  398.4	 7425.0	...
5362773	  725.7	  399.0	 7424.0	...
5362774	  726.0	  399.1	 7425.0	...
5362775	  726.4	  399.4	 7428.0	...
5362776	  726.3	  399.7	 7431.0	...
5362777	  726.2	  399.6	 7435.0	...
5362778	  726.1	  399.2	 7435.0	...
5362779	  726.0	  398.9	 7435.0	...
5362780	  726.0	  399.0	 7436.0	...
5362781	  726.0	  398.9	 7437.0	...
5362782	  725.9	  398.8	 7438.0	...
5362783	  725.8	  398.6	 7438.0	...
5362784	  725.7	  398.5	 7438.0	...
5362785	  725.7	  398.4	 7438.0	...
5362786	  725.7	  398.3	 7438.0	...
5362787	  725.7	  398.2	 7440.0	...
5362788	  725.6	  398.2	 7442.0	...
5362789	  725.3	  398.2	 7445.0	...
5362790	  724.7	  398.4	 7444.0	...
5362791	  724.2	  398.4	 7444.0	...
5362792	  723.7	  398.4	 7445.0	...
5362793	  723.3	  398.4	 7446.0	...
MSG	5362794 0000 _ Number On
5362794	  722.9	  398.3	 7443.0	...
5362795	  722.8	  398.1	 7440.0	...
5362796	  722.8	  398.0	 7440.0	...
5362797	  722.9	  398.2	 7443.0	...
5362798	  722.7	  398.3	 7445.0	...
5362799	  722.6	  398.3	 7448.0	...
5362800	  722.3	  398.3	 7452.0	...
5362801	  722.1	  398.3	 7451.0	...
5362802	  721.9	  398.1	 7445.0	...
5362803	  721.6	  397.6	 7442.0	...
5362804	  721.5	  397.1	 7443.0	...
5362805	  721.4	  396.9	 7445.0	...
5362806	  721.2	  397.2	 7448.0	...
5362807	  720.9	  397.5	 7452.0	...
5362808	  720.7	  397.8	 7457.0	...
5362809	  720.7	  397.8	 7458.0	...
5362810	  720.6	  397.5	 7459.0	...
5362811	  720.4	  397.2	 7461.0	...
5362812	  720.1	  396.9	 7464.0	...
5362813	  720.0	  397.0	 7466.0	...
5362814	  720.0	  397.1	 7471.0	...
5362815	  720.1	  397.3	 7473.0	...
5362816	  720.1	  397.1	 7471.0	...
5362817	  720.3	  396.8	 7468.0	...
5362818	  720.5	  396.4	 7468.0	...
5362819	  720.6	  396.4	 7473.0	...
5362820	  720.8	  396.4	 7478.0	...
5362821	  721.0	  396.4	 7480.0	...
5362822	  721.1	  395.9	 7482.0	...
5362823	  720.5	  395.5	 7481.0	...
5362824	  719.8	  395.3	 7480.0	...
5362825	  719.2	  395.5	 7479.0	...
5362826	  719.0	  395.7	 7479.0	...
5362827	  718.7	  395.6	 7480.0	...
5362828	  718.4	  395.7	 7479.0	...
5362829	  718.5	  395.9	 7479.0	...
5362830	  719.1	  396.1	 7478.0	...
5362831	  719.5	  395.8	 7477.0	...
5362832	  720.1	  395.2	 7476.0	...
5362833	  720.3	  394.7	 7476.0	...
5362834	  720.5	  394.8	 7476.0	...
5362835	  720.5	  394.9	 7477.0	...
5362836	  720.2	  394.5	 7477.0	...
5362837	  720.0	  394.1	 7480.0	...
5362838	  719.9	  393.6	 7483.0	...
5362839	  719.9	  393.4	 7484.0	...
5362840	  719.6	  393.3	 7482.0	...
5362841	  719.3	  393.6	 7480.0	...
5362842	  719.3	  394.3	 7481.0	...
5362843	  719.6	  395.0	 7482.0	...
5362844	  719.8	  395.2	 7484.0	...
5362845	  719.8	  395.0	 7485.0	...
5362846	  719.7	  394.1	 7487.0	...
5362847	  719.6	  393.3	 7489.0	...
5362848	  719.6	  392.6	 7490.0	...
5362849	  719.1	  392.8	 7490.0	...
5362850	  718.7	  393.5	 7491.0	...
5362851	  718.5	  394.2	 7491.0	...
5362852	  718.9	  394.7	 7492.0	...
5362853	  719.2	  394.8	 7494.0	...
5362854	  719.4	  394.4	 7497.0	...
5362855	  719.8	  394.0	 7500.0	...
5362856	  720.2	  393.5	 7501.0	...
5362857	  720.9	  393.4	 7502.0	...
5362858	  721.2	  393.4	 7503.0	...
5362859	  721.1	  393.3	 7504.0	...
5362860	  720.6	  393.2	 7504.0	...
5362861	  720.1	  393.1	 7504.0	...
5362862	  720.1	  392.7	 7504.0	...
5362863	  720.0	  392.4	 7505.0	...
5362864	  720.6	  392.4	 7506.0	...
5362865	  721.2	  392.7	 7508.0	...
5362866	  722.1	  393.0	 7509.0	...
5362867	  722.4	  393.1	 7510.0	...
5362868	  722.3	  393.2	 7512.0	...
5362869	  721.6	  393.4	 7511.0	...
5362870	  721.0	  393.7	 7510.0	...
5362871	  720.9	  393.9	 7510.0	...
5362872	  720.8	  394.2	 7510.0	...
5362873	  721.0	  394.2	 7509.0	...
5362874	  721.2	  394.2	 7508.0	...
5362875	  721.4	  393.7	 7506.0	...
5362876	  721.3	  393.2	 7506.0	...
5362877	  721.2	  393.2	 7506.0	...
5362878	  721.2	  393.6	 7506.0	...
5362879	  721.1	  394.3	 7506.0	...
5362880	  721.0	  394.5	 7507.0	...
5362881	  720.9	  394.8	 7507.0	...
5362882	  720.9	  394.9	 7507.0	...
5362883	  720.8	  395.0	 7509.0	...
5362884	  720.7	  394.4	 7510.0	...
5362885	  720.2	  393.6	 7512.0	...
5362886	  719.8	  392.8	 7512.0	...
5362887	  719.5	  392.6	 7511.0	...
5362888	  719.5	  393.1	 7511.0	...
5362889	  719.6	  393.7	 7513.0	...
5362890	  719.8	  394.3	 7515.0	...
5362891	  720.0	  394.4	 7518.0	...
5362892	  720.0	  394.5	 7519.0	...
5362893	  719.6	  393.8	 7520.0	...
5362894	  719.2	  393.0	 7521.0	...
5362895	  718.9	  392.2	 7522.0	...
5362896	  718.4	  392.3	 7524.0	...
5362897	  718.1	  392.3	 7525.0	...
5362898	  717.8	  392.5	 7529.0	...
5362899	  717.7	  392.5	 7531.0	...
5362900	  717.8	  392.4	 7532.0	...
5362901	  717.9	  392.5	 7529.0	...
5362902	  717.9	  392.6	 7526.0	...
5362903	  717.9	  392.8	 7524.0	...
5362904	  717.8	  392.8	 7524.0	...
5362905	  717.4	  393.0	 7523.0	...
5362906	  717.0	  393.3	 7526.0	...
5362907	  716.7	  393.5	 7530.0	...
5362908	  717.1	  393.5	 7534.0	...
5362909	  717.7	  393.8	 7534.0	...
5362910	  718.0	  394.2	 7534.0	...
5362911	  718.2	  394.3	 7534.0	...
5362912	  718.2	  394.0	 7534.0	...
5362913	  718.2	  393.8	 7533.0	...
5362914	  718.1	  393.8	 7532.0	...
5362915	  718.1	  393.5	 7535.0	...
5362916	  718.2	  392.9	 7538.0	...
5362917	  718.4	  392.4	 7541.0	...
5362918	  718.6	  392.7	 7540.0	...
5362919	  718.1	  393.3	 7536.0	...
5362920	  717.4	  393.9	 7533.0	...
5362921	  717.0	  393.9	 7530.0	...
5362922	  717.1	  393.7	 7530.0	...
5362923	  717.1	  393.6	 7530.0	...
5362924	  716.9	  393.8	 7536.0	...
5362925	  717.0	  393.8	 7541.0	...
5362926	  717.1	  393.8	 7546.0	...
5362927	  717.3	  393.9	 7543.0	...
5362928	  717.2	  394.1	 7541.0	...
5362929	  717.0	  394.4	 7541.0	...
5362930	  716.9	  394.7	 7542.0	...
5362931	  716.7	  394.8	 7544.0	...
5362932	  716.8	  394.8	 7544.0	...
5362933	  717.3	  394.7	 7544.0	...
5362934	  717.7	  394.5	 7543.0	...
5362935	  718.1	  394.4	 7541.0	...
5362936	  718.0	  394.3	 7538.0	...
5362937	  717.8	  394.4	 7537.0	...
5362938	  717.7	  394.5	 7538.0	...
5362939	  717.9	  394.5	 7536.0	...
5362940	  718.1	  394.4	 7533.0	...
5362941	  718.4	  394.8	 7531.0	...
5362942	  718.5	  395.1	 7531.0	...
5362943	  717.9	  395.1	 7531.0	...
5362944	  717.1	  394.6	 7531.0	...
5362945	  716.3	  394.2	 7530.0	...
5362946	  716.5	  394.2	 7530.0	...
5362947	  716.9	  394.1	 7530.0	...
5362948	  717.3	  394.1	 7531.0	...
5362949	  717.5	  394.4	 7532.0	...
5362950	  717.4	  394.7	 7533.0	...
5362951	  717.1	  395.0	 7531.0	...
5362952	  716.6	  395.0	 7527.0	...
5362953	  716.2	  394.8	 7524.0	...
5362954	  715.9	  394.7	 7525.0	...
5362955	  715.8	  394.6	 7529.0	...
5362956	  716.1	  394.7	 7533.0	...
5362957	  716.5	  395.1	 7533.0	...
5362958	  716.9	  395.5	 7530.0	...
5362959	  717.2	  395.7	 7529.0	...
5362960	  717.5	  395.7	 7534.0	...
5362961	  717.8	  395.8	 7539.0	...
5362962	  717.8	  395.9	 7539.0	...
5362963	  717.9	  395.9	 7536.0	...
5362964	  718.1	  395.7	 7533.0	...
5362965	  718.0	  395.5	 7533.0	...
5362966	  717.9	  395.3	 7533.0	...
5362967	  717.8	  395.2	 7535.0	...
5362968	  718.3	  395.0	 7538.0	...
5362969	  718.8	  394.7	 7541.0	...
5362970	  718.8	  394.5	 7541.0	...
5362971	  718.5	  394.5	 7540.0	...
5362972	  718.3	  395.1	 7539.0	...
5362973	  718.6	  395.8	 7539.0	...
5362974	  718.8	  396.4	 7540.0	...
5362975	  718.8	  396.2	 7543.0	...
5362976	  718.9	  396.1	 7546.0	...
5362977	  719.0	  396.2	 7547.0	...
5362978	  719.1	  396.2	 7546.0	...
5362979	  719.1	  396.1	 7544.0	...
5362980	  718.7	  396.1	 7544.0	...
5362981	  718.3	  396.1	 7545.0	...
5362982	  718.2	  396.1	 7546.0	...
5362983	  718.4	  396.1	 7547.0	...
5362984	  719.3	  396.0	 7548.0	...
5362985	  720.1	  395.9	 7548.0	...
5362986	  720.8	  396.0	 7547.0	...
5362987	  720.8	  396.2	 7547.0	...
5362988	  720.3	  396.0	 7545.0	...
5362989	  720.0	  395.5	 7544.0	...
5362990	  719.7	  394.9	 7543.0	...
5362991	  720.1	  394.9	 7544.0	...
5362992	  720.4	  395.3	 7544.0	...
5362993	  720.5	  395.7	 7545.0	...
5362994	  720.3	  395.6	 7545.0	...
5362995	  720.1	  395.3	 7543.0	...
5362996	  720.1	  394.9	 7541.0	...
5362997	  720.3	  395.2	 7538.0	...
5362998	  720.6	  395.5	 7537.0	...
5362999	  720.9	  396.0	 7537.0	...
5363000	  721.3	  396.3	 7536.0	...
5363001	  721.7	  396.6	 7532.0	...
5363002	  721.6	  396.8	 7530.0	...
5363003	  721.5	  396.7	 7529.0	...
5363004	  721.5	  396.7	 7534.0	...
5363005	  721.7	  396.8	 7539.0	...
5363006	  721.9	  396.9	 7540.0	...
5363007	  721.7	  396.5	 7536.0	...
5363008	  721.2	  396.1	 7531.0	...
5363009	  720.6	  395.6	 7530.0	...
5363010	  721.3	  395.3	 7533.0	...
5363011	  722.3	  395.1	 7538.0	...
5363012	  723.4	  395.2	 7543.0	...
5363013	  723.5	  395.6	 7544.0	...
5363014	  723.2	  396.0	 7543.0	...
5363015	  722.6	  396.2	 7542.0	...
5363016	  722.0	  396.0	 7542.0	...
5363017	  721.7	  395.9	 7543.0	...
5363018	  721.8	  396.3	 7543.0	...
5363019	  721.9	  396.8	 7542.0	...
5363020	  722.0	  397.2	 7541.0	...
5363021	  722.3	  397.2	 7540.0	...
5363022	  722.5	  397.2	 7540.0	...
5363023	  722.5	  396.4	 7542.0	...
5363024	  722.2	  395.6	 7542.0	...
5363025	  722.1	  395.1	 7542.0	...
5363026	  722.4	  395.9	 7540.0	...
5363027	  722.8	  396.9	 7537.0	...
5363028	  722.7	  397.7	 7537.0	...
5363029	  722.3	  398.0	 7538.0	...
5363030	  721.8	  398.0	 7540.0	...
5363031	  721.9	  397.8	 7540.0	...
5363032	  721.9	  397.7	 7540.0	...
5363033	  722.0	  397.7	 7539.0	...
5363034	  722.1	  397.7	 7539.0	...
5363035	  722.4	  397.8	 7539.0	...
5363036	  722.6	  397.7	 7539.0	...
5363037	  722.6	  397.6	 7538.0	...
5363038	  722.5	  397.2	 7535.0	...
5363039	  722.5	  397.0	 7533.0	...
5363040	  722.4	  397.0	 7532.0	...
5363041	  722.2	  397.3	 7533.0	...
5363042	  721.9	  397.7	 7534.0	...
5363043	  721.7	  397.9	 7534.0	...
5363044	  721.6	  398.1	 7535.0	...
5363045	  721.7	  397.7	 7535.0	...
5363046	  721.6	  397.4	 7535.0	...
5363047	  721.4	  397.0	 7533.0	...
5363048	  721.1	  396.7	 7531.0	...
5363049	  721.1	  396.4	 7531.0	...
5363050	  721.3	  396.1	 7533.0	...
5363051	  721.5	  396.5	 7536.0	...
5363052	  721.7	  396.8	 7537.0	...
5363053	  721.8	  397.1	 7537.0	...
5363054	  721.9	  397.0	 7536.0	...
5363055	  722.1	  396.9	 7533.0	...
5363056	  722.3	  397.0	 7531.0	...
5363057	  722.4	  397.1	 7529.0	...
5363058	  722.4	  397.6	 7529.0	...
5363059	  722.3	  397.9	 7528.0	...
5363060	  722.3	  398.3	 7526.0	...
5363061	  722.4	  398.6	 7523.0	...
5363062	  722.6	  399.1	 7519.0	...
5363063	  722.6	  399.4	 7518.0	...
5363064	  722.5	  399.3	 7516.0	...
5363065	  722.4	  399.2	 7517.0	...
5363066	  722.4	  399.0	 7516.0	...
5363067	  722.4	  398.8	 7514.0	...
5363068	  722.3	  398.4	 7512.0	...
5363069	  722.3	  398.3	 7513.0	...
5363070	  722.4	  398.3	 7517.0	...
5363071	  722.6	  398.3	 7520.0	...
5363072	  722.8	  398.3	 7521.0	...
5363073	  722.9	  398.2	 7516.0	...
5363074	  722.9	  398.4	 7512.0	...
5363075	  722.9	  398.6	 7507.0	...
5363076	  722.9	  398.8	 7506.0	...
5363077	  722.9	  398.9	 7505.0	...
5363078	  722.8	  399.0	 7505.0	...
5363079	  722.8	  399.1	 7508.0	...
5363080	  722.8	  399.1	 7511.0	...
5363081	  722.5	  399.2	 7514.0	...
5363082	  722.3	  399.3	 7512.0	...
5363083	  722.4	  399.3	 7509.0	...
5363084	  722.6	  399.3	 7507.0	...
5363085	  722.8	  399.5	 7506.0	...
5363086	  722.8	  400.0	 7506.0	...
5363087	  722.7	  400.5	 7504.0	...
5363088	  722.2	  400.8	 7502.0	...
5363089	  721.6	  400.7	 7503.0	...
5363090	  721.0	  400.6	 7504.0	...
5363091	  721.0	  400.3	 7503.0	...
5363092	  722.2	  400.0	 7499.0	...
5363093	  723.5	  399.8	 7495.0	...
5363094	  724.2	  399.8	 7494.0	...
5363095	  723.5	  399.9	 7494.0	...
5363096	  722.9	  399.9	 7495.0	...
5363097	  722.9	  399.8	 7496.0	...
5363098	  722.8	  399.9	 7496.0	...
5363099	  723.3	  399.9	 7495.0	...
5363100	  723.7	  399.9	 7494.0	...
5363101	  724.1	  399.9	 7495.0	...
5363102	  723.9	  399.7	 7498.0	...
5363103	  723.5	  399.4	 7501.0	...
5363104	  723.1	  399.2	 7501.0	...
5363105	  723.0	  399.3	 7500.0	...
5363106	  723.0	  399.4	 7499.0	...
5363107	  723.1	  399.6	 7499.0	...
5363108	  723.2	  399.9	 7498.0	...
5363109	  723.4	  400.2	 7492.0	...
MSG	5363110 0000 _ Number Off
5363110	  723.2	  400.4	 7485.0	...
5363111	  723.0	  400.3	 7480.0	...
5363112	  722.8	  400.3	 7482.0	...
5363113	  722.9	  400.3	 7485.0	...
5363114	  722.9	  400.2	 7487.0	...
5363115	  723.0	  400.1	 7486.0	...
5363116	  722.7	  400.0	 7484.0	...
5363117	  722.3	  399.9	 7484.0	...
5363118	  722.2	  400.3	 7484.0	...
5363119	  722.3	  400.7	 7485.0	...
5363120	  722.1	  401.2	 7487.0	...
5363121	  721.8	  401.4	 7484.0	...
5363122	  721.5	  401.3	 7480.0	...
5363123	  721.8	  401.2	 7476.0	...
5363124	  722.2	  401.0	 7476.0	...
5363125	  722.3	  401.0	 7476.0	...
5363126	  722.3	  401.5	 7475.0	...
5363127	  722.3	  401.9	 7475.0	...
5363128	  722.1	  401.9	 7475.0	...
5363129	  721.9	  401.5	 7475.0	...
5363130	  722.3	  400.9	 7474.0	...
5363131	  722.8	  400.6	 7471.0	...
5363132	  722.7	  400.8	 7469.0	...
5363133	  722.2	  401.2	 7466.0	...
5363134	  722.2	  401.6	 7464.0	...
5363135	  722.9	  401.5	 7465.0	...
5363136	  723.6	  401.4	 7466.0	...
5363137	  723.8	  401.4	 7468.0	...
5363138	  723.9	  401.7	 7464.0	...
5363139	  724.0	  402.0	 7461.0	...
5363140	  723.6	  402.2	 7456.0	...
5363141	  723.0	  402.1	 7455.0	...
5363142	  722.4	  401.9	 7454.0	...
5363143	  722.3	  401.9	 7456.0	...
5363144	  722.3	  401.9	 7458.0	...
5363145	  722.4	  402.0	 7457.0	...
5363146	  722.6	  402.1	 7453.0	...
5363147	  722.7	  402.1	 7450.0	...
5363148	  722.9	  402.2	 7450.0	...
5363149	  723.0	  402.5	 7452.0	...
5363150	  723.1	  402.8	 7453.0	...
5363151	  722.6	  403.3	 7449.0	...
5363152	  722.0	  403.7	 7444.0	...
5363153	  722.3	  404.0	 7440.0	...
5363154	  723.3	  404.3	 7439.0	...
5363155	  723.5	  404.6	 7438.0	...
5363156	  722.6	  405.1	 7437.0	...
5363157	  721.8	  405.5	 7435.0	...
5363158	  721.8	  405.9	 7431.0	...
5363159	  721.8	  406.3	 7425.0	...
5363160	  721.6	  406.3	 7421.0	...
5363161	  721.5	  406.4	 7419.0	...
5363162	  721.6	  406.6	 7420.0	...
5363163	  721.9	  406.5	 7422.0	...
5363164	  722.2	  406.3	 7423.0	...
5363165	  722.0	  406.8	 7423.0	...
EFIX R   5362357	5363165	809	  723.9	  405.0	   7307
SSACC R  5363166
5363166	  721.7	  407.4	 7422.0	...
5363167	  721.8	  407.9	 7422.0	...
5363168	  722.4	  408.7	 7417.0	...
5363169	  723.0	  410.1	 7410.0	...
5363170	  723.3	  411.4	 7399.0	...
5363171	  723.5	  411.8	 7393.0	...
5363172	  723.6	  411.5	 7383.0	...
5363173	  723.4	  409.9	 7379.0	...
5363174	  727.6	  392.9	 7417.0	...
5363175	  731.9	  376.1	 7461.0	...
5363176	  736.1	  360.8	 7505.0	...
5363177	  735.8	  362.1	 7496.0	...
5363178	  735.3	  366.6	 7480.0	...
5363179	  734.7	  374.0	 7454.0	...
5363180	  734.1	  385.6	 7425.0	...
5363181	  734.5	  403.0	 7378.0	...
5363182	  736.2	  424.3	 7312.0	...
5363183	  739.0	  449.3	 7231.0	...
5363184	  742.2	  476.7	 7132.0	...
5363185	  746.2	  509.7	 7022.0	...
5363186	  750.5	  546.8	 6902.0	...
5363187	  755.3	  588.8	 6770.0	...
5363188	  759.8	  631.8	 6635.0	...
5363189	  766.4	  676.1	 6489.0	...
5363190	  772.5	  721.7	 6347.0	...
5363191	  777.7	  773.2	 6184.0	...
5363192	  780.5	  829.9	 6008.0	...
5363193	  783.2	  891.0	 5818.0	...
5363194	  788.5	  954.6	 5633.0	...
5363195	  794.0	 1023.1	 5434.0	...
5363196	  800.4	 1094.6	 5229.0	...
5363197	  804.5	 1169.4	 5009.0	...
5363198	  808.1	 1247.3	 4788.0	...
5363199	  812.2	 1328.4	 4561.0	...
5363200	  817.8	 1415.8	 4325.0	...
5363201	  824.3	 1503.6	 4091.0	...
5363202	  828.4	 1594.8	 3853.0	...
5363203	  831.1	 1687.6	 3611.0	...
5363204	  831.8	 1782.4	 3358.0	...
5363205	  833.5	 1876.4	 3110.0	...
5363206	  837.0	 1971.3	 2861.0	...
5363207	  840.6	 2036.1	 2697.0	...
5363208	  843.2	 2070.4	 2609.0	...
5363209	  843.2	 2070.4	 2609.0	...
SBLINK R 5363210
5363210	   .	   .	    0.0	...
5363211	   .	   .	    0.0	...
5363212	   .	   .	    0.0	...
5363213	   .	   .	    0.0	...
5363214	   .	   .	    0.0	...
5363215	   .	   .	    0.0	...
5363216	   .	   .	    0.0	...
5363217	   .	   .	    0.0	...
5363218	   .	   .	    0.0	...
5363219	   .	   .	    0.0	...
5363220	   .	   .	    0.0	...
5363221	   .	   .	    0.0	...
5363222	   .	   .	    0.0	...
5363223	   .	   .	    0.0	...
5363224	   .	   .	    0.0	...
5363225	   .	   .	    0.0	...
5363226	   .	   .	    0.0	...
5363227	   .	   .	    0.0	...
5363228	   .	   .	    0.0	...
5363229	   .	   .	    0.0	...
5363230	   .	   .	    0.0	...
5363231	   .	   .	    0.0	...
5363232	   .	   .	    0.0	...
5363233	   .	   .	    0.0	...
5363234	   .	   .	    0.0	...
5363235	   .	   .	    0.0	...
5363236	   .	   .	    0.0	...
5363237	   .	   .	    0.0	...
5363238	   .	   .	    0.0	...
5363239	   .	   .	    0.0	...
5363240	   .	   .	    0.0	...
5363241	   .	   .	    0.0	...
5363242	   .	   .	    0.0	...
5363243	   .	   .	    0.0	...
5363244	   .	   .	    0.0	...
5363245	   .	   .	    0.0	...
5363246	   .	   .	    0.0	...
5363247	   .	   .	    0.0	...
5363248	   .	   .	    0.0	...
5363249	   .	   .	    0.0	...
5363250	   .	   .	    0.0	...
5363251	   .	   .	    0.0	...
5363252	   .	   .	    0.0	...
5363253	   .	   .	    0.0	...
5363254	   .	   .	    0.0	...
5363255	   .	   .	    0.0	...
5363256	   .	   .	    0.0	...
5363257	   .	   .	    0.0	...
5363258	   .	   .	    0.0	...
5363259	   .	   .	    0.0	...
5363260	   .	   .	    0.0	...
5363261	   .	   .	    0.0	...
5363262	   .	   .	    0.0	...
5363263	   .	   .	    0.0	...
5363264	   .	   .	    0.0	...
5363265	   .	   .	    0.0	...
5363266	   .	   .	    0.0	...
5363267	   .	   .	    0.0	...
5363268	   .	   .	    0.0	...
5363269	   .	   .	    0.0	...
5363270	   .	   .	    0.0	...
5363271	   .	   .	    0.0	...
5363272	   .	   .	    0.0	...
5363273	   .	   .	    0.0	...
5363274	   .	   .	    0.0	...
5363275	   .	   .	    0.0	...
5363276	   .	   .	    0.0	...
5363277	   .	   .	    0.0	...
5363278	   .	   .	    0.0	...
5363279	   .	   .	    0.0	...
5363280	   .	   .	    0.0	...
5363281	   .	   .	    0.0	...
5363282	   .	   .	    0.0	...
5363283	   .	   .	    0.0	...
5363284	   .	   .	    0.0	...
5363285	   .	   .	    0.0	...
5363286	   .	   .	    0.0	...
5363287	   .	   .	    0.0	...
5363288	   .	   .	    0.0	...
5363289	   .	   .	    0.0	...
5363290	   .	   .	    0.0	...
5363291	   .	   .	    0.0	...
5363292	   .	   .	    0.0	...
5363293	   .	   .	    0.0	...
5363294	   .	   .	    0.0	...
5363295	   .	   .	    0.0	...
5363296	   .	   .	    0.0	...
5363297	   .	   .	    0.0	...
5363298	   .	   .	    0.0	...
5363299	   .	   .	    0.0	...
5363300	   .	   .	    0.0	...
5363301	   .	   .	    0.0	...
5363302	   .	   .	    0.0	...
5363303	   .	   .	    0.0	...
5363304	   .	   .	    0.0	...
5363305	   .	   .	    0.0	...
5363306	   .	   .	    0.0	...
5363307	   .	   .	    0.0	...
5363308	   .	   .	    0.0	...
5363309	   .	   .	    0.0	...
5363310	   .	   .	    0.0	...
5363311	   .	   .	    0.0	...
5363312	   .	   .	    0.0	...
5363313	   .	   .	    0.0	...
EBLINK R 5363210	5363313	104
5363314	  846.3	 2218.9	 2375.0	...
5363315	  846.3	 2218.9	 2375.0	...
5363316	  846.6	 2205.5	 2407.0	...
5363317	  847.0	 2177.3	 2454.0	...
5363318	  847.2	 2134.7	 2529.0	...
5363319	  847.3	 2090.5	 2604.0	...
5363320	  846.3	 2048.4	 2689.0	...
5363321	  844.2	 2007.2	 2771.0	...
MSG	5363322 0000 _ Number On
5363322	  841.1	 1967.0	 2855.0	...
5363323	  839.4	 1925.6	 2943.0	...
5363324	  838.1	 1881.1	 3050.0	...
5363325	  837.8	 1842.6	 3147.0	...
5363326	  845.2	 1802.1	 3252.0	...
5363327	  853.2	 1764.7	 3345.0	...
5363328	  865.8	 1721.1	 3450.0	...
5363329	  870.5	 1682.8	 3547.0	...
5363330	  870.6	 1646.8	 3635.0	...
5363331	  865.4	 1614.0	 3712.0	...
5363332	  859.9	 1580.6	 3796.0	...
5363333	  858.8	 1547.0	 3879.0	...
5363334	  858.1	 1514.5	 3965.0	...
5363335	  856.8	 1482.1	 4043.0	...
5363336	  855.5	 1450.4	 4127.0	...
5363337	  855.1	 1418.5	 4203.0	...
5363338	  855.6	 1387.9	 4285.0	...
5363339	  856.0	 1359.3	 4356.0	...
5363340	  854.2	 1330.0	 4437.0	...
5363341	  851.3	 1304.6	 4499.0	...
5363342	  847.9	 1279.2	 4571.0	...
5363343	  845.7	 1255.6	 4635.0	...
5363344	  844.2	 1229.2	 4715.0	...
5363345	  842.7	 1205.3	 4779.0	...
5363346	  841.1	 1182.1	 4853.0	...
5363347	  838.7	 1162.3	 4909.0	...
5363348	  836.6	 1140.8	 4981.0	...
5363349	  834.7	 1120.6	 5041.0	...
5363350	  832.1	 1100.3	 5101.0	...
5363351	  829.6	 1081.0	 5156.0	...
5363352	  827.3	 1062.3	 5204.0	...
5363353	  826.6	 1042.8	 5261.0	...
5363354	  825.8	 1024.0	 5310.0	...
5363355	  824.8	 1005.1	 5365.0	...
5363356	  820.9	  988.1	 5413.0	...
5363357	  816.8	  970.6	 5471.0	...
5363358	  812.9	  954.9	 5519.0	...
5363359	  811.8	  937.0	 5573.0	...
5363360	  810.9	  920.8	 5619.0	...
5363361	  809.9	  904.0	 5668.0	...
5363362	  809.0	  888.0	 5713.0	...
5363363	  807.9	  872.3	 5761.0	...
5363364	  806.4	  856.5	 5811.0	...
5363365	  805.1	  841.7	 5859.0	...
5363366	  803.8	  825.9	 5902.0	...
5363367	  802.9	  811.0	 5942.0	...
5363368	  801.5	  795.6	 5986.0	...
5363369	  800.2	  781.7	 6024.0	...
5363370	  799.1	  766.7	 6070.0	...
5363371	  798.2	  752.2	 6116.0	...
5363372	  797.1	  738.5	 6166.0	...
5363373	  795.9	  725.9	 6207.0	...
5363374	  794.7	  713.7	 6246.0	...
5363375	  793.8	  702.5	 6281.0	...
5363376	  792.8	  690.9	 6322.0	...
5363377	  792.0	  681.2	 6347.0	...
5363378	  791.1	  670.0	 6381.0	...
5363379	  790.2	  659.6	 6407.0	...
5363380	  789.2	  648.3	 6447.0	...
5363381	  788.2	  637.9	 6478.0	...
5363382	  785.0	  631.7	 6503.0	...
5363383	  781.7	  623.7	 6527.0	...
5363384	  777.4	  617.1	 6550.0	...
5363385	  775.3	  608.5	 6576.0	...
5363386	  772.8	  599.6	 6603.0	...
5363387	  771.4	  590.9	 6634.0	...
5363388	  770.3	  580.8	 6671.0	...
5363389	  769.6	  572.2	 6700.0	...
5363390	  768.9	  563.9	 6724.0	...
5363391	  767.8	  555.8	 6748.0	...
5363392	  766.8	  548.9	 6777.0	...
5363393	  766.4	  541.3	 6802.0	...
5363394	  766.2	  533.6	 6828.0	...
5363395	  766.3	  527.8	 6844.0	...
5363396	  766.2	  520.3	 6867.0	...
5363397	  766.3	  514.6	 6886.0	...
5363398	  766.0	  505.5	 6907.0	...
5363399	  765.3	  499.3	 6926.0	...
5363400	  764.5	  492.4	 6943.0	...
5363401	  764.0	  487.2	 6965.0	...
5363402	  763.3	  480.6	 6985.0	...
5363403	  762.2	  474.1	 7005.0	...
5363404	  760.8	  468.4	 7020.0	...
5363405	  759.5	  463.4	 7035.0	...
5363406	  758.7	  457.6	 7056.0	...
5363407	  758.4	  452.8	 7077.0	...
5363408	  758.4	  449.0	 7091.0	...
5363409	  758.0	  444.6	 7101.0	...
5363410	  757.6	  439.5	 7112.0	...
5363411	  757.0	  433.6	 7128.0	...
ESACC R  5363166	5363411	246	  721.7	  407.4	  757.0	  433.6	   0.93	   1486
SFIX R   5363412
5363412	  756.8	  430.6	 7140.0	...
5363413	  756.6	  427.7	 7151.0	...
5363414	  757.2	  424.0	 7162.0	...
5363415	  757.9	  420.4	 7179.0	...
5363416	  757.7	  415.6	 7198.0	...
5363417	  756.2	  413.3	 7212.0	...
5363418	  754.5	  409.3	 7219.0	...
5363419	  754.7	  406.2	 7228.0	...
5363420	  755.2	  401.4	 7239.0	...
5363421	  755.1	  398.1	 7254.0	...
5363422	  753.5	  394.7	 7260.0	...
5363423	  752.2	  392.8	 7266.0	...
5363424	  751.5	  388.9	 7277.0	...
5363425	  751.2	  386.3	 7288.0	...
5363426	  750.6	  383.7	 7299.0	...
5363427	  750.2	  383.2	 7298.0	...
5363428	  750.4	  381.6	 7301.0	...
5363429	  751.1	  378.8	 7307.0	...
5363430	  751.9	  376.6	 7313.0	...
5363431	  752.4	  375.7	 7315.0	...
5363432	  752.7	  376.1	 7317.0	...
5363433	  752.7	  375.9	 7321.0	...
5363434	  752.4	  374.0	 7327.0	...
5363435	  754.0	  370.2	 7335.0	...
5363436	  756.0	  366.3	 7342.0	...
5363437	  758.1	  363.2	 7351.0	...
5363438	  758.1	  362.1	 7355.0	...
5363439	  758.2	  361.7	 7357.0	...
5363440	  758.4	  361.7	 7356.0	...
5363441	  758.6	  361.7	 7355.0	...
5363442	  758.5	  361.8	 7357.0	...
5363443	  758.6	  361.7	 7360.0	...
5363444	  758.9	  359.6	 7362.0	...
5363445	  759.1	  357.5	 7365.0	...
5363446	  759.4	  354.8	 7367.0	...
5363447	  759.9	  354.1	 7372.0	...
5363448	  760.4	  353.5	 7378.0	...
5363449	  760.7	  353.5	 7384.0	...
5363450	  762.4	  353.4	 7382.0	...
5363451	  764.0	  353.4	 7379.0	...
5363452	  766.2	  353.3	 7376.0	...
5363453	  766.7	  352.9	 7375.0	...
5363454	  766.5	  352.4	 7375.0	...
5363455	  766.2	  351.5	 7376.0	...
5363456	  766.0	  351.2	 7376.0	...
5363457	  765.4	  352.8	 7372.0	...
5363458	  764.5	  354.6	 7368.0	...
5363459	  764.5	  356.2	 7365.0	...
5363460	  764.8	  356.1	 7365.0	...
5363461	  765.5	  356.6	 7365.0	...
5363462	  765.2	  357.5	 7366.0	...
5363463	  765.5	  358.1	 7364.0	...
5363464	  765.4	  358.4	 7363.0	...
5363465	  765.4	  359.2	 7362.0	...
5363466	  766.0	  359.8	 7360.0	...
5363467	  766.6	  360.1	 7357.0	...
5363468	  767.3	  359.4	 7354.0	...
5363469	  767.4	  358.8	 7354.0	...
5363470	  766.4	  358.7	 7352.0	...
5363471	  765.1	  358.1	 7349.0	...
5363472	  764.2	  357.4	 7347.0	...
EFIX R   5363412	5363472	61	  759.3	  372.3	   7322
SSACC R  5363473
5363473	  764.5	  356.6	 7347.0	...
5363474	  764.7	  356.8	 7346.0	...
5363475	  764.4	  357.1	 7343.0	...
5363476	  763.5	  358.3	 7337.0	...
5363477	  762.9	  359.5	 7330.0	...
5363478	  762.1	  361.5	 7322.0	...
5363479	  762.5	  361.3	 7322.0	...
5363480	  763.0	  360.9	 7322.0	...
5363481	  759.8	  374.8	 7291.0	...
5363482	  755.8	  390.2	 7256.0	...
5363483	  751.6	  406.2	 7221.0	...
5363484	  751.5	  406.7	 7221.0	...
5363485	  751.3	  407.2	 7222.0	...
5363486	  751.2	  407.2	 7222.0	...
5363487	  750.9	  407.2	 7221.0	...
5363488	  751.1	  407.3	 7221.0	...
5363489	  751.5	  407.8	 7221.0	...
ESACC R  5363473	5363489	17	  764.5	  356.6	  751.5	  407.8	   1.10	    128
SFIX R   5363490
5363490	  751.8	  408.1	 7221.0	...
5363491	  751.7	  408.1	 7221.0	...
5363492	  751.7	  408.6	 7222.0	...
5363493	  751.8	  409.3	 7222.0	...
5363494	  751.9	  410.1	 7221.0	...
5363495	  751.6	  411.0	 7220.0	...
5363496	  751.4	  411.8	 7218.0	...
5363497	  751.1	  412.4	 7218.0	...
5363498	  751.5	  412.3	 7218.0	...
5363499	  751.9	  412.6	 7218.0	...
5363500	  752.4	  413.3	 7218.0	...
5363501	  752.6	  413.9	 7217.0	...
5363502	  752.8	  414.2	 7217.0	...
5363503	  752.9	  413.9	 7216.0	...
5363504	  752.9	  413.7	 7216.0	...
5363505	  753.0	  413.6	 7215.0	...
5363506	  753.2	  413.7	 7217.0	...
5363507	  753.3	  413.8	 7219.0	...
5363508	  753.4	  414.4	 7220.0	...
5363509	  753.4	  414.9	 7219.0	...
5363510	  753.5	  415.2	 7218.0	...
5363511	  753.5	  414.9	 7218.0	...
5363512	  753.6	  414.7	 7218.0	...
5363513	  753.4	  414.9	 7217.0	...
5363514	  753.1	  415.0	 7216.0	...
5363515	  753.0	  415.3	 7215.0	...
5363516	  753.3	  415.5	 7215.0	...
5363517	  753.8	  415.6	 7216.0	...
5363518	  754.2	  415.5	 7219.0	...
5363519	  754.0	  415.3	 7221.0	...
5363520	  753.2	  415.2	 7220.0	...
5363521	  752.6	  416.3	 7220.0	...
5363522	  752.5	  417.4	 7220.0	...
5363523	  752.7	  418.5	 7219.0	...
5363524	  752.3	  418.3	 7218.0	...
5363525	  751.8	  418.0	 7217.0	...
5363526	  751.4	  417.8	 7216.0	...
5363527	  751.3	  417.7	 7220.0	...
5363528	  751.3	  417.7	 7224.0	...
5363529	  751.3	  417.7	 7228.0	...
5363530	  751.3	  417.7	 7227.0	...
5363531	  751.3	  417.6	 7226.0	...
5363532	  751.3	  417.4	 7225.0	...
5363533	  751.5	  417.2	 7224.0	...
5363534	  751.6	  417.0	 7223.0	...
5363535	  751.7	  416.7	 7222.0	...
5363536	  751.6	  416.4	 7222.0	...
5363537	  751.5	  416.2	 7221.0	...
5363538	  751.5	  416.4	 7221.0	...
5363539	  751.5	  416.5	 7220.0	...
5363540	  751.4	  416.5	 7221.0	...
5363541	  751.4	  416.7	 7222.0	...
5363542	  750.8	  417.0	 7223.0	...
5363543	  750.1	  417.2	 7223.0	...
5363544	  749.7	  417.2	 7223.0	...
5363545	  749.9	  417.0	 7225.0	...
5363546	  750.1	  416.6	 7229.0	...
5363547	  749.9	  416.4	 7233.0	...
5363548	  749.4	  416.2	 7233.0	...
5363549	  749.0	  416.2	 7230.0	...
5363550	  748.8	  416.2	 7227.0	...
5363551	  749.2	  416.4	 7229.0	...
5363552	  749.7	  417.0	 7229.0	...
5363553	  750.2	  417.7	 7229.0	...
5363554	  750.1	  418.0	 7227.0	...
5363555	  749.8	  418.0	 7224.0	...
5363556	  749.3	  418.0	 7221.0	...
5363557	  748.6	  418.1	 7220.0	...
5363558	  748.1	  418.1	 7222.0	...
5363559	  747.9	  418.0	 7224.0	...
5363560	  747.8	  417.9	 7226.0	...
5363561	  747.6	  417.3	 7228.0	...
5363562	  747.2	  416.8	 7229.0	...
5363563	  747.1	  416.4	 7230.0	...
5363564	  746.9	  416.3	 7230.0	...
5363565	  746.8	  416.2	 7230.0	...
5363566	  747.0	  416.0	 7227.0	...
5363567	  747.5	  415.3	 7225.0	...
5363568	  747.9	  414.3	 7222.0	...
5363569	  748.0	  413.4	 7223.0	...
5363570	  747.9	  413.6	 7223.0	...
5363571	  747.9	  414.1	 7223.0	...
5363572	  748.0	  414.6	 7223.0	...
5363573	  748.0	  415.3	 7222.0	...
5363574	  748.1	  415.9	 7221.0	...
5363575	  748.1	  416.5	 7221.0	...
5363576	  748.1	  416.1	 7221.0	...
5363577	  748.4	  415.6	 7222.0	...
5363578	  748.6	  415.4	 7223.0	...
5363579	  748.9	  415.4	 7224.0	...
5363580	  749.2	  415.1	 7224.0	...
5363581	  749.4	  414.7	 7225.0	...
5363582	  749.3	  414.2	 7225.0	...
5363583	  749.1	  414.2	 7224.0	...
5363584	  748.9	  414.4	 7223.0	...
5363585	  749.0	  414.6	 7221.0	...
5363586	  749.5	  414.9	 7219.0	...
5363587	  749.9	  415.1	 7220.0	...
5363588	  750.2	  414.8	 7221.0	...
5363589	  750.1	  414.3	 7224.0	...
5363590	  749.9	  413.9	 7226.0	...
5363591	  749.9	  414.2	 7228.0	...
5363592	  749.9	  414.6	 7227.0	...
5363593	  750.0	  415.0	 7227.0	...
5363594	  749.9	  414.7	 7227.0	...
5363595	  749.8	  414.4	 7227.0	...
5363596	  749.7	  414.0	 7226.0	...
5363597	  749.6	  414.0	 7225.0	...
5363598	  749.6	  414.0	 7226.0	...
5363599	  749.7	  414.1	 7227.0	...
5363600	  749.8	  414.2	 7228.0	...
5363601	  749.9	  414.2	 7228.0	...
5363602	  750.1	  413.7	 7228.0	...
5363603	  750.3	  413.1	 7230.0	...
5363604	  750.4	  412.9	 7234.0	...
5363605	  750.5	  413.3	 7236.0	...
5363606	  750.5	  413.8	 7235.0	...
5363607	  750.4	  414.0	 7234.0	...
5363608	  750.3	  413.8	 7235.0	...
5363609	  750.3	  413.5	 7236.0	...
5363610	  749.7	  413.0	 7236.0	...
5363611	  749.2	  413.0	 7236.0	...
5363612	  748.9	  413.4	 7235.0	...
5363613	  749.1	  413.8	 7235.0	...
5363614	  749.3	  414.2	 7237.0	...
5363615	  749.3	  414.2	 7239.0	...
5363616	  749.3	  414.1	 7241.0	...
5363617	  749.4	  414.1	 7242.0	...
5363618	  749.4	  414.2	 7245.0	...
5363619	  749.4	  414.5	 7247.0	...
5363620	  749.3	  414.5	 7247.0	...
5363621	  749.0	  414.2	 7245.0	...
5363622	  748.6	  413.9	 7242.0	...
5363623	  748.3	  413.6	 7242.0	...
5363624	  748.4	  413.6	 7241.0	...
MSG	5363625 0000 _ Number Off
5363625	  748.5	  413.3	 7240.0	...
5363626	  748.3	  413.1	 7237.0	...
5363627	  748.1	  413.1	 7235.0	...
5363628	  747.8	  413.3	 7235.0	...
5363629	  747.7	  413.4	 7237.0	...
5363630	  747.6	  413.4	 7239.0	...
5363631	  747.8	  413.2	 7240.0	...
5363632	  748.2	  413.3	 7239.0	...
5363633	  748.7	  413.2	 7237.0	...
5363634	  748.9	  413.1	 7238.0	...
5363635	  749.5	  412.8	 7241.0	...
5363636	  750.2	  413.2	 7241.0	...
5363637	  750.7	  413.7	 7238.0	...
5363638	  750.7	  414.3	 7235.0	...
5363639	  750.6	  414.2	 7236.0	...
5363640	  750.7	  414.1	 7236.0	...
5363641	  750.7	  413.9	 7236.0	...
5363642	  750.7	  413.7	 7236.0	...
5363643	  750.7	  413.5	 7236.0	...
5363644	  750.9	  414.0	 7237.0	...
5363645	  751.0	  414.7	 7237.0	...
5363646	  751.1	  414.7	 7241.0	...
5363647	  751.4	  414.0	 7246.0	...
5363648	  751.6	  414.0	 7250.0	...
5363649	  751.9	  414.6	 7250.0	...
5363650	  752.0	  415.2	 7250.0	...
5363651	  752.0	  414.7	 7251.0	...
5363652	  752.0	  414.2	 7251.0	...
5363653	  752.0	  413.6	 7254.0	...
5363654	  752.1	  413.5	 7257.0	...
5363655	  752.3	  413.4	 7260.0	...
5363656	  752.4	  413.4	 7259.0	...
5363657	  752.2	  413.6	 7259.0	...
5363658	  752.0	  413.9	 7259.0	...
5363659	  751.9	  414.4	 7259.0	...
5363660	  751.9	  414.9	 7259.0	...
5363661	  751.7	  415.3	 7259.0	...
5363662	  751.4	  415.0	 7258.0	...
5363663	  751.3	  414.7	 7255.0	...
5363664	  751.3	  413.8	 7252.0	...
5363665	  750.9	  413.3	 7255.0	...
5363666	  750.3	  413.0	 7260.0	...
5363667	  750.1	  413.1	 7266.0	...
5363668	  750.3	  412.6	 7266.0	...
5363669	  750.6	  412.3	 7267.0	...
5363670	  750.6	  412.1	 7268.0	...
5363671	  750.6	  412.5	 7270.0	...
5363672	  750.5	  412.8	 7272.0	...
5363673	  750.4	  412.6	 7270.0	...
5363674	  749.5	  412.4	 7265.0	...
5363675	  748.6	  412.1	 7260.0	...
5363676	  747.5	  411.7	 7260.0	...
5363677	  747.4	  411.3	 7259.0	...
5363678	  747.4	  411.1	 7259.0	...
5363679	  747.5	  411.1	 7262.0	...
5363680	  747.6	  411.1	 7265.0	...
5363681	  747.7	  411.2	 7269.0	...
5363682	  747.6	  410.8	 7269.0	...
5363683	  747.8	  410.2	 7270.0	...
5363684	  747.9	  409.6	 7268.0	...
5363685	  747.4	  409.5	 7267.0	...
5363686	  746.7	  409.5	 7265.0	...
5363687	  746.1	  409.9	 7266.0	...
5363688	  746.3	  410.3	 7265.0	...
5363689	  746.7	  410.6	 7264.0	...
5363690	  746.9	  410.1	 7267.0	...
5363691	  747.3	  409.7	 7272.0	...
5363692	  747.5	  409.2	 7276.0	...
5363693	  747.6	  409.2	 7277.0	...
5363694	  747.8	  409.4	 7277.0	...
5363695	  748.1	  409.6	 7277.0	...
5363696	  748.4	  409.9	 7277.0	...
5363697	  748.5	  410.0	 7276.0	...
5363698	  748.2	  409.6	 7278.0	...
5363699	  748.0	  409.1	 7280.0	...
5363700	  747.9	  408.5	 7282.0	...
5363701	  747.8	  408.4	 7282.0	...
5363702	  748.1	  408.6	 7281.0	...
5363703	  748.4	  408.7	 7279.0	...
5363704	  748.7	  408.9	 7279.0	...
5363705	  748.7	  408.8	 7280.0	...
5363706	  749.1	  408.8	 7279.0	...
5363707	  749.8	  408.8	 7278.0	...
5363708	  750.5	  408.8	 7278.0	...
5363709	  750.8	  408.8	 7279.0	...
5363710	  750.7	  408.6	 7279.0	...
5363711	  750.7	  408.6	 7279.0	...
5363712	  750.5	  408.8	 7280.0	...
5363713	  750.3	  409.0	 7280.0	...
5363714	  750.0	  408.9	 7279.0	...
5363715	  749.7	  408.4	 7277.0	...
5363716	  749.5	  407.8	 7278.0	...
5363717	  749.5	  407.5	 7280.0	...
5363718	  749.8	  407.5	 7283.0	...
5363719	  750.2	  407.8	 7285.0	...
5363720	  750.5	  408.2	 7286.0	...
5363721	  750.5	  408.5	 7286.0	...
5363722	  750.1	  408.5	 7283.0	...
5363723	  749.7	  408.5	 7281.0	...
5363724	  749.2	  408.6	 7283.0	...
5363725	  749.1	  408.6	 7284.0	...
5363726	  749.0	  408.6	 7286.0	...
5363727	  749.0	  408.6	 7284.0	...
5363728	  749.2	  408.6	 7283.0	...
5363729	  749.4	  408.4	 7281.0	...
5363730	  749.6	  408.2	 7281.0	...
5363731	  749.4	  408.1	 7281.0	...
5363732	  749.1	  408.3	 7284.0	...
5363733	  748.8	  408.5	 7286.0	...
5363734	  749.1	  408.9	 7289.0	...
5363735	  749.4	  409.1	 7290.0	...
5363736	  749.6	  409.0	 7292.0	...
5363737	  749.9	  408.7	 7295.0	...
5363738	  750.2	  408.4	 7297.0	...
5363739	  750.6	  408.1	 7298.0	...
5363740	  750.8	  408.1	 7297.0	...
5363741	  751.1	  408.1	 7296.0	...
5363742	  751.1	  407.8	 7296.0	...
5363743	  751.1	  407.5	 7295.0	...
5363744	  751.1	  407.7	 7294.0	...
5363745	  751.1	  408.2	 7293.0	...
5363746	  751.0	  408.6	 7293.0	...
5363747	  750.8	  408.5	 7293.0	...
5363748	  750.7	  408.3	 7293.0	...
5363749	  750.8	  408.4	 7293.0	...
5363750	  751.0	  408.4	 7293.0	...
5363751	  751.0	  408.5	 7293.0	...
5363752	  751.1	  408.5	 7294.0	...
5363753	  751.2	  408.5	 7294.0	...
5363754	  751.1	  408.2	 7294.0	...
5363755	  750.9	  408.0	 7296.0	...
5363756	  750.8	  407.7	 7299.0	...
5363757	  750.8	  407.8	 7302.0	...
5363758	  750.9	  408.0	 7300.0	...
5363759	  751.0	  408.1	 7298.0	...
5363760	  751.1	  408.2	 7295.0	...
5363761	  751.1	  408.3	 7294.0	...
5363762	  751.1	  408.4	 7296.0	...
5363763	  751.2	  408.5	 7301.0	...
5363764	  751.2	  408.6	 7307.0	...
5363765	  751.3	  408.5	 7309.0	...
5363766	  751.1	  408.3	 7311.0	...
5363767	  750.9	  408.2	 7311.0	...
5363768	  751.3	  408.2	 7309.0	...
5363769	  751.9	  408.7	 7307.0	...
5363770	  752.6	  409.1	 7306.0	...
5363771	  752.8	  409.2	 7306.0	...
5363772	  753.0	  408.9	 7306.0	...
5363773	  753.4	  409.2	 7303.0	...
5363774	  753.8	  409.8	 7301.0	...
5363775	  753.6	  410.4	 7301.0	...
5363776	  753.1	  410.3	 7303.0	...
5363777	  752.5	  410.1	 7304.0	...
5363778	  752.4	  409.6	 7306.0	...
5363779	  752.4	  409.2	 7306.0	...
5363780	  752.5	  408.8	 7307.0	...
5363781	  752.7	  408.9	 7307.0	...
5363782	  752.8	  408.9	 7310.0	...
5363783	  752.8	  408.9	 7313.0	...
5363784	  752.6	  409.1	 7319.0	...
5363785	  752.5	  409.3	 7321.0	...
5363786	  752.4	  409.5	 7321.0	...
5363787	  752.6	  409.5	 7319.0	...
5363788	  752.7	  409.4	 7317.0	...
5363789	  752.7	  409.3	 7318.0	...
5363790	  752.8	  409.6	 7317.0	...
5363791	  752.9	  409.9	 7316.0	...
5363792	  752.8	  410.3	 7315.0	...
5363793	  752.7	  410.2	 7314.0	...
5363794	  752.8	  410.1	 7313.0	...
5363795	  753.2	  410.0	 7313.0	...
5363796	  753.5	  409.6	 7313.0	...
5363797	  753.1	  409.4	 7313.0	...
5363798	  752.6	  409.2	 7314.0	...
5363799	  752.2	  409.0	 7315.0	...
5363800	  752.3	  408.8	 7315.0	...
5363801	  752.3	  408.7	 7315.0	...
5363802	  752.2	  408.9	 7315.0	...
5363803	  752.2	  409.0	 7315.0	...
5363804	  752.2	  409.0	 7315.0	...
5363805	  752.0	  409.5	 7316.0	...
5363806	  751.8	  410.2	 7317.0	...
5363807	  751.9	  410.1	 7319.0	...
5363808	  752.2	  409.4	 7320.0	...
5363809	  752.5	  408.6	 7320.0	...
5363810	  752.8	  408.4	 7321.0	...
5363811	  753.2	  408.3	 7323.0	...
5363812	  753.8	  408.2	 7325.0	...
5363813	  754.1	  408.2	 7325.0	...
5363814	  753.8	  408.2	 7324.0	...
5363815	  753.5	  408.3	 7322.0	...
5363816	  753.3	  408.4	 7322.0	...
5363817	  753.4	  408.3	 7325.0	...
5363818	  753.3	  408.3	 7328.0	...
5363819	  753.0	  408.3	 7331.0	...
5363820	  752.8	  408.5	 7332.0	...
5363821	  752.8	  408.7	 7332.0	...
5363822	  752.9	  408.9	 7331.0	...
5363823	  752.9	  409.0	 7330.0	...
5363824	  752.9	  409.0	 7329.0	...
5363825	  753.1	  408.4	 7329.0	...
5363826	  753.3	  407.9	 7332.0	...
5363827	  753.4	  407.2	 7335.0	...
5363828	  753.4	  407.1	 7339.0	...
5363829	  753.5	  407.5	 7338.0	...
5363830	  753.5	  408.1	 7336.0	...
5363831	  753.7	  408.6	 7335.0	...
5363832	  753.6	  408.4	 7335.0	...
5363833	  753.7	  408.2	 7336.0	...
5363834	  753.8	  408.1	 7339.0	...
5363835	  754.2	  408.0	 7342.0	...
5363836	  754.5	  407.9	 7344.0	...
5363837	  754.5	  407.7	 7345.0	...
MSG	5363838 0000 _ Number On
5363838	  754.2	  407.7	 7343.0	...
5363839	  753.9	  407.6	 7340.0	...
5363840	  753.5	  407.6	 7337.0	...
5363841	  753.1	  407.6	 7338.0	...
5363842	  752.8	  407.8	 7339.0	...
5363843	  752.8	  408.0	 7339.0	...
5363844	  753.1	  408.1	 7338.0	...
5363845	  753.2	  408.0	 7340.0	...
5363846	  753.2	  407.8	 7342.0	...
5363847	  753.0	  407.7	 7346.0	...
5363848	  752.9	  407.7	 7347.0	...
5363849	  752.9	  407.3	 7350.0	...
5363850	  752.9	  406.9	 7351.0	...
5363851	  752.9	  406.6	 7352.0	...
5363852	  752.9	  406.6	 7352.0	...
5363853	  752.6	  406.6	 7352.0	...
5363854	  752.4	  406.5	 7352.0	...
5363855	  752.3	  406.5	 7352.0	...
5363856	  752.5	  406.5	 7351.0	...
5363857	  752.7	  406.7	 7347.0	...
5363858	  752.5	  406.9	 7343.0	...
5363859	  752.3	  407.0	 7340.0	...
5363860	  752.0	  407.0	 7339.0	...
5363861	  751.9	  407.1	 7339.0	...
5363862	  751.8	  407.3	 7339.0	...
5363863	  752.4	  407.3	 7340.0	...
5363864	  752.9	  407.0	 7342.0	...
5363865	  753.4	  406.8	 7345.0	...
5363866	  753.4	  406.8	 7347.0	...
5363867	  753.1	  406.9	 7348.0	...
5363868	  752.8	  407.1	 7350.0	...
5363869	  752.7	  407.2	 7351.0	...
5363870	  752.8	  407.3	 7351.0	...
5363871	  753.0	  407.2	 7350.0	...
5363872	  753.1	  407.4	 7348.0	...
5363873	  753.1	  407.5	 7346.0	...
5363874	  753.2	  407.7	 7344.0	...
5363875	  753.3	  407.6	 7343.0	...
5363876	  753.5	  407.6	 7344.0	...
5363877	  753.7	  407.6	 7345.0	...
5363878	  753.5	  407.8	 7343.0	...
5363879	  753.1	  407.9	 7342.0	...
5363880	  752.7	  408.0	 7340.0	...
5363881	  752.7	  408.1	 7340.0	...
5363882	  752.9	  408.3	 7344.0	...
5363883	  753.1	  408.3	 7348.0	...
5363884	  753.3	  408.2	 7350.0	...
5363885	  753.3	  408.1	 7347.0	...
5363886	  753.3	  408.1	 7344.0	...
5363887	  753.3	  408.1	 7343.0	...
5363888	  753.3	  408.2	 7343.0	...
5363889	  753.7	  408.1	 7343.0	...
5363890	  754.4	  408.3	 7344.0	...
5363891	  755.1	  408.5	 7344.0	...
5363892	  754.7	  408.8	 7343.0	...
5363893	  754.1	  409.4	 7342.0	...
5363894	  753.5	  410.0	 7340.0	...
5363895	  753.3	  410.6	 7340.0	...
5363896	  753.1	  410.7	 7341.0	...
5363897	  753.6	  410.6	 7345.0	...
5363898	  754.2	  410.4	 7350.0	...
5363899	  754.6	  409.9	 7354.0	...
5363900	  754.3	  409.6	 7355.0	...
5363901	  754.0	  409.4	 7355.0	...
5363902	  754.2	  409.5	 7355.0	...
5363903	  754.4	  409.5	 7351.0	...
5363904	  754.7	  409.6	 7346.0	...
5363905	  754.7	  409.7	 7342.0	...
5363906	  754.8	  409.8	 7341.0	...
5363907	  754.9	  409.7	 7340.0	...
5363908	  754.1	  409.7	 7340.0	...
5363909	  753.2	  409.8	 7340.0	...
5363910	  753.1	  409.9	 7340.0	...
5363911	  753.9	  409.9	 7342.0	...
5363912	  754.7	  409.8	 7343.0	...
5363913	  754.2	  409.9	 7344.0	...
5363914	  753.7	  409.9	 7343.0	...
5363915	  753.7	  410.0	 7342.0	...
5363916	  754.1	  410.1	 7341.0	...
5363917	  754.4	  410.1	 7339.0	...
5363918	  754.3	  410.0	 7338.0	...
5363919	  754.2	  409.7	 7337.0	...
5363920	  754.0	  409.6	 7336.0	...
5363921	  753.7	  409.9	 7335.0	...
5363922	  753.4	  410.2	 7335.0	...
5363923	  753.4	  410.4	 7335.0	...
5363924	  753.4	  410.5	 7335.0	...
5363925	  753.2	  411.0	 7335.0	...
5363926	  753.0	  411.4	 7336.0	...
5363927	  752.8	  411.9	 7336.0	...
5363928	  753.0	  412.1	 7337.0	...
5363929	  753.2	  412.0	 7338.0	...
5363930	  753.5	  411.4	 7339.0	...
5363931	  753.6	  410.7	 7340.0	...
5363932	  753.8	  410.1	 7340.0	...
5363933	  753.8	  410.0	 7340.0	...
5363934	  753.9	  409.8	 7341.0	...
5363935	  753.9	  409.8	 7341.0	...
5363936	  753.6	  409.8	 7341.0	...
5363937	  753.2	  410.0	 7340.0	...
5363938	  752.8	  410.4	 7339.0	...
5363939	  752.9	  410.7	 7339.0	...
5363940	  753.0	  410.8	 7339.0	...
5363941	  753.1	  410.8	 7339.0	...
5363942	  752.9	  410.8	 7336.0	...
5363943	  752.4	  410.9	 7334.0	...
5363944	  752.0	  411.0	 7334.0	...
5363945	  751.7	  411.2	 7336.0	...
5363946	  751.7	  411.4	 7337.0	...
5363947	  751.7	  411.6	 7336.0	...
5363948	  751.7	  411.3	 7334.0	...
5363949	  751.6	  410.9	 7333.0	...
5363950	  751.1	  411.1	 7331.0	...
5363951	  750.7	  411.6	 7329.0	...
5363952	  750.2	  411.4	 7329.0	...
5363953	  750.1	  410.7	 7331.0	...
5363954	  750.2	  410.6	 7332.0	...
5363955	  750.4	  411.3	 7332.0	...
5363956	  750.6	  412.4	 7330.0	...
5363957	  750.9	  412.9	 7329.0	...
5363958	  751.2	  413.4	 7329.0	...
5363959	  751.4	  413.3	 7330.0	...
5363960	  751.3	  413.2	 7329.0	...
5363961	  751.2	  413.1	 7327.0	...
5363962	  750.9	  412.7	 7327.0	...
5363963	  750.7	  412.4	 7327.0	...
5363964	  750.6	  412.4	 7327.0	...
5363965	  750.8	  412.5	 7327.0	...
5363966	  750.9	  412.7	 7328.0	...
5363967	  751.0	  412.6	 7330.0	...
5363968	  751.0	  412.8	 7331.0	...
5363969	  750.7	  412.9	 7330.0	...
5363970	  750.2	  413.1	 7327.0	...
5363971	  749.5	  413.1	 7325.0	...
5363972	  748.8	  413.3	 7326.0	...
5363973	  748.3	  413.4	 7325.0	...
5363974	  748.1	  413.6	 7322.0	...
5363975	  748.1	  413.5	 7321.0	...
5363976	  747.9	  413.1	 7323.0	...
5363977	  747.7	  412.6	 7324.0	...
5363978	  747.9	  412.3	 7321.0	...
5363979	  748.2	  412.6	 7318.0	...
5363980	  748.2	  412.9	 7315.0	...
5363981	  747.7	  412.6	 7316.0	...
5363982	  747.3	  412.1	 7316.0	...
5363983	  747.1	  411.6	 7316.0	...
5363984	  747.2	  411.8	 7314.0	...
5363985	  747.3	  412.7	 7310.0	...
5363986	  747.4	  413.6	 7307.0	...
5363987	  747.9	  414.3	 7308.0	...
5363988	  748.2	  414.1	 7312.0	...
5363989	  748.6	  413.9	 7316.0	...
5363990	  748.7	  414.0	 7315.0	...
5363991	  748.6	  414.1	 7314.0	...
5363992	  748.5	  414.3	 7313.0	...
5363993	  748.2	  414.5	 7315.0	...
5363994	  748.1	  414.8	 7316.0	...
5363995	  748.1	  414.9	 7313.0	...
5363996	  748.4	  415.0	 7308.0	...
5363997	  748.6	  414.9	 7303.0	...
5363998	  748.8	  414.9	 7302.0	...
5363999	  748.8	  414.8	 7301.0	...
5364000	  748.8	  414.7	 7301.0	...
5364001	  748.5	  414.6	 7300.0	...
5364002	  748.2	  414.5	 7300.0	...
5364003	  747.8	  414.3	 7299.0	...
5364004	  747.7	  414.1	 7297.0	...
5364005	  747.6	  414.0	 7296.0	...
5364006	  747.8	  413.9	 7298.0	...
5364007	  748.2	  413.7	 7301.0	...
5364008	  748.8	  413.6	 7303.0	...
5364009	  748.9	  413.5	 7303.0	...
5364010	  749.0	  413.4	 7302.0	...
5364011	  749.4	  413.3	 7300.0	...
5364012	  749.8	  413.2	 7297.0	...
5364013	  750.3	  413.2	 7294.0	...
5364014	  750.6	  413.1	 7294.0	...
5364015	  750.9	  413.0	 7295.0	...
5364016	  751.0	  413.0	 7295.0	...
5364017	  750.8	  412.8	 7293.0	...
5364018	  750.2	  412.8	 7291.0	...
5364019	  749.7	  412.6	 7289.0	...
5364020	  749.4	  412.5	 7288.0	...
5364021	  749.0	  412.9	 7288.0	...
5364022	  748.7	  413.3	 7288.0	...
5364023	  748.5	  413.8	 7289.0	...
5364024	  748.6	  413.8	 7289.0	...
5364025	  748.8	  413.8	 7290.0	...
5364026	  748.7	  413.9	 7290.0	...
5364027	  748.9	  414.0	 7290.0	...
5364028	  749.1	  414.0	 7289.0	...
5364029	  748.8	  414.1	 7286.0	...
5364030	  747.9	  414.3	 7284.0	...
5364031	  747.1	  414.5	 7282.0	...
5364032	  746.6	  414.9	 7280.0	...
5364033	  746.5	  415.3	 7279.0	...
5364034	  746.3	  415.6	 7279.0	...
5364035	  746.2	  415.7	 7280.0	...
5364036	  746.2	  415.7	 7281.0	...
5364037	  746.0	  415.7	 7282.0	...
5364038	  745.8	  415.6	 7283.0	...
5364039	  745.5	  415.8	 7284.0	...
5364040	  745.4	  416.1	 7285.0	...
5364041	  745.3	  416.5	 7284.0	...
5364042	  745.5	  416.8	 7282.0	...
5364043	  745.7	  417.1	 7280.0	...
5364044	  745.8	  416.8	 7280.0	...
5364045	  745.7	  416.3	 7282.0	...
5364046	  745.9	  415.7	 7284.0	...
5364047	  746.0	  415.8	 7284.0	...
5364048	  746.2	  415.8	 7283.0	...
5364049	  745.9	  415.7	 7279.0	...
5364050	  745.6	  415.5	 7274.0	...
5364051	  745.3	  415.4	 7270.0	...
5364052	  745.3	  415.4	 7267.0	...
5364053	  745.2	  415.6	 7264.0	...
5364054	  745.2	  415.7	 7263.0	...
5364055	  745.6	  415.6	 7265.0	...
5364056	  746.0	  415.4	 7266.0	...
5364057	  745.6	  415.4	 7265.0	...
5364058	  744.8	  415.4	 7264.0	...
5364059	  744.6	  415.3	 7264.0	...
5364060	  745.3	  415.0	 7265.0	...
5364061	  746.0	  414.7	 7264.0	...
5364062	  745.9	  414.6	 7263.0	...
5364063	  745.8	  414.3	 7259.0	...
5364064	  746.2	  414.1	 7255.0	...
5364065	  746.8	  414.3	 7252.0	...
5364066	  747.1	  414.5	 7253.0	...
5364067	  746.9	  414.8	 7253.0	...
5364068	  746.8	  414.8	 7253.0	...
5364069	  746.9	  414.7	 7253.0	...
5364070	  747.1	  414.6	 7252.0	...
5364071	  747.3	  414.6	 7251.0	...
5364072	  747.4	  414.6	 7250.0	...
5364073	  747.8	  414.4	 7250.0	...
5364074	  748.1	  414.3	 7250.0	...
5364075	  748.5	  414.5	 7249.0	...
5364076	  748.6	  414.9	 7247.0	...
5364077	  748.9	  415.3	 7244.0	...
5364078	  749.1	  415.2	 7241.0	...
5364079	  749.2	  415.2	 7240.0	...
5364080	  749.2	  415.3	 7242.0	...
5364081	  749.1	  415.7	 7243.0	...
5364082	  749.1	  416.2	 7242.0	...
5364083	  749.3	  416.5	 7239.0	...
5364084	  749.2	  416.2	 7236.0	...
5364085	  749.1	  416.1	 7235.0	...
5364086	  749.0	  416.1	 7234.0	...
5364087	  749.0	  416.4	 7233.0	...
5364088	  749.1	  416.0	 7232.0	...
5364089	  749.3	  415.6	 7231.0	...
5364090	  749.6	  415.2	 7229.0	...
5364091	  749.8	  415.6	 7227.0	...
5364092	  749.7	  415.9	 7227.0	...
5364093	  749.5	  416.4	 7229.0	...
5364094	  749.3	  416.6	 7227.0	...
5364095	  749.4	  417.0	 7223.0	...
5364096	  749.4	  417.3	 7221.0	...
5364097	  749.4	  417.4	 7223.0	...
5364098	  749.4	  417.4	 7226.0	...
5364099	  749.4	  417.4	 7227.0	...
5364100	  749.3	  417.4	 7226.0	...
5364101	  749.1	  417.4	 7221.0	...
5364102	  748.6	  417.4	 7218.0	...
5364103	  748.1	  417.4	 7216.0	...
5364104	  747.7	  417.6	 7215.0	...
5364105	  747.7	  417.7	 7212.0	...
5364106	  747.3	  417.7	 7209.0	...
5364107	  746.9	  417.5	 7209.0	...
5364108	  746.7	  417.1	 7209.0	...
5364109	  746.9	  416.6	 7208.0	...
5364110	  747.0	  416.2	 7208.0	...
5364111	  746.9	  416.3	 7205.0	...
5364112	  746.6	  416.7	 7202.0	...
5364113	  746.6	  417.4	 7199.0	...
5364114	  746.7	  417.7	 7199.0	...
5364115	  747.0	  417.7	 7198.0	...
5364116	  747.2	  417.6	 7197.0	...
5364117	  747.4	  417.7	 7197.0	...
5364118	  747.4	  417.6	 7198.0	...
5364119	  747.4	  417.3	 7198.0	...
5364120	  747.3	  417.0	 7199.0	...
5364121	  747.1	  417.0	 7197.0	...
5364122	  746.8	  417.0	 7195.0	...
5364123	  746.2	  416.8	 7193.0	...
5364124	  745.7	  416.5	 7193.0	...
5364125	  745.3	  416.3	 7192.0	...
5364126	  745.2	  416.2	 7191.0	...
5364127	  745.2	  416.0	 7190.0	...
5364128	  745.2	  415.8	 7189.0	...
5364129	  745.1	  415.8	 7189.0	...
5364130	  745.1	  415.7	 7189.0	...
5364131	  745.1	  415.8	 7189.0	...
5364132	  745.4	  415.8	 7189.0	...
5364133	  745.9	  415.7	 7189.0	...
5364134	  746.2	  415.5	 7190.0	...
5364135	  746.6	  415.5	 7188.0	...
5364136	  746.7	  415.5	 7186.0	...
5364137	  746.9	  415.3	 7185.0	...
5364138	  746.5	  415.0	 7186.0	...
5364139	  746.1	  415.3	 7186.0	...
MSG	5364140 0000 _ Number Off
5364140	  745.8	  415.8	 7185.0	...
5364141	  745.7	  416.3	 7182.0	...
5364142	  745.7	  416.5	 7180.0	...
5364143	  745.7	  416.7	 7179.0	...
5364144	  745.6	  416.4	 7180.0	...
5364145	  745.7	  416.1	 7181.0	...
5364146	  745.8	  415.7	 7184.0	...
5364147	  745.7	  415.6	 7186.0	...
5364148	  745.4	  415.6	 7187.0	...
5364149	  745.5	  415.5	 7185.0	...
5364150	  745.8	  415.3	 7183.0	...
5364151	  746.3	  415.1	 7183.0	...
5364152	  746.4	  414.8	 7184.0	...
5364153	  746.6	  414.7	 7184.0	...
5364154	  746.6	  414.7	 7179.0	...
5364155	  746.5	  414.9	 7176.0	...
5364156	  746.4	  415.0	 7175.0	...
5364157	  746.1	  414.8	 7176.0	...
5364158	  746.0	  414.6	 7178.0	...
5364159	  745.8	  414.3	 7177.0	...
5364160	  746.0	  414.3	 7178.0	...
5364161	  746.2	  414.3	 7178.0	...
5364162	  746.3	  414.3	 7178.0	...
5364163	  746.5	  415.2	 7174.0	...
5364164	  746.5	  416.1	 7170.0	...
5364165	  746.6	  416.2	 7167.0	...
5364166	  746.7	  415.5	 7169.0	...
5364167	  746.9	  415.0	 7169.0	...
5364168	  747.1	  415.1	 7167.0	...
5364169	  746.7	  415.3	 7163.0	...
5364170	  746.3	  415.4	 7162.0	...
5364171	  746.0	  415.4	 7161.0	...
5364172	  746.4	  415.2	 7159.0	...
5364173	  747.2	  415.2	 7155.0	...
5364174	  747.6	  415.2	 7150.0	...
5364175	  747.8	  415.3	 7149.0	...
5364176	  747.7	  415.3	 7148.0	...
5364177	  747.6	  415.3	 7148.0	...
5364178	  747.6	  415.2	 7149.0	...
5364179	  747.7	  415.1	 7151.0	...
5364180	  747.6	  414.9	 7153.0	...
5364181	  747.5	  414.8	 7152.0	...
5364182	  747.4	  415.0	 7149.0	...
5364183	  747.6	  415.3	 7147.0	...
5364184	  748.2	  415.6	 7147.0	...
5364185	  748.7	  415.5	 7148.0	...
5364186	  749.5	  415.5	 7149.0	...
5364187	  750.0	  415.5	 7149.0	...
5364188	  749.8	  415.5	 7148.0	...
5364189	  749.1	  415.5	 7147.0	...
5364190	  749.1	  415.4	 7147.0	...
5364191	  749.7	  415.3	 7147.0	...
5364192	  750.2	  415.1	 7147.0	...
5364193	  750.0	  415.0	 7147.0	...
5364194	  749.6	  414.6	 7147.0	...
5364195	  749.3	  414.3	 7146.0	...
5364196	  749.2	  414.5	 7143.0	...
5364197	  749.4	  414.9	 7141.0	...
5364198	  749.7	  415.3	 7141.0	...
5364199	  750.0	  415.6	 7141.0	...
5364200	  750.1	  415.9	 7142.0	...
5364201	  750.4	  416.1	 7144.0	...
5364202	  750.7	  415.7	 7147.0	...
5364203	  750.9	  415.3	 7150.0	...
5364204	  750.8	  415.1	 7146.0	...
5364205	  750.6	  415.2	 7143.0	...
5364206	  750.1	  415.3	 7140.0	...
5364207	  749.2	  415.3	 7143.0	...
5364208	  748.4	  415.4	 7145.0	...
5364209	  748.3	  415.4	 7145.0	...
5364210	  748.7	  415.3	 7143.0	...
5364211	  748.7	  415.4	 7140.0	...
5364212	  747.7	  415.6	 7138.0	...
5364213	  746.3	  416.0	 7136.0	...
5364214	  745.3	  416.1	 7134.0	...
5364215	  745.0	  416.0	 7133.0	...
5364216	  745.2	  415.8	 7132.0	...
5364217	  745.7	  415.6	 7132.0	...
5364218	  746.0	  415.5	 7132.0	...
5364219	  746.1	  415.5	 7132.0	...
5364220	  746.5	  415.6	 7132.0	...
5364221	  747.0	  415.6	 7130.0	...
5364222	  747.5	  415.5	 7129.0	...
5364223	  747.5	  415.5	 7126.0	...
5364224	  747.9	  415.7	 7123.0	...
5364225	  748.2	  416.0	 7121.0	...
5364226	  748.6	  416.3	 7120.0	...
5364227	  748.5	  416.2	 7124.0	...
5364228	  748.5	  416.0	 7129.0	...
5364229	  748.5	  415.9	 7130.0	...
5364230	  748.6	  415.9	 7127.0	...
5364231	  748.2	  416.0	 7123.0	...
5364232	  747.8	  415.5	 7122.0	...
5364233	  748.0	  414.8	 7122.0	...
5364234	  748.5	  414.3	 7123.0	...
5364235	  749.2	  414.4	 7123.0	...
5364236	  749.2	  414.8	 7122.0	...
5364237	  749.4	  415.0	 7121.0	...
5364238	  749.4	  415.1	 7122.0	...
5364239	  749.4	  415.1	 7124.0	...
5364240	  749.3	  415.1	 7125.0	...
5364241	  749.2	  415.1	 7125.0	...
5364242	  749.3	  415.1	 7126.0	...
5364243	  749.6	  415.5	 7126.0	...
5364244	  749.9	  415.9	 7124.0	...
5364245	  750.1	  416.4	 7122.0	...
5364246	  750.1	  416.6	 7120.0	...
5364247	  749.3	  416.6	 7120.0	...
5364248	  748.4	  416.4	 7119.0	...
5364249	  747.8	  416.2	 7118.0	...
5364250	  748.2	  416.2	 7115.0	...
5364251	  747.9	  416.2	 7113.0	...
5364252	  747.3	  416.1	 7114.0	...
5364253	  746.7	  416.0	 7115.0	...
5364254	  746.6	  416.0	 7116.0	...
5364255	  746.6	  416.2	 7113.0	...
5364256	  746.5	  416.3	 7112.0	...
5364257	  746.6	  416.2	 7111.0	...
5364258	  746.9	  416.1	 7115.0	...
5364259	  747.2	  415.5	 7118.0	...
5364260	  747.2	  414.9	 7120.0	...
5364261	  746.5	  414.6	 7119.0	...
5364262	  745.6	  414.7	 7118.0	...
5364263	  744.7	  414.8	 7117.0	...
5364264	  744.5	  414.5	 7118.0	...
5364265	  744.4	  414.4	 7118.0	...
5364266	  744.5	  414.4	 7118.0	...
5364267	  744.6	  414.4	 7116.0	...
5364268	  744.7	  414.4	 7114.0	...
5364269	  745.0	  414.3	 7113.0	...
5364270	  745.3	  414.2	 7111.0	...
5364271	  745.8	  414.4	 7110.0	...
5364272	  746.0	  414.7	 7108.0	...
5364273	  746.1	  415.1	 7108.0	...
5364274	  746.5	  415.2	 7108.0	...
5364275	  746.8	  415.0	 7109.0	...
5364276	  746.9	  414.8	 7110.0	...
5364277	  746.9	  414.6	 7111.0	...
5364278	  746.9	  414.6	 7113.0	...
5364279	  746.9	  414.6	 7115.0	...
5364280	  746.7	  414.5	 7115.0	...
5364281	  746.5	  414.4	 7114.0	...
5364282	  746.1	  414.3	 7112.0	...
5364283	  745.7	  414.3	 7109.0	...
5364284	  745.5	  414.2	 7106.0	...
5364285	  745.6	  414.4	 7103.0	...
5364286	  745.7	  414.6	 7102.0	...
5364287	  745.8	  414.8	 7103.0	...
5364288	  745.7	  414.6	 7104.0	...
5364289	  745.5	  414.4	 7105.0	...
5364290	  745.2	  414.4	 7104.0	...
5364291	  745.1	  414.4	 7104.0	...
5364292	  745.1	  414.7	 7103.0	...
5364293	  745.1	  415.2	 7101.0	...
5364294	  745.0	  415.5	 7099.0	...
5364295	  744.8	  415.6	 7098.0	...
5364296	  744.6	  415.6	 7099.0	...
5364297	  744.6	  415.6	 7101.0	...
5364298	  744.7	  415.3	 7100.0	...
5364299	  745.1	  415.0	 7098.0	...
5364300	  745.5	  414.8	 7096.0	...
5364301	  745.9	  415.0	 7096.0	...
5364302	  745.9	  415.3	 7097.0	...
5364303	  745.9	  415.4	 7097.0	...
5364304	  746.1	  415.2	 7097.0	...
5364305	  746.3	  415.2	 7098.0	...
5364306	  746.9	  415.2	 7097.0	...
5364307	  747.1	  415.3	 7097.0	...
5364308	  747.0	  415.3	 7096.0	...
5364309	  746.6	  415.3	 7096.0	...
5364310	  746.0	  415.1	 7096.0	...
5364311	  745.8	  414.9	 7096.0	...
5364312	  745.7	  415.2	 7097.0	...
5364313	  745.7	  415.6	 7094.0	...
5364314	  745.7	  416.1	 7091.0	...
5364315	  745.6	  416.1	 7089.0	...
5364316	  745.5	  416.4	 7090.0	...
5364317	  745.5	  416.6	 7091.0	...
5364318	  745.9	  416.6	 7093.0	...
5364319	  746.3	  416.7	 7094.0	...
5364320	  746.6	  416.9	 7095.0	...
5364321	  746.4	  417.2	 7096.0	...
5364322	  746.1	  417.3	 7096.0	...
5364323	  746.0	  417.4	 7095.0	...
5364324	  746.0	  417.2	 7095.0	...
5364325	  746.0	  416.9	 7094.0	...
5364326	  746.1	  417.4	 7092.0	...
5364327	  746.2	  418.1	 7089.0	...
5364328	  746.4	  418.7	 7086.0	...
5364329	  746.4	  418.5	 7086.0	...
5364330	  746.4	  418.0	 7086.0	...
5364331	  746.3	  417.6	 7085.0	...
5364332	  746.2	  417.1	 7086.0	...
5364333	  746.2	  417.0	 7088.0	...
5364334	  745.8	  416.8	 7091.0	...
5364335	  745.4	  416.8	 7094.0	...
5364336	  745.1	  416.9	 7095.0	...
5364337	  745.1	  417.0	 7095.0	...
5364338	  745.2	  417.1	 7093.0	...
5364339	  745.2	  417.0	 7091.0	...
5364340	  745.4	  416.8	 7090.0	...
5364341	  745.5	  416.6	 7090.0	...
5364342	  745.6	  416.4	 7090.0	...
5364343	  745.6	  416.4	 7091.0	...
5364344	  745.4	  416.7	 7091.0	...
5364345	  745.3	  416.9	 7090.0	...
5364346	  745.2	  417.0	 7090.0	...
5364347	  745.2	  417.0	 7091.0	...
5364348	  745.0	  417.3	 7090.0	...
5364349	  744.8	  417.6	 7089.0	...
5364350	  744.7	  417.8	 7089.0	...
5364351	  744.8	  417.6	 7090.0	...
MSG	5364352 0000 _ Number On
5364352	  744.9	  417.2	 7092.0	...
5364353	  745.1	  416.9	 7090.0	...
5364354	  745.2	  416.6	 7087.0	...
5364355	  744.9	  416.5	 7084.0	...
5364356	  744.4	  416.6	 7083.0	...
5364357	  743.9	  417.1	 7082.0	...
5364358	  743.8	  417.4	 7082.0	...
5364359	  743.8	  417.4	 7081.0	...
5364360	  744.1	  417.7	 7080.0	...
5364361	  744.4	  418.0	 7076.0	...
5364362	  744.6	  418.3	 7073.0	...
5364363	  744.7	  418.5	 7072.0	...
5364364	  744.7	  418.8	 7074.0	...
5364365	  744.7	  418.5	 7077.0	...
5364366	  744.6	  417.9	 7078.0	...
5364367	  744.3	  417.5	 7078.0	...
5364368	  744.0	  417.6	 7077.0	...
5364369	  743.8	  417.8	 7077.0	...
5364370	  743.9	  417.9	 7076.0	...
5364371	  743.9	  417.6	 7076.0	...
5364372	  743.9	  417.0	 7076.0	...
5364373	  743.8	  416.8	 7075.0	...
5364374	  743.7	  417.0	 7074.0	...
5364375	  743.7	  417.3	 7072.0	...
5364376	  743.6	  417.3	 7071.0	...
5364377	  744.6	  417.1	 7071.0	...
5364378	  745.6	  417.0	 7072.0	...
5364379	  746.3	  417.1	 7072.0	...
5364380	  745.7	  417.3	 7071.0	...
5364381	  744.8	  417.3	 7070.0	...
5364382	  744.0	  417.2	 7068.0	...
5364383	  743.5	  416.9	 7070.0	...
5364384	  743.4	  417.0	 7072.0	...
5364385	  743.4	  417.2	 7071.0	...
5364386	  743.4	  417.4	 7067.0	...
5364387	  743.4	  417.6	 7065.0	...
5364388	  744.1	  417.5	 7066.0	...
5364389	  744.8	  417.3	 7067.0	...
5364390	  745.0	  417.2	 7066.0	...
5364391	  744.5	  417.5	 7070.0	...
5364392	  743.8	  417.8	 7075.0	...
5364393	  743.4	  417.8	 7078.0	...
5364394	  743.0	  417.5	 7076.0	...
5364395	  742.6	  417.3	 7072.0	...
5364396	  742.4	  417.5	 7070.0	...
5364397	  743.1	  417.5	 7068.0	...
5364398	  743.9	  417.4	 7068.0	...
5364399	  744.5	  417.4	 7069.0	...
5364400	  744.5	  417.4	 7069.0	...
5364401	  744.6	  417.3	 7069.0	...
5364402	  744.9	  417.3	 7067.0	...
5364403	  744.8	  417.5	 7064.0	...
5364404	  744.5	  417.7	 7058.0	...
5364405	  744.1	  418.1	 7054.0	...
5364406	  743.8	  418.2	 7055.0	...
5364407	  743.6	  418.3	 7058.0	...
5364408	  743.5	  418.3	 7061.0	...
5364409	  743.4	  418.3	 7060.0	...
5364410	  743.3	  418.3	 7058.0	...
5364411	  743.2	  418.3	 7058.0	...
5364412	  743.2	  418.3	 7059.0	...
5364413	  743.1	  418.2	 7060.0	...
5364414	  743.9	  417.9	 7060.0	...
5364415	  744.7	  417.5	 7060.0	...
5364416	  745.4	  417.0	 7062.0	...
5364417	  745.5	  416.6	 7064.0	...
5364418	  745.5	  416.3	 7063.0	...
5364419	  745.3	  416.7	 7061.0	...
5364420	  744.9	  417.3	 7058.0	...
5364421	  744.3	  417.6	 7059.0	...
5364422	  744.2	  417.4	 7060.0	...
5364423	  744.0	  417.2	 7061.0	...
5364424	  743.7	  417.2	 7061.0	...
5364425	  743.6	  417.9	 7058.0	...
5364426	  743.7	  418.5	 7055.0	...
5364427	  744.4	  419.1	 7051.0	...
5364428	  745.0	  419.1	 7049.0	...
5364429	  744.8	  419.2	 7051.0	...
5364430	  744.3	  419.1	 7054.0	...
5364431	  743.7	  419.2	 7058.0	...
5364432	  743.6	  419.2	 7057.0	...
5364433	  743.2	  419.3	 7056.0	...
5364434	  743.0	  419.2	 7055.0	...
5364435	  742.7	  419.1	 7055.0	...
5364436	  742.7	  419.4	 7055.0	...
5364437	  743.3	  419.6	 7054.0	...
5364438	  743.9	  419.6	 7052.0	...
5364439	  744.5	  419.2	 7049.0	...
5364440	  744.5	  418.9	 7047.0	...
5364441	  744.6	  418.9	 7046.0	...
5364442	  744.7	  418.7	 7045.0	...
5364443	  744.8	  418.4	 7044.0	...
5364444	  744.8	  418.2	 7043.0	...
5364445	  744.6	  418.2	 7043.0	...
5364446	  744.7	  418.1	 7043.0	...
5364447	  745.0	  418.1	 7045.0	...
5364448	  745.3	  417.9	 7047.0	...
5364449	  745.3	  417.6	 7048.0	...
5364450	  745.3	  417.3	 7049.0	...
5364451	  745.3	  417.2	 7049.0	...
5364452	  745.3	  417.3	 7048.0	...
5364453	  745.5	  417.5	 7047.0	...
5364454	  745.6	  417.7	 7044.0	...
5364455	  745.6	  417.7	 7042.0	...
5364456	  745.4	  417.7	 7041.0	...
5364457	  744.9	  418.3	 7039.0	...
5364458	  744.5	  419.0	 7037.0	...
5364459	  744.4	  419.4	 7035.0	...
5364460	  744.5	  419.1	 7034.0	...
5364461	  744.7	  418.6	 7033.0	...
5364462	  744.9	  418.4	 7034.0	...
5364463	  745.0	  418.3	 7036.0	...
5364464	  745.1	  418.3	 7037.0	...
5364465	  745.1	  418.4	 7038.0	...
5364466	  744.9	  418.5	 7037.0	...
5364467	  744.5	  418.6	 7037.0	...
5364468	  744.1	  418.8	 7037.0	...
5364469	  744.0	  418.8	 7036.0	...
5364470	  744.0	  418.8	 7036.0	...
5364471	  744.2	  418.6	 7035.0	...
5364472	  744.4	  418.6	 7035.0	...
5364473	  744.6	  418.6	 7035.0	...
5364474	  744.8	  418.7	 7033.0	...
5364475	  745.0	  418.5	 7032.0	...
5364476	  744.8	  418.4	 7031.0	...
5364477	  744.4	  418.7	 7030.0	...
5364478	  744.0	  419.3	 7031.0	...
5364479	  743.8	  419.8	 7028.0	...
5364480	  743.6	  419.6	 7024.0	...
5364481	  743.7	  419.4	 7022.0	...
5364482	  743.8	  419.1	 7025.0	...
5364483	  744.1	  418.9	 7027.0	...
5364484	  744.3	  419.2	 7027.0	...
5364485	  744.5	  419.4	 7027.0	...
5364486	  744.7	  419.6	 7026.0	...
5364487	  744.7	  420.0	 7026.0	...
5364488	  744.7	  420.5	 7028.0	...
5364489	  744.7	  421.0	 7030.0	...
5364490	  744.7	  420.8	 7033.0	...
5364491	  744.7	  420.5	 7033.0	...
5364492	  744.8	  420.2	 7034.0	...
5364493	  744.9	  420.4	 7034.0	...
5364494	  745.2	  420.7	 7032.0	...
5364495	  745.4	  421.0	 7031.0	...
5364496	  745.8	  420.6	 7029.0	...
5364497	  746.0	  420.3	 7028.0	...
5364498	  746.1	  420.0	 7027.0	...
5364499	  745.2	  420.1	 7027.0	...
5364500	  744.3	  420.4	 7028.0	...
5364501	  744.0	  420.6	 7027.0	...
5364502	  744.7	  420.6	 7025.0	...
5364503	  745.3	  420.4	 7023.0	...
5364504	  745.3	  420.2	 7022.0	...
5364505	  745.4	  420.5	 7022.0	...
5364506	  745.7	  421.1	 7021.0	...
5364507	  745.9	  421.7	 7020.0	...
5364508	  744.9	  422.0	 7019.0	...
5364509	  744.0	  422.1	 7018.0	...
5364510	  742.9	  422.0	 7017.0	...
5364511	  743.4	  421.1	 7016.0	...
5364512	  744.0	  420.1	 7015.0	...
5364513	  744.5	  419.3	 7015.0	...
5364514	  744.0	  419.9	 7016.0	...
5364515	  743.3	  420.7	 7016.0	...
5364516	  742.6	  421.4	 7013.0	...
5364517	  742.5	  421.3	 7011.0	...
5364518	  742.9	  421.3	 7009.0	...
5364519	  743.6	  421.2	 7009.0	...
5364520	  744.3	  421.2	 7010.0	...
5364521	  744.5	  421.2	 7010.0	...
5364522	  744.3	  421.2	 7011.0	...
5364523	  743.9	  421.1	 7011.0	...
5364524	  743.5	  420.9	 7011.0	...
5364525	  743.5	  420.9	 7012.0	...
5364526	  744.0	  421.1	 7013.0	...
5364527	  744.7	  421.2	 7013.0	...
5364528	  745.0	  421.2	 7013.0	...
5364529	  744.8	  421.0	 7012.0	...
5364530	  744.4	  420.9	 7011.0	...
5364531	  744.2	  421.1	 7009.0	...
5364532	  744.3	  421.5	 7008.0	...
5364533	  744.3	  421.9	 7007.0	...
5364534	  744.2	  421.9	 7007.0	...
5364535	  744.0	  421.9	 7007.0	...
5364536	  744.0	  422.0	 7007.0	...
5364537	  744.0	  421.9	 7009.0	...
5364538	  744.0	  422.0	 7011.0	...
5364539	  743.7	  422.0	 7011.0	...
5364540	  743.5	  421.9	 7010.0	...
5364541	  744.0	  421.7	 7010.0	...
5364542	  744.6	  421.5	 7008.0	...
5364543	  745.1	  421.4	 7005.0	...
5364544	  744.9	  421.2	 7004.0	...
5364545	  744.8	  420.9	 7006.0	...
5364546	  744.8	  420.5	 7009.0	...
5364547	  744.9	  420.9	 7009.0	...
5364548	  744.9	  421.3	 7009.0	...
5364549	  745.0	  421.7	 7013.0	...
5364550	  744.9	  421.6	 7017.0	...
5364551	  744.8	  421.5	 7020.0	...
5364552	  744.5	  421.5	 7019.0	...
5364553	  744.4	  421.4	 7019.0	...
5364554	  744.2	  421.6	 7018.0	...
5364555	  744.0	  421.8	 7016.0	...
5364556	  744.2	  422.0	 7014.0	...
5364557	  744.7	  422.0	 7013.0	...
5364558	  745.0	  421.9	 7012.0	...
5364559	  744.7	  421.7	 7011.0	...
5364560	  744.5	  421.6	 7010.0	...
5364561	  744.4	  421.7	 7007.0	...
5364562	  744.4	  421.8	 7004.0	...
5364563	  744.2	  421.9	 7004.0	...
5364564	  743.7	  421.9	 7007.0	...
5364565	  743.2	  422.1	 7010.0	...
5364566	  743.2	  422.3	 7010.0	...
5364567	  743.5	  422.5	 7011.0	...
5364568	  744.0	  422.4	 7010.0	...
5364569	  744.3	  422.5	 7007.0	...
5364570	  744.3	  422.6	 7004.0	...
5364571	  744.1	  422.8	 7005.0	...
5364572	  744.0	  423.5	 7008.0	...
5364573	  744.1	  424.1	 7010.0	...
5364574	  744.2	  423.7	 7011.0	...
5364575	  743.9	  422.9	 7011.0	...
5364576	  743.6	  422.6	 7010.0	...
5364577	  743.3	  423.1	 7009.0	...
5364578	  743.2	  423.8	 7006.0	...
5364579	  743.2	  424.1	 7005.0	...
5364580	  743.2	  424.4	 7004.0	...
5364581	  743.3	  424.5	 7004.0	...
5364582	  743.3	  424.3	 7004.0	...
5364583	  743.1	  423.7	 7003.0	...
5364584	  742.9	  423.2	 7004.0	...
5364585	  742.6	  422.6	 7002.0	...
5364586	  742.4	  422.6	 7001.0	...
5364587	  742.1	  423.3	 6999.0	...
5364588	  741.6	  424.0	 7000.0	...
5364589	  741.3	  424.5	 7001.0	...
5364590	  742.1	  424.2	 7002.0	...
5364591	  743.2	  424.0	 7005.0	...
5364592	  744.2	  424.0	 7007.0	...
5364593	  744.0	  424.2	 7006.0	...
5364594	  743.7	  424.3	 7002.0	...
5364595	  743.4	  424.0	 6999.0	...
5364596	  743.3	  423.7	 6998.0	...
5364597	  743.3	  423.9	 6998.0	...
5364598	  743.4	  424.5	 6997.0	...
5364599	  742.9	  425.2	 6996.0	...
5364600	  742.4	  425.2	 6995.0	...
5364601	  742.0	  425.2	 6995.0	...
5364602	  741.8	  425.3	 6995.0	...
5364603	  741.5	  424.6	 6995.0	...
5364604	  741.2	  424.0	 6995.0	...
5364605	  741.3	  423.2	 6996.0	...
5364606	  741.4	  422.7	 6998.0	...
5364607	  741.3	  422.3	 6999.0	...
5364608	  741.2	  422.6	 6998.0	...
5364609	  741.1	  423.2	 6997.0	...
5364610	  741.2	  423.8	 6995.0	...
5364611	  741.3	  423.8	 6995.0	...
5364612	  741.0	  423.9	 6997.0	...
5364613	  740.7	  424.0	 6999.0	...
5364614	  740.9	  424.2	 7002.0	...
5364615	  741.7	  424.3	 7003.0	...
5364616	  742.5	  424.4	 7004.0	...
5364617	  742.6	  424.3	 7003.0	...
5364618	  742.2	  424.1	 7002.0	...
5364619	  741.6	  423.9	 7001.0	...
5364620	  741.2	  423.6	 7001.0	...
5364621	  741.1	  423.8	 7001.0	...
5364622	  741.2	  424.1	 7000.0	...
5364623	  741.6	  424.4	 6999.0	...
5364624	  742.2	  424.7	 6997.0	...
5364625	  742.8	  424.8	 6997.0	...
5364626	  743.2	  425.1	 6998.0	...
5364627	  743.2	  425.2	 6999.0	...
5364628	  743.0	  425.3	 7001.0	...
5364629	  742.8	  425.3	 7001.0	...
5364630	  742.8	  425.3	 7002.0	...
5364631	  743.0	  425.7	 7004.0	...
5364632	  743.1	  426.1	 7006.0	...
5364633	  743.0	  425.3	 7007.0	...
5364634	  742.8	  424.1	 7008.0	...
5364635	  742.8	  423.3	 7006.0	...
5364636	  742.9	  423.8	 7004.0	...
5364637	  743.0	  424.3	 7002.0	...
5364638	  743.3	  424.2	 7000.0	...
5364639	  743.6	  424.1	 7000.0	...
5364640	  744.0	  424.1	 7001.0	...
5364641	  743.8	  424.1	 7002.0	...
5364642	  743.7	  424.1	 7001.0	...
5364643	  743.5	  424.2	 7000.0	...
5364644	  743.4	  424.3	 7000.0	...
5364645	  743.1	  425.2	 6998.0	...
5364646	  742.7	  426.0	 6997.0	...
5364647	  742.7	  426.1	 6998.0	...
5364648	  743.0	  425.2	 7001.0	...
5364649	  743.3	  424.4	 7004.0	...
5364650	  743.5	  424.5	 7004.0	...
5364651	  743.6	  424.5	 7002.0	...
5364652	  743.6	  424.5	 6998.0	...
5364653	  743.5	  424.2	 6996.0	...
5364654	  743.2	  424.1	 6994.0	...
5364655	  742.9	  423.8	 6995.0	...
5364656	  742.5	  423.6	 6999.0	...
5364657	  742.5	  423.3	 7003.0	...
MSG	5364658 0000 _ Number Off
5364658	  742.6	  423.6	 7006.0	...
5364659	  742.6	  424.0	 7007.0	...
5364660	  742.7	  424.6	 7007.0	...
5364661	  742.7	  424.9	 7007.0	...
5364662	  742.8	  425.2	 7008.0	...
5364663	  742.9	  425.2	 7008.0	...
5364664	  743.0	  425.4	 7008.0	...
5364665	  743.1	  425.5	 7007.0	...
5364666	  743.3	  425.6	 7006.0	...
5364667	  743.0	  425.9	 7003.0	...
5364668	  742.6	  426.3	 7000.0	...
5364669	  742.3	  425.8	 6999.0	...
5364670	  742.2	  425.0	 7002.0	...
5364671	  741.9	  423.9	 7002.0	...
5364672	  741.6	  423.5	 7000.0	...
5364673	  741.7	  423.6	 6998.0	...
5364674	  741.7	  424.0	 6999.0	...
5364675	  741.7	  424.5	 7000.0	...
5364676	  741.5	  424.5	 7002.0	...
5364677	  741.7	  424.3	 7003.0	...
5364678	  742.1	  424.1	 7004.0	...
5364679	  742.4	  423.8	 7006.0	...
5364680	  742.2	  423.6	 7008.0	...
5364681	  741.9	  423.2	 7009.0	...
5364682	  741.2	  423.2	 7007.0	...
5364683	  740.7	  423.4	 7004.0	...
5364684	  740.4	  423.7	 7004.0	...
5364685	  740.6	  424.0	 7006.0	...
5364686	  740.8	  423.9	 7008.0	...
5364687	  741.0	  424.0	 7008.0	...
5364688	  741.2	  424.1	 7008.0	...
5364689	  740.9	  423.7	 7007.0	...
5364690	  740.5	  423.2	 7008.0	...
5364691	  740.4	  422.8	 7010.0	...
5364692	  740.6	  423.0	 7012.0	...
5364693	  740.9	  422.9	 7013.0	...
5364694	  740.9	  422.7	 7014.0	...
5364695	  740.9	  422.7	 7014.0	...
5364696	  741.0	  422.8	 7014.0	...
5364697	  741.1	  423.3	 7013.0	...
5364698	  741.1	  423.7	 7010.0	...
5364699	  741.5	  424.0	 7008.0	...
5364700	  741.8	  423.9	 7008.0	...
5364701	  741.9	  424.1	 7010.0	...
5364702	  741.8	  424.3	 7011.0	...
5364703	  741.9	  424.5	 7012.0	...
5364704	  742.1	  424.1	 7013.0	...
5364705	  742.3	  423.7	 7013.0	...
5364706	  742.3	  423.4	 7011.0	...
5364707	  742.2	  423.8	 7011.0	...
5364708	  742.1	  424.2	 7012.0	...
5364709	  741.9	  424.4	 7016.0	...
5364710	  742.0	  424.1	 7017.0	...
5364711	  742.3	  423.8	 7020.0	...
5364712	  742.6	  423.5	 7020.0	...
5364713	  742.3	  423.6	 7022.0	...
5364714	  741.8	  423.8	 7022.0	...
5364715	  741.4	  424.0	 7020.0	...
5364716	  742.0	  424.1	 7017.0	...
5364717	  742.5	  424.3	 7013.0	...
5364718	  742.7	  424.5	 7013.0	...
5364719	  742.6	  424.7	 7011.0	...
5364720	  742.4	  424.6	 7009.0	...
5364721	  742.4	  424.6	 7009.0	...
5364722	  742.3	  424.6	 7011.0	...
5364723	  742.4	  424.5	 7012.0	...
5364724	  742.7	  424.6	 7011.0	...
5364725	  742.9	  424.6	 7013.0	...
5364726	  742.9	  424.7	 7018.0	...
5364727	  742.9	  424.4	 7023.0	...
5364728	  742.1	  424.3	 7023.0	...
5364729	  741.3	  424.0	 7020.0	...
5364730	  740.7	  424.0	 7017.0	...
5364731	  740.9	  424.7	 7016.0	...
5364732	  741.1	  425.4	 7015.0	...
5364733	  741.3	  425.7	 7016.0	...
5364734	  741.5	  425.1	 7018.0	...
5364735	  741.8	  425.0	 7022.0	...
5364736	  741.8	  425.7	 7023.0	...
5364737	  741.8	  426.4	 7022.0	...
5364738	  741.7	  426.8	 7021.0	...
5364739	  741.4	  426.3	 7020.0	...
5364740	  741.1	  425.7	 7021.0	...
5364741	  740.7	  424.9	 7022.0	...
5364742	  740.3	  424.7	 7024.0	...
5364743	  740.1	  424.7	 7025.0	...
5364744	  740.1	  425.0	 7025.0	...
5364745	  740.4	  425.2	 7022.0	...
5364746	  740.6	  425.3	 7018.0	...
5364747	  740.8	  425.5	 7015.0	...
5364748	  740.7	  425.8	 7016.0	...
5364749	  740.7	  426.0	 7018.0	...
5364750	  740.2	  425.9	 7020.0	...
5364751	  739.8	  425.7	 7020.0	...
5364752	  739.8	  425.6	 7019.0	...
5364753	  740.2	  425.6	 7019.0	...
5364754	  740.4	  425.7	 7021.0	...
5364755	  740.2	  425.8	 7024.0	...
5364756	  740.0	  425.5	 7026.0	...
5364757	  740.0	  425.2	 7026.0	...
5364758	  740.0	  424.9	 7026.0	...
5364759	  739.9	  424.6	 7030.0	...
5364760	  740.3	  424.3	 7034.0	...
5364761	  740.8	  424.5	 7039.0	...
5364762	  740.6	  425.1	 7035.0	...
5364763	  739.8	  425.8	 7031.0	...
5364764	  739.3	  425.2	 7031.0	...
5364765	  739.7	  424.6	 7035.0	...
5364766	  739.9	  424.3	 7035.0	...
5364767	  739.9	  424.7	 7030.0	...
5364768	  739.5	  424.7	 7026.0	...
5364769	  739.2	  424.4	 7029.0	...
5364770	  739.0	  424.6	 7031.0	...
5364771	  739.3	  425.2	 7032.0	...
5364772	  739.7	  425.2	 7030.0	...
5364773	  739.9	  424.7	 7028.0	...
5364774	  740.0	  424.2	 7027.0	...
5364775	  739.8	  424.3	 7029.0	...
5364776	  739.7	  424.4	 7031.0	...
5364777	  739.6	  424.7	 7032.0	...
5364778	  739.8	  425.0	 7031.0	...
5364779	  739.9	  425.3	 7033.0	...
5364780	  740.2	  425.4	 7037.0	...
5364781	  740.3	  424.9	 7040.0	...
5364782	  740.4	  424.1	 7039.0	...
5364783	  740.4	  424.0	 7038.0	...
5364784	  740.4	  424.6	 7035.0	...
5364785	  740.3	  424.7	 7032.0	...
5364786	  740.4	  424.3	 7029.0	...
5364787	  740.6	  424.2	 7029.0	...
5364788	  740.9	  424.6	 7029.0	...
5364789	  741.0	  425.0	 7029.0	...
5364790	  741.0	  425.3	 7028.0	...
5364791	  741.0	  425.5	 7027.0	...
5364792	  741.0	  425.3	 7030.0	...
5364793	  740.9	  424.9	 7033.0	...
5364794	  740.8	  424.7	 7036.0	...
5364795	  740.8	  424.7	 7035.0	...
5364796	  740.6	  424.7	 7035.0	...
5364797	  740.3	  424.5	 7036.0	...
5364798	  740.2	  424.9	 7037.0	...
5364799	  740.3	  425.4	 7036.0	...
5364800	  740.5	  425.9	 7035.0	...
5364801	  740.4	  425.9	 7034.0	...
5364802	  740.3	  426.2	 7033.0	...
5364803	  740.5	  426.3	 7032.0	...
5364804	  740.8	  426.0	 7032.0	...
5364805	  741.2	  425.6	 7033.0	...
5364806	  741.3	  425.3	 7032.0	...
5364807	  741.4	  425.4	 7031.0	...
5364808	  741.5	  425.6	 7031.0	...
5364809	  741.6	  425.7	 7035.0	...
5364810	  741.7	  425.9	 7038.0	...
5364811	  741.8	  426.3	 7040.0	...
5364812	  741.8	  426.6	 7040.0	...
5364813	  741.8	  426.1	 7041.0	...
5364814	  741.7	  425.3	 7042.0	...
5364815	  741.6	  424.4	 7039.0	...
5364816	  741.6	  424.5	 7036.0	...
5364817	  741.4	  424.4	 7033.0	...
5364818	  741.2	  424.3	 7032.0	...
5364819	  741.4	  424.3	 7030.0	...
5364820	  741.8	  424.4	 7028.0	...
5364821	  742.3	  424.8	 7026.0	...
5364822	  742.5	  425.0	 7026.0	...
5364823	  742.5	  425.0	 7026.0	...
5364824	  742.4	  424.7	 7026.0	...
5364825	  742.2	  424.7	 7026.0	...
5364826	  742.1	  424.7	 7027.0	...
5364827	  742.1	  424.9	 7028.0	...
5364828	  742.0	  425.1	 7029.0	...
5364829	  741.9	  425.2	 7029.0	...
5364830	  742.0	  424.9	 7029.0	...
5364831	  742.1	  424.4	 7028.0	...
5364832	  742.2	  423.8	 7027.0	...
5364833	  742.1	  423.6	 7026.0	...
5364834	  742.1	  423.6	 7027.0	...
5364835	  742.3	  423.5	 7029.0	...
5364836	  742.6	  423.4	 7029.0	...
5364837	  742.8	  423.3	 7030.0	...
5364838	  742.8	  423.7	 7031.0	...
5364839	  742.6	  424.2	 7032.0	...
5364840	  742.5	  425.0	 7033.0	...
5364841	  742.5	  425.2	 7032.0	...
5364842	  742.6	  425.4	 7031.0	...
5364843	  742.6	  425.2	 7030.0	...
5364844	  742.4	  425.0	 7031.0	...
5364845	  742.0	  425.1	 7032.0	...
5364846	  741.7	  425.1	 7033.0	...
5364847	  741.5	  425.2	 7033.0	...
5364848	  741.7	  424.8	 7033.0	...
5364849	  741.8	  424.4	 7033.0	...
5364850	  742.2	  424.3	 7034.0	...
5364851	  742.4	  424.6	 7036.0	...
5364852	  742.2	  424.4	 7038.0	...
5364853	  741.7	  423.8	 7041.0	...
5364854	  741.9	  423.0	 7044.0	...
5364855	  742.4	  422.9	 7046.0	...
5364856	  742.9	  422.8	 7047.0	...
5364857	  742.8	  422.7	 7044.0	...
5364858	  742.7	  422.7	 7041.0	...
MSG	5364859 0000 _ Number On
5364859	  742.7	  422.8	 7042.0	...
5364860	  742.7	  422.9	 7048.0	...
5364861	  742.4	  423.2	 7053.0	...
5364862	  742.1	  423.4	 7050.0	...
5364863	  741.6	  423.7	 7046.0	...
5364864	  741.5	  424.2	 7042.0	...
5364865	  741.4	  424.7	 7042.0	...
5364866	  741.4	  424.7	 7042.0	...
5364867	  741.3	  424.4	 7043.0	...
5364868	  741.2	  424.1	 7043.0	...
5364869	  741.2	  424.3	 7043.0	...
5364870	  741.4	  424.4	 7043.0	...
5364871	  741.5	  424.3	 7045.0	...
5364872	  741.7	  424.2	 7047.0	...
5364873	  741.9	  424.0	 7049.0	...
5364874	  742.0	  423.8	 7049.0	...
5364875	  741.9	  423.7	 7047.0	...
5364876	  741.7	  423.6	 7049.0	...
5364877	  741.5	  423.5	 7051.0	...
5364878	  742.1	  423.3	 7051.0	...
5364879	  742.9	  423.0	 7049.0	...
5364880	  743.5	  422.9	 7047.0	...
5364881	  743.3	  422.8	 7048.0	...
5364882	  743.0	  422.7	 7049.0	...
5364883	  742.9	  422.7	 7050.0	...
5364884	  742.8	  422.6	 7050.0	...
5364885	  742.5	  422.2	 7051.0	...
5364886	  742.3	  421.9	 7053.0	...
5364887	  742.2	  422.3	 7055.0	...
5364888	  742.3	  423.1	 7055.0	...
5364889	  742.7	  423.7	 7054.0	...
5364890	  743.0	  423.6	 7052.0	...
5364891	  743.2	  423.9	 7048.0	...
5364892	  743.1	  424.2	 7047.0	...
5364893	  743.0	  424.5	 7046.0	...
5364894	  743.0	  424.5	 7047.0	...
5364895	  742.8	  424.5	 7047.0	...
5364896	  742.4	  424.7	 7046.0	...
5364897	  742.1	  425.1	 7046.0	...
5364898	  742.3	  424.9	 7046.0	...
5364899	  742.6	  424.3	 7046.0	...
5364900	  742.9	  423.7	 7046.0	...
5364901	  743.0	  423.6	 7047.0	...
5364902	  743.1	  423.7	 7049.0	...
5364903	  743.5	  423.6	 7052.0	...
5364904	  744.1	  423.5	 7054.0	...
5364905	  744.8	  423.5	 7056.0	...
5364906	  744.8	  423.8	 7056.0	...
5364907	  744.3	  424.2	 7054.0	...
5364908	  743.7	  424.4	 7052.0	...
5364909	  743.4	  424.5	 7050.0	...
5364910	  743.6	  424.6	 7051.0	...
5364911	  743.9	  424.7	 7052.0	...
5364912	  743.7	  424.2	 7051.0	...
5364913	  743.4	  423.7	 7051.0	...
5364914	  743.1	  423.1	 7052.0	...
5364915	  743.1	  423.0	 7054.0	...
5364916	  743.1	  422.8	 7056.0	...
5364917	  743.0	  422.9	 7055.0	...
5364918	  742.9	  423.1	 7053.0	...
5364919	  742.8	  423.1	 7051.0	...
5364920	  742.8	  423.0	 7048.0	...
5364921	  742.9	  423.4	 7045.0	...
5364922	  742.9	  424.0	 7046.0	...
5364923	  742.9	  424.5	 7047.0	...
5364924	  743.0	  424.4	 7048.0	...
5364925	  743.1	  424.2	 7048.0	...
5364926	  743.3	  424.2	 7047.0	...
5364927	  743.4	  424.3	 7045.0	...
5364928	  743.5	  424.5	 7044.0	...
5364929	  743.6	  424.6	 7043.0	...
5364930	  743.6	  424.7	 7043.0	...
5364931	  743.6	  424.9	 7041.0	...
5364932	  743.5	  425.1	 7038.0	...
5364933	  743.6	  425.3	 7036.0	...
5364934	  743.6	  425.4	 7038.0	...
5364935	  743.6	  425.1	 7040.0	...
5364936	  743.5	  424.7	 7042.0	...
5364937	  743.3	  424.4	 7041.0	...
5364938	  743.3	  424.7	 7041.0	...
5364939	  743.3	  425.0	 7042.0	...
5364940	  743.5	  425.4	 7043.0	...
5364941	  743.5	  425.5	 7043.0	...
5364942	  743.4	  425.6	 7043.0	...
5364943	  743.3	  425.6	 7043.0	...
5364944	  743.2	  425.4	 7047.0	...
5364945	  743.4	  425.2	 7049.0	...
5364946	  743.5	  425.2	 7051.0	...
5364947	  743.6	  425.2	 7050.0	...
5364948	  743.5	  425.2	 7049.0	...
5364949	  743.5	  425.2	 7048.0	...
5364950	  743.4	  425.2	 7047.0	...
5364951	  743.1	  425.4	 7045.0	...
5364952	  742.8	  425.6	 7044.0	...
5364953	  742.6	  425.7	 7044.0	...
5364954	  743.2	  425.6	 7045.0	...
5364955	  743.8	  425.4	 7047.0	...
5364956	  744.2	  425.1	 7047.0	...
5364957	  744.0	  424.8	 7047.0	...
5364958	  743.8	  424.7	 7048.0	...
5364959	  743.9	  424.5	 7048.0	...
5364960	  744.0	  424.3	 7047.0	...
5364961	  744.1	  424.3	 7046.0	...
5364962	  744.1	  424.6	 7045.0	...
5364963	  744.1	  424.9	 7045.0	...
5364964	  744.1	  425.4	 7042.0	...
5364965	  743.5	  425.9	 7038.0	...
5364966	  742.7	  425.9	 7038.0	...
5364967	  742.3	  425.3	 7041.0	...
5364968	  742.6	  424.6	 7044.0	...
5364969	  743.1	  424.2	 7044.0	...
5364970	  743.4	  424.1	 7046.0	...
5364971	  743.6	  424.0	 7048.0	...
5364972	  743.8	  424.3	 7049.0	...
5364973	  743.9	  424.7	 7047.0	...
5364974	  743.9	  425.1	 7045.0	...
5364975	  743.9	  425.0	 7044.0	...
5364976	  744.1	  425.0	 7044.0	...
5364977	  744.3	  425.1	 7045.0	...
5364978	  744.6	  425.5	 7045.0	...
5364979	  744.9	  425.8	 7046.0	...
5364980	  745.2	  425.9	 7046.0	...
5364981	  745.4	  425.9	 7046.0	...
5364982	  745.4	  425.8	 7046.0	...
5364983	  744.7	  425.8	 7046.0	...
5364984	  744.1	  425.8	 7047.0	...
5364985	  743.7	  425.7	 7048.0	...
5364986	  743.9	  425.2	 7049.0	...
5364987	  744.2	  425.0	 7051.0	...
5364988	  744.2	  425.2	 7048.0	...
5364989	  743.8	  425.6	 7046.0	...
5364990	  743.3	  425.8	 7043.0	...
5364991	  742.9	  425.7	 7043.0	...
5364992	  743.0	  425.5	 7043.0	...
5364993	  743.0	  425.3	 7043.0	...
5364994	  742.8	  425.1	 7043.0	...
5364995	  742.7	  425.0	 7042.0	...
5364996	  742.7	  425.3	 7041.0	...
5364997	  743.0	  425.7	 7040.0	...
5364998	  743.2	  426.7	 7040.0	...
5364999	  743.5	  427.1	 7040.0	...
5365000	  743.6	  427.8	 7040.0	...
5365001	  743.8	  428.0	 7040.0	...
5365002	  744.1	  427.7	 7040.0	...
5365003	  744.4	  427.3	 7041.0	...
5365004	  744.6	  427.0	 7040.0	...
5365005	  744.6	  427.0	 7039.0	...
5365006	  744.5	  426.9	 7040.0	...
5365007	  744.5	  426.8	 7042.0	...
5365008	  744.5	  426.7	 7044.0	...
5365009	  744.5	  426.9	 7044.0	...
5365010	  744.7	  426.9	 7046.0	...
5365011	  744.8	  426.9	 7047.0	...
5365012	  744.9	  426.5	 7049.0	...
5365013	  745.0	  426.2	 7050.0	...
5365014	  745.1	  425.9	 7050.0	...
5365015	  745.1	  425.9	 7051.0	...
5365016	  745.1	  425.8	 7051.0	...
5365017	  745.1	  425.7	 7049.0	...
5365018	  745.1	  425.6	 7046.0	...
5365019	  745.1	  426.1	 7043.0	...
5365020	  744.9	  426.6	 7042.0	...
5365021	  744.7	  427.0	 7042.0	...
5365022	  744.8	  426.6	 7046.0	...
5365023	  744.9	  426.3	 7050.0	...
5365024	  745.1	  426.2	 7049.0	...
5365025	  745.2	  426.3	 7045.0	...
5365026	  745.2	  426.5	 7041.0	...
5365027	  745.2	  426.6	 7041.0	...
5365028	  745.1	  426.8	 7041.0	...
5365029	  744.9	  426.9	 7038.0	...
5365030	  744.7	  427.0	 7036.0	...
5365031	  744.7	  427.0	 7036.0	...
5365032	  744.9	  427.0	 7037.0	...
5365033	  745.1	  427.0	 7038.0	...
5365034	  744.8	  427.0	 7035.0	...
5365035	  744.6	  426.9	 7034.0	...
5365036	  744.3	  426.8	 7031.0	...
5365037	  744.2	  426.8	 7031.0	...
5365038	  744.7	  426.8	 7030.0	...
5365039	  745.3	  426.9	 7031.0	...
5365040	  745.5	  427.2	 7032.0	...
5365041	  744.9	  427.5	 7032.0	...
5365042	  744.3	  427.7	 7031.0	...
5365043	  745.0	  427.6	 7030.0	...
5365044	  745.8	  427.5	 7030.0	...
5365045	  746.2	  427.4	 7034.0	...
5365046	  745.4	  427.4	 7037.0	...
5365047	  744.5	  427.5	 7041.0	...
5365048	  744.4	  427.6	 7042.0	...
5365049	  744.8	  427.8	 7040.0	...
5365050	  745.2	  427.9	 7037.0	...
5365051	  745.2	  427.5	 7035.0	...
5365052	  745.2	  427.0	 7035.0	...
5365053	  745.3	  426.3	 7036.0	...
5365054	  745.4	  426.2	 7039.0	...
5365055	  745.5	  426.1	 7043.0	...
5365056	  745.6	  427.2	 7041.0	...
5365057	  745.7	  428.1	 7035.0	...
5365058	  745.8	  428.6	 7032.0	...
5365059	  745.7	  428.2	 7035.0	...
5365060	  745.7	  427.8	 7038.0	...
5365061	  745.6	  427.8	 7039.0	...
5365062	  745.7	  427.9	 7037.0	...
5365063	  745.8	  427.9	 7035.0	...
5365064	  745.9	  427.9	 7034.0	...
5365065	  745.8	  428.0	 7034.0	...
5365066	  745.5	  428.0	 7037.0	...
5365067	  745.2	  427.7	 7039.0	...
5365068	  745.0	  427.3	 7039.0	...
5365069	  745.0	  427.2	 7035.0	...
5365070	  745.3	  427.5	 7031.0	...
5365071	  745.6	  427.9	 7033.0	...
5365072	  745.9	  428.1	 7036.0	...
5365073	  746.0	  428.9	 7039.0	...
5365074	  746.1	  429.7	 7036.0	...
5365075	  746.3	  430.0	 7034.0	...
5365076	  746.5	  429.7	 7033.0	...
5365077	  746.5	  429.3	 7032.0	...
5365078	  746.3	  429.2	 7031.0	...
5365079	  746.1	  429.1	 7030.0	...
5365080	  746.0	  428.9	 7030.0	...
5365081	  745.7	  428.8	 7031.0	...
5365082	  745.5	  428.9	 7030.0	...
5365083	  745.3	  429.1	 7028.0	...
5365084	  745.5	  429.0	 7025.0	...
5365085	  745.7	  428.7	 7024.0	...
5365086	  745.8	  428.4	 7025.0	...
5365087	  746.0	  428.4	 7025.0	...
5365088	  746.1	  428.6	 7022.0	...
5365089	  745.7	  428.9	 7019.0	...
5365090	  745.2	  429.2	 7018.0	...
5365091	  744.9	  429.2	 7017.0	...
5365092	  745.3	  429.0	 7017.0	...
5365093	  745.6	  428.8	 7017.0	...
5365094	  745.5	  428.8	 7018.0	...
5365095	  745.4	  429.4	 7018.0	...
5365096	  745.4	  430.1	 7018.0	...
5365097	  745.5	  430.7	 7017.0	...
5365098	  745.5	  430.4	 7016.0	...
5365099	  745.5	  430.1	 7013.0	...
5365100	  745.5	  430.5	 7010.0	...
5365101	  745.6	  431.2	 7007.0	...
5365102	  745.9	  431.8	 7006.0	...
5365103	  746.1	  431.6	 7007.0	...
5365104	  746.1	  431.5	 7007.0	...
5365105	  746.0	  431.5	 7006.0	...
5365106	  746.2	  431.2	 7004.0	...
5365107	  746.5	  430.9	 7003.0	...
5365108	  746.7	  430.5	 7003.0	...
5365109	  746.5	  430.4	 7004.0	...
5365110	  746.5	  430.8	 7002.0	...
5365111	  746.7	  431.2	 7000.0	...
5365112	  746.8	  431.5	 7003.0	...
5365113	  746.8	  431.4	 7008.0	...
5365114	  746.7	  432.0	 7009.0	...
5365115	  746.2	  432.9	 7000.0	...
5365116	  745.8	  433.8	 6991.0	...
5365117	  745.6	  433.8	 6987.0	...
5365118	  745.9	  433.8	 6987.0	...
5365119	  746.2	  433.7	 6989.0	...
5365120	  746.2	  433.7	 6990.0	...
5365121	  746.3	  433.6	 6991.0	...
5365122	  746.4	  433.6	 6990.0	...
5365123	  746.3	  433.6	 6990.0	...
5365124	  746.4	  433.8	 6988.0	...
5365125	  746.4	  433.9	 6986.0	...
5365126	  746.5	  434.1	 6985.0	...
5365127	  746.4	  434.0	 6989.0	...
5365128	  746.3	  434.0	 6992.0	...
5365129	  746.2	  434.1	 6995.0	...
5365130	  746.1	  434.0	 6993.0	...
5365131	  746.1	  433.8	 6992.0	...
5365132	  746.3	  433.8	 6992.0	...
5365133	  746.6	  434.0	 6994.0	...
5365134	  746.8	  434.2	 6993.0	...
5365135	  746.6	  434.3	 6989.0	...
5365136	  746.9	  434.3	 6986.0	...
5365137	  747.2	  433.8	 6990.0	...
5365138	  747.1	  433.3	 6993.0	...
5365139	  746.5	  432.9	 6996.0	...
5365140	  746.1	  432.8	 6996.0	...
5365141	  746.2	  432.9	 6990.0	...
5365142	  746.2	  433.1	 6983.0	...
5365143	  746.2	  433.6	 6976.0	...
5365144	  746.1	  434.1	 6975.0	...
5365145	  746.1	  434.4	 6975.0	...
5365146	  746.1	  434.4	 6975.0	...
5365147	  746.2	  434.4	 6975.0	...
5365148	  746.5	  434.3	 6975.0	...
5365149	  746.7	  434.6	 6973.0	...
5365150	  746.5	  435.1	 6969.0	...
5365151	  746.2	  435.5	 6966.0	...
5365152	  745.8	  435.5	 6964.0	...
5365153	  745.8	  435.6	 6963.0	...
5365154	  746.0	  435.8	 6962.0	...
5365155	  746.1	  436.1	 6962.0	...
5365156	  746.2	  436.2	 6962.0	...
5365157	  746.5	  436.1	 6961.0	...
5365158	  746.7	  436.1	 6959.0	...
5365159	  747.0	  436.2	 6960.0	...
5365160	  747.1	  436.4	 6962.0	...
5365161	  747.0	  436.2	 6963.0	...
5365162	  746.8	  435.8	 6962.0	...
5365163	  746.7	  435.6	 6962.0	...
5365164	  746.4	  435.9	 6959.0	...
5365165	  746.5	  435.9	 6956.0	...
5365166	  746.5	  435.6	 6953.0	...
5365167	  746.8	  435.1	 6955.0	...
5365168	  746.8	  434.8	 6956.0	...
MSG	5365169 0000 _ Number Off
5365169	  746.9	  435.1	 6956.0	...
5365170	  747.0	  435.5	 6954.0	...
5365171	  747.2	  435.9	 6954.0	...
5365172	  747.2	  435.9	 6955.0	...
5365173	  747.0	  435.8	 6956.0	...
5365174	  746.7	  435.6	 6956.0	...
5365175	  746.5	  435.4	 6955.0	...
5365176	  746.7	  435.3	 6955.0	...
5365177	  747.5	  435.2	 6955.0	...
5365178	  748.2	  434.6	 6954.0	...
5365179	  748.4	  434.0	 6954.0	...
5365180	  748.0	  434.2	 6953.0	...
5365181	  747.4	  435.0	 6951.0	...
5365182	  747.1	  435.6	 6949.0	...
5365183	  746.7	  435.5	 6946.0	...
5365184	  746.7	  436.2	 6946.0	...
5365185	  746.9	  436.8	 6946.0	...
5365186	  747.2	  437.4	 6945.0	...
5365187	  747.5	  437.4	 6946.0	...
5365188	  747.4	  437.4	 6947.0	...
5365189	  747.0	  437.4	 6945.0	...
5365190	  746.6	  437.4	 6941.0	...
5365191	  746.3	  437.3	 6938.0	...
5365192	  746.2	  437.0	 6940.0	...
5365193	  745.9	  436.7	 6944.0	...
5365194	  745.6	  436.6	 6946.0	...
5365195	  746.0	  436.6	 6945.0	...
5365196	  746.6	  436.5	 6942.0	...
5365197	  747.2	  436.4	 6940.0	...
5365198	  747.2	  436.4	 6940.0	...
5365199	  747.2	  436.4	 6939.0	...
5365200	  747.2	  436.7	 6939.0	...
5365201	  747.3	  436.9	 6940.0	...
5365202	  747.3	  437.1	 6941.0	...
5365203	  747.3	  437.2	 6943.0	...
5365204	  747.5	  437.2	 6944.0	...
5365205	  747.9	  437.1	 6944.0	...
5365206	  748.2	  436.9	 6942.0	...
5365207	  748.2	  436.6	 6939.0	...
5365208	  747.9	  436.3	 6937.0	...
5365209	  747.5	  436.1	 6936.0	...
5365210	  747.2	  436.0	 6936.0	...
5365211	  747.0	  436.1	 6935.0	...
5365212	  747.0	  436.4	 6934.0	...
5365213	  747.0	  436.4	 6933.0	...
5365214	  747.1	  436.1	 6933.0	...
5365215	  747.2	  435.6	 6936.0	...
5365216	  747.1	  435.3	 6940.0	...
5365217	  747.2	  436.1	 6942.0	...
5365218	  747.5	  436.9	 6941.0	...
5365219	  747.9	  437.4	 6938.0	...
5365220	  748.1	  437.4	 6935.0	...
5365221	  748.0	  437.4	 6935.0	...
5365222	  747.9	  437.8	 6936.0	...
5365223	  748.3	  437.8	 6938.0	...
5365224	  749.0	  437.7	 6938.0	...
5365225	  749.1	  437.6	 6937.0	...
5365226	  748.6	  437.7	 6936.0	...
5365227	  748.2	  437.5	 6935.0	...
5365228	  748.3	  437.2	 6935.0	...
5365229	  748.2	  437.2	 6935.0	...
5365230	  748.0	  437.4	 6935.0	...
5365231	  747.6	  437.8	 6935.0	...
5365232	  747.4	  437.9	 6934.0	...
5365233	  747.2	  438.0	 6931.0	...
5365234	  747.2	  437.8	 6929.0	...
5365235	  747.3	  437.7	 6930.0	...
5365236	  747.9	  437.5	 6931.0	...
5365237	  748.4	  437.3	 6933.0	...
5365238	  748.8	  437.0	 6930.0	...
5365239	  749.0	  436.8	 6926.0	...
5365240	  749.2	  436.7	 6924.0	...
5365241	  749.4	  436.6	 6926.0	...
5365242	  749.2	  436.5	 6927.0	...
5365243	  749.1	  436.3	 6927.0	...
5365244	  749.0	  436.6	 6925.0	...
5365245	  748.8	  436.8	 6922.0	...
5365246	  748.5	  436.9	 6921.0	...
5365247	  748.2	  436.8	 6922.0	...
5365248	  748.0	  436.9	 6922.0	...
5365249	  748.2	  436.9	 6919.0	...
5365250	  748.6	  437.0	 6915.0	...
5365251	  748.9	  437.1	 6911.0	...
5365252	  748.6	  437.1	 6910.0	...
5365253	  748.2	  437.0	 6910.0	...
5365254	  747.9	  437.0	 6910.0	...
5365255	  748.2	  436.9	 6910.0	...
5365256	  748.5	  436.6	 6910.0	...
5365257	  748.5	  436.3	 6911.0	...
5365258	  748.1	  436.0	 6912.0	...
5365259	  747.7	  435.8	 6909.0	...
5365260	  747.5	  435.4	 6906.0	...
5365261	  747.2	  435.2	 6902.0	...
5365262	  747.3	  435.0	 6902.0	...
5365263	  747.4	  434.9	 6905.0	...
5365264	  747.7	  435.0	 6907.0	...
5365265	  747.5	  435.0	 6905.0	...
5365266	  747.5	  435.0	 6901.0	...
5365267	  747.7	  434.9	 6898.0	...
5365268	  747.9	  435.4	 6899.0	...
5365269	  748.4	  435.8	 6900.0	...
5365270	  748.6	  436.2	 6901.0	...
5365271	  748.6	  436.2	 6901.0	...
5365272	  748.1	  436.3	 6902.0	...
5365273	  747.6	  436.4	 6902.0	...
5365274	  747.2	  436.6	 6903.0	...
5365275	  747.0	  436.7	 6904.0	...
5365276	  746.7	  436.8	 6904.0	...
5365277	  746.8	  436.8	 6905.0	...
5365278	  747.0	  436.7	 6905.0	...
5365279	  747.2	  436.2	 6905.0	...
5365280	  747.1	  435.6	 6905.0	...
5365281	  747.8	  435.1	 6906.0	...
5365282	  748.6	  435.3	 6906.0	...
5365283	  749.3	  435.4	 6906.0	...
5365284	  749.0	  435.5	 6905.0	...
5365285	  748.7	  435.5	 6904.0	...
5365286	  748.6	  435.3	 6905.0	...
5365287	  748.6	  435.1	 6906.0	...
5365288	  747.9	  435.2	 6906.0	...
5365289	  747.2	  435.4	 6905.0	...
5365290	  746.5	  435.9	 6903.0	...
5365291	  746.4	  436.2	 6898.0	...
5365292	  746.7	  436.2	 6892.0	...
5365293	  746.9	  436.0	 6893.0	...
5365294	  747.2	  436.1	 6898.0	...
5365295	  747.1	  436.4	 6902.0	...
5365296	  747.0	  436.6	 6901.0	...
5365297	  746.9	  436.9	 6899.0	...
5365298	  746.9	  437.2	 6899.0	...
5365299	  746.9	  437.5	 6897.0	...
5365300	  746.9	  437.6	 6894.0	...
5365301	  746.7	  437.6	 6893.0	...
5365302	  746.4	  437.2	 6896.0	...
5365303	  746.2	  436.8	 6899.0	...
5365304	  746.5	  436.4	 6898.0	...
5365305	  746.8	  436.5	 6897.0	...
5365306	  747.0	  436.6	 6894.0	...
5365307	  747.2	  436.9	 6894.0	...
5365308	  747.3	  437.1	 6893.0	...
5365309	  746.9	  437.4	 6895.0	...
5365310	  746.4	  437.6	 6897.0	...
5365311	  746.2	  437.8	 6899.0	...
5365312	  746.6	  438.0	 6899.0	...
5365313	  746.9	  438.1	 6899.0	...
5365314	  746.9	  437.9	 6898.0	...
5365315	  746.1	  437.5	 6898.0	...
5365316	  745.3	  437.2	 6899.0	...
5365317	  745.3	  437.1	 6900.0	...
5365318	  746.1	  436.9	 6902.0	...
5365319	  746.9	  436.9	 6903.0	...
5365320	  746.9	  437.0	 6903.0	...
5365321	  746.7	  436.6	 6901.0	...
5365322	  746.5	  435.9	 6899.0	...
5365323	  746.7	  435.3	 6898.0	...
5365324	  747.1	  435.5	 6898.0	...
5365325	  747.6	  435.7	 6898.0	...
5365326	  747.3	  435.8	 6899.0	...
5365327	  746.9	  435.9	 6899.0	...
5365328	  746.4	  436.1	 6898.0	...
5365329	  746.4	  436.1	 6898.0	...
5365330	  746.3	  436.1	 6898.0	...
5365331	  746.1	  436.1	 6898.0	...
5365332	  745.9	  436.1	 6898.0	...
5365333	  745.6	  436.1	 6898.0	...
5365334	  745.5	  436.1	 6898.0	...
5365335	  745.4	  435.8	 6898.0	...
5365336	  745.5	  435.4	 6899.0	...
5365337	  745.6	  434.4	 6900.0	...
5365338	  745.8	  433.6	 6901.0	...
5365339	  746.0	  433.2	 6901.0	...
5365340	  746.1	  433.7	 6900.0	...
5365341	  746.2	  434.3	 6898.0	...
5365342	  746.3	  434.6	 6897.0	...
5365343	  746.2	  434.2	 6897.0	...
5365344	  746.1	  433.8	 6896.0	...
5365345	  746.1	  433.8	 6896.0	...
5365346	  746.1	  434.4	 6895.0	...
5365347	  746.1	  435.0	 6894.0	...
5365348	  746.1	  435.4	 6893.0	...
5365349	  746.1	  435.5	 6891.0	...
5365350	  746.1	  435.5	 6890.0	...
5365351	  746.1	  435.5	 6892.0	...
5365352	  746.2	  435.4	 6895.0	...
5365353	  745.9	  435.3	 6898.0	...
5365354	  745.6	  435.3	 6899.0	...
5365355	  745.4	  435.2	 6900.0	...
5365356	  745.4	  434.8	 6901.0	...
5365357	  745.4	  434.4	 6901.0	...
5365358	  745.2	  434.2	 6900.0	...
5365359	  744.9	  434.0	 6898.0	...
5365360	  744.8	  433.8	 6897.0	...
5365361	  744.9	  433.5	 6898.0	...
5365362	  745.1	  433.5	 6899.0	...
5365363	  745.1	  433.4	 6899.0	...
5365364	  745.0	  433.4	 6899.0	...
5365365	  744.9	  433.3	 6899.0	...
5365366	  744.8	  433.0	 6899.0	...
5365367	  745.0	  432.5	 6900.0	...
5365368	  745.3	  432.1	 6897.0	...
5365369	  745.4	  432.6	 6892.0	...
5365370	  745.1	  433.5	 6889.0	...
5365371	  744.7	  433.5	 6891.0	...
5365372	  744.8	  432.5	 6891.0	...
5365373	  745.1	  432.1	 6890.0	...
5365374	  745.5	  432.6	 6889.0	...
5365375	  745.7	  433.1	 6889.0	...
5365376	  745.6	  433.1	 6890.0	...
5365377	  745.5	  433.1	 6890.0	...
5365378	  745.5	  432.7	 6890.0	...
5365379	  745.6	  432.3	 6892.0	...
5365380	  745.5	  432.0	 6895.0	...
MSG	5365381 0000 _ Number On
5365381	  745.5	  432.2	 6896.0	...
5365382	  745.7	  432.5	 6894.0	...
5365383	  746.0	  432.7	 6893.0	...
5365384	  746.2	  432.8	 6893.0	...
5365385	  745.6	  432.9	 6893.0	...
5365386	  744.8	  432.8	 6893.0	...
5365387	  744.1	  432.7	 6894.0	...
5365388	  744.3	  432.5	 6895.0	...
5365389	  744.5	  432.3	 6897.0	...
5365390	  744.6	  432.0	 6900.0	...
5365391	  744.7	  431.7	 6899.0	...
5365392	  744.6	  431.7	 6896.0	...
5365393	  744.6	  431.7	 6892.0	...
5365394	  744.7	  432.2	 6892.0	...
5365395	  744.8	  433.0	 6891.0	...
5365396	  744.8	  433.8	 6889.0	...
5365397	  744.8	  433.9	 6887.0	...
5365398	  744.7	  433.8	 6886.0	...
5365399	  744.7	  433.8	 6883.0	...
5365400	  744.7	  433.7	 6881.0	...
5365401	  744.8	  433.4	 6879.0	...
5365402	  745.2	  433.1	 6879.0	...
5365403	  745.6	  433.1	 6877.0	...
5365404	  745.9	  433.3	 6875.0	...
5365405	  745.8	  433.6	 6875.0	...
5365406	  745.7	  433.5	 6875.0	...
5365407	  745.5	  433.4	 6874.0	...
5365408	  745.4	  433.4	 6873.0	...
5365409	  745.3	  432.8	 6873.0	...
5365410	  745.2	  432.2	 6873.0	...
5365411	  745.1	  431.9	 6874.0	...
5365412	  745.3	  432.3	 6875.0	...
5365413	  745.5	  432.4	 6875.0	...
5365414	  745.5	  432.1	 6875.0	...
5365415	  745.3	  432.1	 6874.0	...
5365416	  745.1	  432.5	 6876.0	...
5365417	  745.1	  432.6	 6879.0	...
5365418	  745.0	  432.2	 6881.0	...
5365419	  744.9	  431.8	 6880.0	...
5365420	  744.8	  431.6	 6879.0	...
5365421	  744.7	  431.6	 6878.0	...
5365422	  744.7	  431.5	 6878.0	...
5365423	  744.6	  431.4	 6878.0	...
5365424	  744.5	  431.3	 6879.0	...
5365425	  744.5	  431.2	 6880.0	...
5365426	  744.7	  431.2	 6879.0	...
5365427	  745.2	  431.2	 6879.0	...
5365428	  745.7	  431.3	 6880.0	...
5365429	  745.7	  431.5	 6882.0	...
5365430	  745.3	  431.7	 6883.0	...
5365431	  745.4	  431.8	 6885.0	...
5365432	  745.8	  431.8	 6887.0	...
5365433	  745.5	  431.9	 6887.0	...
5365434	  744.8	  431.3	 6887.0	...
5365435	  744.0	  430.7	 6887.0	...
5365436	  744.0	  429.9	 6888.0	...
5365437	  744.0	  429.7	 6888.0	...
5365438	  744.1	  430.0	 6883.0	...
5365439	  744.2	  430.6	 6877.0	...
5365440	  744.4	  431.4	 6872.0	...
5365441	  744.4	  431.9	 6873.0	...
5365442	  744.5	  432.1	 6877.0	...
5365443	  744.4	  432.1	 6882.0	...
5365444	  744.3	  432.1	 6885.0	...
5365445	  744.5	  432.5	 6881.0	...
5365446	  744.7	  432.9	 6877.0	...
5365447	  744.9	  432.6	 6874.0	...
5365448	  744.9	  431.9	 6874.0	...
5365449	  744.9	  431.2	 6874.0	...
5365450	  744.9	  431.0	 6876.0	...
5365451	  744.9	  431.0	 6877.0	...
5365452	  744.7	  430.8	 6879.0	...
5365453	  744.6	  430.4	 6880.0	...
5365454	  744.3	  430.2	 6881.0	...
5365455	  744.1	  430.3	 6878.0	...
5365456	  744.1	  431.4	 6875.0	...
5365457	  743.8	  432.5	 6871.0	...
5365458	  743.6	  432.9	 6872.0	...
5365459	  744.1	  432.5	 6874.0	...
5365460	  744.8	  431.8	 6876.0	...
5365461	  745.4	  431.5	 6872.0	...
5365462	  745.2	  431.3	 6868.0	...
5365463	  745.0	  431.2	 6867.0	...
5365464	  745.1	  430.6	 6870.0	...
5365465	  745.2	  430.2	 6872.0	...
5365466	  745.0	  430.0	 6871.0	...
5365467	  744.8	  430.3	 6872.0	...
5365468	  744.6	  430.7	 6875.0	...
5365469	  744.7	  430.9	 6881.0	...
5365470	  744.7	  431.2	 6885.0	...
5365471	  744.8	  431.3	 6887.0	...
5365472	  744.3	  431.5	 6885.0	...
5365473	  743.9	  431.7	 6883.0	...
5365474	  743.4	  432.1	 6882.0	...
5365475	  743.3	  432.3	 6880.0	...
5365476	  743.2	  432.0	 6878.0	...
5365477	  743.3	  431.5	 6875.0	...
5365478	  743.6	  431.1	 6872.0	...
5365479	  743.8	  431.2	 6871.0	...
5365480	  743.9	  431.3	 6871.0	...
5365481	  743.9	  431.3	 6871.0	...
5365482	  744.1	  431.2	 6871.0	...
5365483	  744.3	  431.1	 6871.0	...
5365484	  744.2	  431.1	 6871.0	...
5365485	  744.2	  431.2	 6873.0	...
5365486	  744.3	  431.2	 6876.0	...
5365487	  744.4	  431.3	 6878.0	...
5365488	  744.5	  431.3	 6878.0	...
5365489	  744.4	  431.0	 6879.0	...
5365490	  744.3	  430.7	 6880.0	...
5365491	  744.3	  430.4	 6881.0	...
5365492	  744.4	  430.4	 6880.0	...
5365493	  744.3	  430.4	 6879.0	...
5365494	  744.1	  430.3	 6875.0	...
5365495	  743.9	  430.1	 6872.0	...
5365496	  744.0	  430.6	 6871.0	...
5365497	  743.4	  431.2	 6872.0	...
5365498	  742.9	  431.9	 6873.0	...
5365499	  742.4	  431.6	 6874.0	...
5365500	  742.7	  431.2	 6871.0	...
5365501	  742.9	  430.9	 6868.0	...
5365502	  742.9	  430.7	 6864.0	...
5365503	  742.8	  430.7	 6863.0	...
5365504	  743.1	  430.8	 6862.0	...
5365505	  743.4	  431.0	 6862.0	...
5365506	  743.3	  431.2	 6861.0	...
5365507	  743.0	  431.4	 6862.0	...
5365508	  742.8	  431.7	 6865.0	...
5365509	  742.7	  431.5	 6867.0	...
5365510	  742.7	  431.0	 6868.0	...
5365511	  742.6	  430.3	 6867.0	...
5365512	  742.6	  430.1	 6865.0	...
5365513	  742.6	  430.4	 6863.0	...
5365514	  742.6	  430.8	 6861.0	...
5365515	  742.6	  431.3	 6861.0	...
5365516	  742.5	  431.3	 6861.0	...
5365517	  742.5	  431.3	 6860.0	...
5365518	  742.6	  431.4	 6860.0	...
5365519	  742.6	  431.6	 6860.0	...
5365520	  742.7	  431.8	 6859.0	...
5365521	  742.7	  432.1	 6859.0	...
5365522	  742.7	  432.1	 6860.0	...
5365523	  742.6	  432.2	 6862.0	...
5365524	  742.5	  432.2	 6864.0	...
5365525	  742.4	  432.1	 6862.0	...
5365526	  742.3	  432.0	 6859.0	...
5365527	  742.3	  431.8	 6856.0	...
5365528	  742.3	  431.7	 6856.0	...
5365529	  742.4	  431.8	 6857.0	...
5365530	  742.5	  432.0	 6856.0	...
5365531	  742.0	  432.3	 6855.0	...
5365532	  741.4	  432.1	 6854.0	...
5365533	  741.2	  431.7	 6853.0	...
5365534	  741.6	  431.5	 6850.0	...
5365535	  742.0	  431.6	 6847.0	...
5365536	  742.0	  431.7	 6844.0	...
5365537	  742.1	  432.3	 6841.0	...
5365538	  742.2	  433.0	 6839.0	...
5365539	  741.9	  433.6	 6838.0	...
5365540	  741.5	  433.4	 6839.0	...
5365541	  740.9	  433.2	 6840.0	...
5365542	  740.7	  433.3	 6839.0	...
5365543	  740.5	  433.4	 6838.0	...
5365544	  740.4	  433.5	 6836.0	...
5365545	  740.4	  433.6	 6835.0	...
5365546	  740.8	  433.7	 6834.0	...
5365547	  741.1	  433.8	 6830.0	...
5365548	  741.3	  433.7	 6827.0	...
5365549	  741.3	  433.5	 6826.0	...
5365550	  741.2	  433.1	 6827.0	...
5365551	  741.2	  432.7	 6829.0	...
5365552	  741.3	  432.1	 6832.0	...
5365553	  741.3	  431.6	 6834.0	...
5365554	  741.3	  431.5	 6835.0	...
5365555	  741.3	  431.1	 6835.0	...
5365556	  741.2	  430.8	 6834.0	...
5365557	  741.2	  431.5	 6833.0	...
5365558	  741.3	  432.5	 6832.0	...
5365559	  741.3	  433.7	 6830.0	...
5365560	  741.0	  433.9	 6828.0	...
5365561	  740.7	  433.6	 6827.0	...
5365562	  740.8	  433.1	 6826.0	...
5365563	  741.1	  432.5	 6826.0	...
5365564	  741.4	  432.4	 6826.0	...
5365565	  741.5	  432.3	 6824.0	...
5365566	  741.7	  432.2	 6821.0	...
5365567	  741.9	  432.2	 6818.0	...
5365568	  741.9	  432.2	 6818.0	...
5365569	  741.8	  432.3	 6818.0	...
5365570	  741.7	  432.7	 6814.0	...
5365571	  741.6	  433.4	 6810.0	...
5365572	  741.6	  434.1	 6807.0	...
5365573	  741.3	  434.4	 6810.0	...
5365574	  740.9	  434.4	 6812.0	...
5365575	  741.0	  434.1	 6812.0	...
5365576	  741.4	  433.6	 6811.0	...
5365577	  741.4	  433.3	 6810.0	...
5365578	  741.1	  433.3	 6808.0	...
5365579	  740.9	  433.9	 6807.0	...
5365580	  741.3	  434.3	 6808.0	...
5365581	  741.6	  434.4	 6810.0	...
5365582	  741.7	  433.6	 6812.0	...
5365583	  741.6	  432.9	 6814.0	...
5365584	  741.6	  432.3	 6814.0	...
5365585	  741.1	  432.4	 6814.0	...
5365586	  740.7	  432.5	 6813.0	...
5365587	  740.6	  432.6	 6811.0	...
5365588	  741.0	  432.7	 6808.0	...
5365589	  741.4	  432.8	 6806.0	...
5365590	  741.5	  433.4	 6804.0	...
5365591	  741.7	  434.0	 6804.0	...
5365592	  741.9	  434.4	 6804.0	...
5365593	  742.0	  434.3	 6804.0	...
5365594	  741.9	  434.2	 6801.0	...
5365595	  741.5	  434.1	 6798.0	...
5365596	  741.2	  434.0	 6794.0	...
5365597	  740.9	  434.0	 6791.0	...
5365598	  740.8	  434.1	 6788.0	...
5365599	  740.4	  434.4	 6784.0	...
5365600	  740.1	  434.6	 6781.0	...
5365601	  739.9	  434.9	 6778.0	...
5365602	  740.0	  434.8	 6777.0	...
5365603	  740.1	  434.7	 6777.0	...
5365604	  740.2	  434.5	 6776.0	...
5365605	  740.2	  434.7	 6777.0	...
5365606	  740.2	  435.0	 6777.0	...
5365607	  740.2	  435.3	 6777.0	...
5365608	  740.4	  435.2	 6777.0	...
5365609	  740.8	  435.2	 6777.0	...
5365610	  741.1	  435.4	 6778.0	...
5365611	  741.5	  435.7	 6779.0	...
5365612	  741.6	  435.9	 6780.0	...
5365613	  741.7	  435.8	 6781.0	...
5365614	  741.7	  435.5	 6780.0	...
5365615	  741.6	  435.4	 6777.0	...
5365616	  741.2	  435.7	 6772.0	...
5365617	  740.8	  436.1	 6771.0	...
5365618	  740.3	  435.9	 6772.0	...
5365619	  740.3	  435.3	 6774.0	...
5365620	  740.4	  434.7	 6774.0	...
5365621	  740.5	  434.5	 6771.0	...
5365622	  740.2	  434.5	 6766.0	...
5365623	  739.7	  434.5	 6763.0	...
5365624	  739.3	  434.4	 6760.0	...
5365625	  739.3	  434.4	 6762.0	...
5365626	  739.3	  434.3	 6764.0	...
5365627	  739.3	  434.2	 6765.0	...
5365628	  739.5	  434.2	 6763.0	...
5365629	  739.6	  434.2	 6762.0	...
5365630	  739.8	  434.5	 6762.0	...
5365631	  739.4	  435.0	 6761.0	...
5365632	  739.0	  435.4	 6759.0	...
5365633	  738.6	  435.6	 6758.0	...
5365634	  739.0	  436.0	 6758.0	...
5365635	  739.3	  436.3	 6757.0	...
5365636	  739.4	  436.3	 6756.0	...
5365637	  739.1	  435.8	 6753.0	...
5365638	  738.7	  435.4	 6751.0	...
5365639	  738.6	  435.4	 6750.0	...
5365640	  738.5	  435.7	 6750.0	...
5365641	  738.1	  436.2	 6749.0	...
5365642	  737.6	  436.3	 6748.0	...
5365643	  737.1	  436.5	 6747.0	...
5365644	  737.1	  436.3	 6746.0	...
5365645	  737.1	  436.1	 6744.0	...
5365646	  737.1	  435.8	 6743.0	...
5365647	  737.1	  435.7	 6743.0	...
5365648	  737.2	  435.7	 6743.0	...
5365649	  737.7	  435.7	 6742.0	...
5365650	  738.2	  435.6	 6742.0	...
5365651	  738.2	  435.4	 6742.0	...
5365652	  737.8	  435.3	 6743.0	...
5365653	  737.3	  435.3	 6743.0	...
5365654	  737.2	  435.4	 6743.0	...
5365655	  737.3	  435.0	 6744.0	...
5365656	  737.3	  434.6	 6745.0	...
5365657	  737.4	  435.0	 6742.0	...
5365658	  737.2	  436.0	 6737.0	...
5365659	  736.8	  437.0	 6732.0	...
5365660	  736.5	  437.2	 6730.0	...
5365661	  736.3	  437.2	 6728.0	...
5365662	  735.9	  437.2	 6726.0	...
5365663	  735.4	  437.3	 6725.0	...
5365664	  734.8	  437.3	 6722.0	...
5365665	  734.6	  437.1	 6719.0	...
5365666	  734.5	  437.0	 6717.0	...
5365667	  734.6	  437.2	 6716.0	...
5365668	  734.7	  437.5	 6712.0	...
5365669	  734.8	  437.6	 6708.0	...
5365670	  735.3	  437.4	 6705.0	...
5365671	  736.2	  437.2	 6708.0	...
5365672	  737.1	  437.1	 6711.0	...
5365673	  737.4	  437.0	 6713.0	...
5365674	  737.2	  437.0	 6709.0	...
5365675	  737.2	  437.3	 6705.0	...
5365676	  736.5	  437.7	 6701.0	...
5365677	  735.8	  438.2	 6699.0	...
5365678	  734.9	  438.3	 6699.0	...
5365679	  734.7	  438.3	 6697.0	...
5365680	  734.4	  438.4	 6694.0	...
5365681	  734.4	  438.5	 6687.0	...
5365682	  734.3	  438.5	 6682.0	...
5365683	  733.9	  439.3	 6677.0	...
5365684	  733.6	  440.1	 6676.0	...
MSG	5365685 0000 _ Number Off
5365685	  733.2	  440.9	 6675.0	...
5365686	  733.1	  440.9	 6675.0	...
5365687	  732.9	  441.3	 6670.0	...
5365688	  732.8	  441.7	 6666.0	...
5365689	  732.9	  442.1	 6659.0	...
5365690	  733.0	  442.1	 6657.0	...
5365691	  733.1	  442.5	 6654.0	...
5365692	  732.9	  443.0	 6653.0	...
5365693	  732.8	  443.6	 6649.0	...
5365694	  732.8	  443.6	 6645.0	...
5365695	  732.2	  443.7	 6641.0	...
5365696	  731.2	  444.1	 6638.0	...
EFIX R   5363490	5365696	2207	  745.9	  422.3	   7070
SSACC R  5365697
5365697	  730.3	  444.5	 6636.0	...
5365698	  730.0	  444.9	 6633.0	...
5365699	  729.7	  445.1	 6626.0	...
5365700	  729.1	  445.9	 6618.0	...
5365701	  728.5	  447.0	 6610.0	...
5365702	  728.2	  447.9	 6609.0	...
5365703	  728.2	  448.1	 6609.0	...
5365704	  728.2	  447.0	 6609.0	...
5365705	  732.6	  432.4	 6635.0	...
5365706	  736.9	  417.9	 6661.0	...
5365707	  741.0	  404.7	 6687.0	...
5365708	  740.8	  405.1	 6687.0	...
5365709	  740.6	  405.8	 6683.0	...
5365710	  739.8	  409.7	 6675.0	...
5365711	  737.9	  415.2	 6655.0	...
5365712	  737.6	  428.9	 6616.0	...
5365713	  738.9	  444.9	 6567.0	...
5365714	  740.6	  465.5	 6512.0	...
5365715	  741.6	  486.5	 6454.0	...
5365716	  742.7	  510.1	 6388.0	...
5365717	  745.6	  539.5	 6301.0	...
5365718	  748.7	  570.5	 6212.0	...
5365719	  749.6	  607.7	 6098.0	...
5365720	  750.5	  646.1	 5984.0	...
5365721	  755.1	  685.8	 5852.0	...
5365722	  762.2	  727.1	 5722.0	...
5365723	  768.1	  772.5	 5580.0	...
5365724	  770.1	  824.0	 5434.0	...
5365725	  772.3	  880.2	 5275.0	...
5365726	  775.7	  937.6	 5112.0	...
5365727	  779.4	  997.4	 4946.0	...
5365728	  783.0	 1060.0	 4765.0	...
5365729	  786.1	 1125.7	 4571.0	...
5365730	  788.7	 1195.2	 4367.0	...
5365731	  791.9	 1265.7	 4172.0	...
5365732	  795.0	 1339.4	 3978.0	...
5365733	  799.5	 1414.3	 3784.0	...
5365734	  802.5	 1489.8	 3583.0	...
5365735	  805.0	 1568.5	 3381.0	...
5365736	  805.4	 1649.2	 3174.0	...
5365737	  805.6	 1732.5	 2967.0	...
5365738	  804.0	 1813.6	 2766.0	...
5365739	  802.0	 1900.8	 2558.0	...
5365740	  802.0	 1992.4	 2354.0	...
5365741	  808.2	 2077.2	 2164.0	...
5365742	  814.8	 2128.3	 2050.0	...
5365743	  819.4	 2146.9	 2001.0	...
5365744	  819.4	 2146.9	 2001.0	...
SBLINK R 5365745
5365745	   .	   .	    0.0	...
5365746	   .	   .	    0.0	...
5365747	   .	   .	    0.0	...
5365748	   .	   .	    0.0	...
5365749	   .	   .	    0.0	...
5365750	   .	   .	    0.0	...
5365751	   .	   .	    0.0	...
5365752	   .	   .	    0.0	...
5365753	   .	   .	    0.0	...
5365754	   .	   .	    0.0	...
5365755	   .	   .	    0.0	...
5365756	   .	   .	    0.0	...
5365757	   .	   .	    0.0	...
5365758	   .	   .	    0.0	...
5365759	   .	   .	    0.0	...
5365760	   .	   .	    0.0	...
5365761	   .	   .	    0.0	...
5365762	   .	   .	    0.0	...
5365763	   .	   .	    0.0	...
5365764	   .	   .	    0.0	...
5365765	   .	   .	    0.0	...
5365766	   .	   .	    0.0	...
5365767	   .	   .	    0.0	...
5365768	   .	   .	    0.0	...
5365769	   .	   .	    0.0	...
5365770	   .	   .	    0.0	...
5365771	   .	   .	    0.0	...
5365772	   .	   .	    0.0	...
5365773	   .	   .	    0.0	...
5365774	   .	   .	    0.0	...
5365775	   .	   .	    0.0	...
5365776	   .	   .	    0.0	...
5365777	   .	   .	    0.0	...
5365778	   .	   .	    0.0	...
5365779	   .	   .	    0.0	...
5365780	   .	   .	    0.0	...
5365781	   .	   .	    0.0	...
5365782	   .	   .	    0.0	...
5365783	   .	   .	    0.0	...
5365784	   .	   .	    0.0	...
5365785	   .	   .	    0.0	...
5365786	   .	   .	    0.0	...
5365787	   .	   .	    0.0	...
5365788	   .	   .	    0.0	...
5365789	   .	   .	    0.0	...
5365790	   .	   .	    0.0	...
5365791	   .	   .	    0.0	...
5365792	   .	   .	    0.0	...
5365793	   .	   .	    0.0	...
5365794	   .	   .	    0.0	...
5365795	   .	   .	    0.0	...
5365796	   .	   .	    0.0	...
5365797	   .	   .	    0.0	...
5365798	   .	   .	    0.0	...
5365799	   .	   .	    0.0	...
5365800	   .	   .	    0.0	...
5365801	   .	   .	    0.0	...
5365802	   .	   .	    0.0	...
5365803	   .	   .	    0.0	...
5365804	   .	   .	    0.0	...
5365805	   .	   .	    0.0	...
5365806	   .	   .	    0.0	...
5365807	   .	   .	    0.0	...
5365808	   .	   .	    0.0	...
5365809	   .	   .	    0.0	...
5365810	   .	   .	    0.0	...
5365811	   .	   .	    0.0	...
5365812	   .	   .	    0.0	...
5365813	   .	   .	    0.0	...
5365814	   .	   .	    0.0	...
5365815	   .	   .	    0.0	...
5365816	   .	   .	    0.0	...
5365817	   .	   .	    0.0	...
5365818	   .	   .	    0.0	...
5365819	   .	   .	    0.0	...
5365820	   .	   .	    0.0	...
5365821	   .	   .	    0.0	...
5365822	   .	   .	    0.0	...
5365823	   .	   .	    0.0	...
5365824	   .	   .	    0.0	...
5365825	   .	   .	    0.0	...
5365826	   .	   .	    0.0	...
5365827	   .	   .	    0.0	...
5365828	   .	   .	    0.0	...
5365829	   .	   .	    0.0	...
5365830	   .	   .	    0.0	...
5365831	   .	   .	    0.0	...
5365832	   .	   .	    0.0	...
5365833	   .	   .	    0.0	...
5365834	   .	   .	    0.0	...
5365835	   .	   .	    0.0	...
5365836	   .	   .	    0.0	...
5365837	   .	   .	    0.0	...
5365838	   .	   .	    0.0	...
5365839	   .	   .	    0.0	...
5365840	   .	   .	    0.0	...
5365841	   .	   .	    0.0	...
5365842	   .	   .	    0.0	...
5365843	   .	   .	    0.0	...
5365844	   .	   .	    0.0	...
5365845	   .	   .	    0.0	...
5365846	   .	   .	    0.0	...
5365847	   .	   .	    0.0	...
5365848	   .	   .	    0.0	...
5365849	   .	   .	    0.0	...
5365850	   .	   .	    0.0	...
5365851	   .	   .	    0.0	...
5365852	   .	   .	    0.0	...
5365853	   .	   .	    0.0	...
5365854	   .	   .	    0.0	...
5365855	   .	   .	    0.0	...
5365856	   .	   .	    0.0	...
5365857	   .	   .	    0.0	...
5365858	   .	   .	    0.0	...
5365859	   .	   .	    0.0	...
EBLINK R 5365745	5365859	115
5365860	  783.3	 2216.4	 1863.0	...
5365861	  783.3	 2216.4	 1863.0	...
5365862	  782.2	 2210.9	 1876.0	...
5365863	  781.2	 2200.1	 1906.0	...
5365864	  781.1	 2181.6	 1954.0	...
5365865	  782.2	 2159.7	 2006.0	...
5365866	  782.9	 2132.1	 2055.0	...
5365867	  782.8	 2100.4	 2103.0	...
5365868	  782.7	 2068.6	 2149.0	...
5365869	  782.2	 2039.4	 2197.0	...
5365870	  781.3	 2013.5	 2243.0	...
5365871	  779.9	 1986.8	 2297.0	...
5365872	  778.3	 1959.1	 2355.0	...
5365873	  775.3	 1929.8	 2422.0	...
5365874	  772.8	 1901.9	 2482.0	...
5365875	  769.8	 1873.6	 2546.0	...
5365876	  767.4	 1847.6	 2605.0	...
5365877	  765.0	 1823.3	 2666.0	...
5365878	  764.2	 1800.9	 2726.0	...
5365879	  763.5	 1778.7	 2784.0	...
5365880	  762.8	 1754.0	 2842.0	...
5365881	  762.3	 1727.6	 2898.0	...
5365882	  769.5	 1695.8	 2963.0	...
5365883	  776.7	 1664.8	 3030.0	...
5365884	  783.6	 1634.3	 3101.0	...
5365885	  784.0	 1608.3	 3162.0	...
5365886	  796.5	 1577.3	 3232.0	...
5365887	  808.9	 1547.0	 3296.0	...
5365888	  822.2	 1515.9	 3368.0	...
5365889	  824.8	 1490.6	 3424.0	...
5365890	  827.4	 1465.1	 3482.0	...
5365891	  829.4	 1443.4	 3534.0	...
5365892	  829.6	 1420.5	 3593.0	...
5365893	  829.7	 1399.0	 3648.0	...
5365894	  827.5	 1376.5	 3703.0	...
5365895	  825.5	 1354.8	 3752.0	...
5365896	  825.0	 1334.0	 3804.0	...
5365897	  828.3	 1310.5	 3862.0	...
5365898	  831.6	 1289.1	 3917.0	...
5365899	  833.6	 1267.0	 3975.0	...
5365900	  833.1	 1247.4	 4021.0	...
5365901	  833.7	 1228.2	 4072.0	...
5365902	  834.1	 1207.5	 4117.0	...
5365903	  830.1	 1189.5	 4165.0	...
5365904	  824.6	 1171.3	 4209.0	...
5365905	  818.6	 1156.6	 4255.0	...
5365906	  816.5	 1138.2	 4299.0	...
5365907	  813.7	 1121.5	 4342.0	...
5365908	  810.7	 1104.4	 4386.0	...
5365909	  807.9	 1090.3	 4427.0	...
5365910	  805.5	 1074.6	 4468.0	...
5365911	  802.7	 1059.4	 4509.0	...
5365912	  800.2	 1042.9	 4550.0	...
5365913	  798.5	 1028.5	 4589.0	...
5365914	  797.7	 1012.3	 4627.0	...
5365915	  797.0	  998.0	 4666.0	...
5365916	  797.2	  982.4	 4704.0	...
5365917	  797.5	  967.6	 4742.0	...
5365918	  795.9	  953.5	 4776.0	...
5365919	  793.0	  940.6	 4812.0	...
5365920	  790.0	  927.4	 4847.0	...
5365921	  788.8	  913.3	 4887.0	...
5365922	  787.8	  898.9	 4927.0	...
5365923	  786.8	  884.6	 4962.0	...
5365924	  786.2	  873.4	 4989.0	...
5365925	  785.5	  859.7	 5019.0	...
5365926	  784.9	  847.4	 5055.0	...
5365927	  784.0	  832.6	 5096.0	...
5365928	  783.2	  821.8	 5132.0	...
5365929	  782.1	  809.0	 5169.0	...
5365930	  781.0	  797.2	 5199.0	...
5365931	  779.9	  783.6	 5233.0	...
5365932	  779.3	  773.9	 5257.0	...
5365933	  778.6	  762.5	 5288.0	...
5365934	  778.0	  752.8	 5317.0	...
5365935	  777.2	  741.1	 5350.0	...
5365936	  777.1	  731.6	 5379.0	...
5365937	  776.9	  720.4	 5408.0	...
5365938	  776.1	  710.5	 5429.0	...
5365939	  774.5	  700.1	 5454.0	...
5365940	  773.2	  692.0	 5477.0	...
5365941	  771.6	  683.1	 5505.0	...
5365942	  766.5	  677.6	 5527.0	...
5365943	  760.7	  670.9	 5550.0	...
5365944	  755.9	  665.2	 5567.0	...
5365945	  753.3	  657.1	 5586.0	...
5365946	  751.3	  649.6	 5608.0	...
5365947	  749.5	  639.3	 5640.0	...
5365948	  749.2	  631.3	 5665.0	...
5365949	  748.9	  623.5	 5683.0	...
5365950	  748.3	  616.9	 5696.0	...
5365951	  747.7	  608.9	 5715.0	...
5365952	  746.8	  603.1	 5732.0	...
5365953	  745.8	  597.2	 5751.0	...
5365954	  745.1	  591.0	 5767.0	...
5365955	  745.2	  583.3	 5788.0	...
5365956	  745.8	  578.4	 5798.0	...
5365957	  746.6	  570.9	 5816.0	...
5365958	  747.1	  564.5	 5832.0	...
5365959	  747.2	  556.8	 5851.0	...
5365960	  746.4	  552.3	 5864.0	...
5365961	  745.4	  545.7	 5876.0	...
5365962	  745.4	  539.5	 5893.0	...
5365963	  746.0	  532.5	 5908.0	...
5365964	  746.7	  526.4	 5924.0	...
5365965	  746.5	  522.2	 5936.0	...
5365966	  745.7	  517.5	 5945.0	...
5365967	  744.9	  513.0	 5955.0	...
5365968	  744.6	  508.1	 5967.0	...
5365969	  744.3	  503.9	 5979.0	...
5365970	  744.2	  500.5	 5992.0	...
ESACC R  5365697	5365970	274	  730.3	  444.5	  744.2	  500.5	   1.22	   1351
SFIX R   5365971
5365971	  744.0	  496.8	 5998.0	...
5365972	  744.5	  492.1	 6008.0	...
5365973	  745.0	  487.3	 6015.0	...
5365974	  745.5	  483.5	 6023.0	...
5365975	  745.4	  481.0	 6033.0	...
5365976	  745.0	  477.7	 6043.0	...
5365977	  744.6	  474.0	 6053.0	...
5365978	  742.3	  471.3	 6057.0	...
5365979	  740.2	  470.1	 6060.0	...
5365980	  738.4	  467.3	 6069.0	...
5365981	  739.9	  461.9	 6083.0	...
5365982	  741.4	  455.8	 6097.0	...
5365983	  742.6	  451.9	 6105.0	...
5365984	  742.5	  451.2	 6108.0	...
5365985	  740.3	  451.7	 6110.0	...
5365986	  737.8	  449.5	 6116.0	...
5365987	  737.7	  444.9	 6121.0	...
5365988	  739.8	  440.2	 6124.0	...
5365989	  742.3	  438.1	 6122.0	...
5365990	  742.2	  438.6	 6119.0	...
5365991	  742.0	  439.0	 6118.0	...
5365992	  741.5	  438.4	 6117.0	...
5365993	  741.0	  437.4	 6117.0	...
5365994	  741.5	  434.0	 6123.0	...
5365995	  742.4	  431.3	 6132.0	...
5365996	  743.4	  428.4	 6139.0	...
5365997	  743.4	  427.3	 6140.0	...
5365998	  743.3	  426.5	 6139.0	...
5365999	  743.8	  425.6	 6137.0	...
5366000	  744.3	  425.4	 6136.0	...
5366001	  744.7	  425.1	 6134.0	...
5366002	  744.6	  425.1	 6133.0	...
5366003	  744.5	  423.3	 6133.0	...
5366004	  744.4	  421.4	 6133.0	...
5366005	  744.3	  419.5	 6133.0	...
5366006	  744.5	  421.6	 6125.0	...
5366007	  745.0	  423.7	 6118.0	...
5366008	  746.0	  425.8	 6113.0	...
5366009	  747.7	  424.4	 6118.0	...
5366010	  749.1	  423.1	 6122.0	...
5366011	  750.3	  422.1	 6123.0	...
5366012	  750.8	  422.5	 6121.0	...
5366013	  751.6	  422.1	 6119.0	...
5366014	  752.2	  420.4	 6118.0	...
5366015	  752.7	  418.8	 6118.0	...
5366016	  752.7	  418.1	 6117.0	...
5366017	  752.4	  418.8	 6116.0	...
5366018	  752.0	  419.4	 6114.0	...
5366019	  751.9	  419.8	 6113.0	...
5366020	  751.2	  419.5	 6109.0	...
5366021	  750.8	  419.3	 6107.0	...
EFIX R   5365971	5366021	51	  744.9	  440.2	   6104
SSACC R  5366022
5366022	  750.5	  419.8	 6105.0	...
5366023	  750.7	  421.4	 6100.0	...
5366024	  750.7	  423.0	 6098.0	...
5366025	  750.1	  423.7	 6095.0	...
5366026	  749.3	  423.7	 6092.0	...
5366027	  748.4	  423.8	 6087.0	...
5366028	  748.6	  423.9	 6082.0	...
5366029	  749.2	  424.1	 6075.0	...
5366030	  744.0	  441.6	 6034.0	...
5366031	  738.3	  459.2	 5993.0	...
5366032	  732.3	  478.0	 5956.0	...
5366033	  732.2	  479.6	 5951.0	...
5366034	  732.1	  481.1	 5946.0	...
5366035	  732.1	  481.3	 5944.0	...
5366036	  732.1	  481.9	 5948.0	...
5366037	  732.2	  482.6	 5952.0	...
5366038	  732.4	  484.1	 5951.0	...
ESACC R  5366022	5366038	17	  750.5	  419.8	  732.4	  484.1	   1.40	    159
SFIX R   5366039
5366039	  732.4	  485.0	 5947.0	...
5366040	  732.4	  485.9	 5942.0	...
5366041	  732.2	  485.9	 5941.0	...
5366042	  732.3	  486.3	 5940.0	...
5366043	  732.4	  486.6	 5939.0	...
5366044	  732.7	  487.1	 5937.0	...
5366045	  732.8	  487.2	 5936.0	...
5366046	  732.8	  487.3	 5934.0	...
5366047	  732.9	  488.2	 5934.0	...
5366048	  732.9	  489.1	 5933.0	...
5366049	  732.8	  489.6	 5933.0	...
5366050	  732.8	  489.2	 5933.0	...
5366051	  732.7	  489.2	 5934.0	...
5366052	  732.7	  489.6	 5934.0	...
5366053	  732.6	  490.0	 5932.0	...
5366054	  732.6	  489.9	 5930.0	...
5366055	  732.6	  490.0	 5928.0	...
5366056	  732.6	  490.3	 5927.0	...
5366057	  732.7	  490.5	 5926.0	...
5366058	  732.8	  490.8	 5925.0	...
5366059	  732.9	  491.0	 5925.0	...
5366060	  732.9	  491.1	 5924.0	...
5366061	  732.9	  491.0	 5924.0	...
5366062	  732.8	  491.0	 5923.0	...
5366063	  733.1	  491.3	 5923.0	...
5366064	  733.4	  491.7	 5923.0	...
5366065	  733.7	  491.9	 5924.0	...
5366066	  733.7	  491.7	 5924.0	...
5366067	  733.7	  491.5	 5924.0	...
5366068	  733.7	  491.4	 5924.0	...
5366069	  733.8	  491.4	 5924.0	...
5366070	  733.7	  491.6	 5922.0	...
5366071	  733.7	  491.8	 5915.0	...
5366072	  733.5	  491.2	 5908.0	...
5366073	  733.3	  490.5	 5905.0	...
5366074	  733.2	  489.8	 5907.0	...
5366075	  733.2	  490.1	 5909.0	...
5366076	  733.2	  490.3	 5908.0	...
5366077	  733.3	  490.4	 5906.0	...
5366078	  733.3	  490.2	 5900.0	...
5366079	  733.2	  490.0	 5895.0	...
5366080	  732.9	  489.8	 5891.0	...
5366081	  732.4	  489.7	 5893.0	...
5366082	  731.9	  489.8	 5894.0	...
5366083	  732.0	  489.9	 5895.0	...
5366084	  732.3	  489.6	 5895.0	...
5366085	  732.5	  489.4	 5895.0	...
5366086	  732.3	  489.8	 5892.0	...
5366087	  732.1	  490.5	 5890.0	...
5366088	  732.0	  490.9	 5886.0	...
5366089	  732.0	  490.5	 5886.0	...
5366090	  732.0	  490.2	 5886.0	...
5366091	  732.1	  490.4	 5886.0	...
5366092	  732.2	  490.6	 5887.0	...
5366093	  732.2	  490.4	 5887.0	...
5366094	  732.1	  490.1	 5887.0	...
5366095	  731.6	  490.7	 5884.0	...
5366096	  731.2	  491.5	 5882.0	...
5366097	  730.7	  492.1	 5881.0	...
5366098	  730.8	  491.8	 5881.0	...
5366099	  731.3	  491.4	 5882.0	...
5366100	  731.9	  491.3	 5882.0	...
5366101	  732.4	  491.2	 5882.0	...
5366102	  732.1	  491.1	 5882.0	...
5366103	  731.5	  492.0	 5879.0	...
5366104	  731.1	  493.0	 5876.0	...
5366105	  730.6	  494.1	 5873.0	...
5366106	  730.1	  494.4	 5872.0	...
5366107	  729.6	  494.6	 5871.0	...
5366108	  728.4	  495.6	 5869.0	...
5366109	  727.0	  496.6	 5867.0	...
5366110	  725.1	  497.7	 5865.0	...
5366111	  724.2	  497.9	 5868.0	...
5366112	  723.5	  498.2	 5872.0	...
5366113	  722.8	  498.1	 5873.0	...
5366114	  721.9	  498.0	 5870.0	...
5366115	  720.5	  497.9	 5871.0	...
5366116	  719.5	  497.9	 5873.0	...
5366117	  717.8	  498.1	 5876.0	...
5366118	  716.7	  498.9	 5876.0	...
5366119	  715.7	  499.9	 5875.0	...
5366120	  715.2	  501.0	 5873.0	...
5366121	  714.6	  501.4	 5872.0	...
5366122	  713.5	  501.6	 5874.0	...
5366123	  712.6	  501.1	 5876.0	...
5366124	  711.8	  500.6	 5879.0	...
5366125	  711.5	  500.0	 5879.0	...
5366126	  711.5	  499.7	 5881.0	...
5366127	  711.4	  498.7	 5882.0	...
5366128	  711.8	  497.5	 5883.0	...
5366129	  712.3	  496.5	 5881.0	...
5366130	  713.0	  496.3	 5880.0	...
5366131	  713.5	  496.2	 5880.0	...
5366132	  713.9	  496.1	 5877.0	...
5366133	  714.2	  496.1	 5875.0	...
5366134	  714.6	  495.9	 5872.0	...
5366135	  715.1	  495.7	 5870.0	...
5366136	  715.6	  495.5	 5868.0	...
5366137	  715.7	  495.4	 5866.0	...
EFIX R   5366039	5366137	99	  727.7	  492.6	   5898
SSACC R  5366138
5366138	  715.8	  495.2	 5865.0	...
5366139	  715.9	  495.1	 5864.0	...
5366140	  716.0	  495.1	 5863.0	...
5366141	  716.3	  494.8	 5862.0	...
5366142	  716.6	  494.2	 5862.0	...
5366143	  716.9	  491.8	 5864.0	...
5366144	  716.8	  490.2	 5866.0	...
5366145	  716.5	  488.8	 5868.0	...
5366146	  721.5	  471.8	 5899.0	...
5366147	  726.8	  454.5	 5930.0	...
5366148	  732.7	  436.1	 5966.0	...
5366149	  733.4	  435.0	 5970.0	...
5366150	  733.4	  434.0	 5973.0	...
5366151	  732.8	  434.1	 5973.0	...
5366152	  733.1	  433.7	 5974.0	...
5366153	  734.0	  433.0	 5976.0	...
5366154	  735.2	  432.3	 5980.0	...
5366155	  735.3	  430.8	 5986.0	...
ESACC R  5366138	5366155	18	  715.8	  495.2	  735.3	  430.8	   1.42	    161
SFIX R   5366156
5366156	  735.8	  429.6	 5991.0	...
5366157	  736.1	  428.9	 5993.0	...
5366158	  736.5	  429.7	 5991.0	...
5366159	  737.5	  428.9	 5989.0	...
5366160	  738.4	  427.7	 5989.0	...
5366161	  738.6	  427.3	 5989.0	...
5366162	  737.7	  428.2	 5988.0	...
5366163	  735.8	  430.4	 5986.0	...
5366164	  734.5	  432.8	 5982.0	...
5366165	  733.4	  435.1	 5979.0	...
5366166	  733.2	  435.1	 5980.0	...
5366167	  733.3	  433.9	 5985.0	...
5366168	  733.4	  432.9	 5988.0	...
5366169	  733.5	  432.8	 5986.0	...
5366170	  733.6	  433.0	 5985.0	...
5366171	  733.8	  432.9	 5986.0	...
5366172	  733.9	  433.6	 5986.0	...
5366173	  734.0	  434.9	 5985.0	...
5366174	  732.7	  437.4	 5984.0	...
5366175	  734.0	  436.0	 5989.0	...
5366176	  735.7	  433.4	 5994.0	...
5366177	  738.9	  429.8	 6000.0	...
5366178	  739.4	  429.4	 6001.0	...
5366179	  740.1	  429.0	 6001.0	...
5366180	  740.7	  428.4	 6001.0	...
5366181	  741.4	  427.7	 6002.0	...
5366182	  740.8	  427.6	 6000.0	...
5366183	  740.2	  427.7	 5998.0	...
5366184	  739.2	  428.6	 5998.0	...
5366185	  738.8	  429.5	 6000.0	...
5366186	  740.0	  429.3	 6009.0	...
5366187	  741.6	  428.3	 6016.0	...
5366188	  743.4	  427.4	 6022.0	...
5366189	  743.7	  427.7	 6021.0	...
5366190	  743.9	  427.9	 6019.0	...
5366191	  744.0	  428.0	 6018.0	...
5366192	  740.9	  427.3	 6018.0	...
EFIX R   5366156	5366192	37	  737.6	  430.5	   5996
SSACC R  5366193
5366193	  737.7	  426.5	 6016.0	...
5366194	  735.9	  426.0	 6015.0	...
5366195	  737.4	  426.7	 6017.0	...
5366196	  738.7	  427.5	 6021.0	...
5366197	  738.3	  428.1	 6025.0	...
5366198	  737.9	  428.3	 6027.0	...
5366199	  738.0	  431.4	 6024.0	...
5366200	  737.1	  435.1	 6013.0	...
5366201	  734.9	  442.9	 5996.0	...
5366202	  732.5	  448.2	 5981.0	...
5366203	  731.6	  455.0	 5969.0	...
5366204	  732.7	  463.1	 5951.0	...
5366205	  733.8	  472.0	 5928.0	...
5366206	  735.1	  483.1	 5894.0	...
5366207	  735.4	  492.3	 5861.0	...
5366208	  734.1	  506.2	 5826.0	...
5366209	  732.9	  521.4	 5791.0	...
5366210	  732.7	  537.6	 5748.0	...
5366211	  734.7	  553.9	 5703.0	...
5366212	  736.8	  571.0	 5654.0	...
5366213	  738.2	  590.5	 5601.0	...
5366214	  739.5	  613.2	 5538.0	...
5366215	  741.4	  639.2	 5466.0	...
5366216	  744.7	  666.3	 5392.0	...
5366217	  749.2	  693.5	 5312.0	...
5366218	  754.7	  720.3	 5234.0	...
5366219	  760.1	  753.0	 5139.0	...
5366220	  764.2	  790.0	 5039.0	...
5366221	  766.9	  832.0	 4925.0	...
5366222	  769.6	  876.9	 4809.0	...
5366223	  775.0	  922.3	 4686.0	...
5366224	  780.4	  970.8	 4554.0	...
5366225	  785.6	 1019.7	 4415.0	...
5366226	  787.1	 1073.1	 4265.0	...
5366227	  788.3	 1127.5	 4116.0	...
5366228	  789.4	 1182.1	 3967.0	...
5366229	  789.3	 1241.1	 3814.0	...
5366230	  789.5	 1303.2	 3653.0	...
5366231	  789.3	 1367.3	 3487.0	...
5366232	  789.2	 1430.6	 3326.0	...
5366233	  787.7	 1494.1	 3167.0	...
5366234	  783.1	 1562.3	 2998.0	...
5366235	  779.6	 1631.7	 2830.0	...
5366236	  776.7	 1703.7	 2663.0	...
5366237	  777.1	 1774.7	 2502.0	...
5366238	  778.7	 1847.2	 2335.0	...
5366239	  781.5	 1918.8	 2167.0	...
5366240	  786.0	 1991.7	 2009.0	...
5366241	  789.4	 2039.9	 1910.0	...
5366242	  791.5	 2064.7	 1862.0	...
5366243	  791.5	 2064.7	 1862.0	...
SBLINK R 5366244
5366244	   .	   .	    0.0	...
5366245	   .	   .	    0.0	...
5366246	   .	   .	    0.0	...
5366247	   .	   .	    0.0	...
5366248	   .	   .	    0.0	...
5366249	   .	   .	    0.0	...
5366250	   .	   .	    0.0	...
5366251	   .	   .	    0.0	...
5366252	   .	   .	    0.0	...
5366253	   .	   .	    0.0	...
5366254	   .	   .	    0.0	...
5366255	   .	   .	    0.0	...
5366256	   .	   .	    0.0	...
5366257	   .	   .	    0.0	...
5366258	   .	   .	    0.0	...
5366259	   .	   .	    0.0	...
5366260	   .	   .	    0.0	...
5366261	   .	   .	    0.0	...
5366262	   .	   .	    0.0	...
5366263	   .	   .	    0.0	...
5366264	   .	   .	    0.0	...
5366265	   .	   .	    0.0	...
5366266	   .	   .	    0.0	...
5366267	   .	   .	    0.0	...
5366268	   .	   .	    0.0	...
5366269	   .	   .	    0.0	...
5366270	   .	   .	    0.0	...
5366271	   .	   .	    0.0	...
5366272	   .	   .	    0.0	...
5366273	   .	   .	    0.0	...
5366274	   .	   .	    0.0	...
5366275	   .	   .	    0.0	...
5366276	   .	   .	    0.0	...
5366277	   .	   .	    0.0	...
5366278	   .	   .	    0.0	...
5366279	   .	   .	    0.0	...
5366280	   .	   .	    0.0	...
5366281	   .	   .	    0.0	...
5366282	   .	   .	    0.0	...
5366283	   .	   .	    0.0	...
5366284	   .	   .	    0.0	...
5366285	   .	   .	    0.0	...
5366286	   .	   .	    0.0	...
5366287	   .	   .	    0.0	...
5366288	   .	   .	    0.0	...
5366289	   .	   .	    0.0	...
5366290	   .	   .	    0.0	...
5366291	   .	   .	    0.0	...
5366292	   .	   .	    0.0	...
5366293	   .	   .	    0.0	...
5366294	   .	   .	    0.0	...
5366295	   .	   .	    0.0	...
5366296	   .	   .	    0.0	...
5366297	   .	   .	    0.0	...
5366298	   .	   .	    0.0	...
5366299	   .	   .	    0.0	...
5366300	   .	   .	    0.0	...
5366301	   .	   .	    0.0	...
5366302	   .	   .	    0.0	...
5366303	   .	   .	    0.0	...
5366304	   .	   .	    0.0	...
5366305	   .	   .	    0.0	...
5366306	   .	   .	    0.0	...
5366307	   .	   .	    0.0	...
5366308	   .	   .	    0.0	...
5366309	   .	   .	    0.0	...
5366310	   .	   .	    0.0	...
5366311	   .	   .	    0.0	...
5366312	   .	   .	    0.0	...
5366313	   .	   .	    0.0	...
5366314	   .	   .	    0.0	...
5366315	   .	   .	    0.0	...
5366316	   .	   .	    0.0	...
5366317	   .	   .	    0.0	...
5366318	   .	   .	    0.0	...
5366319	   .	   .	    0.0	...
5366320	   .	   .	    0.0	...
5366321	   .	   .	    0.0	...
5366322	   .	   .	    0.0	...
5366323	   .	   .	    0.0	...
5366324	   .	   .	    0.0	...
5366325	   .	   .	    0.0	...
5366326	   .	   .	    0.0	...
5366327	   .	   .	    0.0	...
5366328	   .	   .	    0.0	...
5366329	   .	   .	    0.0	...
5366330	   .	   .	    0.0	...
5366331	   .	   .	    0.0	...
5366332	   .	   .	    0.0	...
5366333	   .	   .	    0.0	...
5366334	   .	   .	    0.0	...
5366335	   .	   .	    0.0	...
5366336	   .	   .	    0.0	...
5366337	   .	   .	    0.0	...
5366338	   .	   .	    0.0	...
5366339	   .	   .	    0.0	...
5366340	   .	   .	    0.0	...
5366341	   .	   .	    0.0	...
5366342	   .	   .	    0.0	...
5366343	   .	   .	    0.0	...
5366344	   .	   .	    0.0	...
5366345	   .	   .	    0.0	...
5366346	   .	   .	    0.0	...
5366347	   .	   .	    0.0	...
5366348	   .	   .	    0.0	...
5366349	   .	   .	    0.0	...
5366350	   .	   .	    0.0	...
5366351	   .	   .	    0.0	...
5366352	   .	   .	    0.0	...
5366353	   .	   .	    0.0	...
5366354	   .	   .	    0.0	...
5366355	   .	   .	    0.0	...
5366356	   .	   .	    0.0	...
5366357	   .	   .	    0.0	...
5366358	   .	   .	    0.0	...
5366359	   .	   .	    0.0	...
5366360	   .	   .	    0.0	...
5366361	   .	   .	    0.0	...
5366362	   .	   .	    0.0	...
5366363	   .	   .	    0.0	...
5366364	   .	   .	    0.0	...
5366365	   .	   .	    0.0	...
5366366	   .	   .	    0.0	...
5366367	   .	   .	    0.0	...
5366368	   .	   .	    0.0	...
5366369	   .	   .	    0.0	...
5366370	   .	   .	    0.0	...
5366371	   .	   .	    0.0	...
5366372	   .	   .	    0.0	...
5366373	   .	   .	    0.0	...
5366374	   .	   .	    0.0	...
5366375	   .	   .	    0.0	...
5366376	   .	   .	    0.0	...
5366377	   .	   .	    0.0	...
5366378	   .	   .	    0.0	...
5366379	   .	   .	    0.0	...
5366380	   .	   .	    0.0	...
5366381	   .	   .	    0.0	...
5366382	   .	   .	    0.0	...
5366383	   .	   .	    0.0	...
5366384	   .	   .	    0.0	...
5366385	   .	   .	    0.0	...
5366386	   .	   .	    0.0	...
5366387	   .	   .	    0.0	...
5366388	   .	   .	    0.0	...
5366389	   .	   .	    0.0	...
5366390	   .	   .	    0.0	...
5366391	   .	   .	    0.0	...
5366392	   .	   .	    0.0	...
5366393	   .	   .	    0.0	...
5366394	   .	   .	    0.0	...
5366395	   .	   .	    0.0	...
5366396	   .	   .	    0.0	...
5366397	   .	   .	    0.0	...
5366398	   .	   .	    0.0	...
5366399	   .	   .	    0.0	...
5366400	   .	   .	    0.0	...
5366401	   .	   .	    0.0	...
5366402	   .	   .	    0.0	...
5366403	   .	   .	    0.0	...
5366404	   .	   .	    0.0	...
5366405	   .	   .	    0.0	...
5366406	   .	   .	    0.0	...
5366407	   .	   .	    0.0	...
5366408	   .	   .	    0.0	...
5366409	   .	   .	    0.0	...
5366410	   .	   .	    0.0	...
5366411	   .	   .	    0.0	...
5366412	   .	   .	    0.0	...
5366413	   .	   .	    0.0	...
5366414	   .	   .	    0.0	...
5366415	   .	   .	    0.0	...
5366416	   .	   .	    0.0	...
5366417	   .	   .	    0.0	...
5366418	   .	   .	    0.0	...
5366419	   .	   .	    0.0	...
5366420	   .	   .	    0.0	...
EBLINK R 5366244	5366420	177
5366421	  825.1	 2218.7	 1728.0	...
5366422	  825.1	 2218.7	 1728.0	...
5366423	  825.2	 2212.7	 1742.0	...
5366424	  822.7	 2200.9	 1776.0	...
5366425	  820.4	 2180.2	 1825.0	...
5366426	  818.0	 2157.4	 1873.0	...
5366427	  818.5	 2130.7	 1915.0	...
5366428	  819.7	 2103.6	 1954.0	...
5366429	  821.4	 2074.6	 1994.0	...
5366430	  823.1	 2044.5	 2035.0	...
5366431	  824.0	 2013.5	 2077.0	...
5366432	  823.9	 1984.0	 2123.0	...
5366433	  823.7	 1955.1	 2171.0	...
5366434	  822.4	 1928.0	 2218.0	...
5366435	  821.3	 1901.0	 2268.0	...
5366436	  819.7	 1876.7	 2321.0	...
5366437	  819.2	 1852.3	 2378.0	...
5366438	  819.0	 1827.9	 2439.0	...
5366439	  819.1	 1804.4	 2498.0	...
5366440	  819.0	 1789.2	 2540.0	...
5366441	  824.7	 1766.2	 2601.0	...
5366442	  848.6	 1738.6	 2667.0	...
5366443	  872.5	 1711.0	 2732.0	...
5366444	  870.9	 1684.2	 2799.0	...
5366445	  851.1	 1669.0	 2843.0	...
5366446	  831.2	 1653.9	 2887.0	...
5366447	  857.3	 1625.8	 2955.0	...
5366448	  883.3	 1597.8	 3022.0	...
5366449	  899.5	 1564.4	 3101.0	...
5366450	  889.7	 1558.9	 3111.0	...
5366451	  894.7	 1541.1	 3153.0	...
5366452	  909.4	 1522.1	 3205.0	...
5366453	  919.8	 1498.5	 3267.0	...
5366454	  915.2	 1480.5	 3311.0	...
5366455	  910.6	 1463.4	 3358.0	...
5366456	  906.0	 1446.4	 3402.0	...
5366457	  896.2	 1431.8	 3452.0	...
5366458	  886.6	 1418.8	 3490.0	...
5366459	  882.4	 1403.8	 3537.0	...
5366460	  884.8	 1388.0	 3574.0	...
5366461	  887.3	 1370.6	 3615.0	...
5366462	  888.5	 1355.4	 3650.0	...
5366463	  889.2	 1339.1	 3683.0	...
5366464	  889.6	 1323.4	 3723.0	...
5366465	  886.2	 1306.8	 3760.0	...
5366466	  882.8	 1292.1	 3800.0	...
5366467	  879.3	 1276.8	 3833.0	...
5366468	  876.8	 1261.4	 3865.0	...
5366469	  873.5	 1246.0	 3900.0	...
5366470	  869.3	 1230.0	 3936.0	...
5366471	  868.1	 1215.5	 3976.0	...
5366472	  866.7	 1199.3	 4013.0	...
5366473	  863.7	 1185.4	 4047.0	...
5366474	  861.9	 1171.2	 4075.0	...
5366475	  860.1	 1156.8	 4111.0	...
5366476	  861.1	 1141.9	 4142.0	...
5366477	  860.8	 1125.3	 4181.0	...
5366478	  853.8	 1113.5	 4212.0	...
5366479	  846.6	 1102.0	 4234.0	...
5366480	  838.9	 1090.9	 4262.0	...
5366481	  837.5	 1077.2	 4287.0	...
5366482	  836.1	 1063.8	 4321.0	...
5366483	  834.2	 1052.6	 4346.0	...
5366484	  832.5	 1041.5	 4370.0	...
5366485	  832.1	 1029.6	 4403.0	...
5366486	  832.5	 1017.5	 4433.0	...
5366487	  832.6	 1005.2	 4469.0	...
5366488	  831.4	  994.6	 4497.0	...
5366489	  830.1	  982.9	 4529.0	...
5366490	  829.1	  973.1	 4558.0	...
5366491	  827.8	  962.7	 4586.0	...
5366492	  826.9	  953.5	 4610.0	...
5366493	  825.9	  943.7	 4639.0	...
5366494	  824.9	  934.2	 4667.0	...
5366495	  823.9	  925.2	 4693.0	...
5366496	  822.9	  916.8	 4717.0	...
5366497	  822.2	  907.4	 4744.0	...
5366498	  820.0	  899.1	 4767.0	...
5366499	  817.8	  890.9	 4794.0	...
5366500	  816.0	  883.1	 4814.0	...
5366501	  815.8	  874.5	 4840.0	...
5366502	  815.5	  865.1	 4860.0	...
5366503	  815.0	  856.3	 4883.0	...
5366504	  812.7	  848.9	 4903.0	...
5366505	  810.0	  841.3	 4922.0	...
5366506	  809.0	  835.5	 4936.0	...
5366507	  809.6	  825.8	 4966.0	...
5366508	  810.6	  817.1	 4993.0	...
5366509	  810.0	  808.0	 5020.0	...
5366510	  809.5	  800.0	 5039.0	...
5366511	  808.6	  793.1	 5058.0	...
5366512	  807.7	  786.1	 5078.0	...
5366513	  806.9	  778.0	 5097.0	...
5366514	  806.5	  770.1	 5119.0	...
5366515	  806.0	  761.6	 5145.0	...
5366516	  805.7	  755.4	 5166.0	...
5366517	  805.3	  747.6	 5191.0	...
5366518	  805.6	  740.4	 5211.0	...
5366519	  805.9	  733.5	 5228.0	...
5366520	  807.0	  728.9	 5237.0	...
5366521	  807.0	  721.5	 5258.0	...
5366522	  806.2	  714.9	 5280.0	...
5366523	  804.1	  707.5	 5303.0	...
5366524	  802.6	  702.9	 5317.0	...
5366525	  801.6	  697.0	 5329.0	...
5366526	  801.3	  691.2	 5349.0	...
5366527	  800.9	  684.8	 5367.0	...
5366528	  800.6	  678.4	 5385.0	...
5366529	  800.3	  673.1	 5397.0	...
5366530	  799.6	  668.7	 5409.0	...
5366531	  799.3	  667.4	 5418.0	...
5366532	  792.1	  667.0	 5423.0	...
5366533	  785.1	  666.9	 5425.0	...
ESACC R  5366193	5366533	341	  737.7	  426.5	  785.1	  666.9	   5.19	   1184
SFIX R   5366534
5366534	  776.6	  665.2	 5431.0	...
[truncated: 4,246,372 more chars]
