# Supplementary material for: With an eye on uncertainty: Modelling pupillary responses to environmental volatility
Source: PLoS Comput Biol. 2019 Jul 5;15(7):e1007126. doi: 10.1371/journal.pcbi.1007126 (PMC6636765; doi:10.1371/journal.pcbi.1007126)
Supplement: S6 Data — Zip file containing the pupillometry data for participant 6. (ZIP) [file pcbi.1007126.s006.zip › P6/trial1.asc]

** CONVERTED FROM C:\Users\tparr\Documents\PVR\P6_1212\trial1.edf using edfapi 3.1 Win32 Nov 24 2009 on Tue Dec 12 10:58:05 2017
** DATE: Tue Dec 12 11:19:58 2017
** TYPE: EDF_FILE BINARY EVENT SAMPLE TAGGED
** VERSION: EYELINK II 1
** SOURCE: EYELINK CL
** EYELINK II CL v4.48 Nov 25 2009
** CAMERA: EyeLink CL Version 1.4 Sensor=BHA
** SERIAL NUMBER: CL1-AAD42
** CAMERA_CONFIG: AAD42140.SCD
**

MSG	4324494 RECCFG CR 1000 2 0 R
MSG	4324494 ELCLCFG MTABLER
MSG	4324494 GAZE_COORDS 0.00 0.00 1599.00 1199.00
MSG	4324494 THRESHOLDS R 122 230
MSG	4324494 ELCL_PROC CENTROID (3)
MSG	4324494 ELCL_PCR_PARAM 5 3.0
START	4324495 	RIGHT	SAMPLES	EVENTS
PRESCALER	1
VPRESCALER	1
PUPIL	AREA
EVENTS	GAZE	RIGHT	RATE	1000.00	TRACKING	CR	FILTER	2
SAMPLES	GAZE	RIGHT	RATE	1000.00	TRACKING	CR	FILTER	2
MSG	4324495 !MODE RECORD CR 1000 2 0 R
4324495	  718.9	  340.5	 8480.0	...
INPUT	4324495	127
4324496	  718.8	  341.4	 8481.0	...
4324497	  718.7	  342.0	 8482.0	...
4324498	  718.6	  342.0	 8484.0	...
4324499	  718.4	  341.9	 8486.0	...
4324500	  718.1	  342.1	 8488.0	...
4324501	  717.7	  342.2	 8487.0	...
SFIX R   4324502
4324502	  717.6	  341.8	 8486.0	...
4324503	  717.8	  341.2	 8486.0	...
4324504	  718.2	  340.5	 8486.0	...
4324505	  718.2	  340.5	 8488.0	...
4324506	  717.7	  340.2	 8492.0	...
4324507	  717.1	  340.2	 8494.0	...
4324508	  716.5	  340.3	 8496.0	...
4324509	  716.0	  340.6	 8493.0	...
4324510	  715.7	  340.7	 8490.0	...
4324511	  715.6	  340.8	 8490.0	...
4324512	  715.7	  340.8	 8492.0	...
4324513	  715.9	  340.9	 8494.0	...
4324514	  716.0	  340.8	 8493.0	...
4324515	  716.0	  340.5	 8492.0	...
4324516	  716.1	  340.1	 8493.0	...
4324517	  716.2	  339.5	 8494.0	...
4324518	  716.4	  339.3	 8496.0	...
4324519	  716.5	  339.5	 8497.0	...
4324520	  716.7	  339.9	 8497.0	...
4324521	  716.9	  340.4	 8497.0	...
4324522	  717.0	  340.4	 8497.0	...
4324523	  716.8	  340.8	 8497.0	...
4324524	  716.5	  341.0	 8497.0	...
4324525	  716.4	  341.1	 8497.0	...
4324526	  716.5	  340.7	 8497.0	...
4324527	  716.3	  340.4	 8498.0	...
4324528	  716.0	  340.3	 8499.0	...
4324529	  716.7	  340.3	 8501.0	...
4324530	  717.5	  339.7	 8503.0	...
4324531	  718.1	  339.0	 8505.0	...
4324532	  717.8	  338.9	 8505.0	...
4324533	  717.6	  339.4	 8504.0	...
4324534	  717.5	  339.8	 8503.0	...
4324535	  717.2	  339.7	 8502.0	...
4324536	  716.9	  340.1	 8502.0	...
4324537	  716.8	  340.5	 8502.0	...
4324538	  717.1	  340.8	 8501.0	...
4324539	  717.4	  340.8	 8501.0	...
4324540	  717.6	  340.4	 8500.0	...
4324541	  717.5	  340.0	 8501.0	...
4324542	  717.4	  339.7	 8502.0	...
4324543	  717.4	  339.7	 8504.0	...
4324544	  717.4	  339.8	 8504.0	...
4324545	  717.2	  339.9	 8505.0	...
4324546	  716.9	  339.9	 8507.0	...
4324547	  716.9	  339.7	 8509.0	...
4324548	  717.0	  339.4	 8511.0	...
4324549	  717.1	  339.4	 8511.0	...
4324550	  717.6	  339.3	 8510.0	...
4324551	  718.0	  339.2	 8509.0	...
4324552	  718.3	  339.1	 8509.0	...
4324553	  718.2	  339.0	 8511.0	...
4324554	  718.2	  339.0	 8511.0	...
4324555	  718.3	  338.9	 8511.0	...
4324556	  718.4	  338.9	 8513.0	...
4324557	  718.4	  338.8	 8515.0	...
4324558	  718.4	  338.7	 8517.0	...
4324559	  718.7	  338.5	 8517.0	...
4324560	  719.0	  338.6	 8518.0	...
4324561	  719.2	  338.7	 8520.0	...
4324562	  719.0	  338.9	 8521.0	...
4324563	  718.8	  338.8	 8521.0	...
4324564	  718.0	  338.7	 8521.0	...
4324565	  717.2	  338.5	 8522.0	...
4324566	  716.3	  338.4	 8522.0	...
4324567	  716.1	  338.5	 8522.0	...
4324568	  717.4	  338.6	 8528.0	...
4324569	  718.7	  338.2	 8533.0	...
4324570	  719.4	  337.8	 8535.0	...
4324571	  718.6	  337.4	 8532.0	...
4324572	  717.9	  337.5	 8530.0	...
4324573	  717.9	  338.1	 8531.0	...
4324574	  718.0	  338.7	 8536.0	...
4324575	  718.1	  339.3	 8540.0	...
4324576	  717.8	  339.3	 8541.0	...
4324577	  717.5	  339.3	 8538.0	...
4324578	  717.1	  339.3	 8535.0	...
4324579	  717.2	  339.3	 8535.0	...
4324580	  717.2	  339.2	 8534.0	...
4324581	  717.2	  339.0	 8533.0	...
4324582	  717.1	  338.9	 8533.0	...
4324583	  717.2	  339.3	 8532.0	...
4324584	  717.2	  339.7	 8532.0	...
4324585	  717.3	  340.1	 8531.0	...
4324586	  717.3	  340.1	 8529.0	...
4324587	  717.3	  339.7	 8530.0	...
4324588	  716.6	  339.5	 8533.0	...
4324589	  715.9	  339.6	 8535.0	...
4324590	  715.8	  340.0	 8536.0	...
4324591	  716.4	  339.9	 8536.0	...
4324592	  716.8	  339.7	 8536.0	...
4324593	  716.3	  339.6	 8536.0	...
4324594	  715.8	  339.6	 8535.0	...
4324595	  715.6	  339.2	 8536.0	...
4324596	  715.8	  338.7	 8537.0	...
4324597	  716.0	  338.3	 8536.0	...
4324598	  715.8	  338.2	 8533.0	...
4324599	  715.4	  338.1	 8531.0	...
4324600	  715.1	  338.1	 8530.0	...
4324601	  714.9	  338.2	 8530.0	...
4324602	  715.1	  338.5	 8530.0	...
4324603	  715.2	  338.7	 8528.0	...
4324604	  715.4	  338.8	 8526.0	...
4324605	  715.5	  338.9	 8525.0	...
4324606	  715.6	  338.9	 8529.0	...
4324607	  715.5	  339.1	 8532.0	...
4324608	  715.2	  339.3	 8534.0	...
4324609	  715.0	  339.3	 8534.0	...
4324610	  714.9	  339.2	 8534.0	...
4324611	  714.9	  339.3	 8535.0	...
4324612	  714.9	  339.4	 8535.0	...
4324613	  715.0	  339.5	 8532.0	...
4324614	  715.1	  339.5	 8528.0	...
4324615	  715.5	  339.3	 8530.0	...
4324616	  715.7	  339.0	 8534.0	...
4324617	  715.2	  338.6	 8540.0	...
4324618	  714.4	  338.4	 8541.0	...
4324619	  714.3	  338.5	 8543.0	...
4324620	  714.8	  337.8	 8543.0	...
4324621	  715.2	  337.0	 8544.0	...
4324622	  714.9	  336.5	 8544.0	...
4324623	  714.7	  336.7	 8541.0	...
4324624	  714.7	  337.2	 8540.0	...
4324625	  714.8	  337.5	 8539.0	...
4324626	  714.8	  337.6	 8539.0	...
4324627	  713.5	  337.6	 8539.0	...
4324628	  712.2	  337.5	 8538.0	...
4324629	  710.9	  337.5	 8537.0	...
4324630	  710.8	  337.6	 8536.0	...
4324631	  710.8	  337.6	 8537.0	...
4324632	  710.9	  337.7	 8539.0	...
4324633	  711.0	  337.6	 8540.0	...
4324634	  711.2	  337.7	 8541.0	...
4324635	  711.0	  337.7	 8541.0	...
4324636	  710.8	  337.9	 8541.0	...
4324637	  710.7	  338.1	 8540.0	...
4324638	  710.7	  338.3	 8539.0	...
4324639	  710.8	  338.4	 8537.0	...
4324640	  710.9	  338.5	 8536.0	...
4324641	  710.8	  338.5	 8535.0	...
4324642	  710.1	  338.6	 8534.0	...
4324643	  709.4	  338.7	 8534.0	...
4324644	  708.8	  338.7	 8533.0	...
4324645	  709.0	  338.6	 8534.0	...
4324646	  709.2	  338.5	 8537.0	...
4324647	  709.6	  338.4	 8541.0	...
4324648	  710.0	  338.3	 8544.0	...
4324649	  710.3	  338.1	 8545.0	...
4324650	  710.3	  337.8	 8545.0	...
4324651	  710.0	  337.6	 8546.0	...
4324652	  709.8	  337.4	 8548.0	...
4324653	  709.8	  337.3	 8551.0	...
4324654	  709.5	  337.2	 8554.0	...
4324655	  709.2	  337.2	 8555.0	...
4324656	  708.7	  337.5	 8554.0	...
4324657	  708.5	  337.8	 8551.0	...
4324658	  708.3	  338.1	 8550.0	...
4324659	  708.3	  337.9	 8551.0	...
4324660	  708.4	  337.4	 8556.0	...
4324661	  708.6	  336.8	 8562.0	...
4324662	  708.9	  336.9	 8561.0	...
4324663	  709.0	  337.3	 8557.0	...
4324664	  709.5	  337.4	 8552.0	...
4324665	  709.8	  337.2	 8554.0	...
4324666	  710.0	  336.9	 8557.0	...
4324667	  709.9	  336.8	 8560.0	...
4324668	  709.5	  336.6	 8563.0	...
4324669	  709.1	  336.3	 8565.0	...
4324670	  708.7	  336.1	 8567.0	...
4324671	  708.6	  336.0	 8568.0	...
4324672	  708.4	  336.0	 8568.0	...
4324673	  708.0	  336.2	 8566.0	...
4324674	  707.7	  336.4	 8562.0	...
4324675	  707.6	  336.5	 8560.0	...
4324676	  707.8	  336.4	 8561.0	...
4324677	  707.9	  336.3	 8563.0	...
4324678	  707.8	  336.4	 8565.0	...
4324679	  707.7	  336.3	 8567.0	...
4324680	  707.3	  336.2	 8567.0	...
4324681	  707.1	  336.1	 8567.0	...
4324682	  707.0	  336.2	 8567.0	...
4324683	  707.3	  336.2	 8565.0	...
4324684	  707.6	  336.2	 8564.0	...
4324685	  707.8	  335.9	 8563.0	...
4324686	  707.8	  335.6	 8563.0	...
4324687	  707.8	  335.2	 8563.0	...
4324688	  707.6	  335.0	 8565.0	...
4324689	  707.5	  334.9	 8567.0	...
4324690	  707.8	  334.8	 8569.0	...
4324691	  708.3	  335.0	 8571.0	...
4324692	  708.6	  335.1	 8569.0	...
4324693	  708.4	  335.1	 8567.0	...
4324694	  708.1	  334.8	 8567.0	...
4324695	  708.0	  334.5	 8569.0	...
4324696	  708.0	  334.5	 8570.0	...
4324697	  708.0	  334.4	 8569.0	...
4324698	  708.1	  334.4	 8568.0	...
4324699	  708.2	  334.3	 8567.0	...
4324700	  708.4	  334.3	 8567.0	...
4324701	  708.6	  334.4	 8568.0	...
4324702	  708.8	  334.4	 8571.0	...
4324703	  708.9	  334.4	 8572.0	...
4324704	  709.0	  334.2	 8572.0	...
4324705	  708.9	  333.8	 8572.0	...
4324706	  708.7	  333.4	 8572.0	...
4324707	  708.5	  332.9	 8573.0	...
4324708	  708.3	  332.9	 8573.0	...
4324709	  708.2	  332.7	 8575.0	...
4324710	  708.2	  332.7	 8578.0	...
4324711	  708.4	  333.2	 8582.0	...
4324712	  708.4	  333.9	 8580.0	...
4324713	  708.2	  334.6	 8577.0	...
4324714	  708.0	  334.9	 8574.0	...
4324715	  708.4	  334.8	 8575.0	...
4324716	  708.8	  334.7	 8576.0	...
4324717	  709.0	  334.3	 8577.0	...
4324718	  708.8	  333.3	 8578.0	...
4324719	  708.9	  332.3	 8580.0	...
4324720	  709.1	  331.8	 8583.0	...
4324721	  709.4	  332.1	 8585.0	...
4324722	  709.7	  332.5	 8586.0	...
4324723	  709.5	  332.4	 8586.0	...
4324724	  709.2	  332.3	 8587.0	...
4324725	  708.9	  332.4	 8588.0	...
4324726	  708.9	  332.6	 8587.0	...
4324727	  709.0	  332.9	 8585.0	...
4324728	  708.8	  333.3	 8584.0	...
4324729	  708.6	  333.5	 8583.0	...
4324730	  708.4	  333.3	 8583.0	...
4324731	  708.5	  333.0	 8584.0	...
4324732	  708.6	  332.6	 8584.0	...
4324733	  708.5	  332.3	 8583.0	...
4324734	  708.3	  331.9	 8582.0	...
4324735	  708.4	  331.9	 8582.0	...
4324736	  708.7	  332.2	 8584.0	...
4324737	  708.9	  332.6	 8586.0	...
4324738	  708.8	  332.8	 8586.0	...
4324739	  708.9	  333.0	 8585.0	...
4324740	  709.4	  333.1	 8583.0	...
4324741	  709.8	  333.0	 8583.0	...
4324742	  710.1	  332.8	 8583.0	...
4324743	  710.1	  332.4	 8583.0	...
4324744	  710.0	  332.0	 8583.0	...
4324745	  710.4	  331.7	 8583.0	...
4324746	  710.9	  331.8	 8583.0	...
4324747	  711.4	  331.9	 8584.0	...
4324748	  711.4	  331.7	 8584.0	...
4324749	  711.4	  331.4	 8584.0	...
4324750	  711.2	  331.0	 8586.0	...
4324751	  711.1	  331.0	 8588.0	...
4324752	  711.1	  331.0	 8590.0	...
4324753	  711.0	  331.1	 8590.0	...
4324754	  711.0	  331.3	 8590.0	...
4324755	  710.8	  331.5	 8590.0	...
4324756	  710.4	  331.6	 8589.0	...
4324757	  710.0	  331.7	 8588.0	...
4324758	  709.7	  331.8	 8589.0	...
4324759	  709.6	  332.0	 8589.0	...
4324760	  709.4	  332.5	 8588.0	...
4324761	  709.2	  332.8	 8587.0	...
4324762	  709.1	  333.0	 8587.0	...
4324763	  709.1	  332.9	 8587.0	...
4324764	  709.4	  332.8	 8586.0	...
4324765	  709.6	  332.7	 8586.0	...
4324766	  709.7	  332.7	 8587.0	...
4324767	  709.4	  332.8	 8589.0	...
4324768	  709.0	  332.4	 8590.0	...
4324769	  708.6	  332.1	 8589.0	...
4324770	  708.2	  331.9	 8587.0	...
4324771	  708.1	  332.2	 8585.0	...
4324772	  708.3	  332.4	 8584.0	...
4324773	  708.3	  332.4	 8584.0	...
4324774	  708.3	  332.9	 8584.0	...
4324775	  708.2	  333.3	 8585.0	...
4324776	  707.9	  333.3	 8585.0	...
4324777	  707.7	  332.8	 8584.0	...
4324778	  707.6	  332.4	 8583.0	...
4324779	  707.5	  332.5	 8580.0	...
4324780	  707.5	  332.7	 8578.0	...
4324781	  707.5	  333.0	 8579.0	...
4324782	  707.6	  333.2	 8582.0	...
4324783	  707.5	  332.9	 8584.0	...
4324784	  707.5	  332.4	 8585.0	...
4324785	  707.5	  332.2	 8586.0	...
4324786	  707.5	  332.6	 8588.0	...
4324787	  707.7	  333.1	 8589.0	...
4324788	  707.8	  333.4	 8591.0	...
4324789	  707.9	  332.8	 8592.0	...
4324790	  707.8	  332.0	 8592.0	...
4324791	  707.8	  331.9	 8588.0	...
4324792	  707.5	  332.7	 8584.0	...
4324793	  707.2	  333.2	 8580.0	...
4324794	  706.6	  332.9	 8580.0	...
4324795	  706.3	  332.4	 8583.0	...
4324796	  706.1	  332.2	 8586.0	...
4324797	  706.1	  332.4	 8586.0	...
4324798	  706.1	  332.8	 8583.0	...
4324799	  706.1	  333.2	 8580.0	...
4324800	  705.9	  333.4	 8579.0	...
4324801	  705.8	  333.6	 8578.0	...
4324802	  706.2	  333.9	 8575.0	...
4324803	  706.7	  334.0	 8574.0	...
4324804	  707.0	  333.3	 8580.0	...
4324805	  706.9	  332.5	 8587.0	...
4324806	  706.8	  331.8	 8592.0	...
4324807	  706.9	  331.9	 8589.0	...
4324808	  707.0	  332.0	 8586.0	...
4324809	  707.0	  332.1	 8586.0	...
4324810	  707.0	  332.1	 8586.0	...
4324811	  707.0	  332.1	 8586.0	...
4324812	  707.1	  332.1	 8584.0	...
4324813	  707.2	  331.9	 8584.0	...
4324814	  707.3	  331.6	 8585.0	...
4324815	  707.4	  331.4	 8587.0	...
4324816	  707.5	  331.5	 8589.0	...
4324817	  707.6	  331.8	 8586.0	...
4324818	  707.4	  332.1	 8582.0	...
4324819	  706.9	  332.2	 8582.0	...
4324820	  706.5	  332.2	 8586.0	...
4324821	  706.1	  332.6	 8590.0	...
4324822	  706.2	  333.1	 8589.0	...
4324823	  706.1	  333.3	 8587.0	...
4324824	  705.8	  333.1	 8587.0	...
4324825	  705.5	  333.1	 8589.0	...
4324826	  705.2	  333.5	 8592.0	...
4324827	  705.2	  333.3	 8594.0	...
4324828	  705.4	  332.8	 8596.0	...
4324829	  705.6	  332.3	 8592.0	...
4324830	  705.9	  332.3	 8587.0	...
4324831	  705.4	  332.4	 8586.0	...
4324832	  704.9	  332.5	 8591.0	...
4324833	  704.6	  332.5	 8594.0	...
4324834	  705.2	  333.1	 8593.0	...
4324835	  705.8	  333.6	 8592.0	...
4324836	  706.1	  333.9	 8590.0	...
4324837	  705.5	  333.4	 8587.0	...
4324838	  704.8	  332.9	 8583.0	...
4324839	  704.3	  332.9	 8581.0	...
4324840	  704.5	  333.1	 8579.0	...
4324841	  704.8	  333.5	 8579.0	...
4324842	  704.8	  333.6	 8573.0	...
4324843	  704.9	  332.8	 8567.0	...
4324844	  705.0	  331.9	 8559.0	...
4324845	  705.1	  331.1	 8557.0	...
4324846	  705.3	  331.2	 8556.0	...
4324847	  705.3	  331.2	 8556.0	...
4324848	  705.1	  331.2	 8553.0	...
4324849	  704.8	  331.2	 8551.0	...
4324850	  704.5	  331.4	 8548.0	...
4324851	  704.2	  331.7	 8547.0	...
4324852	  703.9	  331.9	 8547.0	...
4324853	  703.9	  332.8	 8547.0	...
4324854	  703.8	  333.7	 8548.0	...
4324855	  703.9	  334.8	 8542.0	...
4324856	  703.5	  335.9	 8535.0	...
EFIX R   4324502	4324856	355	  711.1	  335.9	   8553
SSACC R  4324857
4324857	  703.0	  337.1	 8521.0	...
4324858	  702.6	  338.9	 8514.0	...
4324859	  702.7	  339.9	 8506.0	...
4324860	  705.9	  327.7	 8530.0	...
4324861	  708.9	  314.7	 8561.0	...
4324862	  712.3	  301.9	 8592.0	...
4324863	  712.8	  303.7	 8595.0	...
4324864	  711.9	  311.9	 8568.0	...
4324865	  711.7	  327.4	 8519.0	...
4324866	  712.6	  350.1	 8435.0	...
4324867	  716.0	  378.1	 8335.0	...
4324868	  719.6	  412.6	 8210.0	...
4324869	  721.5	  453.1	 8067.0	...
4324870	  724.2	  497.8	 7907.0	...
4324871	  727.3	  543.0	 7737.0	...
4324872	  732.5	  591.2	 7558.0	...
4324873	  737.7	  644.2	 7358.0	...
4324874	  742.2	  705.6	 7137.0	...
4324875	  744.8	  771.6	 6902.0	...
4324876	  746.9	  842.8	 6658.0	...
4324877	  749.5	  919.0	 6400.0	...
4324878	  751.5	 1002.3	 6122.0	...
4324879	  752.6	 1090.7	 5833.0	...
4324880	  753.3	 1184.3	 5531.0	...
4324881	  756.2	 1281.6	 5223.0	...
4324882	  760.1	 1381.0	 4913.0	...
4324883	  766.2	 1482.0	 4603.0	...
4324884	  772.6	 1583.7	 4303.0	...
4324885	  781.0	 1685.4	 4005.0	...
4324886	  787.8	 1786.8	 3710.0	...
4324887	  794.1	 1894.6	 3408.0	...
4324888	  797.6	 2013.6	 3108.0	...
4324889	  799.1	 2099.0	 2909.0	...
4324890	  799.3	 2143.5	 2813.0	...
4324891	  799.3	 2143.5	 2813.0	...
SBLINK R 4324892
4324892	   .	   .	    0.0	...
4324893	   .	   .	    0.0	...
4324894	   .	   .	    0.0	...
4324895	   .	   .	    0.0	...
4324896	   .	   .	    0.0	...
4324897	   .	   .	    0.0	...
4324898	   .	   .	    0.0	...
4324899	   .	   .	    0.0	...
4324900	   .	   .	    0.0	...
4324901	   .	   .	    0.0	...
4324902	   .	   .	    0.0	...
4324903	   .	   .	    0.0	...
4324904	   .	   .	    0.0	...
4324905	   .	   .	    0.0	...
4324906	   .	   .	    0.0	...
4324907	   .	   .	    0.0	...
4324908	   .	   .	    0.0	...
4324909	   .	   .	    0.0	...
4324910	   .	   .	    0.0	...
4324911	   .	   .	    0.0	...
4324912	   .	   .	    0.0	...
4324913	   .	   .	    0.0	...
4324914	   .	   .	    0.0	...
4324915	   .	   .	    0.0	...
4324916	   .	   .	    0.0	...
4324917	   .	   .	    0.0	...
4324918	   .	   .	    0.0	...
4324919	   .	   .	    0.0	...
4324920	   .	   .	    0.0	...
4324921	   .	   .	    0.0	...
4324922	   .	   .	    0.0	...
4324923	   .	   .	    0.0	...
4324924	   .	   .	    0.0	...
4324925	   .	   .	    0.0	...
4324926	   .	   .	    0.0	...
4324927	   .	   .	    0.0	...
4324928	   .	   .	    0.0	...
4324929	   .	   .	    0.0	...
4324930	   .	   .	    0.0	...
4324931	   .	   .	    0.0	...
4324932	   .	   .	    0.0	...
4324933	   .	   .	    0.0	...
4324934	   .	   .	    0.0	...
4324935	   .	   .	    0.0	...
4324936	   .	   .	    0.0	...
4324937	   .	   .	    0.0	...
4324938	   .	   .	    0.0	...
4324939	   .	   .	    0.0	...
4324940	   .	   .	    0.0	...
4324941	   .	   .	    0.0	...
4324942	   .	   .	    0.0	...
4324943	   .	   .	    0.0	...
4324944	   .	   .	    0.0	...
4324945	   .	   .	    0.0	...
4324946	   .	   .	    0.0	...
4324947	   .	   .	    0.0	...
4324948	   .	   .	    0.0	...
4324949	   .	   .	    0.0	...
4324950	   .	   .	    0.0	...
4324951	   .	   .	    0.0	...
4324952	   .	   .	    0.0	...
4324953	   .	   .	    0.0	...
4324954	   .	   .	    0.0	...
4324955	   .	   .	    0.0	...
4324956	   .	   .	    0.0	...
4324957	   .	   .	    0.0	...
4324958	   .	   .	    0.0	...
4324959	   .	   .	    0.0	...
4324960	   .	   .	    0.0	...
4324961	   .	   .	    0.0	...
4324962	   .	   .	    0.0	...
4324963	   .	   .	    0.0	...
4324964	   .	   .	    0.0	...
4324965	   .	   .	    0.0	...
4324966	   .	   .	    0.0	...
4324967	   .	   .	    0.0	...
4324968	   .	   .	    0.0	...
4324969	   .	   .	    0.0	...
4324970	   .	   .	    0.0	...
4324971	   .	   .	    0.0	...
4324972	   .	   .	    0.0	...
4324973	   .	   .	    0.0	...
4324974	   .	   .	    0.0	...
4324975	   .	   .	    0.0	...
4324976	   .	   .	    0.0	...
4324977	   .	   .	    0.0	...
4324978	   .	   .	    0.0	...
4324979	   .	   .	    0.0	...
EBLINK R 4324892	4324979	88
4324980	  752.1	 2384.6	 2597.0	...
4324981	  752.1	 2384.6	 2597.0	...
4324982	  753.7	 2372.4	 2642.0	...
4324983	  758.5	 2342.1	 2725.0	...
4324984	  763.9	 2288.4	 2850.0	...
4324985	  768.0	 2226.0	 2964.0	...
4324986	  769.8	 2162.5	 3088.0	...
4324987	  771.5	 2104.8	 3211.0	...
4324988	  782.3	 2045.0	 3345.0	...
4324989	  801.6	 1982.7	 3490.0	...
4324990	  820.5	 1919.1	 3636.0	...
4324991	  830.2	 1859.3	 3784.0	...
4324992	  826.2	 1805.4	 3914.0	...
4324993	  821.3	 1754.1	 4044.0	...
4324994	  815.4	 1704.6	 4170.0	...
4324995	  805.6	 1657.2	 4295.0	...
4324996	  796.2	 1611.1	 4418.0	...
4324997	  787.4	 1567.2	 4537.0	...
4324998	  786.6	 1523.0	 4657.0	...
4324999	  787.3	 1479.0	 4780.0	...
4325000	  790.3	 1436.5	 4904.0	...
4325001	  793.1	 1393.8	 5030.0	...
4325002	  794.6	 1352.4	 5150.0	...
4325003	  791.2	 1312.0	 5261.0	...
4325004	  787.9	 1273.8	 5371.0	...
4325005	  781.3	 1238.6	 5468.0	...
4325006	  776.6	 1204.4	 5570.0	...
4325007	  771.7	 1171.8	 5666.0	...
4325008	  769.4	 1138.8	 5772.0	...
4325009	  767.3	 1107.9	 5866.0	...
4325010	  765.4	 1076.8	 5961.0	...
4325011	  764.4	 1046.1	 6056.0	...
4325012	  763.3	 1016.6	 6145.0	...
4325013	  761.6	  988.9	 6231.0	...
4325014	  759.2	  963.7	 6311.0	...
4325015	  756.7	  937.4	 6398.0	...
4325016	  755.6	  912.4	 6478.0	...
4325017	  754.8	  887.3	 6558.0	...
4325018	  754.1	  865.0	 6632.0	...
4325019	  751.7	  843.2	 6702.0	...
4325020	  749.5	  823.7	 6764.0	...
4325021	  747.5	  802.8	 6829.0	...
4325022	  747.2	  782.4	 6900.0	...
4325023	  746.9	  761.9	 6969.0	...
4325024	  746.3	  743.8	 7037.0	...
4325025	  745.1	  726.0	 7097.0	...
4325026	  744.2	  707.9	 7158.0	...
4325027	  743.9	  690.3	 7219.0	...
4325028	  743.6	  673.4	 7278.0	...
4325029	  743.5	  657.3	 7340.0	...
4325030	  743.0	  641.2	 7397.0	...
4325031	  742.3	  625.5	 7456.0	...
4325032	  741.2	  609.8	 7508.0	...
4325033	  740.2	  595.4	 7559.0	...
4325034	  740.0	  581.7	 7611.0	...
4325035	  739.6	  568.1	 7662.0	...
4325036	  739.0	  554.8	 7707.0	...
4325037	  736.0	  543.4	 7743.0	...
4325038	  733.0	  532.6	 7774.0	...
4325039	  730.3	  520.6	 7821.0	...
4325040	  729.6	  509.0	 7862.0	...
4325041	  729.0	  498.1	 7907.0	...
4325042	  727.3	  489.1	 7936.0	...
4325043	  725.2	  479.3	 7971.0	...
4325044	  724.5	  470.3	 7999.0	...
4325045	  724.9	  461.6	 8029.0	...
4325046	  724.8	  454.6	 8054.0	...
4325047	  723.4	  448.1	 8080.0	...
4325048	  721.1	  441.3	 8102.0	...
4325049	  719.3	  434.1	 8124.0	...
4325050	  717.5	  426.1	 8150.0	...
4325051	  716.9	  419.3	 8175.0	...
4325052	  716.7	  412.4	 8205.0	...
4325053	  716.4	  405.3	 8230.0	...
4325054	  715.7	  398.8	 8252.0	...
4325055	  714.7	  392.5	 8272.0	...
4325056	  714.1	  387.9	 8287.0	...
4325057	  713.3	  382.4	 8305.0	...
4325058	  712.7	  375.9	 8327.0	...
4325059	  712.0	  369.6	 8351.0	...
4325060	  711.5	  364.4	 8374.0	...
4325061	  711.1	  361.0	 8387.0	...
4325062	  710.6	  356.2	 8406.0	...
4325063	  710.4	  351.6	 8424.0	...
ESACC R  4324857	4325063	207	  703.0	  337.1	  710.4	  351.6	   0.34	   1667
SFIX R   4325064
4325064	  710.0	  346.6	 8440.0	...
4325065	  709.4	  342.5	 8456.0	...
4325066	  708.4	  339.1	 8469.0	...
4325067	  707.4	  335.3	 8487.0	...
4325068	  706.7	  332.4	 8495.0	...
4325069	  706.0	  329.8	 8505.0	...
4325070	  705.6	  326.4	 8522.0	...
4325071	  706.0	  323.3	 8538.0	...
4325072	  706.7	  318.0	 8559.0	...
4325073	  707.7	  315.2	 8571.0	...
4325074	  707.9	  312.5	 8582.0	...
4325075	  707.6	  311.8	 8588.0	...
4325076	  706.6	  311.3	 8588.0	...
4325077	  706.1	  311.0	 8588.0	...
4325078	  707.0	  308.8	 8594.0	...
4325079	  708.1	  304.6	 8604.0	...
4325080	  709.5	  300.5	 8614.0	...
4325081	  709.4	  298.6	 8618.0	...
4325082	  709.3	  298.7	 8619.0	...
4325083	  708.6	  298.7	 8621.0	...
4325084	  707.8	  298.4	 8622.0	...
4325085	  707.3	  298.4	 8624.0	...
4325086	  707.2	  298.4	 8626.0	...
4325087	  706.8	  298.7	 8628.0	...
4325088	  706.5	  298.8	 8624.0	...
4325089	  707.9	  298.7	 8620.0	...
4325090	  709.6	  298.6	 8616.0	...
4325091	  711.2	  298.4	 8617.0	...
4325092	  710.9	  298.9	 8617.0	...
4325093	  710.9	  300.0	 8616.0	...
4325094	  710.9	  301.6	 8613.0	...
EFIX R   4325064	4325094	31	  708.1	  311.4	   8577
SSACC R  4325095
4325095	  711.1	  302.7	 8610.0	...
4325096	  711.1	  303.4	 8608.0	...
4325097	  711.0	  303.4	 8601.0	...
4325098	  711.0	  303.4	 8594.0	...
4325099	  711.0	  303.4	 8585.0	...
4325100	  710.6	  303.4	 8579.0	...
4325101	  710.3	  303.4	 8572.0	...
4325102	  710.0	  303.4	 8565.0	...
4325103	  706.6	  315.2	 8536.0	...
4325104	  702.1	  327.4	 8512.0	...
4325105	  697.7	  340.0	 8489.0	...
4325106	  697.0	  341.7	 8491.0	...
4325107	  696.2	  343.6	 8491.0	...
4325108	  695.3	  345.2	 8490.0	...
4325109	  694.3	  345.8	 8489.0	...
4325110	  694.3	  346.6	 8490.0	...
4325111	  694.4	  347.5	 8490.0	...
ESACC R  4325095	4325111	17	  711.1	  302.7	  694.4	  347.5	   0.99	    116
SFIX R   4325112
4325112	  694.3	  348.5	 8489.0	...
4325113	  693.9	  348.8	 8490.0	...
4325114	  693.6	  349.1	 8490.0	...
4325115	  693.5	  349.1	 8491.0	...
4325116	  693.5	  349.5	 8490.0	...
4325117	  693.5	  349.9	 8490.0	...
4325118	  693.3	  350.4	 8492.0	...
4325119	  693.1	  350.5	 8494.0	...
4325120	  693.0	  350.6	 8499.0	...
4325121	  693.1	  350.6	 8501.0	...
4325122	  693.2	  350.5	 8503.0	...
4325123	  693.1	  350.2	 8503.0	...
4325124	  692.7	  349.7	 8504.0	...
4325125	  692.4	  349.3	 8504.0	...
4325126	  692.7	  348.8	 8502.0	...
4325127	  693.4	  348.5	 8499.0	...
4325128	  694.2	  348.2	 8498.0	...
4325129	  694.6	  348.2	 8498.0	...
4325130	  694.6	  347.9	 8505.0	...
4325131	  694.8	  347.6	 8511.0	...
4325132	  695.1	  347.5	 8513.0	...
4325133	  695.4	  347.6	 8507.0	...
4325134	  695.6	  347.8	 8502.0	...
4325135	  695.7	  347.5	 8501.0	...
4325136	  695.9	  347.1	 8501.0	...
4325137	  696.1	  346.7	 8501.0	...
4325138	  696.1	  346.9	 8501.0	...
4325139	  696.0	  347.0	 8501.0	...
4325140	  695.8	  346.5	 8500.0	...
4325141	  695.5	  345.8	 8505.0	...
4325142	  695.4	  345.1	 8509.0	...
4325143	  695.4	  345.0	 8512.0	...
4325144	  696.0	  344.9	 8511.0	...
4325145	  696.6	  344.7	 8510.0	...
4325146	  697.2	  344.7	 8509.0	...
4325147	  696.4	  344.8	 8508.0	...
4325148	  695.6	  345.0	 8508.0	...
4325149	  695.2	  346.0	 8509.0	...
4325150	  695.6	  346.6	 8511.0	...
4325151	  695.9	  347.1	 8511.0	...
4325152	  695.9	  346.8	 8511.0	...
4325153	  696.2	  347.1	 8510.0	...
4325154	  696.6	  347.6	 8509.0	...
4325155	  697.2	  347.9	 8509.0	...
4325156	  697.3	  347.7	 8508.0	...
4325157	  697.4	  348.0	 8508.0	...
4325158	  697.4	  348.4	 8509.0	...
4325159	  697.1	  348.9	 8510.0	...
4325160	  697.0	  349.0	 8510.0	...
4325161	  696.9	  348.6	 8509.0	...
4325162	  697.1	  348.3	 8508.0	...
4325163	  697.1	  347.9	 8508.0	...
4325164	  697.0	  347.9	 8507.0	...
4325165	  696.8	  347.7	 8508.0	...
4325166	  696.8	  347.4	 8508.0	...
4325167	  696.7	  347.6	 8508.0	...
4325168	  696.7	  348.0	 8507.0	...
4325169	  696.6	  348.3	 8507.0	...
4325170	  696.6	  348.2	 8507.0	...
4325171	  696.6	  348.2	 8507.0	...
4325172	  696.8	  348.0	 8508.0	...
4325173	  697.1	  347.7	 8509.0	...
4325174	  697.2	  346.9	 8508.0	...
4325175	  697.1	  346.2	 8508.0	...
4325176	  696.2	  345.8	 8507.0	...
4325177	  695.4	  346.3	 8506.0	...
4325178	  694.7	  346.8	 8506.0	...
4325179	  694.7	  347.2	 8506.0	...
4325180	  694.4	  347.2	 8506.0	...
4325181	  694.4	  347.2	 8506.0	...
4325182	  694.3	  347.2	 8506.0	...
4325183	  694.3	  347.2	 8508.0	...
4325184	  694.2	  347.3	 8510.0	...
4325185	  694.0	  347.4	 8513.0	...
4325186	  694.0	  347.3	 8512.0	...
4325187	  693.9	  347.2	 8511.0	...
4325188	  694.0	  347.1	 8510.0	...
4325189	  694.5	  347.0	 8510.0	...
4325190	  695.0	  346.8	 8510.0	...
4325191	  695.3	  346.1	 8511.0	...
4325192	  695.1	  345.6	 8511.0	...
4325193	  694.7	  345.2	 8514.0	...
4325194	  694.4	  345.1	 8515.0	...
4325195	  694.1	  344.7	 8517.0	...
4325196	  694.1	  344.3	 8517.0	...
4325197	  694.0	  344.1	 8517.0	...
4325198	  694.0	  344.1	 8514.0	...
4325199	  693.9	  344.2	 8512.0	...
4325200	  694.1	  344.1	 8512.0	...
4325201	  694.4	  344.1	 8514.0	...
4325202	  694.5	  344.0	 8516.0	...
4325203	  694.4	  344.1	 8520.0	...
4325204	  694.4	  344.2	 8524.0	...
4325205	  694.6	  344.3	 8526.0	...
4325206	  694.9	  344.7	 8524.0	...
4325207	  695.0	  345.2	 8522.0	...
4325208	  694.9	  345.6	 8521.0	...
4325209	  694.7	  346.0	 8519.0	...
4325210	  693.8	  346.4	 8518.0	...
4325211	  692.8	  346.6	 8519.0	...
4325212	  692.0	  346.4	 8520.0	...
4325213	  691.7	  346.0	 8521.0	...
4325214	  691.8	  346.1	 8524.0	...
4325215	  692.0	  346.1	 8526.0	...
4325216	  692.2	  346.2	 8527.0	...
4325217	  692.4	  346.3	 8527.0	...
4325218	  693.1	  346.3	 8526.0	...
4325219	  693.8	  346.2	 8527.0	...
4325220	  694.1	  346.2	 8529.0	...
4325221	  693.6	  346.3	 8530.0	...
4325222	  693.0	  346.4	 8531.0	...
4325223	  692.8	  346.4	 8532.0	...
4325224	  693.0	  346.3	 8533.0	...
4325225	  693.2	  346.3	 8533.0	...
4325226	  693.3	  346.3	 8531.0	...
4325227	  693.2	  346.3	 8530.0	...
4325228	  693.2	  346.2	 8529.0	...
4325229	  693.2	  346.2	 8528.0	...
4325230	  693.0	  346.1	 8526.0	...
4325231	  692.9	  346.1	 8525.0	...
4325232	  692.8	  346.0	 8524.0	...
4325233	  692.8	  346.1	 8527.0	...
4325234	  692.9	  345.9	 8531.0	...
4325235	  693.1	  345.7	 8535.0	...
4325236	  693.2	  345.6	 8537.0	...
4325237	  693.1	  345.8	 8539.0	...
4325238	  693.1	  346.0	 8540.0	...
4325239	  693.2	  346.1	 8538.0	...
4325240	  693.3	  346.2	 8539.0	...
4325241	  693.0	  346.4	 8542.0	...
4325242	  692.7	  346.6	 8543.0	...
4325243	  693.2	  346.6	 8542.0	...
4325244	  693.9	  346.6	 8540.0	...
4325245	  694.6	  346.6	 8540.0	...
4325246	  694.6	  346.4	 8540.0	...
4325247	  694.0	  346.3	 8540.0	...
4325248	  693.5	  346.1	 8539.0	...
4325249	  693.6	  346.1	 8538.0	...
4325250	  694.1	  346.0	 8539.0	...
4325251	  694.7	  346.0	 8541.0	...
4325252	  694.5	  346.2	 8543.0	...
4325253	  694.3	  346.5	 8543.0	...
4325254	  694.1	  346.7	 8543.0	...
4325255	  694.3	  346.9	 8543.0	...
4325256	  694.8	  347.0	 8542.0	...
4325257	  695.1	  347.1	 8541.0	...
4325258	  695.4	  347.0	 8540.0	...
4325259	  695.6	  346.0	 8544.0	...
4325260	  695.9	  345.1	 8547.0	...
4325261	  696.2	  344.6	 8550.0	...
4325262	  696.4	  345.0	 8549.0	...
4325263	  696.9	  345.5	 8547.0	...
4325264	  697.2	  345.5	 8545.0	...
4325265	  696.9	  345.7	 8541.0	...
4325266	  696.3	  345.7	 8540.0	...
4325267	  695.5	  345.6	 8540.0	...
4325268	  695.1	  345.5	 8542.0	...
4325269	  694.7	  345.5	 8545.0	...
4325270	  694.5	  345.4	 8548.0	...
4325271	  694.7	  345.7	 8550.0	...
4325272	  694.9	  345.9	 8550.0	...
4325273	  695.2	  345.6	 8550.0	...
4325274	  695.3	  344.9	 8550.0	...
4325275	  695.0	  344.8	 8551.0	...
4325276	  694.4	  345.2	 8551.0	...
4325277	  693.8	  345.8	 8552.0	...
4325278	  693.9	  345.8	 8554.0	...
4325279	  694.4	  345.8	 8555.0	...
4325280	  694.8	  345.6	 8556.0	...
4325281	  694.9	  345.5	 8554.0	...
4325282	  694.8	  345.3	 8553.0	...
4325283	  694.6	  345.3	 8553.0	...
4325284	  694.5	  345.2	 8552.0	...
4325285	  694.5	  345.2	 8550.0	...
4325286	  694.5	  345.4	 8548.0	...
4325287	  694.6	  345.5	 8547.0	...
4325288	  694.6	  345.6	 8546.0	...
4325289	  694.7	  345.4	 8544.0	...
4325290	  694.6	  345.3	 8542.0	...
4325291	  694.5	  345.3	 8544.0	...
4325292	  694.4	  344.9	 8547.0	...
4325293	  694.3	  344.4	 8550.0	...
4325294	  694.1	  344.2	 8554.0	...
4325295	  693.8	  344.4	 8555.0	...
4325296	  693.6	  344.6	 8553.0	...
4325297	  693.7	  344.6	 8551.0	...
4325298	  693.9	  344.5	 8549.0	...
4325299	  694.5	  344.5	 8548.0	...
4325300	  695.1	  344.5	 8547.0	...
4325301	  695.7	  344.2	 8547.0	...
4325302	  695.8	  344.0	 8546.0	...
4325303	  695.8	  344.0	 8544.0	...
4325304	  695.6	  344.7	 8543.0	...
4325305	  695.4	  345.4	 8543.0	...
4325306	  695.3	  345.9	 8545.0	...
4325307	  695.3	  345.9	 8547.0	...
4325308	  695.1	  346.0	 8550.0	...
4325309	  694.7	  345.9	 8552.0	...
4325310	  694.4	  345.8	 8554.0	...
4325311	  694.2	  345.7	 8554.0	...
4325312	  694.3	  345.6	 8555.0	...
4325313	  694.7	  345.4	 8555.0	...
4325314	  695.0	  344.9	 8558.0	...
4325315	  694.8	  344.5	 8561.0	...
4325316	  694.4	  344.5	 8563.0	...
4325317	  694.2	  344.1	 8563.0	...
4325318	  694.5	  343.6	 8563.0	...
4325319	  695.1	  342.8	 8564.0	...
4325320	  695.2	  342.4	 8563.0	...
4325321	  695.4	  341.9	 8563.0	...
4325322	  695.4	  341.7	 8563.0	...
4325323	  695.4	  341.8	 8563.0	...
4325324	  695.5	  341.9	 8563.0	...
4325325	  695.6	  342.1	 8564.0	...
4325326	  696.0	  342.1	 8565.0	...
4325327	  696.3	  342.0	 8564.0	...
4325328	  696.1	  341.7	 8562.0	...
4325329	  695.5	  341.6	 8561.0	...
4325330	  694.8	  341.3	 8561.0	...
4325331	  694.5	  341.2	 8560.0	...
4325332	  694.2	  341.0	 8563.0	...
4325333	  694.3	  341.1	 8565.0	...
4325334	  694.7	  341.1	 8568.0	...
4325335	  695.1	  341.4	 8565.0	...
4325336	  695.2	  341.7	 8563.0	...
4325337	  695.2	  341.9	 8562.0	...
4325338	  695.1	  341.9	 8563.0	...
4325339	  694.9	  341.7	 8563.0	...
4325340	  694.8	  341.5	 8564.0	...
4325341	  695.1	  341.2	 8565.0	...
4325342	  695.5	  341.4	 8565.0	...
4325343	  695.9	  341.7	 8565.0	...
4325344	  695.9	  341.9	 8566.0	...
4325345	  695.8	  341.7	 8567.0	...
4325346	  695.6	  341.4	 8566.0	...
4325347	  695.4	  341.3	 8565.0	...
4325348	  695.6	  341.4	 8565.0	...
4325349	  695.9	  341.6	 8565.0	...
4325350	  696.2	  341.7	 8565.0	...
4325351	  696.0	  342.1	 8564.0	...
4325352	  695.6	  342.6	 8562.0	...
4325353	  695.3	  343.1	 8559.0	...
4325354	  695.3	  343.1	 8558.0	...
4325355	  695.5	  343.3	 8557.0	...
4325356	  695.7	  343.6	 8557.0	...
4325357	  695.3	  344.1	 8556.0	...
4325358	  694.9	  344.6	 8557.0	...
4325359	  695.0	  345.2	 8557.0	...
4325360	  695.4	  345.7	 8556.0	...
4325361	  695.9	  346.0	 8555.0	...
4325362	  695.9	  345.9	 8559.0	...
4325363	  696.0	  345.7	 8563.0	...
4325364	  696.1	  345.4	 8568.0	...
4325365	  696.2	  345.3	 8569.0	...
4325366	  696.0	  345.3	 8570.0	...
4325367	  695.7	  345.3	 8567.0	...
4325368	  695.4	  345.4	 8563.0	...
4325369	  694.9	  345.3	 8559.0	...
4325370	  694.4	  345.3	 8559.0	...
4325371	  694.6	  345.2	 8559.0	...
4325372	  695.1	  345.3	 8560.0	...
4325373	  695.7	  345.3	 8561.0	...
4325374	  695.7	  345.1	 8562.0	...
4325375	  695.9	  344.7	 8560.0	...
4325376	  696.0	  343.9	 8558.0	...
4325377	  696.2	  343.3	 8555.0	...
4325378	  696.5	  342.6	 8554.0	...
4325379	  697.0	  342.3	 8554.0	...
4325380	  697.5	  342.0	 8558.0	...
4325381	  697.4	  342.1	 8561.0	...
4325382	  697.4	  342.3	 8563.0	...
4325383	  697.5	  342.5	 8561.0	...
4325384	  697.6	  342.5	 8560.0	...
4325385	  697.8	  342.4	 8560.0	...
4325386	  697.8	  342.1	 8560.0	...
4325387	  697.3	  341.8	 8559.0	...
4325388	  696.7	  341.5	 8558.0	...
4325389	  696.0	  341.6	 8557.0	...
4325390	  695.9	  341.9	 8555.0	...
4325391	  695.8	  342.2	 8553.0	...
4325392	  696.0	  342.5	 8551.0	...
4325393	  696.1	  342.5	 8553.0	...
4325394	  696.0	  342.6	 8554.0	...
4325395	  696.0	  343.4	 8553.0	...
4325396	  696.2	  344.2	 8552.0	...
4325397	  696.3	  344.5	 8551.0	...
4325398	  696.3	  344.0	 8550.0	...
4325399	  696.4	  343.4	 8552.0	...
4325400	  695.9	  343.4	 8554.0	...
4325401	  695.5	  343.6	 8557.0	...
4325402	  695.0	  343.9	 8557.0	...
4325403	  694.9	  343.8	 8556.0	...
4325404	  694.8	  343.4	 8555.0	...
4325405	  694.8	  343.2	 8555.0	...
4325406	  694.8	  343.3	 8554.0	...
4325407	  694.7	  343.4	 8556.0	...
4325408	  695.3	  343.4	 8558.0	...
4325409	  696.0	  343.5	 8562.0	...
4325410	  696.6	  343.7	 8563.0	...
4325411	  696.1	  344.1	 8564.0	...
4325412	  695.6	  344.3	 8564.0	...
4325413	  695.3	  344.3	 8564.0	...
4325414	  695.4	  344.2	 8565.0	...
4325415	  695.8	  344.2	 8565.0	...
4325416	  696.1	  344.1	 8566.0	...
4325417	  696.3	  344.1	 8567.0	...
4325418	  696.2	  344.2	 8569.0	...
4325419	  696.5	  344.3	 8569.0	...
4325420	  697.0	  344.5	 8568.0	...
4325421	  697.0	  344.6	 8568.0	...
4325422	  696.5	  344.8	 8569.0	...
4325423	  696.1	  344.8	 8569.0	...
4325424	  696.1	  344.9	 8571.0	...
4325425	  696.2	  344.9	 8573.0	...
4325426	  696.6	  345.0	 8575.0	...
4325427	  696.9	  345.0	 8573.0	...
4325428	  697.3	  344.9	 8571.0	...
4325429	  697.4	  344.9	 8568.0	...
4325430	  697.5	  344.8	 8567.0	...
4325431	  697.3	  344.6	 8569.0	...
4325432	  697.1	  344.3	 8571.0	...
4325433	  696.7	  344.2	 8573.0	...
4325434	  696.4	  344.1	 8573.0	...
4325435	  696.7	  344.0	 8573.0	...
4325436	  697.3	  343.8	 8573.0	...
4325437	  697.7	  343.6	 8574.0	...
4325438	  697.5	  343.4	 8574.0	...
4325439	  697.2	  343.4	 8573.0	...
4325440	  696.8	  343.2	 8572.0	...
4325441	  696.5	  343.1	 8572.0	...
4325442	  696.4	  343.0	 8573.0	...
4325443	  696.5	  342.9	 8574.0	...
4325444	  696.4	  342.6	 8576.0	...
4325445	  696.3	  342.4	 8577.0	...
4325446	  696.2	  342.2	 8576.0	...
4325447	  695.9	  342.3	 8575.0	...
4325448	  695.6	  342.3	 8574.0	...
4325449	  695.3	  342.3	 8574.0	...
4325450	  695.5	  342.1	 8575.0	...
4325451	  695.6	  342.0	 8576.0	...
4325452	  695.7	  342.0	 8577.0	...
4325453	  695.7	  341.9	 8577.0	...
4325454	  695.7	  341.9	 8576.0	...
4325455	  695.8	  341.7	 8575.0	...
4325456	  695.8	  341.5	 8573.0	...
4325457	  695.9	  341.4	 8572.0	...
4325458	  695.9	  341.3	 8574.0	...
4325459	  696.0	  341.3	 8576.0	...
4325460	  696.0	  340.7	 8578.0	...
4325461	  695.5	  340.2	 8579.0	...
4325462	  694.9	  339.6	 8581.0	...
4325463	  694.4	  339.8	 8583.0	...
4325464	  694.5	  339.9	 8584.0	...
4325465	  694.9	  340.0	 8584.0	...
4325466	  695.3	  339.9	 8582.0	...
4325467	  695.5	  339.8	 8579.0	...
4325468	  695.3	  339.7	 8577.0	...
4325469	  695.4	  339.6	 8579.0	...
4325470	  695.7	  339.5	 8584.0	...
4325471	  695.4	  339.5	 8589.0	...
4325472	  694.9	  339.3	 8590.0	...
4325473	  694.5	  339.1	 8588.0	...
4325474	  694.8	  339.2	 8586.0	...
4325475	  695.0	  339.4	 8585.0	...
4325476	  695.1	  339.4	 8585.0	...
4325477	  694.8	  339.1	 8585.0	...
4325478	  694.6	  339.4	 8585.0	...
4325479	  694.7	  339.8	 8584.0	...
4325480	  694.8	  340.2	 8582.0	...
4325481	  695.0	  339.9	 8581.0	...
4325482	  695.1	  339.8	 8581.0	...
4325483	  694.9	  339.8	 8581.0	...
4325484	  694.7	  339.9	 8581.0	...
4325485	  694.3	  339.8	 8581.0	...
4325486	  694.2	  339.7	 8580.0	...
4325487	  694.1	  339.6	 8583.0	...
4325488	  694.0	  339.6	 8587.0	...
4325489	  693.7	  339.5	 8589.0	...
4325490	  693.5	  339.5	 8585.0	...
4325491	  693.4	  339.6	 8581.0	...
4325492	  693.7	  339.8	 8580.0	...
4325493	  693.9	  340.2	 8582.0	...
4325494	  694.2	  340.6	 8584.0	...
4325495	  694.2	  340.8	 8585.0	...
4325496	  694.2	  340.8	 8586.0	...
4325497	  694.3	  340.7	 8587.0	...
4325498	  694.3	  340.8	 8587.0	...
4325499	  694.4	  340.9	 8588.0	...
4325500	  694.6	  340.9	 8587.0	...
4325501	  694.7	  340.8	 8587.0	...
4325502	  694.9	  341.0	 8586.0	...
4325503	  694.9	  341.4	 8586.0	...
4325504	  694.8	  341.8	 8585.0	...
4325505	  694.8	  342.2	 8585.0	...
4325506	  695.2	  342.6	 8584.0	...
4325507	  695.8	  342.8	 8584.0	...
4325508	  696.2	  342.3	 8584.0	...
4325509	  695.9	  341.8	 8584.0	...
4325510	  695.6	  341.5	 8583.0	...
4325511	  695.4	  341.5	 8585.0	...
4325512	  695.2	  341.5	 8588.0	...
4325513	  694.9	  341.5	 8591.0	...
4325514	  694.6	  341.5	 8593.0	...
MSG	4325515 0000 _ Experiment Start
4325515	  694.3	  341.6	 8593.0	...
4325516	  694.0	  341.7	 8592.0	...
4325517	  693.8	  341.7	 8591.0	...
4325518	  693.8	  341.7	 8590.0	...
4325519	  693.7	  341.2	 8590.0	...
4325520	  693.7	  340.7	 8592.0	...
4325521	  693.9	  340.1	 8593.0	...
4325522	  694.3	  339.9	 8594.0	...
4325523	  694.5	  339.5	 8594.0	...
4325524	  694.0	  339.3	 8596.0	...
4325525	  693.5	  339.1	 8597.0	...
4325526	  693.1	  339.1	 8597.0	...
4325527	  693.5	  339.0	 8596.0	...
4325528	  693.9	  339.2	 8596.0	...
4325529	  694.4	  339.4	 8596.0	...
4325530	  694.4	  339.6	 8596.0	...
4325531	  694.4	  339.6	 8597.0	...
4325532	  694.4	  339.5	 8598.0	...
4325533	  694.5	  339.4	 8599.0	...
4325534	  694.8	  339.1	 8599.0	...
4325535	  695.0	  338.9	 8598.0	...
4325536	  694.9	  339.1	 8600.0	...
4325537	  694.6	  339.3	 8602.0	...
4325538	  694.3	  339.5	 8604.0	...
4325539	  694.3	  339.3	 8604.0	...
4325540	  693.8	  339.3	 8601.0	...
4325541	  693.3	  339.2	 8598.0	...
4325542	  692.8	  339.1	 8596.0	...
4325543	  692.8	  339.0	 8596.0	...
4325544	  693.3	  339.1	 8596.0	...
4325545	  693.5	  339.3	 8597.0	...
4325546	  693.4	  339.9	 8597.0	...
4325547	  692.9	  340.4	 8597.0	...
4325548	  693.2	  340.6	 8596.0	...
4325549	  693.7	  340.4	 8595.0	...
4325550	  694.0	  340.3	 8596.0	...
4325551	  693.5	  340.3	 8597.0	...
4325552	  693.0	  340.0	 8599.0	...
4325553	  693.3	  339.1	 8602.0	...
4325554	  693.7	  338.2	 8604.0	...
4325555	  694.3	  337.5	 8606.0	...
4325556	  694.5	  337.6	 8605.0	...
4325557	  694.2	  337.6	 8603.0	...
4325558	  693.8	  337.8	 8601.0	...
4325559	  693.3	  337.9	 8601.0	...
4325560	  693.2	  338.0	 8602.0	...
4325561	  693.4	  337.8	 8602.0	...
4325562	  693.7	  337.6	 8601.0	...
4325563	  694.1	  337.4	 8600.0	...
4325564	  694.1	  337.4	 8600.0	...
4325565	  694.2	  337.7	 8601.0	...
4325566	  694.4	  337.9	 8603.0	...
4325567	  694.6	  338.1	 8606.0	...
4325568	  694.8	  337.9	 8608.0	...
4325569	  694.9	  337.7	 8607.0	...
4325570	  695.1	  337.5	 8603.0	...
4325571	  695.1	  337.4	 8600.0	...
4325572	  695.0	  336.8	 8598.0	...
4325573	  694.7	  336.4	 8598.0	...
4325574	  694.5	  336.7	 8599.0	...
4325575	  694.8	  337.4	 8600.0	...
4325576	  695.3	  338.0	 8602.0	...
4325577	  695.5	  337.9	 8604.0	...
4325578	  695.3	  337.9	 8604.0	...
4325579	  695.1	  337.9	 8603.0	...
4325580	  694.9	  338.0	 8602.0	...
4325581	  694.6	  337.7	 8601.0	...
4325582	  694.3	  337.5	 8602.0	...
4325583	  694.1	  337.3	 8603.0	...
4325584	  694.1	  337.4	 8603.0	...
4325585	  694.1	  337.4	 8600.0	...
4325586	  693.8	  336.8	 8597.0	...
4325587	  693.4	  336.2	 8595.0	...
4325588	  692.9	  335.5	 8597.0	...
4325589	  692.9	  335.5	 8598.0	...
4325590	  692.9	  335.7	 8599.0	...
4325591	  692.9	  335.9	 8602.0	...
4325592	  693.0	  336.0	 8604.0	...
4325593	  693.0	  336.0	 8607.0	...
4325594	  693.1	  336.6	 8604.0	...
4325595	  693.0	  337.2	 8601.0	...
4325596	  692.9	  337.7	 8600.0	...
4325597	  692.8	  337.6	 8605.0	...
4325598	  692.6	  337.2	 8609.0	...
4325599	  692.9	  336.7	 8611.0	...
4325600	  693.2	  336.6	 8609.0	...
4325601	  693.6	  337.0	 8606.0	...
4325602	  693.8	  338.1	 8602.0	...
4325603	  694.0	  338.8	 8600.0	...
4325604	  693.9	  338.5	 8600.0	...
4325605	  693.7	  337.7	 8601.0	...
4325606	  693.9	  337.1	 8602.0	...
4325607	  694.0	  337.4	 8602.0	...
4325608	  694.2	  337.8	 8605.0	...
4325609	  694.0	  338.1	 8607.0	...
4325610	  693.9	  338.1	 8608.0	...
4325611	  694.1	  338.2	 8609.0	...
4325612	  694.5	  338.1	 8612.0	...
4325613	  694.9	  338.2	 8614.0	...
4325614	  695.3	  338.5	 8615.0	...
4325615	  695.7	  338.7	 8615.0	...
4325616	  696.1	  338.9	 8615.0	...
4325617	  696.4	  338.8	 8615.0	...
4325618	  696.4	  338.7	 8615.0	...
4325619	  696.3	  338.6	 8617.0	...
4325620	  696.0	  338.6	 8619.0	...
4325621	  695.7	  338.6	 8620.0	...
4325622	  695.6	  338.6	 8620.0	...
4325623	  696.0	  338.5	 8619.0	...
4325624	  696.4	  338.5	 8617.0	...
4325625	  696.9	  338.5	 8615.0	...
4325626	  697.1	  338.5	 8616.0	...
4325627	  697.2	  338.6	 8619.0	...
4325628	  697.2	  338.1	 8622.0	...
4325629	  697.0	  337.7	 8622.0	...
4325630	  697.0	  337.3	 8620.0	...
4325631	  697.0	  337.3	 8620.0	...
4325632	  697.1	  337.2	 8622.0	...
4325633	  697.2	  337.2	 8623.0	...
4325634	  697.1	  337.2	 8624.0	...
4325635	  697.1	  337.3	 8625.0	...
4325636	  697.0	  337.1	 8626.0	...
4325637	  697.1	  336.8	 8626.0	...
4325638	  697.0	  336.6	 8622.0	...
4325639	  696.8	  336.7	 8618.0	...
4325640	  696.6	  336.7	 8615.0	...
4325641	  696.5	  336.3	 8616.0	...
4325642	  696.9	  335.8	 8617.0	...
4325643	  697.3	  335.4	 8618.0	...
4325644	  697.6	  335.2	 8617.0	...
4325645	  697.1	  335.2	 8617.0	...
4325646	  696.7	  335.2	 8618.0	...
4325647	  696.4	  335.3	 8617.0	...
4325648	  696.5	  335.3	 8617.0	...
4325649	  696.6	  335.2	 8618.0	...
4325650	  696.7	  335.1	 8615.0	...
4325651	  696.7	  335.1	 8612.0	...
4325652	  696.7	  334.9	 8612.0	...
4325653	  696.8	  334.7	 8615.0	...
4325654	  696.8	  334.5	 8619.0	...
4325655	  696.8	  334.4	 8619.0	...
4325656	  696.6	  334.1	 8620.0	...
4325657	  696.4	  333.9	 8620.0	...
4325658	  696.3	  334.0	 8620.0	...
4325659	  696.3	  334.1	 8621.0	...
4325660	  696.4	  334.1	 8622.0	...
4325661	  696.4	  333.9	 8617.0	...
4325662	  696.3	  333.8	 8612.0	...
4325663	  695.7	  333.9	 8609.0	...
4325664	  695.1	  333.9	 8611.0	...
4325665	  695.3	  333.8	 8619.0	...
4325666	  696.0	  333.5	 8624.0	...
4325667	  696.1	  333.3	 8625.0	...
4325668	  695.5	  333.3	 8621.0	...
4325669	  694.9	  333.6	 8617.0	...
4325670	  695.0	  333.9	 8617.0	...
4325671	  695.0	  334.2	 8614.0	...
4325672	  695.0	  334.0	 8611.0	...
4325673	  695.0	  333.7	 8608.0	...
4325674	  694.9	  333.3	 8608.0	...
4325675	  694.7	  333.4	 8608.0	...
4325676	  694.6	  333.4	 8609.0	...
4325677	  694.4	  333.5	 8610.0	...
4325678	  694.2	  333.7	 8607.0	...
4325679	  693.9	  333.9	 8603.0	...
4325680	  693.5	  334.1	 8601.0	...
4325681	  693.8	  334.0	 8604.0	...
4325682	  694.4	  334.0	 8609.0	...
4325683	  694.6	  334.0	 8612.0	...
4325684	  694.4	  334.0	 8614.0	...
4325685	  694.2	  334.1	 8614.0	...
4325686	  694.4	  334.1	 8613.0	...
4325687	  694.5	  333.7	 8612.0	...
4325688	  694.5	  333.2	 8611.0	...
4325689	  694.5	  332.7	 8612.0	...
4325690	  694.5	  332.6	 8613.0	...
4325691	  695.0	  332.4	 8614.0	...
4325692	  695.3	  332.2	 8613.0	...
4325693	  695.7	  332.1	 8612.0	...
4325694	  695.8	  332.1	 8611.0	...
4325695	  695.9	  332.7	 8611.0	...
4325696	  696.1	  333.2	 8610.0	...
4325697	  696.4	  334.0	 8608.0	...
4325698	  696.6	  334.2	 8607.0	...
4325699	  696.5	  334.2	 8606.0	...
4325700	  696.4	  333.7	 8608.0	...
4325701	  696.3	  333.3	 8609.0	...
4325702	  696.3	  333.2	 8611.0	...
4325703	  696.6	  333.2	 8611.0	...
4325704	  696.9	  333.3	 8611.0	...
4325705	  697.3	  333.1	 8610.0	...
4325706	  697.3	  333.2	 8610.0	...
4325707	  697.4	  333.3	 8609.0	...
4325708	  697.3	  333.0	 8612.0	...
4325709	  697.3	  332.6	 8615.0	...
4325710	  697.3	  332.3	 8616.0	...
4325711	  697.1	  332.4	 8615.0	...
4325712	  696.9	  332.4	 8614.0	...
4325713	  696.9	  332.3	 8614.0	...
4325714	  697.2	  332.5	 8613.0	...
4325715	  697.2	  332.7	 8612.0	...
4325716	  696.9	  333.0	 8611.0	...
4325717	  696.5	  333.4	 8611.0	...
4325718	  696.4	  333.9	 8609.0	...
4325719	  696.7	  334.1	 8608.0	...
4325720	  696.8	  334.1	 8608.0	...
4325721	  697.0	  334.0	 8612.0	...
4325722	  696.8	  334.0	 8615.0	...
4325723	  696.8	  333.9	 8618.0	...
4325724	  696.9	  333.7	 8620.0	...
4325725	  697.1	  333.5	 8621.0	...
4325726	  697.3	  333.4	 8621.0	...
4325727	  697.3	  333.3	 8617.0	...
4325728	  697.5	  332.9	 8612.0	...
MSG	4325729 0000 _ Number On
4325729	  697.8	  332.4	 8608.0	...
4325730	  698.2	  332.7	 8608.0	...
4325731	  698.1	  333.5	 8609.0	...
4325732	  697.5	  334.1	 8609.0	...
4325733	  696.7	  334.1	 8608.0	...
4325734	  696.3	  334.0	 8605.0	...
4325735	  696.3	  333.9	 8603.0	...
4325736	  696.5	  333.8	 8603.0	...
4325737	  696.8	  333.6	 8603.0	...
4325738	  697.1	  333.6	 8604.0	...
4325739	  697.0	  333.5	 8604.0	...
4325740	  697.7	  333.4	 8604.0	...
4325741	  698.4	  333.1	 8605.0	...
4325742	  699.0	  332.8	 8605.0	...
4325743	  698.9	  333.2	 8605.0	...
4325744	  698.8	  333.9	 8605.0	...
4325745	  698.9	  334.5	 8606.0	...
4325746	  698.9	  334.5	 8605.0	...
4325747	  698.5	  334.5	 8605.0	...
4325748	  698.2	  334.4	 8606.0	...
4325749	  697.7	  334.4	 8607.0	...
4325750	  697.5	  334.4	 8609.0	...
4325751	  697.4	  334.4	 8609.0	...
4325752	  697.4	  334.4	 8608.0	...
4325753	  697.7	  334.2	 8607.0	...
4325754	  697.9	  334.1	 8610.0	...
4325755	  698.3	  334.6	 8613.0	...
4325756	  698.1	  335.2	 8614.0	...
4325757	  698.0	  335.8	 8611.0	...
4325758	  698.1	  335.9	 8609.0	...
4325759	  698.5	  336.0	 8609.0	...
4325760	  699.2	  336.1	 8609.0	...
4325761	  699.5	  336.3	 8609.0	...
4325762	  699.5	  336.0	 8609.0	...
4325763	  699.4	  335.3	 8609.0	...
4325764	  699.3	  334.5	 8609.0	...
4325765	  699.4	  334.0	 8608.0	...
4325766	  699.3	  334.3	 8607.0	...
4325767	  699.3	  334.6	 8605.0	...
4325768	  698.6	  335.3	 8604.0	...
4325769	  697.8	  336.0	 8603.0	...
4325770	  697.6	  336.5	 8603.0	...
4325771	  698.1	  336.7	 8603.0	...
4325772	  698.5	  336.7	 8604.0	...
4325773	  698.3	  336.8	 8605.0	...
4325774	  698.2	  336.8	 8605.0	...
4325775	  698.1	  336.7	 8603.0	...
4325776	  698.2	  336.7	 8602.0	...
4325777	  698.0	  336.8	 8602.0	...
4325778	  697.8	  336.9	 8604.0	...
4325779	  698.5	  336.6	 8605.0	...
4325780	  699.3	  336.2	 8606.0	...
4325781	  700.0	  336.0	 8606.0	...
4325782	  699.8	  336.0	 8605.0	...
4325783	  699.6	  336.0	 8604.0	...
4325784	  699.0	  336.3	 8602.0	...
4325785	  698.4	  336.9	 8602.0	...
4325786	  698.7	  336.8	 8601.0	...
4325787	  699.6	  336.1	 8601.0	...
4325788	  700.5	  335.5	 8602.0	...
4325789	  699.8	  335.5	 8605.0	...
4325790	  699.1	  335.6	 8607.0	...
4325791	  698.8	  335.8	 8606.0	...
4325792	  699.1	  336.0	 8603.0	...
4325793	  699.4	  336.1	 8600.0	...
4325794	  699.3	  336.1	 8597.0	...
4325795	  699.3	  336.1	 8594.0	...
4325796	  699.4	  336.2	 8594.0	...
4325797	  699.4	  336.4	 8595.0	...
4325798	  699.3	  336.4	 8597.0	...
4325799	  699.2	  336.5	 8598.0	...
4325800	  699.3	  336.4	 8599.0	...
4325801	  699.6	  336.4	 8599.0	...
4325802	  700.1	  336.3	 8598.0	...
4325803	  700.5	  336.3	 8598.0	...
4325804	  700.2	  336.1	 8597.0	...
4325805	  699.6	  336.0	 8596.0	...
4325806	  699.0	  335.8	 8594.0	...
4325807	  699.0	  335.7	 8593.0	...
4325808	  699.4	  335.5	 8594.0	...
4325809	  699.8	  335.3	 8594.0	...
4325810	  700.2	  335.3	 8593.0	...
4325811	  700.4	  335.3	 8592.0	...
4325812	  700.4	  335.3	 8593.0	...
4325813	  700.4	  335.2	 8596.0	...
4325814	  700.3	  335.1	 8600.0	...
4325815	  700.8	  334.9	 8601.0	...
4325816	  701.2	  334.4	 8602.0	...
4325817	  701.5	  333.9	 8602.0	...
4325818	  701.2	  333.9	 8602.0	...
4325819	  701.2	  334.4	 8601.0	...
4325820	  701.4	  334.5	 8598.0	...
4325821	  701.6	  334.1	 8596.0	...
4325822	  701.6	  333.9	 8597.0	...
4325823	  701.4	  333.9	 8597.0	...
4325824	  701.1	  333.9	 8598.0	...
4325825	  701.0	  333.8	 8597.0	...
4325826	  701.0	  333.9	 8597.0	...
4325827	  701.2	  334.2	 8598.0	...
4325828	  701.3	  334.5	 8600.0	...
4325829	  701.4	  334.5	 8601.0	...
4325830	  701.5	  334.2	 8602.0	...
4325831	  701.5	  333.7	 8601.0	...
4325832	  701.2	  333.4	 8603.0	...
4325833	  700.9	  333.3	 8605.0	...
4325834	  701.7	  333.0	 8607.0	...
4325835	  702.8	  332.5	 8608.0	...
4325836	  704.0	  332.1	 8607.0	...
4325837	  703.9	  332.1	 8606.0	...
4325838	  703.2	  332.3	 8605.0	...
4325839	  702.5	  332.5	 8605.0	...
4325840	  701.8	  332.7	 8604.0	...
4325841	  701.7	  332.7	 8603.0	...
4325842	  701.5	  332.5	 8603.0	...
4325843	  701.5	  332.2	 8601.0	...
4325844	  701.7	  331.9	 8598.0	...
4325845	  701.9	  331.7	 8596.0	...
4325846	  701.7	  331.7	 8595.0	...
4325847	  701.5	  331.6	 8595.0	...
4325848	  701.3	  331.9	 8595.0	...
4325849	  701.5	  332.2	 8596.0	...
4325850	  701.8	  332.3	 8596.0	...
4325851	  702.0	  332.2	 8596.0	...
4325852	  702.2	  332.0	 8596.0	...
4325853	  702.4	  331.9	 8595.0	...
4325854	  702.5	  331.7	 8592.0	...
4325855	  702.6	  331.4	 8589.0	...
4325856	  702.7	  331.1	 8588.0	...
4325857	  702.7	  330.9	 8591.0	...
4325858	  702.6	  331.0	 8593.0	...
4325859	  702.5	  331.0	 8595.0	...
4325860	  702.5	  331.1	 8589.0	...
4325861	  702.5	  331.2	 8583.0	...
4325862	  702.5	  331.2	 8580.0	...
4325863	  702.3	  331.3	 8580.0	...
4325864	  702.0	  331.5	 8578.0	...
4325865	  702.2	  331.8	 8575.0	...
4325866	  702.6	  331.5	 8576.0	...
4325867	  702.9	  331.0	 8579.0	...
4325868	  702.7	  330.4	 8582.0	...
4325869	  702.5	  329.7	 8582.0	...
4325870	  702.4	  329.1	 8583.0	...
4325871	  702.3	  328.5	 8584.0	...
4325872	  702.4	  328.3	 8585.0	...
4325873	  702.4	  328.4	 8586.0	...
4325874	  702.5	  328.6	 8586.0	...
4325875	  702.5	  328.9	 8585.0	...
4325876	  702.6	  329.1	 8585.0	...
4325877	  702.7	  329.3	 8585.0	...
4325878	  702.8	  329.4	 8586.0	...
4325879	  702.9	  329.5	 8586.0	...
4325880	  703.1	  329.5	 8589.0	...
4325881	  703.3	  329.4	 8591.0	...
4325882	  703.6	  329.5	 8594.0	...
4325883	  703.7	  329.8	 8594.0	...
4325884	  703.4	  330.3	 8589.0	...
4325885	  702.9	  330.6	 8583.0	...
4325886	  702.4	  330.7	 8578.0	...
4325887	  702.4	  330.6	 8579.0	...
4325888	  702.9	  330.4	 8584.0	...
4325889	  703.4	  330.2	 8588.0	...
4325890	  703.5	  330.2	 8590.0	...
4325891	  703.0	  330.3	 8589.0	...
4325892	  702.5	  330.4	 8587.0	...
4325893	  702.5	  330.4	 8586.0	...
4325894	  702.6	  330.6	 8586.0	...
4325895	  702.5	  330.8	 8587.0	...
4325896	  702.4	  331.1	 8586.0	...
4325897	  702.4	  331.1	 8582.0	...
4325898	  702.5	  331.1	 8579.0	...
4325899	  702.2	  331.1	 8578.0	...
4325900	  701.8	  331.1	 8578.0	...
4325901	  701.4	  331.2	 8577.0	...
4325902	  701.4	  331.3	 8577.0	...
4325903	  701.5	  331.6	 8578.0	...
4325904	  701.4	  331.8	 8578.0	...
4325905	  701.3	  332.0	 8579.0	...
4325906	  700.9	  332.0	 8579.0	...
4325907	  700.7	  331.9	 8579.0	...
4325908	  700.7	  331.8	 8576.0	...
4325909	  701.2	  331.7	 8574.0	...
4325910	  701.8	  331.7	 8570.0	...
4325911	  702.0	  331.7	 8569.0	...
4325912	  702.0	  331.9	 8566.0	...
4325913	  701.8	  332.1	 8564.0	...
4325914	  701.7	  332.2	 8568.0	...
4325915	  701.6	  332.1	 8573.0	...
4325916	  701.7	  332.0	 8578.0	...
4325917	  701.7	  331.9	 8577.0	...
4325918	  701.7	  331.6	 8576.0	...
4325919	  701.6	  331.2	 8574.0	...
4325920	  701.6	  330.9	 8571.0	...
4325921	  701.4	  331.1	 8569.0	...
4325922	  701.3	  331.4	 8570.0	...
4325923	  701.2	  331.4	 8569.0	...
4325924	  701.4	  331.5	 8568.0	...
4325925	  701.5	  331.4	 8566.0	...
4325926	  701.5	  331.2	 8564.0	...
4325927	  701.6	  331.2	 8563.0	...
4325928	  701.6	  331.1	 8564.0	...
4325929	  701.1	  331.3	 8567.0	...
4325930	  700.5	  331.3	 8571.0	...
4325931	  699.8	  330.9	 8572.0	...
4325932	  699.7	  330.4	 8573.0	...
4325933	  699.7	  330.2	 8572.0	...
4325934	  699.8	  330.4	 8571.0	...
4325935	  699.8	  330.7	 8572.0	...
4325936	  700.0	  330.8	 8573.0	...
4325937	  700.2	  330.8	 8574.0	...
4325938	  700.4	  330.9	 8575.0	...
4325939	  700.3	  330.8	 8575.0	...
4325940	  700.1	  330.9	 8573.0	...
4325941	  699.9	  330.8	 8572.0	...
4325942	  699.9	  330.8	 8572.0	...
4325943	  700.4	  330.6	 8573.0	...
4325944	  700.9	  330.1	 8572.0	...
4325945	  701.2	  329.7	 8572.0	...
4325946	  701.0	  329.4	 8572.0	...
4325947	  700.8	  329.5	 8573.0	...
4325948	  700.8	  329.5	 8574.0	...
4325949	  700.8	  329.3	 8571.0	...
4325950	  700.4	  329.6	 8565.0	...
4325951	  700.0	  330.0	 8559.0	...
4325952	  699.5	  330.5	 8559.0	...
4325953	  699.3	  330.6	 8561.0	...
4325954	  699.2	  330.5	 8563.0	...
4325955	  699.2	  330.5	 8564.0	...
4325956	  699.3	  330.4	 8563.0	...
4325957	  699.4	  330.4	 8561.0	...
4325958	  699.3	  330.2	 8560.0	...
4325959	  699.1	  330.2	 8560.0	...
4325960	  698.9	  330.1	 8560.0	...
4325961	  698.8	  330.2	 8560.0	...
4325962	  698.9	  330.2	 8560.0	...
4325963	  699.0	  330.1	 8561.0	...
4325964	  698.8	  330.0	 8561.0	...
4325965	  698.4	  329.9	 8561.0	...
4325966	  698.1	  329.9	 8561.0	...
4325967	  698.8	  329.7	 8561.0	...
4325968	  699.6	  329.7	 8560.0	...
4325969	  700.4	  329.7	 8561.0	...
4325970	  700.2	  329.5	 8563.0	...
4325971	  699.9	  329.4	 8565.0	...
4325972	  699.6	  329.2	 8565.0	...
4325973	  699.7	  329.3	 8564.0	...
4325974	  699.7	  329.5	 8563.0	...
4325975	  699.6	  329.9	 8562.0	...
4325976	  699.5	  330.2	 8563.0	...
4325977	  699.1	  329.7	 8564.0	...
4325978	  698.9	  329.2	 8566.0	...
4325979	  698.8	  328.9	 8566.0	...
4325980	  698.9	  329.0	 8564.0	...
4325981	  699.0	  329.1	 8562.0	...
4325982	  699.3	  329.5	 8560.0	...
4325983	  699.7	  330.0	 8557.0	...
4325984	  699.2	  330.4	 8555.0	...
4325985	  698.4	  330.4	 8555.0	...
4325986	  697.6	  330.2	 8558.0	...
4325987	  697.7	  330.0	 8560.0	...
4325988	  698.2	  329.7	 8561.0	...
4325989	  698.7	  329.4	 8562.0	...
4325990	  699.1	  329.0	 8562.0	...
4325991	  699.1	  328.7	 8563.0	...
4325992	  699.2	  328.5	 8563.0	...
4325993	  699.0	  328.8	 8562.0	...
4325994	  698.8	  329.3	 8562.0	...
4325995	  698.8	  329.8	 8561.0	...
4325996	  699.0	  330.0	 8560.0	...
4325997	  699.2	  330.0	 8558.0	...
4325998	  698.8	  330.0	 8557.0	...
4325999	  698.5	  330.1	 8556.0	...
4326000	  698.7	  330.2	 8555.0	...
4326001	  699.1	  330.3	 8555.0	...
4326002	  699.5	  330.2	 8559.0	...
4326003	  699.0	  330.1	 8563.0	...
4326004	  698.5	  330.0	 8567.0	...
4326005	  698.0	  330.2	 8565.0	...
4326006	  698.2	  330.6	 8564.0	...
4326007	  698.5	  331.0	 8564.0	...
4326008	  698.5	  330.9	 8566.0	...
4326009	  698.4	  330.5	 8564.0	...
4326010	  698.5	  330.1	 8562.0	...
4326011	  698.8	  330.2	 8559.0	...
4326012	  699.0	  330.1	 8559.0	...
4326013	  698.9	  330.0	 8558.0	...
4326014	  698.7	  329.9	 8557.0	...
4326015	  698.6	  329.8	 8555.0	...
4326016	  698.5	  330.2	 8555.0	...
4326017	  698.3	  330.6	 8557.0	...
4326018	  698.1	  331.0	 8558.0	...
4326019	  697.9	  331.0	 8561.0	...
4326020	  698.1	  331.0	 8562.0	...
4326021	  698.4	  330.9	 8560.0	...
4326022	  698.8	  330.9	 8557.0	...
4326023	  698.7	  331.0	 8554.0	...
4326024	  698.6	  330.9	 8554.0	...
4326025	  698.7	  330.8	 8553.0	...
4326026	  698.7	  330.6	 8556.0	...
4326027	  698.7	  330.6	 8560.0	...
4326028	  698.6	  330.6	 8559.0	...
4326029	  698.4	  330.6	 8554.0	...
4326030	  698.1	  330.6	 8549.0	...
4326031	  697.9	  330.6	 8550.0	...
4326032	  697.7	  330.7	 8550.0	...
4326033	  697.7	  330.6	 8551.0	...
4326034	  697.7	  330.6	 8551.0	...
4326035	  697.6	  330.4	 8553.0	...
4326036	  697.8	  330.3	 8554.0	...
4326037	  698.1	  330.2	 8554.0	...
4326038	  698.3	  330.2	 8555.0	...
4326039	  698.7	  330.0	 8556.0	...
4326040	  699.0	  329.9	 8557.0	...
4326041	  699.3	  329.8	 8556.0	...
4326042	  699.2	  329.9	 8555.0	...
4326043	  698.7	  330.1	 8553.0	...
4326044	  698.1	  330.2	 8551.0	...
4326045	  697.6	  330.5	 8547.0	...
MSG	4326046 0000 _ Number Off
4326046	  697.5	  330.8	 8545.0	...
4326047	  697.7	  331.1	 8548.0	...
4326048	  698.2	  331.0	 8551.0	...
4326049	  698.7	  330.8	 8554.0	...
4326050	  699.1	  330.7	 8553.0	...
4326051	  699.1	  330.7	 8552.0	...
4326052	  699.2	  330.3	 8552.0	...
4326053	  699.3	  329.8	 8551.0	...
4326054	  699.3	  329.5	 8552.0	...
4326055	  699.8	  329.6	 8555.0	...
4326056	  700.2	  329.5	 8558.0	...
4326057	  700.5	  329.1	 8559.0	...
4326058	  700.2	  329.2	 8557.0	...
4326059	  699.2	  329.7	 8554.0	...
4326060	  698.4	  330.1	 8551.0	...
4326061	  698.5	  330.0	 8550.0	...
4326062	  699.3	  329.8	 8555.0	...
4326063	  699.8	  329.8	 8561.0	...
4326064	  699.0	  330.0	 8563.0	...
4326065	  698.1	  330.2	 8560.0	...
4326066	  697.5	  330.4	 8559.0	...
4326067	  697.4	  330.0	 8562.0	...
4326068	  697.3	  329.6	 8564.0	...
4326069	  697.3	  329.6	 8563.0	...
4326070	  697.4	  330.0	 8562.0	...
4326071	  697.5	  330.5	 8561.0	...
4326072	  697.4	  330.7	 8561.0	...
4326073	  697.3	  330.8	 8559.0	...
4326074	  697.3	  330.9	 8558.0	...
4326075	  697.5	  330.8	 8557.0	...
4326076	  697.7	  330.6	 8560.0	...
4326077	  697.7	  330.3	 8564.0	...
4326078	  697.7	  330.1	 8566.0	...
4326079	  697.7	  330.0	 8567.0	...
4326080	  697.1	  330.2	 8566.0	...
4326081	  696.5	  330.5	 8564.0	...
4326082	  696.3	  330.8	 8562.0	...
4326083	  696.8	  330.8	 8560.0	...
4326084	  697.4	  330.6	 8560.0	...
4326085	  697.8	  330.3	 8559.0	...
4326086	  698.0	  330.1	 8559.0	...
4326087	  698.1	  329.9	 8557.0	...
4326088	  698.3	  329.9	 8556.0	...
4326089	  698.4	  329.5	 8556.0	...
4326090	  697.9	  329.1	 8555.0	...
4326091	  697.5	  329.0	 8556.0	...
4326092	  697.2	  329.2	 8557.0	...
4326093	  697.5	  329.4	 8558.0	...
4326094	  697.5	  329.1	 8559.0	...
4326095	  697.7	  328.9	 8560.0	...
4326096	  697.8	  328.9	 8562.0	...
4326097	  698.0	  329.2	 8562.0	...
4326098	  698.0	  329.6	 8558.0	...
4326099	  697.6	  330.0	 8556.0	...
4326100	  697.3	  330.3	 8557.0	...
4326101	  697.0	  330.6	 8561.0	...
4326102	  697.5	  330.5	 8561.0	...
4326103	  697.9	  330.4	 8560.0	...
4326104	  698.2	  330.2	 8559.0	...
4326105	  697.5	  329.4	 8559.0	...
4326106	  696.6	  328.7	 8559.0	...
4326107	  696.1	  328.1	 8560.0	...
4326108	  696.2	  328.3	 8559.0	...
4326109	  696.4	  328.4	 8558.0	...
4326110	  696.5	  328.4	 8557.0	...
4326111	  696.1	  328.6	 8558.0	...
4326112	  695.8	  328.8	 8562.0	...
4326113	  695.5	  329.0	 8566.0	...
4326114	  695.6	  328.9	 8568.0	...
4326115	  695.7	  329.0	 8568.0	...
4326116	  696.0	  329.4	 8567.0	...
4326117	  696.3	  329.7	 8566.0	...
4326118	  696.6	  330.1	 8564.0	...
4326119	  696.8	  330.3	 8563.0	...
4326120	  696.9	  330.0	 8562.0	...
4326121	  696.7	  329.6	 8562.0	...
4326122	  696.2	  329.1	 8561.0	...
4326123	  695.8	  329.0	 8560.0	...
4326124	  695.8	  329.0	 8561.0	...
4326125	  695.8	  329.2	 8562.0	...
4326126	  695.8	  329.1	 8563.0	...
4326127	  695.6	  329.0	 8562.0	...
4326128	  695.3	  329.4	 8561.0	...
4326129	  695.0	  329.9	 8563.0	...
4326130	  694.9	  330.5	 8564.0	...
4326131	  694.7	  330.8	 8564.0	...
4326132	  694.4	  330.5	 8562.0	...
4326133	  694.5	  329.8	 8562.0	...
4326134	  694.8	  329.1	 8564.0	...
4326135	  695.2	  328.9	 8567.0	...
4326136	  695.4	  328.8	 8568.0	...
4326137	  695.7	  328.5	 8568.0	...
4326138	  695.8	  328.4	 8567.0	...
4326139	  695.1	  328.2	 8567.0	...
4326140	  694.4	  328.2	 8569.0	...
4326141	  694.3	  328.2	 8567.0	...
4326142	  694.7	  328.1	 8562.0	...
4326143	  694.3	  328.1	 8558.0	...
4326144	  693.5	  328.1	 8558.0	...
4326145	  693.1	  327.9	 8560.0	...
4326146	  693.5	  327.8	 8560.0	...
4326147	  693.9	  327.7	 8561.0	...
4326148	  693.7	  327.7	 8559.0	...
4326149	  693.4	  327.7	 8559.0	...
4326150	  693.1	  328.1	 8560.0	...
4326151	  693.0	  328.4	 8561.0	...
4326152	  693.0	  328.4	 8562.0	...
4326153	  693.2	  327.9	 8562.0	...
4326154	  693.3	  327.5	 8562.0	...
4326155	  693.4	  327.5	 8562.0	...
4326156	  693.1	  327.6	 8563.0	...
4326157	  692.9	  327.5	 8565.0	...
4326158	  692.6	  327.4	 8566.0	...
4326159	  692.4	  327.4	 8564.0	...
4326160	  691.8	  327.3	 8562.0	...
4326161	  691.3	  327.3	 8563.0	...
4326162	  691.4	  327.1	 8563.0	...
4326163	  691.9	  327.0	 8563.0	...
4326164	  692.3	  327.1	 8565.0	...
4326165	  692.2	  327.4	 8567.0	...
4326166	  692.1	  327.5	 8571.0	...
4326167	  692.3	  327.4	 8572.0	...
4326168	  692.5	  327.3	 8569.0	...
4326169	  692.6	  327.2	 8564.0	...
4326170	  692.6	  327.0	 8559.0	...
4326171	  692.4	  326.9	 8560.0	...
4326172	  692.3	  327.1	 8562.0	...
4326173	  691.9	  327.5	 8564.0	...
4326174	  691.5	  327.7	 8566.0	...
4326175	  691.2	  327.4	 8568.0	...
4326176	  691.2	  327.2	 8570.0	...
4326177	  691.3	  327.1	 8571.0	...
4326178	  691.2	  327.2	 8572.0	...
4326179	  691.2	  327.3	 8572.0	...
4326180	  691.1	  327.2	 8572.0	...
4326181	  691.2	  327.0	 8575.0	...
4326182	  691.3	  326.6	 8578.0	...
4326183	  691.6	  327.0	 8581.0	...
4326184	  691.7	  327.6	 8580.0	...
4326185	  691.7	  327.8	 8580.0	...
4326186	  691.7	  327.4	 8579.0	...
4326187	  691.7	  327.4	 8579.0	...
4326188	  691.7	  327.9	 8578.0	...
4326189	  691.6	  328.1	 8577.0	...
4326190	  691.8	  327.8	 8577.0	...
4326191	  692.0	  327.5	 8576.0	...
4326192	  692.2	  327.3	 8576.0	...
4326193	  692.1	  327.2	 8577.0	...
4326194	  691.3	  327.2	 8577.0	...
4326195	  690.5	  327.2	 8577.0	...
4326196	  689.7	  327.4	 8574.0	...
4326197	  689.7	  327.9	 8573.0	...
4326198	  690.0	  328.3	 8574.0	...
4326199	  690.2	  328.1	 8576.0	...
4326200	  690.0	  327.7	 8576.0	...
4326201	  689.4	  327.3	 8574.0	...
4326202	  688.9	  327.6	 8569.0	...
4326203	  688.8	  327.7	 8566.0	...
4326204	  688.6	  327.9	 8564.0	...
4326205	  688.3	  327.8	 8564.0	...
4326206	  688.0	  327.8	 8562.0	...
4326207	  687.6	  327.8	 8560.0	...
4326208	  687.4	  327.8	 8559.0	...
4326209	  687.2	  327.7	 8560.0	...
4326210	  687.3	  327.6	 8561.0	...
4326211	  687.0	  327.6	 8559.0	...
4326212	  686.6	  327.6	 8557.0	...
4326213	  686.1	  327.1	 8556.0	...
4326214	  686.0	  326.6	 8557.0	...
4326215	  685.7	  326.2	 8558.0	...
4326216	  685.5	  326.3	 8558.0	...
4326217	  685.4	  326.5	 8559.0	...
4326218	  685.4	  326.6	 8560.0	...
4326219	  685.5	  326.8	 8562.0	...
4326220	  685.5	  326.8	 8564.0	...
4326221	  685.6	  326.8	 8565.0	...
4326222	  685.7	  326.8	 8565.0	...
4326223	  685.8	  326.8	 8565.0	...
4326224	  685.7	  326.6	 8568.0	...
4326225	  685.5	  326.5	 8571.0	...
4326226	  685.5	  326.6	 8576.0	...
4326227	  685.7	  326.8	 8577.0	...
4326228	  686.0	  326.6	 8580.0	...
4326229	  685.9	  326.3	 8582.0	...
4326230	  685.6	  325.9	 8583.0	...
4326231	  685.3	  326.0	 8583.0	...
4326232	  685.4	  326.3	 8581.0	...
4326233	  685.6	  326.5	 8580.0	...
4326234	  685.1	  326.8	 8578.0	...
4326235	  684.4	  327.0	 8577.0	...
4326236	  683.6	  326.8	 8576.0	...
4326237	  683.5	  326.4	 8576.0	...
4326238	  683.7	  326.7	 8579.0	...
4326239	  684.0	  327.3	 8580.0	...
4326240	  684.2	  327.9	 8578.0	...
4326241	  684.1	  327.8	 8573.0	...
4326242	  684.0	  327.6	 8566.0	...
4326243	  684.0	  327.2	 8562.0	...
4326244	  684.0	  326.9	 8561.0	...
4326245	  684.0	  326.5	 8563.0	...
4326246	  683.7	  326.4	 8565.0	...
MSG	4326247 0000 _ Number On
4326247	  683.5	  326.3	 8567.0	...
4326248	  683.3	  326.4	 8570.0	...
4326249	  683.2	  326.5	 8573.0	...
4326250	  683.2	  326.6	 8574.0	...
4326251	  683.1	  326.1	 8574.0	...
4326252	  683.0	  325.5	 8574.0	...
4326253	  682.9	  325.0	 8573.0	...
4326254	  683.1	  325.0	 8573.0	...
4326255	  683.3	  325.0	 8572.0	...
4326256	  683.1	  325.0	 8572.0	...
4326257	  682.4	  325.1	 8572.0	...
4326258	  681.4	  325.2	 8573.0	...
4326259	  681.0	  325.9	 8573.0	...
4326260	  680.8	  326.7	 8572.0	...
4326261	  680.9	  327.1	 8570.0	...
4326262	  680.7	  326.8	 8569.0	...
4326263	  680.6	  326.5	 8569.0	...
4326264	  680.8	  326.5	 8569.0	...
4326265	  681.2	  326.3	 8568.0	...
4326266	  680.9	  326.1	 8567.0	...
4326267	  680.3	  326.0	 8566.0	...
4326268	  679.6	  326.1	 8566.0	...
4326269	  679.6	  325.9	 8566.0	...
4326270	  679.7	  325.8	 8567.0	...
4326271	  679.9	  325.7	 8565.0	...
4326272	  680.1	  325.8	 8563.0	...
4326273	  680.2	  326.2	 8561.0	...
4326274	  680.2	  326.4	 8562.0	...
4326275	  679.8	  326.8	 8561.0	...
4326276	  679.3	  327.0	 8561.0	...
4326277	  679.1	  327.3	 8560.0	...
4326278	  679.4	  327.6	 8559.0	...
4326279	  679.8	  327.5	 8559.0	...
4326280	  680.0	  327.4	 8560.0	...
4326281	  679.8	  327.3	 8562.0	...
4326282	  679.9	  327.2	 8563.0	...
4326283	  680.0	  326.9	 8565.0	...
4326284	  679.9	  326.6	 8566.0	...
4326285	  679.5	  326.2	 8566.0	...
4326286	  678.9	  326.2	 8566.0	...
4326287	  678.8	  326.4	 8565.0	...
4326288	  678.6	  326.9	 8565.0	...
4326289	  678.3	  326.1	 8572.0	...
4326290	  678.1	  325.2	 8578.0	...
4326291	  677.9	  324.9	 8580.0	...
4326292	  678.0	  325.5	 8575.0	...
4326293	  678.0	  326.2	 8570.0	...
4326294	  678.0	  326.1	 8573.0	...
4326295	  677.8	  325.9	 8576.0	...
4326296	  677.6	  325.6	 8579.0	...
4326297	  677.6	  325.4	 8580.0	...
4326298	  677.8	  325.2	 8580.0	...
4326299	  677.8	  325.1	 8581.0	...
4326300	  677.7	  325.1	 8581.0	...
4326301	  677.8	  325.5	 8580.0	...
4326302	  678.3	  325.7	 8580.0	...
4326303	  678.8	  325.9	 8579.0	...
4326304	  678.3	  325.9	 8579.0	...
4326305	  677.4	  325.9	 8579.0	...
4326306	  676.6	  325.8	 8581.0	...
4326307	  676.6	  325.6	 8582.0	...
4326308	  676.4	  325.5	 8583.0	...
4326309	  676.0	  325.6	 8584.0	...
4326310	  675.6	  325.6	 8582.0	...
4326311	  675.5	  325.2	 8578.0	...
4326312	  675.7	  324.7	 8578.0	...
4326313	  675.9	  324.3	 8581.0	...
4326314	  676.1	  324.2	 8584.0	...
4326315	  676.1	  324.1	 8584.0	...
4326316	  676.1	  324.3	 8584.0	...
4326317	  676.1	  324.5	 8584.0	...
4326318	  676.0	  324.8	 8583.0	...
4326319	  675.9	  324.8	 8584.0	...
4326320	  675.8	  324.9	 8585.0	...
4326321	  675.8	  324.3	 8586.0	...
4326322	  675.7	  323.6	 8587.0	...
4326323	  675.6	  322.9	 8589.0	...
4326324	  675.6	  322.9	 8591.0	...
4326325	  675.4	  323.2	 8592.0	...
4326326	  675.2	  323.5	 8592.0	...
4326327	  675.2	  323.9	 8593.0	...
4326328	  675.9	  324.2	 8594.0	...
4326329	  676.5	  324.5	 8594.0	...
4326330	  677.0	  324.4	 8593.0	...
4326331	  676.9	  324.0	 8590.0	...
4326332	  676.7	  323.6	 8590.0	...
4326333	  676.5	  323.2	 8591.0	...
4326334	  676.4	  322.8	 8593.0	...
4326335	  676.5	  322.9	 8594.0	...
4326336	  676.6	  323.4	 8594.0	...
4326337	  676.7	  324.0	 8594.0	...
4326338	  676.5	  324.3	 8595.0	...
4326339	  676.2	  324.6	 8596.0	...
4326340	  675.7	  324.2	 8597.0	...
4326341	  675.4	  323.7	 8597.0	...
4326342	  675.2	  323.1	 8596.0	...
4326343	  675.0	  323.1	 8595.0	...
4326344	  674.6	  323.0	 8592.0	...
4326345	  674.4	  323.0	 8588.0	...
4326346	  674.1	  323.2	 8584.0	...
4326347	  674.0	  323.4	 8584.0	...
4326348	  674.2	  323.1	 8584.0	...
4326349	  674.6	  322.6	 8589.0	...
4326350	  674.7	  322.4	 8593.0	...
4326351	  674.2	  322.7	 8596.0	...
4326352	  673.7	  322.9	 8596.0	...
4326353	  673.4	  322.9	 8595.0	...
4326354	  673.4	  322.9	 8596.0	...
4326355	  673.4	  323.0	 8595.0	...
4326356	  673.5	  323.0	 8595.0	...
4326357	  673.8	  323.1	 8595.0	...
4326358	  674.1	  323.2	 8594.0	...
4326359	  674.7	  323.3	 8597.0	...
4326360	  675.1	  323.4	 8600.0	...
4326361	  675.3	  323.1	 8604.0	...
4326362	  674.5	  322.8	 8604.0	...
4326363	  673.6	  322.4	 8606.0	...
4326364	  673.3	  322.3	 8608.0	...
4326365	  673.8	  322.2	 8609.0	...
4326366	  674.3	  322.2	 8610.0	...
4326367	  674.2	  322.2	 8610.0	...
4326368	  674.2	  322.2	 8611.0	...
4326369	  674.3	  322.2	 8610.0	...
4326370	  674.4	  322.5	 8608.0	...
4326371	  674.8	  322.8	 8606.0	...
4326372	  675.1	  323.0	 8604.0	...
4326373	  674.9	  323.0	 8603.0	...
4326374	  674.6	  323.1	 8603.0	...
4326375	  674.3	  323.2	 8603.0	...
4326376	  674.3	  323.1	 8603.0	...
4326377	  674.2	  322.9	 8605.0	...
4326378	  674.1	  322.8	 8607.0	...
4326379	  674.0	  322.8	 8609.0	...
4326380	  673.8	  322.9	 8609.0	...
4326381	  673.7	  323.1	 8608.0	...
4326382	  673.7	  323.4	 8608.0	...
4326383	  673.8	  323.3	 8609.0	...
4326384	  673.8	  322.9	 8611.0	...
4326385	  673.5	  322.4	 8612.0	...
4326386	  673.2	  322.6	 8614.0	...
4326387	  673.8	  322.8	 8614.0	...
4326388	  674.6	  322.9	 8614.0	...
4326389	  674.8	  322.7	 8615.0	...
4326390	  674.2	  322.6	 8615.0	...
4326391	  674.1	  322.5	 8616.0	...
4326392	  674.7	  322.4	 8617.0	...
4326393	  675.3	  322.4	 8618.0	...
4326394	  675.2	  322.4	 8615.0	...
4326395	  674.9	  322.2	 8612.0	...
4326396	  674.6	  321.9	 8611.0	...
4326397	  674.5	  321.7	 8611.0	...
4326398	  674.4	  321.6	 8612.0	...
4326399	  674.2	  321.7	 8611.0	...
4326400	  674.3	  321.5	 8610.0	...
4326401	  674.6	  321.4	 8610.0	...
4326402	  674.9	  321.4	 8610.0	...
4326403	  674.8	  321.3	 8611.0	...
4326404	  674.8	  321.3	 8610.0	...
4326405	  674.5	  321.2	 8609.0	...
4326406	  674.4	  321.3	 8609.0	...
4326407	  674.6	  321.4	 8608.0	...
4326408	  674.9	  321.4	 8607.0	...
4326409	  675.0	  321.0	 8607.0	...
4326410	  674.8	  320.7	 8608.0	...
4326411	  674.9	  320.4	 8610.0	...
4326412	  675.0	  320.4	 8613.0	...
4326413	  675.3	  320.4	 8615.0	...
4326414	  675.5	  320.4	 8618.0	...
4326415	  675.0	  320.3	 8621.0	...
4326416	  674.4	  321.1	 8623.0	...
4326417	  673.9	  321.9	 8621.0	...
4326418	  674.3	  322.4	 8617.0	...
4326419	  674.5	  322.2	 8613.0	...
4326420	  674.6	  322.0	 8613.0	...
4326421	  674.3	  321.6	 8616.0	...
4326422	  673.9	  321.2	 8619.0	...
4326423	  674.2	  320.7	 8619.0	...
4326424	  675.0	  321.3	 8615.0	...
4326425	  675.1	  321.9	 8612.0	...
4326426	  674.5	  322.4	 8609.0	...
4326427	  674.0	  322.1	 8609.0	...
4326428	  674.3	  321.6	 8608.0	...
4326429	  674.7	  321.3	 8608.0	...
4326430	  674.4	  321.0	 8608.0	...
4326431	  673.9	  320.8	 8608.0	...
4326432	  673.4	  320.8	 8609.0	...
4326433	  673.4	  321.0	 8610.0	...
4326434	  673.5	  321.2	 8609.0	...
4326435	  673.4	  321.2	 8609.0	...
4326436	  673.3	  321.2	 8608.0	...
4326437	  673.9	  321.3	 8608.0	...
4326438	  674.5	  321.4	 8606.0	...
4326439	  675.2	  321.5	 8604.0	...
4326440	  675.2	  321.7	 8604.0	...
4326441	  674.6	  321.9	 8606.0	...
4326442	  674.0	  322.2	 8607.0	...
4326443	  673.3	  321.9	 8607.0	...
4326444	  673.3	  321.5	 8605.0	...
4326445	  673.2	  321.1	 8604.0	...
4326446	  673.1	  321.0	 8604.0	...
4326447	  672.8	  320.7	 8606.0	...
4326448	  672.6	  320.9	 8606.0	...
4326449	  672.6	  321.3	 8602.0	...
4326450	  672.7	  321.3	 8597.0	...
4326451	  672.7	  320.8	 8593.0	...
4326452	  672.7	  320.3	 8595.0	...
4326453	  672.7	  320.3	 8600.0	...
4326454	  672.7	  319.9	 8604.0	...
4326455	  672.7	  319.4	 8605.0	...
4326456	  672.4	  319.3	 8604.0	...
4326457	  672.2	  319.5	 8603.0	...
4326458	  672.0	  319.5	 8604.0	...
4326459	  671.6	  319.4	 8606.0	...
4326460	  671.1	  319.3	 8608.0	...
4326461	  670.6	  319.3	 8607.0	...
4326462	  670.5	  319.3	 8606.0	...
4326463	  670.0	  319.4	 8605.0	...
4326464	  669.4	  319.4	 8603.0	...
4326465	  669.0	  319.5	 8603.0	...
4326466	  669.3	  319.8	 8599.0	...
4326467	  669.7	  320.0	 8595.0	...
4326468	  669.9	  320.0	 8593.0	...
4326469	  669.9	  319.6	 8593.0	...
4326470	  669.9	  319.2	 8594.0	...
4326471	  669.9	  318.9	 8593.0	...
4326472	  669.2	  318.8	 8591.0	...
4326473	  668.5	  318.7	 8588.0	...
4326474	  667.9	  318.8	 8585.0	...
4326475	  667.7	  318.8	 8583.0	...
4326476	  667.5	  319.3	 8583.0	...
4326477	  668.0	  319.6	 8582.0	...
4326478	  668.6	  319.9	 8582.0	...
4326479	  668.6	  319.7	 8582.0	...
4326480	  668.3	  319.5	 8585.0	...
4326481	  667.9	  319.4	 8589.0	...
4326482	  668.0	  319.2	 8594.0	...
4326483	  667.9	  319.0	 8594.0	...
4326484	  667.8	  318.9	 8591.0	...
4326485	  667.8	  318.9	 8588.0	...
4326486	  667.7	  319.0	 8589.0	...
4326487	  668.1	  319.0	 8592.0	...
4326488	  668.7	  318.7	 8595.0	...
4326489	  669.3	  318.4	 8593.0	...
4326490	  668.7	  318.2	 8591.0	...
4326491	  668.0	  318.3	 8589.0	...
4326492	  667.8	  318.9	 8590.0	...
4326493	  668.3	  319.3	 8588.0	...
4326494	  668.0	  319.9	 8586.0	...
4326495	  667.2	  320.0	 8584.0	...
4326496	  666.0	  320.1	 8582.0	...
4326497	  665.7	  320.1	 8581.0	...
4326498	  665.6	  320.2	 8581.0	...
4326499	  666.0	  320.3	 8583.0	...
4326500	  666.4	  320.6	 8583.0	...
4326501	  666.6	  320.8	 8582.0	...
4326502	  666.7	  321.1	 8581.0	...
4326503	  666.8	  321.0	 8581.0	...
4326504	  666.7	  321.0	 8582.0	...
4326505	  666.6	  321.0	 8582.0	...
4326506	  666.2	  321.2	 8584.0	...
4326507	  665.8	  321.3	 8584.0	...
4326508	  665.4	  321.4	 8584.0	...
4326509	  665.7	  321.3	 8584.0	...
4326510	  666.3	  321.3	 8583.0	...
4326511	  666.9	  321.2	 8583.0	...
4326512	  667.0	  321.3	 8582.0	...
4326513	  666.9	  321.4	 8582.0	...
4326514	  666.7	  320.8	 8585.0	...
4326515	  666.2	  320.2	 8589.0	...
4326516	  665.6	  319.6	 8589.0	...
4326517	  664.8	  319.8	 8584.0	...
4326518	  664.2	  319.9	 8580.0	...
4326519	  663.6	  320.0	 8580.0	...
4326520	  663.2	  319.8	 8583.0	...
4326521	  661.4	  319.7	 8577.0	...
4326522	  658.9	  319.3	 8569.0	...
4326523	  656.4	  319.1	 8562.0	...
4326524	  655.7	  318.7	 8560.0	...
4326525	  655.8	  318.7	 8559.0	...
4326526	  655.6	  318.7	 8559.0	...
4326527	  655.4	  318.7	 8559.0	...
4326528	  655.2	  318.6	 8560.0	...
4326529	  655.2	  318.7	 8560.0	...
4326530	  655.4	  318.7	 8560.0	...
4326531	  655.6	  318.6	 8559.0	...
4326532	  655.8	  318.4	 8558.0	...
4326533	  655.5	  318.1	 8559.0	...
4326534	  655.0	  317.9	 8560.0	...
4326535	  654.4	  317.8	 8561.0	...
4326536	  653.8	  317.8	 8561.0	...
4326537	  653.1	  317.8	 8561.0	...
4326538	  652.4	  317.8	 8560.0	...
4326539	  652.0	  317.9	 8559.0	...
4326540	  652.0	  318.1	 8558.0	...
4326541	  652.3	  318.0	 8558.0	...
4326542	  652.6	  317.7	 8557.0	...
4326543	  652.9	  317.7	 8555.0	...
4326544	  652.6	  318.2	 8554.0	...
4326545	  652.1	  318.4	 8556.0	...
4326546	  651.7	  317.6	 8557.0	...
4326547	  651.8	  316.8	 8557.0	...
4326548	  651.9	  316.2	 8556.0	...
4326549	  652.0	  316.2	 8556.0	...
4326550	  651.8	  316.3	 8556.0	...
4326551	  651.7	  316.3	 8557.0	...
4326552	  651.5	  316.2	 8559.0	...
4326553	  651.4	  316.1	 8560.0	...
4326554	  651.3	  316.1	 8561.0	...
4326555	  651.2	  316.2	 8561.0	...
4326556	  651.3	  316.5	 8561.0	...
4326557	  651.4	  316.7	 8560.0	...
4326558	  651.4	  316.9	 8559.0	...
4326559	  651.5	  317.1	 8557.0	...
4326560	  651.5	  317.5	 8556.0	...
4326561	  651.6	  317.8	 8556.0	...
MSG	4326562 0000 _ Number Off
4326562	  651.8	  317.4	 8556.0	...
4326563	  652.2	  316.8	 8559.0	...
4326564	  652.6	  316.4	 8562.0	...
4326565	  652.8	  316.7	 8565.0	...
4326566	  652.7	  316.9	 8564.0	...
4326567	  652.7	  316.8	 8563.0	...
4326568	  652.7	  316.7	 8561.0	...
4326569	  652.7	  316.7	 8560.0	...
4326570	  652.8	  316.7	 8563.0	...
4326571	  652.5	  316.8	 8568.0	...
4326572	  652.2	  317.0	 8569.0	...
4326573	  651.8	  317.2	 8565.0	...
4326574	  652.5	  317.1	 8562.0	...
4326575	  653.4	  316.9	 8563.0	...
4326576	  654.2	  316.7	 8565.0	...
4326577	  654.1	  316.7	 8566.0	...
4326578	  654.7	  316.7	 8567.0	...
4326579	  655.2	  316.7	 8567.0	...
4326580	  655.8	  316.5	 8567.0	...
4326581	  655.7	  316.3	 8566.0	...
4326582	  655.6	  316.5	 8565.0	...
4326583	  655.6	  316.8	 8565.0	...
4326584	  655.5	  317.1	 8564.0	...
4326585	  655.5	  317.6	 8563.0	...
4326586	  655.3	  318.1	 8566.0	...
4326587	  655.3	  318.5	 8568.0	...
4326588	  655.5	  318.3	 8571.0	...
4326589	  655.7	  317.1	 8570.0	...
4326590	  655.3	  316.3	 8569.0	...
4326591	  654.6	  315.7	 8568.0	...
4326592	  654.8	  316.7	 8568.0	...
4326593	  655.1	  317.5	 8567.0	...
4326594	  655.5	  318.2	 8567.0	...
4326595	  655.5	  318.3	 8567.0	...
4326596	  655.9	  318.3	 8567.0	...
4326597	  656.2	  317.8	 8567.0	...
4326598	  655.8	  317.4	 8571.0	...
4326599	  655.3	  317.0	 8574.0	...
4326600	  655.1	  317.1	 8579.0	...
4326601	  655.3	  316.8	 8580.0	...
4326602	  655.3	  316.5	 8579.0	...
4326603	  654.8	  316.2	 8576.0	...
4326604	  654.8	  316.4	 8574.0	...
4326605	  654.9	  316.7	 8575.0	...
4326606	  654.2	  316.8	 8575.0	...
4326607	  653.2	  316.4	 8575.0	...
4326608	  652.4	  316.0	 8575.0	...
4326609	  652.7	  316.0	 8572.0	...
4326610	  653.1	  316.3	 8571.0	...
4326611	  653.3	  316.7	 8570.0	...
4326612	  653.5	  316.9	 8571.0	...
4326613	  653.6	  317.2	 8572.0	...
4326614	  653.9	  317.1	 8576.0	...
4326615	  654.0	  316.4	 8578.0	...
4326616	  653.8	  315.7	 8579.0	...
4326617	  653.4	  315.5	 8574.0	...
4326618	  653.0	  315.6	 8570.0	...
4326619	  653.0	  315.6	 8566.0	...
4326620	  653.1	  316.0	 8566.0	...
4326621	  653.2	  316.3	 8566.0	...
4326622	  653.3	  316.2	 8568.0	...
4326623	  653.0	  316.0	 8570.0	...
4326624	  652.6	  315.8	 8572.0	...
4326625	  652.3	  316.0	 8572.0	...
4326626	  652.6	  316.1	 8573.0	...
4326627	  652.9	  316.3	 8574.0	...
4326628	  652.2	  315.7	 8573.0	...
4326629	  651.3	  315.0	 8573.0	...
4326630	  651.3	  314.0	 8573.0	...
4326631	  652.1	  313.8	 8573.0	...
4326632	  653.0	  313.8	 8573.0	...
4326633	  653.0	  314.1	 8573.0	...
4326634	  653.1	  314.4	 8573.0	...
4326635	  653.1	  314.4	 8572.0	...
4326636	  652.9	  314.4	 8572.0	...
4326637	  652.9	  314.4	 8572.0	...
4326638	  652.9	  314.7	 8571.0	...
4326639	  652.8	  315.1	 8569.0	...
4326640	  652.6	  315.4	 8567.0	...
4326641	  652.4	  315.5	 8566.0	...
4326642	  652.3	  315.4	 8563.0	...
4326643	  652.3	  315.2	 8561.0	...
4326644	  652.1	  314.9	 8559.0	...
4326645	  651.9	  314.6	 8559.0	...
4326646	  651.7	  314.4	 8559.0	...
4326647	  651.8	  314.3	 8560.0	...
4326648	  651.9	  314.3	 8561.0	...
4326649	  651.4	  314.2	 8560.0	...
4326650	  650.8	  314.0	 8559.0	...
4326651	  650.5	  313.8	 8557.0	...
4326652	  650.8	  314.2	 8556.0	...
4326653	  651.0	  314.7	 8556.0	...
4326654	  651.0	  315.4	 8557.0	...
4326655	  650.9	  315.4	 8559.0	...
4326656	  650.3	  315.6	 8559.0	...
4326657	  649.6	  315.8	 8561.0	...
4326658	  648.9	  316.2	 8562.0	...
4326659	  648.5	  316.5	 8564.0	...
4326660	  648.0	  316.4	 8564.0	...
4326661	  647.5	  316.1	 8565.0	...
4326662	  647.4	  315.7	 8566.0	...
4326663	  647.5	  315.6	 8565.0	...
4326664	  647.7	  315.3	 8563.0	...
4326665	  647.8	  315.0	 8561.0	...
4326666	  647.8	  314.6	 8562.0	...
4326667	  647.6	  314.6	 8563.0	...
4326668	  647.4	  314.6	 8565.0	...
4326669	  647.2	  314.5	 8566.0	...
4326670	  647.3	  314.4	 8570.0	...
4326671	  647.8	  314.3	 8572.0	...
4326672	  648.2	  314.4	 8573.0	...
4326673	  648.6	  314.5	 8572.0	...
4326674	  648.8	  314.6	 8570.0	...
4326675	  648.9	  314.7	 8569.0	...
4326676	  649.4	  314.8	 8568.0	...
4326677	  649.9	  314.8	 8567.0	...
4326678	  650.2	  314.7	 8566.0	...
4326679	  650.0	  314.6	 8567.0	...
4326680	  649.8	  314.4	 8568.0	...
4326681	  649.7	  314.2	 8569.0	...
4326682	  649.5	  314.1	 8568.0	...
4326683	  649.4	  314.0	 8566.0	...
4326684	  649.3	  313.8	 8565.0	...
4326685	  649.0	  313.6	 8566.0	...
4326686	  648.8	  313.6	 8566.0	...
4326687	  648.8	  313.9	 8566.0	...
4326688	  649.2	  314.2	 8566.0	...
4326689	  649.6	  314.7	 8566.0	...
4326690	  649.7	  314.9	 8567.0	...
4326691	  649.8	  314.9	 8567.0	...
4326692	  649.7	  314.7	 8568.0	...
4326693	  649.6	  314.5	 8568.0	...
4326694	  649.5	  314.3	 8569.0	...
4326695	  649.4	  314.0	 8569.0	...
4326696	  649.1	  313.9	 8570.0	...
4326697	  648.9	  313.9	 8571.0	...
4326698	  648.6	  313.6	 8572.0	...
4326699	  648.6	  313.3	 8573.0	...
4326700	  648.4	  312.9	 8573.0	...
4326701	  648.3	  312.8	 8572.0	...
4326702	  648.2	  312.8	 8571.0	...
4326703	  648.5	  312.8	 8568.0	...
4326704	  648.7	  312.9	 8565.0	...
4326705	  648.4	  312.9	 8564.0	...
4326706	  647.9	  313.0	 8565.0	...
4326707	  647.3	  313.0	 8567.0	...
4326708	  647.3	  312.6	 8569.0	...
4326709	  647.3	  312.2	 8570.0	...
4326710	  647.4	  311.9	 8571.0	...
4326711	  647.2	  311.9	 8570.0	...
4326712	  647.0	  311.8	 8569.0	...
4326713	  646.9	  311.6	 8572.0	...
4326714	  647.1	  311.4	 8577.0	...
4326715	  647.3	  311.2	 8583.0	...
4326716	  647.7	  311.0	 8584.0	...
4326717	  648.2	  310.9	 8584.0	...
4326718	  648.1	  311.2	 8583.0	...
4326719	  647.5	  311.3	 8584.0	...
4326720	  646.9	  311.2	 8586.0	...
4326721	  647.0	  310.9	 8588.0	...
4326722	  647.6	  310.8	 8588.0	...
4326723	  648.1	  310.9	 8582.0	...
4326724	  648.5	  311.1	 8576.0	...
4326725	  648.3	  310.8	 8574.0	...
4326726	  648.0	  310.2	 8578.0	...
4326727	  647.8	  309.6	 8582.0	...
4326728	  647.7	  309.5	 8582.0	...
4326729	  647.6	  309.6	 8582.0	...
4326730	  647.4	  309.7	 8579.0	...
4326731	  647.2	  309.7	 8576.0	...
4326732	  647.1	  309.7	 8574.0	...
4326733	  647.2	  310.0	 8575.0	...
4326734	  647.2	  310.4	 8576.0	...
4326735	  647.3	  310.9	 8576.0	...
4326736	  647.6	  310.9	 8576.0	...
4326737	  647.9	  310.9	 8575.0	...
4326738	  648.1	  310.9	 8575.0	...
4326739	  648.0	  310.3	 8575.0	...
4326740	  648.1	  309.6	 8580.0	...
4326741	  648.3	  309.0	 8585.0	...
4326742	  648.5	  309.2	 8586.0	...
4326743	  648.4	  309.4	 8582.0	...
4326744	  648.4	  309.4	 8580.0	...
4326745	  648.5	  309.3	 8583.0	...
4326746	  648.3	  309.2	 8585.0	...
4326747	  648.1	  309.1	 8587.0	...
4326748	  647.8	  309.1	 8587.0	...
4326749	  648.0	  309.0	 8587.0	...
4326750	  648.1	  308.7	 8586.0	...
4326751	  647.7	  308.5	 8586.0	...
4326752	  647.3	  308.4	 8585.0	...
4326753	  646.7	  308.9	 8584.0	...
4326754	  646.6	  309.3	 8582.0	...
4326755	  646.4	  309.5	 8581.0	...
4326756	  646.4	  309.2	 8582.0	...
4326757	  646.5	  309.2	 8580.0	...
4326758	  646.7	  309.4	 8579.0	...
4326759	  646.9	  309.6	 8578.0	...
4326760	  647.0	  309.5	 8579.0	...
4326761	  647.1	  309.3	 8580.0	...
4326762	  647.7	  309.1	 8582.0	...
MSG	4326763 0000 _ Number On
4326763	  648.3	  308.8	 8583.0	...
4326764	  648.7	  308.5	 8582.0	...
4326765	  648.6	  308.2	 8583.0	...
4326766	  648.7	  308.0	 8586.0	...
4326767	  648.6	  307.9	 8586.0	...
4326768	  648.5	  307.9	 8584.0	...
4326769	  648.5	  308.0	 8583.0	...
4326770	  648.7	  308.1	 8584.0	...
4326771	  648.8	  308.1	 8586.0	...
4326772	  648.8	  308.2	 8585.0	...
4326773	  648.8	  308.8	 8584.0	...
4326774	  648.8	  309.3	 8582.0	...
4326775	  648.8	  309.4	 8578.0	...
4326776	  648.9	  308.8	 8574.0	...
4326777	  649.3	  308.2	 8576.0	...
4326778	  649.7	  307.9	 8579.0	...
4326779	  650.1	  308.3	 8582.0	...
4326780	  649.9	  308.7	 8583.0	...
4326781	  649.5	  309.1	 8584.0	...
4326782	  649.2	  309.0	 8586.0	...
4326783	  648.9	  308.9	 8588.0	...
4326784	  648.8	  308.7	 8584.0	...
4326785	  648.7	  308.5	 8579.0	...
4326786	  649.1	  308.3	 8579.0	...
4326787	  649.5	  308.2	 8583.0	...
4326788	  649.2	  308.2	 8587.0	...
4326789	  648.6	  308.1	 8585.0	...
4326790	  648.4	  308.1	 8583.0	...
4326791	  649.0	  308.0	 8583.0	...
4326792	  649.6	  307.9	 8584.0	...
4326793	  649.8	  308.0	 8585.0	...
4326794	  649.8	  308.0	 8585.0	...
4326795	  649.9	  308.1	 8585.0	...
4326796	  650.0	  308.0	 8585.0	...
4326797	  650.1	  307.9	 8584.0	...
4326798	  650.2	  307.8	 8585.0	...
4326799	  650.2	  307.6	 8587.0	...
4326800	  650.1	  307.4	 8588.0	...
4326801	  650.5	  306.8	 8592.0	...
4326802	  651.0	  305.8	 8596.0	...
4326803	  651.5	  304.9	 8600.0	...
4326804	  651.3	  304.4	 8600.0	...
4326805	  651.1	  304.6	 8600.0	...
4326806	  651.0	  305.2	 8597.0	...
4326807	  651.2	  305.8	 8593.0	...
4326808	  651.4	  306.1	 8590.0	...
4326809	  650.9	  306.1	 8589.0	...
4326810	  650.4	  305.9	 8589.0	...
4326811	  650.0	  305.8	 8589.0	...
4326812	  650.0	  305.7	 8589.0	...
4326813	  649.9	  305.6	 8588.0	...
4326814	  649.5	  305.6	 8589.0	...
4326815	  649.1	  305.5	 8590.0	...
4326816	  648.6	  305.4	 8590.0	...
4326817	  648.8	  305.7	 8588.0	...
4326818	  649.1	  306.2	 8586.0	...
4326819	  649.0	  306.7	 8585.0	...
4326820	  648.9	  306.8	 8585.0	...
4326821	  648.7	  306.4	 8586.0	...
4326822	  648.5	  305.9	 8587.0	...
4326823	  648.0	  305.5	 8589.0	...
4326824	  647.6	  305.5	 8590.0	...
4326825	  647.5	  305.6	 8590.0	...
4326826	  647.7	  305.6	 8590.0	...
4326827	  647.8	  305.5	 8589.0	...
4326828	  647.4	  305.6	 8588.0	...
4326829	  646.8	  305.7	 8587.0	...
4326830	  646.0	  305.7	 8587.0	...
4326831	  645.8	  305.7	 8589.0	...
4326832	  646.5	  305.6	 8589.0	...
4326833	  647.4	  305.7	 8589.0	...
4326834	  648.2	  305.8	 8589.0	...
4326835	  648.1	  305.8	 8590.0	...
4326836	  648.0	  305.6	 8591.0	...
4326837	  647.9	  305.1	 8594.0	...
4326838	  648.1	  304.9	 8595.0	...
4326839	  648.2	  304.8	 8597.0	...
4326840	  647.8	  304.9	 8600.0	...
4326841	  647.2	  304.8	 8603.0	...
4326842	  646.7	  304.2	 8605.0	...
4326843	  646.7	  303.8	 8603.0	...
4326844	  646.7	  303.4	 8601.0	...
4326845	  646.6	  303.6	 8600.0	...
4326846	  646.5	  303.8	 8598.0	...
4326847	  646.7	  304.3	 8597.0	...
4326848	  647.0	  304.8	 8597.0	...
4326849	  647.4	  305.1	 8597.0	...
4326850	  647.6	  305.1	 8598.0	...
4326851	  647.8	  305.0	 8599.0	...
4326852	  647.8	  304.8	 8602.0	...
4326853	  647.8	  304.7	 8606.0	...
4326854	  647.8	  304.5	 8609.0	...
4326855	  647.8	  304.4	 8608.0	...
4326856	  648.2	  304.2	 8607.0	...
4326857	  648.7	  304.1	 8606.0	...
4326858	  648.7	  304.2	 8606.0	...
4326859	  648.0	  304.1	 8605.0	...
4326860	  647.3	  303.9	 8604.0	...
4326861	  647.2	  303.6	 8603.0	...
4326862	  647.3	  303.5	 8606.0	...
4326863	  647.8	  303.8	 8610.0	...
4326864	  648.2	  304.2	 8611.0	...
4326865	  648.8	  304.6	 8608.0	...
4326866	  649.1	  304.6	 8606.0	...
4326867	  649.3	  304.1	 8606.0	...
4326868	  648.8	  303.6	 8606.0	...
4326869	  648.4	  303.4	 8607.0	...
4326870	  647.9	  303.7	 8607.0	...
4326871	  647.9	  304.3	 8607.0	...
4326872	  648.0	  304.6	 8606.0	...
4326873	  648.4	  304.3	 8606.0	...
4326874	  648.8	  303.8	 8606.0	...
4326875	  648.9	  303.3	 8607.0	...
4326876	  648.8	  303.5	 8605.0	...
4326877	  648.5	  303.9	 8604.0	...
4326878	  648.4	  304.3	 8603.0	...
4326879	  648.2	  304.6	 8602.0	...
4326880	  648.2	  304.6	 8602.0	...
4326881	  648.4	  304.6	 8602.0	...
4326882	  648.9	  304.6	 8601.0	...
4326883	  649.3	  304.5	 8601.0	...
4326884	  649.6	  304.4	 8603.0	...
4326885	  649.5	  304.4	 8606.0	...
4326886	  649.6	  304.4	 8609.0	...
4326887	  649.6	  304.0	 8610.0	...
4326888	  649.6	  303.6	 8609.0	...
4326889	  649.5	  303.2	 8609.0	...
4326890	  649.5	  303.8	 8608.0	...
4326891	  649.6	  304.4	 8608.0	...
4326892	  649.7	  305.0	 8608.0	...
4326893	  649.7	  304.9	 8613.0	...
4326894	  649.6	  304.1	 8617.0	...
4326895	  649.6	  303.3	 8622.0	...
4326896	  649.5	  302.5	 8622.0	...
4326897	  649.4	  302.4	 8623.0	...
4326898	  649.0	  302.6	 8623.0	...
4326899	  648.6	  302.9	 8621.0	...
4326900	  648.3	  303.2	 8619.0	...
4326901	  648.2	  303.3	 8617.0	...
4326902	  648.6	  303.3	 8618.0	...
4326903	  649.1	  303.4	 8616.0	...
4326904	  649.2	  303.5	 8614.0	...
4326905	  648.9	  303.5	 8612.0	...
4326906	  648.7	  303.4	 8612.0	...
4326907	  649.0	  303.3	 8613.0	...
4326908	  649.3	  303.2	 8614.0	...
4326909	  649.4	  303.0	 8616.0	...
4326910	  649.4	  302.8	 8620.0	...
4326911	  649.3	  302.4	 8624.0	...
4326912	  649.3	  302.3	 8623.0	...
4326913	  649.2	  302.2	 8618.0	...
4326914	  649.3	  302.3	 8614.0	...
4326915	  649.5	  302.7	 8613.0	...
4326916	  649.1	  303.1	 8613.0	...
4326917	  648.6	  303.5	 8613.0	...
4326918	  648.5	  303.5	 8615.0	...
4326919	  649.0	  303.3	 8618.0	...
4326920	  649.9	  303.2	 8620.0	...
4326921	  650.3	  303.1	 8620.0	...
4326922	  650.4	  303.1	 8622.0	...
4326923	  649.9	  303.2	 8623.0	...
4326924	  648.9	  303.3	 8624.0	...
4326925	  648.2	  303.4	 8625.0	...
4326926	  648.0	  303.4	 8627.0	...
4326927	  648.5	  303.3	 8627.0	...
4326928	  649.0	  303.2	 8628.0	...
4326929	  649.0	  302.9	 8629.0	...
4326930	  649.0	  302.6	 8626.0	...
4326931	  649.0	  302.4	 8621.0	...
4326932	  649.2	  302.6	 8617.0	...
4326933	  649.4	  302.8	 8618.0	...
4326934	  649.5	  303.2	 8619.0	...
4326935	  649.5	  303.4	 8627.0	...
4326936	  649.5	  303.6	 8632.0	...
4326937	  649.2	  303.6	 8634.0	...
4326938	  648.9	  303.6	 8629.0	...
4326939	  648.6	  303.3	 8625.0	...
4326940	  648.5	  303.2	 8626.0	...
4326941	  648.4	  303.0	 8627.0	...
4326942	  648.3	  303.2	 8627.0	...
4326943	  648.2	  303.2	 8626.0	...
4326944	  648.4	  303.6	 8626.0	...
4326945	  648.6	  304.0	 8625.0	...
4326946	  648.4	  303.9	 8625.0	...
4326947	  648.1	  303.5	 8627.0	...
4326948	  647.7	  303.1	 8628.0	...
4326949	  647.7	  303.0	 8629.0	...
4326950	  647.5	  302.8	 8629.0	...
4326951	  647.3	  302.7	 8629.0	...
4326952	  647.2	  303.1	 8628.0	...
4326953	  647.2	  303.6	 8628.0	...
4326954	  647.0	  304.1	 8629.0	...
4326955	  646.7	  304.2	 8631.0	...
4326956	  647.4	  304.2	 8633.0	...
4326957	  648.5	  304.1	 8633.0	...
4326958	  649.3	  303.4	 8633.0	...
4326959	  649.2	  302.9	 8633.0	...
4326960	  649.0	  302.6	 8632.0	...
4326961	  649.1	  302.9	 8630.0	...
4326962	  649.1	  303.3	 8629.0	...
4326963	  649.2	  303.5	 8628.0	...
4326964	  649.1	  303.5	 8628.0	...
4326965	  648.9	  303.5	 8629.0	...
4326966	  648.9	  303.4	 8630.0	...
4326967	  649.1	  303.3	 8631.0	...
4326968	  649.1	  303.3	 8632.0	...
4326969	  648.8	  303.3	 8633.0	...
4326970	  648.9	  303.1	 8634.0	...
4326971	  649.3	  302.8	 8636.0	...
4326972	  649.5	  302.7	 8639.0	...
4326973	  649.5	  303.1	 8636.0	...
4326974	  649.4	  303.6	 8632.0	...
4326975	  649.7	  303.9	 8628.0	...
4326976	  649.8	  303.8	 8631.0	...
4326977	  649.9	  303.8	 8634.0	...
4326978	  649.9	  303.8	 8638.0	...
4326979	  649.8	  303.8	 8640.0	...
4326980	  649.6	  303.5	 8641.0	...
4326981	  649.4	  303.4	 8640.0	...
4326982	  649.6	  303.2	 8639.0	...
4326983	  650.0	  303.6	 8639.0	...
4326984	  650.5	  304.0	 8640.0	...
4326985	  650.7	  304.3	 8642.0	...
4326986	  650.9	  304.2	 8643.0	...
4326987	  651.2	  304.2	 8645.0	...
4326988	  651.3	  304.1	 8648.0	...
4326989	  651.0	  304.1	 8647.0	...
4326990	  650.8	  304.0	 8644.0	...
4326991	  650.7	  303.9	 8645.0	...
4326992	  650.4	  303.3	 8650.0	...
4326993	  650.2	  302.7	 8655.0	...
4326994	  650.1	  302.2	 8656.0	...
4326995	  650.1	  302.2	 8657.0	...
4326996	  650.1	  302.2	 8655.0	...
4326997	  650.0	  302.2	 8653.0	...
4326998	  650.1	  302.6	 8652.0	...
4326999	  650.2	  303.0	 8653.0	...
4327000	  650.2	  303.4	 8653.0	...
4327001	  650.1	  303.4	 8652.0	...
4327002	  650.0	  303.5	 8651.0	...
4327003	  650.0	  303.6	 8649.0	...
4327004	  650.1	  303.6	 8647.0	...
4327005	  649.9	  303.6	 8650.0	...
4327006	  649.7	  303.5	 8653.0	...
4327007	  649.4	  303.6	 8657.0	...
4327008	  649.8	  303.6	 8656.0	...
4327009	  650.3	  303.8	 8655.0	...
4327010	  651.5	  303.8	 8654.0	...
4327011	  652.2	  303.9	 8653.0	...
4327012	  652.9	  303.9	 8653.0	...
4327013	  652.8	  304.1	 8653.0	...
4327014	  652.4	  304.2	 8655.0	...
4327015	  652.0	  303.7	 8657.0	...
4327016	  651.5	  303.2	 8658.0	...
4327017	  651.1	  302.8	 8659.0	...
4327018	  650.8	  303.3	 8658.0	...
4327019	  650.3	  303.4	 8657.0	...
4327020	  650.2	  303.5	 8656.0	...
4327021	  650.4	  303.3	 8657.0	...
4327022	  650.8	  303.4	 8658.0	...
4327023	  650.5	  303.5	 8660.0	...
4327024	  650.0	  303.6	 8662.0	...
4327025	  649.8	  303.7	 8663.0	...
4327026	  650.1	  303.2	 8665.0	...
4327027	  650.1	  302.8	 8665.0	...
4327028	  649.8	  302.3	 8665.0	...
4327029	  649.8	  302.2	 8664.0	...
4327030	  649.9	  302.1	 8664.0	...
4327031	  649.8	  302.1	 8663.0	...
4327032	  649.9	  302.2	 8663.0	...
4327033	  650.4	  302.3	 8662.0	...
4327034	  650.7	  302.4	 8663.0	...
4327035	  650.6	  302.3	 8663.0	...
4327036	  650.5	  302.3	 8663.0	...
4327037	  650.4	  302.5	 8662.0	...
4327038	  650.3	  302.5	 8661.0	...
4327039	  650.3	  302.6	 8661.0	...
4327040	  650.7	  302.2	 8662.0	...
4327041	  651.0	  302.1	 8663.0	...
4327042	  651.3	  301.9	 8663.0	...
4327043	  651.2	  301.7	 8663.0	...
4327044	  651.2	  301.4	 8663.0	...
4327045	  651.3	  301.4	 8662.0	...
4327046	  651.2	  301.4	 8661.0	...
4327047	  650.6	  302.2	 8661.0	...
4327048	  650.1	  303.1	 8661.0	...
4327049	  649.6	  303.9	 8664.0	...
4327050	  649.7	  303.9	 8666.0	...
4327051	  649.7	  303.8	 8669.0	...
4327052	  649.9	  303.7	 8669.0	...
4327053	  650.2	  303.6	 8669.0	...
4327054	  650.5	  303.6	 8668.0	...
4327055	  650.7	  303.6	 8667.0	...
4327056	  650.7	  303.4	 8669.0	...
4327057	  650.6	  303.1	 8671.0	...
4327058	  650.3	  302.8	 8672.0	...
4327059	  650.3	  303.2	 8672.0	...
4327060	  650.4	  303.6	 8672.0	...
4327061	  651.3	  304.0	 8673.0	...
4327062	  652.1	  303.9	 8673.0	...
4327063	  652.7	  303.8	 8671.0	...
4327064	  652.3	  303.9	 8669.0	...
4327065	  651.5	  303.7	 8669.0	...
4327066	  651.0	  303.4	 8671.0	...
4327067	  651.1	  303.0	 8673.0	...
4327068	  651.6	  302.9	 8675.0	...
4327069	  651.9	  302.7	 8679.0	...
4327070	  651.5	  302.5	 8681.0	...
4327071	  650.9	  302.3	 8682.0	...
4327072	  650.3	  302.6	 8682.0	...
4327073	  649.8	  302.8	 8683.0	...
4327074	  649.7	  303.0	 8684.0	...
4327075	  649.8	  303.1	 8685.0	...
4327076	  650.2	  302.7	 8688.0	...
MSG	4327077 0000 _ Number Off
4327077	  650.5	  302.1	 8690.0	...
4327078	  650.9	  301.6	 8692.0	...
4327079	  650.8	  301.0	 8692.0	...
4327080	  650.9	  300.4	 8691.0	...
4327081	  651.0	  300.5	 8690.0	...
4327082	  650.5	  301.4	 8686.0	...
4327083	  649.9	  302.4	 8683.0	...
4327084	  649.3	  302.6	 8680.0	...
4327085	  649.6	  303.3	 8682.0	...
4327086	  649.5	  304.0	 8682.0	...
4327087	  649.3	  304.3	 8682.0	...
4327088	  649.0	  303.8	 8682.0	...
4327089	  648.7	  303.3	 8682.0	...
4327090	  648.6	  303.1	 8682.0	...
4327091	  648.5	  303.1	 8682.0	...
4327092	  648.7	  302.9	 8684.0	...
4327093	  648.7	  302.6	 8687.0	...
4327094	  648.6	  302.4	 8691.0	...
4327095	  648.4	  302.3	 8693.0	...
4327096	  648.3	  302.4	 8692.0	...
4327097	  648.2	  302.5	 8691.0	...
4327098	  648.3	  302.7	 8689.0	...
4327099	  648.3	  302.9	 8689.0	...
4327100	  648.1	  303.0	 8690.0	...
4327101	  648.2	  303.1	 8691.0	...
4327102	  648.7	  302.9	 8691.0	...
4327103	  649.2	  302.8	 8690.0	...
4327104	  649.5	  303.0	 8690.0	...
4327105	  649.6	  303.3	 8691.0	...
4327106	  649.7	  303.2	 8693.0	...
4327107	  649.7	  302.8	 8694.0	...
4327108	  649.8	  302.6	 8695.0	...
4327109	  650.0	  302.7	 8695.0	...
4327110	  650.2	  302.9	 8694.0	...
4327111	  650.6	  303.0	 8691.0	...
4327112	  650.9	  303.0	 8688.0	...
4327113	  650.7	  302.8	 8685.0	...
4327114	  650.2	  302.7	 8683.0	...
4327115	  649.8	  302.9	 8682.0	...
4327116	  649.7	  303.0	 8684.0	...
4327117	  649.7	  303.0	 8687.0	...
4327118	  649.5	  303.3	 8689.0	...
4327119	  649.3	  303.6	 8690.0	...
4327120	  649.2	  303.9	 8689.0	...
4327121	  649.5	  304.0	 8690.0	...
4327122	  650.1	  303.8	 8692.0	...
4327123	  650.5	  303.6	 8698.0	...
4327124	  651.1	  303.4	 8702.0	...
4327125	  651.5	  303.4	 8705.0	...
4327126	  652.3	  303.3	 8704.0	...
4327127	  652.9	  303.3	 8703.0	...
4327128	  652.5	  303.6	 8703.0	...
4327129	  651.8	  303.7	 8703.0	...
4327130	  651.1	  303.9	 8702.0	...
4327131	  651.2	  303.7	 8701.0	...
4327132	  651.8	  303.5	 8703.0	...
4327133	  652.5	  303.4	 8708.0	...
4327134	  653.1	  303.3	 8713.0	...
4327135	  653.1	  303.4	 8715.0	...
4327136	  653.4	  303.4	 8716.0	...
4327137	  653.8	  303.4	 8714.0	...
4327138	  653.5	  303.0	 8712.0	...
4327139	  653.2	  302.7	 8711.0	...
4327140	  652.9	  302.4	 8712.0	...
4327141	  652.8	  302.8	 8709.0	...
4327142	  651.9	  303.1	 8707.0	...
4327143	  651.1	  303.3	 8705.0	...
4327144	  650.7	  303.3	 8705.0	...
4327145	  650.5	  303.3	 8705.0	...
4327146	  650.4	  303.5	 8704.0	...
4327147	  651.0	  303.8	 8703.0	...
4327148	  651.8	  304.2	 8702.0	...
4327149	  652.9	  304.3	 8702.0	...
4327150	  653.3	  303.9	 8705.0	...
4327151	  653.5	  303.1	 8709.0	...
4327152	  652.4	  302.5	 8711.0	...
4327153	  651.4	  302.7	 8712.0	...
4327154	  650.5	  303.2	 8712.0	...
4327155	  650.5	  303.5	 8713.0	...
4327156	  650.6	  303.5	 8713.0	...
4327157	  650.6	  303.1	 8714.0	...
4327158	  650.7	  302.7	 8715.0	...
4327159	  650.5	  302.3	 8716.0	...
4327160	  650.3	  302.6	 8715.0	...
4327161	  650.2	  302.9	 8715.0	...
4327162	  650.2	  303.3	 8714.0	...
4327163	  650.2	  303.6	 8714.0	...
4327164	  650.1	  303.6	 8713.0	...
4327165	  650.4	  303.5	 8719.0	...
4327166	  650.7	  303.3	 8724.0	...
4327167	  650.7	  303.3	 8729.0	...
4327168	  650.5	  303.4	 8728.0	...
4327169	  650.4	  303.4	 8726.0	...
4327170	  650.6	  303.2	 8723.0	...
4327171	  650.8	  303.0	 8721.0	...
4327172	  650.2	  302.7	 8720.0	...
4327173	  649.6	  302.7	 8720.0	...
4327174	  649.3	  302.8	 8721.0	...
4327175	  649.6	  302.9	 8721.0	...
4327176	  649.1	  303.1	 8721.0	...
4327177	  648.2	  302.9	 8721.0	...
4327178	  647.9	  302.5	 8721.0	...
4327179	  648.4	  301.9	 8720.0	...
4327180	  649.1	  301.7	 8720.0	...
4327181	  649.3	  301.8	 8724.0	...
4327182	  648.9	  302.0	 8727.0	...
4327183	  648.4	  302.1	 8730.0	...
4327184	  647.9	  302.7	 8728.0	...
4327185	  647.9	  303.3	 8723.0	...
4327186	  647.7	  303.8	 8719.0	...
4327187	  647.4	  303.6	 8717.0	...
4327188	  647.1	  303.5	 8717.0	...
4327189	  647.0	  303.4	 8718.0	...
4327190	  647.0	  303.5	 8721.0	...
4327191	  647.1	  303.5	 8723.0	...
4327192	  647.1	  303.4	 8726.0	...
4327193	  646.7	  303.2	 8727.0	...
4327194	  646.4	  302.9	 8728.0	...
4327195	  646.2	  302.7	 8730.0	...
4327196	  646.4	  302.6	 8732.0	...
4327197	  646.5	  302.6	 8733.0	...
4327198	  646.2	  302.3	 8732.0	...
4327199	  646.0	  302.0	 8732.0	...
4327200	  645.5	  301.8	 8735.0	...
4327201	  645.1	  301.6	 8741.0	...
4327202	  645.0	  301.4	 8747.0	...
4327203	  645.4	  301.2	 8749.0	...
4327204	  646.4	  300.8	 8748.0	...
4327205	  647.1	  300.4	 8746.0	...
4327206	  647.8	  300.1	 8747.0	...
4327207	  648.0	  300.3	 8749.0	...
4327208	  648.2	  300.4	 8751.0	...
4327209	  648.2	  300.4	 8751.0	...
4327210	  648.2	  300.3	 8754.0	...
4327211	  648.1	  300.3	 8757.0	...
4327212	  648.1	  300.3	 8759.0	...
4327213	  648.0	  300.0	 8759.0	...
4327214	  647.4	  299.7	 8759.0	...
4327215	  646.8	  299.4	 8758.0	...
4327216	  646.3	  299.5	 8757.0	...
4327217	  646.3	  299.5	 8756.0	...
4327218	  646.3	  299.2	 8758.0	...
4327219	  646.3	  298.9	 8761.0	...
4327220	  646.6	  298.5	 8764.0	...
4327221	  646.9	  298.4	 8765.0	...
4327222	  647.6	  298.0	 8766.0	...
4327223	  648.0	  297.7	 8768.0	...
4327224	  647.9	  298.2	 8765.0	...
4327225	  647.5	  299.1	 8760.0	...
4327226	  646.7	  300.0	 8761.0	...
4327227	  646.3	  300.1	 8765.0	...
4327228	  645.9	  300.3	 8768.0	...
4327229	  645.8	  300.2	 8766.0	...
4327230	  645.7	  300.2	 8765.0	...
4327231	  645.7	  300.1	 8765.0	...
4327232	  645.5	  300.0	 8766.0	...
4327233	  645.1	  299.9	 8765.0	...
4327234	  644.6	  299.4	 8765.0	...
4327235	  644.5	  299.1	 8763.0	...
4327236	  644.6	  298.8	 8762.0	...
4327237	  644.9	  298.8	 8762.0	...
4327238	  645.1	  298.8	 8763.0	...
4327239	  645.7	  298.8	 8765.0	...
4327240	  646.3	  298.8	 8766.0	...
4327241	  646.8	  299.1	 8767.0	...
4327242	  646.7	  299.6	 8767.0	...
4327243	  646.5	  300.1	 8766.0	...
4327244	  646.5	  300.2	 8768.0	...
4327245	  646.6	  299.8	 8770.0	...
4327246	  646.8	  299.3	 8772.0	...
4327247	  647.0	  299.1	 8771.0	...
4327248	  647.1	  299.4	 8771.0	...
4327249	  647.1	  299.1	 8772.0	...
4327250	  647.1	  298.6	 8776.0	...
4327251	  646.4	  298.1	 8779.0	...
4327252	  645.7	  298.3	 8779.0	...
4327253	  645.0	  298.5	 8777.0	...
4327254	  644.9	  298.7	 8774.0	...
4327255	  645.4	  298.7	 8773.0	...
4327256	  646.1	  298.6	 8772.0	...
4327257	  646.8	  298.6	 8769.0	...
4327258	  647.0	  298.8	 8766.0	...
4327259	  646.9	  299.0	 8766.0	...
4327260	  646.8	  299.1	 8766.0	...
4327261	  646.5	  299.1	 8767.0	...
4327262	  645.7	  299.2	 8770.0	...
4327263	  645.0	  299.5	 8773.0	...
4327264	  644.5	  299.8	 8777.0	...
4327265	  644.5	  300.0	 8778.0	...
4327266	  644.4	  300.1	 8779.0	...
4327267	  644.7	  299.5	 8780.0	...
4327268	  645.2	  299.0	 8781.0	...
4327269	  645.7	  298.2	 8781.0	...
4327270	  646.0	  298.0	 8782.0	...
4327271	  646.2	  297.8	 8785.0	...
4327272	  646.1	  298.0	 8788.0	...
4327273	  646.0	  298.2	 8789.0	...
4327274	  645.8	  298.4	 8788.0	...
4327275	  645.5	  298.8	 8786.0	...
4327276	  644.9	  299.0	 8785.0	...
4327277	  644.2	  299.1	 8785.0	...
MSG	4327278 0000 _ Number On
4327278	  643.9	  298.9	 8786.0	...
4327279	  643.7	  298.2	 8788.0	...
4327280	  644.1	  297.4	 8791.0	...
4327281	  644.5	  296.8	 8795.0	...
4327282	  644.8	  296.6	 8798.0	...
4327283	  644.7	  297.0	 8797.0	...
4327284	  644.7	  297.6	 8794.0	...
4327285	  644.8	  298.1	 8790.0	...
4327286	  644.8	  298.1	 8792.0	...
4327287	  644.8	  297.8	 8795.0	...
4327288	  644.5	  297.6	 8799.0	...
4327289	  644.3	  297.7	 8800.0	...
4327290	  644.3	  297.8	 8801.0	...
4327291	  644.5	  297.7	 8801.0	...
4327292	  644.5	  297.5	 8800.0	...
4327293	  644.5	  297.4	 8800.0	...
4327294	  643.9	  297.5	 8799.0	...
4327295	  643.5	  297.8	 8801.0	...
4327296	  643.4	  297.9	 8804.0	...
4327297	  643.7	  297.8	 8808.0	...
4327298	  644.0	  297.6	 8809.0	...
4327299	  643.9	  297.7	 8807.0	...
4327300	  643.9	  297.7	 8806.0	...
4327301	  643.9	  297.7	 8806.0	...
4327302	  643.9	  297.7	 8806.0	...
4327303	  643.9	  297.8	 8807.0	...
4327304	  643.9	  297.9	 8808.0	...
4327305	  644.0	  297.8	 8809.0	...
4327306	  644.1	  297.6	 8810.0	...
4327307	  644.0	  297.3	 8810.0	...
4327308	  643.8	  297.2	 8810.0	...
4327309	  644.1	  297.1	 8810.0	...
4327310	  644.4	  297.4	 8810.0	...
4327311	  644.8	  297.8	 8810.0	...
4327312	  645.2	  297.5	 8814.0	...
4327313	  645.8	  296.7	 8817.0	...
4327314	  646.4	  296.0	 8820.0	...
4327315	  646.4	  296.2	 8818.0	...
4327316	  646.4	  296.4	 8816.0	...
4327317	  646.4	  296.2	 8817.0	...
4327318	  646.3	  295.9	 8819.0	...
4327319	  646.2	  295.8	 8821.0	...
4327320	  646.2	  296.0	 8824.0	...
4327321	  646.1	  296.3	 8826.0	...
4327322	  646.3	  296.5	 8829.0	...
4327323	  646.5	  296.6	 8830.0	...
4327324	  646.6	  296.3	 8831.0	...
4327325	  646.5	  295.9	 8830.0	...
4327326	  646.5	  295.8	 8830.0	...
4327327	  646.6	  296.1	 8830.0	...
4327328	  646.7	  296.4	 8829.0	...
4327329	  646.8	  296.3	 8830.0	...
4327330	  646.8	  296.2	 8831.0	...
4327331	  646.3	  296.2	 8829.0	...
4327332	  645.8	  295.8	 8827.0	...
4327333	  646.1	  295.5	 8825.0	...
4327334	  646.8	  295.1	 8826.0	...
4327335	  646.8	  295.2	 8828.0	...
4327336	  646.4	  295.0	 8828.0	...
4327337	  646.1	  294.9	 8829.0	...
4327338	  646.5	  294.6	 8830.0	...
4327339	  646.6	  294.6	 8831.0	...
4327340	  646.3	  294.5	 8832.0	...
4327341	  646.2	  294.4	 8831.0	...
4327342	  646.2	  294.4	 8830.0	...
4327343	  646.0	  294.5	 8829.0	...
4327344	  645.7	  294.6	 8831.0	...
4327345	  645.3	  294.6	 8833.0	...
4327346	  645.6	  294.7	 8834.0	...
4327347	  645.8	  294.7	 8835.0	...
4327348	  646.1	  294.6	 8836.0	...
4327349	  645.9	  294.5	 8837.0	...
4327350	  645.6	  294.4	 8838.0	...
4327351	  645.3	  294.6	 8838.0	...
4327352	  645.1	  294.8	 8838.0	...
4327353	  644.8	  295.1	 8839.0	...
4327354	  644.4	  295.4	 8840.0	...
4327355	  644.2	  295.5	 8842.0	...
4327356	  644.1	  295.1	 8846.0	...
4327357	  644.2	  294.4	 8848.0	...
4327358	  644.3	  293.7	 8850.0	...
4327359	  644.4	  293.7	 8849.0	...
4327360	  644.5	  293.8	 8849.0	...
4327361	  644.8	  294.3	 8850.0	...
4327362	  645.1	  294.4	 8850.0	...
4327363	  645.3	  294.5	 8849.0	...
4327364	  645.4	  294.3	 8849.0	...
4327365	  645.4	  294.3	 8850.0	...
4327366	  645.3	  294.3	 8851.0	...
4327367	  645.4	  294.2	 8852.0	...
4327368	  645.5	  294.2	 8852.0	...
4327369	  645.6	  294.1	 8852.0	...
4327370	  645.5	  294.1	 8850.0	...
4327371	  645.5	  294.2	 8849.0	...
4327372	  645.5	  294.2	 8849.0	...
4327373	  645.5	  294.0	 8851.0	...
4327374	  645.2	  294.0	 8852.0	...
4327375	  645.0	  293.9	 8851.0	...
4327376	  645.4	  293.8	 8854.0	...
4327377	  645.9	  293.6	 8858.0	...
4327378	  646.4	  293.1	 8863.0	...
4327379	  646.2	  292.8	 8863.0	...
4327380	  645.4	  292.3	 8864.0	...
4327381	  644.7	  292.0	 8865.0	...
4327382	  644.0	  292.1	 8865.0	...
4327383	  643.9	  292.6	 8863.0	...
4327384	  644.2	  293.1	 8861.0	...
4327385	  644.4	  293.2	 8859.0	...
4327386	  644.5	  293.1	 8861.0	...
4327387	  644.4	  293.1	 8863.0	...
4327388	  644.4	  293.3	 8864.0	...
4327389	  644.4	  293.3	 8864.0	...
4327390	  644.2	  293.1	 8866.0	...
4327391	  644.0	  292.7	 8869.0	...
4327392	  643.7	  292.6	 8872.0	...
4327393	  643.5	  292.8	 8871.0	...
4327394	  643.3	  293.0	 8870.0	...
4327395	  643.3	  293.3	 8870.0	...
4327396	  642.9	  293.4	 8870.0	...
4327397	  642.6	  293.5	 8869.0	...
4327398	  642.5	  293.6	 8870.0	...
4327399	  642.7	  293.6	 8872.0	...
4327400	  642.7	  293.4	 8873.0	...
4327401	  642.9	  292.8	 8873.0	...
4327402	  643.1	  292.2	 8873.0	...
4327403	  643.2	  291.7	 8873.0	...
4327404	  643.0	  290.9	 8878.0	...
4327405	  642.8	  290.1	 8883.0	...
4327406	  642.8	  290.0	 8888.0	...
4327407	  642.8	  290.7	 8889.0	...
4327408	  642.6	  291.4	 8890.0	...
4327409	  641.9	  291.5	 8891.0	...
4327410	  641.4	  291.6	 8892.0	...
4327411	  640.9	  291.7	 8892.0	...
4327412	  640.8	  291.7	 8892.0	...
4327413	  640.7	  291.6	 8892.0	...
4327414	  641.6	  291.4	 8894.0	...
4327415	  642.7	  291.5	 8896.0	...
4327416	  643.1	  291.6	 8899.0	...
4327417	  642.5	  291.8	 8899.0	...
4327418	  642.5	  291.7	 8903.0	...
4327419	  643.2	  291.5	 8908.0	...
4327420	  643.8	  290.9	 8912.0	...
4327421	  643.8	  290.3	 8912.0	...
4327422	  643.7	  289.8	 8911.0	...
4327423	  643.3	  289.8	 8909.0	...
4327424	  642.9	  289.9	 8909.0	...
4327425	  642.5	  289.9	 8914.0	...
4327426	  642.6	  290.5	 8919.0	...
4327427	  642.9	  291.1	 8925.0	...
4327428	  643.2	  291.4	 8920.0	...
4327429	  643.4	  291.2	 8914.0	...
4327430	  643.5	  290.9	 8907.0	...
4327431	  643.6	  290.7	 8905.0	...
4327432	  643.6	  290.6	 8902.0	...
4327433	  643.5	  290.4	 8900.0	...
4327434	  643.4	  290.3	 8901.0	...
4327435	  643.4	  290.3	 8905.0	...
4327436	  643.3	  290.3	 8908.0	...
4327437	  643.0	  290.3	 8909.0	...
4327438	  642.9	  290.4	 8909.0	...
4327439	  643.1	  290.6	 8909.0	...
4327440	  643.3	  290.8	 8910.0	...
4327441	  643.6	  290.8	 8912.0	...
4327442	  643.7	  290.7	 8915.0	...
4327443	  643.7	  290.3	 8918.0	...
4327444	  643.3	  290.1	 8920.0	...
4327445	  643.1	  290.2	 8920.0	...
4327446	  643.1	  290.9	 8919.0	...
4327447	  643.2	  291.5	 8918.0	...
4327448	  643.1	  291.8	 8918.0	...
4327449	  643.0	  291.8	 8918.0	...
4327450	  642.7	  291.9	 8919.0	...
4327451	  642.4	  292.0	 8921.0	...
4327452	  642.1	  291.7	 8922.0	...
4327453	  643.1	  291.1	 8923.0	...
4327454	  644.0	  290.5	 8922.0	...
4327455	  645.0	  290.2	 8922.0	...
4327456	  644.9	  290.3	 8922.0	...
4327457	  644.6	  290.4	 8922.0	...
4327458	  644.2	  290.4	 8927.0	...
4327459	  643.8	  290.2	 8933.0	...
4327460	  643.6	  289.9	 8937.0	...
4327461	  642.8	  289.9	 8933.0	...
4327462	  642.1	  290.0	 8929.0	...
4327463	  642.4	  289.9	 8928.0	...
4327464	  643.3	  289.5	 8929.0	...
4327465	  644.1	  289.2	 8931.0	...
4327466	  643.9	  289.0	 8932.0	...
4327467	  643.7	  289.3	 8932.0	...
4327468	  643.8	  289.7	 8932.0	...
4327469	  643.7	  290.1	 8931.0	...
4327470	  643.6	  290.2	 8930.0	...
4327471	  643.4	  290.3	 8930.0	...
4327472	  643.4	  290.3	 8932.0	...
4327473	  643.3	  290.2	 8934.0	...
4327474	  643.3	  290.1	 8934.0	...
4327475	  643.4	  290.1	 8934.0	...
4327476	  643.7	  290.1	 8933.0	...
4327477	  644.0	  290.2	 8933.0	...
4327478	  644.1	  290.3	 8935.0	...
4327479	  644.0	  290.4	 8937.0	...
4327480	  644.0	  290.4	 8939.0	...
4327481	  644.4	  290.9	 8938.0	...
4327482	  644.7	  291.3	 8937.0	...
4327483	  644.9	  291.3	 8939.0	...
4327484	  644.8	  291.0	 8941.0	...
4327485	  644.8	  290.5	 8943.0	...
4327486	  644.8	  290.4	 8942.0	...
4327487	  644.1	  290.7	 8941.0	...
4327488	  643.5	  291.1	 8941.0	...
4327489	  643.5	  291.5	 8941.0	...
4327490	  644.1	  291.1	 8944.0	...
4327491	  644.7	  290.8	 8946.0	...
4327492	  644.8	  290.7	 8949.0	...
4327493	  644.8	  290.8	 8949.0	...
4327494	  644.7	  291.1	 8948.0	...
4327495	  644.7	  291.3	 8947.0	...
4327496	  644.9	  291.6	 8947.0	...
4327497	  644.4	  291.9	 8948.0	...
4327498	  643.6	  291.9	 8949.0	...
4327499	  642.8	  291.4	 8951.0	...
4327500	  643.0	  290.8	 8953.0	...
4327501	  643.2	  290.2	 8955.0	...
4327502	  643.6	  290.0	 8956.0	...
4327503	  644.6	  289.7	 8956.0	...
4327504	  645.7	  289.5	 8955.0	...
4327505	  645.9	  289.2	 8955.0	...
4327506	  645.1	  289.1	 8955.0	...
4327507	  644.5	  289.0	 8954.0	...
4327508	  644.5	  288.6	 8952.0	...
4327509	  644.5	  288.2	 8951.0	...
4327510	  644.4	  287.9	 8950.0	...
4327511	  644.0	  288.1	 8951.0	...
4327512	  643.4	  289.1	 8952.0	...
4327513	  642.9	  290.0	 8952.0	...
4327514	  642.6	  290.6	 8952.0	...
4327515	  642.6	  291.0	 8947.0	...
4327516	  642.5	  291.8	 8943.0	...
4327517	  642.2	  294.4	 8931.0	...
4327518	  641.9	  296.5	 8922.0	...
4327519	  641.6	  298.4	 8913.0	...
4327520	  641.4	  299.5	 8909.0	...
EFIX R   4325112	4327520	2409	  673.8	  321.3	   8624
SSACC R  4327521
4327521	  641.4	  301.3	 8904.0	...
4327522	  641.0	  303.4	 8901.0	...
4327523	  640.8	  304.4	 8900.0	...
4327524	  644.4	  295.0	 8915.0	...
4327525	  649.8	  284.3	 8955.0	...
4327526	  655.1	  273.6	 8995.0	...
4327527	  656.5	  274.4	 9005.0	...
4327528	  657.1	  283.2	 8965.0	...
4327529	  659.2	  301.3	 8889.0	...
4327530	  662.3	  324.1	 8804.0	...
4327531	  664.2	  351.2	 8693.0	...
4327532	  665.5	  379.0	 8584.0	...
4327533	  666.4	  413.7	 8443.0	...
4327534	  669.6	  450.7	 8298.0	...
4327535	  673.5	  491.4	 8134.0	...
4327536	  678.3	  534.1	 7965.0	...
4327537	  682.9	  580.8	 7782.0	...
4327538	  686.8	  631.2	 7585.0	...
4327539	  688.6	  683.2	 7380.0	...
4327540	  690.4	  736.4	 7171.0	...
4327541	  692.7	  793.0	 6953.0	...
4327542	  696.5	  851.3	 6735.0	...
4327543	  698.3	  913.1	 6511.0	...
4327544	  699.2	  977.5	 6282.0	...
4327545	  700.2	 1048.4	 6039.0	...
4327546	  702.8	 1122.3	 5793.0	...
4327547	  705.8	 1198.9	 5545.0	...
4327548	  708.3	 1277.4	 5294.0	...
4327549	  710.2	 1359.3	 5038.0	...
4327550	  711.7	 1443.3	 4783.0	...
4327551	  713.3	 1527.8	 4527.0	...
4327552	  716.7	 1613.7	 4274.0	...
4327553	  720.8	 1699.1	 4022.0	...
4327554	  726.8	 1784.9	 3774.0	...
4327555	  730.4	 1873.1	 3522.0	...
4327556	  716.2	 1977.5	 3245.0	...
4327557	  698.9	 2083.6	 2976.0	...
4327558	  686.9	 2175.8	 2724.0	...
4327559	  698.0	 2239.4	 2511.0	...
4327560	  716.8	 2274.1	 2304.0	...
4327561	  730.4	 2290.2	 2168.0	...
4327562	  737.7	 2290.7	 2101.0	...
4327563	  737.7	 2290.7	 2101.0	...
SBLINK R 4327564
4327564	   .	   .	    0.0	...
4327565	   .	   .	    0.0	...
4327566	   .	   .	    0.0	...
4327567	   .	   .	    0.0	...
4327568	   .	   .	    0.0	...
4327569	   .	   .	    0.0	...
4327570	   .	   .	    0.0	...
4327571	   .	   .	    0.0	...
4327572	   .	   .	    0.0	...
4327573	   .	   .	    0.0	...
4327574	   .	   .	    0.0	...
4327575	   .	   .	    0.0	...
4327576	   .	   .	    0.0	...
4327577	   .	   .	    0.0	...
4327578	   .	   .	    0.0	...
4327579	   .	   .	    0.0	...
4327580	   .	   .	    0.0	...
4327581	   .	   .	    0.0	...
4327582	   .	   .	    0.0	...
4327583	   .	   .	    0.0	...
4327584	   .	   .	    0.0	...
4327585	   .	   .	    0.0	...
4327586	   .	   .	    0.0	...
4327587	   .	   .	    0.0	...
4327588	   .	   .	    0.0	...
4327589	   .	   .	    0.0	...
4327590	   .	   .	    0.0	...
4327591	   .	   .	    0.0	...
MSG	4327592 0000 _ Number Off
4327592	   .	   .	    0.0	...
4327593	   .	   .	    0.0	...
4327594	   .	   .	    0.0	...
4327595	   .	   .	    0.0	...
4327596	   .	   .	    0.0	...
4327597	   .	   .	    0.0	...
4327598	   .	   .	    0.0	...
4327599	   .	   .	    0.0	...
4327600	   .	   .	    0.0	...
4327601	   .	   .	    0.0	...
4327602	   .	   .	    0.0	...
4327603	   .	   .	    0.0	...
4327604	   .	   .	    0.0	...
4327605	   .	   .	    0.0	...
4327606	   .	   .	    0.0	...
4327607	   .	   .	    0.0	...
4327608	   .	   .	    0.0	...
4327609	   .	   .	    0.0	...
4327610	   .	   .	    0.0	...
4327611	   .	   .	    0.0	...
4327612	   .	   .	    0.0	...
4327613	   .	   .	    0.0	...
4327614	   .	   .	    0.0	...
4327615	   .	   .	    0.0	...
4327616	   .	   .	    0.0	...
4327617	   .	   .	    0.0	...
4327618	   .	   .	    0.0	...
4327619	   .	   .	    0.0	...
4327620	   .	   .	    0.0	...
4327621	   .	   .	    0.0	...
4327622	   .	   .	    0.0	...
4327623	   .	   .	    0.0	...
4327624	   .	   .	    0.0	...
4327625	   .	   .	    0.0	...
4327626	   .	   .	    0.0	...
4327627	   .	   .	    0.0	...
4327628	   .	   .	    0.0	...
4327629	   .	   .	    0.0	...
4327630	   .	   .	    0.0	...
4327631	   .	   .	    0.0	...
4327632	   .	   .	    0.0	...
4327633	   .	   .	    0.0	...
4327634	   .	   .	    0.0	...
4327635	   .	   .	    0.0	...
4327636	   .	   .	    0.0	...
4327637	   .	   .	    0.0	...
4327638	   .	   .	    0.0	...
4327639	   .	   .	    0.0	...
4327640	   .	   .	    0.0	...
4327641	   .	   .	    0.0	...
EBLINK R 4327564	4327641	78
4327642	  609.5	 2372.9	 2881.0	...
4327643	  605.2	 2321.3	 2988.0	...
4327644	  602.4	 2263.0	 3094.0	...
4327645	  600.2	 2205.8	 3207.0	...
4327646	  598.4	 2152.3	 3321.0	...
4327647	  596.0	 2102.9	 3441.0	...
4327648	  594.6	 2053.1	 3565.0	...
4327649	  645.9	 1984.8	 3747.0	...
4327650	  698.0	 1916.7	 3937.0	...
4327651	  749.1	 1850.3	 4117.0	...
4327652	  745.3	 1803.3	 4236.0	...
4327653	  740.1	 1757.0	 4349.0	...
4327654	  734.6	 1710.8	 4466.0	...
4327655	  732.0	 1665.9	 4588.0	...
4327656	  730.6	 1621.4	 4709.0	...
4327657	  731.3	 1579.0	 4824.0	...
4327658	  731.8	 1536.1	 4939.0	...
4327659	  732.2	 1493.2	 5056.0	...
4327660	  730.7	 1450.2	 5180.0	...
4327661	  729.2	 1408.5	 5299.0	...
4327662	  728.3	 1368.2	 5413.0	...
4327663	  728.1	 1328.5	 5526.0	...
4327664	  728.0	 1289.5	 5637.0	...
4327665	  727.1	 1252.7	 5739.0	...
4327666	  724.2	 1217.9	 5838.0	...
4327667	  718.7	 1186.1	 5933.0	...
4327668	  713.1	 1155.7	 6031.0	...
4327669	  707.6	 1127.1	 6127.0	...
4327670	  704.4	 1098.2	 6226.0	...
4327671	  700.9	 1071.2	 6318.0	...
4327672	  699.0	 1043.5	 6407.0	...
4327673	  697.2	 1017.8	 6495.0	...
4327674	  695.6	  992.2	 6584.0	...
4327675	  694.3	  969.0	 6665.0	...
4327676	  693.1	  945.6	 6743.0	...
4327677	  691.9	  923.4	 6816.0	...
4327678	  690.8	  900.7	 6890.0	...
4327679	  689.4	  878.5	 6962.0	...
4327680	  687.3	  856.3	 7032.0	...
4327681	  685.1	  835.0	 7102.0	...
4327682	  683.6	  814.3	 7169.0	...
4327683	  682.8	  794.0	 7242.0	...
4327684	  682.0	  773.6	 7315.0	...
4327685	  680.3	  754.7	 7382.0	...
4327686	  678.4	  735.3	 7449.0	...
4327687	  676.6	  717.2	 7514.0	...
4327688	  674.9	  699.0	 7578.0	...
4327689	  673.5	  682.5	 7644.0	...
4327690	  672.4	  665.3	 7705.0	...
4327691	  671.9	  649.4	 7764.0	...
4327692	  671.9	  632.8	 7823.0	...
4327693	  671.9	  617.8	 7875.0	...
4327694	  671.8	  602.3	 7938.0	...
4327695	  672.3	  588.1	 7982.0	...
4327696	  672.3	  573.9	 8037.0	...
4327697	  672.3	  561.0	 8078.0	...
4327698	  671.2	  548.2	 8128.0	...
4327699	  670.6	  537.2	 8163.0	...
4327700	  669.6	  524.8	 8214.0	...
4327701	  668.1	  513.2	 8260.0	...
4327702	  665.8	  501.6	 8310.0	...
4327703	  664.1	  492.0	 8340.0	...
4327704	  663.1	  482.0	 8374.0	...
4327705	  662.4	  471.0	 8412.0	...
4327706	  661.5	  461.7	 8448.0	...
4327707	  660.4	  453.2	 8478.0	...
4327708	  659.8	  446.6	 8498.0	...
4327709	  659.1	  438.7	 8527.0	...
4327710	  658.8	  433.9	 8549.0	...
4327711	  658.1	  427.6	 8569.0	...
4327712	  656.9	  422.3	 8592.0	...
4327713	  655.6	  416.0	 8614.0	...
4327714	  655.4	  410.9	 8643.0	...
4327715	  655.9	  406.0	 8664.0	...
4327716	  656.9	  400.6	 8684.0	...
4327717	  657.1	  395.5	 8700.0	...
4327718	  657.0	  390.3	 8713.0	...
4327719	  656.5	  385.3	 8730.0	...
4327720	  655.9	  379.4	 8750.0	...
4327721	  655.6	  374.4	 8772.0	...
4327722	  655.0	  369.0	 8798.0	...
4327723	  654.6	  364.6	 8816.0	...
4327724	  654.2	  360.3	 8829.0	...
ESACC R  4327521	4327724	204	  641.4	  301.3	  654.2	  360.3	   1.25	   1475
SFIX R   4327725
4327725	  654.1	  357.4	 8838.0	...
4327726	  655.6	  352.9	 8851.0	...
4327727	  657.1	  348.4	 8862.0	...
4327728	  657.5	  344.1	 8876.0	...
4327729	  656.1	  341.1	 8890.0	...
4327730	  654.6	  338.2	 8906.0	...
4327731	  654.1	  335.7	 8915.0	...
4327732	  653.5	  332.2	 8924.0	...
4327733	  652.9	  328.5	 8937.0	...
4327734	  652.3	  324.5	 8953.0	...
4327735	  651.9	  321.4	 8968.0	...
4327736	  651.4	  319.1	 8978.0	...
4327737	  650.5	  315.0	 8992.0	...
4327738	  649.6	  311.5	 9010.0	...
4327739	  648.8	  308.1	 9032.0	...
4327740	  648.7	  304.3	 9050.0	...
4327741	  649.1	  301.5	 9056.0	...
4327742	  650.3	  297.9	 9060.0	...
4327743	  651.1	  295.9	 9063.0	...
4327744	  651.6	  294.2	 9068.0	...
4327745	  651.1	  292.0	 9077.0	...
4327746	  651.3	  290.3	 9091.0	...
4327747	  651.7	  287.8	 9104.0	...
4327748	  652.2	  286.2	 9114.0	...
4327749	  652.4	  284.6	 9119.0	...
4327750	  652.3	  283.2	 9123.0	...
4327751	  652.2	  281.7	 9125.0	...
4327752	  652.0	  279.6	 9130.0	...
4327753	  652.0	  277.5	 9136.0	...
4327754	  651.4	  276.3	 9142.0	...
4327755	  650.8	  276.0	 9143.0	...
4327756	  651.0	  274.6	 9143.0	...
4327757	  651.7	  272.8	 9143.0	...
4327758	  651.0	  272.7	 9142.0	...
4327759	  649.6	  274.3	 9143.0	...
4327760	  648.1	  274.8	 9144.0	...
4327761	  648.2	  273.4	 9144.0	...
4327762	  648.5	  271.8	 9142.0	...
4327763	  649.4	  271.9	 9138.0	...
4327764	  650.2	  272.8	 9135.0	...
4327765	  650.6	  274.2	 9126.0	...
4327766	  650.6	  274.9	 9120.0	...
4327767	  650.6	  275.5	 9115.0	...
4327768	  651.1	  275.8	 9115.0	...
4327769	  652.1	  276.0	 9114.0	...
4327770	  653.0	  275.7	 9114.0	...
4327771	  652.2	  275.7	 9111.0	...
4327772	  650.7	  276.5	 9101.0	...
EFIX R   4327725	4327772	48	  651.6	  296.9	   9057
SSACC R  4327773
4327773	  649.3	  277.5	 9088.0	...
4327774	  649.3	  278.3	 9078.0	...
4327775	  649.5	  278.1	 9077.0	...
4327776	  649.6	  277.9	 9079.0	...
4327777	  649.8	  278.1	 9081.0	...
4327778	  649.2	  278.8	 9081.0	...
4327779	  650.1	  278.1	 9081.0	...
4327780	  650.8	  276.9	 9082.0	...
4327781	  646.1	  289.7	 9050.0	...
4327782	  640.0	  304.0	 9016.0	...
4327783	  634.0	  319.3	 8983.0	...
4327784	  634.3	  320.1	 8984.0	...
4327785	  634.5	  321.2	 8985.0	...
4327786	  634.7	  322.2	 8984.0	...
4327787	  634.1	  323.3	 8981.0	...
4327788	  633.6	  324.4	 8981.0	...
4327789	  633.0	  324.8	 8984.0	...
ESACC R  4327773	4327789	17	  649.3	  277.5	  633.0	  324.8	   1.03	    123
SFIX R   4327790
4327790	  633.0	  325.1	 8987.0	...
4327791	  632.5	  325.3	 8982.0	...
MSG	4327792 0000 _ Number On
4327792	  632.0	  326.5	 8975.0	...
4327793	  631.6	  327.8	 8969.0	...
4327794	  631.8	  329.0	 8970.0	...
4327795	  632.2	  329.0	 8974.0	...
4327796	  632.5	  329.2	 8978.0	...
4327797	  633.1	  329.3	 8982.0	...
4327798	  633.3	  329.5	 8982.0	...
4327799	  633.4	  329.8	 8981.0	...
4327800	  633.2	  330.1	 8979.0	...
4327801	  633.5	  330.2	 8979.0	...
4327802	  633.7	  329.7	 8979.0	...
4327803	  633.9	  328.8	 8979.0	...
4327804	  633.7	  327.6	 8980.0	...
4327805	  633.2	  326.8	 8981.0	...
4327806	  632.9	  326.4	 8980.0	...
4327807	  632.7	  326.5	 8978.0	...
4327808	  632.8	  326.6	 8976.0	...
4327809	  632.6	  326.7	 8976.0	...
4327810	  632.2	  326.7	 8976.0	...
4327811	  632.0	  326.7	 8976.0	...
4327812	  632.0	  326.6	 8979.0	...
4327813	  632.6	  327.1	 8981.0	...
4327814	  633.3	  327.5	 8985.0	...
4327815	  633.8	  327.4	 8990.0	...
4327816	  633.9	  326.7	 8994.0	...
4327817	  633.3	  326.0	 8996.0	...
4327818	  632.5	  325.9	 8996.0	...
4327819	  631.7	  325.6	 8997.0	...
4327820	  631.7	  325.4	 8999.0	...
4327821	  631.7	  325.2	 9002.0	...
4327822	  631.8	  325.2	 9002.0	...
4327823	  632.0	  324.8	 9002.0	...
4327824	  632.6	  324.4	 9001.0	...
4327825	  633.1	  324.0	 9000.0	...
4327826	  633.9	  324.0	 8999.0	...
4327827	  634.2	  324.0	 8999.0	...
4327828	  634.8	  323.9	 8999.0	...
4327829	  634.9	  323.7	 9001.0	...
4327830	  635.0	  323.3	 9002.0	...
4327831	  635.0	  323.0	 9003.0	...
4327832	  635.1	  322.8	 9003.0	...
4327833	  635.3	  322.7	 9003.0	...
4327834	  635.4	  322.5	 9004.0	...
4327835	  635.4	  322.4	 9006.0	...
4327836	  635.0	  322.4	 9008.0	...
4327837	  634.6	  321.9	 9010.0	...
4327838	  634.4	  321.4	 9011.0	...
4327839	  634.5	  320.9	 9011.0	...
4327840	  634.7	  320.9	 9011.0	...
4327841	  634.5	  321.0	 9011.0	...
4327842	  634.1	  321.1	 9011.0	...
4327843	  633.8	  321.3	 9012.0	...
4327844	  633.5	  321.5	 9012.0	...
4327845	  633.4	  321.4	 9011.0	...
4327846	  633.6	  321.0	 9008.0	...
4327847	  633.7	  320.6	 9006.0	...
4327848	  633.8	  320.6	 9004.0	...
4327849	  633.5	  320.5	 9003.0	...
4327850	  633.4	  320.5	 9002.0	...
4327851	  633.5	  320.3	 9001.0	...
4327852	  633.5	  320.1	 9002.0	...
4327853	  633.2	  320.1	 9004.0	...
4327854	  632.8	  320.4	 9006.0	...
4327855	  632.4	  320.8	 9004.0	...
4327856	  632.3	  320.9	 9004.0	...
4327857	  632.2	  320.9	 9005.0	...
4327858	  632.3	  320.9	 9006.0	...
4327859	  632.7	  320.9	 9008.0	...
4327860	  633.2	  320.8	 9008.0	...
4327861	  633.5	  320.1	 9009.0	...
4327862	  633.7	  319.4	 9009.0	...
4327863	  633.9	  319.0	 9009.0	...
4327864	  633.7	  319.1	 9009.0	...
4327865	  633.3	  319.3	 9010.0	...
4327866	  632.7	  319.4	 9010.0	...
4327867	  632.5	  319.6	 9010.0	...
4327868	  632.2	  319.7	 9010.0	...
4327869	  632.2	  319.7	 9010.0	...
4327870	  632.2	  320.0	 9008.0	...
4327871	  632.0	  320.2	 9004.0	...
4327872	  631.8	  320.4	 9002.0	...
4327873	  631.6	  320.2	 9008.0	...
4327874	  632.0	  320.1	 9014.0	...
4327875	  632.4	  320.0	 9020.0	...
4327876	  632.7	  319.9	 9019.0	...
4327877	  633.1	  319.7	 9018.0	...
4327878	  633.3	  319.6	 9017.0	...
4327879	  633.5	  319.6	 9016.0	...
4327880	  633.2	  319.5	 9016.0	...
4327881	  632.8	  319.6	 9013.0	...
4327882	  632.5	  319.6	 9011.0	...
4327883	  632.3	  319.7	 9008.0	...
4327884	  632.4	  319.6	 9011.0	...
4327885	  632.7	  319.4	 9014.0	...
4327886	  632.9	  319.4	 9016.0	...
4327887	  633.1	  319.7	 9015.0	...
4327888	  633.1	  320.0	 9016.0	...
4327889	  633.6	  320.1	 9016.0	...
4327890	  634.0	  319.9	 9017.0	...
4327891	  634.3	  319.8	 9015.0	...
4327892	  634.1	  320.0	 9013.0	...
4327893	  633.9	  320.3	 9013.0	...
4327894	  633.7	  320.5	 9013.0	...
4327895	  633.7	  320.2	 9013.0	...
4327896	  633.7	  319.9	 9013.0	...
4327897	  633.8	  320.1	 9013.0	...
4327898	  633.9	  320.5	 9011.0	...
4327899	  634.0	  320.4	 9009.0	...
4327900	  634.4	  319.9	 9009.0	...
4327901	  635.0	  320.0	 9010.0	...
4327902	  635.7	  320.7	 9010.0	...
4327903	  636.3	  321.3	 9011.0	...
4327904	  636.6	  321.5	 9010.0	...
4327905	  636.5	  321.7	 9010.0	...
4327906	  635.9	  321.4	 9009.0	...
4327907	  635.2	  320.4	 9009.0	...
4327908	  635.0	  319.4	 9009.0	...
4327909	  635.4	  319.1	 9009.0	...
4327910	  635.8	  319.0	 9010.0	...
4327911	  636.2	  319.0	 9009.0	...
4327912	  635.9	  319.4	 9009.0	...
4327913	  635.8	  319.8	 9009.0	...
4327914	  635.8	  320.2	 9008.0	...
4327915	  636.4	  320.1	 9009.0	...
4327916	  636.9	  320.0	 9010.0	...
4327917	  637.1	  319.9	 9011.0	...
4327918	  636.9	  319.8	 9011.0	...
4327919	  636.5	  319.4	 9015.0	...
4327920	  636.2	  319.1	 9019.0	...
4327921	  636.0	  318.7	 9023.0	...
4327922	  635.9	  318.7	 9021.0	...
4327923	  636.1	  318.7	 9019.0	...
4327924	  636.3	  318.2	 9016.0	...
4327925	  636.0	  317.7	 9014.0	...
4327926	  635.4	  317.3	 9014.0	...
4327927	  635.7	  317.2	 9014.0	...
4327928	  636.9	  316.9	 9015.0	...
4327929	  638.2	  316.5	 9016.0	...
4327930	  638.8	  316.3	 9019.0	...
4327931	  639.0	  316.2	 9022.0	...
4327932	  639.3	  316.6	 9022.0	...
4327933	  639.7	  317.2	 9019.0	...
4327934	  639.1	  317.7	 9017.0	...
4327935	  638.6	  318.4	 9016.0	...
4327936	  638.3	  318.7	 9015.0	...
4327937	  638.8	  318.9	 9014.0	...
4327938	  639.2	  318.6	 9016.0	...
4327939	  639.1	  317.9	 9017.0	...
4327940	  638.9	  317.3	 9015.0	...
4327941	  638.6	  317.0	 9012.0	...
4327942	  638.5	  317.3	 9008.0	...
4327943	  639.0	  317.5	 9008.0	...
4327944	  639.5	  317.5	 9008.0	...
4327945	  640.1	  317.4	 9008.0	...
4327946	  640.6	  317.3	 9012.0	...
4327947	  641.0	  317.0	 9016.0	...
4327948	  641.3	  316.5	 9019.0	...
4327949	  641.1	  316.1	 9019.0	...
4327950	  641.0	  316.0	 9019.0	...
4327951	  640.9	  316.1	 9020.0	...
4327952	  640.6	  316.2	 9019.0	...
4327953	  640.1	  316.8	 9018.0	...
4327954	  639.7	  317.5	 9017.0	...
4327955	  640.1	  318.2	 9017.0	...
4327956	  640.5	  318.4	 9017.0	...
4327957	  641.0	  317.7	 9017.0	...
4327958	  641.2	  317.0	 9018.0	...
4327959	  641.3	  316.6	 9017.0	...
4327960	  640.9	  317.0	 9015.0	...
4327961	  640.5	  317.4	 9014.0	...
4327962	  640.3	  317.6	 9014.0	...
4327963	  640.6	  317.7	 9015.0	...
4327964	  641.0	  317.8	 9016.0	...
4327965	  641.3	  317.8	 9016.0	...
4327966	  641.4	  317.4	 9016.0	...
4327967	  641.3	  317.1	 9016.0	...
4327968	  641.3	  316.8	 9018.0	...
4327969	  641.4	  316.9	 9020.0	...
4327970	  641.6	  317.1	 9022.0	...
4327971	  641.3	  317.3	 9022.0	...
4327972	  640.9	  317.5	 9022.0	...
4327973	  640.5	  317.7	 9022.0	...
4327974	  640.4	  316.9	 9024.0	...
4327975	  640.4	  316.2	 9027.0	...
4327976	  640.9	  315.4	 9029.0	...
4327977	  641.4	  315.3	 9029.0	...
4327978	  641.7	  315.2	 9029.0	...
4327979	  641.3	  315.2	 9029.0	...
4327980	  641.1	  315.2	 9029.0	...
4327981	  641.1	  315.2	 9030.0	...
4327982	  641.2	  315.3	 9030.0	...
4327983	  641.1	  314.9	 9030.0	...
4327984	  641.5	  314.5	 9033.0	...
4327985	  641.7	  314.2	 9036.0	...
4327986	  641.9	  314.3	 9037.0	...
4327987	  641.1	  314.6	 9035.0	...
4327988	  640.7	  315.0	 9033.0	...
4327989	  640.4	  315.4	 9032.0	...
4327990	  640.9	  315.5	 9031.0	...
4327991	  641.2	  315.6	 9026.0	...
4327992	  641.4	  315.8	 9021.0	...
4327993	  641.4	  316.1	 9016.0	...
4327994	  641.3	  315.9	 9017.0	...
4327995	  641.2	  315.8	 9017.0	...
4327996	  641.2	  315.6	 9017.0	...
4327997	  641.4	  315.5	 9016.0	...
4327998	  641.8	  315.3	 9016.0	...
4327999	  642.1	  315.6	 9015.0	...
4328000	  642.6	  316.5	 9015.0	...
4328001	  642.8	  317.5	 9014.0	...
4328002	  642.8	  318.0	 9015.0	...
4328003	  642.6	  317.9	 9016.0	...
4328004	  642.5	  317.8	 9017.0	...
4328005	  642.6	  317.8	 9019.0	...
4328006	  642.6	  317.8	 9021.0	...
4328007	  642.8	  318.1	 9021.0	...
4328008	  642.5	  318.4	 9019.0	...
4328009	  642.3	  318.4	 9018.0	...
4328010	  641.8	  318.3	 9019.0	...
4328011	  641.3	  318.3	 9020.0	...
4328012	  640.9	  318.3	 9018.0	...
4328013	  640.8	  318.2	 9016.0	...
4328014	  640.9	  318.0	 9013.0	...
4328015	  640.7	  318.1	 9011.0	...
4328016	  640.5	  318.3	 9010.0	...
4328017	  640.3	  318.4	 9011.0	...
4328018	  640.4	  318.5	 9012.0	...
4328019	  640.6	  318.4	 9012.0	...
4328020	  640.8	  318.5	 9011.0	...
4328021	  640.8	  318.5	 9011.0	...
4328022	  640.7	  318.5	 9011.0	...
4328023	  640.4	  318.3	 9011.0	...
4328024	  640.1	  318.2	 9011.0	...
4328025	  640.0	  318.0	 9008.0	...
4328026	  640.0	  318.0	 9005.0	...
4328027	  640.1	  318.0	 9002.0	...
4328028	  639.9	  318.3	 9003.0	...
4328029	  639.8	  318.5	 9004.0	...
4328030	  639.7	  318.8	 9005.0	...
4328031	  639.6	  318.9	 9002.0	...
4328032	  639.3	  319.1	 8999.0	...
4328033	  639.0	  319.0	 8995.0	...
4328034	  638.6	  318.7	 8994.0	...
4328035	  638.1	  318.1	 8992.0	...
4328036	  637.7	  317.8	 8991.0	...
4328037	  637.5	  317.9	 8990.0	...
4328038	  637.6	  318.1	 8989.0	...
4328039	  637.7	  318.4	 8991.0	...
4328040	  638.0	  318.5	 8993.0	...
4328041	  638.3	  318.5	 8994.0	...
4328042	  638.5	  318.5	 8993.0	...
4328043	  638.6	  318.4	 8992.0	...
4328044	  638.8	  318.6	 8991.0	...
4328045	  638.7	  318.9	 8992.0	...
4328046	  638.3	  319.2	 8992.0	...
4328047	  637.9	  319.4	 8987.0	...
4328048	  637.9	  319.6	 8983.0	...
4328049	  637.9	  319.2	 8978.0	...
4328050	  637.8	  318.6	 8978.0	...
4328051	  637.7	  318.1	 8978.0	...
4328052	  637.5	  318.2	 8977.0	...
4328053	  637.3	  318.3	 8978.0	...
4328054	  637.9	  318.3	 8978.0	...
4328055	  638.7	  318.6	 8977.0	...
4328056	  638.7	  319.1	 8974.0	...
4328057	  637.9	  319.5	 8970.0	...
4328058	  636.6	  319.6	 8967.0	...
4328059	  636.3	  319.6	 8966.0	...
4328060	  636.0	  319.8	 8965.0	...
4328061	  636.5	  319.8	 8966.0	...
4328062	  636.9	  319.7	 8966.0	...
4328063	  637.1	  319.7	 8965.0	...
4328064	  637.2	  320.3	 8968.0	...
4328065	  637.2	  320.9	 8972.0	...
4328066	  637.2	  321.4	 8975.0	...
4328067	  637.1	  321.5	 8975.0	...
4328068	  637.1	  321.6	 8969.0	...
4328069	  637.1	  321.6	 8964.0	...
4328070	  636.9	  321.7	 8959.0	...
4328071	  636.7	  321.6	 8961.0	...
4328072	  636.5	  321.5	 8963.0	...
4328073	  636.6	  321.3	 8965.0	...
4328074	  637.0	  321.3	 8965.0	...
4328075	  637.2	  321.4	 8964.0	...
4328076	  637.4	  321.7	 8962.0	...
4328077	  637.7	  321.7	 8960.0	...
4328078	  638.1	  321.6	 8959.0	...
4328079	  638.4	  321.5	 8958.0	...
4328080	  638.4	  321.6	 8958.0	...
4328081	  638.3	  321.6	 8960.0	...
4328082	  638.2	  321.3	 8961.0	...
4328083	  638.2	  321.0	 8962.0	...
4328084	  638.2	  320.9	 8962.0	...
4328085	  638.1	  321.1	 8962.0	...
4328086	  638.0	  321.3	 8959.0	...
4328087	  638.3	  321.3	 8956.0	...
4328088	  638.7	  321.7	 8954.0	...
4328089	  639.2	  322.0	 8954.0	...
4328090	  639.2	  322.2	 8956.0	...
4328091	  638.8	  322.0	 8956.0	...
4328092	  638.4	  321.8	 8956.0	...
4328093	  638.3	  322.0	 8955.0	...
4328094	  638.5	  322.0	 8950.0	...
4328095	  638.5	  322.1	 8946.0	...
4328096	  638.4	  321.7	 8942.0	...
4328097	  638.4	  321.4	 8943.0	...
4328098	  638.2	  321.1	 8944.0	...
4328099	  638.1	  321.1	 8945.0	...
4328100	  638.2	  321.0	 8944.0	...
4328101	  638.6	  321.5	 8944.0	...
4328102	  639.1	  322.0	 8943.0	...
4328103	  639.3	  322.5	 8944.0	...
MSG	4328104 0000 _ Number Off
4328104	  639.3	  322.3	 8944.0	...
4328105	  639.2	  322.0	 8944.0	...
4328106	  639.2	  321.7	 8944.0	...
4328107	  639.6	  321.7	 8943.0	...
4328108	  639.9	  321.7	 8942.0	...
4328109	  640.0	  321.5	 8942.0	...
4328110	  640.7	  321.4	 8941.0	...
4328111	  641.3	  321.1	 8940.0	...
4328112	  641.1	  321.1	 8940.0	...
4328113	  640.4	  321.6	 8940.0	...
4328114	  639.6	  322.1	 8940.0	...
4328115	  639.7	  322.0	 8940.0	...
4328116	  639.8	  321.5	 8940.0	...
4328117	  639.9	  321.0	 8941.0	...
4328118	  640.4	  321.1	 8942.0	...
4328119	  640.9	  321.4	 8943.0	...
4328120	  641.7	  321.8	 8940.0	...
4328121	  642.1	  322.1	 8936.0	...
4328122	  641.7	  322.3	 8932.0	...
4328123	  640.9	  322.5	 8929.0	...
4328124	  639.7	  322.6	 8927.0	...
4328125	  639.5	  323.2	 8923.0	...
4328126	  639.2	  323.7	 8921.0	...
4328127	  640.2	  324.0	 8921.0	...
4328128	  641.2	  323.9	 8922.0	...
4328129	  641.9	  323.8	 8922.0	...
4328130	  641.5	  323.9	 8919.0	...
4328131	  641.3	  323.9	 8916.0	...
4328132	  641.3	  323.9	 8915.0	...
4328133	  641.5	  323.9	 8914.0	...
4328134	  641.6	  324.0	 8911.0	...
4328135	  641.7	  324.3	 8909.0	...
4328136	  641.6	  324.6	 8908.0	...
4328137	  641.5	  324.7	 8908.0	...
4328138	  641.4	  324.7	 8909.0	...
4328139	  641.3	  325.1	 8910.0	...
4328140	  641.4	  325.5	 8904.0	...
4328141	  641.6	  325.9	 8899.0	...
4328142	  641.5	  325.5	 8893.0	...
4328143	  641.5	  325.1	 8894.0	...
4328144	  641.5	  324.5	 8894.0	...
4328145	  641.7	  324.4	 8895.0	...
4328146	  641.8	  324.4	 8895.0	...
4328147	  641.5	  325.0	 8894.0	...
4328148	  641.2	  325.6	 8894.0	...
4328149	  640.7	  326.1	 8895.0	...
4328150	  640.5	  326.2	 8896.0	...
4328151	  640.2	  326.4	 8896.0	...
4328152	  640.1	  326.4	 8891.0	...
4328153	  640.1	  326.5	 8887.0	...
4328154	  640.1	  326.4	 8883.0	...
4328155	  640.1	  326.3	 8883.0	...
4328156	  640.1	  326.3	 8884.0	...
4328157	  640.2	  326.3	 8884.0	...
4328158	  640.6	  326.7	 8883.0	...
4328159	  641.0	  327.1	 8881.0	...
4328160	  641.3	  327.5	 8880.0	...
4328161	  641.4	  327.3	 8878.0	...
4328162	  641.4	  326.9	 8877.0	...
4328163	  641.4	  326.7	 8876.0	...
4328164	  641.3	  326.9	 8872.0	...
4328165	  641.2	  327.2	 8870.0	...
4328166	  641.7	  327.4	 8868.0	...
4328167	  642.2	  327.2	 8868.0	...
4328168	  642.7	  327.2	 8869.0	...
4328169	  642.5	  327.4	 8869.0	...
4328170	  642.3	  327.3	 8864.0	...
4328171	  642.0	  327.0	 8859.0	...
4328172	  641.9	  326.4	 8855.0	...
4328173	  641.8	  326.0	 8855.0	...
4328174	  641.3	  325.9	 8856.0	...
4328175	  641.2	  326.7	 8851.0	...
4328176	  641.1	  327.6	 8846.0	...
4328177	  641.4	  328.4	 8841.0	...
4328178	  641.5	  328.4	 8841.0	...
4328179	  641.5	  328.4	 8839.0	...
4328180	  641.4	  328.2	 8836.0	...
4328181	  641.3	  328.0	 8833.0	...
4328182	  641.2	  328.4	 8830.0	...
4328183	  641.1	  328.9	 8829.0	...
4328184	  641.1	  329.5	 8829.0	...
4328185	  641.1	  329.6	 8831.0	...
4328186	  641.3	  329.5	 8833.0	...
4328187	  641.5	  329.3	 8833.0	...
4328188	  641.6	  329.2	 8828.0	...
4328189	  641.5	  329.3	 8823.0	...
4328190	  641.3	  328.8	 8821.0	...
4328191	  641.2	  328.2	 8822.0	...
4328192	  641.5	  327.5	 8822.0	...
4328193	  642.1	  327.4	 8818.0	...
4328194	  642.8	  327.8	 8814.0	...
4328195	  643.1	  328.4	 8810.0	...
4328196	  643.2	  329.4	 8805.0	...
4328197	  643.2	  329.9	 8800.0	...
4328198	  643.1	  330.4	 8796.0	...
4328199	  642.7	  330.5	 8797.0	...
4328200	  642.3	  330.1	 8798.0	...
4328201	  642.0	  329.6	 8796.0	...
4328202	  642.0	  329.1	 8794.0	...
4328203	  642.2	  329.1	 8794.0	...
4328204	  642.5	  329.1	 8796.0	...
4328205	  642.6	  329.2	 8798.0	...
4328206	  642.7	  329.4	 8798.0	...
4328207	  642.7	  329.6	 8798.0	...
4328208	  642.7	  329.8	 8796.0	...
4328209	  642.6	  330.3	 8795.0	...
4328210	  642.9	  330.7	 8794.0	...
4328211	  643.0	  331.1	 8794.0	...
4328212	  643.0	  331.0	 8792.0	...
4328213	  642.4	  331.0	 8789.0	...
4328214	  641.8	  330.9	 8785.0	...
4328215	  641.1	  330.9	 8781.0	...
4328216	  640.9	  330.8	 8777.0	...
4328217	  641.3	  330.7	 8775.0	...
4328218	  641.7	  330.7	 8772.0	...
4328219	  642.1	  330.8	 8768.0	...
4328220	  641.9	  330.9	 8766.0	...
4328221	  641.8	  330.9	 8763.0	...
4328222	  641.7	  331.0	 8762.0	...
4328223	  641.7	  331.8	 8758.0	...
4328224	  642.1	  332.6	 8757.0	...
4328225	  642.6	  332.9	 8756.0	...
4328226	  642.9	  332.3	 8757.0	...
4328227	  643.0	  331.9	 8758.0	...
4328228	  643.1	  332.0	 8758.0	...
4328229	  643.1	  332.1	 8755.0	...
4328230	  643.2	  332.0	 8750.0	...
4328231	  643.2	  331.9	 8746.0	...
4328232	  642.9	  331.9	 8745.0	...
4328233	  642.6	  331.9	 8746.0	...
4328234	  642.7	  331.9	 8746.0	...
4328235	  643.2	  332.3	 8746.0	...
4328236	  643.2	  332.7	 8746.0	...
4328237	  642.9	  333.2	 8740.0	...
4328238	  642.7	  333.4	 8733.0	...
4328239	  643.0	  333.4	 8723.0	...
4328240	  643.1	  333.5	 8721.0	...
4328241	  643.2	  333.6	 8720.0	...
4328242	  643.5	  333.9	 8723.0	...
4328243	  643.8	  334.3	 8722.0	...
4328244	  643.7	  334.7	 8718.0	...
4328245	  643.6	  335.0	 8711.0	...
4328246	  643.6	  335.0	 8705.0	...
4328247	  644.0	  334.9	 8704.0	...
4328248	  644.3	  335.1	 8704.0	...
4328249	  644.0	  335.3	 8704.0	...
4328250	  643.6	  335.1	 8703.0	...
4328251	  643.8	  334.7	 8702.0	...
4328252	  644.3	  334.2	 8703.0	...
4328253	  644.4	  334.2	 8702.0	...
4328254	  643.9	  334.2	 8697.0	...
4328255	  643.4	  334.2	 8693.0	...
4328256	  643.5	  334.2	 8688.0	...
4328257	  643.6	  334.2	 8687.0	...
4328258	  643.7	  334.3	 8685.0	...
4328259	  643.3	  334.7	 8682.0	...
4328260	  642.8	  335.1	 8680.0	...
4328261	  642.5	  334.9	 8677.0	...
4328262	  642.7	  334.5	 8676.0	...
4328263	  642.9	  333.8	 8675.0	...
4328264	  643.1	  333.5	 8675.0	...
4328265	  643.4	  333.9	 8671.0	...
4328266	  643.6	  334.5	 8665.0	...
4328267	  643.8	  335.3	 8659.0	...
4328268	  643.7	  335.3	 8657.0	...
4328269	  643.2	  335.0	 8653.0	...
4328270	  642.8	  334.7	 8650.0	...
4328271	  642.4	  334.5	 8647.0	...
4328272	  642.4	  334.7	 8647.0	...
4328273	  642.5	  334.9	 8647.0	...
4328274	  642.5	  335.3	 8641.0	...
4328275	  642.5	  335.8	 8635.0	...
4328276	  642.5	  336.2	 8629.0	...
4328277	  642.5	  335.8	 8629.0	...
4328278	  642.7	  335.5	 8629.0	...
4328279	  643.1	  335.2	 8630.0	...
4328280	  643.5	  335.2	 8631.0	...
4328281	  643.7	  335.2	 8631.0	...
4328282	  643.8	  335.3	 8630.0	...
4328283	  643.9	  335.4	 8630.0	...
4328284	  644.0	  335.4	 8629.0	...
4328285	  643.8	  335.4	 8628.0	...
4328286	  643.6	  335.5	 8627.0	...
4328287	  643.3	  335.8	 8624.0	...
4328288	  643.2	  336.0	 8619.0	...
4328289	  643.2	  336.3	 8614.0	...
4328290	  643.1	  336.7	 8611.0	...
4328291	  643.2	  337.2	 8613.0	...
4328292	  643.1	  337.5	 8612.0	...
4328293	  643.1	  337.7	 8610.0	...
4328294	  643.1	  337.6	 8608.0	...
4328295	  643.1	  337.4	 8607.0	...
4328296	  643.9	  337.2	 8607.0	...
4328297	  644.8	  337.2	 8606.0	...
4328298	  645.6	  337.1	 8605.0	...
4328299	  645.2	  336.8	 8604.0	...
4328300	  644.7	  336.4	 8604.0	...
4328301	  644.3	  336.0	 8604.0	...
4328302	  644.3	  335.9	 8603.0	...
4328303	  644.4	  336.2	 8602.0	...
4328304	  644.5	  336.5	 8600.0	...
4328305	  645.2	  336.7	 8598.0	...
4328306	  645.9	  336.6	 8596.0	...
4328307	  646.4	  336.5	 8595.0	...
4328308	  646.4	  336.4	 8594.0	...
4328309	  646.4	  336.3	 8592.0	...
4328310	  646.1	  336.2	 8586.0	...
4328311	  645.6	  336.3	 8581.0	...
4328312	  645.1	  336.4	 8578.0	...
4328313	  645.0	  336.4	 8576.0	...
4328314	  645.1	  336.4	 8574.0	...
4328315	  645.4	  336.4	 8571.0	...
4328316	  646.2	  336.2	 8569.0	...
4328317	  646.8	  335.6	 8567.0	...
4328318	  647.2	  335.1	 8566.0	...
MSG	4328319 0000 _ Number On
4328319	  647.2	  334.9	 8565.0	...
4328320	  647.1	  335.4	 8564.0	...
4328321	  647.1	  335.8	 8564.0	...
4328322	  647.1	  336.0	 8565.0	...
4328323	  646.6	  336.3	 8563.0	...
4328324	  646.0	  336.6	 8561.0	...
4328325	  645.7	  336.6	 8558.0	...
4328326	  646.0	  336.5	 8555.0	...
4328327	  646.3	  336.5	 8553.0	...
4328328	  646.3	  336.5	 8552.0	...
4328329	  646.3	  336.6	 8551.0	...
4328330	  646.3	  336.6	 8549.0	...
4328331	  646.3	  336.6	 8547.0	...
4328332	  646.4	  336.6	 8546.0	...
4328333	  646.5	  336.7	 8544.0	...
4328334	  646.9	  336.7	 8542.0	...
4328335	  647.3	  337.2	 8541.0	...
4328336	  648.0	  337.7	 8542.0	...
4328337	  648.3	  338.2	 8539.0	...
4328338	  647.7	  338.2	 8534.0	...
4328339	  647.0	  338.2	 8527.0	...
4328340	  646.3	  338.2	 8523.0	...
4328341	  646.6	  338.1	 8521.0	...
4328342	  646.8	  338.1	 8520.0	...
4328343	  646.6	  338.3	 8519.0	...
4328344	  646.3	  338.5	 8519.0	...
4328345	  646.2	  338.7	 8519.0	...
4328346	  646.0	  338.9	 8518.0	...
4328347	  645.9	  339.0	 8517.0	...
4328348	  646.0	  339.3	 8515.0	...
4328349	  646.3	  339.5	 8514.0	...
4328350	  646.5	  339.7	 8511.0	...
4328351	  646.6	  339.7	 8508.0	...
4328352	  646.5	  339.7	 8506.0	...
4328353	  646.4	  339.7	 8502.0	...
4328354	  646.3	  339.7	 8498.0	...
4328355	  646.3	  339.6	 8494.0	...
4328356	  646.3	  339.5	 8492.0	...
4328357	  646.2	  339.6	 8492.0	...
4328358	  646.4	  339.6	 8492.0	...
4328359	  646.5	  339.8	 8490.0	...
4328360	  646.5	  339.8	 8487.0	...
4328361	  646.4	  340.0	 8482.0	...
4328362	  646.7	  339.7	 8479.0	...
4328363	  646.7	  339.6	 8477.0	...
4328364	  646.8	  339.4	 8477.0	...
4328365	  646.7	  339.5	 8474.0	...
4328366	  646.9	  339.5	 8471.0	...
4328367	  647.0	  340.2	 8468.0	...
4328368	  647.5	  340.8	 8466.0	...
4328369	  647.9	  341.2	 8463.0	...
4328370	  648.0	  340.9	 8461.0	...
4328371	  647.5	  340.5	 8461.0	...
4328372	  647.2	  340.2	 8458.0	...
4328373	  647.1	  340.0	 8455.0	...
4328374	  646.5	  340.0	 8451.0	...
4328375	  645.9	  340.0	 8451.0	...
4328376	  646.0	  339.9	 8448.0	...
4328377	  646.8	  340.0	 8443.0	...
4328378	  647.6	  340.1	 8439.0	...
4328379	  647.6	  340.0	 8437.0	...
4328380	  647.5	  339.6	 8437.0	...
4328381	  647.5	  339.4	 8436.0	...
4328382	  647.7	  339.5	 8435.0	...
4328383	  647.8	  339.6	 8435.0	...
4328384	  647.9	  339.8	 8435.0	...
4328385	  648.0	  339.9	 8432.0	...
4328386	  648.1	  340.1	 8428.0	...
4328387	  648.2	  340.0	 8426.0	...
4328388	  648.1	  339.8	 8425.0	...
4328389	  648.1	  339.7	 8422.0	...
4328390	  648.1	  339.9	 8417.0	...
4328391	  648.1	  340.6	 8411.0	...
4328392	  648.0	  341.1	 8408.0	...
4328393	  647.9	  341.3	 8406.0	...
4328394	  647.2	  341.7	 8403.0	...
4328395	  646.6	  342.1	 8400.0	...
4328396	  646.7	  342.4	 8399.0	...
4328397	  647.4	  342.2	 8397.0	...
4328398	  648.2	  342.0	 8395.0	...
4328399	  648.2	  341.9	 8393.0	...
4328400	  648.1	  341.3	 8393.0	...
4328401	  647.6	  340.8	 8393.0	...
4328402	  647.5	  340.8	 8393.0	...
4328403	  647.4	  341.5	 8391.0	...
4328404	  647.6	  342.1	 8389.0	...
4328405	  647.5	  342.1	 8388.0	...
4328406	  647.6	  342.1	 8387.0	...
4328407	  647.8	  342.3	 8387.0	...
4328408	  647.8	  342.4	 8388.0	...
4328409	  647.7	  342.5	 8388.0	...
4328410	  647.6	  342.6	 8385.0	...
4328411	  647.5	  342.8	 8376.0	...
4328412	  647.8	  342.8	 8366.0	...
4328413	  648.1	  342.7	 8362.0	...
4328414	  647.9	  342.6	 8362.0	...
4328415	  647.5	  342.4	 8362.0	...
4328416	  647.0	  342.4	 8362.0	...
4328417	  647.0	  342.4	 8362.0	...
4328418	  647.2	  343.0	 8358.0	...
4328419	  647.5	  343.5	 8354.0	...
4328420	  647.8	  343.8	 8351.0	...
4328421	  648.0	  343.4	 8355.0	...
4328422	  647.7	  342.8	 8358.0	...
4328423	  647.3	  342.4	 8357.0	...
4328424	  646.9	  342.5	 8356.0	...
4328425	  647.4	  342.9	 8355.0	...
4328426	  648.1	  343.6	 8354.0	...
4328427	  648.7	  343.9	 8348.0	...
4328428	  648.8	  344.3	 8342.0	...
4328429	  648.7	  344.5	 8340.0	...
4328430	  648.6	  344.7	 8340.0	...
4328431	  648.4	  345.2	 8340.0	...
4328432	  648.3	  345.4	 8337.0	...
4328433	  648.1	  345.7	 8335.0	...
4328434	  647.6	  345.7	 8332.0	...
4328435	  647.2	  345.8	 8331.0	...
4328436	  646.8	  345.9	 8325.0	...
4328437	  646.8	  345.9	 8320.0	...
4328438	  646.8	  345.9	 8314.0	...
4328439	  646.8	  345.5	 8314.0	...
4328440	  646.8	  345.0	 8314.0	...
4328441	  646.7	  344.6	 8312.0	...
4328442	  646.7	  344.8	 8311.0	...
4328443	  646.6	  345.0	 8311.0	...
4328444	  646.7	  345.1	 8312.0	...
4328445	  646.7	  345.0	 8314.0	...
4328446	  646.7	  345.0	 8313.0	...
4328447	  647.2	  345.3	 8313.0	...
4328448	  647.7	  345.7	 8310.0	...
4328449	  648.1	  346.0	 8306.0	...
4328450	  648.1	  345.9	 8303.0	...
4328451	  648.1	  345.9	 8305.0	...
4328452	  648.1	  345.8	 8306.0	...
4328453	  648.1	  345.6	 8304.0	...
4328454	  648.3	  345.4	 8300.0	...
4328455	  648.3	  345.4	 8295.0	...
4328456	  648.4	  345.2	 8294.0	...
4328457	  648.0	  345.2	 8294.0	...
4328458	  647.8	  345.1	 8294.0	...
4328459	  647.6	  345.0	 8293.0	...
4328460	  647.8	  345.3	 8292.0	...
4328461	  648.0	  345.9	 8289.0	...
4328462	  648.3	  346.3	 8285.0	...
4328463	  648.3	  346.2	 8281.0	...
4328464	  648.5	  346.1	 8280.0	...
4328465	  648.8	  346.3	 8282.0	...
4328466	  649.0	  346.4	 8283.0	...
4328467	  649.1	  346.5	 8282.0	...
4328468	  649.1	  346.4	 8281.0	...
4328469	  649.4	  346.4	 8279.0	...
4328470	  649.6	  346.4	 8278.0	...
4328471	  649.9	  346.4	 8277.0	...
4328472	  649.9	  346.4	 8278.0	...
4328473	  650.0	  346.3	 8282.0	...
4328474	  650.1	  346.3	 8285.0	...
4328475	  649.6	  346.6	 8282.0	...
4328476	  649.0	  346.8	 8277.0	...
4328477	  648.4	  346.6	 8272.0	...
4328478	  648.4	  346.3	 8273.0	...
4328479	  648.7	  346.0	 8274.0	...
4328480	  649.0	  345.9	 8275.0	...
4328481	  649.4	  345.8	 8274.0	...
4328482	  648.9	  345.9	 8274.0	...
4328483	  648.4	  346.0	 8270.0	...
4328484	  648.1	  346.0	 8266.0	...
4328485	  648.6	  346.5	 8263.0	...
4328486	  649.2	  347.1	 8264.0	...
4328487	  649.5	  347.8	 8263.0	...
4328488	  649.6	  347.9	 8259.0	...
4328489	  649.5	  347.4	 8256.0	...
4328490	  649.5	  347.0	 8254.0	...
4328491	  649.5	  346.4	 8255.0	...
4328492	  649.7	  346.3	 8255.0	...
4328493	  650.2	  346.3	 8254.0	...
4328494	  650.6	  346.4	 8253.0	...
4328495	  650.6	  346.6	 8249.0	...
4328496	  650.2	  346.6	 8246.0	...
4328497	  649.9	  346.5	 8248.0	...
4328498	  650.3	  346.4	 8252.0	...
4328499	  650.7	  346.5	 8254.0	...
4328500	  651.0	  346.6	 8251.0	...
4328501	  650.6	  346.7	 8246.0	...
4328502	  650.3	  346.9	 8242.0	...
4328503	  650.2	  347.1	 8239.0	...
4328504	  650.5	  347.3	 8237.0	...
4328505	  651.0	  347.6	 8237.0	...
4328506	  651.5	  347.9	 8238.0	...
4328507	  651.4	  348.4	 8236.0	...
4328508	  651.1	  348.4	 8233.0	...
4328509	  651.0	  348.3	 8230.0	...
4328510	  651.2	  348.2	 8230.0	...
4328511	  650.6	  348.1	 8228.0	...
4328512	  649.7	  348.2	 8227.0	...
4328513	  649.1	  348.2	 8227.0	...
4328514	  649.3	  348.1	 8228.0	...
4328515	  649.5	  348.0	 8228.0	...
4328516	  649.6	  348.0	 8228.0	...
4328517	  650.4	  347.7	 8227.0	...
4328518	  651.3	  347.4	 8227.0	...
4328519	  651.4	  347.3	 8227.0	...
4328520	  650.6	  347.4	 8227.0	...
4328521	  650.1	  347.4	 8227.0	...
4328522	  650.2	  347.3	 8226.0	...
4328523	  650.7	  347.1	 8225.0	...
4328524	  651.0	  347.0	 8223.0	...
4328525	  651.3	  347.1	 8222.0	...
4328526	  651.1	  347.1	 8220.0	...
4328527	  650.8	  347.1	 8218.0	...
4328528	  650.3	  347.2	 8217.0	...
4328529	  650.1	  347.6	 8217.0	...
4328530	  650.1	  348.0	 8217.0	...
4328531	  650.6	  348.5	 8217.0	...
4328532	  650.9	  348.8	 8217.0	...
4328533	  651.1	  349.5	 8216.0	...
4328534	  651.0	  349.8	 8210.0	...
4328535	  650.9	  350.2	 8205.0	...
4328536	  650.8	  350.1	 8203.0	...
4328537	  650.6	  349.2	 8205.0	...
4328538	  650.2	  348.4	 8208.0	...
4328539	  649.8	  347.7	 8208.0	...
4328540	  649.7	  347.7	 8210.0	...
4328541	  650.1	  347.8	 8206.0	...
4328542	  650.6	  348.0	 8200.0	...
4328543	  650.9	  348.6	 8194.0	...
4328544	  650.9	  348.9	 8193.0	...
4328545	  650.7	  348.8	 8191.0	...
4328546	  650.2	  348.5	 8192.0	...
4328547	  649.6	  348.2	 8194.0	...
4328548	  649.4	  348.3	 8196.0	...
4328549	  649.7	  348.2	 8197.0	...
4328550	  650.1	  348.0	 8194.0	...
4328551	  650.5	  347.8	 8191.0	...
4328552	  650.7	  347.7	 8189.0	...
4328553	  650.7	  347.8	 8190.0	...
4328554	  650.7	  347.8	 8190.0	...
4328555	  650.8	  347.9	 8190.0	...
4328556	  650.9	  348.1	 8190.0	...
4328557	  650.7	  348.3	 8189.0	...
4328558	  650.6	  348.6	 8187.0	...
4328559	  650.8	  348.7	 8185.0	...
4328560	  651.2	  348.7	 8185.0	...
4328561	  651.6	  348.7	 8186.0	...
4328562	  651.6	  348.8	 8186.0	...
4328563	  651.7	  348.9	 8185.0	...
4328564	  651.8	  348.5	 8183.0	...
4328565	  652.1	  347.7	 8184.0	...
4328566	  652.2	  347.0	 8187.0	...
4328567	  652.5	  347.2	 8188.0	...
4328568	  652.8	  347.8	 8184.0	...
4328569	  652.9	  348.4	 8180.0	...
4328570	  652.4	  348.5	 8177.0	...
4328571	  651.9	  348.3	 8176.0	...
4328572	  651.6	  348.1	 8175.0	...
4328573	  651.7	  347.8	 8175.0	...
4328574	  651.7	  347.8	 8174.0	...
4328575	  651.6	  347.8	 8174.0	...
4328576	  651.4	  347.8	 8175.0	...
4328577	  651.3	  347.9	 8176.0	...
4328578	  651.2	  347.7	 8177.0	...
4328579	  651.3	  347.4	 8179.0	...
4328580	  651.5	  347.5	 8176.0	...
4328581	  651.2	  348.5	 8171.0	...
4328582	  650.8	  349.5	 8167.0	...
4328583	  650.6	  349.9	 8166.0	...
4328584	  651.2	  349.7	 8167.0	...
4328585	  651.8	  349.5	 8168.0	...
4328586	  652.3	  349.5	 8168.0	...
4328587	  652.4	  349.8	 8166.0	...
4328588	  652.4	  349.9	 8164.0	...
4328589	  652.9	  349.8	 8164.0	...
4328590	  653.3	  349.2	 8164.0	...
4328591	  653.2	  348.7	 8164.0	...
4328592	  652.7	  348.1	 8163.0	...
4328593	  651.9	  347.9	 8162.0	...
4328594	  651.7	  347.8	 8161.0	...
4328595	  652.2	  348.0	 8160.0	...
4328596	  652.9	  348.1	 8157.0	...
4328597	  653.5	  348.0	 8153.0	...
4328598	  653.5	  348.0	 8152.0	...
4328599	  653.3	  348.0	 8154.0	...
4328600	  653.1	  347.9	 8157.0	...
4328601	  652.8	  347.7	 8158.0	...
4328602	  652.7	  347.5	 8157.0	...
4328603	  652.7	  347.3	 8154.0	...
4328604	  652.6	  347.3	 8151.0	...
4328605	  652.6	  347.6	 8150.0	...
4328606	  652.5	  348.0	 8150.0	...
4328607	  652.4	  348.3	 8149.0	...
4328608	  652.8	  348.4	 8149.0	...
4328609	  653.2	  348.4	 8149.0	...
4328610	  653.5	  348.4	 8148.0	...
4328611	  653.3	  348.5	 8148.0	...
4328612	  653.1	  348.1	 8149.0	...
4328613	  653.1	  347.7	 8150.0	...
4328614	  653.2	  347.0	 8150.0	...
4328615	  653.4	  346.9	 8151.0	...
4328616	  653.5	  346.8	 8152.0	...
4328617	  653.6	  347.0	 8152.0	...
4328618	  653.8	  347.6	 8152.0	...
4328619	  654.0	  348.1	 8152.0	...
MSG	4328620 0000 _ Number Off
4328620	  654.0	  348.3	 8150.0	...
4328621	  653.8	  348.0	 8147.0	...
4328622	  653.5	  347.8	 8145.0	...
4328623	  653.4	  347.8	 8144.0	...
4328624	  653.7	  347.8	 8145.0	...
4328625	  654.1	  347.8	 8146.0	...
4328626	  654.6	  347.8	 8145.0	...
4328627	  654.1	  347.9	 8145.0	...
4328628	  653.7	  347.8	 8144.0	...
4328629	  653.2	  347.4	 8144.0	...
4328630	  653.0	  346.9	 8145.0	...
4328631	  652.9	  346.6	 8147.0	...
4328632	  652.9	  346.8	 8146.0	...
4328633	  653.2	  347.0	 8144.0	...
4328634	  653.5	  347.1	 8142.0	...
4328635	  653.8	  347.0	 8143.0	...
4328636	  653.8	  347.2	 8144.0	...
4328637	  653.9	  348.2	 8144.0	...
4328638	  654.0	  349.1	 8143.0	...
4328639	  654.0	  349.1	 8143.0	...
4328640	  653.7	  348.5	 8144.0	...
4328641	  653.5	  348.0	 8144.0	...
4328642	  653.8	  347.9	 8143.0	...
4328643	  654.2	  347.9	 8143.0	...
4328644	  654.3	  348.1	 8142.0	...
4328645	  653.9	  348.4	 8142.0	...
4328646	  653.4	  348.2	 8141.0	...
4328647	  653.3	  347.7	 8140.0	...
4328648	  653.6	  347.2	 8139.0	...
4328649	  654.0	  347.3	 8138.0	...
4328650	  654.1	  347.3	 8138.0	...
4328651	  654.0	  347.3	 8138.0	...
4328652	  654.3	  347.8	 8137.0	...
4328653	  654.6	  348.5	 8137.0	...
4328654	  654.9	  349.2	 8136.0	...
4328655	  654.7	  348.8	 8134.0	...
4328656	  654.3	  348.5	 8133.0	...
4328657	  653.9	  347.9	 8133.0	...
4328658	  653.7	  347.6	 8134.0	...
4328659	  653.7	  347.4	 8135.0	...
4328660	  653.8	  347.6	 8134.0	...
4328661	  653.9	  348.1	 8133.0	...
4328662	  654.0	  348.5	 8132.0	...
4328663	  654.3	  348.9	 8131.0	...
4328664	  654.5	  348.9	 8130.0	...
4328665	  654.7	  349.0	 8129.0	...
4328666	  654.7	  348.6	 8129.0	...
4328667	  654.6	  347.9	 8129.0	...
4328668	  654.4	  347.3	 8129.0	...
4328669	  654.4	  347.2	 8128.0	...
4328670	  655.1	  347.5	 8127.0	...
4328671	  655.7	  347.8	 8127.0	...
4328672	  655.3	  348.3	 8129.0	...
4328673	  654.5	  348.5	 8130.0	...
4328674	  653.7	  348.8	 8131.0	...
4328675	  653.8	  349.0	 8131.0	...
4328676	  653.9	  349.2	 8130.0	...
4328677	  654.3	  349.1	 8129.0	...
4328678	  654.7	  348.9	 8130.0	...
4328679	  655.0	  348.7	 8130.0	...
4328680	  654.8	  348.3	 8132.0	...
4328681	  654.4	  347.8	 8132.0	...
4328682	  654.2	  347.5	 8133.0	...
4328683	  654.1	  347.8	 8134.0	...
4328684	  654.0	  348.1	 8135.0	...
4328685	  654.0	  348.3	 8135.0	...
4328686	  654.5	  348.4	 8136.0	...
4328687	  655.1	  348.4	 8136.0	...
4328688	  655.4	  348.2	 8135.0	...
4328689	  655.0	  348.0	 8133.0	...
4328690	  654.7	  347.8	 8131.0	...
4328691	  654.6	  348.1	 8129.0	...
4328692	  654.6	  348.5	 8128.0	...
4328693	  654.5	  349.0	 8128.0	...
4328694	  654.4	  348.7	 8128.0	...
4328695	  654.2	  348.5	 8127.0	...
4328696	  654.2	  348.3	 8127.0	...
4328697	  654.0	  348.4	 8128.0	...
4328698	  653.6	  348.4	 8130.0	...
4328699	  653.2	  348.3	 8131.0	...
4328700	  653.4	  348.0	 8130.0	...
4328701	  653.8	  348.0	 8129.0	...
4328702	  654.2	  348.0	 8130.0	...
4328703	  654.2	  347.7	 8131.0	...
4328704	  654.2	  347.4	 8135.0	...
4328705	  654.1	  347.3	 8137.0	...
4328706	  654.1	  347.5	 8139.0	...
4328707	  654.2	  347.8	 8139.0	...
4328708	  654.4	  348.0	 8139.0	...
4328709	  654.4	  348.3	 8136.0	...
4328710	  653.9	  348.3	 8133.0	...
4328711	  653.4	  348.1	 8131.0	...
4328712	  653.1	  348.2	 8131.0	...
4328713	  653.1	  348.5	 8131.0	...
4328714	  653.4	  348.3	 8130.0	...
4328715	  653.7	  347.9	 8132.0	...
4328716	  654.1	  347.4	 8135.0	...
4328717	  654.4	  347.1	 8138.0	...
4328718	  654.4	  346.9	 8139.0	...
4328719	  654.2	  347.2	 8135.0	...
4328720	  653.6	  348.3	 8129.0	...
4328721	  653.0	  349.3	 8128.0	...
4328722	  653.1	  349.1	 8132.0	...
4328723	  653.5	  348.4	 8136.0	...
4328724	  654.0	  347.8	 8135.0	...
4328725	  654.0	  348.0	 8135.0	...
4328726	  654.0	  348.3	 8133.0	...
4328727	  654.4	  348.5	 8131.0	...
4328728	  654.7	  348.3	 8131.0	...
4328729	  655.0	  347.7	 8132.0	...
4328730	  655.0	  347.2	 8133.0	...
4328731	  654.9	  347.3	 8132.0	...
4328732	  654.7	  347.5	 8129.0	...
4328733	  654.5	  347.6	 8127.0	...
4328734	  654.3	  347.6	 8125.0	...
4328735	  654.1	  347.5	 8127.0	...
4328736	  654.0	  347.5	 8128.0	...
4328737	  654.2	  347.4	 8128.0	...
4328738	  654.4	  347.3	 8128.0	...
4328739	  654.5	  347.1	 8128.0	...
4328740	  654.4	  347.2	 8128.0	...
4328741	  654.9	  347.4	 8131.0	...
4328742	  655.5	  346.8	 8136.0	...
4328743	  655.4	  346.1	 8142.0	...
4328744	  654.8	  346.5	 8140.0	...
4328745	  655.0	  347.4	 8136.0	...
4328746	  655.8	  348.1	 8132.0	...
4328747	  656.2	  347.8	 8132.0	...
4328748	  655.8	  347.9	 8133.0	...
4328749	  655.3	  348.1	 8128.0	...
4328750	  655.0	  348.4	 8123.0	...
4328751	  654.9	  348.3	 8120.0	...
4328752	  654.8	  347.5	 8122.0	...
4328753	  654.8	  346.8	 8125.0	...
4328754	  654.7	  346.3	 8126.0	...
4328755	  654.3	  346.6	 8127.0	...
4328756	  653.9	  346.9	 8129.0	...
4328757	  654.5	  347.0	 8131.0	...
4328758	  655.5	  347.1	 8131.0	...
4328759	  656.6	  347.1	 8129.0	...
4328760	  656.2	  346.9	 8130.0	...
4328761	  655.8	  346.9	 8134.0	...
4328762	  655.4	  346.8	 8137.0	...
4328763	  655.4	  346.9	 8138.0	...
4328764	  655.4	  346.7	 8138.0	...
4328765	  655.4	  346.4	 8138.0	...
4328766	  655.6	  345.8	 8140.0	...
4328767	  656.0	  345.5	 8141.0	...
4328768	  656.4	  345.2	 8143.0	...
4328769	  656.5	  345.3	 8143.0	...
4328770	  656.9	  345.4	 8143.0	...
4328771	  657.1	  345.1	 8143.0	...
4328772	  657.4	  344.1	 8148.0	...
4328773	  657.5	  343.2	 8153.0	...
4328774	  657.5	  343.1	 8158.0	...
4328775	  657.4	  343.5	 8158.0	...
4328776	  657.3	  344.0	 8157.0	...
4328777	  657.2	  344.0	 8155.0	...
4328778	  657.1	  343.8	 8155.0	...
4328779	  657.1	  343.4	 8155.0	...
4328780	  657.3	  343.5	 8154.0	...
4328781	  657.2	  343.9	 8153.0	...
4328782	  657.0	  344.2	 8152.0	...
4328783	  656.6	  344.1	 8152.0	...
4328784	  656.5	  344.1	 8155.0	...
4328785	  656.4	  343.7	 8157.0	...
4328786	  656.3	  343.2	 8159.0	...
4328787	  656.4	  342.8	 8163.0	...
4328788	  656.5	  342.7	 8166.0	...
4328789	  656.6	  342.7	 8168.0	...
4328790	  656.7	  342.6	 8168.0	...
4328791	  656.6	  342.9	 8166.0	...
4328792	  656.5	  343.2	 8164.0	...
4328793	  656.3	  343.0	 8160.0	...
4328794	  655.8	  342.6	 8158.0	...
4328795	  655.4	  342.1	 8157.0	...
4328796	  655.1	  342.2	 8158.0	...
4328797	  655.7	  342.1	 8159.0	...
4328798	  656.2	  342.0	 8165.0	...
4328799	  656.8	  342.0	 8171.0	...
4328800	  656.9	  342.1	 8177.0	...
4328801	  656.9	  342.2	 8178.0	...
4328802	  657.0	  342.3	 8176.0	...
4328803	  657.0	  342.4	 8174.0	...
4328804	  657.1	  342.4	 8172.0	...
4328805	  656.9	  342.0	 8172.0	...
4328806	  656.6	  341.5	 8171.0	...
4328807	  656.5	  341.0	 8171.0	...
4328808	  656.4	  340.8	 8173.0	...
4328809	  655.8	  340.6	 8174.0	...
4328810	  655.2	  340.2	 8175.0	...
4328811	  654.5	  340.0	 8175.0	...
4328812	  654.4	  340.4	 8174.0	...
4328813	  654.6	  341.1	 8174.0	...
4328814	  655.0	  341.3	 8174.0	...
4328815	  655.5	  340.8	 8175.0	...
4328816	  655.8	  340.2	 8177.0	...
4328817	  655.8	  340.1	 8179.0	...
4328818	  655.7	  340.0	 8181.0	...
4328819	  655.8	  339.9	 8182.0	...
4328820	  655.8	  339.6	 8183.0	...
4328821	  655.8	  339.3	 8184.0	...
4328822	  655.4	  339.1	 8185.0	...
4328823	  655.0	  339.0	 8185.0	...
4328824	  654.5	  339.0	 8184.0	...
4328825	  654.5	  338.9	 8189.0	...
4328826	  654.8	  338.9	 8195.0	...
4328827	  655.0	  338.8	 8202.0	...
4328828	  655.7	  338.7	 8201.0	...
4328829	  656.1	  338.6	 8198.0	...
4328830	  656.5	  338.4	 8195.0	...
4328831	  655.9	  338.3	 8195.0	...
4328832	  655.4	  338.3	 8195.0	...
MSG	4328833 0000 _ Number On
4328833	  654.9	  338.4	 8197.0	...
4328834	  655.0	  338.2	 8197.0	...
4328835	  655.1	  337.9	 8198.0	...
4328836	  655.1	  337.6	 8200.0	...
4328837	  655.3	  337.5	 8205.0	...
4328838	  655.4	  337.3	 8209.0	...
4328839	  655.6	  336.9	 8208.0	...
4328840	  655.6	  336.6	 8207.0	...
4328841	  655.3	  336.5	 8207.0	...
4328842	  655.0	  336.6	 8207.0	...
4328843	  654.7	  337.1	 8207.0	...
4328844	  655.2	  337.6	 8207.0	...
4328845	  655.8	  337.9	 8211.0	...
4328846	  656.3	  337.6	 8213.0	...
4328847	  655.9	  337.5	 8215.0	...
4328848	  655.6	  337.3	 8219.0	...
4328849	  655.3	  337.3	 8222.0	...
4328850	  655.5	  337.3	 8222.0	...
4328851	  655.4	  337.0	 8219.0	...
4328852	  655.2	  336.6	 8217.0	...
4328853	  655.1	  336.1	 8217.0	...
4328854	  655.5	  336.0	 8220.0	...
4328855	  655.8	  335.6	 8226.0	...
4328856	  656.2	  335.0	 8234.0	...
4328857	  656.1	  334.5	 8238.0	...
4328858	  656.0	  334.3	 8238.0	...
4328859	  655.7	  334.2	 8235.0	...
4328860	  655.4	  334.4	 8231.0	...
4328861	  655.5	  334.6	 8229.0	...
4328862	  655.7	  335.0	 8227.0	...
4328863	  655.9	  335.1	 8226.0	...
4328864	  655.9	  335.3	 8225.0	...
4328865	  655.8	  335.4	 8225.0	...
4328866	  656.0	  335.6	 8226.0	...
4328867	  656.1	  335.8	 8227.0	...
4328868	  656.1	  335.8	 8228.0	...
4328869	  655.8	  335.7	 8228.0	...
4328870	  655.5	  335.5	 8228.0	...
4328871	  655.4	  335.1	 8227.0	...
4328872	  655.3	  334.9	 8226.0	...
4328873	  655.3	  334.8	 8225.0	...
4328874	  654.9	  334.8	 8225.0	...
4328875	  654.6	  334.1	 8225.0	...
4328876	  654.4	  333.5	 8226.0	...
4328877	  654.6	  332.6	 8228.0	...
4328878	  654.9	  331.7	 8231.0	...
4328879	  655.1	  330.9	 8232.0	...
4328880	  655.3	  330.6	 8231.0	...
4328881	  655.4	  330.8	 8232.0	...
4328882	  655.5	  330.9	 8235.0	...
4328883	  655.6	  330.9	 8240.0	...
4328884	  655.6	  330.9	 8245.0	...
4328885	  655.9	  330.7	 8249.0	...
4328886	  656.0	  330.5	 8251.0	...
4328887	  656.1	  330.3	 8251.0	...
4328888	  655.9	  330.0	 8253.0	...
4328889	  655.7	  329.8	 8255.0	...
4328890	  655.8	  329.6	 8258.0	...
4328891	  655.9	  329.6	 8259.0	...
4328892	  656.1	  329.6	 8259.0	...
4328893	  656.2	  329.5	 8258.0	...
4328894	  656.3	  329.4	 8258.0	...
4328895	  656.3	  329.2	 8259.0	...
4328896	  656.4	  329.0	 8262.0	...
4328897	  656.6	  328.9	 8264.0	...
4328898	  656.1	  328.7	 8267.0	...
4328899	  655.6	  328.6	 8268.0	...
4328900	  655.2	  328.6	 8268.0	...
4328901	  655.3	  328.6	 8266.0	...
4328902	  655.4	  329.1	 8265.0	...
4328903	  655.4	  329.5	 8265.0	...
4328904	  655.5	  329.9	 8267.0	...
4328905	  656.2	  329.6	 8269.0	...
4328906	  656.9	  329.4	 8271.0	...
4328907	  657.1	  329.1	 8274.0	...
4328908	  656.3	  328.5	 8276.0	...
4328909	  655.5	  327.9	 8279.0	...
4328910	  655.2	  327.6	 8280.0	...
4328911	  655.3	  327.9	 8281.0	...
4328912	  656.2	  328.0	 8281.0	...
4328913	  657.1	  328.1	 8282.0	...
4328914	  657.7	  327.6	 8283.0	...
4328915	  657.5	  327.3	 8283.0	...
4328916	  657.3	  327.0	 8283.0	...
4328917	  656.9	  327.2	 8283.0	...
4328918	  656.4	  327.6	 8285.0	...
4328919	  655.8	  328.0	 8286.0	...
4328920	  655.4	  328.3	 8287.0	...
4328921	  654.9	  328.4	 8287.0	...
4328922	  655.4	  328.3	 8291.0	...
4328923	  656.0	  328.3	 8296.0	...
4328924	  656.7	  328.3	 8300.0	...
4328925	  656.6	  328.1	 8300.0	...
4328926	  656.5	  327.9	 8296.0	...
4328927	  656.4	  327.6	 8293.0	...
4328928	  656.5	  327.6	 8290.0	...
4328929	  656.8	  327.5	 8291.0	...
4328930	  657.2	  327.4	 8292.0	...
4328931	  657.4	  327.4	 8293.0	...
4328932	  657.4	  327.4	 8297.0	...
4328933	  657.2	  327.5	 8302.0	...
4328934	  657.2	  327.6	 8306.0	...
4328935	  657.3	  327.7	 8305.0	...
4328936	  657.5	  327.7	 8303.0	...
4328937	  657.3	  327.8	 8302.0	...
4328938	  656.9	  327.5	 8303.0	...
4328939	  656.6	  326.8	 8306.0	...
4328940	  656.8	  326.1	 8309.0	...
4328941	  657.1	  326.0	 8306.0	...
4328942	  657.3	  326.2	 8303.0	...
4328943	  657.4	  326.3	 8305.0	...
4328944	  657.5	  326.3	 8310.0	...
4328945	  657.5	  326.3	 8315.0	...
4328946	  657.3	  326.4	 8318.0	...
4328947	  657.2	  326.5	 8321.0	...
4328948	  657.0	  326.6	 8324.0	...
4328949	  656.8	  326.1	 8323.0	...
4328950	  656.6	  325.6	 8322.0	...
4328951	  656.6	  325.1	 8320.0	...
4328952	  656.8	  324.9	 8317.0	...
4328953	  657.4	  324.6	 8320.0	...
4328954	  658.1	  324.3	 8324.0	...
4328955	  658.5	  324.3	 8328.0	...
4328956	  658.5	  324.3	 8330.0	...
4328957	  658.0	  324.2	 8331.0	...
4328958	  657.4	  324.1	 8333.0	...
4328959	  657.2	  323.9	 8332.0	...
4328960	  657.4	  323.7	 8336.0	...
4328961	  657.7	  323.5	 8339.0	...
4328962	  657.8	  323.6	 8342.0	...
4328963	  657.9	  323.9	 8342.0	...
4328964	  658.1	  324.1	 8342.0	...
4328965	  658.2	  324.4	 8342.0	...
4328966	  658.2	  324.4	 8343.0	...
4328967	  658.2	  324.7	 8344.0	...
4328968	  658.1	  324.9	 8343.0	...
4328969	  657.7	  324.6	 8344.0	...
4328970	  657.3	  324.1	 8345.0	...
4328971	  657.0	  323.6	 8347.0	...
4328972	  656.9	  323.7	 8350.0	...
4328973	  656.8	  323.8	 8353.0	...
4328974	  656.8	  323.8	 8356.0	...
4328975	  656.6	  323.9	 8358.0	...
4328976	  656.4	  323.9	 8362.0	...
4328977	  656.2	  324.1	 8366.0	...
4328978	  656.1	  324.2	 8368.0	...
4328979	  655.9	  324.3	 8368.0	...
4328980	  655.9	  324.2	 8367.0	...
4328981	  656.3	  324.1	 8367.0	...
4328982	  656.7	  324.0	 8366.0	...
4328983	  657.2	  324.1	 8367.0	...
4328984	  657.3	  324.1	 8370.0	...
4328985	  657.0	  324.2	 8372.0	...
4328986	  656.8	  324.2	 8374.0	...
4328987	  657.0	  324.0	 8377.0	...
4328988	  657.3	  323.5	 8381.0	...
4328989	  657.4	  323.0	 8384.0	...
4328990	  657.1	  322.8	 8385.0	...
4328991	  656.9	  322.7	 8384.0	...
4328992	  656.9	  322.4	 8385.0	...
4328993	  656.7	  321.5	 8386.0	...
4328994	  656.6	  320.8	 8385.0	...
4328995	  656.4	  320.1	 8384.0	...
4328996	  657.1	  319.9	 8387.0	...
4328997	  658.0	  320.7	 8392.0	...
4328998	  659.1	  321.7	 8397.0	...
4328999	  659.4	  322.4	 8398.0	...
4329000	  659.4	  321.9	 8398.0	...
4329001	  658.9	  321.5	 8401.0	...
4329002	  658.5	  321.1	 8403.0	...
4329003	  658.1	  320.4	 8405.0	...
4329004	  658.0	  319.8	 8406.0	...
4329005	  658.2	  319.5	 8408.0	...
4329006	  658.4	  319.5	 8411.0	...
4329007	  658.6	  319.5	 8413.0	...
4329008	  658.7	  319.7	 8413.0	...
4329009	  658.2	  320.2	 8410.0	...
4329010	  657.6	  320.6	 8407.0	...
4329011	  657.2	  320.9	 8408.0	...
4329012	  657.4	  320.9	 8411.0	...
4329013	  657.5	  321.1	 8414.0	...
4329014	  657.5	  321.1	 8414.0	...
4329015	  657.7	  320.8	 8415.0	...
4329016	  658.1	  320.4	 8419.0	...
4329017	  658.3	  320.1	 8423.0	...
4329018	  658.3	  319.9	 8426.0	...
4329019	  658.2	  319.7	 8425.0	...
4329020	  658.3	  319.7	 8424.0	...
4329021	  658.5	  319.3	 8424.0	...
4329022	  658.7	  318.9	 8426.0	...
4329023	  658.7	  319.0	 8428.0	...
4329024	  658.4	  319.9	 8430.0	...
4329025	  658.0	  320.8	 8430.0	...
4329026	  657.9	  320.9	 8430.0	...
4329027	  657.8	  320.4	 8431.0	...
4329028	  657.7	  319.8	 8432.0	...
4329029	  657.6	  319.5	 8433.0	...
4329030	  657.5	  319.6	 8434.0	...
4329031	  657.6	  319.6	 8434.0	...
4329032	  657.7	  319.6	 8434.0	...
4329033	  657.8	  319.5	 8436.0	...
4329034	  657.9	  319.4	 8438.0	...
4329035	  657.6	  319.4	 8441.0	...
4329036	  657.3	  319.5	 8444.0	...
4329037	  657.0	  319.7	 8446.0	...
4329038	  657.0	  319.7	 8446.0	...
4329039	  657.5	  319.8	 8444.0	...
4329040	  658.0	  319.7	 8443.0	...
4329041	  658.4	  319.6	 8445.0	...
4329042	  658.2	  319.6	 8448.0	...
4329043	  658.0	  319.6	 8451.0	...
4329044	  657.9	  319.4	 8451.0	...
4329045	  657.9	  319.3	 8451.0	...
4329046	  657.9	  319.3	 8452.0	...
4329047	  657.8	  318.7	 8453.0	...
4329048	  657.7	  318.1	 8455.0	...
4329049	  657.3	  317.9	 8457.0	...
4329050	  657.2	  318.3	 8459.0	...
4329051	  657.1	  318.6	 8461.0	...
4329052	  657.2	  318.3	 8462.0	...
4329053	  657.1	  318.0	 8462.0	...
4329054	  657.1	  317.9	 8461.0	...
4329055	  657.0	  318.0	 8461.0	...
4329056	  657.5	  318.0	 8464.0	...
4329057	  657.9	  317.8	 8467.0	...
4329058	  658.3	  317.6	 8469.0	...
4329059	  658.2	  317.3	 8470.0	...
4329060	  658.2	  317.5	 8470.0	...
4329061	  658.1	  317.9	 8471.0	...
4329062	  658.0	  318.4	 8472.0	...
4329063	  657.9	  318.6	 8475.0	...
4329064	  657.9	  318.7	 8478.0	...
4329065	  657.7	  318.9	 8480.0	...
4329066	  657.5	  319.2	 8480.0	...
4329067	  657.2	  318.7	 8483.0	...
4329068	  657.0	  317.9	 8486.0	...
4329069	  656.8	  317.1	 8488.0	...
4329070	  656.8	  317.2	 8487.0	...
4329071	  656.8	  317.3	 8486.0	...
4329072	  656.9	  317.4	 8485.0	...
4329073	  656.6	  317.5	 8486.0	...
4329074	  656.3	  317.6	 8487.0	...
4329075	  656.1	  317.8	 8489.0	...
4329076	  656.2	  317.8	 8491.0	...
4329077	  656.1	  317.8	 8494.0	...
4329078	  655.9	  318.0	 8496.0	...
4329079	  655.7	  318.1	 8498.0	...
4329080	  655.9	  318.2	 8501.0	...
4329081	  656.1	  318.2	 8504.0	...
4329082	  656.2	  318.1	 8504.0	...
4329083	  656.2	  318.1	 8504.0	...
4329084	  656.4	  318.1	 8506.0	...
4329085	  656.7	  317.9	 8508.0	...
4329086	  656.8	  317.5	 8511.0	...
4329087	  656.7	  316.8	 8514.0	...
4329088	  656.6	  316.4	 8516.0	...
4329089	  656.4	  316.3	 8518.0	...
4329090	  656.2	  316.6	 8516.0	...
4329091	  656.1	  316.4	 8514.0	...
4329092	  656.2	  316.2	 8512.0	...
4329093	  656.4	  315.9	 8511.0	...
4329094	  656.5	  315.8	 8511.0	...
4329095	  656.6	  315.8	 8512.0	...
4329096	  656.6	  315.4	 8514.0	...
4329097	  656.5	  315.0	 8519.0	...
4329098	  656.4	  315.1	 8523.0	...
4329099	  656.6	  315.5	 8526.0	...
4329100	  657.0	  315.8	 8525.0	...
4329101	  657.2	  315.6	 8527.0	...
4329102	  657.2	  315.5	 8529.0	...
4329103	  657.2	  315.4	 8533.0	...
4329104	  657.9	  315.3	 8535.0	...
4329105	  658.6	  315.2	 8537.0	...
4329106	  659.2	  315.2	 8540.0	...
4329107	  659.2	  315.2	 8543.0	...
4329108	  659.2	  315.5	 8543.0	...
4329109	  658.8	  315.8	 8543.0	...
4329110	  658.4	  315.7	 8544.0	...
4329111	  657.9	  315.3	 8546.0	...
4329112	  657.9	  315.1	 8548.0	...
4329113	  658.1	  315.2	 8549.0	...
4329114	  658.2	  314.9	 8550.0	...
4329115	  657.7	  314.5	 8551.0	...
4329116	  657.0	  314.0	 8551.0	...
4329117	  656.2	  313.8	 8551.0	...
4329118	  656.2	  313.9	 8551.0	...
4329119	  656.7	  314.5	 8551.0	...
4329120	  657.2	  315.1	 8551.0	...
4329121	  657.1	  315.6	 8551.0	...
4329122	  656.5	  315.6	 8551.0	...
4329123	  656.3	  315.4	 8552.0	...
4329124	  656.7	  315.0	 8555.0	...
4329125	  657.5	  314.5	 8560.0	...
4329126	  657.9	  314.0	 8566.0	...
4329127	  658.2	  313.7	 8569.0	...
4329128	  657.9	  313.5	 8568.0	...
4329129	  657.8	  313.4	 8567.0	...
4329130	  657.8	  313.4	 8567.0	...
4329131	  657.8	  313.3	 8567.0	...
4329132	  657.8	  313.2	 8567.0	...
4329133	  657.9	  313.5	 8567.0	...
4329134	  657.9	  313.8	 8572.0	...
MSG	4329135 0000 _ Number Off
4329135	  657.7	  314.0	 8579.0	...
4329136	  657.5	  313.7	 8587.0	...
4329137	  657.5	  313.2	 8587.0	...
4329138	  657.5	  312.8	 8587.0	...
4329139	  657.7	  313.0	 8585.0	...
4329140	  657.9	  313.4	 8585.0	...
4329141	  657.9	  313.2	 8586.0	...
4329142	  657.7	  312.6	 8591.0	...
4329143	  657.4	  311.7	 8596.0	...
4329144	  657.4	  311.6	 8597.0	...
4329145	  657.6	  311.3	 8594.0	...
4329146	  657.8	  311.2	 8593.0	...
4329147	  657.8	  311.5	 8594.0	...
4329148	  657.7	  311.8	 8594.0	...
4329149	  657.5	  312.1	 8593.0	...
4329150	  657.4	  312.2	 8592.0	...
4329151	  657.6	  312.2	 8592.0	...
4329152	  658.0	  312.3	 8593.0	...
4329153	  658.4	  312.0	 8597.0	...
4329154	  658.5	  311.7	 8601.0	...
4329155	  658.5	  311.6	 8604.0	...
4329156	  658.6	  311.6	 8606.0	...
4329157	  658.2	  311.9	 8607.0	...
4329158	  657.6	  312.1	 8607.0	...
4329159	  656.9	  312.5	 8606.0	...
4329160	  656.6	  312.6	 8605.0	...
4329161	  656.6	  312.6	 8605.0	...
4329162	  656.9	  312.5	 8606.0	...
4329163	  657.2	  312.2	 8607.0	...
4329164	  657.5	  311.7	 8609.0	...
4329165	  657.9	  311.3	 8611.0	...
4329166	  658.3	  311.0	 8613.0	...
4329167	  658.3	  311.1	 8615.0	...
4329168	  657.5	  311.3	 8615.0	...
4329169	  656.8	  311.4	 8614.0	...
4329170	  656.1	  311.4	 8612.0	...
4329171	  656.5	  311.2	 8613.0	...
4329172	  656.9	  311.1	 8615.0	...
4329173	  657.3	  311.2	 8617.0	...
4329174	  657.4	  311.3	 8619.0	...
4329175	  658.1	  311.2	 8625.0	...
4329176	  658.7	  310.8	 8632.0	...
4329177	  658.5	  310.6	 8635.0	...
4329178	  657.5	  310.5	 8635.0	...
4329179	  656.5	  310.8	 8634.0	...
4329180	  656.9	  310.9	 8633.0	...
4329181	  657.6	  310.9	 8633.0	...
4329182	  657.8	  310.9	 8631.0	...
4329183	  657.4	  310.9	 8630.0	...
4329184	  656.9	  311.1	 8627.0	...
4329185	  656.8	  311.2	 8626.0	...
4329186	  657.4	  311.3	 8624.0	...
4329187	  658.2	  311.3	 8625.0	...
4329188	  658.7	  311.3	 8627.0	...
4329189	  658.2	  311.3	 8631.0	...
4329190	  657.6	  311.0	 8633.0	...
4329191	  657.1	  310.6	 8635.0	...
4329192	  656.9	  310.2	 8634.0	...
4329193	  656.6	  310.3	 8633.0	...
4329194	  656.5	  310.5	 8631.0	...
4329195	  656.6	  310.7	 8631.0	...
4329196	  656.7	  310.8	 8632.0	...
4329197	  656.9	  310.9	 8634.0	...
4329198	  656.9	  310.4	 8639.0	...
4329199	  656.9	  309.8	 8643.0	...
4329200	  656.8	  309.3	 8646.0	...
4329201	  656.7	  308.9	 8645.0	...
4329202	  656.6	  308.6	 8644.0	...
4329203	  657.3	  308.2	 8645.0	...
4329204	  658.1	  308.3	 8647.0	...
4329205	  658.6	  308.1	 8649.0	...
4329206	  658.5	  308.3	 8651.0	...
4329207	  658.4	  308.5	 8652.0	...
4329208	  658.3	  308.9	 8654.0	...
4329209	  658.3	  309.1	 8654.0	...
4329210	  658.2	  309.5	 8654.0	...
4329211	  658.1	  309.6	 8653.0	...
4329212	  658.0	  309.6	 8652.0	...
4329213	  658.0	  309.7	 8652.0	...
4329214	  658.0	  309.2	 8654.0	...
4329215	  657.7	  308.8	 8657.0	...
4329216	  657.4	  308.2	 8659.0	...
4329217	  657.3	  308.0	 8660.0	...
4329218	  657.5	  307.9	 8663.0	...
4329219	  657.6	  308.0	 8666.0	...
4329220	  657.9	  308.1	 8668.0	...
4329221	  658.2	  308.2	 8667.0	...
4329222	  658.0	  308.3	 8666.0	...
4329223	  657.4	  308.3	 8664.0	...
4329224	  657.1	  308.3	 8667.0	...
4329225	  657.7	  308.2	 8670.0	...
4329226	  658.3	  308.1	 8672.0	...
4329227	  658.7	  308.0	 8673.0	...
4329228	  658.7	  307.7	 8673.0	...
4329229	  658.0	  307.5	 8673.0	...
4329230	  657.4	  307.4	 8672.0	...
4329231	  656.5	  307.2	 8674.0	...
4329232	  656.2	  307.0	 8676.0	...
4329233	  656.9	  307.1	 8679.0	...
4329234	  658.0	  307.2	 8679.0	...
4329235	  658.8	  307.3	 8679.0	...
4329236	  658.7	  307.2	 8679.0	...
4329237	  658.6	  307.4	 8678.0	...
4329238	  658.7	  307.9	 8678.0	...
4329239	  658.7	  308.4	 8678.0	...
4329240	  658.7	  308.0	 8679.0	...
4329241	  658.7	  307.5	 8682.0	...
4329242	  658.7	  306.9	 8685.0	...
4329243	  658.3	  306.8	 8687.0	...
4329244	  657.7	  306.7	 8689.0	...
4329245	  656.9	  306.8	 8690.0	...
4329246	  656.6	  306.9	 8690.0	...
4329247	  657.3	  306.9	 8689.0	...
4329248	  658.3	  307.1	 8687.0	...
4329249	  659.3	  307.2	 8686.0	...
4329250	  659.2	  307.3	 8687.0	...
4329251	  659.2	  307.2	 8689.0	...
4329252	  659.2	  307.2	 8691.0	...
4329253	  659.1	  307.2	 8692.0	...
4329254	  659.1	  307.2	 8693.0	...
4329255	  659.0	  307.2	 8693.0	...
4329256	  659.1	  307.2	 8695.0	...
4329257	  658.9	  307.5	 8695.0	...
4329258	  658.8	  307.8	 8695.0	...
4329259	  658.7	  307.8	 8696.0	...
4329260	  658.8	  307.5	 8700.0	...
4329261	  659.2	  307.1	 8705.0	...
4329262	  659.6	  307.0	 8707.0	...
4329263	  659.7	  306.9	 8707.0	...
4329264	  659.6	  306.9	 8709.0	...
4329265	  659.4	  306.9	 8712.0	...
4329266	  659.4	  306.6	 8717.0	...
4329267	  659.4	  306.1	 8718.0	...
4329268	  659.4	  305.7	 8719.0	...
4329269	  659.4	  305.7	 8718.0	...
4329270	  659.1	  305.8	 8717.0	...
4329271	  659.1	  306.5	 8718.0	...
4329272	  659.0	  307.2	 8720.0	...
4329273	  659.2	  308.0	 8721.0	...
4329274	  659.2	  308.1	 8721.0	...
4329275	  659.9	  308.3	 8722.0	...
4329276	  660.6	  308.2	 8723.0	...
4329277	  661.2	  307.5	 8725.0	...
4329278	  661.1	  306.8	 8725.0	...
4329279	  660.5	  306.6	 8723.0	...
4329280	  660.1	  306.9	 8719.0	...
4329281	  659.6	  307.3	 8718.0	...
4329282	  659.7	  307.2	 8719.0	...
4329283	  659.7	  307.1	 8720.0	...
4329284	  659.8	  307.2	 8725.0	...
4329285	  660.1	  307.2	 8728.0	...
4329286	  660.3	  306.7	 8733.0	...
4329287	  660.3	  306.2	 8735.0	...
4329288	  660.0	  305.8	 8736.0	...
4329289	  659.3	  306.0	 8735.0	...
4329290	  658.9	  306.2	 8734.0	...
4329291	  658.5	  306.3	 8734.0	...
4329292	  658.7	  306.4	 8734.0	...
4329293	  658.8	  306.4	 8734.0	...
4329294	  658.9	  306.1	 8734.0	...
4329295	  658.9	  305.7	 8738.0	...
4329296	  658.8	  305.1	 8742.0	...
4329297	  658.9	  304.9	 8744.0	...
4329298	  658.9	  304.7	 8742.0	...
4329299	  658.9	  304.5	 8744.0	...
4329300	  658.9	  304.4	 8745.0	...
4329301	  658.9	  304.2	 8747.0	...
4329302	  659.0	  304.0	 8747.0	...
4329303	  659.2	  304.5	 8748.0	...
4329304	  659.0	  305.1	 8750.0	...
4329305	  658.5	  305.1	 8750.0	...
4329306	  658.0	  304.5	 8751.0	...
4329307	  657.8	  303.8	 8752.0	...
4329308	  657.6	  304.0	 8753.0	...
4329309	  657.5	  304.3	 8755.0	...
4329310	  657.4	  304.5	 8756.0	...
4329311	  657.5	  304.5	 8757.0	...
4329312	  657.6	  304.4	 8758.0	...
4329313	  657.8	  304.5	 8759.0	...
4329314	  658.1	  304.8	 8759.0	...
4329315	  658.4	  305.1	 8759.0	...
4329316	  658.5	  304.6	 8759.0	...
4329317	  658.4	  304.0	 8759.0	...
4329318	  658.4	  304.1	 8759.0	...
4329319	  658.5	  304.8	 8762.0	...
4329320	  658.3	  305.0	 8766.0	...
4329321	  658.0	  304.4	 8768.0	...
4329322	  657.4	  304.1	 8766.0	...
4329323	  657.3	  304.4	 8766.0	...
4329324	  657.3	  304.7	 8768.0	...
4329325	  657.7	  304.9	 8771.0	...
4329326	  658.1	  304.8	 8776.0	...
4329327	  658.1	  304.8	 8780.0	...
4329328	  658.1	  304.7	 8784.0	...
4329329	  657.9	  304.7	 8786.0	...
4329330	  657.9	  304.4	 8787.0	...
4329331	  657.8	  304.3	 8785.0	...
4329332	  657.6	  304.2	 8782.0	...
4329333	  657.5	  304.5	 8780.0	...
4329334	  657.7	  304.8	 8778.0	...
4329335	  658.0	  304.9	 8777.0	...
4329336	  658.0	  305.1	 8775.0	...
4329337	  657.9	  305.0	 8775.0	...
4329338	  657.6	  304.8	 8775.0	...
4329339	  657.8	  304.4	 8778.0	...
4329340	  658.1	  304.2	 8781.0	...
4329341	  658.3	  304.1	 8785.0	...
4329342	  658.3	  304.3	 8786.0	...
4329343	  658.3	  304.2	 8787.0	...
4329344	  658.3	  304.2	 8789.0	...
4329345	  658.2	  304.4	 8791.0	...
4329346	  658.2	  304.5	 8793.0	...
4329347	  658.2	  304.1	 8795.0	...
4329348	  658.1	  303.6	 8796.0	...
MSG	4329349 0000 _ Number On
4329349	  657.9	  303.0	 8796.0	...
4329350	  657.8	  302.8	 8796.0	...
4329351	  657.4	  302.7	 8794.0	...
4329352	  657.1	  303.6	 8792.0	...
4329353	  656.6	  304.7	 8791.0	...
4329354	  656.2	  304.4	 8795.0	...
4329355	  655.6	  303.3	 8800.0	...
4329356	  655.2	  302.1	 8806.0	...
4329357	  655.2	  302.4	 8809.0	...
4329358	  654.9	  302.8	 8807.0	...
4329359	  654.8	  303.1	 8803.0	...
4329360	  654.8	  303.5	 8800.0	...
4329361	  655.2	  303.8	 8800.0	...
4329362	  655.7	  304.0	 8800.0	...
4329363	  655.9	  303.8	 8799.0	...
4329364	  655.8	  303.2	 8802.0	...
4329365	  655.3	  302.7	 8805.0	...
4329366	  654.9	  302.3	 8809.0	...
4329367	  654.6	  302.7	 8809.0	...
4329368	  654.6	  303.0	 8810.0	...
4329369	  654.6	  302.7	 8809.0	...
4329370	  654.0	  302.2	 8810.0	...
4329371	  653.5	  301.7	 8812.0	...
4329372	  653.1	  301.7	 8814.0	...
4329373	  653.0	  302.1	 8815.0	...
4329374	  652.9	  302.4	 8816.0	...
4329375	  652.6	  302.3	 8817.0	...
4329376	  652.4	  302.0	 8819.0	...
4329377	  652.3	  301.6	 8821.0	...
4329378	  652.7	  301.4	 8823.0	...
4329379	  653.1	  301.2	 8823.0	...
4329380	  653.7	  301.1	 8824.0	...
4329381	  653.9	  301.6	 8824.0	...
4329382	  654.1	  302.2	 8824.0	...
4329383	  654.1	  302.2	 8827.0	...
4329384	  654.0	  301.7	 8831.0	...
4329385	  654.0	  301.1	 8833.0	...
4329386	  654.1	  301.2	 8833.0	...
4329387	  654.3	  301.1	 8833.0	...
4329388	  654.4	  301.1	 8832.0	...
4329389	  654.6	  301.1	 8836.0	...
4329390	  654.8	  301.0	 8839.0	...
4329391	  655.0	  301.0	 8843.0	...
4329392	  655.1	  301.0	 8842.0	...
4329393	  654.9	  300.9	 8841.0	...
4329394	  655.0	  300.8	 8841.0	...
4329395	  655.2	  300.7	 8842.0	...
4329396	  655.4	  300.7	 8845.0	...
4329397	  655.3	  300.7	 8852.0	...
4329398	  655.2	  300.7	 8858.0	...
4329399	  655.2	  300.7	 8862.0	...
4329400	  655.4	  300.7	 8860.0	...
4329401	  655.6	  300.8	 8860.0	...
4329402	  655.2	  300.9	 8860.0	...
4329403	  654.7	  301.1	 8860.0	...
4329404	  654.2	  301.2	 8860.0	...
4329405	  654.2	  301.4	 8859.0	...
4329406	  654.4	  301.5	 8859.0	...
4329407	  654.9	  301.5	 8859.0	...
4329408	  655.2	  301.1	 8860.0	...
4329409	  655.1	  300.8	 8859.0	...
4329410	  654.5	  300.4	 8856.0	...
4329411	  653.9	  300.1	 8854.0	...
4329412	  654.0	  299.9	 8855.0	...
4329413	  654.4	  299.7	 8856.0	...
4329414	  654.8	  299.8	 8857.0	...
4329415	  654.8	  300.0	 8859.0	...
4329416	  654.6	  300.1	 8860.0	...
4329417	  654.4	  300.2	 8861.0	...
4329418	  655.1	  300.1	 8865.0	...
4329419	  656.0	  300.0	 8868.0	...
4329420	  656.8	  299.7	 8872.0	...
4329421	  656.3	  299.5	 8874.0	...
4329422	  655.6	  299.0	 8876.0	...
4329423	  655.1	  298.7	 8877.0	...
4329424	  654.9	  298.9	 8879.0	...
4329425	  654.9	  299.3	 8880.0	...
4329426	  654.9	  299.6	 8880.0	...
4329427	  654.5	  299.5	 8879.0	...
4329428	  653.6	  299.5	 8879.0	...
4329429	  652.7	  299.7	 8879.0	...
4329430	  653.4	  299.3	 8880.0	...
4329431	  654.6	  298.8	 8881.0	...
4329432	  655.8	  298.4	 8880.0	...
4329433	  655.3	  298.4	 8879.0	...
4329434	  654.7	  298.4	 8879.0	...
4329435	  654.3	  298.4	 8881.0	...
4329436	  654.4	  298.4	 8882.0	...
4329437	  654.2	  298.1	 8883.0	...
4329438	  653.7	  297.9	 8883.0	...
4329439	  653.3	  297.7	 8884.0	...
4329440	  653.3	  297.8	 8887.0	...
4329441	  653.5	  297.8	 8889.0	...
4329442	  653.7	  297.9	 8890.0	...
4329443	  653.8	  298.3	 8888.0	...
4329444	  653.7	  298.7	 8886.0	...
4329445	  653.6	  299.0	 8886.0	...
4329446	  653.5	  299.2	 8889.0	...
4329447	  653.4	  299.3	 8893.0	...
4329448	  653.3	  299.3	 8895.0	...
4329449	  653.0	  299.1	 8894.0	...
4329450	  653.4	  298.9	 8893.0	...
4329451	  653.9	  298.8	 8892.0	...
4329452	  654.1	  298.8	 8891.0	...
4329453	  653.8	  298.6	 8892.0	...
4329454	  653.4	  298.2	 8895.0	...
4329455	  653.4	  297.7	 8898.0	...
4329456	  653.5	  297.4	 8898.0	...
4329457	  653.6	  297.4	 8899.0	...
4329458	  653.7	  298.0	 8900.0	...
4329459	  654.1	  298.6	 8902.0	...
4329460	  654.4	  298.9	 8903.0	...
4329461	  654.0	  298.9	 8904.0	...
4329462	  653.2	  299.0	 8905.0	...
4329463	  652.3	  299.0	 8906.0	...
4329464	  652.2	  299.0	 8907.0	...
4329465	  652.2	  299.0	 8907.0	...
4329466	  652.2	  299.1	 8911.0	...
4329467	  652.3	  299.3	 8915.0	...
4329468	  652.3	  299.2	 8919.0	...
4329469	  652.7	  299.0	 8919.0	...
4329470	  652.9	  299.0	 8920.0	...
4329471	  653.1	  299.0	 8920.0	...
4329472	  653.2	  299.0	 8920.0	...
4329473	  653.5	  298.9	 8920.0	...
4329474	  653.5	  298.9	 8919.0	...
4329475	  653.2	  298.8	 8919.0	...
4329476	  652.8	  298.7	 8918.0	...
4329477	  652.7	  298.6	 8918.0	...
4329478	  652.8	  298.5	 8919.0	...
4329479	  652.9	  298.5	 8919.0	...
4329480	  653.1	  298.6	 8920.0	...
4329481	  653.1	  298.6	 8920.0	...
4329482	  653.1	  298.6	 8921.0	...
4329483	  653.1	  298.3	 8923.0	...
4329484	  653.0	  298.0	 8925.0	...
4329485	  652.6	  297.8	 8927.0	...
4329486	  652.3	  297.9	 8927.0	...
4329487	  652.1	  298.2	 8927.0	...
4329488	  652.1	  298.5	 8925.0	...
4329489	  652.1	  298.9	 8923.0	...
4329490	  652.6	  298.9	 8921.0	...
4329491	  653.0	  298.8	 8922.0	...
4329492	  653.3	  298.4	 8926.0	...
4329493	  653.3	  298.9	 8928.0	...
4329494	  653.2	  299.3	 8927.0	...
4329495	  653.0	  299.9	 8924.0	...
4329496	  653.1	  299.9	 8920.0	...
4329497	  653.2	  300.1	 8920.0	...
4329498	  653.1	  300.3	 8920.0	...
4329499	  652.9	  300.5	 8924.0	...
4329500	  653.1	  300.6	 8928.0	...
4329501	  653.5	  300.0	 8932.0	...
4329502	  653.6	  299.4	 8935.0	...
4329503	  653.4	  298.9	 8939.0	...
4329504	  653.0	  298.9	 8941.0	...
4329505	  652.6	  299.0	 8939.0	...
4329506	  652.3	  299.1	 8937.0	...
4329507	  651.6	  299.3	 8936.0	...
4329508	  651.0	  299.5	 8936.0	...
4329509	  651.0	  299.5	 8937.0	...
4329510	  651.4	  299.5	 8938.0	...
4329511	  651.9	  299.4	 8939.0	...
4329512	  652.0	  299.4	 8943.0	...
4329513	  652.0	  299.2	 8946.0	...
4329514	  651.9	  299.1	 8949.0	...
4329515	  651.8	  299.1	 8947.0	...
4329516	  651.5	  299.3	 8946.0	...
4329517	  651.2	  299.8	 8946.0	...
4329518	  650.9	  300.0	 8946.0	...
4329519	  651.0	  300.2	 8946.0	...
4329520	  651.2	  299.5	 8950.0	...
4329521	  651.5	  298.7	 8954.0	...
4329522	  651.9	  298.0	 8957.0	...
4329523	  652.5	  297.9	 8956.0	...
4329524	  653.0	  298.0	 8956.0	...
4329525	  652.2	  298.0	 8957.0	...
4329526	  651.1	  298.1	 8959.0	...
4329527	  649.9	  298.3	 8962.0	...
4329528	  649.8	  298.3	 8967.0	...
4329529	  650.7	  298.1	 8972.0	...
4329530	  651.7	  298.1	 8974.0	...
4329531	  652.9	  298.1	 8972.0	...
4329532	  653.1	  298.5	 8968.0	...
4329533	  653.3	  298.6	 8966.0	...
4329534	  653.3	  298.9	 8968.0	...
4329535	  652.8	  299.0	 8969.0	...
4329536	  652.2	  298.7	 8969.0	...
4329537	  651.6	  298.1	 8972.0	...
4329538	  651.7	  297.6	 8974.0	...
4329539	  651.9	  297.5	 8977.0	...
4329540	  652.0	  297.5	 8979.0	...
4329541	  652.0	  297.5	 8979.0	...
4329542	  652.4	  297.6	 8980.0	...
4329543	  652.8	  297.6	 8982.0	...
4329544	  653.1	  297.5	 8984.0	...
4329545	  653.2	  297.6	 8986.0	...
4329546	  653.2	  297.8	 8987.0	...
4329547	  653.2	  298.0	 8987.0	...
4329548	  653.3	  298.1	 8985.0	...
4329549	  653.2	  298.2	 8984.0	...
4329550	  653.0	  298.2	 8985.0	...
4329551	  652.8	  297.6	 8988.0	...
4329552	  653.5	  297.0	 8992.0	...
4329553	  654.3	  296.3	 8994.0	...
4329554	  655.3	  296.0	 8993.0	...
4329555	  655.4	  295.8	 8992.0	...
4329556	  654.6	  295.9	 8991.0	...
4329557	  653.6	  296.1	 8990.0	...
4329558	  652.7	  296.2	 8989.0	...
4329559	  652.9	  296.2	 8991.0	...
4329560	  653.0	  296.1	 8994.0	...
4329561	  653.3	  296.0	 8998.0	...
4329562	  653.4	  296.0	 8998.0	...
4329563	  653.4	  296.2	 8999.0	...
4329564	  653.3	  296.4	 8999.0	...
4329565	  653.8	  296.4	 9001.0	...
4329566	  654.1	  296.2	 9003.0	...
4329567	  654.4	  296.0	 9005.0	...
4329568	  654.0	  295.8	 9008.0	...
4329569	  654.1	  295.8	 9010.0	...
4329570	  654.0	  295.8	 9011.0	...
4329571	  653.9	  295.7	 9013.0	...
4329572	  653.9	  295.7	 9014.0	...
4329573	  653.9	  295.5	 9016.0	...
4329574	  653.9	  295.3	 9017.0	...
4329575	  653.9	  295.1	 9015.0	...
4329576	  654.5	  294.9	 9014.0	...
4329577	  655.2	  294.7	 9012.0	...
4329578	  655.8	  295.0	 9012.0	...
4329579	  655.7	  295.4	 9012.0	...
4329580	  655.5	  295.2	 9015.0	...
4329581	  655.2	  294.8	 9018.0	...
4329582	  654.8	  294.4	 9018.0	...
4329583	  654.5	  294.5	 9015.0	...
4329584	  654.4	  294.6	 9015.0	...
4329585	  654.1	  294.6	 9017.0	...
4329586	  653.9	  294.4	 9020.0	...
4329587	  654.3	  294.1	 9023.0	...
4329588	  654.8	  293.9	 9025.0	...
4329589	  655.7	  293.8	 9026.0	...
4329590	  656.1	  293.6	 9026.0	...
4329591	  655.6	  293.6	 9027.0	...
4329592	  654.9	  294.0	 9031.0	...
4329593	  654.1	  294.5	 9035.0	...
4329594	  654.1	  294.7	 9039.0	...
4329595	  654.1	  294.6	 9039.0	...
4329596	  654.7	  294.4	 9039.0	...
4329597	  655.4	  294.3	 9040.0	...
4329598	  656.1	  294.0	 9041.0	...
4329599	  656.1	  294.0	 9041.0	...
4329600	  656.1	  294.3	 9040.0	...
4329601	  656.0	  294.6	 9038.0	...
4329602	  655.8	  294.6	 9036.0	...
4329603	  656.0	  294.3	 9037.0	...
4329604	  656.2	  294.0	 9037.0	...
4329605	  656.2	  293.8	 9038.0	...
4329606	  656.0	  293.8	 9041.0	...
4329607	  655.9	  293.4	 9046.0	...
4329608	  655.8	  293.0	 9050.0	...
4329609	  655.2	  292.8	 9051.0	...
4329610	  654.4	  292.9	 9051.0	...
4329611	  653.6	  292.9	 9052.0	...
4329612	  653.8	  292.9	 9054.0	...
4329613	  654.3	  293.0	 9055.0	...
4329614	  654.9	  293.2	 9055.0	...
4329615	  655.3	  293.3	 9054.0	...
4329616	  655.2	  293.4	 9048.0	...
4329617	  655.1	  293.5	 9044.0	...
4329618	  655.0	  293.5	 9044.0	...
4329619	  654.9	  293.4	 9047.0	...
4329620	  654.7	  293.2	 9052.0	...
4329621	  654.2	  293.3	 9054.0	...
4329622	  653.7	  293.5	 9058.0	...
4329623	  653.3	  293.3	 9059.0	...
4329624	  653.3	  292.9	 9060.0	...
4329625	  653.3	  292.0	 9063.0	...
4329626	  652.9	  291.6	 9066.0	...
4329627	  652.5	  291.6	 9069.0	...
4329628	  652.6	  292.0	 9067.0	...
4329629	  653.1	  292.0	 9066.0	...
4329630	  653.5	  291.6	 9065.0	...
4329631	  653.5	  291.6	 9065.0	...
4329632	  653.8	  291.9	 9065.0	...
4329633	  654.1	  291.8	 9065.0	...
4329634	  654.0	  291.4	 9066.0	...
4329635	  653.8	  291.5	 9068.0	...
4329636	  653.4	  291.9	 9071.0	...
4329637	  653.4	  292.1	 9072.0	...
4329638	  653.6	  291.9	 9072.0	...
4329639	  653.9	  291.7	 9071.0	...
4329640	  654.1	  292.1	 9070.0	...
4329641	  654.1	  292.6	 9069.0	...
4329642	  654.0	  293.0	 9068.0	...
4329643	  653.4	  292.9	 9068.0	...
4329644	  652.6	  292.8	 9070.0	...
4329645	  651.8	  292.7	 9072.0	...
4329646	  651.5	  292.6	 9075.0	...
4329647	  651.3	  292.5	 9076.0	...
4329648	  651.1	  292.6	 9077.0	...
4329649	  651.1	  292.6	 9077.0	...
4329650	  651.5	  292.6	 9074.0	...
4329651	  652.2	  293.2	 9071.0	...
4329652	  653.0	  293.7	 9068.0	...
4329653	  653.2	  294.3	 9070.0	...
4329654	  652.8	  293.3	 9077.0	...
4329655	  652.5	  292.4	 9084.0	...
4329656	  652.7	  291.5	 9090.0	...
4329657	  653.0	  291.7	 9089.0	...
4329658	  652.7	  291.9	 9088.0	...
4329659	  652.2	  292.0	 9087.0	...
4329660	  651.8	  292.3	 9084.0	...
4329661	  651.9	  292.4	 9081.0	...
4329662	  652.0	  292.5	 9079.0	...
4329663	  652.2	  292.5	 9080.0	...
4329664	  652.2	  292.6	 9080.0	...
MSG	4329665 0000 _ Number Off
4329665	  651.4	  292.7	 9081.0	...
4329666	  650.6	  293.2	 9084.0	...
4329667	  650.0	  293.6	 9087.0	...
4329668	  650.5	  293.8	 9091.0	...
4329669	  651.1	  293.6	 9092.0	...
4329670	  651.1	  293.7	 9097.0	...
4329671	  651.0	  293.8	 9102.0	...
4329672	  650.6	  293.7	 9105.0	...
4329673	  650.6	  293.0	 9103.0	...
4329674	  650.4	  292.4	 9100.0	...
4329675	  650.3	  292.1	 9098.0	...
4329676	  650.2	  292.1	 9096.0	...
4329677	  650.4	  291.9	 9095.0	...
4329678	  650.6	  291.6	 9096.0	...
4329679	  650.7	  291.4	 9102.0	...
4329680	  650.7	  291.5	 9106.0	...
4329681	  650.7	  291.8	 9109.0	...
4329682	  650.7	  291.5	 9109.0	...
4329683	  650.7	  291.0	 9112.0	...
4329684	  650.9	  290.9	 9116.0	...
4329685	  651.1	  291.2	 9119.0	...
4329686	  651.1	  291.5	 9120.0	...
4329687	  651.0	  291.3	 9120.0	...
4329688	  651.8	  291.1	 9119.0	...
4329689	  652.6	  291.0	 9119.0	...
4329690	  653.2	  290.9	 9118.0	...
4329691	  653.0	  291.3	 9117.0	...
4329692	  652.9	  291.7	 9116.0	...
4329693	  652.9	  292.1	 9117.0	...
4329694	  652.8	  292.1	 9118.0	...
4329695	  652.5	  292.4	 9119.0	...
4329696	  652.3	  292.7	 9119.0	...
4329697	  652.4	  292.1	 9125.0	...
4329698	  652.6	  291.3	 9131.0	...
4329699	  652.9	  290.4	 9139.0	...
4329700	  653.0	  290.5	 9140.0	...
4329701	  653.0	  290.6	 9141.0	...
4329702	  652.6	  291.0	 9141.0	...
4329703	  652.2	  291.4	 9140.0	...
4329704	  651.7	  291.8	 9139.0	...
4329705	  651.5	  291.8	 9137.0	...
4329706	  651.2	  291.9	 9136.0	...
4329707	  651.1	  291.9	 9136.0	...
4329708	  651.2	  291.9	 9136.0	...
4329709	  651.4	  292.0	 9136.0	...
4329710	  651.6	  292.2	 9135.0	...
4329711	  651.8	  292.2	 9135.0	...
4329712	  652.2	  292.1	 9135.0	...
4329713	  652.3	  292.1	 9135.0	...
4329714	  652.3	  291.5	 9136.0	...
4329715	  652.2	  290.9	 9136.0	...
4329716	  652.4	  290.3	 9136.0	...
4329717	  652.2	  290.5	 9136.0	...
4329718	  652.1	  290.7	 9136.0	...
4329719	  652.0	  290.7	 9136.0	...
4329720	  652.1	  290.4	 9136.0	...
4329721	  652.2	  289.9	 9139.0	...
4329722	  652.2	  289.4	 9142.0	...
4329723	  652.2	  289.6	 9145.0	...
4329724	  652.2	  289.9	 9149.0	...
4329725	  652.2	  290.3	 9153.0	...
4329726	  652.1	  290.5	 9155.0	...
4329727	  651.9	  290.7	 9153.0	...
4329728	  652.0	  290.9	 9150.0	...
4329729	  652.1	  291.1	 9153.0	...
4329730	  652.3	  291.2	 9157.0	...
4329731	  653.0	  290.9	 9163.0	...
4329732	  653.7	  290.4	 9165.0	...
4329733	  654.2	  289.9	 9167.0	...
4329734	  653.8	  289.9	 9169.0	...
4329735	  653.3	  289.8	 9171.0	...
4329736	  652.9	  289.6	 9175.0	...
4329737	  652.5	  289.1	 9176.0	...
4329738	  652.2	  288.7	 9178.0	...
4329739	  652.0	  288.5	 9179.0	...
4329740	  652.0	  288.8	 9178.0	...
4329741	  652.1	  289.4	 9177.0	...
4329742	  651.6	  289.9	 9177.0	...
4329743	  651.2	  290.3	 9177.0	...
4329744	  651.0	  290.7	 9177.0	...
4329745	  651.2	  291.0	 9176.0	...
4329746	  651.3	  290.7	 9175.0	...
4329747	  651.0	  290.0	 9175.0	...
4329748	  650.7	  289.4	 9176.0	...
4329749	  650.8	  289.4	 9175.0	...
4329750	  650.9	  289.5	 9175.0	...
4329751	  651.0	  289.5	 9175.0	...
4329752	  650.9	  289.9	 9176.0	...
4329753	  651.3	  290.3	 9178.0	...
4329754	  651.6	  290.1	 9177.0	...
4329755	  651.7	  289.5	 9175.0	...
4329756	  651.5	  289.3	 9175.0	...
4329757	  651.3	  289.5	 9176.0	...
4329758	  651.5	  289.6	 9177.0	...
4329759	  651.6	  289.6	 9177.0	...
4329760	  651.8	  289.5	 9181.0	...
4329761	  651.9	  289.5	 9186.0	...
4329762	  652.0	  289.5	 9191.0	...
4329763	  652.0	  289.6	 9192.0	...
4329764	  652.0	  289.6	 9194.0	...
4329765	  652.0	  289.5	 9192.0	...
4329766	  652.0	  289.4	 9189.0	...
4329767	  652.0	  289.3	 9186.0	...
4329768	  652.0	  289.2	 9186.0	...
4329769	  652.3	  289.1	 9187.0	...
4329770	  652.7	  288.9	 9189.0	...
4329771	  653.3	  288.7	 9191.0	...
4329772	  653.7	  288.6	 9192.0	...
4329773	  653.9	  288.4	 9192.0	...
4329774	  653.9	  288.1	 9196.0	...
4329775	  653.9	  287.8	 9198.0	...
4329776	  653.4	  287.5	 9201.0	...
4329777	  653.0	  287.6	 9199.0	...
4329778	  652.7	  287.7	 9198.0	...
4329779	  652.8	  287.7	 9199.0	...
4329780	  653.0	  287.7	 9200.0	...
4329781	  653.1	  287.8	 9201.0	...
4329782	  653.0	  288.3	 9200.0	...
4329783	  652.9	  288.7	 9199.0	...
4329784	  652.7	  288.9	 9200.0	...
4329785	  652.8	  288.8	 9202.0	...
4329786	  652.9	  288.4	 9205.0	...
4329787	  652.6	  288.2	 9207.0	...
4329788	  652.2	  288.0	 9207.0	...
4329789	  651.9	  288.1	 9207.0	...
4329790	  651.9	  288.1	 9207.0	...
4329791	  652.5	  288.0	 9211.0	...
4329792	  653.2	  287.9	 9215.0	...
4329793	  653.1	  287.9	 9216.0	...
4329794	  652.3	  287.9	 9213.0	...
4329795	  651.5	  287.9	 9210.0	...
4329796	  651.9	  287.8	 9213.0	...
4329797	  652.3	  287.7	 9214.0	...
4329798	  652.7	  287.6	 9214.0	...
4329799	  652.6	  287.6	 9214.0	...
4329800	  652.4	  287.7	 9217.0	...
4329801	  652.7	  287.7	 9221.0	...
4329802	  653.1	  287.7	 9222.0	...
4329803	  653.5	  287.8	 9221.0	...
4329804	  653.5	  288.0	 9224.0	...
4329805	  653.4	  287.6	 9228.0	...
4329806	  653.2	  287.1	 9232.0	...
4329807	  653.0	  286.5	 9232.0	...
4329808	  652.8	  286.2	 9234.0	...
4329809	  652.9	  285.9	 9237.0	...
4329810	  653.1	  285.5	 9239.0	...
4329811	  653.6	  285.5	 9238.0	...
4329812	  653.7	  285.5	 9236.0	...
4329813	  653.5	  285.5	 9233.0	...
4329814	  653.2	  285.6	 9233.0	...
4329815	  653.0	  285.9	 9235.0	...
4329816	  653.3	  286.6	 9237.0	...
4329817	  653.5	  287.2	 9240.0	...
4329818	  653.4	  287.1	 9243.0	...
4329819	  653.9	  286.5	 9245.0	...
4329820	  654.4	  285.4	 9244.0	...
4329821	  654.8	  284.9	 9244.0	...
4329822	  654.0	  285.4	 9243.0	...
4329823	  653.4	  286.4	 9243.0	...
4329824	  652.8	  287.5	 9243.0	...
4329825	  652.6	  287.3	 9243.0	...
4329826	  653.0	  286.9	 9245.0	...
4329827	  653.6	  286.8	 9247.0	...
4329828	  654.3	  287.0	 9249.0	...
4329829	  654.9	  287.2	 9251.0	...
4329830	  655.5	  287.1	 9253.0	...
4329831	  655.2	  287.4	 9253.0	...
4329832	  654.4	  287.6	 9253.0	...
4329833	  653.6	  287.6	 9253.0	...
4329834	  654.0	  287.1	 9254.0	...
4329835	  654.5	  286.9	 9255.0	...
4329836	  655.1	  286.8	 9255.0	...
4329837	  655.0	  286.8	 9255.0	...
4329838	  654.8	  286.7	 9254.0	...
4329839	  654.6	  286.7	 9253.0	...
4329840	  654.0	  286.8	 9253.0	...
4329841	  653.5	  287.0	 9254.0	...
4329842	  652.8	  287.2	 9255.0	...
4329843	  652.8	  287.3	 9255.0	...
4329844	  653.6	  287.2	 9255.0	...
4329845	  654.5	  287.1	 9256.0	...
4329846	  655.4	  287.0	 9261.0	...
4329847	  655.3	  286.8	 9267.0	...
4329848	  655.0	  286.6	 9269.0	...
4329849	  654.7	  286.4	 9267.0	...
4329850	  654.4	  286.6	 9262.0	...
4329851	  654.6	  286.7	 9259.0	...
4329852	  654.7	  286.8	 9261.0	...
4329853	  654.9	  286.7	 9265.0	...
4329854	  655.0	  286.6	 9270.0	...
4329855	  654.5	  286.6	 9270.0	...
4329856	  654.0	  287.0	 9270.0	...
4329857	  653.7	  287.5	 9270.0	...
4329858	  654.0	  287.9	 9271.0	...
4329859	  654.3	  287.8	 9271.0	...
4329860	  654.4	  287.7	 9270.0	...
4329861	  654.8	  287.6	 9271.0	...
4329862	  655.2	  287.5	 9272.0	...
4329863	  655.7	  287.4	 9274.0	...
4329864	  655.7	  287.2	 9273.0	...
4329865	  655.6	  287.1	 9272.0	...
4329866	  655.5	  287.0	 9270.0	...
4329867	  655.4	  286.9	 9269.0	...
4329868	  655.6	  286.7	 9267.0	...
4329869	  655.8	  286.4	 9266.0	...
4329870	  655.3	  286.4	 9265.0	...
4329871	  654.5	  286.5	 9264.0	...
4329872	  654.2	  286.5	 9264.0	...
4329873	  654.8	  286.5	 9264.0	...
4329874	  655.4	  286.5	 9267.0	...
4329875	  655.6	  286.6	 9270.0	...
4329876	  656.2	  286.6	 9279.0	...
4329877	  656.8	  286.6	 9283.0	...
4329878	  656.8	  286.2	 9285.0	...
4329879	  656.1	  285.8	 9282.0	...
4329880	  655.5	  285.8	 9279.0	...
4329881	  655.6	  286.1	 9279.0	...
4329882	  655.6	  286.4	 9280.0	...
4329883	  655.6	  286.3	 9281.0	...
4329884	  655.7	  286.3	 9283.0	...
4329885	  655.7	  286.2	 9286.0	...
4329886	  654.9	  286.4	 9286.0	...
4329887	  654.1	  286.5	 9287.0	...
4329888	  653.3	  286.6	 9288.0	...
4329889	  654.2	  286.4	 9291.0	...
4329890	  655.0	  286.2	 9292.0	...
4329891	  655.9	  286.0	 9292.0	...
4329892	  655.7	  286.1	 9292.0	...
4329893	  655.5	  286.2	 9293.0	...
4329894	  654.9	  286.3	 9294.0	...
4329895	  654.5	  286.0	 9293.0	...
4329896	  654.5	  285.6	 9291.0	...
4329897	  655.0	  285.1	 9290.0	...
4329898	  655.5	  285.1	 9294.0	...
4329899	  655.7	  285.1	 9297.0	...
4329900	  655.9	  285.1	 9301.0	...
4329901	  656.0	  285.2	 9302.0	...
4329902	  656.2	  285.2	 9304.0	...
4329903	  656.1	  284.8	 9306.0	...
4329904	  656.0	  284.3	 9306.0	...
4329905	  655.7	  283.8	 9307.0	...
4329906	  655.7	  283.8	 9308.0	...
4329907	  656.0	  283.9	 9309.0	...
4329908	  656.5	  283.9	 9312.0	...
4329909	  656.9	  283.8	 9313.0	...
4329910	  657.1	  283.8	 9313.0	...
4329911	  657.5	  283.8	 9312.0	...
4329912	  657.8	  283.9	 9312.0	...
4329913	  658.0	  283.8	 9313.0	...
4329914	  657.3	  283.8	 9314.0	...
4329915	  656.5	  284.0	 9315.0	...
4329916	  655.8	  284.2	 9313.0	...
4329917	  655.9	  284.3	 9311.0	...
4329918	  656.2	  284.4	 9310.0	...
4329919	  656.5	  284.4	 9310.0	...
4329920	  656.8	  284.5	 9311.0	...
4329921	  656.8	  284.7	 9311.0	...
4329922	  656.8	  284.9	 9311.0	...
4329923	  657.2	  284.8	 9315.0	...
4329924	  657.6	  284.5	 9319.0	...
4329925	  657.9	  284.2	 9323.0	...
4329926	  657.7	  284.1	 9322.0	...
4329927	  657.5	  284.1	 9320.0	...
4329928	  657.5	  284.0	 9319.0	...
4329929	  657.5	  283.8	 9317.0	...
4329930	  657.3	  283.6	 9316.0	...
4329931	  657.1	  283.5	 9316.0	...
4329932	  656.9	  283.6	 9316.0	...
4329933	  656.8	  283.8	 9318.0	...
4329934	  656.9	  284.1	 9321.0	...
4329935	  657.1	  284.2	 9324.0	...
4329936	  657.3	  284.3	 9327.0	...
4329937	  657.6	  284.2	 9327.0	...
4329938	  657.7	  284.2	 9329.0	...
4329939	  657.8	  284.1	 9331.0	...
4329940	  658.0	  284.5	 9332.0	...
4329941	  658.3	  284.9	 9332.0	...
4329942	  657.6	  285.6	 9332.0	...
4329943	  656.7	  285.7	 9332.0	...
4329944	  655.9	  285.8	 9333.0	...
4329945	  656.0	  285.8	 9333.0	...
4329946	  656.1	  285.7	 9333.0	...
4329947	  656.3	  285.6	 9333.0	...
4329948	  657.2	  285.3	 9334.0	...
4329949	  657.9	  285.1	 9334.0	...
4329950	  658.5	  284.9	 9334.0	...
4329951	  658.1	  285.1	 9334.0	...
4329952	  657.7	  285.2	 9334.0	...
4329953	  657.4	  285.4	 9335.0	...
4329954	  657.4	  285.2	 9336.0	...
4329955	  656.6	  284.4	 9336.0	...
4329956	  655.8	  283.5	 9341.0	...
4329957	  655.4	  283.1	 9345.0	...
4329958	  655.6	  283.4	 9349.0	...
4329959	  655.8	  283.7	 9350.0	...
4329960	  656.0	  283.8	 9351.0	...
4329961	  656.4	  283.7	 9352.0	...
4329962	  656.8	  283.3	 9353.0	...
4329963	  656.8	  282.9	 9353.0	...
4329964	  657.0	  283.0	 9354.0	...
4329965	  657.4	  283.4	 9355.0	...
4329966	  657.8	  283.9	 9356.0	...
4329967	  658.0	  284.0	 9356.0	...
4329968	  657.8	  284.3	 9355.0	...
4329969	  657.6	  284.6	 9353.0	...
4329970	  657.3	  284.4	 9349.0	...
4329971	  657.4	  284.2	 9347.0	...
4329972	  657.7	  283.9	 9348.0	...
4329973	  658.0	  283.7	 9351.0	...
4329974	  658.3	  283.4	 9354.0	...
4329975	  658.4	  283.3	 9354.0	...
4329976	  657.8	  283.4	 9354.0	...
4329977	  657.1	  284.0	 9353.0	...
4329978	  656.5	  284.6	 9351.0	...
4329979	  656.5	  285.1	 9349.0	...
4329980	  656.5	  285.2	 9349.0	...
4329981	  656.4	  285.1	 9349.0	...
4329982	  656.7	  284.4	 9349.0	...
4329983	  657.1	  283.8	 9351.0	...
4329984	  657.7	  283.5	 9352.0	...
4329985	  657.9	  283.6	 9354.0	...
4329986	  657.4	  283.7	 9355.0	...
4329987	  656.8	  283.7	 9356.0	...
4329988	  656.1	  283.5	 9355.0	...
4329989	  656.1	  283.3	 9355.0	...
4329990	  656.1	  283.2	 9355.0	...
4329991	  656.2	  283.6	 9355.0	...
4329992	  656.3	  284.0	 9355.0	...
4329993	  656.4	  284.1	 9354.0	...
4329994	  656.5	  284.3	 9354.0	...
4329995	  656.5	  284.6	 9354.0	...
4329996	  657.3	  284.5	 9357.0	...
4329997	  658.0	  284.2	 9364.0	...
4329998	  658.8	  283.9	 9371.0	...
4329999	  658.9	  283.9	 9373.0	...
4330000	  659.1	  284.6	 9371.0	...
4330001	  658.1	  285.5	 9370.0	...
4330002	  657.0	  285.5	 9370.0	...
4330003	  655.9	  284.8	 9371.0	...
4330004	  655.8	  283.9	 9370.0	...
4330005	  655.9	  283.7	 9369.0	...
4330006	  656.3	  284.1	 9369.0	...
4330007	  656.7	  284.6	 9366.0	...
4330008	  657.2	  285.0	 9363.0	...
4330009	  657.1	  285.1	 9361.0	...
4330010	  656.9	  285.1	 9361.0	...
4330011	  656.7	  284.9	 9362.0	...
4330012	  657.0	  284.4	 9363.0	...
4330013	  657.4	  283.8	 9364.0	...
4330014	  657.3	  283.5	 9362.0	...
4330015	  656.9	  283.4	 9361.0	...
4330016	  657.0	  283.4	 9362.0	...
4330017	  657.5	  283.4	 9366.0	...
4330018	  658.1	  283.4	 9369.0	...
4330019	  658.3	  283.5	 9368.0	...
4330020	  658.5	  283.6	 9366.0	...
4330021	  658.3	  283.6	 9365.0	...
4330022	  658.0	  283.7	 9366.0	...
4330023	  657.7	  283.9	 9367.0	...
4330024	  657.9	  284.1	 9368.0	...
4330025	  658.1	  284.4	 9369.0	...
4330026	  658.2	  284.7	 9371.0	...
4330027	  658.1	  284.3	 9372.0	...
4330028	  657.9	  283.6	 9372.0	...
4330029	  657.8	  282.8	 9372.0	...
4330030	  658.3	  282.5	 9372.0	...
4330031	  658.7	  282.3	 9373.0	...
4330032	  658.9	  282.4	 9374.0	...
4330033	  659.0	  282.5	 9374.0	...
4330034	  659.0	  282.7	 9373.0	...
4330035	  658.9	  282.8	 9372.0	...
4330036	  658.8	  283.0	 9372.0	...
4330037	  658.7	  283.1	 9373.0	...
4330038	  659.0	  283.2	 9374.0	...
4330039	  659.0	  283.4	 9374.0	...
4330040	  658.8	  283.4	 9376.0	...
4330041	  658.6	  283.4	 9377.0	...
4330042	  658.5	  283.3	 9378.0	...
4330043	  658.5	  283.1	 9378.0	...
4330044	  658.6	  282.7	 9378.0	...
4330045	  658.7	  282.3	 9378.0	...
4330046	  658.5	  282.2	 9381.0	...
4330047	  658.4	  282.6	 9385.0	...
4330048	  658.4	  282.8	 9388.0	...
4330049	  658.6	  282.9	 9384.0	...
4330050	  658.7	  282.9	 9381.0	...
4330051	  658.9	  283.0	 9381.0	...
4330052	  659.0	  283.2	 9385.0	...
4330053	  659.1	  283.4	 9388.0	...
4330054	  658.9	  283.5	 9388.0	...
4330055	  658.7	  283.4	 9388.0	...
4330056	  658.6	  283.3	 9388.0	...
4330057	  658.6	  283.1	 9387.0	...
4330058	  658.4	  282.7	 9387.0	...
4330059	  658.0	  282.3	 9387.0	...
4330060	  657.7	  282.1	 9383.0	...
4330061	  657.6	  282.1	 9379.0	...
4330062	  657.6	  282.1	 9378.0	...
4330063	  657.9	  282.0	 9381.0	...
4330064	  658.0	  282.0	 9385.0	...
4330065	  658.1	  281.9	 9385.0	...
4330066	  657.9	  281.8	 9384.0	...
4330067	  657.4	  281.6	 9384.0	...
4330068	  657.1	  281.0	 9386.0	...
4330069	  656.8	  280.7	 9388.0	...
4330070	  656.8	  280.3	 9389.0	...
4330071	  656.8	  280.3	 9389.0	...
4330072	  656.9	  280.8	 9389.0	...
4330073	  657.0	  281.2	 9393.0	...
4330074	  657.2	  281.2	 9397.0	...
4330075	  657.3	  280.6	 9400.0	...
4330076	  657.4	  280.1	 9399.0	...
4330077	  657.6	  280.7	 9397.0	...
4330078	  657.7	  281.4	 9396.0	...
4330079	  657.1	  282.2	 9396.0	...
4330080	  656.5	  282.4	 9396.0	...
4330081	  657.1	  282.5	 9399.0	...
4330082	  658.1	  281.7	 9403.0	...
4330083	  659.0	  280.8	 9407.0	...
4330084	  658.7	  279.9	 9408.0	...
4330085	  658.6	  279.8	 9407.0	...
4330086	  658.6	  279.6	 9407.0	...
4330087	  657.8	  279.7	 9406.0	...
4330088	  656.9	  279.7	 9408.0	...
4330089	  656.5	  279.5	 9409.0	...
4330090	  657.1	  279.6	 9411.0	...
4330091	  657.7	  280.0	 9411.0	...
4330092	  657.9	  280.6	 9411.0	...
4330093	  658.1	  280.8	 9410.0	...
4330094	  658.2	  280.9	 9411.0	...
4330095	  658.0	  280.8	 9414.0	...
4330096	  657.8	  280.8	 9418.0	...
4330097	  657.6	  280.9	 9423.0	...
4330098	  658.0	  280.9	 9426.0	...
4330099	  658.5	  280.7	 9429.0	...
4330100	  659.0	  280.2	 9431.0	...
4330101	  659.0	  279.9	 9431.0	...
4330102	  658.9	  279.5	 9431.0	...
4330103	  658.9	  279.5	 9429.0	...
4330104	  658.6	  279.8	 9426.0	...
4330105	  658.3	  280.1	 9423.0	...
4330106	  657.9	  280.0	 9421.0	...
4330107	  657.9	  279.7	 9419.0	...
4330108	  657.8	  279.3	 9420.0	...
4330109	  656.8	  279.2	 9423.0	...
4330110	  655.8	  279.4	 9424.0	...
4330111	  655.4	  279.7	 9423.0	...
4330112	  656.1	  279.9	 9425.0	...
4330113	  656.9	  280.0	 9427.0	...
4330114	  657.5	  279.9	 9431.0	...
4330115	  658.0	  279.7	 9432.0	...
4330116	  658.7	  279.5	 9433.0	...
4330117	  659.2	  279.5	 9434.0	...
4330118	  659.9	  279.8	 9434.0	...
4330119	  660.2	  280.2	 9434.0	...
4330120	  660.6	  280.8	 9432.0	...
4330121	  660.7	  281.1	 9431.0	...
4330122	  660.5	  281.3	 9430.0	...
4330123	  660.0	  281.4	 9429.0	...
4330124	  659.4	  281.4	 9429.0	...
4330125	  659.1	  281.3	 9429.0	...
4330126	  659.3	  280.7	 9428.0	...
4330127	  659.6	  280.2	 9433.0	...
4330128	  659.3	  279.9	 9437.0	...
4330129	  659.1	  279.9	 9438.0	...
4330130	  658.9	  279.9	 9434.0	...
4330131	  659.2	  279.8	 9429.0	...
4330132	  658.9	  280.5	 9427.0	...
4330133	  658.8	  281.2	 9429.0	...
4330134	  658.8	  280.9	 9433.0	...
4330135	  658.8	  279.7	 9437.0	...
4330136	  658.5	  278.6	 9437.0	...
4330137	  657.9	  278.8	 9437.0	...
4330138	  657.4	  279.1	 9436.0	...
4330139	  657.1	  279.6	 9435.0	...
4330140	  656.9	  279.8	 9434.0	...
4330141	  656.9	  279.8	 9435.0	...
4330142	  656.8	  279.6	 9434.0	...
4330143	  657.2	  280.0	 9432.0	...
4330144	  657.7	  280.4	 9431.0	...
4330145	  657.4	  281.0	 9432.0	...
4330146	  656.6	  281.1	 9432.0	...
4330147	  656.3	  280.7	 9433.0	...
4330148	  657.1	  280.4	 9436.0	...
4330149	  657.8	  280.0	 9439.0	...
4330150	  657.9	  280.1	 9441.0	...
4330151	  657.8	  280.0	 9442.0	...
4330152	  657.7	  280.1	 9442.0	...
4330153	  657.6	  280.2	 9443.0	...
4330154	  657.7	  280.5	 9446.0	...
4330155	  658.0	  280.6	 9450.0	...
4330156	  658.4	  280.8	 9453.0	...
4330157	  658.6	  280.8	 9450.0	...
4330158	  658.3	  280.6	 9448.0	...
4330159	  657.8	  280.2	 9448.0	...
4330160	  657.9	  279.7	 9450.0	...
4330161	  658.5	  279.5	 9453.0	...
4330162	  659.0	  279.3	 9455.0	...
4330163	  659.2	  279.2	 9457.0	...
4330164	  659.3	  279.0	 9458.0	...
4330165	  659.3	  278.8	 9459.0	...
4330166	  659.2	  278.9	 9459.0	...
4330167	  658.9	  279.3	 9459.0	...
4330168	  658.6	  279.6	 9458.0	...
4330169	  658.2	  279.6	 9457.0	...
4330170	  658.5	  279.6	 9457.0	...
4330171	  658.9	  279.5	 9458.0	...
4330172	  659.4	  279.9	 9457.0	...
4330173	  659.4	  280.3	 9457.0	...
4330174	  659.4	  280.2	 9460.0	...
4330175	  658.7	  279.8	 9463.0	...
4330176	  658.0	  279.1	 9466.0	...
4330177	  657.3	  278.9	 9461.0	...
4330178	  657.3	  278.7	 9457.0	...
4330179	  657.3	  278.8	 9453.0	...
4330180	  657.5	  278.9	 9454.0	...
4330181	  657.8	  279.0	 9457.0	...
4330182	  658.1	  278.7	 9460.0	...
4330183	  658.2	  278.5	 9466.0	...
4330184	  658.3	  278.2	 9471.0	...
4330185	  658.3	  278.3	 9474.0	...
4330186	  658.3	  278.5	 9473.0	...
4330187	  658.3	  278.5	 9472.0	...
4330188	  658.4	  278.5	 9473.0	...
4330189	  658.5	  278.6	 9473.0	...
4330190	  658.2	  278.8	 9472.0	...
4330191	  657.9	  279.1	 9472.0	...
4330192	  657.6	  279.3	 9472.0	...
4330193	  657.5	  279.5	 9472.0	...
4330194	  657.4	  279.6	 9472.0	...
4330195	  657.5	  279.5	 9474.0	...
4330196	  658.0	  279.1	 9477.0	...
4330197	  658.6	  278.7	 9480.0	...
4330198	  658.7	  278.4	 9478.0	...
4330199	  658.7	  278.4	 9475.0	...
4330200	  658.6	  278.2	 9472.0	...
4330201	  658.4	  278.1	 9471.0	...
4330202	  658.3	  278.2	 9467.0	...
4330203	  658.1	  278.3	 9464.0	...
4330204	  658.1	  278.3	 9467.0	...
4330205	  658.1	  278.4	 9472.0	...
4330206	  658.2	  278.7	 9475.0	...
4330207	  657.4	  278.9	 9474.0	...
4330208	  656.6	  278.9	 9474.0	...
4330209	  656.0	  278.9	 9476.0	...
4330210	  656.4	  278.7	 9478.0	...
4330211	  657.1	  278.8	 9478.0	...
4330212	  657.6	  278.9	 9480.0	...
4330213	  657.9	  279.0	 9481.0	...
4330214	  658.1	  279.1	 9482.0	...
4330215	  658.7	  279.1	 9481.0	...
4330216	  659.1	  279.0	 9484.0	...
4330217	  659.1	  278.8	 9488.0	...
4330218	  659.0	  278.6	 9489.0	...
4330219	  658.9	  278.5	 9487.0	...
4330220	  659.0	  278.4	 9484.0	...
4330221	  659.1	  278.6	 9485.0	...
4330222	  659.3	  278.9	 9487.0	...
4330223	  658.9	  279.2	 9490.0	...
4330224	  658.4	  279.2	 9493.0	...
4330225	  657.8	  279.2	 9490.0	...
4330226	  657.6	  279.3	 9484.0	...
4330227	  657.3	  279.4	 9479.0	...
4330228	  657.2	  279.4	 9478.0	...
4330229	  657.4	  279.3	 9477.0	...
4330230	  657.5	  279.2	 9479.0	...
4330231	  657.7	  279.3	 9482.0	...
4330232	  657.8	  279.3	 9484.0	...
4330233	  657.8	  279.2	 9484.0	...
4330234	  657.9	  279.2	 9484.0	...
4330235	  657.8	  279.2	 9485.0	...
4330236	  657.4	  279.1	 9485.0	...
4330237	  657.0	  279.1	 9485.0	...
4330238	  658.0	  278.8	 9486.0	...
4330239	  659.1	  278.7	 9485.0	...
4330240	  660.0	  278.5	 9487.0	...
4330241	  659.3	  278.4	 9490.0	...
4330242	  658.3	  278.3	 9492.0	...
4330243	  657.6	  278.8	 9492.0	...
4330244	  657.3	  279.3	 9492.0	...
4330245	  657.4	  279.1	 9492.0	...
4330246	  657.7	  278.4	 9493.0	...
4330247	  657.8	  277.9	 9493.0	...
4330248	  658.1	  278.1	 9492.0	...
4330249	  658.2	  278.3	 9490.0	...
4330250	  657.9	  278.3	 9487.0	...
4330251	  657.5	  278.2	 9484.0	...
4330252	  657.0	  278.1	 9486.0	...
4330253	  656.8	  278.1	 9487.0	...
4330254	  656.9	  278.2	 9491.0	...
4330255	  657.1	  278.1	 9493.0	...
4330256	  657.5	  278.1	 9496.0	...
4330257	  657.9	  278.2	 9496.0	...
4330258	  658.2	  278.3	 9497.0	...
4330259	  658.2	  277.8	 9498.0	...
4330260	  658.1	  277.1	 9500.0	...
4330261	  657.9	  276.8	 9500.0	...
4330262	  657.7	  277.1	 9499.0	...
4330263	  657.8	  277.3	 9502.0	...
4330264	  657.8	  277.2	 9505.0	...
4330265	  657.7	  277.2	 9504.0	...
4330266	  657.4	  277.3	 9500.0	...
4330267	  657.3	  277.3	 9497.0	...
4330268	  657.5	  277.5	 9499.0	...
4330269	  658.4	  277.5	 9500.0	...
4330270	  659.2	  277.4	 9507.0	...
4330271	  659.8	  277.1	 9513.0	...
4330272	  659.8	  277.0	 9516.0	...
4330273	  659.9	  277.1	 9513.0	...
4330274	  659.8	  277.2	 9509.0	...
4330275	  659.6	  277.2	 9508.0	...
4330276	  659.3	  277.2	 9507.0	...
4330277	  659.0	  277.2	 9506.0	...
4330278	  658.7	  277.1	 9506.0	...
4330279	  658.5	  276.9	 9506.0	...
4330280	  658.5	  276.9	 9506.0	...
4330281	  658.5	  277.0	 9507.0	...
4330282	  658.5	  277.0	 9508.0	...
4330283	  658.5	  276.8	 9509.0	...
4330284	  658.6	  276.6	 9512.0	...
4330285	  658.7	  276.7	 9514.0	...
4330286	  658.7	  276.8	 9514.0	...
4330287	  658.7	  277.0	 9511.0	...
4330288	  658.6	  277.1	 9508.0	...
4330289	  658.5	  277.1	 9504.0	...
4330290	  658.4	  277.0	 9500.0	...
4330291	  658.5	  276.9	 9497.0	...
4330292	  658.9	  276.7	 9500.0	...
4330293	  659.2	  276.6	 9504.0	...
4330294	  659.6	  276.4	 9511.0	...
4330295	  659.8	  276.2	 9516.0	...
4330296	  660.1	  276.1	 9520.0	...
4330297	  660.1	  276.0	 9520.0	...
4330298	  660.3	  276.1	 9517.0	...
4330299	  660.4	  276.2	 9514.0	...
4330300	  660.5	  276.6	 9511.0	...
4330301	  660.5	  276.9	 9512.0	...
4330302	  660.3	  276.6	 9512.0	...
4330303	  659.3	  276.0	 9512.0	...
4330304	  658.4	  275.5	 9512.0	...
4330305	  657.6	  275.6	 9513.0	...
4330306	  657.4	  275.7	 9515.0	...
4330307	  657.9	  276.1	 9518.0	...
4330308	  658.6	  276.6	 9520.0	...
4330309	  659.3	  276.9	 9522.0	...
4330310	  659.7	  276.9	 9520.0	...
4330311	  660.0	  276.9	 9519.0	...
4330312	  660.3	  276.7	 9520.0	...
4330313	  660.2	  276.6	 9522.0	...
4330314	  660.1	  276.6	 9523.0	...
4330315	  659.8	  276.7	 9522.0	...
4330316	  659.6	  276.6	 9522.0	...
4330317	  659.7	  276.5	 9522.0	...
4330318	  660.1	  276.4	 9524.0	...
4330319	  660.5	  276.3	 9524.0	...
4330320	  660.7	  276.2	 9524.0	...
4330321	  660.6	  276.1	 9523.0	...
4330322	  660.5	  276.0	 9522.0	...
4330323	  660.6	  275.8	 9525.0	...
4330324	  660.8	  275.5	 9529.0	...
4330325	  660.9	  275.2	 9533.0	...
4330326	  661.1	  275.2	 9533.0	...
4330327	  661.3	  275.4	 9528.0	...
4330328	  661.1	  275.7	 9523.0	...
4330329	  660.6	  276.0	 9518.0	...
4330330	  660.1	  276.0	 9520.0	...
4330331	  660.3	  275.8	 9523.0	...
4330332	  660.4	  275.6	 9526.0	...
4330333	  660.9	  275.4	 9528.0	...
4330334	  661.4	  275.4	 9528.0	...
4330335	  662.0	  275.4	 9528.0	...
4330336	  662.1	  275.4	 9531.0	...
4330337	  661.9	  275.4	 9535.0	...
4330338	  661.7	  275.4	 9538.0	...
4330339	  661.6	  275.4	 9538.0	...
4330340	  661.5	  275.3	 9538.0	...
4330341	  661.8	  275.2	 9538.0	...
4330342	  662.1	  275.1	 9539.0	...
4330343	  662.2	  275.1	 9539.0	...
4330344	  661.9	  275.2	 9538.0	...
4330345	  660.8	  275.5	 9538.0	...
4330346	  660.0	  275.8	 9538.0	...
4330347	  660.2	  276.0	 9538.0	...
4330348	  661.3	  276.1	 9540.0	...
4330349	  662.7	  276.1	 9541.0	...
4330350	  662.9	  276.3	 9542.0	...
4330351	  663.3	  276.3	 9544.0	...
4330352	  663.7	  276.3	 9547.0	...
4330353	  664.0	  276.2	 9550.0	...
4330354	  663.2	  276.2	 9552.0	...
4330355	  662.2	  276.3	 9553.0	...
4330356	  661.0	  276.6	 9554.0	...
4330357	  660.7	  276.8	 9555.0	...
4330358	  661.4	  276.7	 9556.0	...
4330359	  662.3	  276.5	 9555.0	...
4330360	  663.0	  276.4	 9552.0	...
4330361	  662.7	  276.6	 9546.0	...
4330362	  662.3	  276.7	 9540.0	...
4330363	  662.2	  276.9	 9537.0	...
4330364	  662.2	  277.1	 9538.0	...
4330365	  662.2	  276.8	 9543.0	...
4330366	  662.3	  276.4	 9546.0	...
4330367	  662.0	  275.8	 9549.0	...
4330368	  661.7	  275.7	 9548.0	...
4330369	  661.5	  275.8	 9548.0	...
4330370	  661.7	  276.1	 9549.0	...
4330371	  661.6	  276.5	 9550.0	...
4330372	  661.4	  276.6	 9552.0	...
4330373	  661.3	  276.8	 9552.0	...
4330374	  661.3	  276.7	 9553.0	...
4330375	  661.1	  276.6	 9552.0	...
4330376	  661.0	  276.5	 9552.0	...
4330377	  660.9	  276.5	 9552.0	...
4330378	  661.0	  276.4	 9552.0	...
4330379	  661.7	  276.3	 9552.0	...
4330380	  662.2	  276.2	 9551.0	...
4330381	  662.8	  276.3	 9549.0	...
4330382	  662.7	  276.6	 9547.0	...
4330383	  662.7	  277.0	 9546.0	...
4330384	  662.9	  277.1	 9546.0	...
4330385	  663.0	  276.7	 9548.0	...
4330386	  663.1	  276.2	 9549.0	...
4330387	  662.9	  276.0	 9548.0	...
4330388	  662.4	  276.4	 9548.0	...
4330389	  661.9	  276.4	 9547.0	...
4330390	  662.3	  275.9	 9546.0	...
4330391	  663.0	  275.4	 9546.0	...
4330392	  663.8	  275.3	 9547.0	...
4330393	  663.8	  275.4	 9550.0	...
4330394	  663.5	  275.4	 9553.0	...
4330395	  663.6	  275.4	 9557.0	...
4330396	  663.7	  275.3	 9557.0	...
4330397	  663.2	  275.4	 9559.0	...
4330398	  662.4	  275.4	 9559.0	...
4330399	  661.6	  275.8	 9560.0	...
4330400	  661.1	  275.8	 9559.0	...
4330401	  660.9	  275.9	 9557.0	...
4330402	  660.8	  275.9	 9554.0	...
4330403	  661.7	  276.1	 9551.0	...
4330404	  662.4	  276.2	 9550.0	...
4330405	  662.8	  276.0	 9550.0	...
4330406	  662.9	  276.2	 9551.0	...
4330407	  662.4	  276.3	 9552.0	...
4330408	  661.6	  276.6	 9553.0	...
4330409	  660.6	  276.5	 9554.0	...
4330410	  660.2	  276.4	 9554.0	...
4330411	  660.2	  276.2	 9554.0	...
4330412	  660.4	  276.2	 9554.0	...
4330413	  660.4	  276.1	 9555.0	...
4330414	  660.4	  276.0	 9555.0	...
4330415	  660.5	  275.8	 9558.0	...
4330416	  660.6	  275.7	 9561.0	...
4330417	  660.0	  275.6	 9565.0	...
4330418	  659.3	  275.4	 9566.0	...
4330419	  659.0	  275.2	 9568.0	...
4330420	  659.4	  275.0	 9568.0	...
4330421	  659.7	  274.9	 9568.0	...
4330422	  659.7	  274.9	 9569.0	...
4330423	  659.7	  275.2	 9570.0	...
4330424	  659.7	  275.5	 9571.0	...
4330425	  659.9	  275.4	 9571.0	...
4330426	  660.0	  274.8	 9569.0	...
4330427	  660.2	  274.2	 9566.0	...
4330428	  660.2	  273.8	 9569.0	...
4330429	  660.3	  273.3	 9574.0	...
4330430	  660.4	  272.9	 9577.0	...
4330431	  660.0	  273.0	 9576.0	...
4330432	  659.8	  273.6	 9570.0	...
4330433	  659.3	  274.3	 9566.0	...
4330434	  659.2	  274.5	 9562.0	...
4330435	  659.1	  274.1	 9563.0	...
4330436	  659.3	  273.7	 9565.0	...
4330437	  659.5	  273.6	 9567.0	...
4330438	  660.2	  273.4	 9573.0	...
4330439	  660.9	  273.2	 9578.0	...
4330440	  661.5	  273.1	 9580.0	...
4330441	  661.3	  273.2	 9578.0	...
4330442	  660.8	  273.2	 9576.0	...
4330443	  660.5	  273.3	 9578.0	...
4330444	  660.5	  273.3	 9580.0	...
4330445	  661.0	  273.2	 9582.0	...
4330446	  661.4	  273.1	 9584.0	...
4330447	  661.4	  272.4	 9584.0	...
4330448	  661.2	  271.7	 9586.0	...
4330449	  660.8	  271.3	 9587.0	...
4330450	  660.7	  271.5	 9590.0	...
4330451	  660.9	  271.8	 9591.0	...
4330452	  661.2	  271.9	 9592.0	...
4330453	  661.6	  272.0	 9591.0	...
4330454	  661.7	  272.0	 9591.0	...
4330455	  662.3	  272.0	 9591.0	...
4330456	  662.9	  272.5	 9591.0	...
4330457	  663.4	  272.9	 9588.0	...
4330458	  663.7	  273.2	 9585.0	...
4330459	  663.8	  273.0	 9582.0	...
4330460	  664.0	  272.9	 9582.0	...
4330461	  664.0	  272.9	 9582.0	...
4330462	  663.5	  273.0	 9582.0	...
4330463	  662.9	  273.1	 9581.0	...
4330464	  662.4	  272.9	 9582.0	...
4330465	  662.4	  272.7	 9584.0	...
4330466	  662.5	  272.7	 9587.0	...
4330467	  662.5	  273.0	 9588.0	...
4330468	  662.4	  273.3	 9589.0	...
4330469	  662.1	  273.1	 9590.0	...
4330470	  662.0	  272.8	 9590.0	...
4330471	  661.9	  272.4	 9589.0	...
4330472	  661.8	  272.3	 9589.0	...
4330473	  661.8	  272.1	 9588.0	...
4330474	  661.7	  272.0	 9589.0	...
4330475	  661.7	  272.0	 9590.0	...
4330476	  662.0	  272.5	 9590.0	...
4330477	  662.2	  272.9	 9589.0	...
4330478	  662.4	  273.2	 9588.0	...
4330479	  662.3	  272.9	 9587.0	...
4330480	  661.6	  273.4	 9584.0	...
4330481	  661.0	  274.1	 9581.0	...
4330482	  660.4	  274.7	 9578.0	...
4330483	  660.8	  274.1	 9577.0	...
4330484	  661.2	  273.4	 9577.0	...
4330485	  661.4	  272.8	 9578.0	...
4330486	  661.4	  272.9	 9583.0	...
4330487	  661.5	  273.0	 9587.0	...
4330488	  661.9	  273.0	 9590.0	...
4330489	  661.9	  272.9	 9590.0	...
4330490	  661.9	  272.8	 9592.0	...
4330491	  661.8	  272.8	 9594.0	...
4330492	  661.7	  272.9	 9595.0	...
4330493	  661.6	  272.9	 9595.0	...
4330494	  661.6	  272.8	 9595.0	...
4330495	  661.7	  272.7	 9598.0	...
4330496	  661.7	  272.7	 9600.0	...
4330497	  661.5	  272.8	 9602.0	...
4330498	  661.4	  273.0	 9603.0	...
4330499	  661.2	  273.6	 9603.0	...
4330500	  661.2	  274.1	 9604.0	...
4330501	  661.1	  274.3	 9603.0	...
4330502	  660.9	  274.2	 9601.0	...
4330503	  660.8	  274.0	 9598.0	...
4330504	  660.8	  274.0	 9597.0	...
4330505	  661.0	  274.0	 9598.0	...
4330506	  661.2	  274.0	 9601.0	...
4330507	  661.4	  274.0	 9603.0	...
4330508	  661.5	  274.0	 9604.0	...
4330509	  661.5	  274.1	 9604.0	...
4330510	  661.6	  274.3	 9604.0	...
4330511	  661.1	  274.5	 9604.0	...
4330512	  660.5	  274.9	 9606.0	...
4330513	  660.6	  275.3	 9610.0	...
4330514	  661.3	  275.6	 9613.0	...
4330515	  661.8	  275.1	 9613.0	...
4330516	  661.6	  274.6	 9612.0	...
4330517	  661.9	  274.1	 9611.0	...
4330518	  662.1	  274.1	 9610.0	...
4330519	  662.3	  274.1	 9609.0	...
4330520	  662.2	  274.1	 9609.0	...
4330521	  662.4	  274.1	 9608.0	...
4330522	  662.6	  274.1	 9609.0	...
4330523	  662.6	  273.9	 9611.0	...
4330524	  662.3	  273.6	 9612.0	...
4330525	  662.0	  273.2	 9613.0	...
4330526	  662.5	  272.9	 9614.0	...
4330527	  663.1	  272.6	 9614.0	...
4330528	  663.6	  272.5	 9614.0	...
4330529	  663.2	  272.7	 9611.0	...
4330530	  662.8	  272.8	 9611.0	...
4330531	  662.7	  273.0	 9612.0	...
4330532	  662.8	  273.0	 9612.0	...
4330533	  662.9	  273.1	 9613.0	...
4330534	  663.2	  273.0	 9614.0	...
4330535	  663.5	  273.1	 9612.0	...
4330536	  664.0	  273.1	 9610.0	...
4330537	  664.1	  272.5	 9615.0	...
4330538	  664.2	  272.0	 9621.0	...
4330539	  664.3	  271.6	 9625.0	...
4330540	  664.2	  271.9	 9621.0	...
4330541	  663.8	  272.1	 9618.0	...
4330542	  663.5	  272.2	 9619.0	...
4330543	  664.4	  272.3	 9619.0	...
4330544	  665.5	  272.5	 9619.0	...
4330545	  666.4	  272.7	 9617.0	...
4330546	  666.0	  272.9	 9614.0	...
4330547	  665.5	  272.5	 9613.0	...
4330548	  665.2	  272.1	 9611.0	...
4330549	  665.0	  271.6	 9610.0	...
4330550	  664.6	  271.9	 9608.0	...
4330551	  664.0	  272.3	 9607.0	...
4330552	  663.1	  272.8	 9606.0	...
4330553	  662.0	  273.3	 9602.0	...
4330554	  661.0	  273.6	 9598.0	...
4330555	  660.8	  274.8	 9595.0	...
4330556	  660.7	  275.9	 9594.0	...
4330557	  660.6	  277.0	 9595.0	...
4330558	  660.9	  277.0	 9596.0	...
4330559	  661.5	  277.9	 9593.0	...
4330560	  661.8	  278.8	 9589.0	...
4330561	  661.6	  280.5	 9582.0	...
4330562	  661.3	  281.4	 9579.0	...
4330563	  661.6	  283.3	 9576.0	...
4330564	  661.8	  284.9	 9576.0	...
4330565	  662.5	  287.1	 9568.0	...
EFIX R   4327790	4330565	2776	  652.5	  309.8	   8875
SSACC R  4330566
4330566	  663.3	  290.0	 9559.0	...
4330567	  664.0	  292.5	 9546.0	...
4330568	  664.3	  294.2	 9541.0	...
4330569	  667.6	  280.2	 9570.0	...
4330570	  671.5	  265.4	 9615.0	...
4330571	  675.4	  250.8	 9660.0	...
4330572	  675.7	  253.4	 9659.0	...
4330573	  675.4	  258.5	 9636.0	...
4330574	  676.0	  269.7	 9601.0	...
4330575	  675.8	  285.8	 9547.0	...
4330576	  676.6	  307.2	 9475.0	...
4330577	  677.8	  332.6	 9374.0	...
4330578	  681.6	  359.3	 9263.0	...
4330579	  686.7	  389.5	 9135.0	...
4330580	  693.2	  421.7	 9000.0	...
4330581	  700.0	  456.0	 8858.0	...
4330582	  706.0	  495.0	 8696.0	...
4330583	  710.8	  535.9	 8528.0	...
4330584	  715.5	  580.5	 8343.0	...
4330585	  718.7	  627.1	 8160.0	...
4330586	  720.8	  675.9	 7962.0	...
4330587	  722.9	  730.2	 7755.0	...
4330588	  724.2	  786.4	 7536.0	...
4330589	  726.2	  847.3	 7315.0	...
4330590	  728.8	  910.3	 7090.0	...
4330591	  733.3	  979.0	 6862.0	...
4330592	  737.5	 1050.6	 6619.0	...
4330593	  741.0	 1125.3	 6370.0	...
4330594	  745.7	 1201.7	 6115.0	...
4330595	  750.9	 1282.5	 5851.0	...
4330596	  756.6	 1364.9	 5587.0	...
4330597	  761.2	 1449.0	 5319.0	...
4330598	  765.7	 1537.7	 5048.0	...
4330599	  769.7	 1628.4	 4771.0	...
4330600	  775.9	 1722.1	 4498.0	...
4330601	  782.4	 1813.3	 4230.0	...
4330602	  792.4	 1906.3	 3966.0	...
4330603	  803.5	 2006.1	 3693.0	...
4330604	  814.0	 2112.4	 3423.0	...
4330605	  819.5	 2187.2	 3241.0	...
4330606	  820.6	 2223.7	 3152.0	...
4330607	  820.6	 2223.7	 3152.0	...
SBLINK R 4330608
4330608	   .	   .	    0.0	...
4330609	   .	   .	    0.0	...
4330610	   .	   .	    0.0	...
4330611	   .	   .	    0.0	...
4330612	   .	   .	    0.0	...
4330613	   .	   .	    0.0	...
4330614	   .	   .	    0.0	...
4330615	   .	   .	    0.0	...
4330616	   .	   .	    0.0	...
4330617	   .	   .	    0.0	...
4330618	   .	   .	    0.0	...
4330619	   .	   .	    0.0	...
4330620	   .	   .	    0.0	...
4330621	   .	   .	    0.0	...
4330622	   .	   .	    0.0	...
4330623	   .	   .	    0.0	...
4330624	   .	   .	    0.0	...
4330625	   .	   .	    0.0	...
4330626	   .	   .	    0.0	...
4330627	   .	   .	    0.0	...
4330628	   .	   .	    0.0	...
4330629	   .	   .	    0.0	...
4330630	   .	   .	    0.0	...
4330631	   .	   .	    0.0	...
4330632	   .	   .	    0.0	...
4330633	   .	   .	    0.0	...
4330634	   .	   .	    0.0	...
4330635	   .	   .	    0.0	...
4330636	   .	   .	    0.0	...
4330637	   .	   .	    0.0	...
4330638	   .	   .	    0.0	...
4330639	   .	   .	    0.0	...
4330640	   .	   .	    0.0	...
4330641	   .	   .	    0.0	...
4330642	   .	   .	    0.0	...
4330643	   .	   .	    0.0	...
4330644	   .	   .	    0.0	...
4330645	   .	   .	    0.0	...
4330646	   .	   .	    0.0	...
4330647	   .	   .	    0.0	...
4330648	   .	   .	    0.0	...
4330649	   .	   .	    0.0	...
4330650	   .	   .	    0.0	...
4330651	   .	   .	    0.0	...
4330652	   .	   .	    0.0	...
4330653	   .	   .	    0.0	...
4330654	   .	   .	    0.0	...
4330655	   .	   .	    0.0	...
4330656	   .	   .	    0.0	...
4330657	   .	   .	    0.0	...
4330658	   .	   .	    0.0	...
4330659	   .	   .	    0.0	...
4330660	   .	   .	    0.0	...
4330661	   .	   .	    0.0	...
4330662	   .	   .	    0.0	...
4330663	   .	   .	    0.0	...
4330664	   .	   .	    0.0	...
4330665	   .	   .	    0.0	...
4330666	   .	   .	    0.0	...
4330667	   .	   .	    0.0	...
4330668	   .	   .	    0.0	...
4330669	   .	   .	    0.0	...
4330670	   .	   .	    0.0	...
4330671	   .	   .	    0.0	...
4330672	   .	   .	    0.0	...
4330673	   .	   .	    0.0	...
4330674	   .	   .	    0.0	...
4330675	   .	   .	    0.0	...
4330676	   .	   .	    0.0	...
4330677	   .	   .	    0.0	...
4330678	   .	   .	    0.0	...
4330679	   .	   .	    0.0	...
EBLINK R 4330608	4330679	72
4330680	  766.5	 2327.2	 3466.0	...
4330681	  770.4	 2269.6	 3577.0	...
4330682	  791.6	 2191.7	 3740.0	...
4330683	  809.3	 2154.4	 3835.0	...
4330684	  827.5	 2100.7	 3966.0	...
4330685	  828.7	 2051.3	 4085.0	...
4330686	  829.7	 2003.0	 4209.0	...
4330687	  828.4	 1957.2	 4329.0	...
4330688	  826.2	 1913.9	 4441.0	...
4330689	  822.4	 1870.9	 4551.0	...
4330690	  818.9	 1828.0	 4666.0	...
4330691	  815.0	 1785.3	 4783.0	...
4330692	  811.4	 1744.3	 4886.0	...
4330693	  809.5	 1703.4	 5000.0	...
4330694	  806.2	 1663.8	 5109.0	...
4330695	  802.9	 1624.4	 5221.0	...
4330696	  797.7	 1585.8	 5314.0	...
4330697	  793.8	 1548.2	 5411.0	...
4330698	  790.9	 1510.3	 5509.0	...
4330699	  789.8	 1473.3	 5609.0	...
4330700	  788.7	 1437.2	 5709.0	...
4330701	  787.2	 1403.6	 5810.0	...
4330702	  784.9	 1370.9	 5906.0	...
4330703	  782.0	 1340.0	 5999.0	...
4330704	  779.2	 1310.6	 6084.0	...
4330705	  777.4	 1282.4	 6175.0	...
4330706	  777.1	 1255.0	 6265.0	...
4330707	  774.1	 1228.8	 6353.0	...
4330708	  770.5	 1203.4	 6437.0	...
4330709	  764.6	 1178.9	 6517.0	...
4330710	  760.4	 1154.7	 6592.0	...
4330711	  756.1	 1130.5	 6669.0	...
4330712	  752.1	 1105.3	 6749.0	...
4330713	  748.6	 1080.7	 6828.0	...
4330714	  745.0	 1057.3	 6904.0	...
4330715	  742.6	 1033.5	 6975.0	...
4330716	  740.7	 1010.0	 7052.0	...
4330717	  738.8	  985.7	 7131.0	...
4330718	  737.5	  962.4	 7209.0	...
4330719	  735.8	  938.4	 7291.0	...
4330720	  734.1	  915.3	 7364.0	...
4330721	  733.0	  891.7	 7445.0	...
4330722	  732.2	  869.8	 7515.0	...
4330723	  731.2	  848.4	 7590.0	...
4330724	  729.5	  830.0	 7649.0	...
4330725	  728.5	  810.4	 7721.0	...
4330726	  727.5	  793.0	 7786.0	...
4330727	  726.6	  774.7	 7854.0	...
4330728	  725.2	  757.9	 7914.0	...
4330729	  724.5	  740.7	 7973.0	...
4330730	  723.8	  723.5	 8037.0	...
4330731	  723.4	  707.3	 8096.0	...
4330732	  722.5	  691.3	 8159.0	...
4330733	  721.6	  676.8	 8213.0	...
4330734	  721.2	  661.8	 8265.0	...
4330735	  720.8	  647.5	 8312.0	...
4330736	  720.5	  633.7	 8368.0	...
4330737	  720.2	  619.6	 8427.0	...
4330738	  719.9	  605.6	 8482.0	...
4330739	  719.5	  590.8	 8534.0	...
4330740	  718.4	  576.4	 8589.0	...
4330741	  717.6	  563.9	 8636.0	...
4330742	  718.2	  551.3	 8679.0	...
4330743	  718.4	  539.8	 8717.0	...
4330744	  718.0	  526.5	 8762.0	...
4330745	  715.9	  515.6	 8803.0	...
4330746	  713.8	  503.9	 8840.0	...
4330747	  711.9	  492.9	 8886.0	...
4330748	  710.5	  480.5	 8924.0	...
4330749	  709.3	  470.5	 8965.0	...
4330750	  708.6	  461.3	 8991.0	...
4330751	  707.8	  452.1	 9027.0	...
4330752	  706.0	  441.6	 9060.0	...
4330753	  704.0	  432.2	 9092.0	...
4330754	  702.4	  422.7	 9128.0	...
4330755	  702.5	  415.9	 9151.0	...
4330756	  702.5	  407.3	 9188.0	...
4330757	  702.2	  400.7	 9206.0	...
4330758	  701.0	  392.8	 9233.0	...
4330759	  699.9	  385.5	 9257.0	...
4330760	  698.6	  378.5	 9296.0	...
4330761	  697.0	  370.9	 9328.0	...
4330762	  695.4	  366.0	 9351.0	...
4330763	  693.9	  360.7	 9363.0	...
4330764	  693.1	  357.4	 9382.0	...
4330765	  692.1	  352.0	 9405.0	...
4330766	  691.4	  347.8	 9424.0	...
4330767	  690.4	  342.4	 9446.0	...
4330768	  689.8	  338.8	 9458.0	...
4330769	  688.5	  332.7	 9482.0	...
4330770	  687.3	  327.9	 9495.0	...
4330771	  686.1	  322.4	 9520.0	...
4330772	  686.0	  320.5	 9534.0	...
4330773	  685.8	  316.5	 9550.0	...
ESACC R  4330566	4330773	208	  663.3	  290.0	  685.8	  316.5	   0.72	   1468
SFIX R   4330774
4330774	  685.4	  311.8	 9571.0	...
4330775	  684.6	  306.5	 9592.0	...
4330776	  683.6	  302.4	 9608.0	...
4330777	  682.9	  300.2	 9608.0	...
4330778	  682.9	  295.2	 9622.0	...
4330779	  683.3	  291.8	 9637.0	...
4330780	  683.5	  286.3	 9656.0	...
4330781	  682.8	  282.7	 9661.0	...
4330782	  684.7	  278.7	 9671.0	...
4330783	  687.0	  276.9	 9678.0	...
4330784	  689.5	  276.0	 9685.0	...
4330785	  689.6	  274.4	 9691.0	...
4330786	  689.7	  272.9	 9694.0	...
4330787	  688.9	  269.2	 9702.0	...
4330788	  687.9	  266.7	 9707.0	...
4330789	  687.0	  264.1	 9713.0	...
4330790	  687.0	  263.6	 9715.0	...
4330791	  687.1	  262.7	 9716.0	...
4330792	  686.8	  261.8	 9717.0	...
4330793	  686.7	  261.3	 9718.0	...
4330794	  686.6	  260.9	 9721.0	...
4330795	  686.2	  260.7	 9723.0	...
4330796	  685.7	  260.6	 9727.0	...
4330797	  684.7	  258.4	 9731.0	...
4330798	  684.1	  255.5	 9737.0	...
4330799	  684.5	  252.5	 9745.0	...
4330800	  685.4	  251.8	 9752.0	...
4330801	  686.4	  251.6	 9758.0	...
4330802	  685.2	  251.8	 9759.0	...
4330803	  684.0	  252.2	 9760.0	...
4330804	  683.0	  252.5	 9761.0	...
4330805	  682.9	  252.6	 9756.0	...
4330806	  682.7	  252.5	 9751.0	...
4330807	  682.9	  252.3	 9746.0	...
4330808	  684.1	  252.1	 9749.0	...
4330809	  686.0	  250.3	 9757.0	...
4330810	  687.3	  248.6	 9764.0	...
4330811	  686.9	  247.3	 9768.0	...
4330812	  686.3	  248.5	 9767.0	...
4330813	  685.4	  249.7	 9765.0	...
4330814	  685.8	  250.6	 9763.0	...
4330815	  686.8	  250.6	 9761.0	...
4330816	  687.6	  250.5	 9761.0	...
4330817	  688.2	  250.3	 9761.0	...
4330818	  687.7	  250.2	 9762.0	...
4330819	  687.6	  250.0	 9763.0	...
4330820	  687.8	  249.9	 9765.0	...
4330821	  687.9	  251.0	 9767.0	...
4330822	  687.8	  252.1	 9765.0	...
4330823	  687.3	  251.1	 9762.0	...
4330824	  686.8	  248.9	 9759.0	...
4330825	  686.3	  246.3	 9759.0	...
4330826	  686.3	  245.8	 9759.0	...
4330827	  686.6	  246.0	 9759.0	...
4330828	  686.4	  247.6	 9758.0	...
4330829	  686.2	  249.2	 9758.0	...
4330830	  685.2	  250.4	 9758.0	...
4330831	  684.9	  250.8	 9758.0	...
4330832	  687.1	  250.1	 9766.0	...
4330833	  689.8	  249.3	 9774.0	...
4330834	  692.0	  248.5	 9775.0	...
4330835	  691.1	  248.6	 9768.0	...
4330836	  690.1	  248.1	 9763.0	...
4330837	  690.2	  247.1	 9770.0	...
4330838	  690.8	  246.0	 9774.0	...
4330839	  689.9	  245.4	 9775.0	...
4330840	  688.6	  246.1	 9766.0	...
4330841	  687.3	  247.0	 9759.0	...
4330842	  687.4	  247.7	 9753.0	...
4330843	  687.8	  248.9	 9753.0	...
4330844	  688.4	  251.0	 9751.0	...
4330845	  689.0	  253.0	 9750.0	...
4330846	  689.7	  254.2	 9749.0	...
4330847	  690.7	  254.3	 9747.0	...
4330848	  691.3	  253.8	 9745.0	...
4330849	  691.4	  253.0	 9743.0	...
4330850	  692.8	  251.5	 9744.0	...
4330851	  694.6	  250.6	 9746.0	...
4330852	  695.4	  250.0	 9747.0	...
4330853	  694.4	  250.3	 9752.0	...
4330854	  693.4	  250.5	 9757.0	...
4330855	  693.6	  249.2	 9766.0	...
4330856	  693.9	  247.8	 9770.0	...
4330857	  694.5	  246.6	 9775.0	...
4330858	  694.9	  246.7	 9775.0	...
4330859	  694.8	  246.8	 9775.0	...
4330860	  694.2	  246.8	 9773.0	...
4330861	  693.7	  246.7	 9771.0	...
4330862	  693.6	  246.6	 9770.0	...
4330863	  693.1	  246.6	 9766.0	...
4330864	  692.4	  247.2	 9763.0	...
4330865	  691.7	  247.8	 9760.0	...
4330866	  691.6	  248.2	 9760.0	...
4330867	  691.5	  250.0	 9754.0	...
EFIX R   4330774	4330867	94	  688.1	  256.6	   9739
SSACC R  4330868
4330868	  691.1	  251.8	 9748.0	...
4330869	  689.6	  254.6	 9741.0	...
4330870	  687.5	  257.8	 9732.0	...
4330871	  685.9	  262.2	 9720.0	...
4330872	  685.9	  265.7	 9702.0	...
4330873	  686.6	  267.5	 9693.0	...
4330874	  687.4	  271.2	 9680.0	...
4330875	  687.9	  277.7	 9662.0	...
4330876	  688.7	  283.7	 9644.0	...
4330877	  689.8	  291.1	 9618.0	...
4330878	  690.7	  300.1	 9591.0	...
4330879	  692.2	  313.9	 9540.0	...
4330880	  693.8	  326.0	 9495.0	...
4330881	  696.0	  338.0	 9439.0	...
4330882	  698.4	  351.3	 9391.0	...
4330883	  700.9	  368.0	 9322.0	...
4330884	  703.3	  388.4	 9249.0	...
4330885	  705.3	  409.0	 9165.0	...
4330886	  707.7	  432.4	 9085.0	...
4330887	  710.9	  457.9	 8988.0	...
4330888	  714.8	  487.7	 8884.0	...
4330889	  718.9	  521.5	 8751.0	...
4330890	  722.7	  556.9	 8624.0	...
4330891	  725.9	  596.1	 8474.0	...
MSG	4330892 0000 _ Number On
4330892	  728.4	  637.4	 8325.0	...
4330893	  730.8	  683.6	 8160.0	...
4330894	  732.9	  733.1	 7986.0	...
4330895	  735.0	  790.1	 7794.0	...
4330896	  737.4	  851.4	 7586.0	...
4330897	  741.0	  918.7	 7365.0	...
4330898	  745.1	  987.4	 7143.0	...
4330899	  749.0	 1060.7	 6907.0	...
4330900	  753.6	 1137.2	 6666.0	...
4330901	  759.5	 1218.6	 6406.0	...
4330902	  766.0	 1305.0	 6139.0	...
4330903	  773.0	 1395.6	 5868.0	...
4330904	  781.2	 1487.7	 5590.0	...
4330905	  790.2	 1578.7	 5310.0	...
4330906	  798.1	 1670.6	 5026.0	...
4330907	  804.1	 1765.6	 4748.0	...
4330908	  810.0	 1864.4	 4468.0	...
4330909	  816.8	 1963.4	 4193.0	...
4330910	  823.9	 2065.6	 3916.0	...
4330911	  829.7	 2169.2	 3656.0	...
4330912	  832.5	 2267.1	 3412.0	...
4330913	  834.7	 2341.4	 3177.0	...
4330914	  835.7	 2381.0	 3019.0	...
4330915	  837.3	 2394.0	 2932.0	...
4330916	  837.3	 2394.0	 2932.0	...
SBLINK R 4330917
4330917	   .	   .	    0.0	...
4330918	   .	   .	    0.0	...
4330919	   .	   .	    0.0	...
4330920	   .	   .	    0.0	...
4330921	   .	   .	    0.0	...
4330922	   .	   .	    0.0	...
4330923	   .	   .	    0.0	...
4330924	   .	   .	    0.0	...
4330925	   .	   .	    0.0	...
4330926	   .	   .	    0.0	...
4330927	   .	   .	    0.0	...
4330928	   .	   .	    0.0	...
4330929	   .	   .	    0.0	...
4330930	   .	   .	    0.0	...
4330931	   .	   .	    0.0	...
4330932	   .	   .	    0.0	...
4330933	   .	   .	    0.0	...
4330934	   .	   .	    0.0	...
4330935	   .	   .	    0.0	...
4330936	   .	   .	    0.0	...
4330937	   .	   .	    0.0	...
4330938	   .	   .	    0.0	...
4330939	   .	   .	    0.0	...
4330940	   .	   .	    0.0	...
4330941	   .	   .	    0.0	...
4330942	   .	   .	    0.0	...
4330943	   .	   .	    0.0	...
4330944	   .	   .	    0.0	...
4330945	   .	   .	    0.0	...
4330946	   .	   .	    0.0	...
4330947	   .	   .	    0.0	...
4330948	   .	   .	    0.0	...
4330949	   .	   .	    0.0	...
4330950	   .	   .	    0.0	...
4330951	   .	   .	    0.0	...
4330952	   .	   .	    0.0	...
4330953	   .	   .	    0.0	...
4330954	   .	   .	    0.0	...
4330955	   .	   .	    0.0	...
4330956	   .	   .	    0.0	...
4330957	   .	   .	    0.0	...
4330958	   .	   .	    0.0	...
4330959	   .	   .	    0.0	...
4330960	   .	   .	    0.0	...
4330961	   .	   .	    0.0	...
4330962	   .	   .	    0.0	...
4330963	   .	   .	    0.0	...
4330964	   .	   .	    0.0	...
4330965	   .	   .	    0.0	...
4330966	   .	   .	    0.0	...
4330967	   .	   .	    0.0	...
4330968	   .	   .	    0.0	...
4330969	   .	   .	    0.0	...
4330970	   .	   .	    0.0	...
4330971	   .	   .	    0.0	...
4330972	   .	   .	    0.0	...
4330973	   .	   .	    0.0	...
4330974	   .	   .	    0.0	...
4330975	   .	   .	    0.0	...
4330976	   .	   .	    0.0	...
4330977	   .	   .	    0.0	...
4330978	   .	   .	    0.0	...
4330979	   .	   .	    0.0	...
4330980	   .	   .	    0.0	...
4330981	   .	   .	    0.0	...
4330982	   .	   .	    0.0	...
4330983	   .	   .	    0.0	...
4330984	   .	   .	    0.0	...
4330985	   .	   .	    0.0	...
4330986	   .	   .	    0.0	...
4330987	   .	   .	    0.0	...
4330988	   .	   .	    0.0	...
4330989	   .	   .	    0.0	...
4330990	   .	   .	    0.0	...
4330991	   .	   .	    0.0	...
4330992	   .	   .	    0.0	...
4330993	   .	   .	    0.0	...
4330994	   .	   .	    0.0	...
4330995	   .	   .	    0.0	...
4330996	   .	   .	    0.0	...
4330997	   .	   .	    0.0	...
4330998	   .	   .	    0.0	...
4330999	   .	   .	    0.0	...
4331000	   .	   .	    0.0	...
4331001	   .	   .	    0.0	...
4331002	   .	   .	    0.0	...
4331003	   .	   .	    0.0	...
4331004	   .	   .	    0.0	...
4331005	   .	   .	    0.0	...
EBLINK R 4330917	4331005	89
4331006	  785.5	 2389.2	 3546.0	...
4331007	  861.1	 2293.6	 3794.0	...
4331008	  863.7	 2250.9	 3875.0	...
4331009	  863.8	 2189.9	 3996.0	...
4331010	  857.5	 2133.1	 4121.0	...
4331011	  851.1	 2074.1	 4249.0	...
4331012	  847.0	 2015.4	 4384.0	...
4331013	  846.9	 1956.5	 4530.0	...
4331014	  841.4	 1901.2	 4665.0	...
4331015	  833.2	 1846.9	 4798.0	...
4331016	  823.6	 1794.4	 4921.0	...
4331017	  815.2	 1745.8	 5056.0	...
4331018	  809.5	 1698.4	 5190.0	...
4331019	  805.3	 1652.2	 5320.0	...
4331020	  804.6	 1606.1	 5448.0	...
4331021	  804.7	 1561.2	 5571.0	...
4331022	  804.7	 1517.9	 5702.0	...
4331023	  803.6	 1475.1	 5830.0	...
4331024	  801.9	 1433.2	 5957.0	...
4331025	  799.9	 1393.3	 6073.0	...
4331026	  797.4	 1354.7	 6189.0	...
4331027	  794.1	 1317.3	 6299.0	...
4331028	  790.2	 1281.2	 6410.0	...
4331029	  785.3	 1246.9	 6513.0	...
4331030	  779.3	 1213.6	 6617.0	...
4331031	  770.4	 1182.7	 6707.0	...
4331032	  763.7	 1151.8	 6804.0	...
4331033	  758.9	 1123.4	 6899.0	...
4331034	  757.1	 1095.0	 7003.0	...
4331035	  754.9	 1067.1	 7097.0	...
4331036	  753.0	 1039.2	 7192.0	...
4331037	  750.9	 1011.4	 7278.0	...
4331038	  749.2	  985.6	 7364.0	...
4331039	  747.5	  960.1	 7446.0	...
4331040	  746.2	  935.2	 7534.0	...
4331041	  744.0	  911.3	 7620.0	...
4331042	  741.8	  888.6	 7696.0	...
4331043	  740.8	  865.8	 7783.0	...
4331044	  740.4	  842.3	 7862.0	...
4331045	  739.9	  818.8	 7943.0	...
4331046	  738.2	  797.4	 8010.0	...
4331047	  736.8	  776.0	 8081.0	...
4331048	  735.3	  754.8	 8152.0	...
4331049	  733.5	  734.0	 8221.0	...
4331050	  731.7	  715.0	 8289.0	...
4331051	  730.8	  695.9	 8354.0	...
4331052	  731.2	  676.9	 8419.0	...
4331053	  731.6	  658.2	 8481.0	...
4331054	  731.2	  641.9	 8542.0	...
4331055	  730.8	  626.1	 8598.0	...
4331056	  730.6	  611.0	 8659.0	...
4331057	  730.4	  595.8	 8716.0	...
4331058	  729.3	  581.6	 8773.0	...
4331059	  728.0	  567.2	 8824.0	...
4331060	  725.1	  553.9	 8869.0	...
4331061	  722.2	  541.1	 8917.0	...
4331062	  719.3	  528.8	 8964.0	...
4331063	  718.5	  516.2	 9013.0	...
4331064	  717.6	  502.5	 9065.0	...
4331065	  716.6	  490.5	 9107.0	...
4331066	  715.0	  479.7	 9150.0	...
4331067	  714.6	  469.4	 9189.0	...
4331068	  714.4	  458.1	 9236.0	...
4331069	  714.1	  446.0	 9277.0	...
4331070	  712.8	  437.3	 9303.0	...
4331071	  711.2	  426.8	 9335.0	...
4331072	  709.7	  417.7	 9369.0	...
4331073	  708.4	  406.9	 9411.0	...
4331074	  707.3	  398.5	 9441.0	...
4331075	  706.2	  388.9	 9474.0	...
4331076	  705.4	  380.7	 9502.0	...
4331077	  705.3	  372.6	 9532.0	...
4331078	  705.2	  366.5	 9560.0	...
4331079	  704.7	  359.1	 9580.0	...
4331080	  703.7	  352.7	 9607.0	...
4331081	  702.9	  347.7	 9623.0	...
4331082	  701.6	  339.9	 9656.0	...
4331083	  701.0	  334.2	 9673.0	...
4331084	  700.9	  328.6	 9694.0	...
4331085	  701.5	  327.0	 9706.0	...
4331086	  701.7	  325.0	 9718.0	...
4331087	  701.3	  321.4	 9730.0	...
4331088	  701.0	  318.9	 9736.0	...
4331089	  702.9	  314.0	 9753.0	...
4331090	  705.1	  310.1	 9766.0	...
4331091	  706.7	  305.1	 9778.0	...
4331092	  705.6	  303.1	 9779.0	...
4331093	  704.4	  301.1	 9783.0	...
4331094	  703.7	  300.7	 9786.0	...
4331095	  703.0	  300.4	 9786.0	...
4331096	  702.3	  300.7	 9784.0	...
4331097	  701.7	  300.8	 9782.0	...
4331098	  700.5	  300.8	 9778.0	...
4331099	  699.3	  304.4	 9762.0	...
4331100	  697.2	  309.5	 9737.0	...
4331101	  695.7	  313.3	 9712.0	...
4331102	  694.4	  313.4	 9699.0	...
4331103	  693.9	  317.1	 9688.0	...
4331104	  690.3	  330.4	 9652.0	...
4331105	  686.8	  344.9	 9617.0	...
4331106	  683.3	  354.5	 9590.0	...
4331107	  683.0	  355.4	 9590.0	...
4331108	  682.7	  355.5	 9589.0	...
4331109	  681.5	  355.8	 9588.0	...
4331110	  680.2	  356.0	 9592.0	...
4331111	  679.1	  356.1	 9596.0	...
4331112	  679.2	  356.0	 9601.0	...
ESACC R  4330868	4331112	245	  691.1	  251.8	  679.2	  356.0	   2.16	   1527
SFIX R   4331113
4331113	  679.3	  355.9	 9601.0	...
4331114	  679.3	  355.4	 9603.0	...
4331115	  679.2	  354.7	 9606.0	...
4331116	  679.0	  353.8	 9609.0	...
4331117	  678.9	  353.0	 9611.0	...
4331118	  679.0	  352.0	 9613.0	...
4331119	  679.1	  351.2	 9616.0	...
4331120	  679.1	  350.4	 9617.0	...
4331121	  679.0	  349.7	 9617.0	...
4331122	  678.9	  348.9	 9616.0	...
4331123	  678.2	  348.3	 9617.0	...
4331124	  677.1	  348.1	 9614.0	...
4331125	  675.9	  348.1	 9611.0	...
4331126	  675.1	  347.7	 9611.0	...
4331127	  674.9	  347.1	 9615.0	...
4331128	  675.2	  346.4	 9621.0	...
4331129	  675.8	  346.5	 9622.0	...
4331130	  676.3	  346.7	 9623.0	...
4331131	  676.3	  346.9	 9622.0	...
4331132	  676.4	  347.1	 9621.0	...
4331133	  676.6	  347.4	 9620.0	...
4331134	  676.7	  347.6	 9620.0	...
4331135	  676.5	  347.4	 9624.0	...
4331136	  676.3	  347.2	 9630.0	...
4331137	  677.0	  347.0	 9637.0	...
4331138	  677.9	  347.6	 9638.0	...
4331139	  678.7	  348.1	 9636.0	...
4331140	  678.7	  348.5	 9637.0	...
4331141	  678.5	  348.4	 9640.0	...
4331142	  678.3	  347.6	 9643.0	...
4331143	  678.5	  346.9	 9643.0	...
4331144	  678.7	  346.4	 9643.0	...
4331145	  679.1	  346.5	 9641.0	...
4331146	  679.1	  346.1	 9636.0	...
4331147	  679.4	  345.4	 9632.0	...
4331148	  679.6	  344.6	 9629.0	...
4331149	  678.7	  344.4	 9632.0	...
4331150	  677.4	  344.1	 9634.0	...
4331151	  676.7	  344.0	 9636.0	...
4331152	  677.8	  343.8	 9637.0	...
4331153	  678.7	  342.7	 9637.0	...
4331154	  679.0	  341.7	 9638.0	...
4331155	  678.5	  341.1	 9638.0	...
4331156	  678.2	  341.5	 9640.0	...
4331157	  678.4	  341.9	 9641.0	...
4331158	  678.7	  342.0	 9642.0	...
4331159	  678.9	  342.0	 9641.0	...
4331160	  679.4	  341.8	 9642.0	...
4331161	  680.0	  341.6	 9643.0	...
4331162	  680.5	  341.7	 9646.0	...
4331163	  680.5	  341.7	 9648.0	...
4331164	  680.1	  340.9	 9649.0	...
4331165	  680.1	  340.0	 9647.0	...
4331166	  680.1	  339.4	 9646.0	...
4331167	  680.2	  339.8	 9646.0	...
4331168	  680.1	  339.8	 9647.0	...
4331169	  679.9	  339.4	 9648.0	...
4331170	  679.7	  339.1	 9650.0	...
4331171	  679.6	  339.1	 9651.0	...
4331172	  679.6	  339.1	 9653.0	...
4331173	  679.6	  338.3	 9653.0	...
4331174	  679.7	  337.2	 9654.0	...
4331175	  679.8	  336.2	 9654.0	...
4331176	  679.8	  335.9	 9655.0	...
4331177	  679.6	  335.8	 9655.0	...
4331178	  679.2	  336.0	 9655.0	...
4331179	  678.9	  336.2	 9655.0	...
4331180	  678.6	  336.5	 9656.0	...
4331181	  678.5	  336.6	 9653.0	...
4331182	  678.4	  336.6	 9650.0	...
4331183	  678.5	  336.5	 9647.0	...
4331184	  678.7	  336.4	 9648.0	...
4331185	  679.4	  336.3	 9649.0	...
4331186	  680.0	  336.3	 9650.0	...
4331187	  680.4	  336.1	 9651.0	...
4331188	  680.2	  335.9	 9651.0	...
4331189	  679.9	  335.7	 9651.0	...
4331190	  679.5	  334.8	 9649.0	...
4331191	  679.0	  333.7	 9648.0	...
4331192	  678.5	  332.5	 9652.0	...
4331193	  678.2	  332.4	 9658.0	...
MSG	4331194 0000 _ Number Off
4331194	  677.9	  332.5	 9660.0	...
4331195	  677.2	  332.3	 9658.0	...
4331196	  676.5	  332.0	 9655.0	...
4331197	  675.8	  331.6	 9656.0	...
4331198	  675.8	  331.7	 9655.0	...
4331199	  676.2	  332.3	 9654.0	...
4331200	  676.8	  332.8	 9654.0	...
4331201	  677.3	  333.1	 9654.0	...
4331202	  677.1	  332.8	 9652.0	...
4331203	  676.7	  332.6	 9650.0	...
4331204	  676.2	  332.7	 9650.0	...
4331205	  676.1	  333.0	 9652.0	...
4331206	  676.0	  334.1	 9654.0	...
4331207	  676.0	  335.1	 9653.0	...
4331208	  676.4	  335.9	 9651.0	...
4331209	  676.8	  335.7	 9648.0	...
4331210	  677.2	  335.0	 9648.0	...
4331211	  677.2	  334.5	 9647.0	...
4331212	  677.1	  333.7	 9648.0	...
4331213	  676.7	  333.3	 9650.0	...
4331214	  676.3	  332.9	 9651.0	...
4331215	  675.5	  332.8	 9649.0	...
4331216	  674.9	  332.8	 9645.0	...
4331217	  675.2	  332.7	 9648.0	...
4331218	  676.0	  332.4	 9654.0	...
4331219	  676.9	  332.1	 9660.0	...
4331220	  676.5	  332.0	 9660.0	...
4331221	  676.2	  332.0	 9660.0	...
4331222	  676.0	  332.1	 9658.0	...
4331223	  676.5	  332.0	 9656.0	...
4331224	  677.1	  331.9	 9654.0	...
4331225	  677.7	  331.9	 9655.0	...
4331226	  678.0	  331.9	 9658.0	...
4331227	  678.0	  332.0	 9660.0	...
4331228	  678.1	  331.9	 9658.0	...
4331229	  678.2	  331.9	 9654.0	...
4331230	  678.5	  331.9	 9651.0	...
4331231	  678.5	  331.8	 9651.0	...
4331232	  677.8	  331.9	 9650.0	...
4331233	  677.1	  332.3	 9650.0	...
4331234	  676.4	  332.9	 9650.0	...
4331235	  676.5	  333.4	 9649.0	...
4331236	  676.0	  333.6	 9648.0	...
4331237	  675.6	  333.8	 9650.0	...
4331238	  674.6	  334.0	 9653.0	...
4331239	  673.9	  334.1	 9655.0	...
4331240	  673.7	  334.1	 9655.0	...
4331241	  674.2	  333.1	 9654.0	...
4331242	  674.7	  332.2	 9656.0	...
4331243	  675.8	  331.3	 9658.0	...
4331244	  676.8	  331.2	 9660.0	...
4331245	  677.8	  331.3	 9659.0	...
4331246	  677.6	  331.5	 9659.0	...
4331247	  677.2	  331.6	 9659.0	...
4331248	  677.0	  331.3	 9658.0	...
4331249	  676.9	  331.2	 9658.0	...
4331250	  677.0	  331.2	 9654.0	...
4331251	  676.9	  331.3	 9651.0	...
4331252	  676.6	  331.6	 9648.0	...
4331253	  676.4	  331.8	 9650.0	...
4331254	  676.2	  331.9	 9654.0	...
4331255	  676.2	  331.6	 9656.0	...
4331256	  676.2	  331.0	 9659.0	...
4331257	  676.1	  330.6	 9659.0	...
4331258	  676.1	  330.3	 9658.0	...
4331259	  676.2	  330.5	 9653.0	...
4331260	  676.2	  330.7	 9649.0	...
4331261	  676.3	  331.0	 9651.0	...
4331262	  676.3	  331.1	 9655.0	...
4331263	  676.1	  331.2	 9659.0	...
4331264	  676.0	  331.1	 9659.0	...
4331265	  675.8	  331.2	 9660.0	...
4331266	  675.6	  331.0	 9660.0	...
4331267	  675.7	  330.8	 9661.0	...
4331268	  676.1	  330.8	 9661.0	...
4331269	  676.6	  330.9	 9661.0	...
4331270	  676.8	  331.0	 9660.0	...
4331271	  676.7	  330.9	 9661.0	...
4331272	  676.6	  330.8	 9661.0	...
4331273	  676.9	  331.0	 9659.0	...
EFIX R   4331113	4331273	161	  677.5	  337.7	   9646
SSACC R  4331274
4331274	  677.1	  331.3	 9654.0	...
4331275	  677.3	  331.3	 9650.0	...
4331276	  677.2	  330.1	 9651.0	...
4331277	  677.1	  328.9	 9654.0	...
4331278	  676.2	  326.9	 9657.0	...
4331279	  675.0	  324.0	 9658.0	...
4331280	  673.2	  319.1	 9659.0	...
4331281	  671.8	  313.8	 9665.0	...
4331282	  669.8	  307.5	 9672.0	...
4331283	  668.1	  300.8	 9681.0	...
4331284	  666.0	  293.0	 9684.0	...
4331285	  663.9	  286.3	 9685.0	...
4331286	  660.5	  280.5	 9683.0	...
4331287	  657.8	  275.5	 9684.0	...
4331288	  655.2	  271.9	 9684.0	...
4331289	  654.3	  269.4	 9680.0	...
4331290	  653.6	  268.4	 9672.0	...
4331291	  653.6	  268.0	 9663.0	...
4331292	  653.7	  267.9	 9657.0	...
4331293	  653.9	  268.0	 9648.0	...
ESACC R  4331274	4331293	20	  677.1	  331.3	  653.9	  268.0	   1.39	    128
SFIX R   4331294
4331294	  654.8	  269.0	 9643.0	...
4331295	  656.5	  270.1	 9637.0	...
4331296	  658.3	  271.6	 9636.0	...
4331297	  659.6	  272.8	 9634.0	...
4331298	  660.0	  274.5	 9632.0	...
4331299	  660.4	  275.8	 9631.0	...
4331300	  660.6	  276.5	 9630.0	...
4331301	  660.8	  276.6	 9633.0	...
4331302	  661.0	  276.8	 9636.0	...
4331303	  661.1	  277.0	 9637.0	...
4331304	  661.0	  277.2	 9636.0	...
4331305	  660.9	  277.4	 9635.0	...
4331306	  660.8	  277.6	 9639.0	...
4331307	  660.7	  277.6	 9642.0	...
4331308	  660.0	  277.5	 9646.0	...
4331309	  659.1	  276.6	 9645.0	...
4331310	  657.3	  275.9	 9643.0	...
4331311	  656.3	  275.1	 9642.0	...
4331312	  655.4	  275.0	 9642.0	...
4331313	  655.4	  274.9	 9643.0	...
4331314	  656.2	  275.0	 9645.0	...
4331315	  657.0	  275.1	 9648.0	...
4331316	  657.2	  275.2	 9651.0	...
4331317	  656.6	  275.3	 9653.0	...
4331318	  656.0	  275.3	 9654.0	...
4331319	  656.0	  274.7	 9654.0	...
4331320	  655.9	  274.1	 9654.0	...
4331321	  656.2	  274.3	 9654.0	...
4331322	  656.6	  275.0	 9654.0	...
4331323	  657.0	  275.6	 9653.0	...
4331324	  656.9	  275.4	 9653.0	...
4331325	  657.3	  275.0	 9654.0	...
4331326	  657.6	  274.6	 9657.0	...
4331327	  657.9	  274.6	 9662.0	...
4331328	  657.9	  274.6	 9664.0	...
4331329	  657.8	  274.8	 9664.0	...
4331330	  657.9	  275.4	 9664.0	...
4331331	  657.6	  276.2	 9663.0	...
4331332	  657.4	  276.8	 9661.0	...
4331333	  657.5	  276.9	 9663.0	...
4331334	  658.0	  276.5	 9665.0	...
4331335	  658.5	  275.7	 9668.0	...
4331336	  659.1	  274.8	 9669.0	...
4331337	  659.3	  274.6	 9669.0	...
4331338	  659.7	  275.0	 9668.0	...
4331339	  659.6	  275.5	 9668.0	...
4331340	  659.5	  275.5	 9667.0	...
4331341	  659.2	  275.4	 9665.0	...
4331342	  658.9	  275.4	 9662.0	...
4331343	  658.6	  275.3	 9660.0	...
4331344	  659.2	  275.2	 9658.0	...
4331345	  659.9	  274.8	 9659.0	...
4331346	  660.7	  274.4	 9659.0	...
4331347	  660.7	  274.1	 9660.0	...
4331348	  660.6	  274.0	 9660.0	...
4331349	  660.1	  273.9	 9659.0	...
4331350	  659.6	  273.8	 9659.0	...
4331351	  659.0	  273.7	 9659.0	...
4331352	  658.6	  273.6	 9660.0	...
4331353	  658.3	  273.5	 9655.0	...
4331354	  658.5	  273.9	 9651.0	...
4331355	  658.9	  274.3	 9647.0	...
4331356	  659.0	  274.6	 9646.0	...
4331357	  658.6	  274.4	 9646.0	...
4331358	  658.1	  274.2	 9647.0	...
4331359	  657.5	  274.1	 9648.0	...
4331360	  657.4	  274.1	 9648.0	...
4331361	  657.3	  274.3	 9648.0	...
4331362	  657.4	  274.5	 9647.0	...
4331363	  657.4	  274.6	 9647.0	...
4331364	  657.4	  274.6	 9647.0	...
4331365	  657.3	  274.7	 9648.0	...
4331366	  658.0	  274.7	 9648.0	...
4331367	  658.5	  274.3	 9651.0	...
4331368	  659.2	  273.7	 9655.0	...
4331369	  659.3	  273.2	 9658.0	...
4331370	  659.7	  273.4	 9658.0	...
4331371	  659.8	  273.5	 9657.0	...
4331372	  659.0	  273.7	 9655.0	...
4331373	  658.1	  273.8	 9653.0	...
4331374	  657.5	  273.8	 9652.0	...
4331375	  657.8	  273.8	 9655.0	...
4331376	  658.4	  274.0	 9659.0	...
4331377	  658.6	  274.2	 9662.0	...
4331378	  658.9	  274.4	 9662.0	...
4331379	  658.9	  274.3	 9662.0	...
4331380	  658.9	  274.2	 9663.0	...
4331381	  659.0	  274.1	 9665.0	...
4331382	  659.0	  274.1	 9661.0	...
4331383	  659.1	  274.1	 9656.0	...
4331384	  658.8	  274.1	 9652.0	...
4331385	  658.5	  274.3	 9653.0	...
4331386	  658.5	  274.5	 9654.0	...
4331387	  658.6	  274.3	 9655.0	...
4331388	  658.5	  274.0	 9655.0	...
4331389	  658.2	  273.6	 9657.0	...
4331390	  657.9	  273.6	 9657.0	...
4331391	  658.0	  273.6	 9658.0	...
4331392	  658.3	  274.1	 9659.0	...
4331393	  658.6	  274.6	 9660.0	...
4331394	  658.8	  275.1	 9661.0	...
4331395	  658.9	  275.3	 9661.0	...
4331396	  659.4	  275.4	 9661.0	...
4331397	  659.9	  275.5	 9658.0	...
4331398	  660.4	  275.1	 9655.0	...
4331399	  660.4	  274.7	 9654.0	...
4331400	  660.2	  274.3	 9657.0	...
4331401	  659.9	  274.4	 9659.0	...
4331402	  659.7	  274.4	 9658.0	...
4331403	  659.5	  274.5	 9656.0	...
4331404	  660.0	  274.2	 9655.0	...
4331405	  660.3	  273.9	 9655.0	...
4331406	  660.6	  273.6	 9658.0	...
MSG	4331407 0000 _ Number On
4331407	  660.6	  273.5	 9660.0	...
4331408	  660.5	  273.5	 9663.0	...
4331409	  660.6	  273.7	 9662.0	...
4331410	  660.8	  274.0	 9659.0	...
4331411	  660.8	  274.4	 9656.0	...
4331412	  660.7	  274.5	 9655.0	...
4331413	  660.6	  274.4	 9658.0	...
4331414	  661.0	  274.0	 9663.0	...
4331415	  661.5	  273.6	 9668.0	...
4331416	  662.0	  273.4	 9672.0	...
4331417	  662.2	  273.4	 9672.0	...
4331418	  662.4	  273.3	 9671.0	...
4331419	  662.5	  273.1	 9668.0	...
4331420	  661.8	  273.1	 9661.0	...
4331421	  661.4	  272.9	 9657.0	...
4331422	  661.1	  272.9	 9654.0	...
4331423	  660.6	  273.6	 9655.0	...
4331424	  659.9	  274.5	 9651.0	...
4331425	  659.3	  275.4	 9646.0	...
4331426	  659.4	  275.3	 9642.0	...
4331427	  659.5	  275.2	 9643.0	...
4331428	  659.5	  275.1	 9644.0	...
4331429	  659.5	  275.0	 9643.0	...
4331430	  659.6	  275.0	 9640.0	...
4331431	  659.6	  274.9	 9636.0	...
4331432	  659.4	  274.9	 9632.0	...
4331433	  659.3	  274.8	 9630.0	...
4331434	  659.2	  274.8	 9630.0	...
4331435	  660.1	  275.0	 9634.0	...
4331436	  661.0	  275.8	 9638.0	...
4331437	  662.0	  276.6	 9642.0	...
4331438	  662.1	  277.0	 9640.0	...
4331439	  662.1	  277.1	 9639.0	...
4331440	  662.2	  277.2	 9637.0	...
4331441	  662.3	  277.3	 9638.0	...
4331442	  662.6	  277.5	 9642.0	...
4331443	  662.6	  277.7	 9647.0	...
4331444	  662.4	  277.3	 9651.0	...
4331445	  662.3	  277.0	 9652.0	...
4331446	  661.7	  276.9	 9647.0	...
4331447	  661.2	  277.4	 9643.0	...
4331448	  660.8	  277.6	 9642.0	...
4331449	  661.0	  277.6	 9646.0	...
4331450	  661.1	  277.7	 9647.0	...
4331451	  660.8	  278.4	 9644.0	...
4331452	  660.4	  278.9	 9641.0	...
4331453	  660.0	  278.9	 9640.0	...
4331454	  660.0	  278.3	 9642.0	...
4331455	  660.1	  277.6	 9643.0	...
4331456	  660.2	  277.5	 9644.0	...
4331457	  660.1	  277.4	 9644.0	...
4331458	  660.1	  277.2	 9644.0	...
4331459	  660.1	  277.0	 9644.0	...
4331460	  660.4	  276.8	 9645.0	...
4331461	  660.8	  276.5	 9646.0	...
4331462	  661.1	  276.1	 9647.0	...
4331463	  661.0	  275.9	 9649.0	...
4331464	  661.0	  275.8	 9653.0	...
4331465	  661.2	  276.0	 9657.0	...
4331466	  661.6	  276.2	 9661.0	...
4331467	  661.9	  276.4	 9661.0	...
4331468	  661.8	  276.4	 9657.0	...
4331469	  661.3	  276.2	 9652.0	...
4331470	  660.8	  276.1	 9646.0	...
4331471	  660.2	  275.2	 9647.0	...
4331472	  659.6	  274.6	 9647.0	...
4331473	  659.0	  274.3	 9644.0	...
4331474	  659.9	  274.6	 9641.0	...
4331475	  661.0	  274.7	 9640.0	...
4331476	  661.7	  274.2	 9644.0	...
4331477	  661.6	  273.9	 9647.0	...
4331478	  661.4	  273.9	 9648.0	...
4331479	  661.6	  274.3	 9647.0	...
4331480	  661.1	  274.7	 9646.0	...
4331481	  660.7	  274.9	 9643.0	...
4331482	  660.4	  275.0	 9640.0	...
4331483	  660.4	  275.0	 9639.0	...
4331484	  660.4	  275.1	 9639.0	...
4331485	  660.3	  275.2	 9640.0	...
4331486	  660.2	  275.1	 9640.0	...
4331487	  660.1	  274.8	 9641.0	...
4331488	  659.9	  274.6	 9641.0	...
4331489	  659.9	  275.1	 9641.0	...
4331490	  660.3	  275.7	 9641.0	...
4331491	  660.8	  276.1	 9644.0	...
4331492	  661.5	  275.6	 9647.0	...
4331493	  662.1	  275.1	 9649.0	...
4331494	  662.6	  274.7	 9648.0	...
4331495	  662.7	  274.4	 9647.0	...
4331496	  662.4	  274.3	 9646.0	...
4331497	  662.1	  274.3	 9646.0	...
4331498	  662.1	  274.4	 9646.0	...
4331499	  662.3	  274.2	 9645.0	...
4331500	  662.5	  274.1	 9645.0	...
4331501	  662.8	  273.9	 9645.0	...
4331502	  662.7	  273.8	 9645.0	...
4331503	  662.6	  273.7	 9643.0	...
4331504	  662.6	  273.6	 9646.0	...
4331505	  663.2	  273.1	 9650.0	...
4331506	  663.9	  272.8	 9652.0	...
4331507	  664.1	  272.5	 9650.0	...
4331508	  663.7	  272.6	 9647.0	...
4331509	  663.1	  272.6	 9647.0	...
4331510	  662.9	  272.6	 9649.0	...
4331511	  663.0	  272.6	 9650.0	...
4331512	  662.6	  272.7	 9651.0	...
4331513	  662.5	  273.1	 9650.0	...
4331514	  662.4	  273.4	 9648.0	...
4331515	  662.7	  273.7	 9645.0	...
4331516	  662.8	  273.6	 9642.0	...
4331517	  662.8	  273.4	 9640.0	...
4331518	  662.8	  273.3	 9637.0	...
4331519	  662.8	  273.4	 9635.0	...
4331520	  662.6	  273.6	 9636.0	...
4331521	  662.4	  273.9	 9638.0	...
4331522	  662.2	  274.2	 9638.0	...
4331523	  662.1	  274.3	 9635.0	...
4331524	  662.2	  274.6	 9633.0	...
4331525	  662.2	  274.9	 9632.0	...
4331526	  662.6	  274.4	 9632.0	...
4331527	  662.8	  273.8	 9633.0	...
4331528	  662.8	  273.2	 9633.0	...
4331529	  662.6	  273.2	 9634.0	...
4331530	  662.6	  273.1	 9632.0	...
4331531	  662.8	  273.1	 9631.0	...
4331532	  663.1	  273.0	 9632.0	...
4331533	  662.8	  273.0	 9635.0	...
4331534	  662.5	  273.0	 9637.0	...
4331535	  662.2	  273.2	 9636.0	...
4331536	  662.3	  273.4	 9635.0	...
4331537	  662.2	  273.8	 9634.0	...
4331538	  662.1	  274.4	 9634.0	...
4331539	  662.4	  274.9	 9636.0	...
4331540	  662.7	  275.2	 9640.0	...
4331541	  662.9	  275.2	 9643.0	...
4331542	  662.9	  275.3	 9643.0	...
4331543	  662.7	  275.5	 9643.0	...
4331544	  662.7	  275.9	 9643.0	...
4331545	  662.6	  276.2	 9643.0	...
4331546	  662.8	  276.3	 9643.0	...
4331547	  662.7	  275.8	 9644.0	...
4331548	  662.6	  275.4	 9642.0	...
4331549	  662.4	  275.3	 9636.0	...
4331550	  662.5	  275.3	 9630.0	...
4331551	  662.5	  275.4	 9626.0	...
4331552	  662.6	  275.4	 9626.0	...
4331553	  662.6	  275.4	 9628.0	...
4331554	  662.6	  275.5	 9631.0	...
4331555	  662.6	  275.7	 9634.0	...
4331556	  662.6	  275.8	 9633.0	...
4331557	  662.6	  275.7	 9632.0	...
4331558	  662.6	  275.6	 9631.0	...
4331559	  662.6	  275.6	 9631.0	...
4331560	  662.7	  275.8	 9631.0	...
4331561	  662.9	  276.4	 9631.0	...
4331562	  663.1	  276.8	 9631.0	...
4331563	  663.3	  277.0	 9633.0	...
4331564	  663.1	  276.9	 9634.0	...
4331565	  663.0	  277.0	 9632.0	...
4331566	  663.1	  277.2	 9630.0	...
4331567	  663.6	  277.4	 9628.0	...
4331568	  664.3	  277.3	 9628.0	...
4331569	  664.8	  276.9	 9629.0	...
4331570	  664.5	  276.6	 9630.0	...
4331571	  663.9	  276.4	 9631.0	...
4331572	  663.4	  276.3	 9632.0	...
4331573	  663.5	  276.3	 9629.0	...
4331574	  663.6	  276.3	 9626.0	...
4331575	  663.1	  276.4	 9623.0	...
4331576	  662.7	  276.5	 9622.0	...
4331577	  662.3	  276.9	 9622.0	...
4331578	  662.3	  277.4	 9621.0	...
4331579	  662.5	  277.8	 9619.0	...
4331580	  662.6	  277.9	 9617.0	...
4331581	  662.7	  277.8	 9616.0	...
4331582	  662.8	  278.1	 9613.0	...
4331583	  662.3	  278.5	 9610.0	...
4331584	  661.8	  279.0	 9608.0	...
4331585	  661.3	  279.1	 9607.0	...
4331586	  661.2	  279.1	 9607.0	...
4331587	  661.9	  279.0	 9607.0	...
4331588	  662.5	  278.7	 9606.0	...
4331589	  663.1	  278.2	 9609.0	...
4331590	  663.2	  277.7	 9613.0	...
4331591	  663.2	  277.6	 9611.0	...
4331592	  663.3	  278.1	 9606.0	...
4331593	  663.4	  278.6	 9601.0	...
4331594	  663.1	  279.2	 9601.0	...
4331595	  662.9	  279.8	 9600.0	...
4331596	  662.7	  280.4	 9600.0	...
4331597	  663.1	  280.8	 9600.0	...
4331598	  663.5	  280.9	 9599.0	...
4331599	  664.0	  281.0	 9598.0	...
4331600	  664.2	  281.0	 9597.0	...
4331601	  664.3	  281.0	 9596.0	...
4331602	  664.3	  280.8	 9600.0	...
4331603	  664.3	  280.7	 9605.0	...
4331604	  664.3	  280.6	 9610.0	...
4331605	  664.3	  280.6	 9610.0	...
4331606	  664.0	  280.7	 9610.0	...
4331607	  663.7	  280.7	 9611.0	...
4331608	  663.6	  280.6	 9612.0	...
4331609	  664.0	  280.7	 9610.0	...
4331610	  664.4	  280.9	 9605.0	...
4331611	  664.7	  281.2	 9598.0	...
4331612	  664.7	  281.5	 9593.0	...
4331613	  664.6	  280.9	 9596.0	...
4331614	  664.6	  280.2	 9600.0	...
4331615	  664.7	  279.3	 9604.0	...
4331616	  665.0	  279.0	 9605.0	...
4331617	  665.4	  279.6	 9607.0	...
4331618	  665.2	  280.7	 9608.0	...
4331619	  664.7	  281.8	 9610.0	...
4331620	  663.9	  281.4	 9610.0	...
4331621	  664.1	  280.7	 9610.0	...
4331622	  664.7	  280.4	 9608.0	...
4331623	  665.0	  280.9	 9606.0	...
4331624	  664.7	  281.6	 9602.0	...
4331625	  664.6	  281.7	 9601.0	...
4331626	  664.9	  281.8	 9597.0	...
4331627	  665.1	  281.7	 9595.0	...
4331628	  664.8	  281.6	 9597.0	...
4331629	  664.9	  281.4	 9602.0	...
4331630	  665.1	  281.5	 9605.0	...
4331631	  665.3	  282.0	 9605.0	...
4331632	  665.9	  282.4	 9605.0	...
4331633	  666.5	  282.6	 9599.0	...
4331634	  666.8	  282.8	 9593.0	...
4331635	  666.7	  283.0	 9589.0	...
4331636	  666.6	  283.2	 9590.0	...
4331637	  666.7	  283.4	 9591.0	...
4331638	  666.7	  283.5	 9591.0	...
4331639	  667.0	  283.6	 9592.0	...
4331640	  667.3	  282.7	 9593.0	...
4331641	  667.7	  281.9	 9595.0	...
4331642	  667.7	  281.8	 9595.0	...
4331643	  668.2	  282.2	 9596.0	...
4331644	  668.6	  282.7	 9596.0	...
4331645	  668.5	  282.7	 9596.0	...
4331646	  668.0	  282.9	 9596.0	...
4331647	  667.4	  283.1	 9596.0	...
4331648	  667.3	  283.3	 9595.0	...
4331649	  667.4	  283.3	 9593.0	...
4331650	  667.6	  283.1	 9591.0	...
4331651	  667.6	  282.8	 9589.0	...
4331652	  667.5	  282.9	 9589.0	...
4331653	  667.5	  283.3	 9586.0	...
4331654	  667.3	  283.8	 9583.0	...
4331655	  667.2	  284.0	 9579.0	...
4331656	  667.1	  284.2	 9580.0	...
4331657	  667.1	  283.8	 9582.0	...
4331658	  666.9	  283.4	 9583.0	...
4331659	  666.7	  283.2	 9585.0	...
4331660	  666.8	  283.4	 9586.0	...
4331661	  667.1	  283.9	 9585.0	...
4331662	  667.4	  284.1	 9583.0	...
4331663	  667.5	  284.4	 9581.0	...
4331664	  666.9	  284.5	 9580.0	...
4331665	  666.3	  284.3	 9580.0	...
4331666	  665.7	  284.1	 9580.0	...
4331667	  665.8	  284.1	 9579.0	...
4331668	  666.0	  284.4	 9577.0	...
4331669	  666.2	  284.7	 9576.0	...
4331670	  666.2	  284.6	 9574.0	...
4331671	  666.2	  284.5	 9573.0	...
4331672	  666.2	  284.6	 9572.0	...
4331673	  666.1	  284.6	 9573.0	...
4331674	  666.1	  284.2	 9573.0	...
4331675	  666.2	  283.9	 9573.0	...
4331676	  666.3	  283.6	 9573.0	...
4331677	  666.4	  283.9	 9573.0	...
4331678	  666.4	  284.2	 9573.0	...
4331679	  666.6	  284.3	 9571.0	...
4331680	  666.8	  284.3	 9568.0	...
4331681	  667.0	  284.2	 9565.0	...
4331682	  667.0	  284.0	 9563.0	...
4331683	  667.0	  284.0	 9562.0	...
4331684	  666.9	  283.9	 9561.0	...
4331685	  666.9	  284.0	 9561.0	...
4331686	  666.9	  284.1	 9561.0	...
4331687	  666.8	  284.3	 9560.0	...
4331688	  666.5	  284.6	 9557.0	...
4331689	  665.7	  284.6	 9554.0	...
4331690	  665.0	  284.5	 9553.0	...
4331691	  664.9	  284.4	 9553.0	...
4331692	  665.1	  284.4	 9555.0	...
4331693	  665.4	  284.5	 9558.0	...
4331694	  665.5	  284.8	 9561.0	...
4331695	  665.7	  285.1	 9562.0	...
4331696	  665.8	  285.2	 9563.0	...
4331697	  665.8	  284.6	 9562.0	...
4331698	  665.7	  284.0	 9561.0	...
4331699	  665.6	  283.9	 9559.0	...
4331700	  665.6	  284.3	 9556.0	...
4331701	  666.3	  284.4	 9552.0	...
4331702	  666.8	  284.1	 9548.0	...
4331703	  667.2	  284.4	 9547.0	...
4331704	  667.0	  284.9	 9550.0	...
4331705	  667.4	  285.4	 9553.0	...
4331706	  667.8	  285.1	 9556.0	...
4331707	  668.3	  284.8	 9555.0	...
4331708	  668.3	  284.3	 9554.0	...
4331709	  668.0	  284.2	 9554.0	...
4331710	  667.7	  284.3	 9554.0	...
MSG	4331711 0000 _ Number Off
4331711	  667.7	  285.3	 9554.0	...
4331712	  668.2	  286.1	 9557.0	...
4331713	  668.5	  286.5	 9559.0	...
4331714	  668.5	  286.3	 9561.0	...
4331715	  667.9	  286.1	 9561.0	...
4331716	  667.4	  285.8	 9559.0	...
4331717	  667.0	  285.7	 9557.0	...
4331718	  667.5	  285.2	 9555.0	...
4331719	  668.0	  284.9	 9558.0	...
4331720	  668.3	  284.6	 9560.0	...
4331721	  668.3	  284.8	 9562.0	...
4331722	  668.1	  284.8	 9560.0	...
4331723	  668.0	  284.8	 9560.0	...
4331724	  667.9	  284.6	 9559.0	...
4331725	  667.9	  284.5	 9559.0	...
4331726	  668.2	  284.1	 9561.0	...
4331727	  668.6	  283.8	 9564.0	...
4331728	  668.9	  283.8	 9565.0	...
4331729	  668.8	  284.1	 9564.0	...
4331730	  668.6	  284.5	 9563.0	...
4331731	  668.5	  284.7	 9563.0	...
4331732	  669.1	  284.7	 9563.0	...
4331733	  669.7	  284.4	 9560.0	...
4331734	  670.0	  284.0	 9556.0	...
4331735	  669.9	  283.9	 9553.0	...
4331736	  669.8	  283.9	 9553.0	...
4331737	  669.7	  284.4	 9553.0	...
4331738	  669.5	  285.2	 9553.0	...
4331739	  669.2	  285.9	 9551.0	...
4331740	  669.2	  286.1	 9550.0	...
4331741	  669.2	  286.2	 9548.0	...
4331742	  669.2	  286.3	 9547.0	...
4331743	  669.3	  286.5	 9547.0	...
4331744	  669.2	  286.6	 9546.0	...
4331745	  669.1	  286.0	 9546.0	...
4331746	  668.9	  285.3	 9546.0	...
4331747	  668.9	  284.5	 9546.0	...
4331748	  669.0	  284.6	 9545.0	...
4331749	  669.3	  284.7	 9543.0	...
4331750	  669.5	  284.8	 9540.0	...
4331751	  669.8	  284.7	 9542.0	...
4331752	  670.0	  284.5	 9547.0	...
4331753	  670.0	  284.2	 9551.0	...
4331754	  669.9	  284.2	 9554.0	...
4331755	  670.4	  285.0	 9555.0	...
4331756	  671.1	  285.8	 9556.0	...
4331757	  671.1	  286.7	 9555.0	...
4331758	  670.2	  286.8	 9556.0	...
4331759	  669.0	  286.6	 9557.0	...
4331760	  668.5	  286.2	 9553.0	...
4331761	  668.2	  285.6	 9549.0	...
4331762	  668.2	  285.6	 9545.0	...
4331763	  668.5	  285.5	 9547.0	...
4331764	  668.7	  285.4	 9548.0	...
4331765	  668.9	  285.3	 9548.0	...
4331766	  668.9	  285.2	 9546.0	...
4331767	  669.2	  285.2	 9544.0	...
4331768	  669.2	  285.3	 9542.0	...
4331769	  669.0	  285.4	 9541.0	...
4331770	  668.6	  285.5	 9540.0	...
4331771	  669.0	  285.5	 9539.0	...
4331772	  669.7	  285.7	 9539.0	...
4331773	  670.4	  285.7	 9539.0	...
4331774	  670.9	  285.7	 9541.0	...
4331775	  671.1	  285.5	 9544.0	...
4331776	  671.8	  285.3	 9543.0	...
4331777	  672.1	  284.9	 9541.0	...
4331778	  671.4	  284.7	 9537.0	...
4331779	  670.4	  285.2	 9535.0	...
4331780	  669.5	  286.0	 9533.0	...
4331781	  669.6	  286.5	 9531.0	...
4331782	  669.6	  286.4	 9529.0	...
4331783	  669.8	  286.2	 9524.0	...
4331784	  669.9	  286.0	 9520.0	...
4331785	  669.6	  286.0	 9517.0	...
4331786	  669.0	  285.8	 9517.0	...
4331787	  668.4	  285.7	 9517.0	...
4331788	  668.3	  285.5	 9518.0	...
4331789	  668.2	  285.5	 9517.0	...
4331790	  668.0	  285.6	 9515.0	...
4331791	  667.9	  285.7	 9513.0	...
4331792	  667.7	  285.9	 9511.0	...
4331793	  667.7	  286.3	 9507.0	...
4331794	  667.7	  286.5	 9503.0	...
4331795	  668.5	  286.7	 9502.0	...
4331796	  669.3	  286.7	 9506.0	...
4331797	  670.1	  286.9	 9511.0	...
4331798	  670.1	  287.2	 9513.0	...
4331799	  670.0	  287.4	 9514.0	...
4331800	  669.8	  287.4	 9514.0	...
4331801	  669.6	  287.4	 9514.0	...
4331802	  669.3	  287.2	 9514.0	...
4331803	  669.2	  286.9	 9513.0	...
4331804	  669.1	  286.5	 9511.0	...
4331805	  668.9	  286.5	 9508.0	...
4331806	  668.7	  286.8	 9506.0	...
4331807	  668.7	  287.1	 9504.0	...
4331808	  668.9	  287.4	 9504.0	...
4331809	  669.1	  287.4	 9502.0	...
4331810	  669.3	  287.4	 9500.0	...
4331811	  669.5	  287.4	 9498.0	...
4331812	  669.6	  287.4	 9498.0	...
4331813	  669.6	  287.3	 9498.0	...
4331814	  669.4	  287.3	 9498.0	...
4331815	  669.3	  287.3	 9498.0	...
4331816	  669.2	  287.5	 9499.0	...
4331817	  669.3	  287.4	 9499.0	...
4331818	  669.2	  287.2	 9499.0	...
4331819	  669.3	  286.9	 9499.0	...
4331820	  669.4	  287.0	 9498.0	...
4331821	  668.8	  287.3	 9497.0	...
4331822	  668.1	  287.6	 9496.0	...
4331823	  667.8	  287.7	 9496.0	...
4331824	  668.7	  288.0	 9497.0	...
4331825	  669.5	  288.3	 9498.0	...
4331826	  670.0	  288.7	 9497.0	...
4331827	  670.1	  288.6	 9495.0	...
4331828	  670.1	  288.3	 9493.0	...
4331829	  669.8	  288.0	 9493.0	...
4331830	  669.4	  287.8	 9494.0	...
4331831	  669.2	  287.9	 9496.0	...
4331832	  669.4	  288.0	 9498.0	...
4331833	  669.6	  288.1	 9499.0	...
4331834	  669.8	  288.0	 9498.0	...
4331835	  669.9	  287.9	 9496.0	...
4331836	  669.6	  287.9	 9490.0	...
4331837	  669.5	  288.0	 9484.0	...
4331838	  669.7	  288.1	 9480.0	...
4331839	  669.9	  288.2	 9481.0	...
4331840	  670.1	  288.3	 9483.0	...
4331841	  670.2	  288.3	 9484.0	...
4331842	  670.1	  288.3	 9484.0	...
4331843	  669.8	  288.4	 9483.0	...
4331844	  669.6	  288.4	 9480.0	...
4331845	  669.5	  288.5	 9478.0	...
4331846	  669.4	  288.5	 9477.0	...
4331847	  669.2	  288.7	 9478.0	...
4331848	  668.7	  289.0	 9478.0	...
4331849	  668.5	  289.2	 9478.0	...
4331850	  668.3	  289.3	 9476.0	...
4331851	  668.3	  289.3	 9475.0	...
4331852	  668.0	  289.3	 9475.0	...
4331853	  667.7	  289.3	 9475.0	...
4331854	  667.7	  289.2	 9475.0	...
4331855	  668.2	  289.0	 9476.0	...
4331856	  668.6	  289.2	 9477.0	...
4331857	  669.0	  289.5	 9477.0	...
4331858	  669.4	  289.7	 9478.0	...
4331859	  669.8	  289.2	 9480.0	...
4331860	  669.7	  288.7	 9483.0	...
4331861	  669.9	  288.3	 9483.0	...
4331862	  670.3	  288.8	 9484.0	...
4331863	  670.7	  289.3	 9480.0	...
4331864	  671.0	  289.8	 9476.0	...
4331865	  671.0	  289.9	 9473.0	...
4331866	  670.2	  290.1	 9469.0	...
4331867	  669.1	  290.2	 9464.0	...
4331868	  668.0	  290.3	 9460.0	...
4331869	  668.2	  290.1	 9459.0	...
4331870	  668.7	  289.8	 9458.0	...
4331871	  668.7	  289.7	 9457.0	...
4331872	  668.2	  289.7	 9457.0	...
4331873	  667.9	  289.9	 9459.0	...
4331874	  668.1	  289.6	 9461.0	...
4331875	  668.4	  289.2	 9463.0	...
4331876	  668.6	  289.0	 9464.0	...
4331877	  668.8	  289.3	 9465.0	...
4331878	  668.6	  289.6	 9466.0	...
4331879	  668.3	  289.6	 9466.0	...
4331880	  668.4	  289.4	 9466.0	...
4331881	  668.7	  289.2	 9466.0	...
4331882	  669.3	  289.0	 9466.0	...
4331883	  669.8	  288.7	 9465.0	...
4331884	  670.4	  288.4	 9464.0	...
4331885	  670.6	  288.2	 9463.0	...
4331886	  670.6	  288.1	 9462.0	...
4331887	  670.7	  288.1	 9461.0	...
4331888	  669.8	  288.3	 9458.0	...
4331889	  669.0	  288.7	 9454.0	...
4331890	  668.2	  289.1	 9450.0	...
4331891	  668.2	  289.4	 9450.0	...
4331892	  668.1	  289.2	 9449.0	...
4331893	  667.9	  288.8	 9451.0	...
4331894	  667.7	  288.2	 9453.0	...
4331895	  667.8	  287.9	 9456.0	...
4331896	  668.7	  287.6	 9457.0	...
4331897	  669.5	  287.3	 9456.0	...
4331898	  669.8	  287.2	 9452.0	...
4331899	  668.9	  287.1	 9448.0	...
4331900	  668.0	  287.2	 9447.0	...
4331901	  667.8	  287.4	 9445.0	...
4331902	  667.8	  287.7	 9443.0	...
4331903	  667.8	  288.0	 9438.0	...
4331904	  667.3	  288.4	 9436.0	...
4331905	  667.0	  288.6	 9435.0	...
4331906	  666.8	  288.6	 9437.0	...
4331907	  667.0	  288.5	 9437.0	...
4331908	  666.9	  288.3	 9437.0	...
4331909	  666.9	  288.2	 9437.0	...
4331910	  666.9	  288.2	 9436.0	...
4331911	  667.4	  288.3	 9434.0	...
4331912	  667.8	  288.5	 9431.0	...
4331913	  667.7	  288.8	 9428.0	...
4331914	  667.4	  288.7	 9425.0	...
4331915	  667.2	  288.6	 9420.0	...
4331916	  667.5	  288.4	 9416.0	...
4331917	  668.0	  288.4	 9414.0	...
4331918	  668.2	  288.4	 9416.0	...
4331919	  668.3	  288.4	 9418.0	...
4331920	  668.3	  288.2	 9417.0	...
MSG	4331921 0000 _ Number On
4331921	  667.9	  287.9	 9417.0	...
4331922	  667.6	  287.6	 9415.0	...
4331923	  667.7	  288.4	 9413.0	...
4331924	  668.0	  289.3	 9412.0	...
4331925	  667.8	  289.3	 9413.0	...
4331926	  667.3	  288.5	 9414.0	...
4331927	  667.2	  287.8	 9415.0	...
4331928	  667.4	  288.1	 9412.0	...
4331929	  667.6	  288.4	 9409.0	...
4331930	  667.9	  288.5	 9407.0	...
4331931	  668.1	  288.8	 9405.0	...
4331932	  668.4	  289.1	 9404.0	...
4331933	  668.6	  289.6	 9402.0	...
4331934	  668.7	  289.8	 9402.0	...
4331935	  668.6	  290.1	 9395.0	...
4331936	  668.6	  290.1	 9389.0	...
4331937	  668.0	  289.7	 9386.0	...
4331938	  667.3	  289.3	 9389.0	...
4331939	  666.6	  289.3	 9391.0	...
4331940	  666.7	  289.7	 9391.0	...
4331941	  666.5	  290.2	 9387.0	...
4331942	  666.2	  290.1	 9384.0	...
4331943	  666.2	  290.1	 9382.0	...
4331944	  666.8	  290.2	 9382.0	...
4331945	  667.3	  290.5	 9378.0	...
4331946	  667.2	  290.5	 9374.0	...
4331947	  667.0	  290.3	 9371.0	...
4331948	  666.7	  290.1	 9373.0	...
4331949	  666.6	  290.1	 9374.0	...
4331950	  666.5	  290.2	 9375.0	...
4331951	  666.7	  290.1	 9375.0	...
4331952	  667.0	  289.9	 9374.0	...
4331953	  667.4	  289.7	 9373.0	...
4331954	  667.7	  289.6	 9371.0	...
4331955	  667.7	  289.7	 9370.0	...
4331956	  667.3	  290.0	 9370.0	...
4331957	  667.1	  290.2	 9369.0	...
4331958	  667.1	  290.2	 9369.0	...
4331959	  667.4	  290.1	 9370.0	...
4331960	  667.4	  290.1	 9371.0	...
4331961	  667.1	  290.3	 9372.0	...
4331962	  666.7	  290.4	 9373.0	...
4331963	  666.3	  290.5	 9370.0	...
4331964	  665.6	  290.6	 9366.0	...
4331965	  664.8	  290.6	 9361.0	...
4331966	  664.1	  290.7	 9358.0	...
4331967	  664.1	  290.7	 9356.0	...
4331968	  664.6	  290.7	 9356.0	...
4331969	  665.7	  290.8	 9356.0	...
4331970	  666.8	  291.5	 9356.0	...
4331971	  666.7	  292.3	 9349.0	...
4331972	  666.1	  292.9	 9342.0	...
4331973	  665.4	  292.8	 9336.0	...
4331974	  665.6	  292.3	 9340.0	...
4331975	  665.1	  292.0	 9344.0	...
4331976	  664.5	  291.7	 9347.0	...
4331977	  664.3	  291.7	 9347.0	...
4331978	  664.6	  291.5	 9342.0	...
4331979	  664.9	  291.5	 9339.0	...
4331980	  665.6	  291.7	 9336.0	...
4331981	  666.2	  292.0	 9336.0	...
4331982	  666.8	  292.2	 9334.0	...
4331983	  666.6	  292.1	 9332.0	...
4331984	  666.7	  291.9	 9327.0	...
4331985	  667.0	  291.6	 9325.0	...
4331986	  667.5	  291.3	 9325.0	...
4331987	  667.6	  291.7	 9327.0	...
4331988	  667.5	  292.3	 9328.0	...
4331989	  667.4	  293.0	 9327.0	...
4331990	  667.5	  293.1	 9327.0	...
4331991	  667.4	  292.7	 9326.0	...
4331992	  667.4	  292.1	 9326.0	...
4331993	  667.3	  291.6	 9328.0	...
4331994	  667.3	  291.6	 9329.0	...
4331995	  666.9	  291.7	 9327.0	...
4331996	  666.4	  291.2	 9325.0	...
4331997	  665.8	  290.8	 9323.0	...
4331998	  665.2	  290.4	 9323.0	...
4331999	  664.8	  290.5	 9323.0	...
4332000	  665.7	  290.7	 9324.0	...
4332001	  667.0	  290.9	 9325.0	...
4332002	  667.4	  291.3	 9324.0	...
4332003	  666.5	  291.5	 9320.0	...
4332004	  665.7	  291.7	 9315.0	...
4332005	  665.5	  291.5	 9311.0	...
4332006	  665.0	  291.2	 9308.0	...
4332007	  664.4	  290.8	 9304.0	...
4332008	  664.0	  290.7	 9300.0	...
4332009	  664.9	  290.4	 9302.0	...
4332010	  666.1	  290.4	 9305.0	...
4332011	  667.0	  290.4	 9308.0	...
4332012	  666.8	  290.5	 9307.0	...
4332013	  666.6	  290.6	 9303.0	...
4332014	  666.5	  290.6	 9299.0	...
4332015	  666.5	  290.3	 9296.0	...
4332016	  666.5	  289.9	 9296.0	...
4332017	  666.7	  289.5	 9296.0	...
4332018	  666.5	  289.7	 9296.0	...
4332019	  666.3	  290.3	 9296.0	...
4332020	  666.1	  290.9	 9297.0	...
4332021	  666.1	  291.4	 9292.0	...
4332022	  666.2	  291.5	 9287.0	...
4332023	  666.3	  291.5	 9283.0	...
4332024	  666.5	  291.3	 9284.0	...
4332025	  666.6	  290.9	 9284.0	...
4332026	  666.5	  290.6	 9282.0	...
4332027	  666.2	  290.5	 9281.0	...
4332028	  666.7	  290.6	 9280.0	...
4332029	  667.4	  290.6	 9280.0	...
4332030	  668.1	  290.4	 9281.0	...
4332031	  668.2	  290.3	 9282.0	...
4332032	  668.5	  290.2	 9283.0	...
4332033	  668.9	  290.2	 9281.0	...
4332034	  668.8	  291.0	 9275.0	...
4332035	  668.3	  291.9	 9270.0	...
4332036	  667.9	  292.7	 9263.0	...
4332037	  668.0	  292.6	 9262.0	...
4332038	  668.3	  292.2	 9261.0	...
4332039	  668.6	  291.7	 9262.0	...
4332040	  668.5	  291.4	 9262.0	...
4332041	  668.1	  291.6	 9262.0	...
4332042	  668.1	  291.8	 9262.0	...
4332043	  668.4	  291.9	 9261.0	...
4332044	  668.7	  291.8	 9260.0	...
4332045	  668.4	  291.9	 9257.0	...
4332046	  668.0	  291.9	 9254.0	...
4332047	  667.7	  292.0	 9251.0	...
4332048	  667.5	  292.3	 9250.0	...
4332049	  667.4	  292.5	 9249.0	...
4332050	  667.4	  292.6	 9250.0	...
4332051	  667.3	  292.6	 9251.0	...
4332052	  667.4	  292.3	 9252.0	...
4332053	  667.6	  292.1	 9252.0	...
4332054	  667.8	  292.0	 9251.0	...
4332055	  667.8	  292.1	 9251.0	...
4332056	  667.6	  292.1	 9251.0	...
4332057	  667.4	  292.2	 9247.0	...
4332058	  667.3	  292.2	 9242.0	...
4332059	  667.3	  292.2	 9238.0	...
4332060	  667.2	  292.1	 9239.0	...
4332061	  667.1	  292.1	 9242.0	...
4332062	  667.8	  291.9	 9245.0	...
4332063	  668.7	  291.8	 9248.0	...
4332064	  669.6	  291.6	 9248.0	...
4332065	  669.1	  291.6	 9242.0	...
4332066	  668.6	  291.5	 9235.0	...
4332067	  668.3	  291.7	 9228.0	...
4332068	  668.8	  292.0	 9228.0	...
4332069	  669.2	  292.2	 9230.0	...
4332070	  668.9	  292.0	 9233.0	...
4332071	  668.3	  292.0	 9228.0	...
4332072	  667.9	  292.4	 9223.0	...
4332073	  667.9	  293.0	 9217.0	...
4332074	  667.9	  293.5	 9217.0	...
4332075	  668.0	  294.0	 9217.0	...
4332076	  668.2	  294.3	 9215.0	...
4332077	  668.3	  294.4	 9213.0	...
4332078	  668.7	  294.1	 9213.0	...
4332079	  669.2	  293.9	 9216.0	...
4332080	  669.5	  293.9	 9217.0	...
4332081	  669.2	  294.0	 9216.0	...
4332082	  668.9	  293.8	 9209.0	...
4332083	  668.8	  293.7	 9203.0	...
4332084	  668.6	  293.5	 9202.0	...
4332085	  669.4	  293.4	 9207.0	...
4332086	  670.3	  293.2	 9213.0	...
4332087	  671.0	  293.1	 9212.0	...
4332088	  670.6	  294.1	 9207.0	...
4332089	  670.2	  295.1	 9202.0	...
4332090	  669.4	  295.3	 9200.0	...
4332091	  668.8	  294.5	 9195.0	...
4332092	  668.4	  294.2	 9191.0	...
4332093	  669.2	  294.7	 9186.0	...
4332094	  669.9	  295.4	 9184.0	...
4332095	  670.5	  295.4	 9181.0	...
4332096	  670.7	  295.5	 9178.0	...
4332097	  671.0	  295.4	 9178.0	...
4332098	  671.1	  295.4	 9175.0	...
4332099	  671.2	  295.6	 9171.0	...
4332100	  671.0	  295.9	 9168.0	...
4332101	  670.9	  296.4	 9169.0	...
4332102	  670.6	  297.1	 9171.0	...
4332103	  670.3	  297.9	 9173.0	...
4332104	  669.9	  298.6	 9170.0	...
4332105	  670.0	  299.2	 9167.0	...
4332106	  670.0	  300.0	 9164.0	...
4332107	  669.9	  300.6	 9159.0	...
4332108	  669.9	  301.4	 9154.0	...
4332109	  669.7	  301.7	 9150.0	...
4332110	  669.6	  302.0	 9150.0	...
4332111	  669.4	  302.1	 9147.0	...
4332112	  669.8	  302.2	 9144.0	...
4332113	  670.2	  302.3	 9140.0	...
4332114	  670.7	  302.8	 9139.0	...
4332115	  670.8	  304.0	 9138.0	...
4332116	  671.0	  305.2	 9138.0	...
4332117	  671.1	  306.1	 9138.0	...
4332118	  671.0	  306.3	 9137.0	...
4332119	  671.4	  307.6	 9135.0	...
4332120	  671.8	  309.3	 9130.0	...
EFIX R   4331294	4332120	827	  665.2	  283.5	   9513
SSACC R  4332121
4332121	  671.9	  311.6	 9117.0	...
4332122	  671.7	  313.8	 9104.0	...
4332123	  671.6	  315.6	 9094.0	...
4332124	  675.8	  303.4	 9119.0	...
4332125	  679.6	  289.5	 9165.0	...
4332126	  683.3	  275.8	 9211.0	...
4332127	  683.2	  277.2	 9215.0	...
4332128	  684.4	  284.2	 9184.0	...
4332129	  687.3	  300.1	 9120.0	...
4332130	  691.4	  323.8	 9036.0	...
4332131	  694.4	  355.2	 8923.0	...
4332132	  697.7	  393.5	 8785.0	...
4332133	  700.8	  436.3	 8626.0	...
4332134	  705.5	  483.6	 8454.0	...
4332135	  710.0	  532.9	 8268.0	...
4332136	  715.4	  586.8	 8078.0	...
4332137	  721.2	  645.0	 7865.0	...
4332138	  725.8	  708.2	 7646.0	...
4332139	  730.3	  778.2	 7405.0	...
4332140	  734.5	  853.6	 7158.0	...
4332141	  739.4	  932.8	 6899.0	...
4332142	  743.9	 1016.7	 6631.0	...
4332143	  747.9	 1106.1	 6349.0	...
4332144	  752.5	 1199.9	 6067.0	...
4332145	  756.5	 1297.3	 5767.0	...
4332146	  761.4	 1395.6	 5465.0	...
4332147	  764.7	 1498.9	 5157.0	...
4332148	  767.7	 1602.8	 4857.0	...
4332149	  770.6	 1706.9	 4554.0	...
4332150	  774.9	 1811.4	 4252.0	...
4332151	  779.9	 1915.7	 3944.0	...
4332152	  785.2	 2028.7	 3635.0	...
4332153	  791.1	 2139.4	 3332.0	...
4332154	  795.5	 2216.1	 3136.0	...
4332155	  797.8	 2250.5	 3043.0	...
4332156	  797.8	 2250.5	 3043.0	...
SBLINK R 4332157
4332157	   .	   .	    0.0	...
4332158	   .	   .	    0.0	...
4332159	   .	   .	    0.0	...
4332160	   .	   .	    0.0	...
4332161	   .	   .	    0.0	...
4332162	   .	   .	    0.0	...
4332163	   .	   .	    0.0	...
4332164	   .	   .	    0.0	...
4332165	   .	   .	    0.0	...
4332166	   .	   .	    0.0	...
4332167	   .	   .	    0.0	...
4332168	   .	   .	    0.0	...
4332169	   .	   .	    0.0	...
4332170	   .	   .	    0.0	...
4332171	   .	   .	    0.0	...
4332172	   .	   .	    0.0	...
4332173	   .	   .	    0.0	...
4332174	   .	   .	    0.0	...
4332175	   .	   .	    0.0	...
4332176	   .	   .	    0.0	...
4332177	   .	   .	    0.0	...
4332178	   .	   .	    0.0	...
4332179	   .	   .	    0.0	...
4332180	   .	   .	    0.0	...
4332181	   .	   .	    0.0	...
4332182	   .	   .	    0.0	...
4332183	   .	   .	    0.0	...
4332184	   .	   .	    0.0	...
4332185	   .	   .	    0.0	...
4332186	   .	   .	    0.0	...
4332187	   .	   .	    0.0	...
4332188	   .	   .	    0.0	...
4332189	   .	   .	    0.0	...
4332190	   .	   .	    0.0	...
4332191	   .	   .	    0.0	...
4332192	   .	   .	    0.0	...
4332193	   .	   .	    0.0	...
4332194	   .	   .	    0.0	...
4332195	   .	   .	    0.0	...
4332196	   .	   .	    0.0	...
4332197	   .	   .	    0.0	...
4332198	   .	   .	    0.0	...
4332199	   .	   .	    0.0	...
4332200	   .	   .	    0.0	...
4332201	   .	   .	    0.0	...
4332202	   .	   .	    0.0	...
4332203	   .	   .	    0.0	...
4332204	   .	   .	    0.0	...
4332205	   .	   .	    0.0	...
4332206	   .	   .	    0.0	...
4332207	   .	   .	    0.0	...
4332208	   .	   .	    0.0	...
4332209	   .	   .	    0.0	...
4332210	   .	   .	    0.0	...
4332211	   .	   .	    0.0	...
4332212	   .	   .	    0.0	...
4332213	   .	   .	    0.0	...
4332214	   .	   .	    0.0	...
4332215	   .	   .	    0.0	...
4332216	   .	   .	    0.0	...
4332217	   .	   .	    0.0	...
4332218	   .	   .	    0.0	...
4332219	   .	   .	    0.0	...
4332220	   .	   .	    0.0	...
4332221	   .	   .	    0.0	...
4332222	   .	   .	    0.0	...
4332223	   .	   .	    0.0	...
4332224	   .	   .	    0.0	...
4332225	   .	   .	    0.0	...
EBLINK R 4332157	4332225	69
MSG	4332226 0000 _ Number Off
4332226	  801.0	 2368.2	 2866.0	...
4332227	  801.0	 2368.2	 2866.0	...
4332228	  799.3	 2356.7	 2905.0	...
4332229	  798.1	 2328.1	 2988.0	...
4332230	  797.4	 2277.6	 3118.0	...
4332231	  798.9	 2215.9	 3247.0	...
4332232	  800.3	 2152.1	 3381.0	...
4332233	  801.1	 2110.4	 3467.0	...
4332234	  820.0	 2045.2	 3629.0	...
4332235	  838.7	 1980.8	 3788.0	...
4332236	  854.5	 1897.4	 3992.0	...
4332237	  850.2	 1843.0	 4124.0	...
4332238	  845.1	 1789.4	 4258.0	...
4332239	  842.5	 1738.8	 4394.0	...
4332240	  838.1	 1688.8	 4527.0	...
4332241	  831.5	 1642.6	 4652.0	...
4332242	  823.9	 1596.7	 4774.0	...
4332243	  817.5	 1552.3	 4894.0	...
4332244	  813.5	 1507.4	 5022.0	...
4332245	  810.5	 1463.2	 5144.0	...
4332246	  808.7	 1420.3	 5270.0	...
4332247	  806.5	 1377.7	 5385.0	...
4332248	  802.5	 1337.0	 5500.0	...
4332249	  797.8	 1297.3	 5609.0	...
4332250	  793.2	 1258.4	 5722.0	...
4332251	  786.8	 1222.3	 5827.0	...
4332252	  779.1	 1187.5	 5932.0	...
4332253	  770.5	 1155.6	 6031.0	...
4332254	  762.8	 1125.5	 6130.0	...
4332255	  757.3	 1094.9	 6226.0	...
4332256	  752.5	 1065.9	 6321.0	...
4332257	  750.3	 1036.4	 6413.0	...
4332258	  748.6	 1009.1	 6507.0	...
4332259	  747.0	  982.0	 6596.0	...
4332260	  744.9	  955.4	 6697.0	...
4332261	  742.8	  929.9	 6784.0	...
4332262	  740.8	  904.3	 6875.0	...
4332263	  739.3	  879.1	 6953.0	...
4332264	  737.7	  855.1	 7040.0	...
4332265	  736.1	  832.3	 7117.0	...
4332266	  734.6	  810.0	 7195.0	...
4332267	  733.0	  787.7	 7264.0	...
4332268	  731.1	  765.1	 7341.0	...
4332269	  729.4	  744.0	 7415.0	...
4332270	  727.3	  722.2	 7489.0	...
4332271	  725.4	  703.4	 7555.0	...
4332272	  723.3	  683.3	 7618.0	...
4332273	  721.6	  665.6	 7681.0	...
4332274	  721.0	  646.6	 7746.0	...
4332275	  720.4	  629.4	 7812.0	...
4332276	  719.9	  612.8	 7866.0	...
4332277	  718.8	  596.4	 7926.0	...
4332278	  717.9	  581.3	 7975.0	...
4332279	  716.7	  564.7	 8040.0	...
4332280	  715.0	  550.2	 8090.0	...
4332281	  713.4	  536.1	 8144.0	...
4332282	  711.9	  522.7	 8190.0	...
4332283	  710.4	  509.5	 8234.0	...
4332284	  709.0	  497.0	 8278.0	...
4332285	  707.5	  483.8	 8329.0	...
4332286	  706.1	  471.5	 8380.0	...
4332287	  703.7	  459.0	 8430.0	...
4332288	  701.6	  448.8	 8466.0	...
4332289	  699.2	  437.1	 8507.0	...
4332290	  699.0	  425.1	 8547.0	...
4332291	  698.9	  414.5	 8589.0	...
4332292	  698.0	  405.8	 8623.0	...
4332293	  696.1	  398.4	 8654.0	...
4332294	  693.8	  389.5	 8688.0	...
4332295	  692.5	  380.4	 8720.0	...
4332296	  691.2	  371.4	 8752.0	...
4332297	  690.5	  363.3	 8780.0	...
4332298	  689.8	  355.5	 8811.0	...
4332299	  690.0	  348.5	 8833.0	...
4332300	  689.8	  341.5	 8858.0	...
4332301	  689.6	  334.5	 8879.0	...
4332302	  688.9	  328.0	 8909.0	...
4332303	  688.2	  322.1	 8928.0	...
4332304	  686.4	  318.2	 8944.0	...
4332305	  684.1	  312.4	 8958.0	...
4332306	  682.5	  308.3	 8973.0	...
4332307	  682.1	  301.2	 8994.0	...
4332308	  681.9	  295.6	 9020.0	...
4332309	  681.6	  290.0	 9042.0	...
4332310	  681.2	  285.6	 9056.0	...
ESACC R  4332121	4332310	190	  671.9	  311.6	  681.2	  285.6	   0.57	   1672
SFIX R   4332311
4332311	  680.7	  280.4	 9073.0	...
4332312	  679.9	  275.9	 9087.0	...
4332313	  680.6	  272.7	 9100.0	...
4332314	  681.7	  271.5	 9108.0	...
4332315	  682.8	  269.9	 9116.0	...
4332316	  682.4	  266.7	 9131.0	...
4332317	  682.0	  263.9	 9139.0	...
4332318	  681.9	  260.5	 9148.0	...
4332319	  682.1	  259.4	 9150.0	...
4332320	  682.2	  257.6	 9152.0	...
4332321	  682.0	  255.7	 9158.0	...
4332322	  681.8	  253.7	 9164.0	...
4332323	  681.4	  251.2	 9171.0	...
4332324	  680.9	  249.7	 9176.0	...
4332325	  680.2	  248.2	 9181.0	...
4332326	  679.4	  250.1	 9184.0	...
4332327	  679.0	  252.1	 9181.0	...
4332328	  678.6	  252.4	 9180.0	...
4332329	  678.5	  250.7	 9180.0	...
4332330	  678.9	  248.9	 9175.0	...
EFIX R   4332311	4332330	20	  680.9	  259.6	   9148
SSACC R  4332331
4332331	  679.9	  250.9	 9162.0	...
4332332	  680.7	  252.7	 9147.0	...
4332333	  681.0	  254.5	 9137.0	...
4332334	  680.9	  253.3	 9134.0	...
4332335	  681.1	  252.3	 9130.0	...
4332336	  681.8	  254.4	 9126.0	...
4332337	  681.5	  259.0	 9111.0	...
4332338	  680.6	  263.5	 9100.0	...
4332339	  679.0	  264.8	 9092.0	...
4332340	  675.2	  278.1	 9059.0	...
4332341	  671.6	  291.7	 9024.0	...
4332342	  667.5	  306.6	 8989.0	...
4332343	  666.9	  307.9	 8988.0	...
4332344	  666.4	  309.6	 8982.0	...
4332345	  667.0	  310.5	 8978.0	...
4332346	  667.4	  311.4	 8976.0	...
4332347	  667.7	  312.5	 8978.0	...
4332348	  667.1	  313.0	 8981.0	...
ESACC R  4332331	4332348	18	  679.9	  250.9	  667.1	  313.0	   1.30	    144
SFIX R   4332349
4332349	  666.6	  313.8	 8982.0	...
4332350	  666.0	  314.2	 8983.0	...
4332351	  665.9	  314.3	 8984.0	...
4332352	  665.8	  314.4	 8984.0	...
4332353	  665.9	  314.2	 8983.0	...
4332354	  665.9	  313.6	 8982.0	...
4332355	  665.8	  313.0	 8986.0	...
4332356	  665.7	  312.4	 8991.0	...
4332357	  665.6	  311.5	 8996.0	...
4332358	  665.5	  310.6	 8994.0	...
4332359	  665.4	  309.6	 8991.0	...
4332360	  665.4	  309.5	 8987.0	...
4332361	  665.4	  308.7	 8984.0	...
4332362	  665.3	  307.9	 8983.0	...
4332363	  665.1	  307.1	 8984.0	...
4332364	  665.2	  307.0	 8985.0	...
4332365	  665.3	  306.9	 8985.0	...
4332366	  665.2	  307.0	 8985.0	...
4332367	  665.1	  306.8	 8986.0	...
4332368	  665.8	  306.5	 8987.0	...
4332369	  666.5	  305.7	 8989.0	...
4332370	  666.9	  305.2	 8989.0	...
4332371	  666.3	  304.4	 8989.0	...
4332372	  666.1	  303.6	 8993.0	...
4332373	  666.3	  302.6	 8997.0	...
4332374	  666.5	  302.1	 9002.0	...
4332375	  666.5	  302.2	 9003.0	...
4332376	  666.5	  302.4	 9005.0	...
4332377	  666.3	  302.1	 9006.0	...
4332378	  666.3	  302.0	 9007.0	...
4332379	  666.3	  301.9	 9006.0	...
4332380	  666.5	  302.4	 9005.0	...
4332381	  666.8	  302.7	 9004.0	...
4332382	  666.9	  302.9	 9004.0	...
4332383	  667.2	  302.9	 9004.0	...
4332384	  667.4	  302.7	 9006.0	...
4332385	  667.5	  302.5	 9008.0	...
4332386	  667.5	  302.4	 9008.0	...
4332387	  666.8	  302.3	 9007.0	...
4332388	  666.2	  302.2	 9004.0	...
4332389	  665.6	  301.9	 9003.0	...
4332390	  665.6	  301.5	 9002.0	...
4332391	  666.2	  301.0	 9003.0	...
4332392	  666.7	  300.6	 9005.0	...
4332393	  667.3	  300.3	 9007.0	...
4332394	  667.4	  300.1	 9009.0	...
4332395	  667.5	  300.1	 9012.0	...
4332396	  667.5	  300.0	 9014.0	...
4332397	  666.7	  300.2	 9014.0	...
4332398	  665.9	  300.3	 9011.0	...
4332399	  665.8	  300.5	 9009.0	...
4332400	  666.3	  300.5	 9010.0	...
4332401	  666.8	  300.4	 9013.0	...
4332402	  666.6	  300.2	 9016.0	...
4332403	  666.4	  300.1	 9019.0	...
4332404	  666.1	  299.7	 9022.0	...
4332405	  665.9	  299.4	 9025.0	...
4332406	  665.7	  299.3	 9025.0	...
4332407	  665.7	  299.6	 9024.0	...
4332408	  665.6	  299.1	 9025.0	...
4332409	  665.5	  298.4	 9028.0	...
4332410	  665.5	  297.6	 9031.0	...
4332411	  665.5	  297.6	 9032.0	...
4332412	  666.0	  297.5	 9034.0	...
4332413	  666.5	  297.6	 9035.0	...
4332414	  667.0	  297.7	 9037.0	...
4332415	  666.9	  297.5	 9039.0	...
4332416	  666.6	  297.3	 9041.0	...
4332417	  666.3	  297.2	 9038.0	...
4332418	  666.2	  297.5	 9035.0	...
4332419	  666.4	  298.0	 9034.0	...
4332420	  666.6	  298.4	 9040.0	...
4332421	  666.7	  298.7	 9046.0	...
4332422	  667.5	  298.4	 9045.0	...
4332423	  668.4	  298.2	 9040.0	...
4332424	  668.6	  298.1	 9035.0	...
4332425	  667.9	  298.4	 9034.0	...
4332426	  667.5	  298.9	 9034.0	...
MSG	4332427 0000 _ Number On
4332427	  667.9	  299.5	 9033.0	...
4332428	  666.9	  300.1	 9033.0	...
4332429	  665.5	  300.4	 9033.0	...
4332430	  664.4	  300.2	 9033.0	...
4332431	  664.6	  299.8	 9033.0	...
4332432	  664.5	  299.7	 9033.0	...
4332433	  664.1	  299.3	 9035.0	...
4332434	  664.5	  298.6	 9038.0	...
4332435	  665.1	  297.7	 9040.0	...
4332436	  665.8	  297.3	 9039.0	...
4332437	  665.8	  297.8	 9041.0	...
4332438	  665.8	  298.5	 9043.0	...
4332439	  665.2	  299.3	 9044.0	...
4332440	  664.5	  299.4	 9043.0	...
4332441	  663.8	  299.3	 9043.0	...
4332442	  663.8	  298.8	 9044.0	...
4332443	  663.8	  298.3	 9046.0	...
4332444	  663.5	  298.5	 9045.0	...
4332445	  663.2	  298.9	 9044.0	...
4332446	  662.9	  299.4	 9043.0	...
4332447	  663.6	  298.8	 9043.0	...
4332448	  664.3	  298.1	 9045.0	...
4332449	  664.3	  297.5	 9047.0	...
4332450	  663.6	  297.5	 9048.0	...
4332451	  663.3	  297.3	 9050.0	...
4332452	  663.8	  297.1	 9050.0	...
4332453	  664.4	  297.0	 9050.0	...
4332454	  663.6	  296.6	 9049.0	...
4332455	  662.9	  296.2	 9049.0	...
4332456	  662.4	  295.8	 9050.0	...
4332457	  662.7	  295.9	 9050.0	...
4332458	  663.0	  296.0	 9049.0	...
4332459	  663.0	  296.1	 9048.0	...
4332460	  663.0	  296.2	 9048.0	...
4332461	  662.9	  296.2	 9048.0	...
4332462	  662.8	  296.3	 9048.0	...
4332463	  662.7	  295.7	 9048.0	...
4332464	  662.7	  295.0	 9046.0	...
4332465	  662.7	  294.2	 9044.0	...
4332466	  663.1	  293.9	 9049.0	...
4332467	  663.3	  294.2	 9055.0	...
4332468	  663.4	  294.8	 9061.0	...
4332469	  663.4	  295.5	 9061.0	...
4332470	  663.7	  295.7	 9060.0	...
4332471	  663.6	  295.7	 9059.0	...
4332472	  663.5	  296.0	 9059.0	...
4332473	  663.4	  296.1	 9055.0	...
4332474	  663.1	  296.3	 9051.0	...
4332475	  662.8	  296.5	 9045.0	...
4332476	  663.0	  296.7	 9044.0	...
4332477	  663.5	  296.4	 9042.0	...
4332478	  663.5	  296.0	 9042.0	...
4332479	  662.9	  295.7	 9044.0	...
4332480	  663.2	  295.8	 9047.0	...
4332481	  663.9	  295.9	 9050.0	...
4332482	  664.5	  295.0	 9054.0	...
4332483	  664.4	  294.2	 9058.0	...
4332484	  664.3	  293.5	 9059.0	...
4332485	  664.3	  293.6	 9056.0	...
4332486	  664.0	  292.9	 9054.0	...
4332487	  663.7	  292.0	 9054.0	...
4332488	  663.3	  290.7	 9058.0	...
4332489	  663.2	  290.2	 9061.0	...
4332490	  663.0	  289.9	 9064.0	...
4332491	  662.9	  289.9	 9063.0	...
4332492	  663.0	  289.9	 9061.0	...
4332493	  663.3	  289.8	 9062.0	...
4332494	  663.8	  289.6	 9064.0	...
4332495	  664.2	  289.5	 9068.0	...
4332496	  664.5	  289.5	 9070.0	...
4332497	  664.5	  289.6	 9072.0	...
4332498	  664.5	  289.8	 9071.0	...
4332499	  664.4	  289.9	 9070.0	...
4332500	  664.4	  289.9	 9071.0	...
4332501	  664.3	  289.7	 9073.0	...
4332502	  664.3	  289.4	 9075.0	...
4332503	  663.9	  289.1	 9076.0	...
4332504	  663.4	  288.7	 9076.0	...
4332505	  663.6	  288.5	 9075.0	...
4332506	  664.4	  288.3	 9075.0	...
4332507	  665.2	  288.2	 9076.0	...
4332508	  665.3	  288.2	 9077.0	...
4332509	  665.3	  288.1	 9077.0	...
4332510	  664.9	  288.1	 9077.0	...
4332511	  664.4	  288.2	 9077.0	...
4332512	  664.0	  288.2	 9079.0	...
4332513	  664.4	  288.2	 9086.0	...
4332514	  664.8	  288.2	 9092.0	...
4332515	  665.1	  288.2	 9095.0	...
4332516	  665.2	  288.2	 9093.0	...
4332517	  665.2	  288.1	 9091.0	...
4332518	  665.1	  288.0	 9089.0	...
4332519	  665.1	  288.0	 9088.0	...
4332520	  665.2	  288.2	 9088.0	...
4332521	  665.3	  288.0	 9089.0	...
4332522	  665.4	  287.6	 9090.0	...
4332523	  665.1	  287.1	 9091.0	...
4332524	  664.9	  287.8	 9093.0	...
4332525	  665.2	  288.6	 9095.0	...
4332526	  665.8	  289.3	 9094.0	...
4332527	  666.2	  289.2	 9092.0	...
4332528	  666.2	  289.4	 9088.0	...
4332529	  666.1	  289.9	 9087.0	...
4332530	  666.1	  290.4	 9090.0	...
4332531	  666.1	  291.0	 9094.0	...
4332532	  666.0	  291.3	 9101.0	...
4332533	  665.9	  291.4	 9104.0	...
4332534	  665.7	  291.2	 9107.0	...
4332535	  665.7	  291.1	 9107.0	...
4332536	  666.7	  291.1	 9108.0	...
4332537	  667.6	  290.9	 9110.0	...
4332538	  668.5	  290.6	 9111.0	...
4332539	  668.4	  290.5	 9111.0	...
4332540	  668.3	  291.3	 9112.0	...
4332541	  668.1	  292.3	 9112.0	...
4332542	  667.6	  292.2	 9113.0	...
4332543	  667.1	  291.2	 9112.0	...
4332544	  666.9	  291.0	 9110.0	...
4332545	  667.1	  291.8	 9109.0	...
4332546	  667.2	  292.3	 9110.0	...
4332547	  667.5	  291.9	 9112.0	...
4332548	  667.8	  291.3	 9114.0	...
4332549	  668.3	  290.9	 9115.0	...
4332550	  668.5	  290.8	 9116.0	...
4332551	  669.0	  290.6	 9117.0	...
4332552	  669.1	  290.5	 9119.0	...
4332553	  669.1	  290.3	 9121.0	...
4332554	  668.9	  290.4	 9123.0	...
4332555	  668.5	  290.4	 9124.0	...
4332556	  668.4	  290.5	 9121.0	...
4332557	  668.3	  290.5	 9116.0	...
4332558	  668.4	  290.4	 9114.0	...
4332559	  668.9	  290.4	 9116.0	...
4332560	  669.2	  290.2	 9119.0	...
4332561	  669.5	  290.0	 9120.0	...
4332562	  669.2	  289.9	 9120.0	...
4332563	  669.2	  289.9	 9120.0	...
4332564	  669.7	  289.9	 9118.0	...
4332565	  670.2	  289.9	 9116.0	...
4332566	  670.7	  289.8	 9114.0	...
4332567	  670.7	  289.7	 9113.0	...
4332568	  670.6	  289.5	 9112.0	...
4332569	  670.3	  289.5	 9109.0	...
4332570	  670.0	  289.5	 9107.0	...
4332571	  669.9	  289.7	 9108.0	...
4332572	  669.5	  289.9	 9111.0	...
4332573	  669.3	  290.0	 9114.0	...
4332574	  669.0	  289.8	 9118.0	...
4332575	  668.7	  289.6	 9122.0	...
4332576	  668.3	  289.4	 9122.0	...
4332577	  667.9	  289.5	 9117.0	...
4332578	  668.2	  289.3	 9114.0	...
4332579	  668.7	  289.2	 9117.0	...
4332580	  669.2	  289.1	 9119.0	...
4332581	  669.2	  288.9	 9120.0	...
4332582	  669.4	  288.1	 9120.0	...
4332583	  669.6	  287.4	 9121.0	...
4332584	  669.3	  286.6	 9123.0	...
4332585	  668.9	  286.5	 9126.0	...
4332586	  668.3	  286.3	 9129.0	...
4332587	  668.1	  286.4	 9131.0	...
4332588	  668.0	  286.4	 9131.0	...
4332589	  668.0	  286.5	 9130.0	...
4332590	  668.2	  287.2	 9128.0	...
4332591	  668.3	  287.8	 9128.0	...
4332592	  668.3	  288.5	 9128.0	...
4332593	  668.1	  288.5	 9128.0	...
4332594	  667.9	  288.5	 9128.0	...
4332595	  667.8	  288.3	 9131.0	...
4332596	  667.7	  287.9	 9135.0	...
4332597	  667.8	  287.6	 9140.0	...
4332598	  667.9	  287.4	 9141.0	...
4332599	  668.0	  288.0	 9142.0	...
4332600	  667.7	  288.6	 9142.0	...
4332601	  667.3	  288.8	 9146.0	...
4332602	  667.2	  288.5	 9149.0	...
4332603	  667.6	  288.4	 9150.0	...
4332604	  668.1	  288.5	 9148.0	...
4332605	  668.3	  288.8	 9145.0	...
4332606	  667.7	  288.9	 9144.0	...
4332607	  666.9	  289.0	 9147.0	...
4332608	  666.1	  288.8	 9156.0	...
4332609	  666.0	  288.3	 9164.0	...
4332610	  665.9	  288.2	 9165.0	...
4332611	  666.3	  288.1	 9161.0	...
4332612	  666.4	  288.2	 9158.0	...
4332613	  666.5	  288.0	 9158.0	...
4332614	  665.9	  288.0	 9159.0	...
4332615	  665.6	  287.9	 9160.0	...
4332616	  665.5	  288.0	 9161.0	...
4332617	  665.9	  288.0	 9162.0	...
4332618	  666.3	  287.9	 9164.0	...
4332619	  666.6	  287.4	 9167.0	...
4332620	  666.8	  286.7	 9168.0	...
4332621	  666.7	  286.2	 9169.0	...
4332622	  666.5	  285.9	 9170.0	...
4332623	  666.2	  285.6	 9172.0	...
4332624	  666.1	  285.3	 9175.0	...
4332625	  666.0	  285.3	 9175.0	...
4332626	  666.1	  285.5	 9178.0	...
4332627	  666.2	  285.5	 9181.0	...
4332628	  666.7	  285.2	 9182.0	...
4332629	  667.3	  284.8	 9180.0	...
4332630	  667.8	  284.8	 9178.0	...
4332631	  667.6	  284.9	 9178.0	...
4332632	  667.2	  285.3	 9178.0	...
4332633	  667.1	  285.6	 9180.0	...
4332634	  667.1	  285.6	 9182.0	...
4332635	  667.2	  285.6	 9184.0	...
4332636	  667.0	  285.9	 9185.0	...
4332637	  666.6	  286.4	 9184.0	...
4332638	  666.2	  286.4	 9186.0	...
4332639	  665.8	  286.2	 9189.0	...
4332640	  665.6	  286.1	 9191.0	...
4332641	  665.5	  286.4	 9191.0	...
4332642	  665.7	  286.6	 9191.0	...
4332643	  665.9	  287.0	 9191.0	...
4332644	  665.9	  287.4	 9191.0	...
4332645	  665.8	  287.9	 9189.0	...
4332646	  665.0	  288.1	 9186.0	...
4332647	  664.4	  288.1	 9184.0	...
4332648	  664.0	  287.9	 9188.0	...
4332649	  664.2	  287.6	 9193.0	...
4332650	  664.4	  288.1	 9197.0	...
4332651	  664.5	  288.8	 9197.0	...
4332652	  664.5	  289.5	 9194.0	...
4332653	  664.4	  289.5	 9192.0	...
4332654	  664.1	  289.5	 9190.0	...
4332655	  663.9	  289.6	 9187.0	...
4332656	  663.9	  289.8	 9184.0	...
4332657	  664.0	  290.0	 9182.0	...
4332658	  664.1	  289.3	 9183.0	...
4332659	  664.0	  288.5	 9185.0	...
4332660	  663.9	  288.0	 9186.0	...
4332661	  663.9	  288.7	 9187.0	...
4332662	  664.1	  289.4	 9189.0	...
4332663	  664.4	  289.6	 9190.0	...
4332664	  664.7	  289.2	 9190.0	...
4332665	  665.0	  288.7	 9192.0	...
4332666	  665.1	  288.6	 9195.0	...
4332667	  665.2	  288.4	 9197.0	...
4332668	  665.3	  288.5	 9196.0	...
4332669	  665.4	  288.7	 9195.0	...
4332670	  665.5	  289.0	 9198.0	...
4332671	  665.6	  289.1	 9201.0	...
4332672	  665.6	  288.7	 9205.0	...
4332673	  665.6	  288.3	 9206.0	...
4332674	  665.5	  287.9	 9206.0	...
4332675	  665.5	  288.0	 9205.0	...
4332676	  665.4	  288.2	 9204.0	...
4332677	  665.1	  288.3	 9202.0	...
4332678	  664.8	  288.3	 9201.0	...
4332679	  664.4	  288.2	 9201.0	...
4332680	  664.4	  288.0	 9202.0	...
4332681	  664.5	  287.8	 9204.0	...
4332682	  664.5	  287.7	 9206.0	...
4332683	  664.4	  287.6	 9208.0	...
4332684	  664.4	  287.6	 9205.0	...
4332685	  664.6	  288.2	 9202.0	...
4332686	  665.2	  288.8	 9200.0	...
4332687	  665.4	  289.1	 9203.0	...
4332688	  665.5	  288.9	 9205.0	...
4332689	  665.3	  288.7	 9207.0	...
4332690	  665.4	  288.9	 9207.0	...
4332691	  665.4	  289.0	 9207.0	...
4332692	  665.5	  289.0	 9208.0	...
4332693	  665.5	  288.2	 9208.0	...
4332694	  665.4	  287.5	 9209.0	...
4332695	  665.3	  286.8	 9210.0	...
4332696	  664.8	  286.8	 9212.0	...
4332697	  664.4	  286.8	 9213.0	...
4332698	  663.9	  286.8	 9217.0	...
4332699	  663.8	  287.0	 9220.0	...
4332700	  663.7	  287.1	 9224.0	...
4332701	  663.9	  287.2	 9223.0	...
4332702	  664.5	  287.2	 9223.0	...
4332703	  665.0	  287.2	 9223.0	...
4332704	  665.6	  287.0	 9223.0	...
4332705	  665.8	  286.9	 9223.0	...
4332706	  665.4	  286.8	 9223.0	...
4332707	  664.7	  286.6	 9223.0	...
4332708	  664.7	  286.4	 9223.0	...
4332709	  665.4	  286.3	 9223.0	...
4332710	  666.0	  286.2	 9223.0	...
4332711	  665.9	  286.2	 9223.0	...
4332712	  665.8	  286.3	 9223.0	...
4332713	  665.8	  286.5	 9225.0	...
4332714	  665.9	  286.7	 9228.0	...
4332715	  665.8	  286.7	 9231.0	...
4332716	  665.8	  286.8	 9232.0	...
4332717	  665.6	  286.6	 9232.0	...
4332718	  665.4	  286.5	 9231.0	...
4332719	  665.1	  286.5	 9232.0	...
4332720	  665.1	  286.7	 9231.0	...
4332721	  665.6	  286.7	 9231.0	...
4332722	  666.2	  286.4	 9231.0	...
4332723	  666.4	  286.1	 9232.0	...
4332724	  665.8	  285.8	 9233.0	...
4332725	  665.1	  285.7	 9234.0	...
4332726	  665.1	  285.6	 9234.0	...
4332727	  665.3	  285.6	 9234.0	...
4332728	  665.5	  285.5	 9234.0	...
4332729	  665.4	  285.5	 9234.0	...
4332730	  665.4	  285.8	 9235.0	...
4332731	  665.5	  286.1	 9238.0	...
4332732	  665.6	  286.2	 9240.0	...
4332733	  665.3	  286.1	 9246.0	...
4332734	  665.0	  286.1	 9249.0	...
4332735	  664.5	  286.2	 9249.0	...
4332736	  664.4	  286.6	 9245.0	...
4332737	  664.7	  287.0	 9240.0	...
4332738	  665.2	  286.9	 9241.0	...
4332739	  665.2	  286.5	 9244.0	...
MSG	4332740 0000 _ Number Off
4332740	  664.8	  286.2	 9247.0	...
4332741	  664.6	  286.8	 9247.0	...
4332742	  664.7	  287.3	 9249.0	...
4332743	  664.3	  288.0	 9250.0	...
4332744	  663.9	  288.0	 9251.0	...
4332745	  663.6	  287.9	 9251.0	...
4332746	  663.8	  287.7	 9252.0	...
4332747	  664.2	  287.4	 9253.0	...
4332748	  664.5	  287.2	 9255.0	...
4332749	  664.7	  287.5	 9256.0	...
4332750	  664.8	  287.8	 9256.0	...
4332751	  664.8	  287.7	 9257.0	...
4332752	  663.7	  287.4	 9256.0	...
4332753	  662.7	  287.2	 9255.0	...
4332754	  662.0	  287.3	 9255.0	...
4332755	  662.5	  287.3	 9256.0	...
4332756	  663.1	  287.2	 9255.0	...
4332757	  663.3	  287.1	 9255.0	...
4332758	  663.6	  287.0	 9255.0	...
4332759	  663.7	  286.9	 9255.0	...
4332760	  663.5	  286.7	 9254.0	...
4332761	  662.9	  286.6	 9253.0	...
4332762	  662.3	  287.0	 9255.0	...
4332763	  662.2	  287.5	 9257.0	...
4332764	  662.4	  288.0	 9259.0	...
4332765	  662.5	  287.9	 9259.0	...
4332766	  662.2	  287.8	 9258.0	...
4332767	  662.1	  287.8	 9258.0	...
4332768	  661.8	  288.4	 9258.0	...
4332769	  661.7	  288.9	 9260.0	...
4332770	  661.3	  289.3	 9264.0	...
4332771	  661.1	  289.1	 9267.0	...
4332772	  661.1	  288.9	 9267.0	...
4332773	  661.3	  288.8	 9267.0	...
4332774	  661.5	  288.7	 9267.0	...
4332775	  661.9	  288.5	 9267.0	...
4332776	  662.4	  288.5	 9267.0	...
4332777	  663.0	  288.5	 9269.0	...
4332778	  663.2	  288.3	 9272.0	...
4332779	  663.3	  287.9	 9271.0	...
4332780	  663.4	  287.6	 9268.0	...
4332781	  663.4	  287.6	 9268.0	...
4332782	  663.1	  287.7	 9270.0	...
4332783	  663.0	  287.8	 9275.0	...
4332784	  662.8	  288.0	 9277.0	...
4332785	  662.4	  288.1	 9280.0	...
4332786	  662.0	  288.2	 9279.0	...
4332787	  661.8	  288.4	 9278.0	...
4332788	  661.7	  288.6	 9276.0	...
4332789	  661.3	  288.8	 9276.0	...
4332790	  660.7	  289.0	 9276.0	...
4332791	  660.6	  289.0	 9278.0	...
4332792	  661.0	  289.0	 9280.0	...
4332793	  661.4	  289.0	 9282.0	...
4332794	  661.5	  289.0	 9282.0	...
4332795	  661.3	  288.9	 9282.0	...
4332796	  661.3	  288.7	 9276.0	...
4332797	  661.2	  288.5	 9270.0	...
4332798	  661.3	  288.5	 9267.0	...
4332799	  661.4	  288.5	 9275.0	...
4332800	  661.4	  288.4	 9283.0	...
4332801	  661.5	  288.4	 9287.0	...
4332802	  661.8	  288.3	 9284.0	...
4332803	  662.1	  288.4	 9282.0	...
4332804	  662.4	  288.3	 9283.0	...
4332805	  662.2	  287.7	 9283.0	...
4332806	  662.0	  287.1	 9285.0	...
4332807	  661.8	  286.6	 9286.0	...
4332808	  661.8	  286.8	 9288.0	...
4332809	  662.0	  287.0	 9288.0	...
4332810	  662.4	  287.1	 9286.0	...
4332811	  662.9	  286.9	 9284.0	...
4332812	  663.2	  286.8	 9282.0	...
4332813	  662.8	  286.9	 9283.0	...
4332814	  662.4	  287.0	 9285.0	...
4332815	  661.8	  287.5	 9287.0	...
4332816	  661.6	  287.8	 9288.0	...
4332817	  661.9	  288.0	 9290.0	...
4332818	  662.2	  287.9	 9291.0	...
4332819	  662.5	  287.3	 9293.0	...
4332820	  662.5	  286.8	 9293.0	...
4332821	  662.4	  286.5	 9294.0	...
4332822	  662.4	  286.7	 9296.0	...
4332823	  662.4	  287.0	 9300.0	...
4332824	  662.5	  287.2	 9305.0	...
4332825	  662.7	  287.2	 9306.0	...
4332826	  662.9	  287.0	 9307.0	...
4332827	  662.9	  286.7	 9306.0	...
4332828	  662.9	  286.6	 9305.0	...
4332829	  662.8	  286.5	 9305.0	...
4332830	  662.7	  286.3	 9305.0	...
4332831	  662.7	  286.0	 9303.0	...
4332832	  662.4	  285.8	 9300.0	...
4332833	  662.0	  285.7	 9298.0	...
4332834	  662.0	  285.6	 9299.0	...
4332835	  662.2	  285.5	 9302.0	...
4332836	  662.4	  285.4	 9305.0	...
4332837	  662.4	  285.2	 9305.0	...
4332838	  662.4	  285.2	 9305.0	...
4332839	  662.2	  285.0	 9304.0	...
4332840	  662.1	  284.8	 9303.0	...
4332841	  661.8	  284.5	 9303.0	...
4332842	  661.6	  284.6	 9302.0	...
4332843	  661.3	  284.5	 9307.0	...
4332844	  661.1	  284.4	 9312.0	...
4332845	  661.6	  284.1	 9318.0	...
4332846	  662.2	  283.9	 9319.0	...
4332847	  662.9	  284.4	 9316.0	...
4332848	  663.1	  285.2	 9311.0	...
4332849	  663.1	  285.2	 9306.0	...
4332850	  662.5	  284.4	 9306.0	...
4332851	  661.9	  284.0	 9306.0	...
4332852	  661.8	  284.6	 9307.0	...
4332853	  662.2	  284.9	 9308.0	...
4332854	  662.6	  284.9	 9309.0	...
4332855	  662.7	  284.6	 9310.0	...
4332856	  662.3	  284.7	 9310.0	...
4332857	  661.9	  284.8	 9311.0	...
4332858	  661.5	  284.6	 9311.0	...
4332859	  661.5	  284.5	 9312.0	...
4332860	  662.5	  284.2	 9312.0	...
4332861	  663.5	  284.2	 9314.0	...
4332862	  664.6	  283.7	 9316.0	...
4332863	  664.8	  283.3	 9317.0	...
4332864	  664.9	  283.4	 9316.0	...
4332865	  664.7	  283.8	 9314.0	...
4332866	  664.5	  284.6	 9313.0	...
4332867	  664.3	  285.0	 9313.0	...
4332868	  664.3	  285.3	 9313.0	...
4332869	  664.2	  285.2	 9312.0	...
4332870	  663.9	  285.2	 9315.0	...
4332871	  663.6	  285.1	 9318.0	...
4332872	  663.4	  285.2	 9321.0	...
4332873	  663.3	  285.1	 9322.0	...
4332874	  663.3	  285.1	 9323.0	...
4332875	  663.4	  285.1	 9321.0	...
4332876	  663.5	  285.5	 9318.0	...
4332877	  663.6	  285.9	 9318.0	...
4332878	  664.3	  286.1	 9321.0	...
4332879	  665.0	  285.9	 9323.0	...
4332880	  665.6	  285.7	 9320.0	...
4332881	  665.7	  285.6	 9319.0	...
4332882	  665.7	  285.4	 9319.0	...
4332883	  665.7	  285.1	 9322.0	...
4332884	  666.0	  284.9	 9324.0	...
4332885	  666.4	  284.7	 9325.0	...
4332886	  666.8	  284.4	 9327.0	...
4332887	  666.9	  284.1	 9326.0	...
4332888	  666.4	  284.0	 9325.0	...
4332889	  665.8	  284.0	 9328.0	...
4332890	  665.3	  284.0	 9332.0	...
4332891	  665.4	  283.9	 9335.0	...
4332892	  665.6	  283.9	 9333.0	...
4332893	  665.9	  283.9	 9331.0	...
4332894	  666.2	  284.0	 9330.0	...
4332895	  666.7	  284.2	 9331.0	...
4332896	  666.9	  284.5	 9332.0	...
4332897	  667.2	  284.7	 9334.0	...
4332898	  667.3	  285.0	 9333.0	...
4332899	  667.3	  285.6	 9331.0	...
4332900	  667.3	  285.9	 9324.0	...
4332901	  667.2	  286.0	 9318.0	...
4332902	  666.8	  285.3	 9316.0	...
4332903	  666.1	  284.9	 9319.0	...
4332904	  665.7	  285.3	 9323.0	...
4332905	  665.5	  285.9	 9322.0	...
4332906	  665.6	  286.1	 9320.0	...
4332907	  665.6	  285.3	 9317.0	...
4332908	  665.6	  284.4	 9316.0	...
4332909	  665.7	  284.1	 9317.0	...
4332910	  665.8	  284.5	 9318.0	...
4332911	  665.8	  284.9	 9319.0	...
4332912	  666.0	  285.1	 9321.0	...
4332913	  666.3	  285.3	 9324.0	...
4332914	  665.8	  285.3	 9327.0	...
4332915	  665.0	  285.1	 9327.0	...
4332916	  664.8	  284.8	 9328.0	...
4332917	  665.4	  284.4	 9328.0	...
4332918	  665.9	  284.0	 9326.0	...
4332919	  666.3	  283.6	 9325.0	...
4332920	  667.1	  283.5	 9323.0	...
4332921	  667.8	  283.6	 9326.0	...
4332922	  667.3	  284.0	 9329.0	...
4332923	  666.5	  284.1	 9333.0	...
4332924	  665.4	  284.4	 9333.0	...
4332925	  665.0	  284.4	 9334.0	...
4332926	  665.5	  284.2	 9335.0	...
4332927	  666.2	  283.9	 9335.0	...
4332928	  667.0	  283.6	 9334.0	...
4332929	  666.8	  283.6	 9334.0	...
4332930	  666.6	  283.7	 9333.0	...
4332931	  666.4	  283.9	 9331.0	...
4332932	  666.3	  283.9	 9330.0	...
4332933	  666.2	  283.9	 9328.0	...
4332934	  666.2	  284.0	 9329.0	...
4332935	  666.6	  284.0	 9332.0	...
4332936	  667.1	  284.1	 9335.0	...
4332937	  667.5	  284.3	 9336.0	...
4332938	  667.5	  284.3	 9332.0	...
4332939	  667.4	  284.0	 9329.0	...
4332940	  667.4	  283.7	 9330.0	...
MSG	4332941 0000 _ Number On
4332941	  667.5	  283.4	 9335.0	...
4332942	  667.5	  283.5	 9339.0	...
4332943	  667.5	  283.7	 9339.0	...
4332944	  667.8	  283.7	 9339.0	...
4332945	  668.1	  283.8	 9339.0	...
4332946	  668.5	  284.2	 9341.0	...
4332947	  668.5	  284.6	 9342.0	...
4332948	  668.3	  285.1	 9343.0	...
4332949	  668.0	  285.2	 9338.0	...
4332950	  667.2	  285.4	 9333.0	...
4332951	  666.6	  285.4	 9328.0	...
4332952	  666.4	  284.8	 9328.0	...
4332953	  666.8	  284.0	 9329.0	...
4332954	  667.3	  283.2	 9330.0	...
4332955	  667.7	  283.1	 9330.0	...
4332956	  668.1	  283.0	 9331.0	...
4332957	  668.3	  283.0	 9332.0	...
4332958	  668.5	  283.1	 9332.0	...
4332959	  668.8	  283.0	 9332.0	...
4332960	  668.5	  283.0	 9332.0	...
4332961	  668.2	  283.2	 9331.0	...
4332962	  667.8	  283.1	 9329.0	...
4332963	  668.0	  283.0	 9328.0	...
4332964	  668.0	  283.1	 9327.0	...
4332965	  668.1	  283.6	 9326.0	...
4332966	  668.2	  284.2	 9326.0	...
4332967	  668.0	  284.5	 9327.0	...
4332968	  667.9	  284.9	 9327.0	...
4332969	  667.7	  285.3	 9327.0	...
4332970	  667.6	  285.6	 9327.0	...
4332971	  667.5	  285.4	 9328.0	...
4332972	  667.8	  284.6	 9330.0	...
4332973	  668.0	  283.7	 9331.0	...
4332974	  668.2	  283.2	 9332.0	...
4332975	  668.5	  283.0	 9334.0	...
4332976	  668.8	  282.7	 9336.0	...
4332977	  669.3	  282.7	 9338.0	...
4332978	  669.5	  283.1	 9337.0	...
4332979	  669.5	  283.2	 9336.0	...
4332980	  669.2	  283.0	 9338.0	...
4332981	  669.0	  282.7	 9340.0	...
4332982	  668.9	  282.7	 9343.0	...
4332983	  668.9	  283.2	 9344.0	...
4332984	  668.9	  283.9	 9337.0	...
4332985	  668.9	  284.3	 9330.0	...
4332986	  669.0	  284.5	 9324.0	...
4332987	  669.1	  284.3	 9326.0	...
4332988	  669.0	  284.1	 9332.0	...
4332989	  668.8	  283.8	 9337.0	...
4332990	  668.5	  283.6	 9340.0	...
4332991	  668.4	  283.4	 9340.0	...
4332992	  668.4	  283.3	 9341.0	...
4332993	  668.9	  283.2	 9341.0	...
4332994	  669.4	  283.1	 9341.0	...
4332995	  669.9	  283.1	 9340.0	...
4332996	  670.1	  283.2	 9341.0	...
4332997	  670.2	  283.3	 9342.0	...
4332998	  670.2	  283.5	 9341.0	...
4332999	  670.1	  283.6	 9339.0	...
4333000	  670.0	  283.5	 9338.0	...
4333001	  670.0	  283.4	 9338.0	...
4333002	  670.0	  283.3	 9340.0	...
4333003	  670.1	  283.1	 9342.0	...
4333004	  670.3	  283.9	 9342.0	...
4333005	  670.8	  284.8	 9339.0	...
4333006	  671.2	  285.0	 9338.0	...
4333007	  670.9	  284.3	 9340.0	...
4333008	  670.2	  283.4	 9341.0	...
4333009	  669.5	  283.2	 9342.0	...
4333010	  669.5	  283.6	 9341.0	...
4333011	  669.8	  284.3	 9341.0	...
4333012	  670.2	  285.0	 9340.0	...
4333013	  670.5	  285.0	 9341.0	...
4333014	  670.6	  285.0	 9339.0	...
4333015	  670.2	  285.3	 9336.0	...
4333016	  669.8	  285.6	 9334.0	...
4333017	  669.4	  285.3	 9334.0	...
4333018	  669.4	  284.9	 9335.0	...
4333019	  669.4	  284.6	 9334.0	...
4333020	  669.5	  284.8	 9332.0	...
4333021	  669.5	  285.0	 9330.0	...
4333022	  669.5	  285.0	 9334.0	...
4333023	  669.6	  284.9	 9338.0	...
4333024	  669.6	  284.3	 9339.0	...
4333025	  669.6	  283.9	 9336.0	...
4333026	  669.5	  283.5	 9334.0	...
4333027	  669.8	  283.4	 9334.0	...
4333028	  670.4	  283.6	 9335.0	...
4333029	  671.0	  283.8	 9334.0	...
4333030	  671.5	  284.0	 9332.0	...
4333031	  671.6	  284.1	 9330.0	...
4333032	  671.4	  284.1	 9330.0	...
4333033	  671.1	  284.1	 9330.0	...
4333034	  670.8	  283.7	 9330.0	...
4333035	  670.7	  283.2	 9330.0	...
4333036	  670.6	  282.8	 9330.0	...
4333037	  670.5	  282.9	 9330.0	...
4333038	  670.7	  283.2	 9330.0	...
4333039	  671.1	  283.5	 9330.0	...
4333040	  671.5	  283.6	 9330.0	...
4333041	  671.8	  283.5	 9331.0	...
4333042	  672.1	  283.5	 9332.0	...
4333043	  672.4	  283.6	 9333.0	...
4333044	  672.6	  283.5	 9335.0	...
4333045	  672.5	  283.1	 9337.0	...
4333046	  672.3	  282.8	 9338.0	...
4333047	  672.2	  282.4	 9334.0	...
4333048	  672.0	  282.3	 9330.0	...
4333049	  671.7	  282.4	 9326.0	...
4333050	  671.5	  282.8	 9326.0	...
4333051	  671.5	  283.2	 9327.0	...
4333052	  671.7	  283.3	 9328.0	...
4333053	  671.8	  283.4	 9329.0	...
4333054	  671.8	  283.4	 9332.0	...
4333055	  671.9	  283.4	 9335.0	...
4333056	  672.0	  283.4	 9334.0	...
4333057	  672.1	  283.4	 9330.0	...
4333058	  672.1	  283.5	 9326.0	...
4333059	  672.2	  283.6	 9326.0	...
4333060	  672.2	  283.6	 9329.0	...
4333061	  672.3	  283.4	 9335.0	...
4333062	  672.5	  283.2	 9338.0	...
4333063	  672.9	  282.9	 9341.0	...
4333064	  673.3	  282.9	 9341.0	...
4333065	  672.9	  282.9	 9342.0	...
4333066	  672.3	  282.9	 9345.0	...
4333067	  671.7	  283.0	 9345.0	...
4333068	  671.8	  283.1	 9345.0	...
4333069	  672.3	  283.1	 9345.0	...
4333070	  672.7	  283.0	 9341.0	...
4333071	  673.1	  282.8	 9337.0	...
4333072	  673.1	  282.3	 9334.0	...
4333073	  673.2	  281.9	 9335.0	...
4333074	  673.1	  281.5	 9335.0	...
4333075	  673.0	  281.6	 9336.0	...
4333076	  673.1	  281.6	 9337.0	...
4333077	  673.4	  281.8	 9338.0	...
4333078	  673.7	  281.9	 9339.0	...
4333079	  673.9	  282.3	 9340.0	...
4333080	  674.4	  282.6	 9339.0	...
4333081	  674.8	  282.4	 9339.0	...
4333082	  674.3	  282.2	 9338.0	...
4333083	  673.4	  281.9	 9338.0	...
4333084	  672.6	  282.1	 9335.0	...
4333085	  672.7	  282.1	 9332.0	...
4333086	  672.8	  282.1	 9334.0	...
4333087	  673.0	  282.1	 9339.0	...
4333088	  673.3	  282.7	 9344.0	...
4333089	  673.4	  283.3	 9345.0	...
4333090	  673.6	  283.8	 9346.0	...
4333091	  673.4	  283.6	 9347.0	...
4333092	  673.1	  283.5	 9346.0	...
4333093	  673.0	  283.5	 9342.0	...
4333094	  673.0	  283.6	 9338.0	...
4333095	  673.2	  283.6	 9334.0	...
4333096	  673.2	  283.5	 9334.0	...
4333097	  673.2	  283.5	 9336.0	...
4333098	  673.1	  283.6	 9338.0	...
4333099	  672.9	  283.5	 9341.0	...
4333100	  672.7	  283.4	 9339.0	...
4333101	  672.7	  283.3	 9337.0	...
4333102	  672.8	  283.4	 9336.0	...
4333103	  673.0	  283.5	 9336.0	...
4333104	  673.1	  283.6	 9340.0	...
4333105	  673.3	  283.5	 9345.0	...
4333106	  673.4	  283.6	 9346.0	...
4333107	  673.7	  283.7	 9343.0	...
4333108	  673.8	  283.7	 9340.0	...
4333109	  673.7	  283.8	 9341.0	...
4333110	  673.6	  284.5	 9341.0	...
4333111	  673.6	  285.1	 9341.0	...
4333112	  673.7	  285.6	 9341.0	...
4333113	  673.9	  285.7	 9342.0	...
4333114	  674.2	  285.7	 9345.0	...
4333115	  674.9	  285.4	 9348.0	...
4333116	  675.3	  285.1	 9349.0	...
4333117	  674.9	  285.0	 9346.0	...
4333118	  674.2	  285.2	 9342.0	...
4333119	  673.6	  285.4	 9339.0	...
4333120	  673.5	  285.2	 9339.0	...
4333121	  673.8	  284.8	 9339.0	...
4333122	  674.0	  284.7	 9340.0	...
4333123	  674.2	  285.0	 9339.0	...
4333124	  673.8	  285.3	 9339.0	...
4333125	  673.3	  285.4	 9339.0	...
4333126	  673.7	  285.4	 9340.0	...
4333127	  674.5	  285.3	 9340.0	...
4333128	  675.2	  285.2	 9339.0	...
4333129	  675.1	  285.1	 9337.0	...
4333130	  674.7	  285.1	 9333.0	...
4333131	  674.6	  285.3	 9330.0	...
4333132	  674.9	  285.5	 9327.0	...
4333133	  675.5	  285.5	 9327.0	...
4333134	  674.8	  285.3	 9326.0	...
4333135	  673.9	  285.2	 9324.0	...
4333136	  673.0	  285.2	 9322.0	...
4333137	  674.1	  284.4	 9319.0	...
4333138	  675.2	  283.6	 9319.0	...
4333139	  676.3	  282.6	 9319.0	...
4333140	  676.3	  282.4	 9324.0	...
4333141	  675.8	  282.4	 9329.0	...
4333142	  675.4	  282.7	 9333.0	...
4333143	  675.0	  283.0	 9332.0	...
4333144	  674.9	  283.2	 9330.0	...
4333145	  674.7	  283.3	 9328.0	...
4333146	  674.5	  283.4	 9327.0	...
4333147	  674.6	  283.3	 9327.0	...
4333148	  674.8	  283.1	 9328.0	...
4333149	  674.8	  282.9	 9329.0	...
4333150	  674.6	  282.5	 9329.0	...
4333151	  674.5	  282.0	 9330.0	...
4333152	  674.5	  281.7	 9334.0	...
4333153	  674.7	  281.7	 9337.0	...
4333154	  674.7	  281.5	 9341.0	...
4333155	  674.7	  281.2	 9341.0	...
4333156	  674.7	  281.1	 9341.0	...
4333157	  674.8	  281.1	 9341.0	...
4333158	  674.7	  281.1	 9339.0	...
4333159	  674.8	  281.2	 9337.0	...
4333160	  675.3	  281.5	 9336.0	...
4333161	  675.8	  281.5	 9336.0	...
4333162	  675.2	  281.3	 9338.0	...
4333163	  674.1	  281.1	 9339.0	...
4333164	  673.7	  281.1	 9340.0	...
4333165	  674.9	  281.1	 9341.0	...
4333166	  676.1	  281.1	 9341.0	...
4333167	  676.4	  281.1	 9340.0	...
4333168	  675.7	  281.3	 9336.0	...
4333169	  675.1	  281.6	 9331.0	...
4333170	  674.6	  281.9	 9327.0	...
4333171	  674.8	  282.1	 9328.0	...
4333172	  674.7	  282.1	 9329.0	...
4333173	  674.4	  282.2	 9330.0	...
4333174	  673.9	  281.9	 9333.0	...
4333175	  673.5	  281.5	 9336.0	...
4333176	  673.2	  281.1	 9339.0	...
4333177	  673.5	  281.2	 9337.0	...
4333178	  674.0	  281.6	 9334.0	...
4333179	  674.4	  282.1	 9332.0	...
4333180	  674.2	  282.3	 9331.0	...
4333181	  674.1	  282.8	 9330.0	...
4333182	  673.8	  283.3	 9328.0	...
4333183	  673.6	  283.7	 9326.0	...
4333184	  673.3	  283.7	 9324.0	...
4333185	  673.1	  283.5	 9324.0	...
4333186	  673.0	  283.2	 9324.0	...
4333187	  672.8	  282.9	 9323.0	...
4333188	  672.6	  282.8	 9322.0	...
4333189	  672.7	  282.6	 9321.0	...
4333190	  673.0	  282.7	 9321.0	...
4333191	  673.1	  282.9	 9320.0	...
4333192	  673.1	  283.1	 9320.0	...
4333193	  673.3	  283.2	 9318.0	...
4333194	  673.6	  283.2	 9316.0	...
4333195	  673.9	  283.1	 9316.0	...
4333196	  674.3	  282.9	 9318.0	...
4333197	  674.6	  282.6	 9317.0	...
4333198	  674.7	  282.5	 9314.0	...
4333199	  674.5	  282.6	 9311.0	...
4333200	  674.4	  282.9	 9315.0	...
4333201	  674.5	  283.2	 9320.0	...
4333202	  674.5	  283.4	 9325.0	...
4333203	  674.2	  283.4	 9327.0	...
4333204	  673.9	  283.4	 9330.0	...
4333205	  674.3	  283.4	 9331.0	...
4333206	  674.9	  283.3	 9330.0	...
4333207	  675.6	  283.1	 9330.0	...
4333208	  675.5	  282.6	 9331.0	...
4333209	  675.4	  282.1	 9331.0	...
4333210	  675.4	  282.3	 9329.0	...
4333211	  675.8	  282.7	 9327.0	...
4333212	  676.2	  283.0	 9330.0	...
4333213	  676.3	  282.5	 9337.0	...
4333214	  676.1	  282.1	 9344.0	...
4333215	  675.8	  281.8	 9343.0	...
4333216	  676.0	  281.7	 9340.0	...
4333217	  676.2	  281.7	 9336.0	...
4333218	  676.6	  281.6	 9337.0	...
4333219	  676.6	  281.8	 9336.0	...
4333220	  676.1	  282.1	 9335.0	...
4333221	  675.6	  282.4	 9334.0	...
4333222	  675.1	  281.9	 9336.0	...
4333223	  675.0	  281.2	 9338.0	...
4333224	  674.8	  280.7	 9336.0	...
4333225	  674.9	  280.9	 9333.0	...
4333226	  675.0	  281.6	 9331.0	...
4333227	  675.6	  282.1	 9333.0	...
4333228	  676.2	  282.3	 9335.0	...
4333229	  676.1	  282.2	 9335.0	...
4333230	  675.4	  282.2	 9336.0	...
4333231	  674.7	  282.3	 9337.0	...
4333232	  674.5	  282.2	 9337.0	...
4333233	  674.4	  282.3	 9339.0	...
4333234	  674.5	  282.6	 9340.0	...
4333235	  674.5	  282.9	 9340.0	...
4333236	  674.6	  283.1	 9339.0	...
4333237	  675.0	  283.0	 9339.0	...
4333238	  675.5	  283.0	 9337.0	...
4333239	  676.1	  283.1	 9336.0	...
4333240	  676.2	  283.3	 9334.0	...
4333241	  676.3	  283.6	 9333.0	...
4333242	  676.6	  283.7	 9330.0	...
4333243	  677.0	  283.8	 9328.0	...
4333244	  676.3	  283.9	 9326.0	...
4333245	  675.2	  284.0	 9324.0	...
4333246	  674.1	  284.1	 9321.0	...
4333247	  674.1	  284.2	 9319.0	...
4333248	  674.1	  284.4	 9319.0	...
4333249	  673.9	  284.7	 9321.0	...
4333250	  673.7	  284.8	 9321.0	...
4333251	  674.4	  284.3	 9322.0	...
4333252	  675.3	  283.9	 9325.0	...
MSG	4333253 0000 _ Number Off
4333253	  676.2	  283.7	 9328.0	...
4333254	  676.2	  283.7	 9332.0	...
4333255	  676.0	  283.3	 9333.0	...
4333256	  676.2	  283.0	 9335.0	...
4333257	  676.4	  282.9	 9337.0	...
4333258	  676.4	  283.2	 9336.0	...
4333259	  676.1	  283.5	 9334.0	...
4333260	  675.8	  283.8	 9331.0	...
4333261	  675.8	  283.8	 9332.0	...
4333262	  676.0	  283.9	 9334.0	...
4333263	  676.0	  283.6	 9336.0	...
4333264	  676.3	  283.4	 9337.0	...
4333265	  676.6	  283.3	 9337.0	...
4333266	  677.0	  283.5	 9336.0	...
4333267	  677.0	  283.7	 9335.0	...
4333268	  676.7	  283.9	 9336.0	...
4333269	  676.5	  284.0	 9337.0	...
4333270	  676.4	  284.1	 9337.0	...
4333271	  676.2	  284.0	 9337.0	...
4333272	  676.1	  284.0	 9337.0	...
4333273	  676.0	  283.9	 9338.0	...
4333274	  676.0	  283.8	 9338.0	...
4333275	  675.9	  283.8	 9339.0	...
4333276	  676.0	  283.8	 9340.0	...
4333277	  676.1	  283.9	 9338.0	...
4333278	  676.1	  284.0	 9337.0	...
4333279	  675.8	  283.6	 9335.0	...
4333280	  675.5	  283.2	 9334.0	...
4333281	  675.4	  283.3	 9334.0	...
4333282	  675.5	  283.8	 9333.0	...
4333283	  675.5	  284.0	 9332.0	...
4333284	  675.5	  283.7	 9330.0	...
4333285	  675.6	  283.4	 9330.0	...
4333286	  675.7	  283.5	 9330.0	...
4333287	  676.0	  283.8	 9329.0	...
4333288	  676.1	  284.0	 9332.0	...
4333289	  676.2	  284.2	 9337.0	...
4333290	  676.2	  284.2	 9341.0	...
4333291	  676.4	  283.5	 9345.0	...
4333292	  676.4	  282.8	 9348.0	...
4333293	  676.1	  282.1	 9351.0	...
4333294	  676.3	  282.0	 9350.0	...
4333295	  676.7	  282.1	 9349.0	...
4333296	  677.2	  282.3	 9350.0	...
4333297	  677.3	  282.5	 9351.0	...
4333298	  677.3	  282.4	 9351.0	...
4333299	  677.8	  281.6	 9354.0	...
4333300	  678.4	  280.7	 9358.0	...
4333301	  678.6	  280.3	 9362.0	...
4333302	  678.2	  280.6	 9363.0	...
4333303	  677.8	  280.9	 9363.0	...
4333304	  677.7	  280.7	 9364.0	...
4333305	  677.7	  280.6	 9365.0	...
4333306	  677.7	  280.9	 9363.0	...
4333307	  678.3	  281.6	 9362.0	...
4333308	  678.7	  282.2	 9361.0	...
4333309	  679.0	  282.3	 9362.0	...
4333310	  679.0	  282.2	 9362.0	...
4333311	  679.0	  282.2	 9361.0	...
4333312	  679.3	  282.4	 9359.0	...
4333313	  679.3	  282.4	 9358.0	...
4333314	  679.3	  282.4	 9357.0	...
4333315	  679.2	  282.5	 9358.0	...
4333316	  679.2	  282.5	 9359.0	...
4333317	  679.1	  282.5	 9359.0	...
4333318	  678.0	  282.4	 9359.0	...
4333319	  676.9	  282.3	 9361.0	...
4333320	  676.3	  282.1	 9363.0	...
4333321	  676.8	  281.6	 9365.0	...
4333322	  677.4	  281.2	 9365.0	...
4333323	  677.4	  280.9	 9370.0	...
4333324	  677.5	  280.9	 9375.0	...
4333325	  677.6	  281.0	 9377.0	...
4333326	  677.7	  280.9	 9375.0	...
4333327	  677.7	  280.8	 9370.0	...
4333328	  677.8	  280.9	 9366.0	...
4333329	  677.9	  280.9	 9362.0	...
4333330	  677.7	  280.9	 9360.0	...
4333331	  677.5	  281.3	 9360.0	...
4333332	  677.6	  281.7	 9360.0	...
4333333	  677.9	  282.2	 9359.0	...
4333334	  678.3	  282.2	 9359.0	...
4333335	  677.8	  282.2	 9360.0	...
4333336	  677.3	  282.2	 9363.0	...
4333337	  676.7	  281.4	 9364.0	...
4333338	  676.5	  280.7	 9364.0	...
4333339	  676.4	  280.1	 9362.0	...
4333340	  676.4	  280.3	 9361.0	...
4333341	  676.5	  281.3	 9360.0	...
4333342	  676.7	  282.1	 9361.0	...
4333343	  677.0	  282.5	 9362.0	...
4333344	  677.9	  282.2	 9362.0	...
4333345	  678.6	  281.8	 9365.0	...
4333346	  679.0	  281.8	 9367.0	...
4333347	  678.6	  281.8	 9368.0	...
4333348	  678.2	  281.8	 9368.0	...
4333349	  678.3	  281.9	 9368.0	...
4333350	  678.4	  282.0	 9367.0	...
4333351	  678.3	  282.2	 9365.0	...
4333352	  678.2	  282.0	 9360.0	...
4333353	  678.0	  281.8	 9356.0	...
4333354	  677.9	  281.7	 9353.0	...
4333355	  677.8	  282.0	 9353.0	...
4333356	  678.4	  282.4	 9353.0	...
4333357	  679.1	  282.7	 9352.0	...
4333358	  679.3	  282.7	 9358.0	...
4333359	  678.8	  282.6	 9364.0	...
4333360	  678.4	  282.6	 9370.0	...
4333361	  678.5	  282.4	 9371.0	...
4333362	  678.7	  282.0	 9372.0	...
4333363	  678.9	  281.6	 9372.0	...
4333364	  679.5	  281.3	 9372.0	...
4333365	  679.7	  281.1	 9372.0	...
4333366	  679.8	  280.9	 9370.0	...
4333367	  679.9	  280.7	 9369.0	...
4333368	  680.2	  280.8	 9367.0	...
4333369	  680.2	  281.1	 9366.0	...
4333370	  679.3	  281.5	 9363.0	...
4333371	  678.3	  281.7	 9361.0	...
4333372	  678.3	  281.5	 9363.0	...
4333373	  678.9	  281.4	 9366.0	...
4333374	  679.5	  281.2	 9369.0	...
4333375	  679.6	  281.2	 9372.0	...
4333376	  679.9	  281.4	 9375.0	...
4333377	  680.1	  281.7	 9372.0	...
4333378	  679.8	  281.7	 9366.0	...
4333379	  679.6	  281.7	 9361.0	...
4333380	  679.3	  281.4	 9362.0	...
4333381	  679.3	  281.5	 9362.0	...
4333382	  679.5	  281.7	 9362.0	...
4333383	  679.7	  281.7	 9364.0	...
4333384	  680.1	  281.6	 9367.0	...
4333385	  680.2	  281.3	 9371.0	...
4333386	  680.4	  281.6	 9372.0	...
4333387	  680.2	  281.9	 9369.0	...
4333388	  680.1	  282.3	 9367.0	...
4333389	  679.8	  282.4	 9365.0	...
4333390	  679.8	  282.6	 9365.0	...
4333391	  680.1	  283.0	 9363.0	...
4333392	  680.5	  283.5	 9364.0	...
4333393	  680.7	  283.5	 9366.0	...
4333394	  680.7	  282.9	 9368.0	...
4333395	  680.6	  282.2	 9369.0	...
4333396	  680.6	  281.8	 9367.0	...
4333397	  680.6	  281.7	 9365.0	...
4333398	  680.6	  281.9	 9364.0	...
4333399	  680.8	  282.2	 9365.0	...
4333400	  681.3	  282.3	 9366.0	...
4333401	  681.8	  282.3	 9366.0	...
4333402	  681.7	  282.4	 9364.0	...
4333403	  681.4	  282.6	 9360.0	...
4333404	  681.0	  282.7	 9356.0	...
4333405	  681.1	  282.8	 9353.0	...
4333406	  680.8	  283.0	 9358.0	...
4333407	  680.7	  283.1	 9362.0	...
4333408	  680.6	  283.0	 9367.0	...
4333409	  680.8	  282.8	 9367.0	...
4333410	  681.0	  282.6	 9367.0	...
4333411	  680.9	  282.5	 9367.0	...
4333412	  680.6	  282.6	 9363.0	...
4333413	  679.9	  282.9	 9360.0	...
4333414	  679.4	  283.0	 9356.0	...
4333415	  679.0	  282.9	 9357.0	...
4333416	  679.3	  282.8	 9357.0	...
4333417	  679.6	  283.0	 9357.0	...
4333418	  679.9	  283.2	 9359.0	...
4333419	  679.8	  283.1	 9360.0	...
4333420	  679.6	  282.5	 9362.0	...
4333421	  679.4	  281.9	 9362.0	...
4333422	  679.0	  281.6	 9360.0	...
4333423	  678.7	  281.7	 9359.0	...
4333424	  678.9	  281.7	 9358.0	...
4333425	  679.3	  281.6	 9359.0	...
4333426	  679.6	  281.8	 9359.0	...
4333427	  679.2	  282.0	 9359.0	...
4333428	  679.0	  282.2	 9358.0	...
4333429	  678.8	  282.2	 9357.0	...
4333430	  679.3	  282.0	 9356.0	...
4333431	  679.4	  281.9	 9361.0	...
4333432	  679.4	  281.7	 9366.0	...
4333433	  679.1	  281.7	 9366.0	...
4333434	  679.1	  281.7	 9360.0	...
4333435	  679.3	  281.8	 9355.0	...
4333436	  679.8	  282.0	 9354.0	...
4333437	  680.2	  282.3	 9356.0	...
4333438	  680.4	  282.5	 9359.0	...
4333439	  680.4	  282.7	 9362.0	...
4333440	  680.2	  282.9	 9364.0	...
4333441	  679.8	  283.1	 9364.0	...
4333442	  679.5	  283.1	 9365.0	...
4333443	  679.4	  283.0	 9364.0	...
4333444	  679.4	  282.7	 9363.0	...
4333445	  679.4	  282.5	 9362.0	...
4333446	  679.8	  282.3	 9363.0	...
4333447	  680.3	  282.4	 9365.0	...
4333448	  681.0	  282.3	 9366.0	...
4333449	  681.3	  282.0	 9366.0	...
4333450	  681.7	  281.8	 9367.0	...
4333451	  681.4	  281.8	 9366.0	...
4333452	  680.7	  282.3	 9365.0	...
4333453	  680.1	  282.9	 9365.0	...
4333454	  680.3	  283.1	 9368.0	...
4333455	  680.6	  283.0	 9372.0	...
4333456	  680.9	  283.2	 9375.0	...
4333457	  681.2	  283.3	 9376.0	...
4333458	  681.4	  283.4	 9377.0	...
4333459	  681.3	  283.4	 9374.0	...
4333460	  681.0	  282.9	 9370.0	...
4333461	  680.7	  282.4	 9371.0	...
4333462	  680.6	  282.4	 9374.0	...
4333463	  681.3	  283.0	 9375.0	...
4333464	  682.1	  283.5	 9372.0	...
4333465	  682.0	  283.5	 9371.0	...
4333466	  681.1	  283.5	 9374.0	...
MSG	4333467 0000 _ Number On
4333467	  680.3	  283.5	 9376.0	...
4333468	  680.3	  283.3	 9377.0	...
4333469	  680.5	  283.1	 9377.0	...
4333470	  680.6	  283.0	 9376.0	...
4333471	  680.4	  283.0	 9376.0	...
4333472	  680.1	  282.8	 9376.0	...
4333473	  679.7	  282.5	 9376.0	...
4333474	  679.5	  282.3	 9376.0	...
4333475	  679.3	  282.3	 9375.0	...
4333476	  679.1	  282.4	 9376.0	...
4333477	  679.3	  282.6	 9379.0	...
4333478	  679.4	  282.7	 9381.0	...
4333479	  679.4	  283.0	 9380.0	...
4333480	  679.5	  283.2	 9378.0	...
4333481	  679.8	  283.5	 9375.0	...
4333482	  680.1	  283.6	 9372.0	...
4333483	  680.1	  283.5	 9370.0	...
4333484	  680.2	  283.4	 9369.0	...
4333485	  680.3	  283.3	 9367.0	...
4333486	  679.9	  283.5	 9368.0	...
4333487	  679.4	  283.7	 9371.0	...
4333488	  678.7	  283.8	 9372.0	...
4333489	  678.6	  283.7	 9369.0	...
4333490	  678.4	  283.6	 9368.0	...
4333491	  678.4	  283.5	 9368.0	...
4333492	  678.8	  283.5	 9369.0	...
4333493	  679.1	  283.5	 9371.0	...
4333494	  679.5	  283.5	 9374.0	...
4333495	  679.4	  283.4	 9376.0	...
4333496	  679.3	  283.3	 9375.0	...
4333497	  679.8	  282.9	 9373.0	...
4333498	  680.3	  282.6	 9372.0	...
4333499	  680.7	  282.5	 9376.0	...
4333500	  680.4	  282.4	 9380.0	...
4333501	  680.2	  282.3	 9383.0	...
4333502	  680.3	  282.1	 9382.0	...
4333503	  680.5	  282.1	 9379.0	...
4333504	  680.8	  282.2	 9378.0	...
4333505	  681.0	  282.4	 9377.0	...
4333506	  681.1	  282.5	 9377.0	...
4333507	  681.3	  282.5	 9377.0	...
4333508	  681.0	  282.2	 9378.0	...
4333509	  680.7	  281.8	 9378.0	...
4333510	  680.4	  281.7	 9374.0	...
4333511	  680.3	  281.9	 9369.0	...
4333512	  679.9	  282.3	 9365.0	...
4333513	  679.6	  282.3	 9367.0	...
4333514	  679.4	  282.4	 9369.0	...
4333515	  679.3	  282.3	 9367.0	...
4333516	  679.3	  282.5	 9363.0	...
4333517	  679.3	  282.6	 9360.0	...
4333518	  679.4	  282.5	 9361.0	...
4333519	  679.3	  282.2	 9361.0	...
4333520	  679.2	  281.9	 9361.0	...
4333521	  679.6	  281.8	 9361.0	...
4333522	  680.6	  281.4	 9361.0	...
4333523	  681.6	  281.1	 9361.0	...
4333524	  681.8	  281.1	 9361.0	...
4333525	  681.3	  281.4	 9362.0	...
4333526	  680.7	  281.6	 9362.0	...
4333527	  680.4	  281.6	 9364.0	...
4333528	  680.3	  281.9	 9366.0	...
4333529	  680.3	  282.1	 9369.0	...
4333530	  680.5	  282.1	 9372.0	...
4333531	  680.6	  281.7	 9374.0	...
4333532	  680.6	  281.3	 9376.0	...
4333533	  680.4	  281.4	 9372.0	...
4333534	  680.5	  281.6	 9368.0	...
4333535	  680.7	  282.0	 9363.0	...
4333536	  680.4	  282.1	 9363.0	...
4333537	  679.9	  282.3	 9367.0	...
4333538	  679.7	  282.2	 9372.0	...
4333539	  680.1	  282.4	 9376.0	...
4333540	  680.4	  282.7	 9374.0	...
4333541	  680.7	  282.8	 9376.0	...
4333542	  681.1	  282.6	 9378.0	...
4333543	  681.5	  282.4	 9380.0	...
4333544	  680.8	  282.6	 9381.0	...
4333545	  679.9	  282.9	 9382.0	...
4333546	  679.8	  283.0	 9383.0	...
4333547	  680.6	  282.7	 9385.0	...
4333548	  681.2	  282.5	 9383.0	...
4333549	  681.1	  282.7	 9380.0	...
4333550	  681.5	  282.8	 9378.0	...
4333551	  682.2	  282.7	 9378.0	...
4333552	  682.5	  283.0	 9375.0	...
4333553	  682.1	  283.4	 9372.0	...
4333554	  681.8	  283.8	 9371.0	...
4333555	  681.7	  283.9	 9373.0	...
4333556	  681.6	  284.0	 9376.0	...
4333557	  681.6	  283.8	 9376.0	...
4333558	  681.6	  283.4	 9376.0	...
4333559	  681.6	  282.9	 9377.0	...
4333560	  681.2	  282.7	 9378.0	...
4333561	  680.6	  282.7	 9378.0	...
4333562	  680.2	  282.7	 9375.0	...
4333563	  680.1	  282.9	 9371.0	...
4333564	  680.3	  283.1	 9367.0	...
4333565	  680.4	  282.6	 9366.0	...
4333566	  680.3	  282.0	 9364.0	...
4333567	  680.1	  281.3	 9363.0	...
4333568	  679.9	  281.4	 9364.0	...
4333569	  679.8	  281.5	 9364.0	...
4333570	  679.5	  281.5	 9363.0	...
4333571	  679.4	  281.5	 9362.0	...
4333572	  679.3	  281.6	 9362.0	...
4333573	  679.7	  281.5	 9362.0	...
4333574	  680.2	  281.9	 9362.0	...
4333575	  679.8	  282.4	 9359.0	...
4333576	  679.1	  283.2	 9357.0	...
4333577	  678.5	  283.5	 9351.0	...
4333578	  678.9	  283.6	 9347.0	...
4333579	  679.2	  283.6	 9343.0	...
4333580	  679.1	  283.2	 9344.0	...
4333581	  679.3	  282.8	 9344.0	...
4333582	  679.4	  282.6	 9343.0	...
4333583	  679.9	  282.7	 9342.0	...
4333584	  680.4	  282.7	 9351.0	...
4333585	  680.9	  282.6	 9361.0	...
4333586	  680.9	  282.5	 9368.0	...
4333587	  680.5	  282.5	 9363.0	...
4333588	  679.4	  282.5	 9359.0	...
4333589	  678.6	  282.4	 9358.0	...
4333590	  678.6	  282.2	 9358.0	...
4333591	  679.2	  281.9	 9359.0	...
4333592	  679.8	  281.8	 9360.0	...
4333593	  679.4	  281.5	 9360.0	...
4333594	  679.0	  281.3	 9359.0	...
4333595	  679.2	  281.0	 9363.0	...
4333596	  679.9	  280.9	 9368.0	...
4333597	  680.4	  280.7	 9373.0	...
4333598	  680.3	  280.9	 9372.0	...
4333599	  680.2	  281.0	 9371.0	...
4333600	  680.2	  280.9	 9369.0	...
4333601	  680.5	  280.6	 9367.0	...
4333602	  680.8	  280.5	 9366.0	...
4333603	  681.1	  280.7	 9364.0	...
4333604	  681.0	  280.9	 9363.0	...
4333605	  681.2	  281.1	 9364.0	...
4333606	  681.6	  281.1	 9370.0	...
4333607	  682.1	  280.6	 9376.0	...
4333608	  682.2	  280.2	 9379.0	...
4333609	  682.1	  280.5	 9378.0	...
4333610	  681.4	  281.4	 9375.0	...
4333611	  680.8	  282.4	 9373.0	...
4333612	  680.5	  282.9	 9373.0	...
4333613	  680.4	  282.3	 9373.0	...
4333614	  680.3	  281.6	 9374.0	...
4333615	  680.3	  281.6	 9371.0	...
4333616	  680.3	  282.6	 9369.0	...
4333617	  680.4	  283.6	 9366.0	...
4333618	  680.2	  284.2	 9367.0	...
4333619	  679.7	  284.6	 9367.0	...
4333620	  679.2	  284.8	 9367.0	...
4333621	  678.9	  284.7	 9366.0	...
4333622	  678.9	  284.6	 9366.0	...
4333623	  679.0	  284.0	 9365.0	...
4333624	  679.3	  283.3	 9363.0	...
4333625	  679.7	  282.7	 9362.0	...
4333626	  680.0	  282.8	 9362.0	...
4333627	  679.7	  283.1	 9358.0	...
4333628	  679.4	  283.3	 9355.0	...
4333629	  679.2	  283.5	 9357.0	...
4333630	  679.2	  283.7	 9362.0	...
4333631	  679.2	  283.9	 9365.0	...
4333632	  679.1	  284.0	 9364.0	...
4333633	  679.8	  283.3	 9362.0	...
4333634	  680.5	  282.7	 9363.0	...
4333635	  681.2	  282.4	 9363.0	...
4333636	  681.2	  282.8	 9363.0	...
4333637	  681.2	  283.2	 9362.0	...
4333638	  681.3	  282.7	 9361.0	...
4333639	  681.3	  282.0	 9359.0	...
4333640	  681.8	  281.7	 9356.0	...
4333641	  682.1	  282.0	 9357.0	...
4333642	  682.5	  282.4	 9359.0	...
4333643	  682.7	  282.5	 9361.0	...
4333644	  682.8	  282.7	 9360.0	...
4333645	  682.2	  282.9	 9360.0	...
4333646	  681.6	  282.9	 9356.0	...
4333647	  680.9	  282.8	 9352.0	...
4333648	  680.8	  282.5	 9349.0	...
4333649	  680.7	  281.6	 9350.0	...
4333650	  680.4	  281.0	 9352.0	...
4333651	  680.1	  280.7	 9354.0	...
4333652	  680.0	  280.9	 9356.0	...
4333653	  680.0	  280.9	 9357.0	...
4333654	  680.1	  280.8	 9357.0	...
4333655	  679.9	  280.9	 9357.0	...
4333656	  679.7	  280.7	 9357.0	...
4333657	  679.6	  280.5	 9357.0	...
4333658	  679.5	  280.3	 9357.0	...
4333659	  679.4	  280.3	 9358.0	...
4333660	  679.9	  280.3	 9358.0	...
4333661	  680.5	  280.5	 9358.0	...
4333662	  680.7	  280.7	 9358.0	...
4333663	  680.2	  280.9	 9357.0	...
4333664	  679.7	  280.9	 9355.0	...
4333665	  679.4	  280.6	 9354.0	...
4333666	  679.2	  280.4	 9356.0	...
4333667	  679.5	  280.1	 9361.0	...
4333668	  680.0	  280.1	 9364.0	...
4333669	  679.7	  280.4	 9363.0	...
4333670	  678.9	  280.7	 9361.0	...
4333671	  678.0	  281.1	 9361.0	...
4333672	  678.1	  281.3	 9362.0	...
4333673	  678.7	  281.5	 9362.0	...
4333674	  679.4	  281.6	 9362.0	...
4333675	  680.0	  281.5	 9361.0	...
4333676	  680.0	  281.4	 9361.0	...
4333677	  680.0	  281.4	 9357.0	...
4333678	  680.1	  281.3	 9354.0	...
4333679	  680.1	  281.5	 9352.0	...
4333680	  680.0	  281.7	 9353.0	...
4333681	  679.9	  281.8	 9351.0	...
4333682	  679.7	  281.8	 9349.0	...
4333683	  679.4	  281.5	 9347.0	...
4333684	  679.0	  281.1	 9347.0	...
4333685	  678.7	  280.8	 9348.0	...
4333686	  678.6	  281.0	 9348.0	...
4333687	  678.8	  281.2	 9348.0	...
4333688	  678.8	  281.3	 9348.0	...
4333689	  678.9	  281.2	 9348.0	...
4333690	  678.7	  281.1	 9348.0	...
4333691	  678.5	  280.7	 9348.0	...
4333692	  678.9	  280.3	 9348.0	...
4333693	  679.5	  279.8	 9350.0	...
4333694	  679.7	  279.8	 9352.0	...
4333695	  679.3	  280.0	 9354.0	...
4333696	  678.9	  280.2	 9355.0	...
4333697	  679.0	  280.7	 9353.0	...
4333698	  679.0	  281.1	 9352.0	...
4333699	  679.0	  281.5	 9350.0	...
4333700	  678.9	  281.6	 9350.0	...
4333701	  678.9	  281.3	 9349.0	...
4333702	  679.4	  280.8	 9349.0	...
4333703	  679.6	  280.1	 9351.0	...
4333704	  679.9	  279.9	 9354.0	...
4333705	  679.6	  279.6	 9358.0	...
4333706	  679.7	  280.2	 9359.0	...
4333707	  679.8	  280.8	 9355.0	...
4333708	  679.6	  281.2	 9350.0	...
4333709	  679.5	  280.9	 9346.0	...
4333710	  679.7	  280.8	 9344.0	...
4333711	  680.2	  280.8	 9345.0	...
4333712	  680.7	  280.8	 9346.0	...
4333713	  681.0	  280.8	 9347.0	...
4333714	  681.3	  280.7	 9345.0	...
4333715	  681.4	  280.6	 9341.0	...
4333716	  680.9	  280.5	 9338.0	...
4333717	  680.3	  280.5	 9338.0	...
4333718	  680.3	  280.4	 9342.0	...
4333719	  680.7	  280.1	 9345.0	...
4333720	  681.1	  279.9	 9348.0	...
4333721	  680.9	  279.8	 9348.0	...
4333722	  680.9	  279.9	 9353.0	...
4333723	  681.1	  279.8	 9357.0	...
4333724	  681.3	  279.9	 9362.0	...
4333725	  680.9	  280.3	 9356.0	...
4333726	  680.3	  280.6	 9350.0	...
4333727	  679.6	  280.6	 9343.0	...
4333728	  679.5	  280.5	 9342.0	...
4333729	  679.5	  280.1	 9344.0	...
4333730	  679.8	  279.9	 9346.0	...
4333731	  680.0	  280.2	 9348.0	...
4333732	  680.3	  280.8	 9349.0	...
4333733	  680.4	  280.9	 9350.0	...
4333734	  680.5	  280.4	 9351.0	...
4333735	  680.6	  280.0	 9351.0	...
4333736	  680.9	  280.3	 9351.0	...
4333737	  681.1	  280.5	 9348.0	...
4333738	  680.3	  280.6	 9346.0	...
4333739	  679.3	  280.6	 9344.0	...
4333740	  678.7	  280.5	 9344.0	...
4333741	  678.8	  280.5	 9343.0	...
4333742	  678.9	  280.4	 9342.0	...
4333743	  678.6	  280.5	 9340.0	...
4333744	  678.7	  280.4	 9339.0	...
4333745	  678.6	  280.8	 9337.0	...
4333746	  678.3	  281.2	 9333.0	...
4333747	  678.1	  281.7	 9329.0	...
4333748	  678.5	  282.1	 9325.0	...
4333749	  679.3	  282.5	 9323.0	...
4333750	  680.2	  282.6	 9321.0	...
4333751	  680.6	  282.3	 9320.0	...
4333752	  680.6	  281.7	 9320.0	...
4333753	  680.2	  281.4	 9321.0	...
4333754	  679.9	  280.9	 9323.0	...
4333755	  679.6	  280.5	 9329.0	...
4333756	  679.6	  280.0	 9334.0	...
4333757	  679.9	  279.8	 9337.0	...
4333758	  680.4	  280.6	 9335.0	...
4333759	  680.6	  281.4	 9330.0	...
4333760	  680.2	  282.3	 9324.0	...
4333761	  679.7	  282.4	 9321.0	...
4333762	  679.4	  282.6	 9322.0	...
4333763	  679.4	  282.7	 9325.0	...
4333764	  679.4	  283.0	 9327.0	...
4333765	  679.5	  283.1	 9329.0	...
4333766	  679.2	  283.2	 9331.0	...
4333767	  678.9	  283.0	 9329.0	...
MSG	4333768 0000 _ Number Off
4333768	  678.7	  282.8	 9324.0	...
4333769	  679.1	  282.9	 9320.0	...
4333770	  679.6	  283.0	 9320.0	...
4333771	  679.7	  282.9	 9319.0	...
4333772	  679.6	  282.5	 9318.0	...
4333773	  679.4	  282.1	 9314.0	...
4333774	  679.1	  282.1	 9310.0	...
4333775	  678.9	  282.1	 9308.0	...
4333776	  679.4	  282.1	 9310.0	...
4333777	  680.1	  282.0	 9313.0	...
4333778	  680.2	  281.9	 9314.0	...
4333779	  679.7	  281.7	 9315.0	...
4333780	  679.2	  281.6	 9315.0	...
4333781	  679.3	  281.4	 9315.0	...
4333782	  679.3	  281.4	 9315.0	...
4333783	  679.5	  281.8	 9313.0	...
4333784	  679.5	  282.3	 9310.0	...
4333785	  679.7	  282.8	 9308.0	...
4333786	  679.8	  282.8	 9309.0	...
4333787	  680.3	  282.6	 9311.0	...
4333788	  680.8	  282.2	 9312.0	...
4333789	  681.1	  282.0	 9314.0	...
4333790	  680.9	  281.9	 9314.0	...
4333791	  680.7	  282.0	 9313.0	...
4333792	  680.5	  282.1	 9312.0	...
4333793	  680.0	  282.2	 9311.0	...
4333794	  679.7	  282.3	 9311.0	...
4333795	  679.4	  282.4	 9311.0	...
4333796	  679.5	  282.3	 9312.0	...
4333797	  679.4	  282.2	 9310.0	...
4333798	  679.3	  282.3	 9307.0	...
4333799	  679.9	  282.4	 9304.0	...
4333800	  680.4	  282.6	 9303.0	...
4333801	  680.2	  282.7	 9303.0	...
4333802	  679.3	  282.9	 9303.0	...
4333803	  679.3	  282.9	 9303.0	...
4333804	  680.0	  282.6	 9303.0	...
4333805	  680.9	  282.3	 9303.0	...
4333806	  681.0	  282.0	 9303.0	...
4333807	  681.1	  282.0	 9304.0	...
4333808	  680.9	  282.1	 9305.0	...
4333809	  680.8	  282.2	 9307.0	...
4333810	  680.7	  282.4	 9307.0	...
4333811	  680.1	  282.6	 9306.0	...
4333812	  679.5	  282.9	 9305.0	...
4333813	  678.8	  282.8	 9306.0	...
4333814	  678.7	  282.7	 9309.0	...
4333815	  678.8	  282.8	 9313.0	...
4333816	  679.0	  283.0	 9313.0	...
4333817	  679.6	  283.6	 9311.0	...
4333818	  680.1	  284.0	 9309.0	...
4333819	  680.6	  284.3	 9308.0	...
4333820	  680.6	  284.2	 9306.0	...
4333821	  680.6	  283.9	 9305.0	...
4333822	  680.4	  283.6	 9306.0	...
4333823	  680.3	  283.4	 9308.0	...
4333824	  680.9	  283.4	 9307.0	...
4333825	  681.5	  283.4	 9305.0	...
4333826	  681.4	  283.5	 9304.0	...
4333827	  680.6	  283.5	 9302.0	...
4333828	  679.8	  283.5	 9302.0	...
4333829	  679.6	  283.5	 9303.0	...
4333830	  679.6	  283.5	 9300.0	...
4333831	  679.7	  283.6	 9297.0	...
4333832	  679.8	  283.9	 9293.0	...
4333833	  680.4	  284.1	 9294.0	...
4333834	  681.0	  284.0	 9296.0	...
4333835	  680.8	  283.6	 9297.0	...
4333836	  680.1	  283.2	 9295.0	...
4333837	  679.4	  283.1	 9291.0	...
4333838	  679.6	  283.1	 9289.0	...
4333839	  680.0	  283.2	 9291.0	...
4333840	  680.4	  283.3	 9293.0	...
4333841	  680.8	  283.3	 9295.0	...
4333842	  680.9	  283.3	 9295.0	...
4333843	  681.1	  283.0	 9296.0	...
4333844	  681.3	  282.7	 9297.0	...
4333845	  681.5	  282.3	 9298.0	...
4333846	  681.6	  282.5	 9295.0	...
4333847	  681.6	  282.7	 9291.0	...
4333848	  681.5	  283.0	 9289.0	...
4333849	  681.2	  283.1	 9290.0	...
4333850	  680.7	  283.5	 9287.0	...
4333851	  680.3	  283.8	 9283.0	...
4333852	  680.4	  284.0	 9279.0	...
4333853	  680.7	  284.1	 9279.0	...
4333854	  681.0	  284.0	 9279.0	...
4333855	  681.0	  283.4	 9283.0	...
4333856	  680.8	  283.3	 9287.0	...
4333857	  680.4	  283.3	 9288.0	...
4333858	  680.0	  283.7	 9282.0	...
4333859	  679.8	  283.7	 9277.0	...
4333860	  679.5	  283.3	 9275.0	...
4333861	  679.2	  282.9	 9276.0	...
4333862	  679.4	  282.5	 9279.0	...
4333863	  679.8	  282.6	 9282.0	...
4333864	  680.3	  282.6	 9287.0	...
4333865	  680.2	  282.8	 9288.0	...
4333866	  680.0	  282.9	 9289.0	...
4333867	  679.3	  283.1	 9289.0	...
4333868	  678.5	  283.2	 9291.0	...
4333869	  677.8	  283.2	 9291.0	...
4333870	  677.7	  283.2	 9293.0	...
4333871	  677.6	  283.3	 9294.0	...
4333872	  677.7	  283.4	 9295.0	...
4333873	  678.7	  283.4	 9294.0	...
4333874	  679.6	  283.2	 9293.0	...
4333875	  680.6	  283.0	 9293.0	...
4333876	  680.7	  282.9	 9294.0	...
4333877	  680.8	  282.9	 9295.0	...
4333878	  680.8	  283.0	 9295.0	...
4333879	  680.7	  283.3	 9293.0	...
4333880	  680.6	  283.8	 9290.0	...
4333881	  680.3	  284.2	 9286.0	...
4333882	  680.0	  284.5	 9282.0	...
4333883	  679.5	  284.5	 9279.0	...
4333884	  679.2	  284.6	 9279.0	...
4333885	  678.9	  284.5	 9281.0	...
4333886	  679.1	  284.3	 9283.0	...
4333887	  679.3	  284.2	 9283.0	...
4333888	  679.3	  284.2	 9279.0	...
4333889	  678.9	  284.4	 9274.0	...
4333890	  678.4	  284.4	 9269.0	...
4333891	  678.1	  284.4	 9270.0	...
4333892	  678.1	  284.2	 9272.0	...
4333893	  678.0	  284.1	 9274.0	...
4333894	  677.9	  283.9	 9274.0	...
4333895	  678.6	  283.7	 9274.0	...
4333896	  679.4	  283.4	 9271.0	...
4333897	  679.9	  283.3	 9268.0	...
4333898	  679.7	  283.3	 9266.0	...
4333899	  679.5	  283.3	 9266.0	...
4333900	  679.5	  283.6	 9266.0	...
4333901	  679.5	  283.9	 9268.0	...
4333902	  679.4	  283.9	 9271.0	...
4333903	  679.3	  283.5	 9274.0	...
4333904	  679.2	  283.1	 9274.0	...
4333905	  679.2	  283.0	 9274.0	...
4333906	  679.4	  283.2	 9273.0	...
4333907	  679.2	  283.4	 9271.0	...
4333908	  678.9	  283.5	 9269.0	...
4333909	  678.5	  283.4	 9266.0	...
4333910	  678.5	  283.1	 9265.0	...
4333911	  679.1	  282.9	 9265.0	...
4333912	  679.7	  282.5	 9266.0	...
4333913	  680.5	  282.3	 9268.0	...
4333914	  680.6	  282.3	 9268.0	...
4333915	  680.5	  282.5	 9267.0	...
4333916	  680.1	  282.9	 9266.0	...
4333917	  679.6	  283.3	 9265.0	...
4333918	  679.3	  283.7	 9265.0	...
4333919	  679.1	  284.0	 9262.0	...
4333920	  679.0	  284.2	 9258.0	...
4333921	  679.1	  284.2	 9254.0	...
4333922	  679.3	  284.1	 9260.0	...
4333923	  679.5	  283.9	 9266.0	...
4333924	  679.5	  283.7	 9269.0	...
4333925	  679.5	  283.7	 9266.0	...
4333926	  679.7	  283.6	 9262.0	...
4333927	  679.9	  283.4	 9261.0	...
4333928	  680.0	  283.3	 9258.0	...
4333929	  679.7	  283.2	 9255.0	...
4333930	  679.4	  283.2	 9253.0	...
4333931	  679.3	  283.4	 9253.0	...
4333932	  679.7	  283.5	 9253.0	...
4333933	  680.0	  283.6	 9253.0	...
4333934	  679.8	  283.6	 9254.0	...
4333935	  679.4	  283.9	 9255.0	...
4333936	  678.8	  284.3	 9255.0	...
4333937	  678.8	  284.7	 9254.0	...
4333938	  678.7	  284.8	 9252.0	...
4333939	  678.6	  284.3	 9250.0	...
4333940	  678.4	  283.9	 9247.0	...
4333941	  678.2	  283.2	 9244.0	...
4333942	  678.0	  283.1	 9244.0	...
4333943	  677.9	  283.1	 9246.0	...
4333944	  677.9	  283.5	 9245.0	...
4333945	  678.3	  284.0	 9242.0	...
4333946	  678.7	  284.3	 9240.0	...
4333947	  679.0	  284.5	 9240.0	...
4333948	  679.0	  284.4	 9242.0	...
4333949	  678.9	  284.1	 9244.0	...
4333950	  678.8	  283.7	 9247.0	...
4333951	  678.6	  283.4	 9249.0	...
4333952	  678.7	  283.3	 9250.0	...
4333953	  678.8	  283.3	 9248.0	...
4333954	  678.8	  283.4	 9246.0	...
4333955	  678.7	  283.4	 9245.0	...
4333956	  678.5	  283.3	 9246.0	...
4333957	  679.2	  283.5	 9247.0	...
4333958	  680.0	  283.7	 9246.0	...
4333959	  680.2	  284.0	 9245.0	...
4333960	  679.8	  284.2	 9244.0	...
4333961	  679.6	  284.3	 9244.0	...
4333962	  679.5	  284.4	 9245.0	...
4333963	  679.4	  284.5	 9246.0	...
4333964	  679.1	  284.6	 9246.0	...
4333965	  679.2	  284.4	 9246.0	...
4333966	  679.2	  284.2	 9246.0	...
4333967	  679.1	  284.0	 9246.0	...
4333968	  679.2	  284.2	 9245.0	...
4333969	  679.5	  284.2	 9244.0	...
4333970	  679.8	  284.1	 9244.0	...
4333971	  679.8	  284.2	 9244.0	...
4333972	  679.6	  284.3	 9245.0	...
4333973	  679.7	  283.7	 9246.0	...
4333974	  680.3	  282.8	 9247.0	...
4333975	  681.0	  282.1	 9247.0	...
4333976	  681.3	  282.3	 9243.0	...
4333977	  681.4	  283.4	 9239.0	...
4333978	  681.4	  284.5	 9231.0	...
4333979	  681.4	  285.5	 9228.0	...
4333980	  681.1	  284.7	 9231.0	...
MSG	4333981 0000 _ Number On
4333981	  680.9	  283.7	 9237.0	...
4333982	  680.4	  282.9	 9241.0	...
4333983	  680.3	  283.0	 9239.0	...
4333984	  680.2	  283.3	 9235.0	...
4333985	  680.4	  283.4	 9232.0	...
4333986	  680.4	  283.6	 9230.0	...
4333987	  680.3	  283.8	 9230.0	...
4333988	  680.2	  284.0	 9230.0	...
4333989	  680.2	  284.5	 9230.0	...
4333990	  680.4	  285.0	 9229.0	...
4333991	  680.5	  285.4	 9227.0	...
4333992	  680.6	  285.2	 9225.0	...
4333993	  680.7	  285.1	 9223.0	...
4333994	  680.0	  284.9	 9221.0	...
4333995	  679.3	  284.9	 9224.0	...
4333996	  678.9	  284.8	 9228.0	...
4333997	  679.5	  284.7	 9232.0	...
4333998	  680.1	  284.8	 9233.0	...
4333999	  680.4	  284.9	 9233.0	...
4334000	  680.2	  284.9	 9233.0	...
4334001	  680.0	  284.8	 9232.0	...
4334002	  679.8	  284.7	 9229.0	...
4334003	  679.9	  284.6	 9227.0	...
4334004	  679.9	  284.5	 9224.0	...
4334005	  679.9	  284.4	 9224.0	...
4334006	  679.9	  284.4	 9225.0	...
4334007	  680.0	  284.5	 9227.0	...
4334008	  680.0	  284.9	 9224.0	...
4334009	  680.0	  285.3	 9219.0	...
4334010	  679.9	  285.9	 9214.0	...
4334011	  679.8	  286.1	 9215.0	...
4334012	  679.8	  286.4	 9215.0	...
4334013	  679.8	  286.4	 9216.0	...
4334014	  680.0	  286.6	 9218.0	...
4334015	  680.1	  286.8	 9220.0	...
4334016	  680.1	  286.7	 9220.0	...
4334017	  680.1	  286.4	 9219.0	...
4334018	  680.2	  286.4	 9218.0	...
4334019	  680.2	  286.6	 9217.0	...
4334020	  680.1	  286.8	 9217.0	...
4334021	  680.3	  286.7	 9216.0	...
4334022	  680.6	  286.7	 9214.0	...
4334023	  681.0	  286.6	 9212.0	...
4334024	  681.0	  286.4	 9211.0	...
4334025	  681.4	  286.1	 9213.0	...
4334026	  681.7	  286.0	 9214.0	...
4334027	  682.2	  286.0	 9215.0	...
4334028	  682.3	  285.9	 9214.0	...
4334029	  682.1	  285.7	 9212.0	...
4334030	  681.5	  285.5	 9208.0	...
4334031	  680.9	  285.4	 9205.0	...
4334032	  680.7	  285.5	 9203.0	...
4334033	  680.5	  286.1	 9202.0	...
4334034	  680.4	  286.7	 9202.0	...
4334035	  680.4	  287.2	 9202.0	...
4334036	  680.6	  287.1	 9203.0	...
4334037	  680.8	  287.2	 9203.0	...
4334038	  681.0	  287.4	 9202.0	...
4334039	  680.9	  287.7	 9204.0	...
4334040	  680.4	  288.0	 9205.0	...
4334041	  679.7	  288.2	 9206.0	...
4334042	  679.2	  287.9	 9206.0	...
4334043	  679.3	  287.4	 9205.0	...
4334044	  679.7	  286.9	 9206.0	...
4334045	  680.5	  287.1	 9207.0	...
4334046	  681.0	  287.6	 9208.0	...
4334047	  681.3	  288.0	 9208.0	...
4334048	  680.7	  288.3	 9207.0	...
4334049	  680.0	  288.3	 9206.0	...
4334050	  679.7	  288.3	 9206.0	...
4334051	  680.0	  288.3	 9206.0	...
4334052	  680.4	  288.4	 9208.0	...
4334053	  681.0	  288.4	 9208.0	...
4334054	  681.7	  288.4	 9209.0	...
4334055	  682.3	  288.3	 9208.0	...
4334056	  681.5	  288.4	 9202.0	...
4334057	  680.6	  288.5	 9197.0	...
4334058	  680.1	  288.7	 9193.0	...
4334059	  680.4	  288.4	 9194.0	...
4334060	  680.9	  288.2	 9196.0	...
4334061	  681.4	  287.9	 9197.0	...
4334062	  681.9	  287.6	 9197.0	...
4334063	  681.6	  287.3	 9196.0	...
4334064	  681.2	  287.0	 9194.0	...
4334065	  680.7	  287.0	 9192.0	...
4334066	  680.5	  287.4	 9191.0	...
4334067	  680.3	  287.7	 9192.0	...
4334068	  680.2	  288.4	 9193.0	...
4334069	  680.4	  289.0	 9190.0	...
4334070	  680.5	  289.5	 9187.0	...
4334071	  680.4	  289.3	 9184.0	...
4334072	  680.1	  288.9	 9183.0	...
4334073	  679.9	  288.4	 9183.0	...
4334074	  679.9	  288.6	 9182.0	...
4334075	  679.9	  288.9	 9183.0	...
4334076	  679.9	  289.2	 9184.0	...
4334077	  679.9	  289.3	 9182.0	...
4334078	  680.2	  289.3	 9178.0	...
4334079	  680.5	  289.2	 9174.0	...
4334080	  681.1	  289.2	 9173.0	...
4334081	  681.5	  289.2	 9172.0	...
4334082	  682.0	  289.3	 9172.0	...
4334083	  682.0	  289.5	 9172.0	...
4334084	  681.2	  289.7	 9171.0	...
4334085	  680.3	  289.9	 9170.0	...
4334086	  679.7	  290.0	 9169.0	...
4334087	  679.7	  290.0	 9169.0	...
4334088	  679.7	  290.1	 9169.0	...
4334089	  679.4	  290.1	 9167.0	...
4334090	  679.2	  290.0	 9165.0	...
4334091	  679.1	  290.0	 9162.0	...
4334092	  679.2	  290.2	 9161.0	...
4334093	  679.2	  290.4	 9160.0	...
4334094	  679.2	  290.5	 9159.0	...
4334095	  679.3	  290.5	 9160.0	...
4334096	  679.6	  290.7	 9161.0	...
4334097	  679.5	  291.0	 9160.0	...
4334098	  679.3	  291.2	 9158.0	...
4334099	  679.0	  291.2	 9155.0	...
4334100	  679.1	  291.2	 9152.0	...
4334101	  679.1	  290.8	 9151.0	...
4334102	  679.2	  290.5	 9151.0	...
4334103	  679.6	  290.1	 9152.0	...
4334104	  680.0	  290.1	 9156.0	...
4334105	  680.3	  290.1	 9159.0	...
4334106	  680.3	  290.1	 9159.0	...
4334107	  680.5	  290.7	 9157.0	...
4334108	  680.7	  291.4	 9155.0	...
4334109	  680.8	  291.8	 9156.0	...
4334110	  680.7	  291.4	 9156.0	...
4334111	  680.7	  291.1	 9154.0	...
4334112	  680.5	  291.2	 9151.0	...
4334113	  680.4	  291.3	 9148.0	...
4334114	  680.2	  291.4	 9147.0	...
4334115	  680.2	  291.2	 9145.0	...
4334116	  680.0	  291.2	 9147.0	...
4334117	  679.9	  291.6	 9151.0	...
4334118	  679.8	  292.2	 9154.0	...
4334119	  679.8	  292.7	 9152.0	...
4334120	  680.2	  292.5	 9151.0	...
4334121	  680.6	  291.9	 9151.0	...
4334122	  681.5	  291.4	 9152.0	...
4334123	  682.1	  291.5	 9153.0	...
4334124	  682.5	  291.7	 9154.0	...
4334125	  682.2	  291.8	 9154.0	...
4334126	  682.1	  291.9	 9152.0	...
4334127	  681.9	  291.7	 9148.0	...
4334128	  681.6	  291.6	 9141.0	...
4334129	  681.7	  291.4	 9135.0	...
4334130	  681.6	  291.4	 9133.0	...
4334131	  681.8	  291.4	 9135.0	...
4334132	  681.9	  291.5	 9137.0	...
4334133	  682.2	  291.6	 9137.0	...
4334134	  682.4	  291.9	 9136.0	...
4334135	  682.4	  292.2	 9137.0	...
4334136	  682.3	  292.4	 9140.0	...
4334137	  682.2	  292.4	 9140.0	...
4334138	  682.2	  292.4	 9138.0	...
4334139	  682.1	  292.4	 9135.0	...
4334140	  682.0	  292.4	 9135.0	...
4334141	  681.9	  292.6	 9135.0	...
4334142	  681.8	  292.8	 9135.0	...
4334143	  681.6	  292.5	 9135.0	...
4334144	  681.4	  292.0	 9135.0	...
4334145	  681.3	  291.6	 9137.0	...
4334146	  681.4	  291.7	 9140.0	...
4334147	  681.5	  292.2	 9141.0	...
4334148	  681.6	  292.5	 9138.0	...
4334149	  681.4	  292.7	 9134.0	...
4334150	  681.2	  292.4	 9133.0	...
4334151	  682.1	  292.1	 9134.0	...
4334152	  683.1	  292.1	 9134.0	...
4334153	  683.9	  292.3	 9135.0	...
4334154	  683.7	  292.7	 9135.0	...
4334155	  683.4	  292.7	 9135.0	...
4334156	  683.8	  292.7	 9135.0	...
4334157	  684.1	  292.2	 9135.0	...
4334158	  684.4	  291.7	 9135.0	...
4334159	  684.0	  291.7	 9134.0	...
4334160	  683.5	  292.2	 9134.0	...
4334161	  682.8	  292.8	 9133.0	...
4334162	  682.6	  292.9	 9135.0	...
4334163	  682.6	  292.6	 9137.0	...
4334164	  683.1	  292.2	 9138.0	...
4334165	  683.8	  291.9	 9137.0	...
4334166	  684.3	  292.0	 9136.0	...
4334167	  684.6	  292.1	 9136.0	...
4334168	  684.6	  292.0	 9132.0	...
4334169	  684.7	  291.9	 9129.0	...
4334170	  684.8	  291.9	 9126.0	...
4334171	  684.8	  292.0	 9127.0	...
4334172	  684.7	  291.8	 9128.0	...
4334173	  684.1	  291.7	 9129.0	...
4334174	  683.5	  291.6	 9130.0	...
4334175	  682.6	  291.7	 9127.0	...
4334176	  682.3	  291.8	 9124.0	...
4334177	  682.0	  291.9	 9122.0	...
4334178	  682.2	  292.0	 9123.0	...
4334179	  682.5	  292.1	 9120.0	...
4334180	  683.4	  292.1	 9115.0	...
4334181	  684.1	  292.1	 9110.0	...
4334182	  684.6	  292.4	 9110.0	...
4334183	  684.2	  292.8	 9111.0	...
4334184	  683.6	  293.2	 9112.0	...
4334185	  682.9	  293.3	 9111.0	...
4334186	  682.1	  293.4	 9109.0	...
4334187	  681.7	  294.3	 9105.0	...
4334188	  681.6	  295.0	 9103.0	...
4334189	  681.7	  295.7	 9101.0	...
4334190	  681.7	  295.6	 9101.0	...
4334191	  681.7	  295.4	 9101.0	...
4334192	  681.6	  295.2	 9101.0	...
4334193	  681.6	  295.0	 9102.0	...
4334194	  681.3	  294.7	 9101.0	...
4334195	  681.1	  294.5	 9100.0	...
4334196	  681.3	  294.5	 9098.0	...
4334197	  681.7	  294.5	 9097.0	...
4334198	  682.5	  294.5	 9095.0	...
4334199	  682.8	  294.4	 9095.0	...
4334200	  682.7	  294.4	 9095.0	...
4334201	  682.2	  294.2	 9096.0	...
4334202	  681.9	  293.9	 9095.0	...
4334203	  681.9	  293.5	 9095.0	...
4334204	  682.2	  293.4	 9095.0	...
4334205	  682.4	  293.3	 9094.0	...
4334206	  682.6	  293.2	 9093.0	...
4334207	  682.9	  293.6	 9091.0	...
4334208	  683.4	  293.8	 9091.0	...
4334209	  683.9	  294.0	 9092.0	...
4334210	  683.8	  293.8	 9094.0	...
4334211	  683.5	  294.1	 9096.0	...
4334212	  683.1	  294.4	 9097.0	...
4334213	  683.0	  294.7	 9098.0	...
4334214	  682.9	  294.8	 9099.0	...
4334215	  682.8	  294.5	 9099.0	...
4334216	  682.9	  294.0	 9098.0	...
4334217	  683.3	  293.5	 9098.0	...
4334218	  683.6	  293.4	 9097.0	...
4334219	  683.6	  293.2	 9097.0	...
4334220	  683.7	  293.0	 9097.0	...
4334221	  683.8	  293.0	 9096.0	...
4334222	  684.0	  293.1	 9093.0	...
4334223	  684.0	  293.2	 9091.0	...
4334224	  684.0	  293.2	 9092.0	...
4334225	  684.2	  293.2	 9093.0	...
4334226	  684.4	  293.6	 9094.0	...
4334227	  684.4	  294.1	 9094.0	...
4334228	  684.2	  294.7	 9095.0	...
4334229	  683.9	  294.7	 9097.0	...
4334230	  683.9	  294.7	 9097.0	...
4334231	  683.9	  294.4	 9099.0	...
4334232	  683.9	  294.3	 9101.0	...
4334233	  684.0	  294.2	 9102.0	...
4334234	  684.6	  294.4	 9101.0	...
4334235	  685.2	  294.5	 9100.0	...
4334236	  685.7	  294.6	 9101.0	...
4334237	  685.7	  295.0	 9101.0	...
4334238	  685.7	  295.3	 9101.0	...
4334239	  685.9	  295.7	 9098.0	...
4334240	  686.1	  295.9	 9093.0	...
4334241	  686.2	  295.6	 9089.0	...
4334242	  686.3	  294.8	 9091.0	...
4334243	  686.5	  294.0	 9093.0	...
4334244	  686.0	  293.9	 9095.0	...
4334245	  685.5	  294.0	 9095.0	...
4334246	  684.9	  294.0	 9094.0	...
4334247	  684.6	  293.9	 9093.0	...
4334248	  683.9	  294.0	 9090.0	...
4334249	  683.2	  294.2	 9088.0	...
4334250	  683.0	  294.5	 9084.0	...
4334251	  683.4	  295.2	 9081.0	...
4334252	  684.1	  295.7	 9078.0	...
4334253	  684.6	  295.7	 9076.0	...
4334254	  684.9	  295.2	 9076.0	...
4334255	  685.0	  294.8	 9076.0	...
4334256	  685.1	  295.0	 9077.0	...
4334257	  684.8	  295.3	 9077.0	...
4334258	  684.4	  295.5	 9077.0	...
4334259	  683.8	  295.6	 9077.0	...
4334260	  683.6	  295.7	 9078.0	...
4334261	  683.7	  295.8	 9075.0	...
4334262	  683.9	  295.9	 9072.0	...
4334263	  684.1	  295.8	 9070.0	...
4334264	  683.9	  295.8	 9073.0	...
4334265	  684.3	  295.8	 9075.0	...
4334266	  684.8	  296.0	 9078.0	...
4334267	  685.2	  296.3	 9079.0	...
4334268	  685.7	  296.4	 9079.0	...
4334269	  686.2	  296.1	 9080.0	...
4334270	  686.6	  295.4	 9084.0	...
4334271	  686.6	  294.5	 9088.0	...
4334272	  686.1	  294.0	 9091.0	...
4334273	  685.6	  293.8	 9087.0	...
4334274	  685.1	  293.9	 9083.0	...
4334275	  684.9	  293.8	 9082.0	...
4334276	  684.6	  293.6	 9083.0	...
4334277	  684.3	  293.7	 9085.0	...
4334278	  684.3	  294.1	 9084.0	...
4334279	  684.4	  295.3	 9079.0	...
4334280	  684.6	  296.3	 9072.0	...
4334281	  684.7	  297.2	 9065.0	...
4334282	  684.8	  297.4	 9066.0	...
MSG	4334283 0000 _ Number Off
4334283	  685.0	  297.6	 9070.0	...
4334284	  685.4	  297.3	 9072.0	...
4334285	  686.0	  296.7	 9070.0	...
4334286	  686.4	  296.1	 9070.0	...
4334287	  685.8	  295.5	 9072.0	...
4334288	  684.8	  294.9	 9077.0	...
4334289	  684.0	  294.4	 9080.0	...
4334290	  684.2	  294.5	 9083.0	...
4334291	  685.4	  294.4	 9083.0	...
4334292	  686.5	  294.4	 9083.0	...
4334293	  687.6	  294.3	 9082.0	...
4334294	  687.6	  294.4	 9082.0	...
4334295	  687.5	  295.2	 9079.0	...
4334296	  687.3	  296.0	 9076.0	...
4334297	  687.0	  296.7	 9074.0	...
4334298	  686.6	  296.4	 9074.0	...
4334299	  686.4	  296.2	 9071.0	...
4334300	  686.0	  296.3	 9066.0	...
4334301	  685.8	  296.4	 9063.0	...
4334302	  685.6	  296.8	 9063.0	...
4334303	  685.6	  297.0	 9064.0	...
4334304	  685.7	  297.2	 9063.0	...
4334305	  685.7	  297.1	 9064.0	...
4334306	  685.7	  297.0	 9065.0	...
4334307	  685.8	  296.9	 9066.0	...
4334308	  685.8	  296.6	 9069.0	...
4334309	  685.8	  296.3	 9070.0	...
4334310	  685.8	  295.8	 9072.0	...
4334311	  685.7	  295.5	 9073.0	...
4334312	  685.6	  295.3	 9072.0	...
4334313	  685.6	  295.4	 9069.0	...
4334314	  685.6	  295.4	 9066.0	...
4334315	  685.5	  295.4	 9063.0	...
4334316	  685.5	  295.3	 9059.0	...
4334317	  685.5	  295.3	 9059.0	...
4334318	  685.6	  295.3	 9062.0	...
4334319	  685.7	  295.3	 9067.0	...
4334320	  685.8	  295.2	 9069.0	...
4334321	  685.9	  295.2	 9072.0	...
4334322	  686.2	  295.4	 9072.0	...
4334323	  686.7	  295.7	 9072.0	...
4334324	  687.0	  295.9	 9071.0	...
4334325	  686.3	  295.7	 9067.0	...
4334326	  685.5	  295.5	 9064.0	...
4334327	  685.6	  294.8	 9062.0	...
4334328	  686.7	  294.3	 9062.0	...
4334329	  687.3	  294.2	 9061.0	...
4334330	  686.9	  294.8	 9059.0	...
4334331	  686.3	  295.5	 9059.0	...
4334332	  686.2	  295.4	 9061.0	...
4334333	  686.0	  295.2	 9063.0	...
4334334	  686.0	  295.3	 9063.0	...
4334335	  686.1	  295.7	 9064.0	...
4334336	  686.7	  295.9	 9063.0	...
4334337	  687.2	  295.8	 9062.0	...
4334338	  687.1	  295.8	 9060.0	...
4334339	  686.5	  295.9	 9060.0	...
4334340	  686.1	  295.9	 9061.0	...
4334341	  686.3	  295.9	 9061.0	...
4334342	  686.5	  295.9	 9060.0	...
4334343	  686.4	  295.9	 9062.0	...
4334344	  686.3	  296.1	 9064.0	...
4334345	  686.3	  296.4	 9067.0	...
4334346	  686.4	  296.6	 9068.0	...
4334347	  686.5	  296.6	 9069.0	...
4334348	  686.5	  296.4	 9069.0	...
4334349	  686.6	  296.1	 9068.0	...
4334350	  686.5	  295.7	 9066.0	...
4334351	  686.4	  295.4	 9067.0	...
4334352	  686.3	  295.2	 9068.0	...
4334353	  686.5	  295.2	 9069.0	...
4334354	  686.7	  295.1	 9070.0	...
4334355	  686.8	  295.0	 9071.0	...
4334356	  686.9	  294.9	 9072.0	...
4334357	  687.0	  294.9	 9073.0	...
4334358	  686.5	  295.0	 9074.0	...
4334359	  686.1	  295.0	 9073.0	...
4334360	  687.2	  294.9	 9070.0	...
4334361	  688.8	  294.7	 9068.0	...
4334362	  689.5	  294.7	 9070.0	...
4334363	  688.6	  295.0	 9073.0	...
4334364	  687.8	  295.2	 9077.0	...
4334365	  687.7	  294.9	 9077.0	...
4334366	  687.6	  294.6	 9078.0	...
4334367	  688.0	  294.2	 9078.0	...
4334368	  688.5	  294.4	 9078.0	...
4334369	  689.1	  294.4	 9078.0	...
4334370	  689.4	  294.7	 9079.0	...
4334371	  689.8	  294.9	 9080.0	...
4334372	  690.0	  295.2	 9080.0	...
4334373	  690.1	  295.2	 9077.0	...
4334374	  690.0	  295.1	 9075.0	...
4334375	  689.4	  295.1	 9074.0	...
4334376	  688.8	  295.0	 9074.0	...
4334377	  688.3	  295.2	 9075.0	...
4334378	  688.1	  295.3	 9075.0	...
4334379	  687.9	  295.5	 9074.0	...
4334380	  687.7	  295.7	 9073.0	...
4334381	  687.7	  295.8	 9071.0	...
4334382	  687.7	  295.9	 9069.0	...
4334383	  687.7	  296.0	 9066.0	...
4334384	  687.9	  295.6	 9065.0	...
4334385	  688.0	  295.3	 9064.0	...
4334386	  688.3	  295.5	 9064.0	...
4334387	  688.8	  296.1	 9064.0	...
4334388	  689.2	  296.6	 9065.0	...
4334389	  689.3	  296.3	 9066.0	...
4334390	  689.3	  296.0	 9066.0	...
4334391	  689.4	  295.9	 9066.0	...
4334392	  689.6	  295.8	 9065.0	...
4334393	  689.7	  295.9	 9064.0	...
4334394	  689.7	  296.0	 9063.0	...
4334395	  689.6	  296.0	 9063.0	...
4334396	  689.4	  295.9	 9064.0	...
4334397	  689.3	  295.9	 9065.0	...
4334398	  689.2	  295.8	 9065.0	...
4334399	  688.8	  295.8	 9066.0	...
4334400	  688.4	  295.2	 9068.0	...
4334401	  688.2	  294.6	 9067.0	...
4334402	  688.8	  293.7	 9067.0	...
4334403	  689.6	  293.5	 9067.0	...
4334404	  690.2	  293.6	 9069.0	...
4334405	  690.1	  293.9	 9071.0	...
4334406	  689.5	  294.2	 9070.0	...
4334407	  688.9	  294.1	 9069.0	...
4334408	  688.7	  293.9	 9069.0	...
4334409	  688.7	  293.9	 9069.0	...
4334410	  688.7	  294.1	 9068.0	...
4334411	  688.8	  294.3	 9068.0	...
4334412	  688.8	  294.2	 9067.0	...
4334413	  688.9	  294.1	 9067.0	...
4334414	  688.7	  294.0	 9069.0	...
4334415	  688.4	  294.0	 9071.0	...
4334416	  688.0	  294.0	 9074.0	...
4334417	  687.8	  293.8	 9075.0	...
4334418	  688.0	  293.7	 9075.0	...
4334419	  688.4	  293.6	 9075.0	...
4334420	  688.7	  293.9	 9074.0	...
4334421	  688.6	  294.2	 9073.0	...
4334422	  688.6	  294.6	 9072.0	...
4334423	  688.6	  294.7	 9072.0	...
4334424	  688.6	  295.0	 9072.0	...
4334425	  688.6	  295.2	 9072.0	...
4334426	  688.8	  295.1	 9072.0	...
4334427	  689.2	  294.7	 9073.0	...
4334428	  689.8	  294.0	 9077.0	...
4334429	  690.2	  293.5	 9082.0	...
4334430	  690.5	  293.1	 9084.0	...
4334431	  690.5	  293.1	 9082.0	...
4334432	  690.6	  293.0	 9080.0	...
4334433	  690.6	  293.0	 9080.0	...
4334434	  690.6	  293.0	 9082.0	...
4334435	  690.6	  292.9	 9086.0	...
4334436	  690.2	  293.0	 9089.0	...
4334437	  690.1	  293.5	 9090.0	...
4334438	  689.9	  294.1	 9090.0	...
4334439	  690.0	  294.1	 9089.0	...
4334440	  690.0	  293.6	 9087.0	...
4334441	  690.6	  292.7	 9088.0	...
4334442	  691.3	  292.4	 9092.0	...
4334443	  691.9	  292.1	 9097.0	...
4334444	  692.0	  292.1	 9099.0	...
4334445	  691.9	  292.2	 9097.0	...
4334446	  691.4	  292.3	 9095.0	...
4334447	  691.0	  292.1	 9093.0	...
4334448	  690.7	  291.9	 9092.0	...
4334449	  690.9	  291.6	 9093.0	...
4334450	  690.9	  291.5	 9094.0	...
4334451	  690.8	  291.5	 9096.0	...
4334452	  690.7	  291.5	 9098.0	...
4334453	  691.2	  291.5	 9100.0	...
4334454	  691.8	  292.0	 9100.0	...
4334455	  691.9	  292.6	 9100.0	...
4334456	  691.5	  293.3	 9099.0	...
4334457	  691.0	  293.3	 9099.0	...
4334458	  691.1	  293.2	 9098.0	...
4334459	  691.3	  293.2	 9098.0	...
4334460	  691.5	  293.3	 9098.0	...
4334461	  691.6	  293.5	 9098.0	...
4334462	  691.9	  293.5	 9098.0	...
4334463	  692.0	  293.3	 9098.0	...
4334464	  691.9	  292.7	 9099.0	...
4334465	  691.4	  292.1	 9099.0	...
4334466	  691.0	  291.8	 9099.0	...
4334467	  691.6	  291.6	 9099.0	...
4334468	  692.2	  291.5	 9098.0	...
4334469	  692.5	  291.2	 9098.0	...
4334470	  692.1	  291.1	 9096.0	...
4334471	  691.8	  290.9	 9095.0	...
4334472	  691.8	  291.1	 9094.0	...
4334473	  691.9	  291.6	 9094.0	...
4334474	  692.1	  292.1	 9094.0	...
4334475	  692.7	  292.1	 9098.0	...
4334476	  693.2	  291.7	 9100.0	...
4334477	  693.0	  291.5	 9102.0	...
4334478	  692.3	  291.5	 9104.0	...
4334479	  691.6	  291.6	 9107.0	...
4334480	  691.5	  291.4	 9112.0	...
4334481	  691.5	  291.1	 9114.0	...
4334482	  691.7	  290.8	 9115.0	...
4334483	  691.7	  290.8	 9115.0	...
MSG	4334484 0000 _ Number On
4334484	  691.6	  290.8	 9114.0	...
4334485	  691.2	  290.6	 9113.0	...
4334486	  691.1	  290.4	 9113.0	...
4334487	  691.2	  290.2	 9113.0	...
4334488	  691.7	  290.4	 9112.0	...
4334489	  692.1	  290.6	 9110.0	...
4334490	  692.1	  290.6	 9109.0	...
4334491	  692.7	  290.3	 9109.0	...
4334492	  693.4	  290.1	 9111.0	...
4334493	  693.8	  290.2	 9111.0	...
4334494	  693.4	  290.3	 9112.0	...
4334495	  693.1	  290.3	 9113.0	...
4334496	  693.6	  290.2	 9113.0	...
4334497	  694.1	  290.2	 9113.0	...
4334498	  694.0	  290.3	 9113.0	...
4334499	  693.5	  290.4	 9111.0	...
4334500	  693.5	  289.9	 9109.0	...
4334501	  694.1	  289.3	 9106.0	...
4334502	  694.7	  288.5	 9105.0	...
4334503	  694.8	  288.4	 9104.0	...
4334504	  694.5	  288.2	 9105.0	...
4334505	  693.7	  288.3	 9108.0	...
4334506	  692.8	  288.6	 9110.0	...
4334507	  692.4	  288.9	 9113.0	...
4334508	  693.1	  289.6	 9112.0	...
4334509	  693.9	  290.2	 9111.0	...
4334510	  694.7	  290.7	 9111.0	...
4334511	  694.8	  290.7	 9112.0	...
4334512	  694.7	  290.5	 9114.0	...
4334513	  694.7	  290.2	 9116.0	...
4334514	  694.7	  290.0	 9115.0	...
4334515	  694.7	  290.0	 9114.0	...
4334516	  694.4	  290.1	 9112.0	...
4334517	  694.3	  289.9	 9112.0	...
4334518	  694.3	  289.7	 9115.0	...
4334519	  694.9	  289.3	 9117.0	...
4334520	  695.4	  289.1	 9120.0	...
4334521	  695.9	  289.0	 9120.0	...
4334522	  696.0	  289.2	 9120.0	...
4334523	  696.3	  289.3	 9120.0	...
4334524	  696.5	  289.4	 9121.0	...
4334525	  696.3	  289.0	 9121.0	...
4334526	  695.9	  288.6	 9121.0	...
4334527	  695.6	  287.9	 9122.0	...
4334528	  695.7	  287.6	 9122.0	...
4334529	  695.7	  287.3	 9125.0	...
4334530	  695.5	  287.3	 9131.0	...
4334531	  695.3	  287.4	 9137.0	...
4334532	  695.2	  287.5	 9139.0	...
4334533	  695.3	  287.6	 9137.0	...
4334534	  695.4	  287.8	 9135.0	...
4334535	  695.4	  287.8	 9138.0	...
4334536	  695.3	  287.8	 9142.0	...
4334537	  695.4	  287.6	 9142.0	...
4334538	  695.4	  287.4	 9137.0	...
4334539	  695.7	  287.0	 9132.0	...
4334540	  695.9	  286.9	 9132.0	...
4334541	  695.2	  287.5	 9131.0	...
4334542	  694.2	  288.3	 9131.0	...
4334543	  694.2	  288.8	 9131.0	...
4334544	  695.1	  288.4	 9131.0	...
4334545	  696.0	  288.1	 9131.0	...
4334546	  696.2	  288.2	 9134.0	...
4334547	  696.6	  288.3	 9137.0	...
4334548	  697.2	  288.3	 9141.0	...
4334549	  697.6	  288.5	 9142.0	...
4334550	  697.5	  288.7	 9143.0	...
4334551	  697.2	  288.5	 9144.0	...
4334552	  696.7	  288.2	 9147.0	...
4334553	  696.4	  287.6	 9150.0	...
4334554	  696.7	  287.4	 9153.0	...
4334555	  697.4	  287.1	 9153.0	...
4334556	  698.1	  286.6	 9154.0	...
4334557	  697.7	  286.1	 9156.0	...
4334558	  697.1	  286.1	 9156.0	...
4334559	  696.6	  286.7	 9155.0	...
4334560	  696.5	  287.2	 9154.0	...
4334561	  696.5	  287.2	 9156.0	...
4334562	  696.6	  287.5	 9157.0	...
4334563	  696.3	  287.9	 9152.0	...
4334564	  695.9	  288.3	 9146.0	...
4334565	  696.2	  288.4	 9142.0	...
4334566	  696.9	  288.6	 9143.0	...
4334567	  697.6	  288.8	 9145.0	...
4334568	  697.6	  288.8	 9144.0	...
4334569	  698.1	  288.6	 9144.0	...
4334570	  698.6	  288.2	 9144.0	...
4334571	  698.2	  288.1	 9145.0	...
4334572	  697.3	  288.2	 9145.0	...
4334573	  696.6	  288.3	 9144.0	...
4334574	  696.8	  288.0	 9146.0	...
4334575	  697.0	  287.5	 9148.0	...
4334576	  697.0	  287.1	 9151.0	...
4334577	  697.0	  287.2	 9149.0	...
4334578	  696.9	  287.4	 9147.0	...
4334579	  696.9	  287.6	 9147.0	...
4334580	  696.7	  287.5	 9149.0	...
4334581	  696.7	  287.5	 9151.0	...
4334582	  696.7	  287.7	 9150.0	...
4334583	  696.8	  288.2	 9153.0	...
4334584	  696.8	  288.1	 9157.0	...
4334585	  697.1	  287.7	 9162.0	...
4334586	  697.3	  287.7	 9164.0	...
4334587	  697.6	  288.0	 9166.0	...
4334588	  697.6	  288.3	 9166.0	...
4334589	  697.6	  288.1	 9166.0	...
4334590	  697.9	  288.1	 9166.0	...
4334591	  698.4	  288.1	 9166.0	...
4334592	  698.9	  287.5	 9166.0	...
4334593	  699.2	  286.8	 9165.0	...
4334594	  699.3	  286.2	 9164.0	...
4334595	  698.7	  286.2	 9162.0	...
4334596	  697.9	  286.3	 9162.0	...
4334597	  698.1	  286.3	 9161.0	...
4334598	  699.0	  286.2	 9162.0	...
4334599	  700.2	  286.0	 9163.0	...
4334600	  700.4	  286.0	 9165.0	...
4334601	  700.5	  285.9	 9166.0	...
4334602	  700.3	  286.1	 9167.0	...
4334603	  700.0	  286.4	 9168.0	...
4334604	  699.8	  286.6	 9168.0	...
4334605	  699.7	  286.5	 9168.0	...
4334606	  699.5	  286.4	 9170.0	...
4334607	  699.4	  286.1	 9172.0	...
4334608	  699.4	  286.4	 9173.0	...
4334609	  699.1	  286.8	 9171.0	...
4334610	  698.7	  287.1	 9170.0	...
4334611	  698.3	  287.2	 9170.0	...
4334612	  698.9	  287.1	 9171.0	...
4334613	  699.5	  286.9	 9172.0	...
4334614	  700.1	  286.8	 9175.0	...
4334615	  700.1	  286.8	 9177.0	...
4334616	  700.2	  287.0	 9177.0	...
4334617	  700.1	  287.1	 9176.0	...
4334618	  699.9	  287.2	 9174.0	...
4334619	  699.8	  287.1	 9173.0	...
4334620	  699.7	  286.9	 9173.0	...
4334621	  699.8	  286.6	 9173.0	...
4334622	  699.8	  286.6	 9174.0	...
4334623	  699.7	  286.5	 9173.0	...
4334624	  699.7	  286.4	 9172.0	...
4334625	  699.6	  286.3	 9171.0	...
4334626	  699.7	  286.5	 9171.0	...
4334627	  699.8	  287.2	 9171.0	...
4334628	  700.0	  287.9	 9171.0	...
4334629	  700.0	  288.0	 9172.0	...
4334630	  699.9	  287.5	 9172.0	...
4334631	  699.9	  287.2	 9174.0	...
4334632	  699.8	  287.4	 9174.0	...
4334633	  699.7	  287.5	 9174.0	...
4334634	  699.5	  287.3	 9177.0	...
4334635	  699.6	  287.1	 9180.0	...
4334636	  700.1	  286.7	 9184.0	...
4334637	  700.6	  286.5	 9184.0	...
4334638	  700.4	  286.5	 9181.0	...
4334639	  699.7	  286.7	 9178.0	...
4334640	  699.1	  286.8	 9175.0	...
4334641	  699.2	  286.8	 9175.0	...
4334642	  699.9	  286.8	 9175.0	...
4334643	  700.7	  286.7	 9176.0	...
4334644	  701.5	  286.6	 9177.0	...
4334645	  701.5	  286.8	 9177.0	...
4334646	  701.5	  286.9	 9177.0	...
4334647	  701.5	  286.5	 9180.0	...
4334648	  701.4	  285.9	 9183.0	...
4334649	  701.1	  285.8	 9186.0	...
4334650	  700.9	  286.4	 9187.0	...
4334651	  700.7	  287.0	 9188.0	...
4334652	  700.8	  287.1	 9189.0	...
4334653	  700.8	  287.2	 9189.0	...
4334654	  700.9	  287.4	 9188.0	...
4334655	  701.0	  287.7	 9187.0	...
4334656	  701.1	  287.9	 9187.0	...
4334657	  701.2	  288.0	 9187.0	...
4334658	  701.2	  287.4	 9189.0	...
4334659	  701.1	  287.0	 9190.0	...
4334660	  701.1	  286.5	 9191.0	...
4334661	  701.2	  286.5	 9190.0	...
4334662	  701.3	  286.7	 9189.0	...
4334663	  701.2	  287.1	 9186.0	...
4334664	  701.0	  287.6	 9184.0	...
4334665	  700.8	  287.8	 9182.0	...
4334666	  700.8	  287.7	 9183.0	...
4334667	  700.8	  287.5	 9186.0	...
4334668	  700.9	  287.2	 9190.0	...
4334669	  701.1	  287.1	 9192.0	...
4334670	  701.3	  287.5	 9190.0	...
4334671	  701.4	  288.0	 9189.0	...
4334672	  701.3	  288.4	 9189.0	...
4334673	  701.1	  287.7	 9191.0	...
4334674	  701.8	  286.9	 9194.0	...
4334675	  702.6	  286.3	 9196.0	...
4334676	  703.4	  286.2	 9197.0	...
4334677	  703.2	  286.3	 9193.0	...
4334678	  702.2	  286.6	 9189.0	...
4334679	  701.4	  286.9	 9185.0	...
4334680	  700.6	  287.3	 9188.0	...
4334681	  700.7	  287.6	 9192.0	...
4334682	  700.7	  287.8	 9196.0	...
4334683	  700.5	  287.7	 9197.0	...
4334684	  700.4	  287.6	 9197.0	...
4334685	  701.1	  287.4	 9197.0	...
4334686	  701.9	  287.1	 9198.0	...
4334687	  702.5	  286.8	 9199.0	...
4334688	  702.2	  286.8	 9200.0	...
4334689	  701.9	  286.9	 9197.0	...
4334690	  701.9	  286.9	 9194.0	...
4334691	  702.1	  287.0	 9190.0	...
4334692	  702.2	  287.1	 9195.0	...
4334693	  702.4	  287.2	 9200.0	...
4334694	  702.2	  287.2	 9204.0	...
4334695	  702.0	  286.7	 9203.0	...
4334696	  702.2	  286.1	 9202.0	...
4334697	  702.5	  285.3	 9202.0	...
4334698	  702.9	  285.0	 9202.0	...
4334699	  702.9	  285.4	 9202.0	...
4334700	  703.0	  286.2	 9202.0	...
4334701	  703.1	  286.4	 9207.0	...
4334702	  703.0	  285.9	 9211.0	...
4334703	  703.0	  285.8	 9214.0	...
4334704	  703.1	  286.2	 9212.0	...
4334705	  703.1	  286.5	 9211.0	...
4334706	  703.0	  286.5	 9212.0	...
4334707	  702.8	  286.4	 9211.0	...
4334708	  702.8	  286.2	 9210.0	...
4334709	  703.0	  286.1	 9210.0	...
4334710	  703.3	  286.0	 9210.0	...
4334711	  703.8	  285.4	 9211.0	...
4334712	  704.6	  284.8	 9213.0	...
4334713	  705.3	  284.1	 9215.0	...
4334714	  705.4	  284.1	 9217.0	...
4334715	  704.4	  284.2	 9217.0	...
4334716	  703.4	  284.2	 9217.0	...
4334717	  702.6	  284.3	 9217.0	...
4334718	  702.4	  284.2	 9216.0	...
4334719	  702.1	  284.1	 9214.0	...
4334720	  702.6	  284.0	 9214.0	...
4334721	  703.2	  283.8	 9217.0	...
4334722	  703.9	  283.8	 9220.0	...
4334723	  703.8	  284.0	 9222.0	...
4334724	  703.7	  284.5	 9220.0	...
4334725	  703.7	  284.9	 9219.0	...
4334726	  703.7	  285.4	 9217.0	...
4334727	  703.8	  285.5	 9217.0	...
4334728	  703.6	  285.6	 9216.0	...
4334729	  703.4	  285.5	 9215.0	...
4334730	  703.3	  285.5	 9214.0	...
4334731	  703.3	  285.4	 9215.0	...
4334732	  703.0	  285.5	 9216.0	...
4334733	  702.7	  285.5	 9217.0	...
4334734	  702.4	  285.8	 9215.0	...
4334735	  703.3	  285.8	 9218.0	...
4334736	  704.2	  285.9	 9226.0	...
4334737	  705.1	  285.9	 9234.0	...
4334738	  705.1	  285.6	 9234.0	...
4334739	  705.0	  285.2	 9232.0	...
4334740	  705.2	  284.6	 9236.0	...
4334741	  705.5	  284.3	 9243.0	...
4334742	  705.7	  284.2	 9246.0	...
4334743	  705.6	  284.2	 9241.0	...
4334744	  705.4	  284.3	 9240.0	...
4334745	  705.2	  283.9	 9243.0	...
4334746	  705.1	  283.5	 9249.0	...
4334747	  705.0	  283.3	 9253.0	...
4334748	  705.1	  283.6	 9251.0	...
4334749	  705.3	  284.3	 9246.0	...
4334750	  705.6	  284.8	 9241.0	...
4334751	  705.9	  285.4	 9241.0	...
4334752	  706.0	  285.5	 9242.0	...
4334753	  705.6	  285.8	 9243.0	...
4334754	  705.2	  285.9	 9244.0	...
4334755	  705.5	  285.8	 9244.0	...
4334756	  706.2	  285.6	 9244.0	...
4334757	  706.4	  285.2	 9242.0	...
4334758	  706.0	  285.0	 9241.0	...
4334759	  705.3	  284.9	 9241.0	...
4334760	  705.0	  284.8	 9239.0	...
4334761	  705.3	  284.8	 9236.0	...
4334762	  705.9	  284.7	 9238.0	...
4334763	  706.4	  284.7	 9243.0	...
4334764	  706.3	  284.6	 9249.0	...
4334765	  706.0	  284.7	 9250.0	...
4334766	  705.6	  284.7	 9250.0	...
4334767	  705.4	  285.0	 9248.0	...
4334768	  705.7	  285.7	 9246.0	...
4334769	  705.9	  286.3	 9244.0	...
4334770	  705.9	  286.6	 9242.0	...
4334771	  705.6	  286.4	 9241.0	...
4334772	  705.5	  285.9	 9241.0	...
4334773	  705.4	  285.5	 9242.0	...
4334774	  705.2	  285.2	 9248.0	...
4334775	  705.1	  285.2	 9254.0	...
4334776	  705.5	  285.0	 9259.0	...
4334777	  706.1	  284.9	 9255.0	...
4334778	  706.7	  284.6	 9252.0	...
4334779	  706.7	  284.4	 9251.0	...
4334780	  706.7	  284.2	 9252.0	...
4334781	  706.6	  284.0	 9252.0	...
4334782	  706.2	  283.9	 9251.0	...
4334783	  706.1	  284.3	 9250.0	...
4334784	  706.1	  284.8	 9251.0	...
4334785	  706.2	  285.2	 9251.0	...
4334786	  706.3	  285.0	 9252.0	...
4334787	  706.3	  284.8	 9254.0	...
4334788	  706.3	  284.7	 9257.0	...
4334789	  706.2	  284.6	 9259.0	...
4334790	  706.6	  284.4	 9259.0	...
4334791	  706.9	  284.3	 9257.0	...
4334792	  707.2	  284.3	 9256.0	...
4334793	  707.2	  284.6	 9254.0	...
4334794	  707.4	  285.1	 9253.0	...
4334795	  707.5	  285.6	 9253.0	...
4334796	  707.8	  285.9	 9254.0	...
4334797	  708.1	  285.7	 9256.0	...
4334798	  707.2	  285.7	 9258.0	...
MSG	4334799 0000 _ Number Off
4334799	  706.1	  285.7	 9260.0	...
4334800	  705.4	  285.4	 9260.0	...
4334801	  705.6	  285.1	 9259.0	...
4334802	  705.9	  284.8	 9260.0	...
4334803	  705.8	  285.0	 9260.0	...
4334804	  706.0	  285.0	 9260.0	...
4334805	  706.1	  285.1	 9260.0	...
4334806	  706.1	  285.0	 9259.0	...
4334807	  706.1	  285.0	 9259.0	...
4334808	  705.9	  285.0	 9258.0	...
4334809	  705.8	  285.2	 9258.0	...
4334810	  705.4	  285.4	 9258.0	...
4334811	  705.2	  285.6	 9261.0	...
4334812	  705.1	  285.8	 9265.0	...
4334813	  705.4	  285.9	 9271.0	...
4334814	  706.2	  286.0	 9274.0	...
4334815	  707.0	  286.0	 9276.0	...
4334816	  707.6	  286.2	 9276.0	...
4334817	  707.5	  286.2	 9275.0	...
4334818	  707.3	  286.2	 9274.0	...
4334819	  707.1	  286.0	 9274.0	...
4334820	  707.8	  285.8	 9275.0	...
4334821	  708.2	  285.6	 9278.0	...
4334822	  708.4	  285.5	 9278.0	...
4334823	  707.9	  285.5	 9277.0	...
4334824	  707.6	  285.1	 9277.0	...
4334825	  707.5	  284.7	 9280.0	...
4334826	  707.5	  284.6	 9282.0	...
4334827	  707.5	  284.8	 9283.0	...
4334828	  707.5	  285.4	 9285.0	...
4334829	  707.6	  285.6	 9288.0	...
4334830	  708.0	  285.8	 9290.0	...
4334831	  708.3	  285.7	 9289.0	...
4334832	  708.1	  285.7	 9289.0	...
4334833	  707.6	  285.7	 9289.0	...
4334834	  707.3	  285.7	 9287.0	...
4334835	  707.5	  285.6	 9283.0	...
4334836	  707.7	  285.5	 9280.0	...
4334837	  707.4	  285.5	 9280.0	...
4334838	  706.9	  285.5	 9280.0	...
4334839	  706.4	  285.5	 9278.0	...
4334840	  706.8	  285.4	 9276.0	...
4334841	  708.2	  285.4	 9279.0	...
4334842	  709.6	  285.4	 9285.0	...
4334843	  709.9	  285.6	 9291.0	...
4334844	  709.5	  285.6	 9291.0	...
4334845	  709.0	  285.4	 9289.0	...
4334846	  708.9	  284.6	 9287.0	...
4334847	  709.1	  283.8	 9288.0	...
4334848	  709.2	  283.2	 9290.0	...
4334849	  709.1	  283.1	 9292.0	...
4334850	  708.3	  283.2	 9292.0	...
4334851	  707.6	  283.7	 9291.0	...
4334852	  707.4	  284.1	 9290.0	...
4334853	  707.5	  284.5	 9289.0	...
4334854	  707.7	  284.5	 9288.0	...
4334855	  707.8	  284.3	 9288.0	...
4334856	  707.9	  284.0	 9291.0	...
4334857	  707.6	  283.7	 9294.0	...
4334858	  707.4	  284.0	 9296.0	...
4334859	  707.5	  284.4	 9296.0	...
4334860	  707.8	  284.8	 9297.0	...
4334861	  708.1	  284.6	 9298.0	...
4334862	  708.1	  284.4	 9299.0	...
4334863	  708.1	  284.1	 9297.0	...
4334864	  708.7	  284.2	 9296.0	...
4334865	  709.1	  284.4	 9296.0	...
4334866	  709.5	  284.5	 9296.0	...
4334867	  709.3	  284.5	 9297.0	...
4334868	  709.0	  284.5	 9298.0	...
4334869	  708.7	  284.8	 9300.0	...
4334870	  708.4	  285.1	 9299.0	...
4334871	  708.2	  285.0	 9298.0	...
4334872	  707.8	  284.4	 9296.0	...
4334873	  707.4	  283.8	 9296.0	...
4334874	  707.0	  283.7	 9296.0	...
4334875	  707.1	  283.1	 9297.0	...
4334876	  707.4	  282.5	 9298.0	...
4334877	  707.8	  281.9	 9301.0	...
4334878	  707.9	  281.8	 9303.0	...
4334879	  707.9	  281.6	 9305.0	...
4334880	  707.8	  281.5	 9307.0	...
4334881	  707.7	  282.0	 9310.0	...
4334882	  707.6	  282.6	 9314.0	...
4334883	  707.5	  282.9	 9314.0	...
4334884	  707.1	  282.3	 9313.0	...
4334885	  706.7	  281.7	 9310.0	...
4334886	  707.0	  281.3	 9308.0	...
4334887	  707.5	  281.1	 9305.0	...
4334888	  708.4	  281.0	 9305.0	...
4334889	  708.7	  281.1	 9304.0	...
4334890	  708.9	  281.2	 9301.0	...
4334891	  708.8	  281.7	 9299.0	...
4334892	  708.8	  282.2	 9296.0	...
4334893	  709.0	  283.0	 9295.0	...
4334894	  709.0	  283.2	 9297.0	...
4334895	  709.1	  283.4	 9299.0	...
4334896	  709.2	  283.3	 9302.0	...
4334897	  708.6	  283.3	 9303.0	...
4334898	  707.9	  283.2	 9306.0	...
4334899	  707.6	  283.0	 9314.0	...
4334900	  708.8	  282.6	 9320.0	...
4334901	  710.0	  282.4	 9324.0	...
4334902	  710.9	  282.3	 9322.0	...
4334903	  710.8	  282.3	 9321.0	...
4334904	  710.6	  282.2	 9321.0	...
4334905	  710.0	  282.3	 9321.0	...
4334906	  709.7	  282.5	 9321.0	...
4334907	  709.7	  282.7	 9321.0	...
4334908	  709.9	  282.1	 9325.0	...
4334909	  710.3	  281.4	 9330.0	...
4334910	  710.5	  280.8	 9335.0	...
4334911	  710.7	  280.7	 9332.0	...
4334912	  710.5	  280.7	 9328.0	...
4334913	  710.5	  280.7	 9326.0	...
4334914	  710.5	  280.7	 9328.0	...
4334915	  710.6	  281.4	 9328.0	...
4334916	  710.7	  282.1	 9328.0	...
4334917	  710.3	  282.1	 9332.0	...
4334918	  709.9	  281.4	 9338.0	...
4334919	  709.5	  281.1	 9343.0	...
4334920	  709.5	  281.6	 9342.0	...
4334921	  709.4	  282.3	 9342.0	...
4334922	  709.4	  282.5	 9343.0	...
4334923	  709.4	  282.1	 9345.0	...
4334924	  709.6	  281.3	 9349.0	...
4334925	  710.7	  280.5	 9353.0	...
4334926	  711.8	  280.5	 9356.0	...
4334927	  712.1	  280.7	 9356.0	...
4334928	  711.5	  280.8	 9353.0	...
4334929	  710.6	  280.7	 9350.0	...
4334930	  710.4	  280.5	 9348.0	...
4334931	  710.3	  280.5	 9347.0	...
4334932	  710.3	  280.4	 9346.0	...
4334933	  711.0	  280.3	 9348.0	...
4334934	  711.7	  280.1	 9351.0	...
4334935	  711.6	  280.0	 9352.0	...
4334936	  710.7	  280.1	 9349.0	...
4334937	  710.4	  280.0	 9351.0	...
4334938	  710.9	  279.6	 9355.0	...
4334939	  711.4	  279.3	 9362.0	...
4334940	  711.3	  279.1	 9365.0	...
4334941	  711.3	  279.2	 9366.0	...
4334942	  711.6	  279.2	 9364.0	...
4334943	  711.9	  279.3	 9363.0	...
4334944	  711.9	  279.5	 9363.0	...
4334945	  711.5	  279.7	 9359.0	...
4334946	  711.0	  279.8	 9356.0	...
4334947	  710.8	  279.8	 9352.0	...
4334948	  710.9	  279.9	 9353.0	...
4334949	  711.4	  279.9	 9355.0	...
4334950	  711.8	  279.8	 9357.0	...
4334951	  711.7	  279.8	 9360.0	...
4334952	  711.4	  279.6	 9364.0	...
4334953	  710.7	  279.4	 9369.0	...
4334954	  710.2	  279.1	 9370.0	...
4334955	  709.8	  279.3	 9368.0	...
4334956	  709.8	  279.7	 9367.0	...
4334957	  710.0	  280.1	 9368.0	...
4334958	  710.1	  280.1	 9369.0	...
4334959	  710.5	  279.9	 9368.0	...
4334960	  710.9	  279.8	 9368.0	...
4334961	  711.5	  279.6	 9370.0	...
4334962	  711.9	  279.4	 9372.0	...
4334963	  711.8	  279.2	 9374.0	...
4334964	  711.5	  279.1	 9375.0	...
4334965	  711.3	  278.7	 9377.0	...
4334966	  711.7	  278.3	 9380.0	...
4334967	  712.0	  278.0	 9380.0	...
4334968	  711.6	  278.1	 9378.0	...
4334969	  710.8	  278.2	 9375.0	...
4334970	  710.6	  278.6	 9373.0	...
4334971	  711.4	  278.9	 9372.0	...
4334972	  712.2	  279.2	 9372.0	...
4334973	  712.0	  279.2	 9373.0	...
4334974	  711.5	  278.9	 9374.0	...
4334975	  711.1	  278.6	 9374.0	...
4334976	  711.3	  278.8	 9373.0	...
4334977	  711.6	  279.2	 9373.0	...
4334978	  712.1	  279.4	 9373.0	...
4334979	  712.2	  279.3	 9373.0	...
4334980	  712.3	  279.4	 9373.0	...
4334981	  712.3	  279.6	 9381.0	...
4334982	  712.3	  279.7	 9389.0	...
4334983	  712.2	  279.5	 9392.0	...
4334984	  712.0	  279.2	 9386.0	...
4334985	  711.9	  278.9	 9384.0	...
4334986	  712.0	  278.6	 9386.0	...
4334987	  712.2	  278.2	 9388.0	...
4334988	  712.4	  278.0	 9387.0	...
4334989	  712.8	  278.4	 9386.0	...
4334990	  713.2	  278.8	 9388.0	...
4334991	  713.7	  279.2	 9389.0	...
4334992	  712.7	  279.3	 9391.0	...
4334993	  711.5	  279.5	 9390.0	...
4334994	  710.4	  279.8	 9390.0	...
4334995	  710.5	  279.9	 9387.0	...
4334996	  711.1	  280.0	 9385.0	...
4334997	  711.6	  280.2	 9382.0	...
4334998	  712.3	  280.0	 9381.0	...
4334999	  712.4	  279.8	 9382.0	...
4335000	  712.1	  279.7	 9387.0	...
4335001	  712.1	  279.8	 9392.0	...
4335002	  711.9	  279.5	 9396.0	...
4335003	  712.0	  279.3	 9396.0	...
4335004	  711.7	  279.4	 9395.0	...
4335005	  711.9	  279.8	 9395.0	...
4335006	  712.2	  279.9	 9396.0	...
4335007	  712.0	  279.9	 9393.0	...
4335008	  711.3	  280.0	 9390.0	...
4335009	  710.7	  280.0	 9387.0	...
4335010	  710.7	  280.2	 9387.0	...
4335011	  710.8	  280.3	 9387.0	...
4335012	  710.8	  280.3	 9390.0	...
4335013	  710.7	  280.2	 9393.0	...
4335014	  710.6	  280.0	 9396.0	...
4335015	  710.5	  280.0	 9396.0	...
4335016	  710.5	  280.1	 9395.0	...
4335017	  710.5	  280.1	 9394.0	...
4335018	  710.5	  279.5	 9394.0	...
4335019	  710.4	  278.9	 9391.0	...
4335020	  710.4	  279.0	 9388.0	...
4335021	  710.5	  279.8	 9385.0	...
4335022	  710.6	  280.5	 9385.0	...
4335023	  710.3	  280.5	 9385.0	...
4335024	  709.9	  280.1	 9385.0	...
4335025	  709.6	  279.6	 9389.0	...
4335026	  709.6	  279.2	 9392.0	...
4335027	  709.8	  279.7	 9395.0	...
4335028	  709.9	  280.4	 9395.0	...
4335029	  710.0	  280.7	 9394.0	...
4335030	  710.1	  280.4	 9393.0	...
4335031	  710.3	  280.0	 9392.0	...
4335032	  710.5	  279.5	 9394.0	...
4335033	  710.6	  279.1	 9398.0	...
4335034	  710.6	  278.8	 9402.0	...
4335035	  710.7	  278.7	 9402.0	...
4335036	  710.8	  278.9	 9399.0	...
4335037	  710.8	  279.2	 9396.0	...
4335038	  711.1	  279.5	 9394.0	...
4335039	  711.4	  279.5	 9395.0	...
4335040	  711.8	  279.6	 9397.0	...
4335041	  711.9	  280.1	 9398.0	...
4335042	  712.0	  280.6	 9400.0	...
4335043	  712.0	  280.8	 9402.0	...
4335044	  711.3	  280.4	 9404.0	...
4335045	  710.6	  279.9	 9405.0	...
4335046	  710.4	  279.8	 9404.0	...
4335047	  710.8	  279.6	 9404.0	...
4335048	  711.1	  279.4	 9406.0	...
4335049	  710.8	  279.3	 9410.0	...
4335050	  710.5	  279.2	 9416.0	...
4335051	  710.8	  279.3	 9420.0	...
4335052	  711.8	  279.5	 9423.0	...
4335053	  712.9	  279.5	 9422.0	...
4335054	  713.3	  279.3	 9420.0	...
4335055	  712.9	  278.8	 9421.0	...
4335056	  712.4	  278.5	 9424.0	...
4335057	  712.1	  278.3	 9427.0	...
4335058	  712.1	  278.4	 9426.0	...
4335059	  711.9	  278.4	 9424.0	...
4335060	  711.6	  278.4	 9424.0	...
4335061	  712.1	  278.8	 9424.0	...
4335062	  712.7	  279.1	 9425.0	...
4335063	  713.3	  279.5	 9425.0	...
4335064	  713.3	  279.6	 9423.0	...
4335065	  713.5	  279.6	 9422.0	...
4335066	  713.3	  279.7	 9420.0	...
4335067	  713.1	  279.5	 9420.0	...
4335068	  712.8	  279.4	 9419.0	...
4335069	  712.7	  279.3	 9419.0	...
4335070	  712.6	  279.4	 9419.0	...
4335071	  712.5	  279.4	 9420.0	...
4335072	  712.6	  279.4	 9421.0	...
4335073	  712.6	  279.5	 9422.0	...
4335074	  712.6	  279.7	 9423.0	...
4335075	  712.5	  280.1	 9428.0	...
4335076	  712.4	  280.4	 9433.0	...
4335077	  712.2	  280.5	 9438.0	...
4335078	  711.9	  280.2	 9437.0	...
4335079	  712.1	  280.0	 9438.0	...
4335080	  712.5	  279.9	 9439.0	...
4335081	  712.9	  280.0	 9441.0	...
4335082	  712.8	  280.1	 9441.0	...
4335083	  712.8	  280.0	 9441.0	...
4335084	  712.8	  280.0	 9440.0	...
4335085	  712.9	  279.9	 9439.0	...
4335086	  713.3	  279.8	 9438.0	...
4335087	  713.7	  279.8	 9438.0	...
4335088	  714.0	  279.7	 9442.0	...
4335089	  714.1	  279.7	 9445.0	...
4335090	  714.2	  279.6	 9449.0	...
4335091	  714.3	  279.6	 9449.0	...
4335092	  714.3	  279.7	 9447.0	...
4335093	  714.5	  279.9	 9447.0	...
4335094	  714.7	  280.4	 9447.0	...
4335095	  714.6	  280.9	 9448.0	...
4335096	  714.3	  280.7	 9449.0	...
4335097	  714.0	  280.3	 9450.0	...
4335098	  713.9	  279.8	 9452.0	...
4335099	  714.1	  279.8	 9452.0	...
4335100	  714.3	  279.9	 9453.0	...
4335101	  714.3	  280.0	 9453.0	...
4335102	  714.0	  280.3	 9453.0	...
4335103	  713.5	  280.6	 9456.0	...
4335104	  713.1	  280.5	 9459.0	...
4335105	  712.4	  280.3	 9462.0	...
4335106	  711.9	  280.0	 9462.0	...
4335107	  711.4	  279.9	 9462.0	...
4335108	  711.3	  280.5	 9460.0	...
4335109	  711.8	  281.1	 9458.0	...
4335110	  712.6	  281.7	 9455.0	...
4335111	  713.3	  281.0	 9455.0	...
4335112	  713.2	  280.3	 9461.0	...
4335113	  712.9	  279.8	 9467.0	...
4335114	  712.7	  280.0	 9473.0	...
4335115	  712.7	  280.2	 9473.0	...
4335116	  712.7	  280.1	 9471.0	...
4335117	  713.4	  279.9	 9470.0	...
4335118	  714.1	  279.8	 9473.0	...
4335119	  714.6	  279.8	 9477.0	...
4335120	  714.4	  279.8	 9480.0	...
4335121	  714.3	  279.9	 9479.0	...
4335122	  714.0	  280.0	 9475.0	...
4335123	  713.9	  280.7	 9472.0	...
4335124	  714.1	  281.4	 9470.0	...
4335125	  714.4	  281.9	 9469.0	...
4335126	  714.5	  281.7	 9468.0	...
4335127	  714.5	  281.4	 9467.0	...
4335128	  714.3	  281.3	 9471.0	...
4335129	  714.2	  281.3	 9474.0	...
4335130	  714.0	  281.7	 9476.0	...
4335131	  714.0	  282.0	 9476.0	...
4335132	  714.0	  282.4	 9476.0	...
4335133	  714.8	  282.4	 9476.0	...
4335134	  715.7	  282.2	 9477.0	...
4335135	  716.6	  282.0	 9480.0	...
4335136	  716.6	  281.2	 9483.0	...
4335137	  716.7	  280.5	 9487.0	...
4335138	  716.6	  280.0	 9490.0	...
4335139	  716.6	  280.1	 9490.0	...
4335140	  716.6	  280.2	 9492.0	...
4335141	  716.7	  280.1	 9494.0	...
4335142	  716.7	  279.9	 9496.0	...
4335143	  716.8	  279.6	 9496.0	...
4335144	  716.9	  279.4	 9497.0	...
4335145	  717.1	  279.4	 9497.0	...
4335146	  717.2	  279.8	 9495.0	...
4335147	  716.8	  280.2	 9493.0	...
4335148	  716.2	  280.5	 9492.0	...
4335149	  715.8	  280.6	 9492.0	...
4335150	  716.1	  281.2	 9492.0	...
4335151	  716.2	  281.8	 9492.0	...
4335152	  716.1	  282.2	 9492.0	...
4335153	  715.8	  281.8	 9494.0	...
4335154	  715.4	  281.2	 9495.0	...
4335155	  715.1	  280.7	 9497.0	...
4335156	  715.1	  280.4	 9497.0	...
4335157	  715.2	  280.3	 9498.0	...
4335158	  715.1	  280.4	 9499.0	...
4335159	  714.9	  280.1	 9499.0	...
4335160	  715.0	  279.5	 9504.0	...
4335161	  715.2	  279.0	 9508.0	...
4335162	  715.5	  279.0	 9511.0	...
4335163	  715.4	  279.0	 9511.0	...
4335164	  715.5	  279.1	 9511.0	...
4335165	  715.9	  279.1	 9511.0	...
4335166	  716.4	  279.1	 9516.0	...
4335167	  716.7	  279.2	 9519.0	...
4335168	  716.7	  279.4	 9520.0	...
4335169	  716.6	  279.6	 9519.0	...
4335170	  716.2	  279.6	 9518.0	...
4335171	  716.4	  279.5	 9518.0	...
4335172	  716.5	  279.4	 9518.0	...
4335173	  716.1	  279.5	 9518.0	...
4335174	  715.2	  279.6	 9517.0	...
4335175	  714.4	  279.8	 9514.0	...
4335176	  714.5	  279.8	 9512.0	...
4335177	  714.6	  279.8	 9510.0	...
4335178	  714.8	  279.9	 9511.0	...
4335179	  715.1	  279.9	 9511.0	...
4335180	  715.1	  280.0	 9512.0	...
4335181	  715.2	  280.2	 9512.0	...
4335182	  715.2	  280.4	 9512.0	...
4335183	  715.1	  280.3	 9518.0	...
4335184	  714.9	  279.8	 9523.0	...
4335185	  714.9	  279.4	 9529.0	...
4335186	  715.6	  279.0	 9530.0	...
4335187	  716.4	  278.9	 9531.0	...
4335188	  716.9	  279.1	 9530.0	...
4335189	  717.0	  279.1	 9527.0	...
4335190	  717.0	  279.1	 9524.0	...
4335191	  716.3	  278.9	 9524.0	...
4335192	  715.6	  279.6	 9524.0	...
4335193	  715.0	  280.2	 9525.0	...
4335194	  715.2	  280.9	 9527.0	...
4335195	  715.4	  281.0	 9529.0	...
4335196	  715.5	  280.5	 9531.0	...
4335197	  715.7	  279.9	 9533.0	...
4335198	  715.8	  279.3	 9535.0	...
4335199	  716.3	  279.3	 9538.0	...
4335200	  716.7	  279.4	 9540.0	...
4335201	  717.1	  279.6	 9540.0	...
4335202	  716.5	  279.8	 9539.0	...
4335203	  716.0	  279.9	 9538.0	...
4335204	  715.5	  279.9	 9539.0	...
4335205	  715.6	  279.8	 9542.0	...
4335206	  715.7	  279.5	 9543.0	...
4335207	  715.9	  279.2	 9542.0	...
4335208	  716.1	  278.8	 9542.0	...
4335209	  716.2	  278.7	 9541.0	...
4335210	  715.9	  279.0	 9541.0	...
4335211	  715.6	  279.2	 9541.0	...
4335212	  715.4	  279.8	 9541.0	...
4335213	  715.5	  280.1	 9541.0	...
4335214	  715.1	  280.5	 9539.0	...
4335215	  714.6	  280.0	 9537.0	...
4335216	  714.2	  279.5	 9534.0	...
4335217	  714.7	  279.3	 9533.0	...
4335218	  715.2	  279.8	 9533.0	...
4335219	  715.5	  279.9	 9538.0	...
4335220	  715.7	  279.6	 9543.0	...
4335221	  716.0	  279.4	 9546.0	...
4335222	  716.6	  279.3	 9543.0	...
4335223	  717.0	  279.2	 9547.0	...
4335224	  717.4	  278.7	 9552.0	...
4335225	  717.0	  278.6	 9557.0	...
4335226	  716.1	  278.6	 9556.0	...
4335227	  715.3	  279.2	 9552.0	...
4335228	  715.1	  279.6	 9547.0	...
4335229	  715.4	  279.8	 9543.0	...
4335230	  715.7	  279.6	 9543.0	...
4335231	  715.9	  279.3	 9548.0	...
4335232	  716.0	  279.2	 9552.0	...
4335233	  715.9	  279.1	 9555.0	...
4335234	  715.8	  279.1	 9555.0	...
4335235	  715.8	  279.1	 9556.0	...
4335236	  715.7	  279.1	 9557.0	...
4335237	  715.6	  279.4	 9559.0	...
4335238	  715.6	  279.7	 9559.0	...
4335239	  715.7	  280.0	 9560.0	...
4335240	  716.1	  279.9	 9561.0	...
4335241	  716.4	  279.6	 9563.0	...
4335242	  716.7	  279.4	 9561.0	...
4335243	  716.4	  279.2	 9558.0	...
4335244	  716.1	  279.1	 9557.0	...
4335245	  715.9	  279.3	 9558.0	...
4335246	  715.8	  279.4	 9559.0	...
4335247	  715.8	  279.3	 9558.0	...
4335248	  716.0	  278.8	 9559.0	...
4335249	  716.2	  278.3	 9560.0	...
4335250	  716.3	  278.3	 9562.0	...
4335251	  716.2	  278.5	 9564.0	...
4335252	  716.1	  278.4	 9568.0	...
4335253	  716.1	  278.0	 9571.0	...
4335254	  716.2	  277.7	 9566.0	...
4335255	  715.9	  277.8	 9558.0	...
4335256	  715.5	  278.0	 9557.0	...
4335257	  715.2	  278.2	 9565.0	...
4335258	  715.4	  278.3	 9572.0	...
4335259	  715.8	  278.3	 9570.0	...
4335260	  716.4	  278.2	 9568.0	...
4335261	  716.4	  278.0	 9571.0	...
4335262	  715.8	  277.9	 9575.0	...
4335263	  714.9	  277.9	 9578.0	...
4335264	  715.6	  277.9	 9578.0	...
4335265	  716.6	  277.8	 9577.0	...
4335266	  717.5	  277.6	 9577.0	...
4335267	  717.3	  277.6	 9577.0	...
4335268	  717.3	  277.6	 9577.0	...
4335269	  717.4	  277.3	 9577.0	...
4335270	  717.4	  277.0	 9579.0	...
4335271	  717.4	  277.0	 9582.0	...
4335272	  717.4	  277.2	 9585.0	...
4335273	  717.5	  277.5	 9585.0	...
4335274	  717.6	  277.5	 9583.0	...
4335275	  717.5	  277.4	 9582.0	...
4335276	  717.1	  277.4	 9584.0	...
4335277	  717.0	  277.4	 9585.0	...
4335278	  716.9	  277.2	 9587.0	...
4335279	  717.0	  276.9	 9591.0	...
4335280	  716.4	  276.7	 9596.0	...
4335281	  716.0	  277.0	 9594.0	...
4335282	  715.3	  277.1	 9590.0	...
4335283	  715.0	  277.0	 9587.0	...
4335284	  715.4	  276.9	 9588.0	...
4335285	  716.1	  276.9	 9589.0	...
4335286	  717.2	  277.2	 9589.0	...
4335287	  717.5	  277.7	 9590.0	...
4335288	  717.7	  278.2	 9591.0	...
4335289	  717.2	  278.4	 9591.0	...
4335290	  716.8	  278.4	 9590.0	...
4335291	  716.5	  278.2	 9588.0	...
4335292	  716.6	  277.8	 9586.0	...
4335293	  716.7	  277.5	 9588.0	...
4335294	  716.5	  277.3	 9591.0	...
4335295	  716.2	  277.4	 9594.0	...
4335296	  715.8	  277.3	 9596.0	...
4335297	  715.7	  277.1	 9597.0	...
4335298	  715.7	  277.0	 9599.0	...
4335299	  715.6	  277.0	 9602.0	...
4335300	  715.6	  276.9	 9605.0	...
4335301	  715.7	  276.9	 9601.0	...
4335302	  716.0	  276.9	 9597.0	...
4335303	  716.4	  276.8	 9592.0	...
4335304	  716.7	  276.7	 9593.0	...
4335305	  717.0	  276.7	 9597.0	...
4335306	  717.4	  277.0	 9600.0	...
4335307	  717.5	  277.2	 9605.0	...
4335308	  717.5	  277.5	 9606.0	...
4335309	  717.2	  277.5	 9607.0	...
4335310	  717.8	  277.5	 9605.0	...
4335311	  718.6	  277.3	 9604.0	...
4335312	  719.0	  277.3	 9606.0	...
4335313	  718.5	  277.3	 9609.0	...
4335314	  717.8	  277.3	 9611.0	...
4335315	  717.2	  277.4	 9608.0	...
4335316	  716.9	  277.5	 9604.0	...
4335317	  716.9	  277.4	 9607.0	...
4335318	  717.0	  277.2	 9612.0	...
4335319	  717.1	  277.1	 9617.0	...
4335320	  717.1	  277.2	 9609.0	...
4335321	  717.2	  277.4	 9601.0	...
4335322	  717.2	  277.6	 9602.0	...
4335323	  716.4	  277.8	 9609.0	...
4335324	  715.6	  278.0	 9617.0	...
4335325	  715.6	  277.9	 9618.0	...
4335326	  716.4	  277.8	 9616.0	...
4335327	  716.8	  277.8	 9613.0	...
4335328	  716.4	  277.8	 9610.0	...
4335329	  716.2	  277.6	 9612.0	...
4335330	  716.4	  277.0	 9620.0	...
4335331	  717.0	  276.3	 9628.0	...
4335332	  717.7	  276.1	 9634.0	...
4335333	  718.3	  276.2	 9629.0	...
4335334	  717.5	  276.4	 9624.0	...
4335335	  716.5	  276.4	 9621.0	...
4335336	  716.3	  276.5	 9623.0	...
4335337	  716.8	  276.6	 9627.0	...
4335338	  717.1	  276.9	 9630.0	...
4335339	  715.9	  277.3	 9624.0	...
4335340	  714.8	  277.3	 9618.0	...
4335341	  713.9	  277.3	 9612.0	...
4335342	  713.9	  277.6	 9614.0	...
4335343	  714.2	  278.1	 9613.0	...
4335344	  714.6	  278.5	 9617.0	...
4335345	  714.6	  278.3	 9624.0	...
4335346	  714.3	  278.3	 9630.0	...
4335347	  714.3	  277.8	 9633.0	...
4335348	  714.6	  277.2	 9633.0	...
4335349	  715.0	  276.6	 9634.0	...
4335350	  715.4	  276.7	 9637.0	...
4335351	  715.3	  276.7	 9639.0	...
4335352	  715.0	  276.6	 9640.0	...
4335353	  715.4	  276.8	 9638.0	...
4335354	  716.2	  277.1	 9637.0	...
4335355	  717.0	  277.4	 9636.0	...
4335356	  717.1	  277.4	 9637.0	...
4335357	  717.1	  277.0	 9637.0	...
4335358	  717.0	  276.6	 9638.0	...
4335359	  716.8	  276.1	 9639.0	...
4335360	  716.8	  276.5	 9639.0	...
4335361	  716.9	  276.8	 9640.0	...
4335362	  717.2	  277.0	 9641.0	...
4335363	  717.6	  276.6	 9642.0	...
4335364	  718.1	  276.4	 9642.0	...
4335365	  717.3	  276.7	 9643.0	...
4335366	  716.3	  277.0	 9644.0	...
4335367	  715.3	  277.2	 9644.0	...
4335368	  715.9	  276.9	 9645.0	...
4335369	  716.6	  276.8	 9649.0	...
4335370	  717.3	  276.7	 9652.0	...
4335371	  717.3	  276.4	 9655.0	...
4335372	  717.3	  276.2	 9655.0	...
4335373	  717.5	  276.1	 9656.0	...
4335374	  717.7	  276.4	 9654.0	...
4335375	  717.9	  276.6	 9653.0	...
4335376	  718.0	  276.9	 9653.0	...
4335377	  718.1	  277.0	 9655.0	...
4335378	  718.0	  276.4	 9659.0	...
4335379	  717.8	  275.8	 9661.0	...
4335380	  717.6	  275.3	 9659.0	...
4335381	  717.2	  275.5	 9655.0	...
4335382	  716.8	  275.6	 9651.0	...
4335383	  716.7	  275.6	 9652.0	...
4335384	  717.0	  275.6	 9654.0	...
4335385	  716.9	  275.2	 9657.0	...
4335386	  716.5	  274.9	 9658.0	...
4335387	  716.2	  274.9	 9663.0	...
4335388	  716.4	  275.2	 9666.0	...
4335389	  716.5	  275.4	 9669.0	...
4335390	  716.4	  275.2	 9667.0	...
4335391	  716.4	  275.1	 9665.0	...
4335392	  716.8	  275.2	 9664.0	...
4335393	  717.1	  275.2	 9666.0	...
4335394	  717.3	  275.0	 9666.0	...
4335395	  716.7	  274.9	 9664.0	...
4335396	  716.1	  274.8	 9665.0	...
4335397	  715.6	  274.9	 9668.0	...
4335398	  715.6	  275.0	 9664.0	...
4335399	  715.6	  275.0	 9659.0	...
4335400	  715.9	  275.0	 9656.0	...
4335401	  716.2	  274.9	 9658.0	...
4335402	  716.9	  274.7	 9662.0	...
4335403	  717.0	  274.8	 9663.0	...
4335404	  716.9	  274.9	 9662.0	...
4335405	  716.5	  275.0	 9659.0	...
4335406	  716.2	  274.5	 9658.0	...
4335407	  716.1	  273.8	 9660.0	...
4335408	  716.2	  273.0	 9665.0	...
4335409	  716.4	  272.7	 9670.0	...
4335410	  716.8	  272.9	 9672.0	...
4335411	  717.1	  273.3	 9670.0	...
4335412	  717.0	  274.0	 9668.0	...
4335413	  716.6	  274.4	 9668.0	...
4335414	  716.4	  274.7	 9671.0	...
4335415	  716.4	  274.3	 9673.0	...
4335416	  716.3	  274.1	 9675.0	...
4335417	  716.0	  274.0	 9676.0	...
4335418	  715.7	  273.9	 9677.0	...
4335419	  715.7	  273.6	 9678.0	...
4335420	  715.7	  273.5	 9679.0	...
4335421	  715.9	  273.7	 9679.0	...
4335422	  716.3	  274.0	 9681.0	...
4335423	  716.7	  274.0	 9683.0	...
4335424	  717.0	  273.9	 9686.0	...
4335425	  717.2	  273.9	 9687.0	...
4335426	  717.3	  274.2	 9684.0	...
4335427	  717.5	  274.6	 9680.0	...
4335428	  716.7	  275.0	 9677.0	...
4335429	  716.0	  275.0	 9677.0	...
4335430	  716.1	  275.1	 9679.0	...
4335431	  717.1	  275.1	 9683.0	...
4335432	  717.9	  274.7	 9687.0	...
4335433	  718.1	  274.0	 9689.0	...
4335434	  718.2	  273.1	 9691.0	...
4335435	  717.9	  272.7	 9693.0	...
4335436	  717.3	  272.7	 9691.0	...
4335437	  716.4	  273.2	 9687.0	...
4335438	  716.0	  273.5	 9683.0	...
4335439	  715.3	  273.6	 9683.0	...
4335440	  714.8	  273.6	 9682.0	...
4335441	  714.3	  273.6	 9681.0	...
4335442	  715.0	  273.5	 9680.0	...
4335443	  715.6	  273.4	 9680.0	...
4335444	  716.1	  273.3	 9680.0	...
4335445	  715.7	  273.4	 9680.0	...
4335446	  716.1	  273.4	 9684.0	...
4335447	  716.7	  273.5	 9688.0	...
4335448	  717.6	  273.6	 9691.0	...
4335449	  717.8	  273.6	 9690.0	...
4335450	  718.1	  273.6	 9689.0	...
4335451	  718.2	  273.8	 9687.0	...
4335452	  718.0	  274.1	 9686.0	...
4335453	  717.7	  274.3	 9691.0	...
4335454	  717.4	  274.5	 9697.0	...
4335455	  717.4	  274.5	 9701.0	...
4335456	  717.3	  274.5	 9700.0	...
4335457	  717.4	  274.4	 9699.0	...
4335458	  717.7	  274.3	 9699.0	...
4335459	  717.9	  273.9	 9700.0	...
4335460	  718.2	  273.4	 9701.0	...
4335461	  718.5	  273.0	 9702.0	...
4335462	  718.7	  273.1	 9701.0	...
4335463	  718.6	  273.4	 9700.0	...
4335464	  718.3	  273.8	 9700.0	...
4335465	  717.8	  273.8	 9701.0	...
4335466	  717.2	  273.3	 9703.0	...
4335467	  716.8	  272.8	 9704.0	...
4335468	  716.7	  272.7	 9706.0	...
4335469	  716.7	  272.6	 9708.0	...
4335470	  717.3	  272.9	 9710.0	...
4335471	  717.8	  273.1	 9708.0	...
4335472	  717.6	  273.4	 9704.0	...
4335473	  716.7	  273.3	 9699.0	...
4335474	  715.8	  272.9	 9697.0	...
4335475	  715.8	  272.5	 9696.0	...
4335476	  716.0	  272.1	 9698.0	...
4335477	  716.1	  272.0	 9700.0	...
4335478	  716.1	  272.0	 9701.0	...
4335479	  716.0	  272.1	 9702.0	...
4335480	  716.1	  272.1	 9703.0	...
4335481	  716.2	  272.1	 9704.0	...
4335482	  716.3	  271.9	 9704.0	...
4335483	  716.4	  271.8	 9703.0	...
4335484	  716.5	  271.7	 9703.0	...
4335485	  716.6	  271.9	 9704.0	...
4335486	  716.9	  271.8	 9704.0	...
4335487	  717.0	  271.7	 9704.0	...
4335488	  716.7	  271.4	 9703.0	...
4335489	  716.3	  271.2	 9705.0	...
4335490	  716.1	  271.1	 9707.0	...
4335491	  716.3	  271.2	 9708.0	...
4335492	  716.6	  271.4	 9707.0	...
4335493	  716.5	  271.8	 9706.0	...
4335494	  716.5	  272.3	 9706.0	...
4335495	  716.6	  272.8	 9705.0	...
4335496	  716.8	  272.8	 9705.0	...
4335497	  716.9	  272.0	 9705.0	...
4335498	  717.2	  271.2	 9705.0	...
4335499	  717.4	  270.9	 9705.0	...
4335500	  717.0	  271.4	 9704.0	...
4335501	  716.2	  271.9	 9702.0	...
4335502	  715.4	  272.0	 9700.0	...
4335503	  715.5	  271.8	 9703.0	...
4335504	  715.6	  271.5	 9707.0	...
4335505	  715.6	  271.3	 9709.0	...
4335506	  715.5	  271.8	 9707.0	...
4335507	  715.6	  272.5	 9708.0	...
4335508	  716.4	  272.7	 9711.0	...
4335509	  717.1	  272.2	 9714.0	...
4335510	  717.0	  271.7	 9714.0	...
4335511	  716.2	  271.7	 9713.0	...
4335512	  715.4	  271.9	 9712.0	...
4335513	  715.3	  271.9	 9712.0	...
4335514	  715.4	  271.9	 9714.0	...
4335515	  715.5	  271.6	 9717.0	...
4335516	  715.8	  271.4	 9721.0	...
4335517	  716.1	  271.3	 9723.0	...
4335518	  716.3	  271.5	 9725.0	...
4335519	  716.7	  271.7	 9726.0	...
4335520	  717.1	  271.9	 9727.0	...
4335521	  717.3	  271.8	 9725.0	...
4335522	  717.3	  272.0	 9723.0	...
4335523	  717.4	  272.3	 9720.0	...
4335524	  717.6	  272.7	 9718.0	...
4335525	  717.8	  272.8	 9716.0	...
4335526	  717.9	  272.8	 9719.0	...
4335527	  717.9	  272.1	 9723.0	...
4335528	  717.5	  271.5	 9727.0	...
4335529	  716.8	  271.4	 9727.0	...
4335530	  716.2	  271.9	 9726.0	...
4335531	  716.1	  272.4	 9725.0	...
4335532	  716.4	  272.5	 9724.0	...
4335533	  717.0	  272.4	 9727.0	...
4335534	  717.1	  272.1	 9730.0	...
4335535	  717.4	  271.8	 9733.0	...
4335536	  717.4	  271.6	 9733.0	...
4335537	  717.4	  271.6	 9733.0	...
4335538	  717.2	  271.6	 9733.0	...
4335539	  717.2	  271.7	 9732.0	...
4335540	  717.0	  271.7	 9732.0	...
4335541	  716.8	  271.8	 9732.0	...
4335542	  716.8	  271.8	 9734.0	...
4335543	  717.1	  271.8	 9736.0	...
4335544	  717.3	  271.5	 9738.0	...
4335545	  717.3	  271.1	 9738.0	...
4335546	  717.3	  271.0	 9737.0	...
4335547	  717.4	  272.0	 9735.0	...
4335548	  717.5	  273.0	 9735.0	...
4335549	  717.6	  273.6	 9736.0	...
4335550	  717.6	  273.7	 9737.0	...
4335551	  717.3	  273.9	 9735.0	...
4335552	  716.7	  274.2	 9732.0	...
4335553	  716.4	  274.2	 9728.0	...
4335554	  716.4	  274.6	 9725.0	...
4335555	  716.6	  274.9	 9724.0	...
4335556	  716.4	  275.3	 9724.0	...
4335557	  716.1	  275.3	 9724.0	...
4335558	  714.4	  275.6	 9720.0	...
4335559	  712.9	  275.8	 9716.0	...
4335560	  711.9	  277.5	 9712.0	...
4335561	  712.9	  278.9	 9710.0	...
4335562	  714.0	  280.9	 9704.0	...
EFIX R   4332349	4335562	3214	  687.2	  285.0	   9298
SSACC R  4335563
4335563	  714.9	  282.1	 9699.0	...
4335564	  715.2	  284.1	 9694.0	...
4335565	  715.0	  285.6	 9692.0	...
4335566	  714.6	  287.1	 9687.0	...
4335567	  714.3	  289.2	 9680.0	...
4335568	  714.5	  291.6	 9668.0	...
4335569	  714.7	  293.4	 9659.0	...
4335570	  714.7	  294.0	 9653.0	...
[truncated: 4,253,707 more chars]
