# Supplementary material for: With an eye on uncertainty: Modelling pupillary responses to environmental volatility
Source: PLoS Comput Biol. 2019 Jul 5;15(7):e1007126. doi: 10.1371/journal.pcbi.1007126 (PMC6636765; doi:10.1371/journal.pcbi.1007126)
Supplement: S6 Data — Zip file containing the pupillometry data for participant 6. (ZIP) [file pcbi.1007126.s006.zip › P6/trial3.asc]

** CONVERTED FROM C:\Users\tparr\Documents\PVR\P6_1212\trial3.edf using edfapi 3.1 Win32 Nov 24 2009 on Tue Dec 12 10:58:09 2017
** DATE: Tue Dec 12 11:24:58 2017
** TYPE: EDF_FILE BINARY EVENT SAMPLE TAGGED
** VERSION: EYELINK II 1
** SOURCE: EYELINK CL
** EYELINK II CL v4.48 Nov 25 2009
** CAMERA: EyeLink CL Version 1.4 Sensor=BHA
** SERIAL NUMBER: CL1-AAD42
** CAMERA_CONFIG: AAD42140.SCD
**

MSG	4625010 RECCFG CR 1000 2 0 R
MSG	4625010 ELCLCFG MTABLER
MSG	4625010 GAZE_COORDS 0.00 0.00 1599.00 1199.00
MSG	4625010 THRESHOLDS R 122 230
MSG	4625010 ELCL_PROC CENTROID (3)
MSG	4625010 ELCL_PCR_PARAM 5 3.0
START	4625011 	RIGHT	SAMPLES	EVENTS
PRESCALER	1
VPRESCALER	1
PUPIL	AREA
EVENTS	GAZE	RIGHT	RATE	1000.00	TRACKING	CR	FILTER	2
SAMPLES	GAZE	RIGHT	RATE	1000.00	TRACKING	CR	FILTER	2
MSG	4625011 !MODE RECORD CR 1000 2 0 R
4625011	  690.6	  385.3	 8758.0	...
INPUT	4625011	127
4625012	  690.3	  385.1	 8762.0	...
4625013	  690.5	  384.8	 8763.0	...
4625014	  690.6	  384.2	 8763.0	...
4625015	  690.6	  383.7	 8762.0	...
4625016	  690.3	  383.2	 8762.0	...
4625017	  689.7	  382.9	 8762.0	...
SFIX R   4625018
4625018	  689.3	  382.8	 8761.0	...
4625019	  689.3	  383.0	 8760.0	...
4625020	  689.7	  383.2	 8759.0	...
4625021	  690.0	  383.3	 8758.0	...
4625022	  690.0	  383.4	 8758.0	...
4625023	  689.9	  383.2	 8759.0	...
4625024	  689.8	  383.1	 8760.0	...
4625025	  689.7	  383.0	 8761.0	...
4625026	  689.8	  383.0	 8764.0	...
4625027	  689.9	  382.7	 8767.0	...
4625028	  689.9	  382.4	 8769.0	...
4625029	  689.6	  382.0	 8768.0	...
4625030	  689.4	  381.9	 8768.0	...
4625031	  689.0	  382.0	 8769.0	...
4625032	  688.8	  382.1	 8774.0	...
4625033	  688.7	  382.7	 8779.0	...
4625034	  688.8	  383.2	 8778.0	...
4625035	  688.2	  383.6	 8769.0	...
4625036	  687.5	  383.6	 8760.0	...
4625037	  687.8	  383.2	 8758.0	...
4625038	  688.7	  382.7	 8759.0	...
4625039	  689.6	  382.4	 8760.0	...
4625040	  689.3	  382.5	 8762.0	...
4625041	  688.5	  383.2	 8762.0	...
4625042	  687.7	  383.9	 8761.0	...
4625043	  687.3	  384.4	 8760.0	...
4625044	  687.4	  383.9	 8760.0	...
4625045	  688.0	  383.5	 8761.0	...
4625046	  688.5	  383.3	 8762.0	...
4625047	  689.0	  383.3	 8761.0	...
4625048	  688.9	  383.0	 8759.0	...
4625049	  688.1	  382.7	 8762.0	...
4625050	  687.4	  382.5	 8767.0	...
4625051	  687.5	  382.4	 8773.0	...
4625052	  688.2	  382.3	 8773.0	...
4625053	  689.0	  382.3	 8773.0	...
4625054	  689.4	  382.7	 8773.0	...
4625055	  689.9	  383.1	 8773.0	...
4625056	  690.4	  383.2	 8774.0	...
4625057	  690.6	  383.0	 8774.0	...
4625058	  690.4	  382.8	 8775.0	...
4625059	  689.5	  382.8	 8775.0	...
4625060	  689.0	  382.9	 8776.0	...
4625061	  688.9	  383.0	 8778.0	...
4625062	  689.2	  383.6	 8775.0	...
4625063	  689.3	  384.2	 8769.0	...
4625064	  689.0	  384.7	 8763.0	...
4625065	  688.8	  384.7	 8760.0	...
4625066	  688.6	  384.6	 8759.0	...
4625067	  688.5	  384.5	 8759.0	...
4625068	  688.7	  384.4	 8762.0	...
4625069	  688.8	  384.4	 8764.0	...
4625070	  688.7	  384.5	 8765.0	...
4625071	  688.5	  384.6	 8765.0	...
4625072	  688.3	  384.6	 8764.0	...
4625073	  688.1	  384.5	 8764.0	...
4625074	  687.6	  384.4	 8765.0	...
4625075	  687.1	  384.1	 8767.0	...
4625076	  687.0	  383.5	 8769.0	...
4625077	  686.9	  383.1	 8771.0	...
4625078	  687.1	  383.3	 8772.0	...
4625079	  687.3	  383.6	 8775.0	...
4625080	  687.6	  383.7	 8778.0	...
4625081	  687.6	  383.7	 8779.0	...
4625082	  687.9	  383.9	 8778.0	...
4625083	  688.2	  384.1	 8773.0	...
4625084	  688.5	  384.3	 8770.0	...
4625085	  688.5	  384.2	 8766.0	...
4625086	  687.7	  384.2	 8767.0	...
4625087	  687.0	  384.2	 8767.0	...
4625088	  686.2	  384.0	 8768.0	...
4625089	  686.3	  383.6	 8766.0	...
4625090	  686.6	  383.3	 8764.0	...
4625091	  687.2	  383.6	 8763.0	...
4625092	  687.7	  384.0	 8765.0	...
4625093	  687.0	  384.1	 8767.0	...
4625094	  686.1	  383.9	 8766.0	...
4625095	  685.1	  383.9	 8763.0	...
4625096	  685.9	  383.9	 8762.0	...
4625097	  686.7	  384.0	 8761.0	...
4625098	  687.6	  384.1	 8761.0	...
4625099	  687.2	  383.8	 8760.0	...
4625100	  686.9	  383.2	 8760.0	...
4625101	  686.6	  382.6	 8760.0	...
4625102	  686.6	  382.5	 8761.0	...
4625103	  686.8	  383.4	 8761.0	...
4625104	  687.0	  384.3	 8760.0	...
4625105	  687.1	  384.5	 8763.0	...
4625106	  687.0	  383.9	 8765.0	...
4625107	  686.7	  383.3	 8771.0	...
4625108	  686.6	  383.1	 8774.0	...
4625109	  686.8	  382.6	 8777.0	...
4625110	  687.2	  382.0	 8777.0	...
4625111	  687.3	  381.8	 8777.0	...
4625112	  687.2	  382.1	 8777.0	...
4625113	  687.2	  383.0	 8777.0	...
4625114	  687.2	  383.8	 8774.0	...
4625115	  687.4	  384.4	 8770.0	...
4625116	  687.6	  384.2	 8765.0	...
4625117	  687.8	  383.7	 8764.0	...
4625118	  687.9	  383.2	 8768.0	...
4625119	  687.9	  383.3	 8773.0	...
4625120	  687.9	  383.6	 8778.0	...
4625121	  687.9	  384.1	 8779.0	...
4625122	  688.0	  384.3	 8776.0	...
4625123	  688.3	  384.2	 8774.0	...
4625124	  688.7	  383.7	 8774.0	...
4625125	  688.7	  383.3	 8776.0	...
4625126	  688.4	  383.4	 8777.0	...
4625127	  688.2	  383.8	 8777.0	...
4625128	  688.5	  384.1	 8774.0	...
4625129	  688.1	  384.1	 8771.0	...
4625130	  687.7	  384.2	 8768.0	...
4625131	  687.2	  384.4	 8769.0	...
4625132	  687.2	  384.5	 8771.0	...
4625133	  687.1	  384.6	 8772.0	...
4625134	  687.7	  384.6	 8772.0	...
4625135	  688.3	  383.8	 8775.0	...
4625136	  688.1	  383.2	 8777.0	...
4625137	  687.2	  382.7	 8778.0	...
4625138	  687.5	  382.7	 8777.0	...
4625139	  688.6	  382.6	 8777.0	...
4625140	  689.6	  382.6	 8778.0	...
4625141	  689.6	  382.6	 8778.0	...
4625142	  688.8	  382.7	 8778.0	...
4625143	  688.1	  382.8	 8779.0	...
4625144	  687.6	  382.9	 8779.0	...
4625145	  687.7	  382.9	 8782.0	...
4625146	  687.9	  383.0	 8784.0	...
4625147	  688.2	  383.6	 8783.0	...
4625148	  688.4	  384.2	 8780.0	...
4625149	  688.6	  384.7	 8777.0	...
4625150	  687.9	  384.5	 8777.0	...
4625151	  687.2	  384.1	 8777.0	...
4625152	  687.1	  383.8	 8777.0	...
4625153	  687.8	  383.5	 8777.0	...
4625154	  688.0	  383.1	 8778.0	...
4625155	  687.4	  382.8	 8776.0	...
4625156	  686.8	  382.4	 8772.0	...
4625157	  686.7	  382.4	 8768.0	...
4625158	  686.6	  382.4	 8766.0	...
4625159	  686.4	  382.4	 8766.0	...
4625160	  686.3	  382.3	 8766.0	...
4625161	  686.2	  382.2	 8762.0	...
4625162	  686.1	  382.1	 8757.0	...
4625163	  686.2	  382.0	 8752.0	...
4625164	  686.2	  382.3	 8757.0	...
4625165	  686.1	  382.6	 8763.0	...
4625166	  686.2	  382.9	 8769.0	...
4625167	  686.1	  382.7	 8767.0	...
4625168	  686.1	  382.4	 8765.0	...
4625169	  685.9	  381.8	 8762.0	...
4625170	  686.0	  381.3	 8758.0	...
4625171	  686.1	  380.9	 8755.0	...
4625172	  685.9	  380.8	 8753.0	...
4625173	  685.9	  381.0	 8753.0	...
4625174	  685.9	  381.2	 8756.0	...
4625175	  686.0	  381.2	 8759.0	...
4625176	  685.6	  381.1	 8762.0	...
4625177	  685.3	  380.9	 8763.0	...
4625178	  685.1	  381.3	 8764.0	...
4625179	  685.1	  381.7	 8763.0	...
4625180	  685.1	  382.0	 8762.0	...
4625181	  685.0	  382.0	 8760.0	...
4625182	  685.7	  381.9	 8760.0	...
4625183	  686.7	  381.6	 8761.0	...
4625184	  687.7	  381.8	 8762.0	...
4625185	  687.9	  382.1	 8763.0	...
4625186	  687.5	  381.7	 8762.0	...
4625187	  686.8	  380.9	 8762.0	...
4625188	  686.4	  380.6	 8762.0	...
4625189	  686.3	  381.0	 8765.0	...
4625190	  686.2	  381.5	 8767.0	...
4625191	  685.9	  381.7	 8770.0	...
4625192	  685.6	  381.8	 8773.0	...
4625193	  685.8	  381.9	 8775.0	...
4625194	  686.8	  381.7	 8776.0	...
4625195	  687.8	  381.5	 8775.0	...
4625196	  688.2	  381.5	 8774.0	...
4625197	  687.6	  381.7	 8769.0	...
4625198	  686.9	  381.9	 8765.0	...
4625199	  686.6	  382.1	 8762.0	...
4625200	  687.5	  381.7	 8766.0	...
4625201	  688.5	  381.1	 8771.0	...
4625202	  688.5	  381.3	 8770.0	...
4625203	  687.6	  382.0	 8765.0	...
4625204	  687.2	  382.6	 8759.0	...
4625205	  687.7	  382.4	 8759.0	...
4625206	  688.1	  382.0	 8759.0	...
4625207	  687.8	  381.7	 8760.0	...
4625208	  687.7	  381.4	 8761.0	...
4625209	  687.7	  381.5	 8761.0	...
4625210	  687.6	  381.5	 8760.0	...
4625211	  687.8	  381.5	 8762.0	...
4625212	  687.6	  381.4	 8764.0	...
4625213	  687.4	  381.3	 8766.0	...
4625214	  687.7	  381.0	 8764.0	...
4625215	  688.4	  380.8	 8763.0	...
4625216	  689.0	  380.8	 8760.0	...
4625217	  689.1	  381.2	 8758.0	...
4625218	  688.7	  381.9	 8756.0	...
4625219	  688.2	  382.4	 8756.0	...
4625220	  688.0	  382.6	 8758.0	...
4625221	  688.5	  382.6	 8760.0	...
4625222	  688.9	  382.5	 8762.0	...
4625223	  689.2	  382.3	 8760.0	...
4625224	  689.3	  382.3	 8758.0	...
4625225	  689.1	  382.3	 8758.0	...
4625226	  689.0	  382.5	 8759.0	...
4625227	  688.9	  382.7	 8758.0	...
4625228	  689.2	  382.8	 8756.0	...
4625229	  689.3	  382.7	 8753.0	...
4625230	  689.2	  382.6	 8755.0	...
4625231	  689.0	  382.6	 8759.0	...
4625232	  688.7	  382.9	 8764.0	...
4625233	  688.6	  383.0	 8757.0	...
4625234	  689.2	  382.7	 8751.0	...
4625235	  690.0	  382.4	 8745.0	...
4625236	  690.7	  382.1	 8748.0	...
4625237	  691.5	  382.2	 8750.0	...
4625238	  692.2	  382.2	 8753.0	...
4625239	  691.9	  382.2	 8752.0	...
4625240	  691.0	  382.3	 8752.0	...
4625241	  690.1	  382.4	 8751.0	...
4625242	  690.2	  382.1	 8749.0	...
4625243	  690.6	  381.8	 8754.0	...
4625244	  691.1	  382.0	 8762.0	...
4625245	  691.6	  382.4	 8769.0	...
4625246	  691.7	  382.3	 8768.0	...
4625247	  691.6	  381.8	 8765.0	...
4625248	  691.5	  381.2	 8762.0	...
4625249	  691.3	  381.1	 8760.0	...
4625250	  691.3	  381.6	 8761.0	...
4625251	  691.3	  382.3	 8761.0	...
4625252	  691.3	  382.8	 8762.0	...
4625253	  691.3	  382.5	 8763.0	...
4625254	  691.1	  381.5	 8757.0	...
4625255	  690.9	  380.6	 8751.0	...
4625256	  690.5	  380.0	 8748.0	...
4625257	  690.3	  380.2	 8751.0	...
4625258	  690.4	  380.4	 8753.0	...
4625259	  690.6	  380.4	 8751.0	...
4625260	  690.8	  380.4	 8748.0	...
4625261	  691.1	  380.6	 8743.0	...
4625262	  691.1	  380.9	 8738.0	...
4625263	  690.9	  381.2	 8740.0	...
4625264	  690.5	  381.2	 8745.0	...
4625265	  689.8	  380.5	 8751.0	...
4625266	  689.5	  379.8	 8750.0	...
4625267	  689.1	  379.2	 8750.0	...
4625268	  689.0	  379.4	 8751.0	...
4625269	  689.1	  379.1	 8752.0	...
4625270	  689.3	  378.7	 8754.0	...
4625271	  689.7	  379.0	 8755.0	...
4625272	  689.7	  379.6	 8756.0	...
4625273	  689.7	  380.2	 8755.0	...
4625274	  689.6	  380.0	 8751.0	...
4625275	  689.5	  379.8	 8748.0	...
4625276	  689.3	  379.7	 8746.0	...
4625277	  689.2	  379.8	 8749.0	...
4625278	  689.2	  380.1	 8750.0	...
4625279	  689.4	  380.4	 8750.0	...
4625280	  689.4	  380.7	 8746.0	...
4625281	  689.3	  380.8	 8744.0	...
4625282	  689.0	  380.8	 8741.0	...
4625283	  688.8	  380.7	 8740.0	...
4625284	  688.9	  381.5	 8739.0	...
4625285	  689.0	  382.4	 8740.0	...
4625286	  689.1	  383.0	 8742.0	...
4625287	  688.5	  382.6	 8744.0	...
4625288	  687.8	  381.5	 8745.0	...
4625289	  687.2	  380.7	 8745.0	...
4625290	  687.1	  380.3	 8745.0	...
4625291	  687.4	  380.5	 8745.0	...
4625292	  687.7	  380.7	 8744.0	...
4625293	  688.1	  381.1	 8742.0	...
4625294	  688.1	  381.5	 8740.0	...
4625295	  688.2	  382.5	 8741.0	...
4625296	  688.2	  383.1	 8742.0	...
4625297	  688.8	  383.2	 8744.0	...
4625298	  689.4	  382.8	 8744.0	...
4625299	  690.0	  382.4	 8740.0	...
4625300	  689.7	  382.4	 8736.0	...
4625301	  689.5	  382.4	 8732.0	...
4625302	  689.3	  381.4	 8732.0	...
4625303	  689.3	  380.4	 8733.0	...
4625304	  689.9	  379.6	 8733.0	...
4625305	  690.6	  379.9	 8734.0	...
4625306	  690.8	  380.3	 8732.0	...
4625307	  690.4	  380.6	 8729.0	...
4625308	  690.0	  380.5	 8726.0	...
4625309	  689.9	  380.5	 8727.0	...
4625310	  690.0	  380.4	 8729.0	...
4625311	  689.9	  380.4	 8730.0	...
4625312	  689.8	  380.5	 8728.0	...
4625313	  690.1	  380.6	 8725.0	...
4625314	  691.1	  380.4	 8724.0	...
4625315	  692.1	  380.1	 8724.0	...
4625316	  692.8	  380.0	 8724.0	...
4625317	  692.9	  379.2	 8725.0	...
4625318	  692.5	  378.5	 8725.0	...
4625319	  691.9	  377.8	 8726.0	...
4625320	  691.5	  378.0	 8727.0	...
4625321	  691.6	  378.1	 8728.0	...
4625322	  691.9	  378.0	 8728.0	...
4625323	  692.6	  377.9	 8728.0	...
4625324	  693.2	  377.8	 8727.0	...
4625325	  693.7	  378.0	 8726.0	...
4625326	  693.7	  378.3	 8726.0	...
4625327	  693.1	  378.7	 8726.0	...
4625328	  692.5	  378.8	 8726.0	...
4625329	  691.9	  378.8	 8726.0	...
4625330	  691.8	  378.4	 8727.0	...
4625331	  691.8	  378.0	 8727.0	...
4625332	  691.9	  377.8	 8722.0	...
4625333	  692.0	  377.7	 8716.0	...
4625334	  692.2	  377.7	 8710.0	...
4625335	  692.3	  377.7	 8709.0	...
4625336	  692.5	  377.7	 8709.0	...
4625337	  692.6	  377.9	 8709.0	...
4625338	  692.7	  378.1	 8709.0	...
4625339	  692.3	  378.4	 8708.0	...
4625340	  691.6	  378.0	 8707.0	...
4625341	  691.0	  377.4	 8706.0	...
4625342	  690.9	  376.9	 8705.0	...
4625343	  691.5	  377.1	 8705.0	...
4625344	  692.0	  377.4	 8704.0	...
4625345	  692.3	  377.5	 8703.0	...
4625346	  692.5	  378.1	 8701.0	...
4625347	  692.0	  378.9	 8700.0	...
4625348	  691.0	  380.2	 8697.0	...
EFIX R   4625018	4625348	331	  688.8	  382.0	   8757
SSACC R  4625349
4625349	  689.8	  380.6	 8693.0	...
4625350	  689.4	  381.0	 8689.0	...
4625351	  689.5	  381.1	 8689.0	...
4625352	  689.7	  381.8	 8682.0	...
4625353	  689.9	  382.7	 8676.0	...
4625354	  690.1	  383.4	 8670.0	...
4625355	  690.2	  383.6	 8669.0	...
4625356	  691.1	  381.8	 8669.0	...
4625357	  695.5	  367.3	 8699.0	...
4625358	  699.8	  352.9	 8731.0	...
4625359	  703.7	  337.9	 8770.0	...
4625360	  704.8	  335.5	 8777.0	...
4625361	  706.0	  333.1	 8783.0	...
4625362	  706.4	  333.9	 8776.0	...
4625363	  706.4	  338.1	 8760.0	...
4625364	  706.6	  345.0	 8736.0	...
4625365	  707.4	  355.2	 8709.0	...
4625366	  708.1	  365.6	 8672.0	...
4625367	  709.3	  379.2	 8618.0	...
4625368	  710.6	  392.4	 8558.0	...
4625369	  712.5	  411.6	 8484.0	...
4625370	  713.2	  433.0	 8412.0	...
4625371	  714.5	  458.1	 8328.0	...
4625372	  713.6	  482.8	 8232.0	...
4625373	  714.4	  510.2	 8127.0	...
4625374	  716.0	  540.0	 8015.0	...
4625375	  721.2	  570.8	 7908.0	...
4625376	  726.2	  601.9	 7795.0	...
4625377	  729.6	  637.6	 7674.0	...
4625378	  731.8	  677.6	 7543.0	...
4625379	  733.5	  720.4	 7405.0	...
4625380	  735.8	  763.2	 7259.0	...
4625381	  737.1	  806.5	 7118.0	...
4625382	  737.5	  852.0	 6954.0	...
4625383	  737.7	  899.3	 6796.0	...
4625384	  738.7	  949.5	 6615.0	...
4625385	  741.5	 1002.6	 6446.0	...
4625386	  745.2	 1059.7	 6251.0	...
4625387	  748.6	 1118.8	 6059.0	...
4625388	  750.8	 1180.3	 5851.0	...
4625389	  752.0	 1241.4	 5649.0	...
4625390	  753.1	 1306.8	 5438.0	...
4625391	  755.9	 1373.8	 5232.0	...
4625392	  759.7	 1444.3	 5012.0	...
4625393	  763.6	 1515.6	 4788.0	...
4625394	  767.2	 1588.4	 4558.0	...
4625395	  770.7	 1662.4	 4330.0	...
4625396	  776.0	 1734.9	 4107.0	...
4625397	  782.5	 1807.3	 3887.0	...
4625398	  790.0	 1885.2	 3659.0	...
4625399	  800.7	 1972.9	 3438.0	...
4625400	  808.3	 2036.1	 3292.0	...
4625401	  814.1	 2069.4	 3227.0	...
4625402	  814.1	 2069.4	 3227.0	...
SBLINK R 4625403
4625403	   .	   .	    0.0	...
4625404	   .	   .	    0.0	...
4625405	   .	   .	    0.0	...
4625406	   .	   .	    0.0	...
4625407	   .	   .	    0.0	...
4625408	   .	   .	    0.0	...
4625409	   .	   .	    0.0	...
4625410	   .	   .	    0.0	...
4625411	   .	   .	    0.0	...
4625412	   .	   .	    0.0	...
4625413	   .	   .	    0.0	...
4625414	   .	   .	    0.0	...
4625415	   .	   .	    0.0	...
4625416	   .	   .	    0.0	...
4625417	   .	   .	    0.0	...
4625418	   .	   .	    0.0	...
4625419	   .	   .	    0.0	...
4625420	   .	   .	    0.0	...
4625421	   .	   .	    0.0	...
4625422	   .	   .	    0.0	...
4625423	   .	   .	    0.0	...
4625424	   .	   .	    0.0	...
4625425	   .	   .	    0.0	...
4625426	   .	   .	    0.0	...
4625427	   .	   .	    0.0	...
4625428	   .	   .	    0.0	...
4625429	   .	   .	    0.0	...
4625430	   .	   .	    0.0	...
4625431	   .	   .	    0.0	...
4625432	   .	   .	    0.0	...
4625433	   .	   .	    0.0	...
4625434	   .	   .	    0.0	...
4625435	   .	   .	    0.0	...
4625436	   .	   .	    0.0	...
4625437	   .	   .	    0.0	...
4625438	   .	   .	    0.0	...
4625439	   .	   .	    0.0	...
4625440	   .	   .	    0.0	...
4625441	   .	   .	    0.0	...
4625442	   .	   .	    0.0	...
4625443	   .	   .	    0.0	...
4625444	   .	   .	    0.0	...
4625445	   .	   .	    0.0	...
4625446	   .	   .	    0.0	...
4625447	   .	   .	    0.0	...
4625448	   .	   .	    0.0	...
4625449	   .	   .	    0.0	...
4625450	   .	   .	    0.0	...
4625451	   .	   .	    0.0	...
4625452	   .	   .	    0.0	...
4625453	   .	   .	    0.0	...
4625454	   .	   .	    0.0	...
4625455	   .	   .	    0.0	...
4625456	   .	   .	    0.0	...
4625457	   .	   .	    0.0	...
4625458	   .	   .	    0.0	...
4625459	   .	   .	    0.0	...
4625460	   .	   .	    0.0	...
4625461	   .	   .	    0.0	...
4625462	   .	   .	    0.0	...
4625463	   .	   .	    0.0	...
4625464	   .	   .	    0.0	...
4625465	   .	   .	    0.0	...
4625466	   .	   .	    0.0	...
4625467	   .	   .	    0.0	...
4625468	   .	   .	    0.0	...
4625469	   .	   .	    0.0	...
4625470	   .	   .	    0.0	...
4625471	   .	   .	    0.0	...
4625472	   .	   .	    0.0	...
4625473	   .	   .	    0.0	...
4625474	   .	   .	    0.0	...
4625475	   .	   .	    0.0	...
4625476	   .	   .	    0.0	...
4625477	   .	   .	    0.0	...
4625478	   .	   .	    0.0	...
4625479	   .	   .	    0.0	...
4625480	   .	   .	    0.0	...
4625481	   .	   .	    0.0	...
4625482	   .	   .	    0.0	...
4625483	   .	   .	    0.0	...
4625484	   .	   .	    0.0	...
4625485	   .	   .	    0.0	...
4625486	   .	   .	    0.0	...
4625487	   .	   .	    0.0	...
4625488	   .	   .	    0.0	...
4625489	   .	   .	    0.0	...
4625490	   .	   .	    0.0	...
4625491	   .	   .	    0.0	...
4625492	   .	   .	    0.0	...
4625493	   .	   .	    0.0	...
4625494	   .	   .	    0.0	...
4625495	   .	   .	    0.0	...
4625496	   .	   .	    0.0	...
4625497	   .	   .	    0.0	...
4625498	   .	   .	    0.0	...
4625499	   .	   .	    0.0	...
4625500	   .	   .	    0.0	...
4625501	   .	   .	    0.0	...
4625502	   .	   .	    0.0	...
4625503	   .	   .	    0.0	...
4625504	   .	   .	    0.0	...
4625505	   .	   .	    0.0	...
4625506	   .	   .	    0.0	...
4625507	   .	   .	    0.0	...
4625508	   .	   .	    0.0	...
4625509	   .	   .	    0.0	...
4625510	   .	   .	    0.0	...
4625511	   .	   .	    0.0	...
4625512	   .	   .	    0.0	...
4625513	   .	   .	    0.0	...
4625514	   .	   .	    0.0	...
4625515	   .	   .	    0.0	...
4625516	   .	   .	    0.0	...
4625517	   .	   .	    0.0	...
4625518	   .	   .	    0.0	...
4625519	   .	   .	    0.0	...
4625520	   .	   .	    0.0	...
4625521	   .	   .	    0.0	...
EBLINK R 4625403	4625521	119
4625522	  908.8	 1828.0	 4025.0	...
4625523	  908.8	 1828.0	 4025.0	...
4625524	  906.2	 1817.3	 4057.0	...
4625525	  903.5	 1806.7	 4089.0	...
4625526	  900.0	 1774.3	 4184.0	...
4625527	  898.1	 1740.8	 4274.0	...
4625528	  895.1	 1696.2	 4397.0	...
4625529	  892.0	 1663.0	 4485.0	...
4625530	  886.0	 1631.9	 4569.0	...
4625531	  879.3	 1600.5	 4658.0	...
4625532	  873.7	 1569.8	 4740.0	...
4625533	  868.9	 1538.0	 4821.0	...
4625534	  865.8	 1508.9	 4894.0	...
4625535	  858.6	 1479.0	 4976.0	...
4625536	  852.0	 1451.0	 5055.0	...
4625537	  845.3	 1422.6	 5132.0	...
4625538	  843.1	 1395.0	 5202.0	...
4625539	  843.0	 1366.1	 5285.0	...
4625540	  837.7	 1339.8	 5356.0	...
4625541	  832.0	 1314.5	 5426.0	...
4625542	  826.4	 1292.3	 5487.0	...
4625543	  826.3	 1266.8	 5564.0	...
4625544	  826.2	 1243.0	 5637.0	...
4625545	  824.1	 1218.4	 5711.0	...
4625546	  821.6	 1196.2	 5779.0	...
4625547	  818.2	 1174.5	 5852.0	...
4625548	  816.7	 1153.9	 5919.0	...
4625549	  813.2	 1133.7	 5985.0	...
4625550	  810.4	 1112.8	 6041.0	...
4625551	  807.6	 1092.9	 6099.0	...
4625552	  804.9	 1073.8	 6151.0	...
4625553	  798.0	 1057.7	 6203.0	...
4625554	  790.9	 1041.1	 6254.0	...
4625555	  785.9	 1025.8	 6306.0	...
4625556	  785.0	 1007.0	 6370.0	...
4625557	  783.6	  989.9	 6424.0	...
4625558	  781.6	  972.3	 6475.0	...
4625559	  778.9	  956.7	 6519.0	...
4625560	  776.6	  940.0	 6567.0	...
4625561	  774.9	  924.2	 6619.0	...
4625562	  773.3	  908.7	 6668.0	...
4625563	  772.1	  894.0	 6715.0	...
4625564	  770.9	  878.6	 6768.0	...
4625565	  769.9	  864.4	 6817.0	...
4625566	  768.1	  849.5	 6867.0	...
4625567	  765.7	  836.4	 6909.0	...
4625568	  763.6	  822.4	 6957.0	...
4625569	  762.0	  808.6	 7003.0	...
4625570	  762.3	  794.0	 7049.0	...
4625571	  762.7	  779.2	 7096.0	...
4625572	  763.0	  764.6	 7145.0	...
4625573	  762.0	  750.2	 7196.0	...
4625574	  761.1	  737.3	 7227.0	...
4625575	  760.3	  725.0	 7273.0	...
4625576	  759.4	  713.0	 7308.0	...
4625577	  758.3	  700.7	 7363.0	...
4625578	  757.4	  688.9	 7401.0	...
4625579	  756.8	  678.2	 7445.0	...
4625580	  756.2	  668.6	 7474.0	...
4625581	  755.7	  657.3	 7508.0	...
4625582	  755.2	  648.0	 7540.0	...
4625583	  754.4	  636.3	 7579.0	...
4625584	  753.7	  629.0	 7611.0	...
4625585	  752.9	  619.2	 7638.0	...
4625586	  752.4	  611.2	 7666.0	...
4625587	  752.7	  602.6	 7689.0	...
4625588	  753.3	  594.1	 7714.0	...
4625589	  753.6	  585.2	 7741.0	...
4625590	  752.5	  577.1	 7773.0	...
4625591	  750.9	  569.9	 7801.0	...
4625592	  749.4	  563.3	 7823.0	...
4625593	  748.3	  556.6	 7842.0	...
4625594	  746.7	  549.6	 7868.0	...
4625595	  743.9	  544.0	 7889.0	...
4625596	  741.3	  536.7	 7913.0	...
4625597	  738.7	  529.7	 7939.0	...
4625598	  737.7	  523.5	 7966.0	...
4625599	  737.3	  515.9	 7996.0	...
4625600	  737.6	  511.0	 8015.0	...
4625601	  736.7	  503.9	 8040.0	...
4625602	  735.4	  500.9	 8054.0	...
4625603	  733.7	  494.7	 8076.0	...
4625604	  733.2	  490.4	 8096.0	...
4625605	  733.2	  484.2	 8120.0	...
4625606	  733.9	  478.7	 8134.0	...
4625607	  734.6	  472.3	 8156.0	...
4625608	  734.6	  466.3	 8178.0	...
4625609	  734.1	  461.1	 8202.0	...
4625610	  732.6	  455.3	 8220.0	...
4625611	  731.4	  451.1	 8231.0	...
4625612	  730.2	  447.0	 8246.0	...
4625613	  730.4	  443.6	 8259.0	...
4625614	  730.5	  435.6	 8279.0	...
4625615	  730.7	  429.2	 8297.0	...
4625616	  730.8	  424.6	 8313.0	...
4625617	  730.8	  422.5	 8325.0	...
ESACC R  4625349	4625617	269	  689.8	  380.6	  730.8	  422.5	   1.23	   1235
SFIX R   4625618
4625618	  731.1	  419.5	 8336.0	...
4625619	  731.6	  414.5	 8348.0	...
4625620	  732.2	  410.7	 8363.0	...
4625621	  732.3	  406.8	 8380.0	...
4625622	  731.9	  403.3	 8402.0	...
4625623	  731.4	  398.5	 8419.0	...
4625624	  731.1	  394.7	 8431.0	...
4625625	  730.6	  391.8	 8437.0	...
4625626	  729.8	  391.0	 8438.0	...
4625627	  729.0	  390.1	 8437.0	...
4625628	  728.3	  387.7	 8447.0	...
4625629	  727.9	  384.5	 8459.0	...
4625630	  727.5	  380.6	 8472.0	...
4625631	  726.4	  379.0	 8477.0	...
4625632	  725.2	  377.7	 8482.0	...
4625633	  723.9	  375.9	 8496.0	...
4625634	  723.2	  372.4	 8506.0	...
4625635	  722.7	  368.4	 8522.0	...
4625636	  722.3	  364.9	 8529.0	...
4625637	  722.1	  363.3	 8540.0	...
4625638	  722.0	  362.8	 8544.0	...
4625639	  722.0	  363.1	 8549.0	...
4625640	  722.3	  363.4	 8549.0	...
4625641	  722.9	  363.1	 8550.0	...
4625642	  723.7	  362.4	 8550.0	...
4625643	  724.7	  361.0	 8550.0	...
4625644	  725.4	  360.5	 8552.0	...
4625645	  725.6	  359.9	 8555.0	...
4625646	  726.0	  359.9	 8558.0	...
4625647	  726.9	  359.4	 8560.0	...
4625648	  727.6	  356.6	 8569.0	...
4625649	  727.7	  354.0	 8579.0	...
4625650	  727.2	  350.7	 8589.0	...
4625651	  727.1	  349.7	 8589.0	...
4625652	  726.9	  348.6	 8589.0	...
4625653	  727.0	  348.3	 8590.0	...
4625654	  727.0	  347.7	 8596.0	...
4625655	  726.9	  346.6	 8601.0	...
4625656	  726.7	  345.7	 8605.0	...
4625657	  726.7	  345.2	 8610.0	...
4625658	  726.9	  345.3	 8617.0	...
4625659	  727.2	  344.7	 8623.0	...
4625660	  727.2	  343.3	 8624.0	...
4625661	  727.1	  341.6	 8623.0	...
4625662	  726.9	  339.9	 8628.0	...
4625663	  726.7	  338.9	 8633.0	...
4625664	  726.6	  337.8	 8638.0	...
4625665	  726.6	  337.4	 8635.0	...
4625666	  726.7	  336.9	 8632.0	...
4625667	  726.7	  336.9	 8631.0	...
4625668	  726.8	  337.3	 8629.0	...
4625669	  726.8	  337.8	 8626.0	...
4625670	  726.5	  338.0	 8625.0	...
4625671	  726.0	  337.6	 8625.0	...
4625672	  725.6	  337.2	 8629.0	...
4625673	  726.1	  335.6	 8630.0	...
4625674	  726.7	  333.9	 8631.0	...
4625675	  727.9	  331.9	 8631.0	...
4625676	  728.3	  331.7	 8632.0	...
4625677	  728.3	  331.6	 8633.0	...
4625678	  727.9	  331.6	 8634.0	...
4625679	  727.4	  331.7	 8635.0	...
4625680	  727.3	  331.2	 8638.0	...
4625681	  726.9	  330.8	 8639.0	...
4625682	  726.6	  331.5	 8640.0	...
4625683	  726.5	  332.5	 8639.0	...
4625684	  726.7	  333.5	 8639.0	...
4625685	  726.5	  331.4	 8640.0	...
4625686	  725.7	  329.5	 8641.0	...
4625687	  725.2	  330.2	 8641.0	...
4625688	  724.9	  332.9	 8641.0	...
4625689	  726.5	  335.4	 8641.0	...
4625690	  727.8	  335.1	 8643.0	...
4625691	  729.0	  334.8	 8646.0	...
4625692	  728.8	  334.7	 8647.0	...
4625693	  726.6	  335.1	 8644.0	...
4625694	  724.9	  335.9	 8640.0	...
4625695	  723.6	  336.6	 8634.0	...
4625696	  724.2	  336.9	 8629.0	...
4625697	  725.0	  337.6	 8626.0	...
4625698	  725.8	  338.3	 8624.0	...
4625699	  726.0	  339.4	 8619.0	...
4625700	  725.1	  340.2	 8614.0	...
4625701	  723.7	  341.0	 8609.0	...
4625702	  723.0	  341.4	 8609.0	...
4625703	  722.6	  341.6	 8609.0	...
4625704	  722.4	  341.8	 8608.0	...
4625705	  725.2	  337.8	 8616.0	...
4625706	  728.3	  333.5	 8624.0	...
4625707	  731.0	  329.2	 8633.0	...
4625708	  730.5	  329.4	 8633.0	...
4625709	  728.7	  333.0	 8629.0	...
EFIX R   4625618	4625709	92	  726.6	  351.7	   8578
SSACC R  4625710
4625710	  727.2	  336.6	 8619.0	...
4625711	  725.4	  340.3	 8609.0	...
4625712	  724.7	  340.7	 8603.0	...
4625713	  723.7	  341.3	 8602.0	...
4625714	  723.0	  341.7	 8602.0	...
4625715	  723.0	  342.3	 8601.0	...
4625716	  723.4	  343.1	 8596.0	...
4625717	  723.4	  343.5	 8596.0	...
4625718	  722.9	  343.5	 8596.0	...
4625719	  718.9	  357.5	 8565.0	...
4625720	  715.4	  372.9	 8528.0	...
4625721	  711.4	  388.4	 8490.0	...
4625722	  710.9	  389.6	 8490.0	...
4625723	  710.3	  389.9	 8491.0	...
4625724	  710.3	  390.1	 8494.0	...
4625725	  710.2	  390.0	 8497.0	...
4625726	  710.8	  390.0	 8498.0	...
4625727	  711.5	  390.2	 8497.0	...
ESACC R  4625710	4625727	18	  727.2	  336.6	  711.5	  390.2	   1.16	    128
SFIX R   4625728
4625728	  712.2	  390.3	 8496.0	...
4625729	  712.3	  390.3	 8497.0	...
4625730	  711.8	  390.4	 8501.0	...
4625731	  711.1	  390.6	 8506.0	...
4625732	  710.4	  391.2	 8505.0	...
4625733	  710.6	  391.5	 8502.0	...
4625734	  711.0	  391.8	 8500.0	...
4625735	  711.4	  391.8	 8501.0	...
4625736	  711.4	  391.9	 8504.0	...
4625737	  711.4	  392.1	 8507.0	...
4625738	  711.4	  392.2	 8509.0	...
4625739	  711.3	  392.3	 8510.0	...
4625740	  711.0	  392.3	 8510.0	...
4625741	  710.8	  392.2	 8510.0	...
4625742	  710.6	  392.0	 8505.0	...
4625743	  710.6	  391.7	 8500.0	...
4625744	  710.5	  391.5	 8495.0	...
4625745	  710.5	  391.5	 8495.0	...
4625746	  710.9	  392.0	 8494.0	...
4625747	  711.5	  392.5	 8494.0	...
4625748	  711.2	  393.3	 8494.0	...
4625749	  710.3	  393.6	 8495.0	...
4625750	  709.3	  393.3	 8496.0	...
4625751	  709.3	  392.6	 8496.0	...
4625752	  709.5	  392.5	 8498.0	...
4625753	  709.7	  393.0	 8499.0	...
4625754	  709.8	  393.5	 8500.0	...
4625755	  710.1	  393.5	 8501.0	...
4625756	  710.2	  393.5	 8503.0	...
4625757	  710.4	  393.6	 8505.0	...
4625758	  710.8	  393.8	 8505.0	...
4625759	  711.4	  394.0	 8505.0	...
4625760	  711.5	  393.8	 8505.0	...
4625761	  711.0	  393.2	 8505.0	...
4625762	  709.7	  392.7	 8506.0	...
4625763	  708.9	  392.6	 8506.0	...
4625764	  708.2	  392.9	 8506.0	...
4625765	  708.4	  393.2	 8506.0	...
4625766	  708.7	  393.3	 8506.0	...
4625767	  709.0	  393.2	 8507.0	...
4625768	  709.0	  393.1	 8508.0	...
4625769	  708.9	  393.0	 8509.0	...
4625770	  708.8	  392.7	 8510.0	...
4625771	  708.7	  392.6	 8511.0	...
4625772	  709.0	  392.3	 8510.0	...
4625773	  709.4	  392.5	 8510.0	...
4625774	  709.5	  392.9	 8509.0	...
4625775	  709.2	  393.2	 8509.0	...
4625776	  708.7	  393.1	 8510.0	...
4625777	  708.6	  393.0	 8510.0	...
4625778	  708.2	  393.0	 8509.0	...
4625779	  708.1	  393.1	 8511.0	...
4625780	  708.7	  393.3	 8515.0	...
4625781	  709.4	  393.5	 8518.0	...
4625782	  710.2	  393.5	 8519.0	...
4625783	  710.2	  393.4	 8519.0	...
4625784	  710.4	  393.2	 8518.0	...
4625785	  710.6	  392.9	 8516.0	...
4625786	  710.9	  392.7	 8514.0	...
4625787	  710.7	  392.6	 8514.0	...
4625788	  710.6	  393.5	 8519.0	...
4625789	  710.7	  394.5	 8522.0	...
4625790	  710.9	  395.1	 8526.0	...
4625791	  711.0	  394.9	 8522.0	...
4625792	  711.0	  394.7	 8518.0	...
4625793	  711.0	  394.9	 8516.0	...
4625794	  711.4	  394.9	 8518.0	...
4625795	  711.8	  394.8	 8521.0	...
4625796	  711.7	  394.8	 8526.0	...
4625797	  711.3	  395.0	 8530.0	...
4625798	  711.0	  395.6	 8534.0	...
4625799	  710.8	  396.2	 8532.0	...
4625800	  710.8	  396.6	 8531.0	...
4625801	  710.6	  396.6	 8532.0	...
4625802	  710.3	  396.5	 8535.0	...
4625803	  709.8	  396.7	 8539.0	...
4625804	  709.3	  396.9	 8540.0	...
4625805	  709.2	  397.4	 8538.0	...
4625806	  709.2	  397.6	 8535.0	...
4625807	  709.2	  397.5	 8534.0	...
4625808	  709.1	  397.1	 8536.0	...
4625809	  709.1	  396.8	 8538.0	...
4625810	  708.6	  397.0	 8539.0	...
4625811	  708.2	  397.2	 8539.0	...
4625812	  707.9	  397.6	 8538.0	...
4625813	  707.6	  397.9	 8538.0	...
4625814	  707.3	  398.1	 8538.0	...
4625815	  707.0	  398.0	 8539.0	...
4625816	  707.4	  397.7	 8540.0	...
4625817	  707.4	  397.0	 8539.0	...
4625818	  707.4	  396.5	 8540.0	...
4625819	  707.3	  396.8	 8540.0	...
4625820	  707.7	  397.5	 8541.0	...
4625821	  708.1	  398.0	 8541.0	...
4625822	  708.2	  397.9	 8542.0	...
4625823	  708.2	  397.7	 8543.0	...
4625824	  708.0	  396.8	 8544.0	...
4625825	  707.8	  395.9	 8547.0	...
4625826	  707.8	  395.5	 8551.0	...
4625827	  708.0	  396.3	 8555.0	...
4625828	  708.0	  397.2	 8551.0	...
4625829	  708.0	  397.4	 8546.0	...
4625830	  707.9	  397.0	 8542.0	...
4625831	  707.7	  395.7	 8545.0	...
4625832	  707.6	  394.5	 8547.0	...
4625833	  707.3	  394.4	 8547.0	...
4625834	  707.0	  395.2	 8550.0	...
4625835	  706.9	  396.1	 8553.0	...
4625836	  707.0	  396.2	 8555.0	...
4625837	  706.9	  396.0	 8556.0	...
4625838	  706.7	  395.7	 8558.0	...
4625839	  706.6	  395.2	 8558.0	...
4625840	  706.7	  394.9	 8557.0	...
4625841	  706.8	  394.8	 8555.0	...
4625842	  707.0	  394.6	 8553.0	...
4625843	  706.4	  394.5	 8552.0	...
4625844	  705.8	  394.3	 8552.0	...
4625845	  705.2	  394.1	 8556.0	...
4625846	  705.2	  394.0	 8560.0	...
4625847	  704.8	  394.1	 8564.0	...
4625848	  704.3	  393.9	 8564.0	...
4625849	  703.7	  393.1	 8565.0	...
4625850	  703.5	  392.3	 8567.0	...
4625851	  703.5	  392.0	 8567.0	...
4625852	  703.5	  392.4	 8569.0	...
4625853	  703.8	  392.7	 8569.0	...
4625854	  704.1	  392.7	 8567.0	...
4625855	  704.5	  392.7	 8565.0	...
4625856	  704.7	  392.8	 8566.0	...
4625857	  704.3	  392.2	 8568.0	...
4625858	  703.6	  391.6	 8570.0	...
4625859	  702.9	  391.0	 8572.0	...
4625860	  702.5	  390.7	 8574.0	...
4625861	  702.5	  390.5	 8571.0	...
4625862	  702.5	  390.4	 8565.0	...
4625863	  702.5	  390.4	 8563.0	...
4625864	  702.2	  390.0	 8566.0	...
4625865	  701.9	  389.7	 8569.0	...
4625866	  702.0	  389.6	 8570.0	...
4625867	  702.4	  389.6	 8572.0	...
4625868	  702.9	  389.6	 8574.0	...
4625869	  702.6	  389.7	 8574.0	...
4625870	  702.3	  389.8	 8575.0	...
4625871	  702.0	  390.0	 8576.0	...
4625872	  701.9	  390.1	 8577.0	...
4625873	  701.8	  390.1	 8580.0	...
4625874	  701.8	  390.0	 8581.0	...
4625875	  701.7	  389.3	 8582.0	...
4625876	  702.2	  388.6	 8581.0	...
4625877	  702.7	  388.5	 8582.0	...
4625878	  703.4	  388.9	 8584.0	...
4625879	  703.4	  389.3	 8585.0	...
4625880	  703.8	  389.3	 8585.0	...
4625881	  704.1	  389.3	 8585.0	...
4625882	  704.3	  389.4	 8585.0	...
4625883	  703.9	  389.6	 8586.0	...
4625884	  703.6	  389.2	 8586.0	...
4625885	  703.5	  388.4	 8586.0	...
4625886	  703.5	  387.5	 8587.0	...
4625887	  703.6	  387.3	 8588.0	...
4625888	  703.6	  387.5	 8589.0	...
4625889	  703.8	  387.9	 8588.0	...
4625890	  704.0	  388.3	 8589.0	...
4625891	  704.4	  388.5	 8594.0	...
4625892	  704.6	  388.6	 8600.0	...
4625893	  704.9	  388.6	 8600.0	...
4625894	  705.4	  388.4	 8595.0	...
4625895	  705.9	  388.1	 8591.0	...
4625896	  706.3	  388.0	 8590.0	...
4625897	  706.3	  388.1	 8590.0	...
4625898	  706.5	  388.2	 8591.0	...
4625899	  706.6	  388.4	 8593.0	...
4625900	  706.7	  388.4	 8595.0	...
4625901	  706.5	  388.5	 8597.0	...
4625902	  706.5	  388.3	 8597.0	...
4625903	  706.4	  388.4	 8600.0	...
4625904	  706.8	  388.5	 8604.0	...
4625905	  707.1	  388.7	 8609.0	...
4625906	  707.8	  388.7	 8611.0	...
4625907	  708.0	  388.3	 8611.0	...
4625908	  707.6	  387.4	 8608.0	...
4625909	  707.0	  386.6	 8604.0	...
4625910	  706.3	  386.5	 8603.0	...
4625911	  706.2	  387.1	 8605.0	...
4625912	  706.3	  387.4	 8607.0	...
4625913	  706.6	  387.5	 8607.0	...
4625914	  706.9	  387.4	 8610.0	...
4625915	  706.7	  387.6	 8613.0	...
4625916	  706.5	  387.8	 8616.0	...
4625917	  706.3	  387.9	 8616.0	...
4625918	  706.1	  387.7	 8617.0	...
4625919	  705.9	  387.6	 8617.0	...
4625920	  706.2	  387.5	 8617.0	...
4625921	  706.7	  387.4	 8617.0	...
4625922	  707.4	  387.1	 8616.0	...
4625923	  707.7	  386.8	 8616.0	...
4625924	  708.1	  386.5	 8618.0	...
4625925	  707.8	  386.3	 8619.0	...
4625926	  707.4	  386.2	 8619.0	...
4625927	  707.0	  386.1	 8615.0	...
4625928	  707.1	  386.0	 8612.0	...
4625929	  707.3	  386.1	 8610.0	...
4625930	  707.8	  386.2	 8612.0	...
4625931	  708.2	  386.0	 8616.0	...
4625932	  708.6	  385.6	 8623.0	...
4625933	  708.4	  385.2	 8630.0	...
4625934	  708.3	  385.3	 8635.0	...
4625935	  708.2	  385.2	 8636.0	...
4625936	  708.6	  385.0	 8638.0	...
4625937	  708.7	  384.5	 8640.0	...
4625938	  708.7	  384.1	 8643.0	...
4625939	  708.7	  384.0	 8646.0	...
4625940	  708.7	  384.2	 8645.0	...
4625941	  708.8	  384.3	 8643.0	...
4625942	  708.7	  384.3	 8641.0	...
4625943	  708.2	  384.4	 8637.0	...
4625944	  707.7	  384.4	 8633.0	...
4625945	  707.4	  384.4	 8634.0	...
4625946	  707.5	  384.4	 8638.0	...
4625947	  707.6	  384.3	 8643.0	...
4625948	  707.6	  384.1	 8642.0	...
4625949	  707.8	  384.0	 8642.0	...
4625950	  708.4	  383.9	 8644.0	...
4625951	  709.0	  383.9	 8646.0	...
4625952	  709.3	  384.0	 8649.0	...
4625953	  709.2	  384.1	 8649.0	...
4625954	  709.1	  384.4	 8651.0	...
4625955	  709.1	  384.5	 8651.0	...
4625956	  708.5	  384.6	 8650.0	...
4625957	  707.8	  384.6	 8648.0	...
4625958	  707.1	  384.6	 8650.0	...
4625959	  707.0	  384.6	 8653.0	...
4625960	  706.9	  384.8	 8656.0	...
4625961	  706.9	  384.9	 8656.0	...
4625962	  708.1	  385.0	 8657.0	...
4625963	  709.2	  385.0	 8659.0	...
4625964	  709.6	  385.0	 8661.0	...
4625965	  708.7	  385.1	 8663.0	...
4625966	  707.9	  385.2	 8660.0	...
4625967	  707.8	  385.2	 8656.0	...
4625968	  707.8	  385.3	 8652.0	...
4625969	  707.8	  385.3	 8651.0	...
4625970	  707.9	  385.4	 8651.0	...
4625971	  707.8	  385.5	 8650.0	...
4625972	  707.8	  385.9	 8648.0	...
4625973	  708.2	  386.2	 8641.0	...
4625974	  708.7	  386.4	 8636.0	...
4625975	  709.1	  385.9	 8632.0	...
4625976	  709.1	  385.4	 8633.0	...
4625977	  709.3	  385.1	 8635.0	...
4625978	  709.4	  385.3	 8636.0	...
4625979	  709.5	  385.6	 8637.0	...
4625980	  709.4	  385.7	 8640.0	...
4625981	  708.9	  386.3	 8642.0	...
4625982	  708.6	  387.1	 8640.0	...
4625983	  708.2	  387.8	 8636.0	...
4625984	  708.1	  387.7	 8636.0	...
4625985	  708.0	  387.3	 8641.0	...
4625986	  708.0	  387.0	 8644.0	...
4625987	  708.0	  387.0	 8642.0	...
4625988	  708.1	  387.1	 8643.0	...
4625989	  708.1	  387.2	 8644.0	...
4625990	  708.1	  387.8	 8643.0	...
4625991	  708.1	  388.7	 8640.0	...
4625992	  708.0	  389.4	 8637.0	...
4625993	  708.3	  389.7	 8637.0	...
4625994	  708.7	  389.7	 8638.0	...
4625995	  709.2	  389.5	 8640.0	...
4625996	  709.2	  389.5	 8645.0	...
4625997	  709.2	  389.4	 8648.0	...
4625998	  709.3	  389.4	 8646.0	...
4625999	  709.3	  389.4	 8641.0	...
4626000	  709.3	  389.4	 8636.0	...
4626001	  709.5	  389.4	 8637.0	...
4626002	  709.6	  389.4	 8637.0	...
4626003	  709.9	  389.3	 8637.0	...
4626004	  710.1	  389.2	 8638.0	...
4626005	  709.6	  389.1	 8642.0	...
4626006	  709.0	  389.1	 8646.0	...
4626007	  708.1	  388.9	 8648.0	...
4626008	  707.8	  388.5	 8649.0	...
4626009	  708.0	  388.1	 8650.0	...
4626010	  708.5	  387.9	 8651.0	...
4626011	  708.8	  387.7	 8651.0	...
4626012	  708.7	  387.5	 8652.0	...
4626013	  708.6	  387.3	 8652.0	...
4626014	  708.9	  387.3	 8654.0	...
4626015	  709.5	  387.3	 8656.0	...
4626016	  710.2	  387.4	 8653.0	...
4626017	  710.4	  386.9	 8648.0	...
4626018	  710.7	  386.4	 8643.0	...
4626019	  711.0	  386.4	 8643.0	...
4626020	  711.4	  387.0	 8644.0	...
4626021	  711.6	  387.6	 8644.0	...
4626022	  710.8	  387.6	 8643.0	...
4626023	  709.8	  387.7	 8642.0	...
4626024	  709.5	  388.1	 8643.0	...
4626025	  710.1	  388.4	 8644.0	...
4626026	  710.8	  388.8	 8642.0	...
4626027	  710.8	  388.8	 8639.0	...
4626028	  710.3	  388.9	 8637.0	...
MSG	4626029 0000 _ Experiment Start
4626029	  709.7	  389.0	 8638.0	...
4626030	  709.3	  388.8	 8640.0	...
4626031	  709.5	  388.1	 8643.0	...
4626032	  709.7	  387.5	 8645.0	...
4626033	  709.8	  387.7	 8647.0	...
4626034	  709.9	  388.1	 8648.0	...
4626035	  710.0	  388.4	 8649.0	...
4626036	  710.0	  388.3	 8650.0	...
4626037	  710.3	  388.2	 8650.0	...
4626038	  710.4	  388.4	 8650.0	...
4626039	  710.3	  389.1	 8647.0	...
4626040	  710.0	  389.5	 8642.0	...
4626041	  709.7	  389.9	 8637.0	...
4626042	  709.5	  389.8	 8637.0	...
4626043	  709.4	  389.9	 8637.0	...
4626044	  709.4	  389.9	 8635.0	...
4626045	  709.7	  390.0	 8632.0	...
4626046	  710.0	  390.1	 8631.0	...
4626047	  710.3	  390.2	 8632.0	...
4626048	  710.2	  390.3	 8636.0	...
4626049	  710.0	  390.4	 8640.0	...
4626050	  709.8	  390.4	 8646.0	...
4626051	  709.7	  390.5	 8650.0	...
4626052	  709.5	  390.7	 8654.0	...
4626053	  709.3	  390.8	 8655.0	...
4626054	  709.1	  390.9	 8654.0	...
4626055	  709.1	  390.8	 8653.0	...
4626056	  708.9	  390.8	 8648.0	...
4626057	  708.8	  390.6	 8643.0	...
4626058	  708.7	  390.5	 8638.0	...
4626059	  708.8	  390.4	 8638.0	...
4626060	  708.8	  390.5	 8639.0	...
4626061	  709.0	  390.4	 8642.0	...
4626062	  709.2	  390.3	 8645.0	...
4626063	  708.8	  390.3	 8648.0	...
4626064	  707.9	  390.3	 8649.0	...
4626065	  707.3	  390.4	 8649.0	...
4626066	  707.7	  390.3	 8647.0	...
4626067	  708.2	  390.2	 8643.0	...
4626068	  708.5	  390.3	 8642.0	...
4626069	  708.6	  390.4	 8642.0	...
4626070	  708.5	  390.6	 8638.0	...
4626071	  708.5	  390.7	 8634.0	...
4626072	  708.4	  390.7	 8633.0	...
4626073	  708.3	  390.3	 8636.0	...
4626074	  707.5	  390.0	 8638.0	...
4626075	  706.8	  389.6	 8636.0	...
4626076	  707.1	  390.5	 8634.0	...
4626077	  708.1	  391.4	 8633.0	...
4626078	  708.5	  392.5	 8633.0	...
4626079	  707.8	  392.1	 8635.0	...
4626080	  707.2	  391.5	 8636.0	...
4626081	  707.5	  390.8	 8637.0	...
4626082	  707.9	  390.7	 8637.0	...
4626083	  708.1	  390.8	 8638.0	...
4626084	  708.2	  390.9	 8638.0	...
4626085	  708.3	  391.2	 8641.0	...
4626086	  708.4	  391.4	 8644.0	...
4626087	  708.3	  391.6	 8647.0	...
4626088	  708.2	  391.1	 8648.0	...
4626089	  708.1	  390.6	 8644.0	...
4626090	  707.6	  390.2	 8640.0	...
4626091	  707.1	  390.3	 8636.0	...
4626092	  706.8	  390.5	 8629.0	...
4626093	  706.8	  390.5	 8621.0	...
4626094	  706.9	  390.5	 8613.0	...
4626095	  707.4	  390.0	 8616.0	...
4626096	  707.9	  389.3	 8620.0	...
4626097	  708.6	  389.7	 8620.0	...
4626098	  709.3	  390.7	 8616.0	...
4626099	  709.9	  390.9	 8610.0	...
4626100	  709.9	  390.1	 8610.0	...
4626101	  709.4	  389.5	 8609.0	...
4626102	  708.9	  389.5	 8609.0	...
4626103	  708.6	  389.5	 8609.0	...
4626104	  708.2	  389.5	 8608.0	...
4626105	  707.9	  389.6	 8609.0	...
4626106	  707.8	  389.7	 8610.0	...
4626107	  708.3	  389.6	 8608.0	...
4626108	  708.9	  389.5	 8604.0	...
4626109	  709.6	  389.6	 8600.0	...
4626110	  709.7	  389.7	 8600.0	...
4626111	  709.9	  389.9	 8600.0	...
4626112	  710.0	  389.9	 8600.0	...
4626113	  710.0	  390.0	 8601.0	...
4626114	  709.7	  390.2	 8601.0	...
4626115	  709.1	  390.4	 8601.0	...
4626116	  708.7	  390.4	 8600.0	...
4626117	  708.3	  390.3	 8597.0	...
4626118	  707.9	  391.1	 8591.0	...
4626119	  707.6	  392.1	 8587.0	...
4626120	  708.0	  392.7	 8580.0	...
4626121	  708.6	  392.5	 8575.0	...
4626122	  708.9	  392.3	 8571.0	...
4626123	  708.6	  392.4	 8571.0	...
4626124	  708.2	  392.5	 8570.0	...
4626125	  708.0	  392.6	 8569.0	...
4626126	  707.8	  392.5	 8567.0	...
4626127	  708.0	  392.9	 8565.0	...
4626128	  708.3	  393.3	 8564.0	...
4626129	  708.3	  393.8	 8563.0	...
4626130	  707.9	  393.7	 8561.0	...
4626131	  707.2	  393.6	 8556.0	...
4626132	  706.8	  394.1	 8551.0	...
4626133	  706.6	  394.8	 8548.0	...
4626134	  706.4	  395.2	 8550.0	...
4626135	  706.0	  394.6	 8551.0	...
4626136	  705.7	  394.0	 8549.0	...
4626137	  705.6	  394.1	 8545.0	...
4626138	  705.4	  394.5	 8542.0	...
4626139	  705.1	  394.8	 8538.0	...
4626140	  704.8	  394.6	 8535.0	...
4626141	  704.4	  394.9	 8532.0	...
4626142	  704.2	  395.9	 8531.0	...
4626143	  704.4	  396.7	 8529.0	...
4626144	  704.9	  397.3	 8528.0	...
4626145	  705.4	  397.4	 8527.0	...
4626146	  705.5	  397.5	 8527.0	...
4626147	  705.6	  397.4	 8528.0	...
4626148	  705.9	  397.3	 8528.0	...
4626149	  706.2	  397.2	 8526.0	...
4626150	  706.5	  397.1	 8523.0	...
4626151	  706.3	  396.7	 8518.0	...
4626152	  706.0	  396.4	 8514.0	...
4626153	  705.7	  396.1	 8510.0	...
4626154	  705.6	  396.2	 8511.0	...
4626155	  705.8	  396.5	 8513.0	...
4626156	  706.0	  396.7	 8511.0	...
4626157	  706.3	  397.0	 8506.0	...
4626158	  706.5	  397.2	 8503.0	...
4626159	  706.8	  397.4	 8504.0	...
4626160	  707.0	  397.4	 8505.0	...
4626161	  707.0	  397.3	 8504.0	...
4626162	  706.7	  397.1	 8503.0	...
4626163	  706.3	  397.4	 8497.0	...
4626164	  705.9	  398.0	 8491.0	...
4626165	  705.5	  398.5	 8486.0	...
4626166	  705.1	  398.6	 8484.0	...
4626167	  704.5	  398.6	 8484.0	...
4626168	  704.4	  398.5	 8480.0	...
4626169	  704.7	  398.7	 8476.0	...
4626170	  705.2	  398.8	 8471.0	...
4626171	  705.7	  399.0	 8469.0	...
4626172	  705.2	  399.0	 8466.0	...
4626173	  704.7	  399.0	 8464.0	...
4626174	  704.1	  399.0	 8463.0	...
4626175	  704.4	  398.8	 8457.0	...
4626176	  704.8	  398.7	 8451.0	...
4626177	  705.5	  399.4	 8446.0	...
4626178	  705.9	  400.2	 8446.0	...
4626179	  705.5	  401.0	 8446.0	...
4626180	  705.0	  400.9	 8448.0	...
4626181	  704.6	  400.6	 8450.0	...
4626182	  704.7	  400.4	 8451.0	...
4626183	  704.8	  400.1	 8449.0	...
4626184	  704.8	  400.1	 8447.0	...
4626185	  704.7	  400.2	 8444.0	...
4626186	  704.5	  400.6	 8441.0	...
4626187	  704.2	  400.9	 8440.0	...
4626188	  703.8	  401.2	 8440.0	...
4626189	  703.6	  401.1	 8440.0	...
4626190	  703.5	  401.3	 8438.0	...
4626191	  703.5	  401.5	 8437.0	...
4626192	  703.5	  401.8	 8436.0	...
4626193	  703.5	  402.0	 8430.0	...
4626194	  703.4	  402.1	 8423.0	...
4626195	  703.4	  402.7	 8416.0	...
4626196	  703.3	  403.2	 8416.0	...
4626197	  703.3	  403.7	 8416.0	...
4626198	  702.7	  403.8	 8414.0	...
4626199	  702.1	  404.4	 8412.0	...
4626200	  701.7	  405.0	 8409.0	...
4626201	  701.9	  405.2	 8406.0	...
4626202	  702.0	  404.4	 8405.0	...
4626203	  701.9	  403.3	 8405.0	...
4626204	  701.9	  402.4	 8404.0	...
4626205	  702.9	  402.1	 8402.0	...
4626206	  703.8	  402.1	 8399.0	...
4626207	  704.5	  401.9	 8396.0	...
4626208	  704.4	  401.8	 8395.0	...
4626209	  704.4	  401.6	 8391.0	...
4626210	  704.0	  401.8	 8386.0	...
4626211	  703.6	  401.9	 8381.0	...
4626212	  703.5	  402.1	 8377.0	...
4626213	  703.7	  402.3	 8374.0	...
4626214	  703.7	  402.4	 8371.0	...
4626215	  703.4	  402.6	 8371.0	...
4626216	  703.1	  402.5	 8371.0	...
4626217	  702.9	  401.9	 8371.0	...
4626218	  702.8	  400.9	 8367.0	...
4626219	  702.8	  400.1	 8363.0	...
4626220	  702.9	  400.8	 8360.0	...
4626221	  702.9	  401.9	 8362.0	...
4626222	  703.0	  403.0	 8364.0	...
4626223	  703.2	  402.7	 8364.0	...
4626224	  703.6	  402.4	 8359.0	...
4626225	  703.8	  402.6	 8349.0	...
4626226	  704.0	  403.4	 8339.0	...
4626227	  704.0	  404.2	 8333.0	...
4626228	  704.0	  404.6	 8330.0	...
4626229	  704.1	  404.3	 8327.0	...
4626230	  704.1	  404.1	 8326.0	...
4626231	  704.1	  403.8	 8327.0	...
4626232	  703.9	  403.7	 8327.0	...
4626233	  704.0	  403.7	 8323.0	...
4626234	  704.0	  403.8	 8320.0	...
4626235	  704.6	  403.7	 8321.0	...
4626236	  705.1	  403.7	 8324.0	...
4626237	  705.9	  403.9	 8328.0	...
4626238	  706.3	  404.7	 8328.0	...
4626239	  706.2	  405.4	 8323.0	...
4626240	  706.2	  405.9	 8316.0	...
4626241	  706.1	  405.9	 8310.0	...
MSG	4626242 0000 _ Number On
4626242	  706.4	  406.0	 8308.0	...
4626243	  705.6	  406.3	 8306.0	...
4626244	  704.8	  406.8	 8302.0	...
4626245	  704.8	  407.4	 8298.0	...
4626246	  705.6	  407.8	 8298.0	...
4626247	  706.1	  408.0	 8300.0	...
4626248	  706.0	  407.8	 8302.0	...
4626249	  705.6	  407.1	 8296.0	...
4626250	  705.4	  406.3	 8288.0	...
4626251	  706.0	  405.9	 8280.0	...
4626252	  707.2	  406.0	 8282.0	...
4626253	  708.4	  406.3	 8284.0	...
4626254	  708.5	  406.5	 8285.0	...
4626255	  708.3	  406.7	 8282.0	...
4626256	  707.5	  407.1	 8279.0	...
4626257	  706.9	  406.9	 8278.0	...
4626258	  706.2	  406.6	 8279.0	...
4626259	  706.2	  406.4	 8276.0	...
4626260	  706.3	  406.5	 8273.0	...
4626261	  706.2	  406.3	 8269.0	...
4626262	  706.1	  406.2	 8259.0	...
4626263	  706.6	  406.4	 8250.0	...
4626264	  707.1	  406.9	 8242.0	...
4626265	  707.3	  407.4	 8244.0	...
4626266	  706.6	  407.4	 8245.0	...
4626267	  705.9	  407.1	 8244.0	...
4626268	  706.6	  406.7	 8243.0	...
4626269	  707.5	  406.6	 8245.0	...
4626270	  707.8	  406.9	 8248.0	...
4626271	  707.0	  406.7	 8249.0	...
4626272	  706.1	  406.3	 8246.0	...
4626273	  705.8	  405.9	 8243.0	...
4626274	  705.3	  406.2	 8242.0	...
4626275	  704.8	  406.4	 8242.0	...
4626276	  704.7	  406.9	 8241.0	...
4626277	  705.0	  407.2	 8240.0	...
4626278	  705.4	  407.5	 8236.0	...
4626279	  705.9	  407.4	 8232.0	...
4626280	  706.0	  407.4	 8225.0	...
4626281	  706.3	  407.2	 8221.0	...
4626282	  706.6	  407.4	 8218.0	...
4626283	  706.9	  407.7	 8219.0	...
4626284	  707.2	  407.9	 8221.0	...
4626285	  707.4	  407.8	 8223.0	...
4626286	  707.5	  407.8	 8225.0	...
4626287	  707.4	  407.8	 8225.0	...
4626288	  707.1	  407.8	 8224.0	...
4626289	  706.9	  407.9	 8223.0	...
4626290	  706.5	  407.9	 8222.0	...
4626291	  706.3	  407.9	 8215.0	...
4626292	  706.1	  407.8	 8207.0	...
4626293	  706.5	  407.7	 8200.0	...
4626294	  706.9	  407.8	 8200.0	...
4626295	  707.3	  408.2	 8202.0	...
4626296	  707.4	  408.5	 8203.0	...
4626297	  707.4	  408.5	 8200.0	...
4626298	  707.4	  408.8	 8196.0	...
4626299	  707.4	  409.1	 8192.0	...
4626300	  707.4	  409.5	 8192.0	...
4626301	  707.3	  409.6	 8192.0	...
4626302	  707.2	  409.8	 8192.0	...
4626303	  707.3	  410.0	 8192.0	...
4626304	  707.6	  410.0	 8187.0	...
4626305	  707.8	  410.0	 8183.0	...
4626306	  707.8	  410.0	 8178.0	...
4626307	  707.8	  409.9	 8178.0	...
4626308	  708.0	  409.9	 8178.0	...
4626309	  708.1	  409.8	 8179.0	...
4626310	  708.4	  410.0	 8180.0	...
4626311	  708.6	  410.2	 8179.0	...
4626312	  708.6	  410.1	 8175.0	...
4626313	  708.6	  409.8	 8169.0	...
4626314	  708.6	  409.6	 8165.0	...
4626315	  708.6	  409.9	 8163.0	...
4626316	  708.6	  410.0	 8161.0	...
4626317	  708.5	  409.9	 8159.0	...
4626318	  708.5	  410.4	 8160.0	...
4626319	  708.3	  411.1	 8160.0	...
4626320	  708.1	  411.7	 8158.0	...
4626321	  707.8	  411.7	 8156.0	...
4626322	  707.6	  411.7	 8153.0	...
4626323	  707.4	  411.9	 8153.0	...
4626324	  707.6	  412.1	 8153.0	...
4626325	  708.0	  412.4	 8151.0	...
4626326	  709.0	  412.4	 8148.0	...
4626327	  709.6	  412.4	 8145.0	...
4626328	  709.8	  412.4	 8145.0	...
4626329	  709.4	  412.7	 8148.0	...
4626330	  709.1	  413.2	 8152.0	...
4626331	  708.9	  413.6	 8155.0	...
4626332	  708.7	  413.9	 8151.0	...
4626333	  708.4	  413.7	 8145.0	...
4626334	  708.3	  413.2	 8139.0	...
4626335	  708.2	  412.5	 8134.0	...
4626336	  708.0	  411.9	 8129.0	...
4626337	  707.7	  411.7	 8123.0	...
4626338	  707.5	  411.6	 8120.0	...
4626339	  707.5	  411.6	 8114.0	...
4626340	  707.9	  411.2	 8112.0	...
4626341	  708.5	  410.9	 8110.0	...
4626342	  709.1	  411.1	 8112.0	...
4626343	  709.6	  412.1	 8114.0	...
4626344	  710.1	  413.1	 8109.0	...
4626345	  710.2	  413.5	 8103.0	...
4626346	  709.9	  413.5	 8096.0	...
4626347	  709.7	  413.5	 8094.0	...
4626348	  709.7	  413.5	 8092.0	...
4626349	  710.0	  413.2	 8091.0	...
4626350	  710.3	  412.9	 8092.0	...
4626351	  711.0	  412.5	 8092.0	...
4626352	  711.4	  412.6	 8092.0	...
4626353	  711.7	  412.7	 8091.0	...
4626354	  711.5	  412.8	 8088.0	...
4626355	  711.0	  412.9	 8085.0	...
4626356	  710.6	  413.1	 8087.0	...
4626357	  710.3	  413.3	 8092.0	...
4626358	  710.8	  413.6	 8094.0	...
4626359	  711.3	  413.7	 8085.0	...
4626360	  711.3	  413.9	 8076.0	...
4626361	  710.8	  413.7	 8070.0	...
4626362	  710.2	  413.3	 8070.0	...
4626363	  710.2	  412.7	 8071.0	...
4626364	  710.2	  412.4	 8071.0	...
4626365	  710.2	  412.3	 8072.0	...
4626366	  710.4	  413.0	 8074.0	...
4626367	  710.3	  413.9	 8076.0	...
4626368	  710.2	  414.8	 8076.0	...
4626369	  710.1	  415.2	 8075.0	...
4626370	  710.5	  415.4	 8074.0	...
4626371	  710.9	  415.8	 8068.0	...
4626372	  711.2	  415.9	 8062.0	...
4626373	  711.0	  415.3	 8057.0	...
4626374	  710.8	  414.6	 8056.0	...
4626375	  710.6	  413.8	 8056.0	...
4626376	  710.5	  413.7	 8057.0	...
4626377	  709.9	  413.7	 8059.0	...
4626378	  709.4	  413.8	 8055.0	...
4626379	  709.1	  414.0	 8050.0	...
4626380	  709.5	  414.5	 8044.0	...
4626381	  709.9	  414.9	 8041.0	...
4626382	  710.3	  415.7	 8039.0	...
4626383	  710.5	  416.0	 8039.0	...
4626384	  710.6	  416.3	 8039.0	...
4626385	  710.0	  416.3	 8035.0	...
4626386	  709.5	  416.4	 8030.0	...
4626387	  709.2	  416.0	 8026.0	...
4626388	  709.2	  415.5	 8024.0	...
4626389	  709.3	  415.1	 8021.0	...
4626390	  709.3	  415.1	 8015.0	...
4626391	  709.3	  415.6	 8010.0	...
4626392	  709.5	  416.2	 8009.0	...
4626393	  709.7	  416.7	 8010.0	...
4626394	  709.8	  416.6	 8008.0	...
4626395	  709.9	  416.5	 8004.0	...
4626396	  710.0	  416.3	 8006.0	...
4626397	  710.2	  416.2	 8009.0	...
4626398	  710.4	  416.1	 8013.0	...
4626399	  710.2	  416.0	 8010.0	...
4626400	  709.8	  416.3	 8008.0	...
4626401	  709.7	  416.7	 8003.0	...
4626402	  710.0	  417.2	 7999.0	...
4626403	  710.3	  417.3	 7995.0	...
4626404	  710.2	  416.9	 7994.0	...
4626405	  709.4	  416.6	 7996.0	...
4626406	  708.5	  416.3	 7999.0	...
4626407	  708.6	  416.3	 8002.0	...
4626408	  709.6	  416.9	 8000.0	...
4626409	  710.7	  417.6	 7998.0	...
4626410	  710.8	  418.3	 7997.0	...
4626411	  710.9	  418.5	 7997.0	...
4626412	  710.9	  418.5	 7997.0	...
4626413	  710.9	  418.5	 7997.0	...
4626414	  710.9	  418.6	 7995.0	...
4626415	  710.6	  418.8	 7993.0	...
4626416	  710.4	  419.0	 7990.0	...
4626417	  710.3	  419.3	 7985.0	...
4626418	  710.6	  419.5	 7980.0	...
4626419	  710.3	  419.5	 7976.0	...
4626420	  709.8	  419.5	 7975.0	...
4626421	  709.2	  419.6	 7976.0	...
4626422	  709.1	  419.4	 7977.0	...
4626423	  709.4	  419.1	 7976.0	...
4626424	  709.8	  419.0	 7975.0	...
4626425	  710.3	  419.1	 7972.0	...
4626426	  710.6	  419.0	 7967.0	...
4626427	  710.8	  418.6	 7963.0	...
4626428	  710.8	  418.6	 7960.0	...
4626429	  710.5	  419.8	 7959.0	...
4626430	  710.2	  421.1	 7957.0	...
4626431	  710.0	  422.1	 7953.0	...
4626432	  710.6	  422.0	 7949.0	...
4626433	  711.0	  421.7	 7946.0	...
4626434	  711.5	  421.6	 7948.0	...
4626435	  711.4	  421.6	 7950.0	...
4626436	  711.2	  421.4	 7949.0	...
4626437	  710.8	  420.9	 7945.0	...
4626438	  710.5	  420.4	 7940.0	...
4626439	  710.6	  420.8	 7938.0	...
4626440	  711.0	  421.5	 7935.0	...
4626441	  711.3	  422.2	 7933.0	...
4626442	  711.1	  422.5	 7931.0	...
4626443	  710.8	  422.6	 7930.0	...
4626444	  710.3	  422.6	 7931.0	...
4626445	  710.2	  422.6	 7929.0	...
4626446	  709.7	  422.7	 7926.0	...
4626447	  709.3	  422.7	 7923.0	...
4626448	  709.9	  423.2	 7924.0	...
4626449	  710.8	  423.7	 7923.0	...
4626450	  711.4	  424.0	 7923.0	...
4626451	  711.0	  423.9	 7922.0	...
4626452	  710.6	  423.8	 7919.0	...
4626453	  711.2	  423.7	 7915.0	...
4626454	  711.9	  423.5	 7913.0	...
4626455	  712.8	  423.2	 7914.0	...
4626456	  712.9	  422.9	 7916.0	...
4626457	  712.9	  422.6	 7917.0	...
4626458	  712.8	  422.4	 7917.0	...
4626459	  712.8	  422.3	 7917.0	...
4626460	  713.1	  422.9	 7916.0	...
4626461	  713.5	  423.5	 7916.0	...
4626462	  713.7	  424.0	 7916.0	...
4626463	  713.7	  424.0	 7915.0	...
4626464	  713.9	  424.1	 7914.0	...
4626465	  714.1	  424.2	 7912.0	...
4626466	  714.2	  424.3	 7911.0	...
4626467	  714.0	  424.4	 7910.0	...
4626468	  713.4	  424.7	 7910.0	...
4626469	  712.6	  424.9	 7911.0	...
4626470	  712.0	  425.4	 7909.0	...
4626471	  712.0	  425.9	 7903.0	...
4626472	  712.8	  426.1	 7897.0	...
4626473	  713.6	  425.9	 7893.0	...
4626474	  713.9	  425.6	 7892.0	...
4626475	  713.5	  425.5	 7886.0	...
4626476	  713.3	  425.6	 7880.0	...
4626477	  713.3	  425.8	 7873.0	...
4626478	  712.8	  425.8	 7871.0	...
4626479	  712.0	  425.7	 7869.0	...
4626480	  711.9	  426.0	 7870.0	...
4626481	  712.6	  426.7	 7872.0	...
4626482	  713.4	  427.4	 7873.0	...
4626483	  713.5	  427.7	 7871.0	...
4626484	  713.2	  428.2	 7869.0	...
4626485	  712.9	  428.6	 7868.0	...
4626486	  712.5	  429.0	 7868.0	...
4626487	  713.0	  428.5	 7868.0	...
4626488	  713.6	  427.9	 7866.0	...
4626489	  714.3	  427.6	 7861.0	...
4626490	  714.3	  427.8	 7855.0	...
4626491	  714.1	  428.1	 7849.0	...
4626492	  713.9	  428.2	 7846.0	...
4626493	  713.5	  428.3	 7847.0	...
4626494	  713.2	  428.3	 7850.0	...
4626495	  712.9	  428.4	 7852.0	...
4626496	  712.9	  428.4	 7851.0	...
4626497	  712.8	  428.5	 7849.0	...
4626498	  712.6	  428.5	 7848.0	...
4626499	  712.4	  428.6	 7846.0	...
4626500	  712.4	  428.5	 7845.0	...
4626501	  712.5	  428.8	 7845.0	...
4626502	  712.6	  429.2	 7844.0	...
4626503	  712.6	  429.8	 7841.0	...
4626504	  712.5	  429.9	 7839.0	...
4626505	  712.4	  430.1	 7839.0	...
4626506	  712.6	  430.2	 7836.0	...
4626507	  713.1	  430.2	 7833.0	...
4626508	  713.5	  430.3	 7831.0	...
4626509	  713.7	  430.3	 7825.0	...
4626510	  713.7	  430.4	 7820.0	...
4626511	  713.8	  430.5	 7814.0	...
4626512	  713.9	  430.6	 7815.0	...
4626513	  713.9	  429.9	 7816.0	...
4626514	  713.6	  429.1	 7816.0	...
4626515	  713.6	  429.5	 7812.0	...
4626516	  713.8	  430.7	 7808.0	...
4626517	  714.0	  431.9	 7805.0	...
4626518	  713.6	  431.9	 7805.0	...
4626519	  713.2	  431.7	 7805.0	...
4626520	  712.9	  431.4	 7805.0	...
4626521	  713.4	  431.0	 7805.0	...
4626522	  714.0	  430.9	 7805.0	...
4626523	  714.6	  431.2	 7805.0	...
4626524	  714.6	  431.5	 7805.0	...
4626525	  715.0	  432.1	 7803.0	...
4626526	  715.4	  432.6	 7802.0	...
4626527	  716.0	  433.0	 7801.0	...
4626528	  716.1	  432.9	 7800.0	...
4626529	  716.1	  432.9	 7796.0	...
4626530	  716.6	  433.0	 7793.0	...
4626531	  717.2	  433.1	 7791.0	...
4626532	  717.5	  432.7	 7791.0	...
4626533	  716.5	  432.5	 7791.0	...
4626534	  715.5	  432.4	 7791.0	...
4626535	  714.8	  432.4	 7787.0	...
4626536	  714.8	  432.2	 7783.0	...
4626537	  714.9	  433.3	 7779.0	...
4626538	  715.4	  434.6	 7779.0	...
4626539	  716.0	  435.8	 7777.0	...
4626540	  716.3	  435.8	 7775.0	...
4626541	  716.4	  435.6	 7772.0	...
4626542	  716.5	  435.4	 7768.0	...
4626543	  716.7	  435.1	 7765.0	...
4626544	  716.7	  434.7	 7763.0	...
4626545	  716.7	  434.3	 7763.0	...
MSG	4626546 0000 _ Number Off
4626546	  716.7	  433.9	 7763.0	...
4626547	  715.8	  433.9	 7762.0	...
4626548	  714.9	  434.0	 7762.0	...
4626549	  714.0	  434.1	 7760.0	...
4626550	  713.7	  434.2	 7757.0	...
4626551	  713.4	  434.4	 7755.0	...
4626552	  713.9	  434.6	 7755.0	...
4626553	  714.3	  435.1	 7755.0	...
4626554	  714.8	  435.6	 7756.0	...
4626555	  714.5	  435.8	 7755.0	...
4626556	  714.2	  435.2	 7755.0	...
4626557	  714.4	  434.5	 7754.0	...
4626558	  714.8	  434.0	 7751.0	...
4626559	  714.7	  434.2	 7747.0	...
4626560	  714.3	  434.4	 7744.0	...
4626561	  713.8	  434.6	 7745.0	...
4626562	  713.9	  434.6	 7747.0	...
4626563	  714.0	  434.8	 7749.0	...
4626564	  714.1	  434.9	 7748.0	...
4626565	  714.3	  435.0	 7744.0	...
4626566	  715.1	  434.5	 7740.0	...
4626567	  715.9	  433.9	 7741.0	...
4626568	  716.6	  434.0	 7743.0	...
4626569	  716.6	  434.5	 7741.0	...
4626570	  716.7	  435.1	 7737.0	...
4626571	  716.8	  435.1	 7732.0	...
4626572	  717.0	  435.5	 7729.0	...
4626573	  717.2	  436.1	 7728.0	...
4626574	  717.4	  436.8	 7730.0	...
4626575	  717.2	  436.4	 7730.0	...
4626576	  717.0	  435.6	 7729.0	...
4626577	  716.9	  434.6	 7727.0	...
4626578	  716.9	  434.2	 7725.0	...
4626579	  716.8	  433.8	 7719.0	...
4626580	  716.6	  434.0	 7713.0	...
4626581	  716.7	  434.6	 7709.0	...
4626582	  717.3	  435.1	 7709.0	...
4626583	  717.8	  435.6	 7709.0	...
4626584	  718.1	  435.9	 7711.0	...
4626585	  718.2	  436.1	 7712.0	...
4626586	  718.3	  435.9	 7714.0	...
4626587	  717.8	  435.7	 7715.0	...
4626588	  717.2	  435.5	 7715.0	...
4626589	  716.5	  435.6	 7714.0	...
4626590	  716.5	  435.7	 7712.0	...
4626591	  717.1	  435.8	 7710.0	...
4626592	  717.7	  435.8	 7706.0	...
4626593	  718.3	  435.7	 7703.0	...
4626594	  717.2	  435.6	 7701.0	...
4626595	  715.9	  435.5	 7699.0	...
4626596	  714.9	  435.6	 7698.0	...
4626597	  715.1	  435.8	 7697.0	...
4626598	  715.3	  436.0	 7699.0	...
4626599	  715.3	  435.9	 7701.0	...
4626600	  715.4	  435.8	 7704.0	...
4626601	  715.5	  435.7	 7705.0	...
4626602	  715.6	  435.7	 7706.0	...
4626603	  715.6	  436.6	 7705.0	...
4626604	  715.7	  437.4	 7705.0	...
4626605	  715.8	  438.5	 7703.0	...
4626606	  715.8	  438.6	 7702.0	...
4626607	  715.7	  438.6	 7700.0	...
4626608	  715.7	  438.4	 7698.0	...
4626609	  716.0	  438.2	 7695.0	...
4626610	  716.2	  438.4	 7691.0	...
4626611	  716.3	  438.4	 7688.0	...
4626612	  716.1	  438.6	 7683.0	...
4626613	  716.8	  438.5	 7679.0	...
4626614	  717.6	  438.6	 7676.0	...
4626615	  718.4	  438.8	 7677.0	...
4626616	  717.8	  439.0	 7678.0	...
4626617	  717.2	  439.1	 7679.0	...
4626618	  716.8	  439.1	 7679.0	...
4626619	  716.9	  439.1	 7678.0	...
4626620	  716.9	  438.4	 7678.0	...
4626621	  716.7	  437.9	 7680.0	...
4626622	  716.8	  437.4	 7682.0	...
4626623	  717.3	  437.6	 7685.0	...
4626624	  717.8	  438.0	 7686.0	...
4626625	  718.0	  438.4	 7686.0	...
4626626	  717.9	  438.5	 7685.0	...
4626627	  717.7	  438.2	 7685.0	...
4626628	  717.4	  438.0	 7683.0	...
4626629	  717.4	  438.0	 7682.0	...
4626630	  717.6	  438.0	 7680.0	...
4626631	  718.1	  437.9	 7680.0	...
4626632	  718.5	  437.8	 7681.0	...
4626633	  718.7	  438.0	 7682.0	...
4626634	  718.5	  438.3	 7684.0	...
4626635	  718.2	  438.6	 7683.0	...
4626636	  718.0	  438.6	 7681.0	...
4626637	  717.8	  438.4	 7676.0	...
4626638	  717.9	  438.3	 7671.0	...
4626639	  718.3	  438.3	 7664.0	...
4626640	  718.7	  438.3	 7660.0	...
4626641	  719.4	  438.3	 7656.0	...
4626642	  719.9	  438.1	 7659.0	...
4626643	  720.4	  437.6	 7663.0	...
4626644	  720.3	  437.3	 7666.0	...
4626645	  720.2	  437.2	 7665.0	...
4626646	  720.0	  437.3	 7664.0	...
4626647	  719.7	  437.2	 7663.0	...
4626648	  719.4	  437.0	 7662.0	...
4626649	  719.2	  437.2	 7662.0	...
4626650	  718.9	  437.4	 7661.0	...
4626651	  718.9	  437.7	 7662.0	...
4626652	  719.0	  437.9	 7663.0	...
4626653	  719.7	  438.1	 7659.0	...
4626654	  720.3	  438.4	 7655.0	...
4626655	  720.8	  438.4	 7651.0	...
4626656	  720.8	  438.3	 7652.0	...
4626657	  720.3	  438.2	 7653.0	...
4626658	  719.9	  438.1	 7655.0	...
4626659	  719.9	  438.1	 7656.0	...
4626660	  720.2	  437.6	 7652.0	...
4626661	  720.6	  437.1	 7647.0	...
4626662	  720.9	  436.8	 7643.0	...
4626663	  721.3	  437.5	 7644.0	...
4626664	  721.8	  438.2	 7645.0	...
4626665	  722.0	  438.6	 7648.0	...
4626666	  722.4	  438.4	 7649.0	...
4626667	  722.4	  438.3	 7649.0	...
4626668	  722.1	  438.4	 7647.0	...
4626669	  721.8	  438.5	 7645.0	...
4626670	  721.3	  438.2	 7643.0	...
4626671	  721.1	  437.9	 7638.0	...
4626672	  720.9	  437.5	 7633.0	...
4626673	  720.7	  437.4	 7629.0	...
4626674	  721.2	  437.3	 7629.0	...
4626675	  721.7	  437.3	 7630.0	...
4626676	  721.8	  437.4	 7630.0	...
4626677	  721.5	  437.4	 7631.0	...
4626678	  721.1	  437.4	 7631.0	...
4626679	  720.7	  437.3	 7630.0	...
4626680	  720.4	  437.3	 7627.0	...
4626681	  720.5	  437.1	 7625.0	...
4626682	  721.1	  436.9	 7622.0	...
4626683	  721.8	  436.6	 7621.0	...
4626684	  721.9	  436.7	 7620.0	...
4626685	  721.8	  436.9	 7620.0	...
4626686	  721.6	  437.5	 7621.0	...
4626687	  721.4	  438.1	 7621.0	...
4626688	  721.4	  438.2	 7624.0	...
4626689	  721.0	  438.0	 7627.0	...
4626690	  720.6	  437.9	 7630.0	...
4626691	  720.3	  438.0	 7629.0	...
4626692	  720.9	  438.0	 7624.0	...
4626693	  721.4	  438.0	 7620.0	...
4626694	  721.7	  437.2	 7615.0	...
4626695	  721.5	  436.4	 7613.0	...
4626696	  721.4	  435.6	 7611.0	...
4626697	  721.4	  435.6	 7617.0	...
4626698	  721.6	  435.9	 7623.0	...
4626699	  721.7	  436.3	 7626.0	...
4626700	  721.7	  436.8	 7624.0	...
4626701	  721.5	  436.8	 7620.0	...
4626702	  721.3	  436.4	 7617.0	...
4626703	  721.1	  435.9	 7615.0	...
4626704	  720.9	  435.8	 7616.0	...
4626705	  720.6	  435.9	 7617.0	...
4626706	  720.4	  436.1	 7617.0	...
4626707	  721.3	  436.0	 7616.0	...
4626708	  722.3	  436.0	 7616.0	...
4626709	  723.3	  435.6	 7615.0	...
4626710	  723.2	  435.1	 7615.0	...
4626711	  723.1	  434.7	 7614.0	...
4626712	  723.1	  434.8	 7616.0	...
4626713	  723.1	  435.3	 7617.0	...
4626714	  723.0	  435.7	 7616.0	...
4626715	  723.0	  436.0	 7611.0	...
4626716	  722.8	  435.9	 7608.0	...
4626717	  722.5	  435.7	 7606.0	...
4626718	  722.2	  435.5	 7606.0	...
4626719	  722.0	  435.1	 7610.0	...
4626720	  722.1	  434.5	 7612.0	...
4626721	  722.3	  434.2	 7614.0	...
4626722	  721.9	  433.5	 7613.0	...
4626723	  721.3	  433.1	 7611.0	...
4626724	  721.0	  433.1	 7611.0	...
4626725	  721.5	  433.9	 7610.0	...
4626726	  721.5	  434.7	 7610.0	...
4626727	  721.2	  435.0	 7610.0	...
4626728	  720.8	  434.7	 7609.0	...
4626729	  720.9	  434.0	 7609.0	...
4626730	  720.8	  433.6	 7609.0	...
4626731	  720.6	  433.3	 7609.0	...
4626732	  720.4	  433.3	 7608.0	...
4626733	  720.3	  433.3	 7604.0	...
4626734	  720.5	  433.5	 7600.0	...
4626735	  721.3	  433.9	 7595.0	...
4626736	  722.0	  434.2	 7594.0	...
4626737	  722.6	  434.5	 7594.0	...
4626738	  722.3	  434.5	 7593.0	...
4626739	  721.7	  434.6	 7592.0	...
4626740	  721.1	  434.7	 7592.0	...
4626741	  720.7	  434.8	 7592.0	...
4626742	  720.6	  434.9	 7595.0	...
4626743	  720.9	  435.0	 7597.0	...
4626744	  721.3	  435.1	 7599.0	...
4626745	  721.8	  435.2	 7597.0	...
4626746	  721.9	  435.2	 7595.0	...
4626747	  722.4	  435.0	 7595.0	...
4626748	  722.6	  434.3	 7596.0	...
4626749	  721.5	  433.9	 7593.0	...
4626750	  720.1	  433.7	 7588.0	...
4626751	  718.8	  434.0	 7583.0	...
4626752	  719.1	  434.2	 7582.0	...
4626753	  719.5	  434.2	 7581.0	...
4626754	  719.8	  434.1	 7581.0	...
MSG	4626755 0000 _ Number On
4626755	  719.8	  433.9	 7581.0	...
4626756	  720.0	  433.9	 7582.0	...
4626757	  720.2	  434.0	 7583.0	...
4626758	  720.4	  433.9	 7586.0	...
4626759	  720.7	  433.8	 7589.0	...
4626760	  720.9	  433.9	 7587.0	...
4626761	  720.5	  434.2	 7584.0	...
4626762	  720.0	  434.3	 7580.0	...
4626763	  719.9	  434.1	 7579.0	...
4626764	  720.4	  433.9	 7579.0	...
4626765	  720.7	  433.6	 7580.0	...
4626766	  720.6	  433.3	 7583.0	...
4626767	  720.4	  433.0	 7580.0	...
4626768	  720.5	  432.8	 7576.0	...
4626769	  720.7	  432.7	 7572.0	...
4626770	  720.9	  432.7	 7572.0	...
4626771	  721.2	  433.0	 7571.0	...
4626772	  721.4	  433.9	 7571.0	...
4626773	  721.7	  434.7	 7570.0	...
4626774	  721.8	  435.2	 7570.0	...
4626775	  721.7	  435.2	 7572.0	...
4626776	  721.6	  435.1	 7575.0	...
4626777	  721.2	  434.1	 7577.0	...
4626778	  720.3	  433.2	 7575.0	...
4626779	  719.2	  432.6	 7574.0	...
4626780	  718.4	  433.3	 7573.0	...
4626781	  718.0	  433.8	 7575.0	...
4626782	  718.0	  433.6	 7577.0	...
4626783	  717.9	  433.2	 7578.0	...
4626784	  717.8	  432.8	 7576.0	...
4626785	  718.5	  432.8	 7575.0	...
4626786	  719.2	  432.4	 7577.0	...
4626787	  719.8	  431.9	 7579.0	...
4626788	  719.8	  432.1	 7582.0	...
4626789	  719.8	  432.7	 7582.0	...
4626790	  719.9	  432.9	 7582.0	...
4626791	  720.0	  432.4	 7581.0	...
4626792	  720.1	  432.0	 7580.0	...
4626793	  720.1	  431.9	 7578.0	...
4626794	  720.5	  431.8	 7574.0	...
4626795	  720.9	  431.6	 7570.0	...
4626796	  721.3	  431.3	 7568.0	...
4626797	  721.3	  430.8	 7569.0	...
4626798	  720.9	  430.6	 7569.0	...
4626799	  720.6	  430.5	 7567.0	...
4626800	  720.2	  430.6	 7566.0	...
4626801	  720.2	  430.7	 7566.0	...
4626802	  720.1	  430.7	 7567.0	...
4626803	  719.9	  430.4	 7567.0	...
4626804	  719.8	  430.3	 7567.0	...
4626805	  719.3	  430.2	 7568.0	...
4626806	  718.9	  430.3	 7569.0	...
4626807	  719.9	  429.9	 7570.0	...
4626808	  721.2	  429.6	 7570.0	...
4626809	  721.6	  429.4	 7571.0	...
4626810	  720.6	  429.5	 7571.0	...
4626811	  719.5	  429.6	 7571.0	...
4626812	  719.2	  429.6	 7569.0	...
4626813	  718.9	  429.5	 7568.0	...
4626814	  718.8	  429.5	 7566.0	...
4626815	  719.0	  429.4	 7569.0	...
4626816	  719.3	  429.5	 7574.0	...
4626817	  719.7	  429.5	 7578.0	...
4626818	  719.8	  429.8	 7579.0	...
4626819	  720.5	  429.9	 7581.0	...
4626820	  721.1	  429.6	 7583.0	...
4626821	  721.6	  429.2	 7584.0	...
4626822	  721.4	  428.5	 7584.0	...
4626823	  721.2	  428.2	 7584.0	...
4626824	  721.2	  428.5	 7584.0	...
4626825	  721.2	  429.0	 7581.0	...
4626826	  721.8	  429.5	 7579.0	...
4626827	  722.3	  429.2	 7576.0	...
4626828	  722.5	  428.9	 7576.0	...
4626829	  721.9	  428.9	 7576.0	...
4626830	  721.1	  429.2	 7574.0	...
4626831	  720.3	  429.0	 7572.0	...
4626832	  719.8	  428.8	 7571.0	...
4626833	  719.8	  428.1	 7572.0	...
4626834	  720.5	  427.7	 7572.0	...
4626835	  721.4	  427.8	 7571.0	...
4626836	  721.7	  428.4	 7570.0	...
4626837	  721.2	  429.2	 7569.0	...
4626838	  720.5	  429.5	 7568.0	...
4626839	  719.9	  429.8	 7568.0	...
4626840	  719.8	  429.9	 7568.0	...
4626841	  720.0	  429.1	 7570.0	...
4626842	  720.1	  428.4	 7571.0	...
4626843	  720.4	  428.0	 7573.0	...
4626844	  720.4	  428.4	 7573.0	...
4626845	  720.5	  428.7	 7573.0	...
4626846	  720.5	  428.6	 7571.0	...
4626847	  720.5	  428.5	 7571.0	...
4626848	  720.4	  428.5	 7571.0	...
4626849	  720.2	  428.5	 7573.0	...
4626850	  720.3	  428.3	 7575.0	...
4626851	  720.7	  428.1	 7576.0	...
4626852	  721.0	  428.0	 7576.0	...
4626853	  721.5	  428.1	 7580.0	...
4626854	  722.0	  428.4	 7583.0	...
4626855	  722.2	  428.7	 7588.0	...
4626856	  722.0	  429.1	 7589.0	...
4626857	  721.8	  429.4	 7590.0	...
4626858	  721.9	  429.8	 7590.0	...
4626859	  721.9	  430.0	 7585.0	...
4626860	  721.8	  429.4	 7579.0	...
4626861	  721.7	  428.7	 7574.0	...
4626862	  721.5	  428.0	 7574.0	...
4626863	  721.4	  427.8	 7575.0	...
4626864	  721.3	  427.5	 7575.0	...
4626865	  721.4	  427.0	 7575.0	...
4626866	  721.5	  426.9	 7576.0	...
4626867	  721.7	  427.4	 7577.0	...
4626868	  721.8	  428.0	 7577.0	...
4626869	  721.9	  428.4	 7578.0	...
4626870	  722.4	  428.1	 7579.0	...
4626871	  722.8	  427.8	 7575.0	...
4626872	  722.9	  427.6	 7569.0	...
4626873	  722.5	  427.6	 7564.0	...
4626874	  722.2	  427.4	 7565.0	...
4626875	  722.3	  427.1	 7565.0	...
4626876	  722.4	  426.8	 7565.0	...
4626877	  722.4	  426.9	 7565.0	...
4626878	  722.3	  427.0	 7565.0	...
4626879	  722.1	  426.8	 7565.0	...
4626880	  721.9	  426.6	 7565.0	...
4626881	  721.7	  426.4	 7569.0	...
4626882	  721.7	  426.3	 7573.0	...
4626883	  722.0	  426.0	 7577.0	...
4626884	  722.5	  425.8	 7579.0	...
4626885	  723.1	  425.6	 7582.0	...
4626886	  723.5	  426.1	 7585.0	...
4626887	  723.6	  426.6	 7588.0	...
4626888	  723.7	  427.1	 7588.0	...
4626889	  723.8	  427.5	 7588.0	...
4626890	  723.8	  427.9	 7585.0	...
4626891	  723.8	  427.8	 7583.0	...
4626892	  723.9	  427.3	 7581.0	...
4626893	  724.0	  427.0	 7581.0	...
4626894	  724.1	  427.4	 7581.0	...
4626895	  724.4	  427.8	 7581.0	...
4626896	  724.7	  428.1	 7581.0	...
4626897	  724.6	  428.4	 7582.0	...
4626898	  724.1	  428.2	 7582.0	...
4626899	  723.9	  427.8	 7582.0	...
4626900	  724.2	  427.5	 7581.0	...
4626901	  724.5	  427.6	 7581.0	...
4626902	  724.0	  427.8	 7580.0	...
4626903	  723.4	  427.9	 7579.0	...
4626904	  722.4	  428.2	 7580.0	...
4626905	  722.0	  428.2	 7582.0	...
4626906	  722.1	  427.9	 7587.0	...
4626907	  722.9	  427.4	 7590.0	...
4626908	  723.9	  427.9	 7593.0	...
4626909	  724.2	  428.8	 7593.0	...
4626910	  724.2	  429.6	 7592.0	...
4626911	  723.9	  429.1	 7587.0	...
4626912	  723.8	  428.6	 7582.0	...
4626913	  723.8	  428.1	 7579.0	...
4626914	  723.9	  428.1	 7581.0	...
4626915	  724.0	  427.6	 7585.0	...
4626916	  724.0	  427.2	 7588.0	...
4626917	  724.0	  426.8	 7590.0	...
4626918	  724.2	  427.0	 7588.0	...
4626919	  723.8	  427.1	 7585.0	...
4626920	  723.3	  427.1	 7582.0	...
4626921	  722.8	  427.1	 7581.0	...
4626922	  723.1	  427.2	 7581.0	...
4626923	  723.3	  427.3	 7581.0	...
4626924	  723.6	  427.3	 7582.0	...
4626925	  724.0	  427.3	 7582.0	...
4626926	  724.5	  427.5	 7583.0	...
4626927	  724.9	  427.8	 7582.0	...
4626928	  724.7	  427.2	 7583.0	...
4626929	  724.4	  426.5	 7586.0	...
4626930	  724.2	  425.7	 7589.0	...
4626931	  724.0	  425.7	 7590.0	...
4626932	  723.9	  426.2	 7591.0	...
4626933	  723.9	  426.7	 7594.0	...
4626934	  724.1	  427.2	 7596.0	...
4626935	  724.4	  427.0	 7598.0	...
4626936	  724.4	  426.9	 7597.0	...
4626937	  724.3	  426.5	 7596.0	...
4626938	  724.1	  426.3	 7600.0	...
4626939	  724.2	  426.9	 7604.0	...
4626940	  723.9	  427.8	 7608.0	...
4626941	  723.8	  428.5	 7610.0	...
4626942	  723.7	  428.3	 7611.0	...
4626943	  724.4	  428.1	 7613.0	...
4626944	  724.9	  427.9	 7610.0	...
4626945	  724.5	  427.9	 7606.0	...
4626946	  723.7	  427.9	 7602.0	...
4626947	  723.2	  427.7	 7601.0	...
4626948	  724.2	  427.1	 7603.0	...
4626949	  725.3	  426.5	 7605.0	...
4626950	  726.0	  426.3	 7605.0	...
4626951	  725.9	  426.4	 7603.0	...
4626952	  725.3	  426.7	 7603.0	...
4626953	  724.9	  427.2	 7604.0	...
4626954	  724.6	  427.5	 7606.0	...
4626955	  724.6	  427.6	 7606.0	...
4626956	  724.6	  427.7	 7607.0	...
4626957	  724.7	  427.8	 7610.0	...
4626958	  724.8	  427.8	 7614.0	...
4626959	  724.9	  427.8	 7617.0	...
4626960	  724.9	  427.8	 7618.0	...
4626961	  724.8	  427.4	 7616.0	...
4626962	  724.6	  426.9	 7613.0	...
4626963	  724.2	  426.0	 7611.0	...
4626964	  723.9	  425.5	 7610.0	...
4626965	  723.8	  425.3	 7615.0	...
4626966	  723.8	  425.7	 7620.0	...
4626967	  723.8	  426.0	 7624.0	...
4626968	  724.1	  426.0	 7623.0	...
4626969	  724.5	  425.9	 7621.0	...
4626970	  724.9	  425.8	 7621.0	...
4626971	  724.9	  425.7	 7619.0	...
4626972	  724.3	  425.6	 7617.0	...
4626973	  723.7	  425.5	 7615.0	...
4626974	  723.2	  425.9	 7614.0	...
4626975	  723.4	  426.3	 7614.0	...
4626976	  723.4	  426.2	 7614.0	...
4626977	  723.5	  425.6	 7615.0	...
4626978	  723.7	  425.3	 7618.0	...
4626979	  724.7	  425.3	 7619.0	...
4626980	  725.6	  425.2	 7619.0	...
4626981	  726.3	  424.9	 7620.0	...
4626982	  726.2	  424.6	 7622.0	...
4626983	  726.3	  424.5	 7626.0	...
4626984	  726.3	  424.5	 7628.0	...
4626985	  726.4	  424.6	 7630.0	...
4626986	  726.3	  424.6	 7625.0	...
4626987	  726.3	  424.5	 7619.0	...
4626988	  726.1	  424.4	 7618.0	...
4626989	  725.7	  424.8	 7623.0	...
4626990	  725.1	  425.2	 7627.0	...
4626991	  724.8	  425.5	 7626.0	...
4626992	  724.7	  425.5	 7624.0	...
4626993	  724.6	  425.5	 7622.0	...
4626994	  724.3	  425.6	 7619.0	...
4626995	  724.1	  425.8	 7618.0	...
4626996	  724.1	  425.7	 7621.0	...
4626997	  724.1	  425.4	 7626.0	...
4626998	  723.9	  424.7	 7630.0	...
4626999	  723.6	  424.1	 7629.0	...
4627000	  723.2	  423.5	 7627.0	...
4627001	  724.0	  423.0	 7626.0	...
4627002	  724.9	  422.5	 7625.0	...
4627003	  725.7	  422.0	 7625.0	...
4627004	  725.3	  422.0	 7625.0	...
4627005	  724.5	  422.0	 7625.0	...
4627006	  723.8	  422.4	 7626.0	...
4627007	  723.6	  422.8	 7625.0	...
4627008	  723.4	  423.1	 7624.0	...
4627009	  723.2	  424.2	 7623.0	...
EFIX R   4625728	4627009	1282	  713.0	  412.8	   8094
SSACC R  4627010
4627010	  722.9	  425.4	 7619.0	...
4627011	  722.9	  426.5	 7613.0	...
4627012	  722.8	  426.4	 7605.0	...
4627013	  722.6	  426.4	 7601.0	...
4627014	  722.3	  426.1	 7599.0	...
4627015	  722.3	  425.7	 7598.0	...
4627016	  722.6	  425.1	 7597.0	...
4627017	  723.0	  421.7	 7596.0	...
4627018	  726.1	  406.7	 7628.0	...
4627019	  729.1	  391.7	 7660.0	...
4627020	  732.2	  380.1	 7689.0	...
4627021	  732.8	  380.5	 7681.0	...
4627022	  733.7	  383.4	 7669.0	...
4627023	  735.0	  391.7	 7642.0	...
4627024	  735.7	  409.4	 7586.0	...
4627025	  737.3	  433.5	 7504.0	...
4627026	  738.4	  465.1	 7401.0	...
4627027	  740.2	  497.1	 7298.0	...
4627028	  742.6	  534.5	 7176.0	...
4627029	  746.1	  572.6	 7047.0	...
4627030	  750.5	  614.2	 6911.0	...
4627031	  754.0	  660.0	 6757.0	...
4627032	  757.5	  710.3	 6602.0	...
4627033	  760.8	  767.0	 6415.0	...
4627034	  764.5	  826.3	 6231.0	...
4627035	  768.3	  889.3	 6027.0	...
4627036	  772.5	  955.4	 5820.0	...
4627037	  776.8	 1024.9	 5603.0	...
4627038	  781.3	 1099.6	 5377.0	...
4627039	  785.2	 1182.4	 5139.0	...
4627040	  789.2	 1268.6	 4889.0	...
4627041	  794.5	 1356.6	 4630.0	...
4627042	  801.0	 1446.5	 4366.0	...
4627043	  807.6	 1540.0	 4099.0	...
4627044	  813.8	 1635.1	 3836.0	...
4627045	  820.6	 1727.2	 3578.0	...
4627046	  827.1	 1820.7	 3315.0	...
4627047	  837.2	 1923.7	 3049.0	...
4627048	  844.5	 1997.2	 2867.0	...
4627049	  850.6	 2037.8	 2781.0	...
4627050	  850.6	 2037.8	 2781.0	...
SBLINK R 4627051
4627051	   .	   .	    0.0	...
4627052	   .	   .	    0.0	...
4627053	   .	   .	    0.0	...
4627054	   .	   .	    0.0	...
4627055	   .	   .	    0.0	...
4627056	   .	   .	    0.0	...
4627057	   .	   .	    0.0	...
4627058	   .	   .	    0.0	...
4627059	   .	   .	    0.0	...
MSG	4627060 0000 _ Number Off
4627060	   .	   .	    0.0	...
4627061	   .	   .	    0.0	...
4627062	   .	   .	    0.0	...
4627063	   .	   .	    0.0	...
4627064	   .	   .	    0.0	...
4627065	   .	   .	    0.0	...
4627066	   .	   .	    0.0	...
4627067	   .	   .	    0.0	...
4627068	   .	   .	    0.0	...
4627069	   .	   .	    0.0	...
4627070	   .	   .	    0.0	...
4627071	   .	   .	    0.0	...
4627072	   .	   .	    0.0	...
4627073	   .	   .	    0.0	...
4627074	   .	   .	    0.0	...
4627075	   .	   .	    0.0	...
4627076	   .	   .	    0.0	...
4627077	   .	   .	    0.0	...
4627078	   .	   .	    0.0	...
4627079	   .	   .	    0.0	...
4627080	   .	   .	    0.0	...
4627081	   .	   .	    0.0	...
4627082	   .	   .	    0.0	...
4627083	   .	   .	    0.0	...
4627084	   .	   .	    0.0	...
4627085	   .	   .	    0.0	...
4627086	   .	   .	    0.0	...
4627087	   .	   .	    0.0	...
4627088	   .	   .	    0.0	...
4627089	   .	   .	    0.0	...
4627090	   .	   .	    0.0	...
4627091	   .	   .	    0.0	...
4627092	   .	   .	    0.0	...
4627093	   .	   .	    0.0	...
4627094	   .	   .	    0.0	...
4627095	   .	   .	    0.0	...
4627096	   .	   .	    0.0	...
4627097	   .	   .	    0.0	...
4627098	   .	   .	    0.0	...
4627099	   .	   .	    0.0	...
4627100	   .	   .	    0.0	...
4627101	   .	   .	    0.0	...
4627102	   .	   .	    0.0	...
4627103	   .	   .	    0.0	...
4627104	   .	   .	    0.0	...
4627105	   .	   .	    0.0	...
4627106	   .	   .	    0.0	...
4627107	   .	   .	    0.0	...
4627108	   .	   .	    0.0	...
4627109	   .	   .	    0.0	...
4627110	   .	   .	    0.0	...
4627111	   .	   .	    0.0	...
4627112	   .	   .	    0.0	...
4627113	   .	   .	    0.0	...
4627114	   .	   .	    0.0	...
4627115	   .	   .	    0.0	...
4627116	   .	   .	    0.0	...
4627117	   .	   .	    0.0	...
4627118	   .	   .	    0.0	...
4627119	   .	   .	    0.0	...
4627120	   .	   .	    0.0	...
4627121	   .	   .	    0.0	...
4627122	   .	   .	    0.0	...
4627123	   .	   .	    0.0	...
4627124	   .	   .	    0.0	...
4627125	   .	   .	    0.0	...
4627126	   .	   .	    0.0	...
4627127	   .	   .	    0.0	...
4627128	   .	   .	    0.0	...
4627129	   .	   .	    0.0	...
4627130	   .	   .	    0.0	...
4627131	   .	   .	    0.0	...
4627132	   .	   .	    0.0	...
4627133	   .	   .	    0.0	...
4627134	   .	   .	    0.0	...
4627135	   .	   .	    0.0	...
4627136	   .	   .	    0.0	...
4627137	   .	   .	    0.0	...
4627138	   .	   .	    0.0	...
4627139	   .	   .	    0.0	...
4627140	   .	   .	    0.0	...
4627141	   .	   .	    0.0	...
4627142	   .	   .	    0.0	...
4627143	   .	   .	    0.0	...
4627144	   .	   .	    0.0	...
4627145	   .	   .	    0.0	...
4627146	   .	   .	    0.0	...
4627147	   .	   .	    0.0	...
4627148	   .	   .	    0.0	...
4627149	   .	   .	    0.0	...
4627150	   .	   .	    0.0	...
4627151	   .	   .	    0.0	...
4627152	   .	   .	    0.0	...
4627153	   .	   .	    0.0	...
4627154	   .	   .	    0.0	...
4627155	   .	   .	    0.0	...
4627156	   .	   .	    0.0	...
4627157	   .	   .	    0.0	...
4627158	   .	   .	    0.0	...
4627159	   .	   .	    0.0	...
4627160	   .	   .	    0.0	...
4627161	   .	   .	    0.0	...
4627162	   .	   .	    0.0	...
4627163	   .	   .	    0.0	...
4627164	   .	   .	    0.0	...
4627165	   .	   .	    0.0	...
4627166	   .	   .	    0.0	...
4627167	   .	   .	    0.0	...
4627168	   .	   .	    0.0	...
4627169	   .	   .	    0.0	...
EBLINK R 4627051	4627169	119
4627170	  902.9	 1599.8	 4097.0	...
4627171	  902.9	 1599.8	 4097.0	...
4627172	  898.8	 1590.3	 4124.0	...
4627173	  894.7	 1571.6	 4179.0	...
4627174	  884.1	 1543.3	 4258.0	...
4627175	  873.2	 1516.1	 4331.0	...
4627176	  862.2	 1488.1	 4403.0	...
4627177	  857.6	 1460.5	 4477.0	...
4627178	  855.9	 1431.6	 4556.0	...
4627179	  852.6	 1402.4	 4634.0	...
4627180	  849.2	 1374.5	 4706.0	...
4627181	  843.6	 1349.2	 4777.0	...
4627182	  839.6	 1324.7	 4848.0	...
4627183	  835.0	 1300.1	 4920.0	...
4627184	  833.7	 1275.7	 4985.0	...
4627185	  832.5	 1253.3	 5055.0	...
4627186	  831.9	 1230.2	 5126.0	...
4627187	  831.3	 1208.4	 5193.0	...
4627188	  830.4	 1185.7	 5260.0	...
4627189	  829.1	 1164.8	 5320.0	...
4627190	  827.9	 1143.7	 5381.0	...
4627191	  826.6	 1123.1	 5443.0	...
4627192	  824.3	 1103.5	 5497.0	...
4627193	  820.2	 1084.1	 5563.0	...
4627194	  815.3	 1065.3	 5614.0	...
4627195	  808.6	 1048.0	 5668.0	...
4627196	  803.5	 1029.5	 5721.0	...
4627197	  798.7	 1012.1	 5769.0	...
4627198	  797.0	  994.0	 5822.0	...
4627199	  794.9	  978.2	 5869.0	...
4627200	  792.6	  962.3	 5918.0	...
4627201	  790.5	  947.7	 5964.0	...
4627202	  789.0	  931.8	 6011.0	...
4627203	  788.2	  916.8	 6064.0	...
4627204	  787.3	  900.5	 6122.0	...
4627205	  782.2	  886.9	 6165.0	...
4627206	  777.0	  874.6	 6202.0	...
4627207	  772.1	  861.3	 6244.0	...
4627208	  771.4	  846.9	 6292.0	...
4627209	  771.2	  832.8	 6342.0	...
4627210	  771.3	  820.8	 6383.0	...
4627211	  771.3	  807.4	 6435.0	...
4627212	  770.9	  795.4	 6478.0	...
4627213	  769.9	  782.3	 6525.0	...
4627214	  769.1	  770.9	 6565.0	...
4627215	  768.0	  756.5	 6609.0	...
4627216	  766.8	  744.8	 6647.0	...
4627217	  765.5	  732.8	 6686.0	...
4627218	  764.4	  722.7	 6721.0	...
4627219	  764.2	  711.4	 6760.0	...
4627220	  764.0	  701.1	 6798.0	...
4627221	  764.0	  690.2	 6841.0	...
4627222	  763.2	  679.5	 6882.0	...
4627223	  762.0	  670.1	 6914.0	...
4627224	  760.7	  659.1	 6952.0	...
4627225	  759.5	  648.9	 6987.0	...
4627226	  758.7	  638.3	 7022.0	...
4627227	  757.8	  630.1	 7046.0	...
4627228	  756.7	  620.3	 7075.0	...
4627229	  755.7	  611.1	 7100.0	...
4627230	  754.7	  602.8	 7125.0	...
4627231	  753.9	  596.4	 7148.0	...
4627232	  753.1	  587.8	 7192.0	...
4627233	  752.3	  578.8	 7230.0	...
4627234	  747.5	  571.1	 7256.0	...
4627235	  742.9	  566.8	 7270.0	...
4627236	  741.3	  559.5	 7302.0	...
4627237	  743.8	  550.8	 7334.0	...
4627238	  744.2	  541.6	 7365.0	...
4627239	  741.5	  535.6	 7385.0	...
4627240	  736.5	  532.2	 7403.0	...
4627241	  733.2	  526.1	 7427.0	...
4627242	  730.7	  518.7	 7455.0	...
4627243	  731.5	  510.9	 7484.0	...
4627244	  732.8	  505.0	 7505.0	...
4627245	  733.7	  499.5	 7522.0	...
4627246	  733.9	  493.1	 7540.0	...
4627247	  734.1	  486.5	 7559.0	...
4627248	  734.5	  482.6	 7578.0	...
4627249	  734.7	  477.3	 7602.0	...
4627250	  734.5	  470.9	 7628.0	...
4627251	  732.3	  465.1	 7649.0	...
4627252	  730.0	  459.8	 7663.0	...
4627253	  728.0	  455.2	 7673.0	...
4627254	  728.0	  450.2	 7688.0	...
4627255	  728.4	  444.0	 7708.0	...
4627256	  728.3	  440.2	 7723.0	...
ESACC R  4627010	4627256	247	  722.9	  425.4	  728.3	  440.2	   0.33	   1531
SFIX R   4627257
4627257	  727.8	  436.3	 7735.0	...
4627258	  727.5	  432.8	 7748.0	...
4627259	  728.5	  429.9	 7761.0	...
4627260	  730.0	  425.2	 7776.0	...
4627261	  731.1	  422.4	 7788.0	...
4627262	  732.7	  417.7	 7809.0	...
4627263	  733.5	  414.6	 7824.0	...
4627264	  734.2	  411.1	 7835.0	...
4627265	  733.6	  408.9	 7841.0	...
4627266	  733.3	  407.1	 7847.0	...
4627267	  733.0	  404.6	 7857.0	...
4627268	  732.5	  403.0	 7861.0	...
4627269	  731.3	  399.9	 7876.0	...
4627270	  729.5	  397.6	 7887.0	...
4627271	  727.9	  393.8	 7903.0	...
MSG	4627272 0000 _ Number On
4627272	  728.0	  390.0	 7917.0	...
4627273	  728.7	  386.9	 7932.0	...
4627274	  729.3	  385.0	 7940.0	...
4627275	  728.7	  384.1	 7939.0	...
4627276	  728.0	  381.9	 7950.0	...
4627277	  726.7	  378.6	 7962.0	...
4627278	  725.4	  375.8	 7973.0	...
4627279	  724.6	  374.3	 7971.0	...
4627280	  725.3	  374.4	 7969.0	...
4627281	  726.7	  374.4	 7967.0	...
4627282	  727.5	  372.7	 7973.0	...
4627283	  728.0	  370.2	 7980.0	...
4627284	  728.0	  367.8	 7991.0	...
4627285	  728.1	  367.1	 7996.0	...
4627286	  728.3	  367.0	 7999.0	...
4627287	  728.4	  364.6	 8013.0	...
4627288	  728.8	  362.2	 8027.0	...
4627289	  729.2	  359.6	 8041.0	...
4627290	  729.1	  359.4	 8039.0	...
4627291	  728.7	  359.3	 8043.0	...
4627292	  728.4	  358.7	 8050.0	...
4627293	  729.6	  357.5	 8059.0	...
4627294	  730.5	  355.0	 8065.0	...
4627295	  731.5	  353.0	 8071.0	...
4627296	  731.5	  352.2	 8073.0	...
4627297	  731.6	  352.8	 8075.0	...
4627298	  731.6	  351.5	 8078.0	...
4627299	  731.5	  349.6	 8084.0	...
4627300	  731.7	  347.9	 8091.0	...
4627301	  732.2	  348.0	 8093.0	...
4627302	  732.8	  349.3	 8091.0	...
4627303	  732.6	  350.5	 8090.0	...
4627304	  732.2	  351.7	 8091.0	...
4627305	  732.2	  351.6	 8094.0	...
4627306	  732.5	  349.9	 8102.0	...
4627307	  732.7	  348.3	 8107.0	...
4627308	  732.7	  346.9	 8111.0	...
4627309	  733.1	  347.3	 8109.0	...
4627310	  732.9	  349.8	 8101.0	...
4627311	  731.9	  352.2	 8093.0	...
4627312	  730.6	  352.5	 8092.0	...
4627313	  730.3	  350.6	 8098.0	...
4627314	  730.9	  347.9	 8104.0	...
4627315	  733.3	  347.0	 8104.0	...
4627316	  735.3	  346.1	 8107.0	...
4627317	  737.1	  346.0	 8110.0	...
4627318	  737.6	  346.1	 8114.0	...
4627319	  738.0	  346.4	 8114.0	...
4627320	  738.5	  346.6	 8116.0	...
4627321	  738.8	  346.9	 8119.0	...
4627322	  735.6	  347.7	 8118.0	...
4627323	  732.1	  348.3	 8116.0	...
4627324	  730.7	  348.6	 8116.0	...
4627325	  732.7	  348.3	 8121.0	...
4627326	  733.9	  350.2	 8112.0	...
4627327	  733.4	  352.2	 8100.0	...
4627328	  732.8	  353.6	 8087.0	...
4627329	  732.2	  353.3	 8087.0	...
4627330	  731.3	  353.0	 8086.0	...
4627331	  730.4	  353.6	 8088.0	...
4627332	  730.3	  354.1	 8093.0	...
4627333	  730.7	  352.8	 8098.0	...
EFIX R   4627257	4627333	77	  731.1	  368.5	   8013
SSACC R  4627334
4627334	  732.4	  349.7	 8101.0	...
4627335	  734.1	  346.5	 8102.0	...
4627336	  734.2	  347.1	 8103.0	...
4627337	  733.2	  349.1	 8102.0	...
4627338	  733.6	  348.2	 8107.0	...
4627339	  735.0	  345.1	 8112.0	...
4627340	  736.9	  342.5	 8114.0	...
4627341	  737.3	  343.3	 8106.0	...
4627342	  731.2	  362.6	 8063.0	...
4627343	  724.6	  381.7	 8023.0	...
4627344	  717.6	  400.7	 7988.0	...
4627345	  717.3	  400.9	 7989.0	...
4627346	  717.2	  401.1	 7990.0	...
4627347	  717.4	  401.2	 7989.0	...
4627348	  717.4	  400.8	 7988.0	...
4627349	  717.3	  400.4	 7989.0	...
4627350	  717.4	  400.3	 7990.0	...
ESACC R  4627334	4627350	17	  732.4	  349.7	  717.4	  400.3	   1.10	    154
SFIX R   4627351
4627351	  717.5	  401.0	 7988.0	...
4627352	  717.5	  401.6	 7984.0	...
4627353	  717.2	  402.0	 7983.0	...
4627354	  716.8	  402.2	 7987.0	...
4627355	  716.4	  402.6	 7991.0	...
4627356	  716.5	  404.3	 7991.0	...
4627357	  716.8	  405.9	 7990.0	...
4627358	  717.0	  407.5	 7988.0	...
4627359	  717.2	  407.8	 7988.0	...
4627360	  717.7	  408.0	 7989.0	...
4627361	  718.2	  408.2	 7996.0	...
4627362	  718.3	  407.9	 8002.0	...
4627363	  718.1	  407.8	 8007.0	...
4627364	  718.3	  408.7	 8007.0	...
4627365	  718.6	  410.0	 8009.0	...
4627366	  718.9	  411.4	 8012.0	...
4627367	  718.8	  411.3	 8012.0	...
4627368	  718.7	  410.8	 8011.0	...
4627369	  719.1	  410.4	 8009.0	...
4627370	  719.7	  410.4	 8009.0	...
4627371	  720.3	  410.7	 8008.0	...
4627372	  720.6	  410.8	 8007.0	...
4627373	  720.8	  410.7	 8011.0	...
4627374	  720.8	  410.6	 8016.0	...
4627375	  720.5	  410.7	 8020.0	...
4627376	  720.3	  411.0	 8020.0	...
4627377	  720.0	  411.2	 8020.0	...
4627378	  719.8	  411.5	 8020.0	...
4627379	  719.6	  412.1	 8020.0	...
4627380	  720.0	  412.7	 8022.0	...
4627381	  720.4	  413.0	 8025.0	...
4627382	  720.7	  413.4	 8026.0	...
4627383	  720.7	  413.7	 8024.0	...
4627384	  720.9	  413.8	 8025.0	...
4627385	  720.9	  413.6	 8029.0	...
4627386	  720.9	  413.6	 8033.0	...
4627387	  720.7	  413.7	 8036.0	...
4627388	  720.7	  413.2	 8036.0	...
4627389	  720.6	  412.6	 8036.0	...
4627390	  720.6	  412.1	 8034.0	...
4627391	  720.2	  412.7	 8033.0	...
4627392	  719.9	  413.3	 8032.0	...
4627393	  719.9	  413.8	 8033.0	...
4627394	  720.3	  413.6	 8035.0	...
4627395	  720.5	  413.1	 8037.0	...
4627396	  719.8	  412.8	 8038.0	...
4627397	  719.1	  412.6	 8038.0	...
4627398	  718.6	  412.9	 8040.0	...
4627399	  718.5	  412.8	 8042.0	...
4627400	  718.5	  412.4	 8043.0	...
4627401	  719.0	  411.8	 8044.0	...
4627402	  719.6	  411.2	 8047.0	...
4627403	  720.2	  410.8	 8051.0	...
4627404	  720.2	  410.5	 8054.0	...
4627405	  720.5	  410.5	 8055.0	...
4627406	  720.7	  410.4	 8055.0	...
4627407	  720.2	  410.5	 8055.0	...
4627408	  719.1	  410.5	 8055.0	...
4627409	  718.1	  410.4	 8056.0	...
4627410	  718.5	  410.1	 8057.0	...
4627411	  719.1	  409.9	 8057.0	...
4627412	  719.7	  409.7	 8056.0	...
4627413	  719.4	  409.7	 8054.0	...
4627414	  718.3	  409.8	 8052.0	...
4627415	  717.3	  409.9	 8053.0	...
4627416	  716.5	  409.9	 8053.0	...
4627417	  716.6	  409.7	 8057.0	...
4627418	  716.7	  409.6	 8061.0	...
4627419	  716.6	  409.5	 8063.0	...
4627420	  716.5	  409.2	 8061.0	...
4627421	  716.7	  409.0	 8058.0	...
4627422	  717.1	  409.1	 8060.0	...
4627423	  717.0	  409.4	 8062.0	...
4627424	  716.6	  409.1	 8065.0	...
4627425	  716.1	  408.5	 8067.0	...
4627426	  715.7	  407.5	 8070.0	...
4627427	  715.3	  407.2	 8071.0	...
4627428	  715.1	  407.6	 8072.0	...
4627429	  715.4	  408.3	 8070.0	...
4627430	  715.8	  408.8	 8068.0	...
4627431	  715.8	  408.6	 8066.0	...
4627432	  715.7	  408.5	 8066.0	...
4627433	  715.7	  409.1	 8069.0	...
4627434	  715.6	  409.6	 8072.0	...
4627435	  715.1	  409.3	 8074.0	...
4627436	  714.7	  408.7	 8074.0	...
4627437	  714.4	  408.1	 8075.0	...
4627438	  714.8	  408.9	 8076.0	...
4627439	  715.4	  409.7	 8077.0	...
4627440	  715.9	  409.5	 8081.0	...
4627441	  715.7	  408.5	 8086.0	...
4627442	  715.2	  408.0	 8087.0	...
4627443	  714.6	  408.6	 8082.0	...
4627444	  714.2	  409.3	 8078.0	...
4627445	  714.1	  409.6	 8079.0	...
4627446	  714.1	  409.8	 8082.0	...
4627447	  714.1	  410.0	 8084.0	...
4627448	  714.1	  409.7	 8085.0	...
4627449	  714.2	  409.4	 8086.0	...
4627450	  714.3	  409.3	 8087.0	...
4627451	  714.3	  409.8	 8089.0	...
4627452	  714.2	  410.3	 8090.0	...
4627453	  713.6	  410.7	 8091.0	...
4627454	  713.3	  410.8	 8094.0	...
4627455	  712.8	  411.0	 8096.0	...
4627456	  712.5	  411.1	 8099.0	...
4627457	  712.3	  411.2	 8099.0	...
4627458	  712.3	  411.3	 8099.0	...
4627459	  712.4	  411.3	 8099.0	...
4627460	  712.6	  411.4	 8096.0	...
4627461	  712.8	  411.4	 8092.0	...
4627462	  712.8	  410.5	 8089.0	...
4627463	  712.3	  409.7	 8090.0	...
4627464	  711.7	  410.0	 8093.0	...
4627465	  711.4	  411.2	 8096.0	...
4627466	  711.7	  412.2	 8101.0	...
4627467	  712.1	  412.1	 8108.0	...
4627468	  712.3	  411.9	 8114.0	...
4627469	  712.4	  411.8	 8118.0	...
4627470	  712.2	  412.1	 8117.0	...
4627471	  712.0	  412.5	 8117.0	...
4627472	  712.3	  413.0	 8117.0	...
4627473	  712.9	  413.1	 8116.0	...
4627474	  713.3	  413.1	 8116.0	...
4627475	  713.3	  412.6	 8115.0	...
4627476	  713.2	  412.2	 8115.0	...
4627477	  713.2	  411.9	 8116.0	...
4627478	  712.7	  411.9	 8119.0	...
4627479	  712.1	  411.7	 8125.0	...
4627480	  711.8	  411.6	 8130.0	...
4627481	  712.0	  412.3	 8134.0	...
4627482	  712.2	  413.2	 8134.0	...
4627483	  712.1	  413.7	 8134.0	...
4627484	  711.9	  413.4	 8133.0	...
4627485	  711.8	  413.0	 8132.0	...
4627486	  711.8	  413.0	 8132.0	...
4627487	  711.7	  412.9	 8132.0	...
4627488	  711.6	  412.9	 8131.0	...
4627489	  711.9	  412.9	 8131.0	...
4627490	  712.3	  412.5	 8131.0	...
4627491	  712.5	  412.1	 8132.0	...
4627492	  712.3	  411.5	 8133.0	...
4627493	  712.4	  411.3	 8132.0	...
4627494	  712.7	  410.9	 8132.0	...
4627495	  713.1	  410.6	 8132.0	...
4627496	  713.2	  410.3	 8132.0	...
4627497	  712.9	  410.2	 8134.0	...
4627498	  712.5	  410.2	 8137.0	...
4627499	  712.2	  410.7	 8140.0	...
4627500	  712.3	  410.9	 8138.0	...
4627501	  712.4	  411.0	 8135.0	...
4627502	  712.5	  410.7	 8136.0	...
4627503	  712.6	  410.8	 8141.0	...
4627504	  712.8	  411.0	 8145.0	...
4627505	  712.9	  411.2	 8146.0	...
4627506	  712.4	  411.4	 8148.0	...
4627507	  711.6	  410.6	 8150.0	...
4627508	  710.8	  409.9	 8147.0	...
4627509	  710.5	  409.2	 8143.0	...
4627510	  711.5	  409.0	 8144.0	...
4627511	  712.7	  408.6	 8151.0	...
4627512	  713.9	  408.5	 8158.0	...
4627513	  714.0	  409.0	 8158.0	...
4627514	  714.2	  409.5	 8159.0	...
4627515	  714.4	  409.7	 8158.0	...
4627516	  714.4	  409.6	 8157.0	...
4627517	  714.2	  408.8	 8156.0	...
4627518	  714.0	  408.0	 8156.0	...
4627519	  714.0	  407.4	 8154.0	...
4627520	  714.0	  407.4	 8155.0	...
4627521	  714.2	  407.4	 8158.0	...
4627522	  714.6	  407.3	 8162.0	...
4627523	  715.1	  407.9	 8160.0	...
4627524	  715.6	  408.6	 8156.0	...
4627525	  715.7	  409.3	 8156.0	...
4627526	  715.7	  409.3	 8159.0	...
4627527	  715.8	  409.2	 8162.0	...
4627528	  715.8	  409.2	 8161.0	...
4627529	  715.8	  409.3	 8159.0	...
4627530	  715.6	  409.5	 8158.0	...
4627531	  715.4	  409.7	 8157.0	...
4627532	  715.3	  409.9	 8163.0	...
4627533	  715.2	  408.8	 8169.0	...
4627534	  715.1	  407.7	 8175.0	...
4627535	  715.1	  406.8	 8175.0	...
4627536	  715.2	  407.7	 8176.0	...
4627537	  715.4	  408.6	 8178.0	...
4627538	  715.5	  408.5	 8178.0	...
4627539	  715.6	  407.8	 8176.0	...
4627540	  715.5	  407.7	 8174.0	...
4627541	  715.4	  408.4	 8169.0	...
4627542	  715.1	  408.8	 8164.0	...
4627543	  714.9	  408.6	 8160.0	...
4627544	  714.5	  408.4	 8161.0	...
4627545	  714.2	  408.3	 8162.0	...
4627546	  714.0	  408.4	 8163.0	...
4627547	  714.0	  408.4	 8166.0	...
4627548	  713.8	  408.5	 8167.0	...
4627549	  713.5	  408.6	 8168.0	...
4627550	  713.2	  407.7	 8169.0	...
4627551	  713.2	  406.7	 8170.0	...
4627552	  713.8	  405.7	 8175.0	...
4627553	  714.4	  405.6	 8180.0	...
4627554	  715.4	  405.5	 8184.0	...
4627555	  715.7	  405.4	 8183.0	...
4627556	  715.4	  405.9	 8186.0	...
4627557	  714.8	  406.5	 8189.0	...
4627558	  714.1	  406.4	 8191.0	...
4627559	  714.0	  405.8	 8189.0	...
4627560	  714.8	  404.7	 8186.0	...
4627561	  715.7	  404.3	 8185.0	...
4627562	  717.2	  404.6	 8185.0	...
4627563	  717.7	  405.4	 8187.0	...
4627564	  717.0	  405.9	 8188.0	...
4627565	  715.8	  405.6	 8190.0	...
4627566	  714.6	  405.2	 8191.0	...
4627567	  714.6	  405.1	 8191.0	...
4627568	  715.3	  404.9	 8192.0	...
4627569	  715.9	  404.8	 8192.0	...
4627570	  716.4	  404.9	 8191.0	...
4627571	  716.3	  405.0	 8190.0	...
4627572	  716.1	  405.1	 8187.0	...
4627573	  716.4	  405.3	 8186.0	...
MSG	4627574 0000 _ Number Off
4627574	  716.7	  405.5	 8194.0	...
4627575	  717.1	  405.8	 8204.0	...
4627576	  717.2	  405.8	 8212.0	...
4627577	  717.0	  405.7	 8210.0	...
4627578	  716.7	  405.5	 8208.0	...
4627579	  716.3	  404.5	 8206.0	...
4627580	  716.2	  403.7	 8206.0	...
4627581	  716.1	  403.2	 8205.0	...
4627582	  716.1	  403.4	 8204.0	...
4627583	  716.1	  404.0	 8203.0	...
4627584	  715.3	  404.4	 8204.0	...
4627585	  714.5	  405.0	 8205.0	...
4627586	  714.2	  405.1	 8207.0	...
4627587	  714.8	  405.0	 8209.0	...
4627588	  715.3	  404.9	 8209.0	...
4627589	  715.3	  404.8	 8209.0	...
4627590	  715.3	  404.1	 8209.0	...
4627591	  715.3	  403.4	 8208.0	...
4627592	  715.3	  403.0	 8214.0	...
4627593	  715.5	  403.2	 8220.0	...
4627594	  715.6	  403.4	 8226.0	...
4627595	  715.6	  403.3	 8227.0	...
4627596	  715.5	  402.9	 8227.0	...
4627597	  715.4	  402.6	 8229.0	...
4627598	  715.2	  402.2	 8231.0	...
4627599	  715.1	  402.1	 8232.0	...
4627600	  714.5	  402.3	 8232.0	...
4627601	  713.6	  402.5	 8232.0	...
4627602	  712.8	  402.7	 8232.0	...
4627603	  712.6	  403.5	 8232.0	...
4627604	  713.0	  404.4	 8233.0	...
4627605	  713.7	  404.0	 8232.0	...
4627606	  714.1	  402.7	 8231.0	...
4627607	  714.5	  402.4	 8230.0	...
4627608	  714.6	  403.4	 8229.0	...
4627609	  714.7	  404.3	 8225.0	...
4627610	  714.2	  404.1	 8222.0	...
4627611	  713.8	  403.8	 8218.0	...
4627612	  713.5	  403.7	 8217.0	...
4627613	  713.5	  403.8	 8217.0	...
4627614	  713.5	  403.9	 8217.0	...
4627615	  713.7	  404.0	 8219.0	...
4627616	  713.6	  404.6	 8222.0	...
4627617	  713.6	  404.9	 8226.0	...
4627618	  714.2	  405.2	 8229.0	...
4627619	  715.0	  404.9	 8231.0	...
4627620	  715.9	  404.5	 8233.0	...
4627621	  716.0	  404.4	 8237.0	...
4627622	  716.2	  404.3	 8238.0	...
4627623	  716.4	  404.7	 8237.0	...
4627624	  716.5	  404.7	 8233.0	...
4627625	  716.5	  404.5	 8228.0	...
4627626	  716.5	  404.2	 8227.0	...
4627627	  716.4	  403.6	 8229.0	...
4627628	  716.5	  403.3	 8231.0	...
4627629	  716.6	  403.1	 8231.0	...
4627630	  716.8	  403.3	 8226.0	...
4627631	  716.9	  403.6	 8221.0	...
4627632	  716.8	  403.9	 8222.0	...
4627633	  716.5	  404.1	 8226.0	...
4627634	  716.3	  404.3	 8232.0	...
4627635	  715.9	  404.6	 8234.0	...
4627636	  715.8	  404.9	 8236.0	...
4627637	  715.7	  405.2	 8235.0	...
4627638	  715.8	  405.5	 8231.0	...
4627639	  715.9	  405.8	 8228.0	...
4627640	  716.0	  406.0	 8229.0	...
4627641	  716.5	  405.9	 8232.0	...
4627642	  717.0	  405.8	 8236.0	...
4627643	  717.6	  405.4	 8237.0	...
4627644	  717.1	  405.2	 8240.0	...
4627645	  716.6	  404.9	 8241.0	...
4627646	  716.2	  405.0	 8244.0	...
4627647	  716.3	  405.1	 8246.0	...
4627648	  716.4	  405.4	 8247.0	...
4627649	  716.2	  405.7	 8248.0	...
4627650	  716.3	  405.8	 8247.0	...
4627651	  716.7	  405.6	 8245.0	...
4627652	  717.5	  405.6	 8241.0	...
4627653	  717.9	  405.8	 8238.0	...
4627654	  718.1	  405.7	 8236.0	...
4627655	  718.2	  405.1	 8234.0	...
4627656	  718.3	  404.6	 8231.0	...
4627657	  718.3	  404.5	 8229.0	...
4627658	  718.4	  404.5	 8231.0	...
4627659	  718.2	  404.5	 8231.0	...
4627660	  717.8	  405.2	 8230.0	...
4627661	  717.5	  406.1	 8230.0	...
4627662	  717.2	  406.9	 8232.0	...
4627663	  717.0	  406.7	 8235.0	...
4627664	  716.8	  406.5	 8237.0	...
4627665	  716.8	  406.3	 8239.0	...
4627666	  716.9	  406.2	 8241.0	...
4627667	  717.1	  406.0	 8240.0	...
4627668	  717.3	  405.9	 8236.0	...
4627669	  717.7	  406.1	 8235.0	...
4627670	  718.1	  406.4	 8237.0	...
4627671	  718.3	  406.7	 8240.0	...
4627672	  718.2	  406.8	 8237.0	...
4627673	  718.1	  407.1	 8233.0	...
4627674	  718.0	  407.3	 8230.0	...
4627675	  717.8	  407.4	 8230.0	...
4627676	  717.6	  407.6	 8231.0	...
4627677	  717.3	  407.9	 8231.0	...
4627678	  717.1	  408.2	 8231.0	...
4627679	  717.7	  408.1	 8230.0	...
4627680	  718.4	  407.8	 8229.0	...
4627681	  719.1	  407.6	 8228.0	...
4627682	  718.5	  407.7	 8229.0	...
4627683	  718.1	  408.6	 8230.0	...
4627684	  717.5	  409.5	 8231.0	...
4627685	  717.6	  410.2	 8232.0	...
4627686	  717.6	  410.1	 8231.0	...
4627687	  717.7	  409.9	 8228.0	...
4627688	  717.7	  409.9	 8226.0	...
4627689	  717.7	  409.9	 8223.0	...
4627690	  718.0	  409.7	 8222.0	...
4627691	  718.3	  409.4	 8222.0	...
4627692	  718.7	  409.2	 8222.0	...
4627693	  718.8	  409.4	 8222.0	...
4627694	  718.9	  409.8	 8222.0	...
4627695	  718.6	  410.0	 8224.0	...
4627696	  718.0	  409.8	 8226.0	...
4627697	  717.3	  409.7	 8227.0	...
4627698	  717.2	  410.0	 8225.0	...
4627699	  717.3	  410.4	 8222.0	...
4627700	  717.4	  410.4	 8220.0	...
4627701	  717.2	  410.2	 8220.0	...
4627702	  717.1	  410.0	 8222.0	...
4627703	  717.7	  410.0	 8224.0	...
4627704	  718.3	  410.0	 8224.0	...
4627705	  718.7	  410.0	 8225.0	...
4627706	  718.4	  409.8	 8226.0	...
4627707	  718.2	  409.7	 8226.0	...
4627708	  718.4	  409.6	 8227.0	...
4627709	  718.9	  409.6	 8227.0	...
4627710	  719.3	  409.4	 8226.0	...
4627711	  718.7	  409.3	 8221.0	...
4627712	  717.8	  409.2	 8217.0	...
4627713	  717.4	  409.2	 8214.0	...
4627714	  717.7	  409.2	 8213.0	...
4627715	  718.0	  409.2	 8212.0	...
4627716	  717.9	  409.4	 8216.0	...
4627717	  717.8	  409.5	 8221.0	...
4627718	  717.7	  409.6	 8227.0	...
4627719	  717.6	  409.5	 8224.0	...
4627720	  717.5	  409.6	 8221.0	...
4627721	  717.4	  409.9	 8218.0	...
4627722	  717.5	  410.3	 8216.0	...
4627723	  717.6	  410.6	 8214.0	...
4627724	  717.6	  410.9	 8212.0	...
4627725	  717.8	  411.0	 8212.0	...
4627726	  718.1	  411.3	 8213.0	...
4627727	  718.5	  411.4	 8213.0	...
4627728	  718.6	  411.4	 8214.0	...
4627729	  718.3	  411.3	 8216.0	...
4627730	  718.0	  411.5	 8218.0	...
4627731	  718.5	  411.7	 8221.0	...
4627732	  719.1	  411.6	 8222.0	...
4627733	  718.7	  411.3	 8222.0	...
4627734	  717.7	  411.0	 8222.0	...
4627735	  716.9	  411.2	 8220.0	...
4627736	  717.1	  411.3	 8218.0	...
4627737	  717.4	  410.5	 8215.0	...
4627738	  717.5	  409.7	 8214.0	...
4627739	  716.9	  409.0	 8214.0	...
4627740	  716.3	  409.0	 8212.0	...
4627741	  715.7	  409.0	 8210.0	...
4627742	  715.8	  408.9	 8210.0	...
4627743	  715.8	  408.8	 8211.0	...
4627744	  715.9	  408.9	 8212.0	...
4627745	  716.0	  409.3	 8211.0	...
4627746	  716.1	  409.8	 8212.0	...
4627747	  716.2	  410.4	 8212.0	...
4627748	  716.2	  411.5	 8210.0	...
4627749	  716.8	  412.2	 8207.0	...
4627750	  717.2	  412.7	 8205.0	...
4627751	  717.3	  412.5	 8205.0	...
4627752	  716.9	  412.2	 8202.0	...
4627753	  716.2	  411.7	 8200.0	...
4627754	  715.7	  411.4	 8201.0	...
4627755	  715.1	  411.1	 8203.0	...
4627756	  715.0	  411.1	 8202.0	...
4627757	  715.6	  411.0	 8199.0	...
4627758	  716.4	  411.6	 8196.0	...
4627759	  716.8	  412.3	 8197.0	...
4627760	  716.3	  412.3	 8197.0	...
4627761	  715.9	  411.5	 8198.0	...
4627762	  716.0	  410.6	 8197.0	...
4627763	  716.2	  411.2	 8195.0	...
4627764	  716.2	  411.7	 8192.0	...
4627765	  716.3	  412.3	 8187.0	...
4627766	  716.2	  412.3	 8184.0	...
4627767	  715.9	  412.8	 8184.0	...
4627768	  715.5	  413.4	 8187.0	...
4627769	  715.3	  413.3	 8186.0	...
4627770	  715.0	  412.7	 8183.0	...
4627771	  714.8	  412.3	 8181.0	...
4627772	  715.4	  412.4	 8181.0	...
4627773	  716.2	  412.6	 8179.0	...
4627774	  716.8	  412.5	 8176.0	...
4627775	  716.1	  412.6	 8173.0	...
4627776	  715.5	  412.5	 8170.0	...
4627777	  715.1	  412.3	 8167.0	...
4627778	  714.9	  412.0	 8164.0	...
4627779	  714.7	  412.0	 8164.0	...
4627780	  714.9	  412.1	 8163.0	...
4627781	  715.6	  412.2	 8162.0	...
4627782	  716.3	  412.4	 8160.0	...
4627783	  716.4	  412.7	 8159.0	...
4627784	  716.2	  412.8	 8159.0	...
4627785	  716.6	  412.7	 8160.0	...
MSG	4627786 0000 _ Number On
4627786	  717.2	  412.4	 8165.0	...
4627787	  717.4	  412.3	 8170.0	...
4627788	  717.0	  412.6	 8177.0	...
4627789	  716.6	  413.7	 8178.0	...
4627790	  717.0	  414.7	 8177.0	...
4627791	  717.5	  414.7	 8174.0	...
4627792	  717.9	  413.9	 8171.0	...
4627793	  717.8	  413.2	 8169.0	...
4627794	  717.8	  413.3	 8165.0	...
4627795	  717.7	  413.5	 8155.0	...
4627796	  717.7	  413.7	 8147.0	...
4627797	  717.4	  413.9	 8143.0	...
4627798	  716.9	  414.2	 8146.0	...
4627799	  716.4	  414.4	 8148.0	...
4627800	  716.7	  414.4	 8149.0	...
4627801	  717.2	  414.4	 8149.0	...
4627802	  717.8	  414.5	 8148.0	...
4627803	  717.7	  414.3	 8148.0	...
4627804	  717.7	  414.0	 8146.0	...
4627805	  717.4	  413.7	 8144.0	...
4627806	  717.2	  413.6	 8142.0	...
4627807	  717.9	  413.4	 8142.0	...
4627808	  718.8	  413.3	 8138.0	...
4627809	  719.7	  413.4	 8133.0	...
4627810	  719.4	  413.7	 8128.0	...
4627811	  719.0	  414.1	 8123.0	...
4627812	  718.5	  414.4	 8118.0	...
4627813	  718.4	  414.5	 8115.0	...
4627814	  718.8	  414.5	 8115.0	...
4627815	  719.2	  414.7	 8116.0	...
4627816	  720.0	  415.2	 8117.0	...
4627817	  720.3	  415.5	 8116.0	...
4627818	  720.6	  415.5	 8113.0	...
4627819	  720.4	  414.9	 8110.0	...
4627820	  720.1	  414.7	 8108.0	...
4627821	  720.0	  414.7	 8107.0	...
4627822	  720.1	  414.9	 8108.0	...
4627823	  720.2	  415.0	 8108.0	...
4627824	  720.2	  415.0	 8108.0	...
4627825	  720.0	  414.9	 8106.0	...
4627826	  719.8	  414.6	 8103.0	...
4627827	  719.8	  414.3	 8102.0	...
4627828	  720.3	  414.0	 8102.0	...
4627829	  720.7	  413.7	 8098.0	...
4627830	  720.8	  413.5	 8089.0	...
4627831	  720.8	  413.5	 8081.0	...
4627832	  721.0	  413.7	 8082.0	...
4627833	  721.2	  414.1	 8087.0	...
4627834	  721.3	  414.5	 8090.0	...
4627835	  721.3	  414.9	 8090.0	...
4627836	  721.3	  414.9	 8089.0	...
4627837	  721.4	  415.2	 8089.0	...
4627838	  721.6	  415.3	 8089.0	...
4627839	  721.5	  415.1	 8089.0	...
4627840	  721.5	  414.8	 8084.0	...
4627841	  721.3	  414.5	 8080.0	...
4627842	  721.2	  414.6	 8077.0	...
4627843	  721.0	  414.9	 8078.0	...
4627844	  721.1	  415.0	 8077.0	...
4627845	  721.3	  415.1	 8075.0	...
4627846	  721.8	  415.3	 8073.0	...
4627847	  722.2	  415.5	 8073.0	...
4627848	  722.3	  415.7	 8073.0	...
4627849	  722.6	  415.3	 8074.0	...
4627850	  722.9	  414.9	 8075.0	...
4627851	  722.6	  414.7	 8076.0	...
4627852	  722.0	  414.8	 8076.0	...
4627853	  721.7	  414.8	 8073.0	...
4627854	  722.3	  414.6	 8070.0	...
4627855	  722.9	  414.4	 8066.0	...
4627856	  723.4	  414.2	 8064.0	...
4627857	  723.4	  414.1	 8059.0	...
4627858	  723.4	  414.0	 8055.0	...
4627859	  723.3	  413.9	 8053.0	...
4627860	  723.5	  414.2	 8053.0	...
4627861	  723.7	  414.6	 8054.0	...
4627862	  724.0	  414.7	 8055.0	...
4627863	  723.8	  414.5	 8057.0	...
4627864	  723.7	  414.4	 8055.0	...
4627865	  724.0	  414.5	 8052.0	...
4627866	  724.3	  414.7	 8049.0	...
4627867	  724.6	  414.9	 8048.0	...
4627868	  724.5	  415.2	 8045.0	...
4627869	  724.5	  415.6	 8041.0	...
4627870	  724.4	  415.8	 8035.0	...
4627871	  723.8	  416.0	 8033.0	...
4627872	  723.2	  416.1	 8031.0	...
4627873	  723.3	  416.2	 8031.0	...
4627874	  723.8	  416.2	 8031.0	...
4627875	  724.4	  416.2	 8030.0	...
4627876	  724.3	  415.6	 8030.0	...
4627877	  724.5	  415.0	 8030.0	...
4627878	  724.8	  415.2	 8030.0	...
4627879	  725.1	  415.7	 8028.0	...
4627880	  725.0	  416.1	 8027.0	...
4627881	  724.9	  415.8	 8023.0	...
4627882	  725.0	  415.2	 8021.0	...
4627883	  725.2	  414.6	 8019.0	...
4627884	  725.5	  414.3	 8019.0	...
4627885	  725.5	  414.7	 8017.0	...
4627886	  725.6	  415.2	 8017.0	...
4627887	  725.6	  415.6	 8017.0	...
4627888	  725.5	  416.4	 8019.0	...
4627889	  725.4	  417.1	 8020.0	...
4627890	  725.3	  417.4	 8020.0	...
4627891	  725.2	  417.1	 8020.0	...
4627892	  725.2	  416.7	 8019.0	...
4627893	  725.2	  416.4	 8017.0	...
4627894	  725.4	  416.3	 8011.0	...
4627895	  725.4	  416.3	 8007.0	...
4627896	  725.5	  416.4	 8000.0	...
4627897	  726.0	  416.4	 7997.0	...
4627898	  726.5	  416.4	 7993.0	...
4627899	  726.1	  416.4	 7993.0	...
4627900	  725.4	  416.5	 7998.0	...
4627901	  724.8	  416.8	 8003.0	...
4627902	  725.1	  417.0	 8009.0	...
4627903	  725.3	  417.3	 8009.0	...
4627904	  725.6	  417.3	 8008.0	...
4627905	  725.8	  417.3	 8006.0	...
4627906	  726.0	  417.3	 7999.0	...
4627907	  725.1	  417.3	 7995.0	...
4627908	  724.3	  417.3	 7991.0	...
4627909	  723.7	  416.8	 7992.0	...
4627910	  724.0	  416.4	 7993.0	...
4627911	  724.4	  416.2	 7993.0	...
4627912	  724.6	  416.4	 7993.0	...
4627913	  724.8	  416.6	 7994.0	...
4627914	  724.9	  416.8	 7990.0	...
4627915	  724.6	  417.0	 7985.0	...
4627916	  725.2	  417.0	 7981.0	...
4627917	  725.9	  416.8	 7981.0	...
4627918	  726.7	  416.6	 7976.0	...
4627919	  726.9	  416.6	 7972.0	...
4627920	  726.6	  416.7	 7966.0	...
4627921	  726.1	  416.7	 7964.0	...
4627922	  725.7	  416.6	 7961.0	...
4627923	  726.0	  416.4	 7960.0	...
4627924	  726.2	  416.2	 7962.0	...
4627925	  726.2	  416.1	 7964.0	...
4627926	  726.1	  416.0	 7964.0	...
4627927	  726.0	  416.0	 7961.0	...
4627928	  726.0	  416.1	 7958.0	...
4627929	  726.6	  416.2	 7958.0	...
4627930	  727.2	  417.1	 7956.0	...
4627931	  727.1	  418.0	 7954.0	...
4627932	  726.6	  418.8	 7951.0	...
4627933	  725.7	  418.5	 7952.0	...
4627934	  725.6	  418.1	 7954.0	...
4627935	  725.8	  417.9	 7956.0	...
4627936	  726.1	  418.5	 7956.0	...
4627937	  726.4	  419.0	 7957.0	...
4627938	  726.4	  419.1	 7958.0	...
4627939	  726.4	  418.8	 7958.0	...
4627940	  726.0	  418.6	 7956.0	...
4627941	  725.7	  418.6	 7948.0	...
4627942	  725.4	  418.2	 7941.0	...
4627943	  725.8	  417.6	 7935.0	...
4627944	  726.2	  416.8	 7934.0	...
4627945	  726.5	  416.6	 7934.0	...
4627946	  726.5	  416.6	 7937.0	...
4627947	  726.6	  416.8	 7941.0	...
4627948	  727.1	  416.9	 7943.0	...
4627949	  727.5	  416.7	 7942.0	...
4627950	  727.6	  416.6	 7941.0	...
4627951	  727.4	  417.2	 7941.0	...
4627952	  727.3	  418.0	 7941.0	...
4627953	  727.6	  418.3	 7942.0	...
4627954	  727.5	  417.9	 7942.0	...
4627955	  727.4	  417.5	 7939.0	...
4627956	  727.5	  417.4	 7935.0	...
4627957	  727.7	  417.4	 7932.0	...
4627958	  727.7	  417.3	 7932.0	...
4627959	  727.1	  417.1	 7933.0	...
4627960	  726.5	  416.9	 7933.0	...
4627961	  726.2	  416.7	 7933.0	...
4627962	  726.2	  417.2	 7933.0	...
4627963	  726.2	  417.8	 7933.0	...
4627964	  726.3	  418.6	 7932.0	...
4627965	  726.3	  418.8	 7931.0	...
4627966	  726.4	  418.9	 7930.0	...
4627967	  726.4	  418.7	 7929.0	...
4627968	  727.3	  418.4	 7929.0	...
4627969	  728.1	  418.1	 7928.0	...
4627970	  728.3	  418.2	 7926.0	...
4627971	  727.5	  418.6	 7921.0	...
4627972	  726.3	  418.9	 7917.0	...
4627973	  725.7	  418.6	 7914.0	...
4627974	  726.1	  418.0	 7918.0	...
4627975	  727.0	  417.5	 7921.0	...
4627976	  727.7	  417.7	 7925.0	...
4627977	  727.6	  418.0	 7919.0	...
4627978	  727.5	  418.1	 7912.0	...
4627979	  727.4	  418.1	 7906.0	...
4627980	  727.4	  418.1	 7906.0	...
4627981	  727.4	  418.2	 7907.0	...
4627982	  727.4	  418.4	 7907.0	...
4627983	  727.1	  418.5	 7907.0	...
4627984	  726.6	  418.5	 7904.0	...
4627985	  726.2	  418.5	 7901.0	...
4627986	  726.0	  418.6	 7901.0	...
4627987	  726.1	  418.8	 7905.0	...
4627988	  726.2	  419.1	 7908.0	...
4627989	  726.2	  419.3	 7908.0	...
4627990	  726.4	  418.6	 7908.0	...
4627991	  726.6	  417.9	 7909.0	...
4627992	  727.0	  417.9	 7905.0	...
4627993	  727.0	  418.6	 7902.0	...
4627994	  727.1	  419.7	 7899.0	...
4627995	  726.9	  420.1	 7897.0	...
4627996	  726.7	  420.1	 7894.0	...
4627997	  726.5	  419.8	 7893.0	...
4627998	  726.3	  419.7	 7894.0	...
4627999	  726.1	  420.1	 7895.0	...
4628000	  727.0	  420.2	 7896.0	...
4628001	  727.9	  419.6	 7897.0	...
4628002	  728.4	  418.9	 7897.0	...
4628003	  727.8	  418.4	 7896.0	...
4628004	  727.5	  418.4	 7897.0	...
4628005	  727.6	  418.7	 7898.0	...
4628006	  727.1	  419.3	 7895.0	...
4628007	  726.4	  419.5	 7890.0	...
4628008	  725.5	  419.3	 7885.0	...
4628009	  725.4	  419.6	 7885.0	...
4628010	  726.0	  420.1	 7885.0	...
4628011	  726.8	  420.6	 7885.0	...
4628012	  727.4	  420.2	 7884.0	...
4628013	  727.0	  419.8	 7883.0	...
4628014	  726.3	  419.2	 7882.0	...
4628015	  725.6	  419.0	 7882.0	...
4628016	  725.5	  418.9	 7880.0	...
4628017	  725.9	  418.9	 7877.0	...
4628018	  726.2	  418.7	 7875.0	...
4628019	  726.3	  418.6	 7877.0	...
4628020	  726.4	  418.5	 7878.0	...
4628021	  726.5	  418.6	 7880.0	...
4628022	  726.9	  418.6	 7880.0	...
4628023	  727.2	  418.5	 7882.0	...
4628024	  727.7	  417.8	 7884.0	...
4628025	  727.8	  417.2	 7884.0	...
4628026	  728.0	  416.6	 7882.0	...
4628027	  728.1	  416.7	 7880.0	...
4628028	  728.2	  416.7	 7881.0	...
4628029	  727.5	  416.8	 7881.0	...
4628030	  726.8	  417.1	 7881.0	...
4628031	  726.2	  417.3	 7876.0	...
4628032	  726.2	  417.3	 7871.0	...
4628033	  726.0	  416.9	 7867.0	...
4628034	  725.8	  417.0	 7869.0	...
4628035	  725.9	  417.4	 7872.0	...
4628036	  726.1	  417.5	 7872.0	...
4628037	  726.8	  417.0	 7870.0	...
4628038	  727.5	  416.4	 7868.0	...
4628039	  727.9	  416.3	 7867.0	...
4628040	  727.6	  416.8	 7866.0	...
4628041	  727.3	  417.4	 7865.0	...
4628042	  727.3	  417.7	 7861.0	...
4628043	  727.2	  417.4	 7856.0	...
4628044	  727.4	  416.9	 7851.0	...
4628045	  727.5	  416.3	 7852.0	...
4628046	  727.6	  415.8	 7853.0	...
4628047	  727.6	  415.6	 7853.0	...
4628048	  727.7	  415.5	 7853.0	...
4628049	  727.8	  415.4	 7851.0	...
4628050	  727.8	  415.3	 7850.0	...
4628051	  727.8	  415.4	 7849.0	...
4628052	  727.8	  415.5	 7849.0	...
4628053	  727.8	  415.7	 7845.0	...
4628054	  728.0	  415.7	 7840.0	...
4628055	  728.1	  415.7	 7837.0	...
4628056	  728.1	  415.7	 7838.0	...
4628057	  728.0	  416.4	 7839.0	...
4628058	  728.0	  417.2	 7837.0	...
4628059	  727.9	  416.9	 7836.0	...
4628060	  727.9	  416.3	 7838.0	...
4628061	  727.9	  415.5	 7840.0	...
4628062	  727.8	  415.6	 7843.0	...
4628063	  727.6	  415.4	 7843.0	...
4628064	  727.3	  415.6	 7843.0	...
4628065	  727.3	  415.8	 7843.0	...
4628066	  727.6	  416.2	 7844.0	...
4628067	  728.0	  416.4	 7844.0	...
4628068	  728.3	  416.1	 7844.0	...
4628069	  728.2	  415.5	 7843.0	...
4628070	  728.1	  415.0	 7842.0	...
4628071	  727.6	  415.1	 7841.0	...
4628072	  727.1	  415.1	 7838.0	...
4628073	  727.0	  414.9	 7836.0	...
4628074	  727.2	  414.7	 7835.0	...
4628075	  727.4	  414.7	 7835.0	...
4628076	  727.8	  414.8	 7835.0	...
4628077	  728.3	  415.2	 7835.0	...
4628078	  728.3	  415.6	 7831.0	...
4628079	  727.9	  415.9	 7827.0	...
4628080	  727.5	  415.6	 7826.0	...
4628081	  727.5	  414.8	 7830.0	...
4628082	  727.7	  414.1	 7835.0	...
4628083	  727.8	  413.5	 7835.0	...
4628084	  728.5	  413.9	 7836.0	...
4628085	  729.1	  414.4	 7837.0	...
4628086	  729.2	  415.0	 7838.0	...
4628087	  728.9	  415.3	 7831.0	...
4628088	  728.5	  415.0	 7824.0	...
4628089	  728.7	  414.5	 7818.0	...
4628090	  728.7	  414.2	 7818.0	...
4628091	  728.5	  414.5	 7817.0	...
MSG	4628092 0000 _ Number Off
4628092	  728.2	  414.6	 7817.0	...
4628093	  728.1	  414.5	 7816.0	...
4628094	  728.3	  414.5	 7815.0	...
4628095	  728.5	  414.7	 7815.0	...
4628096	  728.6	  414.5	 7815.0	...
4628097	  728.3	  414.4	 7818.0	...
4628098	  728.1	  414.6	 7821.0	...
4628099	  727.9	  414.9	 7822.0	...
4628100	  728.4	  414.8	 7820.0	...
4628101	  728.8	  414.4	 7817.0	...
4628102	  729.2	  414.1	 7816.0	...
4628103	  729.0	  413.8	 7814.0	...
4628104	  729.0	  413.6	 7812.0	...
4628105	  729.1	  413.4	 7810.0	...
4628106	  728.7	  413.3	 7810.0	...
4628107	  728.4	  413.5	 7811.0	...
4628108	  728.5	  413.6	 7813.0	...
4628109	  729.1	  413.7	 7813.0	...
4628110	  729.2	  413.7	 7813.0	...
4628111	  728.8	  414.3	 7814.0	...
4628112	  728.6	  414.9	 7815.0	...
4628113	  728.8	  415.3	 7817.0	...
4628114	  728.9	  415.1	 7820.0	...
4628115	  729.0	  415.1	 7823.0	...
4628116	  729.3	  415.4	 7826.0	...
4628117	  729.6	  415.7	 7826.0	...
4628118	  729.4	  415.2	 7826.0	...
4628119	  729.1	  414.7	 7826.0	...
4628120	  728.5	  414.0	 7827.0	...
4628121	  728.2	  413.9	 7826.0	...
4628122	  728.4	  413.9	 7822.0	...
4628123	  728.8	  414.1	 7817.0	...
4628124	  729.1	  414.3	 7812.0	...
4628125	  729.2	  415.2	 7810.0	...
4628126	  729.2	  416.0	 7810.0	...
4628127	  729.4	  416.8	 7810.0	...
4628128	  729.4	  417.0	 7809.0	...
4628129	  729.5	  416.8	 7809.0	...
4628130	  729.5	  416.4	 7810.0	...
4628131	  729.0	  415.9	 7811.0	...
4628132	  728.4	  415.7	 7813.0	...
4628133	  728.0	  415.4	 7813.0	...
4628134	  728.3	  415.6	 7815.0	...
4628135	  728.6	  415.9	 7817.0	...
4628136	  728.7	  416.1	 7815.0	...
4628137	  728.5	  415.7	 7809.0	...
4628138	  728.4	  415.3	 7803.0	...
4628139	  728.2	  414.9	 7800.0	...
4628140	  728.3	  414.7	 7798.0	...
4628141	  728.4	  414.6	 7796.0	...
4628142	  728.5	  414.8	 7795.0	...
4628143	  728.6	  415.0	 7794.0	...
4628144	  728.5	  415.2	 7797.0	...
4628145	  728.8	  415.2	 7800.0	...
4628146	  729.2	  415.1	 7803.0	...
4628147	  729.6	  415.1	 7800.0	...
4628148	  729.6	  415.1	 7798.0	...
4628149	  729.5	  415.2	 7797.0	...
4628150	  729.4	  415.0	 7801.0	...
4628151	  729.3	  414.5	 7802.0	...
4628152	  729.3	  414.1	 7801.0	...
4628153	  729.2	  414.1	 7798.0	...
4628154	  729.2	  414.3	 7796.0	...
4628155	  729.3	  415.3	 7794.0	...
4628156	  729.4	  416.2	 7792.0	...
4628157	  729.4	  416.1	 7790.0	...
4628158	  728.9	  415.3	 7791.0	...
4628159	  728.4	  414.7	 7792.0	...
4628160	  728.0	  415.0	 7794.0	...
4628161	  728.0	  415.3	 7794.0	...
4628162	  728.1	  415.3	 7795.0	...
4628163	  728.2	  415.3	 7796.0	...
4628164	  728.4	  415.4	 7797.0	...
4628165	  728.4	  415.8	 7798.0	...
4628166	  728.6	  416.0	 7799.0	...
4628167	  728.9	  416.0	 7800.0	...
4628168	  728.5	  415.7	 7802.0	...
4628169	  727.8	  415.4	 7800.0	...
4628170	  727.4	  415.6	 7797.0	...
4628171	  727.8	  415.6	 7793.0	...
4628172	  728.2	  415.2	 7790.0	...
4628173	  728.3	  414.6	 7789.0	...
4628174	  728.3	  414.0	 7787.0	...
4628175	  728.3	  413.9	 7786.0	...
4628176	  728.2	  413.6	 7784.0	...
4628177	  728.2	  413.2	 7784.0	...
4628178	  728.8	  412.6	 7785.0	...
4628179	  729.4	  412.4	 7787.0	...
4628180	  729.0	  412.4	 7789.0	...
4628181	  728.1	  412.7	 7791.0	...
4628182	  727.3	  412.8	 7792.0	...
4628183	  727.5	  413.6	 7789.0	...
4628184	  727.8	  414.7	 7784.0	...
4628185	  728.0	  415.7	 7781.0	...
4628186	  728.0	  415.6	 7782.0	...
4628187	  727.8	  414.7	 7782.0	...
4628188	  727.7	  413.8	 7783.0	...
4628189	  727.6	  413.1	 7782.0	...
4628190	  727.4	  413.0	 7781.0	...
4628191	  727.3	  412.8	 7781.0	...
4628192	  727.0	  413.7	 7782.0	...
4628193	  726.9	  414.7	 7782.0	...
4628194	  727.4	  415.1	 7781.0	...
4628195	  728.0	  414.1	 7781.0	...
4628196	  728.5	  413.1	 7782.0	...
4628197	  728.2	  412.7	 7784.0	...
4628198	  728.2	  412.8	 7790.0	...
4628199	  728.3	  412.8	 7795.0	...
4628200	  728.6	  413.1	 7795.0	...
4628201	  728.7	  413.3	 7791.0	...
4628202	  728.5	  413.8	 7788.0	...
4628203	  728.1	  414.1	 7788.0	...
4628204	  727.7	  414.4	 7788.0	...
4628205	  727.7	  414.0	 7787.0	...
4628206	  727.7	  413.7	 7788.0	...
4628207	  727.8	  413.5	 7787.0	...
4628208	  727.9	  413.6	 7786.0	...
4628209	  728.0	  413.4	 7789.0	...
4628210	  727.7	  413.1	 7794.0	...
4628211	  727.6	  412.8	 7799.0	...
4628212	  727.7	  412.6	 7801.0	...
4628213	  728.3	  412.4	 7802.0	...
4628214	  728.8	  412.1	 7803.0	...
4628215	  729.1	  411.9	 7803.0	...
4628216	  729.3	  411.8	 7800.0	...
4628217	  729.6	  411.9	 7797.0	...
4628218	  729.8	  412.4	 7793.0	...
4628219	  729.5	  412.8	 7793.0	...
4628220	  729.6	  413.0	 7791.0	...
4628221	  729.6	  412.8	 7789.0	...
4628222	  729.4	  412.9	 7788.0	...
4628223	  728.8	  413.1	 7790.0	...
4628224	  728.1	  413.3	 7793.0	...
4628225	  727.8	  412.9	 7796.0	...
4628226	  727.5	  412.6	 7798.0	...
4628227	  727.5	  412.4	 7802.0	...
4628228	  727.5	  412.6	 7806.0	...
4628229	  727.4	  412.6	 7809.0	...
4628230	  727.2	  412.5	 7805.0	...
4628231	  727.1	  412.4	 7801.0	...
4628232	  727.0	  412.4	 7796.0	...
4628233	  727.1	  412.4	 7796.0	...
4628234	  727.3	  412.0	 7795.0	...
4628235	  727.2	  411.5	 7797.0	...
4628236	  726.9	  411.2	 7799.0	...
4628237	  726.7	  411.6	 7800.0	...
4628238	  726.8	  412.0	 7801.0	...
4628239	  726.7	  412.3	 7804.0	...
4628240	  726.6	  412.3	 7806.0	...
4628241	  726.6	  412.2	 7803.0	...
4628242	  727.2	  412.4	 7798.0	...
4628243	  727.9	  412.6	 7793.0	...
4628244	  728.5	  412.1	 7794.0	...
4628245	  728.4	  411.3	 7796.0	...
4628246	  728.3	  411.3	 7798.0	...
4628247	  728.3	  411.9	 7799.0	...
4628248	  728.3	  412.7	 7800.0	...
4628249	  728.3	  412.9	 7798.0	...
4628250	  727.9	  413.4	 7797.0	...
4628251	  727.5	  413.7	 7797.0	...
4628252	  727.1	  414.0	 7798.0	...
4628253	  726.9	  413.8	 7800.0	...
4628254	  726.7	  413.3	 7801.0	...
4628255	  726.7	  412.8	 7801.0	...
4628256	  727.1	  412.6	 7800.0	...
4628257	  727.5	  412.8	 7798.0	...
4628258	  727.6	  413.0	 7797.0	...
4628259	  727.7	  412.8	 7797.0	...
4628260	  727.7	  412.5	 7797.0	...
4628261	  727.8	  412.4	 7799.0	...
4628262	  727.8	  412.4	 7800.0	...
4628263	  727.9	  412.4	 7801.0	...
4628264	  727.9	  412.4	 7801.0	...
4628265	  727.7	  412.2	 7800.0	...
4628266	  727.2	  412.0	 7798.0	...
4628267	  726.7	  411.9	 7799.0	...
4628268	  726.6	  412.0	 7800.0	...
4628269	  726.7	  412.1	 7801.0	...
4628270	  727.3	  411.9	 7798.0	...
4628271	  728.0	  411.7	 7796.0	...
4628272	  728.9	  412.4	 7796.0	...
4628273	  729.3	  413.3	 7799.0	...
4628274	  729.4	  413.6	 7798.0	...
4628275	  729.2	  413.1	 7795.0	...
4628276	  728.4	  412.5	 7792.0	...
4628277	  727.8	  412.4	 7792.0	...
4628278	  727.9	  412.0	 7792.0	...
4628279	  728.5	  411.8	 7792.0	...
4628280	  729.3	  411.6	 7794.0	...
4628281	  729.6	  412.1	 7800.0	...
4628282	  729.3	  412.6	 7806.0	...
4628283	  728.6	  413.0	 7808.0	...
4628284	  727.7	  413.2	 7802.0	...
4628285	  727.4	  413.2	 7796.0	...
4628286	  727.8	  413.1	 7794.0	...
4628287	  728.1	  413.0	 7797.0	...
4628288	  728.3	  413.0	 7797.0	...
4628289	  728.1	  413.1	 7795.0	...
4628290	  727.9	  413.1	 7793.0	...
4628291	  728.1	  413.1	 7794.0	...
4628292	  728.4	  413.0	 7796.0	...
4628293	  728.7	  412.9	 7792.0	...
4628294	  729.2	  412.7	 7790.0	...
4628295	  729.4	  412.0	 7788.0	...
4628296	  729.7	  411.3	 7791.0	...
4628297	  729.8	  410.3	 7793.0	...
4628298	  729.8	  410.0	 7795.0	...
4628299	  729.6	  410.1	 7793.0	...
4628300	  728.6	  410.7	 7790.0	...
4628301	  727.7	  411.4	 7785.0	...
MSG	4628302 0000 _ Number On
4628302	  727.1	  411.5	 7783.0	...
4628303	  727.3	  411.6	 7781.0	...
4628304	  727.7	  411.8	 7780.0	...
4628305	  727.8	  412.4	 7779.0	...
4628306	  727.9	  413.1	 7778.0	...
4628307	  727.8	  413.2	 7783.0	...
4628308	  727.7	  412.5	 7788.0	...
4628309	  727.5	  411.9	 7793.0	...
4628310	  727.3	  411.4	 7791.0	...
4628311	  727.0	  411.1	 7789.0	...
4628312	  726.7	  411.2	 7791.0	...
4628313	  727.3	  411.5	 7794.0	...
4628314	  728.0	  411.5	 7795.0	...
4628315	  728.4	  411.4	 7794.0	...
4628316	  728.1	  411.4	 7791.0	...
4628317	  727.7	  411.7	 7790.0	...
4628318	  727.6	  411.8	 7790.0	...
4628319	  727.3	  411.8	 7790.0	...
4628320	  726.6	  411.8	 7789.0	...
4628321	  726.0	  411.7	 7787.0	...
4628322	  725.9	  411.8	 7785.0	...
4628323	  726.1	  412.0	 7788.0	...
4628324	  726.3	  412.2	 7791.0	...
4628325	  726.2	  412.4	 7793.0	...
4628326	  725.9	  412.5	 7792.0	...
4628327	  725.6	  412.6	 7790.0	...
4628328	  726.0	  412.7	 7790.0	...
4628329	  726.7	  412.7	 7788.0	...
4628330	  727.5	  412.6	 7786.0	...
4628331	  727.5	  412.1	 7786.0	...
4628332	  727.5	  411.5	 7789.0	...
4628333	  727.7	  411.0	 7792.0	...
4628334	  728.0	  411.0	 7794.0	...
4628335	  728.3	  411.1	 7793.0	...
4628336	  727.5	  411.3	 7790.0	...
4628337	  726.7	  411.5	 7787.0	...
4628338	  726.4	  411.7	 7785.0	...
4628339	  726.9	  411.5	 7786.0	...
4628340	  727.6	  411.5	 7788.0	...
4628341	  727.8	  411.5	 7790.0	...
4628342	  727.8	  411.2	 7792.0	...
4628343	  727.7	  410.9	 7792.0	...
4628344	  727.6	  410.6	 7792.0	...
4628345	  727.3	  410.6	 7792.0	...
4628346	  726.9	  410.5	 7792.0	...
4628347	  726.7	  410.3	 7792.0	...
4628348	  726.9	  410.5	 7791.0	...
4628349	  727.3	  411.0	 7790.0	...
4628350	  727.4	  411.5	 7789.0	...
4628351	  727.9	  411.9	 7788.0	...
4628352	  728.7	  412.1	 7790.0	...
4628353	  729.5	  412.1	 7793.0	...
4628354	  730.0	  411.9	 7798.0	...
4628355	  730.1	  411.4	 7800.0	...
4628356	  729.9	  410.8	 7807.0	...
4628357	  729.7	  410.3	 7812.0	...
4628358	  729.5	  410.2	 7817.0	...
4628359	  729.7	  410.2	 7818.0	...
4628360	  730.0	  410.6	 7819.0	...
4628361	  729.4	  410.9	 7815.0	...
4628362	  728.6	  411.4	 7811.0	...
4628363	  728.6	  411.6	 7807.0	...
4628364	  729.5	  411.5	 7810.0	...
4628365	  729.8	  411.4	 7814.0	...
4628366	  729.3	  411.2	 7817.0	...
4628367	  728.9	  411.1	 7816.0	...
4628368	  729.1	  411.1	 7815.0	...
4628369	  729.2	  411.2	 7814.0	...
4628370	  729.2	  411.2	 7813.0	...
4628371	  729.3	  411.2	 7812.0	...
4628372	  729.4	  411.3	 7811.0	...
4628373	  729.4	  411.4	 7812.0	...
4628374	  729.3	  411.3	 7813.0	...
4628375	  729.4	  411.1	 7813.0	...
4628376	  729.7	  411.8	 7810.0	...
4628377	  729.9	  412.6	 7808.0	...
4628378	  729.9	  413.4	 7808.0	...
4628379	  729.6	  413.5	 7809.0	...
4628380	  729.1	  413.5	 7811.0	...
4628381	  728.8	  413.5	 7810.0	...
4628382	  728.6	  413.4	 7808.0	...
4628383	  728.0	  413.3	 7806.0	...
4628384	  727.4	  413.3	 7804.0	...
4628385	  727.2	  413.1	 7804.0	...
4628386	  727.7	  412.6	 7803.0	...
4628387	  728.0	  412.1	 7803.0	...
4628388	  727.9	  412.1	 7803.0	...
4628389	  727.8	  412.3	 7803.0	...
4628390	  727.8	  412.2	 7803.0	...
4628391	  728.1	  412.1	 7803.0	...
4628392	  728.4	  411.8	 7804.0	...
4628393	  728.7	  411.9	 7804.0	...
4628394	  728.6	  411.8	 7804.0	...
4628395	  728.3	  411.8	 7804.0	...
4628396	  728.1	  412.0	 7804.0	...
4628397	  728.0	  412.4	 7804.0	...
4628398	  727.9	  412.7	 7804.0	...
4628399	  728.4	  412.4	 7803.0	...
4628400	  729.0	  412.1	 7802.0	...
4628401	  729.6	  412.1	 7803.0	...
4628402	  729.7	  412.6	 7805.0	...
4628403	  729.7	  413.1	 7809.0	...
4628404	  729.7	  413.7	 7811.0	...
4628405	  729.9	  413.9	 7812.0	...
4628406	  730.2	  413.9	 7811.0	...
4628407	  729.8	  413.5	 7811.0	...
4628408	  729.3	  413.3	 7812.0	...
4628409	  729.6	  413.1	 7816.0	...
4628410	  730.4	  413.0	 7819.0	...
4628411	  730.9	  412.7	 7821.0	...
4628412	  730.3	  412.6	 7821.0	...
4628413	  729.8	  412.5	 7821.0	...
4628414	  729.7	  412.4	 7820.0	...
4628415	  729.9	  412.2	 7818.0	...
4628416	  729.9	  412.1	 7816.0	...
4628417	  729.8	  412.0	 7819.0	...
4628418	  729.8	  412.0	 7824.0	...
4628419	  729.8	  412.0	 7830.0	...
4628420	  729.9	  411.8	 7831.0	...
4628421	  730.1	  411.5	 7833.0	...
4628422	  730.5	  411.1	 7830.0	...
4628423	  730.9	  411.0	 7824.0	...
4628424	  731.2	  410.9	 7819.0	...
4628425	  731.3	  410.8	 7820.0	...
4628426	  730.3	  410.8	 7824.0	...
4628427	  729.2	  411.2	 7829.0	...
4628428	  728.2	  411.8	 7828.0	...
4628429	  728.3	  412.3	 7825.0	...
4628430	  728.5	  412.4	 7822.0	...
4628431	  728.7	  412.5	 7822.0	...
4628432	  728.8	  412.0	 7824.0	...
4628433	  728.8	  411.4	 7826.0	...
4628434	  728.8	  411.1	 7826.0	...
4628435	  728.9	  411.3	 7825.0	...
4628436	  728.6	  411.2	 7823.0	...
4628437	  728.3	  411.0	 7821.0	...
4628438	  728.1	  410.8	 7819.0	...
4628439	  728.1	  410.5	 7819.0	...
4628440	  728.4	  410.1	 7818.0	...
4628441	  728.7	  409.8	 7816.0	...
4628442	  729.0	  410.1	 7814.0	...
4628443	  729.4	  410.6	 7813.0	...
4628444	  729.8	  410.8	 7812.0	...
4628445	  730.4	  410.8	 7813.0	...
4628446	  730.5	  410.7	 7816.0	...
4628447	  730.6	  410.5	 7818.0	...
4628448	  730.5	  411.1	 7819.0	...
4628449	  730.3	  411.9	 7820.0	...
4628450	  730.5	  412.6	 7821.0	...
4628451	  730.6	  412.6	 7822.0	...
4628452	  730.3	  412.7	 7823.0	...
4628453	  730.0	  412.7	 7826.0	...
4628454	  729.3	  412.7	 7830.0	...
4628455	  729.1	  413.1	 7833.0	...
4628456	  729.0	  413.6	 7834.0	...
4628457	  729.6	  413.8	 7834.0	...
4628458	  730.2	  413.3	 7835.0	...
4628459	  730.8	  412.8	 7836.0	...
4628460	  730.9	  412.6	 7837.0	...
4628461	  731.1	  412.7	 7837.0	...
4628462	  731.2	  412.9	 7838.0	...
4628463	  731.2	  412.2	 7838.0	...
4628464	  731.0	  411.4	 7837.0	...
4628465	  730.8	  410.5	 7836.0	...
4628466	  730.7	  410.3	 7836.0	...
4628467	  730.7	  410.4	 7835.0	...
4628468	  730.7	  410.8	 7833.0	...
4628469	  730.2	  411.2	 7830.0	...
4628470	  729.6	  411.4	 7826.0	...
4628471	  729.2	  411.8	 7825.0	...
4628472	  729.4	  412.6	 7824.0	...
4628473	  729.6	  413.2	 7822.0	...
4628474	  729.8	  413.1	 7820.0	...
4628475	  729.9	  412.6	 7824.0	...
4628476	  730.0	  412.1	 7829.0	...
4628477	  730.2	  412.0	 7835.0	...
4628478	  730.4	  412.0	 7836.0	...
4628479	  730.0	  411.7	 7836.0	...
4628480	  729.7	  411.4	 7836.0	...
4628481	  729.5	  411.0	 7834.0	...
4628482	  729.3	  411.0	 7832.0	...
4628483	  729.2	  411.0	 7830.0	...
4628484	  728.9	  411.0	 7830.0	...
4628485	  728.9	  411.2	 7831.0	...
4628486	  728.7	  411.3	 7831.0	...
4628487	  728.6	  411.3	 7831.0	...
4628488	  728.5	  411.2	 7831.0	...
4628489	  728.5	  411.1	 7831.0	...
4628490	  728.5	  410.9	 7832.0	...
4628491	  729.0	  410.8	 7835.0	...
4628492	  729.7	  410.7	 7839.0	...
4628493	  730.0	  410.8	 7836.0	...
4628494	  729.7	  410.8	 7831.0	...
4628495	  729.3	  409.9	 7826.0	...
4628496	  729.7	  409.0	 7824.0	...
4628497	  730.3	  409.6	 7824.0	...
4628498	  730.9	  411.1	 7827.0	...
4628499	  730.6	  412.0	 7831.0	...
4628500	  730.0	  411.1	 7835.0	...
4628501	  729.5	  410.2	 7838.0	...
4628502	  730.2	  410.1	 7840.0	...
4628503	  730.8	  410.1	 7843.0	...
4628504	  731.5	  410.2	 7846.0	...
4628505	  731.7	  409.9	 7848.0	...
4628506	  731.9	  409.9	 7851.0	...
4628507	  732.0	  409.7	 7851.0	...
4628508	  731.4	  409.7	 7851.0	...
4628509	  730.8	  409.8	 7851.0	...
4628510	  730.1	  409.7	 7844.0	...
4628511	  730.0	  409.6	 7838.0	...
4628512	  730.0	  409.3	 7833.0	...
4628513	  729.9	  409.1	 7834.0	...
4628514	  730.2	  409.0	 7836.0	...
4628515	  730.5	  409.0	 7837.0	...
4628516	  730.8	  409.0	 7835.0	...
4628517	  730.8	  409.8	 7834.0	...
4628518	  730.8	  410.4	 7832.0	...
4628519	  731.0	  410.7	 7832.0	...
4628520	  731.2	  410.2	 7831.0	...
4628521	  731.2	  409.8	 7830.0	...
4628522	  731.1	  409.6	 7834.0	...
4628523	  731.1	  409.4	 7840.0	...
4628524	  731.2	  409.3	 7846.0	...
4628525	  731.5	  409.5	 7846.0	...
4628526	  731.5	  409.7	 7847.0	...
4628527	  731.5	  409.8	 7848.0	...
4628528	  731.4	  409.6	 7846.0	...
4628529	  731.4	  409.3	 7844.0	...
4628530	  731.4	  409.0	 7841.0	...
4628531	  731.3	  408.7	 7839.0	...
4628532	  731.2	  408.6	 7839.0	...
4628533	  730.9	  408.6	 7842.0	...
4628534	  730.6	  408.6	 7844.0	...
4628535	  730.8	  408.9	 7843.0	...
4628536	  731.3	  409.1	 7842.0	...
4628537	  731.8	  409.1	 7845.0	...
4628538	  731.8	  408.9	 7849.0	...
4628539	  731.5	  408.7	 7852.0	...
4628540	  731.4	  408.7	 7852.0	...
4628541	  731.2	  408.6	 7852.0	...
4628542	  731.3	  408.4	 7852.0	...
4628543	  731.2	  408.0	 7852.0	...
4628544	  731.0	  407.7	 7851.0	...
4628545	  731.1	  407.4	 7851.0	...
4628546	  731.2	  407.1	 7851.0	...
4628547	  731.4	  407.0	 7852.0	...
4628548	  731.3	  406.9	 7852.0	...
4628549	  731.2	  407.0	 7852.0	...
4628550	  731.0	  407.0	 7856.0	...
4628551	  730.9	  407.1	 7859.0	...
4628552	  730.8	  407.1	 7863.0	...
4628553	  730.8	  407.1	 7858.0	...
4628554	  730.7	  407.1	 7854.0	...
4628555	  730.4	  407.3	 7850.0	...
4628556	  730.1	  407.6	 7849.0	...
4628557	  730.1	  408.1	 7846.0	...
4628558	  731.0	  408.3	 7847.0	...
4628559	  731.9	  408.5	 7850.0	...
4628560	  732.1	  408.6	 7854.0	...
4628561	  731.7	  407.9	 7857.0	...
4628562	  731.3	  407.3	 7860.0	...
4628563	  731.0	  406.4	 7863.0	...
4628564	  730.9	  406.1	 7864.0	...
4628565	  731.6	  405.7	 7865.0	...
4628566	  732.5	  405.3	 7865.0	...
4628567	  732.4	  405.0	 7866.0	...
4628568	  731.4	  404.7	 7868.0	...
4628569	  730.4	  404.6	 7869.0	...
4628570	  730.4	  404.4	 7868.0	...
4628571	  730.1	  404.4	 7871.0	...
4628572	  729.8	  404.4	 7875.0	...
4628573	  730.1	  404.4	 7878.0	...
4628574	  730.7	  404.3	 7878.0	...
4628575	  731.3	  404.3	 7878.0	...
4628576	  731.2	  404.5	 7878.0	...
4628577	  731.0	  404.6	 7879.0	...
4628578	  730.4	  404.7	 7879.0	...
4628579	  729.9	  404.9	 7880.0	...
4628580	  729.6	  405.5	 7880.0	...
4628581	  729.7	  406.0	 7880.0	...
4628582	  730.4	  406.5	 7880.0	...
4628583	  731.0	  406.7	 7881.0	...
4628584	  731.5	  406.2	 7882.0	...
4628585	  731.4	  405.5	 7883.0	...
4628586	  731.3	  404.9	 7883.0	...
4628587	  731.3	  404.7	 7882.0	...
4628588	  731.3	  404.2	 7884.0	...
4628589	  731.2	  403.7	 7886.0	...
4628590	  731.2	  403.7	 7892.0	...
4628591	  731.3	  404.0	 7896.0	...
4628592	  731.1	  404.3	 7900.0	...
4628593	  731.0	  404.5	 7901.0	...
4628594	  731.1	  404.5	 7901.0	...
4628595	  731.4	  404.5	 7901.0	...
4628596	  731.6	  404.5	 7901.0	...
4628597	  731.4	  404.2	 7902.0	...
4628598	  731.3	  404.0	 7903.0	...
4628599	  731.5	  403.9	 7903.0	...
4628600	  731.8	  404.0	 7902.0	...
4628601	  732.0	  403.6	 7900.0	...
4628602	  731.9	  403.4	 7899.0	...
4628603	  731.6	  403.1	 7900.0	...
4628604	  731.6	  402.8	 7901.0	...
MSG	4628605 0000 _ Number Off
4628605	  731.8	  402.5	 7904.0	...
4628606	  731.4	  402.3	 7906.0	...
4628607	  730.8	  402.0	 7908.0	...
4628608	  730.1	  401.6	 7908.0	...
4628609	  730.1	  401.7	 7908.0	...
4628610	  730.2	  402.3	 7909.0	...
4628611	  730.3	  403.2	 7909.0	...
4628612	  729.8	  403.7	 7908.0	...
4628613	  729.2	  403.2	 7906.0	...
4628614	  728.8	  402.2	 7905.0	...
4628615	  729.2	  402.0	 7906.0	...
4628616	  729.8	  402.9	 7907.0	...
4628617	  730.0	  403.9	 7908.0	...
4628618	  729.9	  404.1	 7910.0	...
4628619	  729.6	  404.0	 7912.0	...
4628620	  729.2	  403.7	 7914.0	...
4628621	  728.9	  403.3	 7916.0	...
4628622	  728.5	  403.0	 7918.0	...
4628623	  728.0	  402.3	 7917.0	...
4628624	  727.8	  401.8	 7914.0	...
4628625	  727.7	  401.8	 7912.0	...
4628626	  727.9	  402.2	 7909.0	...
4628627	  728.7	  401.9	 7907.0	...
4628628	  729.0	  401.3	 7908.0	...
4628629	  729.3	  400.8	 7911.0	...
4628630	  729.1	  400.9	 7913.0	...
4628631	  729.2	  401.1	 7912.0	...
4628632	  729.4	  401.4	 7911.0	...
4628633	  729.6	  401.6	 7914.0	...
4628634	  729.8	  401.8	 7918.0	...
4628635	  729.9	  401.9	 7923.0	...
4628636	  729.5	  401.9	 7925.0	...
4628637	  729.1	  401.9	 7926.0	...
4628638	  728.7	  401.7	 7925.0	...
4628639	  728.8	  401.5	 7924.0	...
4628640	  729.0	  402.3	 7924.0	...
4628641	  729.3	  403.3	 7924.0	...
4628642	  729.3	  403.3	 7923.0	...
4628643	  729.6	  402.4	 7923.0	...
4628644	  729.7	  401.2	 7923.0	...
4628645	  730.0	  400.9	 7925.0	...
4628646	  730.0	  400.5	 7931.0	...
4628647	  729.7	  400.4	 7936.0	...
4628648	  729.4	  400.3	 7934.0	...
4628649	  729.2	  400.5	 7930.0	...
4628650	  729.4	  400.6	 7927.0	...
4628651	  729.5	  400.7	 7929.0	...
4628652	  729.6	  400.5	 7933.0	...
4628653	  729.7	  400.3	 7937.0	...
4628654	  729.9	  400.3	 7939.0	...
4628655	  730.0	  400.5	 7940.0	...
4628656	  730.2	  400.6	 7940.0	...
4628657	  730.1	  400.7	 7939.0	...
4628658	  729.9	  400.4	 7939.0	...
4628659	  729.5	  400.2	 7938.0	...
4628660	  729.3	  400.0	 7937.0	...
4628661	  729.4	  400.4	 7941.0	...
4628662	  729.6	  400.8	 7945.0	...
4628663	  729.7	  401.3	 7950.0	...
4628664	  729.6	  401.2	 7950.0	...
4628665	  729.6	  401.1	 7950.0	...
4628666	  729.7	  401.0	 7950.0	...
4628667	  729.7	  400.1	 7951.0	...
4628668	  729.4	  399.4	 7953.0	...
4628669	  729.1	  399.0	 7956.0	...
4628670	  729.7	  399.0	 7960.0	...
4628671	  730.5	  398.8	 7961.0	...
4628672	  731.3	  398.5	 7961.0	...
4628673	  730.6	  398.3	 7960.0	...
4628674	  730.0	  398.4	 7961.0	...
4628675	  729.3	  398.4	 7961.0	...
4628676	  729.2	  398.4	 7960.0	...
4628677	  729.2	  398.5	 7958.0	...
4628678	  729.2	  398.9	 7959.0	...
4628679	  729.1	  399.3	 7962.0	...
4628680	  729.1	  399.6	 7964.0	...
4628681	  729.3	  399.8	 7963.0	...
4628682	  730.4	  399.5	 7962.0	...
4628683	  731.4	  399.0	 7963.0	...
4628684	  732.0	  398.9	 7965.0	...
4628685	  732.1	  399.3	 7970.0	...
4628686	  732.0	  399.3	 7976.0	...
4628687	  731.9	  398.9	 7980.0	...
4628688	  731.4	  398.6	 7982.0	...
4628689	  731.0	  398.6	 7982.0	...
4628690	  730.6	  398.7	 7978.0	...
4628691	  730.6	  398.6	 7975.0	...
4628692	  730.9	  398.4	 7976.0	...
4628693	  731.3	  398.2	 7981.0	...
4628694	  731.4	  398.2	 7982.0	...
4628695	  731.2	  398.3	 7979.0	...
4628696	  731.1	  398.4	 7977.0	...
4628697	  731.1	  398.4	 7985.0	...
4628698	  731.0	  398.0	 7992.0	...
4628699	  730.8	  397.6	 7997.0	...
4628700	  730.5	  397.2	 7997.0	...
4628701	  730.3	  397.2	 7996.0	...
4628702	  730.3	  397.0	 7992.0	...
4628703	  730.3	  396.8	 7986.0	...
4628704	  730.3	  396.7	 7981.0	...
4628705	  730.8	  396.2	 7987.0	...
4628706	  731.3	  395.7	 7996.0	...
4628707	  731.8	  395.5	 8002.0	...
4628708	  731.2	  395.8	 8000.0	...
4628709	  730.7	  396.2	 7998.0	...
4628710	  730.1	  396.3	 7998.0	...
4628711	  730.3	  396.2	 7999.0	...
4628712	  730.5	  396.3	 7999.0	...
4628713	  730.6	  396.3	 8000.0	...
4628714	  730.6	  396.0	 8004.0	...
4628715	  730.1	  395.5	 8007.0	...
4628716	  729.7	  394.9	 8011.0	...
4628717	  729.1	  394.7	 8012.0	...
4628718	  728.9	  394.7	 8013.0	...
4628719	  729.2	  394.6	 8015.0	...
4628720	  729.7	  394.6	 8014.0	...
4628721	  730.2	  394.5	 8011.0	...
4628722	  730.0	  394.6	 8008.0	...
4628723	  729.9	  394.7	 8007.0	...
4628724	  729.6	  395.0	 8005.0	...
4628725	  729.4	  395.1	 8002.0	...
4628726	  729.4	  395.0	 8000.0	...
4628727	  729.4	  394.9	 8003.0	...
4628728	  729.5	  395.1	 8011.0	...
4628729	  729.9	  395.5	 8019.0	...
4628730	  730.3	  395.7	 8023.0	...
4628731	  730.9	  395.4	 8024.0	...
4628732	  731.1	  395.2	 8024.0	...
4628733	  731.4	  395.1	 8023.0	...
4628734	  731.4	  395.4	 8023.0	...
4628735	  731.5	  395.6	 8023.0	...
4628736	  731.4	  395.1	 8023.0	...
4628737	  731.3	  394.4	 8023.0	...
4628738	  731.1	  393.9	 8023.0	...
4628739	  731.0	  394.1	 8025.0	...
4628740	  730.8	  393.7	 8026.0	...
4628741	  730.8	  393.1	 8028.0	...
4628742	  730.7	  393.5	 8028.0	...
4628743	  730.6	  394.3	 8028.0	...
4628744	  730.5	  394.7	 8032.0	...
4628745	  730.3	  394.2	 8037.0	...
4628746	  730.2	  394.2	 8041.0	...
4628747	  729.8	  394.4	 8042.0	...
4628748	  729.5	  395.0	 8045.0	...
4628749	  729.7	  395.3	 8048.0	...
4628750	  730.1	  395.6	 8050.0	...
4628751	  730.1	  394.8	 8048.0	...
4628752	  729.9	  394.0	 8047.0	...
4628753	  729.7	  392.7	 8046.0	...
4628754	  730.0	  392.3	 8046.0	...
4628755	  729.8	  392.1	 8046.0	...
4628756	  729.6	  392.5	 8050.0	...
4628757	  729.2	  392.8	 8054.0	...
4628758	  729.2	  392.6	 8059.0	...
4628759	  729.2	  392.6	 8059.0	...
4628760	  729.5	  392.6	 8058.0	...
4628761	  729.8	  392.3	 8058.0	...
4628762	  730.1	  391.7	 8057.0	...
4628763	  729.9	  391.1	 8056.0	...
4628764	  729.7	  390.8	 8060.0	...
4628765	  729.6	  390.6	 8066.0	...
4628766	  729.0	  390.5	 8071.0	...
4628767	  728.4	  390.4	 8070.0	...
4628768	  728.4	  391.0	 8069.0	...
4628769	  728.9	  391.6	 8069.0	...
4628770	  729.4	  392.0	 8068.0	...
4628771	  729.4	  392.2	 8068.0	...
4628772	  729.4	  392.4	 8068.0	...
4628773	  729.3	  391.6	 8068.0	...
4628774	  729.2	  390.5	 8072.0	...
4628775	  729.2	  389.2	 8076.0	...
4628776	  729.7	  389.0	 8080.0	...
4628777	  730.1	  388.9	 8077.0	...
4628778	  730.4	  389.1	 8073.0	...
4628779	  730.2	  389.3	 8074.0	...
4628780	  729.8	  389.3	 8077.0	...
4628781	  729.6	  389.2	 8080.0	...
4628782	  729.3	  389.2	 8080.0	...
4628783	  729.1	  389.4	 8079.0	...
4628784	  729.0	  389.6	 8081.0	...
4628785	  729.1	  390.0	 8084.0	...
4628786	  729.3	  390.2	 8086.0	...
4628787	  729.4	  389.9	 8085.0	...
4628788	  729.5	  389.4	 8091.0	...
4628789	  729.7	  389.3	 8097.0	...
4628790	  730.0	  389.5	 8098.0	...
4628791	  730.1	  389.7	 8095.0	...
4628792	  730.6	  389.4	 8093.0	...
4628793	  731.1	  389.3	 8096.0	...
4628794	  731.6	  389.4	 8095.0	...
4628795	  731.5	  389.4	 8093.0	...
4628796	  731.4	  389.1	 8092.0	...
4628797	  730.5	  388.5	 8094.0	...
4628798	  729.5	  387.8	 8097.0	...
4628799	  728.4	  387.6	 8100.0	...
4628800	  728.2	  387.6	 8103.0	...
4628801	  728.0	  387.8	 8105.0	...
4628802	  727.9	  387.9	 8104.0	...
4628803	  728.2	  388.0	 8101.0	...
4628804	  728.4	  387.8	 8103.0	...
4628805	  728.7	  387.7	 8108.0	...
4628806	  728.7	  388.0	 8113.0	...
4628807	  728.7	  388.7	 8113.0	...
4628808	  728.7	  389.4	 8113.0	...
4628809	  728.6	  389.0	 8113.0	...
4628810	  728.7	  388.2	 8114.0	...
4628811	  728.7	  387.2	 8113.0	...
4628812	  729.0	  386.9	 8112.0	...
4628813	  729.1	  386.7	 8111.0	...
4628814	  729.3	  386.6	 8111.0	...
4628815	  729.3	  386.8	 8113.0	...
MSG	4628816 0000 _ Number On
4628816	  729.4	  386.8	 8116.0	...
4628817	  729.5	  387.1	 8120.0	...
4628818	  730.0	  387.6	 8119.0	...
4628819	  730.4	  388.2	 8117.0	...
4628820	  730.0	  388.6	 8114.0	...
4628821	  729.3	  388.5	 8113.0	...
4628822	  728.6	  388.2	 8113.0	...
4628823	  728.5	  387.9	 8114.0	...
4628824	  728.5	  387.8	 8116.0	...
4628825	  727.8	  387.5	 8121.0	...
4628826	  727.1	  387.2	 8125.0	...
4628827	  726.4	  386.9	 8121.0	...
4628828	  726.5	  386.8	 8115.0	...
4628829	  726.6	  386.9	 8110.0	...
4628830	  726.6	  387.0	 8112.0	...
4628831	  727.5	  387.0	 8114.0	...
4628832	  728.3	  386.9	 8117.0	...
4628833	  728.6	  386.8	 8123.0	...
4628834	  728.0	  386.8	 8129.0	...
4628835	  727.5	  387.2	 8132.0	...
4628836	  727.5	  387.6	 8138.0	...
4628837	  727.6	  388.1	 8145.0	...
4628838	  727.8	  388.2	 8152.0	...
4628839	  727.9	  388.0	 8152.0	...
4628840	  727.9	  387.8	 8150.0	...
4628841	  728.6	  387.3	 8148.0	...
4628842	  729.3	  386.9	 8146.0	...
4628843	  729.4	  386.6	 8145.0	...
4628844	  728.6	  386.5	 8144.0	...
4628845	  728.0	  386.9	 8145.0	...
4628846	  728.1	  387.4	 8147.0	...
4628847	  728.7	  387.7	 8149.0	...
4628848	  729.2	  387.6	 8150.0	...
4628849	  730.0	  387.3	 8152.0	...
4628850	  730.2	  387.0	 8153.0	...
4628851	  730.2	  386.8	 8154.0	...
4628852	  729.6	  386.9	 8153.0	...
4628853	  729.1	  387.1	 8153.0	...
4628854	  728.8	  387.3	 8153.0	...
4628855	  728.9	  387.4	 8153.0	...
4628856	  729.1	  387.4	 8152.0	...
4628857	  729.2	  387.4	 8151.0	...
4628858	  729.2	  387.4	 8150.0	...
4628859	  729.2	  387.4	 8152.0	...
4628860	  729.0	  387.4	 8154.0	...
4628861	  728.9	  387.4	 8156.0	...
4628862	  729.0	  387.4	 8155.0	...
4628863	  729.2	  387.5	 8155.0	...
4628864	  729.5	  387.6	 8153.0	...
4628865	  729.7	  387.0	 8152.0	...
4628866	  730.1	  385.9	 8152.0	...
4628867	  730.4	  384.6	 8155.0	...
4628868	  729.8	  384.3	 8156.0	...
4628869	  729.0	  384.3	 8156.0	...
4628870	  728.0	  384.8	 8151.0	...
4628871	  727.7	  384.7	 8145.0	...
4628872	  728.0	  384.5	 8140.0	...
4628873	  728.8	  384.8	 8141.0	...
4628874	  729.5	  385.4	 8142.0	...
4628875	  729.1	  385.6	 8143.0	...
4628876	  728.6	  384.9	 8145.0	...
4628877	  728.0	  384.6	 8149.0	...
4628878	  728.0	  384.7	 8157.0	...
4628879	  728.1	  384.8	 8163.0	...
4628880	  728.2	  384.8	 8168.0	...
4628881	  728.1	  384.9	 8171.0	...
4628882	  727.9	  385.0	 8172.0	...
4628883	  727.8	  385.8	 8172.0	...
4628884	  727.9	  386.5	 8171.0	...
4628885	  728.1	  387.1	 8170.0	...
4628886	  728.2	  386.7	 8171.0	...
4628887	  728.3	  386.4	 8172.0	...
4628888	  728.7	  385.7	 8172.0	...
4628889	  729.1	  385.2	 8170.0	...
4628890	  729.6	  385.0	 8172.0	...
4628891	  729.7	  385.4	 8175.0	...
4628892	  729.7	  385.8	 8179.0	...
4628893	  729.4	  385.7	 8180.0	...
4628894	  729.1	  385.5	 8181.0	...
4628895	  729.0	  385.2	 8182.0	...
4628896	  729.3	  384.8	 8180.0	...
4628897	  729.5	  384.6	 8178.0	...
4628898	  729.7	  384.3	 8177.0	...
4628899	  729.7	  384.0	 8178.0	...
4628900	  729.9	  384.1	 8180.0	...
4628901	  729.9	  385.1	 8182.0	...
4628902	  729.8	  386.1	 8185.0	...
4628903	  729.5	  386.6	 8185.0	...
4628904	  729.4	  386.6	 8184.0	...
4628905	  729.2	  386.3	 8183.0	...
4628906	  729.0	  386.0	 8183.0	...
4628907	  728.8	  385.8	 8183.0	...
4628908	  728.8	  385.9	 8184.0	...
4628909	  728.5	  386.0	 8184.0	...
4628910	  728.3	  386.1	 8184.0	...
4628911	  728.3	  386.1	 8184.0	...
4628912	  728.5	  385.8	 8184.0	...
4628913	  728.8	  385.4	 8183.0	...
4628914	  728.9	  385.0	 8181.0	...
4628915	  729.6	  384.9	 8179.0	...
4628916	  730.3	  384.8	 8181.0	...
4628917	  730.9	  384.7	 8184.0	...
4628918	  730.4	  384.5	 8187.0	...
4628919	  730.0	  384.4	 8187.0	...
4628920	  729.6	  384.4	 8187.0	...
4628921	  729.4	  385.1	 8186.0	...
4628922	  728.7	  385.8	 8185.0	...
4628923	  728.2	  386.3	 8188.0	...
4628924	  728.1	  386.1	 8191.0	...
4628925	  728.5	  385.4	 8194.0	...
4628926	  729.0	  384.7	 8194.0	...
4628927	  729.3	  384.4	 8193.0	...
4628928	  729.5	  384.7	 8193.0	...
4628929	  729.9	  384.9	 8193.0	...
4628930	  730.1	  384.8	 8194.0	...
4628931	  730.0	  384.7	 8197.0	...
4628932	  729.7	  384.6	 8198.0	...
4628933	  729.3	  384.7	 8199.0	...
4628934	  729.3	  385.0	 8198.0	...
4628935	  729.3	  385.2	 8198.0	...
4628936	  729.3	  385.5	 8200.0	...
4628937	  729.5	  385.4	 8203.0	...
4628938	  729.8	  385.4	 8205.0	...
4628939	  730.0	  385.4	 8206.0	...
4628940	  729.7	  385.0	 8208.0	...
4628941	  729.2	  384.5	 8210.0	...
4628942	  728.7	  384.7	 8210.0	...
4628943	  728.1	  385.3	 8209.0	...
4628944	  727.9	  385.9	 8207.0	...
4628945	  728.5	  385.8	 8204.0	...
4628946	  729.2	  385.7	 8203.0	...
4628947	  730.1	  385.5	 8202.0	...
4628948	  730.4	  385.5	 8203.0	...
4628949	  729.5	  385.5	 8204.0	...
4628950	  728.5	  385.6	 8203.0	...
4628951	  727.4	  386.0	 8202.0	...
4628952	  727.8	  386.2	 8207.0	...
4628953	  727.9	  386.5	 8213.0	...
4628954	  727.9	  386.5	 8218.0	...
4628955	  727.6	  386.4	 8218.0	...
4628956	  728.2	  386.0	 8216.0	...
4628957	  728.8	  385.5	 8214.0	...
4628958	  729.4	  385.0	 8212.0	...
4628959	  729.4	  384.8	 8212.0	...
4628960	  729.4	  384.7	 8216.0	...
4628961	  729.5	  384.4	 8221.0	...
4628962	  729.8	  384.0	 8226.0	...
4628963	  730.1	  384.3	 8228.0	...
4628964	  730.3	  385.0	 8228.0	...
4628965	  730.9	  385.1	 8227.0	...
4628966	  731.4	  384.3	 8226.0	...
4628967	  731.9	  383.5	 8225.0	...
4628968	  731.9	  383.4	 8224.0	...
4628969	  731.1	  383.6	 8224.0	...
4628970	  730.3	  383.8	 8224.0	...
4628971	  729.6	  383.9	 8225.0	...
4628972	  729.8	  383.8	 8226.0	...
4628973	  730.0	  383.7	 8227.0	...
4628974	  730.0	  383.6	 8227.0	...
4628975	  730.2	  383.5	 8228.0	...
4628976	  730.2	  383.3	 8229.0	...
4628977	  730.3	  383.2	 8232.0	...
4628978	  730.2	  383.3	 8234.0	...
4628979	  730.2	  383.3	 8237.0	...
4628980	  729.8	  383.2	 8239.0	...
4628981	  729.4	  383.1	 8242.0	...
4628982	  729.5	  383.1	 8241.0	...
4628983	  730.0	  383.3	 8241.0	...
4628984	  730.3	  383.4	 8240.0	...
4628985	  729.1	  383.3	 8239.0	...
4628986	  727.8	  382.6	 8238.0	...
4628987	  727.0	  381.8	 8237.0	...
4628988	  727.4	  381.5	 8238.0	...
4628989	  727.9	  381.4	 8241.0	...
4628990	  728.5	  381.3	 8244.0	...
4628991	  729.3	  381.0	 8245.0	...
4628992	  730.0	  380.8	 8244.0	...
4628993	  729.8	  380.8	 8241.0	...
4628994	  729.2	  381.0	 8239.0	...
4628995	  728.8	  381.1	 8240.0	...
4628996	  728.9	  381.2	 8239.0	...
4628997	  729.1	  381.3	 8237.0	...
4628998	  729.4	  381.5	 8236.0	...
4628999	  729.5	  381.6	 8236.0	...
4629000	  729.7	  381.8	 8237.0	...
4629001	  729.7	  381.9	 8239.0	...
4629002	  729.8	  382.0	 8241.0	...
4629003	  729.9	  382.0	 8241.0	...
4629004	  729.4	  382.0	 8241.0	...
4629005	  728.7	  381.8	 8242.0	...
4629006	  728.8	  381.4	 8244.0	...
4629007	  729.3	  381.3	 8246.0	...
4629008	  729.6	  381.4	 8245.0	...
4629009	  729.0	  381.0	 8248.0	...
4629010	  729.2	  380.1	 8251.0	...
4629011	  729.6	  379.2	 8253.0	...
4629012	  730.0	  379.1	 8249.0	...
4629013	  729.9	  379.2	 8244.0	...
4629014	  729.8	  379.3	 8243.0	...
4629015	  729.8	  379.9	 8244.0	...
4629016	  729.5	  380.4	 8245.0	...
4629017	  729.2	  381.0	 8246.0	...
4629018	  728.9	  381.2	 8249.0	...
4629019	  728.8	  381.4	 8252.0	...
4629020	  728.6	  381.1	 8255.0	...
4629021	  728.4	  380.4	 8256.0	...
4629022	  729.1	  379.7	 8256.0	...
4629023	  729.9	  380.1	 8257.0	...
4629024	  730.3	  380.8	 8258.0	...
4629025	  729.7	  380.8	 8259.0	...
4629026	  729.1	  380.1	 8260.0	...
4629027	  728.9	  379.9	 8261.0	...
4629028	  728.8	  380.3	 8263.0	...
4629029	  729.4	  380.7	 8266.0	...
4629030	  730.1	  381.0	 8269.0	...
4629031	  730.8	  381.0	 8269.0	...
4629032	  730.8	  380.9	 8270.0	...
4629033	  731.2	  380.3	 8269.0	...
4629034	  731.5	  379.9	 8266.0	...
4629035	  731.4	  380.0	 8265.0	...
4629036	  730.9	  380.3	 8268.0	...
4629037	  730.5	  380.6	 8270.0	...
4629038	  730.5	  380.8	 8270.0	...
4629039	  730.0	  380.9	 8270.0	...
4629040	  729.5	  380.8	 8270.0	...
4629041	  729.0	  380.3	 8271.0	...
4629042	  728.9	  379.7	 8271.0	...
4629043	  728.9	  379.8	 8271.0	...
4629044	  728.9	  380.0	 8271.0	...
4629045	  728.8	  380.2	 8271.0	...
4629046	  728.5	  379.8	 8273.0	...
4629047	  728.5	  379.6	 8273.0	...
4629048	  728.9	  379.3	 8272.0	...
4629049	  729.4	  379.4	 8275.0	...
4629050	  729.4	  379.7	 8280.0	...
4629051	  729.3	  380.0	 8284.0	...
4629052	  729.2	  380.3	 8283.0	...
4629053	  729.0	  380.8	 8281.0	...
4629054	  728.9	  381.3	 8279.0	...
4629055	  729.3	  380.9	 8278.0	...
4629056	  730.0	  380.2	 8277.0	...
4629057	  730.7	  379.4	 8279.0	...
4629058	  730.8	  379.4	 8282.0	...
4629059	  731.0	  379.9	 8286.0	...
4629060	  730.8	  380.4	 8288.0	...
4629061	  730.6	  380.7	 8289.0	...
4629062	  730.6	  380.4	 8288.0	...
4629063	  731.0	  379.7	 8287.0	...
4629064	  730.9	  379.3	 8287.0	...
4629065	  730.3	  379.0	 8287.0	...
4629066	  729.7	  379.0	 8286.0	...
4629067	  729.4	  378.8	 8290.0	...
4629068	  729.1	  378.7	 8293.0	...
4629069	  729.2	  378.7	 8299.0	...
4629070	  729.4	  378.6	 8300.0	...
4629071	  729.6	  378.6	 8298.0	...
4629072	  729.7	  378.5	 8295.0	...
4629073	  729.8	  378.5	 8291.0	...
4629074	  729.8	  378.4	 8291.0	...
4629075	  729.9	  378.3	 8290.0	...
4629076	  729.9	  378.2	 8291.0	...
4629077	  730.0	  378.7	 8290.0	...
4629078	  730.1	  379.3	 8289.0	...
4629079	  730.4	  379.8	 8292.0	...
4629080	  730.6	  379.3	 8296.0	...
4629081	  730.7	  378.8	 8301.0	...
4629082	  730.9	  379.0	 8301.0	...
4629083	  731.1	  379.7	 8301.0	...
4629084	  731.1	  380.0	 8299.0	...
4629085	  730.9	  379.5	 8296.0	...
4629086	  731.0	  379.1	 8292.0	...
4629087	  731.2	  379.0	 8291.0	...
4629088	  731.3	  379.0	 8291.0	...
4629089	  730.8	  379.0	 8291.0	...
4629090	  730.3	  379.0	 8292.0	...
4629091	  729.8	  379.0	 8293.0	...
4629092	  729.9	  379.2	 8295.0	...
4629093	  729.9	  379.4	 8298.0	...
4629094	  730.0	  379.6	 8299.0	...
4629095	  730.1	  379.6	 8300.0	...
4629096	  730.5	  379.6	 8301.0	...
4629097	  730.8	  379.5	 8303.0	...
4629098	  731.0	  379.5	 8305.0	...
4629099	  730.9	  379.4	 8307.0	...
4629100	  730.9	  379.2	 8307.0	...
4629101	  730.8	  378.9	 8312.0	...
4629102	  730.6	  378.7	 8318.0	...
4629103	  730.5	  378.5	 8323.0	...
4629104	  730.4	  378.3	 8324.0	...
4629105	  730.7	  378.1	 8326.0	...
4629106	  731.0	  378.4	 8327.0	...
4629107	  731.4	  379.0	 8328.0	...
4629108	  730.9	  379.5	 8324.0	...
4629109	  730.4	  379.3	 8319.0	...
4629110	  730.5	  379.2	 8315.0	...
4629111	  731.3	  379.0	 8315.0	...
4629112	  732.0	  378.4	 8316.0	...
4629113	  732.1	  377.8	 8318.0	...
4629114	  732.3	  377.8	 8320.0	...
4629115	  732.5	  378.3	 8321.0	...
4629116	  732.9	  379.0	 8323.0	...
4629117	  733.1	  379.0	 8324.0	...
4629118	  733.2	  379.1	 8325.0	...
4629119	  732.6	  379.0	 8324.0	...
MSG	4629120 0000 _ Number Off
4629120	  732.2	  378.8	 8323.0	...
4629121	  732.0	  378.6	 8322.0	...
4629122	  732.4	  378.4	 8321.0	...
4629123	  732.6	  378.3	 8320.0	...
4629124	  732.0	  378.4	 8321.0	...
4629125	  731.4	  378.6	 8322.0	...
4629126	  730.9	  379.3	 8322.0	...
4629127	  730.9	  379.7	 8321.0	...
4629128	  731.4	  379.5	 8323.0	...
4629129	  732.0	  378.8	 8327.0	...
4629130	  732.7	  379.2	 8330.0	...
4629131	  732.8	  380.2	 8331.0	...
4629132	  733.1	  381.4	 8332.0	...
4629133	  733.3	  381.8	 8334.0	...
4629134	  733.4	  380.7	 8335.0	...
4629135	  733.2	  379.4	 8334.0	...
4629136	  733.0	  378.0	 8334.0	...
4629137	  732.5	  378.1	 8334.0	...
4629138	  732.2	  378.8	 8335.0	...
4629139	  731.9	  379.5	 8336.0	...
4629140	  732.0	  380.1	 8338.0	...
4629141	  732.1	  380.2	 8339.0	...
4629142	  732.2	  380.2	 8339.0	...
4629143	  732.2	  380.2	 8338.0	...
4629144	  732.4	  380.3	 8339.0	...
4629145	  732.5	  380.4	 8336.0	...
4629146	  732.0	  380.5	 8334.0	...
4629147	  731.2	  380.5	 8334.0	...
4629148	  730.5	  380.5	 8337.0	...
4629149	  730.5	  380.5	 8340.0	...
4629150	  730.6	  380.5	 8340.0	...
4629151	  730.6	  380.4	 8341.0	...
4629152	  730.7	  380.3	 8342.0	...
4629153	  730.8	  380.1	 8343.0	...
4629154	  731.0	  379.7	 8345.0	...
4629155	  731.3	  379.4	 8345.0	...
4629156	  731.5	  379.2	 8345.0	...
4629157	  731.6	  379.2	 8344.0	...
4629158	  732.0	  379.4	 8346.0	...
4629159	  732.3	  379.6	 8350.0	...
4629160	  732.4	  379.8	 8354.0	...
4629161	  732.2	  379.7	 8356.0	...
4629162	  732.4	  379.4	 8358.0	...
4629163	  732.7	  379.3	 8361.0	...
4629164	  732.5	  379.6	 8364.0	...
4629165	  732.2	  380.1	 8365.0	...
4629166	  731.6	  380.5	 8365.0	...
4629167	  731.5	  380.6	 8365.0	...
4629168	  731.8	  380.6	 8362.0	...
4629169	  732.1	  380.6	 8357.0	...
4629170	  732.5	  380.4	 8353.0	...
4629171	  732.2	  380.1	 8351.0	...
4629172	  731.8	  380.0	 8351.0	...
4629173	  731.1	  380.2	 8352.0	...
4629174	  730.5	  380.3	 8352.0	...
4629175	  730.4	  380.1	 8354.0	...
4629176	  730.5	  379.7	 8357.0	...
4629177	  730.7	  379.5	 8357.0	...
4629178	  730.8	  379.3	 8354.0	...
4629179	  730.8	  379.1	 8351.0	...
4629180	  730.8	  379.0	 8352.0	...
4629181	  730.9	  379.0	 8354.0	...
4629182	  731.7	  379.1	 8358.0	...
4629183	  732.5	  379.2	 8363.0	...
4629184	  733.0	  379.2	 8365.0	...
4629185	  732.6	  379.3	 8366.0	...
4629186	  732.1	  379.3	 8367.0	...
4629187	  732.0	  379.3	 8367.0	...
4629188	  732.0	  379.2	 8367.0	...
4629189	  732.1	  379.1	 8370.0	...
4629190	  732.1	  379.1	 8374.0	...
4629191	  732.2	  379.1	 8377.0	...
4629192	  732.2	  379.1	 8377.0	...
4629193	  732.2	  379.1	 8376.0	...
4629194	  732.2	  378.9	 8376.0	...
4629195	  732.1	  378.4	 8375.0	...
4629196	  732.0	  378.1	 8375.0	...
4629197	  731.8	  377.9	 8375.0	...
4629198	  731.5	  378.1	 8376.0	...
4629199	  731.1	  378.2	 8377.0	...
4629200	  731.0	  378.3	 8376.0	...
4629201	  731.4	  378.4	 8371.0	...
4629202	  732.1	  378.5	 8367.0	...
4629203	  732.6	  378.8	 8363.0	...
4629204	  731.9	  379.1	 8363.0	...
4629205	  731.3	  379.1	 8367.0	...
4629206	  730.5	  378.6	 8372.0	...
4629207	  730.3	  378.0	 8376.0	...
4629208	  730.0	  377.8	 8375.0	...
4629209	  729.8	  378.0	 8376.0	...
4629210	  729.8	  378.2	 8378.0	...
4629211	  730.4	  378.3	 8380.0	...
4629212	  730.9	  378.5	 8380.0	...
4629213	  731.5	  378.7	 8382.0	...
4629214	  730.7	  378.6	 8385.0	...
4629215	  730.0	  378.3	 8387.0	...
4629216	  729.6	  377.9	 8386.0	...
4629217	  730.2	  378.1	 8384.0	...
4629218	  731.1	  378.2	 8383.0	...
4629219	  731.7	  378.3	 8391.0	...
4629220	  732.2	  378.2	 8400.0	...
4629221	  732.2	  377.7	 8410.0	...
4629222	  731.7	  377.3	 8411.0	...
4629223	  731.2	  377.5	 8414.0	...
4629224	  730.7	  378.0	 8417.0	...
4629225	  730.6	  378.2	 8419.0	...
4629226	  731.1	  377.8	 8418.0	...
4629227	  731.6	  377.4	 8418.0	...
4629228	  731.6	  377.4	 8419.0	...
4629229	  731.0	  377.6	 8420.0	...
4629230	  730.4	  377.4	 8417.0	...
4629231	  730.4	  376.9	 8414.0	...
4629232	  730.3	  376.5	 8411.0	...
4629233	  730.3	  376.3	 8411.0	...
4629234	  730.2	  376.3	 8412.0	...
4629235	  730.1	  376.5	 8413.0	...
4629236	  729.9	  376.6	 8414.0	...
4629237	  729.8	  376.9	 8415.0	...
4629238	  729.8	  376.9	 8415.0	...
4629239	  729.9	  376.9	 8414.0	...
4629240	  730.1	  376.8	 8414.0	...
4629241	  730.2	  376.7	 8414.0	...
4629242	  730.2	  376.5	 8414.0	...
4629243	  730.5	  376.4	 8416.0	...
4629244	  730.9	  376.6	 8419.0	...
4629245	  731.4	  377.1	 8421.0	...
4629246	  731.4	  377.6	 8422.0	...
4629247	  731.2	  377.7	 8422.0	...
4629248	  730.8	  377.7	 8422.0	...
4629249	  730.6	  377.9	 8427.0	...
4629250	  730.5	  378.1	 8432.0	...
4629251	  730.5	  378.3	 8437.0	...
4629252	  730.5	  378.3	 8439.0	...
4629253	  730.2	  377.9	 8440.0	...
4629254	  729.9	  377.4	 8437.0	...
4629255	  729.6	  376.8	 8433.0	...
4629256	  729.5	  376.5	 8431.0	...
4629257	  729.7	  376.9	 8432.0	...
4629258	  729.9	  377.3	 8434.0	...
4629259	  730.0	  377.5	 8433.0	...
4629260	  730.0	  377.5	 8433.0	...
4629261	  730.1	  377.7	 8433.0	...
4629262	  730.3	  378.3	 8436.0	...
4629263	  730.3	  378.4	 8438.0	...
4629264	  730.2	  378.3	 8440.0	...
4629265	  730.1	  378.1	 8442.0	...
4629266	  730.1	  377.8	 8444.0	...
4629267	  730.1	  377.7	 8443.0	...
4629268	  729.6	  377.9	 8440.0	...
4629269	  729.1	  378.0	 8443.0	...
4629270	  729.1	  378.0	 8449.0	...
4629271	  730.1	  377.1	 8455.0	...
4629272	  731.1	  376.3	 8455.0	...
4629273	  731.3	  375.7	 8455.0	...
4629274	  731.2	  376.2	 8456.0	...
4629275	  731.0	  376.6	 8457.0	...
4629276	  730.9	  377.1	 8457.0	...
4629277	  730.5	  377.3	 8456.0	...
4629278	  730.0	  377.6	 8455.0	...
4629279	  729.7	  377.5	 8456.0	...
4629280	  729.9	  377.4	 8458.0	...
4629281	  730.1	  377.3	 8455.0	...
4629282	  729.9	  377.4	 8450.0	...
4629283	  729.5	  377.2	 8447.0	...
4629284	  729.7	  376.8	 8449.0	...
4629285	  730.3	  376.4	 8455.0	...
4629286	  730.9	  376.3	 8461.0	...
4629287	  731.0	  376.7	 8465.0	...
4629288	  730.4	  377.3	 8465.0	...
4629289	  730.1	  377.7	 8462.0	...
4629290	  729.6	  377.9	 8460.0	...
4629291	  729.7	  377.9	 8457.0	...
4629292	  729.7	  377.7	 8457.0	...
4629293	  729.6	  377.3	 8457.0	...
4629294	  729.5	  376.8	 8458.0	...
4629295	  729.4	  376.4	 8458.0	...
4629296	  729.4	  376.1	 8458.0	...
4629297	  729.5	  376.1	 8457.0	...
4629298	  729.7	  376.1	 8457.0	...
4629299	  729.9	  376.0	 8458.0	...
4629300	  729.9	  376.0	 8458.0	...
4629301	  730.0	  376.1	 8460.0	...
4629302	  730.0	  376.4	 8462.0	...
4629303	  729.9	  376.7	 8467.0	...
4629304	  729.3	  377.2	 8471.0	...
4629305	  728.8	  377.7	 8473.0	...
4629306	  728.3	  378.1	 8467.0	...
4629307	  727.9	  377.9	 8463.0	...
4629308	  727.5	  377.8	 8459.0	...
4629309	  728.3	  377.5	 8461.0	...
4629310	  728.9	  377.3	 8460.0	...
4629311	  729.2	  377.0	 8458.0	...
4629312	  728.5	  376.7	 8460.0	...
4629313	  728.2	  376.6	 8463.0	...
4629314	  728.2	  376.6	 8466.0	...
4629315	  728.1	  376.5	 8467.0	...
4629316	  728.0	  376.4	 8469.0	...
4629317	  728.0	  375.9	 8471.0	...
4629318	  728.0	  375.5	 8474.0	...
4629319	  728.0	  375.0	 8473.0	...
4629320	  728.3	  374.7	 8471.0	...
4629321	  728.8	  374.5	 8472.0	...
4629322	  729.2	  374.4	 8476.0	...
4629323	  729.3	  374.2	 8480.0	...
4629324	  729.2	  374.0	 8483.0	...
4629325	  729.2	  373.8	 8483.0	...
4629326	  729.1	  373.7	 8487.0	...
4629327	  729.0	  373.9	 8491.0	...
4629328	  729.1	  374.8	 8495.0	...
MSG	4629329 0000 _ Number On
4629329	  729.4	  375.7	 8496.0	...
4629330	  729.5	  376.0	 8496.0	...
4629331	  729.5	  375.5	 8496.0	...
4629332	  729.5	  375.1	 8496.0	...
4629333	  729.6	  375.0	 8495.0	...
4629334	  729.7	  375.0	 8497.0	...
4629335	  729.9	  375.0	 8500.0	...
4629336	  730.0	  374.9	 8502.0	...
4629337	  729.6	  374.8	 8502.0	...
4629338	  729.2	  374.9	 8501.0	...
4629339	  729.2	  374.9	 8501.0	...
4629340	  729.6	  374.9	 8501.0	...
4629341	  729.7	  375.0	 8499.0	...
4629342	  729.3	  375.1	 8496.0	...
4629343	  728.9	  374.9	 8492.0	...
4629344	  728.9	  374.6	 8493.0	...
4629345	  729.0	  373.8	 8494.0	...
4629346	  728.7	  373.5	 8496.0	...
4629347	  728.2	  373.3	 8494.0	...
4629348	  727.8	  373.7	 8492.0	...
4629349	  728.4	  374.5	 8495.0	...
4629350	  729.0	  375.2	 8500.0	...
4629351	  729.3	  375.7	 8507.0	...
4629352	  729.0	  375.6	 8509.0	...
4629353	  728.6	  375.5	 8512.0	...
4629354	  728.3	  375.4	 8513.0	...
4629355	  728.3	  375.4	 8514.0	...
4629356	  728.7	  375.2	 8513.0	...
4629357	  729.0	  374.9	 8512.0	...
4629358	  728.5	  374.7	 8508.0	...
4629359	  727.8	  375.3	 8504.0	...
4629360	  727.2	  375.9	 8502.0	...
4629361	  727.3	  375.7	 8505.0	...
4629362	  727.5	  375.0	 8509.0	...
4629363	  727.7	  374.3	 8510.0	...
4629364	  728.1	  374.4	 8509.0	...
4629365	  728.3	  374.8	 8507.0	...
4629366	  728.4	  375.5	 8507.0	...
4629367	  728.5	  376.3	 8508.0	...
4629368	  728.6	  376.7	 8511.0	...
4629369	  728.6	  376.4	 8513.0	...
4629370	  728.5	  376.1	 8517.0	...
4629371	  727.8	  375.9	 8519.0	...
4629372	  727.2	  376.0	 8520.0	...
4629373	  726.6	  375.9	 8520.0	...
4629374	  726.5	  375.7	 8519.0	...
4629375	  726.6	  376.2	 8517.0	...
4629376	  726.5	  376.8	 8516.0	...
4629377	  726.3	  377.5	 8516.0	...
4629378	  726.0	  377.5	 8515.0	...
4629379	  725.8	  377.4	 8513.0	...
4629380	  725.9	  377.3	 8512.0	...
4629381	  726.2	  377.1	 8511.0	...
4629382	  726.6	  377.0	 8511.0	...
4629383	  726.7	  376.8	 8511.0	...
4629384	  727.1	  376.6	 8511.0	...
4629385	  727.4	  376.5	 8516.0	...
4629386	  727.7	  376.8	 8521.0	...
4629387	  727.4	  377.0	 8526.0	...
4629388	  727.2	  377.1	 8527.0	...
4629389	  726.9	  377.0	 8528.0	...
4629390	  726.9	  376.6	 8530.0	...
4629391	  726.5	  376.3	 8532.0	...
4629392	  726.2	  376.7	 8534.0	...
4629393	  725.8	  377.3	 8534.0	...
4629394	  725.9	  377.7	 8532.0	...
4629395	  725.8	  377.5	 8530.0	...
4629396	  725.8	  377.2	 8528.0	...
4629397	  726.2	  377.1	 8526.0	...
4629398	  726.7	  377.6	 8524.0	...
4629399	  726.3	  378.1	 8523.0	...
4629400	  725.5	  378.4	 8523.0	...
4629401	  725.5	  377.4	 8529.0	...
4629402	  726.3	  376.1	 8535.0	...
4629403	  727.1	  375.1	 8540.0	...
4629404	  727.2	  375.3	 8540.0	...
4629405	  727.2	  375.9	 8534.0	...
4629406	  727.5	  376.5	 8529.0	...
4629407	  727.6	  376.5	 8530.0	...
4629408	  727.8	  376.5	 8537.0	...
4629409	  727.6	  376.6	 8540.0	...
4629410	  727.3	  376.6	 8536.0	...
4629411	  727.1	  376.8	 8531.0	...
4629412	  726.6	  377.0	 8529.0	...
4629413	  726.1	  377.2	 8526.0	...
4629414	  725.8	  377.2	 8527.0	...
4629415	  725.9	  377.1	 8529.0	...
4629416	  726.0	  377.0	 8527.0	...
4629417	  726.0	  376.9	 8524.0	...
4629418	  725.9	  376.6	 8526.0	...
4629419	  725.8	  376.0	 8530.0	...
4629420	  725.4	  375.5	 8533.0	...
4629421	  724.9	  375.0	 8533.0	...
4629422	  724.9	  375.0	 8532.0	...
4629423	  725.4	  375.6	 8531.0	...
4629424	  725.8	  376.3	 8529.0	...
4629425	  725.8	  376.6	 8535.0	...
4629426	  725.6	  376.2	 8543.0	...
4629427	  725.6	  375.4	 8551.0	...
4629428	  725.5	  375.1	 8552.0	...
4629429	  725.3	  374.5	 8554.0	...
4629430	  725.1	  374.1	 8552.0	...
4629431	  725.2	  374.9	 8551.0	...
4629432	  725.2	  376.0	 8551.0	...
4629433	  725.3	  377.0	 8552.0	...
4629434	  725.0	  377.1	 8552.0	...
4629435	  724.8	  377.0	 8553.0	...
4629436	  725.2	  376.7	 8554.0	...
4629437	  725.8	  376.5	 8554.0	...
4629438	  726.4	  376.3	 8555.0	...
4629439	  726.2	  376.1	 8556.0	...
4629440	  726.0	  375.1	 8556.0	...
4629441	  726.3	  374.0	 8561.0	...
4629442	  726.8	  373.1	 8565.0	...
4629443	  727.5	  373.0	 8569.0	...
4629444	  727.7	  373.9	 8569.0	...
4629445	  727.9	  374.9	 8568.0	...
4629446	  728.6	  375.7	 8562.0	...
4629447	  729.1	  375.6	 8555.0	...
4629448	  728.7	  375.3	 8549.0	...
4629449	  727.7	  375.0	 8549.0	...
4629450	  726.7	  374.5	 8548.0	...
4629451	  726.6	  374.2	 8548.0	...
4629452	  726.6	  373.9	 8551.0	...
4629453	  726.6	  373.9	 8554.0	...
4629454	  726.6	  374.0	 8557.0	...
4629455	  726.5	  374.3	 8556.0	...
4629456	  726.5	  375.0	 8556.0	...
4629457	  726.3	  375.6	 8557.0	...
4629458	  726.1	  375.7	 8558.0	...
4629459	  725.8	  375.5	 8561.0	...
4629460	  725.6	  375.0	 8565.0	...
4629461	  725.6	  374.6	 8559.0	...
4629462	  725.7	  374.2	 8549.0	...
4629463	  725.3	  374.0	 8540.0	...
4629464	  724.9	  374.0	 8540.0	...
4629465	  724.6	  374.2	 8541.0	...
4629466	  724.6	  374.7	 8543.0	...
4629467	  724.6	  375.3	 8547.0	...
4629468	  724.3	  375.7	 8550.0	...
4629469	  724.2	  375.6	 8552.0	...
4629470	  724.5	  375.2	 8551.0	...
4629471	  724.9	  375.0	 8553.0	...
4629472	  725.5	  375.3	 8555.0	...
4629473	  725.7	  375.5	 8556.0	...
4629474	  725.7	  375.4	 8556.0	...
4629475	  725.6	  375.3	 8556.0	...
4629476	  725.6	  375.3	 8557.0	...
4629477	  725.7	  375.5	 8559.0	...
4629478	  725.9	  375.2	 8560.0	...
4629479	  725.9	  374.9	 8560.0	...
4629480	  726.0	  375.0	 8562.0	...
4629481	  726.0	  375.5	 8563.0	...
4629482	  726.2	  375.8	 8565.0	...
4629483	  726.5	  375.6	 8565.0	...
4629484	  727.0	  375.3	 8565.0	...
4629485	  727.1	  374.9	 8566.0	...
4629486	  727.2	  375.0	 8568.0	...
4629487	  727.1	  375.1	 8570.0	...
4629488	  727.3	  375.2	 8573.0	...
4629489	  727.4	  375.1	 8574.0	...
4629490	  727.5	  375.0	 8569.0	...
4629491	  727.5	  375.4	 8563.0	...
4629492	  727.5	  375.6	 8562.0	...
4629493	  727.4	  375.6	 8567.0	...
4629494	  727.2	  375.1	 8573.0	...
4629495	  727.6	  374.8	 8573.0	...
4629496	  728.2	  374.5	 8573.0	...
4629497	  728.4	  374.4	 8574.0	...
4629498	  728.0	  374.8	 8573.0	...
4629499	  727.7	  375.3	 8572.0	...
4629500	  727.8	  375.7	 8571.0	...
4629501	  728.2	  375.8	 8573.0	...
4629502	  728.5	  375.9	 8574.0	...
4629503	  728.5	  375.8	 8575.0	...
4629504	  728.2	  375.6	 8575.0	...
4629505	  728.0	  375.5	 8569.0	...
4629506	  728.0	  375.5	 8564.0	...
4629507	  728.1	  375.5	 8562.0	...
4629508	  728.1	  375.5	 8567.0	...
4629509	  728.3	  375.9	 8571.0	...
4629510	  728.6	  376.2	 8570.0	...
4629511	  729.0	  376.8	 8569.0	...
4629512	  729.0	  377.0	 8569.0	...
4629513	  729.1	  376.9	 8569.0	...
4629514	  729.1	  376.6	 8566.0	...
4629515	  729.3	  376.2	 8564.0	...
4629516	  729.3	  376.2	 8562.0	...
4629517	  728.8	  375.6	 8562.0	...
4629518	  728.3	  375.0	 8562.0	...
4629519	  727.7	  374.4	 8561.0	...
4629520	  727.8	  374.9	 8560.0	...
4629521	  727.9	  375.4	 8559.0	...
4629522	  727.9	  375.9	 8558.0	...
4629523	  727.8	  375.8	 8556.0	...
4629524	  727.7	  375.9	 8555.0	...
4629525	  727.6	  375.9	 8556.0	...
4629526	  727.7	  375.9	 8556.0	...
4629527	  727.7	  375.8	 8555.0	...
4629528	  727.7	  375.8	 8554.0	...
4629529	  727.7	  375.5	 8553.0	...
4629530	  727.6	  375.2	 8554.0	...
4629531	  727.6	  375.0	 8555.0	...
4629532	  727.5	  375.1	 8557.0	...
4629533	  727.5	  375.3	 8558.0	...
4629534	  727.5	  375.7	 8557.0	...
4629535	  727.7	  376.5	 8553.0	...
4629536	  727.9	  377.0	 8548.0	...
4629537	  728.0	  377.1	 8544.0	...
4629538	  727.7	  376.9	 8544.0	...
4629539	  727.5	  376.6	 8543.0	...
4629540	  727.5	  376.7	 8544.0	...
4629541	  727.5	  376.9	 8545.0	...
4629542	  727.4	  377.2	 8547.0	...
4629543	  727.3	  377.3	 8550.0	...
4629544	  727.2	  377.5	 8552.0	...
4629545	  727.2	  377.2	 8552.0	...
4629546	  727.1	  377.1	 8550.0	...
4629547	  727.1	  377.0	 8548.0	...
4629548	  727.6	  377.1	 8547.0	...
4629549	  728.0	  376.9	 8547.0	...
4629550	  728.1	  376.7	 8545.0	...
4629551	  727.6	  376.3	 8543.0	...
4629552	  727.1	  376.1	 8541.0	...
4629553	  726.9	  375.7	 8540.0	...
4629554	  726.8	  375.6	 8539.0	...
4629555	  726.7	  376.1	 8539.0	...
4629556	  726.5	  376.8	 8538.0	...
4629557	  726.3	  377.4	 8536.0	...
4629558	  726.2	  376.8	 8534.0	...
4629559	  725.9	  376.2	 8535.0	...
4629560	  725.6	  376.0	 8535.0	...
4629561	  725.5	  376.5	 8535.0	...
4629562	  726.3	  376.9	 8535.0	...
4629563	  726.9	  377.1	 8537.0	...
4629564	  726.7	  377.6	 8539.0	...
4629565	  726.0	  378.1	 8540.0	...
4629566	  725.3	  378.3	 8538.0	...
4629567	  725.6	  378.4	 8536.0	...
4629568	  725.9	  378.6	 8535.0	...
4629569	  726.4	  378.2	 8536.0	...
4629570	  726.6	  377.6	 8537.0	...
4629571	  726.6	  377.3	 8537.0	...
4629572	  726.3	  377.4	 8536.0	...
4629573	  726.1	  377.4	 8534.0	...
4629574	  726.0	  377.1	 8533.0	...
4629575	  726.0	  377.3	 8535.0	...
4629576	  725.9	  377.5	 8539.0	...
4629577	  725.8	  378.1	 8542.0	...
4629578	  725.7	  378.5	 8544.0	...
4629579	  725.6	  378.8	 8543.0	...
4629580	  725.8	  378.5	 8542.0	...
4629581	  726.1	  378.4	 8541.0	...
4629582	  726.7	  378.2	 8538.0	...
4629583	  727.1	  378.2	 8534.0	...
4629584	  727.7	  378.2	 8532.0	...
4629585	  727.8	  378.2	 8531.0	...
4629586	  727.3	  378.5	 8529.0	...
4629587	  726.5	  378.7	 8525.0	...
4629588	  726.0	  378.5	 8521.0	...
4629589	  726.3	  378.1	 8520.0	...
4629590	  726.5	  378.0	 8520.0	...
4629591	  726.3	  378.1	 8520.0	...
4629592	  726.1	  378.2	 8521.0	...
4629593	  726.0	  378.3	 8522.0	...
4629594	  725.9	  378.1	 8526.0	...
4629595	  726.1	  377.9	 8529.0	...
4629596	  726.4	  378.3	 8532.0	...
4629597	  726.8	  378.8	 8530.0	...
4629598	  727.2	  379.3	 8529.0	...
4629599	  727.6	  379.4	 8528.0	...
4629600	  727.9	  379.4	 8528.0	...
4629601	  727.6	  379.5	 8531.0	...
4629602	  727.0	  379.6	 8535.0	...
4629603	  726.2	  379.7	 8540.0	...
4629604	  725.8	  379.7	 8541.0	...
4629605	  725.7	  379.7	 8542.0	...
4629606	  725.6	  379.6	 8540.0	...
4629607	  725.6	  379.6	 8539.0	...
4629608	  725.7	  379.5	 8539.0	...
4629609	  725.9	  379.5	 8539.0	...
4629610	  726.0	  379.6	 8538.0	...
4629611	  726.1	  379.7	 8537.0	...
4629612	  726.1	  379.6	 8535.0	...
4629613	  726.3	  379.3	 8533.0	...
4629614	  726.5	  379.0	 8531.0	...
4629615	  726.4	  379.0	 8529.0	...
4629616	  726.2	  379.1	 8529.0	...
4629617	  726.1	  379.1	 8530.0	...
4629618	  726.3	  379.0	 8532.0	...
4629619	  726.0	  379.5	 8531.0	...
4629620	  725.5	  380.1	 8529.0	...
4629621	  725.1	  380.1	 8527.0	...
4629622	  725.1	  379.5	 8526.0	...
4629623	  724.9	  379.2	 8525.0	...
4629624	  724.9	  379.5	 8521.0	...
4629625	  724.8	  379.8	 8517.0	...
4629626	  725.0	  379.7	 8514.0	...
4629627	  725.3	  379.7	 8516.0	...
4629628	  725.2	  379.7	 8517.0	...
4629629	  724.9	  379.4	 8520.0	...
4629630	  724.2	  379.2	 8523.0	...
4629631	  723.9	  379.1	 8526.0	...
4629632	  723.7	  379.2	 8523.0	...
4629633	  724.0	  379.2	 8520.0	...
MSG	4629634 0000 _ Number Off
4629634	  724.2	  379.3	 8519.0	...
4629635	  724.3	  379.9	 8521.0	...
4629636	  724.2	  380.4	 8526.0	...
4629637	  724.0	  380.7	 8530.0	...
4629638	  723.7	  380.0	 8533.0	...
4629639	  723.8	  379.3	 8532.0	...
4629640	  724.1	  378.9	 8532.0	...
4629641	  724.4	  379.0	 8533.0	...
4629642	  724.3	  379.2	 8535.0	...
4629643	  724.4	  379.3	 8537.0	...
4629644	  724.6	  379.4	 8539.0	...
4629645	  724.5	  379.5	 8541.0	...
4629646	  724.1	  379.6	 8541.0	...
4629647	  723.8	  379.7	 8539.0	...
4629648	  724.1	  379.7	 8538.0	...
4629649	  724.7	  379.6	 8535.0	...
4629650	  725.3	  379.4	 8534.0	...
4629651	  725.6	  379.3	 8533.0	...
4629652	  725.6	  379.4	 8535.0	...
4629653	  725.3	  379.9	 8536.0	...
4629654	  725.0	  380.5	 8532.0	...
4629655	  724.5	  380.5	 8528.0	...
4629656	  724.5	  380.2	 8525.0	...
4629657	  724.3	  380.1	 8525.0	...
4629658	  724.1	  380.2	 8526.0	...
4629659	  723.9	  380.3	 8526.0	...
4629660	  723.9	  380.4	 8526.0	...
4629661	  723.8	  380.5	 8526.0	...
4629662	  724.0	  380.6	 8528.0	...
4629663	  724.2	  380.5	 8530.0	...
4629664	  724.5	  380.8	 8532.0	...
4629665	  724.8	  381.2	 8533.0	...
4629666	  724.6	  381.8	 8535.0	...
4629667	  724.4	  382.3	 8537.0	...
4629668	  724.0	  383.1	 8539.0	...
4629669	  724.0	  383.8	 8539.0	...
4629670	  724.1	  383.4	 8539.0	...
4629671	  724.3	  382.9	 8538.0	...
4629672	  724.5	  382.3	 8538.0	...
4629673	  724.4	  382.5	 8538.0	...
4629674	  724.4	  382.4	 8539.0	...
4629675	  724.3	  382.4	 8539.0	...
4629676	  724.2	  382.4	 8537.0	...
4629677	  724.1	  382.4	 8536.0	...
4629678	  724.2	  382.5	 8535.0	...
4629679	  724.4	  382.6	 8535.0	...
4629680	  724.5	  382.6	 8537.0	...
4629681	  724.7	  383.0	 8539.0	...
4629682	  724.8	  383.3	 8541.0	...
4629683	  724.4	  383.4	 8541.0	...
4629684	  723.9	  383.2	 8542.0	...
4629685	  723.1	  383.0	 8541.0	...
4629686	  722.8	  383.0	 8540.0	...
4629687	  723.7	  383.4	 8540.0	...
4629688	  724.9	  383.7	 8541.0	...
4629689	  725.9	  383.5	 8543.0	...
4629690	  726.0	  382.9	 8547.0	...
4629691	  726.1	  382.6	 8548.0	...
4629692	  726.3	  382.8	 8546.0	...
4629693	  725.7	  383.2	 8541.0	...
4629694	  725.2	  383.3	 8535.0	...
4629695	  725.2	  383.6	 8541.0	...
4629696	  725.7	  383.6	 8547.0	...
4629697	  726.1	  383.5	 8553.0	...
4629698	  726.0	  383.4	 8552.0	...
4629699	  725.8	  383.3	 8551.0	...
4629700	  725.8	  383.4	 8551.0	...
4629701	  725.6	  383.0	 8552.0	...
4629702	  725.4	  382.0	 8552.0	...
4629703	  725.3	  381.0	 8551.0	...
4629704	  725.4	  380.7	 8551.0	...
4629705	  725.8	  381.3	 8550.0	...
4629706	  726.0	  381.9	 8549.0	...
4629707	  726.4	  382.3	 8549.0	...
4629708	  726.6	  382.6	 8553.0	...
4629709	  726.7	  382.8	 8558.0	...
4629710	  726.6	  382.9	 8562.0	...
4629711	  726.6	  382.8	 8559.0	...
4629712	  726.6	  382.6	 8556.0	...
4629713	  726.6	  382.6	 8554.0	...
4629714	  726.4	  382.7	 8553.0	...
4629715	  726.2	  383.0	 8552.0	...
4629716	  725.9	  383.3	 8552.0	...
4629717	  725.9	  383.6	 8551.0	...
4629718	  726.0	  383.6	 8553.0	...
4629719	  726.2	  383.6	 8554.0	...
4629720	  725.7	  383.7	 8555.0	...
4629721	  724.9	  383.7	 8554.0	...
4629722	  724.2	  383.8	 8553.0	...
4629723	  724.3	  383.7	 8555.0	...
4629724	  724.6	  383.6	 8558.0	...
4629725	  724.8	  383.2	 8558.0	...
4629726	  724.5	  382.9	 8557.0	...
4629727	  724.1	  382.6	 8557.0	...
4629728	  724.5	  382.5	 8560.0	...
4629729	  725.3	  382.4	 8563.0	...
4629730	  725.2	  382.5	 8564.0	...
4629731	  724.4	  383.0	 8565.0	...
4629732	  723.4	  383.5	 8566.0	...
4629733	  723.2	  383.7	 8567.0	...
4629734	  723.2	  383.7	 8567.0	...
4629735	  723.3	  383.6	 8567.0	...
4629736	  723.6	  383.9	 8567.0	...
4629737	  723.9	  384.1	 8564.0	...
4629738	  724.2	  384.4	 8562.0	...
4629739	  724.6	  384.5	 8559.0	...
4629740	  724.9	  384.6	 8557.0	...
4629741	  724.9	  384.3	 8560.0	...
4629742	  724.7	  384.0	 8564.0	...
4629743	  724.8	  383.8	 8567.0	...
4629744	  725.4	  383.3	 8567.0	...
4629745	  726.0	  382.9	 8565.0	...
4629746	  725.4	  382.6	 8565.0	...
4629747	  724.6	  382.8	 8565.0	...
4629748	  723.9	  383.4	 8566.0	...
4629749	  724.0	  384.0	 8567.0	...
4629750	  724.0	  384.1	 8567.0	...
4629751	  724.1	  383.6	 8567.0	...
4629752	  724.2	  382.9	 8567.0	...
4629753	  723.8	  382.3	 8568.0	...
4629754	  723.4	  381.7	 8574.0	...
4629755	  723.0	  382.0	 8580.0	...
4629756	  723.2	  382.5	 8582.0	...
4629757	  723.0	  382.8	 8579.0	...
4629758	  722.6	  382.5	 8574.0	...
4629759	  722.2	  382.3	 8573.0	...
4629760	  722.2	  382.5	 8572.0	...
4629761	  722.3	  382.6	 8574.0	...
4629762	  721.9	  382.5	 8576.0	...
4629763	  721.5	  382.4	 8578.0	...
4629764	  721.7	  382.3	 8580.0	...
4629765	  722.2	  382.4	 8581.0	...
4629766	  722.9	  383.1	 8579.0	...
4629767	  722.9	  383.8	 8577.0	...
4629768	  723.0	  383.7	 8577.0	...
4629769	  722.7	  383.0	 8578.0	...
4629770	  722.4	  383.0	 8578.0	...
4629771	  722.0	  383.8	 8577.0	...
4629772	  722.0	  384.1	 8578.0	...
4629773	  722.3	  383.8	 8581.0	...
4629774	  723.0	  383.6	 8584.0	...
4629775	  723.8	  383.8	 8586.0	...
4629776	  724.0	  383.3	 8586.0	...
4629777	  723.1	  382.8	 8585.0	...
4629778	  722.3	  382.2	 8586.0	...
4629779	  721.8	  382.5	 8587.0	...
4629780	  722.2	  382.7	 8589.0	...
4629781	  722.6	  382.8	 8590.0	...
4629782	  722.6	  382.6	 8590.0	...
4629783	  722.6	  382.3	 8590.0	...
4629784	  722.7	  382.1	 8589.0	...
4629785	  723.0	  382.1	 8588.0	...
4629786	  723.4	  382.8	 8587.0	...
4629787	  723.4	  383.7	 8590.0	...
4629788	  723.3	  384.5	 8597.0	...
4629789	  723.4	  385.0	 8603.0	...
4629790	  723.9	  385.4	 8601.0	...
4629791	  724.0	  384.8	 8597.0	...
4629792	  723.8	  383.3	 8592.0	...
4629793	  723.6	  381.8	 8592.0	...
4629794	  723.6	  381.4	 8593.0	...
4629795	  723.7	  381.5	 8594.0	...
4629796	  723.7	  381.6	 8596.0	...
4629797	  723.5	  381.8	 8597.0	...
4629798	  723.0	  382.0	 8598.0	...
4629799	  722.6	  382.1	 8599.0	...
4629800	  722.5	  381.9	 8600.0	...
4629801	  722.7	  381.7	 8600.0	...
4629802	  722.7	  381.5	 8600.0	...
4629803	  722.6	  381.4	 8603.0	...
4629804	  722.6	  382.1	 8607.0	...
4629805	  722.7	  382.7	 8612.0	...
4629806	  722.8	  383.1	 8614.0	...
4629807	  722.5	  382.8	 8615.0	...
4629808	  722.1	  382.5	 8613.0	...
4629809	  721.9	  382.6	 8614.0	...
4629810	  721.9	  382.6	 8615.0	...
4629811	  721.9	  382.6	 8619.0	...
4629812	  722.3	  382.9	 8622.0	...
4629813	  722.6	  383.2	 8620.0	...
4629814	  722.6	  383.5	 8616.0	...
4629815	  722.2	  383.6	 8613.0	...
4629816	  721.9	  383.6	 8614.0	...
4629817	  722.0	  383.8	 8614.0	...
4629818	  722.2	  383.8	 8618.0	...
4629819	  722.6	  383.8	 8622.0	...
4629820	  722.9	  383.8	 8627.0	...
4629821	  723.1	  383.7	 8628.0	...
4629822	  723.4	  383.6	 8629.0	...
4629823	  723.9	  383.9	 8629.0	...
4629824	  724.7	  384.1	 8629.0	...
4629825	  725.1	  384.0	 8629.0	...
4629826	  725.3	  383.3	 8634.0	...
4629827	  725.0	  382.7	 8640.0	...
4629828	  724.8	  382.4	 8643.0	...
4629829	  724.8	  382.8	 8639.0	...
4629830	  724.9	  383.1	 8633.0	...
4629831	  724.4	  383.4	 8630.0	...
4629832	  724.0	  383.2	 8632.0	...
4629833	  724.0	  382.9	 8637.0	...
4629834	  724.6	  382.5	 8643.0	...
4629835	  724.9	  382.3	 8645.0	...
4629836	  724.9	  382.1	 8646.0	...
4629837	  725.0	  381.9	 8647.0	...
4629838	  725.4	  381.8	 8647.0	...
4629839	  725.6	  381.7	 8646.0	...
4629840	  725.6	  381.9	 8649.0	...
4629841	  725.2	  382.0	 8653.0	...
4629842	  724.7	  382.0	 8657.0	...
4629843	  724.1	  381.9	 8658.0	...
4629844	  723.9	  381.9	 8659.0	...
MSG	4629845 0000 _ Number On
4629845	  724.5	  381.9	 8660.0	...
4629846	  725.2	  381.9	 8658.0	...
4629847	  725.6	  381.8	 8656.0	...
4629848	  725.3	  381.6	 8653.0	...
4629849	  725.1	  381.4	 8651.0	...
4629850	  725.3	  381.7	 8650.0	...
4629851	  725.4	  382.1	 8651.0	...
4629852	  725.5	  382.5	 8654.0	...
4629853	  725.1	  382.2	 8657.0	...
4629854	  724.7	  382.0	 8658.0	...
4629855	  724.2	  382.3	 8659.0	...
4629856	  724.0	  382.8	 8662.0	...
4629857	  724.0	  382.7	 8665.0	...
4629858	  724.0	  382.2	 8669.0	...
4629859	  724.1	  381.6	 8669.0	...
4629860	  724.1	  381.7	 8667.0	...
4629861	  724.2	  381.8	 8666.0	...
4629862	  724.3	  381.9	 8667.0	...
4629863	  724.6	  381.9	 8670.0	...
4629864	  725.0	  381.9	 8672.0	...
4629865	  725.5	  381.7	 8671.0	...
4629866	  725.4	  381.6	 8672.0	...
4629867	  725.1	  381.4	 8675.0	...
4629868	  724.7	  381.3	 8677.0	...
4629869	  724.6	  381.2	 8677.0	...
4629870	  725.5	  381.1	 8677.0	...
4629871	  726.4	  381.1	 8676.0	...
4629872	  726.6	  381.1	 8675.0	...
4629873	  725.9	  381.2	 8674.0	...
4629874	  725.2	  381.2	 8677.0	...
4629875	  725.2	  381.5	 8680.0	...
4629876	  725.2	  381.9	 8683.0	...
4629877	  725.1	  382.0	 8682.0	...
4629878	  725.0	  381.7	 8682.0	...
4629879	  725.0	  381.3	 8682.0	...
4629880	  725.0	  381.1	 8683.0	...
4629881	  724.9	  380.7	 8684.0	...
4629882	  724.8	  380.5	 8684.0	...
4629883	  724.8	  380.2	 8688.0	...
4629884	  725.0	  380.1	 8693.0	...
4629885	  725.3	  380.0	 8697.0	...
4629886	  725.7	  379.7	 8696.0	...
4629887	  725.3	  379.6	 8696.0	...
4629888	  724.7	  379.7	 8695.0	...
4629889	  724.2	  380.2	 8696.0	...
4629890	  724.4	  380.4	 8698.0	...
4629891	  724.7	  380.5	 8702.0	...
4629892	  725.1	  380.4	 8704.0	...
4629893	  725.2	  380.5	 8705.0	...
4629894	  725.1	  380.7	 8703.0	...
4629895	  725.1	  380.9	 8707.0	...
4629896	  725.1	  380.7	 8711.0	...
4629897	  725.2	  380.4	 8711.0	...
4629898	  725.3	  380.1	 8707.0	...
4629899	  725.4	  380.3	 8703.0	...
4629900	  725.3	  380.5	 8704.0	...
4629901	  725.1	  380.7	 8703.0	...
4629902	  724.4	  380.7	 8703.0	...
4629903	  723.2	  380.5	 8708.0	...
4629904	  722.1	  380.3	 8713.0	...
4629905	  722.2	  379.7	 8714.0	...
4629906	  723.2	  379.4	 8711.0	...
4629907	  724.2	  379.0	 8708.0	...
4629908	  724.2	  378.8	 8712.0	...
4629909	  724.0	  378.6	 8717.0	...
4629910	  723.8	  378.6	 8722.0	...
4629911	  723.7	  378.8	 8722.0	...
4629912	  723.3	  379.0	 8722.0	...
4629913	  722.9	  379.4	 8722.0	...
4629914	  722.8	  379.8	 8723.0	...
4629915	  723.0	  380.1	 8725.0	...
4629916	  723.3	  380.0	 8727.0	...
4629917	  722.7	  380.0	 8730.0	...
4629918	  722.2	  380.1	 8731.0	...
4629919	  721.3	  380.0	 8733.0	...
4629920	  721.0	  379.9	 8734.0	...
4629921	  721.1	  380.0	 8735.0	...
4629922	  721.5	  380.4	 8739.0	...
4629923	  722.7	  380.7	 8743.0	...
4629924	  723.6	  381.3	 8745.0	...
4629925	  724.0	  381.6	 8744.0	...
4629926	  723.3	  381.2	 8743.0	...
4629927	  723.0	  380.4	 8741.0	...
4629928	  723.4	  379.6	 8740.0	...
4629929	  723.9	  379.8	 8737.0	...
4629930	  724.1	  380.1	 8734.0	...
4629931	  723.6	  380.3	 8727.0	...
4629932	  723.1	  380.4	 8723.0	...
4629933	  722.4	  380.3	 8727.0	...
4629934	  722.4	  380.2	 8735.0	...
4629935	  722.3	  379.9	 8742.0	...
4629936	  722.2	  379.8	 8742.0	...
4629937	  722.3	  379.6	 8741.0	...
4629938	  722.4	  379.5	 8742.0	...
4629939	  722.6	  380.0	 8743.0	...
4629940	  722.9	  380.6	 8743.0	...
4629941	  723.2	  380.9	 8745.0	...
4629942	  723.9	  380.6	 8747.0	...
4629943	  724.3	  380.1	 8750.0	...
4629944	  725.0	  379.8	 8752.0	...
4629945	  725.3	  379.6	 8754.0	...
4629946	  725.6	  379.4	 8753.0	...
4629947	  724.9	  379.2	 8752.0	...
4629948	  724.1	  378.9	 8750.0	...
4629949	  723.4	  378.6	 8750.0	...
4629950	  723.5	  378.9	 8750.0	...
4629951	  723.7	  379.3	 8750.0	...
4629952	  723.9	  380.1	 8752.0	...
4629953	  723.9	  380.4	 8754.0	...
4629954	  724.2	  380.4	 8758.0	...
4629955	  724.5	  379.9	 8761.0	...
4629956	  724.5	  379.1	 8763.0	...
4629957	  724.3	  378.6	 8764.0	...
4629958	  724.5	  378.4	 8764.0	...
4629959	  724.9	  378.7	 8768.0	...
4629960	  725.2	  378.8	 8772.0	...
4629961	  725.2	  379.0	 8777.0	...
4629962	  724.7	  379.1	 8780.0	...
4629963	  724.2	  379.2	 8782.0	...
4629964	  723.8	  379.3	 8784.0	...
4629965	  724.0	  379.5	 8784.0	...
4629966	  724.0	  379.6	 8784.0	...
4629967	  723.9	  380.0	 8785.0	...
4629968	  723.8	  380.3	 8785.0	...
4629969	  723.8	  380.4	 8785.0	...
4629970	  723.8	  380.2	 8782.0	...
4629971	  723.6	  380.0	 8781.0	...
4629972	  723.2	  380.0	 8781.0	...
4629973	  722.8	  380.1	 8783.0	...
4629974	  723.4	  380.0	 8783.0	...
4629975	  724.2	  379.9	 8781.0	...
4629976	  724.0	  379.9	 8780.0	...
4629977	  722.9	  379.5	 8781.0	...
4629978	  722.4	  378.9	 8782.0	...
4629979	  722.9	  379.2	 8780.0	...
4629980	  723.1	  380.2	 8778.0	...
4629981	  723.0	  380.8	 8778.0	...
4629982	  722.9	  380.4	 8784.0	...
4629983	  723.2	  380.2	 8790.0	...
4629984	  723.4	  380.3	 8792.0	...
4629985	  723.4	  380.4	 8790.0	...
4629986	  723.3	  380.3	 8790.0	...
4629987	  723.2	  380.2	 8794.0	...
4629988	  723.3	  380.1	 8800.0	...
4629989	  723.5	  379.8	 8804.0	...
4629990	  723.7	  379.5	 8804.0	...
4629991	  724.1	  379.2	 8802.0	...
4629992	  724.5	  378.9	 8800.0	...
4629993	  724.2	  378.7	 8806.0	...
4629994	  723.4	  378.5	 8811.0	...
4629995	  722.6	  378.9	 8812.0	...
4629996	  722.7	  379.4	 8807.0	...
4629997	  722.8	  379.6	 8808.0	...
4629998	  722.9	  379.3	 8815.0	...
4629999	  722.7	  379.0	 8822.0	...
4630000	  722.5	  379.2	 8823.0	...
4630001	  721.9	  379.1	 8822.0	...
4630002	  721.5	  379.0	 8821.0	...
4630003	  721.9	  378.8	 8819.0	...
4630004	  722.6	  378.8	 8817.0	...
4630005	  723.1	  379.0	 8815.0	...
4630006	  723.0	  379.1	 8818.0	...
4630007	  723.2	  379.3	 8822.0	...
4630008	  723.5	  379.5	 8827.0	...
4630009	  723.6	  379.7	 8827.0	...
4630010	  723.5	  379.8	 8829.0	...
4630011	  723.3	  379.9	 8832.0	...
4630012	  723.1	  380.0	 8830.0	...
4630013	  722.9	  380.0	 8826.0	...
4630014	  722.8	  379.9	 8823.0	...
4630015	  722.7	  379.7	 8824.0	...
4630016	  722.4	  379.3	 8825.0	...
4630017	  722.2	  378.5	 8824.0	...
4630018	  721.3	  377.8	 8822.0	...
4630019	  720.6	  377.5	 8821.0	...
4630020	  719.7	  378.4	 8820.0	...
4630021	  719.5	  379.2	 8820.0	...
4630022	  719.3	  379.9	 8821.0	...
4630023	  719.3	  379.5	 8825.0	...
4630024	  719.5	  379.1	 8828.0	...
4630025	  719.8	  378.9	 8829.0	...
4630026	  720.3	  378.9	 8827.0	...
4630027	  720.6	  378.3	 8826.0	...
4630028	  721.1	  377.6	 8824.0	...
4630029	  721.3	  377.1	 8824.0	...
4630030	  721.4	  377.2	 8825.0	...
4630031	  721.3	  377.6	 8827.0	...
4630032	  721.3	  377.7	 8829.0	...
4630033	  721.5	  377.6	 8829.0	...
4630034	  721.6	  377.2	 8831.0	...
4630035	  721.9	  377.2	 8835.0	...
4630036	  722.3	  377.3	 8839.0	...
4630037	  722.4	  377.4	 8842.0	...
4630038	  722.6	  377.6	 8842.0	...
4630039	  722.6	  377.7	 8843.0	...
4630040	  722.4	  377.8	 8844.0	...
4630041	  721.9	  377.9	 8844.0	...
4630042	  721.4	  377.8	 8842.0	...
4630043	  721.2	  378.0	 8837.0	...
4630044	  721.3	  378.2	 8834.0	...
4630045	  722.0	  378.2	 8834.0	...
4630046	  722.5	  377.8	 8838.0	...
4630047	  722.6	  377.4	 8841.0	...
4630048	  722.0	  377.4	 8839.0	...
4630049	  721.5	  377.6	 8839.0	...
4630050	  721.5	  377.8	 8840.0	...
4630051	  721.6	  378.0	 8842.0	...
4630052	  722.1	  378.2	 8844.0	...
4630053	  722.6	  378.1	 8847.0	...
4630054	  722.8	  377.9	 8850.0	...
4630055	  722.7	  378.1	 8853.0	...
4630056	  722.3	  378.2	 8852.0	...
4630057	  722.2	  378.1	 8852.0	...
4630058	  722.2	  377.7	 8853.0	...
4630059	  722.4	  377.4	 8855.0	...
4630060	  722.7	  377.3	 8858.0	...
4630061	  723.0	  377.7	 8860.0	...
4630062	  723.3	  378.2	 8860.0	...
4630063	  723.7	  378.7	 8858.0	...
4630064	  723.8	  378.6	 8856.0	...
4630065	  723.5	  378.6	 8856.0	...
4630066	  723.2	  378.6	 8857.0	...
4630067	  722.6	  378.6	 8859.0	...
4630068	  722.5	  378.9	 8860.0	...
4630069	  722.4	  379.3	 8864.0	...
4630070	  722.2	  378.8	 8868.0	...
4630071	  722.1	  378.2	 8874.0	...
4630072	  722.1	  377.6	 8875.0	...
4630073	  722.4	  377.8	 8877.0	...
4630074	  722.7	  377.7	 8875.0	...
4630075	  723.1	  377.6	 8873.0	...
4630076	  723.2	  377.5	 8871.0	...
4630077	  723.4	  377.5	 8869.0	...
4630078	  723.7	  378.1	 8869.0	...
4630079	  724.0	  378.6	 8872.0	...
4630080	  724.3	  379.2	 8877.0	...
4630081	  724.6	  379.0	 8880.0	...
4630082	  724.9	  378.9	 8879.0	...
4630083	  724.8	  378.8	 8876.0	...
4630084	  724.3	  379.0	 8874.0	...
4630085	  723.8	  379.2	 8871.0	...
4630086	  723.9	  378.8	 8874.0	...
4630087	  724.1	  378.5	 8878.0	...
4630088	  724.2	  378.1	 8880.0	...
4630089	  724.2	  378.2	 8876.0	...
4630090	  724.2	  378.2	 8872.0	...
4630091	  724.1	  378.2	 8870.0	...
4630092	  724.1	  378.6	 8871.0	...
4630093	  724.1	  378.9	 8872.0	...
4630094	  723.6	  379.2	 8872.0	...
4630095	  723.1	  379.1	 8874.0	...
4630096	  723.1	  379.3	 8876.0	...
4630097	  723.2	  379.5	 8878.0	...
4630098	  723.4	  379.7	 8878.0	...
4630099	  722.9	  379.8	 8878.0	...
4630100	  722.8	  379.8	 8878.0	...
4630101	  722.7	  379.8	 8879.0	...
4630102	  722.8	  379.7	 8880.0	...
4630103	  722.8	  379.0	 8881.0	...
4630104	  722.6	  378.3	 8884.0	...
4630105	  722.4	  377.8	 8885.0	...
4630106	  722.4	  378.2	 8883.0	...
4630107	  722.6	  378.5	 8880.0	...
4630108	  722.7	  378.4	 8877.0	...
4630109	  722.9	  378.1	 8878.0	...
4630110	  723.2	  378.6	 8879.0	...
4630111	  723.4	  379.5	 8881.0	...
4630112	  723.4	  380.2	 8887.0	...
4630113	  723.3	  380.0	 8893.0	...
4630114	  723.6	  379.8	 8898.0	...
4630115	  723.9	  379.6	 8897.0	...
4630116	  724.1	  379.6	 8891.0	...
4630117	  723.9	  379.4	 8887.0	...
4630118	  723.6	  379.0	 8881.0	...
4630119	  722.4	  378.8	 8880.0	...
4630120	  721.3	  378.8	 8878.0	...
4630121	  721.1	  378.7	 8879.0	...
4630122	  722.0	  378.3	 8880.0	...
4630123	  722.9	  378.0	 8881.0	...
4630124	  722.8	  378.0	 8880.0	...
4630125	  722.8	  378.0	 8879.0	...
4630126	  722.8	  378.1	 8881.0	...
4630127	  722.9	  378.2	 8883.0	...
4630128	  723.0	  378.3	 8888.0	...
4630129	  722.9	  378.3	 8890.0	...
4630130	  722.8	  378.3	 8890.0	...
4630131	  722.5	  378.3	 8889.0	...
4630132	  722.5	  378.2	 8888.0	...
4630133	  722.9	  378.1	 8889.0	...
4630134	  723.4	  378.0	 8887.0	...
4630135	  724.2	  378.0	 8886.0	...
4630136	  724.4	  378.0	 8881.0	...
4630137	  723.8	  378.2	 8877.0	...
4630138	  723.0	  378.2	 8873.0	...
4630139	  722.1	  378.2	 8872.0	...
4630140	  722.1	  378.0	 8873.0	...
4630141	  722.3	  378.4	 8874.0	...
4630142	  722.5	  379.3	 8873.0	...
4630143	  722.9	  380.1	 8870.0	...
4630144	  723.0	  380.5	 8868.0	...
4630145	  722.7	  380.5	 8868.0	...
4630146	  722.3	  380.6	 8869.0	...
4630147	  721.8	  380.2	 8870.0	...
4630148	  721.6	  379.6	 8876.0	...
MSG	4630149 0000 _ Number Off
4630149	  721.6	  379.4	 8881.0	...
4630150	  721.8	  379.7	 8884.0	...
4630151	  721.9	  379.4	 8882.0	...
4630152	  721.8	  378.8	 8879.0	...
4630153	  721.6	  378.0	 8878.0	...
4630154	  721.2	  377.8	 8877.0	...
4630155	  721.0	  377.7	 8877.0	...
4630156	  721.0	  377.8	 8877.0	...
4630157	  721.2	  377.9	 8876.0	...
4630158	  721.4	  378.1	 8874.0	...
4630159	  721.8	  378.2	 8872.0	...
4630160	  722.2	  378.5	 8873.0	...
4630161	  722.8	  378.8	 8874.0	...
4630162	  723.0	  378.9	 8876.0	...
4630163	  723.6	  379.3	 8876.0	...
4630164	  724.0	  379.9	 8878.0	...
4630165	  724.3	  380.5	 8879.0	...
4630166	  724.1	  380.3	 8881.0	...
4630167	  724.0	  379.6	 8883.0	...
4630168	  723.9	  378.8	 8885.0	...
4630169	  723.9	  378.3	 8887.0	...
4630170	  723.9	  378.2	 8888.0	...
4630171	  724.0	  378.6	 8890.0	...
4630172	  724.0	  379.0	 8891.0	...
4630173	  723.5	  379.1	 8890.0	...
4630174	  722.8	  379.3	 8887.0	...
4630175	  722.6	  379.8	 8885.0	...
4630176	  722.8	  380.3	 8886.0	...
4630177	  722.4	  380.6	 8886.0	...
4630178	  721.8	  380.5	 8879.0	...
4630179	  721.3	  380.4	 8871.0	...
4630180	  722.0	  380.1	 8869.0	...
4630181	  722.6	  380.0	 8874.0	...
4630182	  723.1	  380.0	 8879.0	...
4630183	  723.1	  380.4	 8880.0	...
4630184	  722.0	  381.0	 8880.0	...
4630185	  720.9	  381.2	 8882.0	...
4630186	  719.9	  380.9	 8885.0	...
4630187	  719.9	  380.6	 8888.0	...
4630188	  720.1	  380.5	 8885.0	...
4630189	  720.1	  380.7	 8877.0	...
4630190	  720.1	  380.8	 8869.0	...
4630191	  720.0	  380.9	 8867.0	...
4630192	  720.0	  380.9	 8865.0	...
4630193	  719.8	  380.8	 8863.0	...
4630194	  719.6	  380.7	 8862.0	...
4630195	  719.7	  380.7	 8866.0	...
4630196	  719.9	  380.7	 8871.0	...
4630197	  720.1	  380.7	 8874.0	...
4630198	  720.6	  380.9	 8874.0	...
4630199	  721.0	  381.1	 8874.0	...
4630200	  721.4	  380.8	 8875.0	...
4630201	  721.3	  380.2	 8877.0	...
4630202	  720.8	  380.4	 8879.0	...
4630203	  720.4	  381.2	 8880.0	...
4630204	  719.8	  382.0	 8880.0	...
4630205	  719.7	  381.7	 8880.0	...
4630206	  719.8	  381.4	 8880.0	...
4630207	  720.1	  380.9	 8880.0	...
4630208	  720.4	  381.0	 8880.0	...
4630209	  720.7	  381.1	 8881.0	...
4630210	  720.8	  381.4	 8882.0	...
4630211	  720.7	  381.7	 8883.0	...
4630212	  720.5	  382.0	 8884.0	...
4630213	  720.3	  381.7	 8885.0	...
4630214	  720.0	  381.4	 8887.0	...
4630215	  719.5	  381.0	 8890.0	...
4630216	  719.1	  380.9	 8894.0	...
4630217	  719.0	  380.9	 8896.0	...
4630218	  719.0	  380.9	 8898.0	...
4630219	  719.0	  381.0	 8897.0	...
4630220	  718.7	  381.1	 8897.0	...
4630221	  718.3	  381.2	 8896.0	...
4630222	  717.8	  380.2	 8894.0	...
4630223	  718.4	  379.1	 8893.0	...
4630224	  718.9	  378.7	 8891.0	...
4630225	  719.3	  379.3	 8887.0	...
4630226	  719.0	  379.9	 8884.0	...
4630227	  718.7	  380.0	 8885.0	...
4630228	  718.4	  380.1	 8889.0	...
4630229	  718.2	  380.3	 8893.0	...
4630230	  718.1	  380.4	 8893.0	...
4630231	  717.9	  380.6	 8893.0	...
4630232	  717.9	  380.7	 8894.0	...
4630233	  717.8	  381.2	 8895.0	...
4630234	  718.4	  381.6	 8893.0	...
4630235	  719.0	  381.6	 8887.0	...
4630236	  719.2	  381.1	 8881.0	...
4630237	  718.7	  380.6	 8880.0	...
4630238	  718.4	  380.5	 8881.0	...
4630239	  718.4	  380.5	 8882.0	...
4630240	  718.6	  380.4	 8884.0	...
4630241	  718.9	  380.3	 8885.0	...
4630242	  718.6	  380.2	 8885.0	...
4630243	  717.9	  379.8	 8885.0	...
4630244	  717.7	  379.3	 8886.0	...
4630245	  718.2	  379.5	 8887.0	...
4630246	  718.7	  380.0	 8888.0	...
4630247	  718.6	  380.6	 8888.0	...
4630248	  717.8	  380.7	 8890.0	...
4630249	  717.2	  380.8	 8892.0	...
4630250	  717.6	  380.8	 8896.0	...
4630251	  718.6	  380.6	 8897.0	...
4630252	  719.5	  380.0	 8895.0	...
4630253	  718.7	  379.8	 8892.0	...
4630254	  717.9	  379.5	 8887.0	...
4630255	  717.1	  379.5	 8882.0	...
4630256	  717.1	  379.4	 8878.0	...
4630257	  717.6	  379.1	 8875.0	...
4630258	  718.2	  379.5	 8875.0	...
4630259	  719.1	  380.0	 8876.0	...
4630260	  719.5	  380.6	 8877.0	...
4630261	  719.7	  380.5	 8879.0	...
4630262	  719.6	  380.4	 8879.0	...
4630263	  719.5	  380.4	 8878.0	...
4630264	  719.4	  380.1	 8875.0	...
4630265	  719.3	  379.8	 8873.0	...
4630266	  719.2	  379.8	 8871.0	...
4630267	  719.1	  380.2	 8871.0	...
4630268	  719.0	  380.6	 8872.0	...
4630269	  718.8	  380.5	 8874.0	...
4630270	  718.8	  380.3	 8875.0	...
4630271	  718.9	  380.1	 8876.0	...
4630272	  718.8	  380.2	 8878.0	...
4630273	  718.5	  379.9	 8880.0	...
4630274	  718.2	  379.6	 8882.0	...
4630275	  718.2	  379.4	 8883.0	...
4630276	  718.7	  379.5	 8884.0	...
4630277	  719.1	  379.7	 8883.0	...
4630278	  718.9	  379.8	 8882.0	...
4630279	  718.2	  380.0	 8881.0	...
4630280	  717.7	  380.0	 8880.0	...
4630281	  717.8	  379.5	 8882.0	...
4630282	  717.8	  379.0	 8883.0	...
4630283	  717.7	  378.5	 8885.0	...
4630284	  717.6	  378.6	 8885.0	...
4630285	  717.6	  379.0	 8886.0	...
4630286	  717.6	  379.3	 8882.0	...
4630287	  717.6	  379.7	 8879.0	...
4630288	  717.3	  379.7	 8876.0	...
4630289	  716.9	  379.8	 8875.0	...
4630290	  716.4	  379.7	 8875.0	...
4630291	  716.1	  379.5	 8875.0	...
4630292	  716.1	  379.3	 8877.0	...
4630293	  716.0	  379.1	 8878.0	...
4630294	  716.0	  379.0	 8877.0	...
4630295	  716.4	  379.7	 8877.0	...
4630296	  716.8	  380.6	 8879.0	...
4630297	  717.2	  380.9	 8881.0	...
4630298	  716.7	  380.1	 8883.0	...
4630299	  716.3	  379.3	 8885.0	...
4630300	  716.3	  379.3	 8887.0	...
4630301	  716.8	  379.6	 8881.0	...
4630302	  717.2	  379.7	 8874.0	...
4630303	  717.1	  379.6	 8872.0	...
4630304	  717.4	  379.4	 8878.0	...
4630305	  717.7	  379.5	 8885.0	...
4630306	  718.2	  379.5	 8886.0	...
4630307	  718.4	  379.6	 8886.0	...
4630308	  718.7	  379.9	 8884.0	...
4630309	  718.9	  380.2	 8884.0	...
4630310	  719.0	  380.5	 8884.0	...
4630311	  719.0	  380.5	 8882.0	...
4630312	  718.3	  380.6	 8879.0	...
4630313	  717.7	  380.7	 8876.0	...
4630314	  717.0	  380.0	 8876.0	...
4630315	  717.3	  379.1	 8876.0	...
4630316	  717.6	  378.8	 8876.0	...
4630317	  718.2	  379.3	 8876.0	...
4630318	  718.4	  379.8	 8876.0	...
4630319	  718.6	  379.7	 8877.0	...
4630320	  718.4	  379.2	 8877.0	...
4630321	  718.2	  378.7	 8875.0	...
4630322	  717.9	  378.6	 8871.0	...
4630323	  717.6	  378.8	 8867.0	...
4630324	  717.5	  379.1	 8865.0	...
4630325	  717.4	  379.1	 8867.0	...
4630326	  717.5	  379.6	 8870.0	...
4630327	  717.7	  380.1	 8872.0	...
4630328	  717.9	  380.7	 8871.0	...
4630329	  717.8	  381.3	 8871.0	...
4630330	  717.5	  381.7	 8872.0	...
4630331	  717.3	  381.7	 8875.0	...
4630332	  717.2	  380.4	 8877.0	...
4630333	  717.3	  379.1	 8876.0	...
4630334	  717.3	  378.9	 8872.0	...
4630335	  717.6	  379.3	 8868.0	...
4630336	  717.9	  380.0	 8868.0	...
4630337	  718.2	  380.3	 8870.0	...
4630338	  718.3	  380.6	 8872.0	...
4630339	  718.1	  380.8	 8873.0	...
4630340	  717.7	  380.8	 8874.0	...
4630341	  717.3	  380.9	 8873.0	...
4630342	  717.1	  380.9	 8873.0	...
4630343	  717.7	  380.1	 8872.0	...
4630344	  718.5	  379.3	 8871.0	...
4630345	  718.9	  379.0	 8870.0	...
4630346	  718.2	  379.7	 8871.0	...
4630347	  717.5	  380.8	 8872.0	...
4630348	  717.2	  381.4	 8874.0	...
4630349	  717.3	  381.3	 8876.0	...
4630350	  717.3	  380.9	 8878.0	...
4630351	  717.3	  380.5	 8878.0	...
4630352	  717.7	  380.3	 8876.0	...
4630353	  718.0	  380.0	 8876.0	...
4630354	  718.5	  379.7	 8876.0	...
4630355	  718.7	  380.1	 8879.0	...
4630356	  717.9	  381.0	 8875.0	...
4630357	  717.0	  381.7	 8870.0	...
4630358	  716.8	  381.7	 8864.0	...
4630359	  717.6	  381.4	 8862.0	...
4630360	  718.2	  381.3	 8861.0	...
4630361	  718.1	  381.5	 8862.0	...
4630362	  718.1	  381.9	 8861.0	...
4630363	  717.9	  382.3	 8860.0	...
4630364	  717.9	  382.8	 8857.0	...
4630365	  717.9	  383.2	 8855.0	...
4630366	  718.0	  383.0	 8853.0	...
4630367	  718.1	  382.5	 8851.0	...
4630368	  718.1	  381.8	 8848.0	...
4630369	  717.5	  381.8	 8845.0	...
4630370	  716.9	  382.3	 8842.0	...
4630371	  716.8	  383.6	 8840.0	...
4630372	  717.2	  384.7	 8840.0	...
4630373	  717.6	  385.2	 8842.0	...
4630374	  717.7	  385.8	 8841.0	...
EFIX R   4627351	4630374	3024	  725.1	  394.2	   8278
SSACC R  4630375
4630375	  717.9	  386.5	 8834.0	...
4630376	  717.8	  387.2	 8825.0	...
4630377	  717.6	  388.8	 8818.0	...
4630378	  717.4	  390.6	 8814.0	...
4630379	  717.3	  392.3	 8804.0	...
4630380	  716.9	  392.4	 8795.0	...
4630381	  716.6	  392.2	 8783.0	...
4630382	  717.3	  391.7	 8777.0	...
4630383	  719.4	  380.1	 8800.0	...
4630384	  723.4	  367.4	 8834.0	...
4630385	  726.3	  354.9	 8870.0	...
4630386	  728.0	  353.4	 8880.0	...
4630387	  727.9	  356.5	 8861.0	...
4630388	  728.0	  362.6	 8840.0	...
4630389	  727.3	  371.4	 8805.0	...
4630390	  727.7	  384.5	 8764.0	...
4630391	  728.9	  401.3	 8703.0	...
4630392	  732.0	  424.5	 8614.0	...
4630393	  733.7	  451.4	 8513.0	...
4630394	  735.1	  483.1	 8390.0	...
4630395	  736.4	  520.2	 8259.0	...
4630396	  739.4	  559.6	 8125.0	...
4630397	  744.9	  603.8	 7971.0	...
4630398	  751.0	  649.9	 7811.0	...
4630399	  756.5	  700.7	 7630.0	...
4630400	  759.5	  758.9	 7433.0	...
4630401	  761.3	  824.9	 7211.0	...
4630402	  763.6	  897.4	 6972.0	...
4630403	  766.3	  974.8	 6723.0	...
4630404	  769.9	 1057.5	 6462.0	...
4630405	  773.8	 1146.7	 6190.0	...
4630406	  777.7	 1240.6	 5901.0	...
4630407	  781.8	 1338.7	 5599.0	...
4630408	  785.0	 1442.0	 5279.0	...
4630409	  788.3	 1548.1	 4966.0	...
4630410	  790.9	 1653.8	 4653.0	...
4630411	  795.7	 1757.8	 4349.0	...
4630412	  800.4	 1860.0	 4044.0	...
4630413	  808.7	 1966.4	 3734.0	...
4630414	  815.2	 2077.1	 3426.0	...
4630415	  820.5	 2153.9	 3220.0	...
4630416	  821.6	 2192.9	 3120.0	...
4630417	  821.6	 2192.9	 3120.0	...
SBLINK R 4630418
4630418	   .	   .	    0.0	...
4630419	   .	   .	    0.0	...
4630420	   .	   .	    0.0	...
4630421	   .	   .	    0.0	...
4630422	   .	   .	    0.0	...
4630423	   .	   .	    0.0	...
4630424	   .	   .	    0.0	...
4630425	   .	   .	    0.0	...
4630426	   .	   .	    0.0	...
4630427	   .	   .	    0.0	...
4630428	   .	   .	    0.0	...
4630429	   .	   .	    0.0	...
4630430	   .	   .	    0.0	...
4630431	   .	   .	    0.0	...
4630432	   .	   .	    0.0	...
4630433	   .	   .	    0.0	...
4630434	   .	   .	    0.0	...
4630435	   .	   .	    0.0	...
4630436	   .	   .	    0.0	...
4630437	   .	   .	    0.0	...
4630438	   .	   .	    0.0	...
4630439	   .	   .	    0.0	...
4630440	   .	   .	    0.0	...
4630441	   .	   .	    0.0	...
4630442	   .	   .	    0.0	...
4630443	   .	   .	    0.0	...
4630444	   .	   .	    0.0	...
4630445	   .	   .	    0.0	...
4630446	   .	   .	    0.0	...
4630447	   .	   .	    0.0	...
4630448	   .	   .	    0.0	...
4630449	   .	   .	    0.0	...
4630450	   .	   .	    0.0	...
4630451	   .	   .	    0.0	...
4630452	   .	   .	    0.0	...
4630453	   .	   .	    0.0	...
4630454	   .	   .	    0.0	...
4630455	   .	   .	    0.0	...
4630456	   .	   .	    0.0	...
4630457	   .	   .	    0.0	...
4630458	   .	   .	    0.0	...
4630459	   .	   .	    0.0	...
4630460	   .	   .	    0.0	...
4630461	   .	   .	    0.0	...
4630462	   .	   .	    0.0	...
4630463	   .	   .	    0.0	...
4630464	   .	   .	    0.0	...
4630465	   .	   .	    0.0	...
4630466	   .	   .	    0.0	...
4630467	   .	   .	    0.0	...
4630468	   .	   .	    0.0	...
4630469	   .	   .	    0.0	...
4630470	   .	   .	    0.0	...
4630471	   .	   .	    0.0	...
4630472	   .	   .	    0.0	...
4630473	   .	   .	    0.0	...
4630474	   .	   .	    0.0	...
4630475	   .	   .	    0.0	...
4630476	   .	   .	    0.0	...
4630477	   .	   .	    0.0	...
4630478	   .	   .	    0.0	...
4630479	   .	   .	    0.0	...
4630480	   .	   .	    0.0	...
4630481	   .	   .	    0.0	...
4630482	   .	   .	    0.0	...
4630483	   .	   .	    0.0	...
4630484	   .	   .	    0.0	...
4630485	   .	   .	    0.0	...
4630486	   .	   .	    0.0	...
4630487	   .	   .	    0.0	...
4630488	   .	   .	    0.0	...
4630489	   .	   .	    0.0	...
4630490	   .	   .	    0.0	...
4630491	   .	   .	    0.0	...
4630492	   .	   .	    0.0	...
4630493	   .	   .	    0.0	...
4630494	   .	   .	    0.0	...
4630495	   .	   .	    0.0	...
4630496	   .	   .	    0.0	...
4630497	   .	   .	    0.0	...
4630498	   .	   .	    0.0	...
4630499	   .	   .	    0.0	...
4630500	   .	   .	    0.0	...
4630501	   .	   .	    0.0	...
4630502	   .	   .	    0.0	...
EBLINK R 4630418	4630502	85
4630503	  842.2	 2356.7	 2890.0	...
4630504	  842.2	 2356.7	 2890.0	...
4630505	  842.8	 2349.0	 2919.0	...
4630506	  843.5	 2341.3	 2948.0	...
4630507	  840.0	 2289.2	 3070.0	...
4630508	  835.7	 2245.2	 3164.0	...
4630509	  831.3	 2201.4	 3257.0	...
4630510	  831.3	 2201.4	 3257.0	...
4630511	  831.3	 2201.4	 3257.0	...
4630512	  904.9	 1958.8	 3850.0	...
4630513	  904.9	 1958.8	 3850.0	...
4630514	  904.9	 1958.8	 3850.0	...
4630515	  902.7	 1931.0	 3918.0	...
4630516	  899.3	 1889.7	 4024.0	...
4630517	  894.5	 1836.8	 4151.0	...
4630518	  889.8	 1801.6	 4237.0	...
4630519	  884.2	 1766.9	 4328.0	...
4630520	  878.7	 1731.7	 4424.0	...
4630521	  875.2	 1694.4	 4520.0	...
4630522	  871.2	 1659.4	 4606.0	...
4630523	  866.4	 1626.3	 4691.0	...
4630524	  859.4	 1595.4	 4776.0	...
4630525	  854.9	 1563.3	 4863.0	...
4630526	  849.6	 1531.4	 4951.0	...
4630527	  843.5	 1499.3	 5036.0	...
4630528	  838.4	 1469.8	 5115.0	...
4630529	  835.8	 1439.7	 5199.0	...
4630530	  836.2	 1410.9	 5284.0	...
4630531	  835.7	 1380.9	 5368.0	...
4630532	  835.3	 1353.8	 5444.0	...
4630533	  835.0	 1325.9	 5529.0	...
4630534	  833.3	 1301.8	 5604.0	...
4630535	  831.4	 1275.9	 5678.0	...
4630536	  829.5	 1252.7	 5744.0	...
4630537	  825.5	 1228.7	 5813.0	...
4630538	  821.6	 1205.7	 5886.0	...
4630539	  816.4	 1182.6	 5951.0	...
4630540	  813.2	 1160.5	 6023.0	...
4630541	  809.1	 1140.3	 6083.0	...
4630542	  805.0	 1119.0	 6151.0	...
4630543	  801.3	 1098.0	 6217.0	...
4630544	  798.2	 1077.8	 6283.0	...
4630545	  795.9	 1057.2	 6342.0	...
4630546	  793.4	 1037.3	 6402.0	...
4630547	  791.0	 1016.7	 6461.0	...
4630548	  788.8	  998.3	 6526.0	...
4630549	  788.0	  978.4	 6585.0	...
4630550	  787.3	  959.7	 6649.0	...
4630551	  785.2	  941.1	 6702.0	...
4630552	  782.9	  923.8	 6755.0	...
4630553	  779.4	  907.4	 6802.0	...
4630554	  777.4	  891.9	 6856.0	...
4630555	  775.0	  877.7	 6912.0	...
4630556	  773.6	  862.5	 6969.0	...
4630557	  772.4	  847.6	 7019.0	...
4630558	  771.8	  832.5	 7064.0	...
4630559	  771.3	  817.4	 7106.0	...
4630560	  770.2	  803.6	 7156.0	...
4630561	  768.9	  790.3	 7197.0	...
4630562	  767.6	  777.6	 7250.0	...
4630563	  766.6	  764.5	 7288.0	...
4630564	  764.9	  751.3	 7339.0	...
4630565	  762.6	  737.6	 7381.0	...
4630566	  760.4	  726.8	 7426.0	...
4630567	  759.2	  716.6	 7458.0	...
4630568	  759.0	  707.7	 7490.0	...
4630569	  758.8	  696.3	 7523.0	...
4630570	  758.1	  684.9	 7562.0	...
4630571	  757.2	  674.7	 7598.0	...
4630572	  757.1	  664.9	 7632.0	...
4630573	  757.1	  654.8	 7670.0	...
4630574	  757.1	  645.3	 7703.0	...
4630575	  756.1	  635.0	 7739.0	...
4630576	  755.3	  626.1	 7766.0	...
4630577	  754.1	  617.5	 7788.0	...
4630578	  753.2	  609.4	 7813.0	...
4630579	  752.3	  600.9	 7848.0	...
4630580	  751.6	  591.0	 7883.0	...
4630581	  751.3	  582.3	 7910.0	...
4630582	  750.7	  572.0	 7940.0	...
4630583	  748.9	  564.6	 7972.0	...
4630584	  746.5	  556.4	 8010.0	...
4630585	  744.4	  549.4	 8038.0	...
4630586	  743.5	  540.0	 8064.0	...
4630587	  742.5	  531.1	 8092.0	...
4630588	  741.3	  523.4	 8116.0	...
4630589	  738.6	  516.9	 8135.0	...
4630590	  736.6	  510.7	 8155.0	...
4630591	  735.2	  504.7	 8175.0	...
4630592	  735.4	  496.5	 8206.0	...
4630593	  735.4	  489.5	 8225.0	...
4630594	  734.9	  483.1	 8245.0	...
4630595	  734.8	  478.2	 8267.0	...
4630596	  734.5	  472.2	 8293.0	...
4630597	  734.8	  466.6	 8313.0	...
4630598	  734.5	  460.7	 8331.0	...
4630599	  734.4	  455.3	 8345.0	...
4630600	  733.4	  447.5	 8371.0	...
4630601	  732.8	  442.2	 8386.0	...
4630602	  732.1	  435.4	 8408.0	...
4630603	  732.1	  431.5	 8421.0	...
4630604	  732.0	  427.4	 8439.0	...
4630605	  732.1	  425.5	 8446.0	...
ESACC R  4630375	4630605	231	  717.9	  386.5	  732.1	  425.5	   0.87	   1678
SFIX R   4630606
4630606	  731.5	  421.2	 8456.0	...
4630607	  731.1	  416.0	 8473.0	...
4630608	  730.4	  410.7	 8490.0	...
4630609	  730.0	  407.9	 8502.0	...
4630610	  729.1	  404.6	 8504.0	...
4630611	  728.5	  400.8	 8511.0	...
4630612	  728.0	  397.1	 8528.0	...
4630613	  727.6	  393.6	 8544.0	...
4630614	  727.3	  389.1	 8562.0	...
4630615	  727.1	  384.0	 8570.0	...
4630616	  727.0	  380.5	 8581.0	...
4630617	  726.0	  379.3	 8586.0	...
4630618	  724.8	  377.5	 8591.0	...
4630619	  723.3	  376.0	 8593.0	...
4630620	  723.0	  374.7	 8601.0	...
4630621	  724.2	  374.5	 8607.0	...
4630622	  725.0	  374.6	 8613.0	...
4630623	  725.9	  374.8	 8614.0	...
4630624	  726.7	  371.4	 8615.0	...
4630625	  728.5	  367.3	 8621.0	...
4630626	  730.3	  363.3	 8628.0	...
4630627	  730.8	  363.1	 8635.0	...
4630628	  730.5	  361.9	 8640.0	...
4630629	  730.3	  360.5	 8643.0	...
4630630	  730.9	  359.0	 8649.0	...
4630631	  731.9	  357.5	 8652.0	...
4630632	  732.8	  356.1	 8657.0	...
4630633	  732.8	  354.6	 8659.0	...
4630634	  733.2	  354.2	 8660.0	...
4630635	  733.2	  352.0	 8666.0	...
4630636	  733.2	  350.2	 8671.0	...
4630637	  732.8	  348.3	 8677.0	...
4630638	  732.6	  348.0	 8675.0	...
4630639	  732.4	  347.3	 8674.0	...
4630640	  731.2	  346.8	 8672.0	...
4630641	  730.4	  346.6	 8672.0	...
4630642	  729.9	  346.6	 8671.0	...
4630643	  730.3	  346.4	 8670.0	...
4630644	  730.5	  346.3	 8670.0	...
4630645	  730.7	  346.3	 8669.0	...
4630646	  731.5	  346.1	 8669.0	...
4630647	  732.3	  345.8	 8668.0	...
4630648	  733.0	  345.4	 8669.0	...
4630649	  733.4	  344.3	 8670.0	...
4630650	  733.6	  342.6	 8671.0	...
4630651	  733.8	  341.0	 8669.0	...
4630652	  733.7	  340.6	 8666.0	...
4630653	  733.7	  340.8	 8662.0	...
4630654	  733.7	  341.1	 8661.0	...
4630655	  733.0	  343.0	 8651.0	...
4630656	  732.3	  344.9	 8635.0	...
4630657	  731.4	  346.8	 8620.0	...
4630658	  731.2	  347.3	 8614.0	...
EFIX R   4630606	4630658	53	  730.2	  364.2	   8621
SSACC R  4630659
4630659	  730.2	  349.1	 8607.0	...
4630660	  729.3	  350.9	 8600.0	...
4630661	  728.8	  351.5	 8593.0	...
4630662	  729.1	  350.9	 8592.0	...
4630663	  729.1	  351.5	 8583.0	...
4630664	  728.8	  353.2	 8576.0	...
4630665	  728.7	  354.6	 8569.0	...
4630666	  728.9	  354.9	 8568.0	...
4630667	  726.1	  368.2	 8536.0	...
4630668	  723.3	  383.4	 8505.0	...
4630669	  720.2	  399.0	 8472.0	...
4630670	  720.0	  401.0	 8470.0	...
4630671	  719.0	  402.7	 8469.0	...
4630672	  718.3	  404.8	 8468.0	...
4630673	  718.1	  406.6	 8467.0	...
4630674	  718.6	  407.0	 8465.0	...
4630675	  719.1	  407.0	 8456.0	...
ESACC R  4630659	4630675	17	  730.2	  349.1	  719.1	  407.0	   1.23	    138
SFIX R   4630676
4630676	  719.2	  407.1	 8449.0	...
4630677	  719.2	  407.1	 8442.0	...
4630678	  719.1	  407.8	 8441.0	...
4630679	  719.0	  408.4	 8444.0	...
4630680	  718.9	  409.0	 8447.0	...
4630681	  718.8	  409.1	 8447.0	...
4630682	  718.9	  409.3	 8444.0	...
4630683	  718.9	  409.4	 8442.0	...
4630684	  719.2	  410.6	 8443.0	...
4630685	  719.5	  411.8	 8444.0	...
4630686	  719.8	  412.5	 8444.0	...
4630687	  719.6	  411.8	 8444.0	...
4630688	  719.3	  411.2	 8442.0	...
4630689	  719.0	  411.1	 8442.0	...
4630690	  718.3	  411.1	 8441.0	...
4630691	  717.7	  411.5	 8442.0	...
4630692	  717.1	  412.0	 8442.0	...
4630693	  717.1	  412.4	 8437.0	...
4630694	  717.4	  412.9	 8432.0	...
4630695	  717.8	  413.4	 8428.0	...
4630696	  718.4	  413.8	 8427.0	...
4630697	  718.6	  413.8	 8428.0	...
4630698	  718.7	  413.9	 8428.0	...
4630699	  718.6	  413.4	 8429.0	...
4630700	  718.4	  412.7	 8431.0	...
4630701	  718.1	  412.2	 8431.0	...
4630702	  717.9	  412.4	 8431.0	...
4630703	  717.8	  411.7	 8431.0	...
4630704	  717.9	  411.3	 8430.0	...
4630705	  718.1	  410.9	 8427.0	...
4630706	  718.2	  411.3	 8421.0	...
4630707	  718.4	  411.3	 8414.0	...
4630708	  718.5	  412.0	 8409.0	...
4630709	  718.6	  412.7	 8407.0	...
4630710	  718.7	  413.1	 8408.0	...
4630711	  718.9	  412.5	 8409.0	...
4630712	  719.1	  411.7	 8408.0	...
4630713	  719.6	  411.1	 8407.0	...
4630714	  720.0	  410.9	 8408.0	...
4630715	  720.5	  410.5	 8410.0	...
4630716	  720.6	  410.1	 8412.0	...
4630717	  720.7	  409.8	 8413.0	...
4630718	  720.8	  410.3	 8412.0	...
4630719	  720.9	  410.9	 8412.0	...
4630720	  720.8	  410.7	 8408.0	...
4630721	  720.7	  409.9	 8403.0	...
4630722	  720.6	  409.2	 8399.0	...
4630723	  720.6	  409.2	 8396.0	...
4630724	  721.0	  409.2	 8395.0	...
4630725	  721.3	  409.2	 8392.0	...
4630726	  722.0	  409.5	 8390.0	...
4630727	  722.1	  409.7	 8388.0	...
4630728	  722.2	  409.9	 8387.0	...
4630729	  722.3	  409.9	 8388.0	...
4630730	  722.5	  410.0	 8391.0	...
4630731	  722.7	  410.0	 8399.0	...
4630732	  722.8	  410.0	 8405.0	...
4630733	  722.8	  409.9	 8409.0	...
4630734	  722.9	  409.9	 8408.0	...
4630735	  722.9	  410.0	 8401.0	...
4630736	  723.0	  410.0	 8394.0	...
4630737	  723.1	  410.9	 8385.0	...
4630738	  723.1	  411.8	 8383.0	...
4630739	  723.1	  412.6	 8381.0	...
4630740	  723.1	  412.4	 8381.0	...
4630741	  722.8	  412.2	 8382.0	...
4630742	  722.6	  412.0	 8382.0	...
4630743	  722.4	  412.0	 8382.0	...
4630744	  722.3	  412.0	 8381.0	...
4630745	  722.3	  412.0	 8381.0	...
4630746	  722.3	  411.9	 8382.0	...
4630747	  722.2	  411.4	 8383.0	...
4630748	  722.1	  411.1	 8382.0	...
4630749	  722.0	  411.0	 8381.0	...
4630750	  722.1	  411.0	 8380.0	...
4630751	  722.2	  410.9	 8380.0	...
4630752	  722.2	  410.8	 8381.0	...
4630753	  722.2	  410.8	 8382.0	...
4630754	  722.2	  410.8	 8381.0	...
4630755	  721.9	  411.0	 8379.0	...
4630756	  721.7	  411.2	 8377.0	...
4630757	  722.2	  411.3	 8375.0	...
4630758	  722.8	  411.2	 8375.0	...
4630759	  723.3	  411.3	 8374.0	...
4630760	  723.2	  411.5	 8376.0	...
4630761	  723.1	  411.9	 8377.0	...
4630762	  723.4	  412.2	 8376.0	...
4630763	  723.7	  412.6	 8372.0	...
4630764	  723.6	  412.3	 8364.0	...
4630765	  723.1	  412.0	 8358.0	...
4630766	  722.5	  411.6	 8354.0	...
4630767	  722.4	  411.7	 8354.0	...
4630768	  722.5	  411.7	 8354.0	...
4630769	  722.6	  411.6	 8354.0	...
4630770	  723.0	  411.6	 8354.0	...
4630771	  723.3	  411.5	 8355.0	...
4630772	  723.6	  411.4	 8358.0	...
4630773	  723.6	  411.3	 8360.0	...
4630774	  723.8	  411.1	 8359.0	...
4630775	  724.0	  410.9	 8356.0	...
4630776	  724.0	  410.6	 8353.0	...
4630777	  723.6	  411.1	 8352.0	...
4630778	  723.2	  411.6	 8351.0	...
4630779	  723.0	  412.2	 8350.0	...
4630780	  722.9	  412.3	 8349.0	...
4630781	  722.3	  412.2	 8347.0	...
4630782	  721.7	  412.3	 8344.0	...
4630783	  721.4	  412.6	 8341.0	...
4630784	  721.7	  413.1	 8339.0	...
4630785	  722.0	  412.7	 8333.0	...
4630786	  721.8	  412.2	 8327.0	...
4630787	  721.5	  411.7	 8325.0	...
4630788	  721.5	  411.6	 8332.0	...
4630789	  721.9	  411.6	 8340.0	...
4630790	  722.3	  411.9	 8341.0	...
4630791	  722.5	  412.2	 8338.0	...
4630792	  722.5	  412.5	 8330.0	...
4630793	  722.4	  412.3	 8324.0	...
4630794	  722.6	  412.1	 8322.0	...
4630795	  722.8	  411.8	 8326.0	...
4630796	  723.0	  411.7	 8330.0	...
4630797	  723.0	  411.8	 8331.0	...
4630798	  723.0	  411.9	 8331.0	...
4630799	  723.0	  411.8	 8330.0	...
4630800	  723.4	  411.7	 8327.0	...
4630801	  723.8	  411.8	 8325.0	...
4630802	  724.0	  412.3	 8323.0	...
4630803	  723.8	  412.8	 8326.0	...
4630804	  723.0	  413.2	 8329.0	...
4630805	  722.4	  413.7	 8326.0	...
4630806	  722.0	  414.2	 8323.0	...
4630807	  721.9	  414.5	 8320.0	...
4630808	  721.7	  414.6	 8320.0	...
4630809	  721.4	  414.6	 8320.0	...
4630810	  721.2	  414.7	 8320.0	...
4630811	  721.3	  414.3	 8319.0	...
4630812	  721.5	  413.9	 8320.0	...
4630813	  721.8	  413.4	 8321.0	...
4630814	  721.3	  413.6	 8322.0	...
4630815	  720.9	  413.6	 8324.0	...
4630816	  720.6	  413.7	 8324.0	...
4630817	  720.3	  413.7	 8320.0	...
4630818	  719.9	  414.0	 8316.0	...
4630819	  719.4	  414.3	 8312.0	...
4630820	  719.4	  414.4	 8313.0	...
4630821	  719.4	  414.7	 8314.0	...
4630822	  719.4	  414.8	 8312.0	...
4630823	  719.4	  414.8	 8310.0	...
4630824	  719.1	  414.4	 8307.0	...
4630825	  718.9	  414.0	 8308.0	...
4630826	  718.6	  414.4	 8308.0	...
4630827	  718.6	  415.1	 8308.0	...
4630828	  718.7	  415.8	 8307.0	...
4630829	  719.1	  415.8	 8307.0	...
4630830	  719.5	  415.7	 8307.0	...
4630831	  719.7	  415.7	 8307.0	...
4630832	  719.6	  416.0	 8306.0	...
4630833	  719.5	  416.2	 8304.0	...
4630834	  719.0	  416.5	 8302.0	...
4630835	  718.5	  416.9	 8300.0	...
4630836	  718.2	  417.6	 8298.0	...
4630837	  718.3	  418.3	 8297.0	...
4630838	  718.4	  417.8	 8296.0	...
4630839	  718.3	  416.9	 8295.0	...
4630840	  718.0	  416.0	 8294.0	...
4630841	  717.8	  415.9	 8295.0	...
4630842	  717.5	  415.8	 8296.0	...
4630843	  717.2	  415.7	 8297.0	...
4630844	  717.7	  415.6	 8297.0	...
4630845	  718.3	  415.5	 8299.0	...
4630846	  718.3	  415.9	 8303.0	...
4630847	  717.7	  416.4	 8307.0	...
4630848	  717.0	  416.9	 8307.0	...
4630849	  716.7	  417.0	 8304.0	...
4630850	  716.6	  416.8	 8301.0	...
4630851	  716.6	  416.6	 8304.0	...
4630852	  716.7	  416.3	 8307.0	...
4630853	  716.4	  416.4	 8304.0	...
4630854	  716.2	  417.2	 8296.0	...
4630855	  716.0	  418.0	 8288.0	...
4630856	  716.2	  418.0	 8288.0	...
4630857	  716.2	  416.9	 8292.0	...
4630858	  715.9	  415.8	 8295.0	...
4630859	  715.4	  415.7	 8295.0	...
4630860	  715.0	  415.6	 8295.0	...
4630861	  714.9	  415.5	 8295.0	...
4630862	  715.2	  415.3	 8295.0	...
4630863	  715.6	  415.8	 8295.0	...
4630864	  715.8	  416.1	 8291.0	...
4630865	  715.7	  416.3	 8287.0	...
4630866	  715.5	  416.6	 8283.0	...
4630867	  715.3	  417.1	 8283.0	...
4630868	  715.2	  416.9	 8285.0	...
4630869	  715.1	  416.4	 8286.0	...
4630870	  715.6	  415.9	 8287.0	...
4630871	  715.9	  416.1	 8287.0	...
4630872	  716.2	  415.9	 8288.0	...
4630873	  715.8	  415.1	 8289.0	...
4630874	  715.5	  414.3	 8289.0	...
4630875	  715.3	  414.5	 8288.0	...
4630876	  716.1	  415.3	 8290.0	...
4630877	  717.0	  416.1	 8292.0	...
4630878	  717.8	  416.3	 8294.0	...
4630879	  717.8	  416.4	 8295.0	...
4630880	  717.7	  415.3	 8293.0	...
4630881	  717.5	  414.2	 8291.0	...
4630882	  717.4	  413.5	 8288.0	...
4630883	  717.4	  414.0	 8287.0	...
4630884	  717.4	  414.4	 8287.0	...
4630885	  717.4	  415.2	 8286.0	...
4630886	  717.5	  415.9	 8282.0	...
4630887	  717.8	  416.4	 8277.0	...
4630888	  717.9	  415.9	 8272.0	...
4630889	  718.9	  415.4	 8273.0	...
4630890	  719.8	  415.0	 8272.0	...
4630891	  720.6	  414.9	 8272.0	...
4630892	  720.4	  414.9	 8274.0	...
4630893	  720.2	  414.6	 8276.0	...
4630894	  719.9	  413.7	 8275.0	...
4630895	  719.4	  412.9	 8271.0	...
4630896	  719.0	  412.5	 8267.0	...
4630897	  718.7	  412.5	 8267.0	...
4630898	  718.8	  412.5	 8267.0	...
4630899	  718.9	  412.5	 8272.0	...
4630900	  719.3	  412.0	 8277.0	...
4630901	  719.7	  411.4	 8281.0	...
4630902	  720.2	  411.6	 8280.0	...
4630903	  720.3	  412.2	 8279.0	...
4630904	  720.5	  412.7	 8278.0	...
4630905	  720.8	  412.4	 8277.0	...
4630906	  721.2	  411.9	 8275.0	...
4630907	  721.3	  411.6	 8273.0	...
4630908	  721.2	  411.3	 8272.0	...
4630909	  720.9	  411.3	 8272.0	...
4630910	  721.0	  411.4	 8273.0	...
4630911	  721.2	  411.6	 8275.0	...
4630912	  721.0	  412.0	 8277.0	...
4630913	  720.8	  412.4	 8278.0	...
4630914	  720.5	  412.7	 8275.0	...
4630915	  720.6	  412.9	 8271.0	...
4630916	  720.6	  413.0	 8267.0	...
4630917	  720.6	  413.1	 8266.0	...
4630918	  720.6	  413.1	 8265.0	...
4630919	  720.6	  412.9	 8262.0	...
4630920	  719.9	  412.5	 8259.0	...
4630921	  719.2	  412.1	 8257.0	...
4630922	  718.6	  412.3	 8256.0	...
4630923	  718.5	  412.5	 8255.0	...
4630924	  718.3	  412.1	 8254.0	...
4630925	  718.3	  411.4	 8252.0	...
4630926	  718.9	  410.6	 8252.0	...
4630927	  719.6	  410.6	 8253.0	...
4630928	  720.5	  411.4	 8253.0	...
EFIX R   4630676	4630928	253	  720.0	  412.9	   8339
SSACC R  4630929
4630929	  721.0	  412.7	 8245.0	...
4630930	  721.5	  414.0	 8238.0	...
4630931	  721.7	  415.4	 8226.0	...
4630932	  722.2	  416.8	 8220.0	...
4630933	  722.6	  418.1	 8214.0	...
4630934	  722.9	  418.6	 8214.0	...
4630935	  722.9	  418.6	 8216.0	...
4630936	  723.2	  415.2	 8218.0	...
4630937	  727.6	  398.6	 8252.0	...
4630938	  731.3	  379.3	 8292.0	...
4630939	  734.7	  363.4	 8330.0	...
4630940	  734.3	  361.7	 8336.0	...
4630941	  734.0	  367.2	 8322.0	...
4630942	  734.7	  377.4	 8285.0	...
4630943	  735.9	  391.1	 8240.0	...
4630944	  737.0	  408.1	 8174.0	...
4630945	  737.9	  428.1	 8109.0	...
4630946	  738.1	  455.2	 8009.0	...
4630947	  740.2	  485.9	 7908.0	...
4630948	  741.2	  522.1	 7785.0	...
4630949	  743.9	  560.6	 7651.0	...
4630950	  748.1	  602.8	 7504.0	...
4630951	  753.9	  647.8	 7350.0	...
4630952	  759.7	  697.2	 7193.0	...
4630953	  762.8	  750.8	 7019.0	...
4630954	  765.8	  810.2	 6816.0	...
4630955	  768.7	  873.3	 6609.0	...
4630956	  772.6	  940.4	 6389.0	...
4630957	  778.0	 1008.1	 6183.0	...
4630958	  783.2	 1080.0	 5956.0	...
4630959	  787.9	 1154.2	 5732.0	...
4630960	  792.3	 1233.6	 5489.0	...
4630961	  796.3	 1312.6	 5246.0	...
4630962	  800.0	 1397.1	 4985.0	...
4630963	  803.7	 1483.9	 4727.0	...
4630964	  807.9	 1575.4	 4460.0	...
4630965	  812.5	 1666.1	 4194.0	...
4630966	  817.8	 1756.6	 3928.0	...
4630967	  822.4	 1849.2	 3657.0	...
4630968	  832.3	 1945.3	 3380.0	...
4630969	  841.6	 2047.9	 3109.0	...
4630970	  850.2	 2118.3	 2935.0	...
4630971	  852.8	 2154.9	 2857.0	...
4630972	  852.8	 2154.9	 2857.0	...
SBLINK R 4630973
4630973	   .	   .	    0.0	...
4630974	   .	   .	    0.0	...
4630975	   .	   .	    0.0	...
4630976	   .	   .	    0.0	...
4630977	   .	   .	    0.0	...
4630978	   .	   .	    0.0	...
4630979	   .	   .	    0.0	...
4630980	   .	   .	    0.0	...
4630981	   .	   .	    0.0	...
4630982	   .	   .	    0.0	...
4630983	   .	   .	    0.0	...
4630984	   .	   .	    0.0	...
4630985	   .	   .	    0.0	...
4630986	   .	   .	    0.0	...
4630987	   .	   .	    0.0	...
4630988	   .	   .	    0.0	...
4630989	   .	   .	    0.0	...
4630990	   .	   .	    0.0	...
4630991	   .	   .	    0.0	...
4630992	   .	   .	    0.0	...
4630993	   .	   .	    0.0	...
4630994	   .	   .	    0.0	...
4630995	   .	   .	    0.0	...
4630996	   .	   .	    0.0	...
4630997	   .	   .	    0.0	...
4630998	   .	   .	    0.0	...
4630999	   .	   .	    0.0	...
4631000	   .	   .	    0.0	...
4631001	   .	   .	    0.0	...
4631002	   .	   .	    0.0	...
4631003	   .	   .	    0.0	...
4631004	   .	   .	    0.0	...
4631005	   .	   .	    0.0	...
4631006	   .	   .	    0.0	...
4631007	   .	   .	    0.0	...
4631008	   .	   .	    0.0	...
4631009	   .	   .	    0.0	...
4631010	   .	   .	    0.0	...
4631011	   .	   .	    0.0	...
4631012	   .	   .	    0.0	...
4631013	   .	   .	    0.0	...
4631014	   .	   .	    0.0	...
4631015	   .	   .	    0.0	...
4631016	   .	   .	    0.0	...
4631017	   .	   .	    0.0	...
4631018	   .	   .	    0.0	...
4631019	   .	   .	    0.0	...
4631020	   .	   .	    0.0	...
4631021	   .	   .	    0.0	...
4631022	   .	   .	    0.0	...
4631023	   .	   .	    0.0	...
4631024	   .	   .	    0.0	...
4631025	   .	   .	    0.0	...
4631026	   .	   .	    0.0	...
4631027	   .	   .	    0.0	...
4631028	   .	   .	    0.0	...
4631029	   .	   .	    0.0	...
4631030	   .	   .	    0.0	...
4631031	   .	   .	    0.0	...
4631032	   .	   .	    0.0	...
4631033	   .	   .	    0.0	...
4631034	   .	   .	    0.0	...
4631035	   .	   .	    0.0	...
4631036	   .	   .	    0.0	...
4631037	   .	   .	    0.0	...
4631038	   .	   .	    0.0	...
4631039	   .	   .	    0.0	...
4631040	   .	   .	    0.0	...
4631041	   .	   .	    0.0	...
4631042	   .	   .	    0.0	...
4631043	   .	   .	    0.0	...
4631044	   .	   .	    0.0	...
4631045	   .	   .	    0.0	...
4631046	   .	   .	    0.0	...
4631047	   .	   .	    0.0	...
4631048	   .	   .	    0.0	...
4631049	   .	   .	    0.0	...
4631050	   .	   .	    0.0	...
4631051	   .	   .	    0.0	...
4631052	   .	   .	    0.0	...
4631053	   .	   .	    0.0	...
4631054	   .	   .	    0.0	...
4631055	   .	   .	    0.0	...
4631056	   .	   .	    0.0	...
4631057	   .	   .	    0.0	...
4631058	   .	   .	    0.0	...
4631059	   .	   .	    0.0	...
4631060	   .	   .	    0.0	...
4631061	   .	   .	    0.0	...
4631062	   .	   .	    0.0	...
4631063	   .	   .	    0.0	...
4631064	   .	   .	    0.0	...
4631065	   .	   .	    0.0	...
4631066	   .	   .	    0.0	...
4631067	   .	   .	    0.0	...
4631068	   .	   .	    0.0	...
4631069	   .	   .	    0.0	...
4631070	   .	   .	    0.0	...
4631071	   .	   .	    0.0	...
4631072	   .	   .	    0.0	...
4631073	   .	   .	    0.0	...
4631074	   .	   .	    0.0	...
4631075	   .	   .	    0.0	...
4631076	   .	   .	    0.0	...
4631077	   .	   .	    0.0	...
4631078	   .	   .	    0.0	...
4631079	   .	   .	    0.0	...
4631080	   .	   .	    0.0	...
4631081	   .	   .	    0.0	...
4631082	   .	   .	    0.0	...
4631083	   .	   .	    0.0	...
4631084	   .	   .	    0.0	...
4631085	   .	   .	    0.0	...
4631086	   .	   .	    0.0	...
4631087	   .	   .	    0.0	...
4631088	   .	   .	    0.0	...
EBLINK R 4630973	4631088	116
4631089	  921.4	 1830.8	 3807.0	...
4631090	  921.4	 1830.8	 3807.0	...
4631091	  921.3	 1817.5	 3845.0	...
4631092	  917.9	 1794.5	 3911.0	...
4631093	  911.0	 1762.9	 3999.0	...
4631094	  902.0	 1734.3	 4073.0	...
4631095	  896.4	 1703.2	 4153.0	...
4631096	  893.2	 1672.4	 4226.0	...
4631097	  892.3	 1640.8	 4311.0	...
4631098	  887.4	 1612.3	 4381.0	...
4631099	  876.8	 1582.9	 4460.0	...
4631100	  866.1	 1555.0	 4530.0	...
4631101	  859.2	 1527.3	 4599.0	...
4631102	  858.3	 1499.9	 4670.0	...
4631103	  856.5	 1472.3	 4742.0	...
4631104	  853.2	 1446.3	 4806.0	...
4631105	  849.2	 1421.4	 4875.0	...
4631106	  841.3	 1400.2	 4937.0	...
4631107	  834.8	 1376.6	 5003.0	...
4631108	  828.5	 1353.5	 5066.0	...
4631109	  825.4	 1329.5	 5124.0	...
4631110	  822.4	 1307.3	 5186.0	...
4631111	  822.6	 1285.3	 5247.0	...
4631112	  824.0	 1263.6	 5309.0	...
4631113	  825.4	 1242.3	 5370.0	...
4631114	  824.8	 1222.6	 5432.0	...
4631115	  822.0	 1203.1	 5493.0	...
4631116	  819.2	 1185.3	 5557.0	...
4631117	  815.8	 1164.3	 5615.0	...
4631118	  814.5	 1146.3	 5670.0	...
4631119	  813.0	 1126.1	 5720.0	...
4631120	  811.7	 1109.9	 5770.0	...
4631121	  807.7	 1091.7	 5816.0	...
4631122	  803.7	 1075.4	 5870.0	...
4631123	  799.8	 1057.8	 5919.0	...
4631124	  799.1	 1041.6	 5973.0	...
4631125	  797.4	 1025.4	 6021.0	...
4631126	  794.9	 1009.7	 6068.0	...
4631127	  788.9	  994.9	 6113.0	...
4631128	  783.8	  980.6	 6152.0	...
4631129	  779.5	  965.9	 6199.0	...
4631130	  778.7	  951.1	 6245.0	...
4631131	  776.6	  937.0	 6294.0	...
4631132	  774.6	  924.9	 6329.0	...
4631133	  772.5	  912.2	 6365.0	...
4631134	  771.8	  899.7	 6406.0	...
4631135	  769.7	  886.9	 6449.0	...
4631136	  767.6	  874.2	 6489.0	...
4631137	  765.6	  861.8	 6519.0	...
4631138	  764.5	  849.6	 6558.0	...
4631139	  763.6	  838.8	 6594.0	...
4631140	  762.7	  827.6	 6635.0	...
4631141	  761.8	  815.2	 6679.0	...
4631142	  760.4	  803.6	 6714.0	...
4631143	  758.9	  792.3	 6754.0	...
4631144	  759.0	  782.3	 6785.0	...
4631145	  759.4	  769.8	 6824.0	...
4631146	  760.5	  758.2	 6860.0	...
4631147	  760.5	  746.2	 6901.0	...
4631148	  760.4	  736.4	 6933.0	...
4631149	  759.6	  725.5	 6968.0	...
4631150	  758.8	  715.7	 6997.0	...
4631151	  758.0	  705.0	 7037.0	...
4631152	  757.3	  695.1	 7074.0	...
4631153	  756.7	  687.1	 7102.0	...
4631154	  755.7	  677.9	 7126.0	...
4631155	  754.6	  669.0	 7148.0	...
4631156	  753.5	  659.3	 7175.0	...
4631157	  752.5	  650.5	 7207.0	...
4631158	  751.9	  643.5	 7235.0	...
4631159	  751.2	  634.6	 7271.0	...
4631160	  750.5	  625.7	 7297.0	...
4631161	  749.9	  617.2	 7321.0	...
4631162	  749.2	  608.8	 7344.0	...
4631163	  748.3	  602.8	 7368.0	...
4631164	  747.2	  594.7	 7387.0	...
4631165	  746.2	  588.5	 7409.0	...
4631166	  745.5	  581.2	 7431.0	...
4631167	  744.9	  575.2	 7456.0	...
4631168	  744.2	  568.2	 7478.0	...
4631169	  742.2	  563.7	 7495.0	...
4631170	  739.9	  557.2	 7519.0	...
4631171	  737.9	  553.1	 7535.0	...
4631172	  737.2	  545.2	 7557.0	...
4631173	  736.7	  539.4	 7576.0	...
4631174	  734.4	  533.9	 7591.0	...
4631175	  731.9	  527.6	 7609.0	...
4631176	  730.5	  523.5	 7627.0	...
4631177	  730.6	  517.5	 7651.0	...
4631178	  729.9	  515.9	 7666.0	...
4631179	  728.0	  511.2	 7681.0	...
4631180	  726.0	  508.1	 7691.0	...
4631181	  725.1	  501.9	 7715.0	...
4631182	  725.6	  497.0	 7736.0	...
4631183	  726.0	  489.6	 7755.0	...
4631184	  725.4	  485.3	 7764.0	...
4631185	  723.6	  480.7	 7775.0	...
4631186	  723.1	  477.1	 7791.0	...
4631187	  723.7	  471.8	 7810.0	...
4631188	  723.7	  467.0	 7828.0	...
4631189	  723.0	  463.6	 7844.0	...
4631190	  722.5	  459.8	 7859.0	...
4631191	  722.6	  456.0	 7873.0	...
4631192	  722.4	  451.1	 7887.0	...
4631193	  722.0	  447.4	 7900.0	...
4631194	  721.8	  445.5	 7905.0	...
ESACC R  4630929	4631194	266	  721.0	  412.7	  721.8	  445.5	   0.69	   1472
SFIX R   4631195
4631195	  720.9	  441.1	 7918.0	...
4631196	  719.9	  436.6	 7930.0	...
4631197	  719.0	  431.9	 7943.0	...
4631198	  719.4	  426.9	 7954.0	...
4631199	  719.9	  422.9	 7968.0	...
4631200	  720.3	  418.9	 7982.0	...
4631201	  720.0	  416.4	 7992.0	...
4631202	  718.8	  413.2	 7996.0	...
4631203	  717.6	  410.3	 8000.0	...
4631204	  714.8	  410.1	 8002.0	...
4631205	  713.2	  410.7	 8002.0	...
4631206	  711.6	  409.4	 8012.0	...
4631207	  713.5	  403.7	 8029.0	...
4631208	  715.2	  398.0	 8046.0	...
4631209	  717.8	  393.3	 8058.0	...
4631210	  718.4	  390.3	 8072.0	...
4631211	  716.5	  387.8	 8087.0	...
4631212	  713.8	  385.8	 8095.0	...
4631213	  711.0	  384.2	 8094.0	...
4631214	  710.7	  382.6	 8099.0	...
4631215	  710.7	  381.2	 8106.0	...
4631216	  710.6	  379.2	 8114.0	...
4631217	  710.0	  376.5	 8117.0	...
4631218	  709.3	  373.8	 8120.0	...
4631219	  710.3	  371.9	 8124.0	...
4631220	  712.0	  370.5	 8130.0	...
4631221	  714.2	  369.0	 8135.0	...
4631222	  714.9	  368.8	 8141.0	...
4631223	  716.4	  368.3	 8143.0	...
4631224	  717.4	  366.8	 8146.0	...
4631225	  717.9	  366.1	 8150.0	...
4631226	  716.7	  365.8	 8155.0	...
4631227	  715.5	  365.2	 8164.0	...
4631228	  714.3	  364.0	 8168.0	...
4631229	  713.6	  362.8	 8172.0	...
4631230	  713.8	  362.3	 8173.0	...
4631231	  715.2	  360.5	 8174.0	...
4631232	  716.6	  358.7	 8175.0	...
4631233	  717.3	  357.4	 8175.0	...
4631234	  717.5	  357.4	 8173.0	...
4631235	  717.8	  356.7	 8176.0	...
4631236	  718.1	  355.7	 8181.0	...
4631237	  718.8	  354.6	 8186.0	...
4631238	  719.0	  354.0	 8191.0	...
4631239	  719.1	  353.8	 8197.0	...
4631240	  718.7	  353.7	 8200.0	...
4631241	  719.0	  353.1	 8198.0	...
4631242	  719.3	  352.6	 8197.0	...
4631243	  719.9	  351.7	 8199.0	...
4631244	  720.1	  351.1	 8201.0	...
4631245	  720.2	  350.4	 8201.0	...
4631246	  721.3	  349.9	 8201.0	...
4631247	  722.6	  349.6	 8200.0	...
4631248	  722.8	  349.4	 8202.0	...
4631249	  721.7	  349.4	 8203.0	...
4631250	  721.7	  348.6	 8202.0	...
4631251	  722.3	  347.2	 8201.0	...
4631252	  722.4	  345.8	 8199.0	...
4631253	  721.6	  346.0	 8199.0	...
4631254	  721.3	  346.8	 8200.0	...
4631255	  721.4	  347.6	 8200.0	...
4631256	  722.0	  347.8	 8200.0	...
4631257	  723.6	  347.8	 8198.0	...
4631258	  724.8	  346.9	 8197.0	...
4631259	  725.1	  345.9	 8196.0	...
4631260	  724.0	  345.5	 8194.0	...
4631261	  723.3	  345.9	 8192.0	...
4631262	  724.9	  346.0	 8191.0	...
4631263	  726.8	  346.0	 8192.0	...
4631264	  727.2	  346.7	 8188.0	...
4631265	  726.1	  347.4	 8186.0	...
4631266	  725.1	  347.3	 8186.0	...
4631267	  725.8	  346.6	 8188.0	...
4631268	  723.9	  349.1	 8185.0	...
4631269	  721.6	  351.7	 8180.0	...
4631270	  720.8	  353.7	 8173.0	...
4631271	  722.0	  352.2	 8171.0	...
4631272	  723.0	  351.0	 8169.0	...
4631273	  722.6	  349.7	 8169.0	...
4631274	  721.8	  349.1	 8166.0	...
4631275	  721.8	  350.7	 8162.0	...
4631276	  722.0	  353.7	 8159.0	...
4631277	  722.6	  356.4	 8159.0	...
4631278	  722.6	  356.5	 8163.0	...
4631279	  722.5	  355.9	 8167.0	...
4631280	  721.9	  356.0	 8171.0	...
4631281	  721.4	  356.4	 8172.0	...
4631282	  721.3	  357.3	 8173.0	...
4631283	  721.9	  357.6	 8172.0	...
4631284	  722.5	  358.0	 8168.0	...
4631285	  722.3	  358.2	 8161.0	...
EFIX R   4631195	4631285	91	  719.2	  367.3	   8140
SSACC R  4631286
4631286	  721.8	  358.4	 8156.0	...
4631287	  721.5	  358.3	 8154.0	...
4631288	  721.8	  357.9	 8152.0	...
4631289	  722.1	  358.0	 8144.0	...
4631290	  724.1	  356.2	 8142.0	...
4631291	  727.7	  352.3	 8142.0	...
4631292	  731.2	  348.0	 8146.0	...
4631293	  728.8	  351.1	 8132.0	...
4631294	  721.4	  371.0	 8098.0	...
4631295	  714.1	  391.1	 8066.0	...
4631296	  710.4	  406.0	 8044.0	...
4631297	  709.9	  406.0	 8040.0	...
4631298	  709.5	  406.4	 8035.0	...
4631299	  709.5	  407.1	 8033.0	...
4631300	  709.5	  407.8	 8033.0	...
4631301	  709.1	  408.3	 8034.0	...
4631302	  708.8	  408.8	 8034.0	...
ESACC R  4631286	4631302	17	  721.8	  358.4	  708.8	  408.8	   1.09	    153
SFIX R   4631303
4631303	  708.5	  409.4	 8033.0	...
4631304	  708.6	  410.0	 8032.0	...
4631305	  708.7	  410.7	 8028.0	...
4631306	  708.7	  410.9	 8025.0	...
4631307	  708.7	  410.9	 8022.0	...
4631308	  708.6	  410.6	 8022.0	...
4631309	  708.4	  410.6	 8021.0	...
4631310	  708.1	  410.8	 8020.0	...
4631311	  707.9	  411.6	 8020.0	...
4631312	  708.0	  412.3	 8020.0	...
4631313	  708.4	  412.9	 8020.0	...
4631314	  708.8	  412.9	 8020.0	...
4631315	  709.4	  413.0	 8026.0	...
4631316	  709.6	  413.0	 8031.0	...
4631317	  709.9	  413.2	 8035.0	...
4631318	  710.1	  413.4	 8034.0	...
4631319	  709.0	  413.5	 8030.0	...
4631320	  707.7	  413.1	 8028.0	...
4631321	  706.4	  412.7	 8027.0	...
4631322	  706.4	  412.5	 8023.0	...
4631323	  706.5	  412.6	 8018.0	...
4631324	  706.7	  412.8	 8016.0	...
4631325	  706.9	  412.8	 8020.0	...
4631326	  706.6	  412.9	 8024.0	...
4631327	  706.2	  413.0	 8023.0	...
4631328	  705.8	  413.0	 8022.0	...
4631329	  705.7	  413.0	 8019.0	...
4631330	  705.7	  413.0	 8018.0	...
4631331	  705.7	  412.5	 8017.0	...
4631332	  705.6	  412.0	 8017.0	...
4631333	  705.6	  411.8	 8017.0	...
4631334	  705.6	  412.0	 8022.0	...
4631335	  705.6	  412.3	 8027.0	...
4631336	  705.5	  412.0	 8033.0	...
4631337	  705.4	  411.7	 8036.0	...
4631338	  705.3	  411.4	 8038.0	...
4631339	  705.1	  411.4	 8035.0	...
4631340	  704.9	  410.9	 8033.0	...
4631341	  704.8	  410.5	 8031.0	...
4631342	  704.8	  410.0	 8032.0	...
4631343	  705.0	  410.1	 8033.0	...
4631344	  705.2	  410.0	 8032.0	...
4631345	  705.4	  409.9	 8032.0	...
4631346	  705.5	  409.7	 8031.0	...
4631347	  705.5	  409.7	 8030.0	...
4631348	  705.5	  409.6	 8031.0	...
4631349	  705.5	  410.0	 8031.0	...
4631350	  705.8	  410.8	 8031.0	...
4631351	  705.9	  411.7	 8031.0	...
4631352	  706.1	  412.1	 8031.0	...
4631353	  706.1	  411.9	 8031.0	...
4631354	  706.2	  411.7	 8032.0	...
4631355	  706.2	  411.6	 8033.0	...
4631356	  706.3	  411.7	 8036.0	...
4631357	  706.3	  411.8	 8038.0	...
4631358	  706.3	  412.0	 8043.0	...
4631359	  706.2	  412.2	 8045.0	...
4631360	  706.6	  412.2	 8046.0	...
4631361	  707.2	  412.0	 8041.0	...
4631362	  707.8	  411.7	 8037.0	...
4631363	  708.0	  412.4	 8033.0	...
4631364	  707.8	  413.2	 8034.0	...
4631365	  707.0	  413.2	 8034.0	...
4631366	  705.9	  412.4	 8035.0	...
4631367	  705.2	  411.5	 8035.0	...
4631368	  704.9	  411.6	 8036.0	...
4631369	  706.1	  411.7	 8036.0	...
4631370	  707.2	  411.9	 8036.0	...
4631371	  708.4	  412.0	 8036.0	...
4631372	  708.4	  411.9	 8037.0	...
4631373	  708.4	  412.3	 8037.0	...
4631374	  708.4	  412.6	 8037.0	...
MSG	4631375 0000 _ Number On
4631375	  708.3	  413.1	 8038.0	...
4631376	  707.9	  413.2	 8038.0	...
4631377	  707.6	  413.4	 8039.0	...
4631378	  707.5	  413.6	 8038.0	...
4631379	  707.6	  413.5	 8041.0	...
4631380	  708.0	  413.3	 8045.0	...
4631381	  708.3	  413.1	 8045.0	...
4631382	  708.5	  412.7	 8042.0	...
4631383	  708.5	  412.4	 8041.0	...
4631384	  708.4	  412.0	 8043.0	...
4631385	  708.5	  412.0	 8043.0	...
4631386	  708.7	  411.9	 8040.0	...
4631387	  708.2	  411.7	 8039.0	...
4631388	  707.5	  411.5	 8038.0	...
4631389	  707.4	  411.6	 8038.0	...
4631390	  707.8	  411.8	 8038.0	...
4631391	  708.0	  411.7	 8037.0	...
4631392	  707.6	  411.4	 8036.0	...
4631393	  708.1	  411.4	 8035.0	...
4631394	  708.7	  411.7	 8037.0	...
4631395	  709.6	  412.0	 8041.0	...
4631396	  709.7	  411.9	 8046.0	...
4631397	  709.9	  411.8	 8050.0	...
4631398	  709.2	  411.7	 8053.0	...
4631399	  708.5	  411.3	 8055.0	...
4631400	  708.2	  410.8	 8055.0	...
4631401	  708.6	  410.5	 8054.0	...
4631402	  709.0	  410.6	 8053.0	...
4631403	  709.3	  410.7	 8053.0	...
4631404	  709.6	  410.7	 8054.0	...
4631405	  710.0	  410.6	 8055.0	...
4631406	  710.0	  410.1	 8062.0	...
4631407	  709.7	  409.7	 8067.0	...
4631408	  709.5	  409.7	 8071.0	...
4631409	  709.6	  410.0	 8069.0	...
4631410	  709.8	  410.3	 8064.0	...
4631411	  709.9	  410.3	 8059.0	...
4631412	  709.9	  410.3	 8054.0	...
4631413	  710.0	  410.3	 8054.0	...
4631414	  710.2	  410.3	 8053.0	...
4631415	  709.7	  410.4	 8052.0	...
4631416	  709.0	  410.5	 8051.0	...
4631417	  708.5	  410.4	 8049.0	...
4631418	  708.8	  410.4	 8049.0	...
4631419	  709.2	  410.6	 8050.0	...
4631420	  709.4	  410.9	 8050.0	...
4631421	  709.6	  411.0	 8050.0	...
4631422	  709.6	  410.3	 8049.0	...
4631423	  709.5	  409.7	 8048.0	...
4631424	  710.1	  408.9	 8051.0	...
4631425	  710.7	  408.8	 8055.0	...
4631426	  711.4	  408.7	 8058.0	...
4631427	  711.5	  408.6	 8056.0	...
4631428	  711.4	  408.5	 8054.0	...
4631429	  711.2	  408.3	 8058.0	...
4631430	  711.0	  408.3	 8063.0	...
4631431	  710.9	  408.2	 8067.0	...
4631432	  710.9	  408.2	 8066.0	...
4631433	  711.4	  408.1	 8065.0	...
4631434	  711.9	  408.4	 8064.0	...
4631435	  712.4	  408.7	 8065.0	...
4631436	  712.6	  408.9	 8065.0	...
4631437	  712.4	  408.8	 8065.0	...
4631438	  712.1	  408.8	 8063.0	...
4631439	  711.9	  409.4	 8063.0	...
4631440	  712.0	  409.9	 8064.0	...
4631441	  712.2	  409.7	 8065.0	...
4631442	  712.4	  408.8	 8064.0	...
4631443	  712.7	  408.0	 8062.0	...
4631444	  713.0	  407.8	 8065.0	...
4631445	  713.2	  407.9	 8071.0	...
4631446	  713.1	  408.0	 8077.0	...
4631447	  712.7	  408.1	 8079.0	...
4631448	  712.4	  408.1	 8081.0	...
4631449	  712.8	  407.9	 8084.0	...
4631450	  713.1	  407.7	 8086.0	...
4631451	  713.4	  407.5	 8085.0	...
4631452	  713.2	  407.4	 8083.0	...
4631453	  712.9	  407.4	 8081.0	...
4631454	  712.6	  407.4	 8081.0	...
4631455	  712.3	  407.4	 8080.0	...
4631456	  712.0	  407.5	 8081.0	...
4631457	  711.8	  407.5	 8082.0	...
4631458	  712.0	  407.4	 8082.0	...
4631459	  712.3	  407.7	 8083.0	...
4631460	  712.6	  408.0	 8084.0	...
4631461	  712.6	  407.8	 8085.0	...
4631462	  712.6	  407.2	 8086.0	...
4631463	  712.7	  406.8	 8085.0	...
4631464	  712.9	  407.3	 8087.0	...
4631465	  713.0	  408.2	 8090.0	...
4631466	  713.0	  409.0	 8092.0	...
4631467	  712.7	  409.3	 8091.0	...
4631468	  712.4	  409.1	 8089.0	...
4631469	  712.4	  409.0	 8088.0	...
4631470	  712.4	  409.0	 8087.0	...
4631471	  712.5	  409.3	 8086.0	...
4631472	  712.4	  409.6	 8087.0	...
4631473	  712.1	  409.5	 8090.0	...
4631474	  711.7	  409.0	 8091.0	...
4631475	  711.3	  408.6	 8092.0	...
4631476	  711.2	  408.7	 8097.0	...
4631477	  711.3	  408.9	 8103.0	...
4631478	  711.5	  409.0	 8105.0	...
4631479	  711.6	  409.0	 8103.0	...
4631480	  711.6	  409.1	 8100.0	...
4631481	  711.6	  409.1	 8098.0	...
4631482	  711.8	  409.0	 8095.0	...
4631483	  712.0	  408.6	 8097.0	...
4631484	  712.2	  408.3	 8100.0	...
4631485	  712.1	  408.1	 8105.0	...
4631486	  711.3	  408.1	 8105.0	...
4631487	  710.6	  408.1	 8107.0	...
4631488	  710.4	  408.0	 8108.0	...
4631489	  710.6	  407.9	 8109.0	...
4631490	  710.8	  408.3	 8109.0	...
4631491	  710.7	  408.6	 8109.0	...
4631492	  710.9	  409.0	 8111.0	...
4631493	  711.2	  408.8	 8112.0	...
4631494	  711.3	  408.6	 8113.0	...
4631495	  710.9	  408.4	 8111.0	...
4631496	  710.4	  408.5	 8107.0	...
4631497	  710.0	  408.6	 8106.0	...
4631498	  710.1	  408.6	 8106.0	...
4631499	  710.2	  408.8	 8109.0	...
4631500	  709.9	  409.0	 8112.0	...
4631501	  709.6	  409.0	 8116.0	...
4631502	  709.3	  408.8	 8117.0	...
4631503	  709.1	  408.7	 8117.0	...
4631504	  709.2	  408.6	 8116.0	...
4631505	  709.6	  408.6	 8115.0	...
4631506	  709.8	  407.7	 8114.0	...
4631507	  709.9	  406.8	 8112.0	...
4631508	  709.7	  406.4	 8111.0	...
4631509	  709.5	  406.8	 8113.0	...
4631510	  710.2	  407.7	 8115.0	...
4631511	  711.0	  408.1	 8117.0	...
4631512	  711.7	  408.2	 8119.0	...
4631513	  711.5	  407.8	 8121.0	...
4631514	  711.5	  407.3	 8119.0	...
4631515	  711.6	  407.1	 8116.0	...
4631516	  711.1	  406.9	 8114.0	...
4631517	  710.5	  406.4	 8114.0	...
4631518	  709.8	  406.1	 8114.0	...
4631519	  709.5	  405.7	 8115.0	...
4631520	  709.2	  405.6	 8117.0	...
4631521	  709.1	  405.6	 8117.0	...
4631522	  709.6	  405.7	 8116.0	...
4631523	  710.0	  405.8	 8116.0	...
4631524	  710.2	  405.8	 8117.0	...
4631525	  710.1	  405.9	 8117.0	...
4631526	  710.1	  405.9	 8117.0	...
4631527	  710.0	  406.0	 8121.0	...
4631528	  709.9	  405.9	 8125.0	...
4631529	  709.8	  405.9	 8130.0	...
4631530	  709.1	  406.0	 8131.0	...
4631531	  708.5	  406.0	 8135.0	...
4631532	  707.8	  405.9	 8139.0	...
4631533	  707.8	  406.2	 8145.0	...
4631534	  708.8	  406.4	 8146.0	...
4631535	  709.8	  406.3	 8148.0	...
4631536	  710.6	  405.8	 8148.0	...
4631537	  710.6	  405.4	 8147.0	...
4631538	  710.0	  405.6	 8146.0	...
4631539	  709.5	  405.7	 8146.0	...
4631540	  708.9	  405.7	 8146.0	...
4631541	  708.7	  405.6	 8147.0	...
4631542	  709.2	  405.4	 8147.0	...
4631543	  709.9	  405.2	 8148.0	...
4631544	  709.7	  405.2	 8149.0	...
4631545	  709.0	  405.5	 8151.0	...
4631546	  708.6	  405.6	 8150.0	...
4631547	  708.6	  405.6	 8149.0	...
4631548	  708.7	  405.5	 8147.0	...
4631549	  708.4	  405.5	 8146.0	...
4631550	  708.6	  405.3	 8146.0	...
4631551	  708.5	  405.2	 8146.0	...
4631552	  708.4	  404.9	 8147.0	...
4631553	  708.4	  404.7	 8149.0	...
4631554	  708.8	  404.5	 8150.0	...
4631555	  709.2	  404.3	 8152.0	...
4631556	  709.5	  404.2	 8155.0	...
4631557	  709.3	  404.5	 8159.0	...
4631558	  708.9	  405.0	 8158.0	...
4631559	  708.6	  405.4	 8153.0	...
4631560	  708.5	  405.3	 8151.0	...
4631561	  708.7	  405.2	 8155.0	...
4631562	  709.0	  405.0	 8160.0	...
4631563	  709.3	  404.9	 8161.0	...
4631564	  710.1	  405.2	 8161.0	...
4631565	  710.9	  405.7	 8161.0	...
4631566	  710.9	  406.2	 8160.0	...
4631567	  710.5	  406.0	 8159.0	...
4631568	  709.9	  405.6	 8159.0	...
4631569	  709.8	  405.1	 8158.0	...
4631570	  709.8	  405.1	 8156.0	...
4631571	  709.7	  405.1	 8157.0	...
4631572	  709.6	  404.8	 8160.0	...
4631573	  709.5	  404.5	 8162.0	...
4631574	  709.5	  404.1	 8161.0	...
4631575	  709.6	  404.1	 8156.0	...
4631576	  709.6	  404.4	 8151.0	...
4631577	  710.1	  404.8	 8147.0	...
4631578	  710.5	  405.4	 8150.0	...
4631579	  710.3	  405.9	 8153.0	...
4631580	  709.7	  406.3	 8153.0	...
4631581	  709.7	  406.4	 8149.0	...
4631582	  710.3	  406.3	 8148.0	...
4631583	  710.8	  406.0	 8151.0	...
4631584	  710.9	  405.7	 8154.0	...
4631585	  710.9	  405.1	 8157.0	...
4631586	  710.9	  404.7	 8160.0	...
4631587	  710.8	  404.7	 8163.0	...
4631588	  710.6	  404.8	 8164.0	...
4631589	  710.5	  405.0	 8165.0	...
4631590	  710.2	  405.1	 8164.0	...
4631591	  709.8	  405.4	 8163.0	...
4631592	  709.5	  405.8	 8160.0	...
4631593	  709.5	  406.0	 8158.0	...
4631594	  709.5	  405.8	 8157.0	...
4631595	  710.0	  405.6	 8156.0	...
4631596	  710.5	  405.4	 8156.0	...
4631597	  710.6	  405.4	 8156.0	...
4631598	  710.3	  406.2	 8156.0	...
4631599	  710.0	  407.0	 8158.0	...
4631600	  710.3	  407.6	 8162.0	...
4631601	  710.4	  407.6	 8168.0	...
4631602	  710.3	  407.7	 8170.0	...
4631603	  709.7	  407.8	 8171.0	...
4631604	  709.1	  407.8	 8171.0	...
4631605	  708.9	  407.9	 8171.0	...
4631606	  708.8	  407.9	 8171.0	...
4631607	  708.9	  407.8	 8171.0	...
4631608	  709.0	  407.7	 8171.0	...
4631609	  709.4	  407.5	 8170.0	...
4631610	  709.8	  407.3	 8170.0	...
4631611	  710.2	  407.2	 8172.0	...
4631612	  710.1	  407.2	 8174.0	...
4631613	  709.9	  407.2	 8177.0	...
4631614	  709.6	  407.0	 8177.0	...
4631615	  709.8	  406.7	 8176.0	...
4631616	  709.9	  406.3	 8175.0	...
4631617	  709.7	  406.3	 8173.0	...
4631618	  709.3	  406.6	 8171.0	...
4631619	  708.9	  407.2	 8169.0	...
4631620	  709.2	  408.0	 8168.0	...
4631621	  709.3	  408.7	 8168.0	...
4631622	  709.1	  409.2	 8170.0	...
4631623	  708.7	  409.4	 8171.0	...
4631624	  708.9	  409.3	 8169.0	...
4631625	  709.4	  409.1	 8166.0	...
4631626	  709.1	  408.9	 8163.0	...
4631627	  708.3	  408.9	 8164.0	...
4631628	  707.5	  408.8	 8167.0	...
4631629	  707.5	  408.6	 8169.0	...
4631630	  707.7	  408.4	 8169.0	...
4631631	  707.8	  408.4	 8169.0	...
4631632	  708.2	  408.5	 8170.0	...
4631633	  708.6	  408.5	 8171.0	...
4631634	  709.1	  408.9	 8172.0	...
4631635	  709.4	  409.3	 8172.0	...
4631636	  709.7	  409.4	 8173.0	...
4631637	  710.0	  409.0	 8173.0	...
4631638	  710.3	  408.6	 8171.0	...
4631639	  710.0	  408.6	 8166.0	...
4631640	  709.4	  408.5	 8162.0	...
4631641	  708.8	  408.4	 8160.0	...
4631642	  708.8	  408.8	 8159.0	...
4631643	  708.7	  409.3	 8162.0	...
4631644	  708.9	  409.1	 8165.0	...
4631645	  709.0	  408.4	 8168.0	...
4631646	  709.1	  408.1	 8168.0	...
4631647	  709.0	  408.6	 8168.0	...
4631648	  708.9	  409.4	 8168.0	...
4631649	  708.6	  409.6	 8168.0	...
4631650	  708.3	  409.5	 8168.0	...
4631651	  708.6	  409.1	 8167.0	...
4631652	  709.1	  408.3	 8166.0	...
4631653	  709.2	  408.1	 8168.0	...
4631654	  708.8	  408.2	 8170.0	...
4631655	  708.3	  408.7	 8172.0	...
4631656	  709.2	  408.8	 8167.0	...
4631657	  710.0	  408.5	 8163.0	...
4631658	  710.9	  408.1	 8160.0	...
4631659	  710.9	  407.8	 8160.0	...
4631660	  710.9	  408.0	 8160.0	...
4631661	  710.4	  408.3	 8158.0	...
4631662	  710.0	  408.6	 8156.0	...
4631663	  709.6	  408.7	 8157.0	...
4631664	  709.6	  408.4	 8160.0	...
4631665	  709.2	  408.2	 8163.0	...
4631666	  708.9	  408.4	 8164.0	...
4631667	  708.7	  408.7	 8165.0	...
4631668	  708.6	  409.0	 8165.0	...
4631669	  708.5	  409.1	 8164.0	...
4631670	  708.4	  409.2	 8164.0	...
4631671	  708.5	  410.4	 8164.0	...
4631672	  708.8	  411.4	 8160.0	...
4631673	  709.2	  412.5	 8156.0	...
4631674	  709.3	  411.4	 8154.0	...
4631675	  709.2	  410.3	 8155.0	...
4631676	  708.7	  409.4	 8157.0	...
MSG	4631677 0000 _ Number Off
4631677	  708.2	  409.5	 8155.0	...
4631678	  707.7	  409.7	 8150.0	...
4631679	  707.8	  409.9	 8145.0	...
4631680	  708.1	  410.2	 8142.0	...
4631681	  708.8	  410.4	 8144.0	...
4631682	  709.4	  410.4	 8145.0	...
4631683	  710.0	  410.1	 8147.0	...
4631684	  710.2	  410.7	 8147.0	...
4631685	  710.5	  411.3	 8146.0	...
4631686	  710.4	  411.9	 8145.0	...
4631687	  709.9	  411.7	 8143.0	...
4631688	  709.4	  411.6	 8143.0	...
4631689	  708.9	  411.5	 8145.0	...
4631690	  708.9	  411.8	 8146.0	...
4631691	  709.1	  412.0	 8148.0	...
4631692	  709.2	  411.9	 8148.0	...
4631693	  709.4	  411.5	 8147.0	...
4631694	  709.4	  411.2	 8146.0	...
4631695	  709.4	  410.5	 8146.0	...
4631696	  709.3	  409.8	 8146.0	...
4631697	  709.2	  410.0	 8146.0	...
4631698	  709.2	  410.9	 8144.0	...
4631699	  709.0	  411.3	 8142.0	...
4631700	  708.6	  410.9	 8140.0	...
4631701	  708.2	  410.5	 8141.0	...
4631702	  708.2	  410.8	 8142.0	...
4631703	  708.2	  411.1	 8143.0	...
4631704	  708.1	  411.0	 8144.0	...
4631705	  708.3	  410.7	 8141.0	...
4631706	  708.4	  410.4	 8137.0	...
4631707	  708.7	  410.4	 8133.0	...
4631708	  708.7	  410.4	 8132.0	...
4631709	  708.7	  409.6	 8129.0	...
4631710	  708.6	  408.8	 8127.0	...
4631711	  708.5	  407.9	 8125.0	...
4631712	  708.5	  407.7	 8124.0	...
4631713	  707.9	  408.4	 8128.0	...
4631714	  707.2	  409.2	 8132.0	...
4631715	  706.6	  410.0	 8132.0	...
4631716	  706.6	  409.9	 8126.0	...
4631717	  706.6	  409.7	 8122.0	...
4631718	  706.6	  409.4	 8124.0	...
4631719	  706.8	  409.1	 8125.0	...
4631720	  707.2	  409.1	 8124.0	...
4631721	  707.6	  409.8	 8124.0	...
4631722	  707.9	  410.5	 8124.0	...
4631723	  708.1	  411.0	 8125.0	...
4631724	  707.8	  410.6	 8124.0	...
4631725	  707.5	  410.1	 8124.0	...
4631726	  707.1	  409.3	 8124.0	...
4631727	  707.3	  408.7	 8118.0	...
4631728	  707.3	  408.1	 8112.0	...
4631729	  707.5	  408.0	 8106.0	...
4631730	  707.7	  408.1	 8105.0	...
4631731	  707.9	  408.4	 8104.0	...
4631732	  708.0	  408.6	 8103.0	...
4631733	  707.9	  408.9	 8102.0	...
4631734	  707.8	  409.3	 8102.0	...
4631735	  707.8	  409.5	 8102.0	...
4631736	  708.0	  409.4	 8102.0	...
4631737	  708.2	  409.2	 8101.0	...
4631738	  708.3	  408.8	 8100.0	...
4631739	  708.2	  408.7	 8099.0	...
4631740	  708.3	  408.3	 8098.0	...
4631741	  708.4	  408.0	 8097.0	...
4631742	  708.6	  407.6	 8099.0	...
4631743	  708.8	  408.4	 8100.0	...
4631744	  708.9	  409.4	 8101.0	...
4631745	  708.8	  410.2	 8100.0	...
4631746	  708.6	  409.9	 8100.0	...
4631747	  708.3	  409.1	 8100.0	...
4631748	  708.3	  408.4	 8099.0	...
4631749	  708.5	  407.8	 8097.0	...
4631750	  708.5	  407.7	 8094.0	...
4631751	  708.4	  408.0	 8090.0	...
4631752	  708.1	  408.5	 8088.0	...
4631753	  708.0	  409.0	 8087.0	...
4631754	  707.9	  408.4	 8083.0	...
4631755	  707.9	  407.9	 8080.0	...
4631756	  707.7	  407.4	 8078.0	...
4631757	  707.7	  407.4	 8078.0	...
4631758	  707.6	  407.4	 8078.0	...
4631759	  707.5	  407.3	 8078.0	...
4631760	  707.2	  407.3	 8077.0	...
4631761	  707.0	  407.3	 8077.0	...
4631762	  706.5	  407.4	 8077.0	...
4631763	  706.1	  407.5	 8077.0	...
4631764	  706.6	  407.4	 8078.0	...
4631765	  707.4	  407.3	 8077.0	...
4631766	  708.3	  408.1	 8077.0	...
4631767	  708.4	  409.1	 8076.0	...
4631768	  708.6	  410.0	 8073.0	...
4631769	  708.8	  409.9	 8071.0	...
4631770	  709.0	  409.6	 8071.0	...
4631771	  708.7	  409.3	 8072.0	...
4631772	  708.2	  409.0	 8069.0	...
4631773	  707.9	  409.1	 8064.0	...
4631774	  708.1	  409.2	 8060.0	...
4631775	  708.5	  409.6	 8062.0	...
4631776	  708.6	  409.8	 8065.0	...
4631777	  708.6	  409.9	 8066.0	...
4631778	  708.6	  409.8	 8065.0	...
4631779	  708.8	  409.6	 8061.0	...
4631780	  708.9	  409.3	 8058.0	...
4631781	  708.8	  409.3	 8058.0	...
4631782	  708.2	  409.4	 8054.0	...
4631783	  707.5	  409.5	 8050.0	...
4631784	  707.4	  409.7	 8046.0	...
4631785	  707.7	  410.0	 8048.0	...
4631786	  708.1	  410.4	 8050.0	...
4631787	  708.2	  410.7	 8048.0	...
4631788	  708.4	  410.9	 8045.0	...
4631789	  708.5	  410.5	 8043.0	...
4631790	  708.4	  410.2	 8042.0	...
4631791	  708.5	  410.5	 8041.0	...
4631792	  708.3	  411.1	 8039.0	...
4631793	  708.2	  411.7	 8037.0	...
4631794	  708.0	  411.7	 8036.0	...
4631795	  708.0	  411.5	 8036.0	...
4631796	  707.5	  411.5	 8035.0	...
4631797	  707.2	  411.7	 8033.0	...
4631798	  706.9	  412.0	 8030.0	...
4631799	  707.0	  412.4	 8026.0	...
4631800	  707.9	  412.8	 8025.0	...
4631801	  708.8	  413.1	 8025.0	...
4631802	  709.5	  413.3	 8028.0	...
4631803	  709.1	  413.3	 8031.0	...
4631804	  708.4	  413.1	 8034.0	...
4631805	  708.1	  412.9	 8034.0	...
4631806	  708.1	  412.8	 8032.0	...
4631807	  708.4	  413.2	 8030.0	...
4631808	  708.3	  414.1	 8028.0	...
4631809	  708.1	  414.8	 8026.0	...
4631810	  708.5	  415.3	 8024.0	...
4631811	  708.9	  415.2	 8022.0	...
4631812	  709.5	  414.6	 8018.0	...
4631813	  709.7	  414.0	 8010.0	...
4631814	  709.9	  414.6	 8004.0	...
4631815	  709.9	  415.8	 8000.0	...
4631816	  709.3	  416.3	 8001.0	...
4631817	  708.7	  415.6	 8000.0	...
4631818	  708.2	  415.2	 7999.0	...
4631819	  708.1	  415.2	 7997.0	...
4631820	  707.8	  415.3	 7996.0	...
4631821	  707.6	  415.5	 7992.0	...
4631822	  707.7	  416.6	 7988.0	...
4631823	  708.0	  417.6	 7983.0	...
4631824	  707.9	  417.5	 7984.0	...
4631825	  707.9	  416.8	 7984.0	...
4631826	  708.0	  415.9	 7984.0	...
4631827	  708.2	  415.8	 7984.0	...
4631828	  708.4	  415.7	 7983.0	...
4631829	  708.5	  416.0	 7981.0	...
4631830	  708.5	  416.9	 7976.0	...
4631831	  708.3	  417.6	 7971.0	...
4631832	  707.8	  418.2	 7967.0	...
4631833	  706.9	  418.3	 7964.0	...
4631834	  706.3	  418.4	 7961.0	...
4631835	  706.1	  418.5	 7959.0	...
4631836	  706.3	  418.5	 7959.0	...
4631837	  706.6	  418.5	 7959.0	...
4631838	  706.6	  418.5	 7959.0	...
4631839	  706.5	  418.5	 7959.0	...
4631840	  706.5	  418.6	 7959.0	...
4631841	  706.7	  418.6	 7959.0	...
4631842	  707.0	  419.1	 7958.0	...
4631843	  707.2	  420.2	 7956.0	...
4631844	  706.9	  421.4	 7953.0	...
4631845	  706.7	  422.2	 7951.0	...
4631846	  706.2	  421.8	 7950.0	...
4631847	  706.2	  421.4	 7949.0	...
4631848	  706.5	  421.1	 7950.0	...
4631849	  706.8	  421.3	 7950.0	...
4631850	  707.2	  421.5	 7946.0	...
4631851	  707.2	  421.6	 7939.0	...
4631852	  707.1	  421.3	 7932.0	...
4631853	  707.0	  420.8	 7930.0	...
4631854	  707.0	  420.7	 7931.0	...
4631855	  707.3	  421.1	 7932.0	...
4631856	  707.6	  421.5	 7930.0	...
4631857	  707.2	  421.6	 7927.0	...
4631858	  706.7	  421.7	 7922.0	...
4631859	  706.9	  422.6	 7921.0	...
4631860	  707.7	  423.3	 7919.0	...
4631861	  708.2	  423.9	 7918.0	...
4631862	  708.0	  423.9	 7917.0	...
4631863	  707.9	  423.8	 7916.0	...
4631864	  707.4	  423.7	 7913.0	...
4631865	  706.9	  423.6	 7907.0	...
4631866	  707.2	  423.3	 7902.0	...
4631867	  707.9	  422.8	 7898.0	...
4631868	  708.6	  422.3	 7897.0	...
4631869	  708.7	  422.0	 7896.0	...
4631870	  709.0	  422.6	 7894.0	...
4631871	  709.3	  423.1	 7891.0	...
4631872	  709.4	  423.7	 7889.0	...
4631873	  708.9	  423.6	 7888.0	...
4631874	  708.2	  423.9	 7888.0	...
4631875	  707.8	  424.2	 7884.0	...
4631876	  707.7	  424.7	 7879.0	...
4631877	  707.9	  424.7	 7875.0	...
4631878	  708.3	  424.6	 7877.0	...
4631879	  708.4	  424.1	 7880.0	...
4631880	  708.5	  423.6	 7882.0	...
4631881	  708.5	  423.1	 7881.0	...
4631882	  708.6	  423.0	 7876.0	...
4631883	  708.8	  422.8	 7871.0	...
4631884	  709.0	  422.7	 7867.0	...
4631885	  709.3	  422.6	 7865.0	...
4631886	  709.3	  422.4	 7863.0	...
4631887	  709.4	  422.2	 7861.0	...
4631888	  709.5	  421.9	 7859.0	...
MSG	4631889 0000 _ Number On
4631889	  709.6	  421.7	 7855.0	...
4631890	  709.0	  421.6	 7851.0	...
4631891	  708.6	  421.7	 7850.0	...
4631892	  708.3	  422.1	 7850.0	...
4631893	  708.7	  422.5	 7847.0	...
4631894	  708.8	  423.0	 7842.0	...
4631895	  708.8	  423.1	 7840.0	...
4631896	  708.7	  423.2	 7842.0	...
4631897	  708.5	  423.4	 7845.0	...
4631898	  707.7	  423.5	 7841.0	...
4631899	  707.0	  424.0	 7836.0	...
4631900	  708.0	  424.3	 7833.0	...
4631901	  709.7	  424.6	 7836.0	...
4631902	  711.3	  424.2	 7838.0	...
4631903	  711.2	  424.1	 7836.0	...
4631904	  710.9	  424.1	 7833.0	...
4631905	  710.3	  423.8	 7830.0	...
4631906	  709.6	  423.3	 7824.0	...
4631907	  709.1	  422.9	 7818.0	...
4631908	  709.0	  423.1	 7812.0	...
4631909	  709.0	  423.3	 7810.0	...
4631910	  709.1	  423.4	 7809.0	...
4631911	  709.3	  423.4	 7806.0	...
4631912	  709.4	  423.4	 7806.0	...
4631913	  709.5	  423.6	 7810.0	...
4631914	  708.8	  424.1	 7815.0	...
4631915	  708.0	  424.6	 7813.0	...
4631916	  707.6	  424.8	 7806.0	...
4631917	  707.9	  424.4	 7795.0	...
4631918	  708.7	  424.0	 7793.0	...
4631919	  709.1	  423.7	 7791.0	...
4631920	  708.6	  424.0	 7793.0	...
4631921	  707.8	  424.3	 7793.0	...
4631922	  706.8	  424.1	 7791.0	...
4631923	  706.8	  423.5	 7789.0	...
4631924	  706.9	  422.9	 7787.0	...
4631925	  707.3	  422.9	 7788.0	...
4631926	  707.7	  423.2	 7788.0	...
4631927	  707.8	  423.5	 7784.0	...
4631928	  707.7	  423.5	 7780.0	...
4631929	  707.6	  423.1	 7777.0	...
4631930	  707.5	  422.6	 7776.0	...
4631931	  707.5	  422.7	 7774.0	...
4631932	  707.6	  422.8	 7772.0	...
4631933	  707.8	  422.9	 7770.0	...
4631934	  708.0	  422.9	 7770.0	...
4631935	  708.1	  423.1	 7768.0	...
4631936	  707.9	  423.6	 7765.0	...
4631937	  707.7	  424.2	 7763.0	...
4631938	  707.3	  424.6	 7758.0	...
4631939	  707.1	  424.4	 7752.0	...
4631940	  706.9	  424.2	 7746.0	...
4631941	  706.9	  423.9	 7746.0	...
4631942	  706.9	  423.8	 7749.0	...
4631943	  707.3	  423.7	 7748.0	...
4631944	  707.6	  423.7	 7744.0	...
4631945	  707.9	  423.8	 7739.0	...
4631946	  707.8	  423.9	 7737.0	...
4631947	  708.2	  424.0	 7737.0	...
4631948	  708.7	  424.2	 7737.0	...
4631949	  709.2	  424.2	 7736.0	...
4631950	  708.7	  424.4	 7733.0	...
4631951	  708.2	  424.5	 7731.0	...
4631952	  707.8	  424.3	 7730.0	...
4631953	  707.8	  424.1	 7724.0	...
4631954	  707.9	  423.8	 7718.0	...
4631955	  708.1	  423.7	 7711.0	...
4631956	  708.3	  423.8	 7708.0	...
4631957	  708.6	  424.1	 7707.0	...
4631958	  708.7	  424.3	 7709.0	...
4631959	  708.7	  424.4	 7710.0	...
4631960	  708.7	  425.0	 7708.0	...
4631961	  708.8	  425.8	 7706.0	...
4631962	  708.8	  426.6	 7704.0	...
4631963	  708.4	  426.1	 7702.0	...
4631964	  708.0	  425.5	 7696.0	...
4631965	  707.6	  424.8	 7691.0	...
4631966	  707.4	  424.7	 7686.0	...
4631967	  707.5	  425.6	 7681.0	...
4631968	  707.7	  426.4	 7676.0	...
4631969	  708.4	  427.1	 7671.0	...
4631970	  709.4	  426.9	 7671.0	...
4631971	  710.5	  427.2	 7670.0	...
4631972	  711.0	  427.8	 7669.0	...
4631973	  710.8	  427.8	 7667.0	...
4631974	  710.5	  427.0	 7662.0	...
4631975	  710.4	  426.1	 7657.0	...
4631976	  710.2	  425.7	 7652.0	...
4631977	  710.0	  425.6	 7651.0	...
4631978	  710.1	  425.5	 7652.0	...
4631979	  710.3	  425.3	 7652.0	...
4631980	  710.5	  425.3	 7648.0	...
4631981	  710.5	  425.5	 7645.0	...
4631982	  710.7	  426.2	 7642.0	...
4631983	  710.9	  426.8	 7642.0	...
4631984	  711.2	  427.5	 7643.0	...
4631985	  711.0	  427.7	 7644.0	...
4631986	  710.8	  428.0	 7643.0	...
4631987	  710.4	  428.2	 7639.0	...
4631988	  710.2	  428.1	 7629.0	...
4631989	  710.6	  428.0	 7620.0	...
4631990	  711.2	  427.8	 7609.0	...
4631991	  711.8	  427.8	 7604.0	...
4631992	  711.9	  428.4	 7601.0	...
4631993	  711.9	  428.9	 7602.0	...
4631994	  712.0	  429.3	 7604.0	...
4631995	  711.9	  428.6	 7603.0	...
4631996	  711.7	  428.2	 7598.0	...
4631997	  711.5	  427.8	 7594.0	...
4631998	  711.3	  427.9	 7592.0	...
4631999	  711.2	  427.9	 7592.0	...
4632000	  711.1	  428.0	 7593.0	...
4632001	  711.1	  428.6	 7594.0	...
4632002	  711.3	  429.1	 7591.0	...
4632003	  711.4	  429.3	 7586.0	...
4632004	  711.4	  429.1	 7581.0	...
4632005	  711.2	  428.8	 7581.0	...
4632006	  711.1	  429.0	 7581.0	...
4632007	  711.2	  429.2	 7582.0	...
4632008	  711.4	  429.3	 7583.0	...
4632009	  711.3	  429.4	 7583.0	...
4632010	  710.9	  429.4	 7582.0	...
4632011	  710.4	  429.6	 7580.0	...
4632012	  710.3	  430.0	 7574.0	...
4632013	  710.1	  430.3	 7569.0	...
4632014	  710.1	  430.4	 7565.0	...
4632015	  710.3	  431.2	 7566.0	...
4632016	  710.7	  431.9	 7566.0	...
4632017	  710.9	  432.3	 7565.0	...
4632018	  711.2	  431.9	 7559.0	...
4632019	  711.4	  431.6	 7553.0	...
4632020	  711.6	  431.6	 7546.0	...
4632021	  712.3	  431.5	 7543.0	...
4632022	  712.9	  431.3	 7541.0	...
4632023	  713.2	  431.0	 7541.0	...
4632024	  712.9	  430.9	 7542.0	...
4632025	  712.6	  431.2	 7542.0	...
4632026	  712.9	  431.7	 7541.0	...
4632027	  713.1	  432.1	 7541.0	...
4632028	  713.4	  432.1	 7534.0	...
4632029	  713.6	  432.1	 7526.0	...
4632030	  713.9	  432.4	 7519.0	...
4632031	  713.9	  432.8	 7518.0	...
4632032	  713.9	  433.1	 7518.0	...
4632033	  714.0	  433.0	 7519.0	...
4632034	  713.9	  433.0	 7521.0	...
4632035	  713.8	  433.0	 7522.0	...
4632036	  713.6	  433.1	 7522.0	...
4632037	  713.6	  433.2	 7519.0	...
4632038	  713.7	  433.4	 7513.0	...
4632039	  714.7	  433.3	 7509.0	...
4632040	  715.7	  433.2	 7504.0	...
4632041	  716.3	  433.0	 7501.0	...
4632042	  716.1	  433.1	 7498.0	...
4632043	  715.8	  433.4	 7499.0	...
4632044	  715.9	  433.6	 7497.0	...
4632045	  716.0	  433.7	 7495.0	...
4632046	  715.9	  433.5	 7494.0	...
4632047	  715.5	  433.4	 7495.0	...
4632048	  715.2	  433.5	 7495.0	...
4632049	  714.9	  433.9	 7493.0	...
4632050	  714.7	  434.3	 7486.0	...
4632051	  715.4	  434.1	 7481.0	...
4632052	  716.3	  434.0	 7476.0	...
4632053	  717.5	  433.8	 7475.0	...
4632054	  717.6	  433.8	 7474.0	...
4632055	  717.7	  433.5	 7474.0	...
4632056	  717.8	  433.2	 7473.0	...
4632057	  718.0	  433.4	 7468.0	...
4632058	  718.3	  433.8	 7461.0	...
4632059	  718.4	  434.2	 7453.0	...
4632060	  718.6	  434.2	 7451.0	...
4632061	  718.7	  434.1	 7450.0	...
4632062	  718.5	  434.1	 7450.0	...
4632063	  718.2	  434.4	 7448.0	...
4632064	  717.9	  434.7	 7446.0	...
4632065	  717.9	  434.6	 7444.0	...
4632066	  717.9	  434.3	 7445.0	...
4632067	  717.7	  434.2	 7445.0	...
4632068	  717.3	  434.6	 7445.0	...
4632069	  716.9	  435.7	 7440.0	...
4632070	  717.3	  437.3	 7435.0	...
4632071	  718.0	  438.7	 7429.0	...
4632072	  718.4	  439.0	 7426.0	...
4632073	  718.5	  438.6	 7424.0	...
4632074	  718.5	  438.1	 7420.0	...
4632075	  718.1	  437.9	 7415.0	...
4632076	  717.7	  437.9	 7412.0	...
4632077	  718.1	  437.7	 7412.0	...
4632078	  718.9	  437.7	 7405.0	...
4632079	  719.6	  437.5	 7396.0	...
4632080	  719.4	  437.6	 7382.0	...
4632081	  719.3	  437.7	 7377.0	...
4632082	  719.0	  437.9	 7372.0	...
4632083	  718.9	  438.0	 7370.0	...
4632084	  718.9	  438.0	 7368.0	...
4632085	  718.9	  437.4	 7367.0	...
4632086	  718.8	  436.7	 7363.0	...
4632087	  719.0	  435.9	 7359.0	...
4632088	  719.3	  436.1	 7353.0	...
4632089	  719.6	  436.4	 7349.0	...
4632090	  719.8	  436.7	 7341.0	...
EFIX R   4631303	4632090	788	  709.7	  415.2	   7962
SSACC R  4632091
4632091	  720.0	  436.4	 7335.0	...
4632092	  719.5	  436.3	 7332.0	...
4632093	  719.0	  436.7	 7325.0	...
4632094	  718.6	  437.9	 7319.0	...
4632095	  719.1	  439.3	 7310.0	...
4632096	  719.5	  440.4	 7306.0	...
4632097	  719.9	  440.9	 7297.0	...
4632098	  720.2	  440.4	 7291.0	...
4632099	  724.8	  423.9	 7318.0	...
4632100	  729.0	  406.8	 7349.0	...
4632101	  733.0	  390.5	 7380.0	...
4632102	  732.8	  390.4	 7379.0	...
4632103	  733.1	  398.5	 7350.0	...
4632104	  733.9	  410.7	 7312.0	...
4632105	  735.5	  429.3	 7247.0	...
4632106	  737.0	  450.3	 7185.0	...
4632107	  739.1	  477.6	 7093.0	...
4632108	  740.7	  508.8	 6990.0	...
4632109	  743.7	  543.2	 6873.0	...
4632110	  746.7	  580.9	 6746.0	...
4632111	  750.6	  622.3	 6616.0	...
4632112	  755.8	  664.7	 6482.0	...
4632113	  761.1	  710.9	 6336.0	...
4632114	  765.7	  761.2	 6173.0	...
4632115	  768.0	  814.2	 6004.0	...
4632116	  770.8	  869.1	 5832.0	...
4632117	  774.7	  925.2	 5658.0	...
4632118	  779.2	  985.7	 5472.0	...
4632119	  782.8	 1048.5	 5284.0	...
4632120	  785.4	 1112.3	 5100.0	...
4632121	  788.3	 1178.5	 4913.0	...
4632122	  791.4	 1247.6	 4712.0	...
4632123	  798.0	 1318.7	 4502.0	...
4632124	  803.8	 1390.8	 4286.0	...
4632125	  811.4	 1462.6	 4077.0	...
4632126	  816.5	 1538.7	 3859.0	...
4632127	  821.9	 1616.0	 3649.0	...
4632128	  825.6	 1694.5	 3436.0	...
4632129	  828.5	 1770.6	 3226.0	...
4632130	  833.7	 1850.7	 3003.0	...
4632131	  837.5	 1905.6	 2851.0	...
4632132	  840.4	 1935.4	 2770.0	...
4632133	  840.4	 1935.4	 2770.0	...
SBLINK R 4632134
4632134	   .	   .	    0.0	...
4632135	   .	   .	    0.0	...
4632136	   .	   .	    0.0	...
4632137	   .	   .	    0.0	...
4632138	   .	   .	    0.0	...
4632139	   .	   .	    0.0	...
4632140	   .	   .	    0.0	...
4632141	   .	   .	    0.0	...
4632142	   .	   .	    0.0	...
4632143	   .	   .	    0.0	...
4632144	   .	   .	    0.0	...
4632145	   .	   .	    0.0	...
4632146	   .	   .	    0.0	...
4632147	   .	   .	    0.0	...
4632148	   .	   .	    0.0	...
4632149	   .	   .	    0.0	...
4632150	   .	   .	    0.0	...
4632151	   .	   .	    0.0	...
4632152	   .	   .	    0.0	...
4632153	   .	   .	    0.0	...
4632154	   .	   .	    0.0	...
4632155	   .	   .	    0.0	...
4632156	   .	   .	    0.0	...
4632157	   .	   .	    0.0	...
4632158	   .	   .	    0.0	...
4632159	   .	   .	    0.0	...
4632160	   .	   .	    0.0	...
4632161	   .	   .	    0.0	...
4632162	   .	   .	    0.0	...
4632163	   .	   .	    0.0	...
4632164	   .	   .	    0.0	...
4632165	   .	   .	    0.0	...
4632166	   .	   .	    0.0	...
4632167	   .	   .	    0.0	...
4632168	   .	   .	    0.0	...
4632169	   .	   .	    0.0	...
4632170	   .	   .	    0.0	...
4632171	   .	   .	    0.0	...
4632172	   .	   .	    0.0	...
4632173	   .	   .	    0.0	...
4632174	   .	   .	    0.0	...
4632175	   .	   .	    0.0	...
4632176	   .	   .	    0.0	...
4632177	   .	   .	    0.0	...
4632178	   .	   .	    0.0	...
4632179	   .	   .	    0.0	...
4632180	   .	   .	    0.0	...
4632181	   .	   .	    0.0	...
4632182	   .	   .	    0.0	...
4632183	   .	   .	    0.0	...
4632184	   .	   .	    0.0	...
4632185	   .	   .	    0.0	...
4632186	   .	   .	    0.0	...
4632187	   .	   .	    0.0	...
4632188	   .	   .	    0.0	...
4632189	   .	   .	    0.0	...
4632190	   .	   .	    0.0	...
4632191	   .	   .	    0.0	...
MSG	4632192 0000 _ Number Off
4632192	   .	   .	    0.0	...
4632193	   .	   .	    0.0	...
4632194	   .	   .	    0.0	...
4632195	   .	   .	    0.0	...
4632196	   .	   .	    0.0	...
4632197	   .	   .	    0.0	...
4632198	   .	   .	    0.0	...
4632199	   .	   .	    0.0	...
4632200	   .	   .	    0.0	...
4632201	   .	   .	    0.0	...
4632202	   .	   .	    0.0	...
4632203	   .	   .	    0.0	...
4632204	   .	   .	    0.0	...
4632205	   .	   .	    0.0	...
4632206	   .	   .	    0.0	...
4632207	   .	   .	    0.0	...
4632208	   .	   .	    0.0	...
4632209	   .	   .	    0.0	...
4632210	   .	   .	    0.0	...
4632211	   .	   .	    0.0	...
4632212	   .	   .	    0.0	...
4632213	   .	   .	    0.0	...
4632214	   .	   .	    0.0	...
4632215	   .	   .	    0.0	...
4632216	   .	   .	    0.0	...
4632217	   .	   .	    0.0	...
4632218	   .	   .	    0.0	...
4632219	   .	   .	    0.0	...
4632220	   .	   .	    0.0	...
4632221	   .	   .	    0.0	...
4632222	   .	   .	    0.0	...
4632223	   .	   .	    0.0	...
4632224	   .	   .	    0.0	...
4632225	   .	   .	    0.0	...
4632226	   .	   .	    0.0	...
4632227	   .	   .	    0.0	...
4632228	   .	   .	    0.0	...
4632229	   .	   .	    0.0	...
4632230	   .	   .	    0.0	...
4632231	   .	   .	    0.0	...
4632232	   .	   .	    0.0	...
4632233	   .	   .	    0.0	...
4632234	   .	   .	    0.0	...
4632235	   .	   .	    0.0	...
4632236	   .	   .	    0.0	...
4632237	   .	   .	    0.0	...
4632238	   .	   .	    0.0	...
4632239	   .	   .	    0.0	...
4632240	   .	   .	    0.0	...
4632241	   .	   .	    0.0	...
4632242	   .	   .	    0.0	...
4632243	   .	   .	    0.0	...
4632244	   .	   .	    0.0	...
4632245	   .	   .	    0.0	...
4632246	   .	   .	    0.0	...
4632247	   .	   .	    0.0	...
4632248	   .	   .	    0.0	...
4632249	   .	   .	    0.0	...
4632250	   .	   .	    0.0	...
4632251	   .	   .	    0.0	...
4632252	   .	   .	    0.0	...
4632253	   .	   .	    0.0	...
4632254	   .	   .	    0.0	...
4632255	   .	   .	    0.0	...
4632256	   .	   .	    0.0	...
4632257	   .	   .	    0.0	...
4632258	   .	   .	    0.0	...
4632259	   .	   .	    0.0	...
4632260	   .	   .	    0.0	...
4632261	   .	   .	    0.0	...
4632262	   .	   .	    0.0	...
4632263	   .	   .	    0.0	...
4632264	   .	   .	    0.0	...
4632265	   .	   .	    0.0	...
4632266	   .	   .	    0.0	...
EBLINK R 4632134	4632266	133
4632267	  938.8	 1500.3	 3807.0	...
4632268	  938.8	 1500.3	 3807.0	...
4632269	  939.5	 1490.5	 3819.0	...
4632270	  940.1	 1470.8	 3861.0	...
4632271	  936.3	 1443.2	 3931.0	...
4632272	  931.7	 1416.4	 4006.0	...
4632273	  925.0	 1391.9	 4073.0	...
4632274	  915.9	 1367.7	 4128.0	...
4632275	  905.7	 1344.5	 4189.0	...
4632276	  896.3	 1320.0	 4249.0	...
4632277	  893.7	 1296.5	 4314.0	...
4632278	  892.3	 1272.3	 4378.0	...
4632279	  891.9	 1249.0	 4436.0	...
4632280	  890.2	 1225.4	 4493.0	...
4632281	  887.0	 1203.6	 4554.0	...
4632282	  884.1	 1183.6	 4609.0	...
4632283	  882.5	 1161.9	 4669.0	...
4632284	  881.9	 1142.4	 4718.0	...
4632285	  880.4	 1121.2	 4779.0	...
4632286	  876.1	 1102.5	 4830.0	...
4632287	  871.4	 1082.9	 4886.0	...
4632288	  862.6	 1065.8	 4934.0	...
4632289	  856.4	 1048.1	 4976.0	...
4632290	  850.7	 1029.8	 5024.0	...
4632291	  849.4	 1009.9	 5071.0	...
4632292	  845.4	  993.1	 5124.0	...
4632293	  839.9	  978.1	 5165.0	...
4632294	  834.4	  964.3	 5205.0	...
4632295	  835.7	  947.0	 5254.0	...
4632296	  838.4	  928.7	 5303.0	...
4632297	  838.7	  911.9	 5349.0	...
4632298	  832.3	  898.0	 5384.0	...
4632299	  825.9	  886.0	 5424.0	...
4632300	  821.9	  872.2	 5467.0	...
4632301	  819.9	  858.7	 5510.0	...
4632302	  818.0	  845.0	 5542.0	...
4632303	  816.6	  832.9	 5574.0	...
4632304	  816.2	  819.9	 5609.0	...
4632305	  815.7	  807.3	 5634.0	...
4632306	  815.0	  794.8	 5674.0	...
4632307	  813.6	  783.1	 5708.0	...
4632308	  811.9	  771.0	 5755.0	...
4632309	  809.1	  758.3	 5789.0	...
4632310	  807.1	  747.6	 5819.0	...
4632311	  805.3	  735.6	 5858.0	...
4632312	  804.7	  724.5	 5891.0	...
4632313	  802.6	  714.0	 5934.0	...
4632314	  800.5	  704.3	 5958.0	...
4632315	  797.1	  694.6	 5992.0	...
4632316	  795.1	  684.6	 6017.0	...
4632317	  796.3	  672.1	 6055.0	...
4632318	  798.6	  661.4	 6090.0	...
4632319	  800.4	  648.5	 6126.0	...
4632320	  799.1	  640.3	 6151.0	...
4632321	  797.7	  631.0	 6170.0	...
4632322	  797.0	  623.4	 6196.0	...
4632323	  796.4	  615.1	 6227.0	...
4632324	  795.5	  607.5	 6253.0	...
4632325	  793.9	  599.8	 6283.0	...
4632326	  792.1	  591.3	 6307.0	...
4632327	  790.4	  582.9	 6333.0	...
4632328	  788.2	  574.2	 6346.0	...
4632329	  786.2	  567.5	 6361.0	...
4632330	  785.2	  562.2	 6375.0	...
4632331	  784.8	  555.4	 6393.0	...
4632332	  784.7	  550.0	 6406.0	...
4632333	  783.9	  541.4	 6437.0	...
4632334	  779.7	  537.9	 6453.0	...
4632335	  775.4	  532.5	 6470.0	...
4632336	  771.7	  526.3	 6481.0	...
4632337	  772.4	  519.2	 6498.0	...
4632338	  772.1	  511.1	 6522.0	...
4632339	  771.1	  507.9	 6535.0	...
4632340	  769.1	  502.0	 6552.0	...
4632341	  768.9	  498.0	 6567.0	...
4632342	  770.2	  491.5	 6588.0	...
4632343	  771.8	  487.6	 6602.0	...
4632344	  770.9	  483.2	 6613.0	...
4632345	  768.9	  479.5	 6621.0	...
4632346	  767.0	  473.4	 6637.0	...
4632347	  766.8	  469.0	 6651.0	...
4632348	  766.4	  462.7	 6669.0	...
4632349	  766.0	  459.2	 6683.0	...
4632350	  765.3	  453.4	 6699.0	...
ESACC R  4632091	4632350	260	  720.0	  436.4	  765.3	  453.4	   1.02	   1312
SFIX R   4632351
4632351	  764.9	  449.9	 6707.0	...
4632352	  764.4	  445.6	 6710.0	...
4632353	  764.1	  442.1	 6721.0	...
4632354	  763.8	  439.3	 6736.0	...
4632355	  763.5	  435.9	 6750.0	...
4632356	  763.0	  431.8	 6761.0	...
4632357	  762.8	  428.2	 6768.0	...
4632358	  763.0	  426.5	 6772.0	...
4632359	  764.5	  426.9	 6770.0	...
4632360	  766.4	  422.5	 6774.0	...
4632361	  768.1	  417.5	 6777.0	...
4632362	  768.2	  413.3	 6781.0	...
4632363	  767.8	  413.9	 6781.0	...
4632364	  766.8	  413.3	 6784.0	...
4632365	  766.3	  412.1	 6788.0	...
4632366	  765.7	  410.7	 6789.0	...
4632367	  766.2	  409.5	 6790.0	...
4632368	  766.7	  408.3	 6789.0	...
4632369	  768.0	  406.1	 6788.0	...
4632370	  768.8	  405.0	 6787.0	...
4632371	  769.6	  403.9	 6790.0	...
4632372	  769.2	  401.7	 6800.0	...
4632373	  768.7	  399.4	 6809.0	...
4632374	  768.4	  397.0	 6817.0	...
4632375	  768.4	  396.8	 6817.0	...
4632376	  768.5	  397.3	 6813.0	...
4632377	  769.1	  398.6	 6808.0	...
4632378	  770.1	  400.0	 6806.0	...
4632379	  770.9	  401.5	 6807.0	...
4632380	  771.1	  402.3	 6812.0	...
4632381	  771.3	  402.1	 6817.0	...
4632382	  771.8	  401.0	 6822.0	...
4632383	  772.3	  399.9	 6821.0	...
4632384	  772.9	  400.2	 6816.0	...
4632385	  773.6	  400.4	 6811.0	...
4632386	  774.3	  400.5	 6808.0	...
4632387	  774.6	  399.2	 6808.0	...
4632388	  774.8	  398.0	 6808.0	...
4632389	  773.5	  397.5	 6808.0	...
4632390	  772.1	  398.2	 6812.0	...
4632391	  772.5	  397.3	 6815.0	...
4632392	  775.1	  395.2	 6819.0	...
4632393	  777.4	  393.1	 6817.0	...
EFIX R   4632351	4632393	43	  768.9	  410.2	   6790
SSACC R  4632394
4632394	  777.6	  392.9	 6815.0	...
4632395	  774.6	  394.7	 6812.0	...
4632396	  772.0	  396.5	 6809.0	...
4632397	  769.4	  398.5	 6807.0	...
4632398	  769.2	  399.1	 6797.0	...
4632399	  769.6	  399.4	 6788.0	...
4632400	  770.2	  399.4	 6779.0	...
4632401	  770.8	  399.2	 6778.0	...
4632402	  765.2	  416.7	 6744.0	...
4632403	  759.5	  434.3	 6709.0	...
MSG	4632404 0000 _ Number On
4632404	  752.6	  452.9	 6672.0	...
4632405	  751.3	  453.5	 6672.0	...
4632406	  750.1	  454.0	 6671.0	...
4632407	  750.3	  454.7	 6672.0	...
4632408	  750.6	  456.7	 6670.0	...
4632409	  750.8	  458.8	 6663.0	...
4632410	  750.3	  459.9	 6657.0	...
ESACC R  4632394	4632410	17	  777.6	  392.9	  750.3	  459.9	   1.52	    158
SFIX R   4632411
4632411	  749.7	  460.3	 6652.0	...
4632412	  749.5	  460.6	 6652.0	...
4632413	  749.9	  460.5	 6652.0	...
4632414	  750.2	  460.3	 6651.0	...
4632415	  750.0	  460.8	 6651.0	...
4632416	  749.6	  461.5	 6652.0	...
4632417	  749.2	  462.5	 6654.0	...
4632418	  748.8	  462.9	 6652.0	...
4632419	  748.3	  463.1	 6651.0	...
4632420	  748.5	  463.0	 6650.0	...
4632421	  749.2	  462.9	 6644.0	...
4632422	  749.8	  463.1	 6637.0	...
4632423	  749.8	  463.4	 6634.0	...
4632424	  749.9	  463.7	 6637.0	...
4632425	  750.0	  463.9	 6638.0	...
4632426	  750.2	  463.9	 6637.0	...
4632427	  750.4	  463.7	 6635.0	...
4632428	  750.2	  463.7	 6635.0	...
4632429	  749.9	  464.0	 6635.0	...
4632430	  749.6	  464.5	 6636.0	...
4632431	  749.6	  464.8	 6633.0	...
4632432	  749.9	  465.0	 6629.0	...
4632433	  750.2	  465.0	 6627.0	...
4632434	  750.7	  465.2	 6630.0	...
4632435	  750.9	  465.4	 6631.0	...
4632436	  751.1	  465.4	 6632.0	...
4632437	  751.2	  465.3	 6632.0	...
4632438	  751.2	  465.0	 6632.0	...
4632439	  751.4	  464.7	 6633.0	...
4632440	  751.6	  464.7	 6629.0	...
4632441	  751.7	  464.7	 6626.0	...
4632442	  751.6	  464.6	 6623.0	...
4632443	  751.2	  464.3	 6623.0	...
4632444	  750.9	  464.0	 6622.0	...
4632445	  750.5	  463.4	 6622.0	...
4632446	  751.2	  462.9	 6623.0	...
4632447	  752.1	  462.7	 6623.0	...
4632448	  752.3	  463.8	 6622.0	...
4632449	  751.7	  464.9	 6622.0	...
4632450	  751.0	  465.9	 6622.0	...
4632451	  751.2	  465.4	 6623.0	...
4632452	  751.4	  464.8	 6623.0	...
4632453	  751.7	  464.6	 6620.0	...
4632454	  751.5	  464.9	 6616.0	...
4632455	  751.3	  465.0	 6613.0	...
4632456	  751.0	  464.4	 6614.0	...
4632457	  751.1	  463.9	 6615.0	...
4632458	  751.4	  463.4	 6615.0	...
4632459	  751.6	  463.1	 6615.0	...
4632460	  751.8	  463.1	 6615.0	...
4632461	  751.9	  463.6	 6615.0	...
4632462	  752.0	  464.1	 6615.0	...
4632463	  752.0	  464.4	 6615.0	...
4632464	  752.0	  464.4	 6613.0	...
4632465	  752.0	  464.9	 6611.0	...
4632466	  752.6	  465.6	 6612.0	...
4632467	  753.4	  466.4	 6616.0	...
4632468	  753.8	  466.5	 6619.0	...
4632469	  753.7	  466.4	 6619.0	...
4632470	  753.6	  466.3	 6618.0	...
4632471	  753.9	  466.0	 6617.0	...
4632472	  754.1	  465.7	 6616.0	...
4632473	  753.9	  465.6	 6611.0	...
4632474	  753.4	  465.8	 6607.0	...
4632475	  752.9	  466.2	 6604.0	...
4632476	  752.6	  466.6	 6605.0	...
4632477	  752.4	  466.8	 6607.0	...
4632478	  752.2	  466.7	 6609.0	...
4632479	  752.2	  466.7	 6611.0	...
4632480	  752.3	  466.7	 6609.0	...
4632481	  752.6	  466.8	 6606.0	...
4632482	  753.2	  466.9	 6604.0	...
4632483	  753.6	  466.6	 6604.0	...
4632484	  753.6	  465.8	 6603.0	...
4632485	  752.8	  465.2	 6603.0	...
4632486	  752.2	  464.9	 6605.0	...
4632487	  752.1	  465.1	 6607.0	...
4632488	  752.5	  465.2	 6609.0	...
4632489	  752.8	  465.0	 6608.0	...
4632490	  752.9	  464.8	 6606.0	...
4632491	  753.4	  464.4	 6603.0	...
4632492	  753.8	  464.1	 6602.0	...
4632493	  754.0	  464.7	 6602.0	...
4632494	  753.7	  465.5	 6603.0	...
4632495	  753.5	  466.2	 6605.0	...
4632496	  753.6	  466.0	 6607.0	...
4632497	  753.9	  465.7	 6608.0	...
4632498	  754.0	  466.1	 6609.0	...
4632499	  753.9	  466.7	 6609.0	...
4632500	  753.5	  467.2	 6608.0	...
4632501	  753.2	  467.0	 6608.0	...
4632502	  753.1	  466.7	 6608.0	...
4632503	  753.8	  466.3	 6608.0	...
4632504	  754.4	  466.1	 6607.0	...
4632505	  754.8	  465.9	 6608.0	...
4632506	  754.4	  465.1	 6608.0	...
4632507	  753.9	  464.2	 6610.0	...
4632508	  753.7	  463.6	 6612.0	...
4632509	  754.1	  464.1	 6613.0	...
4632510	  754.6	  464.4	 6611.0	...
4632511	  755.1	  464.5	 6609.0	...
4632512	  754.9	  464.7	 6611.0	...
4632513	  754.8	  465.0	 6613.0	...
4632514	  754.7	  465.4	 6615.0	...
4632515	  754.8	  465.4	 6615.0	...
4632516	  754.9	  465.4	 6615.0	...
4632517	  755.1	  465.4	 6614.0	...
4632518	  755.0	  465.4	 6614.0	...
4632519	  754.8	  465.6	 6613.0	...
4632520	  753.9	  465.8	 6613.0	...
4632521	  753.2	  465.9	 6613.0	...
4632522	  752.6	  465.9	 6612.0	...
4632523	  752.6	  465.8	 6612.0	...
4632524	  752.6	  465.7	 6612.0	...
4632525	  752.6	  465.7	 6613.0	...
4632526	  752.7	  465.8	 6613.0	...
4632527	  753.0	  465.9	 6614.0	...
4632528	  753.7	  465.9	 6615.0	...
4632529	  754.3	  465.9	 6616.0	...
4632530	  754.9	  466.0	 6616.0	...
4632531	  755.0	  466.4	 6616.0	...
4632532	  755.0	  466.7	 6616.0	...
4632533	  754.9	  467.0	 6613.0	...
4632534	  754.8	  467.0	 6611.0	...
4632535	  754.5	  467.1	 6611.0	...
4632536	  754.2	  467.0	 6614.0	...
4632537	  754.0	  466.5	 6617.0	...
4632538	  754.2	  465.9	 6618.0	...
4632539	  755.0	  465.8	 6618.0	...
4632540	  755.4	  466.1	 6618.0	...
4632541	  755.7	  466.4	 6618.0	...
4632542	  756.0	  466.4	 6619.0	...
4632543	  756.5	  466.3	 6621.0	...
4632544	  756.5	  466.3	 6624.0	...
4632545	  755.9	  466.4	 6626.0	...
4632546	  755.6	  466.7	 6627.0	...
4632547	  755.8	  466.9	 6627.0	...
4632548	  756.0	  466.8	 6627.0	...
4632549	  755.8	  466.6	 6627.0	...
4632550	  755.7	  466.2	 6627.0	...
4632551	  755.6	  466.0	 6630.0	...
4632552	  755.5	  465.9	 6632.0	...
4632553	  755.5	  465.8	 6635.0	...
4632554	  755.1	  465.8	 6635.0	...
4632555	  754.7	  465.8	 6635.0	...
4632556	  754.5	  465.8	 6635.0	...
4632557	  754.6	  464.9	 6636.0	...
4632558	  755.0	  464.1	 6632.0	...
4632559	  755.3	  463.5	 6628.0	...
4632560	  755.5	  464.0	 6622.0	...
4632561	  755.6	  464.7	 6621.0	...
4632562	  755.6	  465.1	 6620.0	...
4632563	  755.6	  465.4	 6621.0	...
4632564	  755.5	  465.5	 6621.0	...
4632565	  755.3	  465.0	 6621.0	...
4632566	  755.8	  464.2	 6625.0	...
4632567	  756.5	  463.5	 6630.0	...
4632568	  757.3	  463.6	 6635.0	...
4632569	  757.3	  464.2	 6635.0	...
4632570	  757.3	  464.6	 6635.0	...
4632571	  757.4	  464.9	 6635.0	...
4632572	  757.7	  464.7	 6639.0	...
4632573	  757.9	  464.6	 6642.0	...
4632574	  758.3	  464.3	 6645.0	...
4632575	  758.5	  464.0	 6642.0	...
4632576	  757.8	  464.1	 6638.0	...
4632577	  757.0	  464.6	 6635.0	...
4632578	  756.9	  465.2	 6634.0	...
4632579	  757.6	  465.5	 6636.0	...
4632580	  758.1	  465.6	 6643.0	...
4632581	  757.9	  465.7	 6650.0	...
4632582	  757.8	  465.8	 6650.0	...
4632583	  757.9	  465.9	 6645.0	...
4632584	  757.9	  465.6	 6642.0	...
4632585	  757.9	  465.2	 6644.0	...
4632586	  757.8	  465.0	 6646.0	...
4632587	  757.5	  465.6	 6644.0	...
4632588	  757.1	  466.3	 6642.0	...
4632589	  757.0	  466.5	 6639.0	...
4632590	  757.0	  466.1	 6639.0	...
4632591	  756.8	  465.5	 6642.0	...
4632592	  756.5	  465.1	 6645.0	...
4632593	  756.7	  464.9	 6648.0	...
4632594	  756.8	  465.0	 6647.0	...
4632595	  756.9	  465.1	 6646.0	...
4632596	  757.1	  465.4	 6647.0	...
4632597	  757.6	  465.6	 6649.0	...
4632598	  758.0	  465.9	 6650.0	...
4632599	  758.2	  466.1	 6650.0	...
4632600	  758.3	  466.3	 6650.0	...
4632601	  758.6	  466.5	 6650.0	...
4632602	  758.7	  466.5	 6650.0	...
4632603	  758.6	  466.2	 6650.0	...
4632604	  758.3	  466.0	 6653.0	...
4632605	  758.5	  465.0	 6656.0	...
4632606	  758.8	  464.4	 6659.0	...
4632607	  759.3	  464.1	 6660.0	...
4632608	  759.5	  464.6	 6665.0	...
4632609	  759.6	  465.2	 6670.0	...
4632610	  759.6	  465.2	 6674.0	...
4632611	  759.5	  464.9	 6679.0	...
4632612	  759.5	  464.4	 6683.0	...
4632613	  759.6	  463.9	 6688.0	...
4632614	  759.8	  463.9	 6689.0	...
4632615	  759.8	  463.9	 6690.0	...
4632616	  759.5	  464.1	 6691.0	...
4632617	  759.2	  464.4	 6691.0	...
4632618	  759.1	  463.9	 6689.0	...
4632619	  759.1	  463.0	 6688.0	...
4632620	  759.2	  462.2	 6685.0	...
4632621	  759.2	  462.0	 6684.0	...
4632622	  759.3	  461.8	 6682.0	...
4632623	  759.5	  461.6	 6681.0	...
4632624	  759.7	  461.9	 6680.0	...
4632625	  759.6	  462.1	 6679.0	...
4632626	  759.7	  461.6	 6680.0	...
4632627	  759.8	  460.8	 6682.0	...
4632628	  760.0	  460.1	 6685.0	...
4632629	  759.3	  461.1	 6686.0	...
4632630	  758.6	  462.1	 6686.0	...
4632631	  758.7	  462.4	 6688.0	...
4632632	  759.6	  461.8	 6690.0	...
4632633	  760.1	  461.4	 6691.0	...
4632634	  759.6	  461.6	 6690.0	...
4632635	  759.1	  461.7	 6689.0	...
4632636	  758.9	  461.5	 6690.0	...
4632637	  758.6	  461.0	 6697.0	...
4632638	  758.4	  460.5	 6703.0	...
4632639	  758.4	  460.4	 6706.0	...
4632640	  758.5	  460.6	 6702.0	...
4632641	  758.6	  460.9	 6699.0	...
4632642	  758.8	  461.0	 6700.0	...
4632643	  759.1	  461.0	 6701.0	...
4632644	  759.3	  460.9	 6702.0	...
4632645	  759.5	  460.9	 6703.0	...
4632646	  759.6	  460.7	 6704.0	...
4632647	  759.7	  460.6	 6705.0	...
4632648	  759.9	  460.5	 6706.0	...
4632649	  760.0	  460.5	 6710.0	...
4632650	  760.1	  460.2	 6716.0	...
4632651	  760.1	  459.8	 6722.0	...
4632652	  760.2	  459.9	 6723.0	...
4632653	  760.3	  460.4	 6722.0	...
4632654	  760.9	  460.9	 6726.0	...
4632655	  761.5	  460.7	 6729.0	...
4632656	  762.0	  460.5	 6732.0	...
4632657	  762.0	  460.6	 6730.0	...
4632658	  762.1	  460.7	 6729.0	...
4632659	  761.9	  460.7	 6730.0	...
4632660	  761.7	  460.6	 6731.0	...
4632661	  761.6	  460.5	 6734.0	...
4632662	  761.7	  460.5	 6737.0	...
4632663	  761.7	  460.5	 6739.0	...
4632664	  761.7	  460.6	 6740.0	...
4632665	  761.8	  460.7	 6740.0	...
4632666	  761.8	  460.6	 6742.0	...
4632667	  761.8	  460.6	 6743.0	...
4632668	  761.8	  460.6	 6744.0	...
4632669	  761.9	  460.4	 6744.0	...
4632670	  762.0	  460.2	 6745.0	...
4632671	  762.0	  459.7	 6745.0	...
4632672	  762.1	  459.2	 6748.0	...
4632673	  762.2	  458.8	 6751.0	...
4632674	  762.2	  458.7	 6753.0	...
4632675	  762.2	  458.3	 6753.0	...
4632676	  762.2	  458.0	 6753.0	...
4632677	  762.1	  457.9	 6753.0	...
4632678	  762.2	  458.2	 6755.0	...
4632679	  762.9	  458.5	 6757.0	...
4632680	  763.6	  458.7	 6760.0	...
4632681	  764.2	  458.9	 6760.0	...
4632682	  763.9	  459.3	 6759.0	...
4632683	  763.2	  459.6	 6758.0	...
4632684	  762.6	  459.7	 6757.0	...
4632685	  762.7	  459.0	 6759.0	...
4632686	  763.1	  458.3	 6763.0	...
4632687	  763.5	  457.6	 6768.0	...
4632688	  763.4	  457.6	 6774.0	...
4632689	  763.4	  457.6	 6778.0	...
4632690	  763.4	  457.6	 6777.0	...
4632691	  763.4	  457.6	 6772.0	...
4632692	  763.4	  457.7	 6766.0	...
4632693	  763.4	  457.7	 6764.0	...
4632694	  763.1	  457.7	 6764.0	...
4632695	  762.9	  457.3	 6773.0	...
4632696	  762.8	  456.4	 6782.0	...
4632697	  763.0	  455.6	 6788.0	...
4632698	  763.3	  455.7	 6788.0	...
4632699	  763.3	  456.0	 6789.0	...
4632700	  763.4	  456.2	 6791.0	...
4632701	  763.2	  455.4	 6796.0	...
4632702	  762.9	  454.8	 6800.0	...
4632703	  762.6	  454.0	 6799.0	...
4632704	  762.5	  453.6	 6795.0	...
4632705	  762.5	  453.9	 6792.0	...
4632706	  762.5	  454.5	 6793.0	...
4632707	  762.5	  455.1	 6793.0	...
MSG	4632708 0000 _ Number Off
4632708	  762.5	  455.9	 6793.0	...
4632709	  762.5	  456.8	 6793.0	...
4632710	  762.5	  457.3	 6797.0	...
4632711	  762.4	  457.0	 6802.0	...
4632712	  762.4	  456.7	 6806.0	...
4632713	  762.4	  457.0	 6806.0	...
4632714	  762.4	  457.3	 6807.0	...
4632715	  762.5	  456.6	 6810.0	...
4632716	  762.5	  455.6	 6813.0	...
4632717	  762.4	  454.5	 6814.0	...
4632718	  762.4	  454.2	 6812.0	...
4632719	  762.7	  453.8	 6813.0	...
4632720	  763.1	  454.1	 6816.0	...
4632721	  763.2	  454.8	 6819.0	...
4632722	  763.0	  455.5	 6819.0	...
4632723	  762.8	  454.8	 6824.0	...
4632724	  763.1	  454.1	 6828.0	...
4632725	  763.2	  453.8	 6833.0	...
4632726	  763.3	  454.1	 6834.0	...
4632727	  763.3	  454.6	 6836.0	...
4632728	  763.3	  454.7	 6838.0	...
4632729	  763.3	  454.6	 6838.0	...
4632730	  763.3	  454.5	 6840.0	...
4632731	  763.3	  454.4	 6842.0	...
4632732	  763.4	  454.2	 6846.0	...
4632733	  763.4	  453.8	 6848.0	...
4632734	  763.3	  452.9	 6850.0	...
4632735	  763.2	  452.3	 6853.0	...
4632736	  763.1	  451.5	 6858.0	...
4632737	  763.1	  451.4	 6864.0	...
4632738	  763.0	  451.3	 6867.0	...
4632739	  762.6	  451.4	 6870.0	...
4632740	  762.3	  451.5	 6871.0	...
4632741	  762.1	  451.8	 6873.0	...
4632742	  762.2	  452.2	 6874.0	...
4632743	  762.3	  452.5	 6875.0	...
4632744	  762.4	  452.4	 6876.0	...
4632745	  762.4	  451.8	 6876.0	...
4632746	  762.3	  451.0	 6881.0	...
4632747	  762.3	  450.1	 6887.0	...
4632748	  762.5	  449.6	 6894.0	...
4632749	  762.7	  449.6	 6896.0	...
4632750	  762.9	  449.7	 6897.0	...
4632751	  762.9	  449.8	 6899.0	...
4632752	  763.1	  449.6	 6901.0	...
4632753	  763.4	  449.3	 6904.0	...
4632754	  763.8	  449.4	 6905.0	...
4632755	  763.3	  449.8	 6905.0	...
4632756	  762.6	  449.8	 6905.0	...
4632757	  761.8	  449.4	 6905.0	...
4632758	  761.7	  448.9	 6906.0	...
4632759	  761.8	  448.8	 6907.0	...
4632760	  761.8	  448.7	 6910.0	...
4632761	  762.0	  448.6	 6914.0	...
4632762	  762.2	  448.6	 6916.0	...
4632763	  762.4	  448.7	 6917.0	...
4632764	  762.4	  448.5	 6920.0	...
4632765	  762.2	  448.4	 6923.0	...
4632766	  762.1	  448.2	 6926.0	...
4632767	  761.9	  448.5	 6930.0	...
4632768	  761.8	  448.9	 6933.0	...
4632769	  761.9	  449.3	 6936.0	...
4632770	  762.0	  449.3	 6937.0	...
4632771	  762.4	  448.9	 6936.0	...
4632772	  762.5	  448.6	 6935.0	...
4632773	  762.7	  448.5	 6938.0	...
4632774	  762.5	  448.6	 6942.0	...
4632775	  762.3	  448.7	 6946.0	...
4632776	  762.2	  448.9	 6947.0	...
4632777	  762.2	  449.1	 6948.0	...
4632778	  762.2	  449.2	 6948.0	...
4632779	  762.4	  448.9	 6946.0	...
4632780	  762.6	  448.4	 6945.0	...
4632781	  762.9	  447.7	 6946.0	...
4632782	  763.1	  447.2	 6948.0	...
4632783	  763.2	  446.9	 6951.0	...
4632784	  763.1	  446.9	 6954.0	...
4632785	  763.0	  446.9	 6959.0	...
4632786	  763.0	  447.0	 6963.0	...
4632787	  763.0	  447.2	 6967.0	...
4632788	  762.9	  446.4	 6969.0	...
4632789	  762.8	  445.4	 6973.0	...
4632790	  762.8	  444.8	 6978.0	...
4632791	  762.8	  445.1	 6980.0	...
4632792	  762.9	  445.3	 6981.0	...
4632793	  762.9	  445.1	 6982.0	...
4632794	  762.9	  444.9	 6979.0	...
4632795	  762.9	  444.5	 6976.0	...
4632796	  762.9	  444.1	 6976.0	...
4632797	  762.4	  443.9	 6980.0	...
4632798	  762.0	  444.3	 6984.0	...
4632799	  761.7	  444.6	 6983.0	...
4632800	  761.9	  444.8	 6983.0	...
4632801	  762.2	  444.8	 6985.0	...
4632802	  761.9	  444.9	 6988.0	...
4632803	  761.4	  445.1	 6991.0	...
4632804	  760.9	  445.3	 6992.0	...
4632805	  761.0	  445.4	 6995.0	...
4632806	  761.2	  445.1	 6997.0	...
4632807	  761.4	  444.7	 6999.0	...
4632808	  761.7	  444.4	 7005.0	...
4632809	  762.0	  444.4	 7011.0	...
4632810	  762.2	  444.2	 7016.0	...
4632811	  762.0	  444.2	 7014.0	...
4632812	  761.7	  444.4	 7015.0	...
4632813	  761.3	  444.7	 7016.0	...
4632814	  760.9	  444.9	 7018.0	...
4632815	  760.7	  444.8	 7018.0	...
4632816	  760.7	  444.1	 7023.0	...
4632817	  760.7	  443.5	 7027.0	...
4632818	  761.1	  442.8	 7032.0	...
4632819	  761.4	  442.6	 7032.0	...
4632820	  761.9	  442.5	 7033.0	...
4632821	  762.1	  443.4	 7033.0	...
4632822	  762.4	  444.1	 7033.0	...
4632823	  762.4	  444.2	 7033.0	...
4632824	  762.1	  443.7	 7036.0	...
4632825	  761.8	  443.2	 7039.0	...
4632826	  761.4	  443.3	 7044.0	...
4632827	  761.2	  443.2	 7046.0	...
4632828	  761.1	  443.0	 7047.0	...
4632829	  760.9	  442.8	 7047.0	...
4632830	  760.6	  442.4	 7049.0	...
4632831	  760.4	  442.2	 7051.0	...
4632832	  760.3	  441.7	 7055.0	...
4632833	  760.4	  441.6	 7057.0	...
4632834	  760.6	  441.4	 7055.0	...
4632835	  760.8	  441.4	 7052.0	...
4632836	  761.3	  441.3	 7049.0	...
4632837	  761.5	  441.2	 7049.0	...
4632838	  761.8	  441.1	 7050.0	...
4632839	  761.8	  441.0	 7051.0	...
4632840	  761.7	  441.0	 7051.0	...
4632841	  761.0	  441.0	 7056.0	...
4632842	  760.4	  441.1	 7060.0	...
4632843	  760.3	  441.2	 7065.0	...
4632844	  760.7	  441.1	 7065.0	...
4632845	  761.3	  441.0	 7066.0	...
4632846	  761.5	  441.0	 7068.0	...
4632847	  761.8	  441.1	 7072.0	...
4632848	  762.0	  440.9	 7075.0	...
4632849	  762.2	  440.7	 7074.0	...
4632850	  762.0	  440.4	 7072.0	...
4632851	  761.8	  440.5	 7070.0	...
4632852	  761.6	  440.5	 7071.0	...
4632853	  761.8	  440.1	 7077.0	...
4632854	  761.9	  439.7	 7082.0	...
4632855	  762.0	  439.2	 7088.0	...
4632856	  761.8	  439.1	 7088.0	...
4632857	  761.7	  439.0	 7087.0	...
4632858	  761.4	  439.0	 7085.0	...
4632859	  761.2	  439.1	 7083.0	...
4632860	  761.1	  439.0	 7084.0	...
4632861	  761.2	  438.8	 7087.0	...
4632862	  761.1	  438.2	 7094.0	...
4632863	  761.3	  437.6	 7101.0	...
4632864	  761.7	  437.3	 7105.0	...
4632865	  761.9	  437.5	 7104.0	...
4632866	  761.7	  437.7	 7103.0	...
4632867	  761.6	  438.5	 7101.0	...
4632868	  761.6	  439.4	 7103.0	...
4632869	  761.6	  439.4	 7107.0	...
4632870	  761.6	  438.6	 7114.0	...
4632871	  761.6	  437.8	 7118.0	...
4632872	  761.3	  437.9	 7122.0	...
4632873	  760.9	  437.7	 7122.0	...
4632874	  760.4	  437.6	 7123.0	...
4632875	  760.7	  437.6	 7125.0	...
4632876	  761.0	  437.8	 7126.0	...
4632877	  760.3	  438.2	 7127.0	...
4632878	  759.4	  438.3	 7126.0	...
4632879	  758.5	  438.4	 7125.0	...
4632880	  758.6	  438.4	 7126.0	...
4632881	  758.7	  438.2	 7130.0	...
4632882	  758.7	  438.1	 7134.0	...
4632883	  758.7	  437.9	 7137.0	...
4632884	  758.7	  438.0	 7138.0	...
4632885	  758.5	  438.2	 7144.0	...
4632886	  758.4	  438.4	 7149.0	...
4632887	  758.3	  438.4	 7153.0	...
4632888	  758.4	  438.3	 7152.0	...
4632889	  759.2	  438.0	 7152.0	...
4632890	  759.9	  437.4	 7156.0	...
4632891	  760.6	  436.8	 7160.0	...
4632892	  760.6	  436.2	 7159.0	...
4632893	  760.7	  436.3	 7155.0	...
4632894	  760.8	  436.6	 7151.0	...
4632895	  760.4	  436.9	 7151.0	...
4632896	  760.0	  437.1	 7152.0	...
4632897	  759.7	  437.1	 7152.0	...
4632898	  759.8	  437.2	 7156.0	...
4632899	  760.0	  437.2	 7160.0	...
4632900	  760.0	  437.1	 7163.0	...
4632901	  760.4	  437.0	 7163.0	...
4632902	  760.7	  436.6	 7164.0	...
4632903	  760.9	  436.4	 7165.0	...
4632904	  760.7	  436.7	 7164.0	...
4632905	  760.7	  437.0	 7163.0	...
4632906	  760.8	  437.3	 7162.0	...
4632907	  760.6	  437.5	 7162.0	...
4632908	  760.3	  438.0	 7167.0	...
4632909	  760.2	  438.0	 7171.0	...
4632910	  760.5	  437.6	 7175.0	...
4632911	  760.9	  437.2	 7180.0	...
4632912	  761.1	  437.3	 7184.0	...
4632913	  761.2	  437.4	 7187.0	...
4632914	  761.1	  437.3	 7186.0	...
4632915	  761.1	  437.2	 7185.0	...
4632916	  761.1	  436.8	 7186.0	...
MSG	4632917 0000 _ Number On
4632917	  760.2	  436.6	 7187.0	...
4632918	  759.3	  436.5	 7188.0	...
4632919	  758.4	  436.9	 7188.0	...
4632920	  758.5	  437.1	 7189.0	...
4632921	  758.4	  437.2	 7191.0	...
4632922	  758.1	  436.7	 7194.0	...
4632923	  758.0	  436.2	 7197.0	...
4632924	  758.7	  435.6	 7199.0	...
4632925	  759.4	  435.4	 7198.0	...
4632926	  759.3	  435.3	 7197.0	...
4632927	  758.8	  435.4	 7198.0	...
4632928	  758.4	  436.1	 7199.0	...
4632929	  758.8	  436.7	 7201.0	...
4632930	  759.5	  437.3	 7206.0	...
4632931	  760.1	  437.3	 7210.0	...
4632932	  760.1	  437.2	 7212.0	...
4632933	  759.7	  437.0	 7212.0	...
4632934	  759.4	  437.2	 7210.0	...
4632935	  759.3	  437.4	 7209.0	...
4632936	  759.0	  437.1	 7208.0	...
4632937	  758.8	  436.6	 7210.0	...
4632938	  758.7	  435.9	 7211.0	...
4632939	  759.0	  435.8	 7212.0	...
4632940	  759.1	  435.6	 7209.0	...
4632941	  758.9	  435.5	 7206.0	...
4632942	  758.6	  435.4	 7209.0	...
4632943	  758.2	  435.4	 7216.0	...
4632944	  757.9	  435.4	 7222.0	...
4632945	  758.2	  435.3	 7222.0	...
4632946	  758.8	  435.2	 7225.0	...
4632947	  759.6	  435.3	 7228.0	...
4632948	  759.7	  435.4	 7230.0	...
4632949	  759.9	  435.5	 7230.0	...
4632950	  760.0	  435.7	 7230.0	...
4632951	  760.1	  435.9	 7231.0	...
4632952	  759.9	  436.1	 7231.0	...
4632953	  759.4	  435.9	 7232.0	...
4632954	  759.0	  435.8	 7232.0	...
4632955	  758.7	  436.2	 7231.0	...
4632956	  758.7	  436.9	 7231.0	...
4632957	  758.6	  437.6	 7230.0	...
4632958	  758.8	  437.8	 7230.0	...
4632959	  759.1	  437.7	 7232.0	...
4632960	  759.4	  437.7	 7234.0	...
4632961	  759.5	  437.5	 7235.0	...
4632962	  759.4	  437.3	 7239.0	...
4632963	  759.3	  436.6	 7242.0	...
4632964	  759.4	  436.1	 7246.0	...
4632965	  759.5	  435.4	 7247.0	...
4632966	  759.6	  435.2	 7244.0	...
4632967	  759.6	  435.2	 7241.0	...
4632968	  759.6	  435.4	 7239.0	...
4632969	  759.8	  435.6	 7240.0	...
4632970	  760.1	  435.7	 7241.0	...
4632971	  759.6	  435.9	 7241.0	...
4632972	  759.0	  436.2	 7245.0	...
4632973	  758.4	  436.5	 7250.0	...
4632974	  758.4	  436.7	 7254.0	...
4632975	  758.4	  436.9	 7254.0	...
4632976	  758.2	  436.8	 7254.0	...
4632977	  757.9	  436.5	 7254.0	...
4632978	  757.7	  436.0	 7254.0	...
4632979	  757.7	  435.6	 7253.0	...
4632980	  757.8	  435.4	 7254.0	...
4632981	  757.8	  435.4	 7256.0	...
4632982	  757.3	  436.0	 7258.0	...
4632983	  756.8	  436.5	 7258.0	...
4632984	  756.2	  435.9	 7257.0	...
4632985	  756.2	  434.9	 7262.0	...
4632986	  756.4	  434.2	 7267.0	...
4632987	  756.8	  434.6	 7268.0	...
4632988	  757.1	  435.2	 7263.0	...
4632989	  757.2	  435.3	 7259.0	...
4632990	  757.4	  435.7	 7261.0	...
4632991	  757.5	  436.0	 7264.0	...
4632992	  757.7	  436.2	 7268.0	...
4632993	  757.5	  436.1	 7269.0	...
4632994	  757.3	  436.1	 7270.0	...
4632995	  757.1	  435.8	 7269.0	...
4632996	  757.5	  435.5	 7267.0	...
4632997	  757.7	  435.2	 7266.0	...
4632998	  758.1	  435.2	 7267.0	...
4632999	  758.0	  435.3	 7269.0	...
4633000	  757.1	  435.3	 7273.0	...
4633001	  756.2	  435.0	 7275.0	...
4633002	  755.8	  434.6	 7276.0	...
4633003	  756.4	  434.7	 7276.0	...
4633004	  757.0	  434.9	 7276.0	...
4633005	  757.2	  435.4	 7277.0	...
4633006	  757.3	  435.5	 7281.0	...
4633007	  757.1	  435.7	 7284.0	...
4633008	  756.8	  435.4	 7284.0	...
4633009	  757.0	  434.9	 7281.0	...
4633010	  757.5	  434.5	 7280.0	...
4633011	  757.7	  434.4	 7282.0	...
4633012	  756.7	  434.5	 7284.0	...
4633013	  755.7	  434.5	 7285.0	...
4633014	  754.6	  434.9	 7287.0	...
4633015	  754.3	  435.2	 7289.0	...
4633016	  754.9	  435.2	 7290.0	...
4633017	  755.8	  434.9	 7292.0	...
4633018	  756.5	  433.9	 7293.0	...
4633019	  756.5	  433.3	 7294.0	...
4633020	  756.0	  432.8	 7296.0	...
4633021	  755.6	  432.5	 7299.0	...
4633022	  755.2	  431.9	 7302.0	...
4633023	  755.4	  431.3	 7302.0	...
4633024	  755.5	  430.9	 7303.0	...
4633025	  756.0	  430.8	 7305.0	...
4633026	  756.5	  431.3	 7307.0	...
4633027	  757.0	  431.4	 7309.0	...
4633028	  757.0	  431.5	 7311.0	...
4633029	  756.9	  431.0	 7312.0	...
4633030	  756.8	  430.8	 7312.0	...
4633031	  756.6	  431.0	 7312.0	...
4633032	  756.6	  431.5	 7313.0	...
4633033	  756.2	  431.5	 7312.0	...
4633034	  755.8	  431.1	 7312.0	...
4633035	  755.8	  430.8	 7311.0	...
4633036	  756.2	  431.1	 7311.0	...
4633037	  756.1	  431.4	 7310.0	...
4633038	  755.6	  431.6	 7309.0	...
4633039	  755.2	  431.7	 7311.0	...
4633040	  755.5	  431.7	 7314.0	...
4633041	  755.8	  431.9	 7321.0	...
4633042	  755.8	  432.1	 7326.0	...
4633043	  755.8	  431.5	 7329.0	...
4633044	  755.8	  430.7	 7329.0	...
4633045	  755.5	  430.8	 7327.0	...
4633046	  755.1	  431.8	 7325.0	...
4633047	  754.8	  432.8	 7326.0	...
4633048	  755.1	  432.8	 7329.0	...
4633049	  755.9	  432.2	 7331.0	...
4633050	  756.7	  431.6	 7331.0	...
4633051	  756.8	  431.1	 7332.0	...
4633052	  756.3	  431.0	 7333.0	...
4633053	  755.6	  431.1	 7334.0	...
4633054	  755.4	  431.2	 7334.0	...
4633055	  756.0	  430.7	 7335.0	...
4633056	  756.8	  430.3	 7335.0	...
4633057	  757.4	  429.7	 7335.0	...
4633058	  757.2	  429.5	 7338.0	...
4633059	  757.0	  429.4	 7341.0	...
4633060	  756.6	  429.7	 7340.0	...
4633061	  756.1	  430.1	 7336.0	...
4633062	  755.5	  430.6	 7331.0	...
4633063	  755.3	  430.7	 7330.0	...
4633064	  755.3	  430.9	 7329.0	...
4633065	  755.6	  430.9	 7328.0	...
4633066	  755.8	  430.0	 7329.0	...
4633067	  755.6	  429.1	 7331.0	...
4633068	  755.2	  428.6	 7332.0	...
4633069	  754.9	  428.9	 7338.0	...
4633070	  754.5	  429.2	 7343.0	...
4633071	  754.1	  429.4	 7348.0	...
4633072	  754.0	  429.7	 7346.0	...
4633073	  754.9	  429.7	 7344.0	...
4633074	  755.7	  429.6	 7343.0	...
4633075	  756.2	  428.8	 7345.0	...
4633076	  756.0	  428.1	 7348.0	...
4633077	  755.8	  428.2	 7352.0	...
4633078	  755.6	  428.8	 7352.0	...
4633079	  754.9	  429.1	 7352.0	...
4633080	  754.2	  428.8	 7352.0	...
4633081	  753.5	  428.6	 7353.0	...
4633082	  754.3	  428.5	 7354.0	...
4633083	  755.1	  428.3	 7354.0	...
4633084	  755.9	  428.2	 7355.0	...
4633085	  755.4	  428.1	 7357.0	...
4633086	  754.8	  428.4	 7357.0	...
4633087	  754.2	  428.6	 7356.0	...
4633088	  753.8	  428.9	 7355.0	...
4633089	  753.6	  429.0	 7355.0	...
4633090	  753.5	  429.2	 7356.0	...
4633091	  753.8	  429.3	 7357.0	...
4633092	  754.4	  429.3	 7358.0	...
4633093	  754.8	  429.3	 7358.0	...
4633094	  755.2	  429.4	 7359.0	...
4633095	  754.6	  429.7	 7360.0	...
4633096	  754.1	  429.9	 7359.0	...
4633097	  753.9	  429.4	 7359.0	...
4633098	  754.4	  428.8	 7358.0	...
4633099	  754.8	  428.4	 7354.0	...
4633100	  754.6	  428.5	 7350.0	...
4633101	  754.5	  428.6	 7352.0	...
4633102	  754.5	  428.6	 7359.0	...
4633103	  754.9	  428.4	 7364.0	...
4633104	  755.4	  428.1	 7363.0	...
4633105	  755.9	  428.1	 7362.0	...
4633106	  755.9	  428.3	 7363.0	...
4633107	  755.7	  429.3	 7362.0	...
4633108	  755.5	  430.2	 7361.0	...
4633109	  755.4	  430.9	 7361.0	...
4633110	  755.2	  430.3	 7362.0	...
4633111	  755.1	  429.6	 7363.0	...
4633112	  755.2	  428.9	 7364.0	...
4633113	  755.2	  429.0	 7366.0	...
4633114	  755.1	  429.0	 7368.0	...
4633115	  755.0	  429.0	 7369.0	...
4633116	  755.0	  429.0	 7370.0	...
4633117	  755.0	  428.9	 7370.0	...
4633118	  755.0	  428.8	 7369.0	...
4633119	  755.1	  428.8	 7367.0	...
4633120	  755.3	  428.6	 7369.0	...
4633121	  755.4	  428.6	 7373.0	...
4633122	  755.1	  428.5	 7379.0	...
4633123	  755.1	  429.1	 7381.0	...
4633124	  755.0	  429.8	 7385.0	...
4633125	  755.2	  430.6	 7386.0	...
4633126	  755.3	  430.8	 7387.0	...
4633127	  755.4	  431.0	 7388.0	...
4633128	  755.4	  431.1	 7389.0	...
4633129	  755.9	  431.0	 7389.0	...
4633130	  756.2	  430.3	 7388.0	...
4633131	  756.1	  429.0	 7387.0	...
4633132	  755.6	  427.8	 7386.0	...
4633133	  755.3	  426.9	 7387.0	...
4633134	  754.8	  426.8	 7387.0	...
4633135	  754.3	  427.4	 7387.0	...
4633136	  753.9	  428.3	 7387.0	...
4633137	  754.6	  429.0	 7385.0	...
4633138	  755.2	  428.7	 7384.0	...
4633139	  755.9	  428.5	 7382.0	...
4633140	  756.2	  429.2	 7382.0	...
4633141	  756.6	  430.0	 7383.0	...
4633142	  757.0	  430.8	 7384.0	...
4633143	  757.2	  430.0	 7387.0	...
4633144	  757.4	  429.3	 7390.0	...
4633145	  757.5	  429.0	 7387.0	...
4633146	  757.6	  429.5	 7383.0	...
4633147	  757.6	  430.0	 7380.0	...
4633148	  757.3	  429.6	 7381.0	...
4633149	  756.8	  429.1	 7383.0	...
4633150	  756.0	  429.2	 7384.0	...
4633151	  755.3	  429.8	 7384.0	...
4633152	  754.8	  430.2	 7384.0	...
4633153	  754.7	  430.1	 7384.0	...
4633154	  755.0	  429.9	 7386.0	...
4633155	  755.3	  429.1	 7388.0	...
4633156	  755.9	  428.2	 7390.0	...
4633157	  756.1	  428.0	 7391.0	...
4633158	  756.2	  428.5	 7392.0	...
4633159	  755.3	  429.1	 7390.0	...
4633160	  754.3	  429.3	 7387.0	...
4633161	  753.6	  429.5	 7384.0	...
4633162	  753.6	  429.5	 7390.0	...
4633163	  754.3	  429.5	 7396.0	...
4633164	  755.1	  429.5	 7401.0	...
4633165	  755.6	  429.5	 7400.0	...
4633166	  755.6	  429.9	 7395.0	...
4633167	  755.5	  430.1	 7390.0	...
4633168	  755.6	  429.7	 7386.0	...
4633169	  755.5	  429.0	 7386.0	...
4633170	  755.3	  428.4	 7387.0	...
4633171	  754.9	  428.4	 7387.0	...
4633172	  754.6	  428.5	 7388.0	...
4633173	  754.4	  428.6	 7387.0	...
4633174	  754.4	  428.9	 7386.0	...
4633175	  754.6	  429.2	 7386.0	...
4633176	  754.9	  428.7	 7387.0	...
4633177	  755.2	  427.8	 7391.0	...
4633178	  755.5	  427.0	 7396.0	...
4633179	  755.7	  428.0	 7399.0	...
4633180	  755.7	  429.0	 7400.0	...
4633181	  755.7	  429.7	 7399.0	...
4633182	  755.6	  429.5	 7399.0	...
4633183	  755.5	  429.2	 7400.0	...
4633184	  755.4	  429.0	 7400.0	...
4633185	  755.4	  428.9	 7401.0	...
4633186	  755.4	  428.9	 7400.0	...
4633187	  755.3	  429.7	 7399.0	...
4633188	  755.2	  430.4	 7398.0	...
4633189	  755.0	  431.4	 7404.0	...
4633190	  754.8	  431.7	 7410.0	...
4633191	  754.6	  431.9	 7411.0	...
4633192	  754.3	  431.5	 7407.0	...
4633193	  754.1	  430.8	 7403.0	...
4633194	  754.0	  430.4	 7403.0	...
4633195	  754.3	  430.4	 7402.0	...
4633196	  754.6	  430.7	 7403.0	...
4633197	  754.6	  431.1	 7403.0	...
4633198	  754.5	  430.7	 7403.0	...
4633199	  754.2	  430.1	 7403.0	...
4633200	  754.2	  429.9	 7404.0	...
4633201	  754.1	  430.2	 7406.0	...
4633202	  754.0	  430.2	 7408.0	...
4633203	  753.8	  429.4	 7408.0	...
4633204	  753.8	  428.7	 7409.0	...
4633205	  753.9	  428.3	 7413.0	...
4633206	  753.9	  428.3	 7418.0	...
4633207	  754.1	  429.5	 7421.0	...
4633208	  754.7	  430.6	 7419.0	...
4633209	  755.2	  431.7	 7417.0	...
4633210	  755.5	  431.3	 7416.0	...
4633211	  755.4	  430.9	 7418.0	...
4633212	  755.6	  430.5	 7419.0	...
4633213	  755.8	  430.4	 7421.0	...
4633214	  755.9	  430.4	 7421.0	...
4633215	  755.7	  430.8	 7422.0	...
4633216	  755.2	  431.2	 7424.0	...
4633217	  754.5	  431.6	 7421.0	...
4633218	  753.8	  431.8	 7417.0	...
4633219	  753.1	  432.0	 7412.0	...
4633220	  752.7	  431.9	 7410.0	...
4633221	  753.0	  431.7	 7408.0	...
MSG	4633222 0000 _ Number Off
4633222	  753.7	  431.0	 7409.0	...
4633223	  754.6	  430.6	 7413.0	...
4633224	  754.7	  430.2	 7416.0	...
4633225	  754.9	  431.0	 7420.0	...
4633226	  754.8	  431.8	 7423.0	...
4633227	  754.8	  432.7	 7429.0	...
4633228	  754.8	  432.7	 7434.0	...
4633229	  754.8	  432.6	 7437.0	...
4633230	  754.8	  431.8	 7438.0	...
4633231	  754.8	  431.1	 7435.0	...
4633232	  754.9	  430.5	 7433.0	...
4633233	  755.0	  430.3	 7430.0	...
4633234	  755.1	  430.2	 7430.0	...
4633235	  754.9	  430.3	 7432.0	...
4633236	  754.6	  430.5	 7433.0	...
4633237	  754.4	  430.6	 7435.0	...
4633238	  754.4	  430.7	 7432.0	...
4633239	  754.6	  430.8	 7429.0	...
4633240	  754.7	  430.8	 7425.0	...
4633241	  754.9	  431.2	 7425.0	...
4633242	  754.7	  431.7	 7423.0	...
4633243	  754.7	  432.1	 7421.0	...
4633244	  754.6	  432.1	 7419.0	...
4633245	  754.4	  431.5	 7417.0	...
4633246	  754.0	  431.0	 7417.0	...
4633247	  753.4	  430.6	 7416.0	...
4633248	  753.1	  430.7	 7415.0	...
4633249	  753.8	  430.7	 7414.0	...
4633250	  754.5	  430.5	 7415.0	...
4633251	  755.5	  430.0	 7419.0	...
4633252	  755.8	  429.7	 7422.0	...
4633253	  755.2	  429.5	 7426.0	...
4633254	  754.4	  429.5	 7427.0	...
4633255	  753.8	  429.8	 7428.0	...
4633256	  753.9	  430.0	 7429.0	...
4633257	  754.2	  430.1	 7428.0	...
4633258	  754.4	  430.1	 7427.0	...
4633259	  754.5	  430.4	 7425.0	...
4633260	  754.5	  430.8	 7423.0	...
4633261	  754.0	  430.9	 7420.0	...
4633262	  753.5	  431.0	 7420.0	...
4633263	  753.0	  431.0	 7419.0	...
4633264	  753.0	  430.5	 7419.0	...
4633265	  753.0	  429.9	 7421.0	...
4633266	  753.3	  430.1	 7424.0	...
4633267	  753.7	  430.9	 7427.0	...
4633268	  753.8	  430.8	 7427.0	...
4633269	  753.6	  429.9	 7427.0	...
4633270	  753.5	  429.7	 7426.0	...
4633271	  753.6	  430.3	 7424.0	...
4633272	  753.8	  430.2	 7422.0	...
4633273	  754.0	  429.5	 7422.0	...
4633274	  753.8	  428.9	 7422.0	...
4633275	  753.4	  429.1	 7422.0	...
4633276	  753.2	  429.4	 7421.0	...
4633277	  753.4	  429.7	 7421.0	...
4633278	  753.4	  429.0	 7424.0	...
4633279	  753.4	  428.2	 7427.0	...
4633280	  753.3	  427.6	 7431.0	...
4633281	  753.2	  427.8	 7430.0	...
4633282	  753.0	  427.6	 7428.0	...
4633283	  752.9	  427.2	 7428.0	...
4633284	  752.9	  427.5	 7430.0	...
4633285	  752.9	  428.1	 7432.0	...
4633286	  753.2	  428.4	 7431.0	...
4633287	  753.7	  427.9	 7431.0	...
4633288	  754.3	  427.5	 7431.0	...
4633289	  754.8	  427.4	 7432.0	...
4633290	  754.9	  427.5	 7433.0	...
4633291	  755.0	  427.7	 7434.0	...
4633292	  754.9	  427.6	 7433.0	...
4633293	  754.7	  427.4	 7431.0	...
4633294	  755.1	  427.5	 7433.0	...
4633295	  755.4	  427.7	 7436.0	...
4633296	  755.5	  427.9	 7438.0	...
4633297	  755.1	  428.0	 7438.0	...
4633298	  754.7	  428.3	 7438.0	...
4633299	  754.5	  428.1	 7438.0	...
4633300	  754.4	  427.8	 7437.0	...
4633301	  754.3	  427.4	 7437.0	...
4633302	  754.1	  427.5	 7436.0	...
4633303	  754.0	  427.6	 7436.0	...
4633304	  754.5	  427.3	 7437.0	...
4633305	  755.0	  426.8	 7438.0	...
4633306	  755.0	  427.0	 7438.0	...
4633307	  754.4	  427.6	 7438.0	...
4633308	  753.7	  427.8	 7438.0	...
4633309	  753.5	  427.3	 7438.0	...
4633310	  753.4	  427.0	 7438.0	...
4633311	  753.3	  427.2	 7439.0	...
4633312	  753.3	  427.1	 7439.0	...
4633313	  753.4	  426.9	 7442.0	...
4633314	  753.3	  426.7	 7444.0	...
4633315	  753.2	  426.3	 7447.0	...
4633316	  753.3	  425.8	 7448.0	...
4633317	  753.3	  425.4	 7448.0	...
4633318	  753.4	  425.3	 7448.0	...
4633319	  753.4	  425.2	 7447.0	...
4633320	  753.3	  425.2	 7446.0	...
4633321	  753.2	  425.2	 7445.0	...
4633322	  753.2	  425.3	 7446.0	...
4633323	  752.7	  425.6	 7448.0	...
4633324	  752.6	  425.9	 7449.0	...
4633325	  752.3	  426.2	 7445.0	...
4633326	  752.4	  426.0	 7439.0	...
4633327	  752.2	  425.7	 7435.0	...
4633328	  752.1	  425.0	 7438.0	...
4633329	  751.9	  424.7	 7443.0	...
4633330	  751.7	  424.9	 7448.0	...
4633331	  751.8	  425.4	 7448.0	...
4633332	  752.0	  425.9	 7448.0	...
4633333	  752.0	  426.6	 7448.0	...
4633334	  751.9	  427.3	 7447.0	...
4633335	  751.6	  427.7	 7447.0	...
4633336	  751.4	  427.3	 7448.0	...
4633337	  751.2	  426.9	 7448.0	...
4633338	  750.9	  426.8	 7448.0	...
4633339	  750.5	  425.9	 7448.0	...
4633340	  750.4	  424.9	 7449.0	...
4633341	  750.5	  425.2	 7450.0	...
4633342	  750.8	  426.5	 7451.0	...
4633343	  751.3	  427.8	 7451.0	...
4633344	  751.7	  428.2	 7450.0	...
4633345	  752.1	  428.4	 7448.0	...
4633346	  752.1	  428.8	 7452.0	...
4633347	  752.5	  428.7	 7458.0	...
4633348	  752.6	  427.6	 7463.0	...
4633349	  752.5	  426.5	 7462.0	...
4633350	  752.6	  425.7	 7460.0	...
4633351	  752.8	  426.0	 7463.0	...
4633352	  752.7	  425.4	 7466.0	...
4633353	  752.1	  424.5	 7469.0	...
4633354	  751.8	  424.3	 7467.0	...
4633355	  751.8	  425.5	 7466.0	...
4633356	  751.9	  426.7	 7465.0	...
4633357	  751.9	  427.3	 7465.0	...
4633358	  751.7	  427.4	 7461.0	...
4633359	  751.4	  427.0	 7458.0	...
4633360	  751.2	  426.3	 7458.0	...
4633361	  750.5	  425.9	 7462.0	...
4633362	  750.0	  426.0	 7465.0	...
4633363	  749.7	  426.2	 7465.0	...
4633364	  749.7	  425.7	 7466.0	...
4633365	  749.7	  425.4	 7467.0	...
4633366	  750.0	  425.0	 7468.0	...
4633367	  750.4	  424.7	 7468.0	...
4633368	  750.6	  424.2	 7466.0	...
4633369	  750.4	  423.8	 7464.0	...
4633370	  750.2	  423.7	 7463.0	...
4633371	  750.0	  423.7	 7460.0	...
4633372	  749.8	  423.7	 7458.0	...
4633373	  749.7	  423.7	 7454.0	...
4633374	  749.7	  424.1	 7452.0	...
4633375	  750.2	  424.5	 7449.0	...
4633376	  750.8	  424.9	 7452.0	...
4633377	  750.7	  424.9	 7455.0	...
4633378	  750.1	  425.0	 7458.0	...
4633379	  750.0	  425.1	 7458.0	...
4633380	  750.4	  424.9	 7459.0	...
4633381	  750.7	  424.4	 7460.0	...
4633382	  750.6	  424.2	 7461.0	...
4633383	  750.5	  424.1	 7462.0	...
4633384	  750.3	  423.8	 7463.0	...
4633385	  750.1	  423.2	 7463.0	...
4633386	  749.8	  422.6	 7462.0	...
4633387	  749.7	  422.4	 7462.0	...
4633388	  749.5	  422.4	 7459.0	...
4633389	  750.0	  422.3	 7457.0	...
4633390	  750.6	  422.3	 7458.0	...
4633391	  751.3	  422.2	 7464.0	...
4633392	  751.4	  422.2	 7470.0	...
4633393	  751.7	  422.2	 7473.0	...
4633394	  752.1	  422.2	 7469.0	...
4633395	  752.2	  422.2	 7464.0	...
4633396	  752.3	  422.1	 7463.0	...
4633397	  752.5	  421.9	 7466.0	...
4633398	  751.9	  421.9	 7467.0	...
4633399	  751.1	  422.0	 7464.0	...
4633400	  750.4	  422.1	 7461.0	...
4633401	  750.5	  422.1	 7460.0	...
4633402	  751.0	  421.8	 7459.0	...
4633403	  751.6	  421.6	 7459.0	...
4633404	  752.0	  421.1	 7457.0	...
4633405	  752.1	  421.0	 7455.0	...
4633406	  751.9	  421.0	 7457.0	...
4633407	  751.9	  421.3	 7463.0	...
4633408	  751.8	  421.7	 7471.0	...
4633409	  751.7	  422.0	 7476.0	...
4633410	  751.5	  421.6	 7476.0	...
4633411	  751.3	  421.2	 7473.0	...
4633412	  751.2	  420.7	 7470.0	...
4633413	  751.0	  420.5	 7473.0	...
4633414	  750.7	  420.4	 7478.0	...
4633415	  750.3	  420.4	 7483.0	...
4633416	  750.9	  420.7	 7486.0	...
4633417	  751.7	  420.7	 7487.0	...
4633418	  752.2	  420.6	 7487.0	...
4633419	  752.1	  420.6	 7487.0	...
4633420	  751.9	  421.0	 7485.0	...
4633421	  752.0	  421.3	 7482.0	...
4633422	  751.9	  420.9	 7479.0	...
4633423	  752.0	  420.3	 7477.0	...
4633424	  752.0	  419.7	 7476.0	...
4633425	  752.4	  420.3	 7476.0	...
4633426	  752.7	  420.8	 7477.0	...
4633427	  752.4	  421.3	 7478.0	...
4633428	  751.9	  420.9	 7479.0	...
4633429	  750.6	  420.6	 7475.0	...
4633430	  749.9	  421.4	 7470.0	...
4633431	  749.5	  422.6	 7468.0	...
4633432	  749.7	  423.1	 7471.0	...
4633433	  749.9	  422.6	 7474.0	...
MSG	4633434 0000 _ Number On
4633434	  749.9	  422.1	 7474.0	...
4633435	  750.0	  422.2	 7474.0	...
4633436	  750.8	  422.2	 7475.0	...
4633437	  751.5	  421.8	 7475.0	...
4633438	  752.2	  421.2	 7472.0	...
4633439	  752.3	  421.4	 7468.0	...
4633440	  752.2	  422.2	 7468.0	...
4633441	  752.1	  422.7	 7472.0	...
4633442	  751.8	  422.3	 7476.0	...
4633443	  751.8	  421.9	 7475.0	...
4633444	  751.7	  421.9	 7474.0	...
4633445	  751.6	  421.9	 7473.0	...
4633446	  752.0	  421.7	 7472.0	...
4633447	  752.5	  421.5	 7471.0	...
4633448	  752.9	  421.3	 7469.0	...
4633449	  752.6	  421.4	 7467.0	...
4633450	  751.6	  421.5	 7469.0	...
4633451	  750.8	  421.5	 7471.0	...
4633452	  750.2	  421.4	 7472.0	...
4633453	  750.1	  421.3	 7472.0	...
4633454	  750.2	  420.8	 7472.0	...
4633455	  750.3	  420.3	 7472.0	...
4633456	  750.5	  420.6	 7473.0	...
4633457	  750.6	  421.2	 7472.0	...
4633458	  750.7	  421.9	 7471.0	...
4633459	  750.9	  421.8	 7471.0	...
4633460	  751.1	  421.8	 7471.0	...
4633461	  751.2	  422.1	 7470.0	...
4633462	  751.2	  422.4	 7470.0	...
4633463	  750.7	  422.2	 7470.0	...
4633464	  750.1	  421.6	 7470.0	...
4633465	  750.1	  421.1	 7469.0	...
4633466	  750.4	  421.2	 7469.0	...
4633467	  750.3	  421.4	 7469.0	...
4633468	  749.7	  421.5	 7469.0	...
4633469	  750.4	  421.3	 7468.0	...
4633470	  751.4	  421.4	 7466.0	...
4633471	  752.3	  421.6	 7466.0	...
4633472	  751.7	  422.1	 7466.0	...
4633473	  751.1	  422.2	 7469.0	...
4633474	  750.6	  422.1	 7471.0	...
4633475	  750.5	  421.9	 7472.0	...
4633476	  750.3	  421.9	 7471.0	...
4633477	  750.1	  421.9	 7471.0	...
4633478	  749.8	  421.6	 7471.0	...
4633479	  750.1	  421.4	 7473.0	...
4633480	  750.4	  421.5	 7475.0	...
4633481	  750.9	  421.7	 7476.0	...
4633482	  751.0	  421.7	 7475.0	...
4633483	  751.1	  421.6	 7473.0	...
4633484	  751.0	  421.6	 7471.0	...
4633485	  751.2	  421.6	 7469.0	...
4633486	  751.4	  421.6	 7469.0	...
4633487	  751.5	  421.7	 7468.0	...
4633488	  751.4	  421.7	 7467.0	...
4633489	  751.0	  421.8	 7466.0	...
4633490	  750.8	  422.0	 7466.0	...
4633491	  750.7	  422.7	 7467.0	...
4633492	  751.1	  423.4	 7467.0	...
4633493	  751.5	  423.5	 7468.0	...
4633494	  751.6	  423.2	 7468.0	...
4633495	  751.5	  422.9	 7467.0	...
4633496	  751.5	  422.3	 7467.0	...
4633497	  751.6	  421.8	 7468.0	...
4633498	  751.6	  421.3	 7468.0	...
4633499	  751.5	  421.3	 7469.0	...
4633500	  751.0	  421.7	 7470.0	...
4633501	  750.6	  422.2	 7471.0	...
4633502	  750.5	  422.5	 7472.0	...
4633503	  750.6	  422.5	 7469.0	...
4633504	  750.8	  422.4	 7466.0	...
4633505	  750.9	  422.4	 7464.0	...
4633506	  751.3	  422.5	 7466.0	...
4633507	  751.7	  422.6	 7468.0	...
4633508	  752.0	  422.6	 7468.0	...
4633509	  751.8	  422.5	 7467.0	...
4633510	  751.2	  422.6	 7466.0	...
4633511	  750.4	  423.2	 7467.0	...
4633512	  749.7	  423.8	 7468.0	...
4633513	  749.7	  423.4	 7467.0	...
4633514	  750.0	  422.5	 7464.0	...
4633515	  750.5	  421.6	 7461.0	...
4633516	  750.6	  421.6	 7459.0	...
4633517	  750.6	  421.5	 7458.0	...
4633518	  750.7	  421.5	 7459.0	...
4633519	  750.9	  422.0	 7459.0	...
4633520	  751.3	  422.5	 7460.0	...
4633521	  751.5	  423.0	 7459.0	...
4633522	  751.6	  422.9	 7461.0	...
4633523	  751.7	  422.9	 7463.0	...
4633524	  751.8	  422.8	 7463.0	...
4633525	  751.6	  422.8	 7462.0	...
4633526	  751.3	  422.9	 7463.0	...
4633527	  751.6	  423.1	 7463.0	...
4633528	  752.1	  423.2	 7463.0	...
4633529	  752.7	  423.0	 7461.0	...
4633530	  752.7	  422.7	 7461.0	...
4633531	  752.6	  422.5	 7462.0	...
4633532	  752.4	  422.6	 7462.0	...
4633533	  752.1	  422.7	 7462.0	...
4633534	  751.9	  422.7	 7462.0	...
4633535	  751.8	  422.5	 7463.0	...
4633536	  751.2	  422.4	 7464.0	...
4633537	  750.6	  422.2	 7465.0	...
4633538	  750.1	  422.0	 7466.0	...
4633539	  750.0	  421.8	 7466.0	...
4633540	  750.0	  421.8	 7467.0	...
4633541	  750.7	  421.9	 7469.0	...
4633542	  751.4	  422.3	 7472.0	...
4633543	  752.0	  422.6	 7475.0	...
4633544	  751.9	  422.8	 7475.0	...
4633545	  751.7	  422.8	 7473.0	...
4633546	  751.7	  422.7	 7470.0	...
4633547	  751.7	  422.7	 7465.0	...
4633548	  751.7	  422.7	 7463.0	...
4633549	  751.6	  422.7	 7461.0	...
4633550	  751.7	  423.2	 7461.0	...
4633551	  751.9	  423.7	 7462.0	...
4633552	  751.7	  424.3	 7462.0	...
4633553	  751.0	  424.2	 7463.0	...
4633554	  750.3	  424.2	 7464.0	...
4633555	  750.1	  423.9	 7466.0	...
4633556	  750.1	  423.5	 7466.0	...
4633557	  750.2	  423.2	 7466.0	...
4633558	  750.1	  423.1	 7462.0	...
4633559	  750.1	  423.1	 7458.0	...
4633560	  750.4	  423.9	 7453.0	...
4633561	  750.6	  424.8	 7456.0	...
4633562	  750.9	  425.5	 7460.0	...
4633563	  751.3	  425.2	 7463.0	...
4633564	  751.7	  424.9	 7462.0	...
4633565	  752.3	  424.7	 7459.0	...
4633566	  752.5	  424.8	 7457.0	...
4633567	  752.2	  425.1	 7458.0	...
4633568	  751.8	  425.1	 7459.0	...
4633569	  751.4	  425.1	 7460.0	...
4633570	  751.1	  424.9	 7456.0	...
4633571	  750.7	  424.3	 7452.0	...
4633572	  750.3	  423.6	 7448.0	...
4633573	  750.2	  422.9	 7448.0	...
4633574	  750.2	  423.6	 7446.0	...
4633575	  750.5	  424.8	 7441.0	...
4633576	  750.7	  426.0	 7437.0	...
4633577	  750.8	  426.6	 7434.0	...
4633578	  750.8	  426.6	 7434.0	...
4633579	  751.3	  426.6	 7435.0	...
4633580	  751.8	  426.4	 7437.0	...
4633581	  752.3	  426.3	 7440.0	...
4633582	  752.3	  426.3	 7441.0	...
4633583	  752.1	  426.4	 7439.0	...
4633584	  751.9	  426.5	 7438.0	...
4633585	  752.2	  426.5	 7439.0	...
4633586	  752.8	  426.5	 7441.0	...
4633587	  753.2	  426.4	 7443.0	...
4633588	  753.1	  426.3	 7443.0	...
4633589	  753.0	  426.0	 7444.0	...
4633590	  753.2	  425.6	 7445.0	...
4633591	  753.5	  426.2	 7447.0	...
4633592	  753.4	  427.0	 7448.0	...
4633593	  753.0	  427.9	 7450.0	...
4633594	  752.6	  428.0	 7451.0	...
4633595	  752.6	  428.0	 7449.0	...
4633596	  752.8	  427.6	 7445.0	...
4633597	  752.6	  427.2	 7440.0	...
4633598	  751.6	  427.1	 7438.0	...
4633599	  750.7	  427.3	 7438.0	...
4633600	  751.1	  427.3	 7436.0	...
4633601	  752.1	  427.1	 7435.0	...
4633602	  753.1	  427.3	 7434.0	...
4633603	  753.1	  427.6	 7434.0	...
4633604	  753.1	  428.0	 7434.0	...
4633605	  753.0	  428.0	 7433.0	...
4633606	  753.1	  428.0	 7432.0	...
4633607	  753.1	  428.0	 7435.0	...
4633608	  753.0	  428.0	 7437.0	...
4633609	  752.9	  428.5	 7438.0	...
4633610	  752.7	  429.0	 7437.0	...
4633611	  752.5	  429.6	 7437.0	...
4633612	  752.2	  429.7	 7437.0	...
4633613	  751.6	  429.2	 7437.0	...
4633614	  751.4	  428.7	 7436.0	...
4633615	  751.2	  428.2	 7439.0	...
4633616	  751.3	  428.4	 7443.0	...
4633617	  751.5	  428.7	 7447.0	...
4633618	  751.6	  428.9	 7446.0	...
4633619	  752.0	  429.1	 7441.0	...
4633620	  752.6	  429.1	 7436.0	...
4633621	  753.4	  429.0	 7433.0	...
4633622	  753.7	  428.8	 7433.0	...
4633623	  753.9	  428.7	 7435.0	...
4633624	  754.0	  429.1	 7436.0	...
4633625	  754.2	  429.5	 7433.0	...
4633626	  754.1	  430.0	 7431.0	...
4633627	  753.9	  430.0	 7429.0	...
4633628	  754.0	  430.2	 7427.0	...
4633629	  754.2	  430.4	 7423.0	...
4633630	  754.2	  429.7	 7418.0	...
4633631	  753.8	  429.0	 7421.0	...
4633632	  753.5	  429.0	 7424.0	...
4633633	  753.9	  429.8	 7427.0	...
4633634	  754.3	  430.7	 7426.0	...
4633635	  754.5	  430.7	 7424.0	...
4633636	  754.3	  430.8	 7420.0	...
4633637	  754.3	  430.8	 7417.0	...
4633638	  754.4	  430.7	 7416.0	...
4633639	  754.5	  430.8	 7421.0	...
4633640	  754.6	  430.9	 7424.0	...
4633641	  754.6	  430.8	 7423.0	...
4633642	  754.6	  430.5	 7421.0	...
4633643	  754.6	  430.2	 7419.0	...
4633644	  754.6	  430.0	 7418.0	...
4633645	  755.2	  429.7	 7415.0	...
4633646	  755.7	  429.6	 7412.0	...
4633647	  756.0	  429.5	 7413.0	...
4633648	  755.8	  429.6	 7414.0	...
4633649	  755.5	  429.8	 7415.0	...
4633650	  755.5	  430.4	 7416.0	...
4633651	  755.4	  430.9	 7412.0	...
4633652	  755.4	  431.4	 7408.0	...
4633653	  755.3	  431.2	 7405.0	...
4633654	  755.2	  431.1	 7406.0	...
4633655	  755.2	  431.2	 7407.0	...
4633656	  755.0	  431.3	 7408.0	...
4633657	  754.8	  431.5	 7409.0	...
4633658	  754.7	  432.1	 7410.0	...
4633659	  754.7	  432.7	 7410.0	...
4633660	  754.7	  433.2	 7410.0	...
4633661	  755.0	  433.0	 7410.0	...
4633662	  755.2	  432.9	 7410.0	...
4633663	  755.6	  433.0	 7410.0	...
4633664	  755.9	  433.1	 7411.0	...
4633665	  756.2	  432.8	 7413.0	...
4633666	  755.9	  432.5	 7413.0	...
4633667	  755.5	  431.9	 7413.0	...
4633668	  755.2	  431.7	 7408.0	...
4633669	  754.5	  431.5	 7404.0	...
4633670	  753.6	  431.4	 7401.0	...
4633671	  754.4	  432.3	 7400.0	...
4633672	  756.1	  433.2	 7399.0	...
4633673	  757.7	  433.6	 7399.0	...
4633674	  757.6	  433.1	 7401.0	...
4633675	  756.8	  432.5	 7405.0	...
4633676	  756.1	  432.3	 7407.0	...
4633677	  755.5	  432.9	 7407.0	...
4633678	  756.1	  433.5	 7406.0	...
4633679	  756.7	  434.0	 7402.0	...
4633680	  757.1	  433.3	 7400.0	...
4633681	  756.3	  432.6	 7399.0	...
4633682	  755.6	  432.0	 7401.0	...
4633683	  754.9	  432.4	 7402.0	...
4633684	  754.9	  432.9	 7400.0	...
4633685	  754.9	  433.8	 7399.0	...
4633686	  754.9	  434.1	 7397.0	...
4633687	  755.2	  434.0	 7398.0	...
4633688	  755.7	  433.6	 7399.0	...
4633689	  756.2	  433.5	 7399.0	...
4633690	  756.1	  433.7	 7397.0	...
4633691	  755.9	  433.7	 7396.0	...
4633692	  755.7	  433.6	 7396.0	...
4633693	  755.8	  433.4	 7396.0	...
4633694	  755.7	  433.4	 7393.0	...
4633695	  755.6	  433.4	 7389.0	...
4633696	  755.7	  434.1	 7387.0	...
4633697	  756.0	  434.6	 7390.0	...
4633698	  756.0	  435.1	 7394.0	...
4633699	  755.8	  435.1	 7398.0	...
4633700	  755.6	  435.3	 7398.0	...
4633701	  755.6	  435.7	 7399.0	...
4633702	  755.6	  435.5	 7399.0	...
4633703	  755.6	  435.2	 7400.0	...
4633704	  755.7	  435.3	 7396.0	...
4633705	  755.6	  435.7	 7392.0	...
4633706	  755.4	  435.5	 7388.0	...
4633707	  755.1	  434.9	 7393.0	...
4633708	  755.0	  434.6	 7397.0	...
4633709	  754.9	  434.8	 7397.0	...
4633710	  754.9	  435.1	 7393.0	...
4633711	  754.8	  435.1	 7396.0	...
4633712	  754.7	  435.3	 7403.0	...
4633713	  755.1	  435.4	 7402.0	...
4633714	  755.6	  435.2	 7395.0	...
4633715	  755.9	  435.0	 7388.0	...
4633716	  755.7	  434.7	 7387.0	...
4633717	  755.4	  434.7	 7387.0	...
4633718	  755.1	  434.6	 7387.0	...
4633719	  754.9	  434.3	 7389.0	...
4633720	  755.3	  433.8	 7389.0	...
4633721	  755.5	  434.0	 7388.0	...
4633722	  756.0	  434.8	 7387.0	...
4633723	  755.7	  435.7	 7386.0	...
4633724	  755.9	  436.0	 7387.0	...
4633725	  755.9	  436.2	 7388.0	...
4633726	  755.9	  436.3	 7387.0	...
4633727	  756.5	  436.2	 7385.0	...
4633728	  757.1	  436.1	 7384.0	...
4633729	  757.9	  436.0	 7384.0	...
4633730	  758.1	  435.9	 7388.0	...
4633731	  758.1	  435.9	 7393.0	...
4633732	  757.5	  435.7	 7395.0	...
4633733	  757.0	  435.5	 7393.0	...
4633734	  756.7	  435.3	 7394.0	...
4633735	  756.3	  435.3	 7395.0	...
MSG	4633736 0000 _ Number Off
4633736	  755.7	  435.4	 7397.0	...
4633737	  755.1	  435.5	 7398.0	...
4633738	  755.0	  435.5	 7393.0	...
4633739	  755.3	  435.8	 7388.0	...
4633740	  755.7	  436.1	 7382.0	...
4633741	  756.0	  436.5	 7381.0	...
4633742	  756.2	  436.3	 7380.0	...
4633743	  756.2	  435.8	 7379.0	...
4633744	  756.1	  435.4	 7378.0	...
4633745	  756.0	  435.2	 7379.0	...
4633746	  756.1	  434.9	 7381.0	...
4633747	  756.2	  434.8	 7384.0	...
4633748	  756.4	  435.1	 7387.0	...
4633749	  756.1	  435.6	 7381.0	...
4633750	  755.7	  436.1	 7375.0	...
4633751	  755.6	  436.4	 7369.0	...
4633752	  756.1	  436.0	 7370.0	...
4633753	  756.6	  435.5	 7373.0	...
4633754	  756.9	  435.8	 7376.0	...
4633755	  757.0	  436.7	 7377.0	...
4633756	  757.0	  437.3	 7381.0	...
4633757	  757.2	  436.9	 7385.0	...
4633758	  757.4	  436.4	 7389.0	...
4633759	  757.5	  436.1	 7390.0	...
4633760	  757.5	  436.0	 7390.0	...
4633761	  757.3	  435.9	 7390.0	...
4633762	  757.0	  435.9	 7388.0	...
4633763	  757.0	  435.8	 7385.0	...
4633764	  757.3	  435.6	 7383.0	...
4633765	  757.6	  435.6	 7381.0	...
4633766	  757.6	  436.0	 7380.0	...
4633767	  757.6	  436.6	 7378.0	...
4633768	  757.5	  437.1	 7377.0	...
4633769	  757.4	  437.5	 7376.0	...
4633770	  757.2	  437.0	 7372.0	...
4633771	  757.0	  436.3	 7368.0	...
4633772	  756.7	  435.7	 7365.0	...
4633773	  756.5	  435.8	 7364.0	...
4633774	  756.3	  435.9	 7364.0	...
4633775	  756.3	  435.9	 7365.0	...
4633776	  756.1	  435.9	 7370.0	...
4633777	  755.9	  435.8	 7375.0	...
4633778	  756.0	  435.7	 7376.0	...
4633779	  756.2	  435.8	 7373.0	...
4633780	  756.8	  435.9	 7371.0	...
4633781	  757.1	  436.2	 7374.0	...
4633782	  757.5	  436.4	 7377.0	...
4633783	  757.6	  436.6	 7379.0	...
4633784	  757.6	  436.7	 7379.0	...
4633785	  757.6	  436.6	 7379.0	...
4633786	  757.6	  436.5	 7381.0	...
4633787	  757.3	  436.4	 7383.0	...
4633788	  757.1	  436.5	 7383.0	...
4633789	  756.9	  436.7	 7381.0	...
4633790	  757.0	  437.5	 7380.0	...
4633791	  757.4	  438.2	 7380.0	...
4633792	  757.6	  438.0	 7380.0	...
4633793	  757.9	  437.1	 7381.0	...
4633794	  758.0	  436.3	 7381.0	...
4633795	  758.3	  436.5	 7382.0	...
4633796	  757.7	  436.8	 7384.0	...
4633797	  757.0	  437.1	 7385.0	...
4633798	  756.4	  437.1	 7386.0	...
4633799	  756.5	  437.1	 7385.0	...
4633800	  756.7	  437.2	 7384.0	...
4633801	  756.8	  437.2	 7384.0	...
4633802	  757.0	  437.0	 7384.0	...
4633803	  757.5	  436.8	 7384.0	...
4633804	  758.5	  436.7	 7383.0	...
4633805	  759.3	  436.7	 7382.0	...
4633806	  759.7	  437.3	 7380.0	...
4633807	  758.6	  437.8	 7376.0	...
4633808	  757.5	  438.1	 7373.0	...
4633809	  756.7	  437.8	 7374.0	...
4633810	  756.8	  437.8	 7377.0	...
4633811	  756.8	  437.9	 7381.0	...
4633812	  756.7	  437.9	 7380.0	...
4633813	  756.5	  437.8	 7379.0	...
4633814	  756.2	  437.3	 7379.0	...
4633815	  757.7	  436.7	 7378.0	...
4633816	  759.4	  436.1	 7378.0	...
4633817	  761.1	  436.9	 7382.0	...
4633818	  761.1	  437.9	 7386.0	...
4633819	  760.5	  438.2	 7387.0	...
4633820	  759.8	  437.5	 7384.0	...
4633821	  759.2	  436.9	 7379.0	...
4633822	  758.9	  436.9	 7377.0	...
4633823	  758.6	  437.0	 7374.0	...
4633824	  758.4	  436.8	 7374.0	...
4633825	  758.4	  436.4	 7373.0	...
4633826	  757.8	  436.0	 7373.0	...
4633827	  757.2	  435.9	 7372.0	...
4633828	  756.1	  436.3	 7371.0	...
4633829	  755.6	  436.8	 7372.0	...
4633830	  756.3	  437.0	 7376.0	...
4633831	  757.4	  437.1	 7381.0	...
4633832	  758.6	  437.1	 7384.0	...
4633833	  759.0	  437.0	 7383.0	...
4633834	  759.5	  436.9	 7383.0	...
4633835	  759.9	  436.8	 7382.0	...
4633836	  760.0	  437.1	 7383.0	...
4633837	  759.4	  437.4	 7385.0	...
4633838	  758.9	  437.7	 7385.0	...
4633839	  758.8	  437.8	 7385.0	...
4633840	  759.3	  437.6	 7384.0	...
4633841	  760.0	  437.1	 7383.0	...
4633842	  760.1	  436.6	 7382.0	...
4633843	  760.2	  436.2	 7382.0	...
4633844	  760.1	  436.1	 7383.0	...
4633845	  759.9	  436.0	 7384.0	...
4633846	  759.9	  435.9	 7385.0	...
4633847	  759.9	  435.9	 7387.0	...
4633848	  759.9	  435.6	 7389.0	...
4633849	  759.8	  435.3	 7393.0	...
4633850	  759.7	  435.2	 7396.0	...
4633851	  759.3	  435.9	 7399.0	...
4633852	  759.0	  436.5	 7395.0	...
4633853	  758.8	  436.9	 7393.0	...
4633854	  758.8	  436.9	 7390.0	...
4633855	  758.7	  436.9	 7392.0	...
4633856	  758.5	  436.7	 7393.0	...
4633857	  758.1	  436.4	 7393.0	...
4633858	  757.9	  436.9	 7390.0	...
4633859	  757.9	  437.8	 7388.0	...
4633860	  758.0	  438.3	 7383.0	...
4633861	  758.2	  438.0	 7381.0	...
4633862	  758.5	  437.7	 7383.0	...
4633863	  758.7	  437.1	 7386.0	...
4633864	  758.7	  436.4	 7389.0	...
4633865	  758.6	  435.7	 7390.0	...
4633866	  758.7	  435.6	 7390.0	...
4633867	  759.3	  436.0	 7389.0	...
4633868	  759.8	  436.3	 7387.0	...
4633869	  760.2	  436.7	 7388.0	...
4633870	  759.8	  436.7	 7390.0	...
4633871	  759.3	  436.7	 7391.0	...
4633872	  758.9	  437.0	 7392.0	...
4633873	  758.9	  437.2	 7393.0	...
4633874	  759.0	  437.4	 7395.0	...
4633875	  759.0	  436.8	 7395.0	...
4633876	  758.8	  436.1	 7396.0	...
4633877	  758.6	  435.4	 7396.0	...
4633878	  758.9	  435.4	 7396.0	...
4633879	  759.2	  435.5	 7396.0	...
4633880	  759.5	  435.5	 7396.0	...
4633881	  759.4	  435.5	 7396.0	...
4633882	  759.3	  435.4	 7397.0	...
4633883	  759.3	  434.9	 7399.0	...
4633884	  759.2	  434.3	 7399.0	...
4633885	  759.4	  434.1	 7400.0	...
4633886	  759.6	  434.4	 7400.0	...
4633887	  759.7	  434.8	 7401.0	...
4633888	  759.6	  435.2	 7401.0	...
4633889	  759.5	  435.5	 7402.0	...
4633890	  759.3	  435.7	 7402.0	...
4633891	  759.4	  435.5	 7403.0	...
4633892	  759.6	  434.9	 7402.0	...
4633893	  759.8	  434.3	 7402.0	...
4633894	  759.8	  434.1	 7401.0	...
4633895	  760.0	  435.2	 7402.0	...
4633896	  760.4	  436.3	 7402.0	...
4633897	  760.8	  436.7	 7406.0	...
4633898	  761.1	  436.3	 7411.0	...
4633899	  761.1	  435.9	 7416.0	...
4633900	  760.6	  435.8	 7416.0	...
4633901	  760.1	  435.6	 7417.0	...
4633902	  759.7	  435.4	 7418.0	...
4633903	  759.6	  435.3	 7419.0	...
4633904	  759.6	  435.3	 7418.0	...
4633905	  758.7	  435.3	 7416.0	...
4633906	  757.9	  435.3	 7413.0	...
4633907	  757.2	  435.4	 7412.0	...
4633908	  757.4	  435.3	 7412.0	...
4633909	  757.7	  435.1	 7413.0	...
4633910	  757.8	  434.9	 7413.0	...
4633911	  758.1	  434.6	 7411.0	...
4633912	  758.1	  434.4	 7409.0	...
4633913	  758.2	  434.2	 7408.0	...
4633914	  758.8	  434.2	 7409.0	...
4633915	  759.5	  434.3	 7409.0	...
4633916	  759.1	  434.4	 7409.0	...
4633917	  758.1	  434.5	 7412.0	...
4633918	  757.1	  434.6	 7416.0	...
4633919	  757.2	  434.5	 7416.0	...
4633920	  757.2	  434.5	 7412.0	...
4633921	  757.3	  434.5	 7411.0	...
4633922	  757.4	  434.6	 7414.0	...
4633923	  757.6	  434.5	 7416.0	...
4633924	  757.8	  434.3	 7415.0	...
4633925	  757.2	  434.2	 7418.0	...
4633926	  756.6	  434.2	 7420.0	...
4633927	  757.0	  433.8	 7423.0	...
4633928	  758.0	  433.5	 7422.0	...
4633929	  758.8	  433.2	 7422.0	...
4633930	  758.2	  433.2	 7422.0	...
4633931	  757.6	  433.1	 7421.0	...
4633932	  757.2	  433.0	 7420.0	...
4633933	  757.1	  432.9	 7419.0	...
4633934	  757.1	  432.7	 7418.0	...
4633935	  757.1	  432.5	 7417.0	...
4633936	  757.2	  432.8	 7418.0	...
4633937	  757.5	  433.2	 7420.0	...
4633938	  757.8	  433.7	 7423.0	...
4633939	  758.2	  433.8	 7428.0	...
4633940	  758.5	  433.9	 7430.0	...
4633941	  757.8	  434.1	 7431.0	...
4633942	  756.8	  434.3	 7430.0	...
4633943	  756.2	  433.7	 7431.0	...
4633944	  756.7	  432.9	 7433.0	...
4633945	  757.0	  432.2	 7436.0	...
4633946	  756.9	  431.9	 7435.0	...
4633947	  756.8	  431.7	 7435.0	...
MSG	4633948 0000 _ Number On
4633948	  757.1	  431.3	 7436.0	...
4633949	  757.4	  431.3	 7437.0	...
4633950	  757.6	  431.3	 7438.0	...
4633951	  757.0	  430.9	 7440.0	...
4633952	  756.5	  430.6	 7444.0	...
4633953	  756.2	  430.4	 7448.0	...
4633954	  756.3	  430.6	 7452.0	...
4633955	  756.4	  431.0	 7453.0	...
4633956	  756.6	  431.5	 7454.0	...
4633957	  757.0	  432.0	 7456.0	...
4633958	  757.4	  432.2	 7458.0	...
4633959	  757.6	  432.2	 7461.0	...
4633960	  757.5	  432.0	 7462.0	...
4633961	  757.6	  431.7	 7461.0	...
4633962	  757.7	  431.4	 7460.0	...
4633963	  757.8	  431.5	 7458.0	...
4633964	  757.9	  431.9	 7457.0	...
4633965	  758.2	  432.2	 7457.0	...
4633966	  758.5	  432.2	 7458.0	...
4633967	  758.8	  431.8	 7460.0	...
4633968	  759.0	  431.5	 7461.0	...
4633969	  759.2	  431.5	 7462.0	...
4633970	  759.3	  431.4	 7464.0	...
4633971	  759.1	  431.2	 7465.0	...
4633972	  758.9	  431.4	 7466.0	...
4633973	  758.6	  431.4	 7468.0	...
4633974	  758.2	  431.4	 7470.0	...
4633975	  757.9	  431.4	 7472.0	...
4633976	  757.4	  431.8	 7471.0	...
4633977	  757.3	  432.4	 7470.0	...
4633978	  757.1	  432.6	 7472.0	...
4633979	  757.2	  433.1	 7473.0	...
4633980	  757.8	  433.2	 7474.0	...
4633981	  758.4	  433.1	 7473.0	...
4633982	  759.0	  432.5	 7473.0	...
4633983	  759.2	  432.1	 7474.0	...
4633984	  758.9	  432.0	 7478.0	...
4633985	  758.3	  431.7	 7482.0	...
4633986	  757.6	  431.4	 7483.0	...
4633987	  757.3	  431.1	 7483.0	...
4633988	  757.2	  431.1	 7478.0	...
4633989	  757.0	  431.2	 7473.0	...
4633990	  756.8	  431.2	 7472.0	...
4633991	  756.4	  431.4	 7478.0	...
4633992	  756.2	  431.7	 7485.0	...
4633993	  757.1	  431.8	 7486.0	...
4633994	  758.1	  431.9	 7485.0	...
4633995	  758.7	  432.0	 7485.0	...
4633996	  758.2	  431.5	 7484.0	...
4633997	  757.7	  430.9	 7484.0	...
4633998	  758.0	  430.2	 7484.0	...
4633999	  758.3	  430.2	 7483.0	...
4634000	  758.0	  430.4	 7482.0	...
4634001	  757.3	  430.4	 7482.0	...
4634002	  756.6	  430.3	 7481.0	...
4634003	  756.5	  429.9	 7480.0	...
4634004	  756.5	  429.6	 7480.0	...
4634005	  756.5	  430.0	 7484.0	...
4634006	  756.6	  430.5	 7489.0	...
4634007	  756.2	  431.1	 7493.0	...
4634008	  755.8	  431.2	 7493.0	...
4634009	  756.0	  431.1	 7494.0	...
4634010	  756.7	  430.9	 7493.0	...
4634011	  757.3	  430.7	 7493.0	...
4634012	  756.9	  430.4	 7492.0	...
4634013	  756.6	  430.2	 7492.0	...
4634014	  756.7	  430.1	 7493.0	...
4634015	  756.9	  430.1	 7494.0	...
4634016	  756.8	  429.6	 7498.0	...
4634017	  756.7	  429.3	 7502.0	...
4634018	  756.8	  429.0	 7505.0	...
4634019	  757.1	  429.3	 7506.0	...
4634020	  757.1	  429.2	 7507.0	...
4634021	  756.9	  429.2	 7508.0	...
4634022	  756.6	  429.0	 7510.0	...
4634023	  756.6	  429.6	 7514.0	...
4634024	  756.6	  430.2	 7517.0	...
4634025	  756.6	  430.2	 7518.0	...
4634026	  756.4	  429.6	 7520.0	...
4634027	  756.3	  428.9	 7521.0	...
4634028	  756.5	  428.8	 7519.0	...
4634029	  756.9	  429.0	 7515.0	...
4634030	  757.3	  429.3	 7513.0	...
4634031	  757.5	  429.7	 7514.0	...
4634032	  757.2	  429.6	 7517.0	...
4634033	  756.4	  429.4	 7519.0	...
4634034	  755.7	  429.2	 7519.0	...
4634035	  755.2	  429.4	 7516.0	...
4634036	  755.2	  429.4	 7515.0	...
4634037	  755.2	  429.2	 7518.0	...
4634038	  755.2	  428.9	 7520.0	...
4634039	  755.1	  428.3	 7521.0	...
4634040	  755.1	  428.1	 7522.0	...
4634041	  755.1	  428.2	 7523.0	...
4634042	  755.4	  428.4	 7521.0	...
4634043	  755.6	  428.6	 7518.0	...
4634044	  755.5	  429.3	 7516.0	...
4634045	  755.3	  430.1	 7518.0	...
4634046	  755.1	  430.4	 7523.0	...
4634047	  755.2	  429.8	 7530.0	...
4634048	  755.4	  429.5	 7536.0	...
4634049	  755.5	  430.1	 7537.0	...
4634050	  755.5	  430.7	 7533.0	...
4634051	  755.4	  431.1	 7528.0	...
4634052	  755.2	  430.7	 7526.0	...
4634053	  755.1	  430.1	 7529.0	...
4634054	  755.3	  429.9	 7533.0	...
4634055	  755.4	  430.3	 7535.0	...
4634056	  755.4	  429.7	 7536.0	...
4634057	  755.3	  428.7	 7540.0	...
4634058	  756.1	  427.9	 7544.0	...
4634059	  757.1	  428.0	 7547.0	...
4634060	  757.5	  428.2	 7547.0	...
4634061	  756.4	  429.4	 7545.0	...
4634062	  755.4	  430.5	 7543.0	...
4634063	  754.6	  431.4	 7542.0	...
4634064	  754.0	  431.0	 7543.0	...
4634065	  753.4	  430.5	 7544.0	...
4634066	  753.3	  430.1	 7544.0	...
4634067	  753.6	  429.8	 7543.0	...
4634068	  754.0	  429.8	 7543.0	...
4634069	  754.3	  429.5	 7545.0	...
4634070	  754.3	  429.1	 7547.0	...
4634071	  754.3	  428.7	 7550.0	...
4634072	  754.5	  428.4	 7551.0	...
4634073	  754.8	  428.2	 7552.0	...
4634074	  755.1	  428.1	 7553.0	...
4634075	  755.0	  428.2	 7555.0	...
4634076	  754.8	  428.3	 7556.0	...
4634077	  754.5	  428.0	 7556.0	...
4634078	  754.3	  427.5	 7558.0	...
4634079	  754.1	  427.0	 7561.0	...
4634080	  754.1	  427.3	 7564.0	...
4634081	  754.0	  427.8	 7563.0	...
4634082	  753.5	  428.2	 7563.0	...
4634083	  753.3	  428.0	 7563.0	...
4634084	  753.7	  427.8	 7562.0	...
4634085	  754.5	  427.6	 7562.0	...
4634086	  755.0	  427.7	 7566.0	...
4634087	  755.2	  428.1	 7569.0	...
4634088	  755.4	  428.4	 7573.0	...
4634089	  755.0	  428.6	 7574.0	...
4634090	  754.5	  427.7	 7576.0	...
4634091	  753.9	  427.0	 7578.0	...
4634092	  753.9	  426.3	 7580.0	...
4634093	  753.9	  426.3	 7580.0	...
4634094	  753.9	  427.4	 7580.0	...
4634095	  754.1	  428.6	 7579.0	...
4634096	  753.9	  429.0	 7577.0	...
4634097	  753.4	  428.3	 7576.0	...
4634098	  753.0	  427.6	 7575.0	...
4634099	  753.1	  427.6	 7578.0	...
4634100	  753.3	  427.6	 7580.0	...
4634101	  753.5	  427.2	 7580.0	...
4634102	  753.2	  426.9	 7579.0	...
4634103	  753.1	  426.5	 7578.0	...
4634104	  753.0	  426.5	 7576.0	...
4634105	  753.0	  426.5	 7576.0	...
4634106	  752.9	  426.6	 7579.0	...
4634107	  753.1	  426.5	 7583.0	...
4634108	  753.5	  427.4	 7585.0	...
4634109	  753.7	  428.3	 7583.0	...
4634110	  753.2	  428.8	 7581.0	...
4634111	  752.6	  428.4	 7583.0	...
4634112	  752.6	  428.1	 7584.0	...
4634113	  752.9	  428.1	 7584.0	...
4634114	  753.1	  428.1	 7589.0	...
4634115	  753.0	  428.1	 7594.0	...
4634116	  753.0	  428.0	 7600.0	...
4634117	  752.6	  427.6	 7598.0	...
4634118	  752.3	  427.3	 7597.0	...
4634119	  751.9	  426.8	 7595.0	...
4634120	  752.1	  426.3	 7595.0	...
4634121	  752.2	  425.9	 7597.0	...
4634122	  752.1	  426.1	 7601.0	...
4634123	  751.9	  426.4	 7605.0	...
4634124	  751.7	  426.9	 7606.0	...
4634125	  751.8	  427.1	 7607.0	...
4634126	  751.9	  427.1	 7612.0	...
4634127	  751.5	  426.4	 7617.0	...
4634128	  751.0	  425.8	 7620.0	...
4634129	  750.6	  425.4	 7618.0	...
4634130	  750.5	  425.6	 7616.0	...
4634131	  750.5	  426.0	 7615.0	...
4634132	  750.1	  426.4	 7615.0	...
4634133	  749.6	  426.5	 7615.0	...
4634134	  749.0	  426.3	 7615.0	...
4634135	  748.9	  425.9	 7614.0	...
4634136	  748.5	  425.7	 7618.0	...
4634137	  748.2	  425.2	 7621.0	...
4634138	  749.1	  424.6	 7626.0	...
4634139	  750.4	  424.0	 7627.0	...
4634140	  751.3	  423.8	 7628.0	...
4634141	  751.0	  423.8	 7629.0	...
4634142	  750.4	  424.4	 7629.0	...
4634143	  750.1	  424.9	 7633.0	...
4634144	  749.6	  425.2	 7637.0	...
4634145	  749.3	  425.1	 7641.0	...
4634146	  748.7	  425.0	 7639.0	...
4634147	  748.3	  425.2	 7636.0	...
4634148	  748.0	  425.4	 7634.0	...
4634149	  747.9	  425.4	 7635.0	...
4634150	  747.8	  424.4	 7636.0	...
4634151	  747.9	  423.4	 7640.0	...
4634152	  748.0	  422.7	 7644.0	...
4634153	  748.0	  422.8	 7647.0	...
4634154	  748.1	  423.1	 7646.0	...
4634155	  748.6	  423.2	 7645.0	...
4634156	  749.1	  423.2	 7644.0	...
4634157	  749.4	  423.1	 7643.0	...
4634158	  749.5	  423.3	 7642.0	...
4634159	  749.5	  423.1	 7642.0	...
4634160	  749.5	  423.0	 7643.0	...
4634161	  749.5	  422.7	 7647.0	...
4634162	  749.3	  422.8	 7650.0	...
4634163	  749.3	  423.4	 7653.0	...
4634164	  749.4	  424.0	 7654.0	...
4634165	  749.4	  423.9	 7656.0	...
4634166	  748.8	  423.4	 7657.0	...
4634167	  747.9	  422.6	 7659.0	...
4634168	  747.1	  422.4	 7658.0	...
4634169	  747.0	  422.3	 7654.0	...
4634170	  747.0	  422.5	 7648.0	...
4634171	  747.6	  422.6	 7642.0	...
4634172	  748.2	  422.5	 7639.0	...
4634173	  748.8	  422.5	 7637.0	...
4634174	  748.8	  422.7	 7647.0	...
4634175	  748.7	  422.9	 7659.0	...
4634176	  748.3	  423.0	 7669.0	...
4634177	  747.8	  423.0	 7667.0	...
4634178	  747.4	  422.8	 7664.0	...
4634179	  747.1	  422.6	 7663.0	...
4634180	  747.1	  422.6	 7664.0	...
4634181	  747.5	  422.7	 7666.0	...
4634182	  748.0	  422.6	 7668.0	...
4634183	  748.2	  422.4	 7666.0	...
4634184	  748.0	  422.4	 7664.0	...
4634185	  747.8	  422.5	 7664.0	...
4634186	  748.0	  422.7	 7668.0	...
4634187	  748.1	  422.4	 7672.0	...
4634188	  747.6	  422.0	 7671.0	...
4634189	  746.6	  421.7	 7669.0	...
4634190	  745.6	  421.8	 7672.0	...
4634191	  745.4	  422.2	 7676.0	...
4634192	  745.6	  422.0	 7680.0	...
4634193	  745.8	  421.8	 7680.0	...
4634194	  746.1	  421.4	 7681.0	...
4634195	  747.1	  421.3	 7682.0	...
4634196	  748.0	  420.9	 7684.0	...
4634197	  748.0	  420.6	 7685.0	...
4634198	  747.1	  420.8	 7684.0	...
4634199	  746.2	  421.2	 7682.0	...
4634200	  746.4	  421.5	 7680.0	...
4634201	  746.8	  421.4	 7680.0	...
4634202	  747.2	  421.4	 7680.0	...
4634203	  747.1	  421.7	 7682.0	...
4634204	  746.3	  422.0	 7684.0	...
4634205	  745.6	  422.2	 7686.0	...
4634206	  745.1	  421.9	 7687.0	...
4634207	  745.3	  421.2	 7688.0	...
4634208	  745.9	  420.6	 7688.0	...
4634209	  746.2	  420.1	 7688.0	...
4634210	  746.6	  420.0	 7688.0	...
4634211	  746.7	  420.3	 7688.0	...
4634212	  746.6	  420.6	 7688.0	...
4634213	  746.5	  421.2	 7688.0	...
4634214	  746.1	  421.5	 7686.0	...
4634215	  746.2	  421.7	 7685.0	...
4634216	  747.0	  421.6	 7688.0	...
4634217	  747.9	  421.4	 7692.0	...
4634218	  747.5	  421.3	 7697.0	...
4634219	  746.7	  421.3	 7697.0	...
4634220	  745.7	  421.4	 7698.0	...
4634221	  745.6	  421.1	 7699.0	...
4634222	  745.4	  420.7	 7703.0	...
4634223	  745.2	  420.3	 7706.0	...
4634224	  744.9	  420.2	 7710.0	...
4634225	  744.7	  420.2	 7710.0	...
4634226	  744.6	  420.1	 7708.0	...
4634227	  744.6	  420.0	 7706.0	...
4634228	  744.7	  420.5	 7706.0	...
4634229	  744.8	  421.0	 7707.0	...
4634230	  744.9	  421.7	 7707.0	...
4634231	  744.9	  421.7	 7705.0	...
4634232	  744.9	  422.0	 7702.0	...
4634233	  745.0	  422.1	 7703.0	...
4634234	  745.6	  422.2	 7703.0	...
4634235	  746.1	  422.2	 7704.0	...
4634236	  746.1	  422.2	 7706.0	...
4634237	  745.5	  422.1	 7708.0	...
4634238	  744.8	  421.8	 7706.0	...
4634239	  744.8	  421.4	 7703.0	...
4634240	  744.8	  421.2	 7700.0	...
4634241	  745.0	  420.7	 7701.0	...
4634242	  744.9	  420.3	 7703.0	...
4634243	  744.9	  420.0	 7705.0	...
4634244	  745.0	  420.2	 7706.0	...
4634245	  745.0	  420.1	 7707.0	...
4634246	  744.8	  419.8	 7708.0	...
4634247	  744.5	  419.7	 7708.0	...
4634248	  744.2	  420.0	 7708.0	...
4634249	  744.0	  420.3	 7712.0	...
MSG	4634250 0000 _ Number Off
4634250	  744.0	  420.4	 7716.0	...
4634251	  743.9	  420.4	 7719.0	...
4634252	  743.9	  420.2	 7718.0	...
4634253	  744.6	  419.9	 7720.0	...
4634254	  745.2	  419.8	 7721.0	...
4634255	  745.7	  420.1	 7723.0	...
4634256	  745.5	  420.5	 7723.0	...
4634257	  745.4	  420.8	 7723.0	...
4634258	  744.9	  421.1	 7722.0	...
4634259	  744.4	  421.2	 7720.0	...
4634260	  744.0	  421.1	 7720.0	...
4634261	  744.0	  420.6	 7722.0	...
4634262	  744.0	  420.0	 7724.0	...
4634263	  744.0	  419.7	 7724.0	...
4634264	  744.0	  419.6	 7723.0	...
4634265	  744.1	  419.6	 7722.0	...
4634266	  744.3	  419.6	 7722.0	...
4634267	  744.3	  419.7	 7725.0	...
4634268	  744.2	  419.6	 7729.0	...
4634269	  744.0	  419.5	 7733.0	...
4634270	  743.6	  419.3	 7733.0	...
4634271	  743.3	  419.1	 7733.0	...
4634272	  742.8	  419.0	 7731.0	...
4634273	  742.6	  419.3	 7730.0	...
4634274	  742.3	  419.7	 7733.0	...
4634275	  742.2	  419.6	 7736.0	...
4634276	  742.0	  419.0	 7734.0	...
4634277	  741.8	  418.4	 7728.0	...
4634278	  741.8	  418.3	 7727.0	...
4634279	  741.9	  418.8	 7730.0	...
4634280	  742.0	  419.3	 7735.0	...
4634281	  742.1	  420.0	 7737.0	...
4634282	  741.9	  420.2	 7739.0	...
4634283	  741.9	  420.2	 7741.0	...
4634284	  741.9	  420.0	 7740.0	...
4634285	  742.3	  419.8	 7740.0	...
4634286	  742.8	  419.4	 7741.0	...
4634287	  743.3	  419.0	 7742.0	...
4634288	  743.5	  418.6	 7740.0	...
4634289	  743.3	  418.7	 7737.0	...
4634290	  742.9	  418.8	 7736.0	...
4634291	  742.5	  418.9	 7738.0	...
4634292	  742.1	  419.0	 7739.0	...
4634293	  741.9	  419.1	 7739.0	...
4634294	  741.8	  419.1	 7739.0	...
4634295	  742.0	  419.2	 7738.0	...
4634296	  742.0	  419.3	 7741.0	...
4634297	  742.1	  419.4	 7745.0	...
4634298	  742.1	  419.5	 7749.0	...
4634299	  742.2	  419.6	 7749.0	...
4634300	  742.3	  419.7	 7749.0	...
4634301	  742.5	  419.8	 7748.0	...
4634302	  742.8	  419.8	 7747.0	...
4634303	  743.0	  420.1	 7747.0	...
4634304	  743.2	  420.3	 7747.0	...
4634305	  743.1	  420.4	 7748.0	...
4634306	  742.9	  420.3	 7747.0	...
4634307	  742.7	  420.2	 7746.0	...
4634308	  742.6	  419.7	 7746.0	...
4634309	  742.4	  419.1	 7746.0	...
4634310	  742.3	  418.5	 7746.0	...
4634311	  742.4	  418.5	 7747.0	...
4634312	  742.8	  418.4	 7747.0	...
4634313	  743.1	  418.5	 7747.0	...
4634314	  743.3	  418.6	 7747.0	...
4634315	  742.4	  418.2	 7750.0	...
4634316	  741.7	  417.6	 7753.0	...
4634317	  740.8	  417.1	 7755.0	...
4634318	  740.5	  417.2	 7755.0	...
4634319	  740.5	  417.3	 7754.0	...
4634320	  740.7	  417.3	 7754.0	...
4634321	  741.1	  417.3	 7755.0	...
4634322	  741.2	  417.3	 7756.0	...
4634323	  741.3	  417.4	 7757.0	...
4634324	  741.1	  417.5	 7758.0	...
4634325	  740.9	  417.6	 7759.0	...
4634326	  741.0	  417.6	 7759.0	...
4634327	  741.4	  417.4	 7761.0	...
4634328	  741.7	  417.1	 7763.0	...
4634329	  741.5	  417.0	 7764.0	...
4634330	  741.3	  416.9	 7763.0	...
4634331	  741.3	  417.0	 7766.0	...
4634332	  741.3	  416.4	 7768.0	...
4634333	  741.5	  415.7	 7770.0	...
4634334	  741.7	  414.8	 7771.0	...
4634335	  741.2	  414.6	 7771.0	...
4634336	  740.5	  414.6	 7772.0	...
4634337	  739.5	  414.9	 7774.0	...
4634338	  739.2	  414.9	 7775.0	...
4634339	  739.0	  414.9	 7776.0	...
4634340	  739.3	  415.0	 7776.0	...
4634341	  739.8	  415.0	 7776.0	...
4634342	  740.1	  415.2	 7776.0	...
4634343	  740.2	  415.4	 7774.0	...
4634344	  740.0	  415.7	 7772.0	...
4634345	  739.8	  415.7	 7770.0	...
4634346	  739.2	  415.5	 7771.0	...
4634347	  738.6	  415.4	 7773.0	...
4634348	  738.1	  414.9	 7775.0	...
4634349	  738.3	  414.4	 7780.0	...
4634350	  738.6	  414.5	 7783.0	...
4634351	  738.8	  415.1	 7786.0	...
4634352	  739.0	  415.7	 7786.0	...
4634353	  739.2	  415.6	 7785.0	...
4634354	  739.5	  415.4	 7785.0	...
4634355	  739.7	  415.1	 7785.0	...
4634356	  739.6	  414.9	 7785.0	...
4634357	  739.5	  414.7	 7785.0	...
4634358	  739.1	  414.6	 7785.0	...
4634359	  738.8	  414.7	 7785.0	...
4634360	  738.5	  414.8	 7785.0	...
4634361	  738.3	  414.4	 7785.0	...
4634362	  738.4	  414.1	 7785.0	...
4634363	  738.6	  414.1	 7786.0	...
4634364	  737.9	  415.1	 7789.0	...
4634365	  737.0	  416.1	 7791.0	...
4634366	  737.0	  415.8	 7793.0	...
4634367	  737.9	  415.0	 7792.0	...
4634368	  738.8	  414.3	 7791.0	...
4634369	  738.7	  414.4	 7790.0	...
4634370	  738.6	  414.5	 7788.0	...
4634371	  738.7	  414.4	 7787.0	...
4634372	  738.8	  414.3	 7786.0	...
4634373	  739.0	  414.3	 7786.0	...
4634374	  738.7	  414.5	 7787.0	...
4634375	  738.3	  414.5	 7787.0	...
4634376	  737.9	  414.0	 7789.0	...
4634377	  737.9	  413.4	 7790.0	...
4634378	  737.7	  413.1	 7792.0	...
4634379	  737.6	  413.4	 7793.0	...
4634380	  737.5	  413.7	 7798.0	...
4634381	  737.5	  413.7	 7802.0	...
4634382	  737.4	  412.3	 7807.0	...
4634383	  737.3	  411.0	 7807.0	...
4634384	  737.3	  410.7	 7809.0	...
4634385	  737.8	  411.7	 7809.0	...
4634386	  738.3	  412.7	 7810.0	...
4634387	  738.6	  412.6	 7810.0	...
4634388	  738.6	  412.7	 7810.0	...
4634389	  738.6	  412.9	 7810.0	...
4634390	  738.5	  413.1	 7810.0	...
4634391	  738.2	  413.4	 7809.0	...
4634392	  737.9	  413.7	 7808.0	...
4634393	  737.7	  414.2	 7809.0	...
4634394	  737.6	  414.3	 7811.0	...
4634395	  737.8	  414.3	 7812.0	...
4634396	  738.0	  413.4	 7814.0	...
4634397	  738.1	  412.5	 7816.0	...
4634398	  738.0	  412.0	 7818.0	...
4634399	  738.0	  412.4	 7819.0	...
4634400	  737.8	  412.6	 7819.0	...
4634401	  737.6	  412.3	 7818.0	...
4634402	  737.4	  411.9	 7817.0	...
4634403	  737.7	  411.6	 7814.0	...
4634404	  738.0	  411.2	 7812.0	...
4634405	  738.6	  410.9	 7811.0	...
4634406	  739.0	  410.9	 7812.0	...
4634407	  738.7	  411.2	 7811.0	...
4634408	  738.1	  411.3	 7810.0	...
4634409	  737.5	  411.1	 7808.0	...
4634410	  737.6	  410.6	 7807.0	...
4634411	  737.4	  410.3	 7810.0	...
4634412	  737.0	  410.9	 7814.0	...
4634413	  736.6	  411.7	 7817.0	...
4634414	  736.6	  412.3	 7817.0	...
4634415	  736.8	  412.1	 7816.0	...
4634416	  736.9	  411.9	 7815.0	...
4634417	  736.9	  412.0	 7815.0	...
4634418	  736.9	  412.0	 7815.0	...
4634419	  737.0	  411.9	 7817.0	...
4634420	  737.2	  411.9	 7820.0	...
4634421	  737.4	  411.4	 7822.0	...
4634422	  737.4	  411.0	 7824.0	...
4634423	  737.6	  411.2	 7825.0	...
4634424	  737.7	  411.9	 7825.0	...
4634425	  737.2	  411.7	 7825.0	...
4634426	  736.6	  410.9	 7825.0	...
4634427	  736.1	  410.7	 7825.0	...
4634428	  736.2	  411.4	 7825.0	...
4634429	  736.5	  412.1	 7824.0	...
4634430	  737.1	  412.0	 7827.0	...
4634431	  737.8	  411.6	 7830.0	...
4634432	  737.6	  411.5	 7834.0	...
4634433	  736.9	  411.5	 7834.0	...
4634434	  736.7	  411.9	 7835.0	...
4634435	  737.2	  412.0	 7835.0	...
4634436	  737.1	  411.8	 7837.0	...
4634437	  736.4	  411.5	 7840.0	...
4634438	  735.7	  411.4	 7841.0	...
4634439	  735.4	  411.7	 7839.0	...
4634440	  734.6	  411.4	 7838.0	...
4634441	  733.9	  410.9	 7837.0	...
4634442	  734.0	  410.2	 7837.0	...
4634443	  734.5	  410.1	 7840.0	...
4634444	  735.1	  410.0	 7843.0	...
4634445	  735.4	  409.8	 7842.0	...
4634446	  735.8	  409.8	 7837.0	...
4634447	  735.9	  409.9	 7835.0	...
4634448	  735.7	  410.3	 7835.0	...
4634449	  735.5	  410.7	 7836.0	...
4634450	  735.3	  410.2	 7835.0	...
4634451	  735.3	  409.2	 7835.0	...
4634452	  735.4	  408.2	 7834.0	...
4634453	  735.5	  408.4	 7832.0	...
4634454	  735.7	  408.9	 7838.0	...
4634455	  735.9	  409.3	 7845.0	...
4634456	  736.3	  408.7	 7852.0	...
4634457	  736.6	  408.3	 7851.0	...
4634458	  736.8	  407.9	 7850.0	...
4634459	  736.7	  408.2	 7848.0	...
4634460	  736.2	  408.4	 7847.0	...
4634461	  735.8	  408.1	 7846.0	...
4634462	  735.5	  407.7	 7846.0	...
MSG	4634463 0000 _ Number On
4634463	  735.5	  407.3	 7846.0	...
4634464	  735.2	  407.4	 7846.0	...
4634465	  734.9	  407.7	 7846.0	...
4634466	  734.5	  408.0	 7847.0	...
4634467	  734.5	  408.3	 7849.0	...
4634468	  734.4	  408.3	 7849.0	...
4634469	  735.2	  408.0	 7852.0	...
4634470	  735.9	  407.7	 7856.0	...
4634471	  736.1	  407.4	 7859.0	...
4634472	  735.4	  407.5	 7860.0	...
4634473	  735.2	  407.5	 7858.0	...
4634474	  735.5	  407.6	 7850.0	...
4634475	  735.9	  407.6	 7842.0	...
4634476	  735.9	  408.0	 7841.0	...
4634477	  735.7	  408.5	 7845.0	...
4634478	  735.1	  409.0	 7849.0	...
4634479	  734.6	  409.0	 7849.0	...
4634480	  734.6	  408.7	 7849.0	...
4634481	  735.0	  408.2	 7850.0	...
4634482	  735.3	  407.4	 7851.0	...
4634483	  734.9	  407.0	 7852.0	...
4634484	  734.5	  406.2	 7852.0	...
4634485	  733.9	  405.7	 7854.0	...
4634486	  733.6	  405.2	 7857.0	...
4634487	  733.4	  405.3	 7863.0	...
4634488	  733.4	  405.4	 7867.0	...
4634489	  733.4	  405.4	 7869.0	...
4634490	  733.3	  405.3	 7869.0	...
4634491	  733.4	  405.5	 7869.0	...
4634492	  733.6	  405.7	 7868.0	...
4634493	  733.9	  405.7	 7870.0	...
4634494	  734.1	  405.5	 7871.0	...
4634495	  734.2	  405.3	 7873.0	...
4634496	  734.0	  405.1	 7872.0	...
4634497	  734.0	  405.3	 7872.0	...
4634498	  734.2	  405.4	 7871.0	...
4634499	  734.0	  404.6	 7870.0	...
4634500	  733.4	  403.5	 7869.0	...
4634501	  732.8	  402.3	 7871.0	...
4634502	  732.8	  402.2	 7873.0	...
4634503	  732.7	  402.5	 7874.0	...
4634504	  732.6	  403.0	 7873.0	...
4634505	  732.6	  403.6	 7873.0	...
4634506	  732.6	  403.9	 7874.0	...
4634507	  732.8	  403.8	 7877.0	...
4634508	  732.7	  403.9	 7878.0	...
4634509	  732.5	  404.0	 7880.0	...
4634510	  732.2	  404.1	 7880.0	...
4634511	  732.1	  404.1	 7883.0	...
4634512	  733.0	  403.9	 7887.0	...
4634513	  734.0	  403.6	 7891.0	...
4634514	  734.5	  403.4	 7891.0	...
4634515	  734.0	  403.9	 7889.0	...
4634516	  733.5	  404.4	 7887.0	...
4634517	  733.6	  404.8	 7888.0	...
4634518	  733.5	  404.2	 7890.0	...
4634519	  733.3	  403.7	 7891.0	...
4634520	  733.2	  403.1	 7896.0	...
4634521	  733.1	  403.0	 7901.0	...
4634522	  733.1	  402.9	 7901.0	...
4634523	  733.0	  403.4	 7896.0	...
4634524	  732.9	  403.8	 7891.0	...
4634525	  732.8	  404.1	 7891.0	...
4634526	  732.8	  403.6	 7894.0	...
4634527	  732.7	  403.3	 7895.0	...
4634528	  732.8	  403.3	 7897.0	...
4634529	  732.9	  403.5	 7897.0	...
4634530	  733.7	  403.6	 7898.0	...
4634531	  734.4	  403.7	 7899.0	...
4634532	  734.6	  403.7	 7901.0	...
4634533	  734.2	  403.1	 7901.0	...
4634534	  733.8	  402.5	 7902.0	...
4634535	  733.9	  402.1	 7903.0	...
4634536	  733.9	  402.2	 7903.0	...
4634537	  733.5	  402.4	 7902.0	...
4634538	  733.2	  402.2	 7901.0	...
4634539	  732.9	  401.8	 7902.0	...
4634540	  733.1	  401.2	 7904.0	...
4634541	  733.2	  400.9	 7905.0	...
4634542	  733.1	  400.8	 7907.0	...
4634543	  732.9	  400.6	 7911.0	...
4634544	  732.8	  400.4	 7914.0	...
4634545	  732.8	  400.7	 7917.0	...
4634546	  732.9	  401.2	 7915.0	...
4634547	  732.8	  401.8	 7913.0	...
4634548	  732.5	  402.0	 7910.0	...
4634549	  732.2	  402.2	 7909.0	...
4634550	  732.3	  402.3	 7909.0	...
4634551	  732.2	  402.2	 7909.0	...
4634552	  732.1	  402.0	 7912.0	...
4634553	  731.9	  401.8	 7917.0	...
4634554	  731.9	  401.7	 7921.0	...
4634555	  731.4	  401.3	 7923.0	...
4634556	  731.0	  400.7	 7922.0	...
4634557	  731.0	  400.0	 7922.0	...
4634558	  732.0	  399.7	 7922.0	...
4634559	  732.9	  399.6	 7922.0	...
4634560	  733.5	  399.5	 7921.0	...
4634561	  733.4	  399.6	 7919.0	...
4634562	  733.3	  399.7	 7918.0	...
4634563	  733.3	  400.0	 7919.0	...
4634564	  733.0	  400.2	 7921.0	...
4634565	  732.7	  400.0	 7923.0	...
4634566	  732.3	  399.6	 7924.0	...
4634567	  732.4	  398.9	 7929.0	...
4634568	  732.6	  398.5	 7932.0	...
4634569	  732.2	  398.6	 7935.0	...
4634570	  731.6	  398.9	 7934.0	...
4634571	  731.5	  399.1	 7930.0	...
4634572	  732.1	  398.9	 7928.0	...
4634573	  732.6	  399.2	 7927.0	...
4634574	  732.4	  399.5	 7928.0	...
4634575	  732.7	  399.4	 7931.0	...
4634576	  733.1	  399.0	 7933.0	...
4634577	  733.6	  398.5	 7938.0	...
4634578	  733.6	  398.3	 7942.0	...
4634579	  733.6	  398.5	 7946.0	...
4634580	  733.9	  398.7	 7947.0	...
4634581	  734.1	  398.5	 7949.0	...
4634582	  733.7	  398.4	 7951.0	...
4634583	  733.0	  398.4	 7953.0	...
4634584	  732.3	  398.6	 7952.0	...
4634585	  732.2	  398.6	 7947.0	...
4634586	  732.2	  398.6	 7941.0	...
4634587	  732.3	  398.5	 7938.0	...
4634588	  732.3	  398.4	 7938.0	...
4634589	  732.1	  398.3	 7942.0	...
4634590	  731.9	  398.4	 7945.0	...
4634591	  731.6	  398.1	 7951.0	...
4634592	  731.6	  397.7	 7954.0	...
4634593	  731.6	  397.4	 7957.0	...
4634594	  732.3	  397.9	 7957.0	...
4634595	  733.1	  398.6	 7956.0	...
4634596	  733.8	  399.4	 7959.0	...
4634597	  733.7	  399.5	 7962.0	...
4634598	  732.9	  398.9	 7963.0	...
4634599	  732.0	  398.1	 7963.0	...
4634600	  731.2	  397.7	 7962.0	...
4634601	  731.3	  398.0	 7962.0	...
4634602	  731.3	  398.0	 7960.0	...
4634603	  731.0	  397.7	 7958.0	...
4634604	  730.7	  397.3	 7961.0	...
4634605	  730.6	  397.3	 7965.0	...
4634606	  730.7	  397.8	 7968.0	...
4634607	  731.0	  398.2	 7966.0	...
4634608	  731.3	  398.7	 7965.0	...
4634609	  731.4	  398.5	 7966.0	...
4634610	  731.4	  398.3	 7967.0	...
4634611	  731.3	  398.1	 7968.0	...
4634612	  731.3	  398.1	 7967.0	...
4634613	  731.4	  398.3	 7966.0	...
4634614	  731.5	  398.3	 7966.0	...
4634615	  731.5	  398.1	 7965.0	...
4634616	  731.2	  397.9	 7964.0	...
4634617	  730.8	  397.9	 7967.0	...
4634618	  730.7	  397.9	 7974.0	...
4634619	  731.0	  397.8	 7981.0	...
4634620	  731.2	  397.5	 7983.0	...
4634621	  731.5	  397.1	 7982.0	...
4634622	  732.2	  396.9	 7985.0	...
4634623	  732.9	  396.7	 7989.0	...
4634624	  733.1	  395.9	 7993.0	...
4634625	  733.0	  395.2	 7993.0	...
4634626	  732.9	  394.6	 7992.0	...
4634627	  732.9	  394.5	 7992.0	...
4634628	  732.8	  394.3	 7994.0	...
4634629	  733.2	  394.5	 7995.0	...
4634630	  733.6	  394.8	 8000.0	...
4634631	  734.0	  395.1	 8006.0	...
4634632	  734.0	  395.8	 8011.0	...
4634633	  734.0	  396.5	 8010.0	...
4634634	  733.8	  396.5	 8004.0	...
4634635	  733.5	  395.8	 7999.0	...
4634636	  733.3	  395.0	 7996.0	...
4634637	  733.3	  394.8	 8000.0	...
4634638	  733.3	  394.7	 8003.0	...
4634639	  733.3	  394.7	 8004.0	...
4634640	  733.5	  394.7	 8005.0	...
4634641	  733.8	  394.6	 8006.0	...
4634642	  733.7	  394.5	 8007.0	...
4634643	  733.0	  394.5	 8008.0	...
4634644	  732.3	  394.8	 8010.0	...
4634645	  732.0	  395.0	 8013.0	...
4634646	  732.0	  395.2	 8013.0	...
4634647	  731.9	  395.2	 8012.0	...
4634648	  732.8	  395.0	 8012.0	...
4634649	  733.7	  394.7	 8011.0	...
4634650	  734.1	  394.5	 8011.0	...
4634651	  733.5	  394.5	 8012.0	...
4634652	  732.9	  394.5	 8012.0	...
4634653	  733.0	  394.4	 8012.0	...
4634654	  733.0	  394.4	 8011.0	...
4634655	  733.2	  394.4	 8014.0	...
4634656	  732.9	  394.3	 8017.0	...
4634657	  732.8	  394.6	 8020.0	...
4634658	  732.6	  394.9	 8020.0	...
4634659	  733.0	  395.0	 8018.0	...
4634660	  733.3	  394.7	 8016.0	...
4634661	  733.8	  394.5	 8014.0	...
4634662	  734.0	  394.3	 8013.0	...
4634663	  733.5	  394.2	 8013.0	...
4634664	  732.1	  393.6	 8013.0	...
4634665	  730.7	  393.1	 8013.0	...
4634666	  731.0	  392.5	 8014.0	...
4634667	  731.9	  392.4	 8018.0	...
4634668	  732.8	  392.2	 8021.0	...
4634669	  732.7	  392.1	 8023.0	...
4634670	  732.6	  392.2	 8023.0	...
4634671	  732.6	  392.4	 8024.0	...
4634672	  732.7	  392.6	 8026.0	...
4634673	  732.8	  392.6	 8027.0	...
4634674	  732.9	  392.4	 8026.0	...
4634675	  733.3	  392.3	 8023.0	...
4634676	  733.6	  391.9	 8020.0	...
4634677	  733.6	  391.7	 8021.0	...
4634678	  733.2	  391.4	 8021.0	...
4634679	  732.8	  391.5	 8022.0	...
4634680	  732.9	  391.9	 8023.0	...
4634681	  733.0	  392.6	 8024.0	...
4634682	  733.0	  393.2	 8023.0	...
4634683	  733.0	  393.7	 8022.0	...
4634684	  732.8	  393.6	 8021.0	...
4634685	  732.6	  393.4	 8021.0	...
4634686	  732.4	  392.9	 8023.0	...
4634687	  732.3	  392.4	 8025.0	...
4634688	  732.5	  392.2	 8027.0	...
4634689	  732.7	  392.1	 8030.0	...
4634690	  732.6	  392.1	 8032.0	...
4634691	  732.1	  391.4	 8034.0	...
4634692	  731.7	  390.7	 8032.0	...
4634693	  732.1	  390.0	 8031.0	...
4634694	  732.5	  390.0	 8031.0	...
4634695	  732.7	  389.9	 8032.0	...
4634696	  732.3	  389.9	 8033.0	...
4634697	  732.0	  390.4	 8034.0	...
4634698	  731.9	  391.0	 8035.0	...
4634699	  731.9	  391.4	 8035.0	...
4634700	  731.8	  391.2	 8035.0	...
4634701	  731.6	  391.1	 8034.0	...
4634702	  731.6	  391.3	 8034.0	...
4634703	  731.7	  391.7	 8033.0	...
4634704	  732.0	  391.4	 8034.0	...
4634705	  732.2	  390.7	 8036.0	...
4634706	  732.6	  390.7	 8041.0	...
4634707	  732.8	  391.4	 8045.0	...
4634708	  733.0	  392.0	 8046.0	...
4634709	  732.8	  392.0	 8044.0	...
4634710	  732.6	  391.9	 8043.0	...
4634711	  732.4	  391.7	 8045.0	...
4634712	  732.4	  391.6	 8046.0	...
4634713	  732.4	  391.3	 8046.0	...
4634714	  732.3	  391.2	 8045.0	...
4634715	  732.1	  391.0	 8047.0	...
4634716	  732.0	  390.9	 8048.0	...
4634717	  731.9	  390.7	 8052.0	...
4634718	  732.0	  390.7	 8055.0	...
4634719	  732.2	  390.9	 8057.0	...
4634720	  732.3	  390.9	 8057.0	...
4634721	  732.2	  390.7	 8057.0	...
4634722	  731.9	  390.3	 8056.0	...
4634723	  731.6	  390.1	 8055.0	...
4634724	  731.9	  390.2	 8054.0	...
4634725	  732.2	  390.4	 8054.0	...
4634726	  732.5	  390.5	 8053.0	...
4634727	  732.4	  390.3	 8055.0	...
4634728	  732.4	  390.1	 8058.0	...
4634729	  732.5	  389.7	 8062.0	...
4634730	  732.7	  389.4	 8067.0	...
4634731	  732.9	  389.0	 8072.0	...
4634732	  732.9	  388.9	 8074.0	...
4634733	  732.9	  389.1	 8074.0	...
4634734	  732.9	  389.8	 8072.0	...
4634735	  732.8	  390.6	 8072.0	...
4634736	  732.6	  390.4	 8071.0	...
4634737	  732.7	  389.9	 8068.0	...
4634738	  732.9	  389.4	 8064.0	...
4634739	  733.2	  389.5	 8060.0	...
4634740	  733.5	  389.7	 8061.0	...
4634741	  733.7	  390.0	 8064.0	...
4634742	  733.4	  390.3	 8071.0	...
4634743	  732.9	  390.6	 8076.0	...
4634744	  732.4	  390.6	 8079.0	...
4634745	  732.1	  390.0	 8080.0	...
4634746	  732.0	  389.5	 8081.0	...
4634747	  732.0	  389.3	 8081.0	...
4634748	  732.4	  389.5	 8080.0	...
4634749	  732.6	  389.0	 8079.0	...
4634750	  732.7	  388.1	 8078.0	...
4634751	  732.2	  387.9	 8077.0	...
4634752	  731.8	  388.5	 8076.0	...
4634753	  732.9	  389.2	 8074.0	...
4634754	  734.4	  389.3	 8072.0	...
4634755	  734.8	  389.3	 8072.0	...
4634756	  733.7	  389.2	 8073.0	...
4634757	  732.9	  389.1	 8075.0	...
4634758	  733.2	  389.4	 8080.0	...
4634759	  733.3	  389.7	 8085.0	...
4634760	  733.1	  390.0	 8092.0	...
4634761	  733.0	  390.0	 8096.0	...
4634762	  732.9	  390.0	 8099.0	...
4634763	  732.0	  390.0	 8100.0	...
4634764	  731.2	  389.9	 8100.0	...
4634765	  730.7	  389.7	 8102.0	...
4634766	  731.1	  389.2	 8103.0	...
MSG	4634767 0000 _ Number Off
4634767	  731.2	  389.0	 8105.0	...
4634768	  731.1	  389.2	 8104.0	...
4634769	  730.9	  389.6	 8103.0	...
4634770	  731.4	  389.8	 8102.0	...
4634771	  731.9	  389.5	 8102.0	...
4634772	  732.4	  389.2	 8101.0	...
4634773	  732.6	  389.1	 8097.0	...
4634774	  732.7	  389.1	 8093.0	...
4634775	  732.7	  388.8	 8090.0	...
4634776	  732.6	  388.5	 8091.0	...
4634777	  732.6	  388.8	 8092.0	...
4634778	  732.5	  389.3	 8091.0	...
4634779	  732.2	  388.8	 8091.0	...
4634780	  731.8	  387.8	 8093.0	...
4634781	  731.9	  387.4	 8095.0	...
4634782	  732.2	  388.1	 8098.0	...
4634783	  732.2	  389.0	 8099.0	...
4634784	  731.9	  389.2	 8102.0	...
4634785	  731.5	  389.5	 8104.0	...
4634786	  732.1	  389.4	 8105.0	...
4634787	  732.6	  389.3	 8105.0	...
4634788	  733.1	  389.3	 8104.0	...
4634789	  732.9	  389.3	 8103.0	...
4634790	  732.4	  389.3	 8104.0	...
4634791	  732.1	  389.3	 8106.0	...
4634792	  731.8	  389.2	 8105.0	...
4634793	  732.0	  389.1	 8103.0	...
4634794	  732.1	  388.8	 8102.0	...
4634795	  732.2	  388.6	 8104.0	...
4634796	  731.4	  388.7	 8107.0	...
4634797	  730.6	  388.7	 8108.0	...
4634798	  730.5	  388.5	 8109.0	...
4634799	  731.1	  388.1	 8110.0	...
4634800	  731.8	  387.8	 8111.0	...
4634801	  731.9	  387.8	 8110.0	...
4634802	  732.0	  387.7	 8109.0	...
4634803	  731.9	  387.8	 8112.0	...
4634804	  731.7	  387.8	 8117.0	...
4634805	  731.4	  387.8	 8122.0	...
4634806	  732.1	  387.8	 8120.0	...
4634807	  732.7	  387.7	 8119.0	...
4634808	  733.1	  387.7	 8117.0	...
4634809	  732.7	  387.8	 8121.0	...
4634810	  732.3	  387.8	 8124.0	...
4634811	  732.1	  387.8	 8127.0	...
4634812	  732.6	  387.5	 8126.0	...
4634813	  733.3	  387.2	 8125.0	...
4634814	  733.9	  387.6	 8126.0	...
4634815	  733.8	  388.2	 8128.0	...
4634816	  733.8	  388.8	 8132.0	...
4634817	  733.6	  388.7	 8136.0	...
4634818	  733.6	  388.6	 8139.0	...
4634819	  733.6	  388.3	 8139.0	...
4634820	  733.4	  388.0	 8137.0	...
4634821	  733.2	  387.7	 8133.0	...
4634822	  732.7	  387.5	 8131.0	...
4634823	  732.3	  387.5	 8131.0	...
4634824	  732.0	  387.6	 8132.0	...
4634825	  731.8	  387.8	 8133.0	...
4634826	  731.5	  387.9	 8133.0	...
4634827	  731.2	  387.2	 8132.0	...
4634828	  731.2	  386.5	 8131.0	...
4634829	  732.3	  385.8	 8129.0	...
4634830	  733.4	  385.8	 8129.0	...
4634831	  733.7	  386.0	 8130.0	...
4634832	  732.9	  386.4	 8133.0	...
4634833	  732.6	  386.6	 8137.0	...
4634834	  733.2	  386.6	 8141.0	...
4634835	  733.9	  386.6	 8142.0	...
4634836	  734.2	  386.6	 8141.0	...
4634837	  734.8	  386.5	 8140.0	...
4634838	  735.2	  386.3	 8140.0	...
4634839	  734.6	  386.3	 8141.0	...
4634840	  733.8	  385.9	 8142.0	...
4634841	  732.9	  385.2	 8144.0	...
4634842	  732.8	  384.4	 8146.0	...
4634843	  732.8	  384.5	 8148.0	...
4634844	  732.9	  384.6	 8151.0	...
4634845	  733.0	  384.8	 8157.0	...
4634846	  733.0	  384.7	 8163.0	...
4634847	  733.5	  384.4	 8168.0	...
4634848	  734.0	  384.1	 8169.0	...
4634849	  734.5	  383.9	 8169.0	...
4634850	  734.2	  383.8	 8168.0	...
4634851	  733.9	  383.7	 8167.0	...
4634852	  734.0	  383.4	 8166.0	...
4634853	  734.4	  383.3	 8168.0	...
4634854	  734.4	  383.2	 8172.0	...
4634855	  733.9	  383.3	 8176.0	...
4634856	  733.3	  383.4	 8177.0	...
4634857	  733.2	  383.4	 8178.0	...
4634858	  733.1	  383.4	 8179.0	...
4634859	  733.6	  383.4	 8180.0	...
4634860	  734.2	  383.3	 8181.0	...
4634861	  734.8	  383.2	 8180.0	...
4634862	  735.0	  383.7	 8180.0	...
4634863	  735.2	  384.2	 8180.0	...
4634864	  735.4	  384.4	 8181.0	...
4634865	  735.5	  384.2	 8181.0	...
4634866	  735.5	  384.0	 8181.0	...
4634867	  735.6	  384.0	 8181.0	...
4634868	  735.7	  383.8	 8180.0	...
4634869	  735.6	  383.5	 8179.0	...
4634870	  735.3	  383.4	 8178.0	...
4634871	  734.8	  383.5	 8178.0	...
4634872	  734.1	  382.9	 8178.0	...
4634873	  733.1	  382.2	 8178.0	...
4634874	  732.4	  381.5	 8178.0	...
4634875	  731.9	  381.6	 8180.0	...
4634876	  731.9	  381.6	 8182.0	...
4634877	  731.8	  381.8	 8184.0	...
4634878	  731.8	  382.1	 8188.0	...
4634879	  731.4	  381.8	 8193.0	...
4634880	  731.1	  381.3	 8197.0	...
4634881	  731.0	  381.6	 8198.0	...
4634882	  731.4	  382.4	 8198.0	...
4634883	  731.9	  383.1	 8196.0	...
4634884	  732.1	  383.0	 8194.0	...
4634885	  732.5	  382.9	 8193.0	...
4634886	  732.9	  382.7	 8192.0	...
4634887	  733.1	  382.5	 8188.0	...
4634888	  733.2	  382.3	 8184.0	...
4634889	  733.3	  382.1	 8181.0	...
4634890	  733.4	  381.7	 8180.0	...
4634891	  733.4	  381.6	 8179.0	...
4634892	  733.4	  381.6	 8181.0	...
4634893	  733.6	  381.4	 8183.0	...
4634894	  733.8	  381.1	 8184.0	...
4634895	  734.0	  380.9	 8183.0	...
4634896	  734.1	  380.9	 8181.0	...
4634897	  733.9	  380.8	 8180.0	...
4634898	  733.7	  380.5	 8187.0	...
4634899	  733.6	  380.5	 8195.0	...
4634900	  733.7	  380.6	 8202.0	...
4634901	  733.7	  380.6	 8201.0	...
4634902	  733.7	  380.6	 8201.0	...
4634903	  733.6	  380.6	 8201.0	...
4634904	  733.6	  381.1	 8201.0	...
4634905	  733.2	  381.7	 8201.0	...
4634906	  732.8	  382.1	 8202.0	...
4634907	  732.4	  382.0	 8201.0	...
4634908	  732.4	  382.0	 8199.0	...
4634909	  732.5	  382.1	 8200.0	...
4634910	  732.6	  382.2	 8205.0	...
4634911	  732.7	  382.1	 8210.0	...
4634912	  732.9	  382.0	 8211.0	...
4634913	  733.5	  381.6	 8212.0	...
4634914	  734.1	  381.1	 8215.0	...
4634915	  734.0	  380.8	 8217.0	...
4634916	  733.4	  380.6	 8218.0	...
4634917	  732.8	  380.5	 8218.0	...
4634918	  732.9	  380.8	 8221.0	...
4634919	  733.2	  381.1	 8223.0	...
4634920	  733.6	  381.4	 8222.0	...
4634921	  733.7	  381.0	 8218.0	...
4634922	  733.7	  380.7	 8216.0	...
4634923	  733.7	  380.6	 8219.0	...
4634924	  733.5	  380.8	 8223.0	...
4634925	  733.3	  381.0	 8226.0	...
4634926	  733.0	  381.2	 8226.0	...
4634927	  732.9	  381.2	 8226.0	...
4634928	  733.5	  381.2	 8225.0	...
4634929	  734.2	  381.2	 8226.0	...
4634930	  734.9	  381.3	 8227.0	...
4634931	  735.2	  381.3	 8228.0	...
4634932	  735.4	  381.3	 8228.0	...
4634933	  735.6	  381.3	 8229.0	...
4634934	  735.6	  380.9	 8230.0	...
4634935	  735.6	  380.4	 8231.0	...
4634936	  735.0	  379.9	 8231.0	...
4634937	  734.5	  379.8	 8231.0	...
4634938	  734.4	  380.6	 8232.0	...
4634939	  735.1	  381.5	 8233.0	...
4634940	  735.7	  382.5	 8233.0	...
4634941	  735.7	  382.7	 8234.0	...
4634942	  735.5	  382.8	 8236.0	...
4634943	  735.3	  382.8	 8239.0	...
4634944	  735.4	  382.4	 8241.0	...
4634945	  735.5	  382.0	 8241.0	...
4634946	  735.5	  381.5	 8241.0	...
4634947	  735.5	  381.4	 8242.0	...
4634948	  735.5	  381.3	 8242.0	...
4634949	  735.7	  381.4	 8242.0	...
4634950	  735.8	  381.4	 8246.0	...
4634951	  735.8	  381.2	 8251.0	...
4634952	  735.9	  380.8	 8251.0	...
4634953	  735.8	  380.5	 8247.0	...
4634954	  735.9	  380.5	 8245.0	...
4634955	  736.0	  380.7	 8250.0	...
4634956	  736.2	  380.1	 8255.0	...
4634957	  736.3	  379.4	 8258.0	...
4634958	  736.3	  379.4	 8258.0	...
4634959	  736.1	  380.2	 8257.0	...
4634960	  736.0	  381.0	 8258.0	...
4634961	  735.7	  381.0	 8260.0	...
4634962	  735.6	  380.8	 8263.0	...
4634963	  735.4	  380.5	 8265.0	...
4634964	  735.3	  380.1	 8265.0	...
4634965	  735.1	  379.4	 8263.0	...
4634966	  734.9	  379.0	 8259.0	...
4634967	  735.2	  378.8	 8258.0	...
4634968	  735.8	  379.0	 8256.0	...
4634969	  736.2	  379.2	 8256.0	...
4634970	  736.1	  379.5	 8256.0	...
4634971	  736.3	  379.6	 8255.0	...
4634972	  736.6	  379.6	 8256.0	...
4634973	  736.9	  379.8	 8258.0	...
4634974	  736.9	  379.9	 8255.0	...
4634975	  736.9	  380.0	 8250.0	...
4634976	  736.8	  379.1	 8253.0	...
4634977	  736.3	  378.2	 8260.0	...
MSG	4634978 0000 _ Number On
4634978	  736.1	  378.0	 8267.0	...
4634979	  736.0	  379.0	 8266.0	...
4634980	  736.2	  380.0	 8266.0	...
4634981	  735.8	  379.7	 8265.0	...
4634982	  735.5	  379.1	 8265.0	...
4634983	  735.2	  378.4	 8266.0	...
4634984	  735.3	  378.6	 8267.0	...
4634985	  735.4	  378.8	 8270.0	...
4634986	  735.4	  379.0	 8274.0	...
4634987	  735.2	  379.1	 8275.0	...
4634988	  735.1	  379.3	 8276.0	...
4634989	  734.9	  379.5	 8279.0	...
4634990	  734.8	  379.1	 8282.0	...
4634991	  734.4	  378.7	 8284.0	...
4634992	  734.0	  378.2	 8283.0	...
4634993	  733.8	  378.3	 8282.0	...
4634994	  733.7	  378.3	 8282.0	...
4634995	  733.9	  378.3	 8280.0	...
4634996	  734.3	  378.4	 8279.0	...
4634997	  734.4	  378.7	 8279.0	...
4634998	  734.4	  378.9	 8281.0	...
4634999	  734.2	  379.2	 8287.0	...
4635000	  734.2	  379.2	 8293.0	...
4635001	  734.2	  379.2	 8294.0	...
4635002	  734.3	  379.1	 8290.0	...
4635003	  734.6	  378.9	 8289.0	...
4635004	  734.9	  378.7	 8291.0	...
4635005	  735.2	  378.4	 8294.0	...
4635006	  735.3	  378.1	 8295.0	...
4635007	  735.5	  377.9	 8297.0	...
4635008	  735.7	  378.2	 8298.0	...
4635009	  735.6	  378.6	 8300.0	...
4635010	  735.4	  378.7	 8301.0	...
4635011	  735.0	  378.3	 8301.0	...
4635012	  735.0	  378.0	 8301.0	...
4635013	  735.1	  378.4	 8297.0	...
4635014	  735.2	  378.6	 8293.0	...
4635015	  735.5	  378.5	 8289.0	...
4635016	  735.8	  378.3	 8288.0	...
4635017	  736.0	  378.4	 8288.0	...
4635018	  736.0	  378.6	 8288.0	...
4635019	  736.0	  378.9	 8288.0	...
4635020	  735.8	  378.9	 8290.0	...
4635021	  735.7	  378.9	 8293.0	...
4635022	  735.6	  378.8	 8296.0	...
4635023	  735.6	  378.6	 8296.0	...
4635024	  736.2	  378.3	 8296.0	...
4635025	  736.9	  378.1	 8296.0	...
4635026	  737.4	  377.7	 8296.0	...
4635027	  737.2	  377.5	 8298.0	...
4635028	  736.9	  377.6	 8300.0	...
4635029	  736.6	  378.0	 8303.0	...
4635030	  736.5	  378.8	 8305.0	...
4635031	  737.3	  379.3	 8307.0	...
4635032	  738.2	  379.8	 8308.0	...
4635033	  738.2	  379.8	 8307.0	...
4635034	  737.5	  379.9	 8306.0	...
4635035	  736.8	  380.0	 8305.0	...
4635036	  736.6	  379.8	 8301.0	...
4635037	  736.3	  379.7	 8297.0	...
4635038	  736.1	  378.6	 8296.0	...
4635039	  736.1	  377.6	 8300.0	...
4635040	  736.1	  377.3	 8304.0	...
4635041	  736.7	  377.9	 8305.0	...
4635042	  737.6	  378.6	 8306.0	...
4635043	  738.5	  378.8	 8307.0	...
4635044	  738.9	  378.6	 8311.0	...
4635045	  739.0	  378.1	 8316.0	...
4635046	  739.4	  378.2	 8319.0	...
4635047	  739.8	  378.8	 8318.0	...
4635048	  738.9	  379.3	 8317.0	...
4635049	  737.8	  379.3	 8317.0	...
4635050	  736.9	  379.0	 8318.0	...
4635051	  737.0	  378.6	 8318.0	...
4635052	  737.1	  378.3	 8318.0	...
4635053	  737.0	  378.2	 8317.0	...
4635054	  737.1	  378.4	 8317.0	...
4635055	  737.2	  378.4	 8317.0	...
4635056	  737.8	  378.6	 8319.0	...
4635057	  738.3	  378.7	 8322.0	...
4635058	  738.6	  378.3	 8324.0	...
4635059	  738.4	  377.7	 8322.0	...
4635060	  738.7	  377.2	 8319.0	...
4635061	  738.9	  377.5	 8316.0	...
4635062	  738.7	  378.5	 8315.0	...
4635063	  738.3	  379.3	 8313.0	...
4635064	  738.1	  379.4	 8312.0	...
4635065	  738.3	  378.8	 8312.0	...
4635066	  738.6	  379.1	 8314.0	...
4635067	  738.9	  379.9	 8316.0	...
4635068	  738.6	  379.7	 8316.0	...
4635069	  738.1	  378.7	 8319.0	...
4635070	  738.1	  377.6	 8326.0	...
4635071	  738.5	  377.7	 8333.0	...
4635072	  738.9	  377.8	 8337.0	...
4635073	  738.6	  378.0	 8337.0	...
4635074	  738.4	  378.5	 8335.0	...
4635075	  738.1	  379.0	 8334.0	...
4635076	  738.3	  379.6	 8333.0	...
4635077	  738.9	  379.9	 8333.0	...
4635078	  739.5	  379.5	 8335.0	...
4635079	  740.1	  378.9	 8337.0	...
4635080	  740.1	  378.2	 8338.0	...
4635081	  740.3	  378.1	 8340.0	...
4635082	  740.1	  378.0	 8342.0	...
4635083	  739.9	  377.7	 8344.0	...
4635084	  739.7	  377.4	 8343.0	...
4635085	  739.8	  377.2	 8342.0	...
4635086	  740.0	  378.2	 8340.0	...
4635087	  740.0	  379.3	 8338.0	...
4635088	  740.0	  379.5	 8338.0	...
4635089	  739.8	  378.7	 8340.0	...
4635090	  738.7	  378.1	 8341.0	...
4635091	  737.8	  378.4	 8343.0	...
4635092	  737.6	  379.1	 8344.0	...
4635093	  738.4	  379.6	 8347.0	...
4635094	  739.2	  379.8	 8349.0	...
4635095	  739.1	  379.8	 8345.0	...
4635096	  738.9	  379.6	 8339.0	...
4635097	  738.9	  378.9	 8339.0	...
4635098	  739.1	  378.3	 8343.0	...
4635099	  739.6	  377.7	 8348.0	...
4635100	  739.9	  378.3	 8347.0	...
4635101	  740.1	  379.0	 8347.0	...
4635102	  739.9	  379.5	 8345.0	...
4635103	  739.8	  379.4	 8344.0	...
4635104	  739.9	  379.2	 8343.0	...
4635105	  739.9	  379.0	 8344.0	...
4635106	  739.8	  378.8	 8347.0	...
4635107	  739.5	  378.8	 8350.0	...
4635108	  739.4	  378.7	 8353.0	...
4635109	  739.3	  378.6	 8355.0	...
4635110	  739.7	  379.2	 8357.0	...
4635111	  739.9	  379.9	 8360.0	...
4635112	  739.7	  380.6	 8361.0	...
4635113	  739.1	  380.6	 8361.0	...
4635114	  738.4	  380.6	 8360.0	...
4635115	  738.0	  380.7	 8358.0	...
4635116	  737.7	  380.8	 8352.0	...
4635117	  737.3	  380.2	 8347.0	...
4635118	  737.1	  379.6	 8340.0	...
4635119	  737.0	  379.3	 8338.0	...
4635120	  737.1	  379.8	 8342.0	...
4635121	  737.2	  380.4	 8348.0	...
4635122	  737.2	  380.5	 8355.0	...
4635123	  737.3	  380.4	 8356.0	...
4635124	  737.3	  380.3	 8356.0	...
4635125	  737.7	  380.1	 8356.0	...
4635126	  738.0	  379.9	 8356.0	...
4635127	  738.3	  379.8	 8353.0	...
4635128	  738.2	  380.5	 8350.0	...
4635129	  738.2	  381.2	 8345.0	...
4635130	  738.1	  381.9	 8342.0	...
4635131	  738.1	  381.9	 8344.0	...
4635132	  738.0	  381.8	 8348.0	...
4635133	  738.0	  381.7	 8350.0	...
4635134	  737.9	  381.3	 8350.0	...
4635135	  737.5	  380.9	 8352.0	...
4635136	  737.2	  380.5	 8355.0	...
4635137	  736.9	  381.0	 8357.0	...
4635138	  736.7	  381.2	 8357.0	...
4635139	  736.4	  381.4	 8356.0	...
4635140	  736.3	  381.5	 8354.0	...
4635141	  736.6	  381.7	 8349.0	...
4635142	  737.0	  382.0	 8344.0	...
4635143	  737.4	  381.9	 8340.0	...
4635144	  737.8	  382.0	 8339.0	...
4635145	  738.0	  382.1	 8340.0	...
4635146	  738.1	  382.3	 8342.0	...
4635147	  738.2	  382.7	 8346.0	...
4635148	  738.3	  383.0	 8352.0	...
4635149	  738.2	  383.1	 8356.0	...
4635150	  737.9	  382.8	 8358.0	...
4635151	  737.7	  382.5	 8357.0	...
4635152	  737.6	  382.3	 8356.0	...
4635153	  737.7	  382.3	 8352.0	...
4635154	  737.7	  382.3	 8349.0	...
4635155	  737.8	  382.2	 8348.0	...
4635156	  738.0	  382.3	 8351.0	...
4635157	  738.2	  382.4	 8354.0	...
4635158	  738.4	  382.5	 8356.0	...
4635159	  738.5	  382.5	 8356.0	...
4635160	  738.6	  382.5	 8351.0	...
4635161	  739.0	  382.4	 8346.0	...
4635162	  739.7	  382.3	 8346.0	...
4635163	  740.3	  382.3	 8351.0	...
4635164	  740.7	  382.2	 8356.0	...
4635165	  740.8	  382.2	 8356.0	...
4635166	  739.4	  382.5	 8355.0	...
4635167	  737.8	  382.3	 8354.0	...
4635168	  736.2	  382.2	 8352.0	...
4635169	  736.4	  382.8	 8348.0	...
4635170	  736.6	  383.6	 8345.0	...
4635171	  736.7	  384.2	 8343.0	...
4635172	  736.7	  383.5	 8346.0	...
4635173	  736.8	  382.7	 8350.0	...
4635174	  737.0	  382.3	 8354.0	...
4635175	  737.0	  382.3	 8355.0	...
4635176	  737.2	  382.3	 8356.0	...
4635177	  737.7	  382.4	 8357.0	...
4635178	  738.4	  382.9	 8355.0	...
4635179	  738.8	  383.5	 8353.0	...
4635180	  738.9	  383.3	 8352.0	...
4635181	  739.0	  382.6	 8351.0	...
4635182	  738.9	  382.1	 8351.0	...
4635183	  739.2	  382.3	 8351.0	...
4635184	  739.4	  382.6	 8351.0	...
4635185	  739.0	  382.8	 8348.0	...
4635186	  738.3	  383.0	 8345.0	...
4635187	  737.7	  383.0	 8341.0	...
4635188	  737.3	  383.0	 8340.0	...
4635189	  737.0	  382.9	 8340.0	...
4635190	  736.7	  382.9	 8340.0	...
4635191	  736.8	  382.9	 8341.0	...
4635192	  736.9	  382.9	 8342.0	...
4635193	  736.8	  383.0	 8343.0	...
4635194	  736.5	  382.5	 8344.0	...
4635195	  737.1	  381.9	 8344.0	...
4635196	  738.0	  381.9	 8344.0	...
4635197	  738.8	  382.2	 8344.0	...
4635198	  738.5	  382.6	 8343.0	...
4635199	  738.3	  382.5	 8342.0	...
4635200	  738.2	  382.5	 8340.0	...
4635201	  738.3	  382.4	 8340.0	...
4635202	  738.2	  382.4	 8346.0	...
4635203	  738.1	  382.3	 8352.0	...
4635204	  738.1	  382.6	 8354.0	...
4635205	  738.1	  382.8	 8351.0	...
4635206	  737.5	  383.0	 8346.0	...
4635207	  737.0	  382.9	 8344.0	...
4635208	  736.3	  382.9	 8341.0	...
4635209	  736.3	  383.0	 8340.0	...
4635210	  736.0	  383.2	 8339.0	...
4635211	  735.7	  383.3	 8339.0	...
4635212	  736.5	  383.3	 8338.0	...
4635213	  737.1	  383.2	 8336.0	...
4635214	  737.7	  382.9	 8333.0	...
4635215	  738.4	  382.6	 8333.0	...
4635216	  739.2	  382.0	 8335.0	...
4635217	  739.9	  381.6	 8331.0	...
4635218	  739.5	  382.3	 8325.0	...
4635219	  739.2	  383.3	 8320.0	...
4635220	  739.1	  383.4	 8322.0	...
4635221	  738.7	  382.5	 8324.0	...
4635222	  738.3	  381.8	 8325.0	...
4635223	  737.6	  382.0	 8332.0	...
4635224	  737.0	  382.2	 8339.0	...
4635225	  736.6	  382.7	 8339.0	...
4635226	  736.7	  383.1	 8332.0	...
4635227	  736.9	  383.2	 8326.0	...
4635228	  737.2	  383.0	 8325.0	...
4635229	  737.5	  382.9	 8325.0	...
4635230	  737.8	  383.0	 8326.0	...
4635231	  737.9	  383.1	 8328.0	...
4635232	  737.8	  383.1	 8334.0	...
4635233	  737.7	  383.1	 8338.0	...
4635234	  737.7	  383.1	 8342.0	...
4635235	  737.8	  383.2	 8342.0	...
4635236	  738.3	  382.9	 8345.0	...
4635237	  738.8	  382.3	 8348.0	...
4635238	  738.9	  381.8	 8351.0	...
4635239	  738.6	  381.7	 8348.0	...
4635240	  738.3	  381.7	 8344.0	...
4635241	  738.0	  382.0	 8339.0	...
4635242	  738.0	  382.6	 8338.0	...
4635243	  738.1	  383.0	 8338.0	...
4635244	  738.0	  383.0	 8338.0	...
4635245	  737.8	  383.1	 8338.0	...
4635246	  737.5	  383.2	 8338.0	...
4635247	  737.4	  383.4	 8338.0	...
4635248	  737.3	  383.3	 8338.0	...
4635249	  737.8	  383.1	 8337.0	...
4635250	  738.3	  383.1	 8337.0	...
4635251	  738.5	  383.0	 8337.0	...
4635252	  737.9	  383.0	 8338.0	...
4635253	  737.4	  382.8	 8338.0	...
4635254	  737.5	  382.8	 8338.0	...
4635255	  737.9	  382.7	 8336.0	...
4635256	  738.1	  382.6	 8332.0	...
4635257	  737.8	  382.6	 8329.0	...
4635258	  737.4	  382.6	 8328.0	...
4635259	  737.0	  382.7	 8328.0	...
4635260	  737.1	  382.5	 8329.0	...
4635261	  737.2	  382.4	 8329.0	...
4635262	  737.4	  382.9	 8328.0	...
4635263	  737.5	  383.5	 8330.0	...
4635264	  737.5	  383.9	 8331.0	...
4635265	  737.1	  383.7	 8332.0	...
4635266	  736.9	  383.7	 8332.0	...
4635267	  736.8	  383.8	 8332.0	...
4635268	  737.0	  383.7	 8331.0	...
4635269	  737.0	  383.7	 8333.0	...
4635270	  736.9	  383.5	 8335.0	...
4635271	  737.3	  383.3	 8337.0	...
4635272	  737.9	  383.1	 8336.0	...
4635273	  738.4	  383.0	 8333.0	...
4635274	  738.2	  383.2	 8329.0	...
4635275	  738.0	  383.3	 8325.0	...
4635276	  738.0	  383.1	 8324.0	...
4635277	  738.1	  382.8	 8327.0	...
4635278	  738.2	  382.9	 8331.0	...
4635279	  738.3	  383.2	 8333.0	...
4635280	  738.3	  383.4	 8333.0	...
MSG	4635281 0000 _ Number Off
4635281	  738.3	  383.0	 8333.0	...
4635282	  738.4	  382.5	 8333.0	...
4635283	  738.4	  382.1	 8334.0	...
4635284	  738.4	  381.7	 8336.0	...
4635285	  738.5	  381.7	 8339.0	...
4635286	  738.6	  382.0	 8340.0	...
4635287	  738.8	  382.2	 8339.0	...
4635288	  738.8	  382.5	 8338.0	...
4635289	  738.8	  382.2	 8339.0	...
4635290	  738.6	  382.1	 8338.0	...
4635291	  738.5	  382.2	 8337.0	...
4635292	  738.4	  382.7	 8336.0	...
4635293	  738.5	  383.3	 8337.0	...
4635294	  738.6	  383.5	 8337.0	...
4635295	  738.9	  383.2	 8337.0	...
4635296	  739.4	  382.7	 8338.0	...
4635297	  739.9	  382.3	 8339.0	...
4635298	  740.2	  382.1	 8338.0	...
4635299	  740.3	  382.1	 8337.0	...
4635300	  740.0	  382.4	 8337.0	...
4635301	  739.6	  382.6	 8338.0	...
4635302	  739.1	  382.8	 8338.0	...
4635303	  739.1	  383.4	 8337.0	...
4635304	  739.1	  384.3	 8336.0	...
4635305	  739.1	  384.8	 8338.0	...
4635306	  739.1	  384.7	 8340.0	...
4635307	  739.0	  384.6	 8344.0	...
4635308	  739.1	  384.8	 8345.0	...
4635309	  739.2	  385.0	 8345.0	...
4635310	  739.3	  385.3	 8338.0	...
4635311	  739.3	  385.5	 8332.0	...
4635312	  739.4	  384.8	 8327.0	...
4635313	  739.4	  383.9	 8328.0	...
4635314	  739.5	  383.0	 8327.0	...
4635315	  739.8	  383.1	 8327.0	...
4635316	  740.2	  383.1	 8326.0	...
4635317	  740.5	  383.1	 8326.0	...
4635318	  740.1	  383.2	 8327.0	...
4635319	  739.5	  383.3	 8327.0	...
4635320	  739.5	  383.4	 8329.0	...
4635321	  740.0	  383.2	 8331.0	...
4635322	  740.4	  383.0	 8333.0	...
4635323	  740.2	  382.8	 8334.0	...
4635324	  739.5	  382.9	 8334.0	...
4635325	  739.1	  383.2	 8334.0	...
4635326	  738.7	  383.6	 8334.0	...
4635327	  738.8	  383.5	 8333.0	...
4635328	  738.8	  383.1	 8333.0	...
4635329	  739.0	  383.5	 8332.0	...
4635330	  739.1	  384.4	 8333.0	...
4635331	  739.2	  384.7	 8334.0	...
4635332	  739.0	  384.2	 8334.0	...
4635333	  738.8	  383.8	 8335.0	...
4635334	  739.3	  383.9	 8333.0	...
4635335	  740.0	  384.0	 8330.0	...
4635336	  740.6	  383.8	 8327.0	...
4635337	  740.2	  383.7	 8326.0	...
4635338	  738.9	  383.8	 8326.0	...
4635339	  737.7	  384.0	 8327.0	...
4635340	  737.0	  384.2	 8328.0	...
4635341	  737.4	  384.2	 8330.0	...
4635342	  737.6	  384.1	 8331.0	...
4635343	  737.5	  384.1	 8331.0	...
4635344	  737.8	  384.1	 8333.0	...
4635345	  738.1	  384.1	 8336.0	...
4635346	  738.4	  384.1	 8337.0	...
4635347	  738.1	  384.2	 8336.0	...
4635348	  737.7	  384.2	 8339.0	...
4635349	  737.4	  383.6	 8344.0	...
4635350	  737.5	  382.9	 8349.0	...
4635351	  737.8	  382.4	 8351.0	...
4635352	  737.6	  382.4	 8352.0	...
4635353	  737.1	  382.1	 8348.0	...
4635354	  736.8	  381.9	 8344.0	...
4635355	  737.2	  382.1	 8340.0	...
4635356	  737.7	  382.5	 8340.0	...
4635357	  738.1	  383.0	 8340.0	...
4635358	  738.2	  383.0	 8338.0	...
4635359	  737.8	  383.1	 8337.0	...
4635360	  737.4	  383.4	 8340.0	...
4635361	  737.2	  383.8	 8345.0	...
4635362	  737.6	  383.9	 8351.0	...
4635363	  738.0	  383.7	 8353.0	...
4635364	  738.1	  383.5	 8354.0	...
4635365	  738.4	  383.3	 8355.0	...
4635366	  738.5	  383.2	 8352.0	...
4635367	  738.6	  382.8	 8348.0	...
4635368	  738.3	  382.3	 8341.0	...
4635369	  738.2	  381.9	 8338.0	...
4635370	  738.3	  381.6	 8335.0	...
4635371	  738.5	  381.5	 8336.0	...
4635372	  738.7	  381.5	 8344.0	...
4635373	  738.7	  381.5	 8351.0	...
4635374	  738.9	  381.4	 8360.0	...
4635375	  739.1	  381.3	 8362.0	...
4635376	  739.3	  381.0	 8362.0	...
4635377	  739.3	  380.9	 8360.0	...
4635378	  739.1	  380.6	 8356.0	...
4635379	  738.7	  380.4	 8350.0	...
4635380	  738.3	  380.3	 8345.0	...
4635381	  738.1	  380.3	 8345.0	...
4635382	  738.0	  380.4	 8350.0	...
4635383	  737.8	  380.6	 8356.0	...
4635384	  737.7	  381.3	 8359.0	...
4635385	  737.7	  381.9	 8358.0	...
4635386	  737.8	  382.2	 8356.0	...
4635387	  737.7	  381.6	 8356.0	...
4635388	  737.6	  380.9	 8358.0	...
4635389	  737.3	  380.4	 8361.0	...
4635390	  737.1	  380.3	 8362.0	...
4635391	  737.4	  380.3	 8361.0	...
4635392	  737.9	  380.4	 8361.0	...
4635393	  738.3	  380.5	 8361.0	...
4635394	  738.1	  380.5	 8362.0	...
4635395	  738.1	  380.5	 8363.0	...
4635396	  738.3	  380.6	 8366.0	...
4635397	  738.4	  380.7	 8369.0	...
4635398	  738.6	  380.8	 8371.0	...
4635399	  738.8	  380.9	 8372.0	...
4635400	  739.3	  380.9	 8372.0	...
4635401	  739.7	  380.5	 8373.0	...
4635402	  740.0	  379.9	 8373.0	...
4635403	  740.1	  379.4	 8373.0	...
4635404	  740.1	  379.3	 8372.0	...
4635405	  740.0	  379.4	 8371.0	...
4635406	  739.1	  379.8	 8370.0	...
4635407	  738.4	  380.2	 8370.0	...
4635408	  737.6	  380.6	 8369.0	...
4635409	  737.4	  380.8	 8370.0	...
4635410	  737.6	  380.6	 8373.0	...
4635411	  737.9	  380.3	 8375.0	...
4635412	  738.1	  380.0	 8376.0	...
4635413	  738.1	  379.9	 8375.0	...
4635414	  737.9	  380.3	 8375.0	...
4635415	  737.7	  380.5	 8376.0	...
4635416	  737.6	  380.7	 8377.0	...
4635417	  737.8	  380.6	 8379.0	...
4635418	  737.9	  380.9	 8381.0	...
4635419	  738.4	  381.0	 8382.0	...
4635420	  738.9	  380.8	 8383.0	...
4635421	  739.2	  380.5	 8384.0	...
4635422	  738.7	  379.9	 8384.0	...
4635423	  738.3	  379.4	 8383.0	...
4635424	  738.0	  379.0	 8380.0	...
4635425	  737.9	  379.5	 8376.0	...
4635426	  737.8	  380.2	 8377.0	...
4635427	  737.9	  380.7	 8380.0	...
4635428	  738.0	  380.4	 8384.0	...
4635429	  738.1	  380.2	 8384.0	...
4635430	  738.3	  380.0	 8385.0	...
4635431	  738.5	  380.3	 8387.0	...
4635432	  738.8	  380.7	 8388.0	...
4635433	  739.4	  381.0	 8388.0	...
4635434	  739.7	  380.4	 8388.0	...
4635435	  739.7	  379.8	 8389.0	...
4635436	  739.3	  379.7	 8389.0	...
4635437	  738.8	  380.2	 8388.0	...
4635438	  738.4	  380.7	 8388.0	...
4635439	  738.6	  380.7	 8388.0	...
4635440	  738.8	  380.8	 8389.0	...
4635441	  739.2	  380.7	 8391.0	...
4635442	  739.1	  380.8	 8393.0	...
4635443	  739.2	  380.8	 8394.0	...
4635444	  739.1	  380.7	 8396.0	...
4635445	  739.0	  380.7	 8398.0	...
4635446	  738.8	  380.7	 8399.0	...
4635447	  738.1	  380.9	 8400.0	...
4635448	  737.7	  380.9	 8400.0	...
4635449	  737.5	  380.8	 8403.0	...
4635450	  737.7	  380.9	 8406.0	...
4635451	  737.6	  381.0	 8408.0	...
4635452	  737.4	  380.6	 8406.0	...
4635453	  737.3	  380.2	 8405.0	...
4635454	  737.3	  379.7	 8405.0	...
4635455	  737.5	  379.8	 8406.0	...
4635456	  737.9	  380.1	 8408.0	...
4635457	  738.1	  380.3	 8409.0	...
4635458	  738.3	  380.4	 8410.0	...
4635459	  738.2	  380.3	 8410.0	...
4635460	  737.8	  379.5	 8416.0	...
4635461	  737.5	  378.6	 8421.0	...
4635462	  737.2	  378.7	 8422.0	...
4635463	  737.5	  379.6	 8418.0	...
4635464	  737.6	  380.6	 8413.0	...
4635465	  737.6	  380.6	 8412.0	...
4635466	  737.6	  380.4	 8411.0	...
4635467	  737.7	  380.2	 8414.0	...
4635468	  737.9	  379.9	 8418.0	...
4635469	  737.7	  379.7	 8424.0	...
4635470	  737.2	  379.7	 8427.0	...
4635471	  736.8	  379.8	 8431.0	...
4635472	  736.7	  380.0	 8433.0	...
4635473	  736.8	  380.1	 8435.0	...
4635474	  737.1	  379.4	 8435.0	...
4635475	  738.1	  378.6	 8438.0	...
4635476	  738.9	  377.5	 8441.0	...
4635477	  738.5	  377.3	 8439.0	...
4635478	  737.7	  378.4	 8436.0	...
4635479	  737.8	  379.6	 8433.0	...
4635480	  738.7	  380.7	 8434.0	...
4635481	  739.3	  380.8	 8435.0	...
4635482	  738.9	  381.1	 8435.0	...
4635483	  738.4	  380.8	 8437.0	...
4635484	  738.1	  380.2	 8439.0	...
4635485	  738.1	  379.6	 8442.0	...
4635486	  738.0	  379.5	 8442.0	...
4635487	  737.8	  379.3	 8444.0	...
4635488	  737.6	  379.1	 8445.0	...
4635489	  737.2	  378.9	 8446.0	...
4635490	  737.0	  378.8	 8445.0	...
4635491	  736.9	  379.4	 8443.0	...
4635492	  737.0	  380.1	 8441.0	...
4635493	  736.9	  380.3	 8440.0	...
4635494	  736.8	  379.9	 8441.0	...
4635495	  736.4	  379.4	 8442.0	...
4635496	  736.2	  379.3	 8443.0	...
4635497	  736.5	  379.2	 8443.0	...
4635498	  737.0	  379.3	 8442.0	...
4635499	  737.6	  379.4	 8443.0	...
4635500	  737.5	  379.5	 8444.0	...
4635501	  737.5	  379.5	 8447.0	...
4635502	  737.4	  379.3	 8449.0	...
4635503	  737.3	  378.5	 8451.0	...
4635504	  737.0	  377.6	 8452.0	...
4635505	  736.4	  376.8	 8455.0	...
4635506	  735.9	  376.6	 8458.0	...
4635507	  735.6	  376.6	 8462.0	...
4635508	  735.7	  376.9	 8465.0	...
4635509	  735.9	  377.0	 8469.0	...
4635510	  736.5	  377.2	 8471.0	...
4635511	  737.1	  377.6	 8471.0	...
4635512	  737.5	  378.1	 8472.0	...
4635513	  737.5	  378.0	 8473.0	...
4635514	  737.5	  377.5	 8474.0	...
4635515	  737.5	  377.0	 8477.0	...
4635516	  737.5	  377.1	 8480.0	...
4635517	  737.6	  377.1	 8483.0	...
4635518	  737.5	  377.2	 8482.0	...
4635519	  737.4	  376.7	 8480.0	...
4635520	  737.0	  376.2	 8477.0	...
4635521	  736.6	  376.3	 8475.0	...
4635522	  736.3	  377.0	 8474.0	...
4635523	  736.1	  377.7	 8474.0	...
4635524	  736.0	  377.5	 8478.0	...
4635525	  736.7	  377.3	 8487.0	...
4635526	  737.3	  376.9	 8497.0	...
4635527	  738.1	  376.7	 8504.0	...
4635528	  738.2	  376.6	 8506.0	...
4635529	  738.3	  376.5	 8509.0	...
4635530	  738.3	  376.7	 8512.0	...
4635531	  738.3	  377.0	 8516.0	...
4635532	  738.4	  377.2	 8517.0	...
4635533	  738.8	  376.8	 8518.0	...
4635534	  739.1	  376.2	 8519.0	...
4635535	  739.0	  376.6	 8519.0	...
4635536	  738.6	  377.4	 8519.0	...
4635537	  738.3	  378.2	 8519.0	...
4635538	  738.2	  377.9	 8518.0	...
4635539	  738.1	  377.5	 8518.0	...
4635540	  738.0	  377.2	 8521.0	...
4635541	  737.3	  377.0	 8523.0	...
4635542	  736.7	  377.0	 8528.0	...
4635543	  736.1	  377.1	 8530.0	...
4635544	  736.3	  377.2	 8529.0	...
4635545	  737.0	  377.0	 8525.0	...
4635546	  737.6	  376.7	 8521.0	...
4635547	  737.5	  376.5	 8526.0	...
4635548	  737.0	  376.9	 8530.0	...
4635549	  736.4	  377.1	 8535.0	...
4635550	  736.2	  377.3	 8538.0	...
4635551	  735.8	  377.0	 8542.0	...
4635552	  735.4	  377.1	 8545.0	...
4635553	  735.4	  377.1	 8544.0	...
4635554	  735.3	  376.5	 8542.0	...
4635555	  735.8	  375.8	 8542.0	...
4635556	  736.3	  375.1	 8547.0	...
4635557	  736.9	  375.0	 8552.0	...
4635558	  737.0	  375.0	 8553.0	...
4635559	  736.8	  375.1	 8553.0	...
4635560	  736.6	  375.5	 8553.0	...
4635561	  735.9	  376.0	 8553.0	...
4635562	  735.4	  376.5	 8553.0	...
4635563	  735.1	  376.9	 8557.0	...
4635564	  735.2	  377.0	 8562.0	...
4635565	  735.3	  376.6	 8565.0	...
4635566	  735.6	  376.6	 8563.0	...
4635567	  735.8	  376.7	 8562.0	...
4635568	  736.1	  377.2	 8564.0	...
4635569	  736.0	  377.3	 8566.0	...
4635570	  736.0	  377.4	 8568.0	...
4635571	  736.1	  377.4	 8566.0	...
4635572	  736.2	  377.3	 8565.0	...
4635573	  736.3	  376.5	 8564.0	...
4635574	  736.2	  375.8	 8572.0	...
4635575	  736.3	  375.3	 8576.0	...
4635576	  736.4	  375.6	 8579.0	...
4635577	  736.5	  375.8	 8578.0	...
4635578	  736.7	  375.9	 8578.0	...
4635579	  736.9	  375.7	 8579.0	...
4635580	  736.5	  375.7	 8582.0	...
4635581	  735.8	  375.7	 8584.0	...
4635582	  735.0	  375.3	 8586.0	...
4635583	  735.0	  374.9	 8587.0	...
4635584	  735.1	  374.6	 8587.0	...
4635585	  735.5	  374.5	 8586.0	...
4635586	  735.7	  374.5	 8584.0	...
4635587	  735.8	  374.1	 8586.0	...
4635588	  736.6	  373.8	 8588.0	...
4635589	  737.3	  373.6	 8590.0	...
4635590	  738.0	  374.4	 8595.0	...
4635591	  737.8	  375.3	 8599.0	...
4635592	  737.4	  376.2	 8602.0	...
4635593	  737.0	  376.4	 8601.0	...
4635594	  736.7	  376.1	 8601.0	...
4635595	  736.3	  375.9	 8601.0	...
4635596	  735.8	  375.1	 8601.0	...
4635597	  735.0	  374.7	 8600.0	...
4635598	  734.1	  374.2	 8600.0	...
4635599	  733.5	  374.2	 8601.0	...
4635600	  733.7	  374.2	 8601.0	...
4635601	  734.3	  374.2	 8601.0	...
4635602	  734.8	  374.2	 8602.0	...
4635603	  734.9	  374.4	 8603.0	...
4635604	  735.0	  374.5	 8601.0	...
4635605	  735.2	  374.6	 8598.0	...
4635606	  735.4	  374.5	 8596.0	...
4635607	  735.2	  374.4	 8598.0	...
4635608	  734.6	  374.3	 8599.0	...
4635609	  733.4	  374.5	 8600.0	...
4635610	  732.4	  374.7	 8600.0	...
4635611	  732.8	  374.5	 8605.0	...
4635612	  733.8	  374.3	 8610.0	...
4635613	  734.8	  374.3	 8615.0	...
4635614	  734.9	  374.5	 8614.0	...
4635615	  734.9	  374.8	 8612.0	...
4635616	  734.8	  374.9	 8610.0	...
4635617	  734.6	  374.6	 8610.0	...
4635618	  734.5	  374.2	 8614.0	...
4635619	  734.4	  373.7	 8618.0	...
4635620	  734.4	  373.3	 8620.0	...
4635621	  734.6	  372.8	 8622.0	...
4635622	  734.7	  372.4	 8624.0	...
4635623	  734.4	  372.4	 8627.0	...
4635624	  733.9	  372.3	 8632.0	...
4635625	  733.8	  372.4	 8638.0	...
4635626	  734.5	  372.3	 8643.0	...
4635627	  735.3	  372.2	 8641.0	...
4635628	  735.6	  371.8	 8637.0	...
4635629	  735.5	  371.4	 8633.0	...
4635630	  734.8	  371.5	 8634.0	...
4635631	  734.2	  371.9	 8636.0	...
4635632	  733.6	  372.4	 8639.0	...
4635633	  733.5	  372.3	 8642.0	...
4635634	  733.4	  372.3	 8642.0	...
4635635	  733.3	  372.3	 8645.0	...
4635636	  733.3	  372.9	 8647.0	...
4635637	  733.4	  373.4	 8649.0	...
4635638	  733.4	  373.5	 8649.0	...
4635639	  733.1	  372.7	 8649.0	...
4635640	  733.2	  371.7	 8649.0	...
4635641	  733.4	  371.2	 8650.0	...
4635642	  733.7	  371.1	 8652.0	...
4635643	  733.7	  371.1	 8655.0	...
4635644	  733.7	  371.2	 8658.0	...
4635645	  733.8	  371.4	 8660.0	...
4635646	  733.9	  371.4	 8661.0	...
4635647	  734.0	  371.3	 8659.0	...
4635648	  734.1	  371.0	 8658.0	...
4635649	  734.1	  370.4	 8660.0	...
4635650	  733.6	  370.2	 8662.0	...
4635651	  733.3	  370.1	 8665.0	...
4635652	  733.0	  370.5	 8666.0	...
4635653	  733.1	  370.6	 8667.0	...
4635654	  733.0	  370.7	 8669.0	...
4635655	  732.6	  370.9	 8670.0	...
4635656	  732.4	  371.0	 8670.0	...
4635657	  732.1	  370.9	 8671.0	...
4635658	  732.1	  370.8	 8674.0	...
4635659	  732.5	  370.9	 8677.0	...
4635660	  732.9	  370.9	 8678.0	...
4635661	  732.7	  370.9	 8681.0	...
4635662	  732.1	  371.1	 8683.0	...
4635663	  731.5	  371.3	 8685.0	...
4635664	  731.3	  371.1	 8684.0	...
4635665	  731.3	  370.9	 8684.0	...
4635666	  731.2	  370.7	 8684.0	...
4635667	  731.2	  370.8	 8684.0	...
4635668	  731.2	  371.0	 8691.0	...
4635669	  731.2	  370.8	 8697.0	...
4635670	  731.2	  370.5	 8704.0	...
4635671	  731.3	  370.0	 8704.0	...
4635672	  731.5	  370.0	 8703.0	...
4635673	  731.7	  370.3	 8701.0	...
4635674	  731.8	  370.6	 8704.0	...
4635675	  732.0	  370.5	 8706.0	...
4635676	  732.3	  370.0	 8708.0	...
4635677	  732.8	  370.1	 8706.0	...
4635678	  733.1	  370.7	 8703.0	...
4635679	  733.3	  371.4	 8701.0	...
4635680	  733.5	  371.5	 8704.0	...
4635681	  732.9	  371.2	 8708.0	...
4635682	  732.2	  370.9	 8711.0	...
4635683	  731.5	  370.2	 8712.0	...
4635684	  731.3	  369.9	 8717.0	...
4635685	  731.1	  369.3	 8722.0	...
4635686	  731.0	  369.0	 8729.0	...
4635687	  731.0	  368.7	 8731.0	...
4635688	  730.9	  368.8	 8733.0	...
4635689	  730.9	  368.8	 8732.0	...
4635690	  731.3	  368.7	 8731.0	...
4635691	  732.1	  368.5	 8729.0	...
4635692	  732.9	  368.5	 8729.0	...
4635693	  733.4	  368.5	 8728.0	...
4635694	  733.5	  368.7	 8728.0	...
4635695	  733.4	  368.8	 8728.0	...
4635696	  732.8	  369.1	 8730.0	...
4635697	  732.1	  369.3	 8733.0	...
4635698	  731.5	  369.4	 8736.0	...
4635699	  731.4	  369.5	 8737.0	...
4635700	  731.4	  369.5	 8738.0	...
4635701	  731.5	  369.6	 8738.0	...
4635702	  731.7	  369.4	 8739.0	...
4635703	  731.9	  369.0	 8738.0	...
4635704	  732.2	  368.5	 8736.0	...
4635705	  732.3	  368.2	 8736.0	...
4635706	  732.3	  368.1	 8736.0	...
4635707	  732.1	  368.0	 8737.0	...
4635708	  732.0	  367.9	 8738.0	...
4635709	  732.1	  367.8	 8741.0	...
4635710	  732.1	  367.8	 8744.0	...
4635711	  732.0	  368.1	 8746.0	...
4635712	  732.3	  368.4	 8746.0	...
4635713	  732.9	  368.2	 8745.0	...
4635714	  733.6	  367.6	 8745.0	...
4635715	  734.1	  367.4	 8748.0	...
4635716	  733.5	  367.9	 8753.0	...
4635717	  733.0	  368.4	 8757.0	...
4635718	  732.4	  368.6	 8758.0	...
4635719	  732.4	  368.0	 8761.0	...
4635720	  732.1	  367.4	 8763.0	...
4635721	  731.8	  367.1	 8765.0	...
4635722	  731.8	  367.9	 8764.0	...
4635723	  732.1	  368.6	 8766.0	...
4635724	  732.6	  369.2	 8769.0	...
4635725	  733.0	  369.2	 8773.0	...
4635726	  733.2	  368.6	 8776.0	...
4635727	  733.1	  368.0	 8776.0	...
4635728	  733.1	  367.5	 8775.0	...
4635729	  732.7	  367.5	 8773.0	...
4635730	  732.2	  367.6	 8772.0	...
4635731	  731.5	  367.8	 8772.0	...
4635732	  731.3	  367.9	 8773.0	...
4635733	  731.1	  367.9	 8774.0	...
4635734	  731.1	  367.7	 8774.0	...
4635735	  731.4	  367.4	 8779.0	...
4635736	  731.7	  367.3	 8783.0	...
4635737	  732.2	  367.1	 8787.0	...
4635738	  732.4	  367.1	 8787.0	...
4635739	  732.4	  367.0	 8784.0	...
4635740	  732.3	  367.0	 8781.0	...
4635741	  732.2	  367.0	 8780.0	...
4635742	  732.2	  366.9	 8782.0	...
4635743	  732.2	  366.8	 8785.0	...
4635744	  731.8	  366.7	 8785.0	...
4635745	  731.2	  366.3	 8784.0	...
4635746	  730.6	  365.9	 8781.0	...
4635747	  730.2	  365.7	 8778.0	...
4635748	  730.0	  365.9	 8777.0	...
4635749	  730.0	  366.1	 8777.0	...
4635750	  730.1	  365.5	 8779.0	...
4635751	  730.8	  364.7	 8782.0	...
4635752	  731.2	  363.7	 8788.0	...
4635753	  730.7	  363.6	 8794.0	...
4635754	  729.8	  363.7	 8799.0	...
4635755	  728.9	  364.0	 8800.0	...
4635756	  729.8	  364.3	 8800.0	...
4635757	  730.6	  364.5	 8800.0	...
4635758	  731.4	  364.7	 8800.0	...
4635759	  731.1	  364.8	 8805.0	...
4635760	  730.7	  365.0	 8809.0	...
4635761	  730.3	  365.3	 8813.0	...
4635762	  729.6	  365.7	 8812.0	...
4635763	  729.2	  365.7	 8811.0	...
4635764	  729.0	  365.5	 8810.0	...
4635765	  729.7	  364.7	 8810.0	...
4635766	  730.3	  364.0	 8810.0	...
4635767	  730.3	  363.6	 8811.0	...
4635768	  729.9	  363.6	 8814.0	...
4635769	  729.9	  363.5	 8816.0	...
4635770	  730.4	  363.6	 8818.0	...
4635771	  730.5	  363.7	 8816.0	...
4635772	  730.1	  363.4	 8815.0	...
4635773	  729.8	  363.0	 8811.0	...
4635774	  729.8	  362.4	 8807.0	...
4635775	  730.1	  362.2	 8806.0	...
4635776	  730.7	  362.6	 8809.0	...
4635777	  731.3	  363.1	 8814.0	...
4635778	  731.5	  363.7	 8816.0	...
4635779	  731.3	  363.8	 8818.0	...
4635780	  730.4	  363.9	 8819.0	...
4635781	  729.6	  363.2	 8823.0	...
4635782	  728.8	  362.5	 8828.0	...
4635783	  728.6	  361.7	 8832.0	...
4635784	  728.6	  361.7	 8831.0	...
4635785	  728.8	  361.9	 8830.0	...
4635786	  728.9	  362.0	 8829.0	...
4635787	  729.1	  362.1	 8828.0	...
4635788	  729.4	  362.1	 8827.0	...
4635789	  729.7	  362.0	 8827.0	...
4635790	  730.0	  362.0	 8827.0	...
4635791	  730.1	  362.1	 8828.0	...
4635792	  730.2	  362.0	 8829.0	...
4635793	  730.4	  361.8	 8830.0	...
4635794	  730.7	  361.9	 8832.0	...
4635795	  730.9	  361.9	 8834.0	...
4635796	  731.0	  362.0	 8835.0	...
4635797	  731.0	  362.1	 8836.0	...
4635798	  730.6	  361.6	 8836.0	...
4635799	  730.6	  361.1	 8836.0	...
4635800	  730.6	  360.5	 8837.0	...
4635801	  731.1	  361.1	 8840.0	...
4635802	  730.6	  361.8	 8843.0	...
4635803	  730.1	  362.5	 8846.0	...
4635804	  729.4	  362.6	 8845.0	...
4635805	  729.3	  362.7	 8845.0	...
4635806	  729.3	  362.4	 8845.0	...
4635807	  729.4	  362.0	 8846.0	...
4635808	  729.4	  361.7	 8846.0	...
4635809	  729.3	  361.6	 8845.0	...
4635810	  729.6	  361.5	 8845.0	...
4635811	  729.9	  361.3	 8845.0	...
4635812	  729.7	  360.8	 8846.0	...
4635813	  729.1	  360.4	 8851.0	...
4635814	  728.6	  360.1	 8855.0	...
4635815	  728.6	  360.0	 8857.0	...
4635816	  728.4	  360.7	 8855.0	...
4635817	  728.2	  361.6	 8854.0	...
4635818	  728.3	  362.0	 8853.0	...
4635819	  728.8	  361.5	 8851.0	...
4635820	  729.2	  360.7	 8850.0	...
4635821	  729.5	  360.3	 8856.0	...
4635822	  729.8	  360.5	 8860.0	...
4635823	  730.2	  361.2	 8865.0	...
4635824	  730.4	  361.9	 8863.0	...
4635825	  730.2	  361.8	 8862.0	...
4635826	  729.9	  361.7	 8861.0	...
4635827	  729.6	  361.6	 8864.0	...
4635828	  729.5	  361.2	 8867.0	...
4635829	  729.1	  361.0	 8872.0	...
4635830	  728.8	  360.8	 8876.0	...
4635831	  729.0	  360.9	 8877.0	...
4635832	  729.5	  360.7	 8874.0	...
4635833	  730.0	  360.5	 8871.0	...
4635834	  730.0	  360.7	 8872.0	...
4635835	  730.6	  361.2	 8873.0	...
4635836	  731.1	  361.7	 8875.0	...
4635837	  730.9	  361.8	 8876.0	...
4635838	  730.1	  361.6	 8876.0	...
4635839	  729.4	  361.3	 8875.0	...
4635840	  729.3	  360.9	 8875.0	...
4635841	  729.0	  360.7	 8876.0	...
4635842	  728.7	  360.8	 8877.0	...
4635843	  728.5	  361.3	 8880.0	...
4635844	  728.6	  361.7	 8881.0	...
4635845	  728.7	  361.8	 8882.0	...
4635846	  729.1	  361.6	 8881.0	...
4635847	  729.3	  361.4	 8881.0	...
4635848	  728.7	  361.4	 8882.0	...
4635849	  727.8	  361.4	 8884.0	...
4635850	  727.4	  361.4	 8885.0	...
4635851	  727.8	  361.4	 8885.0	...
4635852	  728.5	  361.2	 8885.0	...
4635853	  728.8	  361.0	 8891.0	...
4635854	  729.1	  360.8	 8896.0	...
4635855	  729.0	  360.7	 8903.0	...
4635856	  729.0	  360.6	 8905.0	...
4635857	  728.9	  360.4	 8905.0	...
4635858	  729.0	  360.6	 8904.0	...
4635859	  729.1	  360.8	 8902.0	...
4635860	  729.1	  360.9	 8903.0	...
4635861	  729.0	  360.7	 8906.0	...
4635862	  729.4	  361.0	 8908.0	...
4635863	  729.9	  361.5	 8909.0	...
4635864	  730.2	  362.2	 8910.0	...
4635865	  729.7	  362.5	 8911.0	...
4635866	  728.7	  361.6	 8912.0	...
4635867	  727.9	  360.4	 8912.0	...
4635868	  727.2	  359.2	 8912.0	...
4635869	  727.2	  359.1	 8912.0	...
4635870	  727.3	  359.3	 8913.0	...
4635871	  727.5	  359.6	 8919.0	...
4635872	  727.8	  360.2	 8924.0	...
4635873	  728.0	  361.3	 8925.0	...
4635874	  728.3	  362.2	 8922.0	...
4635875	  728.6	  362.9	 8919.0	...
4635876	  728.5	  362.8	 8920.0	...
4635877	  728.2	  362.6	 8922.0	...
4635878	  727.8	  362.3	 8923.0	...
4635879	  727.7	  362.2	 8923.0	...
4635880	  727.8	  362.1	 8924.0	...
4635881	  728.2	  362.1	 8925.0	...
4635882	  728.3	  362.0	 8923.0	...
4635883	  728.1	  362.0	 8920.0	...
4635884	  727.9	  362.0	 8917.0	...
4635885	  728.6	  361.9	 8924.0	...
4635886	  729.2	  361.6	 8930.0	...
4635887	  729.3	  361.2	 8936.0	...
4635888	  728.7	  361.6	 8935.0	...
4635889	  728.1	  362.3	 8933.0	...
4635890	  727.9	  362.6	 8933.0	...
4635891	  727.9	  361.9	 8934.0	...
4635892	  728.1	  361.1	 8934.0	...
4635893	  728.5	  360.6	 8934.0	...
4635894	  728.6	  360.3	 8939.0	...
4635895	  728.6	  360.0	 8944.0	...
4635896	  728.5	  359.7	 8949.0	...
4635897	  728.4	  359.6	 8950.0	...
4635898	  728.0	  359.6	 8949.0	...
4635899	  727.7	  359.9	 8946.0	...
4635900	  727.4	  360.8	 8940.0	...
4635901	  727.5	  361.8	 8934.0	...
4635902	  727.8	  361.1	 8938.0	...
4635903	  728.1	  359.7	 8945.0	...
4635904	  728.4	  359.4	 8953.0	...
4635905	  728.5	  360.4	 8952.0	...
4635906	  728.6	  361.1	 8951.0	...
4635907	  728.1	  360.8	 8953.0	...
4635908	  727.5	  361.2	 8956.0	...
4635909	  726.9	  361.9	 8958.0	...
4635910	  727.1	  362.4	 8957.0	...
4635911	  727.7	  362.2	 8956.0	...
4635912	  728.2	  362.0	 8956.0	...
4635913	  728.6	  361.9	 8956.0	...
4635914	  728.7	  361.8	 8958.0	...
4635915	  728.3	  361.8	 8961.0	...
4635916	  727.9	  362.6	 8955.0	...
4635917	  727.6	  363.3	 8947.0	...
4635918	  727.6	  363.5	 8944.0	...
4635919	  727.6	  363.0	 8949.0	...
4635920	  727.4	  362.6	 8954.0	...
4635921	  727.4	  362.8	 8954.0	...
4635922	  727.4	  363.0	 8955.0	...
4635923	  727.2	  362.4	 8955.0	...
4635924	  727.1	  361.8	 8954.0	...
4635925	  727.4	  361.5	 8954.0	...
4635926	  727.9	  362.2	 8954.0	...
4635927	  728.4	  362.9	 8954.0	...
4635928	  728.6	  363.1	 8955.0	...
4635929	  728.6	  363.0	 8956.0	...
4635930	  728.6	  362.7	 8959.0	...
4635931	  728.6	  362.4	 8961.0	...
4635932	  728.5	  361.9	 8961.0	...
4635933	  727.9	  361.5	 8961.0	...
4635934	  727.5	  361.5	 8960.0	...
4635935	  727.1	  361.6	 8961.0	...
4635936	  727.2	  361.6	 8963.0	...
4635937	  727.0	  361.4	 8962.0	...
4635938	  726.9	  361.1	 8960.0	...
4635939	  726.7	  361.0	 8959.0	...
4635940	  726.8	  361.4	 8961.0	...
4635941	  726.8	  362.0	 8963.0	...
4635942	  726.9	  362.6	 8965.0	...
4635943	  726.9	  362.6	 8966.0	...
4635944	  726.6	  362.6	 8966.0	...
4635945	  726.4	  362.6	 8966.0	...
4635946	  726.5	  362.6	 8966.0	...
4635947	  726.8	  362.6	 8966.0	...
4635948	  727.1	  362.6	 8965.0	...
4635949	  727.1	  362.4	 8965.0	...
4635950	  727.2	  362.1	 8965.0	...
4635951	  727.2	  362.0	 8965.0	...
4635952	  727.2	  362.0	 8966.0	...
4635953	  727.2	  362.2	 8969.0	...
4635954	  727.4	  362.4	 8971.0	...
4635955	  727.8	  363.0	 8973.0	...
4635956	  727.8	  363.7	 8972.0	...
4635957	  727.5	  364.5	 8970.0	...
4635958	  727.1	  364.6	 8968.0	...
4635959	  726.9	  364.4	 8966.0	...
4635960	  726.7	  364.1	 8967.0	...
4635961	  726.3	  364.0	 8968.0	...
4635962	  726.0	  364.5	 8970.0	...
4635963	  725.8	  364.9	 8971.0	...
4635964	  725.9	  365.3	 8967.0	...
4635965	  726.1	  365.3	 8965.0	...
4635966	  726.1	  365.3	 8962.0	...
4635967	  726.0	  365.3	 8961.0	...
4635968	  725.7	  365.4	 8959.0	...
4635969	  726.3	  365.6	 8957.0	...
4635970	  727.1	  366.2	 8954.0	...
4635971	  727.8	  366.8	 8951.0	...
4635972	  727.8	  367.3	 8948.0	...
4635973	  727.7	  367.2	 8948.0	...
4635974	  727.6	  367.1	 8947.0	...
4635975	  727.6	  367.1	 8947.0	...
EFIX R   4632411	4635975	3565	  745.5	  411.5	   7767
SSACC R  4635976
4635976	  727.3	  367.8	 8946.0	...
4635977	  727.0	  368.7	 8946.0	...
4635978	  726.9	  369.6	 8945.0	...
4635979	  727.4	  370.9	 8945.0	...
4635980	  727.4	  372.1	 8945.0	...
4635981	  727.2	  373.1	 8939.0	...
4635982	  727.0	  372.3	 8934.0	...
4635983	  727.2	  371.3	 8929.0	...
4635984	  730.9	  358.7	 8957.0	...
4635985	  734.3	  347.1	 8986.0	...
4635986	  737.5	  335.8	 9017.0	...
4635987	  737.1	  335.8	 9018.0	...
4635988	  736.7	  335.9	 9019.0	...
4635989	  736.8	  338.0	 9016.0	...
4635990	  737.2	  341.2	 9004.0	...
4635991	  736.8	  346.8	 8980.0	...
4635992	  736.4	  354.1	 8933.0	...
4635993	  736.1	  364.9	 8885.0	...
4635994	  737.7	  381.1	 8831.0	...
4635995	  739.6	  397.3	 8775.0	...
4635996	  742.1	  416.1	 8711.0	...
4635997	  743.7	  433.4	 8641.0	...
4635998	  745.8	  454.9	 8566.0	...
4635999	  746.6	  476.0	 8484.0	...
4636000	  748.3	  501.1	 8393.0	...
4636001	  751.0	  528.2	 8291.0	...
4636002	  755.1	  557.9	 8178.0	...
4636003	  759.0	  587.3	 8060.0	...
4636004	  762.0	  618.5	 7936.0	...
4636005	  764.9	  652.8	 7808.0	...
4636006	  766.6	  690.2	 7669.0	...
4636007	  767.5	  730.5	 7514.0	...
4636008	  768.4	  772.5	 7347.0	...
4636009	  770.2	  818.1	 7170.0	...
4636010	  772.6	  867.1	 6998.0	...
4636011	  774.1	  921.0	 6808.0	...
4636012	  775.8	  976.3	 6618.0	...
4636013	  777.7	 1032.6	 6406.0	...
4636014	  780.2	 1092.2	 6200.0	...
4636015	  782.6	 1156.9	 5983.0	...
4636016	  784.8	 1226.8	 5767.0	...
4636017	  787.4	 1299.2	 5542.0	...
4636018	  792.6	 1373.4	 5310.0	...
4636019	  797.5	 1447.9	 5076.0	...
4636020	  802.8	 1526.2	 4832.0	...
4636021	  807.0	 1605.7	 4592.0	...
4636022	  813.4	 1686.0	 4357.0	...
4636023	  820.2	 1764.6	 4130.0	...
4636024	  825.1	 1843.9	 3896.0	...
4636025	  830.6	 1930.1	 3646.0	...
4636026	  838.0	 2025.8	 3397.0	...
4636027	  844.9	 2094.9	 3229.0	...
4636028	  848.7	 2131.5	 3152.0	...
4636029	  848.7	 2131.5	 3152.0	...
SBLINK R 4636030
4636030	   .	   .	    0.0	...
4636031	   .	   .	    0.0	...
4636032	   .	   .	    0.0	...
4636033	   .	   .	    0.0	...
4636034	   .	   .	    0.0	...
4636035	   .	   .	    0.0	...
4636036	   .	   .	    0.0	...
4636037	   .	   .	    0.0	...
4636038	   .	   .	    0.0	...
4636039	   .	   .	    0.0	...
4636040	   .	   .	    0.0	...
4636041	   .	   .	    0.0	...
4636042	   .	   .	    0.0	...
4636043	   .	   .	    0.0	...
4636044	   .	   .	    0.0	...
4636045	   .	   .	    0.0	...
4636046	   .	   .	    0.0	...
4636047	   .	   .	    0.0	...
4636048	   .	   .	    0.0	...
4636049	   .	   .	    0.0	...
4636050	   .	   .	    0.0	...
4636051	   .	   .	    0.0	...
4636052	   .	   .	    0.0	...
4636053	   .	   .	    0.0	...
4636054	   .	   .	    0.0	...
4636055	   .	   .	    0.0	...
4636056	   .	   .	    0.0	...
4636057	   .	   .	    0.0	...
4636058	   .	   .	    0.0	...
4636059	   .	   .	    0.0	...
4636060	   .	   .	    0.0	...
4636061	   .	   .	    0.0	...
4636062	   .	   .	    0.0	...
4636063	   .	   .	    0.0	...
4636064	   .	   .	    0.0	...
4636065	   .	   .	    0.0	...
4636066	   .	   .	    0.0	...
4636067	   .	   .	    0.0	...
4636068	   .	   .	    0.0	...
4636069	   .	   .	    0.0	...
4636070	   .	   .	    0.0	...
4636071	   .	   .	    0.0	...
4636072	   .	   .	    0.0	...
4636073	   .	   .	    0.0	...
4636074	   .	   .	    0.0	...
4636075	   .	   .	    0.0	...
4636076	   .	   .	    0.0	...
4636077	   .	   .	    0.0	...
4636078	   .	   .	    0.0	...
4636079	   .	   .	    0.0	...
4636080	   .	   .	    0.0	...
4636081	   .	   .	    0.0	...
4636082	   .	   .	    0.0	...
4636083	   .	   .	    0.0	...
4636084	   .	   .	    0.0	...
4636085	   .	   .	    0.0	...
4636086	   .	   .	    0.0	...
4636087	   .	   .	    0.0	...
4636088	   .	   .	    0.0	...
4636089	   .	   .	    0.0	...
4636090	   .	   .	    0.0	...
4636091	   .	   .	    0.0	...
4636092	   .	   .	    0.0	...
4636093	   .	   .	    0.0	...
4636094	   .	   .	    0.0	...
4636095	   .	   .	    0.0	...
4636096	   .	   .	    0.0	...
4636097	   .	   .	    0.0	...
4636098	   .	   .	    0.0	...
4636099	   .	   .	    0.0	...
4636100	   .	   .	    0.0	...
4636101	   .	   .	    0.0	...
4636102	   .	   .	    0.0	...
4636103	   .	   .	    0.0	...
4636104	   .	   .	    0.0	...
4636105	   .	   .	    0.0	...
4636106	   .	   .	    0.0	...
4636107	   .	   .	    0.0	...
4636108	   .	   .	    0.0	...
4636109	   .	   .	    0.0	...
4636110	   .	   .	    0.0	...
4636111	   .	   .	    0.0	...
4636112	   .	   .	    0.0	...
4636113	   .	   .	    0.0	...
4636114	   .	   .	    0.0	...
4636115	   .	   .	    0.0	...
4636116	   .	   .	    0.0	...
4636117	   .	   .	    0.0	...
4636118	   .	   .	    0.0	...
4636119	   .	   .	    0.0	...
4636120	   .	   .	    0.0	...
4636121	   .	   .	    0.0	...
4636122	   .	   .	    0.0	...
4636123	   .	   .	    0.0	...
4636124	   .	   .	    0.0	...
4636125	   .	   .	    0.0	...
4636126	   .	   .	    0.0	...
4636127	   .	   .	    0.0	...
[truncated: 4,242,444 more chars]
