# Supplementary material for: With an eye on uncertainty: Modelling pupillary responses to environmental volatility
Source: PLoS Comput Biol. 2019 Jul 5;15(7):e1007126. doi: 10.1371/journal.pcbi.1007126 (PMC6636765; doi:10.1371/journal.pcbi.1007126)
Supplement: S6 Data — Zip file containing the pupillometry data for participant 6. (ZIP) [file pcbi.1007126.s006.zip › P6/trial2.asc]

** CONVERTED FROM C:\Users\tparr\Documents\PVR\P6_1212\trial2.edf using edfapi 3.1 Win32 Nov 24 2009 on Tue Dec 12 10:58:07 2017
** DATE: Tue Dec 12 11:22:34 2017
** TYPE: EDF_FILE BINARY EVENT SAMPLE TAGGED
** VERSION: EYELINK II 1
** SOURCE: EYELINK CL
** EYELINK II CL v4.48 Nov 25 2009
** CAMERA: EyeLink CL Version 1.4 Sensor=BHA
** SERIAL NUMBER: CL1-AAD42
** CAMERA_CONFIG: AAD42140.SCD
**

MSG	4480829 RECCFG CR 1000 2 0 R
MSG	4480829 ELCLCFG MTABLER
MSG	4480829 GAZE_COORDS 0.00 0.00 1599.00 1199.00
MSG	4480829 THRESHOLDS R 122 230
MSG	4480829 ELCL_PROC CENTROID (3)
MSG	4480829 ELCL_PCR_PARAM 5 3.0
START	4480830 	RIGHT	SAMPLES	EVENTS
PRESCALER	1
VPRESCALER	1
PUPIL	AREA
EVENTS	GAZE	RIGHT	RATE	1000.00	TRACKING	CR	FILTER	2
SAMPLES	GAZE	RIGHT	RATE	1000.00	TRACKING	CR	FILTER	2
MSG	4480830 !MODE RECORD CR 1000 2 0 R
4480830	  672.3	  289.2	 9020.0	...
INPUT	4480830	127
4480831	  672.4	  289.1	 9019.0	...
4480832	  673.0	  289.4	 9018.0	...
4480833	  673.7	  289.7	 9018.0	...
4480834	  674.2	  289.7	 9018.0	...
4480835	  674.0	  289.3	 9018.0	...
4480836	  674.2	  289.4	 9016.0	...
SFIX R   4480837
4480837	  674.5	  289.9	 9014.0	...
4480838	  674.0	  290.1	 9015.0	...
4480839	  673.1	  289.7	 9019.0	...
4480840	  672.3	  289.3	 9023.0	...
4480841	  672.5	  289.4	 9023.0	...
4480842	  673.3	  289.5	 9021.0	...
4480843	  673.9	  289.8	 9020.0	...
4480844	  674.3	  289.8	 9020.0	...
4480845	  674.2	  289.9	 9021.0	...
4480846	  673.8	  289.6	 9023.0	...
4480847	  673.7	  289.2	 9025.0	...
4480848	  673.5	  288.9	 9026.0	...
4480849	  673.6	  289.0	 9024.0	...
4480850	  673.6	  289.2	 9022.0	...
4480851	  673.5	  289.3	 9021.0	...
4480852	  673.3	  289.4	 9020.0	...
4480853	  673.1	  289.3	 9024.0	...
4480854	  673.2	  289.2	 9029.0	...
4480855	  673.4	  289.1	 9032.0	...
4480856	  673.6	  289.1	 9026.0	...
4480857	  673.7	  289.0	 9020.0	...
4480858	  673.7	  288.7	 9015.0	...
4480859	  673.6	  288.5	 9016.0	...
4480860	  673.4	  288.2	 9018.0	...
4480861	  673.8	  288.0	 9020.0	...
4480862	  674.3	  287.8	 9022.0	...
4480863	  674.8	  287.9	 9027.0	...
4480864	  674.7	  288.2	 9031.0	...
4480865	  674.3	  288.6	 9035.0	...
4480866	  673.7	  288.8	 9034.0	...
4480867	  673.1	  288.9	 9032.0	...
4480868	  672.8	  288.9	 9031.0	...
4480869	  672.9	  288.8	 9032.0	...
4480870	  673.1	  288.9	 9033.0	...
4480871	  673.2	  289.1	 9032.0	...
4480872	  673.4	  289.1	 9030.0	...
4480873	  673.6	  288.8	 9027.0	...
4480874	  673.7	  288.4	 9026.0	...
4480875	  673.4	  288.2	 9026.0	...
4480876	  673.1	  288.1	 9028.0	...
4480877	  672.8	  288.2	 9031.0	...
4480878	  672.9	  288.4	 9031.0	...
4480879	  672.9	  288.8	 9031.0	...
4480880	  672.8	  289.0	 9029.0	...
4480881	  672.8	  289.1	 9028.0	...
4480882	  673.2	  288.9	 9027.0	...
4480883	  673.6	  288.7	 9027.0	...
4480884	  674.0	  288.5	 9029.0	...
4480885	  673.7	  288.4	 9033.0	...
4480886	  673.3	  288.4	 9036.0	...
4480887	  672.9	  288.4	 9036.0	...
4480888	  673.1	  288.3	 9036.0	...
4480889	  673.5	  288.2	 9036.0	...
4480890	  673.8	  288.3	 9033.0	...
4480891	  673.5	  288.1	 9031.0	...
4480892	  673.2	  288.0	 9032.0	...
4480893	  673.1	  288.1	 9036.0	...
4480894	  673.1	  288.4	 9041.0	...
4480895	  673.1	  288.7	 9043.0	...
4480896	  673.1	  288.9	 9042.0	...
4480897	  673.1	  289.1	 9038.0	...
4480898	  673.1	  289.2	 9036.0	...
4480899	  672.9	  289.2	 9038.0	...
4480900	  672.8	  289.1	 9039.0	...
4480901	  672.6	  288.8	 9040.0	...
4480902	  672.7	  288.6	 9040.0	...
4480903	  672.8	  288.5	 9041.0	...
4480904	  672.9	  288.5	 9042.0	...
4480905	  672.9	  288.5	 9043.0	...
4480906	  672.8	  288.6	 9041.0	...
4480907	  672.6	  288.6	 9039.0	...
4480908	  672.3	  288.8	 9035.0	...
4480909	  672.0	  289.0	 9033.0	...
4480910	  672.6	  289.2	 9036.0	...
4480911	  673.3	  289.2	 9041.0	...
4480912	  674.0	  288.7	 9045.0	...
4480913	  673.9	  288.3	 9045.0	...
4480914	  673.7	  287.8	 9046.0	...
4480915	  673.6	  287.8	 9047.0	...
4480916	  672.8	  287.9	 9047.0	...
4480917	  672.2	  288.1	 9047.0	...
4480918	  671.9	  288.2	 9046.0	...
4480919	  672.5	  287.7	 9046.0	...
4480920	  673.1	  287.2	 9043.0	...
4480921	  673.4	  287.4	 9040.0	...
4480922	  673.4	  288.2	 9038.0	...
4480923	  673.4	  289.0	 9038.0	...
4480924	  673.0	  289.1	 9038.0	...
4480925	  672.5	  289.1	 9037.0	...
4480926	  672.1	  289.0	 9036.0	...
4480927	  672.1	  288.7	 9039.0	...
4480928	  672.1	  288.6	 9043.0	...
4480929	  671.9	  288.5	 9048.0	...
4480930	  671.6	  288.3	 9050.0	...
4480931	  671.3	  287.8	 9045.0	...
4480932	  671.0	  287.2	 9039.0	...
4480933	  670.8	  287.1	 9034.0	...
4480934	  671.5	  287.5	 9036.0	...
4480935	  672.2	  288.0	 9037.0	...
4480936	  672.7	  288.4	 9039.0	...
4480937	  672.5	  288.2	 9038.0	...
4480938	  672.3	  288.2	 9037.0	...
4480939	  672.4	  288.3	 9036.0	...
4480940	  672.3	  288.4	 9036.0	...
4480941	  672.2	  288.5	 9033.0	...
4480942	  672.2	  288.5	 9030.0	...
4480943	  672.2	  287.7	 9027.0	...
4480944	  672.1	  286.9	 9028.0	...
4480945	  672.0	  286.5	 9028.0	...
4480946	  672.0	  286.7	 9031.0	...
4480947	  672.0	  286.8	 9033.0	...
4480948	  672.4	  286.6	 9035.0	...
4480949	  673.0	  286.2	 9034.0	...
4480950	  673.4	  285.8	 9035.0	...
4480951	  672.8	  285.4	 9037.0	...
4480952	  671.9	  285.1	 9039.0	...
4480953	  671.2	  285.4	 9040.0	...
4480954	  671.4	  285.8	 9043.0	...
4480955	  672.1	  286.2	 9044.0	...
4480956	  672.6	  286.3	 9044.0	...
4480957	  673.0	  286.2	 9041.0	...
4480958	  672.8	  285.8	 9040.0	...
4480959	  672.6	  285.5	 9039.0	...
4480960	  672.5	  285.4	 9038.0	...
4480961	  672.4	  285.6	 9036.0	...
4480962	  672.4	  285.8	 9034.0	...
4480963	  672.5	  285.8	 9034.0	...
4480964	  672.3	  285.5	 9036.0	...
4480965	  672.0	  285.2	 9039.0	...
4480966	  671.9	  284.9	 9041.0	...
4480967	  672.0	  285.1	 9042.0	...
4480968	  672.5	  285.3	 9043.0	...
4480969	  672.7	  285.0	 9044.0	...
4480970	  672.8	  284.5	 9045.0	...
4480971	  672.7	  283.9	 9046.0	...
4480972	  672.8	  284.1	 9046.0	...
4480973	  672.7	  284.4	 9046.0	...
4480974	  672.6	  284.2	 9046.0	...
4480975	  672.4	  283.8	 9047.0	...
4480976	  672.2	  283.8	 9048.0	...
4480977	  672.0	  284.2	 9047.0	...
4480978	  671.4	  284.7	 9045.0	...
4480979	  670.9	  284.8	 9043.0	...
4480980	  671.3	  284.9	 9045.0	...
4480981	  672.0	  285.0	 9048.0	...
4480982	  673.0	  284.9	 9052.0	...
4480983	  673.1	  284.8	 9052.0	...
4480984	  673.2	  284.8	 9052.0	...
4480985	  673.1	  284.8	 9053.0	...
4480986	  672.9	  284.5	 9054.0	...
4480987	  672.5	  284.1	 9057.0	...
4480988	  672.2	  284.1	 9057.0	...
4480989	  671.9	  284.4	 9052.0	...
4480990	  671.7	  284.2	 9046.0	...
4480991	  671.5	  283.7	 9040.0	...
4480992	  671.3	  283.2	 9040.0	...
4480993	  671.3	  283.2	 9041.0	...
4480994	  671.4	  283.2	 9042.0	...
4480995	  671.5	  283.2	 9043.0	...
4480996	  671.5	  283.8	 9044.0	...
4480997	  671.4	  284.5	 9043.0	...
4480998	  671.6	  284.4	 9046.0	...
4480999	  671.8	  283.7	 9049.0	...
4481000	  672.1	  283.1	 9051.0	...
4481001	  672.1	  283.6	 9050.0	...
4481002	  672.1	  284.2	 9050.0	...
4481003	  671.4	  284.5	 9052.0	...
4481004	  670.5	  284.3	 9054.0	...
4481005	  669.9	  284.2	 9053.0	...
4481006	  669.7	  284.2	 9052.0	...
4481007	  669.5	  283.9	 9050.0	...
4481008	  670.3	  283.4	 9053.0	...
4481009	  671.6	  283.3	 9055.0	...
4481010	  673.0	  283.6	 9057.0	...
4481011	  672.4	  284.2	 9057.0	...
4481012	  671.8	  284.4	 9057.0	...
4481013	  671.2	  284.3	 9057.0	...
4481014	  671.1	  283.8	 9058.0	...
4481015	  670.9	  283.3	 9057.0	...
4481016	  670.6	  283.1	 9056.0	...
4481017	  670.1	  283.4	 9055.0	...
4481018	  669.7	  283.9	 9055.0	...
4481019	  669.5	  284.4	 9056.0	...
4481020	  669.4	  284.6	 9057.0	...
4481021	  669.7	  285.4	 9056.0	...
4481022	  670.1	  286.3	 9056.0	...
4481023	  670.5	  287.1	 9056.0	...
4481024	  670.6	  286.7	 9061.0	...
4481025	  670.8	  286.3	 9066.0	...
4481026	  671.0	  285.8	 9070.0	...
4481027	  671.0	  285.8	 9069.0	...
4481028	  670.9	  285.7	 9066.0	...
4481029	  670.9	  285.6	 9063.0	...
4481030	  670.9	  285.6	 9061.0	...
4481031	  670.8	  285.8	 9062.0	...
4481032	  670.6	  286.0	 9064.0	...
4481033	  671.1	  285.9	 9065.0	...
4481034	  672.0	  285.8	 9065.0	...
4481035	  672.9	  285.8	 9065.0	...
4481036	  672.9	  286.0	 9065.0	...
4481037	  672.8	  286.1	 9063.0	...
4481038	  672.7	  286.1	 9062.0	...
4481039	  673.1	  286.1	 9062.0	...
4481040	  673.4	  285.9	 9065.0	...
4481041	  673.6	  285.8	 9068.0	...
4481042	  673.4	  286.1	 9069.0	...
4481043	  672.8	  286.4	 9067.0	...
4481044	  672.1	  286.8	 9065.0	...
4481045	  671.5	  286.9	 9064.0	...
4481046	  671.2	  287.0	 9061.0	...
4481047	  670.9	  287.1	 9058.0	...
4481048	  671.1	  286.8	 9059.0	...
4481049	  671.6	  286.4	 9063.0	...
4481050	  672.3	  286.1	 9063.0	...
4481051	  672.5	  286.2	 9060.0	...
4481052	  672.3	  286.2	 9060.0	...
4481053	  671.8	  286.3	 9063.0	...
4481054	  671.4	  286.6	 9061.0	...
4481055	  671.3	  286.9	 9055.0	...
4481056	  671.4	  287.1	 9048.0	...
4481057	  671.6	  286.9	 9048.0	...
4481058	  671.7	  286.7	 9050.0	...
4481059	  671.6	  286.7	 9050.0	...
4481060	  671.4	  286.7	 9048.0	...
4481061	  671.3	  286.8	 9045.0	...
4481062	  671.4	  287.0	 9045.0	...
4481063	  671.6	  287.3	 9045.0	...
4481064	  671.7	  287.5	 9044.0	...
4481065	  671.3	  287.7	 9044.0	...
4481066	  670.8	  287.7	 9043.0	...
4481067	  670.6	  287.7	 9046.0	...
4481068	  671.3	  287.5	 9049.0	...
4481069	  671.9	  286.6	 9053.0	...
4481070	  672.9	  285.7	 9055.0	...
4481071	  673.4	  284.8	 9057.0	...
4481072	  673.9	  284.5	 9054.0	...
4481073	  673.8	  284.3	 9051.0	...
4481074	  673.8	  284.2	 9046.0	...
4481075	  673.3	  284.2	 9045.0	...
4481076	  672.8	  284.1	 9043.0	...
4481077	  672.3	  284.1	 9045.0	...
4481078	  672.5	  284.1	 9048.0	...
4481079	  672.9	  284.3	 9051.0	...
4481080	  673.1	  284.6	 9050.0	...
4481081	  673.3	  284.7	 9050.0	...
4481082	  673.2	  284.8	 9049.0	...
4481083	  673.2	  284.8	 9050.0	...
4481084	  673.4	  284.8	 9050.0	...
4481085	  673.5	  284.7	 9051.0	...
4481086	  672.9	  284.7	 9051.0	...
4481087	  672.2	  284.4	 9050.0	...
4481088	  671.7	  283.8	 9049.0	...
4481089	  672.0	  283.2	 9049.0	...
4481090	  672.3	  283.0	 9049.0	...
4481091	  672.4	  282.9	 9049.0	...
4481092	  672.4	  283.0	 9051.0	...
4481093	  672.4	  283.1	 9052.0	...
4481094	  672.3	  283.2	 9053.0	...
4481095	  672.2	  283.3	 9053.0	...
4481096	  672.2	  283.6	 9052.0	...
4481097	  672.1	  284.0	 9052.0	...
4481098	  672.0	  284.2	 9051.0	...
4481099	  672.0	  284.0	 9051.0	...
4481100	  672.2	  283.7	 9053.0	...
4481101	  672.4	  283.6	 9055.0	...
4481102	  672.2	  283.6	 9056.0	...
4481103	  672.1	  283.6	 9053.0	...
4481104	  672.2	  283.5	 9054.0	...
4481105	  672.4	  283.5	 9056.0	...
4481106	  671.9	  283.8	 9054.0	...
4481107	  671.2	  284.2	 9049.0	...
4481108	  670.5	  284.5	 9043.0	...
4481109	  670.6	  285.1	 9043.0	...
4481110	  671.1	  285.5	 9043.0	...
4481111	  671.6	  285.8	 9044.0	...
4481112	  671.9	  285.7	 9043.0	...
4481113	  672.0	  285.7	 9043.0	...
4481114	  671.9	  285.0	 9044.0	...
4481115	  671.9	  284.1	 9046.0	...
4481116	  671.8	  284.0	 9048.0	...
4481117	  671.8	  284.7	 9048.0	...
4481118	  671.7	  285.5	 9048.0	...
4481119	  671.4	  285.7	 9048.0	...
4481120	  671.3	  285.9	 9049.0	...
4481121	  671.2	  285.9	 9047.0	...
4481122	  671.0	  285.7	 9046.0	...
4481123	  670.7	  285.5	 9045.0	...
4481124	  670.7	  285.5	 9044.0	...
4481125	  670.6	  285.4	 9044.0	...
4481126	  670.8	  285.4	 9046.0	...
4481127	  671.0	  285.5	 9048.0	...
4481128	  671.2	  285.9	 9049.0	...
4481129	  671.1	  286.2	 9046.0	...
4481130	  670.9	  286.2	 9043.0	...
4481131	  670.6	  285.9	 9040.0	...
4481132	  670.4	  285.7	 9038.0	...
4481133	  670.8	  285.7	 9037.0	...
4481134	  671.3	  285.6	 9037.0	...
4481135	  672.0	  285.5	 9037.0	...
4481136	  672.2	  285.5	 9037.0	...
4481137	  671.9	  286.1	 9036.0	...
4481138	  671.5	  286.6	 9036.0	...
4481139	  671.0	  287.0	 9035.0	...
4481140	  671.1	  286.7	 9034.0	...
4481141	  671.1	  285.9	 9033.0	...
4481142	  671.0	  285.3	 9033.0	...
4481143	  670.5	  285.1	 9033.0	...
4481144	  669.6	  285.4	 9034.0	...
4481145	  668.9	  285.7	 9034.0	...
4481146	  668.5	  286.4	 9034.0	...
4481147	  668.6	  287.1	 9034.0	...
4481148	  668.8	  287.8	 9035.0	...
4481149	  669.0	  287.9	 9036.0	...
4481150	  669.1	  288.1	 9034.0	...
4481151	  669.1	  288.9	 9030.0	...
4481152	  668.8	  289.9	 9026.0	...
EFIX R   4480837	4481152	316	  672.2	  286.4	   9043
SSACC R  4481153
4481153	  668.5	  291.1	 9018.0	...
4481154	  668.2	  291.9	 9013.0	...
4481155	  668.3	  293.2	 9007.0	...
4481156	  668.5	  295.4	 9006.0	...
4481157	  669.1	  298.0	 8997.0	...
4481158	  669.6	  299.9	 8985.0	...
4481159	  670.3	  301.2	 8971.0	...
4481160	  670.9	  301.8	 8964.0	...
4481161	  674.9	  288.3	 8996.0	...
4481162	  678.4	  274.4	 9039.0	...
4481163	  682.9	  261.9	 9082.0	...
4481164	  684.6	  266.2	 9079.0	...
4481165	  685.2	  278.0	 9040.0	...
4481166	  685.8	  297.3	 8972.0	...
4481167	  687.2	  321.9	 8885.0	...
4481168	  690.8	  350.8	 8786.0	...
4481169	  693.1	  383.3	 8669.0	...
4481170	  696.0	  420.4	 8535.0	...
4481171	  699.5	  458.9	 8383.0	...
4481172	  704.5	  501.4	 8217.0	...
4481173	  709.6	  550.7	 8028.0	...
4481174	  714.2	  605.2	 7826.0	...
4481175	  716.7	  665.5	 7605.0	...
4481176	  718.5	  729.4	 7368.0	...
4481177	  720.8	  800.1	 7113.0	...
4481178	  725.6	  875.5	 6853.0	...
4481179	  730.9	  957.7	 6572.0	...
4481180	  736.0	 1044.5	 6281.0	...
4481181	  740.5	 1135.7	 5975.0	...
4481182	  744.7	 1230.5	 5666.0	...
4481183	  751.3	 1325.4	 5357.0	...
4481184	  757.3	 1422.2	 5041.0	...
4481185	  763.6	 1518.7	 4731.0	...
4481186	  768.0	 1618.1	 4418.0	...
4481187	  774.8	 1714.4	 4116.0	...
4481188	  784.2	 1808.6	 3823.0	...
4481189	  794.0	 1910.9	 3536.0	...
4481190	  801.4	 2017.9	 3255.0	...
4481191	  804.7	 2093.5	 3068.0	...
4481192	  805.5	 2128.0	 2977.0	...
4481193	  805.5	 2128.0	 2977.0	...
SBLINK R 4481194
4481194	   .	   .	    0.0	...
4481195	   .	   .	    0.0	...
4481196	   .	   .	    0.0	...
4481197	   .	   .	    0.0	...
4481198	   .	   .	    0.0	...
4481199	   .	   .	    0.0	...
4481200	   .	   .	    0.0	...
4481201	   .	   .	    0.0	...
4481202	   .	   .	    0.0	...
4481203	   .	   .	    0.0	...
4481204	   .	   .	    0.0	...
4481205	   .	   .	    0.0	...
4481206	   .	   .	    0.0	...
4481207	   .	   .	    0.0	...
4481208	   .	   .	    0.0	...
4481209	   .	   .	    0.0	...
4481210	   .	   .	    0.0	...
4481211	   .	   .	    0.0	...
4481212	   .	   .	    0.0	...
4481213	   .	   .	    0.0	...
4481214	   .	   .	    0.0	...
4481215	   .	   .	    0.0	...
4481216	   .	   .	    0.0	...
4481217	   .	   .	    0.0	...
4481218	   .	   .	    0.0	...
4481219	   .	   .	    0.0	...
4481220	   .	   .	    0.0	...
4481221	   .	   .	    0.0	...
4481222	   .	   .	    0.0	...
4481223	   .	   .	    0.0	...
4481224	   .	   .	    0.0	...
4481225	   .	   .	    0.0	...
4481226	   .	   .	    0.0	...
4481227	   .	   .	    0.0	...
4481228	   .	   .	    0.0	...
4481229	   .	   .	    0.0	...
4481230	   .	   .	    0.0	...
4481231	   .	   .	    0.0	...
4481232	   .	   .	    0.0	...
4481233	   .	   .	    0.0	...
4481234	   .	   .	    0.0	...
4481235	   .	   .	    0.0	...
4481236	   .	   .	    0.0	...
4481237	   .	   .	    0.0	...
4481238	   .	   .	    0.0	...
4481239	   .	   .	    0.0	...
4481240	   .	   .	    0.0	...
4481241	   .	   .	    0.0	...
4481242	   .	   .	    0.0	...
4481243	   .	   .	    0.0	...
4481244	   .	   .	    0.0	...
4481245	   .	   .	    0.0	...
4481246	   .	   .	    0.0	...
4481247	   .	   .	    0.0	...
4481248	   .	   .	    0.0	...
4481249	   .	   .	    0.0	...
4481250	   .	   .	    0.0	...
4481251	   .	   .	    0.0	...
4481252	   .	   .	    0.0	...
4481253	   .	   .	    0.0	...
4481254	   .	   .	    0.0	...
4481255	   .	   .	    0.0	...
4481256	   .	   .	    0.0	...
4481257	   .	   .	    0.0	...
4481258	   .	   .	    0.0	...
4481259	   .	   .	    0.0	...
4481260	   .	   .	    0.0	...
4481261	   .	   .	    0.0	...
4481262	   .	   .	    0.0	...
4481263	   .	   .	    0.0	...
4481264	   .	   .	    0.0	...
4481265	   .	   .	    0.0	...
4481266	   .	   .	    0.0	...
4481267	   .	   .	    0.0	...
EBLINK R 4481194	4481267	74
4481268	  784.9	 2317.7	 2883.0	...
4481269	  784.9	 2317.7	 2883.0	...
4481270	  786.9	 2301.9	 2929.0	...
4481271	  789.4	 2269.8	 3009.0	...
4481272	  790.7	 2219.5	 3125.0	...
4481273	  789.9	 2185.0	 3196.0	...
4481274	  788.7	 2166.9	 3232.0	...
4481275	  818.9	 2058.5	 3499.0	...
4481276	  848.9	 1951.7	 3766.0	...
4481277	  851.8	 1935.2	 3815.0	...
4481278	  854.8	 1903.1	 3911.0	...
4481279	  851.5	 1859.9	 4037.0	...
4481280	  844.3	 1818.0	 4158.0	...
4481281	  834.7	 1778.3	 4273.0	...
4481282	  830.7	 1736.3	 4405.0	...
4481283	  824.4	 1696.7	 4532.0	...
4481284	  818.0	 1657.2	 4662.0	...
4481285	  810.0	 1619.0	 4774.0	...
4481286	  805.2	 1580.3	 4890.0	...
4481287	  800.0	 1542.7	 5001.0	...
4481288	  796.8	 1504.8	 5118.0	...
4481289	  791.0	 1468.7	 5229.0	...
4481290	  785.6	 1432.2	 5338.0	...
4481291	  780.4	 1396.8	 5445.0	...
4481292	  776.6	 1362.1	 5554.0	...
4481293	  774.8	 1330.0	 5650.0	...
4481294	  773.0	 1298.3	 5748.0	...
4481295	  769.5	 1268.1	 5837.0	...
4481296	  765.8	 1238.1	 5929.0	...
4481297	  760.7	 1208.3	 6018.0	...
4481298	  758.0	 1180.1	 6102.0	...
4481299	  754.0	 1153.0	 6185.0	...
4481300	  751.4	 1127.7	 6262.0	...
4481301	  746.3	 1101.7	 6341.0	...
4481302	  741.9	 1076.5	 6419.0	...
4481303	  737.4	 1051.5	 6498.0	...
4481304	  735.2	 1027.4	 6580.0	...
4481305	  733.6	 1003.3	 6659.0	...
4481306	  732.1	  980.2	 6736.0	...
4481307	  731.1	  956.7	 6813.0	...
4481308	  730.4	  934.1	 6889.0	...
4481309	  729.4	  912.6	 6957.0	...
4481310	  727.9	  892.8	 7019.0	...
4481311	  726.4	  872.3	 7088.0	...
4481312	  725.1	  852.4	 7155.0	...
4481313	  724.2	  832.0	 7223.0	...
4481314	  724.5	  812.7	 7286.0	...
4481315	  724.7	  793.8	 7347.0	...
4481316	  723.2	  777.0	 7401.0	...
4481317	  720.9	  761.5	 7451.0	...
4481318	  718.6	  745.5	 7506.0	...
4481319	  716.9	  728.8	 7563.0	...
4481320	  714.9	  713.4	 7620.0	...
4481321	  714.1	  697.6	 7680.0	...
4481322	  714.2	  683.3	 7734.0	...
4481323	  714.4	  667.3	 7789.0	...
4481324	  713.5	  653.4	 7839.0	...
4481325	  712.2	  639.9	 7884.0	...
4481326	  710.9	  628.1	 7926.0	...
4481327	  711.6	  614.7	 7967.0	...
4481328	  712.5	  601.1	 8015.0	...
4481329	  713.4	  588.1	 8061.0	...
4481330	  712.4	  578.2	 8103.0	...
4481331	  711.7	  568.8	 8135.0	...
4481332	  710.8	  559.3	 8165.0	...
4481333	  709.7	  548.9	 8196.0	...
4481334	  707.3	  539.2	 8231.0	...
4481335	  704.3	  530.9	 8259.0	...
4481336	  701.5	  523.5	 8284.0	...
4481337	  698.7	  514.7	 8314.0	...
4481338	  696.0	  506.7	 8345.0	...
4481339	  693.2	  499.0	 8376.0	...
4481340	  691.9	  490.7	 8406.0	...
4481341	  691.5	  482.2	 8438.0	...
4481342	  690.9	  473.2	 8473.0	...
4481343	  689.6	  465.9	 8495.0	...
4481344	  688.3	  458.1	 8524.0	...
4481345	  687.2	  452.2	 8543.0	...
4481346	  686.2	  445.2	 8574.0	...
4481347	  685.2	  438.2	 8600.0	...
4481348	  684.4	  430.5	 8627.0	...
4481349	  684.1	  424.2	 8652.0	...
4481350	  685.5	  416.4	 8678.0	...
4481351	  686.4	  407.5	 8710.0	...
4481352	  686.7	  399.3	 8741.0	...
4481353	  685.2	  393.7	 8765.0	...
4481354	  683.7	  388.8	 8781.0	...
4481355	  681.7	  383.5	 8797.0	...
4481356	  679.8	  377.9	 8814.0	...
4481357	  677.9	  373.1	 8835.0	...
4481358	  677.2	  369.8	 8851.0	...
4481359	  677.1	  364.4	 8872.0	...
4481360	  677.5	  358.2	 8893.0	...
4481361	  677.8	  351.0	 8914.0	...
4481362	  677.5	  346.1	 8932.0	...
4481363	  676.8	  341.1	 8947.0	...
4481364	  675.9	  336.8	 8960.0	...
4481365	  674.7	  331.6	 8978.0	...
4481366	  674.8	  328.8	 8992.0	...
ESACC R  4481153	4481366	214	  668.5	  291.1	  674.8	  328.8	   0.79	   1646
SFIX R   4481367
4481367	  674.8	  323.8	 9013.0	...
4481368	  672.8	  320.7	 9027.0	...
4481369	  669.7	  316.2	 9042.0	...
4481370	  667.2	  314.5	 9048.0	...
4481371	  666.9	  310.5	 9059.0	...
4481372	  666.5	  306.9	 9067.0	...
4481373	  665.5	  303.0	 9073.0	...
4481374	  664.6	  300.3	 9079.0	...
4481375	  666.2	  298.6	 9088.0	...
4481376	  668.2	  296.2	 9103.0	...
4481377	  669.5	  292.8	 9113.0	...
4481378	  668.9	  289.6	 9123.0	...
4481379	  668.9	  287.9	 9126.0	...
4481380	  669.9	  286.3	 9137.0	...
4481381	  670.7	  284.6	 9146.0	...
4481382	  671.1	  281.8	 9155.0	...
4481383	  671.2	  280.6	 9156.0	...
4481384	  672.2	  279.1	 9165.0	...
4481385	  673.3	  278.7	 9174.0	...
4481386	  673.8	  277.2	 9181.0	...
4481387	  673.0	  276.1	 9181.0	...
4481388	  671.9	  275.2	 9178.0	...
4481389	  671.3	  275.3	 9176.0	...
4481390	  671.0	  274.5	 9177.0	...
4481391	  671.0	  273.8	 9181.0	...
4481392	  671.1	  273.1	 9185.0	...
4481393	  673.6	  271.9	 9184.0	...
4481394	  676.0	  270.6	 9183.0	...
4481395	  677.1	  269.4	 9185.0	...
4481396	  676.0	  269.5	 9188.0	...
4481397	  675.9	  270.2	 9183.0	...
4481398	  677.0	  270.9	 9175.0	...
4481399	  678.6	  271.5	 9172.0	...
4481400	  679.4	  271.1	 9179.0	...
4481401	  680.2	  270.7	 9186.0	...
4481402	  677.7	  272.9	 9177.0	...
4481403	  674.9	  275.5	 9167.0	...
4481404	  674.7	  275.9	 9161.0	...
4481405	  677.3	  273.8	 9165.0	...
EFIX R   4481367	4481405	39	  672.3	  284.9	   9140
SSACC R  4481406
4481406	  679.9	  271.7	 9169.0	...
4481407	  677.6	  273.8	 9164.0	...
4481408	  675.6	  277.1	 9153.0	...
4481409	  673.7	  280.3	 9142.0	...
4481410	  674.0	  281.5	 9135.0	...
4481411	  674.0	  282.0	 9131.0	...
4481412	  674.0	  283.0	 9125.0	...
4481413	  674.1	  284.0	 9118.0	...
4481414	  669.8	  298.8	 9085.0	...
4481415	  665.4	  314.2	 9053.0	...
4481416	  661.1	  329.9	 9019.0	...
4481417	  661.6	  332.3	 9017.0	...
4481418	  661.6	  334.2	 9016.0	...
4481419	  661.6	  335.9	 9012.0	...
4481420	  661.5	  336.0	 9008.0	...
4481421	  661.6	  335.6	 9004.0	...
4481422	  661.6	  335.3	 9004.0	...
ESACC R  4481406	4481422	17	  679.9	  271.7	  661.6	  335.3	   1.37	    141
SFIX R   4481423
4481423	  661.6	  335.3	 8999.0	...
4481424	  661.6	  335.3	 8993.0	...
4481425	  661.8	  335.7	 8992.0	...
4481426	  662.1	  336.1	 8997.0	...
4481427	  662.7	  336.5	 9002.0	...
4481428	  663.6	  336.2	 9002.0	...
4481429	  664.5	  335.8	 9007.0	...
4481430	  664.8	  335.5	 9011.0	...
4481431	  664.5	  335.1	 9013.0	...
4481432	  664.2	  334.9	 9011.0	...
4481433	  664.3	  335.1	 9008.0	...
4481434	  664.8	  335.5	 9009.0	...
4481435	  665.3	  335.4	 9011.0	...
4481436	  665.7	  334.8	 9012.0	...
4481437	  665.8	  334.2	 9012.0	...
4481438	  666.0	  334.3	 9012.0	...
4481439	  665.8	  334.4	 9011.0	...
4481440	  665.5	  334.2	 9010.0	...
4481441	  665.4	  334.0	 9006.0	...
4481442	  665.2	  333.2	 9002.0	...
4481443	  665.3	  332.6	 9000.0	...
4481444	  665.2	  332.0	 9002.0	...
4481445	  665.1	  331.5	 9004.0	...
4481446	  665.2	  331.1	 9006.0	...
4481447	  665.3	  330.6	 9007.0	...
4481448	  665.4	  330.5	 9009.0	...
4481449	  665.2	  330.4	 9012.0	...
4481450	  664.7	  330.1	 9013.0	...
4481451	  664.2	  329.5	 9015.0	...
4481452	  663.8	  328.9	 9016.0	...
4481453	  663.5	  328.4	 9017.0	...
4481454	  663.1	  328.1	 9018.0	...
4481455	  662.6	  327.8	 9018.0	...
4481456	  662.1	  327.3	 9019.0	...
4481457	  661.7	  326.8	 9019.0	...
4481458	  661.4	  326.5	 9019.0	...
4481459	  661.5	  326.4	 9017.0	...
4481460	  661.5	  325.8	 9016.0	...
4481461	  661.4	  324.8	 9016.0	...
4481462	  661.3	  324.0	 9016.0	...
4481463	  661.2	  323.4	 9017.0	...
4481464	  661.3	  323.2	 9018.0	...
4481465	  661.3	  323.1	 9018.0	...
4481466	  661.2	  323.1	 9020.0	...
4481467	  661.0	  323.0	 9021.0	...
4481468	  660.9	  322.8	 9022.0	...
4481469	  660.8	  322.5	 9023.0	...
4481470	  660.7	  322.4	 9023.0	...
4481471	  660.5	  322.2	 9026.0	...
4481472	  660.4	  322.0	 9029.0	...
4481473	  660.2	  321.8	 9028.0	...
4481474	  660.1	  321.7	 9025.0	...
4481475	  660.3	  321.5	 9023.0	...
4481476	  660.7	  321.3	 9026.0	...
4481477	  661.1	  321.2	 9029.0	...
4481478	  661.3	  321.1	 9030.0	...
4481479	  661.7	  321.0	 9030.0	...
4481480	  662.0	  320.9	 9030.0	...
4481481	  662.3	  320.8	 9030.0	...
4481482	  662.3	  320.7	 9030.0	...
4481483	  662.3	  320.7	 9030.0	...
4481484	  662.0	  320.2	 9031.0	...
4481485	  661.8	  319.6	 9031.0	...
4481486	  661.8	  319.3	 9032.0	...
4481487	  661.9	  319.5	 9032.0	...
4481488	  662.1	  319.7	 9033.0	...
4481489	  662.2	  319.7	 9032.0	...
4481490	  662.6	  319.7	 9032.0	...
4481491	  662.9	  319.7	 9032.0	...
4481492	  663.2	  320.0	 9032.0	...
4481493	  663.3	  320.2	 9030.0	...
4481494	  663.4	  320.4	 9028.0	...
4481495	  663.5	  320.4	 9028.0	...
4481496	  663.5	  320.6	 9029.0	...
4481497	  663.1	  320.9	 9030.0	...
4481498	  662.7	  320.9	 9030.0	...
4481499	  662.5	  321.0	 9030.0	...
4481500	  662.4	  321.3	 9029.0	...
4481501	  662.3	  321.7	 9027.0	...
4481502	  662.7	  322.0	 9026.0	...
4481503	  663.2	  322.0	 9028.0	...
4481504	  663.7	  321.9	 9030.0	...
4481505	  664.0	  321.8	 9030.0	...
4481506	  664.3	  321.5	 9029.0	...
4481507	  663.7	  321.4	 9027.0	...
4481508	  662.8	  321.7	 9027.0	...
4481509	  662.5	  322.0	 9026.0	...
4481510	  663.2	  322.3	 9030.0	...
4481511	  663.5	  322.2	 9034.0	...
4481512	  663.3	  322.2	 9037.0	...
4481513	  663.4	  322.1	 9040.0	...
4481514	  663.8	  322.0	 9043.0	...
4481515	  664.1	  321.9	 9046.0	...
4481516	  664.0	  321.9	 9045.0	...
4481517	  663.9	  321.9	 9046.0	...
4481518	  663.9	  321.9	 9046.0	...
4481519	  663.9	  321.9	 9046.0	...
4481520	  664.0	  322.0	 9045.0	...
4481521	  664.0	  322.2	 9044.0	...
4481522	  663.8	  322.2	 9044.0	...
4481523	  663.6	  321.9	 9044.0	...
4481524	  663.5	  321.5	 9045.0	...
4481525	  663.6	  321.3	 9046.0	...
4481526	  663.8	  321.2	 9049.0	...
4481527	  664.0	  321.2	 9052.0	...
4481528	  664.3	  321.6	 9055.0	...
4481529	  664.6	  322.1	 9056.0	...
4481530	  664.7	  322.5	 9056.0	...
4481531	  664.6	  322.4	 9054.0	...
4481532	  664.5	  322.4	 9050.0	...
4481533	  664.4	  322.1	 9047.0	...
4481534	  664.4	  321.8	 9047.0	...
4481535	  664.3	  321.4	 9049.0	...
4481536	  664.2	  321.1	 9053.0	...
4481537	  664.1	  320.8	 9056.0	...
4481538	  664.1	  320.2	 9060.0	...
4481539	  664.0	  319.9	 9060.0	...
4481540	  663.9	  319.6	 9063.0	...
4481541	  664.2	  319.6	 9067.0	...
4481542	  664.6	  319.6	 9071.0	...
4481543	  665.0	  319.6	 9073.0	...
4481544	  665.0	  319.0	 9072.0	...
4481545	  664.8	  318.5	 9070.0	...
4481546	  664.6	  317.8	 9066.0	...
4481547	  664.7	  317.6	 9062.0	...
4481548	  664.4	  317.9	 9060.0	...
4481549	  664.2	  318.3	 9060.0	...
4481550	  664.2	  318.5	 9061.0	...
4481551	  664.5	  317.9	 9063.0	...
4481552	  664.8	  317.5	 9065.0	...
4481553	  664.9	  317.4	 9068.0	...
4481554	  664.8	  317.3	 9070.0	...
4481555	  664.7	  317.2	 9073.0	...
4481556	  664.5	  317.0	 9076.0	...
4481557	  664.4	  316.9	 9075.0	...
4481558	  664.7	  316.8	 9072.0	...
4481559	  664.8	  316.7	 9069.0	...
4481560	  665.0	  316.3	 9069.0	...
4481561	  664.8	  315.9	 9068.0	...
4481562	  664.8	  315.5	 9067.0	...
4481563	  664.5	  314.9	 9070.0	...
4481564	  664.4	  314.4	 9073.0	...
4481565	  664.2	  313.9	 9078.0	...
4481566	  664.9	  313.9	 9079.0	...
4481567	  665.5	  313.9	 9081.0	...
4481568	  665.6	  313.8	 9082.0	...
4481569	  665.3	  313.7	 9084.0	...
4481570	  664.8	  313.7	 9086.0	...
4481571	  664.8	  313.8	 9089.0	...
4481572	  665.0	  313.9	 9089.0	...
4481573	  665.0	  312.8	 9091.0	...
4481574	  665.1	  311.7	 9093.0	...
4481575	  665.0	  311.4	 9095.0	...
4481576	  665.1	  312.1	 9096.0	...
4481577	  665.2	  312.7	 9096.0	...
4481578	  665.2	  312.5	 9096.0	...
4481579	  665.1	  312.4	 9096.0	...
4481580	  665.3	  312.4	 9100.0	...
4481581	  665.4	  312.4	 9105.0	...
4481582	  665.5	  312.5	 9109.0	...
4481583	  665.5	  312.5	 9108.0	...
4481584	  665.5	  312.6	 9107.0	...
4481585	  665.5	  312.6	 9107.0	...
4481586	  665.6	  312.5	 9105.0	...
4481587	  665.8	  312.7	 9102.0	...
4481588	  665.8	  313.0	 9102.0	...
4481589	  665.7	  313.0	 9105.0	...
4481590	  665.5	  312.6	 9107.0	...
4481591	  665.5	  312.3	 9108.0	...
4481592	  665.4	  312.4	 9108.0	...
4481593	  665.2	  312.5	 9111.0	...
4481594	  664.9	  312.7	 9114.0	...
4481595	  664.8	  312.8	 9111.0	...
4481596	  664.7	  312.9	 9106.0	...
4481597	  664.6	  313.0	 9104.0	...
4481598	  665.0	  313.3	 9108.0	...
4481599	  665.4	  313.6	 9111.0	...
4481600	  665.4	  313.4	 9111.0	...
4481601	  664.9	  312.9	 9112.0	...
4481602	  664.6	  312.4	 9112.0	...
4481603	  664.7	  312.4	 9113.0	...
4481604	  664.8	  312.2	 9115.0	...
4481605	  664.9	  312.0	 9118.0	...
4481606	  665.4	  311.7	 9121.0	...
4481607	  665.9	  311.5	 9122.0	...
4481608	  665.9	  311.4	 9122.0	...
4481609	  665.3	  311.4	 9122.0	...
4481610	  665.0	  311.4	 9123.0	...
4481611	  665.3	  311.2	 9124.0	...
4481612	  665.7	  311.2	 9125.0	...
4481613	  666.2	  311.3	 9125.0	...
4481614	  666.6	  311.4	 9124.0	...
4481615	  667.1	  311.5	 9123.0	...
4481616	  667.3	  311.7	 9123.0	...
4481617	  667.5	  311.8	 9121.0	...
4481618	  667.6	  311.8	 9120.0	...
4481619	  667.2	  311.9	 9118.0	...
4481620	  666.8	  312.0	 9118.0	...
4481621	  666.0	  312.1	 9118.0	...
4481622	  665.6	  312.1	 9119.0	...
4481623	  665.3	  311.7	 9119.0	...
4481624	  665.5	  311.3	 9119.0	...
4481625	  665.8	  311.3	 9120.0	...
4481626	  666.1	  311.8	 9121.0	...
4481627	  665.9	  312.4	 9122.0	...
4481628	  665.5	  312.6	 9122.0	...
4481629	  665.4	  312.6	 9126.0	...
4481630	  665.6	  312.6	 9130.0	...
4481631	  665.7	  312.8	 9132.0	...
4481632	  665.5	  312.9	 9128.0	...
4481633	  665.6	  313.0	 9123.0	...
4481634	  665.9	  312.8	 9120.0	...
4481635	  666.2	  312.0	 9125.0	...
4481636	  666.1	  311.2	 9131.0	...
4481637	  665.9	  310.6	 9135.0	...
4481638	  665.7	  310.6	 9134.0	...
4481639	  665.4	  311.1	 9132.0	...
4481640	  665.1	  311.6	 9130.0	...
4481641	  664.9	  312.1	 9129.0	...
4481642	  664.6	  312.2	 9128.0	...
4481643	  664.1	  312.4	 9125.0	...
4481644	  663.7	  312.5	 9123.0	...
4481645	  663.6	  312.6	 9120.0	...
4481646	  663.9	  312.5	 9120.0	...
4481647	  664.3	  312.4	 9121.0	...
4481648	  664.5	  312.2	 9124.0	...
4481649	  664.6	  312.1	 9130.0	...
4481650	  664.5	  312.1	 9135.0	...
4481651	  664.0	  312.1	 9138.0	...
4481652	  663.5	  312.2	 9136.0	...
4481653	  662.9	  312.2	 9133.0	...
4481654	  662.8	  311.8	 9130.0	...
4481655	  662.7	  311.4	 9132.0	...
4481656	  662.2	  311.4	 9134.0	...
4481657	  661.8	  311.8	 9137.0	...
4481658	  661.7	  312.2	 9140.0	...
4481659	  662.0	  312.4	 9141.0	...
4481660	  662.2	  312.5	 9141.0	...
4481661	  662.0	  312.4	 9142.0	...
4481662	  661.9	  312.2	 9143.0	...
4481663	  661.9	  311.9	 9144.0	...
4481664	  662.0	  311.9	 9144.0	...
4481665	  661.8	  311.9	 9143.0	...
4481666	  661.5	  311.8	 9141.0	...
4481667	  660.6	  312.1	 9139.0	...
4481668	  659.9	  312.4	 9138.0	...
4481669	  659.8	  312.0	 9142.0	...
4481670	  660.2	  311.3	 9148.0	...
4481671	  660.7	  310.6	 9154.0	...
4481672	  660.6	  310.0	 9157.0	...
4481673	  660.8	  309.5	 9159.0	...
4481674	  661.0	  309.0	 9161.0	...
4481675	  660.9	  309.2	 9162.0	...
4481676	  660.5	  309.5	 9161.0	...
4481677	  660.1	  309.7	 9159.0	...
4481678	  659.7	  309.8	 9159.0	...
4481679	  659.2	  309.9	 9160.0	...
4481680	  658.9	  310.3	 9161.0	...
4481681	  659.1	  310.7	 9161.0	...
4481682	  659.1	  311.2	 9161.0	...
4481683	  659.0	  311.4	 9160.0	...
4481684	  659.2	  311.7	 9159.0	...
4481685	  660.0	  311.8	 9158.0	...
4481686	  660.8	  311.4	 9157.0	...
4481687	  660.8	  310.9	 9158.0	...
4481688	  660.4	  310.2	 9158.0	...
4481689	  660.0	  310.0	 9158.0	...
4481690	  659.7	  309.8	 9159.0	...
4481691	  659.6	  309.8	 9159.0	...
4481692	  659.4	  309.8	 9160.0	...
4481693	  659.5	  309.8	 9160.0	...
4481694	  659.5	  309.5	 9164.0	...
4481695	  659.5	  309.2	 9167.0	...
4481696	  659.5	  308.8	 9172.0	...
4481697	  659.5	  308.7	 9173.0	...
4481698	  659.6	  308.7	 9174.0	...
4481699	  659.7	  308.8	 9175.0	...
4481700	  659.7	  308.9	 9176.0	...
4481701	  659.5	  308.9	 9176.0	...
4481702	  659.5	  308.9	 9177.0	...
4481703	  659.3	  308.9	 9177.0	...
4481704	  659.2	  308.9	 9175.0	...
4481705	  659.2	  308.9	 9173.0	...
4481706	  659.3	  309.0	 9170.0	...
4481707	  659.5	  309.1	 9169.0	...
4481708	  659.2	  309.4	 9167.0	...
4481709	  658.8	  309.6	 9166.0	...
4481710	  659.2	  309.7	 9167.0	...
4481711	  659.9	  309.7	 9166.0	...
4481712	  660.7	  309.7	 9166.0	...
4481713	  660.7	  309.7	 9164.0	...
4481714	  660.6	  309.5	 9166.0	...
4481715	  660.5	  309.3	 9171.0	...
4481716	  660.5	  309.2	 9176.0	...
4481717	  660.7	  308.9	 9179.0	...
4481718	  660.8	  308.6	 9178.0	...
4481719	  660.8	  308.3	 9177.0	...
4481720	  660.7	  308.4	 9175.0	...
4481721	  660.9	  308.4	 9173.0	...
4481722	  661.0	  307.8	 9174.0	...
4481723	  661.1	  307.1	 9177.0	...
4481724	  661.5	  306.9	 9179.0	...
4481725	  662.1	  307.3	 9179.0	...
4481726	  662.6	  307.8	 9177.0	...
4481727	  662.7	  307.7	 9176.0	...
4481728	  662.7	  307.8	 9176.0	...
4481729	  662.6	  307.9	 9178.0	...
4481730	  662.5	  308.0	 9178.0	...
4481731	  662.3	  308.1	 9178.0	...
4481732	  662.4	  308.1	 9177.0	...
4481733	  662.7	  308.0	 9179.0	...
4481734	  662.9	  307.8	 9182.0	...
4481735	  662.9	  307.6	 9184.0	...
4481736	  662.4	  307.5	 9184.0	...
4481737	  661.9	  307.5	 9186.0	...
4481738	  662.4	  307.4	 9189.0	...
4481739	  663.1	  307.3	 9192.0	...
4481740	  663.8	  307.1	 9191.0	...
4481741	  663.9	  307.1	 9190.0	...
4481742	  664.0	  307.2	 9189.0	...
4481743	  664.1	  307.3	 9188.0	...
4481744	  664.1	  307.4	 9188.0	...
4481745	  664.2	  307.2	 9188.0	...
4481746	  664.3	  307.0	 9192.0	...
4481747	  664.4	  306.7	 9196.0	...
4481748	  664.5	  306.6	 9199.0	...
4481749	  664.4	  306.6	 9198.0	...
4481750	  664.1	  306.4	 9194.0	...
4481751	  663.9	  306.2	 9192.0	...
4481752	  663.5	  306.0	 9190.0	...
4481753	  663.3	  305.9	 9190.0	...
4481754	  663.1	  305.8	 9190.0	...
4481755	  663.4	  305.8	 9191.0	...
4481756	  663.8	  305.7	 9192.0	...
4481757	  664.1	  305.5	 9194.0	...
4481758	  664.5	  305.3	 9195.0	...
4481759	  664.9	  304.9	 9198.0	...
4481760	  664.7	  304.5	 9200.0	...
4481761	  664.3	  304.9	 9196.0	...
4481762	  664.4	  305.5	 9192.0	...
4481763	  665.0	  306.2	 9192.0	...
4481764	  665.5	  306.1	 9201.0	...
4481765	  665.6	  306.2	 9210.0	...
4481766	  665.5	  306.4	 9213.0	...
4481767	  665.3	  306.6	 9211.0	...
4481768	  665.1	  306.7	 9208.0	...
4481769	  664.8	  306.8	 9207.0	...
4481770	  664.7	  306.8	 9208.0	...
4481771	  665.0	  307.1	 9210.0	...
4481772	  665.3	  307.5	 9208.0	...
4481773	  665.6	  307.7	 9204.0	...
4481774	  665.7	  307.6	 9199.0	...
4481775	  665.7	  307.5	 9199.0	...
4481776	  665.6	  307.6	 9200.0	...
4481777	  665.6	  307.8	 9202.0	...
4481778	  665.7	  307.9	 9205.0	...
4481779	  665.8	  308.1	 9207.0	...
4481780	  666.3	  308.2	 9209.0	...
4481781	  666.8	  308.1	 9209.0	...
4481782	  666.8	  307.6	 9208.0	...
4481783	  666.2	  307.0	 9211.0	...
4481784	  665.7	  306.6	 9215.0	...
4481785	  665.9	  306.8	 9219.0	...
4481786	  666.2	  307.1	 9219.0	...
4481787	  666.3	  307.3	 9220.0	...
4481788	  666.4	  307.3	 9220.0	...
4481789	  666.2	  307.3	 9218.0	...
4481790	  666.0	  307.4	 9216.0	...
4481791	  665.8	  307.4	 9212.0	...
4481792	  665.4	  307.2	 9211.0	...
4481793	  665.1	  307.0	 9211.0	...
4481794	  665.8	  307.0	 9213.0	...
4481795	  666.8	  307.4	 9215.0	...
4481796	  667.8	  307.7	 9216.0	...
4481797	  667.3	  307.4	 9219.0	...
4481798	  666.8	  307.1	 9221.0	...
4481799	  666.3	  307.2	 9222.0	...
4481800	  666.4	  307.4	 9222.0	...
4481801	  666.8	  307.6	 9220.0	...
4481802	  667.2	  307.4	 9218.0	...
4481803	  667.3	  307.5	 9217.0	...
4481804	  666.9	  307.7	 9217.0	...
4481805	  666.5	  308.1	 9217.0	...
4481806	  666.4	  308.1	 9217.0	...
4481807	  666.3	  307.8	 9217.0	...
4481808	  666.2	  307.5	 9218.0	...
4481809	  666.2	  307.4	 9219.0	...
4481810	  666.3	  307.3	 9221.0	...
4481811	  666.5	  307.1	 9222.0	...
4481812	  666.6	  306.9	 9223.0	...
4481813	  666.7	  306.6	 9222.0	...
4481814	  666.3	  306.5	 9226.0	...
4481815	  665.9	  306.5	 9231.0	...
4481816	  665.7	  306.6	 9234.0	...
4481817	  665.8	  306.7	 9234.0	...
4481818	  666.0	  306.5	 9234.0	...
4481819	  666.0	  306.4	 9235.0	...
4481820	  666.1	  306.4	 9237.0	...
4481821	  667.1	  306.3	 9237.0	...
4481822	  667.9	  306.1	 9237.0	...
4481823	  668.2	  306.1	 9238.0	...
4481824	  667.7	  306.1	 9237.0	...
4481825	  667.0	  305.6	 9235.0	...
4481826	  666.7	  305.0	 9234.0	...
4481827	  666.3	  304.4	 9233.0	...
4481828	  666.1	  304.4	 9233.0	...
4481829	  666.0	  304.4	 9232.0	...
4481830	  666.5	  304.2	 9232.0	...
4481831	  667.1	  304.1	 9230.0	...
4481832	  667.6	  304.0	 9229.0	...
4481833	  668.1	  303.9	 9232.0	...
4481834	  668.3	  304.0	 9236.0	...
4481835	  668.8	  304.1	 9240.0	...
4481836	  669.1	  304.2	 9241.0	...
4481837	  668.8	  304.3	 9239.0	...
4481838	  668.2	  304.4	 9236.0	...
4481839	  667.7	  304.5	 9234.0	...
4481840	  667.7	  304.6	 9233.0	...
4481841	  667.3	  304.7	 9232.0	...
4481842	  666.8	  303.9	 9231.0	...
4481843	  666.5	  303.1	 9232.0	...
4481844	  666.5	  302.3	 9233.0	...
4481845	  666.7	  302.3	 9234.0	...
4481846	  667.2	  302.6	 9234.0	...
4481847	  667.9	  303.2	 9234.0	...
MSG	4481848 0000 _ Experiment Start
4481848	  668.4	  303.7	 9233.0	...
4481849	  668.4	  303.8	 9238.0	...
4481850	  668.3	  303.7	 9243.0	...
4481851	  668.1	  303.6	 9246.0	...
4481852	  667.8	  303.2	 9244.0	...
4481853	  667.3	  302.9	 9239.0	...
4481854	  666.9	  302.5	 9237.0	...
4481855	  666.6	  302.5	 9235.0	...
4481856	  666.4	  302.5	 9235.0	...
4481857	  666.3	  302.5	 9237.0	...
4481858	  666.4	  302.4	 9238.0	...
4481859	  666.3	  302.4	 9244.0	...
4481860	  666.3	  302.4	 9247.0	...
4481861	  666.2	  302.4	 9249.0	...
4481862	  666.3	  302.4	 9246.0	...
4481863	  666.3	  302.2	 9244.0	...
4481864	  666.1	  302.1	 9244.0	...
4481865	  666.5	  301.8	 9245.0	...
4481866	  667.3	  301.6	 9246.0	...
4481867	  668.2	  301.5	 9245.0	...
4481868	  668.9	  301.6	 9244.0	...
4481869	  669.4	  302.4	 9244.0	...
4481870	  668.8	  303.3	 9245.0	...
4481871	  667.8	  304.0	 9245.0	...
4481872	  666.6	  303.8	 9248.0	...
4481873	  666.6	  303.6	 9251.0	...
4481874	  667.2	  303.4	 9252.0	...
4481875	  667.9	  303.1	 9251.0	...
4481876	  668.2	  302.8	 9250.0	...
4481877	  667.6	  302.6	 9248.0	...
4481878	  667.0	  302.6	 9246.0	...
4481879	  667.1	  302.7	 9246.0	...
4481880	  667.2	  302.7	 9246.0	...
4481881	  667.4	  302.7	 9246.0	...
4481882	  667.3	  302.6	 9245.0	...
4481883	  667.4	  302.6	 9245.0	...
4481884	  667.4	  302.5	 9245.0	...
4481885	  667.1	  302.7	 9246.0	...
4481886	  666.9	  302.8	 9247.0	...
4481887	  666.8	  303.0	 9247.0	...
4481888	  666.8	  302.8	 9247.0	...
4481889	  666.8	  302.7	 9253.0	...
4481890	  667.5	  302.5	 9259.0	...
4481891	  668.2	  301.8	 9265.0	...
4481892	  668.9	  301.0	 9264.0	...
4481893	  668.9	  300.5	 9263.0	...
4481894	  669.0	  300.7	 9263.0	...
4481895	  669.2	  301.5	 9262.0	...
4481896	  669.3	  302.3	 9260.0	...
4481897	  669.4	  303.3	 9259.0	...
4481898	  669.5	  303.5	 9260.0	...
4481899	  669.6	  303.8	 9264.0	...
4481900	  669.5	  303.8	 9268.0	...
4481901	  669.1	  303.1	 9270.0	...
4481902	  668.7	  302.4	 9269.0	...
4481903	  668.3	  302.0	 9266.0	...
4481904	  668.3	  302.6	 9263.0	...
4481905	  668.2	  303.2	 9260.0	...
4481906	  668.2	  302.9	 9260.0	...
4481907	  668.3	  302.5	 9262.0	...
4481908	  668.3	  302.0	 9265.0	...
4481909	  668.3	  302.0	 9267.0	...
4481910	  668.2	  302.1	 9266.0	...
4481911	  668.2	  302.1	 9264.0	...
4481912	  668.2	  302.1	 9262.0	...
4481913	  668.2	  302.1	 9261.0	...
4481914	  668.6	  301.9	 9264.0	...
4481915	  669.1	  301.8	 9267.0	...
4481916	  669.3	  301.6	 9270.0	...
4481917	  669.2	  301.7	 9270.0	...
4481918	  668.9	  301.5	 9268.0	...
4481919	  668.5	  301.3	 9267.0	...
4481920	  668.1	  301.1	 9265.0	...
4481921	  668.3	  301.1	 9264.0	...
4481922	  668.8	  301.1	 9263.0	...
4481923	  669.2	  301.3	 9261.0	...
4481924	  669.1	  301.3	 9261.0	...
4481925	  669.2	  300.9	 9261.0	...
4481926	  669.3	  300.4	 9265.0	...
4481927	  669.4	  300.0	 9268.0	...
4481928	  669.3	  300.0	 9272.0	...
4481929	  669.5	  299.9	 9271.0	...
4481930	  669.7	  299.9	 9270.0	...
4481931	  670.0	  300.0	 9269.0	...
4481932	  670.0	  300.1	 9267.0	...
4481933	  670.0	  300.6	 9264.0	...
4481934	  669.9	  300.9	 9261.0	...
4481935	  669.3	  301.3	 9260.0	...
4481936	  668.7	  301.5	 9259.0	...
4481937	  668.7	  301.5	 9260.0	...
4481938	  669.1	  301.8	 9263.0	...
4481939	  669.6	  302.1	 9265.0	...
4481940	  669.2	  301.7	 9265.0	...
4481941	  668.7	  301.3	 9266.0	...
4481942	  668.8	  300.7	 9268.0	...
4481943	  669.3	  300.4	 9271.0	...
4481944	  669.7	  299.9	 9272.0	...
4481945	  669.7	  299.4	 9272.0	...
4481946	  669.7	  299.3	 9271.0	...
4481947	  669.7	  299.1	 9271.0	...
4481948	  669.7	  299.1	 9271.0	...
4481949	  669.6	  299.2	 9273.0	...
4481950	  669.5	  299.2	 9272.0	...
4481951	  669.6	  299.3	 9269.0	...
4481952	  669.7	  299.4	 9269.0	...
4481953	  669.8	  299.6	 9271.0	...
4481954	  669.3	  299.8	 9273.0	...
4481955	  668.7	  300.0	 9273.0	...
4481956	  668.2	  300.1	 9273.0	...
4481957	  669.0	  300.2	 9274.0	...
4481958	  669.8	  300.3	 9275.0	...
4481959	  670.4	  300.1	 9275.0	...
4481960	  670.4	  299.9	 9276.0	...
4481961	  670.4	  299.6	 9276.0	...
4481962	  669.6	  299.7	 9275.0	...
4481963	  668.8	  299.6	 9275.0	...
4481964	  668.0	  299.5	 9277.0	...
4481965	  668.1	  299.3	 9280.0	...
4481966	  667.9	  299.5	 9282.0	...
4481967	  667.6	  299.8	 9279.0	...
4481968	  668.0	  300.2	 9276.0	...
4481969	  668.6	  300.3	 9273.0	...
4481970	  669.2	  300.4	 9273.0	...
4481971	  669.1	  300.5	 9273.0	...
4481972	  668.8	  300.5	 9272.0	...
4481973	  668.4	  300.3	 9272.0	...
4481974	  668.1	  300.1	 9271.0	...
4481975	  668.1	  300.0	 9271.0	...
4481976	  668.1	  300.1	 9271.0	...
4481977	  668.0	  300.2	 9271.0	...
4481978	  667.9	  300.2	 9270.0	...
4481979	  668.2	  299.8	 9270.0	...
4481980	  668.5	  299.4	 9270.0	...
4481981	  668.9	  299.0	 9270.0	...
4481982	  668.8	  299.1	 9270.0	...
4481983	  668.6	  298.7	 9271.0	...
4481984	  668.8	  298.3	 9274.0	...
4481985	  669.3	  298.0	 9276.0	...
4481986	  669.9	  298.1	 9278.0	...
4481987	  670.1	  298.2	 9278.0	...
4481988	  670.1	  298.4	 9280.0	...
4481989	  670.1	  298.5	 9282.0	...
4481990	  670.2	  298.6	 9282.0	...
4481991	  670.5	  298.5	 9279.0	...
4481992	  670.9	  298.4	 9280.0	...
4481993	  671.3	  297.9	 9282.0	...
4481994	  671.5	  297.3	 9284.0	...
4481995	  671.8	  296.9	 9284.0	...
4481996	  672.1	  296.9	 9284.0	...
4481997	  672.5	  296.8	 9280.0	...
4481998	  672.7	  296.8	 9277.0	...
4481999	  671.9	  296.7	 9274.0	...
4482000	  671.0	  296.6	 9276.0	...
4482001	  670.2	  296.5	 9279.0	...
4482002	  670.6	  296.1	 9281.0	...
4482003	  671.2	  295.6	 9283.0	...
4482004	  671.5	  295.1	 9283.0	...
4482005	  671.6	  295.1	 9283.0	...
4482006	  671.7	  295.2	 9283.0	...
4482007	  672.0	  295.3	 9282.0	...
4482008	  672.3	  295.5	 9281.0	...
4482009	  672.4	  295.6	 9280.0	...
4482010	  672.3	  295.7	 9277.0	...
4482011	  672.1	  295.9	 9274.0	...
4482012	  671.8	  296.0	 9270.0	...
4482013	  671.6	  296.0	 9271.0	...
4482014	  671.5	  296.0	 9274.0	...
4482015	  671.5	  295.9	 9277.0	...
4482016	  671.4	  295.7	 9277.0	...
4482017	  671.4	  295.4	 9274.0	...
4482018	  671.6	  295.2	 9271.0	...
4482019	  671.9	  295.1	 9271.0	...
4482020	  671.8	  295.3	 9270.0	...
4482021	  671.4	  295.6	 9272.0	...
4482022	  670.8	  295.5	 9275.0	...
4482023	  670.8	  295.2	 9277.0	...
4482024	  670.4	  295.0	 9279.0	...
4482025	  670.2	  295.0	 9279.0	...
4482026	  670.8	  295.0	 9278.0	...
4482027	  671.8	  294.8	 9279.0	...
4482028	  672.5	  294.7	 9281.0	...
4482029	  672.2	  294.4	 9285.0	...
4482030	  672.3	  294.2	 9285.0	...
4482031	  672.6	  294.1	 9286.0	...
4482032	  672.9	  294.0	 9285.0	...
4482033	  672.9	  294.0	 9284.0	...
4482034	  672.1	  294.6	 9282.0	...
4482035	  671.4	  295.3	 9280.0	...
4482036	  670.9	  296.0	 9279.0	...
4482037	  671.2	  295.9	 9278.0	...
4482038	  671.5	  295.8	 9278.0	...
4482039	  671.6	  295.7	 9279.0	...
4482040	  672.0	  295.5	 9280.0	...
4482041	  672.4	  295.0	 9281.0	...
4482042	  672.6	  294.2	 9281.0	...
4482043	  672.4	  293.7	 9282.0	...
4482044	  672.3	  293.3	 9282.0	...
4482045	  672.4	  293.3	 9283.0	...
4482046	  672.4	  293.3	 9283.0	...
4482047	  672.5	  293.3	 9283.0	...
4482048	  672.5	  293.3	 9283.0	...
4482049	  672.8	  294.1	 9282.0	...
4482050	  673.0	  294.9	 9277.0	...
4482051	  673.0	  295.5	 9272.0	...
4482052	  672.6	  295.0	 9269.0	...
4482053	  672.0	  294.5	 9268.0	...
4482054	  671.8	  294.4	 9271.0	...
4482055	  672.0	  294.4	 9275.0	...
4482056	  672.5	  294.3	 9280.0	...
4482057	  673.0	  294.0	 9283.0	...
4482058	  673.3	  293.8	 9285.0	...
4482059	  673.2	  293.9	 9284.0	...
MSG	4482060 0000 _ Number On
4482060	  673.1	  293.9	 9282.0	...
4482061	  672.6	  294.0	 9279.0	...
4482062	  672.6	  294.0	 9279.0	...
4482063	  672.7	  293.9	 9280.0	...
4482064	  672.8	  293.8	 9281.0	...
4482065	  672.4	  293.8	 9281.0	...
4482066	  671.7	  293.9	 9281.0	...
4482067	  671.3	  294.1	 9284.0	...
4482068	  671.5	  294.1	 9287.0	...
4482069	  671.9	  294.1	 9290.0	...
4482070	  672.3	  293.9	 9290.0	...
4482071	  672.1	  293.6	 9290.0	...
4482072	  672.0	  293.5	 9289.0	...
4482073	  671.9	  293.5	 9288.0	...
4482074	  671.8	  293.6	 9288.0	...
4482075	  671.7	  293.6	 9286.0	...
4482076	  671.6	  293.6	 9284.0	...
4482077	  671.6	  293.6	 9283.0	...
4482078	  671.7	  293.5	 9284.0	...
4482079	  671.3	  293.7	 9283.0	...
4482080	  670.9	  294.1	 9283.0	...
4482081	  670.6	  294.5	 9284.0	...
4482082	  670.6	  294.7	 9287.0	...
4482083	  670.7	  294.7	 9289.0	...
4482084	  670.9	  294.4	 9285.0	...
4482085	  670.9	  294.1	 9281.0	...
4482086	  671.0	  293.8	 9278.0	...
4482087	  671.2	  293.9	 9278.0	...
4482088	  671.5	  293.9	 9279.0	...
4482089	  671.8	  293.9	 9282.0	...
4482090	  671.8	  293.9	 9284.0	...
4482091	  671.4	  293.9	 9285.0	...
4482092	  671.1	  294.0	 9282.0	...
4482093	  670.8	  294.3	 9280.0	...
4482094	  670.9	  294.5	 9277.0	...
4482095	  670.9	  294.7	 9274.0	...
4482096	  671.7	  294.6	 9273.0	...
4482097	  672.6	  294.3	 9275.0	...
4482098	  673.2	  294.1	 9276.0	...
4482099	  673.1	  294.0	 9275.0	...
4482100	  673.0	  293.9	 9274.0	...
4482101	  672.7	  293.8	 9274.0	...
4482102	  672.2	  293.6	 9274.0	...
4482103	  671.7	  293.4	 9274.0	...
4482104	  671.5	  293.3	 9270.0	...
4482105	  671.4	  293.3	 9266.0	...
4482106	  671.2	  293.4	 9265.0	...
4482107	  671.1	  293.6	 9268.0	...
4482108	  671.0	  293.8	 9271.0	...
4482109	  671.2	  294.1	 9273.0	...
4482110	  671.4	  294.0	 9274.0	...
4482111	  671.6	  294.2	 9274.0	...
4482112	  671.6	  294.4	 9274.0	...
4482113	  671.5	  294.7	 9274.0	...
4482114	  671.8	  294.8	 9272.0	...
4482115	  672.2	  294.4	 9271.0	...
4482116	  672.6	  293.9	 9269.0	...
4482117	  672.6	  293.2	 9269.0	...
4482118	  672.7	  293.0	 9269.0	...
4482119	  672.9	  292.9	 9270.0	...
4482120	  673.1	  293.0	 9270.0	...
4482121	  673.0	  292.9	 9270.0	...
4482122	  672.7	  292.8	 9270.0	...
4482123	  672.5	  292.7	 9270.0	...
4482124	  672.7	  292.6	 9269.0	...
4482125	  673.0	  292.6	 9267.0	...
4482126	  673.2	  292.5	 9267.0	...
4482127	  673.0	  292.5	 9268.0	...
4482128	  672.8	  292.5	 9270.0	...
4482129	  672.6	  292.4	 9266.0	...
4482130	  672.6	  292.5	 9262.0	...
4482131	  672.7	  292.8	 9259.0	...
4482132	  672.8	  293.1	 9261.0	...
4482133	  672.9	  293.4	 9262.0	...
4482134	  673.0	  293.6	 9263.0	...
4482135	  673.0	  293.8	 9262.0	...
4482136	  673.0	  293.8	 9262.0	...
4482137	  673.0	  294.1	 9262.0	...
4482138	  672.9	  294.2	 9262.0	...
4482139	  672.9	  294.4	 9261.0	...
4482140	  672.7	  294.4	 9261.0	...
4482141	  672.6	  294.3	 9261.0	...
4482142	  672.5	  294.1	 9265.0	...
4482143	  672.7	  293.5	 9272.0	...
4482144	  673.1	  292.9	 9279.0	...
4482145	  673.5	  292.6	 9284.0	...
4482146	  673.8	  292.7	 9285.0	...
4482147	  673.7	  293.0	 9285.0	...
4482148	  673.7	  293.2	 9284.0	...
4482149	  674.0	  293.3	 9284.0	...
4482150	  674.3	  293.3	 9285.0	...
4482151	  674.2	  293.2	 9283.0	...
4482152	  673.9	  293.2	 9280.0	...
4482153	  673.8	  293.5	 9276.0	...
4482154	  674.1	  293.8	 9276.0	...
4482155	  673.8	  293.5	 9276.0	...
4482156	  673.4	  292.9	 9276.0	...
4482157	  672.9	  292.4	 9277.0	...
4482158	  672.9	  292.5	 9276.0	...
4482159	  673.1	  292.5	 9275.0	...
4482160	  673.3	  293.0	 9276.0	...
4482161	  673.6	  293.3	 9277.0	...
4482162	  673.4	  293.7	 9277.0	...
4482163	  673.1	  293.7	 9276.0	...
4482164	  672.8	  293.8	 9275.0	...
4482165	  672.8	  293.8	 9275.0	...
4482166	  672.8	  294.1	 9276.0	...
4482167	  672.8	  294.4	 9277.0	...
4482168	  672.7	  294.5	 9277.0	...
4482169	  672.6	  294.3	 9277.0	...
4482170	  672.8	  294.4	 9274.0	...
4482171	  673.1	  294.6	 9270.0	...
4482172	  673.3	  295.0	 9267.0	...
4482173	  673.2	  295.1	 9267.0	...
4482174	  673.1	  295.1	 9266.0	...
4482175	  673.0	  294.6	 9266.0	...
4482176	  673.2	  294.1	 9268.0	...
4482177	  673.3	  293.7	 9269.0	...
4482178	  673.3	  293.8	 9270.0	...
4482179	  673.2	  293.9	 9269.0	...
4482180	  673.1	  293.8	 9268.0	...
4482181	  673.3	  293.5	 9267.0	...
4482182	  673.3	  293.3	 9267.0	...
4482183	  673.6	  293.4	 9267.0	...
4482184	  673.8	  293.5	 9266.0	...
4482185	  674.0	  293.6	 9265.0	...
4482186	  674.1	  293.6	 9265.0	...
4482187	  674.1	  293.7	 9265.0	...
4482188	  673.9	  293.8	 9265.0	...
4482189	  673.8	  294.0	 9264.0	...
4482190	  673.8	  293.6	 9267.0	...
4482191	  673.7	  293.3	 9270.0	...
4482192	  673.4	  293.0	 9273.0	...
4482193	  673.3	  293.0	 9273.0	...
4482194	  673.5	  293.0	 9273.0	...
4482195	  674.0	  293.0	 9272.0	...
4482196	  674.3	  293.1	 9271.0	...
4482197	  674.3	  293.2	 9268.0	...
4482198	  674.4	  293.4	 9266.0	...
4482199	  674.4	  293.3	 9266.0	...
4482200	  673.9	  293.2	 9265.0	...
4482201	  673.2	  292.8	 9265.0	...
4482202	  672.6	  292.5	 9262.0	...
4482203	  672.6	  292.4	 9259.0	...
4482204	  672.2	  293.1	 9255.0	...
4482205	  671.8	  293.8	 9255.0	...
4482206	  671.9	  294.0	 9258.0	...
4482207	  672.6	  293.9	 9261.0	...
4482208	  673.3	  293.8	 9263.0	...
4482209	  673.5	  293.9	 9265.0	...
4482210	  673.0	  294.0	 9266.0	...
4482211	  672.4	  293.9	 9267.0	...
4482212	  672.1	  293.7	 9267.0	...
4482213	  672.5	  293.4	 9268.0	...
4482214	  672.7	  293.3	 9270.0	...
4482215	  672.7	  293.4	 9271.0	...
4482216	  672.5	  293.1	 9272.0	...
4482217	  672.4	  292.7	 9271.0	...
4482218	  672.3	  292.4	 9268.0	...
4482219	  672.3	  292.4	 9266.0	...
4482220	  672.2	  292.4	 9264.0	...
4482221	  672.2	  293.2	 9264.0	...
4482222	  672.2	  294.0	 9265.0	...
4482223	  672.3	  294.9	 9266.0	...
4482224	  672.9	  294.8	 9267.0	...
4482225	  673.5	  294.6	 9267.0	...
4482226	  673.7	  293.7	 9267.0	...
4482227	  673.3	  293.0	 9266.0	...
4482228	  673.0	  292.3	 9263.0	...
4482229	  672.9	  292.3	 9259.0	...
4482230	  673.0	  292.6	 9257.0	...
4482231	  673.2	  292.9	 9259.0	...
4482232	  673.5	  293.3	 9261.0	...
4482233	  673.6	  293.5	 9262.0	...
4482234	  673.7	  293.8	 9265.0	...
4482235	  673.7	  294.0	 9268.0	...
4482236	  673.7	  293.9	 9270.0	...
4482237	  673.6	  293.5	 9275.0	...
4482238	  673.4	  293.0	 9280.0	...
4482239	  673.3	  292.5	 9282.0	...
4482240	  673.3	  292.6	 9278.0	...
4482241	  673.3	  293.0	 9277.0	...
4482242	  673.1	  293.0	 9280.0	...
4482243	  672.6	  292.7	 9284.0	...
4482244	  672.3	  292.4	 9286.0	...
4482245	  672.2	  292.5	 9284.0	...
4482246	  672.3	  292.7	 9281.0	...
4482247	  672.5	  292.7	 9279.0	...
4482248	  672.6	  292.6	 9280.0	...
4482249	  672.6	  292.5	 9282.0	...
4482250	  672.5	  292.7	 9283.0	...
4482251	  672.4	  292.9	 9284.0	...
4482252	  672.7	  292.9	 9284.0	...
4482253	  673.3	  292.9	 9285.0	...
4482254	  673.9	  293.0	 9285.0	...
4482255	  674.1	  293.0	 9282.0	...
4482256	  673.9	  292.8	 9277.0	...
4482257	  673.5	  292.5	 9273.0	...
4482258	  673.2	  292.6	 9274.0	...
4482259	  672.9	  293.0	 9279.0	...
4482260	  672.8	  293.4	 9284.0	...
4482261	  672.9	  293.5	 9288.0	...
4482262	  673.0	  293.4	 9287.0	...
4482263	  673.3	  293.2	 9287.0	...
4482264	  673.5	  293.0	 9283.0	...
4482265	  673.6	  292.8	 9279.0	...
4482266	  673.4	  292.7	 9275.0	...
4482267	  673.0	  293.5	 9275.0	...
4482268	  672.6	  294.3	 9275.0	...
4482269	  672.3	  295.2	 9275.0	...
4482270	  672.1	  295.3	 9277.0	...
4482271	  671.9	  295.0	 9278.0	...
4482272	  672.4	  294.4	 9278.0	...
4482273	  673.1	  294.1	 9277.0	...
4482274	  674.1	  294.3	 9275.0	...
4482275	  674.4	  294.5	 9273.0	...
4482276	  674.4	  294.1	 9272.0	...
4482277	  673.9	  293.8	 9274.0	...
4482278	  673.1	  293.7	 9277.0	...
4482279	  672.4	  293.4	 9279.0	...
4482280	  671.9	  293.0	 9277.0	...
4482281	  671.6	  292.8	 9276.0	...
4482282	  671.5	  293.2	 9275.0	...
4482283	  671.4	  293.6	 9275.0	...
4482284	  671.2	  293.7	 9275.0	...
4482285	  671.0	  293.7	 9277.0	...
4482286	  670.9	  293.7	 9279.0	...
4482287	  671.1	  293.6	 9281.0	...
4482288	  671.3	  293.5	 9280.0	...
4482289	  671.3	  293.4	 9279.0	...
4482290	  671.6	  293.2	 9278.0	...
4482291	  671.9	  292.9	 9277.0	...
4482292	  672.3	  292.8	 9277.0	...
4482293	  672.4	  292.8	 9279.0	...
4482294	  672.4	  292.7	 9282.0	...
4482295	  672.4	  292.7	 9285.0	...
4482296	  672.2	  292.6	 9285.0	...
4482297	  672.0	  292.1	 9282.0	...
4482298	  671.8	  291.6	 9278.0	...
4482299	  671.5	  291.8	 9275.0	...
4482300	  671.2	  292.5	 9275.0	...
4482301	  671.4	  293.2	 9276.0	...
4482302	  671.7	  293.2	 9277.0	...
4482303	  672.0	  293.1	 9279.0	...
4482304	  672.0	  293.1	 9277.0	...
4482305	  672.3	  293.2	 9275.0	...
4482306	  672.7	  293.3	 9272.0	...
4482307	  673.1	  293.3	 9270.0	...
4482308	  673.1	  293.3	 9269.0	...
4482309	  672.9	  293.1	 9268.0	...
4482310	  672.7	  292.9	 9268.0	...
4482311	  672.5	  292.7	 9267.0	...
4482312	  672.0	  292.8	 9267.0	...
4482313	  671.4	  292.9	 9267.0	...
4482314	  671.2	  293.0	 9267.0	...
4482315	  671.2	  293.1	 9265.0	...
4482316	  671.3	  293.2	 9263.0	...
4482317	  671.5	  293.2	 9262.0	...
4482318	  671.9	  293.3	 9262.0	...
4482319	  672.5	  293.2	 9265.0	...
4482320	  672.5	  293.1	 9267.0	...
4482321	  672.6	  293.1	 9269.0	...
4482322	  672.2	  293.2	 9269.0	...
4482323	  671.8	  292.8	 9270.0	...
4482324	  671.4	  292.2	 9273.0	...
4482325	  671.4	  291.9	 9276.0	...
4482326	  671.5	  292.2	 9276.0	...
4482327	  671.6	  292.5	 9273.0	...
4482328	  671.5	  292.7	 9270.0	...
4482329	  671.5	  292.8	 9268.0	...
4482330	  671.6	  292.9	 9270.0	...
4482331	  671.8	  292.9	 9271.0	...
4482332	  671.8	  292.9	 9271.0	...
4482333	  671.6	  292.9	 9271.0	...
4482334	  671.5	  293.1	 9271.0	...
4482335	  671.8	  293.2	 9270.0	...
4482336	  672.3	  293.4	 9270.0	...
4482337	  672.3	  293.4	 9270.0	...
4482338	  671.8	  293.0	 9271.0	...
4482339	  671.3	  292.7	 9271.0	...
4482340	  671.1	  292.6	 9270.0	...
4482341	  671.1	  293.0	 9268.0	...
4482342	  670.9	  293.3	 9267.0	...
4482343	  670.8	  292.8	 9267.0	...
4482344	  670.5	  292.0	 9266.0	...
4482345	  670.3	  291.4	 9266.0	...
4482346	  670.5	  291.5	 9267.0	...
4482347	  670.7	  291.7	 9268.0	...
4482348	  671.2	  291.7	 9270.0	...
4482349	  671.4	  291.7	 9270.0	...
4482350	  671.3	  291.8	 9270.0	...
4482351	  670.9	  291.9	 9269.0	...
4482352	  670.1	  291.8	 9268.0	...
4482353	  669.6	  291.6	 9267.0	...
4482354	  669.5	  291.4	 9267.0	...
4482355	  669.9	  291.4	 9269.0	...
4482356	  670.2	  291.4	 9272.0	...
4482357	  670.3	  291.3	 9275.0	...
4482358	  670.5	  291.6	 9275.0	...
4482359	  670.6	  291.9	 9276.0	...
4482360	  670.9	  292.7	 9275.0	...
4482361	  671.0	  293.2	 9273.0	...
4482362	  671.1	  293.6	 9272.0	...
MSG	4482363 0000 _ Number Off
4482363	  671.1	  293.5	 9274.0	...
4482364	  671.0	  293.3	 9275.0	...
4482365	  671.0	  293.1	 9275.0	...
4482366	  670.9	  293.3	 9274.0	...
4482367	  670.8	  293.7	 9273.0	...
4482368	  671.0	  294.1	 9273.0	...
4482369	  671.1	  294.1	 9269.0	...
4482370	  671.2	  294.2	 9265.0	...
4482371	  671.2	  294.1	 9267.0	...
4482372	  671.1	  294.0	 9272.0	...
4482373	  670.4	  293.8	 9277.0	...
4482374	  669.6	  293.4	 9275.0	...
4482375	  669.6	  293.1	 9275.0	...
4482376	  670.3	  292.7	 9275.0	...
4482377	  670.9	  292.5	 9274.0	...
4482378	  670.5	  292.6	 9273.0	...
4482379	  670.1	  292.8	 9273.0	...
4482380	  669.9	  293.0	 9273.0	...
4482381	  669.8	  293.3	 9273.0	...
4482382	  669.7	  293.6	 9274.0	...
4482383	  669.7	  293.5	 9276.0	...
4482384	  669.6	  293.0	 9279.0	...
4482385	  669.5	  292.5	 9281.0	...
4482386	  669.4	  292.4	 9283.0	...
4482387	  669.4	  292.3	 9284.0	...
4482388	  669.6	  292.6	 9286.0	...
4482389	  669.7	  292.9	 9287.0	...
4482390	  669.8	  293.1	 9289.0	...
4482391	  670.2	  293.0	 9289.0	...
4482392	  670.6	  292.8	 9291.0	...
4482393	  671.0	  292.7	 9291.0	...
4482394	  670.7	  292.5	 9290.0	...
4482395	  670.3	  292.3	 9289.0	...
4482396	  669.9	  292.2	 9287.0	...
4482397	  669.5	  292.5	 9285.0	...
4482398	  669.3	  292.9	 9282.0	...
4482399	  669.2	  293.1	 9279.0	...
4482400	  669.5	  293.0	 9280.0	...
4482401	  669.8	  292.9	 9281.0	...
4482402	  670.0	  292.8	 9281.0	...
4482403	  670.0	  292.8	 9279.0	...
4482404	  669.8	  292.7	 9279.0	...
4482405	  669.7	  293.1	 9280.0	...
4482406	  669.8	  293.5	 9281.0	...
4482407	  670.0	  294.1	 9281.0	...
4482408	  670.2	  294.3	 9281.0	...
4482409	  670.3	  294.0	 9282.0	...
4482410	  670.4	  293.4	 9282.0	...
4482411	  670.3	  292.9	 9281.0	...
4482412	  670.3	  292.9	 9280.0	...
4482413	  670.5	  292.9	 9281.0	...
4482414	  670.6	  292.4	 9282.0	...
4482415	  670.6	  291.9	 9281.0	...
4482416	  670.4	  291.4	 9277.0	...
4482417	  670.3	  291.4	 9277.0	...
4482418	  670.3	  291.4	 9280.0	...
4482419	  670.5	  291.6	 9282.0	...
4482420	  670.8	  291.8	 9282.0	...
4482421	  670.9	  292.0	 9281.0	...
4482422	  670.7	  291.9	 9282.0	...
4482423	  670.5	  291.8	 9288.0	...
4482424	  670.5	  291.7	 9294.0	...
4482425	  670.5	  291.6	 9299.0	...
4482426	  670.6	  291.2	 9299.0	...
4482427	  670.6	  290.8	 9298.0	...
4482428	  670.6	  290.5	 9298.0	...
4482429	  670.6	  290.5	 9297.0	...
4482430	  670.6	  290.4	 9297.0	...
4482431	  670.9	  290.3	 9298.0	...
4482432	  671.1	  290.3	 9298.0	...
4482433	  670.9	  290.2	 9298.0	...
4482434	  670.5	  290.2	 9296.0	...
4482435	  670.0	  290.1	 9294.0	...
4482436	  669.8	  290.0	 9293.0	...
4482437	  669.7	  290.0	 9293.0	...
4482438	  669.8	  290.2	 9293.0	...
4482439	  669.7	  290.2	 9291.0	...
4482440	  669.6	  290.1	 9288.0	...
4482441	  669.5	  289.9	 9287.0	...
4482442	  669.5	  290.1	 9286.0	...
4482443	  669.7	  290.2	 9287.0	...
4482444	  669.8	  290.4	 9287.0	...
4482445	  669.8	  290.3	 9287.0	...
4482446	  669.9	  290.3	 9285.0	...
4482447	  669.8	  290.2	 9283.0	...
4482448	  669.6	  290.5	 9280.0	...
4482449	  669.4	  290.7	 9279.0	...
4482450	  669.2	  290.5	 9278.0	...
4482451	  669.1	  290.2	 9280.0	...
4482452	  669.4	  289.8	 9281.0	...
4482453	  669.6	  289.6	 9281.0	...
4482454	  669.9	  289.4	 9280.0	...
4482455	  669.9	  289.1	 9281.0	...
4482456	  669.8	  288.9	 9283.0	...
4482457	  670.2	  288.7	 9287.0	...
4482458	  670.6	  288.8	 9289.0	...
4482459	  671.1	  289.6	 9290.0	...
4482460	  671.2	  290.4	 9288.0	...
4482461	  670.7	  290.8	 9285.0	...
4482462	  670.1	  290.6	 9284.0	...
4482463	  670.0	  290.3	 9286.0	...
4482464	  670.5	  289.7	 9288.0	...
4482465	  671.0	  289.2	 9290.0	...
4482466	  671.0	  289.0	 9288.0	...
4482467	  670.6	  289.4	 9285.0	...
4482468	  670.3	  289.8	 9284.0	...
4482469	  670.0	  289.7	 9284.0	...
4482470	  670.1	  289.2	 9285.0	...
4482471	  670.2	  288.6	 9285.0	...
4482472	  670.3	  288.6	 9283.0	...
4482473	  670.2	  288.7	 9285.0	...
4482474	  670.0	  288.4	 9290.0	...
4482475	  669.8	  288.1	 9295.0	...
4482476	  669.9	  287.7	 9295.0	...
4482477	  670.2	  287.6	 9294.0	...
4482478	  670.5	  287.6	 9294.0	...
4482479	  670.9	  287.9	 9295.0	...
4482480	  671.2	  288.1	 9298.0	...
4482481	  671.0	  288.5	 9300.0	...
4482482	  670.1	  288.6	 9297.0	...
4482483	  669.2	  288.7	 9292.0	...
4482484	  669.1	  288.5	 9287.0	...
4482485	  669.5	  288.2	 9286.0	...
4482486	  670.0	  287.9	 9287.0	...
4482487	  670.2	  287.8	 9289.0	...
4482488	  670.1	  287.8	 9293.0	...
4482489	  669.9	  287.9	 9297.0	...
4482490	  669.6	  287.9	 9298.0	...
4482491	  669.6	  288.0	 9299.0	...
4482492	  669.6	  288.1	 9298.0	...
4482493	  669.7	  288.2	 9298.0	...
4482494	  669.8	  288.2	 9297.0	...
4482495	  670.0	  288.2	 9296.0	...
4482496	  669.9	  288.2	 9295.0	...
4482497	  669.7	  288.2	 9296.0	...
4482498	  669.4	  288.2	 9296.0	...
4482499	  669.1	  288.2	 9298.0	...
4482500	  668.9	  288.0	 9301.0	...
4482501	  668.9	  287.7	 9304.0	...
4482502	  668.9	  287.9	 9303.0	...
4482503	  669.0	  288.2	 9300.0	...
4482504	  668.9	  288.1	 9297.0	...
4482505	  668.7	  287.6	 9300.0	...
4482506	  669.0	  287.0	 9303.0	...
4482507	  669.6	  287.2	 9306.0	...
4482508	  670.2	  287.4	 9306.0	...
4482509	  670.3	  287.5	 9305.0	...
4482510	  670.1	  287.5	 9304.0	...
4482511	  670.0	  288.1	 9301.0	...
4482512	  670.1	  288.6	 9299.0	...
4482513	  670.2	  289.2	 9297.0	...
4482514	  669.2	  288.6	 9298.0	...
4482515	  668.2	  288.1	 9300.0	...
4482516	  667.9	  287.6	 9301.0	...
4482517	  668.7	  287.6	 9304.0	...
4482518	  669.3	  287.4	 9307.0	...
4482519	  669.1	  287.2	 9309.0	...
4482520	  669.0	  287.0	 9309.0	...
4482521	  668.8	  287.0	 9309.0	...
4482522	  668.7	  287.1	 9308.0	...
4482523	  668.7	  287.8	 9306.0	...
4482524	  668.7	  288.4	 9305.0	...
4482525	  669.2	  289.0	 9304.0	...
4482526	  669.7	  288.9	 9306.0	...
4482527	  670.6	  288.5	 9309.0	...
4482528	  671.1	  288.3	 9312.0	...
4482529	  671.5	  288.1	 9312.0	...
4482530	  671.3	  287.6	 9312.0	...
4482531	  670.7	  287.1	 9311.0	...
4482532	  670.1	  286.5	 9315.0	...
4482533	  669.5	  286.3	 9317.0	...
4482534	  669.5	  286.2	 9319.0	...
4482535	  669.4	  286.0	 9318.0	...
4482536	  669.4	  286.0	 9319.0	...
4482537	  669.4	  286.5	 9318.0	...
4482538	  669.5	  287.1	 9315.0	...
4482539	  669.7	  287.7	 9311.0	...
4482540	  669.8	  287.8	 9309.0	...
4482541	  670.0	  287.3	 9308.0	...
4482542	  670.0	  286.7	 9308.0	...
4482543	  669.9	  285.9	 9310.0	...
4482544	  669.9	  285.6	 9312.0	...
4482545	  670.0	  285.5	 9313.0	...
4482546	  670.0	  285.5	 9314.0	...
4482547	  669.5	  285.5	 9313.0	...
4482548	  668.9	  285.6	 9313.0	...
4482549	  668.8	  285.9	 9314.0	...
4482550	  669.1	  286.3	 9315.0	...
4482551	  669.3	  286.6	 9316.0	...
4482552	  669.3	  286.7	 9316.0	...
4482553	  669.3	  286.7	 9316.0	...
4482554	  669.4	  286.7	 9316.0	...
4482555	  669.5	  287.3	 9315.0	...
4482556	  669.6	  287.9	 9315.0	...
4482557	  669.6	  288.0	 9316.0	...
4482558	  669.2	  287.6	 9313.0	...
4482559	  668.7	  287.3	 9310.0	...
4482560	  669.4	  287.3	 9307.0	...
4482561	  670.5	  287.3	 9307.0	...
4482562	  671.5	  287.2	 9308.0	...
4482563	  670.7	  287.3	 9309.0	...
4482564	  669.9	  287.4	 9310.0	...
4482565	  669.4	  287.2	 9310.0	...
4482566	  669.7	  286.9	 9311.0	...
4482567	  670.0	  286.6	 9312.0	...
4482568	  670.2	  286.6	 9313.0	...
4482569	  670.3	  286.9	 9315.0	...
4482570	  670.2	  287.3	 9317.0	...
4482571	  670.1	  287.8	 9318.0	...
4482572	  670.0	  288.0	 9316.0	...
4482573	  669.6	  287.8	 9314.0	...
4482574	  669.0	  287.4	 9317.0	...
4482575	  668.5	  287.0	 9319.0	...
4482576	  668.3	  286.5	 9321.0	...
MSG	4482577 0000 _ Number On
4482577	  668.2	  286.0	 9320.0	...
4482578	  668.4	  285.7	 9318.0	...
4482579	  668.9	  286.0	 9317.0	...
4482580	  669.6	  286.4	 9316.0	...
4482581	  670.1	  286.6	 9314.0	...
4482582	  670.4	  286.7	 9309.0	...
4482583	  670.6	  286.7	 9303.0	...
4482584	  670.7	  286.9	 9301.0	...
4482585	  670.8	  287.0	 9303.0	...
4482586	  670.8	  287.2	 9305.0	...
4482587	  670.8	  287.2	 9306.0	...
4482588	  670.9	  287.7	 9305.0	...
4482589	  671.0	  288.2	 9304.0	...
4482590	  670.9	  288.1	 9304.0	...
4482591	  670.6	  287.6	 9300.0	...
4482592	  670.5	  287.0	 9295.0	...
4482593	  670.6	  286.8	 9291.0	...
4482594	  670.4	  286.6	 9290.0	...
4482595	  669.9	  286.5	 9290.0	...
4482596	  669.5	  286.5	 9291.0	...
4482597	  670.1	  286.5	 9292.0	...
4482598	  670.7	  286.6	 9297.0	...
4482599	  671.3	  286.7	 9303.0	...
4482600	  671.2	  286.7	 9308.0	...
4482601	  671.0	  286.6	 9309.0	...
4482602	  671.4	  287.0	 9310.0	...
4482603	  671.9	  287.5	 9306.0	...
4482604	  672.3	  288.1	 9303.0	...
4482605	  672.2	  288.2	 9299.0	...
4482606	  672.1	  288.2	 9301.0	...
4482607	  671.9	  287.5	 9303.0	...
4482608	  671.9	  286.8	 9303.0	...
4482609	  671.9	  286.2	 9302.0	...
4482610	  672.1	  286.3	 9305.0	...
4482611	  672.0	  286.5	 9309.0	...
4482612	  671.7	  286.4	 9311.0	...
4482613	  671.1	  286.3	 9309.0	...
4482614	  670.5	  286.2	 9307.0	...
4482615	  670.2	  286.5	 9306.0	...
4482616	  670.9	  286.4	 9305.0	...
4482617	  671.6	  286.4	 9303.0	...
4482618	  672.3	  286.5	 9303.0	...
4482619	  672.1	  286.7	 9302.0	...
4482620	  671.9	  287.2	 9302.0	...
4482621	  671.8	  287.7	 9302.0	...
4482622	  671.9	  288.1	 9298.0	...
4482623	  672.0	  288.2	 9294.0	...
4482624	  672.0	  288.3	 9294.0	...
4482625	  672.1	  288.3	 9298.0	...
4482626	  672.1	  288.5	 9303.0	...
4482627	  671.9	  288.6	 9303.0	...
4482628	  671.7	  288.5	 9302.0	...
4482629	  671.6	  287.9	 9301.0	...
4482630	  671.8	  287.3	 9301.0	...
4482631	  672.1	  287.3	 9302.0	...
4482632	  672.2	  287.7	 9304.0	...
4482633	  672.3	  288.1	 9305.0	...
4482634	  672.2	  288.0	 9307.0	...
4482635	  672.1	  287.9	 9308.0	...
4482636	  672.2	  287.7	 9308.0	...
4482637	  672.3	  287.3	 9307.0	...
4482638	  672.3	  287.0	 9304.0	...
4482639	  672.2	  286.7	 9303.0	...
4482640	  672.0	  286.7	 9302.0	...
4482641	  671.9	  286.7	 9302.0	...
4482642	  671.8	  286.9	 9302.0	...
4482643	  671.7	  287.1	 9303.0	...
4482644	  671.6	  287.5	 9301.0	...
4482645	  671.6	  287.8	 9298.0	...
4482646	  671.9	  288.0	 9293.0	...
4482647	  672.2	  288.5	 9290.0	...
4482648	  672.5	  288.5	 9288.0	...
4482649	  672.8	  288.7	 9293.0	...
4482650	  673.1	  288.4	 9297.0	...
4482651	  672.8	  288.5	 9301.0	...
4482652	  672.7	  288.5	 9299.0	...
4482653	  672.6	  289.0	 9297.0	...
4482654	  673.2	  289.4	 9299.0	...
4482655	  673.7	  288.9	 9304.0	...
4482656	  674.1	  288.0	 9309.0	...
4482657	  674.1	  286.9	 9309.0	...
4482658	  673.7	  286.8	 9308.0	...
4482659	  672.8	  286.7	 9302.0	...
4482660	  671.9	  286.8	 9297.0	...
4482661	  671.3	  286.9	 9293.0	...
4482662	  671.3	  287.3	 9293.0	...
4482663	  671.4	  287.7	 9295.0	...
4482664	  671.5	  288.1	 9301.0	...
4482665	  672.2	  288.2	 9306.0	...
4482666	  672.9	  288.2	 9310.0	...
4482667	  673.6	  288.2	 9309.0	...
4482668	  673.7	  288.2	 9308.0	...
4482669	  673.8	  288.1	 9309.0	...
4482670	  674.0	  287.9	 9312.0	...
4482671	  674.0	  287.6	 9315.0	...
4482672	  674.0	  287.4	 9315.0	...
4482673	  673.6	  287.4	 9314.0	...
4482674	  673.3	  287.5	 9312.0	...
4482675	  672.8	  287.8	 9306.0	...
4482676	  672.7	  288.0	 9302.0	...
4482677	  672.5	  288.1	 9298.0	...
4482678	  672.4	  288.1	 9297.0	...
4482679	  672.7	  288.1	 9297.0	...
4482680	  673.1	  288.2	 9298.0	...
4482681	  673.3	  288.4	 9298.0	...
4482682	  673.1	  288.6	 9298.0	...
4482683	  672.8	  288.9	 9295.0	...
4482684	  672.5	  289.1	 9294.0	...
4482685	  672.3	  289.4	 9292.0	...
4482686	  672.2	  289.6	 9295.0	...
4482687	  672.2	  289.7	 9298.0	...
4482688	  672.2	  289.5	 9302.0	...
4482689	  672.4	  289.0	 9303.0	...
4482690	  673.1	  288.7	 9303.0	...
4482691	  673.7	  288.4	 9302.0	...
4482692	  673.8	  287.9	 9302.0	...
4482693	  673.3	  287.4	 9302.0	...
4482694	  672.9	  287.5	 9302.0	...
4482695	  672.9	  288.1	 9298.0	...
4482696	  672.7	  287.8	 9295.0	...
4482697	  672.8	  287.0	 9297.0	...
4482698	  673.0	  286.7	 9302.0	...
4482699	  673.4	  287.4	 9305.0	...
4482700	  673.4	  288.2	 9301.0	...
4482701	  673.2	  288.3	 9298.0	...
4482702	  673.0	  288.3	 9298.0	...
4482703	  672.9	  288.3	 9298.0	...
4482704	  672.9	  288.5	 9298.0	...
4482705	  673.1	  288.6	 9299.0	...
4482706	  673.3	  288.7	 9299.0	...
4482707	  672.9	  288.7	 9295.0	...
4482708	  672.2	  288.4	 9291.0	...
4482709	  671.5	  288.2	 9289.0	...
4482710	  671.6	  287.9	 9292.0	...
4482711	  672.2	  288.3	 9296.0	...
4482712	  672.7	  288.8	 9297.0	...
4482713	  673.0	  289.3	 9298.0	...
4482714	  672.8	  289.4	 9298.0	...
4482715	  672.5	  289.6	 9296.0	...
4482716	  672.4	  289.6	 9294.0	...
4482717	  672.3	  289.6	 9292.0	...
4482718	  671.9	  289.6	 9291.0	...
4482719	  671.6	  289.7	 9290.0	...
4482720	  672.0	  289.7	 9290.0	...
4482721	  672.3	  288.9	 9296.0	...
4482722	  672.6	  288.1	 9302.0	...
4482723	  672.4	  287.6	 9309.0	...
4482724	  672.3	  287.8	 9309.0	...
4482725	  672.2	  287.9	 9305.0	...
4482726	  672.1	  287.9	 9301.0	...
4482727	  672.1	  288.1	 9297.0	...
4482728	  672.4	  288.1	 9296.0	...
4482729	  672.8	  288.2	 9294.0	...
4482730	  673.2	  287.9	 9294.0	...
4482731	  672.6	  288.0	 9291.0	...
4482732	  671.9	  288.0	 9288.0	...
4482733	  671.2	  288.5	 9285.0	...
4482734	  671.1	  288.7	 9284.0	...
4482735	  671.1	  289.0	 9284.0	...
4482736	  671.2	  288.9	 9285.0	...
4482737	  671.2	  288.9	 9287.0	...
4482738	  671.1	  288.8	 9289.0	...
4482739	  671.3	  288.8	 9289.0	...
4482740	  671.8	  288.9	 9289.0	...
4482741	  672.5	  288.9	 9291.0	...
4482742	  673.0	  289.0	 9292.0	...
4482743	  673.6	  288.9	 9294.0	...
4482744	  673.7	  288.8	 9294.0	...
4482745	  673.5	  288.8	 9294.0	...
4482746	  673.4	  288.9	 9294.0	...
4482747	  673.4	  288.9	 9292.0	...
4482748	  673.3	  289.0	 9291.0	...
4482749	  673.2	  289.2	 9290.0	...
4482750	  673.1	  289.6	 9291.0	...
4482751	  673.3	  289.8	 9291.0	...
4482752	  673.5	  289.8	 9289.0	...
4482753	  673.7	  289.5	 9285.0	...
4482754	  673.7	  289.3	 9282.0	...
4482755	  673.5	  289.3	 9281.0	...
4482756	  673.2	  289.4	 9281.0	...
4482757	  672.9	  289.5	 9281.0	...
4482758	  673.7	  289.6	 9282.0	...
4482759	  674.5	  289.8	 9283.0	...
4482760	  675.3	  290.0	 9285.0	...
4482761	  675.4	  290.9	 9284.0	...
4482762	  675.5	  291.5	 9281.0	...
4482763	  675.3	  292.2	 9277.0	...
4482764	  674.9	  292.0	 9276.0	...
4482765	  674.5	  291.9	 9275.0	...
4482766	  674.6	  292.7	 9278.0	...
4482767	  674.5	  294.0	 9280.0	...
4482768	  674.2	  295.6	 9278.0	...
4482769	  673.7	  296.4	 9273.0	...
4482770	  673.6	  297.1	 9267.0	...
EFIX R   4481423	4482770	1348	  668.9	  299.5	   9232
SSACC R  4482771
4482771	  673.6	  297.4	 9266.0	...
4482772	  673.8	  298.2	 9265.0	...
4482773	  674.2	  299.9	 9259.0	...
4482774	  675.0	  301.5	 9254.0	...
4482775	  675.7	  302.7	 9249.0	...
4482776	  676.0	  303.6	 9248.0	...
4482777	  676.0	  304.4	 9239.0	...
4482778	  676.1	  303.4	 9232.0	...
4482779	  679.4	  290.7	 9254.0	...
4482780	  683.2	  275.9	 9292.0	...
4482781	  687.9	  262.9	 9336.0	...
4482782	  689.7	  261.7	 9349.0	...
4482783	  690.2	  266.3	 9335.0	...
4482784	  690.5	  275.8	 9305.0	...
4482785	  691.4	  292.3	 9239.0	...
4482786	  693.7	  312.8	 9167.0	...
4482787	  695.7	  339.8	 9065.0	...
4482788	  698.4	  370.7	 8953.0	...
4482789	  702.2	  405.2	 8827.0	...
4482790	  707.3	  443.2	 8690.0	...
4482791	  712.8	  484.5	 8542.0	...
4482792	  718.4	  531.6	 8374.0	...
4482793	  723.9	  582.9	 8192.0	...
4482794	  728.9	  637.8	 8000.0	...
4482795	  733.8	  695.4	 7794.0	...
4482796	  738.7	  757.1	 7576.0	...
4482797	  743.3	  823.0	 7349.0	...
4482798	  747.7	  895.1	 7114.0	...
4482799	  751.5	  970.0	 6873.0	...
4482800	  755.2	 1049.2	 6623.0	...
4482801	  758.9	 1130.1	 6364.0	...
4482802	  762.5	 1215.4	 6095.0	...
4482803	  765.7	 1304.7	 5817.0	...
4482804	  768.7	 1397.3	 5535.0	...
4482805	  771.2	 1492.4	 5249.0	...
4482806	  774.5	 1589.0	 4961.0	...
4482807	  777.1	 1685.8	 4675.0	...
4482808	  782.4	 1782.2	 4388.0	...
4482809	  786.5	 1878.0	 4102.0	...
4482810	  791.6	 1983.5	 3811.0	...
4482811	  795.5	 2091.9	 3528.0	...
4482812	  798.8	 2168.6	 3339.0	...
4482813	  800.5	 2204.2	 3249.0	...
4482814	  800.5	 2204.2	 3249.0	...
SBLINK R 4482815
4482815	   .	   .	    0.0	...
4482816	   .	   .	    0.0	...
4482817	   .	   .	    0.0	...
4482818	   .	   .	    0.0	...
4482819	   .	   .	    0.0	...
4482820	   .	   .	    0.0	...
4482821	   .	   .	    0.0	...
4482822	   .	   .	    0.0	...
4482823	   .	   .	    0.0	...
4482824	   .	   .	    0.0	...
4482825	   .	   .	    0.0	...
4482826	   .	   .	    0.0	...
4482827	   .	   .	    0.0	...
4482828	   .	   .	    0.0	...
4482829	   .	   .	    0.0	...
4482830	   .	   .	    0.0	...
4482831	   .	   .	    0.0	...
4482832	   .	   .	    0.0	...
4482833	   .	   .	    0.0	...
4482834	   .	   .	    0.0	...
4482835	   .	   .	    0.0	...
4482836	   .	   .	    0.0	...
4482837	   .	   .	    0.0	...
4482838	   .	   .	    0.0	...
4482839	   .	   .	    0.0	...
4482840	   .	   .	    0.0	...
4482841	   .	   .	    0.0	...
4482842	   .	   .	    0.0	...
4482843	   .	   .	    0.0	...
4482844	   .	   .	    0.0	...
4482845	   .	   .	    0.0	...
4482846	   .	   .	    0.0	...
4482847	   .	   .	    0.0	...
4482848	   .	   .	    0.0	...
4482849	   .	   .	    0.0	...
4482850	   .	   .	    0.0	...
4482851	   .	   .	    0.0	...
4482852	   .	   .	    0.0	...
4482853	   .	   .	    0.0	...
4482854	   .	   .	    0.0	...
4482855	   .	   .	    0.0	...
4482856	   .	   .	    0.0	...
4482857	   .	   .	    0.0	...
4482858	   .	   .	    0.0	...
4482859	   .	   .	    0.0	...
4482860	   .	   .	    0.0	...
4482861	   .	   .	    0.0	...
4482862	   .	   .	    0.0	...
4482863	   .	   .	    0.0	...
4482864	   .	   .	    0.0	...
4482865	   .	   .	    0.0	...
4482866	   .	   .	    0.0	...
4482867	   .	   .	    0.0	...
4482868	   .	   .	    0.0	...
4482869	   .	   .	    0.0	...
4482870	   .	   .	    0.0	...
4482871	   .	   .	    0.0	...
4482872	   .	   .	    0.0	...
4482873	   .	   .	    0.0	...
4482874	   .	   .	    0.0	...
4482875	   .	   .	    0.0	...
4482876	   .	   .	    0.0	...
4482877	   .	   .	    0.0	...
MSG	4482878 0000 _ Number Off
4482878	   .	   .	    0.0	...
4482879	   .	   .	    0.0	...
4482880	   .	   .	    0.0	...
4482881	   .	   .	    0.0	...
4482882	   .	   .	    0.0	...
4482883	   .	   .	    0.0	...
4482884	   .	   .	    0.0	...
4482885	   .	   .	    0.0	...
4482886	   .	   .	    0.0	...
4482887	   .	   .	    0.0	...
4482888	   .	   .	    0.0	...
4482889	   .	   .	    0.0	...
4482890	   .	   .	    0.0	...
4482891	   .	   .	    0.0	...
4482892	   .	   .	    0.0	...
4482893	   .	   .	    0.0	...
4482894	   .	   .	    0.0	...
4482895	   .	   .	    0.0	...
4482896	   .	   .	    0.0	...
4482897	   .	   .	    0.0	...
4482898	   .	   .	    0.0	...
4482899	   .	   .	    0.0	...
4482900	   .	   .	    0.0	...
4482901	   .	   .	    0.0	...
4482902	   .	   .	    0.0	...
4482903	   .	   .	    0.0	...
4482904	   .	   .	    0.0	...
4482905	   .	   .	    0.0	...
4482906	   .	   .	    0.0	...
4482907	   .	   .	    0.0	...
4482908	   .	   .	    0.0	...
4482909	   .	   .	    0.0	...
4482910	   .	   .	    0.0	...
4482911	   .	   .	    0.0	...
4482912	   .	   .	    0.0	...
4482913	   .	   .	    0.0	...
4482914	   .	   .	    0.0	...
4482915	   .	   .	    0.0	...
4482916	   .	   .	    0.0	...
4482917	   .	   .	    0.0	...
4482918	   .	   .	    0.0	...
4482919	   .	   .	    0.0	...
EBLINK R 4482815	4482919	105
4482920	  877.2	 1980.6	 3841.0	...
4482921	  877.2	 1980.6	 3841.0	...
4482922	  874.4	 1965.3	 3877.0	...
4482923	  871.8	 1933.8	 3954.0	...
4482924	  865.0	 1889.6	 4063.0	...
4482925	  859.5	 1847.3	 4172.0	...
4482926	  852.1	 1807.4	 4277.0	...
4482927	  845.7	 1766.9	 4383.0	...
4482928	  841.7	 1725.8	 4490.0	...
4482929	  839.3	 1686.0	 4592.0	...
4482930	  839.3	 1646.0	 4698.0	...
4482931	  833.1	 1607.8	 4799.0	...
4482932	  826.0	 1570.6	 4899.0	...
4482933	  819.4	 1534.7	 4998.0	...
4482934	  817.2	 1498.3	 5102.0	...
4482935	  810.8	 1465.1	 5197.0	...
4482936	  806.1	 1432.8	 5288.0	...
4482937	  802.2	 1401.4	 5383.0	...
4482938	  800.5	 1368.9	 5483.0	...
4482939	  796.9	 1337.8	 5583.0	...
4482940	  793.1	 1307.4	 5674.0	...
4482941	  790.3	 1278.3	 5760.0	...
4482942	  787.2	 1251.0	 5842.0	...
4482943	  784.0	 1225.1	 5921.0	...
4482944	  780.7	 1200.0	 5998.0	...
4482945	  777.1	 1174.2	 6075.0	...
4482946	  773.7	 1150.6	 6151.0	...
4482947	  771.1	 1127.1	 6225.0	...
4482948	  768.0	 1104.6	 6302.0	...
4482949	  764.6	 1081.8	 6371.0	...
4482950	  761.7	 1059.7	 6447.0	...
4482951	  759.8	 1038.3	 6513.0	...
4482952	  758.0	 1017.6	 6580.0	...
4482953	  756.7	  997.7	 6644.0	...
4482954	  755.6	  978.2	 6709.0	...
4482955	  754.6	  958.6	 6781.0	...
4482956	  753.0	  939.0	 6849.0	...
4482957	  751.4	  920.3	 6913.0	...
4482958	  749.1	  902.2	 6968.0	...
4482959	  747.4	  884.1	 7024.0	...
4482960	  746.0	  865.5	 7088.0	...
4482961	  745.2	  848.0	 7148.0	...
4482962	  743.7	  832.2	 7206.0	...
4482963	  741.7	  816.0	 7257.0	...
4482964	  740.1	  800.7	 7314.0	...
4482965	  739.5	  785.1	 7369.0	...
4482966	  738.9	  769.8	 7428.0	...
4482967	  737.8	  754.9	 7480.0	...
4482968	  735.9	  739.1	 7538.0	...
4482969	  735.0	  725.2	 7592.0	...
4482970	  733.8	  709.6	 7647.0	...
4482971	  733.0	  695.0	 7700.0	...
4482972	  731.4	  680.6	 7751.0	...
4482973	  729.9	  667.6	 7803.0	...
4482974	  727.8	  654.9	 7853.0	...
4482975	  725.7	  642.2	 7899.0	...
4482976	  724.2	  629.6	 7950.0	...
4482977	  723.7	  616.8	 7997.0	...
4482978	  723.0	  603.1	 8053.0	...
4482979	  722.0	  590.2	 8097.0	...
4482980	  721.4	  577.1	 8144.0	...
4482981	  721.9	  565.2	 8185.0	...
4482982	  722.8	  553.5	 8227.0	...
4482983	  722.8	  542.4	 8266.0	...
4482984	  721.9	  531.7	 8292.0	...
4482985	  721.4	  521.7	 8325.0	...
4482986	  720.9	  512.3	 8355.0	...
4482987	  720.4	  502.3	 8400.0	...
4482988	  719.1	  493.4	 8434.0	...
4482989	  717.7	  484.2	 8469.0	...
4482990	  716.5	  475.3	 8501.0	...
4482991	  715.6	  466.0	 8538.0	...
4482992	  714.3	  457.5	 8574.0	...
4482993	  713.0	  450.0	 8602.0	...
4482994	  711.0	  441.9	 8630.0	...
4482995	  709.6	  434.2	 8656.0	...
4482996	  708.2	  427.5	 8686.0	...
4482997	  707.2	  420.2	 8717.0	...
4482998	  707.0	  412.8	 8749.0	...
4482999	  706.7	  405.4	 8779.0	...
4483000	  707.0	  400.2	 8803.0	...
4483001	  706.5	  395.1	 8831.0	...
4483002	  706.0	  390.0	 8852.0	...
4483003	  704.9	  383.8	 8878.0	...
4483004	  704.1	  378.6	 8894.0	...
4483005	  703.6	  373.0	 8918.0	...
4483006	  702.7	  365.9	 8943.0	...
4483007	  701.4	  360.3	 8964.0	...
4483008	  700.1	  355.3	 8982.0	...
4483009	  699.3	  350.4	 9003.0	...
4483010	  699.1	  345.5	 9024.0	...
4483011	  698.7	  340.1	 9045.0	...
4483012	  699.4	  336.9	 9057.0	...
4483013	  699.6	  331.8	 9078.0	...
4483014	  700.1	  328.1	 9092.0	...
4483015	  699.7	  323.6	 9106.0	...
4483016	  699.1	  319.0	 9122.0	...
4483017	  698.2	  314.1	 9140.0	...
4483018	  697.4	  310.3	 9156.0	...
4483019	  696.4	  306.5	 9164.0	...
4483020	  695.3	  302.3	 9175.0	...
4483021	  694.3	  296.3	 9198.0	...
4483022	  694.3	  292.3	 9221.0	...
4483023	  694.5	  287.6	 9243.0	...
ESACC R  4482771	4483023	253	  673.6	  297.4	  694.5	  287.6	   0.48	   1568
SFIX R   4483024
4483024	  694.6	  283.7	 9254.0	...
4483025	  694.8	  280.1	 9260.0	...
4483026	  694.9	  276.0	 9268.0	...
4483027	  695.1	  272.3	 9287.0	...
4483028	  694.0	  267.7	 9304.0	...
4483029	  690.9	  265.7	 9314.0	...
4483030	  687.8	  263.9	 9318.0	...
4483031	  685.6	  260.2	 9333.0	...
4483032	  685.8	  255.8	 9348.0	...
4483033	  687.5	  252.5	 9357.0	...
4483034	  689.1	  252.1	 9359.0	...
4483035	  690.3	  250.6	 9369.0	...
4483036	  690.4	  249.0	 9381.0	...
4483037	  690.3	  246.2	 9396.0	...
4483038	  690.3	  245.0	 9404.0	...
4483039	  689.7	  243.1	 9411.0	...
4483040	  688.9	  241.3	 9420.0	...
4483041	  688.2	  239.4	 9429.0	...
4483042	  687.7	  238.2	 9436.0	...
4483043	  687.6	  237.6	 9438.0	...
4483044	  687.2	  237.1	 9440.0	...
4483045	  686.8	  236.6	 9442.0	...
4483046	  686.9	  236.2	 9445.0	...
4483047	  687.0	  235.4	 9449.0	...
4483048	  687.0	  233.8	 9458.0	...
4483049	  687.9	  232.0	 9466.0	...
4483050	  688.8	  230.5	 9471.0	...
4483051	  689.6	  229.9	 9475.0	...
4483052	  689.0	  228.9	 9478.0	...
4483053	  688.8	  228.0	 9481.0	...
4483054	  689.0	  227.1	 9481.0	...
4483055	  689.2	  225.9	 9488.0	...
4483056	  689.1	  224.6	 9497.0	...
4483057	  688.9	  223.3	 9507.0	...
4483058	  689.4	  223.0	 9509.0	...
4483059	  689.8	  222.5	 9508.0	...
4483060	  689.9	  222.1	 9506.0	...
4483061	  690.0	  221.1	 9506.0	...
4483062	  690.1	  220.2	 9507.0	...
4483063	  691.3	  218.4	 9511.0	...
4483064	  691.8	  217.5	 9512.0	...
4483065	  692.6	  217.4	 9510.0	...
4483066	  693.1	  218.7	 9507.0	...
4483067	  693.8	  220.4	 9505.0	...
4483068	  695.2	  221.6	 9505.0	...
4483069	  696.0	  222.4	 9505.0	...
4483070	  696.7	  223.3	 9501.0	...
4483071	  696.7	  223.4	 9497.0	...
4483072	  697.2	  223.3	 9493.0	...
4483073	  698.2	  223.2	 9490.0	...
EFIX R   4483024	4483073	50	  690.6	  237.8	   9435
SSACC R  4483074
4483074	  698.9	  223.7	 9488.0	...
4483075	  697.5	  226.2	 9484.0	...
4483076	  695.7	  228.2	 9482.0	...
4483077	  693.8	  230.2	 9475.0	...
4483078	  692.6	  232.8	 9460.0	...
4483079	  692.0	  234.5	 9446.0	...
4483080	  692.0	  235.4	 9438.0	...
4483081	  693.1	  233.7	 9439.0	...
4483082	  689.1	  247.2	 9403.0	...
4483083	  684.5	  261.6	 9364.0	...
4483084	  679.8	  276.1	 9325.0	...
4483085	  679.5	  277.1	 9321.0	...
4483086	  679.7	  278.7	 9321.0	...
4483087	  680.0	  280.3	 9320.0	...
4483088	  680.4	  281.1	 9320.0	...
4483089	  680.1	  281.0	 9321.0	...
4483090	  679.6	  281.0	 9323.0	...
ESACC R  4483074	4483090	17	  698.9	  223.7	  679.6	  281.0	   1.24	    125
SFIX R   4483091
4483091	  678.6	  281.3	 9324.0	...
MSG	4483092 0000 _ Number On
4483092	  677.9	  282.1	 9324.0	...
4483093	  677.4	  282.9	 9324.0	...
4483094	  677.7	  283.5	 9326.0	...
4483095	  677.8	  283.3	 9327.0	...
4483096	  677.9	  283.2	 9329.0	...
4483097	  677.4	  282.9	 9330.0	...
4483098	  676.9	  283.0	 9330.0	...
4483099	  676.5	  282.9	 9331.0	...
4483100	  676.7	  282.7	 9331.0	...
4483101	  676.2	  281.7	 9333.0	...
4483102	  675.6	  280.8	 9334.0	...
4483103	  675.0	  280.1	 9337.0	...
4483104	  675.0	  280.2	 9339.0	...
4483105	  674.6	  280.4	 9337.0	...
4483106	  674.1	  280.6	 9334.0	...
4483107	  673.6	  280.5	 9330.0	...
4483108	  673.6	  280.3	 9330.0	...
4483109	  672.8	  279.8	 9329.0	...
4483110	  671.9	  279.3	 9328.0	...
4483111	  671.0	  278.6	 9328.0	...
4483112	  671.1	  278.4	 9329.0	...
4483113	  670.8	  278.3	 9330.0	...
4483114	  670.6	  278.5	 9334.0	...
4483115	  670.5	  278.9	 9338.0	...
4483116	  670.6	  279.6	 9344.0	...
4483117	  671.0	  280.1	 9345.0	...
4483118	  671.7	  279.8	 9347.0	...
4483119	  672.3	  279.1	 9349.0	...
4483120	  672.5	  278.5	 9350.0	...
4483121	  672.2	  278.6	 9350.0	...
4483122	  671.9	  278.6	 9348.0	...
4483123	  671.8	  278.7	 9346.0	...
4483124	  671.8	  278.7	 9344.0	...
4483125	  671.9	  278.6	 9343.0	...
4483126	  672.0	  278.4	 9342.0	...
4483127	  672.1	  278.2	 9340.0	...
4483128	  672.5	  278.1	 9339.0	...
4483129	  672.6	  278.1	 9339.0	...
4483130	  672.3	  278.3	 9338.0	...
4483131	  671.9	  278.4	 9338.0	...
4483132	  671.4	  277.9	 9338.0	...
4483133	  671.5	  277.2	 9338.0	...
4483134	  671.5	  276.6	 9337.0	...
4483135	  672.1	  276.6	 9335.0	...
4483136	  672.8	  276.3	 9333.0	...
4483137	  673.4	  275.8	 9332.0	...
4483138	  673.3	  275.3	 9334.0	...
4483139	  673.0	  275.3	 9336.0	...
4483140	  672.8	  275.5	 9339.0	...
4483141	  673.0	  275.9	 9340.0	...
4483142	  673.6	  276.3	 9341.0	...
4483143	  674.1	  276.5	 9341.0	...
4483144	  674.3	  276.7	 9341.0	...
4483145	  674.4	  276.8	 9340.0	...
4483146	  675.1	  276.7	 9339.0	...
4483147	  675.9	  276.6	 9340.0	...
4483148	  676.6	  276.4	 9343.0	...
4483149	  676.6	  276.3	 9346.0	...
4483150	  676.7	  276.2	 9349.0	...
4483151	  676.8	  276.1	 9349.0	...
4483152	  676.9	  276.0	 9346.0	...
4483153	  677.0	  276.3	 9342.0	...
4483154	  677.1	  276.6	 9343.0	...
4483155	  677.1	  277.0	 9347.0	...
4483156	  677.2	  277.1	 9351.0	...
4483157	  677.2	  276.3	 9350.0	...
4483158	  677.2	  275.6	 9349.0	...
4483159	  677.0	  274.9	 9348.0	...
4483160	  676.8	  275.1	 9351.0	...
4483161	  676.6	  275.3	 9355.0	...
4483162	  676.7	  275.4	 9354.0	...
4483163	  676.7	  275.2	 9350.0	...
4483164	  676.8	  275.1	 9350.0	...
4483165	  676.7	  275.1	 9354.0	...
4483166	  676.6	  274.9	 9356.0	...
4483167	  676.3	  274.5	 9355.0	...
4483168	  676.0	  273.7	 9354.0	...
4483169	  675.8	  273.2	 9354.0	...
4483170	  675.7	  272.9	 9355.0	...
4483171	  675.7	  273.3	 9351.0	...
4483172	  675.5	  273.8	 9348.0	...
4483173	  675.5	  274.0	 9350.0	...
4483174	  675.6	  273.8	 9356.0	...
4483175	  675.9	  273.5	 9361.0	...
4483176	  676.2	  273.5	 9360.0	...
4483177	  676.4	  273.4	 9359.0	...
4483178	  677.1	  273.3	 9359.0	...
4483179	  677.7	  273.2	 9358.0	...
4483180	  678.0	  273.1	 9357.0	...
4483181	  677.8	  273.0	 9359.0	...
4483182	  677.6	  272.8	 9362.0	...
4483183	  677.3	  272.5	 9365.0	...
4483184	  677.2	  272.2	 9366.0	...
4483185	  677.3	  271.9	 9366.0	...
4483186	  677.6	  271.7	 9367.0	...
4483187	  677.7	  271.6	 9369.0	...
4483188	  677.6	  271.6	 9370.0	...
4483189	  677.6	  271.6	 9370.0	...
4483190	  677.6	  271.7	 9371.0	...
4483191	  677.5	  271.7	 9372.0	...
4483192	  677.3	  271.8	 9373.0	...
4483193	  677.0	  271.8	 9372.0	...
4483194	  676.9	  271.7	 9372.0	...
4483195	  676.6	  271.8	 9372.0	...
4483196	  676.4	  271.8	 9371.0	...
4483197	  676.2	  272.0	 9370.0	...
4483198	  676.2	  272.0	 9369.0	...
4483199	  676.3	  271.5	 9369.0	...
4483200	  676.3	  271.0	 9368.0	...
4483201	  676.4	  270.5	 9372.0	...
4483202	  676.1	  270.5	 9376.0	...
4483203	  675.9	  270.8	 9377.0	...
4483204	  675.9	  270.9	 9374.0	...
4483205	  676.1	  270.8	 9373.0	...
4483206	  676.3	  270.5	 9375.0	...
4483207	  676.3	  270.4	 9380.0	...
4483208	  676.2	  270.5	 9383.0	...
4483209	  676.3	  270.5	 9385.0	...
4483210	  676.4	  270.5	 9386.0	...
4483211	  676.2	  270.9	 9386.0	...
4483212	  675.6	  271.4	 9387.0	...
4483213	  674.8	  271.9	 9386.0	...
4483214	  674.1	  272.1	 9385.0	...
4483215	  673.7	  272.3	 9383.0	...
4483216	  673.3	  272.2	 9384.0	...
4483217	  673.3	  272.1	 9385.0	...
4483218	  673.3	  271.9	 9387.0	...
4483219	  673.4	  271.9	 9388.0	...
4483220	  673.5	  272.0	 9386.0	...
4483221	  673.5	  272.1	 9384.0	...
4483222	  673.6	  272.2	 9384.0	...
4483223	  673.8	  272.2	 9388.0	...
4483224	  674.0	  272.2	 9393.0	...
4483225	  674.1	  272.2	 9392.0	...
4483226	  674.1	  272.1	 9388.0	...
4483227	  674.0	  272.1	 9383.0	...
4483228	  673.9	  272.2	 9386.0	...
4483229	  673.8	  272.2	 9390.0	...
4483230	  673.8	  272.6	 9391.0	...
4483231	  673.8	  272.9	 9388.0	...
4483232	  674.0	  273.2	 9384.0	...
4483233	  674.4	  273.2	 9383.0	...
4483234	  674.8	  272.7	 9382.0	...
4483235	  675.2	  272.3	 9387.0	...
4483236	  675.4	  272.0	 9389.0	...
4483237	  675.5	  272.1	 9392.0	...
4483238	  675.3	  272.0	 9391.0	...
4483239	  674.8	  271.9	 9393.0	...
4483240	  674.4	  271.7	 9394.0	...
4483241	  674.1	  271.6	 9394.0	...
4483242	  674.0	  271.6	 9394.0	...
4483243	  674.1	  271.8	 9394.0	...
4483244	  674.5	  272.3	 9394.0	...
4483245	  675.1	  272.8	 9395.0	...
4483246	  675.3	  272.5	 9396.0	...
4483247	  675.1	  272.1	 9397.0	...
4483248	  674.8	  271.7	 9397.0	...
4483249	  675.2	  271.7	 9397.0	...
4483250	  675.8	  271.8	 9397.0	...
4483251	  676.5	  271.8	 9397.0	...
4483252	  676.5	  271.9	 9398.0	...
4483253	  676.6	  271.7	 9398.0	...
4483254	  675.9	  271.6	 9398.0	...
4483255	  675.1	  271.6	 9396.0	...
4483256	  674.5	  271.8	 9395.0	...
4483257	  674.7	  271.9	 9394.0	...
4483258	  674.9	  272.0	 9394.0	...
4483259	  674.8	  271.8	 9394.0	...
4483260	  674.7	  271.9	 9393.0	...
4483261	  674.6	  272.0	 9391.0	...
4483262	  674.5	  272.0	 9390.0	...
4483263	  674.2	  272.0	 9391.0	...
4483264	  674.0	  272.1	 9391.0	...
4483265	  673.9	  272.1	 9392.0	...
4483266	  674.1	  272.2	 9390.0	...
4483267	  674.2	  272.4	 9390.0	...
4483268	  674.4	  272.6	 9390.0	...
4483269	  674.3	  272.4	 9392.0	...
4483270	  674.1	  272.0	 9395.0	...
4483271	  674.0	  271.8	 9397.0	...
4483272	  673.9	  271.9	 9397.0	...
4483273	  673.8	  272.0	 9398.0	...
4483274	  673.8	  272.3	 9400.0	...
4483275	  673.7	  272.8	 9401.0	...
4483276	  673.4	  273.1	 9404.0	...
4483277	  672.7	  272.8	 9406.0	...
4483278	  672.2	  272.5	 9408.0	...
4483279	  672.0	  272.3	 9408.0	...
4483280	  672.1	  272.3	 9407.0	...
4483281	  672.5	  272.2	 9408.0	...
4483282	  672.7	  272.2	 9410.0	...
4483283	  673.0	  272.1	 9412.0	...
4483284	  672.9	  272.1	 9411.0	...
4483285	  672.9	  272.5	 9410.0	...
4483286	  672.9	  272.9	 9409.0	...
4483287	  673.0	  273.2	 9411.0	...
4483288	  673.0	  273.1	 9412.0	...
4483289	  673.1	  273.2	 9412.0	...
4483290	  672.9	  273.4	 9412.0	...
4483291	  672.9	  273.8	 9411.0	...
4483292	  673.1	  273.9	 9411.0	...
4483293	  673.5	  273.9	 9412.0	...
4483294	  673.8	  273.8	 9413.0	...
4483295	  673.8	  273.8	 9418.0	...
4483296	  673.7	  273.9	 9421.0	...
4483297	  672.9	  274.2	 9424.0	...
4483298	  672.0	  274.2	 9424.0	...
4483299	  671.2	  274.0	 9423.0	...
4483300	  671.3	  274.3	 9421.0	...
4483301	  671.6	  274.9	 9418.0	...
4483302	  671.7	  275.6	 9415.0	...
4483303	  671.7	  275.6	 9414.0	...
4483304	  671.7	  275.8	 9413.0	...
4483305	  671.8	  276.0	 9414.0	...
4483306	  671.8	  276.2	 9415.0	...
4483307	  671.6	  276.1	 9416.0	...
4483308	  671.4	  276.1	 9417.0	...
4483309	  671.5	  276.3	 9419.0	...
4483310	  671.7	  276.5	 9422.0	...
4483311	  671.8	  276.6	 9425.0	...
4483312	  671.7	  276.6	 9427.0	...
4483313	  671.7	  276.5	 9429.0	...
4483314	  671.7	  276.4	 9429.0	...
4483315	  671.9	  276.4	 9428.0	...
4483316	  672.0	  276.5	 9428.0	...
4483317	  672.1	  276.6	 9427.0	...
4483318	  672.3	  277.2	 9426.0	...
4483319	  672.5	  277.9	 9424.0	...
4483320	  672.5	  278.5	 9422.0	...
4483321	  672.2	  278.7	 9421.0	...
4483322	  672.0	  278.9	 9422.0	...
4483323	  671.9	  278.9	 9423.0	...
4483324	  671.9	  278.6	 9423.0	...
4483325	  671.9	  278.3	 9423.0	...
4483326	  671.8	  278.2	 9425.0	...
4483327	  672.0	  278.1	 9426.0	...
4483328	  672.1	  277.9	 9428.0	...
4483329	  671.8	  277.7	 9428.0	...
4483330	  671.4	  277.8	 9428.0	...
4483331	  670.9	  277.7	 9427.0	...
4483332	  670.8	  277.5	 9427.0	...
4483333	  670.8	  277.4	 9428.0	...
4483334	  670.7	  277.5	 9429.0	...
4483335	  670.8	  277.8	 9429.0	...
4483336	  670.9	  278.1	 9428.0	...
4483337	  671.0	  278.4	 9426.0	...
4483338	  671.1	  278.6	 9425.0	...
4483339	  671.3	  278.7	 9425.0	...
4483340	  671.4	  278.7	 9426.0	...
4483341	  671.3	  278.8	 9427.0	...
4483342	  670.8	  278.8	 9427.0	...
4483343	  670.2	  278.3	 9426.0	...
4483344	  669.9	  277.9	 9424.0	...
4483345	  669.8	  277.4	 9423.0	...
4483346	  669.8	  277.4	 9423.0	...
4483347	  669.9	  277.4	 9423.0	...
4483348	  669.9	  277.4	 9428.0	...
4483349	  669.6	  277.8	 9432.0	...
4483350	  669.2	  278.3	 9435.0	...
4483351	  669.0	  278.9	 9434.0	...
4483352	  669.0	  278.5	 9434.0	...
4483353	  668.7	  278.2	 9434.0	...
4483354	  668.1	  277.7	 9434.0	...
4483355	  667.6	  277.5	 9434.0	...
4483356	  667.4	  277.4	 9433.0	...
4483357	  667.3	  277.5	 9433.0	...
4483358	  667.3	  277.1	 9432.0	...
4483359	  667.4	  276.6	 9434.0	...
4483360	  668.1	  276.1	 9435.0	...
4483361	  668.7	  276.1	 9438.0	...
4483362	  669.2	  276.0	 9440.0	...
4483363	  669.1	  276.0	 9441.0	...
4483364	  669.2	  275.9	 9441.0	...
4483365	  669.3	  275.8	 9440.0	...
4483366	  669.6	  276.0	 9440.0	...
4483367	  669.8	  276.2	 9442.0	...
4483368	  669.8	  276.5	 9445.0	...
4483369	  669.6	  276.5	 9448.0	...
4483370	  669.2	  276.6	 9447.0	...
4483371	  668.9	  276.9	 9446.0	...
4483372	  668.7	  277.0	 9445.0	...
4483373	  668.3	  276.8	 9444.0	...
4483374	  667.9	  276.6	 9444.0	...
4483375	  667.6	  276.3	 9445.0	...
4483376	  667.9	  276.8	 9445.0	...
4483377	  668.5	  277.3	 9443.0	...
4483378	  669.2	  277.8	 9442.0	...
4483379	  669.7	  277.7	 9440.0	...
4483380	  669.8	  277.6	 9439.0	...
4483381	  670.1	  277.4	 9440.0	...
4483382	  670.3	  277.2	 9441.0	...
4483383	  670.4	  277.1	 9442.0	...
4483384	  670.4	  277.1	 9441.0	...
4483385	  670.2	  277.0	 9441.0	...
4483386	  670.2	  276.7	 9440.0	...
4483387	  670.2	  276.4	 9441.0	...
4483388	  670.2	  276.4	 9442.0	...
4483389	  670.3	  276.5	 9443.0	...
4483390	  670.0	  276.7	 9445.0	...
4483391	  669.7	  276.8	 9445.0	...
4483392	  669.2	  277.1	 9444.0	...
4483393	  669.1	  277.4	 9441.0	...
MSG	4483394 0000 _ Number Off
4483394	  669.1	  277.5	 9436.0	...
4483395	  669.2	  277.6	 9432.0	...
4483396	  669.4	  277.4	 9429.0	...
4483397	  669.5	  277.3	 9430.0	...
4483398	  669.5	  277.2	 9430.0	...
4483399	  669.4	  277.3	 9430.0	...
4483400	  669.4	  277.3	 9430.0	...
4483401	  669.5	  277.3	 9429.0	...
4483402	  669.7	  277.3	 9429.0	...
4483403	  669.9	  277.2	 9431.0	...
4483404	  669.8	  277.1	 9433.0	...
4483405	  669.7	  276.5	 9434.0	...
4483406	  669.5	  276.0	 9434.0	...
4483407	  669.3	  275.6	 9433.0	...
4483408	  669.1	  275.7	 9433.0	...
4483409	  668.7	  275.9	 9432.0	...
4483410	  668.4	  276.1	 9431.0	...
4483411	  668.7	  276.1	 9434.0	...
4483412	  669.0	  275.7	 9438.0	...
4483413	  669.4	  275.1	 9447.0	...
4483414	  669.4	  274.7	 9452.0	...
4483415	  669.6	  274.9	 9455.0	...
4483416	  669.6	  275.3	 9448.0	...
4483417	  669.5	  275.7	 9441.0	...
4483418	  669.8	  276.0	 9441.0	...
4483419	  670.2	  276.2	 9445.0	...
4483420	  670.5	  275.7	 9449.0	...
4483421	  670.5	  275.0	 9449.0	...
4483422	  670.1	  275.1	 9448.0	...
4483423	  669.9	  275.7	 9445.0	...
4483424	  669.5	  275.6	 9443.0	...
4483425	  669.5	  274.7	 9443.0	...
4483426	  669.2	  273.9	 9443.0	...
4483427	  669.2	  273.4	 9444.0	...
4483428	  669.2	  272.8	 9444.0	...
4483429	  668.9	  272.3	 9444.0	...
4483430	  668.5	  272.4	 9444.0	...
4483431	  668.0	  272.6	 9445.0	...
4483432	  667.9	  272.7	 9446.0	...
4483433	  668.0	  272.8	 9446.0	...
4483434	  668.1	  272.6	 9446.0	...
4483435	  668.2	  272.5	 9445.0	...
4483436	  668.8	  272.8	 9443.0	...
4483437	  669.6	  273.2	 9442.0	...
4483438	  670.4	  273.6	 9443.0	...
4483439	  670.4	  273.6	 9447.0	...
4483440	  670.2	  274.0	 9452.0	...
4483441	  670.1	  274.4	 9451.0	...
4483442	  670.0	  275.0	 9449.0	...
4483443	  670.2	  275.3	 9448.0	...
4483444	  670.6	  275.5	 9449.0	...
4483445	  671.1	  276.5	 9445.0	...
4483446	  670.7	  277.6	 9440.0	...
4483447	  670.3	  279.3	 9433.0	...
EFIX R   4483091	4483447	357	  672.8	  275.3	   9397
SSACC R  4483448
4483448	  669.9	  280.1	 9429.0	...
4483449	  670.5	  281.9	 9425.0	...
4483450	  670.5	  283.3	 9420.0	...
4483451	  670.3	  284.9	 9419.0	...
4483452	  669.9	  285.5	 9420.0	...
4483453	  669.9	  285.9	 9425.0	...
4483454	  669.9	  285.4	 9428.0	...
4483455	  669.7	  283.2	 9431.0	...
4483456	  675.1	  267.9	 9463.0	...
4483457	  680.3	  251.7	 9504.0	...
4483458	  685.5	  236.9	 9550.0	...
4483459	  683.5	  235.2	 9563.0	...
4483460	  682.1	  237.3	 9561.0	...
4483461	  680.4	  241.8	 9547.0	...
4483462	  680.9	  250.1	 9516.0	...
4483463	  681.3	  259.1	 9480.0	...
4483464	  683.2	  272.3	 9429.0	...
4483465	  685.5	  287.7	 9376.0	...
4483466	  688.1	  304.6	 9311.0	...
4483467	  690.2	  323.1	 9241.0	...
4483468	  692.3	  342.5	 9166.0	...
4483469	  693.5	  366.1	 9072.0	...
4483470	  694.8	  392.1	 8971.0	...
4483471	  696.4	  421.7	 8853.0	...
4483472	  700.5	  452.9	 8738.0	...
4483473	  705.5	  486.7	 8611.0	...
4483474	  709.6	  522.1	 8478.0	...
4483475	  713.0	  561.3	 8331.0	...
4483476	  715.7	  603.5	 8168.0	...
4483477	  719.2	  650.4	 7993.0	...
4483478	  721.8	  699.4	 7815.0	...
4483479	  724.0	  750.6	 7634.0	...
4483480	  726.6	  805.4	 7441.0	...
4483481	  730.5	  865.3	 7238.0	...
4483482	  735.6	  929.6	 7029.0	...
4483483	  740.3	  996.0	 6821.0	...
4483484	  743.8	 1065.6	 6594.0	...
4483485	  746.6	 1136.2	 6359.0	...
4483486	  749.5	 1209.5	 6116.0	...
4483487	  753.0	 1284.0	 5882.0	...
4483488	  757.6	 1361.9	 5639.0	...
4483489	  762.8	 1439.0	 5398.0	...
4483490	  767.2	 1515.4	 5154.0	...
4483491	  771.3	 1591.4	 4918.0	...
4483492	  774.3	 1668.9	 4684.0	...
4483493	  779.1	 1745.8	 4457.0	...
4483494	  783.2	 1820.1	 4241.0	...
4483495	  788.6	 1892.9	 4032.0	...
4483496	  795.8	 1968.9	 3828.0	...
4483497	  801.6	 2055.2	 3622.0	...
4483498	  807.7	 2139.6	 3424.0	...
4483499	  809.3	 2196.5	 3294.0	...
4483500	  811.6	 2219.5	 3232.0	...
4483501	  811.6	 2219.5	 3232.0	...
SBLINK R 4483502
4483502	   .	   .	    0.0	...
4483503	   .	   .	    0.0	...
4483504	   .	   .	    0.0	...
4483505	   .	   .	    0.0	...
4483506	   .	   .	    0.0	...
4483507	   .	   .	    0.0	...
4483508	   .	   .	    0.0	...
4483509	   .	   .	    0.0	...
4483510	   .	   .	    0.0	...
4483511	   .	   .	    0.0	...
4483512	   .	   .	    0.0	...
4483513	   .	   .	    0.0	...
4483514	   .	   .	    0.0	...
4483515	   .	   .	    0.0	...
4483516	   .	   .	    0.0	...
4483517	   .	   .	    0.0	...
4483518	   .	   .	    0.0	...
4483519	   .	   .	    0.0	...
4483520	   .	   .	    0.0	...
4483521	   .	   .	    0.0	...
4483522	   .	   .	    0.0	...
4483523	   .	   .	    0.0	...
4483524	   .	   .	    0.0	...
4483525	   .	   .	    0.0	...
4483526	   .	   .	    0.0	...
4483527	   .	   .	    0.0	...
4483528	   .	   .	    0.0	...
4483529	   .	   .	    0.0	...
4483530	   .	   .	    0.0	...
4483531	   .	   .	    0.0	...
4483532	   .	   .	    0.0	...
4483533	   .	   .	    0.0	...
4483534	   .	   .	    0.0	...
4483535	   .	   .	    0.0	...
4483536	   .	   .	    0.0	...
4483537	   .	   .	    0.0	...
4483538	   .	   .	    0.0	...
4483539	   .	   .	    0.0	...
4483540	   .	   .	    0.0	...
4483541	   .	   .	    0.0	...
4483542	   .	   .	    0.0	...
4483543	   .	   .	    0.0	...
4483544	   .	   .	    0.0	...
4483545	   .	   .	    0.0	...
4483546	   .	   .	    0.0	...
4483547	   .	   .	    0.0	...
4483548	   .	   .	    0.0	...
4483549	   .	   .	    0.0	...
4483550	   .	   .	    0.0	...
4483551	   .	   .	    0.0	...
4483552	   .	   .	    0.0	...
4483553	   .	   .	    0.0	...
4483554	   .	   .	    0.0	...
4483555	   .	   .	    0.0	...
4483556	   .	   .	    0.0	...
4483557	   .	   .	    0.0	...
4483558	   .	   .	    0.0	...
4483559	   .	   .	    0.0	...
4483560	   .	   .	    0.0	...
4483561	   .	   .	    0.0	...
4483562	   .	   .	    0.0	...
4483563	   .	   .	    0.0	...
4483564	   .	   .	    0.0	...
4483565	   .	   .	    0.0	...
4483566	   .	   .	    0.0	...
4483567	   .	   .	    0.0	...
4483568	   .	   .	    0.0	...
4483569	   .	   .	    0.0	...
4483570	   .	   .	    0.0	...
4483571	   .	   .	    0.0	...
4483572	   .	   .	    0.0	...
4483573	   .	   .	    0.0	...
4483574	   .	   .	    0.0	...
4483575	   .	   .	    0.0	...
4483576	   .	   .	    0.0	...
4483577	   .	   .	    0.0	...
4483578	   .	   .	    0.0	...
4483579	   .	   .	    0.0	...
4483580	   .	   .	    0.0	...
4483581	   .	   .	    0.0	...
4483582	   .	   .	    0.0	...
4483583	   .	   .	    0.0	...
4483584	   .	   .	    0.0	...
4483585	   .	   .	    0.0	...
4483586	   .	   .	    0.0	...
4483587	   .	   .	    0.0	...
4483588	   .	   .	    0.0	...
4483589	   .	   .	    0.0	...
EBLINK R 4483502	4483589	88
4483590	  876.5	 1925.8	 4064.0	...
4483591	  876.5	 1925.8	 4064.0	...
4483592	  876.7	 1907.0	 4110.0	...
4483593	  874.2	 1872.3	 4198.0	...
4483594	  867.6	 1822.7	 4332.0	...
MSG	4483595 0000 _ Number On
4483595	  859.6	 1776.9	 4462.0	...
4483596	  853.1	 1731.4	 4595.0	...
4483597	  848.1	 1686.9	 4720.0	...
4483598	  842.1	 1643.7	 4840.0	...
4483599	  837.3	 1599.3	 4966.0	...
4483600	  833.4	 1558.1	 5084.0	...
4483601	  829.6	 1514.1	 5208.0	...
4483602	  820.0	 1474.5	 5324.0	...
4483603	  812.2	 1431.4	 5453.0	...
4483604	  806.0	 1391.6	 5579.0	...
4483605	  803.2	 1350.9	 5703.0	...
4483606	  800.1	 1312.4	 5820.0	...
4483607	  796.4	 1277.6	 5921.0	...
4483608	  794.2	 1242.4	 6028.0	...
4483609	  789.1	 1210.5	 6125.0	...
4483610	  784.6	 1177.7	 6236.0	...
4483611	  780.7	 1148.1	 6335.0	...
4483612	  776.8	 1118.5	 6438.0	...
4483613	  772.6	 1090.9	 6531.0	...
4483614	  767.7	 1062.6	 6626.0	...
4483615	  765.5	 1034.9	 6718.0	...
4483616	  763.3	 1007.2	 6807.0	...
4483617	  761.7	  980.9	 6887.0	...
4483618	  760.4	  956.0	 6965.0	...
4483619	  758.7	  932.0	 7045.0	...
4483620	  757.2	  909.8	 7123.0	...
4483621	  756.0	  886.8	 7209.0	...
4483622	  755.1	  865.2	 7289.0	...
4483623	  753.9	  842.6	 7368.0	...
4483624	  752.6	  822.5	 7435.0	...
4483625	  751.0	  801.2	 7504.0	...
4483626	  749.4	  781.7	 7574.0	...
4483627	  748.0	  762.6	 7648.0	...
4483628	  746.7	  744.2	 7719.0	...
4483629	  745.6	  726.4	 7786.0	...
4483630	  744.4	  707.8	 7852.0	...
4483631	  742.7	  689.8	 7916.0	...
4483632	  740.5	  671.8	 7979.0	...
4483633	  738.3	  655.8	 8042.0	...
4483634	  736.4	  639.8	 8099.0	...
4483635	  735.1	  624.2	 8161.0	...
4483636	  733.7	  607.2	 8214.0	...
4483637	  732.3	  591.7	 8272.0	...
4483638	  730.9	  577.0	 8321.0	...
4483639	  730.0	  563.1	 8380.0	...
4483640	  730.0	  550.2	 8429.0	...
4483641	  731.5	  537.7	 8479.0	...
4483642	  733.2	  525.9	 8521.0	...
4483643	  734.1	  513.7	 8571.0	...
4483644	  733.5	  501.8	 8610.0	...
4483645	  731.9	  489.9	 8655.0	...
4483646	  730.4	  478.8	 8693.0	...
4483647	  728.1	  467.6	 8739.0	...
4483648	  725.9	  457.7	 8773.0	...
4483649	  723.4	  447.3	 8815.0	...
4483650	  721.8	  437.4	 8852.0	...
4483651	  720.1	  427.3	 8895.0	...
4483652	  718.6	  419.0	 8926.0	...
4483653	  717.2	  409.2	 8963.0	...
4483654	  715.9	  402.0	 8988.0	...
4483655	  713.9	  392.9	 9025.0	...
4483656	  712.3	  387.4	 9051.0	...
4483657	  710.6	  379.2	 9087.0	...
4483658	  710.1	  369.6	 9113.0	...
4483659	  709.6	  360.0	 9145.0	...
4483660	  707.5	  350.3	 9175.0	...
4483661	  705.2	  344.2	 9200.0	...
4483662	  703.0	  336.1	 9231.0	...
4483663	  703.3	  328.5	 9259.0	...
4483664	  703.0	  319.7	 9295.0	...
4483665	  702.8	  314.4	 9319.0	...
4483666	  702.0	  309.1	 9345.0	...
4483667	  700.8	  304.4	 9359.0	...
4483668	  699.2	  298.3	 9383.0	...
4483669	  697.8	  293.3	 9399.0	...
4483670	  696.7	  288.7	 9427.0	...
4483671	  696.4	  283.9	 9445.0	...
4483672	  695.9	  277.6	 9470.0	...
4483673	  694.8	  272.6	 9483.0	...
4483674	  693.1	  267.3	 9507.0	...
ESACC R  4483448	4483674	227	  669.9	  280.1	  693.1	  267.3	   0.55	   1335
SFIX R   4483675
4483675	  691.9	  262.9	 9524.0	...
4483676	  691.8	  258.0	 9544.0	...
4483677	  692.0	  255.0	 9554.0	...
4483678	  691.9	  253.6	 9563.0	...
4483679	  691.2	  251.3	 9573.0	...
4483680	  690.6	  248.2	 9584.0	...
4483681	  690.6	  245.5	 9595.0	...
4483682	  691.4	  244.6	 9600.0	...
4483683	  692.7	  243.2	 9602.0	...
4483684	  693.9	  241.5	 9605.0	...
4483685	  695.0	  239.9	 9611.0	...
4483686	  695.1	  237.4	 9621.0	...
4483687	  695.0	  234.8	 9631.0	...
4483688	  694.4	  232.4	 9641.0	...
4483689	  693.7	  229.9	 9648.0	...
4483690	  693.1	  227.4	 9654.0	...
4483691	  692.5	  224.8	 9657.0	...
4483692	  692.0	  223.8	 9658.0	...
4483693	  691.4	  222.8	 9660.0	...
4483694	  690.9	  222.0	 9665.0	...
4483695	  691.6	  221.6	 9670.0	...
4483696	  692.3	  221.2	 9674.0	...
4483697	  692.9	  220.3	 9675.0	...
4483698	  692.7	  219.9	 9675.0	...
4483699	  692.6	  219.6	 9675.0	...
4483700	  694.8	  219.5	 9674.0	...
4483701	  697.2	  219.8	 9673.0	...
4483702	  700.4	  219.7	 9671.0	...
4483703	  701.4	  220.0	 9667.0	...
4483704	  702.1	  219.9	 9665.0	...
4483705	  701.5	  219.8	 9664.0	...
4483706	  701.0	  219.7	 9666.0	...
4483707	  700.8	  219.7	 9668.0	...
4483708	  701.6	  219.4	 9667.0	...
4483709	  702.4	  219.0	 9664.0	...
4483710	  703.2	  220.1	 9657.0	...
4483711	  703.7	  221.6	 9652.0	...
EFIX R   4483675	4483711	37	  695.2	  230.8	   9636
SSACC R  4483712
4483712	  704.1	  223.3	 9649.0	...
4483713	  704.2	  223.5	 9649.0	...
4483714	  704.0	  223.7	 9648.0	...
4483715	  704.0	  223.9	 9648.0	...
4483716	  704.1	  224.5	 9638.0	...
4483717	  704.3	  225.2	 9628.0	...
4483718	  704.4	  225.9	 9617.0	...
4483719	  702.5	  229.1	 9615.0	...
4483720	  698.4	  233.1	 9602.0	...
4483721	  691.4	  249.8	 9555.0	...
4483722	  686.3	  263.5	 9509.0	...
4483723	  683.4	  276.6	 9473.0	...
4483724	  683.8	  277.3	 9472.0	...
4483725	  684.6	  278.0	 9472.0	...
4483726	  685.5	  278.7	 9471.0	...
4483727	  685.9	  279.1	 9470.0	...
4483728	  686.0	  279.7	 9469.0	...
4483729	  686.1	  280.5	 9469.0	...
ESACC R  4483712	4483729	18	  704.1	  223.3	  686.1	  280.5	   1.23	    145
SFIX R   4483730
4483730	  686.1	  281.1	 9470.0	...
4483731	  686.3	  281.5	 9470.0	...
4483732	  686.6	  281.8	 9471.0	...
4483733	  687.0	  281.9	 9472.0	...
4483734	  687.1	  282.1	 9473.0	...
4483735	  687.1	  282.2	 9473.0	...
4483736	  687.1	  282.7	 9473.0	...
4483737	  687.1	  283.3	 9473.0	...
4483738	  687.2	  283.6	 9473.0	...
4483739	  687.3	  283.4	 9473.0	...
4483740	  687.2	  283.3	 9471.0	...
4483741	  687.2	  283.3	 9470.0	...
4483742	  687.3	  283.1	 9468.0	...
4483743	  687.8	  282.9	 9468.0	...
4483744	  688.3	  282.7	 9468.0	...
4483745	  688.5	  282.4	 9470.0	...
4483746	  688.3	  282.2	 9472.0	...
4483747	  687.9	  281.8	 9475.0	...
4483748	  687.5	  281.7	 9476.0	...
4483749	  687.3	  281.9	 9476.0	...
4483750	  687.4	  282.3	 9475.0	...
4483751	  687.6	  282.7	 9476.0	...
4483752	  687.6	  282.7	 9477.0	...
4483753	  687.7	  283.0	 9478.0	...
4483754	  687.9	  283.2	 9476.0	...
4483755	  688.1	  283.5	 9474.0	...
4483756	  687.8	  283.1	 9471.0	...
4483757	  687.3	  282.7	 9470.0	...
4483758	  687.0	  282.2	 9473.0	...
4483759	  687.3	  282.1	 9477.0	...
4483760	  687.6	  282.2	 9481.0	...
4483761	  687.7	  282.3	 9481.0	...
4483762	  687.5	  281.9	 9481.0	...
4483763	  687.2	  281.4	 9481.0	...
4483764	  687.1	  280.9	 9482.0	...
4483765	  687.1	  280.7	 9481.0	...
4483766	  687.2	  280.4	 9480.0	...
4483767	  687.2	  280.1	 9481.0	...
4483768	  686.5	  280.0	 9483.0	...
4483769	  685.7	  280.2	 9482.0	...
4483770	  685.0	  280.4	 9480.0	...
4483771	  685.0	  280.3	 9480.0	...
4483772	  685.0	  280.0	 9482.0	...
4483773	  685.0	  279.7	 9482.0	...
4483774	  685.0	  279.6	 9478.0	...
4483775	  685.0	  279.6	 9474.0	...
4483776	  684.8	  279.6	 9472.0	...
4483777	  684.5	  279.5	 9475.0	...
4483778	  684.9	  279.5	 9477.0	...
4483779	  685.4	  279.5	 9478.0	...
4483780	  685.7	  279.5	 9478.0	...
4483781	  685.1	  279.4	 9477.0	...
4483782	  684.6	  279.4	 9478.0	...
4483783	  684.8	  279.1	 9479.0	...
4483784	  685.4	  278.6	 9480.0	...
4483785	  685.9	  278.2	 9481.0	...
4483786	  686.1	  278.0	 9482.0	...
4483787	  686.2	  277.8	 9483.0	...
4483788	  686.3	  277.9	 9483.0	...
4483789	  686.1	  278.4	 9482.0	...
4483790	  685.6	  278.9	 9482.0	...
4483791	  685.3	  279.0	 9484.0	...
4483792	  685.2	  278.9	 9484.0	...
4483793	  685.5	  279.0	 9484.0	...
4483794	  685.9	  279.3	 9483.0	...
4483795	  686.1	  279.6	 9485.0	...
4483796	  686.0	  279.6	 9490.0	...
4483797	  685.9	  279.6	 9494.0	...
4483798	  685.9	  279.9	 9497.0	...
4483799	  685.8	  280.1	 9497.0	...
4483800	  685.7	  280.1	 9498.0	...
4483801	  685.6	  279.9	 9499.0	...
4483802	  685.5	  280.0	 9494.0	...
4483803	  685.5	  280.2	 9487.0	...
4483804	  685.4	  280.6	 9483.0	...
4483805	  685.2	  280.8	 9486.0	...
4483806	  685.0	  280.9	 9488.0	...
4483807	  684.8	  280.9	 9489.0	...
4483808	  684.9	  280.7	 9490.0	...
4483809	  685.1	  280.4	 9493.0	...
4483810	  685.3	  280.2	 9496.0	...
4483811	  685.6	  280.3	 9493.0	...
4483812	  685.8	  280.4	 9488.0	...
4483813	  686.1	  280.7	 9481.0	...
4483814	  686.0	  280.9	 9478.0	...
4483815	  686.0	  281.1	 9475.0	...
4483816	  686.2	  280.9	 9478.0	...
4483817	  686.3	  280.4	 9482.0	...
4483818	  686.3	  279.9	 9486.0	...
4483819	  685.9	  279.9	 9484.0	...
4483820	  685.7	  280.4	 9481.0	...
4483821	  685.7	  280.7	 9480.0	...
4483822	  685.8	  280.7	 9481.0	...
4483823	  685.9	  280.7	 9482.0	...
4483824	  685.9	  280.7	 9482.0	...
4483825	  685.7	  280.7	 9485.0	...
4483826	  685.5	  280.7	 9489.0	...
4483827	  686.1	  281.3	 9492.0	...
4483828	  686.8	  281.8	 9492.0	...
4483829	  687.3	  282.3	 9490.0	...
4483830	  687.3	  282.1	 9485.0	...
4483831	  687.4	  282.1	 9482.0	...
4483832	  687.7	  282.3	 9484.0	...
4483833	  687.6	  282.6	 9487.0	...
4483834	  687.5	  282.7	 9490.0	...
4483835	  687.4	  283.0	 9489.0	...
4483836	  687.4	  283.3	 9488.0	...
4483837	  687.4	  283.7	 9488.0	...
4483838	  687.4	  283.9	 9488.0	...
4483839	  687.2	  284.1	 9487.0	...
4483840	  687.0	  283.8	 9484.0	...
4483841	  687.1	  283.4	 9480.0	...
4483842	  687.3	  283.0	 9477.0	...
4483843	  687.5	  283.0	 9476.0	...
4483844	  687.3	  283.1	 9475.0	...
4483845	  687.0	  282.9	 9477.0	...
4483846	  686.7	  282.6	 9480.0	...
4483847	  686.6	  281.9	 9482.0	...
4483848	  686.7	  281.7	 9481.0	...
4483849	  686.7	  281.6	 9480.0	...
4483850	  686.7	  281.9	 9479.0	...
4483851	  686.1	  282.1	 9478.0	...
4483852	  685.5	  282.2	 9477.0	...
4483853	  684.9	  282.5	 9476.0	...
4483854	  684.9	  282.6	 9477.0	...
4483855	  685.1	  282.6	 9479.0	...
4483856	  685.4	  282.4	 9480.0	...
4483857	  685.7	  282.3	 9480.0	...
4483858	  685.7	  282.3	 9477.0	...
4483859	  685.8	  282.4	 9475.0	...
4483860	  685.8	  282.4	 9475.0	...
4483861	  685.8	  282.4	 9476.0	...
4483862	  685.6	  282.5	 9478.0	...
4483863	  685.4	  282.3	 9480.0	...
4483864	  685.4	  282.2	 9481.0	...
4483865	  685.5	  282.0	 9482.0	...
4483866	  685.7	  282.0	 9482.0	...
4483867	  685.8	  282.0	 9482.0	...
4483868	  685.9	  281.9	 9483.0	...
4483869	  685.9	  281.8	 9485.0	...
4483870	  686.0	  281.7	 9485.0	...
4483871	  686.1	  281.7	 9485.0	...
4483872	  686.4	  281.7	 9485.0	...
4483873	  686.6	  281.7	 9484.0	...
4483874	  686.5	  281.8	 9484.0	...
4483875	  686.3	  281.9	 9482.0	...
4483876	  686.0	  281.9	 9479.0	...
4483877	  686.1	  281.7	 9478.0	...
4483878	  686.2	  281.5	 9479.0	...
4483879	  686.3	  281.6	 9481.0	...
4483880	  686.4	  282.0	 9481.0	...
4483881	  686.5	  282.4	 9480.0	...
4483882	  686.6	  282.7	 9478.0	...
4483883	  686.7	  282.7	 9477.0	...
4483884	  686.6	  282.7	 9479.0	...
4483885	  686.4	  282.8	 9484.0	...
4483886	  686.1	  283.1	 9488.0	...
4483887	  685.9	  283.4	 9485.0	...
4483888	  685.8	  283.7	 9483.0	...
4483889	  685.9	  283.7	 9480.0	...
4483890	  685.9	  283.8	 9480.0	...
4483891	  686.0	  284.0	 9480.0	...
4483892	  686.2	  284.2	 9480.0	...
4483893	  686.4	  284.5	 9481.0	...
4483894	  686.6	  284.8	 9480.0	...
4483895	  686.7	  285.0	 9480.0	...
4483896	  686.6	  285.0	 9482.0	...
4483897	  686.4	  284.8	 9485.0	...
4483898	  686.7	  284.6	 9488.0	...
4483899	  687.2	  284.8	 9487.0	...
4483900	  687.7	  285.0	 9484.0	...
4483901	  687.7	  285.3	 9481.0	...
4483902	  687.7	  285.3	 9480.0	...
4483903	  687.5	  285.2	 9481.0	...
4483904	  687.1	  285.1	 9481.0	...
4483905	  686.7	  284.9	 9483.0	...
4483906	  686.6	  284.8	 9485.0	...
4483907	  686.7	  284.7	 9486.0	...
4483908	  686.8	  284.6	 9485.0	...
MSG	4483909 0000 _ Number Off
4483909	  686.9	  284.9	 9487.0	...
4483910	  686.9	  285.1	 9488.0	...
4483911	  686.9	  285.4	 9487.0	...
4483912	  687.2	  285.3	 9483.0	...
4483913	  687.5	  285.2	 9479.0	...
4483914	  687.8	  285.1	 9479.0	...
4483915	  687.8	  285.1	 9479.0	...
4483916	  687.8	  285.1	 9477.0	...
4483917	  687.9	  285.1	 9476.0	...
4483918	  688.0	  285.2	 9475.0	...
4483919	  687.9	  285.4	 9475.0	...
4483920	  687.9	  285.3	 9475.0	...
4483921	  687.9	  284.9	 9479.0	...
4483922	  688.1	  284.4	 9483.0	...
4483923	  688.3	  284.4	 9487.0	...
4483924	  688.2	  284.3	 9486.0	...
4483925	  688.2	  284.5	 9485.0	...
4483926	  688.1	  284.6	 9485.0	...
4483927	  688.5	  284.7	 9486.0	...
4483928	  688.8	  284.6	 9486.0	...
4483929	  689.2	  284.5	 9487.0	...
4483930	  689.2	  284.4	 9487.0	...
4483931	  689.2	  284.4	 9486.0	...
4483932	  689.1	  284.2	 9485.0	...
4483933	  689.3	  284.0	 9485.0	...
4483934	  689.2	  284.2	 9486.0	...
4483935	  689.2	  284.5	 9487.0	...
4483936	  689.3	  284.8	 9487.0	...
4483937	  689.5	  284.7	 9488.0	...
4483938	  689.7	  284.6	 9490.0	...
4483939	  689.9	  284.6	 9492.0	...
4483940	  690.2	  284.4	 9492.0	...
4483941	  690.5	  284.0	 9492.0	...
4483942	  690.4	  283.7	 9491.0	...
4483943	  690.2	  284.1	 9491.0	...
4483944	  689.4	  284.7	 9492.0	...
4483945	  688.8	  285.2	 9491.0	...
4483946	  688.3	  284.8	 9490.0	...
4483947	  688.3	  284.3	 9488.0	...
4483948	  688.3	  283.8	 9487.0	...
4483949	  688.6	  283.8	 9486.0	...
4483950	  689.2	  283.7	 9484.0	...
4483951	  689.7	  283.4	 9483.0	...
4483952	  690.0	  283.1	 9483.0	...
4483953	  690.0	  282.5	 9483.0	...
4483954	  690.4	  282.1	 9487.0	...
4483955	  690.7	  281.8	 9491.0	...
4483956	  690.0	  281.9	 9495.0	...
4483957	  689.0	  282.2	 9495.0	...
4483958	  687.9	  282.6	 9491.0	...
4483959	  688.0	  282.8	 9488.0	...
4483960	  688.0	  282.9	 9484.0	...
4483961	  688.2	  283.0	 9483.0	...
4483962	  688.2	  282.9	 9483.0	...
4483963	  688.3	  282.6	 9485.0	...
4483964	  688.0	  282.3	 9486.0	...
4483965	  687.9	  282.3	 9487.0	...
4483966	  688.6	  282.2	 9492.0	...
4483967	  689.4	  282.2	 9497.0	...
4483968	  690.0	  282.4	 9502.0	...
4483969	  689.6	  282.6	 9500.0	...
4483970	  689.3	  282.7	 9494.0	...
4483971	  689.3	  282.7	 9490.0	...
4483972	  689.4	  282.7	 9491.0	...
4483973	  689.3	  282.8	 9497.0	...
4483974	  689.1	  283.0	 9498.0	...
4483975	  689.0	  283.1	 9493.0	...
4483976	  688.9	  282.9	 9489.0	...
4483977	  689.0	  282.7	 9489.0	...
4483978	  688.8	  282.5	 9489.0	...
4483979	  688.7	  282.6	 9490.0	...
4483980	  689.1	  282.7	 9491.0	...
4483981	  689.6	  282.7	 9492.0	...
4483982	  690.1	  283.0	 9493.0	...
4483983	  690.2	  283.3	 9493.0	...
4483984	  690.3	  282.9	 9492.0	...
4483985	  690.7	  282.2	 9492.0	...
4483986	  691.0	  281.5	 9492.0	...
4483987	  691.6	  281.6	 9493.0	...
4483988	  691.8	  281.8	 9494.0	...
4483989	  691.9	  282.1	 9494.0	...
4483990	  691.5	  282.3	 9495.0	...
4483991	  691.1	  282.4	 9497.0	...
4483992	  691.1	  282.1	 9499.0	...
4483993	  691.3	  281.7	 9500.0	...
4483994	  691.1	  281.4	 9500.0	...
4483995	  690.8	  281.4	 9499.0	...
4483996	  690.3	  281.5	 9502.0	...
4483997	  690.2	  281.6	 9505.0	...
4483998	  690.1	  281.8	 9509.0	...
4483999	  690.7	  281.9	 9510.0	...
4484000	  691.3	  281.8	 9506.0	...
4484001	  692.1	  281.6	 9502.0	...
4484002	  692.2	  281.4	 9498.0	...
4484003	  691.6	  281.6	 9498.0	...
4484004	  690.8	  281.7	 9498.0	...
4484005	  690.1	  282.1	 9498.0	...
4484006	  690.2	  282.3	 9498.0	...
4484007	  690.3	  282.4	 9499.0	...
4484008	  690.4	  282.3	 9501.0	...
4484009	  690.4	  282.1	 9503.0	...
4484010	  690.3	  281.9	 9500.0	...
4484011	  690.3	  282.0	 9497.0	...
4484012	  690.6	  282.2	 9497.0	...
4484013	  690.9	  282.5	 9500.0	...
4484014	  690.6	  282.7	 9504.0	...
4484015	  689.9	  282.8	 9505.0	...
4484016	  689.1	  282.6	 9506.0	...
4484017	  689.0	  282.3	 9504.0	...
4484018	  689.1	  282.2	 9502.0	...
4484019	  689.1	  282.2	 9500.0	...
4484020	  689.1	  282.1	 9499.0	...
4484021	  689.1	  281.9	 9498.0	...
4484022	  689.2	  281.7	 9496.0	...
4484023	  689.5	  282.1	 9498.0	...
4484024	  689.7	  282.3	 9501.0	...
4484025	  689.9	  282.5	 9504.0	...
4484026	  689.8	  282.7	 9504.0	...
4484027	  689.6	  283.0	 9504.0	...
4484028	  689.2	  282.8	 9504.0	...
4484029	  689.0	  282.2	 9504.0	...
4484030	  688.7	  281.5	 9504.0	...
4484031	  688.6	  281.4	 9504.0	...
4484032	  688.6	  281.2	 9503.0	...
4484033	  688.9	  281.2	 9501.0	...
4484034	  689.3	  281.2	 9499.0	...
4484035	  689.7	  281.2	 9499.0	...
4484036	  689.8	  280.6	 9500.0	...
4484037	  689.8	  280.0	 9501.0	...
4484038	  689.7	  279.7	 9501.0	...
4484039	  689.8	  280.0	 9501.0	...
4484040	  690.0	  280.2	 9503.0	...
4484041	  690.1	  280.3	 9505.0	...
4484042	  690.1	  280.4	 9508.0	...
4484043	  690.1	  280.4	 9510.0	...
4484044	  690.2	  280.4	 9510.0	...
4484045	  690.3	  280.4	 9510.0	...
4484046	  690.4	  280.5	 9510.0	...
4484047	  690.6	  280.4	 9510.0	...
4484048	  690.7	  280.3	 9510.0	...
4484049	  690.8	  280.3	 9510.0	...
4484050	  690.9	  280.2	 9510.0	...
4484051	  690.8	  280.3	 9510.0	...
4484052	  690.9	  280.3	 9511.0	...
4484053	  690.7	  280.2	 9513.0	...
4484054	  690.4	  280.2	 9516.0	...
4484055	  690.0	  280.4	 9518.0	...
4484056	  690.0	  280.8	 9519.0	...
4484057	  690.4	  281.1	 9520.0	...
4484058	  690.5	  281.2	 9523.0	...
4484059	  690.5	  281.1	 9525.0	...
4484060	  690.9	  281.2	 9525.0	...
4484061	  691.5	  281.4	 9523.0	...
4484062	  692.0	  281.5	 9521.0	...
4484063	  691.9	  281.2	 9522.0	...
4484064	  691.7	  280.9	 9522.0	...
4484065	  692.0	  280.6	 9522.0	...
4484066	  692.3	  280.4	 9522.0	...
4484067	  692.3	  280.1	 9521.0	...
4484068	  692.0	  280.0	 9519.0	...
4484069	  691.9	  279.6	 9524.0	...
4484070	  692.1	  279.6	 9531.0	...
4484071	  692.4	  279.5	 9537.0	...
4484072	  693.0	  279.7	 9538.0	...
4484073	  693.4	  279.6	 9538.0	...
4484074	  693.9	  279.5	 9536.0	...
4484075	  693.9	  279.4	 9533.0	...
4484076	  693.4	  279.3	 9531.0	...
4484077	  692.9	  279.3	 9530.0	...
4484078	  692.3	  279.2	 9530.0	...
4484079	  692.3	  279.3	 9530.0	...
4484080	  692.2	  279.4	 9528.0	...
4484081	  692.2	  279.5	 9526.0	...
4484082	  692.6	  279.0	 9523.0	...
4484083	  693.0	  278.6	 9524.0	...
4484084	  693.4	  278.2	 9526.0	...
4484085	  693.5	  278.5	 9526.0	...
4484086	  693.5	  278.8	 9527.0	...
4484087	  693.5	  278.9	 9531.0	...
4484088	  693.5	  278.9	 9536.0	...
4484089	  693.9	  278.9	 9538.0	...
4484090	  694.3	  278.9	 9536.0	...
4484091	  694.5	  278.9	 9532.0	...
4484092	  694.0	  279.1	 9530.0	...
4484093	  693.4	  279.4	 9533.0	...
4484094	  693.1	  279.7	 9534.0	...
4484095	  693.4	  279.9	 9534.0	...
4484096	  693.3	  279.9	 9529.0	...
4484097	  693.1	  279.9	 9528.0	...
4484098	  692.9	  279.9	 9525.0	...
4484099	  693.1	  279.8	 9525.0	...
4484100	  693.3	  279.7	 9525.0	...
4484101	  693.5	  279.6	 9525.0	...
4484102	  693.6	  279.4	 9525.0	...
4484103	  693.7	  279.4	 9526.0	...
4484104	  693.9	  279.4	 9526.0	...
4484105	  694.0	  279.4	 9526.0	...
4484106	  694.0	  279.4	 9527.0	...
4484107	  693.9	  279.4	 9527.0	...
4484108	  693.6	  279.4	 9528.0	...
4484109	  693.1	  279.5	 9530.0	...
MSG	4484110 0000 _ Number On
4484110	  692.8	  279.6	 9531.0	...
4484111	  692.6	  279.3	 9532.0	...
4484112	  692.6	  279.0	 9531.0	...
4484113	  692.7	  278.9	 9531.0	...
4484114	  692.8	  279.1	 9527.0	...
4484115	  692.9	  279.3	 9523.0	...
4484116	  692.9	  279.4	 9524.0	...
4484117	  693.5	  279.5	 9529.0	...
4484118	  694.0	  279.5	 9535.0	...
4484119	  694.4	  279.4	 9536.0	...
4484120	  693.4	  279.3	 9536.0	...
4484121	  692.5	  279.1	 9534.0	...
4484122	  692.1	  278.6	 9532.0	...
4484123	  692.5	  278.2	 9530.0	...
4484124	  693.0	  278.2	 9529.0	...
4484125	  692.7	  278.6	 9529.0	...
4484126	  692.4	  279.1	 9529.0	...
4484127	  692.8	  279.6	 9529.0	...
4484128	  693.5	  280.0	 9530.0	...
4484129	  693.8	  280.1	 9530.0	...
4484130	  693.3	  279.8	 9531.0	...
4484131	  692.8	  279.4	 9532.0	...
4484132	  693.0	  279.3	 9532.0	...
4484133	  693.4	  279.1	 9530.0	...
4484134	  693.9	  279.1	 9528.0	...
4484135	  694.4	  279.0	 9528.0	...
4484136	  694.5	  279.1	 9530.0	...
4484137	  694.5	  279.2	 9532.0	...
4484138	  694.3	  279.3	 9533.0	...
4484139	  693.6	  279.7	 9532.0	...
4484140	  693.0	  280.0	 9531.0	...
4484141	  692.7	  279.8	 9531.0	...
4484142	  693.4	  279.2	 9532.0	...
4484143	  694.2	  279.0	 9534.0	...
4484144	  694.5	  279.4	 9536.0	...
4484145	  694.6	  279.9	 9537.0	...
4484146	  694.4	  279.4	 9539.0	...
4484147	  694.2	  278.8	 9541.0	...
4484148	  693.9	  278.2	 9542.0	...
4484149	  693.8	  278.3	 9542.0	...
4484150	  693.9	  278.3	 9541.0	...
4484151	  694.0	  279.0	 9540.0	...
4484152	  694.1	  279.7	 9540.0	...
4484153	  693.9	  280.4	 9540.0	...
4484154	  693.6	  280.5	 9541.0	...
4484155	  693.6	  280.6	 9542.0	...
4484156	  693.9	  280.7	 9543.0	...
4484157	  694.0	  280.6	 9544.0	...
4484158	  693.8	  280.3	 9543.0	...
4484159	  693.7	  280.0	 9540.0	...
4484160	  694.1	  279.5	 9539.0	...
4484161	  694.6	  279.6	 9539.0	...
4484162	  695.2	  279.7	 9539.0	...
4484163	  695.4	  280.0	 9540.0	...
4484164	  695.6	  280.0	 9541.0	...
4484165	  695.4	  280.3	 9541.0	...
4484166	  695.3	  280.4	 9542.0	...
4484167	  695.3	  280.4	 9544.0	...
4484168	  695.5	  280.1	 9545.0	...
4484169	  695.7	  280.2	 9544.0	...
4484170	  695.8	  280.8	 9541.0	...
4484171	  695.7	  281.5	 9538.0	...
4484172	  695.6	  281.7	 9539.0	...
4484173	  695.5	  282.1	 9539.0	...
4484174	  695.6	  282.5	 9539.0	...
4484175	  695.7	  282.7	 9539.0	...
4484176	  695.1	  282.7	 9534.0	...
4484177	  694.6	  282.6	 9529.0	...
4484178	  693.9	  282.6	 9529.0	...
4484179	  693.7	  282.5	 9536.0	...
4484180	  693.7	  282.2	 9543.0	...
4484181	  694.1	  281.9	 9541.0	...
4484182	  694.5	  281.7	 9538.0	...
4484183	  694.7	  281.6	 9535.0	...
4484184	  695.5	  281.5	 9539.0	...
4484185	  696.3	  281.4	 9544.0	...
4484186	  696.7	  281.3	 9544.0	...
4484187	  696.4	  281.3	 9540.0	...
4484188	  695.6	  280.9	 9536.0	...
4484189	  695.1	  280.4	 9536.0	...
4484190	  694.6	  280.1	 9536.0	...
4484191	  694.6	  280.4	 9540.0	...
4484192	  694.7	  280.6	 9543.0	...
4484193	  695.1	  280.6	 9546.0	...
4484194	  695.5	  280.7	 9544.0	...
4484195	  695.7	  280.8	 9543.0	...
4484196	  695.7	  280.9	 9542.0	...
4484197	  695.9	  280.9	 9542.0	...
4484198	  696.1	  281.0	 9542.0	...
4484199	  696.1	  281.2	 9537.0	...
4484200	  695.8	  281.4	 9533.0	...
4484201	  695.6	  281.2	 9529.0	...
4484202	  695.5	  281.0	 9530.0	...
4484203	  695.7	  281.0	 9530.0	...
4484204	  695.6	  281.5	 9529.0	...
4484205	  695.6	  282.0	 9529.0	...
4484206	  695.6	  282.0	 9530.0	...
4484207	  695.7	  281.7	 9531.0	...
4484208	  695.6	  281.5	 9531.0	...
4484209	  695.5	  281.5	 9531.0	...
4484210	  695.4	  281.4	 9530.0	...
4484211	  695.4	  281.5	 9530.0	...
4484212	  695.5	  281.6	 9530.0	...
4484213	  695.6	  281.5	 9530.0	...
4484214	  695.7	  281.4	 9530.0	...
4484215	  695.7	  281.2	 9529.0	...
4484216	  695.8	  281.3	 9529.0	...
4484217	  695.9	  281.2	 9529.0	...
4484218	  696.0	  281.0	 9528.0	...
4484219	  696.1	  280.8	 9526.0	...
4484220	  696.2	  280.6	 9525.0	...
4484221	  696.2	  280.6	 9525.0	...
4484222	  696.3	  280.7	 9526.0	...
4484223	  696.5	  280.8	 9526.0	...
4484224	  696.6	  280.9	 9530.0	...
4484225	  696.9	  280.9	 9535.0	...
4484226	  697.1	  280.6	 9540.0	...
4484227	  697.0	  280.4	 9539.0	...
4484228	  696.7	  280.1	 9537.0	...
4484229	  696.5	  280.2	 9536.0	...
4484230	  696.6	  280.4	 9534.0	...
4484231	  696.7	  280.4	 9533.0	...
4484232	  696.7	  280.5	 9534.0	...
4484233	  696.6	  280.8	 9536.0	...
4484234	  696.4	  281.3	 9540.0	...
4484235	  696.1	  281.8	 9542.0	...
4484236	  695.7	  282.0	 9544.0	...
4484237	  695.6	  281.8	 9545.0	...
4484238	  695.8	  281.6	 9545.0	...
4484239	  695.9	  281.4	 9545.0	...
4484240	  695.8	  281.5	 9544.0	...
4484241	  695.5	  281.3	 9542.0	...
4484242	  696.2	  280.9	 9541.0	...
4484243	  697.1	  280.6	 9541.0	...
4484244	  697.7	  280.5	 9542.0	...
4484245	  697.5	  280.6	 9544.0	...
4484246	  697.2	  280.8	 9545.0	...
4484247	  697.1	  280.9	 9545.0	...
4484248	  697.0	  281.1	 9545.0	...
4484249	  697.4	  281.5	 9545.0	...
4484250	  697.7	  281.9	 9546.0	...
4484251	  697.9	  282.2	 9546.0	...
4484252	  697.8	  282.1	 9544.0	...
4484253	  697.7	  281.9	 9541.0	...
4484254	  698.0	  281.8	 9538.0	...
4484255	  698.3	  281.6	 9542.0	...
4484256	  698.1	  281.5	 9545.0	...
4484257	  697.6	  281.3	 9550.0	...
4484258	  697.2	  280.8	 9551.0	...
4484259	  697.3	  280.2	 9548.0	...
4484260	  697.4	  280.4	 9544.0	...
4484261	  697.5	  281.4	 9540.0	...
4484262	  697.6	  282.4	 9540.0	...
4484263	  697.6	  282.4	 9541.0	...
4484264	  697.6	  282.3	 9541.0	...
4484265	  697.6	  282.3	 9542.0	...
4484266	  697.5	  282.4	 9541.0	...
4484267	  697.5	  282.2	 9540.0	...
4484268	  697.4	  282.0	 9538.0	...
4484269	  697.3	  281.7	 9538.0	...
4484270	  697.2	  281.5	 9538.0	...
4484271	  697.2	  281.4	 9538.0	...
4484272	  697.3	  281.4	 9537.0	...
4484273	  697.2	  281.3	 9536.0	...
4484274	  697.0	  281.3	 9536.0	...
4484275	  696.8	  281.2	 9536.0	...
4484276	  696.7	  281.2	 9536.0	...
4484277	  696.7	  281.1	 9537.0	...
4484278	  696.3	  281.2	 9537.0	...
4484279	  695.9	  280.7	 9538.0	...
4484280	  695.4	  280.2	 9538.0	...
4484281	  695.3	  280.1	 9538.0	...
4484282	  695.3	  280.5	 9538.0	...
4484283	  695.4	  280.9	 9537.0	...
4484284	  695.1	  280.9	 9536.0	...
4484285	  694.9	  281.3	 9535.0	...
4484286	  694.5	  281.8	 9535.0	...
4484287	  694.4	  282.0	 9535.0	...
4484288	  694.2	  282.0	 9535.0	...
4484289	  694.7	  281.8	 9533.0	...
4484290	  695.2	  281.4	 9529.0	...
4484291	  695.4	  281.1	 9526.0	...
4484292	  695.0	  280.6	 9525.0	...
4484293	  694.9	  280.4	 9526.0	...
4484294	  695.1	  280.1	 9527.0	...
4484295	  695.3	  280.0	 9529.0	...
4484296	  695.4	  280.2	 9531.0	...
4484297	  695.6	  280.5	 9535.0	...
4484298	  695.8	  280.9	 9538.0	...
4484299	  696.0	  280.8	 9541.0	...
4484300	  696.1	  280.6	 9542.0	...
4484301	  696.1	  280.5	 9542.0	...
4484302	  696.1	  280.3	 9543.0	...
4484303	  695.8	  280.3	 9542.0	...
4484304	  695.6	  280.5	 9542.0	...
4484305	  695.6	  280.8	 9542.0	...
4484306	  695.6	  281.1	 9539.0	...
4484307	  696.1	  280.9	 9536.0	...
4484308	  696.9	  280.5	 9532.0	...
4484309	  697.7	  280.1	 9531.0	...
4484310	  698.0	  279.8	 9531.0	...
4484311	  698.0	  279.8	 9532.0	...
4484312	  697.8	  279.9	 9532.0	...
4484313	  697.7	  280.4	 9532.0	...
4484314	  697.7	  281.0	 9531.0	...
4484315	  697.9	  281.2	 9531.0	...
4484316	  697.9	  281.3	 9532.0	...
4484317	  698.1	  281.1	 9532.0	...
4484318	  698.2	  281.0	 9531.0	...
4484319	  698.6	  281.5	 9527.0	...
4484320	  698.8	  282.0	 9524.0	...
4484321	  698.7	  282.2	 9521.0	...
4484322	  698.5	  281.7	 9522.0	...
4484323	  698.3	  281.2	 9522.0	...
4484324	  698.4	  281.2	 9522.0	...
4484325	  698.3	  281.1	 9525.0	...
4484326	  698.2	  281.0	 9528.0	...
4484327	  698.1	  280.9	 9531.0	...
4484328	  698.1	  280.7	 9533.0	...
4484329	  698.2	  280.5	 9536.0	...
4484330	  697.5	  280.4	 9538.0	...
4484331	  696.7	  280.5	 9537.0	...
4484332	  696.1	  280.9	 9537.0	...
4484333	  696.3	  281.1	 9534.0	...
4484334	  696.4	  281.2	 9532.0	...
4484335	  696.3	  280.8	 9529.0	...
4484336	  696.1	  280.6	 9529.0	...
4484337	  695.9	  280.5	 9529.0	...
4484338	  696.3	  280.5	 9530.0	...
4484339	  696.9	  280.5	 9530.0	...
4484340	  696.9	  280.6	 9531.0	...
4484341	  696.3	  280.8	 9532.0	...
4484342	  695.7	  280.5	 9530.0	...
4484343	  695.4	  280.0	 9526.0	...
4484344	  695.2	  279.7	 9522.0	...
4484345	  695.5	  279.7	 9521.0	...
4484346	  695.9	  280.0	 9520.0	...
4484347	  696.1	  280.0	 9519.0	...
4484348	  696.0	  280.0	 9520.0	...
4484349	  695.8	  279.9	 9520.0	...
4484350	  695.7	  279.7	 9517.0	...
4484351	  695.6	  279.4	 9513.0	...
4484352	  695.6	  279.2	 9509.0	...
4484353	  695.5	  279.1	 9508.0	...
4484354	  695.0	  279.2	 9508.0	...
4484355	  694.6	  279.4	 9506.0	...
4484356	  694.1	  279.6	 9503.0	...
4484357	  693.6	  279.1	 9502.0	...
4484358	  693.0	  278.6	 9504.0	...
4484359	  692.6	  278.1	 9505.0	...
4484360	  692.7	  277.8	 9505.0	...
4484361	  692.7	  277.6	 9503.0	...
4484362	  692.7	  277.3	 9501.0	...
4484363	  692.7	  277.4	 9500.0	...
4484364	  692.5	  277.1	 9500.0	...
4484365	  692.3	  276.8	 9505.0	...
4484366	  692.2	  277.3	 9510.0	...
4484367	  692.2	  278.0	 9511.0	...
4484368	  692.3	  278.7	 9507.0	...
4484369	  692.1	  278.7	 9503.0	...
4484370	  691.9	  278.7	 9503.0	...
4484371	  691.9	  278.7	 9502.0	...
4484372	  692.1	  278.7	 9500.0	...
4484373	  692.3	  278.5	 9497.0	...
4484374	  692.5	  277.9	 9498.0	...
4484375	  693.0	  277.3	 9500.0	...
4484376	  693.4	  276.7	 9503.0	...
4484377	  693.7	  276.6	 9503.0	...
4484378	  693.8	  276.5	 9503.0	...
4484379	  694.0	  276.4	 9504.0	...
4484380	  694.3	  276.5	 9505.0	...
4484381	  694.3	  276.7	 9506.0	...
4484382	  694.3	  276.9	 9507.0	...
4484383	  693.8	  276.8	 9507.0	...
4484384	  693.2	  276.6	 9506.0	...
4484385	  691.9	  276.5	 9503.0	...
4484386	  691.2	  276.6	 9500.0	...
4484387	  690.8	  276.6	 9498.0	...
4484388	  691.2	  276.6	 9497.0	...
4484389	  691.9	  276.4	 9496.0	...
4484390	  692.4	  276.3	 9495.0	...
4484391	  692.7	  276.3	 9494.0	...
4484392	  692.7	  276.3	 9493.0	...
4484393	  692.7	  276.4	 9493.0	...
4484394	  692.6	  276.5	 9493.0	...
4484395	  692.5	  275.9	 9495.0	...
4484396	  692.4	  275.3	 9498.0	...
4484397	  692.9	  275.0	 9500.0	...
4484398	  693.5	  275.4	 9497.0	...
4484399	  694.2	  275.7	 9495.0	...
4484400	  694.2	  275.8	 9494.0	...
4484401	  694.1	  275.7	 9494.0	...
4484402	  693.9	  275.6	 9493.0	...
4484403	  693.6	  275.5	 9488.0	...
4484404	  693.4	  275.4	 9483.0	...
4484405	  693.4	  275.4	 9481.0	...
4484406	  693.4	  275.6	 9484.0	...
4484407	  693.4	  276.3	 9483.0	...
4484408	  693.5	  276.9	 9480.0	...
4484409	  693.3	  276.7	 9481.0	...
4484410	  693.0	  276.0	 9484.0	...
4484411	  692.8	  275.2	 9485.0	...
4484412	  692.7	  275.3	 9482.0	...
4484413	  692.6	  275.3	 9481.0	...
4484414	  693.0	  275.3	 9485.0	...
4484415	  693.2	  275.2	 9490.0	...
4484416	  693.3	  275.1	 9488.0	...
4484417	  693.0	  275.2	 9483.0	...
4484418	  693.5	  275.1	 9479.0	...
4484419	  694.4	  275.2	 9480.0	...
4484420	  695.3	  275.3	 9480.0	...
4484421	  695.1	  275.4	 9477.0	...
4484422	  694.3	  275.4	 9475.0	...
4484423	  693.5	  275.4	 9473.0	...
MSG	4484424 0000 _ Number Off
4484424	  693.3	  275.5	 9474.0	...
4484425	  693.3	  275.6	 9473.0	...
4484426	  693.2	  275.6	 9470.0	...
4484427	  693.0	  275.5	 9470.0	...
4484428	  692.8	  275.3	 9472.0	...
4484429	  692.7	  275.3	 9475.0	...
4484430	  692.7	  275.2	 9474.0	...
4484431	  692.8	  274.9	 9475.0	...
4484432	  693.0	  274.5	 9475.0	...
4484433	  693.1	  274.2	 9475.0	...
4484434	  692.9	  274.3	 9473.0	...
4484435	  692.3	  274.5	 9471.0	...
4484436	  691.6	  274.6	 9469.0	...
4484437	  691.7	  274.5	 9470.0	...
4484438	  692.4	  274.8	 9470.0	...
4484439	  692.9	  275.3	 9470.0	...
4484440	  693.0	  276.0	 9469.0	...
4484441	  692.9	  276.1	 9469.0	...
4484442	  693.0	  275.7	 9472.0	...
4484443	  693.0	  275.2	 9475.0	...
4484444	  693.2	  274.4	 9479.0	...
4484445	  693.3	  274.1	 9479.0	...
4484446	  693.2	  273.8	 9480.0	...
4484447	  692.9	  273.9	 9479.0	...
4484448	  692.8	  274.3	 9479.0	...
4484449	  692.8	  275.4	 9478.0	...
4484450	  692.8	  276.4	 9477.0	...
4484451	  692.6	  276.7	 9477.0	...
4484452	  692.4	  276.4	 9478.0	...
4484453	  692.7	  276.0	 9477.0	...
4484454	  693.0	  276.1	 9476.0	...
4484455	  692.7	  276.3	 9473.0	...
4484456	  692.1	  276.3	 9470.0	...
4484457	  691.1	  276.1	 9468.0	...
4484458	  690.7	  275.8	 9468.0	...
4484459	  690.2	  275.9	 9468.0	...
4484460	  690.2	  276.5	 9469.0	...
4484461	  690.7	  276.9	 9471.0	...
4484462	  691.2	  276.3	 9472.0	...
4484463	  691.3	  275.7	 9473.0	...
4484464	  691.0	  275.3	 9473.0	...
4484465	  690.9	  275.5	 9473.0	...
4484466	  691.1	  275.6	 9473.0	...
4484467	  691.3	  275.6	 9471.0	...
4484468	  691.0	  275.6	 9468.0	...
4484469	  690.8	  275.7	 9469.0	...
4484470	  690.5	  275.8	 9471.0	...
4484471	  690.4	  276.1	 9473.0	...
4484472	  690.7	  276.3	 9472.0	...
4484473	  690.9	  276.4	 9471.0	...
4484474	  691.0	  276.4	 9472.0	...
4484475	  690.8	  276.2	 9470.0	...
4484476	  690.6	  276.1	 9468.0	...
4484477	  690.5	  276.0	 9466.0	...
4484478	  690.5	  276.3	 9466.0	...
4484479	  690.5	  276.6	 9468.0	...
4484480	  690.4	  276.5	 9469.0	...
4484481	  690.1	  276.2	 9470.0	...
4484482	  689.7	  276.0	 9470.0	...
4484483	  689.4	  276.2	 9470.0	...
4484484	  689.3	  276.4	 9470.0	...
4484485	  689.3	  276.3	 9470.0	...
4484486	  689.8	  275.9	 9471.0	...
4484487	  690.2	  275.5	 9471.0	...
4484488	  690.4	  275.4	 9471.0	...
4484489	  690.1	  275.3	 9470.0	...
4484490	  689.8	  275.4	 9469.0	...
4484491	  689.8	  275.7	 9468.0	...
4484492	  689.8	  276.1	 9467.0	...
4484493	  690.1	  276.4	 9467.0	...
4484494	  690.6	  276.3	 9467.0	...
4484495	  691.0	  276.0	 9469.0	...
4484496	  691.2	  275.7	 9470.0	...
4484497	  691.1	  275.4	 9471.0	...
4484498	  691.0	  275.4	 9471.0	...
4484499	  690.8	  275.4	 9470.0	...
4484500	  690.7	  275.4	 9470.0	...
4484501	  690.7	  275.3	 9470.0	...
4484502	  690.7	  275.3	 9468.0	...
4484503	  690.8	  275.3	 9466.0	...
4484504	  690.8	  275.6	 9467.0	...
4484505	  690.9	  275.9	 9471.0	...
4484506	  690.8	  276.1	 9474.0	...
4484507	  690.7	  276.1	 9473.0	...
4484508	  690.8	  276.1	 9472.0	...
4484509	  691.4	  276.2	 9471.0	...
4484510	  691.9	  276.3	 9470.0	...
4484511	  692.0	  276.4	 9470.0	...
4484512	  691.6	  276.4	 9469.0	...
4484513	  691.1	  276.5	 9469.0	...
4484514	  690.7	  276.5	 9468.0	...
4484515	  690.7	  276.4	 9469.0	...
4484516	  690.9	  276.2	 9470.0	...
4484517	  691.0	  276.2	 9471.0	...
4484518	  691.0	  276.3	 9469.0	...
4484519	  691.0	  276.2	 9466.0	...
4484520	  691.0	  276.0	 9464.0	...
4484521	  691.0	  275.8	 9464.0	...
4484522	  691.0	  275.5	 9464.0	...
4484523	  690.9	  275.2	 9463.0	...
4484524	  690.9	  274.8	 9463.0	...
4484525	  690.9	  274.9	 9462.0	...
4484526	  690.7	  274.9	 9464.0	...
4484527	  690.5	  274.9	 9466.0	...
4484528	  690.2	  274.9	 9466.0	...
4484529	  690.0	  274.8	 9464.0	...
4484530	  690.1	  274.8	 9463.0	...
4484531	  690.4	  275.0	 9462.0	...
4484532	  690.7	  275.0	 9461.0	...
4484533	  690.8	  274.9	 9459.0	...
4484534	  690.5	  274.9	 9459.0	...
4484535	  690.2	  274.9	 9460.0	...
4484536	  689.8	  274.9	 9460.0	...
4484537	  689.7	  275.0	 9460.0	...
4484538	  690.4	  275.0	 9460.0	...
4484539	  691.2	  274.9	 9465.0	...
4484540	  691.9	  274.7	 9470.0	...
4484541	  692.1	  274.6	 9473.0	...
4484542	  692.3	  274.7	 9472.0	...
4484543	  692.1	  275.1	 9470.0	...
4484544	  691.6	  275.0	 9470.0	...
4484545	  691.1	  274.7	 9468.0	...
4484546	  691.1	  274.3	 9467.0	...
4484547	  691.2	  274.3	 9466.0	...
4484548	  691.3	  274.3	 9467.0	...
4484549	  691.3	  274.2	 9467.0	...
4484550	  691.2	  274.2	 9468.0	...
4484551	  691.2	  274.3	 9467.0	...
4484552	  691.2	  274.5	 9465.0	...
4484553	  691.3	  274.6	 9463.0	...
4484554	  691.7	  274.5	 9463.0	...
4484555	  691.9	  274.2	 9464.0	...
4484556	  692.0	  274.0	 9464.0	...
4484557	  691.9	  274.2	 9464.0	...
4484558	  691.6	  274.4	 9464.0	...
4484559	  691.3	  274.7	 9463.0	...
4484560	  690.8	  274.8	 9463.0	...
4484561	  690.5	  274.8	 9463.0	...
4484562	  690.2	  274.9	 9463.0	...
4484563	  690.0	  274.9	 9463.0	...
4484564	  690.7	  274.8	 9463.0	...
4484565	  691.3	  274.7	 9463.0	...
4484566	  691.8	  274.2	 9463.0	...
4484567	  692.1	  273.7	 9464.0	...
4484568	  692.4	  273.2	 9463.0	...
4484569	  692.1	  274.1	 9464.0	...
4484570	  691.4	  275.0	 9465.0	...
4484571	  690.9	  275.8	 9467.0	...
4484572	  691.7	  275.8	 9468.0	...
4484573	  692.1	  275.8	 9469.0	...
4484574	  692.1	  275.9	 9468.0	...
4484575	  691.5	  275.9	 9468.0	...
4484576	  691.2	  275.9	 9467.0	...
4484577	  691.7	  275.8	 9467.0	...
4484578	  692.3	  275.9	 9465.0	...
4484579	  692.7	  276.1	 9463.0	...
4484580	  692.7	  276.4	 9461.0	...
4484581	  692.6	  276.5	 9461.0	...
4484582	  692.5	  276.1	 9462.0	...
4484583	  692.4	  275.6	 9463.0	...
4484584	  692.4	  275.5	 9463.0	...
4484585	  692.6	  275.8	 9463.0	...
4484586	  692.7	  276.1	 9463.0	...
4484587	  692.8	  276.2	 9463.0	...
4484588	  692.8	  276.4	 9464.0	...
4484589	  692.8	  276.6	 9465.0	...
4484590	  692.9	  277.3	 9462.0	...
4484591	  692.9	  277.8	 9459.0	...
4484592	  692.9	  278.3	 9455.0	...
4484593	  693.1	  278.2	 9454.0	...
4484594	  693.2	  278.2	 9452.0	...
4484595	  693.2	  278.2	 9451.0	...
4484596	  693.2	  278.3	 9453.0	...
4484597	  693.2	  278.3	 9456.0	...
4484598	  693.8	  278.1	 9460.0	...
4484599	  694.3	  277.0	 9463.0	...
4484600	  694.7	  276.1	 9466.0	...
4484601	  694.3	  275.7	 9467.0	...
4484602	  694.1	  276.4	 9464.0	...
4484603	  693.9	  277.2	 9462.0	...
4484604	  693.9	  277.5	 9462.0	...
4484605	  693.6	  277.4	 9464.0	...
4484606	  693.2	  277.4	 9462.0	...
4484607	  693.4	  277.3	 9457.0	...
4484608	  694.0	  277.2	 9453.0	...
4484609	  694.6	  277.1	 9453.0	...
4484610	  694.7	  277.1	 9455.0	...
4484611	  695.1	  277.0	 9458.0	...
4484612	  695.3	  276.9	 9461.0	...
4484613	  695.4	  276.9	 9462.0	...
4484614	  695.0	  277.0	 9462.0	...
4484615	  694.8	  277.3	 9463.0	...
4484616	  694.1	  277.8	 9463.0	...
4484617	  693.6	  278.2	 9462.0	...
4484618	  693.1	  278.4	 9462.0	...
4484619	  693.1	  278.5	 9461.0	...
4484620	  693.5	  278.0	 9461.0	...
4484621	  693.9	  277.5	 9461.0	...
4484622	  694.2	  277.0	 9462.0	...
4484623	  694.2	  277.1	 9462.0	...
4484624	  694.3	  277.3	 9462.0	...
MSG	4484625 0000 _ Number On
4484625	  694.5	  277.4	 9463.0	...
4484626	  694.8	  277.5	 9463.0	...
4484627	  695.2	  277.8	 9464.0	...
4484628	  695.3	  278.0	 9464.0	...
4484629	  695.2	  278.7	 9464.0	...
4484630	  694.8	  279.3	 9464.0	...
4484631	  694.3	  279.7	 9462.0	...
4484632	  694.2	  279.5	 9459.0	...
4484633	  694.0	  279.3	 9458.0	...
4484634	  693.7	  279.2	 9461.0	...
4484635	  693.4	  278.8	 9464.0	...
4484636	  693.1	  278.6	 9466.0	...
4484637	  693.3	  278.3	 9466.0	...
4484638	  693.8	  278.5	 9465.0	...
4484639	  694.3	  278.9	 9465.0	...
4484640	  694.5	  279.3	 9465.0	...
4484641	  694.3	  279.1	 9466.0	...
4484642	  694.2	  278.7	 9467.0	...
4484643	  694.2	  278.4	 9468.0	...
4484644	  694.2	  278.5	 9468.0	...
4484645	  694.1	  278.6	 9469.0	...
4484646	  694.1	  278.6	 9470.0	...
4484647	  694.4	  278.6	 9470.0	...
4484648	  694.6	  278.7	 9469.0	...
4484649	  694.7	  278.8	 9467.0	...
4484650	  694.8	  278.8	 9468.0	...
4484651	  694.9	  278.4	 9468.0	...
4484652	  695.0	  278.0	 9468.0	...
4484653	  695.0	  277.7	 9467.0	...
4484654	  695.2	  277.8	 9466.0	...
4484655	  695.3	  277.6	 9467.0	...
4484656	  695.5	  277.5	 9468.0	...
4484657	  695.3	  278.0	 9469.0	...
4484658	  695.1	  278.5	 9468.0	...
4484659	  694.9	  279.4	 9464.0	...
4484660	  694.6	  279.8	 9460.0	...
4484661	  694.3	  279.7	 9456.0	...
4484662	  694.3	  279.4	 9457.0	...
4484663	  694.7	  279.0	 9458.0	...
4484664	  695.2	  278.8	 9458.0	...
4484665	  695.2	  278.5	 9458.0	...
4484666	  695.2	  278.2	 9459.0	...
4484667	  695.0	  278.0	 9462.0	...
4484668	  695.0	  277.9	 9464.0	...
4484669	  695.0	  278.0	 9465.0	...
4484670	  695.1	  278.1	 9465.0	...
4484671	  695.1	  278.3	 9466.0	...
4484672	  695.1	  278.4	 9472.0	...
4484673	  695.0	  278.5	 9479.0	...
4484674	  694.9	  278.5	 9483.0	...
4484675	  694.7	  278.5	 9481.0	...
4484676	  694.6	  278.5	 9479.0	...
4484677	  694.7	  278.5	 9478.0	...
4484678	  695.0	  278.6	 9477.0	...
4484679	  695.4	  278.3	 9478.0	...
4484680	  695.5	  278.1	 9479.0	...
4484681	  695.6	  277.9	 9480.0	...
4484682	  695.8	  278.1	 9479.0	...
4484683	  696.1	  278.5	 9478.0	...
4484684	  696.4	  278.9	 9477.0	...
4484685	  696.4	  279.0	 9477.0	...
4484686	  696.2	  278.8	 9477.0	...
4484687	  696.0	  278.6	 9476.0	...
4484688	  695.8	  278.4	 9478.0	...
4484689	  695.8	  278.4	 9480.0	...
4484690	  695.8	  278.5	 9482.0	...
4484691	  696.1	  278.5	 9482.0	...
4484692	  696.3	  278.1	 9486.0	...
4484693	  696.4	  277.6	 9490.0	...
4484694	  696.4	  277.4	 9491.0	...
4484695	  696.2	  277.7	 9488.0	...
4484696	  695.9	  278.1	 9483.0	...
4484697	  695.7	  278.2	 9483.0	...
4484698	  695.8	  278.3	 9483.0	...
4484699	  695.9	  278.4	 9484.0	...
4484700	  695.7	  278.4	 9484.0	...
4484701	  695.6	  279.3	 9484.0	...
4484702	  695.4	  280.2	 9484.0	...
4484703	  695.2	  280.6	 9484.0	...
4484704	  694.9	  280.1	 9484.0	...
4484705	  695.1	  279.6	 9484.0	...
4484706	  695.6	  279.4	 9487.0	...
4484707	  696.1	  279.2	 9490.0	...
4484708	  696.2	  279.0	 9489.0	...
4484709	  696.3	  278.8	 9486.0	...
4484710	  696.3	  278.7	 9483.0	...
4484711	  696.1	  278.7	 9484.0	...
4484712	  695.7	  278.7	 9485.0	...
4484713	  695.4	  278.9	 9485.0	...
4484714	  695.7	  279.0	 9485.0	...
4484715	  696.2	  279.1	 9485.0	...
4484716	  696.6	  279.0	 9486.0	...
4484717	  696.8	  279.1	 9487.0	...
4484718	  697.0	  279.5	 9488.0	...
4484719	  697.2	  279.9	 9487.0	...
4484720	  697.4	  280.5	 9486.0	...
4484721	  697.5	  280.6	 9487.0	...
4484722	  697.7	  280.8	 9488.0	...
4484723	  697.6	  280.9	 9490.0	...
4484724	  697.4	  280.4	 9489.0	...
4484725	  697.0	  279.7	 9489.0	...
4484726	  696.7	  279.2	 9491.0	...
4484727	  696.5	  279.4	 9493.0	...
4484728	  696.6	  279.6	 9495.0	...
4484729	  696.7	  279.6	 9495.0	...
4484730	  696.8	  279.7	 9494.0	...
4484731	  696.8	  279.8	 9493.0	...
4484732	  696.9	  279.6	 9490.0	...
4484733	  697.0	  279.4	 9489.0	...
4484734	  697.1	  279.4	 9487.0	...
4484735	  697.2	  279.6	 9489.0	...
4484736	  697.3	  279.7	 9490.0	...
4484737	  697.3	  279.5	 9492.0	...
4484738	  697.4	  279.4	 9492.0	...
4484739	  697.5	  279.4	 9492.0	...
4484740	  697.4	  279.5	 9492.0	...
4484741	  697.3	  279.6	 9492.0	...
4484742	  697.1	  279.1	 9493.0	...
4484743	  696.9	  278.5	 9493.0	...
4484744	  696.8	  278.2	 9493.0	...
4484745	  696.9	  278.5	 9494.0	...
4484746	  696.9	  278.8	 9495.0	...
4484747	  697.8	  278.8	 9497.0	...
4484748	  698.7	  278.8	 9499.0	...
4484749	  699.5	  278.6	 9497.0	...
4484750	  699.3	  278.5	 9494.0	...
4484751	  699.1	  278.5	 9492.0	...
4484752	  699.3	  278.7	 9494.0	...
4484753	  699.7	  278.8	 9496.0	...
4484754	  699.9	  278.6	 9499.0	...
4484755	  699.6	  278.3	 9502.0	...
4484756	  699.4	  278.2	 9504.0	...
4484757	  699.3	  278.2	 9504.0	...
4484758	  699.2	  278.2	 9504.0	...
4484759	  699.2	  278.4	 9504.0	...
4484760	  699.1	  278.6	 9505.0	...
4484761	  699.1	  278.8	 9505.0	...
4484762	  698.9	  278.9	 9500.0	...
4484763	  698.6	  279.0	 9495.0	...
4484764	  698.8	  279.0	 9490.0	...
4484765	  699.3	  278.9	 9490.0	...
4484766	  699.0	  278.9	 9490.0	...
4484767	  698.4	  279.5	 9490.0	...
4484768	  698.2	  280.0	 9490.0	...
4484769	  699.3	  280.1	 9494.0	...
4484770	  700.2	  279.7	 9499.0	...
4484771	  700.6	  279.4	 9502.0	...
4484772	  700.6	  279.5	 9503.0	...
4484773	  700.5	  279.1	 9503.0	...
4484774	  700.3	  278.7	 9504.0	...
4484775	  700.3	  278.4	 9504.0	...
4484776	  700.5	  278.5	 9508.0	...
4484777	  700.7	  278.5	 9512.0	...
4484778	  701.1	  278.3	 9514.0	...
4484779	  701.4	  278.1	 9513.0	...
4484780	  701.1	  278.2	 9510.0	...
4484781	  700.5	  278.2	 9509.0	...
4484782	  699.9	  278.3	 9510.0	...
4484783	  699.9	  278.2	 9512.0	...
4484784	  699.8	  278.3	 9513.0	...
4484785	  700.2	  278.4	 9516.0	...
4484786	  700.6	  278.5	 9518.0	...
4484787	  701.0	  278.6	 9516.0	...
4484788	  700.8	  278.9	 9510.0	...
4484789	  700.9	  279.1	 9505.0	...
4484790	  701.0	  279.5	 9505.0	...
4484791	  701.2	  279.7	 9504.0	...
4484792	  701.2	  279.9	 9503.0	...
4484793	  700.6	  279.5	 9503.0	...
4484794	  700.0	  279.0	 9502.0	...
4484795	  699.4	  278.6	 9501.0	...
4484796	  699.4	  278.6	 9499.0	...
4484797	  699.5	  278.7	 9498.0	...
4484798	  699.7	  278.8	 9498.0	...
4484799	  699.8	  279.0	 9496.0	...
4484800	  699.9	  279.2	 9494.0	...
4484801	  700.0	  279.2	 9494.0	...
4484802	  699.9	  278.9	 9499.0	...
4484803	  699.6	  278.7	 9504.0	...
4484804	  699.4	  278.4	 9505.0	...
4484805	  699.4	  278.4	 9504.0	...
4484806	  699.1	  278.1	 9506.0	...
4484807	  698.9	  277.8	 9509.0	...
4484808	  698.8	  277.3	 9510.0	...
4484809	  699.0	  277.1	 9508.0	...
4484810	  699.1	  277.0	 9511.0	...
4484811	  698.7	  277.2	 9516.0	...
4484812	  698.4	  277.3	 9518.0	...
4484813	  698.1	  277.6	 9515.0	...
4484814	  698.3	  277.7	 9512.0	...
4484815	  698.9	  277.8	 9512.0	...
4484816	  699.6	  277.8	 9514.0	...
4484817	  700.2	  278.1	 9515.0	...
4484818	  700.2	  278.5	 9515.0	...
4484819	  700.2	  278.9	 9513.0	...
4484820	  700.2	  279.0	 9511.0	...
4484821	  700.3	  279.0	 9511.0	...
4484822	  700.4	  279.0	 9514.0	...
4484823	  700.5	  278.3	 9519.0	...
4484824	  700.5	  277.6	 9525.0	...
4484825	  700.5	  277.5	 9524.0	...
4484826	  700.6	  278.2	 9519.0	...
4484827	  700.4	  278.9	 9515.0	...
4484828	  700.1	  279.0	 9515.0	...
4484829	  699.7	  278.6	 9515.0	...
4484830	  699.4	  278.0	 9515.0	...
4484831	  699.1	  277.4	 9514.0	...
4484832	  699.0	  277.9	 9516.0	...
4484833	  699.2	  278.4	 9518.0	...
4484834	  699.4	  278.8	 9521.0	...
4484835	  699.6	  278.8	 9522.0	...
4484836	  699.4	  278.3	 9522.0	...
4484837	  699.2	  277.8	 9522.0	...
4484838	  699.3	  277.3	 9523.0	...
4484839	  699.7	  277.3	 9524.0	...
4484840	  700.2	  277.4	 9523.0	...
4484841	  700.3	  277.7	 9521.0	...
4484842	  700.4	  278.1	 9518.0	...
4484843	  700.3	  278.3	 9517.0	...
4484844	  700.3	  278.3	 9521.0	...
4484845	  700.2	  278.1	 9523.0	...
4484846	  700.2	  277.9	 9526.0	...
4484847	  700.4	  277.8	 9526.0	...
4484848	  700.6	  277.6	 9527.0	...
4484849	  701.1	  277.5	 9530.0	...
4484850	  701.3	  277.5	 9532.0	...
4484851	  701.6	  277.8	 9534.0	...
4484852	  701.5	  278.1	 9531.0	...
4484853	  701.4	  278.4	 9528.0	...
4484854	  701.1	  278.4	 9528.0	...
4484855	  700.9	  278.2	 9530.0	...
4484856	  701.4	  278.0	 9532.0	...
4484857	  701.9	  277.5	 9532.0	...
4484858	  702.6	  277.1	 9532.0	...
4484859	  702.7	  277.0	 9531.0	...
4484860	  702.7	  276.7	 9530.0	...
4484861	  702.7	  276.5	 9530.0	...
4484862	  702.3	  276.5	 9530.0	...
4484863	  701.9	  276.7	 9531.0	...
4484864	  701.5	  276.8	 9531.0	...
4484865	  702.0	  276.7	 9531.0	...
4484866	  702.4	  276.6	 9531.0	...
4484867	  702.7	  276.5	 9531.0	...
4484868	  702.6	  276.5	 9534.0	...
4484869	  702.6	  276.3	 9537.0	...
4484870	  702.4	  276.1	 9539.0	...
4484871	  702.2	  275.9	 9540.0	...
4484872	  702.0	  275.9	 9541.0	...
4484873	  702.1	  276.1	 9542.0	...
4484874	  702.3	  276.3	 9543.0	...
4484875	  702.3	  276.3	 9544.0	...
4484876	  702.4	  276.3	 9544.0	...
4484877	  702.3	  276.1	 9544.0	...
4484878	  702.5	  275.8	 9544.0	...
4484879	  702.7	  275.7	 9545.0	...
4484880	  702.9	  275.9	 9545.0	...
4484881	  703.3	  276.2	 9545.0	...
4484882	  703.7	  276.3	 9545.0	...
4484883	  704.0	  275.9	 9544.0	...
4484884	  703.8	  275.3	 9544.0	...
4484885	  703.7	  274.6	 9544.0	...
4484886	  703.7	  274.9	 9542.0	...
4484887	  704.0	  275.5	 9541.0	...
4484888	  704.2	  276.2	 9540.0	...
4484889	  703.8	  276.3	 9540.0	...
4484890	  703.1	  276.1	 9543.0	...
4484891	  702.6	  276.0	 9546.0	...
4484892	  702.7	  275.8	 9548.0	...
4484893	  702.8	  275.9	 9546.0	...
4484894	  702.7	  276.0	 9543.0	...
4484895	  702.5	  275.8	 9541.0	...
4484896	  702.5	  275.5	 9542.0	...
4484897	  702.2	  275.2	 9544.0	...
4484898	  701.9	  275.0	 9545.0	...
4484899	  702.2	  274.6	 9547.0	...
4484900	  702.8	  274.4	 9547.0	...
4484901	  703.4	  274.4	 9548.0	...
4484902	  703.3	  274.4	 9549.0	...
4484903	  703.1	  274.5	 9550.0	...
4484904	  703.0	  274.9	 9549.0	...
4484905	  702.9	  275.4	 9549.0	...
4484906	  702.8	  275.3	 9551.0	...
4484907	  703.2	  274.5	 9552.0	...
4484908	  703.7	  274.2	 9551.0	...
4484909	  704.4	  274.5	 9548.0	...
4484910	  704.3	  275.0	 9550.0	...
4484911	  704.2	  275.2	 9556.0	...
4484912	  704.0	  275.3	 9561.0	...
4484913	  703.8	  275.2	 9563.0	...
4484914	  703.7	  275.2	 9563.0	...
4484915	  703.8	  275.4	 9562.0	...
4484916	  703.9	  275.0	 9561.0	...
4484917	  704.1	  274.6	 9561.0	...
4484918	  704.1	  274.2	 9561.0	...
4484919	  704.1	  274.2	 9560.0	...
4484920	  704.2	  274.3	 9560.0	...
4484921	  704.2	  274.4	 9561.0	...
4484922	  704.6	  274.6	 9559.0	...
4484923	  704.9	  274.7	 9557.0	...
4484924	  704.9	  274.9	 9554.0	...
4484925	  704.5	  275.0	 9553.0	...
4484926	  703.9	  275.1	 9554.0	...
4484927	  703.7	  275.0	 9557.0	...
4484928	  703.4	  274.8	 9562.0	...
4484929	  703.5	  274.6	 9566.0	...
4484930	  703.6	  274.5	 9568.0	...
4484931	  703.7	  274.5	 9567.0	...
4484932	  703.5	  274.4	 9567.0	...
4484933	  703.4	  274.3	 9566.0	...
4484934	  703.6	  273.8	 9565.0	...
4484935	  703.7	  273.3	 9566.0	...
4484936	  703.7	  272.9	 9569.0	...
4484937	  703.5	  273.2	 9571.0	...
MSG	4484938 0000 _ Number Off
4484938	  703.8	  273.3	 9571.0	...
4484939	  704.3	  273.4	 9571.0	...
4484940	  704.7	  273.2	 9572.0	...
4484941	  704.8	  273.2	 9570.0	...
4484942	  704.7	  273.3	 9568.0	...
4484943	  704.5	  273.5	 9565.0	...
4484944	  704.3	  273.6	 9563.0	...
4484945	  704.1	  273.7	 9565.0	...
4484946	  704.0	  273.7	 9567.0	...
4484947	  703.9	  273.9	 9568.0	...
4484948	  703.8	  274.0	 9571.0	...
4484949	  704.1	  274.2	 9574.0	...
4484950	  704.5	  274.3	 9576.0	...
4484951	  704.8	  273.9	 9575.0	...
4484952	  704.9	  273.3	 9574.0	...
4484953	  705.1	  273.1	 9574.0	...
4484954	  704.6	  273.5	 9573.0	...
4484955	  703.9	  274.0	 9572.0	...
4484956	  703.2	  274.0	 9571.0	...
4484957	  703.4	  273.8	 9571.0	...
4484958	  703.6	  273.9	 9571.0	...
4484959	  703.6	  274.1	 9571.0	...
4484960	  703.6	  274.3	 9571.0	...
4484961	  703.6	  274.1	 9573.0	...
4484962	  703.7	  273.9	 9576.0	...
4484963	  704.0	  273.7	 9580.0	...
4484964	  703.9	  273.8	 9580.0	...
4484965	  703.7	  274.0	 9581.0	...
4484966	  703.7	  273.6	 9582.0	...
4484967	  704.4	  273.1	 9582.0	...
4484968	  705.0	  272.6	 9581.0	...
4484969	  705.3	  272.7	 9586.0	...
4484970	  705.2	  272.8	 9591.0	...
4484971	  705.3	  273.0	 9595.0	...
4484972	  705.3	  273.4	 9593.0	...
4484973	  705.4	  273.8	 9588.0	...
4484974	  705.4	  274.0	 9583.0	...
4484975	  705.4	  273.9	 9579.0	...
4484976	  705.7	  274.1	 9578.0	...
4484977	  706.1	  274.3	 9578.0	...
4484978	  706.4	  274.4	 9579.0	...
4484979	  706.0	  274.2	 9581.0	...
4484980	  705.5	  274.1	 9584.0	...
4484981	  705.1	  274.2	 9585.0	...
4484982	  704.5	  274.3	 9586.0	...
4484983	  704.3	  274.4	 9583.0	...
4484984	  704.2	  274.4	 9580.0	...
4484985	  704.6	  274.4	 9578.0	...
4484986	  704.7	  274.4	 9577.0	...
4484987	  704.7	  274.2	 9578.0	...
4484988	  704.7	  274.3	 9585.0	...
4484989	  704.8	  274.4	 9592.0	...
4484990	  705.0	  274.6	 9592.0	...
4484991	  705.2	  274.6	 9587.0	...
4484992	  705.4	  274.6	 9582.0	...
4484993	  705.4	  274.6	 9584.0	...
4484994	  705.3	  274.6	 9586.0	...
4484995	  705.3	  274.4	 9587.0	...
4484996	  705.3	  274.1	 9588.0	...
4484997	  705.4	  274.3	 9589.0	...
4484998	  705.6	  274.8	 9589.0	...
4484999	  705.7	  274.4	 9592.0	...
4485000	  705.1	  273.5	 9594.0	...
4485001	  704.6	  273.3	 9595.0	...
4485002	  704.4	  274.0	 9595.0	...
4485003	  704.6	  274.2	 9595.0	...
4485004	  704.8	  273.8	 9595.0	...
4485005	  704.9	  274.2	 9595.0	...
4485006	  705.1	  274.9	 9595.0	...
4485007	  705.1	  275.1	 9596.0	...
4485008	  705.1	  274.5	 9597.0	...
4485009	  705.3	  273.9	 9598.0	...
4485010	  705.7	  273.9	 9599.0	...
4485011	  705.7	  273.8	 9599.0	...
4485012	  705.4	  273.7	 9598.0	...
4485013	  705.0	  273.6	 9596.0	...
4485014	  704.6	  273.6	 9594.0	...
4485015	  704.3	  273.7	 9592.0	...
4485016	  704.4	  273.8	 9592.0	...
4485017	  704.7	  274.2	 9593.0	...
4485018	  705.0	  274.5	 9598.0	...
4485019	  705.3	  274.4	 9602.0	...
4485020	  705.5	  274.0	 9606.0	...
4485021	  705.6	  273.8	 9605.0	...
4485022	  705.6	  273.9	 9604.0	...
4485023	  705.6	  274.0	 9603.0	...
4485024	  705.7	  274.1	 9603.0	...
4485025	  705.5	  274.3	 9605.0	...
4485026	  705.3	  274.3	 9607.0	...
4485027	  705.1	  274.1	 9608.0	...
4485028	  705.0	  273.6	 9607.0	...
4485029	  705.3	  273.3	 9608.0	...
4485030	  705.5	  273.3	 9608.0	...
4485031	  705.9	  273.6	 9608.0	...
4485032	  705.6	  273.8	 9608.0	...
4485033	  705.2	  273.8	 9608.0	...
4485034	  704.9	  274.1	 9608.0	...
4485035	  705.0	  274.2	 9609.0	...
4485036	  705.4	  273.6	 9612.0	...
4485037	  705.9	  272.8	 9616.0	...
4485038	  706.4	  272.1	 9619.0	...
4485039	  706.5	  272.1	 9621.0	...
4485040	  706.6	  272.1	 9623.0	...
4485041	  706.6	  272.3	 9625.0	...
4485042	  706.7	  272.7	 9627.0	...
4485043	  706.9	  273.1	 9627.0	...
4485044	  707.0	  272.9	 9625.0	...
4485045	  706.8	  272.9	 9621.0	...
4485046	  706.5	  272.8	 9619.0	...
4485047	  706.2	  273.0	 9617.0	...
4485048	  706.1	  273.0	 9617.0	...
4485049	  706.0	  273.0	 9615.0	...
4485050	  706.0	  273.0	 9614.0	...
4485051	  706.0	  273.3	 9618.0	...
4485052	  706.5	  273.6	 9624.0	...
4485053	  706.9	  273.8	 9630.0	...
4485054	  707.2	  273.8	 9630.0	...
4485055	  707.0	  273.8	 9630.0	...
4485056	  706.8	  273.5	 9631.0	...
4485057	  706.7	  273.1	 9632.0	...
4485058	  706.8	  272.8	 9632.0	...
4485059	  707.0	  272.9	 9632.0	...
4485060	  707.0	  273.0	 9633.0	...
4485061	  706.9	  273.4	 9633.0	...
4485062	  706.7	  273.6	 9628.0	...
4485063	  706.6	  273.8	 9622.0	...
4485064	  706.5	  274.3	 9616.0	...
4485065	  706.3	  274.9	 9615.0	...
4485066	  706.2	  275.5	 9620.0	...
4485067	  706.1	  275.4	 9626.0	...
4485068	  706.1	  275.4	 9632.0	...
4485069	  706.1	  275.2	 9632.0	...
4485070	  705.6	  275.1	 9630.0	...
4485071	  705.1	  275.0	 9631.0	...
4485072	  704.6	  275.1	 9631.0	...
4485073	  704.9	  274.8	 9632.0	...
4485074	  705.2	  274.5	 9633.0	...
4485075	  705.5	  274.2	 9635.0	...
4485076	  705.4	  274.3	 9638.0	...
4485077	  705.1	  274.2	 9639.0	...
4485078	  704.7	  274.1	 9639.0	...
4485079	  704.9	  273.9	 9638.0	...
4485080	  705.4	  273.8	 9642.0	...
4485081	  705.9	  273.7	 9646.0	...
4485082	  705.9	  273.7	 9649.0	...
4485083	  705.9	  273.7	 9649.0	...
4485084	  705.9	  273.7	 9649.0	...
4485085	  705.9	  273.6	 9650.0	...
4485086	  705.9	  273.4	 9650.0	...
4485087	  705.9	  273.0	 9650.0	...
4485088	  705.8	  272.7	 9650.0	...
4485089	  705.8	  272.5	 9651.0	...
4485090	  705.8	  272.7	 9650.0	...
4485091	  705.8	  272.9	 9650.0	...
4485092	  705.7	  273.0	 9649.0	...
4485093	  705.7	  273.0	 9648.0	...
4485094	  705.6	  273.1	 9648.0	...
4485095	  705.6	  273.4	 9652.0	...
4485096	  705.6	  273.6	 9655.0	...
4485097	  705.9	  273.8	 9655.0	...
4485098	  706.2	  273.8	 9653.0	...
4485099	  706.6	  273.9	 9655.0	...
4485100	  707.1	  273.9	 9658.0	...
4485101	  707.5	  273.7	 9660.0	...
4485102	  708.0	  273.1	 9660.0	...
4485103	  708.0	  272.5	 9661.0	...
4485104	  708.1	  272.1	 9664.0	...
4485105	  708.3	  272.4	 9666.0	...
4485106	  707.7	  272.8	 9665.0	...
4485107	  706.6	  273.2	 9663.0	...
4485108	  705.5	  273.2	 9660.0	...
4485109	  705.4	  272.7	 9664.0	...
4485110	  705.6	  272.1	 9668.0	...
4485111	  705.8	  272.1	 9670.0	...
4485112	  706.1	  272.6	 9666.0	...
4485113	  706.5	  273.2	 9663.0	...
4485114	  706.8	  273.4	 9663.0	...
4485115	  707.1	  273.5	 9663.0	...
4485116	  707.5	  273.4	 9664.0	...
4485117	  707.2	  272.9	 9663.0	...
4485118	  706.0	  272.5	 9662.0	...
4485119	  704.8	  272.1	 9661.0	...
4485120	  704.3	  272.7	 9660.0	...
4485121	  704.5	  273.3	 9660.0	...
4485122	  704.7	  273.5	 9662.0	...
4485123	  705.5	  273.0	 9664.0	...
4485124	  706.2	  272.9	 9665.0	...
4485125	  706.6	  273.2	 9664.0	...
4485126	  706.3	  273.5	 9664.0	...
4485127	  705.8	  273.5	 9665.0	...
4485128	  705.4	  273.4	 9665.0	...
4485129	  705.1	  273.3	 9667.0	...
4485130	  704.8	  273.3	 9667.0	...
4485131	  704.6	  273.2	 9667.0	...
4485132	  704.7	  273.0	 9667.0	...
4485133	  705.0	  272.6	 9668.0	...
4485134	  705.3	  272.4	 9670.0	...
4485135	  705.3	  272.3	 9672.0	...
4485136	  705.3	  272.3	 9673.0	...
4485137	  705.3	  272.3	 9672.0	...
4485138	  705.4	  272.3	 9672.0	...
MSG	4485139 0000 _ Number On
4485139	  705.4	  272.2	 9672.0	...
4485140	  704.9	  272.2	 9672.0	...
4485141	  704.6	  272.6	 9673.0	...
4485142	  705.0	  272.9	 9676.0	...
4485143	  705.5	  273.1	 9678.0	...
4485144	  706.1	  273.0	 9680.0	...
4485145	  705.8	  273.1	 9680.0	...
4485146	  705.6	  273.0	 9681.0	...
4485147	  705.3	  272.9	 9682.0	...
4485148	  705.0	  273.1	 9677.0	...
4485149	  704.9	  273.3	 9673.0	...
4485150	  704.8	  273.4	 9668.0	...
4485151	  704.8	  273.3	 9670.0	...
4485152	  704.7	  273.3	 9673.0	...
4485153	  704.7	  273.4	 9677.0	...
4485154	  704.6	  273.5	 9679.0	...
4485155	  704.6	  273.6	 9680.0	...
4485156	  704.4	  273.4	 9679.0	...
4485157	  704.3	  273.3	 9680.0	...
4485158	  704.4	  273.2	 9682.0	...
4485159	  704.6	  273.0	 9683.0	...
4485160	  704.7	  272.6	 9684.0	...
4485161	  704.5	  272.9	 9683.0	...
4485162	  704.4	  273.6	 9683.0	...
4485163	  704.5	  273.8	 9684.0	...
4485164	  704.6	  273.4	 9684.0	...
4485165	  704.8	  273.1	 9687.0	...
4485166	  705.3	  272.7	 9691.0	...
4485167	  705.9	  272.3	 9694.0	...
4485168	  706.5	  271.8	 9695.0	...
4485169	  706.6	  271.8	 9697.0	...
4485170	  706.7	  271.7	 9699.0	...
4485171	  706.6	  271.7	 9699.0	...
4485172	  706.2	  271.7	 9699.0	...
4485173	  706.1	  271.7	 9700.0	...
4485174	  706.3	  271.7	 9702.0	...
4485175	  706.3	  271.9	 9704.0	...
4485176	  705.9	  272.2	 9703.0	...
4485177	  705.5	  272.0	 9703.0	...
4485178	  705.3	  271.4	 9702.0	...
4485179	  705.2	  270.8	 9702.0	...
4485180	  705.2	  270.7	 9702.0	...
4485181	  705.3	  271.1	 9700.0	...
4485182	  705.3	  271.8	 9694.0	...
4485183	  705.2	  272.3	 9689.0	...
4485184	  705.1	  272.2	 9691.0	...
4485185	  705.2	  272.0	 9696.0	...
4485186	  705.3	  271.9	 9701.0	...
4485187	  705.1	  272.1	 9702.0	...
4485188	  705.0	  272.1	 9702.0	...
4485189	  705.4	  272.3	 9701.0	...
4485190	  706.0	  272.3	 9700.0	...
4485191	  705.8	  272.4	 9698.0	...
4485192	  705.1	  272.4	 9698.0	...
4485193	  705.0	  272.4	 9700.0	...
4485194	  705.7	  272.5	 9702.0	...
4485195	  706.4	  272.6	 9707.0	...
4485196	  706.5	  272.6	 9711.0	...
4485197	  706.6	  272.5	 9714.0	...
4485198	  706.5	  272.1	 9714.0	...
4485199	  705.8	  271.2	 9714.0	...
4485200	  705.1	  270.4	 9715.0	...
4485201	  704.0	  269.5	 9717.0	...
4485202	  703.5	  269.1	 9719.0	...
4485203	  703.1	  269.3	 9718.0	...
4485204	  703.1	  270.0	 9717.0	...
4485205	  703.4	  270.6	 9715.0	...
4485206	  703.7	  270.0	 9714.0	...
4485207	  704.1	  269.5	 9714.0	...
4485208	  705.0	  269.2	 9715.0	...
4485209	  705.8	  269.4	 9716.0	...
4485210	  706.4	  269.7	 9716.0	...
4485211	  705.9	  269.7	 9715.0	...
4485212	  705.4	  269.6	 9713.0	...
4485213	  705.2	  269.4	 9709.0	...
4485214	  705.3	  268.8	 9705.0	...
4485215	  705.4	  268.2	 9701.0	...
4485216	  705.4	  267.6	 9701.0	...
4485217	  705.1	  267.2	 9702.0	...
4485218	  704.7	  266.9	 9704.0	...
4485219	  704.4	  266.8	 9708.0	...
4485220	  704.2	  266.9	 9710.0	...
4485221	  704.4	  267.0	 9712.0	...
4485222	  704.7	  267.0	 9712.0	...
4485223	  705.0	  267.1	 9712.0	...
4485224	  705.3	  267.1	 9712.0	...
4485225	  705.5	  267.2	 9713.0	...
4485226	  705.7	  267.2	 9715.0	...
4485227	  705.4	  267.0	 9716.0	...
4485228	  704.9	  266.7	 9717.0	...
4485229	  704.4	  266.4	 9716.0	...
4485230	  704.3	  266.0	 9717.0	...
4485231	  704.2	  265.8	 9719.0	...
4485232	  704.2	  266.3	 9720.0	...
4485233	  704.4	  266.9	 9719.0	...
4485234	  704.5	  267.1	 9721.0	...
4485235	  703.8	  266.4	 9723.0	...
4485236	  703.1	  265.7	 9725.0	...
4485237	  702.5	  265.7	 9726.0	...
4485238	  702.9	  265.9	 9727.0	...
4485239	  703.8	  265.9	 9727.0	...
4485240	  704.7	  266.0	 9728.0	...
4485241	  705.2	  266.3	 9728.0	...
4485242	  705.0	  266.5	 9728.0	...
4485243	  704.8	  266.4	 9725.0	...
4485244	  704.6	  266.4	 9721.0	...
4485245	  704.2	  266.4	 9716.0	...
4485246	  703.7	  266.2	 9715.0	...
4485247	  703.1	  266.0	 9712.0	...
4485248	  703.0	  266.2	 9711.0	...
4485249	  703.2	  266.7	 9710.0	...
4485250	  703.4	  267.2	 9710.0	...
4485251	  703.6	  267.0	 9712.0	...
4485252	  703.7	  266.3	 9715.0	...
4485253	  703.9	  265.7	 9718.0	...
4485254	  703.9	  265.2	 9719.0	...
4485255	  703.4	  265.5	 9718.0	...
4485256	  703.1	  265.7	 9718.0	...
4485257	  702.9	  265.9	 9719.0	...
4485258	  703.1	  266.2	 9719.0	...
4485259	  702.9	  266.4	 9721.0	...
4485260	  702.5	  266.5	 9723.0	...
4485261	  702.2	  266.4	 9725.0	...
4485262	  702.2	  266.4	 9724.0	...
4485263	  702.1	  266.5	 9725.0	...
4485264	  701.9	  266.3	 9727.0	...
4485265	  701.8	  266.0	 9728.0	...
4485266	  701.6	  265.5	 9727.0	...
4485267	  701.5	  265.3	 9727.0	...
4485268	  701.4	  265.2	 9725.0	...
4485269	  701.5	  265.3	 9724.0	...
4485270	  701.4	  265.4	 9726.0	...
4485271	  701.4	  265.3	 9728.0	...
4485272	  701.8	  265.0	 9732.0	...
4485273	  702.2	  264.7	 9733.0	...
4485274	  702.7	  264.6	 9734.0	...
4485275	  702.8	  264.7	 9733.0	...
4485276	  703.1	  264.8	 9732.0	...
4485277	  703.5	  264.8	 9730.0	...
4485278	  703.4	  264.6	 9729.0	...
4485279	  703.1	  264.3	 9729.0	...
4485280	  703.1	  264.1	 9729.0	...
4485281	  703.2	  264.7	 9730.0	...
4485282	  703.1	  265.2	 9731.0	...
4485283	  702.7	  265.5	 9730.0	...
4485284	  702.5	  265.5	 9730.0	...
4485285	  702.4	  265.4	 9730.0	...
4485286	  702.4	  265.1	 9730.0	...
4485287	  702.7	  264.9	 9729.0	...
4485288	  703.1	  264.7	 9729.0	...
4485289	  703.6	  264.6	 9733.0	...
4485290	  703.5	  264.1	 9736.0	...
4485291	  703.0	  263.6	 9740.0	...
4485292	  702.6	  263.7	 9739.0	...
4485293	  702.4	  263.8	 9738.0	...
4485294	  703.2	  264.1	 9736.0	...
4485295	  704.0	  264.4	 9735.0	...
4485296	  704.4	  264.7	 9735.0	...
4485297	  704.1	  264.9	 9735.0	...
4485298	  703.8	  265.0	 9732.0	...
4485299	  703.7	  265.1	 9728.0	...
4485300	  703.5	  265.1	 9726.0	...
4485301	  703.3	  265.1	 9728.0	...
4485302	  703.2	  264.8	 9730.0	...
4485303	  703.5	  264.4	 9732.0	...
4485304	  703.7	  264.2	 9733.0	...
4485305	  704.0	  264.3	 9733.0	...
4485306	  703.7	  264.5	 9732.0	...
4485307	  703.3	  264.6	 9733.0	...
4485308	  702.8	  264.8	 9733.0	...
4485309	  702.4	  265.0	 9733.0	...
4485310	  702.3	  265.1	 9732.0	...
4485311	  702.1	  265.2	 9731.0	...
4485312	  701.9	  264.7	 9735.0	...
4485313	  701.8	  264.2	 9739.0	...
4485314	  701.8	  263.7	 9742.0	...
4485315	  701.9	  263.8	 9740.0	...
4485316	  702.0	  264.0	 9738.0	...
4485317	  702.1	  264.2	 9737.0	...
4485318	  702.2	  264.6	 9734.0	...
4485319	  703.1	  264.9	 9731.0	...
4485320	  703.9	  264.9	 9730.0	...
4485321	  704.4	  264.8	 9730.0	...
4485322	  704.0	  264.6	 9735.0	...
4485323	  703.8	  264.3	 9741.0	...
4485324	  704.0	  264.0	 9746.0	...
4485325	  704.6	  263.8	 9747.0	...
4485326	  705.1	  263.7	 9748.0	...
4485327	  705.5	  263.5	 9748.0	...
4485328	  705.5	  263.2	 9748.0	...
4485329	  705.1	  263.3	 9747.0	...
4485330	  704.6	  263.5	 9747.0	...
4485331	  704.1	  263.4	 9747.0	...
4485332	  704.2	  263.0	 9746.0	...
4485333	  704.3	  262.7	 9746.0	...
4485334	  704.0	  262.7	 9747.0	...
4485335	  703.6	  262.8	 9749.0	...
4485336	  703.3	  262.9	 9752.0	...
4485337	  703.5	  262.9	 9755.0	...
4485338	  703.7	  262.9	 9755.0	...
4485339	  703.7	  262.8	 9755.0	...
4485340	  703.5	  262.8	 9754.0	...
4485341	  703.6	  263.0	 9755.0	...
4485342	  704.0	  263.1	 9756.0	...
4485343	  704.6	  263.2	 9757.0	...
4485344	  704.8	  263.2	 9756.0	...
4485345	  704.6	  263.4	 9758.0	...
4485346	  704.5	  263.4	 9760.0	...
4485347	  704.5	  263.5	 9760.0	...
4485348	  704.1	  263.5	 9757.0	...
4485349	  703.8	  263.7	 9755.0	...
4485350	  703.4	  263.8	 9756.0	...
4485351	  703.4	  264.0	 9757.0	...
4485352	  703.4	  264.1	 9757.0	...
4485353	  703.5	  264.1	 9758.0	...
4485354	  703.6	  263.9	 9758.0	...
4485355	  703.6	  263.7	 9758.0	...
4485356	  703.5	  263.5	 9758.0	...
4485357	  703.2	  263.4	 9758.0	...
4485358	  703.0	  263.4	 9758.0	...
4485359	  703.3	  263.3	 9758.0	...
4485360	  703.9	  263.1	 9758.0	...
4485361	  703.7	  263.1	 9758.0	...
4485362	  703.0	  263.3	 9760.0	...
4485363	  702.3	  263.6	 9761.0	...
4485364	  702.3	  264.0	 9761.0	...
4485365	  702.7	  264.3	 9759.0	...
4485366	  703.1	  264.3	 9757.0	...
4485367	  703.4	  264.0	 9756.0	...
4485368	  703.2	  263.6	 9756.0	...
4485369	  703.0	  263.5	 9758.0	...
4485370	  703.1	  263.6	 9761.0	...
4485371	  703.3	  263.7	 9764.0	...
4485372	  703.8	  263.9	 9764.0	...
4485373	  704.1	  263.9	 9761.0	...
4485374	  704.2	  263.1	 9758.0	...
4485375	  703.9	  262.4	 9755.0	...
4485376	  703.5	  261.6	 9755.0	...
4485377	  703.4	  261.6	 9755.0	...
4485378	  703.4	  261.7	 9755.0	...
4485379	  703.4	  261.9	 9754.0	...
4485380	  703.3	  262.0	 9760.0	...
4485381	  703.1	  262.5	 9765.0	...
4485382	  703.0	  263.0	 9770.0	...
4485383	  703.6	  263.5	 9769.0	...
4485384	  704.4	  263.5	 9768.0	...
4485385	  705.1	  263.3	 9768.0	...
4485386	  703.9	  263.7	 9769.0	...
4485387	  702.8	  264.0	 9769.0	...
4485388	  701.7	  264.0	 9768.0	...
4485389	  702.2	  263.6	 9769.0	...
4485390	  702.7	  263.5	 9770.0	...
4485391	  703.3	  263.5	 9771.0	...
4485392	  703.5	  263.4	 9772.0	...
4485393	  703.3	  263.2	 9770.0	...
4485394	  702.5	  262.6	 9766.0	...
4485395	  701.6	  262.2	 9764.0	...
4485396	  701.0	  262.3	 9765.0	...
4485397	  700.9	  262.8	 9767.0	...
4485398	  701.1	  263.4	 9767.0	...
4485399	  701.1	  263.4	 9769.0	...
4485400	  701.7	  263.4	 9771.0	...
4485401	  702.3	  263.3	 9772.0	...
4485402	  702.9	  263.2	 9769.0	...
4485403	  703.1	  263.3	 9765.0	...
4485404	  703.3	  263.3	 9765.0	...
4485405	  702.5	  263.3	 9769.0	...
4485406	  701.6	  263.1	 9771.0	...
4485407	  700.8	  263.0	 9770.0	...
4485408	  701.0	  263.0	 9769.0	...
4485409	  701.4	  263.2	 9770.0	...
4485410	  701.6	  263.1	 9771.0	...
4485411	  701.5	  262.8	 9771.0	...
4485412	  701.2	  262.6	 9773.0	...
4485413	  701.0	  262.6	 9776.0	...
4485414	  700.9	  262.5	 9778.0	...
4485415	  700.9	  262.6	 9778.0	...
4485416	  700.9	  262.7	 9779.0	...
4485417	  701.0	  262.8	 9780.0	...
4485418	  700.9	  262.7	 9782.0	...
4485419	  700.7	  262.6	 9782.0	...
4485420	  701.0	  262.4	 9779.0	...
4485421	  701.5	  262.2	 9776.0	...
4485422	  701.7	  262.1	 9772.0	...
4485423	  701.6	  262.3	 9772.0	...
4485424	  701.6	  262.8	 9772.0	...
4485425	  701.6	  263.2	 9773.0	...
4485426	  701.4	  263.4	 9774.0	...
4485427	  701.0	  263.4	 9775.0	...
4485428	  700.9	  263.0	 9776.0	...
4485429	  701.1	  262.7	 9778.0	...
4485430	  701.3	  262.3	 9779.0	...
4485431	  701.3	  262.0	 9780.0	...
4485432	  701.2	  261.6	 9784.0	...
4485433	  701.3	  261.5	 9787.0	...
4485434	  701.4	  261.4	 9790.0	...
4485435	  701.8	  262.1	 9791.0	...
4485436	  702.0	  262.8	 9792.0	...
4485437	  702.3	  263.5	 9793.0	...
4485438	  702.3	  263.5	 9792.0	...
4485439	  702.1	  262.8	 9790.0	...
4485440	  701.9	  262.1	 9788.0	...
4485441	  702.0	  261.4	 9787.0	...
4485442	  702.3	  261.3	 9790.0	...
4485443	  702.6	  261.1	 9793.0	...
4485444	  702.2	  260.9	 9797.0	...
4485445	  701.8	  261.0	 9797.0	...
4485446	  701.5	  261.1	 9797.0	...
4485447	  701.5	  261.1	 9797.0	...
4485448	  701.0	  260.9	 9796.0	...
4485449	  700.6	  261.3	 9793.0	...
4485450	  700.6	  261.9	 9790.0	...
4485451	  701.1	  262.6	 9790.0	...
MSG	4485452 0000 _ Number Off
4485452	  701.5	  263.0	 9793.0	...
4485453	  701.4	  263.4	 9797.0	...
4485454	  701.2	  263.5	 9798.0	...
4485455	  701.0	  263.3	 9797.0	...
4485456	  700.9	  263.2	 9796.0	...
4485457	  700.9	  263.2	 9796.0	...
4485458	  701.4	  263.2	 9797.0	...
4485459	  701.6	  263.2	 9798.0	...
4485460	  701.7	  262.8	 9799.0	...
4485461	  701.3	  262.4	 9799.0	...
4485462	  701.2	  262.0	 9799.0	...
4485463	  700.9	  262.1	 9800.0	...
4485464	  700.6	  262.1	 9800.0	...
4485465	  700.3	  262.0	 9797.0	...
4485466	  700.2	  261.7	 9794.0	...
4485467	  700.1	  261.6	 9793.0	...
4485468	  700.2	  262.0	 9794.0	...
4485469	  700.3	  262.7	 9795.0	...
4485470	  700.3	  263.0	 9796.0	...
4485471	  700.1	  262.6	 9796.0	...
4485472	  700.2	  262.1	 9799.0	...
4485473	  700.5	  262.1	 9801.0	...
4485474	  700.6	  261.8	 9804.0	...
4485475	  700.5	  261.6	 9801.0	...
4485476	  700.4	  261.8	 9799.0	...
4485477	  700.5	  262.1	 9801.0	...
4485478	  701.1	  262.3	 9807.0	...
4485479	  701.6	  262.1	 9814.0	...
4485480	  701.1	  262.0	 9816.0	...
4485481	  700.1	  262.2	 9814.0	...
4485482	  699.1	  262.4	 9813.0	...
4485483	  699.1	  262.5	 9814.0	...
4485484	  699.2	  262.6	 9815.0	...
4485485	  699.5	  262.5	 9816.0	...
4485486	  699.7	  262.3	 9813.0	...
4485487	  700.0	  262.1	 9810.0	...
4485488	  700.2	  262.1	 9807.0	...
4485489	  700.4	  262.0	 9806.0	...
4485490	  700.4	  261.8	 9806.0	...
4485491	  700.3	  261.7	 9807.0	...
4485492	  700.2	  261.7	 9809.0	...
4485493	  700.3	  261.9	 9810.0	...
4485494	  700.5	  262.3	 9809.0	...
4485495	  700.2	  262.8	 9808.0	...
4485496	  699.8	  263.0	 9809.0	...
4485497	  699.2	  262.9	 9812.0	...
4485498	  699.1	  262.8	 9817.0	...
4485499	  699.3	  262.5	 9820.0	...
4485500	  699.6	  262.0	 9822.0	...
4485501	  699.9	  261.6	 9825.0	...
4485502	  700.0	  261.4	 9827.0	...
4485503	  700.0	  261.1	 9829.0	...
4485504	  700.1	  260.9	 9827.0	...
4485505	  700.0	  260.6	 9826.0	...
4485506	  700.1	  260.5	 9827.0	...
4485507	  700.1	  260.6	 9826.0	...
4485508	  700.4	  260.8	 9825.0	...
4485509	  700.7	  261.2	 9821.0	...
4485510	  701.1	  261.4	 9819.0	...
4485511	  701.2	  261.7	 9818.0	...
4485512	  701.0	  261.8	 9819.0	...
4485513	  700.5	  261.8	 9828.0	...
4485514	  699.9	  261.9	 9835.0	...
4485515	  699.5	  262.0	 9843.0	...
4485516	  699.3	  261.8	 9844.0	...
4485517	  699.5	  261.3	 9846.0	...
4485518	  699.9	  260.9	 9846.0	...
4485519	  700.5	  261.3	 9843.0	...
4485520	  700.3	  261.9	 9841.0	...
4485521	  699.9	  262.4	 9837.0	...
4485522	  698.8	  262.2	 9836.0	...
4485523	  698.1	  262.1	 9836.0	...
4485524	  697.2	  262.2	 9835.0	...
4485525	  697.0	  262.4	 9834.0	...
4485526	  697.4	  262.8	 9832.0	...
4485527	  698.0	  263.2	 9832.0	...
4485528	  698.7	  263.6	 9834.0	...
4485529	  698.7	  263.6	 9837.0	...
4485530	  698.7	  263.3	 9837.0	...
4485531	  698.4	  263.2	 9838.0	...
4485532	  698.0	  263.1	 9837.0	...
4485533	  697.5	  262.8	 9836.0	...
4485534	  697.4	  262.4	 9836.0	...
4485535	  697.3	  262.0	 9835.0	...
4485536	  697.4	  262.1	 9835.0	...
4485537	  697.4	  262.0	 9836.0	...
4485538	  697.6	  261.7	 9835.0	...
4485539	  697.8	  261.4	 9833.0	...
4485540	  698.0	  261.2	 9831.0	...
4485541	  698.0	  261.3	 9832.0	...
4485542	  697.8	  261.5	 9833.0	...
4485543	  697.5	  261.8	 9835.0	...
4485544	  697.2	  262.0	 9836.0	...
4485545	  697.1	  262.4	 9836.0	...
4485546	  697.0	  262.8	 9836.0	...
4485547	  697.0	  263.2	 9836.0	...
4485548	  696.9	  263.3	 9836.0	...
4485549	  697.6	  263.0	 9836.0	...
4485550	  698.4	  262.7	 9837.0	...
4485551	  699.1	  262.4	 9838.0	...
4485552	  698.8	  262.0	 9839.0	...
4485553	  698.3	  261.6	 9840.0	...
4485554	  697.8	  261.3	 9841.0	...
4485555	  697.6	  261.6	 9841.0	...
4485556	  697.7	  262.1	 9840.0	...
4485557	  697.6	  262.1	 9839.0	...
4485558	  697.5	  262.0	 9837.0	...
4485559	  697.4	  261.7	 9837.0	...
4485560	  697.7	  261.7	 9838.0	...
4485561	  698.0	  261.5	 9838.0	...
4485562	  698.1	  261.4	 9838.0	...
4485563	  697.7	  261.4	 9841.0	...
4485564	  697.2	  261.6	 9843.0	...
4485565	  696.8	  261.8	 9846.0	...
4485566	  696.6	  261.8	 9846.0	...
4485567	  696.7	  261.6	 9846.0	...
4485568	  696.8	  261.5	 9847.0	...
4485569	  696.9	  261.6	 9847.0	...
4485570	  696.9	  261.6	 9847.0	...
4485571	  696.6	  261.7	 9848.0	...
4485572	  696.2	  261.8	 9848.0	...
4485573	  695.8	  262.3	 9849.0	...
4485574	  695.7	  262.7	 9849.0	...
4485575	  695.8	  263.1	 9850.0	...
4485576	  696.2	  263.0	 9851.0	...
4485577	  696.5	  263.0	 9851.0	...
4485578	  696.9	  263.1	 9853.0	...
4485579	  697.0	  262.6	 9855.0	...
4485580	  697.1	  262.0	 9858.0	...
4485581	  696.9	  261.6	 9861.0	...
4485582	  696.8	  261.9	 9863.0	...
4485583	  696.9	  262.2	 9862.0	...
4485584	  697.0	  262.0	 9863.0	...
4485585	  697.1	  261.7	 9864.0	...
4485586	  696.5	  261.4	 9864.0	...
4485587	  695.9	  261.4	 9865.0	...
4485588	  695.7	  261.3	 9864.0	...
4485589	  696.3	  261.1	 9864.0	...
4485590	  696.8	  260.9	 9862.0	...
4485591	  696.9	  261.0	 9859.0	...
4485592	  697.1	  261.6	 9857.0	...
4485593	  697.5	  262.2	 9858.0	...
4485594	  697.9	  262.2	 9859.0	...
4485595	  698.1	  261.7	 9859.0	...
4485596	  698.0	  261.4	 9858.0	...
4485597	  697.9	  261.7	 9860.0	...
4485598	  698.0	  262.3	 9862.0	...
4485599	  698.3	  262.6	 9860.0	...
4485600	  698.5	  262.6	 9857.0	...
4485601	  698.5	  262.3	 9858.0	...
4485602	  698.6	  262.2	 9863.0	...
4485603	  698.6	  262.2	 9867.0	...
4485604	  698.6	  262.3	 9867.0	...
4485605	  698.7	  261.9	 9866.0	...
4485606	  698.7	  261.5	 9865.0	...
4485607	  698.2	  261.1	 9865.0	...
4485608	  697.7	  261.4	 9864.0	...
4485609	  697.3	  261.7	 9864.0	...
4485610	  698.1	  261.8	 9865.0	...
4485611	  698.9	  261.5	 9868.0	...
4485612	  699.5	  261.7	 9870.0	...
4485613	  699.5	  262.1	 9870.0	...
4485614	  699.5	  262.5	 9867.0	...
4485615	  699.5	  262.6	 9864.0	...
4485616	  699.0	  263.3	 9860.0	...
4485617	  698.5	  264.0	 9859.0	...
4485618	  697.9	  264.3	 9860.0	...
4485619	  697.8	  263.9	 9861.0	...
4485620	  697.4	  263.6	 9861.0	...
4485621	  697.1	  263.5	 9860.0	...
4485622	  697.7	  263.4	 9861.0	...
4485623	  698.5	  263.1	 9862.0	...
4485624	  699.0	  263.0	 9863.0	...
4485625	  698.7	  263.0	 9863.0	...
4485626	  698.2	  263.0	 9863.0	...
4485627	  698.1	  263.0	 9861.0	...
4485628	  697.8	  263.1	 9858.0	...
4485629	  697.5	  263.0	 9855.0	...
4485630	  697.6	  262.9	 9858.0	...
4485631	  697.8	  262.8	 9860.0	...
4485632	  697.8	  262.8	 9863.0	...
4485633	  697.5	  262.9	 9865.0	...
4485634	  697.2	  262.9	 9867.0	...
4485635	  697.1	  262.6	 9870.0	...
4485636	  697.0	  262.5	 9872.0	...
4485637	  697.5	  262.2	 9873.0	...
4485638	  698.1	  262.3	 9873.0	...
4485639	  698.7	  262.2	 9870.0	...
4485640	  698.1	  262.3	 9868.0	...
4485641	  697.6	  262.4	 9867.0	...
4485642	  697.1	  262.6	 9867.0	...
4485643	  696.9	  263.1	 9870.0	...
4485644	  696.7	  263.5	 9873.0	...
4485645	  696.7	  264.0	 9873.0	...
4485646	  697.0	  264.0	 9870.0	...
4485647	  697.1	  264.0	 9868.0	...
4485648	  697.0	  263.6	 9868.0	...
4485649	  697.0	  263.1	 9868.0	...
4485650	  697.1	  262.7	 9868.0	...
4485651	  697.3	  262.8	 9869.0	...
4485652	  697.4	  263.0	 9870.0	...
4485653	  697.4	  263.2	 9871.0	...
4485654	  697.4	  263.3	 9876.0	...
4485655	  697.4	  262.9	 9880.0	...
4485656	  698.0	  262.3	 9882.0	...
4485657	  698.7	  261.8	 9881.0	...
4485658	  698.8	  261.9	 9881.0	...
4485659	  698.2	  262.1	 9883.0	...
4485660	  697.4	  262.3	 9886.0	...
4485661	  697.3	  262.2	 9888.0	...
4485662	  696.9	  261.5	 9898.0	...
4485663	  696.6	  260.8	 9907.0	...
4485664	  696.4	  260.3	 9912.0	...
4485665	  696.5	  260.2	 9909.0	...
MSG	4485666 0000 _ Number On
4485666	  696.4	  260.3	 9902.0	...
4485667	  696.0	  260.4	 9900.0	...
4485668	  695.5	  260.4	 9898.0	...
4485669	  695.6	  260.4	 9897.0	...
4485670	  696.0	  260.9	 9896.0	...
4485671	  696.6	  261.3	 9896.0	...
4485672	  697.3	  261.6	 9898.0	...
4485673	  698.0	  261.3	 9901.0	...
4485674	  697.9	  261.2	 9905.0	...
4485675	  697.5	  261.2	 9906.0	...
4485676	  697.3	  261.2	 9906.0	...
4485677	  697.6	  261.0	 9906.0	...
4485678	  697.8	  261.0	 9906.0	...
4485679	  697.9	  261.0	 9906.0	...
4485680	  698.0	  261.0	 9906.0	...
4485681	  698.1	  261.0	 9906.0	...
4485682	  697.9	  261.0	 9906.0	...
4485683	  697.5	  261.0	 9906.0	...
4485684	  697.3	  261.2	 9907.0	...
4485685	  697.6	  261.3	 9910.0	...
4485686	  698.0	  261.3	 9912.0	...
4485687	  698.3	  261.1	 9914.0	...
4485688	  698.2	  261.0	 9914.0	...
4485689	  698.2	  261.2	 9912.0	...
4485690	  698.1	  261.4	 9910.0	...
4485691	  698.1	  261.5	 9906.0	...
4485692	  698.3	  261.5	 9903.0	...
4485693	  698.4	  261.4	 9901.0	...
4485694	  698.5	  261.3	 9900.0	...
4485695	  698.4	  261.4	 9900.0	...
4485696	  698.2	  261.5	 9901.0	...
4485697	  698.2	  261.4	 9903.0	...
4485698	  698.3	  261.1	 9905.0	...
4485699	  698.6	  260.8	 9905.0	...
4485700	  698.7	  260.6	 9907.0	...
4485701	  698.7	  260.5	 9908.0	...
4485702	  698.7	  260.6	 9909.0	...
4485703	  698.6	  260.5	 9909.0	...
4485704	  698.4	  260.5	 9909.0	...
4485705	  697.9	  260.4	 9909.0	...
4485706	  697.5	  260.4	 9906.0	...
4485707	  697.5	  260.4	 9905.0	...
4485708	  697.9	  260.5	 9903.0	...
4485709	  698.3	  260.5	 9905.0	...
4485710	  698.5	  260.5	 9907.0	...
4485711	  698.6	  260.3	 9910.0	...
4485712	  698.2	  260.1	 9911.0	...
4485713	  697.7	  259.9	 9911.0	...
4485714	  697.6	  260.4	 9912.0	...
4485715	  697.9	  261.0	 9913.0	...
4485716	  698.0	  261.2	 9915.0	...
4485717	  697.7	  261.0	 9916.0	...
4485718	  697.7	  261.1	 9916.0	...
4485719	  698.0	  261.4	 9917.0	...
4485720	  698.1	  261.7	 9917.0	...
4485721	  697.9	  261.6	 9918.0	...
4485722	  698.0	  261.8	 9918.0	...
4485723	  698.2	  262.2	 9919.0	...
4485724	  698.3	  261.9	 9918.0	...
4485725	  698.0	  261.1	 9918.0	...
4485726	  697.9	  260.7	 9916.0	...
4485727	  698.0	  261.1	 9915.0	...
4485728	  698.1	  261.4	 9914.0	...
4485729	  697.5	  261.6	 9915.0	...
4485730	  696.9	  261.7	 9916.0	...
4485731	  697.0	  261.4	 9918.0	...
4485732	  697.6	  261.0	 9921.0	...
4485733	  698.3	  260.6	 9922.0	...
4485734	  698.3	  260.5	 9922.0	...
4485735	  698.4	  260.5	 9922.0	...
4485736	  698.1	  260.6	 9924.0	...
4485737	  697.8	  260.7	 9925.0	...
4485738	  697.9	  261.2	 9926.0	...
4485739	  698.3	  261.6	 9923.0	...
4485740	  698.7	  261.8	 9921.0	...
4485741	  698.3	  261.3	 9919.0	...
4485742	  697.8	  260.7	 9919.0	...
4485743	  698.0	  261.0	 9921.0	...
4485744	  698.6	  261.5	 9924.0	...
4485745	  699.2	  262.1	 9921.0	...
4485746	  698.9	  262.2	 9917.0	...
4485747	  698.7	  262.4	 9915.0	...
4485748	  699.0	  262.4	 9919.0	...
4485749	  699.4	  262.4	 9923.0	...
4485750	  699.9	  262.5	 9925.0	...
4485751	  700.0	  262.7	 9926.0	...
4485752	  700.1	  263.0	 9926.0	...
4485753	  700.0	  263.1	 9924.0	...
4485754	  700.0	  262.9	 9923.0	...
4485755	  700.2	  262.4	 9922.0	...
4485756	  700.3	  261.9	 9922.0	...
4485757	  700.4	  261.7	 9922.0	...
4485758	  700.2	  262.2	 9919.0	...
4485759	  700.1	  262.7	 9917.0	...
4485760	  700.1	  263.1	 9915.0	...
4485761	  700.1	  262.8	 9915.0	...
4485762	  700.0	  262.5	 9915.0	...
4485763	  699.9	  262.4	 9915.0	...
4485764	  699.5	  262.2	 9915.0	...
4485765	  699.2	  262.6	 9915.0	...
4485766	  698.9	  263.0	 9913.0	...
4485767	  698.9	  263.4	 9910.0	...
4485768	  699.5	  263.3	 9908.0	...
4485769	  700.1	  263.1	 9907.0	...
4485770	  700.6	  263.0	 9910.0	...
4485771	  700.4	  262.9	 9913.0	...
4485772	  700.1	  262.9	 9917.0	...
4485773	  700.1	  262.9	 9917.0	...
4485774	  700.1	  263.0	 9919.0	...
4485775	  700.3	  263.1	 9920.0	...
4485776	  700.4	  263.2	 9921.0	...
4485777	  700.2	  263.3	 9921.0	...
4485778	  699.4	  263.4	 9917.0	...
4485779	  698.6	  263.5	 9913.0	...
4485780	  698.2	  263.5	 9910.0	...
4485781	  698.4	  263.9	 9910.0	...
4485782	  698.5	  264.2	 9911.0	...
4485783	  698.6	  264.6	 9911.0	...
4485784	  698.6	  264.6	 9911.0	...
4485785	  698.3	  264.6	 9910.0	...
4485786	  697.9	  264.7	 9909.0	...
4485787	  698.0	  264.7	 9909.0	...
4485788	  698.4	  264.3	 9908.0	...
4485789	  698.1	  264.1	 9908.0	...
4485790	  697.5	  263.9	 9908.0	...
4485791	  696.9	  264.2	 9907.0	...
4485792	  696.9	  264.5	 9907.0	...
4485793	  696.8	  264.6	 9908.0	...
4485794	  696.5	  264.8	 9909.0	...
4485795	  696.3	  265.0	 9911.0	...
4485796	  696.4	  265.0	 9913.0	...
4485797	  696.7	  265.0	 9915.0	...
4485798	  697.1	  265.3	 9915.0	...
4485799	  697.3	  265.7	 9916.0	...
4485800	  697.4	  265.8	 9917.0	...
4485801	  697.3	  265.5	 9918.0	...
4485802	  697.1	  265.2	 9920.0	...
4485803	  697.1	  265.1	 9921.0	...
4485804	  697.0	  264.3	 9926.0	...
4485805	  697.0	  263.5	 9931.0	...
4485806	  697.0	  263.0	 9933.0	...
4485807	  696.7	  263.3	 9931.0	...
4485808	  696.3	  263.4	 9927.0	...
4485809	  695.9	  263.3	 9924.0	...
4485810	  696.2	  263.1	 9922.0	...
4485811	  696.6	  263.7	 9918.0	...
4485812	  697.2	  264.2	 9914.0	...
4485813	  697.5	  264.6	 9913.0	...
4485814	  697.7	  264.6	 9917.0	...
4485815	  697.8	  264.7	 9921.0	...
4485816	  697.9	  264.4	 9921.0	...
4485817	  697.9	  263.8	 9920.0	...
4485818	  697.1	  263.4	 9920.0	...
4485819	  696.3	  263.5	 9916.0	...
4485820	  695.3	  263.9	 9914.0	...
4485821	  695.2	  264.2	 9911.0	...
4485822	  695.3	  264.6	 9910.0	...
4485823	  695.6	  264.8	 9910.0	...
4485824	  696.1	  264.8	 9911.0	...
4485825	  696.6	  264.7	 9913.0	...
4485826	  696.8	  264.7	 9915.0	...
4485827	  696.8	  264.8	 9916.0	...
4485828	  696.7	  265.0	 9916.0	...
4485829	  696.8	  265.1	 9916.0	...
4485830	  696.2	  265.3	 9912.0	...
4485831	  695.7	  265.4	 9907.0	...
4485832	  695.3	  265.5	 9902.0	...
4485833	  695.6	  265.0	 9902.0	...
4485834	  695.8	  264.4	 9903.0	...
4485835	  696.6	  263.8	 9904.0	...
4485836	  697.3	  263.7	 9905.0	...
4485837	  697.4	  263.7	 9904.0	...
4485838	  696.8	  263.9	 9902.0	...
4485839	  696.3	  264.5	 9902.0	...
4485840	  696.3	  264.8	 9904.0	...
4485841	  696.5	  265.0	 9907.0	...
4485842	  696.8	  265.0	 9908.0	...
4485843	  697.2	  265.3	 9907.0	...
4485844	  697.4	  265.6	 9905.0	...
4485845	  697.4	  265.5	 9904.0	...
4485846	  697.3	  265.4	 9904.0	...
4485847	  697.3	  265.3	 9904.0	...
4485848	  697.3	  265.5	 9904.0	...
4485849	  697.3	  265.6	 9902.0	...
4485850	  697.2	  265.7	 9899.0	...
4485851	  697.2	  265.8	 9897.0	...
4485852	  697.2	  265.8	 9898.0	...
4485853	  696.9	  265.8	 9897.0	...
4485854	  696.6	  265.9	 9895.0	...
4485855	  696.1	  265.9	 9893.0	...
4485856	  695.8	  266.4	 9891.0	...
4485857	  695.5	  266.9	 9890.0	...
4485858	  695.6	  267.5	 9889.0	...
4485859	  696.0	  267.5	 9890.0	...
4485860	  696.5	  267.2	 9890.0	...
4485861	  697.0	  266.5	 9889.0	...
4485862	  697.3	  265.9	 9889.0	...
4485863	  697.4	  265.5	 9890.0	...
4485864	  697.6	  265.5	 9889.0	...
4485865	  698.0	  265.6	 9889.0	...
4485866	  698.5	  265.6	 9890.0	...
4485867	  698.7	  265.7	 9892.0	...
4485868	  698.5	  266.0	 9890.0	...
4485869	  698.2	  266.3	 9885.0	...
4485870	  698.1	  266.5	 9882.0	...
4485871	  697.9	  266.4	 9884.0	...
4485872	  697.9	  266.5	 9884.0	...
4485873	  697.8	  266.5	 9881.0	...
4485874	  697.7	  266.6	 9880.0	...
4485875	  698.3	  266.5	 9881.0	...
4485876	  698.9	  266.3	 9881.0	...
4485877	  699.7	  266.1	 9882.0	...
4485878	  699.9	  266.1	 9882.0	...
4485879	  700.2	  266.3	 9883.0	...
4485880	  700.1	  266.5	 9884.0	...
4485881	  700.0	  266.4	 9887.0	...
4485882	  699.8	  266.3	 9889.0	...
4485883	  699.9	  266.6	 9891.0	...
4485884	  699.9	  267.1	 9892.0	...
4485885	  699.8	  267.4	 9892.0	...
4485886	  699.9	  267.3	 9892.0	...
4485887	  700.0	  267.1	 9892.0	...
4485888	  700.3	  267.2	 9891.0	...
4485889	  700.5	  267.2	 9890.0	...
4485890	  700.7	  267.1	 9889.0	...
4485891	  700.5	  267.0	 9886.0	...
4485892	  700.3	  266.8	 9884.0	...
4485893	  700.2	  267.1	 9883.0	...
4485894	  700.2	  267.4	 9882.0	...
4485895	  700.2	  268.1	 9879.0	...
4485896	  700.2	  268.4	 9873.0	...
4485897	  700.4	  268.8	 9867.0	...
4485898	  700.2	  268.9	 9864.0	...
4485899	  699.6	  268.4	 9864.0	...
4485900	  699.0	  267.9	 9864.0	...
4485901	  698.6	  268.0	 9865.0	...
4485902	  698.6	  268.7	 9865.0	...
4485903	  698.8	  269.2	 9867.0	...
4485904	  699.1	  268.7	 9872.0	...
4485905	  700.1	  268.0	 9878.0	...
4485906	  700.9	  267.5	 9879.0	...
4485907	  701.9	  267.6	 9876.0	...
4485908	  702.2	  268.0	 9873.0	...
4485909	  701.3	  268.5	 9873.0	...
4485910	  700.2	  268.7	 9874.0	...
4485911	  700.4	  268.9	 9875.0	...
4485912	  701.7	  268.8	 9876.0	...
4485913	  703.0	  268.5	 9876.0	...
4485914	  702.9	  268.8	 9875.0	...
4485915	  702.3	  269.2	 9877.0	...
4485916	  701.7	  269.4	 9878.0	...
4485917	  701.4	  269.2	 9878.0	...
4485918	  701.8	  269.2	 9874.0	...
4485919	  701.5	  269.7	 9870.0	...
4485920	  701.0	  270.5	 9869.0	...
4485921	  700.3	  270.8	 9867.0	...
4485922	  700.3	  271.0	 9864.0	...
4485923	  700.7	  270.9	 9864.0	...
4485924	  701.1	  270.7	 9867.0	...
4485925	  701.6	  270.5	 9870.0	...
4485926	  701.6	  270.2	 9869.0	...
4485927	  701.7	  270.0	 9868.0	...
4485928	  701.8	  269.9	 9866.0	...
4485929	  702.0	  270.0	 9865.0	...
4485930	  702.4	  270.0	 9864.0	...
4485931	  702.9	  270.0	 9863.0	...
4485932	  703.3	  269.8	 9865.0	...
4485933	  703.4	  269.8	 9868.0	...
4485934	  703.1	  269.7	 9869.0	...
4485935	  702.6	  269.8	 9867.0	...
4485936	  702.3	  269.8	 9864.0	...
4485937	  702.3	  269.9	 9863.0	...
4485938	  702.1	  270.0	 9863.0	...
4485939	  701.7	  270.2	 9862.0	...
4485940	  701.3	  270.4	 9858.0	...
4485941	  701.4	  270.5	 9856.0	...
4485942	  701.5	  270.2	 9854.0	...
4485943	  701.5	  269.7	 9852.0	...
4485944	  701.3	  269.7	 9847.0	...
4485945	  701.0	  270.3	 9841.0	...
4485946	  700.7	  270.4	 9843.0	...
4485947	  700.7	  270.0	 9848.0	...
4485948	  700.8	  269.6	 9853.0	...
4485949	  700.8	  269.7	 9852.0	...
4485950	  700.9	  269.9	 9851.0	...
4485951	  701.1	  270.4	 9848.0	...
4485952	  701.2	  270.7	 9845.0	...
4485953	  701.2	  271.0	 9842.0	...
4485954	  701.3	  271.8	 9842.0	...
4485955	  701.4	  272.8	 9843.0	...
4485956	  701.5	  273.8	 9843.0	...
4485957	  701.6	  275.0	 9838.0	...
4485958	  701.8	  276.2	 9833.0	...
4485959	  701.9	  277.5	 9824.0	...
4485960	  701.3	  277.6	 9812.0	...
4485961	  700.8	  277.7	 9801.0	...
4485962	  700.7	  277.8	 9794.0	...
4485963	  701.1	  278.5	 9792.0	...
4485964	  701.2	  279.1	 9792.0	...
4485965	  701.2	  280.8	 9791.0	...
4485966	  701.4	  281.9	 9791.0	...
4485967	  702.2	  283.9	 9789.0	...
4485968	  703.0	  284.8	 9787.0	...
4485969	  703.4	  285.9	 9786.0	...
4485970	  703.7	  286.0	 9786.0	...
4485971	  703.7	  285.9	 9784.0	...
4485972	  703.1	  285.8	 9781.0	...
4485973	  702.5	  285.7	 9775.0	...
4485974	  701.5	  285.8	 9770.0	...
4485975	  701.1	  285.8	 9768.0	...
4485976	  701.0	  286.0	 9769.0	...
4485977	  701.3	  286.1	 9770.0	...
4485978	  701.5	  285.9	 9770.0	...
4485979	  701.3	  285.5	 9766.0	...
4485980	  700.8	  284.9	 9763.0	...
4485981	  700.2	  284.7	 9761.0	...
4485982	  700.7	  284.3	 9764.0	...
MSG	4485983 0000 _ Number Off
4485983	  701.7	  284.4	 9769.0	...
4485984	  702.3	  284.6	 9771.0	...
4485985	  702.0	  284.9	 9768.0	...
4485986	  701.7	  285.0	 9764.0	...
4485987	  701.8	  284.3	 9760.0	...
4485988	  701.8	  283.4	 9761.0	...
4485989	  701.8	  282.5	 9762.0	...
4485990	  701.6	  282.3	 9763.0	...
4485991	  701.5	  282.2	 9762.0	...
4485992	  701.5	  282.0	 9762.0	...
4485993	  701.6	  281.7	 9762.0	...
4485994	  701.9	  281.3	 9763.0	...
4485995	  702.2	  280.8	 9765.0	...
4485996	  702.6	  280.2	 9766.0	...
4485997	  703.0	  279.9	 9766.0	...
4485998	  703.0	  279.9	 9768.0	...
4485999	  703.0	  280.1	 9769.0	...
4486000	  702.8	  280.3	 9770.0	...
4486001	  702.7	  280.5	 9769.0	...
4486002	  702.8	  280.3	 9767.0	...
4486003	  703.0	  280.0	 9764.0	...
4486004	  703.0	  279.6	 9767.0	...
4486005	  702.8	  279.0	 9772.0	...
4486006	  702.6	  278.6	 9777.0	...
4486007	  702.8	  278.1	 9779.0	...
4486008	  703.1	  278.0	 9781.0	...
4486009	  703.3	  277.8	 9784.0	...
4486010	  703.2	  277.6	 9780.0	...
4486011	  703.2	  277.5	 9776.0	...
4486012	  702.7	  277.6	 9770.0	...
4486013	  702.3	  277.7	 9768.0	...
4486014	  701.9	  277.8	 9771.0	...
4486015	  701.9	  277.8	 9776.0	...
4486016	  702.1	  277.9	 9781.0	...
4486017	  702.3	  277.9	 9782.0	...
4486018	  702.6	  277.5	 9783.0	...
4486019	  702.8	  277.0	 9785.0	...
4486020	  702.9	  276.4	 9787.0	...
4486021	  703.0	  276.3	 9789.0	...
4486022	  703.2	  276.5	 9789.0	...
4486023	  703.4	  276.6	 9790.0	...
4486024	  703.6	  276.5	 9791.0	...
4486025	  703.6	  275.8	 9792.0	...
4486026	  702.4	  275.4	 9793.0	...
4486027	  701.3	  275.2	 9794.0	...
4486028	  701.1	  275.2	 9794.0	...
4486029	  701.8	  275.0	 9793.0	...
4486030	  702.6	  274.6	 9793.0	...
4486031	  702.7	  274.2	 9794.0	...
4486032	  703.1	  273.8	 9796.0	...
4486033	  703.5	  273.6	 9798.0	...
4486034	  703.6	  273.8	 9799.0	...
4486035	  703.3	  274.1	 9800.0	...
4486036	  703.0	  274.2	 9801.0	...
4486037	  702.8	  274.0	 9797.0	...
4486038	  701.7	  274.0	 9793.0	...
4486039	  700.8	  274.1	 9789.0	...
4486040	  700.4	  274.2	 9789.0	...
4486041	  701.0	  274.0	 9789.0	...
4486042	  701.8	  273.9	 9789.0	...
4486043	  702.0	  273.8	 9789.0	...
4486044	  702.2	  273.9	 9790.0	...
4486045	  702.0	  274.0	 9790.0	...
4486046	  701.8	  274.0	 9790.0	...
4486047	  701.6	  274.1	 9789.0	...
4486048	  701.6	  274.1	 9789.0	...
4486049	  701.8	  273.9	 9791.0	...
4486050	  702.1	  273.9	 9793.0	...
4486051	  702.5	  274.0	 9791.0	...
4486052	  702.3	  274.3	 9788.0	...
4486053	  702.1	  274.5	 9786.0	...
4486054	  701.8	  274.5	 9786.0	...
4486055	  701.8	  273.9	 9785.0	...
4486056	  701.7	  273.5	 9785.0	...
4486057	  701.4	  273.2	 9787.0	...
4486058	  701.2	  273.2	 9792.0	...
4486059	  701.0	  273.3	 9800.0	...
4486060	  701.1	  273.3	 9805.0	...
4486061	  701.2	  273.5	 9805.0	...
4486062	  701.1	  273.7	 9802.0	...
4486063	  701.0	  273.9	 9798.0	...
4486064	  700.8	  274.0	 9795.0	...
4486065	  701.2	  273.9	 9793.0	...
4486066	  701.6	  274.0	 9793.0	...
4486067	  701.4	  274.0	 9793.0	...
4486068	  700.8	  273.8	 9792.0	...
4486069	  700.4	  273.5	 9792.0	...
4486070	  700.5	  273.3	 9789.0	...
4486071	  700.7	  273.4	 9787.0	...
4486072	  700.8	  273.5	 9787.0	...
4486073	  700.8	  273.6	 9790.0	...
4486074	  700.8	  273.6	 9792.0	...
4486075	  701.2	  273.4	 9790.0	...
4486076	  701.5	  273.3	 9790.0	...
4486077	  701.3	  273.2	 9792.0	...
4486078	  700.8	  273.3	 9792.0	...
4486079	  700.0	  273.4	 9790.0	...
4486080	  699.7	  273.4	 9788.0	...
4486081	  699.4	  273.4	 9789.0	...
4486082	  699.4	  273.5	 9791.0	...
4486083	  699.5	  273.6	 9794.0	...
4486084	  699.8	  273.3	 9795.0	...
4486085	  700.1	  272.8	 9797.0	...
4486086	  700.6	  272.9	 9799.0	...
4486087	  700.8	  273.5	 9799.0	...
4486088	  701.1	  274.0	 9796.0	...
4486089	  701.1	  273.9	 9793.0	...
4486090	  701.1	  273.7	 9796.0	...
4486091	  700.7	  273.8	 9800.0	...
4486092	  700.5	  274.0	 9798.0	...
4486093	  700.3	  274.2	 9791.0	...
4486094	  700.7	  274.2	 9789.0	...
4486095	  701.1	  274.1	 9791.0	...
4486096	  701.2	  274.1	 9795.0	...
4486097	  701.0	  274.1	 9794.0	...
4486098	  700.9	  274.1	 9795.0	...
4486099	  700.9	  273.8	 9795.0	...
4486100	  700.7	  273.6	 9796.0	...
4486101	  700.5	  273.4	 9796.0	...
4486102	  700.3	  273.5	 9797.0	...
4486103	  700.4	  273.6	 9796.0	...
4486104	  700.3	  273.8	 9795.0	...
4486105	  700.1	  273.8	 9795.0	...
4486106	  699.9	  273.7	 9795.0	...
4486107	  700.2	  273.6	 9795.0	...
4486108	  700.6	  273.4	 9795.0	...
4486109	  700.3	  273.4	 9794.0	...
4486110	  699.5	  273.6	 9793.0	...
4486111	  698.9	  273.7	 9793.0	...
4486112	  699.1	  273.6	 9795.0	...
4486113	  699.2	  273.6	 9793.0	...
4486114	  699.3	  273.7	 9790.0	...
4486115	  699.2	  273.7	 9786.0	...
4486116	  699.2	  273.8	 9786.0	...
4486117	  699.3	  273.9	 9787.0	...
4486118	  699.4	  273.9	 9788.0	...
4486119	  699.5	  274.0	 9789.0	...
4486120	  699.7	  273.9	 9791.0	...
4486121	  700.0	  273.7	 9793.0	...
4486122	  700.3	  273.3	 9795.0	...
4486123	  700.4	  273.1	 9796.0	...
4486124	  700.4	  273.5	 9796.0	...
4486125	  700.4	  274.1	 9796.0	...
4486126	  700.6	  274.6	 9796.0	...
4486127	  700.5	  274.7	 9797.0	...
4486128	  700.5	  274.5	 9793.0	...
4486129	  700.5	  274.2	 9788.0	...
4486130	  700.3	  274.0	 9783.0	...
4486131	  700.1	  273.9	 9785.0	...
4486132	  699.8	  273.9	 9788.0	...
4486133	  699.8	  273.9	 9791.0	...
4486134	  699.7	  273.8	 9794.0	...
4486135	  699.8	  273.7	 9796.0	...
4486136	  699.8	  273.6	 9795.0	...
4486137	  699.8	  273.3	 9793.0	...
4486138	  700.0	  272.9	 9790.0	...
4486139	  700.3	  273.5	 9790.0	...
4486140	  700.7	  274.4	 9789.0	...
4486141	  700.9	  275.3	 9790.0	...
4486142	  701.0	  275.0	 9791.0	...
4486143	  700.2	  274.9	 9790.0	...
4486144	  699.3	  274.8	 9787.0	...
4486145	  698.7	  274.9	 9785.0	...
4486146	  699.1	  274.9	 9784.0	...
4486147	  699.3	  274.7	 9784.0	...
4486148	  699.1	  274.8	 9784.0	...
4486149	  698.9	  275.0	 9783.0	...
4486150	  699.1	  275.2	 9782.0	...
4486151	  699.3	  274.6	 9786.0	...
4486152	  699.6	  273.8	 9792.0	...
4486153	  700.1	  273.1	 9797.0	...
4486154	  700.7	  273.2	 9797.0	...
4486155	  701.0	  273.8	 9797.0	...
4486156	  700.7	  274.4	 9796.0	...
4486157	  700.3	  275.0	 9796.0	...
4486158	  700.2	  274.7	 9796.0	...
4486159	  700.1	  274.4	 9796.0	...
4486160	  700.0	  274.1	 9793.0	...
4486161	  700.0	  274.1	 9789.0	...
4486162	  700.1	  274.0	 9787.0	...
4486163	  700.2	  273.9	 9786.0	...
4486164	  700.3	  273.9	 9788.0	...
4486165	  700.6	  273.9	 9789.0	...
4486166	  700.9	  273.8	 9791.0	...
4486167	  700.7	  273.8	 9792.0	...
4486168	  700.3	  274.1	 9793.0	...
4486169	  700.0	  274.3	 9793.0	...
4486170	  699.9	  274.2	 9791.0	...
4486171	  699.7	  274.1	 9790.0	...
4486172	  699.4	  273.9	 9788.0	...
4486173	  699.2	  274.0	 9786.0	...
4486174	  699.2	  274.1	 9785.0	...
4486175	  699.2	  274.3	 9780.0	...
4486176	  699.3	  274.5	 9777.0	...
4486177	  699.2	  274.0	 9773.0	...
4486178	  698.5	  273.6	 9774.0	...
4486179	  698.0	  274.1	 9775.0	...
4486180	  698.1	  275.0	 9776.0	...
4486181	  698.5	  274.8	 9777.0	...
4486182	  699.2	  273.6	 9784.0	...
4486183	  699.4	  272.7	 9791.0	...
4486184	  699.7	  272.8	 9795.0	...
4486185	  699.5	  273.1	 9792.0	...
4486186	  699.6	  273.1	 9790.0	...
4486187	  699.8	  273.0	 9792.0	...
4486188	  699.7	  273.0	 9796.0	...
4486189	  699.5	  273.3	 9800.0	...
4486190	  699.2	  273.7	 9802.0	...
4486191	  699.0	  273.8	 9803.0	...
4486192	  698.8	  273.7	 9803.0	...
4486193	  698.9	  273.5	 9803.0	...
4486194	  699.2	  273.5	 9803.0	...
4486195	  699.2	  273.3	 9801.0	...
4486196	  698.8	  273.2	 9796.0	...
4486197	  698.5	  273.3	 9790.0	...
4486198	  698.5	  273.5	 9786.0	...
4486199	  698.6	  273.7	 9787.0	...
4486200	  699.2	  273.7	 9788.0	...
4486201	  699.7	  273.4	 9789.0	...
4486202	  700.2	  273.1	 9788.0	...
4486203	  700.2	  273.0	 9787.0	...
4486204	  700.1	  273.1	 9789.0	...
4486205	  699.9	  273.2	 9791.0	...
4486206	  699.7	  273.3	 9793.0	...
4486207	  699.6	  273.3	 9792.0	...
4486208	  699.7	  273.3	 9791.0	...
4486209	  699.6	  273.5	 9790.0	...
4486210	  699.5	  273.6	 9790.0	...
4486211	  699.9	  273.7	 9791.0	...
4486212	  700.5	  273.7	 9791.0	...
4486213	  701.0	  273.6	 9791.0	...
4486214	  700.9	  273.4	 9790.0	...
4486215	  700.2	  273.2	 9790.0	...
4486216	  699.6	  273.0	 9790.0	...
4486217	  699.1	  273.0	 9790.0	...
4486218	  699.2	  273.0	 9790.0	...
4486219	  699.3	  272.9	 9792.0	...
4486220	  700.0	  272.7	 9794.0	...
4486221	  700.7	  272.5	 9795.0	...
4486222	  701.5	  272.4	 9793.0	...
4486223	  701.4	  272.5	 9794.0	...
4486224	  701.3	  272.7	 9797.0	...
4486225	  701.5	  272.8	 9799.0	...
4486226	  701.7	  272.8	 9797.0	...
4486227	  701.4	  272.9	 9796.0	...
4486228	  700.9	  273.0	 9796.0	...
4486229	  700.2	  272.7	 9794.0	...
4486230	  700.2	  272.2	 9792.0	...
4486231	  700.1	  271.6	 9790.0	...
4486232	  700.2	  271.7	 9793.0	...
4486233	  700.2	  271.8	 9795.0	...
4486234	  700.2	  271.4	 9799.0	...
4486235	  700.3	  270.8	 9799.0	...
4486236	  700.5	  270.7	 9798.0	...
4486237	  700.9	  271.3	 9794.0	...
4486238	  701.0	  271.9	 9791.0	...
4486239	  701.0	  272.0	 9787.0	...
4486240	  700.9	  271.7	 9788.0	...
4486241	  700.7	  271.4	 9790.0	...
4486242	  700.5	  271.3	 9792.0	...
4486243	  700.4	  271.4	 9793.0	...
4486244	  700.2	  271.6	 9793.0	...
4486245	  700.1	  272.2	 9792.0	...
4486246	  700.1	  272.7	 9790.0	...
4486247	  700.2	  273.3	 9788.0	...
4486248	  699.9	  273.4	 9789.0	...
4486249	  699.6	  273.4	 9790.0	...
4486250	  699.5	  273.4	 9791.0	...
4486251	  700.1	  273.3	 9792.0	...
4486252	  700.2	  273.3	 9791.0	...
4486253	  700.1	  273.1	 9789.0	...
4486254	  700.4	  272.8	 9788.0	...
4486255	  701.0	  272.5	 9788.0	...
4486256	  701.6	  272.5	 9788.0	...
4486257	  701.6	  272.6	 9788.0	...
4486258	  701.2	  272.7	 9788.0	...
4486259	  700.7	  272.7	 9788.0	...
4486260	  700.2	  272.7	 9788.0	...
4486261	  700.2	  272.7	 9786.0	...
4486262	  700.2	  273.2	 9783.0	...
4486263	  700.1	  273.7	 9781.0	...
4486264	  699.9	  274.3	 9779.0	...
4486265	  699.8	  274.3	 9778.0	...
4486266	  699.7	  274.5	 9777.0	...
4486267	  699.6	  274.7	 9778.0	...
4486268	  699.7	  275.0	 9778.0	...
4486269	  700.1	  275.1	 9778.0	...
4486270	  700.5	  274.8	 9778.0	...
4486271	  700.4	  274.6	 9779.0	...
4486272	  699.8	  274.4	 9778.0	...
4486273	  699.5	  274.4	 9776.0	...
4486274	  699.4	  274.7	 9773.0	...
4486275	  699.6	  275.4	 9771.0	...
4486276	  699.8	  276.2	 9770.0	...
4486277	  700.0	  276.6	 9770.0	...
4486278	  700.2	  276.9	 9764.0	...
4486279	  700.4	  277.4	 9756.0	...
4486280	  700.6	  278.0	 9747.0	...
4486281	  700.8	  278.5	 9742.0	...
EFIX R   4483730	4486281	2552	  697.6	  273.6	   9649
SSACC R  4486282
4486282	  700.8	  279.8	 9740.0	...
4486283	  700.6	  281.2	 9731.0	...
4486284	  699.8	  282.6	 9724.0	...
4486285	  699.4	  283.6	 9714.0	...
4486286	  699.0	  285.3	 9711.0	...
4486287	  699.3	  286.9	 9709.0	...
4486288	  700.1	  286.8	 9710.0	...
4486289	  700.9	  284.8	 9711.0	...
4486290	  705.8	  269.7	 9751.0	...
4486291	  709.9	  255.6	 9796.0	...
4486292	  713.8	  242.9	 9842.0	...
4486293	  713.7	  243.3	 9849.0	...
4486294	  713.9	  244.2	 9851.0	...
4486295	  713.5	  247.0	 9842.0	...
4486296	  713.3	  251.0	 9825.0	...
4486297	  713.1	  257.6	 9796.0	...
4486298	  712.1	  263.5	 9771.0	...
4486299	  711.4	  271.5	 9747.0	...
4486300	  711.5	  283.2	 9702.0	...
4486301	  715.3	  299.9	 9638.0	...
4486302	  719.2	  318.2	 9558.0	...
4486303	  722.1	  336.2	 9487.0	...
4486304	  723.1	  355.8	 9408.0	...
4486305	  723.8	  379.8	 9318.0	...
4486306	  725.1	  402.5	 9223.0	...
4486307	  727.7	  428.2	 9120.0	...
4486308	  730.9	  453.3	 9016.0	...
4486309	  734.9	  483.8	 8901.0	...
4486310	  738.7	  515.8	 8785.0	...
4486311	  741.7	  551.7	 8659.0	...
4486312	  744.5	  589.8	 8525.0	...
4486313	  747.5	  631.1	 8371.0	...
4486314	  750.3	  676.2	 8199.0	...
4486315	  753.1	  725.0	 8014.0	...
4486316	  755.7	  778.1	 7814.0	...
4486317	  759.6	  835.6	 7608.0	...
4486318	  763.4	  898.3	 7390.0	...
4486319	  767.8	  965.1	 7162.0	...
4486320	  771.9	 1035.6	 6924.0	...
4486321	  775.4	 1109.2	 6673.0	...
4486322	  777.9	 1185.3	 6417.0	...
4486323	  780.5	 1265.5	 6147.0	...
4486324	  784.9	 1351.9	 5869.0	...
4486325	  790.2	 1440.8	 5595.0	...
4486326	  795.6	 1530.4	 5317.0	...
4486327	  800.4	 1621.3	 5044.0	...
4486328	  805.0	 1715.6	 4762.0	...
4486329	  811.8	 1811.8	 4481.0	...
4486330	  816.9	 1909.6	 4201.0	...
4486331	  826.7	 2015.5	 3915.0	...
4486332	  837.3	 2124.9	 3634.0	...
4486333	  850.1	 2222.9	 3347.0	...
4486334	  856.7	 2280.2	 3160.0	...
4486335	  859.2	 2302.4	 3065.0	...
4486336	  859.2	 2302.4	 3065.0	...
SBLINK R 4486337
4486337	   .	   .	    0.0	...
4486338	   .	   .	    0.0	...
4486339	   .	   .	    0.0	...
4486340	   .	   .	    0.0	...
4486341	   .	   .	    0.0	...
4486342	   .	   .	    0.0	...
4486343	   .	   .	    0.0	...
4486344	   .	   .	    0.0	...
4486345	   .	   .	    0.0	...
4486346	   .	   .	    0.0	...
4486347	   .	   .	    0.0	...
4486348	   .	   .	    0.0	...
4486349	   .	   .	    0.0	...
4486350	   .	   .	    0.0	...
4486351	   .	   .	    0.0	...
4486352	   .	   .	    0.0	...
4486353	   .	   .	    0.0	...
4486354	   .	   .	    0.0	...
4486355	   .	   .	    0.0	...
4486356	   .	   .	    0.0	...
4486357	   .	   .	    0.0	...
4486358	   .	   .	    0.0	...
4486359	   .	   .	    0.0	...
4486360	   .	   .	    0.0	...
4486361	   .	   .	    0.0	...
4486362	   .	   .	    0.0	...
4486363	   .	   .	    0.0	...
4486364	   .	   .	    0.0	...
4486365	   .	   .	    0.0	...
4486366	   .	   .	    0.0	...
4486367	   .	   .	    0.0	...
4486368	   .	   .	    0.0	...
4486369	   .	   .	    0.0	...
4486370	   .	   .	    0.0	...
4486371	   .	   .	    0.0	...
4486372	   .	   .	    0.0	...
4486373	   .	   .	    0.0	...
4486374	   .	   .	    0.0	...
4486375	   .	   .	    0.0	...
4486376	   .	   .	    0.0	...
4486377	   .	   .	    0.0	...
4486378	   .	   .	    0.0	...
4486379	   .	   .	    0.0	...
4486380	   .	   .	    0.0	...
4486381	   .	   .	    0.0	...
4486382	   .	   .	    0.0	...
4486383	   .	   .	    0.0	...
4486384	   .	   .	    0.0	...
4486385	   .	   .	    0.0	...
4486386	   .	   .	    0.0	...
4486387	   .	   .	    0.0	...
4486388	   .	   .	    0.0	...
4486389	   .	   .	    0.0	...
4486390	   .	   .	    0.0	...
4486391	   .	   .	    0.0	...
4486392	   .	   .	    0.0	...
4486393	   .	   .	    0.0	...
4486394	   .	   .	    0.0	...
4486395	   .	   .	    0.0	...
4486396	   .	   .	    0.0	...
4486397	   .	   .	    0.0	...
4486398	   .	   .	    0.0	...
4486399	   .	   .	    0.0	...
4486400	   .	   .	    0.0	...
4486401	   .	   .	    0.0	...
4486402	   .	   .	    0.0	...
4486403	   .	   .	    0.0	...
4486404	   .	   .	    0.0	...
4486405	   .	   .	    0.0	...
4486406	   .	   .	    0.0	...
4486407	   .	   .	    0.0	...
4486408	   .	   .	    0.0	...
4486409	   .	   .	    0.0	...
4486410	   .	   .	    0.0	...
4486411	   .	   .	    0.0	...
4486412	   .	   .	    0.0	...
4486413	   .	   .	    0.0	...
4486414	   .	   .	    0.0	...
4486415	   .	   .	    0.0	...
4486416	   .	   .	    0.0	...
4486417	   .	   .	    0.0	...
4486418	   .	   .	    0.0	...
4486419	   .	   .	    0.0	...
4486420	   .	   .	    0.0	...
4486421	   .	   .	    0.0	...
4486422	   .	   .	    0.0	...
4486423	   .	   .	    0.0	...
4486424	   .	   .	    0.0	...
4486425	   .	   .	    0.0	...
4486426	   .	   .	    0.0	...
4486427	   .	   .	    0.0	...
4486428	   .	   .	    0.0	...
4486429	   .	   .	    0.0	...
4486430	   .	   .	    0.0	...
4486431	   .	   .	    0.0	...
4486432	   .	   .	    0.0	...
4486433	   .	   .	    0.0	...
4486434	   .	   .	    0.0	...
4486435	   .	   .	    0.0	...
4486436	   .	   .	    0.0	...
4486437	   .	   .	    0.0	...
4486438	   .	   .	    0.0	...
4486439	   .	   .	    0.0	...
4486440	   .	   .	    0.0	...
4486441	   .	   .	    0.0	...
4486442	   .	   .	    0.0	...
4486443	   .	   .	    0.0	...
4486444	   .	   .	    0.0	...
4486445	   .	   .	    0.0	...
4486446	   .	   .	    0.0	...
4486447	   .	   .	    0.0	...
4486448	   .	   .	    0.0	...
4486449	   .	   .	    0.0	...
4486450	   .	   .	    0.0	...
4486451	   .	   .	    0.0	...
4486452	   .	   .	    0.0	...
4486453	   .	   .	    0.0	...
4486454	   .	   .	    0.0	...
4486455	   .	   .	    0.0	...
4486456	   .	   .	    0.0	...
4486457	   .	   .	    0.0	...
4486458	   .	   .	    0.0	...
4486459	   .	   .	    0.0	...
4486460	   .	   .	    0.0	...
4486461	   .	   .	    0.0	...
4486462	   .	   .	    0.0	...
4486463	   .	   .	    0.0	...
4486464	   .	   .	    0.0	...
4486465	   .	   .	    0.0	...
4486466	   .	   .	    0.0	...
4486467	   .	   .	    0.0	...
4486468	   .	   .	    0.0	...
4486469	   .	   .	    0.0	...
4486470	   .	   .	    0.0	...
4486471	   .	   .	    0.0	...
4486472	   .	   .	    0.0	...
4486473	   .	   .	    0.0	...
4486474	   .	   .	    0.0	...
4486475	   .	   .	    0.0	...
4486476	   .	   .	    0.0	...
4486477	   .	   .	    0.0	...
4486478	   .	   .	    0.0	...
4486479	   .	   .	    0.0	...
4486480	   .	   .	    0.0	...
4486481	   .	   .	    0.0	...
4486482	   .	   .	    0.0	...
4486483	   .	   .	    0.0	...
EBLINK R 4486337	4486483	147
4486484	  854.5	 2113.6	 3829.0	...
4486485	  854.5	 2113.6	 3829.0	...
4486486	  856.3	 2098.8	 3858.0	...
4486487	  858.4	 2067.3	 3929.0	...
4486488	  856.7	 2023.1	 4026.0	...
4486489	  853.4	 1978.7	 4131.0	...
4486490	  850.4	 1939.2	 4221.0	...
4486491	  851.5	 1899.4	 4320.0	...
4486492	  847.3	 1865.9	 4409.0	...
4486493	  841.1	 1830.9	 4500.0	...
4486494	  834.9	 1796.4	 4598.0	...
4486495	  832.2	 1759.2	 4698.0	...
4486496	  827.0	 1723.4	 4796.0	...
4486497	  822.7	 1689.9	 4885.0	...
4486498	  820.0	 1656.8	 4980.0	...
4486499	  816.4	 1625.4	 5075.0	...
4486500	  811.7	 1593.8	 5171.0	...
4486501	  808.4	 1562.6	 5266.0	...
4486502	  809.4	 1531.5	 5366.0	...
4486503	  806.9	 1501.2	 5461.0	...
4486504	  802.9	 1471.6	 5553.0	...
4486505	  799.3	 1442.7	 5632.0	...
4486506	  799.0	 1415.0	 5712.0	...
4486507	  798.7	 1387.4	 5796.0	...
4486508	  799.0	 1360.2	 5883.0	...
4486509	  799.6	 1334.0	 5960.0	...
4486510	  799.4	 1309.9	 6036.0	...
4486511	  798.5	 1287.3	 6102.0	...
4486512	  797.5	 1264.5	 6179.0	...
4486513	  795.3	 1242.8	 6246.0	...
4486514	  791.5	 1221.8	 6313.0	...
4486515	  787.7	 1201.5	 6375.0	...
4486516	  785.0	 1179.7	 6440.0	...
4486517	  783.6	 1158.8	 6498.0	...
4486518	  782.1	 1137.3	 6562.0	...
4486519	  780.9	 1117.3	 6626.0	...
4486520	  779.1	 1095.5	 6700.0	...
4486521	  777.0	 1074.1	 6770.0	...
4486522	  775.3	 1052.1	 6833.0	...
4486523	  773.8	 1031.4	 6905.0	...
4486524	  771.0	 1011.4	 6969.0	...
4486525	  768.2	  991.7	 7038.0	...
4486526	  765.4	  971.7	 7099.0	...
4486527	  764.4	  952.6	 7167.0	...
4486528	  763.7	  933.1	 7236.0	...
4486529	  763.2	  915.0	 7297.0	...
4486530	  762.5	  896.2	 7361.0	...
4486531	  761.6	  879.6	 7410.0	...
4486532	  760.6	  862.1	 7468.0	...
4486533	  759.2	  845.7	 7515.0	...
4486534	  757.3	  829.1	 7570.0	...
4486535	  755.5	  813.8	 7619.0	...
4486536	  754.2	  798.9	 7676.0	...
4486537	  753.6	  784.9	 7727.0	...
4486538	  752.7	  771.4	 7779.0	...
4486539	  751.6	  757.1	 7825.0	...
4486540	  750.3	  744.5	 7872.0	...
4486541	  749.1	  730.8	 7916.0	...
4486542	  748.1	  718.7	 7956.0	...
4486543	  747.0	  705.3	 8000.0	...
4486544	  746.2	  692.9	 8044.0	...
4486545	  745.3	  680.6	 8101.0	...
4486546	  744.2	  668.3	 8147.0	...
4486547	  742.8	  655.8	 8199.0	...
4486548	  742.0	  644.0	 8241.0	...
4486549	  741.3	  632.1	 8290.0	...
4486550	  740.6	  621.3	 8335.0	...
4486551	  739.2	  609.4	 8376.0	...
4486552	  738.0	  597.9	 8416.0	...
4486553	  737.1	  586.4	 8454.0	...
4486554	  736.5	  575.0	 8496.0	...
4486555	  736.1	  563.2	 8542.0	...
4486556	  735.3	  551.5	 8585.0	...
4486557	  734.4	  540.8	 8622.0	...
4486558	  733.3	  531.1	 8656.0	...
4486559	  732.5	  522.3	 8692.0	...
4486560	  732.4	  513.4	 8727.0	...
4486561	  732.3	  504.9	 8760.0	...
4486562	  732.0	  495.0	 8799.0	...
4486563	  730.9	  485.0	 8842.0	...
4486564	  731.3	  474.2	 8886.0	...
4486565	  732.4	  463.9	 8926.0	...
4486566	  733.4	  453.0	 8961.0	...
4486567	  731.4	  443.6	 8993.0	...
4486568	  729.0	  435.1	 9021.0	...
4486569	  726.7	  428.1	 9048.0	...
4486570	  724.9	  419.5	 9082.0	...
4486571	  723.2	  410.6	 9114.0	...
4486572	  721.3	  402.3	 9150.0	...
4486573	  720.3	  395.8	 9174.0	...
4486574	  720.1	  388.1	 9200.0	...
4486575	  720.4	  380.7	 9229.0	...
4486576	  720.9	  372.5	 9260.0	...
4486577	  720.7	  365.5	 9287.0	...
4486578	  719.8	  357.4	 9323.0	...
4486579	  718.7	  350.7	 9349.0	...
4486580	  717.6	  343.8	 9376.0	...
4486581	  716.9	  339.0	 9391.0	...
4486582	  715.8	  332.7	 9416.0	...
4486583	  714.7	  326.3	 9447.0	...
4486584	  713.9	  319.6	 9478.0	...
4486585	  713.8	  315.8	 9498.0	...
4486586	  713.3	  311.2	 9520.0	...
4486587	  712.7	  306.6	 9540.0	...
4486588	  711.7	  300.6	 9565.0	...
4486589	  711.2	  296.3	 9582.0	...
4486590	  710.6	  291.5	 9590.0	...
4486591	  710.2	  288.2	 9594.0	...
ESACC R  4486282	4486591	310	  700.8	  279.8	  710.2	  288.2	   0.26	   1515
SFIX R   4486592
4486592	  709.5	  284.2	 9608.0	...
4486593	  708.7	  280.2	 9623.0	...
4486594	  707.9	  275.6	 9645.0	...
4486595	  707.9	  272.1	 9656.0	...
4486596	  707.9	  268.0	 9676.0	...
4486597	  706.9	  264.0	 9692.0	...
4486598	  705.6	  261.3	 9703.0	...
4486599	  704.8	  260.1	 9707.0	...
4486600	  704.5	  257.2	 9715.0	...
4486601	  704.3	  253.9	 9725.0	...
4486602	  704.0	  251.3	 9736.0	...
4486603	  703.5	  250.9	 9740.0	...
4486604	  703.1	  250.5	 9748.0	...
4486605	  702.4	  248.2	 9755.0	...
4486606	  702.7	  245.6	 9760.0	...
4486607	  703.1	  243.4	 9762.0	...
4486608	  703.5	  242.5	 9764.0	...
4486609	  704.3	  240.5	 9774.0	...
4486610	  705.1	  238.5	 9781.0	...
4486611	  707.0	  235.5	 9795.0	...
4486612	  707.7	  232.9	 9799.0	...
4486613	  708.1	  230.5	 9804.0	...
4486614	  707.0	  229.6	 9802.0	...
4486615	  706.3	  229.3	 9803.0	...
4486616	  705.9	  227.9	 9808.0	...
4486617	  705.9	  226.7	 9815.0	...
4486618	  704.7	  225.9	 9820.0	...
4486619	  703.7	  226.1	 9823.0	...
4486620	  704.3	  224.2	 9827.0	...
4486621	  705.8	  222.1	 9832.0	...
4486622	  707.2	  220.0	 9837.0	...
4486623	  706.7	  219.0	 9838.0	...
4486624	  705.4	  218.2	 9839.0	...
4486625	  704.3	  217.3	 9840.0	...
4486626	  703.0	  217.2	 9841.0	...
4486627	  702.5	  216.6	 9840.0	...
4486628	  701.8	  215.2	 9840.0	...
4486629	  701.5	  213.6	 9839.0	...
4486630	  701.3	  212.5	 9839.0	...
4486631	  702.1	  212.3	 9839.0	...
4486632	  703.6	  212.4	 9839.0	...
4486633	  705.1	  212.2	 9842.0	...
4486634	  705.1	  211.8	 9846.0	...
4486635	  704.5	  211.4	 9850.0	...
4486636	  703.9	  211.1	 9853.0	...
4486637	  704.0	  211.0	 9856.0	...
4486638	  704.2	  211.5	 9851.0	...
4486639	  704.5	  212.3	 9843.0	...
4486640	  704.8	  213.3	 9833.0	...
4486641	  704.1	  214.9	 9831.0	...
4486642	  703.2	  216.3	 9829.0	...
4486643	  702.3	  217.6	 9828.0	...
4486644	  702.2	  217.2	 9827.0	...
4486645	  704.5	  216.2	 9831.0	...
4486646	  706.7	  214.8	 9838.0	...
4486647	  709.0	  213.8	 9845.0	...
4486648	  708.8	  213.4	 9843.0	...
4486649	  708.6	  213.4	 9839.0	...
4486650	  708.8	  213.4	 9836.0	...
4486651	  709.1	  213.3	 9835.0	...
4486652	  709.7	  212.8	 9834.0	...
4486653	  709.8	  212.2	 9831.0	...
4486654	  709.7	  211.5	 9828.0	...
4486655	  709.3	  211.4	 9827.0	...
4486656	  709.0	  211.5	 9831.0	...
4486657	  709.1	  211.9	 9837.0	...
4486658	  709.4	  212.2	 9840.0	...
4486659	  709.7	  212.5	 9841.0	...
4486660	  709.9	  212.7	 9839.0	...
4486661	  709.1	  213.0	 9838.0	...
4486662	  708.2	  213.0	 9839.0	...
4486663	  707.4	  213.1	 9841.0	...
4486664	  707.4	  213.0	 9843.0	...
4486665	  707.7	  212.9	 9844.0	...
4486666	  708.2	  212.8	 9846.0	...
4486667	  708.8	  212.4	 9849.0	...
4486668	  709.0	  211.8	 9851.0	...
4486669	  708.1	  211.2	 9850.0	...
4486670	  707.6	  210.8	 9852.0	...
4486671	  707.2	  210.8	 9853.0	...
4486672	  707.5	  210.6	 9854.0	...
4486673	  707.5	  210.7	 9855.0	...
4486674	  707.5	  211.1	 9852.0	...
4486675	  707.7	  211.3	 9848.0	...
4486676	  707.8	  211.5	 9848.0	...
4486677	  708.1	  211.4	 9853.0	...
4486678	  708.3	  211.4	 9852.0	...
4486679	  707.4	  211.6	 9846.0	...
4486680	  706.3	  211.9	 9838.0	...
4486681	  705.1	  213.1	 9831.0	...
4486682	  705.1	  214.0	 9827.0	...
4486683	  705.0	  214.9	 9823.0	...
4486684	  704.4	  215.3	 9824.0	...
4486685	  703.8	  216.0	 9825.0	...
4486686	  703.6	  216.7	 9826.0	...
4486687	  704.0	  216.8	 9826.0	...
4486688	  704.3	  216.7	 9827.0	...
4486689	  704.1	  216.7	 9830.0	...
4486690	  703.9	  216.9	 9832.0	...
4486691	  703.9	  217.1	 9833.0	...
4486692	  704.1	  216.0	 9834.0	...
4486693	  704.2	  214.7	 9835.0	...
4486694	  703.7	  213.5	 9837.0	...
4486695	  703.1	  213.6	 9838.0	...
4486696	  702.8	  215.0	 9838.0	...
4486697	  702.8	  216.2	 9839.0	...
4486698	  702.8	  217.3	 9839.0	...
4486699	  702.7	  218.4	 9837.0	...
4486700	  702.9	  219.8	 9835.0	...
4486701	  703.4	  221.8	 9830.0	...
4486702	  703.7	  222.7	 9825.0	...
4486703	  704.4	  225.1	 9813.0	...
4486704	  704.8	  226.9	 9803.0	...
4486705	  705.2	  228.8	 9795.0	...
4486706	  705.2	  229.1	 9795.0	...
4486707	  704.9	  230.7	 9793.0	...
4486708	  704.2	  232.8	 9789.0	...
4486709	  703.5	  234.6	 9785.0	...
4486710	  703.2	  235.2	 9781.0	...
EFIX R   4486592	4486710	119	  705.6	  223.4	   9813
SSACC R  4486711
4486711	  703.3	  235.1	 9771.0	...
4486712	  703.4	  235.1	 9762.0	...
4486713	  703.4	  238.0	 9749.0	...
4486714	  703.4	  240.9	 9743.0	...
4486715	  702.0	  246.6	 9725.0	...
4486716	  700.6	  249.5	 9711.0	...
4486717	  699.4	  253.2	 9696.0	...
4486718	  699.7	  254.8	 9690.0	...
4486719	  700.0	  256.8	 9685.0	...
4486720	  700.4	  259.9	 9672.0	...
4486721	  701.4	  265.1	 9648.0	...
4486722	  702.5	  271.3	 9619.0	...
4486723	  703.9	  278.8	 9587.0	...
4486724	  705.3	  287.0	 9556.0	...
4486725	  706.9	  295.3	 9520.0	...
4486726	  708.8	  305.1	 9477.0	...
4486727	  709.1	  315.7	 9428.0	...
4486728	  709.6	  329.6	 9374.0	...
4486729	  711.4	  343.9	 9320.0	...
4486730	  715.9	  359.3	 9261.0	...
4486731	  720.4	  375.3	 9197.0	...
4486732	  723.8	  394.1	 9123.0	...
4486733	  726.2	  415.4	 9040.0	...
4486734	  729.2	  442.7	 8927.0	...
4486735	  732.5	  472.0	 8811.0	...
4486736	  736.2	  504.4	 8686.0	...
4486737	  738.7	  538.8	 8559.0	...
4486738	  740.7	  578.6	 8415.0	...
4486739	  743.2	  625.8	 8239.0	...
4486740	  746.8	  676.9	 8055.0	...
4486741	  751.3	  733.5	 7851.0	...
4486742	  755.7	  795.1	 7632.0	...
4486743	  760.0	  863.9	 7398.0	...
4486744	  764.2	  939.2	 7137.0	...
4486745	  768.2	 1020.2	 6871.0	...
4486746	  773.6	 1107.5	 6582.0	...
4486747	  779.1	 1201.5	 6291.0	...
4486748	  784.3	 1300.4	 5986.0	...
4486749	  791.6	 1401.0	 5684.0	...
4486750	  797.9	 1504.7	 5372.0	...
4486751	  806.7	 1611.5	 5063.0	...
4486752	  813.6	 1721.6	 4745.0	...
4486753	  821.1	 1832.9	 4428.0	...
4486754	  828.2	 1946.7	 4103.0	...
4486755	  836.6	 2064.1	 3786.0	...
4486756	  846.1	 2178.5	 3486.0	...
4486757	  852.2	 2253.7	 3298.0	...
4486758	  854.3	 2289.4	 3207.0	...
4486759	  854.3	 2289.4	 3207.0	...
SBLINK R 4486760
4486760	   .	   .	    0.0	...
4486761	   .	   .	    0.0	...
4486762	   .	   .	    0.0	...
4486763	   .	   .	    0.0	...
4486764	   .	   .	    0.0	...
4486765	   .	   .	    0.0	...
4486766	   .	   .	    0.0	...
4486767	   .	   .	    0.0	...
4486768	   .	   .	    0.0	...
4486769	   .	   .	    0.0	...
4486770	   .	   .	    0.0	...
4486771	   .	   .	    0.0	...
4486772	   .	   .	    0.0	...
4486773	   .	   .	    0.0	...
4486774	   .	   .	    0.0	...
4486775	   .	   .	    0.0	...
4486776	   .	   .	    0.0	...
4486777	   .	   .	    0.0	...
4486778	   .	   .	    0.0	...
4486779	   .	   .	    0.0	...
4486780	   .	   .	    0.0	...
4486781	   .	   .	    0.0	...
4486782	   .	   .	    0.0	...
4486783	   .	   .	    0.0	...
4486784	   .	   .	    0.0	...
4486785	   .	   .	    0.0	...
4486786	   .	   .	    0.0	...
4486787	   .	   .	    0.0	...
4486788	   .	   .	    0.0	...
4486789	   .	   .	    0.0	...
4486790	   .	   .	    0.0	...
4486791	   .	   .	    0.0	...
4486792	   .	   .	    0.0	...
4486793	   .	   .	    0.0	...
4486794	   .	   .	    0.0	...
4486795	   .	   .	    0.0	...
4486796	   .	   .	    0.0	...
4486797	   .	   .	    0.0	...
4486798	   .	   .	    0.0	...
4486799	   .	   .	    0.0	...
4486800	   .	   .	    0.0	...
4486801	   .	   .	    0.0	...
4486802	   .	   .	    0.0	...
4486803	   .	   .	    0.0	...
4486804	   .	   .	    0.0	...
4486805	   .	   .	    0.0	...
4486806	   .	   .	    0.0	...
4486807	   .	   .	    0.0	...
4486808	   .	   .	    0.0	...
4486809	   .	   .	    0.0	...
4486810	   .	   .	    0.0	...
4486811	   .	   .	    0.0	...
4486812	   .	   .	    0.0	...
4486813	   .	   .	    0.0	...
4486814	   .	   .	    0.0	...
4486815	   .	   .	    0.0	...
4486816	   .	   .	    0.0	...
4486817	   .	   .	    0.0	...
4486818	   .	   .	    0.0	...
4486819	   .	   .	    0.0	...
4486820	   .	   .	    0.0	...
4486821	   .	   .	    0.0	...
4486822	   .	   .	    0.0	...
4486823	   .	   .	    0.0	...
4486824	   .	   .	    0.0	...
4486825	   .	   .	    0.0	...
4486826	   .	   .	    0.0	...
4486827	   .	   .	    0.0	...
4486828	   .	   .	    0.0	...
4486829	   .	   .	    0.0	...
4486830	   .	   .	    0.0	...
4486831	   .	   .	    0.0	...
4486832	   .	   .	    0.0	...
4486833	   .	   .	    0.0	...
4486834	   .	   .	    0.0	...
4486835	   .	   .	    0.0	...
4486836	   .	   .	    0.0	...
4486837	   .	   .	    0.0	...
4486838	   .	   .	    0.0	...
4486839	   .	   .	    0.0	...
4486840	   .	   .	    0.0	...
4486841	   .	   .	    0.0	...
4486842	   .	   .	    0.0	...
4486843	   .	   .	    0.0	...
4486844	   .	   .	    0.0	...
4486845	   .	   .	    0.0	...
4486846	   .	   .	    0.0	...
4486847	   .	   .	    0.0	...
4486848	   .	   .	    0.0	...
4486849	   .	   .	    0.0	...
4486850	   .	   .	    0.0	...
4486851	   .	   .	    0.0	...
4486852	   .	   .	    0.0	...
4486853	   .	   .	    0.0	...
4486854	   .	   .	    0.0	...
4486855	   .	   .	    0.0	...
4486856	   .	   .	    0.0	...
4486857	   .	   .	    0.0	...
EBLINK R 4486760	4486857	98
4486858	  897.7	 1938.9	 4077.0	...
4486859	  897.7	 1938.9	 4077.0	...
4486860	  889.6	 1923.7	 4108.0	...
4486861	  881.6	 1894.2	 4180.0	...
4486862	  872.6	 1851.4	 4293.0	...
4486863	  867.2	 1809.3	 4416.0	...
4486864	  860.0	 1766.9	 4538.0	...
4486865	  852.3	 1723.7	 4657.0	...
4486866	  847.9	 1682.3	 4773.0	...
4486867	  843.9	 1641.0	 4893.0	...
4486868	  836.9	 1600.3	 5009.0	...
4486869	  828.7	 1560.6	 5124.0	...
4486870	  821.8	 1521.8	 5233.0	...
4486871	  819.4	 1484.4	 5339.0	...
4486872	  819.1	 1445.3	 5447.0	...
4486873	  818.6	 1407.8	 5556.0	...
4486874	  817.7	 1370.6	 5667.0	...
4486875	  816.7	 1336.6	 5774.0	...
4486876	  814.2	 1303.1	 5874.0	...
4486877	  810.1	 1272.9	 5965.0	...
4486878	  806.2	 1243.6	 6054.0	...
4486879	  803.8	 1214.9	 6146.0	...
4486880	  800.1	 1187.9	 6231.0	...
4486881	  796.3	 1161.1	 6317.0	...
4486882	  791.3	 1135.5	 6398.0	...
4486883	  788.9	 1109.2	 6480.0	...
4486884	  786.5	 1083.8	 6560.0	...
4486885	  785.1	 1059.4	 6638.0	...
4486886	  782.2	 1035.9	 6717.0	...
4486887	  779.3	 1012.3	 6795.0	...
4486888	  776.5	  990.4	 6870.0	...
4486889	  774.5	  968.3	 6946.0	...
4486890	  771.1	  948.1	 7016.0	...
4486891	  768.1	  926.8	 7089.0	...
4486892	  765.6	  905.7	 7166.0	...
4486893	  764.5	  884.8	 7241.0	...
4486894	  763.8	  863.1	 7312.0	...
4486895	  762.8	  841.1	 7379.0	...
4486896	  761.3	  820.0	 7452.0	...
4486897	  759.4	  801.4	 7522.0	...
4486898	  757.8	  783.3	 7594.0	...
4486899	  756.8	  765.5	 7659.0	...
4486900	  754.9	  747.5	 7722.0	...
4486901	  752.8	  731.0	 7781.0	...
4486902	  750.6	  713.6	 7841.0	...
4486903	  749.1	  697.9	 7899.0	...
4486904	  747.5	  681.1	 7960.0	...
4486905	  745.9	  665.3	 8016.0	...
4486906	  744.6	  648.5	 8075.0	...
4486907	  743.6	  633.5	 8130.0	...
4486908	  742.5	  618.4	 8195.0	...
4486909	  740.9	  604.9	 8248.0	...
4486910	  739.2	  591.6	 8301.0	...
4486911	  737.6	  578.9	 8347.0	...
4486912	  736.4	  565.8	 8396.0	...
4486913	  735.2	  551.7	 8448.0	...
4486914	  734.0	  538.7	 8501.0	...
4486915	  732.8	  525.9	 8554.0	...
4486916	  732.4	  514.2	 8597.0	...
4486917	  732.9	  501.9	 8642.0	...
4486918	  734.2	  490.2	 8686.0	...
4486919	  734.5	  478.4	 8734.0	...
4486920	  734.2	  469.1	 8767.0	...
4486921	  732.8	  458.2	 8805.0	...
4486922	  731.6	  449.0	 8837.0	...
4486923	  729.8	  437.2	 8882.0	...
4486924	  728.0	  427.7	 8921.0	...
4486925	  725.7	  418.3	 8957.0	...
4486926	  723.8	  410.7	 8991.0	...
4486927	  722.0	  401.9	 9021.0	...
4486928	  720.3	  393.6	 9058.0	...
4486929	  718.6	  384.3	 9099.0	...
4486930	  716.6	  376.3	 9138.0	...
4486931	  715.1	  368.8	 9166.0	...
4486932	  714.2	  361.6	 9191.0	...
4486933	  713.9	  355.4	 9218.0	...
4486934	  713.3	  347.5	 9252.0	...
4486935	  712.5	  341.7	 9275.0	...
4486936	  711.4	  334.8	 9296.0	...
4486937	  710.1	  328.9	 9317.0	...
4486938	  708.9	  322.9	 9344.0	...
4486939	  707.9	  317.3	 9371.0	...
4486940	  707.4	  311.2	 9394.0	...
4486941	  706.9	  304.8	 9415.0	...
4486942	  706.1	  299.5	 9439.0	...
4486943	  705.1	  294.7	 9457.0	...
4486944	  704.8	  290.1	 9480.0	...
4486945	  704.7	  285.5	 9497.0	...
4486946	  704.7	  281.5	 9519.0	...
ESACC R  4486711	4486946	236	  703.3	  235.1	  704.7	  281.5	   0.95	   1701
SFIX R   4486947
4486947	  704.3	  277.4	 9536.0	...
4486948	  703.6	  272.1	 9553.0	...
4486949	  703.1	  268.0	 9570.0	...
4486950	  702.6	  264.9	 9582.0	...
4486951	  700.7	  263.0	 9596.0	...
4486952	  698.4	  258.8	 9616.0	...
4486953	  696.3	  255.1	 9632.0	...
4486954	  696.0	  252.4	 9643.0	...
4486955	  695.9	  249.5	 9652.0	...
4486956	  695.5	  245.2	 9667.0	...
4486957	  694.8	  240.0	 9684.0	...
4486958	  693.5	  237.7	 9695.0	...
4486959	  692.0	  236.0	 9707.0	...
4486960	  690.5	  234.0	 9720.0	...
4486961	  689.8	  231.3	 9730.0	...
4486962	  689.5	  228.7	 9733.0	...
4486963	  689.5	  226.6	 9736.0	...
4486964	  689.7	  225.1	 9741.0	...
4486965	  690.1	  223.7	 9747.0	...
4486966	  690.6	  222.6	 9752.0	...
4486967	  690.9	  221.2	 9759.0	...
4486968	  691.6	  220.3	 9766.0	...
4486969	  692.2	  218.0	 9774.0	...
4486970	  692.8	  216.0	 9777.0	...
4486971	  693.0	  213.9	 9779.0	...
4486972	  693.2	  213.3	 9782.0	...
4486973	  693.4	  212.6	 9788.0	...
4486974	  693.2	  211.6	 9792.0	...
4486975	  692.9	  210.9	 9796.0	...
4486976	  692.2	  210.2	 9798.0	...
4486977	  691.4	  208.9	 9801.0	...
4486978	  690.9	  207.3	 9806.0	...
4486979	  690.7	  205.8	 9811.0	...
4486980	  691.2	  205.3	 9811.0	...
4486981	  691.7	  205.1	 9806.0	...
4486982	  691.5	  204.9	 9803.0	...
4486983	  690.9	  204.9	 9805.0	...
4486984	  690.0	  204.9	 9808.0	...
4486985	  689.8	  204.5	 9811.0	...
4486986	  689.6	  204.1	 9814.0	...
4486987	  689.6	  203.6	 9815.0	...
4486988	  690.0	  200.9	 9819.0	...
4486989	  690.4	  198.3	 9822.0	...
4486990	  690.7	  195.2	 9828.0	...
4486991	  690.7	  194.7	 9831.0	...
4486992	  690.8	  194.6	 9834.0	...
4486993	  690.7	  195.0	 9833.0	...
4486994	  690.6	  195.1	 9838.0	...
4486995	  690.3	  195.0	 9842.0	...
4486996	  690.0	  194.9	 9847.0	...
4486997	  689.9	  194.9	 9848.0	...
4486998	  690.1	  194.9	 9848.0	...
4486999	  690.1	  194.7	 9849.0	...
4487000	  689.9	  193.3	 9855.0	...
4487001	  689.4	  191.9	 9861.0	...
4487002	  688.5	  190.7	 9866.0	...
4487003	  687.8	  190.8	 9867.0	...
4487004	  688.4	  190.8	 9868.0	...
4487005	  689.9	  190.7	 9868.0	...
4487006	  691.5	  190.9	 9868.0	...
4487007	  692.3	  191.1	 9866.0	...
4487008	  692.3	  190.2	 9863.0	...
4487009	  692.5	  189.0	 9863.0	...
4487010	  692.4	  186.4	 9870.0	...
4487011	  692.8	  184.8	 9876.0	...
4487012	  693.0	  183.4	 9880.0	...
4487013	  693.3	  183.3	 9879.0	...
4487014	  693.1	  183.4	 9879.0	...
4487015	  693.5	  184.9	 9873.0	...
4487016	  694.0	  186.5	 9867.0	...
4487017	  694.9	  186.2	 9863.0	...
4487018	  695.1	  184.3	 9867.0	...
4487019	  694.5	  182.7	 9871.0	...
4487020	  693.9	  183.6	 9871.0	...
4487021	  693.7	  186.5	 9871.0	...
4487022	  694.5	  189.1	 9869.0	...
4487023	  695.0	  191.2	 9867.0	...
4487024	  695.1	  191.1	 9870.0	...
4487025	  697.5	  190.6	 9874.0	...
4487026	  699.9	  190.1	 9881.0	...
4487027	  702.3	  189.7	 9885.0	...
4487028	  701.9	  189.5	 9886.0	...
4487029	  701.4	  189.2	 9885.0	...
4487030	  701.5	  188.7	 9887.0	...
4487031	  701.9	  188.2	 9893.0	...
4487032	  701.6	  188.3	 9900.0	...
4487033	  700.8	  188.9	 9896.0	...
4487034	  700.9	  189.4	 9889.0	...
4487035	  701.8	  189.0	 9883.0	...
4487036	  702.2	  188.4	 9877.0	...
4487037	  701.4	  188.2	 9871.0	...
4487038	  700.8	  188.5	 9865.0	...
4487039	  700.5	  189.2	 9865.0	...
4487040	  700.6	  189.6	 9866.0	...
4487041	  700.7	  190.0	 9867.0	...
4487042	  697.6	  193.6	 9854.0	...
4487043	  694.5	  197.2	 9840.0	...
4487044	  691.0	  201.2	 9828.0	...
4487045	  690.6	  201.6	 9830.0	...
4487046	  692.9	  200.0	 9834.0	...
4487047	  695.9	  196.9	 9837.0	...
4487048	  698.8	  193.8	 9840.0	...
4487049	  697.6	  194.8	 9840.0	...
4487050	  696.2	  197.0	 9844.0	...
4487051	  694.1	  200.0	 9849.0	...
4487052	  693.5	  200.9	 9842.0	...
4487053	  693.0	  201.9	 9830.0	...
4487054	  691.8	  202.2	 9810.0	...
4487055	  690.6	  202.2	 9801.0	...
4487056	  689.0	  202.4	 9791.0	...
4487057	  688.8	  202.4	 9789.0	...
4487058	  688.6	  202.6	 9791.0	...
4487059	  688.8	  202.3	 9798.0	...
4487060	  689.1	  201.3	 9807.0	...
4487061	  689.2	  200.6	 9813.0	...
4487062	  689.2	  200.1	 9815.0	...
4487063	  689.2	  200.4	 9814.0	...
4487064	  689.2	  200.7	 9809.0	...
4487065	  689.2	  200.3	 9803.0	...
4487066	  689.3	  199.1	 9800.0	...
4487067	  689.2	  198.1	 9803.0	...
4487068	  689.2	  197.9	 9806.0	...
4487069	  690.4	  196.7	 9816.0	...
4487070	  691.7	  195.1	 9824.0	...
4487071	  693.8	  192.8	 9830.0	...
4487072	  694.7	  191.6	 9827.0	...
4487073	  695.5	  190.3	 9824.0	...
4487074	  692.7	  193.5	 9816.0	...
4487075	  689.8	  197.2	 9808.0	...
4487076	  686.9	  200.9	 9800.0	...
4487077	  686.9	  200.8	 9795.0	...
4487078	  686.9	  200.8	 9789.0	...
4487079	  687.0	  201.1	 9784.0	...
4487080	  687.1	  201.3	 9784.0	...
EFIX R   4486947	4487080	134	  693.3	  204.0	   9810
SSACC R  4487081
4487081	  686.9	  200.3	 9785.0	...
4487082	  686.7	  199.1	 9780.0	...
4487083	  686.5	  197.9	 9775.0	...
4487084	  686.5	  197.9	 9769.0	...
4487085	  686.3	  198.4	 9767.0	...
4487086	  686.0	  198.7	 9765.0	...
4487087	  685.8	  199.1	 9764.0	...
4487088	  681.3	  214.1	 9730.0	...
4487089	  676.9	  229.5	 9695.0	...
4487090	  672.3	  245.3	 9658.0	...
4487091	  671.9	  245.9	 9655.0	...
4487092	  671.6	  246.6	 9652.0	...
4487093	  671.3	  247.1	 9649.0	...
4487094	  671.2	  247.2	 9646.0	...
4487095	  671.2	  247.6	 9649.0	...
4487096	  671.3	  247.9	 9654.0	...
ESACC R  4487081	4487096	16	  686.9	  200.3	  671.3	  247.9	   1.02	    130
SFIX R   4487097
4487097	  671.1	  248.6	 9659.0	...
4487098	  670.8	  248.9	 9657.0	...
4487099	  670.6	  249.2	 9654.0	...
4487100	  670.7	  249.5	 9650.0	...
4487101	  670.8	  249.8	 9649.0	...
4487102	  670.8	  250.1	 9651.0	...
4487103	  670.5	  250.1	 9652.0	...
4487104	  670.3	  250.4	 9653.0	...
4487105	  670.1	  251.0	 9653.0	...
4487106	  670.2	  251.7	 9648.0	...
4487107	  670.3	  252.2	 9644.0	...
4487108	  670.3	  252.4	 9640.0	...
4487109	  670.2	  252.6	 9640.0	...
4487110	  669.8	  252.5	 9642.0	...
4487111	  669.7	  252.5	 9644.0	...
4487112	  669.7	  252.3	 9646.0	...
4487113	  669.9	  252.2	 9646.0	...
4487114	  669.3	  252.2	 9647.0	...
4487115	  668.8	  252.4	 9647.0	...
4487116	  668.2	  252.8	 9648.0	...
4487117	  668.2	  253.2	 9648.0	...
4487118	  668.9	  253.6	 9647.0	...
4487119	  669.7	  253.8	 9647.0	...
4487120	  670.0	  254.0	 9646.0	...
4487121	  669.7	  254.0	 9647.0	...
4487122	  669.3	  254.2	 9647.0	...
4487123	  669.4	  254.4	 9646.0	...
4487124	  669.4	  254.4	 9645.0	...
4487125	  669.7	  254.1	 9644.0	...
4487126	  670.0	  253.6	 9647.0	...
4487127	  670.1	  253.3	 9650.0	...
4487128	  669.9	  252.9	 9653.0	...
4487129	  669.8	  252.7	 9652.0	...
4487130	  669.9	  252.6	 9650.0	...
4487131	  669.9	  252.5	 9650.0	...
4487132	  669.8	  252.4	 9650.0	...
4487133	  669.8	  252.4	 9648.0	...
4487134	  670.3	  252.9	 9646.0	...
4487135	  670.6	  253.4	 9644.0	...
4487136	  671.0	  253.7	 9644.0	...
4487137	  670.6	  253.8	 9644.0	...
4487138	  670.4	  253.7	 9644.0	...
4487139	  670.6	  253.6	 9644.0	...
4487140	  670.9	  253.5	 9643.0	...
4487141	  671.2	  253.5	 9645.0	...
4487142	  671.2	  253.5	 9648.0	...
4487143	  671.3	  253.5	 9651.0	...
4487144	  671.4	  253.3	 9649.0	...
4487145	  671.5	  253.3	 9648.0	...
4487146	  671.7	  253.3	 9647.0	...
4487147	  671.9	  253.3	 9646.0	...
4487148	  672.0	  253.2	 9646.0	...
4487149	  671.9	  253.3	 9646.0	...
4487150	  671.9	  253.7	 9646.0	...
4487151	  672.3	  254.1	 9646.0	...
4487152	  672.5	  254.2	 9646.0	...
4487153	  672.6	  254.0	 9646.0	...
4487154	  672.6	  253.8	 9645.0	...
4487155	  672.5	  253.8	 9645.0	...
4487156	  672.4	  253.8	 9645.0	...
4487157	  672.5	  253.8	 9649.0	...
4487158	  672.7	  253.8	 9653.0	...
4487159	  672.9	  253.7	 9657.0	...
4487160	  673.0	  253.3	 9659.0	...
4487161	  673.1	  252.9	 9661.0	...
4487162	  673.0	  252.5	 9659.0	...
4487163	  673.0	  252.5	 9656.0	...
4487164	  673.2	  252.9	 9653.0	...
4487165	  673.4	  253.4	 9653.0	...
4487166	  673.6	  253.9	 9653.0	...
4487167	  674.3	  254.0	 9653.0	...
4487168	  675.1	  254.0	 9651.0	...
4487169	  675.9	  254.1	 9649.0	...
4487170	  676.1	  254.4	 9648.0	...
4487171	  675.9	  254.5	 9647.0	...
4487172	  675.6	  254.4	 9647.0	...
4487173	  675.4	  254.3	 9647.0	...
4487174	  675.5	  254.2	 9648.0	...
4487175	  675.7	  254.3	 9650.0	...
4487176	  675.8	  254.4	 9651.0	...
4487177	  675.4	  254.5	 9651.0	...
4487178	  674.9	  254.7	 9650.0	...
4487179	  674.5	  254.8	 9648.0	...
4487180	  674.5	  254.8	 9646.0	...
4487181	  674.4	  254.5	 9645.0	...
4487182	  674.2	  254.1	 9643.0	...
4487183	  674.3	  253.6	 9641.0	...
4487184	  674.5	  253.3	 9639.0	...
4487185	  675.1	  253.2	 9639.0	...
4487186	  675.3	  253.2	 9644.0	...
4487187	  675.5	  253.1	 9648.0	...
4487188	  675.4	  253.1	 9651.0	...
4487189	  675.3	  253.3	 9649.0	...
4487190	  675.1	  253.4	 9646.0	...
4487191	  674.8	  253.5	 9645.0	...
4487192	  674.6	  253.6	 9645.0	...
4487193	  674.5	  252.9	 9646.0	...
4487194	  675.4	  252.1	 9649.0	...
4487195	  676.3	  251.3	 9651.0	...
4487196	  676.8	  251.2	 9653.0	...
4487197	  676.3	  251.2	 9655.0	...
4487198	  676.0	  251.2	 9657.0	...
4487199	  676.3	  250.9	 9655.0	...
4487200	  676.4	  250.6	 9653.0	...
4487201	  676.2	  250.3	 9650.0	...
4487202	  675.8	  250.8	 9648.0	...
4487203	  675.5	  251.4	 9646.0	...
4487204	  675.3	  251.8	 9644.0	...
4487205	  675.2	  251.2	 9644.0	...
4487206	  675.7	  250.5	 9645.0	...
4487207	  676.2	  249.9	 9645.0	...
4487208	  676.2	  249.8	 9646.0	...
4487209	  675.6	  249.8	 9650.0	...
MSG	4487210 0000 _ Number On
4487210	  675.5	  249.9	 9655.0	...
4487211	  676.0	  249.9	 9657.0	...
4487212	  675.8	  250.0	 9654.0	...
4487213	  675.2	  250.3	 9651.0	...
4487214	  674.6	  250.3	 9652.0	...
4487215	  674.7	  250.1	 9651.0	...
4487216	  675.0	  249.9	 9649.0	...
4487217	  675.5	  249.9	 9648.0	...
4487218	  675.9	  249.8	 9648.0	...
4487219	  675.9	  249.6	 9649.0	...
4487220	  675.7	  249.5	 9652.0	...
4487221	  675.8	  249.6	 9655.0	...
4487222	  676.0	  249.8	 9658.0	...
4487223	  676.3	  249.9	 9654.0	...
4487224	  676.4	  249.9	 9650.0	...
4487225	  676.4	  250.0	 9645.0	...
4487226	  676.1	  250.0	 9645.0	...
4487227	  675.4	  250.1	 9644.0	...
4487228	  674.9	  250.4	 9644.0	...
4487229	  674.5	  250.6	 9644.0	...
4487230	  674.5	  250.9	 9644.0	...
4487231	  674.4	  251.0	 9644.0	...
4487232	  674.3	  251.2	 9645.0	...
4487233	  674.3	  251.2	 9646.0	...
4487234	  674.4	  251.3	 9646.0	...
4487235	  674.6	  251.4	 9646.0	...
4487236	  674.8	  251.2	 9646.0	...
4487237	  675.1	  250.8	 9650.0	...
4487238	  675.6	  250.5	 9654.0	...
4487239	  676.0	  250.4	 9658.0	...
4487240	  676.1	  250.5	 9659.0	...
4487241	  676.1	  250.5	 9660.0	...
4487242	  675.5	  250.7	 9660.0	...
4487243	  675.0	  250.2	 9661.0	...
4487244	  674.4	  249.8	 9662.0	...
4487245	  674.6	  249.7	 9663.0	...
4487246	  674.9	  250.0	 9665.0	...
4487247	  674.8	  250.3	 9666.0	...
4487248	  674.3	  250.1	 9662.0	...
4487249	  674.0	  250.5	 9657.0	...
4487250	  674.0	  250.8	 9653.0	...
4487251	  674.2	  251.1	 9655.0	...
4487252	  674.2	  251.0	 9657.0	...
4487253	  674.2	  251.1	 9658.0	...
4487254	  673.9	  251.4	 9657.0	...
4487255	  673.6	  251.5	 9657.0	...
4487256	  673.6	  251.2	 9658.0	...
4487257	  673.8	  251.1	 9660.0	...
4487258	  674.2	  251.4	 9662.0	...
4487259	  674.3	  251.7	 9664.0	...
4487260	  674.3	  252.0	 9666.0	...
4487261	  674.3	  252.0	 9667.0	...
4487262	  674.5	  252.0	 9667.0	...
4487263	  674.7	  251.9	 9670.0	...
4487264	  674.8	  251.7	 9673.0	...
4487265	  674.8	  251.4	 9675.0	...
4487266	  674.8	  251.2	 9675.0	...
4487267	  674.8	  251.0	 9675.0	...
4487268	  674.8	  250.9	 9674.0	...
4487269	  674.5	  250.9	 9673.0	...
4487270	  674.0	  251.0	 9672.0	...
4487271	  673.5	  251.1	 9672.0	...
4487272	  674.2	  251.1	 9672.0	...
4487273	  675.0	  251.0	 9672.0	...
4487274	  675.3	  250.9	 9672.0	...
4487275	  674.9	  250.8	 9672.0	...
4487276	  674.7	  250.8	 9671.0	...
4487277	  675.3	  250.8	 9671.0	...
4487278	  675.8	  250.5	 9671.0	...
4487279	  676.0	  250.4	 9671.0	...
4487280	  675.5	  250.3	 9672.0	...
4487281	  675.0	  250.0	 9673.0	...
4487282	  674.7	  249.2	 9675.0	...
4487283	  675.0	  248.4	 9678.0	...
4487284	  674.8	  249.0	 9676.0	...
4487285	  674.4	  249.8	 9671.0	...
4487286	  673.9	  250.4	 9666.0	...
4487287	  673.9	  250.2	 9666.0	...
4487288	  673.8	  250.0	 9665.0	...
4487289	  673.6	  250.1	 9665.0	...
4487290	  673.6	  250.4	 9666.0	...
4487291	  673.7	  250.6	 9667.0	...
4487292	  674.0	  250.6	 9668.0	...
4487293	  674.1	  250.3	 9668.0	...
4487294	  674.2	  250.1	 9667.0	...
4487295	  673.9	  249.7	 9667.0	...
4487296	  673.4	  249.6	 9665.0	...
4487297	  673.3	  249.6	 9663.0	...
4487298	  673.3	  249.9	 9661.0	...
4487299	  673.5	  249.6	 9662.0	...
4487300	  673.3	  249.2	 9663.0	...
4487301	  673.2	  249.0	 9661.0	...
4487302	  673.3	  249.2	 9658.0	...
4487303	  673.3	  249.5	 9659.0	...
4487304	  673.2	  249.4	 9663.0	...
4487305	  673.4	  249.3	 9665.0	...
4487306	  673.9	  249.8	 9664.0	...
4487307	  674.6	  250.3	 9664.0	...
4487308	  675.1	  250.7	 9664.0	...
4487309	  675.5	  250.5	 9665.0	...
4487310	  675.6	  250.3	 9667.0	...
4487311	  676.0	  250.2	 9668.0	...
4487312	  676.4	  250.1	 9670.0	...
4487313	  676.7	  250.0	 9670.0	...
4487314	  676.7	  250.3	 9670.0	...
4487315	  676.6	  250.6	 9670.0	...
4487316	  676.6	  250.7	 9676.0	...
4487317	  676.8	  250.6	 9682.0	...
4487318	  677.1	  250.8	 9683.0	...
4487319	  677.5	  251.1	 9676.0	...
4487320	  677.6	  251.2	 9670.0	...
4487321	  677.8	  251.3	 9669.0	...
4487322	  677.9	  251.3	 9671.0	...
4487323	  678.0	  251.3	 9673.0	...
4487324	  677.9	  251.0	 9676.0	...
4487325	  677.8	  250.7	 9678.0	...
4487326	  677.5	  250.5	 9679.0	...
4487327	  677.2	  250.5	 9681.0	...
4487328	  677.1	  250.5	 9684.0	...
4487329	  677.4	  250.5	 9686.0	...
4487330	  677.4	  250.7	 9686.0	...
4487331	  677.3	  251.0	 9685.0	...
4487332	  677.1	  251.1	 9683.0	...
4487333	  676.9	  251.0	 9681.0	...
4487334	  676.8	  250.7	 9680.0	...
4487335	  677.1	  250.4	 9679.0	...
4487336	  677.7	  250.4	 9679.0	...
4487337	  678.3	  250.4	 9681.0	...
4487338	  678.4	  250.4	 9683.0	...
4487339	  678.4	  250.4	 9682.0	...
4487340	  678.3	  250.3	 9681.0	...
4487341	  678.1	  250.4	 9680.0	...
4487342	  678.1	  250.5	 9680.0	...
4487343	  678.1	  250.0	 9680.0	...
4487344	  677.8	  249.6	 9681.0	...
4487345	  677.3	  249.2	 9683.0	...
4487346	  676.9	  249.2	 9684.0	...
4487347	  676.9	  249.1	 9687.0	...
4487348	  676.8	  249.2	 9688.0	...
4487349	  677.4	  249.2	 9688.0	...
4487350	  678.0	  249.3	 9687.0	...
4487351	  677.9	  249.0	 9684.0	...
4487352	  677.3	  248.8	 9681.0	...
4487353	  676.9	  248.5	 9677.0	...
4487354	  677.2	  248.6	 9676.0	...
4487355	  677.6	  248.8	 9676.0	...
4487356	  677.8	  249.0	 9676.0	...
4487357	  678.1	  249.0	 9676.0	...
4487358	  678.2	  248.9	 9677.0	...
4487359	  678.6	  248.9	 9678.0	...
4487360	  678.9	  248.8	 9679.0	...
4487361	  679.1	  248.7	 9681.0	...
4487362	  678.4	  249.0	 9681.0	...
4487363	  677.4	  249.4	 9681.0	...
4487364	  676.3	  250.1	 9680.0	...
4487365	  676.0	  250.3	 9680.0	...
4487366	  675.9	  250.4	 9681.0	...
4487367	  675.9	  250.3	 9682.0	...
4487368	  675.5	  249.7	 9685.0	...
4487369	  675.2	  249.2	 9688.0	...
4487370	  675.0	  248.7	 9691.0	...
4487371	  675.3	  248.5	 9692.0	...
4487372	  675.7	  248.4	 9695.0	...
4487373	  676.0	  248.2	 9698.0	...
4487374	  676.5	  248.1	 9696.0	...
4487375	  677.0	  248.0	 9690.0	...
4487376	  676.9	  248.1	 9684.0	...
4487377	  676.8	  248.8	 9683.0	...
4487378	  676.6	  249.5	 9683.0	...
4487379	  677.0	  250.0	 9683.0	...
4487380	  677.2	  250.0	 9683.0	...
4487381	  677.5	  249.8	 9683.0	...
4487382	  677.6	  249.6	 9690.0	...
4487383	  677.6	  249.5	 9696.0	...
4487384	  677.6	  249.5	 9703.0	...
4487385	  677.5	  249.4	 9703.0	...
4487386	  677.5	  249.2	 9698.0	...
4487387	  677.5	  249.6	 9692.0	...
4487388	  677.6	  250.2	 9686.0	...
4487389	  677.8	  250.8	 9688.0	...
4487390	  677.9	  250.7	 9691.0	...
4487391	  677.9	  250.8	 9690.0	...
4487392	  677.8	  251.0	 9687.0	...
4487393	  677.4	  251.0	 9687.0	...
4487394	  677.1	  250.8	 9688.0	...
4487395	  677.0	  250.9	 9690.0	...
4487396	  677.1	  251.2	 9688.0	...
4487397	  677.0	  251.8	 9688.0	...
4487398	  676.6	  252.0	 9686.0	...
4487399	  676.3	  252.1	 9684.0	...
4487400	  676.1	  252.0	 9682.0	...
4487401	  675.9	  251.9	 9682.0	...
4487402	  675.5	  251.5	 9682.0	...
4487403	  675.1	  251.2	 9682.0	...
4487404	  674.9	  250.8	 9682.0	...
4487405	  674.9	  250.8	 9683.0	...
4487406	  674.9	  250.5	 9683.0	...
4487407	  675.0	  250.2	 9683.0	...
4487408	  675.1	  250.2	 9685.0	...
4487409	  675.4	  250.5	 9688.0	...
4487410	  675.5	  250.8	 9691.0	...
4487411	  675.6	  250.8	 9689.0	...
4487412	  675.5	  250.7	 9686.0	...
4487413	  675.2	  250.7	 9684.0	...
4487414	  675.1	  250.9	 9685.0	...
4487415	  675.0	  251.2	 9683.0	...
4487416	  674.5	  251.4	 9681.0	...
4487417	  673.9	  251.5	 9680.0	...
4487418	  673.0	  251.4	 9681.0	...
4487419	  672.6	  251.0	 9682.0	...
4487420	  672.5	  250.6	 9683.0	...
4487421	  672.8	  250.2	 9683.0	...
4487422	  673.7	  249.9	 9684.0	...
4487423	  674.8	  250.2	 9684.0	...
4487424	  675.8	  250.7	 9683.0	...
4487425	  676.0	  250.9	 9682.0	...
4487426	  675.8	  250.5	 9679.0	...
4487427	  675.4	  250.2	 9677.0	...
4487428	  675.2	  250.1	 9677.0	...
4487429	  675.2	  250.1	 9679.0	...
4487430	  675.3	  250.2	 9681.0	...
4487431	  675.2	  250.2	 9683.0	...
4487432	  674.9	  250.1	 9682.0	...
4487433	  674.7	  249.8	 9681.0	...
4487434	  674.4	  249.4	 9680.0	...
4487435	  674.4	  249.3	 9679.0	...
4487436	  674.4	  249.1	 9678.0	...
4487437	  674.5	  249.0	 9677.0	...
4487438	  675.0	  248.9	 9676.0	...
4487439	  675.4	  249.0	 9675.0	...
4487440	  675.9	  249.0	 9677.0	...
4487441	  675.9	  249.0	 9679.0	...
4487442	  676.0	  248.9	 9681.0	...
4487443	  676.2	  249.0	 9683.0	...
4487444	  676.0	  249.3	 9686.0	...
4487445	  675.7	  249.6	 9689.0	...
4487446	  675.4	  249.6	 9689.0	...
4487447	  675.6	  249.3	 9689.0	...
4487448	  675.8	  249.4	 9689.0	...
4487449	  676.0	  249.6	 9689.0	...
4487450	  676.0	  249.9	 9689.0	...
4487451	  675.7	  250.0	 9689.0	...
4487452	  675.3	  250.0	 9689.0	...
4487453	  675.1	  249.8	 9690.0	...
4487454	  675.1	  249.5	 9690.0	...
4487455	  675.2	  249.1	 9689.0	...
4487456	  674.9	  248.7	 9689.0	...
4487457	  674.6	  248.5	 9689.0	...
4487458	  674.8	  248.4	 9689.0	...
4487459	  675.1	  248.3	 9689.0	...
4487460	  675.2	  248.7	 9687.0	...
4487461	  674.7	  249.1	 9685.0	...
4487462	  674.5	  249.6	 9683.0	...
4487463	  674.6	  249.7	 9682.0	...
4487464	  674.4	  250.0	 9683.0	...
4487465	  673.8	  250.2	 9685.0	...
4487466	  673.1	  250.4	 9687.0	...
4487467	  673.0	  250.4	 9688.0	...
4487468	  673.8	  250.4	 9689.0	...
4487469	  674.8	  250.2	 9690.0	...
4487470	  675.1	  249.4	 9691.0	...
4487471	  674.4	  248.8	 9693.0	...
4487472	  673.8	  248.9	 9692.0	...
4487473	  673.8	  249.6	 9690.0	...
4487474	  674.0	  250.3	 9688.0	...
4487475	  674.0	  250.8	 9691.0	...
4487476	  673.9	  251.3	 9694.0	...
4487477	  674.0	  251.4	 9698.0	...
4487478	  674.1	  251.0	 9698.0	...
4487479	  674.5	  250.6	 9698.0	...
4487480	  675.0	  250.9	 9698.0	...
4487481	  674.8	  251.2	 9697.0	...
4487482	  674.3	  251.7	 9698.0	...
4487483	  673.8	  251.8	 9696.0	...
4487484	  673.7	  251.8	 9693.0	...
4487485	  674.0	  251.6	 9689.0	...
4487486	  674.3	  251.5	 9687.0	...
4487487	  674.1	  251.5	 9685.0	...
4487488	  673.8	  251.7	 9684.0	...
4487489	  673.5	  252.1	 9684.0	...
4487490	  673.4	  252.4	 9685.0	...
4487491	  673.1	  252.6	 9685.0	...
4487492	  672.8	  252.6	 9685.0	...
4487493	  673.4	  252.5	 9685.0	...
4487494	  674.0	  252.5	 9686.0	...
4487495	  674.6	  252.4	 9689.0	...
4487496	  674.7	  252.5	 9693.0	...
4487497	  674.9	  252.5	 9695.0	...
4487498	  674.9	  252.5	 9696.0	...
4487499	  674.6	  252.7	 9695.0	...
4487500	  674.1	  252.9	 9694.0	...
4487501	  673.8	  253.2	 9694.0	...
4487502	  674.1	  253.5	 9694.0	...
4487503	  674.3	  253.5	 9693.0	...
4487504	  674.4	  253.3	 9693.0	...
4487505	  674.5	  253.1	 9693.0	...
4487506	  674.7	  253.1	 9692.0	...
4487507	  674.9	  252.9	 9690.0	...
4487508	  674.4	  252.8	 9687.0	...
4487509	  673.7	  253.0	 9684.0	...
4487510	  673.0	  253.4	 9682.0	...
4487511	  672.9	  253.7	 9682.0	...
4487512	  672.8	  253.1	 9686.0	...
MSG	4487513 0000 _ Number Off
4487513	  672.9	  252.4	 9690.0	...
4487514	  673.1	  252.3	 9695.0	...
4487515	  673.2	  252.8	 9695.0	...
4487516	  673.4	  253.6	 9695.0	...
4487517	  673.4	  254.0	 9690.0	...
4487518	  673.4	  254.2	 9684.0	...
4487519	  673.4	  254.1	 9680.0	...
4487520	  673.3	  253.9	 9680.0	...
4487521	  673.5	  253.6	 9680.0	...
4487522	  673.7	  253.3	 9679.0	...
4487523	  674.0	  253.3	 9679.0	...
4487524	  673.8	  253.5	 9678.0	...
4487525	  673.6	  253.4	 9677.0	...
4487526	  673.5	  253.0	 9677.0	...
4487527	  673.7	  252.7	 9676.0	...
4487528	  673.8	  252.7	 9677.0	...
4487529	  673.9	  252.8	 9678.0	...
4487530	  674.1	  252.8	 9683.0	...
4487531	  674.3	  252.7	 9689.0	...
4487532	  674.6	  252.7	 9691.0	...
4487533	  674.8	  252.7	 9689.0	...
4487534	  674.9	  252.8	 9686.0	...
4487535	  674.8	  252.7	 9682.0	...
4487536	  674.7	  252.5	 9678.0	...
4487537	  674.6	  252.6	 9678.0	...
4487538	  674.6	  253.0	 9682.0	...
4487539	  674.7	  253.4	 9685.0	...
4487540	  675.1	  253.5	 9684.0	...
4487541	  675.5	  253.4	 9684.0	...
4487542	  675.8	  253.3	 9683.0	...
4487543	  675.8	  253.9	 9683.0	...
4487544	  675.4	  254.6	 9683.0	...
4487545	  675.0	  255.3	 9683.0	...
4487546	  674.7	  255.2	 9684.0	...
4487547	  674.6	  254.4	 9685.0	...
4487548	  674.6	  253.6	 9683.0	...
4487549	  674.5	  252.9	 9680.0	...
4487550	  674.5	  252.9	 9677.0	...
4487551	  674.7	  252.9	 9678.0	...
4487552	  675.0	  253.2	 9679.0	...
4487553	  675.3	  253.6	 9679.0	...
4487554	  675.7	  254.0	 9679.0	...
4487555	  676.0	  254.0	 9679.0	...
4487556	  676.0	  253.5	 9678.0	...
4487557	  675.5	  253.1	 9677.0	...
4487558	  675.1	  252.7	 9677.0	...
4487559	  675.1	  253.1	 9678.0	...
4487560	  675.3	  253.4	 9677.0	...
4487561	  675.1	  253.7	 9676.0	...
4487562	  675.1	  254.0	 9675.0	...
4487563	  675.1	  254.2	 9675.0	...
4487564	  675.4	  254.3	 9676.0	...
4487565	  675.6	  254.2	 9677.0	...
4487566	  676.1	  254.2	 9680.0	...
4487567	  676.5	  254.2	 9683.0	...
4487568	  676.4	  254.0	 9684.0	...
4487569	  675.9	  253.9	 9684.0	...
4487570	  675.3	  253.8	 9682.0	...
4487571	  675.1	  253.8	 9680.0	...
4487572	  675.4	  253.9	 9678.0	...
4487573	  675.7	  254.0	 9677.0	...
4487574	  675.3	  254.0	 9677.0	...
4487575	  674.5	  254.3	 9676.0	...
4487576	  674.2	  254.7	 9672.0	...
4487577	  674.6	  255.1	 9668.0	...
4487578	  675.0	  255.3	 9665.0	...
4487579	  674.9	  255.6	 9667.0	...
4487580	  674.2	  255.9	 9669.0	...
4487581	  673.5	  255.7	 9670.0	...
4487582	  672.8	  255.4	 9670.0	...
4487583	  672.7	  255.0	 9670.0	...
4487584	  672.7	  255.0	 9670.0	...
4487585	  672.7	  255.0	 9670.0	...
4487586	  672.5	  255.0	 9670.0	...
4487587	  672.3	  255.5	 9666.0	...
4487588	  672.1	  256.1	 9662.0	...
4487589	  672.0	  256.7	 9658.0	...
4487590	  671.9	  256.7	 9659.0	...
4487591	  671.9	  256.7	 9660.0	...
4487592	  672.4	  256.6	 9661.0	...
4487593	  672.8	  256.4	 9662.0	...
4487594	  673.3	  256.2	 9666.0	...
4487595	  673.3	  256.1	 9671.0	...
4487596	  673.1	  255.8	 9677.0	...
4487597	  673.0	  255.7	 9677.0	...
4487598	  673.1	  256.0	 9674.0	...
4487599	  673.1	  256.5	 9666.0	...
4487600	  672.9	  256.9	 9659.0	...
4487601	  672.5	  256.9	 9655.0	...
4487602	  672.5	  256.7	 9655.0	...
4487603	  672.9	  256.4	 9659.0	...
4487604	  673.3	  256.0	 9663.0	...
4487605	  673.7	  255.9	 9667.0	...
4487606	  674.0	  256.0	 9667.0	...
4487607	  674.2	  256.0	 9668.0	...
4487608	  674.4	  256.0	 9669.0	...
4487609	  674.4	  256.0	 9667.0	...
4487610	  674.4	  256.0	 9664.0	...
4487611	  674.4	  256.2	 9662.0	...
4487612	  674.5	  256.4	 9661.0	...
4487613	  675.0	  256.5	 9661.0	...
4487614	  675.4	  256.2	 9660.0	...
4487615	  675.8	  255.7	 9659.0	...
4487616	  675.7	  255.5	 9659.0	...
4487617	  675.6	  255.8	 9659.0	...
4487618	  675.6	  255.9	 9658.0	...
4487619	  675.4	  255.9	 9658.0	...
4487620	  675.1	  255.9	 9656.0	...
4487621	  674.8	  256.1	 9656.0	...
4487622	  674.5	  256.2	 9656.0	...
4487623	  674.4	  256.5	 9657.0	...
4487624	  674.3	  257.0	 9654.0	...
4487625	  674.3	  257.5	 9651.0	...
4487626	  674.6	  257.8	 9648.0	...
4487627	  675.0	  258.0	 9648.0	...
4487628	  675.3	  258.0	 9649.0	...
4487629	  675.6	  257.7	 9650.0	...
4487630	  675.9	  257.4	 9650.0	...
4487631	  676.1	  257.3	 9648.0	...
4487632	  676.1	  257.1	 9647.0	...
4487633	  675.3	  257.0	 9647.0	...
4487634	  674.2	  257.1	 9647.0	...
4487635	  673.2	  257.4	 9647.0	...
4487636	  673.1	  257.4	 9647.0	...
4487637	  673.9	  257.3	 9647.0	...
4487638	  674.8	  257.6	 9647.0	...
4487639	  675.2	  257.9	 9649.0	...
4487640	  675.1	  257.9	 9650.0	...
4487641	  675.3	  257.5	 9647.0	...
4487642	  676.0	  256.9	 9642.0	...
4487643	  676.7	  256.9	 9638.0	...
4487644	  677.1	  256.9	 9637.0	...
4487645	  677.1	  257.1	 9635.0	...
4487646	  677.2	  257.3	 9634.0	...
4487647	  677.5	  257.7	 9632.0	...
4487648	  677.7	  258.1	 9632.0	...
4487649	  678.2	  258.5	 9633.0	...
4487650	  678.9	  258.5	 9635.0	...
4487651	  679.6	  258.4	 9637.0	...
4487652	  679.2	  258.2	 9638.0	...
4487653	  678.5	  258.2	 9636.0	...
4487654	  678.4	  258.3	 9636.0	...
4487655	  678.9	  258.4	 9636.0	...
4487656	  679.2	  258.3	 9636.0	...
4487657	  678.7	  257.8	 9636.0	...
4487658	  678.5	  257.4	 9636.0	...
4487659	  678.6	  257.1	 9635.0	...
4487660	  679.0	  257.2	 9635.0	...
4487661	  679.1	  257.3	 9635.0	...
4487662	  679.1	  257.1	 9635.0	...
4487663	  679.0	  256.9	 9634.0	...
4487664	  678.7	  256.6	 9633.0	...
4487665	  678.5	  256.6	 9631.0	...
4487666	  678.2	  256.5	 9629.0	...
4487667	  677.7	  256.3	 9629.0	...
4487668	  677.4	  256.2	 9629.0	...
4487669	  677.3	  256.4	 9629.0	...
4487670	  677.7	  256.6	 9630.0	...
4487671	  678.2	  256.5	 9632.0	...
4487672	  678.4	  256.0	 9635.0	...
4487673	  678.3	  255.6	 9634.0	...
4487674	  678.2	  255.5	 9630.0	...
4487675	  678.3	  255.9	 9626.0	...
4487676	  678.5	  256.4	 9625.0	...
4487677	  678.5	  256.6	 9626.0	...
4487678	  678.4	  256.3	 9626.0	...
4487679	  678.3	  256.0	 9626.0	...
4487680	  678.4	  256.1	 9628.0	...
4487681	  678.6	  256.2	 9630.0	...
4487682	  678.9	  256.4	 9627.0	...
4487683	  679.3	  256.8	 9621.0	...
4487684	  679.6	  257.1	 9614.0	...
4487685	  679.7	  257.2	 9611.0	...
4487686	  680.0	  257.1	 9611.0	...
4487687	  680.2	  257.0	 9611.0	...
4487688	  680.4	  256.5	 9611.0	...
4487689	  680.4	  255.9	 9611.0	...
4487690	  680.6	  255.4	 9612.0	...
4487691	  680.7	  255.4	 9613.0	...
4487692	  680.4	  255.8	 9612.0	...
4487693	  679.9	  256.4	 9607.0	...
4487694	  679.5	  256.8	 9600.0	...
4487695	  679.7	  257.0	 9596.0	...
4487696	  679.8	  256.9	 9601.0	...
4487697	  679.8	  256.9	 9607.0	...
4487698	  679.9	  257.1	 9614.0	...
4487699	  680.2	  257.3	 9610.0	...
4487700	  680.3	  256.9	 9606.0	...
4487701	  680.3	  256.4	 9603.0	...
4487702	  680.2	  255.8	 9603.0	...
4487703	  680.3	  255.9	 9601.0	...
4487704	  679.8	  256.2	 9600.0	...
4487705	  679.4	  256.4	 9599.0	...
4487706	  678.8	  256.6	 9599.0	...
4487707	  678.6	  256.5	 9599.0	...
4487708	  678.9	  256.6	 9599.0	...
4487709	  679.4	  257.1	 9599.0	...
4487710	  679.9	  257.5	 9599.0	...
4487711	  680.0	  258.0	 9598.0	...
4487712	  679.9	  258.1	 9594.0	...
4487713	  679.8	  257.9	 9591.0	...
4487714	  679.7	  257.7	 9588.0	...
MSG	4487715 0000 _ Number On
4487715	  679.7	  257.5	 9588.0	...
4487716	  679.8	  257.6	 9589.0	...
4487717	  680.0	  257.4	 9589.0	...
4487718	  680.1	  257.1	 9588.0	...
4487719	  680.2	  256.9	 9587.0	...
4487720	  680.3	  257.1	 9586.0	...
4487721	  680.4	  257.2	 9585.0	...
4487722	  680.3	  257.0	 9584.0	...
4487723	  680.0	  256.7	 9584.0	...
4487724	  679.5	  256.1	 9584.0	...
4487725	  679.2	  255.8	 9583.0	...
4487726	  679.1	  255.5	 9580.0	...
4487727	  679.2	  255.7	 9577.0	...
4487728	  679.2	  256.1	 9575.0	...
4487729	  679.2	  256.5	 9576.0	...
4487730	  679.2	  256.8	 9577.0	...
4487731	  679.1	  256.9	 9576.0	...
4487732	  678.9	  257.1	 9579.0	...
4487733	  678.7	  257.3	 9582.0	...
4487734	  678.6	  257.1	 9580.0	...
4487735	  678.8	  256.8	 9573.0	...
4487736	  679.1	  256.5	 9566.0	...
4487737	  679.2	  256.5	 9565.0	...
4487738	  679.2	  256.5	 9567.0	...
4487739	  679.7	  256.5	 9568.0	...
4487740	  680.2	  256.6	 9566.0	...
4487741	  680.4	  257.0	 9561.0	...
4487742	  680.2	  257.4	 9556.0	...
4487743	  680.2	  257.7	 9555.0	...
4487744	  680.5	  257.7	 9555.0	...
4487745	  680.2	  257.6	 9556.0	...
4487746	  679.7	  257.4	 9557.0	...
4487747	  678.8	  257.2	 9559.0	...
4487748	  678.4	  257.3	 9560.0	...
4487749	  678.4	  257.4	 9560.0	...
4487750	  679.0	  257.4	 9561.0	...
4487751	  679.5	  257.1	 9561.0	...
4487752	  679.6	  257.0	 9561.0	...
4487753	  679.2	  256.3	 9560.0	...
4487754	  678.8	  255.6	 9559.0	...
4487755	  679.1	  255.2	 9556.0	...
4487756	  680.0	  256.0	 9554.0	...
4487757	  680.8	  256.7	 9554.0	...
4487758	  681.0	  257.2	 9555.0	...
4487759	  680.8	  257.1	 9557.0	...
4487760	  680.5	  257.1	 9556.0	...
4487761	  680.1	  257.2	 9553.0	...
4487762	  680.3	  257.3	 9550.0	...
4487763	  680.8	  257.1	 9549.0	...
4487764	  681.0	  256.9	 9549.0	...
4487765	  680.7	  256.7	 9549.0	...
4487766	  680.5	  256.7	 9545.0	...
4487767	  680.7	  256.6	 9541.0	...
4487768	  681.1	  256.6	 9538.0	...
4487769	  681.5	  256.9	 9538.0	...
4487770	  681.4	  257.1	 9539.0	...
4487771	  681.2	  257.3	 9540.0	...
4487772	  681.0	  257.3	 9542.0	...
4487773	  681.1	  257.4	 9542.0	...
4487774	  681.3	  257.6	 9537.0	...
4487775	  681.2	  257.8	 9534.0	...
4487776	  681.0	  258.2	 9530.0	...
4487777	  680.9	  258.6	 9531.0	...
4487778	  681.0	  258.5	 9530.0	...
4487779	  680.5	  258.1	 9527.0	...
4487780	  680.1	  258.0	 9525.0	...
4487781	  679.8	  258.2	 9524.0	...
4487782	  679.7	  258.4	 9524.0	...
4487783	  679.6	  258.5	 9524.0	...
4487784	  680.3	  258.5	 9527.0	...
4487785	  681.2	  258.3	 9529.0	...
4487786	  682.2	  258.1	 9531.0	...
4487787	  682.2	  258.4	 9531.0	...
4487788	  682.2	  258.6	 9527.0	...
4487789	  681.6	  258.9	 9521.0	...
4487790	  681.0	  258.9	 9515.0	...
4487791	  680.5	  258.6	 9518.0	...
4487792	  680.7	  258.2	 9523.0	...
4487793	  680.9	  257.8	 9527.0	...
4487794	  681.0	  258.0	 9524.0	...
4487795	  681.0	  258.1	 9520.0	...
4487796	  681.3	  258.3	 9517.0	...
4487797	  681.6	  258.3	 9516.0	...
4487798	  681.9	  258.3	 9516.0	...
4487799	  681.8	  258.4	 9514.0	...
4487800	  682.1	  258.4	 9512.0	...
4487801	  682.4	  258.6	 9510.0	...
4487802	  682.3	  258.7	 9511.0	...
4487803	  681.8	  258.7	 9512.0	...
4487804	  681.0	  258.7	 9513.0	...
4487805	  680.6	  258.6	 9514.0	...
4487806	  681.1	  258.6	 9515.0	...
4487807	  681.9	  258.4	 9511.0	...
4487808	  682.2	  258.5	 9508.0	...
4487809	  681.7	  258.7	 9503.0	...
4487810	  681.2	  258.9	 9501.0	...
4487811	  681.1	  258.5	 9498.0	...
4487812	  681.2	  258.0	 9497.0	...
4487813	  681.4	  257.6	 9495.0	...
4487814	  681.5	  257.8	 9493.0	...
4487815	  681.6	  258.4	 9493.0	...
4487816	  681.6	  258.7	 9493.0	...
4487817	  681.2	  259.0	 9493.0	...
4487818	  680.8	  258.8	 9493.0	...
4487819	  680.6	  259.2	 9490.0	...
4487820	  681.2	  259.7	 9487.0	...
4487821	  681.7	  260.1	 9483.0	...
4487822	  681.5	  260.0	 9482.0	...
4487823	  681.2	  260.0	 9482.0	...
4487824	  681.0	  260.1	 9480.0	...
4487825	  681.1	  260.2	 9479.0	...
4487826	  681.5	  260.4	 9482.0	...
4487827	  681.8	  260.5	 9486.0	...
4487828	  681.7	  260.7	 9489.0	...
4487829	  681.3	  260.8	 9484.0	...
4487830	  680.9	  260.8	 9480.0	...
4487831	  681.0	  260.7	 9477.0	...
4487832	  681.1	  260.6	 9477.0	...
4487833	  681.2	  260.7	 9478.0	...
4487834	  681.3	  260.7	 9479.0	...
4487835	  681.2	  260.2	 9480.0	...
4487836	  681.9	  259.7	 9481.0	...
4487837	  682.7	  259.3	 9481.0	...
4487838	  683.7	  259.8	 9482.0	...
4487839	  684.0	  260.1	 9480.0	...
4487840	  683.9	  260.3	 9476.0	...
4487841	  683.4	  260.3	 9473.0	...
4487842	  682.8	  260.4	 9471.0	...
4487843	  682.7	  260.6	 9471.0	...
4487844	  682.7	  260.8	 9469.0	...
4487845	  682.7	  260.8	 9465.0	...
4487846	  682.2	  261.0	 9462.0	...
4487847	  681.8	  261.0	 9461.0	...
4487848	  681.3	  261.0	 9460.0	...
4487849	  681.5	  261.0	 9460.0	...
4487850	  682.2	  260.8	 9459.0	...
4487851	  682.9	  260.6	 9457.0	...
4487852	  683.5	  260.3	 9455.0	...
4487853	  683.7	  260.2	 9453.0	...
4487854	  683.8	  259.8	 9454.0	...
4487855	  683.7	  259.5	 9454.0	...
4487856	  684.0	  259.2	 9455.0	...
4487857	  684.3	  259.5	 9454.0	...
4487858	  684.7	  260.1	 9452.0	...
4487859	  684.8	  260.8	 9451.0	...
4487860	  684.7	  261.0	 9452.0	...
4487861	  684.2	  261.3	 9453.0	...
4487862	  683.6	  261.6	 9453.0	...
4487863	  683.1	  261.9	 9454.0	...
4487864	  683.1	  262.4	 9456.0	...
4487865	  683.1	  262.7	 9450.0	...
4487866	  683.2	  263.4	 9440.0	...
4487867	  683.3	  263.8	 9430.0	...
4487868	  683.3	  264.2	 9426.0	...
4487869	  683.3	  264.2	 9425.0	...
4487870	  683.4	  263.8	 9424.0	...
4487871	  683.6	  263.5	 9422.0	...
4487872	  683.5	  263.3	 9420.0	...
4487873	  683.3	  264.0	 9416.0	...
4487874	  683.1	  264.5	 9410.0	...
EFIX R   4487097	4487874	778	  676.4	  253.8	   9633
SSACC R  4487875
4487875	  682.8	  264.9	 9405.0	...
4487876	  682.6	  266.1	 9401.0	...
4487877	  682.5	  267.3	 9397.0	...
4487878	  682.9	  269.1	 9394.0	...
4487879	  683.0	  270.3	 9390.0	...
4487880	  683.1	  271.6	 9386.0	...
4487881	  683.1	  272.3	 9383.0	...
4487882	  685.8	  259.8	 9407.0	...
4487883	  689.8	  245.4	 9439.0	...
4487884	  693.6	  230.0	 9481.0	...
4487885	  694.4	  226.4	 9494.0	...
4487886	  693.8	  224.8	 9501.0	...
4487887	  693.8	  226.4	 9497.0	...
4487888	  693.6	  232.5	 9477.0	...
4487889	  693.2	  241.9	 9443.0	...
4487890	  693.3	  255.7	 9392.0	...
4487891	  695.0	  272.3	 9325.0	...
4487892	  697.8	  291.8	 9246.0	...
4487893	  700.3	  314.5	 9156.0	...
4487894	  702.1	  337.8	 9062.0	...
4487895	  704.5	  366.5	 8956.0	...
4487896	  707.2	  396.8	 8844.0	...
4487897	  711.3	  433.6	 8714.0	...
4487898	  717.6	  470.0	 8580.0	...
4487899	  724.6	  509.3	 8432.0	...
4487900	  731.4	  551.3	 8276.0	...
4487901	  735.1	  598.4	 8101.0	...
4487902	  738.4	  646.8	 7927.0	...
4487903	  741.7	  698.0	 7740.0	...
4487904	  745.8	  751.7	 7546.0	...
4487905	  749.5	  807.5	 7349.0	...
4487906	  752.8	  863.3	 7154.0	...
4487907	  755.7	  919.9	 6965.0	...
4487908	  759.1	  981.8	 6750.0	...
4487909	  762.3	 1045.1	 6530.0	...
4487910	  765.4	 1114.1	 6295.0	...
4487911	  768.4	 1184.3	 6067.0	...
4487912	  771.2	 1257.3	 5833.0	...
4487913	  775.5	 1332.3	 5596.0	...
4487914	  779.3	 1411.7	 5350.0	...
4487915	  782.5	 1493.5	 5100.0	...
4487916	  784.7	 1575.9	 4848.0	...
4487917	  789.6	 1657.8	 4592.0	...
4487918	  795.1	 1741.8	 4339.0	...
4487919	  801.6	 1826.3	 4084.0	...
4487920	  807.6	 1914.6	 3828.0	...
4487921	  816.5	 2009.3	 3574.0	...
4487922	  826.3	 2102.8	 3321.0	...
4487923	  833.1	 2164.5	 3159.0	...
4487924	  836.4	 2190.9	 3076.0	...
4487925	  836.4	 2190.9	 3076.0	...
SBLINK R 4487926
4487926	   .	   .	    0.0	...
4487927	   .	   .	    0.0	...
4487928	   .	   .	    0.0	...
4487929	   .	   .	    0.0	...
4487930	   .	   .	    0.0	...
4487931	   .	   .	    0.0	...
4487932	   .	   .	    0.0	...
4487933	   .	   .	    0.0	...
4487934	   .	   .	    0.0	...
4487935	   .	   .	    0.0	...
4487936	   .	   .	    0.0	...
4487937	   .	   .	    0.0	...
4487938	   .	   .	    0.0	...
4487939	   .	   .	    0.0	...
4487940	   .	   .	    0.0	...
4487941	   .	   .	    0.0	...
4487942	   .	   .	    0.0	...
4487943	   .	   .	    0.0	...
4487944	   .	   .	    0.0	...
4487945	   .	   .	    0.0	...
4487946	   .	   .	    0.0	...
4487947	   .	   .	    0.0	...
4487948	   .	   .	    0.0	...
4487949	   .	   .	    0.0	...
4487950	   .	   .	    0.0	...
4487951	   .	   .	    0.0	...
4487952	   .	   .	    0.0	...
4487953	   .	   .	    0.0	...
4487954	   .	   .	    0.0	...
4487955	   .	   .	    0.0	...
4487956	   .	   .	    0.0	...
4487957	   .	   .	    0.0	...
4487958	   .	   .	    0.0	...
4487959	   .	   .	    0.0	...
4487960	   .	   .	    0.0	...
4487961	   .	   .	    0.0	...
4487962	   .	   .	    0.0	...
4487963	   .	   .	    0.0	...
4487964	   .	   .	    0.0	...
4487965	   .	   .	    0.0	...
4487966	   .	   .	    0.0	...
4487967	   .	   .	    0.0	...
4487968	   .	   .	    0.0	...
4487969	   .	   .	    0.0	...
4487970	   .	   .	    0.0	...
4487971	   .	   .	    0.0	...
4487972	   .	   .	    0.0	...
4487973	   .	   .	    0.0	...
4487974	   .	   .	    0.0	...
4487975	   .	   .	    0.0	...
4487976	   .	   .	    0.0	...
4487977	   .	   .	    0.0	...
4487978	   .	   .	    0.0	...
4487979	   .	   .	    0.0	...
4487980	   .	   .	    0.0	...
4487981	   .	   .	    0.0	...
4487982	   .	   .	    0.0	...
4487983	   .	   .	    0.0	...
4487984	   .	   .	    0.0	...
4487985	   .	   .	    0.0	...
4487986	   .	   .	    0.0	...
4487987	   .	   .	    0.0	...
4487988	   .	   .	    0.0	...
4487989	   .	   .	    0.0	...
4487990	   .	   .	    0.0	...
4487991	   .	   .	    0.0	...
4487992	   .	   .	    0.0	...
4487993	   .	   .	    0.0	...
4487994	   .	   .	    0.0	...
4487995	   .	   .	    0.0	...
4487996	   .	   .	    0.0	...
4487997	   .	   .	    0.0	...
4487998	   .	   .	    0.0	...
4487999	   .	   .	    0.0	...
4488000	   .	   .	    0.0	...
4488001	   .	   .	    0.0	...
4488002	   .	   .	    0.0	...
4488003	   .	   .	    0.0	...
4488004	   .	   .	    0.0	...
4488005	   .	   .	    0.0	...
4488006	   .	   .	    0.0	...
4488007	   .	   .	    0.0	...
4488008	   .	   .	    0.0	...
4488009	   .	   .	    0.0	...
4488010	   .	   .	    0.0	...
4488011	   .	   .	    0.0	...
4488012	   .	   .	    0.0	...
4488013	   .	   .	    0.0	...
4488014	   .	   .	    0.0	...
4488015	   .	   .	    0.0	...
4488016	   .	   .	    0.0	...
4488017	   .	   .	    0.0	...
4488018	   .	   .	    0.0	...
4488019	   .	   .	    0.0	...
4488020	   .	   .	    0.0	...
4488021	   .	   .	    0.0	...
4488022	   .	   .	    0.0	...
4488023	   .	   .	    0.0	...
4488024	   .	   .	    0.0	...
4488025	   .	   .	    0.0	...
4488026	   .	   .	    0.0	...
4488027	   .	   .	    0.0	...
MSG	4488028 0000 _ Number Off
4488028	   .	   .	    0.0	...
EBLINK R 4487926	4488028	103
4488029	  883.3	 1963.4	 3901.0	...
4488030	  883.3	 1963.4	 3901.0	...
4488031	  880.9	 1949.5	 3938.0	...
4488032	  869.9	 1923.3	 4007.0	...
4488033	  855.0	 1884.5	 4108.0	...
4488034	  843.1	 1846.4	 4207.0	...
4488035	  840.3	 1807.4	 4306.0	...
4488036	  841.4	 1766.7	 4415.0	...
4488037	  840.6	 1725.8	 4519.0	...
4488038	  836.2	 1687.1	 4621.0	...
4488039	  831.8	 1650.8	 4718.0	...
4488040	  828.6	 1612.9	 4828.0	...
4488041	  828.5	 1576.4	 4933.0	...
4488042	  826.3	 1539.3	 5037.0	...
4488043	  824.1	 1505.1	 5136.0	...
4488044	  821.6	 1469.5	 5240.0	...
4488045	  821.0	 1435.4	 5339.0	...
4488046	  820.6	 1401.2	 5431.0	...
4488047	  820.3	 1368.4	 5520.0	...
4488048	  819.9	 1337.3	 5607.0	...
4488049	  818.9	 1308.7	 5698.0	...
4488050	  817.8	 1280.6	 5789.0	...
4488051	  816.6	 1252.3	 5877.0	...
4488052	  816.2	 1225.7	 5953.0	...
4488053	  815.8	 1199.9	 6029.0	...
4488054	  813.3	 1176.3	 6103.0	...
4488055	  810.4	 1152.4	 6180.0	...
4488056	  805.5	 1130.0	 6249.0	...
4488057	  802.0	 1106.8	 6323.0	...
4488058	  798.5	 1085.1	 6395.0	...
4488059	  797.0	 1062.8	 6473.0	...
4488060	  794.7	 1042.5	 6541.0	...
4488061	  792.4	 1021.1	 6610.0	...
4488062	  789.0	 1002.0	 6673.0	...
4488063	  787.0	  982.9	 6740.0	...
4488064	  785.0	  964.3	 6807.0	...
4488065	  783.9	  944.7	 6870.0	...
4488066	  782.7	  926.7	 6928.0	...
4488067	  781.5	  909.5	 6981.0	...
4488068	  780.4	  892.2	 7036.0	...
4488069	  778.2	  875.4	 7095.0	...
4488070	  776.0	  858.1	 7154.0	...
4488071	  773.8	  842.1	 7214.0	...
4488072	  772.7	  824.2	 7272.0	...
4488073	  771.5	  808.7	 7321.0	...
4488074	  770.2	  793.7	 7370.0	...
4488075	  769.1	  779.1	 7424.0	...
4488076	  768.5	  764.9	 7483.0	...
4488077	  767.8	  750.0	 7535.0	...
4488078	  767.0	  736.5	 7582.0	...
4488079	  764.9	  722.4	 7625.0	...
4488080	  762.8	  709.0	 7674.0	...
4488081	  760.5	  695.7	 7720.0	...
4488082	  759.2	  682.6	 7764.0	...
4488083	  758.0	  670.2	 7804.0	...
4488084	  757.0	  657.7	 7849.0	...
4488085	  755.9	  645.1	 7899.0	...
4488086	  754.9	  632.5	 7945.0	...
4488087	  754.1	  621.3	 7987.0	...
4488088	  752.9	  610.8	 8029.0	...
4488089	  751.7	  600.9	 8065.0	...
4488090	  750.9	  590.6	 8102.0	...
4488091	  751.0	  580.3	 8136.0	...
4488092	  751.2	  570.9	 8172.0	...
4488093	  750.8	  561.5	 8206.0	...
4488094	  750.1	  553.5	 8240.0	...
4488095	  749.4	  545.6	 8269.0	...
4488096	  748.7	  538.0	 8293.0	...
4488097	  747.9	  530.6	 8321.0	...
4488098	  747.3	  522.5	 8354.0	...
4488099	  747.2	  516.0	 8382.0	...
4488100	  746.8	  508.0	 8408.0	...
4488101	  746.2	  502.7	 8423.0	...
4488102	  744.9	  495.6	 8451.0	...
4488103	  743.5	  490.4	 8474.0	...
4488104	  742.0	  484.2	 8502.0	...
4488105	  739.9	  479.5	 8525.0	...
4488106	  737.9	  473.4	 8543.0	...
4488107	  735.9	  465.6	 8573.0	...
4488108	  735.0	  458.2	 8594.0	...
4488109	  734.1	  450.7	 8630.0	...
4488110	  733.3	  444.1	 8657.0	...
4488111	  732.1	  436.6	 8684.0	...
4488112	  730.8	  429.4	 8704.0	...
4488113	  729.6	  423.8	 8723.0	...
4488114	  728.7	  417.0	 8751.0	...
4488115	  728.4	  411.8	 8774.0	...
4488116	  727.4	  404.5	 8801.0	...
4488117	  726.2	  398.9	 8824.0	...
4488118	  724.9	  393.4	 8840.0	...
4488119	  725.2	  388.9	 8856.0	...
4488120	  726.1	  383.3	 8873.0	...
4488121	  727.1	  375.0	 8906.0	...
4488122	  727.1	  368.5	 8932.0	...
4488123	  725.4	  362.6	 8954.0	...
4488124	  723.6	  359.1	 8965.0	...
4488125	  721.7	  352.4	 8988.0	...
4488126	  721.7	  347.1	 9005.0	...
4488127	  721.6	  341.6	 9028.0	...
4488128	  721.4	  339.4	 9044.0	...
4488129	  720.7	  335.8	 9064.0	...
4488130	  721.0	  331.5	 9083.0	...
ESACC R  4487875	4488130	256	  682.8	  264.9	  721.0	  331.5	   1.59	   1384
SFIX R   4488131
4488131	  721.4	  325.2	 9105.0	...
4488132	  721.9	  320.3	 9124.0	...
4488133	  721.5	  317.2	 9133.0	...
4488134	  720.9	  313.8	 9148.0	...
4488135	  720.3	  309.9	 9163.0	...
4488136	  717.4	  306.8	 9178.0	...
4488137	  714.9	  305.8	 9186.0	...
4488138	  713.7	  303.3	 9200.0	...
4488139	  714.7	  300.4	 9213.0	...
4488140	  715.3	  294.7	 9231.0	...
4488141	  714.7	  290.8	 9245.0	...
4488142	  714.0	  285.9	 9264.0	...
4488143	  713.5	  282.7	 9278.0	...
4488144	  712.6	  280.5	 9288.0	...
4488145	  711.6	  278.6	 9298.0	...
4488146	  710.5	  276.5	 9302.0	...
4488147	  710.3	  274.3	 9306.0	...
4488148	  709.9	  271.5	 9315.0	...
4488149	  709.8	  270.1	 9325.0	...
4488150	  709.4	  268.0	 9336.0	...
4488151	  710.3	  266.9	 9342.0	...
4488152	  711.6	  265.4	 9348.0	...
4488153	  713.0	  264.3	 9355.0	...
4488154	  713.4	  263.4	 9355.0	...
4488155	  713.3	  262.4	 9355.0	...
4488156	  713.3	  261.4	 9357.0	...
4488157	  713.3	  260.4	 9360.0	...
4488158	  713.5	  259.3	 9361.0	...
4488159	  713.4	  257.8	 9367.0	...
4488160	  713.1	  257.0	 9373.0	...
4488161	  712.5	  256.5	 9378.0	...
4488162	  711.9	  255.8	 9385.0	...
4488163	  711.3	  254.3	 9392.0	...
4488164	  710.8	  252.8	 9397.0	...
4488165	  710.5	  252.3	 9394.0	...
4488166	  710.9	  251.3	 9392.0	...
4488167	  711.3	  249.3	 9399.0	...
4488168	  711.6	  246.6	 9408.0	...
4488169	  711.6	  244.9	 9417.0	...
4488170	  711.7	  244.1	 9419.0	...
4488171	  711.8	  243.7	 9420.0	...
4488172	  711.6	  242.4	 9422.0	...
4488173	  711.1	  241.2	 9423.0	...
4488174	  710.6	  241.1	 9421.0	...
4488175	  710.4	  241.6	 9418.0	...
4488176	  709.3	  242.6	 9416.0	...
4488177	  708.5	  243.0	 9415.0	...
4488178	  707.8	  242.0	 9415.0	...
4488179	  708.6	  238.3	 9429.0	...
4488180	  709.0	  234.6	 9444.0	...
4488181	  709.4	  232.0	 9459.0	...
4488182	  709.3	  231.5	 9461.0	...
4488183	  709.1	  231.0	 9463.0	...
4488184	  709.1	  231.0	 9461.0	...
4488185	  709.1	  231.4	 9457.0	...
4488186	  709.1	  231.8	 9452.0	...
4488187	  709.1	  232.5	 9451.0	...
4488188	  709.2	  232.9	 9452.0	...
4488189	  709.0	  231.9	 9453.0	...
4488190	  710.4	  230.3	 9454.0	...
4488191	  711.8	  228.5	 9454.0	...
4488192	  713.4	  228.1	 9454.0	...
4488193	  712.3	  230.5	 9450.0	...
4488194	  711.7	  232.6	 9444.0	...
4488195	  711.0	  234.7	 9437.0	...
4488196	  710.4	  237.2	 9432.0	...
4488197	  709.4	  240.0	 9428.0	...
4488198	  710.1	  240.5	 9426.0	...
4488199	  711.9	  238.1	 9426.0	...
4488200	  714.2	  235.3	 9430.0	...
4488201	  715.1	  234.6	 9436.0	...
4488202	  715.9	  233.9	 9442.0	...
4488203	  716.1	  234.2	 9444.0	...
4488204	  715.8	  234.4	 9441.0	...
4488205	  715.5	  234.7	 9438.0	...
4488206	  712.4	  237.7	 9432.0	...
4488207	  709.4	  241.0	 9426.0	...
4488208	  709.4	  241.9	 9426.0	...
4488209	  712.4	  239.5	 9434.0	...
4488210	  715.2	  236.3	 9441.0	...
4488211	  715.1	  235.4	 9443.0	...
4488212	  715.4	  234.3	 9445.0	...
EFIX R   4488131	4488212	82	  712.4	  255.0	   9373
SSACC R  4488213
4488213	  715.9	  234.1	 9447.0	...
4488214	  713.8	  235.9	 9441.0	...
4488215	  712.1	  237.8	 9432.0	...
4488216	  711.1	  239.6	 9422.0	...
4488217	  712.6	  239.4	 9421.0	...
4488218	  711.0	  241.7	 9409.0	...
4488219	  708.8	  243.8	 9398.0	...
4488220	  706.6	  245.9	 9387.0	...
4488221	  702.0	  260.7	 9350.0	...
4488222	  697.2	  276.8	 9312.0	...
4488223	  692.6	  293.0	 9275.0	...
4488224	  692.8	  294.1	 9271.0	...
4488225	  692.9	  294.3	 9268.0	...
4488226	  692.8	  294.6	 9265.0	...
4488227	  692.7	  295.0	 9266.0	...
4488228	  692.6	  295.8	 9266.0	...
4488229	  692.7	  297.4	 9267.0	...
ESACC R  4488213	4488229	17	  715.9	  234.1	  692.7	  297.4	   1.39	    149
SFIX R   4488230
4488230	  693.0	  298.6	 9268.0	...
4488231	  693.1	  299.4	 9269.0	...
4488232	  693.3	  300.2	 9269.0	...
4488233	  693.8	  301.1	 9270.0	...
4488234	  694.2	  301.9	 9272.0	...
4488235	  694.6	  302.0	 9275.0	...
4488236	  694.9	  302.7	 9276.0	...
4488237	  695.3	  303.3	 9275.0	...
4488238	  695.7	  303.7	 9273.0	...
MSG	4488239 0000 _ Number On
4488239	  695.5	  303.5	 9272.0	...
4488240	  695.2	  303.3	 9270.0	...
4488241	  694.8	  303.3	 9269.0	...
4488242	  694.7	  303.3	 9269.0	...
4488243	  694.9	  303.3	 9270.0	...
4488244	  695.3	  303.2	 9277.0	...
4488245	  695.6	  303.1	 9284.0	...
4488246	  695.6	  303.2	 9286.0	...
4488247	  696.0	  303.3	 9283.0	...
4488248	  696.4	  303.4	 9280.0	...
4488249	  696.8	  303.5	 9280.0	...
4488250	  696.9	  303.5	 9279.0	...
4488251	  696.9	  303.5	 9281.0	...
4488252	  696.9	  303.3	 9282.0	...
4488253	  696.7	  303.2	 9284.0	...
4488254	  696.3	  303.0	 9284.0	...
4488255	  695.9	  303.2	 9285.0	...
4488256	  695.9	  303.7	 9285.0	...
4488257	  696.1	  304.2	 9284.0	...
4488258	  696.8	  304.4	 9284.0	...
4488259	  697.3	  304.3	 9284.0	...
4488260	  697.8	  304.1	 9283.0	...
4488261	  697.9	  304.1	 9281.0	...
4488262	  698.0	  304.0	 9279.0	...
4488263	  698.1	  303.9	 9278.0	...
4488264	  698.0	  303.4	 9282.0	...
4488265	  698.1	  302.9	 9286.0	...
4488266	  698.2	  302.6	 9290.0	...
4488267	  698.1	  302.8	 9289.0	...
4488268	  697.9	  303.0	 9288.0	...
4488269	  697.6	  302.8	 9287.0	...
4488270	  697.6	  302.6	 9287.0	...
4488271	  697.6	  302.3	 9290.0	...
4488272	  697.7	  302.2	 9292.0	...
4488273	  697.8	  302.3	 9294.0	...
4488274	  697.9	  302.3	 9294.0	...
4488275	  698.0	  302.3	 9292.0	...
4488276	  698.1	  302.5	 9291.0	...
4488277	  698.2	  302.7	 9296.0	...
4488278	  698.3	  302.9	 9303.0	...
4488279	  698.1	  302.8	 9304.0	...
4488280	  698.0	  302.8	 9298.0	...
4488281	  698.1	  302.8	 9295.0	...
4488282	  698.4	  302.8	 9297.0	...
4488283	  698.5	  302.9	 9299.0	...
4488284	  698.4	  303.0	 9298.0	...
4488285	  698.4	  303.5	 9298.0	...
4488286	  698.5	  304.0	 9297.0	...
4488287	  698.5	  304.5	 9297.0	...
4488288	  699.1	  304.1	 9297.0	...
4488289	  699.6	  303.9	 9299.0	...
4488290	  700.2	  303.7	 9300.0	...
4488291	  700.0	  303.7	 9301.0	...
4488292	  699.9	  303.7	 9300.0	...
4488293	  699.9	  303.6	 9299.0	...
4488294	  699.8	  303.7	 9295.0	...
4488295	  699.6	  303.6	 9292.0	...
4488296	  699.2	  303.6	 9290.0	...
4488297	  699.0	  303.5	 9290.0	...
4488298	  698.9	  303.4	 9296.0	...
4488299	  699.1	  303.4	 9301.0	...
4488300	  699.5	  303.2	 9306.0	...
4488301	  699.8	  303.2	 9305.0	...
4488302	  700.3	  303.5	 9303.0	...
4488303	  700.6	  303.9	 9301.0	...
4488304	  700.8	  303.8	 9300.0	...
4488305	  700.8	  303.3	 9299.0	...
4488306	  700.7	  302.9	 9299.0	...
4488307	  700.7	  303.0	 9298.0	...
4488308	  700.7	  303.2	 9298.0	...
4488309	  700.7	  303.4	 9301.0	...
4488310	  700.7	  303.4	 9303.0	...
4488311	  700.7	  302.9	 9308.0	...
4488312	  700.9	  302.3	 9310.0	...
4488313	  701.2	  301.5	 9314.0	...
4488314	  701.5	  301.2	 9316.0	...
4488315	  701.7	  301.3	 9317.0	...
4488316	  702.4	  301.8	 9316.0	...
4488317	  703.0	  302.2	 9314.0	...
4488318	  703.6	  302.3	 9312.0	...
4488319	  703.4	  302.2	 9310.0	...
4488320	  703.2	  302.1	 9311.0	...
4488321	  703.1	  302.1	 9311.0	...
4488322	  703.1	  302.2	 9311.0	...
4488323	  702.8	  302.3	 9310.0	...
4488324	  702.7	  302.5	 9310.0	...
4488325	  702.9	  302.6	 9312.0	...
4488326	  703.2	  303.0	 9314.0	...
4488327	  703.6	  303.2	 9317.0	...
4488328	  703.6	  303.5	 9318.0	...
4488329	  704.3	  303.5	 9322.0	...
4488330	  704.9	  303.2	 9327.0	...
4488331	  705.3	  302.9	 9333.0	...
4488332	  705.0	  302.7	 9335.0	...
4488333	  704.8	  302.7	 9336.0	...
4488334	  705.2	  302.7	 9337.0	...
4488335	  706.0	  302.6	 9336.0	...
4488336	  706.6	  302.6	 9337.0	...
4488337	  707.1	  303.0	 9338.0	...
4488338	  707.2	  303.4	 9340.0	...
4488339	  706.6	  303.8	 9341.0	...
4488340	  705.9	  303.9	 9339.0	...
4488341	  704.9	  303.6	 9338.0	...
4488342	  704.6	  303.2	 9337.0	...
4488343	  704.1	  302.8	 9336.0	...
4488344	  703.7	  303.5	 9335.0	...
4488345	  703.4	  304.3	 9333.0	...
4488346	  703.5	  305.0	 9336.0	...
4488347	  704.0	  304.9	 9339.0	...
4488348	  704.4	  304.7	 9339.0	...
4488349	  704.7	  304.5	 9337.0	...
4488350	  704.7	  304.3	 9334.0	...
4488351	  704.7	  304.2	 9334.0	...
4488352	  704.7	  304.2	 9334.0	...
4488353	  704.8	  304.1	 9334.0	...
4488354	  705.0	  303.7	 9334.0	...
4488355	  704.7	  303.6	 9334.0	...
4488356	  704.1	  303.6	 9334.0	...
4488357	  703.6	  303.9	 9335.0	...
4488358	  703.5	  303.7	 9342.0	...
4488359	  703.3	  303.2	 9349.0	...
4488360	  703.2	  302.7	 9352.0	...
4488361	  703.1	  302.5	 9347.0	...
4488362	  703.1	  302.4	 9347.0	...
4488363	  703.0	  302.3	 9352.0	...
4488364	  703.1	  302.3	 9356.0	...
4488365	  703.2	  302.3	 9359.0	...
4488366	  703.7	  302.1	 9362.0	...
4488367	  704.2	  301.8	 9365.0	...
4488368	  704.5	  301.5	 9365.0	...
4488369	  704.2	  300.6	 9365.0	...
4488370	  703.9	  299.8	 9364.0	...
4488371	  703.7	  298.9	 9363.0	...
4488372	  703.4	  299.0	 9362.0	...
4488373	  703.2	  299.0	 9364.0	...
4488374	  702.9	  299.0	 9366.0	...
4488375	  702.9	  299.1	 9369.0	...
4488376	  702.9	  299.3	 9370.0	...
4488377	  703.0	  299.2	 9368.0	...
4488378	  703.1	  299.1	 9365.0	...
4488379	  703.1	  299.0	 9361.0	...
4488380	  702.9	  298.9	 9361.0	...
4488381	  702.7	  298.6	 9361.0	...
4488382	  703.0	  298.2	 9362.0	...
4488383	  703.4	  298.1	 9363.0	...
4488384	  703.2	  298.0	 9367.0	...
4488385	  702.6	  297.9	 9370.0	...
4488386	  702.1	  297.8	 9372.0	...
4488387	  702.2	  297.8	 9373.0	...
4488388	  702.4	  297.9	 9373.0	...
4488389	  702.5	  297.7	 9373.0	...
4488390	  702.7	  297.4	 9373.0	...
4488391	  702.7	  297.1	 9372.0	...
4488392	  702.8	  297.0	 9372.0	...
4488393	  702.8	  297.0	 9372.0	...
4488394	  702.6	  297.0	 9372.0	...
4488395	  702.6	  297.1	 9371.0	...
4488396	  702.5	  297.1	 9371.0	...
4488397	  702.5	  297.2	 9374.0	...
4488398	  702.3	  297.1	 9376.0	...
4488399	  702.0	  297.0	 9379.0	...
4488400	  701.8	  296.9	 9378.0	...
4488401	  701.7	  296.9	 9377.0	...
4488402	  702.1	  297.0	 9377.0	...
4488403	  702.3	  297.1	 9378.0	...
4488404	  702.6	  297.1	 9378.0	...
4488405	  702.5	  297.0	 9377.0	...
4488406	  702.6	  296.7	 9382.0	...
4488407	  702.5	  296.5	 9387.0	...
4488408	  702.3	  296.5	 9391.0	...
4488409	  702.1	  296.4	 9390.0	...
4488410	  701.8	  296.2	 9392.0	...
4488411	  701.7	  295.8	 9393.0	...
4488412	  701.8	  295.4	 9394.0	...
4488413	  702.1	  295.5	 9392.0	...
4488414	  702.3	  295.8	 9393.0	...
4488415	  702.1	  295.7	 9396.0	...
4488416	  701.8	  295.3	 9399.0	...
4488417	  701.6	  295.0	 9400.0	...
4488418	  701.6	  295.2	 9399.0	...
4488419	  701.5	  295.4	 9398.0	...
4488420	  701.4	  295.4	 9401.0	...
4488421	  701.2	  295.4	 9404.0	...
4488422	  701.1	  295.4	 9407.0	...
4488423	  700.9	  295.3	 9406.0	...
4488424	  700.7	  295.3	 9406.0	...
4488425	  700.6	  295.2	 9405.0	...
4488426	  700.4	  295.2	 9405.0	...
4488427	  700.1	  295.3	 9409.0	...
4488428	  699.9	  295.4	 9415.0	...
4488429	  700.1	  295.4	 9420.0	...
4488430	  700.2	  295.2	 9421.0	...
4488431	  700.3	  295.1	 9419.0	...
4488432	  700.3	  295.0	 9419.0	...
4488433	  700.6	  294.8	 9419.0	...
4488434	  701.2	  294.6	 9418.0	...
4488435	  701.8	  294.8	 9418.0	...
4488436	  702.1	  295.1	 9418.0	...
4488437	  702.2	  295.4	 9419.0	...
4488438	  702.2	  295.3	 9422.0	...
4488439	  701.6	  295.5	 9425.0	...
4488440	  700.9	  295.8	 9426.0	...
4488441	  700.2	  295.9	 9425.0	...
4488442	  700.1	  295.8	 9421.0	...
4488443	  700.1	  295.7	 9418.0	...
4488444	  700.0	  295.5	 9416.0	...
4488445	  700.1	  295.2	 9416.0	...
4488446	  700.3	  295.0	 9417.0	...
4488447	  700.4	  295.1	 9417.0	...
4488448	  700.3	  295.3	 9418.0	...
4488449	  699.8	  295.4	 9421.0	...
4488450	  699.3	  295.5	 9423.0	...
4488451	  698.9	  295.7	 9422.0	...
4488452	  698.9	  295.9	 9421.0	...
4488453	  699.3	  296.0	 9420.0	...
4488454	  699.7	  295.6	 9422.0	...
4488455	  699.9	  295.1	 9426.0	...
4488456	  699.9	  295.2	 9430.0	...
4488457	  700.3	  295.7	 9433.0	...
4488458	  700.9	  295.9	 9435.0	...
4488459	  701.2	  295.5	 9439.0	...
4488460	  701.0	  295.1	 9440.0	...
4488461	  700.9	  295.0	 9440.0	...
4488462	  701.0	  295.1	 9439.0	...
4488463	  701.0	  295.1	 9441.0	...
4488464	  701.1	  295.5	 9444.0	...
4488465	  701.2	  296.0	 9447.0	...
4488466	  701.0	  296.5	 9446.0	...
4488467	  700.6	  296.5	 9444.0	...
4488468	  699.9	  296.6	 9442.0	...
4488469	  699.4	  296.6	 9439.0	...
4488470	  700.0	  296.5	 9437.0	...
4488471	  700.6	  296.4	 9438.0	...
4488472	  701.3	  296.4	 9442.0	...
4488473	  701.4	  296.7	 9445.0	...
4488474	  701.4	  297.0	 9446.0	...
4488475	  701.4	  297.3	 9445.0	...
4488476	  701.2	  297.2	 9446.0	...
4488477	  701.2	  297.2	 9447.0	...
4488478	  701.8	  297.0	 9448.0	...
4488479	  702.4	  296.9	 9450.0	...
4488480	  703.0	  296.8	 9452.0	...
4488481	  703.0	  296.7	 9454.0	...
4488482	  703.0	  296.6	 9454.0	...
4488483	  703.0	  296.7	 9453.0	...
4488484	  702.9	  296.9	 9450.0	...
4488485	  702.9	  296.9	 9449.0	...
4488486	  703.1	  296.8	 9450.0	...
4488487	  703.5	  296.6	 9452.0	...
4488488	  703.8	  296.7	 9454.0	...
4488489	  703.9	  296.9	 9455.0	...
4488490	  703.8	  297.2	 9455.0	...
4488491	  703.9	  297.3	 9456.0	...
4488492	  704.1	  297.3	 9458.0	...
4488493	  704.3	  297.4	 9460.0	...
4488494	  704.4	  297.3	 9463.0	...
4488495	  704.4	  297.1	 9466.0	...
4488496	  704.4	  296.8	 9468.0	...
4488497	  704.6	  296.7	 9468.0	...
4488498	  705.0	  297.2	 9464.0	...
4488499	  706.1	  297.7	 9461.0	...
4488500	  707.0	  298.2	 9467.0	...
4488501	  707.3	  298.2	 9476.0	...
4488502	  706.9	  298.2	 9481.0	...
4488503	  706.7	  298.2	 9477.0	...
4488504	  707.1	  298.1	 9472.0	...
4488505	  707.4	  298.0	 9472.0	...
4488506	  707.1	  297.9	 9474.0	...
4488507	  706.8	  297.8	 9476.0	...
4488508	  706.5	  297.7	 9480.0	...
4488509	  707.2	  297.4	 9483.0	...
4488510	  707.8	  297.2	 9486.0	...
4488511	  707.9	  297.3	 9487.0	...
4488512	  707.4	  297.5	 9487.0	...
4488513	  707.1	  297.6	 9488.0	...
4488514	  707.8	  297.7	 9489.0	...
4488515	  708.3	  297.8	 9491.0	...
4488516	  708.4	  298.0	 9493.0	...
4488517	  708.1	  298.2	 9495.0	...
4488518	  708.0	  297.8	 9494.0	...
4488519	  708.0	  297.2	 9492.0	...
4488520	  708.2	  296.7	 9491.0	...
4488521	  708.3	  296.6	 9496.0	...
4488522	  708.7	  296.5	 9501.0	...
4488523	  708.9	  296.8	 9506.0	...
4488524	  708.5	  297.2	 9506.0	...
4488525	  707.9	  297.4	 9505.0	...
4488526	  707.3	  297.1	 9504.0	...
4488527	  707.3	  296.6	 9503.0	...
4488528	  707.4	  296.6	 9502.0	...
4488529	  707.7	  296.7	 9503.0	...
4488530	  708.0	  297.1	 9504.0	...
4488531	  708.4	  297.2	 9506.0	...
4488532	  708.6	  296.7	 9509.0	...
4488533	  708.3	  296.0	 9514.0	...
4488534	  707.8	  295.5	 9517.0	...
4488535	  707.3	  295.6	 9519.0	...
4488536	  707.2	  295.6	 9519.0	...
4488537	  707.0	  295.6	 9519.0	...
4488538	  706.9	  295.6	 9519.0	...
4488539	  706.9	  295.4	 9518.0	...
4488540	  707.1	  295.2	 9517.0	...
4488541	  707.7	  295.2	 9517.0	...
4488542	  708.3	  295.5	 9518.0	...
4488543	  708.7	  295.9	 9520.0	...
MSG	4488544 0000 _ Number Off
4488544	  708.5	  296.0	 9520.0	...
4488545	  708.6	  295.7	 9516.0	...
4488546	  708.8	  295.4	 9513.0	...
4488547	  709.0	  295.1	 9509.0	...
4488548	  708.9	  295.3	 9510.0	...
4488549	  708.9	  295.6	 9512.0	...
4488550	  708.5	  295.8	 9514.0	...
4488551	  707.9	  295.5	 9516.0	...
4488552	  707.9	  295.1	 9517.0	...
4488553	  708.5	  294.6	 9519.0	...
4488554	  709.1	  294.5	 9521.0	...
4488555	  709.3	  294.5	 9522.0	...
4488556	  709.3	  294.8	 9523.0	...
4488557	  709.1	  295.0	 9524.0	...
4488558	  708.9	  295.2	 9526.0	...
4488559	  708.5	  295.2	 9526.0	...
4488560	  708.6	  295.1	 9526.0	...
4488561	  708.5	  295.1	 9525.0	...
4488562	  708.2	  295.2	 9524.0	...
4488563	  707.9	  295.2	 9522.0	...
4488564	  707.8	  294.9	 9524.0	...
4488565	  707.8	  294.4	 9527.0	...
4488566	  708.1	  294.0	 9530.0	...
4488567	  708.5	  294.1	 9529.0	...
4488568	  708.8	  294.2	 9529.0	...
4488569	  708.4	  294.2	 9528.0	...
4488570	  707.7	  294.2	 9528.0	...
4488571	  706.9	  294.1	 9528.0	...
4488572	  707.5	  293.7	 9530.0	...
4488573	  708.3	  293.3	 9532.0	...
4488574	  708.4	  293.1	 9533.0	...
4488575	  707.7	  293.2	 9533.0	...
4488576	  707.6	  293.4	 9532.0	...
4488577	  708.2	  293.5	 9532.0	...
4488578	  708.8	  293.6	 9535.0	...
4488579	  708.8	  293.6	 9537.0	...
4488580	  709.0	  293.8	 9539.0	...
4488581	  709.1	  294.0	 9538.0	...
4488582	  709.3	  294.3	 9537.0	...
4488583	  709.4	  294.3	 9536.0	...
4488584	  709.4	  294.3	 9535.0	...
4488585	  709.2	  294.3	 9537.0	...
4488586	  709.1	  294.5	 9539.0	...
4488587	  708.8	  294.7	 9545.0	...
4488588	  708.7	  294.8	 9549.0	...
4488589	  708.4	  294.5	 9552.0	...
4488590	  708.1	  293.7	 9552.0	...
4488591	  707.9	  293.1	 9551.0	...
4488592	  708.0	  292.8	 9552.0	...
4488593	  708.3	  293.1	 9550.0	...
4488594	  708.5	  293.3	 9549.0	...
4488595	  708.7	  293.3	 9548.0	...
4488596	  708.7	  293.2	 9549.0	...
4488597	  708.9	  293.5	 9550.0	...
4488598	  708.9	  293.7	 9550.0	...
4488599	  708.9	  293.9	 9549.0	...
4488600	  709.0	  293.9	 9547.0	...
4488601	  709.1	  293.8	 9546.0	...
4488602	  709.2	  293.6	 9545.0	...
4488603	  709.4	  293.3	 9545.0	...
4488604	  709.7	  293.5	 9546.0	...
4488605	  709.9	  293.7	 9547.0	...
4488606	  709.3	  293.8	 9548.0	...
4488607	  708.5	  293.8	 9549.0	...
4488608	  707.7	  293.7	 9549.0	...
4488609	  707.6	  293.5	 9553.0	...
4488610	  707.5	  293.1	 9558.0	...
4488611	  707.5	  293.0	 9563.0	...
4488612	  707.5	  293.1	 9562.0	...
4488613	  707.4	  293.1	 9560.0	...
4488614	  707.1	  292.9	 9556.0	...
4488615	  707.0	  292.9	 9553.0	...
4488616	  707.1	  292.9	 9550.0	...
4488617	  707.2	  292.9	 9550.0	...
4488618	  707.0	  293.0	 9551.0	...
4488619	  705.9	  292.5	 9553.0	...
4488620	  704.8	  292.1	 9556.0	...
4488621	  704.0	  291.7	 9559.0	...
4488622	  704.5	  291.9	 9560.0	...
4488623	  705.2	  292.0	 9562.0	...
4488624	  705.8	  292.0	 9564.0	...
4488625	  706.1	  292.1	 9567.0	...
4488626	  706.0	  292.4	 9568.0	...
4488627	  705.9	  292.6	 9566.0	...
4488628	  705.8	  292.8	 9563.0	...
4488629	  705.8	  292.7	 9562.0	...
4488630	  705.8	  292.7	 9563.0	...
4488631	  705.7	  292.9	 9564.0	...
4488632	  705.8	  293.1	 9564.0	...
4488633	  705.6	  293.4	 9564.0	...
4488634	  705.5	  293.4	 9564.0	...
4488635	  705.2	  293.1	 9565.0	...
4488636	  705.0	  292.5	 9565.0	...
4488637	  705.0	  291.9	 9566.0	...
4488638	  705.1	  291.7	 9566.0	...
4488639	  705.2	  291.4	 9567.0	...
4488640	  705.0	  291.1	 9566.0	...
4488641	  704.9	  290.8	 9567.0	...
4488642	  704.9	  290.8	 9568.0	...
4488643	  704.8	  290.8	 9567.0	...
4488644	  705.2	  290.9	 9568.0	...
4488645	  705.7	  291.0	 9568.0	...
4488646	  706.0	  291.1	 9566.0	...
4488647	  705.9	  291.1	 9564.0	...
4488648	  705.7	  291.1	 9564.0	...
4488649	  705.6	  291.1	 9567.0	...
4488650	  705.5	  290.9	 9570.0	...
4488651	  705.4	  290.8	 9570.0	...
4488652	  705.4	  290.6	 9570.0	...
4488653	  705.5	  290.6	 9570.0	...
4488654	  705.6	  290.7	 9568.0	...
4488655	  705.8	  290.7	 9568.0	...
4488656	  705.9	  290.8	 9567.0	...
4488657	  705.9	  291.0	 9567.0	...
4488658	  705.9	  291.4	 9567.0	...
4488659	  705.9	  291.8	 9567.0	...
4488660	  706.0	  291.9	 9567.0	...
4488661	  705.9	  292.0	 9567.0	...
4488662	  705.7	  292.2	 9567.0	...
4488663	  705.7	  292.5	 9567.0	...
4488664	  705.8	  292.8	 9565.0	...
4488665	  704.8	  293.0	 9564.0	...
4488666	  703.7	  292.3	 9564.0	...
4488667	  702.4	  291.6	 9564.0	...
4488668	  702.2	  290.7	 9564.0	...
4488669	  703.0	  290.8	 9565.0	...
4488670	  703.8	  291.0	 9564.0	...
4488671	  704.6	  291.2	 9563.0	...
4488672	  704.7	  291.9	 9559.0	...
4488673	  704.8	  292.5	 9556.0	...
4488674	  704.9	  292.9	 9553.0	...
4488675	  704.9	  292.8	 9554.0	...
4488676	  704.8	  292.6	 9554.0	...
4488677	  704.8	  292.7	 9554.0	...
4488678	  704.8	  292.7	 9557.0	...
4488679	  704.8	  292.6	 9559.0	...
4488680	  704.6	  292.7	 9561.0	...
4488681	  704.3	  292.8	 9561.0	...
4488682	  703.9	  292.9	 9562.0	...
4488683	  703.7	  292.8	 9564.0	...
4488684	  704.0	  292.6	 9564.0	...
4488685	  704.6	  292.7	 9562.0	...
4488686	  705.2	  293.0	 9556.0	...
4488687	  705.1	  293.7	 9552.0	...
4488688	  704.7	  293.9	 9548.0	...
4488689	  704.8	  294.1	 9549.0	...
4488690	  705.4	  294.3	 9548.0	...
4488691	  705.6	  294.6	 9547.0	...
4488692	  704.7	  294.7	 9548.0	...
4488693	  703.8	  294.5	 9549.0	...
4488694	  703.6	  294.0	 9547.0	...
4488695	  704.1	  293.8	 9544.0	...
4488696	  704.6	  293.9	 9544.0	...
4488697	  704.8	  294.1	 9548.0	...
4488698	  704.6	  294.0	 9551.0	...
4488699	  704.4	  293.6	 9551.0	...
4488700	  704.6	  293.5	 9551.0	...
4488701	  704.8	  293.7	 9550.0	...
4488702	  704.9	  293.8	 9550.0	...
4488703	  704.9	  293.7	 9555.0	...
4488704	  704.9	  293.6	 9560.0	...
4488705	  704.9	  293.6	 9563.0	...
4488706	  704.8	  293.6	 9554.0	...
4488707	  705.1	  294.0	 9545.0	...
4488708	  705.4	  294.5	 9542.0	...
4488709	  705.1	  294.8	 9544.0	...
4488710	  704.5	  294.6	 9547.0	...
4488711	  704.3	  294.3	 9548.0	...
4488712	  704.6	  294.1	 9549.0	...
4488713	  704.9	  293.8	 9550.0	...
4488714	  704.8	  293.6	 9550.0	...
4488715	  704.8	  293.6	 9550.0	...
4488716	  704.9	  294.0	 9551.0	...
4488717	  705.0	  294.4	 9551.0	...
4488718	  704.9	  294.5	 9548.0	...
4488719	  704.9	  294.3	 9544.0	...
4488720	  705.0	  294.0	 9538.0	...
4488721	  705.1	  294.2	 9530.0	...
4488722	  704.9	  294.3	 9523.0	...
4488723	  704.8	  294.4	 9518.0	...
4488724	  704.7	  294.4	 9521.0	...
4488725	  704.6	  294.3	 9523.0	...
4488726	  704.4	  294.0	 9525.0	...
4488727	  704.2	  293.7	 9530.0	...
4488728	  704.2	  293.5	 9535.0	...
4488729	  704.2	  293.4	 9538.0	...
4488730	  704.2	  293.3	 9536.0	...
4488731	  704.1	  293.3	 9534.0	...
4488732	  704.8	  293.2	 9535.0	...
4488733	  705.4	  292.8	 9536.0	...
4488734	  706.2	  292.4	 9538.0	...
4488735	  706.3	  292.1	 9538.0	...
4488736	  706.1	  292.1	 9537.0	...
4488737	  705.9	  292.2	 9535.0	...
4488738	  705.6	  292.2	 9535.0	...
4488739	  705.6	  292.2	 9535.0	...
4488740	  705.7	  292.1	 9529.0	...
4488741	  705.7	  292.1	 9523.0	...
4488742	  705.7	  292.1	 9517.0	...
4488743	  705.7	  292.1	 9519.0	...
4488744	  705.7	  292.1	 9522.0	...
MSG	4488745 0000 _ Number On
4488745	  706.2	  292.3	 9523.0	...
4488746	  706.7	  292.4	 9523.0	...
4488747	  707.0	  292.6	 9519.0	...
4488748	  706.5	  292.3	 9517.0	...
4488749	  705.9	  291.9	 9515.0	...
4488750	  705.5	  291.6	 9515.0	...
4488751	  705.2	  291.5	 9516.0	...
4488752	  704.9	  291.5	 9515.0	...
4488753	  705.1	  291.5	 9515.0	...
4488754	  705.5	  291.4	 9514.0	...
4488755	  706.0	  291.3	 9513.0	...
4488756	  706.1	  291.4	 9513.0	...
4488757	  706.2	  291.3	 9514.0	...
4488758	  706.2	  291.3	 9515.0	...
4488759	  706.1	  291.3	 9515.0	...
4488760	  705.8	  291.3	 9514.0	...
4488761	  705.7	  291.3	 9513.0	...
4488762	  705.8	  291.3	 9513.0	...
4488763	  706.0	  291.1	 9513.0	...
4488764	  706.2	  290.9	 9513.0	...
4488765	  706.4	  290.8	 9513.0	...
4488766	  706.5	  290.8	 9513.0	...
4488767	  706.6	  290.9	 9511.0	...
4488768	  706.6	  291.0	 9509.0	...
4488769	  706.6	  290.9	 9507.0	...
4488770	  706.7	  290.8	 9507.0	...
4488771	  706.3	  290.9	 9504.0	...
4488772	  705.9	  291.0	 9501.0	...
4488773	  705.8	  291.1	 9499.0	...
4488774	  706.1	  291.0	 9501.0	...
4488775	  706.6	  291.1	 9503.0	...
4488776	  706.7	  291.2	 9504.0	...
4488777	  706.1	  291.4	 9503.0	...
4488778	  705.4	  291.5	 9502.0	...
4488779	  704.8	  291.8	 9500.0	...
4488780	  704.7	  291.9	 9498.0	...
4488781	  704.5	  292.0	 9497.0	...
4488782	  704.9	  291.9	 9495.0	...
4488783	  705.6	  291.9	 9493.0	...
4488784	  706.2	  291.5	 9491.0	...
4488785	  706.6	  291.0	 9494.0	...
4488786	  706.7	  290.5	 9497.0	...
4488787	  706.8	  290.4	 9499.0	...
4488788	  706.1	  290.6	 9496.0	...
4488789	  705.6	  290.8	 9493.0	...
4488790	  705.4	  290.8	 9492.0	...
4488791	  705.6	  290.4	 9492.0	...
4488792	  705.9	  290.0	 9491.0	...
4488793	  705.9	  289.7	 9491.0	...
4488794	  705.7	  289.8	 9492.0	...
4488795	  705.4	  290.1	 9492.0	...
4488796	  705.0	  290.4	 9490.0	...
4488797	  705.2	  290.9	 9487.0	...
4488798	  705.3	  291.2	 9481.0	...
4488799	  705.6	  291.4	 9478.0	...
4488800	  705.7	  291.1	 9476.0	...
4488801	  705.7	  290.2	 9478.0	...
4488802	  705.6	  289.4	 9479.0	...
4488803	  705.7	  289.0	 9478.0	...
4488804	  705.5	  289.4	 9477.0	...
4488805	  705.6	  289.8	 9476.0	...
4488806	  705.5	  289.7	 9474.0	...
4488807	  706.0	  289.5	 9472.0	...
4488808	  706.1	  289.4	 9473.0	...
4488809	  706.0	  289.4	 9476.0	...
4488810	  705.8	  289.5	 9480.0	...
4488811	  705.3	  289.9	 9481.0	...
4488812	  705.0	  290.1	 9474.0	...
4488813	  704.6	  290.3	 9467.0	...
4488814	  704.1	  290.2	 9464.0	...
4488815	  703.9	  290.5	 9467.0	...
4488816	  703.6	  290.8	 9471.0	...
4488817	  703.6	  291.0	 9472.0	...
4488818	  703.6	  290.9	 9472.0	...
4488819	  703.7	  291.0	 9472.0	...
4488820	  704.3	  291.0	 9471.0	...
4488821	  704.6	  290.5	 9468.0	...
4488822	  704.9	  289.6	 9464.0	...
4488823	  704.8	  288.8	 9460.0	...
4488824	  704.8	  288.5	 9458.0	...
4488825	  704.8	  288.5	 9456.0	...
4488826	  704.5	  288.2	 9453.0	...
4488827	  704.4	  287.9	 9449.0	...
4488828	  704.4	  287.7	 9446.0	...
4488829	  704.6	  287.8	 9447.0	...
4488830	  704.5	  287.8	 9449.0	...
4488831	  704.4	  288.0	 9451.0	...
4488832	  704.7	  288.2	 9451.0	...
4488833	  704.9	  288.4	 9450.0	...
4488834	  704.6	  288.7	 9447.0	...
4488835	  704.2	  288.8	 9444.0	...
4488836	  703.6	  288.9	 9441.0	...
4488837	  703.6	  289.0	 9441.0	...
4488838	  703.8	  289.0	 9441.0	...
4488839	  704.0	  289.1	 9440.0	...
4488840	  704.2	  289.2	 9440.0	...
4488841	  704.2	  289.2	 9439.0	...
4488842	  704.3	  289.2	 9436.0	...
4488843	  704.4	  289.3	 9434.0	...
4488844	  704.3	  289.4	 9430.0	...
4488845	  703.9	  289.5	 9427.0	...
4488846	  703.6	  289.1	 9424.0	...
4488847	  703.3	  288.6	 9424.0	...
4488848	  703.2	  288.3	 9424.0	...
4488849	  703.1	  288.4	 9424.0	...
4488850	  702.9	  288.5	 9425.0	...
4488851	  702.8	  288.6	 9424.0	...
4488852	  702.9	  288.7	 9423.0	...
4488853	  703.0	  289.0	 9423.0	...
4488854	  703.1	  289.3	 9425.0	...
4488855	  702.9	  289.6	 9425.0	...
4488856	  702.7	  289.7	 9423.0	...
4488857	  702.7	  290.2	 9421.0	...
4488858	  702.8	  290.6	 9419.0	...
4488859	  702.8	  291.0	 9414.0	...
4488860	  702.5	  291.0	 9409.0	...
4488861	  702.1	  291.0	 9406.0	...
4488862	  702.1	  290.5	 9404.0	...
4488863	  702.5	  290.0	 9403.0	...
4488864	  702.8	  289.4	 9402.0	...
4488865	  702.8	  289.4	 9401.0	...
4488866	  702.4	  289.4	 9402.0	...
4488867	  702.2	  289.4	 9402.0	...
4488868	  701.9	  289.3	 9399.0	...
4488869	  701.7	  289.0	 9396.0	...
4488870	  701.5	  288.7	 9391.0	...
4488871	  701.4	  288.9	 9389.0	...
4488872	  701.4	  289.3	 9387.0	...
4488873	  701.5	  289.8	 9385.0	...
4488874	  701.4	  289.8	 9382.0	...
4488875	  701.8	  289.6	 9380.0	...
4488876	  702.4	  289.4	 9383.0	...
4488877	  703.1	  289.7	 9387.0	...
4488878	  702.6	  290.3	 9388.0	...
4488879	  701.9	  291.3	 9385.0	...
4488880	  701.1	  291.8	 9382.0	...
4488881	  701.1	  291.7	 9382.0	...
4488882	  701.1	  290.8	 9382.0	...
4488883	  701.2	  290.0	 9383.0	...
4488884	  701.3	  289.8	 9385.0	...
4488885	  701.4	  289.9	 9384.0	...
4488886	  701.5	  289.7	 9380.0	...
4488887	  701.4	  289.4	 9377.0	...
4488888	  701.5	  289.1	 9379.0	...
4488889	  702.0	  289.2	 9381.0	...
4488890	  702.6	  289.3	 9384.0	...
4488891	  702.2	  288.7	 9384.0	...
4488892	  701.2	  288.2	 9385.0	...
4488893	  700.6	  288.4	 9386.0	...
4488894	  701.0	  289.1	 9387.0	...
4488895	  701.4	  290.0	 9387.0	...
4488896	  701.9	  290.1	 9387.0	...
4488897	  702.4	  290.1	 9382.0	...
4488898	  702.1	  290.1	 9377.0	...
4488899	  701.4	  290.0	 9371.0	...
4488900	  701.5	  289.7	 9370.0	...
4488901	  702.2	  289.4	 9367.0	...
4488902	  702.6	  289.4	 9366.0	...
4488903	  702.1	  289.6	 9365.0	...
4488904	  701.7	  289.6	 9366.0	...
4488905	  701.7	  289.6	 9367.0	...
4488906	  701.6	  289.6	 9364.0	...
4488907	  701.4	  289.9	 9358.0	...
4488908	  701.2	  290.2	 9353.0	...
4488909	  701.1	  290.3	 9351.0	...
4488910	  701.7	  290.3	 9350.0	...
4488911	  702.2	  290.3	 9349.0	...
4488912	  702.5	  290.3	 9349.0	...
4488913	  702.5	  290.3	 9347.0	...
4488914	  702.4	  290.3	 9344.0	...
4488915	  702.3	  290.2	 9341.0	...
4488916	  702.2	  290.2	 9342.0	...
4488917	  702.1	  290.3	 9345.0	...
4488918	  701.7	  290.4	 9347.0	...
4488919	  701.3	  290.6	 9345.0	...
4488920	  700.9	  290.6	 9340.0	...
4488921	  701.0	  290.5	 9335.0	...
4488922	  701.2	  290.6	 9331.0	...
4488923	  701.3	  290.6	 9328.0	...
4488924	  701.6	  290.6	 9327.0	...
4488925	  701.9	  290.5	 9326.0	...
4488926	  701.6	  290.3	 9327.0	...
4488927	  701.2	  290.2	 9327.0	...
4488928	  700.8	  290.0	 9326.0	...
4488929	  700.7	  289.6	 9326.0	...
4488930	  700.6	  289.1	 9325.0	...
4488931	  701.0	  289.2	 9323.0	...
4488932	  701.3	  289.7	 9320.0	...
4488933	  701.4	  290.2	 9319.0	...
4488934	  700.9	  290.1	 9318.0	...
4488935	  700.3	  289.8	 9318.0	...
4488936	  700.0	  289.5	 9318.0	...
4488937	  700.4	  290.1	 9318.0	...
4488938	  700.9	  290.7	 9318.0	...
4488939	  701.3	  290.7	 9318.0	...
4488940	  701.4	  290.1	 9317.0	...
4488941	  701.7	  289.6	 9316.0	...
4488942	  701.9	  289.9	 9315.0	...
4488943	  701.9	  290.2	 9312.0	...
4488944	  701.7	  290.5	 9311.0	...
4488945	  701.6	  290.7	 9311.0	...
4488946	  701.5	  290.9	 9311.0	...
4488947	  701.4	  290.9	 9313.0	...
4488948	  701.3	  290.7	 9312.0	...
4488949	  701.3	  290.5	 9312.0	...
4488950	  701.4	  290.3	 9311.0	...
4488951	  701.6	  290.3	 9310.0	...
4488952	  701.7	  290.2	 9306.0	...
4488953	  701.5	  290.3	 9302.0	...
4488954	  701.9	  290.2	 9300.0	...
4488955	  702.2	  290.2	 9303.0	...
4488956	  702.5	  290.5	 9301.0	...
4488957	  701.9	  290.8	 9297.0	...
4488958	  701.3	  290.8	 9294.0	...
4488959	  700.9	  290.4	 9296.0	...
4488960	  700.8	  290.2	 9298.0	...
4488961	  700.9	  290.4	 9295.0	...
4488962	  700.9	  290.6	 9293.0	...
4488963	  700.8	  290.5	 9290.0	...
4488964	  700.7	  290.5	 9291.0	...
4488965	  700.6	  290.4	 9292.0	...
4488966	  700.7	  290.3	 9290.0	...
4488967	  700.7	  290.1	 9285.0	...
4488968	  700.6	  290.0	 9279.0	...
4488969	  700.4	  289.9	 9274.0	...
4488970	  700.2	  289.9	 9277.0	...
4488971	  699.8	  290.3	 9282.0	...
4488972	  699.6	  290.7	 9285.0	...
4488973	  699.4	  291.0	 9284.0	...
4488974	  699.6	  291.0	 9282.0	...
4488975	  700.3	  291.5	 9281.0	...
4488976	  701.0	  292.0	 9283.0	...
4488977	  701.4	  291.8	 9285.0	...
4488978	  701.2	  291.1	 9286.0	...
4488979	  701.0	  290.6	 9285.0	...
4488980	  700.8	  290.8	 9280.0	...
4488981	  700.7	  290.8	 9277.0	...
4488982	  700.7	  290.6	 9276.0	...
4488983	  700.8	  290.9	 9277.0	...
4488984	  701.1	  291.7	 9278.0	...
4488985	  701.5	  292.3	 9277.0	...
4488986	  701.8	  292.5	 9277.0	...
4488987	  702.1	  292.5	 9277.0	...
4488988	  702.3	  292.4	 9275.0	...
4488989	  702.5	  292.1	 9272.0	...
4488990	  702.1	  291.6	 9268.0	...
4488991	  701.5	  291.3	 9267.0	...
4488992	  701.0	  291.0	 9266.0	...
4488993	  700.9	  290.7	 9266.0	...
4488994	  700.7	  290.4	 9268.0	...
4488995	  700.8	  290.7	 9269.0	...
4488996	  700.7	  291.5	 9270.0	...
4488997	  700.6	  292.2	 9269.0	...
4488998	  700.6	  292.2	 9269.0	...
4488999	  700.9	  291.8	 9268.0	...
4489000	  701.2	  291.5	 9268.0	...
4489001	  701.3	  291.5	 9268.0	...
4489002	  701.3	  291.8	 9269.0	...
4489003	  701.1	  291.9	 9270.0	...
4489004	  701.0	  291.6	 9272.0	...
4489005	  701.0	  291.3	 9271.0	...
4489006	  700.9	  291.2	 9270.0	...
4489007	  701.1	  291.4	 9270.0	...
4489008	  701.3	  291.3	 9272.0	...
4489009	  701.6	  291.2	 9273.0	...
4489010	  701.7	  291.0	 9270.0	...
4489011	  701.6	  290.8	 9267.0	...
4489012	  701.6	  290.8	 9264.0	...
4489013	  701.6	  291.2	 9263.0	...
4489014	  701.5	  291.5	 9261.0	...
4489015	  701.4	  291.8	 9259.0	...
4489016	  701.2	  292.0	 9255.0	...
4489017	  701.8	  292.1	 9252.0	...
4489018	  702.4	  292.0	 9249.0	...
4489019	  702.2	  292.0	 9248.0	...
4489020	  701.6	  292.5	 9246.0	...
4489021	  701.1	  293.0	 9246.0	...
4489022	  701.3	  293.3	 9246.0	...
4489023	  701.5	  293.1	 9249.0	...
4489024	  701.5	  293.1	 9252.0	...
4489025	  701.8	  293.1	 9253.0	...
4489026	  702.2	  293.1	 9253.0	...
4489027	  702.3	  293.1	 9253.0	...
4489028	  702.0	  292.9	 9255.0	...
4489029	  701.7	  292.8	 9257.0	...
4489030	  702.0	  292.7	 9253.0	...
4489031	  702.3	  293.1	 9248.0	...
4489032	  702.6	  293.4	 9245.0	...
4489033	  702.7	  293.9	 9249.0	...
4489034	  702.7	  294.0	 9251.0	...
4489035	  702.7	  293.7	 9248.0	...
4489036	  702.3	  293.4	 9245.0	...
4489037	  701.9	  293.3	 9244.0	...
4489038	  701.6	  293.5	 9243.0	...
4489039	  701.6	  293.5	 9241.0	...
4489040	  701.4	  293.2	 9239.0	...
4489041	  701.3	  292.9	 9237.0	...
4489042	  701.7	  292.6	 9236.0	...
4489043	  702.2	  292.3	 9236.0	...
4489044	  702.1	  292.3	 9237.0	...
4489045	  701.4	  292.4	 9237.0	...
4489046	  700.7	  292.5	 9237.0	...
4489047	  700.6	  292.8	 9236.0	...
4489048	  700.9	  293.1	 9237.0	...
4489049	  701.3	  293.3	 9242.0	...
4489050	  701.5	  293.2	 9246.0	...
4489051	  701.5	  293.6	 9246.0	...
4489052	  701.6	  294.0	 9242.0	...
4489053	  701.7	  294.3	 9241.0	...
4489054	  701.9	  294.2	 9243.0	...
4489055	  702.1	  294.0	 9245.0	...
MSG	4489056 0000 _ Number Off
4489056	  702.2	  293.3	 9245.0	...
4489057	  702.1	  292.7	 9245.0	...
4489058	  702.1	  292.4	 9241.0	...
4489059	  702.3	  292.6	 9237.0	...
4489060	  702.5	  292.8	 9234.0	...
4489061	  702.3	  292.7	 9234.0	...
4489062	  702.0	  293.1	 9234.0	...
4489063	  701.7	  293.4	 9234.0	...
4489064	  701.8	  293.8	 9234.0	...
4489065	  701.7	  293.9	 9234.0	...
4489066	  701.6	  293.9	 9234.0	...
4489067	  701.5	  293.5	 9234.0	...
4489068	  701.7	  293.1	 9234.0	...
4489069	  701.8	  292.7	 9234.0	...
4489070	  702.0	  292.7	 9233.0	...
4489071	  701.8	  292.7	 9232.0	...
4489072	  701.6	  292.6	 9231.0	...
4489073	  701.4	  292.6	 9229.0	...
4489074	  701.2	  292.6	 9228.0	...
4489075	  701.4	  292.7	 9227.0	...
4489076	  701.8	  293.0	 9227.0	...
4489077	  702.0	  293.3	 9227.0	...
4489078	  701.8	  293.7	 9226.0	...
4489079	  701.9	  293.9	 9222.0	...
4489080	  702.0	  293.6	 9218.0	...
4489081	  702.4	  293.2	 9218.0	...
4489082	  702.7	  293.1	 9221.0	...
4489083	  701.8	  293.5	 9226.0	...
4489084	  700.9	  294.3	 9227.0	...
4489085	  700.0	  294.6	 9228.0	...
4489086	  700.3	  294.8	 9224.0	...
4489087	  700.5	  295.0	 9220.0	...
4489088	  701.2	  295.2	 9222.0	...
4489089	  702.0	  295.4	 9227.0	...
4489090	  702.1	  294.8	 9231.0	...
4489091	  701.5	  294.2	 9230.0	...
4489092	  701.1	  294.1	 9230.0	...
4489093	  701.3	  294.4	 9232.0	...
4489094	  701.4	  294.8	 9232.0	...
4489095	  701.4	  294.5	 9232.0	...
4489096	  701.3	  294.0	 9233.0	...
4489097	  701.2	  293.7	 9233.0	...
4489098	  701.8	  293.8	 9233.0	...
4489099	  702.4	  293.8	 9233.0	...
4489100	  702.1	  293.7	 9231.0	...
4489101	  701.3	  293.9	 9228.0	...
4489102	  700.4	  294.3	 9225.0	...
4489103	  700.2	  294.5	 9225.0	...
4489104	  700.0	  294.4	 9224.0	...
4489105	  700.8	  294.3	 9224.0	...
4489106	  701.7	  294.5	 9224.0	...
4489107	  702.8	  294.7	 9225.0	...
4489108	  702.9	  294.8	 9229.0	...
4489109	  703.0	  294.5	 9232.0	...
4489110	  703.0	  294.3	 9234.0	...
4489111	  702.0	  294.5	 9234.0	...
4489112	  700.9	  294.2	 9233.0	...
4489113	  700.5	  293.8	 9233.0	...
4489114	  701.3	  293.4	 9232.0	...
4489115	  702.1	  293.5	 9232.0	...
4489116	  702.1	  293.8	 9233.0	...
4489117	  702.1	  293.7	 9233.0	...
4489118	  702.0	  293.6	 9233.0	...
4489119	  702.2	  293.4	 9231.0	...
4489120	  702.4	  293.3	 9229.0	...
4489121	  702.6	  293.2	 9227.0	...
4489122	  701.8	  293.3	 9226.0	...
4489123	  700.8	  293.4	 9227.0	...
4489124	  699.8	  293.5	 9227.0	...
4489125	  699.8	  293.4	 9226.0	...
4489126	  700.0	  293.6	 9225.0	...
4489127	  700.2	  293.7	 9224.0	...
4489128	  700.6	  293.4	 9226.0	...
4489129	  701.1	  292.9	 9229.0	...
4489130	  701.5	  292.4	 9231.0	...
4489131	  701.4	  292.5	 9231.0	...
4489132	  701.3	  292.4	 9232.0	...
4489133	  701.3	  292.2	 9233.0	...
4489134	  701.5	  292.6	 9232.0	...
4489135	  701.6	  293.0	 9228.0	...
4489136	  701.5	  293.3	 9228.0	...
4489137	  701.4	  293.2	 9231.0	...
4489138	  701.0	  293.2	 9234.0	...
4489139	  700.4	  293.0	 9233.0	...
4489140	  699.7	  292.8	 9231.0	...
4489141	  699.9	  292.6	 9230.0	...
4489142	  700.2	  292.6	 9228.0	...
4489143	  700.4	  292.6	 9227.0	...
4489144	  700.4	  292.5	 9230.0	...
4489145	  700.6	  292.3	 9234.0	...
4489146	  700.4	  292.1	 9234.0	...
4489147	  700.1	  291.7	 9231.0	...
4489148	  699.9	  291.3	 9227.0	...
4489149	  700.2	  290.8	 9228.0	...
4489150	  700.4	  290.7	 9228.0	...
4489151	  700.6	  291.2	 9227.0	...
4489152	  700.7	  291.5	 9224.0	...
4489153	  700.7	  291.7	 9220.0	...
4489154	  700.9	  291.6	 9220.0	...
4489155	  701.1	  291.7	 9221.0	...
4489156	  701.3	  291.7	 9225.0	...
4489157	  701.4	  291.8	 9228.0	...
4489158	  701.5	  291.9	 9226.0	...
4489159	  701.6	  292.4	 9222.0	...
4489160	  701.5	  292.8	 9219.0	...
4489161	  701.1	  293.3	 9217.0	...
4489162	  700.6	  293.5	 9215.0	...
4489163	  700.6	  293.6	 9214.0	...
4489164	  700.9	  293.2	 9215.0	...
4489165	  701.1	  292.8	 9217.0	...
4489166	  701.1	  292.4	 9218.0	...
4489167	  701.1	  292.4	 9218.0	...
4489168	  701.1	  292.3	 9218.0	...
4489169	  701.1	  292.2	 9217.0	...
4489170	  701.3	  292.1	 9215.0	...
4489171	  701.4	  291.9	 9214.0	...
4489172	  701.6	  291.6	 9212.0	...
4489173	  701.7	  291.8	 9211.0	...
4489174	  701.5	  292.3	 9211.0	...
4489175	  701.2	  292.7	 9211.0	...
4489176	  701.0	  292.4	 9211.0	...
4489177	  701.1	  292.1	 9212.0	...
4489178	  701.3	  291.7	 9212.0	...
4489179	  701.4	  291.7	 9212.0	...
4489180	  701.4	  291.9	 9211.0	...
4489181	  701.3	  292.0	 9209.0	...
4489182	  701.2	  291.7	 9209.0	...
4489183	  701.1	  291.1	 9211.0	...
4489184	  701.1	  290.5	 9211.0	...
4489185	  701.3	  291.4	 9211.0	...
4489186	  701.4	  292.3	 9211.0	...
4489187	  701.3	  293.3	 9211.0	...
4489188	  701.8	  293.2	 9210.0	...
4489189	  702.5	  293.1	 9210.0	...
4489190	  703.2	  293.0	 9209.0	...
4489191	  703.1	  293.0	 9207.0	...
4489192	  702.9	  293.1	 9206.0	...
4489193	  702.7	  293.0	 9207.0	...
4489194	  702.7	  292.7	 9212.0	...
4489195	  702.7	  292.4	 9217.0	...
4489196	  702.8	  292.3	 9221.0	...
4489197	  702.9	  292.1	 9222.0	...
4489198	  702.9	  292.0	 9223.0	...
4489199	  702.9	  291.7	 9225.0	...
4489200	  702.8	  291.6	 9229.0	...
4489201	  702.6	  291.4	 9233.0	...
4489202	  702.4	  291.3	 9231.0	...
4489203	  702.4	  291.4	 9227.0	...
4489204	  703.3	  291.6	 9229.0	...
4489205	  704.2	  292.0	 9234.0	...
4489206	  704.4	  292.3	 9236.0	...
4489207	  703.8	  292.6	 9232.0	...
4489208	  703.2	  292.8	 9229.0	...
4489209	  703.2	  292.7	 9229.0	...
4489210	  703.7	  292.6	 9229.0	...
4489211	  704.1	  292.2	 9229.0	...
4489212	  704.6	  291.9	 9229.0	...
4489213	  704.7	  291.6	 9233.0	...
4489214	  704.4	  291.4	 9236.0	...
4489215	  704.0	  291.1	 9240.0	...
4489216	  703.7	  291.0	 9241.0	...
4489217	  703.7	  290.9	 9241.0	...
4489218	  703.8	  291.0	 9240.0	...
4489219	  704.0	  291.1	 9237.0	...
4489220	  704.3	  291.0	 9236.0	...
4489221	  704.6	  290.9	 9236.0	...
4489222	  704.4	  290.8	 9236.0	...
4489223	  703.8	  290.3	 9236.0	...
4489224	  703.5	  289.8	 9235.0	...
4489225	  703.5	  289.3	 9234.0	...
4489226	  703.6	  289.5	 9234.0	...
4489227	  703.6	  290.3	 9236.0	...
4489228	  703.7	  291.0	 9237.0	...
4489229	  704.0	  291.5	 9235.0	...
4489230	  704.0	  291.1	 9232.0	...
4489231	  704.0	  290.7	 9231.0	...
4489232	  703.7	  290.3	 9235.0	...
4489233	  703.8	  290.3	 9239.0	...
4489234	  704.0	  290.3	 9236.0	...
4489235	  704.1	  290.2	 9232.0	...
4489236	  704.2	  290.0	 9231.0	...
4489237	  704.1	  290.0	 9234.0	...
4489238	  704.2	  290.0	 9236.0	...
4489239	  704.1	  290.1	 9234.0	...
4489240	  703.9	  290.4	 9230.0	...
4489241	  703.9	  290.8	 9227.0	...
4489242	  704.1	  291.1	 9227.0	...
4489243	  704.2	  291.1	 9228.0	...
4489244	  704.3	  291.1	 9229.0	...
4489245	  704.4	  291.0	 9230.0	...
4489246	  704.5	  290.8	 9231.0	...
4489247	  704.3	  290.8	 9231.0	...
4489248	  704.5	  290.8	 9226.0	...
4489249	  704.8	  290.9	 9222.0	...
4489250	  704.4	  291.1	 9218.0	...
4489251	  703.7	  291.4	 9218.0	...
4489252	  703.1	  291.8	 9218.0	...
4489253	  702.8	  291.9	 9218.0	...
4489254	  702.6	  291.6	 9216.0	...
4489255	  702.3	  291.1	 9214.0	...
4489256	  702.8	  290.9	 9216.0	...
4489257	  703.0	  290.8	 9221.0	...
4489258	  703.3	  290.8	 9224.0	...
4489259	  703.4	  290.5	 9222.0	...
4489260	  703.7	  290.4	 9220.0	...
4489261	  704.1	  290.3	 9220.0	...
4489262	  704.1	  290.7	 9217.0	...
4489263	  704.0	  290.9	 9214.0	...
4489264	  704.0	  291.1	 9212.0	...
4489265	  703.9	  291.1	 9212.0	...
4489266	  703.8	  291.4	 9216.0	...
4489267	  703.7	  291.5	 9219.0	...
4489268	  703.7	  291.6	 9223.0	...
MSG	4489269 0000 _ Number On
4489269	  703.7	  291.4	 9223.0	...
4489270	  703.8	  291.2	 9222.0	...
4489271	  703.9	  291.1	 9222.0	...
4489272	  704.2	  291.1	 9221.0	...
4489273	  704.4	  290.8	 9222.0	...
4489274	  704.6	  290.1	 9223.0	...
4489275	  704.6	  289.4	 9223.0	...
4489276	  705.1	  289.6	 9223.0	...
4489277	  705.5	  290.1	 9223.0	...
4489278	  705.8	  290.4	 9226.0	...
4489279	  705.6	  290.2	 9228.0	...
4489280	  705.4	  290.0	 9231.0	...
4489281	  705.4	  290.3	 9233.0	...
4489282	  705.1	  290.5	 9233.0	...
4489283	  704.9	  290.5	 9228.0	...
4489284	  704.6	  290.0	 9223.0	...
4489285	  704.4	  289.3	 9222.0	...
4489286	  704.3	  288.9	 9229.0	...
4489287	  704.3	  289.2	 9235.0	...
4489288	  704.4	  289.6	 9239.0	...
4489289	  704.3	  289.9	 9239.0	...
4489290	  704.2	  289.7	 9237.0	...
4489291	  704.2	  289.5	 9235.0	...
4489292	  704.3	  289.4	 9234.0	...
4489293	  704.4	  289.4	 9235.0	...
4489294	  703.6	  289.6	 9235.0	...
4489295	  702.9	  289.7	 9233.0	...
4489296	  702.9	  289.6	 9232.0	...
4489297	  703.9	  289.3	 9231.0	...
4489298	  704.9	  288.8	 9231.0	...
4489299	  704.7	  288.5	 9236.0	...
4489300	  704.4	  288.4	 9240.0	...
4489301	  704.3	  288.8	 9243.0	...
4489302	  704.5	  289.1	 9241.0	...
4489303	  704.6	  289.2	 9235.0	...
4489304	  704.6	  289.4	 9231.0	...
4489305	  704.4	  289.5	 9228.0	...
4489306	  704.2	  289.7	 9227.0	...
4489307	  703.8	  289.5	 9226.0	...
4489308	  703.5	  289.4	 9226.0	...
4489309	  703.3	  289.4	 9224.0	...
4489310	  703.3	  289.6	 9222.0	...
4489311	  704.2	  289.5	 9221.0	...
4489312	  705.1	  289.3	 9223.0	...
4489313	  705.6	  289.2	 9224.0	...
4489314	  705.3	  289.2	 9229.0	...
4489315	  705.3	  289.2	 9234.0	...
4489316	  705.7	  289.2	 9238.0	...
4489317	  705.9	  289.4	 9237.0	...
4489318	  705.9	  289.7	 9236.0	...
4489319	  705.8	  289.7	 9235.0	...
4489320	  705.8	  289.8	 9234.0	...
4489321	  705.9	  289.9	 9233.0	...
4489322	  705.8	  289.6	 9232.0	...
4489323	  705.6	  289.2	 9233.0	...
4489324	  705.1	  288.9	 9233.0	...
4489325	  704.7	  288.7	 9231.0	...
4489326	  704.4	  288.5	 9229.0	...
4489327	  704.3	  288.4	 9229.0	...
4489328	  704.3	  288.6	 9229.0	...
4489329	  704.3	  288.8	 9229.0	...
4489330	  704.9	  288.9	 9229.0	...
4489331	  705.5	  289.1	 9230.0	...
4489332	  706.2	  289.8	 9231.0	...
4489333	  706.0	  290.5	 9231.0	...
4489334	  705.7	  290.8	 9232.0	...
4489335	  705.6	  290.6	 9231.0	...
4489336	  705.7	  290.3	 9229.0	...
4489337	  705.9	  289.9	 9227.0	...
4489338	  705.9	  289.8	 9226.0	...
4489339	  705.8	  289.5	 9227.0	...
4489340	  705.8	  289.3	 9228.0	...
4489341	  705.8	  288.5	 9229.0	...
4489342	  705.8	  287.9	 9225.0	...
4489343	  705.7	  288.0	 9224.0	...
4489344	  705.5	  288.5	 9223.0	...
4489345	  705.3	  288.9	 9225.0	...
4489346	  705.3	  289.1	 9226.0	...
4489347	  705.5	  289.4	 9226.0	...
4489348	  705.6	  289.8	 9227.0	...
4489349	  705.7	  289.8	 9229.0	...
4489350	  705.8	  289.9	 9231.0	...
4489351	  705.8	  290.0	 9231.0	...
4489352	  705.8	  290.1	 9230.0	...
4489353	  705.8	  290.1	 9227.0	...
4489354	  705.9	  290.2	 9225.0	...
4489355	  706.0	  289.6	 9228.0	...
4489356	  705.8	  289.0	 9233.0	...
4489357	  705.5	  288.4	 9239.0	...
4489358	  705.3	  288.4	 9238.0	...
4489359	  705.7	  288.3	 9238.0	...
4489360	  706.1	  288.2	 9238.0	...
4489361	  706.4	  288.2	 9239.0	...
4489362	  706.0	  288.3	 9239.0	...
4489363	  705.7	  288.3	 9237.0	...
4489364	  705.6	  288.3	 9235.0	...
4489365	  705.6	  288.0	 9235.0	...
4489366	  705.6	  287.8	 9233.0	...
4489367	  705.6	  288.1	 9230.0	...
4489368	  705.9	  288.6	 9229.0	...
4489369	  706.3	  289.6	 9227.0	...
4489370	  706.0	  290.0	 9225.0	...
4489371	  705.5	  290.4	 9223.0	...
4489372	  705.0	  290.2	 9226.0	...
4489373	  705.2	  290.0	 9230.0	...
4489374	  705.5	  289.9	 9233.0	...
4489375	  705.7	  289.9	 9232.0	...
4489376	  705.9	  289.7	 9231.0	...
4489377	  706.0	  289.5	 9231.0	...
4489378	  706.0	  289.3	 9231.0	...
4489379	  706.2	  289.5	 9231.0	...
4489380	  706.4	  289.7	 9231.0	...
4489381	  705.9	  290.0	 9232.0	...
4489382	  705.3	  290.0	 9232.0	...
4489383	  704.9	  289.6	 9231.0	...
4489384	  705.3	  289.2	 9231.0	...
4489385	  705.5	  288.9	 9231.0	...
4489386	  705.4	  289.0	 9232.0	...
4489387	  705.4	  289.1	 9233.0	...
4489388	  705.6	  289.0	 9234.0	...
4489389	  705.7	  288.8	 9234.0	...
4489390	  705.7	  288.9	 9234.0	...
4489391	  705.7	  288.9	 9236.0	...
4489392	  705.9	  289.2	 9238.0	...
4489393	  706.1	  289.7	 9236.0	...
4489394	  706.2	  290.2	 9231.0	...
4489395	  706.3	  290.6	 9228.0	...
4489396	  706.2	  290.2	 9230.0	...
4489397	  706.3	  289.8	 9231.0	...
4489398	  706.0	  289.5	 9233.0	...
4489399	  705.8	  289.7	 9234.0	...
4489400	  705.5	  290.0	 9236.0	...
4489401	  705.5	  289.9	 9236.0	...
4489402	  705.8	  289.8	 9237.0	...
4489403	  706.3	  289.6	 9237.0	...
4489404	  706.8	  289.7	 9236.0	...
4489405	  706.8	  290.1	 9235.0	...
4489406	  706.9	  290.4	 9233.0	...
4489407	  706.9	  290.5	 9232.0	...
4489408	  707.1	  290.3	 9231.0	...
4489409	  707.1	  289.7	 9231.0	...
4489410	  707.3	  289.1	 9232.0	...
4489411	  707.4	  288.8	 9231.0	...
4489412	  706.7	  288.9	 9230.0	...
4489413	  705.8	  289.1	 9230.0	...
4489414	  705.1	  289.2	 9228.0	...
4489415	  705.7	  289.8	 9226.0	...
4489416	  706.2	  290.2	 9223.0	...
4489417	  706.6	  290.7	 9222.0	...
4489418	  706.6	  290.5	 9221.0	...
4489419	  706.4	  290.3	 9220.0	...
4489420	  706.3	  290.2	 9219.0	...
4489421	  706.3	  290.3	 9220.0	...
4489422	  706.3	  290.4	 9221.0	...
4489423	  706.2	  290.2	 9224.0	...
4489424	  706.1	  290.2	 9226.0	...
4489425	  705.9	  290.1	 9225.0	...
4489426	  705.9	  289.5	 9222.0	...
4489427	  705.6	  289.0	 9229.0	...
4489428	  705.5	  288.7	 9238.0	...
4489429	  705.6	  289.6	 9246.0	...
4489430	  706.0	  290.4	 9244.0	...
4489431	  706.4	  291.2	 9236.0	...
4489432	  706.5	  291.2	 9230.0	...
4489433	  706.5	  291.1	 9226.0	...
4489434	  706.5	  290.9	 9225.0	...
4489435	  706.6	  291.0	 9222.0	...
4489436	  706.5	  291.1	 9220.0	...
4489437	  706.4	  291.1	 9223.0	...
4489438	  706.3	  291.0	 9226.0	...
4489439	  706.3	  291.0	 9228.0	...
4489440	  706.5	  291.0	 9225.0	...
4489441	  706.6	  291.1	 9223.0	...
4489442	  706.6	  291.1	 9222.0	...
4489443	  706.3	  291.2	 9222.0	...
4489444	  706.0	  290.7	 9225.0	...
4489445	  706.0	  290.1	 9226.0	...
4489446	  706.2	  290.2	 9226.0	...
4489447	  707.0	  290.8	 9224.0	...
4489448	  707.6	  291.4	 9224.0	...
4489449	  708.1	  291.1	 9224.0	...
4489450	  708.1	  290.8	 9224.0	...
4489451	  708.2	  290.6	 9225.0	...
4489452	  708.2	  290.2	 9225.0	...
4489453	  708.1	  289.7	 9225.0	...
4489454	  707.9	  289.4	 9225.0	...
4489455	  707.8	  289.7	 9225.0	...
4489456	  706.9	  290.1	 9224.0	...
4489457	  706.1	  290.3	 9223.0	...
4489458	  705.7	  290.4	 9223.0	...
4489459	  706.0	  290.3	 9223.0	...
4489460	  706.4	  290.2	 9223.0	...
4489461	  706.4	  290.1	 9227.0	...
4489462	  706.4	  290.0	 9230.0	...
4489463	  706.9	  290.0	 9231.0	...
4489464	  707.4	  290.1	 9229.0	...
4489465	  707.7	  290.2	 9228.0	...
4489466	  707.8	  290.6	 9229.0	...
4489467	  707.8	  290.9	 9229.0	...
4489468	  707.9	  291.1	 9229.0	...
4489469	  708.1	  290.9	 9232.0	...
4489470	  708.3	  290.7	 9236.0	...
4489471	  708.5	  290.8	 9237.0	...
4489472	  708.5	  290.7	 9235.0	...
4489473	  708.7	  290.4	 9235.0	...
4489474	  709.0	  290.1	 9237.0	...
4489475	  709.3	  289.9	 9238.0	...
4489476	  709.1	  290.0	 9237.0	...
4489477	  708.8	  290.0	 9237.0	...
4489478	  708.2	  290.1	 9237.0	...
4489479	  708.2	  290.2	 9234.0	...
4489480	  708.2	  290.4	 9229.0	...
4489481	  708.4	  290.3	 9227.0	...
4489482	  708.2	  290.1	 9229.0	...
4489483	  707.4	  290.0	 9232.0	...
4489484	  706.7	  290.2	 9233.0	...
4489485	  706.7	  290.6	 9235.0	...
4489486	  707.3	  291.0	 9231.0	...
4489487	  707.7	  291.0	 9225.0	...
4489488	  707.6	  290.7	 9222.0	...
4489489	  707.6	  290.9	 9225.0	...
4489490	  707.7	  291.4	 9224.0	...
4489491	  707.8	  291.8	 9220.0	...
4489492	  707.6	  291.3	 9219.0	...
4489493	  707.4	  290.9	 9222.0	...
4489494	  707.2	  290.6	 9220.0	...
4489495	  707.0	  291.0	 9214.0	...
4489496	  706.6	  291.5	 9208.0	...
4489497	  706.1	  291.8	 9208.0	...
4489498	  705.9	  291.7	 9213.0	...
4489499	  706.0	  291.6	 9218.0	...
4489500	  706.7	  291.0	 9223.0	...
4489501	  707.5	  290.7	 9223.0	...
4489502	  707.8	  290.6	 9224.0	...
4489503	  707.5	  291.0	 9225.0	...
4489504	  707.1	  291.3	 9226.0	...
4489505	  707.3	  291.5	 9223.0	...
4489506	  707.6	  291.4	 9220.0	...
4489507	  707.6	  291.4	 9217.0	...
4489508	  707.3	  291.4	 9215.0	...
4489509	  707.0	  291.3	 9213.0	...
4489510	  707.0	  291.3	 9210.0	...
4489511	  707.1	  291.4	 9210.0	...
4489512	  707.5	  291.7	 9210.0	...
4489513	  707.8	  292.0	 9210.0	...
4489514	  707.8	  292.2	 9210.0	...
4489515	  707.7	  292.5	 9209.0	...
4489516	  707.7	  292.9	 9209.0	...
4489517	  707.8	  293.0	 9214.0	...
4489518	  707.8	  292.9	 9217.0	...
4489519	  708.7	  292.6	 9221.0	...
4489520	  709.5	  292.4	 9220.0	...
4489521	  710.1	  292.3	 9221.0	...
4489522	  708.9	  292.4	 9223.0	...
4489523	  707.9	  292.5	 9225.0	...
4489524	  707.6	  292.6	 9227.0	...
4489525	  708.1	  292.7	 9229.0	...
4489526	  708.2	  292.8	 9227.0	...
4489527	  707.8	  292.8	 9225.0	...
4489528	  707.4	  292.7	 9223.0	...
4489529	  707.7	  292.9	 9222.0	...
4489530	  708.1	  293.2	 9221.0	...
4489531	  708.7	  293.6	 9219.0	...
4489532	  709.2	  293.7	 9218.0	...
4489533	  709.6	  293.8	 9218.0	...
4489534	  709.6	  293.9	 9219.0	...
4489535	  709.6	  293.9	 9218.0	...
4489536	  709.6	  293.8	 9217.0	...
4489537	  709.4	  293.8	 9216.0	...
4489538	  709.1	  293.8	 9215.0	...
4489539	  709.1	  293.8	 9215.0	...
4489540	  709.2	  293.9	 9214.0	...
4489541	  709.8	  293.9	 9216.0	...
4489542	  710.3	  293.8	 9216.0	...
4489543	  710.8	  293.8	 9213.0	...
4489544	  710.8	  293.9	 9210.0	...
4489545	  710.6	  293.4	 9208.0	...
4489546	  710.0	  293.0	 9208.0	...
4489547	  709.5	  292.5	 9208.0	...
4489548	  709.3	  292.6	 9206.0	...
4489549	  709.2	  292.8	 9204.0	...
4489550	  709.2	  293.1	 9202.0	...
4489551	  709.0	  293.4	 9200.0	...
4489552	  708.9	  293.5	 9200.0	...
4489553	  708.9	  293.5	 9201.0	...
4489554	  708.9	  293.5	 9202.0	...
4489555	  708.9	  293.5	 9200.0	...
4489556	  708.8	  293.5	 9197.0	...
4489557	  708.7	  293.5	 9193.0	...
4489558	  708.7	  292.8	 9199.0	...
4489559	  708.9	  292.1	 9205.0	...
4489560	  709.2	  291.7	 9208.0	...
4489561	  709.7	  292.1	 9206.0	...
4489562	  710.1	  292.4	 9204.0	...
4489563	  710.5	  292.4	 9205.0	...
4489564	  710.6	  292.9	 9206.0	...
4489565	  710.2	  293.6	 9202.0	...
4489566	  709.7	  294.2	 9196.0	...
4489567	  709.2	  294.1	 9189.0	...
4489568	  709.2	  294.0	 9189.0	...
4489569	  709.3	  293.8	 9190.0	...
4489570	  709.0	  293.8	 9190.0	...
4489571	  708.7	  293.5	 9190.0	...
MSG	4489572 0000 _ Number Off
4489572	  708.4	  293.3	 9190.0	...
4489573	  708.7	  293.2	 9193.0	...
4489574	  708.9	  293.5	 9196.0	...
4489575	  709.2	  293.8	 9195.0	...
4489576	  709.1	  293.9	 9191.0	...
4489577	  709.1	  294.0	 9189.0	...
4489578	  709.0	  294.1	 9192.0	...
4489579	  708.9	  294.0	 9194.0	...
4489580	  708.8	  293.9	 9193.0	...
4489581	  708.7	  293.5	 9192.0	...
4489582	  709.0	  293.3	 9189.0	...
4489583	  709.3	  293.2	 9187.0	...
4489584	  709.7	  293.4	 9185.0	...
4489585	  709.9	  293.6	 9185.0	...
4489586	  709.8	  293.7	 9183.0	...
4489587	  709.9	  294.5	 9182.0	...
4489588	  710.0	  295.4	 9182.0	...
4489589	  710.4	  295.6	 9186.0	...
4489590	  710.6	  295.1	 9188.0	...
4489591	  710.3	  294.5	 9190.0	...
4489592	  709.9	  294.5	 9191.0	...
4489593	  709.4	  294.7	 9193.0	...
4489594	  709.6	  294.8	 9189.0	...
4489595	  709.7	  294.9	 9185.0	...
4489596	  709.7	  294.9	 9180.0	...
4489597	  709.5	  295.1	 9180.0	...
4489598	  709.3	  295.4	 9180.0	...
4489599	  709.3	  295.6	 9179.0	...
4489600	  709.6	  295.4	 9180.0	...
4489601	  709.8	  295.2	 9185.0	...
4489602	  709.9	  295.1	 9191.0	...
4489603	  709.8	  294.5	 9193.0	...
4489604	  709.8	  293.9	 9189.0	...
4489605	  709.7	  293.7	 9185.0	...
4489606	  709.8	  294.3	 9183.0	...
4489607	  709.5	  294.9	 9183.0	...
4489608	  709.1	  295.2	 9182.0	...
4489609	  708.8	  295.5	 9180.0	...
4489610	  709.1	  295.7	 9179.0	...
4489611	  709.2	  295.9	 9178.0	...
4489612	  709.3	  296.1	 9178.0	...
4489613	  709.3	  296.3	 9176.0	...
4489614	  709.4	  296.3	 9175.0	...
4489615	  709.1	  296.0	 9175.0	...
4489616	  708.9	  295.8	 9176.0	...
4489617	  708.6	  295.7	 9175.0	...
4489618	  708.6	  295.9	 9173.0	...
4489619	  708.5	  296.1	 9171.0	...
4489620	  708.3	  296.3	 9169.0	...
4489621	  708.2	  296.3	 9171.0	...
4489622	  708.6	  296.3	 9172.0	...
4489623	  709.1	  296.2	 9174.0	...
4489624	  709.5	  296.2	 9173.0	...
4489625	  709.5	  296.3	 9172.0	...
4489626	  709.6	  296.4	 9172.0	...
4489627	  709.8	  296.4	 9172.0	...
4489628	  709.7	  296.5	 9172.0	...
4489629	  709.2	  296.2	 9170.0	...
4489630	  708.7	  295.9	 9168.0	...
4489631	  708.5	  295.9	 9165.0	...
4489632	  708.5	  296.3	 9164.0	...
4489633	  708.7	  296.8	 9163.0	...
4489634	  709.0	  297.0	 9163.0	...
4489635	  709.2	  297.4	 9163.0	...
4489636	  708.9	  297.5	 9163.0	...
4489637	  708.4	  297.3	 9165.0	...
4489638	  708.8	  296.7	 9168.0	...
4489639	  709.7	  296.5	 9171.0	...
4489640	  710.2	  296.9	 9171.0	...
4489641	  709.7	  297.4	 9172.0	...
4489642	  709.2	  297.5	 9172.0	...
4489643	  709.1	  297.8	 9172.0	...
4489644	  709.0	  297.9	 9171.0	...
4489645	  708.8	  298.0	 9170.0	...
4489646	  708.6	  297.9	 9166.0	...
4489647	  708.2	  297.8	 9159.0	...
4489648	  707.9	  297.8	 9153.0	...
4489649	  707.6	  297.9	 9152.0	...
4489650	  707.6	  297.8	 9155.0	...
4489651	  707.7	  297.1	 9157.0	...
4489652	  707.9	  296.5	 9156.0	...
4489653	  708.0	  296.3	 9154.0	...
4489654	  707.9	  296.6	 9161.0	...
4489655	  707.6	  297.0	 9168.0	...
4489656	  707.4	  297.0	 9166.0	...
4489657	  707.2	  296.7	 9158.0	...
4489658	  707.2	  296.4	 9150.0	...
4489659	  707.4	  296.1	 9150.0	...
4489660	  707.5	  296.1	 9150.0	...
4489661	  707.6	  296.0	 9150.0	...
4489662	  707.7	  295.9	 9149.0	...
4489663	  707.8	  296.1	 9149.0	...
4489664	  707.9	  296.3	 9150.0	...
4489665	  707.8	  296.6	 9150.0	...
4489666	  707.7	  296.6	 9151.0	...
4489667	  707.6	  296.7	 9151.0	...
4489668	  707.6	  296.8	 9151.0	...
4489669	  707.7	  296.9	 9153.0	...
4489670	  707.2	  296.8	 9155.0	...
4489671	  706.6	  296.6	 9156.0	...
4489672	  706.7	  296.4	 9155.0	...
4489673	  707.2	  296.3	 9154.0	...
4489674	  707.8	  296.4	 9153.0	...
4489675	  707.9	  296.6	 9149.0	...
4489676	  708.1	  296.9	 9147.0	...
4489677	  708.2	  297.1	 9145.0	...
4489678	  708.2	  297.2	 9145.0	...
4489679	  707.8	  297.4	 9145.0	...
4489680	  707.4	  297.6	 9144.0	...
4489681	  707.0	  297.4	 9145.0	...
4489682	  706.9	  297.1	 9147.0	...
4489683	  707.1	  296.7	 9150.0	...
4489684	  707.4	  296.5	 9152.0	...
4489685	  707.8	  296.3	 9152.0	...
4489686	  707.8	  296.6	 9150.0	...
4489687	  707.9	  296.9	 9148.0	...
4489688	  707.3	  297.2	 9146.0	...
4489689	  706.6	  297.2	 9144.0	...
4489690	  706.1	  297.0	 9148.0	...
4489691	  706.2	  296.8	 9152.0	...
4489692	  706.4	  296.6	 9151.0	...
4489693	  706.2	  296.5	 9145.0	...
4489694	  706.2	  296.4	 9143.0	...
4489695	  706.5	  296.3	 9146.0	...
4489696	  706.7	  296.3	 9151.0	...
4489697	  706.9	  296.1	 9152.0	...
4489698	  706.9	  296.3	 9154.0	...
4489699	  706.9	  296.6	 9152.0	...
4489700	  707.0	  296.9	 9148.0	...
4489701	  707.1	  296.7	 9144.0	...
4489702	  707.2	  296.5	 9143.0	...
4489703	  707.3	  297.0	 9142.0	...
4489704	  707.5	  297.7	 9140.0	...
4489705	  707.6	  298.2	 9138.0	...
4489706	  707.2	  297.9	 9138.0	...
4489707	  706.7	  297.6	 9137.0	...
4489708	  706.3	  297.5	 9136.0	...
4489709	  706.3	  297.5	 9140.0	...
4489710	  706.5	  297.5	 9145.0	...
4489711	  706.6	  297.6	 9146.0	...
4489712	  706.6	  297.0	 9142.0	...
4489713	  706.7	  296.4	 9144.0	...
4489714	  707.0	  296.5	 9150.0	...
4489715	  707.2	  297.3	 9154.0	...
4489716	  707.3	  297.9	 9152.0	...
4489717	  707.0	  297.7	 9150.0	...
4489718	  706.8	  297.6	 9151.0	...
4489719	  706.6	  297.7	 9152.0	...
4489720	  706.6	  297.9	 9152.0	...
4489721	  706.6	  298.1	 9152.0	...
4489722	  706.6	  297.9	 9153.0	...
4489723	  706.4	  297.4	 9156.0	...
4489724	  706.1	  296.9	 9153.0	...
4489725	  705.8	  296.6	 9148.0	...
4489726	  705.7	  296.3	 9144.0	...
4489727	  705.8	  295.9	 9146.0	...
4489728	  705.7	  295.8	 9147.0	...
4489729	  705.7	  296.0	 9148.0	...
4489730	  705.6	  296.2	 9145.0	...
4489731	  705.7	  297.0	 9143.0	...
4489732	  705.8	  297.8	 9140.0	...
4489733	  705.8	  298.6	 9140.0	...
4489734	  705.8	  298.7	 9140.0	...
4489735	  705.7	  298.8	 9140.0	...
4489736	  705.5	  298.9	 9141.0	...
4489737	  705.8	  298.5	 9142.0	...
4489738	  706.3	  298.1	 9143.0	...
4489739	  706.8	  297.8	 9143.0	...
4489740	  706.6	  297.7	 9145.0	...
4489741	  706.4	  297.5	 9148.0	...
4489742	  706.4	  297.2	 9151.0	...
4489743	  706.7	  297.1	 9153.0	...
4489744	  707.0	  297.3	 9155.0	...
4489745	  707.3	  297.5	 9156.0	...
4489746	  707.5	  297.7	 9157.0	...
4489747	  707.7	  297.8	 9158.0	...
4489748	  708.1	  297.8	 9159.0	...
4489749	  708.7	  297.8	 9159.0	...
4489750	  709.2	  297.6	 9158.0	...
4489751	  709.1	  297.4	 9153.0	...
4489752	  709.0	  297.1	 9148.0	...
4489753	  708.9	  296.9	 9148.0	...
4489754	  708.7	  296.9	 9152.0	...
4489755	  708.5	  296.8	 9157.0	...
4489756	  708.4	  296.6	 9157.0	...
4489757	  708.2	  296.5	 9156.0	...
4489758	  708.1	  296.5	 9152.0	...
4489759	  708.0	  296.5	 9148.0	...
4489760	  708.0	  296.5	 9147.0	...
4489761	  708.0	  296.5	 9148.0	...
4489762	  708.0	  296.7	 9148.0	...
4489763	  708.1	  296.8	 9149.0	...
4489764	  708.0	  297.2	 9149.0	...
4489765	  707.7	  297.3	 9149.0	...
4489766	  707.8	  297.2	 9150.0	...
4489767	  708.1	  296.9	 9151.0	...
4489768	  708.5	  296.5	 9152.0	...
4489769	  708.6	  296.4	 9154.0	...
4489770	  708.8	  296.4	 9156.0	...
4489771	  708.8	  296.5	 9158.0	...
4489772	  708.8	  296.6	 9157.0	...
MSG	4489773 0000 _ Number On
4489773	  708.2	  296.7	 9155.0	...
4489774	  707.5	  296.8	 9153.0	...
4489775	  707.1	  296.8	 9153.0	...
4489776	  707.3	  296.8	 9154.0	...
4489777	  707.6	  296.3	 9160.0	...
4489778	  707.5	  295.8	 9165.0	...
4489779	  707.6	  295.7	 9171.0	...
4489780	  708.0	  296.0	 9173.0	...
4489781	  708.3	  296.2	 9175.0	...
4489782	  708.3	  296.0	 9174.0	...
4489783	  708.2	  295.9	 9172.0	...
4489784	  708.4	  295.9	 9171.0	...
4489785	  708.7	  296.2	 9172.0	...
4489786	  708.5	  296.6	 9170.0	...
4489787	  708.1	  296.8	 9168.0	...
4489788	  707.8	  296.5	 9165.0	...
4489789	  707.8	  296.3	 9163.0	...
4489790	  707.9	  296.4	 9161.0	...
4489791	  707.7	  296.6	 9160.0	...
4489792	  707.6	  296.8	 9161.0	...
4489793	  707.5	  297.1	 9162.0	...
4489794	  707.6	  297.3	 9164.0	...
4489795	  707.7	  297.4	 9163.0	...
4489796	  707.9	  297.0	 9161.0	...
4489797	  707.9	  296.6	 9161.0	...
4489798	  708.3	  296.1	 9162.0	...
4489799	  708.7	  296.5	 9163.0	...
4489800	  709.1	  297.0	 9164.0	...
4489801	  708.7	  297.0	 9165.0	...
4489802	  708.6	  296.5	 9167.0	...
4489803	  708.6	  296.0	 9168.0	...
4489804	  709.0	  296.5	 9169.0	...
4489805	  709.1	  297.0	 9169.0	...
4489806	  708.9	  297.2	 9170.0	...
4489807	  708.7	  296.9	 9170.0	...
4489808	  708.6	  296.5	 9170.0	...
4489809	  708.3	  296.5	 9170.0	...
4489810	  707.9	  296.5	 9167.0	...
4489811	  707.5	  296.2	 9165.0	...
4489812	  707.8	  295.8	 9159.0	...
4489813	  708.3	  295.4	 9155.0	...
4489814	  708.9	  295.4	 9151.0	...
4489815	  708.5	  295.2	 9153.0	...
4489816	  707.9	  295.1	 9158.0	...
4489817	  707.5	  295.1	 9163.0	...
4489818	  707.8	  295.3	 9168.0	...
4489819	  708.0	  295.5	 9169.0	...
4489820	  707.9	  295.6	 9170.0	...
4489821	  707.7	  295.8	 9169.0	...
4489822	  707.5	  296.0	 9169.0	...
4489823	  708.2	  296.0	 9169.0	...
4489824	  709.0	  295.9	 9170.0	...
4489825	  709.7	  295.8	 9171.0	...
4489826	  709.5	  295.7	 9169.0	...
4489827	  709.3	  295.5	 9170.0	...
4489828	  709.2	  296.3	 9171.0	...
4489829	  709.0	  297.2	 9165.0	...
4489830	  708.8	  297.6	 9158.0	...
4489831	  708.8	  297.1	 9157.0	...
4489832	  709.4	  296.4	 9163.0	...
4489833	  710.2	  296.2	 9170.0	...
4489834	  710.7	  296.7	 9170.0	...
4489835	  710.9	  297.4	 9169.0	...
4489836	  711.1	  297.8	 9169.0	...
4489837	  710.8	  297.3	 9168.0	...
4489838	  710.4	  296.8	 9169.0	...
4489839	  710.1	  296.7	 9168.0	...
4489840	  710.2	  296.8	 9168.0	...
4489841	  710.4	  296.9	 9168.0	...
4489842	  710.6	  297.0	 9167.0	...
4489843	  710.7	  297.1	 9164.0	...
4489844	  710.4	  297.5	 9161.0	...
4489845	  710.0	  297.8	 9160.0	...
4489846	  709.6	  298.2	 9160.0	...
4489847	  709.6	  298.3	 9160.0	...
4489848	  709.6	  298.4	 9160.0	...
4489849	  709.5	  298.1	 9160.0	...
4489850	  709.4	  297.7	 9161.0	...
4489851	  709.3	  297.4	 9163.0	...
4489852	  709.5	  297.2	 9163.0	...
4489853	  709.8	  297.4	 9162.0	...
4489854	  710.3	  297.7	 9162.0	...
4489855	  710.5	  298.0	 9164.0	...
4489856	  710.5	  298.2	 9167.0	...
4489857	  710.4	  298.1	 9168.0	...
4489858	  710.2	  297.9	 9164.0	...
4489859	  710.1	  297.7	 9158.0	...
4489860	  710.3	  297.6	 9157.0	...
4489861	  710.7	  297.4	 9161.0	...
4489862	  711.3	  297.7	 9166.0	...
4489863	  711.5	  298.2	 9161.0	...
4489864	  711.2	  298.7	 9157.0	...
4489865	  711.0	  298.7	 9153.0	...
4489866	  711.0	  298.6	 9155.0	...
4489867	  711.2	  298.6	 9157.0	...
4489868	  711.2	  298.6	 9159.0	...
4489869	  710.9	  298.7	 9158.0	...
4489870	  710.7	  299.0	 9157.0	...
4489871	  710.5	  299.4	 9158.0	...
4489872	  710.8	  299.7	 9162.0	...
4489873	  710.8	  299.6	 9166.0	...
4489874	  710.6	  299.6	 9169.0	...
4489875	  710.4	  299.7	 9167.0	...
4489876	  710.4	  300.0	 9165.0	...
4489877	  710.3	  300.3	 9164.0	...
4489878	  709.7	  300.1	 9166.0	...
4489879	  709.0	  299.8	 9169.0	...
4489880	  709.2	  299.4	 9170.0	...
4489881	  710.0	  299.4	 9170.0	...
4489882	  710.8	  299.4	 9168.0	...
4489883	  711.3	  299.4	 9166.0	...
4489884	  711.6	  299.5	 9166.0	...
4489885	  711.9	  299.6	 9165.0	...
4489886	  711.8	  299.7	 9165.0	...
4489887	  711.5	  299.0	 9172.0	...
4489888	  711.5	  298.3	 9178.0	...
4489889	  711.4	  297.6	 9183.0	...
4489890	  711.4	  297.7	 9182.0	...
4489891	  711.2	  297.9	 9180.0	...
4489892	  711.3	  298.2	 9180.0	...
4489893	  711.7	  298.5	 9178.0	...
4489894	  712.0	  298.8	 9176.0	...
4489895	  711.9	  299.1	 9175.0	...
4489896	  711.8	  299.6	 9177.0	...
4489897	  711.6	  299.9	 9179.0	...
4489898	  711.7	  300.1	 9180.0	...
4489899	  711.8	  300.0	 9180.0	...
4489900	  711.8	  299.8	 9182.0	...
4489901	  711.7	  299.2	 9184.0	...
4489902	  711.6	  298.7	 9186.0	...
4489903	  711.4	  298.4	 9186.0	...
4489904	  711.3	  298.7	 9185.0	...
4489905	  711.4	  298.9	 9184.0	...
4489906	  711.5	  299.1	 9184.0	...
4489907	  711.5	  299.2	 9182.0	...
4489908	  711.5	  299.4	 9181.0	...
4489909	  711.5	  299.3	 9178.0	...
4489910	  711.5	  299.3	 9176.0	...
4489911	  711.5	  299.3	 9174.0	...
4489912	  711.6	  299.2	 9178.0	...
4489913	  711.7	  299.1	 9183.0	...
4489914	  711.8	  299.0	 9187.0	...
4489915	  712.3	  299.0	 9187.0	...
4489916	  712.7	  299.0	 9187.0	...
4489917	  713.0	  298.9	 9190.0	...
4489918	  712.7	  298.9	 9194.0	...
4489919	  712.4	  298.8	 9193.0	...
4489920	  712.3	  298.6	 9189.0	...
4489921	  712.4	  298.4	 9187.0	...
4489922	  712.4	  298.0	 9191.0	...
4489923	  712.3	  297.9	 9194.0	...
4489924	  712.2	  297.8	 9192.0	...
4489925	  712.3	  298.2	 9190.0	...
4489926	  712.7	  298.4	 9189.0	...
4489927	  713.3	  298.7	 9193.0	...
4489928	  713.9	  298.8	 9195.0	...
4489929	  714.0	  299.0	 9194.0	...
4489930	  713.7	  298.7	 9192.0	...
4489931	  712.8	  298.6	 9187.0	...
4489932	  712.1	  298.7	 9182.0	...
4489933	  711.7	  299.1	 9177.0	...
4489934	  711.8	  299.3	 9176.0	...
4489935	  711.8	  299.2	 9176.0	...
4489936	  711.6	  299.0	 9175.0	...
4489937	  711.5	  298.8	 9173.0	...
4489938	  711.7	  298.7	 9173.0	...
4489939	  711.7	  298.7	 9175.0	...
4489940	  711.7	  298.7	 9176.0	...
4489941	  711.4	  298.7	 9174.0	...
4489942	  711.3	  298.6	 9171.0	...
4489943	  711.2	  298.7	 9169.0	...
4489944	  711.3	  299.1	 9169.0	...
4489945	  711.4	  299.5	 9169.0	...
4489946	  711.6	  299.7	 9170.0	...
4489947	  711.7	  299.5	 9171.0	...
4489948	  711.9	  299.5	 9173.0	...
4489949	  712.0	  299.3	 9175.0	...
4489950	  712.1	  299.2	 9171.0	...
4489951	  712.1	  298.9	 9165.0	...
4489952	  711.9	  298.7	 9167.0	...
4489953	  711.7	  298.5	 9174.0	...
4489954	  711.6	  298.2	 9181.0	...
4489955	  711.5	  298.0	 9181.0	...
4489956	  711.6	  298.6	 9180.0	...
4489957	  711.8	  299.3	 9180.0	...
4489958	  712.0	  300.0	 9180.0	...
4489959	  712.2	  299.9	 9181.0	...
4489960	  712.3	  299.8	 9182.0	...
4489961	  712.4	  299.8	 9181.0	...
4489962	  712.4	  299.7	 9179.0	...
4489963	  712.5	  299.7	 9178.0	...
4489964	  712.8	  299.6	 9178.0	...
4489965	  713.0	  299.5	 9182.0	...
4489966	  713.1	  299.4	 9185.0	...
4489967	  712.8	  299.2	 9189.0	...
4489968	  712.5	  299.1	 9189.0	...
4489969	  712.2	  298.9	 9188.0	...
4489970	  712.3	  298.6	 9187.0	...
4489971	  712.5	  298.3	 9186.0	...
4489972	  712.9	  298.5	 9186.0	...
4489973	  713.2	  298.9	 9185.0	...
4489974	  713.4	  299.4	 9186.0	...
4489975	  713.6	  299.5	 9186.0	...
4489976	  713.5	  299.2	 9186.0	...
4489977	  713.4	  298.7	 9188.0	...
4489978	  713.4	  298.7	 9191.0	...
4489979	  713.6	  299.2	 9194.0	...
4489980	  713.7	  299.6	 9194.0	...
4489981	  713.3	  299.5	 9193.0	...
4489982	  713.0	  299.5	 9192.0	...
4489983	  712.5	  299.2	 9187.0	...
4489984	  712.6	  298.9	 9183.0	...
4489985	  712.9	  298.9	 9179.0	...
4489986	  713.0	  299.2	 9179.0	...
4489987	  713.0	  299.9	 9182.0	...
4489988	  712.8	  300.5	 9185.0	...
4489989	  713.2	  301.1	 9188.0	...
4489990	  713.6	  301.3	 9188.0	...
4489991	  713.9	  301.1	 9189.0	...
4489992	  713.6	  301.0	 9189.0	...
4489993	  713.4	  300.3	 9189.0	...
4489994	  713.3	  299.7	 9190.0	...
4489995	  713.3	  299.0	 9191.0	...
4489996	  713.3	  299.0	 9187.0	...
4489997	  712.9	  298.9	 9183.0	...
4489998	  712.6	  299.0	 9181.0	...
4489999	  712.2	  299.2	 9182.0	...
4490000	  712.4	  300.1	 9184.0	...
4490001	  712.6	  300.9	 9184.0	...
4490002	  712.8	  301.7	 9185.0	...
4490003	  712.5	  301.8	 9186.0	...
4490004	  712.2	  302.0	 9191.0	...
4490005	  712.2	  302.2	 9198.0	...
4490006	  712.7	  302.2	 9205.0	...
4490007	  713.3	  302.1	 9204.0	...
4490008	  713.6	  301.9	 9200.0	...
4490009	  713.9	  301.6	 9194.0	...
4490010	  714.0	  301.3	 9191.0	...
4490011	  714.0	  301.2	 9192.0	...
4490012	  713.7	  301.1	 9194.0	...
4490013	  713.5	  301.0	 9196.0	...
4490014	  713.3	  301.1	 9197.0	...
4490015	  713.2	  301.1	 9197.0	...
4490016	  713.3	  301.1	 9197.0	...
4490017	  713.4	  300.9	 9197.0	...
4490018	  713.5	  300.7	 9200.0	...
4490019	  713.5	  300.5	 9204.0	...
4490020	  713.1	  300.3	 9203.0	...
4490021	  712.7	  300.4	 9198.0	...
4490022	  712.3	  300.6	 9197.0	...
4490023	  712.2	  300.7	 9200.0	...
4490024	  712.3	  300.6	 9198.0	...
4490025	  712.6	  300.5	 9192.0	...
4490026	  712.7	  300.2	 9186.0	...
4490027	  713.2	  300.0	 9186.0	...
4490028	  713.6	  300.0	 9188.0	...
4490029	  713.7	  300.3	 9193.0	...
4490030	  713.2	  300.8	 9197.0	...
4490031	  712.4	  301.1	 9200.0	...
4490032	  712.1	  300.9	 9199.0	...
4490033	  712.7	  300.7	 9199.0	...
4490034	  713.5	  300.4	 9198.0	...
4490035	  714.4	  300.4	 9200.0	...
4490036	  714.2	  300.7	 9202.0	...
4490037	  714.0	  300.9	 9204.0	...
4490038	  713.7	  301.0	 9203.0	...
4490039	  713.9	  301.0	 9202.0	...
4490040	  714.1	  300.9	 9201.0	...
4490041	  714.3	  300.8	 9203.0	...
4490042	  713.8	  300.7	 9204.0	...
4490043	  713.2	  300.6	 9207.0	...
4490044	  712.6	  300.7	 9208.0	...
4490045	  712.5	  300.8	 9209.0	...
4490046	  712.7	  300.9	 9210.0	...
4490047	  712.8	  300.8	 9209.0	...
4490048	  713.0	  300.9	 9205.0	...
4490049	  712.9	  301.0	 9201.0	...
4490050	  713.2	  301.1	 9198.0	...
4490051	  713.4	  301.1	 9198.0	...
4490052	  713.6	  300.7	 9198.0	...
4490053	  713.4	  300.2	 9202.0	...
4490054	  713.1	  299.6	 9206.0	...
4490055	  713.1	  299.4	 9210.0	...
4490056	  713.2	  299.3	 9210.0	...
4490057	  713.0	  299.3	 9212.0	...
4490058	  712.6	  299.3	 9215.0	...
4490059	  712.4	  299.3	 9218.0	...
4490060	  712.6	  299.4	 9220.0	...
4490061	  712.7	  299.5	 9220.0	...
4490062	  712.7	  299.4	 9220.0	...
4490063	  712.7	  299.6	 9220.0	...
4490064	  712.8	  299.9	 9220.0	...
4490065	  712.9	  300.2	 9221.0	...
4490066	  712.9	  300.3	 9221.0	...
4490067	  712.8	  300.4	 9222.0	...
4490068	  712.4	  300.6	 9223.0	...
4490069	  712.0	  300.7	 9222.0	...
4490070	  711.8	  300.7	 9222.0	...
4490071	  711.8	  300.6	 9221.0	...
4490072	  711.8	  300.5	 9220.0	...
4490073	  711.9	  300.5	 9222.0	...
4490074	  711.9	  300.8	 9224.0	...
4490075	  711.7	  301.1	 9229.0	...
4490076	  711.3	  301.1	 9232.0	...
4490077	  711.3	  300.3	 9234.0	...
4490078	  711.7	  299.5	 9236.0	...
4490079	  712.1	  299.0	 9239.0	...
4490080	  712.1	  298.9	 9240.0	...
4490081	  712.0	  299.0	 9239.0	...
4490082	  711.9	  299.2	 9239.0	...
4490083	  712.1	  299.5	 9239.0	...
4490084	  712.4	  299.7	 9240.0	...
4490085	  712.7	  300.1	 9240.0	...
4490086	  712.6	  300.6	 9239.0	...
MSG	4490087 0000 _ Number Off
4490087	  712.4	  300.6	 9238.0	...
4490088	  712.1	  300.1	 9238.0	...
4490089	  712.1	  299.9	 9237.0	...
4490090	  712.3	  300.0	 9236.0	...
4490091	  712.7	  300.2	 9236.0	...
4490092	  713.0	  300.2	 9238.0	...
4490093	  713.1	  300.3	 9242.0	...
4490094	  713.0	  300.5	 9246.0	...
4490095	  712.8	  299.9	 9249.0	...
4490096	  712.5	  299.1	 9252.0	...
4490097	  711.9	  298.2	 9251.0	...
4490098	  711.1	  298.1	 9248.0	...
4490099	  710.6	  298.0	 9245.0	...
4490100	  710.6	  298.6	 9245.0	...
4490101	  711.0	  299.3	 9242.0	...
4490102	  711.5	  300.1	 9240.0	...
4490103	  712.1	  300.1	 9242.0	...
4490104	  712.6	  299.9	 9246.0	...
4490105	  712.8	  299.3	 9250.0	...
4490106	  712.5	  298.7	 9250.0	...
4490107	  712.3	  298.2	 9250.0	...
4490108	  712.3	  298.0	 9250.0	...
4490109	  712.6	  298.1	 9250.0	...
4490110	  713.2	  298.3	 9249.0	...
4490111	  713.8	  298.7	 9248.0	...
4490112	  714.1	  298.8	 9247.0	...
4490113	  714.1	  299.0	 9250.0	...
4490114	  713.9	  299.0	 9253.0	...
4490115	  713.6	  298.9	 9257.0	...
4490116	  713.3	  298.5	 9258.0	...
4490117	  712.9	  298.1	 9261.0	...
4490118	  712.8	  298.0	 9263.0	...
4490119	  712.8	  298.3	 9259.0	...
4490120	  712.9	  298.5	 9254.0	...
4490121	  712.9	  298.5	 9249.0	...
4490122	  712.3	  298.5	 9250.0	...
4490123	  711.6	  298.4	 9252.0	...
4490124	  711.0	  298.4	 9254.0	...
4490125	  711.4	  298.3	 9254.0	...
4490126	  711.8	  298.2	 9255.0	...
4490127	  712.2	  298.1	 9257.0	...
4490128	  712.4	  298.1	 9260.0	...
4490129	  712.9	  298.1	 9266.0	...
4490130	  713.4	  298.2	 9272.0	...
4490131	  713.3	  298.4	 9274.0	...
4490132	  712.6	  298.5	 9271.0	...
4490133	  711.8	  298.4	 9268.0	...
4490134	  711.8	  297.8	 9266.0	...
4490135	  712.1	  297.2	 9265.0	...
4490136	  712.5	  296.7	 9264.0	...
4490137	  712.7	  296.7	 9264.0	...
4490138	  713.0	  296.4	 9264.0	...
4490139	  713.0	  296.3	 9263.0	...
4490140	  713.1	  296.6	 9265.0	...
4490141	  713.1	  297.0	 9267.0	...
4490142	  713.2	  297.4	 9271.0	...
4490143	  713.3	  297.5	 9273.0	...
4490144	  713.5	  297.8	 9275.0	...
4490145	  713.6	  298.2	 9275.0	...
4490146	  713.5	  298.0	 9275.0	...
4490147	  713.6	  297.3	 9274.0	...
4490148	  713.7	  296.3	 9273.0	...
4490149	  713.8	  295.8	 9272.0	...
4490150	  713.7	  295.5	 9271.0	...
4490151	  713.1	  295.4	 9271.0	...
4490152	  712.7	  295.9	 9270.0	...
4490153	  712.4	  296.5	 9270.0	...
4490154	  712.5	  297.1	 9268.0	...
4490155	  712.5	  297.2	 9266.0	...
4490156	  712.4	  297.0	 9268.0	...
4490157	  712.2	  296.7	 9272.0	...
4490158	  711.8	  296.4	 9275.0	...
4490159	  711.4	  296.2	 9274.0	...
4490160	  711.0	  296.0	 9271.0	...
4490161	  711.0	  295.7	 9270.0	...
4490162	  711.1	  295.8	 9271.0	...
4490163	  711.3	  296.3	 9273.0	...
4490164	  711.4	  296.8	 9275.0	...
4490165	  711.9	  296.8	 9275.0	...
4490166	  712.3	  296.5	 9274.0	...
4490167	  712.9	  296.3	 9275.0	...
4490168	  712.9	  296.2	 9276.0	...
4490169	  712.9	  296.2	 9276.0	...
4490170	  712.5	  296.1	 9275.0	...
4490171	  712.2	  296.2	 9275.0	...
4490172	  712.1	  296.2	 9275.0	...
4490173	  712.1	  296.2	 9276.0	...
4490174	  712.1	  296.4	 9276.0	...
4490175	  711.9	  296.4	 9275.0	...
4490176	  711.8	  296.5	 9276.0	...
4490177	  712.0	  296.5	 9277.0	...
4490178	  712.2	  296.6	 9280.0	...
4490179	  712.5	  296.8	 9283.0	...
4490180	  712.4	  296.8	 9286.0	...
4490181	  712.4	  296.8	 9288.0	...
4490182	  712.0	  296.6	 9289.0	...
4490183	  711.8	  296.5	 9289.0	...
4490184	  711.6	  296.5	 9289.0	...
4490185	  711.9	  296.8	 9289.0	...
4490186	  712.1	  297.1	 9289.0	...
4490187	  712.2	  297.4	 9289.0	...
4490188	  711.9	  297.5	 9289.0	...
4490189	  711.4	  297.2	 9290.0	...
4490190	  711.7	  296.8	 9291.0	...
4490191	  712.5	  296.4	 9292.0	...
4490192	  713.2	  296.3	 9292.0	...
4490193	  713.2	  296.4	 9292.0	...
4490194	  712.8	  296.4	 9292.0	...
4490195	  712.3	  296.4	 9292.0	...
4490196	  712.1	  296.5	 9291.0	...
4490197	  712.7	  296.7	 9290.0	...
4490198	  713.5	  296.9	 9290.0	...
4490199	  713.5	  296.9	 9291.0	...
4490200	  713.2	  296.5	 9290.0	...
4490201	  712.8	  296.1	 9289.0	...
4490202	  712.8	  295.7	 9288.0	...
4490203	  712.6	  295.7	 9291.0	...
4490204	  712.6	  295.8	 9295.0	...
4490205	  712.7	  295.9	 9297.0	...
4490206	  712.8	  296.0	 9297.0	...
4490207	  712.9	  296.1	 9297.0	...
4490208	  712.4	  296.3	 9296.0	...
4490209	  711.9	  296.4	 9296.0	...
4490210	  711.4	  296.5	 9294.0	...
4490211	  711.6	  296.5	 9293.0	...
4490212	  712.4	  296.3	 9292.0	...
4490213	  713.0	  295.8	 9292.0	...
4490214	  713.0	  295.3	 9291.0	...
4490215	  712.4	  295.1	 9293.0	...
4490216	  712.8	  295.4	 9295.0	...
4490217	  713.7	  295.6	 9298.0	...
4490218	  714.6	  295.6	 9299.0	...
4490219	  714.6	  295.4	 9302.0	...
4490220	  714.1	  295.4	 9310.0	...
4490221	  713.6	  295.4	 9316.0	...
4490222	  713.2	  295.5	 9320.0	...
4490223	  713.6	  295.6	 9319.0	...
4490224	  713.9	  295.5	 9319.0	...
4490225	  714.2	  295.7	 9319.0	...
4490226	  714.0	  296.0	 9317.0	...
4490227	  713.5	  295.6	 9315.0	...
4490228	  712.9	  295.0	 9319.0	...
4490229	  713.5	  295.0	 9325.0	...
4490230	  714.3	  295.6	 9322.0	...
4490231	  714.7	  296.1	 9314.0	...
4490232	  714.2	  296.0	 9311.0	...
4490233	  713.7	  295.9	 9317.0	...
4490234	  713.4	  295.1	 9323.0	...
4490235	  713.5	  294.4	 9324.0	...
4490236	  714.0	  294.0	 9325.0	...
4490237	  714.6	  294.3	 9325.0	...
4490238	  714.9	  294.7	 9323.0	...
4490239	  714.8	  295.0	 9321.0	...
4490240	  714.4	  295.3	 9319.0	...
4490241	  713.9	  295.4	 9318.0	...
4490242	  713.5	  295.4	 9316.0	...
4490243	  713.6	  295.2	 9315.0	...
4490244	  714.0	  295.5	 9314.0	...
4490245	  714.3	  295.8	 9314.0	...
4490246	  714.3	  295.3	 9314.0	...
4490247	  714.3	  294.4	 9315.0	...
4490248	  714.2	  293.9	 9316.0	...
4490249	  714.3	  294.2	 9316.0	...
4490250	  714.2	  294.5	 9317.0	...
4490251	  714.1	  294.4	 9319.0	...
4490252	  714.1	  294.4	 9324.0	...
4490253	  714.1	  294.4	 9329.0	...
4490254	  714.1	  294.4	 9332.0	...
4490255	  713.9	  294.4	 9332.0	...
4490256	  713.8	  294.7	 9335.0	...
4490257	  713.7	  295.1	 9338.0	...
4490258	  713.7	  295.4	 9342.0	...
4490259	  714.1	  295.3	 9343.0	...
4490260	  714.5	  295.0	 9344.0	...
4490261	  714.9	  294.7	 9344.0	...
4490262	  714.8	  294.6	 9342.0	...
4490263	  714.7	  294.5	 9338.0	...
4490264	  714.7	  294.8	 9335.0	...
4490265	  714.5	  295.2	 9333.0	...
4490266	  714.3	  295.1	 9332.0	...
4490267	  714.2	  294.6	 9332.0	...
4490268	  714.3	  294.1	 9333.0	...
4490269	  713.8	  294.3	 9336.0	...
4490270	  713.3	  294.6	 9339.0	...
4490271	  713.3	  295.3	 9336.0	...
4490272	  714.1	  295.8	 9333.0	...
4490273	  714.8	  295.9	 9333.0	...
4490274	  714.9	  295.7	 9336.0	...
4490275	  715.0	  295.5	 9338.0	...
4490276	  715.0	  295.5	 9336.0	...
4490277	  714.8	  295.6	 9335.0	...
4490278	  714.5	  295.7	 9338.0	...
4490279	  714.4	  295.8	 9343.0	...
4490280	  714.2	  295.0	 9349.0	...
4490281	  713.8	  294.2	 9350.0	...
4490282	  713.6	  294.0	 9351.0	...
4490283	  713.7	  294.6	 9351.0	...
4490284	  713.9	  294.9	 9352.0	...
4490285	  714.0	  294.5	 9353.0	...
4490286	  714.1	  294.7	 9354.0	...
4490287	  714.3	  295.2	 9355.0	...
4490288	  714.2	  295.2	 9355.0	...
4490289	  714.0	  294.7	 9355.0	...
4490290	  714.0	  294.1	 9358.0	...
4490291	  714.2	  294.0	 9362.0	...
4490292	  714.4	  293.9	 9366.0	...
4490293	  714.3	  293.9	 9366.0	...
4490294	  713.9	  293.9	 9366.0	...
4490295	  713.5	  294.0	 9366.0	...
4490296	  713.1	  293.8	 9367.0	...
MSG	4490297 0000 _ Number On
4490297	  713.0	  293.6	 9368.0	...
4490298	  713.5	  293.7	 9366.0	...
4490299	  714.1	  294.1	 9364.0	...
4490300	  714.7	  294.6	 9364.0	...
4490301	  714.6	  294.8	 9368.0	...
4490302	  714.6	  294.9	 9370.0	...
4490303	  714.7	  295.0	 9369.0	...
4490304	  714.9	  294.6	 9371.0	...
4490305	  715.0	  294.2	 9372.0	...
4490306	  715.2	  293.7	 9374.0	...
4490307	  715.4	  293.5	 9378.0	...
4490308	  715.3	  293.5	 9380.0	...
4490309	  715.2	  294.1	 9383.0	...
4490310	  714.6	  294.9	 9380.0	...
4490311	  714.4	  295.7	 9380.0	...
4490312	  713.9	  296.0	 9378.0	...
4490313	  713.6	  296.2	 9377.0	...
4490314	  713.2	  296.0	 9375.0	...
4490315	  712.9	  295.6	 9375.0	...
4490316	  712.9	  295.4	 9373.0	...
4490317	  713.2	  295.6	 9372.0	...
4490318	  713.8	  295.7	 9371.0	...
4490319	  714.3	  295.5	 9373.0	...
4490320	  714.7	  295.3	 9374.0	...
4490321	  714.6	  295.2	 9375.0	...
4490322	  714.1	  295.0	 9375.0	...
4490323	  713.6	  294.9	 9377.0	...
4490324	  713.2	  294.7	 9379.0	...
4490325	  713.6	  294.7	 9382.0	...
4490326	  713.9	  294.6	 9386.0	...
4490327	  714.3	  294.5	 9391.0	...
4490328	  713.9	  294.5	 9396.0	...
4490329	  713.5	  294.4	 9398.0	...
4490330	  712.9	  294.3	 9398.0	...
4490331	  712.7	  294.2	 9398.0	...
4490332	  713.0	  294.7	 9398.0	...
4490333	  713.5	  295.4	 9399.0	...
4490334	  714.5	  296.0	 9399.0	...
4490335	  715.0	  296.1	 9399.0	...
4490336	  715.3	  296.1	 9400.0	...
4490337	  714.6	  296.3	 9400.0	...
4490338	  713.9	  296.3	 9399.0	...
4490339	  713.4	  296.3	 9397.0	...
4490340	  713.9	  296.2	 9393.0	...
4490341	  714.4	  295.9	 9391.0	...
4490342	  714.3	  295.4	 9388.0	...
4490343	  713.8	  294.8	 9387.0	...
4490344	  713.3	  294.8	 9386.0	...
4490345	  713.3	  294.9	 9388.0	...
4490346	  713.2	  295.2	 9390.0	...
4490347	  713.1	  295.2	 9393.0	...
4490348	  713.1	  295.2	 9395.0	...
4490349	  713.0	  295.3	 9396.0	...
4490350	  712.8	  295.5	 9393.0	...
4490351	  712.5	  295.6	 9389.0	...
4490352	  712.8	  295.6	 9385.0	...
4490353	  713.5	  295.4	 9389.0	...
4490354	  714.2	  295.3	 9392.0	...
4490355	  714.4	  295.1	 9396.0	...
4490356	  714.4	  294.8	 9397.0	...
4490357	  714.5	  294.5	 9399.0	...
4490358	  714.9	  294.2	 9402.0	...
4490359	  715.1	  294.2	 9402.0	...
4490360	  714.3	  294.5	 9402.0	...
4490361	  713.3	  294.9	 9401.0	...
4490362	  712.8	  295.1	 9400.0	...
4490363	  713.4	  294.9	 9397.0	...
4490364	  713.9	  294.7	 9395.0	...
4490365	  713.4	  294.4	 9393.0	...
4490366	  712.9	  294.2	 9393.0	...
4490367	  712.4	  294.1	 9394.0	...
4490368	  712.6	  294.3	 9395.0	...
4490369	  712.9	  294.8	 9396.0	...
4490370	  713.2	  295.1	 9397.0	...
4490371	  713.3	  295.3	 9398.0	...
4490372	  713.6	  295.3	 9399.0	...
4490373	  713.8	  295.3	 9400.0	...
4490374	  714.1	  295.3	 9398.0	...
4490375	  714.1	  295.4	 9395.0	...
4490376	  714.1	  295.3	 9393.0	...
4490377	  714.1	  295.1	 9396.0	...
4490378	  714.1	  295.1	 9399.0	...
4490379	  714.0	  295.3	 9401.0	...
4490380	  714.0	  295.6	 9401.0	...
4490381	  714.1	  295.7	 9401.0	...
4490382	  714.3	  295.0	 9402.0	...
4490383	  713.7	  294.4	 9405.0	...
4490384	  713.0	  294.3	 9407.0	...
4490385	  712.4	  294.8	 9408.0	...
4490386	  712.5	  295.2	 9406.0	...
4490387	  712.9	  295.0	 9404.0	...
4490388	  713.2	  294.8	 9407.0	...
4490389	  713.4	  294.6	 9412.0	...
4490390	  713.3	  294.7	 9414.0	...
4490391	  713.3	  294.8	 9411.0	...
4490392	  713.1	  295.2	 9407.0	...
4490393	  713.0	  295.4	 9406.0	...
4490394	  713.0	  295.8	 9406.0	...
4490395	  713.0	  296.0	 9407.0	...
4490396	  713.1	  296.3	 9406.0	...
4490397	  713.1	  296.4	 9403.0	...
4490398	  713.2	  296.4	 9401.0	...
4490399	  713.1	  296.4	 9400.0	...
4490400	  712.9	  296.3	 9401.0	...
4490401	  712.8	  295.3	 9406.0	...
4490402	  712.9	  294.4	 9411.0	...
4490403	  712.7	  294.2	 9413.0	...
4490404	  712.5	  295.0	 9410.0	...
4490405	  712.5	  295.6	 9407.0	...
4490406	  712.7	  295.3	 9408.0	...
4490407	  712.9	  295.1	 9414.0	...
4490408	  712.9	  295.2	 9418.0	...
4490409	  713.1	  295.5	 9421.0	...
4490410	  713.2	  295.1	 9419.0	...
4490411	  712.9	  294.5	 9418.0	...
4490412	  712.7	  293.9	 9419.0	...
4490413	  712.3	  293.9	 9421.0	...
4490414	  712.1	  294.1	 9422.0	...
4490415	  712.0	  294.2	 9422.0	...
4490416	  712.1	  294.3	 9423.0	...
4490417	  712.3	  294.3	 9423.0	...
4490418	  712.5	  294.8	 9423.0	...
4490419	  713.2	  295.2	 9423.0	...
4490420	  713.8	  295.6	 9424.0	...
4490421	  714.3	  295.4	 9425.0	...
4490422	  713.9	  295.5	 9425.0	...
4490423	  713.5	  295.6	 9426.0	...
4490424	  713.3	  295.7	 9427.0	...
4490425	  713.4	  295.6	 9427.0	...
4490426	  713.7	  295.4	 9429.0	...
4490427	  713.8	  295.2	 9431.0	...
4490428	  713.7	  295.1	 9433.0	...
4490429	  713.3	  294.9	 9433.0	...
4490430	  712.8	  295.0	 9432.0	...
4490431	  712.6	  295.1	 9431.0	...
4490432	  712.6	  295.0	 9430.0	...
4490433	  713.0	  294.8	 9430.0	...
4490434	  713.2	  294.6	 9430.0	...
4490435	  713.5	  294.5	 9429.0	...
4490436	  713.6	  294.1	 9428.0	...
4490437	  713.8	  293.9	 9428.0	...
4490438	  713.7	  293.9	 9428.0	...
4490439	  713.7	  294.3	 9428.0	...
4490440	  713.6	  295.0	 9430.0	...
4490441	  713.5	  295.5	 9433.0	...
4490442	  713.4	  295.8	 9435.0	...
4490443	  713.5	  295.2	 9434.0	...
4490444	  713.6	  294.7	 9431.0	...
4490445	  713.8	  294.3	 9428.0	...
4490446	  713.9	  294.2	 9427.0	...
4490447	  714.0	  294.1	 9427.0	...
4490448	  713.6	  294.0	 9427.0	...
4490449	  713.1	  294.0	 9425.0	...
4490450	  712.9	  294.1	 9424.0	...
4490451	  713.2	  294.4	 9422.0	...
4490452	  713.6	  295.0	 9423.0	...
4490453	  713.7	  295.5	 9424.0	...
4490454	  713.9	  296.2	 9426.0	...
4490455	  713.9	  296.5	 9425.0	...
4490456	  713.8	  296.2	 9424.0	...
4490457	  713.7	  295.5	 9425.0	...
4490458	  713.7	  294.8	 9427.0	...
4490459	  713.8	  294.9	 9428.0	...
4490460	  713.5	  295.1	 9427.0	...
4490461	  713.0	  295.1	 9426.0	...
4490462	  712.6	  295.0	 9428.0	...
4490463	  712.5	  294.9	 9430.0	...
4490464	  712.6	  295.2	 9430.0	...
4490465	  712.8	  295.4	 9429.0	...
4490466	  712.8	  295.4	 9428.0	...
4490467	  712.6	  295.1	 9429.0	...
4490468	  712.2	  294.7	 9431.0	...
4490469	  712.2	  294.5	 9432.0	...
4490470	  712.1	  294.5	 9432.0	...
4490471	  712.0	  294.7	 9429.0	...
4490472	  711.9	  294.6	 9426.0	...
4490473	  711.8	  294.4	 9424.0	...
4490474	  711.8	  294.1	 9425.0	...
4490475	  711.8	  294.1	 9425.0	...
4490476	  711.6	  294.1	 9425.0	...
4490477	  711.3	  294.2	 9425.0	...
4490478	  712.2	  294.1	 9425.0	...
4490479	  713.2	  294.0	 9425.0	...
4490480	  714.2	  294.1	 9427.0	...
4490481	  714.1	  294.5	 9430.0	...
4490482	  714.0	  294.9	 9433.0	...
4490483	  713.6	  294.8	 9437.0	...
4490484	  713.3	  294.5	 9442.0	...
4490485	  712.9	  294.2	 9446.0	...
4490486	  712.7	  294.1	 9448.0	...
4490487	  712.6	  294.0	 9448.0	...
4490488	  712.7	  293.8	 9446.0	...
4490489	  712.9	  294.2	 9446.0	...
4490490	  713.3	  294.8	 9448.0	...
4490491	  713.5	  295.3	 9450.0	...
4490492	  713.6	  295.3	 9451.0	...
4490493	  713.2	  294.9	 9451.0	...
4490494	  713.1	  294.5	 9451.0	...
4490495	  713.0	  294.1	 9452.0	...
4490496	  713.0	  294.0	 9449.0	...
4490497	  712.9	  294.0	 9446.0	...
4490498	  713.1	  293.8	 9443.0	...
4490499	  713.2	  293.6	 9443.0	...
4490500	  713.3	  293.5	 9443.0	...
4490501	  713.3	  293.7	 9443.0	...
4490502	  713.3	  294.2	 9443.0	...
4490503	  713.4	  294.7	 9443.0	...
4490504	  713.4	  294.5	 9443.0	...
4490505	  713.4	  294.1	 9446.0	...
4490506	  713.6	  293.8	 9449.0	...
4490507	  713.8	  293.8	 9448.0	...
4490508	  713.8	  293.8	 9444.0	...
4490509	  713.8	  293.8	 9439.0	...
4490510	  713.4	  293.8	 9439.0	...
4490511	  713.2	  293.7	 9440.0	...
4490512	  712.4	  293.8	 9442.0	...
4490513	  711.9	  293.8	 9441.0	...
4490514	  711.4	  293.8	 9438.0	...
4490515	  711.3	  293.7	 9434.0	...
4490516	  711.4	  293.4	 9434.0	...
4490517	  711.7	  293.2	 9436.0	...
4490518	  712.1	  293.3	 9439.0	...
4490519	  712.2	  293.6	 9442.0	...
4490520	  712.2	  293.9	 9443.0	...
4490521	  712.1	  293.8	 9443.0	...
4490522	  712.2	  293.9	 9443.0	...
4490523	  711.8	  294.1	 9443.0	...
4490524	  711.3	  294.4	 9442.0	...
4490525	  710.9	  294.5	 9438.0	...
4490526	  711.1	  294.2	 9434.0	...
4490527	  711.8	  293.8	 9437.0	...
4490528	  712.4	  293.4	 9442.0	...
4490529	  712.9	  293.2	 9447.0	...
4490530	  712.8	  293.2	 9448.0	...
4490531	  712.6	  293.2	 9447.0	...
4490532	  712.6	  293.2	 9447.0	...
4490533	  712.5	  292.7	 9445.0	...
4490534	  712.3	  291.9	 9442.0	...
4490535	  712.0	  291.1	 9442.0	...
4490536	  711.6	  290.7	 9444.0	...
4490537	  711.6	  290.9	 9446.0	...
4490538	  711.6	  291.6	 9445.0	...
4490539	  711.7	  292.2	 9443.0	...
4490540	  711.7	  292.5	 9442.0	...
4490541	  712.0	  292.4	 9440.0	...
4490542	  712.5	  292.5	 9440.0	...
4490543	  712.9	  292.6	 9441.0	...
4490544	  712.6	  292.6	 9441.0	...
4490545	  712.2	  292.7	 9442.0	...
4490546	  711.6	  292.8	 9441.0	...
4490547	  711.4	  292.8	 9443.0	...
4490548	  711.4	  292.8	 9444.0	...
4490549	  711.5	  292.7	 9441.0	...
4490550	  711.5	  292.5	 9437.0	...
4490551	  711.4	  292.3	 9434.0	...
4490552	  711.1	  292.3	 9435.0	...
4490553	  710.8	  292.4	 9436.0	...
4490554	  710.5	  292.5	 9438.0	...
4490555	  710.4	  292.5	 9439.0	...
4490556	  710.6	  292.5	 9443.0	...
4490557	  710.8	  292.5	 9447.0	...
4490558	  711.0	  292.4	 9450.0	...
4490559	  711.5	  292.3	 9450.0	...
4490560	  711.9	  292.2	 9445.0	...
4490561	  711.4	  292.4	 9440.0	...
4490562	  710.4	  292.6	 9435.0	...
4490563	  709.8	  292.8	 9435.0	...
4490564	  710.2	  293.1	 9436.0	...
4490565	  710.6	  293.4	 9435.0	...
4490566	  710.6	  293.6	 9434.0	...
4490567	  710.5	  293.6	 9434.0	...
4490568	  710.5	  293.6	 9436.0	...
4490569	  710.5	  293.7	 9438.0	...
4490570	  710.3	  293.8	 9435.0	...
4490571	  710.0	  293.8	 9431.0	...
4490572	  709.7	  293.8	 9431.0	...
4490573	  709.8	  293.7	 9434.0	...
4490574	  710.2	  293.6	 9440.0	...
4490575	  710.4	  292.8	 9442.0	...
4490576	  710.6	  292.0	 9442.0	...
4490577	  710.6	  292.1	 9439.0	...
4490578	  710.8	  292.9	 9435.0	...
4490579	  710.8	  293.5	 9434.0	...
4490580	  710.5	  293.5	 9433.0	...
4490581	  710.3	  293.5	 9433.0	...
4490582	  710.2	  293.6	 9434.0	...
4490583	  710.2	  293.7	 9434.0	...
4490584	  710.2	  293.4	 9433.0	...
4490585	  710.2	  293.2	 9432.0	...
4490586	  710.2	  293.2	 9430.0	...
4490587	  710.3	  293.5	 9429.0	...
4490588	  710.4	  293.7	 9428.0	...
4490589	  710.5	  293.8	 9426.0	...
4490590	  710.5	  293.7	 9426.0	...
4490591	  710.5	  293.7	 9428.0	...
4490592	  710.8	  293.7	 9431.0	...
4490593	  711.1	  293.6	 9431.0	...
4490594	  711.3	  293.4	 9431.0	...
4490595	  711.4	  292.8	 9430.0	...
4490596	  711.4	  292.2	 9430.0	...
4490597	  711.0	  291.8	 9430.0	...
4490598	  710.5	  291.9	 9430.0	...
4490599	  710.0	  292.4	 9429.0	...
4490600	  710.0	  292.9	 9428.0	...
4490601	  709.9	  293.3	 9429.0	...
MSG	4490602 0000 _ Number Off
4490602	  709.8	  293.3	 9430.0	...
4490603	  709.5	  293.1	 9428.0	...
4490604	  709.3	  293.0	 9423.0	...
4490605	  709.4	  292.8	 9419.0	...
4490606	  709.8	  292.6	 9425.0	...
4490607	  710.5	  292.3	 9432.0	...
4490608	  711.3	  292.0	 9440.0	...
4490609	  712.0	  291.3	 9440.0	...
4490610	  712.6	  290.7	 9437.0	...
4490611	  712.8	  290.8	 9434.0	...
4490612	  713.0	  291.5	 9433.0	...
4490613	  712.2	  292.3	 9434.0	...
4490614	  711.6	  292.8	 9437.0	...
4490615	  711.4	  293.0	 9438.0	...
4490616	  711.8	  292.8	 9440.0	...
4490617	  711.9	  292.4	 9441.0	...
4490618	  711.8	  292.0	 9439.0	...
4490619	  712.3	  291.5	 9436.0	...
4490620	  712.8	  290.9	 9434.0	...
4490621	  713.2	  290.4	 9436.0	...
4490622	  713.1	  290.4	 9440.0	...
4490623	  712.8	  290.4	 9443.0	...
4490624	  712.6	  290.9	 9444.0	...
4490625	  712.9	  291.3	 9442.0	...
4490626	  713.5	  291.8	 9440.0	...
4490627	  714.0	  291.7	 9441.0	...
4490628	  714.0	  291.6	 9441.0	...
4490629	  713.7	  291.4	 9440.0	...
4490630	  713.4	  291.2	 9439.0	...
4490631	  713.9	  291.2	 9439.0	...
4490632	  714.5	  291.3	 9440.0	...
4490633	  715.1	  291.2	 9441.0	...
4490634	  715.0	  291.1	 9441.0	...
4490635	  714.8	  291.4	 9441.0	...
4490636	  714.6	  291.8	 9443.0	...
4490637	  714.6	  292.1	 9444.0	...
4490638	  714.7	  292.1	 9444.0	...
4490639	  714.8	  292.0	 9443.0	...
4490640	  714.5	  292.0	 9442.0	...
4490641	  714.1	  292.4	 9442.0	...
4490642	  713.6	  292.8	 9442.0	...
4490643	  713.6	  292.9	 9440.0	...
4490644	  713.8	  292.5	 9437.0	...
4490645	  713.9	  292.1	 9437.0	...
4490646	  713.8	  291.6	 9438.0	...
4490647	  713.9	  291.3	 9441.0	...
4490648	  714.0	  291.1	 9443.0	...
4490649	  714.2	  291.0	 9445.0	...
4490650	  714.3	  290.9	 9441.0	...
4490651	  714.4	  290.7	 9437.0	...
4490652	  714.8	  290.5	 9437.0	...
4490653	  715.2	  290.4	 9444.0	...
4490654	  714.8	  290.4	 9451.0	...
4490655	  714.0	  290.5	 9450.0	...
4490656	  713.3	  290.6	 9446.0	...
4490657	  713.4	  291.1	 9442.0	...
4490658	  713.5	  291.4	 9443.0	...
4490659	  713.7	  291.5	 9445.0	...
4490660	  713.8	  291.2	 9446.0	...
4490661	  714.1	  290.7	 9446.0	...
4490662	  714.4	  290.4	 9446.0	...
4490663	  714.4	  291.0	 9445.0	...
4490664	  714.0	  291.9	 9445.0	...
4490665	  713.6	  292.8	 9442.0	...
4490666	  713.3	  292.7	 9436.0	...
4490667	  713.0	  292.1	 9430.0	...
4490668	  712.9	  291.5	 9427.0	...
4490669	  713.0	  291.8	 9426.0	...
4490670	  713.2	  292.5	 9425.0	...
4490671	  713.3	  292.9	 9425.0	...
4490672	  713.5	  292.1	 9425.0	...
4490673	  713.7	  291.3	 9425.0	...
4490674	  714.1	  290.8	 9424.0	...
4490675	  714.1	  290.7	 9424.0	...
4490676	  713.7	  290.8	 9425.0	...
4490677	  713.4	  291.0	 9426.0	...
4490678	  713.3	  291.2	 9431.0	...
4490679	  713.7	  291.5	 9435.0	...
4490680	  713.9	  291.8	 9438.0	...
4490681	  713.9	  291.8	 9437.0	...
4490682	  713.8	  291.4	 9437.0	...
4490683	  714.0	  291.0	 9438.0	...
4490684	  714.4	  290.9	 9440.0	...
4490685	  714.9	  291.1	 9437.0	...
4490686	  714.6	  291.4	 9432.0	...
4490687	  714.1	  291.9	 9427.0	...
4490688	  713.6	  292.3	 9428.0	...
4490689	  713.6	  292.5	 9430.0	...
4490690	  713.7	  292.5	 9438.0	...
4490691	  713.7	  292.2	 9443.0	...
4490692	  713.8	  292.1	 9447.0	...
4490693	  713.6	  292.1	 9445.0	...
4490694	  713.4	  291.9	 9445.0	...
4490695	  713.1	  291.7	 9443.0	...
4490696	  713.5	  291.5	 9441.0	...
4490697	  714.1	  291.3	 9440.0	...
4490698	  714.8	  291.1	 9440.0	...
4490699	  715.0	  290.7	 9441.0	...
4490700	  715.1	  290.5	 9441.0	...
4490701	  715.1	  290.3	 9440.0	...
4490702	  714.8	  290.5	 9440.0	...
4490703	  714.6	  290.7	 9441.0	...
4490704	  714.4	  290.8	 9442.0	...
4490705	  714.4	  290.6	 9443.0	...
4490706	  714.4	  290.5	 9442.0	...
4490707	  714.4	  290.4	 9441.0	...
4490708	  714.4	  290.3	 9438.0	...
4490709	  714.5	  291.0	 9435.0	...
4490710	  714.8	  291.6	 9433.0	...
4490711	  715.1	  291.8	 9433.0	...
4490712	  715.4	  291.4	 9432.0	...
4490713	  715.3	  290.9	 9432.0	...
4490714	  714.9	  290.8	 9432.0	...
4490715	  714.6	  290.8	 9432.0	...
4490716	  714.4	  291.0	 9432.0	...
4490717	  714.6	  291.2	 9432.0	...
4490718	  715.1	  291.5	 9429.0	...
4490719	  715.5	  291.5	 9426.0	...
4490720	  715.7	  291.4	 9424.0	...
4490721	  715.5	  291.2	 9424.0	...
4490722	  715.2	  290.7	 9425.0	...
4490723	  714.9	  290.2	 9425.0	...
4490724	  714.8	  290.2	 9425.0	...
4490725	  714.9	  290.8	 9425.0	...
4490726	  715.0	  291.4	 9425.0	...
4490727	  715.1	  291.5	 9425.0	...
4490728	  715.0	  291.7	 9425.0	...
4490729	  714.9	  291.5	 9426.0	...
4490730	  714.7	  291.3	 9426.0	...
4490731	  714.4	  291.1	 9426.0	...
4490732	  714.0	  291.1	 9426.0	...
4490733	  713.7	  291.5	 9426.0	...
4490734	  714.2	  291.8	 9428.0	...
4490735	  715.0	  291.8	 9429.0	...
4490736	  715.6	  291.5	 9430.0	...
4490737	  715.2	  291.0	 9429.0	...
4490738	  714.7	  290.4	 9430.0	...
4490739	  714.3	  289.9	 9431.0	...
4490740	  714.4	  289.6	 9433.0	...
4490741	  714.4	  289.2	 9433.0	...
4490742	  714.1	  289.1	 9433.0	...
4490743	  713.9	  289.5	 9432.0	...
4490744	  713.8	  290.0	 9431.0	...
4490745	  714.0	  290.2	 9430.0	...
4490746	  714.1	  290.4	 9428.0	...
4490747	  714.0	  290.8	 9425.0	...
4490748	  713.9	  291.1	 9424.0	...
4490749	  713.7	  291.0	 9425.0	...
4490750	  714.0	  290.4	 9427.0	...
4490751	  714.4	  289.8	 9431.0	...
4490752	  714.1	  289.3	 9431.0	...
4490753	  713.4	  289.0	 9431.0	...
4490754	  712.7	  288.8	 9432.0	...
4490755	  712.9	  288.4	 9435.0	...
4490756	  713.1	  288.4	 9438.0	...
4490757	  713.3	  288.3	 9439.0	...
4490758	  713.1	  288.4	 9439.0	...
4490759	  712.9	  288.9	 9438.0	...
4490760	  712.8	  289.4	 9438.0	...
4490761	  713.0	  289.6	 9438.0	...
4490762	  713.0	  289.4	 9436.0	...
4490763	  713.1	  289.2	 9434.0	...
4490764	  713.3	  289.6	 9433.0	...
4490765	  712.6	  290.1	 9430.0	...
4490766	  711.8	  290.2	 9428.0	...
4490767	  710.8	  290.0	 9426.0	...
4490768	  710.6	  289.6	 9424.0	...
4490769	  710.5	  289.7	 9422.0	...
4490770	  711.1	  289.6	 9421.0	...
4490771	  711.7	  289.6	 9427.0	...
4490772	  712.2	  289.5	 9433.0	...
4490773	  712.1	  289.9	 9439.0	...
4490774	  712.0	  290.3	 9437.0	...
4490775	  712.1	  290.9	 9435.0	...
4490776	  712.1	  291.3	 9433.0	...
4490777	  711.9	  291.8	 9433.0	...
4490778	  711.7	  292.0	 9432.0	...
4490779	  711.4	  292.0	 9431.0	...
4490780	  711.3	  291.7	 9429.0	...
4490781	  711.8	  291.4	 9428.0	...
4490782	  712.2	  291.2	 9431.0	...
4490783	  712.7	  291.1	 9434.0	...
4490784	  712.8	  290.7	 9439.0	...
4490785	  712.9	  290.2	 9441.0	...
4490786	  712.9	  289.6	 9444.0	...
4490787	  712.7	  289.5	 9446.0	...
4490788	  712.7	  289.6	 9446.0	...
4490789	  712.7	  289.8	 9446.0	...
4490790	  712.3	  290.0	 9448.0	...
4490791	  711.9	  290.4	 9450.0	...
4490792	  711.8	  290.7	 9451.0	...
4490793	  712.3	  291.0	 9450.0	...
4490794	  712.7	  290.8	 9449.0	...
4490795	  713.0	  290.4	 9448.0	...
4490796	  713.3	  290.1	 9448.0	...
4490797	  713.6	  290.0	 9447.0	...
4490798	  713.4	  290.1	 9447.0	...
4490799	  713.3	  290.3	 9446.0	...
4490800	  713.0	  290.6	 9444.0	...
4490801	  712.9	  290.8	 9442.0	...
4490802	  712.8	  291.0	 9439.0	...
4490803	  712.9	  290.8	 9438.0	...
4490804	  713.2	  290.6	 9438.0	...
4490805	  713.6	  290.3	 9439.0	...
4490806	  713.8	  290.2	 9439.0	...
4490807	  713.9	  290.1	 9440.0	...
4490808	  714.0	  290.0	 9441.0	...
4490809	  714.1	  289.9	 9442.0	...
4490810	  714.1	  289.6	 9445.0	...
4490811	  714.1	  289.4	 9447.0	...
4490812	  714.1	  289.4	 9449.0	...
MSG	4490813 0000 _ Number On
4490813	  714.1	  289.7	 9451.0	...
4490814	  713.9	  290.1	 9454.0	...
4490815	  713.6	  290.2	 9457.0	...
4490816	  713.2	  290.0	 9458.0	...
4490817	  712.9	  289.6	 9458.0	...
4490818	  712.7	  289.1	 9457.0	...
4490819	  712.4	  288.9	 9455.0	...
4490820	  712.2	  289.0	 9454.0	...
4490821	  712.1	  288.9	 9454.0	...
4490822	  711.9	  288.7	 9455.0	...
4490823	  711.6	  288.6	 9456.0	...
4490824	  711.4	  288.2	 9456.0	...
4490825	  711.2	  287.8	 9456.0	...
4490826	  711.1	  287.8	 9455.0	...
4490827	  711.1	  288.2	 9453.0	...
4490828	  711.1	  288.6	 9449.0	...
4490829	  711.0	  288.7	 9447.0	...
4490830	  711.4	  288.7	 9451.0	...
4490831	  711.9	  288.7	 9457.0	...
4490832	  712.4	  288.8	 9464.0	...
4490833	  712.3	  289.1	 9460.0	...
4490834	  712.3	  289.4	 9456.0	...
4490835	  712.2	  289.1	 9454.0	...
4490836	  712.0	  288.8	 9460.0	...
4490837	  711.8	  288.6	 9466.0	...
4490838	  711.7	  288.7	 9469.0	...
4490839	  711.7	  288.5	 9468.0	...
4490840	  711.0	  288.3	 9468.0	...
4490841	  710.3	  287.6	 9469.0	...
4490842	  710.4	  286.9	 9471.0	...
4490843	  711.2	  286.4	 9472.0	...
4490844	  712.1	  286.6	 9473.0	...
4490845	  712.1	  286.9	 9473.0	...
4490846	  712.0	  286.8	 9473.0	...
4490847	  711.8	  286.6	 9474.0	...
4490848	  711.8	  286.9	 9475.0	...
4490849	  711.8	  287.5	 9475.0	...
4490850	  711.7	  288.0	 9476.0	...
4490851	  711.6	  287.9	 9476.0	...
4490852	  711.3	  287.8	 9473.0	...
4490853	  711.1	  287.6	 9470.0	...
4490854	  711.0	  287.6	 9467.0	...
4490855	  711.0	  287.6	 9471.0	...
4490856	  711.3	  287.4	 9475.0	...
4490857	  711.5	  287.1	 9477.0	...
4490858	  711.6	  286.9	 9475.0	...
4490859	  711.2	  287.1	 9473.0	...
4490860	  710.8	  287.3	 9473.0	...
4490861	  711.0	  287.5	 9473.0	...
4490862	  711.5	  287.4	 9472.0	...
4490863	  712.3	  287.3	 9471.0	...
4490864	  712.5	  287.1	 9469.0	...
4490865	  712.8	  287.0	 9468.0	...
4490866	  712.8	  286.9	 9469.0	...
4490867	  712.7	  287.0	 9469.0	...
4490868	  712.6	  287.1	 9476.0	...
4490869	  712.8	  287.3	 9482.0	...
4490870	  713.1	  287.5	 9488.0	...
4490871	  713.3	  287.1	 9489.0	...
4490872	  713.5	  286.6	 9486.0	...
4490873	  713.6	  286.4	 9483.0	...
4490874	  713.7	  286.6	 9478.0	...
4490875	  713.6	  286.8	 9477.0	...
4490876	  713.5	  286.7	 9477.0	...
4490877	  713.4	  286.7	 9479.0	...
4490878	  713.5	  286.8	 9481.0	...
4490879	  713.6	  286.9	 9482.0	...
4490880	  713.8	  287.0	 9481.0	...
4490881	  713.8	  287.1	 9480.0	...
4490882	  713.4	  287.1	 9479.0	...
4490883	  712.9	  286.9	 9477.0	...
4490884	  712.5	  286.6	 9476.0	...
4490885	  712.5	  286.3	 9477.0	...
4490886	  712.3	  286.3	 9479.0	...
4490887	  712.1	  286.3	 9480.0	...
4490888	  711.8	  286.3	 9480.0	...
4490889	  711.7	  286.3	 9480.0	...
4490890	  711.7	  286.7	 9480.0	...
4490891	  712.0	  287.1	 9482.0	...
4490892	  712.3	  287.5	 9484.0	...
4490893	  712.5	  287.4	 9485.0	...
4490894	  712.6	  287.3	 9485.0	...
4490895	  712.7	  287.3	 9484.0	...
4490896	  712.7	  287.4	 9483.0	...
4490897	  712.9	  287.4	 9483.0	...
4490898	  713.3	  287.0	 9483.0	...
4490899	  713.7	  286.6	 9485.0	...
4490900	  713.6	  286.2	 9486.0	...
4490901	  713.4	  286.1	 9487.0	...
4490902	  713.2	  286.4	 9487.0	...
4490903	  712.8	  286.9	 9488.0	...
4490904	  712.4	  287.2	 9489.0	...
4490905	  711.9	  287.2	 9488.0	...
4490906	  712.2	  287.1	 9488.0	...
4490907	  712.6	  287.1	 9487.0	...
4490908	  712.8	  287.2	 9486.0	...
4490909	  712.8	  287.4	 9485.0	...
4490910	  712.8	  287.5	 9487.0	...
4490911	  712.9	  287.1	 9490.0	...
4490912	  713.1	  286.6	 9494.0	...
4490913	  713.4	  286.3	 9495.0	...
4490914	  713.7	  286.4	 9494.0	...
4490915	  713.6	  286.3	 9493.0	...
4490916	  713.2	  286.1	 9492.0	...
4490917	  713.5	  285.8	 9496.0	...
4490918	  714.2	  285.8	 9499.0	...
4490919	  714.9	  286.5	 9502.0	...
4490920	  714.7	  287.1	 9501.0	...
4490921	  714.2	  287.5	 9499.0	...
4490922	  713.8	  287.3	 9497.0	...
4490923	  713.5	  287.0	 9496.0	...
4490924	  713.5	  286.9	 9496.0	...
4490925	  713.2	  286.8	 9498.0	...
4490926	  712.8	  286.5	 9499.0	...
4490927	  713.2	  286.2	 9500.0	...
4490928	  714.1	  286.0	 9497.0	...
4490929	  715.0	  285.6	 9494.0	...
4490930	  715.2	  285.4	 9494.0	...
4490931	  715.0	  285.4	 9498.0	...
4490932	  714.2	  286.0	 9498.0	...
4490933	  713.5	  286.5	 9494.0	...
4490934	  712.8	  286.9	 9491.0	...
4490935	  712.8	  287.0	 9492.0	...
4490936	  712.9	  287.2	 9494.0	...
4490937	  713.2	  287.3	 9497.0	...
4490938	  713.4	  287.2	 9499.0	...
4490939	  713.7	  286.9	 9500.0	...
4490940	  713.8	  285.9	 9500.0	...
4490941	  713.8	  285.1	 9500.0	...
4490942	  713.9	  284.4	 9500.0	...
4490943	  714.0	  284.3	 9498.0	...
4490944	  713.8	  284.4	 9496.0	...
4490945	  713.5	  284.7	 9493.0	...
4490946	  713.1	  285.1	 9492.0	...
4490947	  713.7	  285.9	 9495.0	...
4490948	  714.3	  286.5	 9497.0	...
4490949	  714.6	  287.1	 9499.0	...
4490950	  714.2	  287.1	 9497.0	...
4490951	  713.7	  287.1	 9498.0	...
4490952	  713.7	  287.2	 9504.0	...
4490953	  713.5	  287.3	 9509.0	...
4490954	  713.3	  287.2	 9514.0	...
4490955	  713.4	  287.0	 9515.0	...
4490956	  713.5	  286.5	 9515.0	...
4490957	  713.7	  286.2	 9515.0	...
4490958	  714.0	  285.8	 9514.0	...
4490959	  714.3	  285.3	 9514.0	...
4490960	  714.6	  284.7	 9514.0	...
4490961	  714.6	  284.6	 9514.0	...
4490962	  714.7	  285.0	 9515.0	...
4490963	  714.6	  285.5	 9512.0	...
4490964	  714.1	  285.7	 9509.0	...
4490965	  713.6	  286.0	 9510.0	...
4490966	  714.2	  285.9	 9515.0	...
4490967	  715.0	  286.1	 9520.0	...
4490968	  715.9	  286.2	 9521.0	...
4490969	  715.7	  285.8	 9521.0	...
4490970	  715.4	  285.1	 9520.0	...
4490971	  715.0	  284.3	 9521.0	...
4490972	  714.9	  284.2	 9523.0	...
4490973	  715.9	  283.9	 9525.0	...
4490974	  717.0	  283.8	 9525.0	...
4490975	  717.6	  283.9	 9522.0	...
4490976	  717.1	  284.3	 9519.0	...
4490977	  716.7	  284.7	 9517.0	...
4490978	  716.9	  284.9	 9517.0	...
4490979	  717.0	  285.0	 9516.0	...
4490980	  717.2	  285.0	 9516.0	...
4490981	  717.0	  285.1	 9518.0	...
4490982	  716.8	  285.1	 9520.0	...
4490983	  716.7	  285.1	 9522.0	...
4490984	  716.8	  285.2	 9523.0	...
4490985	  717.1	  285.4	 9526.0	...
4490986	  717.4	  285.4	 9529.0	...
4490987	  717.6	  285.3	 9532.0	...
4490988	  717.2	  285.2	 9533.0	...
4490989	  716.7	  285.2	 9535.0	...
4490990	  717.2	  285.2	 9537.0	...
4490991	  718.1	  285.0	 9536.0	...
4490992	  718.2	  285.0	 9533.0	...
4490993	  717.5	  285.1	 9528.0	...
4490994	  716.8	  285.3	 9527.0	...
4490995	  717.0	  285.4	 9526.0	...
4490996	  716.7	  285.4	 9526.0	...
4490997	  716.3	  285.3	 9528.0	...
4490998	  716.6	  285.0	 9530.0	...
4490999	  717.3	  284.7	 9535.0	...
4491000	  717.8	  284.5	 9538.0	...
4491001	  717.0	  284.6	 9539.0	...
4491002	  716.3	  284.9	 9537.0	...
4491003	  715.7	  285.3	 9532.0	...
4491004	  715.5	  285.8	 9529.0	...
4491005	  715.7	  286.1	 9527.0	...
4491006	  716.1	  286.3	 9529.0	...
4491007	  716.4	  286.3	 9534.0	...
4491008	  717.5	  286.0	 9537.0	...
4491009	  718.8	  285.7	 9539.0	...
4491010	  719.2	  285.4	 9536.0	...
4491011	  718.3	  285.2	 9535.0	...
4491012	  717.5	  285.0	 9536.0	...
4491013	  717.6	  285.1	 9534.0	...
4491014	  717.7	  285.3	 9531.0	...
4491015	  717.7	  285.6	 9530.0	...
4491016	  717.7	  285.6	 9531.0	...
4491017	  717.7	  285.7	 9531.0	...
4491018	  717.4	  286.1	 9529.0	...
4491019	  717.1	  286.3	 9527.0	...
4491020	  717.5	  286.4	 9529.0	...
4491021	  718.3	  286.4	 9532.0	...
4491022	  719.1	  285.9	 9535.0	...
4491023	  719.2	  285.4	 9539.0	...
4491024	  719.2	  285.0	 9542.0	...
4491025	  719.2	  284.9	 9545.0	...
4491026	  719.2	  284.7	 9545.0	...
4491027	  718.7	  284.7	 9545.0	...
4491028	  718.0	  284.8	 9545.0	...
4491029	  717.2	  285.1	 9545.0	...
4491030	  717.3	  285.4	 9547.0	...
4491031	  717.4	  285.7	 9548.0	...
4491032	  717.4	  285.7	 9549.0	...
4491033	  717.5	  285.9	 9549.0	...
4491034	  717.6	  286.1	 9548.0	...
4491035	  717.8	  286.4	 9546.0	...
4491036	  717.9	  286.3	 9544.0	...
4491037	  717.9	  286.2	 9544.0	...
4491038	  717.6	  286.2	 9544.0	...
4491039	  717.2	  286.3	 9543.0	...
4491040	  716.9	  286.4	 9542.0	...
4491041	  716.7	  286.2	 9543.0	...
4491042	  716.6	  285.8	 9547.0	...
4491043	  716.5	  285.7	 9550.0	...
4491044	  716.6	  285.7	 9552.0	...
4491045	  716.7	  285.6	 9552.0	...
4491046	  716.5	  285.3	 9552.0	...
4491047	  716.4	  285.6	 9552.0	...
4491048	  716.3	  286.2	 9552.0	...
4491049	  716.2	  286.6	 9552.0	...
4491050	  715.8	  286.2	 9553.0	...
4491051	  715.4	  285.9	 9554.0	...
4491052	  715.3	  285.8	 9556.0	...
4491053	  715.6	  285.6	 9557.0	...
4491054	  715.9	  285.4	 9556.0	...
4491055	  715.8	  284.9	 9555.0	...
4491056	  715.7	  284.6	 9560.0	...
4491057	  715.4	  284.2	 9568.0	...
4491058	  715.0	  284.3	 9576.0	...
4491059	  714.7	  284.6	 9573.0	...
4491060	  714.7	  285.2	 9568.0	...
4491061	  714.7	  285.5	 9562.0	...
4491062	  714.6	  285.7	 9561.0	...
4491063	  714.7	  285.7	 9560.0	...
4491064	  714.7	  285.8	 9559.0	...
4491065	  714.8	  286.1	 9559.0	...
4491066	  715.1	  286.4	 9560.0	...
4491067	  715.5	  286.6	 9561.0	...
4491068	  715.9	  286.8	 9562.0	...
4491069	  715.9	  286.8	 9566.0	...
4491070	  715.5	  286.8	 9569.0	...
4491071	  715.2	  286.7	 9571.0	...
4491072	  714.8	  286.7	 9570.0	...
4491073	  714.7	  286.4	 9568.0	...
4491074	  714.8	  286.1	 9566.0	...
4491075	  715.1	  286.1	 9570.0	...
4491076	  715.4	  286.4	 9575.0	...
4491077	  716.1	  286.8	 9581.0	...
4491078	  716.7	  286.8	 9581.0	...
4491079	  717.1	  286.9	 9582.0	...
4491080	  716.8	  286.9	 9582.0	...
4491081	  716.7	  286.7	 9583.0	...
4491082	  716.9	  286.3	 9583.0	...
4491083	  716.7	  285.5	 9583.0	...
4491084	  716.3	  284.8	 9582.0	...
4491085	  716.0	  284.9	 9581.0	...
4491086	  716.2	  285.4	 9582.0	...
4491087	  716.4	  286.0	 9582.0	...
4491088	  716.5	  285.9	 9582.0	...
4491089	  716.4	  285.4	 9581.0	...
4491090	  716.4	  284.8	 9579.0	...
4491091	  716.4	  284.8	 9576.0	...
4491092	  715.4	  285.3	 9571.0	...
4491093	  714.3	  285.9	 9568.0	...
4491094	  713.5	  286.1	 9565.0	...
4491095	  714.2	  286.3	 9564.0	...
4491096	  715.2	  286.7	 9562.0	...
4491097	  716.0	  286.6	 9561.0	...
4491098	  716.4	  286.6	 9560.0	...
4491099	  716.6	  286.3	 9559.0	...
4491100	  716.7	  286.2	 9563.0	...
4491101	  716.9	  286.1	 9568.0	...
4491102	  716.3	  286.0	 9575.0	...
4491103	  715.7	  285.9	 9578.0	...
4491104	  715.3	  285.8	 9578.0	...
4491105	  715.6	  285.6	 9574.0	...
4491106	  715.9	  285.3	 9571.0	...
4491107	  716.1	  285.1	 9573.0	...
4491108	  716.5	  285.0	 9577.0	...
4491109	  716.9	  285.1	 9582.0	...
4491110	  717.2	  285.1	 9582.0	...
4491111	  717.1	  285.0	 9583.0	...
4491112	  716.9	  284.9	 9587.0	...
4491113	  716.7	  284.8	 9590.0	...
4491114	  716.6	  284.8	 9591.0	...
4491115	  716.4	  284.9	 9588.0	...
4491116	  715.6	  285.3	 9585.0	...
4491117	  714.9	  285.7	 9586.0	...
4491118	  714.4	  285.8	 9586.0	...
MSG	4491119 0000 _ Number Off
4491119	  714.6	  285.6	 9589.0	...
4491120	  715.0	  285.4	 9591.0	...
4491121	  715.2	  285.6	 9595.0	...
4491122	  715.5	  285.7	 9595.0	...
4491123	  716.0	  285.4	 9594.0	...
4491124	  716.3	  285.1	 9594.0	...
4491125	  716.8	  285.0	 9593.0	...
4491126	  717.1	  285.4	 9594.0	...
4491127	  717.1	  285.8	 9595.0	...
4491128	  716.3	  285.9	 9595.0	...
4491129	  715.6	  285.9	 9596.0	...
4491130	  715.2	  285.9	 9595.0	...
4491131	  715.3	  285.7	 9595.0	...
4491132	  715.5	  285.6	 9594.0	...
4491133	  715.7	  285.6	 9594.0	...
4491134	  715.8	  285.6	 9596.0	...
4491135	  715.8	  285.5	 9600.0	...
4491136	  715.9	  285.3	 9605.0	...
4491137	  716.2	  285.6	 9604.0	...
4491138	  716.7	  286.0	 9601.0	...
4491139	  717.0	  286.5	 9599.0	...
4491140	  717.0	  286.4	 9601.0	...
4491141	  716.9	  286.3	 9605.0	...
4491142	  716.2	  286.2	 9607.0	...
4491143	  715.6	  286.0	 9608.0	...
4491144	  714.6	  285.7	 9608.0	...
4491145	  714.1	  285.4	 9608.0	...
4491146	  714.0	  285.6	 9609.0	...
4491147	  714.6	  286.0	 9610.0	...
4491148	  715.2	  286.3	 9611.0	...
4491149	  715.6	  286.1	 9611.0	...
4491150	  715.8	  285.9	 9611.0	...
4491151	  716.1	  285.9	 9611.0	...
4491152	  716.4	  285.9	 9612.0	...
4491153	  716.4	  286.0	 9614.0	...
4491154	  716.4	  286.4	 9615.0	...
4491155	  716.3	  286.8	 9614.0	...
4491156	  715.9	  286.6	 9613.0	...
4491157	  715.4	  285.9	 9615.0	...
4491158	  714.9	  285.3	 9619.0	...
4491159	  715.1	  285.4	 9624.0	...
4491160	  715.4	  285.6	 9621.0	...
4491161	  715.6	  285.8	 9618.0	...
4491162	  715.5	  285.4	 9620.0	...
4491163	  715.0	  285.0	 9625.0	...
4491164	  714.6	  284.9	 9629.0	...
4491165	  714.6	  285.1	 9626.0	...
4491166	  714.7	  285.3	 9624.0	...
4491167	  714.7	  285.5	 9623.0	...
4491168	  714.7	  285.7	 9625.0	...
4491169	  714.6	  285.8	 9626.0	...
4491170	  714.6	  285.9	 9628.0	...
4491171	  714.6	  285.9	 9630.0	...
4491172	  714.7	  285.9	 9631.0	...
4491173	  714.7	  285.8	 9631.0	...
4491174	  714.8	  285.6	 9631.0	...
4491175	  714.9	  285.5	 9632.0	...
4491176	  714.9	  285.9	 9632.0	...
4491177	  714.8	  286.9	 9629.0	...
4491178	  714.6	  287.9	 9626.0	...
4491179	  714.5	  288.3	 9628.0	...
4491180	  714.4	  288.1	 9631.0	...
4491181	  714.4	  287.3	 9634.0	...
4491182	  714.5	  286.8	 9634.0	...
4491183	  714.6	  286.5	 9633.0	...
4491184	  714.7	  286.4	 9633.0	...
4491185	  714.7	  286.1	 9633.0	...
4491186	  714.9	  286.4	 9633.0	...
4491187	  715.1	  286.9	 9632.0	...
4491188	  715.3	  286.9	 9632.0	...
4491189	  715.5	  286.5	 9636.0	...
4491190	  715.6	  286.1	 9640.0	...
4491191	  715.5	  286.2	 9641.0	...
4491192	  715.6	  286.0	 9637.0	...
4491193	  715.7	  285.7	 9633.0	...
4491194	  715.5	  285.5	 9631.0	...
4491195	  715.1	  285.5	 9632.0	...
4491196	  714.4	  285.6	 9632.0	...
4491197	  714.2	  285.7	 9632.0	...
4491198	  714.0	  285.7	 9631.0	...
4491199	  714.0	  285.4	 9630.0	...
4491200	  714.0	  285.1	 9631.0	...
4491201	  713.9	  284.7	 9634.0	...
4491202	  714.0	  284.6	 9638.0	...
4491203	  714.1	  284.6	 9641.0	...
4491204	  714.2	  284.7	 9643.0	...
4491205	  714.2	  284.5	 9645.0	...
4491206	  714.1	  284.3	 9647.0	...
4491207	  713.4	  284.3	 9648.0	...
4491208	  712.8	  284.8	 9647.0	...
4491209	  713.3	  285.8	 9644.0	...
4491210	  714.4	  286.7	 9642.0	...
4491211	  715.1	  286.6	 9641.0	...
4491212	  714.6	  285.9	 9644.0	...
4491213	  714.2	  285.3	 9648.0	...
4491214	  714.5	  285.3	 9652.0	...
4491215	  714.8	  285.3	 9653.0	...
4491216	  715.1	  285.5	 9654.0	...
4491217	  715.0	  285.7	 9655.0	...
4491218	  714.7	  286.2	 9654.0	...
4491219	  714.3	  286.4	 9654.0	...
4491220	  714.0	  286.8	 9654.0	...
4491221	  714.7	  286.8	 9655.0	...
4491222	  715.3	  286.3	 9656.0	...
4491223	  715.7	  285.7	 9656.0	...
4491224	  715.3	  285.2	 9657.0	...
4491225	  714.8	  285.0	 9660.0	...
4491226	  714.5	  284.8	 9664.0	...
4491227	  715.0	  284.6	 9668.0	...
4491228	  715.6	  284.5	 9671.0	...
4491229	  716.2	  284.2	 9676.0	...
4491230	  716.4	  284.0	 9682.0	...
4491231	  716.1	  284.0	 9685.0	...
4491232	  716.2	  284.4	 9687.0	...
4491233	  716.4	  284.8	 9686.0	...
4491234	  715.8	  285.2	 9685.0	...
4491235	  714.8	  285.4	 9684.0	...
4491236	  713.7	  285.7	 9685.0	...
4491237	  713.8	  285.7	 9684.0	...
4491238	  714.1	  285.6	 9684.0	...
4491239	  714.4	  285.6	 9680.0	...
4491240	  714.5	  285.6	 9678.0	...
4491241	  714.5	  285.2	 9677.0	...
4491242	  715.0	  284.8	 9680.0	...
4491243	  715.4	  284.3	 9684.0	...
4491244	  715.6	  284.2	 9687.0	...
4491245	  715.5	  284.1	 9688.0	...
4491246	  715.5	  284.1	 9688.0	...
4491247	  715.5	  283.9	 9692.0	...
4491248	  715.6	  283.8	 9695.0	...
4491249	  715.8	  284.0	 9698.0	...
4491250	  716.0	  284.4	 9698.0	...
4491251	  716.3	  284.8	 9699.0	...
4491252	  716.4	  284.8	 9701.0	...
4491253	  716.5	  285.0	 9698.0	...
4491254	  716.1	  285.2	 9694.0	...
4491255	  715.6	  285.6	 9690.0	...
4491256	  715.1	  285.8	 9690.0	...
4491257	  714.9	  284.9	 9694.0	...
4491258	  714.7	  283.9	 9699.0	...
4491259	  715.2	  283.4	 9704.0	...
4491260	  715.9	  283.8	 9703.0	...
4491261	  716.8	  284.3	 9703.0	...
4491262	  716.9	  284.3	 9708.0	...
4491263	  716.3	  284.5	 9713.0	...
4491264	  715.6	  284.7	 9717.0	...
4491265	  714.9	  284.3	 9716.0	...
4491266	  714.8	  283.7	 9715.0	...
4491267	  714.7	  283.1	 9713.0	...
4491268	  714.6	  283.2	 9710.0	...
4491269	  714.6	  283.3	 9708.0	...
4491270	  714.6	  283.4	 9708.0	...
4491271	  715.1	  283.5	 9708.0	...
4491272	  715.5	  283.6	 9707.0	...
4491273	  715.9	  283.5	 9707.0	...
4491274	  715.7	  283.5	 9706.0	...
4491275	  715.8	  284.4	 9705.0	...
4491276	  715.7	  285.3	 9703.0	...
4491277	  715.7	  285.6	 9702.0	...
4491278	  715.5	  284.9	 9704.0	...
4491279	  715.6	  284.2	 9706.0	...
4491280	  715.7	  284.1	 9707.0	...
4491281	  715.7	  284.0	 9709.0	...
4491282	  715.6	  283.9	 9711.0	...
4491283	  715.5	  283.7	 9714.0	...
4491284	  715.1	  283.7	 9715.0	...
4491285	  714.8	  283.7	 9715.0	...
4491286	  714.9	  283.6	 9714.0	...
4491287	  715.5	  283.4	 9714.0	...
4491288	  716.0	  283.4	 9715.0	...
4491289	  716.0	  283.6	 9715.0	...
4491290	  716.0	  283.7	 9717.0	...
4491291	  715.7	  283.8	 9719.0	...
4491292	  715.4	  283.8	 9721.0	...
4491293	  714.9	  283.8	 9721.0	...
4491294	  714.7	  283.6	 9721.0	...
4491295	  714.5	  283.5	 9721.0	...
4491296	  714.4	  283.7	 9721.0	...
4491297	  714.5	  284.0	 9722.0	...
4491298	  714.7	  284.3	 9722.0	...
4491299	  714.8	  284.3	 9725.0	...
4491300	  714.7	  284.1	 9728.0	...
4491301	  714.6	  283.9	 9730.0	...
4491302	  714.8	  283.8	 9729.0	...
4491303	  715.2	  283.8	 9729.0	...
4491304	  715.5	  283.9	 9732.0	...
4491305	  715.6	  283.9	 9734.0	...
4491306	  716.0	  283.9	 9735.0	...
4491307	  716.3	  283.9	 9736.0	...
4491308	  716.3	  283.8	 9739.0	...
4491309	  716.2	  283.7	 9741.0	...
4491310	  716.1	  283.6	 9742.0	...
4491311	  716.0	  283.5	 9739.0	...
4491312	  715.8	  283.5	 9737.0	...
4491313	  715.5	  283.3	 9736.0	...
4491314	  715.9	  283.0	 9739.0	...
4491315	  716.5	  283.1	 9742.0	...
4491316	  717.2	  283.4	 9744.0	...
4491317	  717.4	  283.7	 9746.0	...
4491318	  716.7	  283.7	 9748.0	...
4491319	  715.8	  283.5	 9749.0	...
4491320	  715.9	  283.2	 9749.0	...
4491321	  716.7	  282.8	 9750.0	...
4491322	  717.3	  282.6	 9753.0	...
4491323	  716.7	  282.6	 9757.0	...
4491324	  716.3	  282.7	 9760.0	...
4491325	  716.2	  282.9	 9760.0	...
4491326	  716.3	  282.9	 9760.0	...
4491327	  716.3	  282.8	 9759.0	...
4491328	  716.2	  282.6	 9758.0	...
4491329	  716.0	  282.3	 9759.0	...
4491330	  715.9	  282.1	 9761.0	...
4491331	  715.9	  282.6	 9763.0	...
4491332	  716.0	  283.1	 9763.0	...
4491333	  716.0	  283.5	 9763.0	...
4491334	  716.1	  283.2	 9764.0	...
4491335	  716.3	  282.9	 9767.0	...
4491336	  716.2	  283.1	 9768.0	...
4491337	  715.9	  283.4	 9769.0	...
4491338	  715.5	  283.7	 9769.0	...
4491339	  715.7	  283.5	 9770.0	...
4491340	  716.0	  283.1	 9772.0	...
4491341	  716.2	  282.8	 9774.0	...
4491342	  716.2	  282.8	 9776.0	...
4491343	  716.3	  283.0	 9777.0	...
4491344	  716.4	  283.0	 9779.0	...
4491345	  716.4	  282.7	 9786.0	...
4491346	  716.4	  282.6	 9792.0	...
4491347	  716.3	  282.7	 9794.0	...
4491348	  716.1	  282.8	 9792.0	...
4491349	  716.0	  282.8	 9789.0	...
4491350	  715.8	  282.3	 9787.0	...
4491351	  715.7	  281.8	 9789.0	...
4491352	  716.0	  281.8	 9792.0	...
4491353	  716.3	  282.3	 9795.0	...
4491354	  716.7	  282.7	 9798.0	...
4491355	  717.3	  282.6	 9799.0	...
4491356	  718.0	  282.3	 9799.0	...
4491357	  718.1	  282.3	 9799.0	...
4491358	  717.5	  282.6	 9800.0	...
4491359	  717.1	  283.0	 9800.0	...
4491360	  717.4	  283.1	 9801.0	...
4491361	  717.4	  283.0	 9798.0	...
4491362	  717.2	  282.9	 9793.0	...
4491363	  717.1	  282.8	 9790.0	...
4491364	  717.3	  282.7	 9792.0	...
4491365	  717.4	  282.7	 9793.0	...
4491366	  717.0	  282.8	 9793.0	...
4491367	  716.7	  283.0	 9793.0	...
4491368	  716.3	  283.0	 9795.0	...
4491369	  716.4	  283.0	 9797.0	...
4491370	  716.5	  283.0	 9798.0	...
4491371	  716.8	  283.0	 9801.0	...
4491372	  716.9	  283.0	 9803.0	...
4491373	  717.3	  282.7	 9805.0	...
4491374	  717.5	  282.6	 9805.0	...
4491375	  717.0	  282.8	 9804.0	...
4491376	  716.1	  283.1	 9803.0	...
4491377	  715.2	  283.4	 9803.0	...
4491378	  715.0	  283.6	 9805.0	...
4491379	  714.8	  283.6	 9807.0	...
4491380	  714.7	  283.8	 9805.0	...
4491381	  715.5	  283.8	 9803.0	...
4491382	  716.3	  283.8	 9801.0	...
4491383	  716.7	  283.8	 9801.0	...
4491384	  716.3	  283.9	 9803.0	...
4491385	  715.5	  284.0	 9805.0	...
4491386	  715.1	  284.0	 9808.0	...
4491387	  714.8	  284.0	 9811.0	...
4491388	  714.8	  283.9	 9813.0	...
4491389	  715.2	  284.0	 9815.0	...
4491390	  715.6	  284.1	 9814.0	...
4491391	  715.4	  283.6	 9816.0	...
4491392	  714.8	  283.1	 9820.0	...
4491393	  713.9	  282.6	 9822.0	...
4491394	  713.6	  282.5	 9821.0	...
4491395	  714.0	  282.3	 9820.0	...
4491396	  714.6	  282.0	 9820.0	...
4491397	  715.5	  281.8	 9821.0	...
4491398	  715.8	  281.8	 9822.0	...
4491399	  715.7	  281.6	 9827.0	...
4491400	  714.8	  281.5	 9832.0	...
4491401	  714.0	  282.1	 9834.0	...
4491402	  714.1	  282.7	 9831.0	...
4491403	  714.8	  283.3	 9830.0	...
4491404	  715.1	  283.2	 9833.0	...
4491405	  714.9	  283.0	 9836.0	...
4491406	  714.7	  282.8	 9836.0	...
4491407	  714.2	  282.6	 9839.0	...
4491408	  713.8	  282.5	 9842.0	...
4491409	  714.4	  282.9	 9843.0	...
4491410	  715.3	  283.2	 9842.0	...
4491411	  716.3	  283.6	 9841.0	...
4491412	  716.2	  283.7	 9841.0	...
4491413	  716.2	  283.7	 9841.0	...
4491414	  716.1	  283.8	 9840.0	...
4491415	  716.0	  283.9	 9838.0	...
4491416	  715.8	  283.8	 9838.0	...
4491417	  715.7	  283.7	 9841.0	...
4491418	  715.6	  283.6	 9845.0	...
4491419	  715.7	  283.3	 9848.0	...
4491420	  715.8	  282.8	 9848.0	...
4491421	  715.9	  282.3	 9852.0	...
4491422	  716.0	  282.2	 9856.0	...
4491423	  716.0	  282.3	 9861.0	...
4491424	  716.0	  282.1	 9859.0	...
4491425	  716.0	  281.9	 9856.0	...
4491426	  716.2	  281.6	 9854.0	...
4491427	  716.4	  281.5	 9851.0	...
4491428	  716.6	  281.3	 9850.0	...
4491429	  716.7	  281.4	 9849.0	...
4491430	  716.7	  281.4	 9851.0	...
4491431	  716.7	  281.4	 9853.0	...
4491432	  716.8	  281.2	 9855.0	...
4491433	  717.0	  280.7	 9857.0	...
4491434	  717.3	  280.2	 9858.0	...
4491435	  717.6	  280.8	 9858.0	...
4491436	  717.7	  281.6	 9859.0	...
4491437	  717.7	  282.3	 9862.0	...
4491438	  717.2	  282.0	 9865.0	...
4491439	  716.7	  281.5	 9869.0	...
4491440	  717.3	  281.0	 9871.0	...
4491441	  718.3	  280.7	 9875.0	...
4491442	  718.7	  280.8	 9878.0	...
4491443	  717.9	  281.0	 9882.0	...
4491444	  717.1	  281.1	 9883.0	...
4491445	  717.0	  281.4	 9884.0	...
4491446	  717.3	  281.7	 9883.0	...
4491447	  717.5	  281.9	 9880.0	...
4491448	  717.1	  281.9	 9876.0	...
4491449	  716.6	  281.8	 9872.0	...
4491450	  716.2	  281.6	 9871.0	...
4491451	  716.2	  281.4	 9872.0	...
4491452	  716.5	  281.9	 9872.0	...
4491453	  716.9	  282.5	 9873.0	...
4491454	  717.7	  283.0	 9872.0	...
4491455	  718.2	  282.8	 9872.0	...
4491456	  718.4	  282.9	 9872.0	...
4491457	  718.2	  283.0	 9874.0	...
4491458	  717.9	  282.8	 9877.0	...
4491459	  717.5	  282.3	 9880.0	...
4491460	  717.3	  281.8	 9884.0	...
4491461	  717.1	  281.8	 9889.0	...
4491462	  717.0	  281.2	 9894.0	...
4491463	  716.8	  280.6	 9897.0	...
4491464	  716.9	  280.7	 9899.0	...
4491465	  717.2	  281.5	 9895.0	...
4491466	  717.4	  282.1	 9891.0	...
4491467	  717.3	  282.1	 9886.0	...
4491468	  716.9	  282.1	 9886.0	...
4491469	  716.5	  282.1	 9891.0	...
4491470	  716.5	  282.1	 9896.0	...
4491471	  716.7	  281.7	 9901.0	...
4491472	  716.9	  281.3	 9900.0	...
4491473	  716.9	  281.0	 9899.0	...
4491474	  716.9	  280.9	 9898.0	...
4491475	  716.8	  280.8	 9897.0	...
4491476	  716.9	  280.4	 9898.0	...
4491477	  717.1	  280.1	 9901.0	...
4491478	  717.3	  279.8	 9903.0	...
4491479	  717.4	  279.8	 9904.0	...
4491480	  717.4	  279.9	 9904.0	...
4491481	  717.4	  280.1	 9904.0	...
4491482	  717.4	  280.3	 9904.0	...
4491483	  717.6	  281.1	 9905.0	...
4491484	  717.8	  281.8	 9908.0	...
4491485	  717.6	  282.4	 9910.0	...
4491486	  717.4	  282.3	 9909.0	...
4491487	  717.5	  282.1	 9905.0	...
4491488	  718.0	  281.9	 9902.0	...
4491489	  718.3	  281.4	 9907.0	...
4491490	  718.3	  281.0	 9913.0	...
4491491	  718.2	  280.6	 9918.0	...
4491492	  718.3	  281.0	 9918.0	...
4491493	  718.4	  281.4	 9918.0	...
4491494	  718.6	  282.3	 9918.0	...
4491495	  718.5	  282.7	 9918.0	...
4491496	  718.3	  283.2	 9917.0	...
4491497	  718.0	  283.3	 9917.0	...
4491498	  717.7	  282.4	 9919.0	...
4491499	  717.7	  281.5	 9922.0	...
4491500	  717.7	  280.4	 9926.0	...
4491501	  717.8	  280.3	 9927.0	...
4491502	  717.9	  280.1	 9927.0	...
4491503	  717.6	  280.5	 9926.0	...
4491504	  717.3	  281.0	 9925.0	...
4491505	  717.0	  281.5	 9925.0	...
4491506	  717.0	  281.4	 9925.0	...
4491507	  717.1	  281.6	 9927.0	...
4491508	  717.3	  281.6	 9928.0	...
4491509	  717.6	  281.7	 9929.0	...
4491510	  717.7	  281.4	 9930.0	...
4491511	  717.4	  281.0	 9930.0	...
4491512	  717.1	  280.6	 9930.0	...
4491513	  716.9	  280.6	 9930.0	...
4491514	  717.0	  280.8	 9930.0	...
4491515	  717.4	  281.0	 9931.0	...
4491516	  717.9	  281.0	 9931.0	...
4491517	  718.6	  280.7	 9931.0	...
4491518	  718.9	  280.3	 9931.0	...
4491519	  719.0	  279.9	 9930.0	...
4491520	  719.0	  279.7	 9930.0	...
4491521	  718.9	  279.5	 9932.0	...
4491522	  718.8	  279.5	 9935.0	...
4491523	  718.3	  279.9	 9936.0	...
4491524	  717.6	  280.5	 9936.0	...
4491525	  716.8	  281.0	 9936.0	...
4491526	  717.4	  280.3	 9939.0	...
4491527	  718.2	  279.6	 9944.0	...
4491528	  719.2	  279.1	 9946.0	...
4491529	  719.3	  279.3	 9943.0	...
4491530	  718.9	  279.7	 9942.0	...
4491531	  718.3	  279.7	 9945.0	...
4491532	  717.7	  279.7	 9948.0	...
4491533	  717.6	  279.6	 9950.0	...
4491534	  717.5	  279.7	 9950.0	...
4491535	  717.5	  279.8	 9954.0	...
4491536	  717.6	  279.6	 9957.0	...
4491537	  718.1	  279.4	 9957.0	...
4491538	  718.6	  279.5	 9954.0	...
4491539	  718.6	  279.8	 9950.0	...
4491540	  718.3	  280.2	 9950.0	...
4491541	  717.9	  280.2	 9950.0	...
4491542	  717.9	  280.1	 9950.0	...
4491543	  717.7	  280.0	 9951.0	...
4491544	  717.6	  279.9	 9954.0	...
4491545	  717.6	  279.9	 9959.0	...
4491546	  718.1	  279.9	 9964.0	...
4491547	  718.5	  280.0	 9964.0	...
4491548	  718.8	  279.9	 9961.0	...
4491549	  718.9	  279.8	 9959.0	...
4491550	  719.1	  279.7	 9964.0	...
4491551	  719.4	  279.6	 9969.0	...
4491552	  719.5	  279.5	 9970.0	...
4491553	  719.6	  279.2	 9967.0	...
4491554	  719.7	  278.8	 9965.0	...
4491555	  718.9	  278.4	 9967.0	...
4491556	  718.0	  278.3	 9972.0	...
4491557	  717.2	  278.5	 9976.0	...
4491558	  717.4	  278.9	 9975.0	...
4491559	  717.9	  279.2	 9968.0	...
4491560	  718.8	  279.7	 9960.0	...
4491561	  719.6	  279.9	 9959.0	...
4491562	  719.9	  279.9	 9962.0	...
4491563	  719.8	  279.6	 9964.0	...
4491564	  719.5	  279.3	 9964.0	...
4491565	  719.6	  279.3	 9965.0	...
4491566	  719.8	  279.3	 9968.0	...
4491567	  719.9	  279.3	 9971.0	...
4491568	  719.4	  279.2	 9974.0	...
4491569	  718.9	  279.2	 9974.0	...
4491570	  718.5	  279.2	 9974.0	...
4491571	  718.4	  279.2	 9974.0	...
4491572	  718.4	  279.1	 9975.0	...
4491573	  718.4	  279.0	 9976.0	...
4491574	  718.2	  278.8	 9978.0	...
4491575	  717.9	  278.5	 9979.0	...
4491576	  717.8	  278.2	 9981.0	...
4491577	  718.0	  278.0	 9983.0	...
4491578	  718.4	  278.0	 9979.0	...
4491579	  718.6	  278.0	 9975.0	...
4491580	  718.6	  278.1	 9970.0	...
4491581	  718.8	  278.2	 9970.0	...
4491582	  718.9	  278.0	 9972.0	...
4491583	  718.2	  277.9	 9975.0	...
4491584	  717.4	  278.1	 9978.0	...
4491585	  716.7	  278.5	 9980.0	...
4491586	  716.7	  278.8	 9980.0	...
4491587	  716.8	  278.7	 9980.0	...
4491588	  716.9	  278.7	 9980.0	...
4491589	  717.1	  278.9	 9979.0	...
4491590	  717.2	  279.3	 9977.0	...
4491591	  717.8	  279.6	 9975.0	...
4491592	  718.4	  279.8	 9973.0	...
4491593	  718.7	  279.8	 9973.0	...
4491594	  718.5	  279.7	 9977.0	...
4491595	  718.3	  279.1	 9982.0	...
4491596	  718.2	  278.5	 9985.0	...
4491597	  718.0	  278.5	 9984.0	...
4491598	  718.0	  279.1	 9984.0	...
4491599	  718.1	  279.7	 9985.0	...
4491600	  718.2	  279.5	 9985.0	...
4491601	  718.1	  279.2	 9986.0	...
4491602	  717.9	  278.9	 9987.0	...
4491603	  717.3	  278.9	 9987.0	...
4491604	  716.6	  279.1	 9990.0	...
4491605	  715.9	  279.3	 9993.0	...
4491606	  715.6	  279.4	 9996.0	...
4491607	  716.0	  279.3	 9996.0	...
4491608	  716.5	  279.3	 9996.0	...
4491609	  716.5	  279.6	 9995.0	...
4491610	  716.0	  279.9	 9993.0	...
4491611	  716.0	  280.0	 9993.0	...
4491612	  716.5	  280.0	 9994.0	...
4491613	  717.2	  279.6	10000.0	...
4491614	  717.5	  279.2	10005.0	...
4491615	  717.5	  278.9	10010.0	...
4491616	  717.2	  279.3	10010.0	...
4491617	  716.9	  279.7	10011.0	...
4491618	  716.8	  280.0	10011.0	...
4491619	  716.8	  279.9	10010.0	...
4491620	  716.6	  279.8	10009.0	...
4491621	  716.2	  279.7	10005.0	...
4491622	  715.8	  279.7	10003.0	...
4491623	  715.6	  279.7	10001.0	...
4491624	  715.7	  279.6	10001.0	...
4491625	  715.8	  279.7	10004.0	...
4491626	  715.9	  279.7	10006.0	...
4491627	  715.9	  279.7	10008.0	...
4491628	  715.9	  279.6	10008.0	...
4491629	  715.8	  279.4	10008.0	...
4491630	  715.5	  279.0	10008.0	...
4491631	  715.2	  278.7	10007.0	...
4491632	  715.0	  278.4	10005.0	...
4491633	  715.0	  278.3	10003.0	...
4491634	  715.5	  278.0	10007.0	...
4491635	  716.0	  277.8	10011.0	...
4491636	  716.5	  277.7	10016.0	...
4491637	  716.5	  277.8	10015.0	...
4491638	  716.5	  278.0	10014.0	...
4491639	  716.5	  278.0	10017.0	...
4491640	  716.4	  277.9	10021.0	...
4491641	  716.4	  278.0	10024.0	...
4491642	  716.2	  278.2	10024.0	...
4491643	  716.2	  278.5	10025.0	...
4491644	  716.2	  278.5	10025.0	...
4491645	  716.5	  278.5	10026.0	...
4491646	  716.8	  278.4	10026.0	...
4491647	  717.0	  278.4	10029.0	...
4491648	  717.2	  277.9	10033.0	...
4491649	  717.1	  277.4	10037.0	...
4491650	  716.7	  277.3	10030.0	...
4491651	  716.4	  277.4	10020.0	...
4491652	  715.8	  277.6	10018.0	...
4491653	  715.6	  277.9	10025.0	...
4491654	  715.6	  278.3	10031.0	...
4491655	  715.7	  278.0	10030.0	...
4491656	  715.8	  277.3	10030.0	...
4491657	  716.4	  276.5	10032.0	...
4491658	  717.0	  276.4	10034.0	...
4491659	  717.6	  276.8	10034.0	...
4491660	  717.6	  277.4	10033.0	...
4491661	  717.6	  278.1	10033.0	...
4491662	  717.2	  278.1	10033.0	...
4491663	  716.9	  278.2	10032.0	...
4491664	  716.7	  278.2	10029.0	...
4491665	  716.9	  278.1	10026.0	...
4491666	  717.3	  277.8	10025.0	...
4491667	  717.8	  277.5	10028.0	...
4491668	  718.0	  277.4	10032.0	...
4491669	  718.0	  277.6	10036.0	...
4491670	  717.8	  277.8	10035.0	...
4491671	  717.9	  278.1	10032.0	...
4491672	  717.6	  278.2	10030.0	...
4491673	  717.4	  278.2	10030.0	...
4491674	  717.3	  278.1	10031.0	...
4491675	  717.7	  278.0	10031.0	...
4491676	  718.0	  278.0	10030.0	...
4491677	  718.2	  278.3	10029.0	...
4491678	  718.2	  278.6	10029.0	...
4491679	  718.3	  279.0	10030.0	...
4491680	  718.5	  279.1	10031.0	...
4491681	  719.2	  279.2	10031.0	...
4491682	  719.6	  278.6	10034.0	...
4491683	  720.2	  278.0	10036.0	...
4491684	  720.4	  277.5	10040.0	...
4491685	  719.9	  277.6	10042.0	...
4491686	  719.1	  277.7	10044.0	...
4491687	  718.2	  277.7	10044.0	...
4491688	  718.0	  277.4	10043.0	...
4491689	  718.0	  277.5	10041.0	...
4491690	  718.2	  278.3	10039.0	...
4491691	  718.4	  279.1	10041.0	...
4491692	  718.5	  278.5	10043.0	...
4491693	  718.5	  277.5	10048.0	...
4491694	  718.5	  276.5	10052.0	...
4491695	  718.5	  276.4	10056.0	...
4491696	  718.7	  276.3	10052.0	...
4491697	  719.1	  276.2	10046.0	...
4491698	  719.4	  275.9	10044.0	...
4491699	  720.0	  275.7	10048.0	...
4491700	  720.4	  275.4	10054.0	...
4491701	  720.1	  275.4	10056.0	...
4491702	  719.2	  275.6	10059.0	...
4491703	  718.4	  275.9	10058.0	...
4491704	  718.2	  276.7	10055.0	...
4491705	  718.2	  277.3	10053.0	...
4491706	  718.8	  277.2	10052.0	...
4491707	  719.4	  276.7	10056.0	...
4491708	  719.5	  276.2	10059.0	...
4491709	  718.9	  276.3	10063.0	...
4491710	  718.4	  276.3	10063.0	...
4491711	  718.7	  276.1	10063.0	...
4491712	  718.9	  275.7	10062.0	...
4491713	  719.4	  275.3	10062.0	...
4491714	  719.5	  275.3	10062.0	...
4491715	  719.7	  275.7	10061.0	...
4491716	  719.5	  276.2	10061.0	...
4491717	  719.4	  276.5	10068.0	...
4491718	  719.1	  276.3	10075.0	...
4491719	  719.0	  276.0	10081.0	...
4491720	  718.9	  275.8	10081.0	...
4491721	  718.9	  275.8	10081.0	...
4491722	  718.9	  275.9	10081.0	...
4491723	  718.7	  275.8	10082.0	...
4491724	  718.6	  275.6	10081.0	...
4491725	  718.3	  275.5	10079.0	...
4491726	  717.9	  275.7	10077.0	...
4491727	  717.5	  275.8	10076.0	...
4491728	  718.0	  275.7	10076.0	...
4491729	  718.8	  275.6	10076.0	...
4491730	  719.3	  275.3	10079.0	...
4491731	  719.1	  275.1	10082.0	...
4491732	  718.9	  275.0	10085.0	...
4491733	  718.9	  274.6	10084.0	...
4491734	  719.0	  274.3	10083.0	...
4491735	  719.1	  274.1	10082.0	...
4491736	  719.2	  274.3	10082.0	...
4491737	  719.2	  275.0	10083.0	...
4491738	  719.2	  275.5	10084.0	...
4491739	  719.2	  275.4	10084.0	...
4491740	  719.3	  275.0	10085.0	...
4491741	  719.2	  274.6	10089.0	...
4491742	  719.1	  274.7	10095.0	...
4491743	  719.0	  274.6	10099.0	...
4491744	  719.5	  274.4	10101.0	...
4491745	  720.0	  274.2	10101.0	...
4491746	  720.3	  274.1	10101.0	...
4491747	  719.9	  274.2	10103.0	...
4491748	  719.5	  274.0	10103.0	...
4491749	  719.2	  273.7	10102.0	...
4491750	  719.0	  272.8	10105.0	...
4491751	  718.8	  272.3	10109.0	...
4491752	  719.2	  272.4	10113.0	...
4491753	  719.7	  273.1	10110.0	...
4491754	  720.2	  273.8	10107.0	...
4491755	  720.2	  273.8	10104.0	...
4491756	  720.1	  273.9	10104.0	...
4491757	  719.9	  274.0	10104.0	...
4491758	  719.8	  274.1	10103.0	...
4491759	  719.7	  273.5	10106.0	...
4491760	  719.6	  273.0	10110.0	...
4491761	  719.3	  272.5	10115.0	...
4491762	  719.1	  272.5	10116.0	...
4491763	  719.1	  272.4	10116.0	...
4491764	  719.2	  272.4	10116.0	...
4491765	  719.7	  272.4	10117.0	...
4491766	  720.2	  272.4	10119.0	...
4491767	  720.8	  272.5	10122.0	...
4491768	  720.8	  272.6	10123.0	...
4491769	  720.6	  272.8	10118.0	...
4491770	  720.5	  272.8	10112.0	...
4491771	  720.4	  272.8	10106.0	...
4491772	  720.5	  272.5	10106.0	...
4491773	  720.6	  272.2	10107.0	...
4491774	  720.4	  272.0	10108.0	...
4491775	  720.1	  272.0	10108.0	...
4491776	  719.6	  272.0	10108.0	...
4491777	  719.3	  272.1	10109.0	...
4491778	  719.1	  272.1	10109.0	...
4491779	  719.1	  271.8	10112.0	...
4491780	  719.2	  271.5	10114.0	...
4491781	  719.3	  271.9	10114.0	...
4491782	  719.0	  272.4	10112.0	...
4491783	  718.6	  272.7	10115.0	...
4491784	  718.2	  272.6	10119.0	...
4491785	  718.2	  272.6	10120.0	...
4491786	  718.7	  272.0	10117.0	...
4491787	  719.4	  271.2	10117.0	...
4491788	  720.0	  270.5	10120.0	...
4491789	  720.2	  270.5	10124.0	...
4491790	  720.3	  270.7	10124.0	...
4491791	  720.4	  270.6	10124.0	...
4491792	  720.6	  270.4	10122.0	...
4491793	  719.7	  270.4	10119.0	...
4491794	  718.6	  270.6	10118.0	...
4491795	  718.0	  270.8	10118.0	...
4491796	  718.4	  270.6	10116.0	...
4491797	  718.8	  270.4	10114.0	...
4491798	  718.8	  270.4	10112.0	...
4491799	  718.8	  270.5	10111.0	...
4491800	  718.8	  270.7	10111.0	...
4491801	  718.8	  270.9	10115.0	...
4491802	  718.8	  271.0	10123.0	...
4491803	  719.4	  271.0	10130.0	...
4491804	  719.9	  270.6	10133.0	...
4491805	  720.4	  270.4	10134.0	...
4491806	  720.4	  270.2	10134.0	...
4491807	  720.0	  270.1	10134.0	...
4491808	  719.2	  270.1	10133.0	...
4491809	  718.6	  270.5	10132.0	...
4491810	  718.3	  270.9	10132.0	...
4491811	  718.3	  271.0	10131.0	...
4491812	  718.3	  270.9	10131.0	...
4491813	  718.4	  270.6	10133.0	...
4491814	  718.4	  270.6	10136.0	...
4491815	  719.0	  270.5	10137.0	...
4491816	  719.5	  270.4	10135.0	...
4491817	  720.1	  270.3	10133.0	...
4491818	  720.1	  270.3	10132.0	...
4491819	  719.9	  270.4	10132.0	...
4491820	  719.6	  270.4	10138.0	...
4491821	  719.2	  270.4	10144.0	...
4491822	  719.0	  270.4	10151.0	...
4491823	  718.7	  270.3	10152.0	...
4491824	  718.4	  270.3	10152.0	...
4491825	  718.4	  270.3	10150.0	...
4491826	  718.5	  270.5	10151.0	...
4491827	  718.5	  270.5	10153.0	...
4491828	  718.7	  270.5	10154.0	...
4491829	  719.0	  270.3	10153.0	...
4491830	  719.2	  270.0	10155.0	...
4491831	  719.3	  269.7	10158.0	...
4491832	  719.4	  269.5	10160.0	...
4491833	  719.6	  269.7	10160.0	...
4491834	  719.7	  269.8	10159.0	...
4491835	  719.7	  269.9	10158.0	...
4491836	  719.5	  269.6	10158.0	...
4491837	  719.4	  269.3	10158.0	...
4491838	  719.2	  269.1	10160.0	...
4491839	  719.4	  269.2	10161.0	...
4491840	  719.3	  269.4	10163.0	...
4491841	  719.4	  269.6	10165.0	...
4491842	  719.6	  270.0	10164.0	...
4491843	  719.8	  270.4	10161.0	...
4491844	  719.9	  270.2	10161.0	...
4491845	  720.0	  269.4	10163.0	...
4491846	  720.0	  268.7	10165.0	...
4491847	  720.0	  268.4	10164.0	...
4491848	  719.6	  268.4	10163.0	...
4491849	  719.2	  268.4	10164.0	...
4491850	  719.1	  268.5	10166.0	...
4491851	  718.9	  268.8	10168.0	...
4491852	  718.8	  269.2	10168.0	...
4491853	  719.2	  269.3	10172.0	...
4491854	  719.9	  269.3	10175.0	...
4491855	  720.4	  269.2	10176.0	...
4491856	  720.0	  269.3	10172.0	...
4491857	  719.5	  269.3	10170.0	...
4491858	  719.3	  269.1	10170.0	...
4491859	  719.2	  268.8	10171.0	...
4491860	  719.2	  268.4	10172.0	...
4491861	  719.2	  268.2	10175.0	...
4491862	  719.1	  267.9	10178.0	...
4491863	  719.0	  267.8	10182.0	...
4491864	  719.0	  267.6	10186.0	...
4491865	  719.2	  267.8	10189.0	...
4491866	  719.4	  268.1	10191.0	...
4491867	  719.5	  268.3	10192.0	...
4491868	  719.4	  268.1	10192.0	...
4491869	  719.3	  267.8	10192.0	...
4491870	  718.9	  267.7	10192.0	...
4491871	  718.7	  267.6	10192.0	...
4491872	  718.5	  267.5	10196.0	...
4491873	  718.7	  267.5	10200.0	...
4491874	  718.8	  267.6	10200.0	...
4491875	  718.8	  267.2	10196.0	...
4491876	  718.6	  266.8	10193.0	...
4491877	  718.3	  266.4	10195.0	...
4491878	  718.6	  266.4	10196.0	...
4491879	  719.1	  266.3	10197.0	...
4491880	  719.2	  265.8	10202.0	...
4491881	  718.8	  265.5	10207.0	...
4491882	  718.5	  265.6	10207.0	...
4491883	  718.6	  266.0	10203.0	...
4491884	  718.7	  266.6	10199.0	...
4491885	  718.8	  267.0	10202.0	...
4491886	  718.8	  267.4	10202.0	...
4491887	  718.9	  267.6	10203.0	...
4491888	  718.9	  267.6	10203.0	...
4491889	  719.4	  267.3	10203.0	...
4491890	  719.8	  266.8	10207.0	...
4491891	  720.1	  266.3	10212.0	...
4491892	  720.0	  266.0	10219.0	...
4491893	  720.0	  265.4	10220.0	...
4491894	  720.2	  264.9	10221.0	...
4491895	  720.5	  264.2	10222.0	...
4491896	  720.6	  264.0	10221.0	...
4491897	  720.6	  263.6	10220.0	...
4491898	  720.0	  263.4	10220.0	...
4491899	  719.5	  263.4	10219.0	...
4491900	  719.5	  263.5	10223.0	...
4491901	  719.8	  263.6	10227.0	...
4491902	  720.2	  264.1	10230.0	...
4491903	  719.9	  264.7	10229.0	...
4491904	  719.4	  265.3	10227.0	...
4491905	  719.0	  265.1	10226.0	...
4491906	  719.0	  264.9	10227.0	...
4491907	  719.3	  264.8	10229.0	...
4491908	  718.8	  265.2	10230.0	...
4491909	  718.1	  265.7	10232.0	...
4491910	  717.9	  266.0	10234.0	...
4491911	  718.4	  265.8	10236.0	...
4491912	  718.9	  265.7	10237.0	...
4491913	  719.0	  265.6	10236.0	...
4491914	  719.1	  265.4	10235.0	...
4491915	  719.3	  265.1	10236.0	...
4491916	  719.3	  264.8	10236.0	...
4491917	  719.3	  264.6	10234.0	...
4491918	  719.3	  264.3	10231.0	...
4491919	  719.2	  264.1	10228.0	...
4491920	  719.2	  264.1	10228.0	...
4491921	  719.1	  264.1	10235.0	...
4491922	  719.0	  264.1	10242.0	...
4491923	  719.0	  264.7	10247.0	...
4491924	  719.0	  265.2	10246.0	...
4491925	  719.7	  265.4	10248.0	...
4491926	  720.3	  264.5	10252.0	...
4491927	  720.8	  263.6	10253.0	...
4491928	  720.6	  263.1	10250.0	...
4491929	  720.3	  262.8	10249.0	...
4491930	  719.8	  262.6	10249.0	...
4491931	  719.6	  262.7	10250.0	...
4491932	  719.5	  263.0	10249.0	...
4491933	  719.5	  263.3	10249.0	...
[truncated: 4,255,952 more chars]
