# Supplementary material for: With an eye on uncertainty: Modelling pupillary responses to environmental volatility
Source: PLoS Comput Biol. 2019 Jul 5;15(7):e1007126. doi: 10.1371/journal.pcbi.1007126 (PMC6636765; doi:10.1371/journal.pcbi.1007126)
Supplement: S6 Data — Zip file containing the pupillometry data for participant 6. (ZIP) [file pcbi.1007126.s006.zip › P6/trial6.asc]

** CONVERTED FROM C:\Users\tparr\Documents\PVR\P6_1212\trial6.edf using edfapi 3.1 Win32 Nov 24 2009 on Tue Dec 12 10:58:14 2017
** DATE: Tue Dec 12 11:32:19 2017
** TYPE: EDF_FILE BINARY EVENT SAMPLE TAGGED
** VERSION: EYELINK II 1
** SOURCE: EYELINK CL
** EYELINK II CL v4.48 Nov 25 2009
** CAMERA: EyeLink CL Version 1.4 Sensor=BHA
** SERIAL NUMBER: CL1-AAD42
** CAMERA_CONFIG: AAD42140.SCD
**

MSG	5065863 RECCFG CR 1000 2 0 R
MSG	5065863 ELCLCFG MTABLER
MSG	5065863 GAZE_COORDS 0.00 0.00 1599.00 1199.00
MSG	5065863 THRESHOLDS R 122 230
MSG	5065863 ELCL_PROC CENTROID (3)
MSG	5065863 ELCL_PCR_PARAM 5 3.0
START	5065864 	RIGHT	SAMPLES	EVENTS
PRESCALER	1
VPRESCALER	1
PUPIL	AREA
EVENTS	GAZE	RIGHT	RATE	1000.00	TRACKING	CR	FILTER	2
SAMPLES	GAZE	RIGHT	RATE	1000.00	TRACKING	CR	FILTER	2
MSG	5065864 !MODE RECORD CR 1000 2 0 R
5065864	  726.8	  392.4	 7830.0	...
INPUT	5065864	127
5065865	  726.8	  391.7	 7829.0	...
5065866	  726.8	  391.0	 7829.0	...
5065867	  726.8	  390.2	 7829.0	...
5065868	  726.3	  390.3	 7831.0	...
5065869	  726.0	  390.8	 7832.0	...
5065870	  725.7	  391.0	 7832.0	...
SFIX R   5065871
5065871	  726.4	  391.2	 7833.0	...
5065872	  727.0	  390.8	 7834.0	...
5065873	  727.3	  390.7	 7835.0	...
5065874	  727.0	  390.8	 7835.0	...
5065875	  726.7	  390.9	 7834.0	...
5065876	  726.7	  390.8	 7835.0	...
5065877	  726.7	  390.8	 7836.0	...
5065878	  726.6	  391.0	 7838.0	...
5065879	  727.3	  391.1	 7839.0	...
5065880	  728.0	  391.2	 7839.0	...
5065881	  727.8	  391.4	 7839.0	...
5065882	  727.0	  391.4	 7839.0	...
5065883	  726.1	  391.5	 7839.0	...
5065884	  726.0	  391.3	 7840.0	...
5065885	  726.7	  390.9	 7841.0	...
5065886	  727.3	  390.3	 7842.0	...
5065887	  728.0	  389.8	 7842.0	...
5065888	  728.1	  389.6	 7842.0	...
5065889	  728.2	  389.8	 7841.0	...
5065890	  727.9	  389.7	 7841.0	...
5065891	  727.4	  389.5	 7839.0	...
5065892	  727.0	  389.2	 7837.0	...
5065893	  727.1	  389.0	 7834.0	...
5065894	  726.9	  388.9	 7832.0	...
5065895	  726.7	  389.0	 7829.0	...
5065896	  726.4	  389.3	 7829.0	...
5065897	  726.8	  389.5	 7830.0	...
5065898	  727.5	  389.6	 7835.0	...
5065899	  728.2	  389.5	 7840.0	...
5065900	  728.3	  388.9	 7843.0	...
5065901	  727.9	  388.3	 7843.0	...
5065902	  726.9	  387.8	 7844.0	...
5065903	  726.1	  387.8	 7844.0	...
5065904	  725.7	  388.1	 7841.0	...
5065905	  726.0	  388.6	 7837.0	...
5065906	  727.0	  389.0	 7836.0	...
5065907	  727.9	  389.1	 7839.0	...
5065908	  728.2	  389.9	 7843.0	...
5065909	  727.8	  390.8	 7844.0	...
5065910	  727.3	  391.0	 7840.0	...
5065911	  727.2	  390.5	 7836.0	...
5065912	  727.4	  390.0	 7834.0	...
5065913	  727.7	  390.0	 7837.0	...
5065914	  727.9	  389.8	 7841.0	...
5065915	  727.7	  389.7	 7841.0	...
5065916	  727.5	  389.7	 7841.0	...
5065917	  727.4	  389.4	 7842.0	...
5065918	  727.2	  389.1	 7843.0	...
5065919	  727.2	  389.4	 7844.0	...
5065920	  727.3	  389.9	 7844.0	...
5065921	  728.0	  390.4	 7844.0	...
5065922	  728.7	  390.4	 7845.0	...
5065923	  729.0	  390.4	 7844.0	...
5065924	  729.0	  390.6	 7840.0	...
5065925	  729.0	  390.7	 7836.0	...
5065926	  729.2	  390.8	 7834.0	...
5065927	  729.1	  390.9	 7839.0	...
5065928	  729.1	  390.6	 7845.0	...
5065929	  729.1	  390.0	 7849.0	...
5065930	  729.1	  389.0	 7850.0	...
5065931	  729.0	  388.3	 7850.0	...
5065932	  729.1	  388.2	 7852.0	...
5065933	  729.3	  388.7	 7854.0	...
5065934	  729.6	  389.3	 7851.0	...
5065935	  729.8	  389.5	 7847.0	...
5065936	  729.8	  389.5	 7842.0	...
5065937	  729.8	  389.4	 7838.0	...
5065938	  729.5	  389.0	 7834.0	...
5065939	  729.3	  388.9	 7835.0	...
5065940	  729.1	  388.6	 7840.0	...
5065941	  729.2	  388.7	 7845.0	...
5065942	  729.3	  388.6	 7845.0	...
5065943	  729.1	  388.6	 7846.0	...
5065944	  728.8	  388.8	 7848.0	...
5065945	  728.9	  389.2	 7849.0	...
5065946	  729.1	  389.4	 7849.0	...
5065947	  729.4	  389.8	 7848.0	...
5065948	  729.5	  390.2	 7847.0	...
5065949	  729.5	  390.5	 7846.0	...
5065950	  729.0	  389.8	 7847.0	...
5065951	  728.4	  388.9	 7849.0	...
5065952	  727.9	  388.3	 7852.0	...
5065953	  727.8	  388.7	 7854.0	...
5065954	  727.6	  389.2	 7853.0	...
5065955	  727.3	  389.1	 7851.0	...
5065956	  727.3	  388.9	 7850.0	...
5065957	  727.6	  388.7	 7852.0	...
5065958	  727.9	  388.5	 7852.0	...
5065959	  728.5	  388.3	 7850.0	...
5065960	  728.7	  388.4	 7848.0	...
5065961	  729.0	  388.4	 7848.0	...
5065962	  728.9	  388.2	 7848.0	...
5065963	  728.9	  388.0	 7848.0	...
5065964	  728.4	  388.6	 7851.0	...
5065965	  728.0	  389.1	 7854.0	...
5065966	  727.4	  389.5	 7858.0	...
5065967	  727.3	  389.0	 7859.0	...
5065968	  727.2	  388.9	 7856.0	...
5065969	  727.1	  388.9	 7853.0	...
5065970	  727.1	  388.9	 7849.0	...
5065971	  727.6	  388.8	 7854.0	...
5065972	  728.1	  388.5	 7859.0	...
5065973	  728.7	  388.3	 7860.0	...
5065974	  728.8	  388.1	 7856.0	...
5065975	  728.4	  388.2	 7858.0	...
5065976	  727.6	  388.3	 7863.0	...
5065977	  726.7	  388.3	 7868.0	...
5065978	  726.9	  388.2	 7866.0	...
5065979	  727.7	  387.9	 7865.0	...
5065980	  728.1	  387.9	 7863.0	...
5065981	  728.1	  387.8	 7863.0	...
5065982	  727.8	  387.7	 7864.0	...
5065983	  727.9	  387.6	 7866.0	...
5065984	  728.0	  387.4	 7865.0	...
5065985	  728.1	  387.1	 7864.0	...
5065986	  728.2	  387.0	 7864.0	...
5065987	  727.9	  387.0	 7866.0	...
5065988	  727.7	  387.4	 7869.0	...
5065989	  727.5	  387.7	 7872.0	...
5065990	  727.8	  388.0	 7872.0	...
5065991	  727.9	  388.1	 7872.0	...
5065992	  727.9	  387.9	 7871.0	...
5065993	  727.5	  387.8	 7872.0	...
5065994	  727.2	  387.7	 7872.0	...
5065995	  727.2	  387.7	 7870.0	...
5065996	  727.5	  387.6	 7867.0	...
5065997	  727.9	  387.5	 7865.0	...
5065998	  728.0	  387.5	 7865.0	...
5065999	  728.0	  387.5	 7865.0	...
5066000	  727.7	  387.5	 7863.0	...
5066001	  727.7	  387.5	 7867.0	...
5066002	  727.7	  387.6	 7871.0	...
5066003	  727.9	  388.0	 7874.0	...
5066004	  727.2	  388.4	 7872.0	...
5066005	  726.4	  388.7	 7869.0	...
5066006	  726.5	  388.4	 7870.0	...
5066007	  727.4	  388.0	 7869.0	...
5066008	  727.6	  388.1	 7868.0	...
5066009	  726.8	  388.3	 7866.0	...
5066010	  726.5	  388.5	 7866.0	...
5066011	  727.2	  388.4	 7866.0	...
5066012	  728.0	  388.2	 7867.0	...
5066013	  728.3	  388.1	 7868.0	...
5066014	  728.0	  388.0	 7869.0	...
5066015	  727.4	  387.8	 7870.0	...
5066016	  727.5	  387.8	 7869.0	...
5066017	  728.2	  387.8	 7868.0	...
5066018	  728.9	  388.1	 7868.0	...
5066019	  728.8	  388.3	 7867.0	...
5066020	  728.8	  388.6	 7870.0	...
5066021	  728.8	  388.8	 7876.0	...
5066022	  728.5	  388.6	 7882.0	...
5066023	  728.2	  388.1	 7884.0	...
5066024	  727.8	  387.6	 7883.0	...
5066025	  728.3	  387.7	 7881.0	...
5066026	  728.7	  387.7	 7880.0	...
5066027	  729.0	  387.2	 7880.0	...
5066028	  728.9	  386.6	 7880.0	...
5066029	  728.7	  386.0	 7880.0	...
5066030	  728.8	  386.6	 7879.0	...
5066031	  728.9	  387.1	 7880.0	...
5066032	  728.7	  387.6	 7882.0	...
5066033	  728.4	  387.3	 7883.0	...
5066034	  728.2	  386.9	 7882.0	...
5066035	  728.1	  386.7	 7883.0	...
5066036	  728.1	  386.6	 7884.0	...
5066037	  728.0	  386.5	 7884.0	...
5066038	  728.0	  386.5	 7884.0	...
5066039	  727.9	  386.5	 7884.0	...
5066040	  727.9	  386.5	 7884.0	...
5066041	  727.9	  386.5	 7885.0	...
5066042	  727.9	  386.5	 7887.0	...
5066043	  727.8	  386.5	 7887.0	...
5066044	  728.1	  386.5	 7887.0	...
5066045	  728.7	  386.5	 7886.0	...
5066046	  729.4	  386.5	 7887.0	...
5066047	  729.4	  386.6	 7887.0	...
5066048	  728.9	  386.9	 7887.0	...
5066049	  728.3	  387.1	 7886.0	...
5066050	  728.1	  387.1	 7890.0	...
5066051	  728.6	  386.9	 7894.0	...
5066052	  729.2	  386.7	 7898.0	...
5066053	  729.1	  386.9	 7897.0	...
5066054	  728.4	  387.4	 7898.0	...
5066055	  728.1	  387.0	 7897.0	...
5066056	  729.1	  386.3	 7897.0	...
5066057	  730.1	  385.8	 7896.0	...
5066058	  730.0	  386.0	 7894.0	...
5066059	  729.5	  386.2	 7893.0	...
5066060	  728.8	  386.2	 7897.0	...
5066061	  728.7	  386.1	 7901.0	...
5066062	  728.7	  386.3	 7905.0	...
5066063	  729.3	  386.5	 7903.0	...
5066064	  729.9	  386.5	 7900.0	...
5066065	  730.5	  386.4	 7898.0	...
5066066	  730.4	  385.9	 7897.0	...
5066067	  730.1	  385.5	 7897.0	...
5066068	  729.6	  384.5	 7897.0	...
5066069	  729.2	  383.8	 7897.0	...
5066070	  729.3	  383.8	 7897.0	...
5066071	  729.7	  384.6	 7896.0	...
5066072	  729.9	  385.2	 7896.0	...
5066073	  729.4	  385.2	 7895.0	...
5066074	  728.5	  385.5	 7894.0	...
5066075	  727.8	  385.9	 7894.0	...
5066076	  727.3	  385.7	 7894.0	...
5066077	  727.4	  385.0	 7893.0	...
5066078	  727.9	  384.2	 7897.0	...
5066079	  728.4	  384.0	 7901.0	...
5066080	  728.9	  384.0	 7904.0	...
5066081	  729.0	  384.1	 7901.0	...
5066082	  729.1	  384.2	 7898.0	...
5066083	  729.2	  384.3	 7896.0	...
5066084	  729.2	  384.2	 7896.0	...
5066085	  729.2	  383.9	 7899.0	...
5066086	  728.9	  383.6	 7905.0	...
5066087	  728.6	  383.8	 7912.0	...
5066088	  728.5	  384.1	 7913.0	...
5066089	  728.9	  384.3	 7910.0	...
5066090	  729.5	  384.3	 7907.0	...
5066091	  729.8	  384.4	 7905.0	...
5066092	  729.9	  384.5	 7909.0	...
5066093	  730.0	  383.9	 7913.0	...
5066094	  730.1	  383.2	 7916.0	...
5066095	  729.3	  382.5	 7915.0	...
5066096	  728.5	  382.5	 7912.0	...
5066097	  728.4	  383.5	 7909.0	...
5066098	  729.0	  384.5	 7910.0	...
5066099	  729.5	  385.0	 7914.0	...
5066100	  729.3	  384.6	 7917.0	...
5066101	  728.9	  384.2	 7917.0	...
5066102	  728.7	  384.2	 7917.0	...
5066103	  728.9	  384.2	 7918.0	...
5066104	  729.3	  384.1	 7919.0	...
5066105	  729.8	  384.0	 7919.0	...
5066106	  729.9	  383.5	 7917.0	...
5066107	  729.9	  383.2	 7915.0	...
5066108	  729.7	  383.1	 7918.0	...
5066109	  729.6	  383.7	 7922.0	...
5066110	  729.6	  384.2	 7925.0	...
5066111	  729.7	  384.3	 7925.0	...
5066112	  729.6	  383.9	 7925.0	...
5066113	  729.5	  383.5	 7925.0	...
5066114	  729.3	  383.4	 7925.0	...
5066115	  729.1	  383.7	 7926.0	...
5066116	  729.0	  384.1	 7927.0	...
5066117	  728.9	  384.6	 7928.0	...
5066118	  728.8	  384.7	 7927.0	...
5066119	  729.0	  384.8	 7926.0	...
5066120	  729.3	  384.7	 7924.0	...
5066121	  729.8	  384.0	 7922.0	...
5066122	  729.9	  383.4	 7922.0	...
5066123	  729.5	  382.6	 7924.0	...
5066124	  728.5	  382.5	 7926.0	...
5066125	  727.5	  382.4	 7928.0	...
5066126	  726.9	  382.5	 7930.0	...
5066127	  727.7	  382.5	 7932.0	...
5066128	  728.5	  382.7	 7933.0	...
5066129	  728.7	  382.7	 7934.0	...
5066130	  728.4	  382.5	 7934.0	...
5066131	  728.0	  382.1	 7934.0	...
5066132	  728.3	  382.0	 7933.0	...
5066133	  728.3	  382.1	 7933.0	...
5066134	  728.6	  382.2	 7933.0	...
5066135	  728.8	  382.2	 7933.0	...
5066136	  728.9	  382.4	 7933.0	...
5066137	  728.6	  382.7	 7934.0	...
5066138	  728.7	  382.9	 7934.0	...
5066139	  729.0	  382.8	 7935.0	...
5066140	  728.8	  382.8	 7937.0	...
5066141	  728.4	  383.1	 7943.0	...
5066142	  727.8	  383.4	 7950.0	...
5066143	  727.7	  383.8	 7954.0	...
5066144	  728.3	  383.9	 7953.0	...
5066145	  728.9	  383.6	 7952.0	...
5066146	  729.5	  383.1	 7953.0	...
5066147	  729.5	  382.7	 7953.0	...
5066148	  729.2	  382.9	 7948.0	...
5066149	  729.0	  383.0	 7942.0	...
5066150	  728.6	  383.1	 7939.0	...
5066151	  728.4	  383.1	 7942.0	...
5066152	  728.3	  383.1	 7946.0	...
5066153	  728.2	  382.8	 7944.0	...
5066154	  728.1	  382.5	 7943.0	...
5066155	  728.3	  382.2	 7943.0	...
5066156	  728.6	  382.3	 7944.0	...
5066157	  728.3	  382.4	 7945.0	...
5066158	  727.7	  382.8	 7945.0	...
5066159	  727.3	  383.3	 7945.0	...
5066160	  728.1	  383.8	 7946.0	...
5066161	  728.9	  384.0	 7946.0	...
5066162	  729.3	  383.9	 7945.0	...
5066163	  729.0	  383.8	 7945.0	...
5066164	  729.0	  383.2	 7945.0	...
5066165	  729.2	  382.7	 7944.0	...
5066166	  728.9	  382.4	 7943.0	...
5066167	  728.4	  382.3	 7942.0	...
5066168	  727.7	  382.3	 7943.0	...
5066169	  727.6	  382.2	 7943.0	...
5066170	  727.7	  382.7	 7944.0	...
5066171	  728.3	  383.1	 7944.0	...
5066172	  728.8	  383.5	 7948.0	...
5066173	  728.8	  383.6	 7952.0	...
5066174	  728.3	  383.6	 7956.0	...
5066175	  727.6	  383.6	 7956.0	...
5066176	  727.1	  383.6	 7957.0	...
5066177	  726.9	  383.5	 7959.0	...
5066178	  727.0	  383.3	 7961.0	...
5066179	  727.0	  383.1	 7958.0	...
5066180	  727.0	  382.9	 7955.0	...
5066181	  727.1	  382.9	 7952.0	...
5066182	  727.1	  382.8	 7952.0	...
5066183	  727.1	  382.9	 7953.0	...
5066184	  727.0	  383.0	 7954.0	...
5066185	  726.7	  382.5	 7954.0	...
5066186	  726.6	  381.9	 7954.0	...
5066187	  727.0	  381.5	 7954.0	...
5066188	  727.8	  381.4	 7954.0	...
5066189	  728.4	  381.4	 7958.0	...
5066190	  728.6	  381.2	 7963.0	...
5066191	  728.2	  381.3	 7964.0	...
5066192	  727.8	  381.5	 7959.0	...
5066193	  727.7	  381.9	 7956.0	...
5066194	  727.8	  382.2	 7957.0	...
5066195	  727.9	  382.4	 7959.0	...
5066196	  728.0	  382.3	 7959.0	...
5066197	  728.0	  382.2	 7960.0	...
5066198	  728.0	  382.1	 7964.0	...
5066199	  727.9	  382.2	 7967.0	...
5066200	  727.8	  382.4	 7970.0	...
5066201	  727.6	  382.6	 7970.0	...
5066202	  727.5	  381.9	 7969.0	...
5066203	  727.2	  381.2	 7968.0	...
5066204	  727.1	  381.2	 7966.0	...
5066205	  726.9	  381.9	 7964.0	...
5066206	  726.9	  382.6	 7962.0	...
5066207	  726.7	  382.8	 7963.0	...
5066208	  726.5	  382.9	 7966.0	...
5066209	  726.2	  382.9	 7968.0	...
5066210	  726.1	  382.9	 7967.0	...
5066211	  726.1	  382.5	 7966.0	...
5066212	  726.3	  381.9	 7963.0	...
5066213	  727.0	  381.4	 7960.0	...
5066214	  727.7	  381.4	 7959.0	...
5066215	  727.5	  381.7	 7960.0	...
5066216	  726.7	  381.8	 7962.0	...
5066217	  725.8	  381.9	 7965.0	...
5066218	  725.6	  381.8	 7967.0	...
5066219	  725.6	  381.8	 7970.0	...
5066220	  725.9	  381.7	 7971.0	...
5066221	  726.0	  381.5	 7970.0	...
5066222	  726.0	  381.4	 7969.0	...
5066223	  725.9	  381.3	 7967.0	...
5066224	  725.9	  381.2	 7966.0	...
5066225	  725.9	  381.0	 7967.0	...
5066226	  725.7	  380.7	 7969.0	...
5066227	  725.5	  380.7	 7975.0	...
5066228	  725.4	  381.0	 7978.0	...
5066229	  725.4	  381.4	 7981.0	...
5066230	  725.4	  381.4	 7980.0	...
5066231	  725.3	  380.7	 7979.0	...
5066232	  725.2	  380.0	 7978.0	...
5066233	  725.2	  380.0	 7975.0	...
5066234	  725.5	  380.4	 7973.0	...
5066235	  726.0	  380.8	 7976.0	...
5066236	  726.2	  380.7	 7981.0	...
5066237	  726.3	  380.7	 7985.0	...
5066238	  726.1	  380.8	 7983.0	...
5066239	  726.2	  380.9	 7981.0	...
5066240	  726.7	  380.8	 7980.0	...
5066241	  727.3	  380.7	 7979.0	...
5066242	  727.4	  380.4	 7978.0	...
5066243	  726.8	  379.9	 7977.0	...
5066244	  726.2	  379.6	 7975.0	...
5066245	  726.3	  379.2	 7974.0	...
5066246	  726.5	  379.0	 7974.0	...
5066247	  727.2	  378.8	 7974.0	...
5066248	  727.6	  378.7	 7974.0	...
5066249	  727.0	  379.1	 7974.0	...
5066250	  726.0	  379.6	 7975.0	...
5066251	  725.2	  380.1	 7978.0	...
5066252	  725.3	  380.3	 7981.0	...
5066253	  725.4	  380.5	 7983.0	...
5066254	  725.2	  380.3	 7986.0	...
5066255	  725.2	  379.9	 7988.0	...
5066256	  724.9	  379.8	 7988.0	...
5066257	  724.7	  380.1	 7983.0	...
5066258	  724.3	  380.2	 7978.0	...
5066259	  724.3	  380.1	 7977.0	...
5066260	  724.3	  380.8	 7977.0	...
5066261	  724.4	  381.5	 7978.0	...
5066262	  724.6	  382.3	 7978.0	...
5066263	  724.6	  382.1	 7978.0	...
5066264	  724.7	  381.4	 7978.0	...
5066265	  724.8	  380.8	 7979.0	...
5066266	  725.0	  380.2	 7981.0	...
5066267	  724.8	  380.3	 7982.0	...
5066268	  724.5	  380.0	 7982.0	...
5066269	  724.2	  379.7	 7983.0	...
5066270	  724.2	  379.4	 7985.0	...
5066271	  724.3	  379.3	 7990.0	...
5066272	  724.7	  379.9	 7994.0	...
5066273	  724.9	  380.6	 7997.0	...
5066274	  724.9	  381.3	 7997.0	...
5066275	  724.8	  381.3	 7997.0	...
5066276	  724.7	  380.9	 7996.0	...
5066277	  724.7	  380.5	 7995.0	...
5066278	  724.8	  380.2	 7996.0	...
5066279	  724.9	  380.5	 7995.0	...
5066280	  725.0	  380.7	 7994.0	...
5066281	  724.9	  381.0	 7993.0	...
5066282	  724.7	  381.0	 7994.0	...
5066283	  724.8	  381.0	 7994.0	...
5066284	  725.0	  381.1	 7993.0	...
5066285	  725.5	  381.1	 7994.0	...
5066286	  725.7	  380.6	 7995.0	...
5066287	  725.1	  380.1	 7997.0	...
5066288	  724.3	  380.4	 7998.0	...
5066289	  723.7	  381.1	 7998.0	...
5066290	  723.9	  381.7	 7998.0	...
5066291	  723.7	  381.4	 7998.0	...
5066292	  723.6	  381.1	 7998.0	...
5066293	  723.5	  380.9	 7997.0	...
5066294	  723.2	  380.9	 7997.0	...
5066295	  722.9	  381.1	 7997.0	...
5066296	  723.0	  381.2	 7998.0	...
5066297	  723.4	  381.2	 7997.0	...
5066298	  723.9	  380.8	 7995.0	...
5066299	  724.1	  380.3	 7993.0	...
5066300	  723.8	  380.0	 7992.0	...
5066301	  723.4	  380.1	 7992.0	...
5066302	  722.7	  380.6	 7992.0	...
5066303	  722.5	  381.0	 7991.0	...
5066304	  723.1	  380.9	 7990.0	...
5066305	  723.9	  380.9	 7989.0	...
5066306	  724.6	  380.8	 7990.0	...
5066307	  724.7	  380.4	 7994.0	...
5066308	  724.7	  379.9	 7997.0	...
5066309	  724.8	  380.1	 7999.0	...
5066310	  724.7	  380.6	 7997.0	...
5066311	  724.6	  380.9	 7996.0	...
5066312	  723.8	  380.6	 7995.0	...
5066313	  723.0	  380.4	 7995.0	...
5066314	  722.3	  380.1	 7995.0	...
5066315	  722.2	  379.7	 7995.0	...
5066316	  722.2	  379.4	 7995.0	...
5066317	  722.7	  379.4	 7996.0	...
5066318	  723.0	  379.4	 7997.0	...
5066319	  723.4	  379.4	 7998.0	...
5066320	  723.3	  379.3	 8000.0	...
5066321	  722.6	  379.2	 8003.0	...
5066322	  721.9	  379.1	 8006.0	...
5066323	  721.9	  379.5	 8005.0	...
5066324	  722.7	  379.9	 8002.0	...
5066325	  723.3	  380.3	 7999.0	...
5066326	  723.2	  380.2	 8000.0	...
5066327	  723.2	  380.2	 8001.0	...
5066328	  723.1	  380.2	 8002.0	...
5066329	  722.6	  380.3	 8004.0	...
5066330	  722.1	  380.4	 8004.0	...
5066331	  721.6	  380.4	 8003.0	...
5066332	  721.5	  380.4	 8002.0	...
5066333	  721.5	  380.3	 8001.0	...
5066334	  721.7	  380.4	 8003.0	...
5066335	  721.9	  380.4	 8005.0	...
5066336	  721.9	  380.4	 8010.0	...
5066337	  721.7	  380.5	 8013.0	...
5066338	  721.5	  380.6	 8014.0	...
5066339	  721.2	  380.6	 8013.0	...
5066340	  721.1	  380.6	 8011.0	...
5066341	  721.0	  380.6	 8009.0	...
5066342	  721.0	  380.7	 8008.0	...
5066343	  721.1	  380.4	 8006.0	...
5066344	  721.1	  379.9	 8010.0	...
5066345	  721.1	  379.5	 8014.0	...
5066346	  721.1	  379.3	 8018.0	...
5066347	  721.2	  378.9	 8019.0	...
5066348	  721.3	  378.7	 8020.0	...
5066349	  721.6	  378.5	 8020.0	...
5066350	  721.8	  378.6	 8022.0	...
5066351	  722.0	  378.9	 8024.0	...
5066352	  722.1	  379.3	 8025.0	...
5066353	  721.5	  379.8	 8024.0	...
5066354	  721.0	  380.1	 8024.0	...
5066355	  720.5	  379.6	 8024.0	...
5066356	  720.5	  378.9	 8025.0	...
5066357	  720.6	  378.7	 8026.0	...
5066358	  720.6	  379.5	 8026.0	...
5066359	  720.5	  380.2	 8026.0	...
5066360	  720.4	  380.3	 8027.0	...
5066361	  720.4	  380.1	 8028.0	...
5066362	  720.5	  379.8	 8030.0	...
5066363	  720.7	  379.8	 8031.0	...
5066364	  720.9	  379.7	 8031.0	...
5066365	  720.8	  379.6	 8030.0	...
5066366	  720.5	  379.6	 8029.0	...
5066367	  720.3	  379.4	 8030.0	...
5066368	  720.2	  379.3	 8031.0	...
5066369	  720.2	  379.2	 8024.0	...
5066370	  720.3	  379.2	 8017.0	...
5066371	  720.1	  379.2	 8009.0	...
5066372	  719.4	  379.3	 8009.0	...
5066373	  718.8	  379.5	 8010.0	...
5066374	  718.9	  379.7	 8011.0	...
5066375	  719.5	  379.7	 8013.0	...
5066376	  720.0	  379.5	 8016.0	...
5066377	  720.7	  379.1	 8020.0	...
5066378	  721.4	  379.1	 8023.0	...
5066379	  722.1	  379.2	 8023.0	...
5066380	  722.1	  379.3	 8022.0	...
5066381	  722.0	  379.1	 8023.0	...
5066382	  721.5	  378.9	 8023.0	...
5066383	  721.0	  379.1	 8023.0	...
5066384	  720.4	  379.4	 8024.0	...
5066385	  720.3	  379.6	 8024.0	...
5066386	  720.0	  379.4	 8024.0	...
5066387	  719.7	  379.1	 8026.0	...
5066388	  719.6	  378.6	 8027.0	...
5066389	  719.4	  378.4	 8028.0	...
5066390	  719.1	  378.3	 8027.0	...
5066391	  718.8	  378.1	 8025.0	...
5066392	  719.2	  378.0	 8023.0	...
5066393	  719.6	  377.7	 8025.0	...
5066394	  719.5	  377.7	 8027.0	...
5066395	  718.9	  377.7	 8031.0	...
5066396	  718.6	  377.8	 8031.0	...
5066397	  719.0	  377.7	 8029.0	...
5066398	  719.5	  377.9	 8027.0	...
5066399	  719.4	  378.5	 8024.0	...
5066400	  719.0	  379.0	 8024.0	...
5066401	  718.8	  378.9	 8024.0	...
5066402	  719.0	  378.4	 8024.0	...
5066403	  719.4	  378.6	 8025.0	...
5066404	  719.7	  379.2	 8024.0	...
5066405	  719.4	  379.9	 8023.0	...
5066406	  719.0	  380.0	 8022.0	...
5066407	  718.6	  380.2	 8021.0	...
5066408	  718.8	  380.2	 8020.0	...
5066409	  719.0	  380.3	 8019.0	...
5066410	  718.9	  379.9	 8017.0	...
5066411	  718.9	  379.5	 8016.0	...
5066412	  719.1	  380.3	 8015.0	...
5066413	  718.9	  381.5	 8013.0	...
5066414	  718.4	  382.5	 8013.0	...
5066415	  718.5	  382.3	 8014.0	...
5066416	  719.2	  382.1	 8013.0	...
5066417	  719.9	  382.0	 8009.0	...
5066418	  719.7	  382.1	 8004.0	...
EFIX R   5065871	5066418	548	  726.2	  383.9	   7933
SSACC R  5066419
5066419	  719.3	  383.0	 7993.0	...
5066420	  719.1	  384.4	 7983.0	...
5066421	  719.0	  386.0	 7974.0	...
5066422	  719.1	  386.7	 7973.0	...
5066423	  718.4	  387.2	 7970.0	...
5066424	  717.8	  388.5	 7966.0	...
5066425	  717.4	  389.8	 7965.0	...
5066426	  718.7	  389.5	 7966.0	...
5066427	  723.4	  373.3	 7993.0	...
5066428	  728.0	  357.3	 8019.0	...
5066429	  731.5	  342.2	 8057.0	...
5066430	  731.4	  342.0	 8070.0	...
5066431	  731.1	  342.3	 8075.0	...
5066432	  730.4	  345.9	 8059.0	...
5066433	  730.0	  351.9	 8032.0	...
5066434	  730.4	  362.8	 7999.0	...
5066435	  731.9	  376.7	 7949.0	...
5066436	  733.8	  392.5	 7891.0	...
5066437	  735.1	  411.7	 7817.0	...
5066438	  736.6	  435.1	 7735.0	...
5066439	  738.5	  461.4	 7643.0	...
5066440	  741.5	  488.5	 7546.0	...
5066441	  744.8	  517.3	 7442.0	...
5066442	  748.2	  551.8	 7330.0	...
5066443	  751.8	  589.9	 7201.0	...
5066444	  755.4	  628.4	 7075.0	...
5066445	  759.0	  668.2	 6944.0	...
5066446	  762.0	  712.3	 6811.0	...
5066447	  764.8	  761.6	 6649.0	...
5066448	  767.1	  813.8	 6478.0	...
5066449	  770.1	  868.9	 6292.0	...
5066450	  774.6	  926.1	 6112.0	...
5066451	  779.9	  987.2	 5919.0	...
5066452	  785.2	 1050.9	 5728.0	...
5066453	  789.1	 1116.9	 5529.0	...
5066454	  793.6	 1185.9	 5319.0	...
5066455	  798.9	 1254.6	 5107.0	...
5066456	  804.5	 1328.4	 4883.0	...
5066457	  811.2	 1402.8	 4667.0	...
5066458	  816.7	 1479.7	 4450.0	...
5066459	  821.4	 1556.2	 4240.0	...
5066460	  827.7	 1631.6	 4027.0	...
5066461	  833.7	 1707.0	 3810.0	...
5066462	  843.3	 1782.1	 3601.0	...
5066463	  851.4	 1861.9	 3388.0	...
5066464	  860.6	 1950.3	 3176.0	...
5066465	  867.5	 2038.1	 2970.0	...
5066466	  870.9	 2097.4	 2839.0	...
5066467	  872.7	 2122.6	 2780.0	...
5066468	  872.7	 2122.6	 2780.0	...
SBLINK R 5066469
5066469	   .	   .	    0.0	...
5066470	   .	   .	    0.0	...
5066471	   .	   .	    0.0	...
5066472	   .	   .	    0.0	...
5066473	   .	   .	    0.0	...
5066474	   .	   .	    0.0	...
5066475	   .	   .	    0.0	...
5066476	   .	   .	    0.0	...
5066477	   .	   .	    0.0	...
5066478	   .	   .	    0.0	...
5066479	   .	   .	    0.0	...
5066480	   .	   .	    0.0	...
5066481	   .	   .	    0.0	...
5066482	   .	   .	    0.0	...
5066483	   .	   .	    0.0	...
5066484	   .	   .	    0.0	...
5066485	   .	   .	    0.0	...
5066486	   .	   .	    0.0	...
5066487	   .	   .	    0.0	...
5066488	   .	   .	    0.0	...
5066489	   .	   .	    0.0	...
5066490	   .	   .	    0.0	...
5066491	   .	   .	    0.0	...
5066492	   .	   .	    0.0	...
5066493	   .	   .	    0.0	...
5066494	   .	   .	    0.0	...
5066495	   .	   .	    0.0	...
5066496	   .	   .	    0.0	...
5066497	   .	   .	    0.0	...
5066498	   .	   .	    0.0	...
5066499	   .	   .	    0.0	...
5066500	   .	   .	    0.0	...
5066501	   .	   .	    0.0	...
5066502	   .	   .	    0.0	...
5066503	   .	   .	    0.0	...
5066504	   .	   .	    0.0	...
5066505	   .	   .	    0.0	...
5066506	   .	   .	    0.0	...
5066507	   .	   .	    0.0	...
5066508	   .	   .	    0.0	...
5066509	   .	   .	    0.0	...
5066510	   .	   .	    0.0	...
5066511	   .	   .	    0.0	...
5066512	   .	   .	    0.0	...
5066513	   .	   .	    0.0	...
5066514	   .	   .	    0.0	...
5066515	   .	   .	    0.0	...
5066516	   .	   .	    0.0	...
5066517	   .	   .	    0.0	...
5066518	   .	   .	    0.0	...
5066519	   .	   .	    0.0	...
5066520	   .	   .	    0.0	...
5066521	   .	   .	    0.0	...
5066522	   .	   .	    0.0	...
5066523	   .	   .	    0.0	...
5066524	   .	   .	    0.0	...
5066525	   .	   .	    0.0	...
5066526	   .	   .	    0.0	...
5066527	   .	   .	    0.0	...
5066528	   .	   .	    0.0	...
5066529	   .	   .	    0.0	...
5066530	   .	   .	    0.0	...
5066531	   .	   .	    0.0	...
5066532	   .	   .	    0.0	...
5066533	   .	   .	    0.0	...
5066534	   .	   .	    0.0	...
5066535	   .	   .	    0.0	...
5066536	   .	   .	    0.0	...
5066537	   .	   .	    0.0	...
5066538	   .	   .	    0.0	...
5066539	   .	   .	    0.0	...
5066540	   .	   .	    0.0	...
5066541	   .	   .	    0.0	...
5066542	   .	   .	    0.0	...
5066543	   .	   .	    0.0	...
5066544	   .	   .	    0.0	...
5066545	   .	   .	    0.0	...
5066546	   .	   .	    0.0	...
5066547	   .	   .	    0.0	...
5066548	   .	   .	    0.0	...
5066549	   .	   .	    0.0	...
5066550	   .	   .	    0.0	...
5066551	   .	   .	    0.0	...
5066552	   .	   .	    0.0	...
5066553	   .	   .	    0.0	...
5066554	   .	   .	    0.0	...
5066555	   .	   .	    0.0	...
5066556	   .	   .	    0.0	...
5066557	   .	   .	    0.0	...
5066558	   .	   .	    0.0	...
5066559	   .	   .	    0.0	...
5066560	   .	   .	    0.0	...
5066561	   .	   .	    0.0	...
5066562	   .	   .	    0.0	...
5066563	   .	   .	    0.0	...
5066564	   .	   .	    0.0	...
5066565	   .	   .	    0.0	...
5066566	   .	   .	    0.0	...
5066567	   .	   .	    0.0	...
5066568	   .	   .	    0.0	...
5066569	   .	   .	    0.0	...
5066570	   .	   .	    0.0	...
5066571	   .	   .	    0.0	...
EBLINK R 5066469	5066571	103
5066572	  919.9	 1805.8	 3605.0	...
5066573	  919.9	 1805.8	 3605.0	...
5066574	  917.5	 1793.4	 3640.0	...
5066575	  915.0	 1769.8	 3705.0	...
5066576	  912.3	 1734.6	 3798.0	...
5066577	  909.1	 1699.2	 3886.0	...
5066578	  899.9	 1664.6	 3971.0	...
5066579	  889.7	 1630.5	 4056.0	...
5066580	  876.9	 1599.4	 4137.0	...
5066581	  870.2	 1568.1	 4223.0	...
5066582	  862.4	 1533.8	 4316.0	...
5066583	  859.8	 1502.2	 4395.0	...
5066584	  857.1	 1470.1	 4479.0	...
5066585	  855.6	 1441.2	 4555.0	...
5066586	  854.3	 1410.7	 4644.0	...
5066587	  854.4	 1380.2	 4724.0	...
5066588	  855.4	 1351.7	 4801.0	...
5066589	  856.4	 1322.7	 4881.0	...
5066590	  851.5	 1297.6	 4954.0	...
5066591	  846.4	 1272.0	 5029.0	...
5066592	  841.8	 1249.3	 5094.0	...
5066593	  841.6	 1225.0	 5169.0	...
5066594	  840.2	 1202.9	 5236.0	...
5066595	  837.0	 1178.8	 5314.0	...
5066596	  831.2	 1158.6	 5377.0	...
5066597	  826.4	 1138.8	 5443.0	...
5066598	  822.9	 1119.3	 5502.0	...
5066599	  820.2	 1098.5	 5569.0	...
5066600	  817.3	 1077.4	 5627.0	...
5066601	  814.1	 1058.9	 5683.0	...
5066602	  812.2	 1039.9	 5743.0	...
5066603	  807.3	 1021.0	 5801.0	...
5066604	  802.9	 1003.2	 5857.0	...
5066605	  797.1	  985.9	 5910.0	...
5066606	  794.4	  969.7	 5967.0	...
5066607	  792.2	  951.7	 6024.0	...
5066608	  791.9	  934.3	 6074.0	...
5066609	  790.3	  916.9	 6124.0	...
5066610	  788.5	  900.8	 6179.0	...
5066611	  786.7	  885.2	 6233.0	...
5066612	  784.9	  869.0	 6287.0	...
5066613	  782.8	  853.6	 6334.0	...
5066614	  780.4	  838.9	 6382.0	...
5066615	  779.4	  825.6	 6428.0	...
5066616	  777.8	  811.9	 6478.0	...
5066617	  776.5	  798.2	 6520.0	...
5066618	  775.0	  784.0	 6566.0	...
5066619	  773.9	  770.7	 6609.0	...
5066620	  772.9	  756.7	 6658.0	...
5066621	  772.0	  742.4	 6706.0	...
5066622	  771.2	  728.8	 6752.0	...
5066623	  770.5	  715.9	 6793.0	...
5066624	  769.8	  704.6	 6839.0	...
5066625	  767.9	  691.6	 6885.0	...
5066626	  766.0	  680.0	 6929.0	...
5066627	  764.1	  667.8	 6970.0	...
5066628	  763.3	  657.0	 7007.0	...
5066629	  762.7	  645.6	 7042.0	...
5066630	  762.0	  634.8	 7075.0	...
5066631	  760.9	  623.5	 7112.0	...
5066632	  759.4	  612.1	 7156.0	...
5066633	  758.3	  602.8	 7190.0	...
5066634	  757.5	  593.3	 7220.0	...
5066635	  756.5	  584.2	 7247.0	...
5066636	  755.3	  574.3	 7280.0	...
5066637	  754.4	  565.4	 7314.0	...
5066638	  753.4	  555.1	 7351.0	...
5066639	  749.5	  548.2	 7377.0	...
5066640	  745.4	  541.5	 7400.0	...
5066641	  744.3	  533.4	 7426.0	...
5066642	  746.3	  521.7	 7464.0	...
5066643	  747.0	  512.3	 7494.0	...
5066644	  744.7	  504.2	 7526.0	...
5066645	  742.4	  498.7	 7545.0	...
5066646	  741.1	  489.1	 7578.0	...
5066647	  739.3	  482.5	 7602.0	...
5066648	  737.5	  476.1	 7627.0	...
5066649	  735.9	  471.4	 7650.0	...
5066650	  735.1	  465.4	 7669.0	...
5066651	  734.5	  459.2	 7694.0	...
5066652	  734.3	  454.3	 7712.0	...
5066653	  733.9	  450.1	 7733.0	...
5066654	  733.3	  443.5	 7748.0	...
5066655	  734.1	  436.2	 7778.0	...
5066656	  734.9	  428.6	 7800.0	...
5066657	  734.5	  423.0	 7830.0	...
5066658	  732.7	  418.9	 7842.0	...
5066659	  731.0	  414.8	 7861.0	...
5066660	  730.0	  409.5	 7875.0	...
5066661	  728.7	  404.6	 7892.0	...
5066662	  727.8	  399.2	 7906.0	...
5066663	  727.4	  394.9	 7925.0	...
5066664	  726.9	  389.4	 7945.0	...
5066665	  726.5	  385.7	 7962.0	...
5066666	  726.2	  380.6	 7978.0	...
5066667	  725.1	  376.9	 7991.0	...
5066668	  723.6	  372.9	 8003.0	...
5066669	  723.2	  369.6	 8014.0	...
ESACC R  5066419	5066669	251	  719.3	  383.0	  723.2	  369.6	   0.29	   1313
SFIX R   5066670
5066670	  723.2	  362.9	 8034.0	...
5066671	  721.5	  357.9	 8050.0	...
5066672	  719.0	  354.3	 8061.0	...
5066673	  718.2	  352.1	 8070.0	...
5066674	  718.3	  349.8	 8079.0	...
5066675	  718.3	  346.2	 8091.0	...
5066676	  717.0	  344.4	 8095.0	...
5066677	  716.6	  342.1	 8100.0	...
5066678	  718.0	  341.2	 8100.0	...
5066679	  719.4	  339.9	 8109.0	...
5066680	  720.9	  338.7	 8117.0	...
5066681	  720.6	  335.8	 8134.0	...
5066682	  721.8	  332.1	 8142.0	...
5066683	  723.0	  328.8	 8145.0	...
5066684	  723.5	  327.4	 8140.0	...
5066685	  722.6	  327.2	 8142.0	...
5066686	  721.8	  327.0	 8148.0	...
5066687	  722.1	  326.5	 8155.0	...
5066688	  722.3	  325.8	 8157.0	...
5066689	  722.4	  324.9	 8158.0	...
5066690	  722.3	  324.3	 8158.0	...
5066691	  722.1	  322.4	 8165.0	...
5066692	  722.1	  320.7	 8172.0	...
5066693	  722.2	  319.2	 8177.0	...
5066694	  722.1	  319.6	 8175.0	...
5066695	  721.6	  320.0	 8174.0	...
5066696	  721.3	  320.0	 8175.0	...
5066697	  721.5	  319.5	 8174.0	...
5066698	  721.9	  319.0	 8174.0	...
5066699	  722.2	  319.0	 8174.0	...
5066700	  723.3	  319.6	 8170.0	...
5066701	  724.8	  320.1	 8164.0	...
5066702	  726.3	  320.6	 8158.0	...
5066703	  727.7	  320.4	 8158.0	...
5066704	  728.4	  320.3	 8163.0	...
5066705	  728.1	  320.5	 8169.0	...
5066706	  727.1	  320.9	 8175.0	...
5066707	  726.2	  321.2	 8174.0	...
5066708	  726.2	  321.2	 8174.0	...
5066709	  727.0	  321.0	 8173.0	...
EFIX R   5066670	5066709	40	  722.4	  329.9	   8141
SSACC R  5066710
5066710	  727.9	  320.8	 8173.0	...
5066711	  727.6	  320.8	 8174.0	...
5066712	  726.7	  321.2	 8168.0	...
5066713	  726.1	  321.4	 8162.0	...
5066714	  726.6	  321.4	 8155.0	...
5066715	  727.1	  321.4	 8151.0	...
5066716	  727.2	  321.3	 8145.0	...
5066717	  727.1	  322.0	 8140.0	...
5066718	  721.0	  338.6	 8098.0	...
5066719	  715.1	  356.9	 8058.0	...
5066720	  709.6	  375.5	 8019.0	...
5066721	  710.0	  377.7	 8018.0	...
5066722	  710.2	  378.4	 8018.0	...
5066723	  710.5	  379.7	 8018.0	...
5066724	  710.7	  380.8	 8017.0	...
5066725	  710.4	  382.1	 8016.0	...
5066726	  709.8	  382.4	 8016.0	...
5066727	  709.2	  382.8	 8012.0	...
ESACC R  5066710	5066727	18	  727.9	  320.8	  709.2	  382.8	   1.35	    159
SFIX R   5066728
5066728	  709.3	  383.1	 8008.0	...
5066729	  709.4	  384.0	 8008.0	...
5066730	  709.4	  384.8	 8012.0	...
5066731	  709.5	  385.8	 8015.0	...
5066732	  709.5	  385.9	 8014.0	...
5066733	  709.5	  385.9	 8014.0	...
5066734	  709.5	  385.7	 8014.0	...
5066735	  709.6	  385.3	 8017.0	...
5066736	  709.7	  384.7	 8020.0	...
5066737	  709.7	  384.1	 8024.0	...
5066738	  709.7	  383.7	 8024.0	...
5066739	  709.9	  383.6	 8025.0	...
5066740	  710.5	  383.6	 8024.0	...
5066741	  711.0	  383.7	 8020.0	...
5066742	  711.6	  383.4	 8017.0	...
5066743	  711.5	  382.2	 8016.0	...
5066744	  711.6	  380.9	 8018.0	...
5066745	  711.7	  380.9	 8020.0	...
5066746	  711.7	  381.8	 8019.0	...
5066747	  711.5	  382.6	 8019.0	...
5066748	  711.1	  382.5	 8020.0	...
5066749	  711.0	  382.3	 8023.0	...
5066750	  711.2	  382.4	 8025.0	...
5066751	  711.9	  382.4	 8031.0	...
5066752	  712.6	  382.1	 8037.0	...
5066753	  713.0	  381.6	 8039.0	...
5066754	  712.9	  381.2	 8034.0	...
5066755	  712.9	  381.2	 8031.0	...
5066756	  712.9	  381.2	 8034.0	...
5066757	  713.0	  381.1	 8037.0	...
5066758	  713.5	  380.8	 8038.0	...
5066759	  714.0	  380.6	 8038.0	...
5066760	  714.4	  380.3	 8037.0	...
5066761	  714.4	  380.3	 8035.0	...
5066762	  714.3	  380.2	 8035.0	...
5066763	  714.3	  380.0	 8038.0	...
5066764	  714.3	  379.9	 8043.0	...
5066765	  714.4	  379.8	 8046.0	...
5066766	  714.5	  379.8	 8047.0	...
5066767	  714.9	  379.7	 8046.0	...
5066768	  715.2	  379.9	 8045.0	...
5066769	  715.4	  380.0	 8044.0	...
5066770	  715.3	  380.2	 8042.0	...
5066771	  715.1	  380.2	 8041.0	...
5066772	  714.9	  380.1	 8043.0	...
5066773	  714.8	  380.1	 8044.0	...
5066774	  715.1	  380.7	 8046.0	...
5066775	  715.3	  380.7	 8046.0	...
5066776	  715.4	  380.7	 8045.0	...
5066777	  715.2	  380.4	 8044.0	...
5066778	  715.2	  380.5	 8045.0	...
5066779	  715.3	  380.6	 8046.0	...
5066780	  715.5	  380.7	 8047.0	...
5066781	  715.7	  381.2	 8047.0	...
5066782	  715.9	  381.5	 8049.0	...
5066783	  716.6	  381.8	 8050.0	...
5066784	  717.4	  381.9	 8049.0	...
5066785	  717.1	  382.1	 8048.0	...
5066786	  716.1	  382.5	 8046.0	...
5066787	  715.4	  382.6	 8045.0	...
5066788	  715.7	  382.6	 8044.0	...
5066789	  716.0	  382.4	 8044.0	...
5066790	  715.9	  382.2	 8043.0	...
5066791	  715.8	  381.9	 8043.0	...
5066792	  715.8	  381.9	 8042.0	...
5066793	  716.1	  381.9	 8045.0	...
5066794	  716.5	  382.0	 8051.0	...
5066795	  716.7	  382.0	 8053.0	...
5066796	  716.1	  382.1	 8053.0	...
5066797	  715.6	  382.5	 8052.0	...
5066798	  715.3	  382.9	 8057.0	...
5066799	  715.3	  383.1	 8062.0	...
5066800	  716.0	  383.1	 8069.0	...
5066801	  716.6	  383.3	 8072.0	...
5066802	  717.0	  383.4	 8076.0	...
5066803	  716.8	  383.7	 8076.0	...
5066804	  716.7	  383.9	 8077.0	...
5066805	  716.8	  384.0	 8079.0	...
5066806	  717.1	  384.1	 8080.0	...
5066807	  717.2	  384.1	 8080.0	...
5066808	  717.3	  383.8	 8080.0	...
5066809	  717.5	  383.5	 8082.0	...
5066810	  717.5	  382.8	 8083.0	...
5066811	  717.6	  382.4	 8085.0	...
5066812	  717.3	  382.3	 8084.0	...
5066813	  717.2	  382.4	 8083.0	...
5066814	  717.2	  382.3	 8081.0	...
5066815	  717.3	  382.1	 8079.0	...
5066816	  717.4	  381.7	 8077.0	...
5066817	  717.4	  381.7	 8075.0	...
5066818	  716.9	  381.7	 8075.0	...
5066819	  716.5	  381.7	 8077.0	...
5066820	  716.2	  382.4	 8079.0	...
5066821	  716.3	  383.1	 8078.0	...
5066822	  716.4	  383.4	 8077.0	...
5066823	  716.4	  382.6	 8077.0	...
5066824	  716.3	  381.8	 8079.0	...
5066825	  716.2	  381.5	 8081.0	...
5066826	  715.9	  381.7	 8081.0	...
5066827	  715.9	  381.7	 8078.0	...
5066828	  716.0	  381.5	 8077.0	...
5066829	  716.3	  381.5	 8079.0	...
5066830	  716.4	  381.8	 8081.0	...
5066831	  716.2	  382.2	 8081.0	...
5066832	  715.9	  382.5	 8078.0	...
5066833	  715.4	  382.6	 8075.0	...
5066834	  715.1	  383.4	 8072.0	...
5066835	  714.4	  384.3	 8074.0	...
5066836	  713.9	  385.2	 8076.0	...
5066837	  713.7	  385.5	 8078.0	...
5066838	  714.0	  386.2	 8079.0	...
5066839	  714.8	  386.7	 8082.0	...
5066840	  715.4	  386.9	 8086.0	...
5066841	  716.0	  386.7	 8089.0	...
5066842	  715.6	  386.7	 8090.0	...
5066843	  715.2	  386.9	 8089.0	...
5066844	  715.0	  387.0	 8088.0	...
5066845	  715.1	  386.8	 8089.0	...
5066846	  715.3	  386.4	 8089.0	...
5066847	  715.3	  386.0	 8090.0	...
5066848	  715.0	  385.9	 8091.0	...
5066849	  714.6	  386.1	 8094.0	...
5066850	  714.3	  385.6	 8097.0	...
5066851	  714.5	  384.9	 8099.0	...
5066852	  714.6	  384.2	 8099.0	...
5066853	  714.9	  384.1	 8099.0	...
5066854	  715.1	  384.6	 8100.0	...
5066855	  715.4	  385.1	 8100.0	...
5066856	  716.3	  385.4	 8099.0	...
5066857	  717.1	  385.1	 8097.0	...
5066858	  717.9	  384.5	 8095.0	...
5066859	  717.8	  384.1	 8096.0	...
5066860	  717.4	  383.9	 8097.0	...
5066861	  717.0	  384.1	 8098.0	...
5066862	  716.7	  384.2	 8099.0	...
5066863	  716.9	  383.8	 8100.0	...
5066864	  716.8	  383.3	 8100.0	...
5066865	  716.6	  382.8	 8100.0	...
5066866	  716.8	  382.6	 8099.0	...
5066867	  717.1	  382.5	 8099.0	...
5066868	  717.4	  382.2	 8099.0	...
5066869	  717.5	  382.1	 8099.0	...
5066870	  717.6	  382.7	 8098.0	...
5066871	  717.8	  383.4	 8098.0	...
5066872	  717.8	  384.0	 8097.0	...
5066873	  717.8	  383.9	 8097.0	...
5066874	  717.8	  383.8	 8097.0	...
5066875	  717.8	  383.8	 8102.0	...
5066876	  718.4	  383.5	 8106.0	...
5066877	  718.9	  383.0	 8110.0	...
5066878	  719.5	  382.4	 8109.0	...
5066879	  719.5	  382.2	 8109.0	...
5066880	  718.8	  382.1	 8113.0	...
5066881	  718.1	  382.0	 8117.0	...
5066882	  717.7	  381.9	 8121.0	...
5066883	  717.7	  382.0	 8121.0	...
5066884	  717.6	  382.1	 8122.0	...
MSG	5066885 0000 _ Experiment Start
5066885	  717.3	  382.0	 8124.0	...
5066886	  717.4	  381.9	 8126.0	...
5066887	  717.6	  381.7	 8128.0	...
5066888	  717.8	  381.7	 8130.0	...
5066889	  718.0	  381.6	 8126.0	...
5066890	  718.1	  381.3	 8121.0	...
5066891	  718.2	  381.0	 8117.0	...
5066892	  718.2	  380.9	 8119.0	...
5066893	  718.2	  381.2	 8122.0	...
5066894	  717.9	  381.5	 8124.0	...
5066895	  717.6	  381.7	 8124.0	...
5066896	  717.3	  381.8	 8125.0	...
5066897	  717.3	  381.8	 8125.0	...
5066898	  717.4	  381.8	 8126.0	...
5066899	  717.6	  381.9	 8126.0	...
5066900	  717.7	  382.2	 8129.0	...
5066901	  717.8	  382.4	 8132.0	...
5066902	  717.8	  382.7	 8135.0	...
5066903	  717.7	  382.7	 8137.0	...
5066904	  717.6	  382.4	 8143.0	...
5066905	  717.8	  381.8	 8147.0	...
5066906	  718.4	  381.2	 8150.0	...
5066907	  719.1	  381.0	 8151.0	...
5066908	  719.3	  380.9	 8152.0	...
5066909	  719.3	  380.4	 8152.0	...
5066910	  719.3	  379.9	 8152.0	...
5066911	  719.2	  379.4	 8151.0	...
5066912	  719.0	  379.5	 8151.0	...
5066913	  718.7	  379.8	 8151.0	...
5066914	  718.4	  379.8	 8152.0	...
5066915	  718.7	  379.6	 8152.0	...
5066916	  719.0	  379.8	 8152.0	...
5066917	  719.3	  380.2	 8152.0	...
5066918	  719.4	  380.5	 8151.0	...
5066919	  720.2	  380.1	 8152.0	...
5066920	  721.1	  379.4	 8154.0	...
5066921	  722.0	  378.9	 8157.0	...
5066922	  722.0	  378.4	 8158.0	...
5066923	  722.1	  378.0	 8161.0	...
5066924	  722.2	  377.6	 8164.0	...
5066925	  722.4	  377.5	 8167.0	...
5066926	  722.5	  377.4	 8164.0	...
5066927	  722.6	  377.5	 8162.0	...
5066928	  722.0	  377.6	 8162.0	...
5066929	  721.5	  377.5	 8165.0	...
5066930	  721.8	  377.3	 8168.0	...
5066931	  722.5	  377.2	 8165.0	...
5066932	  723.2	  377.2	 8162.0	...
5066933	  723.5	  377.1	 8163.0	...
5066934	  723.7	  377.1	 8169.0	...
5066935	  724.0	  377.0	 8174.0	...
5066936	  723.9	  376.8	 8175.0	...
5066937	  723.8	  376.6	 8175.0	...
5066938	  724.3	  376.5	 8175.0	...
5066939	  724.7	  376.2	 8173.0	...
5066940	  725.1	  375.9	 8171.0	...
5066941	  725.2	  376.2	 8170.0	...
5066942	  725.3	  376.8	 8170.0	...
5066943	  725.4	  376.9	 8169.0	...
5066944	  725.5	  376.3	 8167.0	...
5066945	  725.7	  375.7	 8171.0	...
5066946	  725.8	  375.7	 8175.0	...
5066947	  726.0	  375.8	 8179.0	...
5066948	  726.2	  375.9	 8178.0	...
5066949	  726.3	  376.0	 8179.0	...
5066950	  726.3	  375.9	 8180.0	...
5066951	  726.3	  375.6	 8182.0	...
5066952	  726.3	  375.2	 8184.0	...
5066953	  726.9	  374.7	 8186.0	...
5066954	  727.4	  374.2	 8187.0	...
5066955	  728.0	  373.5	 8190.0	...
5066956	  727.4	  373.2	 8193.0	...
5066957	  726.8	  373.1	 8195.0	...
5066958	  726.7	  373.1	 8194.0	...
5066959	  727.0	  373.0	 8191.0	...
5066960	  727.4	  372.9	 8189.0	...
5066961	  727.3	  373.0	 8191.0	...
5066962	  727.3	  373.1	 8195.0	...
5066963	  727.9	  373.1	 8200.0	...
5066964	  728.5	  373.0	 8202.0	...
5066965	  729.0	  372.6	 8202.0	...
5066966	  729.1	  372.3	 8201.0	...
5066967	  729.2	  372.0	 8200.0	...
5066968	  729.3	  372.0	 8199.0	...
5066969	  729.3	  372.1	 8199.0	...
5066970	  729.2	  372.2	 8200.0	...
5066971	  729.1	  372.6	 8200.0	...
5066972	  729.0	  372.9	 8200.0	...
5066973	  728.3	  372.6	 8204.0	...
5066974	  727.7	  371.9	 8207.0	...
5066975	  727.2	  371.2	 8210.0	...
5066976	  727.4	  371.2	 8209.0	...
5066977	  727.8	  371.3	 8210.0	...
5066978	  728.0	  371.3	 8211.0	...
5066979	  727.9	  371.5	 8212.0	...
5066980	  727.7	  371.3	 8213.0	...
5066981	  727.6	  371.2	 8215.0	...
5066982	  728.1	  371.0	 8216.0	...
5066983	  728.5	  370.5	 8218.0	...
5066984	  728.7	  370.1	 8221.0	...
5066985	  728.6	  369.6	 8224.0	...
5066986	  728.6	  369.5	 8224.0	...
5066987	  728.5	  369.6	 8224.0	...
5066988	  728.2	  369.8	 8224.0	...
5066989	  727.9	  370.0	 8223.0	...
5066990	  727.7	  370.1	 8223.0	...
5066991	  727.6	  370.2	 8222.0	...
5066992	  727.4	  369.5	 8222.0	...
5066993	  728.3	  368.6	 8224.0	...
5066994	  729.2	  368.1	 8226.0	...
5066995	  730.2	  368.5	 8229.0	...
5066996	  730.2	  369.1	 8229.0	...
5066997	  730.1	  369.2	 8231.0	...
5066998	  730.1	  369.2	 8233.0	...
5066999	  729.9	  369.2	 8235.0	...
5067000	  729.6	  369.4	 8236.0	...
5067001	  729.2	  369.6	 8238.0	...
5067002	  728.9	  369.2	 8239.0	...
5067003	  728.7	  368.6	 8240.0	...
5067004	  728.8	  368.0	 8242.0	...
5067005	  728.9	  368.0	 8244.0	...
5067006	  729.0	  368.0	 8247.0	...
5067007	  729.3	  367.8	 8248.0	...
5067008	  729.5	  367.6	 8248.0	...
5067009	  729.6	  367.4	 8248.0	...
5067010	  729.5	  367.6	 8247.0	...
5067011	  729.3	  367.8	 8246.0	...
5067012	  729.3	  367.8	 8245.0	...
5067013	  729.4	  367.4	 8245.0	...
5067014	  729.6	  367.0	 8245.0	...
5067015	  728.5	  366.3	 8246.0	...
5067016	  727.4	  365.9	 8250.0	...
5067017	  726.2	  365.9	 8253.0	...
5067018	  726.2	  366.3	 8257.0	...
5067019	  726.2	  366.9	 8259.0	...
5067020	  727.2	  367.1	 8261.0	...
5067021	  728.2	  367.3	 8263.0	...
5067022	  729.1	  367.1	 8264.0	...
5067023	  729.1	  366.8	 8263.0	...
5067024	  729.2	  366.5	 8260.0	...
5067025	  729.2	  366.5	 8258.0	...
5067026	  729.2	  366.5	 8258.0	...
5067027	  728.9	  366.6	 8259.0	...
5067028	  728.3	  366.4	 8259.0	...
5067029	  727.8	  366.0	 8261.0	...
5067030	  727.4	  365.6	 8262.0	...
5067031	  727.3	  365.4	 8264.0	...
5067032	  727.3	  365.5	 8265.0	...
5067033	  727.1	  365.5	 8264.0	...
5067034	  726.9	  365.5	 8263.0	...
5067035	  726.7	  365.3	 8264.0	...
5067036	  726.7	  365.2	 8267.0	...
5067037	  726.9	  365.7	 8270.0	...
5067038	  727.0	  366.2	 8270.0	...
5067039	  727.5	  366.8	 8270.0	...
5067040	  727.6	  366.8	 8270.0	...
5067041	  727.7	  366.7	 8270.0	...
5067042	  727.4	  366.4	 8270.0	...
5067043	  726.7	  366.1	 8270.0	...
5067044	  726.2	  366.0	 8270.0	...
5067045	  725.7	  365.9	 8269.0	...
5067046	  725.6	  365.8	 8273.0	...
5067047	  725.6	  365.7	 8278.0	...
5067048	  725.6	  365.6	 8283.0	...
5067049	  725.6	  365.5	 8286.0	...
5067050	  725.6	  365.3	 8289.0	...
5067051	  725.6	  365.9	 8292.0	...
5067052	  725.5	  366.5	 8291.0	...
5067053	  725.9	  366.6	 8293.0	...
5067054	  726.3	  366.1	 8295.0	...
5067055	  725.9	  365.7	 8297.0	...
5067056	  725.2	  365.9	 8296.0	...
5067057	  724.3	  366.1	 8295.0	...
5067058	  724.2	  365.9	 8295.0	...
5067059	  724.1	  365.5	 8297.0	...
5067060	  724.2	  365.2	 8300.0	...
5067061	  724.6	  365.2	 8303.0	...
5067062	  725.0	  365.3	 8304.0	...
5067063	  725.3	  365.4	 8305.0	...
5067064	  725.9	  365.4	 8307.0	...
5067065	  726.5	  365.7	 8309.0	...
5067066	  726.8	  366.3	 8306.0	...
5067067	  726.3	  366.9	 8302.0	...
5067068	  725.7	  366.6	 8300.0	...
5067069	  724.6	  366.2	 8303.0	...
5067070	  723.7	  365.6	 8307.0	...
5067071	  723.0	  365.5	 8309.0	...
5067072	  723.2	  365.7	 8310.0	...
5067073	  723.6	  366.1	 8310.0	...
5067074	  723.9	  365.9	 8310.0	...
5067075	  723.7	  365.3	 8309.0	...
5067076	  723.4	  364.7	 8307.0	...
5067077	  723.0	  364.7	 8306.0	...
5067078	  722.9	  365.3	 8306.0	...
5067079	  723.2	  366.0	 8312.0	...
5067080	  723.8	  366.8	 8316.0	...
5067081	  723.4	  367.1	 8320.0	...
5067082	  722.6	  366.8	 8320.0	...
5067083	  722.3	  366.3	 8320.0	...
5067084	  722.8	  365.7	 8318.0	...
5067085	  723.3	  365.4	 8316.0	...
5067086	  723.2	  365.1	 8314.0	...
5067087	  722.9	  364.9	 8316.0	...
5067088	  722.6	  364.9	 8319.0	...
5067089	  722.4	  365.0	 8321.0	...
5067090	  722.3	  365.2	 8320.0	...
5067091	  722.0	  365.3	 8317.0	...
5067092	  721.5	  365.5	 8315.0	...
5067093	  721.4	  365.9	 8315.0	...
5067094	  721.5	  366.2	 8315.0	...
5067095	  721.7	  366.5	 8315.0	...
5067096	  721.6	  366.6	 8317.0	...
5067097	  721.5	  366.4	 8321.0	...
5067098	  721.4	  366.4	 8325.0	...
MSG	5067099 0000 _ Number On
5067099	  721.1	  366.5	 8327.0	...
5067100	  721.1	  366.3	 8328.0	...
5067101	  721.0	  365.9	 8329.0	...
5067102	  720.9	  365.1	 8329.0	...
5067103	  719.9	  364.9	 8328.0	...
5067104	  719.0	  364.6	 8326.0	...
5067105	  718.3	  364.5	 8328.0	...
5067106	  718.4	  364.2	 8331.0	...
5067107	  718.4	  363.8	 8329.0	...
5067108	  718.4	  363.4	 8326.0	...
5067109	  718.4	  363.4	 8323.0	...
5067110	  718.4	  363.8	 8326.0	...
5067111	  718.4	  364.5	 8328.0	...
5067112	  718.4	  365.0	 8330.0	...
5067113	  718.6	  365.5	 8329.0	...
5067114	  718.5	  365.7	 8329.0	...
5067115	  718.2	  365.6	 8330.0	...
5067116	  717.9	  365.5	 8331.0	...
5067117	  717.8	  365.4	 8333.0	...
5067118	  717.9	  365.4	 8338.0	...
5067119	  718.0	  365.4	 8342.0	...
5067120	  718.1	  365.2	 8346.0	...
5067121	  718.1	  365.2	 8344.0	...
5067122	  718.2	  365.2	 8341.0	...
5067123	  718.3	  365.1	 8339.0	...
5067124	  718.1	  365.0	 8337.0	...
5067125	  717.9	  364.8	 8337.0	...
5067126	  717.7	  364.7	 8337.0	...
5067127	  717.9	  364.9	 8337.0	...
5067128	  718.0	  365.1	 8337.0	...
5067129	  717.3	  365.4	 8336.0	...
5067130	  716.5	  365.7	 8336.0	...
5067131	  715.7	  366.1	 8335.0	...
5067132	  715.4	  366.2	 8336.0	...
5067133	  715.1	  366.0	 8336.0	...
5067134	  715.0	  365.8	 8336.0	...
5067135	  715.8	  365.7	 8337.0	...
5067136	  716.6	  365.7	 8342.0	...
5067137	  717.0	  365.6	 8346.0	...
5067138	  716.9	  365.5	 8349.0	...
5067139	  716.4	  365.5	 8347.0	...
5067140	  715.8	  365.3	 8345.0	...
5067141	  715.1	  364.9	 8342.0	...
5067142	  714.9	  364.2	 8339.0	...
5067143	  715.3	  363.7	 8337.0	...
5067144	  715.6	  363.3	 8343.0	...
5067145	  715.8	  363.2	 8349.0	...
5067146	  716.2	  363.9	 8352.0	...
5067147	  716.5	  364.4	 8346.0	...
5067148	  716.7	  365.0	 8340.0	...
5067149	  716.6	  365.1	 8343.0	...
5067150	  716.6	  365.6	 8348.0	...
5067151	  716.0	  365.9	 8354.0	...
5067152	  715.3	  365.9	 8353.0	...
5067153	  714.5	  365.9	 8353.0	...
5067154	  714.3	  365.9	 8353.0	...
5067155	  714.2	  365.9	 8353.0	...
5067156	  714.1	  365.1	 8353.0	...
5067157	  713.9	  364.3	 8352.0	...
5067158	  714.4	  363.3	 8351.0	...
5067159	  715.2	  363.1	 8350.0	...
5067160	  716.0	  363.1	 8350.0	...
5067161	  716.2	  363.4	 8350.0	...
5067162	  716.1	  363.7	 8351.0	...
5067163	  716.1	  363.8	 8351.0	...
5067164	  716.1	  363.8	 8352.0	...
5067165	  716.2	  364.9	 8353.0	...
5067166	  716.2	  365.9	 8353.0	...
5067167	  716.1	  366.7	 8353.0	...
5067168	  714.9	  366.3	 8354.0	...
5067169	  713.8	  366.0	 8356.0	...
5067170	  713.6	  366.0	 8358.0	...
5067171	  714.4	  366.1	 8360.0	...
5067172	  715.1	  365.3	 8361.0	...
5067173	  715.4	  364.5	 8362.0	...
5067174	  715.5	  363.6	 8361.0	...
5067175	  715.5	  363.3	 8361.0	...
5067176	  715.0	  363.2	 8362.0	...
5067177	  714.6	  363.3	 8364.0	...
5067178	  714.5	  363.8	 8366.0	...
5067179	  714.6	  364.1	 8367.0	...
5067180	  714.8	  364.2	 8366.0	...
5067181	  714.6	  363.6	 8366.0	...
5067182	  714.1	  363.1	 8365.0	...
5067183	  714.0	  362.9	 8365.0	...
5067184	  714.2	  362.9	 8364.0	...
5067185	  714.3	  363.0	 8364.0	...
5067186	  713.9	  363.1	 8364.0	...
5067187	  713.5	  363.3	 8364.0	...
5067188	  713.7	  363.4	 8364.0	...
5067189	  714.9	  363.3	 8366.0	...
5067190	  716.2	  363.2	 8369.0	...
5067191	  716.9	  363.2	 8371.0	...
5067192	  716.7	  363.4	 8369.0	...
5067193	  716.5	  363.6	 8367.0	...
5067194	  715.8	  363.6	 8365.0	...
5067195	  715.2	  363.6	 8364.0	...
5067196	  714.8	  363.8	 8363.0	...
5067197	  714.7	  364.0	 8362.0	...
5067198	  714.6	  364.2	 8361.0	...
5067199	  714.6	  364.2	 8360.0	...
5067200	  714.2	  364.2	 8360.0	...
5067201	  713.9	  364.2	 8359.0	...
5067202	  713.6	  364.4	 8358.0	...
5067203	  713.8	  364.9	 8356.0	...
5067204	  713.9	  365.4	 8354.0	...
5067205	  713.8	  365.0	 8354.0	...
5067206	  714.2	  364.7	 8353.0	...
5067207	  714.6	  364.5	 8352.0	...
5067208	  715.0	  364.9	 8350.0	...
5067209	  715.2	  365.4	 8349.0	...
5067210	  715.4	  365.8	 8351.0	...
5067211	  715.4	  365.4	 8355.0	...
5067212	  715.2	  364.6	 8357.0	...
5067213	  715.0	  364.4	 8356.0	...
5067214	  715.0	  364.8	 8356.0	...
5067215	  715.3	  365.3	 8356.0	...
5067216	  715.6	  365.2	 8357.0	...
5067217	  715.7	  365.2	 8357.0	...
5067218	  715.7	  365.3	 8357.0	...
5067219	  715.2	  365.4	 8359.0	...
5067220	  715.0	  365.8	 8359.0	...
5067221	  715.0	  366.1	 8360.0	...
5067222	  715.8	  365.6	 8360.0	...
5067223	  716.6	  365.0	 8362.0	...
5067224	  717.1	  364.6	 8366.0	...
5067225	  716.8	  364.6	 8369.0	...
5067226	  716.2	  364.4	 8371.0	...
5067227	  715.8	  364.1	 8374.0	...
5067228	  715.6	  364.4	 8376.0	...
5067229	  715.5	  364.7	 8378.0	...
5067230	  715.4	  365.0	 8379.0	...
5067231	  715.4	  364.7	 8381.0	...
5067232	  715.4	  364.2	 8380.0	...
5067233	  715.4	  363.7	 8376.0	...
5067234	  715.4	  363.4	 8371.0	...
5067235	  715.5	  363.4	 8367.0	...
5067236	  715.3	  363.4	 8369.0	...
5067237	  715.2	  363.5	 8370.0	...
5067238	  715.0	  363.7	 8373.0	...
5067239	  715.0	  363.6	 8375.0	...
5067240	  714.9	  363.4	 8377.0	...
5067241	  714.8	  363.2	 8377.0	...
5067242	  714.7	  363.2	 8376.0	...
5067243	  714.6	  363.2	 8375.0	...
5067244	  714.6	  363.1	 8374.0	...
5067245	  714.6	  362.7	 8375.0	...
5067246	  714.7	  362.4	 8377.0	...
5067247	  714.8	  362.1	 8375.0	...
5067248	  714.8	  362.0	 8372.0	...
5067249	  715.0	  361.9	 8371.0	...
5067250	  715.2	  361.9	 8373.0	...
5067251	  715.2	  361.7	 8376.0	...
5067252	  715.1	  361.6	 8378.0	...
5067253	  715.2	  361.7	 8377.0	...
5067254	  715.8	  362.2	 8376.0	...
5067255	  716.5	  362.7	 8375.0	...
5067256	  716.9	  362.3	 8374.0	...
5067257	  716.6	  361.7	 8374.0	...
5067258	  716.2	  361.0	 8373.0	...
5067259	  715.8	  361.2	 8374.0	...
5067260	  715.1	  361.5	 8374.0	...
5067261	  714.7	  361.7	 8374.0	...
5067262	  714.4	  361.7	 8374.0	...
5067263	  714.6	  361.6	 8373.0	...
5067264	  715.3	  361.9	 8374.0	...
5067265	  716.1	  362.3	 8374.0	...
5067266	  716.8	  362.7	 8374.0	...
5067267	  716.8	  362.8	 8373.0	...
5067268	  716.7	  363.0	 8374.0	...
5067269	  716.7	  363.1	 8374.0	...
5067270	  716.4	  363.0	 8372.0	...
5067271	  715.6	  362.5	 8369.0	...
5067272	  714.7	  362.0	 8371.0	...
5067273	  714.6	  362.3	 8375.0	...
5067274	  715.1	  362.9	 8379.0	...
5067275	  715.8	  363.6	 8379.0	...
5067276	  715.9	  363.8	 8377.0	...
5067277	  715.5	  363.6	 8375.0	...
5067278	  714.9	  363.1	 8375.0	...
5067279	  714.1	  362.6	 8378.0	...
5067280	  713.8	  362.5	 8380.0	...
5067281	  713.5	  362.5	 8379.0	...
5067282	  713.6	  362.4	 8378.0	...
5067283	  714.1	  362.6	 8373.0	...
5067284	  714.5	  362.9	 8368.0	...
5067285	  714.9	  363.3	 8366.0	...
5067286	  715.1	  363.4	 8368.0	...
5067287	  715.2	  363.4	 8371.0	...
5067288	  715.3	  363.1	 8369.0	...
5067289	  715.3	  362.9	 8367.0	...
5067290	  715.3	  362.7	 8363.0	...
5067291	  715.3	  363.0	 8361.0	...
5067292	  715.3	  363.3	 8361.0	...
5067293	  716.0	  363.4	 8363.0	...
5067294	  716.7	  363.4	 8365.0	...
5067295	  717.0	  363.1	 8365.0	...
5067296	  716.5	  362.7	 8364.0	...
5067297	  716.0	  362.6	 8364.0	...
5067298	  715.7	  362.6	 8365.0	...
5067299	  715.5	  362.7	 8366.0	...
5067300	  715.3	  363.0	 8363.0	...
5067301	  715.3	  363.6	 8359.0	...
5067302	  715.8	  364.0	 8355.0	...
5067303	  716.3	  363.7	 8356.0	...
5067304	  716.7	  363.2	 8357.0	...
5067305	  716.4	  362.3	 8360.0	...
5067306	  716.1	  362.1	 8363.0	...
5067307	  715.8	  361.9	 8364.0	...
5067308	  715.9	  362.1	 8363.0	...
5067309	  716.2	  362.4	 8362.0	...
5067310	  717.1	  362.7	 8362.0	...
5067311	  717.9	  362.7	 8363.0	...
5067312	  718.4	  362.3	 8362.0	...
5067313	  718.1	  361.7	 8361.0	...
5067314	  717.3	  361.5	 8360.0	...
5067315	  716.5	  361.5	 8360.0	...
5067316	  715.7	  361.7	 8360.0	...
5067317	  715.7	  361.4	 8360.0	...
5067318	  715.8	  361.2	 8358.0	...
5067319	  716.4	  361.0	 8357.0	...
5067320	  716.9	  360.9	 8358.0	...
5067321	  716.9	  361.0	 8360.0	...
5067322	  716.5	  361.1	 8365.0	...
5067323	  716.5	  361.0	 8368.0	...
5067324	  716.9	  360.6	 8368.0	...
5067325	  717.3	  360.2	 8366.0	...
5067326	  717.3	  360.2	 8363.0	...
5067327	  716.9	  360.5	 8364.0	...
5067328	  716.4	  360.2	 8364.0	...
5067329	  715.9	  359.9	 8365.0	...
5067330	  715.9	  359.5	 8365.0	...
5067331	  716.1	  359.1	 8365.0	...
5067332	  716.3	  358.6	 8364.0	...
5067333	  716.5	  358.3	 8364.0	...
5067334	  716.5	  358.6	 8365.0	...
5067335	  716.5	  358.9	 8365.0	...
5067336	  716.4	  359.2	 8365.0	...
5067337	  716.4	  359.9	 8364.0	...
5067338	  716.3	  360.7	 8361.0	...
5067339	  716.0	  361.3	 8359.0	...
5067340	  715.5	  361.2	 8358.0	...
5067341	  715.0	  361.1	 8357.0	...
5067342	  715.0	  360.4	 8356.0	...
5067343	  715.2	  359.7	 8353.0	...
5067344	  715.3	  359.1	 8352.0	...
5067345	  715.6	  358.8	 8352.0	...
5067346	  716.3	  358.5	 8354.0	...
5067347	  717.1	  358.3	 8356.0	...
5067348	  717.8	  358.5	 8357.0	...
5067349	  717.5	  358.9	 8358.0	...
5067350	  717.3	  359.3	 8358.0	...
5067351	  716.8	  359.6	 8358.0	...
5067352	  717.3	  359.6	 8358.0	...
5067353	  717.9	  359.2	 8358.0	...
5067354	  718.7	  358.9	 8356.0	...
5067355	  718.8	  358.8	 8353.0	...
5067356	  718.4	  359.2	 8350.0	...
5067357	  717.8	  359.7	 8349.0	...
5067358	  717.4	  359.9	 8350.0	...
5067359	  717.5	  359.6	 8350.0	...
5067360	  717.7	  359.4	 8352.0	...
5067361	  717.5	  359.3	 8354.0	...
5067362	  717.3	  359.2	 8356.0	...
5067363	  717.2	  359.4	 8357.0	...
5067364	  717.3	  359.7	 8358.0	...
5067365	  718.0	  359.8	 8358.0	...
5067366	  718.8	  359.7	 8358.0	...
5067367	  718.9	  359.7	 8355.0	...
5067368	  718.2	  360.1	 8350.0	...
5067369	  718.3	  360.4	 8344.0	...
5067370	  719.1	  360.6	 8347.0	...
5067371	  719.6	  360.4	 8352.0	...
5067372	  719.3	  360.5	 8357.0	...
5067373	  719.0	  360.8	 8356.0	...
5067374	  718.7	  361.0	 8356.0	...
5067375	  718.5	  361.1	 8355.0	...
5067376	  717.9	  361.3	 8352.0	...
5067377	  717.4	  361.5	 8350.0	...
5067378	  717.3	  361.6	 8348.0	...
5067379	  717.6	  361.6	 8350.0	...
5067380	  718.0	  361.7	 8351.0	...
5067381	  718.0	  361.8	 8353.0	...
5067382	  718.0	  361.9	 8352.0	...
5067383	  717.9	  361.9	 8352.0	...
5067384	  717.9	  361.7	 8349.0	...
5067385	  717.9	  361.6	 8347.0	...
5067386	  718.0	  361.5	 8343.0	...
5067387	  718.0	  361.6	 8342.0	...
5067388	  718.1	  361.7	 8339.0	...
5067389	  718.2	  361.8	 8336.0	...
5067390	  718.3	  361.9	 8335.0	...
5067391	  718.4	  362.2	 8337.0	...
5067392	  718.3	  362.3	 8341.0	...
5067393	  718.4	  362.4	 8343.0	...
5067394	  718.5	  362.1	 8344.0	...
5067395	  718.5	  361.6	 8343.0	...
5067396	  718.2	  361.3	 8339.0	...
5067397	  718.0	  361.2	 8336.0	...
5067398	  717.9	  361.5	 8334.0	...
5067399	  717.8	  361.6	 8333.0	...
5067400	  717.6	  361.5	 8331.0	...
5067401	  717.8	  361.6	 8330.0	...
MSG	5067402 0000 _ Number Off
5067402	  718.0	  361.8	 8329.0	...
5067403	  718.2	  362.2	 8330.0	...
5067404	  718.0	  362.3	 8331.0	...
5067405	  717.8	  362.4	 8331.0	...
5067406	  717.7	  362.5	 8332.0	...
5067407	  717.8	  362.6	 8332.0	...
5067408	  718.0	  362.4	 8334.0	...
5067409	  718.2	  362.2	 8336.0	...
5067410	  718.3	  362.0	 8337.0	...
5067411	  718.3	  362.0	 8338.0	...
5067412	  718.5	  362.6	 8337.0	...
5067413	  718.8	  363.2	 8336.0	...
5067414	  719.0	  363.5	 8335.0	...
5067415	  719.1	  363.0	 8335.0	...
5067416	  719.1	  362.4	 8334.0	...
5067417	  719.0	  362.0	 8332.0	...
5067418	  719.1	  362.0	 8330.0	...
5067419	  719.2	  362.0	 8332.0	...
5067420	  719.0	  362.3	 8335.0	...
5067421	  718.9	  362.6	 8338.0	...
5067422	  718.9	  363.1	 8339.0	...
5067423	  719.1	  363.6	 8340.0	...
5067424	  719.2	  364.1	 8338.0	...
5067425	  719.2	  364.5	 8336.0	...
5067426	  719.3	  364.5	 8334.0	...
5067427	  719.3	  363.9	 8334.0	...
5067428	  719.2	  363.2	 8330.0	...
5067429	  719.4	  362.5	 8327.0	...
5067430	  719.6	  362.8	 8325.0	...
5067431	  720.0	  363.6	 8329.0	...
5067432	  720.2	  364.3	 8332.0	...
5067433	  719.9	  364.5	 8334.0	...
5067434	  719.4	  364.1	 8334.0	...
5067435	  718.8	  363.7	 8333.0	...
5067436	  718.7	  363.7	 8332.0	...
5067437	  718.6	  363.8	 8331.0	...
5067438	  718.7	  363.9	 8331.0	...
5067439	  718.7	  363.9	 8332.0	...
5067440	  719.0	  364.3	 8333.0	...
5067441	  719.4	  364.7	 8329.0	...
5067442	  719.6	  365.0	 8321.0	...
5067443	  719.5	  364.9	 8314.0	...
5067444	  719.4	  364.6	 8314.0	...
5067445	  719.1	  364.4	 8318.0	...
5067446	  718.7	  364.3	 8321.0	...
5067447	  718.3	  364.4	 8319.0	...
5067448	  718.7	  364.5	 8318.0	...
5067449	  719.2	  364.6	 8316.0	...
5067450	  719.7	  364.7	 8315.0	...
5067451	  719.9	  364.6	 8314.0	...
5067452	  720.0	  364.4	 8313.0	...
5067453	  720.1	  364.2	 8313.0	...
5067454	  720.0	  364.1	 8314.0	...
5067455	  720.0	  364.2	 8314.0	...
5067456	  720.0	  364.2	 8315.0	...
5067457	  719.9	  364.2	 8315.0	...
5067458	  719.6	  364.3	 8315.0	...
5067459	  719.1	  364.0	 8315.0	...
5067460	  718.7	  363.6	 8315.0	...
5067461	  718.5	  363.2	 8311.0	...
5067462	  718.7	  363.8	 8304.0	...
5067463	  718.9	  364.4	 8298.0	...
5067464	  719.1	  364.9	 8296.0	...
5067465	  719.1	  364.9	 8297.0	...
5067466	  719.1	  364.8	 8298.0	...
5067467	  719.2	  364.8	 8298.0	...
5067468	  719.2	  364.8	 8298.0	...
5067469	  719.2	  364.5	 8297.0	...
5067470	  719.1	  364.2	 8298.0	...
5067471	  719.0	  363.9	 8298.0	...
5067472	  718.6	  363.8	 8297.0	...
5067473	  718.3	  364.0	 8296.0	...
5067474	  718.2	  364.3	 8294.0	...
5067475	  719.0	  364.5	 8294.0	...
5067476	  719.7	  364.4	 8296.0	...
5067477	  719.9	  364.6	 8298.0	...
5067478	  719.5	  364.9	 8298.0	...
5067479	  718.8	  365.3	 8296.0	...
5067480	  718.4	  365.1	 8295.0	...
5067481	  718.0	  364.9	 8294.0	...
5067482	  718.0	  364.7	 8294.0	...
5067483	  718.2	  364.4	 8295.0	...
5067484	  718.4	  364.2	 8296.0	...
5067485	  718.2	  365.1	 8296.0	...
5067486	  718.1	  366.2	 8295.0	...
5067487	  717.7	  367.2	 8294.0	...
5067488	  717.4	  366.7	 8293.0	...
5067489	  716.9	  366.2	 8290.0	...
5067490	  716.5	  365.9	 8288.0	...
5067491	  716.9	  366.0	 8287.0	...
5067492	  717.6	  366.0	 8284.0	...
5067493	  718.1	  365.9	 8281.0	...
5067494	  717.9	  365.9	 8278.0	...
5067495	  717.8	  365.8	 8279.0	...
5067496	  717.9	  365.7	 8277.0	...
5067497	  718.3	  365.8	 8272.0	...
5067498	  718.8	  366.1	 8268.0	...
5067499	  719.3	  366.5	 8265.0	...
5067500	  719.4	  366.9	 8264.0	...
EFIX R   5066728	5067500	773	  718.8	  369.5	   8256
SSACC R  5067501
5067501	  719.5	  367.5	 8263.0	...
5067502	  718.8	  368.0	 8264.0	...
5067503	  718.1	  368.4	 8263.0	...
5067504	  717.6	  368.5	 8260.0	...
5067505	  718.1	  368.6	 8256.0	...
5067506	  718.5	  368.7	 8251.0	...
5067507	  718.8	  368.8	 8247.0	...
5067508	  719.1	  366.4	 8245.0	...
5067509	  722.8	  352.0	 8276.0	...
5067510	  726.3	  337.3	 8311.0	...
5067511	  729.9	  324.5	 8345.0	...
5067512	  730.3	  323.4	 8348.0	...
5067513	  731.3	  323.5	 8348.0	...
5067514	  732.1	  326.2	 8339.0	...
5067515	  730.2	  331.6	 8317.0	...
5067516	  728.7	  342.2	 8279.0	...
5067517	  728.1	  355.7	 8227.0	...
5067518	  731.6	  372.7	 8166.0	...
5067519	  735.8	  390.5	 8098.0	...
5067520	  739.7	  410.6	 8024.0	...
5067521	  742.3	  433.6	 7942.0	...
5067522	  742.5	  458.3	 7848.0	...
5067523	  743.2	  488.0	 7748.0	...
5067524	  745.3	  520.1	 7634.0	...
5067525	  749.5	  557.2	 7509.0	...
5067526	  755.2	  594.4	 7377.0	...
5067527	  760.8	  634.5	 7235.0	...
5067528	  765.2	  677.4	 7080.0	...
5067529	  767.6	  725.5	 6914.0	...
5067530	  770.0	  777.8	 6738.0	...
5067531	  773.2	  832.4	 6561.0	...
5067532	  777.8	  890.7	 6370.0	...
5067533	  782.9	  953.7	 6174.0	...
5067534	  788.1	 1020.2	 5972.0	...
5067535	  794.1	 1091.2	 5754.0	...
5067536	  799.5	 1163.9	 5535.0	...
5067537	  804.2	 1239.7	 5304.0	...
5067538	  809.8	 1317.8	 5074.0	...
5067539	  815.4	 1399.1	 4836.0	...
5067540	  822.9	 1484.4	 4590.0	...
5067541	  828.1	 1570.9	 4345.0	...
5067542	  834.7	 1659.1	 4090.0	...
5067543	  842.5	 1748.8	 3836.0	...
5067544	  851.7	 1840.9	 3583.0	...
5067545	  861.1	 1938.8	 3321.0	...
5067546	  866.7	 2006.2	 3145.0	...
5067547	  869.7	 2042.3	 3049.0	...
5067548	  869.7	 2042.3	 3049.0	...
SBLINK R 5067549
5067549	   .	   .	    0.0	...
5067550	   .	   .	    0.0	...
5067551	   .	   .	    0.0	...
5067552	   .	   .	    0.0	...
5067553	   .	   .	    0.0	...
5067554	   .	   .	    0.0	...
5067555	   .	   .	    0.0	...
5067556	   .	   .	    0.0	...
5067557	   .	   .	    0.0	...
5067558	   .	   .	    0.0	...
5067559	   .	   .	    0.0	...
5067560	   .	   .	    0.0	...
5067561	   .	   .	    0.0	...
5067562	   .	   .	    0.0	...
5067563	   .	   .	    0.0	...
5067564	   .	   .	    0.0	...
5067565	   .	   .	    0.0	...
5067566	   .	   .	    0.0	...
5067567	   .	   .	    0.0	...
5067568	   .	   .	    0.0	...
5067569	   .	   .	    0.0	...
5067570	   .	   .	    0.0	...
5067571	   .	   .	    0.0	...
5067572	   .	   .	    0.0	...
5067573	   .	   .	    0.0	...
5067574	   .	   .	    0.0	...
5067575	   .	   .	    0.0	...
5067576	   .	   .	    0.0	...
5067577	   .	   .	    0.0	...
5067578	   .	   .	    0.0	...
5067579	   .	   .	    0.0	...
5067580	   .	   .	    0.0	...
5067581	   .	   .	    0.0	...
5067582	   .	   .	    0.0	...
5067583	   .	   .	    0.0	...
5067584	   .	   .	    0.0	...
5067585	   .	   .	    0.0	...
5067586	   .	   .	    0.0	...
5067587	   .	   .	    0.0	...
5067588	   .	   .	    0.0	...
5067589	   .	   .	    0.0	...
5067590	   .	   .	    0.0	...
5067591	   .	   .	    0.0	...
5067592	   .	   .	    0.0	...
5067593	   .	   .	    0.0	...
5067594	   .	   .	    0.0	...
5067595	   .	   .	    0.0	...
5067596	   .	   .	    0.0	...
5067597	   .	   .	    0.0	...
5067598	   .	   .	    0.0	...
5067599	   .	   .	    0.0	...
5067600	   .	   .	    0.0	...
5067601	   .	   .	    0.0	...
5067602	   .	   .	    0.0	...
MSG	5067603 0000 _ Number On
5067603	   .	   .	    0.0	...
5067604	   .	   .	    0.0	...
5067605	   .	   .	    0.0	...
5067606	   .	   .	    0.0	...
5067607	   .	   .	    0.0	...
5067608	   .	   .	    0.0	...
5067609	   .	   .	    0.0	...
5067610	   .	   .	    0.0	...
5067611	   .	   .	    0.0	...
5067612	   .	   .	    0.0	...
5067613	   .	   .	    0.0	...
5067614	   .	   .	    0.0	...
5067615	   .	   .	    0.0	...
5067616	   .	   .	    0.0	...
5067617	   .	   .	    0.0	...
5067618	   .	   .	    0.0	...
5067619	   .	   .	    0.0	...
5067620	   .	   .	    0.0	...
5067621	   .	   .	    0.0	...
5067622	   .	   .	    0.0	...
5067623	   .	   .	    0.0	...
5067624	   .	   .	    0.0	...
5067625	   .	   .	    0.0	...
5067626	   .	   .	    0.0	...
5067627	   .	   .	    0.0	...
5067628	   .	   .	    0.0	...
5067629	   .	   .	    0.0	...
5067630	   .	   .	    0.0	...
5067631	   .	   .	    0.0	...
5067632	   .	   .	    0.0	...
5067633	   .	   .	    0.0	...
5067634	   .	   .	    0.0	...
5067635	   .	   .	    0.0	...
5067636	   .	   .	    0.0	...
5067637	   .	   .	    0.0	...
5067638	   .	   .	    0.0	...
5067639	   .	   .	    0.0	...
5067640	   .	   .	    0.0	...
5067641	   .	   .	    0.0	...
5067642	   .	   .	    0.0	...
5067643	   .	   .	    0.0	...
5067644	   .	   .	    0.0	...
5067645	   .	   .	    0.0	...
5067646	   .	   .	    0.0	...
5067647	   .	   .	    0.0	...
5067648	   .	   .	    0.0	...
5067649	   .	   .	    0.0	...
5067650	   .	   .	    0.0	...
5067651	   .	   .	    0.0	...
5067652	   .	   .	    0.0	...
5067653	   .	   .	    0.0	...
5067654	   .	   .	    0.0	...
5067655	   .	   .	    0.0	...
5067656	   .	   .	    0.0	...
5067657	   .	   .	    0.0	...
5067658	   .	   .	    0.0	...
5067659	   .	   .	    0.0	...
5067660	   .	   .	    0.0	...
EBLINK R 5067549	5067660	112
5067661	  936.2	 1887.3	 3567.0	...
5067662	  936.2	 1887.3	 3567.0	...
5067663	  936.4	 1873.6	 3604.0	...
5067664	  934.3	 1847.9	 3674.0	...
5067665	  928.3	 1812.0	 3776.0	...
5067666	  918.2	 1780.5	 3863.0	...
5067667	  910.6	 1747.5	 3952.0	...
5067668	  907.7	 1714.1	 4036.0	...
5067669	  908.7	 1678.9	 4122.0	...
5067670	  907.0	 1645.5	 4211.0	...
5067671	  904.3	 1613.4	 4300.0	...
5067672	  901.5	 1579.6	 4397.0	...
5067673	  894.5	 1549.8	 4477.0	...
5067674	  887.4	 1517.5	 4561.0	...
5067675	  878.7	 1489.0	 4634.0	...
5067676	  875.9	 1457.9	 4725.0	...
5067677	  873.0	 1429.5	 4809.0	...
5067678	  868.0	 1401.3	 4888.0	...
5067679	  863.7	 1374.4	 4956.0	...
5067680	  859.4	 1346.8	 5027.0	...
5067681	  859.0	 1318.5	 5113.0	...
5067682	  858.7	 1290.2	 5187.0	...
5067683	  856.3	 1264.8	 5265.0	...
5067684	  853.5	 1240.5	 5330.0	...
5067685	  848.5	 1217.4	 5405.0	...
5067686	  845.2	 1193.1	 5473.0	...
5067687	  840.5	 1171.8	 5543.0	...
5067688	  838.0	 1148.9	 5609.0	...
5067689	  831.9	 1129.5	 5676.0	...
5067690	  827.1	 1107.4	 5743.0	...
5067691	  822.2	 1087.7	 5807.0	...
5067692	  820.5	 1066.7	 5867.0	...
5067693	  817.0	 1047.8	 5922.0	...
5067694	  813.7	 1028.8	 5984.0	...
5067695	  810.9	 1010.1	 6039.0	...
5067696	  810.2	  990.5	 6101.0	...
5067697	  809.1	  971.4	 6155.0	...
5067698	  807.3	  953.1	 6213.0	...
5067699	  804.2	  936.1	 6264.0	...
5067700	  800.7	  920.1	 6317.0	...
5067701	  797.4	  904.2	 6368.0	...
5067702	  795.3	  887.3	 6426.0	...
5067703	  794.1	  870.9	 6480.0	...
5067704	  792.0	  855.5	 6526.0	...
5067705	  789.8	  840.4	 6572.0	...
5067706	  787.6	  825.7	 6615.0	...
5067707	  786.1	  809.1	 6676.0	...
5067708	  784.7	  795.1	 6722.0	...
5067709	  783.3	  781.2	 6768.0	...
5067710	  782.8	  767.2	 6815.0	...
5067711	  782.1	  751.5	 6864.0	...
5067712	  782.0	  736.0	 6916.0	...
5067713	  781.6	  722.3	 6957.0	...
5067714	  781.5	  710.4	 6999.0	...
5067715	  780.7	  698.2	 7043.0	...
5067716	  779.9	  685.6	 7086.0	...
5067717	  778.7	  672.6	 7130.0	...
5067718	  777.5	  660.3	 7171.0	...
5067719	  776.8	  648.6	 7209.0	...
5067720	  776.3	  638.3	 7248.0	...
5067721	  775.0	  628.8	 7275.0	...
5067722	  773.4	  618.9	 7307.0	...
5067723	  772.1	  608.6	 7338.0	...
5067724	  771.8	  599.3	 7369.0	...
5067725	  771.2	  591.3	 7401.0	...
5067726	  769.7	  582.3	 7436.0	...
5067727	  768.3	  573.3	 7475.0	...
5067728	  767.1	  563.6	 7504.0	...
5067729	  765.8	  557.0	 7528.0	...
5067730	  761.5	  551.0	 7552.0	...
5067731	  757.3	  546.6	 7570.0	...
5067732	  755.3	  538.9	 7591.0	...
5067733	  756.2	  528.9	 7616.0	...
5067734	  757.2	  518.7	 7654.0	...
5067735	  756.6	  510.6	 7686.0	...
5067736	  754.5	  504.5	 7713.0	...
5067737	  752.5	  500.2	 7729.0	...
5067738	  752.8	  492.8	 7755.0	...
5067739	  754.8	  486.1	 7774.0	...
5067740	  755.4	  478.7	 7796.0	...
5067741	  753.6	  474.3	 7811.0	...
5067742	  751.9	  467.1	 7834.0	...
5067743	  751.6	  460.6	 7861.0	...
5067744	  751.5	  455.1	 7878.0	...
5067745	  751.0	  450.3	 7898.0	...
5067746	  749.3	  444.6	 7911.0	...
5067747	  747.6	  439.1	 7932.0	...
5067748	  745.9	  433.5	 7950.0	...
5067749	  745.2	  427.9	 7969.0	...
5067750	  744.6	  423.2	 7987.0	...
5067751	  744.2	  419.0	 8005.0	...
5067752	  743.8	  414.6	 8021.0	...
5067753	  743.4	  409.6	 8033.0	...
5067754	  743.8	  407.0	 8036.0	...
5067755	  743.8	  402.5	 8051.0	...
5067756	  744.5	  398.4	 8068.0	...
5067757	  744.3	  391.8	 8092.0	...
5067758	  742.9	  388.6	 8105.0	...
5067759	  740.9	  385.9	 8119.0	...
5067760	  738.8	  383.2	 8125.0	...
5067761	  738.2	  380.1	 8135.0	...
ESACC R  5067501	5067761	261	  719.5	  367.5	  738.2	  380.1	   0.47	   1440
SFIX R   5067762
5067762	  737.4	  374.8	 8149.0	...
5067763	  737.1	  372.0	 8164.0	...
5067764	  736.5	  366.0	 8178.0	...
5067765	  736.1	  362.3	 8186.0	...
5067766	  734.5	  356.0	 8199.0	...
5067767	  733.7	  353.2	 8211.0	...
5067768	  733.4	  351.0	 8218.0	...
5067769	  735.2	  351.1	 8218.0	...
5067770	  736.8	  350.3	 8224.0	...
5067771	  738.0	  349.1	 8229.0	...
5067772	  737.8	  345.5	 8236.0	...
5067773	  737.4	  343.0	 8238.0	...
5067774	  737.5	  340.5	 8243.0	...
5067775	  738.1	  340.1	 8250.0	...
5067776	  738.9	  339.0	 8258.0	...
5067777	  738.9	  337.5	 8266.0	...
5067778	  738.6	  336.2	 8272.0	...
5067779	  738.0	  335.6	 8276.0	...
5067780	  738.3	  334.2	 8276.0	...
5067781	  738.8	  332.7	 8276.0	...
5067782	  739.0	  331.4	 8276.0	...
5067783	  738.6	  331.1	 8278.0	...
5067784	  738.2	  330.4	 8285.0	...
5067785	  738.7	  329.7	 8291.0	...
5067786	  739.3	  329.2	 8288.0	...
5067787	  739.9	  330.6	 8279.0	...
5067788	  740.0	  331.8	 8272.0	...
5067789	  740.1	  332.4	 8272.0	...
5067790	  740.3	  331.6	 8272.0	...
5067791	  740.4	  330.4	 8276.0	...
5067792	  740.4	  329.6	 8281.0	...
5067793	  740.3	  329.1	 8287.0	...
5067794	  740.3	  329.0	 8287.0	...
5067795	  740.5	  328.9	 8284.0	...
5067796	  740.8	  329.2	 8281.0	...
5067797	  741.0	  329.6	 8278.0	...
5067798	  740.9	  330.1	 8278.0	...
5067799	  740.7	  330.2	 8278.0	...
5067800	  739.8	  330.3	 8278.0	...
5067801	  739.0	  330.6	 8277.0	...
5067802	  738.4	  331.0	 8276.0	...
5067803	  738.6	  331.3	 8272.0	...
5067804	  738.8	  331.7	 8268.0	...
EFIX R   5067762	5067804	43	  738.5	  338.8	   8255
SSACC R  5067805
5067805	  739.1	  331.8	 8266.0	...
5067806	  739.1	  332.1	 8266.0	...
5067807	  739.0	  332.5	 8256.0	...
5067808	  738.8	  332.9	 8245.0	...
5067809	  738.7	  333.0	 8238.0	...
5067810	  738.7	  333.0	 8242.0	...
5067811	  738.2	  333.3	 8244.0	...
5067812	  737.2	  334.0	 8240.0	...
5067813	  733.0	  350.8	 8197.0	...
5067814	  729.2	  368.1	 8157.0	...
5067815	  725.7	  386.2	 8119.0	...
5067816	  725.4	  387.9	 8120.0	...
5067817	  725.2	  389.0	 8122.0	...
5067818	  725.2	  389.0	 8124.0	...
5067819	  725.4	  389.1	 8126.0	...
5067820	  725.8	  389.9	 8128.0	...
5067821	  725.0	  390.8	 8129.0	...
ESACC R  5067805	5067821	17	  739.1	  331.8	  725.0	  390.8	   1.26	    150
SFIX R   5067822
5067822	  724.1	  391.6	 8129.0	...
5067823	  722.8	  391.8	 8129.0	...
5067824	  722.6	  391.7	 8128.0	...
5067825	  722.3	  391.6	 8126.0	...
5067826	  722.3	  392.3	 8124.0	...
5067827	  721.8	  393.2	 8122.0	...
5067828	  721.5	  394.1	 8120.0	...
5067829	  721.2	  394.0	 8118.0	...
5067830	  721.6	  393.8	 8117.0	...
5067831	  722.1	  393.6	 8117.0	...
5067832	  722.6	  394.1	 8119.0	...
5067833	  723.0	  394.5	 8121.0	...
5067834	  723.3	  395.0	 8124.0	...
5067835	  723.0	  395.2	 8125.0	...
5067836	  722.4	  395.5	 8125.0	...
5067837	  721.7	  395.9	 8125.0	...
5067838	  721.4	  395.8	 8124.0	...
5067839	  721.2	  395.4	 8124.0	...
5067840	  720.8	  395.0	 8125.0	...
5067841	  720.7	  396.0	 8126.0	...
5067842	  720.7	  397.3	 8125.0	...
5067843	  721.0	  398.5	 8123.0	...
5067844	  721.0	  398.4	 8121.0	...
5067845	  721.6	  398.3	 8121.0	...
5067846	  722.2	  398.1	 8121.0	...
5067847	  722.0	  398.1	 8121.0	...
5067848	  721.0	  398.1	 8120.0	...
5067849	  720.9	  398.1	 8118.0	...
5067850	  721.7	  397.9	 8116.0	...
5067851	  722.1	  397.7	 8117.0	...
5067852	  722.0	  397.6	 8119.0	...
5067853	  721.8	  397.5	 8122.0	...
5067854	  721.7	  397.5	 8124.0	...
5067855	  721.5	  397.5	 8122.0	...
5067856	  721.4	  397.6	 8119.0	...
5067857	  721.3	  397.6	 8116.0	...
5067858	  720.9	  397.4	 8114.0	...
5067859	  720.1	  397.4	 8114.0	...
5067860	  719.7	  397.5	 8113.0	...
5067861	  719.4	  397.9	 8112.0	...
5067862	  719.5	  398.4	 8111.0	...
5067863	  719.5	  398.6	 8110.0	...
5067864	  719.5	  398.6	 8110.0	...
5067865	  719.4	  398.6	 8112.0	...
5067866	  719.3	  398.6	 8114.0	...
5067867	  719.3	  398.6	 8114.0	...
5067868	  718.6	  398.7	 8114.0	...
5067869	  718.0	  399.0	 8115.0	...
5067870	  717.6	  399.3	 8117.0	...
5067871	  718.2	  399.6	 8119.0	...
5067872	  719.5	  399.5	 8120.0	...
5067873	  720.6	  399.4	 8122.0	...
5067874	  721.7	  399.4	 8119.0	...
5067875	  722.0	  399.7	 8116.0	...
5067876	  721.5	  400.0	 8116.0	...
5067877	  720.7	  400.0	 8119.0	...
5067878	  720.0	  400.0	 8123.0	...
5067879	  720.0	  399.9	 8125.0	...
5067880	  719.9	  399.8	 8126.0	...
5067881	  719.8	  399.5	 8127.0	...
5067882	  719.8	  399.3	 8127.0	...
5067883	  719.9	  398.9	 8126.0	...
5067884	  719.9	  398.8	 8125.0	...
5067885	  719.8	  398.7	 8125.0	...
5067886	  720.0	  399.0	 8124.0	...
5067887	  720.3	  399.4	 8122.0	...
5067888	  720.5	  399.1	 8121.0	...
5067889	  720.5	  398.6	 8119.0	...
5067890	  720.3	  398.0	 8119.0	...
5067891	  720.3	  398.2	 8118.0	...
5067892	  720.3	  398.6	 8118.0	...
5067893	  720.3	  399.1	 8118.0	...
5067894	  720.7	  400.0	 8117.0	...
5067895	  721.0	  400.7	 8119.0	...
5067896	  721.2	  401.0	 8120.0	...
5067897	  720.9	  401.0	 8122.0	...
5067898	  720.5	  401.0	 8123.0	...
5067899	  720.5	  401.2	 8124.0	...
5067900	  720.7	  400.7	 8125.0	...
5067901	  721.4	  400.0	 8121.0	...
5067902	  721.9	  399.2	 8118.0	...
5067903	  722.1	  399.1	 8117.0	...
5067904	  721.8	  399.0	 8121.0	...
5067905	  721.4	  399.2	 8124.0	...
5067906	  721.8	  399.1	 8124.0	...
5067907	  722.2	  399.0	 8124.0	...
5067908	  722.3	  399.0	 8124.0	...
5067909	  721.9	  399.0	 8124.0	...
5067910	  721.6	  398.9	 8122.0	...
5067911	  721.7	  398.9	 8118.0	...
5067912	  721.8	  398.9	 8114.0	...
5067913	  721.9	  398.9	 8111.0	...
5067914	  722.2	  398.9	 8110.0	...
5067915	  722.4	  398.9	 8111.0	...
MSG	5067916 0000 _ Number Off
5067916	  722.4	  399.1	 8112.0	...
5067917	  722.5	  399.1	 8113.0	...
5067918	  722.5	  398.9	 8112.0	...
5067919	  722.8	  398.6	 8111.0	...
5067920	  722.8	  398.5	 8112.0	...
5067921	  722.9	  398.5	 8115.0	...
5067922	  723.0	  398.5	 8117.0	...
5067923	  723.1	  398.6	 8119.0	...
5067924	  723.1	  399.0	 8119.0	...
5067925	  723.2	  399.3	 8119.0	...
5067926	  723.2	  399.5	 8119.0	...
5067927	  723.2	  399.6	 8119.0	...
5067928	  722.8	  399.3	 8121.0	...
5067929	  722.4	  399.0	 8123.0	...
5067930	  722.2	  398.7	 8124.0	...
5067931	  722.6	  398.8	 8127.0	...
5067932	  723.0	  398.9	 8128.0	...
5067933	  723.2	  398.9	 8129.0	...
5067934	  723.2	  398.2	 8125.0	...
5067935	  723.2	  397.5	 8121.0	...
5067936	  723.0	  397.6	 8118.0	...
5067937	  722.7	  398.5	 8117.0	...
5067938	  722.4	  399.4	 8117.0	...
5067939	  722.4	  399.5	 8117.0	...
5067940	  722.4	  399.5	 8117.0	...
5067941	  722.4	  399.5	 8117.0	...
5067942	  722.3	  399.5	 8119.0	...
5067943	  722.7	  399.5	 8122.0	...
5067944	  723.1	  399.4	 8124.0	...
5067945	  723.6	  399.3	 8125.0	...
5067946	  723.6	  399.3	 8125.0	...
5067947	  722.7	  399.4	 8123.0	...
5067948	  721.7	  399.5	 8122.0	...
5067949	  720.6	  399.2	 8122.0	...
5067950	  720.6	  398.8	 8122.0	...
5067951	  720.8	  398.3	 8123.0	...
5067952	  721.1	  398.3	 8121.0	...
5067953	  721.4	  398.2	 8118.0	...
5067954	  721.8	  398.1	 8115.0	...
5067955	  722.1	  398.0	 8115.0	...
5067956	  722.2	  398.5	 8114.0	...
5067957	  722.1	  399.0	 8113.0	...
5067958	  721.8	  399.5	 8113.0	...
5067959	  721.6	  399.4	 8114.0	...
5067960	  721.8	  399.5	 8115.0	...
5067961	  722.3	  399.8	 8117.0	...
5067962	  722.7	  399.7	 8120.0	...
5067963	  722.5	  399.3	 8123.0	...
5067964	  722.3	  398.9	 8124.0	...
5067965	  722.0	  398.5	 8123.0	...
5067966	  721.8	  398.1	 8120.0	...
5067967	  721.6	  397.9	 8117.0	...
5067968	  721.6	  398.2	 8116.0	...
5067969	  722.0	  398.2	 8118.0	...
5067970	  722.3	  398.2	 8119.0	...
5067971	  722.5	  398.2	 8118.0	...
5067972	  722.6	  398.3	 8122.0	...
5067973	  722.6	  398.4	 8126.0	...
5067974	  721.9	  398.5	 8130.0	...
5067975	  721.4	  398.7	 8129.0	...
5067976	  720.9	  398.9	 8130.0	...
5067977	  721.1	  399.1	 8131.0	...
5067978	  721.0	  398.4	 8132.0	...
5067979	  721.1	  397.7	 8131.0	...
5067980	  721.2	  396.9	 8131.0	...
5067981	  721.6	  396.9	 8131.0	...
5067982	  721.8	  396.9	 8131.0	...
5067983	  722.0	  396.1	 8130.0	...
5067984	  721.9	  395.4	 8129.0	...
5067985	  721.9	  394.8	 8128.0	...
5067986	  722.0	  395.5	 8127.0	...
5067987	  722.2	  396.6	 8127.0	...
5067988	  722.3	  397.5	 8128.0	...
5067989	  722.3	  397.8	 8129.0	...
5067990	  722.3	  397.9	 8130.0	...
5067991	  722.2	  397.9	 8130.0	...
5067992	  722.4	  397.5	 8130.0	...
5067993	  722.7	  397.1	 8131.0	...
5067994	  723.2	  396.8	 8133.0	...
5067995	  723.5	  397.0	 8134.0	...
5067996	  723.7	  397.6	 8135.0	...
5067997	  723.1	  398.2	 8138.0	...
5067998	  722.4	  398.8	 8140.0	...
5067999	  721.6	  398.6	 8142.0	...
5068000	  721.2	  398.2	 8140.0	...
5068001	  720.7	  397.5	 8138.0	...
5068002	  721.5	  397.3	 8139.0	...
5068003	  722.7	  397.1	 8143.0	...
5068004	  723.1	  397.4	 8147.0	...
5068005	  722.4	  397.9	 8147.0	...
5068006	  721.8	  398.3	 8147.0	...
5068007	  721.9	  398.5	 8147.0	...
5068008	  722.1	  398.7	 8147.0	...
5068009	  722.3	  399.0	 8147.0	...
5068010	  722.4	  399.3	 8147.0	...
5068011	  722.6	  399.4	 8146.0	...
5068012	  722.8	  399.4	 8146.0	...
5068013	  723.0	  399.3	 8145.0	...
5068014	  722.9	  399.4	 8146.0	...
5068015	  722.8	  399.5	 8148.0	...
5068016	  723.4	  399.7	 8153.0	...
5068017	  724.0	  399.8	 8157.0	...
5068018	  724.7	  399.8	 8160.0	...
5068019	  724.7	  399.8	 8160.0	...
5068020	  724.7	  400.0	 8162.0	...
5068021	  724.7	  400.2	 8162.0	...
5068022	  724.2	  400.4	 8160.0	...
5068023	  723.6	  400.4	 8158.0	...
5068024	  723.7	  400.2	 8156.0	...
5068025	  724.4	  400.1	 8155.0	...
5068026	  725.4	  399.9	 8155.0	...
5068027	  725.7	  399.1	 8154.0	...
5068028	  726.0	  398.2	 8154.0	...
5068029	  725.7	  397.7	 8154.0	...
5068030	  725.5	  398.1	 8155.0	...
5068031	  725.2	  398.5	 8155.0	...
5068032	  725.2	  398.9	 8154.0	...
5068033	  725.3	  399.6	 8152.0	...
5068034	  725.5	  400.0	 8152.0	...
5068035	  725.5	  399.8	 8151.0	...
5068036	  725.4	  399.3	 8150.0	...
5068037	  725.2	  398.8	 8150.0	...
5068038	  725.1	  398.8	 8151.0	...
5068039	  724.8	  398.7	 8151.0	...
5068040	  724.2	  398.7	 8152.0	...
5068041	  723.6	  398.7	 8155.0	...
5068042	  723.9	  398.4	 8159.0	...
5068043	  724.5	  398.2	 8162.0	...
5068044	  725.1	  398.0	 8162.0	...
5068045	  725.1	  398.0	 8161.0	...
5068046	  725.4	  397.9	 8161.0	...
5068047	  725.6	  397.8	 8161.0	...
5068048	  725.6	  397.6	 8161.0	...
5068049	  725.2	  397.6	 8160.0	...
5068050	  724.7	  397.9	 8158.0	...
5068051	  724.3	  398.2	 8156.0	...
5068052	  724.1	  398.3	 8159.0	...
5068053	  724.1	  398.6	 8162.0	...
5068054	  724.2	  398.8	 8165.0	...
5068055	  724.3	  398.8	 8165.0	...
5068056	  724.2	  398.6	 8167.0	...
5068057	  724.3	  398.4	 8169.0	...
5068058	  724.3	  398.3	 8171.0	...
5068059	  724.4	  398.3	 8172.0	...
5068060	  724.5	  398.3	 8172.0	...
5068061	  724.6	  398.4	 8175.0	...
5068062	  724.6	  398.5	 8177.0	...
5068063	  724.5	  398.6	 8178.0	...
5068064	  724.4	  398.8	 8177.0	...
5068065	  724.9	  398.8	 8175.0	...
5068066	  725.5	  398.8	 8172.0	...
5068067	  726.2	  398.6	 8169.0	...
5068068	  726.2	  398.1	 8165.0	...
5068069	  726.5	  397.4	 8166.0	...
5068070	  726.6	  396.9	 8166.0	...
5068071	  726.8	  397.2	 8167.0	...
5068072	  726.8	  397.8	 8167.0	...
5068073	  726.3	  398.5	 8167.0	...
5068074	  725.7	  398.6	 8168.0	...
5068075	  725.1	  398.7	 8168.0	...
5068076	  725.1	  398.8	 8168.0	...
5068077	  725.0	  399.0	 8166.0	...
5068078	  724.9	  399.1	 8165.0	...
5068079	  724.8	  398.3	 8166.0	...
5068080	  725.2	  397.5	 8168.0	...
5068081	  725.5	  396.6	 8170.0	...
5068082	  725.9	  396.9	 8172.0	...
5068083	  725.9	  397.2	 8172.0	...
5068084	  725.8	  397.2	 8175.0	...
5068085	  725.7	  396.7	 8178.0	...
5068086	  725.6	  396.2	 8180.0	...
5068087	  725.5	  396.1	 8180.0	...
5068088	  725.0	  396.2	 8179.0	...
5068089	  724.5	  396.5	 8178.0	...
5068090	  724.3	  396.7	 8177.0	...
5068091	  724.7	  396.8	 8177.0	...
5068092	  725.2	  396.9	 8178.0	...
5068093	  725.4	  396.9	 8179.0	...
5068094	  726.2	  396.9	 8181.0	...
5068095	  726.8	  396.2	 8182.0	...
5068096	  727.4	  395.4	 8183.0	...
5068097	  726.6	  394.8	 8186.0	...
5068098	  725.8	  394.9	 8189.0	...
5068099	  725.0	  395.0	 8191.0	...
5068100	  724.9	  394.8	 8191.0	...
5068101	  724.3	  394.7	 8187.0	...
5068102	  723.8	  394.9	 8182.0	...
5068103	  723.8	  395.1	 8179.0	...
5068104	  724.3	  395.3	 8180.0	...
5068105	  723.7	  395.7	 8184.0	...
5068106	  722.7	  396.2	 8187.0	...
5068107	  722.4	  396.7	 8191.0	...
5068108	  723.0	  396.5	 8193.0	...
5068109	  723.3	  395.7	 8195.0	...
5068110	  723.0	  395.1	 8196.0	...
5068111	  722.6	  394.6	 8187.0	...
5068112	  722.5	  394.8	 8178.0	...
5068113	  722.6	  395.1	 8170.0	...
5068114	  723.1	  395.3	 8172.0	...
5068115	  724.1	  395.3	 8175.0	...
5068116	  725.1	  395.3	 8177.0	...
5068117	  725.8	  395.3	 8178.0	...
5068118	  726.0	  395.2	 8178.0	...
EFIX R   5067822	5068118	297	  722.8	  398.0	   8139
SSACC R  5068119
5068119	  726.0	  394.9	 8178.0	...
5068120	  726.1	  394.8	 8174.0	...
5068121	  726.1	  394.7	 8170.0	...
5068122	  726.2	  395.0	 8166.0	...
5068123	  726.6	  395.3	 8165.0	...
5068124	  726.9	  395.4	 8165.0	...
5068125	  727.6	  394.9	 8166.0	...
5068126	  728.1	  393.6	 8171.0	...
5068127	  733.3	  376.5	 8202.0	...
5068128	  737.9	  358.9	 8239.0	...
MSG	5068129 0000 _ Number On
5068129	  742.7	  341.7	 8273.0	...
5068130	  743.3	  339.9	 8284.0	...
5068131	  743.8	  338.5	 8291.0	...
5068132	  744.0	  337.8	 8298.0	...
5068133	  743.3	  337.7	 8297.0	...
5068134	  742.1	  341.0	 8288.0	...
5068135	  740.5	  344.5	 8275.0	...
5068136	  739.2	  349.6	 8256.0	...
5068137	  738.5	  355.8	 8232.0	...
5068138	  737.6	  366.8	 8193.0	...
5068139	  737.6	  382.2	 8150.0	...
5068140	  738.2	  397.6	 8095.0	...
5068141	  740.8	  414.4	 8034.0	...
5068142	  744.1	  432.4	 7964.0	...
5068143	  749.7	  451.9	 7899.0	...
5068144	  755.2	  473.2	 7827.0	...
5068145	  757.9	  497.3	 7743.0	...
5068146	  758.9	  527.1	 7636.0	...
5068147	  761.9	  559.8	 7525.0	...
5068148	  767.2	  594.3	 7402.0	...
5068149	  772.5	  634.5	 7269.0	...
5068150	  776.1	  682.5	 7103.0	...
5068151	  779.5	  737.4	 6924.0	...
5068152	  783.3	  797.8	 6721.0	...
5068153	  787.5	  861.6	 6506.0	...
5068154	  792.2	  930.5	 6274.0	...
5068155	  797.6	 1005.4	 6034.0	...
5068156	  803.0	 1086.1	 5790.0	...
5068157	  811.2	 1171.0	 5532.0	...
5068158	  817.9	 1259.6	 5267.0	...
5068159	  826.2	 1351.9	 4995.0	...
5068160	  833.7	 1447.6	 4725.0	...
5068161	  842.1	 1545.0	 4452.0	...
5068162	  849.1	 1645.6	 4177.0	...
5068163	  858.5	 1749.8	 3901.0	...
5068164	  869.2	 1855.7	 3618.0	...
5068165	  881.5	 1964.5	 3343.0	...
5068166	  887.7	 2038.5	 3158.0	...
5068167	  890.9	 2076.8	 3070.0	...
5068168	  890.9	 2076.8	 3070.0	...
SBLINK R 5068169
5068169	   .	   .	    0.0	...
5068170	   .	   .	    0.0	...
5068171	   .	   .	    0.0	...
5068172	   .	   .	    0.0	...
5068173	   .	   .	    0.0	...
5068174	   .	   .	    0.0	...
5068175	   .	   .	    0.0	...
5068176	   .	   .	    0.0	...
5068177	   .	   .	    0.0	...
5068178	   .	   .	    0.0	...
5068179	   .	   .	    0.0	...
5068180	   .	   .	    0.0	...
5068181	   .	   .	    0.0	...
5068182	   .	   .	    0.0	...
5068183	   .	   .	    0.0	...
5068184	   .	   .	    0.0	...
5068185	   .	   .	    0.0	...
5068186	   .	   .	    0.0	...
5068187	   .	   .	    0.0	...
5068188	   .	   .	    0.0	...
5068189	   .	   .	    0.0	...
5068190	   .	   .	    0.0	...
5068191	   .	   .	    0.0	...
5068192	   .	   .	    0.0	...
5068193	   .	   .	    0.0	...
5068194	   .	   .	    0.0	...
5068195	   .	   .	    0.0	...
5068196	   .	   .	    0.0	...
5068197	   .	   .	    0.0	...
5068198	   .	   .	    0.0	...
5068199	   .	   .	    0.0	...
5068200	   .	   .	    0.0	...
5068201	   .	   .	    0.0	...
5068202	   .	   .	    0.0	...
5068203	   .	   .	    0.0	...
5068204	   .	   .	    0.0	...
5068205	   .	   .	    0.0	...
5068206	   .	   .	    0.0	...
5068207	   .	   .	    0.0	...
5068208	   .	   .	    0.0	...
5068209	   .	   .	    0.0	...
5068210	   .	   .	    0.0	...
5068211	   .	   .	    0.0	...
5068212	   .	   .	    0.0	...
5068213	   .	   .	    0.0	...
5068214	   .	   .	    0.0	...
5068215	   .	   .	    0.0	...
5068216	   .	   .	    0.0	...
5068217	   .	   .	    0.0	...
5068218	   .	   .	    0.0	...
5068219	   .	   .	    0.0	...
5068220	   .	   .	    0.0	...
5068221	   .	   .	    0.0	...
5068222	   .	   .	    0.0	...
5068223	   .	   .	    0.0	...
5068224	   .	   .	    0.0	...
5068225	   .	   .	    0.0	...
5068226	   .	   .	    0.0	...
5068227	   .	   .	    0.0	...
5068228	   .	   .	    0.0	...
5068229	   .	   .	    0.0	...
5068230	   .	   .	    0.0	...
5068231	   .	   .	    0.0	...
5068232	   .	   .	    0.0	...
5068233	   .	   .	    0.0	...
5068234	   .	   .	    0.0	...
5068235	   .	   .	    0.0	...
5068236	   .	   .	    0.0	...
5068237	   .	   .	    0.0	...
5068238	   .	   .	    0.0	...
5068239	   .	   .	    0.0	...
5068240	   .	   .	    0.0	...
5068241	   .	   .	    0.0	...
5068242	   .	   .	    0.0	...
5068243	   .	   .	    0.0	...
5068244	   .	   .	    0.0	...
5068245	   .	   .	    0.0	...
5068246	   .	   .	    0.0	...
5068247	   .	   .	    0.0	...
5068248	   .	   .	    0.0	...
5068249	   .	   .	    0.0	...
5068250	   .	   .	    0.0	...
5068251	   .	   .	    0.0	...
5068252	   .	   .	    0.0	...
5068253	   .	   .	    0.0	...
5068254	   .	   .	    0.0	...
5068255	   .	   .	    0.0	...
5068256	   .	   .	    0.0	...
5068257	   .	   .	    0.0	...
5068258	   .	   .	    0.0	...
5068259	   .	   .	    0.0	...
5068260	   .	   .	    0.0	...
5068261	   .	   .	    0.0	...
5068262	   .	   .	    0.0	...
5068263	   .	   .	    0.0	...
5068264	   .	   .	    0.0	...
5068265	   .	   .	    0.0	...
5068266	   .	   .	    0.0	...
5068267	   .	   .	    0.0	...
5068268	   .	   .	    0.0	...
5068269	   .	   .	    0.0	...
5068270	   .	   .	    0.0	...
5068271	   .	   .	    0.0	...
5068272	   .	   .	    0.0	...
5068273	   .	   .	    0.0	...
5068274	   .	   .	    0.0	...
5068275	   .	   .	    0.0	...
5068276	   .	   .	    0.0	...
5068277	   .	   .	    0.0	...
5068278	   .	   .	    0.0	...
5068279	   .	   .	    0.0	...
5068280	   .	   .	    0.0	...
5068281	   .	   .	    0.0	...
5068282	   .	   .	    0.0	...
5068283	   .	   .	    0.0	...
5068284	   .	   .	    0.0	...
EBLINK R 5068169	5068284	116
5068285	  934.4	 1854.3	 3604.0	...
5068286	  934.4	 1854.3	 3604.0	...
5068287	  934.4	 1854.3	 3604.0	...
5068288	  929.0	 1828.1	 3670.0	...
5068289	  923.6	 1787.7	 3772.0	...
5068290	  914.6	 1735.6	 3909.0	...
5068291	  910.5	 1696.3	 4004.0	...
5068292	  904.7	 1659.0	 4100.0	...
5068293	  896.6	 1621.9	 4190.0	...
5068294	  889.0	 1585.1	 4288.0	...
5068295	  881.9	 1549.5	 4381.0	...
5068296	  879.7	 1514.2	 4477.0	...
5068297	  877.2	 1481.4	 4571.0	...
5068298	  875.2	 1448.2	 4663.0	...
5068299	  870.5	 1416.6	 4752.0	...
5068300	  865.1	 1386.7	 4835.0	...
5068301	  858.8	 1356.5	 4917.0	...
5068302	  854.5	 1327.2	 5003.0	...
5068303	  851.1	 1297.5	 5091.0	...
5068304	  848.7	 1270.6	 5175.0	...
5068305	  847.9	 1242.4	 5256.0	...
5068306	  846.5	 1214.9	 5335.0	...
5068307	  843.8	 1188.3	 5410.0	...
5068308	  834.0	 1166.9	 5473.0	...
5068309	  825.0	 1146.1	 5544.0	...
5068310	  817.0	 1123.6	 5613.0	...
5068311	  816.2	 1100.6	 5683.0	...
5068312	  812.2	 1077.3	 5751.0	...
5068313	  808.1	 1056.7	 5819.0	...
5068314	  803.9	 1034.1	 5894.0	...
5068315	  800.1	 1013.7	 5959.0	...
5068316	  796.1	  994.2	 6020.0	...
5068317	  791.5	  973.6	 6079.0	...
5068318	  789.7	  953.2	 6142.0	...
5068319	  787.9	  931.7	 6208.0	...
5068320	  786.2	  913.6	 6267.0	...
5068321	  783.8	  894.7	 6324.0	...
5068322	  781.5	  877.1	 6376.0	...
5068323	  778.9	  859.4	 6431.0	...
5068324	  777.1	  844.5	 6483.0	...
5068325	  775.3	  828.9	 6539.0	...
5068326	  775.4	  812.2	 6594.0	...
5068327	  775.5	  796.2	 6649.0	...
5068328	  775.0	  780.9	 6699.0	...
5068329	  773.3	  766.4	 6746.0	...
5068330	  772.2	  750.8	 6795.0	...
5068331	  771.5	  735.1	 6846.0	...
5068332	  770.8	  720.4	 6896.0	...
5068333	  769.2	  706.0	 6944.0	...
5068334	  767.9	  692.0	 6989.0	...
5068335	  766.8	  678.3	 7031.0	...
5068336	  765.7	  666.0	 7074.0	...
5068337	  764.0	  652.3	 7122.0	...
5068338	  762.7	  640.8	 7166.0	...
5068339	  761.5	  627.8	 7208.0	...
5068340	  762.4	  617.4	 7241.0	...
5068341	  762.9	  605.0	 7283.0	...
5068342	  763.1	  594.4	 7318.0	...
5068343	  760.6	  584.8	 7346.0	...
5068344	  758.2	  575.6	 7368.0	...
5068345	  756.0	  566.9	 7400.0	...
5068346	  756.0	  556.9	 7438.0	...
5068347	  756.2	  547.5	 7481.0	...
5068348	  756.4	  537.6	 7505.0	...
5068349	  754.9	  529.6	 7537.0	...
5068350	  750.5	  524.4	 7554.0	...
5068351	  745.8	  518.0	 7586.0	...
5068352	  743.2	  511.8	 7605.0	...
5068353	  744.4	  502.0	 7639.0	...
5068354	  745.8	  493.7	 7666.0	...
5068355	  744.7	  486.0	 7690.0	...
5068356	  742.7	  480.3	 7707.0	...
5068357	  741.9	  473.5	 7726.0	...
5068358	  742.1	  465.0	 7757.0	...
5068359	  742.1	  457.0	 7781.0	...
5068360	  741.0	  450.6	 7808.0	...
5068361	  740.4	  444.2	 7832.0	...
5068362	  739.9	  437.1	 7860.0	...
5068363	  738.3	  432.1	 7875.0	...
5068364	  736.4	  427.1	 7891.0	...
5068365	  734.6	  422.5	 7911.0	...
5068366	  733.9	  415.5	 7935.0	...
5068367	  733.5	  409.2	 7953.0	...
5068368	  733.0	  402.3	 7976.0	...
5068369	  732.6	  397.3	 7993.0	...
5068370	  732.1	  393.5	 8010.0	...
5068371	  731.7	  388.8	 8021.0	...
5068372	  731.4	  384.0	 8034.0	...
ESACC R  5068119	5068372	254	  726.0	  394.9	  731.4	  384.0	   0.25	   1604
SFIX R   5068373
5068373	  729.9	  378.5	 8050.0	...
5068374	  728.5	  375.8	 8062.0	...
5068375	  727.0	  372.7	 8073.0	...
5068376	  726.5	  369.6	 8087.0	...
5068377	  726.0	  366.3	 8106.0	...
5068378	  725.3	  361.9	 8125.0	...
5068379	  724.7	  359.1	 8134.0	...
5068380	  723.8	  354.8	 8149.0	...
5068381	  723.9	  350.7	 8164.0	...
5068382	  724.2	  346.6	 8180.0	...
5068383	  724.7	  345.2	 8182.0	...
5068384	  724.6	  345.7	 8184.0	...
5068385	  725.7	  343.2	 8194.0	...
5068386	  727.0	  340.5	 8205.0	...
5068387	  728.5	  337.7	 8220.0	...
5068388	  728.4	  336.1	 8224.0	...
5068389	  728.1	  334.4	 8225.0	...
5068390	  728.1	  332.6	 8221.0	...
5068391	  728.4	  331.5	 8222.0	...
5068392	  728.8	  330.0	 8230.0	...
5068393	  728.3	  328.7	 8238.0	...
5068394	  727.8	  327.2	 8242.0	...
5068395	  727.3	  325.1	 8243.0	...
5068396	  727.1	  322.3	 8246.0	...
5068397	  727.1	  320.6	 8249.0	...
5068398	  727.0	  319.8	 8252.0	...
5068399	  727.4	  319.7	 8256.0	...
5068400	  727.7	  319.6	 8258.0	...
5068401	  727.8	  318.6	 8260.0	...
5068402	  727.7	  317.6	 8256.0	...
5068403	  727.9	  316.5	 8254.0	...
5068404	  728.2	  316.3	 8251.0	...
5068405	  728.8	  316.5	 8253.0	...
5068406	  729.2	  316.9	 8252.0	...
5068407	  729.6	  317.1	 8251.0	...
5068408	  729.8	  317.0	 8249.0	...
5068409	  729.5	  318.8	 8246.0	...
5068410	  729.5	  320.1	 8246.0	...
5068411	  729.8	  320.8	 8246.0	...
5068412	  730.5	  319.7	 8247.0	...
5068413	  730.8	  319.2	 8246.0	...
5068414	  731.0	  319.4	 8246.0	...
5068415	  730.8	  319.4	 8247.0	...
5068416	  730.5	  319.2	 8248.0	...
5068417	  730.6	  318.8	 8251.0	...
5068418	  731.4	  318.3	 8254.0	...
5068419	  732.2	  317.2	 8257.0	...
5068420	  732.4	  316.4	 8256.0	...
5068421	  732.1	  317.1	 8256.0	...
5068422	  732.4	  318.5	 8256.0	...
5068423	  733.3	  318.1	 8256.0	...
5068424	  734.0	  315.5	 8256.0	...
5068425	  734.2	  313.0	 8248.0	...
5068426	  734.0	  311.8	 8240.0	...
5068427	  734.2	  311.3	 8245.0	...
5068428	  734.4	  310.8	 8258.0	...
5068429	  734.7	  310.8	 8272.0	...
5068430	  734.4	  311.5	 8272.0	...
5068431	  733.9	  312.2	 8265.0	...
5068432	  733.0	  313.0	 8258.0	...
MSG	5068433 0000 _ Number Off
5068433	  732.5	  315.0	 8246.0	...
5068434	  732.4	  317.0	 8241.0	...
5068435	  733.2	  317.1	 8236.0	...
5068436	  733.7	  315.3	 8237.0	...
5068437	  734.1	  313.5	 8238.0	...
EFIX R   5068373	5068437	65	  729.5	  327.7	   8223
SSACC R  5068438
5068438	  733.8	  313.8	 8238.0	...
5068439	  733.7	  314.0	 8238.0	...
5068440	  733.7	  314.2	 8238.0	...
5068441	  733.8	  313.4	 8241.0	...
5068442	  733.8	  312.8	 8244.0	...
5068443	  732.5	  312.6	 8241.0	...
5068444	  731.3	  313.2	 8235.0	...
5068445	  730.0	  313.5	 8229.0	...
5068446	  725.5	  330.5	 8190.0	...
5068447	  721.1	  347.9	 8150.0	...
5068448	  716.6	  365.2	 8109.0	...
5068449	  716.7	  365.2	 8108.0	...
5068450	  716.3	  365.1	 8107.0	...
5068451	  715.5	  365.6	 8108.0	...
5068452	  714.8	  366.1	 8108.0	...
5068453	  714.7	  367.8	 8109.0	...
5068454	  714.9	  369.1	 8108.0	...
ESACC R  5068438	5068454	17	  733.8	  313.8	  714.9	  369.1	   1.21	    145
SFIX R   5068455
5068455	  715.1	  370.1	 8107.0	...
5068456	  714.7	  370.1	 8107.0	...
5068457	  714.5	  371.0	 8107.0	...
5068458	  714.3	  372.1	 8107.0	...
5068459	  714.4	  372.6	 8107.0	...
5068460	  714.2	  372.1	 8108.0	...
5068461	  713.6	  373.5	 8110.0	...
5068462	  713.2	  375.3	 8110.0	...
5068463	  713.0	  376.5	 8111.0	...
5068464	  713.1	  375.9	 8113.0	...
5068465	  712.9	  376.0	 8114.0	...
5068466	  712.6	  376.9	 8113.0	...
5068467	  712.6	  377.6	 8112.0	...
5068468	  712.9	  377.5	 8109.0	...
5068469	  713.1	  377.3	 8107.0	...
5068470	  712.9	  377.6	 8105.0	...
5068471	  712.7	  378.1	 8107.0	...
5068472	  712.7	  378.9	 8109.0	...
5068473	  712.8	  379.9	 8112.0	...
5068474	  712.9	  381.0	 8113.0	...
5068475	  712.8	  381.7	 8113.0	...
5068476	  712.5	  381.6	 8112.0	...
5068477	  712.0	  381.2	 8111.0	...
5068478	  711.5	  380.8	 8109.0	...
5068479	  711.2	  380.8	 8109.0	...
5068480	  711.1	  381.1	 8114.0	...
5068481	  711.1	  381.5	 8119.0	...
5068482	  710.9	  381.7	 8124.0	...
5068483	  710.8	  381.8	 8121.0	...
5068484	  711.2	  381.7	 8118.0	...
5068485	  711.7	  381.5	 8117.0	...
5068486	  712.5	  381.3	 8118.0	...
5068487	  712.8	  381.1	 8120.0	...
5068488	  713.0	  380.8	 8120.0	...
5068489	  712.7	  380.7	 8120.0	...
5068490	  712.3	  380.9	 8121.0	...
5068491	  711.8	  381.0	 8121.0	...
5068492	  710.8	  381.1	 8121.0	...
5068493	  710.0	  380.8	 8119.0	...
5068494	  709.3	  380.4	 8117.0	...
5068495	  709.2	  379.8	 8115.0	...
5068496	  709.5	  380.5	 8114.0	...
5068497	  709.9	  381.4	 8113.0	...
5068498	  709.8	  381.6	 8114.0	...
5068499	  709.3	  380.9	 8114.0	...
5068500	  709.0	  380.1	 8115.0	...
5068501	  709.4	  379.4	 8115.0	...
5068502	  709.9	  378.6	 8115.0	...
5068503	  710.2	  377.8	 8116.0	...
5068504	  710.1	  377.8	 8116.0	...
5068505	  709.9	  377.8	 8118.0	...
5068506	  709.9	  378.8	 8120.0	...
5068507	  710.1	  379.8	 8122.0	...
5068508	  710.0	  380.8	 8123.0	...
5068509	  709.8	  381.1	 8123.0	...
5068510	  709.7	  381.4	 8124.0	...
5068511	  709.7	  381.6	 8125.0	...
5068512	  710.3	  381.5	 8127.0	...
5068513	  710.8	  381.3	 8128.0	...
5068514	  710.8	  381.2	 8129.0	...
5068515	  710.3	  381.2	 8129.0	...
5068516	  709.7	  381.3	 8129.0	...
5068517	  709.7	  381.0	 8129.0	...
5068518	  709.8	  380.7	 8128.0	...
5068519	  709.8	  380.4	 8127.0	...
5068520	  709.8	  380.4	 8127.0	...
5068521	  709.7	  380.3	 8127.0	...
5068522	  709.3	  380.2	 8128.0	...
5068523	  709.0	  380.3	 8130.0	...
5068524	  708.7	  380.4	 8131.0	...
5068525	  708.6	  380.5	 8133.0	...
5068526	  708.6	  380.8	 8132.0	...
5068527	  708.6	  381.3	 8131.0	...
5068528	  708.6	  381.9	 8130.0	...
5068529	  708.5	  382.1	 8131.0	...
5068530	  709.7	  382.0	 8132.0	...
5068531	  710.9	  381.9	 8134.0	...
5068532	  712.1	  382.0	 8135.0	...
5068533	  712.2	  382.2	 8135.0	...
5068534	  712.3	  382.3	 8138.0	...
5068535	  712.5	  382.3	 8140.0	...
5068536	  712.5	  382.3	 8142.0	...
5068537	  712.3	  382.1	 8141.0	...
5068538	  712.2	  382.0	 8139.0	...
5068539	  712.1	  381.8	 8139.0	...
5068540	  712.1	  381.8	 8140.0	...
5068541	  712.0	  381.5	 8139.0	...
5068542	  712.1	  381.2	 8136.0	...
5068543	  712.1	  380.9	 8133.0	...
5068544	  712.2	  381.1	 8133.0	...
5068545	  712.4	  381.2	 8134.0	...
5068546	  712.6	  381.6	 8134.0	...
5068547	  712.7	  381.7	 8134.0	...
5068548	  712.8	  381.8	 8134.0	...
5068549	  712.8	  381.6	 8134.0	...
5068550	  712.9	  380.5	 8136.0	...
5068551	  713.1	  379.5	 8139.0	...
5068552	  712.3	  378.7	 8141.0	...
5068553	  711.2	  378.9	 8140.0	...
5068554	  710.7	  378.9	 8138.0	...
5068555	  711.2	  378.5	 8138.0	...
5068556	  711.6	  378.2	 8138.0	...
5068557	  711.4	  378.2	 8139.0	...
5068558	  711.1	  378.2	 8140.0	...
5068559	  710.7	  378.1	 8142.0	...
5068560	  710.5	  378.1	 8144.0	...
5068561	  711.0	  378.0	 8144.0	...
5068562	  711.7	  377.9	 8145.0	...
5068563	  712.7	  377.7	 8145.0	...
5068564	  713.1	  377.7	 8144.0	...
5068565	  713.8	  377.6	 8145.0	...
5068566	  714.0	  377.5	 8147.0	...
5068567	  714.2	  377.2	 8150.0	...
5068568	  713.3	  377.1	 8150.0	...
5068569	  712.6	  377.9	 8150.0	...
5068570	  712.1	  378.9	 8150.0	...
5068571	  712.2	  379.8	 8150.0	...
5068572	  712.2	  379.7	 8150.0	...
5068573	  712.3	  379.6	 8150.0	...
5068574	  712.5	  378.8	 8150.0	...
5068575	  712.4	  378.0	 8149.0	...
5068576	  712.3	  377.1	 8147.0	...
5068577	  711.7	  377.0	 8145.0	...
5068578	  711.3	  376.9	 8145.0	...
5068579	  711.1	  376.9	 8147.0	...
5068580	  711.5	  376.9	 8150.0	...
5068581	  711.9	  376.8	 8152.0	...
5068582	  712.1	  376.7	 8153.0	...
5068583	  712.4	  376.6	 8153.0	...
5068584	  712.7	  376.7	 8153.0	...
5068585	  713.0	  376.7	 8153.0	...
5068586	  712.8	  377.0	 8153.0	...
5068587	  712.4	  377.1	 8153.0	...
5068588	  712.0	  377.2	 8154.0	...
5068589	  712.3	  377.0	 8153.0	...
5068590	  712.8	  376.9	 8153.0	...
5068591	  713.2	  376.6	 8152.0	...
5068592	  712.3	  376.5	 8152.0	...
5068593	  711.4	  376.3	 8152.0	...
5068594	  710.9	  376.3	 8153.0	...
5068595	  711.0	  376.2	 8155.0	...
5068596	  711.0	  376.1	 8158.0	...
5068597	  710.9	  376.0	 8157.0	...
5068598	  710.9	  375.9	 8154.0	...
5068599	  710.9	  376.0	 8152.0	...
5068600	  711.8	  376.7	 8152.0	...
5068601	  712.5	  377.3	 8152.0	...
5068602	  712.7	  377.8	 8153.0	...
5068603	  712.1	  377.8	 8153.0	...
5068604	  711.4	  377.8	 8153.0	...
5068605	  711.3	  377.5	 8153.0	...
5068606	  711.1	  377.3	 8153.0	...
5068607	  712.1	  377.0	 8154.0	...
5068608	  713.1	  377.0	 8156.0	...
5068609	  714.2	  376.6	 8158.0	...
5068610	  714.3	  376.3	 8159.0	...
5068611	  714.2	  376.0	 8158.0	...
5068612	  714.0	  376.1	 8157.0	...
5068613	  713.8	  376.4	 8158.0	...
5068614	  714.0	  376.7	 8159.0	...
5068615	  714.2	  376.7	 8161.0	...
5068616	  714.3	  376.6	 8162.0	...
5068617	  713.9	  376.8	 8163.0	...
5068618	  713.6	  377.1	 8163.0	...
5068619	  713.4	  376.8	 8163.0	...
5068620	  713.4	  376.3	 8166.0	...
5068621	  713.4	  375.9	 8170.0	...
5068622	  713.9	  376.2	 8172.0	...
5068623	  714.4	  376.6	 8172.0	...
5068624	  714.2	  376.8	 8173.0	...
5068625	  713.7	  376.9	 8176.0	...
5068626	  713.3	  376.8	 8180.0	...
5068627	  713.6	  376.5	 8186.0	...
5068628	  714.2	  376.1	 8191.0	...
5068629	  714.7	  375.8	 8193.0	...
5068630	  715.1	  375.8	 8191.0	...
5068631	  715.3	  375.8	 8188.0	...
5068632	  715.2	  375.5	 8186.0	...
5068633	  715.2	  375.4	 8188.0	...
MSG	5068634 0000 _ Number On
5068634	  715.6	  375.9	 8191.0	...
5068635	  716.0	  376.7	 8193.0	...
5068636	  716.6	  377.3	 8192.0	...
5068637	  716.7	  377.2	 8191.0	...
5068638	  716.8	  376.9	 8189.0	...
5068639	  716.6	  376.3	 8188.0	...
5068640	  716.9	  375.4	 8187.0	...
5068641	  717.3	  374.8	 8190.0	...
5068642	  717.7	  374.6	 8191.0	...
5068643	  717.7	  374.8	 8192.0	...
5068644	  718.0	  374.8	 8195.0	...
5068645	  718.2	  375.0	 8200.0	...
5068646	  718.3	  375.3	 8205.0	...
5068647	  717.9	  375.9	 8207.0	...
5068648	  717.5	  376.3	 8208.0	...
5068649	  717.3	  376.2	 8208.0	...
5068650	  717.2	  375.8	 8208.0	...
5068651	  717.1	  375.3	 8208.0	...
5068652	  717.2	  375.3	 8210.0	...
5068653	  717.0	  375.4	 8213.0	...
5068654	  716.3	  375.2	 8215.0	...
5068655	  715.5	  375.0	 8218.0	...
5068656	  715.4	  375.3	 8218.0	...
5068657	  715.8	  375.7	 8219.0	...
5068658	  716.0	  375.9	 8219.0	...
5068659	  716.0	  375.6	 8219.0	...
5068660	  716.2	  375.3	 8219.0	...
5068661	  716.6	  375.2	 8220.0	...
5068662	  716.9	  375.2	 8220.0	...
5068663	  716.7	  375.1	 8220.0	...
5068664	  716.5	  374.6	 8221.0	...
5068665	  716.5	  374.1	 8221.0	...
5068666	  716.5	  373.8	 8222.0	...
5068667	  716.7	  373.9	 8222.0	...
5068668	  716.8	  374.3	 8221.0	...
5068669	  716.9	  374.6	 8220.0	...
5068670	  716.7	  374.6	 8219.0	...
5068671	  716.5	  374.4	 8218.0	...
5068672	  716.3	  374.4	 8218.0	...
5068673	  716.3	  374.7	 8217.0	...
5068674	  716.5	  374.7	 8216.0	...
5068675	  716.8	  374.5	 8219.0	...
5068676	  717.1	  374.7	 8223.0	...
5068677	  717.1	  375.2	 8226.0	...
5068678	  717.1	  375.7	 8226.0	...
5068679	  716.5	  375.9	 8227.0	...
5068680	  715.9	  376.3	 8229.0	...
5068681	  715.5	  376.6	 8230.0	...
5068682	  716.0	  376.6	 8231.0	...
5068683	  716.4	  376.3	 8231.0	...
5068684	  716.6	  376.0	 8231.0	...
5068685	  716.4	  376.0	 8228.0	...
5068686	  716.2	  375.6	 8225.0	...
5068687	  716.3	  375.3	 8225.0	...
5068688	  716.4	  374.9	 8229.0	...
5068689	  716.6	  374.9	 8233.0	...
5068690	  716.8	  375.1	 8235.0	...
5068691	  716.9	  375.1	 8234.0	...
5068692	  716.2	  375.3	 8230.0	...
5068693	  715.2	  375.6	 8226.0	...
5068694	  714.2	  375.9	 8224.0	...
5068695	  714.3	  376.0	 8225.0	...
5068696	  714.5	  376.3	 8227.0	...
5068697	  714.6	  376.5	 8227.0	...
5068698	  714.6	  376.8	 8229.0	...
5068699	  714.4	  377.0	 8232.0	...
5068700	  714.5	  377.1	 8237.0	...
5068701	  714.5	  377.2	 8240.0	...
5068702	  713.9	  376.9	 8240.0	...
5068703	  713.3	  376.7	 8236.0	...
5068704	  712.6	  376.6	 8233.0	...
5068705	  712.4	  376.7	 8236.0	...
5068706	  712.2	  376.8	 8239.0	...
5068707	  712.2	  377.4	 8242.0	...
5068708	  712.3	  378.2	 8242.0	...
5068709	  712.6	  379.3	 8243.0	...
5068710	  712.8	  379.6	 8243.0	...
5068711	  712.9	  379.7	 8243.0	...
5068712	  713.0	  379.5	 8244.0	...
5068713	  713.0	  379.3	 8244.0	...
5068714	  712.9	  378.3	 8243.0	...
5068715	  712.4	  377.5	 8242.0	...
5068716	  711.9	  376.6	 8241.0	...
5068717	  711.6	  376.6	 8243.0	...
5068718	  711.6	  376.5	 8246.0	...
5068719	  711.6	  376.6	 8249.0	...
5068720	  711.8	  376.6	 8249.0	...
5068721	  711.9	  376.6	 8249.0	...
5068722	  711.8	  376.6	 8247.0	...
5068723	  711.8	  377.2	 8245.0	...
5068724	  711.6	  378.0	 8247.0	...
5068725	  711.6	  378.6	 8250.0	...
5068726	  711.5	  378.6	 8249.0	...
5068727	  711.9	  379.0	 8245.0	...
5068728	  712.7	  379.4	 8242.0	...
5068729	  713.4	  379.4	 8244.0	...
5068730	  713.2	  378.4	 8247.0	...
5068731	  712.9	  377.5	 8248.0	...
5068732	  712.6	  377.3	 8249.0	...
5068733	  712.8	  377.7	 8250.0	...
5068734	  712.3	  378.2	 8251.0	...
5068735	  711.8	  378.3	 8253.0	...
5068736	  711.1	  378.3	 8254.0	...
5068737	  710.8	  378.1	 8254.0	...
5068738	  710.8	  377.9	 8255.0	...
5068739	  711.0	  377.9	 8255.0	...
5068740	  711.3	  377.6	 8253.0	...
5068741	  711.4	  377.3	 8252.0	...
5068742	  711.4	  376.5	 8250.0	...
5068743	  711.4	  376.1	 8250.0	...
5068744	  711.3	  375.4	 8250.0	...
5068745	  711.3	  375.1	 8249.0	...
5068746	  711.3	  374.9	 8248.0	...
5068747	  711.4	  375.0	 8247.0	...
5068748	  712.5	  376.0	 8247.0	...
5068749	  713.6	  377.0	 8248.0	...
5068750	  714.6	  377.4	 8250.0	...
5068751	  714.6	  377.0	 8251.0	...
5068752	  714.6	  376.5	 8252.0	...
5068753	  715.2	  376.5	 8252.0	...
5068754	  715.7	  376.5	 8255.0	...
5068755	  716.0	  376.6	 8259.0	...
5068756	  715.8	  376.7	 8260.0	...
5068757	  715.5	  376.8	 8258.0	...
5068758	  715.6	  376.9	 8255.0	...
5068759	  715.4	  377.0	 8255.0	...
5068760	  715.2	  377.0	 8255.0	...
5068761	  715.0	  377.5	 8255.0	...
5068762	  715.1	  377.9	 8255.0	...
5068763	  714.9	  377.5	 8254.0	...
5068764	  714.7	  376.8	 8253.0	...
5068765	  715.2	  376.1	 8252.0	...
5068766	  715.9	  376.4	 8255.0	...
5068767	  716.7	  376.8	 8257.0	...
5068768	  716.8	  376.9	 8257.0	...
5068769	  716.4	  377.0	 8254.0	...
5068770	  715.9	  376.9	 8251.0	...
5068771	  716.2	  377.0	 8251.0	...
5068772	  717.0	  377.2	 8253.0	...
5068773	  716.7	  377.4	 8256.0	...
5068774	  715.6	  377.9	 8256.0	...
5068775	  715.5	  378.7	 8254.0	...
5068776	  716.2	  379.4	 8252.0	...
5068777	  716.4	  378.8	 8253.0	...
5068778	  715.6	  377.8	 8252.0	...
5068779	  716.0	  376.6	 8255.0	...
5068780	  716.9	  376.5	 8257.0	...
5068781	  717.8	  376.5	 8259.0	...
5068782	  717.7	  376.7	 8259.0	...
5068783	  717.4	  376.8	 8259.0	...
5068784	  717.1	  376.8	 8259.0	...
5068785	  716.9	  376.8	 8259.0	...
5068786	  716.7	  377.0	 8259.0	...
5068787	  716.4	  377.0	 8258.0	...
5068788	  716.2	  376.9	 8258.0	...
5068789	  716.4	  376.6	 8257.0	...
5068790	  716.5	  376.7	 8257.0	...
5068791	  716.5	  377.0	 8256.0	...
5068792	  716.5	  377.7	 8256.0	...
5068793	  716.5	  378.1	 8256.0	...
5068794	  716.4	  377.5	 8257.0	...
5068795	  716.3	  376.5	 8258.0	...
5068796	  716.4	  375.6	 8259.0	...
5068797	  716.6	  375.7	 8260.0	...
5068798	  716.8	  375.7	 8261.0	...
5068799	  716.8	  375.6	 8261.0	...
5068800	  716.8	  375.4	 8262.0	...
5068801	  716.7	  375.3	 8263.0	...
5068802	  716.4	  375.1	 8260.0	...
5068803	  715.9	  375.1	 8255.0	...
5068804	  715.6	  375.6	 8253.0	...
5068805	  715.7	  376.2	 8258.0	...
5068806	  716.1	  376.8	 8264.0	...
5068807	  716.1	  376.9	 8266.0	...
5068808	  715.5	  376.8	 8265.0	...
5068809	  715.1	  376.6	 8264.0	...
5068810	  714.9	  376.5	 8264.0	...
5068811	  715.3	  376.5	 8264.0	...
5068812	  715.5	  376.3	 8264.0	...
5068813	  715.8	  376.0	 8265.0	...
5068814	  715.1	  376.1	 8265.0	...
5068815	  714.3	  376.2	 8266.0	...
5068816	  713.5	  376.2	 8266.0	...
5068817	  713.6	  375.7	 8267.0	...
5068818	  713.6	  375.3	 8268.0	...
5068819	  713.6	  375.1	 8268.0	...
5068820	  714.5	  375.0	 8267.0	...
5068821	  715.4	  374.8	 8267.0	...
5068822	  715.8	  375.0	 8267.0	...
5068823	  715.2	  375.2	 8267.0	...
5068824	  714.7	  375.4	 8267.0	...
5068825	  714.9	  375.6	 8268.0	...
5068826	  715.1	  376.2	 8268.0	...
5068827	  715.2	  376.8	 8266.0	...
5068828	  715.2	  377.0	 8264.0	...
5068829	  715.2	  376.9	 8261.0	...
5068830	  715.0	  376.9	 8261.0	...
5068831	  714.9	  377.0	 8260.0	...
5068832	  714.7	  377.3	 8259.0	...
5068833	  714.6	  377.4	 8259.0	...
5068834	  714.6	  377.5	 8259.0	...
5068835	  714.5	  377.7	 8260.0	...
5068836	  714.3	  377.9	 8259.0	...
5068837	  714.0	  378.1	 8256.0	...
5068838	  713.7	  377.9	 8254.0	...
5068839	  713.5	  377.5	 8255.0	...
5068840	  713.4	  377.3	 8255.0	...
5068841	  712.9	  377.2	 8257.0	...
5068842	  712.4	  377.3	 8258.0	...
5068843	  712.0	  377.8	 8260.0	...
5068844	  712.0	  378.3	 8261.0	...
5068845	  712.0	  378.7	 8262.0	...
5068846	  711.9	  378.5	 8264.0	...
5068847	  712.0	  378.0	 8264.0	...
5068848	  712.1	  377.6	 8264.0	...
5068849	  711.7	  377.3	 8260.0	...
5068850	  711.3	  377.4	 8256.0	...
5068851	  711.0	  377.4	 8256.0	...
5068852	  711.2	  377.9	 8261.0	...
5068853	  711.6	  378.3	 8267.0	...
5068854	  711.9	  378.5	 8272.0	...
5068855	  712.0	  378.0	 8276.0	...
5068856	  711.9	  377.3	 8275.0	...
5068857	  711.7	  376.9	 8272.0	...
5068858	  711.7	  377.1	 8269.0	...
5068859	  712.3	  377.5	 8268.0	...
5068860	  712.9	  377.9	 8266.0	...
5068861	  713.1	  377.8	 8264.0	...
5068862	  712.7	  377.7	 8262.0	...
5068863	  711.9	  377.7	 8261.0	...
5068864	  711.4	  377.8	 8260.0	...
5068865	  711.5	  378.1	 8261.0	...
5068866	  712.1	  378.2	 8262.0	...
5068867	  712.1	  378.1	 8263.0	...
5068868	  711.5	  377.8	 8264.0	...
5068869	  711.0	  377.8	 8261.0	...
5068870	  711.0	  378.1	 8257.0	...
5068871	  711.1	  378.4	 8253.0	...
5068872	  711.2	  378.7	 8253.0	...
5068873	  711.2	  379.0	 8253.0	...
5068874	  711.1	  378.8	 8253.0	...
5068875	  711.5	  378.3	 8255.0	...
5068876	  712.0	  377.7	 8258.0	...
5068877	  712.4	  377.8	 8261.0	...
5068878	  712.2	  378.0	 8260.0	...
5068879	  711.5	  378.1	 8258.0	...
5068880	  710.9	  378.1	 8256.0	...
5068881	  710.4	  378.2	 8255.0	...
5068882	  710.9	  378.4	 8255.0	...
5068883	  711.4	  378.5	 8257.0	...
5068884	  711.9	  378.6	 8260.0	...
5068885	  711.8	  378.2	 8260.0	...
5068886	  711.7	  377.5	 8253.0	...
5068887	  711.7	  376.8	 8246.0	...
5068888	  711.9	  377.4	 8242.0	...
5068889	  711.9	  378.1	 8244.0	...
5068890	  711.8	  378.7	 8247.0	...
5068891	  711.5	  378.6	 8248.0	...
5068892	  711.4	  378.4	 8251.0	...
5068893	  711.2	  378.4	 8254.0	...
5068894	  711.0	  378.4	 8258.0	...
5068895	  710.8	  378.4	 8258.0	...
5068896	  711.2	  378.4	 8257.0	...
5068897	  711.6	  378.3	 8254.0	...
5068898	  711.9	  378.3	 8250.0	...
5068899	  711.8	  378.3	 8247.0	...
5068900	  711.7	  378.4	 8244.0	...
5068901	  711.8	  378.4	 8244.0	...
5068902	  712.0	  378.5	 8245.0	...
5068903	  712.3	  378.5	 8245.0	...
5068904	  712.6	  378.3	 8244.0	...
5068905	  712.3	  378.1	 8244.0	...
5068906	  711.9	  377.9	 8244.0	...
5068907	  711.4	  377.6	 8246.0	...
5068908	  711.4	  377.4	 8247.0	...
5068909	  711.7	  377.1	 8249.0	...
5068910	  712.1	  377.0	 8249.0	...
5068911	  712.5	  377.2	 8248.0	...
5068912	  712.5	  377.4	 8247.0	...
5068913	  712.5	  377.4	 8247.0	...
5068914	  712.4	  377.2	 8249.0	...
5068915	  712.4	  377.3	 8250.0	...
5068916	  712.2	  377.5	 8249.0	...
5068917	  712.0	  377.7	 8246.0	...
5068918	  711.4	  377.5	 8242.0	...
5068919	  711.0	  377.2	 8242.0	...
5068920	  711.2	  377.1	 8241.0	...
5068921	  711.9	  377.2	 8240.0	...
5068922	  712.5	  377.3	 8239.0	...
5068923	  712.6	  377.2	 8239.0	...
5068924	  712.7	  377.2	 8240.0	...
5068925	  712.7	  377.1	 8240.0	...
5068926	  712.7	  377.1	 8240.0	...
5068927	  712.7	  377.0	 8239.0	...
5068928	  713.0	  377.0	 8237.0	...
5068929	  713.1	  377.0	 8234.0	...
5068930	  713.3	  377.1	 8237.0	...
5068931	  713.2	  377.1	 8241.0	...
5068932	  713.1	  377.1	 8244.0	...
5068933	  712.8	  377.1	 8243.0	...
5068934	  712.5	  377.0	 8242.0	...
5068935	  712.1	  376.9	 8240.0	...
5068936	  712.1	  376.9	 8240.0	...
5068937	  712.3	  376.9	 8241.0	...
5068938	  712.5	  377.0	 8241.0	...
5068939	  712.8	  377.0	 8241.0	...
5068940	  713.2	  377.0	 8235.0	...
5068941	  713.3	  377.1	 8229.0	...
5068942	  712.9	  377.3	 8224.0	...
5068943	  712.5	  377.4	 8223.0	...
5068944	  712.3	  377.7	 8222.0	...
5068945	  712.5	  377.9	 8220.0	...
5068946	  712.6	  377.8	 8219.0	...
5068947	  712.4	  377.6	 8220.0	...
MSG	5068948 0000 _ Number Off
5068948	  711.9	  377.5	 8221.0	...
5068949	  711.3	  377.5	 8220.0	...
5068950	  711.4	  377.4	 8219.0	...
5068951	  711.8	  377.0	 8219.0	...
5068952	  712.2	  376.9	 8221.0	...
5068953	  712.3	  376.8	 8224.0	...
5068954	  712.5	  376.7	 8225.0	...
5068955	  712.6	  376.6	 8221.0	...
5068956	  712.0	  376.4	 8216.0	...
5068957	  711.3	  376.4	 8212.0	...
5068958	  710.6	  376.5	 8211.0	...
5068959	  710.6	  376.5	 8212.0	...
5068960	  710.6	  376.6	 8214.0	...
5068961	  711.0	  377.3	 8216.0	...
5068962	  711.5	  378.0	 8219.0	...
5068963	  711.5	  378.4	 8219.0	...
5068964	  711.0	  378.0	 8220.0	...
5068965	  710.5	  377.9	 8219.0	...
5068966	  710.6	  378.1	 8221.0	...
5068967	  711.0	  377.5	 8223.0	...
5068968	  711.4	  376.6	 8225.0	...
5068969	  711.7	  375.9	 8223.0	...
5068970	  711.7	  376.1	 8220.0	...
5068971	  711.6	  376.3	 8216.0	...
5068972	  711.4	  376.3	 8215.0	...
5068973	  711.2	  376.3	 8214.0	...
5068974	  711.2	  376.4	 8215.0	...
5068975	  711.3	  376.6	 8215.0	...
5068976	  710.8	  376.8	 8216.0	...
5068977	  710.2	  377.0	 8217.0	...
5068978	  710.6	  377.3	 8214.0	...
5068979	  711.6	  377.4	 8212.0	...
5068980	  712.5	  377.2	 8209.0	...
5068981	  712.1	  376.4	 8208.0	...
5068982	  711.8	  375.6	 8206.0	...
5068983	  711.6	  375.9	 8204.0	...
5068984	  711.6	  376.7	 8203.0	...
5068985	  711.7	  377.2	 8204.0	...
5068986	  711.7	  377.1	 8201.0	...
5068987	  711.8	  377.0	 8197.0	...
5068988	  712.1	  376.8	 8199.0	...
5068989	  712.2	  376.6	 8202.0	...
5068990	  712.3	  376.4	 8206.0	...
5068991	  712.1	  375.8	 8204.0	...
5068992	  711.8	  375.0	 8204.0	...
5068993	  711.6	  374.2	 8203.0	...
5068994	  711.4	  374.3	 8202.0	...
5068995	  711.5	  374.7	 8202.0	...
5068996	  711.5	  375.0	 8201.0	...
5068997	  711.4	  375.2	 8202.0	...
5068998	  711.5	  375.3	 8203.0	...
5068999	  711.6	  375.5	 8203.0	...
5069000	  711.8	  375.4	 8203.0	...
5069001	  711.7	  375.4	 8202.0	...
5069002	  711.3	  375.6	 8199.0	...
5069003	  711.0	  376.0	 8195.0	...
5069004	  710.9	  376.2	 8195.0	...
5069005	  710.9	  376.2	 8198.0	...
5069006	  710.9	  376.1	 8201.0	...
5069007	  711.4	  375.9	 8201.0	...
5069008	  711.8	  375.7	 8201.0	...
5069009	  712.1	  375.3	 8201.0	...
5069010	  711.8	  375.1	 8201.0	...
5069011	  711.8	  375.4	 8201.0	...
5069012	  711.9	  376.1	 8201.0	...
5069013	  712.2	  377.0	 8198.0	...
5069014	  712.4	  377.2	 8196.0	...
5069015	  712.5	  377.1	 8194.0	...
5069016	  712.4	  376.3	 8194.0	...
5069017	  711.8	  375.6	 8194.0	...
5069018	  711.2	  375.3	 8194.0	...
5069019	  710.7	  375.4	 8195.0	...
5069020	  710.6	  375.4	 8195.0	...
5069021	  710.6	  375.4	 8194.0	...
5069022	  710.5	  375.2	 8191.0	...
5069023	  710.4	  375.0	 8188.0	...
5069024	  710.2	  374.9	 8189.0	...
5069025	  710.2	  374.8	 8194.0	...
5069026	  710.6	  374.7	 8198.0	...
5069027	  711.3	  375.5	 8193.0	...
5069028	  711.9	  376.2	 8187.0	...
5069029	  712.1	  376.2	 8181.0	...
5069030	  712.1	  375.3	 8183.0	...
5069031	  712.2	  374.6	 8184.0	...
5069032	  712.3	  374.8	 8187.0	...
5069033	  712.1	  375.0	 8190.0	...
5069034	  711.6	  375.0	 8193.0	...
5069035	  711.1	  374.7	 8193.0	...
5069036	  711.0	  374.4	 8194.0	...
5069037	  710.4	  374.0	 8195.0	...
5069038	  709.8	  373.8	 8192.0	...
5069039	  709.2	  373.5	 8189.0	...
5069040	  709.2	  373.5	 8187.0	...
5069041	  709.4	  373.6	 8189.0	...
5069042	  709.5	  373.7	 8186.0	...
5069043	  709.8	  373.7	 8181.0	...
5069044	  709.8	  373.8	 8175.0	...
5069045	  709.5	  374.0	 8174.0	...
5069046	  709.0	  374.3	 8173.0	...
5069047	  708.6	  374.4	 8174.0	...
5069048	  708.5	  373.8	 8177.0	...
5069049	  708.4	  373.2	 8178.0	...
5069050	  708.7	  372.6	 8179.0	...
5069051	  709.1	  372.7	 8179.0	...
5069052	  709.5	  372.7	 8179.0	...
5069053	  709.5	  373.0	 8179.0	...
5069054	  709.4	  373.3	 8179.0	...
5069055	  709.0	  373.7	 8178.0	...
5069056	  708.8	  373.7	 8177.0	...
5069057	  708.7	  373.7	 8176.0	...
5069058	  708.9	  373.7	 8176.0	...
5069059	  708.9	  373.8	 8179.0	...
5069060	  709.1	  373.6	 8183.0	...
5069061	  709.5	  373.3	 8185.0	...
5069062	  709.8	  373.1	 8185.0	...
5069063	  710.3	  373.0	 8184.0	...
5069064	  710.6	  372.8	 8184.0	...
5069065	  710.2	  372.8	 8184.0	...
5069066	  709.3	  372.9	 8184.0	...
5069067	  708.5	  373.2	 8184.0	...
5069068	  708.6	  373.3	 8184.0	...
5069069	  708.5	  373.3	 8185.0	...
5069070	  708.5	  373.8	 8182.0	...
5069071	  708.6	  374.3	 8178.0	...
5069072	  708.9	  374.8	 8178.0	...
5069073	  709.1	  375.0	 8179.0	...
5069074	  709.2	  375.2	 8180.0	...
5069075	  709.2	  375.3	 8178.0	...
5069076	  709.7	  375.1	 8176.0	...
5069077	  710.2	  374.9	 8173.0	...
5069078	  710.4	  374.8	 8171.0	...
5069079	  709.9	  375.5	 8171.0	...
5069080	  709.4	  376.2	 8171.0	...
5069081	  709.2	  377.0	 8173.0	...
5069082	  709.3	  377.0	 8174.0	...
5069083	  709.5	  377.0	 8176.0	...
5069084	  709.7	  376.9	 8179.0	...
5069085	  709.5	  376.9	 8181.0	...
5069086	  709.1	  377.0	 8183.0	...
5069087	  708.7	  377.2	 8186.0	...
5069088	  709.2	  377.1	 8189.0	...
5069089	  709.8	  376.7	 8188.0	...
5069090	  709.8	  376.3	 8184.0	...
5069091	  709.1	  376.2	 8180.0	...
5069092	  709.3	  376.1	 8185.0	...
5069093	  710.3	  376.1	 8191.0	...
5069094	  710.9	  376.5	 8196.0	...
5069095	  710.3	  377.0	 8189.0	...
5069096	  709.5	  376.5	 8182.0	...
5069097	  709.2	  375.7	 8177.0	...
5069098	  709.1	  374.9	 8180.0	...
5069099	  709.0	  374.9	 8180.0	...
5069100	  708.9	  374.9	 8177.0	...
5069101	  708.9	  374.9	 8175.0	...
5069102	  709.0	  375.1	 8174.0	...
5069103	  708.9	  374.8	 8175.0	...
5069104	  708.9	  374.5	 8177.0	...
5069105	  709.1	  374.1	 8179.0	...
5069106	  709.2	  374.0	 8181.0	...
5069107	  709.1	  373.7	 8181.0	...
5069108	  708.8	  373.4	 8181.0	...
5069109	  708.5	  373.5	 8181.0	...
5069110	  708.3	  373.5	 8181.0	...
5069111	  708.5	  373.3	 8181.0	...
5069112	  709.0	  372.9	 8178.0	...
5069113	  709.4	  372.5	 8176.0	...
5069114	  709.7	  372.5	 8171.0	...
5069115	  709.8	  372.6	 8169.0	...
5069116	  709.1	  372.9	 8168.0	...
5069117	  708.2	  373.3	 8174.0	...
5069118	  707.5	  373.6	 8179.0	...
5069119	  708.0	  373.7	 8183.0	...
5069120	  708.8	  373.7	 8183.0	...
5069121	  709.5	  373.5	 8183.0	...
5069122	  709.8	  373.5	 8182.0	...
5069123	  709.7	  373.6	 8181.0	...
5069124	  709.2	  373.3	 8180.0	...
5069125	  708.8	  372.7	 8180.0	...
5069126	  708.6	  372.2	 8179.0	...
5069127	  708.4	  372.5	 8178.0	...
5069128	  708.2	  373.0	 8179.0	...
5069129	  707.9	  373.6	 8181.0	...
5069130	  708.3	  373.7	 8183.0	...
5069131	  708.9	  373.7	 8184.0	...
5069132	  709.6	  373.6	 8184.0	...
5069133	  709.3	  373.8	 8184.0	...
5069134	  708.7	  374.1	 8185.0	...
5069135	  708.1	  374.5	 8186.0	...
5069136	  708.1	  374.6	 8182.0	...
5069137	  708.3	  375.1	 8177.0	...
5069138	  708.7	  375.6	 8174.0	...
5069139	  709.6	  375.8	 8175.0	...
5069140	  710.2	  375.4	 8176.0	...
5069141	  710.7	  374.9	 8180.0	...
5069142	  710.7	  374.8	 8183.0	...
5069143	  710.7	  374.9	 8187.0	...
5069144	  710.7	  374.9	 8188.0	...
5069145	  710.9	  374.8	 8189.0	...
5069146	  711.2	  374.6	 8191.0	...
5069147	  711.3	  374.5	 8192.0	...
5069148	  711.1	  374.3	 8193.0	...
MSG	5069149 0000 _ Number On
5069149	  710.4	  374.2	 8194.0	...
5069150	  709.8	  374.1	 8196.0	...
5069151	  709.5	  374.7	 8194.0	...
5069152	  709.5	  375.1	 8191.0	...
5069153	  709.4	  375.5	 8190.0	...
5069154	  709.2	  375.4	 8194.0	...
5069155	  709.5	  375.4	 8197.0	...
5069156	  709.9	  375.1	 8196.0	...
5069157	  710.5	  374.8	 8193.0	...
5069158	  710.4	  374.6	 8190.0	...
5069159	  710.4	  374.6	 8191.0	...
5069160	  710.3	  374.7	 8192.0	...
5069161	  710.5	  374.7	 8194.0	...
5069162	  710.6	  374.6	 8196.0	...
5069163	  710.7	  374.5	 8196.0	...
5069164	  710.8	  374.5	 8196.0	...
5069165	  710.8	  374.9	 8196.0	...
5069166	  710.7	  375.3	 8195.0	...
5069167	  710.5	  375.6	 8194.0	...
5069168	  710.4	  375.5	 8193.0	...
5069169	  711.1	  375.1	 8192.0	...
5069170	  711.9	  374.7	 8192.0	...
5069171	  712.6	  374.3	 8191.0	...
5069172	  712.4	  374.3	 8191.0	...
5069173	  712.1	  374.4	 8192.0	...
5069174	  712.0	  374.6	 8193.0	...
5069175	  712.0	  374.8	 8193.0	...
5069176	  712.0	  374.8	 8194.0	...
5069177	  711.9	  374.6	 8195.0	...
5069178	  712.1	  374.6	 8196.0	...
5069179	  712.6	  374.7	 8196.0	...
5069180	  713.1	  374.4	 8197.0	...
5069181	  713.2	  374.2	 8197.0	...
5069182	  713.2	  374.4	 8194.0	...
5069183	  713.3	  375.0	 8192.0	...
5069184	  713.4	  375.5	 8187.0	...
5069185	  712.7	  375.0	 8185.0	...
5069186	  712.0	  374.3	 8183.0	...
5069187	  711.3	  373.8	 8183.0	...
5069188	  711.4	  374.2	 8182.0	...
5069189	  711.6	  375.1	 8182.0	...
5069190	  711.7	  375.7	 8181.0	...
5069191	  711.7	  376.1	 8181.0	...
5069192	  711.3	  376.1	 8182.0	...
5069193	  710.9	  376.0	 8183.0	...
5069194	  710.7	  375.7	 8187.0	...
5069195	  711.0	  375.3	 8191.0	...
5069196	  712.1	  374.7	 8193.0	...
5069197	  713.2	  374.4	 8193.0	...
5069198	  713.8	  374.2	 8192.0	...
5069199	  713.5	  373.8	 8191.0	...
5069200	  713.2	  373.5	 8190.0	...
5069201	  713.2	  373.5	 8189.0	...
5069202	  713.1	  373.8	 8189.0	...
5069203	  713.3	  374.3	 8189.0	...
5069204	  713.4	  374.4	 8188.0	...
5069205	  713.5	  374.5	 8187.0	...
5069206	  713.9	  374.5	 8187.0	...
5069207	  714.5	  374.7	 8188.0	...
5069208	  714.7	  375.0	 8186.0	...
5069209	  714.2	  374.5	 8183.0	...
5069210	  714.4	  373.9	 8180.0	...
5069211	  715.0	  373.5	 8179.0	...
5069212	  716.0	  373.8	 8178.0	...
5069213	  716.2	  374.1	 8178.0	...
5069214	  716.3	  374.1	 8179.0	...
5069215	  716.1	  374.1	 8181.0	...
5069216	  715.8	  374.1	 8182.0	...
5069217	  715.7	  374.2	 8183.0	...
5069218	  715.6	  374.2	 8184.0	...
5069219	  715.8	  374.1	 8184.0	...
5069220	  716.2	  373.9	 8184.0	...
5069221	  716.5	  373.5	 8183.0	...
5069222	  716.9	  373.1	 8182.0	...
5069223	  717.1	  372.8	 8182.0	...
5069224	  716.8	  372.5	 8181.0	...
5069225	  716.3	  372.4	 8182.0	...
5069226	  715.8	  372.3	 8183.0	...
5069227	  715.8	  372.3	 8185.0	...
5069228	  715.6	  372.2	 8186.0	...
5069229	  715.4	  372.6	 8188.0	...
5069230	  716.4	  372.8	 8191.0	...
5069231	  717.6	  372.9	 8192.0	...
5069232	  717.6	  372.7	 8191.0	...
5069233	  716.5	  372.8	 8189.0	...
5069234	  715.3	  372.8	 8188.0	...
5069235	  715.5	  372.8	 8188.0	...
5069236	  715.8	  372.7	 8188.0	...
5069237	  716.2	  372.7	 8189.0	...
5069238	  716.6	  373.5	 8190.0	...
5069239	  716.8	  374.3	 8189.0	...
5069240	  717.3	  374.5	 8188.0	...
5069241	  717.8	  373.9	 8187.0	...
5069242	  718.6	  373.3	 8188.0	...
5069243	  719.0	  372.7	 8188.0	...
5069244	  718.6	  372.1	 8188.0	...
5069245	  717.7	  372.2	 8188.0	...
5069246	  716.9	  373.0	 8189.0	...
5069247	  716.7	  373.9	 8185.0	...
5069248	  716.7	  374.1	 8181.0	...
5069249	  717.0	  374.2	 8178.0	...
5069250	  717.5	  374.1	 8179.0	...
5069251	  717.7	  373.9	 8184.0	...
5069252	  717.9	  373.7	 8189.0	...
5069253	  718.3	  374.0	 8188.0	...
5069254	  718.7	  374.5	 8183.0	...
5069255	  718.7	  374.9	 8179.0	...
5069256	  718.5	  374.9	 8181.0	...
5069257	  718.2	  374.8	 8182.0	...
5069258	  717.9	  374.5	 8183.0	...
5069259	  717.5	  374.1	 8183.0	...
5069260	  717.2	  373.3	 8183.0	...
5069261	  717.1	  372.7	 8181.0	...
5069262	  717.7	  372.4	 8180.0	...
5069263	  718.8	  372.6	 8178.0	...
5069264	  719.6	  373.1	 8177.0	...
5069265	  719.7	  373.3	 8176.0	...
5069266	  719.3	  373.5	 8174.0	...
5069267	  718.9	  373.3	 8173.0	...
5069268	  718.5	  373.2	 8173.0	...
5069269	  718.1	  373.1	 8172.0	...
5069270	  718.0	  373.1	 8173.0	...
5069271	  718.2	  373.1	 8174.0	...
5069272	  718.5	  373.1	 8174.0	...
5069273	  718.3	  372.4	 8173.0	...
5069274	  718.2	  371.6	 8171.0	...
5069275	  718.2	  370.6	 8170.0	...
5069276	  718.8	  370.4	 8169.0	...
5069277	  719.0	  370.2	 8170.0	...
5069278	  719.0	  370.1	 8170.0	...
5069279	  718.7	  370.1	 8170.0	...
5069280	  718.9	  369.8	 8171.0	...
5069281	  719.0	  369.7	 8172.0	...
5069282	  719.2	  369.6	 8174.0	...
5069283	  719.6	  369.7	 8175.0	...
5069284	  720.1	  369.7	 8176.0	...
5069285	  720.8	  369.5	 8177.0	...
5069286	  721.0	  369.3	 8175.0	...
5069287	  720.8	  369.4	 8173.0	...
5069288	  720.4	  369.6	 8170.0	...
5069289	  719.9	  369.6	 8169.0	...
5069290	  719.8	  369.4	 8171.0	...
5069291	  719.7	  369.7	 8175.0	...
5069292	  719.7	  370.2	 8179.0	...
5069293	  719.7	  370.8	 8180.0	...
5069294	  719.7	  370.8	 8180.0	...
5069295	  719.8	  370.8	 8179.0	...
5069296	  719.9	  370.9	 8175.0	...
5069297	  719.9	  371.1	 8173.0	...
5069298	  719.6	  370.2	 8171.0	...
5069299	  719.4	  369.0	 8173.0	...
5069300	  719.3	  368.5	 8173.0	...
5069301	  719.5	  369.2	 8172.0	...
5069302	  719.1	  370.0	 8170.0	...
5069303	  718.7	  370.3	 8168.0	...
5069304	  718.2	  370.7	 8166.0	...
5069305	  718.2	  371.0	 8164.0	...
5069306	  718.2	  371.0	 8170.0	...
5069307	  719.0	  371.0	 8177.0	...
5069308	  719.8	  371.0	 8183.0	...
5069309	  720.5	  370.9	 8182.0	...
5069310	  720.2	  370.3	 8178.0	...
5069311	  719.8	  369.8	 8176.0	...
5069312	  719.6	  370.1	 8175.0	...
5069313	  719.6	  370.7	 8176.0	...
5069314	  719.5	  370.9	 8177.0	...
5069315	  719.2	  370.5	 8177.0	...
5069316	  719.1	  369.7	 8177.0	...
5069317	  719.1	  369.2	 8180.0	...
5069318	  718.8	  368.7	 8183.0	...
5069319	  718.5	  368.6	 8187.0	...
5069320	  718.7	  368.7	 8190.0	...
5069321	  719.2	  368.9	 8193.0	...
5069322	  719.8	  369.4	 8190.0	...
5069323	  719.9	  369.8	 8185.0	...
5069324	  720.0	  369.9	 8180.0	...
5069325	  720.0	  369.6	 8180.0	...
5069326	  720.0	  369.3	 8180.0	...
5069327	  720.0	  368.9	 8180.0	...
5069328	  720.1	  369.5	 8181.0	...
5069329	  720.1	  370.1	 8177.0	...
5069330	  720.0	  370.5	 8174.0	...
5069331	  719.7	  370.1	 8176.0	...
5069332	  719.5	  369.8	 8181.0	...
5069333	  719.4	  370.0	 8185.0	...
5069334	  719.3	  370.4	 8184.0	...
5069335	  719.3	  370.8	 8180.0	...
5069336	  719.3	  370.5	 8177.0	...
5069337	  719.4	  370.1	 8176.0	...
5069338	  719.9	  369.9	 8177.0	...
5069339	  720.5	  370.6	 8179.0	...
5069340	  720.3	  371.4	 8179.0	...
5069341	  719.9	  372.4	 8178.0	...
5069342	  719.1	  372.9	 8175.0	...
5069343	  719.0	  373.3	 8173.0	...
5069344	  718.8	  373.4	 8170.0	...
5069345	  718.8	  373.4	 8169.0	...
5069346	  719.2	  373.9	 8165.0	...
EFIX R   5068455	5069346	892	  713.3	  375.9	   8198
SSACC R  5069347
5069347	  719.7	  374.4	 8161.0	...
5069348	  720.9	  374.9	 8159.0	...
5069349	  721.7	  375.4	 8161.0	...
5069350	  722.0	  376.3	 8164.0	...
5069351	  721.8	  377.1	 8159.0	...
5069352	  721.6	  378.0	 8153.0	...
5069353	  721.6	  378.7	 8147.0	...
5069354	  722.2	  379.1	 8147.0	...
5069355	  726.2	  363.2	 8179.0	...
5069356	  731.5	  345.3	 8220.0	...
5069357	  736.2	  327.6	 8259.0	...
5069358	  737.5	  326.2	 8267.0	...
5069359	  736.1	  327.0	 8265.0	...
5069360	  735.2	  330.1	 8254.0	...
5069361	  734.5	  334.0	 8245.0	...
5069362	  733.8	  340.4	 8225.0	...
5069363	  733.3	  348.3	 8199.0	...
5069364	  733.4	  360.4	 8153.0	...
5069365	  735.7	  376.1	 8095.0	...
5069366	  737.1	  395.3	 8029.0	...
5069367	  738.8	  417.0	 7955.0	...
5069368	  740.9	  442.0	 7863.0	...
5069369	  742.9	  469.1	 7767.0	...
5069370	  745.3	  502.4	 7644.0	...
5069371	  750.5	  537.6	 7516.0	...
5069372	  757.7	  581.6	 7362.0	...
5069373	  764.4	  627.2	 7209.0	...
5069374	  767.9	  684.4	 7028.0	...
5069375	  771.1	  744.3	 6830.0	...
5069376	  775.2	  811.3	 6603.0	...
5069377	  780.2	  880.7	 6364.0	...
5069378	  785.9	  957.2	 6113.0	...
5069379	  791.6	 1040.1	 5854.0	...
5069380	  798.1	 1130.2	 5586.0	...
5069381	  805.1	 1224.5	 5310.0	...
5069382	  812.0	 1322.8	 5029.0	...
5069383	  820.3	 1420.8	 4749.0	...
5069384	  828.7	 1523.2	 4454.0	...
5069385	  838.2	 1631.2	 4155.0	...
5069386	  847.9	 1744.8	 3854.0	...
5069387	  859.7	 1861.1	 3548.0	...
5069388	  873.3	 1984.9	 3250.0	...
5069389	  882.6	 2071.2	 3047.0	...
5069390	  886.9	 2118.1	 2953.0	...
5069391	  886.9	 2118.1	 2953.0	...
SBLINK R 5069392
5069392	   .	   .	    0.0	...
5069393	   .	   .	    0.0	...
5069394	   .	   .	    0.0	...
5069395	   .	   .	    0.0	...
5069396	   .	   .	    0.0	...
5069397	   .	   .	    0.0	...
5069398	   .	   .	    0.0	...
5069399	   .	   .	    0.0	...
5069400	   .	   .	    0.0	...
5069401	   .	   .	    0.0	...
5069402	   .	   .	    0.0	...
5069403	   .	   .	    0.0	...
5069404	   .	   .	    0.0	...
5069405	   .	   .	    0.0	...
5069406	   .	   .	    0.0	...
5069407	   .	   .	    0.0	...
5069408	   .	   .	    0.0	...
5069409	   .	   .	    0.0	...
5069410	   .	   .	    0.0	...
5069411	   .	   .	    0.0	...
5069412	   .	   .	    0.0	...
5069413	   .	   .	    0.0	...
5069414	   .	   .	    0.0	...
5069415	   .	   .	    0.0	...
5069416	   .	   .	    0.0	...
5069417	   .	   .	    0.0	...
5069418	   .	   .	    0.0	...
5069419	   .	   .	    0.0	...
5069420	   .	   .	    0.0	...
5069421	   .	   .	    0.0	...
5069422	   .	   .	    0.0	...
5069423	   .	   .	    0.0	...
5069424	   .	   .	    0.0	...
5069425	   .	   .	    0.0	...
5069426	   .	   .	    0.0	...
5069427	   .	   .	    0.0	...
5069428	   .	   .	    0.0	...
5069429	   .	   .	    0.0	...
5069430	   .	   .	    0.0	...
5069431	   .	   .	    0.0	...
5069432	   .	   .	    0.0	...
5069433	   .	   .	    0.0	...
5069434	   .	   .	    0.0	...
5069435	   .	   .	    0.0	...
5069436	   .	   .	    0.0	...
5069437	   .	   .	    0.0	...
5069438	   .	   .	    0.0	...
5069439	   .	   .	    0.0	...
5069440	   .	   .	    0.0	...
5069441	   .	   .	    0.0	...
5069442	   .	   .	    0.0	...
5069443	   .	   .	    0.0	...
5069444	   .	   .	    0.0	...
5069445	   .	   .	    0.0	...
5069446	   .	   .	    0.0	...
5069447	   .	   .	    0.0	...
5069448	   .	   .	    0.0	...
5069449	   .	   .	    0.0	...
5069450	   .	   .	    0.0	...
5069451	   .	   .	    0.0	...
5069452	   .	   .	    0.0	...
5069453	   .	   .	    0.0	...
5069454	   .	   .	    0.0	...
5069455	   .	   .	    0.0	...
5069456	   .	   .	    0.0	...
5069457	   .	   .	    0.0	...
5069458	   .	   .	    0.0	...
5069459	   .	   .	    0.0	...
5069460	   .	   .	    0.0	...
5069461	   .	   .	    0.0	...
MSG	5069462 0000 _ Number Off
5069462	   .	   .	    0.0	...
5069463	   .	   .	    0.0	...
5069464	   .	   .	    0.0	...
5069465	   .	   .	    0.0	...
5069466	   .	   .	    0.0	...
5069467	   .	   .	    0.0	...
5069468	   .	   .	    0.0	...
5069469	   .	   .	    0.0	...
5069470	   .	   .	    0.0	...
5069471	   .	   .	    0.0	...
5069472	   .	   .	    0.0	...
5069473	   .	   .	    0.0	...
5069474	   .	   .	    0.0	...
5069475	   .	   .	    0.0	...
5069476	   .	   .	    0.0	...
5069477	   .	   .	    0.0	...
5069478	   .	   .	    0.0	...
5069479	   .	   .	    0.0	...
5069480	   .	   .	    0.0	...
5069481	   .	   .	    0.0	...
5069482	   .	   .	    0.0	...
5069483	   .	   .	    0.0	...
5069484	   .	   .	    0.0	...
5069485	   .	   .	    0.0	...
5069486	   .	   .	    0.0	...
5069487	   .	   .	    0.0	...
5069488	   .	   .	    0.0	...
5069489	   .	   .	    0.0	...
5069490	   .	   .	    0.0	...
5069491	   .	   .	    0.0	...
5069492	   .	   .	    0.0	...
5069493	   .	   .	    0.0	...
5069494	   .	   .	    0.0	...
5069495	   .	   .	    0.0	...
EBLINK R 5069392	5069495	104
5069496	  936.4	 1857.9	 3600.0	...
5069497	  936.4	 1857.9	 3600.0	...
5069498	  933.6	 1843.2	 3629.0	...
5069499	  928.6	 1817.6	 3689.0	...
5069500	  921.2	 1778.6	 3785.0	...
5069501	  914.5	 1741.9	 3887.0	...
5069502	  908.7	 1704.2	 3980.0	...
5069503	  899.4	 1667.2	 4074.0	...
5069504	  891.4	 1632.3	 4161.0	...
5069505	  883.8	 1597.2	 4261.0	...
5069506	  880.7	 1562.4	 4355.0	...
5069507	  878.4	 1526.6	 4452.0	...
5069508	  875.0	 1492.2	 4541.0	...
5069509	  870.7	 1459.2	 4632.0	...
5069510	  862.3	 1427.5	 4721.0	...
5069511	  855.9	 1398.3	 4810.0	...
5069512	  851.3	 1368.6	 4902.0	...
5069513	  849.9	 1338.7	 4996.0	...
5069514	  848.3	 1307.8	 5084.0	...
5069515	  846.7	 1278.5	 5164.0	...
5069516	  845.9	 1250.0	 5238.0	...
5069517	  843.6	 1223.2	 5320.0	...
5069518	  837.7	 1198.8	 5395.0	...
5069519	  832.6	 1176.9	 5460.0	...
5069520	  829.0	 1153.5	 5527.0	...
5069521	  824.4	 1133.0	 5585.0	...
5069522	  818.9	 1110.7	 5659.0	...
5069523	  812.9	 1090.9	 5722.0	...
5069524	  809.1	 1068.7	 5791.0	...
5069525	  803.4	 1049.9	 5847.0	...
5069526	  798.1	 1029.4	 5905.0	...
5069527	  794.7	 1011.1	 5962.0	...
5069528	  793.2	  991.3	 6022.0	...
5069529	  791.0	  973.6	 6074.0	...
5069530	  789.3	  954.5	 6136.0	...
5069531	  787.6	  936.1	 6193.0	...
5069532	  786.6	  918.5	 6253.0	...
5069533	  783.3	  902.3	 6302.0	...
5069534	  780.1	  886.7	 6354.0	...
5069535	  776.6	  871.6	 6404.0	...
5069536	  774.9	  855.4	 6452.0	...
5069537	  773.3	  840.5	 6507.0	...
5069538	  771.9	  825.8	 6557.0	...
5069539	  770.9	  811.7	 6607.0	...
5069540	  770.0	  798.2	 6645.0	...
5069541	  769.1	  784.4	 6690.0	...
5069542	  768.6	  771.2	 6738.0	...
5069543	  769.1	  755.7	 6788.0	...
5069544	  769.6	  742.1	 6839.0	...
5069545	  768.8	  729.1	 6883.0	...
5069546	  766.9	  717.6	 6929.0	...
5069547	  764.6	  706.2	 6968.0	...
5069548	  763.3	  694.4	 7008.0	...
5069549	  761.6	  682.6	 7047.0	...
5069550	  760.2	  671.1	 7085.0	...
5069551	  759.8	  659.7	 7127.0	...
5069552	  759.9	  650.0	 7161.0	...
5069553	  760.0	  639.2	 7199.0	...
5069554	  758.5	  629.2	 7233.0	...
5069555	  756.6	  620.1	 7261.0	...
5069556	  755.0	  610.3	 7290.0	...
5069557	  754.0	  601.2	 7317.0	...
5069558	  753.4	  591.4	 7350.0	...
5069559	  752.7	  581.6	 7381.0	...
5069560	  752.4	  572.3	 7411.0	...
5069561	  752.5	  563.6	 7441.0	...
5069562	  752.4	  555.7	 7470.0	...
5069563	  751.9	  549.1	 7497.0	...
5069564	  750.5	  539.9	 7529.0	...
5069565	  746.7	  535.0	 7548.0	...
5069566	  742.8	  527.2	 7578.0	...
5069567	  739.4	  520.2	 7603.0	...
5069568	  739.1	  511.6	 7630.0	...
5069569	  739.0	  504.2	 7652.0	...
5069570	  738.0	  498.0	 7678.0	...
5069571	  736.4	  493.1	 7703.0	...
5069572	  734.5	  486.8	 7726.0	...
5069573	  733.2	  480.1	 7747.0	...
5069574	  732.5	  473.4	 7768.0	...
5069575	  731.9	  467.3	 7788.0	...
5069576	  731.8	  464.1	 7806.0	...
5069577	  731.2	  456.9	 7832.0	...
5069578	  730.7	  451.3	 7850.0	...
5069579	  731.1	  442.0	 7877.0	...
5069580	  731.9	  436.7	 7897.0	...
5069581	  732.7	  431.4	 7917.0	...
5069582	  732.2	  427.0	 7930.0	...
5069583	  731.1	  420.3	 7951.0	...
5069584	  730.1	  414.0	 7973.0	...
5069585	  728.9	  409.6	 7995.0	...
5069586	  727.3	  406.2	 8008.0	...
ESACC R  5069347	5069586	240	  719.7	  374.4	  727.3	  406.2	   0.68	   1670
SFIX R   5069587
5069587	  726.0	  404.1	 8020.0	...
5069588	  726.5	  399.3	 8033.0	...
5069589	  727.6	  394.4	 8046.0	...
5069590	  728.5	  389.4	 8064.0	...
5069591	  728.1	  387.4	 8072.0	...
5069592	  728.2	  385.4	 8084.0	...
5069593	  727.9	  382.5	 8091.0	...
5069594	  727.6	  379.9	 8099.0	...
5069595	  726.4	  377.3	 8107.0	...
5069596	  725.0	  375.5	 8120.0	...
5069597	  723.6	  373.2	 8132.0	...
5069598	  722.9	  372.0	 8139.0	...
5069599	  722.4	  369.1	 8148.0	...
5069600	  723.2	  366.1	 8160.0	...
5069601	  724.0	  362.3	 8178.0	...
5069602	  725.0	  360.4	 8188.0	...
5069603	  724.0	  357.8	 8197.0	...
5069604	  723.2	  356.5	 8200.0	...
5069605	  723.0	  352.3	 8213.0	...
5069606	  723.3	  347.8	 8224.0	...
5069607	  723.6	  343.3	 8235.0	...
5069608	  721.5	  342.1	 8237.0	...
5069609	  719.5	  341.3	 8244.0	...
5069610	  717.3	  339.3	 8255.0	...
5069611	  717.0	  337.0	 8264.0	...
5069612	  716.5	  335.6	 8269.0	...
5069613	  716.0	  335.0	 8270.0	...
5069614	  715.9	  334.4	 8270.0	...
5069615	  716.2	  334.1	 8269.0	...
5069616	  716.3	  333.4	 8268.0	...
5069617	  718.1	  332.4	 8268.0	...
5069618	  720.7	  331.1	 8271.0	...
5069619	  723.3	  329.9	 8273.0	...
5069620	  723.7	  328.7	 8276.0	...
5069621	  722.9	  326.5	 8281.0	...
5069622	  722.3	  324.7	 8287.0	...
5069623	  721.8	  322.2	 8292.0	...
5069624	  721.7	  320.5	 8297.0	...
5069625	  721.5	  318.5	 8305.0	...
5069626	  721.6	  317.7	 8315.0	...
5069627	  721.7	  317.4	 8320.0	...
5069628	  721.6	  316.5	 8320.0	...
5069629	  721.3	  315.3	 8324.0	...
5069630	  721.3	  313.9	 8327.0	...
5069631	  721.9	  313.4	 8330.0	...
5069632	  722.6	  313.2	 8329.0	...
5069633	  723.1	  313.3	 8329.0	...
5069634	  722.0	  313.7	 8330.0	...
5069635	  720.8	  314.0	 8331.0	...
5069636	  719.5	  313.1	 8331.0	...
5069637	  719.6	  312.0	 8331.0	...
5069638	  720.2	  310.3	 8339.0	...
5069639	  722.1	  308.7	 8346.0	...
5069640	  723.6	  307.1	 8352.0	...
5069641	  724.6	  308.1	 8349.0	...
5069642	  724.4	  310.1	 8345.0	...
5069643	  724.9	  312.1	 8342.0	...
5069644	  725.7	  312.0	 8341.0	...
5069645	  726.7	  311.8	 8336.0	...
5069646	  727.0	  311.7	 8330.0	...
5069647	  727.2	  311.2	 8328.0	...
5069648	  727.1	  310.0	 8332.0	...
5069649	  727.2	  308.5	 8337.0	...
5069650	  727.3	  307.4	 8339.0	...
5069651	  727.6	  306.9	 8343.0	...
5069652	  727.6	  306.7	 8344.0	...
5069653	  727.7	  306.5	 8346.0	...
5069654	  727.6	  306.1	 8346.0	...
5069655	  727.6	  305.7	 8346.0	...
5069656	  726.5	  308.1	 8344.0	...
5069657	  725.4	  310.7	 8342.0	...
5069658	  725.7	  311.6	 8342.0	...
5069659	  727.4	  309.6	 8343.0	...
5069660	  729.1	  307.7	 8341.0	...
5069661	  728.1	  310.4	 8338.0	...
5069662	  727.4	  313.2	 8335.0	...
MSG	5069663 0000 _ Number On
5069663	  726.7	  313.2	 8336.0	...
5069664	  727.1	  310.3	 8338.0	...
5069665	  726.7	  308.3	 8340.0	...
5069666	  726.2	  308.7	 8340.0	...
5069667	  727.0	  308.6	 8347.0	...
5069668	  728.2	  307.8	 8354.0	...
EFIX R   5069587	5069668	82	  723.9	  331.3	   8270
SSACC R  5069669
5069669	  728.5	  307.4	 8359.0	...
5069670	  727.6	  307.5	 8354.0	...
5069671	  726.2	  308.5	 8346.0	...
5069672	  725.4	  310.2	 8336.0	...
5069673	  720.9	  326.6	 8290.0	...
5069674	  716.8	  342.2	 8248.0	...
5069675	  716.4	  341.8	 8251.0	...
5069676	  719.8	  326.6	 8291.0	...
5069677	  719.0	  327.7	 8291.0	...
5069678	  715.0	  345.2	 8252.0	...
5069679	  711.0	  363.0	 8212.0	...
5069680	  711.0	  364.7	 8211.0	...
5069681	  711.0	  365.2	 8209.0	...
5069682	  710.8	  365.5	 8210.0	...
5069683	  710.7	  365.6	 8213.0	...
5069684	  710.5	  365.6	 8215.0	...
5069685	  710.4	  366.2	 8217.0	...
ESACC R  5069669	5069685	17	  728.5	  307.4	  710.4	  366.2	   1.28	    125
SFIX R   5069686
5069686	  710.4	  366.8	 8218.0	...
5069687	  710.7	  367.4	 8219.0	...
5069688	  711.2	  367.4	 8220.0	...
5069689	  711.9	  368.3	 8218.0	...
5069690	  711.9	  369.3	 8216.0	...
5069691	  711.6	  370.1	 8214.0	...
5069692	  711.3	  370.0	 8214.0	...
5069693	  711.4	  369.7	 8214.0	...
5069694	  711.9	  369.5	 8216.0	...
5069695	  712.2	  369.2	 8215.0	...
5069696	  711.9	  369.2	 8213.0	...
5069697	  711.1	  369.2	 8211.0	...
5069698	  710.3	  369.2	 8211.0	...
5069699	  710.1	  369.3	 8211.0	...
5069700	  710.0	  369.4	 8213.0	...
5069701	  710.1	  369.5	 8215.0	...
5069702	  710.4	  369.4	 8216.0	...
5069703	  711.4	  369.4	 8216.0	...
5069704	  712.1	  369.5	 8215.0	...
5069705	  712.7	  370.0	 8215.0	...
5069706	  712.7	  370.4	 8214.0	...
5069707	  712.6	  370.6	 8214.0	...
5069708	  712.6	  370.5	 8218.0	...
5069709	  712.6	  370.5	 8221.0	...
5069710	  712.8	  370.6	 8223.0	...
5069711	  712.7	  370.5	 8223.0	...
5069712	  712.5	  370.9	 8221.0	...
5069713	  712.7	  371.2	 8220.0	...
5069714	  713.1	  371.5	 8223.0	...
5069715	  713.6	  371.4	 8226.0	...
5069716	  713.7	  371.4	 8230.0	...
5069717	  713.7	  371.5	 8229.0	...
5069718	  713.5	  371.8	 8229.0	...
5069719	  713.3	  372.0	 8229.0	...
5069720	  713.2	  372.0	 8233.0	...
5069721	  713.0	  371.6	 8236.0	...
5069722	  712.9	  371.2	 8239.0	...
5069723	  712.7	  370.6	 8239.0	...
5069724	  712.6	  370.2	 8235.0	...
5069725	  712.7	  369.9	 8232.0	...
5069726	  713.4	  370.0	 8228.0	...
5069727	  714.1	  370.1	 8227.0	...
5069728	  714.2	  370.2	 8225.0	...
5069729	  713.9	  370.7	 8222.0	...
5069730	  713.6	  371.1	 8221.0	...
5069731	  713.6	  371.2	 8221.0	...
5069732	  713.6	  370.9	 8226.0	...
5069733	  713.6	  370.5	 8234.0	...
5069734	  713.7	  370.6	 8242.0	...
5069735	  713.8	  370.7	 8244.0	...
5069736	  713.7	  370.5	 8242.0	...
5069737	  713.6	  370.3	 8237.0	...
5069738	  713.7	  370.1	 8232.0	...
5069739	  713.9	  370.1	 8228.0	...
5069740	  714.1	  370.0	 8230.0	...
5069741	  714.3	  369.9	 8232.0	...
5069742	  714.3	  369.8	 8234.0	...
5069743	  714.3	  370.0	 8231.0	...
5069744	  714.7	  370.2	 8228.0	...
5069745	  715.2	  370.3	 8224.0	...
5069746	  715.6	  370.3	 8227.0	...
5069747	  715.5	  370.2	 8231.0	...
5069748	  715.5	  370.3	 8237.0	...
5069749	  715.5	  370.8	 8238.0	...
5069750	  715.6	  371.2	 8240.0	...
5069751	  715.8	  371.8	 8239.0	...
5069752	  715.9	  372.1	 8238.0	...
5069753	  716.0	  372.4	 8235.0	...
5069754	  715.9	  372.4	 8233.0	...
5069755	  715.7	  372.2	 8230.0	...
5069756	  715.3	  372.2	 8233.0	...
5069757	  715.0	  372.1	 8236.0	...
5069758	  714.9	  372.1	 8238.0	...
5069759	  714.9	  372.1	 8235.0	...
5069760	  714.9	  371.9	 8236.0	...
5069761	  714.9	  371.8	 8239.0	...
5069762	  715.0	  371.7	 8241.0	...
5069763	  715.2	  371.8	 8239.0	...
5069764	  715.3	  371.7	 8237.0	...
5069765	  715.2	  371.7	 8237.0	...
5069766	  715.1	  371.8	 8235.0	...
5069767	  714.9	  371.6	 8233.0	...
5069768	  714.5	  371.4	 8232.0	...
5069769	  714.0	  371.0	 8231.0	...
5069770	  713.6	  370.8	 8231.0	...
5069771	  713.4	  371.1	 8230.0	...
5069772	  713.4	  371.5	 8230.0	...
5069773	  713.4	  372.1	 8230.0	...
5069774	  713.3	  372.2	 8230.0	...
5069775	  713.1	  371.9	 8230.0	...
5069776	  712.8	  371.4	 8233.0	...
5069777	  712.7	  371.3	 8236.0	...
5069778	  712.8	  371.7	 8238.0	...
5069779	  713.0	  372.1	 8237.0	...
5069780	  713.0	  371.9	 8235.0	...
5069781	  713.0	  371.9	 8235.0	...
5069782	  713.0	  372.0	 8235.0	...
5069783	  713.0	  371.8	 8234.0	...
5069784	  712.9	  370.9	 8234.0	...
5069785	  712.9	  370.0	 8235.0	...
5069786	  712.9	  369.5	 8235.0	...
5069787	  712.5	  369.6	 8235.0	...
5069788	  712.0	  369.8	 8234.0	...
5069789	  711.6	  370.0	 8234.0	...
5069790	  711.6	  370.1	 8235.0	...
5069791	  711.5	  370.1	 8233.0	...
5069792	  712.5	  370.1	 8229.0	...
5069793	  713.4	  369.9	 8229.0	...
5069794	  714.4	  369.7	 8233.0	...
5069795	  714.4	  369.8	 8236.0	...
5069796	  714.3	  370.0	 8236.0	...
5069797	  714.2	  370.3	 8237.0	...
5069798	  714.2	  370.7	 8238.0	...
5069799	  714.0	  371.2	 8236.0	...
5069800	  713.8	  371.6	 8234.0	...
5069801	  713.6	  371.1	 8232.0	...
5069802	  712.8	  370.7	 8232.0	...
5069803	  711.9	  370.6	 8231.0	...
5069804	  711.1	  370.9	 8230.0	...
5069805	  711.1	  371.0	 8230.0	...
5069806	  711.3	  370.8	 8231.0	...
5069807	  711.4	  370.4	 8233.0	...
5069808	  711.5	  370.1	 8233.0	...
5069809	  711.5	  370.0	 8234.0	...
5069810	  711.5	  370.2	 8234.0	...
5069811	  711.5	  370.2	 8234.0	...
5069812	  711.2	  370.1	 8234.0	...
5069813	  710.8	  369.7	 8235.0	...
5069814	  710.5	  369.3	 8237.0	...
5069815	  710.6	  369.1	 8238.0	...
5069816	  710.9	  368.9	 8238.0	...
5069817	  711.2	  368.3	 8239.0	...
5069818	  711.2	  367.7	 8241.0	...
5069819	  711.2	  367.5	 8240.0	...
5069820	  711.3	  367.9	 8238.0	...
5069821	  710.8	  368.2	 8236.0	...
5069822	  710.1	  367.5	 8237.0	...
5069823	  709.5	  366.8	 8236.0	...
5069824	  709.5	  366.4	 8236.0	...
5069825	  709.4	  366.7	 8235.0	...
5069826	  709.3	  366.9	 8241.0	...
5069827	  709.9	  366.9	 8245.0	...
5069828	  710.5	  366.9	 8248.0	...
5069829	  711.1	  366.9	 8247.0	...
5069830	  711.2	  367.0	 8246.0	...
5069831	  711.5	  367.0	 8246.0	...
5069832	  711.8	  367.0	 8246.0	...
5069833	  712.4	  367.0	 8250.0	...
5069834	  712.9	  367.1	 8253.0	...
5069835	  712.7	  367.4	 8256.0	...
5069836	  711.9	  367.8	 8255.0	...
5069837	  710.8	  368.2	 8250.0	...
5069838	  710.6	  368.5	 8246.0	...
5069839	  711.0	  368.6	 8242.0	...
5069840	  711.6	  368.5	 8242.0	...
5069841	  712.4	  368.5	 8242.0	...
5069842	  712.6	  368.1	 8244.0	...
5069843	  712.5	  367.7	 8247.0	...
5069844	  712.3	  367.8	 8250.0	...
5069845	  712.5	  368.3	 8252.0	...
5069846	  713.0	  368.7	 8254.0	...
5069847	  713.4	  368.5	 8255.0	...
5069848	  713.1	  368.2	 8255.0	...
5069849	  712.8	  367.9	 8255.0	...
5069850	  712.6	  367.7	 8254.0	...
5069851	  712.6	  367.5	 8254.0	...
5069852	  713.2	  367.6	 8255.0	...
5069853	  713.8	  367.6	 8255.0	...
5069854	  714.5	  367.7	 8255.0	...
5069855	  714.7	  369.0	 8255.0	...
5069856	  715.0	  370.2	 8256.0	...
5069857	  715.1	  371.3	 8258.0	...
5069858	  715.0	  371.2	 8260.0	...
5069859	  714.9	  371.2	 8264.0	...
5069860	  714.7	  371.4	 8266.0	...
5069861	  714.6	  371.3	 8267.0	...
5069862	  714.6	  370.8	 8265.0	...
5069863	  714.8	  370.4	 8265.0	...
5069864	  715.2	  370.9	 8267.0	...
5069865	  715.5	  371.7	 8269.0	...
5069866	  715.6	  371.6	 8268.0	...
5069867	  714.7	  371.0	 8267.0	...
5069868	  713.8	  370.4	 8266.0	...
5069869	  714.4	  370.4	 8268.0	...
5069870	  715.9	  370.9	 8269.0	...
5069871	  717.1	  371.2	 8270.0	...
5069872	  717.0	  371.7	 8269.0	...
5069873	  716.9	  371.6	 8269.0	...
5069874	  716.7	  372.0	 8269.0	...
5069875	  716.5	  372.6	 8269.0	...
5069876	  716.2	  373.1	 8270.0	...
5069877	  716.1	  373.4	 8270.0	...
5069878	  716.1	  373.5	 8269.0	...
5069879	  716.2	  373.2	 8268.0	...
5069880	  716.3	  372.8	 8266.0	...
5069881	  716.4	  372.4	 8265.0	...
5069882	  716.3	  372.4	 8265.0	...
5069883	  716.1	  372.2	 8266.0	...
5069884	  715.7	  372.0	 8266.0	...
5069885	  715.4	  371.7	 8265.0	...
5069886	  715.8	  371.6	 8264.0	...
5069887	  716.3	  371.7	 8262.0	...
5069888	  716.8	  372.0	 8260.0	...
5069889	  716.7	  372.2	 8265.0	...
5069890	  716.4	  372.1	 8272.0	...
5069891	  716.3	  372.0	 8280.0	...
5069892	  716.2	  371.7	 8280.0	...
5069893	  716.1	  371.5	 8280.0	...
5069894	  715.9	  371.4	 8281.0	...
5069895	  716.1	  371.4	 8281.0	...
5069896	  716.4	  371.4	 8279.0	...
5069897	  716.8	  371.1	 8276.0	...
5069898	  716.9	  370.8	 8273.0	...
5069899	  716.9	  370.3	 8274.0	...
5069900	  716.7	  370.1	 8276.0	...
5069901	  716.3	  369.8	 8278.0	...
5069902	  716.1	  369.7	 8277.0	...
5069903	  716.1	  369.6	 8277.0	...
5069904	  716.2	  369.5	 8276.0	...
5069905	  716.4	  369.7	 8277.0	...
5069906	  716.3	  370.6	 8277.0	...
5069907	  716.2	  371.6	 8278.0	...
5069908	  716.1	  371.7	 8278.0	...
5069909	  716.3	  371.3	 8274.0	...
5069910	  716.5	  370.7	 8269.0	...
5069911	  716.4	  370.3	 8269.0	...
5069912	  716.4	  369.9	 8273.0	...
5069913	  716.3	  369.4	 8276.0	...
5069914	  716.2	  369.1	 8275.0	...
5069915	  716.1	  368.9	 8273.0	...
5069916	  716.1	  369.0	 8274.0	...
5069917	  716.0	  369.0	 8274.0	...
5069918	  716.0	  369.0	 8274.0	...
5069919	  716.0	  369.1	 8273.0	...
5069920	  715.9	  369.2	 8272.0	...
5069921	  715.6	  369.4	 8270.0	...
5069922	  715.2	  369.5	 8269.0	...
5069923	  714.9	  369.5	 8269.0	...
5069924	  714.9	  369.6	 8270.0	...
5069925	  715.0	  369.7	 8271.0	...
5069926	  715.1	  369.7	 8270.0	...
5069927	  714.8	  369.7	 8268.0	...
5069928	  714.2	  369.6	 8265.0	...
5069929	  713.9	  369.6	 8263.0	...
5069930	  714.1	  368.8	 8262.0	...
5069931	  714.3	  368.0	 8263.0	...
5069932	  714.3	  367.3	 8265.0	...
5069933	  714.2	  367.3	 8266.0	...
5069934	  714.2	  367.6	 8268.0	...
5069935	  714.0	  367.9	 8271.0	...
5069936	  713.8	  368.2	 8274.0	...
5069937	  713.7	  368.3	 8276.0	...
5069938	  713.6	  368.3	 8276.0	...
5069939	  713.5	  368.3	 8276.0	...
5069940	  713.5	  368.4	 8275.0	...
5069941	  714.2	  368.5	 8274.0	...
5069942	  715.5	  368.6	 8272.0	...
5069943	  716.7	  368.5	 8273.0	...
5069944	  717.4	  368.7	 8272.0	...
5069945	  717.4	  368.7	 8271.0	...
5069946	  717.3	  368.4	 8271.0	...
5069947	  716.9	  367.9	 8273.0	...
5069948	  716.1	  368.4	 8275.0	...
5069949	  715.5	  369.2	 8276.0	...
5069950	  714.9	  369.7	 8276.0	...
5069951	  715.0	  369.5	 8276.0	...
5069952	  715.1	  369.0	 8276.0	...
5069953	  714.8	  368.5	 8277.0	...
5069954	  714.3	  367.9	 8277.0	...
5069955	  714.2	  367.7	 8278.0	...
5069956	  714.3	  367.7	 8279.0	...
5069957	  714.4	  367.8	 8281.0	...
5069958	  714.8	  367.8	 8279.0	...
5069959	  715.6	  367.7	 8276.0	...
5069960	  716.4	  367.5	 8274.0	...
5069961	  715.5	  367.6	 8274.0	...
5069962	  714.5	  367.8	 8276.0	...
5069963	  713.5	  368.0	 8277.0	...
5069964	  714.0	  368.0	 8279.0	...
5069965	  714.5	  368.5	 8281.0	...
5069966	  714.9	  368.9	 8278.0	...
5069967	  714.8	  369.4	 8273.0	...
5069968	  715.1	  368.6	 8268.0	...
5069969	  715.8	  367.7	 8271.0	...
5069970	  716.4	  367.3	 8274.0	...
5069971	  716.4	  367.9	 8276.0	...
5069972	  716.0	  368.5	 8275.0	...
5069973	  715.8	  368.5	 8275.0	...
5069974	  715.8	  368.5	 8275.0	...
MSG	5069975 0000 _ Number Off
5069975	  715.7	  368.2	 8274.0	...
5069976	  715.7	  367.7	 8273.0	...
5069977	  716.2	  367.0	 8272.0	...
5069978	  716.9	  367.3	 8272.0	...
5069979	  717.5	  367.8	 8269.0	...
5069980	  717.6	  368.5	 8266.0	...
5069981	  717.3	  368.5	 8263.0	...
5069982	  716.9	  368.5	 8260.0	...
5069983	  716.6	  368.8	 8257.0	...
5069984	  717.1	  369.0	 8257.0	...
5069985	  717.8	  368.8	 8260.0	...
5069986	  718.3	  368.3	 8262.0	...
5069987	  718.3	  367.9	 8268.0	...
5069988	  718.2	  368.0	 8273.0	...
5069989	  717.9	  368.1	 8278.0	...
5069990	  717.4	  368.3	 8278.0	...
5069991	  717.0	  368.7	 8276.0	...
5069992	  716.7	  369.2	 8275.0	...
5069993	  716.4	  369.2	 8269.0	...
5069994	  716.1	  368.9	 8264.0	...
5069995	  716.1	  368.0	 8267.0	...
5069996	  716.4	  367.5	 8274.0	...
5069997	  716.9	  367.0	 8276.0	...
5069998	  717.0	  366.6	 8271.0	...
5069999	  716.8	  366.1	 8267.0	...
5070000	  716.5	  365.7	 8271.0	...
5070001	  716.5	  365.7	 8274.0	...
5070002	  716.6	  365.7	 8276.0	...
5070003	  717.0	  365.6	 8273.0	...
5070004	  717.5	  365.3	 8270.0	...
5070005	  717.6	  365.1	 8267.0	...
5070006	  717.3	  365.5	 8264.0	...
5070007	  716.9	  366.1	 8264.0	...
5070008	  716.8	  366.7	 8264.0	...
5070009	  717.6	  366.7	 8264.0	...
5070010	  718.4	  366.8	 8265.0	...
5070011	  718.8	  366.9	 8266.0	...
5070012	  718.3	  366.6	 8267.0	...
5070013	  717.7	  366.2	 8267.0	...
5070014	  717.2	  365.7	 8266.0	...
5070015	  716.7	  365.8	 8267.0	...
5070016	  716.5	  365.8	 8268.0	...
5070017	  717.1	  366.1	 8269.0	...
5070018	  717.7	  366.6	 8265.0	...
5070019	  718.0	  367.1	 8260.0	...
5070020	  718.0	  367.1	 8260.0	...
5070021	  717.9	  367.0	 8265.0	...
5070022	  717.7	  366.9	 8269.0	...
5070023	  717.8	  367.0	 8266.0	...
5070024	  717.9	  367.0	 8263.0	...
5070025	  718.1	  367.0	 8261.0	...
5070026	  718.2	  367.2	 8259.0	...
5070027	  718.3	  367.3	 8258.0	...
5070028	  718.3	  367.3	 8259.0	...
5070029	  718.2	  367.3	 8262.0	...
5070030	  718.4	  367.2	 8265.0	...
5070031	  718.6	  367.1	 8265.0	...
5070032	  718.8	  367.2	 8265.0	...
5070033	  718.9	  367.4	 8264.0	...
5070034	  718.9	  367.5	 8262.0	...
5070035	  718.9	  367.6	 8260.0	...
5070036	  718.7	  367.6	 8261.0	...
5070037	  718.6	  367.7	 8263.0	...
5070038	  718.8	  367.8	 8266.0	...
5070039	  719.0	  367.7	 8267.0	...
5070040	  718.9	  367.7	 8267.0	...
5070041	  718.4	  367.7	 8269.0	...
5070042	  718.0	  367.8	 8271.0	...
5070043	  718.1	  368.3	 8273.0	...
5070044	  718.4	  368.9	 8270.0	...
5070045	  718.8	  369.4	 8266.0	...
5070046	  719.2	  369.5	 8263.0	...
5070047	  719.5	  369.7	 8264.0	...
5070048	  719.4	  369.7	 8265.0	...
5070049	  718.9	  369.4	 8266.0	...
5070050	  717.8	  369.4	 8269.0	...
5070051	  716.9	  369.4	 8272.0	...
5070052	  716.7	  369.6	 8274.0	...
5070053	  717.2	  369.7	 8274.0	...
5070054	  717.7	  369.7	 8270.0	...
5070055	  717.8	  369.8	 8261.0	...
5070056	  717.7	  369.4	 8253.0	...
5070057	  717.7	  369.1	 8252.0	...
5070058	  717.7	  368.8	 8256.0	...
5070059	  717.7	  368.8	 8262.0	...
5070060	  717.9	  368.8	 8263.0	...
5070061	  718.1	  369.2	 8263.0	...
5070062	  717.7	  369.8	 8263.0	...
5070063	  717.3	  370.5	 8261.0	...
5070064	  716.8	  370.6	 8259.0	...
5070065	  716.8	  370.5	 8258.0	...
5070066	  716.7	  370.4	 8258.0	...
5070067	  716.9	  370.5	 8257.0	...
5070068	  717.0	  370.7	 8257.0	...
5070069	  717.0	  371.0	 8259.0	...
5070070	  716.6	  371.2	 8260.0	...
5070071	  716.5	  371.4	 8257.0	...
5070072	  716.2	  371.2	 8254.0	...
5070073	  715.9	  370.8	 8250.0	...
5070074	  715.6	  371.0	 8250.0	...
5070075	  715.4	  371.6	 8249.0	...
5070076	  715.2	  372.2	 8248.0	...
5070077	  715.0	  372.2	 8251.0	...
5070078	  715.3	  372.4	 8254.0	...
5070079	  715.8	  372.5	 8255.0	...
5070080	  716.4	  372.6	 8252.0	...
5070081	  716.1	  372.6	 8250.0	...
5070082	  715.5	  372.6	 8251.0	...
5070083	  715.0	  372.5	 8251.0	...
5070084	  715.2	  372.3	 8251.0	...
5070085	  715.3	  372.2	 8251.0	...
5070086	  715.7	  372.6	 8252.0	...
5070087	  716.2	  372.9	 8252.0	...
5070088	  716.6	  373.3	 8251.0	...
5070089	  716.2	  373.4	 8251.0	...
5070090	  715.9	  373.3	 8251.0	...
5070091	  715.7	  373.1	 8252.0	...
5070092	  716.0	  372.9	 8251.0	...
5070093	  716.3	  373.1	 8250.0	...
5070094	  716.5	  373.4	 8249.0	...
5070095	  716.5	  373.8	 8247.0	...
5070096	  716.4	  373.3	 8245.0	...
5070097	  716.1	  372.3	 8244.0	...
5070098	  716.4	  371.2	 8244.0	...
5070099	  716.8	  371.0	 8246.0	...
5070100	  717.3	  371.4	 8248.0	...
5070101	  716.9	  371.6	 8252.0	...
5070102	  716.3	  371.4	 8254.0	...
5070103	  715.8	  371.3	 8258.0	...
5070104	  715.7	  371.6	 8259.0	...
5070105	  715.5	  371.9	 8252.0	...
5070106	  715.4	  372.0	 8243.0	...
5070107	  715.4	  371.8	 8237.0	...
5070108	  715.6	  371.7	 8239.0	...
5070109	  715.9	  371.5	 8241.0	...
5070110	  716.0	  371.8	 8241.0	...
5070111	  716.1	  372.2	 8242.0	...
5070112	  716.1	  372.5	 8243.0	...
5070113	  716.1	  372.3	 8242.0	...
5070114	  715.8	  371.9	 8241.0	...
5070115	  715.7	  372.2	 8241.0	...
5070116	  715.7	  372.8	 8242.0	...
5070117	  716.0	  373.3	 8243.0	...
5070118	  716.1	  373.2	 8242.0	...
5070119	  715.8	  372.6	 8242.0	...
5070120	  715.3	  372.2	 8241.0	...
5070121	  714.9	  372.0	 8239.0	...
5070122	  714.7	  372.3	 8237.0	...
5070123	  714.7	  372.5	 8237.0	...
5070124	  714.8	  372.5	 8240.0	...
5070125	  714.7	  372.4	 8241.0	...
5070126	  714.5	  372.3	 8239.0	...
5070127	  714.8	  372.1	 8236.0	...
5070128	  715.2	  372.2	 8235.0	...
5070129	  715.0	  372.4	 8235.0	...
5070130	  714.4	  372.6	 8235.0	...
5070131	  714.2	  372.8	 8238.0	...
5070132	  714.7	  372.7	 8240.0	...
5070133	  715.0	  372.6	 8242.0	...
5070134	  714.9	  372.5	 8241.0	...
5070135	  714.2	  372.6	 8240.0	...
5070136	  713.6	  372.8	 8239.0	...
5070137	  713.0	  373.1	 8237.0	...
5070138	  713.0	  373.3	 8237.0	...
5070139	  713.4	  373.4	 8237.0	...
5070140	  713.7	  372.9	 8236.0	...
5070141	  714.1	  372.5	 8236.0	...
5070142	  714.0	  372.9	 8233.0	...
5070143	  714.1	  373.5	 8229.0	...
5070144	  714.1	  373.6	 8225.0	...
5070145	  714.1	  373.0	 8221.0	...
5070146	  714.1	  372.1	 8218.0	...
5070147	  713.8	  371.7	 8218.0	...
5070148	  713.5	  371.5	 8218.0	...
5070149	  713.3	  372.0	 8219.0	...
5070150	  713.5	  372.8	 8219.0	...
5070151	  713.6	  373.4	 8218.0	...
5070152	  713.0	  373.5	 8218.0	...
5070153	  712.4	  373.3	 8218.0	...
5070154	  711.5	  373.1	 8215.0	...
5070155	  711.1	  373.2	 8210.0	...
5070156	  711.3	  372.9	 8205.0	...
5070157	  711.8	  372.6	 8205.0	...
5070158	  712.3	  372.2	 8204.0	...
5070159	  712.3	  372.2	 8204.0	...
5070160	  712.3	  372.3	 8203.0	...
5070161	  712.3	  372.4	 8201.0	...
5070162	  711.8	  372.3	 8200.0	...
5070163	  711.2	  372.0	 8201.0	...
5070164	  710.7	  371.8	 8204.0	...
5070165	  710.8	  371.8	 8207.0	...
5070166	  711.1	  371.8	 8206.0	...
5070167	  711.7	  371.7	 8207.0	...
5070168	  712.3	  371.3	 8208.0	...
5070169	  712.8	  371.0	 8209.0	...
5070170	  712.6	  370.8	 8205.0	...
5070171	  712.2	  371.3	 8202.0	...
5070172	  712.0	  371.7	 8198.0	...
5070173	  712.5	  371.7	 8198.0	...
5070174	  713.0	  371.4	 8198.0	...
5070175	  713.4	  371.1	 8198.0	...
5070176	  713.6	  371.0	 8197.0	...
5070177	  713.8	  370.9	 8199.0	...
5070178	  714.0	  371.0	 8201.0	...
5070179	  714.1	  371.1	 8204.0	...
5070180	  714.2	  371.7	 8205.0	...
5070181	  714.2	  372.3	 8206.0	...
5070182	  713.9	  372.8	 8201.0	...
5070183	  713.5	  372.4	 8196.0	...
5070184	  713.1	  372.1	 8192.0	...
5070185	  713.0	  371.7	 8192.0	...
5070186	  713.0	  371.4	 8192.0	...
5070187	  712.9	  371.3	 8192.0	...
5070188	  713.0	  371.3	 8192.0	...
MSG	5070189 0000 _ Number On
5070189	  712.9	  371.4	 8188.0	...
5070190	  712.9	  371.4	 8183.0	...
5070191	  712.9	  371.4	 8178.0	...
5070192	  712.8	  371.4	 8179.0	...
5070193	  712.8	  370.9	 8181.0	...
5070194	  712.9	  370.4	 8182.0	...
5070195	  713.3	  369.9	 8183.0	...
5070196	  713.8	  369.9	 8182.0	...
5070197	  714.3	  370.1	 8181.0	...
5070198	  714.2	  370.3	 8180.0	...
5070199	  714.0	  370.4	 8179.0	...
5070200	  713.8	  370.8	 8178.0	...
5070201	  714.5	  371.0	 8178.0	...
5070202	  715.4	  371.2	 8176.0	...
5070203	  716.3	  371.0	 8174.0	...
5070204	  716.3	  371.0	 8172.0	...
5070205	  716.3	  371.0	 8172.0	...
5070206	  716.6	  371.0	 8171.0	...
5070207	  716.9	  370.7	 8170.0	...
5070208	  717.0	  370.4	 8169.0	...
5070209	  716.7	  370.0	 8172.0	...
5070210	  716.5	  370.1	 8176.0	...
5070211	  716.3	  370.3	 8179.0	...
5070212	  716.1	  370.5	 8179.0	...
5070213	  715.9	  370.4	 8177.0	...
5070214	  715.8	  370.2	 8175.0	...
5070215	  715.9	  370.5	 8172.0	...
5070216	  716.2	  370.8	 8171.0	...
5070217	  716.6	  371.4	 8172.0	...
5070218	  716.9	  371.6	 8172.0	...
5070219	  716.7	  371.9	 8170.0	...
5070220	  715.9	  372.1	 8169.0	...
5070221	  715.3	  372.1	 8168.0	...
5070222	  714.5	  372.1	 8168.0	...
5070223	  714.4	  372.2	 8168.0	...
5070224	  714.4	  372.1	 8167.0	...
5070225	  714.9	  372.0	 8166.0	...
5070226	  715.4	  371.8	 8165.0	...
5070227	  715.7	  371.8	 8162.0	...
5070228	  715.6	  371.7	 8162.0	...
5070229	  715.5	  371.5	 8162.0	...
5070230	  715.2	  371.3	 8165.0	...
5070231	  715.0	  371.1	 8166.0	...
5070232	  714.9	  371.2	 8167.0	...
5070233	  714.9	  371.2	 8169.0	...
5070234	  714.9	  371.5	 8167.0	...
5070235	  715.0	  371.7	 8165.0	...
5070236	  715.1	  371.8	 8164.0	...
5070237	  715.2	  371.7	 8166.0	...
5070238	  715.2	  371.5	 8168.0	...
5070239	  715.7	  371.3	 8169.0	...
5070240	  716.3	  371.2	 8169.0	...
5070241	  716.8	  370.9	 8168.0	...
5070242	  716.6	  370.6	 8162.0	...
5070243	  716.4	  370.3	 8157.0	...
5070244	  716.4	  370.6	 8154.0	...
5070245	  716.1	  371.1	 8154.0	...
5070246	  715.6	  371.5	 8153.0	...
5070247	  714.7	  371.5	 8152.0	...
5070248	  714.0	  371.8	 8150.0	...
5070249	  713.3	  372.4	 8147.0	...
5070250	  713.0	  372.9	 8145.0	...
5070251	  712.9	  372.5	 8144.0	...
5070252	  712.9	  371.8	 8146.0	...
5070253	  713.2	  371.3	 8148.0	...
5070254	  714.2	  371.3	 8150.0	...
5070255	  714.9	  371.4	 8149.0	...
5070256	  715.4	  371.6	 8148.0	...
5070257	  715.5	  371.8	 8148.0	...
5070258	  715.6	  372.1	 8148.0	...
5070259	  715.8	  372.2	 8145.0	...
5070260	  715.6	  372.2	 8141.0	...
5070261	  715.4	  372.2	 8139.0	...
5070262	  715.3	  372.5	 8141.0	...
5070263	  715.8	  372.8	 8142.0	...
5070264	  716.2	  373.1	 8141.0	...
5070265	  715.9	  373.3	 8141.0	...
5070266	  715.4	  373.6	 8142.0	...
5070267	  714.9	  373.1	 8142.0	...
5070268	  715.1	  372.3	 8144.0	...
5070269	  715.3	  371.6	 8147.0	...
5070270	  715.4	  371.6	 8151.0	...
5070271	  715.3	  372.1	 8150.0	...
5070272	  715.3	  372.4	 8146.0	...
5070273	  715.1	  372.7	 8142.0	...
5070274	  714.9	  372.4	 8141.0	...
5070275	  714.7	  372.3	 8141.0	...
5070276	  714.6	  371.8	 8140.0	...
5070277	  714.6	  371.4	 8138.0	...
5070278	  715.1	  371.0	 8139.0	...
5070279	  715.8	  371.3	 8141.0	...
5070280	  716.2	  371.6	 8140.0	...
5070281	  716.1	  372.0	 8138.0	...
5070282	  715.9	  372.0	 8135.0	...
5070283	  715.8	  372.1	 8135.0	...
5070284	  715.6	  371.4	 8133.0	...
5070285	  715.4	  370.8	 8126.0	...
5070286	  715.2	  370.5	 8120.0	...
5070287	  715.6	  370.7	 8119.0	...
5070288	  716.0	  371.0	 8122.0	...
5070289	  716.4	  371.3	 8125.0	...
5070290	  716.1	  371.7	 8125.0	...
5070291	  715.9	  372.1	 8125.0	...
5070292	  715.5	  372.4	 8125.0	...
5070293	  715.1	  372.7	 8126.0	...
5070294	  714.8	  373.0	 8125.0	...
5070295	  714.4	  373.1	 8125.0	...
5070296	  714.2	  373.2	 8121.0	...
5070297	  715.3	  373.2	 8117.0	...
5070298	  716.6	  373.2	 8114.0	...
5070299	  717.5	  373.1	 8116.0	...
5070300	  717.4	  373.2	 8117.0	...
5070301	  717.6	  373.0	 8118.0	...
5070302	  718.1	  372.7	 8116.0	...
5070303	  718.5	  372.5	 8114.0	...
5070304	  718.7	  372.5	 8111.0	...
5070305	  718.8	  372.4	 8110.0	...
5070306	  718.7	  372.0	 8111.0	...
5070307	  718.1	  371.6	 8114.0	...
5070308	  717.6	  371.8	 8116.0	...
5070309	  717.2	  373.0	 8116.0	...
5070310	  717.4	  374.1	 8116.0	...
5070311	  717.3	  374.6	 8115.0	...
5070312	  717.1	  374.3	 8115.0	...
5070313	  716.9	  374.1	 8115.0	...
5070314	  716.9	  374.3	 8115.0	...
5070315	  717.0	  374.5	 8112.0	...
5070316	  717.1	  374.3	 8109.0	...
5070317	  717.1	  374.0	 8111.0	...
5070318	  717.1	  373.7	 8113.0	...
5070319	  717.0	  373.6	 8111.0	...
5070320	  716.8	  373.5	 8107.0	...
5070321	  716.5	  373.3	 8106.0	...
5070322	  716.4	  373.1	 8109.0	...
5070323	  716.7	  373.0	 8111.0	...
5070324	  716.9	  373.0	 8108.0	...
5070325	  717.2	  373.1	 8107.0	...
5070326	  717.1	  373.2	 8108.0	...
5070327	  717.1	  373.3	 8107.0	...
5070328	  717.1	  373.5	 8103.0	...
5070329	  717.1	  373.8	 8098.0	...
5070330	  717.2	  374.1	 8098.0	...
5070331	  717.0	  374.6	 8101.0	...
5070332	  716.6	  375.1	 8105.0	...
5070333	  716.3	  375.7	 8104.0	...
5070334	  716.4	  375.9	 8102.0	...
5070335	  716.7	  375.8	 8098.0	...
5070336	  716.8	  375.6	 8094.0	...
5070337	  716.6	  375.5	 8095.0	...
5070338	  716.2	  375.4	 8099.0	...
5070339	  715.8	  375.4	 8103.0	...
5070340	  715.4	  375.3	 8102.0	...
5070341	  715.2	  375.2	 8101.0	...
5070342	  715.4	  375.1	 8099.0	...
5070343	  715.6	  375.1	 8097.0	...
5070344	  715.6	  375.3	 8096.0	...
5070345	  715.4	  375.7	 8100.0	...
5070346	  715.4	  375.9	 8104.0	...
5070347	  715.4	  375.8	 8104.0	...
5070348	  715.4	  375.9	 8099.0	...
5070349	  715.4	  376.1	 8095.0	...
5070350	  715.7	  376.4	 8097.0	...
5070351	  715.9	  376.7	 8099.0	...
5070352	  716.0	  377.0	 8101.0	...
5070353	  715.8	  377.0	 8099.0	...
5070354	  715.9	  376.7	 8095.0	...
5070355	  716.0	  376.4	 8092.0	...
5070356	  716.1	  376.2	 8090.0	...
5070357	  716.2	  376.2	 8090.0	...
5070358	  716.5	  376.5	 8089.0	...
5070359	  716.7	  376.7	 8088.0	...
5070360	  716.2	  377.0	 8086.0	...
5070361	  715.6	  377.0	 8085.0	...
5070362	  714.9	  377.0	 8086.0	...
5070363	  714.9	  376.9	 8090.0	...
5070364	  714.8	  376.8	 8093.0	...
5070365	  714.8	  376.7	 8094.0	...
5070366	  714.8	  376.8	 8093.0	...
5070367	  714.8	  376.8	 8091.0	...
5070368	  714.8	  376.9	 8090.0	...
5070369	  714.9	  376.9	 8089.0	...
5070370	  715.0	  376.9	 8088.0	...
5070371	  715.0	  377.0	 8089.0	...
5070372	  715.3	  377.1	 8089.0	...
5070373	  715.6	  377.1	 8088.0	...
5070374	  716.0	  377.1	 8087.0	...
5070375	  716.2	  377.1	 8088.0	...
5070376	  716.1	  377.1	 8091.0	...
5070377	  715.8	  377.2	 8093.0	...
5070378	  715.4	  377.4	 8093.0	...
5070379	  715.3	  377.6	 8092.0	...
5070380	  715.6	  377.8	 8094.0	...
5070381	  715.9	  377.7	 8097.0	...
5070382	  716.3	  377.5	 8103.0	...
5070383	  716.2	  377.2	 8105.0	...
5070384	  715.9	  377.1	 8106.0	...
5070385	  715.5	  376.9	 8103.0	...
5070386	  715.1	  376.9	 8096.0	...
5070387	  714.9	  376.8	 8091.0	...
5070388	  714.7	  376.8	 8087.0	...
5070389	  714.6	  376.8	 8087.0	...
5070390	  714.0	  376.6	 8087.0	...
5070391	  713.6	  376.4	 8086.0	...
5070392	  713.8	  376.7	 8091.0	...
5070393	  714.4	  377.4	 8096.0	...
5070394	  715.0	  377.7	 8100.0	...
5070395	  715.0	  377.3	 8098.0	...
5070396	  715.0	  376.3	 8096.0	...
5070397	  714.5	  375.8	 8095.0	...
5070398	  713.8	  375.4	 8099.0	...
5070399	  713.1	  375.9	 8102.0	...
5070400	  712.9	  376.3	 8104.0	...
5070401	  712.9	  376.6	 8104.0	...
5070402	  713.1	  376.8	 8099.0	...
5070403	  713.4	  376.9	 8095.0	...
5070404	  713.5	  377.0	 8091.0	...
5070405	  713.4	  376.8	 8091.0	...
5070406	  713.3	  376.7	 8092.0	...
5070407	  713.4	  377.7	 8092.0	...
5070408	  713.7	  378.8	 8093.0	...
5070409	  714.1	  379.6	 8093.0	...
5070410	  714.2	  379.2	 8092.0	...
5070411	  714.2	  378.9	 8090.0	...
5070412	  714.1	  378.7	 8086.0	...
5070413	  713.9	  378.6	 8082.0	...
5070414	  713.8	  378.6	 8083.0	...
5070415	  713.6	  378.2	 8085.0	...
5070416	  713.8	  377.8	 8091.0	...
5070417	  714.0	  377.4	 8095.0	...
5070418	  714.2	  377.6	 8100.0	...
5070419	  714.2	  377.8	 8102.0	...
5070420	  714.2	  377.9	 8095.0	...
5070421	  714.4	  378.0	 8087.0	...
5070422	  714.4	  378.3	 8082.0	...
5070423	  714.4	  378.6	 8083.0	...
5070424	  714.8	  378.6	 8084.0	...
5070425	  715.1	  378.5	 8082.0	...
5070426	  715.2	  378.5	 8082.0	...
5070427	  714.8	  378.5	 8084.0	...
5070428	  714.4	  378.9	 8085.0	...
5070429	  714.4	  379.2	 8086.0	...
5070430	  714.4	  379.7	 8081.0	...
5070431	  714.4	  379.9	 8079.0	...
5070432	  714.4	  380.1	 8077.0	...
5070433	  715.4	  380.1	 8080.0	...
5070434	  716.3	  379.7	 8083.0	...
5070435	  716.6	  379.1	 8086.0	...
5070436	  715.8	  378.7	 8091.0	...
5070437	  715.3	  378.7	 8094.0	...
5070438	  715.5	  378.6	 8096.0	...
5070439	  715.6	  378.6	 8094.0	...
5070440	  715.5	  378.5	 8089.0	...
5070441	  715.7	  378.4	 8085.0	...
5070442	  716.0	  378.1	 8083.0	...
5070443	  716.7	  377.8	 8082.0	...
5070444	  717.0	  377.7	 8081.0	...
5070445	  717.3	  377.6	 8080.0	...
5070446	  717.3	  377.5	 8080.0	...
5070447	  717.3	  378.1	 8079.0	...
5070448	  716.9	  378.8	 8078.0	...
5070449	  716.7	  379.5	 8077.0	...
5070450	  716.5	  379.6	 8078.0	...
5070451	  716.4	  379.7	 8078.0	...
5070452	  716.0	  380.0	 8079.0	...
5070453	  715.5	  380.1	 8079.0	...
5070454	  715.2	  380.0	 8079.0	...
5070455	  714.7	  380.0	 8078.0	...
5070456	  714.2	  379.9	 8078.0	...
5070457	  713.7	  379.8	 8077.0	...
5070458	  713.8	  379.6	 8077.0	...
5070459	  713.9	  379.4	 8077.0	...
5070460	  714.2	  379.1	 8077.0	...
5070461	  714.7	  378.8	 8077.0	...
5070462	  715.1	  378.5	 8079.0	...
5070463	  714.7	  378.6	 8079.0	...
5070464	  713.8	  378.9	 8078.0	...
5070465	  713.0	  379.3	 8077.0	...
5070466	  713.0	  379.5	 8076.0	...
5070467	  713.7	  379.5	 8076.0	...
5070468	  714.3	  379.3	 8076.0	...
5070469	  714.7	  379.3	 8079.0	...
5070470	  714.6	  379.4	 8081.0	...
5070471	  714.5	  379.5	 8083.0	...
5070472	  714.2	  379.6	 8082.0	...
5070473	  713.8	  379.8	 8080.0	...
5070474	  713.3	  379.9	 8078.0	...
5070475	  713.0	  380.1	 8074.0	...
5070476	  712.8	  380.2	 8073.0	...
5070477	  713.0	  380.3	 8072.0	...
5070478	  713.1	  380.3	 8073.0	...
5070479	  713.1	  380.3	 8073.0	...
5070480	  713.0	  380.4	 8073.0	...
5070481	  713.3	  380.7	 8072.0	...
5070482	  713.6	  381.0	 8071.0	...
5070483	  713.8	  381.0	 8070.0	...
5070484	  713.7	  380.9	 8072.0	...
5070485	  713.4	  380.3	 8073.0	...
5070486	  713.0	  379.8	 8073.0	...
5070487	  712.9	  379.7	 8075.0	...
5070488	  713.1	  380.1	 8079.0	...
5070489	  713.2	  380.5	 8082.0	...
MSG	5070490 0000 _ Number Off
5070490	  713.2	  380.5	 8082.0	...
5070491	  713.2	  380.3	 8080.0	...
5070492	  713.1	  380.1	 8082.0	...
5070493	  712.7	  380.2	 8083.0	...
5070494	  712.3	  380.6	 8084.0	...
5070495	  711.9	  380.9	 8083.0	...
5070496	  711.8	  381.2	 8083.0	...
5070497	  711.6	  381.5	 8083.0	...
5070498	  711.5	  381.9	 8083.0	...
5070499	  712.0	  381.9	 8084.0	...
5070500	  712.6	  381.6	 8085.0	...
5070501	  713.2	  381.3	 8085.0	...
5070502	  713.6	  381.1	 8082.0	...
5070503	  714.0	  381.1	 8079.0	...
5070504	  713.6	  381.1	 8077.0	...
5070505	  712.8	  381.0	 8078.0	...
5070506	  711.9	  381.0	 8078.0	...
5070507	  711.9	  381.0	 8078.0	...
5070508	  711.8	  380.8	 8078.0	...
5070509	  711.8	  380.7	 8078.0	...
5070510	  711.7	  380.4	 8077.0	...
5070511	  711.8	  380.3	 8076.0	...
5070512	  712.5	  380.2	 8079.0	...
5070513	  713.3	  380.2	 8083.0	...
5070514	  714.0	  379.9	 8087.0	...
5070515	  714.0	  379.7	 8087.0	...
5070516	  713.8	  379.5	 8087.0	...
5070517	  713.4	  379.9	 8084.0	...
5070518	  713.0	  380.2	 8080.0	...
5070519	  712.8	  380.5	 8077.0	...
5070520	  713.0	  380.5	 8077.0	...
5070521	  713.2	  380.7	 8077.0	...
5070522	  713.2	  380.9	 8078.0	...
5070523	  712.7	  381.0	 8078.0	...
5070524	  712.4	  381.1	 8078.0	...
5070525	  712.6	  381.1	 8078.0	...
5070526	  713.7	  381.1	 8079.0	...
5070527	  714.7	  381.2	 8079.0	...
5070528	  714.4	  381.3	 8076.0	...
5070529	  713.6	  381.4	 8073.0	...
5070530	  713.0	  381.5	 8071.0	...
5070531	  713.1	  381.2	 8071.0	...
5070532	  712.9	  381.1	 8072.0	...
5070533	  712.5	  381.2	 8072.0	...
5070534	  712.4	  381.4	 8072.0	...
5070535	  712.6	  381.1	 8073.0	...
5070536	  712.9	  380.6	 8076.0	...
5070537	  712.7	  380.4	 8078.0	...
5070538	  712.5	  380.7	 8079.0	...
5070539	  712.4	  380.9	 8078.0	...
5070540	  712.7	  380.7	 8078.0	...
5070541	  713.0	  380.7	 8080.0	...
5070542	  713.3	  380.7	 8081.0	...
5070543	  713.4	  380.8	 8083.0	...
5070544	  713.2	  380.6	 8087.0	...
5070545	  713.0	  380.5	 8092.0	...
5070546	  712.9	  380.3	 8097.0	...
5070547	  713.0	  380.2	 8096.0	...
5070548	  713.5	  380.7	 8096.0	...
5070549	  714.0	  381.0	 8095.0	...
5070550	  714.5	  381.4	 8094.0	...
5070551	  714.5	  381.1	 8092.0	...
5070552	  714.6	  381.0	 8090.0	...
5070553	  714.7	  380.9	 8094.0	...
5070554	  714.9	  381.0	 8098.0	...
5070555	  715.0	  381.2	 8102.0	...
5070556	  715.3	  381.4	 8102.0	...
5070557	  715.3	  381.2	 8101.0	...
5070558	  715.3	  381.1	 8100.0	...
5070559	  715.0	  381.2	 8098.0	...
5070560	  714.7	  381.3	 8097.0	...
5070561	  714.3	  381.5	 8097.0	...
5070562	  714.0	  381.4	 8098.0	...
5070563	  714.1	  381.0	 8101.0	...
5070564	  714.2	  380.6	 8103.0	...
5070565	  714.2	  380.2	 8104.0	...
5070566	  713.9	  380.2	 8106.0	...
5070567	  713.9	  380.6	 8109.0	...
5070568	  714.1	  381.0	 8109.0	...
5070569	  714.2	  380.7	 8109.0	...
5070570	  714.1	  379.8	 8108.0	...
5070571	  714.1	  379.0	 8110.0	...
5070572	  714.2	  378.9	 8111.0	...
5070573	  714.4	  379.0	 8111.0	...
5070574	  714.6	  379.0	 8111.0	...
5070575	  714.8	  379.0	 8109.0	...
5070576	  714.7	  378.8	 8107.0	...
5070577	  714.6	  378.5	 8105.0	...
5070578	  714.6	  378.5	 8106.0	...
5070579	  714.9	  378.8	 8107.0	...
5070580	  715.1	  379.2	 8105.0	...
5070581	  715.2	  379.4	 8103.0	...
5070582	  715.1	  379.6	 8100.0	...
5070583	  715.1	  379.6	 8097.0	...
5070584	  715.1	  379.8	 8096.0	...
5070585	  715.1	  379.9	 8095.0	...
5070586	  715.0	  379.7	 8097.0	...
5070587	  714.8	  378.8	 8097.0	...
5070588	  714.6	  377.9	 8099.0	...
5070589	  714.5	  377.9	 8101.0	...
5070590	  714.7	  378.6	 8104.0	...
5070591	  714.9	  379.3	 8101.0	...
5070592	  714.9	  378.1	 8098.0	...
5070593	  714.9	  376.6	 8101.0	...
5070594	  714.8	  375.2	 8107.0	...
5070595	  715.0	  375.5	 8114.0	...
5070596	  715.1	  375.8	 8113.0	...
5070597	  715.0	  376.1	 8113.0	...
5070598	  714.8	  376.3	 8118.0	...
5070599	  714.6	  376.6	 8123.0	...
5070600	  714.6	  377.2	 8126.0	...
5070601	  715.2	  377.8	 8126.0	...
5070602	  716.0	  378.1	 8127.0	...
5070603	  716.7	  378.1	 8129.0	...
5070604	  716.8	  377.6	 8130.0	...
5070605	  716.7	  377.1	 8130.0	...
5070606	  716.6	  376.7	 8130.0	...
5070607	  716.7	  376.7	 8130.0	...
5070608	  716.8	  376.7	 8130.0	...
5070609	  716.8	  376.7	 8131.0	...
5070610	  716.8	  376.5	 8132.0	...
5070611	  717.1	  376.3	 8133.0	...
5070612	  717.3	  376.2	 8134.0	...
5070613	  717.7	  376.1	 8134.0	...
5070614	  718.0	  376.1	 8133.0	...
5070615	  718.1	  376.2	 8132.0	...
5070616	  718.0	  376.4	 8131.0	...
5070617	  717.9	  376.6	 8131.0	...
5070618	  717.9	  376.7	 8131.0	...
5070619	  718.0	  376.7	 8132.0	...
5070620	  717.9	  376.5	 8133.0	...
5070621	  717.8	  376.4	 8134.0	...
5070622	  717.5	  376.4	 8134.0	...
5070623	  717.3	  376.4	 8137.0	...
5070624	  717.1	  376.4	 8140.0	...
5070625	  717.2	  376.4	 8143.0	...
5070626	  717.7	  376.4	 8143.0	...
5070627	  718.2	  376.5	 8143.0	...
5070628	  718.7	  376.6	 8144.0	...
5070629	  718.8	  376.8	 8144.0	...
5070630	  719.0	  376.9	 8144.0	...
5070631	  719.1	  376.6	 8145.0	...
5070632	  719.2	  376.2	 8146.0	...
5070633	  718.9	  376.1	 8147.0	...
5070634	  718.7	  376.4	 8147.0	...
5070635	  718.7	  376.7	 8147.0	...
5070636	  718.9	  376.6	 8147.0	...
5070637	  719.0	  376.4	 8147.0	...
5070638	  718.8	  376.3	 8146.0	...
5070639	  718.6	  376.3	 8144.0	...
5070640	  718.3	  376.3	 8144.0	...
5070641	  717.6	  376.4	 8148.0	...
5070642	  717.0	  376.4	 8152.0	...
5070643	  717.1	  376.2	 8156.0	...
5070644	  717.7	  375.9	 8158.0	...
5070645	  718.2	  375.6	 8161.0	...
5070646	  718.1	  375.6	 8163.0	...
5070647	  718.2	  375.5	 8165.0	...
5070648	  718.3	  375.7	 8167.0	...
5070649	  718.5	  375.9	 8167.0	...
5070650	  718.7	  376.2	 8165.0	...
5070651	  718.2	  376.0	 8163.0	...
5070652	  717.7	  375.7	 8161.0	...
5070653	  717.2	  376.2	 8161.0	...
5070654	  717.3	  376.9	 8162.0	...
5070655	  717.5	  377.5	 8162.0	...
5070656	  717.6	  377.4	 8162.0	...
5070657	  717.6	  377.1	 8165.0	...
5070658	  717.8	  376.5	 8169.0	...
5070659	  717.9	  376.0	 8172.0	...
5070660	  718.0	  375.9	 8169.0	...
5070661	  717.9	  375.9	 8167.0	...
5070662	  718.1	  375.6	 8164.0	...
5070663	  718.5	  375.3	 8163.0	...
5070664	  718.6	  375.1	 8163.0	...
5070665	  718.6	  375.2	 8164.0	...
5070666	  718.2	  375.2	 8165.0	...
5070667	  718.1	  375.0	 8166.0	...
5070668	  718.4	  374.6	 8169.0	...
5070669	  718.7	  374.5	 8171.0	...
5070670	  719.1	  374.5	 8173.0	...
5070671	  719.1	  374.6	 8174.0	...
5070672	  719.1	  374.6	 8174.0	...
5070673	  719.1	  375.3	 8176.0	...
5070674	  718.9	  376.0	 8179.0	...
5070675	  718.6	  376.2	 8180.0	...
5070676	  718.2	  375.5	 8179.0	...
5070677	  718.0	  374.9	 8178.0	...
5070678	  718.0	  375.0	 8177.0	...
5070679	  718.0	  375.0	 8176.0	...
5070680	  718.0	  375.2	 8176.0	...
5070681	  718.7	  375.2	 8177.0	...
5070682	  719.4	  375.1	 8177.0	...
5070683	  720.0	  374.7	 8177.0	...
5070684	  719.8	  374.5	 8178.0	...
5070685	  719.4	  374.1	 8179.0	...
5070686	  719.1	  373.9	 8178.0	...
5070687	  718.4	  373.8	 8176.0	...
5070688	  718.0	  374.0	 8175.0	...
5070689	  717.6	  374.2	 8177.0	...
5070690	  717.7	  374.4	 8178.0	...
5070691	  718.3	  374.2	 8180.0	...
5070692	  718.9	  374.0	 8180.0	...
5070693	  719.3	  373.7	 8181.0	...
5070694	  719.1	  373.7	 8181.0	...
5070695	  718.8	  373.9	 8180.0	...
5070696	  718.7	  374.5	 8179.0	...
5070697	  718.4	  375.2	 8181.0	...
5070698	  717.9	  375.7	 8183.0	...
5070699	  717.4	  375.8	 8186.0	...
5070700	  717.5	  375.2	 8185.0	...
5070701	  717.9	  374.6	 8187.0	...
5070702	  718.3	  374.0	 8190.0	...
MSG	5070703 0000 _ Number On
5070703	  718.2	  374.1	 8194.0	...
5070704	  718.2	  374.1	 8195.0	...
5070705	  718.6	  374.4	 8195.0	...
5070706	  719.0	  374.6	 8197.0	...
5070707	  719.5	  374.4	 8200.0	...
5070708	  719.5	  374.0	 8202.0	...
5070709	  718.7	  373.7	 8202.0	...
5070710	  718.0	  373.9	 8202.0	...
5070711	  717.1	  374.0	 8196.0	...
5070712	  717.0	  373.9	 8191.0	...
5070713	  717.0	  373.9	 8187.0	...
5070714	  716.9	  373.7	 8189.0	...
5070715	  717.3	  373.4	 8189.0	...
5070716	  717.5	  373.2	 8189.0	...
5070717	  717.6	  373.2	 8190.0	...
5070718	  717.2	  373.7	 8191.0	...
5070719	  716.8	  374.1	 8191.0	...
5070720	  717.0	  374.4	 8190.0	...
5070721	  717.3	  374.2	 8193.0	...
5070722	  717.5	  374.0	 8197.0	...
5070723	  717.2	  373.7	 8202.0	...
5070724	  716.8	  373.6	 8200.0	...
5070725	  716.6	  374.2	 8198.0	...
5070726	  716.5	  375.0	 8196.0	...
5070727	  716.9	  375.7	 8196.0	...
5070728	  717.1	  375.7	 8196.0	...
5070729	  717.5	  375.7	 8198.0	...
5070730	  717.6	  375.2	 8201.0	...
5070731	  717.2	  374.8	 8205.0	...
5070732	  716.8	  374.3	 8208.0	...
5070733	  716.4	  374.5	 8210.0	...
5070734	  716.4	  374.6	 8213.0	...
5070735	  716.4	  374.7	 8216.0	...
5070736	  716.7	  374.7	 8218.0	...
5070737	  717.3	  374.7	 8220.0	...
5070738	  717.9	  374.7	 8223.0	...
5070739	  717.4	  374.8	 8226.0	...
5070740	  716.5	  375.0	 8226.0	...
5070741	  715.5	  375.1	 8224.0	...
5070742	  715.4	  375.1	 8223.0	...
5070743	  715.0	  374.6	 8222.0	...
5070744	  714.7	  374.1	 8222.0	...
5070745	  714.8	  374.3	 8221.0	...
5070746	  715.1	  375.0	 8228.0	...
5070747	  715.4	  375.7	 8235.0	...
5070748	  715.7	  375.8	 8240.0	...
5070749	  716.2	  375.8	 8237.0	...
5070750	  716.6	  375.9	 8233.0	...
5070751	  716.6	  376.0	 8232.0	...
5070752	  716.5	  376.2	 8232.0	...
5070753	  716.4	  376.4	 8235.0	...
5070754	  716.3	  376.2	 8239.0	...
5070755	  716.2	  375.6	 8243.0	...
5070756	  716.6	  374.9	 8240.0	...
5070757	  717.1	  374.5	 8236.0	...
5070758	  717.0	  374.7	 8233.0	...
5070759	  716.4	  374.9	 8233.0	...
5070760	  715.8	  375.1	 8235.0	...
5070761	  715.8	  375.6	 8237.0	...
5070762	  715.9	  376.2	 8238.0	...
5070763	  716.0	  376.3	 8241.0	...
5070764	  715.9	  375.8	 8244.0	...
5070765	  716.0	  375.4	 8248.0	...
5070766	  716.4	  375.4	 8249.0	...
5070767	  716.8	  375.4	 8249.0	...
5070768	  716.9	  375.4	 8248.0	...
5070769	  716.2	  375.5	 8248.0	...
5070770	  715.5	  375.6	 8248.0	...
5070771	  715.6	  375.8	 8247.0	...
5070772	  716.5	  375.9	 8244.0	...
5070773	  717.3	  376.0	 8241.0	...
5070774	  717.1	  375.8	 8242.0	...
5070775	  716.6	  375.6	 8247.0	...
5070776	  716.2	  375.3	 8252.0	...
5070777	  716.0	  375.0	 8257.0	...
5070778	  716.3	  374.6	 8258.0	...
5070779	  716.6	  374.4	 8259.0	...
5070780	  716.8	  374.4	 8259.0	...
5070781	  716.7	  374.6	 8259.0	...
5070782	  716.6	  374.7	 8256.0	...
5070783	  716.9	  374.7	 8253.0	...
5070784	  717.2	  374.7	 8250.0	...
5070785	  717.6	  374.7	 8250.0	...
5070786	  717.0	  374.8	 8248.0	...
5070787	  716.0	  374.9	 8247.0	...
5070788	  714.9	  374.4	 8245.0	...
5070789	  715.2	  373.9	 8245.0	...
5070790	  715.9	  373.3	 8246.0	...
5070791	  715.9	  373.2	 8245.0	...
5070792	  715.1	  373.4	 8244.0	...
5070793	  714.3	  373.7	 8242.0	...
5070794	  714.2	  373.8	 8241.0	...
5070795	  714.0	  373.8	 8246.0	...
5070796	  714.6	  373.8	 8252.0	...
5070797	  715.4	  374.3	 8256.0	...
5070798	  715.9	  374.8	 8253.0	...
5070799	  715.6	  375.2	 8251.0	...
5070800	  715.3	  375.2	 8251.0	...
5070801	  715.5	  375.1	 8251.0	...
5070802	  715.9	  375.0	 8253.0	...
5070803	  715.8	  375.0	 8255.0	...
5070804	  715.2	  374.9	 8257.0	...
5070805	  714.5	  374.8	 8259.0	...
5070806	  714.3	  374.7	 8260.0	...
5070807	  714.4	  374.7	 8261.0	...
5070808	  714.6	  374.7	 8261.0	...
5070809	  714.9	  374.6	 8261.0	...
5070810	  715.0	  374.2	 8261.0	...
5070811	  715.3	  373.9	 8262.0	...
5070812	  715.6	  373.8	 8264.0	...
5070813	  715.9	  373.9	 8265.0	...
5070814	  716.2	  374.0	 8265.0	...
5070815	  716.4	  374.1	 8264.0	...
5070816	  716.5	  373.9	 8265.0	...
5070817	  716.5	  373.8	 8266.0	...
5070818	  716.6	  374.2	 8266.0	...
5070819	  716.8	  374.8	 8266.0	...
5070820	  716.9	  374.4	 8267.0	...
5070821	  716.9	  373.5	 8267.0	...
5070822	  716.8	  373.1	 8267.0	...
5070823	  716.7	  373.5	 8267.0	...
5070824	  716.5	  374.0	 8268.0	...
5070825	  716.1	  374.5	 8269.0	...
5070826	  715.8	  374.9	 8270.0	...
5070827	  715.7	  375.4	 8270.0	...
5070828	  715.9	  375.5	 8272.0	...
5070829	  716.1	  375.6	 8273.0	...
5070830	  715.5	  374.9	 8274.0	...
5070831	  714.7	  374.1	 8274.0	...
5070832	  714.1	  373.0	 8273.0	...
5070833	  714.3	  372.7	 8273.0	...
5070834	  714.9	  372.7	 8274.0	...
5070835	  715.5	  373.5	 8275.0	...
5070836	  715.9	  374.3	 8278.0	...
5070837	  715.9	  374.5	 8280.0	...
5070838	  715.8	  374.1	 8281.0	...
5070839	  715.8	  373.7	 8279.0	...
5070840	  716.0	  373.6	 8278.0	...
5070841	  716.2	  373.7	 8277.0	...
5070842	  717.0	  373.7	 8279.0	...
5070843	  717.6	  373.8	 8280.0	...
5070844	  717.5	  373.9	 8280.0	...
5070845	  716.8	  374.2	 8279.0	...
5070846	  716.1	  374.2	 8278.0	...
5070847	  715.9	  374.0	 8276.0	...
5070848	  715.7	  373.8	 8276.0	...
5070849	  715.6	  373.8	 8280.0	...
5070850	  715.5	  373.8	 8283.0	...
5070851	  715.5	  373.7	 8284.0	...
5070852	  715.5	  373.4	 8282.0	...
5070853	  715.1	  373.0	 8278.0	...
5070854	  714.7	  372.7	 8278.0	...
5070855	  714.6	  372.4	 8278.0	...
5070856	  714.8	  372.4	 8279.0	...
5070857	  715.2	  372.6	 8281.0	...
5070858	  715.4	  372.9	 8282.0	...
5070859	  715.5	  372.9	 8284.0	...
5070860	  715.4	  372.5	 8285.0	...
5070861	  715.1	  372.2	 8286.0	...
5070862	  714.9	  372.1	 8285.0	...
5070863	  714.7	  371.9	 8286.0	...
5070864	  714.6	  371.8	 8286.0	...
5070865	  714.6	  371.5	 8286.0	...
5070866	  714.5	  371.2	 8286.0	...
5070867	  714.5	  370.8	 8285.0	...
5070868	  714.5	  370.8	 8289.0	...
5070869	  714.5	  371.1	 8292.0	...
5070870	  714.5	  371.4	 8292.0	...
5070871	  714.5	  371.0	 8288.0	...
5070872	  714.4	  370.3	 8285.0	...
5070873	  714.3	  369.5	 8285.0	...
5070874	  714.5	  369.2	 8286.0	...
5070875	  714.7	  369.2	 8289.0	...
5070876	  714.1	  369.2	 8293.0	...
5070877	  713.4	  370.0	 8293.0	...
5070878	  712.8	  370.8	 8291.0	...
5070879	  713.1	  371.4	 8288.0	...
5070880	  713.3	  371.4	 8288.0	...
5070881	  713.2	  371.3	 8289.0	...
5070882	  713.0	  371.3	 8290.0	...
5070883	  713.2	  371.7	 8292.0	...
5070884	  713.5	  372.2	 8291.0	...
5070885	  713.9	  372.8	 8290.0	...
5070886	  713.9	  373.0	 8290.0	...
5070887	  713.9	  372.8	 8291.0	...
5070888	  713.8	  372.4	 8290.0	...
5070889	  713.8	  372.0	 8288.0	...
5070890	  713.8	  371.9	 8286.0	...
5070891	  713.7	  371.7	 8290.0	...
5070892	  713.7	  371.7	 8295.0	...
5070893	  713.2	  371.9	 8300.0	...
5070894	  712.8	  372.1	 8301.0	...
5070895	  713.1	  372.1	 8302.0	...
5070896	  713.8	  372.1	 8302.0	...
5070897	  714.6	  372.6	 8300.0	...
5070898	  714.7	  373.2	 8297.0	...
5070899	  714.5	  373.8	 8293.0	...
5070900	  714.1	  373.4	 8291.0	...
5070901	  713.6	  372.4	 8288.0	...
5070902	  713.5	  371.3	 8288.0	...
5070903	  713.4	  370.9	 8288.0	...
5070904	  713.3	  371.2	 8290.0	...
5070905	  713.7	  371.7	 8295.0	...
5070906	  714.1	  372.1	 8298.0	...
5070907	  715.2	  372.5	 8301.0	...
5070908	  715.8	  372.5	 8300.0	...
5070909	  716.5	  372.5	 8299.0	...
5070910	  716.5	  372.3	 8298.0	...
5070911	  716.2	  372.1	 8297.0	...
5070912	  715.9	  371.9	 8296.0	...
5070913	  715.6	  371.7	 8295.0	...
5070914	  715.5	  372.4	 8294.0	...
5070915	  715.3	  373.3	 8293.0	...
5070916	  715.0	  373.9	 8292.0	...
5070917	  714.9	  373.6	 8292.0	...
5070918	  715.0	  373.4	 8292.0	...
5070919	  715.3	  373.0	 8291.0	...
5070920	  715.2	  372.0	 8290.0	...
5070921	  715.1	  371.0	 8291.0	...
5070922	  714.4	  370.9	 8292.0	...
5070923	  714.1	  371.3	 8295.0	...
5070924	  714.0	  371.7	 8296.0	...
5070925	  714.2	  371.3	 8297.0	...
5070926	  714.5	  370.9	 8297.0	...
5070927	  714.8	  371.3	 8298.0	...
5070928	  715.2	  372.1	 8298.0	...
5070929	  715.4	  372.8	 8298.0	...
5070930	  715.6	  372.6	 8298.0	...
5070931	  715.5	  372.5	 8298.0	...
5070932	  715.5	  372.4	 8299.0	...
5070933	  714.9	  372.1	 8300.0	...
5070934	  714.4	  372.0	 8302.0	...
5070935	  714.0	  371.9	 8302.0	...
5070936	  714.1	  372.1	 8302.0	...
5070937	  714.4	  372.1	 8301.0	...
5070938	  714.5	  372.0	 8299.0	...
5070939	  714.7	  371.9	 8298.0	...
5070940	  714.9	  371.9	 8297.0	...
5070941	  715.0	  372.0	 8295.0	...
5070942	  715.1	  372.0	 8294.0	...
5070943	  714.7	  371.4	 8294.0	...
5070944	  714.3	  370.7	 8297.0	...
5070945	  714.1	  370.7	 8299.0	...
5070946	  714.2	  371.3	 8302.0	...
5070947	  714.4	  371.9	 8303.0	...
5070948	  714.6	  371.9	 8303.0	...
5070949	  715.0	  371.0	 8303.0	...
5070950	  715.3	  370.0	 8303.0	...
5070951	  715.5	  369.0	 8303.0	...
5070952	  715.3	  368.9	 8303.0	...
5070953	  715.4	  368.9	 8304.0	...
5070954	  715.4	  369.0	 8305.0	...
5070955	  715.6	  369.0	 8307.0	...
5070956	  715.8	  369.8	 8308.0	...
5070957	  715.6	  370.7	 8308.0	...
5070958	  715.2	  371.8	 8307.0	...
5070959	  714.6	  372.0	 8304.0	...
5070960	  714.6	  372.2	 8302.0	...
5070961	  715.1	  372.0	 8300.0	...
5070962	  715.7	  372.0	 8301.0	...
5070963	  716.1	  372.0	 8302.0	...
5070964	  716.1	  372.3	 8299.0	...
5070965	  716.0	  372.5	 8297.0	...
5070966	  715.7	  372.6	 8295.0	...
5070967	  715.4	  372.2	 8296.0	...
5070968	  715.4	  371.9	 8297.0	...
5070969	  715.5	  371.6	 8298.0	...
5070970	  715.9	  371.6	 8300.0	...
5070971	  716.2	  371.6	 8302.0	...
5070972	  715.7	  371.8	 8303.0	...
5070973	  714.8	  371.9	 8302.0	...
5070974	  713.8	  372.1	 8302.0	...
5070975	  713.6	  372.0	 8302.0	...
5070976	  713.5	  372.0	 8302.0	...
5070977	  714.1	  371.8	 8303.0	...
5070978	  714.9	  371.9	 8305.0	...
5070979	  715.3	  372.0	 8307.0	...
5070980	  715.0	  372.3	 8305.0	...
5070981	  714.8	  372.3	 8303.0	...
5070982	  715.1	  372.3	 8300.0	...
5070983	  715.7	  371.7	 8297.0	...
5070984	  716.2	  371.2	 8293.0	...
5070985	  716.4	  370.8	 8293.0	...
5070986	  716.4	  371.0	 8297.0	...
5070987	  716.3	  371.0	 8301.0	...
5070988	  716.7	  371.0	 8302.0	...
5070989	  717.1	  370.8	 8303.0	...
5070990	  716.7	  370.7	 8302.0	...
5070991	  715.2	  370.8	 8301.0	...
5070992	  713.7	  371.0	 8297.0	...
5070993	  713.3	  371.2	 8293.0	...
5070994	  713.6	  371.4	 8289.0	...
5070995	  713.9	  371.5	 8287.0	...
5070996	  713.7	  371.5	 8287.0	...
5070997	  713.9	  371.2	 8291.0	...
5070998	  714.3	  371.5	 8295.0	...
5070999	  714.5	  371.9	 8298.0	...
5071000	  714.2	  372.1	 8297.0	...
5071001	  714.0	  371.8	 8296.0	...
5071002	  714.1	  371.4	 8296.0	...
5071003	  714.4	  371.5	 8296.0	...
5071004	  714.5	  371.6	 8297.0	...
MSG	5071005 0000 _ Number Off
5071005	  714.7	  371.8	 8296.0	...
5071006	  714.8	  372.1	 8295.0	...
5071007	  714.7	  372.3	 8294.0	...
5071008	  714.6	  372.3	 8294.0	...
5071009	  714.6	  372.2	 8294.0	...
5071010	  714.0	  372.2	 8295.0	...
5071011	  713.5	  372.1	 8295.0	...
5071012	  712.9	  372.3	 8296.0	...
5071013	  713.0	  372.8	 8296.0	...
5071014	  713.0	  373.2	 8295.0	...
5071015	  712.9	  373.4	 8294.0	...
5071016	  713.2	  373.1	 8293.0	...
5071017	  713.6	  372.8	 8293.0	...
5071018	  714.0	  372.5	 8289.0	...
5071019	  713.6	  372.5	 8285.0	...
5071020	  713.2	  372.5	 8284.0	...
5071021	  713.2	  372.7	 8288.0	...
5071022	  713.5	  372.7	 8291.0	...
5071023	  713.6	  372.8	 8289.0	...
5071024	  713.6	  372.9	 8288.0	...
5071025	  713.7	  373.0	 8287.0	...
5071026	  714.0	  372.9	 8287.0	...
5071027	  714.0	  372.8	 8287.0	...
5071028	  713.7	  372.7	 8286.0	...
5071029	  713.4	  372.8	 8286.0	...
5071030	  713.0	  372.9	 8287.0	...
5071031	  712.8	  373.0	 8288.0	...
5071032	  712.6	  372.8	 8288.0	...
5071033	  712.3	  372.5	 8287.0	...
5071034	  711.9	  372.3	 8288.0	...
5071035	  712.4	  372.9	 8290.0	...
5071036	  713.2	  373.4	 8292.0	...
5071037	  714.1	  374.2	 8293.0	...
5071038	  714.5	  374.3	 8294.0	...
5071039	  714.6	  373.5	 8295.0	...
5071040	  714.6	  372.5	 8295.0	...
5071041	  714.4	  371.5	 8294.0	...
5071042	  714.5	  371.6	 8293.0	...
5071043	  714.7	  371.6	 8293.0	...
5071044	  714.7	  371.9	 8292.0	...
5071045	  714.6	  372.2	 8291.0	...
5071046	  714.6	  372.5	 8290.0	...
5071047	  714.9	  372.1	 8289.0	...
5071048	  715.1	  371.6	 8288.0	...
5071049	  715.0	  371.1	 8288.0	...
5071050	  714.7	  371.7	 8289.0	...
5071051	  714.4	  372.3	 8290.0	...
5071052	  714.9	  372.9	 8289.0	...
5071053	  715.4	  373.6	 8287.0	...
5071054	  715.7	  374.2	 8285.0	...
5071055	  715.3	  374.0	 8287.0	...
5071056	  714.8	  373.3	 8287.0	...
5071057	  714.1	  372.9	 8286.0	...
5071058	  713.8	  373.3	 8285.0	...
5071059	  713.4	  373.5	 8280.0	...
5071060	  713.6	  373.2	 8277.0	...
5071061	  713.8	  372.9	 8276.0	...
5071062	  713.9	  372.9	 8279.0	...
5071063	  713.7	  372.4	 8283.0	...
5071064	  712.9	  371.8	 8283.0	...
5071065	  712.2	  371.3	 8283.0	...
5071066	  712.4	  371.2	 8282.0	...
5071067	  713.2	  371.1	 8280.0	...
5071068	  714.0	  371.5	 8278.0	...
5071069	  714.1	  372.4	 8276.0	...
5071070	  714.1	  373.0	 8275.0	...
5071071	  713.8	  373.2	 8274.0	...
5071072	  713.4	  373.1	 8274.0	...
5071073	  713.2	  373.3	 8277.0	...
5071074	  713.5	  373.0	 8282.0	...
5071075	  713.8	  372.7	 8281.0	...
5071076	  713.9	  372.4	 8276.0	...
5071077	  713.9	  372.3	 8270.0	...
5071078	  713.9	  372.2	 8270.0	...
5071079	  714.0	  372.1	 8273.0	...
5071080	  714.0	  372.0	 8278.0	...
5071081	  713.9	  372.1	 8282.0	...
5071082	  713.6	  372.2	 8281.0	...
5071083	  713.5	  372.6	 8276.0	...
5071084	  713.4	  372.9	 8271.0	...
5071085	  713.7	  373.0	 8266.0	...
5071086	  714.3	  373.0	 8264.0	...
5071087	  714.8	  372.6	 8262.0	...
5071088	  714.9	  372.3	 8260.0	...
5071089	  714.7	  372.1	 8259.0	...
5071090	  714.6	  372.3	 8263.0	...
5071091	  714.5	  372.6	 8268.0	...
5071092	  714.1	  372.9	 8273.0	...
5071093	  713.6	  373.1	 8275.0	...
5071094	  713.8	  373.0	 8275.0	...
5071095	  714.6	  372.7	 8276.0	...
5071096	  715.3	  372.6	 8273.0	...
5071097	  714.8	  372.8	 8271.0	...
5071098	  714.1	  373.5	 8268.0	...
5071099	  713.5	  374.2	 8268.0	...
5071100	  713.4	  374.6	 8267.0	...
5071101	  713.6	  374.4	 8268.0	...
5071102	  713.8	  374.3	 8268.0	...
5071103	  713.9	  374.0	 8264.0	...
5071104	  714.4	  373.5	 8258.0	...
5071105	  715.3	  373.0	 8253.0	...
5071106	  716.2	  372.8	 8252.0	...
5071107	  715.8	  372.8	 8252.0	...
5071108	  714.9	  372.6	 8253.0	...
5071109	  714.0	  372.4	 8253.0	...
5071110	  714.2	  372.6	 8253.0	...
5071111	  714.5	  373.3	 8253.0	...
5071112	  714.8	  373.8	 8255.0	...
5071113	  714.9	  373.7	 8256.0	...
5071114	  715.1	  374.4	 8257.0	...
5071115	  715.4	  375.2	 8257.0	...
5071116	  715.8	  374.8	 8258.0	...
5071117	  716.1	  373.6	 8260.0	...
5071118	  716.5	  373.0	 8263.0	...
5071119	  716.1	  373.9	 8265.0	...
5071120	  715.6	  374.8	 8263.0	...
5071121	  715.0	  375.3	 8260.0	...
5071122	  715.0	  375.3	 8258.0	...
5071123	  715.0	  375.3	 8255.0	...
5071124	  715.2	  374.4	 8253.0	...
5071125	  715.3	  373.6	 8251.0	...
5071126	  715.6	  373.5	 8251.0	...
5071127	  715.7	  374.2	 8252.0	...
5071128	  715.7	  374.9	 8252.0	...
5071129	  715.5	  374.9	 8254.0	...
5071130	  715.1	  374.7	 8255.0	...
5071131	  715.0	  374.7	 8256.0	...
5071132	  714.9	  374.6	 8254.0	...
5071133	  715.1	  374.7	 8252.0	...
5071134	  715.2	  374.1	 8250.0	...
5071135	  715.2	  373.4	 8251.0	...
5071136	  715.1	  372.8	 8251.0	...
5071137	  715.0	  372.8	 8250.0	...
5071138	  715.0	  372.8	 8247.0	...
5071139	  715.2	  373.0	 8240.0	...
5071140	  715.4	  372.9	 8236.0	...
5071141	  715.6	  372.8	 8232.0	...
5071142	  715.8	  372.7	 8233.0	...
5071143	  716.0	  372.8	 8235.0	...
5071144	  716.3	  372.9	 8236.0	...
5071145	  716.6	  373.1	 8234.0	...
5071146	  716.4	  373.3	 8232.0	...
5071147	  715.9	  373.3	 8230.0	...
5071148	  715.5	  373.4	 8231.0	...
5071149	  714.9	  373.6	 8232.0	...
5071150	  714.6	  373.7	 8235.0	...
5071151	  714.2	  373.8	 8237.0	...
5071152	  715.2	  373.9	 8237.0	...
5071153	  716.1	  374.1	 8234.0	...
5071154	  717.0	  373.5	 8232.0	...
5071155	  716.7	  372.8	 8233.0	...
5071156	  716.4	  372.1	 8233.0	...
5071157	  716.1	  372.0	 8231.0	...
5071158	  715.8	  371.9	 8229.0	...
5071159	  716.2	  372.5	 8229.0	...
5071160	  716.7	  373.3	 8229.0	...
5071161	  716.6	  374.1	 8231.0	...
5071162	  715.9	  374.0	 8231.0	...
5071163	  715.2	  373.9	 8229.0	...
5071164	  715.1	  373.6	 8227.0	...
5071165	  715.1	  373.5	 8224.0	...
5071166	  715.3	  373.3	 8226.0	...
5071167	  716.3	  373.1	 8231.0	...
5071168	  717.4	  373.0	 8235.0	...
5071169	  718.4	  373.0	 8237.0	...
5071170	  718.2	  372.6	 8237.0	...
5071171	  717.8	  372.0	 8236.0	...
5071172	  717.6	  372.0	 8231.0	...
5071173	  717.8	  372.6	 8227.0	...
5071174	  718.0	  373.2	 8225.0	...
5071175	  718.1	  373.0	 8228.0	...
5071176	  718.1	  373.0	 8231.0	...
5071177	  718.2	  372.9	 8233.0	...
5071178	  717.8	  373.0	 8232.0	...
5071179	  717.4	  372.6	 8226.0	...
5071180	  716.9	  372.3	 8222.0	...
5071181	  717.0	  372.5	 8223.0	...
5071182	  717.1	  372.8	 8228.0	...
5071183	  717.6	  373.0	 8233.0	...
5071184	  717.8	  372.7	 8230.0	...
5071185	  718.0	  372.7	 8229.0	...
5071186	  718.0	  372.7	 8229.0	...
5071187	  717.9	  373.0	 8229.0	...
5071188	  717.9	  373.3	 8229.0	...
5071189	  717.9	  373.5	 8228.0	...
5071190	  718.2	  373.5	 8228.0	...
5071191	  718.5	  373.6	 8228.0	...
5071192	  718.1	  374.0	 8228.0	...
5071193	  717.4	  374.2	 8229.0	...
5071194	  716.8	  373.8	 8229.0	...
5071195	  717.1	  373.1	 8229.0	...
5071196	  717.5	  373.3	 8225.0	...
5071197	  717.9	  374.1	 8221.0	...
5071198	  718.0	  374.4	 8217.0	...
5071199	  718.1	  373.9	 8218.0	...
5071200	  718.1	  373.2	 8220.0	...
5071201	  718.2	  372.8	 8222.0	...
5071202	  718.3	  372.3	 8223.0	...
5071203	  718.3	  372.2	 8221.0	...
5071204	  718.6	  372.4	 8220.0	...
5071205	  718.8	  372.5	 8220.0	...
5071206	  719.1	  372.6	 8221.0	...
5071207	  719.1	  372.7	 8223.0	...
5071208	  718.7	  373.1	 8223.0	...
5071209	  718.3	  373.5	 8223.0	...
5071210	  717.9	  373.7	 8223.0	...
5071211	  718.8	  373.6	 8222.0	...
5071212	  719.7	  373.7	 8221.0	...
5071213	  720.2	  373.8	 8220.0	...
5071214	  719.8	  374.0	 8219.0	...
5071215	  719.7	  374.4	 8218.0	...
5071216	  719.9	  374.8	 8218.0	...
5071217	  720.1	  375.3	 8218.0	...
5071218	  720.1	  375.4	 8218.0	...
5071219	  720.0	  374.9	 8220.0	...
5071220	  719.9	  374.2	 8221.0	...
5071221	  719.9	  373.4	 8223.0	...
5071222	  720.1	  373.9	 8222.0	...
5071223	  720.2	  374.4	 8222.0	...
5071224	  720.0	  374.9	 8223.0	...
5071225	  719.8	  374.9	 8223.0	...
5071226	  719.6	  374.9	 8220.0	...
5071227	  719.5	  374.7	 8217.0	...
5071228	  719.5	  374.5	 8213.0	...
5071229	  719.4	  374.4	 8213.0	...
5071230	  719.5	  374.5	 8213.0	...
5071231	  719.5	  374.9	 8217.0	...
5071232	  719.5	  375.2	 8219.0	...
5071233	  719.4	  375.4	 8221.0	...
5071234	  719.5	  376.1	 8219.0	...
5071235	  719.5	  376.8	 8218.0	...
5071236	  719.5	  377.2	 8217.0	...
5071237	  719.5	  376.8	 8217.0	...
5071238	  719.3	  376.4	 8217.0	...
5071239	  719.1	  375.8	 8214.0	...
5071240	  719.0	  375.3	 8212.0	...
5071241	  719.5	  374.8	 8211.0	...
5071242	  720.0	  374.5	 8211.0	...
5071243	  720.4	  374.2	 8211.0	...
5071244	  720.4	  374.3	 8205.0	...
EFIX R   5069686	5071244	1559	  715.3	  373.2	   8210
SSACC R  5071245
5071245	  720.3	  374.6	 8198.0	...
5071246	  720.3	  375.2	 8189.0	...
5071247	  720.3	  375.8	 8184.0	...
5071248	  720.4	  376.3	 8181.0	...
5071249	  720.6	  376.6	 8175.0	...
5071250	  720.7	  376.6	 8163.0	...
5071251	  720.8	  375.7	 8153.0	...
5071252	  720.8	  373.6	 8147.0	...
5071253	  725.1	  357.3	 8177.0	...
5071254	  729.1	  341.9	 8217.0	...
5071255	  733.0	  327.9	 8257.0	...
5071256	  732.2	  329.3	 8266.0	...
5071257	  731.6	  330.7	 8265.0	...
5071258	  732.0	  334.1	 8252.0	...
5071259	  732.6	  336.1	 8240.0	...
5071260	  732.4	  341.3	 8219.0	...
5071261	  730.1	  348.3	 8196.0	...
5071262	  728.3	  359.1	 8163.0	...
5071263	  729.3	  372.8	 8112.0	...
5071264	  733.2	  387.2	 8064.0	...
5071265	  737.2	  402.0	 8010.0	...
5071266	  739.4	  419.7	 7947.0	...
5071267	  740.8	  441.0	 7867.0	...
5071268	  742.2	  465.5	 7779.0	...
5071269	  744.3	  491.6	 7692.0	...
5071270	  746.6	  521.0	 7585.0	...
5071271	  749.5	  554.8	 7457.0	...
5071272	  754.7	  588.2	 7333.0	...
5071273	  760.3	  623.5	 7206.0	...
5071274	  766.0	  661.3	 7080.0	...
5071275	  769.1	  704.1	 6929.0	...
5071276	  772.2	  750.1	 6777.0	...
5071277	  775.2	  798.7	 6608.0	...
5071278	  778.9	  851.9	 6442.0	...
5071279	  783.0	  907.0	 6261.0	...
5071280	  787.0	  966.5	 6073.0	...
5071281	  791.9	 1025.9	 5874.0	...
5071282	  795.8	 1088.4	 5667.0	...
5071283	  802.0	 1154.4	 5447.0	...
5071284	  808.7	 1224.1	 5228.0	...
5071285	  816.8	 1295.9	 5004.0	...
5071286	  822.6	 1368.2	 4785.0	...
5071287	  828.9	 1440.4	 4564.0	...
5071288	  835.0	 1515.5	 4341.0	...
5071289	  843.8	 1591.6	 4121.0	...
5071290	  852.0	 1668.2	 3899.0	...
5071291	  861.6	 1744.5	 3679.0	...
5071292	  867.5	 1822.9	 3462.0	...
5071293	  876.0	 1905.2	 3244.0	...
5071294	  884.9	 1991.2	 3037.0	...
5071295	  893.6	 2049.3	 2901.0	...
5071296	  897.2	 2078.9	 2838.0	...
5071297	  897.2	 2078.9	 2838.0	...
SBLINK R 5071298
5071298	   .	   .	    0.0	...
5071299	   .	   .	    0.0	...
5071300	   .	   .	    0.0	...
5071301	   .	   .	    0.0	...
5071302	   .	   .	    0.0	...
5071303	   .	   .	    0.0	...
5071304	   .	   .	    0.0	...
5071305	   .	   .	    0.0	...
5071306	   .	   .	    0.0	...
5071307	   .	   .	    0.0	...
5071308	   .	   .	    0.0	...
5071309	   .	   .	    0.0	...
5071310	   .	   .	    0.0	...
5071311	   .	   .	    0.0	...
5071312	   .	   .	    0.0	...
5071313	   .	   .	    0.0	...
5071314	   .	   .	    0.0	...
5071315	   .	   .	    0.0	...
5071316	   .	   .	    0.0	...
5071317	   .	   .	    0.0	...
5071318	   .	   .	    0.0	...
5071319	   .	   .	    0.0	...
5071320	   .	   .	    0.0	...
5071321	   .	   .	    0.0	...
5071322	   .	   .	    0.0	...
5071323	   .	   .	    0.0	...
5071324	   .	   .	    0.0	...
5071325	   .	   .	    0.0	...
5071326	   .	   .	    0.0	...
5071327	   .	   .	    0.0	...
5071328	   .	   .	    0.0	...
5071329	   .	   .	    0.0	...
5071330	   .	   .	    0.0	...
5071331	   .	   .	    0.0	...
5071332	   .	   .	    0.0	...
5071333	   .	   .	    0.0	...
5071334	   .	   .	    0.0	...
5071335	   .	   .	    0.0	...
5071336	   .	   .	    0.0	...
5071337	   .	   .	    0.0	...
5071338	   .	   .	    0.0	...
5071339	   .	   .	    0.0	...
5071340	   .	   .	    0.0	...
5071341	   .	   .	    0.0	...
5071342	   .	   .	    0.0	...
5071343	   .	   .	    0.0	...
5071344	   .	   .	    0.0	...
5071345	   .	   .	    0.0	...
5071346	   .	   .	    0.0	...
5071347	   .	   .	    0.0	...
5071348	   .	   .	    0.0	...
5071349	   .	   .	    0.0	...
5071350	   .	   .	    0.0	...
5071351	   .	   .	    0.0	...
5071352	   .	   .	    0.0	...
5071353	   .	   .	    0.0	...
5071354	   .	   .	    0.0	...
5071355	   .	   .	    0.0	...
5071356	   .	   .	    0.0	...
5071357	   .	   .	    0.0	...
5071358	   .	   .	    0.0	...
5071359	   .	   .	    0.0	...
5071360	   .	   .	    0.0	...
5071361	   .	   .	    0.0	...
5071362	   .	   .	    0.0	...
5071363	   .	   .	    0.0	...
5071364	   .	   .	    0.0	...
5071365	   .	   .	    0.0	...
5071366	   .	   .	    0.0	...
5071367	   .	   .	    0.0	...
5071368	   .	   .	    0.0	...
5071369	   .	   .	    0.0	...
5071370	   .	   .	    0.0	...
5071371	   .	   .	    0.0	...
5071372	   .	   .	    0.0	...
5071373	   .	   .	    0.0	...
5071374	   .	   .	    0.0	...
5071375	   .	   .	    0.0	...
5071376	   .	   .	    0.0	...
5071377	   .	   .	    0.0	...
5071378	   .	   .	    0.0	...
5071379	   .	   .	    0.0	...
5071380	   .	   .	    0.0	...
5071381	   .	   .	    0.0	...
5071382	   .	   .	    0.0	...
5071383	   .	   .	    0.0	...
5071384	   .	   .	    0.0	...
5071385	   .	   .	    0.0	...
5071386	   .	   .	    0.0	...
5071387	   .	   .	    0.0	...
5071388	   .	   .	    0.0	...
5071389	   .	   .	    0.0	...
5071390	   .	   .	    0.0	...
5071391	   .	   .	    0.0	...
5071392	   .	   .	    0.0	...
5071393	   .	   .	    0.0	...
EBLINK R 5071298	5071393	96
5071394	  939.4	 1814.5	 3600.0	...
5071395	  939.4	 1814.5	 3600.0	...
5071396	  939.4	 1814.5	 3600.0	...
5071397	  935.2	 1792.1	 3653.0	...
5071398	  929.8	 1761.3	 3737.0	...
5071399	  924.1	 1718.9	 3838.0	...
5071400	  922.2	 1688.4	 3921.0	...
5071401	  918.7	 1656.9	 3998.0	...
5071402	  913.9	 1627.2	 4080.0	...
5071403	  908.6	 1596.2	 4157.0	...
5071404	  903.6	 1566.8	 4232.0	...
5071405	  900.2	 1537.4	 4315.0	...
5071406	  895.7	 1512.0	 4389.0	...
5071407	  891.8	 1483.7	 4472.0	...
5071408	  883.4	 1458.3	 4552.0	...
5071409	  876.8	 1430.9	 4637.0	...
5071410	  872.0	 1404.6	 4719.0	...
5071411	  868.9	 1378.1	 4792.0	...
5071412	  865.9	 1352.9	 4862.0	...
5071413	  862.8	 1328.9	 4926.0	...
5071414	  859.9	 1306.9	 4989.0	...
5071415	  856.8	 1283.9	 5054.0	...
5071416	  852.7	 1261.9	 5109.0	...
5071417	  851.0	 1237.1	 5173.0	...
5071418	  849.6	 1215.2	 5237.0	...
5071419	  849.3	 1193.1	 5300.0	...
5071420	  849.0	 1171.8	 5367.0	...
5071421	  843.7	 1153.1	 5425.0	...
5071422	  838.2	 1135.1	 5483.0	...
5071423	  831.3	 1118.3	 5532.0	...
5071424	  827.2	 1101.0	 5589.0	...
5071425	  823.1	 1082.8	 5647.0	...
5071426	  820.3	 1067.7	 5699.0	...
5071427	  819.1	 1050.2	 5746.0	...
5071428	  816.3	 1034.0	 5795.0	...
5071429	  812.2	 1016.8	 5843.0	...
5071430	  808.4	 1000.5	 5894.0	...
5071431	  806.2	  986.4	 5942.0	...
5071432	  805.4	  970.9	 5986.0	...
5071433	  804.4	  956.6	 6028.0	...
5071434	  803.2	  941.3	 6077.0	...
5071435	  800.6	  927.4	 6123.0	...
5071436	  798.1	  912.2	 6171.0	...
5071437	  795.3	  897.5	 6211.0	...
5071438	  793.8	  882.0	 6260.0	...
5071439	  791.1	  868.6	 6305.0	...
5071440	  789.0	  855.3	 6350.0	...
5071441	  786.9	  843.3	 6386.0	...
5071442	  786.1	  830.7	 6427.0	...
5071443	  785.4	  817.6	 6475.0	...
5071444	  784.4	  804.6	 6521.0	...
5071445	  783.3	  792.1	 6560.0	...
5071446	  781.9	  779.9	 6600.0	...
5071447	  780.9	  767.9	 6638.0	...
5071448	  781.6	  754.2	 6678.0	...
5071449	  782.5	  741.9	 6719.0	...
5071450	  783.3	  730.0	 6753.0	...
5071451	  782.1	  719.4	 6790.0	...
5071452	  779.4	  708.9	 6817.0	...
5071453	  776.9	  697.8	 6856.0	...
5071454	  774.8	  686.0	 6895.0	...
5071455	  774.7	  675.7	 6925.0	...
5071456	  775.4	  665.1	 6959.0	...
5071457	  775.7	  655.8	 6991.0	...
5071458	  775.9	  646.3	 7021.0	...
5071459	  775.3	  637.3	 7054.0	...
5071460	  774.8	  628.7	 7077.0	...
5071461	  773.7	  620.0	 7107.0	...
5071462	  772.4	  611.9	 7131.0	...
5071463	  771.5	  605.8	 7152.0	...
5071464	  770.6	  598.1	 7182.0	...
5071465	  770.2	  592.1	 7203.0	...
5071466	  769.0	  583.6	 7234.0	...
5071467	  767.9	  576.7	 7254.0	...
5071468	  767.4	  568.0	 7281.0	...
5071469	  767.6	  560.6	 7301.0	...
5071470	  767.7	  552.8	 7329.0	...
5071471	  767.8	  547.1	 7348.0	...
5071472	  767.7	  540.2	 7381.0	...
5071473	  767.5	  532.6	 7399.0	...
5071474	  766.3	  524.2	 7425.0	...
5071475	  765.3	  517.5	 7435.0	...
5071476	  764.5	  513.1	 7453.0	...
5071477	  764.3	  509.9	 7463.0	...
5071478	  763.8	  504.2	 7484.0	...
5071479	  763.4	  498.8	 7500.0	...
5071480	  762.7	  490.7	 7521.0	...
5071481	  761.8	  485.3	 7542.0	...
5071482	  760.7	  478.4	 7561.0	...
5071483	  760.0	  474.3	 7575.0	...
5071484	  759.7	  471.3	 7584.0	...
5071485	  758.9	  466.3	 7597.0	...
5071486	  758.3	  461.9	 7612.0	...
5071487	  757.6	  455.3	 7631.0	...
5071488	  757.2	  452.5	 7646.0	...
5071489	  756.1	  447.4	 7666.0	...
5071490	  754.1	  444.2	 7678.0	...
ESACC R  5071245	5071490	246	  720.3	  374.6	  754.1	  444.2	   1.62	   1311
SFIX R   5071491
5071491	  752.2	  439.5	 7694.0	...
5071492	  750.4	  436.9	 7705.0	...
5071493	  749.5	  433.4	 7724.0	...
5071494	  749.4	  429.4	 7739.0	...
5071495	  749.8	  425.3	 7757.0	...
5071496	  750.2	  420.9	 7764.0	...
5071497	  750.5	  418.6	 7770.0	...
5071498	  750.8	  414.1	 7783.0	...
5071499	  751.4	  411.6	 7796.0	...
5071500	  751.2	  408.7	 7806.0	...
5071501	  751.0	  407.8	 7806.0	...
5071502	  750.4	  404.6	 7818.0	...
5071503	  750.1	  401.4	 7835.0	...
5071504	  749.9	  396.3	 7851.0	...
5071505	  749.9	  393.3	 7855.0	...
5071506	  749.7	  390.2	 7855.0	...
5071507	  747.9	  389.3	 7857.0	...
5071508	  746.1	  388.4	 7859.0	...
5071509	  744.5	  387.6	 7866.0	...
5071510	  744.6	  386.5	 7873.0	...
5071511	  744.6	  383.5	 7886.0	...
5071512	  743.1	  381.2	 7891.0	...
5071513	  741.7	  379.0	 7899.0	...
5071514	  740.7	  378.0	 7901.0	...
5071515	  741.8	  374.0	 7914.0	...
5071516	  743.0	  371.2	 7925.0	...
5071517	  743.4	  369.2	 7936.0	...
5071518	  741.8	  368.1	 7941.0	...
5071519	  740.1	  365.8	 7951.0	...
5071520	  739.8	  361.2	 7964.0	...
5071521	  740.0	  358.5	 7970.0	...
5071522	  739.8	  356.3	 7970.0	...
5071523	  738.9	  355.5	 7969.0	...
5071524	  738.2	  353.9	 7972.0	...
5071525	  738.3	  352.9	 7977.0	...
5071526	  739.4	  352.7	 7983.0	...
5071527	  741.0	  353.2	 7983.0	...
5071528	  742.6	  353.0	 7981.0	...
5071529	  744.2	  351.7	 7978.0	...
5071530	  745.5	  350.4	 7978.0	...
5071531	  746.4	  349.2	 7978.0	...
5071532	  746.6	  349.7	 7978.0	...
5071533	  746.8	  350.2	 7979.0	...
5071534	  747.0	  350.4	 7979.0	...
5071535	  746.9	  349.8	 7980.0	...
5071536	  746.8	  348.6	 7984.0	...
5071537	  746.8	  347.7	 7989.0	...
5071538	  746.5	  346.4	 7994.0	...
5071539	  746.0	  344.6	 7994.0	...
5071540	  745.4	  342.5	 7998.0	...
5071541	  745.2	  341.3	 8002.0	...
5071542	  745.1	  341.2	 8006.0	...
5071543	  745.2	  341.6	 8004.0	...
5071544	  745.4	  342.2	 8003.0	...
5071545	  745.8	  342.5	 8006.0	...
5071546	  745.9	  340.3	 8009.0	...
5071547	  746.2	  338.0	 8011.0	...
5071548	  746.2	  336.1	 8011.0	...
5071549	  746.6	  336.3	 8010.0	...
5071550	  746.7	  337.3	 8008.0	...
5071551	  746.2	  338.0	 8006.0	...
5071552	  745.5	  337.9	 8005.0	...
5071553	  744.8	  337.2	 8005.0	...
5071554	  745.7	  336.4	 8006.0	...
5071555	  746.8	  336.6	 8006.0	...
5071556	  748.2	  336.4	 8003.0	...
5071557	  748.4	  336.4	 7999.0	...
5071558	  748.6	  336.3	 7995.0	...
5071559	  748.6	  336.9	 7995.0	...
5071560	  748.6	  337.4	 7994.0	...
5071561	  748.5	  339.2	 7990.0	...
5071562	  748.6	  340.7	 7990.0	...
5071563	  748.4	  341.0	 7988.0	...
5071564	  748.4	  339.6	 7989.0	...
5071565	  749.2	  337.3	 7987.0	...
5071566	  749.8	  336.3	 7987.0	...
5071567	  750.2	  337.3	 7988.0	...
5071568	  750.3	  339.1	 7989.0	...
5071569	  751.0	  340.9	 7990.0	...
5071570	  752.1	  340.7	 7993.0	...
5071571	  752.4	  340.4	 7994.0	...
5071572	  752.5	  340.1	 7995.0	...
5071573	  752.3	  339.9	 7998.0	...
5071574	  752.1	  339.4	 8001.0	...
5071575	  751.9	  338.4	 8007.0	...
5071576	  752.6	  336.5	 8009.0	...
5071577	  753.4	  335.0	 8012.0	...
5071578	  752.1	  336.0	 8005.0	...
5071579	  750.0	  337.8	 7999.0	...
5071580	  747.4	  340.5	 7992.0	...
5071581	  747.1	  341.8	 7984.0	...
5071582	  747.0	  343.1	 7976.0	...
5071583	  747.0	  344.7	 7969.0	...
5071584	  746.7	  345.6	 7969.0	...
5071585	  746.2	  346.6	 7969.0	...
5071586	  746.1	  346.7	 7970.0	...
5071587	  748.7	  340.9	 7973.0	...
5071588	  751.6	  335.2	 7976.0	...
5071589	  754.6	  330.7	 7974.0	...
EFIX R   5071491	5071589	99	  747.1	  359.1	   7945
SSACC R  5071590
5071590	  754.7	  332.3	 7968.0	...
5071591	  753.2	  337.0	 7957.0	...
5071592	  751.4	  339.8	 7952.0	...
5071593	  749.7	  342.4	 7948.0	...
5071594	  749.3	  342.2	 7948.0	...
5071595	  748.9	  342.6	 7944.0	...
5071596	  748.5	  342.6	 7942.0	...
5071597	  748.1	  342.3	 7941.0	...
5071598	  743.1	  358.4	 7903.0	...
5071599	  738.2	  375.2	 7864.0	...
5071600	  733.5	  393.0	 7824.0	...
5071601	  733.6	  394.0	 7822.0	...
5071602	  733.8	  395.2	 7821.0	...
5071603	  733.8	  396.1	 7823.0	...
5071604	  733.8	  397.2	 7824.0	...
5071605	  733.8	  398.2	 7823.0	...
5071606	  733.8	  398.4	 7821.0	...
ESACC R  5071590	5071606	17	  754.7	  332.3	  733.8	  398.4	   1.44	    147
SFIX R   5071607
5071607	  733.9	  398.7	 7818.0	...
5071608	  734.0	  399.0	 7818.0	...
5071609	  734.0	  399.2	 7817.0	...
5071610	  734.0	  399.9	 7816.0	...
5071611	  734.1	  400.8	 7816.0	...
5071612	  734.2	  401.6	 7818.0	...
5071613	  734.3	  401.9	 7819.0	...
5071614	  734.1	  401.9	 7818.0	...
5071615	  733.9	  402.1	 7817.0	...
5071616	  733.8	  402.4	 7816.0	...
5071617	  734.0	  402.6	 7815.0	...
5071618	  733.7	  402.8	 7815.0	...
5071619	  733.3	  403.2	 7815.0	...
5071620	  733.2	  403.7	 7815.0	...
5071621	  733.6	  404.2	 7814.0	...
5071622	  734.3	  404.3	 7814.0	...
5071623	  734.8	  404.6	 7813.0	...
5071624	  735.0	  404.9	 7812.0	...
5071625	  734.4	  404.3	 7811.0	...
5071626	  733.9	  403.7	 7810.0	...
5071627	  733.7	  403.2	 7809.0	...
5071628	  734.0	  403.1	 7808.0	...
5071629	  734.2	  402.8	 7809.0	...
5071630	  734.3	  402.3	 7811.0	...
5071631	  734.2	  402.1	 7813.0	...
5071632	  734.2	  402.1	 7814.0	...
5071633	  734.5	  402.5	 7815.0	...
5071634	  734.8	  402.8	 7816.0	...
5071635	  735.1	  403.1	 7817.0	...
5071636	  735.1	  403.1	 7815.0	...
5071637	  735.1	  403.0	 7815.0	...
5071638	  734.9	  403.0	 7814.0	...
5071639	  734.8	  403.1	 7814.0	...
5071640	  734.8	  403.3	 7813.0	...
5071641	  734.8	  403.4	 7812.0	...
5071642	  734.7	  403.1	 7811.0	...
5071643	  734.6	  402.7	 7810.0	...
5071644	  734.6	  402.6	 7810.0	...
5071645	  734.6	  402.7	 7809.0	...
5071646	  734.7	  402.7	 7810.0	...
5071647	  734.7	  402.6	 7811.0	...
5071648	  734.7	  402.5	 7812.0	...
5071649	  734.6	  402.5	 7813.0	...
5071650	  734.7	  402.6	 7813.0	...
5071651	  734.8	  402.9	 7812.0	...
5071652	  734.9	  403.5	 7812.0	...
5071653	  734.9	  404.1	 7811.0	...
5071654	  735.0	  404.6	 7811.0	...
5071655	  735.2	  404.7	 7809.0	...
5071656	  735.4	  404.7	 7806.0	...
5071657	  735.6	  404.6	 7804.0	...
5071658	  735.6	  404.5	 7803.0	...
5071659	  735.5	  404.8	 7804.0	...
5071660	  735.3	  405.3	 7806.0	...
5071661	  735.0	  405.8	 7808.0	...
5071662	  735.5	  405.6	 7809.0	...
5071663	  736.1	  405.3	 7814.0	...
5071664	  736.7	  405.4	 7819.0	...
5071665	  736.8	  405.8	 7823.0	...
5071666	  736.4	  405.8	 7824.0	...
5071667	  736.0	  405.4	 7821.0	...
5071668	  735.6	  405.4	 7817.0	...
5071669	  735.7	  405.8	 7813.0	...
5071670	  735.7	  406.4	 7813.0	...
5071671	  735.7	  406.5	 7813.0	...
5071672	  735.5	  406.6	 7815.0	...
5071673	  735.2	  406.5	 7818.0	...
5071674	  735.4	  406.4	 7818.0	...
5071675	  735.8	  406.2	 7815.0	...
5071676	  736.3	  406.0	 7812.0	...
5071677	  736.4	  405.9	 7814.0	...
5071678	  736.5	  405.8	 7817.0	...
5071679	  736.2	  405.9	 7819.0	...
5071680	  736.3	  406.0	 7817.0	...
5071681	  736.2	  406.0	 7814.0	...
5071682	  736.6	  406.1	 7813.0	...
5071683	  736.5	  406.3	 7813.0	...
5071684	  736.6	  406.5	 7813.0	...
5071685	  736.6	  406.5	 7812.0	...
5071686	  736.4	  406.5	 7811.0	...
5071687	  736.3	  406.5	 7810.0	...
5071688	  736.2	  406.5	 7809.0	...
5071689	  736.2	  406.0	 7810.0	...
5071690	  736.3	  405.5	 7810.0	...
5071691	  736.4	  405.9	 7811.0	...
5071692	  737.2	  406.7	 7812.0	...
5071693	  738.0	  407.6	 7813.0	...
5071694	  737.9	  406.9	 7814.0	...
5071695	  737.2	  406.1	 7814.0	...
5071696	  736.5	  405.3	 7813.0	...
5071697	  736.5	  405.3	 7813.0	...
5071698	  736.5	  405.4	 7814.0	...
5071699	  736.1	  405.4	 7815.0	...
5071700	  735.6	  405.0	 7816.0	...
5071701	  735.3	  404.6	 7819.0	...
5071702	  735.3	  404.3	 7822.0	...
5071703	  735.4	  404.4	 7825.0	...
5071704	  735.4	  404.5	 7827.0	...
5071705	  735.5	  404.5	 7827.0	...
5071706	  735.7	  404.4	 7828.0	...
5071707	  735.9	  404.2	 7828.0	...
5071708	  736.0	  403.9	 7827.0	...
5071709	  735.8	  403.8	 7827.0	...
5071710	  735.7	  404.1	 7824.0	...
5071711	  735.6	  404.4	 7821.0	...
5071712	  735.6	  404.3	 7819.0	...
5071713	  735.4	  403.4	 7820.0	...
5071714	  735.2	  402.6	 7821.0	...
5071715	  735.0	  402.0	 7820.0	...
5071716	  734.9	  401.8	 7821.0	...
5071717	  734.9	  401.8	 7822.0	...
5071718	  734.9	  402.1	 7823.0	...
5071719	  735.0	  402.4	 7823.0	...
5071720	  735.0	  402.4	 7825.0	...
5071721	  735.1	  402.3	 7828.0	...
5071722	  735.4	  402.4	 7831.0	...
5071723	  736.6	  402.8	 7833.0	...
5071724	  737.6	  403.1	 7830.0	...
5071725	  737.8	  402.8	 7826.0	...
5071726	  737.2	  402.0	 7822.0	...
5071727	  736.5	  401.2	 7822.0	...
5071728	  736.5	  401.1	 7824.0	...
5071729	  736.2	  401.2	 7824.0	...
5071730	  736.0	  401.6	 7825.0	...
5071731	  735.9	  401.9	 7824.0	...
5071732	  735.6	  402.1	 7824.0	...
5071733	  735.3	  402.1	 7824.0	...
5071734	  735.3	  402.0	 7825.0	...
5071735	  735.4	  401.3	 7824.0	...
5071736	  735.5	  400.7	 7824.0	...
5071737	  735.4	  400.3	 7825.0	...
5071738	  735.2	  400.6	 7826.0	...
5071739	  735.0	  400.9	 7830.0	...
5071740	  734.7	  401.1	 7833.0	...
5071741	  734.9	  401.0	 7835.0	...
5071742	  735.1	  400.6	 7836.0	...
5071743	  735.2	  400.2	 7837.0	...
5071744	  735.0	  399.7	 7839.0	...
5071745	  734.9	  399.4	 7840.0	...
5071746	  734.8	  399.6	 7841.0	...
5071747	  735.0	  400.0	 7842.0	...
5071748	  735.2	  400.3	 7841.0	...
5071749	  735.4	  400.2	 7841.0	...
5071750	  735.2	  400.2	 7841.0	...
5071751	  735.1	  399.8	 7841.0	...
5071752	  734.9	  399.4	 7842.0	...
5071753	  735.3	  399.1	 7844.0	...
5071754	  735.9	  399.3	 7845.0	...
5071755	  736.5	  399.5	 7845.0	...
5071756	  736.6	  399.6	 7845.0	...
5071757	  736.5	  399.6	 7845.0	...
5071758	  736.3	  399.9	 7844.0	...
5071759	  736.2	  400.3	 7844.0	...
5071760	  736.1	  400.9	 7847.0	...
5071761	  736.0	  401.1	 7849.0	...
5071762	  736.0	  401.1	 7852.0	...
5071763	  736.3	  400.9	 7852.0	...
5071764	  736.6	  400.8	 7851.0	...
5071765	  736.3	  400.8	 7848.0	...
5071766	  735.4	  400.6	 7846.0	...
5071767	  734.7	  400.5	 7843.0	...
5071768	  734.7	  400.3	 7841.0	...
5071769	  734.8	  400.4	 7838.0	...
5071770	  735.0	  400.0	 7837.0	...
5071771	  735.3	  399.6	 7837.0	...
5071772	  735.6	  399.4	 7839.0	...
5071773	  735.8	  399.7	 7841.0	...
5071774	  735.8	  400.1	 7843.0	...
5071775	  735.8	  400.2	 7844.0	...
EFIX R   5071607	5071775	169	  735.4	  403.0	   7822
SSACC R  5071776
5071776	  735.3	  400.2	 7845.0	...
5071777	  734.7	  400.2	 7849.0	...
5071778	  734.5	  400.1	 7853.0	...
5071779	  735.1	  400.8	 7857.0	...
5071780	  735.9	  403.2	 7856.0	...
5071781	  736.3	  406.0	 7855.0	...
5071782	  737.1	  410.7	 7854.0	...
5071783	  737.8	  415.3	 7854.0	...
5071784	  738.5	  421.7	 7855.0	...
5071785	  739.1	  428.7	 7859.0	...
5071786	  740.0	  438.0	 7863.0	...
5071787	  740.8	  449.9	 7868.0	...
5071788	  741.4	  460.4	 7869.0	...
5071789	  740.9	  472.2	 7879.0	...
5071790	  740.5	  482.5	 7888.0	...
5071791	  739.6	  495.5	 7903.0	...
5071792	  738.1	  508.0	 7909.0	...
5071793	  737.0	  521.0	 7919.0	...
5071794	  734.3	  535.9	 7930.0	...
5071795	  731.2	  551.8	 7944.0	...
5071796	  727.1	  569.5	 7959.0	...
5071797	  724.0	  586.5	 7971.0	...
5071798	  722.3	  603.8	 7987.0	...
5071799	  720.5	  623.6	 7996.0	...
5071800	  719.3	  644.5	 8004.0	...
5071801	  716.6	  666.9	 8007.0	...
5071802	  714.5	  688.8	 8010.0	...
5071803	  711.5	  710.6	 8010.0	...
5071804	  711.2	  733.7	 8011.0	...
5071805	  710.6	  756.8	 8015.0	...
5071806	  711.1	  781.1	 8019.0	...
5071807	  711.3	  805.3	 8022.0	...
5071808	  709.5	  829.3	 8019.0	...
5071809	  707.6	  854.5	 8014.0	...
5071810	  704.1	  880.5	 8008.0	...
5071811	  702.5	  906.8	 8006.0	...
5071812	  700.0	  934.5	 8002.0	...
5071813	  698.3	  960.6	 7993.0	...
5071814	  696.2	  986.4	 7984.0	...
5071815	  695.1	 1011.0	 7979.0	...
5071816	  693.4	 1037.4	 7971.0	...
5071817	  692.2	 1066.4	 7964.0	...
5071818	  690.9	 1093.8	 7953.0	...
5071819	  689.0	 1119.8	 7948.0	...
5071820	  686.6	 1145.3	 7940.0	...
5071821	  682.5	 1170.5	 7932.0	...
5071822	  677.6	 1197.8	 7920.0	...
5071823	  672.1	 1223.1	 7910.0	...
5071824	  666.7	 1249.2	 7904.0	...
5071825	  663.1	 1276.6	 7897.0	...
5071826	  659.5	 1304.2	 7891.0	...
5071827	  655.7	 1333.2	 7879.0	...
5071828	  651.0	 1360.0	 7872.0	...
5071829	  644.9	 1390.4	 7857.0	...
5071830	  640.1	 1419.1	 7848.0	...
5071831	  634.6	 1448.9	 7836.0	...
5071832	  630.7	 1476.2	 7829.0	...
5071833	  626.0	 1504.7	 7814.0	...
5071834	  623.1	 1531.3	 7801.0	...
5071835	  620.9	 1557.1	 7790.0	...
5071836	  618.1	 1581.9	 7788.0	...
5071837	  615.0	 1606.2	 7775.0	...
5071838	  612.3	 1632.7	 7761.0	...
5071839	  610.0	 1658.0	 7744.0	...
5071840	  607.5	 1687.0	 7739.0	...
5071841	  604.0	 1714.4	 7725.0	...
5071842	  600.8	 1744.0	 7709.0	...
5071843	  597.9	 1771.5	 7686.0	...
5071844	  594.5	 1801.0	 7669.0	...
5071845	  591.2	 1831.6	 7653.0	...
5071846	  587.7	 1861.7	 7640.0	...
5071847	  584.9	 1888.9	 7632.0	...
5071848	  580.7	 1913.2	 7622.0	...
5071849	  576.5	 1939.7	 7617.0	...
5071850	  572.6	 1965.3	 7609.0	...
5071851	  569.1	 1993.3	 7605.0	...
5071852	  566.6	 2017.3	 7596.0	...
5071853	  563.2	 2043.4	 7590.0	...
5071854	  560.5	 2069.6	 7579.0	...
5071855	  557.3	 2094.8	 7571.0	...
5071856	  554.3	 2120.1	 7564.0	...
5071857	  551.9	 2145.1	 7562.0	...
5071858	  549.9	 2169.8	 7557.0	...
5071859	  548.2	 2193.7	 7548.0	...
5071860	  546.3	 2213.5	 7536.0	...
5071861	  544.2	 2233.8	 7526.0	...
5071862	  543.3	 2251.5	 7521.0	...
5071863	  542.9	 2264.0	 7521.0	...
5071864	  542.7	 2284.4	 7520.0	...
5071865	  542.6	 2299.1	 7529.0	...
5071866	  541.8	 2319.2	 7540.0	...
5071867	  540.7	 2335.0	 7550.0	...
5071868	  539.1	 2357.3	 7549.0	...
5071869	  536.4	 2383.9	 7546.0	...
SBLINK R 5071870
5071870	   .	   .	    0.0	...
5071871	   .	   .	    0.0	...
5071872	   .	   .	    0.0	...
5071873	   .	   .	    0.0	...
5071874	   .	   .	    0.0	...
5071875	   .	   .	    0.0	...
5071876	   .	   .	    0.0	...
5071877	   .	   .	    0.0	...
5071878	   .	   .	    0.0	...
5071879	   .	   .	    0.0	...
5071880	   .	   .	    0.0	...
5071881	   .	   .	    0.0	...
5071882	   .	   .	    0.0	...
5071883	   .	   .	    0.0	...
5071884	   .	   .	    0.0	...
5071885	   .	   .	    0.0	...
5071886	   .	   .	    0.0	...
5071887	   .	   .	    0.0	...
5071888	   .	   .	    0.0	...
5071889	   .	   .	    0.0	...
5071890	   .	   .	    0.0	...
5071891	   .	   .	    0.0	...
5071892	   .	   .	    0.0	...
5071893	   .	   .	    0.0	...
5071894	   .	   .	    0.0	...
5071895	   .	   .	    0.0	...
5071896	   .	   .	    0.0	...
5071897	   .	   .	    0.0	...
5071898	   .	   .	    0.0	...
5071899	   .	   .	    0.0	...
5071900	   .	   .	    0.0	...
5071901	   .	   .	    0.0	...
5071902	   .	   .	    0.0	...
5071903	   .	   .	    0.0	...
5071904	   .	   .	    0.0	...
5071905	   .	   .	    0.0	...
5071906	   .	   .	    0.0	...
5071907	   .	   .	    0.0	...
5071908	   .	   .	    0.0	...
5071909	   .	   .	    0.0	...
5071910	   .	   .	    0.0	...
5071911	   .	   .	    0.0	...
5071912	   .	   .	    0.0	...
5071913	   .	   .	    0.0	...
5071914	   .	   .	    0.0	...
5071915	   .	   .	    0.0	...
5071916	   .	   .	    0.0	...
5071917	   .	   .	    0.0	...
5071918	   .	   .	    0.0	...
5071919	   .	   .	    0.0	...
5071920	   .	   .	    0.0	...
5071921	   .	   .	    0.0	...
5071922	   .	   .	    0.0	...
5071923	   .	   .	    0.0	...
5071924	   .	   .	    0.0	...
5071925	   .	   .	    0.0	...
5071926	   .	   .	    0.0	...
5071927	   .	   .	    0.0	...
5071928	   .	   .	    0.0	...
5071929	   .	   .	    0.0	...
5071930	   .	   .	    0.0	...
5071931	   .	   .	    0.0	...
5071932	   .	   .	    0.0	...
5071933	   .	   .	    0.0	...
5071934	   .	   .	    0.0	...
5071935	   .	   .	    0.0	...
5071936	   .	   .	    0.0	...
5071937	   .	   .	    0.0	...
5071938	   .	   .	    0.0	...
5071939	   .	   .	    0.0	...
5071940	   .	   .	    0.0	...
5071941	   .	   .	    0.0	...
5071942	   .	   .	    0.0	...
5071943	   .	   .	    0.0	...
5071944	   .	   .	    0.0	...
5071945	   .	   .	    0.0	...
5071946	   .	   .	    0.0	...
5071947	   .	   .	    0.0	...
5071948	   .	   .	    0.0	...
5071949	   .	   .	    0.0	...
5071950	   .	   .	    0.0	...
5071951	   .	   .	    0.0	...
5071952	   .	   .	    0.0	...
5071953	   .	   .	    0.0	...
5071954	   .	   .	    0.0	...
5071955	   .	   .	    0.0	...
5071956	   .	   .	    0.0	...
5071957	   .	   .	    0.0	...
5071958	   .	   .	    0.0	...
5071959	   .	   .	    0.0	...
5071960	   .	   .	    0.0	...
5071961	   .	   .	    0.0	...
5071962	   .	   .	    0.0	...
5071963	   .	   .	    0.0	...
5071964	   .	   .	    0.0	...
5071965	   .	   .	    0.0	...
5071966	   .	   .	    0.0	...
5071967	   .	   .	    0.0	...
5071968	   .	   .	    0.0	...
5071969	   .	   .	    0.0	...
5071970	   .	   .	    0.0	...
5071971	   .	   .	    0.0	...
5071972	   .	   .	    0.0	...
5071973	   .	   .	    0.0	...
5071974	   .	   .	    0.0	...
5071975	   .	   .	    0.0	...
5071976	   .	   .	    0.0	...
5071977	   .	   .	    0.0	...
5071978	   .	   .	    0.0	...
5071979	   .	   .	    0.0	...
5071980	   .	   .	    0.0	...
5071981	   .	   .	    0.0	...
5071982	   .	   .	    0.0	...
5071983	   .	   .	    0.0	...
5071984	   .	   .	    0.0	...
5071985	   .	   .	    0.0	...
5071986	   .	   .	    0.0	...
5071987	   .	   .	    0.0	...
5071988	   .	   .	    0.0	...
5071989	   .	   .	    0.0	...
5071990	   .	   .	    0.0	...
5071991	   .	   .	    0.0	...
5071992	   .	   .	    0.0	...
5071993	   .	   .	    0.0	...
5071994	   .	   .	    0.0	...
5071995	   .	   .	    0.0	...
5071996	   .	   .	    0.0	...
5071997	   .	   .	    0.0	...
5071998	   .	   .	    0.0	...
5071999	   .	   .	    0.0	...
5072000	   .	   .	    0.0	...
5072001	   .	   .	    0.0	...
5072002	   .	   .	    0.0	...
5072003	   .	   .	    0.0	...
5072004	   .	   .	    0.0	...
5072005	   .	   .	    0.0	...
5072006	   .	   .	    0.0	...
5072007	   .	   .	    0.0	...
5072008	   .	   .	    0.0	...
5072009	   .	   .	    0.0	...
5072010	   .	   .	    0.0	...
5072011	   .	   .	    0.0	...
5072012	   .	   .	    0.0	...
5072013	   .	   .	    0.0	...
5072014	   .	   .	    0.0	...
5072015	   .	   .	    0.0	...
5072016	   .	   .	    0.0	...
5072017	   .	   .	    0.0	...
5072018	   .	   .	    0.0	...
5072019	   .	   .	    0.0	...
5072020	   .	   .	    0.0	...
5072021	   .	   .	    0.0	...
5072022	   .	   .	    0.0	...
5072023	   .	   .	    0.0	...
5072024	   .	   .	    0.0	...
5072025	   .	   .	    0.0	...
5072026	   .	   .	    0.0	...
5072027	   .	   .	    0.0	...
5072028	   .	   .	    0.0	...
5072029	   .	   .	    0.0	...
5072030	   .	   .	    0.0	...
5072031	   .	   .	    0.0	...
5072032	   .	   .	    0.0	...
5072033	   .	   .	    0.0	...
5072034	   .	   .	    0.0	...
5072035	   .	   .	    0.0	...
5072036	   .	   .	    0.0	...
5072037	   .	   .	    0.0	...
5072038	   .	   .	    0.0	...
5072039	   .	   .	    0.0	...
5072040	   .	   .	    0.0	...
5072041	   .	   .	    0.0	...
5072042	   .	   .	    0.0	...
5072043	   .	   .	    0.0	...
5072044	   .	   .	    0.0	...
5072045	   .	   .	    0.0	...
5072046	   .	   .	    0.0	...
5072047	   .	   .	    0.0	...
5072048	   .	   .	    0.0	...
5072049	   .	   .	    0.0	...
5072050	   .	   .	    0.0	...
5072051	   .	   .	    0.0	...
5072052	   .	   .	    0.0	...
5072053	   .	   .	    0.0	...
5072054	   .	   .	    0.0	...
5072055	   .	   .	    0.0	...
5072056	   .	   .	    0.0	...
5072057	   .	   .	    0.0	...
5072058	   .	   .	    0.0	...
5072059	   .	   .	    0.0	...
5072060	   .	   .	    0.0	...
5072061	   .	   .	    0.0	...
5072062	   .	   .	    0.0	...
5072063	   .	   .	    0.0	...
5072064	   .	   .	    0.0	...
5072065	   .	   .	    0.0	...
5072066	   .	   .	    0.0	...
5072067	   .	   .	    0.0	...
5072068	   .	   .	    0.0	...
5072069	   .	   .	    0.0	...
5072070	   .	   .	    0.0	...
5072071	   .	   .	    0.0	...
5072072	   .	   .	    0.0	...
5072073	   .	   .	    0.0	...
5072074	   .	   .	    0.0	...
5072075	   .	   .	    0.0	...
5072076	   .	   .	    0.0	...
5072077	   .	   .	    0.0	...
5072078	   .	   .	    0.0	...
5072079	   .	   .	    0.0	...
5072080	   .	   .	    0.0	...
5072081	   .	   .	    0.0	...
5072082	   .	   .	    0.0	...
5072083	   .	   .	    0.0	...
5072084	   .	   .	    0.0	...
5072085	   .	   .	    0.0	...
5072086	   .	   .	    0.0	...
5072087	   .	   .	    0.0	...
5072088	   .	   .	    0.0	...
5072089	   .	   .	    0.0	...
5072090	   .	   .	    0.0	...
5072091	   .	   .	    0.0	...
5072092	   .	   .	    0.0	...
5072093	   .	   .	    0.0	...
5072094	   .	   .	    0.0	...
5072095	   .	   .	    0.0	...
5072096	   .	   .	    0.0	...
5072097	   .	   .	    0.0	...
5072098	   .	   .	    0.0	...
5072099	   .	   .	    0.0	...
5072100	   .	   .	    0.0	...
5072101	   .	   .	    0.0	...
5072102	   .	   .	    0.0	...
5072103	   .	   .	    0.0	...
5072104	   .	   .	    0.0	...
5072105	   .	   .	    0.0	...
5072106	   .	   .	    0.0	...
5072107	   .	   .	    0.0	...
5072108	   .	   .	    0.0	...
5072109	   .	   .	    0.0	...
5072110	   .	   .	    0.0	...
5072111	   .	   .	    0.0	...
5072112	   .	   .	    0.0	...
5072113	   .	   .	    0.0	...
5072114	   .	   .	    0.0	...
5072115	   .	   .	    0.0	...
5072116	   .	   .	    0.0	...
5072117	   .	   .	    0.0	...
5072118	   .	   .	    0.0	...
5072119	   .	   .	    0.0	...
5072120	   .	   .	    0.0	...
5072121	   .	   .	    0.0	...
5072122	   .	   .	    0.0	...
5072123	   .	   .	    0.0	...
5072124	   .	   .	    0.0	...
5072125	   .	   .	    0.0	...
5072126	   .	   .	    0.0	...
5072127	   .	   .	    0.0	...
5072128	   .	   .	    0.0	...
5072129	   .	   .	    0.0	...
5072130	   .	   .	    0.0	...
5072131	   .	   .	    0.0	...
5072132	   .	   .	    0.0	...
5072133	   .	   .	    0.0	...
5072134	   .	   .	    0.0	...
5072135	   .	   .	    0.0	...
5072136	   .	   .	    0.0	...
5072137	   .	   .	    0.0	...
5072138	   .	   .	    0.0	...
5072139	   .	   .	    0.0	...
5072140	   .	   .	    0.0	...
5072141	   .	   .	    0.0	...
5072142	   .	   .	    0.0	...
5072143	   .	   .	    0.0	...
5072144	   .	   .	    0.0	...
5072145	   .	   .	    0.0	...
5072146	   .	   .	    0.0	...
5072147	   .	   .	    0.0	...
5072148	   .	   .	    0.0	...
5072149	   .	   .	    0.0	...
5072150	   .	   .	    0.0	...
5072151	   .	   .	    0.0	...
5072152	   .	   .	    0.0	...
5072153	   .	   .	    0.0	...
5072154	   .	   .	    0.0	...
5072155	   .	   .	    0.0	...
5072156	   .	   .	    0.0	...
5072157	   .	   .	    0.0	...
5072158	   .	   .	    0.0	...
5072159	   .	   .	    0.0	...
5072160	   .	   .	    0.0	...
5072161	   .	   .	    0.0	...
5072162	   .	   .	    0.0	...
5072163	   .	   .	    0.0	...
5072164	   .	   .	    0.0	...
5072165	   .	   .	    0.0	...
5072166	   .	   .	    0.0	...
5072167	   .	   .	    0.0	...
5072168	   .	   .	    0.0	...
5072169	   .	   .	    0.0	...
5072170	   .	   .	    0.0	...
5072171	   .	   .	    0.0	...
5072172	   .	   .	    0.0	...
5072173	   .	   .	    0.0	...
5072174	   .	   .	    0.0	...
5072175	   .	   .	    0.0	...
5072176	   .	   .	    0.0	...
5072177	   .	   .	    0.0	...
5072178	   .	   .	    0.0	...
5072179	   .	   .	    0.0	...
5072180	   .	   .	    0.0	...
5072181	   .	   .	    0.0	...
5072182	   .	   .	    0.0	...
5072183	   .	   .	    0.0	...
5072184	   .	   .	    0.0	...
5072185	   .	   .	    0.0	...
5072186	   .	   .	    0.0	...
5072187	   .	   .	    0.0	...
5072188	   .	   .	    0.0	...
5072189	   .	   .	    0.0	...
5072190	   .	   .	    0.0	...
5072191	   .	   .	    0.0	...
5072192	   .	   .	    0.0	...
5072193	   .	   .	    0.0	...
5072194	   .	   .	    0.0	...
5072195	   .	   .	    0.0	...
5072196	   .	   .	    0.0	...
5072197	   .	   .	    0.0	...
5072198	   .	   .	    0.0	...
5072199	   .	   .	    0.0	...
5072200	   .	   .	    0.0	...
5072201	   .	   .	    0.0	...
5072202	   .	   .	    0.0	...
5072203	   .	   .	    0.0	...
5072204	   .	   .	    0.0	...
5072205	   .	   .	    0.0	...
5072206	   .	   .	    0.0	...
5072207	   .	   .	    0.0	...
5072208	   .	   .	    0.0	...
5072209	   .	   .	    0.0	...
5072210	   .	   .	    0.0	...
5072211	   .	   .	    0.0	...
5072212	   .	   .	    0.0	...
5072213	   .	   .	    0.0	...
5072214	   .	   .	    0.0	...
5072215	   .	   .	    0.0	...
5072216	   .	   .	    0.0	...
5072217	   .	   .	    0.0	...
5072218	   .	   .	    0.0	...
5072219	   .	   .	    0.0	...
5072220	   .	   .	    0.0	...
5072221	   .	   .	    0.0	...
5072222	   .	   .	    0.0	...
5072223	   .	   .	    0.0	...
5072224	   .	   .	    0.0	...
5072225	   .	   .	    0.0	...
5072226	   .	   .	    0.0	...
5072227	   .	   .	    0.0	...
5072228	   .	   .	    0.0	...
5072229	   .	   .	    0.0	...
5072230	   .	   .	    0.0	...
MSG	5072231 0000 _ Number On
5072231	   .	   .	    0.0	...
5072232	   .	   .	    0.0	...
5072233	   .	   .	    0.0	...
5072234	   .	   .	    0.0	...
5072235	   .	   .	    0.0	...
5072236	   .	   .	    0.0	...
5072237	   .	   .	    0.0	...
5072238	   .	   .	    0.0	...
5072239	   .	   .	    0.0	...
5072240	   .	   .	    0.0	...
5072241	   .	   .	    0.0	...
5072242	   .	   .	    0.0	...
5072243	   .	   .	    0.0	...
5072244	   .	   .	    0.0	...
5072245	   .	   .	    0.0	...
5072246	   .	   .	    0.0	...
5072247	   .	   .	    0.0	...
5072248	   .	   .	    0.0	...
5072249	   .	   .	    0.0	...
5072250	   .	   .	    0.0	...
5072251	   .	   .	    0.0	...
5072252	   .	   .	    0.0	...
5072253	   .	   .	    0.0	...
5072254	   .	   .	    0.0	...
5072255	   .	   .	    0.0	...
5072256	   .	   .	    0.0	...
5072257	   .	   .	    0.0	...
5072258	   .	   .	    0.0	...
5072259	   .	   .	    0.0	...
5072260	   .	   .	    0.0	...
5072261	   .	   .	    0.0	...
5072262	   .	   .	    0.0	...
5072263	   .	   .	    0.0	...
5072264	   .	   .	    0.0	...
5072265	   .	   .	    0.0	...
5072266	   .	   .	    0.0	...
5072267	   .	   .	    0.0	...
5072268	   .	   .	    0.0	...
5072269	   .	   .	    0.0	...
5072270	   .	   .	    0.0	...
5072271	   .	   .	    0.0	...
5072272	   .	   .	    0.0	...
5072273	   .	   .	    0.0	...
5072274	   .	   .	    0.0	...
5072275	   .	   .	    0.0	...
5072276	   .	   .	    0.0	...
5072277	   .	   .	    0.0	...
5072278	   .	   .	    0.0	...
5072279	   .	   .	    0.0	...
5072280	   .	   .	    0.0	...
5072281	   .	   .	    0.0	...
5072282	   .	   .	    0.0	...
5072283	   .	   .	    0.0	...
5072284	   .	   .	    0.0	...
5072285	   .	   .	    0.0	...
5072286	   .	   .	    0.0	...
5072287	   .	   .	    0.0	...
5072288	   .	   .	    0.0	...
5072289	   .	   .	    0.0	...
5072290	   .	   .	    0.0	...
5072291	   .	   .	    0.0	...
5072292	   .	   .	    0.0	...
5072293	   .	   .	    0.0	...
5072294	   .	   .	    0.0	...
5072295	   .	   .	    0.0	...
5072296	   .	   .	    0.0	...
5072297	   .	   .	    0.0	...
5072298	   .	   .	    0.0	...
5072299	   .	   .	    0.0	...
5072300	   .	   .	    0.0	...
5072301	   .	   .	    0.0	...
5072302	   .	   .	    0.0	...
5072303	   .	   .	    0.0	...
5072304	   .	   .	    0.0	...
5072305	   .	   .	    0.0	...
5072306	   .	   .	    0.0	...
5072307	   .	   .	    0.0	...
5072308	   .	   .	    0.0	...
5072309	   .	   .	    0.0	...
5072310	   .	   .	    0.0	...
5072311	   .	   .	    0.0	...
5072312	   .	   .	    0.0	...
5072313	   .	   .	    0.0	...
5072314	   .	   .	    0.0	...
5072315	   .	   .	    0.0	...
5072316	   .	   .	    0.0	...
5072317	   .	   .	    0.0	...
5072318	   .	   .	    0.0	...
5072319	   .	   .	    0.0	...
5072320	   .	   .	    0.0	...
5072321	   .	   .	    0.0	...
5072322	   .	   .	    0.0	...
5072323	   .	   .	    0.0	...
5072324	   .	   .	    0.0	...
5072325	   .	   .	    0.0	...
5072326	   .	   .	    0.0	...
5072327	   .	   .	    0.0	...
5072328	   .	   .	    0.0	...
5072329	   .	   .	    0.0	...
5072330	   .	   .	    0.0	...
5072331	   .	   .	    0.0	...
5072332	   .	   .	    0.0	...
5072333	   .	   .	    0.0	...
5072334	   .	   .	    0.0	...
5072335	   .	   .	    0.0	...
5072336	   .	   .	    0.0	...
5072337	   .	   .	    0.0	...
5072338	   .	   .	    0.0	...
5072339	   .	   .	    0.0	...
5072340	   .	   .	    0.0	...
5072341	   .	   .	    0.0	...
5072342	   .	   .	    0.0	...
5072343	   .	   .	    0.0	...
5072344	   .	   .	    0.0	...
5072345	   .	   .	    0.0	...
5072346	   .	   .	    0.0	...
5072347	   .	   .	    0.0	...
5072348	   .	   .	    0.0	...
5072349	   .	   .	    0.0	...
EBLINK R 5071870	5072349	480
5072350	  848.6	 1475.9	 4017.0	...
5072351	  848.6	 1475.9	 4017.0	...
5072352	  846.6	 1463.5	 4060.0	...
5072353	  843.3	 1439.7	 4141.0	...
5072354	  839.9	 1405.3	 4269.0	...
5072355	  838.3	 1373.1	 4386.0	...
5072356	  831.4	 1345.0	 4508.0	...
5072357	  824.4	 1318.0	 4602.0	...
5072358	  817.4	 1290.9	 4719.0	...
5072359	  811.8	 1263.0	 4816.0	...
5072360	  805.9	 1235.2	 4934.0	...
5072361	  798.6	 1209.5	 5024.0	...
5072362	  795.8	 1183.9	 5126.0	...
5072363	  792.4	 1159.7	 5219.0	...
5072364	  784.1	 1136.4	 5314.0	...
5072365	  772.5	 1114.6	 5397.0	...
5072366	  761.8	 1092.0	 5481.0	...
5072367	  757.2	 1068.8	 5566.0	...
5072368	  756.2	 1044.2	 5659.0	...
5072369	  754.6	 1020.9	 5742.0	...
5072370	  751.8	  999.1	 5826.0	...
5072371	  748.3	  978.4	 5904.0	...
5072372	  745.0	  958.2	 5986.0	...
5072373	  741.5	  938.1	 6059.0	...
5072374	  739.0	  918.6	 6130.0	...
5072375	  736.6	  900.2	 6199.0	...
5072376	  735.7	  881.9	 6255.0	...
5072377	  734.8	  863.5	 6322.0	...
5072378	  733.8	  844.8	 6384.0	...
5072379	  732.3	  827.6	 6450.0	...
5072380	  730.5	  810.1	 6506.0	...
5072381	  728.7	  794.0	 6560.0	...
5072382	  727.2	  776.0	 6616.0	...
5072383	  726.3	  757.9	 6677.0	...
5072384	  725.3	  740.9	 6739.0	...
5072385	  724.4	  724.3	 6788.0	...
5072386	  724.4	  709.5	 6827.0	...
5072387	  724.2	  691.3	 6873.0	...
5072388	  724.6	  674.8	 6924.0	...
5072389	  723.6	  659.6	 6975.0	...
5072390	  722.7	  645.7	 7024.0	...
5072391	  721.6	  632.5	 7070.0	...
5072392	  721.4	  617.6	 7118.0	...
5072393	  721.4	  605.2	 7162.0	...
5072394	  721.0	  592.8	 7198.0	...
5072395	  721.3	  580.2	 7242.0	...
5072396	  721.6	  568.5	 7274.0	...
5072397	  721.7	  556.2	 7320.0	...
5072398	  720.5	  545.8	 7349.0	...
5072399	  719.7	  535.3	 7388.0	...
5072400	  720.3	  525.2	 7417.0	...
5072401	  720.9	  515.0	 7452.0	...
5072402	  721.1	  505.1	 7480.0	...
5072403	  720.2	  495.6	 7509.0	...
5072404	  719.4	  488.2	 7541.0	...
5072405	  718.4	  481.0	 7569.0	...
5072406	  717.5	  475.2	 7589.0	...
5072407	  715.2	  467.5	 7617.0	...
5072408	  712.3	  462.0	 7641.0	...
5072409	  709.4	  456.0	 7668.0	...
5072410	  712.0	  449.7	 7686.0	...
5072411	  715.2	  439.8	 7719.0	...
5072412	  718.5	  432.3	 7750.0	...
5072413	  715.1	  427.7	 7772.0	...
5072414	  712.0	  424.7	 7785.0	...
5072415	  709.2	  418.9	 7801.0	...
5072416	  709.2	  412.0	 7823.0	...
5072417	  709.9	  406.1	 7844.0	...
5072418	  710.1	  401.1	 7858.0	...
5072419	  709.8	  396.0	 7877.0	...
5072420	  707.8	  389.6	 7904.0	...
5072421	  706.3	  385.4	 7931.0	...
5072422	  706.5	  381.3	 7949.0	...
5072423	  707.2	  376.6	 7966.0	...
5072424	  707.8	  371.6	 7983.0	...
5072425	  708.1	  365.3	 8009.0	...
ESACC R  5071776	5072425	650	  735.3	  400.2	  708.1	  365.3	   0.93	    577
SFIX R   5072426
5072426	  709.2	  361.8	 8025.0	...
5072427	  709.4	  356.2	 8047.0	...
5072428	  708.3	  353.2	 8057.0	...
5072429	  707.1	  350.2	 8070.0	...
5072430	  707.1	  349.3	 8076.0	...
5072431	  706.8	  345.4	 8088.0	...
5072432	  706.6	  341.0	 8104.0	...
5072433	  705.8	  335.6	 8122.0	...
5072434	  704.7	  333.9	 8133.0	...
5072435	  703.6	  332.4	 8138.0	...
5072436	  702.9	  331.5	 8139.0	...
5072437	  703.2	  329.3	 8146.0	...
5072438	  704.6	  327.3	 8153.0	...
5072439	  705.6	  325.8	 8160.0	...
5072440	  706.8	  325.3	 8162.0	...
5072441	  707.3	  323.9	 8163.0	...
5072442	  707.7	  321.7	 8167.0	...
5072443	  707.7	  319.3	 8174.0	...
5072444	  707.5	  317.7	 8182.0	...
5072445	  707.3	  316.7	 8188.0	...
5072446	  707.7	  315.5	 8190.0	...
5072447	  708.3	  314.5	 8198.0	...
5072448	  709.2	  313.9	 8205.0	...
5072449	  710.2	  311.3	 8211.0	...
5072450	  710.6	  309.0	 8211.0	...
5072451	  710.5	  307.0	 8211.0	...
5072452	  709.6	  307.0	 8209.0	...
5072453	  709.0	  305.5	 8209.0	...
5072454	  709.0	  303.8	 8210.0	...
5072455	  709.1	  302.3	 8211.0	...
5072456	  709.3	  302.3	 8207.0	...
5072457	  709.4	  302.5	 8202.0	...
5072458	  711.1	  302.4	 8201.0	...
5072459	  713.9	  302.9	 8206.0	...
5072460	  716.8	  303.3	 8210.0	...
5072461	  717.4	  304.5	 8211.0	...
5072462	  716.7	  305.3	 8211.0	...
5072463	  716.1	  306.3	 8216.0	...
5072464	  716.6	  306.6	 8221.0	...
5072465	  717.6	  308.7	 8222.0	...
5072466	  719.0	  310.6	 8217.0	...
5072467	  719.8	  312.5	 8219.0	...
5072468	  719.6	  312.5	 8226.0	...
5072469	  718.6	  310.3	 8232.0	...
EFIX R   5072426	5072469	44	  710.1	  320.0	   8172
SSACC R  5072470
5072470	  720.1	  307.9	 8232.0	...
5072471	  722.3	  305.3	 8223.0	...
5072472	  724.1	  305.2	 8214.0	...
5072473	  723.9	  305.2	 8208.0	...
5072474	  723.7	  305.2	 8211.0	...
5072475	  724.2	  304.9	 8214.0	...
5072476	  724.4	  304.7	 8215.0	...
5072477	  724.7	  304.5	 8216.0	...
5072478	  719.0	  323.5	 8175.0	...
5072479	  713.0	  343.0	 8134.0	...
5072480	  707.1	  362.8	 8091.0	...
5072481	  706.7	  364.1	 8089.0	...
5072482	  706.4	  365.5	 8087.0	...
5072483	  706.2	  367.0	 8088.0	...
5072484	  706.7	  367.9	 8089.0	...
5072485	  707.0	  368.7	 8090.0	...
5072486	  707.1	  369.2	 8089.0	...
5072487	  707.0	  369.3	 8086.0	...
ESACC R  5072470	5072487	18	  720.1	  307.9	  707.0	  369.3	   1.30	    169
SFIX R   5072488
5072488	  706.8	  369.2	 8085.0	...
5072489	  706.8	  369.2	 8090.0	...
5072490	  706.9	  369.1	 8098.0	...
5072491	  707.3	  369.6	 8105.0	...
5072492	  707.7	  370.2	 8107.0	...
5072493	  708.0	  370.3	 8106.0	...
5072494	  708.0	  369.7	 8104.0	...
5072495	  708.0	  369.3	 8103.0	...
5072496	  708.1	  369.4	 8100.0	...
5072497	  708.5	  369.6	 8097.0	...
5072498	  709.0	  370.2	 8095.0	...
5072499	  709.6	  370.9	 8096.0	...
5072500	  709.8	  371.5	 8097.0	...
5072501	  709.2	  371.5	 8097.0	...
5072502	  708.4	  371.3	 8097.0	...
5072503	  707.6	  371.1	 8101.0	...
5072504	  707.4	  370.3	 8106.0	...
5072505	  707.2	  369.8	 8111.0	...
5072506	  706.9	  369.3	 8114.0	...
5072507	  706.8	  369.3	 8117.0	...
5072508	  707.1	  369.4	 8122.0	...
5072509	  707.4	  369.5	 8126.0	...
5072510	  707.5	  369.6	 8130.0	...
5072511	  707.3	  369.5	 8130.0	...
5072512	  706.9	  369.4	 8130.0	...
5072513	  706.7	  369.4	 8129.0	...
5072514	  706.9	  369.5	 8128.0	...
5072515	  707.3	  370.2	 8126.0	...
5072516	  707.9	  370.8	 8124.0	...
5072517	  708.0	  371.2	 8123.0	...
5072518	  708.1	  371.0	 8123.0	...
5072519	  708.0	  370.1	 8125.0	...
5072520	  707.8	  369.5	 8127.0	...
5072521	  707.8	  369.8	 8129.0	...
5072522	  707.8	  370.7	 8129.0	...
5072523	  707.8	  371.4	 8130.0	...
5072524	  708.0	  370.8	 8131.0	...
5072525	  708.2	  370.2	 8133.0	...
5072526	  708.8	  369.8	 8134.0	...
5072527	  709.2	  369.6	 8137.0	...
5072528	  709.4	  369.5	 8139.0	...
5072529	  709.3	  369.4	 8140.0	...
5072530	  709.1	  369.5	 8140.0	...
5072531	  709.0	  369.3	 8141.0	...
5072532	  709.0	  369.1	 8142.0	...
5072533	  708.9	  368.7	 8143.0	...
MSG	5072534 0000 _ Number Off
5072534	  708.9	  368.6	 8144.0	...
5072535	  708.8	  368.7	 8145.0	...
5072536	  708.6	  368.8	 8146.0	...
5072537	  708.7	  368.7	 8151.0	...
5072538	  709.0	  368.5	 8155.0	...
5072539	  709.9	  368.4	 8160.0	...
5072540	  710.6	  367.9	 8160.0	...
5072541	  710.9	  367.4	 8161.0	...
5072542	  710.6	  366.8	 8161.0	...
5072543	  710.9	  366.4	 8161.0	...
5072544	  711.3	  366.1	 8160.0	...
5072545	  711.8	  366.0	 8162.0	...
5072546	  711.9	  366.0	 8166.0	...
5072547	  712.1	  365.9	 8168.0	...
5072548	  712.3	  365.9	 8167.0	...
5072549	  712.6	  365.9	 8169.0	...
5072550	  713.1	  365.9	 8171.0	...
5072551	  713.6	  366.0	 8169.0	...
5072552	  713.1	  366.2	 8166.0	...
5072553	  712.2	  366.4	 8166.0	...
5072554	  711.8	  366.3	 8169.0	...
5072555	  712.1	  366.2	 8171.0	...
5072556	  712.5	  366.1	 8169.0	...
5072557	  712.6	  366.2	 8168.0	...
5072558	  713.2	  366.3	 8167.0	...
5072559	  713.7	  366.4	 8168.0	...
5072560	  714.1	  365.9	 8170.0	...
5072561	  714.2	  365.6	 8171.0	...
5072562	  714.3	  365.4	 8173.0	...
5072563	  714.0	  365.6	 8174.0	...
5072564	  713.8	  365.9	 8175.0	...
5072565	  713.7	  366.2	 8175.0	...
5072566	  714.6	  366.6	 8177.0	...
5072567	  715.5	  367.0	 8179.0	...
5072568	  716.2	  367.5	 8181.0	...
5072569	  716.3	  368.1	 8186.0	...
5072570	  716.3	  368.6	 8191.0	...
5072571	  716.1	  368.8	 8197.0	...
5072572	  716.0	  369.1	 8197.0	...
5072573	  716.1	  369.8	 8197.0	...
5072574	  716.3	  370.4	 8199.0	...
5072575	  716.4	  369.6	 8200.0	...
5072576	  716.4	  368.5	 8202.0	...
5072577	  716.2	  367.3	 8201.0	...
5072578	  715.9	  367.8	 8200.0	...
5072579	  715.5	  368.2	 8200.0	...
5072580	  715.1	  368.2	 8201.0	...
5072581	  715.1	  368.0	 8200.0	...
5072582	  715.0	  367.8	 8199.0	...
5072583	  714.3	  368.1	 8199.0	...
5072584	  713.7	  368.2	 8205.0	...
5072585	  713.2	  368.0	 8211.0	...
5072586	  713.3	  367.6	 8213.0	...
5072587	  713.4	  367.1	 8213.0	...
5072588	  713.1	  366.9	 8212.0	...
5072589	  712.9	  366.8	 8213.0	...
5072590	  713.0	  366.8	 8215.0	...
5072591	  713.4	  366.7	 8218.0	...
5072592	  713.7	  366.5	 8224.0	...
5072593	  713.6	  366.3	 8228.0	...
5072594	  713.3	  366.2	 8230.0	...
5072595	  712.9	  366.2	 8229.0	...
5072596	  712.5	  366.3	 8228.0	...
5072597	  712.8	  366.3	 8226.0	...
5072598	  713.2	  366.1	 8226.0	...
5072599	  713.6	  365.7	 8229.0	...
5072600	  713.7	  365.2	 8234.0	...
5072601	  713.7	  364.5	 8239.0	...
5072602	  713.9	  364.1	 8240.0	...
5072603	  714.0	  364.0	 8240.0	...
5072604	  714.3	  364.3	 8241.0	...
5072605	  714.4	  364.5	 8241.0	...
5072606	  714.5	  364.6	 8242.0	...
5072607	  714.4	  364.1	 8242.0	...
5072608	  713.6	  363.4	 8243.0	...
5072609	  712.9	  362.6	 8241.0	...
5072610	  712.3	  362.4	 8238.0	...
5072611	  712.4	  362.4	 8236.0	...
5072612	  712.3	  363.1	 8242.0	...
5072613	  712.2	  363.8	 8250.0	...
5072614	  712.1	  364.4	 8259.0	...
5072615	  712.3	  364.4	 8259.0	...
5072616	  712.3	  363.4	 8260.0	...
5072617	  711.7	  362.6	 8261.0	...
5072618	  711.2	  362.2	 8261.0	...
5072619	  710.7	  362.7	 8260.0	...
5072620	  710.6	  363.2	 8259.0	...
5072621	  710.9	  363.0	 8259.0	...
5072622	  711.2	  362.8	 8259.0	...
5072623	  711.6	  362.7	 8260.0	...
5072624	  711.6	  362.6	 8260.0	...
5072625	  711.7	  362.8	 8261.0	...
5072626	  712.0	  363.0	 8261.0	...
5072627	  712.2	  363.3	 8265.0	...
5072628	  712.2	  363.4	 8269.0	...
5072629	  712.2	  363.6	 8272.0	...
5072630	  712.2	  363.6	 8271.0	...
5072631	  712.2	  363.7	 8268.0	...
5072632	  712.7	  364.1	 8264.0	...
5072633	  713.1	  364.4	 8264.0	...
5072634	  713.6	  364.6	 8267.0	...
5072635	  714.0	  364.6	 8275.0	...
5072636	  714.3	  364.4	 8280.0	...
5072637	  714.7	  364.2	 8283.0	...
5072638	  714.7	  364.0	 8280.0	...
5072639	  714.9	  364.0	 8281.0	...
5072640	  715.1	  363.9	 8284.0	...
5072641	  715.1	  363.8	 8287.0	...
5072642	  714.6	  364.4	 8287.0	...
5072643	  713.9	  365.0	 8285.0	...
5072644	  713.6	  365.4	 8280.0	...
5072645	  713.5	  365.0	 8276.0	...
5072646	  713.4	  364.5	 8274.0	...
5072647	  713.0	  363.9	 8275.0	...
5072648	  712.7	  363.6	 8276.0	...
5072649	  712.6	  363.4	 8277.0	...
5072650	  712.7	  363.6	 8279.0	...
5072651	  713.1	  363.7	 8283.0	...
5072652	  713.4	  363.3	 8288.0	...
5072653	  713.6	  362.9	 8290.0	...
5072654	  713.6	  362.6	 8292.0	...
5072655	  713.6	  363.0	 8293.0	...
5072656	  714.0	  363.4	 8293.0	...
5072657	  714.5	  364.0	 8294.0	...
5072658	  714.9	  364.4	 8294.0	...
5072659	  715.0	  364.2	 8300.0	...
5072660	  715.0	  363.6	 8307.0	...
5072661	  714.3	  363.1	 8312.0	...
5072662	  713.7	  363.5	 8312.0	...
5072663	  713.3	  363.9	 8311.0	...
5072664	  713.7	  364.1	 8310.0	...
5072665	  714.2	  364.1	 8309.0	...
5072666	  714.4	  363.5	 8311.0	...
5072667	  714.5	  363.0	 8313.0	...
5072668	  714.6	  362.2	 8316.0	...
5072669	  714.6	  361.8	 8316.0	...
5072670	  714.5	  361.8	 8316.0	...
5072671	  714.5	  362.2	 8316.0	...
5072672	  714.6	  362.6	 8315.0	...
5072673	  715.0	  362.7	 8314.0	...
5072674	  715.5	  362.8	 8315.0	...
5072675	  716.0	  362.6	 8316.0	...
5072676	  716.4	  362.5	 8318.0	...
5072677	  716.7	  362.2	 8314.0	...
5072678	  717.2	  361.8	 8312.0	...
5072679	  717.6	  361.4	 8310.0	...
5072680	  717.4	  361.3	 8311.0	...
5072681	  717.0	  361.0	 8313.0	...
5072682	  716.8	  360.9	 8314.0	...
5072683	  717.0	  360.7	 8317.0	...
5072684	  717.2	  360.9	 8321.0	...
5072685	  717.2	  361.0	 8326.0	...
5072686	  717.5	  361.0	 8324.0	...
5072687	  717.7	  360.7	 8321.0	...
5072688	  717.5	  360.3	 8318.0	...
5072689	  716.9	  360.0	 8319.0	...
5072690	  716.6	  359.9	 8321.0	...
5072691	  716.8	  359.9	 8324.0	...
5072692	  717.1	  360.3	 8325.0	...
5072693	  717.3	  360.6	 8326.0	...
5072694	  717.5	  361.0	 8330.0	...
5072695	  717.6	  361.0	 8334.0	...
5072696	  717.5	  361.0	 8338.0	...
5072697	  717.5	  361.0	 8338.0	...
5072698	  717.3	  361.1	 8338.0	...
5072699	  717.2	  361.3	 8340.0	...
5072700	  718.1	  361.4	 8343.0	...
5072701	  718.9	  361.6	 8346.0	...
5072702	  719.4	  361.6	 8347.0	...
5072703	  718.6	  360.9	 8346.0	...
5072704	  717.8	  360.1	 8346.0	...
5072705	  717.6	  359.6	 8346.0	...
5072706	  717.8	  360.0	 8347.0	...
5072707	  718.1	  360.4	 8347.0	...
5072708	  718.1	  360.3	 8347.0	...
5072709	  718.1	  360.4	 8348.0	...
5072710	  718.0	  360.4	 8348.0	...
5072711	  718.0	  360.4	 8348.0	...
5072712	  717.6	  360.7	 8348.0	...
5072713	  717.2	  361.0	 8348.0	...
5072714	  716.7	  360.8	 8352.0	...
5072715	  716.6	  360.4	 8355.0	...
5072716	  716.6	  359.9	 8359.0	...
5072717	  716.7	  359.9	 8358.0	...
5072718	  717.1	  359.8	 8356.0	...
5072719	  717.4	  359.7	 8356.0	...
5072720	  717.7	  360.2	 8355.0	...
5072721	  717.5	  360.7	 8354.0	...
5072722	  717.4	  361.2	 8356.0	...
5072723	  717.2	  361.2	 8358.0	...
5072724	  717.2	  361.4	 8360.0	...
5072725	  717.2	  361.7	 8360.0	...
5072726	  717.2	  362.1	 8359.0	...
5072727	  716.4	  362.0	 8359.0	...
5072728	  715.6	  361.7	 8361.0	...
5072729	  715.1	  361.4	 8362.0	...
5072730	  715.4	  361.5	 8364.0	...
5072731	  715.8	  361.5	 8367.0	...
5072732	  715.9	  361.3	 8369.0	...
5072733	  715.6	  361.1	 8369.0	...
5072734	  715.2	  361.0	 8369.0	...
MSG	5072735 0000 _ Number On
5072735	  714.9	  361.1	 8370.0	...
5072736	  714.7	  361.2	 8372.0	...
5072737	  714.4	  360.7	 8373.0	...
5072738	  714.6	  360.2	 8374.0	...
5072739	  715.0	  359.9	 8375.0	...
5072740	  715.5	  360.0	 8376.0	...
5072741	  715.5	  360.1	 8376.0	...
5072742	  715.4	  360.1	 8378.0	...
5072743	  715.2	  360.1	 8379.0	...
5072744	  714.9	  360.0	 8382.0	...
5072745	  714.7	  359.9	 8388.0	...
5072746	  714.6	  360.2	 8394.0	...
5072747	  714.6	  360.6	 8397.0	...
5072748	  714.7	  361.0	 8395.0	...
5072749	  714.9	  361.2	 8391.0	...
5072750	  715.1	  361.5	 8389.0	...
5072751	  715.1	  361.8	 8390.0	...
5072752	  715.1	  361.9	 8395.0	...
5072753	  715.1	  362.0	 8399.0	...
5072754	  715.2	  362.0	 8399.0	...
5072755	  715.4	  361.8	 8398.0	...
5072756	  715.7	  361.6	 8396.0	...
5072757	  716.0	  361.3	 8396.0	...
5072758	  716.2	  361.5	 8397.0	...
5072759	  716.4	  361.7	 8397.0	...
5072760	  716.3	  361.7	 8397.0	...
5072761	  716.2	  361.2	 8397.0	...
5072762	  716.0	  360.8	 8397.0	...
5072763	  715.9	  360.5	 8397.0	...
5072764	  715.7	  360.5	 8398.0	...
5072765	  715.6	  360.5	 8397.0	...
5072766	  715.2	  360.5	 8396.0	...
5072767	  714.5	  360.5	 8395.0	...
5072768	  713.8	  360.6	 8395.0	...
5072769	  713.5	  360.5	 8396.0	...
5072770	  713.5	  360.1	 8397.0	...
5072771	  713.7	  359.8	 8397.0	...
5072772	  713.8	  359.4	 8397.0	...
5072773	  714.1	  359.2	 8397.0	...
5072774	  714.3	  358.9	 8399.0	...
5072775	  714.6	  358.7	 8401.0	...
5072776	  714.8	  358.5	 8403.0	...
5072777	  714.9	  358.2	 8403.0	...
5072778	  715.0	  358.8	 8400.0	...
5072779	  715.2	  359.6	 8397.0	...
5072780	  715.3	  360.3	 8395.0	...
5072781	  715.3	  360.2	 8396.0	...
5072782	  715.2	  359.6	 8397.0	...
5072783	  715.3	  359.0	 8398.0	...
5072784	  715.4	  358.5	 8397.0	...
5072785	  715.5	  358.5	 8396.0	...
5072786	  715.3	  358.5	 8394.0	...
5072787	  715.1	  358.5	 8396.0	...
5072788	  715.0	  358.4	 8398.0	...
5072789	  714.7	  358.5	 8401.0	...
5072790	  714.5	  358.5	 8400.0	...
5072791	  714.5	  358.4	 8399.0	...
5072792	  714.8	  358.2	 8400.0	...
5072793	  714.8	  358.7	 8405.0	...
5072794	  714.8	  359.3	 8409.0	...
5072795	  714.7	  359.3	 8412.0	...
5072796	  714.6	  358.8	 8414.0	...
5072797	  714.7	  358.2	 8415.0	...
5072798	  714.8	  358.2	 8416.0	...
5072799	  715.2	  358.1	 8417.0	...
5072800	  715.4	  357.8	 8422.0	...
5072801	  715.5	  357.6	 8428.0	...
5072802	  715.3	  357.5	 8432.0	...
5072803	  714.9	  357.6	 8431.0	...
5072804	  714.4	  357.8	 8426.0	...
5072805	  714.0	  358.1	 8423.0	...
5072806	  713.6	  358.3	 8420.0	...
5072807	  713.2	  358.1	 8420.0	...
5072808	  712.8	  357.8	 8420.0	...
5072809	  712.5	  357.5	 8420.0	...
5072810	  712.5	  358.0	 8421.0	...
5072811	  712.9	  358.5	 8422.0	...
5072812	  713.3	  358.5	 8422.0	...
5072813	  713.6	  357.4	 8420.0	...
5072814	  713.4	  356.4	 8422.0	...
5072815	  713.4	  355.8	 8424.0	...
5072816	  713.4	  356.2	 8425.0	...
5072817	  713.4	  356.6	 8422.0	...
5072818	  713.4	  357.3	 8419.0	...
5072819	  713.7	  357.7	 8416.0	...
5072820	  714.1	  357.7	 8413.0	...
5072821	  714.5	  357.3	 8410.0	...
5072822	  714.6	  356.9	 8410.0	...
5072823	  714.8	  356.6	 8411.0	...
5072824	  714.2	  356.4	 8410.0	...
5072825	  713.4	  357.1	 8408.0	...
5072826	  713.2	  358.1	 8409.0	...
5072827	  713.6	  358.4	 8415.0	...
5072828	  713.9	  358.0	 8420.0	...
5072829	  714.1	  357.8	 8422.0	...
5072830	  714.2	  357.8	 8421.0	...
5072831	  714.1	  357.8	 8418.0	...
5072832	  713.6	  357.8	 8416.0	...
5072833	  713.3	  358.0	 8415.0	...
5072834	  713.5	  358.3	 8415.0	...
5072835	  713.7	  358.4	 8412.0	...
5072836	  714.0	  358.0	 8408.0	...
5072837	  714.4	  357.6	 8407.0	...
5072838	  714.6	  357.2	 8410.0	...
5072839	  714.7	  357.4	 8413.0	...
5072840	  714.7	  357.7	 8413.0	...
5072841	  714.9	  357.5	 8412.0	...
5072842	  715.1	  357.1	 8411.0	...
5072843	  715.2	  356.8	 8410.0	...
5072844	  715.7	  356.7	 8413.0	...
5072845	  716.2	  356.6	 8415.0	...
5072846	  716.6	  356.4	 8417.0	...
5072847	  716.5	  356.1	 8416.0	...
5072848	  716.4	  355.9	 8415.0	...
5072849	  716.2	  356.6	 8414.0	...
5072850	  716.0	  357.6	 8414.0	...
5072851	  716.0	  358.7	 8416.0	...
5072852	  716.1	  359.0	 8419.0	...
5072853	  716.1	  359.2	 8421.0	...
5072854	  715.3	  359.2	 8423.0	...
5072855	  714.3	  358.6	 8421.0	...
5072856	  713.5	  358.2	 8419.0	...
5072857	  713.6	  357.6	 8417.0	...
5072858	  713.7	  357.5	 8417.0	...
5072859	  713.8	  357.4	 8417.0	...
5072860	  713.9	  357.4	 8418.0	...
5072861	  713.8	  357.2	 8418.0	...
5072862	  713.6	  356.9	 8416.0	...
5072863	  714.0	  356.5	 8413.0	...
5072864	  714.7	  356.4	 8408.0	...
5072865	  715.3	  356.4	 8407.0	...
5072866	  715.2	  356.6	 8406.0	...
5072867	  715.1	  356.5	 8407.0	...
5072868	  714.8	  356.5	 8408.0	...
5072869	  714.6	  356.5	 8408.0	...
5072870	  714.5	  356.6	 8407.0	...
5072871	  714.5	  356.6	 8406.0	...
5072872	  714.5	  356.3	 8405.0	...
5072873	  714.4	  356.0	 8405.0	...
5072874	  714.4	  355.8	 8404.0	...
5072875	  714.4	  356.0	 8405.0	...
5072876	  713.7	  356.3	 8403.0	...
5072877	  713.1	  356.9	 8400.0	...
5072878	  712.9	  357.3	 8398.0	...
5072879	  714.3	  357.0	 8397.0	...
5072880	  715.6	  356.5	 8397.0	...
5072881	  715.7	  356.2	 8397.0	...
5072882	  714.5	  356.4	 8397.0	...
5072883	  713.4	  356.6	 8395.0	...
5072884	  713.6	  356.8	 8395.0	...
5072885	  714.1	  357.0	 8396.0	...
5072886	  714.1	  357.3	 8393.0	...
5072887	  713.7	  357.6	 8390.0	...
5072888	  713.3	  357.0	 8387.0	...
5072889	  713.3	  356.2	 8386.0	...
5072890	  713.8	  355.4	 8386.0	...
5072891	  714.3	  355.5	 8385.0	...
5072892	  714.8	  355.5	 8385.0	...
5072893	  714.7	  355.3	 8384.0	...
5072894	  714.7	  355.1	 8384.0	...
5072895	  714.6	  355.0	 8383.0	...
5072896	  714.4	  354.6	 8383.0	...
5072897	  714.3	  354.3	 8383.0	...
5072898	  714.4	  354.4	 8382.0	...
5072899	  714.6	  354.9	 8381.0	...
5072900	  714.8	  355.6	 8380.0	...
5072901	  714.7	  355.8	 8378.0	...
5072902	  714.6	  355.9	 8378.0	...
5072903	  714.6	  355.9	 8378.0	...
5072904	  714.7	  355.9	 8379.0	...
5072905	  715.3	  356.6	 8379.0	...
5072906	  715.8	  357.4	 8378.0	...
5072907	  716.1	  358.2	 8377.0	...
5072908	  716.0	  358.2	 8377.0	...
5072909	  715.8	  357.5	 8377.0	...
5072910	  715.6	  356.7	 8374.0	...
5072911	  715.4	  355.9	 8371.0	...
5072912	  715.5	  356.2	 8368.0	...
5072913	  715.6	  356.5	 8368.0	...
5072914	  715.4	  356.9	 8368.0	...
5072915	  715.2	  356.9	 8368.0	...
5072916	  715.5	  356.8	 8368.0	...
5072917	  716.0	  356.8	 8368.0	...
5072918	  716.7	  356.4	 8366.0	...
5072919	  716.8	  356.1	 8363.0	...
5072920	  716.3	  355.6	 8358.0	...
5072921	  715.7	  355.4	 8354.0	...
5072922	  715.2	  355.5	 8351.0	...
5072923	  715.3	  355.8	 8351.0	...
5072924	  715.4	  356.2	 8350.0	...
5072925	  715.3	  356.1	 8350.0	...
5072926	  715.3	  355.9	 8349.0	...
5072927	  715.2	  355.8	 8347.0	...
5072928	  715.4	  355.8	 8346.0	...
5072929	  715.5	  356.0	 8347.0	...
5072930	  715.6	  356.2	 8350.0	...
5072931	  715.5	  356.5	 8350.0	...
5072932	  715.2	  356.7	 8348.0	...
5072933	  714.8	  356.6	 8345.0	...
5072934	  715.2	  356.1	 8342.0	...
5072935	  715.9	  355.5	 8339.0	...
5072936	  716.6	  355.4	 8337.0	...
5072937	  716.4	  355.9	 8338.0	...
5072938	  716.0	  356.4	 8339.0	...
5072939	  715.6	  357.2	 8338.0	...
5072940	  715.8	  357.9	 8335.0	...
5072941	  716.0	  358.7	 8329.0	...
5072942	  716.0	  358.0	 8324.0	...
5072943	  715.7	  357.0	 8321.0	...
5072944	  715.0	  356.4	 8322.0	...
5072945	  714.4	  356.9	 8322.0	...
5072946	  714.0	  357.4	 8322.0	...
5072947	  714.1	  357.4	 8322.0	...
5072948	  714.2	  357.3	 8321.0	...
5072949	  714.3	  357.2	 8319.0	...
5072950	  714.5	  358.0	 8316.0	...
5072951	  714.7	  358.8	 8308.0	...
5072952	  714.8	  359.4	 8303.0	...
5072953	  714.3	  358.6	 8299.0	...
5072954	  713.8	  357.9	 8301.0	...
5072955	  713.9	  357.2	 8301.0	...
5072956	  714.5	  357.0	 8300.0	...
5072957	  715.2	  357.4	 8298.0	...
5072958	  714.9	  358.1	 8297.0	...
5072959	  714.2	  358.4	 8297.0	...
5072960	  713.4	  358.1	 8291.0	...
5072961	  713.0	  358.5	 8285.0	...
5072962	  713.0	  359.2	 8278.0	...
5072963	  712.9	  360.1	 8274.0	...
5072964	  713.5	  360.2	 8267.0	...
5072965	  714.2	  360.3	 8260.0	...
5072966	  714.5	  360.4	 8263.0	...
5072967	  714.2	  360.7	 8269.0	...
5072968	  713.9	  361.0	 8274.0	...
5072969	  714.0	  361.1	 8275.0	...
5072970	  714.3	  360.8	 8271.0	...
5072971	  714.7	  360.5	 8266.0	...
5072972	  714.8	  360.9	 8264.0	...
5072973	  714.6	  361.5	 8265.0	...
5072974	  714.4	  362.1	 8265.0	...
5072975	  714.5	  362.1	 8263.0	...
5072976	  714.6	  362.1	 8256.0	...
5072977	  714.7	  362.2	 8250.0	...
5072978	  714.7	  362.7	 8245.0	...
5072979	  714.7	  363.3	 8245.0	...
5072980	  714.7	  363.5	 8244.0	...
5072981	  714.8	  363.1	 8242.0	...
5072982	  714.9	  362.6	 8239.0	...
5072983	  715.1	  362.6	 8237.0	...
5072984	  715.1	  362.6	 8236.0	...
5072985	  714.9	  362.6	 8236.0	...
5072986	  714.6	  362.6	 8236.0	...
5072987	  714.4	  362.8	 8235.0	...
5072988	  714.3	  362.9	 8231.0	...
5072989	  714.4	  363.0	 8229.0	...
5072990	  714.3	  362.5	 8227.0	...
5072991	  714.3	  362.0	 8228.0	...
5072992	  714.1	  362.3	 8228.0	...
5072993	  713.9	  363.2	 8225.0	...
5072994	  713.7	  364.1	 8221.0	...
5072995	  713.8	  363.9	 8215.0	...
5072996	  714.0	  363.8	 8209.0	...
5072997	  714.3	  363.7	 8203.0	...
5072998	  714.2	  363.8	 8196.0	...
5072999	  714.0	  363.6	 8192.0	...
5073000	  713.7	  363.4	 8188.0	...
5073001	  713.5	  363.4	 8188.0	...
5073002	  714.3	  363.5	 8193.0	...
5073003	  715.3	  363.7	 8197.0	...
5073004	  716.3	  363.7	 8201.0	...
5073005	  716.3	  363.8	 8202.0	...
5073006	  716.3	  363.8	 8201.0	...
5073007	  716.5	  363.9	 8197.0	...
5073008	  716.6	  364.3	 8192.0	...
5073009	  716.6	  364.8	 8186.0	...
5073010	  716.5	  365.2	 8186.0	...
5073011	  716.6	  365.3	 8186.0	...
5073012	  716.6	  365.1	 8184.0	...
5073013	  716.5	  364.8	 8180.0	...
5073014	  716.4	  364.6	 8175.0	...
5073015	  716.5	  364.6	 8172.0	...
5073016	  716.7	  364.5	 8169.0	...
5073017	  716.8	  364.5	 8164.0	...
5073018	  716.7	  364.6	 8162.0	...
5073019	  716.6	  364.6	 8158.0	...
5073020	  716.5	  364.4	 8158.0	...
5073021	  716.4	  364.1	 8156.0	...
5073022	  716.4	  364.0	 8153.0	...
5073023	  716.3	  364.1	 8149.0	...
5073024	  716.3	  364.3	 8143.0	...
5073025	  716.3	  364.3	 8137.0	...
5073026	  716.3	  364.5	 8134.0	...
5073027	  716.3	  364.8	 8134.0	...
5073028	  716.3	  365.0	 8135.0	...
5073029	  716.4	  364.9	 8129.0	...
5073030	  716.4	  364.8	 8122.0	...
5073031	  716.4	  364.7	 8117.0	...
5073032	  715.6	  364.8	 8118.0	...
5073033	  715.0	  364.7	 8118.0	...
5073034	  714.3	  364.6	 8115.0	...
5073035	  715.0	  365.0	 8112.0	...
5073036	  715.6	  365.3	 8110.0	...
5073037	  716.4	  365.7	 8107.0	...
5073038	  716.6	  365.6	 8103.0	...
5073039	  716.6	  366.0	 8095.0	...
5073040	  716.4	  366.4	 8090.0	...
5073041	  716.1	  366.7	 8086.0	...
5073042	  715.9	  366.5	 8086.0	...
5073043	  716.2	  366.7	 8086.0	...
5073044	  716.7	  367.1	 8086.0	...
5073045	  717.1	  367.5	 8086.0	...
5073046	  717.0	  367.5	 8085.0	...
5073047	  716.8	  367.5	 8082.0	...
MSG	5073048 0000 _ Number Off
5073048	  716.8	  367.9	 8078.0	...
5073049	  716.8	  368.4	 8073.0	...
5073050	  716.8	  368.8	 8070.0	...
5073051	  716.6	  368.0	 8070.0	...
5073052	  716.3	  367.1	 8070.0	...
5073053	  716.1	  367.0	 8070.0	...
5073054	  715.9	  367.7	 8067.0	...
5073055	  715.7	  368.2	 8063.0	...
5073056	  715.8	  368.1	 8059.0	...
5073057	  716.1	  368.0	 8060.0	...
5073058	  716.8	  367.9	 8056.0	...
5073059	  717.2	  367.8	 8052.0	...
5073060	  717.1	  367.7	 8046.0	...
5073061	  716.7	  368.2	 8045.0	...
5073062	  716.3	  368.7	 8045.0	...
5073063	  716.3	  369.2	 8040.0	...
5073064	  716.6	  369.3	 8036.0	...
5073065	  716.8	  369.4	 8032.0	...
5073066	  717.1	  369.3	 8032.0	...
5073067	  717.2	  369.5	 8029.0	...
5073068	  716.8	  369.8	 8028.0	...
5073069	  716.2	  370.0	 8026.0	...
5073070	  716.4	  370.2	 8026.0	...
5073071	  716.8	  370.5	 8025.0	...
5073072	  716.9	  370.7	 8024.0	...
5073073	  716.2	  370.6	 8023.0	...
5073074	  716.3	  370.3	 8023.0	...
5073075	  716.6	  370.0	 8023.0	...
5073076	  716.7	  370.0	 8017.0	...
5073077	  716.1	  370.4	 8012.0	...
5073078	  715.5	  371.1	 8007.0	...
5073079	  715.1	  371.6	 8007.0	...
5073080	  714.9	  371.9	 8008.0	...
5073081	  715.2	  371.8	 8006.0	...
5073082	  715.8	  372.0	 8002.0	...
5073083	  716.1	  372.5	 7992.0	...
5073084	  715.8	  373.1	 7985.0	...
5073085	  715.6	  373.4	 7978.0	...
5073086	  715.8	  373.3	 7978.0	...
5073087	  716.2	  373.7	 7978.0	...
5073088	  716.6	  374.1	 7978.0	...
5073089	  716.1	  373.9	 7979.0	...
5073090	  715.4	  373.4	 7972.0	...
5073091	  714.8	  373.0	 7964.0	...
5073092	  714.8	  373.2	 7959.0	...
5073093	  715.3	  373.6	 7959.0	...
5073094	  715.8	  373.5	 7960.0	...
5073095	  716.3	  373.3	 7959.0	...
5073096	  716.4	  373.1	 7959.0	...
5073097	  716.6	  373.3	 7959.0	...
5073098	  716.7	  373.7	 7958.0	...
5073099	  716.9	  373.9	 7957.0	...
5073100	  716.9	  374.2	 7955.0	...
5073101	  717.2	  374.5	 7950.0	...
5073102	  717.5	  374.3	 7946.0	...
5073103	  717.4	  374.1	 7941.0	...
5073104	  716.8	  373.9	 7943.0	...
5073105	  716.5	  374.2	 7943.0	...
5073106	  716.7	  374.5	 7943.0	...
5073107	  717.1	  374.5	 7937.0	...
5073108	  717.3	  374.3	 7932.0	...
5073109	  717.3	  374.7	 7927.0	...
5073110	  717.4	  375.1	 7927.0	...
5073111	  717.3	  375.4	 7926.0	...
5073112	  717.5	  375.2	 7922.0	...
5073113	  717.7	  375.1	 7916.0	...
5073114	  717.7	  375.2	 7911.0	...
5073115	  717.1	  375.4	 7908.0	...
5073116	  716.5	  375.9	 7910.0	...
5073117	  716.2	  376.3	 7911.0	...
5073118	  715.9	  376.8	 7911.0	...
5073119	  715.4	  376.9	 7909.0	...
5073120	  715.3	  376.9	 7906.0	...
5073121	  715.6	  376.8	 7901.0	...
5073122	  716.0	  376.4	 7898.0	...
5073123	  716.2	  376.2	 7893.0	...
5073124	  716.2	  376.0	 7891.0	...
5073125	  716.1	  375.9	 7887.0	...
5073126	  716.0	  375.5	 7883.0	...
5073127	  715.2	  375.2	 7879.0	...
5073128	  714.5	  375.3	 7876.0	...
5073129	  714.8	  375.4	 7877.0	...
5073130	  715.7	  375.5	 7877.0	...
5073131	  716.7	  376.1	 7876.0	...
5073132	  716.6	  376.6	 7877.0	...
5073133	  716.5	  377.3	 7878.0	...
5073134	  716.5	  377.4	 7878.0	...
5073135	  716.7	  377.3	 7877.0	...
5073136	  717.1	  376.8	 7876.0	...
5073137	  717.5	  376.2	 7876.0	...
5073138	  717.7	  376.7	 7874.0	...
5073139	  717.7	  377.5	 7871.0	...
5073140	  717.5	  377.9	 7867.0	...
5073141	  717.1	  377.4	 7865.0	...
5073142	  716.7	  377.0	 7862.0	...
5073143	  716.6	  377.2	 7860.0	...
5073144	  717.3	  377.3	 7857.0	...
5073145	  718.0	  377.5	 7851.0	...
5073146	  718.9	  377.5	 7846.0	...
5073147	  719.1	  377.6	 7843.0	...
5073148	  718.8	  377.9	 7844.0	...
5073149	  718.5	  378.2	 7848.0	...
5073150	  718.1	  378.5	 7851.0	...
5073151	  718.1	  378.6	 7850.0	...
5073152	  717.7	  378.8	 7847.0	...
5073153	  717.3	  378.9	 7845.0	...
5073154	  716.8	  378.8	 7846.0	...
5073155	  716.6	  378.6	 7841.0	...
5073156	  716.6	  379.2	 7835.0	...
5073157	  717.4	  379.7	 7829.0	...
5073158	  718.2	  379.8	 7827.0	...
5073159	  718.6	  379.3	 7824.0	...
5073160	  718.2	  378.9	 7820.0	...
5073161	  717.6	  378.9	 7820.0	...
5073162	  717.3	  379.0	 7822.0	...
5073163	  717.1	  379.4	 7824.0	...
5073164	  717.6	  379.8	 7824.0	...
5073165	  718.1	  380.2	 7824.0	...
5073166	  718.1	  380.3	 7821.0	...
5073167	  717.5	  379.8	 7818.0	...
5073168	  716.9	  379.1	 7814.0	...
5073169	  716.7	  379.0	 7814.0	...
5073170	  716.8	  379.5	 7812.0	...
5073171	  716.9	  380.3	 7809.0	...
5073172	  717.1	  380.5	 7806.0	...
5073173	  717.3	  380.4	 7808.0	...
5073174	  717.6	  380.2	 7810.0	...
5073175	  718.3	  380.0	 7810.0	...
5073176	  718.9	  380.0	 7802.0	...
5073177	  719.3	  380.1	 7796.0	...
5073178	  719.2	  380.3	 7792.0	...
5073179	  718.6	  380.4	 7794.0	...
5073180	  718.1	  380.5	 7795.0	...
5073181	  717.3	  380.6	 7794.0	...
5073182	  717.1	  380.6	 7790.0	...
5073183	  717.0	  380.8	 7787.0	...
5073184	  717.5	  381.0	 7784.0	...
5073185	  717.9	  381.2	 7783.0	...
5073186	  718.0	  381.5	 7781.0	...
5073187	  717.8	  381.9	 7780.0	...
5073188	  717.6	  382.3	 7780.0	...
5073189	  717.6	  382.1	 7781.0	...
5073190	  717.8	  381.8	 7781.0	...
5073191	  718.0	  381.0	 7782.0	...
5073192	  717.9	  380.6	 7783.0	...
5073193	  717.7	  380.5	 7783.0	...
5073194	  717.6	  381.0	 7784.0	...
5073195	  717.5	  381.6	 7784.0	...
5073196	  717.3	  381.8	 7784.0	...
5073197	  716.8	  382.0	 7784.0	...
5073198	  716.5	  382.3	 7779.0	...
5073199	  716.8	  382.4	 7776.0	...
5073200	  717.4	  382.3	 7775.0	...
5073201	  717.8	  382.0	 7778.0	...
5073202	  717.5	  382.1	 7780.0	...
5073203	  717.3	  382.4	 7780.0	...
5073204	  717.6	  382.4	 7779.0	...
5073205	  717.9	  382.2	 7777.0	...
5073206	  718.2	  382.1	 7775.0	...
5073207	  718.3	  381.8	 7772.0	...
5073208	  718.5	  381.7	 7771.0	...
5073209	  718.5	  381.5	 7769.0	...
5073210	  718.3	  381.4	 7767.0	...
5073211	  718.0	  381.7	 7760.0	...
5073212	  717.8	  381.9	 7754.0	...
5073213	  717.9	  381.9	 7751.0	...
5073214	  718.2	  381.7	 7752.0	...
5073215	  718.5	  382.3	 7752.0	...
5073216	  718.7	  383.1	 7749.0	...
5073217	  718.5	  383.3	 7747.0	...
5073218	  718.3	  383.0	 7748.0	...
5073219	  718.2	  382.7	 7751.0	...
5073220	  718.3	  382.6	 7754.0	...
5073221	  718.5	  382.2	 7754.0	...
5073222	  718.6	  381.8	 7754.0	...
5073223	  718.5	  381.8	 7753.0	...
5073224	  718.3	  381.9	 7749.0	...
5073225	  718.1	  382.4	 7746.0	...
5073226	  718.1	  382.9	 7744.0	...
5073227	  718.4	  383.5	 7743.0	...
5073228	  718.7	  383.7	 7741.0	...
5073229	  719.1	  383.8	 7739.0	...
5073230	  719.4	  383.4	 7739.0	...
5073231	  719.2	  382.9	 7738.0	...
5073232	  718.9	  382.5	 7735.0	...
5073233	  718.5	  382.5	 7731.0	...
5073234	  718.4	  382.8	 7728.0	...
5073235	  718.1	  382.9	 7727.0	...
5073236	  717.9	  382.8	 7727.0	...
5073237	  718.2	  382.6	 7726.0	...
5073238	  718.6	  382.5	 7726.0	...
5073239	  719.0	  382.4	 7726.0	...
5073240	  719.2	  382.2	 7723.0	...
5073241	  719.3	  382.0	 7720.0	...
5073242	  719.4	  381.8	 7720.0	...
5073243	  719.4	  381.9	 7724.0	...
5073244	  719.4	  382.8	 7722.0	...
5073245	  720.0	  383.6	 7717.0	...
5073246	  720.5	  383.6	 7717.0	...
5073247	  720.2	  383.1	 7722.0	...
5073248	  719.5	  382.7	 7724.0	...
5073249	  719.1	  383.4	 7720.0	...
5073250	  719.5	  384.0	 7715.0	...
5073251	  720.0	  384.2	 7714.0	...
5073252	  720.3	  383.9	 7716.0	...
5073253	  720.5	  383.9	 7718.0	...
5073254	  719.9	  384.4	 7720.0	...
5073255	  719.2	  384.8	 7718.0	...
5073256	  718.5	  385.1	 7717.0	...
5073257	  718.6	  385.2	 7716.0	...
5073258	  719.0	  385.2	 7716.0	...
5073259	  719.3	  384.3	 7716.0	...
5073260	  719.5	  383.4	 7716.0	...
5073261	  719.3	  382.5	 7714.0	...
MSG	5073262 0000 _ Number On
5073262	  718.8	  382.3	 7712.0	...
5073263	  718.2	  382.0	 7710.0	...
5073264	  717.8	  381.8	 7716.0	...
5073265	  718.0	  382.2	 7723.0	...
5073266	  718.1	  382.7	 7729.0	...
5073267	  718.2	  383.2	 7727.0	...
5073268	  719.0	  383.5	 7725.0	...
5073269	  720.0	  383.8	 7723.0	...
5073270	  720.7	  383.9	 7719.0	...
5073271	  720.3	  383.5	 7714.0	...
5073272	  719.5	  382.5	 7709.0	...
5073273	  718.9	  381.6	 7709.0	...
5073274	  718.6	  380.8	 7705.0	...
5073275	  718.4	  381.0	 7700.0	...
5073276	  717.9	  381.2	 7694.0	...
5073277	  717.4	  381.4	 7695.0	...
5073278	  717.1	  381.4	 7696.0	...
5073279	  717.0	  381.3	 7697.0	...
5073280	  716.8	  381.3	 7695.0	...
5073281	  717.4	  381.3	 7693.0	...
5073282	  718.2	  381.3	 7692.0	...
5073283	  718.9	  381.3	 7691.0	...
5073284	  718.8	  381.4	 7690.0	...
5073285	  718.7	  381.5	 7689.0	...
5073286	  718.6	  381.7	 7689.0	...
5073287	  718.9	  381.9	 7689.0	...
5073288	  719.3	  382.1	 7689.0	...
5073289	  719.4	  382.3	 7688.0	...
5073290	  719.3	  382.6	 7688.0	...
5073291	  719.3	  382.9	 7688.0	...
5073292	  719.5	  383.0	 7689.0	...
5073293	  719.5	  382.2	 7688.0	...
5073294	  718.7	  381.6	 7687.0	...
5073295	  718.1	  381.4	 7687.0	...
5073296	  717.6	  381.8	 7689.0	...
5073297	  717.7	  382.1	 7688.0	...
5073298	  717.9	  381.9	 7687.0	...
5073299	  718.0	  381.9	 7686.0	...
5073300	  717.6	  382.2	 7684.0	...
5073301	  717.1	  382.5	 7682.0	...
5073302	  716.7	  382.7	 7679.0	...
5073303	  717.1	  382.7	 7680.0	...
5073304	  717.8	  382.6	 7680.0	...
5073305	  718.6	  382.4	 7678.0	...
5073306	  719.1	  382.3	 7676.0	...
5073307	  719.2	  382.4	 7676.0	...
5073308	  719.1	  383.0	 7678.0	...
5073309	  719.0	  383.6	 7680.0	...
5073310	  719.3	  383.8	 7680.0	...
5073311	  719.6	  383.0	 7684.0	...
5073312	  719.8	  382.2	 7687.0	...
5073313	  719.6	  381.6	 7686.0	...
5073314	  719.2	  381.5	 7682.0	...
5073315	  718.9	  381.5	 7678.0	...
5073316	  718.8	  381.7	 7678.0	...
5073317	  719.0	  381.8	 7678.0	...
5073318	  719.2	  381.8	 7677.0	...
5073319	  719.2	  381.9	 7677.0	...
5073320	  719.2	  381.9	 7676.0	...
5073321	  718.9	  382.2	 7674.0	...
5073322	  718.8	  382.7	 7672.0	...
5073323	  718.8	  383.2	 7673.0	...
5073324	  719.2	  383.9	 7674.0	...
5073325	  719.9	  384.3	 7676.0	...
5073326	  720.4	  384.8	 7676.0	...
5073327	  720.6	  384.8	 7677.0	...
5073328	  720.6	  384.9	 7677.0	...
5073329	  721.0	  384.9	 7676.0	...
5073330	  721.4	  384.8	 7674.0	...
5073331	  721.9	  384.8	 7673.0	...
5073332	  721.9	  384.9	 7673.0	...
5073333	  721.7	  384.9	 7672.0	...
5073334	  721.4	  385.0	 7671.0	...
5073335	  721.0	  384.8	 7670.0	...
5073336	  721.0	  384.7	 7668.0	...
5073337	  720.8	  384.7	 7667.0	...
5073338	  720.6	  384.8	 7667.0	...
5073339	  720.4	  384.6	 7669.0	...
5073340	  720.5	  384.4	 7669.0	...
5073341	  721.4	  384.6	 7667.0	...
5073342	  722.2	  384.9	 7664.0	...
5073343	  722.9	  385.3	 7663.0	...
5073344	  722.8	  385.4	 7663.0	...
5073345	  722.6	  385.3	 7663.0	...
5073346	  722.5	  385.2	 7661.0	...
5073347	  723.0	  385.1	 7659.0	...
5073348	  723.5	  384.9	 7657.0	...
5073349	  723.9	  384.7	 7657.0	...
5073350	  723.5	  384.8	 7657.0	...
5073351	  723.2	  385.1	 7658.0	...
5073352	  723.0	  385.4	 7658.0	...
5073353	  723.1	  385.6	 7659.0	...
5073354	  723.1	  385.6	 7659.0	...
5073355	  722.7	  385.8	 7662.0	...
5073356	  722.3	  385.8	 7665.0	...
5073357	  722.9	  385.9	 7663.0	...
5073358	  723.8	  385.9	 7659.0	...
5073359	  724.8	  385.9	 7655.0	...
5073360	  725.0	  385.7	 7656.0	...
5073361	  725.2	  385.5	 7654.0	...
5073362	  725.5	  385.3	 7651.0	...
5073363	  725.7	  385.1	 7647.0	...
5073364	  725.7	  385.6	 7646.0	...
5073365	  725.6	  386.2	 7645.0	...
5073366	  725.4	  386.4	 7645.0	...
5073367	  725.1	  385.9	 7646.0	...
5073368	  724.6	  385.2	 7650.0	...
5073369	  724.5	  384.8	 7652.0	...
5073370	  724.4	  384.6	 7653.0	...
5073371	  724.6	  384.8	 7652.0	...
5073372	  724.4	  385.0	 7651.0	...
5073373	  724.3	  385.1	 7649.0	...
5073374	  724.4	  385.3	 7652.0	...
5073375	  723.6	  385.5	 7655.0	...
5073376	  723.0	  386.3	 7652.0	...
5073377	  722.4	  387.0	 7648.0	...
5073378	  722.5	  387.6	 7643.0	...
5073379	  722.8	  386.9	 7644.0	...
5073380	  723.1	  386.2	 7647.0	...
5073381	  723.4	  385.7	 7651.0	...
5073382	  723.4	  385.9	 7655.0	...
5073383	  723.4	  386.1	 7656.0	...
5073384	  723.6	  386.2	 7654.0	...
5073385	  724.0	  386.2	 7652.0	...
5073386	  724.4	  386.2	 7650.0	...
5073387	  724.0	  386.2	 7649.0	...
5073388	  723.4	  386.2	 7649.0	...
5073389	  722.7	  386.2	 7646.0	...
5073390	  722.6	  386.1	 7639.0	...
5073391	  722.2	  386.1	 7634.0	...
5073392	  722.0	  385.9	 7632.0	...
5073393	  721.8	  385.6	 7635.0	...
5073394	  721.9	  385.6	 7637.0	...
5073395	  722.7	  385.7	 7639.0	...
5073396	  723.4	  385.8	 7640.0	...
5073397	  724.1	  385.8	 7641.0	...
5073398	  724.1	  385.7	 7639.0	...
5073399	  724.1	  385.6	 7638.0	...
5073400	  724.1	  385.5	 7636.0	...
5073401	  724.1	  385.8	 7635.0	...
5073402	  724.1	  386.2	 7634.0	...
5073403	  723.7	  386.1	 7634.0	...
5073404	  723.1	  385.7	 7634.0	...
5073405	  722.9	  385.3	 7635.0	...
5073406	  723.1	  385.3	 7635.0	...
5073407	  723.5	  385.4	 7637.0	...
5073408	  723.8	  385.3	 7640.0	...
5073409	  723.8	  384.9	 7643.0	...
5073410	  723.6	  384.5	 7643.0	...
5073411	  723.2	  385.2	 7640.0	...
5073412	  723.0	  386.3	 7637.0	...
5073413	  723.2	  387.4	 7633.0	...
5073414	  723.3	  387.4	 7633.0	...
5073415	  723.3	  387.4	 7634.0	...
5073416	  723.3	  387.3	 7634.0	...
5073417	  723.2	  387.0	 7635.0	...
5073418	  723.2	  386.7	 7635.0	...
5073419	  723.0	  386.6	 7635.0	...
5073420	  722.9	  386.6	 7635.0	...
5073421	  723.0	  386.6	 7635.0	...
5073422	  723.3	  386.5	 7635.0	...
5073423	  723.7	  386.1	 7634.0	...
5073424	  723.7	  386.0	 7633.0	...
5073425	  723.8	  385.8	 7634.0	...
5073426	  723.7	  385.9	 7634.0	...
5073427	  723.6	  385.7	 7634.0	...
5073428	  723.7	  385.4	 7634.0	...
5073429	  723.8	  385.1	 7634.0	...
5073430	  723.8	  384.9	 7636.0	...
5073431	  723.5	  384.8	 7636.0	...
5073432	  723.4	  384.8	 7637.0	...
5073433	  723.5	  384.9	 7636.0	...
5073434	  722.9	  385.5	 7634.0	...
5073435	  722.3	  386.1	 7631.0	...
5073436	  721.4	  386.3	 7629.0	...
5073437	  720.9	  385.5	 7629.0	...
5073438	  720.4	  384.7	 7630.0	...
5073439	  720.1	  384.3	 7631.0	...
5073440	  720.2	  384.6	 7631.0	...
5073441	  720.3	  385.0	 7629.0	...
5073442	  720.6	  384.9	 7630.0	...
5073443	  721.0	  384.7	 7633.0	...
5073444	  721.4	  384.6	 7633.0	...
5073445	  721.5	  384.2	 7632.0	...
5073446	  722.1	  383.7	 7634.0	...
5073447	  722.7	  383.2	 7637.0	...
5073448	  723.0	  383.3	 7637.0	...
5073449	  722.0	  383.7	 7634.0	...
5073450	  721.1	  384.5	 7631.0	...
5073451	  720.4	  385.2	 7631.0	...
5073452	  720.4	  385.3	 7630.0	...
5073453	  720.8	  384.8	 7629.0	...
5073454	  721.2	  384.3	 7626.0	...
5073455	  721.5	  384.2	 7624.0	...
5073456	  720.9	  384.2	 7620.0	...
5073457	  720.4	  384.1	 7617.0	...
5073458	  719.9	  384.1	 7616.0	...
5073459	  719.7	  384.1	 7617.0	...
5073460	  719.5	  384.1	 7623.0	...
5073461	  719.5	  384.2	 7628.0	...
5073462	  719.5	  384.4	 7632.0	...
5073463	  719.6	  384.4	 7629.0	...
5073464	  719.1	  384.3	 7626.0	...
5073465	  718.8	  384.0	 7622.0	...
5073466	  718.7	  383.8	 7623.0	...
5073467	  719.5	  383.6	 7623.0	...
5073468	  720.1	  383.6	 7624.0	...
5073469	  720.2	  383.3	 7622.0	...
5073470	  720.1	  382.9	 7620.0	...
5073471	  720.3	  383.4	 7620.0	...
5073472	  720.6	  384.3	 7622.0	...
5073473	  720.8	  385.1	 7624.0	...
5073474	  720.7	  385.3	 7624.0	...
5073475	  720.6	  385.4	 7624.0	...
5073476	  720.5	  385.4	 7624.0	...
5073477	  720.4	  384.9	 7625.0	...
5073478	  720.2	  383.9	 7625.0	...
5073479	  720.1	  383.1	 7623.0	...
5073480	  720.2	  382.7	 7621.0	...
5073481	  720.5	  382.9	 7619.0	...
5073482	  720.8	  383.2	 7618.0	...
5073483	  721.2	  383.3	 7618.0	...
5073484	  721.7	  383.7	 7620.0	...
5073485	  722.0	  384.5	 7620.0	...
5073486	  721.9	  385.0	 7618.0	...
5073487	  721.3	  384.9	 7620.0	...
5073488	  720.8	  384.4	 7624.0	...
5073489	  720.4	  384.2	 7624.0	...
5073490	  720.3	  384.7	 7620.0	...
5073491	  720.2	  384.9	 7617.0	...
5073492	  720.2	  384.8	 7620.0	...
5073493	  720.4	  384.7	 7623.0	...
5073494	  720.6	  384.9	 7626.0	...
5073495	  720.6	  384.9	 7626.0	...
5073496	  720.7	  384.9	 7625.0	...
5073497	  720.8	  384.8	 7623.0	...
5073498	  721.0	  384.8	 7623.0	...
5073499	  721.2	  385.2	 7624.0	...
5073500	  721.4	  385.6	 7624.0	...
5073501	  721.1	  386.0	 7622.0	...
5073502	  720.7	  386.0	 7621.0	...
5073503	  720.1	  386.0	 7618.0	...
5073504	  719.9	  386.1	 7617.0	...
5073505	  719.9	  385.6	 7616.0	...
5073506	  720.0	  385.1	 7616.0	...
5073507	  720.1	  384.6	 7616.0	...
5073508	  720.0	  384.5	 7614.0	...
5073509	  720.4	  384.6	 7613.0	...
5073510	  720.9	  385.1	 7612.0	...
5073511	  721.4	  385.7	 7613.0	...
5073512	  721.5	  386.1	 7615.0	...
5073513	  721.7	  386.1	 7616.0	...
5073514	  721.9	  385.9	 7616.0	...
5073515	  722.2	  385.6	 7616.0	...
5073516	  721.8	  385.5	 7615.0	...
5073517	  721.3	  385.6	 7616.0	...
5073518	  720.8	  385.9	 7616.0	...
5073519	  720.8	  386.2	 7613.0	...
5073520	  720.8	  386.1	 7610.0	...
5073521	  720.8	  385.9	 7606.0	...
5073522	  720.7	  385.7	 7606.0	...
5073523	  720.7	  385.6	 7606.0	...
5073524	  720.8	  385.7	 7608.0	...
5073525	  720.7	  386.1	 7609.0	...
5073526	  720.4	  386.7	 7609.0	...
5073527	  720.1	  387.2	 7608.0	...
5073528	  720.1	  387.6	 7607.0	...
5073529	  720.1	  387.7	 7607.0	...
5073530	  720.0	  387.6	 7607.0	...
5073531	  719.9	  387.5	 7610.0	...
5073532	  720.0	  387.6	 7613.0	...
5073533	  720.2	  387.7	 7615.0	...
5073534	  720.0	  387.7	 7615.0	...
5073535	  720.0	  387.5	 7617.0	...
5073536	  720.2	  387.1	 7619.0	...
5073537	  720.6	  386.8	 7620.0	...
5073538	  721.0	  387.0	 7620.0	...
5073539	  721.1	  387.2	 7619.0	...
5073540	  720.3	  387.4	 7620.0	...
5073541	  719.3	  387.3	 7620.0	...
5073542	  718.3	  387.7	 7616.0	...
5073543	  718.4	  388.5	 7612.0	...
5073544	  718.5	  389.3	 7609.0	...
5073545	  719.0	  389.3	 7612.0	...
5073546	  719.4	  389.0	 7614.0	...
5073547	  719.7	  388.6	 7615.0	...
5073548	  719.8	  388.4	 7614.0	...
5073549	  719.8	  388.3	 7612.0	...
5073550	  719.9	  388.2	 7610.0	...
5073551	  720.1	  388.2	 7609.0	...
5073552	  720.5	  387.8	 7612.0	...
5073553	  720.8	  387.4	 7615.0	...
5073554	  721.8	  387.6	 7618.0	...
5073555	  722.6	  388.5	 7617.0	...
5073556	  722.6	  389.4	 7616.0	...
5073557	  721.9	  389.7	 7617.0	...
5073558	  721.2	  389.7	 7619.0	...
5073559	  721.2	  389.6	 7616.0	...
5073560	  721.2	  389.4	 7613.0	...
5073561	  721.1	  389.1	 7611.0	...
5073562	  720.8	  388.4	 7613.0	...
MSG	5073563 0000 _ Number Off
5073563	  720.5	  388.0	 7616.0	...
5073564	  720.9	  387.3	 7618.0	...
5073565	  721.4	  387.1	 7619.0	...
5073566	  722.0	  387.2	 7619.0	...
5073567	  722.2	  387.8	 7619.0	...
5073568	  722.3	  388.8	 7619.0	...
5073569	  722.1	  389.5	 7619.0	...
5073570	  721.7	  389.9	 7620.0	...
5073571	  721.4	  389.8	 7621.0	...
5073572	  721.5	  389.7	 7622.0	...
5073573	  721.6	  389.7	 7624.0	...
5073574	  721.5	  389.6	 7625.0	...
5073575	  721.5	  389.5	 7627.0	...
5073576	  721.5	  389.3	 7626.0	...
5073577	  721.2	  388.8	 7626.0	...
5073578	  720.9	  388.3	 7626.0	...
5073579	  720.8	  387.7	 7625.0	...
5073580	  721.0	  387.5	 7624.0	...
5073581	  721.1	  387.5	 7624.0	...
5073582	  721.2	  387.6	 7624.0	...
5073583	  721.1	  386.8	 7621.0	...
5073584	  721.1	  386.0	 7618.0	...
5073585	  721.3	  385.2	 7614.0	...
5073586	  721.7	  385.3	 7615.0	...
5073587	  721.5	  385.1	 7614.0	...
5073588	  721.2	  385.0	 7614.0	...
5073589	  720.6	  385.0	 7618.0	...
5073590	  720.4	  385.3	 7624.0	...
5073591	  720.5	  386.0	 7630.0	...
5073592	  720.8	  386.4	 7630.0	...
5073593	  721.0	  386.8	 7630.0	...
5073594	  720.9	  386.8	 7629.0	...
5073595	  720.9	  386.7	 7625.0	...
5073596	  721.1	  386.6	 7621.0	...
5073597	  721.1	  386.1	 7617.0	...
5073598	  721.1	  385.3	 7622.0	...
5073599	  721.3	  384.4	 7628.0	...
5073600	  721.6	  384.0	 7631.0	...
5073601	  721.9	  384.0	 7629.0	...
5073602	  721.8	  384.1	 7626.0	...
5073603	  721.7	  384.3	 7624.0	...
5073604	  721.5	  384.6	 7623.0	...
5073605	  721.1	  384.9	 7622.0	...
5073606	  720.6	  384.5	 7622.0	...
5073607	  720.4	  383.9	 7623.0	...
5073608	  720.7	  383.6	 7624.0	...
5073609	  721.1	  384.5	 7624.0	...
5073610	  721.3	  385.3	 7623.0	...
5073611	  721.4	  385.9	 7622.0	...
5073612	  720.7	  386.1	 7623.0	...
5073613	  720.0	  386.4	 7623.0	...
5073614	  719.6	  386.8	 7623.0	...
5073615	  719.6	  386.4	 7624.0	...
5073616	  719.6	  385.8	 7625.0	...
5073617	  719.4	  385.2	 7626.0	...
5073618	  719.5	  385.9	 7628.0	...
5073619	  719.7	  386.9	 7624.0	...
5073620	  719.8	  387.1	 7621.0	...
5073621	  719.8	  386.3	 7619.0	...
5073622	  719.8	  385.5	 7622.0	...
5073623	  720.2	  386.2	 7625.0	...
5073624	  720.4	  387.0	 7626.0	...
5073625	  720.4	  387.8	 7627.0	...
5073626	  720.3	  387.7	 7627.0	...
5073627	  720.1	  387.3	 7626.0	...
5073628	  719.7	  386.8	 7626.0	...
5073629	  719.4	  386.9	 7626.0	...
5073630	  719.3	  387.2	 7624.0	...
5073631	  719.7	  387.3	 7623.0	...
5073632	  720.3	  386.8	 7620.0	...
5073633	  721.0	  386.5	 7619.0	...
5073634	  721.2	  386.3	 7622.0	...
5073635	  720.8	  386.6	 7626.0	...
5073636	  720.4	  387.1	 7631.0	...
5073637	  719.7	  387.7	 7632.0	...
5073638	  719.5	  388.1	 7633.0	...
5073639	  719.3	  388.4	 7633.0	...
5073640	  719.3	  388.6	 7636.0	...
5073641	  719.5	  388.7	 7640.0	...
5073642	  719.7	  388.8	 7645.0	...
5073643	  719.8	  388.7	 7646.0	...
5073644	  719.5	  387.9	 7645.0	...
5073645	  719.2	  387.2	 7644.0	...
5073646	  718.9	  386.6	 7645.0	...
5073647	  718.8	  387.1	 7646.0	...
5073648	  719.0	  387.5	 7647.0	...
5073649	  719.4	  388.2	 7649.0	...
5073650	  719.7	  388.4	 7651.0	...
5073651	  720.1	  388.5	 7652.0	...
5073652	  720.4	  388.1	 7653.0	...
5073653	  721.0	  387.9	 7652.0	...
5073654	  721.1	  387.7	 7654.0	...
5073655	  721.4	  387.8	 7656.0	...
5073656	  721.5	  388.0	 7659.0	...
5073657	  720.7	  388.3	 7660.0	...
5073658	  719.8	  388.7	 7661.0	...
5073659	  718.9	  388.9	 7661.0	...
5073660	  718.8	  388.6	 7659.0	...
5073661	  718.8	  388.1	 7657.0	...
5073662	  718.8	  387.6	 7656.0	...
5073663	  719.1	  387.6	 7655.0	...
5073664	  719.5	  387.6	 7654.0	...
5073665	  719.5	  387.8	 7653.0	...
5073666	  719.2	  388.1	 7653.0	...
5073667	  718.9	  388.3	 7653.0	...
5073668	  718.8	  388.0	 7653.0	...
5073669	  718.5	  387.5	 7653.0	...
5073670	  718.3	  386.9	 7653.0	...
5073671	  718.3	  387.5	 7653.0	...
5073672	  718.4	  388.0	 7652.0	...
5073673	  718.6	  388.4	 7651.0	...
5073674	  718.6	  388.2	 7651.0	...
5073675	  718.5	  387.6	 7652.0	...
5073676	  718.3	  387.2	 7653.0	...
5073677	  718.4	  387.0	 7655.0	...
5073678	  718.6	  387.4	 7654.0	...
5073679	  718.8	  387.8	 7651.0	...
5073680	  718.7	  387.9	 7650.0	...
5073681	  718.6	  387.5	 7649.0	...
5073682	  718.6	  387.2	 7649.0	...
5073683	  718.2	  387.2	 7652.0	...
5073684	  717.7	  387.4	 7655.0	...
5073685	  717.2	  387.6	 7658.0	...
5073686	  717.0	  387.6	 7657.0	...
5073687	  716.9	  387.6	 7655.0	...
5073688	  716.9	  387.4	 7652.0	...
5073689	  717.3	  387.2	 7650.0	...
5073690	  717.6	  387.1	 7650.0	...
5073691	  717.6	  386.6	 7651.0	...
5073692	  717.4	  386.1	 7652.0	...
5073693	  717.2	  386.1	 7652.0	...
5073694	  717.6	  386.5	 7652.0	...
5073695	  718.1	  387.0	 7654.0	...
5073696	  718.3	  387.1	 7656.0	...
5073697	  718.4	  387.4	 7660.0	...
5073698	  718.5	  387.9	 7661.0	...
5073699	  718.6	  388.3	 7665.0	...
5073700	  718.5	  388.2	 7667.0	...
5073701	  718.2	  388.1	 7669.0	...
5073702	  718.0	  388.1	 7665.0	...
5073703	  718.7	  388.3	 7660.0	...
5073704	  719.5	  388.2	 7655.0	...
5073705	  720.2	  387.7	 7656.0	...
5073706	  720.0	  387.3	 7658.0	...
5073707	  719.6	  387.1	 7660.0	...
5073708	  719.3	  387.2	 7660.0	...
5073709	  719.1	  387.3	 7661.0	...
5073710	  718.4	  387.4	 7663.0	...
5073711	  717.8	  387.4	 7665.0	...
5073712	  717.1	  387.0	 7666.0	...
5073713	  716.9	  386.5	 7666.0	...
5073714	  717.1	  385.9	 7666.0	...
5073715	  717.6	  385.6	 7666.0	...
5073716	  718.0	  385.3	 7665.0	...
5073717	  718.0	  385.3	 7666.0	...
5073718	  718.1	  385.2	 7666.0	...
5073719	  718.2	  385.4	 7667.0	...
5073720	  718.4	  385.6	 7667.0	...
5073721	  718.3	  385.9	 7667.0	...
5073722	  718.2	  386.4	 7667.0	...
5073723	  718.1	  387.0	 7669.0	...
5073724	  718.2	  387.6	 7671.0	...
5073725	  718.1	  387.6	 7674.0	...
5073726	  718.0	  387.7	 7676.0	...
5073727	  718.5	  387.6	 7676.0	...
5073728	  719.0	  387.4	 7676.0	...
5073729	  719.5	  387.2	 7676.0	...
5073730	  719.3	  386.4	 7676.0	...
5073731	  719.7	  385.6	 7676.0	...
5073732	  720.2	  385.1	 7673.0	...
5073733	  719.9	  385.3	 7670.0	...
5073734	  719.2	  385.8	 7669.0	...
5073735	  719.6	  386.1	 7672.0	...
5073736	  720.9	  386.3	 7674.0	...
5073737	  720.8	  386.3	 7674.0	...
5073738	  719.5	  386.4	 7675.0	...
5073739	  718.4	  386.5	 7676.0	...
5073740	  718.5	  386.4	 7678.0	...
5073741	  718.6	  386.2	 7676.0	...
5073742	  718.6	  386.2	 7671.0	...
5073743	  718.9	  386.4	 7667.0	...
5073744	  719.4	  386.7	 7666.0	...
5073745	  719.9	  386.6	 7668.0	...
5073746	  720.3	  386.3	 7670.0	...
5073747	  720.5	  386.0	 7671.0	...
5073748	  720.7	  385.8	 7671.0	...
5073749	  720.5	  385.3	 7671.0	...
5073750	  720.3	  384.6	 7670.0	...
5073751	  719.9	  384.0	 7673.0	...
5073752	  719.5	  383.9	 7675.0	...
5073753	  719.4	  384.0	 7679.0	...
5073754	  719.4	  384.1	 7681.0	...
5073755	  719.5	  384.3	 7683.0	...
5073756	  719.7	  385.2	 7682.0	...
5073757	  718.9	  386.1	 7681.0	...
5073758	  717.9	  386.8	 7680.0	...
5073759	  717.3	  386.8	 7682.0	...
5073760	  718.5	  386.6	 7681.0	...
5073761	  719.7	  386.3	 7679.0	...
5073762	  720.3	  385.9	 7677.0	...
5073763	  720.1	  385.5	 7676.0	...
5073764	  719.5	  384.5	 7674.0	...
5073765	  718.9	  383.8	 7672.0	...
5073766	  718.4	  383.8	 7672.0	...
5073767	  718.5	  384.2	 7672.0	...
5073768	  718.7	  384.4	 7672.0	...
5073769	  719.2	  384.3	 7673.0	...
5073770	  719.4	  384.2	 7674.0	...
5073771	  719.0	  384.1	 7676.0	...
5073772	  718.4	  383.6	 7678.0	...
5073773	  717.9	  383.0	 7679.0	...
5073774	  718.2	  382.9	 7680.0	...
5073775	  718.8	  383.1	 7679.0	...
5073776	  719.2	  383.3	 7678.0	...
MSG	5073777 0000 _ Number On
5073777	  719.4	  383.4	 7676.0	...
5073778	  719.3	  383.0	 7675.0	...
5073779	  719.3	  382.7	 7674.0	...
5073780	  718.7	  382.5	 7673.0	...
5073781	  718.2	  383.1	 7674.0	...
5073782	  717.8	  383.7	 7677.0	...
5073783	  718.0	  384.0	 7680.0	...
5073784	  718.4	  383.7	 7682.0	...
5073785	  718.4	  383.4	 7681.0	...
5073786	  718.3	  383.0	 7680.0	...
5073787	  717.9	  382.6	 7679.0	...
5073788	  718.5	  382.2	 7679.0	...
5073789	  719.4	  382.3	 7680.0	...
5073790	  719.4	  382.5	 7680.0	...
5073791	  718.6	  382.9	 7679.0	...
5073792	  717.7	  383.2	 7683.0	...
5073793	  717.8	  382.7	 7686.0	...
5073794	  718.0	  382.0	 7690.0	...
5073795	  718.1	  381.2	 7690.0	...
5073796	  718.3	  381.7	 7691.0	...
5073797	  718.7	  382.2	 7692.0	...
5073798	  719.2	  382.8	 7693.0	...
5073799	  719.5	  382.2	 7693.0	...
5073800	  719.6	  381.6	 7690.0	...
5073801	  719.6	  381.7	 7686.0	...
5073802	  719.7	  382.4	 7683.0	...
5073803	  719.8	  382.8	 7683.0	...
5073804	  719.8	  382.3	 7680.0	...
5073805	  719.8	  381.8	 7677.0	...
5073806	  719.6	  381.3	 7674.0	...
5073807	  719.5	  381.3	 7674.0	...
5073808	  719.4	  381.2	 7674.0	...
5073809	  719.4	  381.1	 7674.0	...
5073810	  719.5	  380.8	 7676.0	...
5073811	  719.6	  380.5	 7678.0	...
5073812	  719.6	  380.6	 7680.0	...
5073813	  719.7	  380.9	 7678.0	...
5073814	  719.5	  381.3	 7676.0	...
5073815	  719.4	  381.4	 7680.0	...
5073816	  719.4	  381.5	 7685.0	...
5073817	  719.7	  381.6	 7690.0	...
5073818	  720.6	  381.5	 7689.0	...
5073819	  721.2	  381.3	 7686.0	...
5073820	  721.7	  381.3	 7684.0	...
5073821	  721.7	  381.4	 7685.0	...
5073822	  721.8	  381.5	 7689.0	...
5073823	  721.8	  381.4	 7687.0	...
5073824	  721.8	  381.3	 7682.0	...
5073825	  721.4	  381.2	 7677.0	...
5073826	  721.0	  381.2	 7678.0	...
5073827	  721.1	  381.1	 7678.0	...
5073828	  721.5	  381.0	 7678.0	...
5073829	  721.4	  381.0	 7678.0	...
5073830	  720.9	  380.9	 7678.0	...
5073831	  720.6	  381.2	 7678.0	...
5073832	  721.0	  381.5	 7678.0	...
5073833	  721.6	  381.9	 7678.0	...
5073834	  722.8	  382.0	 7679.0	...
5073835	  723.9	  382.4	 7676.0	...
5073836	  723.8	  382.7	 7672.0	...
5073837	  722.7	  382.3	 7671.0	...
5073838	  721.6	  381.5	 7674.0	...
5073839	  721.1	  380.7	 7677.0	...
5073840	  720.9	  380.7	 7676.0	...
5073841	  720.6	  380.8	 7673.0	...
5073842	  721.0	  380.7	 7670.0	...
5073843	  721.4	  380.6	 7668.0	...
5073844	  722.0	  381.0	 7666.0	...
5073845	  722.2	  381.6	 7666.0	...
5073846	  722.3	  382.2	 7668.0	...
5073847	  722.3	  381.9	 7670.0	...
5073848	  722.5	  381.5	 7673.0	...
5073849	  722.7	  381.1	 7673.0	...
5073850	  722.7	  380.8	 7673.0	...
5073851	  722.6	  380.7	 7673.0	...
5073852	  722.6	  381.0	 7673.0	...
5073853	  722.7	  381.3	 7673.0	...
5073854	  722.6	  381.4	 7672.0	...
5073855	  721.8	  381.1	 7672.0	...
5073856	  721.0	  380.9	 7671.0	...
5073857	  720.4	  380.5	 7670.0	...
5073858	  720.5	  380.2	 7669.0	...
5073859	  721.1	  380.6	 7668.0	...
5073860	  721.3	  381.8	 7666.0	...
5073861	  721.4	  383.1	 7664.0	...
5073862	  720.9	  382.9	 7664.0	...
5073863	  720.8	  382.1	 7664.0	...
5073864	  721.4	  381.9	 7666.0	...
5073865	  722.0	  382.5	 7668.0	...
5073866	  722.7	  383.1	 7670.0	...
5073867	  722.6	  382.6	 7671.0	...
5073868	  722.5	  382.1	 7672.0	...
5073869	  722.4	  381.5	 7672.0	...
5073870	  722.3	  381.5	 7670.0	...
5073871	  722.4	  381.7	 7669.0	...
5073872	  722.6	  381.9	 7669.0	...
5073873	  722.8	  381.6	 7670.0	...
5073874	  723.0	  381.2	 7672.0	...
5073875	  722.9	  380.9	 7673.0	...
5073876	  722.9	  381.1	 7674.0	...
5073877	  722.8	  381.0	 7673.0	...
5073878	  722.9	  381.0	 7673.0	...
5073879	  723.1	  381.0	 7673.0	...
5073880	  723.3	  381.3	 7673.0	...
5073881	  723.4	  381.7	 7673.0	...
5073882	  723.3	  381.7	 7673.0	...
5073883	  723.3	  381.5	 7673.0	...
5073884	  723.4	  381.8	 7673.0	...
5073885	  723.6	  382.4	 7673.0	...
5073886	  723.9	  383.0	 7671.0	...
5073887	  724.2	  383.0	 7667.0	...
5073888	  724.5	  382.9	 7663.0	...
5073889	  724.6	  382.6	 7661.0	...
5073890	  724.1	  382.4	 7661.0	...
5073891	  723.4	  382.2	 7661.0	...
5073892	  722.8	  382.0	 7661.0	...
5073893	  722.6	  381.6	 7661.0	...
5073894	  722.1	  381.4	 7660.0	...
5073895	  721.6	  381.2	 7658.0	...
5073896	  721.5	  381.1	 7663.0	...
5073897	  721.8	  381.1	 7669.0	...
5073898	  722.1	  381.2	 7676.0	...
5073899	  722.1	  381.2	 7676.0	...
5073900	  722.3	  381.3	 7676.0	...
5073901	  722.7	  381.4	 7676.0	...
5073902	  722.8	  381.7	 7673.0	...
5073903	  722.8	  382.0	 7668.0	...
5073904	  722.6	  382.9	 7664.0	...
5073905	  722.9	  383.7	 7661.0	...
5073906	  723.3	  384.4	 7661.0	...
5073907	  723.5	  384.4	 7661.0	...
5073908	  724.0	  384.2	 7662.0	...
5073909	  724.5	  384.1	 7663.0	...
5073910	  725.2	  383.9	 7659.0	...
5073911	  725.4	  383.8	 7655.0	...
5073912	  725.5	  383.7	 7652.0	...
5073913	  725.4	  383.6	 7654.0	...
5073914	  725.1	  383.7	 7656.0	...
5073915	  724.6	  383.9	 7657.0	...
5073916	  724.3	  384.6	 7653.0	...
5073917	  724.0	  384.8	 7649.0	...
5073918	  724.1	  384.6	 7645.0	...
5073919	  724.2	  384.3	 7646.0	...
5073920	  723.9	  384.4	 7650.0	...
5073921	  723.5	  384.7	 7653.0	...
5073922	  722.9	  384.5	 7655.0	...
5073923	  722.8	  384.4	 7651.0	...
5073924	  723.4	  384.8	 7648.0	...
5073925	  723.9	  385.3	 7643.0	...
5073926	  724.5	  385.8	 7642.0	...
5073927	  724.8	  385.7	 7641.0	...
5073928	  725.0	  385.3	 7643.0	...
5073929	  725.2	  385.1	 7648.0	...
5073930	  724.9	  385.0	 7652.0	...
5073931	  724.7	  385.3	 7654.0	...
5073932	  724.6	  385.3	 7656.0	...
5073933	  724.8	  385.4	 7658.0	...
5073934	  724.9	  385.5	 7661.0	...
5073935	  724.9	  385.4	 7662.0	...
5073936	  724.9	  385.2	 7660.0	...
5073937	  725.1	  384.9	 7653.0	...
5073938	  725.2	  384.8	 7646.0	...
5073939	  725.4	  384.8	 7642.0	...
5073940	  725.3	  384.6	 7642.0	...
5073941	  725.2	  384.4	 7642.0	...
5073942	  725.7	  384.0	 7641.0	...
5073943	  726.2	  383.9	 7640.0	...
5073944	  726.1	  384.6	 7639.0	...
5073945	  724.7	  385.6	 7635.0	...
5073946	  723.4	  386.6	 7631.0	...
5073947	  723.0	  386.8	 7628.0	...
5073948	  723.4	  387.0	 7629.0	...
5073949	  723.7	  387.3	 7630.0	...
5073950	  723.8	  387.3	 7631.0	...
5073951	  723.7	  387.0	 7631.0	...
5073952	  723.6	  386.6	 7631.0	...
5073953	  723.5	  386.0	 7631.0	...
5073954	  723.5	  385.6	 7631.0	...
5073955	  723.7	  385.5	 7633.0	...
5073956	  723.9	  385.5	 7636.0	...
5073957	  724.1	  385.6	 7639.0	...
5073958	  724.3	  385.6	 7638.0	...
5073959	  724.4	  385.5	 7636.0	...
5073960	  724.6	  385.4	 7634.0	...
5073961	  724.8	  385.7	 7635.0	...
5073962	  725.0	  386.1	 7636.0	...
5073963	  724.9	  386.3	 7636.0	...
5073964	  724.8	  386.1	 7635.0	...
5073965	  724.7	  386.2	 7631.0	...
5073966	  724.8	  386.4	 7626.0	...
5073967	  724.5	  386.7	 7624.0	...
5073968	  724.1	  386.9	 7624.0	...
5073969	  723.8	  387.3	 7624.0	...
5073970	  725.2	  387.4	 7623.0	...
5073971	  726.7	  387.3	 7623.0	...
5073972	  726.6	  387.3	 7619.0	...
5073973	  725.0	  387.4	 7613.0	...
5073974	  723.7	  387.5	 7607.0	...
5073975	  724.0	  387.3	 7606.0	...
5073976	  724.3	  387.1	 7606.0	...
5073977	  724.3	  387.0	 7603.0	...
5073978	  724.3	  387.0	 7600.0	...
5073979	  724.2	  386.9	 7596.0	...
5073980	  724.0	  386.6	 7594.0	...
5073981	  723.9	  386.7	 7592.0	...
5073982	  723.9	  387.1	 7590.0	...
5073983	  724.6	  387.5	 7588.0	...
5073984	  725.3	  387.3	 7589.0	...
5073985	  726.0	  387.2	 7590.0	...
5073986	  726.0	  387.2	 7590.0	...
5073987	  725.9	  387.1	 7591.0	...
5073988	  725.8	  386.9	 7592.0	...
5073989	  725.8	  386.7	 7593.0	...
5073990	  725.9	  386.6	 7593.0	...
5073991	  725.9	  386.6	 7593.0	...
5073992	  726.1	  386.7	 7592.0	...
5073993	  726.3	  387.0	 7589.0	...
5073994	  726.2	  387.4	 7587.0	...
5073995	  725.9	  387.7	 7587.0	...
5073996	  725.6	  387.9	 7586.0	...
5073997	  725.2	  388.2	 7584.0	...
5073998	  724.8	  388.2	 7582.0	...
5073999	  724.5	  388.1	 7581.0	...
5074000	  724.6	  388.6	 7580.0	...
5074001	  724.6	  389.2	 7579.0	...
5074002	  724.5	  389.9	 7577.0	...
5074003	  724.6	  389.8	 7575.0	...
5074004	  724.8	  389.5	 7574.0	...
5074005	  725.0	  389.3	 7575.0	...
5074006	  724.9	  389.0	 7577.0	...
5074007	  724.7	  389.0	 7572.0	...
5074008	  724.5	  389.1	 7566.0	...
5074009	  725.2	  389.6	 7559.0	...
5074010	  726.2	  390.3	 7558.0	...
5074011	  727.2	  390.9	 7564.0	...
5074012	  727.3	  391.0	 7570.0	...
5074013	  727.3	  390.9	 7575.0	...
5074014	  727.3	  390.6	 7572.0	...
5074015	  727.6	  390.4	 7568.0	...
5074016	  727.8	  390.2	 7566.0	...
5074017	  728.0	  390.3	 7566.0	...
5074018	  728.1	  390.4	 7566.0	...
5074019	  727.8	  390.9	 7564.0	...
5074020	  727.5	  391.4	 7561.0	...
5074021	  727.1	  391.6	 7560.0	...
5074022	  726.8	  391.2	 7561.0	...
5074023	  726.6	  390.8	 7561.0	...
5074024	  726.2	  390.7	 7560.0	...
5074025	  725.8	  390.7	 7556.0	...
5074026	  725.9	  390.8	 7552.0	...
5074027	  726.1	  391.1	 7548.0	...
5074028	  726.2	  391.4	 7542.0	...
5074029	  725.9	  392.0	 7538.0	...
5074030	  725.9	  392.4	 7536.0	...
5074031	  725.5	  392.8	 7537.0	...
5074032	  725.3	  392.9	 7539.0	...
5074033	  725.0	  392.9	 7539.0	...
5074034	  725.7	  392.9	 7539.0	...
5074035	  726.5	  392.9	 7539.0	...
5074036	  727.3	  393.0	 7534.0	...
5074037	  727.0	  393.1	 7529.0	...
5074038	  726.9	  393.4	 7525.0	...
5074039	  726.6	  393.9	 7527.0	...
5074040	  726.4	  394.4	 7529.0	...
5074041	  726.1	  394.3	 7529.0	...
5074042	  726.0	  393.8	 7530.0	...
5074043	  725.7	  393.4	 7528.0	...
5074044	  725.5	  393.2	 7527.0	...
5074045	  725.4	  393.2	 7528.0	...
5074046	  725.6	  393.2	 7530.0	...
5074047	  725.7	  393.5	 7531.0	...
5074048	  725.8	  393.7	 7530.0	...
5074049	  726.6	  393.9	 7529.0	...
5074050	  727.3	  393.8	 7529.0	...
5074051	  727.5	  393.8	 7527.0	...
5074052	  727.1	  394.9	 7525.0	...
5074053	  726.5	  396.0	 7524.0	...
5074054	  726.4	  396.8	 7523.0	...
5074055	  726.4	  396.3	 7521.0	...
5074056	  726.7	  395.7	 7520.0	...
5074057	  727.0	  395.4	 7519.0	...
5074058	  727.0	  395.4	 7519.0	...
5074059	  727.0	  395.2	 7518.0	...
5074060	  726.8	  394.9	 7515.0	...
5074061	  726.7	  395.2	 7512.0	...
5074062	  727.2	  395.7	 7512.0	...
5074063	  727.8	  396.0	 7513.0	...
5074064	  728.4	  395.8	 7515.0	...
5074065	  728.5	  395.6	 7516.0	...
5074066	  728.0	  396.2	 7516.0	...
5074067	  727.5	  396.9	 7515.0	...
5074068	  727.3	  397.2	 7510.0	...
5074069	  727.6	  396.8	 7505.0	...
5074070	  727.9	  396.5	 7500.0	...
5074071	  727.9	  396.7	 7497.0	...
5074072	  727.9	  396.8	 7494.0	...
5074073	  727.9	  396.7	 7490.0	...
5074074	  728.0	  396.6	 7487.0	...
5074075	  728.0	  396.2	 7489.0	...
5074076	  727.9	  395.9	 7494.0	...
5074077	  727.7	  395.7	 7499.0	...
5074078	  727.3	  395.8	 7494.0	...
5074079	  727.0	  396.2	 7491.0	...
5074080	  726.9	  396.4	 7488.0	...
5074081	  727.2	  397.4	 7490.0	...
5074082	  727.4	  398.2	 7490.0	...
5074083	  727.4	  399.1	 7490.0	...
5074084	  726.8	  397.5	 7490.0	...
5074085	  726.2	  395.9	 7491.0	...
5074086	  725.5	  394.2	 7490.0	...
5074087	  725.4	  394.0	 7488.0	...
5074088	  725.3	  395.4	 7483.0	...
5074089	  725.3	  396.9	 7478.0	...
5074090	  725.4	  398.4	 7474.0	...
5074091	  725.8	  398.3	 7473.0	...
5074092	  726.6	  398.3	 7472.0	...
MSG	5074093 0000 _ Number Off
5074093	  727.2	  398.3	 7470.0	...
5074094	  727.1	  398.4	 7465.0	...
5074095	  726.5	  398.5	 7461.0	...
5074096	  726.1	  398.5	 7459.0	...
5074097	  726.4	  398.5	 7462.0	...
5074098	  726.8	  398.4	 7465.0	...
5074099	  727.0	  398.1	 7466.0	...
5074100	  727.1	  397.8	 7466.0	...
5074101	  727.1	  397.3	 7464.0	...
5074102	  727.0	  397.0	 7460.0	...
5074103	  727.1	  396.5	 7455.0	...
5074104	  727.4	  396.2	 7454.0	...
5074105	  727.7	  395.7	 7457.0	...
5074106	  727.9	  395.4	 7460.0	...
5074107	  727.8	  395.6	 7463.0	...
5074108	  727.6	  396.0	 7462.0	...
5074109	  727.1	  396.4	 7461.0	...
5074110	  726.8	  397.4	 7461.0	...
5074111	  727.3	  398.3	 7461.0	...
5074112	  728.0	  398.6	 7460.0	...
5074113	  727.9	  398.0	 7460.0	...
5074114	  727.0	  397.4	 7459.0	...
5074115	  726.5	  397.3	 7460.0	...
5074116	  726.7	  397.0	 7461.0	...
5074117	  726.9	  396.9	 7459.0	...
5074118	  726.6	  396.5	 7457.0	...
5074119	  726.5	  396.2	 7454.0	...
5074120	  726.3	  396.0	 7453.0	...
5074121	  726.3	  396.9	 7449.0	...
5074122	  727.1	  397.6	 7445.0	...
5074123	  727.8	  397.7	 7442.0	...
5074124	  728.3	  396.9	 7442.0	...
5074125	  728.1	  396.3	 7443.0	...
5074126	  727.9	  396.3	 7446.0	...
5074127	  727.8	  396.9	 7448.0	...
5074128	  727.7	  397.6	 7448.0	...
5074129	  727.7	  398.3	 7447.0	...
5074130	  727.2	  398.5	 7445.0	...
5074131	  726.8	  398.7	 7446.0	...
5074132	  726.4	  398.9	 7447.0	...
5074133	  726.3	  398.4	 7448.0	...
5074134	  727.0	  397.7	 7447.0	...
5074135	  727.6	  397.0	 7447.0	...
5074136	  728.2	  396.8	 7446.0	...
5074137	  728.3	  396.6	 7445.0	...
5074138	  728.6	  396.3	 7445.0	...
5074139	  729.1	  396.6	 7445.0	...
5074140	  728.5	  397.3	 7445.0	...
5074141	  727.8	  398.1	 7444.0	...
5074142	  727.1	  398.4	 7445.0	...
5074143	  727.2	  398.1	 7446.0	...
5074144	  726.9	  397.8	 7441.0	...
5074145	  726.8	  397.5	 7434.0	...
5074146	  726.8	  397.5	 7429.0	...
5074147	  726.6	  397.5	 7429.0	...
5074148	  726.2	  397.6	 7428.0	...
5074149	  725.8	  397.5	 7425.0	...
5074150	  725.7	  397.3	 7423.0	...
5074151	  725.6	  397.5	 7420.0	...
5074152	  726.1	  397.7	 7418.0	...
5074153	  726.8	  397.4	 7417.0	...
5074154	  727.6	  396.9	 7417.0	...
5074155	  727.8	  397.1	 7419.0	...
5074156	  727.7	  397.8	 7422.0	...
5074157	  727.4	  398.6	 7425.0	...
5074158	  726.8	  398.7	 7426.0	...
5074159	  726.8	  398.7	 7425.0	...
5074160	  726.8	  398.8	 7424.0	...
5074161	  726.9	  399.2	 7422.0	...
5074162	  726.9	  399.5	 7422.0	...
5074163	  726.8	  399.1	 7422.0	...
5074164	  726.7	  398.4	 7421.0	...
5074165	  726.6	  398.2	 7420.0	...
5074166	  726.5	  398.8	 7419.0	...
5074167	  726.4	  399.4	 7418.0	...
5074168	  726.7	  399.2	 7418.0	...
5074169	  727.1	  399.0	 7413.0	...
5074170	  726.9	  399.0	 7407.0	...
5074171	  726.3	  398.9	 7406.0	...
5074172	  725.7	  398.9	 7412.0	...
5074173	  725.7	  398.8	 7420.0	...
5074174	  725.8	  398.6	 7423.0	...
5074175	  726.0	  399.3	 7424.0	...
5074176	  726.3	  400.1	 7425.0	...
5074177	  726.5	  400.6	 7426.0	...
5074178	  726.5	  400.4	 7427.0	...
5074179	  726.3	  400.1	 7425.0	...
5074180	  726.2	  399.9	 7423.0	...
5074181	  726.7	  399.6	 7419.0	...
5074182	  727.4	  399.4	 7418.0	...
5074183	  727.3	  399.4	 7418.0	...
5074184	  726.7	  399.4	 7421.0	...
5074185	  726.6	  399.4	 7423.0	...
5074186	  727.1	  398.8	 7423.0	...
5074187	  727.5	  398.4	 7421.0	...
5074188	  727.4	  398.5	 7419.0	...
5074189	  727.4	  398.9	 7417.0	...
5074190	  727.1	  399.1	 7417.0	...
5074191	  726.3	  398.9	 7417.0	...
5074192	  725.5	  398.8	 7419.0	...
5074193	  725.5	  399.0	 7422.0	...
5074194	  725.9	  398.9	 7423.0	...
5074195	  726.4	  398.9	 7420.0	...
5074196	  726.1	  399.3	 7416.0	...
5074197	  725.9	  399.8	 7414.0	...
5074198	  725.5	  400.3	 7412.0	...
5074199	  725.3	  400.5	 7411.0	...
5074200	  725.1	  400.3	 7415.0	...
5074201	  725.0	  400.0	 7418.0	...
5074202	  725.0	  399.6	 7421.0	...
5074203	  724.9	  399.3	 7419.0	...
5074204	  724.9	  399.3	 7417.0	...
5074205	  724.8	  399.3	 7415.0	...
5074206	  724.3	  399.1	 7410.0	...
5074207	  723.9	  398.8	 7407.0	...
5074208	  723.7	  398.5	 7405.0	...
5074209	  724.0	  398.7	 7406.0	...
5074210	  724.1	  398.9	 7409.0	...
5074211	  724.1	  399.3	 7415.0	...
5074212	  724.4	  399.5	 7419.0	...
5074213	  724.7	  399.7	 7417.0	...
5074214	  725.1	  399.7	 7414.0	...
5074215	  724.9	  399.8	 7411.0	...
5074216	  724.9	  399.7	 7410.0	...
5074217	  724.9	  399.5	 7410.0	...
5074218	  725.1	  399.4	 7410.0	...
5074219	  725.2	  399.4	 7410.0	...
5074220	  724.8	  399.5	 7410.0	...
5074221	  724.4	  399.5	 7411.0	...
5074222	  724.5	  399.5	 7411.0	...
5074223	  724.8	  399.3	 7411.0	...
5074224	  724.7	  399.1	 7410.0	...
5074225	  724.1	  398.7	 7409.0	...
5074226	  723.5	  398.6	 7408.0	...
5074227	  723.5	  398.6	 7408.0	...
5074228	  723.5	  398.9	 7408.0	...
5074229	  723.4	  399.0	 7407.0	...
5074230	  723.4	  399.1	 7407.0	...
5074231	  723.4	  399.1	 7407.0	...
5074232	  724.1	  399.0	 7407.0	...
5074233	  724.7	  398.6	 7410.0	...
5074234	  725.3	  398.3	 7413.0	...
5074235	  725.1	  398.0	 7414.0	...
5074236	  725.0	  397.9	 7413.0	...
5074237	  724.9	  397.8	 7411.0	...
5074238	  725.0	  397.6	 7411.0	...
5074239	  725.2	  397.8	 7409.0	...
5074240	  724.9	  398.1	 7408.0	...
5074241	  724.6	  398.3	 7408.0	...
5074242	  724.6	  398.4	 7409.0	...
5074243	  725.0	  398.4	 7410.0	...
5074244	  725.4	  398.5	 7409.0	...
5074245	  725.3	  398.1	 7409.0	...
5074246	  725.2	  397.9	 7406.0	...
5074247	  725.6	  397.6	 7403.0	...
5074248	  726.0	  397.9	 7400.0	...
5074249	  725.7	  397.9	 7400.0	...
5074250	  725.0	  398.0	 7397.0	...
5074251	  724.1	  398.0	 7393.0	...
5074252	  723.8	  398.3	 7390.0	...
5074253	  723.5	  398.5	 7391.0	...
5074254	  723.5	  398.6	 7392.0	...
5074255	  723.7	  398.3	 7395.0	...
5074256	  724.3	  398.1	 7397.0	...
5074257	  724.9	  398.1	 7398.0	...
5074258	  724.3	  398.4	 7397.0	...
5074259	  723.4	  398.7	 7395.0	...
5074260	  722.6	  399.0	 7396.0	...
5074261	  722.6	  399.2	 7398.0	...
5074262	  723.1	  399.0	 7401.0	...
5074263	  723.5	  398.7	 7401.0	...
5074264	  723.9	  398.4	 7402.0	...
5074265	  723.7	  398.2	 7405.0	...
5074266	  723.7	  398.1	 7408.0	...
5074267	  723.6	  398.1	 7410.0	...
5074268	  723.6	  398.5	 7410.0	...
5074269	  723.3	  398.9	 7410.0	...
5074270	  723.1	  398.9	 7410.0	...
5074271	  722.9	  398.5	 7410.0	...
5074272	  723.0	  398.0	 7411.0	...
5074273	  723.2	  398.0	 7411.0	...
5074274	  723.4	  397.8	 7412.0	...
5074275	  723.7	  397.7	 7412.0	...
5074276	  723.6	  397.6	 7409.0	...
5074277	  723.5	  397.8	 7407.0	...
5074278	  723.4	  398.2	 7404.0	...
5074279	  723.4	  398.5	 7403.0	...
5074280	  723.5	  398.6	 7404.0	...
5074281	  723.5	  398.7	 7405.0	...
5074282	  723.6	  398.7	 7406.0	...
5074283	  723.6	  398.7	 7406.0	...
5074284	  723.8	  398.7	 7407.0	...
5074285	  723.9	  398.6	 7410.0	...
5074286	  724.1	  398.8	 7413.0	...
5074287	  723.3	  399.1	 7410.0	...
5074288	  722.6	  399.3	 7407.0	...
5074289	  722.0	  399.4	 7404.0	...
5074290	  722.4	  399.2	 7405.0	...
5074291	  722.9	  399.0	 7408.0	...
5074292	  723.0	  398.8	 7410.0	...
5074293	  722.9	  398.8	 7412.0	...
5074294	  722.7	  399.0	 7412.0	...
MSG	5074295 0000 _ Number On
5074295	  722.9	  399.2	 7409.0	...
5074296	  723.3	  399.6	 7406.0	...
5074297	  723.6	  399.6	 7403.0	...
5074298	  723.7	  399.7	 7403.0	...
5074299	  723.7	  399.6	 7404.0	...
5074300	  724.3	  399.4	 7405.0	...
5074301	  724.8	  399.4	 7406.0	...
5074302	  724.1	  399.5	 7403.0	...
5074303	  722.8	  399.7	 7399.0	...
5074304	  721.5	  399.8	 7395.0	...
5074305	  721.5	  399.4	 7395.0	...
5074306	  721.4	  399.1	 7393.0	...
5074307	  721.5	  398.9	 7391.0	...
5074308	  721.5	  398.8	 7389.0	...
5074309	  721.5	  398.9	 7391.0	...
5074310	  721.4	  399.1	 7393.0	...
5074311	  721.3	  399.3	 7391.0	...
5074312	  721.7	  399.3	 7386.0	...
5074313	  722.1	  399.1	 7381.0	...
5074314	  722.5	  399.0	 7382.0	...
5074315	  723.1	  398.8	 7386.0	...
5074316	  723.7	  398.7	 7392.0	...
5074317	  724.4	  398.7	 7392.0	...
5074318	  724.6	  398.9	 7393.0	...
5074319	  724.3	  399.1	 7395.0	...
5074320	  723.9	  399.1	 7394.0	...
5074321	  723.0	  399.4	 7392.0	...
5074322	  722.8	  399.6	 7387.0	...
5074323	  722.4	  399.7	 7384.0	...
5074324	  722.5	  399.6	 7388.0	...
5074325	  722.4	  399.8	 7393.0	...
5074326	  722.4	  400.1	 7401.0	...
5074327	  722.3	  399.7	 7404.0	...
5074328	  722.2	  399.2	 7406.0	...
5074329	  722.1	  398.8	 7404.0	...
5074330	  721.9	  399.2	 7401.0	...
5074331	  721.7	  399.6	 7401.0	...
5074332	  722.1	  399.6	 7400.0	...
5074333	  723.2	  399.5	 7400.0	...
5074334	  724.3	  399.1	 7401.0	...
5074335	  724.0	  398.9	 7402.0	...
5074336	  723.3	  399.0	 7402.0	...
5074337	  722.8	  399.3	 7403.0	...
5074338	  723.1	  399.5	 7403.0	...
5074339	  723.3	  399.6	 7404.0	...
5074340	  723.4	  399.9	 7403.0	...
5074341	  723.6	  400.1	 7403.0	...
5074342	  723.7	  400.2	 7400.0	...
5074343	  723.7	  400.3	 7398.0	...
5074344	  723.8	  400.1	 7397.0	...
5074345	  723.8	  399.9	 7398.0	...
5074346	  723.7	  399.8	 7396.0	...
5074347	  723.5	  399.9	 7393.0	...
5074348	  723.3	  400.0	 7393.0	...
5074349	  723.3	  399.9	 7395.0	...
5074350	  723.5	  399.7	 7397.0	...
5074351	  723.7	  399.7	 7397.0	...
5074352	  724.0	  399.8	 7399.0	...
5074353	  723.6	  400.2	 7402.0	...
5074354	  723.2	  400.6	 7403.0	...
5074355	  722.7	  400.8	 7401.0	...
5074356	  722.7	  401.3	 7398.0	...
5074357	  723.3	  401.7	 7402.0	...
5074358	  723.9	  402.2	 7407.0	...
5074359	  724.5	  402.2	 7412.0	...
5074360	  724.5	  401.2	 7410.0	...
5074361	  724.6	  400.1	 7409.0	...
5074362	  724.7	  400.0	 7408.0	...
5074363	  725.0	  401.1	 7402.0	...
5074364	  725.2	  402.1	 7396.0	...
5074365	  724.8	  401.7	 7389.0	...
5074366	  724.1	  401.1	 7389.0	...
5074367	  723.3	  400.6	 7389.0	...
5074368	  723.2	  401.4	 7390.0	...
5074369	  723.2	  402.0	 7390.0	...
5074370	  723.0	  402.7	 7391.0	...
5074371	  722.7	  402.8	 7393.0	...
5074372	  722.7	  402.7	 7394.0	...
5074373	  723.2	  402.5	 7396.0	...
5074374	  723.7	  402.3	 7397.0	...
5074375	  723.7	  401.7	 7400.0	...
5074376	  722.9	  401.1	 7401.0	...
5074377	  722.0	  400.6	 7401.0	...
5074378	  722.0	  400.9	 7400.0	...
5074379	  722.7	  401.3	 7399.0	...
5074380	  723.7	  401.7	 7401.0	...
5074381	  723.9	  401.8	 7403.0	...
5074382	  724.0	  401.6	 7404.0	...
5074383	  723.9	  401.4	 7404.0	...
5074384	  723.8	  401.3	 7404.0	...
5074385	  723.9	  401.4	 7402.0	...
5074386	  724.0	  401.6	 7396.0	...
5074387	  723.5	  401.4	 7391.0	...
5074388	  723.0	  401.2	 7389.0	...
5074389	  722.2	  401.0	 7393.0	...
5074390	  722.1	  400.9	 7397.0	...
5074391	  722.7	  401.2	 7399.0	...
5074392	  723.4	  402.0	 7399.0	...
5074393	  724.2	  402.7	 7399.0	...
5074394	  724.2	  402.7	 7399.0	...
5074395	  724.1	  402.3	 7399.0	...
5074396	  723.9	  401.8	 7399.0	...
5074397	  723.8	  401.8	 7399.0	...
5074398	  723.7	  401.7	 7397.0	...
5074399	  723.7	  401.8	 7396.0	...
5074400	  724.0	  401.8	 7396.0	...
5074401	  724.2	  401.9	 7396.0	...
5074402	  724.2	  402.0	 7393.0	...
5074403	  724.0	  402.0	 7391.0	...
5074404	  723.6	  402.1	 7389.0	...
5074405	  723.3	  402.3	 7388.0	...
5074406	  723.0	  402.5	 7386.0	...
5074407	  723.6	  402.6	 7385.0	...
5074408	  724.3	  402.6	 7384.0	...
5074409	  725.0	  402.5	 7384.0	...
5074410	  725.0	  402.5	 7385.0	...
5074411	  724.7	  402.5	 7385.0	...
5074412	  724.5	  402.4	 7385.0	...
5074413	  724.5	  402.3	 7386.0	...
5074414	  724.7	  402.2	 7386.0	...
5074415	  724.8	  402.2	 7386.0	...
5074416	  724.8	  403.0	 7384.0	...
5074417	  724.6	  403.8	 7386.0	...
5074418	  724.5	  404.6	 7388.0	...
5074419	  724.1	  404.6	 7390.0	...
5074420	  724.1	  404.3	 7390.0	...
5074421	  724.2	  404.0	 7387.0	...
5074422	  723.9	  404.1	 7384.0	...
5074423	  723.3	  404.3	 7380.0	...
5074424	  723.5	  404.8	 7382.0	...
5074425	  724.2	  404.9	 7384.0	...
5074426	  724.9	  405.1	 7383.0	...
5074427	  724.7	  405.1	 7378.0	...
5074428	  724.5	  405.1	 7374.0	...
5074429	  724.1	  404.9	 7373.0	...
5074430	  723.8	  404.8	 7373.0	...
5074431	  723.6	  404.6	 7374.0	...
5074432	  723.7	  404.6	 7375.0	...
5074433	  723.7	  404.6	 7376.0	...
5074434	  723.7	  404.6	 7377.0	...
5074435	  723.7	  405.0	 7377.0	...
5074436	  723.9	  405.4	 7377.0	...
5074437	  724.1	  405.5	 7376.0	...
5074438	  724.3	  405.2	 7375.0	...
5074439	  724.5	  404.9	 7375.0	...
5074440	  724.7	  404.9	 7375.0	...
5074441	  724.6	  404.9	 7374.0	...
5074442	  724.5	  404.9	 7374.0	...
5074443	  724.6	  405.1	 7374.0	...
5074444	  724.9	  405.2	 7374.0	...
5074445	  725.1	  405.4	 7374.0	...
5074446	  725.0	  405.7	 7373.0	...
5074447	  725.1	  406.0	 7372.0	...
5074448	  725.2	  406.5	 7371.0	...
5074449	  724.9	  406.7	 7371.0	...
5074450	  724.4	  407.1	 7371.0	...
5074451	  723.9	  407.3	 7370.0	...
5074452	  723.8	  406.8	 7368.0	...
5074453	  724.3	  406.1	 7367.0	...
5074454	  724.7	  405.4	 7368.0	...
5074455	  725.4	  405.3	 7372.0	...
5074456	  725.5	  405.2	 7371.0	...
5074457	  725.6	  405.9	 7367.0	...
5074458	  725.8	  406.6	 7363.0	...
5074459	  725.9	  407.3	 7362.0	...
5074460	  726.0	  407.1	 7362.0	...
5074461	  726.0	  406.8	 7362.0	...
5074462	  726.1	  406.5	 7363.0	...
5074463	  726.2	  406.4	 7363.0	...
5074464	  726.3	  406.5	 7363.0	...
5074465	  726.4	  406.6	 7363.0	...
5074466	  726.5	  406.7	 7363.0	...
5074467	  726.5	  406.8	 7360.0	...
5074468	  726.5	  406.7	 7356.0	...
5074469	  726.3	  406.8	 7356.0	...
5074470	  725.8	  406.8	 7359.0	...
5074471	  725.4	  406.9	 7362.0	...
5074472	  725.0	  407.2	 7361.0	...
5074473	  725.0	  407.4	 7359.0	...
5074474	  725.2	  407.6	 7357.0	...
5074475	  725.8	  407.5	 7354.0	...
5074476	  726.4	  407.7	 7351.0	...
5074477	  726.9	  408.1	 7351.0	...
5074478	  727.2	  408.4	 7353.0	...
5074479	  727.3	  408.5	 7356.0	...
5074480	  727.2	  408.3	 7356.0	...
5074481	  727.0	  408.0	 7357.0	...
5074482	  726.9	  407.7	 7357.0	...
5074483	  726.9	  407.6	 7356.0	...
5074484	  727.0	  407.6	 7355.0	...
5074485	  727.0	  407.5	 7354.0	...
5074486	  727.0	  407.4	 7354.0	...
5074487	  727.3	  407.3	 7354.0	...
5074488	  727.6	  407.4	 7353.0	...
5074489	  727.0	  407.7	 7352.0	...
5074490	  725.9	  408.0	 7350.0	...
5074491	  724.5	  408.0	 7349.0	...
5074492	  723.9	  408.0	 7348.0	...
5074493	  723.8	  408.0	 7345.0	...
5074494	  724.2	  408.3	 7343.0	...
5074495	  724.8	  408.3	 7340.0	...
5074496	  725.3	  408.4	 7341.0	...
5074497	  725.8	  408.4	 7341.0	...
5074498	  726.0	  408.4	 7342.0	...
5074499	  726.2	  408.2	 7339.0	...
5074500	  726.7	  408.2	 7335.0	...
5074501	  727.0	  408.4	 7330.0	...
5074502	  727.2	  408.7	 7329.0	...
5074503	  727.0	  409.0	 7329.0	...
5074504	  726.8	  409.1	 7334.0	...
5074505	  726.8	  409.0	 7338.0	...
5074506	  727.1	  409.0	 7337.0	...
5074507	  727.4	  408.7	 7332.0	...
5074508	  727.1	  408.4	 7328.0	...
5074509	  726.5	  408.1	 7330.0	...
5074510	  726.0	  408.3	 7332.0	...
5074511	  726.1	  409.0	 7333.0	...
5074512	  726.2	  409.6	 7331.0	...
5074513	  726.3	  409.9	 7329.0	...
5074514	  726.1	  410.0	 7328.0	...
5074515	  725.8	  410.1	 7329.0	...
5074516	  725.3	  410.2	 7331.0	...
5074517	  725.1	  410.2	 7332.0	...
5074518	  724.9	  410.2	 7332.0	...
5074519	  725.4	  410.2	 7327.0	...
5074520	  725.8	  410.2	 7322.0	...
5074521	  726.1	  409.9	 7319.0	...
5074522	  726.0	  409.7	 7321.0	...
5074523	  725.9	  409.8	 7323.0	...
5074524	  726.1	  410.2	 7323.0	...
5074525	  726.3	  410.6	 7324.0	...
5074526	  726.4	  410.6	 7324.0	...
5074527	  726.4	  410.6	 7320.0	...
5074528	  726.5	  410.5	 7318.0	...
5074529	  726.6	  410.3	 7316.0	...
5074530	  726.5	  410.1	 7318.0	...
5074531	  726.2	  410.2	 7320.0	...
5074532	  726.1	  410.5	 7322.0	...
5074533	  726.1	  410.8	 7323.0	...
5074534	  726.2	  410.9	 7317.0	...
5074535	  726.3	  410.8	 7311.0	...
5074536	  726.8	  410.6	 7305.0	...
5074537	  727.3	  410.7	 7304.0	...
5074538	  728.1	  411.0	 7302.0	...
5074539	  728.4	  411.3	 7301.0	...
5074540	  728.7	  411.3	 7299.0	...
5074541	  728.2	  411.8	 7295.0	...
5074542	  727.5	  412.3	 7294.0	...
5074543	  726.6	  412.7	 7294.0	...
5074544	  726.3	  412.0	 7295.0	...
5074545	  726.1	  411.3	 7296.0	...
5074546	  726.1	  410.7	 7294.0	...
5074547	  726.4	  410.4	 7291.0	...
5074548	  726.7	  410.2	 7291.0	...
5074549	  727.0	  410.0	 7294.0	...
5074550	  727.2	  410.4	 7296.0	...
5074551	  727.3	  410.8	 7291.0	...
5074552	  727.4	  411.1	 7287.0	...
5074553	  727.2	  411.3	 7283.0	...
5074554	  727.0	  411.0	 7283.0	...
5074555	  726.9	  410.8	 7285.0	...
5074556	  727.1	  411.1	 7286.0	...
5074557	  727.3	  411.8	 7286.0	...
5074558	  727.7	  412.5	 7284.0	...
5074559	  728.1	  412.7	 7282.0	...
5074560	  728.3	  413.0	 7279.0	...
5074561	  728.1	  413.4	 7275.0	...
5074562	  727.9	  414.0	 7271.0	...
5074563	  727.8	  414.4	 7269.0	...
5074564	  727.6	  413.7	 7270.0	...
5074565	  727.4	  412.9	 7273.0	...
5074566	  727.2	  412.0	 7270.0	...
5074567	  727.7	  412.8	 7266.0	...
5074568	  728.3	  414.0	 7261.0	...
5074569	  728.9	  415.2	 7262.0	...
5074570	  728.9	  414.6	 7262.0	...
5074571	  728.6	  413.4	 7261.0	...
5074572	  727.6	  412.3	 7259.0	...
5074573	  726.6	  412.0	 7255.0	...
5074574	  726.0	  411.8	 7252.0	...
5074575	  726.6	  412.7	 7251.0	...
5074576	  727.1	  414.0	 7252.0	...
5074577	  727.4	  415.3	 7253.0	...
5074578	  727.5	  415.3	 7252.0	...
5074579	  727.6	  415.2	 7248.0	...
5074580	  727.5	  414.8	 7243.0	...
5074581	  727.2	  414.4	 7241.0	...
5074582	  727.6	  414.0	 7239.0	...
5074583	  728.1	  413.8	 7237.0	...
5074584	  729.1	  413.7	 7235.0	...
5074585	  729.5	  413.8	 7235.0	...
5074586	  730.2	  413.5	 7236.0	...
5074587	  730.5	  413.1	 7236.0	...
5074588	  730.0	  412.8	 7237.0	...
5074589	  729.2	  412.9	 7236.0	...
5074590	  728.4	  413.0	 7234.0	...
5074591	  728.4	  413.1	 7232.0	...
5074592	  728.2	  413.3	 7231.0	...
5074593	  727.9	  413.4	 7230.0	...
5074594	  727.6	  413.3	 7229.0	...
5074595	  727.6	  413.2	 7227.0	...
5074596	  728.2	  413.0	 7226.0	...
5074597	  728.7	  413.2	 7225.0	...
5074598	  728.7	  413.3	 7225.0	...
5074599	  728.2	  413.6	 7226.0	...
5074600	  727.7	  413.7	 7227.0	...
5074601	  727.6	  413.9	 7224.0	...
5074602	  727.7	  414.0	 7221.0	...
5074603	  727.8	  413.9	 7218.0	...
5074604	  728.0	  413.8	 7214.0	...
5074605	  728.3	  414.3	 7211.0	...
5074606	  728.9	  414.8	 7207.0	...
5074607	  729.4	  415.3	 7206.0	...
MSG	5074608 0000 _ Number Off
5074608	  729.2	  415.4	 7205.0	...
5074609	  728.5	  415.6	 7205.0	...
5074610	  727.8	  415.9	 7204.0	...
5074611	  727.6	  415.9	 7201.0	...
5074612	  727.6	  415.7	 7199.0	...
5074613	  727.6	  415.5	 7197.0	...
5074614	  727.9	  415.5	 7198.0	...
5074615	  728.9	  415.4	 7198.0	...
5074616	  729.8	  415.6	 7197.0	...
5074617	  730.1	  415.8	 7197.0	...
5074618	  729.6	  415.8	 7193.0	...
5074619	  729.0	  415.6	 7190.0	...
5074620	  728.9	  415.1	 7192.0	...
5074621	  728.9	  414.9	 7198.0	...
5074622	  729.0	  414.6	 7198.0	...
5074623	  729.4	  414.6	 7194.0	...
5074624	  729.7	  414.7	 7189.0	...
5074625	  730.0	  415.0	 7188.0	...
5074626	  730.2	  415.5	 7188.0	...
5074627	  730.4	  415.8	 7189.0	...
5074628	  730.6	  416.4	 7190.0	...
5074629	  730.9	  416.9	 7189.0	...
5074630	  730.8	  417.2	 7188.0	...
5074631	  730.6	  417.0	 7186.0	...
5074632	  730.3	  416.6	 7184.0	...
5074633	  730.3	  416.3	 7181.0	...
5074634	  730.2	  416.1	 7178.0	...
5074635	  730.2	  416.2	 7175.0	...
5074636	  730.5	  416.3	 7172.0	...
5074637	  731.0	  416.5	 7170.0	...
5074638	  731.5	  416.6	 7171.0	...
5074639	  731.6	  416.7	 7169.0	...
5074640	  731.7	  416.8	 7166.0	...
5074641	  731.7	  417.0	 7165.0	...
5074642	  731.7	  416.7	 7166.0	...
5074643	  731.6	  416.3	 7167.0	...
5074644	  731.5	  416.0	 7168.0	...
5074645	  731.6	  416.4	 7169.0	...
5074646	  731.8	  416.8	 7166.0	...
5074647	  732.0	  417.6	 7162.0	...
5074648	  732.1	  418.2	 7160.0	...
5074649	  732.0	  418.6	 7162.0	...
5074650	  731.8	  418.5	 7163.0	...
5074651	  731.4	  418.2	 7163.0	...
5074652	  731.1	  417.7	 7159.0	...
5074653	  730.7	  417.1	 7154.0	...
5074654	  730.6	  416.7	 7152.0	...
5074655	  731.3	  416.7	 7153.0	...
5074656	  732.0	  416.8	 7153.0	...
5074657	  732.2	  416.6	 7152.0	...
5074658	  731.8	  416.4	 7150.0	...
5074659	  731.4	  416.2	 7150.0	...
5074660	  731.6	  416.4	 7150.0	...
5074661	  731.7	  416.6	 7149.0	...
5074662	  731.7	  417.3	 7146.0	...
5074663	  731.8	  417.9	 7144.0	...
5074664	  731.5	  418.5	 7144.0	...
5074665	  731.1	  418.2	 7142.0	...
5074666	  731.2	  417.8	 7139.0	...
5074667	  731.8	  417.8	 7137.0	...
5074668	  732.5	  418.2	 7137.0	...
5074669	  732.8	  418.5	 7137.0	...
5074670	  732.9	  418.2	 7135.0	...
5074671	  733.0	  417.8	 7133.0	...
5074672	  732.9	  417.5	 7132.0	...
5074673	  733.1	  417.3	 7129.0	...
5074674	  733.2	  417.3	 7126.0	...
5074675	  733.1	  417.6	 7124.0	...
5074676	  732.9	  418.1	 7122.0	...
5074677	  732.7	  418.4	 7120.0	...
5074678	  733.1	  418.3	 7118.0	...
5074679	  733.3	  418.2	 7119.0	...
5074680	  733.4	  418.2	 7121.0	...
5074681	  733.1	  418.3	 7119.0	...
5074682	  732.9	  418.1	 7117.0	...
5074683	  732.8	  418.0	 7114.0	...
5074684	  732.8	  417.9	 7112.0	...
5074685	  732.9	  418.1	 7111.0	...
5074686	  733.0	  418.1	 7110.0	...
5074687	  733.2	  418.1	 7111.0	...
5074688	  733.5	  418.2	 7113.0	...
5074689	  733.5	  418.6	 7113.0	...
5074690	  733.2	  419.0	 7114.0	...
5074691	  732.9	  418.7	 7114.0	...
5074692	  732.7	  418.4	 7112.0	...
5074693	  732.7	  418.0	 7108.0	...
5074694	  732.7	  417.8	 7105.0	...
5074695	  732.9	  417.5	 7104.0	...
5074696	  733.6	  417.9	 7103.0	...
5074697	  734.7	  418.3	 7102.0	...
5074698	  735.4	  418.8	 7102.0	...
5074699	  735.6	  418.5	 7101.0	...
5074700	  735.3	  418.4	 7100.0	...
5074701	  735.1	  418.1	 7097.0	...
5074702	  735.1	  417.9	 7094.0	...
5074703	  735.3	  417.7	 7091.0	...
5074704	  735.1	  417.7	 7090.0	...
5074705	  734.6	  418.4	 7089.0	...
5074706	  734.2	  419.0	 7090.0	...
5074707	  733.9	  419.4	 7092.0	...
5074708	  733.8	  418.8	 7091.0	...
5074709	  734.5	  418.1	 7089.0	...
5074710	  735.2	  417.6	 7087.0	...
5074711	  736.0	  417.7	 7085.0	...
5074712	  736.1	  418.1	 7083.0	...
5074713	  735.7	  418.9	 7082.0	...
5074714	  735.0	  419.4	 7084.0	...
5074715	  734.2	  420.2	 7086.0	...
5074716	  734.1	  421.1	 7089.0	...
5074717	  734.2	  421.9	 7089.0	...
5074718	  734.7	  422.0	 7089.0	...
5074719	  735.2	  421.5	 7089.0	...
5074720	  735.8	  421.1	 7089.0	...
5074721	  735.8	  420.9	 7088.0	...
5074722	  735.9	  420.9	 7087.0	...
5074723	  735.9	  420.7	 7086.0	...
5074724	  736.3	  420.5	 7084.0	...
5074725	  736.6	  420.3	 7079.0	...
5074726	  737.1	  420.2	 7073.0	...
5074727	  737.3	  420.0	 7067.0	...
5074728	  737.4	  419.9	 7065.0	...
5074729	  737.4	  419.8	 7064.0	...
5074730	  737.1	  420.0	 7063.0	...
5074731	  736.6	  420.1	 7062.0	...
5074732	  736.0	  420.1	 7061.0	...
5074733	  736.2	  420.0	 7061.0	...
5074734	  736.6	  420.1	 7062.0	...
5074735	  736.1	  420.3	 7063.0	...
5074736	  735.3	  420.5	 7063.0	...
5074737	  734.2	  420.7	 7060.0	...
5074738	  733.9	  421.0	 7056.0	...
5074739	  734.5	  421.3	 7054.0	...
5074740	  735.4	  421.8	 7050.0	...
5074741	  736.3	  422.1	 7048.0	...
5074742	  736.8	  422.3	 7047.0	...
5074743	  737.0	  421.3	 7048.0	...
5074744	  737.3	  420.2	 7050.0	...
5074745	  737.2	  419.4	 7051.0	...
5074746	  737.2	  419.9	 7051.0	...
5074747	  737.3	  420.8	 7051.0	...
5074748	  737.4	  421.6	 7051.0	...
5074749	  737.3	  421.7	 7050.0	...
5074750	  737.1	  421.3	 7050.0	...
5074751	  737.3	  421.0	 7051.0	...
5074752	  737.6	  421.5	 7053.0	...
5074753	  737.4	  422.2	 7057.0	...
5074754	  736.9	  422.8	 7058.0	...
5074755	  736.5	  423.0	 7056.0	...
5074756	  736.6	  423.1	 7048.0	...
5074757	  736.7	  423.0	 7042.0	...
5074758	  736.7	  423.0	 7039.0	...
5074759	  736.7	  423.0	 7041.0	...
5074760	  736.6	  423.0	 7042.0	...
5074761	  736.6	  423.0	 7039.0	...
5074762	  736.5	  422.7	 7037.0	...
5074763	  736.6	  422.3	 7035.0	...
5074764	  736.5	  421.9	 7034.0	...
5074765	  736.6	  422.2	 7033.0	...
5074766	  736.5	  422.7	 7033.0	...
5074767	  736.6	  423.1	 7033.0	...
5074768	  736.7	  423.0	 7033.0	...
5074769	  737.7	  422.5	 7034.0	...
5074770	  738.6	  422.2	 7036.0	...
5074771	  738.9	  422.2	 7035.0	...
5074772	  738.2	  422.6	 7033.0	...
5074773	  737.6	  423.1	 7032.0	...
5074774	  737.4	  422.4	 7034.0	...
5074775	  737.7	  421.2	 7035.0	...
5074776	  738.0	  420.2	 7035.0	...
5074777	  738.5	  420.5	 7031.0	...
5074778	  738.5	  420.9	 7026.0	...
5074779	  738.5	  421.0	 7022.0	...
5074780	  738.5	  420.9	 7026.0	...
5074781	  738.6	  420.7	 7030.0	...
5074782	  738.8	  420.7	 7034.0	...
5074783	  739.0	  420.9	 7033.0	...
5074784	  739.2	  421.1	 7032.0	...
5074785	  739.1	  421.1	 7030.0	...
5074786	  739.1	  421.5	 7030.0	...
5074787	  739.1	  421.9	 7029.0	...
5074788	  739.4	  422.3	 7029.0	...
5074789	  739.7	  422.3	 7031.0	...
5074790	  739.9	  422.2	 7033.0	...
5074791	  739.7	  422.1	 7035.0	...
5074792	  739.5	  422.1	 7035.0	...
5074793	  739.4	  422.0	 7029.0	...
5074794	  738.8	  421.7	 7023.0	...
5074795	  738.2	  421.1	 7021.0	...
5074796	  737.4	  420.5	 7025.0	...
5074797	  737.3	  420.6	 7029.0	...
5074798	  737.1	  421.1	 7029.0	...
5074799	  737.0	  421.5	 7028.0	...
5074800	  736.9	  421.3	 7026.0	...
5074801	  736.9	  421.1	 7024.0	...
5074802	  737.0	  420.9	 7023.0	...
5074803	  737.4	  420.8	 7022.0	...
5074804	  737.7	  420.7	 7020.0	...
5074805	  738.0	  421.0	 7021.0	...
5074806	  738.1	  421.4	 7022.0	...
5074807	  738.0	  421.8	 7023.0	...
5074808	  737.8	  421.6	 7023.0	...
5074809	  737.8	  421.5	 7020.0	...
5074810	  738.0	  421.3	 7016.0	...
5074811	  738.3	  421.4	 7011.0	...
5074812	  738.4	  421.4	 7010.0	...
5074813	  738.6	  421.4	 7011.0	...
5074814	  738.8	  421.4	 7014.0	...
5074815	  739.0	  421.7	 7014.0	...
5074816	  739.1	  421.9	 7014.0	...
5074817	  739.1	  422.2	 7016.0	...
5074818	  739.0	  422.3	 7018.0	...
5074819	  739.2	  421.9	 7015.0	...
5074820	  739.5	  421.5	 7010.0	...
5074821	  739.7	  421.1	 7006.0	...
MSG	5074822 0000 _ Number On
5074822	  739.8	  421.1	 7006.0	...
5074823	  739.8	  421.3	 7007.0	...
5074824	  739.8	  421.6	 7007.0	...
5074825	  739.6	  421.4	 7007.0	...
5074826	  739.4	  420.8	 7009.0	...
5074827	  739.5	  420.2	 7010.0	...
5074828	  739.6	  420.2	 7010.0	...
5074829	  739.9	  420.3	 7009.0	...
5074830	  739.8	  420.3	 7008.0	...
5074831	  739.8	  420.3	 7007.0	...
5074832	  739.7	  420.2	 7009.0	...
5074833	  739.7	  420.4	 7011.0	...
5074834	  739.7	  420.5	 7012.0	...
5074835	  739.9	  420.6	 7011.0	...
5074836	  740.2	  420.6	 7007.0	...
5074837	  740.4	  420.4	 7003.0	...
5074838	  740.7	  420.1	 7003.0	...
5074839	  740.5	  419.9	 7005.0	...
5074840	  740.4	  419.8	 7005.0	...
5074841	  740.3	  419.6	 7003.0	...
5074842	  740.4	  419.4	 7002.0	...
5074843	  740.3	  419.4	 7002.0	...
5074844	  740.5	  419.5	 7002.0	...
5074845	  740.9	  419.4	 7004.0	...
5074846	  741.3	  419.4	 7006.0	...
5074847	  741.9	  419.4	 7006.0	...
5074848	  742.3	  419.6	 7005.0	...
5074849	  742.6	  420.0	 7004.0	...
5074850	  742.4	  420.5	 7005.0	...
5074851	  742.1	  420.6	 7008.0	...
5074852	  742.0	  420.2	 7008.0	...
5074853	  742.3	  419.9	 7005.0	...
5074854	  742.7	  420.2	 7003.0	...
5074855	  741.9	  420.6	 7004.0	...
5074856	  740.8	  420.8	 7006.0	...
5074857	  740.6	  420.9	 7007.0	...
5074858	  741.5	  420.8	 7006.0	...
5074859	  741.4	  420.8	 7006.0	...
5074860	  740.5	  420.9	 7006.0	...
5074861	  740.1	  420.0	 7006.0	...
5074862	  740.6	  418.9	 7006.0	...
5074863	  740.5	  419.1	 7005.0	...
5074864	  739.8	  420.3	 7010.0	...
5074865	  739.4	  420.9	 7015.0	...
5074866	  739.8	  420.3	 7018.0	...
5074867	  740.4	  419.8	 7014.0	...
5074868	  740.8	  419.6	 7010.0	...
5074869	  741.0	  419.5	 7010.0	...
5074870	  741.3	  419.4	 7011.0	...
5074871	  741.5	  419.4	 7010.0	...
5074872	  741.9	  419.6	 7009.0	...
5074873	  742.0	  419.9	 7012.0	...
5074874	  742.2	  420.2	 7015.0	...
5074875	  742.0	  420.4	 7018.0	...
5074876	  741.9	  420.5	 7019.0	...
5074877	  741.7	  420.5	 7019.0	...
5074878	  741.7	  420.5	 7015.0	...
5074879	  741.8	  420.5	 7011.0	...
5074880	  741.8	  420.4	 7009.0	...
5074881	  741.5	  420.0	 7009.0	...
5074882	  741.3	  419.5	 7010.0	...
5074883	  740.6	  419.2	 7010.0	...
5074884	  740.0	  419.4	 7011.0	...
5074885	  740.4	  419.3	 7012.0	...
5074886	  741.3	  419.0	 7013.0	...
5074887	  742.3	  418.6	 7011.0	...
5074888	  742.4	  418.5	 7010.0	...
5074889	  742.6	  418.4	 7010.0	...
5074890	  742.6	  418.0	 7010.0	...
5074891	  742.4	  417.6	 7010.0	...
5074892	  742.0	  418.0	 7010.0	...
5074893	  741.6	  418.6	 7009.0	...
5074894	  741.6	  419.1	 7009.0	...
5074895	  741.1	  419.0	 7010.0	...
5074896	  740.6	  419.0	 7012.0	...
5074897	  740.1	  418.7	 7014.0	...
5074898	  740.1	  418.5	 7013.0	...
5074899	  740.0	  418.3	 7013.0	...
5074900	  740.0	  418.4	 7011.0	...
5074901	  739.9	  418.3	 7010.0	...
5074902	  740.5	  418.1	 7008.0	...
5074903	  741.2	  418.0	 7008.0	...
5074904	  741.8	  418.1	 7009.0	...
5074905	  741.8	  418.6	 7010.0	...
5074906	  741.8	  419.0	 7009.0	...
5074907	  741.9	  419.1	 7008.0	...
5074908	  742.0	  418.8	 7007.0	...
5074909	  742.0	  418.3	 7008.0	...
5074910	  742.2	  418.0	 7009.0	...
5074911	  742.3	  417.6	 7009.0	...
5074912	  742.2	  417.4	 7007.0	...
5074913	  742.1	  417.3	 7006.0	...
5074914	  742.1	  417.4	 7008.0	...
5074915	  742.4	  417.7	 7012.0	...
5074916	  742.0	  417.8	 7015.0	...
5074917	  741.5	  417.8	 7015.0	...
5074918	  741.0	  417.4	 7015.0	...
5074919	  741.7	  417.8	 7017.0	...
5074920	  742.5	  418.4	 7019.0	...
5074921	  743.1	  418.6	 7019.0	...
5074922	  743.2	  417.6	 7016.0	...
5074923	  743.2	  416.7	 7015.0	...
5074924	  742.8	  416.5	 7016.0	...
5074925	  742.6	  416.8	 7015.0	...
5074926	  742.3	  417.2	 7012.0	...
5074927	  742.5	  417.1	 7013.0	...
5074928	  742.9	  417.1	 7017.0	...
5074929	  743.4	  417.2	 7021.0	...
5074930	  743.7	  417.3	 7021.0	...
5074931	  743.5	  417.8	 7022.0	...
5074932	  742.8	  418.3	 7023.0	...
5074933	  742.0	  418.6	 7023.0	...
5074934	  741.9	  418.5	 7023.0	...
5074935	  742.3	  418.9	 7023.0	...
5074936	  742.8	  419.1	 7025.0	...
5074937	  742.7	  419.3	 7027.0	...
5074938	  742.5	  418.9	 7029.0	...
5074939	  742.2	  418.8	 7026.0	...
5074940	  741.9	  418.8	 7020.0	...
5074941	  741.7	  419.0	 7015.0	...
5074942	  741.7	  419.0	 7013.0	...
5074943	  742.5	  418.8	 7014.0	...
5074944	  743.3	  418.6	 7016.0	...
5074945	  743.6	  418.4	 7017.0	...
5074946	  743.0	  418.4	 7026.0	...
5074947	  742.5	  418.4	 7035.0	...
5074948	  742.6	  418.4	 7041.0	...
5074949	  743.1	  418.4	 7038.0	...
5074950	  743.8	  418.4	 7036.0	...
5074951	  744.6	  418.4	 7038.0	...
5074952	  744.8	  418.4	 7040.0	...
5074953	  744.2	  418.2	 7037.0	...
5074954	  743.7	  418.1	 7032.0	...
5074955	  743.2	  418.0	 7027.0	...
5074956	  743.2	  418.2	 7027.0	...
5074957	  743.1	  418.3	 7028.0	...
5074958	  742.7	  418.5	 7030.0	...
5074959	  742.5	  418.5	 7032.0	...
5074960	  742.0	  418.8	 7034.0	...
5074961	  741.8	  419.0	 7034.0	...
5074962	  741.5	  418.9	 7035.0	...
5074963	  741.5	  418.6	 7037.0	...
5074964	  741.4	  418.3	 7039.0	...
5074965	  741.4	  417.9	 7036.0	...
5074966	  741.8	  417.4	 7033.0	...
5074967	  742.3	  416.9	 7032.0	...
5074968	  742.8	  416.9	 7035.0	...
5074969	  742.5	  417.3	 7042.0	...
5074970	  742.2	  417.6	 7047.0	...
5074971	  741.6	  418.0	 7052.0	...
5074972	  741.3	  417.9	 7050.0	...
5074973	  741.4	  417.8	 7048.0	...
5074974	  741.8	  417.5	 7047.0	...
5074975	  742.5	  417.1	 7047.0	...
5074976	  742.9	  416.7	 7047.0	...
5074977	  743.2	  416.6	 7046.0	...
5074978	  743.3	  417.1	 7045.0	...
5074979	  743.4	  417.6	 7047.0	...
5074980	  743.4	  418.2	 7049.0	...
5074981	  743.6	  418.2	 7052.0	...
5074982	  743.9	  418.2	 7051.0	...
5074983	  744.0	  418.1	 7049.0	...
5074984	  743.9	  417.7	 7047.0	...
5074985	  743.9	  417.4	 7040.0	...
5074986	  743.6	  417.3	 7036.0	...
5074987	  743.4	  417.4	 7035.0	...
5074988	  743.2	  417.4	 7038.0	...
5074989	  743.1	  417.3	 7041.0	...
5074990	  742.9	  417.3	 7042.0	...
5074991	  743.0	  417.2	 7042.0	...
5074992	  743.3	  417.4	 7041.0	...
5074993	  743.7	  417.6	 7046.0	...
5074994	  743.7	  417.8	 7050.0	...
5074995	  743.7	  417.9	 7054.0	...
5074996	  743.6	  417.8	 7054.0	...
5074997	  744.0	  417.6	 7053.0	...
5074998	  744.6	  417.5	 7053.0	...
5074999	  745.4	  417.5	 7054.0	...
5075000	  745.7	  417.5	 7055.0	...
5075001	  745.8	  417.3	 7055.0	...
5075002	  745.7	  417.0	 7054.0	...
5075003	  745.0	  416.9	 7055.0	...
5075004	  743.9	  417.6	 7057.0	...
5075005	  742.9	  418.4	 7060.0	...
5075006	  742.7	  419.1	 7060.0	...
5075007	  742.8	  419.1	 7059.0	...
5075008	  742.9	  419.1	 7057.0	...
5075009	  742.8	  418.1	 7056.0	...
5075010	  743.1	  417.0	 7058.0	...
5075011	  743.7	  415.8	 7061.0	...
5075012	  744.3	  415.6	 7065.0	...
5075013	  744.6	  415.5	 7068.0	...
5075014	  744.6	  415.5	 7071.0	...
5075015	  744.6	  415.3	 7071.0	...
5075016	  744.5	  415.1	 7071.0	...
5075017	  744.5	  415.5	 7072.0	...
5075018	  744.6	  416.1	 7072.0	...
5075019	  744.6	  417.0	 7072.0	...
5075020	  744.7	  417.4	 7070.0	...
5075021	  744.6	  417.7	 7068.0	...
5075022	  744.5	  417.6	 7068.0	...
5075023	  744.4	  417.4	 7068.0	...
5075024	  744.4	  417.0	 7069.0	...
5075025	  744.4	  416.6	 7071.0	...
5075026	  743.9	  416.6	 7073.0	...
5075027	  743.4	  416.8	 7073.0	...
5075028	  743.3	  416.9	 7073.0	...
5075029	  743.7	  416.9	 7074.0	...
5075030	  744.4	  416.7	 7074.0	...
5075031	  744.7	  416.5	 7074.0	...
5075032	  744.9	  416.5	 7078.0	...
5075033	  744.7	  416.4	 7081.0	...
5075034	  744.6	  415.7	 7085.0	...
5075035	  744.5	  415.1	 7085.0	...
5075036	  744.5	  414.8	 7085.0	...
5075037	  744.6	  415.0	 7087.0	...
5075038	  744.6	  415.5	 7089.0	...
5075039	  743.9	  416.0	 7091.0	...
5075040	  743.2	  415.9	 7092.0	...
5075041	  743.0	  415.5	 7093.0	...
5075042	  743.6	  415.2	 7096.0	...
5075043	  744.5	  415.3	 7099.0	...
5075044	  744.8	  415.5	 7101.0	...
5075045	  744.5	  415.5	 7101.0	...
5075046	  743.8	  415.4	 7101.0	...
5075047	  743.2	  415.1	 7100.0	...
5075048	  743.3	  414.6	 7100.0	...
5075049	  743.4	  414.1	 7100.0	...
5075050	  743.7	  413.8	 7099.0	...
5075051	  743.9	  413.6	 7099.0	...
5075052	  744.2	  413.5	 7099.0	...
5075053	  744.0	  413.9	 7099.0	...
5075054	  744.0	  414.9	 7099.0	...
5075055	  743.9	  415.8	 7100.0	...
5075056	  744.0	  415.9	 7102.0	...
5075057	  744.0	  415.4	 7105.0	...
5075058	  743.9	  414.9	 7107.0	...
5075059	  743.6	  415.1	 7109.0	...
5075060	  743.5	  415.2	 7110.0	...
5075061	  743.3	  415.3	 7110.0	...
5075062	  743.4	  415.4	 7112.0	...
5075063	  743.4	  415.4	 7115.0	...
5075064	  743.2	  414.8	 7117.0	...
5075065	  742.9	  414.2	 7117.0	...
5075066	  742.9	  413.6	 7117.0	...
5075067	  743.0	  413.6	 7118.0	...
5075068	  743.9	  413.6	 7119.0	...
5075069	  744.7	  413.6	 7120.0	...
5075070	  745.1	  413.6	 7120.0	...
5075071	  744.7	  413.9	 7121.0	...
5075072	  744.3	  414.2	 7122.0	...
5075073	  744.1	  414.4	 7123.0	...
5075074	  744.1	  414.5	 7123.0	...
5075075	  743.9	  414.6	 7123.0	...
5075076	  743.7	  414.6	 7123.0	...
5075077	  743.9	  414.6	 7123.0	...
5075078	  744.3	  414.5	 7123.0	...
5075079	  744.8	  414.4	 7123.0	...
5075080	  745.4	  414.4	 7123.0	...
5075081	  746.0	  414.4	 7125.0	...
5075082	  746.8	  414.3	 7128.0	...
5075083	  747.0	  414.2	 7132.0	...
5075084	  746.1	  414.2	 7133.0	...
5075085	  745.0	  414.5	 7134.0	...
5075086	  744.0	  414.8	 7132.0	...
5075087	  744.0	  414.9	 7131.0	...
5075088	  744.1	  414.8	 7130.0	...
5075089	  744.1	  414.6	 7130.0	...
5075090	  744.0	  413.8	 7133.0	...
5075091	  743.9	  413.1	 7135.0	...
5075092	  743.7	  412.9	 7138.0	...
5075093	  743.6	  413.3	 7138.0	...
5075094	  743.4	  413.6	 7138.0	...
5075095	  743.3	  413.7	 7139.0	...
5075096	  743.8	  413.6	 7139.0	...
5075097	  744.4	  413.4	 7138.0	...
5075098	  745.0	  413.1	 7135.0	...
5075099	  744.9	  412.7	 7133.0	...
5075100	  744.2	  412.6	 7131.0	...
5075101	  743.5	  412.4	 7131.0	...
5075102	  743.3	  412.3	 7135.0	...
5075103	  743.8	  412.2	 7139.0	...
5075104	  744.3	  412.1	 7146.0	...
5075105	  744.9	  412.1	 7149.0	...
5075106	  745.5	  411.9	 7152.0	...
5075107	  745.1	  411.9	 7151.0	...
5075108	  744.0	  412.2	 7151.0	...
5075109	  743.5	  412.8	 7151.0	...
5075110	  744.1	  413.1	 7152.0	...
5075111	  743.9	  412.2	 7154.0	...
5075112	  743.1	  411.2	 7156.0	...
5075113	  743.0	  410.5	 7157.0	...
5075114	  743.4	  411.1	 7157.0	...
5075115	  743.8	  411.6	 7157.0	...
5075116	  744.1	  411.8	 7156.0	...
5075117	  744.6	  411.9	 7161.0	...
5075118	  745.1	  412.1	 7167.0	...
5075119	  745.1	  412.5	 7172.0	...
5075120	  744.6	  412.8	 7172.0	...
5075121	  744.1	  413.1	 7168.0	...
5075122	  743.7	  413.2	 7164.0	...
5075123	  744.1	  413.1	 7162.0	...
5075124	  744.5	  413.0	 7164.0	...
5075125	  744.7	  413.1	 7166.0	...
5075126	  744.6	  413.2	 7167.0	...
5075127	  744.4	  413.1	 7171.0	...
5075128	  744.4	  413.1	 7176.0	...
5075129	  744.4	  413.0	 7181.0	...
5075130	  744.4	  412.7	 7183.0	...
5075131	  744.4	  412.5	 7184.0	...
5075132	  744.3	  411.9	 7181.0	...
5075133	  744.3	  411.6	 7178.0	...
5075134	  744.4	  411.3	 7175.0	...
5075135	  744.7	  411.3	 7178.0	...
5075136	  745.1	  411.2	 7181.0	...
5075137	  745.8	  411.1	 7185.0	...
MSG	5075138 0000 _ Number Off
5075138	  746.2	  410.8	 7187.0	...
5075139	  745.9	  410.5	 7187.0	...
5075140	  745.3	  410.3	 7185.0	...
5075141	  744.4	  410.5	 7184.0	...
5075142	  744.4	  410.6	 7184.0	...
5075143	  744.4	  410.6	 7186.0	...
5075144	  744.2	  411.4	 7187.0	...
5075145	  743.8	  412.3	 7190.0	...
5075146	  744.1	  413.0	 7191.0	...
5075147	  744.9	  412.9	 7192.0	...
5075148	  745.0	  412.8	 7191.0	...
5075149	  744.4	  412.4	 7191.0	...
5075150	  743.7	  412.3	 7191.0	...
5075151	  743.5	  412.4	 7190.0	...
5075152	  743.4	  413.0	 7190.0	...
5075153	  743.1	  412.7	 7193.0	...
5075154	  743.0	  412.2	 7197.0	...
5075155	  742.9	  411.7	 7201.0	...
5075156	  742.9	  411.6	 7199.0	...
5075157	  742.8	  411.5	 7197.0	...
5075158	  743.6	  411.3	 7196.0	...
5075159	  744.5	  411.2	 7202.0	...
5075160	  745.4	  411.1	 7208.0	...
5075161	  744.8	  410.8	 7213.0	...
5075162	  744.2	  410.4	 7211.0	...
5075163	  743.7	  410.7	 7209.0	...
5075164	  743.7	  411.2	 7210.0	...
5075165	  744.0	  411.9	 7212.0	...
5075166	  744.4	  412.0	 7214.0	...
5075167	  744.7	  411.8	 7215.0	...
5075168	  744.6	  411.6	 7216.0	...
5075169	  744.4	  411.3	 7220.0	...
5075170	  744.3	  411.4	 7224.0	...
5075171	  744.3	  411.4	 7229.0	...
5075172	  743.8	  411.7	 7229.0	...
5075173	  743.2	  411.9	 7229.0	...
5075174	  742.6	  411.7	 7229.0	...
5075175	  742.7	  411.3	 7229.0	...
5075176	  742.8	  410.8	 7230.0	...
5075177	  742.8	  410.8	 7231.0	...
5075178	  743.5	  410.7	 7229.0	...
5075179	  744.2	  410.6	 7226.0	...
5075180	  744.9	  410.6	 7226.0	...
5075181	  745.2	  410.7	 7230.0	...
5075182	  745.5	  410.5	 7235.0	...
5075183	  745.3	  410.3	 7231.0	...
5075184	  744.8	  409.9	 7226.0	...
5075185	  744.3	  409.8	 7223.0	...
5075186	  744.1	  409.6	 7225.0	...
5075187	  743.8	  409.5	 7228.0	...
5075188	  743.7	  410.0	 7224.0	...
5075189	  743.8	  410.5	 7220.0	...
5075190	  743.9	  410.9	 7224.0	...
5075191	  744.0	  410.9	 7232.0	...
5075192	  744.0	  411.0	 7236.0	...
5075193	  744.0	  411.1	 7232.0	...
5075194	  743.9	  410.7	 7229.0	...
5075195	  744.2	  410.2	 7231.0	...
5075196	  744.6	  409.7	 7234.0	...
5075197	  745.0	  409.7	 7237.0	...
5075198	  744.8	  409.8	 7238.0	...
5075199	  744.6	  410.1	 7240.0	...
5075200	  744.5	  410.3	 7241.0	...
5075201	  744.5	  410.3	 7243.0	...
5075202	  743.9	  410.2	 7249.0	...
5075203	  743.2	  409.4	 7254.0	...
5075204	  742.4	  408.8	 7259.0	...
5075205	  742.2	  408.3	 7260.0	...
5075206	  742.5	  408.5	 7262.0	...
5075207	  742.9	  408.8	 7262.0	...
5075208	  743.2	  409.1	 7262.0	...
5075209	  743.1	  409.1	 7263.0	...
5075210	  743.5	  408.7	 7263.0	...
5075211	  744.0	  408.3	 7264.0	...
5075212	  744.4	  407.8	 7264.0	...
5075213	  744.5	  408.7	 7266.0	...
5075214	  744.5	  409.6	 7268.0	...
5075215	  744.2	  410.1	 7268.0	...
5075216	  743.8	  409.3	 7267.0	...
5075217	  743.5	  408.5	 7266.0	...
5075218	  743.6	  408.6	 7266.0	...
5075219	  743.8	  408.9	 7266.0	...
5075220	  744.0	  409.0	 7269.0	...
5075221	  744.0	  408.7	 7275.0	...
5075222	  743.7	  408.1	 7281.0	...
5075223	  743.5	  407.7	 7284.0	...
5075224	  743.4	  407.3	 7284.0	...
5075225	  743.3	  407.2	 7282.0	...
5075226	  743.2	  407.0	 7280.0	...
5075227	  743.6	  406.9	 7281.0	...
5075228	  744.1	  406.9	 7283.0	...
5075229	  744.4	  407.0	 7285.0	...
5075230	  744.2	  407.3	 7285.0	...
5075231	  743.9	  407.6	 7286.0	...
5075232	  743.9	  407.8	 7286.0	...
5075233	  744.0	  407.8	 7285.0	...
5075234	  744.1	  408.1	 7284.0	...
5075235	  744.1	  408.3	 7284.0	...
5075236	  744.2	  408.5	 7285.0	...
5075237	  744.3	  408.6	 7288.0	...
5075238	  744.4	  408.5	 7291.0	...
5075239	  744.3	  408.1	 7297.0	...
5075240	  744.1	  407.8	 7303.0	...
5075241	  744.1	  407.4	 7307.0	...
5075242	  744.2	  407.2	 7304.0	...
5075243	  744.3	  407.0	 7301.0	...
5075244	  744.3	  407.0	 7298.0	...
5075245	  744.4	  406.9	 7302.0	...
5075246	  744.6	  406.9	 7305.0	...
5075247	  744.8	  407.0	 7308.0	...
5075248	  744.9	  407.6	 7307.0	...
5075249	  744.9	  408.2	 7307.0	...
5075250	  744.8	  408.1	 7309.0	...
5075251	  744.7	  407.2	 7310.0	...
5075252	  744.5	  406.4	 7311.0	...
5075253	  744.4	  406.3	 7312.0	...
5075254	  744.6	  407.1	 7312.0	...
5075255	  744.8	  407.8	 7313.0	...
5075256	  744.6	  408.2	 7313.0	...
5075257	  743.9	  407.9	 7313.0	...
5075258	  743.1	  407.5	 7313.0	...
5075259	  742.8	  407.3	 7313.0	...
5075260	  743.3	  407.0	 7314.0	...
5075261	  743.8	  406.8	 7316.0	...
5075262	  744.5	  406.8	 7319.0	...
5075263	  744.6	  406.8	 7322.0	...
5075264	  744.8	  406.6	 7325.0	...
5075265	  744.9	  406.4	 7326.0	...
5075266	  744.8	  406.4	 7327.0	...
5075267	  744.2	  406.8	 7328.0	...
5075268	  743.6	  407.1	 7328.0	...
5075269	  743.2	  407.3	 7327.0	...
5075270	  743.2	  407.4	 7326.0	...
5075271	  743.3	  407.7	 7325.0	...
5075272	  743.2	  408.0	 7328.0	...
5075273	  742.9	  407.5	 7333.0	...
5075274	  742.7	  406.8	 7337.0	...
5075275	  742.7	  406.1	 7339.0	...
5075276	  743.4	  406.1	 7337.0	...
5075277	  744.1	  406.1	 7334.0	...
5075278	  744.7	  406.1	 7333.0	...
5075279	  744.6	  406.3	 7331.0	...
5075280	  743.7	  406.3	 7327.0	...
5075281	  743.0	  406.3	 7322.0	...
5075282	  742.4	  406.2	 7323.0	...
5075283	  742.7	  406.6	 7328.0	...
5075284	  743.4	  406.9	 7332.0	...
5075285	  744.5	  407.1	 7332.0	...
5075286	  745.4	  406.6	 7331.0	...
5075287	  745.7	  406.2	 7335.0	...
5075288	  745.5	  406.3	 7339.0	...
5075289	  745.0	  406.6	 7344.0	...
5075290	  744.6	  406.7	 7344.0	...
5075291	  744.0	  406.4	 7344.0	...
5075292	  743.6	  405.8	 7344.0	...
5075293	  743.1	  405.5	 7345.0	...
5075294	  742.9	  405.5	 7346.0	...
5075295	  743.0	  405.7	 7347.0	...
5075296	  743.2	  405.8	 7345.0	...
5075297	  743.3	  405.8	 7342.0	...
5075298	  743.7	  405.7	 7341.0	...
5075299	  744.3	  405.0	 7341.0	...
5075300	  744.7	  404.3	 7343.0	...
5075301	  744.6	  404.5	 7344.0	...
5075302	  744.6	  405.2	 7344.0	...
5075303	  744.6	  406.0	 7345.0	...
5075304	  744.5	  405.3	 7348.0	...
5075305	  744.4	  404.6	 7352.0	...
5075306	  744.4	  404.1	 7355.0	...
5075307	  744.3	  404.5	 7355.0	...
5075308	  744.2	  404.9	 7360.0	...
5075309	  744.2	  405.0	 7364.0	...
5075310	  743.8	  405.2	 7364.0	...
5075311	  743.4	  405.3	 7360.0	...
5075312	  742.8	  405.5	 7360.0	...
5075313	  742.6	  405.7	 7364.0	...
5075314	  742.6	  405.7	 7368.0	...
5075315	  742.8	  405.7	 7368.0	...
5075316	  743.0	  405.6	 7368.0	...
5075317	  743.1	  405.9	 7368.0	...
5075318	  743.0	  406.2	 7369.0	...
5075319	  742.7	  405.8	 7372.0	...
5075320	  742.4	  405.1	 7376.0	...
5075321	  742.2	  403.9	 7378.0	...
5075322	  742.0	  403.5	 7378.0	...
5075323	  741.7	  403.6	 7377.0	...
5075324	  741.5	  404.0	 7377.0	...
5075325	  741.6	  404.5	 7378.0	...
5075326	  742.1	  404.1	 7379.0	...
5075327	  742.8	  403.8	 7379.0	...
5075328	  743.2	  403.7	 7379.0	...
5075329	  743.5	  403.7	 7379.0	...
5075330	  743.5	  403.8	 7380.0	...
5075331	  743.9	  403.6	 7386.0	...
5075332	  744.4	  403.5	 7392.0	...
5075333	  744.4	  403.2	 7396.0	...
5075334	  744.2	  403.0	 7396.0	...
5075335	  744.1	  402.9	 7396.0	...
5075336	  744.0	  403.3	 7396.0	...
5075337	  743.8	  403.8	 7397.0	...
5075338	  743.5	  404.1	 7397.0	...
5075339	  743.6	  404.3	 7397.0	...
5075340	  743.7	  404.4	 7395.0	...
5075341	  744.0	  404.5	 7394.0	...
5075342	  744.2	  404.4	 7393.0	...
5075343	  744.6	  404.3	 7392.0	...
5075344	  744.6	  404.2	 7392.0	...
5075345	  744.2	  403.9	 7393.0	...
5075346	  743.6	  403.7	 7393.0	...
5075347	  743.4	  403.3	 7396.0	...
5075348	  743.6	  403.1	 7399.0	...
5075349	  743.7	  402.8	 7403.0	...
MSG	5075350 0000 _ Number On
5075350	  743.5	  402.7	 7404.0	...
5075351	  743.3	  402.5	 7407.0	...
5075352	  743.4	  402.2	 7411.0	...
5075353	  743.6	  402.0	 7413.0	...
5075354	  743.8	  402.7	 7413.0	...
5075355	  743.5	  403.4	 7414.0	...
5075356	  743.2	  404.2	 7414.0	...
5075357	  742.9	  404.3	 7415.0	...
5075358	  743.1	  404.3	 7417.0	...
5075359	  743.3	  404.3	 7419.0	...
5075360	  743.7	  404.4	 7424.0	...
5075361	  743.8	  404.5	 7426.0	...
5075362	  743.9	  404.5	 7428.0	...
5075363	  743.6	  404.5	 7427.0	...
5075364	  743.3	  404.4	 7426.0	...
5075365	  742.9	  404.3	 7426.0	...
5075366	  742.6	  403.8	 7425.0	...
5075367	  742.2	  403.4	 7424.0	...
5075368	  742.1	  403.5	 7424.0	...
5075369	  742.7	  404.4	 7425.0	...
5075370	  743.2	  405.3	 7427.0	...
5075371	  743.3	  405.5	 7427.0	...
5075372	  743.0	  405.2	 7427.0	...
5075373	  742.7	  404.9	 7427.0	...
5075374	  742.5	  404.6	 7430.0	...
5075375	  742.7	  404.6	 7433.0	...
5075376	  742.8	  404.7	 7436.0	...
5075377	  743.0	  404.9	 7436.0	...
5075378	  742.6	  404.4	 7436.0	...
5075379	  742.2	  403.8	 7436.0	...
5075380	  741.8	  403.7	 7435.0	...
5075381	  742.0	  404.0	 7434.0	...
5075382	  742.2	  403.7	 7433.0	...
5075383	  742.3	  403.0	 7434.0	...
5075384	  742.2	  402.8	 7437.0	...
5075385	  742.3	  403.8	 7441.0	...
5075386	  742.4	  404.9	 7440.0	...
5075387	  742.3	  405.0	 7435.0	...
5075388	  742.2	  404.8	 7437.0	...
5075389	  742.0	  404.5	 7443.0	...
5075390	  742.2	  404.6	 7449.0	...
5075391	  742.4	  404.8	 7449.0	...
5075392	  742.5	  404.8	 7449.0	...
5075393	  741.9	  404.8	 7450.0	...
5075394	  741.6	  404.7	 7451.0	...
5075395	  741.1	  404.1	 7453.0	...
5075396	  741.2	  403.4	 7454.0	...
5075397	  741.0	  403.3	 7454.0	...
5075398	  741.1	  403.8	 7453.0	...
5075399	  741.0	  403.9	 7456.0	...
5075400	  741.0	  403.5	 7459.0	...
5075401	  740.8	  403.2	 7463.0	...
5075402	  740.7	  403.3	 7464.0	...
5075403	  740.5	  403.2	 7465.0	...
5075404	  740.5	  403.2	 7465.0	...
5075405	  740.4	  403.4	 7466.0	...
5075406	  740.4	  403.5	 7466.0	...
5075407	  740.5	  403.4	 7466.0	...
5075408	  740.5	  402.3	 7467.0	...
5075409	  740.7	  401.3	 7467.0	...
5075410	  740.7	  400.9	 7468.0	...
5075411	  741.0	  401.3	 7467.0	...
5075412	  741.2	  401.8	 7465.0	...
5075413	  740.8	  402.0	 7465.0	...
5075414	  740.3	  402.2	 7465.0	...
5075415	  739.8	  402.5	 7467.0	...
5075416	  739.7	  402.6	 7468.0	...
5075417	  739.6	  402.6	 7468.0	...
5075418	  739.5	  402.4	 7467.0	...
5075419	  739.5	  402.1	 7463.0	...
5075420	  739.5	  401.7	 7459.0	...
5075421	  739.1	  401.6	 7460.0	...
5075422	  738.7	  402.0	 7461.0	...
5075423	  738.3	  402.4	 7463.0	...
5075424	  738.7	  401.9	 7463.0	...
5075425	  739.0	  401.1	 7464.0	...
5075426	  739.4	  400.4	 7465.0	...
5075427	  739.3	  400.9	 7472.0	...
5075428	  739.3	  401.2	 7478.0	...
5075429	  739.3	  401.5	 7484.0	...
5075430	  739.4	  401.4	 7483.0	...
5075431	  739.9	  401.4	 7481.0	...
5075432	  740.0	  401.3	 7481.0	...
5075433	  740.0	  401.2	 7479.0	...
5075434	  739.5	  401.2	 7478.0	...
5075435	  739.3	  401.2	 7476.0	...
5075436	  739.6	  401.3	 7476.0	...
5075437	  740.6	  401.3	 7476.0	...
5075438	  741.6	  401.5	 7476.0	...
5075439	  742.0	  401.6	 7476.0	...
5075440	  742.0	  401.6	 7474.0	...
5075441	  741.4	  401.0	 7471.0	...
5075442	  740.9	  400.5	 7473.0	...
5075443	  740.8	  400.5	 7476.0	...
5075444	  741.1	  401.0	 7479.0	...
5075445	  741.3	  401.6	 7475.0	...
5075446	  741.1	  401.8	 7471.0	...
5075447	  740.9	  401.8	 7471.0	...
5075448	  740.6	  401.4	 7475.0	...
5075449	  740.4	  401.0	 7478.0	...
5075450	  740.5	  400.7	 7477.0	...
5075451	  740.6	  400.6	 7474.0	...
5075452	  740.8	  400.6	 7472.0	...
5075453	  740.7	  400.7	 7470.0	...
5075454	  740.8	  400.8	 7471.0	...
5075455	  740.8	  401.0	 7471.0	...
5075456	  740.7	  401.5	 7472.0	...
5075457	  740.5	  401.9	 7474.0	...
5075458	  740.4	  402.4	 7476.0	...
5075459	  740.4	  402.1	 7478.0	...
5075460	  740.3	  401.7	 7480.0	...
5075461	  740.1	  401.3	 7480.0	...
5075462	  740.1	  401.5	 7480.0	...
5075463	  740.1	  401.9	 7478.0	...
5075464	  740.2	  402.2	 7476.0	...
5075465	  740.2	  402.1	 7475.0	...
5075466	  740.2	  401.8	 7474.0	...
5075467	  740.1	  401.6	 7474.0	...
5075468	  739.8	  400.5	 7478.0	...
5075469	  739.4	  399.5	 7482.0	...
5075470	  739.2	  398.9	 7490.0	...
5075471	  739.5	  399.2	 7493.0	...
5075472	  739.9	  399.4	 7495.0	...
5075473	  740.3	  399.6	 7494.0	...
5075474	  739.8	  399.8	 7493.0	...
5075475	  739.3	  400.1	 7493.0	...
5075476	  739.0	  400.3	 7492.0	...
5075477	  739.3	  400.5	 7489.0	...
5075478	  739.3	  400.6	 7486.0	...
5075479	  738.9	  400.3	 7485.0	...
5075480	  739.1	  400.2	 7485.0	...
5075481	  739.7	  400.1	 7486.0	...
5075482	  740.5	  400.6	 7487.0	...
5075483	  740.7	  401.1	 7487.0	...
5075484	  740.6	  401.4	 7488.0	...
5075485	  740.2	  400.8	 7490.0	...
5075486	  739.6	  400.2	 7492.0	...
5075487	  739.4	  400.1	 7491.0	...
5075488	  739.3	  400.5	 7490.0	...
5075489	  739.3	  400.8	 7489.0	...
5075490	  739.3	  401.0	 7488.0	...
5075491	  739.3	  401.1	 7488.0	...
5075492	  739.3	  401.7	 7490.0	...
5075493	  739.4	  402.2	 7491.0	...
5075494	  739.6	  402.6	 7492.0	...
5075495	  739.6	  402.3	 7490.0	...
5075496	  739.6	  401.9	 7489.0	...
5075497	  739.7	  401.0	 7492.0	...
5075498	  739.6	  400.3	 7496.0	...
5075499	  739.5	  400.0	 7500.0	...
5075500	  739.2	  400.3	 7499.0	...
5075501	  739.1	  400.6	 7498.0	...
5075502	  739.0	  400.6	 7496.0	...
5075503	  739.1	  400.5	 7493.0	...
5075504	  739.2	  400.5	 7491.0	...
5075505	  739.3	  400.4	 7489.0	...
5075506	  739.5	  400.4	 7489.0	...
5075507	  739.6	  400.1	 7489.0	...
5075508	  739.3	  399.9	 7490.0	...
5075509	  739.0	  399.7	 7492.0	...
5075510	  738.7	  399.4	 7493.0	...
5075511	  738.5	  399.3	 7493.0	...
5075512	  738.4	  399.1	 7492.0	...
5075513	  738.4	  399.2	 7494.0	...
5075514	  738.7	  399.3	 7498.0	...
5075515	  738.9	  399.4	 7502.0	...
5075516	  739.5	  399.6	 7503.0	...
5075517	  740.1	  399.9	 7501.0	...
5075518	  740.7	  400.2	 7499.0	...
5075519	  740.6	  399.9	 7500.0	...
5075520	  740.3	  399.5	 7502.0	...
5075521	  740.0	  399.6	 7503.0	...
5075522	  740.0	  400.1	 7502.0	...
5075523	  740.1	  400.6	 7502.0	...
5075524	  740.1	  400.6	 7500.0	...
5075525	  740.1	  400.8	 7498.0	...
5075526	  739.7	  401.0	 7499.0	...
5075527	  738.9	  400.5	 7503.0	...
5075528	  738.2	  399.7	 7506.0	...
5075529	  738.3	  398.7	 7506.0	...
5075530	  738.7	  398.4	 7505.0	...
5075531	  739.0	  398.0	 7505.0	...
5075532	  739.0	  397.9	 7503.0	...
5075533	  738.9	  397.9	 7500.0	...
5075534	  738.8	  398.2	 7497.0	...
5075535	  738.7	  398.5	 7496.0	...
5075536	  738.7	  398.7	 7496.0	...
5075537	  738.7	  398.7	 7497.0	...
5075538	  738.7	  398.6	 7498.0	...
5075539	  738.6	  398.5	 7500.0	...
5075540	  738.6	  398.5	 7503.0	...
5075541	  739.7	  398.3	 7504.0	...
5075542	  740.7	  398.1	 7504.0	...
5075543	  740.3	  398.3	 7503.0	...
5075544	  738.9	  398.7	 7502.0	...
5075545	  738.7	  399.4	 7500.0	...
5075546	  739.9	  399.7	 7501.0	...
5075547	  740.9	  399.8	 7503.0	...
5075548	  740.8	  399.6	 7505.0	...
5075549	  740.5	  399.4	 7506.0	...
5075550	  740.1	  399.8	 7508.0	...
5075551	  739.7	  400.2	 7509.0	...
5075552	  739.6	  400.5	 7508.0	...
5075553	  739.4	  400.4	 7506.0	...
5075554	  739.2	  399.7	 7506.0	...
5075555	  739.2	  398.9	 7511.0	...
5075556	  739.5	  398.7	 7516.0	...
5075557	  740.0	  399.2	 7519.0	...
5075558	  740.1	  399.6	 7519.0	...
5075559	  740.0	  399.5	 7517.0	...
5075560	  739.9	  399.7	 7516.0	...
5075561	  739.5	  400.1	 7515.0	...
5075562	  739.2	  400.4	 7514.0	...
5075563	  738.8	  400.3	 7514.0	...
5075564	  738.8	  400.1	 7514.0	...
5075565	  739.4	  400.3	 7513.0	...
5075566	  740.0	  400.5	 7513.0	...
5075567	  740.1	  400.4	 7514.0	...
5075568	  739.8	  400.1	 7514.0	...
5075569	  739.5	  399.7	 7517.0	...
5075570	  739.3	  399.8	 7519.0	...
5075571	  739.2	  400.0	 7521.0	...
5075572	  739.1	  400.1	 7517.0	...
5075573	  739.1	  400.2	 7515.0	...
5075574	  738.9	  400.3	 7517.0	...
5075575	  739.4	  400.5	 7521.0	...
5075576	  740.3	  400.6	 7524.0	...
5075577	  740.0	  400.8	 7523.0	...
5075578	  739.0	  400.7	 7524.0	...
5075579	  739.0	  400.6	 7524.0	...
5075580	  740.1	  400.4	 7525.0	...
5075581	  740.3	  400.5	 7524.0	...
5075582	  739.5	  400.6	 7523.0	...
5075583	  738.7	  400.6	 7524.0	...
5075584	  738.3	  400.5	 7526.0	...
5075585	  738.0	  400.4	 7527.0	...
5075586	  737.7	  399.4	 7527.0	...
5075587	  737.9	  398.3	 7528.0	...
5075588	  738.2	  397.9	 7529.0	...
5075589	  738.6	  398.5	 7530.0	...
5075590	  738.8	  398.9	 7531.0	...
5075591	  738.5	  398.8	 7530.0	...
5075592	  738.3	  398.5	 7528.0	...
5075593	  738.2	  398.3	 7525.0	...
5075594	  738.3	  398.0	 7524.0	...
5075595	  738.2	  397.9	 7524.0	...
5075596	  738.1	  398.4	 7524.0	...
5075597	  738.3	  399.0	 7524.0	...
5075598	  738.5	  399.5	 7523.0	...
5075599	  738.8	  399.7	 7522.0	...
5075600	  738.7	  399.9	 7520.0	...
5075601	  738.2	  400.0	 7524.0	...
5075602	  737.6	  399.8	 7528.0	...
5075603	  737.3	  399.8	 7529.0	...
5075604	  737.4	  399.8	 7526.0	...
5075605	  737.5	  399.7	 7523.0	...
5075606	  737.7	  399.3	 7522.0	...
5075607	  738.0	  399.0	 7522.0	...
5075608	  738.3	  398.7	 7521.0	...
5075609	  738.6	  398.6	 7519.0	...
5075610	  738.2	  398.6	 7518.0	...
5075611	  737.8	  398.6	 7517.0	...
5075612	  737.4	  398.6	 7518.0	...
5075613	  737.6	  398.6	 7519.0	...
5075614	  737.6	  399.3	 7521.0	...
5075615	  737.8	  399.9	 7526.0	...
5075616	  738.0	  400.4	 7529.0	...
5075617	  738.2	  400.3	 7531.0	...
5075618	  738.4	  400.0	 7531.0	...
5075619	  738.5	  399.9	 7531.0	...
5075620	  738.7	  400.2	 7530.0	...
5075621	  738.6	  400.6	 7528.0	...
5075622	  738.3	  400.7	 7528.0	...
5075623	  738.1	  400.4	 7529.0	...
5075624	  737.8	  399.1	 7532.0	...
5075625	  737.2	  398.3	 7530.0	...
5075626	  736.7	  397.9	 7528.0	...
5075627	  736.4	  398.3	 7525.0	...
5075628	  736.5	  398.6	 7525.0	...
5075629	  736.8	  398.8	 7524.0	...
5075630	  737.1	  399.1	 7524.0	...
5075631	  737.3	  399.6	 7528.0	...
5075632	  737.3	  399.9	 7531.0	...
5075633	  737.0	  400.6	 7532.0	...
5075634	  736.6	  401.1	 7531.0	...
5075635	  736.0	  401.5	 7530.0	...
5075636	  735.9	  401.1	 7529.0	...
5075637	  735.8	  400.6	 7531.0	...
5075638	  735.8	  400.1	 7532.0	...
5075639	  736.0	  400.0	 7532.0	...
5075640	  736.1	  399.9	 7532.0	...
5075641	  735.9	  399.9	 7532.0	...
5075642	  735.5	  399.8	 7533.0	...
5075643	  735.0	  399.4	 7535.0	...
5075644	  734.9	  399.1	 7539.0	...
5075645	  735.2	  398.5	 7541.0	...
5075646	  735.6	  398.1	 7543.0	...
5075647	  736.1	  398.6	 7542.0	...
5075648	  736.2	  399.4	 7542.0	...
5075649	  736.2	  400.2	 7541.0	...
5075650	  736.2	  400.2	 7541.0	...
5075651	  736.1	  400.2	 7541.0	...
5075652	  736.3	  400.2	 7541.0	...
MSG	5075653 0000 _ Number Off
5075653	  736.6	  400.0	 7541.0	...
5075654	  736.9	  399.8	 7539.0	...
5075655	  737.1	  400.1	 7538.0	...
5075656	  737.3	  400.4	 7537.0	...
5075657	  737.0	  401.2	 7537.0	...
5075658	  736.5	  401.5	 7537.0	...
5075659	  736.5	  401.7	 7538.0	...
5075660	  737.1	  401.5	 7539.0	...
5075661	  737.7	  401.0	 7540.0	...
5075662	  737.9	  400.6	 7538.0	...
5075663	  737.9	  400.4	 7537.0	...
5075664	  737.6	  400.4	 7540.0	...
5075665	  736.8	  400.6	 7543.0	...
5075666	  736.2	  400.7	 7545.0	...
5075667	  735.6	  400.9	 7542.0	...
5075668	  735.4	  400.9	 7539.0	...
5075669	  735.2	  400.4	 7537.0	...
5075670	  735.0	  399.9	 7537.0	...
5075671	  735.1	  399.8	 7537.0	...
5075672	  735.9	  400.1	 7536.0	...
5075673	  736.7	  401.0	 7535.0	...
5075674	  736.7	  401.6	 7533.0	...
5075675	  735.9	  400.9	 7534.0	...
5075676	  735.0	  399.7	 7537.0	...
5075677	  734.9	  399.4	 7541.0	...
5075678	  735.1	  400.4	 7543.0	...
5075679	  735.7	  401.3	 7542.0	...
5075680	  736.0	  401.4	 7541.0	...
5075681	  736.1	  401.6	 7540.0	...
5075682	  736.2	  401.7	 7540.0	...
5075683	  736.4	  401.8	 7539.0	...
5075684	  736.6	  401.8	 7538.0	...
5075685	  736.5	  401.1	 7538.0	...
5075686	  736.5	  400.4	 7536.0	...
5075687	  736.6	  399.6	 7535.0	...
5075688	  737.1	  399.4	 7536.0	...
5075689	  737.5	  399.5	 7537.0	...
5075690	  738.0	  399.6	 7538.0	...
5075691	  738.1	  399.6	 7539.0	...
5075692	  738.2	  399.5	 7539.0	...
5075693	  738.2	  400.1	 7539.0	...
5075694	  737.3	  400.9	 7537.0	...
5075695	  736.5	  401.7	 7537.0	...
5075696	  735.7	  401.5	 7535.0	...
5075697	  735.9	  401.2	 7534.0	...
5075698	  736.9	  401.0	 7533.0	...
5075699	  737.8	  400.7	 7534.0	...
5075700	  738.4	  400.4	 7531.0	...
5075701	  738.1	  399.6	 7528.0	...
5075702	  737.8	  398.9	 7526.0	...
5075703	  737.6	  398.9	 7532.0	...
5075704	  737.6	  399.5	 7537.0	...
5075705	  737.8	  400.1	 7542.0	...
5075706	  738.2	  400.3	 7542.0	...
5075707	  738.5	  400.5	 7543.0	...
5075708	  738.4	  400.6	 7544.0	...
5075709	  738.3	  400.9	 7547.0	...
5075710	  738.1	  401.1	 7549.0	...
5075711	  738.0	  401.4	 7550.0	...
5075712	  737.8	  401.3	 7548.0	...
5075713	  738.0	  401.1	 7547.0	...
5075714	  738.3	  400.9	 7546.0	...
5075715	  738.6	  400.6	 7546.0	...
5075716	  738.5	  400.9	 7544.0	...
5075717	  738.3	  401.2	 7542.0	...
5075718	  738.6	  401.8	 7539.0	...
5075719	  739.0	  402.0	 7540.0	...
5075720	  739.3	  402.2	 7542.0	...
5075721	  739.2	  402.2	 7544.0	...
5075722	  739.1	  402.2	 7547.0	...
5075723	  739.0	  402.2	 7550.0	...
5075724	  739.0	  402.3	 7551.0	...
5075725	  739.0	  402.4	 7551.0	...
5075726	  739.2	  402.5	 7552.0	...
5075727	  739.2	  402.0	 7552.0	...
5075728	  739.1	  401.4	 7552.0	...
5075729	  739.0	  400.8	 7551.0	...
5075730	  738.4	  400.9	 7553.0	...
5075731	  737.7	  401.0	 7555.0	...
5075732	  737.1	  401.1	 7557.0	...
5075733	  737.3	  401.2	 7557.0	...
5075734	  737.4	  401.3	 7557.0	...
5075735	  737.5	  401.3	 7556.0	...
5075736	  737.5	  401.6	 7556.0	...
5075737	  737.4	  401.8	 7555.0	...
5075738	  737.5	  402.0	 7555.0	...
5075739	  737.9	  402.1	 7554.0	...
5075740	  738.3	  402.3	 7553.0	...
5075741	  738.5	  402.6	 7550.0	...
5075742	  738.3	  402.5	 7548.0	...
5075743	  738.0	  402.6	 7547.0	...
5075744	  737.6	  402.7	 7550.0	...
5075745	  737.3	  402.7	 7553.0	...
5075746	  737.1	  402.3	 7555.0	...
5075747	  738.2	  401.7	 7559.0	...
5075748	  739.4	  401.4	 7562.0	...
5075749	  740.4	  400.7	 7565.0	...
5075750	  739.3	  400.3	 7564.0	...
5075751	  738.3	  400.4	 7561.0	...
5075752	  737.4	  401.0	 7557.0	...
5075753	  737.6	  401.3	 7553.0	...
5075754	  737.7	  401.1	 7554.0	...
5075755	  737.9	  401.3	 7555.0	...
5075756	  738.1	  401.5	 7562.0	...
5075757	  738.2	  401.8	 7568.0	...
5075758	  738.1	  401.8	 7573.0	...
5075759	  737.9	  401.5	 7571.0	...
5075760	  737.9	  401.2	 7570.0	...
5075761	  737.8	  401.0	 7569.0	...
5075762	  737.7	  401.1	 7567.0	...
5075763	  737.8	  401.1	 7566.0	...
5075764	  738.0	  401.0	 7566.0	...
5075765	  738.3	  401.4	 7567.0	...
5075766	  739.0	  401.7	 7566.0	...
5075767	  739.6	  402.0	 7563.0	...
5075768	  739.4	  401.9	 7559.0	...
5075769	  738.6	  401.6	 7558.0	...
5075770	  737.8	  401.5	 7557.0	...
5075771	  738.7	  401.6	 7561.0	...
5075772	  739.6	  401.8	 7564.0	...
5075773	  739.5	  402.1	 7565.0	...
5075774	  738.5	  402.1	 7562.0	...
5075775	  737.5	  401.8	 7560.0	...
5075776	  737.3	  401.5	 7559.0	...
5075777	  737.2	  401.2	 7558.0	...
5075778	  737.4	  401.1	 7557.0	...
5075779	  737.6	  401.0	 7558.0	...
5075780	  737.6	  401.1	 7558.0	...
5075781	  737.3	  401.3	 7558.0	...
5075782	  737.9	  401.3	 7559.0	...
5075783	  738.6	  401.3	 7561.0	...
5075784	  739.2	  401.2	 7564.0	...
5075785	  738.9	  401.3	 7565.0	...
5075786	  738.6	  401.5	 7565.0	...
5075787	  738.5	  401.8	 7565.0	...
5075788	  738.5	  402.1	 7562.0	...
5075789	  738.7	  402.3	 7559.0	...
5075790	  738.9	  403.0	 7556.0	...
5075791	  739.3	  403.8	 7556.0	...
5075792	  739.6	  404.2	 7554.0	...
5075793	  739.5	  403.7	 7552.0	...
5075794	  739.2	  402.9	 7550.0	...
5075795	  739.0	  402.5	 7548.0	...
5075796	  738.9	  402.3	 7547.0	...
5075797	  738.7	  402.3	 7551.0	...
5075798	  738.6	  402.3	 7555.0	...
5075799	  739.1	  402.3	 7560.0	...
5075800	  739.6	  402.4	 7560.0	...
5075801	  739.7	  402.5	 7560.0	...
5075802	  739.3	  402.7	 7559.0	...
5075803	  738.9	  403.0	 7561.0	...
5075804	  739.1	  403.1	 7564.0	...
5075805	  738.8	  403.7	 7567.0	...
5075806	  738.6	  404.1	 7565.0	...
5075807	  738.3	  404.5	 7564.0	...
5075808	  738.5	  403.5	 7563.0	...
5075809	  738.7	  402.5	 7561.0	...
5075810	  738.8	  401.7	 7558.0	...
5075811	  739.1	  401.7	 7556.0	...
5075812	  739.2	  401.7	 7556.0	...
5075813	  739.2	  401.7	 7555.0	...
5075814	  739.2	  401.7	 7554.0	...
5075815	  739.2	  401.9	 7552.0	...
5075816	  739.1	  402.2	 7551.0	...
5075817	  738.9	  402.1	 7551.0	...
5075818	  738.6	  401.9	 7551.0	...
5075819	  738.4	  401.6	 7555.0	...
5075820	  738.2	  401.6	 7559.0	...
5075821	  738.2	  401.5	 7563.0	...
5075822	  739.0	  401.4	 7563.0	...
5075823	  739.8	  401.4	 7563.0	...
5075824	  740.7	  401.4	 7564.0	...
5075825	  740.7	  401.4	 7562.0	...
5075826	  740.6	  401.3	 7559.0	...
5075827	  740.3	  401.3	 7553.0	...
5075828	  739.9	  401.3	 7550.0	...
5075829	  739.8	  401.4	 7547.0	...
5075830	  739.7	  401.7	 7551.0	...
5075831	  739.6	  402.0	 7558.0	...
5075832	  739.5	  401.9	 7565.0	...
5075833	  739.5	  401.8	 7569.0	...
5075834	  739.4	  401.7	 7570.0	...
5075835	  739.2	  401.8	 7572.0	...
5075836	  739.0	  402.3	 7574.0	...
5075837	  739.0	  402.6	 7572.0	...
5075838	  739.3	  403.1	 7570.0	...
5075839	  739.6	  403.3	 7567.0	...
5075840	  739.4	  403.5	 7566.0	...
5075841	  738.9	  403.6	 7566.0	...
5075842	  738.9	  403.2	 7567.0	...
5075843	  739.2	  402.8	 7570.0	...
5075844	  739.6	  402.7	 7574.0	...
5075845	  739.5	  403.0	 7575.0	...
5075846	  739.5	  403.0	 7574.0	...
5075847	  739.3	  402.6	 7570.0	...
5075848	  739.2	  402.2	 7567.0	...
5075849	  739.0	  402.2	 7567.0	...
5075850	  738.9	  402.1	 7570.0	...
5075851	  739.4	  401.9	 7575.0	...
5075852	  740.2	  401.7	 7578.0	...
5075853	  740.8	  401.7	 7579.0	...
5075854	  740.8	  401.8	 7575.0	...
5075855	  740.8	  402.0	 7571.0	...
5075856	  740.6	  402.3	 7571.0	...
5075857	  740.7	  402.6	 7572.0	...
5075858	  740.8	  402.8	 7574.0	...
5075859	  741.3	  402.8	 7576.0	...
5075860	  741.4	  402.6	 7577.0	...
5075861	  741.5	  403.2	 7579.0	...
5075862	  741.5	  403.9	 7580.0	...
5075863	  741.6	  404.6	 7580.0	...
5075864	  741.7	  404.8	 7580.0	...
5075865	  741.8	  405.0	 7580.0	...
5075866	  741.8	  405.1	 7580.0	...
MSG	5075867 0000 _ Number On
5075867	  741.6	  404.2	 7580.0	...
5075868	  741.5	  403.3	 7580.0	...
5075869	  741.3	  402.5	 7580.0	...
5075870	  741.0	  402.6	 7578.0	...
5075871	  740.5	  403.0	 7574.0	...
5075872	  740.1	  403.7	 7570.0	...
5075873	  739.8	  404.3	 7568.0	...
5075874	  739.7	  404.6	 7568.0	...
5075875	  739.6	  404.6	 7569.0	...
5075876	  739.7	  404.5	 7571.0	...
5075877	  739.9	  404.4	 7572.0	...
5075878	  740.4	  404.3	 7572.0	...
5075879	  740.9	  404.1	 7572.0	...
5075880	  741.1	  404.1	 7572.0	...
5075881	  740.9	  404.1	 7571.0	...
5075882	  740.7	  403.6	 7572.0	...
5075883	  740.6	  403.1	 7572.0	...
5075884	  740.6	  402.6	 7573.0	...
5075885	  740.4	  402.6	 7573.0	...
5075886	  740.2	  402.7	 7573.0	...
5075887	  739.9	  403.0	 7573.0	...
5075888	  739.8	  403.4	 7573.0	...
5075889	  739.7	  403.8	 7572.0	...
5075890	  739.6	  403.6	 7568.0	...
5075891	  739.3	  403.3	 7565.0	...
5075892	  739.0	  402.9	 7562.0	...
5075893	  738.8	  402.9	 7562.0	...
5075894	  738.8	  403.0	 7563.0	...
5075895	  738.9	  403.2	 7567.0	...
5075896	  739.5	  403.3	 7572.0	...
5075897	  740.0	  403.4	 7575.0	...
5075898	  740.6	  403.6	 7575.0	...
5075899	  740.8	  403.7	 7575.0	...
5075900	  740.8	  403.7	 7574.0	...
5075901	  740.6	  403.7	 7574.0	...
5075902	  740.4	  403.6	 7573.0	...
5075903	  739.6	  403.7	 7572.0	...
5075904	  738.9	  404.5	 7572.0	...
5075905	  738.7	  405.3	 7573.0	...
5075906	  739.2	  406.0	 7574.0	...
5075907	  740.2	  405.8	 7573.0	...
5075908	  740.9	  405.6	 7572.0	...
5075909	  740.5	  405.1	 7572.0	...
5075910	  739.5	  404.8	 7569.0	...
5075911	  738.9	  404.7	 7568.0	...
5075912	  739.3	  404.8	 7568.0	...
5075913	  739.9	  405.0	 7570.0	...
5075914	  740.0	  404.9	 7571.0	...
5075915	  739.4	  404.9	 7570.0	...
5075916	  738.6	  404.8	 7569.0	...
5075917	  737.6	  404.9	 7568.0	...
5075918	  737.5	  405.3	 7567.0	...
5075919	  738.0	  405.8	 7567.0	...
5075920	  738.6	  405.6	 7567.0	...
5075921	  739.4	  404.9	 7568.0	...
5075922	  739.6	  404.3	 7569.0	...
5075923	  739.4	  404.1	 7566.0	...
5075924	  738.9	  403.9	 7562.0	...
5075925	  738.5	  403.6	 7559.0	...
5075926	  738.7	  403.7	 7562.0	...
5075927	  738.7	  403.9	 7565.0	...
5075928	  738.6	  404.2	 7567.0	...
5075929	  738.5	  404.0	 7569.0	...
5075930	  738.5	  403.9	 7571.0	...
5075931	  738.3	  403.8	 7573.0	...
5075932	  738.0	  404.0	 7574.0	...
5075933	  737.7	  404.3	 7573.0	...
5075934	  737.7	  403.9	 7571.0	...
5075935	  737.8	  403.4	 7571.0	...
5075936	  737.8	  403.1	 7571.0	...
5075937	  737.9	  403.1	 7570.0	...
5075938	  737.8	  403.1	 7567.0	...
5075939	  737.9	  403.7	 7564.0	...
5075940	  737.9	  404.4	 7563.0	...
5075941	  738.0	  405.2	 7563.0	...
5075942	  738.3	  405.2	 7562.0	...
5075943	  738.4	  404.4	 7562.0	...
5075944	  738.6	  403.5	 7563.0	...
5075945	  738.7	  402.9	 7565.0	...
5075946	  738.9	  403.7	 7569.0	...
5075947	  739.0	  404.4	 7572.0	...
5075948	  738.9	  404.9	 7574.0	...
5075949	  738.5	  405.0	 7574.0	...
5075950	  738.0	  404.5	 7574.0	...
5075951	  737.7	  404.1	 7570.0	...
5075952	  737.6	  403.5	 7567.0	...
5075953	  737.7	  403.5	 7563.0	...
5075954	  737.8	  403.4	 7564.0	...
5075955	  737.6	  403.4	 7565.0	...
5075956	  737.3	  403.3	 7563.0	...
5075957	  737.0	  403.3	 7559.0	...
5075958	  737.1	  402.9	 7558.0	...
5075959	  737.1	  402.6	 7560.0	...
5075960	  737.2	  402.7	 7562.0	...
5075961	  737.4	  403.3	 7561.0	...
5075962	  737.9	  403.9	 7560.0	...
5075963	  738.3	  404.1	 7559.0	...
5075964	  737.7	  403.7	 7558.0	...
5075965	  737.1	  403.3	 7559.0	...
5075966	  737.1	  402.9	 7559.0	...
5075967	  737.6	  402.8	 7562.0	...
5075968	  738.1	  402.7	 7565.0	...
5075969	  738.2	  403.1	 7567.0	...
5075970	  738.6	  403.4	 7565.0	...
5075971	  739.0	  404.0	 7564.0	...
5075972	  739.3	  404.2	 7564.0	...
5075973	  739.2	  404.4	 7564.0	...
5075974	  738.7	  404.9	 7564.0	...
5075975	  738.4	  405.4	 7562.0	...
5075976	  738.1	  405.8	 7559.0	...
5075977	  738.0	  405.2	 7558.0	...
5075978	  737.7	  404.7	 7558.0	...
5075979	  737.4	  404.2	 7559.0	...
5075980	  737.8	  404.1	 7559.0	...
5075981	  738.2	  404.1	 7560.0	...
5075982	  738.6	  404.0	 7562.0	...
5075983	  738.4	  403.9	 7563.0	...
5075984	  738.5	  403.7	 7563.0	...
5075985	  738.8	  403.5	 7562.0	...
5075986	  739.4	  403.4	 7561.0	...
5075987	  739.8	  403.3	 7559.0	...
5075988	  740.1	  403.1	 7559.0	...
5075989	  740.1	  402.7	 7558.0	...
5075990	  739.8	  402.5	 7557.0	...
5075991	  739.4	  402.3	 7556.0	...
5075992	  738.9	  402.3	 7556.0	...
5075993	  738.7	  402.4	 7554.0	...
5075994	  738.6	  402.6	 7551.0	...
5075995	  738.5	  402.8	 7551.0	...
5075996	  738.4	  402.8	 7553.0	...
5075997	  738.9	  403.2	 7556.0	...
5075998	  739.5	  403.6	 7557.0	...
5075999	  740.0	  404.0	 7557.0	...
5076000	  739.5	  403.7	 7558.0	...
5076001	  739.1	  403.4	 7559.0	...
5076002	  739.0	  403.2	 7561.0	...
5076003	  739.4	  403.3	 7560.0	...
5076004	  739.6	  403.3	 7559.0	...
5076005	  739.4	  403.1	 7558.0	...
5076006	  739.2	  403.0	 7556.0	...
5076007	  739.3	  403.6	 7554.0	...
5076008	  739.5	  404.1	 7554.0	...
5076009	  739.6	  404.6	 7557.0	...
5076010	  739.6	  404.6	 7555.0	...
5076011	  739.3	  404.4	 7549.0	...
5076012	  739.0	  404.3	 7548.0	...
5076013	  739.2	  404.1	 7552.0	...
5076014	  739.6	  404.0	 7553.0	...
5076015	  739.6	  403.9	 7549.0	...
5076016	  739.0	  403.6	 7543.0	...
5076017	  738.5	  403.3	 7541.0	...
5076018	  738.1	  402.9	 7538.0	...
5076019	  737.9	  402.7	 7540.0	...
5076020	  738.9	  403.6	 7544.0	...
5076021	  740.2	  404.7	 7547.0	...
5076022	  741.2	  405.0	 7548.0	...
5076023	  741.1	  404.2	 7549.0	...
5076024	  740.9	  403.4	 7550.0	...
5076025	  740.6	  403.5	 7549.0	...
5076026	  740.2	  403.7	 7549.0	...
5076027	  739.9	  403.8	 7549.0	...
5076028	  739.9	  403.8	 7549.0	...
5076029	  740.0	  403.9	 7548.0	...
5076030	  740.1	  404.1	 7546.0	...
5076031	  740.2	  404.3	 7545.0	...
5076032	  740.4	  404.4	 7545.0	...
5076033	  740.5	  404.3	 7545.0	...
5076034	  740.2	  404.3	 7543.0	...
5076035	  740.0	  404.1	 7542.0	...
5076036	  739.8	  404.0	 7539.0	...
5076037	  740.0	  403.9	 7539.0	...
5076038	  740.1	  403.8	 7538.0	...
5076039	  740.1	  403.6	 7538.0	...
5076040	  739.9	  403.4	 7537.0	...
5076041	  739.7	  403.1	 7536.0	...
5076042	  739.7	  402.9	 7536.0	...
5076043	  739.9	  402.7	 7537.0	...
5076044	  740.1	  402.7	 7542.0	...
5076045	  740.1	  402.9	 7547.0	...
5076046	  740.2	  403.4	 7547.0	...
5076047	  740.3	  403.7	 7542.0	...
5076048	  740.4	  403.7	 7540.0	...
5076049	  740.4	  403.3	 7543.0	...
5076050	  740.3	  403.3	 7545.0	...
5076051	  739.4	  403.5	 7543.0	...
5076052	  738.6	  403.9	 7543.0	...
5076053	  738.4	  404.1	 7544.0	...
5076054	  738.9	  404.1	 7542.0	...
5076055	  739.5	  404.2	 7539.0	...
5076056	  739.5	  404.3	 7535.0	...
5076057	  739.3	  404.1	 7533.0	...
5076058	  739.2	  403.8	 7531.0	...
5076059	  739.2	  403.6	 7530.0	...
5076060	  739.1	  403.7	 7529.0	...
5076061	  739.0	  403.8	 7528.0	...
5076062	  738.9	  403.8	 7527.0	...
5076063	  738.9	  403.7	 7526.0	...
5076064	  739.1	  403.7	 7526.0	...
5076065	  739.3	  403.8	 7526.0	...
5076066	  739.2	  403.9	 7527.0	...
5076067	  738.8	  403.9	 7526.0	...
5076068	  738.6	  403.7	 7524.0	...
5076069	  738.8	  403.5	 7523.0	...
5076070	  739.2	  403.2	 7522.0	...
5076071	  739.3	  403.4	 7522.0	...
5076072	  739.4	  403.7	 7521.0	...
5076073	  739.4	  403.7	 7520.0	...
5076074	  739.3	  403.4	 7519.0	...
5076075	  739.3	  403.2	 7517.0	...
5076076	  739.4	  403.3	 7514.0	...
5076077	  740.0	  403.6	 7514.0	...
5076078	  740.6	  403.7	 7516.0	...
5076079	  741.2	  403.4	 7518.0	...
5076080	  741.4	  402.8	 7516.0	...
5076081	  741.6	  402.5	 7515.0	...
5076082	  741.4	  402.9	 7514.0	...
5076083	  740.9	  403.2	 7513.0	...
5076084	  740.7	  403.1	 7512.0	...
5076085	  740.6	  402.9	 7509.0	...
5076086	  740.8	  402.7	 7506.0	...
5076087	  740.6	  402.8	 7502.0	...
5076088	  740.5	  403.0	 7504.0	...
5076089	  740.1	  403.2	 7506.0	...
5076090	  740.0	  403.4	 7506.0	...
5076091	  739.8	  403.6	 7502.0	...
5076092	  739.8	  403.6	 7498.0	...
5076093	  739.5	  403.6	 7494.0	...
5076094	  739.2	  403.4	 7491.0	...
5076095	  739.1	  403.2	 7488.0	...
5076096	  739.3	  403.1	 7490.0	...
5076097	  739.5	  402.6	 7491.0	...
5076098	  739.6	  402.2	 7493.0	...
5076099	  739.6	  402.9	 7493.0	...
5076100	  739.7	  404.1	 7493.0	...
5076101	  739.9	  405.2	 7492.0	...
5076102	  740.0	  404.5	 7490.0	...
5076103	  740.3	  403.7	 7490.0	...
5076104	  740.6	  403.3	 7490.0	...
5076105	  740.9	  403.8	 7490.0	...
5076106	  740.9	  404.3	 7490.0	...
5076107	  740.5	  404.3	 7489.0	...
5076108	  740.1	  404.4	 7490.0	...
5076109	  739.7	  404.7	 7491.0	...
5076110	  739.7	  404.9	 7492.0	...
5076111	  739.6	  405.0	 7491.0	...
5076112	  739.5	  405.0	 7491.0	...
5076113	  739.5	  405.0	 7490.0	...
5076114	  739.4	  405.1	 7490.0	...
5076115	  739.4	  404.8	 7489.0	...
5076116	  739.5	  404.5	 7488.0	...
5076117	  739.4	  404.3	 7488.0	...
5076118	  739.2	  404.3	 7490.0	...
5076119	  739.8	  404.4	 7491.0	...
5076120	  740.7	  404.4	 7491.0	...
5076121	  741.3	  404.4	 7490.0	...
5076122	  740.6	  404.3	 7489.0	...
5076123	  740.2	  404.3	 7486.0	...
5076124	  740.1	  404.4	 7483.0	...
5076125	  739.9	  404.6	 7479.0	...
5076126	  739.6	  404.7	 7478.0	...
5076127	  739.7	  404.8	 7478.0	...
5076128	  740.0	  404.0	 7479.0	...
5076129	  740.2	  403.0	 7480.0	...
5076130	  740.0	  402.1	 7480.0	...
5076131	  739.6	  402.2	 7479.0	...
5076132	  739.1	  402.4	 7480.0	...
5076133	  738.6	  402.8	 7481.0	...
5076134	  738.6	  403.2	 7482.0	...
5076135	  739.1	  403.9	 7483.0	...
5076136	  739.1	  404.4	 7480.0	...
5076137	  739.0	  404.9	 7476.0	...
5076138	  738.8	  404.9	 7472.0	...
5076139	  739.0	  405.1	 7469.0	...
5076140	  739.3	  405.4	 7466.0	...
5076141	  739.2	  405.8	 7463.0	...
5076142	  738.9	  405.2	 7466.0	...
5076143	  738.8	  404.5	 7470.0	...
5076144	  739.2	  404.0	 7475.0	...
5076145	  739.6	  404.2	 7475.0	...
5076146	  739.6	  404.6	 7472.0	...
5076147	  739.4	  404.6	 7469.0	...
5076148	  739.1	  404.6	 7465.0	...
5076149	  739.0	  404.8	 7465.0	...
5076150	  739.2	  405.0	 7465.0	...
5076151	  739.8	  405.0	 7464.0	...
5076152	  740.3	  404.5	 7464.0	...
5076153	  740.6	  403.6	 7463.0	...
5076154	  740.3	  402.9	 7463.0	...
5076155	  740.1	  402.8	 7462.0	...
5076156	  740.0	  403.2	 7460.0	...
5076157	  739.9	  403.5	 7459.0	...
5076158	  739.7	  403.6	 7459.0	...
5076159	  739.6	  403.9	 7460.0	...
5076160	  739.5	  404.1	 7460.0	...
5076161	  739.6	  404.1	 7458.0	...
5076162	  739.8	  404.0	 7455.0	...
5076163	  740.0	  403.9	 7452.0	...
5076164	  740.0	  403.7	 7452.0	...
5076165	  739.8	  403.5	 7454.0	...
5076166	  739.5	  403.3	 7456.0	...
5076167	  739.5	  403.1	 7458.0	...
5076168	  739.7	  403.3	 7458.0	...
5076169	  739.9	  403.3	 7459.0	...
MSG	5076170 0000 _ Number Off
5076170	  740.0	  403.0	 7459.0	...
5076171	  739.1	  402.7	 7458.0	...
5076172	  738.1	  402.6	 7458.0	...
5076173	  737.3	  402.7	 7459.0	...
5076174	  737.4	  402.8	 7458.0	...
5076175	  738.2	  403.1	 7455.0	...
5076176	  738.9	  403.3	 7453.0	...
5076177	  738.9	  403.5	 7453.0	...
5076178	  738.4	  403.3	 7453.0	...
5076179	  737.9	  403.0	 7452.0	...
5076180	  737.6	  403.0	 7455.0	...
5076181	  737.2	  403.6	 7458.0	...
5076182	  737.6	  404.1	 7460.0	...
5076183	  738.5	  404.0	 7459.0	...
5076184	  739.5	  403.8	 7458.0	...
5076185	  739.5	  403.6	 7459.0	...
5076186	  739.5	  403.7	 7460.0	...
5076187	  739.3	  403.7	 7458.0	...
5076188	  739.3	  403.7	 7456.0	...
5076189	  739.4	  403.7	 7455.0	...
5076190	  739.2	  403.6	 7457.0	...
5076191	  738.9	  403.6	 7458.0	...
5076192	  738.5	  403.5	 7458.0	...
5076193	  738.5	  403.5	 7459.0	...
5076194	  738.6	  403.5	 7462.0	...
5076195	  738.7	  404.0	 7464.0	...
5076196	  738.7	  404.4	 7464.0	...
5076197	  738.6	  404.8	 7463.0	...
5076198	  738.5	  404.7	 7462.0	...
5076199	  738.4	  404.3	 7460.0	...
5076200	  738.5	  403.9	 7459.0	...
5076201	  738.5	  403.6	 7457.0	...
5076202	  738.5	  403.5	 7456.0	...
5076203	  738.8	  403.5	 7456.0	...
5076204	  739.2	  403.5	 7458.0	...
5076205	  739.6	  403.5	 7460.0	...
5076206	  739.7	  403.6	 7460.0	...
5076207	  739.6	  403.7	 7457.0	...
5076208	  739.4	  403.8	 7452.0	...
5076209	  739.3	  403.7	 7448.0	...
5076210	  739.3	  403.4	 7445.0	...
5076211	  739.8	  403.1	 7448.0	...
5076212	  740.3	  402.9	 7450.0	...
5076213	  740.6	  402.9	 7452.0	...
5076214	  740.0	  402.9	 7451.0	...
5076215	  739.5	  402.8	 7448.0	...
5076216	  738.8	  402.5	 7446.0	...
5076217	  738.5	  402.1	 7444.0	...
5076218	  738.1	  401.6	 7446.0	...
5076219	  738.0	  401.3	 7448.0	...
5076220	  738.1	  401.4	 7447.0	...
5076221	  738.4	  401.5	 7444.0	...
5076222	  738.9	  401.6	 7441.0	...
5076223	  739.6	  401.7	 7441.0	...
5076224	  740.5	  401.8	 7444.0	...
5076225	  741.2	  401.6	 7447.0	...
5076226	  741.1	  401.3	 7450.0	...
5076227	  740.7	  400.9	 7448.0	...
5076228	  740.4	  400.8	 7448.0	...
5076229	  740.3	  400.8	 7447.0	...
5076230	  740.3	  400.6	 7448.0	...
5076231	  740.2	  400.5	 7447.0	...
5076232	  740.2	  400.4	 7447.0	...
5076233	  740.4	  401.1	 7447.0	...
5076234	  740.8	  401.7	 7446.0	...
5076235	  741.0	  401.8	 7445.0	...
5076236	  740.6	  401.3	 7443.0	...
5076237	  740.2	  400.9	 7442.0	...
5076238	  739.9	  401.0	 7440.0	...
5076239	  740.2	  401.5	 7439.0	...
5076240	  740.1	  402.0	 7438.0	...
5076241	  739.7	  401.9	 7438.0	...
5076242	  739.6	  401.3	 7441.0	...
5076243	  739.8	  400.8	 7445.0	...
5076244	  740.2	  400.9	 7449.0	...
5076245	  740.2	  401.2	 7443.0	...
5076246	  740.2	  401.2	 7437.0	...
5076247	  740.2	  401.5	 7434.0	...
5076248	  740.3	  401.8	 7437.0	...
5076249	  740.3	  402.1	 7440.0	...
5076250	  740.6	  402.4	 7439.0	...
5076251	  741.1	  402.5	 7442.0	...
5076252	  741.4	  402.0	 7445.0	...
5076253	  741.5	  401.2	 7449.0	...
5076254	  740.9	  400.8	 7449.0	...
5076255	  740.4	  400.8	 7449.0	...
5076256	  739.4	  400.6	 7449.0	...
5076257	  738.9	  400.0	 7447.0	...
5076258	  738.6	  400.4	 7444.0	...
5076259	  738.8	  401.0	 7440.0	...
5076260	  739.5	  401.4	 7439.0	...
5076261	  740.0	  401.2	 7438.0	...
5076262	  740.7	  400.9	 7438.0	...
5076263	  740.8	  400.7	 7438.0	...
5076264	  740.9	  400.8	 7438.0	...
5076265	  740.9	  401.0	 7438.0	...
5076266	  740.9	  401.2	 7437.0	...
5076267	  740.7	  401.2	 7438.0	...
5076268	  740.3	  401.3	 7440.0	...
5076269	  739.7	  400.9	 7441.0	...
5076270	  738.8	  400.7	 7441.0	...
5076271	  738.2	  400.6	 7441.0	...
5076272	  738.0	  401.3	 7441.0	...
5076273	  738.2	  401.8	 7440.0	...
5076274	  738.2	  402.2	 7439.0	...
5076275	  738.1	  402.2	 7439.0	...
5076276	  738.0	  402.2	 7438.0	...
5076277	  738.1	  402.3	 7438.0	...
5076278	  738.2	  402.4	 7439.0	...
5076279	  738.2	  402.2	 7440.0	...
5076280	  738.3	  401.9	 7440.0	...
5076281	  738.0	  401.7	 7439.0	...
5076282	  737.7	  401.8	 7439.0	...
5076283	  737.5	  402.0	 7439.0	...
5076284	  737.5	  402.2	 7440.0	...
5076285	  737.5	  402.2	 7441.0	...
5076286	  737.4	  402.3	 7442.0	...
5076287	  737.3	  402.6	 7443.0	...
5076288	  738.0	  402.9	 7444.0	...
5076289	  738.9	  402.7	 7446.0	...
5076290	  739.6	  402.3	 7446.0	...
5076291	  739.0	  402.5	 7445.0	...
5076292	  738.5	  403.0	 7445.0	...
5076293	  738.0	  402.8	 7445.0	...
5076294	  738.6	  402.1	 7447.0	...
5076295	  739.0	  401.5	 7449.0	...
5076296	  739.4	  401.5	 7450.0	...
5076297	  739.4	  401.5	 7450.0	...
5076298	  739.3	  401.6	 7450.0	...
5076299	  739.0	  401.5	 7446.0	...
5076300	  738.6	  401.7	 7442.0	...
5076301	  738.4	  401.7	 7443.0	...
5076302	  738.4	  401.9	 7447.0	...
5076303	  738.2	  402.2	 7449.0	...
5076304	  738.1	  402.5	 7446.0	...
5076305	  737.7	  402.2	 7445.0	...
5076306	  737.2	  401.6	 7444.0	...
5076307	  736.6	  401.0	 7443.0	...
5076308	  736.6	  401.1	 7441.0	...
5076309	  737.1	  401.4	 7440.0	...
5076310	  737.9	  401.7	 7438.0	...
5076311	  738.4	  402.1	 7438.0	...
5076312	  738.5	  401.7	 7440.0	...
5076313	  738.5	  401.2	 7443.0	...
5076314	  738.6	  400.6	 7445.0	...
5076315	  738.5	  400.4	 7445.0	...
5076316	  738.3	  400.5	 7443.0	...
5076317	  738.3	  401.1	 7441.0	...
5076318	  738.4	  401.8	 7439.0	...
5076319	  738.5	  402.2	 7437.0	...
5076320	  738.5	  402.4	 7436.0	...
5076321	  738.4	  402.0	 7431.0	...
5076322	  738.3	  401.6	 7428.0	...
5076323	  738.2	  400.9	 7425.0	...
5076324	  738.2	  400.7	 7423.0	...
5076325	  738.2	  401.2	 7422.0	...
5076326	  738.3	  401.8	 7424.0	...
5076327	  738.1	  402.7	 7429.0	...
5076328	  737.9	  403.0	 7434.0	...
5076329	  737.8	  403.4	 7435.0	...
5076330	  737.9	  403.5	 7438.0	...
5076331	  738.4	  403.6	 7440.0	...
5076332	  738.7	  403.0	 7441.0	...
5076333	  739.0	  402.6	 7435.0	...
5076334	  739.0	  401.4	 7429.0	...
5076335	  739.1	  400.7	 7424.0	...
5076336	  738.9	  400.2	 7425.0	...
5076337	  738.9	  400.5	 7427.0	...
5076338	  738.9	  400.9	 7427.0	...
5076339	  738.6	  401.2	 7427.0	...
5076340	  738.2	  401.8	 7427.0	...
5076341	  737.8	  402.2	 7427.0	...
5076342	  738.7	  402.4	 7427.0	...
5076343	  739.5	  402.2	 7428.0	...
5076344	  740.5	  402.0	 7428.0	...
5076345	  740.6	  402.0	 7428.0	...
5076346	  740.0	  402.0	 7429.0	...
5076347	  739.2	  402.0	 7432.0	...
5076348	  738.7	  402.0	 7436.0	...
5076349	  739.0	  401.9	 7440.0	...
5076350	  739.3	  401.9	 7441.0	...
5076351	  739.4	  401.8	 7440.0	...
5076352	  739.5	  401.6	 7440.0	...
5076353	  739.6	  401.7	 7440.0	...
5076354	  739.9	  401.9	 7440.0	...
5076355	  740.1	  402.0	 7440.0	...
5076356	  740.6	  401.9	 7439.0	...
5076357	  740.8	  401.8	 7442.0	...
5076358	  740.4	  401.8	 7445.0	...
5076359	  739.6	  401.3	 7444.0	...
5076360	  738.7	  400.6	 7439.0	...
5076361	  738.1	  400.0	 7438.0	...
5076362	  737.7	  400.2	 7441.0	...
5076363	  738.1	  400.7	 7446.0	...
5076364	  738.8	  401.1	 7447.0	...
5076365	  739.6	  401.0	 7448.0	...
5076366	  739.6	  400.6	 7447.0	...
5076367	  739.6	  400.2	 7446.0	...
5076368	  739.4	  400.1	 7446.0	...
5076369	  739.1	  400.3	 7451.0	...
5076370	  739.0	  400.6	 7456.0	...
5076371	  739.1	  401.0	 7457.0	...
5076372	  739.2	  401.3	 7453.0	...
5076373	  739.3	  401.6	 7450.0	...
5076374	  739.3	  401.8	 7453.0	...
5076375	  739.1	  401.9	 7458.0	...
5076376	  738.7	  401.7	 7462.0	...
5076377	  738.8	  401.4	 7465.0	...
5076378	  739.3	  401.1	 7465.0	...
5076379	  739.9	  400.9	 7466.0	...
5076380	  739.8	  400.6	 7466.0	...
5076381	  739.4	  400.5	 7464.0	...
5076382	  739.3	  400.4	 7462.0	...
5076383	  739.4	  400.4	 7461.0	...
5076384	  739.7	  400.4	 7461.0	...
5076385	  739.8	  400.4	 7461.0	...
5076386	  739.9	  400.1	 7462.0	...
5076387	  739.2	  399.8	 7463.0	...
5076388	  738.5	  399.5	 7460.0	...
5076389	  738.3	  399.3	 7456.0	...
5076390	  738.9	  399.2	 7451.0	...
5076391	  739.2	  399.5	 7449.0	...
5076392	  738.9	  399.8	 7448.0	...
5076393	  738.5	  400.1	 7449.0	...
5076394	  738.2	  400.1	 7449.0	...
5076395	  737.7	  400.4	 7448.0	...
5076396	  737.3	  400.7	 7448.0	...
5076397	  738.1	  400.6	 7449.0	...
5076398	  739.2	  400.4	 7448.0	...
5076399	  739.8	  400.3	 7447.0	...
5076400	  739.4	  400.0	 7446.0	...
5076401	  739.0	  399.8	 7446.0	...
5076402	  739.0	  399.6	 7447.0	...
5076403	  739.0	  400.0	 7449.0	...
5076404	  738.9	  400.5	 7450.0	...
5076405	  738.8	  400.8	 7451.0	...
5076406	  738.2	  401.0	 7450.0	...
5076407	  737.6	  401.0	 7448.0	...
5076408	  736.8	  401.0	 7444.0	...
5076409	  736.7	  400.9	 7440.0	...
5076410	  737.1	  401.1	 7437.0	...
5076411	  737.9	  401.1	 7436.0	...
5076412	  738.6	  401.0	 7442.0	...
5076413	  738.8	  400.7	 7449.0	...
5076414	  738.6	  400.4	 7455.0	...
5076415	  738.3	  400.0	 7455.0	...
5076416	  738.7	  400.0	 7454.0	...
5076417	  739.0	  399.9	 7456.0	...
5076418	  738.5	  400.0	 7458.0	...
5076419	  737.8	  400.0	 7456.0	...
5076420	  737.2	  400.0	 7452.0	...
5076421	  737.7	  399.9	 7448.0	...
5076422	  738.2	  399.8	 7448.0	...
5076423	  738.1	  400.2	 7447.0	...
5076424	  737.7	  400.7	 7445.0	...
5076425	  737.3	  400.9	 7444.0	...
5076426	  738.0	  400.6	 7444.0	...
5076427	  738.8	  400.1	 7446.0	...
5076428	  739.4	  399.8	 7451.0	...
5076429	  739.0	  399.5	 7454.0	...
5076430	  738.5	  399.5	 7454.0	...
5076431	  738.3	  399.2	 7453.0	...
5076432	  738.3	  399.0	 7451.0	...
5076433	  738.5	  399.3	 7449.0	...
5076434	  738.4	  399.8	 7446.0	...
5076435	  738.2	  399.6	 7443.0	...
5076436	  738.0	  398.8	 7443.0	...
5076437	  738.0	  398.1	 7441.0	...
5076438	  738.0	  398.3	 7441.0	...
5076439	  738.1	  398.6	 7442.0	...
5076440	  738.1	  398.8	 7444.0	...
5076441	  738.2	  399.4	 7445.0	...
5076442	  738.2	  400.0	 7443.0	...
5076443	  738.2	  400.6	 7447.0	...
5076444	  738.2	  400.8	 7453.0	...
5076445	  738.1	  401.1	 7457.0	...
5076446	  738.4	  401.1	 7456.0	...
5076447	  738.6	  400.8	 7454.0	...
5076448	  738.4	  400.4	 7454.0	...
5076449	  738.0	  400.0	 7455.0	...
5076450	  737.6	  399.9	 7455.0	...
5076451	  737.9	  399.9	 7452.0	...
5076452	  738.1	  399.9	 7449.0	...
5076453	  738.3	  399.8	 7446.0	...
5076454	  738.2	  399.7	 7443.0	...
5076455	  737.8	  399.5	 7438.0	...
5076456	  737.5	  399.5	 7434.0	...
5076457	  737.3	  399.5	 7433.0	...
5076458	  737.7	  399.6	 7434.0	...
5076459	  738.1	  399.8	 7434.0	...
5076460	  738.5	  400.6	 7433.0	...
5076461	  738.9	  401.2	 7433.0	...
5076462	  739.2	  401.6	 7435.0	...
5076463	  739.7	  401.4	 7437.0	...
5076464	  739.9	  401.3	 7439.0	...
5076465	  739.7	  401.3	 7439.0	...
5076466	  739.1	  400.7	 7438.0	...
5076467	  738.5	  400.0	 7439.0	...
5076468	  738.5	  399.4	 7441.0	...
5076469	  738.4	  399.7	 7443.0	...
5076470	  738.4	  400.0	 7442.0	...
5076471	  738.7	  400.2	 7443.0	...
5076472	  739.1	  400.4	 7443.0	...
5076473	  739.5	  400.6	 7442.0	...
5076474	  739.1	  400.6	 7441.0	...
5076475	  738.6	  399.9	 7443.0	...
5076476	  738.2	  399.2	 7447.0	...
5076477	  738.2	  398.7	 7450.0	...
5076478	  738.3	  398.6	 7450.0	...
5076479	  738.2	  398.3	 7450.0	...
5076480	  738.2	  398.1	 7450.0	...
5076481	  738.5	  398.1	 7449.0	...
5076482	  738.8	  398.5	 7447.0	...
5076483	  739.0	  399.0	 7444.0	...
5076484	  738.7	  399.2	 7443.0	...
5076485	  738.3	  399.2	 7444.0	...
5076486	  738.1	  399.2	 7449.0	...
5076487	  738.1	  399.0	 7452.0	...
5076488	  738.3	  398.8	 7452.0	...
5076489	  738.5	  398.8	 7450.0	...
5076490	  738.6	  399.0	 7448.0	...
5076491	  738.1	  399.3	 7448.0	...
5076492	  737.7	  399.5	 7448.0	...
5076493	  737.3	  399.9	 7447.0	...
5076494	  737.4	  400.3	 7445.0	...
5076495	  737.6	  400.8	 7444.0	...
5076496	  737.9	  400.7	 7445.0	...
5076497	  737.9	  400.8	 7445.0	...
5076498	  737.8	  400.7	 7445.0	...
5076499	  738.3	  400.5	 7446.0	...
5076500	  739.3	  400.1	 7448.0	...
5076501	  739.8	  399.7	 7450.0	...
5076502	  739.3	  399.7	 7452.0	...
5076503	  738.5	  400.0	 7452.0	...
5076504	  738.5	  400.1	 7450.0	...
5076505	  738.4	  399.8	 7447.0	...
5076506	  738.7	  399.5	 7444.0	...
5076507	  738.6	  399.3	 7443.0	...
5076508	  738.6	  399.4	 7444.0	...
5076509	  738.5	  399.7	 7445.0	...
5076510	  738.1	  400.1	 7445.0	...
5076511	  737.7	  400.2	 7444.0	...
5076512	  737.5	  400.0	 7446.0	...
5076513	  737.5	  399.9	 7448.0	...
5076514	  737.6	  400.0	 7448.0	...
5076515	  738.1	  399.7	 7447.0	...
5076516	  738.6	  399.2	 7448.0	...
5076517	  739.0	  398.8	 7450.0	...
5076518	  738.6	  398.8	 7453.0	...
5076519	  738.3	  399.6	 7453.0	...
5076520	  737.7	  400.4	 7452.0	...
5076521	  737.6	  401.2	 7451.0	...
5076522	  737.5	  401.0	 7450.0	...
5076523	  737.5	  400.4	 7448.0	...
5076524	  737.6	  399.9	 7448.0	...
5076525	  738.0	  399.7	 7449.0	...
5076526	  738.4	  399.8	 7451.0	...
5076527	  738.9	  399.9	 7453.0	...
5076528	  739.1	  399.9	 7453.0	...
5076529	  738.6	  399.5	 7453.0	...
5076530	  737.9	  399.1	 7451.0	...
5076531	  737.6	  398.8	 7449.0	...
5076532	  738.0	  398.7	 7448.0	...
5076533	  738.3	  398.7	 7449.0	...
5076534	  738.3	  398.6	 7447.0	...
5076535	  738.3	  398.4	 7444.0	...
5076536	  738.1	  398.3	 7441.0	...
5076537	  738.0	  398.4	 7443.0	...
5076538	  737.7	  398.4	 7446.0	...
5076539	  737.6	  398.4	 7448.0	...
5076540	  737.7	  399.4	 7449.0	...
5076541	  737.8	  400.5	 7449.0	...
5076542	  738.7	  400.8	 7448.0	...
5076543	  739.4	  400.1	 7447.0	...
5076544	  739.7	  399.4	 7447.0	...
5076545	  739.1	  399.8	 7447.0	...
5076546	  738.0	  400.3	 7448.0	...
5076547	  737.3	  400.7	 7449.0	...
5076548	  736.9	  400.8	 7450.0	...
5076549	  737.1	  400.6	 7451.0	...
5076550	  737.3	  400.4	 7451.0	...
5076551	  737.5	  400.3	 7447.0	...
5076552	  738.1	  400.3	 7440.0	...
5076553	  738.7	  400.5	 7434.0	...
5076554	  738.7	  400.8	 7434.0	...
5076555	  738.2	  401.1	 7437.0	...
5076556	  737.6	  401.4	 7439.0	...
5076557	  737.6	  401.4	 7438.0	...
5076558	  737.9	  401.3	 7438.0	...
5076559	  738.3	  401.4	 7440.0	...
5076560	  738.6	  401.5	 7443.0	...
5076561	  738.4	  401.6	 7445.0	...
5076562	  738.3	  401.6	 7445.0	...
5076563	  738.4	  401.5	 7444.0	...
5076564	  738.6	  401.5	 7443.0	...
5076565	  738.9	  401.4	 7442.0	...
5076566	  738.9	  401.4	 7438.0	...
5076567	  739.0	  401.2	 7435.0	...
5076568	  740.1	  400.5	 7432.0	...
5076569	  741.2	  399.2	 7434.0	...
5076570	  741.6	  398.1	 7436.0	...
5076571	  741.2	  397.7	 7436.0	...
5076572	  741.3	  398.1	 7435.0	...
5076573	  742.0	  398.5	 7434.0	...
5076574	  742.3	  398.8	 7432.0	...
5076575	  742.3	  399.2	 7429.0	...
5076576	  742.0	  399.5	 7426.0	...
5076577	  741.7	  400.1	 7427.0	...
5076578	  740.8	  400.6	 7428.0	...
5076579	  740.1	  401.1	 7429.0	...
5076580	  739.3	  401.6	 7429.0	...
5076581	  739.2	  401.9	 7429.0	...
5076582	  739.1	  401.7	 7429.0	...
5076583	  739.3	  401.2	 7426.0	...
5076584	  739.3	  401.3	 7423.0	...
5076585	  739.3	  402.2	 7421.0	...
5076586	  739.1	  403.3	 7421.0	...
5076587	  738.8	  404.1	 7419.0	...
EFIX R   5072488	5076587	4100	  729.6	  394.4	   7572
SSACC R  5076588
5076588	  739.2	  404.6	 7415.0	...
5076589	  739.8	  404.8	 7411.0	...
5076590	  740.5	  406.0	 7405.0	...
5076591	  740.8	  407.5	 7398.0	...
5076592	  741.0	  408.9	 7388.0	...
5076593	  741.2	  408.6	 7381.0	...
5076594	  741.2	  408.0	 7378.0	...
5076595	  741.4	  405.1	 7378.0	...
5076596	  744.8	  391.8	 7403.0	...
5076597	  748.9	  378.5	 7430.0	...
5076598	  752.8	  367.6	 7458.0	...
5076599	  753.6	  367.5	 7461.0	...
5076600	  751.9	  370.4	 7455.0	...
5076601	  750.2	  373.7	 7444.0	...
5076602	  747.4	  382.2	 7418.0	...
5076603	  747.2	  393.6	 7384.0	...
5076604	  747.6	  408.5	 7337.0	...
5076605	  749.3	  422.4	 7290.0	...
5076606	  751.0	  438.8	 7241.0	...
5076607	  752.4	  457.9	 7181.0	...
5076608	  754.2	  481.8	 7097.0	...
5076609	  755.6	  506.6	 7005.0	...
5076610	  757.5	  535.0	 6908.0	...
5076611	  759.5	  563.6	 6811.0	...
5076612	  762.0	  593.9	 6701.0	...
5076613	  764.6	  624.2	 6592.0	...
5076614	  767.0	  658.2	 6483.0	...
5076615	  768.9	  695.0	 6363.0	...
5076616	  770.3	  737.6	 6224.0	...
5076617	  770.4	  781.7	 6068.0	...
5076618	  771.2	  830.2	 5903.0	...
5076619	  773.2	  880.0	 5738.0	...
5076620	  777.2	  934.6	 5566.0	...
5076621	  781.3	  991.4	 5381.0	...
5076622	  786.0	 1052.9	 5188.0	...
5076623	  790.3	 1116.3	 4990.0	...
5076624	  795.1	 1182.4	 4792.0	...
5076625	  798.1	 1249.2	 4589.0	...
5076626	  803.6	 1319.9	 4381.0	...
5076627	  809.6	 1389.8	 4179.0	...
5076628	  816.6	 1464.4	 3971.0	...
5076629	  822.1	 1538.6	 3762.0	...
5076630	  827.9	 1616.1	 3546.0	...
5076631	  834.4	 1694.0	 3333.0	...
5076632	  840.5	 1772.9	 3125.0	...
5076633	  849.0	 1854.1	 2913.0	...
5076634	  855.3	 1908.1	 2770.0	...
5076635	  860.2	 1936.6	 2692.0	...
5076636	  860.2	 1936.6	 2692.0	...
SBLINK R 5076637
5076637	   .	   .	    0.0	...
5076638	   .	   .	    0.0	...
5076639	   .	   .	    0.0	...
5076640	   .	   .	    0.0	...
5076641	   .	   .	    0.0	...
5076642	   .	   .	    0.0	...
5076643	   .	   .	    0.0	...
5076644	   .	   .	    0.0	...
5076645	   .	   .	    0.0	...
5076646	   .	   .	    0.0	...
5076647	   .	   .	    0.0	...
5076648	   .	   .	    0.0	...
5076649	   .	   .	    0.0	...
5076650	   .	   .	    0.0	...
5076651	   .	   .	    0.0	...
5076652	   .	   .	    0.0	...
5076653	   .	   .	    0.0	...
5076654	   .	   .	    0.0	...
5076655	   .	   .	    0.0	...
5076656	   .	   .	    0.0	...
5076657	   .	   .	    0.0	...
5076658	   .	   .	    0.0	...
5076659	   .	   .	    0.0	...
5076660	   .	   .	    0.0	...
5076661	   .	   .	    0.0	...
5076662	   .	   .	    0.0	...
5076663	   .	   .	    0.0	...
5076664	   .	   .	    0.0	...
5076665	   .	   .	    0.0	...
5076666	   .	   .	    0.0	...
5076667	   .	   .	    0.0	...
5076668	   .	   .	    0.0	...
5076669	   .	   .	    0.0	...
5076670	   .	   .	    0.0	...
5076671	   .	   .	    0.0	...
5076672	   .	   .	    0.0	...
5076673	   .	   .	    0.0	...
5076674	   .	   .	    0.0	...
5076675	   .	   .	    0.0	...
5076676	   .	   .	    0.0	...
5076677	   .	   .	    0.0	...
5076678	   .	   .	    0.0	...
5076679	   .	   .	    0.0	...
5076680	   .	   .	    0.0	...
5076681	   .	   .	    0.0	...
5076682	   .	   .	    0.0	...
5076683	   .	   .	    0.0	...
5076684	   .	   .	    0.0	...
5076685	   .	   .	    0.0	...
5076686	   .	   .	    0.0	...
5076687	   .	   .	    0.0	...
5076688	   .	   .	    0.0	...
5076689	   .	   .	    0.0	...
5076690	   .	   .	    0.0	...
5076691	   .	   .	    0.0	...
5076692	   .	   .	    0.0	...
5076693	   .	   .	    0.0	...
5076694	   .	   .	    0.0	...
5076695	   .	   .	    0.0	...
5076696	   .	   .	    0.0	...
5076697	   .	   .	    0.0	...
5076698	   .	   .	    0.0	...
5076699	   .	   .	    0.0	...
5076700	   .	   .	    0.0	...
5076701	   .	   .	    0.0	...
5076702	   .	   .	    0.0	...
5076703	   .	   .	    0.0	...
5076704	   .	   .	    0.0	...
5076705	   .	   .	    0.0	...
5076706	   .	   .	    0.0	...
5076707	   .	   .	    0.0	...
5076708	   .	   .	    0.0	...
5076709	   .	   .	    0.0	...
5076710	   .	   .	    0.0	...
5076711	   .	   .	    0.0	...
5076712	   .	   .	    0.0	...
5076713	   .	   .	    0.0	...
5076714	   .	   .	    0.0	...
5076715	   .	   .	    0.0	...
5076716	   .	   .	    0.0	...
5076717	   .	   .	    0.0	...
5076718	   .	   .	    0.0	...
5076719	   .	   .	    0.0	...
5076720	   .	   .	    0.0	...
5076721	   .	   .	    0.0	...
5076722	   .	   .	    0.0	...
5076723	   .	   .	    0.0	...
5076724	   .	   .	    0.0	...
5076725	   .	   .	    0.0	...
5076726	   .	   .	    0.0	...
5076727	   .	   .	    0.0	...
5076728	   .	   .	    0.0	...
5076729	   .	   .	    0.0	...
5076730	   .	   .	    0.0	...
5076731	   .	   .	    0.0	...
5076732	   .	   .	    0.0	...
5076733	   .	   .	    0.0	...
5076734	   .	   .	    0.0	...
5076735	   .	   .	    0.0	...
5076736	   .	   .	    0.0	...
5076737	   .	   .	    0.0	...
5076738	   .	   .	    0.0	...
5076739	   .	   .	    0.0	...
5076740	   .	   .	    0.0	...
5076741	   .	   .	    0.0	...
5076742	   .	   .	    0.0	...
5076743	   .	   .	    0.0	...
5076744	   .	   .	    0.0	...
5076745	   .	   .	    0.0	...
5076746	   .	   .	    0.0	...
5076747	   .	   .	    0.0	...
5076748	   .	   .	    0.0	...
5076749	   .	   .	    0.0	...
5076750	   .	   .	    0.0	...
EBLINK R 5076637	5076750	114
5076751	  927.7	 1752.5	 3431.0	...
5076752	  927.7	 1752.5	 3431.0	...
5076753	  927.2	 1740.6	 3468.0	...
5076754	  922.5	 1718.4	 3531.0	...
5076755	  917.7	 1683.6	 3625.0	...
5076756	  907.1	 1651.2	 3697.0	...
5076757	  900.5	 1617.8	 3776.0	...
5076758	  893.5	 1587.7	 3850.0	...
5076759	  889.9	 1556.8	 3937.0	...
5076760	  882.3	 1528.7	 4019.0	...
5076761	  874.8	 1498.0	 4103.0	...
5076762	  870.4	 1468.9	 4177.0	...
5076763	  870.2	 1438.5	 4257.0	...
5076764	  870.2	 1411.2	 4328.0	...
5076765	  869.9	 1382.1	 4413.0	...
5076766	  870.5	 1353.6	 4487.0	...
5076767	  870.8	 1324.1	 4570.0	...
5076768	  868.1	 1298.0	 4643.0	...
5076769	  863.6	 1270.9	 4719.0	...
5076770	  858.3	 1247.0	 4786.0	...
5076771	  855.0	 1220.3	 4858.0	...
5076772	  850.6	 1197.2	 4929.0	...
5076773	  844.6	 1172.5	 5001.0	...
5076774	  835.9	 1152.0	 5058.0	...
5076775	  829.0	 1131.0	 5116.0	...
5076776	  824.5	 1110.1	 5178.0	...
5076777	  821.0	 1087.2	 5244.0	...
5076778	  817.4	 1065.1	 5308.0	...
5076779	  813.1	 1044.5	 5363.0	...
5076780	  811.4	 1025.1	 5426.0	...
5076781	  809.3	 1005.3	 5484.0	...
5076782	  807.6	  987.3	 5538.0	...
5076783	  805.8	  968.5	 5591.0	...
5076784	  804.4	  949.6	 5647.0	...
5076785	  801.1	  931.9	 5707.0	...
5076786	  797.9	  914.5	 5763.0	...
5076787	  795.2	  898.9	 5820.0	...
5076788	  794.6	  880.9	 5878.0	...
5076789	  794.1	  866.0	 5930.0	...
5076790	  793.0	  849.6	 5976.0	...
5076791	  792.0	  834.4	 6024.0	...
5076792	  791.0	  818.9	 6066.0	...
5076793	  790.1	  804.1	 6115.0	...
5076794	  789.1	  788.9	 6161.0	...
5076795	  787.8	  774.5	 6212.0	...
5076796	  786.5	  759.7	 6256.0	...
5076797	  785.4	  747.0	 6302.0	...
5076798	  784.7	  733.9	 6346.0	...
5076799	  784.9	  721.7	 6387.0	...
5076800	  785.1	  708.6	 6425.0	...
5076801	  786.4	  695.2	 6466.0	...
5076802	  786.7	  682.8	 6504.0	...
5076803	  786.9	  671.4	 6544.0	...
5076804	  785.7	  660.8	 6574.0	...
5076805	  784.7	  650.3	 6606.0	...
5076806	  783.2	  641.0	 6628.0	...
5076807	  781.8	  631.6	 6659.0	...
5076808	  777.0	  625.9	 6679.0	...
5076809	  772.6	  618.4	 6712.0	...
5076810	  768.5	  612.3	 6739.0	...
5076811	  767.6	  600.9	 6780.0	...
5076812	  766.3	  591.5	 6809.0	...
5076813	  764.7	  582.5	 6840.0	...
5076814	  763.2	  574.2	 6868.0	...
5076815	  762.3	  565.2	 6896.0	...
5076816	  762.9	  555.6	 6928.0	...
5076817	  763.7	  548.0	 6953.0	...
5076818	  764.8	  540.4	 6979.0	...
5076819	  764.6	  533.9	 7003.0	...
5076820	  764.4	  526.0	 7027.0	...
5076821	  763.9	  517.9	 7051.0	...
5076822	  763.4	  510.5	 7070.0	...
5076823	  762.9	  503.7	 7094.0	...
5076824	  762.3	  496.7	 7112.0	...
5076825	  761.7	  488.9	 7134.0	...
5076826	  761.4	  482.0	 7151.0	...
5076827	  761.1	  476.6	 7171.0	...
5076828	  760.2	  471.4	 7186.0	...
5076829	  759.1	  466.2	 7202.0	...
5076830	  757.5	  460.1	 7224.0	...
5076831	  756.5	  455.2	 7243.0	...
5076832	  756.3	  449.2	 7260.0	...
5076833	  756.8	  445.7	 7273.0	...
5076834	  758.3	  440.4	 7288.0	...
5076835	  758.9	  436.5	 7306.0	...
5076836	  759.4	  430.9	 7324.0	...
5076837	  758.9	  426.6	 7339.0	...
ESACC R  5076588	5076837	250	  739.2	  404.6	  758.9	  426.6	   0.62	   1303
SFIX R   5076838
5076838	  758.4	  423.0	 7351.0	...
5076839	  756.9	  420.0	 7360.0	...
5076840	  755.3	  415.7	 7376.0	...
5076841	  754.4	  412.2	 7386.0	...
5076842	  754.4	  407.2	 7398.0	...
5076843	  754.6	  404.3	 7407.0	...
5076844	  754.4	  401.5	 7420.0	...
5076845	  754.5	  401.5	 7429.0	...
5076846	  754.8	  400.6	 7437.0	...
5076847	  755.2	  398.6	 7441.0	...
5076848	  755.5	  393.8	 7455.0	...
5076849	  755.8	  389.9	 7468.0	...
5076850	  756.1	  386.6	 7488.0	...
5076851	  757.3	  384.4	 7503.0	...
5076852	  758.2	  382.3	 7516.0	...
5076853	  759.3	  380.6	 7520.0	...
5076854	  759.2	  379.3	 7521.0	...
5076855	  759.0	  376.6	 7529.0	...
5076856	  758.5	  374.0	 7536.0	...
5076857	  757.9	  372.4	 7540.0	...
5076858	  757.1	  372.1	 7537.0	...
5076859	  756.2	  371.8	 7535.0	...
5076860	  755.9	  372.5	 7534.0	...
5076861	  755.6	  373.1	 7535.0	...
5076862	  755.2	  372.4	 7535.0	...
5076863	  755.1	  369.6	 7541.0	...
5076864	  755.6	  366.8	 7548.0	...
5076865	  756.5	  365.5	 7556.0	...
5076866	  756.8	  365.9	 7558.0	...
5076867	  757.2	  367.2	 7550.0	...
5076868	  757.3	  368.4	 7543.0	...
5076869	  757.6	  367.5	 7542.0	...
5076870	  757.7	  365.6	 7548.0	...
5076871	  758.0	  366.4	 7551.0	...
5076872	  758.1	  369.0	 7546.0	...
5076873	  758.3	  371.6	 7540.0	...
5076874	  758.2	  371.6	 7535.0	...
EFIX R   5076838	5076874	37	  756.7	  383.3	   7495
SSACC R  5076875
5076875	  758.2	  371.6	 7532.0	...
5076876	  758.0	  371.4	 7530.0	...
5076877	  757.7	  371.0	 7530.0	...
5076878	  757.3	  369.8	 7529.0	...
5076879	  757.2	  368.8	 7527.0	...
5076880	  757.1	  368.0	 7522.0	...
5076881	  757.0	  368.0	 7518.0	...
5076882	  756.9	  369.9	 7510.0	...
5076883	  754.5	  384.4	 7485.0	...
5076884	  751.6	  400.6	 7461.0	...
5076885	  748.5	  415.1	 7439.0	...
5076886	  747.6	  417.2	 7437.0	...
5076887	  747.5	  418.0	 7433.0	...
5076888	  747.3	  418.8	 7430.0	...
5076889	  747.3	  419.3	 7429.0	...
5076890	  747.2	  419.8	 7426.0	...
5076891	  746.9	  420.8	 7423.0	...
ESACC R  5076875	5076891	17	  758.2	  371.6	  746.9	  420.8	   1.06	    134
SFIX R   5076892
5076892	  746.6	  421.7	 7423.0	...
5076893	  746.4	  422.2	 7428.0	...
5076894	  746.5	  422.1	 7434.0	...
5076895	  746.6	  422.0	 7437.0	...
5076896	  746.7	  422.0	 7438.0	...
5076897	  746.8	  422.5	 7439.0	...
5076898	  746.7	  423.0	 7440.0	...
5076899	  746.5	  423.3	 7441.0	...
5076900	  746.2	  423.1	 7442.0	...
5076901	  746.2	  423.4	 7441.0	...
5076902	  746.2	  423.9	 7442.0	...
5076903	  746.3	  424.3	 7443.0	...
5076904	  746.3	  424.2	 7445.0	...
5076905	  746.4	  424.6	 7445.0	...
5076906	  746.4	  425.1	 7446.0	...
5076907	  745.9	  425.7	 7446.0	...
5076908	  745.4	  425.7	 7447.0	...
5076909	  745.3	  425.5	 7449.0	...
5076910	  745.9	  425.0	 7449.0	...
5076911	  746.6	  424.6	 7449.0	...
5076912	  747.0	  424.5	 7450.0	...
5076913	  747.0	  424.6	 7451.0	...
5076914	  747.0	  424.8	 7454.0	...
5076915	  747.0	  424.9	 7457.0	...
5076916	  746.8	  424.9	 7460.0	...
5076917	  746.6	  424.3	 7458.0	...
5076918	  746.5	  423.8	 7455.0	...
5076919	  746.7	  423.2	 7452.0	...
5076920	  747.0	  423.2	 7453.0	...
5076921	  747.3	  424.2	 7454.0	...
5076922	  747.1	  425.3	 7452.0	...
5076923	  746.6	  426.4	 7449.0	...
5076924	  746.3	  426.3	 7446.0	...
5076925	  746.7	  425.8	 7445.0	...
5076926	  747.1	  425.3	 7445.0	...
5076927	  747.3	  425.1	 7445.0	...
5076928	  747.2	  424.8	 7453.0	...
5076929	  747.3	  424.3	 7460.0	...
5076930	  747.4	  423.9	 7464.0	...
5076931	  747.0	  423.6	 7460.0	...
5076932	  746.3	  423.6	 7456.0	...
5076933	  745.8	  423.8	 7455.0	...
5076934	  746.1	  424.0	 7454.0	...
5076935	  746.4	  424.1	 7456.0	...
5076936	  746.8	  424.5	 7461.0	...
5076937	  747.0	  425.1	 7465.0	...
5076938	  747.4	  425.6	 7464.0	...
5076939	  747.4	  425.5	 7464.0	...
5076940	  747.4	  425.4	 7463.0	...
5076941	  747.3	  425.5	 7463.0	...
5076942	  747.2	  425.5	 7460.0	...
5076943	  746.9	  425.5	 7456.0	...
5076944	  746.7	  425.0	 7456.0	...
5076945	  746.5	  424.5	 7459.0	...
5076946	  746.1	  424.3	 7461.0	...
5076947	  745.7	  424.7	 7460.0	...
5076948	  745.5	  425.1	 7461.0	...
5076949	  745.6	  425.3	 7464.0	...
5076950	  745.8	  425.3	 7467.0	...
5076951	  745.7	  425.4	 7469.0	...
5076952	  745.5	  425.5	 7468.0	...
5076953	  745.3	  425.7	 7467.0	...
5076954	  745.2	  425.9	 7469.0	...
5076955	  745.0	  425.9	 7471.0	...
5076956	  744.8	  425.4	 7473.0	...
5076957	  745.0	  424.9	 7472.0	...
5076958	  745.1	  424.6	 7472.0	...
5076959	  745.4	  424.8	 7472.0	...
5076960	  745.3	  425.0	 7474.0	...
5076961	  745.3	  425.2	 7476.0	...
5076962	  745.2	  425.3	 7478.0	...
5076963	  745.4	  425.3	 7475.0	...
5076964	  745.6	  425.3	 7471.0	...
5076965	  745.8	  425.2	 7468.0	...
5076966	  745.9	  425.3	 7468.0	...
5076967	  746.1	  425.5	 7467.0	...
5076968	  746.0	  425.7	 7466.0	...
5076969	  745.8	  425.8	 7465.0	...
5076970	  745.9	  425.7	 7463.0	...
5076971	  746.3	  425.3	 7464.0	...
5076972	  746.2	  425.1	 7465.0	...
5076973	  745.6	  425.1	 7473.0	...
5076974	  745.1	  425.2	 7479.0	...
5076975	  745.0	  424.9	 7482.0	...
5076976	  745.7	  424.6	 7479.0	...
5076977	  746.5	  424.5	 7480.0	...
5076978	  746.9	  424.5	 7483.0	...
5076979	  745.9	  424.5	 7487.0	...
5076980	  744.8	  424.6	 7486.0	...
5076981	  744.2	  424.6	 7483.0	...
5076982	  744.3	  424.7	 7480.0	...
5076983	  744.4	  424.7	 7477.0	...
5076984	  744.4	  424.7	 7477.0	...
5076985	  744.2	  424.7	 7477.0	...
5076986	  744.6	  424.6	 7478.0	...
5076987	  744.9	  424.6	 7479.0	...
5076988	  745.3	  424.8	 7477.0	...
5076989	  745.2	  426.0	 7474.0	...
5076990	  745.3	  427.1	 7474.0	...
5076991	  745.6	  427.7	 7477.0	...
5076992	  745.7	  427.2	 7479.0	...
5076993	  745.7	  426.4	 7479.0	...
5076994	  745.7	  425.8	 7479.0	...
5076995	  745.7	  426.1	 7479.0	...
5076996	  745.9	  426.7	 7480.0	...
5076997	  746.1	  427.4	 7480.0	...
5076998	  746.2	  427.4	 7480.0	...
5076999	  746.1	  427.4	 7478.0	...
5077000	  746.0	  427.6	 7476.0	...
5077001	  745.9	  427.6	 7474.0	...
5077002	  745.9	  427.7	 7478.0	...
5077003	  746.0	  427.7	 7484.0	...
5077004	  746.0	  428.5	 7488.0	...
5077005	  746.0	  429.5	 7485.0	...
5077006	  745.7	  430.3	 7483.0	...
5077007	  745.5	  429.7	 7485.0	...
5077008	  745.3	  428.9	 7487.0	...
5077009	  745.2	  428.1	 7487.0	...
5077010	  745.4	  428.3	 7486.0	...
5077011	  745.6	  428.3	 7486.0	...
5077012	  745.7	  428.3	 7486.0	...
5077013	  745.8	  428.2	 7487.0	...
5077014	  745.5	  428.1	 7490.0	...
5077015	  745.0	  428.0	 7493.0	...
5077016	  744.6	  427.9	 7495.0	...
5077017	  744.7	  428.3	 7494.0	...
5077018	  745.1	  428.8	 7493.0	...
5077019	  744.4	  429.0	 7493.0	...
5077020	  743.5	  428.7	 7493.0	...
5077021	  743.4	  428.2	 7492.0	...
5077022	  744.2	  428.2	 7490.0	...
5077023	  745.0	  428.3	 7489.0	...
5077024	  744.2	  428.7	 7491.0	...
5077025	  743.5	  428.9	 7492.0	...
5077026	  742.6	  429.0	 7493.0	...
5077027	  742.4	  428.7	 7493.0	...
5077028	  742.4	  428.3	 7499.0	...
5077029	  742.5	  427.9	 7505.0	...
5077030	  742.8	  428.1	 7507.0	...
5077031	  742.9	  428.5	 7502.0	...
5077032	  743.0	  429.0	 7498.0	...
5077033	  742.9	  429.3	 7500.0	...
5077034	  742.8	  429.4	 7502.0	...
5077035	  742.5	  428.9	 7501.0	...
5077036	  742.3	  428.5	 7499.0	...
5077037	  742.2	  428.0	 7499.0	...
5077038	  742.1	  428.0	 7501.0	...
[truncated: 4,222,505 more chars]
