# Supplementary material for: With an eye on uncertainty: Modelling pupillary responses to environmental volatility
Source: PLoS Comput Biol. 2019 Jul 5;15(7):e1007126. doi: 10.1371/journal.pcbi.1007126 (PMC6636765; doi:10.1371/journal.pcbi.1007126)
Supplement: S6 Data — Zip file containing the pupillometry data for participant 6. (ZIP) [file pcbi.1007126.s006.zip › P6/trial7.asc]

** CONVERTED FROM C:\Users\tparr\Documents\PVR\P6_1212\trial7.edf using edfapi 3.1 Win32 Nov 24 2009 on Tue Dec 12 10:58:16 2017
** DATE: Tue Dec 12 11:34:47 2017
** TYPE: EDF_FILE BINARY EVENT SAMPLE TAGGED
** VERSION: EYELINK II 1
** SOURCE: EYELINK CL
** EYELINK II CL v4.48 Nov 25 2009
** CAMERA: EyeLink CL Version 1.4 Sensor=BHA
** SERIAL NUMBER: CL1-AAD42
** CAMERA_CONFIG: AAD42140.SCD
**

MSG	5213665 RECCFG CR 1000 2 0 R
MSG	5213665 ELCLCFG MTABLER
MSG	5213665 GAZE_COORDS 0.00 0.00 1599.00 1199.00
MSG	5213665 THRESHOLDS R 122 230
MSG	5213665 ELCL_PROC CENTROID (3)
MSG	5213665 ELCL_PCR_PARAM 5 3.0
START	5213666 	RIGHT	SAMPLES	EVENTS
PRESCALER	1
VPRESCALER	1
PUPIL	AREA
EVENTS	GAZE	RIGHT	RATE	1000.00	TRACKING	CR	FILTER	2
SAMPLES	GAZE	RIGHT	RATE	1000.00	TRACKING	CR	FILTER	2
MSG	5213666 !MODE RECORD CR 1000 2 0 R
5213666	  761.3	  431.2	 7669.0	...
INPUT	5213666	127
5213667	  761.1	  431.3	 7672.0	...
5213668	  760.6	  431.5	 7673.0	...
5213669	  760.2	  431.9	 7672.0	...
5213670	  760.1	  431.9	 7671.0	...
5213671	  760.4	  431.9	 7667.0	...
5213672	  761.0	  431.8	 7664.0	...
SFIX R   5213673
5213673	  761.5	  431.8	 7656.0	...
5213674	  761.7	  431.8	 7651.0	...
5213675	  761.6	  431.9	 7647.0	...
5213676	  761.3	  431.5	 7648.0	...
5213677	  761.0	  431.2	 7647.0	...
5213678	  760.6	  431.1	 7646.0	...
5213679	  760.3	  431.5	 7646.0	...
5213680	  760.4	  431.9	 7643.0	...
5213681	  760.5	  432.3	 7640.0	...
5213682	  760.7	  432.4	 7637.0	...
5213683	  760.1	  432.7	 7637.0	...
5213684	  759.6	  432.7	 7637.0	...
5213685	  759.0	  432.8	 7636.0	...
5213686	  758.9	  432.8	 7635.0	...
5213687	  759.5	  432.8	 7630.0	...
5213688	  760.1	  432.7	 7625.0	...
5213689	  760.4	  432.6	 7621.0	...
5213690	  760.0	  432.8	 7620.0	...
5213691	  759.8	  433.1	 7620.0	...
5213692	  760.1	  433.2	 7619.0	...
5213693	  760.6	  433.2	 7619.0	...
5213694	  760.9	  433.0	 7618.0	...
5213695	  761.8	  432.9	 7620.0	...
5213696	  762.5	  433.0	 7621.0	...
5213697	  763.1	  433.3	 7618.0	...
5213698	  763.0	  433.6	 7613.0	...
5213699	  762.6	  433.7	 7609.0	...
5213700	  762.3	  434.1	 7609.0	...
5213701	  762.0	  434.5	 7609.0	...
5213702	  761.8	  434.8	 7608.0	...
5213703	  761.8	  434.6	 7608.0	...
5213704	  761.8	  434.2	 7613.0	...
5213705	  761.7	  434.0	 7618.0	...
5213706	  761.5	  434.0	 7621.0	...
5213707	  761.3	  434.1	 7618.0	...
5213708	  761.2	  434.0	 7615.0	...
5213709	  761.1	  434.1	 7610.0	...
5213710	  761.1	  434.3	 7605.0	...
5213711	  761.1	  434.6	 7603.0	...
5213712	  761.1	  434.9	 7605.0	...
5213713	  761.3	  434.9	 7607.0	...
5213714	  761.5	  434.6	 7606.0	...
5213715	  761.7	  434.3	 7605.0	...
5213716	  761.7	  434.4	 7605.0	...
5213717	  761.4	  434.7	 7603.0	...
5213718	  761.0	  435.0	 7601.0	...
5213719	  760.6	  434.9	 7599.0	...
5213720	  761.5	  434.9	 7598.0	...
5213721	  762.5	  434.8	 7596.0	...
5213722	  763.4	  434.7	 7593.0	...
5213723	  762.6	  434.9	 7589.0	...
5213724	  761.9	  435.1	 7590.0	...
5213725	  761.5	  435.2	 7592.0	...
5213726	  761.8	  435.2	 7592.0	...
5213727	  762.0	  435.2	 7589.0	...
5213728	  762.6	  435.2	 7586.0	...
5213729	  763.2	  435.2	 7586.0	...
5213730	  763.7	  436.1	 7586.0	...
5213731	  763.4	  437.1	 7587.0	...
5213732	  763.2	  437.6	 7588.0	...
5213733	  763.0	  437.4	 7585.0	...
5213734	  762.8	  437.4	 7581.0	...
5213735	  762.6	  437.9	 7576.0	...
5213736	  761.9	  438.0	 7575.0	...
5213737	  761.5	  437.5	 7574.0	...
5213738	  761.3	  436.5	 7571.0	...
5213739	  761.5	  435.8	 7569.0	...
5213740	  761.6	  435.3	 7567.0	...
5213741	  761.4	  435.7	 7566.0	...
5213742	  761.7	  436.4	 7565.0	...
5213743	  762.1	  437.0	 7564.0	...
5213744	  762.4	  437.2	 7564.0	...
5213745	  762.1	  437.3	 7566.0	...
5213746	  761.7	  437.3	 7567.0	...
5213747	  761.5	  437.2	 7565.0	...
5213748	  761.2	  437.2	 7563.0	...
5213749	  761.1	  437.5	 7561.0	...
5213750	  761.4	  437.7	 7558.0	...
5213751	  761.8	  437.9	 7553.0	...
5213752	  762.1	  437.8	 7548.0	...
5213753	  761.9	  437.6	 7547.0	...
5213754	  761.8	  437.5	 7547.0	...
5213755	  761.8	  437.6	 7548.0	...
5213756	  761.8	  437.8	 7548.0	...
5213757	  761.7	  437.9	 7543.0	...
5213758	  761.7	  438.6	 7537.0	...
5213759	  761.7	  439.3	 7535.0	...
5213760	  761.7	  440.0	 7540.0	...
5213761	  762.1	  439.9	 7542.0	...
5213762	  762.6	  439.4	 7540.0	...
5213763	  763.0	  439.0	 7537.0	...
5213764	  762.8	  438.6	 7536.0	...
5213765	  762.7	  438.8	 7534.0	...
5213766	  762.7	  439.1	 7534.0	...
5213767	  762.5	  439.5	 7532.0	...
5213768	  762.2	  439.9	 7529.0	...
5213769	  762.2	  440.0	 7526.0	...
5213770	  762.1	  439.4	 7522.0	...
5213771	  761.9	  438.7	 7519.0	...
5213772	  761.3	  438.0	 7517.0	...
5213773	  760.7	  438.1	 7516.0	...
5213774	  760.6	  439.0	 7514.0	...
5213775	  760.4	  439.9	 7513.0	...
5213776	  760.3	  440.0	 7514.0	...
5213777	  760.3	  439.2	 7515.0	...
5213778	  760.8	  438.2	 7515.0	...
5213779	  761.3	  438.1	 7515.0	...
5213780	  761.7	  437.9	 7514.0	...
5213781	  761.7	  437.9	 7512.0	...
5213782	  760.9	  437.9	 7511.0	...
5213783	  760.1	  438.1	 7510.0	...
5213784	  760.0	  438.2	 7507.0	...
5213785	  760.7	  438.1	 7504.0	...
5213786	  761.5	  439.0	 7500.0	...
5213787	  761.5	  440.0	 7500.0	...
5213788	  761.3	  440.4	 7499.0	...
5213789	  761.2	  439.8	 7500.0	...
5213790	  760.9	  439.2	 7501.0	...
5213791	  760.7	  439.2	 7500.0	...
5213792	  760.5	  439.0	 7498.0	...
5213793	  760.2	  438.9	 7496.0	...
5213794	  760.0	  438.8	 7493.0	...
5213795	  759.9	  438.9	 7491.0	...
5213796	  760.0	  439.1	 7490.0	...
5213797	  759.9	  439.3	 7489.0	...
5213798	  759.5	  439.5	 7492.0	...
5213799	  759.1	  439.7	 7494.0	...
5213800	  759.8	  439.7	 7496.0	...
5213801	  760.7	  439.7	 7494.0	...
5213802	  761.6	  439.8	 7493.0	...
5213803	  761.5	  440.0	 7491.0	...
5213804	  761.0	  440.3	 7490.0	...
5213805	  760.6	  440.4	 7488.0	...
5213806	  760.5	  440.4	 7488.0	...
5213807	  760.7	  440.3	 7483.0	...
5213808	  760.6	  440.4	 7478.0	...
5213809	  760.2	  440.5	 7476.0	...
5213810	  759.6	  440.5	 7476.0	...
5213811	  759.1	  440.6	 7478.0	...
5213812	  759.3	  440.4	 7477.0	...
5213813	  760.0	  440.3	 7478.0	...
5213814	  760.7	  440.1	 7478.0	...
5213815	  761.3	  440.1	 7478.0	...
5213816	  761.8	  439.9	 7477.0	...
5213817	  762.0	  439.5	 7476.0	...
5213818	  761.4	  439.3	 7474.0	...
5213819	  760.8	  439.0	 7473.0	...
5213820	  760.4	  438.8	 7473.0	...
5213821	  760.1	  438.5	 7473.0	...
5213822	  760.5	  438.5	 7475.0	...
5213823	  761.2	  439.2	 7477.0	...
5213824	  761.9	  439.9	 7478.0	...
5213825	  762.3	  440.7	 7478.0	...
5213826	  762.7	  440.6	 7477.0	...
5213827	  762.4	  440.6	 7477.0	...
5213828	  761.8	  440.5	 7475.0	...
5213829	  761.0	  440.4	 7472.0	...
5213830	  760.7	  440.0	 7470.0	...
5213831	  760.7	  439.7	 7469.0	...
5213832	  760.9	  440.1	 7469.0	...
5213833	  760.9	  440.8	 7468.0	...
5213834	  760.7	  441.6	 7469.0	...
5213835	  760.2	  441.7	 7470.0	...
5213836	  759.8	  441.9	 7471.0	...
5213837	  759.7	  442.1	 7470.0	...
5213838	  760.1	  442.1	 7469.0	...
5213839	  760.5	  442.3	 7468.0	...
5213840	  760.9	  442.4	 7467.0	...
5213841	  761.4	  442.5	 7468.0	...
5213842	  761.8	  442.4	 7469.0	...
5213843	  762.0	  442.3	 7465.0	...
5213844	  761.9	  442.3	 7461.0	...
5213845	  761.8	  442.1	 7457.0	...
5213846	  761.8	  441.9	 7458.0	...
5213847	  761.9	  441.7	 7459.0	...
5213848	  761.8	  441.1	 7459.0	...
5213849	  761.5	  440.6	 7455.0	...
5213850	  761.6	  440.1	 7451.0	...
5213851	  761.7	  440.2	 7446.0	...
5213852	  761.9	  440.8	 7445.0	...
5213853	  761.5	  441.5	 7444.0	...
5213854	  761.4	  442.2	 7445.0	...
5213855	  761.3	  442.2	 7445.0	...
5213856	  761.4	  442.3	 7444.0	...
5213857	  761.5	  442.4	 7442.0	...
5213858	  761.7	  442.1	 7441.0	...
5213859	  761.7	  441.8	 7440.0	...
5213860	  761.4	  441.5	 7439.0	...
5213861	  761.2	  441.5	 7438.0	...
5213862	  761.1	  441.4	 7437.0	...
5213863	  761.4	  441.2	 7436.0	...
5213864	  761.7	  441.5	 7435.0	...
5213865	  761.6	  441.9	 7435.0	...
5213866	  761.5	  442.3	 7431.0	...
5213867	  761.2	  442.5	 7427.0	...
5213868	  760.9	  442.6	 7422.0	...
5213869	  760.8	  442.7	 7423.0	...
5213870	  760.6	  442.8	 7424.0	...
5213871	  760.8	  442.8	 7425.0	...
5213872	  761.1	  442.5	 7426.0	...
5213873	  761.3	  442.2	 7427.0	...
5213874	  761.4	  441.6	 7427.0	...
5213875	  761.2	  441.3	 7425.0	...
5213876	  760.9	  441.1	 7424.0	...
5213877	  760.6	  441.2	 7424.0	...
5213878	  760.4	  441.2	 7423.0	...
5213879	  760.4	  441.3	 7420.0	...
5213880	  760.4	  441.3	 7415.0	...
5213881	  760.7	  441.4	 7410.0	...
5213882	  761.1	  441.6	 7406.0	...
5213883	  760.7	  442.0	 7405.0	...
5213884	  760.1	  442.5	 7403.0	...
5213885	  759.4	  442.6	 7402.0	...
5213886	  759.4	  442.8	 7403.0	...
5213887	  759.5	  442.8	 7405.0	...
5213888	  759.8	  442.8	 7405.0	...
5213889	  760.1	  442.8	 7402.0	...
5213890	  760.4	  442.9	 7400.0	...
5213891	  760.5	  443.0	 7400.0	...
5213892	  760.6	  443.0	 7401.0	...
5213893	  760.3	  442.9	 7401.0	...
5213894	  759.8	  442.8	 7399.0	...
5213895	  759.3	  443.1	 7397.0	...
5213896	  759.3	  443.7	 7394.0	...
5213897	  759.6	  443.5	 7393.0	...
5213898	  759.8	  442.9	 7390.0	...
5213899	  759.8	  442.4	 7387.0	...
5213900	  759.6	  442.6	 7384.0	...
5213901	  759.4	  442.8	 7383.0	...
5213902	  759.1	  442.7	 7382.0	...
5213903	  759.6	  442.5	 7382.0	...
5213904	  760.6	  442.3	 7384.0	...
5213905	  761.7	  442.2	 7384.0	...
5213906	  761.4	  442.2	 7383.0	...
5213907	  760.8	  442.5	 7382.0	...
5213908	  760.1	  442.7	 7383.0	...
5213909	  760.3	  442.8	 7383.0	...
5213910	  760.4	  442.9	 7383.0	...
5213911	  760.1	  443.0	 7382.0	...
5213912	  760.1	  443.1	 7380.0	...
5213913	  760.1	  443.1	 7379.0	...
5213914	  760.9	  442.8	 7380.0	...
5213915	  761.0	  442.7	 7381.0	...
5213916	  761.0	  442.6	 7381.0	...
5213917	  760.7	  442.7	 7380.0	...
5213918	  760.9	  442.9	 7378.0	...
5213919	  761.3	  443.0	 7377.0	...
5213920	  761.6	  443.1	 7373.0	...
5213921	  761.3	  443.0	 7370.0	...
5213922	  761.0	  443.1	 7367.0	...
5213923	  760.7	  443.3	 7368.0	...
5213924	  760.5	  443.5	 7369.0	...
5213925	  760.4	  443.3	 7370.0	...
5213926	  760.3	  443.0	 7370.0	...
5213927	  760.3	  442.9	 7371.0	...
5213928	  760.4	  443.0	 7373.0	...
5213929	  760.4	  443.1	 7374.0	...
5213930	  760.6	  442.9	 7375.0	...
5213931	  761.0	  442.6	 7376.0	...
5213932	  761.7	  442.3	 7377.0	...
5213933	  762.2	  442.1	 7378.0	...
5213934	  762.2	  442.0	 7376.0	...
5213935	  761.4	  442.1	 7372.0	...
5213936	  760.6	  442.4	 7368.0	...
5213937	  760.2	  443.0	 7363.0	...
5213938	  760.5	  443.4	 7361.0	...
5213939	  760.8	  443.4	 7362.0	...
5213940	  761.0	  442.9	 7365.0	...
5213941	  761.2	  442.5	 7363.0	...
5213942	  761.4	  442.5	 7357.0	...
5213943	  761.0	  443.0	 7352.0	...
5213944	  760.7	  443.5	 7353.0	...
5213945	  759.9	  443.5	 7353.0	...
5213946	  759.6	  443.1	 7354.0	...
5213947	  759.3	  442.5	 7354.0	...
5213948	  759.4	  442.3	 7351.0	...
5213949	  759.4	  442.2	 7348.0	...
5213950	  759.3	  442.4	 7345.0	...
5213951	  759.3	  443.1	 7345.0	...
5213952	  759.4	  444.0	 7343.0	...
5213953	  759.5	  445.0	 7341.0	...
5213954	  759.5	  445.6	 7341.0	...
5213955	  759.5	  445.8	 7342.0	...
5213956	  759.6	  445.7	 7345.0	...
5213957	  759.9	  445.5	 7345.0	...
5213958	  760.2	  445.5	 7345.0	...
5213959	  760.5	  445.5	 7343.0	...
5213960	  760.6	  445.5	 7343.0	...
5213961	  760.6	  445.4	 7339.0	...
5213962	  760.7	  445.4	 7336.0	...
5213963	  760.6	  445.5	 7334.0	...
5213964	  760.4	  445.3	 7334.0	...
5213965	  760.2	  445.1	 7334.0	...
5213966	  760.1	  444.8	 7334.0	...
5213967	  760.2	  445.8	 7334.0	...
5213968	  760.9	  446.7	 7336.0	...
5213969	  761.5	  447.6	 7338.0	...
5213970	  762.0	  447.4	 7337.0	...
5213971	  761.8	  447.2	 7334.0	...
5213972	  761.7	  447.1	 7336.0	...
5213973	  761.7	  447.0	 7340.0	...
5213974	  761.7	  446.8	 7345.0	...
5213975	  761.9	  446.8	 7344.0	...
5213976	  762.0	  446.5	 7345.0	...
5213977	  762.0	  445.8	 7345.0	...
5213978	  761.9	  445.2	 7345.0	...
5213979	  761.4	  445.0	 7345.0	...
5213980	  761.0	  444.8	 7344.0	...
5213981	  760.5	  444.6	 7344.0	...
5213982	  760.7	  444.4	 7344.0	...
5213983	  760.9	  444.6	 7345.0	...
5213984	  761.2	  445.2	 7345.0	...
5213985	  761.2	  445.7	 7343.0	...
5213986	  761.1	  446.1	 7341.0	...
5213987	  761.0	  446.0	 7339.0	...
5213988	  761.1	  445.8	 7339.0	...
5213989	  761.4	  445.6	 7340.0	...
5213990	  761.8	  445.4	 7341.0	...
5213991	  761.8	  445.5	 7341.0	...
5213992	  761.6	  445.7	 7340.0	...
5213993	  761.5	  446.4	 7335.0	...
5213994	  761.7	  447.0	 7331.0	...
5213995	  762.0	  447.0	 7327.0	...
5213996	  761.9	  446.5	 7328.0	...
5213997	  761.7	  446.7	 7333.0	...
5213998	  761.5	  447.3	 7337.0	...
5213999	  761.4	  447.5	 7339.0	...
5214000	  760.8	  447.1	 7336.0	...
5214001	  760.2	  446.8	 7329.0	...
5214002	  759.6	  446.9	 7324.0	...
5214003	  759.6	  447.0	 7319.0	...
5214004	  759.7	  447.2	 7321.0	...
5214005	  759.7	  447.4	 7322.0	...
5214006	  759.8	  447.7	 7324.0	...
5214007	  760.3	  447.8	 7324.0	...
5214008	  760.8	  447.9	 7320.0	...
5214009	  761.2	  447.6	 7317.0	...
5214010	  761.0	  447.1	 7316.0	...
5214011	  761.2	  446.5	 7319.0	...
5214012	  761.4	  446.1	 7321.0	...
5214013	  761.0	  445.9	 7320.0	...
5214014	  760.3	  445.8	 7320.0	...
5214015	  759.4	  445.7	 7319.0	...
5214016	  759.2	  445.5	 7316.0	...
5214017	  759.6	  446.2	 7313.0	...
5214018	  760.1	  447.0	 7311.0	...
5214019	  760.5	  447.9	 7312.0	...
5214020	  761.1	  447.8	 7313.0	...
5214021	  761.6	  447.3	 7312.0	...
5214022	  761.9	  446.7	 7311.0	...
5214023	  761.5	  446.2	 7310.0	...
5214024	  761.2	  446.3	 7310.0	...
5214025	  760.9	  446.0	 7311.0	...
5214026	  760.8	  445.5	 7311.0	...
5214027	  760.8	  445.0	 7311.0	...
5214028	  760.9	  445.2	 7310.0	...
5214029	  761.1	  445.5	 7309.0	...
5214030	  761.2	  446.1	 7308.0	...
5214031	  761.2	  446.5	 7308.0	...
5214032	  761.2	  446.9	 7307.0	...
5214033	  761.0	  447.1	 7307.0	...
5214034	  760.8	  447.1	 7308.0	...
5214035	  761.2	  447.2	 7308.0	...
5214036	  761.7	  447.2	 7309.0	...
5214037	  762.2	  447.3	 7308.0	...
5214038	  762.0	  447.4	 7308.0	...
5214039	  761.7	  447.3	 7307.0	...
5214040	  761.7	  446.6	 7308.0	...
5214041	  761.7	  445.9	 7308.0	...
5214042	  761.7	  445.6	 7304.0	...
5214043	  761.7	  445.8	 7298.0	...
5214044	  761.7	  446.3	 7293.0	...
5214045	  761.7	  446.7	 7293.0	...
5214046	  761.2	  447.0	 7294.0	...
5214047	  760.7	  447.0	 7293.0	...
5214048	  760.1	  447.1	 7291.0	...
5214049	  760.0	  447.2	 7291.0	...
5214050	  760.4	  447.1	 7291.0	...
5214051	  760.7	  447.0	 7290.0	...
5214052	  760.9	  447.1	 7289.0	...
5214053	  760.7	  447.3	 7288.0	...
5214054	  761.1	  447.3	 7290.0	...
5214055	  761.8	  447.6	 7292.0	...
5214056	  762.5	  447.7	 7293.0	...
5214057	  762.5	  448.0	 7291.0	...
5214058	  762.2	  447.7	 7289.0	...
5214059	  761.8	  447.5	 7290.0	...
5214060	  761.4	  447.3	 7294.0	...
5214061	  761.2	  447.5	 7297.0	...
5214062	  761.3	  447.6	 7297.0	...
5214063	  761.1	  447.7	 7293.0	...
5214064	  760.9	  447.7	 7288.0	...
5214065	  761.2	  447.9	 7284.0	...
5214066	  761.7	  448.0	 7284.0	...
5214067	  762.4	  448.0	 7285.0	...
5214068	  762.6	  447.7	 7286.0	...
5214069	  762.9	  447.5	 7286.0	...
5214070	  763.0	  447.2	 7285.0	...
5214071	  763.2	  447.2	 7285.0	...
5214072	  762.5	  447.4	 7284.0	...
5214073	  761.8	  448.1	 7282.0	...
5214074	  760.8	  449.0	 7280.0	...
5214075	  760.6	  449.6	 7279.0	...
5214076	  760.5	  449.8	 7280.0	...
5214077	  761.3	  449.7	 7280.0	...
5214078	  761.8	  449.7	 7278.0	...
5214079	  762.4	  450.8	 7279.0	...
5214080	  762.2	  452.0	 7280.0	...
5214081	  761.9	  452.9	 7282.0	...
5214082	  761.4	  452.6	 7282.0	...
5214083	  762.0	  452.2	 7278.0	...
5214084	  762.8	  451.7	 7275.0	...
5214085	  762.9	  451.0	 7273.0	...
5214086	  762.2	  450.3	 7275.0	...
5214087	  761.7	  450.0	 7272.0	...
5214088	  761.9	  450.0	 7268.0	...
5214089	  762.0	  450.0	 7264.0	...
5214090	  762.1	  449.5	 7264.0	...
5214091	  762.3	  449.0	 7266.0	...
5214092	  762.6	  448.3	 7266.0	...
5214093	  762.7	  448.1	 7262.0	...
5214094	  762.5	  447.9	 7258.0	...
5214095	  762.4	  447.9	 7255.0	...
5214096	  762.3	  447.9	 7256.0	...
5214097	  762.4	  448.0	 7258.0	...
5214098	  762.4	  448.1	 7260.0	...
5214099	  762.4	  448.2	 7262.0	...
5214100	  762.5	  448.4	 7263.0	...
5214101	  762.6	  448.5	 7264.0	...
5214102	  762.8	  448.5	 7264.0	...
5214103	  762.9	  448.3	 7264.0	...
5214104	  762.8	  448.2	 7263.0	...
5214105	  762.4	  448.3	 7263.0	...
5214106	  762.1	  448.4	 7264.0	...
5214107	  761.9	  448.5	 7260.0	...
5214108	  761.8	  448.6	 7256.0	...
5214109	  761.7	  448.6	 7251.0	...
5214110	  761.6	  448.6	 7250.0	...
5214111	  761.4	  448.7	 7251.0	...
5214112	  761.1	  449.4	 7251.0	...
5214113	  760.8	  450.1	 7252.0	...
5214114	  761.0	  450.8	 7252.0	...
5214115	  761.2	  450.8	 7252.0	...
5214116	  761.4	  450.7	 7251.0	...
5214117	  761.4	  450.5	 7249.0	...
5214118	  761.1	  450.3	 7245.0	...
5214119	  760.8	  449.9	 7242.0	...
5214120	  760.6	  449.3	 7240.0	...
5214121	  761.5	  448.6	 7239.0	...
5214122	  762.3	  448.3	 7239.0	...
5214123	  763.0	  448.3	 7239.0	...
5214124	  762.9	  448.7	 7239.0	...
5214125	  762.9	  449.3	 7238.0	...
5214126	  762.4	  450.0	 7237.0	...
5214127	  761.9	  450.4	 7234.0	...
5214128	  761.3	  449.3	 7229.0	...
5214129	  761.1	  448.2	 7225.0	...
5214130	  761.8	  447.9	 7225.0	...
5214131	  762.6	  448.8	 7226.0	...
5214132	  763.7	  449.4	 7227.0	...
5214133	  764.1	  449.2	 7227.0	...
5214134	  763.3	  449.9	 7227.0	...
5214135	  762.1	  450.8	 7227.0	...
5214136	  761.0	  451.6	 7228.0	...
5214137	  761.3	  451.3	 7225.0	...
5214138	  761.4	  450.7	 7219.0	...
5214139	  761.3	  450.3	 7213.0	...
5214140	  760.9	  450.1	 7210.0	...
5214141	  761.4	  450.3	 7211.0	...
5214142	  762.0	  450.4	 7214.0	...
5214143	  762.6	  450.5	 7217.0	...
5214144	  762.9	  450.3	 7213.0	...
5214145	  763.1	  450.3	 7209.0	...
5214146	  763.2	  450.6	 7206.0	...
5214147	  763.0	  451.3	 7207.0	...
5214148	  762.9	  452.0	 7204.0	...
5214149	  762.9	  452.3	 7199.0	...
5214150	  762.7	  452.1	 7192.0	...
5214151	  762.5	  451.9	 7190.0	...
5214152	  762.3	  451.9	 7188.0	...
5214153	  762.2	  451.9	 7193.0	...
5214154	  761.9	  451.9	 7199.0	...
5214155	  761.3	  451.8	 7201.0	...
5214156	  760.9	  451.6	 7197.0	...
5214157	  761.3	  451.2	 7192.0	...
5214158	  761.9	  451.0	 7187.0	...
5214159	  762.5	  450.8	 7182.0	...
5214160	  762.5	  450.8	 7178.0	...
5214161	  762.6	  450.9	 7177.0	...
5214162	  762.7	  451.1	 7175.0	...
5214163	  762.9	  451.3	 7174.0	...
5214164	  762.7	  450.8	 7174.0	...
5214165	  762.6	  450.1	 7175.0	...
5214166	  762.4	  449.6	 7175.0	...
5214167	  762.6	  449.8	 7171.0	...
5214168	  762.8	  450.1	 7167.0	...
5214169	  763.1	  450.1	 7163.0	...
5214170	  763.1	  450.2	 7163.0	...
5214171	  763.0	  450.0	 7163.0	...
5214172	  762.9	  449.9	 7162.0	...
5214173	  762.4	  449.6	 7157.0	...
5214174	  762.1	  449.4	 7151.0	...
5214175	  761.9	  449.8	 7146.0	...
5214176	  762.2	  450.7	 7147.0	...
5214177	  762.4	  451.6	 7148.0	...
5214178	  762.3	  452.0	 7148.0	...
5214179	  762.1	  451.9	 7147.0	...
5214180	  761.8	  451.2	 7147.0	...
5214181	  761.7	  450.5	 7147.0	...
5214182	  761.8	  450.1	 7147.0	...
5214183	  762.3	  450.5	 7144.0	...
5214184	  762.9	  450.8	 7137.0	...
5214185	  763.2	  451.1	 7130.0	...
5214186	  763.1	  451.3	 7129.0	...
5214187	  762.9	  451.4	 7133.0	...
5214188	  762.4	  451.5	 7137.0	...
5214189	  762.1	  451.9	 7139.0	...
5214190	  761.8	  452.3	 7139.0	...
5214191	  762.2	  452.4	 7139.0	...
5214192	  762.5	  452.3	 7138.0	...
5214193	  762.8	  452.0	 7137.0	...
5214194	  762.7	  451.3	 7137.0	...
5214195	  762.6	  450.7	 7136.0	...
5214196	  763.4	  450.6	 7135.0	...
5214197	  764.2	  451.1	 7134.0	...
5214198	  764.4	  451.5	 7131.0	...
5214199	  763.8	  451.6	 7125.0	...
5214200	  763.2	  451.9	 7120.0	...
5214201	  763.1	  452.2	 7118.0	...
5214202	  763.1	  452.5	 7120.0	...
5214203	  763.0	  452.2	 7121.0	...
5214204	  763.1	  451.7	 7120.0	...
5214205	  763.1	  450.9	 7118.0	...
5214206	  763.2	  450.4	 7115.0	...
5214207	  763.2	  450.3	 7114.0	...
5214208	  763.4	  450.5	 7112.0	...
5214209	  763.7	  451.0	 7113.0	...
5214210	  764.0	  451.6	 7114.0	...
5214211	  763.7	  452.5	 7113.0	...
5214212	  763.2	  453.0	 7111.0	...
5214213	  763.1	  453.3	 7109.0	...
5214214	  763.5	  453.3	 7109.0	...
5214215	  763.9	  453.1	 7108.0	...
5214216	  763.6	  453.2	 7108.0	...
5214217	  763.2	  453.3	 7108.0	...
5214218	  762.8	  453.2	 7108.0	...
5214219	  762.7	  452.7	 7104.0	...
5214220	  763.1	  452.2	 7100.0	...
5214221	  763.6	  452.0	 7095.0	...
5214222	  764.2	  452.1	 7093.0	...
5214223	  764.8	  452.6	 7092.0	...
5214224	  765.4	  453.1	 7091.0	...
5214225	  764.8	  453.2	 7092.0	...
5214226	  763.7	  452.9	 7091.0	...
5214227	  762.6	  452.5	 7089.0	...
5214228	  762.8	  452.3	 7088.0	...
5214229	  763.0	  452.2	 7087.0	...
5214230	  763.1	  452.4	 7081.0	...
5214231	  763.6	  452.5	 7075.0	...
5214232	  764.1	  452.5	 7070.0	...
5214233	  764.7	  452.3	 7071.0	...
5214234	  764.6	  452.4	 7076.0	...
5214235	  764.4	  452.6	 7080.0	...
5214236	  764.3	  453.0	 7082.0	...
5214237	  764.2	  453.1	 7081.0	...
5214238	  764.3	  453.2	 7081.0	...
5214239	  764.4	  453.7	 7080.0	...
5214240	  764.7	  454.3	 7075.0	...
5214241	  765.0	  454.8	 7071.0	...
5214242	  764.9	  454.8	 7068.0	...
5214243	  764.7	  454.9	 7069.0	...
5214244	  764.8	  454.6	 7069.0	...
5214245	  764.9	  453.3	 7069.0	...
5214246	  765.0	  452.0	 7065.0	...
5214247	  764.9	  451.5	 7060.0	...
5214248	  764.8	  451.9	 7056.0	...
5214249	  764.8	  452.3	 7058.0	...
5214250	  765.1	  452.5	 7064.0	...
5214251	  766.0	  453.1	 7070.0	...
5214252	  766.9	  453.6	 7069.0	...
5214253	  766.6	  454.4	 7065.0	...
5214254	  765.6	  454.3	 7061.0	...
5214255	  764.7	  454.1	 7061.0	...
5214256	  764.7	  453.6	 7061.0	...
5214257	  764.7	  453.3	 7061.0	...
5214258	  765.5	  453.1	 7061.0	...
5214259	  766.4	  453.1	 7061.0	...
5214260	  766.3	  453.3	 7060.0	...
5214261	  765.5	  453.5	 7060.0	...
5214262	  764.6	  453.6	 7059.0	...
5214263	  764.6	  453.5	 7059.0	...
5214264	  764.6	  453.8	 7058.0	...
5214265	  765.3	  454.1	 7057.0	...
5214266	  765.9	  454.4	 7055.0	...
5214267	  766.3	  454.2	 7054.0	...
5214268	  766.0	  454.2	 7050.0	...
5214269	  765.7	  454.2	 7046.0	...
5214270	  765.7	  454.2	 7042.0	...
5214271	  766.1	  454.2	 7045.0	...
5214272	  766.5	  454.3	 7051.0	...
5214273	  766.8	  454.9	 7057.0	...
5214274	  766.8	  455.6	 7056.0	...
5214275	  766.7	  455.2	 7053.0	...
5214276	  766.4	  454.3	 7048.0	...
5214277	  765.8	  453.4	 7046.0	...
5214278	  765.4	  453.5	 7043.0	...
5214279	  765.4	  453.5	 7043.0	...
5214280	  765.2	  453.6	 7042.0	...
5214281	  765.1	  453.7	 7040.0	...
5214282	  765.3	  453.7	 7036.0	...
5214283	  766.0	  453.6	 7032.0	...
5214284	  766.5	  453.5	 7029.0	...
5214285	  766.5	  454.6	 7029.0	...
5214286	  766.9	  455.5	 7026.0	...
5214287	  767.6	  456.5	 7023.0	...
5214288	  767.9	  456.6	 7020.0	...
5214289	  767.5	  456.7	 7020.0	...
5214290	  767.1	  456.5	 7023.0	...
5214291	  766.8	  456.1	 7027.0	...
5214292	  766.6	  455.4	 7027.0	...
5214293	  766.4	  455.0	 7025.0	...
5214294	  766.4	  454.9	 7024.0	...
5214295	  767.0	  455.4	 7027.0	...
5214296	  767.6	  455.8	 7029.0	...
5214297	  767.5	  455.8	 7030.0	...
5214298	  766.7	  455.5	 7031.0	...
5214299	  766.8	  455.1	 7030.0	...
5214300	  767.5	  455.0	 7027.0	...
5214301	  768.1	  455.0	 7024.0	...
5214302	  767.8	  455.0	 7021.0	...
5214303	  767.6	  454.6	 7022.0	...
5214304	  767.4	  454.1	 7023.0	...
5214305	  767.5	  453.6	 7024.0	...
5214306	  767.8	  453.6	 7023.0	...
5214307	  767.8	  453.7	 7021.0	...
5214308	  767.6	  454.4	 7019.0	...
5214309	  767.0	  454.8	 7019.0	...
5214310	  766.7	  455.0	 7019.0	...
5214311	  766.4	  454.6	 7020.0	...
5214312	  767.0	  454.4	 7020.0	...
5214313	  767.5	  455.2	 7016.0	...
5214314	  768.0	  456.0	 7012.0	...
5214315	  767.9	  456.6	 7008.0	...
5214316	  767.7	  456.1	 7008.0	...
5214317	  767.5	  454.7	 7012.0	...
5214318	  767.2	  453.7	 7017.0	...
5214319	  767.1	  453.8	 7020.0	...
5214320	  767.1	  454.8	 7019.0	...
5214321	  767.2	  456.0	 7017.0	...
5214322	  767.2	  456.2	 7014.0	...
5214323	  767.3	  456.5	 7010.0	...
5214324	  767.3	  456.6	 7008.0	...
5214325	  767.0	  456.7	 7011.0	...
5214326	  766.8	  456.8	 7014.0	...
5214327	  766.9	  455.9	 7016.0	...
5214328	  767.3	  455.0	 7014.0	...
5214329	  767.7	  454.1	 7010.0	...
5214330	  767.6	  454.1	 7006.0	...
5214331	  767.6	  454.1	 7004.0	...
5214332	  767.6	  454.2	 7001.0	...
5214333	  767.6	  454.2	 6999.0	...
5214334	  767.7	  455.2	 6998.0	...
5214335	  767.6	  456.2	 6998.0	...
5214336	  767.5	  457.2	 6997.0	...
5214337	  767.2	  456.6	 6996.0	...
5214338	  767.5	  456.0	 6997.0	...
5214339	  767.9	  455.3	 7003.0	...
5214340	  768.2	  455.2	 7011.0	...
5214341	  768.0	  455.4	 7018.0	...
5214342	  767.8	  455.5	 7018.0	...
5214343	  767.7	  455.6	 7014.0	...
5214344	  767.8	  455.6	 7010.0	...
5214345	  767.7	  455.6	 7009.0	...
5214346	  767.5	  455.6	 7012.0	...
5214347	  767.4	  455.5	 7014.0	...
5214348	  767.4	  455.5	 7017.0	...
5214349	  767.4	  455.8	 7018.0	...
5214350	  767.3	  456.0	 7017.0	...
5214351	  767.3	  456.3	 7015.0	...
5214352	  767.4	  456.0	 7013.0	...
5214353	  767.5	  455.4	 7012.0	...
5214354	  767.3	  454.8	 7007.0	...
5214355	  767.1	  454.7	 7004.0	...
5214356	  767.1	  454.9	 7001.0	...
5214357	  767.4	  455.0	 7004.0	...
5214358	  767.6	  455.3	 7007.0	...
5214359	  767.6	  455.3	 7009.0	...
5214360	  767.7	  455.5	 7011.0	...
5214361	  767.6	  455.6	 7008.0	...
5214362	  767.6	  455.8	 7005.0	...
5214363	  768.1	  455.7	 7003.0	...
5214364	  768.7	  455.5	 7003.0	...
5214365	  769.2	  455.8	 7005.0	...
5214366	  769.0	  456.0	 7008.0	...
5214367	  768.8	  456.1	 7009.0	...
5214368	  768.6	  455.8	 7008.0	...
5214369	  768.6	  455.8	 7006.0	...
5214370	  769.0	  455.8	 7006.0	...
5214371	  769.3	  455.4	 7013.0	...
5214372	  768.9	  455.0	 7021.0	...
5214373	  768.4	  454.7	 7029.0	...
5214374	  767.8	  454.8	 7025.0	...
5214375	  767.9	  454.6	 7020.0	...
5214376	  767.9	  454.5	 7014.0	...
5214377	  767.9	  454.3	 7013.0	...
5214378	  768.2	  454.1	 7011.0	...
5214379	  768.6	  454.0	 7011.0	...
5214380	  769.0	  453.9	 7011.0	...
5214381	  769.1	  454.2	 7015.0	...
5214382	  769.2	  454.4	 7019.0	...
5214383	  769.3	  454.6	 7019.0	...
5214384	  769.8	  454.7	 7015.0	...
5214385	  770.2	  454.7	 7013.0	...
5214386	  770.6	  454.7	 7014.0	...
5214387	  770.6	  454.8	 7016.0	...
5214388	  769.6	  453.9	 7015.0	...
5214389	  768.8	  452.9	 7014.0	...
5214390	  768.0	  452.1	 7013.0	...
5214391	  768.4	  452.4	 7014.0	...
5214392	  768.8	  452.8	 7016.0	...
5214393	  769.1	  453.1	 7009.0	...
5214394	  769.2	  453.3	 7003.0	...
5214395	  769.1	  453.5	 6999.0	...
5214396	  769.1	  453.7	 7005.0	...
5214397	  769.3	  454.3	 7010.0	...
5214398	  769.5	  454.8	 7010.0	...
5214399	  769.6	  454.8	 7008.0	...
5214400	  769.6	  453.9	 7008.0	...
5214401	  769.1	  453.0	 7009.0	...
5214402	  768.7	  452.8	 7009.0	...
5214403	  768.4	  453.1	 7008.0	...
5214404	  768.5	  453.3	 7012.0	...
5214405	  768.6	  453.2	 7016.0	...
5214406	  768.7	  453.1	 7018.0	...
5214407	  768.8	  453.2	 7015.0	...
5214408	  769.1	  453.2	 7014.0	...
5214409	  769.4	  453.2	 7014.0	...
5214410	  769.5	  453.2	 7014.0	...
5214411	  769.6	  453.2	 7012.0	...
5214412	  769.8	  453.3	 7011.0	...
5214413	  769.7	  453.4	 7010.0	...
5214414	  769.6	  453.5	 7006.0	...
5214415	  769.6	  453.6	 7002.0	...
5214416	  769.5	  453.7	 7001.0	...
5214417	  769.2	  453.9	 7006.0	...
5214418	  768.9	  454.1	 7011.0	...
5214419	  768.9	  454.3	 7010.0	...
5214420	  769.0	  454.7	 7008.0	...
5214421	  769.2	  454.9	 7005.0	...
5214422	  769.4	  455.0	 7006.0	...
5214423	  769.4	  454.8	 7007.0	...
5214424	  769.3	  454.5	 7010.0	...
5214425	  769.2	  454.3	 7015.0	...
5214426	  769.2	  454.6	 7019.0	...
5214427	  769.2	  455.0	 7021.0	...
5214428	  769.3	  454.8	 7020.0	...
5214429	  769.4	  454.0	 7019.0	...
5214430	  769.5	  453.3	 7020.0	...
5214431	  769.7	  453.6	 7021.0	...
5214432	  769.9	  453.9	 7021.0	...
5214433	  770.2	  454.1	 7020.0	...
5214434	  770.5	  454.0	 7020.0	...
5214435	  770.5	  453.7	 7020.0	...
5214436	  770.3	  453.5	 7020.0	...
5214437	  769.9	  453.4	 7021.0	...
5214438	  769.4	  453.6	 7022.0	...
5214439	  769.0	  453.7	 7024.0	...
5214440	  768.8	  453.8	 7024.0	...
5214441	  768.8	  453.9	 7025.0	...
5214442	  769.0	  454.1	 7023.0	...
5214443	  769.1	  454.0	 7020.0	...
5214444	  769.1	  453.6	 7018.0	...
5214445	  769.5	  452.6	 7019.0	...
5214446	  770.3	  451.8	 7020.0	...
5214447	  771.2	  451.8	 7020.0	...
5214448	  771.6	  452.6	 7019.0	...
5214449	  771.6	  453.3	 7017.0	...
5214450	  771.3	  452.6	 7017.0	...
5214451	  771.2	  452.0	 7016.0	...
5214452	  771.0	  451.5	 7015.0	...
5214453	  770.8	  451.3	 7015.0	...
5214454	  770.7	  450.8	 7018.0	...
5214455	  770.4	  450.1	 7021.0	...
5214456	  770.1	  449.9	 7023.0	...
5214457	  769.9	  449.9	 7022.0	...
5214458	  769.9	  450.2	 7022.0	...
5214459	  770.0	  450.9	 7025.0	...
5214460	  770.2	  451.4	 7027.0	...
5214461	  770.3	  451.9	 7029.0	...
5214462	  770.0	  452.1	 7029.0	...
5214463	  769.6	  451.8	 7029.0	...
5214464	  769.9	  451.2	 7029.0	...
5214465	  770.7	  450.9	 7028.0	...
5214466	  771.6	  450.9	 7028.0	...
5214467	  771.6	  451.1	 7031.0	...
5214468	  771.6	  450.8	 7035.0	...
5214469	  771.6	  450.7	 7039.0	...
5214470	  771.4	  450.7	 7039.0	...
5214471	  771.2	  450.9	 7040.0	...
5214472	  770.9	  451.2	 7041.0	...
5214473	  770.8	  451.5	 7042.0	...
5214474	  770.7	  451.8	 7042.0	...
5214475	  770.6	  452.0	 7042.0	...
5214476	  770.6	  452.4	 7037.0	...
5214477	  770.7	  452.9	 7033.0	...
5214478	  770.2	  453.3	 7030.0	...
5214479	  769.7	  453.3	 7032.0	...
5214480	  769.2	  453.3	 7033.0	...
5214481	  769.5	  453.3	 7032.0	...
5214482	  769.7	  452.8	 7031.0	...
5214483	  769.8	  452.2	 7029.0	...
5214484	  769.5	  451.8	 7027.0	...
5214485	  769.2	  451.8	 7029.0	...
5214486	  769.1	  451.8	 7032.0	...
5214487	  769.2	  451.8	 7036.0	...
5214488	  769.3	  451.9	 7033.0	...
5214489	  769.4	  452.0	 7031.0	...
5214490	  769.4	  451.9	 7031.0	...
5214491	  769.3	  452.6	 7035.0	...
5214492	  769.1	  453.4	 7039.0	...
5214493	  769.0	  454.4	 7041.0	...
5214494	  769.1	  454.4	 7037.0	...
5214495	  769.3	  454.4	 7032.0	...
5214496	  769.5	  454.3	 7030.0	...
5214497	  769.6	  454.3	 7031.0	...
5214498	  769.6	  453.8	 7032.0	...
5214499	  769.7	  453.3	 7031.0	...
5214500	  769.7	  452.8	 7033.0	...
5214501	  769.7	  452.8	 7039.0	...
5214502	  769.8	  453.0	 7045.0	...
5214503	  769.9	  453.1	 7047.0	...
5214504	  770.0	  452.8	 7043.0	...
5214505	  770.1	  452.3	 7039.0	...
5214506	  769.3	  452.4	 7039.0	...
5214507	  768.6	  452.9	 7038.0	...
5214508	  768.2	  453.4	 7037.0	...
5214509	  768.5	  452.9	 7039.0	...
5214510	  768.8	  452.5	 7042.0	...
5214511	  768.8	  451.7	 7045.0	...
5214512	  768.8	  451.4	 7042.0	...
5214513	  768.9	  451.2	 7039.0	...
5214514	  768.8	  451.4	 7035.0	...
5214515	  768.7	  451.5	 7034.0	...
5214516	  768.7	  451.6	 7037.0	...
5214517	  768.8	  451.8	 7040.0	...
5214518	  769.0	  451.9	 7045.0	...
5214519	  769.4	  451.9	 7047.0	...
5214520	  769.6	  451.8	 7048.0	...
5214521	  769.7	  451.8	 7050.0	...
5214522	  769.7	  451.7	 7052.0	...
5214523	  769.5	  451.6	 7052.0	...
5214524	  769.4	  451.5	 7051.0	...
5214525	  769.2	  451.6	 7050.0	...
5214526	  769.1	  451.8	 7050.0	...
5214527	  769.2	  451.9	 7049.0	...
5214528	  769.4	  452.0	 7050.0	...
5214529	  769.6	  451.9	 7051.0	...
5214530	  769.7	  451.8	 7050.0	...
5214531	  769.8	  451.9	 7048.0	...
5214532	  769.9	  451.9	 7045.0	...
5214533	  770.0	  451.9	 7045.0	...
5214534	  770.2	  451.9	 7049.0	...
5214535	  770.3	  451.8	 7054.0	...
5214536	  770.8	  451.7	 7056.0	...
5214537	  771.2	  451.7	 7055.0	...
5214538	  771.5	  451.3	 7053.0	...
5214539	  771.5	  450.9	 7057.0	...
5214540	  771.5	  450.3	 7061.0	...
5214541	  771.5	  450.1	 7064.0	...
5214542	  771.1	  450.1	 7064.0	...
5214543	  770.3	  450.1	 7064.0	...
5214544	  769.6	  449.9	 7064.0	...
5214545	  769.5	  449.6	 7065.0	...
5214546	  769.7	  449.6	 7065.0	...
5214547	  770.0	  449.6	 7062.0	...
5214548	  770.1	  449.7	 7059.0	...
5214549	  770.1	  449.9	 7055.0	...
5214550	  770.1	  450.1	 7055.0	...
5214551	  770.1	  450.0	 7054.0	...
5214552	  770.0	  449.9	 7053.0	...
5214553	  770.1	  450.3	 7056.0	...
5214554	  770.0	  450.8	 7058.0	...
5214555	  769.9	  451.1	 7061.0	...
5214556	  769.6	  450.9	 7061.0	...
5214557	  769.5	  450.0	 7062.0	...
5214558	  769.4	  449.4	 7062.0	...
5214559	  769.3	  448.8	 7064.0	...
5214560	  769.2	  449.0	 7066.0	...
5214561	  769.1	  449.1	 7068.0	...
5214562	  768.8	  449.3	 7073.0	...
5214563	  768.5	  449.4	 7077.0	...
5214564	  769.2	  449.3	 7082.0	...
5214565	  770.0	  448.7	 7082.0	...
5214566	  770.7	  448.2	 7082.0	...
5214567	  770.7	  447.9	 7084.0	...
5214568	  770.9	  447.9	 7086.0	...
5214569	  771.3	  447.9	 7085.0	...
5214570	  771.0	  448.0	 7083.0	...
5214571	  770.6	  448.3	 7078.0	...
5214572	  770.1	  448.5	 7076.0	...
5214573	  770.1	  448.5	 7074.0	...
5214574	  770.1	  448.5	 7074.0	...
5214575	  770.0	  448.6	 7079.0	...
5214576	  769.8	  448.7	 7083.0	...
5214577	  770.0	  448.5	 7085.0	...
5214578	  770.3	  448.2	 7080.0	...
5214579	  770.6	  447.8	 7075.0	...
5214580	  770.8	  447.6	 7074.0	...
5214581	  771.0	  447.6	 7075.0	...
5214582	  771.0	  447.6	 7076.0	...
5214583	  770.8	  448.0	 7077.0	...
5214584	  770.7	  448.4	 7078.0	...
5214585	  770.4	  447.7	 7080.0	...
5214586	  770.2	  446.6	 7083.0	...
5214587	  769.9	  445.6	 7086.0	...
5214588	  769.9	  445.8	 7087.0	...
5214589	  770.8	  446.9	 7087.0	...
5214590	  771.7	  447.9	 7090.0	...
5214591	  772.4	  448.0	 7092.0	...
5214592	  772.1	  447.1	 7091.0	...
5214593	  771.8	  446.2	 7088.0	...
5214594	  771.4	  446.3	 7085.0	...
5214595	  771.1	  446.3	 7084.0	...
5214596	  770.9	  446.3	 7082.0	...
5214597	  770.8	  446.3	 7081.0	...
5214598	  770.8	  446.3	 7085.0	...
5214599	  771.0	  446.0	 7090.0	...
5214600	  771.3	  445.8	 7095.0	...
5214601	  771.4	  445.6	 7093.0	...
5214602	  771.4	  445.7	 7092.0	...
5214603	  771.4	  445.6	 7093.0	...
5214604	  771.1	  445.5	 7097.0	...
5214605	  770.8	  445.4	 7100.0	...
5214606	  770.4	  445.3	 7102.0	...
5214607	  770.1	  445.5	 7102.0	...
5214608	  769.9	  445.9	 7104.0	...
5214609	  769.9	  446.2	 7105.0	...
5214610	  770.4	  446.2	 7108.0	...
5214611	  770.8	  445.9	 7109.0	...
5214612	  771.1	  445.6	 7106.0	...
5214613	  771.2	  445.5	 7101.0	...
5214614	  771.4	  445.7	 7097.0	...
5214615	  771.8	  445.9	 7099.0	...
5214616	  772.1	  446.0	 7103.0	...
5214617	  772.1	  446.5	 7106.0	...
5214618	  771.9	  447.0	 7107.0	...
5214619	  771.7	  447.5	 7107.0	...
5214620	  771.6	  447.4	 7109.0	...
5214621	  771.6	  447.1	 7110.0	...
5214622	  771.4	  447.0	 7110.0	...
5214623	  771.2	  447.0	 7114.0	...
5214624	  770.9	  447.1	 7118.0	...
5214625	  770.7	  446.7	 7121.0	...
5214626	  770.6	  446.2	 7120.0	...
5214627	  770.7	  446.0	 7118.0	...
5214628	  770.3	  446.4	 7119.0	...
5214629	  770.1	  447.0	 7121.0	...
5214630	  769.9	  447.1	 7123.0	...
5214631	  770.4	  447.4	 7124.0	...
5214632	  770.8	  447.6	 7122.0	...
5214633	  771.3	  447.8	 7120.0	...
5214634	  771.5	  447.7	 7123.0	...
5214635	  771.6	  447.5	 7128.0	...
5214636	  771.5	  447.3	 7134.0	...
5214637	  771.4	  447.4	 7134.0	...
5214638	  771.4	  447.7	 7134.0	...
5214639	  771.4	  448.0	 7130.0	...
5214640	  771.4	  447.6	 7127.0	...
5214641	  771.4	  447.0	 7127.0	...
5214642	  771.3	  446.6	 7131.0	...
5214643	  771.4	  446.6	 7134.0	...
5214644	  771.4	  446.8	 7134.0	...
5214645	  771.4	  447.1	 7132.0	...
5214646	  771.4	  447.5	 7130.0	...
5214647	  771.4	  447.8	 7129.0	...
5214648	  771.4	  447.3	 7129.0	...
5214649	  771.1	  446.6	 7128.0	...
5214650	  770.6	  445.8	 7128.0	...
5214651	  770.3	  445.6	 7128.0	...
5214652	  770.1	  445.9	 7128.0	...
5214653	  770.2	  446.4	 7128.0	...
5214654	  770.1	  446.8	 7130.0	...
5214655	  769.9	  446.7	 7131.0	...
5214656	  770.3	  446.6	 7133.0	...
5214657	  770.9	  446.5	 7133.0	...
5214658	  771.5	  446.2	 7132.0	...
5214659	  771.6	  446.1	 7134.0	...
5214660	  771.7	  446.5	 7136.0	...
5214661	  771.8	  447.2	 7137.0	...
5214662	  772.1	  447.7	 7135.0	...
5214663	  772.2	  447.6	 7136.0	...
5214664	  772.2	  447.5	 7140.0	...
5214665	  771.7	  447.6	 7146.0	...
5214666	  771.3	  447.2	 7149.0	...
5214667	  770.7	  446.7	 7150.0	...
5214668	  770.3	  446.1	 7148.0	...
5214669	  770.4	  446.0	 7146.0	...
5214670	  770.7	  445.9	 7145.0	...
5214671	  770.9	  445.9	 7148.0	...
5214672	  770.8	  445.9	 7150.0	...
5214673	  770.8	  446.2	 7152.0	...
5214674	  770.8	  446.5	 7151.0	...
5214675	  770.7	  446.7	 7151.0	...
5214676	  770.5	  446.8	 7150.0	...
5214677	  770.5	  446.8	 7149.0	...
5214678	  770.5	  446.8	 7148.0	...
5214679	  770.6	  446.9	 7147.0	...
5214680	  770.7	  446.9	 7147.0	...
5214681	  771.5	  446.6	 7151.0	...
5214682	  772.3	  446.3	 7155.0	...
5214683	  773.1	  446.2	 7162.0	...
5214684	  773.1	  446.3	 7165.0	...
MSG	5214685 0000 _ Experiment Start
5214685	  772.4	  446.6	 7168.0	...
5214686	  771.2	  446.6	 7166.0	...
5214687	  770.0	  446.5	 7165.0	...
5214688	  770.2	  446.5	 7163.0	...
5214689	  770.8	  446.6	 7166.0	...
5214690	  771.4	  446.8	 7168.0	...
5214691	  771.2	  446.8	 7166.0	...
5214692	  770.7	  446.8	 7165.0	...
5214693	  770.2	  446.6	 7163.0	...
5214694	  770.0	  446.2	 7166.0	...
5214695	  770.2	  445.6	 7169.0	...
5214696	  770.5	  445.4	 7171.0	...
5214697	  770.8	  446.3	 7172.0	...
5214698	  770.9	  447.2	 7173.0	...
5214699	  771.0	  447.7	 7173.0	...
5214700	  770.9	  446.5	 7172.0	...
5214701	  771.1	  445.1	 7169.0	...
5214702	  771.3	  444.1	 7167.0	...
5214703	  771.1	  444.2	 7170.0	...
5214704	  770.6	  444.8	 7174.0	...
5214705	  770.3	  445.3	 7179.0	...
5214706	  770.4	  445.9	 7179.0	...
5214707	  770.3	  446.0	 7179.0	...
5214708	  770.0	  446.0	 7182.0	...
5214709	  770.1	  445.6	 7185.0	...
5214710	  770.8	  445.2	 7187.0	...
5214711	  771.7	  445.6	 7188.0	...
5214712	  772.0	  446.2	 7187.0	...
5214713	  772.0	  446.9	 7186.0	...
5214714	  771.8	  446.4	 7186.0	...
5214715	  771.3	  445.9	 7186.0	...
5214716	  770.5	  445.8	 7186.0	...
5214717	  769.7	  446.5	 7187.0	...
5214718	  769.5	  447.1	 7188.0	...
5214719	  769.6	  447.3	 7190.0	...
5214720	  770.1	  447.1	 7192.0	...
5214721	  770.7	  446.9	 7195.0	...
5214722	  770.7	  446.8	 7197.0	...
5214723	  770.2	  446.9	 7198.0	...
5214724	  769.6	  447.0	 7193.0	...
5214725	  769.3	  447.0	 7188.0	...
5214726	  769.1	  447.0	 7191.0	...
5214727	  769.1	  446.9	 7198.0	...
5214728	  769.3	  446.8	 7205.0	...
5214729	  769.6	  446.5	 7204.0	...
5214730	  769.8	  446.2	 7203.0	...
5214731	  770.1	  445.9	 7203.0	...
5214732	  770.3	  445.9	 7202.0	...
5214733	  770.8	  445.9	 7200.0	...
5214734	  771.5	  446.0	 7199.0	...
5214735	  772.2	  446.0	 7200.0	...
5214736	  771.4	  445.5	 7202.0	...
5214737	  770.3	  444.9	 7203.0	...
5214738	  769.2	  444.1	 7201.0	...
5214739	  769.2	  444.0	 7198.0	...
5214740	  769.2	  443.8	 7196.0	...
5214741	  769.1	  443.6	 7195.0	...
5214742	  769.0	  443.5	 7196.0	...
5214743	  769.0	  443.8	 7196.0	...
5214744	  769.8	  444.2	 7197.0	...
5214745	  770.6	  444.7	 7201.0	...
5214746	  770.7	  445.0	 7204.0	...
5214747	  770.0	  445.3	 7208.0	...
5214748	  770.2	  445.2	 7209.0	...
5214749	  770.9	  445.0	 7210.0	...
5214750	  771.4	  444.8	 7209.0	...
5214751	  771.4	  444.8	 7207.0	...
5214752	  771.4	  444.6	 7206.0	...
5214753	  771.6	  444.3	 7205.0	...
5214754	  771.6	  444.1	 7206.0	...
5214755	  770.8	  444.2	 7208.0	...
5214756	  769.9	  444.2	 7210.0	...
5214757	  769.1	  444.3	 7212.0	...
5214758	  769.2	  444.2	 7211.0	...
5214759	  769.7	  444.2	 7210.0	...
5214760	  770.2	  444.0	 7210.0	...
5214761	  770.3	  443.9	 7210.0	...
5214762	  770.1	  444.1	 7210.0	...
5214763	  770.2	  444.5	 7209.0	...
5214764	  770.5	  445.0	 7208.0	...
5214765	  770.5	  445.2	 7209.0	...
5214766	  769.9	  445.3	 7210.0	...
5214767	  769.2	  445.2	 7213.0	...
5214768	  769.4	  445.0	 7217.0	...
5214769	  769.9	  444.6	 7220.0	...
5214770	  770.2	  444.4	 7220.0	...
5214771	  769.8	  444.2	 7221.0	...
5214772	  769.8	  444.0	 7221.0	...
5214773	  770.1	  443.8	 7222.0	...
5214774	  770.3	  443.6	 7223.0	...
5214775	  770.3	  443.4	 7224.0	...
5214776	  770.2	  443.2	 7226.0	...
5214777	  770.2	  443.5	 7232.0	...
5214778	  770.0	  443.5	 7236.0	...
5214779	  770.0	  443.6	 7242.0	...
5214780	  770.1	  443.8	 7244.0	...
5214781	  770.7	  444.3	 7246.0	...
5214782	  771.1	  444.8	 7240.0	...
5214783	  771.5	  444.4	 7235.0	...
5214784	  771.8	  443.9	 7232.0	...
5214785	  771.4	  443.6	 7234.0	...
5214786	  770.8	  443.4	 7237.0	...
5214787	  770.2	  443.2	 7236.0	...
5214788	  770.1	  443.0	 7236.0	...
EFIX R   5213673	5214788	1116	  765.4	  447.3	   7224
SSACC R  5214789
5214789	  768.9	  443.2	 7235.0	...
5214790	  767.8	  443.7	 7234.0	...
5214791	  766.9	  444.2	 7234.0	...
5214792	  767.1	  444.5	 7233.0	...
5214793	  767.3	  444.6	 7231.0	...
5214794	  767.3	  444.7	 7231.0	...
5214795	  767.2	  444.9	 7231.0	...
5214796	  767.3	  443.8	 7231.0	...
5214797	  771.3	  430.4	 7257.0	...
5214798	  775.3	  417.5	 7283.0	...
5214799	  779.2	  406.1	 7309.0	...
5214800	  779.4	  406.9	 7308.0	...
5214801	  778.8	  407.4	 7306.0	...
5214802	  778.6	  411.3	 7291.0	...
5214803	  778.6	  416.6	 7276.0	...
5214804	  780.1	  430.9	 7230.0	...
5214805	  781.5	  444.5	 7183.0	...
5214806	  783.6	  464.8	 7111.0	...
5214807	  784.1	  486.1	 7038.0	...
5214808	  785.1	  513.2	 6952.0	...
5214809	  786.7	  546.2	 6850.0	...
5214810	  790.5	  582.0	 6733.0	...
5214811	  795.0	  622.5	 6601.0	...
5214812	  800.1	  664.7	 6459.0	...
5214813	  804.9	  712.5	 6312.0	...
5214814	  809.3	  767.3	 6152.0	...
5214815	  813.0	  827.0	 5977.0	...
5214816	  816.8	  889.7	 5790.0	...
5214817	  820.5	  954.2	 5591.0	...
5214818	  826.9	 1020.9	 5386.0	...
5214819	  832.9	 1091.1	 5176.0	...
5214820	  839.8	 1163.5	 4963.0	...
5214821	  844.3	 1237.5	 4756.0	...
5214822	  849.3	 1311.8	 4536.0	...
5214823	  856.6	 1386.3	 4316.0	...
5214824	  864.7	 1460.7	 4093.0	...
5214825	  871.4	 1534.3	 3884.0	...
5214826	  877.3	 1606.9	 3678.0	...
5214827	  884.4	 1677.4	 3472.0	...
5214828	  891.9	 1747.2	 3279.0	...
5214829	  900.2	 1815.7	 3089.0	...
5214830	  909.4	 1887.6	 2911.0	...
5214831	  919.7	 1965.1	 2735.0	...
5214832	  925.7	 2020.4	 2622.0	...
5214833	  927.3	 2050.0	 2567.0	...
5214834	  927.3	 2050.0	 2567.0	...
SBLINK R 5214835
5214835	   .	   .	    0.0	...
5214836	   .	   .	    0.0	...
5214837	   .	   .	    0.0	...
5214838	   .	   .	    0.0	...
5214839	   .	   .	    0.0	...
5214840	   .	   .	    0.0	...
5214841	   .	   .	    0.0	...
5214842	   .	   .	    0.0	...
5214843	   .	   .	    0.0	...
5214844	   .	   .	    0.0	...
5214845	   .	   .	    0.0	...
5214846	   .	   .	    0.0	...
5214847	   .	   .	    0.0	...
5214848	   .	   .	    0.0	...
5214849	   .	   .	    0.0	...
5214850	   .	   .	    0.0	...
5214851	   .	   .	    0.0	...
5214852	   .	   .	    0.0	...
5214853	   .	   .	    0.0	...
5214854	   .	   .	    0.0	...
5214855	   .	   .	    0.0	...
5214856	   .	   .	    0.0	...
5214857	   .	   .	    0.0	...
5214858	   .	   .	    0.0	...
5214859	   .	   .	    0.0	...
5214860	   .	   .	    0.0	...
5214861	   .	   .	    0.0	...
5214862	   .	   .	    0.0	...
5214863	   .	   .	    0.0	...
5214864	   .	   .	    0.0	...
5214865	   .	   .	    0.0	...
5214866	   .	   .	    0.0	...
5214867	   .	   .	    0.0	...
5214868	   .	   .	    0.0	...
5214869	   .	   .	    0.0	...
5214870	   .	   .	    0.0	...
5214871	   .	   .	    0.0	...
5214872	   .	   .	    0.0	...
5214873	   .	   .	    0.0	...
5214874	   .	   .	    0.0	...
5214875	   .	   .	    0.0	...
5214876	   .	   .	    0.0	...
5214877	   .	   .	    0.0	...
5214878	   .	   .	    0.0	...
5214879	   .	   .	    0.0	...
5214880	   .	   .	    0.0	...
5214881	   .	   .	    0.0	...
5214882	   .	   .	    0.0	...
5214883	   .	   .	    0.0	...
5214884	   .	   .	    0.0	...
5214885	   .	   .	    0.0	...
5214886	   .	   .	    0.0	...
5214887	   .	   .	    0.0	...
5214888	   .	   .	    0.0	...
5214889	   .	   .	    0.0	...
5214890	   .	   .	    0.0	...
5214891	   .	   .	    0.0	...
5214892	   .	   .	    0.0	...
5214893	   .	   .	    0.0	...
5214894	   .	   .	    0.0	...
5214895	   .	   .	    0.0	...
5214896	   .	   .	    0.0	...
5214897	   .	   .	    0.0	...
5214898	   .	   .	    0.0	...
MSG	5214899 0000 _ Number On
5214899	   .	   .	    0.0	...
5214900	   .	   .	    0.0	...
5214901	   .	   .	    0.0	...
5214902	   .	   .	    0.0	...
5214903	   .	   .	    0.0	...
5214904	   .	   .	    0.0	...
5214905	   .	   .	    0.0	...
5214906	   .	   .	    0.0	...
5214907	   .	   .	    0.0	...
5214908	   .	   .	    0.0	...
5214909	   .	   .	    0.0	...
5214910	   .	   .	    0.0	...
5214911	   .	   .	    0.0	...
5214912	   .	   .	    0.0	...
5214913	   .	   .	    0.0	...
5214914	   .	   .	    0.0	...
5214915	   .	   .	    0.0	...
5214916	   .	   .	    0.0	...
5214917	   .	   .	    0.0	...
5214918	   .	   .	    0.0	...
5214919	   .	   .	    0.0	...
5214920	   .	   .	    0.0	...
5214921	   .	   .	    0.0	...
5214922	   .	   .	    0.0	...
5214923	   .	   .	    0.0	...
5214924	   .	   .	    0.0	...
5214925	   .	   .	    0.0	...
5214926	   .	   .	    0.0	...
5214927	   .	   .	    0.0	...
5214928	   .	   .	    0.0	...
5214929	   .	   .	    0.0	...
5214930	   .	   .	    0.0	...
5214931	   .	   .	    0.0	...
EBLINK R 5214835	5214931	97
5214932	  959.4	 1698.4	 3659.0	...
5214933	  959.4	 1698.4	 3659.0	...
5214934	  959.4	 1686.3	 3694.0	...
5214935	  952.3	 1666.1	 3753.0	...
5214936	  944.4	 1634.7	 3829.0	...
5214937	  935.6	 1605.1	 3901.0	...
5214938	  932.5	 1572.7	 3979.0	...
5214939	  924.4	 1542.6	 4063.0	...
5214940	  915.6	 1513.0	 4138.0	...
5214941	  906.6	 1482.6	 4213.0	...
5214942	  900.9	 1453.6	 4289.0	...
5214943	  895.2	 1424.8	 4362.0	...
5214944	  891.2	 1398.8	 4430.0	...
5214945	  889.4	 1371.2	 4498.0	...
5214946	  888.8	 1344.9	 4567.0	...
5214947	  888.0	 1319.6	 4633.0	...
5214948	  886.6	 1295.6	 4701.0	...
5214949	  884.9	 1272.1	 4769.0	...
5214950	  883.5	 1249.9	 4838.0	...
5214951	  882.6	 1227.6	 4901.0	...
5214952	  880.4	 1206.5	 4963.0	...
5214953	  877.9	 1184.9	 5023.0	...
5214954	  875.4	 1164.8	 5083.0	...
5214955	  871.4	 1147.2	 5136.0	...
5214956	  867.4	 1130.5	 5188.0	...
5214957	  858.3	 1116.4	 5230.0	...
5214958	  852.9	 1101.4	 5273.0	...
5214959	  847.3	 1085.1	 5326.0	...
5214960	  845.1	 1068.0	 5382.0	...
5214961	  842.4	 1049.8	 5445.0	...
5214962	  839.4	 1032.4	 5498.0	...
5214963	  836.5	 1016.8	 5544.0	...
5214964	  833.6	 1001.9	 5591.0	...
5214965	  830.9	  988.6	 5630.0	...
5214966	  829.8	  972.9	 5681.0	...
5214967	  828.3	  957.2	 5726.0	...
5214968	  826.4	  941.3	 5774.0	...
5214969	  824.1	  926.9	 5816.0	...
5214970	  821.8	  912.3	 5856.0	...
5214971	  819.9	  898.8	 5898.0	...
5214972	  818.5	  883.3	 5942.0	...
5214973	  817.7	  868.3	 5986.0	...
5214974	  816.1	  854.6	 6031.0	...
5214975	  814.3	  840.9	 6077.0	...
5214976	  812.6	  828.9	 6121.0	...
5214977	  811.4	  815.6	 6167.0	...
5214978	  810.3	  803.1	 6211.0	...
5214979	  809.2	  790.7	 6252.0	...
5214980	  809.3	  778.2	 6293.0	...
5214981	  810.0	  767.7	 6328.0	...
5214982	  810.4	  756.0	 6366.0	...
5214983	  809.7	  744.9	 6403.0	...
5214984	  807.4	  733.2	 6436.0	...
5214985	  806.1	  723.5	 6464.0	...
5214986	  804.7	  712.2	 6493.0	...
5214987	  804.1	  702.7	 6527.0	...
5214988	  803.5	  692.5	 6564.0	...
5214989	  803.3	  685.2	 6595.0	...
5214990	  801.5	  676.7	 6617.0	...
5214991	  799.0	  668.0	 6639.0	...
5214992	  798.2	  659.3	 6662.0	...
5214993	  799.1	  651.1	 6696.0	...
5214994	  799.3	  642.9	 6731.0	...
5214995	  797.9	  635.7	 6763.0	...
5214996	  798.3	  628.2	 6793.0	...
5214997	  799.4	  620.8	 6820.0	...
5214998	  798.1	  614.2	 6841.0	...
5214999	  795.9	  608.1	 6861.0	...
5215000	  793.5	  601.1	 6881.0	...
5215001	  792.6	  594.7	 6900.0	...
5215002	  791.2	  586.6	 6919.0	...
5215003	  789.9	  579.2	 6944.0	...
5215004	  787.7	  572.4	 6972.0	...
5215005	  785.4	  567.7	 6995.0	...
5215006	  781.9	  563.9	 7011.0	...
5215007	  780.4	  559.8	 7022.0	...
5215008	  778.8	  553.3	 7046.0	...
5215009	  779.4	  548.2	 7064.0	...
5215010	  779.3	  538.9	 7090.0	...
5215011	  779.4	  533.4	 7107.0	...
5215012	  778.7	  529.2	 7125.0	...
5215013	  778.0	  526.3	 7146.0	...
5215014	  776.9	  521.9	 7163.0	...
5215015	  775.8	  516.6	 7179.0	...
5215016	  775.0	  511.9	 7191.0	...
5215017	  774.3	  507.0	 7205.0	...
5215018	  773.7	  501.6	 7227.0	...
5215019	  772.9	  497.4	 7241.0	...
5215020	  772.2	  493.2	 7257.0	...
5215021	  772.7	  489.7	 7264.0	...
ESACC R  5214789	5215021	233	  768.9	  443.2	  772.7	  489.7	   0.98	   1331
SFIX R   5215022
5215022	  773.3	  485.6	 7281.0	...
5215023	  773.9	  481.2	 7298.0	...
5215024	  774.3	  477.3	 7318.0	...
5215025	  774.9	  473.1	 7328.0	...
5215026	  775.7	  470.3	 7337.0	...
5215027	  775.5	  466.5	 7342.0	...
5215028	  775.0	  463.4	 7351.0	...
5215029	  774.1	  460.6	 7361.0	...
5215030	  773.4	  458.9	 7374.0	...
5215031	  772.7	  456.0	 7384.0	...
5215032	  771.3	  453.7	 7389.0	...
5215033	  769.8	  450.8	 7393.0	...
5215034	  768.6	  450.2	 7397.0	...
5215035	  768.3	  446.9	 7413.0	...
5215036	  768.0	  444.2	 7427.0	...
5215037	  767.4	  440.4	 7443.0	...
5215038	  767.2	  439.3	 7447.0	...
5215039	  767.0	  438.1	 7452.0	...
5215040	  767.0	  438.1	 7454.0	...
5215041	  767.6	  436.4	 7461.0	...
5215042	  767.9	  432.6	 7470.0	...
5215043	  768.6	  428.8	 7479.0	...
5215044	  768.7	  426.6	 7484.0	...
5215045	  769.1	  426.4	 7484.0	...
5215046	  769.1	  425.3	 7490.0	...
5215047	  769.1	  423.8	 7497.0	...
5215048	  770.2	  422.1	 7503.0	...
5215049	  771.2	  421.2	 7504.0	...
5215050	  772.5	  420.3	 7507.0	...
5215051	  772.7	  419.5	 7518.0	...
5215052	  773.0	  418.6	 7528.0	...
5215053	  772.6	  415.8	 7532.0	...
5215054	  772.2	  413.1	 7531.0	...
5215055	  771.9	  410.9	 7530.0	...
5215056	  771.7	  411.0	 7533.0	...
5215057	  771.2	  410.2	 7538.0	...
5215058	  770.6	  408.9	 7541.0	...
5215059	  771.2	  406.9	 7543.0	...
5215060	  772.1	  405.3	 7544.0	...
5215061	  772.7	  404.2	 7544.0	...
5215062	  772.3	  403.5	 7543.0	...
5215063	  771.9	  403.0	 7546.0	...
5215064	  771.9	  402.3	 7550.0	...
5215065	  771.5	  401.5	 7558.0	...
5215066	  771.2	  400.6	 7565.0	...
5215067	  770.8	  399.8	 7573.0	...
5215068	  770.8	  399.2	 7573.0	...
5215069	  770.7	  399.0	 7571.0	...
5215070	  771.0	  398.5	 7570.0	...
5215071	  771.5	  398.0	 7571.0	...
5215072	  772.0	  398.0	 7567.0	...
5215073	  772.2	  398.6	 7563.0	...
5215074	  771.7	  399.2	 7562.0	...
5215075	  771.4	  399.7	 7566.0	...
5215076	  771.3	  400.1	 7570.0	...
5215077	  771.7	  400.4	 7571.0	...
5215078	  772.1	  400.2	 7572.0	...
5215079	  772.4	  400.0	 7573.0	...
5215080	  772.2	  401.4	 7574.0	...
5215081	  771.6	  402.4	 7574.0	...
5215082	  770.9	  402.6	 7580.0	...
5215083	  770.0	  401.7	 7586.0	...
5215084	  768.7	  401.5	 7587.0	...
5215085	  767.3	  402.3	 7584.0	...
5215086	  766.4	  402.4	 7584.0	...
5215087	  768.4	  399.6	 7588.0	...
5215088	  770.7	  396.8	 7590.0	...
5215089	  771.1	  394.6	 7586.0	...
5215090	  769.3	  395.8	 7582.0	...
5215091	  767.2	  397.1	 7577.0	...
5215092	  767.1	  398.0	 7575.0	...
5215093	  767.4	  398.3	 7575.0	...
5215094	  768.0	  398.6	 7575.0	...
5215095	  768.7	  399.2	 7575.0	...
5215096	  768.8	  400.0	 7574.0	...
5215097	  769.0	  400.6	 7573.0	...
5215098	  769.2	  399.2	 7573.0	...
5215099	  769.3	  398.0	 7575.0	...
5215100	  769.1	  397.1	 7576.0	...
5215101	  768.8	  397.6	 7571.0	...
5215102	  768.4	  397.9	 7565.0	...
5215103	  768.5	  398.2	 7561.0	...
5215104	  768.6	  398.3	 7561.0	...
5215105	  768.5	  398.4	 7557.0	...
5215106	  768.1	  398.5	 7551.0	...
5215107	  768.1	  398.4	 7550.0	...
EFIX R   5215022	5215107	86	  770.5	  417.0	   7514
SSACC R  5215108
5215108	  768.5	  398.2	 7556.0	...
5215109	  767.9	  399.4	 7556.0	...
5215110	  766.8	  400.8	 7552.0	...
5215111	  765.4	  402.3	 7548.0	...
5215112	  764.9	  402.5	 7545.0	...
5215113	  764.5	  402.7	 7542.0	...
5215114	  764.4	  402.0	 7540.0	...
5215115	  764.4	  401.3	 7541.0	...
5215116	  761.6	  417.1	 7510.0	...
5215117	  758.8	  433.6	 7478.0	...
5215118	  756.1	  450.5	 7447.0	...
5215119	  756.0	  450.8	 7450.0	...
5215120	  755.8	  451.0	 7449.0	...
5215121	  755.4	  450.9	 7445.0	...
5215122	  755.2	  450.7	 7443.0	...
5215123	  755.0	  451.0	 7444.0	...
5215124	  755.1	  451.4	 7446.0	...
ESACC R  5215108	5215124	17	  768.5	  398.2	  755.1	  451.4	   1.15	    130
SFIX R   5215125
5215125	  755.2	  451.9	 7447.0	...
5215126	  755.3	  452.0	 7447.0	...
5215127	  755.4	  452.4	 7446.0	...
5215128	  755.5	  452.9	 7447.0	...
5215129	  755.7	  453.5	 7447.0	...
5215130	  755.8	  454.5	 7448.0	...
5215131	  755.8	  455.3	 7450.0	...
5215132	  755.8	  455.9	 7452.0	...
5215133	  755.7	  456.0	 7456.0	...
5215134	  755.9	  456.1	 7458.0	...
5215135	  756.0	  456.3	 7459.0	...
5215136	  756.0	  456.3	 7460.0	...
5215137	  755.9	  456.3	 7459.0	...
5215138	  755.8	  456.6	 7459.0	...
5215139	  755.9	  457.0	 7458.0	...
5215140	  756.1	  457.4	 7458.0	...
5215141	  756.2	  457.8	 7457.0	...
5215142	  756.3	  458.0	 7457.0	...
5215143	  756.2	  458.2	 7457.0	...
5215144	  755.9	  458.1	 7457.0	...
5215145	  755.5	  458.2	 7460.0	...
5215146	  755.2	  457.9	 7462.0	...
5215147	  755.3	  457.4	 7466.0	...
5215148	  756.1	  456.8	 7469.0	...
5215149	  757.0	  456.9	 7471.0	...
5215150	  758.2	  457.1	 7471.0	...
5215151	  758.7	  457.7	 7475.0	...
5215152	  759.1	  458.2	 7478.0	...
5215153	  759.1	  458.9	 7479.0	...
5215154	  758.9	  458.4	 7476.0	...
5215155	  758.6	  457.6	 7474.0	...
5215156	  758.3	  456.8	 7474.0	...
5215157	  758.4	  456.8	 7474.0	...
5215158	  758.8	  456.6	 7475.0	...
5215159	  759.2	  456.4	 7475.0	...
5215160	  759.1	  456.2	 7476.0	...
5215161	  759.0	  455.9	 7477.0	...
5215162	  758.9	  455.7	 7481.0	...
5215163	  759.1	  455.8	 7484.0	...
5215164	  759.3	  455.8	 7487.0	...
5215165	  759.6	  455.9	 7487.0	...
5215166	  759.7	  455.8	 7485.0	...
5215167	  759.8	  455.9	 7483.0	...
5215168	  759.7	  455.9	 7483.0	...
5215169	  759.9	  455.8	 7485.0	...
5215170	  760.2	  455.7	 7485.0	...
5215171	  760.2	  455.6	 7484.0	...
5215172	  759.9	  455.6	 7484.0	...
5215173	  759.7	  455.3	 7485.0	...
5215174	  759.9	  455.0	 7485.0	...
5215175	  760.0	  454.5	 7486.0	...
5215176	  760.0	  454.4	 7485.0	...
5215177	  760.0	  454.3	 7484.0	...
5215178	  760.1	  454.5	 7482.0	...
5215179	  761.1	  454.4	 7481.0	...
5215180	  762.0	  454.2	 7480.0	...
5215181	  762.8	  454.1	 7481.0	...
5215182	  762.7	  454.1	 7482.0	...
5215183	  762.6	  454.0	 7483.0	...
5215184	  762.5	  453.9	 7483.0	...
5215185	  762.5	  453.6	 7487.0	...
5215186	  762.5	  453.2	 7490.0	...
5215187	  762.5	  452.9	 7494.0	...
5215188	  762.8	  452.8	 7493.0	...
5215189	  763.2	  452.9	 7491.0	...
5215190	  763.6	  452.9	 7490.0	...
5215191	  763.8	  452.7	 7490.0	...
5215192	  763.9	  452.5	 7491.0	...
5215193	  764.3	  453.0	 7493.0	...
5215194	  764.6	  453.7	 7495.0	...
5215195	  764.6	  453.9	 7497.0	...
5215196	  764.3	  453.5	 7499.0	...
5215197	  763.9	  452.7	 7500.0	...
5215198	  763.8	  452.4	 7504.0	...
5215199	  763.9	  452.4	 7508.0	...
5215200	  764.0	  452.8	 7511.0	...
5215201	  764.1	  452.6	 7511.0	...
5215202	  764.2	  452.0	 7512.0	...
5215203	  764.4	  451.4	 7512.0	...
MSG	5215204 0000 _ Number Off
5215204	  764.6	  451.5	 7507.0	...
5215205	  764.6	  452.1	 7501.0	...
5215206	  765.4	  452.6	 7499.0	...
5215207	  766.1	  452.4	 7503.0	...
5215208	  766.2	  451.7	 7507.0	...
5215209	  765.8	  451.8	 7500.0	...
5215210	  765.8	  452.6	 7493.0	...
5215211	  766.2	  452.6	 7494.0	...
5215212	  766.4	  451.9	 7501.0	...
5215213	  766.0	  451.3	 7507.0	...
5215214	  765.9	  451.4	 7505.0	...
5215215	  766.0	  452.2	 7504.0	...
5215216	  766.1	  453.0	 7503.0	...
5215217	  765.8	  453.0	 7501.0	...
5215218	  765.8	  451.9	 7501.0	...
5215219	  766.0	  450.7	 7503.0	...
5215220	  766.8	  450.7	 7504.0	...
5215221	  767.4	  451.1	 7503.0	...
5215222	  767.3	  451.1	 7502.0	...
5215223	  766.3	  450.9	 7502.0	...
5215224	  765.5	  451.0	 7501.0	...
5215225	  765.5	  451.5	 7501.0	...
5215226	  765.8	  452.0	 7501.0	...
5215227	  765.8	  452.1	 7501.0	...
5215228	  765.7	  452.0	 7502.0	...
5215229	  765.6	  451.7	 7508.0	...
5215230	  765.5	  451.2	 7515.0	...
5215231	  765.5	  450.8	 7515.0	...
5215232	  765.6	  450.7	 7509.0	...
5215233	  765.3	  450.9	 7504.0	...
5215234	  765.0	  451.2	 7505.0	...
5215235	  764.9	  451.2	 7506.0	...
5215236	  765.2	  451.1	 7506.0	...
5215237	  765.6	  451.5	 7506.0	...
5215238	  765.8	  451.9	 7505.0	...
5215239	  766.2	  452.1	 7505.0	...
5215240	  766.5	  451.9	 7505.0	...
5215241	  767.1	  451.7	 7505.0	...
5215242	  767.6	  451.6	 7505.0	...
5215243	  768.1	  451.7	 7506.0	...
5215244	  767.3	  451.8	 7508.0	...
5215245	  766.3	  452.2	 7517.0	...
5215246	  765.3	  452.6	 7525.0	...
5215247	  765.6	  452.8	 7532.0	...
5215248	  766.0	  452.6	 7532.0	...
5215249	  766.3	  452.3	 7533.0	...
5215250	  766.6	  452.0	 7533.0	...
5215251	  766.6	  451.8	 7527.0	...
5215252	  766.6	  451.8	 7521.0	...
5215253	  766.5	  451.8	 7518.0	...
5215254	  766.4	  452.0	 7522.0	...
5215255	  766.5	  452.2	 7527.0	...
5215256	  766.5	  452.4	 7529.0	...
5215257	  765.8	  452.8	 7530.0	...
5215258	  765.2	  453.5	 7530.0	...
5215259	  764.5	  454.1	 7530.0	...
5215260	  764.6	  453.9	 7534.0	...
5215261	  764.4	  453.4	 7538.0	...
5215262	  763.8	  452.4	 7538.0	...
5215263	  763.3	  452.2	 7532.0	...
5215264	  763.0	  451.9	 7526.0	...
5215265	  763.0	  452.0	 7524.0	...
5215266	  763.1	  452.4	 7526.0	...
5215267	  763.2	  452.8	 7534.0	...
5215268	  763.2	  453.2	 7541.0	...
5215269	  763.2	  453.3	 7547.0	...
5215270	  763.4	  453.3	 7546.0	...
5215271	  763.5	  453.0	 7545.0	...
5215272	  763.9	  452.7	 7545.0	...
5215273	  764.4	  453.0	 7545.0	...
5215274	  764.4	  453.5	 7545.0	...
5215275	  763.9	  454.7	 7547.0	...
5215276	  763.2	  455.3	 7550.0	...
5215277	  763.2	  455.7	 7552.0	...
5215278	  763.4	  454.7	 7552.0	...
5215279	  763.7	  453.9	 7553.0	...
5215280	  763.5	  453.2	 7555.0	...
5215281	  763.3	  453.3	 7555.0	...
5215282	  763.1	  453.3	 7552.0	...
5215283	  763.2	  453.2	 7547.0	...
5215284	  763.4	  453.2	 7544.0	...
5215285	  763.6	  453.3	 7544.0	...
5215286	  763.8	  453.6	 7547.0	...
5215287	  763.8	  453.9	 7553.0	...
5215288	  763.9	  454.0	 7556.0	...
5215289	  764.1	  454.0	 7559.0	...
5215290	  764.1	  454.0	 7558.0	...
5215291	  763.9	  454.0	 7558.0	...
5215292	  763.6	  454.1	 7558.0	...
5215293	  763.5	  454.1	 7558.0	...
5215294	  763.3	  454.2	 7558.0	...
5215295	  763.1	  454.3	 7562.0	...
5215296	  762.9	  454.2	 7565.0	...
5215297	  763.1	  453.8	 7567.0	...
5215298	  763.2	  453.5	 7567.0	...
5215299	  763.5	  453.5	 7566.0	...
5215300	  763.6	  453.8	 7566.0	...
5215301	  763.7	  454.0	 7566.0	...
5215302	  763.8	  454.2	 7569.0	...
5215303	  763.8	  453.8	 7572.0	...
5215304	  763.0	  453.4	 7575.0	...
5215305	  762.2	  452.9	 7577.0	...
5215306	  761.4	  453.1	 7578.0	...
5215307	  761.5	  453.1	 7580.0	...
5215308	  761.6	  453.1	 7582.0	...
5215309	  761.8	  453.4	 7581.0	...
5215310	  761.9	  453.7	 7580.0	...
5215311	  761.7	  453.9	 7579.0	...
5215312	  761.4	  453.9	 7578.0	...
5215313	  760.8	  453.9	 7576.0	...
5215314	  760.4	  453.9	 7573.0	...
5215315	  760.6	  454.1	 7571.0	...
5215316	  761.1	  454.3	 7571.0	...
5215317	  761.9	  454.3	 7571.0	...
5215318	  762.1	  454.2	 7575.0	...
5215319	  762.5	  454.1	 7579.0	...
5215320	  762.6	  454.1	 7583.0	...
5215321	  762.6	  453.9	 7582.0	...
5215322	  762.2	  453.8	 7582.0	...
5215323	  761.7	  453.8	 7582.0	...
5215324	  761.3	  454.1	 7581.0	...
5215325	  760.8	  454.1	 7581.0	...
5215326	  760.3	  453.7	 7582.0	...
5215327	  759.9	  453.2	 7585.0	...
5215328	  759.7	  452.7	 7589.0	...
5215329	  760.0	  452.7	 7595.0	...
5215330	  760.7	  452.5	 7600.0	...
5215331	  761.5	  452.3	 7605.0	...
5215332	  761.9	  452.0	 7605.0	...
5215333	  762.1	  451.8	 7602.0	...
5215334	  762.3	  451.8	 7599.0	...
5215335	  762.5	  452.0	 7595.0	...
5215336	  762.5	  452.2	 7595.0	...
5215337	  762.4	  452.2	 7596.0	...
5215338	  762.2	  452.0	 7597.0	...
5215339	  761.8	  451.8	 7600.0	...
5215340	  761.5	  451.6	 7602.0	...
5215341	  760.9	  451.7	 7604.0	...
5215342	  760.8	  452.0	 7604.0	...
5215343	  760.8	  452.3	 7607.0	...
5215344	  761.2	  452.8	 7609.0	...
5215345	  761.3	  452.7	 7610.0	...
5215346	  761.3	  452.5	 7609.0	...
5215347	  761.3	  452.1	 7607.0	...
5215348	  760.6	  452.1	 7605.0	...
5215349	  760.2	  452.2	 7606.0	...
5215350	  759.9	  452.3	 7608.0	...
5215351	  760.3	  452.2	 7611.0	...
5215352	  760.5	  452.1	 7612.0	...
5215353	  760.2	  452.1	 7612.0	...
5215354	  759.8	  452.1	 7612.0	...
5215355	  760.0	  452.1	 7615.0	...
5215356	  760.4	  452.0	 7617.0	...
5215357	  760.7	  452.0	 7620.0	...
5215358	  760.7	  452.5	 7622.0	...
5215359	  760.6	  453.0	 7624.0	...
5215360	  760.5	  453.9	 7625.0	...
5215361	  759.7	  454.2	 7625.0	...
5215362	  758.8	  453.5	 7625.0	...
5215363	  758.2	  452.5	 7625.0	...
5215364	  758.7	  451.4	 7625.0	...
5215365	  759.4	  451.4	 7625.0	...
5215366	  759.8	  451.4	 7625.0	...
5215367	  759.6	  450.9	 7625.0	...
5215368	  759.4	  450.4	 7624.0	...
5215369	  759.5	  450.7	 7624.0	...
5215370	  759.7	  451.6	 7626.0	...
5215371	  759.6	  452.3	 7629.0	...
5215372	  759.4	  452.1	 7632.0	...
5215373	  759.2	  452.0	 7630.0	...
5215374	  758.7	  452.2	 7626.0	...
5215375	  758.1	  452.4	 7623.0	...
5215376	  757.7	  451.7	 7623.0	...
5215377	  758.0	  450.9	 7623.0	...
5215378	  758.1	  450.1	 7623.0	...
5215379	  757.9	  450.5	 7624.0	...
5215380	  757.5	  450.8	 7624.0	...
5215381	  757.2	  450.7	 7625.0	...
5215382	  757.1	  450.3	 7630.0	...
5215383	  757.0	  449.8	 7635.0	...
5215384	  756.8	  449.9	 7639.0	...
5215385	  756.5	  450.0	 7639.0	...
5215386	  756.2	  449.2	 7639.0	...
5215387	  756.7	  448.3	 7638.0	...
5215388	  757.5	  448.2	 7637.0	...
5215389	  758.5	  448.9	 7637.0	...
5215390	  758.7	  449.8	 7638.0	...
5215391	  758.6	  450.2	 7638.0	...
5215392	  758.2	  450.7	 7640.0	...
5215393	  757.5	  451.1	 7641.0	...
5215394	  757.0	  451.1	 7642.0	...
5215395	  756.7	  450.6	 7640.0	...
5215396	  756.6	  450.0	 7639.0	...
5215397	  756.6	  449.4	 7639.0	...
5215398	  755.9	  449.1	 7641.0	...
5215399	  755.2	  448.7	 7646.0	...
5215400	  754.5	  449.1	 7649.0	...
5215401	  754.4	  449.7	 7650.0	...
5215402	  754.2	  450.5	 7648.0	...
5215403	  754.7	  450.7	 7647.0	...
5215404	  755.2	  450.8	 7647.0	...
5215405	  755.7	  450.4	 7644.0	...
5215406	  755.7	  449.8	 7641.0	...
5215407	  755.7	  449.1	 7641.0	...
5215408	  755.4	  449.0	 7644.0	...
5215409	  755.2	  449.4	 7647.0	...
5215410	  754.9	  450.0	 7646.0	...
5215411	  755.1	  450.5	 7645.0	...
5215412	  755.3	  450.7	 7644.0	...
5215413	  755.2	  450.8	 7645.0	...
MSG	5215414 0000 _ Number On
5215414	  755.1	  450.9	 7646.0	...
5215415	  755.1	  451.0	 7646.0	...
5215416	  755.4	  451.0	 7646.0	...
5215417	  755.7	  451.0	 7647.0	...
5215418	  755.6	  451.1	 7650.0	...
5215419	  755.6	  451.3	 7653.0	...
5215420	  755.7	  451.4	 7656.0	...
5215421	  755.9	  451.1	 7656.0	...
5215422	  755.6	  450.9	 7655.0	...
5215423	  754.8	  450.9	 7655.0	...
5215424	  754.1	  451.0	 7656.0	...
5215425	  753.7	  451.0	 7661.0	...
5215426	  753.8	  450.9	 7665.0	...
5215427	  753.8	  450.8	 7667.0	...
5215428	  753.8	  450.9	 7665.0	...
5215429	  753.9	  451.2	 7664.0	...
5215430	  754.0	  451.5	 7666.0	...
5215431	  754.0	  451.0	 7668.0	...
5215432	  753.7	  450.6	 7670.0	...
5215433	  753.4	  450.3	 7671.0	...
5215434	  754.1	  450.3	 7672.0	...
5215435	  754.9	  450.2	 7672.0	...
5215436	  754.7	  450.2	 7673.0	...
5215437	  753.7	  450.1	 7673.0	...
5215438	  752.6	  450.1	 7675.0	...
5215439	  752.6	  449.9	 7677.0	...
5215440	  752.7	  449.9	 7678.0	...
5215441	  752.7	  449.9	 7679.0	...
5215442	  752.7	  449.9	 7680.0	...
5215443	  752.6	  449.2	 7680.0	...
5215444	  752.6	  448.5	 7681.0	...
5215445	  752.7	  448.5	 7681.0	...
5215446	  753.4	  449.1	 7681.0	...
5215447	  753.9	  449.9	 7681.0	...
5215448	  754.6	  450.1	 7681.0	...
5215449	  754.9	  450.3	 7680.0	...
5215450	  755.1	  450.3	 7680.0	...
5215451	  755.0	  450.2	 7679.0	...
5215452	  754.9	  450.0	 7678.0	...
5215453	  754.8	  449.8	 7677.0	...
5215454	  754.7	  449.9	 7677.0	...
5215455	  754.6	  450.1	 7678.0	...
5215456	  754.5	  450.6	 7678.0	...
5215457	  755.0	  451.1	 7677.0	...
5215458	  755.4	  451.4	 7676.0	...
5215459	  755.7	  451.6	 7676.0	...
5215460	  755.5	  451.5	 7677.0	...
5215461	  755.3	  451.2	 7680.0	...
5215462	  755.2	  450.9	 7681.0	...
5215463	  754.5	  450.5	 7681.0	...
5215464	  753.7	  450.2	 7681.0	...
5215465	  753.2	  450.0	 7684.0	...
5215466	  753.6	  449.7	 7688.0	...
5215467	  754.0	  449.3	 7693.0	...
5215468	  754.2	  449.0	 7689.0	...
5215469	  754.2	  449.0	 7685.0	...
5215470	  754.3	  449.0	 7680.0	...
5215471	  754.0	  448.9	 7678.0	...
5215472	  753.7	  449.0	 7677.0	...
5215473	  753.4	  449.2	 7678.0	...
5215474	  753.4	  449.6	 7678.0	...
5215475	  753.4	  449.7	 7678.0	...
5215476	  753.4	  449.7	 7676.0	...
5215477	  753.4	  449.6	 7675.0	...
5215478	  753.3	  449.2	 7675.0	...
5215479	  753.3	  448.8	 7673.0	...
5215480	  753.5	  448.6	 7672.0	...
5215481	  754.0	  449.4	 7673.0	...
5215482	  754.5	  450.2	 7676.0	...
5215483	  754.6	  450.2	 7678.0	...
5215484	  754.4	  448.8	 7676.0	...
5215485	  753.8	  447.5	 7675.0	...
5215486	  753.4	  447.9	 7676.0	...
5215487	  753.0	  448.9	 7677.0	...
5215488	  753.1	  449.9	 7678.0	...
5215489	  752.9	  450.0	 7678.0	...
5215490	  752.8	  450.4	 7677.0	...
5215491	  752.6	  450.8	 7677.0	...
5215492	  752.4	  450.9	 7677.0	...
5215493	  752.9	  450.9	 7677.0	...
5215494	  753.5	  450.8	 7677.0	...
5215495	  754.0	  450.7	 7676.0	...
5215496	  754.1	  450.7	 7676.0	...
5215497	  754.1	  450.7	 7677.0	...
5215498	  754.1	  450.7	 7675.0	...
5215499	  754.1	  450.7	 7671.0	...
5215500	  753.8	  450.8	 7672.0	...
5215501	  753.5	  450.8	 7677.0	...
5215502	  753.9	  450.4	 7683.0	...
5215503	  754.5	  450.0	 7686.0	...
5215504	  754.9	  449.7	 7686.0	...
5215505	  754.7	  449.8	 7685.0	...
5215506	  754.8	  449.9	 7685.0	...
5215507	  755.1	  449.8	 7686.0	...
5215508	  754.3	  449.3	 7685.0	...
5215509	  753.2	  448.8	 7685.0	...
5215510	  753.1	  448.4	 7681.0	...
5215511	  754.1	  448.7	 7680.0	...
5215512	  754.6	  449.1	 7678.0	...
5215513	  754.6	  449.4	 7679.0	...
5215514	  754.5	  449.5	 7677.0	...
5215515	  754.0	  450.1	 7675.0	...
5215516	  753.1	  451.0	 7672.0	...
5215517	  753.1	  451.7	 7674.0	...
5215518	  754.0	  451.5	 7675.0	...
5215519	  754.9	  451.1	 7674.0	...
5215520	  754.8	  450.8	 7671.0	...
5215521	  754.8	  450.3	 7672.0	...
5215522	  754.7	  449.8	 7675.0	...
5215523	  754.7	  449.3	 7676.0	...
5215524	  754.8	  449.4	 7674.0	...
5215525	  754.9	  449.4	 7672.0	...
5215526	  755.0	  449.5	 7673.0	...
5215527	  754.7	  449.9	 7673.0	...
5215528	  754.4	  450.2	 7672.0	...
5215529	  754.0	  450.6	 7670.0	...
5215530	  753.9	  450.6	 7669.0	...
5215531	  753.8	  451.1	 7670.0	...
5215532	  754.1	  451.5	 7673.0	...
5215533	  754.6	  451.4	 7675.0	...
5215534	  755.1	  450.8	 7677.0	...
5215535	  755.3	  450.3	 7671.0	...
5215536	  755.2	  449.7	 7664.0	...
5215537	  755.2	  449.1	 7658.0	...
5215538	  754.8	  448.7	 7660.0	...
5215539	  754.5	  449.1	 7662.0	...
5215540	  754.3	  449.7	 7662.0	...
5215541	  754.3	  449.8	 7660.0	...
5215542	  754.5	  449.6	 7663.0	...
5215543	  754.6	  449.4	 7668.0	...
5215544	  754.8	  450.0	 7673.0	...
5215545	  754.7	  450.6	 7673.0	...
5215546	  754.5	  450.9	 7673.0	...
5215547	  754.2	  451.0	 7671.0	...
5215548	  753.9	  451.1	 7668.0	...
5215549	  753.5	  451.0	 7665.0	...
5215550	  754.2	  450.8	 7664.0	...
5215551	  755.0	  451.2	 7663.0	...
5215552	  755.8	  451.9	 7663.0	...
5215553	  755.5	  452.7	 7664.0	...
5215554	  754.8	  452.7	 7667.0	...
5215555	  754.4	  452.6	 7671.0	...
5215556	  754.2	  452.6	 7671.0	...
5215557	  753.9	  452.5	 7669.0	...
5215558	  753.5	  452.6	 7668.0	...
5215559	  753.0	  452.7	 7669.0	...
5215560	  753.0	  452.7	 7668.0	...
5215561	  753.5	  452.5	 7663.0	...
5215562	  754.0	  452.2	 7658.0	...
5215563	  754.3	  451.9	 7654.0	...
5215564	  754.2	  452.0	 7653.0	...
5215565	  754.1	  452.0	 7654.0	...
5215566	  754.2	  452.0	 7656.0	...
5215567	  754.2	  451.7	 7652.0	...
5215568	  754.0	  451.3	 7645.0	...
5215569	  753.9	  451.5	 7639.0	...
5215570	  754.2	  452.0	 7640.0	...
5215571	  754.6	  452.5	 7640.0	...
5215572	  754.9	  452.5	 7640.0	...
5215573	  754.9	  452.5	 7639.0	...
5215574	  754.7	  453.5	 7638.0	...
5215575	  754.2	  454.4	 7636.0	...
5215576	  753.6	  454.7	 7634.0	...
5215577	  753.4	  453.9	 7635.0	...
5215578	  753.6	  453.2	 7636.0	...
5215579	  753.9	  453.2	 7638.0	...
5215580	  753.9	  453.2	 7638.0	...
5215581	  753.8	  453.1	 7634.0	...
5215582	  753.8	  453.0	 7630.0	...
5215583	  753.9	  453.5	 7626.0	...
5215584	  754.6	  454.0	 7626.0	...
5215585	  755.3	  454.6	 7626.0	...
5215586	  755.7	  454.5	 7626.0	...
5215587	  755.6	  454.5	 7621.0	...
5215588	  755.5	  454.6	 7616.0	...
5215589	  755.4	  454.6	 7612.0	...
5215590	  755.3	  454.4	 7615.0	...
5215591	  755.7	  454.2	 7616.0	...
5215592	  756.1	  454.1	 7616.0	...
5215593	  756.5	  454.0	 7614.0	...
5215594	  756.5	  453.9	 7614.0	...
5215595	  756.3	  453.8	 7611.0	...
5215596	  755.9	  453.7	 7609.0	...
5215597	  755.2	  453.5	 7607.0	...
5215598	  754.7	  453.5	 7606.0	...
5215599	  754.7	  453.7	 7606.0	...
5215600	  755.1	  453.5	 7607.0	...
5215601	  755.4	  453.3	 7606.0	...
5215602	  755.6	  453.9	 7604.0	...
5215603	  755.8	  454.8	 7599.0	...
5215604	  756.0	  455.0	 7595.0	...
5215605	  756.0	  454.3	 7591.0	...
5215606	  755.9	  453.6	 7591.0	...
5215607	  756.2	  453.5	 7592.0	...
5215608	  756.5	  453.7	 7593.0	...
5215609	  756.5	  453.9	 7594.0	...
5215610	  756.2	  454.1	 7594.0	...
5215611	  756.0	  454.2	 7590.0	...
5215612	  756.1	  454.1	 7584.0	...
5215613	  756.2	  454.1	 7579.0	...
5215614	  756.2	  454.1	 7578.0	...
5215615	  756.3	  454.4	 7578.0	...
5215616	  756.3	  454.8	 7576.0	...
5215617	  756.4	  455.1	 7573.0	...
5215618	  756.4	  454.9	 7571.0	...
5215619	  756.5	  454.6	 7571.0	...
5215620	  756.8	  454.9	 7573.0	...
5215621	  757.3	  455.4	 7575.0	...
5215622	  757.7	  455.9	 7573.0	...
5215623	  757.0	  455.9	 7571.0	...
5215624	  756.2	  456.1	 7569.0	...
5215625	  755.8	  456.0	 7569.0	...
5215626	  756.3	  455.8	 7569.0	...
5215627	  757.4	  455.5	 7567.0	...
5215628	  757.9	  455.4	 7565.0	...
5215629	  758.4	  455.4	 7564.0	...
5215630	  757.8	  455.4	 7562.0	...
5215631	  757.3	  455.6	 7560.0	...
5215632	  756.8	  455.8	 7557.0	...
5215633	  756.6	  455.8	 7556.0	...
5215634	  756.1	  455.7	 7556.0	...
5215635	  755.8	  455.6	 7556.0	...
5215636	  755.5	  455.6	 7553.0	...
5215637	  755.5	  455.5	 7551.0	...
5215638	  755.6	  455.3	 7548.0	...
5215639	  755.7	  455.8	 7549.0	...
5215640	  755.7	  456.4	 7547.0	...
5215641	  756.1	  457.0	 7546.0	...
5215642	  756.4	  456.8	 7546.0	...
5215643	  756.6	  456.5	 7546.0	...
5215644	  756.6	  456.3	 7545.0	...
5215645	  756.8	  456.3	 7544.0	...
5215646	  757.4	  456.7	 7537.0	...
5215647	  757.9	  457.3	 7530.0	...
5215648	  758.4	  457.8	 7529.0	...
5215649	  758.3	  457.9	 7532.0	...
5215650	  758.1	  457.8	 7536.0	...
5215651	  758.0	  457.9	 7534.0	...
5215652	  758.1	  458.0	 7534.0	...
5215653	  757.5	  457.7	 7534.0	...
5215654	  756.9	  457.3	 7534.0	...
5215655	  757.2	  457.3	 7534.0	...
5215656	  758.2	  457.8	 7532.0	...
5215657	  759.0	  457.6	 7530.0	...
5215658	  758.8	  456.8	 7529.0	...
5215659	  758.5	  456.0	 7526.0	...
5215660	  758.5	  456.3	 7522.0	...
5215661	  758.7	  456.8	 7518.0	...
5215662	  759.2	  457.2	 7519.0	...
5215663	  759.4	  457.5	 7521.0	...
5215664	  759.1	  457.8	 7520.0	...
5215665	  758.6	  457.7	 7517.0	...
5215666	  758.1	  457.3	 7517.0	...
5215667	  758.3	  457.3	 7520.0	...
5215668	  758.4	  457.8	 7521.0	...
5215669	  758.4	  458.3	 7520.0	...
5215670	  758.4	  458.2	 7519.0	...
5215671	  758.4	  458.1	 7518.0	...
5215672	  758.5	  458.0	 7517.0	...
5215673	  758.6	  458.0	 7513.0	...
5215674	  758.6	  458.0	 7508.0	...
5215675	  758.7	  457.6	 7505.0	...
5215676	  758.9	  457.2	 7502.0	...
5215677	  759.2	  457.5	 7499.0	...
5215678	  759.6	  458.3	 7495.0	...
5215679	  760.0	  459.3	 7492.0	...
5215680	  760.1	  459.7	 7491.0	...
5215681	  759.9	  460.3	 7492.0	...
5215682	  759.6	  460.7	 7493.0	...
5215683	  760.1	  461.0	 7494.0	...
5215684	  760.6	  460.8	 7492.0	...
5215685	  760.9	  459.9	 7491.0	...
5215686	  760.1	  459.1	 7491.0	...
5215687	  759.4	  458.4	 7492.0	...
5215688	  758.9	  458.4	 7492.0	...
5215689	  758.7	  458.4	 7492.0	...
5215690	  758.8	  458.3	 7491.0	...
5215691	  758.9	  458.2	 7490.0	...
5215692	  759.1	  458.7	 7490.0	...
5215693	  759.2	  459.4	 7484.0	...
5215694	  759.3	  460.3	 7478.0	...
5215695	  759.7	  460.5	 7473.0	...
5215696	  759.8	  460.6	 7471.0	...
5215697	  760.0	  460.5	 7469.0	...
5215698	  759.9	  460.4	 7471.0	...
5215699	  760.0	  460.0	 7475.0	...
5215700	  760.0	  459.5	 7479.0	...
5215701	  760.0	  459.0	 7480.0	...
5215702	  760.2	  459.6	 7480.0	...
5215703	  760.5	  460.3	 7480.0	...
5215704	  760.2	  459.9	 7479.0	...
5215705	  759.7	  458.6	 7477.0	...
5215706	  759.2	  458.3	 7469.0	...
5215707	  759.2	  459.7	 7461.0	...
5215708	  759.0	  461.1	 7455.0	...
5215709	  758.8	  460.8	 7458.0	...
5215710	  759.2	  459.9	 7463.0	...
5215711	  759.7	  458.9	 7469.0	...
5215712	  760.4	  458.8	 7476.0	...
5215713	  760.4	  458.8	 7475.0	...
5215714	  760.5	  458.7	 7469.0	...
5215715	  760.6	  458.7	 7463.0	...
5215716	  760.6	  458.7	 7460.0	...
MSG	5215717 0000 _ Number Off
5215717	  760.5	  458.8	 7459.0	...
5215718	  760.3	  458.8	 7459.0	...
5215719	  760.4	  458.7	 7459.0	...
5215720	  760.8	  458.7	 7456.0	...
5215721	  761.1	  458.6	 7454.0	...
5215722	  761.0	  458.3	 7453.0	...
5215723	  760.8	  458.0	 7453.0	...
5215724	  760.7	  457.7	 7453.0	...
5215725	  760.5	  457.9	 7454.0	...
5215726	  760.5	  458.8	 7454.0	...
5215727	  760.3	  459.7	 7453.0	...
5215728	  760.3	  459.6	 7450.0	...
5215729	  760.2	  458.8	 7446.0	...
5215730	  760.7	  457.9	 7443.0	...
5215731	  761.3	  457.9	 7442.0	...
5215732	  761.8	  457.8	 7445.0	...
5215733	  761.7	  457.5	 7450.0	...
5215734	  761.8	  457.1	 7454.0	...
5215735	  762.0	  457.1	 7456.0	...
5215736	  762.0	  457.6	 7451.0	...
5215737	  761.8	  458.0	 7446.0	...
5215738	  761.2	  458.1	 7442.0	...
5215739	  760.8	  458.1	 7442.0	...
5215740	  761.1	  458.0	 7439.0	...
5215741	  761.9	  457.9	 7436.0	...
5215742	  762.0	  458.0	 7434.0	...
5215743	  761.5	  458.2	 7433.0	...
5215744	  761.1	  458.0	 7433.0	...
5215745	  761.2	  457.2	 7432.0	...
5215746	  761.0	  456.5	 7430.0	...
5215747	  760.7	  456.0	 7427.0	...
5215748	  760.9	  455.8	 7425.0	...
5215749	  761.5	  456.4	 7424.0	...
5215750	  762.0	  457.2	 7425.0	...
5215751	  762.1	  457.8	 7421.0	...
5215752	  762.2	  457.2	 7416.0	...
5215753	  762.3	  456.7	 7413.0	...
5215754	  762.3	  456.4	 7414.0	...
5215755	  762.4	  456.4	 7414.0	...
5215756	  762.4	  456.0	 7413.0	...
5215757	  763.0	  455.6	 7412.0	...
5215758	  763.5	  456.1	 7410.0	...
5215759	  763.2	  457.3	 7409.0	...
5215760	  762.6	  458.7	 7408.0	...
5215761	  761.8	  458.9	 7407.0	...
5215762	  761.8	  458.3	 7405.0	...
5215763	  761.9	  457.8	 7406.0	...
5215764	  762.0	  457.8	 7409.0	...
5215765	  762.5	  458.0	 7410.0	...
5215766	  763.0	  458.5	 7409.0	...
5215767	  763.5	  458.7	 7408.0	...
5215768	  764.0	  459.2	 7408.0	...
5215769	  764.5	  459.5	 7408.0	...
5215770	  763.9	  459.6	 7405.0	...
5215771	  762.9	  459.2	 7404.0	...
5215772	  762.0	  458.2	 7403.0	...
5215773	  762.2	  457.3	 7405.0	...
5215774	  762.9	  457.0	 7403.0	...
5215775	  763.5	  457.5	 7399.0	...
5215776	  763.6	  458.0	 7397.0	...
5215777	  763.1	  458.4	 7393.0	...
5215778	  762.0	  458.5	 7392.0	...
5215779	  761.3	  458.6	 7389.0	...
5215780	  760.9	  458.5	 7387.0	...
5215781	  761.2	  458.5	 7384.0	...
5215782	  761.8	  458.1	 7382.0	...
5215783	  762.2	  457.8	 7385.0	...
5215784	  762.7	  457.8	 7388.0	...
5215785	  763.0	  458.2	 7391.0	...
5215786	  763.2	  458.6	 7391.0	...
5215787	  763.3	  458.4	 7390.0	...
5215788	  763.4	  458.0	 7388.0	...
5215789	  763.6	  457.7	 7385.0	...
5215790	  763.6	  457.3	 7380.0	...
5215791	  763.3	  457.3	 7377.0	...
5215792	  763.2	  457.2	 7373.0	...
5215793	  763.3	  457.1	 7372.0	...
5215794	  763.4	  457.0	 7371.0	...
5215795	  763.3	  456.9	 7373.0	...
5215796	  763.0	  456.9	 7375.0	...
5215797	  762.9	  457.4	 7377.0	...
5215798	  762.8	  458.0	 7375.0	...
5215799	  762.9	  458.6	 7373.0	...
5215800	  762.9	  458.7	 7371.0	...
5215801	  762.7	  458.9	 7371.0	...
5215802	  762.4	  458.5	 7372.0	...
5215803	  762.7	  458.0	 7374.0	...
5215804	  763.7	  457.4	 7376.0	...
5215805	  764.6	  457.3	 7377.0	...
5215806	  764.9	  457.4	 7377.0	...
5215807	  764.7	  457.6	 7378.0	...
5215808	  764.6	  457.7	 7379.0	...
5215809	  764.6	  457.8	 7380.0	...
5215810	  764.6	  457.8	 7378.0	...
5215811	  764.3	  457.6	 7376.0	...
5215812	  764.0	  457.5	 7373.0	...
5215813	  763.9	  457.7	 7373.0	...
5215814	  764.0	  458.1	 7374.0	...
5215815	  764.2	  458.6	 7376.0	...
5215816	  764.4	  458.5	 7378.0	...
5215817	  764.5	  458.4	 7378.0	...
5215818	  764.7	  458.1	 7376.0	...
5215819	  764.2	  458.1	 7374.0	...
5215820	  763.7	  458.1	 7371.0	...
5215821	  763.3	  458.2	 7371.0	...
5215822	  763.3	  458.2	 7372.0	...
5215823	  763.3	  458.4	 7372.0	...
5215824	  763.4	  458.7	 7372.0	...
5215825	  762.8	  459.0	 7371.0	...
5215826	  762.1	  458.8	 7370.0	...
5215827	  761.5	  458.6	 7369.0	...
5215828	  761.6	  458.1	 7370.0	...
5215829	  762.2	  457.4	 7373.0	...
5215830	  762.8	  456.9	 7368.0	...
5215831	  763.1	  457.0	 7359.0	...
5215832	  762.8	  457.3	 7352.0	...
5215833	  762.6	  457.5	 7354.0	...
5215834	  762.4	  457.6	 7355.0	...
5215835	  762.3	  457.4	 7354.0	...
5215836	  762.7	  457.0	 7351.0	...
5215837	  763.3	  456.5	 7353.0	...
5215838	  764.0	  456.7	 7358.0	...
5215839	  763.9	  457.1	 7363.0	...
5215840	  763.7	  457.4	 7364.0	...
5215841	  763.5	  457.2	 7363.0	...
5215842	  763.3	  457.2	 7361.0	...
5215843	  763.5	  457.1	 7358.0	...
5215844	  763.7	  457.2	 7358.0	...
5215845	  763.1	  457.3	 7361.0	...
5215846	  762.3	  457.5	 7364.0	...
5215847	  762.1	  457.2	 7364.0	...
5215848	  762.6	  456.8	 7361.0	...
5215849	  763.1	  456.5	 7357.0	...
5215850	  763.0	  456.6	 7353.0	...
5215851	  763.9	  456.6	 7352.0	...
5215852	  764.9	  456.1	 7351.0	...
5215853	  764.8	  455.8	 7350.0	...
5215854	  763.8	  455.6	 7351.0	...
5215855	  762.8	  455.7	 7351.0	...
5215856	  762.8	  455.8	 7349.0	...
5215857	  762.7	  455.8	 7344.0	...
5215858	  762.6	  455.8	 7339.0	...
5215859	  762.5	  455.8	 7340.0	...
5215860	  762.8	  455.6	 7343.0	...
5215861	  763.2	  455.4	 7343.0	...
5215862	  763.7	  455.4	 7339.0	...
5215863	  763.8	  455.7	 7335.0	...
5215864	  764.0	  456.0	 7333.0	...
5215865	  764.3	  456.0	 7333.0	...
5215866	  764.6	  456.0	 7334.0	...
5215867	  765.1	  455.9	 7335.0	...
5215868	  765.4	  456.0	 7336.0	...
5215869	  765.0	  456.1	 7336.0	...
5215870	  763.9	  456.4	 7335.0	...
5215871	  762.8	  456.6	 7335.0	...
5215872	  762.1	  455.6	 7335.0	...
5215873	  761.9	  454.5	 7335.0	...
5215874	  762.1	  453.3	 7336.0	...
5215875	  762.4	  453.2	 7337.0	...
5215876	  762.7	  453.1	 7336.0	...
5215877	  762.7	  453.6	 7335.0	...
5215878	  762.7	  454.8	 7334.0	...
5215879	  762.8	  455.9	 7334.0	...
5215880	  762.7	  456.5	 7334.0	...
5215881	  762.6	  456.2	 7336.0	...
5215882	  762.3	  455.4	 7337.0	...
5215883	  762.0	  454.8	 7337.0	...
5215884	  762.3	  454.5	 7336.0	...
5215885	  762.9	  454.7	 7335.0	...
5215886	  763.8	  454.6	 7335.0	...
5215887	  764.3	  454.3	 7335.0	...
5215888	  764.9	  453.9	 7334.0	...
5215889	  764.3	  453.9	 7332.0	...
5215890	  763.5	  454.0	 7331.0	...
5215891	  762.5	  454.2	 7332.0	...
5215892	  762.4	  454.4	 7332.0	...
5215893	  762.2	  454.4	 7330.0	...
5215894	  762.2	  454.1	 7330.0	...
5215895	  762.3	  453.7	 7332.0	...
5215896	  762.5	  454.2	 7330.0	...
5215897	  762.7	  455.0	 7328.0	...
5215898	  762.9	  456.5	 7328.0	...
5215899	  763.1	  457.3	 7330.0	...
5215900	  762.7	  458.1	 7329.0	...
5215901	  762.2	  458.3	 7326.0	...
5215902	  761.7	  458.4	 7323.0	...
5215903	  761.7	  458.4	 7324.0	...
5215904	  761.6	  457.2	 7325.0	...
5215905	  761.8	  455.8	 7327.0	...
5215906	  762.1	  454.3	 7331.0	...
5215907	  762.5	  454.1	 7335.0	...
5215908	  762.6	  454.0	 7337.0	...
5215909	  762.9	  454.1	 7339.0	...
5215910	  763.1	  454.3	 7338.0	...
5215911	  763.2	  454.4	 7335.0	...
5215912	  763.2	  454.5	 7328.0	...
5215913	  763.1	  454.6	 7324.0	...
5215914	  762.9	  454.9	 7320.0	...
5215915	  762.7	  455.2	 7321.0	...
5215916	  762.2	  455.6	 7322.0	...
5215917	  761.9	  455.7	 7322.0	...
MSG	5215918 0000 _ Number On
5215918	  761.6	  456.2	 7320.0	...
5215919	  761.9	  456.6	 7319.0	...
5215920	  762.0	  456.7	 7319.0	...
5215921	  762.2	  456.1	 7319.0	...
5215922	  762.1	  455.1	 7319.0	...
5215923	  761.9	  454.5	 7321.0	...
5215924	  761.8	  454.1	 7321.0	...
5215925	  761.2	  454.2	 7321.0	...
5215926	  760.6	  454.1	 7326.0	...
5215927	  760.5	  454.0	 7333.0	...
5215928	  761.0	  453.7	 7337.0	...
5215929	  761.5	  453.6	 7334.0	...
5215930	  761.5	  453.6	 7331.0	...
5215931	  761.6	  453.8	 7331.0	...
5215932	  761.7	  453.9	 7330.0	...
5215933	  761.7	  454.3	 7329.0	...
5215934	  761.7	  454.6	 7328.0	...
5215935	  761.7	  454.9	 7328.0	...
5215936	  761.6	  455.0	 7328.0	...
5215937	  761.5	  455.2	 7328.0	...
5215938	  761.4	  455.6	 7328.0	...
5215939	  761.4	  456.0	 7327.0	...
5215940	  761.2	  455.8	 7327.0	...
5215941	  761.1	  455.8	 7328.0	...
5215942	  760.8	  455.8	 7330.0	...
5215943	  760.6	  456.5	 7333.0	...
5215944	  760.4	  456.7	 7331.0	...
5215945	  761.0	  456.0	 7327.0	...
5215946	  761.6	  454.9	 7324.0	...
5215947	  762.1	  453.7	 7324.0	...
5215948	  761.9	  453.7	 7324.0	...
5215949	  761.8	  454.0	 7326.0	...
5215950	  761.7	  454.2	 7327.0	...
5215951	  761.7	  454.0	 7329.0	...
5215952	  761.6	  453.9	 7329.0	...
5215953	  761.6	  453.9	 7330.0	...
5215954	  761.8	  454.0	 7331.0	...
5215955	  762.0	  454.2	 7330.0	...
5215956	  762.2	  453.2	 7328.0	...
5215957	  762.2	  452.1	 7326.0	...
5215958	  761.6	  451.9	 7326.0	...
5215959	  761.1	  452.6	 7327.0	...
5215960	  761.2	  453.2	 7327.0	...
5215961	  761.8	  452.9	 7328.0	...
5215962	  762.5	  452.8	 7329.0	...
5215963	  762.5	  452.7	 7329.0	...
5215964	  762.4	  452.8	 7329.0	...
5215965	  762.2	  452.9	 7323.0	...
5215966	  762.2	  453.5	 7318.0	...
5215967	  762.3	  454.0	 7313.0	...
5215968	  761.9	  454.3	 7314.0	...
5215969	  761.4	  453.6	 7314.0	...
5215970	  760.8	  452.9	 7314.0	...
5215971	  761.1	  452.5	 7319.0	...
5215972	  761.3	  452.5	 7322.0	...
5215973	  762.0	  452.6	 7323.0	...
5215974	  762.4	  452.8	 7319.0	...
5215975	  762.8	  452.9	 7317.0	...
5215976	  762.8	  453.0	 7318.0	...
5215977	  762.8	  453.1	 7317.0	...
5215978	  762.7	  452.5	 7317.0	...
5215979	  762.6	  451.8	 7316.0	...
5215980	  762.7	  451.3	 7316.0	...
5215981	  762.8	  451.5	 7317.0	...
5215982	  762.9	  451.9	 7321.0	...
5215983	  763.0	  452.4	 7324.0	...
5215984	  762.8	  452.8	 7328.0	...
5215985	  762.6	  452.9	 7327.0	...
5215986	  762.4	  452.8	 7326.0	...
5215987	  762.5	  452.9	 7326.0	...
5215988	  762.5	  453.0	 7323.0	...
5215989	  762.9	  452.9	 7319.0	...
5215990	  763.2	  452.6	 7314.0	...
5215991	  762.3	  452.4	 7311.0	...
5215992	  761.1	  452.4	 7308.0	...
5215993	  760.3	  452.5	 7304.0	...
5215994	  760.5	  452.1	 7303.0	...
5215995	  760.7	  451.6	 7303.0	...
5215996	  760.4	  451.1	 7308.0	...
5215997	  760.2	  451.0	 7314.0	...
5215998	  760.0	  450.9	 7317.0	...
5215999	  760.0	  450.8	 7318.0	...
5216000	  759.9	  451.0	 7318.0	...
5216001	  759.8	  451.3	 7317.0	...
5216002	  759.8	  451.5	 7316.0	...
5216003	  760.1	  451.4	 7315.0	...
5216004	  761.1	  451.5	 7314.0	...
5216005	  762.0	  452.0	 7313.0	...
5216006	  762.8	  452.6	 7316.0	...
5216007	  762.9	  453.1	 7318.0	...
5216008	  762.4	  453.3	 7319.0	...
5216009	  761.8	  453.0	 7317.0	...
5216010	  760.6	  452.7	 7315.0	...
5216011	  759.9	  452.1	 7313.0	...
5216012	  759.3	  452.0	 7312.0	...
5216013	  760.5	  451.6	 7312.0	...
5216014	  761.7	  451.6	 7312.0	...
5216015	  762.2	  451.7	 7312.0	...
5216016	  761.6	  452.4	 7312.0	...
5216017	  760.7	  452.8	 7312.0	...
5216018	  760.3	  452.9	 7311.0	...
5216019	  759.8	  452.7	 7312.0	...
5216020	  759.5	  452.6	 7312.0	...
5216021	  759.5	  452.9	 7313.0	...
5216022	  760.3	  453.0	 7310.0	...
5216023	  761.3	  453.0	 7307.0	...
5216024	  762.1	  452.7	 7304.0	...
5216025	  762.1	  452.8	 7304.0	...
5216026	  762.0	  453.0	 7304.0	...
5216027	  761.6	  453.2	 7304.0	...
5216028	  761.3	  452.9	 7304.0	...
5216029	  761.3	  452.6	 7305.0	...
5216030	  761.5	  452.4	 7306.0	...
5216031	  761.6	  452.6	 7308.0	...
5216032	  761.7	  452.8	 7308.0	...
5216033	  761.6	  452.8	 7307.0	...
5216034	  761.4	  452.6	 7304.0	...
5216035	  761.3	  452.9	 7302.0	...
5216036	  761.3	  453.5	 7301.0	...
5216037	  761.3	  453.8	 7301.0	...
5216038	  761.4	  453.5	 7301.0	...
5216039	  761.6	  453.3	 7302.0	...
5216040	  761.7	  453.3	 7302.0	...
5216041	  761.6	  452.7	 7303.0	...
5216042	  761.6	  452.1	 7303.0	...
5216043	  761.6	  451.6	 7304.0	...
5216044	  761.3	  451.7	 7303.0	...
5216045	  760.8	  451.9	 7303.0	...
5216046	  760.1	  451.8	 7301.0	...
5216047	  759.9	  451.9	 7298.0	...
5216048	  760.7	  451.8	 7295.0	...
5216049	  761.7	  451.8	 7294.0	...
5216050	  762.4	  451.8	 7296.0	...
5216051	  762.0	  451.8	 7298.0	...
5216052	  761.8	  452.1	 7298.0	...
5216053	  761.5	  452.6	 7296.0	...
5216054	  761.0	  452.3	 7292.0	...
5216055	  760.8	  451.4	 7291.0	...
5216056	  760.8	  450.9	 7290.0	...
5216057	  760.9	  451.5	 7291.0	...
5216058	  760.5	  452.2	 7291.0	...
5216059	  760.3	  452.8	 7291.0	...
5216060	  760.1	  453.2	 7291.0	...
5216061	  760.4	  453.0	 7290.0	...
5216062	  760.7	  452.6	 7289.0	...
5216063	  761.0	  452.1	 7288.0	...
5216064	  760.9	  452.1	 7288.0	...
5216065	  760.9	  452.3	 7287.0	...
5216066	  760.9	  452.3	 7288.0	...
5216067	  761.3	  452.5	 7292.0	...
5216068	  761.6	  452.4	 7296.0	...
5216069	  760.8	  452.7	 7297.0	...
5216070	  759.9	  452.9	 7296.0	...
5216071	  759.4	  452.8	 7296.0	...
5216072	  760.3	  452.3	 7297.0	...
5216073	  761.2	  451.8	 7294.0	...
5216074	  761.3	  452.0	 7291.0	...
5216075	  760.9	  452.4	 7283.0	...
5216076	  760.9	  452.3	 7280.0	...
5216077	  761.2	  451.8	 7275.0	...
5216078	  761.2	  451.2	 7273.0	...
5216079	  760.9	  451.2	 7271.0	...
5216080	  761.1	  451.2	 7271.0	...
5216081	  761.7	  451.2	 7272.0	...
5216082	  762.3	  451.4	 7273.0	...
5216083	  762.3	  451.6	 7273.0	...
5216084	  762.3	  451.8	 7271.0	...
5216085	  762.3	  452.0	 7272.0	...
5216086	  762.0	  452.2	 7269.0	...
5216087	  761.8	  452.4	 7267.0	...
5216088	  761.4	  451.7	 7265.0	...
5216089	  761.3	  450.9	 7264.0	...
5216090	  761.0	  450.5	 7262.0	...
5216091	  760.7	  450.8	 7261.0	...
5216092	  760.6	  450.9	 7260.0	...
5216093	  760.8	  450.6	 7262.0	...
5216094	  761.1	  450.7	 7263.0	...
5216095	  761.3	  451.4	 7263.0	...
5216096	  761.4	  452.1	 7261.0	...
5216097	  761.4	  452.5	 7260.0	...
5216098	  761.3	  452.5	 7261.0	...
5216099	  761.4	  452.4	 7263.0	...
5216100	  761.6	  452.2	 7265.0	...
5216101	  762.0	  452.2	 7265.0	...
5216102	  762.2	  452.4	 7265.0	...
5216103	  761.9	  452.7	 7265.0	...
5216104	  761.4	  452.9	 7264.0	...
5216105	  761.1	  453.0	 7264.0	...
5216106	  761.4	  452.9	 7263.0	...
5216107	  761.6	  452.6	 7260.0	...
5216108	  761.7	  452.3	 7256.0	...
5216109	  761.7	  452.2	 7254.0	...
5216110	  761.7	  452.4	 7253.0	...
5216111	  761.8	  452.5	 7254.0	...
5216112	  761.8	  452.6	 7254.0	...
5216113	  761.9	  452.6	 7254.0	...
5216114	  762.2	  452.6	 7254.0	...
5216115	  762.4	  452.8	 7254.0	...
5216116	  762.6	  453.0	 7255.0	...
5216117	  762.6	  453.2	 7254.0	...
5216118	  762.6	  453.4	 7251.0	...
5216119	  763.2	  453.4	 7249.0	...
5216120	  763.8	  453.7	 7249.0	...
5216121	  764.2	  453.8	 7247.0	...
5216122	  764.1	  454.0	 7246.0	...
5216123	  764.5	  454.1	 7243.0	...
5216124	  765.1	  454.2	 7244.0	...
5216125	  765.3	  454.4	 7246.0	...
5216126	  764.8	  454.5	 7249.0	...
5216127	  764.2	  454.5	 7247.0	...
5216128	  764.0	  453.8	 7241.0	...
5216129	  763.8	  453.2	 7236.0	...
5216130	  763.7	  453.2	 7232.0	...
5216131	  763.7	  453.7	 7230.0	...
5216132	  763.3	  454.5	 7232.0	...
5216133	  762.9	  454.8	 7235.0	...
5216134	  763.1	  455.0	 7237.0	...
5216135	  763.7	  454.9	 7236.0	...
5216136	  763.9	  454.7	 7235.0	...
5216137	  763.5	  454.9	 7233.0	...
5216138	  763.1	  455.2	 7231.0	...
5216139	  763.0	  454.8	 7229.0	...
5216140	  763.0	  454.1	 7228.0	...
5216141	  763.2	  453.6	 7228.0	...
5216142	  763.5	  453.9	 7226.0	...
5216143	  763.6	  454.2	 7224.0	...
5216144	  763.6	  454.5	 7221.0	...
5216145	  763.7	  454.6	 7220.0	...
5216146	  763.6	  454.2	 7219.0	...
5216147	  763.7	  453.5	 7219.0	...
5216148	  763.6	  453.0	 7219.0	...
5216149	  763.5	  453.2	 7220.0	...
5216150	  763.4	  453.3	 7220.0	...
5216151	  763.6	  453.8	 7221.0	...
5216152	  763.9	  454.3	 7222.0	...
5216153	  764.0	  454.8	 7222.0	...
5216154	  764.1	  454.5	 7221.0	...
5216155	  764.3	  454.2	 7221.0	...
5216156	  764.4	  453.9	 7221.0	...
5216157	  764.2	  453.9	 7220.0	...
5216158	  764.0	  454.3	 7217.0	...
5216159	  764.0	  454.7	 7214.0	...
5216160	  764.1	  455.2	 7213.0	...
5216161	  764.2	  455.3	 7211.0	...
5216162	  764.4	  455.5	 7209.0	...
5216163	  764.5	  455.7	 7206.0	...
5216164	  764.5	  455.9	 7204.0	...
5216165	  764.6	  456.1	 7203.0	...
5216166	  764.6	  456.2	 7202.0	...
5216167	  764.6	  456.1	 7199.0	...
5216168	  764.5	  456.0	 7196.0	...
5216169	  764.4	  455.8	 7194.0	...
5216170	  764.4	  455.6	 7194.0	...
5216171	  765.1	  455.3	 7195.0	...
5216172	  765.8	  455.4	 7195.0	...
5216173	  766.4	  455.5	 7196.0	...
5216174	  766.2	  456.0	 7196.0	...
5216175	  766.1	  456.2	 7194.0	...
5216176	  766.1	  456.5	 7193.0	...
5216177	  766.4	  456.6	 7192.0	...
5216178	  766.6	  456.7	 7193.0	...
5216179	  766.3	  456.9	 7194.0	...
5216180	  765.5	  456.9	 7192.0	...
5216181	  764.4	  456.2	 7190.0	...
5216182	  763.9	  455.6	 7188.0	...
5216183	  763.6	  455.3	 7189.0	...
5216184	  763.7	  455.5	 7188.0	...
5216185	  763.9	  455.6	 7186.0	...
5216186	  764.1	  455.4	 7185.0	...
5216187	  765.0	  455.1	 7186.0	...
5216188	  765.7	  455.3	 7188.0	...
5216189	  765.9	  455.6	 7188.0	...
5216190	  765.5	  456.0	 7188.0	...
5216191	  764.9	  455.8	 7187.0	...
5216192	  764.8	  455.3	 7184.0	...
5216193	  764.8	  454.8	 7178.0	...
5216194	  764.9	  455.3	 7173.0	...
5216195	  765.1	  456.1	 7169.0	...
5216196	  765.1	  457.0	 7168.0	...
5216197	  765.0	  457.1	 7168.0	...
5216198	  765.0	  456.9	 7168.0	...
5216199	  765.1	  456.6	 7169.0	...
5216200	  765.1	  456.0	 7170.0	...
5216201	  764.9	  455.4	 7170.0	...
5216202	  765.0	  454.8	 7168.0	...
5216203	  765.3	  455.2	 7167.0	...
5216204	  765.6	  455.7	 7170.0	...
5216205	  765.7	  456.3	 7175.0	...
5216206	  765.9	  456.2	 7175.0	...
5216207	  766.1	  456.6	 7170.0	...
5216208	  766.3	  457.1	 7165.0	...
5216209	  766.1	  456.8	 7165.0	...
5216210	  765.6	  456.1	 7162.0	...
5216211	  764.9	  455.2	 7159.0	...
5216212	  764.2	  455.0	 7156.0	...
5216213	  764.0	  455.2	 7157.0	...
5216214	  764.0	  455.8	 7156.0	...
5216215	  764.1	  456.8	 7156.0	...
5216216	  764.2	  457.1	 7157.0	...
5216217	  764.3	  457.2	 7156.0	...
5216218	  764.2	  456.3	 7154.0	...
5216219	  764.4	  455.6	 7151.0	...
5216220	  764.5	  455.1	 7149.0	...
5216221	  764.3	  455.2	 7148.0	...
5216222	  763.9	  455.5	 7148.0	...
5216223	  763.8	  455.7	 7148.0	...
5216224	  764.2	  455.4	 7148.0	...
5216225	  764.5	  455.1	 7147.0	...
5216226	  764.6	  455.6	 7147.0	...
5216227	  764.3	  456.4	 7146.0	...
5216228	  764.1	  456.8	 7144.0	...
5216229	  763.8	  456.6	 7143.0	...
5216230	  763.7	  456.4	 7143.0	...
5216231	  763.8	  456.3	 7143.0	...
MSG	5216232 0000 _ Number Off
5216232	  763.9	  456.3	 7143.0	...
5216233	  763.8	  456.3	 7143.0	...
5216234	  763.7	  456.3	 7142.0	...
5216235	  763.7	  456.4	 7143.0	...
5216236	  763.9	  456.6	 7144.0	...
5216237	  764.1	  457.1	 7145.0	...
5216238	  764.8	  457.4	 7146.0	...
5216239	  765.4	  457.3	 7146.0	...
5216240	  766.2	  456.9	 7146.0	...
5216241	  766.6	  456.7	 7146.0	...
5216242	  767.0	  456.9	 7146.0	...
5216243	  767.0	  457.1	 7144.0	...
5216244	  766.7	  457.4	 7142.0	...
5216245	  766.3	  457.6	 7139.0	...
5216246	  765.9	  458.2	 7139.0	...
5216247	  765.8	  458.8	 7138.0	...
5216248	  765.5	  459.4	 7138.0	...
5216249	  765.4	  459.7	 7138.0	...
5216250	  766.0	  459.9	 7138.0	...
5216251	  766.7	  460.4	 7142.0	...
5216252	  767.5	  460.7	 7146.0	...
5216253	  767.7	  460.9	 7150.0	...
5216254	  767.6	  460.8	 7150.0	...
5216255	  766.7	  460.8	 7150.0	...
5216256	  765.7	  460.4	 7150.0	...
5216257	  764.8	  460.1	 7150.0	...
5216258	  764.5	  459.7	 7147.0	...
5216259	  764.1	  459.6	 7144.0	...
5216260	  764.3	  459.4	 7142.0	...
5216261	  764.6	  459.3	 7142.0	...
5216262	  765.0	  459.1	 7142.0	...
5216263	  765.2	  459.0	 7143.0	...
5216264	  765.1	  459.0	 7145.0	...
5216265	  764.9	  459.3	 7144.0	...
5216266	  764.6	  459.5	 7141.0	...
5216267	  764.6	  459.5	 7137.0	...
5216268	  764.6	  459.3	 7137.0	...
5216269	  765.0	  459.1	 7136.0	...
5216270	  765.5	  459.5	 7135.0	...
5216271	  766.0	  460.1	 7134.0	...
5216272	  766.0	  459.9	 7136.0	...
5216273	  766.2	  458.9	 7136.0	...
5216274	  766.3	  457.8	 7136.0	...
5216275	  766.5	  457.5	 7135.0	...
5216276	  766.4	  457.6	 7135.0	...
5216277	  766.4	  457.5	 7135.0	...
5216278	  765.8	  457.5	 7135.0	...
5216279	  765.2	  458.0	 7136.0	...
5216280	  764.8	  458.7	 7134.0	...
5216281	  764.8	  458.8	 7131.0	...
5216282	  765.1	  458.3	 7127.0	...
5216283	  765.3	  457.9	 7128.0	...
5216284	  765.6	  458.3	 7128.0	...
5216285	  765.6	  458.7	 7128.0	...
5216286	  765.6	  459.1	 7126.0	...
5216287	  765.7	  459.1	 7124.0	...
5216288	  765.7	  459.0	 7126.0	...
5216289	  765.2	  459.1	 7131.0	...
5216290	  764.7	  459.2	 7134.0	...
5216291	  764.3	  459.3	 7133.0	...
5216292	  764.4	  459.2	 7132.0	...
5216293	  764.4	  458.4	 7133.0	...
5216294	  764.4	  457.6	 7134.0	...
5216295	  764.4	  457.4	 7135.0	...
5216296	  764.5	  457.8	 7135.0	...
5216297	  764.6	  458.6	 7131.0	...
5216298	  764.6	  459.0	 7126.0	...
5216299	  764.5	  458.7	 7121.0	...
5216300	  764.6	  457.9	 7120.0	...
5216301	  764.8	  457.1	 7122.0	...
5216302	  765.1	  457.0	 7125.0	...
5216303	  765.5	  457.7	 7129.0	...
5216304	  765.6	  458.4	 7129.0	...
5216305	  765.9	  459.1	 7124.0	...
5216306	  766.1	  459.1	 7119.0	...
5216307	  766.3	  459.0	 7116.0	...
5216308	  766.5	  459.1	 7119.0	...
5216309	  766.6	  459.2	 7123.0	...
5216310	  766.9	  459.2	 7126.0	...
5216311	  767.1	  459.0	 7128.0	...
5216312	  767.3	  458.6	 7128.0	...
5216313	  766.7	  458.1	 7133.0	...
5216314	  765.9	  457.7	 7138.0	...
5216315	  765.1	  457.4	 7138.0	...
5216316	  764.9	  457.1	 7133.0	...
5216317	  764.8	  456.9	 7127.0	...
5216318	  764.9	  457.1	 7127.0	...
5216319	  765.0	  457.3	 7130.0	...
5216320	  765.6	  457.4	 7134.0	...
5216321	  765.8	  457.2	 7136.0	...
5216322	  765.9	  456.9	 7134.0	...
5216323	  765.5	  457.0	 7132.0	...
5216324	  765.1	  457.3	 7132.0	...
5216325	  764.8	  457.4	 7131.0	...
5216326	  764.8	  457.3	 7129.0	...
5216327	  765.1	  457.7	 7128.0	...
5216328	  765.3	  458.3	 7130.0	...
5216329	  765.5	  458.9	 7132.0	...
5216330	  765.6	  458.9	 7134.0	...
5216331	  765.8	  458.8	 7132.0	...
5216332	  765.8	  459.0	 7130.0	...
5216333	  765.8	  459.2	 7136.0	...
5216334	  765.9	  459.2	 7144.0	...
5216335	  766.0	  459.2	 7151.0	...
5216336	  766.1	  459.3	 7151.0	...
5216337	  766.0	  459.1	 7150.0	...
5216338	  765.9	  458.6	 7149.0	...
5216339	  766.0	  458.0	 7148.0	...
5216340	  766.1	  458.0	 7147.0	...
5216341	  766.3	  458.0	 7148.0	...
5216342	  766.6	  457.9	 7149.0	...
5216343	  766.8	  457.6	 7149.0	...
5216344	  766.9	  457.4	 7148.0	...
5216345	  766.7	  457.5	 7146.0	...
5216346	  766.3	  457.7	 7143.0	...
5216347	  765.7	  457.9	 7140.0	...
5216348	  765.1	  457.6	 7137.0	...
5216349	  764.7	  457.1	 7136.0	...
5216350	  765.0	  456.6	 7141.0	...
5216351	  765.4	  456.5	 7147.0	...
5216352	  765.8	  456.1	 7153.0	...
5216353	  765.5	  455.9	 7154.0	...
5216354	  765.2	  455.7	 7155.0	...
5216355	  764.9	  455.8	 7155.0	...
5216356	  764.8	  456.0	 7155.0	...
5216357	  764.6	  456.2	 7154.0	...
5216358	  764.5	  456.3	 7149.0	...
5216359	  764.5	  456.3	 7144.0	...
5216360	  764.6	  456.2	 7140.0	...
5216361	  764.7	  456.2	 7144.0	...
5216362	  765.3	  456.4	 7149.0	...
5216363	  766.0	  456.8	 7152.0	...
5216364	  766.8	  457.2	 7151.0	...
5216365	  767.0	  457.3	 7149.0	...
5216366	  766.8	  457.1	 7149.0	...
5216367	  765.9	  457.1	 7148.0	...
5216368	  765.3	  457.1	 7147.0	...
5216369	  765.4	  457.2	 7146.0	...
5216370	  766.0	  456.4	 7147.0	...
5216371	  766.4	  455.6	 7150.0	...
5216372	  766.5	  455.0	 7153.0	...
5216373	  766.5	  455.1	 7153.0	...
5216374	  766.5	  455.7	 7153.0	...
5216375	  766.5	  456.2	 7153.0	...
5216376	  766.6	  456.5	 7152.0	...
5216377	  766.1	  456.4	 7152.0	...
5216378	  765.6	  456.4	 7149.0	...
5216379	  765.2	  456.5	 7146.0	...
5216380	  765.5	  456.4	 7148.0	...
5216381	  765.8	  456.3	 7153.0	...
5216382	  766.1	  456.3	 7158.0	...
5216383	  766.1	  456.4	 7158.0	...
5216384	  766.5	  456.4	 7159.0	...
5216385	  766.9	  456.1	 7160.0	...
5216386	  767.3	  455.7	 7162.0	...
5216387	  767.7	  455.4	 7163.0	...
5216388	  768.1	  455.2	 7164.0	...
5216389	  768.3	  455.1	 7165.0	...
5216390	  768.0	  455.1	 7167.0	...
5216391	  767.7	  455.2	 7169.0	...
5216392	  767.5	  454.4	 7169.0	...
5216393	  767.1	  453.5	 7169.0	...
5216394	  766.5	  454.0	 7169.0	...
5216395	  765.9	  455.4	 7170.0	...
5216396	  765.4	  455.9	 7169.0	...
5216397	  765.2	  455.0	 7169.0	...
5216398	  765.0	  454.2	 7169.0	...
5216399	  765.0	  454.2	 7169.0	...
5216400	  765.5	  454.2	 7167.0	...
5216401	  765.9	  453.9	 7166.0	...
5216402	  766.3	  453.5	 7166.0	...
5216403	  766.1	  453.1	 7167.0	...
5216404	  765.9	  453.0	 7170.0	...
5216405	  765.4	  452.8	 7173.0	...
5216406	  764.9	  452.8	 7171.0	...
5216407	  764.4	  453.0	 7166.0	...
5216408	  764.5	  453.3	 7162.0	...
5216409	  764.5	  453.6	 7160.0	...
5216410	  765.3	  454.3	 7158.0	...
5216411	  766.7	  454.8	 7161.0	...
5216412	  768.0	  455.1	 7166.0	...
5216413	  767.3	  455.0	 7171.0	...
5216414	  766.1	  455.3	 7171.0	...
5216415	  765.3	  455.6	 7172.0	...
5216416	  765.8	  455.9	 7172.0	...
5216417	  766.4	  455.8	 7174.0	...
5216418	  766.8	  455.6	 7176.0	...
5216419	  767.4	  455.3	 7179.0	...
5216420	  767.7	  454.7	 7180.0	...
5216421	  767.8	  454.2	 7177.0	...
5216422	  767.2	  453.6	 7175.0	...
5216423	  766.8	  453.4	 7173.0	...
5216424	  766.8	  453.7	 7172.0	...
5216425	  766.8	  454.2	 7171.0	...
5216426	  766.7	  454.2	 7171.0	...
5216427	  766.6	  453.6	 7172.0	...
5216428	  766.4	  453.1	 7171.0	...
5216429	  766.1	  453.2	 7171.0	...
5216430	  765.8	  453.3	 7173.0	...
5216431	  765.8	  453.6	 7176.0	...
5216432	  765.6	  453.8	 7179.0	...
5216433	  765.6	  454.0	 7181.0	...
5216434	  765.5	  454.0	 7184.0	...
5216435	  765.5	  453.9	 7186.0	...
5216436	  765.6	  453.8	 7184.0	...
5216437	  765.8	  453.5	 7182.0	...
5216438	  766.3	  453.2	 7181.0	...
5216439	  766.7	  452.9	 7183.0	...
5216440	  767.0	  453.0	 7186.0	...
5216441	  766.8	  453.2	 7186.0	...
5216442	  766.7	  453.4	 7186.0	...
5216443	  766.5	  453.3	 7189.0	...
MSG	5216444 0000 _ Number On
5216444	  766.5	  453.2	 7192.0	...
5216445	  766.3	  453.2	 7189.0	...
5216446	  766.1	  452.9	 7183.0	...
5216447	  765.9	  452.5	 7180.0	...
5216448	  765.8	  452.1	 7182.0	...
5216449	  765.8	  452.0	 7184.0	...
5216450	  766.0	  452.0	 7184.0	...
5216451	  766.1	  452.0	 7184.0	...
5216452	  766.2	  452.1	 7184.0	...
5216453	  766.1	  452.2	 7186.0	...
5216454	  766.2	  452.3	 7189.0	...
5216455	  766.3	  452.2	 7193.0	...
5216456	  766.4	  452.2	 7194.0	...
5216457	  766.5	  452.9	 7194.0	...
5216458	  766.7	  453.6	 7195.0	...
5216459	  766.8	  453.8	 7195.0	...
5216460	  766.8	  453.4	 7196.0	...
5216461	  766.3	  453.2	 7196.0	...
5216462	  765.6	  453.5	 7196.0	...
5216463	  764.9	  453.7	 7197.0	...
5216464	  765.5	  453.5	 7198.0	...
5216465	  766.1	  453.2	 7199.0	...
5216466	  766.6	  452.6	 7200.0	...
5216467	  766.5	  452.2	 7200.0	...
5216468	  766.8	  451.8	 7201.0	...
5216469	  767.0	  452.0	 7201.0	...
5216470	  767.2	  452.2	 7200.0	...
5216471	  767.0	  451.7	 7200.0	...
5216472	  766.6	  451.0	 7201.0	...
5216473	  766.2	  451.4	 7203.0	...
5216474	  766.4	  452.4	 7203.0	...
5216475	  767.0	  452.8	 7204.0	...
5216476	  767.5	  452.3	 7205.0	...
5216477	  766.5	  452.3	 7206.0	...
5216478	  765.5	  452.7	 7207.0	...
5216479	  765.0	  453.1	 7206.0	...
5216480	  765.6	  453.0	 7207.0	...
5216481	  766.2	  453.0	 7208.0	...
5216482	  766.3	  453.2	 7209.0	...
5216483	  766.5	  453.4	 7208.0	...
5216484	  766.7	  453.5	 7211.0	...
5216485	  767.0	  453.6	 7214.0	...
5216486	  767.1	  453.0	 7219.0	...
5216487	  767.1	  452.2	 7222.0	...
5216488	  767.1	  451.5	 7225.0	...
5216489	  767.1	  451.5	 7222.0	...
5216490	  767.3	  451.6	 7217.0	...
5216491	  767.6	  451.5	 7213.0	...
5216492	  767.8	  451.4	 7213.0	...
5216493	  767.8	  451.1	 7212.0	...
5216494	  767.7	  451.1	 7211.0	...
5216495	  767.6	  451.0	 7211.0	...
5216496	  767.5	  451.0	 7215.0	...
5216497	  767.0	  450.7	 7217.0	...
5216498	  766.5	  450.4	 7220.0	...
5216499	  766.2	  450.9	 7220.0	...
5216500	  766.2	  451.2	 7220.0	...
5216501	  766.3	  451.3	 7223.0	...
5216502	  766.3	  450.7	 7225.0	...
5216503	  766.4	  450.6	 7223.0	...
5216504	  766.6	  450.9	 7218.0	...
5216505	  766.7	  451.2	 7213.0	...
5216506	  766.8	  451.3	 7214.0	...
5216507	  767.4	  451.3	 7216.0	...
5216508	  768.1	  451.4	 7216.0	...
5216509	  767.9	  452.2	 7217.0	...
5216510	  767.1	  453.1	 7217.0	...
5216511	  766.1	  452.5	 7217.0	...
5216512	  765.8	  451.2	 7217.0	...
5216513	  765.6	  450.6	 7219.0	...
5216514	  765.5	  451.3	 7221.0	...
5216515	  765.6	  451.9	 7222.0	...
5216516	  765.6	  451.9	 7220.0	...
5216517	  765.5	  451.6	 7219.0	...
5216518	  765.4	  451.3	 7217.0	...
5216519	  765.3	  450.6	 7217.0	...
5216520	  765.3	  450.1	 7220.0	...
5216521	  765.4	  449.9	 7223.0	...
5216522	  765.3	  450.0	 7226.0	...
5216523	  765.1	  450.2	 7226.0	...
5216524	  765.4	  450.3	 7225.0	...
5216525	  765.9	  450.7	 7222.0	...
5216526	  766.4	  451.0	 7222.0	...
5216527	  766.4	  451.4	 7220.0	...
5216528	  766.2	  451.3	 7219.0	...
5216529	  766.0	  451.3	 7222.0	...
5216530	  765.7	  451.3	 7226.0	...
5216531	  765.5	  451.9	 7229.0	...
5216532	  765.8	  452.5	 7228.0	...
5216533	  766.1	  451.3	 7227.0	...
5216534	  766.3	  449.6	 7228.0	...
5216535	  766.1	  448.1	 7228.0	...
5216536	  766.2	  448.4	 7229.0	...
5216537	  766.4	  449.3	 7229.0	...
5216538	  766.5	  449.9	 7231.0	...
5216539	  766.3	  450.5	 7233.0	...
5216540	  766.0	  450.6	 7235.0	...
5216541	  765.7	  450.6	 7232.0	...
5216542	  765.8	  450.6	 7227.0	...
5216543	  765.8	  450.2	 7223.0	...
5216544	  765.5	  450.1	 7223.0	...
5216545	  765.2	  450.1	 7222.0	...
5216546	  765.0	  450.3	 7223.0	...
5216547	  765.2	  450.4	 7223.0	...
5216548	  765.6	  450.2	 7224.0	...
5216549	  765.9	  450.1	 7223.0	...
5216550	  766.2	  449.9	 7223.0	...
5216551	  766.2	  449.8	 7228.0	...
5216552	  765.9	  449.7	 7233.0	...
5216553	  765.5	  449.8	 7238.0	...
5216554	  765.0	  449.8	 7238.0	...
5216555	  765.0	  449.7	 7237.0	...
5216556	  764.9	  449.8	 7237.0	...
5216557	  764.8	  450.1	 7236.0	...
5216558	  764.6	  450.5	 7231.0	...
5216559	  764.4	  450.9	 7226.0	...
5216560	  764.4	  451.2	 7223.0	...
5216561	  765.0	  451.2	 7225.0	...
5216562	  765.9	  451.2	 7228.0	...
5216563	  766.7	  451.2	 7229.0	...
5216564	  766.8	  450.9	 7230.0	...
5216565	  766.8	  450.2	 7233.0	...
5216566	  766.8	  449.6	 7238.0	...
5216567	  766.8	  449.5	 7241.0	...
5216568	  766.9	  450.3	 7240.0	...
5216569	  766.7	  451.0	 7240.0	...
5216570	  766.4	  451.1	 7240.0	...
5216571	  766.3	  450.5	 7240.0	...
5216572	  766.5	  449.8	 7239.0	...
5216573	  766.4	  449.5	 7237.0	...
5216574	  766.2	  449.5	 7236.0	...
5216575	  766.1	  450.7	 7239.0	...
5216576	  766.2	  451.8	 7243.0	...
5216577	  766.1	  452.9	 7247.0	...
5216578	  765.7	  452.3	 7246.0	...
5216579	  765.3	  451.8	 7248.0	...
5216580	  765.4	  451.2	 7250.0	...
5216581	  765.6	  451.1	 7252.0	...
5216582	  765.8	  451.0	 7253.0	...
5216583	  766.0	  451.0	 7254.0	...
5216584	  766.3	  450.9	 7255.0	...
5216585	  766.0	  450.9	 7255.0	...
5216586	  765.6	  450.8	 7256.0	...
5216587	  765.3	  450.3	 7258.0	...
5216588	  765.6	  449.9	 7260.0	...
5216589	  765.8	  449.6	 7260.0	...
5216590	  766.0	  450.1	 7259.0	...
5216591	  766.0	  450.7	 7258.0	...
5216592	  765.8	  451.3	 7256.0	...
5216593	  765.5	  451.4	 7254.0	...
5216594	  765.5	  451.4	 7254.0	...
5216595	  765.8	  451.2	 7253.0	...
5216596	  766.0	  450.8	 7254.0	...
5216597	  766.2	  450.4	 7255.0	...
5216598	  766.3	  450.2	 7257.0	...
5216599	  766.5	  449.7	 7258.0	...
5216600	  766.5	  449.3	 7258.0	...
5216601	  766.6	  449.6	 7255.0	...
5216602	  766.6	  450.4	 7252.0	...
5216603	  766.7	  451.1	 7250.0	...
5216604	  766.8	  450.8	 7252.0	...
5216605	  766.9	  450.6	 7253.0	...
5216606	  767.0	  450.5	 7254.0	...
5216607	  767.1	  450.8	 7256.0	...
5216608	  767.2	  451.1	 7257.0	...
5216609	  767.0	  451.2	 7257.0	...
5216610	  766.7	  451.2	 7256.0	...
5216611	  766.4	  451.4	 7256.0	...
5216612	  766.2	  451.7	 7257.0	...
5216613	  766.7	  451.7	 7257.0	...
5216614	  767.3	  451.6	 7257.0	...
5216615	  767.5	  451.4	 7257.0	...
5216616	  767.2	  451.0	 7257.0	...
5216617	  766.9	  450.6	 7260.0	...
5216618	  766.8	  450.1	 7263.0	...
5216619	  766.8	  449.8	 7261.0	...
5216620	  766.8	  450.3	 7255.0	...
5216621	  766.8	  451.0	 7251.0	...
5216622	  766.7	  451.7	 7253.0	...
5216623	  766.6	  451.7	 7255.0	...
5216624	  766.7	  452.2	 7259.0	...
5216625	  766.6	  452.9	 7264.0	...
5216626	  766.5	  453.5	 7269.0	...
5216627	  766.2	  452.9	 7270.0	...
5216628	  766.0	  452.0	 7271.0	...
5216629	  765.9	  451.2	 7271.0	...
5216630	  765.7	  451.2	 7270.0	...
5216631	  765.6	  451.5	 7269.0	...
5216632	  765.7	  451.8	 7269.0	...
5216633	  765.8	  452.1	 7267.0	...
5216634	  765.8	  452.0	 7266.0	...
5216635	  765.9	  451.9	 7264.0	...
5216636	  766.0	  451.8	 7265.0	...
5216637	  766.1	  451.6	 7265.0	...
5216638	  766.2	  451.4	 7266.0	...
5216639	  766.1	  451.3	 7267.0	...
5216640	  765.9	  451.5	 7267.0	...
5216641	  765.7	  451.7	 7269.0	...
5216642	  765.7	  451.8	 7272.0	...
5216643	  765.8	  451.9	 7274.0	...
5216644	  766.0	  452.2	 7274.0	...
5216645	  766.1	  452.5	 7275.0	...
5216646	  766.2	  452.7	 7276.0	...
5216647	  766.2	  452.6	 7271.0	...
5216648	  766.3	  452.7	 7267.0	...
5216649	  766.1	  452.9	 7264.0	...
5216650	  765.7	  453.0	 7267.0	...
5216651	  765.5	  452.8	 7269.0	...
5216652	  765.2	  452.7	 7269.0	...
5216653	  765.1	  452.7	 7268.0	...
5216654	  764.9	  452.8	 7267.0	...
5216655	  765.1	  453.1	 7266.0	...
5216656	  765.5	  453.3	 7265.0	...
5216657	  766.0	  453.4	 7265.0	...
5216658	  766.4	  453.3	 7266.0	...
5216659	  766.4	  453.0	 7270.0	...
5216660	  766.4	  452.7	 7275.0	...
5216661	  766.5	  452.9	 7280.0	...
5216662	  766.6	  453.3	 7281.0	...
5216663	  766.5	  453.0	 7282.0	...
5216664	  766.4	  452.4	 7286.0	...
5216665	  765.8	  451.8	 7289.0	...
5216666	  765.3	  452.1	 7291.0	...
5216667	  764.8	  452.5	 7291.0	...
5216668	  764.9	  452.8	 7292.0	...
5216669	  765.2	  452.9	 7290.0	...
5216670	  765.4	  452.7	 7289.0	...
5216671	  765.7	  452.4	 7288.0	...
5216672	  766.0	  452.3	 7289.0	...
5216673	  766.3	  452.2	 7288.0	...
5216674	  765.9	  452.1	 7287.0	...
5216675	  765.5	  452.2	 7288.0	...
5216676	  765.1	  452.4	 7288.0	...
5216677	  765.2	  452.5	 7287.0	...
5216678	  765.1	  452.5	 7286.0	...
5216679	  764.9	  452.6	 7288.0	...
5216680	  765.5	  452.5	 7291.0	...
5216681	  766.3	  452.4	 7294.0	...
5216682	  766.0	  453.4	 7295.0	...
5216683	  765.0	  454.4	 7294.0	...
5216684	  765.3	  455.3	 7291.0	...
5216685	  766.6	  455.1	 7289.0	...
5216686	  767.5	  454.2	 7290.0	...
5216687	  767.2	  453.3	 7291.0	...
5216688	  767.0	  452.6	 7293.0	...
5216689	  767.2	  452.8	 7295.0	...
5216690	  767.3	  453.1	 7295.0	...
5216691	  767.4	  453.1	 7296.0	...
5216692	  767.4	  453.0	 7297.0	...
5216693	  767.4	  452.8	 7296.0	...
5216694	  767.7	  452.5	 7294.0	...
5216695	  767.9	  452.3	 7293.0	...
5216696	  767.5	  452.4	 7294.0	...
5216697	  766.3	  452.3	 7296.0	...
5216698	  765.0	  452.2	 7296.0	...
5216699	  764.4	  452.3	 7293.0	...
5216700	  764.3	  453.0	 7289.0	...
5216701	  765.1	  453.5	 7291.0	...
5216702	  766.1	  453.7	 7296.0	...
5216703	  766.9	  453.6	 7300.0	...
5216704	  766.4	  453.6	 7300.0	...
5216705	  765.9	  453.6	 7300.0	...
5216706	  765.4	  453.6	 7299.0	...
5216707	  765.2	  453.4	 7298.0	...
5216708	  765.3	  453.4	 7297.0	...
5216709	  765.5	  453.6	 7296.0	...
5216710	  765.6	  453.8	 7296.0	...
5216711	  765.6	  453.6	 7295.0	...
5216712	  765.7	  453.2	 7294.0	...
5216713	  765.8	  452.7	 7293.0	...
5216714	  765.8	  452.6	 7292.0	...
5216715	  766.6	  452.8	 7295.0	...
5216716	  767.3	  453.0	 7299.0	...
5216717	  768.0	  453.0	 7303.0	...
5216718	  767.9	  452.6	 7304.0	...
5216719	  767.4	  452.4	 7301.0	...
5216720	  766.7	  452.4	 7299.0	...
5216721	  766.0	  452.5	 7298.0	...
5216722	  765.4	  452.6	 7300.0	...
5216723	  765.2	  452.6	 7298.0	...
5216724	  765.1	  452.6	 7296.0	...
5216725	  765.4	  452.6	 7299.0	...
5216726	  765.7	  452.5	 7305.0	...
5216727	  765.8	  452.4	 7309.0	...
5216728	  765.7	  452.2	 7307.0	...
5216729	  765.6	  452.7	 7307.0	...
5216730	  765.5	  453.3	 7307.0	...
5216731	  765.4	  453.7	 7307.0	...
5216732	  765.4	  453.6	 7307.0	...
5216733	  765.6	  453.5	 7306.0	...
5216734	  766.0	  453.9	 7307.0	...
5216735	  766.5	  454.0	 7307.0	...
5216736	  767.0	  454.3	 7307.0	...
5216737	  767.4	  454.6	 7309.0	...
5216738	  767.4	  453.8	 7311.0	...
5216739	  767.2	  452.8	 7311.0	...
5216740	  767.0	  452.5	 7309.0	...
5216741	  766.7	  453.2	 7308.0	...
5216742	  766.5	  453.4	 7308.0	...
5216743	  766.5	  452.8	 7311.0	...
5216744	  766.7	  452.3	 7313.0	...
MSG	5216745 0000 _ Number Off
5216745	  766.5	  452.4	 7315.0	...
5216746	  765.9	  452.3	 7316.0	...
5216747	  765.8	  452.2	 7317.0	...
5216748	  766.9	  451.8	 7318.0	...
5216749	  768.1	  452.1	 7319.0	...
5216750	  768.6	  452.4	 7320.0	...
5216751	  767.8	  452.4	 7315.0	...
5216752	  766.8	  452.1	 7311.0	...
5216753	  766.2	  452.3	 7309.0	...
5216754	  766.2	  453.0	 7312.0	...
5216755	  766.2	  453.8	 7314.0	...
5216756	  766.2	  454.0	 7314.0	...
5216757	  766.2	  453.6	 7314.0	...
5216758	  766.2	  453.0	 7317.0	...
5216759	  766.3	  452.6	 7320.0	...
5216760	  766.5	  452.6	 7323.0	...
5216761	  767.3	  452.6	 7325.0	...
5216762	  768.2	  452.5	 7324.0	...
5216763	  768.8	  452.4	 7322.0	...
5216764	  768.3	  452.0	 7319.0	...
5216765	  767.4	  451.7	 7318.0	...
5216766	  766.7	  451.4	 7316.0	...
5216767	  766.3	  451.9	 7315.0	...
5216768	  766.3	  452.6	 7314.0	...
5216769	  766.7	  453.1	 7315.0	...
5216770	  767.0	  453.1	 7320.0	...
5216771	  767.4	  452.8	 7325.0	...
5216772	  766.6	  452.1	 7324.0	...
5216773	  765.9	  451.6	 7320.0	...
5216774	  765.7	  450.9	 7314.0	...
5216775	  766.2	  450.7	 7313.0	...
5216776	  767.0	  450.8	 7312.0	...
5216777	  767.3	  451.4	 7313.0	...
5216778	  767.4	  452.0	 7312.0	...
5216779	  767.0	  452.1	 7312.0	...
5216780	  766.6	  452.0	 7311.0	...
5216781	  766.6	  451.9	 7313.0	...
5216782	  767.8	  451.9	 7315.0	...
5216783	  769.0	  451.8	 7322.0	...
5216784	  769.7	  451.8	 7329.0	...
5216785	  769.1	  451.7	 7334.0	...
5216786	  768.1	  451.7	 7336.0	...
5216787	  767.4	  451.7	 7339.0	...
5216788	  767.3	  451.6	 7340.0	...
5216789	  767.6	  451.5	 7339.0	...
5216790	  768.0	  451.5	 7337.0	...
5216791	  768.1	  451.5	 7337.0	...
5216792	  768.3	  451.5	 7338.0	...
5216793	  768.4	  451.5	 7340.0	...
5216794	  768.2	  451.5	 7341.0	...
5216795	  767.9	  451.1	 7340.0	...
5216796	  767.9	  450.7	 7339.0	...
5216797	  768.2	  450.8	 7337.0	...
5216798	  768.5	  451.3	 7335.0	...
5216799	  768.6	  451.7	 7334.0	...
5216800	  768.5	  451.5	 7335.0	...
5216801	  768.4	  451.2	 7337.0	...
5216802	  768.4	  451.1	 7338.0	...
5216803	  768.1	  451.1	 7338.0	...
5216804	  767.8	  451.5	 7338.0	...
5216805	  767.8	  451.9	 7338.0	...
5216806	  768.1	  452.2	 7338.0	...
5216807	  768.4	  451.8	 7342.0	...
5216808	  768.5	  451.5	 7346.0	...
5216809	  768.6	  451.3	 7350.0	...
5216810	  768.6	  451.3	 7346.0	...
5216811	  767.6	  450.7	 7343.0	...
5216812	  766.5	  450.0	 7343.0	...
5216813	  766.1	  449.0	 7347.0	...
5216814	  766.7	  448.7	 7351.0	...
5216815	  767.2	  448.6	 7349.0	...
5216816	  767.2	  448.8	 7348.0	...
5216817	  767.6	  449.4	 7350.0	...
5216818	  768.0	  449.7	 7353.0	...
5216819	  768.3	  449.8	 7356.0	...
5216820	  768.1	  449.6	 7357.0	...
5216821	  768.1	  450.4	 7357.0	...
5216822	  768.3	  451.2	 7358.0	...
5216823	  768.6	  451.4	 7358.0	...
5216824	  768.7	  450.9	 7358.0	...
5216825	  768.6	  450.5	 7359.0	...
5216826	  768.1	  450.9	 7359.0	...
5216827	  767.6	  451.1	 7358.0	...
5216828	  767.2	  451.1	 7358.0	...
5216829	  767.2	  451.2	 7360.0	...
5216830	  767.3	  451.2	 7363.0	...
5216831	  767.1	  451.0	 7366.0	...
5216832	  767.0	  450.7	 7366.0	...
5216833	  766.9	  450.4	 7366.0	...
5216834	  766.8	  450.2	 7366.0	...
5216835	  766.6	  450.3	 7366.0	...
5216836	  766.5	  450.2	 7370.0	...
5216837	  766.5	  450.2	 7374.0	...
5216838	  766.7	  450.3	 7375.0	...
5216839	  766.7	  450.5	 7371.0	...
5216840	  766.7	  450.7	 7368.0	...
5216841	  766.9	  450.7	 7368.0	...
5216842	  767.3	  450.7	 7371.0	...
5216843	  767.6	  450.7	 7373.0	...
5216844	  767.8	  450.9	 7374.0	...
5216845	  767.8	  451.1	 7374.0	...
5216846	  767.6	  451.1	 7375.0	...
5216847	  767.3	  450.8	 7375.0	...
5216848	  766.8	  450.7	 7375.0	...
5216849	  766.7	  450.7	 7375.0	...
5216850	  767.0	  451.0	 7373.0	...
5216851	  767.6	  451.1	 7372.0	...
5216852	  768.1	  451.6	 7374.0	...
5216853	  768.3	  451.9	 7375.0	...
5216854	  768.7	  451.8	 7377.0	...
5216855	  769.1	  451.3	 7376.0	...
5216856	  769.0	  450.6	 7377.0	...
5216857	  768.4	  449.9	 7378.0	...
5216858	  767.9	  449.3	 7378.0	...
5216859	  767.6	  449.0	 7381.0	...
5216860	  767.5	  449.5	 7385.0	...
5216861	  767.7	  449.9	 7389.0	...
5216862	  768.1	  449.7	 7389.0	...
5216863	  768.4	  449.3	 7390.0	...
5216864	  768.3	  448.9	 7390.0	...
5216865	  768.3	  448.8	 7390.0	...
5216866	  768.5	  448.5	 7392.0	...
5216867	  768.6	  448.2	 7393.0	...
5216868	  768.7	  448.4	 7391.0	...
5216869	  768.5	  448.9	 7388.0	...
5216870	  768.6	  448.6	 7386.0	...
5216871	  768.6	  447.8	 7387.0	...
5216872	  768.6	  447.0	 7389.0	...
5216873	  767.6	  447.1	 7391.0	...
5216874	  767.0	  447.7	 7394.0	...
5216875	  766.9	  448.4	 7396.0	...
5216876	  767.9	  448.9	 7398.0	...
5216877	  768.4	  448.7	 7400.0	...
5216878	  767.5	  448.5	 7402.0	...
5216879	  766.4	  448.5	 7402.0	...
5216880	  765.2	  449.0	 7401.0	...
5216881	  765.2	  449.3	 7400.0	...
5216882	  765.3	  449.5	 7401.0	...
5216883	  765.8	  449.6	 7404.0	...
5216884	  766.3	  449.7	 7407.0	...
5216885	  766.7	  449.6	 7407.0	...
5216886	  766.5	  449.5	 7404.0	...
5216887	  766.2	  450.0	 7402.0	...
5216888	  766.7	  450.5	 7403.0	...
5216889	  767.4	  450.1	 7405.0	...
5216890	  767.9	  449.3	 7407.0	...
5216891	  767.6	  448.5	 7408.0	...
5216892	  767.4	  449.1	 7409.0	...
5216893	  767.4	  449.7	 7406.0	...
5216894	  767.2	  450.3	 7402.0	...
5216895	  767.1	  450.3	 7398.0	...
5216896	  766.9	  449.5	 7399.0	...
5216897	  766.9	  448.6	 7401.0	...
5216898	  766.9	  447.8	 7403.0	...
5216899	  767.0	  447.8	 7402.0	...
5216900	  767.2	  448.2	 7401.0	...
5216901	  767.1	  448.3	 7405.0	...
5216902	  766.9	  448.5	 7409.0	...
5216903	  766.8	  448.5	 7413.0	...
5216904	  766.7	  448.9	 7414.0	...
5216905	  766.6	  449.2	 7414.0	...
5216906	  766.4	  449.2	 7416.0	...
5216907	  766.3	  449.2	 7417.0	...
5216908	  766.2	  449.0	 7419.0	...
5216909	  766.1	  448.8	 7421.0	...
5216910	  766.0	  449.1	 7421.0	...
5216911	  766.2	  449.3	 7418.0	...
5216912	  766.4	  449.7	 7414.0	...
5216913	  766.5	  449.0	 7410.0	...
5216914	  766.4	  448.5	 7411.0	...
5216915	  766.4	  448.0	 7413.0	...
5216916	  766.4	  448.0	 7416.0	...
5216917	  766.3	  447.7	 7417.0	...
5216918	  766.2	  447.4	 7418.0	...
5216919	  766.5	  447.3	 7418.0	...
5216920	  766.8	  447.4	 7418.0	...
5216921	  767.7	  447.5	 7419.0	...
5216922	  768.4	  447.3	 7420.0	...
5216923	  768.4	  447.4	 7420.0	...
5216924	  767.7	  447.5	 7420.0	...
5216925	  767.0	  447.6	 7419.0	...
5216926	  767.0	  447.5	 7419.0	...
5216927	  767.8	  447.4	 7418.0	...
5216928	  768.5	  447.4	 7422.0	...
5216929	  768.7	  447.4	 7425.0	...
5216930	  768.2	  447.4	 7429.0	...
5216931	  767.2	  447.4	 7430.0	...
5216932	  766.7	  447.5	 7431.0	...
5216933	  766.2	  447.6	 7431.0	...
5216934	  766.0	  447.6	 7431.0	...
5216935	  765.9	  447.6	 7431.0	...
5216936	  766.5	  447.5	 7432.0	...
5216937	  767.1	  447.3	 7432.0	...
5216938	  767.8	  447.4	 7431.0	...
5216939	  767.9	  447.7	 7429.0	...
5216940	  768.1	  447.9	 7429.0	...
5216941	  768.2	  448.3	 7432.0	...
5216942	  768.4	  448.5	 7437.0	...
5216943	  768.4	  448.0	 7441.0	...
5216944	  767.7	  447.3	 7440.0	...
5216945	  766.9	  446.6	 7438.0	...
5216946	  766.3	  446.7	 7437.0	...
5216947	  766.0	  447.1	 7438.0	...
5216948	  765.7	  447.6	 7438.0	...
5216949	  765.9	  447.7	 7439.0	...
5216950	  766.3	  447.4	 7440.0	...
5216951	  766.7	  447.1	 7443.0	...
5216952	  767.1	  447.0	 7446.0	...
5216953	  767.5	  446.9	 7449.0	...
5216954	  767.7	  446.6	 7446.0	...
5216955	  767.4	  446.3	 7444.0	...
5216956	  766.9	  446.1	 7441.0	...
5216957	  766.6	  446.0	 7442.0	...
MSG	5216958 0000 _ Number On
5216958	  767.0	  445.9	 7443.0	...
5216959	  767.7	  446.0	 7446.0	...
5216960	  768.3	  445.8	 7451.0	...
5216961	  768.3	  445.7	 7452.0	...
5216962	  768.5	  446.4	 7452.0	...
5216963	  768.7	  447.3	 7452.0	...
5216964	  768.8	  448.1	 7458.0	...
5216965	  768.7	  448.0	 7464.0	...
5216966	  768.6	  447.2	 7463.0	...
5216967	  768.6	  446.4	 7458.0	...
5216968	  768.6	  445.9	 7454.0	...
5216969	  768.5	  446.2	 7456.0	...
5216970	  768.4	  446.3	 7458.0	...
5216971	  768.3	  446.4	 7462.0	...
5216972	  768.4	  446.6	 7466.0	...
5216973	  768.6	  446.9	 7469.0	...
5216974	  768.8	  447.2	 7470.0	...
5216975	  769.0	  447.7	 7471.0	...
5216976	  769.1	  448.2	 7473.0	...
5216977	  769.0	  448.6	 7472.0	...
5216978	  769.4	  448.5	 7471.0	...
5216979	  769.8	  448.4	 7469.0	...
5216980	  769.5	  448.5	 7467.0	...
5216981	  768.9	  448.2	 7465.0	...
5216982	  768.2	  448.0	 7463.0	...
5216983	  768.3	  447.8	 7464.0	...
5216984	  768.5	  448.2	 7465.0	...
5216985	  768.7	  448.6	 7465.0	...
5216986	  768.9	  448.8	 7466.0	...
5216987	  768.8	  448.7	 7466.0	...
5216988	  768.7	  448.4	 7466.0	...
5216989	  768.4	  448.1	 7471.0	...
5216990	  768.1	  448.1	 7476.0	...
5216991	  767.6	  448.3	 7482.0	...
5216992	  767.2	  448.7	 7482.0	...
5216993	  767.2	  448.9	 7483.0	...
5216994	  767.5	  449.1	 7484.0	...
5216995	  768.2	  448.7	 7484.0	...
5216996	  768.5	  448.0	 7484.0	...
5216997	  768.1	  447.4	 7483.0	...
5216998	  767.4	  447.3	 7483.0	...
5216999	  766.4	  447.6	 7483.0	...
5217000	  766.1	  447.6	 7483.0	...
5217001	  765.9	  447.7	 7482.0	...
5217002	  766.1	  447.7	 7483.0	...
5217003	  766.4	  447.7	 7484.0	...
5217004	  766.8	  447.6	 7486.0	...
5217005	  767.1	  447.6	 7486.0	...
5217006	  767.2	  447.6	 7486.0	...
5217007	  767.2	  447.5	 7488.0	...
5217008	  767.1	  447.3	 7491.0	...
5217009	  767.0	  446.9	 7489.0	...
5217010	  766.8	  446.5	 7484.0	...
5217011	  766.6	  446.3	 7481.0	...
5217012	  766.7	  446.2	 7485.0	...
5217013	  766.8	  446.4	 7489.0	...
5217014	  766.7	  447.0	 7490.0	...
5217015	  766.4	  447.6	 7488.0	...
5217016	  767.0	  447.8	 7487.0	...
5217017	  767.9	  447.8	 7488.0	...
5217018	  769.2	  447.7	 7491.0	...
5217019	  769.5	  447.6	 7492.0	...
5217020	  768.7	  447.4	 7492.0	...
5217021	  767.7	  447.2	 7492.0	...
5217022	  767.0	  447.7	 7493.0	...
5217023	  767.4	  448.3	 7493.0	...
5217024	  768.0	  448.5	 7494.0	...
5217025	  767.9	  448.1	 7494.0	...
5217026	  767.7	  447.4	 7495.0	...
5217027	  767.2	  447.0	 7495.0	...
5217028	  767.0	  446.7	 7496.0	...
5217029	  767.5	  446.6	 7496.0	...
5217030	  768.1	  446.4	 7495.0	...
5217031	  768.6	  446.9	 7495.0	...
5217032	  768.4	  447.6	 7494.0	...
5217033	  768.1	  448.0	 7498.0	...
5217034	  768.3	  447.8	 7502.0	...
5217035	  768.4	  447.7	 7505.0	...
5217036	  768.2	  447.9	 7504.0	...
5217037	  767.7	  447.7	 7503.0	...
5217038	  767.3	  447.1	 7503.0	...
5217039	  767.4	  446.5	 7503.0	...
5217040	  767.5	  446.2	 7503.0	...
5217041	  766.9	  446.2	 7500.0	...
5217042	  766.4	  446.7	 7496.0	...
5217043	  766.0	  447.3	 7493.0	...
5217044	  766.3	  447.8	 7493.0	...
5217045	  766.7	  447.9	 7494.0	...
5217046	  766.9	  447.9	 7493.0	...
5217047	  767.1	  448.0	 7493.0	...
5217048	  767.2	  447.9	 7493.0	...
5217049	  767.4	  447.9	 7495.0	...
5217050	  767.5	  447.6	 7496.0	...
5217051	  767.5	  447.0	 7497.0	...
5217052	  767.5	  446.4	 7497.0	...
5217053	  767.6	  446.5	 7497.0	...
5217054	  767.8	  447.1	 7497.0	...
5217055	  768.0	  447.7	 7497.0	...
5217056	  768.2	  448.0	 7498.0	...
5217057	  768.5	  448.0	 7502.0	...
5217058	  768.7	  448.2	 7506.0	...
5217059	  768.7	  448.3	 7507.0	...
5217060	  768.6	  448.1	 7506.0	...
5217061	  768.6	  447.9	 7508.0	...
5217062	  768.8	  447.6	 7509.0	...
5217063	  769.1	  447.5	 7511.0	...
5217064	  768.7	  447.4	 7509.0	...
5217065	  768.2	  447.9	 7508.0	...
5217066	  767.7	  448.9	 7508.0	...
5217067	  767.8	  449.7	 7508.0	...
5217068	  767.5	  450.1	 7509.0	...
5217069	  767.2	  449.9	 7510.0	...
5217070	  766.6	  449.0	 7512.0	...
5217071	  766.4	  448.0	 7511.0	...
5217072	  766.2	  447.2	 7510.0	...
5217073	  766.3	  447.6	 7509.0	...
5217074	  766.5	  448.1	 7512.0	...
5217075	  767.1	  448.5	 7516.0	...
5217076	  767.6	  448.7	 7519.0	...
5217077	  768.0	  448.8	 7518.0	...
5217078	  767.7	  449.1	 7518.0	...
5217079	  767.5	  449.3	 7518.0	...
5217080	  767.3	  449.5	 7518.0	...
5217081	  767.6	  449.4	 7519.0	...
5217082	  767.8	  449.2	 7520.0	...
5217083	  767.9	  449.0	 7521.0	...
5217084	  767.8	  449.0	 7522.0	...
5217085	  767.7	  449.2	 7522.0	...
5217086	  767.8	  449.4	 7519.0	...
5217087	  768.1	  449.4	 7516.0	...
5217088	  768.9	  448.9	 7512.0	...
5217089	  769.5	  448.6	 7513.0	...
5217090	  769.7	  448.0	 7516.0	...
5217091	  769.4	  448.0	 7518.0	...
5217092	  769.2	  448.0	 7520.0	...
5217093	  769.3	  448.4	 7519.0	...
5217094	  769.4	  448.6	 7519.0	...
5217095	  769.3	  448.8	 7519.0	...
5217096	  768.5	  449.1	 7518.0	...
5217097	  767.6	  449.2	 7518.0	...
5217098	  767.0	  448.9	 7518.0	...
5217099	  767.1	  448.4	 7519.0	...
5217100	  767.1	  447.9	 7520.0	...
5217101	  767.1	  447.8	 7520.0	...
5217102	  767.1	  447.7	 7521.0	...
5217103	  767.1	  447.7	 7522.0	...
5217104	  766.9	  447.9	 7521.0	...
5217105	  766.8	  448.1	 7519.0	...
5217106	  766.7	  448.4	 7518.0	...
5217107	  767.1	  448.6	 7517.0	...
5217108	  767.5	  448.3	 7521.0	...
5217109	  767.8	  448.0	 7525.0	...
5217110	  767.9	  447.7	 7529.0	...
5217111	  768.0	  447.6	 7530.0	...
5217112	  768.2	  447.7	 7531.0	...
5217113	  768.4	  447.9	 7531.0	...
5217114	  768.7	  448.4	 7529.0	...
5217115	  768.2	  448.9	 7526.0	...
5217116	  767.6	  448.7	 7523.0	...
5217117	  766.8	  448.2	 7522.0	...
5217118	  767.0	  447.9	 7522.0	...
5217119	  767.2	  448.2	 7524.0	...
5217120	  767.4	  448.5	 7525.0	...
5217121	  767.2	  448.5	 7523.0	...
5217122	  766.9	  448.4	 7522.0	...
5217123	  766.6	  448.2	 7517.0	...
5217124	  766.5	  447.9	 7515.0	...
5217125	  766.3	  448.0	 7512.0	...
5217126	  766.2	  448.4	 7511.0	...
5217127	  766.6	  448.2	 7513.0	...
5217128	  767.3	  447.8	 7513.0	...
5217129	  768.1	  447.3	 7514.0	...
5217130	  768.3	  447.4	 7513.0	...
5217131	  768.2	  447.4	 7512.0	...
5217132	  768.3	  447.1	 7511.0	...
5217133	  768.3	  446.7	 7513.0	...
5217134	  768.5	  447.3	 7516.0	...
5217135	  768.4	  448.3	 7521.0	...
5217136	  768.4	  448.8	 7524.0	...
5217137	  768.4	  448.3	 7525.0	...
5217138	  768.3	  447.8	 7523.0	...
5217139	  768.3	  447.8	 7523.0	...
5217140	  768.3	  447.3	 7523.0	...
5217141	  768.3	  446.9	 7522.0	...
5217142	  768.3	  446.5	 7521.0	...
5217143	  768.4	  446.5	 7521.0	...
5217144	  768.3	  446.5	 7521.0	...
5217145	  768.1	  446.5	 7521.0	...
5217146	  768.0	  447.2	 7521.0	...
5217147	  768.0	  447.9	 7521.0	...
5217148	  768.5	  448.2	 7522.0	...
5217149	  768.8	  447.8	 7523.0	...
5217150	  769.4	  447.3	 7523.0	...
5217151	  769.6	  447.2	 7523.0	...
5217152	  769.7	  447.3	 7524.0	...
5217153	  769.5	  447.5	 7526.0	...
5217154	  769.4	  447.7	 7527.0	...
5217155	  769.4	  447.8	 7527.0	...
5217156	  769.4	  447.9	 7526.0	...
5217157	  769.2	  448.2	 7525.0	...
5217158	  768.9	  448.4	 7526.0	...
5217159	  768.8	  448.9	 7527.0	...
5217160	  768.5	  449.4	 7530.0	...
5217161	  768.3	  449.7	 7531.0	...
5217162	  768.0	  449.4	 7532.0	...
5217163	  767.9	  448.9	 7531.0	...
5217164	  767.9	  448.5	 7531.0	...
5217165	  767.6	  448.3	 7529.0	...
5217166	  767.3	  447.8	 7527.0	...
5217167	  767.3	  447.6	 7528.0	...
5217168	  768.1	  447.2	 7531.0	...
5217169	  768.8	  447.1	 7535.0	...
5217170	  769.2	  447.1	 7532.0	...
5217171	  769.1	  447.5	 7527.0	...
5217172	  768.7	  448.0	 7523.0	...
5217173	  768.5	  448.4	 7522.0	...
5217174	  768.1	  448.6	 7521.0	...
5217175	  767.9	  448.6	 7522.0	...
5217176	  767.7	  448.5	 7523.0	...
5217177	  768.3	  448.3	 7523.0	...
5217178	  768.8	  448.1	 7524.0	...
5217179	  769.2	  447.8	 7529.0	...
5217180	  769.0	  447.7	 7533.0	...
5217181	  769.0	  447.5	 7537.0	...
5217182	  769.0	  447.1	 7539.0	...
5217183	  769.1	  446.7	 7541.0	...
5217184	  769.0	  446.7	 7543.0	...
5217185	  769.0	  447.1	 7544.0	...
5217186	  769.1	  447.5	 7546.0	...
5217187	  768.9	  447.6	 7542.0	...
5217188	  768.4	  447.4	 7538.0	...
5217189	  768.0	  447.2	 7536.0	...
5217190	  767.7	  446.9	 7538.0	...
5217191	  767.9	  446.5	 7541.0	...
5217192	  768.0	  446.1	 7542.0	...
5217193	  768.1	  445.4	 7543.0	...
5217194	  768.3	  445.0	 7543.0	...
5217195	  768.5	  444.6	 7543.0	...
5217196	  768.3	  444.5	 7544.0	...
5217197	  768.2	  445.4	 7545.0	...
5217198	  768.2	  446.6	 7545.0	...
5217199	  768.3	  447.7	 7546.0	...
5217200	  768.1	  447.9	 7544.0	...
5217201	  767.8	  448.1	 7542.0	...
5217202	  767.7	  448.3	 7539.0	...
5217203	  767.9	  448.3	 7542.0	...
5217204	  768.1	  447.9	 7544.0	...
5217205	  768.0	  447.5	 7547.0	...
5217206	  767.9	  447.1	 7548.0	...
5217207	  768.2	  447.2	 7545.0	...
5217208	  768.6	  447.2	 7542.0	...
5217209	  768.9	  447.0	 7539.0	...
5217210	  768.9	  446.8	 7541.0	...
5217211	  768.9	  446.5	 7544.0	...
5217212	  768.9	  446.5	 7547.0	...
5217213	  768.8	  446.1	 7547.0	...
5217214	  768.4	  445.7	 7548.0	...
5217215	  768.2	  446.2	 7546.0	...
5217216	  768.4	  447.1	 7544.0	...
5217217	  768.9	  448.0	 7542.0	...
5217218	  769.1	  447.8	 7543.0	...
5217219	  768.9	  447.4	 7545.0	...
5217220	  768.7	  447.1	 7546.0	...
5217221	  768.6	  447.2	 7546.0	...
5217222	  768.5	  447.2	 7546.0	...
5217223	  768.5	  447.2	 7545.0	...
5217224	  768.5	  447.5	 7544.0	...
5217225	  768.4	  447.8	 7544.0	...
5217226	  768.2	  448.2	 7542.0	...
5217227	  768.0	  448.0	 7541.0	...
5217228	  768.3	  447.6	 7543.0	...
5217229	  768.7	  447.2	 7547.0	...
5217230	  769.0	  446.8	 7550.0	...
5217231	  768.8	  446.7	 7550.0	...
5217232	  769.1	  446.7	 7550.0	...
5217233	  769.6	  446.9	 7548.0	...
5217234	  770.0	  447.2	 7545.0	...
5217235	  769.7	  447.3	 7543.0	...
5217236	  768.9	  447.5	 7547.0	...
5217237	  768.3	  447.5	 7553.0	...
5217238	  767.8	  447.4	 7555.0	...
5217239	  768.0	  447.1	 7551.0	...
5217240	  768.6	  446.8	 7547.0	...
5217241	  769.3	  446.8	 7547.0	...
5217242	  769.8	  446.6	 7547.0	...
5217243	  769.8	  446.2	 7547.0	...
5217244	  769.5	  446.3	 7548.0	...
5217245	  769.4	  446.5	 7548.0	...
5217246	  769.3	  446.8	 7547.0	...
5217247	  769.6	  446.7	 7546.0	...
5217248	  769.9	  446.7	 7550.0	...
5217249	  770.2	  447.2	 7555.0	...
5217250	  770.2	  447.8	 7559.0	...
5217251	  770.2	  448.3	 7559.0	...
5217252	  770.3	  448.2	 7559.0	...
5217253	  770.4	  448.1	 7559.0	...
5217254	  769.9	  448.1	 7559.0	...
5217255	  769.4	  448.1	 7559.0	...
5217256	  768.9	  448.2	 7559.0	...
5217257	  769.0	  447.5	 7559.0	...
5217258	  769.4	  447.2	 7559.0	...
5217259	  769.8	  446.8	 7560.0	...
5217260	  770.2	  447.1	 7561.0	...
5217261	  770.4	  447.1	 7560.0	...
MSG	5217262 0000 _ Number Off
5217262	  770.5	  447.1	 7557.0	...
5217263	  770.3	  447.3	 7559.0	...
5217264	  770.2	  447.7	 7563.0	...
5217265	  770.1	  448.0	 7562.0	...
5217266	  770.1	  447.8	 7558.0	...
5217267	  769.9	  447.4	 7554.0	...
5217268	  769.7	  446.9	 7555.0	...
5217269	  769.7	  447.2	 7556.0	...
5217270	  769.8	  447.6	 7557.0	...
5217271	  769.9	  447.9	 7557.0	...
5217272	  770.0	  447.8	 7561.0	...
5217273	  770.1	  448.0	 7565.0	...
5217274	  770.0	  448.1	 7570.0	...
5217275	  769.5	  448.4	 7564.0	...
5217276	  769.1	  448.6	 7559.0	...
5217277	  769.4	  448.7	 7561.0	...
5217278	  770.1	  448.4	 7568.0	...
5217279	  770.7	  448.1	 7572.0	...
5217280	  770.7	  447.9	 7568.0	...
5217281	  770.8	  447.8	 7564.0	...
5217282	  771.1	  447.6	 7563.0	...
5217283	  771.5	  447.4	 7561.0	...
5217284	  771.7	  447.3	 7560.0	...
5217285	  770.9	  447.4	 7560.0	...
5217286	  770.2	  447.5	 7559.0	...
5217287	  769.6	  447.0	 7559.0	...
5217288	  769.9	  446.3	 7560.0	...
5217289	  770.0	  445.4	 7560.0	...
5217290	  770.1	  445.0	 7561.0	...
5217291	  770.0	  444.5	 7561.0	...
5217292	  769.9	  444.4	 7562.0	...
5217293	  770.0	  445.3	 7562.0	...
5217294	  770.3	  446.2	 7563.0	...
5217295	  770.6	  446.9	 7565.0	...
5217296	  770.8	  446.6	 7569.0	...
5217297	  770.5	  446.3	 7573.0	...
5217298	  770.1	  446.4	 7575.0	...
5217299	  769.7	  446.8	 7576.0	...
5217300	  769.6	  447.0	 7575.0	...
5217301	  769.5	  447.2	 7574.0	...
5217302	  769.4	  447.3	 7572.0	...
5217303	  769.7	  447.0	 7571.0	...
5217304	  770.0	  446.1	 7571.0	...
5217305	  770.4	  445.3	 7574.0	...
5217306	  770.6	  444.8	 7577.0	...
5217307	  770.9	  445.0	 7576.0	...
5217308	  771.0	  444.9	 7568.0	...
5217309	  771.1	  444.7	 7561.0	...
5217310	  771.1	  444.9	 7562.0	...
5217311	  771.1	  445.4	 7569.0	...
5217312	  771.4	  446.0	 7576.0	...
5217313	  771.6	  446.1	 7578.0	...
5217314	  771.0	  446.1	 7575.0	...
5217315	  770.2	  445.8	 7573.0	...
5217316	  769.4	  445.4	 7572.0	...
5217317	  769.5	  445.2	 7574.0	...
5217318	  769.7	  445.2	 7575.0	...
5217319	  769.9	  445.4	 7575.0	...
5217320	  770.8	  445.3	 7581.0	...
5217321	  771.6	  445.2	 7588.0	...
5217322	  771.9	  445.1	 7592.0	...
5217323	  771.6	  445.3	 7588.0	...
5217324	  771.3	  445.1	 7588.0	...
5217325	  770.6	  444.8	 7591.0	...
5217326	  769.8	  444.2	 7596.0	...
5217327	  769.8	  443.8	 7597.0	...
5217328	  770.4	  443.6	 7599.0	...
5217329	  771.2	  444.9	 7599.0	...
5217330	  771.5	  446.2	 7599.0	...
5217331	  771.7	  446.6	 7597.0	...
5217332	  771.7	  445.8	 7594.0	...
5217333	  771.5	  444.5	 7592.0	...
5217334	  771.0	  444.1	 7591.0	...
5217335	  770.5	  443.7	 7592.0	...
5217336	  770.1	  443.8	 7595.0	...
5217337	  770.0	  443.8	 7599.0	...
5217338	  769.9	  443.8	 7607.0	...
5217339	  770.0	  443.7	 7612.0	...
5217340	  770.1	  443.7	 7616.0	...
5217341	  770.3	  443.7	 7614.0	...
5217342	  770.4	  443.7	 7611.0	...
5217343	  770.4	  443.7	 7608.0	...
5217344	  770.6	  443.9	 7608.0	...
5217345	  770.7	  444.1	 7607.0	...
5217346	  770.8	  444.3	 7606.0	...
5217347	  770.8	  444.3	 7607.0	...
5217348	  770.5	  444.4	 7613.0	...
5217349	  770.3	  444.8	 7619.0	...
5217350	  770.1	  445.2	 7622.0	...
5217351	  770.1	  445.5	 7620.0	...
5217352	  770.1	  445.2	 7618.0	...
5217353	  770.5	  445.1	 7618.0	...
5217354	  770.9	  445.1	 7619.0	...
5217355	  771.6	  445.5	 7620.0	...
5217356	  771.9	  445.7	 7620.0	...
5217357	  771.9	  445.5	 7620.0	...
5217358	  771.3	  445.1	 7619.0	...
5217359	  770.9	  444.5	 7620.0	...
5217360	  770.8	  444.3	 7620.0	...
5217361	  770.5	  444.0	 7620.0	...
5217362	  769.7	  443.8	 7619.0	...
5217363	  768.9	  444.4	 7621.0	...
5217364	  769.5	  445.0	 7624.0	...
5217365	  770.4	  445.6	 7628.0	...
5217366	  771.1	  445.2	 7629.0	...
5217367	  771.1	  444.8	 7628.0	...
5217368	  771.2	  444.4	 7625.0	...
5217369	  771.2	  444.4	 7622.0	...
5217370	  770.9	  443.9	 7620.0	...
5217371	  770.7	  443.4	 7619.0	...
5217372	  770.8	  443.1	 7618.0	...
5217373	  771.1	  443.4	 7618.0	...
5217374	  771.4	  443.6	 7618.0	...
5217375	  771.6	  443.7	 7619.0	...
5217376	  771.1	  443.9	 7619.0	...
5217377	  770.5	  444.4	 7620.0	...
5217378	  770.0	  444.8	 7620.0	...
5217379	  770.1	  445.1	 7620.0	...
5217380	  770.0	  445.3	 7625.0	...
5217381	  769.8	  445.5	 7629.0	...
5217382	  769.3	  445.3	 7633.0	...
5217383	  769.0	  444.6	 7631.0	...
5217384	  769.0	  444.0	 7630.0	...
5217385	  769.2	  443.7	 7631.0	...
5217386	  769.5	  443.8	 7633.0	...
5217387	  769.5	  443.9	 7634.0	...
5217388	  769.6	  444.0	 7633.0	...
5217389	  769.6	  444.1	 7633.0	...
5217390	  769.6	  444.3	 7634.0	...
5217391	  769.7	  444.3	 7635.0	...
5217392	  769.9	  444.4	 7635.0	...
5217393	  770.1	  444.4	 7636.0	...
5217394	  770.2	  444.4	 7636.0	...
5217395	  770.2	  444.3	 7636.0	...
5217396	  770.0	  444.1	 7636.0	...
5217397	  770.0	  444.0	 7636.0	...
5217398	  770.1	  444.0	 7641.0	...
5217399	  770.4	  443.8	 7646.0	...
5217400	  770.5	  443.7	 7647.0	...
5217401	  770.4	  443.5	 7643.0	...
5217402	  769.7	  443.5	 7640.0	...
5217403	  769.0	  443.9	 7641.0	...
5217404	  769.1	  444.2	 7638.0	...
5217405	  769.9	  444.4	 7635.0	...
5217406	  770.3	  444.7	 7631.0	...
5217407	  769.8	  445.0	 7630.0	...
5217408	  769.3	  445.3	 7630.0	...
5217409	  769.6	  445.1	 7632.0	...
5217410	  770.2	  444.9	 7636.0	...
5217411	  770.9	  444.8	 7639.0	...
5217412	  770.9	  444.6	 7641.0	...
5217413	  770.7	  444.5	 7640.0	...
5217414	  770.5	  444.5	 7641.0	...
5217415	  770.5	  444.5	 7643.0	...
5217416	  770.8	  444.4	 7645.0	...
5217417	  771.1	  444.4	 7647.0	...
5217418	  771.5	  444.4	 7647.0	...
5217419	  771.8	  444.4	 7647.0	...
5217420	  772.1	  444.2	 7647.0	...
5217421	  772.0	  444.1	 7648.0	...
5217422	  772.0	  444.0	 7648.0	...
5217423	  771.9	  444.3	 7646.0	...
5217424	  771.2	  444.2	 7643.0	...
5217425	  770.4	  443.7	 7641.0	...
5217426	  769.6	  443.2	 7641.0	...
5217427	  769.7	  442.9	 7642.0	...
5217428	  769.9	  443.0	 7643.0	...
5217429	  770.4	  443.4	 7644.0	...
5217430	  770.8	  443.8	 7644.0	...
5217431	  771.1	  444.4	 7641.0	...
5217432	  771.0	  444.7	 7637.0	...
5217433	  770.9	  444.7	 7639.0	...
5217434	  770.8	  444.6	 7644.0	...
5217435	  771.0	  444.6	 7646.0	...
5217436	  771.3	  445.0	 7643.0	...
5217437	  771.8	  445.3	 7643.0	...
5217438	  772.1	  445.7	 7647.0	...
5217439	  771.9	  445.9	 7650.0	...
5217440	  771.4	  446.2	 7650.0	...
5217441	  770.9	  446.2	 7650.0	...
5217442	  771.4	  446.1	 7650.0	...
5217443	  771.8	  445.8	 7649.0	...
5217444	  772.3	  445.6	 7643.0	...
5217445	  772.2	  445.4	 7637.0	...
5217446	  772.1	  445.6	 7632.0	...
5217447	  772.1	  445.7	 7633.0	...
5217448	  772.0	  445.9	 7636.0	...
5217449	  771.8	  446.1	 7640.0	...
5217450	  771.0	  446.3	 7641.0	...
5217451	  770.2	  445.5	 7640.0	...
5217452	  769.9	  444.6	 7636.0	...
5217453	  770.3	  444.2	 7634.0	...
5217454	  770.8	  444.5	 7637.0	...
5217455	  771.0	  444.9	 7643.0	...
5217456	  771.1	  445.2	 7648.0	...
5217457	  771.2	  445.6	 7644.0	...
5217458	  770.6	  446.0	 7640.0	...
5217459	  770.3	  446.1	 7642.0	...
5217460	  770.0	  446.2	 7649.0	...
5217461	  770.3	  446.3	 7652.0	...
5217462	  770.0	  446.2	 7648.0	...
5217463	  769.8	  445.9	 7643.0	...
5217464	  769.6	  445.7	 7640.0	...
5217465	  769.8	  445.5	 7637.0	...
5217466	  769.7	  445.3	 7636.0	...
5217467	  769.7	  445.1	 7635.0	...
5217468	  769.2	  445.3	 7635.0	...
5217469	  768.9	  445.8	 7634.0	...
5217470	  769.2	  446.1	 7641.0	...
5217471	  769.8	  446.0	 7648.0	...
MSG	5217472 0000 _ Number On
5217472	  770.5	  445.9	 7655.0	...
5217473	  770.7	  446.0	 7653.0	...
5217474	  771.1	  445.5	 7651.0	...
5217475	  771.3	  445.0	 7655.0	...
5217476	  771.2	  445.0	 7660.0	...
5217477	  770.9	  445.3	 7665.0	...
5217478	  770.5	  445.6	 7665.0	...
5217479	  770.4	  445.4	 7665.0	...
5217480	  770.3	  445.2	 7665.0	...
5217481	  770.3	  445.2	 7661.0	...
5217482	  770.6	  445.1	 7658.0	...
5217483	  770.8	  445.1	 7657.0	...
5217484	  770.6	  445.2	 7658.0	...
5217485	  770.2	  445.5	 7658.0	...
5217486	  769.7	  445.7	 7656.0	...
5217487	  769.7	  445.7	 7656.0	...
5217488	  769.7	  445.4	 7658.0	...
5217489	  769.8	  445.0	 7659.0	...
5217490	  769.9	  445.0	 7659.0	...
5217491	  769.9	  445.4	 7657.0	...
5217492	  769.8	  445.6	 7655.0	...
5217493	  769.8	  445.5	 7655.0	...
5217494	  769.9	  445.2	 7656.0	...
5217495	  770.3	  445.1	 7656.0	...
5217496	  770.6	  445.2	 7657.0	...
5217497	  770.8	  445.1	 7658.0	...
5217498	  770.9	  445.0	 7659.0	...
5217499	  770.3	  445.2	 7660.0	...
5217500	  769.7	  445.5	 7661.0	...
5217501	  769.2	  445.6	 7661.0	...
5217502	  769.2	  444.9	 7662.0	...
5217503	  769.2	  444.2	 7663.0	...
5217504	  769.2	  443.3	 7664.0	...
5217505	  769.3	  443.1	 7665.0	...
5217506	  769.5	  443.5	 7664.0	...
5217507	  769.7	  444.0	 7661.0	...
5217508	  770.2	  444.6	 7659.0	...
5217509	  770.5	  444.7	 7659.0	...
5217510	  770.5	  444.3	 7659.0	...
5217511	  770.2	  443.1	 7659.0	...
5217512	  770.1	  441.9	 7664.0	...
5217513	  770.3	  441.4	 7669.0	...
5217514	  770.6	  441.8	 7674.0	...
5217515	  771.0	  442.3	 7674.0	...
5217516	  771.2	  442.5	 7672.0	...
5217517	  771.3	  442.5	 7670.0	...
5217518	  771.5	  443.4	 7667.0	...
5217519	  771.8	  444.4	 7666.0	...
5217520	  772.0	  444.4	 7665.0	...
5217521	  771.8	  443.4	 7663.0	...
5217522	  771.4	  442.5	 7663.0	...
5217523	  771.1	  442.8	 7664.0	...
5217524	  771.0	  443.3	 7666.0	...
5217525	  771.4	  444.1	 7667.0	...
5217526	  771.9	  444.7	 7667.0	...
5217527	  772.0	  444.8	 7668.0	...
5217528	  771.9	  444.5	 7669.0	...
5217529	  771.9	  444.7	 7669.0	...
5217530	  772.3	  445.2	 7668.0	...
5217531	  772.1	  445.1	 7669.0	...
5217532	  772.0	  444.5	 7669.0	...
5217533	  771.7	  444.3	 7663.0	...
5217534	  771.5	  444.6	 7658.0	...
5217535	  771.2	  445.0	 7653.0	...
5217536	  771.1	  445.4	 7658.0	...
5217537	  771.0	  445.9	 7661.0	...
5217538	  770.9	  445.9	 7664.0	...
5217539	  770.9	  445.4	 7663.0	...
5217540	  770.9	  444.8	 7662.0	...
5217541	  771.0	  444.8	 7660.0	...
5217542	  770.8	  445.0	 7659.0	...
5217543	  770.8	  445.2	 7658.0	...
5217544	  770.7	  445.1	 7658.0	...
5217545	  771.0	  444.9	 7658.0	...
5217546	  771.2	  444.5	 7658.0	...
5217547	  771.6	  444.2	 7660.0	...
5217548	  771.8	  444.0	 7662.0	...
5217549	  771.9	  444.0	 7663.0	...
5217550	  771.7	  443.8	 7662.0	...
5217551	  771.2	  443.5	 7660.0	...
5217552	  770.8	  443.1	 7660.0	...
5217553	  770.7	  442.9	 7660.0	...
5217554	  770.9	  443.1	 7659.0	...
5217555	  771.2	  443.8	 7661.0	...
5217556	  771.4	  444.4	 7663.0	...
5217557	  771.4	  445.1	 7665.0	...
5217558	  771.4	  444.6	 7664.0	...
5217559	  771.4	  444.1	 7667.0	...
5217560	  771.1	  443.6	 7669.0	...
5217561	  770.7	  443.7	 7672.0	...
5217562	  770.3	  443.8	 7671.0	...
5217563	  770.3	  444.0	 7670.0	...
5217564	  770.1	  444.3	 7670.0	...
5217565	  769.6	  444.4	 7670.0	...
5217566	  769.1	  444.3	 7670.0	...
5217567	  769.0	  444.0	 7673.0	...
5217568	  769.3	  443.7	 7676.0	...
5217569	  769.7	  443.6	 7678.0	...
5217570	  770.0	  443.6	 7675.0	...
5217571	  770.2	  443.6	 7672.0	...
5217572	  770.2	  443.3	 7670.0	...
5217573	  770.3	  442.9	 7670.0	...
5217574	  770.5	  442.5	 7669.0	...
5217575	  770.7	  442.3	 7669.0	...
5217576	  770.9	  442.9	 7666.0	...
5217577	  770.7	  444.0	 7665.0	...
5217578	  770.5	  445.0	 7664.0	...
5217579	  770.4	  444.5	 7666.0	...
5217580	  770.7	  443.4	 7668.0	...
5217581	  771.0	  442.4	 7669.0	...
5217582	  771.1	  442.2	 7669.0	...
5217583	  771.2	  442.2	 7668.0	...
5217584	  771.4	  442.7	 7666.0	...
5217585	  771.6	  443.6	 7663.0	...
5217586	  771.7	  444.4	 7661.0	...
5217587	  771.7	  444.7	 7659.0	...
5217588	  771.7	  444.5	 7659.0	...
5217589	  771.7	  444.3	 7660.0	...
5217590	  771.6	  444.1	 7660.0	...
5217591	  771.6	  444.2	 7662.0	...
5217592	  771.6	  444.4	 7664.0	...
5217593	  771.7	  444.6	 7666.0	...
5217594	  771.9	  444.6	 7665.0	...
5217595	  772.1	  444.4	 7665.0	...
5217596	  772.2	  444.1	 7665.0	...
5217597	  772.6	  443.9	 7666.0	...
5217598	  772.9	  443.7	 7666.0	...
5217599	  773.1	  443.7	 7664.0	...
5217600	  773.0	  443.4	 7663.0	...
5217601	  772.9	  442.9	 7661.0	...
5217602	  772.9	  442.4	 7661.0	...
5217603	  772.8	  442.5	 7661.0	...
5217604	  772.7	  442.7	 7660.0	...
5217605	  773.0	  442.8	 7660.0	...
5217606	  773.3	  442.6	 7661.0	...
5217607	  773.2	  443.0	 7662.0	...
5217608	  772.9	  443.3	 7663.0	...
5217609	  772.5	  443.6	 7662.0	...
5217610	  772.4	  443.8	 7660.0	...
5217611	  772.2	  444.2	 7659.0	...
5217612	  772.2	  444.6	 7657.0	...
5217613	  772.2	  445.0	 7654.0	...
5217614	  772.8	  445.3	 7652.0	...
5217615	  773.2	  444.9	 7651.0	...
5217616	  773.8	  444.2	 7650.0	...
5217617	  774.1	  443.7	 7650.0	...
5217618	  774.4	  444.0	 7649.0	...
5217619	  773.4	  444.5	 7649.0	...
5217620	  772.4	  444.7	 7649.0	...
5217621	  771.6	  444.7	 7652.0	...
5217622	  772.0	  444.6	 7655.0	...
5217623	  772.2	  444.5	 7658.0	...
5217624	  772.5	  444.3	 7659.0	...
5217625	  772.9	  444.0	 7660.0	...
5217626	  773.4	  443.8	 7660.0	...
5217627	  773.2	  443.9	 7660.0	...
5217628	  772.6	  444.1	 7659.0	...
5217629	  771.9	  444.3	 7658.0	...
5217630	  772.2	  444.4	 7657.0	...
5217631	  772.8	  444.6	 7655.0	...
5217632	  773.4	  444.6	 7653.0	...
5217633	  773.3	  444.3	 7651.0	...
5217634	  773.0	  443.8	 7651.0	...
5217635	  772.6	  443.2	 7651.0	...
5217636	  772.2	  443.1	 7650.0	...
5217637	  772.1	  443.4	 7647.0	...
5217638	  772.6	  443.7	 7643.0	...
5217639	  773.3	  444.6	 7638.0	...
5217640	  773.7	  445.0	 7635.0	...
5217641	  773.1	  444.8	 7634.0	...
5217642	  772.5	  444.4	 7634.0	...
5217643	  772.0	  444.2	 7635.0	...
5217644	  771.5	  445.0	 7636.0	...
5217645	  770.9	  445.4	 7638.0	...
5217646	  770.7	  445.2	 7638.0	...
5217647	  771.0	  444.6	 7636.0	...
5217648	  771.4	  444.9	 7633.0	...
5217649	  771.6	  445.4	 7630.0	...
5217650	  771.7	  445.4	 7628.0	...
5217651	  771.7	  444.9	 7626.0	...
5217652	  771.7	  444.6	 7624.0	...
5217653	  771.7	  444.8	 7623.0	...
5217654	  771.8	  445.2	 7623.0	...
5217655	  772.3	  445.5	 7622.0	...
5217656	  772.8	  446.1	 7622.0	...
5217657	  773.0	  446.8	 7624.0	...
5217658	  771.9	  447.2	 7626.0	...
5217659	  770.8	  447.3	 7625.0	...
5217660	  770.5	  446.9	 7624.0	...
5217661	  770.9	  446.2	 7622.0	...
5217662	  771.4	  445.5	 7622.0	...
5217663	  771.5	  445.4	 7622.0	...
5217664	  771.7	  445.7	 7622.0	...
5217665	  771.7	  446.1	 7621.0	...
5217666	  772.1	  446.0	 7622.0	...
5217667	  772.5	  446.1	 7623.0	...
5217668	  772.5	  446.4	 7625.0	...
5217669	  771.9	  446.2	 7626.0	...
5217670	  771.0	  445.7	 7625.0	...
5217671	  770.9	  445.9	 7624.0	...
5217672	  770.9	  446.6	 7618.0	...
5217673	  771.1	  447.3	 7612.0	...
5217674	  771.2	  447.2	 7606.0	...
5217675	  771.9	  447.0	 7605.0	...
5217676	  772.7	  447.3	 7603.0	...
5217677	  773.4	  447.5	 7602.0	...
5217678	  773.1	  447.9	 7598.0	...
5217679	  772.7	  449.1	 7591.0	...
5217680	  772.4	  450.4	 7584.0	...
5217681	  772.8	  451.6	 7580.0	...
5217682	  773.0	  451.6	 7582.0	...
5217683	  773.3	  451.7	 7583.0	...
5217684	  773.2	  452.1	 7584.0	...
5217685	  773.0	  452.9	 7583.0	...
5217686	  772.8	  454.0	 7583.0	...
5217687	  772.8	  454.9	 7583.0	...
5217688	  772.8	  455.8	 7582.0	...
5217689	  772.9	  456.3	 7579.0	...
EFIX R   5215125	5217689	2565	  764.8	  451.4	   7435
SSACC R  5217690
5217690	  773.1	  457.2	 7577.0	...
5217691	  773.4	  458.0	 7574.0	...
5217692	  773.6	  458.8	 7569.0	...
5217693	  773.8	  459.4	 7561.0	...
5217694	  773.7	  459.8	 7553.0	...
5217695	  773.8	  460.0	 7549.0	...
5217696	  773.8	  459.5	 7548.0	...
5217697	  773.7	  457.4	 7547.0	...
5217698	  776.7	  444.2	 7571.0	...
5217699	  779.7	  431.3	 7595.0	...
5217700	  782.9	  420.4	 7620.0	...
5217701	  783.0	  421.4	 7620.0	...
5217702	  783.2	  422.5	 7620.0	...
5217703	  783.8	  423.1	 7620.0	...
5217704	  784.0	  422.9	 7618.0	...
5217705	  784.3	  424.8	 7610.0	...
5217706	  784.2	  429.2	 7594.0	...
5217707	  784.5	  434.9	 7573.0	...
5217708	  783.8	  443.1	 7541.0	...
5217709	  783.2	  451.8	 7511.0	...
5217710	  783.0	  462.5	 7474.0	...
5217711	  785.1	  469.7	 7450.0	...
5217712	  787.4	  479.0	 7423.0	...
5217713	  789.4	  486.7	 7405.0	...
5217714	  790.3	  494.6	 7377.0	...
5217715	  791.0	  501.7	 7356.0	...
5217716	  792.3	  509.4	 7327.0	...
5217717	  793.7	  518.0	 7301.0	...
5217718	  794.1	  525.6	 7276.0	...
5217719	  793.7	  531.4	 7255.0	...
5217720	  793.4	  537.1	 7231.0	...
5217721	  793.9	  541.3	 7210.0	...
5217722	  794.3	  547.1	 7191.0	...
5217723	  794.6	  551.8	 7187.0	...
5217724	  794.9	  557.2	 7170.0	...
5217725	  795.1	  560.3	 7157.0	...
5217726	  795.9	  567.7	 7135.0	...
5217727	  796.9	  573.9	 7112.0	...
5217728	  798.2	  584.5	 7083.0	...
5217729	  798.4	  592.1	 7043.0	...
5217730	  799.0	  604.0	 7004.0	...
5217731	  799.2	  613.9	 6965.0	...
5217732	  800.6	  625.9	 6928.0	...
5217733	  801.7	  637.1	 6887.0	...
5217734	  803.1	  650.5	 6832.0	...
5217735	  804.8	  667.7	 6774.0	...
5217736	  807.8	  684.4	 6712.0	...
5217737	  811.0	  706.0	 6652.0	...
5217738	  814.1	  729.3	 6575.0	...
5217739	  815.7	  758.4	 6486.0	...
5217740	  817.4	  790.3	 6378.0	...
5217741	  819.3	  826.5	 6264.0	...
5217742	  822.3	  867.1	 6132.0	...
5217743	  826.2	  912.5	 5993.0	...
5217744	  830.7	  961.8	 5841.0	...
5217745	  836.3	 1014.7	 5687.0	...
5217746	  841.9	 1072.4	 5516.0	...
5217747	  846.8	 1132.1	 5338.0	...
5217748	  850.8	 1198.6	 5146.0	...
5217749	  855.5	 1267.4	 4948.0	...
5217750	  860.9	 1342.5	 4735.0	...
5217751	  867.9	 1420.4	 4513.0	...
5217752	  874.6	 1504.5	 4284.0	...
5217753	  882.5	 1591.8	 4056.0	...
5217754	  889.2	 1683.0	 3814.0	...
5217755	  900.2	 1775.4	 3561.0	...
5217756	  910.6	 1872.3	 3290.0	...
5217757	  926.8	 1975.6	 3029.0	...
5217758	  936.6	 2047.8	 2855.0	...
5217759	  944.4	 2085.5	 2777.0	...
5217760	  944.4	 2085.5	 2777.0	...
SBLINK R 5217761
5217761	   .	   .	    0.0	...
5217762	   .	   .	    0.0	...
5217763	   .	   .	    0.0	...
5217764	   .	   .	    0.0	...
5217765	   .	   .	    0.0	...
5217766	   .	   .	    0.0	...
5217767	   .	   .	    0.0	...
5217768	   .	   .	    0.0	...
5217769	   .	   .	    0.0	...
5217770	   .	   .	    0.0	...
5217771	   .	   .	    0.0	...
5217772	   .	   .	    0.0	...
5217773	   .	   .	    0.0	...
5217774	   .	   .	    0.0	...
5217775	   .	   .	    0.0	...
5217776	   .	   .	    0.0	...
MSG	5217777 0000 _ Number Off
5217777	   .	   .	    0.0	...
5217778	   .	   .	    0.0	...
5217779	   .	   .	    0.0	...
5217780	   .	   .	    0.0	...
5217781	   .	   .	    0.0	...
5217782	   .	   .	    0.0	...
5217783	   .	   .	    0.0	...
5217784	   .	   .	    0.0	...
5217785	   .	   .	    0.0	...
5217786	   .	   .	    0.0	...
5217787	   .	   .	    0.0	...
5217788	   .	   .	    0.0	...
5217789	   .	   .	    0.0	...
5217790	   .	   .	    0.0	...
5217791	   .	   .	    0.0	...
5217792	   .	   .	    0.0	...
5217793	   .	   .	    0.0	...
5217794	   .	   .	    0.0	...
5217795	   .	   .	    0.0	...
5217796	   .	   .	    0.0	...
5217797	   .	   .	    0.0	...
5217798	   .	   .	    0.0	...
5217799	   .	   .	    0.0	...
5217800	   .	   .	    0.0	...
5217801	   .	   .	    0.0	...
5217802	   .	   .	    0.0	...
5217803	   .	   .	    0.0	...
5217804	   .	   .	    0.0	...
5217805	   .	   .	    0.0	...
5217806	   .	   .	    0.0	...
5217807	   .	   .	    0.0	...
5217808	   .	   .	    0.0	...
5217809	   .	   .	    0.0	...
5217810	   .	   .	    0.0	...
5217811	   .	   .	    0.0	...
5217812	   .	   .	    0.0	...
5217813	   .	   .	    0.0	...
5217814	   .	   .	    0.0	...
5217815	   .	   .	    0.0	...
5217816	   .	   .	    0.0	...
5217817	   .	   .	    0.0	...
5217818	   .	   .	    0.0	...
5217819	   .	   .	    0.0	...
5217820	   .	   .	    0.0	...
5217821	   .	   .	    0.0	...
5217822	   .	   .	    0.0	...
5217823	   .	   .	    0.0	...
5217824	   .	   .	    0.0	...
5217825	   .	   .	    0.0	...
5217826	   .	   .	    0.0	...
5217827	   .	   .	    0.0	...
5217828	   .	   .	    0.0	...
5217829	   .	   .	    0.0	...
5217830	   .	   .	    0.0	...
5217831	   .	   .	    0.0	...
5217832	   .	   .	    0.0	...
5217833	   .	   .	    0.0	...
5217834	   .	   .	    0.0	...
5217835	   .	   .	    0.0	...
5217836	   .	   .	    0.0	...
5217837	   .	   .	    0.0	...
5217838	   .	   .	    0.0	...
5217839	   .	   .	    0.0	...
5217840	   .	   .	    0.0	...
5217841	   .	   .	    0.0	...
5217842	   .	   .	    0.0	...
5217843	   .	   .	    0.0	...
5217844	   .	   .	    0.0	...
5217845	   .	   .	    0.0	...
5217846	   .	   .	    0.0	...
5217847	   .	   .	    0.0	...
5217848	   .	   .	    0.0	...
5217849	   .	   .	    0.0	...
5217850	   .	   .	    0.0	...
5217851	   .	   .	    0.0	...
5217852	   .	   .	    0.0	...
5217853	   .	   .	    0.0	...
5217854	   .	   .	    0.0	...
5217855	   .	   .	    0.0	...
5217856	   .	   .	    0.0	...
5217857	   .	   .	    0.0	...
5217858	   .	   .	    0.0	...
5217859	   .	   .	    0.0	...
5217860	   .	   .	    0.0	...
5217861	   .	   .	    0.0	...
5217862	   .	   .	    0.0	...
5217863	   .	   .	    0.0	...
5217864	   .	   .	    0.0	...
5217865	   .	   .	    0.0	...
5217866	   .	   .	    0.0	...
5217867	   .	   .	    0.0	...
5217868	   .	   .	    0.0	...
5217869	   .	   .	    0.0	...
EBLINK R 5217761	5217869	109
5217870	  881.6	 2243.9	 2550.0	...
5217871	  881.6	 2243.9	 2550.0	...
5217872	  882.6	 2233.3	 2574.0	...
5217873	  884.6	 2210.4	 2618.0	...
5217874	  886.6	 2187.7	 2662.0	...
5217875	  888.0	 2150.5	 2721.0	...
5217876	  888.4	 2125.6	 2760.0	...
5217877	  888.7	 2100.8	 2798.0	...
5217878	  888.7	 2100.8	 2798.0	...
5217879	  959.3	 1897.0	 3241.0	...
5217880	  959.3	 1897.0	 3241.0	...
5217881	  957.5	 1885.9	 3270.0	...
5217882	  956.1	 1863.0	 3319.0	...
5217883	  954.9	 1827.1	 3401.0	...
5217884	  940.7	 1797.4	 3467.0	...
5217885	  926.2	 1767.9	 3544.0	...
5217886	  908.7	 1742.8	 3612.0	...
5217887	  906.1	 1712.4	 3693.0	...
5217888	  903.4	 1683.6	 3768.0	...
5217889	  903.1	 1654.8	 3844.0	...
5217890	  902.5	 1625.4	 3918.0	...
5217891	  896.4	 1598.7	 3983.0	...
5217892	  891.0	 1571.7	 4045.0	...
5217893	  886.4	 1546.5	 4116.0	...
5217894	  887.4	 1520.0	 4186.0	...
5217895	  882.7	 1495.9	 4257.0	...
5217896	  877.4	 1473.4	 4310.0	...
5217897	  871.9	 1450.3	 4372.0	...
5217898	  871.4	 1427.2	 4430.0	...
5217899	  870.9	 1403.4	 4492.0	...
5217900	  868.0	 1382.9	 4550.0	...
5217901	  865.0	 1361.1	 4606.0	...
5217902	  864.7	 1340.5	 4665.0	...
5217903	  866.9	 1318.9	 4720.0	...
5217904	  864.9	 1299.4	 4775.0	...
5217905	  860.2	 1280.1	 4821.0	...
5217906	  855.5	 1261.8	 4874.0	...
5217907	  854.7	 1242.4	 4926.0	...
5217908	  853.9	 1224.7	 4982.0	...
5217909	  853.0	 1205.0	 5041.0	...
5217910	  852.2	 1186.4	 5103.0	...
5217911	  849.8	 1168.4	 5156.0	...
5217912	  847.5	 1151.5	 5203.0	...
5217913	  844.2	 1135.5	 5246.0	...
5217914	  842.3	 1116.4	 5299.0	...
5217915	  839.5	 1098.4	 5354.0	...
5217916	  837.9	 1080.4	 5408.0	...
5217917	  834.8	 1064.6	 5459.0	...
5217918	  832.6	 1048.3	 5508.0	...
5217919	  830.4	 1032.2	 5556.0	...
5217920	  828.9	 1016.3	 5603.0	...
5217921	  827.4	 1000.4	 5647.0	...
5217922	  825.9	  984.5	 5696.0	...
5217923	  823.8	  969.6	 5737.0	...
5217924	  821.8	  955.7	 5776.0	...
5217925	  819.0	  941.4	 5811.0	...
5217926	  817.2	  927.7	 5857.0	...
5217927	  815.4	  914.0	 5901.0	...
5217928	  814.8	  901.0	 5952.0	...
5217929	  814.2	  886.4	 5992.0	...
5217930	  812.9	  873.6	 6032.0	...
5217931	  811.7	  862.0	 6065.0	...
5217932	  811.1	  851.1	 6102.0	...
5217933	  810.9	  838.9	 6139.0	...
5217934	  810.0	  827.0	 6177.0	...
5217935	  808.6	  815.0	 6211.0	...
5217936	  808.3	  803.7	 6252.0	...
5217937	  808.2	  791.3	 6287.0	...
5217938	  808.2	  780.8	 6329.0	...
5217939	  807.3	  768.5	 6359.0	...
5217940	  806.5	  757.7	 6398.0	...
5217941	  805.7	  747.5	 6427.0	...
5217942	  805.0	  737.7	 6462.0	...
5217943	  804.4	  727.7	 6497.0	...
5217944	  803.7	  717.5	 6534.0	...
5217945	  804.0	  706.8	 6567.0	...
5217946	  804.3	  696.9	 6594.0	...
5217947	  803.8	  687.3	 6616.0	...
5217948	  803.0	  679.9	 6640.0	...
5217949	  802.1	  672.5	 6663.0	...
5217950	  801.7	  663.6	 6692.0	...
5217951	  800.9	  655.9	 6718.0	...
5217952	  800.5	  647.2	 6742.0	...
5217953	  800.3	  640.4	 6766.0	...
5217954	  799.6	  631.6	 6792.0	...
5217955	  797.3	  624.9	 6813.0	...
5217956	  795.3	  619.3	 6838.0	...
5217957	  793.4	  614.6	 6860.0	...
5217958	  792.5	  608.0	 6885.0	...
5217959	  789.7	  601.0	 6903.0	...
5217960	  787.0	  594.9	 6928.0	...
5217961	  784.9	  590.5	 6955.0	...
5217962	  784.3	  584.3	 6979.0	...
5217963	  783.6	  577.2	 6999.0	...
5217964	  782.9	  570.1	 7023.0	...
5217965	  783.8	  564.2	 7046.0	...
5217966	  784.9	  559.3	 7060.0	...
5217967	  786.1	  554.3	 7073.0	...
5217968	  785.8	  549.6	 7093.0	...
5217969	  786.0	  545.3	 7114.0	...
5217970	  786.0	  541.4	 7128.0	...
5217971	  785.2	  536.0	 7140.0	...
5217972	  783.6	  531.8	 7149.0	...
5217973	  782.0	  527.7	 7161.0	...
5217974	  781.1	  523.4	 7170.0	...
5217975	  780.6	  518.7	 7181.0	...
5217976	  780.6	  514.9	 7198.0	...
5217977	  780.0	  510.8	 7216.0	...
MSG	5217978 0000 _ Number On
5217978	  779.5	  506.5	 7237.0	...
5217979	  778.6	  500.6	 7255.0	...
ESACC R  5217690	5217979	290	  773.1	  457.2	  778.6	  500.6	   0.92	   1375
SFIX R   5217980
5217980	  778.6	  496.7	 7271.0	...
5217981	  778.5	  492.1	 7282.0	...
5217982	  778.5	  487.8	 7296.0	...
5217983	  778.3	  484.8	 7305.0	...
5217984	  778.1	  482.7	 7317.0	...
5217985	  777.7	  480.1	 7319.0	...
5217986	  777.2	  477.5	 7321.0	...
5217987	  776.4	  472.1	 7329.0	...
5217988	  775.9	  468.6	 7342.0	...
5217989	  775.4	  465.1	 7355.0	...
5217990	  775.2	  463.6	 7369.0	...
5217991	  775.0	  460.7	 7378.0	...
5217992	  774.8	  457.2	 7389.0	...
5217993	  773.6	  454.7	 7390.0	...
5217994	  772.5	  454.0	 7392.0	...
5217995	  771.5	  453.9	 7394.0	...
5217996	  771.1	  449.6	 7407.0	...
5217997	  770.7	  445.0	 7419.0	...
5217998	  770.3	  440.5	 7431.0	...
5217999	  770.6	  438.6	 7438.0	...
5218000	  771.0	  436.5	 7444.0	...
5218001	  770.5	  434.1	 7454.0	...
5218002	  769.7	  431.6	 7458.0	...
5218003	  768.9	  428.6	 7469.0	...
5218004	  768.9	  425.7	 7476.0	...
5218005	  769.3	  424.1	 7486.0	...
5218006	  769.7	  423.1	 7494.0	...
5218007	  769.5	  422.0	 7504.0	...
5218008	  768.8	  421.4	 7513.0	...
5218009	  768.6	  421.1	 7517.0	...
5218010	  769.3	  420.4	 7519.0	...
5218011	  769.9	  419.5	 7520.0	...
5218012	  770.5	  418.6	 7524.0	...
5218013	  770.9	  416.0	 7529.0	...
5218014	  771.4	  413.4	 7537.0	...
5218015	  771.4	  410.2	 7542.0	...
5218016	  771.2	  409.6	 7545.0	...
5218017	  770.8	  408.8	 7548.0	...
5218018	  770.4	  408.4	 7550.0	...
5218019	  769.9	  406.0	 7553.0	...
5218020	  769.6	  403.8	 7555.0	...
5218021	  769.3	  402.4	 7557.0	...
5218022	  769.2	  402.9	 7557.0	...
5218023	  769.1	  403.3	 7559.0	...
5218024	  769.9	  402.5	 7561.0	...
5218025	  770.8	  401.7	 7561.0	...
5218026	  771.6	  400.0	 7563.0	...
5218027	  771.5	  398.9	 7569.0	...
5218028	  771.5	  397.8	 7574.0	...
5218029	  771.6	  397.6	 7576.0	...
5218030	  771.5	  396.7	 7577.0	...
5218031	  771.4	  395.4	 7577.0	...
5218032	  771.9	  392.8	 7582.0	...
5218033	  772.6	  391.0	 7587.0	...
5218034	  773.3	  389.8	 7590.0	...
5218035	  773.2	  390.0	 7589.0	...
5218036	  772.9	  390.3	 7588.0	...
5218037	  773.0	  390.9	 7589.0	...
5218038	  773.2	  391.5	 7590.0	...
5218039	  773.8	  392.1	 7592.0	...
5218040	  774.2	  391.9	 7594.0	...
5218041	  774.4	  391.3	 7593.0	...
5218042	  774.1	  390.7	 7590.0	...
5218043	  773.7	  390.6	 7592.0	...
5218044	  773.5	  390.8	 7596.0	...
5218045	  773.3	  391.0	 7591.0	...
5218046	  773.6	  391.1	 7582.0	...
5218047	  774.2	  390.9	 7575.0	...
5218048	  775.1	  390.8	 7578.0	...
5218049	  775.6	  391.1	 7581.0	...
5218050	  775.8	  391.8	 7585.0	...
5218051	  775.4	  392.6	 7589.0	...
5218052	  774.7	  393.2	 7592.0	...
5218053	  773.7	  394.0	 7591.0	...
5218054	  773.4	  395.2	 7590.0	...
5218055	  773.9	  396.3	 7589.0	...
5218056	  774.7	  396.7	 7591.0	...
5218057	  775.4	  396.3	 7591.0	...
5218058	  775.4	  396.2	 7591.0	...
5218059	  775.5	  396.1	 7593.0	...
5218060	  775.6	  395.9	 7595.0	...
5218061	  775.6	  395.3	 7597.0	...
5218062	  775.9	  394.3	 7597.0	...
5218063	  776.6	  393.6	 7596.0	...
5218064	  777.4	  392.7	 7596.0	...
5218065	  778.4	  391.8	 7596.0	...
5218066	  779.0	  390.9	 7597.0	...
5218067	  779.8	  390.2	 7597.0	...
5218068	  780.1	  390.1	 7598.0	...
5218069	  780.9	  389.6	 7598.0	...
5218070	  781.3	  389.2	 7598.0	...
5218071	  779.2	  390.4	 7598.0	...
5218072	  776.7	  391.6	 7598.0	...
5218073	  774.1	  392.8	 7596.0	...
5218074	  773.9	  392.6	 7595.0	...
5218075	  774.0	  392.8	 7593.0	...
5218076	  774.6	  392.9	 7595.0	...
5218077	  775.6	  393.0	 7597.0	...
5218078	  776.5	  393.0	 7597.0	...
5218079	  776.6	  392.9	 7595.0	...
5218080	  776.2	  392.7	 7594.0	...
5218081	  775.9	  392.4	 7595.0	...
5218082	  775.9	  392.5	 7593.0	...
5218083	  776.1	  392.3	 7591.0	...
5218084	  776.3	  392.0	 7590.0	...
5218085	  776.6	  391.7	 7590.0	...
5218086	  776.5	  391.7	 7589.0	...
5218087	  776.6	  391.8	 7587.0	...
5218088	  776.7	  391.9	 7591.0	...
5218089	  776.6	  392.0	 7596.0	...
5218090	  776.5	  392.1	 7601.0	...
5218091	  776.2	  393.0	 7600.0	...
5218092	  776.0	  393.8	 7601.0	...
5218093	  777.2	  394.5	 7601.0	...
5218094	  778.6	  394.4	 7593.0	...
5218095	  778.9	  394.8	 7585.0	...
5218096	  777.9	  395.2	 7580.0	...
5218097	  777.1	  395.4	 7583.0	...
5218098	  777.4	  395.2	 7587.0	...
5218099	  777.7	  395.0	 7586.0	...
5218100	  777.7	  394.7	 7584.0	...
EFIX R   5217980	5218100	121	  774.2	  410.1	   7537
SSACC R  5218101
5218101	  776.7	  394.7	 7578.0	...
5218102	  775.7	  394.7	 7573.0	...
5218103	  774.1	  396.0	 7565.0	...
5218104	  773.5	  397.1	 7562.0	...
5218105	  773.7	  398.0	 7560.0	...
5218106	  774.5	  397.7	 7562.0	...
5218107	  775.3	  396.6	 7565.0	...
5218108	  775.3	  395.7	 7567.0	...
5218109	  773.0	  409.4	 7543.0	...
5218110	  770.1	  424.1	 7519.0	...
5218111	  767.1	  439.0	 7496.0	...
5218112	  766.8	  439.2	 7498.0	...
5218113	  767.4	  439.4	 7499.0	...
5218114	  767.2	  439.6	 7496.0	...
5218115	  766.4	  439.3	 7494.0	...
5218116	  765.6	  438.7	 7491.0	...
5218117	  765.4	  438.1	 7491.0	...
ESACC R  5218101	5218117	17	  776.7	  394.7	  765.4	  438.1	   0.94	    113
SFIX R   5218118
5218118	  765.4	  438.3	 7490.0	...
5218119	  765.4	  438.7	 7490.0	...
5218120	  765.3	  439.3	 7491.0	...
5218121	  765.2	  439.6	 7491.0	...
5218122	  765.4	  439.9	 7490.0	...
5218123	  765.8	  440.1	 7488.0	...
5218124	  766.2	  440.1	 7486.0	...
5218125	  765.5	  440.6	 7486.0	...
5218126	  764.8	  441.7	 7484.0	...
5218127	  764.2	  442.8	 7483.0	...
5218128	  764.4	  443.5	 7482.0	...
5218129	  764.5	  443.6	 7484.0	...
5218130	  764.5	  443.7	 7486.0	...
5218131	  764.4	  443.6	 7488.0	...
5218132	  764.3	  443.6	 7490.0	...
5218133	  764.9	  443.0	 7496.0	...
5218134	  765.6	  442.4	 7501.0	...
5218135	  765.3	  441.9	 7505.0	...
5218136	  764.3	  442.0	 7506.0	...
5218137	  763.1	  442.2	 7507.0	...
5218138	  762.8	  442.4	 7507.0	...
5218139	  762.5	  442.5	 7506.0	...
5218140	  762.7	  442.4	 7505.0	...
5218141	  762.9	  442.6	 7504.0	...
5218142	  763.2	  443.2	 7506.0	...
5218143	  763.2	  443.8	 7509.0	...
5218144	  763.3	  443.9	 7509.0	...
5218145	  763.7	  443.5	 7508.0	...
5218146	  764.0	  443.0	 7507.0	...
5218147	  764.5	  443.0	 7504.0	...
5218148	  764.5	  443.0	 7502.0	...
5218149	  764.5	  443.1	 7502.0	...
5218150	  764.3	  443.0	 7503.0	...
5218151	  764.1	  442.9	 7505.0	...
5218152	  764.1	  442.9	 7507.0	...
5218153	  764.3	  443.1	 7512.0	...
5218154	  764.4	  443.1	 7515.0	...
5218155	  764.9	  442.9	 7517.0	...
5218156	  765.3	  442.5	 7516.0	...
5218157	  765.5	  442.4	 7515.0	...
5218158	  765.2	  442.6	 7515.0	...
5218159	  765.0	  442.7	 7514.0	...
5218160	  764.8	  442.5	 7514.0	...
5218161	  765.1	  442.2	 7513.0	...
5218162	  765.3	  441.8	 7512.0	...
5218163	  764.5	  441.7	 7511.0	...
5218164	  763.7	  442.6	 7512.0	...
5218165	  762.9	  443.6	 7513.0	...
5218166	  763.7	  444.3	 7520.0	...
5218167	  764.7	  443.7	 7525.0	...
5218168	  765.5	  443.1	 7528.0	...
5218169	  765.5	  442.7	 7525.0	...
5218170	  765.3	  442.8	 7521.0	...
5218171	  765.0	  443.0	 7519.0	...
5218172	  764.6	  443.2	 7516.0	...
5218173	  764.6	  443.7	 7516.0	...
5218174	  764.6	  444.0	 7521.0	...
5218175	  764.9	  443.8	 7526.0	...
5218176	  765.1	  443.3	 7530.0	...
5218177	  765.0	  443.5	 7530.0	...
5218178	  764.1	  444.5	 7529.0	...
5218179	  763.2	  445.4	 7529.0	...
5218180	  762.5	  445.7	 7530.0	...
5218181	  762.3	  445.3	 7532.0	...
5218182	  762.1	  444.9	 7532.0	...
5218183	  761.9	  444.4	 7534.0	...
5218184	  762.1	  444.2	 7535.0	...
5218185	  762.2	  444.1	 7535.0	...
5218186	  762.5	  444.1	 7532.0	...
5218187	  762.6	  443.8	 7529.0	...
5218188	  762.7	  443.5	 7527.0	...
5218189	  762.7	  443.3	 7526.0	...
5218190	  762.6	  443.3	 7525.0	...
5218191	  762.5	  444.1	 7524.0	...
5218192	  762.1	  445.2	 7523.0	...
5218193	  761.8	  446.4	 7525.0	...
5218194	  761.3	  446.8	 7528.0	...
5218195	  761.2	  446.8	 7532.0	...
5218196	  761.5	  446.2	 7533.0	...
5218197	  762.0	  445.5	 7533.0	...
5218198	  762.5	  445.1	 7532.0	...
5218199	  762.5	  445.6	 7531.0	...
5218200	  762.5	  446.2	 7530.0	...
5218201	  762.4	  445.8	 7530.0	...
5218202	  762.3	  444.8	 7530.0	...
5218203	  762.2	  443.9	 7532.0	...
5218204	  762.1	  443.7	 7537.0	...
5218205	  762.0	  443.9	 7544.0	...
5218206	  761.9	  444.2	 7550.0	...
5218207	  761.8	  445.0	 7551.0	...
5218208	  761.8	  445.5	 7550.0	...
5218209	  761.8	  445.8	 7549.0	...
5218210	  761.8	  445.5	 7548.0	...
5218211	  762.1	  445.5	 7547.0	...
5218212	  762.4	  445.8	 7546.0	...
5218213	  762.7	  446.3	 7546.0	...
5218214	  762.7	  445.6	 7548.0	...
5218215	  762.3	  444.6	 7550.0	...
5218216	  761.8	  443.6	 7552.0	...
5218217	  762.3	  443.6	 7553.0	...
5218218	  763.2	  443.6	 7555.0	...
5218219	  764.1	  443.6	 7557.0	...
5218220	  764.0	  443.6	 7557.0	...
5218221	  763.4	  443.5	 7556.0	...
5218222	  762.4	  443.5	 7555.0	...
5218223	  761.5	  443.6	 7553.0	...
5218224	  761.1	  443.4	 7552.0	...
5218225	  761.2	  443.2	 7550.0	...
5218226	  761.4	  443.0	 7550.0	...
5218227	  761.6	  443.0	 7550.0	...
5218228	  762.0	  443.0	 7550.0	...
5218229	  762.1	  443.1	 7550.0	...
5218230	  762.2	  442.9	 7550.0	...
5218231	  762.0	  442.6	 7553.0	...
5218232	  761.8	  442.4	 7558.0	...
5218233	  761.6	  442.4	 7563.0	...
5218234	  761.3	  442.6	 7564.0	...
5218235	  761.2	  442.6	 7565.0	...
5218236	  761.3	  442.5	 7564.0	...
5218237	  761.4	  442.5	 7560.0	...
5218238	  761.6	  442.5	 7556.0	...
5218239	  761.4	  441.7	 7559.0	...
5218240	  761.2	  441.0	 7564.0	...
5218241	  761.0	  440.5	 7568.0	...
5218242	  761.3	  440.8	 7566.0	...
5218243	  761.6	  441.1	 7564.0	...
5218244	  761.8	  441.2	 7563.0	...
5218245	  761.8	  441.3	 7566.0	...
5218246	  761.8	  441.5	 7569.0	...
5218247	  762.0	  441.6	 7571.0	...
5218248	  762.4	  441.6	 7571.0	...
5218249	  762.7	  441.5	 7572.0	...
5218250	  761.6	  441.4	 7573.0	...
5218251	  760.5	  441.2	 7574.0	...
5218252	  760.1	  440.9	 7574.0	...
5218253	  760.6	  440.6	 7575.0	...
5218254	  761.1	  440.4	 7576.0	...
5218255	  761.2	  440.3	 7574.0	...
5218256	  761.5	  440.2	 7571.0	...
5218257	  761.6	  440.0	 7568.0	...
5218258	  761.4	  439.8	 7568.0	...
5218259	  760.7	  439.8	 7570.0	...
5218260	  760.3	  440.1	 7575.0	...
5218261	  759.8	  440.5	 7578.0	...
5218262	  759.8	  440.8	 7580.0	...
5218263	  759.7	  441.0	 7580.0	...
5218264	  760.1	  441.0	 7580.0	...
5218265	  760.6	  440.9	 7579.0	...
5218266	  761.3	  440.6	 7578.0	...
5218267	  761.5	  440.4	 7577.0	...
5218268	  761.8	  440.5	 7580.0	...
5218269	  761.8	  440.4	 7583.0	...
5218270	  761.0	  440.2	 7583.0	...
5218271	  760.2	  440.0	 7581.0	...
5218272	  759.5	  440.0	 7579.0	...
5218273	  759.8	  439.6	 7580.0	...
5218274	  759.9	  439.3	 7581.0	...
5218275	  760.1	  439.7	 7583.0	...
5218276	  760.4	  440.4	 7586.0	...
5218277	  760.5	  441.1	 7589.0	...
5218278	  760.5	  441.0	 7588.0	...
5218279	  760.3	  440.7	 7588.0	...
5218280	  760.0	  440.5	 7585.0	...
5218281	  759.6	  440.5	 7582.0	...
5218282	  758.9	  440.6	 7577.0	...
5218283	  758.8	  441.1	 7576.0	...
5218284	  759.0	  441.6	 7577.0	...
5218285	  759.6	  441.9	 7578.0	...
5218286	  760.2	  441.9	 7580.0	...
5218287	  760.2	  441.9	 7583.0	...
5218288	  760.1	  442.4	 7586.0	...
5218289	  759.9	  442.9	 7588.0	...
5218290	  759.9	  443.3	 7591.0	...
MSG	5218291 0000 _ Number Off
5218291	  760.0	  443.4	 7593.0	...
5218292	  760.0	  443.1	 7595.0	...
5218293	  760.1	  442.5	 7595.0	...
5218294	  759.9	  442.0	 7596.0	...
5218295	  759.6	  441.7	 7597.0	...
5218296	  759.3	  441.7	 7599.0	...
5218297	  759.4	  442.1	 7599.0	...
5218298	  759.6	  442.6	 7599.0	...
5218299	  759.8	  443.0	 7597.0	...
5218300	  759.8	  442.7	 7594.0	...
5218301	  759.8	  442.5	 7592.0	...
5218302	  759.9	  442.2	 7592.0	...
5218303	  759.9	  442.0	 7595.0	...
5218304	  759.8	  441.8	 7598.0	...
5218305	  759.8	  441.7	 7598.0	...
5218306	  759.6	  441.7	 7596.0	...
5218307	  759.5	  441.6	 7596.0	...
5218308	  759.4	  441.6	 7598.0	...
5218309	  760.2	  441.3	 7599.0	...
5218310	  761.0	  441.2	 7602.0	...
5218311	  761.4	  441.2	 7605.0	...
5218312	  760.9	  441.6	 7605.0	...
5218313	  760.4	  442.1	 7601.0	...
5218314	  760.1	  442.5	 7597.0	...
5218315	  760.1	  442.6	 7595.0	...
5218316	  759.7	  442.5	 7595.0	...
5218317	  759.2	  442.1	 7600.0	...
5218318	  758.8	  441.8	 7607.0	...
5218319	  758.8	  441.4	 7612.0	...
5218320	  758.9	  441.4	 7612.0	...
5218321	  759.6	  442.0	 7610.0	...
5218322	  760.4	  442.6	 7609.0	...
5218323	  760.9	  443.3	 7608.0	...
5218324	  760.6	  443.4	 7608.0	...
5218325	  759.6	  443.3	 7607.0	...
5218326	  758.7	  443.2	 7606.0	...
5218327	  758.3	  443.0	 7605.0	...
5218328	  758.6	  442.6	 7605.0	...
5218329	  758.7	  442.1	 7605.0	...
5218330	  758.5	  441.7	 7604.0	...
5218331	  758.3	  441.7	 7606.0	...
5218332	  758.2	  441.9	 7612.0	...
5218333	  757.8	  441.9	 7617.0	...
5218334	  757.1	  441.8	 7620.0	...
5218335	  756.5	  442.3	 7621.0	...
5218336	  756.6	  442.8	 7622.0	...
5218337	  757.1	  443.5	 7618.0	...
5218338	  757.5	  443.6	 7614.0	...
5218339	  758.4	  443.7	 7610.0	...
5218340	  759.4	  443.8	 7609.0	...
5218341	  759.6	  443.5	 7609.0	...
5218342	  759.0	  443.1	 7611.0	...
5218343	  758.4	  442.8	 7613.0	...
5218344	  758.4	  442.7	 7618.0	...
5218345	  758.5	  442.6	 7623.0	...
5218346	  758.3	  442.5	 7624.0	...
5218347	  758.0	  442.4	 7621.0	...
5218348	  757.6	  442.5	 7618.0	...
5218349	  757.5	  442.5	 7617.0	...
5218350	  757.4	  442.2	 7620.0	...
5218351	  757.4	  441.9	 7622.0	...
5218352	  757.3	  441.5	 7626.0	...
5218353	  757.3	  441.6	 7626.0	...
5218354	  757.5	  441.5	 7628.0	...
5218355	  757.7	  441.5	 7631.0	...
5218356	  757.2	  441.5	 7633.0	...
5218357	  756.7	  442.0	 7631.0	...
5218358	  756.1	  442.7	 7627.0	...
5218359	  756.2	  443.2	 7624.0	...
5218360	  756.8	  443.4	 7627.0	...
5218361	  757.3	  443.4	 7630.0	...
5218362	  757.7	  442.9	 7633.0	...
5218363	  757.7	  442.6	 7634.0	...
5218364	  757.7	  442.3	 7633.0	...
5218365	  757.9	  442.5	 7631.0	...
5218366	  757.9	  442.6	 7630.0	...
5218367	  757.8	  442.5	 7633.0	...
5218368	  757.9	  442.5	 7637.0	...
5218369	  758.0	  442.2	 7640.0	...
5218370	  758.2	  441.9	 7640.0	...
5218371	  758.4	  441.6	 7640.0	...
5218372	  758.1	  441.5	 7641.0	...
5218373	  757.5	  440.8	 7642.0	...
5218374	  756.9	  440.2	 7643.0	...
5218375	  756.8	  439.9	 7645.0	...
5218376	  756.7	  440.3	 7647.0	...
5218377	  756.5	  440.7	 7643.0	...
5218378	  756.2	  441.0	 7637.0	...
5218379	  756.0	  441.0	 7631.0	...
5218380	  755.9	  441.1	 7631.0	...
5218381	  755.3	  441.0	 7634.0	...
5218382	  754.8	  441.2	 7637.0	...
5218383	  754.1	  441.3	 7640.0	...
5218384	  754.1	  441.5	 7640.0	...
5218385	  754.7	  441.5	 7641.0	...
5218386	  755.4	  441.5	 7643.0	...
5218387	  756.0	  440.8	 7646.0	...
5218388	  755.5	  440.3	 7649.0	...
5218389	  755.0	  439.8	 7649.0	...
5218390	  754.7	  440.1	 7649.0	...
5218391	  754.8	  440.5	 7651.0	...
5218392	  754.9	  440.8	 7653.0	...
5218393	  754.9	  440.9	 7655.0	...
5218394	  754.7	  440.9	 7656.0	...
5218395	  754.5	  440.9	 7657.0	...
5218396	  754.3	  440.7	 7657.0	...
5218397	  754.4	  440.4	 7655.0	...
5218398	  754.6	  440.3	 7652.0	...
5218399	  754.7	  440.4	 7649.0	...
5218400	  754.6	  440.2	 7648.0	...
5218401	  754.0	  440.0	 7647.0	...
5218402	  753.4	  439.9	 7649.0	...
5218403	  753.0	  440.1	 7653.0	...
5218404	  753.1	  440.4	 7656.0	...
5218405	  753.2	  440.5	 7657.0	...
5218406	  753.2	  440.4	 7658.0	...
5218407	  753.2	  440.4	 7658.0	...
5218408	  753.1	  440.4	 7658.0	...
5218409	  753.0	  440.5	 7657.0	...
5218410	  753.0	  440.7	 7656.0	...
5218411	  752.9	  440.2	 7656.0	...
5218412	  752.9	  439.5	 7656.0	...
5218413	  752.8	  438.8	 7654.0	...
5218414	  753.3	  438.4	 7653.0	...
5218415	  753.9	  438.1	 7650.0	...
5218416	  754.3	  437.9	 7649.0	...
5218417	  754.3	  438.2	 7652.0	...
5218418	  754.3	  438.9	 7657.0	...
5218419	  754.5	  439.5	 7663.0	...
5218420	  754.2	  439.3	 7664.0	...
5218421	  754.0	  438.8	 7665.0	...
5218422	  753.8	  438.1	 7665.0	...
5218423	  753.8	  438.1	 7666.0	...
5218424	  753.8	  438.1	 7667.0	...
5218425	  753.7	  438.1	 7668.0	...
5218426	  753.6	  437.9	 7669.0	...
5218427	  753.9	  437.8	 7670.0	...
5218428	  754.1	  438.1	 7666.0	...
5218429	  754.4	  438.6	 7663.0	...
5218430	  754.2	  438.6	 7660.0	...
5218431	  753.2	  438.1	 7661.0	...
5218432	  752.2	  437.9	 7662.0	...
5218433	  752.4	  438.1	 7660.0	...
5218434	  753.4	  438.3	 7659.0	...
5218435	  754.0	  438.2	 7658.0	...
5218436	  753.7	  438.1	 7658.0	...
5218437	  753.6	  437.6	 7659.0	...
5218438	  753.8	  437.0	 7659.0	...
5218439	  754.0	  436.9	 7662.0	...
5218440	  754.0	  437.1	 7664.0	...
5218441	  754.0	  437.5	 7666.0	...
5218442	  753.8	  437.5	 7668.0	...
5218443	  753.6	  437.2	 7669.0	...
5218444	  753.2	  436.8	 7670.0	...
5218445	  752.9	  437.0	 7668.0	...
5218446	  752.8	  437.6	 7669.0	...
5218447	  753.0	  437.9	 7670.0	...
5218448	  752.9	  437.6	 7671.0	...
5218449	  752.7	  437.3	 7670.0	...
5218450	  752.4	  437.2	 7670.0	...
5218451	  752.3	  437.1	 7670.0	...
5218452	  752.0	  436.9	 7670.0	...
5218453	  751.8	  436.6	 7672.0	...
5218454	  751.9	  436.3	 7673.0	...
5218455	  752.0	  436.1	 7674.0	...
5218456	  752.2	  435.4	 7673.0	...
5218457	  752.4	  434.6	 7672.0	...
5218458	  752.6	  434.8	 7672.0	...
5218459	  753.1	  435.5	 7673.0	...
5218460	  753.5	  436.2	 7674.0	...
5218461	  753.4	  435.6	 7675.0	...
5218462	  753.0	  435.6	 7674.0	...
5218463	  752.6	  435.5	 7672.0	...
5218464	  752.3	  435.7	 7669.0	...
5218465	  751.9	  435.6	 7667.0	...
5218466	  751.3	  435.7	 7664.0	...
5218467	  751.1	  435.6	 7662.0	...
5218468	  751.0	  435.5	 7662.0	...
5218469	  751.0	  435.4	 7663.0	...
5218470	  751.1	  435.2	 7664.0	...
5218471	  751.1	  435.0	 7667.0	...
5218472	  751.1	  434.8	 7669.0	...
5218473	  751.6	  434.7	 7668.0	...
5218474	  752.1	  434.6	 7663.0	...
5218475	  752.5	  434.7	 7658.0	...
5218476	  752.4	  434.9	 7655.0	...
5218477	  752.5	  435.0	 7651.0	...
5218478	  752.7	  435.2	 7647.0	...
5218479	  752.6	  435.3	 7648.0	...
5218480	  752.2	  435.1	 7654.0	...
5218481	  751.9	  435.0	 7662.0	...
5218482	  751.6	  435.4	 7665.0	...
5218483	  751.2	  436.0	 7664.0	...
5218484	  751.2	  436.9	 7662.0	...
5218485	  752.0	  437.0	 7659.0	...
5218486	  752.8	  437.0	 7658.0	...
5218487	  753.1	  437.0	 7657.0	...
5218488	  752.8	  436.9	 7656.0	...
5218489	  752.5	  436.9	 7656.0	...
5218490	  752.6	  436.9	 7659.0	...
5218491	  752.8	  436.8	 7662.0	...
MSG	5218492 0000 _ Number On
5218492	  752.6	  436.7	 7666.0	...
5218493	  752.2	  436.7	 7667.0	...
5218494	  752.1	  437.2	 7668.0	...
5218495	  752.3	  437.8	 7668.0	...
5218496	  752.6	  438.3	 7666.0	...
5218497	  752.7	  438.4	 7664.0	...
5218498	  753.0	  437.8	 7662.0	...
5218499	  753.2	  437.2	 7661.0	...
5218500	  753.4	  436.5	 7661.0	...
5218501	  753.5	  436.5	 7660.0	...
5218502	  753.7	  436.4	 7659.0	...
5218503	  753.9	  436.5	 7657.0	...
5218504	  753.3	  436.8	 7654.0	...
5218505	  752.6	  436.5	 7654.0	...
5218506	  751.7	  436.2	 7655.0	...
5218507	  751.5	  435.7	 7657.0	...
5218508	  751.3	  435.7	 7658.0	...
5218509	  751.4	  435.7	 7654.0	...
5218510	  751.4	  436.1	 7648.0	...
5218511	  751.4	  436.4	 7642.0	...
5218512	  752.2	  436.4	 7642.0	...
5218513	  753.1	  436.2	 7644.0	...
5218514	  753.9	  435.9	 7647.0	...
5218515	  753.7	  435.6	 7650.0	...
5218516	  753.4	  435.3	 7650.0	...
5218517	  753.1	  435.5	 7652.0	...
5218518	  752.9	  435.9	 7653.0	...
5218519	  753.0	  436.2	 7653.0	...
5218520	  753.1	  436.0	 7653.0	...
5218521	  753.0	  435.9	 7654.0	...
5218522	  752.7	  435.9	 7654.0	...
5218523	  752.4	  436.0	 7654.0	...
5218524	  752.2	  436.0	 7654.0	...
5218525	  752.2	  436.3	 7653.0	...
5218526	  752.3	  436.5	 7653.0	...
5218527	  752.3	  436.8	 7651.0	...
5218528	  752.4	  437.2	 7650.0	...
5218529	  752.4	  437.7	 7648.0	...
5218530	  752.4	  438.2	 7649.0	...
5218531	  752.8	  437.9	 7651.0	...
5218532	  753.2	  437.6	 7650.0	...
5218533	  753.9	  437.3	 7645.0	...
5218534	  754.1	  437.4	 7640.0	...
5218535	  754.2	  437.8	 7636.0	...
5218536	  754.0	  438.2	 7636.0	...
5218537	  753.4	  438.6	 7636.0	...
5218538	  752.9	  438.8	 7636.0	...
5218539	  752.0	  438.8	 7636.0	...
5218540	  751.5	  438.5	 7636.0	...
5218541	  751.1	  438.3	 7637.0	...
5218542	  751.4	  438.2	 7638.0	...
5218543	  751.6	  437.8	 7637.0	...
5218544	  751.8	  437.4	 7634.0	...
5218545	  751.9	  436.8	 7631.0	...
5218546	  751.8	  436.7	 7631.0	...
5218547	  751.7	  436.7	 7631.0	...
5218548	  751.2	  436.8	 7630.0	...
5218549	  750.9	  437.1	 7629.0	...
5218550	  752.1	  437.1	 7628.0	...
5218551	  753.5	  437.0	 7627.0	...
5218552	  754.5	  436.9	 7626.0	...
5218553	  754.0	  437.1	 7627.0	...
5218554	  753.2	  437.3	 7626.0	...
5218555	  752.8	  437.3	 7625.0	...
5218556	  753.1	  437.2	 7623.0	...
5218557	  753.7	  437.2	 7621.0	...
5218558	  753.7	  436.9	 7621.0	...
5218559	  753.1	  436.7	 7621.0	...
5218560	  753.0	  436.2	 7621.0	...
5218561	  753.3	  435.9	 7623.0	...
5218562	  753.7	  435.7	 7625.0	...
5218563	  753.5	  435.9	 7628.0	...
5218564	  753.3	  436.1	 7630.0	...
5218565	  752.8	  436.2	 7631.0	...
5218566	  752.4	  436.3	 7631.0	...
5218567	  752.4	  436.7	 7632.0	...
5218568	  752.9	  437.7	 7633.0	...
5218569	  753.5	  438.7	 7634.0	...
5218570	  753.4	  439.5	 7631.0	...
5218571	  753.1	  439.5	 7627.0	...
5218572	  752.6	  439.2	 7624.0	...
5218573	  753.1	  438.8	 7618.0	...
5218574	  753.6	  438.6	 7612.0	...
5218575	  753.7	  438.8	 7607.0	...
5218576	  753.3	  439.1	 7607.0	...
5218577	  753.3	  439.4	 7608.0	...
5218578	  753.7	  439.7	 7609.0	...
5218579	  754.1	  439.6	 7610.0	...
5218580	  754.1	  439.3	 7610.0	...
5218581	  753.8	  439.0	 7609.0	...
5218582	  753.5	  439.0	 7608.0	...
5218583	  753.0	  439.0	 7600.0	...
5218584	  752.7	  439.0	 7594.0	...
5218585	  752.6	  439.0	 7589.0	...
5218586	  752.4	  439.0	 7590.0	...
5218587	  752.4	  439.2	 7592.0	...
5218588	  752.4	  439.6	 7593.0	...
5218589	  752.0	  439.8	 7593.0	...
5218590	  751.5	  440.1	 7590.0	...
5218591	  751.6	  440.0	 7588.0	...
5218592	  752.2	  440.1	 7591.0	...
5218593	  753.2	  439.9	 7596.0	...
5218594	  753.5	  439.6	 7597.0	...
5218595	  753.8	  439.4	 7591.0	...
5218596	  753.8	  439.0	 7586.0	...
5218597	  753.7	  438.6	 7583.0	...
5218598	  753.3	  438.2	 7581.0	...
5218599	  753.1	  438.2	 7580.0	...
5218600	  752.8	  438.5	 7581.0	...
5218601	  753.0	  439.0	 7583.0	...
5218602	  753.3	  439.3	 7583.0	...
5218603	  753.5	  439.5	 7581.0	...
5218604	  752.9	  439.2	 7578.0	...
5218605	  752.2	  439.0	 7578.0	...
5218606	  752.0	  438.7	 7574.0	...
5218607	  752.5	  438.6	 7571.0	...
5218608	  753.0	  438.8	 7567.0	...
5218609	  753.0	  439.1	 7567.0	...
5218610	  753.1	  439.2	 7568.0	...
5218611	  753.1	  439.0	 7568.0	...
5218612	  752.9	  438.7	 7568.0	...
5218613	  752.8	  439.2	 7568.0	...
5218614	  752.8	  439.8	 7567.0	...
5218615	  752.8	  440.3	 7566.0	...
5218616	  752.6	  440.1	 7566.0	...
5218617	  752.5	  439.9	 7565.0	...
5218618	  752.4	  439.9	 7566.0	...
5218619	  752.6	  439.9	 7566.0	...
5218620	  752.8	  439.8	 7566.0	...
5218621	  753.2	  439.6	 7565.0	...
5218622	  753.3	  439.4	 7565.0	...
5218623	  753.1	  439.4	 7565.0	...
5218624	  752.6	  439.4	 7565.0	...
5218625	  752.3	  439.4	 7565.0	...
5218626	  752.8	  439.3	 7565.0	...
5218627	  753.3	  439.4	 7565.0	...
5218628	  753.4	  439.7	 7562.0	...
5218629	  753.0	  440.2	 7560.0	...
5218630	  753.1	  440.5	 7560.0	...
5218631	  753.5	  440.6	 7564.0	...
5218632	  753.5	  440.5	 7567.0	...
5218633	  753.1	  440.5	 7567.0	...
5218634	  752.7	  440.5	 7566.0	...
5218635	  752.5	  440.4	 7564.0	...
5218636	  752.3	  440.5	 7564.0	...
5218637	  751.8	  440.2	 7562.0	...
5218638	  751.4	  439.1	 7561.0	...
5218639	  751.1	  437.9	 7561.0	...
5218640	  751.3	  437.4	 7563.0	...
5218641	  751.7	  437.7	 7565.0	...
5218642	  752.2	  438.1	 7564.0	...
5218643	  752.7	  438.3	 7561.0	...
5218644	  753.1	  438.5	 7556.0	...
5218645	  753.5	  438.6	 7553.0	...
5218646	  753.7	  438.4	 7550.0	...
5218647	  753.7	  438.3	 7553.0	...
5218648	  753.1	  438.4	 7556.0	...
5218649	  752.0	  438.6	 7553.0	...
5218650	  751.0	  438.9	 7548.0	...
5218651	  750.4	  438.7	 7543.0	...
5218652	  750.5	  438.4	 7542.0	...
5218653	  750.6	  438.1	 7541.0	...
5218654	  750.8	  438.4	 7540.0	...
5218655	  750.8	  438.6	 7540.0	...
5218656	  751.3	  438.7	 7539.0	...
5218657	  751.8	  439.3	 7538.0	...
5218658	  751.9	  439.9	 7538.0	...
5218659	  751.2	  441.0	 7538.0	...
5218660	  750.4	  441.4	 7533.0	...
5218661	  750.1	  441.2	 7529.0	...
5218662	  750.2	  440.6	 7529.0	...
5218663	  750.4	  440.0	 7533.0	...
5218664	  750.7	  439.9	 7538.0	...
5218665	  750.9	  439.7	 7540.0	...
5218666	  751.1	  439.6	 7541.0	...
5218667	  751.3	  439.8	 7540.0	...
5218668	  751.5	  440.1	 7531.0	...
5218669	  751.5	  440.6	 7523.0	...
5218670	  751.4	  440.8	 7515.0	...
5218671	  751.3	  440.7	 7514.0	...
5218672	  751.3	  440.4	 7511.0	...
5218673	  751.0	  440.1	 7508.0	...
5218674	  750.6	  439.7	 7505.0	...
5218675	  750.3	  439.4	 7505.0	...
5218676	  750.0	  439.1	 7503.0	...
5218677	  749.7	  439.2	 7502.0	...
5218678	  749.4	  439.4	 7500.0	...
5218679	  749.4	  439.6	 7502.0	...
5218680	  749.4	  440.0	 7505.0	...
5218681	  749.4	  440.2	 7507.0	...
5218682	  749.4	  440.6	 7507.0	...
5218683	  749.3	  440.8	 7507.0	...
5218684	  749.7	  440.8	 7507.0	...
5218685	  750.1	  440.6	 7506.0	...
5218686	  749.9	  440.4	 7506.0	...
5218687	  749.4	  440.3	 7508.0	...
5218688	  749.0	  440.2	 7510.0	...
5218689	  749.4	  440.1	 7512.0	...
5218690	  750.0	  440.0	 7512.0	...
5218691	  750.5	  440.0	 7513.0	...
5218692	  750.9	  439.9	 7513.0	...
5218693	  751.1	  440.5	 7508.0	...
5218694	  751.2	  441.4	 7503.0	...
5218695	  751.3	  442.3	 7499.0	...
5218696	  751.1	  441.9	 7500.0	...
5218697	  750.6	  441.1	 7498.0	...
5218698	  750.3	  440.4	 7496.0	...
5218699	  750.2	  440.4	 7494.0	...
5218700	  750.0	  440.4	 7494.0	...
5218701	  749.7	  440.4	 7493.0	...
5218702	  749.5	  440.2	 7489.0	...
5218703	  749.5	  440.1	 7486.0	...
5218704	  749.7	  439.1	 7484.0	...
5218705	  749.7	  438.4	 7481.0	...
5218706	  749.5	  437.7	 7478.0	...
5218707	  749.3	  437.7	 7476.0	...
5218708	  749.5	  437.6	 7477.0	...
5218709	  750.1	  437.7	 7478.0	...
5218710	  750.5	  437.9	 7478.0	...
5218711	  750.6	  438.2	 7478.0	...
5218712	  750.4	  438.7	 7476.0	...
5218713	  750.1	  439.1	 7473.0	...
5218714	  750.1	  439.5	 7475.0	...
5218715	  750.1	  439.6	 7477.0	...
5218716	  750.2	  439.7	 7479.0	...
5218717	  750.1	  439.9	 7478.0	...
5218718	  750.1	  439.8	 7477.0	...
5218719	  750.0	  440.1	 7477.0	...
5218720	  750.1	  440.2	 7478.0	...
5218721	  750.1	  440.4	 7480.0	...
5218722	  750.1	  440.4	 7482.0	...
5218723	  750.1	  440.5	 7482.0	...
5218724	  750.1	  440.4	 7480.0	...
5218725	  750.5	  439.8	 7477.0	...
5218726	  751.0	  439.2	 7475.0	...
5218727	  751.5	  438.5	 7473.0	...
5218728	  751.6	  438.1	 7470.0	...
5218729	  751.0	  437.9	 7462.0	...
5218730	  750.4	  438.0	 7457.0	...
5218731	  750.2	  438.0	 7454.0	...
5218732	  750.7	  438.7	 7456.0	...
5218733	  751.3	  439.4	 7454.0	...
5218734	  751.4	  439.6	 7453.0	...
5218735	  751.3	  439.0	 7452.0	...
5218736	  751.3	  438.4	 7455.0	...
5218737	  750.9	  439.0	 7457.0	...
5218738	  750.4	  439.6	 7459.0	...
5218739	  749.9	  440.1	 7459.0	...
5218740	  750.2	  439.9	 7460.0	...
5218741	  750.5	  439.7	 7460.0	...
5218742	  751.0	  439.5	 7460.0	...
5218743	  751.0	  439.3	 7459.0	...
5218744	  751.1	  439.3	 7457.0	...
5218745	  751.1	  439.5	 7456.0	...
5218746	  751.2	  439.5	 7454.0	...
5218747	  751.2	  439.3	 7452.0	...
5218748	  751.1	  439.0	 7449.0	...
5218749	  750.9	  438.8	 7452.0	...
5218750	  750.6	  438.6	 7456.0	...
5218751	  750.5	  438.8	 7457.0	...
5218752	  749.7	  439.2	 7454.0	...
5218753	  749.0	  439.7	 7451.0	...
5218754	  748.9	  440.0	 7450.0	...
5218755	  749.6	  439.9	 7449.0	...
5218756	  750.4	  439.5	 7449.0	...
5218757	  750.4	  439.1	 7449.0	...
5218758	  750.4	  438.3	 7447.0	...
5218759	  750.2	  437.7	 7446.0	...
5218760	  749.9	  437.6	 7445.0	...
5218761	  749.6	  438.1	 7446.0	...
5218762	  749.4	  438.6	 7447.0	...
5218763	  749.4	  438.5	 7445.0	...
5218764	  749.3	  438.3	 7442.0	...
5218765	  749.2	  438.2	 7440.0	...
5218766	  749.2	  438.1	 7440.0	...
5218767	  749.7	  438.2	 7439.0	...
5218768	  750.3	  438.5	 7438.0	...
5218769	  750.2	  438.8	 7437.0	...
5218770	  749.6	  439.0	 7437.0	...
5218771	  749.4	  438.6	 7436.0	...
5218772	  749.8	  438.0	 7435.0	...
5218773	  750.2	  437.9	 7434.0	...
5218774	  750.1	  438.3	 7434.0	...
5218775	  749.8	  438.1	 7433.0	...
5218776	  749.3	  437.5	 7433.0	...
5218777	  748.9	  437.3	 7432.0	...
5218778	  748.9	  437.8	 7431.0	...
5218779	  749.1	  438.5	 7431.0	...
5218780	  749.5	  438.7	 7434.0	...
5218781	  750.3	  438.1	 7437.0	...
5218782	  751.1	  437.3	 7440.0	...
5218783	  751.4	  436.8	 7440.0	...
5218784	  751.2	  437.1	 7440.0	...
5218785	  751.1	  437.4	 7438.0	...
5218786	  751.3	  437.4	 7437.0	...
5218787	  751.3	  437.5	 7434.0	...
5218788	  750.9	  437.7	 7431.0	...
5218789	  750.2	  437.0	 7429.0	...
5218790	  749.6	  436.2	 7427.0	...
5218791	  749.6	  435.3	 7425.0	...
5218792	  750.0	  435.2	 7423.0	...
5218793	  750.4	  435.1	 7423.0	...
5218794	  750.4	  435.0	 7422.0	...
5218795	  750.2	  435.0	 7421.0	...
5218796	  750.1	  435.0	 7420.0	...
5218797	  750.4	  435.8	 7419.0	...
5218798	  750.6	  436.5	 7418.0	...
5218799	  750.2	  437.0	 7417.0	...
5218800	  749.6	  436.7	 7417.0	...
5218801	  749.0	  436.5	 7416.0	...
5218802	  749.1	  436.5	 7416.0	...
5218803	  748.7	  436.3	 7417.0	...
5218804	  748.2	  436.0	 7418.0	...
5218805	  748.7	  435.7	 7419.0	...
MSG	5218806 0000 _ Number Off
5218806	  749.5	  435.3	 7418.0	...
5218807	  750.1	  434.9	 7417.0	...
5218808	  749.9	  434.9	 7412.0	...
5218809	  749.7	  435.1	 7409.0	...
5218810	  750.1	  435.4	 7407.0	...
5218811	  750.5	  435.4	 7408.0	...
5218812	  750.3	  435.4	 7407.0	...
5218813	  749.6	  435.3	 7405.0	...
5218814	  748.8	  435.2	 7404.0	...
5218815	  748.7	  435.2	 7405.0	...
5218816	  748.6	  435.2	 7406.0	...
5218817	  748.7	  435.2	 7407.0	...
5218818	  748.8	  435.5	 7408.0	...
5218819	  748.9	  435.6	 7410.0	...
5218820	  748.7	  435.2	 7411.0	...
5218821	  748.4	  434.7	 7409.0	...
5218822	  749.0	  434.1	 7408.0	...
5218823	  749.8	  433.7	 7406.0	...
5218824	  749.8	  433.5	 7404.0	...
5218825	  748.9	  433.3	 7402.0	...
5218826	  748.0	  433.4	 7400.0	...
5218827	  747.8	  433.7	 7399.0	...
5218828	  747.7	  434.1	 7398.0	...
5218829	  747.6	  434.0	 7397.0	...
5218830	  747.8	  433.4	 7398.0	...
5218831	  748.1	  432.8	 7400.0	...
5218832	  748.4	  432.6	 7401.0	...
5218833	  748.5	  433.2	 7400.0	...
5218834	  748.5	  434.3	 7400.0	...
5218835	  748.9	  435.1	 7396.0	...
5218836	  749.5	  435.0	 7392.0	...
5218837	  750.0	  434.4	 7387.0	...
5218838	  749.9	  433.9	 7385.0	...
5218839	  749.6	  433.7	 7386.0	...
5218840	  749.2	  433.8	 7388.0	...
5218841	  749.0	  434.0	 7392.0	...
5218842	  749.0	  434.0	 7394.0	...
5218843	  749.3	  434.1	 7396.0	...
5218844	  749.7	  433.9	 7395.0	...
5218845	  749.8	  433.6	 7395.0	...
5218846	  749.9	  433.5	 7395.0	...
5218847	  750.3	  433.6	 7395.0	...
5218848	  750.8	  433.8	 7395.0	...
5218849	  751.2	  434.0	 7395.0	...
5218850	  751.2	  434.0	 7395.0	...
5218851	  751.2	  433.9	 7396.0	...
5218852	  751.2	  433.9	 7396.0	...
5218853	  751.2	  434.0	 7396.0	...
5218854	  751.2	  434.1	 7395.0	...
5218855	  750.9	  434.0	 7394.0	...
5218856	  750.8	  433.7	 7393.0	...
5218857	  750.7	  433.7	 7390.0	...
5218858	  750.7	  433.8	 7388.0	...
5218859	  750.7	  433.9	 7386.0	...
5218860	  750.8	  433.9	 7386.0	...
5218861	  750.9	  433.8	 7386.0	...
5218862	  751.0	  433.8	 7386.0	...
5218863	  751.1	  434.2	 7386.0	...
5218864	  751.0	  434.5	 7385.0	...
5218865	  751.0	  434.9	 7385.0	...
5218866	  751.1	  434.8	 7386.0	...
5218867	  751.3	  435.1	 7387.0	...
5218868	  751.4	  435.3	 7388.0	...
5218869	  751.4	  435.6	 7389.0	...
5218870	  751.4	  435.6	 7390.0	...
5218871	  751.4	  435.5	 7390.0	...
5218872	  751.4	  435.5	 7391.0	...
5218873	  751.5	  435.9	 7392.0	...
5218874	  751.7	  436.3	 7392.0	...
5218875	  751.8	  436.7	 7392.0	...
5218876	  751.8	  436.8	 7392.0	...
5218877	  751.7	  437.2	 7392.0	...
5218878	  751.7	  437.4	 7391.0	...
5218879	  751.6	  436.8	 7391.0	...
5218880	  751.4	  435.9	 7391.0	...
5218881	  751.1	  434.9	 7391.0	...
5218882	  751.0	  434.7	 7393.0	...
5218883	  751.0	  434.8	 7394.0	...
5218884	  750.9	  435.1	 7396.0	...
5218885	  750.8	  435.5	 7398.0	...
5218886	  751.6	  435.6	 7399.0	...
5218887	  752.4	  435.6	 7400.0	...
5218888	  753.5	  435.6	 7399.0	...
5218889	  753.7	  435.5	 7396.0	...
5218890	  753.0	  435.4	 7392.0	...
5218891	  752.1	  435.7	 7390.0	...
5218892	  751.2	  436.2	 7394.0	...
5218893	  751.1	  436.5	 7398.0	...
5218894	  751.2	  436.5	 7401.0	...
5218895	  751.5	  436.4	 7394.0	...
5218896	  751.8	  436.6	 7387.0	...
5218897	  752.0	  436.9	 7384.0	...
5218898	  752.8	  436.8	 7389.0	...
5218899	  753.6	  436.4	 7393.0	...
5218900	  754.2	  436.1	 7393.0	...
5218901	  754.3	  436.4	 7393.0	...
5218902	  754.4	  436.7	 7392.0	...
5218903	  754.5	  437.4	 7388.0	...
5218904	  754.4	  437.7	 7385.0	...
5218905	  754.2	  437.8	 7384.0	...
5218906	  754.1	  437.3	 7389.0	...
5218907	  754.1	  436.6	 7394.0	...
5218908	  754.1	  436.1	 7395.0	...
5218909	  754.2	  435.5	 7391.0	...
5218910	  754.3	  435.0	 7387.0	...
5218911	  754.3	  434.5	 7384.0	...
5218912	  754.1	  434.4	 7382.0	...
5218913	  754.2	  434.5	 7380.0	...
5218914	  754.3	  435.0	 7379.0	...
5218915	  754.6	  435.5	 7379.0	...
5218916	  754.6	  435.1	 7380.0	...
5218917	  754.3	  434.6	 7381.0	...
5218918	  753.9	  434.2	 7383.0	...
5218919	  753.6	  434.4	 7384.0	...
5218920	  753.5	  434.5	 7385.0	...
5218921	  753.7	  434.4	 7386.0	...
5218922	  753.9	  434.4	 7388.0	...
5218923	  754.2	  434.7	 7384.0	...
5218924	  754.3	  435.0	 7380.0	...
5218925	  754.3	  435.0	 7376.0	...
5218926	  754.3	  434.7	 7376.0	...
5218927	  754.3	  434.5	 7377.0	...
5218928	  754.1	  434.6	 7377.0	...
5218929	  753.9	  434.8	 7378.0	...
5218930	  753.8	  434.9	 7379.0	...
5218931	  753.9	  434.7	 7379.0	...
5218932	  754.2	  434.6	 7380.0	...
5218933	  754.0	  434.8	 7380.0	...
5218934	  753.8	  435.2	 7376.0	...
5218935	  753.5	  435.5	 7371.0	...
5218936	  754.2	  435.4	 7367.0	...
5218937	  754.9	  435.3	 7367.0	...
5218938	  755.6	  435.2	 7367.0	...
5218939	  755.8	  435.1	 7367.0	...
5218940	  755.2	  435.1	 7366.0	...
5218941	  754.4	  434.7	 7365.0	...
5218942	  753.7	  434.4	 7366.0	...
5218943	  753.7	  434.1	 7368.0	...
5218944	  753.6	  434.2	 7371.0	...
5218945	  753.4	  434.4	 7372.0	...
5218946	  753.9	  433.9	 7373.0	...
5218947	  754.4	  433.3	 7373.0	...
5218948	  755.3	  433.0	 7373.0	...
5218949	  755.8	  433.4	 7373.0	...
5218950	  756.2	  433.9	 7377.0	...
5218951	  755.9	  434.2	 7380.0	...
5218952	  755.3	  434.3	 7383.0	...
5218953	  754.4	  434.4	 7382.0	...
5218954	  753.9	  434.2	 7381.0	...
5218955	  753.9	  434.0	 7378.0	...
5218956	  754.3	  433.9	 7377.0	...
5218957	  754.7	  434.3	 7378.0	...
5218958	  754.6	  434.7	 7382.0	...
5218959	  754.7	  435.3	 7385.0	...
5218960	  754.8	  435.6	 7386.0	...
5218961	  754.8	  435.7	 7387.0	...
5218962	  754.7	  435.5	 7388.0	...
5218963	  754.5	  435.3	 7387.0	...
5218964	  755.0	  435.3	 7385.0	...
5218965	  755.7	  435.3	 7383.0	...
5218966	  755.6	  435.4	 7384.0	...
5218967	  754.8	  435.2	 7384.0	...
5218968	  753.8	  435.0	 7384.0	...
5218969	  753.6	  434.6	 7384.0	...
5218970	  753.4	  434.4	 7385.0	...
5218971	  754.1	  434.1	 7390.0	...
5218972	  754.8	  434.7	 7394.0	...
5218973	  755.2	  435.2	 7395.0	...
5218974	  754.6	  436.0	 7391.0	...
5218975	  754.0	  436.2	 7387.0	...
5218976	  754.1	  436.1	 7385.0	...
5218977	  754.5	  435.5	 7386.0	...
5218978	  755.0	  434.5	 7387.0	...
5218979	  755.4	  433.9	 7389.0	...
5218980	  755.9	  433.2	 7390.0	...
5218981	  756.2	  432.8	 7394.0	...
5218982	  756.1	  432.5	 7398.0	...
5218983	  755.9	  433.0	 7400.0	...
5218984	  755.7	  433.6	 7398.0	...
5218985	  755.6	  434.3	 7396.0	...
5218986	  755.6	  434.5	 7397.0	...
5218987	  756.1	  434.5	 7396.0	...
5218988	  756.6	  433.7	 7395.0	...
5218989	  756.7	  432.9	 7395.0	...
5218990	  756.2	  432.2	 7396.0	...
5218991	  755.7	  432.3	 7395.0	...
5218992	  755.5	  432.4	 7390.0	...
5218993	  755.4	  433.1	 7386.0	...
5218994	  755.1	  434.1	 7385.0	...
5218995	  755.0	  434.9	 7387.0	...
5218996	  755.3	  434.9	 7385.0	...
5218997	  755.9	  434.4	 7383.0	...
5218998	  756.4	  434.1	 7377.0	...
5218999	  756.5	  433.9	 7375.0	...
5219000	  756.7	  434.0	 7373.0	...
5219001	  756.8	  433.8	 7376.0	...
5219002	  756.7	  433.2	 7380.0	...
5219003	  756.5	  432.6	 7383.0	...
5219004	  756.9	  432.3	 7383.0	...
5219005	  757.6	  432.6	 7382.0	...
5219006	  757.6	  433.1	 7382.0	...
5219007	  756.9	  433.6	 7383.0	...
5219008	  756.1	  433.1	 7383.0	...
5219009	  755.9	  432.3	 7384.0	...
5219010	  755.7	  431.3	 7384.0	...
5219011	  755.7	  431.1	 7383.0	...
5219012	  755.8	  430.8	 7382.0	...
5219013	  756.4	  430.6	 7381.0	...
5219014	  757.1	  431.2	 7381.0	...
5219015	  757.7	  431.9	 7384.0	...
5219016	  757.9	  432.8	 7387.0	...
5219017	  757.4	  432.9	 7389.0	...
5219018	  756.9	  433.3	 7389.0	...
5219019	  756.3	  433.4	 7389.0	...
5219020	  756.1	  433.2	 7390.0	...
5219021	  755.8	  433.0	 7391.0	...
5219022	  756.1	  432.7	 7392.0	...
5219023	  756.8	  432.6	 7391.0	...
5219024	  757.3	  432.6	 7391.0	...
5219025	  757.1	  431.9	 7390.0	...
5219026	  757.0	  431.4	 7389.0	...
5219027	  757.0	  430.9	 7388.0	...
5219028	  757.3	  431.1	 7387.0	...
5219029	  757.5	  430.9	 7385.0	...
5219030	  757.4	  430.8	 7385.0	...
5219031	  757.2	  430.8	 7385.0	...
5219032	  757.1	  431.0	 7386.0	...
5219033	  757.4	  431.1	 7386.0	...
5219034	  757.6	  431.4	 7386.0	...
5219035	  757.8	  431.4	 7386.0	...
5219036	  757.7	  430.9	 7388.0	...
5219037	  757.7	  430.5	 7389.0	...
5219038	  757.8	  430.3	 7392.0	...
5219039	  757.7	  430.6	 7393.0	...
5219040	  757.4	  430.8	 7395.0	...
5219041	  757.1	  430.9	 7394.0	...
5219042	  757.0	  430.9	 7394.0	...
5219043	  756.9	  430.8	 7394.0	...
5219044	  756.8	  430.7	 7394.0	...
5219045	  757.1	  430.6	 7395.0	...
5219046	  757.6	  430.6	 7394.0	...
5219047	  758.1	  430.6	 7394.0	...
5219048	  758.0	  430.3	 7392.0	...
5219049	  757.7	  430.1	 7392.0	...
5219050	  757.4	  429.8	 7392.0	...
5219051	  757.3	  429.7	 7393.0	...
5219052	  757.2	  429.7	 7393.0	...
5219053	  757.6	  429.7	 7394.0	...
5219054	  758.0	  429.9	 7393.0	...
5219055	  758.5	  430.2	 7393.0	...
5219056	  758.6	  430.6	 7396.0	...
5219057	  758.7	  430.9	 7399.0	...
5219058	  758.7	  431.0	 7400.0	...
5219059	  758.6	  430.1	 7398.0	...
5219060	  758.5	  429.1	 7400.0	...
5219061	  757.8	  428.3	 7404.0	...
5219062	  757.1	  428.4	 7408.0	...
5219063	  757.0	  428.4	 7407.0	...
5219064	  757.6	  428.3	 7404.0	...
5219065	  758.1	  428.3	 7403.0	...
5219066	  758.1	  428.3	 7401.0	...
5219067	  758.1	  428.9	 7405.0	...
5219068	  758.2	  429.5	 7408.0	...
5219069	  758.2	  429.9	 7410.0	...
5219070	  758.3	  429.7	 7405.0	...
5219071	  758.4	  429.5	 7400.0	...
5219072	  758.2	  429.4	 7398.0	...
5219073	  757.9	  429.3	 7407.0	...
5219074	  757.5	  428.8	 7417.0	...
5219075	  757.6	  428.3	 7422.0	...
5219076	  757.3	  427.8	 7418.0	...
5219077	  756.9	  427.8	 7416.0	...
5219078	  756.8	  428.0	 7415.0	...
5219079	  756.9	  428.0	 7415.0	...
5219080	  757.1	  428.3	 7415.0	...
5219081	  757.1	  428.7	 7414.0	...
5219082	  756.7	  429.1	 7413.0	...
5219083	  756.5	  429.8	 7413.0	...
5219084	  756.8	  430.3	 7414.0	...
5219085	  757.6	  430.2	 7413.0	...
5219086	  758.3	  429.5	 7411.0	...
5219087	  758.4	  428.8	 7410.0	...
5219088	  758.2	  428.7	 7412.0	...
5219089	  757.2	  428.3	 7414.0	...
5219090	  756.2	  427.8	 7415.0	...
5219091	  755.3	  427.6	 7413.0	...
5219092	  755.2	  427.5	 7412.0	...
5219093	  755.2	  427.4	 7410.0	...
5219094	  755.6	  427.3	 7409.0	...
5219095	  755.8	  427.1	 7409.0	...
5219096	  755.7	  427.1	 7408.0	...
5219097	  755.5	  427.2	 7406.0	...
5219098	  755.5	  427.5	 7403.0	...
5219099	  755.7	  428.1	 7406.0	...
5219100	  755.8	  428.6	 7410.0	...
5219101	  755.8	  428.8	 7414.0	...
5219102	  755.6	  428.8	 7414.0	...
5219103	  755.5	  428.7	 7414.0	...
5219104	  755.6	  428.7	 7413.0	...
5219105	  755.4	  428.7	 7410.0	...
5219106	  755.1	  428.7	 7409.0	...
5219107	  754.7	  428.6	 7409.0	...
5219108	  754.8	  428.2	 7410.0	...
5219109	  755.0	  428.0	 7411.0	...
5219110	  755.3	  428.6	 7411.0	...
5219111	  755.5	  429.3	 7411.0	...
5219112	  755.8	  429.8	 7412.0	...
5219113	  755.8	  429.0	 7413.0	...
5219114	  755.9	  428.2	 7413.0	...
5219115	  755.9	  427.7	 7413.0	...
5219116	  755.9	  427.8	 7412.0	...
5219117	  756.4	  427.8	 7417.0	...
5219118	  756.8	  427.9	 7422.0	...
5219119	  757.1	  427.8	 7424.0	...
5219120	  756.9	  427.9	 7421.0	...
5219121	  755.8	  428.1	 7418.0	...
5219122	  754.8	  428.1	 7419.0	...
5219123	  753.7	  428.0	 7421.0	...
5219124	  753.4	  427.8	 7424.0	...
5219125	  754.0	  427.5	 7425.0	...
5219126	  754.9	  427.4	 7425.0	...
5219127	  755.2	  427.7	 7424.0	...
5219128	  754.7	  428.2	 7424.0	...
5219129	  754.4	  428.6	 7424.0	...
5219130	  755.1	  428.6	 7425.0	...
5219131	  755.7	  428.6	 7426.0	...
5219132	  755.9	  428.1	 7426.0	...
5219133	  755.6	  427.6	 7426.0	...
5219134	  755.4	  427.4	 7430.0	...
5219135	  755.2	  427.8	 7433.0	...
5219136	  755.1	  428.0	 7437.0	...
5219137	  755.1	  428.0	 7438.0	...
5219138	  755.2	  427.9	 7437.0	...
5219139	  755.7	  427.6	 7432.0	...
5219140	  756.0	  427.3	 7428.0	...
5219141	  755.4	  427.2	 7426.0	...
5219142	  754.4	  427.2	 7427.0	...
5219143	  753.7	  427.1	 7427.0	...
5219144	  753.7	  427.0	 7427.0	...
5219145	  753.7	  427.1	 7427.0	...
5219146	  753.1	  427.3	 7427.0	...
5219147	  752.9	  427.3	 7428.0	...
5219148	  753.4	  427.1	 7429.0	...
5219149	  754.3	  427.2	 7429.0	...
5219150	  754.9	  427.3	 7429.0	...
5219151	  754.8	  427.5	 7431.0	...
5219152	  754.5	  427.6	 7432.0	...
5219153	  754.2	  427.8	 7434.0	...
5219154	  754.0	  427.9	 7434.0	...
5219155	  754.0	  427.8	 7433.0	...
5219156	  754.1	  427.6	 7432.0	...
5219157	  754.3	  427.5	 7431.0	...
5219158	  754.3	  427.4	 7430.0	...
5219159	  753.4	  427.7	 7430.0	...
5219160	  752.6	  428.1	 7432.0	...
5219161	  752.5	  428.4	 7434.0	...
5219162	  753.3	  428.5	 7434.0	...
5219163	  754.1	  428.3	 7431.0	...
5219164	  754.1	  428.2	 7427.0	...
5219165	  754.0	  427.6	 7425.0	...
5219166	  753.9	  427.3	 7425.0	...
5219167	  754.0	  427.0	 7427.0	...
5219168	  754.2	  426.7	 7429.0	...
5219169	  754.4	  426.3	 7428.0	...
5219170	  754.6	  425.9	 7424.0	...
5219171	  754.7	  425.7	 7425.0	...
5219172	  754.9	  425.4	 7428.0	...
5219173	  754.9	  425.1	 7429.0	...
5219174	  755.0	  425.1	 7426.0	...
5219175	  755.1	  425.4	 7424.0	...
5219176	  755.1	  425.8	 7425.0	...
5219177	  755.7	  425.8	 7427.0	...
5219178	  756.0	  425.5	 7429.0	...
5219179	  756.3	  425.2	 7432.0	...
5219180	  756.2	  425.2	 7434.0	...
5219181	  756.2	  424.7	 7433.0	...
5219182	  755.9	  424.3	 7430.0	...
5219183	  755.9	  424.1	 7428.0	...
5219184	  755.8	  423.8	 7429.0	...
5219185	  755.7	  423.6	 7431.0	...
5219186	  755.2	  423.3	 7432.0	...
5219187	  754.8	  423.2	 7430.0	...
5219188	  754.8	  423.7	 7427.0	...
5219189	  754.8	  424.6	 7423.0	...
5219190	  754.8	  425.5	 7424.0	...
5219191	  754.7	  426.3	 7425.0	...
5219192	  754.5	  426.8	 7426.0	...
5219193	  753.7	  427.3	 7427.0	...
5219194	  753.0	  427.4	 7426.0	...
5219195	  753.7	  427.9	 7424.0	...
5219196	  754.8	  428.2	 7421.0	...
5219197	  755.7	  428.3	 7419.0	...
5219198	  755.5	  428.0	 7419.0	...
5219199	  754.7	  428.5	 7421.0	...
EFIX R   5218118	5219199	1082	  755.1	  436.9	   7508
SSACC R  5219200
5219200	  754.1	  429.2	 7423.0	...
5219201	  753.3	  430.5	 7424.0	...
5219202	  753.0	  431.1	 7425.0	...
5219203	  752.8	  431.6	 7428.0	...
5219204	  753.2	  431.2	 7431.0	...
5219205	  753.5	  430.7	 7432.0	...
5219206	  753.6	  429.5	 7431.0	...
5219207	  753.7	  427.8	 7430.0	...
5219208	  757.7	  412.1	 7450.0	...
5219209	  762.1	  397.5	 7476.0	...
5219210	  766.3	  383.6	 7506.0	...
5219211	  766.7	  383.4	 7515.0	...
5219212	  765.7	  383.3	 7518.0	...
5219213	  764.9	  384.7	 7515.0	...
5219214	  764.4	  387.5	 7504.0	...
5219215	  765.0	  392.7	 7489.0	...
5219216	  765.7	  398.3	 7460.0	...
5219217	  763.8	  406.4	 7430.0	...
5219218	  762.0	  415.0	 7397.0	...
5219219	  762.9	  426.9	 7366.0	...
5219220	  766.7	  440.1	 7326.0	...
5219221	  769.5	  455.3	 7277.0	...
5219222	  770.2	  471.2	 7228.0	...
5219223	  770.9	  487.6	 7180.0	...
5219224	  771.8	  506.0	 7120.0	...
5219225	  772.7	  524.8	 7055.0	...
5219226	  773.9	  547.2	 6977.0	...
5219227	  776.4	  573.1	 6893.0	...
5219228	  779.7	  600.9	 6801.0	...
5219229	  784.5	  627.9	 6711.0	...
5219230	  789.2	  655.7	 6619.0	...
5219231	  793.2	  688.6	 6513.0	...
5219232	  796.0	  727.9	 6388.0	...
5219233	  798.8	  770.5	 6248.0	...
5219234	  802.2	  817.8	 6094.0	...
5219235	  805.6	  866.3	 5936.0	...
5219236	  809.3	  919.0	 5780.0	...
5219237	  812.6	  972.1	 5620.0	...
5219238	  816.7	 1029.4	 5446.0	...
5219239	  820.5	 1090.2	 5258.0	...
5219240	  825.6	 1153.1	 5065.0	...
5219241	  830.4	 1219.2	 4868.0	...
5219242	  834.9	 1286.3	 4669.0	...
5219243	  841.0	 1357.9	 4459.0	...
5219244	  845.8	 1429.4	 4244.0	...
5219245	  851.8	 1503.3	 4030.0	...
5219246	  857.1	 1578.0	 3819.0	...
5219247	  862.4	 1655.7	 3614.0	...
5219248	  869.1	 1731.4	 3411.0	...
5219249	  874.1	 1806.6	 3211.0	...
5219250	  885.0	 1883.9	 3000.0	...
5219251	  896.7	 1968.1	 2788.0	...
5219252	  906.7	 2027.7	 2644.0	...
5219253	  910.5	 2058.5	 2578.0	...
5219254	  910.5	 2058.5	 2578.0	...
SBLINK R 5219255
5219255	   .	   .	    0.0	...
5219256	   .	   .	    0.0	...
5219257	   .	   .	    0.0	...
5219258	   .	   .	    0.0	...
5219259	   .	   .	    0.0	...
5219260	   .	   .	    0.0	...
5219261	   .	   .	    0.0	...
5219262	   .	   .	    0.0	...
5219263	   .	   .	    0.0	...
5219264	   .	   .	    0.0	...
5219265	   .	   .	    0.0	...
5219266	   .	   .	    0.0	...
5219267	   .	   .	    0.0	...
5219268	   .	   .	    0.0	...
5219269	   .	   .	    0.0	...
5219270	   .	   .	    0.0	...
5219271	   .	   .	    0.0	...
5219272	   .	   .	    0.0	...
5219273	   .	   .	    0.0	...
5219274	   .	   .	    0.0	...
5219275	   .	   .	    0.0	...
5219276	   .	   .	    0.0	...
5219277	   .	   .	    0.0	...
5219278	   .	   .	    0.0	...
5219279	   .	   .	    0.0	...
5219280	   .	   .	    0.0	...
5219281	   .	   .	    0.0	...
5219282	   .	   .	    0.0	...
5219283	   .	   .	    0.0	...
5219284	   .	   .	    0.0	...
5219285	   .	   .	    0.0	...
5219286	   .	   .	    0.0	...
5219287	   .	   .	    0.0	...
5219288	   .	   .	    0.0	...
5219289	   .	   .	    0.0	...
5219290	   .	   .	    0.0	...
5219291	   .	   .	    0.0	...
5219292	   .	   .	    0.0	...
5219293	   .	   .	    0.0	...
5219294	   .	   .	    0.0	...
5219295	   .	   .	    0.0	...
5219296	   .	   .	    0.0	...
5219297	   .	   .	    0.0	...
5219298	   .	   .	    0.0	...
5219299	   .	   .	    0.0	...
5219300	   .	   .	    0.0	...
5219301	   .	   .	    0.0	...
5219302	   .	   .	    0.0	...
5219303	   .	   .	    0.0	...
5219304	   .	   .	    0.0	...
5219305	   .	   .	    0.0	...
5219306	   .	   .	    0.0	...
5219307	   .	   .	    0.0	...
5219308	   .	   .	    0.0	...
5219309	   .	   .	    0.0	...
5219310	   .	   .	    0.0	...
5219311	   .	   .	    0.0	...
5219312	   .	   .	    0.0	...
5219313	   .	   .	    0.0	...
5219314	   .	   .	    0.0	...
5219315	   .	   .	    0.0	...
5219316	   .	   .	    0.0	...
5219317	   .	   .	    0.0	...
5219318	   .	   .	    0.0	...
5219319	   .	   .	    0.0	...
5219320	   .	   .	    0.0	...
5219321	   .	   .	    0.0	...
5219322	   .	   .	    0.0	...
5219323	   .	   .	    0.0	...
5219324	   .	   .	    0.0	...
5219325	   .	   .	    0.0	...
5219326	   .	   .	    0.0	...
5219327	   .	   .	    0.0	...
5219328	   .	   .	    0.0	...
5219329	   .	   .	    0.0	...
5219330	   .	   .	    0.0	...
5219331	   .	   .	    0.0	...
5219332	   .	   .	    0.0	...
5219333	   .	   .	    0.0	...
5219334	   .	   .	    0.0	...
5219335	   .	   .	    0.0	...
5219336	   .	   .	    0.0	...
5219337	   .	   .	    0.0	...
5219338	   .	   .	    0.0	...
5219339	   .	   .	    0.0	...
5219340	   .	   .	    0.0	...
5219341	   .	   .	    0.0	...
5219342	   .	   .	    0.0	...
5219343	   .	   .	    0.0	...
5219344	   .	   .	    0.0	...
5219345	   .	   .	    0.0	...
5219346	   .	   .	    0.0	...
5219347	   .	   .	    0.0	...
5219348	   .	   .	    0.0	...
5219349	   .	   .	    0.0	...
5219350	   .	   .	    0.0	...
5219351	   .	   .	    0.0	...
5219352	   .	   .	    0.0	...
5219353	   .	   .	    0.0	...
5219354	   .	   .	    0.0	...
5219355	   .	   .	    0.0	...
5219356	   .	   .	    0.0	...
5219357	   .	   .	    0.0	...
5219358	   .	   .	    0.0	...
5219359	   .	   .	    0.0	...
5219360	   .	   .	    0.0	...
5219361	   .	   .	    0.0	...
5219362	   .	   .	    0.0	...
5219363	   .	   .	    0.0	...
5219364	   .	   .	    0.0	...
5219365	   .	   .	    0.0	...
5219366	   .	   .	    0.0	...
5219367	   .	   .	    0.0	...
5219368	   .	   .	    0.0	...
5219369	   .	   .	    0.0	...
5219370	   .	   .	    0.0	...
5219371	   .	   .	    0.0	...
5219372	   .	   .	    0.0	...
5219373	   .	   .	    0.0	...
5219374	   .	   .	    0.0	...
5219375	   .	   .	    0.0	...
5219376	   .	   .	    0.0	...
5219377	   .	   .	    0.0	...
5219378	   .	   .	    0.0	...
5219379	   .	   .	    0.0	...
5219380	   .	   .	    0.0	...
5219381	   .	   .	    0.0	...
5219382	   .	   .	    0.0	...
5219383	   .	   .	    0.0	...
5219384	   .	   .	    0.0	...
5219385	   .	   .	    0.0	...
5219386	   .	   .	    0.0	...
5219387	   .	   .	    0.0	...
EBLINK R 5219255	5219387	133
5219388	  962.5	 1812.5	 3271.0	...
5219389	  962.5	 1812.5	 3271.0	...
5219390	  957.4	 1802.6	 3293.0	...
5219391	  952.2	 1792.7	 3314.0	...
5219392	  938.3	 1762.1	 3384.0	...
5219393	  929.5	 1741.5	 3434.0	...
5219394	  927.3	 1697.2	 3541.0	...
5219395	  933.9	 1673.5	 3599.0	...
5219396	  931.2	 1631.3	 3704.0	...
5219397	  919.9	 1602.9	 3779.0	...
5219398	  906.5	 1565.7	 3874.0	...
5219399	  901.5	 1538.5	 3946.0	...
5219400	  898.5	 1511.4	 4013.0	...
5219401	  897.5	 1483.7	 4089.0	...
5219402	  897.3	 1455.9	 4166.0	...
5219403	  896.7	 1429.2	 4242.0	...
5219404	  895.7	 1404.0	 4310.0	...
5219405	  894.7	 1379.9	 4372.0	...
5219406	  895.5	 1355.9	 4431.0	...
5219407	  896.6	 1331.7	 4500.0	...
5219408	  893.0	 1308.8	 4566.0	...
5219409	  888.2	 1288.6	 4627.0	...
5219410	  883.8	 1268.1	 4681.0	...
5219411	  884.0	 1245.5	 4739.0	...
5219412	  882.4	 1223.1	 4804.0	...
5219413	  880.5	 1201.5	 4860.0	...
5219414	  878.1	 1182.4	 4921.0	...
5219415	  874.6	 1163.9	 4972.0	...
5219416	  871.0	 1144.3	 5029.0	...
5219417	  867.2	 1125.9	 5084.0	...
5219418	  865.0	 1105.7	 5144.0	...
5219419	  860.8	 1089.1	 5196.0	...
5219420	  857.2	 1069.9	 5252.0	...
5219421	  853.9	 1054.0	 5303.0	...
5219422	  852.0	 1035.8	 5363.0	...
5219423	  848.7	 1019.4	 5412.0	...
5219424	  845.8	 1001.5	 5465.0	...
5219425	  843.4	  984.4	 5517.0	...
5219426	  842.3	  967.7	 5572.0	...
5219427	  840.6	  952.3	 5619.0	...
5219428	  838.3	  935.7	 5667.0	...
5219429	  834.6	  920.9	 5711.0	...
5219430	  831.5	  906.0	 5761.0	...
5219431	  828.5	  892.1	 5804.0	...
5219432	  826.2	  876.9	 5856.0	...
5219433	  823.9	  861.5	 5897.0	...
5219434	  822.3	  848.4	 5939.0	...
5219435	  821.3	  836.0	 5975.0	...
5219436	  820.0	  822.4	 6020.0	...
5219437	  818.7	  808.7	 6064.0	...
5219438	  817.7	  795.7	 6104.0	...
5219439	  816.5	  784.3	 6145.0	...
5219440	  815.4	  772.6	 6183.0	...
5219441	  814.2	  759.7	 6228.0	...
5219442	  813.0	  746.1	 6269.0	...
5219443	  811.4	  734.5	 6307.0	...
5219444	  809.8	  723.9	 6345.0	...
5219445	  808.7	  714.2	 6380.0	...
5219446	  808.2	  703.1	 6417.0	...
5219447	  807.5	  693.3	 6450.0	...
5219448	  806.7	  684.2	 6487.0	...
5219449	  805.5	  675.6	 6520.0	...
5219450	  804.4	  665.6	 6557.0	...
5219451	  803.4	  656.5	 6590.0	...
5219452	  802.6	  647.3	 6617.0	...
5219453	  802.0	  638.8	 6646.0	...
5219454	  801.3	  630.6	 6670.0	...
5219455	  800.2	  623.1	 6696.0	...
5219456	  799.0	  615.0	 6717.0	...
5219457	  798.8	  607.0	 6743.0	...
5219458	  798.9	  598.0	 6776.0	...
5219459	  799.2	  592.1	 6800.0	...
5219460	  798.0	  584.0	 6831.0	...
5219461	  795.6	  578.1	 6849.0	...
5219462	  793.0	  569.5	 6876.0	...
5219463	  789.9	  562.6	 6902.0	...
5219464	  787.3	  554.5	 6928.0	...
5219465	  784.3	  548.4	 6955.0	...
5219466	  782.1	  541.9	 6974.0	...
5219467	  780.7	  535.4	 7001.0	...
5219468	  780.0	  529.9	 7019.0	...
5219469	  779.8	  523.8	 7043.0	...
5219470	  779.8	  517.7	 7064.0	...
5219471	  779.5	  509.2	 7087.0	...
5219472	  779.5	  503.0	 7099.0	...
5219473	  779.7	  498.8	 7109.0	...
5219474	  780.1	  493.7	 7128.0	...
5219475	  780.1	  487.9	 7145.0	...
5219476	  780.1	  482.1	 7172.0	...
5219477	  780.0	  477.9	 7191.0	...
5219478	  779.6	  473.1	 7210.0	...
5219479	  779.0	  466.3	 7222.0	...
5219480	  778.6	  461.6	 7236.0	...
5219481	  777.9	  456.3	 7253.0	...
5219482	  776.8	  453.0	 7267.0	...
5219483	  775.4	  446.3	 7284.0	...
5219484	  774.4	  442.4	 7302.0	...
ESACC R  5219200	5219484	285	  754.1	  429.2	  774.4	  442.4	   0.51	   1288
SFIX R   5219485
5219485	  774.0	  437.5	 7322.0	...
5219486	  774.0	  434.8	 7332.0	...
5219487	  773.8	  430.8	 7336.0	...
5219488	  773.5	  427.6	 7347.0	...
5219489	  772.8	  424.4	 7361.0	...
5219490	  772.6	  422.3	 7375.0	...
5219491	  772.5	  418.6	 7386.0	...
5219492	  772.6	  414.6	 7395.0	...
5219493	  772.3	  410.7	 7404.0	...
5219494	  771.7	  406.8	 7412.0	...
5219495	  771.2	  404.4	 7419.0	...
5219496	  770.2	  402.1	 7434.0	...
5219497	  769.0	  399.5	 7442.0	...
5219498	  767.8	  396.9	 7449.0	...
5219499	  767.4	  394.1	 7455.0	...
5219500	  767.1	  392.6	 7470.0	...
5219501	  767.2	  389.3	 7485.0	...
5219502	  767.4	  386.1	 7495.0	...
5219503	  767.9	  383.9	 7495.0	...
5219504	  768.0	  383.4	 7493.0	...
5219505	  768.3	  383.1	 7491.0	...
5219506	  768.2	  381.2	 7498.0	...
5219507	  767.6	  379.3	 7511.0	...
5219508	  766.8	  377.3	 7524.0	...
5219509	  767.4	  376.0	 7533.0	...
5219510	  768.2	  372.7	 7541.0	...
5219511	  769.2	  368.9	 7550.0	...
5219512	  769.3	  366.2	 7552.0	...
5219513	  769.8	  365.6	 7552.0	...
5219514	  769.8	  364.4	 7562.0	...
5219515	  769.5	  363.2	 7572.0	...
5219516	  769.6	  361.3	 7583.0	...
5219517	  769.8	  359.7	 7584.0	...
5219518	  769.7	  357.3	 7585.0	...
5219519	  769.6	  355.8	 7588.0	...
5219520	  769.7	  355.0	 7591.0	...
5219521	  769.8	  354.3	 7600.0	...
5219522	  769.0	  353.4	 7613.0	...
5219523	  768.1	  352.4	 7624.0	...
5219524	  767.5	  351.3	 7630.0	...
5219525	  768.1	  350.1	 7634.0	...
5219526	  768.9	  349.5	 7637.0	...
5219527	  769.5	  349.8	 7636.0	...
5219528	  769.6	  349.8	 7634.0	...
5219529	  769.6	  349.6	 7630.0	...
5219530	  769.6	  349.3	 7627.0	...
5219531	  770.1	  349.1	 7624.0	...
5219532	  770.9	  348.5	 7624.0	...
5219533	  771.8	  347.3	 7629.0	...
5219534	  772.4	  346.3	 7634.0	...
5219535	  771.1	  348.4	 7635.0	...
5219536	  769.9	  350.9	 7633.0	...
5219537	  768.7	  353.4	 7631.0	...
5219538	  770.0	  352.9	 7634.0	...
5219539	  771.0	  353.6	 7635.0	...
5219540	  772.9	  354.1	 7636.0	...
5219541	  773.9	  354.8	 7637.0	...
5219542	  774.8	  354.8	 7639.0	...
5219543	  774.6	  352.3	 7641.0	...
5219544	  774.4	  349.7	 7642.0	...
5219545	  772.0	  349.8	 7644.0	...
5219546	  770.0	  352.5	 7644.0	...
5219547	  768.2	  354.9	 7646.0	...
5219548	  768.5	  354.5	 7648.0	...
5219549	  768.9	  354.2	 7649.0	...
5219550	  769.3	  354.0	 7650.0	...
5219551	  770.5	  352.9	 7649.0	...
5219552	  772.3	  350.7	 7654.0	...
5219553	  773.9	  348.6	 7659.0	...
5219554	  774.4	  347.7	 7663.0	...
5219555	  774.0	  348.1	 7662.0	...
5219556	  773.2	  351.0	 7655.0	...
5219557	  771.8	  353.9	 7649.0	...
5219558	  770.8	  357.4	 7643.0	...
5219559	  769.9	  358.2	 7642.0	...
5219560	  769.7	  358.8	 7639.0	...
5219561	  769.4	  358.0	 7636.0	...
5219562	  769.5	  356.1	 7639.0	...
5219563	  769.9	  354.4	 7644.0	...
5219564	  770.3	  353.1	 7648.0	...
EFIX R   5219485	5219564	80	  770.4	  369.3	   7565
SSACC R  5219565
5219565	  770.4	  352.6	 7648.0	...
5219566	  770.1	  352.2	 7648.0	...
5219567	  769.9	  352.5	 7649.0	...
5219568	  769.9	  354.1	 7647.0	...
5219569	  770.7	  359.5	 7634.0	...
5219570	  771.3	  364.2	 7620.0	...
5219571	  772.0	  369.6	 7603.0	...
5219572	  770.8	  373.3	 7592.0	...
5219573	  769.8	  379.5	 7565.0	...
5219574	  768.7	  384.1	 7540.0	...
5219575	  769.8	  392.8	 7513.0	...
5219576	  770.2	  399.5	 7495.0	...
5219577	  771.3	  412.3	 7458.0	...
5219578	  772.4	  422.7	 7425.0	...
5219579	  774.5	  435.7	 7384.0	...
5219580	  776.3	  447.1	 7350.0	...
5219581	  777.0	  459.5	 7304.0	...
5219582	  777.7	  475.7	 7255.0	...
5219583	  778.5	  491.4	 7205.0	...
5219584	  780.6	  510.9	 7147.0	...
5219585	  782.5	  527.7	 7085.0	...
5219586	  784.6	  550.5	 7004.0	...
5219587	  786.8	  573.5	 6920.0	...
5219588	  789.9	  598.8	 6829.0	...
5219589	  793.2	  626.4	 6741.0	...
5219590	  796.4	  656.1	 6632.0	...
5219591	  799.5	  694.2	 6507.0	...
5219592	  802.6	  734.2	 6373.0	...
5219593	  805.9	  780.2	 6231.0	...
5219594	  809.0	  828.3	 6086.0	...
5219595	  812.1	  879.9	 5923.0	...
5219596	  817.9	  935.9	 5752.0	...
5219597	  823.6	  994.9	 5573.0	...
5219598	  829.2	 1058.8	 5392.0	...
5219599	  831.7	 1123.4	 5210.0	...
5219600	  836.2	 1189.6	 5025.0	...
5219601	  840.7	 1257.9	 4839.0	...
5219602	  845.4	 1329.4	 4650.0	...
5219603	  847.5	 1405.7	 4455.0	...
5219604	  848.9	 1483.7	 4255.0	...
5219605	  852.6	 1564.1	 4053.0	...
5219606	  857.5	 1644.5	 3852.0	...
5219607	  864.3	 1725.4	 3654.0	...
5219608	  871.4	 1806.9	 3455.0	...
5219609	  878.5	 1893.3	 3254.0	...
5219610	  884.9	 1981.8	 3056.0	...
5219611	  888.0	 2042.3	 2929.0	...
5219612	  889.4	 2071.5	 2867.0	...
5219613	  889.4	 2071.5	 2867.0	...
SBLINK R 5219614
5219614	   .	   .	    0.0	...
5219615	   .	   .	    0.0	...
5219616	   .	   .	    0.0	...
5219617	   .	   .	    0.0	...
5219618	   .	   .	    0.0	...
5219619	   .	   .	    0.0	...
5219620	   .	   .	    0.0	...
5219621	   .	   .	    0.0	...
5219622	   .	   .	    0.0	...
5219623	   .	   .	    0.0	...
5219624	   .	   .	    0.0	...
5219625	   .	   .	    0.0	...
5219626	   .	   .	    0.0	...
5219627	   .	   .	    0.0	...
5219628	   .	   .	    0.0	...
5219629	   .	   .	    0.0	...
5219630	   .	   .	    0.0	...
5219631	   .	   .	    0.0	...
5219632	   .	   .	    0.0	...
5219633	   .	   .	    0.0	...
5219634	   .	   .	    0.0	...
5219635	   .	   .	    0.0	...
5219636	   .	   .	    0.0	...
5219637	   .	   .	    0.0	...
5219638	   .	   .	    0.0	...
5219639	   .	   .	    0.0	...
5219640	   .	   .	    0.0	...
5219641	   .	   .	    0.0	...
5219642	   .	   .	    0.0	...
5219643	   .	   .	    0.0	...
5219644	   .	   .	    0.0	...
5219645	   .	   .	    0.0	...
5219646	   .	   .	    0.0	...
5219647	   .	   .	    0.0	...
5219648	   .	   .	    0.0	...
5219649	   .	   .	    0.0	...
5219650	   .	   .	    0.0	...
5219651	   .	   .	    0.0	...
5219652	   .	   .	    0.0	...
5219653	   .	   .	    0.0	...
5219654	   .	   .	    0.0	...
5219655	   .	   .	    0.0	...
5219656	   .	   .	    0.0	...
5219657	   .	   .	    0.0	...
5219658	   .	   .	    0.0	...
5219659	   .	   .	    0.0	...
5219660	   .	   .	    0.0	...
5219661	   .	   .	    0.0	...
5219662	   .	   .	    0.0	...
5219663	   .	   .	    0.0	...
5219664	   .	   .	    0.0	...
5219665	   .	   .	    0.0	...
5219666	   .	   .	    0.0	...
5219667	   .	   .	    0.0	...
5219668	   .	   .	    0.0	...
5219669	   .	   .	    0.0	...
5219670	   .	   .	    0.0	...
5219671	   .	   .	    0.0	...
5219672	   .	   .	    0.0	...
5219673	   .	   .	    0.0	...
5219674	   .	   .	    0.0	...
5219675	   .	   .	    0.0	...
5219676	   .	   .	    0.0	...
5219677	   .	   .	    0.0	...
5219678	   .	   .	    0.0	...
5219679	   .	   .	    0.0	...
5219680	   .	   .	    0.0	...
5219681	   .	   .	    0.0	...
5219682	   .	   .	    0.0	...
5219683	   .	   .	    0.0	...
5219684	   .	   .	    0.0	...
5219685	   .	   .	    0.0	...
5219686	   .	   .	    0.0	...
5219687	   .	   .	    0.0	...
5219688	   .	   .	    0.0	...
5219689	   .	   .	    0.0	...
5219690	   .	   .	    0.0	...
5219691	   .	   .	    0.0	...
5219692	   .	   .	    0.0	...
5219693	   .	   .	    0.0	...
5219694	   .	   .	    0.0	...
5219695	   .	   .	    0.0	...
5219696	   .	   .	    0.0	...
5219697	   .	   .	    0.0	...
5219698	   .	   .	    0.0	...
5219699	   .	   .	    0.0	...
5219700	   .	   .	    0.0	...
5219701	   .	   .	    0.0	...
5219702	   .	   .	    0.0	...
5219703	   .	   .	    0.0	...
5219704	   .	   .	    0.0	...
5219705	   .	   .	    0.0	...
5219706	   .	   .	    0.0	...
5219707	   .	   .	    0.0	...
5219708	   .	   .	    0.0	...
5219709	   .	   .	    0.0	...
5219710	   .	   .	    0.0	...
5219711	   .	   .	    0.0	...
5219712	   .	   .	    0.0	...
5219713	   .	   .	    0.0	...
5219714	   .	   .	    0.0	...
5219715	   .	   .	    0.0	...
5219716	   .	   .	    0.0	...
5219717	   .	   .	    0.0	...
5219718	   .	   .	    0.0	...
5219719	   .	   .	    0.0	...
5219720	   .	   .	    0.0	...
5219721	   .	   .	    0.0	...
5219722	   .	   .	    0.0	...
5219723	   .	   .	    0.0	...
5219724	   .	   .	    0.0	...
5219725	   .	   .	    0.0	...
5219726	   .	   .	    0.0	...
5219727	   .	   .	    0.0	...
5219728	   .	   .	    0.0	...
5219729	   .	   .	    0.0	...
5219730	   .	   .	    0.0	...
5219731	   .	   .	    0.0	...
5219732	   .	   .	    0.0	...
5219733	   .	   .	    0.0	...
5219734	   .	   .	    0.0	...
5219735	   .	   .	    0.0	...
5219736	   .	   .	    0.0	...
5219737	   .	   .	    0.0	...
5219738	   .	   .	    0.0	...
5219739	   .	   .	    0.0	...
5219740	   .	   .	    0.0	...
5219741	   .	   .	    0.0	...
5219742	   .	   .	    0.0	...
5219743	   .	   .	    0.0	...
5219744	   .	   .	    0.0	...
5219745	   .	   .	    0.0	...
5219746	   .	   .	    0.0	...
5219747	   .	   .	    0.0	...
5219748	   .	   .	    0.0	...
5219749	   .	   .	    0.0	...
5219750	   .	   .	    0.0	...
5219751	   .	   .	    0.0	...
5219752	   .	   .	    0.0	...
5219753	   .	   .	    0.0	...
5219754	   .	   .	    0.0	...
5219755	   .	   .	    0.0	...
5219756	   .	   .	    0.0	...
5219757	   .	   .	    0.0	...
5219758	   .	   .	    0.0	...
5219759	   .	   .	    0.0	...
5219760	   .	   .	    0.0	...
5219761	   .	   .	    0.0	...
5219762	   .	   .	    0.0	...
5219763	   .	   .	    0.0	...
5219764	   .	   .	    0.0	...
5219765	   .	   .	    0.0	...
5219766	   .	   .	    0.0	...
5219767	   .	   .	    0.0	...
5219768	   .	   .	    0.0	...
5219769	   .	   .	    0.0	...
5219770	   .	   .	    0.0	...
5219771	   .	   .	    0.0	...
5219772	   .	   .	    0.0	...
5219773	   .	   .	    0.0	...
5219774	   .	   .	    0.0	...
5219775	   .	   .	    0.0	...
5219776	   .	   .	    0.0	...
5219777	   .	   .	    0.0	...
5219778	   .	   .	    0.0	...
5219779	   .	   .	    0.0	...
5219780	   .	   .	    0.0	...
5219781	   .	   .	    0.0	...
5219782	   .	   .	    0.0	...
5219783	   .	   .	    0.0	...
5219784	   .	   .	    0.0	...
5219785	   .	   .	    0.0	...
5219786	   .	   .	    0.0	...
5219787	   .	   .	    0.0	...
5219788	   .	   .	    0.0	...
5219789	   .	   .	    0.0	...
5219790	   .	   .	    0.0	...
5219791	   .	   .	    0.0	...
5219792	   .	   .	    0.0	...
5219793	   .	   .	    0.0	...
5219794	   .	   .	    0.0	...
5219795	   .	   .	    0.0	...
5219796	   .	   .	    0.0	...
5219797	   .	   .	    0.0	...
5219798	   .	   .	    0.0	...
5219799	   .	   .	    0.0	...
5219800	   .	   .	    0.0	...
5219801	   .	   .	    0.0	...
5219802	   .	   .	    0.0	...
5219803	   .	   .	    0.0	...
5219804	   .	   .	    0.0	...
5219805	   .	   .	    0.0	...
5219806	   .	   .	    0.0	...
5219807	   .	   .	    0.0	...
5219808	   .	   .	    0.0	...
5219809	   .	   .	    0.0	...
5219810	   .	   .	    0.0	...
5219811	   .	   .	    0.0	...
5219812	   .	   .	    0.0	...
5219813	   .	   .	    0.0	...
5219814	   .	   .	    0.0	...
5219815	   .	   .	    0.0	...
5219816	   .	   .	    0.0	...
5219817	   .	   .	    0.0	...
5219818	   .	   .	    0.0	...
5219819	   .	   .	    0.0	...
5219820	   .	   .	    0.0	...
5219821	   .	   .	    0.0	...
5219822	   .	   .	    0.0	...
5219823	   .	   .	    0.0	...
5219824	   .	   .	    0.0	...
5219825	   .	   .	    0.0	...
5219826	   .	   .	    0.0	...
5219827	   .	   .	    0.0	...
5219828	   .	   .	    0.0	...
5219829	   .	   .	    0.0	...
5219830	   .	   .	    0.0	...
5219831	   .	   .	    0.0	...
5219832	   .	   .	    0.0	...
5219833	   .	   .	    0.0	...
5219834	   .	   .	    0.0	...
5219835	   .	   .	    0.0	...
5219836	   .	   .	    0.0	...
5219837	   .	   .	    0.0	...
5219838	   .	   .	    0.0	...
5219839	   .	   .	    0.0	...
5219840	   .	   .	    0.0	...
5219841	   .	   .	    0.0	...
5219842	   .	   .	    0.0	...
5219843	   .	   .	    0.0	...
5219844	   .	   .	    0.0	...
5219845	   .	   .	    0.0	...
5219846	   .	   .	    0.0	...
5219847	   .	   .	    0.0	...
5219848	   .	   .	    0.0	...
5219849	   .	   .	    0.0	...
5219850	   .	   .	    0.0	...
5219851	   .	   .	    0.0	...
5219852	   .	   .	    0.0	...
5219853	   .	   .	    0.0	...
5219854	   .	   .	    0.0	...
5219855	   .	   .	    0.0	...
5219856	   .	   .	    0.0	...
5219857	   .	   .	    0.0	...
5219858	   .	   .	    0.0	...
5219859	   .	   .	    0.0	...
5219860	   .	   .	    0.0	...
5219861	   .	   .	    0.0	...
5219862	   .	   .	    0.0	...
5219863	   .	   .	    0.0	...
5219864	   .	   .	    0.0	...
5219865	   .	   .	    0.0	...
5219866	   .	   .	    0.0	...
5219867	   .	   .	    0.0	...
5219868	   .	   .	    0.0	...
5219869	   .	   .	    0.0	...
5219870	   .	   .	    0.0	...
5219871	   .	   .	    0.0	...
5219872	   .	   .	    0.0	...
5219873	   .	   .	    0.0	...
5219874	   .	   .	    0.0	...
5219875	   .	   .	    0.0	...
5219876	   .	   .	    0.0	...
5219877	   .	   .	    0.0	...
5219878	   .	   .	    0.0	...
5219879	   .	   .	    0.0	...
5219880	   .	   .	    0.0	...
5219881	   .	   .	    0.0	...
5219882	   .	   .	    0.0	...
5219883	   .	   .	    0.0	...
5219884	   .	   .	    0.0	...
5219885	   .	   .	    0.0	...
5219886	   .	   .	    0.0	...
5219887	   .	   .	    0.0	...
5219888	   .	   .	    0.0	...
5219889	   .	   .	    0.0	...
5219890	   .	   .	    0.0	...
5219891	   .	   .	    0.0	...
5219892	   .	   .	    0.0	...
5219893	   .	   .	    0.0	...
5219894	   .	   .	    0.0	...
5219895	   .	   .	    0.0	...
5219896	   .	   .	    0.0	...
5219897	   .	   .	    0.0	...
5219898	   .	   .	    0.0	...
5219899	   .	   .	    0.0	...
5219900	   .	   .	    0.0	...
5219901	   .	   .	    0.0	...
5219902	   .	   .	    0.0	...
5219903	   .	   .	    0.0	...
5219904	   .	   .	    0.0	...
5219905	   .	   .	    0.0	...
5219906	   .	   .	    0.0	...
5219907	   .	   .	    0.0	...
5219908	   .	   .	    0.0	...
5219909	   .	   .	    0.0	...
5219910	   .	   .	    0.0	...
5219911	   .	   .	    0.0	...
5219912	   .	   .	    0.0	...
5219913	   .	   .	    0.0	...
5219914	   .	   .	    0.0	...
5219915	   .	   .	    0.0	...
5219916	   .	   .	    0.0	...
5219917	   .	   .	    0.0	...
5219918	   .	   .	    0.0	...
5219919	   .	   .	    0.0	...
5219920	   .	   .	    0.0	...
5219921	   .	   .	    0.0	...
5219922	   .	   .	    0.0	...
5219923	   .	   .	    0.0	...
5219924	   .	   .	    0.0	...
5219925	   .	   .	    0.0	...
5219926	   .	   .	    0.0	...
5219927	   .	   .	    0.0	...
5219928	   .	   .	    0.0	...
5219929	   .	   .	    0.0	...
5219930	   .	   .	    0.0	...
5219931	   .	   .	    0.0	...
5219932	   .	   .	    0.0	...
5219933	   .	   .	    0.0	...
5219934	   .	   .	    0.0	...
5219935	   .	   .	    0.0	...
5219936	   .	   .	    0.0	...
5219937	   .	   .	    0.0	...
5219938	   .	   .	    0.0	...
5219939	   .	   .	    0.0	...
5219940	   .	   .	    0.0	...
5219941	   .	   .	    0.0	...
5219942	   .	   .	    0.0	...
5219943	   .	   .	    0.0	...
5219944	   .	   .	    0.0	...
5219945	   .	   .	    0.0	...
5219946	   .	   .	    0.0	...
5219947	   .	   .	    0.0	...
5219948	   .	   .	    0.0	...
5219949	   .	   .	    0.0	...
5219950	   .	   .	    0.0	...
5219951	   .	   .	    0.0	...
5219952	   .	   .	    0.0	...
5219953	   .	   .	    0.0	...
5219954	   .	   .	    0.0	...
5219955	   .	   .	    0.0	...
5219956	   .	   .	    0.0	...
5219957	   .	   .	    0.0	...
5219958	   .	   .	    0.0	...
5219959	   .	   .	    0.0	...
5219960	   .	   .	    0.0	...
5219961	   .	   .	    0.0	...
5219962	   .	   .	    0.0	...
5219963	   .	   .	    0.0	...
5219964	   .	   .	    0.0	...
5219965	   .	   .	    0.0	...
5219966	   .	   .	    0.0	...
5219967	   .	   .	    0.0	...
5219968	   .	   .	    0.0	...
5219969	   .	   .	    0.0	...
5219970	   .	   .	    0.0	...
5219971	   .	   .	    0.0	...
5219972	   .	   .	    0.0	...
5219973	   .	   .	    0.0	...
5219974	   .	   .	    0.0	...
5219975	   .	   .	    0.0	...
5219976	   .	   .	    0.0	...
5219977	   .	   .	    0.0	...
5219978	   .	   .	    0.0	...
5219979	   .	   .	    0.0	...
5219980	   .	   .	    0.0	...
5219981	   .	   .	    0.0	...
5219982	   .	   .	    0.0	...
5219983	   .	   .	    0.0	...
5219984	   .	   .	    0.0	...
5219985	   .	   .	    0.0	...
5219986	   .	   .	    0.0	...
5219987	   .	   .	    0.0	...
5219988	   .	   .	    0.0	...
5219989	   .	   .	    0.0	...
5219990	   .	   .	    0.0	...
5219991	   .	   .	    0.0	...
5219992	   .	   .	    0.0	...
5219993	   .	   .	    0.0	...
5219994	   .	   .	    0.0	...
5219995	   .	   .	    0.0	...
5219996	   .	   .	    0.0	...
5219997	   .	   .	    0.0	...
5219998	   .	   .	    0.0	...
5219999	   .	   .	    0.0	...
5220000	   .	   .	    0.0	...
5220001	   .	   .	    0.0	...
5220002	   .	   .	    0.0	...
5220003	   .	   .	    0.0	...
5220004	   .	   .	    0.0	...
5220005	   .	   .	    0.0	...
5220006	   .	   .	    0.0	...
5220007	   .	   .	    0.0	...
5220008	   .	   .	    0.0	...
5220009	   .	   .	    0.0	...
5220010	   .	   .	    0.0	...
5220011	   .	   .	    0.0	...
5220012	   .	   .	    0.0	...
5220013	   .	   .	    0.0	...
5220014	   .	   .	    0.0	...
5220015	   .	   .	    0.0	...
5220016	   .	   .	    0.0	...
5220017	   .	   .	    0.0	...
5220018	   .	   .	    0.0	...
5220019	   .	   .	    0.0	...
5220020	   .	   .	    0.0	...
5220021	   .	   .	    0.0	...
5220022	   .	   .	    0.0	...
5220023	   .	   .	    0.0	...
5220024	   .	   .	    0.0	...
5220025	   .	   .	    0.0	...
5220026	   .	   .	    0.0	...
5220027	   .	   .	    0.0	...
5220028	   .	   .	    0.0	...
5220029	   .	   .	    0.0	...
5220030	   .	   .	    0.0	...
MSG	5220031 0000 _ Number On
5220031	   .	   .	    0.0	...
5220032	   .	   .	    0.0	...
5220033	   .	   .	    0.0	...
5220034	   .	   .	    0.0	...
5220035	   .	   .	    0.0	...
5220036	   .	   .	    0.0	...
5220037	   .	   .	    0.0	...
5220038	   .	   .	    0.0	...
5220039	   .	   .	    0.0	...
5220040	   .	   .	    0.0	...
5220041	   .	   .	    0.0	...
5220042	   .	   .	    0.0	...
5220043	   .	   .	    0.0	...
5220044	   .	   .	    0.0	...
5220045	   .	   .	    0.0	...
5220046	   .	   .	    0.0	...
5220047	   .	   .	    0.0	...
5220048	   .	   .	    0.0	...
5220049	   .	   .	    0.0	...
5220050	   .	   .	    0.0	...
5220051	   .	   .	    0.0	...
5220052	   .	   .	    0.0	...
5220053	   .	   .	    0.0	...
5220054	   .	   .	    0.0	...
5220055	   .	   .	    0.0	...
5220056	   .	   .	    0.0	...
5220057	   .	   .	    0.0	...
5220058	   .	   .	    0.0	...
5220059	   .	   .	    0.0	...
5220060	   .	   .	    0.0	...
5220061	   .	   .	    0.0	...
5220062	   .	   .	    0.0	...
5220063	   .	   .	    0.0	...
5220064	   .	   .	    0.0	...
5220065	   .	   .	    0.0	...
5220066	   .	   .	    0.0	...
5220067	   .	   .	    0.0	...
5220068	   .	   .	    0.0	...
5220069	   .	   .	    0.0	...
5220070	   .	   .	    0.0	...
5220071	   .	   .	    0.0	...
5220072	   .	   .	    0.0	...
5220073	   .	   .	    0.0	...
5220074	   .	   .	    0.0	...
5220075	   .	   .	    0.0	...
5220076	   .	   .	    0.0	...
5220077	   .	   .	    0.0	...
5220078	   .	   .	    0.0	...
5220079	   .	   .	    0.0	...
5220080	   .	   .	    0.0	...
5220081	   .	   .	    0.0	...
5220082	   .	   .	    0.0	...
5220083	   .	   .	    0.0	...
5220084	   .	   .	    0.0	...
5220085	   .	   .	    0.0	...
5220086	   .	   .	    0.0	...
5220087	   .	   .	    0.0	...
5220088	   .	   .	    0.0	...
5220089	   .	   .	    0.0	...
5220090	   .	   .	    0.0	...
5220091	   .	   .	    0.0	...
5220092	   .	   .	    0.0	...
5220093	   .	   .	    0.0	...
5220094	   .	   .	    0.0	...
5220095	   .	   .	    0.0	...
5220096	   .	   .	    0.0	...
5220097	   .	   .	    0.0	...
5220098	   .	   .	    0.0	...
5220099	   .	   .	    0.0	...
5220100	   .	   .	    0.0	...
5220101	   .	   .	    0.0	...
5220102	   .	   .	    0.0	...
5220103	   .	   .	    0.0	...
5220104	   .	   .	    0.0	...
5220105	   .	   .	    0.0	...
5220106	   .	   .	    0.0	...
5220107	   .	   .	    0.0	...
5220108	   .	   .	    0.0	...
5220109	   .	   .	    0.0	...
5220110	   .	   .	    0.0	...
5220111	   .	   .	    0.0	...
5220112	   .	   .	    0.0	...
5220113	   .	   .	    0.0	...
5220114	   .	   .	    0.0	...
5220115	   .	   .	    0.0	...
5220116	   .	   .	    0.0	...
5220117	   .	   .	    0.0	...
5220118	   .	   .	    0.0	...
5220119	   .	   .	    0.0	...
5220120	   .	   .	    0.0	...
5220121	   .	   .	    0.0	...
5220122	   .	   .	    0.0	...
5220123	   .	   .	    0.0	...
5220124	   .	   .	    0.0	...
5220125	   .	   .	    0.0	...
5220126	   .	   .	    0.0	...
5220127	   .	   .	    0.0	...
5220128	   .	   .	    0.0	...
5220129	   .	   .	    0.0	...
5220130	   .	   .	    0.0	...
5220131	   .	   .	    0.0	...
5220132	   .	   .	    0.0	...
5220133	   .	   .	    0.0	...
5220134	   .	   .	    0.0	...
5220135	   .	   .	    0.0	...
5220136	   .	   .	    0.0	...
5220137	   .	   .	    0.0	...
5220138	   .	   .	    0.0	...
5220139	   .	   .	    0.0	...
5220140	   .	   .	    0.0	...
5220141	   .	   .	    0.0	...
5220142	   .	   .	    0.0	...
5220143	   .	   .	    0.0	...
5220144	   .	   .	    0.0	...
5220145	   .	   .	    0.0	...
5220146	   .	   .	    0.0	...
5220147	   .	   .	    0.0	...
5220148	   .	   .	    0.0	...
5220149	   .	   .	    0.0	...
5220150	   .	   .	    0.0	...
5220151	   .	   .	    0.0	...
5220152	   .	   .	    0.0	...
5220153	   .	   .	    0.0	...
5220154	   .	   .	    0.0	...
5220155	   .	   .	    0.0	...
5220156	   .	   .	    0.0	...
5220157	   .	   .	    0.0	...
5220158	   .	   .	    0.0	...
5220159	   .	   .	    0.0	...
5220160	   .	   .	    0.0	...
5220161	   .	   .	    0.0	...
5220162	   .	   .	    0.0	...
5220163	   .	   .	    0.0	...
5220164	   .	   .	    0.0	...
5220165	   .	   .	    0.0	...
5220166	   .	   .	    0.0	...
5220167	   .	   .	    0.0	...
5220168	   .	   .	    0.0	...
5220169	   .	   .	    0.0	...
5220170	   .	   .	    0.0	...
5220171	   .	   .	    0.0	...
5220172	   .	   .	    0.0	...
5220173	   .	   .	    0.0	...
5220174	   .	   .	    0.0	...
5220175	   .	   .	    0.0	...
5220176	   .	   .	    0.0	...
5220177	   .	   .	    0.0	...
5220178	   .	   .	    0.0	...
5220179	   .	   .	    0.0	...
5220180	   .	   .	    0.0	...
5220181	   .	   .	    0.0	...
5220182	   .	   .	    0.0	...
5220183	   .	   .	    0.0	...
5220184	   .	   .	    0.0	...
5220185	   .	   .	    0.0	...
5220186	   .	   .	    0.0	...
5220187	   .	   .	    0.0	...
5220188	   .	   .	    0.0	...
5220189	   .	   .	    0.0	...
5220190	   .	   .	    0.0	...
5220191	   .	   .	    0.0	...
5220192	   .	   .	    0.0	...
5220193	   .	   .	    0.0	...
5220194	   .	   .	    0.0	...
5220195	   .	   .	    0.0	...
5220196	   .	   .	    0.0	...
5220197	   .	   .	    0.0	...
5220198	   .	   .	    0.0	...
5220199	   .	   .	    0.0	...
5220200	   .	   .	    0.0	...
5220201	   .	   .	    0.0	...
5220202	   .	   .	    0.0	...
5220203	   .	   .	    0.0	...
5220204	   .	   .	    0.0	...
5220205	   .	   .	    0.0	...
5220206	   .	   .	    0.0	...
5220207	   .	   .	    0.0	...
5220208	   .	   .	    0.0	...
5220209	   .	   .	    0.0	...
5220210	   .	   .	    0.0	...
5220211	   .	   .	    0.0	...
5220212	   .	   .	    0.0	...
5220213	   .	   .	    0.0	...
5220214	   .	   .	    0.0	...
5220215	   .	   .	    0.0	...
5220216	   .	   .	    0.0	...
5220217	   .	   .	    0.0	...
5220218	   .	   .	    0.0	...
5220219	   .	   .	    0.0	...
5220220	   .	   .	    0.0	...
5220221	   .	   .	    0.0	...
5220222	   .	   .	    0.0	...
5220223	   .	   .	    0.0	...
5220224	   .	   .	    0.0	...
5220225	   .	   .	    0.0	...
5220226	   .	   .	    0.0	...
EBLINK R 5219614	5220226	613
5220227	  882.4	 1740.8	 4009.0	...
5220228	  882.4	 1740.8	 4009.0	...
5220229	  879.8	 1732.5	 4036.0	...
5220230	  878.5	 1718.7	 4074.0	...
5220231	  877.3	 1691.6	 4153.0	...
5220232	  878.7	 1664.8	 4238.0	...
5220233	  878.4	 1637.9	 4318.0	...
5220234	  877.7	 1614.1	 4400.0	...
5220235	  876.1	 1593.3	 4459.0	...
5220236	  873.8	 1572.4	 4551.0	...
5220237	  871.3	 1553.2	 4624.0	...
5220238	  869.0	 1533.4	 4701.0	...
5220239	  866.9	 1510.7	 4774.0	...
5220240	  857.2	 1492.4	 4833.0	...
5220241	  848.2	 1471.3	 4900.0	...
5220242	  838.5	 1452.4	 4952.0	...
5220243	  836.6	 1431.1	 5005.0	...
5220244	  834.7	 1409.7	 5065.0	...
5220245	  833.4	 1386.6	 5125.0	...
5220246	  832.2	 1362.8	 5191.0	...
5220247	  828.7	 1341.1	 5241.0	...
5220248	  825.7	 1320.0	 5287.0	...
5220249	  822.7	 1298.5	 5339.0	...
5220250	  819.2	 1277.7	 5396.0	...
5220251	  812.5	 1259.5	 5444.0	...
5220252	  805.9	 1242.6	 5497.0	...
5220253	  802.2	 1224.6	 5544.0	...
5220254	  802.1	 1205.2	 5596.0	...
5220255	  802.0	 1186.6	 5643.0	...
5220256	  801.8	 1167.6	 5697.0	...
5220257	  799.6	 1149.7	 5749.0	...
5220258	  797.5	 1132.4	 5796.0	...
5220259	  795.1	 1115.1	 5847.0	...
5220260	  794.1	 1099.3	 5901.0	...
5220261	  793.2	 1083.4	 5952.0	...
5220262	  793.2	 1069.2	 5998.0	...
5220263	  793.0	 1053.8	 6048.0	...
5220264	  792.5	 1039.6	 6098.0	...
5220265	  790.5	 1025.9	 6141.0	...
5220266	  788.9	 1012.9	 6179.0	...
5220267	  787.6	  999.4	 6223.0	...
5220268	  785.4	  985.8	 6269.0	...
5220269	  783.3	  973.4	 6311.0	...
5220270	  781.1	  960.5	 6347.0	...
5220271	  780.6	  949.1	 6387.0	...
5220272	  780.1	  937.1	 6429.0	...
5220273	  779.7	  926.6	 6466.0	...
5220274	  779.0	  914.4	 6505.0	...
5220275	  778.4	  902.4	 6543.0	...
5220276	  778.0	  891.0	 6582.0	...
5220277	  777.5	  880.1	 6619.0	...
5220278	  776.6	  869.4	 6651.0	...
5220279	  775.5	  857.7	 6686.0	...
5220280	  774.4	  847.4	 6721.0	...
5220281	  773.6	  835.5	 6767.0	...
5220282	  772.8	  824.8	 6802.0	...
5220283	  773.0	  813.0	 6838.0	...
5220284	  773.6	  802.8	 6873.0	...
5220285	  774.5	  792.1	 6908.0	...
5220286	  774.3	  780.7	 6943.0	...
5220287	  774.0	  769.9	 6968.0	...
5220288	  773.4	  759.2	 7000.0	...
5220289	  773.3	  749.9	 7032.0	...
5220290	  773.6	  740.8	 7068.0	...
5220291	  774.1	  732.6	 7099.0	...
5220292	  773.9	  722.6	 7128.0	...
5220293	  773.4	  714.3	 7151.0	...
5220294	  773.3	  704.4	 7185.0	...
5220295	  773.5	  697.8	 7213.0	...
5220296	  773.4	  688.7	 7248.0	...
5220297	  773.8	  682.1	 7268.0	...
5220298	  774.1	  674.8	 7290.0	...
5220299	  774.8	  668.7	 7311.0	...
5220300	  774.4	  661.5	 7333.0	...
5220301	  774.0	  655.0	 7353.0	...
5220302	  773.3	  647.6	 7377.0	...
5220303	  771.6	  642.0	 7398.0	...
5220304	  769.3	  637.3	 7416.0	...
5220305	  766.6	  633.7	 7431.0	...
5220306	  763.7	  630.0	 7452.0	...
5220307	  761.3	  626.2	 7468.0	...
5220308	  759.6	  620.8	 7487.0	...
5220309	  759.9	  612.9	 7506.0	...
5220310	  760.1	  605.0	 7531.0	...
5220311	  759.9	  598.9	 7553.0	...
5220312	  759.5	  596.0	 7566.0	...
5220313	  757.9	  592.9	 7580.0	...
5220314	  756.6	  589.6	 7585.0	...
5220315	  755.3	  585.2	 7597.0	...
5220316	  755.7	  580.6	 7621.0	...
5220317	  758.1	  575.6	 7645.0	...
5220318	  760.4	  571.6	 7663.0	...
5220319	  759.9	  569.3	 7664.0	...
5220320	  757.2	  567.6	 7666.0	...
5220321	  755.0	  563.8	 7678.0	...
5220322	  755.7	  558.7	 7694.0	...
5220323	  756.4	  553.7	 7716.0	...
5220324	  756.6	  548.5	 7734.0	...
5220325	  756.2	  543.9	 7747.0	...
5220326	  756.7	  541.0	 7763.0	...
5220327	  756.8	  536.8	 7772.0	...
5220328	  757.0	  532.2	 7781.0	...
5220329	  756.4	  526.1	 7789.0	...
5220330	  756.1	  522.7	 7801.0	...
5220331	  755.5	  517.6	 7816.0	...
5220332	  754.7	  513.9	 7831.0	...
ESACC R  5219565	5220332	768	  770.4	  352.6	  754.7	  513.9	   3.40	   1343
SFIX R   5220333
5220333	  753.7	  509.1	 7851.0	...
MSG	5220334 0000 _ Number Off
5220334	  752.8	  506.1	 7866.0	...
5220335	  752.3	  503.2	 7876.0	...
5220336	  752.0	  500.5	 7882.0	...
5220337	  752.6	  495.4	 7897.0	...
5220338	  753.1	  489.6	 7912.0	...
5220339	  754.0	  485.6	 7925.0	...
5220340	  753.9	  484.3	 7936.0	...
5220341	  753.6	  482.4	 7945.0	...
5220342	  753.0	  480.7	 7953.0	...
5220343	  752.3	  478.5	 7958.0	...
5220344	  752.6	  476.8	 7964.0	...
5220345	  753.0	  472.9	 7971.0	...
5220346	  753.5	  469.9	 7975.0	...
5220347	  752.2	  468.2	 7984.0	...
5220348	  751.2	  468.4	 7992.0	...
5220349	  750.1	  467.9	 7998.0	...
5220350	  749.7	  465.7	 8002.0	...
5220351	  750.7	  463.2	 8007.0	...
5220352	  751.5	  461.6	 8010.0	...
5220353	  752.5	  462.4	 8010.0	...
5220354	  753.1	  463.2	 8011.0	...
5220355	  753.9	  463.0	 8017.0	...
5220356	  754.4	  461.9	 8023.0	...
5220357	  753.3	  460.7	 8029.0	...
5220358	  751.0	  460.8	 8029.0	...
5220359	  748.9	  460.8	 8030.0	...
5220360	  747.8	  460.5	 8030.0	...
5220361	  748.7	  460.0	 8033.0	...
5220362	  750.3	  459.4	 8036.0	...
5220363	  751.5	  457.3	 8044.0	...
5220364	  753.7	  455.0	 8053.0	...
5220365	  755.2	  452.7	 8063.0	...
5220366	  755.1	  452.5	 8070.0	...
5220367	  752.8	  452.6	 8072.0	...
5220368	  750.5	  452.7	 8073.0	...
5220369	  751.1	  452.1	 8074.0	...
5220370	  752.4	  451.3	 8076.0	...
5220371	  753.6	  450.4	 8077.0	...
5220372	  753.6	  450.1	 8077.0	...
5220373	  753.5	  450.0	 8077.0	...
5220374	  754.1	  449.6	 8077.0	...
5220375	  754.8	  449.2	 8080.0	...
5220376	  755.2	  446.5	 8084.0	...
5220377	  754.7	  444.2	 8090.0	...
5220378	  753.6	  441.9	 8099.0	...
5220379	  752.9	  442.1	 8107.0	...
5220380	  752.3	  440.7	 8119.0	...
5220381	  752.2	  439.1	 8126.0	...
5220382	  751.9	  436.8	 8133.0	...
5220383	  751.8	  435.6	 8134.0	...
5220384	  751.4	  434.1	 8134.0	...
5220385	  751.1	  433.3	 8135.0	...
5220386	  750.6	  432.7	 8136.0	...
5220387	  750.6	  433.2	 8136.0	...
5220388	  752.2	  433.7	 8138.0	...
5220389	  753.6	  431.7	 8146.0	...
5220390	  755.6	  428.9	 8155.0	...
5220391	  755.9	  426.6	 8158.0	...
5220392	  756.7	  427.0	 8155.0	...
5220393	  757.0	  427.6	 8151.0	...
5220394	  757.6	  428.1	 8151.0	...
5220395	  758.3	  428.3	 8154.0	...
5220396	  758.8	  428.0	 8160.0	...
5220397	  758.9	  427.0	 8166.0	...
5220398	  758.7	  426.0	 8171.0	...
5220399	  758.7	  425.6	 8174.0	...
5220400	  758.8	  424.1	 8175.0	...
5220401	  759.1	  422.7	 8176.0	...
5220402	  759.3	  421.5	 8177.0	...
5220403	  759.4	  421.7	 8177.0	...
5220404	  759.3	  421.1	 8181.0	...
5220405	  759.0	  420.5	 8186.0	...
5220406	  758.7	  419.7	 8191.0	...
5220407	  759.1	  419.2	 8190.0	...
5220408	  759.5	  418.5	 8193.0	...
5220409	  760.0	  417.9	 8195.0	...
5220410	  759.9	  417.5	 8198.0	...
5220411	  759.6	  416.6	 8202.0	...
5220412	  759.1	  415.7	 8206.0	...
5220413	  758.9	  416.1	 8205.0	...
5220414	  759.1	  417.4	 8201.0	...
5220415	  759.5	  416.4	 8200.0	...
5220416	  759.8	  414.2	 8203.0	...
5220417	  760.0	  412.0	 8206.0	...
5220418	  760.5	  412.0	 8206.0	...
5220419	  761.0	  412.2	 8206.0	...
5220420	  760.2	  412.5	 8210.0	...
5220421	  758.9	  413.0	 8216.0	...
5220422	  759.3	  413.0	 8222.0	...
5220423	  760.9	  412.3	 8223.0	...
5220424	  762.4	  410.8	 8223.0	...
5220425	  762.0	  408.9	 8222.0	...
5220426	  761.3	  407.7	 8223.0	...
5220427	  760.7	  407.2	 8224.0	...
5220428	  760.6	  407.2	 8224.0	...
5220429	  760.8	  405.6	 8230.0	...
5220430	  761.1	  404.0	 8235.0	...
5220431	  761.1	  402.4	 8241.0	...
5220432	  761.1	  402.3	 8243.0	...
5220433	  760.4	  402.2	 8246.0	...
5220434	  759.8	  401.9	 8248.0	...
5220435	  759.3	  401.8	 8246.0	...
5220436	  759.1	  401.8	 8244.0	...
5220437	  758.8	  402.1	 8242.0	...
5220438	  758.5	  402.4	 8241.0	...
5220439	  758.1	  402.5	 8241.0	...
5220440	  757.6	  402.6	 8239.0	...
5220441	  757.1	  402.7	 8243.0	...
5220442	  757.2	  402.7	 8246.0	...
5220443	  758.0	  402.5	 8249.0	...
5220444	  760.6	  401.2	 8248.0	...
5220445	  763.2	  400.0	 8249.0	...
5220446	  764.0	  399.2	 8251.0	...
5220447	  762.8	  400.3	 8248.0	...
5220448	  760.2	  402.0	 8242.0	...
5220449	  758.7	  403.4	 8238.0	...
5220450	  758.2	  402.4	 8239.0	...
5220451	  759.1	  400.8	 8240.0	...
5220452	  759.7	  399.3	 8243.0	...
5220453	  759.1	  400.3	 8247.0	...
5220454	  758.7	  401.1	 8250.0	...
5220455	  758.7	  402.0	 8248.0	...
5220456	  759.2	  401.0	 8247.0	...
5220457	  759.4	  400.2	 8244.0	...
5220458	  759.7	  399.3	 8242.0	...
5220459	  759.7	  399.2	 8241.0	...
5220460	  759.8	  399.4	 8244.0	...
5220461	  760.0	  399.7	 8247.0	...
5220462	  760.2	  400.0	 8250.0	...
5220463	  760.6	  399.9	 8252.0	...
5220464	  760.9	  399.8	 8252.0	...
5220465	  760.8	  400.7	 8253.0	...
5220466	  760.0	  402.8	 8255.0	...
5220467	  759.4	  404.9	 8257.0	...
5220468	  759.2	  406.1	 8257.0	...
5220469	  758.6	  407.2	 8253.0	...
5220470	  757.7	  407.9	 8247.0	...
5220471	  759.2	  407.9	 8249.0	...
EFIX R   5220333	5220471	139	  756.6	  430.6	   8142
SSACC R  5220472
5220472	  761.8	  406.3	 8257.0	...
5220473	  764.3	  403.7	 8267.0	...
5220474	  764.4	  401.7	 8269.0	...
5220475	  763.0	  400.7	 8264.0	...
5220476	  761.7	  401.0	 8258.0	...
5220477	  761.6	  399.5	 8250.0	...
5220478	  762.7	  396.2	 8250.0	...
5220479	  764.0	  392.9	 8249.0	...
5220480	  763.7	  387.5	 8249.0	...
5220481	  763.7	  383.6	 8249.0	...
5220482	  764.9	  377.1	 8253.0	...
5220483	  766.1	  371.6	 8257.0	...
5220484	  765.2	  366.5	 8259.0	...
5220485	  762.8	  363.8	 8260.0	...
5220486	  760.4	  361.3	 8261.0	...
5220487	  759.8	  358.4	 8260.0	...
5220488	  758.0	  356.5	 8256.0	...
5220489	  756.6	  357.5	 8253.0	...
5220490	  753.9	  360.4	 8254.0	...
ESACC R  5220472	5220490	19	  761.8	  406.3	  753.9	  360.4	   0.97	     91
SFIX R   5220491
5220491	  752.7	  362.6	 8256.0	...
5220492	  751.4	  365.0	 8256.0	...
5220493	  751.7	  365.2	 8258.0	...
5220494	  751.3	  365.2	 8260.0	...
5220495	  751.0	  365.1	 8265.0	...
5220496	  754.4	  364.8	 8270.0	...
5220497	  758.2	  364.8	 8275.0	...
5220498	  762.5	  364.1	 8277.0	...
5220499	  763.1	  363.4	 8276.0	...
5220500	  763.7	  362.5	 8276.0	...
5220501	  763.5	  362.6	 8274.0	...
5220502	  763.0	  363.3	 8270.0	...
5220503	  762.5	  364.1	 8266.0	...
5220504	  763.5	  363.7	 8271.0	...
5220505	  764.7	  362.6	 8277.0	...
5220506	  764.4	  361.7	 8281.0	...
5220507	  762.8	  361.6	 8278.0	...
5220508	  761.5	  361.4	 8275.0	...
5220509	  761.7	  360.9	 8273.0	...
5220510	  762.0	  360.6	 8270.0	...
5220511	  762.1	  360.8	 8266.0	...
5220512	  762.3	  360.9	 8263.0	...
5220513	  762.4	  360.9	 8262.0	...
5220514	  762.8	  360.5	 8263.0	...
5220515	  763.1	  360.2	 8264.0	...
5220516	  763.5	  359.8	 8265.0	...
5220517	  763.5	  359.8	 8274.0	...
5220518	  763.6	  359.7	 8285.0	...
5220519	  763.6	  359.7	 8295.0	...
5220520	  762.4	  360.6	 8290.0	...
5220521	  761.2	  361.5	 8282.0	...
5220522	  759.5	  363.2	 8276.0	...
5220523	  759.0	  364.1	 8277.0	...
5220524	  758.6	  363.8	 8278.0	...
5220525	  758.8	  362.6	 8277.0	...
5220526	  759.3	  361.9	 8274.0	...
5220527	  759.9	  362.3	 8271.0	...
5220528	  760.3	  362.7	 8270.0	...
5220529	  760.3	  362.6	 8271.0	...
EFIX R   5220491	5220529	39	  760.4	  362.4	   8272
SSACC R  5220530
5220530	  760.2	  362.7	 8270.0	...
5220531	  760.3	  364.1	 8268.0	...
5220532	  760.3	  365.2	 8266.0	...
5220533	  759.8	  366.2	 8264.0	...
5220534	  759.4	  366.0	 8262.0	...
MSG	5220535 0000 _ Number On
5220535	  759.1	  366.9	 8261.0	...
5220536	  759.1	  367.4	 8260.0	...
5220537	  758.3	  368.1	 8258.0	...
5220538	  756.0	  382.7	 8218.0	...
5220539	  753.9	  397.6	 8179.0	...
5220540	  751.7	  412.9	 8136.0	...
5220541	  750.9	  413.5	 8133.0	...
5220542	  750.2	  414.2	 8130.0	...
5220543	  749.9	  414.7	 8130.0	...
5220544	  749.5	  415.0	 8129.0	...
5220545	  749.2	  415.3	 8126.0	...
5220546	  749.3	  415.3	 8124.0	...
5220547	  749.6	  415.4	 8123.0	...
5220548	  753.3	  400.5	 8163.0	...
5220549	  757.0	  385.8	 8203.0	...
5220550	  757.7	  386.2	 8203.0	...
5220551	  754.0	  401.4	 8163.0	...
5220552	  750.4	  416.8	 8124.0	...
5220553	  749.9	  416.9	 8123.0	...
5220554	  750.2	  417.0	 8125.0	...
5220555	  753.5	  403.8	 8162.0	...
5220556	  756.4	  390.5	 8198.0	...
5220557	  756.3	  390.3	 8200.0	...
5220558	  753.3	  403.6	 8167.0	...
5220559	  750.7	  418.0	 8136.0	...
5220560	  751.1	  419.4	 8137.0	...
5220561	  751.4	  420.4	 8138.0	...
5220562	  751.6	  420.9	 8135.0	...
5220563	  751.8	  421.1	 8132.0	...
5220564	  752.2	  421.4	 8130.0	...
5220565	  752.2	  421.2	 8131.0	...
ESACC R  5220530	5220565	36	  760.2	  362.7	  752.2	  421.2	   1.23	    127
SFIX R   5220566
5220566	  751.6	  421.2	 8129.0	...
5220567	  751.1	  421.4	 8126.0	...
5220568	  750.9	  421.3	 8123.0	...
5220569	  751.3	  421.1	 8122.0	...
5220570	  751.8	  420.8	 8124.0	...
5220571	  751.9	  420.7	 8127.0	...
5220572	  752.1	  420.7	 8129.0	...
5220573	  752.1	  420.6	 8128.0	...
5220574	  752.2	  420.5	 8126.0	...
5220575	  752.2	  420.4	 8124.0	...
5220576	  752.2	  420.5	 8125.0	...
5220577	  752.3	  420.8	 8127.0	...
5220578	  752.3	  421.2	 8129.0	...
5220579	  752.7	  421.4	 8129.0	...
5220580	  753.0	  421.9	 8129.0	...
5220581	  753.0	  422.3	 8128.0	...
5220582	  752.2	  422.8	 8126.0	...
5220583	  751.6	  423.7	 8124.0	...
5220584	  752.0	  424.5	 8125.0	...
5220585	  752.9	  425.4	 8127.0	...
5220586	  754.2	  425.4	 8130.0	...
5220587	  754.7	  425.6	 8130.0	...
5220588	  754.5	  425.8	 8130.0	...
5220589	  753.9	  426.0	 8129.0	...
5220590	  752.9	  426.1	 8128.0	...
5220591	  752.6	  426.2	 8128.0	...
5220592	  752.1	  426.4	 8128.0	...
5220593	  752.0	  426.5	 8129.0	...
5220594	  751.9	  426.9	 8129.0	...
5220595	  751.8	  427.3	 8130.0	...
5220596	  751.7	  427.2	 8131.0	...
5220597	  751.5	  426.7	 8133.0	...
5220598	  751.3	  426.2	 8135.0	...
5220599	  751.2	  426.2	 8134.0	...
5220600	  751.6	  426.6	 8131.0	...
5220601	  751.6	  427.0	 8127.0	...
5220602	  751.6	  427.2	 8130.0	...
5220603	  751.5	  427.1	 8135.0	...
5220604	  751.9	  426.9	 8139.0	...
5220605	  752.0	  426.7	 8139.0	...
5220606	  752.1	  427.5	 8138.0	...
5220607	  751.8	  428.4	 8138.0	...
5220608	  751.6	  429.0	 8139.0	...
5220609	  751.7	  428.7	 8140.0	...
5220610	  751.9	  428.4	 8141.0	...
5220611	  752.1	  428.4	 8140.0	...
5220612	  752.1	  428.3	 8138.0	...
5220613	  752.0	  428.3	 8136.0	...
5220614	  752.0	  428.3	 8137.0	...
5220615	  751.9	  428.3	 8140.0	...
5220616	  751.7	  428.8	 8143.0	...
5220617	  751.6	  429.2	 8144.0	...
5220618	  751.9	  429.6	 8144.0	...
5220619	  752.3	  429.6	 8142.0	...
5220620	  752.7	  429.8	 8140.0	...
5220621	  752.8	  430.0	 8139.0	...
5220622	  752.8	  430.7	 8139.0	...
5220623	  752.9	  431.0	 8138.0	...
5220624	  753.0	  431.4	 8137.0	...
5220625	  752.6	  431.4	 8136.0	...
5220626	  752.0	  431.2	 8135.0	...
5220627	  751.8	  430.7	 8136.0	...
5220628	  752.0	  430.2	 8137.0	...
5220629	  752.2	  430.1	 8137.0	...
5220630	  752.1	  430.0	 8142.0	...
5220631	  751.9	  429.7	 8148.0	...
5220632	  751.9	  429.4	 8154.0	...
5220633	  752.0	  429.1	 8157.0	...
5220634	  751.8	  428.9	 8157.0	...
5220635	  751.4	  428.8	 8157.0	...
5220636	  751.0	  428.8	 8156.0	...
5220637	  750.9	  428.6	 8153.0	...
5220638	  750.8	  427.8	 8150.0	...
5220639	  750.8	  427.1	 8147.0	...
5220640	  750.8	  426.2	 8144.0	...
5220641	  750.7	  426.0	 8143.0	...
5220642	  750.7	  426.3	 8142.0	...
5220643	  750.6	  426.5	 8142.0	...
5220644	  750.5	  426.8	 8142.0	...
5220645	  750.6	  427.4	 8141.0	...
5220646	  750.7	  428.3	 8145.0	...
5220647	  751.0	  429.4	 8150.0	...
5220648	  751.2	  429.7	 8154.0	...
5220649	  751.4	  429.8	 8154.0	...
5220650	  751.4	  429.8	 8154.0	...
5220651	  751.4	  429.9	 8154.0	...
5220652	  751.5	  430.0	 8156.0	...
5220653	  751.7	  430.2	 8157.0	...
5220654	  751.8	  429.6	 8156.0	...
5220655	  751.8	  429.2	 8155.0	...
5220656	  752.7	  428.6	 8154.0	...
5220657	  753.8	  429.1	 8152.0	...
5220658	  755.0	  430.2	 8150.0	...
5220659	  755.2	  431.5	 8148.0	...
5220660	  754.7	  432.3	 8152.0	...
5220661	  754.1	  432.4	 8155.0	...
5220662	  753.3	  432.0	 8156.0	...
5220663	  752.9	  431.4	 8154.0	...
5220664	  752.7	  430.8	 8157.0	...
5220665	  752.5	  430.8	 8161.0	...
5220666	  752.7	  430.9	 8161.0	...
5220667	  752.8	  431.3	 8156.0	...
5220668	  753.1	  431.5	 8152.0	...
5220669	  753.2	  431.5	 8152.0	...
5220670	  753.3	  431.3	 8152.0	...
5220671	  753.7	  431.2	 8153.0	...
5220672	  754.3	  431.2	 8154.0	...
5220673	  754.8	  431.2	 8156.0	...
5220674	  754.7	  431.3	 8158.0	...
5220675	  754.5	  431.4	 8159.0	...
5220676	  754.1	  431.5	 8159.0	...
5220677	  753.7	  431.8	 8160.0	...
5220678	  753.5	  432.1	 8161.0	...
5220679	  753.6	  432.1	 8163.0	...
5220680	  753.8	  432.3	 8164.0	...
5220681	  754.3	  432.5	 8165.0	...
5220682	  754.5	  432.0	 8165.0	...
5220683	  754.6	  431.3	 8161.0	...
5220684	  754.4	  431.1	 8158.0	...
5220685	  754.1	  431.7	 8153.0	...
5220686	  753.9	  432.3	 8151.0	...
5220687	  754.4	  432.6	 8149.0	...
5220688	  755.1	  433.0	 8148.0	...
5220689	  755.7	  433.2	 8152.0	...
5220690	  755.7	  433.1	 8156.0	...
5220691	  755.6	  433.0	 8157.0	...
5220692	  755.6	  433.1	 8156.0	...
5220693	  755.5	  433.3	 8155.0	...
5220694	  755.5	  433.7	 8158.0	...
5220695	  755.7	  433.9	 8160.0	...
5220696	  755.9	  434.0	 8163.0	...
5220697	  755.8	  433.9	 8164.0	...
5220698	  755.3	  433.7	 8164.0	...
5220699	  754.8	  433.6	 8161.0	...
5220700	  755.0	  433.7	 8157.0	...
5220701	  755.5	  433.8	 8153.0	...
5220702	  756.0	  433.6	 8152.0	...
5220703	  756.0	  432.8	 8152.0	...
5220704	  756.0	  432.1	 8152.0	...
5220705	  756.0	  431.8	 8152.0	...
5220706	  756.0	  432.2	 8152.0	...
5220707	  755.9	  432.6	 8152.0	...
5220708	  755.8	  432.6	 8152.0	...
5220709	  755.9	  432.4	 8152.0	...
5220710	  755.9	  432.2	 8152.0	...
5220711	  755.9	  432.1	 8152.0	...
5220712	  756.0	  432.6	 8152.0	...
5220713	  756.2	  433.0	 8151.0	...
5220714	  756.5	  433.4	 8150.0	...
5220715	  757.0	  433.2	 8151.0	...
5220716	  757.2	  433.4	 8155.0	...
5220717	  757.3	  433.6	 8159.0	...
5220718	  757.4	  433.3	 8160.0	...
5220719	  757.6	  432.7	 8159.0	...
5220720	  757.8	  432.1	 8157.0	...
5220721	  757.5	  432.1	 8155.0	...
5220722	  757.4	  432.5	 8154.0	...
5220723	  757.4	  433.0	 8153.0	...
5220724	  757.3	  433.6	 8154.0	...
5220725	  757.2	  433.5	 8155.0	...
5220726	  756.8	  433.3	 8156.0	...
5220727	  756.6	  433.1	 8156.0	...
5220728	  756.4	  433.1	 8156.0	...
5220729	  756.6	  433.1	 8154.0	...
5220730	  756.9	  433.0	 8152.0	...
5220731	  756.5	  433.0	 8152.0	...
5220732	  755.9	  433.0	 8154.0	...
5220733	  755.3	  433.1	 8152.0	...
5220734	  755.3	  433.1	 8149.0	...
5220735	  755.5	  433.2	 8146.0	...
5220736	  756.0	  433.2	 8146.0	...
5220737	  756.5	  433.1	 8146.0	...
5220738	  756.4	  433.3	 8145.0	...
5220739	  756.1	  433.5	 8144.0	...
5220740	  755.8	  433.6	 8143.0	...
5220741	  755.7	  433.2	 8143.0	...
5220742	  755.7	  432.9	 8144.0	...
5220743	  755.8	  433.0	 8145.0	...
5220744	  756.0	  433.4	 8146.0	...
5220745	  756.2	  433.8	 8146.0	...
5220746	  756.0	  433.8	 8146.0	...
5220747	  755.8	  433.6	 8145.0	...
5220748	  755.5	  433.4	 8144.0	...
5220749	  755.4	  433.6	 8144.0	...
5220750	  756.3	  434.4	 8144.0	...
5220751	  757.2	  435.1	 8142.0	...
5220752	  758.0	  434.5	 8141.0	...
5220753	  757.9	  433.5	 8140.0	...
5220754	  757.7	  432.4	 8140.0	...
5220755	  757.7	  432.4	 8141.0	...
5220756	  757.9	  432.4	 8140.0	...
5220757	  758.0	  432.8	 8137.0	...
5220758	  758.1	  433.2	 8134.0	...
5220759	  757.8	  433.6	 8131.0	...
5220760	  757.5	  433.8	 8130.0	...
5220761	  758.0	  434.3	 8131.0	...
5220762	  758.8	  434.7	 8133.0	...
5220763	  759.7	  435.1	 8131.0	...
5220764	  759.7	  435.1	 8127.0	...
5220765	  759.7	  434.8	 8119.0	...
5220766	  759.6	  434.5	 8117.0	...
5220767	  759.4	  433.4	 8115.0	...
5220768	  759.3	  432.6	 8118.0	...
5220769	  759.0	  432.2	 8122.0	...
5220770	  758.6	  432.6	 8126.0	...
5220771	  758.1	  432.9	 8128.0	...
5220772	  757.9	  433.0	 8126.0	...
5220773	  758.5	  432.9	 8125.0	...
5220774	  759.1	  432.8	 8126.0	...
5220775	  759.6	  432.7	 8126.0	...
5220776	  759.6	  432.7	 8122.0	...
5220777	  759.5	  432.5	 8119.0	...
5220778	  759.4	  432.4	 8117.0	...
5220779	  759.4	  432.4	 8118.0	...
5220780	  759.4	  432.4	 8118.0	...
5220781	  759.4	  432.7	 8117.0	...
5220782	  759.2	  432.9	 8117.0	...
5220783	  759.0	  433.4	 8116.0	...
5220784	  758.7	  433.6	 8115.0	...
5220785	  758.7	  433.9	 8114.0	...
5220786	  758.4	  433.3	 8113.0	...
5220787	  758.2	  432.7	 8112.0	...
5220788	  758.0	  432.1	 8112.0	...
5220789	  757.8	  431.8	 8113.0	...
5220790	  757.5	  431.6	 8114.0	...
5220791	  757.3	  431.7	 8117.0	...
5220792	  757.0	  432.2	 8118.0	...
5220793	  756.8	  432.6	 8119.0	...
5220794	  757.3	  432.4	 8117.0	...
5220795	  758.0	  432.3	 8114.0	...
5220796	  758.6	  432.1	 8113.0	...
5220797	  758.4	  431.9	 8112.0	...
5220798	  758.2	  431.8	 8112.0	...
5220799	  758.1	  431.9	 8112.0	...
5220800	  758.1	  431.8	 8113.0	...
5220801	  758.0	  431.8	 8111.0	...
5220802	  758.0	  431.8	 8107.0	...
5220803	  757.5	  432.4	 8104.0	...
5220804	  757.0	  433.1	 8102.0	...
5220805	  757.2	  433.3	 8104.0	...
5220806	  757.9	  433.0	 8106.0	...
5220807	  758.3	  432.6	 8109.0	...
5220808	  757.6	  432.5	 8110.0	...
5220809	  757.2	  432.6	 8110.0	...
5220810	  757.2	  432.6	 8110.0	...
5220811	  757.5	  432.6	 8108.0	...
5220812	  757.8	  432.8	 8106.0	...
5220813	  758.1	  433.1	 8104.0	...
5220814	  758.4	  433.1	 8103.0	...
5220815	  758.1	  432.9	 8102.0	...
5220816	  757.6	  432.7	 8103.0	...
5220817	  757.1	  432.3	 8104.0	...
5220818	  756.7	  432.0	 8106.0	...
5220819	  756.4	  431.7	 8109.0	...
5220820	  756.0	  432.9	 8110.0	...
5220821	  756.0	  434.1	 8110.0	...
5220822	  756.2	  434.5	 8109.0	...
5220823	  756.4	  433.8	 8108.0	...
5220824	  756.6	  433.1	 8108.0	...
5220825	  756.6	  433.2	 8104.0	...
5220826	  756.6	  433.2	 8100.0	...
5220827	  756.4	  433.2	 8094.0	...
5220828	  756.3	  432.9	 8092.0	...
5220829	  756.3	  432.7	 8090.0	...
5220830	  756.6	  432.4	 8089.0	...
5220831	  757.0	  432.2	 8089.0	...
5220832	  757.1	  432.0	 8089.0	...
5220833	  757.0	  432.0	 8090.0	...
5220834	  756.9	  432.1	 8090.0	...
5220835	  756.8	  432.1	 8091.0	...
5220836	  756.4	  432.0	 8092.0	...
5220837	  756.2	  432.2	 8091.0	...
5220838	  755.9	  432.5	 8090.0	...
5220839	  756.6	  432.6	 8089.0	...
5220840	  757.3	  432.3	 8090.0	...
5220841	  757.5	  432.9	 8088.0	...
5220842	  756.9	  433.5	 8085.0	...
5220843	  757.0	  434.1	 8083.0	...
5220844	  757.7	  433.7	 8082.0	...
5220845	  758.3	  433.3	 8082.0	...
5220846	  758.3	  432.8	 8079.0	...
5220847	  757.9	  432.3	 8077.0	...
MSG	5220848 0000 _ Number Off
5220848	  757.5	  432.2	 8078.0	...
5220849	  757.2	  432.6	 8081.0	...
5220850	  757.3	  433.0	 8084.0	...
5220851	  757.4	  433.7	 8083.0	...
5220852	  757.7	  433.9	 8083.0	...
5220853	  758.0	  433.3	 8083.0	...
5220854	  758.6	  432.4	 8083.0	...
5220855	  758.9	  432.1	 8082.0	...
5220856	  758.7	  432.8	 8080.0	...
5220857	  758.2	  433.3	 8074.0	...
5220858	  757.8	  433.3	 8068.0	...
5220859	  758.1	  433.6	 8064.0	...
5220860	  758.4	  434.1	 8065.0	...
5220861	  758.4	  434.4	 8066.0	...
5220862	  758.3	  433.4	 8064.0	...
5220863	  758.2	  432.4	 8062.0	...
5220864	  758.3	  431.9	 8062.0	...
5220865	  758.4	  432.2	 8062.0	...
5220866	  758.5	  432.2	 8062.0	...
5220867	  758.5	  432.1	 8060.0	...
5220868	  758.5	  432.0	 8059.0	...
5220869	  758.6	  432.2	 8057.0	...
5220870	  758.7	  432.6	 8057.0	...
5220871	  758.8	  433.0	 8057.0	...
5220872	  757.6	  433.6	 8058.0	...
5220873	  756.4	  433.9	 8058.0	...
5220874	  755.2	  434.1	 8057.0	...
5220875	  755.4	  433.9	 8056.0	...
5220876	  755.8	  433.8	 8054.0	...
5220877	  756.5	  433.9	 8051.0	...
5220878	  757.1	  434.1	 8047.0	...
5220879	  757.9	  434.1	 8042.0	...
5220880	  758.2	  433.9	 8040.0	...
5220881	  757.8	  434.0	 8039.0	...
5220882	  757.0	  434.4	 8040.0	...
5220883	  756.2	  433.9	 8042.0	...
5220884	  756.1	  433.0	 8041.0	...
5220885	  756.1	  433.1	 8039.0	...
5220886	  756.2	  434.0	 8036.0	...
5220887	  755.6	  434.7	 8037.0	...
5220888	  754.9	  434.3	 8037.0	...
5220889	  754.6	  433.8	 8037.0	...
5220890	  755.0	  433.4	 8035.0	...
5220891	  755.4	  433.2	 8033.0	...
5220892	  755.2	  432.7	 8031.0	...
5220893	  754.4	  432.5	 8030.0	...
5220894	  753.6	  432.5	 8030.0	...
5220895	  753.8	  433.0	 8030.0	...
5220896	  754.6	  433.5	 8028.0	...
5220897	  755.3	  433.8	 8024.0	...
5220898	  755.5	  433.9	 8020.0	...
5220899	  755.6	  434.1	 8020.0	...
5220900	  756.1	  434.5	 8020.0	...
5220901	  756.4	  434.8	 8021.0	...
5220902	  756.1	  435.1	 8019.0	...
5220903	  755.5	  435.3	 8015.0	...
5220904	  755.2	  435.4	 8010.0	...
5220905	  755.5	  435.6	 8007.0	...
5220906	  755.8	  435.8	 8006.0	...
5220907	  755.8	  436.0	 8009.0	...
5220908	  755.3	  436.1	 8012.0	...
5220909	  754.8	  436.1	 8009.0	...
5220910	  754.2	  436.2	 8003.0	...
5220911	  754.2	  436.1	 7997.0	...
5220912	  754.3	  435.8	 7997.0	...
5220913	  754.4	  435.5	 7999.0	...
5220914	  753.9	  435.4	 8000.0	...
5220915	  753.1	  435.4	 7996.0	...
5220916	  752.3	  435.5	 7992.0	...
5220917	  752.4	  435.9	 7988.0	...
5220918	  752.8	  436.4	 7989.0	...
5220919	  753.2	  436.7	 7990.0	...
5220920	  753.2	  436.5	 7990.0	...
5220921	  752.8	  436.5	 7989.0	...
5220922	  752.2	  436.7	 7990.0	...
5220923	  751.7	  436.7	 7992.0	...
5220924	  751.6	  436.7	 7989.0	...
5220925	  751.6	  436.7	 7984.0	...
5220926	  751.6	  436.7	 7979.0	...
5220927	  751.7	  436.7	 7977.0	...
5220928	  751.8	  436.8	 7974.0	...
5220929	  751.7	  436.8	 7971.0	...
5220930	  751.4	  436.8	 7970.0	...
5220931	  751.1	  436.8	 7971.0	...
5220932	  750.7	  436.9	 7972.0	...
5220933	  750.3	  437.1	 7972.0	...
5220934	  749.9	  437.2	 7967.0	...
5220935	  749.9	  437.3	 7962.0	...
EFIX R   5220566	5220935	370	  755.2	  431.7	   8109
SSACC R  5220936
5220936	  749.9	  437.6	 7959.0	...
5220937	  749.8	  437.9	 7956.0	...
5220938	  750.1	  438.3	 7952.0	...
5220939	  750.6	  438.5	 7949.0	...
5220940	  751.0	  438.1	 7948.0	...
5220941	  751.1	  437.2	 7949.0	...
5220942	  750.9	  434.9	 7947.0	...
5220943	  752.5	  432.9	 7944.0	...
5220944	  756.8	  415.3	 7974.0	...
5220945	  761.0	  400.0	 8007.0	...
5220946	  763.5	  385.0	 8039.0	...
5220947	  764.7	  384.2	 8047.0	...
5220948	  765.7	  382.8	 8055.0	...
5220949	  766.8	  381.6	 8063.0	...
5220950	  767.9	  381.8	 8063.0	...
5220951	  769.4	  382.2	 8063.0	...
5220952	  770.1	  382.6	 8060.0	...
5220953	  769.5	  383.2	 8056.0	...
5220954	  769.0	  384.4	 8053.0	...
5220955	  769.0	  385.4	 8051.0	...
5220956	  768.9	  386.0	 8049.0	...
5220957	  767.8	  385.9	 8045.0	...
5220958	  767.2	  386.8	 8042.0	...
5220959	  766.7	  387.9	 8039.0	...
5220960	  766.5	  390.3	 8036.0	...
5220961	  766.2	  392.8	 8024.0	...
5220962	  765.9	  395.9	 8013.0	...
5220963	  766.4	  398.2	 7999.0	...
5220964	  766.9	  401.3	 7986.0	...
5220965	  767.6	  406.5	 7966.0	...
5220966	  768.2	  411.4	 7948.0	...
5220967	  767.9	  415.2	 7933.0	...
5220968	  768.3	  420.5	 7916.0	...
5220969	  768.8	  426.7	 7891.0	...
5220970	  770.3	  437.0	 7858.0	...
5220971	  770.9	  443.2	 7827.0	...
5220972	  772.0	  453.0	 7794.0	...
5220973	  773.2	  461.8	 7762.0	...
5220974	  774.1	  474.5	 7714.0	...
5220975	  775.3	  487.9	 7662.0	...
5220976	  776.6	  502.7	 7606.0	...
5220977	  775.8	  518.0	 7551.0	...
5220978	  774.9	  535.2	 7501.0	...
5220979	  774.2	  554.6	 7436.0	...
5220980	  776.8	  578.0	 7365.0	...
5220981	  779.9	  603.2	 7271.0	...
5220982	  784.1	  629.6	 7175.0	...
5220983	  788.3	  660.1	 7070.0	...
5220984	  792.3	  694.1	 6956.0	...
5220985	  795.4	  735.0	 6828.0	...
5220986	  798.1	  780.2	 6678.0	...
5220987	  800.8	  830.2	 6516.0	...
5220988	  804.1	  885.3	 6339.0	...
5220989	  807.7	  943.9	 6151.0	...
5220990	  813.0	 1006.0	 5959.0	...
5220991	  818.5	 1070.3	 5755.0	...
5220992	  823.7	 1140.2	 5552.0	...
5220993	  828.5	 1214.5	 5332.0	...
5220994	  833.5	 1292.5	 5101.0	...
5220995	  839.3	 1375.3	 4861.0	...
5220996	  847.0	 1461.4	 4616.0	...
5220997	  853.6	 1552.0	 4372.0	...
5220998	  861.1	 1642.8	 4119.0	...
5220999	  866.0	 1738.7	 3871.0	...
5221000	  872.6	 1835.7	 3612.0	...
5221001	  882.3	 1939.7	 3349.0	...
5221002	  895.3	 2049.2	 3089.0	...
5221003	  905.7	 2126.7	 2921.0	...
5221004	  910.5	 2165.8	 2846.0	...
5221005	  910.5	 2165.8	 2846.0	...
SBLINK R 5221006
5221006	   .	   .	    0.0	...
5221007	   .	   .	    0.0	...
5221008	   .	   .	    0.0	...
5221009	   .	   .	    0.0	...
5221010	   .	   .	    0.0	...
5221011	   .	   .	    0.0	...
5221012	   .	   .	    0.0	...
5221013	   .	   .	    0.0	...
5221014	   .	   .	    0.0	...
5221015	   .	   .	    0.0	...
5221016	   .	   .	    0.0	...
5221017	   .	   .	    0.0	...
5221018	   .	   .	    0.0	...
5221019	   .	   .	    0.0	...
5221020	   .	   .	    0.0	...
5221021	   .	   .	    0.0	...
5221022	   .	   .	    0.0	...
5221023	   .	   .	    0.0	...
5221024	   .	   .	    0.0	...
5221025	   .	   .	    0.0	...
5221026	   .	   .	    0.0	...
5221027	   .	   .	    0.0	...
5221028	   .	   .	    0.0	...
5221029	   .	   .	    0.0	...
5221030	   .	   .	    0.0	...
5221031	   .	   .	    0.0	...
5221032	   .	   .	    0.0	...
5221033	   .	   .	    0.0	...
5221034	   .	   .	    0.0	...
5221035	   .	   .	    0.0	...
5221036	   .	   .	    0.0	...
5221037	   .	   .	    0.0	...
5221038	   .	   .	    0.0	...
5221039	   .	   .	    0.0	...
5221040	   .	   .	    0.0	...
5221041	   .	   .	    0.0	...
5221042	   .	   .	    0.0	...
5221043	   .	   .	    0.0	...
5221044	   .	   .	    0.0	...
5221045	   .	   .	    0.0	...
5221046	   .	   .	    0.0	...
5221047	   .	   .	    0.0	...
5221048	   .	   .	    0.0	...
5221049	   .	   .	    0.0	...
5221050	   .	   .	    0.0	...
5221051	   .	   .	    0.0	...
5221052	   .	   .	    0.0	...
5221053	   .	   .	    0.0	...
5221054	   .	   .	    0.0	...
5221055	   .	   .	    0.0	...
5221056	   .	   .	    0.0	...
5221057	   .	   .	    0.0	...
5221058	   .	   .	    0.0	...
5221059	   .	   .	    0.0	...
5221060	   .	   .	    0.0	...
5221061	   .	   .	    0.0	...
MSG	5221062 0000 _ Number On
5221062	   .	   .	    0.0	...
5221063	   .	   .	    0.0	...
5221064	   .	   .	    0.0	...
5221065	   .	   .	    0.0	...
5221066	   .	   .	    0.0	...
5221067	   .	   .	    0.0	...
5221068	   .	   .	    0.0	...
5221069	   .	   .	    0.0	...
5221070	   .	   .	    0.0	...
5221071	   .	   .	    0.0	...
5221072	   .	   .	    0.0	...
5221073	   .	   .	    0.0	...
5221074	   .	   .	    0.0	...
5221075	   .	   .	    0.0	...
5221076	   .	   .	    0.0	...
5221077	   .	   .	    0.0	...
5221078	   .	   .	    0.0	...
5221079	   .	   .	    0.0	...
5221080	   .	   .	    0.0	...
5221081	   .	   .	    0.0	...
5221082	   .	   .	    0.0	...
5221083	   .	   .	    0.0	...
5221084	   .	   .	    0.0	...
5221085	   .	   .	    0.0	...
5221086	   .	   .	    0.0	...
5221087	   .	   .	    0.0	...
5221088	   .	   .	    0.0	...
5221089	   .	   .	    0.0	...
5221090	   .	   .	    0.0	...
5221091	   .	   .	    0.0	...
5221092	   .	   .	    0.0	...
5221093	   .	   .	    0.0	...
5221094	   .	   .	    0.0	...
5221095	   .	   .	    0.0	...
5221096	   .	   .	    0.0	...
5221097	   .	   .	    0.0	...
5221098	   .	   .	    0.0	...
5221099	   .	   .	    0.0	...
5221100	   .	   .	    0.0	...
5221101	   .	   .	    0.0	...
5221102	   .	   .	    0.0	...
5221103	   .	   .	    0.0	...
5221104	   .	   .	    0.0	...
5221105	   .	   .	    0.0	...
5221106	   .	   .	    0.0	...
5221107	   .	   .	    0.0	...
5221108	   .	   .	    0.0	...
5221109	   .	   .	    0.0	...
5221110	   .	   .	    0.0	...
5221111	   .	   .	    0.0	...
5221112	   .	   .	    0.0	...
5221113	   .	   .	    0.0	...
5221114	   .	   .	    0.0	...
5221115	   .	   .	    0.0	...
5221116	   .	   .	    0.0	...
5221117	   .	   .	    0.0	...
5221118	   .	   .	    0.0	...
5221119	   .	   .	    0.0	...
5221120	   .	   .	    0.0	...
5221121	   .	   .	    0.0	...
5221122	   .	   .	    0.0	...
5221123	   .	   .	    0.0	...
5221124	   .	   .	    0.0	...
5221125	   .	   .	    0.0	...
5221126	   .	   .	    0.0	...
5221127	   .	   .	    0.0	...
5221128	   .	   .	    0.0	...
5221129	   .	   .	    0.0	...
5221130	   .	   .	    0.0	...
5221131	   .	   .	    0.0	...
5221132	   .	   .	    0.0	...
5221133	   .	   .	    0.0	...
5221134	   .	   .	    0.0	...
5221135	   .	   .	    0.0	...
5221136	   .	   .	    0.0	...
5221137	   .	   .	    0.0	...
5221138	   .	   .	    0.0	...
5221139	   .	   .	    0.0	...
5221140	   .	   .	    0.0	...
5221141	   .	   .	    0.0	...
5221142	   .	   .	    0.0	...
5221143	   .	   .	    0.0	...
5221144	   .	   .	    0.0	...
5221145	   .	   .	    0.0	...
5221146	   .	   .	    0.0	...
EBLINK R 5221006	5221146	141
5221147	  949.3	 1746.8	 3719.0	...
5221148	  949.3	 1746.8	 3719.0	...
5221149	  949.3	 1746.8	 3719.0	...
5221150	  949.3	 1746.8	 3719.0	...
5221151	  954.6	 1689.8	 3854.0	...
5221152	  959.8	 1633.3	 3989.0	...
5221153	  957.9	 1625.3	 4013.0	...
5221154	  956.1	 1609.1	 4054.0	...
5221155	  953.4	 1583.3	 4118.0	...
5221156	  949.0	 1558.8	 4175.0	...
5221157	  941.9	 1535.2	 4233.0	...
5221158	  933.5	 1513.2	 4286.0	...
5221159	  926.3	 1490.4	 4347.0	...
5221160	  915.0	 1469.5	 4405.0	...
5221161	  904.1	 1448.9	 4463.0	...
5221162	  895.4	 1428.9	 4518.0	...
5221163	  892.6	 1406.9	 4580.0	...
5221164	  888.5	 1387.6	 4635.0	...
5221165	  884.3	 1367.8	 4685.0	...
5221166	  881.1	 1350.2	 4726.0	...
5221167	  880.5	 1329.7	 4779.0	...
5221168	  879.8	 1311.2	 4831.0	...
5221169	  875.1	 1293.2	 4877.0	...
5221170	  870.6	 1276.4	 4926.0	...
5221171	  866.2	 1257.4	 4976.0	...
5221172	  865.6	 1239.2	 5027.0	...
5221173	  864.3	 1221.1	 5079.0	...
5221174	  863.0	 1204.7	 5126.0	...
5221175	  861.6	 1188.2	 5179.0	...
5221176	  861.0	 1172.5	 5222.0	...
5221177	  860.4	 1157.6	 5261.0	...
5221178	  858.0	 1141.8	 5302.0	...
5221179	  855.9	 1127.7	 5336.0	...
5221180	  853.7	 1112.4	 5379.0	...
5221181	  850.3	 1100.8	 5413.0	...
5221182	  846.8	 1088.2	 5452.0	...
5221183	  843.3	 1077.6	 5489.0	...
5221184	  842.6	 1064.5	 5524.0	...
5221185	  841.9	 1052.6	 5566.0	...
5221186	  841.1	 1039.3	 5600.0	...
5221187	  840.3	 1025.8	 5635.0	...
5221188	  839.3	 1011.9	 5672.0	...
5221189	  838.1	  999.5	 5703.0	...
5221190	  834.2	  988.4	 5742.0	...
5221191	  830.7	  978.0	 5767.0	...
5221192	  827.5	  967.6	 5804.0	...
5221193	  827.0	  956.2	 5834.0	...
5221194	  826.5	  944.2	 5874.0	...
5221195	  823.3	  933.3	 5907.0	...
5221196	  820.0	  922.3	 5941.0	...
5221197	  816.4	  911.4	 5967.0	...
5221198	  815.4	  901.3	 5996.0	...
5221199	  815.9	  891.5	 6028.0	...
5221200	  816.8	  879.8	 6064.0	...
5221201	  816.9	  868.2	 6097.0	...
5221202	  815.0	  858.2	 6122.0	...
5221203	  813.0	  849.2	 6153.0	...
5221204	  811.7	  839.1	 6185.0	...
5221205	  810.8	  826.4	 6223.0	...
5221206	  809.6	  815.6	 6254.0	...
5221207	  808.3	  805.4	 6288.0	...
5221208	  806.9	  795.5	 6319.0	...
5221209	  806.1	  785.6	 6346.0	...
5221210	  806.1	  774.7	 6384.0	...
5221211	  806.3	  765.1	 6419.0	...
5221212	  806.5	  755.0	 6454.0	...
5221213	  805.9	  746.3	 6479.0	...
5221214	  804.7	  738.1	 6499.0	...
5221215	  803.1	  730.4	 6530.0	...
5221216	  801.6	  723.5	 6549.0	...
5221217	  800.6	  715.5	 6576.0	...
5221218	  800.0	  707.1	 6595.0	...
5221219	  798.4	  698.2	 6624.0	...
5221220	  796.8	  691.1	 6646.0	...
5221221	  797.6	  684.1	 6672.0	...
5221222	  799.4	  677.7	 6692.0	...
5221223	  799.9	  669.8	 6718.0	...
5221224	  798.1	  663.8	 6730.0	...
5221225	  796.5	  656.3	 6749.0	...
5221226	  796.1	  649.4	 6763.0	...
5221227	  794.4	  643.6	 6783.0	...
5221228	  792.5	  638.0	 6798.0	...
5221229	  793.4	  632.8	 6816.0	...
5221230	  795.5	  626.2	 6833.0	...
5221231	  795.8	  620.2	 6850.0	...
5221232	  793.5	  614.6	 6865.0	...
5221233	  791.1	  611.1	 6871.0	...
5221234	  790.4	  605.4	 6894.0	...
5221235	  789.6	  600.9	 6919.0	...
5221236	  788.6	  592.8	 6944.0	...
5221237	  787.1	  588.5	 6952.0	...
5221238	  784.4	  583.3	 6962.0	...
5221239	  781.8	  578.6	 6976.0	...
5221240	  780.0	  573.8	 6987.0	...
5221241	  779.7	  570.4	 6993.0	...
5221242	  779.1	  564.6	 7015.0	...
5221243	  778.5	  558.8	 7038.0	...
5221244	  778.8	  552.2	 7064.0	...
5221245	  779.6	  550.3	 7070.0	...
5221246	  780.7	  547.0	 7081.0	...
5221247	  780.7	  542.8	 7086.0	...
5221248	  780.8	  538.1	 7104.0	...
5221249	  780.5	  533.2	 7118.0	...
5221250	  779.7	  528.7	 7135.0	...
5221251	  778.9	  525.0	 7142.0	...
5221252	  777.8	  519.4	 7158.0	...
ESACC R  5220936	5221252	317	  749.9	  437.6	  777.8	  519.4	   1.82	   1461
SFIX R   5221253
5221253	  777.3	  515.1	 7174.0	...
5221254	  776.9	  511.5	 7193.0	...
5221255	  776.5	  509.1	 7203.0	...
5221256	  776.0	  505.9	 7212.0	...
5221257	  775.5	  502.1	 7215.0	...
5221258	  775.3	  497.4	 7227.0	...
5221259	  775.1	  493.5	 7238.0	...
5221260	  774.9	  490.0	 7249.0	...
5221261	  774.8	  488.6	 7248.0	...
5221262	  774.8	  485.3	 7252.0	...
5221263	  774.8	  480.4	 7265.0	...
5221264	  774.0	  476.7	 7278.0	...
5221265	  772.9	  474.8	 7287.0	...
5221266	  771.8	  472.8	 7290.0	...
5221267	  771.3	  470.2	 7298.0	...
5221268	  770.9	  466.8	 7306.0	...
5221269	  770.7	  465.2	 7311.0	...
5221270	  771.0	  462.2	 7319.0	...
5221271	  772.1	  460.1	 7326.0	...
5221272	  773.0	  456.5	 7336.0	...
5221273	  773.1	  454.6	 7338.0	...
5221274	  772.3	  452.3	 7341.0	...
5221275	  771.1	  452.2	 7343.0	...
5221276	  769.5	  452.5	 7346.0	...
5221277	  767.3	  451.3	 7349.0	...
5221278	  765.5	  448.1	 7357.0	...
5221279	  764.8	  443.4	 7367.0	...
5221280	  765.4	  440.4	 7378.0	...
5221281	  767.0	  438.7	 7389.0	...
5221282	  768.2	  437.5	 7398.0	...
5221283	  767.8	  435.9	 7407.0	...
5221284	  765.9	  434.0	 7413.0	...
5221285	  763.9	  430.9	 7417.0	...
5221286	  763.0	  428.5	 7420.0	...
5221287	  763.2	  426.3	 7423.0	...
5221288	  763.3	  425.9	 7427.0	...
5221289	  763.4	  425.2	 7429.0	...
5221290	  762.8	  424.1	 7431.0	...
5221291	  762.4	  422.6	 7433.0	...
5221292	  763.4	  420.5	 7435.0	...
5221293	  764.6	  419.1	 7437.0	...
5221294	  766.7	  417.7	 7439.0	...
5221295	  767.3	  416.3	 7444.0	...
5221296	  767.8	  414.2	 7449.0	...
5221297	  767.9	  413.1	 7459.0	...
5221298	  768.3	  412.7	 7464.0	...
5221299	  769.5	  412.4	 7469.0	...
5221300	  770.3	  410.7	 7473.0	...
5221301	  770.8	  409.1	 7476.0	...
5221302	  770.7	  408.0	 7480.0	...
5221303	  770.8	  407.4	 7480.0	...
5221304	  771.2	  406.6	 7479.0	...
5221305	  771.2	  405.4	 7479.0	...
5221306	  771.1	  404.8	 7479.0	...
5221307	  770.9	  405.1	 7482.0	...
5221308	  770.8	  405.8	 7485.0	...
5221309	  770.5	  405.7	 7487.0	...
5221310	  769.8	  405.2	 7487.0	...
5221311	  769.4	  404.7	 7486.0	...
5221312	  769.1	  403.5	 7486.0	...
5221313	  769.1	  402.3	 7486.0	...
5221314	  768.8	  401.3	 7488.0	...
5221315	  768.8	  401.8	 7491.0	...
5221316	  768.9	  401.7	 7502.0	...
5221317	  769.0	  401.0	 7511.0	...
5221318	  768.8	  400.0	 7514.0	...
5221319	  768.4	  399.4	 7511.0	...
5221320	  769.4	  399.0	 7510.0	...
5221321	  770.6	  398.1	 7511.0	...
5221322	  771.1	  397.4	 7508.0	...
5221323	  770.3	  396.7	 7504.0	...
5221324	  769.0	  396.8	 7499.0	...
5221325	  768.6	  397.3	 7500.0	...
5221326	  768.2	  397.9	 7503.0	...
5221327	  768.2	  397.4	 7506.0	...
5221328	  768.2	  396.5	 7509.0	...
5221329	  766.6	  395.6	 7509.0	...
5221330	  765.0	  395.8	 7508.0	...
5221331	  764.6	  395.7	 7507.0	...
5221332	  767.0	  395.3	 7507.0	...
5221333	  769.3	  393.5	 7506.0	...
5221334	  769.3	  392.1	 7505.0	...
5221335	  767.6	  390.8	 7504.0	...
5221336	  766.0	  390.8	 7503.0	...
5221337	  765.8	  391.6	 7503.0	...
5221338	  765.9	  392.4	 7507.0	...
5221339	  766.1	  393.2	 7509.0	...
5221340	  765.9	  393.2	 7511.0	...
5221341	  764.3	  393.5	 7508.0	...
5221342	  762.7	  394.1	 7506.0	...
5221343	  763.0	  394.8	 7505.0	...
5221344	  764.6	  395.4	 7505.0	...
5221345	  766.0	  395.3	 7504.0	...
5221346	  765.7	  395.0	 7504.0	...
5221347	  765.4	  394.4	 7507.0	...
5221348	  764.6	  393.9	 7511.0	...
5221349	  763.8	  393.6	 7512.0	...
5221350	  763.0	  395.4	 7504.0	...
5221351	  762.8	  397.2	 7497.0	...
5221352	  762.6	  399.7	 7491.0	...
5221353	  762.3	  400.4	 7490.0	...
5221354	  763.1	  399.1	 7491.0	...
5221355	  763.9	  396.3	 7496.0	...
5221356	  764.8	  393.6	 7500.0	...
5221357	  765.0	  392.7	 7499.0	...
5221358	  765.2	  392.9	 7494.0	...
5221359	  765.1	  393.3	 7489.0	...
5221360	  765.2	  393.3	 7489.0	...
5221361	  765.4	  393.1	 7492.0	...
5221362	  766.1	  393.2	 7497.0	...
5221363	  766.6	  393.8	 7501.0	...
5221364	  766.9	  394.4	 7505.0	...
5221365	  766.6	  394.8	 7506.0	...
5221366	  766.2	  395.0	 7505.0	...
5221367	  765.9	  395.2	 7505.0	...
5221368	  765.9	  395.3	 7504.0	...
5221369	  765.5	  396.7	 7496.0	...
5221370	  765.3	  398.2	 7488.0	...
5221371	  765.2	  399.6	 7480.0	...
5221372	  765.3	  399.6	 7481.0	...
5221373	  765.3	  400.1	 7479.0	...
5221374	  763.0	  400.9	 7476.0	...
5221375	  760.8	  401.7	 7484.0	...
5221376	  760.3	  399.4	 7497.0	...
5221377	  762.2	  396.9	 7509.0	...
MSG	5221378 0000 _ Number Off
5221378	  761.3	  399.4	 7496.0	...
5221379	  758.6	  404.4	 7480.0	...
5221380	  759.0	  404.2	 7479.0	...
5221381	  762.1	  399.0	 7494.0	...
5221382	  764.9	  394.3	 7504.0	...
5221383	  764.5	  395.2	 7500.0	...
5221384	  763.7	  397.4	 7494.0	...
5221385	  762.6	  399.8	 7493.0	...
5221386	  761.2	  402.1	 7492.0	...
5221387	  760.2	  403.1	 7492.0	...
5221388	  761.5	  400.4	 7497.0	...
5221389	  763.4	  397.3	 7503.0	...
5221390	  765.0	  394.9	 7508.0	...
5221391	  764.8	  395.5	 7508.0	...
5221392	  763.7	  396.9	 7506.0	...
5221393	  762.8	  397.6	 7505.0	...
5221394	  761.5	  398.4	 7504.0	...
5221395	  761.0	  398.5	 7504.0	...
5221396	  760.5	  398.6	 7502.0	...
5221397	  760.3	  397.4	 7501.0	...
5221398	  759.9	  396.2	 7498.0	...
5221399	  759.4	  394.7	 7496.0	...
5221400	  759.3	  394.5	 7492.0	...
5221401	  760.1	  395.6	 7492.0	...
5221402	  761.0	  398.3	 7491.0	...
5221403	  761.6	  401.0	 7492.0	...
5221404	  764.0	  399.7	 7492.0	...
5221405	  766.2	  397.1	 7492.0	...
5221406	  767.8	  396.1	 7491.0	...
5221407	  766.4	  398.0	 7492.0	...
5221408	  764.0	  400.0	 7492.0	...
5221409	  762.3	  400.3	 7492.0	...
5221410	  761.5	  400.5	 7491.0	...
5221411	  761.6	  400.5	 7490.0	...
5221412	  761.8	  399.4	 7491.0	...
5221413	  761.9	  398.3	 7491.0	...
5221414	  763.0	  397.1	 7496.0	...
5221415	  764.2	  396.6	 7499.0	...
5221416	  765.6	  395.8	 7502.0	...
5221417	  767.2	  393.7	 7500.0	...
5221418	  768.6	  392.0	 7498.0	...
5221419	  766.7	  395.3	 7496.0	...
5221420	  763.7	  399.9	 7497.0	...
5221421	  760.8	  403.3	 7499.0	...
5221422	  760.9	  401.8	 7501.0	...
5221423	  761.0	  400.2	 7501.0	...
5221424	  760.9	  399.9	 7501.0	...
5221425	  761.7	  399.7	 7506.0	...
5221426	  762.4	  399.0	 7511.0	...
5221427	  763.3	  399.0	 7512.0	...
5221428	  763.6	  399.5	 7509.0	...
5221429	  764.1	  400.2	 7505.0	...
EFIX R   5221253	5221429	177	  766.3	  412.9	   7457
SSACC R  5221430
5221430	  764.4	  400.3	 7502.0	...
5221431	  764.6	  399.9	 7499.0	...
5221432	  764.7	  400.2	 7499.0	...
5221433	  764.1	  401.0	 7500.0	...
5221434	  763.6	  402.3	 7497.0	...
5221435	  763.2	  403.1	 7493.0	...
5221436	  763.4	  401.0	 7489.0	...
5221437	  763.6	  398.5	 7490.0	...
5221438	  758.2	  413.7	 7458.0	...
5221439	  752.9	  431.6	 7425.0	...
5221440	  747.5	  449.5	 7391.0	...
5221441	  747.4	  449.5	 7389.0	...
5221442	  747.3	  449.8	 7387.0	...
5221443	  747.4	  450.7	 7385.0	...
5221444	  747.4	  451.6	 7384.0	...
5221445	  748.0	  452.7	 7386.0	...
5221446	  748.3	  453.2	 7388.0	...
ESACC R  5221430	5221446	17	  764.4	  400.3	  748.3	  453.2	   1.16	    138
SFIX R   5221447
5221447	  748.4	  453.7	 7391.0	...
5221448	  747.9	  453.6	 7393.0	...
5221449	  747.6	  453.6	 7397.0	...
5221450	  747.4	  453.6	 7400.0	...
5221451	  747.4	  453.8	 7401.0	...
5221452	  747.6	  454.2	 7400.0	...
5221453	  747.6	  454.6	 7399.0	...
5221454	  747.3	  454.8	 7399.0	...
5221455	  746.9	  455.3	 7401.0	...
5221456	  746.5	  455.8	 7402.0	...
5221457	  746.2	  456.3	 7403.0	...
5221458	  746.1	  456.3	 7403.0	...
5221459	  746.2	  456.1	 7402.0	...
5221460	  746.3	  456.0	 7405.0	...
5221461	  746.3	  455.8	 7409.0	...
5221462	  746.2	  455.9	 7414.0	...
5221463	  746.2	  456.0	 7416.0	...
5221464	  746.4	  456.1	 7415.0	...
5221465	  746.5	  456.1	 7415.0	...
5221466	  746.6	  456.7	 7415.0	...
5221467	  745.5	  457.4	 7415.0	...
5221468	  744.3	  458.2	 7417.0	...
5221469	  743.6	  458.4	 7418.0	...
5221470	  744.1	  458.6	 7418.0	...
5221471	  744.8	  458.8	 7414.0	...
5221472	  745.1	  458.9	 7411.0	...
5221473	  745.3	  458.9	 7411.0	...
5221474	  745.3	  458.9	 7414.0	...
5221475	  744.8	  458.0	 7420.0	...
5221476	  744.4	  457.0	 7422.0	...
5221477	  744.3	  456.2	 7427.0	...
5221478	  745.2	  456.2	 7430.0	...
5221479	  746.1	  456.2	 7427.0	...
5221480	  746.5	  456.3	 7422.0	...
5221481	  746.2	  457.1	 7423.0	...
5221482	  745.6	  458.0	 7429.0	...
5221483	  745.0	  458.6	 7436.0	...
5221484	  744.5	  458.4	 7437.0	...
5221485	  744.6	  458.9	 7435.0	...
5221486	  744.4	  459.7	 7432.0	...
5221487	  744.1	  460.0	 7431.0	...
5221488	  743.7	  459.7	 7432.0	...
5221489	  743.1	  459.4	 7433.0	...
5221490	  742.9	  459.5	 7434.0	...
5221491	  742.9	  459.3	 7435.0	...
5221492	  743.2	  459.1	 7436.0	...
5221493	  743.5	  458.9	 7437.0	...
5221494	  743.3	  458.8	 7438.0	...
5221495	  743.1	  459.0	 7440.0	...
5221496	  743.0	  459.3	 7442.0	...
5221497	  743.0	  459.7	 7443.0	...
5221498	  743.0	  459.6	 7443.0	...
5221499	  743.0	  459.5	 7444.0	...
5221500	  743.1	  459.5	 7444.0	...
5221501	  743.2	  459.5	 7444.0	...
5221502	  743.2	  459.7	 7445.0	...
5221503	  743.1	  459.8	 7444.0	...
5221504	  742.9	  459.7	 7443.0	...
5221505	  742.9	  459.6	 7443.0	...
5221506	  742.9	  459.8	 7445.0	...
5221507	  743.3	  459.9	 7448.0	...
5221508	  743.7	  460.0	 7451.0	...
5221509	  744.0	  459.9	 7455.0	...
5221510	  744.1	  460.1	 7457.0	...
5221511	  743.2	  460.5	 7461.0	...
5221512	  742.0	  460.9	 7462.0	...
5221513	  740.8	  461.1	 7466.0	...
5221514	  741.6	  461.0	 7470.0	...
5221515	  742.4	  460.2	 7474.0	...
5221516	  743.0	  459.5	 7475.0	...
5221517	  742.6	  459.2	 7475.0	...
5221518	  742.4	  459.6	 7473.0	...
5221519	  742.5	  459.9	 7471.0	...
5221520	  742.6	  459.9	 7471.0	...
5221521	  742.8	  459.8	 7473.0	...
5221522	  742.9	  459.8	 7475.0	...
5221523	  742.5	  459.9	 7475.0	...
5221524	  742.1	  460.0	 7474.0	...
5221525	  741.7	  460.0	 7474.0	...
5221526	  741.7	  460.1	 7476.0	...
5221527	  741.3	  460.3	 7478.0	...
5221528	  740.8	  459.8	 7479.0	...
5221529	  740.2	  459.1	 7483.0	...
5221530	  739.9	  458.4	 7486.0	...
5221531	  739.6	  458.4	 7488.0	...
5221532	  739.7	  458.3	 7486.0	...
5221533	  740.0	  458.1	 7486.0	...
5221534	  740.3	  457.9	 7488.0	...
5221535	  740.5	  458.4	 7489.0	...
5221536	  740.5	  458.9	 7488.0	...
5221537	  740.5	  459.4	 7486.0	...
5221538	  741.4	  459.3	 7487.0	...
5221539	  742.2	  459.3	 7493.0	...
5221540	  742.4	  459.5	 7499.0	...
5221541	  741.7	  459.7	 7505.0	...
5221542	  740.7	  459.9	 7508.0	...
5221543	  740.4	  459.7	 7510.0	...
5221544	  740.2	  459.5	 7511.0	...
5221545	  740.4	  459.6	 7510.0	...
5221546	  740.5	  459.9	 7510.0	...
5221547	  740.6	  460.3	 7509.0	...
5221548	  740.7	  460.2	 7508.0	...
5221549	  740.7	  460.0	 7506.0	...
5221550	  740.7	  460.4	 7505.0	...
5221551	  740.7	  460.9	 7505.0	...
5221552	  740.7	  461.0	 7509.0	...
5221553	  740.6	  460.7	 7514.0	...
5221554	  740.0	  460.6	 7519.0	...
5221555	  739.4	  461.0	 7520.0	...
5221556	  739.2	  461.3	 7522.0	...
5221557	  739.8	  461.1	 7522.0	...
5221558	  740.5	  460.9	 7522.0	...
5221559	  740.8	  460.8	 7520.0	...
5221560	  740.7	  460.7	 7518.0	...
5221561	  740.7	  459.2	 7519.0	...
5221562	  740.7	  457.6	 7522.0	...
5221563	  741.0	  456.1	 7523.0	...
5221564	  741.3	  456.7	 7525.0	...
5221565	  741.2	  457.4	 7528.0	...
5221566	  740.6	  458.1	 7530.0	...
5221567	  739.9	  458.3	 7530.0	...
5221568	  739.4	  458.3	 7530.0	...
5221569	  739.2	  458.3	 7533.0	...
5221570	  739.2	  458.1	 7536.0	...
5221571	  739.4	  457.9	 7537.0	...
5221572	  739.6	  457.7	 7532.0	...
5221573	  739.5	  457.5	 7527.0	...
5221574	  739.7	  457.4	 7524.0	...
5221575	  739.9	  457.3	 7524.0	...
5221576	  740.0	  457.8	 7524.0	...
5221577	  739.8	  458.3	 7526.0	...
5221578	  739.9	  458.6	 7533.0	...
5221579	  740.2	  458.5	 7540.0	...
MSG	5221580 0000 _ Number On
5221580	  740.1	  458.3	 7544.0	...
5221581	  739.2	  458.3	 7542.0	...
5221582	  738.3	  458.2	 7541.0	...
5221583	  737.7	  457.8	 7539.0	...
5221584	  737.6	  457.5	 7540.0	...
5221585	  737.5	  457.3	 7542.0	...
5221586	  737.4	  457.7	 7545.0	...
5221587	  737.3	  458.0	 7550.0	...
5221588	  737.2	  458.2	 7553.0	...
5221589	  737.1	  457.9	 7555.0	...
5221590	  736.9	  457.7	 7554.0	...
5221591	  736.9	  457.5	 7554.0	...
5221592	  736.9	  457.4	 7553.0	...
5221593	  737.1	  457.2	 7553.0	...
5221594	  737.3	  457.2	 7553.0	...
5221595	  737.2	  457.3	 7553.0	...
5221596	  737.0	  457.4	 7553.0	...
5221597	  737.0	  457.4	 7559.0	...
5221598	  737.2	  457.3	 7566.0	...
5221599	  737.0	  457.3	 7570.0	...
5221600	  736.6	  457.4	 7567.0	...
5221601	  737.2	  457.4	 7567.0	...
5221602	  737.8	  457.1	 7570.0	...
5221603	  738.4	  456.6	 7571.0	...
5221604	  738.7	  455.6	 7569.0	...
5221605	  739.0	  454.8	 7566.0	...
5221606	  739.0	  454.2	 7568.0	...
5221607	  738.5	  454.3	 7575.0	...
5221608	  738.0	  454.5	 7582.0	...
5221609	  738.0	  455.0	 7583.0	...
5221610	  738.1	  455.5	 7579.0	...
5221611	  738.1	  456.1	 7575.0	...
5221612	  737.9	  456.3	 7574.0	...
5221613	  737.4	  456.0	 7579.0	...
5221614	  737.2	  455.5	 7585.0	...
5221615	  737.3	  455.0	 7589.0	...
5221616	  738.0	  454.6	 7589.0	...
5221617	  738.4	  454.1	 7590.0	...
5221618	  738.4	  453.6	 7590.0	...
5221619	  738.2	  453.5	 7592.0	...
5221620	  737.8	  453.6	 7597.0	...
5221621	  737.6	  453.6	 7599.0	...
5221622	  737.2	  453.7	 7599.0	...
5221623	  736.9	  453.2	 7597.0	...
5221624	  736.7	  452.7	 7596.0	...
5221625	  736.6	  452.1	 7599.0	...
5221626	  736.4	  452.2	 7604.0	...
5221627	  736.4	  452.2	 7608.0	...
5221628	  736.5	  452.2	 7607.0	...
5221629	  736.7	  452.2	 7609.0	...
5221630	  736.8	  452.2	 7611.0	...
5221631	  736.1	  452.3	 7614.0	...
5221632	  735.2	  452.6	 7616.0	...
5221633	  735.0	  452.9	 7617.0	...
5221634	  735.7	  453.0	 7618.0	...
5221635	  736.2	  453.0	 7616.0	...
5221636	  735.9	  452.8	 7614.0	...
5221637	  735.3	  451.8	 7617.0	...
5221638	  734.8	  450.8	 7621.0	...
5221639	  734.6	  449.9	 7620.0	...
5221640	  734.5	  449.9	 7616.0	...
5221641	  734.5	  449.9	 7611.0	...
5221642	  734.4	  450.1	 7611.0	...
5221643	  734.5	  450.4	 7615.0	...
5221644	  734.7	  450.8	 7620.0	...
5221645	  734.8	  450.1	 7625.0	...
5221646	  734.7	  449.2	 7628.0	...
5221647	  734.7	  448.3	 7631.0	...
5221648	  734.8	  447.6	 7634.0	...
5221649	  734.8	  447.0	 7635.0	...
5221650	  734.5	  446.6	 7635.0	...
5221651	  734.1	  446.6	 7635.0	...
5221652	  733.6	  446.6	 7636.0	...
5221653	  733.0	  446.5	 7639.0	...
5221654	  732.4	  446.4	 7637.0	...
5221655	  732.5	  446.2	 7634.0	...
5221656	  732.9	  446.2	 7632.0	...
5221657	  733.3	  446.2	 7632.0	...
5221658	  733.4	  446.2	 7633.0	...
5221659	  733.2	  445.7	 7636.0	...
5221660	  733.1	  445.2	 7639.0	...
5221661	  733.0	  444.6	 7643.0	...
5221662	  733.2	  444.6	 7643.0	...
5221663	  733.3	  444.4	 7643.0	...
5221664	  733.1	  444.2	 7645.0	...
5221665	  733.2	  444.1	 7647.0	...
5221666	  733.2	  444.1	 7651.0	...
5221667	  733.3	  444.6	 7654.0	...
5221668	  733.1	  445.0	 7657.0	...
5221669	  732.4	  445.8	 7656.0	...
5221670	  731.8	  446.2	 7654.0	...
5221671	  731.1	  446.9	 7654.0	...
5221672	  730.9	  447.2	 7656.0	...
5221673	  730.9	  446.0	 7660.0	...
5221674	  731.2	  444.5	 7662.0	...
5221675	  731.5	  443.1	 7666.0	...
5221676	  731.6	  443.3	 7668.0	...
5221677	  731.5	  443.1	 7671.0	...
5221678	  731.2	  443.0	 7671.0	...
5221679	  730.9	  443.1	 7671.0	...
5221680	  730.7	  443.6	 7670.0	...
5221681	  731.4	  443.6	 7670.0	...
5221682	  732.1	  443.5	 7669.0	...
5221683	  732.8	  443.4	 7669.0	...
5221684	  732.6	  443.5	 7670.0	...
5221685	  732.4	  443.6	 7676.0	...
5221686	  732.3	  443.6	 7680.0	...
5221687	  732.2	  443.5	 7685.0	...
5221688	  731.9	  443.2	 7685.0	...
5221689	  731.6	  442.9	 7685.0	...
5221690	  731.3	  442.9	 7684.0	...
5221691	  731.3	  443.0	 7683.0	...
5221692	  731.3	  443.0	 7689.0	...
5221693	  731.5	  443.2	 7695.0	...
5221694	  731.7	  443.4	 7702.0	...
5221695	  732.0	  443.1	 7702.0	...
5221696	  732.1	  442.1	 7699.0	...
5221697	  731.8	  441.2	 7697.0	...
5221698	  731.3	  440.8	 7695.0	...
5221699	  730.8	  440.9	 7695.0	...
5221700	  730.8	  441.0	 7695.0	...
5221701	  730.8	  441.3	 7695.0	...
5221702	  730.9	  442.0	 7694.0	...
5221703	  731.0	  442.5	 7695.0	...
5221704	  731.1	  442.8	 7696.0	...
5221705	  731.2	  442.9	 7696.0	...
5221706	  731.4	  443.0	 7704.0	...
5221707	  731.7	  443.0	 7711.0	...
5221708	  731.9	  442.9	 7717.0	...
5221709	  731.9	  442.7	 7715.0	...
5221710	  731.5	  442.3	 7710.0	...
5221711	  731.0	  442.0	 7705.0	...
5221712	  730.6	  441.8	 7702.0	...
5221713	  730.4	  441.9	 7701.0	...
5221714	  730.4	  442.1	 7699.0	...
5221715	  730.2	  442.4	 7703.0	...
5221716	  729.9	  442.1	 7709.0	...
5221717	  730.1	  441.6	 7715.0	...
5221718	  730.2	  441.0	 7715.0	...
5221719	  730.3	  440.9	 7714.0	...
5221720	  730.2	  441.0	 7717.0	...
5221721	  730.4	  441.2	 7718.0	...
5221722	  730.6	  441.7	 7719.0	...
5221723	  731.0	  442.1	 7718.0	...
5221724	  731.3	  442.3	 7719.0	...
5221725	  730.9	  441.9	 7721.0	...
5221726	  730.1	  441.6	 7723.0	...
5221727	  729.7	  441.6	 7726.0	...
5221728	  730.1	  441.5	 7729.0	...
5221729	  730.7	  441.6	 7731.0	...
5221730	  730.9	  441.7	 7729.0	...
5221731	  730.8	  441.8	 7727.0	...
5221732	  730.6	  442.2	 7729.0	...
5221733	  730.7	  442.6	 7730.0	...
5221734	  731.2	  442.9	 7731.0	...
5221735	  731.0	  442.7	 7730.0	...
5221736	  730.5	  442.5	 7729.0	...
5221737	  730.0	  442.1	 7729.0	...
5221738	  730.0	  441.8	 7732.0	...
5221739	  730.1	  441.7	 7739.0	...
5221740	  730.2	  441.7	 7746.0	...
5221741	  730.4	  442.4	 7750.0	...
5221742	  730.4	  443.1	 7749.0	...
5221743	  730.4	  443.3	 7747.0	...
5221744	  730.4	  442.6	 7747.0	...
5221745	  730.4	  441.8	 7747.0	...
5221746	  730.5	  441.5	 7747.0	...
5221747	  730.4	  442.0	 7747.0	...
5221748	  730.1	  442.6	 7747.0	...
5221749	  729.7	  443.3	 7746.0	...
5221750	  729.5	  443.5	 7746.0	...
5221751	  730.0	  443.2	 7746.0	...
5221752	  730.5	  442.9	 7746.0	...
5221753	  730.9	  442.5	 7745.0	...
5221754	  730.7	  443.0	 7747.0	...
5221755	  730.9	  443.3	 7749.0	...
5221756	  731.3	  443.4	 7751.0	...
5221757	  731.6	  443.8	 7751.0	...
5221758	  731.6	  444.2	 7751.0	...
5221759	  731.6	  444.5	 7751.0	...
5221760	  731.6	  444.3	 7752.0	...
5221761	  731.6	  444.3	 7755.0	...
5221762	  731.3	  444.4	 7758.0	...
5221763	  731.0	  444.4	 7757.0	...
5221764	  731.5	  444.5	 7754.0	...
5221765	  732.4	  444.6	 7750.0	...
5221766	  733.0	  444.4	 7750.0	...
5221767	  732.6	  444.2	 7752.0	...
5221768	  731.4	  444.1	 7756.0	...
5221769	  730.5	  444.4	 7760.0	...
5221770	  729.8	  444.3	 7762.0	...
5221771	  729.7	  444.2	 7764.0	...
5221772	  729.9	  444.6	 7766.0	...
5221773	  730.2	  445.0	 7766.0	...
5221774	  730.3	  445.5	 7766.0	...
5221775	  730.2	  445.4	 7765.0	...
5221776	  730.9	  445.1	 7765.0	...
5221777	  731.7	  444.7	 7765.0	...
5221778	  732.3	  444.7	 7766.0	...
5221779	  732.0	  445.0	 7769.0	...
5221780	  731.9	  445.2	 7771.0	...
5221781	  732.2	  444.9	 7772.0	...
5221782	  732.5	  444.6	 7770.0	...
5221783	  732.4	  444.5	 7767.0	...
5221784	  732.1	  444.5	 7767.0	...
5221785	  731.7	  444.7	 7771.0	...
5221786	  731.7	  444.7	 7775.0	...
5221787	  731.7	  444.6	 7778.0	...
5221788	  731.7	  444.8	 7779.0	...
5221789	  731.7	  445.2	 7777.0	...
5221790	  731.7	  445.6	 7775.0	...
5221791	  731.6	  445.6	 7772.0	...
5221792	  731.4	  445.6	 7772.0	...
5221793	  731.4	  445.6	 7772.0	...
5221794	  731.7	  445.5	 7772.0	...
5221795	  732.3	  445.5	 7771.0	...
5221796	  733.2	  445.4	 7770.0	...
5221797	  733.6	  445.6	 7775.0	...
5221798	  733.7	  445.9	 7779.0	...
5221799	  733.5	  446.2	 7783.0	...
5221800	  733.6	  446.4	 7782.0	...
5221801	  733.8	  446.3	 7781.0	...
5221802	  733.6	  446.0	 7781.0	...
5221803	  732.7	  445.8	 7782.0	...
5221804	  731.8	  445.6	 7783.0	...
5221805	  731.5	  445.3	 7785.0	...
5221806	  731.9	  444.9	 7787.0	...
5221807	  732.4	  445.0	 7788.0	...
5221808	  732.4	  445.8	 7789.0	...
5221809	  732.4	  446.5	 7789.0	...
5221810	  732.3	  446.8	 7789.0	...
5221811	  732.4	  446.7	 7790.0	...
5221812	  732.3	  446.9	 7786.0	...
5221813	  732.1	  447.1	 7782.0	...
5221814	  733.0	  446.5	 7784.0	...
5221815	  734.2	  445.7	 7789.0	...
5221816	  734.6	  445.1	 7795.0	...
5221817	  733.7	  445.1	 7795.0	...
5221818	  732.5	  445.1	 7792.0	...
5221819	  732.5	  444.9	 7789.0	...
5221820	  732.9	  445.6	 7790.0	...
5221821	  733.6	  446.1	 7795.0	...
5221822	  733.9	  446.7	 7800.0	...
5221823	  734.1	  446.8	 7801.0	...
5221824	  734.4	  446.8	 7802.0	...
5221825	  734.8	  446.8	 7798.0	...
5221826	  734.9	  446.8	 7795.0	...
5221827	  735.0	  446.7	 7792.0	...
5221828	  735.1	  446.6	 7794.0	...
5221829	  735.2	  446.6	 7797.0	...
5221830	  734.7	  446.7	 7799.0	...
5221831	  733.5	  447.2	 7800.0	...
5221832	  732.3	  447.4	 7801.0	...
5221833	  732.0	  447.5	 7800.0	...
5221834	  732.4	  447.2	 7800.0	...
5221835	  733.0	  447.2	 7799.0	...
5221836	  733.1	  446.8	 7798.0	...
5221837	  733.2	  446.5	 7797.0	...
5221838	  733.4	  446.6	 7796.0	...
5221839	  733.6	  447.0	 7795.0	...
5221840	  733.9	  447.4	 7797.0	...
5221841	  734.3	  447.9	 7799.0	...
5221842	  734.7	  448.4	 7803.0	...
5221843	  735.1	  448.7	 7805.0	...
5221844	  734.9	  448.4	 7804.0	...
5221845	  734.8	  448.1	 7800.0	...
5221846	  734.7	  448.4	 7796.0	...
5221847	  734.9	  448.7	 7796.0	...
5221848	  735.0	  448.2	 7798.0	...
5221849	  735.1	  447.6	 7800.0	...
5221850	  735.1	  447.1	 7803.0	...
5221851	  735.2	  447.2	 7804.0	...
5221852	  735.2	  447.2	 7806.0	...
5221853	  735.3	  447.2	 7807.0	...
5221854	  735.5	  447.1	 7808.0	...
5221855	  735.5	  447.1	 7810.0	...
5221856	  735.4	  447.2	 7811.0	...
5221857	  735.3	  447.7	 7806.0	...
5221858	  735.4	  448.3	 7800.0	...
5221859	  735.6	  448.9	 7799.0	...
5221860	  736.6	  449.1	 7804.0	...
5221861	  737.6	  447.9	 7808.0	...
5221862	  737.7	  446.8	 7807.0	...
5221863	  736.8	  445.7	 7804.0	...
5221864	  736.3	  445.6	 7803.0	...
5221865	  736.7	  446.2	 7803.0	...
5221866	  737.3	  446.9	 7802.0	...
5221867	  737.6	  447.7	 7802.0	...
5221868	  737.7	  447.8	 7801.0	...
5221869	  737.5	  448.0	 7800.0	...
5221870	  737.3	  448.2	 7800.0	...
5221871	  737.2	  448.0	 7800.0	...
5221872	  737.0	  447.2	 7801.0	...
5221873	  736.8	  446.4	 7802.0	...
5221874	  736.8	  445.6	 7803.0	...
5221875	  737.2	  445.5	 7803.0	...
5221876	  737.5	  445.3	 7803.0	...
5221877	  737.7	  445.8	 7802.0	...
5221878	  737.5	  446.4	 7802.0	...
5221879	  737.3	  447.0	 7801.0	...
5221880	  737.2	  447.1	 7800.0	...
5221881	  737.5	  447.2	 7799.0	...
5221882	  737.6	  447.2	 7799.0	...
5221883	  737.4	  447.2	 7798.0	...
5221884	  737.3	  447.2	 7797.0	...
5221885	  737.1	  446.8	 7797.0	...
5221886	  736.9	  446.1	 7797.0	...
5221887	  736.6	  445.3	 7797.0	...
5221888	  736.5	  445.0	 7798.0	...
5221889	  736.5	  444.9	 7800.0	...
5221890	  736.9	  444.8	 7803.0	...
5221891	  737.3	  445.4	 7806.0	...
5221892	  737.6	  446.0	 7808.0	...
5221893	  737.9	  446.5	 7810.0	...
MSG	5221894 0000 _ Number Off
5221894	  737.8	  446.5	 7810.0	...
5221895	  737.7	  446.5	 7810.0	...
5221896	  737.4	  446.4	 7810.0	...
5221897	  737.6	  446.3	 7810.0	...
5221898	  737.9	  446.2	 7809.0	...
5221899	  738.0	  445.9	 7805.0	...
5221900	  737.8	  445.7	 7799.0	...
5221901	  737.8	  445.5	 7794.0	...
5221902	  737.8	  445.8	 7791.0	...
5221903	  737.8	  446.0	 7791.0	...
5221904	  737.6	  446.0	 7792.0	...
5221905	  737.3	  445.7	 7793.0	...
5221906	  737.1	  445.3	 7793.0	...
5221907	  737.1	  445.3	 7792.0	...
5221908	  737.1	  445.8	 7791.0	...
5221909	  737.8	  446.3	 7793.0	...
5221910	  738.5	  446.4	 7795.0	...
5221911	  738.4	  446.2	 7797.0	...
5221912	  737.7	  446.4	 7795.0	...
5221913	  737.2	  446.7	 7794.0	...
5221914	  737.3	  445.8	 7791.0	...
5221915	  737.3	  444.4	 7787.0	...
5221916	  737.2	  443.1	 7783.0	...
5221917	  736.4	  443.2	 7781.0	...
5221918	  735.7	  443.4	 7782.0	...
5221919	  735.8	  443.6	 7782.0	...
5221920	  736.7	  443.6	 7781.0	...
5221921	  737.1	  444.0	 7778.0	...
5221922	  736.5	  444.6	 7776.0	...
5221923	  736.0	  444.7	 7776.0	...
5221924	  736.0	  444.3	 7776.0	...
5221925	  735.9	  443.3	 7776.0	...
5221926	  735.8	  442.9	 7774.0	...
5221927	  735.8	  443.5	 7773.0	...
5221928	  735.7	  444.6	 7772.0	...
5221929	  735.5	  445.7	 7771.0	...
5221930	  735.2	  445.7	 7773.0	...
5221931	  735.2	  445.7	 7775.0	...
5221932	  734.8	  445.6	 7780.0	...
5221933	  734.2	  445.3	 7784.0	...
5221934	  733.6	  445.1	 7788.0	...
5221935	  733.4	  444.9	 7782.0	...
5221936	  733.6	  445.0	 7777.0	...
5221937	  734.4	  444.6	 7772.0	...
5221938	  735.2	  444.3	 7771.0	...
5221939	  735.6	  444.1	 7774.0	...
5221940	  735.4	  444.4	 7779.0	...
5221941	  735.2	  444.7	 7785.0	...
5221942	  735.1	  444.3	 7787.0	...
5221943	  735.0	  443.6	 7786.0	...
5221944	  734.9	  443.0	 7786.0	...
5221945	  734.8	  442.9	 7786.0	...
5221946	  734.9	  442.9	 7782.0	...
5221947	  735.1	  442.9	 7778.0	...
5221948	  735.4	  443.0	 7776.0	...
5221949	  735.1	  443.1	 7778.0	...
5221950	  734.8	  442.9	 7778.0	...
5221951	  734.5	  442.5	 7776.0	...
5221952	  734.5	  442.6	 7772.0	...
5221953	  734.5	  443.1	 7770.0	...
5221954	  734.6	  443.4	 7767.0	...
5221955	  734.8	  443.3	 7767.0	...
5221956	  734.8	  443.4	 7766.0	...
5221957	  734.9	  444.1	 7765.0	...
5221958	  735.0	  444.7	 7762.0	...
5221959	  735.4	  445.1	 7760.0	...
5221960	  735.7	  445.0	 7758.0	...
5221961	  735.8	  444.6	 7761.0	...
5221962	  735.8	  444.1	 7764.0	...
5221963	  735.7	  443.8	 7766.0	...
5221964	  735.6	  444.0	 7762.0	...
5221965	  734.9	  444.3	 7758.0	...
5221966	  734.3	  444.7	 7756.0	...
5221967	  733.7	  445.0	 7755.0	...
5221968	  733.5	  444.7	 7755.0	...
5221969	  733.4	  444.2	 7756.0	...
5221970	  733.5	  443.7	 7756.0	...
5221971	  733.8	  443.6	 7758.0	...
5221972	  734.4	  443.6	 7760.0	...
5221973	  735.2	  444.3	 7759.0	...
5221974	  735.9	  444.9	 7757.0	...
5221975	  736.1	  446.0	 7755.0	...
5221976	  735.1	  446.5	 7755.0	...
5221977	  734.2	  446.9	 7752.0	...
5221978	  733.4	  446.8	 7749.0	...
5221979	  733.2	  446.2	 7748.0	...
5221980	  733.0	  445.8	 7750.0	...
5221981	  732.8	  445.4	 7748.0	...
5221982	  732.8	  445.2	 7743.0	...
5221983	  733.1	  445.6	 7738.0	...
5221984	  733.5	  446.2	 7742.0	...
5221985	  733.8	  446.8	 7746.0	...
5221986	  733.7	  446.3	 7750.0	...
5221987	  733.5	  445.8	 7750.0	...
5221988	  733.4	  445.4	 7749.0	...
5221989	  733.4	  445.5	 7746.0	...
5221990	  733.2	  445.5	 7743.0	...
5221991	  733.0	  446.0	 7740.0	...
5221992	  732.9	  446.4	 7740.0	...
5221993	  733.0	  446.8	 7740.0	...
5221994	  733.2	  447.0	 7740.0	...
5221995	  733.9	  447.0	 7740.0	...
5221996	  734.6	  447.1	 7740.0	...
5221997	  735.0	  447.1	 7739.0	...
5221998	  734.8	  446.8	 7740.0	...
5221999	  734.6	  446.6	 7740.0	...
5222000	  734.4	  446.5	 7742.0	...
5222001	  734.3	  446.7	 7743.0	...
5222002	  734.2	  446.9	 7741.0	...
5222003	  734.0	  446.8	 7736.0	...
5222004	  733.9	  446.8	 7732.0	...
5222005	  734.2	  447.0	 7731.0	...
5222006	  734.6	  447.7	 7731.0	...
5222007	  734.5	  448.3	 7726.0	...
5222008	  734.1	  448.8	 7720.0	...
5222009	  733.5	  448.7	 7716.0	...
5222010	  733.3	  448.6	 7717.0	...
5222011	  733.2	  448.6	 7718.0	...
5222012	  733.2	  448.5	 7719.0	...
5222013	  733.2	  448.3	 7720.0	...
5222014	  734.4	  448.0	 7723.0	...
5222015	  735.6	  447.7	 7726.0	...
5222016	  736.6	  447.6	 7726.0	...
5222017	  736.1	  447.9	 7722.0	...
5222018	  735.7	  448.0	 7716.0	...
5222019	  735.5	  448.1	 7712.0	...
5222020	  735.5	  447.8	 7709.0	...
5222021	  735.6	  447.6	 7710.0	...
5222022	  735.2	  447.5	 7709.0	...
5222023	  734.7	  447.4	 7708.0	...
5222024	  734.0	  447.5	 7710.0	...
5222025	  733.7	  447.5	 7713.0	...
5222026	  733.7	  447.5	 7715.0	...
5222027	  733.9	  447.4	 7715.0	...
5222028	  734.1	  447.5	 7713.0	...
5222029	  734.1	  447.6	 7712.0	...
5222030	  734.3	  447.6	 7710.0	...
5222031	  734.8	  447.8	 7709.0	...
5222032	  735.2	  448.1	 7710.0	...
5222033	  735.2	  448.5	 7711.0	...
5222034	  734.8	  448.6	 7711.0	...
5222035	  734.4	  448.6	 7711.0	...
5222036	  734.4	  448.6	 7710.0	...
5222037	  734.4	  448.7	 7707.0	...
5222038	  734.5	  448.7	 7705.0	...
5222039	  734.7	  448.6	 7703.0	...
5222040	  734.8	  448.5	 7703.0	...
5222041	  735.0	  448.2	 7703.0	...
5222042	  735.1	  448.1	 7704.0	...
5222043	  735.3	  447.8	 7704.0	...
5222044	  735.4	  447.8	 7700.0	...
5222045	  735.6	  447.8	 7696.0	...
5222046	  735.8	  447.3	 7694.0	...
5222047	  736.1	  446.8	 7697.0	...
5222048	  736.3	  447.2	 7701.0	...
5222049	  736.4	  448.1	 7700.0	...
5222050	  736.6	  449.0	 7698.0	...
5222051	  736.7	  448.9	 7696.0	...
5222052	  736.3	  448.9	 7694.0	...
5222053	  735.7	  448.9	 7691.0	...
5222054	  735.3	  448.9	 7689.0	...
5222055	  735.4	  448.8	 7689.0	...
5222056	  735.5	  448.6	 7690.0	...
5222057	  735.6	  448.6	 7691.0	...
5222058	  735.8	  448.7	 7692.0	...
5222059	  735.6	  448.8	 7694.0	...
5222060	  735.5	  449.3	 7697.0	...
5222061	  735.7	  449.8	 7698.0	...
5222062	  736.2	  450.5	 7697.0	...
5222063	  736.2	  450.8	 7694.0	...
5222064	  735.9	  451.1	 7692.0	...
5222065	  735.6	  451.2	 7690.0	...
5222066	  735.7	  450.5	 7692.0	...
5222067	  735.7	  449.8	 7693.0	...
5222068	  735.6	  449.1	 7695.0	...
5222069	  735.5	  449.2	 7694.0	...
5222070	  735.3	  449.2	 7694.0	...
5222071	  735.1	  449.3	 7693.0	...
5222072	  735.3	  449.7	 7690.0	...
5222073	  735.7	  450.1	 7689.0	...
5222074	  735.6	  450.7	 7687.0	...
5222075	  735.2	  451.0	 7683.0	...
5222076	  734.9	  451.4	 7678.0	...
5222077	  735.1	  451.6	 7673.0	...
5222078	  735.4	  451.8	 7673.0	...
5222079	  735.6	  452.0	 7674.0	...
5222080	  735.6	  451.9	 7675.0	...
5222081	  735.5	  451.7	 7672.0	...
5222082	  735.7	  451.4	 7669.0	...
5222083	  736.0	  451.1	 7666.0	...
5222084	  736.5	  450.4	 7667.0	...
5222085	  736.6	  449.8	 7667.0	...
5222086	  736.7	  449.8	 7667.0	...
5222087	  736.5	  450.1	 7664.0	...
5222088	  736.2	  450.5	 7661.0	...
5222089	  735.9	  450.6	 7657.0	...
5222090	  735.8	  450.7	 7656.0	...
5222091	  735.8	  450.7	 7656.0	...
5222092	  736.1	  450.7	 7656.0	...
5222093	  736.4	  450.9	 7657.0	...
5222094	  736.4	  451.3	 7658.0	...
5222095	  736.2	  451.6	 7658.0	...
5222096	  735.9	  451.6	 7658.0	...
5222097	  735.8	  451.6	 7658.0	...
5222098	  735.8	  451.6	 7657.0	...
5222099	  735.8	  451.3	 7656.0	...
5222100	  736.1	  450.6	 7655.0	...
5222101	  736.4	  449.9	 7655.0	...
5222102	  737.1	  450.1	 7656.0	...
5222103	  737.4	  450.7	 7657.0	...
5222104	  737.6	  451.2	 7658.0	...
MSG	5222105 0000 _ Number On
5222105	  737.5	  451.4	 7658.0	...
5222106	  737.3	  451.4	 7657.0	...
5222107	  737.1	  451.4	 7657.0	...
5222108	  737.2	  451.4	 7658.0	...
5222109	  737.3	  451.5	 7659.0	...
5222110	  737.3	  451.6	 7658.0	...
5222111	  737.2	  451.8	 7657.0	...
5222112	  737.0	  452.1	 7656.0	...
5222113	  736.7	  452.2	 7653.0	...
5222114	  736.7	  452.2	 7650.0	...
5222115	  736.8	  452.4	 7647.0	...
5222116	  737.0	  452.6	 7647.0	...
5222117	  737.2	  452.8	 7648.0	...
5222118	  737.3	  453.2	 7649.0	...
5222119	  738.0	  453.6	 7650.0	...
5222120	  738.6	  454.1	 7650.0	...
5222121	  739.4	  454.1	 7646.0	...
5222122	  739.7	  454.1	 7642.0	...
5222123	  740.1	  453.8	 7638.0	...
5222124	  740.1	  453.6	 7632.0	...
5222125	  739.9	  453.5	 7627.0	...
5222126	  739.8	  453.2	 7623.0	...
5222127	  739.1	  453.0	 7624.0	...
5222128	  738.5	  452.8	 7624.0	...
5222129	  738.2	  452.9	 7624.0	...
5222130	  738.5	  452.9	 7623.0	...
5222131	  738.9	  453.0	 7622.0	...
5222132	  739.6	  452.9	 7622.0	...
5222133	  740.3	  452.6	 7622.0	...
5222134	  740.7	  452.3	 7619.0	...
5222135	  740.6	  452.5	 7616.0	...
5222136	  740.3	  452.7	 7613.0	...
5222137	  740.2	  453.2	 7611.0	...
5222138	  740.1	  453.4	 7610.0	...
5222139	  740.2	  453.6	 7609.0	...
5222140	  740.2	  453.5	 7608.0	...
5222141	  740.5	  453.4	 7609.0	...
5222142	  740.9	  453.2	 7609.0	...
5222143	  741.1	  453.0	 7609.0	...
5222144	  741.0	  453.0	 7603.0	...
5222145	  741.1	  452.8	 7598.0	...
5222146	  741.3	  452.6	 7595.0	...
5222147	  741.5	  452.4	 7597.0	...
5222148	  741.6	  452.4	 7599.0	...
5222149	  741.7	  452.4	 7601.0	...
5222150	  741.8	  452.4	 7602.0	...
5222151	  742.0	  452.5	 7604.0	...
5222152	  742.3	  452.6	 7602.0	...
5222153	  742.7	  452.8	 7599.0	...
5222154	  743.0	  453.0	 7597.0	...
5222155	  743.1	  453.1	 7595.0	...
5222156	  743.1	  453.1	 7592.0	...
5222157	  743.0	  453.1	 7590.0	...
5222158	  742.8	  453.1	 7590.0	...
5222159	  742.6	  452.9	 7590.0	...
5222160	  742.5	  452.8	 7589.0	...
5222161	  742.9	  452.8	 7588.0	...
5222162	  743.2	  452.9	 7588.0	...
5222163	  743.2	  452.9	 7586.0	...
5222164	  742.9	  453.0	 7584.0	...
5222165	  742.5	  453.0	 7583.0	...
5222166	  742.4	  452.7	 7585.0	...
5222167	  742.8	  452.5	 7586.0	...
5222168	  743.4	  452.8	 7587.0	...
5222169	  743.8	  453.2	 7587.0	...
5222170	  743.6	  453.0	 7585.0	...
5222171	  743.3	  452.3	 7582.0	...
5222172	  743.1	  451.8	 7580.0	...
5222173	  743.1	  452.0	 7577.0	...
5222174	  743.4	  452.3	 7575.0	...
5222175	  743.7	  452.5	 7574.0	...
5222176	  743.7	  452.7	 7573.0	...
5222177	  743.4	  452.7	 7570.0	...
5222178	  743.2	  452.6	 7567.0	...
5222179	  743.2	  452.4	 7568.0	...
5222180	  743.6	  452.2	 7568.0	...
5222181	  744.2	  452.1	 7568.0	...
5222182	  744.7	  452.2	 7567.0	...
5222183	  745.0	  452.4	 7565.0	...
5222184	  745.1	  452.4	 7564.0	...
5222185	  745.2	  452.5	 7568.0	...
5222186	  745.2	  452.5	 7574.0	...
5222187	  745.1	  452.5	 7572.0	...
5222188	  745.0	  451.9	 7565.0	...
5222189	  744.8	  451.4	 7557.0	...
5222190	  744.6	  450.9	 7556.0	...
5222191	  744.5	  451.0	 7556.0	...
5222192	  744.3	  451.0	 7558.0	...
5222193	  744.3	  451.7	 7559.0	...
5222194	  744.3	  452.6	 7557.0	...
5222195	  744.6	  453.5	 7556.0	...
5222196	  744.9	  453.7	 7554.0	...
5222197	  745.1	  453.4	 7553.0	...
5222198	  745.0	  453.0	 7552.0	...
5222199	  744.9	  452.8	 7552.0	...
5222200	  744.9	  453.0	 7552.0	...
5222201	  744.9	  453.1	 7548.0	...
5222202	  745.4	  453.1	 7545.0	...
5222203	  746.0	  453.1	 7542.0	...
5222204	  746.7	  453.4	 7543.0	...
5222205	  746.8	  453.7	 7543.0	...
5222206	  746.1	  454.1	 7544.0	...
5222207	  745.5	  454.2	 7545.0	...
5222208	  744.9	  454.6	 7546.0	...
5222209	  745.1	  454.9	 7546.0	...
5222210	  744.8	  454.9	 7545.0	...
5222211	  744.3	  453.6	 7542.0	...
5222212	  743.6	  452.3	 7540.0	...
5222213	  743.3	  452.3	 7538.0	...
5222214	  743.8	  453.3	 7536.0	...
5222215	  744.5	  454.6	 7537.0	...
5222216	  745.0	  454.8	 7538.0	...
5222217	  745.0	  455.0	 7538.0	...
5222218	  744.9	  454.7	 7539.0	...
5222219	  744.4	  454.6	 7539.0	...
5222220	  744.0	  454.6	 7538.0	...
5222221	  743.5	  454.1	 7537.0	...
5222222	  743.5	  453.5	 7537.0	...
5222223	  743.5	  453.0	 7537.0	...
5222224	  743.6	  453.0	 7533.0	...
5222225	  743.8	  453.1	 7528.0	...
5222226	  744.0	  452.9	 7522.0	...
5222227	  743.9	  452.7	 7519.0	...
5222228	  743.7	  452.5	 7515.0	...
5222229	  743.5	  452.1	 7514.0	...
5222230	  743.5	  451.8	 7515.0	...
5222231	  743.5	  451.7	 7517.0	...
5222232	  743.7	  452.0	 7518.0	...
5222233	  743.8	  452.4	 7519.0	...
5222234	  743.7	  452.1	 7520.0	...
5222235	  743.6	  451.6	 7517.0	...
5222236	  743.7	  451.6	 7514.0	...
5222237	  743.9	  452.2	 7510.0	...
5222238	  744.1	  452.7	 7509.0	...
5222239	  744.1	  451.9	 7507.0	...
5222240	  744.4	  451.0	 7506.0	...
5222241	  744.9	  451.2	 7507.0	...
5222242	  745.5	  452.2	 7509.0	...
5222243	  745.6	  453.2	 7508.0	...
5222244	  745.5	  452.9	 7505.0	...
5222245	  746.3	  452.6	 7505.0	...
5222246	  747.2	  452.9	 7508.0	...
5222247	  747.8	  453.3	 7508.0	...
5222248	  747.7	  454.0	 7505.0	...
5222249	  747.4	  454.2	 7502.0	...
5222250	  747.6	  454.2	 7501.0	...
5222251	  747.6	  453.8	 7501.0	...
5222252	  747.7	  453.4	 7497.0	...
5222253	  747.7	  452.9	 7493.0	...
5222254	  747.8	  452.7	 7489.0	...
5222255	  748.0	  452.6	 7488.0	...
5222256	  748.0	  452.5	 7488.0	...
5222257	  748.0	  452.3	 7488.0	...
5222258	  747.9	  452.2	 7490.0	...
5222259	  747.6	  452.1	 7492.0	...
5222260	  747.4	  452.1	 7493.0	...
5222261	  747.5	  452.0	 7492.0	...
5222262	  747.7	  452.0	 7490.0	...
5222263	  748.0	  452.5	 7489.0	...
5222264	  748.5	  452.9	 7489.0	...
5222265	  749.0	  453.5	 7489.0	...
5222266	  749.8	  453.6	 7490.0	...
5222267	  750.1	  453.8	 7491.0	...
5222268	  750.4	  454.0	 7490.0	...
5222269	  750.3	  454.1	 7488.0	...
5222270	  750.0	  454.2	 7486.0	...
5222271	  749.7	  454.3	 7486.0	...
5222272	  749.4	  454.3	 7486.0	...
5222273	  749.5	  454.7	 7487.0	...
5222274	  749.7	  455.1	 7486.0	...
5222275	  749.9	  455.5	 7486.0	...
5222276	  750.1	  454.8	 7486.0	...
5222277	  750.2	  454.1	 7488.0	...
5222278	  750.3	  453.7	 7490.0	...
5222279	  750.7	  454.1	 7492.0	...
5222280	  750.9	  454.0	 7491.0	...
5222281	  751.1	  453.6	 7490.0	...
5222282	  751.1	  453.2	 7490.0	...
5222283	  750.1	  453.4	 7490.0	...
5222284	  749.1	  453.7	 7489.0	...
5222285	  748.3	  454.1	 7487.0	...
5222286	  748.5	  454.2	 7485.0	...
5222287	  748.6	  454.2	 7486.0	...
5222288	  748.5	  454.1	 7484.0	...
5222289	  748.3	  454.0	 7483.0	...
5222290	  748.2	  453.9	 7482.0	...
5222291	  748.0	  453.9	 7480.0	...
5222292	  747.9	  454.0	 7476.0	...
5222293	  747.7	  454.1	 7472.0	...
5222294	  747.4	  454.1	 7472.0	...
5222295	  747.6	  454.3	 7470.0	...
5222296	  747.9	  454.8	 7468.0	...
5222297	  748.2	  455.2	 7464.0	...
5222298	  748.1	  455.4	 7462.0	...
5222299	  748.0	  455.3	 7465.0	...
5222300	  748.0	  454.6	 7470.0	...
5222301	  748.1	  453.8	 7472.0	...
5222302	  748.6	  453.1	 7469.0	...
5222303	  748.9	  452.8	 7466.0	...
5222304	  748.5	  452.6	 7465.0	...
5222305	  748.0	  452.4	 7465.0	...
5222306	  747.4	  452.3	 7464.0	...
5222307	  747.6	  452.2	 7464.0	...
5222308	  747.7	  452.5	 7464.0	...
5222309	  747.8	  452.7	 7464.0	...
5222310	  747.9	  452.9	 7464.0	...
5222311	  748.1	  454.3	 7464.0	...
5222312	  748.2	  455.7	 7464.0	...
5222313	  748.4	  456.4	 7465.0	...
5222314	  748.3	  455.8	 7465.0	...
5222315	  748.0	  455.4	 7463.0	...
5222316	  747.7	  455.6	 7458.0	...
5222317	  747.3	  455.2	 7455.0	...
5222318	  747.1	  454.7	 7452.0	...
5222319	  746.9	  454.2	 7452.0	...
5222320	  746.8	  454.3	 7453.0	...
5222321	  746.8	  454.4	 7456.0	...
5222322	  746.6	  453.9	 7458.0	...
5222323	  746.3	  453.3	 7458.0	...
5222324	  745.8	  453.0	 7456.0	...
5222325	  745.5	  453.3	 7454.0	...
5222326	  745.1	  453.8	 7453.0	...
5222327	  744.9	  454.3	 7454.0	...
5222328	  744.7	  454.7	 7455.0	...
5222329	  744.8	  454.8	 7455.0	...
5222330	  744.8	  454.8	 7454.0	...
5222331	  744.7	  454.8	 7454.0	...
5222332	  744.5	  454.7	 7447.0	...
5222333	  744.4	  454.7	 7440.0	...
5222334	  744.4	  454.6	 7438.0	...
5222335	  744.6	  454.2	 7443.0	...
5222336	  744.7	  453.6	 7446.0	...
5222337	  744.5	  453.2	 7446.0	...
5222338	  744.3	  453.1	 7445.0	...
5222339	  744.8	  453.0	 7445.0	...
5222340	  745.5	  452.9	 7444.0	...
5222341	  745.6	  452.9	 7442.0	...
5222342	  744.8	  452.9	 7440.0	...
5222343	  744.8	  453.4	 7438.0	...
5222344	  745.5	  453.9	 7437.0	...
5222345	  745.8	  454.4	 7436.0	...
5222346	  745.4	  454.6	 7435.0	...
5222347	  745.0	  454.1	 7434.0	...
5222348	  744.6	  453.6	 7433.0	...
5222349	  744.1	  453.5	 7433.0	...
5222350	  743.7	  453.9	 7432.0	...
5222351	  744.0	  453.6	 7432.0	...
5222352	  744.2	  452.8	 7431.0	...
5222353	  744.4	  452.3	 7430.0	...
5222354	  744.5	  452.5	 7431.0	...
5222355	  744.6	  452.7	 7430.0	...
5222356	  744.5	  452.6	 7430.0	...
5222357	  744.4	  452.2	 7428.0	...
5222358	  744.4	  451.8	 7428.0	...
5222359	  744.6	  452.8	 7428.0	...
5222360	  744.8	  454.0	 7430.0	...
5222361	  744.9	  454.7	 7432.0	...
5222362	  744.9	  454.3	 7432.0	...
5222363	  744.9	  453.8	 7432.0	...
5222364	  745.0	  454.2	 7429.0	...
5222365	  745.2	  454.7	 7425.0	...
5222366	  745.3	  455.1	 7423.0	...
5222367	  745.1	  455.2	 7424.0	...
5222368	  745.0	  455.2	 7424.0	...
5222369	  745.0	  455.1	 7423.0	...
5222370	  745.0	  455.0	 7422.0	...
5222371	  745.0	  454.9	 7422.0	...
5222372	  744.3	  454.2	 7422.0	...
5222373	  743.5	  453.5	 7422.0	...
5222374	  742.7	  453.4	 7420.0	...
5222375	  742.7	  454.2	 7420.0	...
5222376	  742.9	  455.0	 7421.0	...
5222377	  743.2	  455.2	 7423.0	...
5222378	  743.5	  455.3	 7424.0	...
5222379	  743.8	  455.5	 7424.0	...
5222380	  744.7	  455.7	 7423.0	...
5222381	  745.5	  454.7	 7423.0	...
5222382	  745.6	  453.7	 7423.0	...
5222383	  744.8	  453.2	 7424.0	...
5222384	  744.3	  453.7	 7423.0	...
5222385	  744.5	  453.5	 7421.0	...
5222386	  744.6	  453.0	 7419.0	...
5222387	  744.5	  452.5	 7419.0	...
5222388	  744.6	  452.4	 7419.0	...
5222389	  744.8	  452.4	 7419.0	...
5222390	  744.8	  452.5	 7418.0	...
5222391	  744.5	  453.4	 7417.0	...
5222392	  743.4	  454.4	 7416.0	...
5222393	  742.5	  455.4	 7415.0	...
5222394	  741.7	  455.4	 7415.0	...
5222395	  742.0	  455.3	 7417.0	...
5222396	  742.7	  455.2	 7420.0	...
5222397	  743.2	  455.0	 7423.0	...
5222398	  743.6	  454.9	 7423.0	...
5222399	  743.5	  454.8	 7420.0	...
5222400	  744.0	  454.8	 7417.0	...
5222401	  744.5	  454.5	 7416.0	...
5222402	  744.9	  454.2	 7415.0	...
5222403	  744.6	  454.0	 7415.0	...
5222404	  744.5	  454.1	 7415.0	...
5222405	  744.1	  454.1	 7415.0	...
5222406	  743.8	  454.3	 7413.0	...
5222407	  743.6	  454.4	 7410.0	...
MSG	5222408 0000 _ Number Off
5222408	  743.4	  454.6	 7407.0	...
5222409	  743.1	  454.4	 7405.0	...
5222410	  743.5	  454.1	 7403.0	...
5222411	  744.2	  453.8	 7401.0	...
5222412	  744.2	  453.8	 7401.0	...
5222413	  743.3	  454.0	 7400.0	...
5222414	  742.4	  454.3	 7400.0	...
5222415	  742.3	  454.4	 7399.0	...
5222416	  742.5	  454.4	 7397.0	...
5222417	  742.5	  454.0	 7397.0	...
5222418	  742.5	  453.5	 7399.0	...
5222419	  742.0	  453.1	 7400.0	...
5222420	  741.9	  453.1	 7402.0	...
5222421	  741.3	  453.4	 7401.0	...
5222422	  741.0	  453.6	 7399.0	...
5222423	  741.1	  453.8	 7396.0	...
5222424	  741.8	  453.8	 7393.0	...
5222425	  742.9	  453.8	 7392.0	...
5222426	  743.6	  454.2	 7392.0	...
5222427	  744.0	  454.5	 7391.0	...
5222428	  744.1	  454.8	 7390.0	...
5222429	  744.1	  455.0	 7388.0	...
5222430	  744.5	  455.0	 7388.0	...
5222431	  744.8	  454.9	 7388.0	...
5222432	  745.3	  454.3	 7390.0	...
5222433	  745.6	  454.0	 7390.0	...
5222434	  745.9	  454.0	 7389.0	...
5222435	  745.8	  453.5	 7388.0	...
5222436	  745.6	  452.8	 7388.0	...
5222437	  745.3	  452.0	 7388.0	...
5222438	  744.7	  452.1	 7388.0	...
5222439	  744.0	  452.5	 7389.0	...
5222440	  743.9	  453.0	 7388.0	...
5222441	  744.6	  453.4	 7389.0	...
5222442	  745.0	  453.5	 7388.0	...
5222443	  744.8	  453.7	 7388.0	...
5222444	  744.9	  453.8	 7388.0	...
5222445	  745.1	  453.8	 7387.0	...
5222446	  745.3	  453.7	 7387.0	...
5222447	  745.2	  453.6	 7390.0	...
5222448	  745.0	  453.4	 7393.0	...
5222449	  744.7	  453.2	 7396.0	...
5222450	  744.3	  452.7	 7395.0	...
5222451	  744.1	  452.3	 7395.0	...
5222452	  744.1	  451.9	 7394.0	...
5222453	  744.1	  451.9	 7394.0	...
5222454	  744.3	  452.4	 7394.0	...
5222455	  744.5	  452.9	 7394.0	...
5222456	  744.3	  453.5	 7389.0	...
5222457	  743.9	  453.6	 7385.0	...
5222458	  744.2	  453.5	 7381.0	...
5222459	  744.7	  453.4	 7381.0	...
5222460	  745.3	  453.1	 7380.0	...
5222461	  745.1	  452.9	 7380.0	...
5222462	  744.8	  452.8	 7380.0	...
5222463	  744.4	  453.0	 7378.0	...
5222464	  744.1	  453.0	 7376.0	...
5222465	  743.9	  452.8	 7374.0	...
5222466	  744.0	  452.7	 7374.0	...
5222467	  744.1	  452.6	 7373.0	...
5222468	  744.5	  452.7	 7373.0	...
5222469	  744.9	  452.7	 7374.0	...
5222470	  745.3	  451.5	 7376.0	...
5222471	  744.6	  450.5	 7377.0	...
5222472	  743.7	  450.0	 7376.0	...
5222473	  743.4	  450.7	 7372.0	...
5222474	  744.3	  451.2	 7369.0	...
5222475	  745.2	  451.1	 7370.0	...
5222476	  745.8	  451.1	 7371.0	...
5222477	  746.0	  451.2	 7372.0	...
5222478	  745.0	  451.2	 7370.0	...
5222479	  743.8	  451.0	 7369.0	...
5222480	  743.3	  450.7	 7370.0	...
5222481	  744.3	  450.9	 7373.0	...
5222482	  745.3	  451.2	 7377.0	...
5222483	  745.4	  451.9	 7380.0	...
5222484	  744.6	  452.2	 7380.0	...
5222485	  743.8	  452.5	 7375.0	...
5222486	  743.6	  452.4	 7371.0	...
5222487	  743.8	  452.3	 7366.0	...
5222488	  744.0	  452.2	 7366.0	...
5222489	  744.0	  452.2	 7365.0	...
5222490	  744.0	  452.1	 7363.0	...
5222491	  744.2	  451.9	 7363.0	...
5222492	  744.5	  451.8	 7365.0	...
5222493	  744.4	  451.8	 7365.0	...
5222494	  744.2	  452.1	 7366.0	...
5222495	  743.9	  452.4	 7366.0	...
5222496	  743.9	  452.5	 7371.0	...
5222497	  743.9	  452.4	 7375.0	...
5222498	  743.8	  452.2	 7378.0	...
5222499	  743.7	  452.0	 7376.0	...
5222500	  744.0	  451.8	 7374.0	...
5222501	  744.3	  451.6	 7372.0	...
5222502	  744.2	  451.5	 7373.0	...
5222503	  743.9	  451.5	 7377.0	...
5222504	  743.6	  451.4	 7382.0	...
5222505	  743.7	  451.5	 7383.0	...
5222506	  744.1	  451.5	 7380.0	...
5222507	  744.5	  451.4	 7378.0	...
5222508	  744.8	  451.4	 7376.0	...
5222509	  744.5	  451.4	 7375.0	...
5222510	  744.3	  451.5	 7374.0	...
5222511	  744.0	  451.2	 7374.0	...
5222512	  743.9	  450.8	 7376.0	...
5222513	  743.9	  450.4	 7377.0	...
5222514	  743.7	  450.3	 7378.0	...
5222515	  743.5	  450.3	 7377.0	...
5222516	  743.3	  450.7	 7382.0	...
5222517	  743.5	  451.3	 7388.0	...
5222518	  744.2	  451.7	 7394.0	...
5222519	  744.8	  451.4	 7389.0	...
5222520	  745.2	  450.9	 7385.0	...
5222521	  744.9	  450.4	 7380.0	...
5222522	  743.8	  450.1	 7382.0	...
5222523	  743.0	  449.8	 7382.0	...
5222524	  742.9	  449.7	 7386.0	...
5222525	  743.5	  449.6	 7390.0	...
5222526	  743.9	  449.7	 7392.0	...
5222527	  743.8	  449.8	 7393.0	...
5222528	  743.8	  449.9	 7393.0	...
5222529	  744.0	  449.9	 7395.0	...
5222530	  743.7	  450.2	 7395.0	...
5222531	  743.3	  450.5	 7393.0	...
5222532	  743.1	  450.8	 7391.0	...
5222533	  743.4	  450.7	 7389.0	...
5222534	  743.9	  450.5	 7388.0	...
5222535	  744.2	  450.5	 7387.0	...
5222536	  744.4	  450.5	 7386.0	...
5222537	  744.3	  450.4	 7384.0	...
5222538	  744.0	  450.3	 7381.0	...
5222539	  743.8	  450.6	 7377.0	...
5222540	  743.7	  451.0	 7378.0	...
5222541	  743.5	  450.9	 7380.0	...
5222542	  743.0	  450.5	 7379.0	...
5222543	  742.5	  449.8	 7375.0	...
5222544	  742.4	  449.6	 7371.0	...
5222545	  742.2	  449.2	 7370.0	...
5222546	  742.2	  449.0	 7370.0	...
5222547	  742.1	  448.9	 7372.0	...
5222548	  742.1	  448.9	 7375.0	...
5222549	  742.3	  448.9	 7379.0	...
5222550	  742.7	  448.9	 7382.0	...
5222551	  743.0	  448.6	 7383.0	...
5222552	  742.7	  448.4	 7383.0	...
5222553	  742.3	  448.6	 7383.0	...
5222554	  742.2	  448.9	 7383.0	...
5222555	  743.1	  449.1	 7382.0	...
5222556	  743.9	  448.9	 7382.0	...
5222557	  744.5	  448.8	 7385.0	...
5222558	  744.7	  448.9	 7388.0	...
5222559	  745.0	  449.0	 7391.0	...
5222560	  744.2	  449.2	 7390.0	...
5222561	  743.3	  449.4	 7385.0	...
5222562	  742.7	  449.5	 7381.0	...
5222563	  743.0	  449.3	 7377.0	...
5222564	  743.1	  449.1	 7378.0	...
5222565	  742.8	  448.8	 7379.0	...
5222566	  742.5	  448.7	 7380.0	...
5222567	  742.6	  448.8	 7380.0	...
5222568	  743.0	  449.0	 7379.0	...
5222569	  743.3	  449.0	 7379.0	...
5222570	  743.4	  449.2	 7379.0	...
5222571	  743.1	  449.4	 7380.0	...
5222572	  742.3	  449.1	 7380.0	...
5222573	  741.7	  448.4	 7380.0	...
5222574	  741.1	  447.7	 7381.0	...
5222575	  741.1	  448.1	 7383.0	...
5222576	  741.0	  448.6	 7384.0	...
5222577	  741.0	  449.4	 7384.0	...
5222578	  741.3	  449.6	 7383.0	...
5222579	  741.4	  449.7	 7388.0	...
5222580	  741.4	  449.6	 7394.0	...
5222581	  741.2	  449.4	 7400.0	...
5222582	  741.3	  449.1	 7399.0	...
5222583	  741.3	  448.9	 7398.0	...
5222584	  741.1	  448.8	 7397.0	...
5222585	  741.1	  448.1	 7395.0	...
5222586	  741.2	  447.5	 7392.0	...
5222587	  741.4	  446.8	 7390.0	...
5222588	  741.9	  446.6	 7391.0	...
5222589	  742.5	  447.8	 7392.0	...
5222590	  741.5	  449.1	 7394.0	...
5222591	  740.0	  449.9	 7396.0	...
5222592	  739.1	  449.3	 7396.0	...
5222593	  739.7	  448.4	 7396.0	...
5222594	  740.8	  448.2	 7396.0	...
5222595	  740.8	  448.1	 7395.0	...
5222596	  740.8	  448.2	 7395.0	...
5222597	  740.6	  448.3	 7396.0	...
5222598	  740.6	  448.4	 7398.0	...
5222599	  740.5	  448.6	 7400.0	...
5222600	  740.5	  448.7	 7401.0	...
5222601	  740.8	  448.8	 7401.0	...
5222602	  741.5	  448.6	 7401.0	...
5222603	  742.3	  448.1	 7400.0	...
5222604	  742.7	  447.6	 7399.0	...
5222605	  742.7	  447.3	 7398.0	...
5222606	  742.5	  447.1	 7398.0	...
5222607	  742.2	  447.0	 7399.0	...
5222608	  741.8	  447.0	 7401.0	...
5222609	  741.5	  446.9	 7402.0	...
5222610	  741.2	  446.9	 7403.0	...
5222611	  740.6	  446.7	 7404.0	...
5222612	  739.7	  446.6	 7404.0	...
5222613	  739.1	  446.5	 7405.0	...
5222614	  738.6	  446.2	 7405.0	...
5222615	  738.5	  445.8	 7407.0	...
5222616	  738.2	  445.5	 7408.0	...
5222617	  737.9	  445.7	 7408.0	...
5222618	  738.0	  446.8	 7411.0	...
5222619	  738.3	  447.8	 7415.0	...
MSG	5222620 0000 _ Number On
5222620	  738.7	  448.8	 7419.0	...
5222621	  738.8	  448.9	 7418.0	...
5222622	  738.9	  448.5	 7418.0	...
5222623	  738.9	  448.1	 7418.0	...
5222624	  738.9	  447.7	 7418.0	...
5222625	  739.4	  447.5	 7419.0	...
5222626	  740.0	  447.4	 7421.0	...
5222627	  740.5	  447.4	 7422.0	...
5222628	  740.4	  447.6	 7423.0	...
5222629	  740.3	  447.7	 7424.0	...
5222630	  740.1	  447.2	 7427.0	...
5222631	  740.1	  446.6	 7430.0	...
5222632	  740.0	  445.9	 7430.0	...
5222633	  739.4	  445.6	 7428.0	...
5222634	  738.7	  445.2	 7428.0	...
5222635	  738.5	  445.4	 7428.0	...
5222636	  738.9	  446.0	 7428.0	...
5222637	  739.4	  446.4	 7428.0	...
5222638	  739.6	  446.6	 7428.0	...
5222639	  739.7	  446.3	 7426.0	...
5222640	  738.5	  446.3	 7424.0	...
5222641	  737.2	  445.9	 7423.0	...
5222642	  736.3	  445.6	 7424.0	...
5222643	  736.4	  445.4	 7423.0	...
5222644	  736.5	  445.6	 7422.0	...
5222645	  736.0	  445.9	 7420.0	...
5222646	  735.9	  446.6	 7420.0	...
5222647	  736.3	  447.2	 7420.0	...
5222648	  736.9	  447.8	 7420.0	...
5222649	  737.4	  447.6	 7422.0	...
5222650	  737.4	  447.5	 7423.0	...
5222651	  737.3	  446.9	 7425.0	...
5222652	  737.2	  446.4	 7426.0	...
5222653	  736.5	  446.2	 7426.0	...
5222654	  735.8	  446.5	 7426.0	...
5222655	  735.7	  447.0	 7425.0	...
5222656	  736.3	  447.1	 7426.0	...
5222657	  737.0	  446.9	 7427.0	...
5222658	  737.6	  446.2	 7429.0	...
5222659	  738.2	  445.5	 7430.0	...
5222660	  739.0	  445.7	 7431.0	...
5222661	  739.4	  446.2	 7430.0	...
5222662	  739.0	  446.7	 7430.0	...
5222663	  737.8	  446.8	 7433.0	...
5222664	  736.6	  446.8	 7436.0	...
5222665	  736.2	  446.5	 7438.0	...
5222666	  736.3	  446.1	 7438.0	...
5222667	  736.6	  445.6	 7438.0	...
5222668	  736.6	  445.4	 7437.0	...
5222669	  736.5	  445.7	 7438.0	...
5222670	  736.6	  446.1	 7439.0	...
5222671	  737.1	  446.4	 7439.0	...
5222672	  737.2	  446.3	 7441.0	...
5222673	  736.9	  446.2	 7443.0	...
5222674	  736.6	  446.2	 7444.0	...
5222675	  736.6	  446.8	 7443.0	...
5222676	  736.7	  447.3	 7439.0	...
5222677	  736.8	  447.6	 7436.0	...
5222678	  736.9	  446.8	 7434.0	...
5222679	  737.3	  445.9	 7435.0	...
5222680	  737.6	  444.9	 7435.0	...
5222681	  737.3	  444.8	 7435.0	...
5222682	  736.8	  444.9	 7435.0	...
5222683	  736.4	  445.2	 7437.0	...
5222684	  736.6	  445.4	 7439.0	...
5222685	  736.9	  445.4	 7440.0	...
5222686	  737.1	  444.8	 7434.0	...
5222687	  737.0	  444.4	 7428.0	...
5222688	  737.0	  444.1	 7435.0	...
5222689	  737.0	  445.2	 7446.0	...
5222690	  736.8	  446.3	 7457.0	...
5222691	  736.6	  447.0	 7456.0	...
5222692	  736.4	  446.6	 7455.0	...
5222693	  736.4	  445.7	 7451.0	...
5222694	  736.5	  445.1	 7447.0	...
5222695	  736.7	  444.8	 7443.0	...
5222696	  736.8	  445.1	 7444.0	...
5222697	  736.6	  445.1	 7445.0	...
5222698	  736.4	  444.6	 7445.0	...
5222699	  736.3	  444.1	 7444.0	...
5222700	  736.3	  443.9	 7443.0	...
5222701	  736.2	  443.9	 7442.0	...
5222702	  735.8	  443.8	 7441.0	...
5222703	  735.5	  443.8	 7445.0	...
5222704	  735.4	  444.1	 7450.0	...
5222705	  735.5	  444.7	 7454.0	...
5222706	  735.7	  445.6	 7453.0	...
5222707	  735.7	  446.0	 7452.0	...
5222708	  735.5	  446.2	 7451.0	...
5222709	  735.1	  446.2	 7451.0	...
5222710	  735.9	  446.3	 7450.0	...
5222711	  737.0	  446.4	 7451.0	...
5222712	  738.2	  446.1	 7451.0	...
5222713	  738.4	  445.6	 7452.0	...
5222714	  737.9	  445.7	 7452.0	...
5222715	  737.3	  446.1	 7452.0	...
5222716	  736.8	  446.6	 7452.0	...
5222717	  736.6	  446.5	 7452.0	...
5222718	  736.5	  446.7	 7451.0	...
5222719	  736.4	  446.8	 7451.0	...
5222720	  736.3	  447.0	 7451.0	...
5222721	  736.2	  447.0	 7453.0	...
5222722	  736.2	  447.0	 7455.0	...
5222723	  736.4	  447.0	 7457.0	...
5222724	  736.5	  447.0	 7458.0	...
5222725	  736.7	  446.9	 7459.0	...
5222726	  737.0	  446.8	 7461.0	...
5222727	  737.1	  446.3	 7462.0	...
5222728	  737.0	  445.8	 7462.0	...
5222729	  736.6	  445.3	 7460.0	...
5222730	  736.4	  445.3	 7459.0	...
5222731	  736.4	  445.3	 7459.0	...
5222732	  736.1	  445.6	 7459.0	...
5222733	  735.6	  445.8	 7459.0	...
5222734	  735.2	  446.0	 7459.0	...
5222735	  735.6	  445.9	 7463.0	...
5222736	  736.0	  445.9	 7468.0	...
5222737	  736.6	  445.8	 7469.0	...
5222738	  736.8	  446.1	 7466.0	...
5222739	  736.9	  446.3	 7462.0	...
5222740	  736.9	  446.0	 7461.0	...
5222741	  736.9	  445.5	 7465.0	...
5222742	  737.0	  445.2	 7469.0	...
5222743	  737.0	  445.4	 7473.0	...
5222744	  737.4	  445.6	 7474.0	...
5222745	  737.7	  445.8	 7476.0	...
5222746	  737.5	  445.9	 7478.0	...
5222747	  736.9	  446.1	 7478.0	...
5222748	  736.4	  446.1	 7478.0	...
5222749	  736.4	  446.0	 7479.0	...
5222750	  736.5	  445.9	 7479.0	...
5222751	  736.7	  445.9	 7480.0	...
5222752	  736.9	  445.5	 7476.0	...
5222753	  737.0	  445.0	 7472.0	...
5222754	  737.0	  444.6	 7468.0	...
5222755	  737.0	  444.6	 7468.0	...
5222756	  737.1	  444.8	 7469.0	...
5222757	  737.1	  444.9	 7472.0	...
5222758	  737.2	  444.8	 7477.0	...
5222759	  737.4	  444.8	 7481.0	...
5222760	  737.7	  444.8	 7483.0	...
5222761	  738.1	  445.1	 7483.0	...
5222762	  738.5	  445.3	 7484.0	...
5222763	  738.9	  445.6	 7485.0	...
5222764	  739.2	  445.7	 7486.0	...
5222765	  739.2	  445.9	 7483.0	...
5222766	  738.8	  446.0	 7478.0	...
5222767	  738.3	  445.6	 7479.0	...
5222768	  738.0	  445.1	 7484.0	...
5222769	  738.1	  444.6	 7489.0	...
5222770	  738.3	  444.7	 7489.0	...
5222771	  738.5	  444.9	 7486.0	...
5222772	  739.2	  445.3	 7484.0	...
5222773	  740.3	  445.6	 7483.0	...
5222774	  741.2	  445.9	 7484.0	...
5222775	  741.7	  446.1	 7486.0	...
5222776	  741.7	  446.2	 7487.0	...
5222777	  740.5	  446.6	 7485.0	...
5222778	  739.2	  446.8	 7482.0	...
5222779	  738.0	  446.9	 7480.0	...
5222780	  738.3	  446.8	 7481.0	...
5222781	  738.7	  446.7	 7483.0	...
5222782	  739.2	  446.7	 7482.0	...
5222783	  739.3	  446.7	 7482.0	...
5222784	  738.9	  445.9	 7482.0	...
5222785	  738.5	  445.1	 7483.0	...
5222786	  738.7	  444.3	 7484.0	...
5222787	  739.3	  444.2	 7485.0	...
5222788	  739.9	  444.3	 7482.0	...
5222789	  739.9	  444.6	 7480.0	...
5222790	  739.4	  445.0	 7479.0	...
5222791	  738.9	  445.2	 7480.0	...
5222792	  738.4	  445.2	 7480.0	...
5222793	  738.4	  445.2	 7483.0	...
5222794	  738.4	  445.2	 7486.0	...
5222795	  738.4	  445.3	 7489.0	...
5222796	  738.4	  445.1	 7490.0	...
5222797	  737.9	  445.0	 7492.0	...
5222798	  737.5	  445.0	 7491.0	...
5222799	  736.5	  445.4	 7488.0	...
5222800	  736.0	  445.9	 7485.0	...
5222801	  735.3	  446.6	 7485.0	...
5222802	  735.2	  447.1	 7481.0	...
5222803	  735.9	  447.2	 7477.0	...
5222804	  736.9	  446.9	 7475.0	...
5222805	  737.9	  446.3	 7479.0	...
5222806	  738.1	  445.8	 7484.0	...
5222807	  738.3	  445.6	 7487.0	...
5222808	  738.0	  445.8	 7487.0	...
5222809	  737.6	  446.1	 7488.0	...
5222810	  737.7	  446.5	 7487.0	...
5222811	  738.3	  446.9	 7487.0	...
5222812	  738.8	  447.2	 7487.0	...
5222813	  739.0	  447.4	 7490.0	...
5222814	  739.3	  447.4	 7493.0	...
5222815	  739.5	  447.1	 7496.0	...
5222816	  739.7	  446.7	 7497.0	...
5222817	  739.8	  446.6	 7495.0	...
5222818	  739.9	  446.7	 7493.0	...
5222819	  739.8	  447.0	 7492.0	...
5222820	  739.8	  446.5	 7494.0	...
5222821	  739.9	  446.0	 7493.0	...
5222822	  739.7	  445.6	 7492.0	...
5222823	  739.4	  445.7	 7491.0	...
5222824	  738.9	  445.8	 7490.0	...
5222825	  738.6	  445.9	 7489.0	...
5222826	  738.3	  446.0	 7487.0	...
5222827	  737.9	  446.1	 7487.0	...
5222828	  737.8	  446.1	 7487.0	...
5222829	  738.2	  446.4	 7488.0	...
5222830	  738.9	  446.7	 7490.0	...
5222831	  739.7	  447.5	 7493.0	...
5222832	  739.9	  448.0	 7497.0	...
5222833	  740.0	  448.4	 7501.0	...
5222834	  740.1	  448.0	 7502.0	...
5222835	  740.2	  447.6	 7496.0	...
5222836	  740.2	  447.1	 7491.0	...
5222837	  740.3	  446.9	 7485.0	...
5222838	  740.5	  446.9	 7484.0	...
5222839	  740.6	  447.2	 7485.0	...
5222840	  740.3	  447.5	 7488.0	...
5222841	  739.9	  447.5	 7491.0	...
5222842	  739.5	  446.7	 7494.0	...
5222843	  739.4	  445.9	 7499.0	...
5222844	  739.4	  446.1	 7503.0	...
5222845	  740.3	  446.9	 7503.0	...
5222846	  741.2	  447.7	 7501.0	...
5222847	  741.5	  447.6	 7498.0	...
5222848	  741.0	  447.7	 7495.0	...
5222849	  740.6	  447.9	 7497.0	...
5222850	  740.5	  447.9	 7499.0	...
5222851	  740.4	  447.6	 7502.0	...
5222852	  740.3	  447.3	 7502.0	...
5222853	  740.3	  447.3	 7501.0	...
5222854	  740.5	  447.6	 7500.0	...
5222855	  740.5	  448.0	 7498.0	...
5222856	  740.5	  448.0	 7497.0	...
5222857	  741.1	  448.0	 7497.0	...
5222858	  741.7	  447.9	 7497.0	...
5222859	  741.7	  447.9	 7498.0	...
5222860	  741.3	  448.1	 7494.0	...
5222861	  740.8	  448.3	 7489.0	...
5222862	  741.1	  448.6	 7487.0	...
5222863	  741.5	  448.7	 7491.0	...
5222864	  741.9	  448.9	 7493.0	...
5222865	  742.0	  449.1	 7491.0	...
5222866	  742.2	  449.4	 7490.0	...
5222867	  742.3	  449.5	 7491.0	...
5222868	  742.2	  449.7	 7492.0	...
5222869	  741.8	  449.7	 7491.0	...
5222870	  741.5	  449.7	 7489.0	...
5222871	  741.1	  449.3	 7488.0	...
5222872	  741.1	  449.4	 7488.0	...
5222873	  741.2	  449.5	 7488.0	...
5222874	  741.5	  449.8	 7488.0	...
5222875	  741.5	  449.7	 7488.0	...
5222876	  741.2	  448.9	 7491.0	...
5222877	  741.2	  448.1	 7495.0	...
5222878	  741.5	  447.3	 7495.0	...
5222879	  741.2	  447.4	 7493.0	...
5222880	  740.5	  447.4	 7491.0	...
5222881	  740.1	  447.4	 7492.0	...
5222882	  740.1	  447.0	 7493.0	...
5222883	  740.1	  446.7	 7494.0	...
5222884	  740.0	  447.1	 7492.0	...
5222885	  740.3	  447.9	 7490.0	...
5222886	  740.7	  448.6	 7489.0	...
5222887	  740.9	  448.4	 7489.0	...
5222888	  741.8	  448.5	 7489.0	...
5222889	  742.5	  448.6	 7489.0	...
5222890	  743.1	  448.8	 7490.0	...
5222891	  743.0	  448.8	 7490.0	...
5222892	  742.9	  448.9	 7490.0	...
5222893	  742.7	  448.7	 7492.0	...
5222894	  742.6	  448.6	 7493.0	...
5222895	  742.3	  448.7	 7495.0	...
5222896	  742.4	  449.0	 7492.0	...
5222897	  742.5	  449.4	 7488.0	...
5222898	  742.6	  449.5	 7485.0	...
5222899	  742.3	  449.5	 7485.0	...
5222900	  742.1	  449.3	 7485.0	...
5222901	  742.0	  449.1	 7484.0	...
5222902	  741.8	  449.0	 7482.0	...
5222903	  741.7	  449.1	 7480.0	...
5222904	  741.5	  449.4	 7480.0	...
5222905	  742.0	  449.6	 7482.0	...
5222906	  742.6	  449.6	 7484.0	...
5222907	  743.4	  449.7	 7489.0	...
5222908	  743.7	  449.9	 7492.0	...
5222909	  744.3	  450.6	 7494.0	...
5222910	  744.6	  451.1	 7494.0	...
5222911	  745.0	  450.9	 7496.0	...
5222912	  745.1	  450.4	 7498.0	...
5222913	  744.4	  450.1	 7497.0	...
5222914	  743.4	  450.3	 7496.0	...
5222915	  742.4	  450.5	 7494.0	...
5222916	  742.2	  450.5	 7495.0	...
5222917	  742.4	  450.5	 7494.0	...
5222918	  742.7	  450.4	 7495.0	...
5222919	  743.0	  450.3	 7496.0	...
5222920	  743.1	  450.1	 7497.0	...
5222921	  743.2	  450.0	 7497.0	...
5222922	  743.3	  449.9	 7496.0	...
5222923	  743.1	  450.0	 7495.0	...
5222924	  742.9	  450.2	 7494.0	...
5222925	  742.8	  450.3	 7494.0	...
MSG	5222926 0000 _ Number Off
5222926	  743.4	  449.9	 7494.0	...
5222927	  744.0	  449.5	 7494.0	...
5222928	  744.3	  449.4	 7495.0	...
5222929	  743.7	  449.7	 7495.0	...
5222930	  743.0	  450.2	 7496.0	...
5222931	  742.8	  450.3	 7497.0	...
5222932	  742.8	  450.2	 7498.0	...
5222933	  743.1	  450.0	 7501.0	...
5222934	  743.3	  450.2	 7502.0	...
5222935	  743.5	  450.5	 7502.0	...
5222936	  743.3	  450.6	 7502.0	...
5222937	  743.0	  450.4	 7503.0	...
5222938	  742.8	  450.1	 7505.0	...
5222939	  742.8	  450.0	 7506.0	...
5222940	  742.9	  450.9	 7504.0	...
5222941	  743.2	  451.8	 7502.0	...
5222942	  743.5	  452.3	 7499.0	...
5222943	  743.9	  451.8	 7499.0	...
5222944	  744.0	  451.4	 7503.0	...
5222945	  744.2	  451.4	 7508.0	...
5222946	  744.2	  451.4	 7511.0	...
5222947	  744.3	  451.7	 7505.0	...
5222948	  744.3	  452.1	 7500.0	...
5222949	  744.3	  452.5	 7495.0	...
5222950	  744.1	  452.1	 7495.0	...
5222951	  743.8	  451.5	 7495.0	...
5222952	  743.5	  450.8	 7495.0	...
5222953	  743.8	  451.0	 7496.0	...
5222954	  744.3	  451.5	 7500.0	...
5222955	  744.0	  451.8	 7504.0	...
5222956	  743.3	  451.5	 7507.0	...
5222957	  743.1	  451.3	 7509.0	...
5222958	  743.5	  451.2	 7511.0	...
5222959	  744.2	  451.2	 7513.0	...
5222960	  744.4	  451.4	 7515.0	...
5222961	  744.5	  451.8	 7516.0	...
5222962	  744.5	  452.1	 7516.0	...
5222963	  744.6	  452.1	 7516.0	...
5222964	  744.8	  452.1	 7515.0	...
5222965	  745.0	  452.3	 7514.0	...
5222966	  745.1	  452.5	 7511.0	...
5222967	  745.2	  452.7	 7509.0	...
5222968	  745.3	  452.9	 7508.0	...
5222969	  745.5	  453.0	 7509.0	...
5222970	  745.6	  453.0	 7510.0	...
5222971	  745.1	  453.0	 7508.0	...
5222972	  744.2	  452.7	 7505.0	...
5222973	  743.4	  452.5	 7503.0	...
5222974	  743.1	  452.3	 7499.0	...
5222975	  743.0	  452.6	 7496.0	...
5222976	  743.2	  452.9	 7496.0	...
5222977	  743.5	  453.3	 7500.0	...
5222978	  743.7	  453.3	 7500.0	...
5222979	  744.1	  452.9	 7496.0	...
5222980	  744.4	  452.5	 7500.0	...
5222981	  744.4	  452.7	 7508.0	...
5222982	  744.1	  453.4	 7514.0	...
5222983	  743.7	  453.6	 7513.0	...
5222984	  743.6	  453.2	 7511.0	...
5222985	  743.7	  452.9	 7512.0	...
5222986	  743.9	  453.0	 7513.0	...
5222987	  744.0	  452.7	 7514.0	...
5222988	  743.9	  452.2	 7514.0	...
5222989	  743.6	  451.8	 7515.0	...
5222990	  743.3	  452.4	 7516.0	...
5222991	  743.3	  452.7	 7517.0	...
5222992	  743.8	  452.9	 7518.0	...
5222993	  744.3	  453.1	 7518.0	...
5222994	  744.5	  453.8	 7518.0	...
5222995	  744.3	  454.5	 7516.0	...
5222996	  744.1	  454.4	 7514.0	...
5222997	  743.8	  454.0	 7513.0	...
5222998	  743.4	  453.7	 7513.0	...
5222999	  743.2	  453.6	 7513.0	...
5223000	  742.4	  454.1	 7512.0	...
5223001	  741.5	  454.7	 7515.0	...
5223002	  740.9	  455.5	 7518.0	...
5223003	  741.2	  455.7	 7521.0	...
5223004	  741.6	  455.9	 7522.0	...
5223005	  742.0	  455.8	 7524.0	...
5223006	  742.6	  455.7	 7527.0	...
5223007	  742.9	  455.5	 7529.0	...
5223008	  743.0	  455.1	 7529.0	...
5223009	  742.6	  454.8	 7521.0	...
5223010	  742.3	  454.7	 7514.0	...
5223011	  742.1	  454.6	 7508.0	...
5223012	  742.0	  454.5	 7508.0	...
5223013	  741.9	  454.5	 7508.0	...
5223014	  741.8	  454.4	 7508.0	...
5223015	  741.6	  454.2	 7508.0	...
5223016	  741.5	  453.9	 7508.0	...
5223017	  742.0	  453.6	 7509.0	...
5223018	  742.7	  453.4	 7515.0	...
5223019	  743.4	  453.3	 7520.0	...
5223020	  743.4	  453.1	 7520.0	...
5223021	  743.3	  452.7	 7515.0	...
5223022	  743.1	  452.6	 7509.0	...
5223023	  743.0	  453.0	 7508.0	...
5223024	  742.9	  453.4	 7505.0	...
5223025	  742.9	  453.5	 7504.0	...
5223026	  742.9	  453.4	 7504.0	...
5223027	  743.0	  453.5	 7506.0	...
5223028	  743.2	  453.5	 7506.0	...
5223029	  743.6	  453.4	 7506.0	...
5223030	  743.8	  453.4	 7505.0	...
5223031	  743.9	  453.7	 7502.0	...
5223032	  743.7	  453.9	 7498.0	...
5223033	  743.6	  454.1	 7496.0	...
5223034	  743.6	  453.9	 7500.0	...
5223035	  743.5	  453.7	 7504.0	...
5223036	  743.5	  453.6	 7507.0	...
5223037	  743.1	  453.6	 7507.0	...
5223038	  742.5	  453.7	 7507.0	...
5223039	  741.8	  453.8	 7506.0	...
5223040	  741.5	  453.6	 7507.0	...
5223041	  741.4	  453.4	 7510.0	...
5223042	  741.7	  453.4	 7513.0	...
5223043	  742.0	  453.6	 7515.0	...
5223044	  742.3	  453.8	 7514.0	...
5223045	  742.6	  453.8	 7513.0	...
5223046	  742.9	  453.9	 7514.0	...
5223047	  743.3	  454.1	 7513.0	...
5223048	  743.4	  454.1	 7513.0	...
5223049	  743.5	  454.0	 7513.0	...
5223050	  743.9	  455.0	 7514.0	...
5223051	  744.3	  456.0	 7515.0	...
5223052	  744.7	  456.2	 7518.0	...
5223053	  744.8	  455.4	 7521.0	...
5223054	  744.9	  455.0	 7516.0	...
5223055	  745.3	  455.5	 7509.0	...
5223056	  745.6	  455.9	 7501.0	...
5223057	  744.7	  455.8	 7500.0	...
5223058	  743.5	  455.6	 7499.0	...
5223059	  742.7	  455.3	 7499.0	...
5223060	  742.9	  455.3	 7500.0	...
5223061	  743.2	  455.3	 7502.0	...
5223062	  743.0	  455.1	 7504.0	...
5223063	  743.2	  454.8	 7504.0	...
5223064	  743.3	  454.6	 7505.0	...
5223065	  743.4	  454.7	 7506.0	...
5223066	  743.4	  455.0	 7506.0	...
5223067	  743.3	  455.3	 7505.0	...
5223068	  743.4	  455.6	 7503.0	...
5223069	  743.4	  455.7	 7502.0	...
5223070	  743.1	  455.9	 7501.0	...
5223071	  742.8	  455.7	 7501.0	...
5223072	  743.0	  455.3	 7502.0	...
5223073	  743.4	  454.8	 7503.0	...
5223074	  743.8	  455.1	 7505.0	...
5223075	  743.7	  455.4	 7506.0	...
5223076	  743.6	  455.8	 7508.0	...
5223077	  743.3	  455.7	 7508.0	...
5223078	  743.5	  455.7	 7505.0	...
5223079	  743.9	  455.7	 7503.0	...
5223080	  744.3	  455.6	 7502.0	...
5223081	  744.5	  455.5	 7502.0	...
5223082	  744.3	  455.4	 7500.0	...
5223083	  744.0	  455.2	 7499.0	...
5223084	  744.2	  455.0	 7497.0	...
5223085	  744.5	  455.0	 7497.0	...
5223086	  744.9	  455.3	 7498.0	...
5223087	  744.9	  455.6	 7500.0	...
5223088	  744.7	  456.0	 7501.0	...
5223089	  744.5	  456.1	 7502.0	...
5223090	  744.3	  456.2	 7501.0	...
5223091	  744.4	  456.2	 7499.0	...
5223092	  744.4	  456.2	 7497.0	...
5223093	  743.6	  456.2	 7497.0	...
5223094	  743.0	  456.1	 7501.0	...
5223095	  742.4	  456.0	 7505.0	...
5223096	  742.5	  455.8	 7507.0	...
5223097	  742.5	  455.8	 7506.0	...
5223098	  742.5	  455.4	 7505.0	...
5223099	  742.6	  455.0	 7505.0	...
5223100	  742.7	  455.1	 7503.0	...
5223101	  743.2	  455.7	 7502.0	...
5223102	  743.5	  456.3	 7501.0	...
5223103	  743.7	  456.5	 7502.0	...
5223104	  743.5	  456.7	 7502.0	...
5223105	  743.7	  456.5	 7503.0	...
5223106	  744.0	  456.2	 7504.0	...
5223107	  744.0	  456.0	 7506.0	...
5223108	  743.8	  456.2	 7509.0	...
5223109	  743.6	  456.5	 7511.0	...
5223110	  743.7	  456.7	 7510.0	...
5223111	  743.9	  456.7	 7514.0	...
5223112	  743.9	  457.1	 7518.0	...
5223113	  743.8	  457.5	 7520.0	...
5223114	  743.6	  457.9	 7518.0	...
5223115	  743.7	  458.4	 7517.0	...
5223116	  744.0	  458.9	 7519.0	...
5223117	  744.3	  459.3	 7520.0	...
5223118	  744.6	  459.1	 7520.0	...
5223119	  744.6	  459.0	 7519.0	...
5223120	  744.7	  458.9	 7517.0	...
5223121	  744.6	  458.7	 7515.0	...
5223122	  744.6	  458.5	 7516.0	...
5223123	  744.5	  457.9	 7518.0	...
5223124	  744.3	  457.4	 7519.0	...
MSG	5223125 0000 _ Number On
5223125	  744.2	  456.8	 7518.0	...
5223126	  744.1	  456.7	 7517.0	...
5223127	  743.9	  456.7	 7517.0	...
5223128	  743.9	  456.5	 7517.0	...
5223129	  743.3	  455.8	 7517.0	...
5223130	  742.7	  455.2	 7517.0	...
5223131	  742.2	  455.7	 7517.0	...
5223132	  742.6	  456.6	 7517.0	...
5223133	  742.8	  457.5	 7517.0	...
5223134	  742.9	  457.2	 7518.0	...
5223135	  743.4	  457.0	 7519.0	...
5223136	  744.1	  456.3	 7519.0	...
5223137	  744.9	  455.7	 7517.0	...
5223138	  744.8	  455.3	 7515.0	...
5223139	  744.5	  455.6	 7513.0	...
5223140	  744.1	  456.0	 7513.0	...
5223141	  744.0	  456.2	 7513.0	...
5223142	  743.9	  456.3	 7514.0	...
5223143	  744.0	  456.1	 7516.0	...
5223144	  744.1	  455.9	 7517.0	...
5223145	  744.2	  456.0	 7514.0	...
5223146	  744.5	  456.3	 7512.0	...
5223147	  744.8	  456.5	 7509.0	...
5223148	  745.1	  456.4	 7510.0	...
5223149	  745.2	  456.9	 7511.0	...
5223150	  745.2	  457.5	 7512.0	...
5223151	  745.2	  457.0	 7513.0	...
5223152	  745.0	  456.0	 7513.0	...
5223153	  744.7	  454.9	 7512.0	...
5223154	  744.5	  455.5	 7514.0	...
5223155	  744.8	  456.2	 7516.0	...
5223156	  745.2	  456.9	 7519.0	...
5223157	  745.6	  457.1	 7518.0	...
5223158	  745.6	  457.3	 7518.0	...
5223159	  745.3	  457.5	 7518.0	...
5223160	  744.9	  457.6	 7518.0	...
5223161	  744.6	  457.8	 7515.0	...
5223162	  744.6	  457.8	 7512.0	...
5223163	  744.7	  457.7	 7510.0	...
5223164	  744.7	  457.6	 7512.0	...
5223165	  744.8	  456.9	 7515.0	...
5223166	  745.3	  456.4	 7516.0	...
5223167	  745.7	  455.9	 7516.0	...
5223168	  746.1	  456.0	 7515.0	...
5223169	  746.3	  455.9	 7513.0	...
5223170	  746.6	  455.9	 7513.0	...
5223171	  746.9	  455.9	 7513.0	...
5223172	  746.9	  456.0	 7517.0	...
5223173	  746.6	  456.1	 7521.0	...
5223174	  746.4	  456.1	 7522.0	...
5223175	  746.2	  456.1	 7518.0	...
5223176	  746.2	  455.9	 7515.0	...
5223177	  746.1	  455.8	 7515.0	...
5223178	  746.0	  455.6	 7516.0	...
5223179	  746.2	  455.4	 7518.0	...
5223180	  746.6	  455.7	 7520.0	...
5223181	  746.7	  456.2	 7522.0	...
5223182	  746.3	  456.8	 7522.0	...
5223183	  745.8	  457.1	 7522.0	...
5223184	  745.4	  457.3	 7521.0	...
5223185	  745.2	  457.4	 7521.0	...
5223186	  744.9	  457.5	 7520.0	...
5223187	  744.6	  457.5	 7518.0	...
5223188	  744.4	  457.3	 7517.0	...
5223189	  744.3	  457.1	 7517.0	...
5223190	  744.2	  457.0	 7523.0	...
5223191	  744.2	  457.0	 7528.0	...
5223192	  744.6	  457.0	 7532.0	...
5223193	  745.2	  457.1	 7531.0	...
5223194	  746.2	  456.9	 7529.0	...
5223195	  746.7	  456.6	 7526.0	...
5223196	  747.0	  456.1	 7521.0	...
5223197	  746.8	  455.9	 7518.0	...
5223198	  746.7	  455.8	 7520.0	...
5223199	  746.8	  456.1	 7524.0	...
5223200	  746.9	  456.3	 7529.0	...
5223201	  746.9	  456.7	 7530.0	...
5223202	  746.9	  457.1	 7530.0	...
5223203	  747.0	  457.5	 7529.0	...
5223204	  747.3	  457.6	 7532.0	...
5223205	  747.5	  457.6	 7534.0	...
5223206	  747.6	  456.9	 7537.0	...
5223207	  746.2	  456.4	 7538.0	...
5223208	  744.7	  456.1	 7534.0	...
5223209	  744.7	  456.3	 7530.0	...
5223210	  746.0	  456.3	 7526.0	...
5223211	  746.4	  456.2	 7529.0	...
5223212	  745.7	  456.6	 7532.0	...
5223213	  745.1	  457.1	 7530.0	...
5223214	  745.4	  457.6	 7525.0	...
5223215	  745.6	  457.8	 7524.0	...
5223216	  745.8	  458.0	 7527.0	...
5223217	  745.9	  458.0	 7531.0	...
5223218	  746.0	  457.9	 7528.0	...
5223219	  745.9	  457.8	 7525.0	...
5223220	  746.0	  457.1	 7523.0	...
5223221	  746.1	  456.5	 7524.0	...
5223222	  746.5	  456.1	 7526.0	...
5223223	  746.7	  456.2	 7527.0	...
5223224	  746.9	  456.2	 7528.0	...
5223225	  746.9	  456.4	 7529.0	...
5223226	  746.8	  456.7	 7526.0	...
5223227	  746.5	  457.0	 7520.0	...
5223228	  745.8	  457.2	 7513.0	...
5223229	  745.4	  457.1	 7513.0	...
5223230	  745.3	  457.0	 7515.0	...
5223231	  745.8	  456.9	 7517.0	...
5223232	  746.2	  456.9	 7518.0	...
5223233	  746.5	  456.9	 7517.0	...
5223234	  746.6	  456.7	 7520.0	...
5223235	  746.0	  456.5	 7523.0	...
5223236	  745.3	  456.3	 7526.0	...
5223237	  745.0	  456.3	 7525.0	...
5223238	  745.3	  456.0	 7524.0	...
5223239	  745.8	  455.8	 7523.0	...
5223240	  746.0	  455.7	 7521.0	...
5223241	  746.2	  455.6	 7520.0	...
5223242	  746.1	  455.6	 7520.0	...
5223243	  746.4	  455.8	 7520.0	...
5223244	  746.9	  456.1	 7520.0	...
5223245	  747.3	  456.5	 7520.0	...
5223246	  747.1	  456.9	 7520.0	...
5223247	  746.7	  457.3	 7517.0	...
5223248	  746.3	  457.0	 7515.0	...
5223249	  745.7	  456.6	 7513.0	...
5223250	  745.3	  455.9	 7514.0	...
5223251	  744.9	  455.6	 7515.0	...
5223252	  744.9	  455.3	 7516.0	...
5223253	  744.3	  455.5	 7519.0	...
5223254	  743.7	  455.7	 7521.0	...
5223255	  744.0	  455.6	 7521.0	...
5223256	  744.9	  455.7	 7519.0	...
5223257	  745.9	  455.7	 7514.0	...
5223258	  745.9	  455.8	 7510.0	...
5223259	  745.9	  455.8	 7505.0	...
5223260	  745.9	  455.9	 7504.0	...
5223261	  746.5	  455.8	 7506.0	...
5223262	  747.0	  455.4	 7507.0	...
5223263	  747.5	  455.1	 7507.0	...
5223264	  747.5	  455.0	 7511.0	...
5223265	  747.9	  455.4	 7515.0	...
5223266	  748.2	  455.7	 7515.0	...
5223267	  747.7	  455.8	 7512.0	...
5223268	  746.9	  455.7	 7509.0	...
5223269	  746.2	  455.7	 7509.0	...
5223270	  746.2	  456.3	 7509.0	...
5223271	  746.1	  456.8	 7507.0	...
5223272	  745.8	  457.3	 7505.0	...
5223273	  745.5	  457.4	 7505.0	...
5223274	  745.1	  457.8	 7507.0	...
5223275	  744.8	  458.3	 7509.0	...
5223276	  745.2	  457.9	 7509.0	...
5223277	  745.8	  457.3	 7510.0	...
5223278	  746.6	  457.2	 7510.0	...
5223279	  746.8	  457.8	 7511.0	...
5223280	  747.1	  458.3	 7510.0	...
5223281	  747.2	  458.3	 7509.0	...
5223282	  747.3	  458.3	 7509.0	...
5223283	  747.4	  458.2	 7508.0	...
5223284	  747.3	  458.0	 7507.0	...
5223285	  747.1	  457.8	 7504.0	...
5223286	  747.0	  457.4	 7503.0	...
EFIX R   5221447	5223286	1840	  740.4	  450.9	   7546
SSACC R  5223287
5223287	  746.7	  457.3	 7502.0	...
5223288	  746.6	  457.9	 7501.0	...
5223289	  746.4	  458.7	 7499.0	...
5223290	  746.6	  459.4	 7493.0	...
5223291	  746.6	  459.6	 7489.0	...
5223292	  747.0	  459.7	 7486.0	...
5223293	  747.4	  459.7	 7489.0	...
5223294	  747.5	  458.1	 7491.0	...
5223295	  751.6	  441.1	 7526.0	...
5223296	  756.1	  423.1	 7564.0	...
5223297	  760.5	  406.7	 7602.0	...
5223298	  760.2	  405.8	 7603.0	...
5223299	  759.6	  408.3	 7597.0	...
5223300	  759.1	  410.9	 7590.0	...
5223301	  757.5	  417.1	 7575.0	...
5223302	  756.1	  423.1	 7549.0	...
5223303	  755.5	  433.2	 7512.0	...
5223304	  756.9	  443.4	 7476.0	...
5223305	  758.7	  455.8	 7439.0	...
5223306	  760.9	  471.9	 7391.0	...
5223307	  762.2	  492.9	 7322.0	...
5223308	  763.6	  518.9	 7239.0	...
5223309	  764.7	  547.2	 7144.0	...
5223310	  767.4	  578.6	 7043.0	...
5223311	  770.2	  613.4	 6922.0	...
5223312	  774.4	  650.2	 6807.0	...
5223313	  778.6	  688.4	 6685.0	...
5223314	  783.0	  731.0	 6557.0	...
5223315	  786.7	  777.5	 6402.0	...
5223316	  789.9	  829.2	 6238.0	...
5223317	  793.0	  882.4	 6074.0	...
5223318	  796.8	  940.8	 5905.0	...
5223319	  800.9	 1002.1	 5733.0	...
5223320	  806.0	 1065.3	 5546.0	...
5223321	  811.0	 1131.3	 5353.0	...
5223322	  815.8	 1199.6	 5156.0	...
5223323	  820.5	 1272.7	 4950.0	...
5223324	  824.4	 1346.3	 4744.0	...
5223325	  830.8	 1422.0	 4533.0	...
5223326	  836.0	 1497.3	 4325.0	...
5223327	  842.5	 1575.4	 4104.0	...
5223328	  846.1	 1654.1	 3879.0	...
5223329	  851.0	 1733.5	 3649.0	...
5223330	  854.4	 1813.0	 3418.0	...
5223331	  863.5	 1895.5	 3184.0	...
5223332	  872.8	 1981.1	 2955.0	...
5223333	  885.8	 2065.8	 2737.0	...
5223334	  892.5	 2122.1	 2597.0	...
5223335	  896.9	 2149.1	 2531.0	...
5223336	  896.9	 2149.1	 2531.0	...
SBLINK R 5223337
5223337	   .	   .	    0.0	...
5223338	   .	   .	    0.0	...
5223339	   .	   .	    0.0	...
5223340	   .	   .	    0.0	...
5223341	   .	   .	    0.0	...
5223342	   .	   .	    0.0	...
5223343	   .	   .	    0.0	...
5223344	   .	   .	    0.0	...
5223345	   .	   .	    0.0	...
5223346	   .	   .	    0.0	...
5223347	   .	   .	    0.0	...
5223348	   .	   .	    0.0	...
5223349	   .	   .	    0.0	...
5223350	   .	   .	    0.0	...
5223351	   .	   .	    0.0	...
5223352	   .	   .	    0.0	...
5223353	   .	   .	    0.0	...
5223354	   .	   .	    0.0	...
5223355	   .	   .	    0.0	...
5223356	   .	   .	    0.0	...
5223357	   .	   .	    0.0	...
5223358	   .	   .	    0.0	...
5223359	   .	   .	    0.0	...
5223360	   .	   .	    0.0	...
5223361	   .	   .	    0.0	...
5223362	   .	   .	    0.0	...
5223363	   .	   .	    0.0	...
5223364	   .	   .	    0.0	...
5223365	   .	   .	    0.0	...
5223366	   .	   .	    0.0	...
5223367	   .	   .	    0.0	...
5223368	   .	   .	    0.0	...
5223369	   .	   .	    0.0	...
5223370	   .	   .	    0.0	...
5223371	   .	   .	    0.0	...
5223372	   .	   .	    0.0	...
5223373	   .	   .	    0.0	...
5223374	   .	   .	    0.0	...
5223375	   .	   .	    0.0	...
5223376	   .	   .	    0.0	...
5223377	   .	   .	    0.0	...
5223378	   .	   .	    0.0	...
5223379	   .	   .	    0.0	...
5223380	   .	   .	    0.0	...
5223381	   .	   .	    0.0	...
5223382	   .	   .	    0.0	...
5223383	   .	   .	    0.0	...
5223384	   .	   .	    0.0	...
5223385	   .	   .	    0.0	...
5223386	   .	   .	    0.0	...
5223387	   .	   .	    0.0	...
5223388	   .	   .	    0.0	...
5223389	   .	   .	    0.0	...
5223390	   .	   .	    0.0	...
5223391	   .	   .	    0.0	...
5223392	   .	   .	    0.0	...
5223393	   .	   .	    0.0	...
5223394	   .	   .	    0.0	...
5223395	   .	   .	    0.0	...
5223396	   .	   .	    0.0	...
5223397	   .	   .	    0.0	...
5223398	   .	   .	    0.0	...
5223399	   .	   .	    0.0	...
5223400	   .	   .	    0.0	...
5223401	   .	   .	    0.0	...
5223402	   .	   .	    0.0	...
5223403	   .	   .	    0.0	...
5223404	   .	   .	    0.0	...
5223405	   .	   .	    0.0	...
5223406	   .	   .	    0.0	...
5223407	   .	   .	    0.0	...
5223408	   .	   .	    0.0	...
5223409	   .	   .	    0.0	...
5223410	   .	   .	    0.0	...
5223411	   .	   .	    0.0	...
5223412	   .	   .	    0.0	...
5223413	   .	   .	    0.0	...
5223414	   .	   .	    0.0	...
5223415	   .	   .	    0.0	...
5223416	   .	   .	    0.0	...
5223417	   .	   .	    0.0	...
5223418	   .	   .	    0.0	...
5223419	   .	   .	    0.0	...
5223420	   .	   .	    0.0	...
5223421	   .	   .	    0.0	...
5223422	   .	   .	    0.0	...
5223423	   .	   .	    0.0	...
5223424	   .	   .	    0.0	...
5223425	   .	   .	    0.0	...
5223426	   .	   .	    0.0	...
5223427	   .	   .	    0.0	...
5223428	   .	   .	    0.0	...
5223429	   .	   .	    0.0	...
5223430	   .	   .	    0.0	...
5223431	   .	   .	    0.0	...
5223432	   .	   .	    0.0	...
5223433	   .	   .	    0.0	...
5223434	   .	   .	    0.0	...
5223435	   .	   .	    0.0	...
5223436	   .	   .	    0.0	...
5223437	   .	   .	    0.0	...
MSG	5223438 0000 _ Number Off
5223438	   .	   .	    0.0	...
5223439	   .	   .	    0.0	...
5223440	   .	   .	    0.0	...
5223441	   .	   .	    0.0	...
5223442	   .	   .	    0.0	...
5223443	   .	   .	    0.0	...
5223444	   .	   .	    0.0	...
5223445	   .	   .	    0.0	...
5223446	   .	   .	    0.0	...
5223447	   .	   .	    0.0	...
5223448	   .	   .	    0.0	...
5223449	   .	   .	    0.0	...
5223450	   .	   .	    0.0	...
5223451	   .	   .	    0.0	...
5223452	   .	   .	    0.0	...
5223453	   .	   .	    0.0	...
5223454	   .	   .	    0.0	...
5223455	   .	   .	    0.0	...
5223456	   .	   .	    0.0	...
5223457	   .	   .	    0.0	...
5223458	   .	   .	    0.0	...
5223459	   .	   .	    0.0	...
5223460	   .	   .	    0.0	...
5223461	   .	   .	    0.0	...
5223462	   .	   .	    0.0	...
5223463	   .	   .	    0.0	...
5223464	   .	   .	    0.0	...
5223465	   .	   .	    0.0	...
5223466	   .	   .	    0.0	...
5223467	   .	   .	    0.0	...
5223468	   .	   .	    0.0	...
5223469	   .	   .	    0.0	...
5223470	   .	   .	    0.0	...
5223471	   .	   .	    0.0	...
5223472	   .	   .	    0.0	...
5223473	   .	   .	    0.0	...
EBLINK R 5223337	5223473	137
5223474	  953.8	 1726.6	 3749.0	...
5223475	  953.8	 1726.6	 3749.0	...
5223476	  946.7	 1721.1	 3765.0	...
5223477	  939.7	 1706.7	 3803.0	...
5223478	  934.6	 1683.7	 3862.0	...
5223479	  938.6	 1658.6	 3930.0	...
5223480	  942.5	 1633.1	 3991.0	...
5223481	  944.5	 1609.9	 4055.0	...
5223482	  944.6	 1586.9	 4109.0	...
5223483	  944.0	 1568.1	 4154.0	...
5223484	  942.7	 1546.3	 4208.0	...
5223485	  934.1	 1526.2	 4258.0	...
5223486	  921.8	 1504.8	 4323.0	...
5223487	  909.3	 1487.8	 4371.0	...
5223488	  904.1	 1469.4	 4425.0	...
5223489	  903.2	 1450.8	 4475.0	...
5223490	  900.4	 1431.7	 4522.0	...
5223491	  895.9	 1413.0	 4569.0	...
5223492	  891.0	 1396.1	 4612.0	...
5223493	  888.6	 1378.3	 4665.0	...
5223494	  887.9	 1360.5	 4717.0	...
5223495	  884.3	 1343.1	 4767.0	...
5223496	  880.8	 1325.8	 4814.0	...
5223497	  877.2	 1310.3	 4853.0	...
5223498	  876.2	 1292.3	 4904.0	...
5223499	  874.6	 1275.7	 4948.0	...
5223500	  873.0	 1259.2	 5002.0	...
5223501	  872.2	 1243.4	 5047.0	...
5223502	  872.0	 1227.9	 5097.0	...
5223503	  870.1	 1213.4	 5130.0	...
5223504	  868.4	 1198.4	 5170.0	...
5223505	  866.6	 1183.0	 5210.0	...
5223506	  864.3	 1165.9	 5255.0	...
5223507	  858.5	 1152.8	 5299.0	...
5223508	  852.7	 1139.7	 5339.0	...
5223509	  848.7	 1127.8	 5374.0	...
5223510	  847.2	 1114.4	 5407.0	...
5223511	  845.5	 1101.3	 5443.0	...
5223512	  844.0	 1088.1	 5485.0	...
5223513	  843.8	 1074.5	 5524.0	...
5223514	  843.7	 1060.5	 5567.0	...
5223515	  844.0	 1046.9	 5607.0	...
5223516	  843.4	 1033.1	 5652.0	...
5223517	  839.5	 1023.0	 5681.0	...
5223518	  835.6	 1011.4	 5711.0	...
5223519	  831.7	 1001.4	 5740.0	...
5223520	  830.4	  988.5	 5783.0	...
5223521	  829.0	  977.1	 5822.0	...
5223522	  827.4	  964.2	 5858.0	...
5223523	  826.5	  952.1	 5889.0	...
5223524	  825.5	  939.8	 5931.0	...
5223525	  824.1	  929.6	 5961.0	...
5223526	  822.2	  918.6	 5998.0	...
5223527	  820.0	  909.7	 6025.0	...
5223528	  817.8	  898.5	 6068.0	...
5223529	  815.5	  888.1	 6096.0	...
5223530	  814.0	  877.7	 6129.0	...
5223531	  813.0	  867.6	 6158.0	...
5223532	  812.2	  858.0	 6195.0	...
5223533	  811.0	  848.4	 6226.0	...
5223534	  809.8	  839.8	 6257.0	...
5223535	  809.3	  830.3	 6284.0	...
5223536	  808.9	  820.5	 6313.0	...
5223537	  808.5	  810.9	 6341.0	...
5223538	  807.8	  801.0	 6380.0	...
5223539	  806.5	  792.3	 6416.0	...
5223540	  804.8	  783.1	 6445.0	...
5223541	  803.1	  773.9	 6470.0	...
5223542	  802.8	  765.2	 6495.0	...
5223543	  803.0	  757.3	 6516.0	...
5223544	  803.4	  750.1	 6538.0	...
5223545	  804.1	  741.4	 6561.0	...
5223546	  804.6	  733.5	 6589.0	...
5223547	  805.0	  725.3	 6612.0	...
5223548	  804.6	  719.7	 6628.0	...
5223549	  804.0	  712.3	 6655.0	...
5223550	  803.4	  706.7	 6678.0	...
5223551	  802.3	  698.1	 6701.0	...
5223552	  801.8	  692.4	 6715.0	...
5223553	  801.3	  686.3	 6737.0	...
5223554	  800.7	  680.9	 6758.0	...
5223555	  800.2	  675.6	 6771.0	...
5223556	  799.8	  669.6	 6789.0	...
5223557	  799.9	  664.7	 6809.0	...
5223558	  798.6	  658.9	 6834.0	...
5223559	  797.5	  654.0	 6851.0	...
5223560	  796.3	  648.0	 6867.0	...
5223561	  794.9	  642.8	 6885.0	...
5223562	  793.0	  638.8	 6898.0	...
5223563	  791.1	  633.8	 6919.0	...
5223564	  790.2	  629.0	 6943.0	...
5223565	  789.6	  623.5	 6964.0	...
5223566	  790.0	  617.7	 6983.0	...
5223567	  791.7	  612.0	 6994.0	...
5223568	  793.2	  603.9	 7012.0	...
5223569	  792.8	  599.7	 7023.0	...
5223570	  790.2	  594.2	 7039.0	...
5223571	  787.9	  592.1	 7051.0	...
5223572	  786.3	  586.3	 7068.0	...
5223573	  785.0	  583.0	 7085.0	...
ESACC R  5223287	5223573	287	  746.7	  457.3	  785.0	  583.0	   2.78	   1332
SFIX R   5223574
5223574	  783.8	  579.6	 7097.0	...
5223575	  782.5	  576.1	 7111.0	...
5223576	  781.7	  572.4	 7126.0	...
5223577	  780.1	  568.7	 7141.0	...
5223578	  778.6	  565.2	 7156.0	...
5223579	  777.7	  561.7	 7166.0	...
5223580	  777.4	  556.4	 7180.0	...
5223581	  777.4	  553.9	 7186.0	...
5223582	  777.9	  550.8	 7197.0	...
5223583	  778.3	  548.6	 7216.0	...
5223584	  778.6	  546.3	 7235.0	...
5223585	  779.1	  539.7	 7257.0	...
5223586	  780.2	  533.8	 7269.0	...
5223587	  781.4	  528.8	 7281.0	...
5223588	  782.0	  528.7	 7285.0	...
5223589	  782.2	  525.4	 7293.0	...
5223590	  781.7	  521.5	 7301.0	...
5223591	  780.7	  517.6	 7315.0	...
5223592	  779.3	  514.3	 7325.0	...
5223593	  778.5	  511.3	 7335.0	...
5223594	  777.8	  507.3	 7339.0	...
5223595	  777.7	  505.1	 7346.0	...
5223596	  777.6	  502.7	 7357.0	...
5223597	  777.5	  501.4	 7367.0	...
5223598	  776.9	  500.3	 7379.0	...
5223599	  776.2	  498.8	 7388.0	...
5223600	  776.4	  496.6	 7396.0	...
5223601	  777.0	  493.8	 7402.0	...
5223602	  777.5	  490.5	 7411.0	...
5223603	  778.7	  487.8	 7422.0	...
5223604	  780.1	  485.5	 7430.0	...
5223605	  781.5	  484.4	 7437.0	...
5223606	  780.1	  483.5	 7443.0	...
5223607	  779.5	  483.1	 7445.0	...
5223608	  778.4	  481.8	 7446.0	...
5223609	  778.7	  480.5	 7446.0	...
5223610	  778.2	  478.5	 7450.0	...
5223611	  777.3	  475.2	 7455.0	...
5223612	  776.4	  471.9	 7462.0	...
5223613	  776.5	  469.6	 7464.0	...
5223614	  777.5	  469.6	 7464.0	...
5223615	  778.2	  469.1	 7462.0	...
5223616	  777.7	  468.1	 7469.0	...
5223617	  777.0	  464.5	 7479.0	...
5223618	  777.3	  461.1	 7490.0	...
5223619	  777.8	  457.8	 7498.0	...
5223620	  778.7	  457.0	 7504.0	...
5223621	  778.2	  456.3	 7510.0	...
5223622	  777.3	  455.1	 7513.0	...
5223623	  775.3	  454.4	 7516.0	...
5223624	  773.8	  453.8	 7521.0	...
5223625	  773.0	  453.8	 7525.0	...
5223626	  773.2	  452.6	 7526.0	...
5223627	  773.2	  450.0	 7533.0	...
5223628	  773.2	  447.9	 7541.0	...
5223629	  773.5	  446.1	 7549.0	...
5223630	  774.0	  446.1	 7550.0	...
5223631	  773.8	  446.2	 7550.0	...
5223632	  773.3	  445.7	 7551.0	...
5223633	  772.7	  443.1	 7553.0	...
5223634	  772.6	  440.4	 7558.0	...
5223635	  772.4	  437.8	 7563.0	...
5223636	  772.0	  437.0	 7567.0	...
5223637	  771.6	  436.0	 7570.0	...
5223638	  771.2	  435.9	 7572.0	...
5223639	  772.1	  435.6	 7572.0	...
5223640	  773.2	  435.1	 7572.0	...
5223641	  774.6	  434.0	 7574.0	...
5223642	  774.9	  433.1	 7575.0	...
5223643	  773.8	  432.5	 7579.0	...
5223644	  772.3	  431.3	 7585.0	...
5223645	  772.5	  429.8	 7589.0	...
5223646	  774.7	  428.5	 7589.0	...
5223647	  776.9	  427.8	 7587.0	...
5223648	  777.5	  426.3	 7590.0	...
5223649	  776.9	  424.6	 7594.0	...
MSG	5223650 0000 _ Number On
5223650	  776.3	  425.8	 7594.0	...
5223651	  776.2	  427.8	 7589.0	...
5223652	  776.7	  430.6	 7586.0	...
5223653	  777.5	  431.3	 7588.0	...
5223654	  777.7	  430.3	 7591.0	...
5223655	  777.6	  428.4	 7592.0	...
5223656	  777.8	  425.9	 7592.0	...
5223657	  778.0	  425.0	 7597.0	...
5223658	  778.1	  424.2	 7601.0	...
5223659	  778.2	  423.8	 7604.0	...
5223660	  778.7	  423.5	 7601.0	...
5223661	  778.3	  423.5	 7599.0	...
5223662	  777.3	  423.7	 7597.0	...
5223663	  776.3	  423.8	 7602.0	...
5223664	  776.4	  423.9	 7608.0	...
5223665	  776.0	  424.5	 7613.0	...
5223666	  775.5	  425.2	 7612.0	...
5223667	  774.5	  425.9	 7611.0	...
5223668	  774.0	  426.2	 7610.0	...
5223669	  773.8	  426.3	 7609.0	...
5223670	  774.5	  425.8	 7608.0	...
5223671	  775.1	  423.7	 7615.0	...
5223672	  776.5	  421.7	 7622.0	...
5223673	  777.7	  420.4	 7626.0	...
5223674	  777.2	  421.9	 7620.0	...
5223675	  775.5	  423.5	 7616.0	...
5223676	  775.5	  423.3	 7616.0	...
5223677	  777.2	  422.1	 7617.0	...
5223678	  778.7	  420.9	 7618.0	...
5223679	  778.5	  421.3	 7621.0	...
5223680	  778.3	  421.7	 7625.0	...
5223681	  778.7	  420.1	 7629.0	...
5223682	  779.1	  418.1	 7629.0	...
5223683	  779.3	  416.1	 7628.0	...
5223684	  779.2	  416.8	 7625.0	...
5223685	  778.8	  417.6	 7624.0	...
5223686	  778.5	  418.4	 7625.0	...
5223687	  778.5	  418.1	 7627.0	...
5223688	  778.5	  417.7	 7628.0	...
5223689	  778.3	  416.9	 7632.0	...
5223690	  777.7	  416.5	 7636.0	...
5223691	  778.2	  416.1	 7640.0	...
5223692	  778.9	  416.1	 7643.0	...
5223693	  779.6	  416.0	 7647.0	...
5223694	  778.9	  416.4	 7649.0	...
5223695	  778.2	  416.8	 7648.0	...
5223696	  777.2	  416.9	 7648.0	...
5223697	  777.0	  416.3	 7649.0	...
5223698	  778.1	  413.5	 7653.0	...
5223699	  779.4	  411.0	 7657.0	...
5223700	  779.8	  408.3	 7662.0	...
5223701	  778.9	  407.9	 7662.0	...
5223702	  778.3	  407.8	 7660.0	...
5223703	  778.8	  408.1	 7660.0	...
5223704	  779.2	  408.3	 7660.0	...
5223705	  779.4	  408.2	 7665.0	...
5223706	  779.3	  408.1	 7670.0	...
5223707	  779.2	  408.1	 7673.0	...
5223708	  779.2	  408.4	 7673.0	...
5223709	  779.2	  408.7	 7671.0	...
5223710	  779.2	  408.3	 7670.0	...
5223711	  779.0	  407.6	 7670.0	...
5223712	  778.6	  406.0	 7669.0	...
5223713	  779.2	  404.9	 7669.0	...
5223714	  780.0	  403.9	 7668.0	...
5223715	  780.5	  403.7	 7668.0	...
5223716	  779.8	  403.8	 7668.0	...
5223717	  779.1	  406.3	 7666.0	...
5223718	  778.6	  408.9	 7664.0	...
5223719	  778.3	  410.0	 7666.0	...
5223720	  778.0	  408.2	 7670.0	...
5223721	  778.0	  406.4	 7673.0	...
5223722	  778.2	  406.0	 7673.0	...
5223723	  778.7	  405.8	 7676.0	...
5223724	  779.8	  405.2	 7677.0	...
5223725	  780.9	  404.6	 7678.0	...
5223726	  780.4	  404.4	 7676.0	...
5223727	  780.2	  404.7	 7677.0	...
5223728	  780.6	  404.9	 7678.0	...
5223729	  782.1	  405.0	 7676.0	...
5223730	  782.9	  404.6	 7675.0	...
5223731	  783.1	  404.3	 7674.0	...
5223732	  783.2	  403.9	 7677.0	...
5223733	  783.1	  403.8	 7680.0	...
5223734	  783.1	  403.7	 7683.0	...
5223735	  780.3	  406.2	 7685.0	...
5223736	  777.5	  408.6	 7683.0	...
5223737	  776.8	  407.9	 7681.0	...
5223738	  779.1	  404.6	 7680.0	...
5223739	  781.5	  402.1	 7679.0	...
5223740	  780.9	  404.1	 7678.0	...
5223741	  780.2	  406.2	 7678.0	...
5223742	  779.7	  407.0	 7678.0	...
5223743	  780.2	  405.9	 7680.0	...
5223744	  780.6	  404.9	 7681.0	...
5223745	  781.3	  404.1	 7680.0	...
5223746	  781.8	  404.0	 7679.0	...
5223747	  782.5	  403.7	 7682.0	...
5223748	  782.9	  403.4	 7688.0	...
5223749	  783.3	  403.1	 7694.0	...
5223750	  783.4	  402.3	 7699.0	...
5223751	  783.3	  400.9	 7706.0	...
5223752	  783.1	  399.6	 7712.0	...
5223753	  781.8	  401.4	 7713.0	...
5223754	  780.3	  403.9	 7708.0	...
5223755	  778.8	  406.5	 7704.0	...
5223756	  779.2	  406.6	 7704.0	...
5223757	  779.9	  407.2	 7705.0	...
5223758	  780.2	  408.2	 7705.0	...
5223759	  779.9	  409.2	 7705.0	...
5223760	  779.9	  407.7	 7709.0	...
5223761	  780.1	  406.5	 7714.0	...
5223762	  780.4	  405.3	 7716.0	...
5223763	  780.3	  406.0	 7712.0	...
5223764	  778.7	  406.1	 7705.0	...
5223765	  777.1	  406.3	 7699.0	...
5223766	  776.3	  406.6	 7697.0	...
5223767	  777.3	  405.5	 7699.0	...
5223768	  779.6	  404.1	 7707.0	...
5223769	  781.3	  403.0	 7713.0	...
5223770	  781.4	  404.3	 7717.0	...
5223771	  780.3	  405.5	 7716.0	...
5223772	  779.6	  405.3	 7716.0	...
5223773	  780.1	  404.0	 7716.0	...
5223774	  780.1	  402.7	 7718.0	...
5223775	  779.6	  402.7	 7720.0	...
5223776	  780.1	  401.7	 7722.0	...
5223777	  781.1	  400.7	 7721.0	...
5223778	  780.6	  401.2	 7720.0	...
5223779	  779.1	  402.6	 7718.0	...
5223780	  779.9	  401.7	 7726.0	...
5223781	  782.2	  399.4	 7735.0	...
5223782	  784.5	  396.8	 7743.0	...
5223783	  784.4	  396.5	 7743.0	...
5223784	  784.0	  396.0	 7744.0	...
5223785	  783.3	  395.8	 7745.0	...
5223786	  781.0	  397.5	 7741.0	...
5223787	  779.1	  399.5	 7735.0	...
5223788	  777.6	  401.5	 7729.0	...
5223789	  778.9	  399.6	 7729.0	...
5223790	  780.3	  397.7	 7730.0	...
5223791	  781.7	  396.5	 7731.0	...
5223792	  780.9	  397.8	 7732.0	...
5223793	  778.2	  400.6	 7727.0	...
5223794	  775.5	  402.7	 7722.0	...
5223795	  773.6	  404.1	 7716.0	...
5223796	  773.5	  404.0	 7715.0	...
5223797	  774.5	  403.7	 7715.0	...
5223798	  775.6	  403.5	 7714.0	...
5223799	  776.7	  403.4	 7714.0	...
5223800	  775.8	  403.7	 7710.0	...
5223801	  775.0	  404.0	 7708.0	...
5223802	  775.2	  401.8	 7713.0	...
5223803	  776.9	  399.2	 7720.0	...
5223804	  778.5	  397.0	 7728.0	...
5223805	  779.9	  396.2	 7728.0	...
5223806	  780.8	  395.5	 7729.0	...
5223807	  779.4	  396.3	 7729.0	...
5223808	  777.7	  397.8	 7729.0	...
5223809	  776.1	  399.4	 7727.0	...
5223810	  776.8	  400.4	 7721.0	...
5223811	  776.7	  401.7	 7717.0	...
5223812	  776.4	  403.4	 7715.0	...
5223813	  775.7	  403.9	 7716.0	...
5223814	  775.1	  403.5	 7716.0	...
5223815	  774.9	  402.9	 7716.0	...
5223816	  775.1	  402.5	 7716.0	...
5223817	  775.4	  403.8	 7716.0	...
5223818	  775.5	  404.9	 7724.0	...
5223819	  775.6	  405.9	 7731.0	...
5223820	  775.6	  406.3	 7736.0	...
5223821	  775.5	  405.5	 7734.0	...
5223822	  775.5	  404.1	 7736.0	...
5223823	  775.6	  402.8	 7738.0	...
5223824	  775.3	  402.7	 7733.0	...
5223825	  774.6	  402.8	 7727.0	...
5223826	  774.2	  404.4	 7720.0	...
5223827	  774.4	  405.9	 7720.0	...
5223828	  774.0	  407.3	 7719.0	...
5223829	  773.3	  407.0	 7718.0	...
5223830	  774.0	  405.3	 7717.0	...
5223831	  775.4	  403.1	 7720.0	...
5223832	  776.8	  401.5	 7723.0	...
5223833	  776.9	  401.7	 7726.0	...
5223834	  777.0	  402.4	 7726.0	...
5223835	  776.3	  403.3	 7726.0	...
5223836	  774.8	  404.3	 7725.0	...
5223837	  773.6	  405.0	 7726.0	...
5223838	  773.5	  405.0	 7727.0	...
5223839	  774.4	  404.5	 7729.0	...
5223840	  774.9	  404.6	 7726.0	...
5223841	  774.9	  405.0	 7724.0	...
5223842	  774.2	  407.4	 7721.0	...
5223843	  773.5	  409.6	 7721.0	...
5223844	  773.5	  408.9	 7724.0	...
5223845	  774.2	  406.3	 7726.0	...
5223846	  774.5	  404.4	 7728.0	...
5223847	  774.1	  405.2	 7733.0	...
5223848	  775.1	  405.9	 7740.0	...
5223849	  776.5	  405.7	 7747.0	...
5223850	  777.9	  405.6	 7746.0	...
5223851	  778.0	  405.6	 7739.0	...
5223852	  778.0	  405.7	 7732.0	...
5223853	  778.0	  406.4	 7726.0	...
5223854	  778.0	  407.0	 7729.0	...
5223855	  777.8	  407.7	 7733.0	...
5223856	  777.5	  407.3	 7738.0	...
5223857	  778.7	  406.3	 7743.0	...
5223858	  780.2	  405.6	 7746.0	...
5223859	  781.6	  405.3	 7747.0	...
5223860	  780.4	  405.9	 7746.0	...
5223861	  779.1	  406.5	 7745.0	...
5223862	  777.6	  407.1	 7745.0	...
EFIX R   5223574	5223862	289	  777.9	  427.9	   7618
SSACC R  5223863
5223863	  777.2	  407.5	 7747.0	...
5223864	  776.8	  408.6	 7749.0	...
5223865	  777.0	  411.7	 7745.0	...
5223866	  777.3	  414.8	 7735.0	...
5223867	  777.7	  418.2	 7722.0	...
5223868	  778.1	  420.4	 7711.0	...
5223869	  778.8	  425.1	 7703.0	...
5223870	  779.0	  430.2	 7697.0	...
5223871	  779.1	  435.1	 7687.0	...
5223872	  779.0	  438.3	 7678.0	...
5223873	  779.8	  443.8	 7657.0	...
5223874	  780.7	  451.2	 7642.0	...
5223875	  781.8	  460.6	 7612.0	...
5223876	  782.7	  466.6	 7595.0	...
5223877	  783.7	  472.7	 7564.0	...
5223878	  784.6	  480.3	 7540.0	...
5223879	  785.1	  488.0	 7514.0	...
5223880	  784.4	  499.5	 7486.0	...
5223881	  783.5	  510.0	 7452.0	...
5223882	  782.8	  522.7	 7408.0	...
5223883	  783.4	  535.8	 7366.0	...
5223884	  784.3	  549.4	 7318.0	...
5223885	  784.1	  563.7	 7271.0	...
5223886	  784.0	  577.5	 7221.0	...
5223887	  784.3	  593.7	 7171.0	...
5223888	  786.5	  615.1	 7101.0	...
5223889	  790.0	  636.0	 7033.0	...
5223890	  794.5	  657.1	 6967.0	...
5223891	  798.6	  677.2	 6902.0	...
5223892	  801.4	  701.1	 6824.0	...
5223893	  803.8	  729.7	 6726.0	...
5223894	  806.6	  763.2	 6626.0	...
5223895	  808.7	  800.4	 6510.0	...
5223896	  810.8	  840.8	 6387.0	...
5223897	  813.1	  884.7	 6248.0	...
5223898	  816.8	  932.6	 6102.0	...
5223899	  822.2	  982.8	 5948.0	...
5223900	  827.4	 1035.5	 5784.0	...
5223901	  832.1	 1092.3	 5609.0	...
5223902	  836.1	 1154.4	 5422.0	...
5223903	  839.8	 1222.3	 5222.0	...
5223904	  843.4	 1294.9	 5020.0	...
5223905	  847.2	 1369.3	 4810.0	...
5223906	  851.9	 1448.3	 4593.0	...
5223907	  858.2	 1528.6	 4379.0	...
5223908	  863.9	 1614.3	 4154.0	...
5223909	  871.1	 1701.8	 3922.0	...
5223910	  876.5	 1792.5	 3680.0	...
5223911	  886.2	 1886.0	 3438.0	...
5223912	  895.4	 1982.2	 3200.0	...
5223913	  907.8	 2079.3	 2969.0	...
5223914	  914.1	 2144.4	 2821.0	...
5223915	  918.0	 2175.8	 2754.0	...
5223916	  918.0	 2175.8	 2754.0	...
SBLINK R 5223917
5223917	   .	   .	    0.0	...
5223918	   .	   .	    0.0	...
5223919	   .	   .	    0.0	...
5223920	   .	   .	    0.0	...
5223921	   .	   .	    0.0	...
5223922	   .	   .	    0.0	...
5223923	   .	   .	    0.0	...
5223924	   .	   .	    0.0	...
5223925	   .	   .	    0.0	...
5223926	   .	   .	    0.0	...
5223927	   .	   .	    0.0	...
5223928	   .	   .	    0.0	...
5223929	   .	   .	    0.0	...
5223930	   .	   .	    0.0	...
5223931	   .	   .	    0.0	...
5223932	   .	   .	    0.0	...
5223933	   .	   .	    0.0	...
5223934	   .	   .	    0.0	...
5223935	   .	   .	    0.0	...
5223936	   .	   .	    0.0	...
5223937	   .	   .	    0.0	...
5223938	   .	   .	    0.0	...
5223939	   .	   .	    0.0	...
5223940	   .	   .	    0.0	...
5223941	   .	   .	    0.0	...
5223942	   .	   .	    0.0	...
5223943	   .	   .	    0.0	...
5223944	   .	   .	    0.0	...
5223945	   .	   .	    0.0	...
5223946	   .	   .	    0.0	...
5223947	   .	   .	    0.0	...
5223948	   .	   .	    0.0	...
5223949	   .	   .	    0.0	...
5223950	   .	   .	    0.0	...
5223951	   .	   .	    0.0	...
5223952	   .	   .	    0.0	...
MSG	5223953 0000 _ Number Off
5223953	   .	   .	    0.0	...
5223954	   .	   .	    0.0	...
5223955	   .	   .	    0.0	...
5223956	   .	   .	    0.0	...
5223957	   .	   .	    0.0	...
5223958	   .	   .	    0.0	...
5223959	   .	   .	    0.0	...
5223960	   .	   .	    0.0	...
5223961	   .	   .	    0.0	...
5223962	   .	   .	    0.0	...
5223963	   .	   .	    0.0	...
5223964	   .	   .	    0.0	...
5223965	   .	   .	    0.0	...
5223966	   .	   .	    0.0	...
5223967	   .	   .	    0.0	...
5223968	   .	   .	    0.0	...
5223969	   .	   .	    0.0	...
5223970	   .	   .	    0.0	...
5223971	   .	   .	    0.0	...
5223972	   .	   .	    0.0	...
5223973	   .	   .	    0.0	...
5223974	   .	   .	    0.0	...
5223975	   .	   .	    0.0	...
5223976	   .	   .	    0.0	...
5223977	   .	   .	    0.0	...
5223978	   .	   .	    0.0	...
5223979	   .	   .	    0.0	...
5223980	   .	   .	    0.0	...
5223981	   .	   .	    0.0	...
5223982	   .	   .	    0.0	...
5223983	   .	   .	    0.0	...
5223984	   .	   .	    0.0	...
5223985	   .	   .	    0.0	...
5223986	   .	   .	    0.0	...
5223987	   .	   .	    0.0	...
5223988	   .	   .	    0.0	...
5223989	   .	   .	    0.0	...
5223990	   .	   .	    0.0	...
5223991	   .	   .	    0.0	...
5223992	   .	   .	    0.0	...
5223993	   .	   .	    0.0	...
5223994	   .	   .	    0.0	...
5223995	   .	   .	    0.0	...
5223996	   .	   .	    0.0	...
5223997	   .	   .	    0.0	...
5223998	   .	   .	    0.0	...
5223999	   .	   .	    0.0	...
5224000	   .	   .	    0.0	...
5224001	   .	   .	    0.0	...
5224002	   .	   .	    0.0	...
5224003	   .	   .	    0.0	...
5224004	   .	   .	    0.0	...
5224005	   .	   .	    0.0	...
5224006	   .	   .	    0.0	...
5224007	   .	   .	    0.0	...
5224008	   .	   .	    0.0	...
5224009	   .	   .	    0.0	...
5224010	   .	   .	    0.0	...
5224011	   .	   .	    0.0	...
5224012	   .	   .	    0.0	...
5224013	   .	   .	    0.0	...
5224014	   .	   .	    0.0	...
5224015	   .	   .	    0.0	...
5224016	   .	   .	    0.0	...
5224017	   .	   .	    0.0	...
5224018	   .	   .	    0.0	...
5224019	   .	   .	    0.0	...
5224020	   .	   .	    0.0	...
5224021	   .	   .	    0.0	...
5224022	   .	   .	    0.0	...
5224023	   .	   .	    0.0	...
5224024	   .	   .	    0.0	...
5224025	   .	   .	    0.0	...
5224026	   .	   .	    0.0	...
5224027	   .	   .	    0.0	...
5224028	   .	   .	    0.0	...
5224029	   .	   .	    0.0	...
5224030	   .	   .	    0.0	...
5224031	   .	   .	    0.0	...
5224032	   .	   .	    0.0	...
5224033	   .	   .	    0.0	...
5224034	   .	   .	    0.0	...
5224035	   .	   .	    0.0	...
5224036	   .	   .	    0.0	...
5224037	   .	   .	    0.0	...
5224038	   .	   .	    0.0	...
5224039	   .	   .	    0.0	...
5224040	   .	   .	    0.0	...
5224041	   .	   .	    0.0	...
5224042	   .	   .	    0.0	...
5224043	   .	   .	    0.0	...
5224044	   .	   .	    0.0	...
5224045	   .	   .	    0.0	...
5224046	   .	   .	    0.0	...
5224047	   .	   .	    0.0	...
5224048	   .	   .	    0.0	...
5224049	   .	   .	    0.0	...
5224050	   .	   .	    0.0	...
5224051	   .	   .	    0.0	...
5224052	   .	   .	    0.0	...
5224053	   .	   .	    0.0	...
5224054	   .	   .	    0.0	...
5224055	   .	   .	    0.0	...
5224056	   .	   .	    0.0	...
5224057	   .	   .	    0.0	...
5224058	   .	   .	    0.0	...
5224059	   .	   .	    0.0	...
5224060	   .	   .	    0.0	...
5224061	   .	   .	    0.0	...
5224062	   .	   .	    0.0	...
5224063	   .	   .	    0.0	...
5224064	   .	   .	    0.0	...
5224065	   .	   .	    0.0	...
5224066	   .	   .	    0.0	...
5224067	   .	   .	    0.0	...
5224068	   .	   .	    0.0	...
5224069	   .	   .	    0.0	...
EBLINK R 5223917	5224069	153
5224070	  961.8	 1828.6	 3564.0	...
5224071	  961.8	 1828.6	 3564.0	...
5224072	  961.8	 1828.6	 3564.0	...
5224073	  960.7	 1810.2	 3606.0	...
5224074	  956.8	 1787.4	 3661.0	...
5224075	  952.8	 1764.7	 3716.0	...
5224076	  947.4	 1744.9	 3769.0	...
5224077	  944.8	 1722.6	 3827.0	...
5224078	  940.1	 1690.0	 3913.0	...
5224079	  938.2	 1666.8	 3973.0	...
5224080	  936.1	 1642.2	 4041.0	...
5224081	  936.4	 1621.8	 4083.0	...
5224082	  936.7	 1598.2	 4142.0	...
5224083	  933.2	 1576.4	 4188.0	...
5224084	  928.9	 1554.1	 4252.0	...
5224085	  919.9	 1534.5	 4301.0	...
5224086	  912.4	 1514.9	 4359.0	...
5224087	  900.6	 1494.6	 4409.0	...
5224088	  891.4	 1477.0	 4461.0	...
5224089	  884.5	 1457.7	 4503.0	...
5224090	  882.5	 1440.3	 4553.0	...
5224091	  882.6	 1419.7	 4603.0	...
5224092	  882.6	 1401.3	 4660.0	...
5224093	  882.9	 1381.7	 4711.0	...
5224094	  883.1	 1364.4	 4767.0	...
5224095	  881.9	 1347.3	 4811.0	...
5224096	  878.9	 1332.3	 4859.0	...
5224097	  875.9	 1317.8	 4896.0	...
5224098	  874.4	 1302.9	 4941.0	...
5224099	  874.0	 1287.1	 4983.0	...
5224100	  874.2	 1270.2	 5030.0	...
5224101	  874.2	 1253.9	 5074.0	...
5224102	  874.1	 1239.9	 5120.0	...
5224103	  872.1	 1225.2	 5166.0	...
5224104	  866.7	 1212.2	 5201.0	...
5224105	  861.4	 1198.7	 5236.0	...
5224106	  857.1	 1186.6	 5271.0	...
5224107	  856.5	 1173.2	 5311.0	...
5224108	  854.8	 1159.4	 5350.0	...
5224109	  853.6	 1145.6	 5385.0	...
5224110	  852.3	 1132.7	 5426.0	...
5224111	  851.8	 1120.6	 5461.0	...
5224112	  850.6	 1107.4	 5507.0	...
5224113	  847.7	 1094.9	 5539.0	...
5224114	  845.1	 1081.8	 5575.0	...
5224115	  843.0	 1071.1	 5605.0	...
5224116	  842.3	 1060.4	 5639.0	...
5224117	  841.4	 1048.3	 5675.0	...
5224118	  838.8	 1037.0	 5705.0	...
5224119	  835.8	 1026.1	 5740.0	...
5224120	  833.2	 1015.3	 5772.0	...
5224121	  832.2	 1003.5	 5805.0	...
5224122	  830.8	  991.9	 5839.0	...
5224123	  829.3	  982.7	 5872.0	...
5224124	  826.3	  972.4	 5904.0	...
5224125	  824.4	  961.5	 5937.0	...
5224126	  822.4	  950.3	 5972.0	...
5224127	  821.5	  939.7	 6009.0	...
5224128	  820.5	  929.7	 6037.0	...
5224129	  818.0	  919.6	 6063.0	...
5224130	  815.7	  910.0	 6089.0	...
5224131	  813.7	  898.8	 6125.0	...
5224132	  813.2	  888.0	 6157.0	...
5224133	  811.6	  877.9	 6183.0	...
5224134	  809.9	  869.0	 6208.0	...
5224135	  808.2	  859.9	 6236.0	...
5224136	  807.9	  850.0	 6266.0	...
5224137	  807.6	  839.7	 6297.0	...
5224138	  808.6	  830.2	 6325.0	...
5224139	  809.3	  820.5	 6356.0	...
5224140	  809.9	  812.6	 6378.0	...
5224141	  808.9	  802.6	 6406.0	...
5224142	  807.8	  794.6	 6429.0	...
5224143	  806.2	  786.1	 6458.0	...
5224144	  804.8	  778.9	 6478.0	...
5224145	  803.4	  771.1	 6511.0	...
5224146	  802.7	  763.2	 6537.0	...
5224147	  802.1	  754.2	 6568.0	...
5224148	  801.9	  744.9	 6581.0	...
5224149	  803.3	  736.6	 6610.0	...
5224150	  804.5	  728.9	 6631.0	...
5224151	  805.3	  721.7	 6660.0	...
5224152	  804.6	  714.7	 6683.0	...
5224153	  804.0	  707.9	 6703.0	...
5224154	  803.6	  701.0	 6729.0	...
5224155	  801.6	  695.0	 6746.0	...
5224156	  800.6	  688.5	 6760.0	...
5224157	  800.4	  682.0	 6779.0	...
5224158	  801.9	  674.3	 6805.0	...
5224159	  801.6	  668.8	 6830.0	...
5224160	  799.8	  662.7	 6846.0	...
5224161	  797.5	  657.4	 6860.0	...
5224162	  795.6	  651.4	 6875.0	...
5224163	  794.4	  646.5	 6893.0	...
5224164	  793.9	  642.6	 6906.0	...
5224165	  793.3	  638.4	 6922.0	...
5224166	  792.7	  635.9	 6928.0	...
5224167	  792.1	  631.0	 6946.0	...
5224168	  791.6	  626.2	 6966.0	...
5224169	  791.6	  620.1	 6988.0	...
5224170	  791.7	  615.8	 7001.0	...
5224171	  791.8	  611.9	 7012.0	...
5224172	  791.7	  608.3	 7026.0	...
5224173	  791.2	  603.1	 7039.0	...
5224174	  790.8	  598.9	 7049.0	...
5224175	  790.6	  595.2	 7058.0	...
5224176	  790.0	  592.6	 7069.0	...
5224177	  785.6	  591.4	 7080.0	...
5224178	  780.9	  588.5	 7091.0	...
5224179	  776.6	  586.0	 7101.0	...
5224180	  776.2	  582.0	 7112.0	...
5224181	  778.7	  575.4	 7132.0	...
5224182	  781.3	  567.9	 7147.0	...
5224183	  783.3	  560.9	 7168.0	...
ESACC R  5223863	5224183	321	  777.2	  407.5	  783.3	  560.9	   3.24	   1388
SFIX R   5224184
5224184	  782.5	  558.0	 7177.0	...
5224185	  780.7	  555.4	 7185.0	...
5224186	  779.4	  553.5	 7189.0	...
5224187	  778.0	  550.5	 7201.0	...
5224188	  777.6	  548.0	 7213.0	...
5224189	  777.1	  544.7	 7223.0	...
5224190	  776.7	  541.8	 7234.0	...
5224191	  775.9	  536.9	 7246.0	...
5224192	  775.1	  532.5	 7257.0	...
5224193	  775.1	  528.2	 7265.0	...
5224194	  775.7	  526.6	 7270.0	...
5224195	  776.2	  524.5	 7275.0	...
5224196	  776.6	  523.2	 7282.0	...
5224197	  776.8	  520.2	 7290.0	...
5224198	  777.1	  517.9	 7301.0	...
5224199	  776.2	  513.7	 7311.0	...
5224200	  775.0	  511.1	 7322.0	...
5224201	  773.6	  507.5	 7330.0	...
5224202	  772.9	  506.0	 7334.0	...
5224203	  773.1	  504.4	 7338.0	...
5224204	  773.2	  502.3	 7347.0	...
5224205	  772.6	  499.9	 7353.0	...
5224206	  771.5	  496.6	 7362.0	...
5224207	  770.7	  494.7	 7370.0	...
5224208	  770.7	  492.1	 7377.0	...
5224209	  771.7	  490.2	 7384.0	...
5224210	  772.8	  487.7	 7394.0	...
5224211	  773.7	  485.4	 7405.0	...
5224212	  773.6	  482.1	 7413.0	...
5224213	  773.0	  478.4	 7417.0	...
5224214	  772.4	  475.7	 7421.0	...
5224215	  771.0	  473.5	 7430.0	...
5224216	  769.9	  472.4	 7439.0	...
5224217	  769.2	  469.5	 7448.0	...
5224218	  769.5	  467.4	 7451.0	...
5224219	  770.1	  465.4	 7452.0	...
5224220	  770.7	  464.7	 7452.0	...
5224221	  771.0	  462.1	 7457.0	...
5224222	  771.0	  459.3	 7462.0	...
5224223	  770.7	  457.1	 7467.0	...
5224224	  770.7	  456.4	 7467.0	...
5224225	  770.7	  455.7	 7467.0	...
5224226	  770.6	  455.0	 7470.0	...
5224227	  770.4	  453.6	 7472.0	...
5224228	  770.3	  452.5	 7474.0	...
5224229	  769.9	  450.4	 7476.0	...
5224230	  769.4	  448.0	 7483.0	...
5224231	  768.9	  445.8	 7490.0	...
5224232	  769.0	  444.8	 7497.0	...
5224233	  769.4	  442.0	 7503.0	...
5224234	  769.8	  438.9	 7510.0	...
5224235	  769.9	  436.0	 7516.0	...
5224236	  769.7	  435.8	 7518.0	...
5224237	  769.5	  434.7	 7524.0	...
5224238	  769.2	  432.9	 7529.0	...
5224239	  769.0	  431.3	 7533.0	...
5224240	  769.6	  429.2	 7531.0	...
5224241	  770.2	  426.7	 7537.0	...
5224242	  770.7	  423.8	 7544.0	...
5224243	  770.3	  422.4	 7552.0	...
5224244	  770.0	  421.6	 7553.0	...
5224245	  769.9	  421.2	 7553.0	...
5224246	  769.6	  420.8	 7555.0	...
5224247	  768.3	  420.1	 7558.0	...
5224248	  766.9	  417.9	 7564.0	...
5224249	  765.4	  415.8	 7569.0	...
5224250	  765.0	  414.5	 7570.0	...
5224251	  764.7	  414.6	 7569.0	...
5224252	  764.4	  413.0	 7569.0	...
5224253	  764.5	  409.9	 7579.0	...
5224254	  764.8	  406.8	 7588.0	...
5224255	  765.6	  405.4	 7596.0	...
5224256	  766.0	  403.0	 7596.0	...
5224257	  766.4	  400.6	 7597.0	...
5224258	  766.6	  399.2	 7598.0	...
5224259	  766.4	  400.4	 7592.0	...
5224260	  765.7	  401.5	 7585.0	...
5224261	  764.3	  401.9	 7580.0	...
5224262	  763.0	  401.2	 7585.0	...
5224263	  763.9	  400.3	 7590.0	...
5224264	  765.5	  399.2	 7592.0	...
5224265	  767.7	  398.8	 7595.0	...
5224266	  768.3	  398.6	 7599.0	...
5224267	  769.0	  398.5	 7602.0	...
5224268	  769.1	  398.5	 7602.0	...
5224269	  769.2	  398.4	 7600.0	...
5224270	  769.7	  396.2	 7602.0	...
5224271	  771.1	  393.9	 7605.0	...
5224272	  772.7	  393.4	 7608.0	...
5224273	  772.2	  395.2	 7609.0	...
5224274	  771.0	  396.9	 7610.0	...
5224275	  769.6	  396.5	 7612.0	...
5224276	  769.8	  396.0	 7613.0	...
5224277	  769.9	  395.7	 7610.0	...
5224278	  769.2	  394.4	 7606.0	...
5224279	  768.5	  393.1	 7602.0	...
5224280	  767.8	  391.8	 7598.0	...
5224281	  767.5	  391.4	 7595.0	...
5224282	  767.3	  391.2	 7604.0	...
5224283	  768.1	  390.8	 7616.0	...
5224284	  769.0	  390.7	 7628.0	...
5224285	  769.9	  390.4	 7628.0	...
5224286	  769.4	  390.2	 7623.0	...
5224287	  769.0	  389.9	 7619.0	...
5224288	  768.8	  389.6	 7615.0	...
5224289	  769.2	  389.5	 7616.0	...
5224290	  769.6	  389.8	 7616.0	...
5224291	  769.4	  390.1	 7616.0	...
5224292	  768.7	  390.2	 7615.0	...
5224293	  768.0	  390.1	 7614.0	...
5224294	  767.9	  388.9	 7614.0	...
5224295	  768.3	  387.8	 7614.0	...
5224296	  769.0	  386.6	 7614.0	...
5224297	  769.5	  386.7	 7613.0	...
5224298	  769.7	  386.6	 7613.0	...
5224299	  769.8	  387.2	 7614.0	...
5224300	  768.6	  387.8	 7615.0	...
5224301	  767.5	  388.4	 7614.0	...
5224302	  767.4	  387.1	 7615.0	...
5224303	  768.4	  385.8	 7619.0	...
5224304	  769.4	  384.6	 7624.0	...
5224305	  769.5	  384.6	 7627.0	...
5224306	  769.8	  384.3	 7626.0	...
5224307	  770.2	  383.4	 7623.0	...
5224308	  770.5	  382.6	 7620.0	...
5224309	  770.4	  382.7	 7618.0	...
5224310	  769.5	  383.3	 7615.0	...
5224311	  768.3	  384.6	 7612.0	...
5224312	  767.2	  385.4	 7608.0	...
5224313	  767.6	  384.5	 7607.0	...
5224314	  768.7	  382.9	 7606.0	...
5224315	  769.8	  381.4	 7605.0	...
5224316	  769.8	  381.5	 7605.0	...
5224317	  769.6	  381.7	 7606.0	...
5224318	  769.6	  381.8	 7607.0	...
5224319	  770.0	  381.7	 7608.0	...
5224320	  769.9	  381.7	 7608.0	...
5224321	  769.7	  381.6	 7608.0	...
5224322	  769.6	  381.6	 7608.0	...
5224323	  769.9	  381.3	 7610.0	...
5224324	  769.8	  380.8	 7613.0	...
5224325	  769.3	  380.3	 7617.0	...
5224326	  768.7	  380.5	 7617.0	...
5224327	  768.9	  381.3	 7615.0	...
5224328	  769.8	  382.5	 7613.0	...
5224329	  770.6	  383.4	 7611.0	...
5224330	  772.4	  383.3	 7610.0	...
5224331	  773.9	  382.7	 7609.0	...
5224332	  775.2	  382.1	 7615.0	...
5224333	  774.3	  382.2	 7622.0	...
5224334	  773.3	  382.0	 7628.0	...
5224335	  771.7	  381.9	 7626.0	...
5224336	  771.0	  381.7	 7623.0	...
5224337	  772.4	  381.3	 7621.0	...
5224338	  774.5	  380.9	 7619.0	...
5224339	  773.2	  383.6	 7611.0	...
5224340	  769.9	  386.6	 7602.0	...
5224341	  766.8	  389.5	 7592.0	...
5224342	  767.1	  389.3	 7589.0	...
5224343	  767.6	  389.2	 7586.0	...
5224344	  769.0	  389.0	 7595.0	...
5224345	  770.4	  388.7	 7605.0	...
5224346	  771.9	  388.3	 7616.0	...
5224347	  773.5	  386.3	 7617.0	...
5224348	  775.0	  384.4	 7617.0	...
5224349	  776.4	  381.9	 7618.0	...
5224350	  776.8	  381.0	 7619.0	...
5224351	  777.1	  380.0	 7620.0	...
5224352	  775.9	  381.4	 7613.0	...
5224353	  774.5	  382.9	 7607.0	...
5224354	  773.8	  383.1	 7607.0	...
5224355	  774.6	  381.7	 7614.0	...
5224356	  773.6	  382.2	 7618.0	...
5224357	  772.2	  384.2	 7609.0	...
5224358	  770.9	  386.3	 7599.0	...
5224359	  771.4	  386.4	 7592.0	...
5224360	  771.5	  386.5	 7591.0	...
5224361	  771.2	  386.7	 7591.0	...
5224362	  770.8	  386.9	 7592.0	...
5224363	  770.4	  386.5	 7594.0	...
5224364	  770.8	  385.9	 7599.0	...
5224365	  771.2	  385.1	 7601.0	...
5224366	  771.7	  385.0	 7599.0	...
5224367	  771.6	  384.9	 7593.0	...
5224368	  771.1	  384.7	 7590.0	...
5224369	  770.5	  384.2	 7590.0	...
5224370	  769.5	  384.0	 7588.0	...
5224371	  769.1	  384.0	 7587.0	...
5224372	  769.7	  384.1	 7586.0	...
5224373	  770.6	  384.0	 7585.0	...
5224374	  771.4	  383.0	 7586.0	...
5224375	  771.3	  382.3	 7588.0	...
5224376	  771.2	  381.6	 7592.0	...
5224377	  771.1	  381.8	 7595.0	...
5224378	  770.9	  382.0	 7596.0	...
5224379	  770.6	  382.7	 7594.0	...
5224380	  770.5	  383.1	 7592.0	...
5224381	  770.2	  383.9	 7589.0	...
5224382	  770.0	  384.2	 7589.0	...
5224383	  769.7	  383.9	 7588.0	...
5224384	  769.6	  383.5	 7589.0	...
5224385	  769.5	  383.1	 7586.0	...
5224386	  769.4	  383.0	 7578.0	...
5224387	  769.6	  381.9	 7571.0	...
5224388	  769.8	  380.9	 7565.0	...
5224389	  770.0	  380.2	 7565.0	...
5224390	  769.5	  381.2	 7563.0	...
5224391	  769.2	  382.4	 7562.0	...
5224392	  768.9	  383.8	 7558.0	...
5224393	  769.0	  384.1	 7555.0	...
5224394	  769.0	  384.4	 7551.0	...
5224395	  769.0	  384.5	 7550.0	...
5224396	  769.0	  384.3	 7559.0	...
EFIX R   5224184	5224396	213	  770.5	  415.7	   7542
SSACC R  5224397
5224397	  769.1	  383.7	 7571.0	...
5224398	  769.3	  383.5	 7582.0	...
5224399	  769.6	  383.6	 7581.0	...
5224400	  769.7	  383.6	 7579.0	...
5224401	  769.6	  382.1	 7580.0	...
5224402	  769.4	  380.6	 7582.0	...
5224403	  770.3	  379.1	 7581.0	...
5224404	  771.4	  378.5	 7575.0	...
5224405	  766.8	  396.5	 7535.0	...
5224406	  761.0	  415.3	 7498.0	...
5224407	  755.3	  434.2	 7464.0	...
5224408	  755.0	  434.7	 7459.0	...
5224409	  754.8	  435.6	 7457.0	...
5224410	  754.7	  436.5	 7455.0	...
5224411	  754.6	  437.0	 7457.0	...
5224412	  754.4	  437.0	 7454.0	...
5224413	  754.1	  437.2	 7451.0	...
ESACC R  5224397	5224413	17	  769.1	  383.7	  754.1	  437.2	   1.16	    154
SFIX R   5224414
5224414	  754.2	  437.8	 7448.0	...
5224415	  754.4	  438.4	 7449.0	...
5224416	  754.6	  438.9	 7451.0	...
5224417	  754.8	  438.9	 7453.0	...
5224418	  754.6	  439.0	 7454.0	...
5224419	  754.2	  439.2	 7453.0	...
5224420	  753.5	  439.5	 7451.0	...
5224421	  753.2	  439.8	 7449.0	...
5224422	  753.0	  440.0	 7448.0	...
5224423	  753.2	  440.1	 7449.0	...
5224424	  753.2	  440.1	 7450.0	...
5224425	  753.0	  441.1	 7450.0	...
5224426	  752.5	  442.1	 7449.0	...
5224427	  752.2	  443.5	 7450.0	...
5224428	  752.0	  443.8	 7453.0	...
5224429	  752.0	  444.0	 7455.0	...
5224430	  751.9	  443.9	 7455.0	...
5224431	  751.8	  443.8	 7453.0	...
5224432	  752.0	  443.6	 7451.0	...
5224433	  752.6	  443.3	 7450.0	...
5224434	  753.2	  443.0	 7454.0	...
5224435	  753.6	  442.9	 7457.0	...
5224436	  753.6	  442.8	 7458.0	...
5224437	  753.6	  443.0	 7457.0	...
5224438	  753.6	  443.3	 7456.0	...
5224439	  753.7	  443.9	 7456.0	...
5224440	  753.4	  444.6	 7456.0	...
5224441	  753.2	  445.0	 7457.0	...
5224442	  753.0	  445.1	 7459.0	...
5224443	  753.3	  445.5	 7457.0	...
5224444	  753.4	  445.8	 7456.0	...
5224445	  753.5	  446.2	 7454.0	...
5224446	  753.3	  446.2	 7456.0	...
5224447	  753.2	  446.2	 7458.0	...
5224448	  753.1	  446.2	 7459.0	...
5224449	  753.5	  446.0	 7461.0	...
5224450	  754.1	  445.6	 7462.0	...
5224451	  754.8	  445.3	 7462.0	...
5224452	  754.7	  445.2	 7465.0	...
5224453	  754.6	  445.2	 7468.0	...
5224454	  754.6	  445.2	 7470.0	...
5224455	  754.6	  444.9	 7468.0	...
5224456	  754.3	  444.5	 7466.0	...
5224457	  754.4	  444.2	 7466.0	...
5224458	  754.6	  444.0	 7468.0	...
5224459	  754.8	  444.0	 7472.0	...
5224460	  755.0	  444.2	 7475.0	...
5224461	  755.1	  444.3	 7477.0	...
5224462	  754.9	  444.4	 7476.0	...
5224463	  754.5	  443.8	 7475.0	...
5224464	  754.1	  443.3	 7473.0	...
5224465	  753.9	  442.7	 7473.0	...
5224466	  753.6	  442.8	 7476.0	...
5224467	  753.4	  442.8	 7478.0	...
5224468	  753.5	  442.4	 7479.0	...
5224469	  753.7	  442.0	 7477.0	...
5224470	  754.4	  441.6	 7477.0	...
5224471	  754.9	  441.6	 7480.0	...
5224472	  755.4	  441.7	 7483.0	...
5224473	  755.2	  442.0	 7486.0	...
5224474	  755.0	  442.2	 7488.0	...
5224475	  754.8	  442.0	 7489.0	...
5224476	  754.9	  441.6	 7490.0	...
5224477	  754.8	  440.9	 7490.0	...
5224478	  754.6	  440.7	 7490.0	...
5224479	  754.4	  440.5	 7491.0	...
5224480	  754.6	  440.3	 7493.0	...
5224481	  754.9	  440.1	 7496.0	...
5224482	  754.9	  439.3	 7498.0	...
5224483	  754.7	  438.6	 7493.0	...
5224484	  754.8	  438.1	 7486.0	...
5224485	  755.2	  438.1	 7478.0	...
5224486	  755.5	  438.0	 7476.0	...
5224487	  755.5	  438.5	 7477.0	...
5224488	  756.2	  439.2	 7480.0	...
5224489	  756.8	  439.7	 7483.0	...
5224490	  757.3	  439.5	 7484.0	...
5224491	  757.4	  439.3	 7486.0	...
5224492	  757.4	  439.2	 7488.0	...
5224493	  757.7	  439.1	 7489.0	...
5224494	  757.9	  438.9	 7489.0	...
5224495	  757.8	  438.7	 7489.0	...
5224496	  757.1	  438.8	 7493.0	...
5224497	  756.5	  439.0	 7496.0	...
5224498	  756.2	  438.6	 7499.0	...
5224499	  756.2	  438.0	 7498.0	...
5224500	  755.8	  437.5	 7498.0	...
5224501	  755.4	  437.6	 7500.0	...
5224502	  754.7	  437.7	 7502.0	...
5224503	  754.6	  437.7	 7497.0	...
5224504	  755.0	  437.6	 7491.0	...
5224505	  755.6	  437.5	 7484.0	...
5224506	  756.3	  437.4	 7483.0	...
5224507	  756.3	  437.6	 7485.0	...
5224508	  756.2	  437.5	 7489.0	...
5224509	  755.8	  437.4	 7491.0	...
5224510	  755.1	  437.5	 7490.0	...
5224511	  754.5	  437.9	 7494.0	...
5224512	  754.5	  438.3	 7498.0	...
5224513	  754.8	  438.3	 7503.0	...
5224514	  755.0	  438.3	 7503.0	...
5224515	  755.2	  438.2	 7504.0	...
5224516	  755.8	  438.2	 7505.0	...
5224517	  756.4	  438.1	 7505.0	...
5224518	  757.0	  437.9	 7504.0	...
5224519	  757.0	  437.8	 7507.0	...
5224520	  756.8	  437.6	 7512.0	...
5224521	  756.6	  437.8	 7513.0	...
5224522	  756.4	  438.0	 7511.0	...
5224523	  756.4	  438.3	 7507.0	...
5224524	  756.1	  438.6	 7505.0	...
5224525	  755.8	  438.8	 7505.0	...
5224526	  755.2	  438.9	 7505.0	...
5224527	  755.0	  439.2	 7506.0	...
5224528	  755.7	  439.3	 7510.0	...
5224529	  756.7	  439.2	 7513.0	...
5224530	  757.8	  438.9	 7516.0	...
5224531	  758.2	  438.7	 7514.0	...
5224532	  758.5	  438.6	 7514.0	...
5224533	  758.3	  438.8	 7516.0	...
5224534	  757.8	  439.0	 7519.0	...
5224535	  757.3	  439.3	 7520.0	...
5224536	  757.2	  439.4	 7519.0	...
5224537	  757.1	  439.5	 7517.0	...
5224538	  757.0	  439.3	 7517.0	...
5224539	  756.8	  438.9	 7517.0	...
5224540	  756.7	  438.3	 7518.0	...
5224541	  756.5	  438.2	 7518.0	...
5224542	  756.5	  438.5	 7518.0	...
5224543	  756.3	  438.8	 7519.0	...
5224544	  756.2	  439.1	 7519.0	...
5224545	  756.1	  439.0	 7518.0	...
5224546	  756.1	  438.4	 7520.0	...
5224547	  756.1	  437.8	 7524.0	...
5224548	  756.0	  437.1	 7527.0	...
5224549	  755.9	  437.5	 7527.0	...
5224550	  756.0	  437.8	 7526.0	...
5224551	  756.3	  438.1	 7524.0	...
5224552	  756.6	  438.4	 7521.0	...
5224553	  757.0	  438.6	 7520.0	...
5224554	  757.5	  438.4	 7523.0	...
5224555	  757.9	  437.8	 7528.0	...
5224556	  758.2	  437.6	 7531.0	...
5224557	  758.3	  438.1	 7529.0	...
5224558	  758.4	  438.7	 7526.0	...
5224559	  758.3	  439.0	 7523.0	...
5224560	  758.0	  439.1	 7520.0	...
5224561	  757.5	  439.2	 7519.0	...
5224562	  757.1	  439.6	 7521.0	...
5224563	  757.0	  439.9	 7524.0	...
5224564	  757.0	  439.9	 7528.0	...
5224565	  756.7	  439.5	 7529.0	...
5224566	  755.9	  439.2	 7530.0	...
5224567	  755.3	  439.4	 7531.0	...
5224568	  755.1	  439.6	 7531.0	...
5224569	  755.5	  439.8	 7531.0	...
5224570	  756.2	  439.7	 7529.0	...
5224571	  756.6	  439.6	 7529.0	...
5224572	  756.6	  439.7	 7530.0	...
5224573	  756.2	  439.8	 7534.0	...
5224574	  755.8	  439.7	 7539.0	...
5224575	  755.7	  439.5	 7544.0	...
5224576	  755.6	  439.3	 7546.0	...
5224577	  755.5	  439.3	 7548.0	...
5224578	  755.7	  439.3	 7548.0	...
5224579	  756.0	  439.4	 7549.0	...
5224580	  756.4	  439.5	 7552.0	...
5224581	  756.0	  439.6	 7553.0	...
5224582	  755.4	  439.6	 7553.0	...
5224583	  755.2	  439.4	 7558.0	...
5224584	  755.7	  439.2	 7563.0	...
5224585	  756.1	  438.9	 7560.0	...
5224586	  756.0	  438.6	 7551.0	...
5224587	  755.8	  438.3	 7542.0	...
5224588	  755.7	  438.9	 7541.0	...
5224589	  756.0	  439.7	 7541.0	...
5224590	  756.3	  440.4	 7544.0	...
5224591	  756.8	  440.3	 7547.0	...
5224592	  756.9	  440.2	 7548.0	...
5224593	  757.0	  439.9	 7552.0	...
5224594	  756.9	  439.6	 7556.0	...
5224595	  757.0	  440.2	 7558.0	...
5224596	  756.9	  441.2	 7555.0	...
5224597	  756.7	  441.5	 7553.0	...
5224598	  755.8	  440.9	 7551.0	...
5224599	  755.2	  440.3	 7550.0	...
5224600	  755.5	  440.3	 7548.0	...
5224601	  756.6	  441.5	 7545.0	...
EFIX R   5224414	5224601	188	  755.4	  440.3	   7499
SSACC R  5224602
5224602	  757.3	  443.3	 7543.0	...
5224603	  757.0	  445.3	 7543.0	...
5224604	  756.6	  447.1	 7542.0	...
5224605	  756.1	  449.5	 7541.0	...
5224606	  754.6	  451.8	 7540.0	...
5224607	  752.4	  454.2	 7541.0	...
5224608	  750.9	  457.9	 7542.0	...
5224609	  749.6	  461.9	 7544.0	...
5224610	  749.1	  466.8	 7547.0	...
5224611	  746.5	  470.1	 7552.0	...
5224612	  745.1	  474.1	 7556.0	...
5224613	  742.9	  478.8	 7558.0	...
5224614	  742.5	  483.2	 7557.0	...
5224615	  742.4	  486.9	 7562.0	...
5224616	  743.3	  489.9	 7573.0	...
5224617	  745.0	  494.7	 7583.0	...
5224618	  746.2	  499.4	 7588.0	...
5224619	  748.3	  503.4	 7590.0	...
5224620	  749.5	  506.0	 7589.0	...
5224621	  751.3	  509.2	 7587.0	...
ESACC R  5224602	5224621	20	  757.3	  443.3	  751.3	  509.2	   1.39	     88
SFIX R   5224622
5224622	  752.2	  511.1	 7586.0	...
5224623	  753.6	  512.6	 7588.0	...
5224624	  753.8	  513.1	 7590.0	...
5224625	  753.9	  514.0	 7586.0	...
5224626	  753.4	  514.5	 7581.0	...
5224627	  753.4	  515.0	 7576.0	...
5224628	  752.9	  515.1	 7578.0	...
5224629	  752.2	  514.8	 7580.0	...
5224630	  751.2	  514.4	 7583.0	...
5224631	  750.7	  513.9	 7582.0	...
5224632	  750.4	  514.0	 7581.0	...
5224633	  750.3	  514.1	 7581.0	...
5224634	  750.3	  514.0	 7582.0	...
5224635	  750.1	  513.7	 7583.0	...
5224636	  749.8	  513.7	 7583.0	...
5224637	  749.7	  513.8	 7583.0	...
5224638	  749.8	  513.7	 7583.0	...
5224639	  749.9	  513.3	 7583.0	...
5224640	  749.8	  512.2	 7584.0	...
5224641	  749.7	  511.4	 7586.0	...
5224642	  749.6	  510.6	 7588.0	...
5224643	  749.9	  510.7	 7590.0	...
5224644	  750.6	  510.7	 7590.0	...
5224645	  751.2	  510.6	 7590.0	...
5224646	  751.3	  510.8	 7590.0	...
5224647	  751.2	  510.7	 7588.0	...
5224648	  751.1	  510.6	 7587.0	...
5224649	  751.2	  510.4	 7587.0	...
5224650	  751.2	  510.6	 7586.0	...
5224651	  750.8	  510.8	 7584.0	...
5224652	  750.4	  511.1	 7587.0	...
5224653	  749.8	  511.4	 7592.0	...
5224654	  749.7	  511.7	 7595.0	...
5224655	  749.4	  512.0	 7593.0	...
5224656	  749.2	  512.0	 7591.0	...
5224657	  749.7	  511.8	 7591.0	...
5224658	  750.4	  511.6	 7596.0	...
5224659	  750.9	  511.7	 7600.0	...
5224660	  750.4	  511.9	 7604.0	...
5224661	  750.0	  512.2	 7604.0	...
5224662	  749.6	  512.3	 7603.0	...
5224663	  749.4	  512.4	 7601.0	...
5224664	  749.6	  512.2	 7599.0	...
5224665	  749.9	  512.0	 7601.0	...
5224666	  750.4	  511.7	 7605.0	...
5224667	  750.5	  511.7	 7608.0	...
5224668	  750.6	  511.5	 7609.0	...
5224669	  750.5	  511.3	 7609.0	...
5224670	  750.6	  511.5	 7609.0	...
5224671	  750.1	  512.2	 7608.0	...
5224672	  749.7	  513.0	 7608.0	...
5224673	  750.0	  512.9	 7607.0	...
5224674	  750.7	  512.5	 7609.0	...
5224675	  751.5	  512.1	 7611.0	...
5224676	  751.6	  512.0	 7613.0	...
5224677	  751.6	  511.6	 7612.0	...
5224678	  751.6	  511.4	 7610.0	...
5224679	  751.6	  511.5	 7608.0	...
5224680	  750.9	  511.6	 7612.0	...
5224681	  750.2	  511.6	 7618.0	...
5224682	  749.4	  511.7	 7625.0	...
5224683	  749.3	  511.6	 7625.0	...
5224684	  749.6	  511.5	 7626.0	...
5224685	  750.1	  511.4	 7626.0	...
5224686	  750.7	  511.3	 7626.0	...
5224687	  750.9	  511.2	 7624.0	...
5224688	  750.6	  511.0	 7620.0	...
5224689	  750.1	  510.8	 7618.0	...
5224690	  750.3	  510.3	 7615.0	...
5224691	  751.1	  510.2	 7615.0	...
5224692	  751.9	  510.4	 7614.0	...
5224693	  751.4	  510.9	 7613.0	...
5224694	  750.8	  511.3	 7616.0	...
5224695	  750.2	  511.4	 7619.0	...
5224696	  751.0	  511.4	 7621.0	...
5224697	  751.8	  511.3	 7620.0	...
5224698	  752.3	  511.1	 7622.0	...
5224699	  751.6	  511.0	 7626.0	...
5224700	  751.0	  510.9	 7624.0	...
5224701	  751.1	  510.8	 7618.0	...
5224702	  751.6	  510.7	 7612.0	...
5224703	  752.0	  510.7	 7613.0	...
5224704	  752.0	  511.1	 7613.0	...
5224705	  751.9	  511.4	 7613.0	...
5224706	  751.6	  511.8	 7612.0	...
5224707	  751.4	  511.8	 7611.0	...
5224708	  751.4	  511.9	 7614.0	...
5224709	  751.8	  511.8	 7619.0	...
5224710	  751.4	  512.0	 7623.0	...
5224711	  750.7	  512.1	 7623.0	...
5224712	  750.0	  512.5	 7622.0	...
5224713	  749.9	  512.8	 7623.0	...
5224714	  749.8	  512.7	 7624.0	...
5224715	  749.7	  512.5	 7626.0	...
5224716	  749.7	  512.2	 7625.0	...
5224717	  749.7	  512.2	 7624.0	...
5224718	  749.8	  512.4	 7623.0	...
5224719	  750.5	  512.5	 7621.0	...
5224720	  751.5	  512.6	 7623.0	...
5224721	  752.5	  512.2	 7626.0	...
5224722	  752.5	  512.1	 7629.0	...
5224723	  752.2	  511.8	 7631.0	...
5224724	  752.5	  511.6	 7631.0	...
5224725	  753.2	  511.6	 7630.0	...
5224726	  753.4	  511.8	 7632.0	...
5224727	  753.2	  512.1	 7633.0	...
5224728	  753.1	  512.5	 7630.0	...
5224729	  753.0	  512.9	 7624.0	...
5224730	  752.8	  513.0	 7622.0	...
5224731	  752.5	  512.8	 7627.0	...
5224732	  752.3	  512.4	 7632.0	...
5224733	  752.1	  512.0	 7634.0	...
5224734	  751.9	  511.8	 7633.0	...
5224735	  751.9	  511.8	 7629.0	...
5224736	  751.8	  511.9	 7625.0	...
5224737	  751.8	  511.9	 7622.0	...
5224738	  751.7	  512.3	 7625.0	...
5224739	  751.6	  512.7	 7628.0	...
5224740	  751.2	  513.1	 7631.0	...
5224741	  750.9	  513.2	 7631.0	...
5224742	  750.9	  513.1	 7628.0	...
5224743	  751.3	  512.9	 7625.0	...
5224744	  751.6	  513.7	 7624.0	...
5224745	  751.5	  514.6	 7624.0	...
5224746	  751.6	  515.0	 7624.0	...
5224747	  751.9	  514.4	 7627.0	...
5224748	  751.8	  513.9	 7631.0	...
5224749	  751.4	  513.9	 7634.0	...
5224750	  751.0	  514.1	 7637.0	...
5224751	  750.8	  514.1	 7639.0	...
5224752	  750.7	  514.4	 7640.0	...
5224753	  750.6	  514.7	 7637.0	...
5224754	  750.5	  515.0	 7631.0	...
5224755	  750.7	  514.9	 7624.0	...
5224756	  751.0	  514.5	 7621.0	...
5224757	  751.6	  514.1	 7624.0	...
5224758	  752.2	  514.1	 7628.0	...
5224759	  752.5	  514.1	 7633.0	...
5224760	  752.1	  514.2	 7635.0	...
5224761	  751.7	  514.3	 7634.0	...
5224762	  751.4	  514.3	 7631.0	...
5224763	  751.4	  514.4	 7628.0	...
5224764	  751.3	  514.3	 7622.0	...
5224765	  750.9	  514.3	 7617.0	...
5224766	  750.6	  514.2	 7611.0	...
5224767	  750.4	  514.3	 7611.0	...
5224768	  750.3	  513.7	 7610.0	...
5224769	  750.3	  513.2	 7611.0	...
5224770	  750.8	  513.1	 7617.0	...
5224771	  751.4	  513.5	 7622.0	...
5224772	  751.9	  513.9	 7626.0	...
5224773	  751.7	  514.0	 7627.0	...
5224774	  751.1	  514.6	 7628.0	...
5224775	  750.7	  515.0	 7630.0	...
5224776	  751.2	  515.1	 7629.0	...
5224777	  751.9	  513.5	 7627.0	...
5224778	  752.4	  512.0	 7626.0	...
5224779	  751.9	  511.4	 7625.0	...
5224780	  751.8	  512.0	 7624.0	...
5224781	  751.9	  512.6	 7623.0	...
5224782	  752.2	  512.4	 7622.0	...
5224783	  752.1	  512.2	 7621.0	...
5224784	  752.1	  511.9	 7620.0	...
5224785	  752.1	  511.8	 7620.0	...
5224786	  751.2	  512.0	 7621.0	...
5224787	  750.3	  512.2	 7622.0	...
5224788	  749.7	  512.4	 7622.0	...
5224789	  749.8	  512.4	 7621.0	...
5224790	  749.8	  512.4	 7619.0	...
5224791	  749.3	  512.5	 7617.0	...
5224792	  749.0	  512.9	 7617.0	...
5224793	  749.2	  513.1	 7618.0	...
5224794	  749.5	  513.0	 7620.0	...
5224795	  749.9	  512.5	 7622.0	...
5224796	  749.8	  511.5	 7622.0	...
5224797	  749.4	  511.0	 7619.0	...
5224798	  749.1	  510.6	 7617.0	...
5224799	  748.9	  510.6	 7615.0	...
5224800	  749.1	  510.4	 7614.0	...
5224801	  749.2	  510.1	 7614.0	...
5224802	  749.2	  509.9	 7616.0	...
5224803	  749.3	  510.1	 7618.0	...
5224804	  749.5	  510.4	 7618.0	...
5224805	  749.4	  510.1	 7617.0	...
5224806	  749.3	  509.5	 7616.0	...
5224807	  749.2	  509.4	 7616.0	...
5224808	  749.2	  509.8	 7617.0	...
5224809	  749.5	  510.3	 7619.0	...
5224810	  749.8	  511.0	 7620.0	...
5224811	  750.2	  511.7	 7620.0	...
5224812	  749.9	  512.3	 7619.0	...
5224813	  749.5	  512.4	 7619.0	...
5224814	  748.8	  511.6	 7619.0	...
5224815	  748.5	  511.0	 7618.0	...
5224816	  748.3	  510.4	 7619.0	...
5224817	  748.3	  510.7	 7620.0	...
5224818	  748.4	  510.2	 7619.0	...
5224819	  748.7	  509.7	 7616.0	...
5224820	  748.8	  509.2	 7614.0	...
5224821	  748.8	  509.2	 7614.0	...
5224822	  748.9	  510.0	 7613.0	...
5224823	  749.2	  510.8	 7612.0	...
5224824	  749.6	  511.8	 7611.0	...
5224825	  749.7	  512.0	 7611.0	...
5224826	  749.8	  512.2	 7613.0	...
5224827	  749.6	  512.3	 7615.0	...
5224828	  749.3	  512.1	 7618.0	...
5224829	  748.9	  511.1	 7618.0	...
5224830	  748.7	  510.0	 7618.0	...
5224831	  748.9	  510.1	 7615.0	...
5224832	  749.3	  511.0	 7612.0	...
5224833	  749.3	  512.0	 7608.0	...
5224834	  748.9	  511.9	 7608.0	...
5224835	  748.5	  511.7	 7609.0	...
5224836	  748.4	  510.9	 7611.0	...
5224837	  748.1	  510.3	 7612.0	...
5224838	  747.8	  510.0	 7613.0	...
5224839	  747.6	  510.2	 7611.0	...
5224840	  747.8	  510.2	 7608.0	...
5224841	  748.2	  510.1	 7604.0	...
5224842	  748.0	  510.2	 7604.0	...
5224843	  747.4	  510.4	 7603.0	...
5224844	  747.3	  510.7	 7606.0	...
5224845	  747.9	  510.9	 7609.0	...
5224846	  747.9	  511.2	 7611.0	...
5224847	  747.4	  511.4	 7611.0	...
5224848	  747.1	  511.7	 7610.0	...
5224849	  747.3	  511.0	 7608.0	...
5224850	  747.5	  510.2	 7607.0	...
5224851	  747.6	  509.8	 7605.0	...
5224852	  747.7	  510.1	 7607.0	...
5224853	  747.8	  510.8	 7611.0	...
5224854	  747.8	  511.4	 7615.0	...
5224855	  747.8	  511.9	 7616.0	...
5224856	  747.5	  512.7	 7615.0	...
5224857	  747.2	  513.4	 7616.0	...
5224858	  746.9	  513.6	 7616.0	...
5224859	  746.8	  513.0	 7616.0	...
5224860	  746.6	  512.5	 7611.0	...
5224861	  746.4	  512.5	 7606.0	...
5224862	  746.3	  512.6	 7603.0	...
5224863	  746.3	  512.7	 7603.0	...
5224864	  746.1	  512.6	 7602.0	...
5224865	  745.8	  511.8	 7602.0	...
5224866	  745.4	  511.0	 7601.0	...
5224867	  745.2	  510.4	 7602.0	...
5224868	  744.9	  510.5	 7601.0	...
5224869	  744.6	  511.7	 7599.0	...
5224870	  744.2	  512.9	 7601.0	...
5224871	  744.7	  514.1	 7605.0	...
5224872	  745.3	  514.0	 7605.0	...
5224873	  745.9	  514.0	 7602.0	...
5224874	  745.7	  514.0	 7599.0	...
5224875	  745.3	  514.0	 7599.0	...
5224876	  744.7	  514.0	 7599.0	...
5224877	  744.4	  513.8	 7600.0	...
5224878	  744.3	  513.6	 7600.0	...
5224879	  744.5	  513.6	 7600.0	...
5224880	  743.9	  513.9	 7598.0	...
5224881	  743.2	  513.8	 7596.0	...
5224882	  742.3	  513.3	 7593.0	...
[truncated: 4,233,608 more chars]
