# Supplementary material for: With an eye on uncertainty: Modelling pupillary responses to environmental volatility
Source: PLoS Comput Biol. 2019 Jul 5;15(7):e1007126. doi: 10.1371/journal.pcbi.1007126 (PMC6636765; doi:10.1371/journal.pcbi.1007126)
Supplement: S6 Data — Zip file containing the pupillometry data for participant 6. (ZIP) [file pcbi.1007126.s006.zip › P6/trial5.asc]

** CONVERTED FROM C:\Users\tparr\Documents\PVR\P6_1212\trial5.edf using edfapi 3.1 Win32 Nov 24 2009 on Tue Dec 12 10:58:13 2017
** DATE: Tue Dec 12 11:29:53 2017
** TYPE: EDF_FILE BINARY EVENT SAMPLE TAGGED
** VERSION: EYELINK II 1
** SOURCE: EYELINK CL
** EYELINK II CL v4.48 Nov 25 2009
** CAMERA: EyeLink CL Version 1.4 Sensor=BHA
** SERIAL NUMBER: CL1-AAD42
** CAMERA_CONFIG: AAD42140.SCD
**

MSG	4919345 RECCFG CR 1000 2 0 R
MSG	4919345 ELCLCFG MTABLER
MSG	4919345 GAZE_COORDS 0.00 0.00 1599.00 1199.00
MSG	4919345 THRESHOLDS R 122 230
MSG	4919345 ELCL_PROC CENTROID (3)
MSG	4919345 ELCL_PCR_PARAM 5 3.0
START	4919346 	RIGHT	SAMPLES	EVENTS
PRESCALER	1
VPRESCALER	1
PUPIL	AREA
EVENTS	GAZE	RIGHT	RATE	1000.00	TRACKING	CR	FILTER	2
SAMPLES	GAZE	RIGHT	RATE	1000.00	TRACKING	CR	FILTER	2
MSG	4919346 !MODE RECORD CR 1000 2 0 R
4919346	  711.4	  395.8	 7655.0	...
INPUT	4919346	127
4919347	  711.4	  396.1	 7651.0	...
4919348	  711.4	  396.0	 7649.0	...
4919349	  711.5	  395.9	 7649.0	...
4919350	  711.6	  395.9	 7650.0	...
4919351	  712.3	  395.9	 7653.0	...
4919352	  712.9	  395.9	 7657.0	...
SFIX R   4919353
4919353	  713.2	  395.5	 7660.0	...
4919354	  713.0	  395.0	 7659.0	...
4919355	  712.7	  394.3	 7659.0	...
4919356	  712.5	  393.9	 7659.0	...
4919357	  712.3	  394.0	 7659.0	...
4919358	  712.1	  394.3	 7660.0	...
4919359	  712.1	  394.6	 7660.0	...
4919360	  712.4	  394.7	 7660.0	...
4919361	  712.7	  394.8	 7660.0	...
4919362	  712.9	  395.0	 7661.0	...
4919363	  712.8	  395.2	 7662.0	...
4919364	  712.6	  394.8	 7662.0	...
4919365	  712.3	  394.4	 7663.0	...
4919366	  712.1	  394.0	 7664.0	...
4919367	  712.1	  394.0	 7665.0	...
4919368	  711.7	  394.2	 7665.0	...
4919369	  711.1	  394.4	 7663.0	...
4919370	  710.4	  394.6	 7662.0	...
4919371	  710.8	  394.4	 7660.0	...
4919372	  711.7	  394.3	 7660.0	...
4919373	  712.5	  394.1	 7660.0	...
4919374	  712.5	  394.2	 7660.0	...
4919375	  712.5	  394.3	 7659.0	...
4919376	  712.5	  394.2	 7657.0	...
4919377	  712.5	  394.5	 7656.0	...
4919378	  712.5	  394.8	 7656.0	...
4919379	  712.4	  395.1	 7657.0	...
4919380	  712.4	  395.0	 7657.0	...
4919381	  712.6	  394.9	 7658.0	...
4919382	  712.9	  394.9	 7659.0	...
4919383	  713.2	  395.0	 7659.0	...
4919384	  713.2	  395.2	 7658.0	...
4919385	  713.3	  395.3	 7658.0	...
4919386	  713.4	  395.0	 7658.0	...
4919387	  713.4	  394.8	 7659.0	...
4919388	  713.3	  394.5	 7658.0	...
4919389	  713.3	  394.5	 7657.0	...
4919390	  713.4	  394.4	 7656.0	...
4919391	  713.5	  394.3	 7655.0	...
4919392	  712.9	  394.3	 7655.0	...
4919393	  712.2	  394.6	 7655.0	...
4919394	  711.5	  395.1	 7655.0	...
4919395	  711.5	  395.5	 7655.0	...
4919396	  711.7	  395.7	 7652.0	...
4919397	  711.8	  395.6	 7650.0	...
4919398	  712.0	  395.5	 7646.0	...
4919399	  712.8	  395.1	 7646.0	...
4919400	  713.5	  395.0	 7646.0	...
4919401	  714.3	  394.9	 7647.0	...
4919402	  714.3	  395.2	 7650.0	...
4919403	  714.3	  395.3	 7651.0	...
4919404	  714.2	  395.5	 7652.0	...
4919405	  713.9	  395.6	 7652.0	...
4919406	  713.7	  395.6	 7652.0	...
4919407	  713.6	  395.3	 7652.0	...
4919408	  713.6	  395.0	 7653.0	...
4919409	  713.6	  394.8	 7653.0	...
4919410	  713.6	  394.7	 7651.0	...
4919411	  713.3	  394.8	 7648.0	...
4919412	  712.9	  395.0	 7646.0	...
4919413	  712.8	  395.0	 7646.0	...
4919414	  713.1	  395.0	 7647.0	...
4919415	  713.6	  395.0	 7647.0	...
4919416	  713.9	  395.0	 7647.0	...
4919417	  714.2	  395.0	 7647.0	...
4919418	  714.4	  394.9	 7647.0	...
4919419	  714.1	  395.0	 7645.0	...
4919420	  713.6	  394.9	 7644.0	...
4919421	  713.5	  394.8	 7643.0	...
4919422	  713.8	  394.8	 7642.0	...
4919423	  713.4	  395.3	 7642.0	...
4919424	  712.6	  395.7	 7642.0	...
4919425	  711.8	  395.6	 7641.0	...
4919426	  711.8	  395.2	 7641.0	...
4919427	  712.1	  394.9	 7640.0	...
4919428	  712.6	  395.2	 7638.0	...
4919429	  713.1	  395.6	 7636.0	...
4919430	  713.3	  395.8	 7635.0	...
4919431	  713.4	  395.8	 7634.0	...
4919432	  713.5	  395.9	 7633.0	...
4919433	  713.7	  395.9	 7633.0	...
4919434	  713.8	  395.9	 7633.0	...
4919435	  713.7	  395.9	 7636.0	...
4919436	  713.6	  395.7	 7639.0	...
4919437	  713.4	  395.5	 7636.0	...
4919438	  713.4	  395.5	 7632.0	...
4919439	  713.4	  396.1	 7627.0	...
4919440	  713.5	  396.6	 7625.0	...
4919441	  713.5	  397.0	 7623.0	...
4919442	  713.4	  396.8	 7623.0	...
4919443	  713.2	  396.6	 7625.0	...
4919444	  713.0	  396.2	 7627.0	...
4919445	  713.0	  396.0	 7627.0	...
4919446	  713.2	  396.2	 7625.0	...
4919447	  713.5	  396.9	 7623.0	...
4919448	  713.8	  397.6	 7620.0	...
4919449	  714.1	  397.9	 7620.0	...
4919450	  714.5	  397.7	 7620.0	...
4919451	  714.9	  397.7	 7619.0	...
4919452	  715.3	  397.7	 7617.0	...
4919453	  715.5	  397.5	 7613.0	...
4919454	  715.5	  397.2	 7610.0	...
4919455	  715.2	  396.9	 7606.0	...
4919456	  714.5	  396.9	 7603.0	...
4919457	  713.9	  397.0	 7603.0	...
4919458	  713.8	  397.0	 7604.0	...
4919459	  714.1	  397.1	 7606.0	...
4919460	  714.3	  397.2	 7606.0	...
4919461	  714.2	  397.2	 7604.0	...
4919462	  714.2	  397.7	 7603.0	...
4919463	  714.5	  398.0	 7603.0	...
4919464	  714.6	  398.2	 7605.0	...
4919465	  714.9	  397.9	 7607.0	...
4919466	  715.1	  397.8	 7605.0	...
4919467	  715.4	  397.7	 7602.0	...
4919468	  715.5	  397.6	 7598.0	...
4919469	  715.6	  397.9	 7598.0	...
4919470	  715.3	  398.3	 7597.0	...
4919471	  715.1	  398.8	 7597.0	...
4919472	  715.1	  398.9	 7599.0	...
4919473	  715.4	  399.0	 7601.0	...
4919474	  715.6	  399.1	 7601.0	...
4919475	  715.3	  399.2	 7597.0	...
4919476	  714.9	  399.7	 7590.0	...
4919477	  714.4	  400.1	 7585.0	...
4919478	  714.1	  400.1	 7582.0	...
4919479	  713.9	  399.7	 7580.0	...
4919480	  713.7	  399.1	 7579.0	...
4919481	  713.7	  398.9	 7579.0	...
4919482	  714.8	  398.5	 7581.0	...
4919483	  715.9	  398.5	 7581.0	...
4919484	  716.5	  398.6	 7581.0	...
4919485	  716.0	  398.9	 7579.0	...
4919486	  715.5	  399.1	 7579.0	...
4919487	  715.7	  399.0	 7580.0	...
4919488	  716.3	  398.6	 7581.0	...
4919489	  716.8	  398.1	 7578.0	...
4919490	  717.0	  397.8	 7576.0	...
4919491	  716.9	  397.8	 7573.0	...
4919492	  716.6	  397.8	 7573.0	...
4919493	  716.4	  397.4	 7573.0	...
4919494	  716.5	  397.0	 7574.0	...
4919495	  716.7	  396.9	 7574.0	...
4919496	  717.1	  397.2	 7574.0	...
4919497	  717.3	  397.6	 7575.0	...
4919498	  717.4	  397.5	 7575.0	...
4919499	  717.6	  397.4	 7573.0	...
4919500	  717.3	  397.4	 7569.0	...
4919501	  716.9	  397.5	 7565.0	...
4919502	  717.1	  397.6	 7562.0	...
4919503	  717.6	  397.5	 7561.0	...
4919504	  717.5	  397.5	 7560.0	...
4919505	  717.0	  397.7	 7560.0	...
4919506	  717.1	  398.0	 7560.0	...
4919507	  717.7	  398.4	 7559.0	...
4919508	  718.3	  398.8	 7558.0	...
4919509	  718.3	  399.1	 7557.0	...
4919510	  718.3	  399.1	 7557.0	...
4919511	  718.3	  399.1	 7557.0	...
4919512	  718.4	  399.3	 7558.0	...
4919513	  718.4	  399.5	 7558.0	...
4919514	  718.4	  399.7	 7559.0	...
4919515	  718.4	  399.6	 7560.0	...
4919516	  718.1	  399.5	 7556.0	...
4919517	  718.0	  399.4	 7550.0	...
4919518	  717.9	  399.4	 7544.0	...
4919519	  718.0	  399.6	 7543.0	...
4919520	  717.9	  400.1	 7543.0	...
4919521	  717.9	  400.5	 7543.0	...
4919522	  717.9	  400.6	 7542.0	...
4919523	  718.0	  400.6	 7541.0	...
4919524	  718.1	  400.5	 7541.0	...
4919525	  718.1	  400.4	 7539.0	...
4919526	  718.3	  400.2	 7538.0	...
4919527	  718.6	  400.3	 7537.0	...
4919528	  718.9	  400.8	 7538.0	...
4919529	  719.3	  401.3	 7539.0	...
4919530	  719.8	  401.4	 7540.0	...
4919531	  720.0	  401.3	 7539.0	...
4919532	  719.7	  401.3	 7534.0	...
4919533	  719.5	  401.4	 7530.0	...
4919534	  718.8	  401.7	 7525.0	...
4919535	  718.3	  402.5	 7522.0	...
4919536	  718.0	  403.2	 7520.0	...
4919537	  718.2	  403.6	 7521.0	...
4919538	  718.5	  403.3	 7524.0	...
4919539	  718.7	  403.0	 7526.0	...
4919540	  718.8	  403.0	 7525.0	...
4919541	  718.8	  402.7	 7522.0	...
4919542	  718.7	  402.4	 7519.0	...
4919543	  718.6	  402.0	 7516.0	...
4919544	  718.5	  401.8	 7514.0	...
4919545	  718.3	  401.7	 7512.0	...
4919546	  718.2	  401.8	 7509.0	...
4919547	  718.5	  401.8	 7506.0	...
4919548	  718.9	  401.5	 7507.0	...
4919549	  719.1	  401.2	 7508.0	...
4919550	  719.0	  401.0	 7505.0	...
4919551	  719.0	  401.2	 7500.0	...
4919552	  719.0	  401.5	 7495.0	...
4919553	  719.0	  402.0	 7494.0	...
4919554	  719.1	  402.5	 7495.0	...
4919555	  719.2	  402.9	 7495.0	...
4919556	  719.4	  403.0	 7495.0	...
4919557	  719.4	  403.1	 7496.0	...
4919558	  719.4	  403.1	 7497.0	...
4919559	  719.3	  403.5	 7497.0	...
4919560	  719.3	  404.0	 7496.0	...
4919561	  719.2	  404.5	 7495.0	...
4919562	  719.0	  404.7	 7494.0	...
4919563	  718.5	  404.8	 7494.0	...
4919564	  718.2	  404.8	 7494.0	...
4919565	  717.9	  404.7	 7490.0	...
4919566	  717.8	  404.6	 7485.0	...
4919567	  717.7	  405.0	 7480.0	...
4919568	  717.7	  405.6	 7479.0	...
4919569	  717.6	  406.1	 7481.0	...
4919570	  717.4	  406.3	 7484.0	...
4919571	  717.5	  406.4	 7487.0	...
4919572	  717.8	  406.4	 7487.0	...
4919573	  718.1	  406.3	 7487.0	...
4919574	  718.1	  406.1	 7486.0	...
4919575	  718.0	  406.1	 7483.0	...
4919576	  717.8	  405.9	 7481.0	...
4919577	  717.5	  405.6	 7479.0	...
4919578	  717.4	  405.2	 7479.0	...
4919579	  717.6	  405.8	 7480.0	...
4919580	  717.9	  406.5	 7482.0	...
4919581	  718.2	  407.0	 7484.0	...
4919582	  718.6	  406.8	 7486.0	...
4919583	  718.7	  406.7	 7487.0	...
4919584	  718.8	  406.8	 7487.0	...
4919585	  718.7	  407.0	 7486.0	...
4919586	  718.7	  407.3	 7484.0	...
4919587	  718.7	  407.4	 7482.0	...
4919588	  718.7	  407.3	 7482.0	...
4919589	  718.8	  407.3	 7482.0	...
4919590	  718.8	  407.3	 7483.0	...
4919591	  718.6	  407.4	 7483.0	...
4919592	  718.3	  407.4	 7482.0	...
4919593	  718.0	  407.5	 7480.0	...
4919594	  717.9	  407.5	 7476.0	...
4919595	  718.0	  407.2	 7475.0	...
4919596	  718.1	  406.8	 7473.0	...
4919597	  718.3	  406.9	 7474.0	...
4919598	  718.4	  407.4	 7473.0	...
4919599	  718.3	  407.9	 7473.0	...
4919600	  718.0	  408.0	 7472.0	...
4919601	  717.8	  408.0	 7472.0	...
4919602	  717.6	  408.0	 7472.0	...
4919603	  717.5	  407.8	 7472.0	...
4919604	  717.4	  407.7	 7467.0	...
4919605	  717.5	  407.4	 7463.0	...
4919606	  717.7	  407.0	 7459.0	...
4919607	  718.1	  406.5	 7459.0	...
4919608	  718.3	  406.4	 7459.0	...
4919609	  718.5	  406.6	 7457.0	...
4919610	  718.5	  407.0	 7455.0	...
4919611	  718.9	  406.6	 7454.0	...
4919612	  719.2	  406.1	 7454.0	...
4919613	  719.5	  405.6	 7454.0	...
4919614	  719.4	  405.5	 7454.0	...
4919615	  719.4	  405.4	 7454.0	...
4919616	  719.6	  405.7	 7453.0	...
4919617	  720.0	  406.0	 7453.0	...
4919618	  720.3	  406.3	 7453.0	...
4919619	  720.1	  406.1	 7450.0	...
4919620	  719.7	  405.8	 7447.0	...
4919621	  719.3	  405.7	 7442.0	...
4919622	  719.1	  405.5	 7440.0	...
4919623	  718.9	  405.4	 7437.0	...
4919624	  719.0	  405.3	 7436.0	...
4919625	  719.5	  405.4	 7437.0	...
4919626	  719.9	  405.4	 7437.0	...
4919627	  720.1	  405.3	 7436.0	...
4919628	  719.9	  405.3	 7433.0	...
4919629	  719.7	  405.3	 7431.0	...
4919630	  719.3	  405.5	 7431.0	...
4919631	  719.0	  405.6	 7432.0	...
4919632	  719.0	  405.7	 7432.0	...
4919633	  719.1	  405.7	 7433.0	...
4919634	  719.2	  405.6	 7434.0	...
4919635	  719.2	  405.5	 7437.0	...
4919636	  719.2	  405.4	 7440.0	...
4919637	  719.2	  405.7	 7442.0	...
4919638	  719.2	  406.0	 7442.0	...
4919639	  719.2	  406.4	 7443.0	...
4919640	  719.5	  406.4	 7442.0	...
4919641	  719.7	  406.1	 7441.0	...
4919642	  719.7	  405.7	 7439.0	...
4919643	  719.6	  405.5	 7438.0	...
4919644	  719.4	  405.5	 7438.0	...
4919645	  719.4	  405.4	 7437.0	...
4919646	  719.4	  405.1	 7436.0	...
4919647	  719.3	  405.1	 7434.0	...
4919648	  719.1	  405.4	 7431.0	...
4919649	  719.0	  405.9	 7428.0	...
4919650	  719.1	  406.3	 7426.0	...
4919651	  719.2	  406.6	 7425.0	...
4919652	  719.3	  407.2	 7424.0	...
4919653	  719.2	  407.8	 7425.0	...
4919654	  719.2	  408.2	 7425.0	...
4919655	  718.9	  408.3	 7421.0	...
4919656	  718.6	  408.5	 7415.0	...
4919657	  718.4	  408.6	 7409.0	...
4919658	  718.6	  409.2	 7409.0	...
4919659	  718.6	  409.8	 7408.0	...
4919660	  718.6	  410.9	 7409.0	...
EFIX R   4919353	4919660	308	  716.3	  400.4	   7554
SSACC R  4919661
4919661	  718.6	  411.9	 7405.0	...
4919662	  718.6	  412.8	 7400.0	...
4919663	  718.5	  413.5	 7396.0	...
4919664	  718.3	  413.9	 7396.0	...
4919665	  718.1	  414.2	 7392.0	...
4919666	  718.0	  414.7	 7386.0	...
4919667	  718.2	  415.0	 7378.0	...
4919668	  718.6	  415.2	 7374.0	...
4919669	  722.0	  401.1	 7400.0	...
4919670	  725.6	  387.7	 7430.0	...
4919671	  729.1	  374.9	 7459.0	...
4919672	  729.5	  377.6	 7447.0	...
4919673	  730.1	  387.0	 7413.0	...
4919674	  731.7	  402.9	 7358.0	...
4919675	  734.2	  426.7	 7287.0	...
4919676	  735.9	  456.4	 7200.0	...
4919677	  738.2	  492.2	 7087.0	...
4919678	  739.7	  534.2	 6951.0	...
4919679	  741.5	  579.6	 6804.0	...
4919680	  742.9	  629.4	 6650.0	...
4919681	  744.3	  684.0	 6482.0	...
4919682	  746.0	  742.9	 6297.0	...
4919683	  747.1	  806.8	 6097.0	...
4919684	  749.5	  872.6	 5896.0	...
4919685	  752.7	  943.8	 5678.0	...
4919686	  759.2	 1017.0	 5457.0	...
4919687	  765.8	 1096.1	 5222.0	...
4919688	  773.7	 1176.5	 4993.0	...
4919689	  781.4	 1262.6	 4749.0	...
4919690	  791.6	 1349.5	 4503.0	...
4919691	  799.9	 1443.3	 4238.0	...
4919692	  807.0	 1538.2	 3971.0	...
4919693	  812.2	 1638.3	 3695.0	...
4919694	  817.1	 1738.7	 3414.0	...
4919695	  823.4	 1848.5	 3120.0	...
4919696	  829.3	 1965.7	 2828.0	...
4919697	  834.4	 2048.7	 2638.0	...
4919698	  835.9	 2091.1	 2548.0	...
4919699	  835.9	 2091.1	 2548.0	...
SBLINK R 4919700
4919700	   .	   .	    0.0	...
4919701	   .	   .	    0.0	...
4919702	   .	   .	    0.0	...
4919703	   .	   .	    0.0	...
4919704	   .	   .	    0.0	...
4919705	   .	   .	    0.0	...
4919706	   .	   .	    0.0	...
4919707	   .	   .	    0.0	...
4919708	   .	   .	    0.0	...
4919709	   .	   .	    0.0	...
4919710	   .	   .	    0.0	...
4919711	   .	   .	    0.0	...
4919712	   .	   .	    0.0	...
4919713	   .	   .	    0.0	...
4919714	   .	   .	    0.0	...
4919715	   .	   .	    0.0	...
4919716	   .	   .	    0.0	...
4919717	   .	   .	    0.0	...
4919718	   .	   .	    0.0	...
4919719	   .	   .	    0.0	...
4919720	   .	   .	    0.0	...
4919721	   .	   .	    0.0	...
4919722	   .	   .	    0.0	...
4919723	   .	   .	    0.0	...
4919724	   .	   .	    0.0	...
4919725	   .	   .	    0.0	...
4919726	   .	   .	    0.0	...
4919727	   .	   .	    0.0	...
4919728	   .	   .	    0.0	...
4919729	   .	   .	    0.0	...
4919730	   .	   .	    0.0	...
4919731	   .	   .	    0.0	...
4919732	   .	   .	    0.0	...
4919733	   .	   .	    0.0	...
4919734	   .	   .	    0.0	...
4919735	   .	   .	    0.0	...
4919736	   .	   .	    0.0	...
4919737	   .	   .	    0.0	...
4919738	   .	   .	    0.0	...
4919739	   .	   .	    0.0	...
4919740	   .	   .	    0.0	...
4919741	   .	   .	    0.0	...
4919742	   .	   .	    0.0	...
4919743	   .	   .	    0.0	...
4919744	   .	   .	    0.0	...
4919745	   .	   .	    0.0	...
4919746	   .	   .	    0.0	...
4919747	   .	   .	    0.0	...
4919748	   .	   .	    0.0	...
4919749	   .	   .	    0.0	...
4919750	   .	   .	    0.0	...
4919751	   .	   .	    0.0	...
4919752	   .	   .	    0.0	...
4919753	   .	   .	    0.0	...
4919754	   .	   .	    0.0	...
4919755	   .	   .	    0.0	...
4919756	   .	   .	    0.0	...
4919757	   .	   .	    0.0	...
4919758	   .	   .	    0.0	...
4919759	   .	   .	    0.0	...
4919760	   .	   .	    0.0	...
4919761	   .	   .	    0.0	...
4919762	   .	   .	    0.0	...
4919763	   .	   .	    0.0	...
4919764	   .	   .	    0.0	...
4919765	   .	   .	    0.0	...
4919766	   .	   .	    0.0	...
4919767	   .	   .	    0.0	...
4919768	   .	   .	    0.0	...
4919769	   .	   .	    0.0	...
4919770	   .	   .	    0.0	...
4919771	   .	   .	    0.0	...
4919772	   .	   .	    0.0	...
4919773	   .	   .	    0.0	...
4919774	   .	   .	    0.0	...
4919775	   .	   .	    0.0	...
4919776	   .	   .	    0.0	...
4919777	   .	   .	    0.0	...
4919778	   .	   .	    0.0	...
4919779	   .	   .	    0.0	...
4919780	   .	   .	    0.0	...
4919781	   .	   .	    0.0	...
4919782	   .	   .	    0.0	...
4919783	   .	   .	    0.0	...
4919784	   .	   .	    0.0	...
4919785	   .	   .	    0.0	...
4919786	   .	   .	    0.0	...
EBLINK R 4919700	4919786	87
4919787	  820.3	 2225.5	 2396.0	...
4919788	  820.3	 2225.5	 2396.0	...
4919789	  820.5	 2210.5	 2426.0	...
4919790	  821.0	 2178.2	 2487.0	...
4919791	  822.9	 2128.9	 2584.0	...
4919792	  824.2	 2078.6	 2687.0	...
4919793	  825.3	 2032.0	 2790.0	...
4919794	  836.3	 1982.2	 2904.0	...
4919795	  849.0	 1931.1	 3024.0	...
4919796	  861.6	 1877.5	 3156.0	...
4919797	  862.7	 1829.6	 3271.0	...
4919798	  861.8	 1785.0	 3384.0	...
4919799	  853.2	 1744.9	 3492.0	...
4919800	  845.1	 1705.2	 3601.0	...
4919801	  837.6	 1666.1	 3700.0	...
4919802	  837.5	 1625.4	 3800.0	...
4919803	  837.4	 1584.9	 3900.0	...
4919804	  837.3	 1545.4	 3999.0	...
4919805	  837.0	 1506.6	 4090.0	...
4919806	  836.5	 1469.1	 4181.0	...
4919807	  835.9	 1433.5	 4274.0	...
4919808	  835.2	 1397.4	 4372.0	...
4919809	  834.5	 1363.0	 4464.0	...
4919810	  833.7	 1329.1	 4555.0	...
4919811	  832.9	 1297.5	 4645.0	...
4919812	  830.7	 1266.4	 4735.0	...
4919813	  828.5	 1236.0	 4823.0	...
4919814	  824.5	 1207.4	 4902.0	...
4919815	  821.8	 1179.6	 4982.0	...
4919816	  817.8	 1153.9	 5050.0	...
4919817	  814.8	 1128.3	 5119.0	...
4919818	  811.8	 1104.8	 5181.0	...
4919819	  808.4	 1081.0	 5250.0	...
4919820	  804.9	 1058.3	 5308.0	...
4919821	  800.2	 1036.4	 5368.0	...
4919822	  797.2	 1015.2	 5430.0	...
4919823	  794.8	  997.8	 5486.0	...
4919824	  792.8	  977.9	 5544.0	...
4919825	  789.3	  961.7	 5590.0	...
4919826	  784.4	  940.8	 5651.0	...
4919827	  781.3	  924.9	 5703.0	...
4919828	  779.5	  903.4	 5765.0	...
4919829	  775.8	  887.6	 5819.0	...
4919830	  770.8	  869.7	 5878.0	...
4919831	  766.2	  855.1	 5924.0	...
4919832	  765.5	  838.6	 5976.0	...
4919833	  764.5	  821.1	 6030.0	...
4919834	  763.4	  804.8	 6084.0	...
4919835	  762.1	  787.9	 6131.0	...
4919836	  762.4	  772.8	 6173.0	...
4919837	  763.4	  757.3	 6222.0	...
4919838	  764.3	  742.0	 6272.0	...
4919839	  764.2	  726.5	 6321.0	...
4919840	  763.4	  711.8	 6370.0	...
4919841	  762.6	  698.0	 6416.0	...
4919842	  761.7	  685.4	 6460.0	...
4919843	  761.3	  673.4	 6496.0	...
4919844	  761.9	  661.5	 6534.0	...
4919845	  762.7	  649.3	 6571.0	...
4919846	  763.6	  637.1	 6611.0	...
4919847	  763.6	  624.6	 6649.0	...
4919848	  762.8	  614.2	 6682.0	...
4919849	  761.7	  604.3	 6717.0	...
4919850	  760.5	  594.6	 6750.0	...
4919851	  759.6	  584.9	 6782.0	...
4919852	  758.6	  575.9	 6810.0	...
4919853	  758.2	  567.9	 6835.0	...
4919854	  757.8	  558.4	 6864.0	...
4919855	  757.4	  549.1	 6892.0	...
4919856	  757.1	  539.6	 6924.0	...
4919857	  756.9	  531.3	 6950.0	...
4919858	  756.8	  523.7	 6969.0	...
4919859	  756.0	  516.3	 6994.0	...
4919860	  755.2	  508.3	 7016.0	...
4919861	  754.7	  499.4	 7047.0	...
4919862	  753.9	  490.3	 7071.0	...
4919863	  752.8	  481.8	 7100.0	...
4919864	  751.5	  475.1	 7119.0	...
4919865	  750.5	  468.0	 7141.0	...
4919866	  750.3	  461.5	 7154.0	...
4919867	  750.1	  453.7	 7179.0	...
4919868	  749.9	  447.1	 7199.0	...
4919869	  748.6	  441.1	 7222.0	...
4919870	  746.6	  437.0	 7232.0	...
4919871	  744.6	  432.5	 7245.0	...
4919872	  743.5	  428.7	 7256.0	...
4919873	  743.4	  423.7	 7272.0	...
4919874	  743.1	  417.8	 7289.0	...
ESACC R  4919661	4919874	214	  718.6	  411.9	  743.1	  417.8	   0.53	   1555
SFIX R   4919875
4919875	  742.1	  413.0	 7305.0	...
4919876	  740.0	  408.7	 7316.0	...
4919877	  738.4	  407.2	 7319.0	...
4919878	  737.4	  404.1	 7327.0	...
4919879	  736.9	  400.1	 7336.0	...
4919880	  735.3	  396.9	 7344.0	...
4919881	  733.9	  395.0	 7351.0	...
4919882	  733.6	  391.0	 7366.0	...
4919883	  734.5	  386.9	 7381.0	...
4919884	  735.6	  382.7	 7395.0	...
4919885	  735.8	  382.4	 7399.0	...
4919886	  736.5	  380.4	 7408.0	...
4919887	  737.0	  377.4	 7413.0	...
4919888	  737.6	  374.7	 7419.0	...
4919889	  738.1	  373.6	 7422.0	...
4919890	  738.7	  373.8	 7423.0	...
4919891	  738.9	  374.1	 7423.0	...
4919892	  738.4	  371.8	 7423.0	...
4919893	  737.8	  369.2	 7423.0	...
4919894	  737.4	  366.6	 7427.0	...
4919895	  737.6	  366.5	 7432.0	...
4919896	  737.8	  366.5	 7436.0	...
4919897	  738.3	  365.3	 7435.0	...
4919898	  738.4	  364.1	 7433.0	...
4919899	  738.8	  365.0	 7433.0	...
4919900	  739.0	  367.1	 7433.0	...
4919901	  739.3	  369.2	 7434.0	...
4919902	  739.3	  371.1	 7433.0	...
4919903	  739.2	  373.1	 7431.0	...
4919904	  738.8	  375.0	 7429.0	...
4919905	  738.1	  375.0	 7427.0	...
4919906	  738.0	  374.9	 7427.0	...
4919907	  738.2	  373.3	 7432.0	...
4919908	  738.9	  369.5	 7440.0	...
4919909	  739.1	  365.8	 7448.0	...
4919910	  739.1	  365.5	 7449.0	...
EFIX R   4919875	4919910	36	  737.8	  378.8	   7405
SSACC R  4919911
4919911	  738.8	  367.5	 7449.0	...
4919912	  738.1	  369.4	 7448.0	...
4919913	  737.9	  369.4	 7442.0	...
4919914	  738.0	  369.4	 7434.0	...
4919915	  736.6	  371.0	 7425.0	...
4919916	  734.8	  372.5	 7423.0	...
4919917	  733.3	  373.2	 7422.0	...
4919918	  733.6	  372.2	 7416.0	...
4919919	  730.1	  386.1	 7379.0	...
4919920	  726.3	  402.2	 7341.0	...
4919921	  722.6	  418.8	 7311.0	...
4919922	  722.8	  420.3	 7313.0	...
4919923	  722.6	  421.9	 7310.0	...
4919924	  722.4	  423.0	 7305.0	...
4919925	  722.2	  424.0	 7300.0	...
4919926	  722.3	  424.7	 7299.0	...
4919927	  722.4	  425.3	 7297.0	...
ESACC R  4919911	4919927	17	  738.8	  367.5	  722.4	  425.3	   1.26	    138
SFIX R   4919928
4919928	  722.4	  426.0	 7296.0	...
4919929	  722.2	  426.1	 7295.0	...
4919930	  722.0	  426.7	 7295.0	...
4919931	  722.1	  427.2	 7295.0	...
4919932	  722.2	  427.7	 7293.0	...
4919933	  722.3	  427.9	 7293.0	...
4919934	  722.6	  428.3	 7292.0	...
4919935	  723.1	  428.6	 7291.0	...
4919936	  723.3	  428.5	 7289.0	...
4919937	  723.1	  428.4	 7288.0	...
4919938	  722.8	  428.3	 7288.0	...
4919939	  722.8	  428.4	 7288.0	...
4919940	  722.4	  428.3	 7288.0	...
4919941	  722.1	  428.2	 7287.0	...
4919942	  721.7	  428.1	 7286.0	...
4919943	  721.8	  428.1	 7285.0	...
4919944	  722.0	  428.4	 7285.0	...
4919945	  722.3	  428.7	 7285.0	...
4919946	  722.2	  428.9	 7284.0	...
4919947	  722.1	  428.6	 7285.0	...
4919948	  722.0	  428.4	 7286.0	...
4919949	  722.0	  428.3	 7286.0	...
4919950	  721.8	  428.4	 7286.0	...
4919951	  721.7	  428.3	 7286.0	...
4919952	  721.7	  428.1	 7286.0	...
4919953	  721.7	  428.0	 7285.0	...
4919954	  721.8	  428.1	 7284.0	...
4919955	  721.7	  427.8	 7283.0	...
4919956	  721.5	  427.4	 7283.0	...
4919957	  721.4	  426.9	 7284.0	...
4919958	  721.7	  426.7	 7286.0	...
4919959	  722.0	  426.8	 7291.0	...
4919960	  722.3	  427.1	 7295.0	...
4919961	  722.2	  427.4	 7297.0	...
4919962	  722.7	  427.4	 7296.0	...
4919963	  723.2	  427.5	 7294.0	...
4919964	  723.6	  427.7	 7293.0	...
4919965	  723.5	  427.9	 7292.0	...
4919966	  723.3	  428.1	 7291.0	...
4919967	  723.4	  428.3	 7291.0	...
4919968	  723.6	  428.5	 7291.0	...
4919969	  723.8	  428.6	 7291.0	...
4919970	  723.7	  428.5	 7289.0	...
4919971	  723.7	  428.5	 7287.0	...
4919972	  723.7	  428.2	 7288.0	...
4919973	  723.5	  427.9	 7291.0	...
4919974	  723.4	  427.6	 7294.0	...
4919975	  723.3	  427.4	 7294.0	...
4919976	  723.5	  427.4	 7298.0	...
4919977	  723.5	  427.1	 7302.0	...
4919978	  723.3	  426.9	 7305.0	...
4919979	  723.1	  427.0	 7303.0	...
4919980	  723.1	  427.6	 7301.0	...
4919981	  723.3	  428.3	 7300.0	...
4919982	  723.5	  428.7	 7300.0	...
4919983	  723.6	  428.7	 7300.0	...
4919984	  723.6	  428.7	 7300.0	...
4919985	  723.7	  428.9	 7299.0	...
4919986	  723.3	  429.1	 7299.0	...
4919987	  722.9	  429.3	 7299.0	...
4919988	  722.5	  429.2	 7301.0	...
4919989	  722.6	  429.0	 7304.0	...
4919990	  722.6	  428.7	 7306.0	...
4919991	  722.7	  428.6	 7307.0	...
4919992	  722.6	  428.3	 7306.0	...
4919993	  722.6	  427.8	 7304.0	...
4919994	  722.7	  427.3	 7306.0	...
4919995	  722.8	  427.3	 7310.0	...
4919996	  723.2	  427.5	 7313.0	...
4919997	  723.3	  427.7	 7314.0	...
4919998	  723.5	  427.6	 7314.0	...
4919999	  723.5	  427.4	 7314.0	...
4920000	  722.9	  427.3	 7311.0	...
4920001	  722.3	  427.3	 7308.0	...
4920002	  721.7	  427.4	 7305.0	...
4920003	  721.7	  427.5	 7306.0	...
4920004	  721.8	  427.6	 7307.0	...
4920005	  722.2	  427.7	 7307.0	...
4920006	  722.7	  427.7	 7308.0	...
4920007	  723.2	  427.7	 7307.0	...
4920008	  723.2	  427.6	 7307.0	...
4920009	  723.3	  427.3	 7306.0	...
4920010	  723.4	  426.9	 7305.0	...
4920011	  723.4	  426.3	 7305.0	...
4920012	  723.3	  425.9	 7306.0	...
4920013	  723.0	  425.5	 7303.0	...
4920014	  722.9	  425.1	 7300.0	...
4920015	  722.9	  424.8	 7297.0	...
4920016	  722.9	  424.7	 7297.0	...
4920017	  723.0	  424.9	 7298.0	...
4920018	  722.9	  425.3	 7300.0	...
4920019	  722.7	  425.6	 7302.0	...
4920020	  722.6	  425.8	 7304.0	...
4920021	  722.5	  425.5	 7305.0	...
4920022	  722.4	  425.1	 7306.0	...
4920023	  722.4	  424.9	 7308.0	...
4920024	  723.1	  425.1	 7309.0	...
4920025	  723.8	  425.3	 7309.0	...
4920026	  724.1	  425.5	 7310.0	...
4920027	  723.6	  425.5	 7311.0	...
4920028	  723.2	  425.4	 7313.0	...
4920029	  723.1	  425.2	 7313.0	...
4920030	  723.1	  425.2	 7314.0	...
4920031	  723.2	  425.5	 7312.0	...
4920032	  723.3	  425.8	 7310.0	...
4920033	  723.4	  426.1	 7308.0	...
4920034	  723.5	  426.2	 7309.0	...
4920035	  723.6	  426.3	 7309.0	...
4920036	  723.7	  426.3	 7309.0	...
4920037	  723.7	  425.8	 7309.0	...
4920038	  723.7	  425.4	 7308.0	...
4920039	  723.7	  425.0	 7309.0	...
4920040	  724.0	  424.9	 7311.0	...
4920041	  724.2	  424.9	 7312.0	...
4920042	  724.5	  424.9	 7312.0	...
4920043	  724.6	  425.0	 7312.0	...
4920044	  724.6	  424.8	 7314.0	...
4920045	  724.3	  424.5	 7316.0	...
4920046	  723.9	  424.6	 7317.0	...
4920047	  724.1	  424.9	 7317.0	...
4920048	  724.7	  425.2	 7317.0	...
4920049	  725.3	  425.1	 7315.0	...
4920050	  725.5	  424.7	 7314.0	...
4920051	  725.6	  424.3	 7313.0	...
4920052	  725.1	  424.2	 7315.0	...
4920053	  724.5	  424.6	 7316.0	...
4920054	  724.2	  424.9	 7316.0	...
4920055	  724.5	  424.9	 7314.0	...
4920056	  725.0	  424.9	 7312.0	...
4920057	  725.4	  425.0	 7313.0	...
4920058	  725.3	  425.1	 7313.0	...
4920059	  725.2	  425.3	 7313.0	...
4920060	  725.0	  425.5	 7313.0	...
4920061	  725.0	  425.7	 7313.0	...
4920062	  725.1	  425.9	 7315.0	...
4920063	  725.1	  426.2	 7317.0	...
4920064	  724.8	  426.6	 7317.0	...
4920065	  724.5	  426.7	 7315.0	...
4920066	  724.1	  426.4	 7312.0	...
4920067	  723.9	  425.9	 7311.0	...
4920068	  723.9	  425.2	 7316.0	...
4920069	  724.3	  424.7	 7321.0	...
4920070	  724.6	  424.6	 7326.0	...
4920071	  724.8	  424.8	 7321.0	...
4920072	  724.9	  425.1	 7317.0	...
4920073	  725.0	  425.1	 7314.0	...
4920074	  725.1	  425.0	 7315.0	...
4920075	  725.4	  424.7	 7316.0	...
4920076	  725.8	  424.6	 7316.0	...
4920077	  726.2	  424.6	 7319.0	...
4920078	  726.2	  424.7	 7321.0	...
4920079	  726.0	  424.7	 7324.0	...
4920080	  725.7	  424.8	 7324.0	...
4920081	  725.8	  424.9	 7326.0	...
4920082	  726.2	  424.8	 7328.0	...
4920083	  726.5	  424.5	 7329.0	...
4920084	  726.5	  424.3	 7329.0	...
4920085	  726.4	  424.3	 7329.0	...
4920086	  726.3	  424.2	 7330.0	...
4920087	  726.2	  424.1	 7332.0	...
4920088	  726.1	  423.9	 7333.0	...
4920089	  726.1	  424.1	 7331.0	...
4920090	  726.3	  424.1	 7328.0	...
4920091	  726.5	  423.9	 7329.0	...
4920092	  726.5	  423.4	 7333.0	...
4920093	  726.2	  423.2	 7337.0	...
4920094	  726.5	  423.1	 7338.0	...
4920095	  727.0	  422.9	 7338.0	...
4920096	  727.5	  423.4	 7339.0	...
4920097	  727.6	  424.1	 7339.0	...
4920098	  727.6	  424.5	 7338.0	...
4920099	  727.6	  424.3	 7338.0	...
4920100	  727.3	  424.2	 7338.0	...
4920101	  727.0	  423.9	 7337.0	...
4920102	  726.7	  423.3	 7340.0	...
4920103	  726.6	  422.8	 7342.0	...
4920104	  726.4	  422.6	 7345.0	...
4920105	  726.3	  422.7	 7345.0	...
4920106	  726.3	  422.6	 7345.0	...
4920107	  726.2	  422.1	 7349.0	...
4920108	  725.8	  421.7	 7352.0	...
4920109	  725.4	  421.3	 7354.0	...
4920110	  725.0	  421.3	 7353.0	...
4920111	  725.0	  421.3	 7352.0	...
4920112	  725.0	  421.6	 7351.0	...
4920113	  725.0	  422.0	 7351.0	...
4920114	  725.0	  422.4	 7351.0	...
4920115	  725.0	  422.4	 7354.0	...
4920116	  725.3	  421.8	 7357.0	...
4920117	  725.6	  420.9	 7364.0	...
4920118	  725.7	  420.1	 7369.0	...
4920119	  725.5	  420.2	 7370.0	...
4920120	  725.6	  420.5	 7367.0	...
4920121	  726.0	  421.0	 7365.0	...
4920122	  726.0	  421.1	 7366.0	...
4920123	  725.8	  420.9	 7367.0	...
4920124	  725.2	  420.6	 7366.0	...
4920125	  724.9	  420.1	 7366.0	...
4920126	  724.7	  420.0	 7366.0	...
4920127	  724.6	  419.9	 7366.0	...
4920128	  724.8	  419.9	 7366.0	...
4920129	  725.0	  419.6	 7367.0	...
4920130	  724.9	  419.4	 7369.0	...
4920131	  724.5	  419.2	 7370.0	...
4920132	  724.2	  419.5	 7369.0	...
4920133	  724.3	  419.7	 7369.0	...
4920134	  724.3	  419.6	 7370.0	...
4920135	  724.3	  419.2	 7370.0	...
4920136	  724.3	  418.8	 7370.0	...
4920137	  724.4	  418.7	 7372.0	...
4920138	  724.7	  418.7	 7374.0	...
4920139	  724.9	  418.9	 7377.0	...
4920140	  724.5	  419.1	 7376.0	...
4920141	  724.0	  419.3	 7376.0	...
4920142	  723.7	  419.4	 7376.0	...
4920143	  724.0	  419.3	 7376.0	...
4920144	  724.1	  419.4	 7376.0	...
4920145	  723.9	  419.7	 7377.0	...
4920146	  723.7	  420.0	 7378.0	...
4920147	  723.0	  419.7	 7378.0	...
4920148	  722.3	  419.3	 7379.0	...
4920149	  722.0	  419.0	 7381.0	...
4920150	  722.4	  419.0	 7383.0	...
4920151	  722.7	  419.0	 7384.0	...
4920152	  722.6	  418.9	 7384.0	...
4920153	  722.1	  419.0	 7383.0	...
4920154	  721.8	  419.1	 7382.0	...
4920155	  721.4	  419.0	 7381.0	...
4920156	  721.2	  418.9	 7381.0	...
4920157	  721.2	  419.8	 7381.0	...
4920158	  721.0	  420.9	 7381.0	...
4920159	  720.8	  422.4	 7380.0	...
4920160	  720.5	  422.9	 7381.0	...
4920161	  720.6	  423.3	 7383.0	...
4920162	  720.5	  423.2	 7386.0	...
4920163	  720.3	  423.0	 7387.0	...
4920164	  720.2	  422.9	 7387.0	...
4920165	  720.2	  422.9	 7386.0	...
4920166	  720.3	  422.8	 7386.0	...
4920167	  719.8	  422.8	 7386.0	...
4920168	  719.3	  422.7	 7385.0	...
4920169	  718.9	  422.7	 7382.0	...
4920170	  719.1	  422.5	 7380.0	...
4920171	  719.3	  422.4	 7378.0	...
4920172	  718.9	  422.9	 7378.0	...
4920173	  718.5	  423.5	 7379.0	...
4920174	  718.0	  424.1	 7380.0	...
4920175	  718.0	  424.1	 7379.0	...
4920176	  718.2	  423.9	 7378.0	...
4920177	  718.2	  423.7	 7377.0	...
4920178	  718.3	  423.6	 7379.0	...
4920179	  718.1	  423.9	 7380.0	...
4920180	  718.0	  424.3	 7380.0	...
4920181	  717.7	  424.4	 7380.0	...
4920182	  717.2	  423.8	 7383.0	...
4920183	  716.9	  423.1	 7387.0	...
4920184	  716.9	  422.7	 7388.0	...
4920185	  716.8	  422.7	 7383.0	...
4920186	  715.8	  422.9	 7379.0	...
4920187	  714.9	  423.0	 7379.0	...
4920188	  714.1	  423.1	 7382.0	...
4920189	  714.1	  423.1	 7384.0	...
4920190	  714.4	  423.1	 7385.0	...
4920191	  714.7	  423.2	 7386.0	...
4920192	  714.7	  423.3	 7386.0	...
4920193	  714.4	  423.4	 7386.0	...
4920194	  714.1	  423.4	 7384.0	...
4920195	  714.1	  423.4	 7383.0	...
4920196	  713.8	  423.2	 7381.0	...
4920197	  713.5	  423.1	 7382.0	...
4920198	  713.2	  423.1	 7385.0	...
4920199	  713.1	  423.1	 7387.0	...
4920200	  713.1	  423.2	 7389.0	...
4920201	  713.1	  423.4	 7388.0	...
4920202	  713.0	  423.4	 7388.0	...
4920203	  712.9	  423.3	 7390.0	...
4920204	  713.0	  423.1	 7393.0	...
4920205	  713.1	  423.1	 7395.0	...
4920206	  712.8	  423.5	 7396.0	...
4920207	  712.5	  424.1	 7395.0	...
4920208	  712.3	  424.7	 7393.0	...
4920209	  712.3	  424.3	 7392.0	...
4920210	  712.4	  423.8	 7392.0	...
4920211	  712.4	  423.6	 7393.0	...
4920212	  712.5	  424.0	 7394.0	...
4920213	  712.6	  424.3	 7390.0	...
4920214	  712.7	  424.4	 7385.0	...
4920215	  712.8	  424.8	 7383.0	...
4920216	  713.0	  425.5	 7387.0	...
4920217	  713.0	  426.2	 7388.0	...
4920218	  712.9	  427.0	 7385.0	...
4920219	  712.5	  427.6	 7384.0	...
4920220	  712.1	  427.5	 7387.0	...
4920221	  711.8	  426.7	 7389.0	...
4920222	  711.9	  425.9	 7390.0	...
4920223	  712.1	  425.9	 7390.0	...
4920224	  712.3	  425.8	 7392.0	...
4920225	  712.3	  425.6	 7393.0	...
4920226	  712.3	  425.1	 7395.0	...
4920227	  712.3	  424.6	 7395.0	...
4920228	  712.3	  425.0	 7392.0	...
4920229	  712.6	  425.6	 7390.0	...
4920230	  712.8	  425.9	 7386.0	...
4920231	  713.1	  425.4	 7385.0	...
4920232	  713.1	  424.9	 7384.0	...
4920233	  713.1	  424.6	 7384.0	...
4920234	  713.2	  424.5	 7384.0	...
4920235	  713.1	  424.5	 7386.0	...
4920236	  713.0	  424.6	 7388.0	...
4920237	  712.3	  424.8	 7390.0	...
4920238	  711.7	  425.0	 7392.0	...
4920239	  710.9	  425.1	 7394.0	...
4920240	  710.7	  425.1	 7393.0	...
4920241	  710.5	  425.2	 7390.0	...
4920242	  710.7	  425.1	 7388.0	...
4920243	  711.4	  425.3	 7386.0	...
4920244	  712.1	  425.4	 7384.0	...
4920245	  712.6	  425.5	 7385.0	...
4920246	  712.5	  425.4	 7388.0	...
4920247	  711.8	  425.4	 7391.0	...
4920248	  711.3	  425.4	 7390.0	...
4920249	  711.3	  425.3	 7388.0	...
4920250	  711.8	  425.1	 7385.0	...
4920251	  712.2	  424.9	 7383.0	...
4920252	  712.1	  424.9	 7381.0	...
4920253	  712.0	  424.9	 7380.0	...
4920254	  712.3	  424.6	 7380.0	...
4920255	  712.5	  424.4	 7380.0	...
4920256	  712.9	  424.1	 7380.0	...
4920257	  713.1	  424.0	 7380.0	...
4920258	  713.1	  424.1	 7380.0	...
4920259	  712.9	  424.6	 7379.0	...
4920260	  713.0	  425.1	 7376.0	...
4920261	  713.3	  425.4	 7374.0	...
4920262	  712.8	  425.4	 7374.0	...
4920263	  712.1	  425.3	 7374.0	...
4920264	  711.3	  425.2	 7374.0	...
4920265	  711.5	  424.9	 7373.0	...
4920266	  711.5	  424.6	 7372.0	...
4920267	  711.3	  424.4	 7372.0	...
4920268	  710.8	  424.3	 7371.0	...
4920269	  710.5	  424.1	 7373.0	...
4920270	  710.5	  423.9	 7375.0	...
4920271	  710.5	  424.3	 7376.0	...
4920272	  710.8	  424.8	 7374.0	...
4920273	  711.4	  425.5	 7372.0	...
4920274	  712.0	  425.6	 7371.0	...
4920275	  711.7	  425.7	 7369.0	...
4920276	  711.2	  425.8	 7367.0	...
4920277	  711.1	  426.2	 7364.0	...
4920278	  711.5	  426.5	 7364.0	...
4920279	  711.8	  426.2	 7363.0	...
4920280	  711.7	  425.7	 7363.0	...
4920281	  711.6	  425.4	 7363.0	...
4920282	  711.4	  425.5	 7362.0	...
4920283	  711.4	  425.8	 7358.0	...
4920284	  711.3	  425.9	 7355.0	...
4920285	  711.2	  426.0	 7352.0	...
4920286	  711.2	  425.8	 7352.0	...
4920287	  711.4	  425.6	 7351.0	...
4920288	  711.5	  425.4	 7351.0	...
4920289	  711.3	  425.2	 7351.0	...
4920290	  710.8	  425.2	 7351.0	...
4920291	  710.5	  425.1	 7351.0	...
4920292	  710.2	  425.1	 7352.0	...
4920293	  710.2	  424.9	 7352.0	...
4920294	  710.3	  424.7	 7353.0	...
4920295	  710.5	  424.5	 7350.0	...
4920296	  710.7	  424.6	 7347.0	...
4920297	  710.5	  424.8	 7344.0	...
4920298	  709.7	  424.9	 7344.0	...
4920299	  708.9	  424.8	 7342.0	...
4920300	  708.6	  424.7	 7340.0	...
4920301	  708.8	  424.7	 7339.0	...
4920302	  709.0	  424.5	 7338.0	...
4920303	  709.1	  424.4	 7336.0	...
4920304	  709.1	  424.2	 7335.0	...
4920305	  709.2	  424.0	 7334.0	...
4920306	  709.3	  423.7	 7334.0	...
4920307	  709.0	  423.5	 7333.0	...
4920308	  708.7	  423.3	 7332.0	...
4920309	  708.5	  422.6	 7331.0	...
4920310	  708.8	  421.9	 7329.0	...
4920311	  709.1	  421.1	 7328.0	...
4920312	  709.3	  421.4	 7328.0	...
4920313	  709.3	  421.8	 7330.0	...
4920314	  708.9	  422.3	 7332.0	...
4920315	  708.4	  422.4	 7333.0	...
4920316	  707.8	  422.5	 7332.0	...
4920317	  707.7	  422.6	 7327.0	...
4920318	  707.8	  422.7	 7323.0	...
4920319	  707.9	  422.6	 7319.0	...
4920320	  708.1	  422.4	 7318.0	...
4920321	  708.1	  422.3	 7319.0	...
4920322	  707.9	  422.3	 7319.0	...
4920323	  707.5	  422.3	 7319.0	...
4920324	  707.3	  422.9	 7318.0	...
4920325	  707.5	  423.4	 7316.0	...
4920326	  707.5	  424.0	 7316.0	...
4920327	  707.1	  424.2	 7315.0	...
4920328	  706.8	  424.2	 7314.0	...
4920329	  706.5	  423.8	 7313.0	...
4920330	  706.3	  423.4	 7313.0	...
4920331	  706.1	  423.3	 7310.0	...
4920332	  706.0	  423.6	 7305.0	...
4920333	  706.0	  423.8	 7300.0	...
4920334	  706.2	  423.8	 7296.0	...
4920335	  706.3	  423.6	 7295.0	...
4920336	  706.4	  423.6	 7293.0	...
4920337	  706.0	  423.7	 7292.0	...
4920338	  705.5	  423.9	 7291.0	...
4920339	  705.0	  424.0	 7291.0	...
4920340	  704.9	  424.0	 7289.0	...
4920341	  704.9	  424.0	 7288.0	...
4920342	  704.7	  424.1	 7287.0	...
4920343	  704.6	  424.1	 7287.0	...
4920344	  704.6	  424.0	 7287.0	...
4920345	  704.7	  423.9	 7287.0	...
4920346	  704.8	  423.7	 7287.0	...
4920347	  704.9	  423.4	 7287.0	...
4920348	  704.9	  423.1	 7287.0	...
4920349	  704.8	  422.9	 7285.0	...
4920350	  704.5	  423.2	 7282.0	...
4920351	  704.5	  423.5	 7278.0	...
4920352	  704.6	  423.8	 7275.0	...
4920353	  704.7	  423.7	 7271.0	...
4920354	  704.8	  423.8	 7269.0	...
4920355	  704.6	  423.9	 7267.0	...
4920356	  704.4	  424.7	 7266.0	...
4920357	  704.3	  425.3	 7265.0	...
4920358	  704.4	  425.9	 7263.0	...
4920359	  704.5	  426.0	 7263.0	...
4920360	  704.6	  426.2	 7262.0	...
4920361	  704.8	  426.5	 7260.0	...
4920362	  704.9	  426.6	 7259.0	...
4920363	  704.9	  426.5	 7259.0	...
4920364	  704.4	  426.5	 7259.0	...
MSG	4920365 0000 _ Experiment Start
4920365	  703.8	  426.5	 7257.0	...
4920366	  703.5	  426.5	 7255.0	...
4920367	  703.8	  426.5	 7252.0	...
4920368	  704.2	  426.3	 7254.0	...
4920369	  704.2	  426.3	 7255.0	...
4920370	  704.2	  426.6	 7254.0	...
4920371	  704.2	  427.1	 7250.0	...
4920372	  704.2	  427.9	 7245.0	...
4920373	  704.2	  428.6	 7241.0	...
4920374	  703.9	  429.0	 7238.0	...
4920375	  703.6	  429.0	 7237.0	...
4920376	  703.5	  429.0	 7235.0	...
4920377	  703.9	  428.9	 7235.0	...
4920378	  704.4	  428.8	 7234.0	...
4920379	  704.7	  428.7	 7232.0	...
4920380	  705.0	  428.7	 7233.0	...
4920381	  705.1	  428.9	 7233.0	...
4920382	  705.3	  429.3	 7231.0	...
4920383	  705.2	  429.8	 7230.0	...
4920384	  704.9	  430.2	 7227.0	...
4920385	  704.5	  430.4	 7225.0	...
4920386	  704.5	  431.1	 7220.0	...
4920387	  704.6	  432.0	 7216.0	...
4920388	  704.8	  432.8	 7212.0	...
4920389	  704.9	  432.8	 7211.0	...
4920390	  705.3	  432.8	 7210.0	...
4920391	  705.8	  432.7	 7210.0	...
4920392	  706.3	  432.6	 7210.0	...
4920393	  706.3	  432.5	 7209.0	...
4920394	  706.5	  432.6	 7210.0	...
4920395	  706.6	  432.9	 7212.0	...
4920396	  706.4	  433.2	 7213.0	...
4920397	  706.1	  433.4	 7214.0	...
4920398	  705.8	  433.8	 7215.0	...
4920399	  706.2	  434.1	 7210.0	...
4920400	  706.6	  434.3	 7204.0	...
4920401	  707.4	  434.2	 7198.0	...
4920402	  707.9	  434.3	 7199.0	...
4920403	  708.2	  434.4	 7196.0	...
4920404	  707.8	  434.6	 7193.0	...
4920405	  707.4	  434.6	 7189.0	...
4920406	  707.4	  434.5	 7189.0	...
4920407	  707.8	  434.6	 7184.0	...
4920408	  708.0	  435.1	 7179.0	...
4920409	  707.8	  435.5	 7175.0	...
4920410	  707.5	  435.6	 7175.0	...
4920411	  707.5	  435.4	 7175.0	...
4920412	  707.4	  435.4	 7170.0	...
4920413	  707.4	  435.4	 7164.0	...
4920414	  707.7	  435.4	 7158.0	...
4920415	  708.0	  436.1	 7157.0	...
4920416	  708.2	  436.7	 7158.0	...
4920417	  707.9	  437.2	 7159.0	...
4920418	  707.4	  437.0	 7159.0	...
4920419	  707.8	  436.9	 7157.0	...
4920420	  708.7	  437.0	 7154.0	...
4920421	  709.7	  437.1	 7152.0	...
4920422	  709.9	  437.1	 7150.0	...
4920423	  709.6	  437.5	 7147.0	...
4920424	  709.2	  437.9	 7146.0	...
4920425	  708.9	  438.4	 7143.0	...
4920426	  708.9	  438.6	 7141.0	...
4920427	  709.3	  438.7	 7140.0	...
4920428	  709.8	  438.6	 7139.0	...
4920429	  710.2	  438.6	 7138.0	...
4920430	  710.1	  438.6	 7137.0	...
4920431	  709.8	  438.6	 7135.0	...
4920432	  709.6	  438.6	 7132.0	...
4920433	  709.4	  438.7	 7129.0	...
4920434	  709.4	  438.7	 7129.0	...
4920435	  709.6	  438.4	 7127.0	...
4920436	  709.8	  438.1	 7125.0	...
4920437	  710.1	  438.9	 7121.0	...
4920438	  710.5	  440.0	 7119.0	...
4920439	  710.8	  440.3	 7118.0	...
4920440	  711.3	  439.5	 7118.0	...
4920441	  711.6	  439.2	 7117.0	...
4920442	  712.0	  439.5	 7116.0	...
4920443	  711.9	  439.8	 7112.0	...
4920444	  711.7	  439.7	 7109.0	...
4920445	  711.5	  439.7	 7105.0	...
4920446	  711.4	  439.8	 7103.0	...
4920447	  710.8	  439.5	 7101.0	...
4920448	  710.2	  439.1	 7101.0	...
4920449	  710.2	  438.7	 7101.0	...
4920450	  710.5	  439.2	 7101.0	...
4920451	  710.8	  439.7	 7097.0	...
4920452	  711.0	  440.1	 7094.0	...
4920453	  711.5	  439.9	 7090.0	...
4920454	  712.2	  439.7	 7089.0	...
4920455	  712.7	  439.4	 7088.0	...
4920456	  713.1	  439.1	 7089.0	...
4920457	  713.3	  438.8	 7090.0	...
4920458	  713.3	  438.7	 7091.0	...
4920459	  713.0	  438.7	 7092.0	...
4920460	  712.8	  439.2	 7090.0	...
4920461	  712.9	  439.5	 7088.0	...
4920462	  713.2	  439.8	 7084.0	...
4920463	  713.5	  439.8	 7083.0	...
4920464	  713.7	  439.9	 7082.0	...
4920465	  713.6	  440.0	 7079.0	...
4920466	  713.4	  440.1	 7075.0	...
4920467	  713.2	  440.0	 7071.0	...
4920468	  713.1	  439.8	 7069.0	...
4920469	  713.2	  440.0	 7069.0	...
4920470	  713.2	  440.1	 7069.0	...
4920471	  713.3	  440.1	 7068.0	...
4920472	  713.4	  439.8	 7067.0	...
4920473	  713.3	  439.9	 7064.0	...
4920474	  713.3	  440.0	 7063.0	...
4920475	  713.8	  440.0	 7061.0	...
4920476	  714.3	  439.7	 7060.0	...
4920477	  715.0	  439.5	 7060.0	...
4920478	  715.3	  439.5	 7059.0	...
4920479	  715.6	  439.8	 7058.0	...
4920480	  716.0	  440.6	 7057.0	...
4920481	  716.4	  441.3	 7055.0	...
4920482	  716.6	  441.8	 7054.0	...
4920483	  716.7	  441.9	 7050.0	...
4920484	  716.7	  442.0	 7048.0	...
4920485	  716.7	  441.7	 7045.0	...
4920486	  716.6	  441.3	 7043.0	...
4920487	  716.5	  440.9	 7042.0	...
4920488	  716.5	  440.9	 7042.0	...
4920489	  716.5	  441.0	 7040.0	...
4920490	  716.8	  441.2	 7038.0	...
4920491	  717.2	  441.4	 7036.0	...
4920492	  717.6	  441.5	 7035.0	...
4920493	  717.7	  441.4	 7034.0	...
4920494	  717.9	  441.8	 7033.0	...
4920495	  717.9	  442.2	 7032.0	...
4920496	  717.9	  442.5	 7031.0	...
EFIX R   4919928	4920496	569	  716.1	  427.3	   7291
SSACC R  4920497
4920497	  718.9	  441.4	 7030.0	...
4920498	  719.8	  440.1	 7029.0	...
4920499	  721.9	  437.7	 7028.0	...
4920500	  724.0	  435.4	 7027.0	...
4920501	  726.5	  431.9	 7027.0	...
4920502	  728.9	  427.9	 7029.0	...
4920503	  730.4	  424.1	 7031.0	...
4920504	  732.5	  421.5	 7031.0	...
4920505	  733.3	  419.2	 7031.0	...
4920506	  734.2	  417.7	 7030.0	...
4920507	  734.0	  415.4	 7028.0	...
4920508	  733.2	  414.6	 7027.0	...
4920509	  730.7	  414.3	 7025.0	...
4920510	  728.2	  414.9	 7022.0	...
4920511	  724.6	  416.0	 7015.0	...
4920512	  722.6	  416.6	 7010.0	...
4920513	  719.7	  417.2	 7005.0	...
ESACC R  4920497	4920513	17	  718.9	  441.4	  719.7	  417.2	   0.51	     68
SFIX R   4920514
4920514	  718.5	  417.4	 7004.0	...
4920515	  717.0	  417.5	 7008.0	...
4920516	  716.5	  417.6	 7013.0	...
4920517	  716.4	  418.1	 7014.0	...
4920518	  716.4	  418.6	 7011.0	...
4920519	  716.4	  419.2	 7007.0	...
4920520	  716.7	  419.1	 7007.0	...
4920521	  717.2	  419.4	 7008.0	...
4920522	  717.7	  419.6	 7007.0	...
4920523	  718.0	  420.2	 7007.0	...
4920524	  718.3	  420.4	 7006.0	...
4920525	  718.7	  420.6	 7006.0	...
4920526	  719.0	  420.3	 7007.0	...
4920527	  719.2	  420.1	 7008.0	...
4920528	  719.5	  420.3	 7008.0	...
4920529	  719.8	  420.6	 7006.0	...
4920530	  720.2	  421.0	 7002.0	...
4920531	  720.2	  421.1	 6999.0	...
4920532	  719.9	  421.1	 6995.0	...
4920533	  719.7	  421.2	 6990.0	...
4920534	  719.6	  421.9	 6986.0	...
4920535	  719.7	  422.5	 6984.0	...
4920536	  719.9	  423.0	 6982.0	...
4920537	  719.5	  423.0	 6980.0	...
4920538	  719.1	  423.1	 6978.0	...
4920539	  718.8	  423.3	 6977.0	...
4920540	  718.8	  423.2	 6977.0	...
4920541	  718.8	  423.0	 6978.0	...
4920542	  718.8	  423.1	 6979.0	...
4920543	  718.7	  423.4	 6977.0	...
4920544	  718.6	  423.7	 6975.0	...
4920545	  718.4	  423.4	 6972.0	...
4920546	  718.3	  423.1	 6971.0	...
4920547	  718.2	  422.9	 6971.0	...
4920548	  718.2	  423.0	 6969.0	...
4920549	  718.3	  423.2	 6967.0	...
4920550	  718.1	  423.2	 6965.0	...
4920551	  718.0	  422.9	 6965.0	...
4920552	  718.7	  422.3	 6968.0	...
4920553	  719.6	  421.5	 6970.0	...
4920554	  720.2	  421.2	 6972.0	...
4920555	  719.8	  421.1	 6972.0	...
4920556	  719.4	  421.3	 6972.0	...
4920557	  719.3	  421.4	 6969.0	...
4920558	  719.0	  421.5	 6966.0	...
4920559	  718.8	  421.4	 6963.0	...
4920560	  718.7	  421.4	 6962.0	...
4920561	  718.7	  421.5	 6961.0	...
4920562	  718.7	  421.7	 6961.0	...
4920563	  718.6	  421.8	 6961.0	...
4920564	  718.9	  421.7	 6962.0	...
4920565	  719.2	  422.1	 6958.0	...
4920566	  719.6	  422.6	 6954.0	...
4920567	  719.6	  423.1	 6953.0	...
4920568	  719.6	  423.0	 6955.0	...
4920569	  719.4	  423.1	 6956.0	...
4920570	  719.3	  423.2	 6955.0	...
4920571	  719.7	  423.1	 6953.0	...
4920572	  720.4	  422.9	 6953.0	...
4920573	  720.6	  422.7	 6954.0	...
4920574	  720.2	  423.3	 6954.0	...
4920575	  720.0	  423.9	 6951.0	...
4920576	  720.2	  424.3	 6948.0	...
4920577	  720.2	  424.1	 6945.0	...
4920578	  720.0	  423.9	 6946.0	...
MSG	4920579 0000 _ Number On
4920579	  719.9	  424.0	 6946.0	...
4920580	  720.0	  423.9	 6945.0	...
4920581	  720.2	  423.7	 6945.0	...
4920582	  720.4	  423.3	 6946.0	...
4920583	  720.3	  423.0	 6946.0	...
4920584	  719.9	  422.8	 6944.0	...
4920585	  719.5	  422.9	 6942.0	...
4920586	  719.7	  423.0	 6936.0	...
4920587	  720.1	  423.5	 6931.0	...
4920588	  720.5	  423.8	 6928.0	...
4920589	  720.6	  424.0	 6930.0	...
4920590	  720.8	  423.8	 6932.0	...
4920591	  721.0	  423.6	 6932.0	...
4920592	  721.1	  423.6	 6932.0	...
4920593	  721.1	  423.5	 6931.0	...
4920594	  721.0	  423.3	 6930.0	...
4920595	  720.9	  423.2	 6927.0	...
4920596	  720.9	  423.2	 6924.0	...
4920597	  720.8	  423.1	 6922.0	...
4920598	  720.7	  423.1	 6923.0	...
4920599	  720.7	  423.2	 6924.0	...
4920600	  720.7	  423.2	 6920.0	...
4920601	  720.8	  423.2	 6916.0	...
4920602	  720.7	  423.6	 6911.0	...
4920603	  720.6	  424.1	 6911.0	...
4920604	  720.6	  424.6	 6911.0	...
4920605	  720.8	  424.7	 6911.0	...
4920606	  720.5	  424.8	 6911.0	...
4920607	  720.2	  425.4	 6911.0	...
4920608	  719.8	  425.9	 6910.0	...
4920609	  719.7	  426.0	 6910.0	...
4920610	  719.7	  425.7	 6910.0	...
4920611	  719.8	  425.2	 6912.0	...
4920612	  720.4	  425.1	 6913.0	...
4920613	  721.0	  424.7	 6912.0	...
4920614	  721.4	  424.2	 6910.0	...
4920615	  720.9	  423.9	 6906.0	...
4920616	  720.3	  424.1	 6903.0	...
4920617	  720.1	  424.2	 6901.0	...
4920618	  720.5	  424.2	 6902.0	...
4920619	  720.9	  424.1	 6903.0	...
4920620	  720.8	  423.9	 6902.0	...
4920621	  720.7	  424.6	 6902.0	...
4920622	  720.6	  425.4	 6903.0	...
4920623	  720.4	  425.9	 6901.0	...
4920624	  720.5	  425.8	 6898.0	...
4920625	  720.7	  425.8	 6894.0	...
4920626	  720.9	  426.0	 6892.0	...
4920627	  721.1	  425.9	 6892.0	...
4920628	  721.4	  426.0	 6894.0	...
4920629	  721.5	  426.2	 6896.0	...
4920630	  721.6	  426.2	 6897.0	...
4920631	  721.4	  426.0	 6899.0	...
4920632	  721.3	  425.3	 6901.0	...
4920633	  721.3	  425.0	 6904.0	...
4920634	  721.3	  424.7	 6903.0	...
4920635	  721.2	  425.3	 6899.0	...
4920636	  721.1	  425.8	 6894.0	...
4920637	  721.0	  425.8	 6895.0	...
4920638	  721.0	  425.4	 6899.0	...
4920639	  720.9	  425.0	 6900.0	...
4920640	  721.3	  424.7	 6898.0	...
4920641	  721.6	  424.5	 6895.0	...
4920642	  722.0	  424.4	 6898.0	...
4920643	  721.7	  424.4	 6899.0	...
4920644	  721.5	  424.4	 6900.0	...
4920645	  721.2	  424.4	 6899.0	...
4920646	  721.1	  424.3	 6899.0	...
4920647	  721.0	  424.1	 6899.0	...
4920648	  721.0	  423.8	 6900.0	...
4920649	  721.1	  423.9	 6900.0	...
4920650	  721.2	  424.1	 6898.0	...
4920651	  721.4	  424.2	 6895.0	...
4920652	  721.4	  424.1	 6893.0	...
4920653	  721.5	  424.1	 6894.0	...
4920654	  721.5	  424.1	 6894.0	...
4920655	  721.6	  423.9	 6893.0	...
4920656	  721.6	  423.7	 6894.0	...
4920657	  722.0	  424.4	 6895.0	...
4920658	  722.2	  425.4	 6895.0	...
4920659	  722.5	  426.5	 6893.0	...
4920660	  722.4	  426.3	 6892.0	...
4920661	  721.9	  425.8	 6892.0	...
4920662	  721.5	  425.3	 6891.0	...
4920663	  721.3	  425.2	 6891.0	...
4920664	  722.1	  425.1	 6890.0	...
4920665	  722.8	  425.0	 6889.0	...
4920666	  723.2	  424.9	 6888.0	...
4920667	  723.3	  424.8	 6887.0	...
4920668	  723.2	  424.8	 6888.0	...
4920669	  723.0	  424.6	 6889.0	...
4920670	  722.7	  424.4	 6889.0	...
4920671	  722.3	  424.3	 6887.0	...
4920672	  722.1	  424.4	 6885.0	...
4920673	  722.2	  424.5	 6883.0	...
4920674	  722.4	  424.6	 6883.0	...
4920675	  722.3	  424.9	 6884.0	...
4920676	  721.9	  425.3	 6885.0	...
4920677	  721.8	  425.7	 6886.0	...
4920678	  722.2	  425.8	 6886.0	...
4920679	  722.6	  425.6	 6886.0	...
4920680	  723.0	  425.3	 6885.0	...
4920681	  723.4	  425.3	 6885.0	...
4920682	  724.1	  425.4	 6882.0	...
4920683	  724.6	  425.6	 6879.0	...
4920684	  725.0	  425.6	 6876.0	...
4920685	  724.2	  425.6	 6875.0	...
4920686	  723.4	  425.6	 6876.0	...
4920687	  722.8	  426.1	 6876.0	...
4920688	  723.2	  426.7	 6877.0	...
4920689	  723.6	  426.7	 6877.0	...
4920690	  723.8	  426.0	 6877.0	...
4920691	  723.8	  425.4	 6877.0	...
4920692	  723.8	  425.7	 6877.0	...
4920693	  724.0	  426.2	 6874.0	...
4920694	  724.2	  426.6	 6870.0	...
4920695	  724.4	  426.9	 6867.0	...
4920696	  724.5	  427.3	 6869.0	...
4920697	  725.0	  427.1	 6871.0	...
4920698	  725.3	  426.6	 6871.0	...
4920699	  725.6	  426.1	 6871.0	...
4920700	  725.4	  426.2	 6872.0	...
4920701	  725.2	  426.2	 6873.0	...
4920702	  725.3	  426.1	 6873.0	...
4920703	  725.6	  426.2	 6874.0	...
4920704	  726.0	  426.3	 6873.0	...
4920705	  726.2	  426.5	 6873.0	...
4920706	  725.9	  426.6	 6871.0	...
4920707	  725.5	  426.6	 6871.0	...
4920708	  725.7	  426.4	 6870.0	...
4920709	  726.2	  426.1	 6870.0	...
4920710	  726.7	  425.7	 6868.0	...
4920711	  726.9	  425.5	 6867.0	...
4920712	  727.1	  425.6	 6867.0	...
4920713	  727.3	  425.8	 6867.0	...
4920714	  727.2	  425.9	 6867.0	...
4920715	  727.1	  426.0	 6866.0	...
4920716	  727.1	  426.2	 6866.0	...
4920717	  727.0	  426.0	 6867.0	...
4920718	  726.7	  425.3	 6867.0	...
4920719	  726.4	  424.6	 6866.0	...
4920720	  726.3	  424.2	 6867.0	...
4920721	  726.6	  424.1	 6868.0	...
4920722	  727.1	  424.0	 6870.0	...
4920723	  727.3	  423.8	 6871.0	...
4920724	  727.6	  423.5	 6870.0	...
4920725	  727.8	  423.2	 6868.0	...
4920726	  728.0	  423.5	 6866.0	...
4920727	  727.9	  424.0	 6865.0	...
4920728	  727.6	  424.1	 6865.0	...
4920729	  727.3	  423.6	 6863.0	...
4920730	  727.3	  423.1	 6862.0	...
4920731	  727.3	  423.1	 6860.0	...
4920732	  727.2	  423.1	 6861.0	...
4920733	  727.2	  423.1	 6860.0	...
4920734	  727.1	  423.2	 6859.0	...
4920735	  726.9	  423.4	 6858.0	...
4920736	  726.7	  423.4	 6858.0	...
4920737	  726.6	  423.3	 6858.0	...
4920738	  726.6	  423.1	 6859.0	...
4920739	  727.0	  423.8	 6860.0	...
4920740	  727.2	  424.5	 6860.0	...
4920741	  727.2	  425.0	 6859.0	...
4920742	  726.9	  424.7	 6857.0	...
4920743	  726.6	  424.4	 6855.0	...
4920744	  726.7	  424.3	 6854.0	...
4920745	  726.7	  424.1	 6854.0	...
4920746	  726.7	  424.1	 6854.0	...
4920747	  726.6	  423.9	 6854.0	...
4920748	  726.6	  423.9	 6854.0	...
4920749	  726.7	  424.1	 6853.0	...
4920750	  726.8	  424.3	 6852.0	...
4920751	  727.0	  424.4	 6851.0	...
4920752	  726.9	  424.6	 6851.0	...
4920753	  726.9	  425.0	 6851.0	...
4920754	  726.8	  425.8	 6849.0	...
4920755	  727.0	  426.5	 6846.0	...
4920756	  727.2	  427.1	 6844.0	...
4920757	  727.4	  426.6	 6846.0	...
4920758	  727.5	  426.3	 6848.0	...
4920759	  727.7	  426.0	 6847.0	...
4920760	  727.8	  426.3	 6844.0	...
4920761	  727.8	  426.5	 6840.0	...
4920762	  727.6	  426.5	 6840.0	...
4920763	  727.5	  426.4	 6841.0	...
4920764	  727.4	  426.1	 6841.0	...
4920765	  727.3	  425.7	 6846.0	...
4920766	  727.2	  425.4	 6849.0	...
4920767	  727.2	  425.4	 6852.0	...
4920768	  727.3	  425.7	 6851.0	...
4920769	  727.6	  426.0	 6849.0	...
4920770	  727.8	  426.3	 6843.0	...
4920771	  727.5	  426.2	 6838.0	...
4920772	  727.1	  426.3	 6835.0	...
4920773	  727.2	  426.4	 6835.0	...
4920774	  727.5	  426.5	 6836.0	...
4920775	  727.9	  426.5	 6837.0	...
4920776	  728.0	  426.6	 6837.0	...
4920777	  728.1	  426.8	 6838.0	...
4920778	  728.2	  427.0	 6839.0	...
4920779	  728.1	  427.2	 6840.0	...
4920780	  728.0	  427.4	 6842.0	...
4920781	  728.3	  427.4	 6841.0	...
4920782	  728.8	  427.2	 6839.0	...
4920783	  729.3	  426.9	 6837.0	...
4920784	  729.2	  426.8	 6837.0	...
4920785	  729.2	  426.7	 6838.0	...
4920786	  729.2	  426.8	 6838.0	...
4920787	  729.2	  427.1	 6839.0	...
4920788	  729.2	  427.4	 6838.0	...
4920789	  729.3	  427.8	 6837.0	...
4920790	  729.4	  428.1	 6834.0	...
4920791	  729.5	  428.3	 6832.0	...
4920792	  729.5	  428.2	 6826.0	...
4920793	  729.5	  428.1	 6821.0	...
4920794	  729.4	  428.0	 6817.0	...
4920795	  729.3	  427.9	 6818.0	...
4920796	  729.1	  427.7	 6819.0	...
4920797	  728.8	  427.6	 6820.0	...
4920798	  728.5	  427.6	 6820.0	...
4920799	  728.3	  428.2	 6821.0	...
4920800	  728.3	  428.5	 6823.0	...
4920801	  728.5	  428.7	 6824.0	...
4920802	  728.7	  428.5	 6824.0	...
4920803	  728.9	  428.6	 6824.0	...
4920804	  728.9	  428.8	 6824.0	...
4920805	  728.7	  428.9	 6823.0	...
4920806	  728.6	  429.0	 6823.0	...
4920807	  728.4	  429.0	 6824.0	...
4920808	  728.4	  429.1	 6822.0	...
4920809	  728.4	  429.5	 6819.0	...
4920810	  728.6	  429.9	 6814.0	...
4920811	  728.8	  430.2	 6810.0	...
4920812	  729.1	  430.3	 6808.0	...
4920813	  729.2	  430.4	 6809.0	...
4920814	  729.5	  429.9	 6813.0	...
4920815	  729.7	  429.5	 6817.0	...
4920816	  729.9	  429.2	 6815.0	...
4920817	  729.9	  429.2	 6810.0	...
4920818	  729.9	  429.4	 6806.0	...
4920819	  729.9	  429.8	 6807.0	...
4920820	  729.2	  430.3	 6807.0	...
4920821	  728.5	  430.8	 6807.0	...
4920822	  727.9	  431.0	 6808.0	...
4920823	  727.9	  430.8	 6806.0	...
4920824	  727.8	  430.5	 6805.0	...
4920825	  727.9	  430.1	 6804.0	...
4920826	  728.4	  429.9	 6805.0	...
4920827	  728.9	  429.8	 6807.0	...
4920828	  729.2	  429.7	 6808.0	...
4920829	  729.3	  430.0	 6809.0	...
4920830	  729.4	  430.1	 6806.0	...
4920831	  729.1	  430.3	 6803.0	...
4920832	  728.8	  431.0	 6799.0	...
4920833	  728.5	  432.0	 6799.0	...
4920834	  728.6	  432.8	 6798.0	...
4920835	  728.6	  432.7	 6798.0	...
4920836	  728.6	  432.7	 6796.0	...
4920837	  728.5	  432.7	 6794.0	...
4920838	  728.5	  432.9	 6792.0	...
4920839	  728.5	  433.0	 6793.0	...
4920840	  728.5	  433.1	 6794.0	...
4920841	  728.4	  433.1	 6795.0	...
4920842	  728.4	  432.9	 6794.0	...
4920843	  728.4	  432.6	 6792.0	...
4920844	  728.5	  432.3	 6792.0	...
4920845	  728.3	  432.5	 6791.0	...
4920846	  728.2	  432.8	 6791.0	...
4920847	  728.0	  433.3	 6791.0	...
4920848	  728.1	  433.6	 6788.0	...
4920849	  728.3	  434.0	 6784.0	...
4920850	  728.4	  434.2	 6778.0	...
4920851	  728.4	  434.4	 6777.0	...
4920852	  728.4	  434.3	 6776.0	...
4920853	  728.6	  434.2	 6776.0	...
4920854	  728.8	  434.1	 6776.0	...
4920855	  728.9	  434.6	 6775.0	...
4920856	  728.8	  435.1	 6773.0	...
4920857	  728.7	  435.3	 6771.0	...
4920858	  729.2	  435.0	 6773.0	...
4920859	  729.8	  434.7	 6776.0	...
4920860	  730.5	  434.8	 6775.0	...
4920861	  730.6	  435.0	 6771.0	...
4920862	  730.3	  434.8	 6766.0	...
4920863	  729.7	  434.5	 6765.0	...
4920864	  729.1	  434.5	 6762.0	...
4920865	  728.9	  434.8	 6757.0	...
4920866	  728.8	  435.2	 6753.0	...
4920867	  728.6	  435.2	 6752.0	...
4920868	  728.5	  435.0	 6752.0	...
4920869	  728.7	  434.7	 6753.0	...
4920870	  729.0	  434.1	 6754.0	...
4920871	  729.3	  433.6	 6754.0	...
4920872	  729.2	  433.0	 6754.0	...
4920873	  729.2	  432.8	 6754.0	...
4920874	  729.2	  432.9	 6754.0	...
4920875	  729.3	  433.0	 6753.0	...
4920876	  729.3	  433.1	 6751.0	...
4920877	  729.4	  433.3	 6750.0	...
4920878	  729.4	  433.6	 6748.0	...
4920879	  729.4	  433.7	 6745.0	...
4920880	  729.3	  433.5	 6742.0	...
MSG	4920881 0000 _ Number Off
4920881	  729.1	  433.3	 6744.0	...
4920882	  728.9	  433.2	 6745.0	...
4920883	  728.7	  433.1	 6746.0	...
4920884	  728.7	  433.0	 6746.0	...
4920885	  728.9	  432.9	 6746.0	...
4920886	  729.0	  432.9	 6744.0	...
4920887	  729.1	  432.9	 6740.0	...
4920888	  729.1	  433.1	 6736.0	...
4920889	  729.0	  433.5	 6734.0	...
4920890	  728.9	  433.7	 6733.0	...
4920891	  728.8	  433.8	 6734.0	...
4920892	  728.7	  433.8	 6735.0	...
4920893	  728.6	  433.4	 6737.0	...
4920894	  728.5	  433.0	 6737.0	...
4920895	  728.2	  433.0	 6737.0	...
4920896	  727.9	  433.4	 6734.0	...
4920897	  728.1	  433.7	 6732.0	...
4920898	  728.5	  433.7	 6731.0	...
4920899	  728.8	  433.8	 6731.0	...
4920900	  728.8	  433.9	 6729.0	...
4920901	  728.8	  434.1	 6726.0	...
4920902	  728.7	  434.2	 6723.0	...
4920903	  728.9	  434.8	 6720.0	...
4920904	  729.1	  435.3	 6720.0	...
4920905	  729.2	  435.8	 6723.0	...
4920906	  729.1	  436.0	 6722.0	...
4920907	  728.9	  436.2	 6719.0	...
4920908	  728.7	  436.3	 6715.0	...
4920909	  728.4	  436.3	 6717.0	...
4920910	  728.0	  436.2	 6719.0	...
4920911	  727.7	  436.2	 6721.0	...
4920912	  727.7	  436.1	 6722.0	...
4920913	  727.7	  435.8	 6718.0	...
4920914	  728.0	  435.6	 6713.0	...
4920915	  728.5	  435.5	 6710.0	...
4920916	  729.0	  435.7	 6712.0	...
4920917	  729.0	  435.8	 6714.0	...
4920918	  728.7	  435.7	 6713.0	...
4920919	  728.4	  435.5	 6712.0	...
4920920	  728.2	  435.3	 6711.0	...
4920921	  728.1	  435.0	 6710.0	...
4920922	  728.2	  434.6	 6710.0	...
4920923	  728.3	  434.3	 6709.0	...
4920924	  728.2	  434.3	 6708.0	...
4920925	  727.9	  434.6	 6706.0	...
4920926	  727.7	  435.1	 6704.0	...
4920927	  727.9	  435.4	 6703.0	...
4920928	  728.0	  435.7	 6701.0	...
4920929	  727.9	  435.8	 6698.0	...
4920930	  727.9	  435.9	 6696.0	...
4920931	  727.9	  435.5	 6696.0	...
4920932	  727.7	  434.6	 6697.0	...
4920933	  727.6	  433.7	 6698.0	...
4920934	  727.8	  433.4	 6699.0	...
4920935	  728.1	  433.6	 6700.0	...
4920936	  728.7	  433.9	 6700.0	...
4920937	  728.9	  434.0	 6695.0	...
4920938	  729.0	  434.1	 6690.0	...
4920939	  728.9	  434.2	 6684.0	...
4920940	  728.8	  434.4	 6683.0	...
4920941	  728.9	  434.4	 6685.0	...
4920942	  729.0	  434.4	 6687.0	...
4920943	  728.8	  435.1	 6689.0	...
4920944	  728.8	  435.8	 6689.0	...
4920945	  728.7	  435.8	 6689.0	...
4920946	  728.4	  435.3	 6689.0	...
4920947	  727.8	  435.0	 6688.0	...
4920948	  727.4	  435.3	 6687.0	...
4920949	  727.9	  435.3	 6686.0	...
4920950	  728.3	  435.1	 6685.0	...
4920951	  728.7	  434.8	 6683.0	...
4920952	  728.7	  434.6	 6683.0	...
4920953	  728.7	  434.6	 6683.0	...
4920954	  728.6	  434.3	 6683.0	...
4920955	  728.5	  434.0	 6680.0	...
4920956	  728.5	  433.6	 6679.0	...
4920957	  728.5	  433.5	 6678.0	...
4920958	  728.6	  433.6	 6676.0	...
4920959	  728.6	  434.1	 6673.0	...
4920960	  728.6	  434.7	 6670.0	...
4920961	  728.5	  435.1	 6669.0	...
4920962	  728.4	  434.9	 6669.0	...
4920963	  728.1	  434.6	 6667.0	...
4920964	  728.0	  434.8	 6664.0	...
4920965	  727.9	  435.5	 6662.0	...
4920966	  727.9	  436.0	 6662.0	...
4920967	  727.8	  435.9	 6662.0	...
4920968	  728.0	  435.9	 6662.0	...
4920969	  728.3	  435.9	 6662.0	...
4920970	  728.8	  436.1	 6662.0	...
4920971	  728.8	  436.5	 6662.0	...
4920972	  728.6	  437.0	 6659.0	...
4920973	  728.4	  437.3	 6655.0	...
4920974	  728.4	  437.2	 6653.0	...
4920975	  728.4	  437.2	 6655.0	...
4920976	  728.7	  437.1	 6659.0	...
4920977	  728.9	  437.1	 6660.0	...
4920978	  728.6	  437.1	 6658.0	...
4920979	  728.0	  436.9	 6655.0	...
4920980	  727.5	  436.7	 6653.0	...
4920981	  727.5	  436.2	 6654.0	...
4920982	  727.7	  435.9	 6655.0	...
4920983	  727.7	  435.5	 6655.0	...
4920984	  727.8	  435.3	 6655.0	...
4920985	  727.7	  435.2	 6654.0	...
4920986	  727.4	  435.1	 6655.0	...
4920987	  727.1	  435.1	 6654.0	...
4920988	  726.6	  435.3	 6654.0	...
4920989	  726.1	  435.3	 6654.0	...
4920990	  725.6	  435.1	 6651.0	...
4920991	  725.2	  434.9	 6648.0	...
4920992	  725.2	  434.8	 6646.0	...
4920993	  725.2	  434.9	 6647.0	...
4920994	  725.2	  435.0	 6646.0	...
4920995	  725.3	  435.7	 6642.0	...
4920996	  725.6	  436.4	 6636.0	...
EFIX R   4920514	4920996	483	  725.3	  428.2	   6832
SSACC R  4920997
4920997	  725.9	  437.0	 6631.0	...
4920998	  725.5	  437.4	 6628.0	...
4920999	  724.8	  437.8	 6626.0	...
4921000	  724.1	  438.1	 6624.0	...
4921001	  723.9	  438.3	 6624.0	...
4921002	  724.0	  439.2	 6624.0	...
4921003	  724.2	  440.1	 6622.0	...
4921004	  724.9	  439.1	 6620.0	...
4921005	  729.2	  424.6	 6641.0	...
4921006	  733.7	  409.5	 6669.0	...
4921007	  737.9	  396.3	 6696.0	...
4921008	  738.7	  398.8	 6691.0	...
4921009	  738.4	  407.5	 6670.0	...
4921010	  739.0	  422.7	 6626.0	...
4921011	  739.4	  442.0	 6568.0	...
4921012	  742.1	  466.8	 6490.0	...
4921013	  745.1	  495.9	 6403.0	...
4921014	  747.5	  531.1	 6293.0	...
4921015	  748.1	  570.2	 6175.0	...
4921016	  748.1	  615.1	 6041.0	...
4921017	  749.4	  665.8	 5897.0	...
4921018	  751.6	  720.9	 5734.0	...
4921019	  753.5	  781.6	 5554.0	...
4921020	  754.4	  844.3	 5364.0	...
4921021	  756.3	  912.3	 5167.0	...
4921022	  760.6	  985.0	 4959.0	...
4921023	  766.0	 1064.1	 4741.0	...
4921024	  773.2	 1145.5	 4518.0	...
4921025	  781.0	 1229.7	 4295.0	...
4921026	  793.7	 1313.5	 4072.0	...
4921027	  806.5	 1401.8	 3840.0	...
4921028	  819.5	 1491.7	 3603.0	...
4921029	  826.9	 1586.2	 3355.0	...
4921030	  832.6	 1683.3	 3106.0	...
4921031	  838.9	 1780.6	 2852.0	...
4921032	  846.8	 1891.1	 2600.0	...
4921033	  853.0	 1968.2	 2426.0	...
4921034	  855.1	 2013.3	 2343.0	...
4921035	  855.1	 2013.3	 2343.0	...
SBLINK R 4921036
4921036	   .	   .	    0.0	...
4921037	   .	   .	    0.0	...
4921038	   .	   .	    0.0	...
4921039	   .	   .	    0.0	...
4921040	   .	   .	    0.0	...
4921041	   .	   .	    0.0	...
4921042	   .	   .	    0.0	...
4921043	   .	   .	    0.0	...
4921044	   .	   .	    0.0	...
4921045	   .	   .	    0.0	...
4921046	   .	   .	    0.0	...
4921047	   .	   .	    0.0	...
4921048	   .	   .	    0.0	...
4921049	   .	   .	    0.0	...
4921050	   .	   .	    0.0	...
4921051	   .	   .	    0.0	...
4921052	   .	   .	    0.0	...
4921053	   .	   .	    0.0	...
4921054	   .	   .	    0.0	...
4921055	   .	   .	    0.0	...
4921056	   .	   .	    0.0	...
4921057	   .	   .	    0.0	...
4921058	   .	   .	    0.0	...
4921059	   .	   .	    0.0	...
4921060	   .	   .	    0.0	...
4921061	   .	   .	    0.0	...
4921062	   .	   .	    0.0	...
4921063	   .	   .	    0.0	...
4921064	   .	   .	    0.0	...
4921065	   .	   .	    0.0	...
4921066	   .	   .	    0.0	...
4921067	   .	   .	    0.0	...
4921068	   .	   .	    0.0	...
4921069	   .	   .	    0.0	...
4921070	   .	   .	    0.0	...
4921071	   .	   .	    0.0	...
4921072	   .	   .	    0.0	...
4921073	   .	   .	    0.0	...
4921074	   .	   .	    0.0	...
4921075	   .	   .	    0.0	...
4921076	   .	   .	    0.0	...
4921077	   .	   .	    0.0	...
4921078	   .	   .	    0.0	...
4921079	   .	   .	    0.0	...
4921080	   .	   .	    0.0	...
4921081	   .	   .	    0.0	...
4921082	   .	   .	    0.0	...
4921083	   .	   .	    0.0	...
4921084	   .	   .	    0.0	...
4921085	   .	   .	    0.0	...
4921086	   .	   .	    0.0	...
4921087	   .	   .	    0.0	...
4921088	   .	   .	    0.0	...
4921089	   .	   .	    0.0	...
4921090	   .	   .	    0.0	...
4921091	   .	   .	    0.0	...
4921092	   .	   .	    0.0	...
MSG	4921093 0000 _ Number On
4921093	   .	   .	    0.0	...
4921094	   .	   .	    0.0	...
4921095	   .	   .	    0.0	...
4921096	   .	   .	    0.0	...
4921097	   .	   .	    0.0	...
4921098	   .	   .	    0.0	...
4921099	   .	   .	    0.0	...
4921100	   .	   .	    0.0	...
4921101	   .	   .	    0.0	...
4921102	   .	   .	    0.0	...
4921103	   .	   .	    0.0	...
4921104	   .	   .	    0.0	...
4921105	   .	   .	    0.0	...
4921106	   .	   .	    0.0	...
4921107	   .	   .	    0.0	...
4921108	   .	   .	    0.0	...
4921109	   .	   .	    0.0	...
4921110	   .	   .	    0.0	...
4921111	   .	   .	    0.0	...
4921112	   .	   .	    0.0	...
4921113	   .	   .	    0.0	...
4921114	   .	   .	    0.0	...
4921115	   .	   .	    0.0	...
EBLINK R 4921036	4921115	80
4921116	  841.4	 2125.2	 2189.0	...
4921117	  841.4	 2125.2	 2189.0	...
4921118	  841.7	 2109.1	 2210.0	...
4921119	  842.9	 2076.2	 2260.0	...
4921120	  844.8	 2029.5	 2336.0	...
4921121	  847.0	 1981.6	 2426.0	...
4921122	  848.6	 1936.6	 2524.0	...
4921123	  849.1	 1886.9	 2631.0	...
4921124	  847.7	 1838.7	 2735.0	...
4921125	  843.5	 1792.3	 2834.0	...
4921126	  839.7	 1748.5	 2940.0	...
4921127	  837.2	 1707.2	 3049.0	...
4921128	  836.0	 1666.5	 3158.0	...
4921129	  829.1	 1630.9	 3252.0	...
4921130	  820.9	 1595.3	 3342.0	...
4921131	  811.8	 1560.4	 3428.0	...
4921132	  808.5	 1524.2	 3517.0	...
4921133	  805.6	 1489.3	 3605.0	...
4921134	  803.0	 1455.1	 3692.0	...
4921135	  799.3	 1422.1	 3775.0	...
4921136	  795.8	 1388.9	 3858.0	...
4921137	  793.0	 1355.7	 3940.0	...
4921138	  790.6	 1323.6	 4024.0	...
4921139	  787.2	 1293.2	 4103.0	...
4921140	  783.8	 1264.5	 4179.0	...
4921141	  780.9	 1235.8	 4251.0	...
4921142	  779.1	 1208.7	 4320.0	...
4921143	  777.9	 1181.6	 4394.0	...
4921144	  775.7	 1156.1	 4467.0	...
4921145	  772.6	 1130.6	 4539.0	...
4921146	  769.6	 1105.9	 4609.0	...
4921147	  767.6	 1082.2	 4676.0	...
4921148	  766.5	 1058.6	 4739.0	...
4921149	  765.5	 1036.3	 4800.0	...
4921150	  764.8	 1013.1	 4864.0	...
4921151	  764.2	  992.2	 4924.0	...
4921152	  763.6	  971.0	 4981.0	...
4921153	  762.7	  951.0	 5036.0	...
4921154	  761.8	  931.0	 5092.0	...
4921155	  760.9	  912.2	 5148.0	...
4921156	  760.0	  894.1	 5199.0	...
4921157	  759.0	  876.5	 5254.0	...
4921158	  759.2	  859.1	 5304.0	...
4921159	  759.4	  841.2	 5359.0	...
4921160	  759.3	  823.6	 5412.0	...
4921161	  757.9	  806.3	 5459.0	...
4921162	  756.7	  790.1	 5507.0	...
4921163	  755.9	  773.3	 5557.0	...
4921164	  755.5	  758.1	 5609.0	...
4921165	  755.0	  742.5	 5655.0	...
4921166	  755.7	  727.1	 5691.0	...
4921167	  756.0	  711.8	 5732.0	...
4921168	  756.4	  698.3	 5767.0	...
4921169	  755.3	  684.9	 5806.0	...
4921170	  754.5	  671.3	 5846.0	...
4921171	  753.8	  657.7	 5884.0	...
4921172	  753.4	  646.2	 5923.0	...
4921173	  753.0	  635.1	 5958.0	...
4921174	  752.5	  623.9	 5988.0	...
4921175	  752.6	  611.9	 6019.0	...
4921176	  752.2	  600.1	 6052.0	...
4921177	  751.9	  589.0	 6086.0	...
4921178	  751.0	  579.5	 6121.0	...
4921179	  750.0	  569.7	 6152.0	...
4921180	  749.0	  559.9	 6185.0	...
4921181	  748.8	  550.8	 6215.0	...
4921182	  748.5	  541.4	 6245.0	...
4921183	  748.5	  532.2	 6274.0	...
4921184	  747.8	  522.8	 6298.0	...
4921185	  747.4	  515.2	 6320.0	...
4921186	  746.7	  507.1	 6346.0	...
4921187	  745.3	  499.8	 6370.0	...
4921188	  743.7	  491.6	 6389.0	...
4921189	  744.0	  483.9	 6412.0	...
4921190	  745.0	  476.0	 6435.0	...
4921191	  745.6	  468.0	 6458.0	...
4921192	  744.7	  462.6	 6476.0	...
4921193	  743.8	  457.1	 6491.0	...
4921194	  743.5	  453.3	 6507.0	...
4921195	  743.3	  447.6	 6518.0	...
4921196	  743.0	  441.7	 6535.0	...
4921197	  742.1	  437.7	 6547.0	...
ESACC R  4920997	4921197	201	  725.9	  437.0	  742.1	  437.7	   0.34	   1537
SFIX R   4921198
4921198	  740.7	  433.2	 6563.0	...
4921199	  739.5	  430.6	 6570.0	...
4921200	  739.2	  427.1	 6585.0	...
4921201	  738.9	  423.4	 6598.0	...
4921202	  739.3	  419.6	 6612.0	...
4921203	  739.4	  415.9	 6621.0	...
4921204	  740.0	  414.4	 6626.0	...
4921205	  739.5	  410.1	 6637.0	...
4921206	  739.2	  406.3	 6650.0	...
4921207	  738.5	  401.3	 6666.0	...
4921208	  738.5	  399.4	 6674.0	...
4921209	  738.4	  397.6	 6680.0	...
4921210	  738.4	  396.7	 6682.0	...
4921211	  738.3	  394.7	 6688.0	...
4921212	  738.2	  393.4	 6694.0	...
4921213	  738.3	  393.0	 6698.0	...
4921214	  738.4	  393.5	 6697.0	...
4921215	  738.2	  391.2	 6700.0	...
4921216	  738.1	  389.2	 6702.0	...
4921217	  738.2	  387.6	 6704.0	...
4921218	  738.6	  388.1	 6700.0	...
4921219	  739.7	  388.1	 6697.0	...
4921220	  740.6	  388.0	 6693.0	...
4921221	  741.7	  387.6	 6691.0	...
4921222	  742.3	  387.3	 6695.0	...
4921223	  742.3	  387.2	 6700.0	...
4921224	  742.1	  387.2	 6706.0	...
4921225	  741.5	  387.4	 6707.0	...
4921226	  741.0	  387.6	 6707.0	...
4921227	  740.4	  387.8	 6706.0	...
4921228	  739.8	  386.6	 6705.0	...
4921229	  739.8	  384.7	 6706.0	...
4921230	  739.2	  383.0	 6708.0	...
EFIX R   4921198	4921230	33	  739.6	  398.5	   6672
SSACC R  4921231
4921231	  738.8	  382.8	 6710.0	...
4921232	  738.0	  383.4	 6710.0	...
4921233	  737.8	  385.5	 6703.0	...
4921234	  737.5	  387.5	 6696.0	...
4921235	  738.2	  386.3	 6691.0	...
4921236	  738.9	  383.4	 6693.0	...
4921237	  739.5	  381.1	 6692.0	...
4921238	  738.3	  383.9	 6677.0	...
4921239	  733.3	  401.5	 6636.0	...
4921240	  728.5	  418.9	 6599.0	...
4921241	  723.8	  434.6	 6572.0	...
4921242	  723.2	  436.3	 6570.0	...
4921243	  722.7	  438.3	 6568.0	...
4921244	  723.0	  440.1	 6565.0	...
4921245	  722.5	  441.2	 6562.0	...
4921246	  721.9	  441.7	 6560.0	...
4921247	  721.4	  443.2	 6559.0	...
ESACC R  4921231	4921247	17	  738.8	  382.8	  721.4	  443.2	   1.32	    155
SFIX R   4921248
4921248	  721.5	  444.2	 6559.0	...
4921249	  721.7	  445.2	 6561.0	...
4921250	  721.8	  445.1	 6563.0	...
4921251	  721.9	  445.8	 6563.0	...
4921252	  721.8	  446.5	 6561.0	...
4921253	  721.8	  447.1	 6563.0	...
4921254	  722.2	  447.1	 6567.0	...
4921255	  722.7	  447.0	 6571.0	...
4921256	  723.1	  446.9	 6571.0	...
4921257	  722.8	  447.0	 6571.0	...
4921258	  722.5	  446.9	 6571.0	...
4921259	  722.3	  446.9	 6572.0	...
4921260	  722.3	  447.3	 6570.0	...
4921261	  722.4	  447.9	 6568.0	...
4921262	  722.4	  448.5	 6566.0	...
4921263	  722.4	  448.8	 6566.0	...
4921264	  722.4	  449.4	 6567.0	...
4921265	  722.5	  450.1	 6567.0	...
4921266	  722.5	  450.2	 6568.0	...
4921267	  723.1	  450.7	 6568.0	...
4921268	  723.7	  451.2	 6568.0	...
4921269	  724.4	  451.5	 6568.0	...
4921270	  724.5	  451.5	 6569.0	...
4921271	  724.4	  451.4	 6569.0	...
4921272	  724.3	  451.5	 6571.0	...
4921273	  724.1	  451.7	 6573.0	...
4921274	  724.0	  452.0	 6572.0	...
4921275	  723.9	  452.1	 6568.0	...
4921276	  723.8	  452.1	 6567.0	...
4921277	  723.8	  452.1	 6569.0	...
4921278	  723.9	  452.1	 6571.0	...
4921279	  723.9	  452.0	 6571.0	...
4921280	  723.9	  452.1	 6573.0	...
4921281	  723.8	  452.2	 6575.0	...
4921282	  724.0	  452.4	 6577.0	...
4921283	  724.1	  452.8	 6576.0	...
4921284	  724.3	  453.1	 6574.0	...
4921285	  724.2	  453.1	 6573.0	...
4921286	  724.4	  452.6	 6573.0	...
4921287	  724.7	  452.3	 6574.0	...
4921288	  724.7	  452.4	 6575.0	...
4921289	  724.3	  452.7	 6575.0	...
4921290	  723.9	  452.5	 6573.0	...
4921291	  723.8	  451.9	 6572.0	...
4921292	  723.7	  451.3	 6573.0	...
4921293	  723.3	  450.3	 6576.0	...
4921294	  722.8	  449.7	 6579.0	...
4921295	  722.2	  449.0	 6580.0	...
4921296	  722.0	  449.0	 6579.0	...
4921297	  722.3	  448.9	 6577.0	...
4921298	  722.5	  449.0	 6576.0	...
4921299	  722.8	  449.3	 6575.0	...
4921300	  722.8	  449.7	 6574.0	...
4921301	  722.6	  449.3	 6573.0	...
4921302	  722.4	  449.0	 6573.0	...
4921303	  722.2	  448.6	 6574.0	...
4921304	  722.1	  448.5	 6574.0	...
4921305	  721.5	  448.2	 6574.0	...
4921306	  720.6	  447.9	 6572.0	...
4921307	  719.7	  447.9	 6573.0	...
4921308	  719.3	  447.9	 6577.0	...
4921309	  719.1	  447.8	 6581.0	...
4921310	  719.6	  447.7	 6584.0	...
4921311	  720.3	  447.6	 6584.0	...
4921312	  720.8	  447.7	 6585.0	...
4921313	  720.5	  447.8	 6585.0	...
4921314	  720.4	  447.7	 6586.0	...
4921315	  720.6	  447.4	 6586.0	...
4921316	  720.8	  447.1	 6586.0	...
4921317	  720.9	  447.1	 6585.0	...
4921318	  721.0	  447.2	 6585.0	...
4921319	  720.9	  447.6	 6586.0	...
4921320	  720.8	  447.9	 6584.0	...
4921321	  720.6	  448.0	 6581.0	...
4921322	  720.6	  447.9	 6581.0	...
4921323	  720.8	  447.8	 6585.0	...
4921324	  721.0	  447.6	 6588.0	...
4921325	  721.2	  447.1	 6588.0	...
4921326	  721.1	  446.3	 6589.0	...
4921327	  721.0	  445.6	 6589.0	...
4921328	  720.9	  445.7	 6589.0	...
4921329	  720.9	  446.2	 6589.0	...
4921330	  721.1	  446.6	 6590.0	...
4921331	  721.3	  446.4	 6591.0	...
4921332	  721.2	  446.4	 6593.0	...
4921333	  720.9	  446.6	 6595.0	...
4921334	  720.8	  446.6	 6596.0	...
4921335	  720.8	  446.4	 6596.0	...
4921336	  720.8	  446.4	 6597.0	...
4921337	  720.7	  446.5	 6597.0	...
4921338	  720.5	  446.5	 6597.0	...
4921339	  720.3	  446.4	 6597.0	...
4921340	  720.2	  446.3	 6597.0	...
4921341	  720.2	  446.2	 6597.0	...
4921342	  720.1	  446.4	 6596.0	...
4921343	  720.0	  446.5	 6594.0	...
4921344	  719.8	  446.5	 6591.0	...
4921345	  719.6	  446.4	 6590.0	...
4921346	  719.8	  446.6	 6592.0	...
4921347	  720.0	  447.2	 6594.0	...
4921348	  720.2	  447.9	 6596.0	...
4921349	  720.1	  447.7	 6599.0	...
4921350	  719.9	  447.2	 6602.0	...
4921351	  719.8	  446.6	 6603.0	...
4921352	  719.7	  446.9	 6601.0	...
4921353	  719.6	  447.2	 6602.0	...
4921354	  719.6	  447.6	 6605.0	...
4921355	  719.4	  447.7	 6608.0	...
4921356	  719.2	  447.8	 6609.0	...
4921357	  718.9	  447.7	 6609.0	...
4921358	  718.8	  447.7	 6609.0	...
4921359	  718.6	  447.8	 6606.0	...
4921360	  718.4	  448.0	 6604.0	...
4921361	  718.3	  448.2	 6602.0	...
4921362	  718.9	  448.2	 6603.0	...
4921363	  719.5	  448.0	 6603.0	...
4921364	  720.2	  447.7	 6606.0	...
4921365	  720.0	  447.5	 6609.0	...
4921366	  719.8	  447.0	 6613.0	...
4921367	  719.8	  446.6	 6614.0	...
4921368	  719.8	  446.3	 6612.0	...
4921369	  719.9	  446.3	 6609.0	...
4921370	  720.0	  446.5	 6607.0	...
4921371	  720.1	  447.1	 6607.0	...
4921372	  720.2	  447.6	 6608.0	...
4921373	  720.3	  447.9	 6611.0	...
4921374	  720.3	  447.7	 6614.0	...
4921375	  720.3	  447.7	 6616.0	...
4921376	  720.5	  448.1	 6617.0	...
4921377	  720.7	  448.4	 6617.0	...
4921378	  720.3	  448.7	 6618.0	...
4921379	  719.9	  448.8	 6619.0	...
4921380	  719.6	  448.3	 6618.0	...
4921381	  719.5	  447.1	 6617.0	...
4921382	  719.6	  445.9	 6616.0	...
4921383	  719.5	  445.6	 6617.0	...
4921384	  719.6	  446.0	 6620.0	...
4921385	  719.7	  446.4	 6622.0	...
4921386	  719.8	  446.8	 6623.0	...
4921387	  719.8	  447.0	 6625.0	...
4921388	  719.7	  447.1	 6626.0	...
4921389	  719.5	  447.3	 6626.0	...
4921390	  719.1	  447.4	 6624.0	...
4921391	  718.7	  447.5	 6622.0	...
4921392	  718.5	  447.8	 6620.0	...
4921393	  718.5	  447.9	 6622.0	...
4921394	  718.5	  447.9	 6623.0	...
MSG	4921395 0000 _ Number Off
4921395	  718.4	  447.5	 6625.0	...
4921396	  718.4	  447.1	 6626.0	...
4921397	  718.0	  446.7	 6627.0	...
4921398	  717.7	  446.6	 6628.0	...
4921399	  717.6	  447.1	 6630.0	...
4921400	  717.9	  447.5	 6633.0	...
4921401	  718.0	  448.0	 6633.0	...
4921402	  717.8	  447.9	 6634.0	...
4921403	  717.7	  447.9	 6636.0	...
4921404	  717.7	  447.9	 6637.0	...
4921405	  717.7	  447.9	 6639.0	...
4921406	  717.6	  448.0	 6638.0	...
4921407	  717.6	  448.0	 6638.0	...
4921408	  717.5	  448.0	 6637.0	...
4921409	  717.4	  448.0	 6636.0	...
4921410	  717.4	  448.0	 6636.0	...
4921411	  717.5	  447.8	 6636.0	...
4921412	  717.2	  447.8	 6636.0	...
4921413	  716.8	  448.0	 6637.0	...
4921414	  716.3	  448.3	 6638.0	...
4921415	  716.2	  448.5	 6639.0	...
4921416	  716.1	  447.9	 6640.0	...
4921417	  716.1	  447.4	 6641.0	...
4921418	  716.0	  447.0	 6641.0	...
4921419	  716.1	  447.2	 6641.0	...
4921420	  716.1	  447.4	 6642.0	...
4921421	  716.1	  447.7	 6643.0	...
4921422	  716.1	  447.9	 6643.0	...
4921423	  716.1	  448.3	 6642.0	...
4921424	  716.2	  448.4	 6642.0	...
4921425	  716.1	  448.5	 6643.0	...
4921426	  716.0	  448.5	 6643.0	...
4921427	  716.3	  448.4	 6643.0	...
4921428	  716.7	  448.5	 6645.0	...
4921429	  716.9	  448.6	 6646.0	...
4921430	  716.6	  448.8	 6647.0	...
4921431	  716.3	  449.0	 6646.0	...
4921432	  716.3	  449.4	 6646.0	...
4921433	  716.2	  449.9	 6646.0	...
4921434	  716.2	  450.2	 6650.0	...
4921435	  716.2	  450.5	 6654.0	...
4921436	  716.0	  450.6	 6656.0	...
4921437	  715.8	  450.8	 6655.0	...
4921438	  715.8	  450.9	 6653.0	...
4921439	  716.0	  450.8	 6656.0	...
4921440	  716.2	  450.5	 6659.0	...
4921441	  716.4	  450.3	 6661.0	...
4921442	  716.7	  450.3	 6660.0	...
4921443	  717.0	  450.2	 6660.0	...
4921444	  717.0	  450.3	 6661.0	...
4921445	  716.9	  450.5	 6664.0	...
4921446	  716.9	  450.6	 6667.0	...
4921447	  717.0	  450.5	 6668.0	...
4921448	  716.8	  450.8	 6670.0	...
4921449	  716.6	  451.2	 6672.0	...
4921450	  716.4	  451.0	 6674.0	...
4921451	  716.5	  450.5	 6675.0	...
4921452	  716.5	  450.0	 6678.0	...
4921453	  716.6	  449.9	 6683.0	...
4921454	  716.7	  449.3	 6687.0	...
4921455	  716.7	  448.8	 6689.0	...
4921456	  716.6	  448.3	 6690.0	...
4921457	  716.6	  448.2	 6690.0	...
4921458	  716.4	  448.0	 6690.0	...
4921459	  716.2	  447.9	 6691.0	...
4921460	  716.1	  447.9	 6692.0	...
4921461	  716.1	  448.1	 6693.0	...
4921462	  716.3	  448.2	 6692.0	...
4921463	  716.6	  448.0	 6692.0	...
4921464	  716.7	  447.4	 6693.0	...
4921465	  717.0	  446.8	 6693.0	...
4921466	  717.4	  446.1	 6692.0	...
4921467	  717.8	  445.8	 6693.0	...
4921468	  717.8	  445.6	 6694.0	...
4921469	  717.8	  445.7	 6695.0	...
4921470	  717.7	  445.8	 6698.0	...
4921471	  717.7	  445.9	 6701.0	...
4921472	  717.7	  445.9	 6702.0	...
4921473	  717.1	  445.8	 6698.0	...
4921474	  716.6	  445.7	 6695.0	...
4921475	  716.1	  445.7	 6698.0	...
4921476	  716.6	  445.6	 6703.0	...
4921477	  717.0	  445.6	 6710.0	...
4921478	  717.4	  445.6	 6715.0	...
4921479	  717.2	  445.7	 6718.0	...
4921480	  717.1	  446.0	 6720.0	...
4921481	  717.5	  446.3	 6720.0	...
4921482	  718.0	  446.7	 6720.0	...
4921483	  718.6	  447.1	 6720.0	...
4921484	  718.7	  447.4	 6720.0	...
4921485	  718.7	  446.9	 6720.0	...
4921486	  718.7	  446.1	 6719.0	...
4921487	  718.4	  445.3	 6719.0	...
4921488	  718.2	  445.9	 6718.0	...
4921489	  717.8	  446.7	 6721.0	...
4921490	  717.7	  447.2	 6724.0	...
4921491	  717.5	  447.1	 6728.0	...
4921492	  717.7	  446.1	 6734.0	...
4921493	  717.9	  445.3	 6740.0	...
4921494	  718.2	  444.6	 6744.0	...
4921495	  718.4	  444.8	 6745.0	...
4921496	  718.4	  445.1	 6746.0	...
4921497	  718.6	  445.0	 6747.0	...
4921498	  718.7	  444.6	 6747.0	...
4921499	  718.4	  444.3	 6746.0	...
4921500	  717.6	  444.3	 6745.0	...
4921501	  716.9	  444.5	 6745.0	...
4921502	  716.8	  444.5	 6746.0	...
4921503	  717.2	  444.5	 6746.0	...
4921504	  717.4	  444.7	 6749.0	...
4921505	  717.2	  444.9	 6750.0	...
4921506	  717.3	  445.1	 6752.0	...
4921507	  717.5	  444.9	 6752.0	...
4921508	  717.7	  445.2	 6754.0	...
4921509	  717.8	  445.4	 6758.0	...
4921510	  717.9	  445.4	 6763.0	...
4921511	  718.0	  445.1	 6767.0	...
4921512	  718.1	  444.8	 6769.0	...
4921513	  718.2	  444.7	 6771.0	...
4921514	  718.2	  444.2	 6772.0	...
4921515	  718.2	  443.7	 6773.0	...
4921516	  718.1	  443.2	 6773.0	...
4921517	  718.1	  443.2	 6772.0	...
4921518	  718.2	  443.3	 6779.0	...
4921519	  718.3	  443.3	 6786.0	...
4921520	  718.4	  443.3	 6793.0	...
4921521	  718.5	  443.1	 6793.0	...
4921522	  718.6	  443.0	 6794.0	...
4921523	  718.4	  443.0	 6798.0	...
4921524	  718.1	  442.7	 6801.0	...
4921525	  717.8	  442.5	 6804.0	...
4921526	  717.9	  442.2	 6804.0	...
4921527	  717.8	  442.1	 6805.0	...
4921528	  717.3	  442.1	 6807.0	...
4921529	  716.9	  442.0	 6808.0	...
4921530	  717.1	  441.9	 6808.0	...
4921531	  717.6	  441.8	 6809.0	...
4921532	  718.1	  441.6	 6813.0	...
4921533	  718.2	  441.5	 6816.0	...
4921534	  718.3	  441.2	 6822.0	...
4921535	  718.2	  440.9	 6825.0	...
4921536	  718.1	  440.6	 6824.0	...
4921537	  717.9	  440.0	 6821.0	...
4921538	  717.6	  439.3	 6819.0	...
4921539	  717.3	  438.6	 6821.0	...
4921540	  717.3	  438.7	 6826.0	...
4921541	  717.5	  438.7	 6830.0	...
4921542	  717.6	  438.6	 6833.0	...
4921543	  717.6	  438.5	 6835.0	...
4921544	  717.7	  438.7	 6835.0	...
4921545	  717.8	  439.0	 6835.0	...
4921546	  717.8	  439.4	 6835.0	...
4921547	  717.7	  439.5	 6838.0	...
4921548	  717.6	  439.3	 6841.0	...
4921549	  717.5	  438.7	 6844.0	...
4921550	  717.6	  438.1	 6844.0	...
4921551	  717.7	  437.6	 6844.0	...
4921552	  717.8	  437.7	 6844.0	...
4921553	  717.8	  437.7	 6845.0	...
4921554	  717.8	  437.2	 6846.0	...
4921555	  718.1	  436.5	 6849.0	...
4921556	  718.2	  435.9	 6851.0	...
4921557	  718.5	  435.8	 6854.0	...
4921558	  718.6	  435.7	 6858.0	...
4921559	  718.6	  435.9	 6862.0	...
4921560	  718.5	  436.1	 6863.0	...
4921561	  718.4	  436.4	 6863.0	...
4921562	  717.9	  436.5	 6864.0	...
4921563	  717.7	  436.2	 6866.0	...
4921564	  717.4	  435.8	 6866.0	...
4921565	  717.7	  435.3	 6868.0	...
4921566	  718.0	  435.3	 6869.0	...
4921567	  718.3	  434.7	 6871.0	...
4921568	  718.5	  434.1	 6873.0	...
4921569	  718.6	  433.3	 6874.0	...
4921570	  718.5	  433.2	 6873.0	...
4921571	  718.5	  433.1	 6871.0	...
4921572	  718.4	  433.2	 6869.0	...
4921573	  717.9	  433.3	 6871.0	...
4921574	  717.4	  433.6	 6876.0	...
4921575	  716.7	  434.0	 6881.0	...
4921576	  716.6	  434.2	 6882.0	...
4921577	  716.4	  434.0	 6883.0	...
4921578	  716.4	  434.3	 6883.0	...
4921579	  716.4	  434.6	 6884.0	...
4921580	  716.8	  434.9	 6886.0	...
4921581	  717.1	  434.5	 6888.0	...
4921582	  717.4	  434.1	 6890.0	...
4921583	  716.9	  433.8	 6890.0	...
4921584	  716.5	  433.9	 6891.0	...
4921585	  716.1	  434.0	 6891.0	...
4921586	  716.3	  434.1	 6892.0	...
4921587	  716.4	  433.8	 6896.0	...
4921588	  716.6	  433.3	 6901.0	...
4921589	  716.8	  432.9	 6906.0	...
4921590	  716.9	  433.1	 6906.0	...
4921591	  717.3	  433.2	 6906.0	...
4921592	  717.5	  433.3	 6907.0	...
4921593	  717.3	  433.2	 6908.0	...
4921594	  716.7	  432.8	 6912.0	...
4921595	  716.2	  432.4	 6916.0	...
4921596	  716.1	  432.0	 6920.0	...
4921597	  716.0	  432.0	 6919.0	...
4921598	  715.9	  431.9	 6919.0	...
4921599	  715.9	  431.8	 6921.0	...
4921600	  715.9	  431.7	 6923.0	...
4921601	  716.0	  431.7	 6929.0	...
4921602	  716.2	  431.8	 6932.0	...
4921603	  716.3	  432.0	 6932.0	...
4921604	  716.1	  431.7	 6930.0	...
4921605	  715.8	  431.2	 6929.0	...
4921606	  715.4	  430.9	 6931.0	...
4921607	  715.1	  431.1	 6932.0	...
MSG	4921608 0000 _ Number On
4921608	  715.0	  431.3	 6935.0	...
4921609	  714.8	  431.2	 6938.0	...
4921610	  714.6	  431.1	 6941.0	...
4921611	  714.4	  430.9	 6941.0	...
4921612	  714.3	  430.9	 6942.0	...
4921613	  714.2	  431.0	 6943.0	...
4921614	  714.2	  431.1	 6944.0	...
4921615	  714.3	  431.2	 6949.0	...
4921616	  714.5	  431.1	 6954.0	...
4921617	  714.7	  431.0	 6959.0	...
4921618	  714.7	  430.9	 6960.0	...
4921619	  714.6	  430.9	 6960.0	...
4921620	  714.6	  430.9	 6961.0	...
4921621	  714.5	  431.0	 6963.0	...
4921622	  714.5	  430.9	 6966.0	...
4921623	  714.5	  430.8	 6968.0	...
4921624	  714.6	  430.8	 6969.0	...
4921625	  714.9	  430.9	 6969.0	...
4921626	  715.1	  431.0	 6971.0	...
4921627	  715.2	  431.0	 6973.0	...
4921628	  715.0	  431.0	 6975.0	...
4921629	  714.9	  431.0	 6979.0	...
4921630	  715.1	  431.0	 6982.0	...
4921631	  715.5	  430.9	 6986.0	...
4921632	  715.5	  430.9	 6986.0	...
4921633	  715.2	  431.0	 6989.0	...
4921634	  715.2	  430.9	 6994.0	...
4921635	  715.6	  430.9	 6999.0	...
4921636	  715.8	  430.8	 7001.0	...
4921637	  715.6	  430.7	 7000.0	...
4921638	  715.6	  430.4	 6998.0	...
4921639	  715.8	  430.2	 6999.0	...
4921640	  715.7	  430.1	 7003.0	...
4921641	  715.3	  430.2	 7008.0	...
4921642	  714.9	  430.1	 7011.0	...
4921643	  714.8	  429.9	 7015.0	...
4921644	  714.7	  429.7	 7020.0	...
4921645	  714.5	  429.5	 7023.0	...
4921646	  714.3	  429.4	 7021.0	...
4921647	  714.0	  429.2	 7019.0	...
4921648	  713.8	  429.2	 7019.0	...
4921649	  714.1	  429.2	 7023.0	...
4921650	  714.4	  429.5	 7026.0	...
4921651	  714.6	  429.8	 7026.0	...
4921652	  715.1	  429.9	 7025.0	...
4921653	  715.6	  430.0	 7025.0	...
4921654	  716.2	  430.1	 7026.0	...
4921655	  716.1	  430.2	 7027.0	...
4921656	  716.1	  430.1	 7029.0	...
4921657	  716.0	  430.2	 7031.0	...
4921658	  715.9	  430.3	 7037.0	...
4921659	  715.3	  429.9	 7041.0	...
4921660	  714.7	  429.1	 7044.0	...
4921661	  714.1	  428.4	 7044.0	...
4921662	  713.9	  428.1	 7046.0	...
4921663	  714.2	  428.1	 7049.0	...
4921664	  714.5	  428.3	 7050.0	...
4921665	  714.7	  428.6	 7051.0	...
4921666	  714.6	  428.7	 7051.0	...
4921667	  714.6	  428.6	 7050.0	...
4921668	  714.5	  428.6	 7049.0	...
4921669	  714.6	  428.7	 7050.0	...
4921670	  714.5	  428.8	 7053.0	...
4921671	  714.6	  428.8	 7055.0	...
4921672	  714.7	  428.6	 7056.0	...
4921673	  714.7	  428.2	 7056.0	...
4921674	  714.2	  427.9	 7056.0	...
4921675	  713.8	  427.9	 7057.0	...
4921676	  713.6	  428.2	 7060.0	...
4921677	  713.8	  428.4	 7061.0	...
4921678	  713.9	  428.4	 7063.0	...
4921679	  713.5	  428.4	 7062.0	...
4921680	  713.3	  428.2	 7061.0	...
4921681	  713.1	  428.0	 7062.0	...
4921682	  713.4	  427.7	 7064.0	...
4921683	  713.6	  427.6	 7066.0	...
4921684	  713.7	  427.6	 7066.0	...
4921685	  713.5	  427.7	 7069.0	...
4921686	  713.2	  427.4	 7071.0	...
4921687	  712.8	  427.0	 7072.0	...
4921688	  712.7	  426.6	 7072.0	...
4921689	  712.8	  426.6	 7072.0	...
4921690	  712.6	  426.5	 7073.0	...
4921691	  712.2	  426.4	 7073.0	...
4921692	  711.8	  426.2	 7078.0	...
4921693	  711.7	  426.0	 7083.0	...
4921694	  711.7	  425.8	 7086.0	...
4921695	  711.7	  425.7	 7085.0	...
4921696	  712.1	  425.6	 7086.0	...
4921697	  712.5	  425.5	 7088.0	...
4921698	  712.8	  425.4	 7089.0	...
4921699	  712.7	  425.2	 7089.0	...
4921700	  712.7	  424.7	 7090.0	...
4921701	  712.6	  424.4	 7094.0	...
4921702	  712.7	  424.2	 7098.0	...
4921703	  712.8	  424.6	 7100.0	...
4921704	  713.0	  424.9	 7100.0	...
4921705	  713.1	  425.1	 7099.0	...
4921706	  713.1	  425.1	 7100.0	...
4921707	  712.8	  424.9	 7101.0	...
4921708	  712.3	  424.6	 7102.0	...
4921709	  711.9	  424.3	 7101.0	...
4921710	  711.8	  424.2	 7100.0	...
4921711	  711.7	  423.7	 7102.0	...
4921712	  711.8	  423.3	 7106.0	...
4921713	  711.9	  423.1	 7110.0	...
4921714	  712.6	  423.3	 7112.0	...
4921715	  713.2	  423.5	 7115.0	...
4921716	  713.8	  423.6	 7117.0	...
4921717	  713.7	  423.3	 7118.0	...
4921718	  713.6	  423.1	 7120.0	...
4921719	  713.6	  423.1	 7122.0	...
4921720	  713.2	  423.4	 7124.0	...
4921721	  712.7	  423.3	 7123.0	...
4921722	  712.3	  422.8	 7125.0	...
4921723	  712.6	  422.2	 7127.0	...
4921724	  712.9	  422.2	 7130.0	...
4921725	  713.0	  422.1	 7130.0	...
4921726	  712.8	  422.0	 7130.0	...
4921727	  712.7	  421.7	 7133.0	...
4921728	  712.6	  421.4	 7136.0	...
4921729	  712.6	  421.0	 7139.0	...
4921730	  712.5	  420.8	 7141.0	...
4921731	  712.5	  420.7	 7143.0	...
4921732	  712.5	  420.8	 7146.0	...
4921733	  712.5	  420.8	 7147.0	...
4921734	  712.5	  420.8	 7147.0	...
4921735	  712.6	  420.7	 7147.0	...
4921736	  712.8	  420.6	 7147.0	...
4921737	  713.0	  420.5	 7148.0	...
4921738	  713.1	  420.5	 7149.0	...
4921739	  713.2	  420.4	 7153.0	...
4921740	  713.3	  420.3	 7156.0	...
4921741	  713.4	  420.4	 7155.0	...
4921742	  713.4	  420.5	 7152.0	...
4921743	  713.3	  420.2	 7151.0	...
4921744	  713.3	  419.7	 7154.0	...
4921745	  713.2	  419.2	 7157.0	...
4921746	  713.2	  419.1	 7158.0	...
4921747	  713.3	  419.0	 7159.0	...
4921748	  713.4	  419.2	 7159.0	...
4921749	  713.4	  419.4	 7159.0	...
4921750	  713.4	  419.4	 7158.0	...
4921751	  713.2	  419.4	 7157.0	...
4921752	  713.0	  419.5	 7155.0	...
4921753	  712.9	  419.6	 7154.0	...
4921754	  712.9	  419.8	 7155.0	...
4921755	  713.0	  419.8	 7158.0	...
4921756	  713.0	  419.8	 7161.0	...
4921757	  713.0	  419.8	 7164.0	...
4921758	  712.9	  419.8	 7165.0	...
4921759	  712.9	  419.8	 7165.0	...
4921760	  713.1	  420.0	 7164.0	...
4921761	  713.0	  420.1	 7163.0	...
4921762	  713.1	  419.6	 7166.0	...
4921763	  713.2	  418.9	 7168.0	...
4921764	  713.4	  418.2	 7169.0	...
4921765	  713.3	  418.9	 7169.0	...
4921766	  713.4	  419.6	 7169.0	...
4921767	  713.4	  420.1	 7169.0	...
4921768	  713.3	  419.8	 7172.0	...
4921769	  713.1	  419.5	 7176.0	...
4921770	  713.2	  419.6	 7179.0	...
4921771	  713.4	  419.8	 7180.0	...
4921772	  712.8	  420.1	 7180.0	...
4921773	  711.5	  420.3	 7180.0	...
4921774	  710.2	  420.3	 7180.0	...
4921775	  709.8	  420.3	 7180.0	...
4921776	  710.1	  420.3	 7180.0	...
4921777	  710.5	  419.7	 7180.0	...
4921778	  711.0	  419.0	 7179.0	...
4921779	  711.3	  418.3	 7180.0	...
4921780	  711.5	  418.1	 7181.0	...
4921781	  711.6	  418.1	 7182.0	...
4921782	  711.7	  417.7	 7182.0	...
4921783	  711.8	  417.4	 7182.0	...
4921784	  712.0	  417.4	 7181.0	...
4921785	  712.2	  418.0	 7180.0	...
4921786	  712.3	  418.7	 7180.0	...
4921787	  712.2	  419.1	 7180.0	...
4921788	  712.0	  419.3	 7178.0	...
4921789	  711.9	  419.4	 7177.0	...
4921790	  711.7	  419.3	 7175.0	...
4921791	  711.4	  419.1	 7175.0	...
4921792	  710.8	  418.9	 7176.0	...
4921793	  710.3	  419.0	 7176.0	...
4921794	  709.8	  419.2	 7176.0	...
4921795	  709.6	  419.3	 7176.0	...
4921796	  709.5	  419.2	 7177.0	...
4921797	  709.3	  418.4	 7179.0	...
4921798	  709.3	  417.7	 7182.0	...
4921799	  709.3	  417.1	 7186.0	...
4921800	  709.4	  416.9	 7190.0	...
4921801	  709.4	  416.7	 7193.0	...
4921802	  710.0	  416.6	 7193.0	...
4921803	  710.6	  416.3	 7194.0	...
4921804	  710.7	  416.2	 7194.0	...
4921805	  710.2	  416.6	 7197.0	...
4921806	  709.7	  417.1	 7201.0	...
4921807	  709.7	  417.5	 7204.0	...
4921808	  709.6	  417.5	 7204.0	...
4921809	  709.7	  417.5	 7204.0	...
4921810	  709.8	  417.5	 7204.0	...
4921811	  710.0	  416.9	 7205.0	...
4921812	  710.1	  416.4	 7204.0	...
4921813	  710.1	  415.8	 7203.0	...
4921814	  710.0	  415.8	 7201.0	...
4921815	  709.9	  415.8	 7199.0	...
4921816	  709.8	  415.8	 7200.0	...
4921817	  709.6	  415.8	 7201.0	...
4921818	  709.4	  415.8	 7203.0	...
4921819	  709.2	  415.5	 7205.0	...
4921820	  708.9	  415.2	 7205.0	...
4921821	  708.7	  415.5	 7204.0	...
4921822	  708.5	  416.3	 7202.0	...
4921823	  708.3	  417.1	 7202.0	...
4921824	  708.3	  417.2	 7203.0	...
4921825	  708.3	  417.6	 7205.0	...
4921826	  708.3	  418.4	 7206.0	...
4921827	  708.2	  419.1	 7208.0	...
4921828	  708.1	  419.4	 7209.0	...
4921829	  708.0	  419.3	 7210.0	...
4921830	  707.9	  419.2	 7209.0	...
4921831	  707.9	  419.0	 7208.0	...
4921832	  707.9	  418.8	 7207.0	...
4921833	  708.0	  418.7	 7207.0	...
4921834	  708.1	  418.6	 7205.0	...
4921835	  707.4	  418.6	 7205.0	...
4921836	  706.6	  418.6	 7205.0	...
4921837	  706.4	  418.6	 7206.0	...
4921838	  707.0	  418.4	 7205.0	...
4921839	  707.5	  418.2	 7205.0	...
4921840	  707.6	  418.8	 7204.0	...
4921841	  707.7	  419.6	 7203.0	...
4921842	  707.7	  420.3	 7201.0	...
4921843	  707.8	  420.0	 7199.0	...
4921844	  708.1	  419.7	 7199.0	...
4921845	  708.3	  419.3	 7201.0	...
4921846	  708.6	  419.2	 7204.0	...
EFIX R   4921248	4921846	599	  716.3	  436.4	   6859
SSACC R  4921847
4921847	  708.7	  418.6	 7206.0	...
4921848	  708.6	  418.2	 7204.0	...
4921849	  708.5	  417.7	 7203.0	...
4921850	  708.2	  417.1	 7202.0	...
4921851	  708.0	  416.6	 7202.0	...
4921852	  708.2	  415.6	 7202.0	...
4921853	  708.6	  414.4	 7202.0	...
4921854	  709.4	  412.4	 7202.0	...
4921855	  709.7	  408.6	 7201.0	...
4921856	  713.5	  393.4	 7234.0	...
4921857	  717.4	  379.0	 7267.0	...
4921858	  721.2	  366.6	 7299.0	...
4921859	  721.5	  366.3	 7299.0	...
4921860	  721.5	  366.9	 7299.0	...
4921861	  721.1	  373.7	 7278.0	...
4921862	  720.1	  386.5	 7244.0	...
4921863	  719.8	  404.8	 7190.0	...
4921864	  721.5	  424.1	 7136.0	...
4921865	  724.6	  445.4	 7068.0	...
4921866	  727.9	  471.3	 6984.0	...
4921867	  729.8	  502.1	 6882.0	...
4921868	  731.6	  538.1	 6772.0	...
4921869	  734.0	  579.4	 6643.0	...
4921870	  737.0	  625.6	 6499.0	...
4921871	  741.0	  679.1	 6329.0	...
4921872	  743.4	  739.8	 6150.0	...
4921873	  745.2	  809.3	 5936.0	...
4921874	  746.9	  885.3	 5705.0	...
4921875	  750.3	  968.1	 5452.0	...
4921876	  756.7	 1057.6	 5200.0	...
4921877	  764.3	 1154.3	 4929.0	...
4921878	  773.0	 1257.7	 4643.0	...
4921879	  785.0	 1367.4	 4350.0	...
4921880	  795.0	 1485.8	 4050.0	...
4921881	  805.2	 1609.4	 3733.0	...
4921882	  810.1	 1740.5	 3402.0	...
4921883	  818.2	 1875.9	 3057.0	...
4921884	  828.2	 2017.9	 2729.0	...
4921885	  836.6	 2114.7	 2510.0	...
4921886	  841.3	 2164.0	 2410.0	...
4921887	  841.3	 2164.0	 2410.0	...
SBLINK R 4921888
4921888	   .	   .	    0.0	...
4921889	   .	   .	    0.0	...
4921890	   .	   .	    0.0	...
4921891	   .	   .	    0.0	...
4921892	   .	   .	    0.0	...
4921893	   .	   .	    0.0	...
4921894	   .	   .	    0.0	...
4921895	   .	   .	    0.0	...
4921896	   .	   .	    0.0	...
4921897	   .	   .	    0.0	...
4921898	   .	   .	    0.0	...
4921899	   .	   .	    0.0	...
4921900	   .	   .	    0.0	...
4921901	   .	   .	    0.0	...
4921902	   .	   .	    0.0	...
4921903	   .	   .	    0.0	...
4921904	   .	   .	    0.0	...
4921905	   .	   .	    0.0	...
4921906	   .	   .	    0.0	...
4921907	   .	   .	    0.0	...
4921908	   .	   .	    0.0	...
4921909	   .	   .	    0.0	...
MSG	4921910 0000 _ Number Off
4921910	   .	   .	    0.0	...
4921911	   .	   .	    0.0	...
4921912	   .	   .	    0.0	...
4921913	   .	   .	    0.0	...
4921914	   .	   .	    0.0	...
4921915	   .	   .	    0.0	...
4921916	   .	   .	    0.0	...
4921917	   .	   .	    0.0	...
4921918	   .	   .	    0.0	...
4921919	   .	   .	    0.0	...
4921920	   .	   .	    0.0	...
4921921	   .	   .	    0.0	...
4921922	   .	   .	    0.0	...
4921923	   .	   .	    0.0	...
4921924	   .	   .	    0.0	...
4921925	   .	   .	    0.0	...
4921926	   .	   .	    0.0	...
4921927	   .	   .	    0.0	...
4921928	   .	   .	    0.0	...
4921929	   .	   .	    0.0	...
4921930	   .	   .	    0.0	...
4921931	   .	   .	    0.0	...
4921932	   .	   .	    0.0	...
4921933	   .	   .	    0.0	...
4921934	   .	   .	    0.0	...
4921935	   .	   .	    0.0	...
4921936	   .	   .	    0.0	...
4921937	   .	   .	    0.0	...
4921938	   .	   .	    0.0	...
4921939	   .	   .	    0.0	...
4921940	   .	   .	    0.0	...
4921941	   .	   .	    0.0	...
4921942	   .	   .	    0.0	...
4921943	   .	   .	    0.0	...
4921944	   .	   .	    0.0	...
4921945	   .	   .	    0.0	...
4921946	   .	   .	    0.0	...
4921947	   .	   .	    0.0	...
4921948	   .	   .	    0.0	...
4921949	   .	   .	    0.0	...
4921950	   .	   .	    0.0	...
4921951	   .	   .	    0.0	...
4921952	   .	   .	    0.0	...
4921953	   .	   .	    0.0	...
4921954	   .	   .	    0.0	...
4921955	   .	   .	    0.0	...
4921956	   .	   .	    0.0	...
4921957	   .	   .	    0.0	...
4921958	   .	   .	    0.0	...
4921959	   .	   .	    0.0	...
4921960	   .	   .	    0.0	...
4921961	   .	   .	    0.0	...
4921962	   .	   .	    0.0	...
4921963	   .	   .	    0.0	...
4921964	   .	   .	    0.0	...
4921965	   .	   .	    0.0	...
4921966	   .	   .	    0.0	...
4921967	   .	   .	    0.0	...
4921968	   .	   .	    0.0	...
4921969	   .	   .	    0.0	...
4921970	   .	   .	    0.0	...
4921971	   .	   .	    0.0	...
4921972	   .	   .	    0.0	...
4921973	   .	   .	    0.0	...
4921974	   .	   .	    0.0	...
4921975	   .	   .	    0.0	...
4921976	   .	   .	    0.0	...
4921977	   .	   .	    0.0	...
4921978	   .	   .	    0.0	...
4921979	   .	   .	    0.0	...
4921980	   .	   .	    0.0	...
4921981	   .	   .	    0.0	...
4921982	   .	   .	    0.0	...
4921983	   .	   .	    0.0	...
4921984	   .	   .	    0.0	...
EBLINK R 4921888	4921984	97
4921985	  803.3	 2214.7	 2348.0	...
4921986	  803.3	 2214.7	 2348.0	...
4921987	  807.7	 2197.1	 2386.0	...
4921988	  812.1	 2179.6	 2425.0	...
4921989	  816.4	 2162.1	 2464.0	...
4921990	  838.3	 2048.6	 2690.0	...
4921991	  859.7	 1936.9	 2916.0	...
4921992	  855.2	 1919.2	 2954.0	...
4921993	  848.1	 1884.3	 3041.0	...
4921994	  841.0	 1832.0	 3167.0	...
4921995	  834.6	 1785.7	 3287.0	...
4921996	  830.8	 1740.9	 3397.0	...
4921997	  824.5	 1699.0	 3505.0	...
4921998	  820.7	 1652.8	 3613.0	...
4921999	  816.8	 1607.2	 3722.0	...
4922000	  815.2	 1562.8	 3827.0	...
4922001	  816.3	 1519.2	 3933.0	...
4922002	  818.1	 1476.2	 4039.0	...
4922003	  820.3	 1433.6	 4148.0	...
4922004	  821.0	 1393.8	 4253.0	...
4922005	  820.9	 1355.8	 4357.0	...
4922006	  821.3	 1318.1	 4461.0	...
4922007	  821.6	 1281.5	 4561.0	...
4922008	  819.7	 1247.3	 4652.0	...
4922009	  815.1	 1215.5	 4736.0	...
4922010	  810.1	 1184.4	 4818.0	...
4922011	  806.7	 1154.2	 4896.0	...
4922012	  804.8	 1126.1	 4979.0	...
4922013	  803.1	 1099.6	 5060.0	...
4922014	  799.4	 1074.7	 5142.0	...
4922015	  795.6	 1049.9	 5214.0	...
4922016	  790.4	 1026.0	 5280.0	...
4922017	  787.5	 1002.4	 5344.0	...
4922018	  784.2	  978.7	 5415.0	...
4922019	  782.1	  954.5	 5489.0	...
4922020	  779.5	  930.8	 5550.0	...
4922021	  776.8	  908.8	 5608.0	...
4922022	  770.9	  888.2	 5667.0	...
4922023	  763.4	  869.8	 5731.0	...
4922024	  756.4	  851.6	 5786.0	...
4922025	  753.1	  833.1	 5845.0	...
4922026	  752.5	  812.4	 5907.0	...
4922027	  754.4	  791.0	 5978.0	...
4922028	  756.9	  770.7	 6039.0	...
4922029	  760.3	  750.9	 6103.0	...
4922030	  761.9	  732.6	 6163.0	...
4922031	  763.0	  712.9	 6227.0	...
4922032	  763.4	  694.4	 6285.0	...
4922033	  763.1	  676.9	 6339.0	...
4922034	  762.7	  661.7	 6389.0	...
4922035	  762.1	  647.2	 6439.0	...
4922036	  761.4	  631.5	 6485.0	...
4922037	  760.4	  617.5	 6529.0	...
4922038	  758.9	  602.6	 6569.0	...
4922039	  754.1	  592.4	 6604.0	...
4922040	  749.6	  581.2	 6633.0	...
4922041	  745.1	  571.8	 6662.0	...
4922042	  744.0	  559.2	 6697.0	...
4922043	  742.1	  548.5	 6740.0	...
4922044	  740.3	  537.7	 6775.0	...
4922045	  738.8	  528.1	 6810.0	...
4922046	  737.6	  517.6	 6837.0	...
4922047	  736.5	  507.8	 6869.0	...
4922048	  735.9	  497.9	 6900.0	...
4922049	  736.4	  486.9	 6938.0	...
4922050	  736.8	  476.2	 6976.0	...
4922051	  735.5	  467.2	 7003.0	...
4922052	  733.2	  461.4	 7024.0	...
4922053	  731.5	  454.6	 7040.0	...
4922054	  731.3	  446.4	 7071.0	...
4922055	  731.1	  438.3	 7094.0	...
4922056	  729.9	  430.9	 7124.0	...
4922057	  729.0	  425.2	 7142.0	...
4922058	  728.5	  417.7	 7167.0	...
4922059	  728.3	  410.1	 7187.0	...
4922060	  728.3	  403.1	 7209.0	...
4922061	  727.7	  397.3	 7232.0	...
4922062	  727.2	  392.5	 7251.0	...
4922063	  726.4	  388.5	 7268.0	...
4922064	  725.5	  383.1	 7280.0	...
4922065	  724.5	  379.2	 7298.0	...
ESACC R  4921847	4922065	219	  708.7	  418.6	  724.5	  379.2	   0.89	   1775
SFIX R   4922066
4922066	  723.6	  374.5	 7321.0	...
4922067	  724.1	  371.6	 7342.0	...
4922068	  724.7	  368.0	 7354.0	...
4922069	  726.2	  363.5	 7361.0	...
4922070	  726.6	  359.4	 7372.0	...
4922071	  727.1	  355.6	 7384.0	...
4922072	  726.0	  353.5	 7392.0	...
4922073	  725.2	  352.7	 7394.0	...
4922074	  724.5	  352.7	 7393.0	...
4922075	  724.6	  352.5	 7392.0	...
4922076	  724.0	  349.7	 7396.0	...
4922077	  722.5	  347.1	 7401.0	...
4922078	  721.2	  344.5	 7405.0	...
4922079	  720.8	  345.0	 7405.0	...
4922080	  721.2	  345.5	 7401.0	...
4922081	  721.6	  346.0	 7397.0	...
4922082	  723.9	  343.2	 7397.0	...
4922083	  726.1	  340.3	 7400.0	...
4922084	  728.7	  337.8	 7402.0	...
4922085	  729.1	  338.5	 7400.0	...
EFIX R   4922066	4922085	20	  724.6	  352.1	   7386
SSACC R  4922086
4922086	  729.3	  339.4	 7399.0	...
4922087	  728.8	  340.2	 7398.0	...
4922088	  728.2	  340.0	 7398.0	...
4922089	  726.8	  339.7	 7398.0	...
4922090	  726.1	  343.0	 7387.0	...
4922091	  725.5	  348.1	 7375.0	...
4922092	  726.5	  353.1	 7363.0	...
4922093	  727.1	  354.2	 7360.0	...
4922094	  726.7	  354.1	 7355.0	...
4922095	  722.0	  367.4	 7320.0	...
4922096	  716.8	  381.7	 7284.0	...
4922097	  712.4	  396.3	 7252.0	...
4922098	  711.9	  397.7	 7248.0	...
4922099	  712.0	  400.3	 7247.0	...
4922100	  711.8	  402.5	 7246.0	...
4922101	  711.5	  404.8	 7245.0	...
4922102	  711.1	  405.6	 7244.0	...
4922103	  711.0	  407.2	 7244.0	...
ESACC R  4922086	4922103	18	  729.3	  339.4	  711.0	  407.2	   1.46	    144
SFIX R   4922104
4922104	  711.1	  408.4	 7246.0	...
4922105	  710.8	  409.4	 7248.0	...
4922106	  710.3	  409.4	 7250.0	...
4922107	  709.8	  409.4	 7249.0	...
4922108	  709.8	  409.5	 7248.0	...
4922109	  709.8	  410.0	 7247.0	...
4922110	  709.7	  410.6	 7248.0	...
4922111	  709.4	  411.1	 7249.0	...
4922112	  709.1	  411.0	 7251.0	...
4922113	  708.8	  410.8	 7251.0	...
4922114	  708.6	  410.6	 7251.0	...
4922115	  708.4	  410.6	 7251.0	...
4922116	  708.2	  410.4	 7250.0	...
4922117	  708.2	  410.1	 7248.0	...
4922118	  708.4	  409.8	 7246.0	...
4922119	  708.6	  409.5	 7246.0	...
4922120	  708.7	  409.3	 7247.0	...
4922121	  708.7	  409.4	 7248.0	...
4922122	  708.4	  409.7	 7251.0	...
4922123	  708.2	  410.1	 7254.0	...
MSG	4922124 0000 _ Number On
4922124	  708.0	  410.3	 7257.0	...
4922125	  707.8	  410.6	 7258.0	...
4922126	  707.6	  410.6	 7259.0	...
4922127	  707.6	  410.8	 7258.0	...
4922128	  707.8	  410.9	 7258.0	...
4922129	  707.9	  410.9	 7258.0	...
4922130	  707.8	  410.8	 7258.0	...
4922131	  707.8	  410.6	 7258.0	...
4922132	  707.9	  410.5	 7258.0	...
4922133	  708.1	  410.4	 7258.0	...
4922134	  708.4	  410.8	 7259.0	...
4922135	  708.6	  411.4	 7260.0	...
4922136	  708.8	  412.0	 7264.0	...
4922137	  708.8	  412.3	 7267.0	...
4922138	  708.9	  412.4	 7270.0	...
4922139	  709.0	  412.6	 7270.0	...
4922140	  709.1	  412.7	 7270.0	...
4922141	  709.3	  412.9	 7271.0	...
4922142	  709.4	  413.1	 7271.0	...
4922143	  709.4	  413.1	 7271.0	...
4922144	  709.5	  412.9	 7270.0	...
4922145	  709.9	  412.5	 7270.0	...
4922146	  710.3	  412.3	 7271.0	...
4922147	  710.6	  412.1	 7271.0	...
4922148	  710.4	  412.3	 7272.0	...
4922149	  710.1	  412.4	 7273.0	...
4922150	  709.9	  412.6	 7273.0	...
4922151	  709.8	  412.7	 7272.0	...
4922152	  709.8	  412.8	 7270.0	...
4922153	  709.7	  412.7	 7269.0	...
4922154	  709.6	  412.4	 7270.0	...
4922155	  709.5	  412.1	 7271.0	...
4922156	  709.8	  411.9	 7271.0	...
4922157	  710.1	  411.6	 7271.0	...
4922158	  710.7	  411.3	 7270.0	...
4922159	  711.1	  411.1	 7270.0	...
4922160	  711.7	  410.7	 7270.0	...
4922161	  712.0	  410.4	 7272.0	...
4922162	  712.4	  410.2	 7275.0	...
4922163	  712.3	  410.5	 7275.0	...
4922164	  712.2	  411.0	 7273.0	...
4922165	  712.0	  411.4	 7272.0	...
4922166	  712.1	  411.3	 7272.0	...
4922167	  712.4	  411.9	 7271.0	...
4922168	  712.6	  412.3	 7268.0	...
4922169	  712.7	  412.7	 7268.0	...
4922170	  712.6	  412.6	 7271.0	...
4922171	  712.7	  412.6	 7275.0	...
4922172	  712.8	  412.8	 7277.0	...
4922173	  712.9	  413.1	 7282.0	...
4922174	  712.9	  413.5	 7284.0	...
4922175	  712.7	  413.9	 7286.0	...
4922176	  712.4	  414.2	 7285.0	...
4922177	  712.2	  414.4	 7284.0	...
4922178	  712.2	  414.4	 7283.0	...
4922179	  712.1	  414.3	 7282.0	...
4922180	  712.8	  414.2	 7283.0	...
4922181	  713.5	  414.0	 7285.0	...
4922182	  714.2	  414.0	 7284.0	...
4922183	  713.9	  414.2	 7282.0	...
4922184	  713.6	  414.5	 7280.0	...
4922185	  713.2	  414.7	 7279.0	...
4922186	  713.3	  414.8	 7278.0	...
4922187	  713.5	  414.9	 7278.0	...
4922188	  713.7	  415.0	 7278.0	...
4922189	  713.7	  415.1	 7278.0	...
4922190	  713.7	  415.1	 7277.0	...
4922191	  713.6	  415.3	 7277.0	...
4922192	  713.4	  415.6	 7276.0	...
4922193	  713.3	  416.0	 7280.0	...
4922194	  713.4	  416.1	 7284.0	...
4922195	  713.6	  416.1	 7288.0	...
4922196	  713.8	  415.8	 7288.0	...
4922197	  714.0	  415.5	 7288.0	...
4922198	  714.3	  415.3	 7288.0	...
4922199	  714.7	  415.2	 7288.0	...
4922200	  714.7	  415.2	 7284.0	...
4922201	  714.7	  415.2	 7280.0	...
4922202	  714.6	  415.4	 7277.0	...
4922203	  714.5	  415.5	 7276.0	...
4922204	  714.7	  415.2	 7276.0	...
4922205	  715.0	  414.8	 7274.0	...
4922206	  715.3	  414.3	 7272.0	...
4922207	  715.5	  413.5	 7273.0	...
4922208	  715.8	  412.9	 7275.0	...
4922209	  716.4	  412.7	 7276.0	...
4922210	  716.6	  413.1	 7276.0	...
4922211	  717.0	  413.5	 7276.0	...
4922212	  717.1	  413.6	 7276.0	...
4922213	  717.1	  413.4	 7276.0	...
4922214	  717.0	  413.0	 7277.0	...
4922215	  717.0	  412.6	 7276.0	...
4922216	  717.3	  412.6	 7276.0	...
4922217	  717.2	  412.7	 7274.0	...
4922218	  717.2	  412.7	 7274.0	...
4922219	  716.9	  412.2	 7274.0	...
4922220	  716.8	  411.6	 7276.0	...
4922221	  716.7	  411.0	 7277.0	...
4922222	  716.8	  410.7	 7278.0	...
4922223	  717.0	  410.4	 7278.0	...
4922224	  717.2	  410.3	 7278.0	...
4922225	  717.3	  410.5	 7279.0	...
4922226	  717.4	  410.9	 7280.0	...
4922227	  717.5	  411.2	 7280.0	...
4922228	  717.6	  411.4	 7280.0	...
4922229	  717.6	  411.4	 7281.0	...
4922230	  718.2	  411.2	 7282.0	...
4922231	  718.7	  411.0	 7284.0	...
4922232	  719.2	  411.2	 7284.0	...
4922233	  719.4	  411.6	 7282.0	...
4922234	  719.7	  412.1	 7279.0	...
4922235	  719.4	  412.4	 7276.0	...
4922236	  719.0	  412.7	 7277.0	...
4922237	  719.0	  412.3	 7277.0	...
4922238	  719.1	  411.9	 7278.0	...
4922239	  719.2	  411.7	 7276.0	...
4922240	  719.1	  412.3	 7274.0	...
4922241	  719.4	  412.8	 7276.0	...
4922242	  719.5	  412.7	 7279.0	...
4922243	  719.5	  412.2	 7282.0	...
4922244	  719.2	  411.8	 7280.0	...
4922245	  719.0	  411.8	 7278.0	...
4922246	  718.8	  411.9	 7277.0	...
4922247	  718.6	  411.9	 7278.0	...
4922248	  718.4	  411.8	 7283.0	...
4922249	  718.0	  411.7	 7287.0	...
4922250	  717.6	  411.6	 7287.0	...
4922251	  717.2	  411.6	 7285.0	...
4922252	  717.3	  411.6	 7283.0	...
4922253	  717.7	  411.6	 7283.0	...
4922254	  718.0	  411.6	 7284.0	...
4922255	  717.6	  411.7	 7284.0	...
4922256	  717.2	  411.7	 7285.0	...
4922257	  717.5	  411.1	 7286.0	...
4922258	  718.2	  410.4	 7287.0	...
4922259	  718.6	  410.1	 7288.0	...
4922260	  718.3	  410.5	 7286.0	...
4922261	  717.9	  410.7	 7285.0	...
4922262	  717.9	  410.4	 7284.0	...
4922263	  717.8	  410.2	 7284.0	...
4922264	  717.8	  410.2	 7284.0	...
4922265	  717.7	  410.2	 7284.0	...
4922266	  717.6	  410.2	 7284.0	...
4922267	  717.5	  410.5	 7284.0	...
4922268	  717.5	  410.8	 7281.0	...
4922269	  717.7	  411.1	 7280.0	...
4922270	  717.5	  410.7	 7282.0	...
4922271	  717.1	  410.3	 7286.0	...
4922272	  716.7	  410.1	 7290.0	...
4922273	  716.7	  410.2	 7289.0	...
4922274	  716.8	  410.3	 7288.0	...
4922275	  716.9	  410.4	 7287.0	...
4922276	  717.0	  410.3	 7287.0	...
4922277	  717.3	  410.0	 7287.0	...
4922278	  717.5	  409.7	 7287.0	...
4922279	  717.7	  409.6	 7287.0	...
4922280	  717.6	  409.9	 7285.0	...
4922281	  717.4	  410.1	 7284.0	...
4922282	  717.4	  410.5	 7282.0	...
4922283	  717.5	  411.0	 7283.0	...
4922284	  717.5	  411.6	 7284.0	...
4922285	  717.6	  411.7	 7285.0	...
4922286	  717.6	  411.7	 7286.0	...
4922287	  717.7	  411.7	 7287.0	...
4922288	  717.7	  411.8	 7288.0	...
4922289	  717.3	  411.9	 7289.0	...
4922290	  716.8	  412.2	 7289.0	...
4922291	  716.5	  412.4	 7290.0	...
4922292	  716.6	  412.7	 7290.0	...
4922293	  716.6	  412.9	 7291.0	...
4922294	  716.6	  413.2	 7293.0	...
4922295	  716.7	  412.8	 7295.0	...
4922296	  717.0	  412.3	 7297.0	...
4922297	  717.3	  412.0	 7299.0	...
4922298	  717.5	  412.3	 7301.0	...
4922299	  717.6	  412.6	 7302.0	...
4922300	  717.5	  412.7	 7303.0	...
4922301	  717.4	  412.8	 7303.0	...
4922302	  717.4	  412.9	 7303.0	...
4922303	  717.5	  413.0	 7304.0	...
4922304	  717.7	  413.1	 7304.0	...
4922305	  717.7	  413.0	 7305.0	...
4922306	  717.7	  412.9	 7307.0	...
4922307	  717.7	  413.2	 7308.0	...
4922308	  717.7	  413.5	 7308.0	...
4922309	  717.7	  413.8	 7307.0	...
4922310	  717.7	  414.0	 7307.0	...
4922311	  717.4	  414.2	 7306.0	...
4922312	  717.1	  414.1	 7309.0	...
4922313	  716.8	  413.6	 7312.0	...
4922314	  716.8	  413.1	 7315.0	...
4922315	  716.8	  412.8	 7315.0	...
4922316	  716.9	  413.0	 7316.0	...
4922317	  717.0	  413.2	 7316.0	...
4922318	  717.0	  413.5	 7316.0	...
4922319	  716.9	  413.7	 7317.0	...
4922320	  716.8	  413.9	 7317.0	...
4922321	  716.8	  414.3	 7314.0	...
4922322	  716.9	  414.6	 7312.0	...
4922323	  716.9	  414.9	 7311.0	...
4922324	  717.0	  415.2	 7314.0	...
4922325	  717.2	  415.4	 7318.0	...
4922326	  717.3	  415.6	 7320.0	...
4922327	  717.3	  415.7	 7323.0	...
4922328	  717.3	  415.2	 7325.0	...
4922329	  717.4	  414.8	 7330.0	...
4922330	  717.6	  414.7	 7333.0	...
4922331	  717.7	  414.9	 7335.0	...
4922332	  717.7	  415.0	 7335.0	...
4922333	  717.6	  414.7	 7334.0	...
4922334	  717.6	  414.6	 7333.0	...
4922335	  717.8	  414.6	 7333.0	...
4922336	  718.0	  414.8	 7334.0	...
4922337	  718.0	  415.0	 7335.0	...
4922338	  717.9	  415.2	 7332.0	...
4922339	  717.9	  415.4	 7329.0	...
4922340	  718.1	  415.5	 7327.0	...
4922341	  718.3	  415.6	 7329.0	...
4922342	  717.6	  415.8	 7333.0	...
4922343	  716.9	  416.2	 7335.0	...
4922344	  716.1	  416.5	 7337.0	...
4922345	  717.1	  416.6	 7337.0	...
4922346	  718.0	  416.4	 7337.0	...
4922347	  718.2	  415.5	 7337.0	...
4922348	  717.6	  414.8	 7339.0	...
4922349	  717.3	  414.2	 7341.0	...
4922350	  717.8	  414.2	 7341.0	...
4922351	  717.8	  414.4	 7341.0	...
4922352	  717.4	  414.6	 7340.0	...
4922353	  717.0	  414.7	 7345.0	...
4922354	  717.0	  414.4	 7350.0	...
4922355	  717.0	  414.2	 7352.0	...
4922356	  717.1	  414.2	 7349.0	...
4922357	  717.3	  414.4	 7349.0	...
4922358	  717.5	  414.4	 7352.0	...
4922359	  717.2	  414.4	 7355.0	...
4922360	  716.6	  413.6	 7355.0	...
4922361	  716.1	  412.9	 7354.0	...
4922362	  716.0	  412.4	 7353.0	...
4922363	  716.0	  412.6	 7351.0	...
4922364	  716.0	  413.0	 7349.0	...
4922365	  716.1	  413.2	 7350.0	...
4922366	  716.2	  413.3	 7351.0	...
4922367	  716.2	  413.3	 7352.0	...
4922368	  716.1	  413.0	 7352.0	...
4922369	  715.7	  412.6	 7352.0	...
4922370	  715.4	  412.0	 7353.0	...
4922371	  715.3	  411.9	 7354.0	...
4922372	  715.3	  411.8	 7357.0	...
4922373	  715.2	  411.7	 7359.0	...
4922374	  715.1	  411.5	 7362.0	...
4922375	  714.9	  411.4	 7365.0	...
4922376	  714.3	  411.8	 7367.0	...
4922377	  713.8	  412.1	 7366.0	...
4922378	  714.1	  412.2	 7364.0	...
4922379	  714.7	  412.0	 7362.0	...
4922380	  715.3	  411.8	 7364.0	...
4922381	  714.9	  412.0	 7367.0	...
4922382	  714.6	  412.0	 7369.0	...
4922383	  714.2	  411.8	 7370.0	...
4922384	  714.2	  411.3	 7371.0	...
4922385	  714.2	  410.8	 7371.0	...
4922386	  714.2	  410.6	 7372.0	...
4922387	  714.2	  410.6	 7372.0	...
4922388	  714.2	  410.6	 7374.0	...
4922389	  714.1	  410.6	 7375.0	...
4922390	  713.9	  410.5	 7375.0	...
4922391	  713.7	  410.6	 7374.0	...
4922392	  713.7	  410.6	 7374.0	...
4922393	  713.8	  410.5	 7372.0	...
4922394	  713.4	  410.5	 7370.0	...
4922395	  713.0	  410.4	 7374.0	...
4922396	  712.6	  410.3	 7379.0	...
4922397	  712.6	  410.1	 7384.0	...
4922398	  712.6	  409.9	 7383.0	...
4922399	  712.6	  409.6	 7381.0	...
4922400	  712.6	  409.4	 7380.0	...
4922401	  712.1	  409.6	 7380.0	...
4922402	  711.7	  409.8	 7379.0	...
4922403	  711.3	  409.9	 7378.0	...
4922404	  711.1	  409.9	 7377.0	...
4922405	  710.9	  409.8	 7382.0	...
4922406	  711.0	  409.6	 7387.0	...
4922407	  711.4	  409.5	 7392.0	...
4922408	  711.3	  409.7	 7392.0	...
4922409	  710.8	  410.0	 7392.0	...
4922410	  710.9	  409.8	 7392.0	...
4922411	  711.4	  409.2	 7392.0	...
4922412	  711.5	  408.9	 7392.0	...
4922413	  711.2	  409.2	 7392.0	...
4922414	  710.9	  409.2	 7393.0	...
4922415	  711.0	  408.9	 7394.0	...
4922416	  711.2	  408.5	 7395.0	...
4922417	  711.1	  408.2	 7397.0	...
4922418	  710.9	  407.9	 7400.0	...
4922419	  710.7	  407.8	 7401.0	...
4922420	  710.6	  407.8	 7402.0	...
4922421	  710.7	  408.1	 7401.0	...
4922422	  710.7	  408.2	 7401.0	...
4922423	  710.7	  408.3	 7402.0	...
4922424	  710.6	  408.2	 7402.0	...
4922425	  710.6	  408.1	 7403.0	...
4922426	  710.6	  407.8	 7404.0	...
4922427	  710.1	  407.5	 7405.0	...
4922428	  709.7	  407.3	 7406.0	...
4922429	  709.9	  407.2	 7407.0	...
4922430	  710.5	  406.9	 7408.0	...
4922431	  710.6	  406.7	 7408.0	...
4922432	  710.1	  406.5	 7407.0	...
4922433	  709.7	  406.7	 7406.0	...
4922434	  710.2	  406.7	 7407.0	...
4922435	  710.8	  406.6	 7405.0	...
4922436	  711.3	  406.2	 7401.0	...
4922437	  711.3	  405.7	 7398.0	...
4922438	  711.1	  405.3	 7402.0	...
4922439	  710.8	  405.2	 7406.0	...
MSG	4922440 0000 _ Number Off
4922440	  710.6	  405.2	 7410.0	...
4922441	  710.5	  405.2	 7409.0	...
4922442	  710.5	  405.1	 7406.0	...
4922443	  710.8	  405.0	 7403.0	...
4922444	  711.1	  404.9	 7403.0	...
4922445	  711.6	  404.9	 7406.0	...
4922446	  711.9	  404.9	 7409.0	...
4922447	  712.1	  404.9	 7411.0	...
4922448	  712.1	  404.7	 7412.0	...
4922449	  712.2	  404.5	 7413.0	...
4922450	  712.4	  404.9	 7412.0	...
4922451	  712.6	  405.4	 7412.0	...
4922452	  712.7	  405.2	 7411.0	...
4922453	  713.0	  404.5	 7411.0	...
4922454	  713.2	  403.9	 7415.0	...
4922455	  713.6	  404.0	 7419.0	...
4922456	  713.6	  404.1	 7424.0	...
4922457	  713.6	  404.4	 7425.0	...
4922458	  713.4	  404.6	 7426.0	...
4922459	  713.0	  404.9	 7425.0	...
4922460	  712.5	  405.0	 7424.0	...
4922461	  712.3	  405.1	 7424.0	...
4922462	  712.5	  405.1	 7425.0	...
4922463	  712.7	  405.1	 7426.0	...
4922464	  712.4	  404.6	 7428.0	...
4922465	  711.9	  404.1	 7430.0	...
4922466	  712.0	  403.6	 7433.0	...
4922467	  712.8	  403.9	 7431.0	...
4922468	  713.2	  404.5	 7430.0	...
4922469	  712.9	  405.0	 7428.0	...
4922470	  712.4	  405.4	 7428.0	...
4922471	  712.1	  405.4	 7427.0	...
4922472	  711.8	  405.4	 7428.0	...
4922473	  711.9	  405.4	 7432.0	...
4922474	  712.0	  405.4	 7436.0	...
4922475	  712.1	  405.3	 7438.0	...
4922476	  712.2	  405.9	 7439.0	...
4922477	  712.1	  406.5	 7439.0	...
4922478	  711.9	  406.2	 7438.0	...
4922479	  711.9	  405.2	 7437.0	...
4922480	  712.0	  404.2	 7437.0	...
4922481	  712.4	  404.2	 7439.0	...
4922482	  712.5	  404.3	 7445.0	...
4922483	  713.0	  404.3	 7451.0	...
4922484	  713.3	  404.3	 7455.0	...
4922485	  713.6	  404.3	 7451.0	...
4922486	  713.5	  404.4	 7447.0	...
4922487	  713.4	  404.4	 7443.0	...
4922488	  713.5	  404.1	 7443.0	...
4922489	  713.6	  403.8	 7444.0	...
4922490	  713.7	  403.6	 7450.0	...
4922491	  713.8	  403.6	 7456.0	...
4922492	  713.9	  403.7	 7461.0	...
4922493	  714.1	  403.6	 7461.0	...
4922494	  714.2	  403.4	 7460.0	...
4922495	  714.9	  402.9	 7461.0	...
4922496	  715.5	  402.4	 7463.0	...
4922497	  716.0	  402.1	 7465.0	...
4922498	  715.9	  402.0	 7466.0	...
4922499	  716.1	  402.0	 7466.0	...
4922500	  716.3	  402.0	 7467.0	...
4922501	  716.5	  402.0	 7468.0	...
4922502	  716.5	  402.0	 7469.0	...
4922503	  716.8	  402.0	 7469.0	...
4922504	  717.1	  401.9	 7470.0	...
4922505	  717.4	  401.9	 7471.0	...
4922506	  717.4	  401.7	 7471.0	...
4922507	  717.4	  401.4	 7471.0	...
4922508	  717.2	  400.7	 7470.0	...
4922509	  717.0	  400.1	 7470.0	...
4922510	  716.8	  399.9	 7470.0	...
4922511	  716.8	  400.1	 7471.0	...
4922512	  716.8	  400.0	 7475.0	...
4922513	  716.8	  399.8	 7478.0	...
4922514	  716.5	  399.6	 7480.0	...
4922515	  716.2	  399.5	 7480.0	...
4922516	  715.9	  399.3	 7481.0	...
4922517	  716.2	  399.0	 7481.0	...
4922518	  716.8	  398.6	 7483.0	...
4922519	  717.4	  398.0	 7485.0	...
4922520	  717.7	  397.4	 7486.0	...
4922521	  717.4	  397.5	 7487.0	...
4922522	  717.2	  397.7	 7488.0	...
4922523	  717.1	  397.9	 7488.0	...
4922524	  717.0	  397.5	 7488.0	...
4922525	  717.1	  397.1	 7488.0	...
4922526	  717.2	  396.8	 7486.0	...
4922527	  717.2	  396.9	 7484.0	...
4922528	  717.1	  396.9	 7482.0	...
4922529	  717.0	  396.9	 7482.0	...
4922530	  716.5	  396.8	 7482.0	...
4922531	  716.0	  396.4	 7484.0	...
4922532	  715.6	  396.0	 7486.0	...
4922533	  715.7	  395.6	 7489.0	...
4922534	  715.8	  395.5	 7491.0	...
4922535	  715.8	  395.4	 7492.0	...
4922536	  715.9	  395.7	 7491.0	...
4922537	  716.0	  396.1	 7489.0	...
4922538	  716.0	  396.2	 7486.0	...
4922539	  716.0	  396.0	 7485.0	...
4922540	  716.0	  395.9	 7482.0	...
4922541	  716.0	  395.9	 7481.0	...
4922542	  715.9	  395.9	 7479.0	...
4922543	  715.9	  396.0	 7479.0	...
4922544	  715.9	  395.7	 7481.0	...
4922545	  715.5	  395.3	 7482.0	...
4922546	  715.2	  394.9	 7484.0	...
4922547	  715.1	  394.8	 7487.0	...
4922548	  715.4	  394.7	 7491.0	...
4922549	  715.6	  394.6	 7495.0	...
4922550	  715.6	  394.6	 7495.0	...
4922551	  715.5	  394.9	 7495.0	...
4922552	  715.4	  395.2	 7494.0	...
4922553	  715.4	  395.4	 7492.0	...
4922554	  715.3	  395.4	 7493.0	...
4922555	  715.2	  395.4	 7496.0	...
4922556	  715.3	  395.3	 7501.0	...
4922557	  715.4	  394.8	 7503.0	...
4922558	  715.5	  394.3	 7504.0	...
4922559	  715.6	  393.9	 7501.0	...
4922560	  715.6	  394.0	 7498.0	...
4922561	  715.6	  394.0	 7496.0	...
4922562	  715.7	  394.3	 7496.0	...
4922563	  715.6	  394.6	 7497.0	...
4922564	  715.5	  394.8	 7497.0	...
4922565	  715.2	  394.8	 7498.0	...
4922566	  715.4	  394.6	 7501.0	...
4922567	  715.5	  394.1	 7504.0	...
4922568	  715.7	  393.7	 7507.0	...
4922569	  715.5	  393.6	 7509.0	...
4922570	  715.4	  393.7	 7510.0	...
4922571	  715.5	  393.8	 7510.0	...
4922572	  715.8	  393.8	 7507.0	...
4922573	  716.2	  393.9	 7505.0	...
4922574	  716.4	  394.0	 7505.0	...
4922575	  716.4	  394.0	 7506.0	...
4922576	  716.1	  394.0	 7506.0	...
4922577	  715.6	  394.1	 7507.0	...
4922578	  715.1	  393.9	 7507.0	...
4922579	  714.9	  393.7	 7507.0	...
4922580	  715.1	  393.4	 7507.0	...
4922581	  715.4	  393.5	 7507.0	...
4922582	  715.6	  393.6	 7506.0	...
4922583	  715.6	  393.7	 7502.0	...
4922584	  715.5	  393.8	 7499.0	...
4922585	  715.6	  393.8	 7495.0	...
4922586	  715.6	  393.7	 7494.0	...
4922587	  715.7	  393.7	 7497.0	...
4922588	  715.6	  393.7	 7502.0	...
4922589	  715.5	  393.8	 7507.0	...
4922590	  715.5	  393.9	 7502.0	...
4922591	  715.4	  393.8	 7498.0	...
4922592	  715.2	  393.7	 7495.0	...
4922593	  715.2	  393.8	 7498.0	...
4922594	  715.3	  394.2	 7501.0	...
4922595	  715.4	  394.3	 7502.0	...
4922596	  715.5	  394.0	 7501.0	...
4922597	  715.6	  393.9	 7501.0	...
4922598	  715.4	  394.1	 7500.0	...
4922599	  715.0	  394.3	 7500.0	...
4922600	  714.7	  394.3	 7499.0	...
4922601	  714.9	  394.4	 7502.0	...
4922602	  715.1	  394.5	 7505.0	...
4922603	  715.4	  394.5	 7510.0	...
4922604	  715.5	  394.6	 7511.0	...
4922605	  715.5	  394.5	 7512.0	...
4922606	  715.5	  394.5	 7511.0	...
4922607	  715.2	  394.6	 7513.0	...
4922608	  715.1	  394.7	 7516.0	...
4922609	  715.3	  394.9	 7519.0	...
4922610	  715.4	  395.2	 7519.0	...
4922611	  715.6	  395.4	 7518.0	...
4922612	  715.4	  395.3	 7518.0	...
4922613	  715.4	  395.2	 7518.0	...
4922614	  715.2	  395.1	 7519.0	...
4922615	  715.0	  395.0	 7519.0	...
4922616	  714.9	  395.1	 7522.0	...
4922617	  714.9	  395.4	 7525.0	...
4922618	  714.9	  395.7	 7528.0	...
4922619	  714.7	  396.0	 7524.0	...
4922620	  714.7	  396.2	 7521.0	...
4922621	  714.7	  396.4	 7517.0	...
4922622	  714.8	  396.4	 7518.0	...
4922623	  714.9	  396.4	 7520.0	...
4922624	  715.1	  396.3	 7522.0	...
4922625	  715.9	  396.2	 7526.0	...
4922626	  716.6	  396.2	 7530.0	...
4922627	  716.7	  396.3	 7531.0	...
4922628	  716.3	  396.4	 7526.0	...
4922629	  715.9	  396.6	 7521.0	...
4922630	  715.9	  396.8	 7519.0	...
4922631	  716.0	  397.1	 7520.0	...
4922632	  716.1	  397.4	 7521.0	...
4922633	  716.3	  397.5	 7522.0	...
4922634	  716.3	  397.6	 7521.0	...
4922635	  716.4	  397.5	 7520.0	...
4922636	  716.6	  397.8	 7520.0	...
4922637	  716.8	  398.1	 7519.0	...
4922638	  716.6	  397.9	 7519.0	...
4922639	  716.4	  397.3	 7519.0	...
4922640	  716.2	  397.1	 7520.0	...
4922641	  716.2	  397.6	 7520.0	...
4922642	  716.1	  397.9	 7519.0	...
4922643	  716.0	  397.9	 7518.0	...
4922644	  715.9	  398.0	 7518.0	...
4922645	  715.9	  398.4	 7518.0	...
4922646	  716.0	  398.7	 7521.0	...
4922647	  716.0	  398.9	 7525.0	...
4922648	  716.0	  398.9	 7529.0	...
4922649	  715.8	  398.8	 7530.0	...
4922650	  715.5	  398.7	 7530.0	...
4922651	  715.0	  398.5	 7525.0	...
4922652	  714.8	  398.4	 7521.0	...
4922653	  714.9	  398.3	 7522.0	...
MSG	4922654 0000 _ Number On
4922654	  715.0	  398.0	 7526.0	...
4922655	  715.1	  397.8	 7529.0	...
4922656	  715.7	  397.5	 7528.0	...
4922657	  716.3	  397.4	 7527.0	...
4922658	  716.9	  397.3	 7529.0	...
4922659	  717.0	  397.2	 7530.0	...
4922660	  717.2	  397.2	 7532.0	...
4922661	  717.3	  397.2	 7532.0	...
4922662	  717.3	  397.4	 7531.0	...
4922663	  717.0	  397.7	 7528.0	...
4922664	  716.6	  398.0	 7527.0	...
4922665	  716.3	  398.1	 7525.0	...
4922666	  716.2	  398.0	 7526.0	...
4922667	  716.3	  397.9	 7525.0	...
4922668	  716.3	  397.7	 7525.0	...
4922669	  716.4	  397.5	 7525.0	...
4922670	  716.1	  397.4	 7525.0	...
4922671	  716.0	  397.7	 7525.0	...
4922672	  715.8	  398.2	 7525.0	...
4922673	  715.8	  398.5	 7526.0	...
4922674	  716.2	  398.2	 7527.0	...
4922675	  716.7	  397.6	 7528.0	...
4922676	  717.0	  397.2	 7530.0	...
4922677	  716.6	  397.0	 7530.0	...
4922678	  716.1	  397.0	 7530.0	...
4922679	  715.7	  396.8	 7528.0	...
4922680	  715.6	  396.6	 7527.0	...
4922681	  715.7	  396.5	 7528.0	...
4922682	  715.8	  396.7	 7529.0	...
4922683	  715.7	  396.8	 7528.0	...
4922684	  715.6	  396.9	 7526.0	...
4922685	  715.7	  397.0	 7522.0	...
4922686	  715.8	  397.1	 7520.0	...
4922687	  716.0	  397.2	 7519.0	...
4922688	  715.8	  397.1	 7521.0	...
4922689	  715.6	  396.7	 7524.0	...
4922690	  715.8	  396.3	 7526.0	...
4922691	  716.2	  396.6	 7529.0	...
4922692	  716.5	  396.9	 7531.0	...
4922693	  716.2	  397.3	 7533.0	...
4922694	  715.9	  397.6	 7534.0	...
4922695	  715.4	  397.9	 7532.0	...
4922696	  715.3	  397.8	 7531.0	...
4922697	  715.8	  397.3	 7530.0	...
4922698	  716.4	  396.9	 7531.0	...
4922699	  716.5	  396.9	 7531.0	...
4922700	  715.8	  396.9	 7532.0	...
4922701	  715.9	  396.9	 7533.0	...
4922702	  716.6	  397.0	 7533.0	...
4922703	  717.1	  397.1	 7532.0	...
4922704	  716.8	  397.6	 7531.0	...
4922705	  716.5	  397.8	 7530.0	...
4922706	  716.5	  397.4	 7530.0	...
4922707	  716.6	  396.9	 7529.0	...
4922708	  716.8	  396.3	 7527.0	...
4922709	  716.9	  396.5	 7528.0	...
4922710	  716.9	  396.5	 7529.0	...
4922711	  716.9	  396.7	 7529.0	...
4922712	  716.6	  396.6	 7527.0	...
4922713	  716.1	  396.7	 7525.0	...
4922714	  715.7	  396.9	 7525.0	...
4922715	  715.5	  397.0	 7525.0	...
4922716	  715.3	  397.0	 7526.0	...
4922717	  715.1	  397.0	 7527.0	...
4922718	  714.7	  397.1	 7526.0	...
4922719	  714.6	  397.3	 7524.0	...
4922720	  714.6	  397.5	 7523.0	...
4922721	  714.8	  397.6	 7525.0	...
4922722	  715.2	  397.5	 7526.0	...
4922723	  715.4	  396.8	 7526.0	...
4922724	  715.6	  396.1	 7526.0	...
4922725	  715.5	  395.9	 7526.0	...
4922726	  715.8	  396.3	 7526.0	...
4922727	  716.0	  396.6	 7526.0	...
4922728	  716.2	  396.4	 7525.0	...
4922729	  716.6	  396.3	 7525.0	...
4922730	  717.0	  396.3	 7528.0	...
4922731	  717.4	  396.2	 7531.0	...
4922732	  717.3	  396.1	 7532.0	...
4922733	  717.1	  396.1	 7530.0	...
4922734	  716.9	  396.2	 7529.0	...
4922735	  716.7	  396.5	 7529.0	...
4922736	  716.7	  396.8	 7526.0	...
4922737	  716.7	  396.5	 7524.0	...
4922738	  716.7	  396.1	 7522.0	...
4922739	  716.6	  395.6	 7523.0	...
4922740	  716.7	  395.8	 7520.0	...
4922741	  716.7	  396.1	 7519.0	...
4922742	  716.8	  396.5	 7518.0	...
4922743	  717.0	  396.7	 7521.0	...
4922744	  717.1	  396.8	 7525.0	...
4922745	  717.3	  397.0	 7527.0	...
4922746	  717.3	  397.3	 7529.0	...
4922747	  717.3	  397.1	 7527.0	...
4922748	  717.0	  397.0	 7525.0	...
4922749	  716.7	  396.9	 7523.0	...
4922750	  716.4	  397.0	 7523.0	...
4922751	  716.4	  397.1	 7523.0	...
4922752	  716.4	  397.3	 7523.0	...
4922753	  716.4	  397.3	 7523.0	...
4922754	  716.5	  397.3	 7523.0	...
4922755	  716.7	  397.3	 7523.0	...
4922756	  717.0	  397.4	 7526.0	...
4922757	  717.1	  397.1	 7528.0	...
4922758	  717.1	  396.6	 7530.0	...
4922759	  717.1	  396.6	 7529.0	...
4922760	  717.1	  397.0	 7527.0	...
4922761	  717.1	  397.4	 7525.0	...
4922762	  717.0	  397.6	 7525.0	...
4922763	  716.9	  397.8	 7525.0	...
4922764	  716.9	  397.5	 7525.0	...
4922765	  716.8	  397.2	 7525.0	...
4922766	  716.8	  396.8	 7523.0	...
4922767	  716.9	  396.8	 7520.0	...
4922768	  716.9	  396.6	 7517.0	...
4922769	  716.9	  396.6	 7520.0	...
4922770	  716.8	  396.5	 7523.0	...
4922771	  716.7	  396.6	 7525.0	...
4922772	  716.7	  396.6	 7524.0	...
4922773	  716.6	  396.7	 7524.0	...
4922774	  716.5	  396.9	 7524.0	...
4922775	  716.4	  397.0	 7523.0	...
4922776	  716.4	  397.2	 7522.0	...
4922777	  716.5	  397.6	 7520.0	...
4922778	  716.5	  397.9	 7518.0	...
4922779	  715.9	  397.9	 7516.0	...
4922780	  715.2	  397.7	 7513.0	...
4922781	  714.9	  397.1	 7511.0	...
4922782	  715.2	  396.5	 7512.0	...
4922783	  715.6	  395.9	 7513.0	...
4922784	  715.7	  395.7	 7514.0	...
4922785	  715.8	  395.8	 7515.0	...
4922786	  715.9	  395.6	 7517.0	...
4922787	  715.9	  395.4	 7519.0	...
4922788	  715.9	  395.6	 7519.0	...
4922789	  716.1	  396.1	 7520.0	...
4922790	  716.4	  396.5	 7521.0	...
4922791	  716.6	  396.6	 7522.0	...
4922792	  715.9	  396.9	 7521.0	...
4922793	  715.2	  397.0	 7520.0	...
4922794	  714.6	  397.0	 7519.0	...
4922795	  714.5	  396.8	 7517.0	...
4922796	  714.4	  396.5	 7516.0	...
4922797	  714.4	  396.2	 7515.0	...
4922798	  714.4	  396.0	 7516.0	...
4922799	  714.2	  396.0	 7516.0	...
4922800	  714.1	  396.0	 7516.0	...
4922801	  714.0	  396.3	 7516.0	...
4922802	  713.8	  396.5	 7516.0	...
4922803	  713.6	  396.6	 7516.0	...
4922804	  713.7	  396.7	 7515.0	...
4922805	  714.0	  396.9	 7515.0	...
4922806	  714.3	  397.1	 7514.0	...
4922807	  714.5	  397.2	 7514.0	...
4922808	  714.6	  397.4	 7514.0	...
4922809	  714.3	  397.4	 7515.0	...
4922810	  714.1	  397.3	 7515.0	...
4922811	  714.1	  397.3	 7514.0	...
4922812	  714.6	  397.3	 7515.0	...
4922813	  715.2	  397.2	 7518.0	...
4922814	  715.4	  397.0	 7520.0	...
4922815	  715.5	  396.9	 7520.0	...
4922816	  715.5	  396.9	 7518.0	...
4922817	  715.2	  396.9	 7517.0	...
4922818	  714.9	  397.4	 7517.0	...
4922819	  714.6	  397.8	 7515.0	...
4922820	  714.6	  398.0	 7514.0	...
4922821	  714.6	  397.5	 7514.0	...
4922822	  714.6	  397.0	 7515.0	...
4922823	  714.6	  396.7	 7514.0	...
4922824	  714.6	  396.8	 7514.0	...
4922825	  714.5	  396.8	 7515.0	...
4922826	  714.4	  396.7	 7515.0	...
4922827	  714.4	  396.6	 7515.0	...
4922828	  714.4	  396.6	 7515.0	...
4922829	  714.2	  397.1	 7515.0	...
4922830	  713.9	  397.6	 7514.0	...
4922831	  713.7	  398.0	 7512.0	...
4922832	  714.2	  398.1	 7511.0	...
4922833	  714.7	  398.3	 7512.0	...
4922834	  714.9	  398.5	 7512.0	...
4922835	  714.5	  398.4	 7512.0	...
4922836	  714.1	  398.1	 7511.0	...
4922837	  714.0	  397.2	 7511.0	...
4922838	  713.9	  396.3	 7511.0	...
4922839	  713.8	  395.6	 7512.0	...
4922840	  714.0	  395.8	 7513.0	...
4922841	  714.1	  396.3	 7514.0	...
4922842	  714.2	  396.9	 7515.0	...
4922843	  714.2	  397.1	 7512.0	...
4922844	  713.9	  397.1	 7509.0	...
4922845	  713.8	  397.0	 7505.0	...
4922846	  713.8	  397.0	 7505.0	...
4922847	  713.8	  397.2	 7508.0	...
4922848	  713.6	  397.4	 7512.0	...
4922849	  713.4	  397.6	 7515.0	...
4922850	  713.3	  397.6	 7513.0	...
4922851	  713.4	  397.6	 7512.0	...
4922852	  713.4	  397.2	 7513.0	...
4922853	  713.4	  396.7	 7514.0	...
4922854	  713.1	  396.3	 7514.0	...
4922855	  712.8	  396.3	 7514.0	...
4922856	  712.8	  396.3	 7513.0	...
4922857	  713.2	  396.3	 7512.0	...
4922858	  712.9	  396.6	 7512.0	...
4922859	  712.1	  397.0	 7511.0	...
4922860	  711.4	  397.6	 7511.0	...
4922861	  711.3	  397.7	 7510.0	...
4922862	  711.3	  397.9	 7506.0	...
4922863	  711.4	  397.9	 7503.0	...
4922864	  711.7	  397.5	 7500.0	...
4922865	  712.2	  397.1	 7500.0	...
4922866	  712.7	  396.7	 7501.0	...
4922867	  712.6	  396.8	 7502.0	...
4922868	  712.1	  397.1	 7503.0	...
4922869	  711.7	  397.4	 7503.0	...
4922870	  712.3	  397.6	 7504.0	...
4922871	  713.0	  397.7	 7506.0	...
4922872	  712.8	  397.8	 7507.0	...
4922873	  712.1	  397.8	 7507.0	...
4922874	  711.4	  397.7	 7505.0	...
4922875	  711.4	  397.5	 7503.0	...
4922876	  711.3	  397.2	 7498.0	...
4922877	  711.4	  397.0	 7496.0	...
4922878	  711.4	  397.0	 7494.0	...
4922879	  711.4	  397.1	 7496.0	...
4922880	  711.4	  397.2	 7497.0	...
4922881	  711.4	  397.3	 7497.0	...
4922882	  711.4	  397.4	 7495.0	...
4922883	  711.4	  397.0	 7493.0	...
4922884	  711.4	  396.6	 7491.0	...
4922885	  711.4	  396.2	 7490.0	...
4922886	  711.3	  396.1	 7490.0	...
4922887	  711.5	  396.0	 7492.0	...
4922888	  711.7	  396.4	 7492.0	...
4922889	  712.0	  396.8	 7493.0	...
4922890	  712.0	  397.1	 7494.0	...
4922891	  712.0	  396.6	 7495.0	...
4922892	  711.7	  396.2	 7498.0	...
4922893	  711.6	  396.6	 7499.0	...
4922894	  711.5	  397.2	 7499.0	...
4922895	  711.6	  397.5	 7498.0	...
4922896	  711.5	  397.2	 7497.0	...
4922897	  711.3	  396.9	 7494.0	...
4922898	  711.3	  397.0	 7493.0	...
4922899	  711.2	  397.1	 7492.0	...
4922900	  711.2	  396.7	 7495.0	...
4922901	  711.3	  396.3	 7497.0	...
4922902	  711.6	  396.7	 7498.0	...
4922903	  711.5	  397.5	 7499.0	...
4922904	  711.3	  397.7	 7501.0	...
4922905	  711.5	  397.1	 7502.0	...
4922906	  711.9	  396.4	 7502.0	...
4922907	  712.4	  396.3	 7500.0	...
4922908	  712.3	  396.2	 7498.0	...
4922909	  712.3	  396.2	 7496.0	...
4922910	  712.0	  396.4	 7496.0	...
4922911	  711.7	  396.5	 7495.0	...
4922912	  711.4	  396.8	 7492.0	...
4922913	  711.5	  396.9	 7490.0	...
4922914	  711.5	  396.9	 7492.0	...
4922915	  711.3	  396.7	 7496.0	...
4922916	  711.1	  396.5	 7499.0	...
4922917	  711.2	  396.4	 7498.0	...
4922918	  711.5	  396.3	 7496.0	...
4922919	  711.7	  396.1	 7495.0	...
4922920	  711.7	  396.7	 7493.0	...
4922921	  711.5	  397.3	 7491.0	...
4922922	  711.6	  397.7	 7491.0	...
4922923	  711.6	  397.5	 7492.0	...
4922924	  711.9	  397.3	 7492.0	...
4922925	  711.9	  397.3	 7490.0	...
4922926	  711.8	  397.2	 7488.0	...
4922927	  711.8	  396.7	 7488.0	...
4922928	  711.9	  396.2	 7490.0	...
4922929	  712.0	  395.9	 7492.0	...
4922930	  712.0	  396.0	 7495.0	...
4922931	  711.7	  396.1	 7496.0	...
4922932	  711.2	  396.1	 7496.0	...
4922933	  710.8	  396.2	 7497.0	...
4922934	  710.8	  396.3	 7497.0	...
4922935	  710.8	  396.5	 7498.0	...
4922936	  711.2	  396.6	 7498.0	...
4922937	  711.5	  396.8	 7498.0	...
4922938	  711.7	  396.8	 7498.0	...
4922939	  711.6	  396.8	 7497.0	...
4922940	  711.7	  396.6	 7498.0	...
4922941	  711.9	  396.5	 7498.0	...
4922942	  711.7	  396.4	 7499.0	...
4922943	  711.5	  396.5	 7499.0	...
4922944	  711.2	  396.4	 7500.0	...
4922945	  711.2	  396.2	 7500.0	...
4922946	  711.3	  396.1	 7499.0	...
4922947	  711.4	  396.1	 7498.0	...
4922948	  711.3	  396.2	 7497.0	...
4922949	  711.0	  396.3	 7496.0	...
4922950	  710.8	  396.5	 7495.0	...
4922951	  710.5	  396.6	 7495.0	...
4922952	  710.4	  396.6	 7496.0	...
4922953	  710.4	  396.6	 7497.0	...
4922954	  710.5	  396.7	 7498.0	...
MSG	4922955 0000 _ Number Off
4922955	  710.7	  397.1	 7496.0	...
4922956	  710.7	  397.5	 7493.0	...
4922957	  710.6	  397.0	 7494.0	...
4922958	  710.3	  396.4	 7498.0	...
4922959	  710.0	  395.8	 7503.0	...
4922960	  710.2	  395.7	 7505.0	...
4922961	  710.8	  395.6	 7505.0	...
4922962	  711.4	  395.4	 7502.0	...
4922963	  711.4	  395.4	 7498.0	...
4922964	  711.2	  395.3	 7497.0	...
4922965	  710.9	  395.4	 7500.0	...
4922966	  710.9	  395.5	 7503.0	...
4922967	  710.8	  395.7	 7499.0	...
4922968	  710.9	  395.8	 7496.0	...
4922969	  711.0	  395.7	 7492.0	...
4922970	  711.3	  395.6	 7492.0	...
4922971	  711.1	  395.4	 7492.0	...
4922972	  710.8	  395.2	 7495.0	...
4922973	  710.5	  395.1	 7498.0	...
4922974	  710.6	  394.7	 7500.0	...
4922975	  710.8	  394.3	 7500.0	...
4922976	  711.1	  394.2	 7499.0	...
4922977	  711.2	  394.4	 7497.0	...
4922978	  711.0	  395.0	 7495.0	...
4922979	  710.8	  395.2	 7492.0	...
4922980	  710.7	  395.3	 7493.0	...
4922981	  710.8	  395.0	 7494.0	...
4922982	  710.9	  394.7	 7495.0	...
4922983	  711.1	  394.6	 7495.0	...
4922984	  711.1	  394.8	 7495.0	...
4922985	  711.1	  395.2	 7495.0	...
4922986	  711.1	  395.4	 7496.0	...
4922987	  711.0	  395.2	 7496.0	...
4922988	  710.9	  395.0	 7495.0	...
4922989	  710.7	  394.9	 7495.0	...
4922990	  710.8	  394.9	 7497.0	...
4922991	  711.0	  394.9	 7501.0	...
4922992	  711.0	  395.0	 7504.0	...
4922993	  710.7	  395.0	 7502.0	...
4922994	  710.3	  394.9	 7502.0	...
4922995	  710.0	  394.9	 7502.0	...
4922996	  709.7	  395.0	 7503.0	...
4922997	  709.1	  395.0	 7504.0	...
4922998	  708.5	  394.3	 7503.0	...
4922999	  707.8	  393.5	 7503.0	...
4923000	  707.5	  392.7	 7502.0	...
4923001	  707.7	  392.8	 7501.0	...
4923002	  708.3	  392.9	 7501.0	...
4923003	  708.8	  392.4	 7503.0	...
4923004	  709.1	  391.9	 7505.0	...
4923005	  709.4	  391.6	 7506.0	...
4923006	  709.7	  392.0	 7508.0	...
4923007	  709.7	  392.3	 7508.0	...
4923008	  709.6	  392.5	 7509.0	...
4923009	  709.4	  392.5	 7509.0	...
4923010	  709.2	  392.5	 7508.0	...
4923011	  709.0	  392.5	 7507.0	...
4923012	  709.1	  393.0	 7508.0	...
4923013	  709.3	  393.5	 7510.0	...
4923014	  709.9	  394.0	 7513.0	...
4923015	  710.4	  394.0	 7511.0	...
4923016	  710.8	  393.4	 7508.0	...
4923017	  710.7	  392.8	 7506.0	...
4923018	  710.2	  392.3	 7507.0	...
4923019	  709.9	  392.6	 7507.0	...
4923020	  709.7	  392.9	 7508.0	...
4923021	  709.9	  392.8	 7508.0	...
4923022	  709.9	  392.5	 7508.0	...
4923023	  709.7	  392.1	 7508.0	...
4923024	  709.7	  391.9	 7509.0	...
4923025	  709.7	  391.8	 7510.0	...
4923026	  709.6	  392.2	 7511.0	...
4923027	  709.3	  392.6	 7512.0	...
4923028	  709.2	  393.0	 7512.0	...
4923029	  709.3	  392.9	 7511.0	...
4923030	  709.3	  392.7	 7509.0	...
4923031	  709.2	  392.5	 7509.0	...
4923032	  709.1	  392.3	 7509.0	...
4923033	  709.5	  392.1	 7509.0	...
4923034	  710.0	  392.0	 7508.0	...
4923035	  710.5	  391.9	 7509.0	...
4923036	  710.6	  391.6	 7510.0	...
4923037	  710.1	  391.2	 7511.0	...
4923038	  709.6	  391.4	 7511.0	...
4923039	  709.2	  391.9	 7511.0	...
4923040	  709.2	  392.5	 7512.0	...
4923041	  709.1	  392.6	 7515.0	...
4923042	  709.0	  392.4	 7517.0	...
4923043	  708.8	  392.0	 7520.0	...
4923044	  709.2	  391.4	 7522.0	...
4923045	  709.6	  390.5	 7524.0	...
4923046	  709.5	  390.0	 7526.0	...
4923047	  709.0	  389.7	 7527.0	...
4923048	  708.5	  389.9	 7526.0	...
4923049	  708.5	  390.1	 7525.0	...
4923050	  708.5	  390.3	 7524.0	...
4923051	  708.5	  390.3	 7526.0	...
4923052	  708.5	  390.2	 7528.0	...
4923053	  708.5	  389.7	 7530.0	...
4923054	  708.5	  389.3	 7530.0	...
4923055	  708.8	  389.3	 7528.0	...
4923056	  709.0	  389.8	 7526.0	...
4923057	  709.2	  390.3	 7525.0	...
4923058	  709.2	  390.3	 7523.0	...
4923059	  709.2	  389.9	 7521.0	...
4923060	  708.7	  389.5	 7520.0	...
4923061	  708.5	  389.0	 7521.0	...
4923062	  708.3	  388.9	 7520.0	...
4923063	  708.6	  388.5	 7520.0	...
4923064	  708.7	  388.2	 7519.0	...
4923065	  708.7	  388.0	 7519.0	...
4923066	  708.5	  388.1	 7520.0	...
4923067	  708.2	  388.2	 7520.0	...
4923068	  708.2	  388.2	 7521.0	...
4923069	  708.2	  388.2	 7521.0	...
4923070	  708.2	  388.3	 7521.0	...
4923071	  708.2	  388.1	 7521.0	...
4923072	  708.1	  387.8	 7521.0	...
4923073	  707.9	  387.5	 7524.0	...
4923074	  707.7	  387.4	 7527.0	...
4923075	  707.6	  387.4	 7530.0	...
4923076	  707.6	  387.3	 7528.0	...
4923077	  707.8	  387.3	 7526.0	...
4923078	  708.0	  387.3	 7527.0	...
4923079	  708.3	  387.3	 7530.0	...
4923080	  708.5	  387.3	 7533.0	...
4923081	  708.6	  387.5	 7534.0	...
4923082	  708.6	  387.6	 7534.0	...
4923083	  708.6	  387.8	 7535.0	...
4923084	  708.6	  387.4	 7536.0	...
4923085	  708.5	  386.9	 7539.0	...
4923086	  708.3	  386.3	 7541.0	...
4923087	  708.0	  386.5	 7543.0	...
4923088	  707.7	  386.8	 7543.0	...
4923089	  707.9	  386.4	 7544.0	...
4923090	  708.2	  385.8	 7545.0	...
4923091	  708.5	  385.6	 7547.0	...
4923092	  708.7	  386.0	 7548.0	...
4923093	  708.8	  386.4	 7549.0	...
4923094	  708.8	  386.4	 7547.0	...
4923095	  709.0	  386.8	 7546.0	...
4923096	  709.2	  387.1	 7544.0	...
4923097	  709.4	  387.4	 7545.0	...
4923098	  709.4	  386.9	 7544.0	...
4923099	  709.5	  386.7	 7543.0	...
4923100	  709.4	  386.6	 7545.0	...
4923101	  709.2	  387.1	 7549.0	...
4923102	  708.8	  387.5	 7553.0	...
4923103	  708.5	  387.1	 7554.0	...
4923104	  708.4	  386.2	 7555.0	...
4923105	  708.7	  385.4	 7555.0	...
4923106	  709.0	  385.2	 7556.0	...
4923107	  709.0	  385.0	 7556.0	...
4923108	  708.7	  384.9	 7557.0	...
4923109	  708.5	  384.7	 7558.0	...
4923110	  708.5	  384.7	 7560.0	...
4923111	  708.7	  384.8	 7560.0	...
4923112	  709.0	  384.8	 7560.0	...
4923113	  708.8	  384.8	 7561.0	...
4923114	  708.6	  384.8	 7561.0	...
4923115	  708.0	  384.9	 7560.0	...
4923116	  707.7	  384.9	 7560.0	...
4923117	  707.5	  385.0	 7560.0	...
4923118	  707.7	  385.1	 7561.0	...
4923119	  707.8	  384.9	 7562.0	...
4923120	  707.8	  384.2	 7563.0	...
4923121	  707.8	  383.5	 7563.0	...
4923122	  708.2	  383.3	 7563.0	...
4923123	  708.5	  383.7	 7563.0	...
4923124	  708.5	  383.9	 7563.0	...
4923125	  708.3	  383.8	 7564.0	...
4923126	  708.1	  383.7	 7565.0	...
4923127	  708.2	  383.7	 7566.0	...
4923128	  708.2	  383.7	 7567.0	...
4923129	  708.3	  383.8	 7567.0	...
4923130	  708.2	  384.0	 7566.0	...
4923131	  708.2	  383.8	 7566.0	...
4923132	  708.3	  383.5	 7567.0	...
4923133	  708.1	  383.2	 7567.0	...
4923134	  707.6	  383.2	 7567.0	...
4923135	  707.2	  383.2	 7567.0	...
4923136	  707.2	  383.6	 7565.0	...
4923137	  707.4	  384.1	 7564.0	...
4923138	  707.6	  384.5	 7563.0	...
4923139	  707.7	  384.5	 7563.0	...
4923140	  707.8	  384.4	 7563.0	...
4923141	  708.2	  384.4	 7563.0	...
4923142	  708.6	  384.3	 7567.0	...
4923143	  708.8	  383.7	 7569.0	...
4923144	  708.7	  383.1	 7571.0	...
4923145	  708.6	  382.5	 7571.0	...
4923146	  708.5	  382.6	 7574.0	...
4923147	  708.3	  382.7	 7577.0	...
4923148	  708.1	  382.8	 7576.0	...
4923149	  708.3	  382.9	 7574.0	...
4923150	  708.4	  382.9	 7572.0	...
4923151	  708.5	  383.0	 7574.0	...
4923152	  708.5	  383.0	 7576.0	...
4923153	  708.4	  383.0	 7579.0	...
4923154	  708.4	  382.8	 7579.0	...
4923155	  708.3	  382.6	 7580.0	...
4923156	  708.3	  382.3	 7580.0	...
4923157	  708.3	  382.1	 7579.0	...
4923158	  708.4	  382.0	 7578.0	...
4923159	  708.4	  382.1	 7580.0	...
4923160	  708.4	  382.2	 7584.0	...
4923161	  708.3	  382.3	 7588.0	...
4923162	  708.2	  382.5	 7586.0	...
4923163	  708.1	  382.7	 7583.0	...
4923164	  708.4	  382.8	 7577.0	...
4923165	  708.6	  382.6	 7574.0	...
4923166	  708.6	  382.1	 7575.0	...
4923167	  708.3	  381.7	 7579.0	...
MSG	4923168 0000 _ Number On
4923168	  708.2	  381.5	 7583.0	...
4923169	  708.4	  381.5	 7585.0	...
4923170	  708.7	  381.5	 7585.0	...
4923171	  709.0	  381.3	 7589.0	...
4923172	  709.2	  381.1	 7593.0	...
4923173	  709.2	  381.0	 7595.0	...
4923174	  708.7	  381.1	 7594.0	...
4923175	  708.3	  381.4	 7591.0	...
4923176	  707.6	  381.8	 7590.0	...
4923177	  707.4	  382.0	 7588.0	...
4923178	  707.0	  382.1	 7587.0	...
4923179	  706.9	  382.2	 7587.0	...
4923180	  707.1	  382.2	 7586.0	...
4923181	  707.4	  382.1	 7586.0	...
4923182	  707.9	  382.0	 7585.0	...
4923183	  708.1	  381.9	 7585.0	...
4923184	  708.6	  381.8	 7586.0	...
4923185	  709.0	  381.9	 7586.0	...
4923186	  709.3	  381.9	 7587.0	...
4923187	  709.1	  381.9	 7586.0	...
4923188	  708.7	  382.0	 7586.0	...
4923189	  708.4	  381.7	 7587.0	...
4923190	  708.3	  381.5	 7588.0	...
4923191	  708.3	  381.2	 7588.0	...
4923192	  708.3	  381.1	 7586.0	...
4923193	  707.9	  381.0	 7584.0	...
4923194	  707.5	  380.9	 7583.0	...
4923195	  707.4	  380.8	 7582.0	...
4923196	  707.6	  380.7	 7583.0	...
4923197	  708.2	  380.6	 7586.0	...
4923198	  708.8	  380.7	 7589.0	...
4923199	  709.2	  380.8	 7589.0	...
4923200	  709.2	  381.0	 7588.0	...
4923201	  709.3	  381.0	 7587.0	...
4923202	  709.0	  381.0	 7590.0	...
4923203	  708.6	  381.1	 7593.0	...
4923204	  708.4	  381.1	 7594.0	...
4923205	  708.5	  381.2	 7591.0	...
4923206	  708.5	  381.3	 7589.0	...
4923207	  708.4	  381.4	 7589.0	...
4923208	  708.4	  381.2	 7588.0	...
4923209	  708.5	  380.9	 7587.0	...
4923210	  708.6	  380.5	 7587.0	...
4923211	  708.5	  380.2	 7589.0	...
4923212	  708.6	  380.3	 7591.0	...
4923213	  708.5	  380.5	 7592.0	...
4923214	  708.3	  380.6	 7593.0	...
4923215	  708.1	  380.4	 7595.0	...
4923216	  708.2	  380.3	 7597.0	...
4923217	  708.3	  380.5	 7598.0	...
4923218	  708.4	  380.7	 7598.0	...
4923219	  709.0	  380.8	 7598.0	...
4923220	  709.5	  380.7	 7600.0	...
4923221	  709.6	  380.4	 7601.0	...
4923222	  709.1	  380.0	 7602.0	...
4923223	  708.7	  379.6	 7603.0	...
4923224	  708.6	  379.4	 7605.0	...
4923225	  708.4	  379.4	 7606.0	...
4923226	  708.3	  379.7	 7606.0	...
4923227	  708.1	  379.9	 7606.0	...
4923228	  708.0	  380.0	 7605.0	...
4923229	  708.1	  379.8	 7605.0	...
4923230	  708.4	  379.8	 7605.0	...
4923231	  708.8	  379.8	 7603.0	...
4923232	  709.1	  380.1	 7602.0	...
4923233	  709.4	  380.3	 7601.0	...
4923234	  709.4	  380.0	 7601.0	...
4923235	  708.9	  379.6	 7601.0	...
4923236	  708.4	  379.4	 7602.0	...
4923237	  707.9	  379.6	 7605.0	...
4923238	  707.9	  379.8	 7608.0	...
4923239	  707.9	  379.8	 7611.0	...
4923240	  707.9	  380.0	 7614.0	...
4923241	  708.1	  380.2	 7616.0	...
4923242	  708.1	  380.4	 7618.0	...
4923243	  708.0	  380.1	 7617.0	...
4923244	  707.8	  379.9	 7615.0	...
4923245	  708.0	  379.5	 7612.0	...
4923246	  708.3	  379.2	 7613.0	...
4923247	  708.7	  379.4	 7614.0	...
4923248	  708.8	  379.8	 7615.0	...
4923249	  708.9	  380.2	 7615.0	...
4923250	  708.9	  380.1	 7616.0	...
4923251	  708.9	  380.1	 7616.0	...
4923252	  708.9	  380.6	 7616.0	...
4923253	  708.9	  381.1	 7615.0	...
4923254	  708.8	  381.2	 7615.0	...
4923255	  708.6	  380.8	 7616.0	...
4923256	  708.7	  380.3	 7617.0	...
4923257	  708.9	  380.3	 7618.0	...
4923258	  709.1	  380.3	 7619.0	...
4923259	  708.9	  380.4	 7619.0	...
4923260	  708.7	  380.4	 7620.0	...
4923261	  708.6	  380.0	 7624.0	...
4923262	  708.6	  379.6	 7627.0	...
4923263	  709.1	  379.2	 7630.0	...
4923264	  709.7	  379.3	 7630.0	...
4923265	  710.2	  379.5	 7632.0	...
4923266	  710.1	  379.9	 7633.0	...
4923267	  709.9	  380.1	 7632.0	...
4923268	  709.6	  380.3	 7630.0	...
4923269	  709.2	  380.3	 7630.0	...
4923270	  708.9	  380.5	 7632.0	...
4923271	  708.8	  380.9	 7635.0	...
4923272	  709.1	  381.2	 7636.0	...
4923273	  709.6	  381.4	 7637.0	...
4923274	  709.6	  381.3	 7637.0	...
4923275	  709.3	  381.3	 7638.0	...
4923276	  709.4	  381.2	 7638.0	...
4923277	  709.8	  381.1	 7637.0	...
4923278	  710.3	  381.1	 7634.0	...
4923279	  710.2	  381.4	 7631.0	...
4923280	  710.2	  381.7	 7630.0	...
4923281	  710.1	  382.0	 7630.0	...
4923282	  709.7	  382.0	 7630.0	...
4923283	  709.2	  382.3	 7628.0	...
4923284	  708.8	  382.7	 7627.0	...
4923285	  708.9	  383.1	 7625.0	...
4923286	  709.0	  383.3	 7625.0	...
4923287	  709.1	  383.0	 7628.0	...
4923288	  709.2	  383.0	 7630.0	...
4923289	  709.2	  383.0	 7632.0	...
4923290	  709.2	  383.3	 7632.0	...
4923291	  709.7	  383.2	 7631.0	...
4923292	  710.3	  383.1	 7630.0	...
4923293	  710.7	  382.9	 7629.0	...
4923294	  710.3	  382.7	 7629.0	...
4923295	  710.0	  382.7	 7629.0	...
4923296	  709.9	  382.6	 7628.0	...
4923297	  709.6	  383.0	 7627.0	...
4923298	  709.3	  383.1	 7627.0	...
4923299	  709.4	  383.2	 7628.0	...
4923300	  710.0	  383.0	 7628.0	...
4923301	  710.7	  382.9	 7629.0	...
4923302	  711.0	  383.1	 7630.0	...
4923303	  711.1	  383.5	 7632.0	...
4923304	  711.1	  383.9	 7632.0	...
4923305	  711.0	  384.0	 7631.0	...
4923306	  711.1	  384.2	 7633.0	...
4923307	  711.2	  384.3	 7637.0	...
4923308	  711.3	  384.2	 7640.0	...
4923309	  711.1	  384.0	 7642.0	...
4923310	  710.9	  383.6	 7642.0	...
4923311	  710.6	  383.5	 7640.0	...
4923312	  710.4	  383.4	 7637.0	...
4923313	  710.3	  383.3	 7634.0	...
4923314	  710.3	  383.3	 7632.0	...
4923315	  710.1	  383.4	 7632.0	...
4923316	  709.8	  383.5	 7632.0	...
4923317	  709.5	  383.5	 7632.0	...
4923318	  709.4	  383.4	 7632.0	...
4923319	  709.7	  383.5	 7631.0	...
4923320	  710.0	  383.5	 7630.0	...
4923321	  710.4	  383.4	 7629.0	...
4923322	  710.6	  383.2	 7631.0	...
4923323	  710.8	  383.6	 7634.0	...
4923324	  711.1	  384.3	 7634.0	...
4923325	  711.3	  384.6	 7631.0	...
4923326	  711.1	  384.4	 7628.0	...
4923327	  710.9	  384.2	 7628.0	...
4923328	  710.6	  383.8	 7626.0	...
4923329	  710.7	  383.1	 7624.0	...
4923330	  711.3	  382.3	 7625.0	...
4923331	  711.9	  382.0	 7627.0	...
4923332	  712.4	  382.0	 7629.0	...
4923333	  712.5	  382.2	 7631.0	...
4923334	  712.7	  382.4	 7628.0	...
4923335	  712.9	  382.4	 7625.0	...
4923336	  713.1	  382.4	 7622.0	...
4923337	  713.4	  382.5	 7623.0	...
4923338	  713.6	  382.6	 7623.0	...
4923339	  713.7	  382.5	 7624.0	...
4923340	  713.8	  382.3	 7625.0	...
4923341	  713.8	  381.9	 7626.0	...
4923342	  713.8	  381.5	 7627.0	...
4923343	  713.7	  381.5	 7629.0	...
4923344	  713.4	  381.8	 7629.0	...
4923345	  712.9	  382.3	 7629.0	...
4923346	  712.6	  382.5	 7629.0	...
4923347	  712.5	  382.6	 7632.0	...
4923348	  712.7	  382.4	 7634.0	...
4923349	  712.8	  382.3	 7637.0	...
4923350	  712.7	  382.1	 7638.0	...
4923351	  712.5	  381.9	 7640.0	...
4923352	  712.9	  381.4	 7643.0	...
4923353	  713.4	  381.2	 7644.0	...
4923354	  713.4	  381.0	 7646.0	...
4923355	  713.2	  380.9	 7646.0	...
4923356	  713.1	  380.8	 7645.0	...
4923357	  713.2	  380.8	 7643.0	...
4923358	  713.2	  381.0	 7641.0	...
4923359	  713.1	  381.1	 7641.0	...
4923360	  713.1	  381.2	 7642.0	...
4923361	  713.0	  381.3	 7641.0	...
4923362	  712.8	  381.5	 7639.0	...
4923363	  712.7	  381.7	 7637.0	...
4923364	  712.4	  381.8	 7638.0	...
4923365	  712.2	  381.9	 7639.0	...
4923366	  712.1	  381.9	 7639.0	...
4923367	  712.3	  381.9	 7640.0	...
4923368	  712.6	  381.9	 7641.0	...
4923369	  713.0	  381.9	 7643.0	...
4923370	  713.1	  382.0	 7643.0	...
4923371	  713.0	  382.2	 7644.0	...
4923372	  712.9	  382.2	 7644.0	...
4923373	  712.4	  382.1	 7641.0	...
4923374	  711.8	  381.9	 7638.0	...
4923375	  711.5	  381.9	 7636.0	...
4923376	  712.0	  381.8	 7636.0	...
4923377	  712.6	  381.8	 7635.0	...
4923378	  712.9	  381.9	 7635.0	...
4923379	  712.9	  382.3	 7634.0	...
4923380	  712.7	  382.8	 7632.0	...
4923381	  712.4	  383.3	 7630.0	...
4923382	  712.1	  383.4	 7629.0	...
4923383	  712.1	  383.3	 7629.0	...
4923384	  712.2	  383.2	 7629.0	...
4923385	  712.2	  383.0	 7629.0	...
4923386	  712.2	  382.9	 7629.0	...
4923387	  711.9	  382.9	 7629.0	...
4923388	  711.7	  383.0	 7629.0	...
4923389	  711.8	  383.2	 7630.0	...
4923390	  712.1	  383.2	 7630.0	...
4923391	  712.5	  383.1	 7630.0	...
4923392	  712.4	  383.1	 7630.0	...
4923393	  712.2	  383.6	 7628.0	...
4923394	  712.1	  384.0	 7628.0	...
4923395	  713.0	  384.1	 7627.0	...
4923396	  713.7	  384.0	 7628.0	...
4923397	  714.2	  384.1	 7629.0	...
4923398	  713.6	  384.2	 7629.0	...
4923399	  713.1	  384.4	 7628.0	...
4923400	  712.8	  384.2	 7629.0	...
4923401	  712.8	  384.0	 7630.0	...
4923402	  712.9	  384.0	 7632.0	...
4923403	  713.0	  384.2	 7632.0	...
4923404	  713.1	  384.5	 7633.0	...
4923405	  713.3	  384.5	 7630.0	...
4923406	  713.3	  384.3	 7628.0	...
4923407	  713.4	  384.2	 7625.0	...
4923408	  713.5	  384.3	 7628.0	...
4923409	  713.7	  384.6	 7631.0	...
4923410	  713.8	  385.1	 7634.0	...
4923411	  714.0	  385.3	 7634.0	...
4923412	  714.1	  385.6	 7635.0	...
4923413	  714.1	  385.6	 7636.0	...
4923414	  714.2	  385.3	 7637.0	...
4923415	  714.5	  385.0	 7637.0	...
4923416	  714.7	  384.7	 7638.0	...
4923417	  714.9	  384.8	 7640.0	...
4923418	  715.0	  384.7	 7641.0	...
4923419	  715.1	  384.7	 7640.0	...
4923420	  715.1	  385.2	 7640.0	...
4923421	  715.1	  385.8	 7639.0	...
4923422	  714.9	  386.3	 7637.0	...
4923423	  714.8	  386.2	 7633.0	...
4923424	  714.7	  386.1	 7629.0	...
4923425	  714.7	  386.2	 7626.0	...
4923426	  714.9	  386.5	 7625.0	...
4923427	  715.1	  386.8	 7624.0	...
4923428	  715.1	  387.0	 7624.0	...
4923429	  714.9	  387.0	 7624.0	...
4923430	  714.6	  386.9	 7621.0	...
4923431	  714.3	  386.8	 7619.0	...
4923432	  714.6	  386.6	 7617.0	...
4923433	  715.0	  386.4	 7617.0	...
4923434	  715.2	  386.3	 7618.0	...
4923435	  715.1	  386.2	 7618.0	...
4923436	  714.9	  386.3	 7619.0	...
4923437	  714.6	  387.0	 7619.0	...
4923438	  714.4	  387.5	 7621.0	...
4923439	  714.8	  388.0	 7622.0	...
4923440	  715.3	  388.0	 7623.0	...
4923441	  715.6	  388.0	 7623.0	...
4923442	  715.4	  388.2	 7623.0	...
4923443	  715.1	  388.5	 7623.0	...
4923444	  714.9	  388.3	 7624.0	...
4923445	  715.2	  387.8	 7625.0	...
4923446	  715.7	  387.3	 7626.0	...
4923447	  716.1	  387.1	 7626.0	...
4923448	  715.9	  387.1	 7627.0	...
4923449	  715.8	  387.2	 7627.0	...
4923450	  715.7	  387.5	 7628.0	...
4923451	  715.4	  387.7	 7627.0	...
4923452	  715.0	  387.8	 7625.0	...
4923453	  715.0	  388.0	 7623.0	...
4923454	  715.2	  388.2	 7623.0	...
4923455	  715.5	  388.4	 7624.0	...
4923456	  715.5	  388.6	 7624.0	...
4923457	  715.5	  388.6	 7625.0	...
4923458	  715.6	  388.6	 7623.0	...
4923459	  715.5	  388.7	 7622.0	...
4923460	  715.5	  388.7	 7624.0	...
4923461	  715.4	  388.8	 7628.0	...
4923462	  715.3	  389.0	 7629.0	...
4923463	  715.3	  389.3	 7626.0	...
4923464	  715.4	  389.5	 7623.0	...
4923465	  715.6	  389.5	 7622.0	...
4923466	  715.8	  389.3	 7622.0	...
4923467	  715.9	  389.1	 7624.0	...
4923468	  715.9	  388.9	 7627.0	...
4923469	  715.8	  388.5	 7629.0	...
4923470	  715.6	  388.1	 7630.0	...
MSG	4923471 0000 _ Number Off
4923471	  715.2	  388.1	 7626.0	...
4923472	  715.1	  388.4	 7623.0	...
4923473	  715.3	  388.7	 7619.0	...
4923474	  715.6	  388.6	 7619.0	...
4923475	  716.0	  388.7	 7617.0	...
4923476	  716.1	  388.9	 7615.0	...
4923477	  716.3	  389.0	 7614.0	...
4923478	  715.7	  389.0	 7615.0	...
4923479	  715.0	  389.0	 7617.0	...
4923480	  714.5	  389.0	 7620.0	...
4923481	  714.6	  388.7	 7622.0	...
4923482	  715.2	  388.1	 7623.0	...
4923483	  715.7	  387.6	 7622.0	...
4923484	  716.0	  387.3	 7622.0	...
4923485	  715.8	  387.3	 7622.0	...
4923486	  715.8	  387.4	 7622.0	...
4923487	  715.8	  387.4	 7623.0	...
4923488	  715.7	  387.9	 7623.0	...
4923489	  715.1	  388.4	 7625.0	...
4923490	  714.6	  389.0	 7627.0	...
4923491	  714.5	  389.2	 7631.0	...
4923492	  714.7	  389.2	 7632.0	...
4923493	  715.2	  389.0	 7634.0	...
4923494	  715.4	  388.1	 7635.0	...
4923495	  715.5	  387.4	 7630.0	...
4923496	  715.3	  387.0	 7626.0	...
4923497	  715.2	  387.2	 7621.0	...
4923498	  715.3	  387.3	 7622.0	...
4923499	  715.2	  387.2	 7621.0	...
4923500	  715.5	  387.2	 7622.0	...
4923501	  715.7	  387.1	 7622.0	...
4923502	  715.5	  387.2	 7623.0	...
4923503	  715.2	  387.3	 7624.0	...
4923504	  714.8	  387.5	 7623.0	...
4923505	  714.5	  387.9	 7622.0	...
4923506	  714.3	  388.2	 7624.0	...
4923507	  714.4	  388.0	 7627.0	...
4923508	  714.9	  387.7	 7630.0	...
4923509	  715.0	  387.4	 7630.0	...
4923510	  714.5	  387.5	 7630.0	...
4923511	  714.1	  387.6	 7630.0	...
4923512	  714.1	  387.6	 7631.0	...
4923513	  714.6	  387.4	 7632.0	...
4923514	  715.0	  387.2	 7633.0	...
4923515	  715.1	  387.2	 7631.0	...
4923516	  715.0	  387.4	 7627.0	...
4923517	  714.9	  387.6	 7624.0	...
4923518	  714.9	  387.3	 7622.0	...
4923519	  714.9	  386.9	 7622.0	...
4923520	  714.7	  386.5	 7623.0	...
4923521	  714.6	  386.6	 7623.0	...
4923522	  714.3	  387.1	 7623.0	...
4923523	  714.2	  387.4	 7623.0	...
4923524	  713.9	  387.7	 7625.0	...
4923525	  713.6	  387.6	 7626.0	...
4923526	  713.4	  387.5	 7626.0	...
4923527	  713.5	  387.3	 7625.0	...
4923528	  713.7	  387.2	 7627.0	...
4923529	  714.0	  386.8	 7629.0	...
4923530	  714.1	  386.6	 7631.0	...
4923531	  713.5	  386.6	 7630.0	...
4923532	  712.9	  387.0	 7630.0	...
4923533	  712.3	  387.3	 7632.0	...
4923534	  712.4	  387.5	 7632.0	...
4923535	  712.6	  387.5	 7631.0	...
4923536	  712.8	  387.7	 7629.0	...
4923537	  713.0	  387.8	 7632.0	...
4923538	  712.8	  388.1	 7636.0	...
4923539	  712.6	  388.2	 7641.0	...
4923540	  712.5	  388.4	 7642.0	...
4923541	  712.4	  388.5	 7640.0	...
4923542	  712.3	  388.6	 7637.0	...
4923543	  712.0	  388.6	 7633.0	...
4923544	  711.9	  388.6	 7633.0	...
4923545	  711.9	  388.6	 7633.0	...
4923546	  711.8	  388.5	 7634.0	...
4923547	  711.8	  388.5	 7635.0	...
4923548	  711.8	  388.6	 7636.0	...
4923549	  711.9	  388.3	 7637.0	...
4923550	  711.9	  387.5	 7641.0	...
4923551	  711.8	  386.6	 7644.0	...
4923552	  711.9	  387.0	 7646.0	...
4923553	  711.8	  387.8	 7645.0	...
4923554	  711.6	  388.7	 7645.0	...
4923555	  711.3	  388.9	 7646.0	...
4923556	  711.3	  388.6	 7646.0	...
4923557	  711.3	  388.3	 7647.0	...
4923558	  711.2	  387.7	 7647.0	...
4923559	  711.2	  387.3	 7647.0	...
4923560	  711.2	  387.2	 7647.0	...
4923561	  711.3	  387.4	 7647.0	...
4923562	  711.5	  387.8	 7648.0	...
4923563	  711.6	  387.8	 7649.0	...
4923564	  711.8	  387.7	 7648.0	...
4923565	  711.8	  387.4	 7647.0	...
4923566	  711.9	  386.6	 7645.0	...
4923567	  712.0	  386.1	 7646.0	...
4923568	  711.6	  386.2	 7647.0	...
4923569	  711.1	  386.7	 7649.0	...
4923570	  710.7	  387.1	 7649.0	...
4923571	  710.8	  387.0	 7650.0	...
4923572	  711.4	  386.7	 7650.0	...
4923573	  712.0	  386.9	 7651.0	...
4923574	  712.6	  387.2	 7651.0	...
4923575	  712.7	  387.4	 7653.0	...
4923576	  712.6	  387.3	 7654.0	...
4923577	  712.0	  386.9	 7655.0	...
4923578	  711.3	  386.7	 7653.0	...
4923579	  710.7	  386.2	 7651.0	...
4923580	  710.8	  385.8	 7652.0	...
4923581	  710.9	  385.3	 7655.0	...
4923582	  710.9	  385.3	 7656.0	...
4923583	  710.9	  385.4	 7655.0	...
4923584	  710.8	  385.4	 7655.0	...
4923585	  710.7	  385.3	 7656.0	...
4923586	  710.6	  385.3	 7656.0	...
4923587	  710.4	  385.3	 7656.0	...
4923588	  710.3	  385.4	 7656.0	...
4923589	  710.3	  385.5	 7658.0	...
4923590	  710.3	  385.7	 7660.0	...
4923591	  710.5	  385.8	 7661.0	...
4923592	  710.7	  386.3	 7661.0	...
4923593	  710.8	  386.8	 7662.0	...
4923594	  710.9	  386.4	 7661.0	...
4923595	  711.0	  385.5	 7660.0	...
4923596	  710.8	  384.6	 7659.0	...
4923597	  710.4	  384.5	 7659.0	...
4923598	  710.0	  384.5	 7659.0	...
4923599	  710.0	  384.9	 7660.0	...
4923600	  709.6	  385.4	 7661.0	...
4923601	  709.2	  385.4	 7662.0	...
4923602	  709.1	  384.4	 7667.0	...
4923603	  709.5	  383.4	 7670.0	...
4923604	  710.1	  382.9	 7672.0	...
4923605	  710.3	  382.8	 7671.0	...
4923606	  710.6	  383.0	 7671.0	...
4923607	  710.6	  383.3	 7671.0	...
4923608	  710.5	  383.5	 7671.0	...
4923609	  710.3	  383.5	 7669.0	...
4923610	  710.2	  383.5	 7668.0	...
4923611	  710.2	  383.6	 7669.0	...
4923612	  710.2	  383.5	 7671.0	...
4923613	  710.3	  383.3	 7673.0	...
4923614	  710.4	  383.1	 7673.0	...
4923615	  710.6	  383.1	 7674.0	...
4923616	  710.7	  383.2	 7675.0	...
4923617	  710.7	  383.3	 7674.0	...
4923618	  710.7	  383.5	 7673.0	...
4923619	  710.7	  383.3	 7672.0	...
4923620	  710.8	  383.1	 7672.0	...
4923621	  711.1	  383.0	 7671.0	...
4923622	  711.4	  383.2	 7672.0	...
4923623	  711.5	  383.4	 7672.0	...
4923624	  711.2	  383.5	 7671.0	...
4923625	  710.8	  383.6	 7669.0	...
4923626	  711.1	  383.5	 7668.0	...
4923627	  711.6	  383.3	 7668.0	...
4923628	  712.2	  383.1	 7668.0	...
4923629	  712.2	  383.2	 7669.0	...
4923630	  712.2	  383.3	 7670.0	...
4923631	  712.0	  383.5	 7672.0	...
4923632	  711.9	  383.5	 7677.0	...
4923633	  711.8	  383.3	 7682.0	...
4923634	  711.7	  383.3	 7684.0	...
4923635	  711.5	  383.2	 7683.0	...
4923636	  711.5	  383.4	 7682.0	...
4923637	  711.6	  383.5	 7682.0	...
4923638	  711.2	  383.1	 7682.0	...
4923639	  710.8	  382.6	 7681.0	...
4923640	  710.6	  382.4	 7681.0	...
4923641	  710.8	  382.6	 7681.0	...
4923642	  711.0	  382.6	 7683.0	...
4923643	  711.1	  382.4	 7685.0	...
4923644	  711.2	  382.2	 7686.0	...
4923645	  711.2	  382.2	 7685.0	...
4923646	  711.1	  382.2	 7684.0	...
4923647	  711.0	  382.2	 7683.0	...
4923648	  710.8	  382.5	 7682.0	...
4923649	  710.6	  382.7	 7681.0	...
4923650	  710.4	  383.0	 7681.0	...
4923651	  710.4	  383.0	 7682.0	...
4923652	  710.3	  382.9	 7684.0	...
4923653	  710.2	  382.9	 7686.0	...
4923654	  710.1	  382.9	 7687.0	...
4923655	  710.2	  383.0	 7686.0	...
4923656	  710.1	  382.3	 7688.0	...
4923657	  710.2	  381.5	 7692.0	...
4923658	  710.1	  380.8	 7694.0	...
4923659	  710.2	  381.2	 7693.0	...
4923660	  710.1	  381.6	 7692.0	...
4923661	  710.0	  382.3	 7692.0	...
4923662	  710.0	  382.4	 7693.0	...
4923663	  710.0	  382.6	 7694.0	...
4923664	  710.1	  382.8	 7694.0	...
4923665	  710.0	  382.9	 7694.0	...
4923666	  709.9	  382.9	 7695.0	...
4923667	  709.7	  382.8	 7696.0	...
4923668	  709.7	  382.7	 7697.0	...
4923669	  709.7	  382.6	 7697.0	...
4923670	  709.6	  382.4	 7697.0	...
4923671	  709.6	  382.5	 7696.0	...
MSG	4923672 0000 _ Number On
4923672	  709.6	  382.9	 7695.0	...
4923673	  709.6	  383.2	 7693.0	...
4923674	  709.6	  383.0	 7693.0	...
4923675	  709.6	  382.8	 7693.0	...
4923676	  709.6	  382.6	 7693.0	...
4923677	  709.6	  382.9	 7693.0	...
4923678	  709.5	  383.3	 7693.0	...
4923679	  709.5	  383.4	 7695.0	...
4923680	  709.4	  383.2	 7696.0	...
4923681	  708.9	  383.2	 7696.0	...
4923682	  708.4	  383.4	 7696.0	...
4923683	  708.1	  383.6	 7696.0	...
4923684	  708.1	  383.8	 7695.0	...
4923685	  708.1	  383.9	 7695.0	...
4923686	  708.2	  384.4	 7695.0	...
4923687	  708.5	  384.7	 7695.0	...
4923688	  708.8	  384.6	 7696.0	...
4923689	  709.1	  384.0	 7702.0	...
4923690	  709.2	  383.5	 7708.0	...
4923691	  709.2	  383.3	 7712.0	...
4923692	  708.9	  383.4	 7709.0	...
4923693	  708.7	  383.4	 7705.0	...
4923694	  708.6	  383.4	 7702.0	...
4923695	  708.2	  383.4	 7703.0	...
4923696	  707.9	  383.4	 7707.0	...
4923697	  707.5	  383.4	 7711.0	...
4923698	  707.4	  383.4	 7713.0	...
4923699	  707.4	  383.7	 7714.0	...
4923700	  707.5	  384.0	 7714.0	...
4923701	  707.7	  384.4	 7715.0	...
4923702	  707.9	  384.5	 7714.0	...
4923703	  708.3	  384.4	 7714.0	...
4923704	  708.6	  384.1	 7713.0	...
4923705	  708.6	  383.8	 7713.0	...
4923706	  708.4	  383.8	 7710.0	...
4923707	  708.0	  383.9	 7707.0	...
4923708	  707.9	  383.9	 7705.0	...
4923709	  707.8	  383.8	 7706.0	...
4923710	  707.7	  383.8	 7706.0	...
4923711	  707.5	  383.8	 7706.0	...
4923712	  707.4	  383.6	 7706.0	...
4923713	  707.3	  383.5	 7707.0	...
4923714	  707.3	  383.5	 7708.0	...
4923715	  707.4	  383.7	 7709.0	...
4923716	  707.6	  384.1	 7710.0	...
4923717	  707.5	  384.2	 7711.0	...
4923718	  707.4	  384.3	 7712.0	...
4923719	  707.3	  384.5	 7712.0	...
4923720	  707.5	  384.8	 7713.0	...
4923721	  707.6	  385.0	 7712.0	...
4923722	  707.8	  385.0	 7712.0	...
4923723	  707.9	  385.0	 7712.0	...
4923724	  707.9	  384.5	 7713.0	...
4923725	  707.7	  383.9	 7713.0	...
4923726	  707.4	  383.4	 7712.0	...
4923727	  707.4	  383.5	 7711.0	...
4923728	  707.5	  383.5	 7712.0	...
4923729	  707.5	  383.3	 7716.0	...
4923730	  707.2	  383.2	 7719.0	...
4923731	  706.9	  383.2	 7721.0	...
4923732	  706.9	  383.2	 7719.0	...
4923733	  707.2	  383.2	 7720.0	...
4923734	  707.6	  383.2	 7722.0	...
4923735	  707.5	  383.4	 7724.0	...
4923736	  707.3	  383.6	 7724.0	...
4923737	  707.2	  384.0	 7725.0	...
4923738	  707.2	  384.3	 7726.0	...
4923739	  706.9	  384.6	 7726.0	...
4923740	  706.4	  384.6	 7725.0	...
4923741	  706.2	  384.4	 7723.0	...
4923742	  706.6	  384.3	 7721.0	...
4923743	  706.9	  384.2	 7720.0	...
4923744	  706.9	  384.1	 7721.0	...
4923745	  706.9	  384.0	 7723.0	...
4923746	  706.9	  383.9	 7724.0	...
4923747	  706.9	  383.6	 7725.0	...
4923748	  706.7	  383.3	 7725.0	...
4923749	  706.6	  383.8	 7725.0	...
4923750	  706.7	  384.5	 7725.0	...
4923751	  707.0	  385.0	 7724.0	...
4923752	  707.0	  384.9	 7723.0	...
4923753	  706.9	  384.6	 7722.0	...
4923754	  706.8	  384.5	 7722.0	...
4923755	  706.8	  384.3	 7724.0	...
4923756	  706.7	  384.0	 7726.0	...
4923757	  706.5	  383.8	 7727.0	...
4923758	  706.2	  383.7	 7726.0	...
4923759	  706.0	  383.9	 7726.0	...
4923760	  705.9	  384.1	 7726.0	...
4923761	  705.9	  384.4	 7726.0	...
4923762	  706.1	  384.6	 7728.0	...
4923763	  706.3	  384.8	 7731.0	...
4923764	  706.4	  385.0	 7733.0	...
4923765	  706.4	  385.2	 7730.0	...
4923766	  706.5	  385.5	 7727.0	...
4923767	  706.6	  385.5	 7724.0	...
4923768	  706.7	  385.6	 7725.0	...
4923769	  706.3	  385.0	 7726.0	...
4923770	  705.9	  384.4	 7727.0	...
4923771	  705.5	  383.9	 7728.0	...
4923772	  705.8	  384.0	 7729.0	...
4923773	  706.1	  383.8	 7729.0	...
4923774	  706.3	  383.5	 7727.0	...
4923775	  706.5	  383.6	 7724.0	...
4923776	  706.6	  383.9	 7720.0	...
4923777	  706.1	  384.1	 7718.0	...
4923778	  705.6	  384.1	 7718.0	...
4923779	  705.2	  384.3	 7718.0	...
4923780	  705.2	  384.4	 7719.0	...
4923781	  705.1	  384.5	 7719.0	...
4923782	  705.0	  384.4	 7720.0	...
4923783	  705.3	  384.3	 7720.0	...
4923784	  705.8	  384.2	 7722.0	...
4923785	  706.3	  384.2	 7723.0	...
4923786	  706.2	  384.3	 7724.0	...
4923787	  705.9	  384.1	 7723.0	...
4923788	  705.5	  383.9	 7724.0	...
4923789	  705.2	  383.7	 7724.0	...
4923790	  705.2	  383.7	 7724.0	...
4923791	  704.9	  383.8	 7723.0	...
4923792	  704.5	  384.0	 7724.0	...
4923793	  704.1	  383.6	 7724.0	...
4923794	  704.3	  383.1	 7724.0	...
4923795	  704.6	  383.1	 7724.0	...
4923796	  705.1	  383.6	 7724.0	...
4923797	  705.3	  384.0	 7723.0	...
4923798	  705.6	  383.9	 7722.0	...
4923799	  705.6	  383.8	 7720.0	...
4923800	  705.6	  383.8	 7718.0	...
4923801	  705.2	  383.9	 7716.0	...
4923802	  704.9	  384.1	 7716.0	...
4923803	  704.5	  383.9	 7717.0	...
4923804	  704.4	  383.6	 7717.0	...
4923805	  704.4	  383.7	 7717.0	...
4923806	  704.3	  384.3	 7717.0	...
4923807	  704.5	  384.7	 7717.0	...
4923808	  704.6	  384.5	 7718.0	...
4923809	  704.5	  384.3	 7718.0	...
4923810	  704.0	  384.3	 7717.0	...
4923811	  703.5	  384.4	 7716.0	...
4923812	  703.6	  384.4	 7717.0	...
4923813	  704.0	  384.0	 7719.0	...
4923814	  704.5	  383.5	 7720.0	...
4923815	  704.4	  383.1	 7716.0	...
4923816	  704.1	  383.1	 7712.0	...
4923817	  703.7	  383.1	 7709.0	...
4923818	  703.8	  383.4	 7711.0	...
4923819	  704.0	  383.6	 7713.0	...
4923820	  704.0	  383.9	 7715.0	...
4923821	  703.8	  384.1	 7717.0	...
4923822	  703.6	  384.3	 7718.0	...
4923823	  704.0	  384.4	 7719.0	...
4923824	  704.5	  384.5	 7720.0	...
4923825	  704.9	  384.5	 7720.0	...
4923826	  704.9	  384.5	 7721.0	...
4923827	  704.9	  384.5	 7721.0	...
4923828	  704.4	  384.5	 7720.0	...
4923829	  704.0	  384.5	 7719.0	...
4923830	  703.7	  384.4	 7717.0	...
4923831	  703.8	  384.4	 7717.0	...
4923832	  703.9	  384.2	 7716.0	...
4923833	  703.9	  384.0	 7717.0	...
4923834	  703.9	  383.9	 7718.0	...
4923835	  703.9	  384.1	 7719.0	...
4923836	  703.8	  384.3	 7719.0	...
4923837	  703.7	  384.0	 7720.0	...
4923838	  703.6	  384.0	 7722.0	...
4923839	  703.4	  384.3	 7724.0	...
4923840	  703.4	  384.8	 7725.0	...
4923841	  703.4	  384.8	 7726.0	...
4923842	  703.4	  384.6	 7727.0	...
4923843	  703.4	  384.3	 7728.0	...
4923844	  703.4	  384.3	 7728.0	...
4923845	  703.4	  384.3	 7728.0	...
4923846	  703.4	  384.7	 7728.0	...
4923847	  703.2	  385.0	 7729.0	...
4923848	  703.0	  385.4	 7727.0	...
4923849	  702.8	  385.2	 7723.0	...
4923850	  702.7	  385.1	 7719.0	...
4923851	  702.5	  385.2	 7721.0	...
4923852	  702.3	  385.5	 7724.0	...
4923853	  702.2	  385.3	 7726.0	...
4923854	  702.3	  384.9	 7726.0	...
4923855	  702.5	  384.5	 7726.0	...
4923856	  702.7	  384.4	 7728.0	...
4923857	  702.6	  384.4	 7729.0	...
4923858	  702.4	  384.4	 7731.0	...
4923859	  702.2	  384.3	 7731.0	...
4923860	  702.2	  384.2	 7731.0	...
4923861	  702.2	  384.2	 7731.0	...
4923862	  702.3	  384.4	 7730.0	...
4923863	  702.4	  384.7	 7729.0	...
4923864	  702.6	  385.0	 7728.0	...
4923865	  702.5	  385.4	 7727.0	...
4923866	  702.4	  385.8	 7726.0	...
4923867	  702.2	  385.9	 7726.0	...
4923868	  702.3	  386.0	 7725.0	...
4923869	  702.3	  386.0	 7723.0	...
4923870	  702.3	  386.3	 7720.0	...
4923871	  702.7	  386.4	 7717.0	...
4923872	  703.2	  386.5	 7716.0	...
4923873	  703.4	  386.2	 7716.0	...
4923874	  703.2	  385.9	 7716.0	...
4923875	  703.0	  385.8	 7716.0	...
4923876	  702.9	  385.5	 7718.0	...
4923877	  702.5	  385.4	 7721.0	...
4923878	  702.1	  385.2	 7723.0	...
4923879	  701.5	  385.6	 7723.0	...
4923880	  701.3	  386.0	 7723.0	...
4923881	  701.3	  386.6	 7722.0	...
4923882	  701.5	  387.0	 7720.0	...
4923883	  701.6	  387.2	 7719.0	...
4923884	  701.5	  387.2	 7718.0	...
4923885	  701.6	  387.2	 7718.0	...
4923886	  701.8	  386.9	 7718.0	...
4923887	  702.0	  386.7	 7718.0	...
4923888	  702.2	  386.5	 7720.0	...
4923889	  702.3	  386.6	 7721.0	...
4923890	  702.3	  386.4	 7724.0	...
4923891	  702.4	  386.3	 7725.0	...
4923892	  702.1	  386.4	 7721.0	...
4923893	  701.7	  386.5	 7715.0	...
4923894	  701.2	  386.6	 7711.0	...
4923895	  701.5	  386.5	 7712.0	...
4923896	  701.9	  386.4	 7715.0	...
4923897	  702.3	  386.3	 7716.0	...
4923898	  702.4	  386.2	 7717.0	...
4923899	  702.5	  386.1	 7720.0	...
4923900	  702.5	  386.0	 7721.0	...
4923901	  702.2	  386.1	 7724.0	...
4923902	  702.0	  386.4	 7724.0	...
4923903	  701.7	  386.6	 7725.0	...
4923904	  702.0	  386.6	 7724.0	...
4923905	  702.0	  386.3	 7723.0	...
4923906	  702.0	  386.1	 7722.0	...
4923907	  701.9	  385.9	 7722.0	...
4923908	  702.0	  385.8	 7722.0	...
4923909	  702.1	  385.5	 7722.0	...
4923910	  702.2	  385.2	 7721.0	...
4923911	  702.3	  385.4	 7721.0	...
4923912	  702.5	  385.9	 7721.0	...
4923913	  702.7	  386.4	 7718.0	...
4923914	  702.9	  386.3	 7715.0	...
4923915	  703.1	  386.2	 7712.0	...
4923916	  703.3	  386.1	 7712.0	...
4923917	  703.5	  386.1	 7713.0	...
4923918	  703.6	  386.0	 7716.0	...
4923919	  703.7	  386.1	 7719.0	...
4923920	  703.6	  386.3	 7721.0	...
4923921	  703.5	  386.4	 7721.0	...
4923922	  703.1	  386.5	 7721.0	...
4923923	  702.9	  386.6	 7719.0	...
4923924	  702.6	  386.6	 7718.0	...
4923925	  702.7	  386.6	 7718.0	...
4923926	  702.8	  386.7	 7719.0	...
4923927	  703.2	  386.5	 7719.0	...
4923928	  703.6	  386.3	 7719.0	...
4923929	  704.0	  386.2	 7720.0	...
4923930	  704.0	  386.4	 7720.0	...
4923931	  704.0	  386.6	 7720.0	...
4923932	  704.0	  386.6	 7720.0	...
4923933	  704.1	  386.4	 7722.0	...
4923934	  704.2	  385.6	 7723.0	...
4923935	  704.0	  385.0	 7724.0	...
4923936	  703.8	  385.3	 7724.0	...
4923937	  704.1	  386.1	 7724.0	...
4923938	  704.5	  387.0	 7724.0	...
4923939	  704.9	  387.0	 7722.0	...
4923940	  704.9	  387.1	 7717.0	...
4923941	  704.3	  387.2	 7712.0	...
4923942	  703.7	  386.8	 7711.0	...
4923943	  703.0	  386.2	 7715.0	...
4923944	  703.0	  385.4	 7719.0	...
4923945	  703.1	  385.2	 7721.0	...
4923946	  703.2	  385.3	 7721.0	...
4923947	  703.2	  385.6	 7720.0	...
4923948	  703.3	  385.7	 7719.0	...
4923949	  703.5	  385.5	 7718.0	...
4923950	  703.8	  385.1	 7718.0	...
4923951	  704.3	  385.2	 7719.0	...
4923952	  704.4	  385.7	 7719.0	...
4923953	  704.5	  385.9	 7719.0	...
4923954	  704.5	  385.6	 7718.0	...
4923955	  704.2	  385.4	 7717.0	...
4923956	  704.0	  385.3	 7720.0	...
4923957	  703.9	  385.3	 7722.0	...
4923958	  703.8	  385.4	 7719.0	...
4923959	  703.6	  385.6	 7713.0	...
4923960	  703.4	  386.1	 7708.0	...
4923961	  703.6	  386.4	 7708.0	...
4923962	  704.1	  386.7	 7709.0	...
4923963	  704.3	  386.7	 7709.0	...
4923964	  704.0	  386.7	 7713.0	...
4923965	  703.7	  386.5	 7716.0	...
4923966	  703.7	  386.2	 7721.0	...
4923967	  703.6	  385.7	 7722.0	...
4923968	  703.5	  385.4	 7723.0	...
4923969	  703.5	  385.4	 7721.0	...
4923970	  703.5	  385.7	 7721.0	...
4923971	  703.6	  385.9	 7722.0	...
4923972	  703.6	  385.8	 7721.0	...
4923973	  703.6	  385.8	 7719.0	...
4923974	  703.6	  385.8	 7717.0	...
4923975	  703.5	  385.8	 7716.0	...
4923976	  703.2	  385.8	 7714.0	...
4923977	  702.9	  385.9	 7713.0	...
4923978	  702.5	  386.0	 7713.0	...
4923979	  702.5	  386.1	 7714.0	...
4923980	  702.6	  386.0	 7713.0	...
4923981	  702.7	  386.0	 7713.0	...
4923982	  702.8	  385.5	 7714.0	...
4923983	  702.7	  385.2	 7714.0	...
4923984	  702.6	  384.9	 7714.0	...
4923985	  702.8	  385.2	 7713.0	...
4923986	  703.0	  385.3	 7713.0	...
MSG	4923987 0000 _ Number Off
4923987	  703.3	  385.4	 7713.0	...
4923988	  703.5	  385.4	 7714.0	...
4923989	  703.3	  385.3	 7714.0	...
4923990	  703.0	  385.3	 7713.0	...
4923991	  702.8	  385.3	 7713.0	...
4923992	  703.0	  385.5	 7712.0	...
4923993	  703.2	  385.6	 7710.0	...
4923994	  703.3	  385.7	 7708.0	...
4923995	  702.8	  385.8	 7706.0	...
4923996	  702.2	  385.6	 7704.0	...
4923997	  701.6	  385.4	 7704.0	...
4923998	  701.9	  385.2	 7703.0	...
4923999	  702.2	  385.4	 7703.0	...
4924000	  702.3	  385.7	 7702.0	...
4924001	  702.4	  385.9	 7702.0	...
4924002	  702.5	  385.9	 7703.0	...
4924003	  702.5	  385.8	 7702.0	...
4924004	  702.4	  385.7	 7700.0	...
4924005	  702.4	  385.5	 7702.0	...
4924006	  702.5	  385.4	 7705.0	...
4924007	  702.5	  385.2	 7708.0	...
4924008	  702.4	  384.9	 7707.0	...
4924009	  702.4	  384.7	 7708.0	...
4924010	  701.8	  384.7	 7710.0	...
4924011	  701.3	  384.7	 7713.0	...
4924012	  700.7	  384.5	 7715.0	...
4924013	  701.0	  384.2	 7713.0	...
4924014	  701.1	  384.0	 7710.0	...
4924015	  701.3	  384.2	 7707.0	...
4924016	  701.1	  384.5	 7708.0	...
4924017	  700.8	  384.7	 7708.0	...
4924018	  700.5	  384.7	 7708.0	...
4924019	  700.4	  384.7	 7708.0	...
4924020	  700.4	  384.7	 7707.0	...
4924021	  700.4	  384.6	 7705.0	...
4924022	  700.4	  384.6	 7704.0	...
4924023	  700.8	  384.5	 7705.0	...
4924024	  701.2	  384.5	 7705.0	...
4924025	  701.8	  384.5	 7705.0	...
4924026	  702.0	  384.7	 7706.0	...
4924027	  702.1	  384.5	 7707.0	...
4924028	  702.0	  384.3	 7708.0	...
4924029	  701.9	  384.1	 7709.0	...
4924030	  701.8	  384.1	 7710.0	...
4924031	  701.7	  384.1	 7710.0	...
4924032	  701.4	  383.7	 7710.0	...
4924033	  701.2	  383.4	 7709.0	...
4924034	  700.9	  383.1	 7709.0	...
4924035	  700.8	  383.2	 7709.0	...
4924036	  700.8	  383.4	 7708.0	...
4924037	  700.9	  383.4	 7707.0	...
4924038	  700.8	  383.3	 7706.0	...
4924039	  700.7	  383.4	 7706.0	...
4924040	  700.7	  383.9	 7706.0	...
4924041	  701.3	  384.3	 7706.0	...
4924042	  701.8	  384.4	 7705.0	...
4924043	  702.4	  384.1	 7703.0	...
4924044	  702.5	  383.8	 7706.0	...
4924045	  702.3	  384.1	 7710.0	...
4924046	  701.9	  384.4	 7711.0	...
4924047	  701.5	  384.6	 7708.0	...
4924048	  701.5	  384.4	 7710.0	...
4924049	  701.7	  384.2	 7716.0	...
4924050	  701.9	  384.2	 7721.0	...
4924051	  702.1	  384.0	 7722.0	...
4924052	  702.1	  383.9	 7723.0	...
4924053	  702.0	  383.6	 7723.0	...
4924054	  701.9	  383.3	 7720.0	...
4924055	  701.6	  383.1	 7716.0	...
4924056	  701.2	  383.1	 7712.0	...
4924057	  700.8	  383.1	 7712.0	...
4924058	  700.8	  383.1	 7711.0	...
4924059	  700.8	  383.2	 7711.0	...
4924060	  700.9	  383.3	 7710.0	...
4924061	  701.1	  383.5	 7710.0	...
4924062	  701.2	  383.5	 7710.0	...
4924063	  701.3	  383.5	 7712.0	...
4924064	  701.3	  383.5	 7713.0	...
4924065	  701.2	  383.5	 7714.0	...
4924066	  701.1	  383.6	 7713.0	...
4924067	  701.1	  383.6	 7712.0	...
4924068	  701.0	  383.7	 7714.0	...
4924069	  701.1	  383.8	 7715.0	...
4924070	  701.3	  383.5	 7717.0	...
4924071	  701.3	  382.8	 7715.0	...
4924072	  701.1	  382.1	 7713.0	...
4924073	  701.1	  382.2	 7713.0	...
4924074	  701.3	  382.6	 7713.0	...
4924075	  701.4	  383.2	 7713.0	...
4924076	  701.4	  383.4	 7712.0	...
4924077	  701.3	  383.1	 7711.0	...
4924078	  701.2	  382.6	 7711.0	...
4924079	  701.2	  382.1	 7715.0	...
4924080	  701.2	  382.1	 7719.0	...
4924081	  700.6	  382.2	 7723.0	...
4924082	  700.1	  382.3	 7721.0	...
4924083	  699.9	  382.6	 7719.0	...
4924084	  700.4	  382.8	 7717.0	...
4924085	  700.9	  383.0	 7716.0	...
4924086	  701.0	  383.0	 7719.0	...
4924087	  701.0	  383.1	 7723.0	...
4924088	  701.0	  383.0	 7725.0	...
4924089	  701.4	  382.9	 7725.0	...
4924090	  701.8	  382.8	 7725.0	...
4924091	  702.1	  382.7	 7726.0	...
4924092	  702.0	  382.6	 7727.0	...
4924093	  701.9	  382.6	 7727.0	...
4924094	  701.9	  382.7	 7726.0	...
4924095	  701.8	  382.9	 7728.0	...
4924096	  701.6	  383.3	 7730.0	...
4924097	  701.3	  383.7	 7729.0	...
4924098	  701.2	  383.9	 7726.0	...
4924099	  701.0	  384.0	 7723.0	...
4924100	  700.8	  384.0	 7725.0	...
4924101	  700.6	  383.4	 7728.0	...
4924102	  700.3	  382.7	 7731.0	...
4924103	  700.1	  382.0	 7731.0	...
4924104	  700.2	  382.0	 7730.0	...
4924105	  700.4	  382.3	 7728.0	...
4924106	  700.6	  382.7	 7727.0	...
4924107	  700.8	  383.1	 7725.0	...
4924108	  700.8	  383.1	 7726.0	...
4924109	  700.8	  383.1	 7727.0	...
4924110	  700.9	  383.1	 7729.0	...
4924111	  701.0	  383.2	 7729.0	...
4924112	  701.2	  383.2	 7728.0	...
4924113	  701.3	  383.2	 7727.0	...
4924114	  701.4	  383.2	 7727.0	...
4924115	  701.9	  383.1	 7727.0	...
4924116	  702.2	  383.1	 7726.0	...
4924117	  702.4	  382.9	 7724.0	...
4924118	  702.3	  382.8	 7722.0	...
4924119	  702.1	  382.8	 7722.0	...
4924120	  702.1	  382.8	 7724.0	...
4924121	  702.0	  382.8	 7725.0	...
4924122	  702.1	  382.7	 7724.0	...
4924123	  702.2	  382.6	 7721.0	...
4924124	  702.5	  382.4	 7721.0	...
4924125	  702.7	  382.2	 7723.0	...
4924126	  702.8	  382.1	 7725.0	...
4924127	  702.9	  381.9	 7727.0	...
4924128	  703.0	  381.5	 7730.0	...
4924129	  703.1	  380.8	 7734.0	...
4924130	  703.0	  380.2	 7733.0	...
4924131	  702.9	  379.9	 7735.0	...
4924132	  702.7	  379.9	 7739.0	...
4924133	  702.7	  380.3	 7743.0	...
4924134	  702.7	  380.6	 7744.0	...
4924135	  702.7	  381.0	 7744.0	...
4924136	  702.7	  381.0	 7743.0	...
4924137	  702.7	  380.8	 7742.0	...
4924138	  702.8	  380.6	 7741.0	...
4924139	  702.9	  380.5	 7742.0	...
4924140	  702.8	  380.5	 7744.0	...
4924141	  702.5	  380.5	 7747.0	...
4924142	  702.4	  380.1	 7747.0	...
4924143	  702.8	  379.6	 7746.0	...
4924144	  703.6	  379.1	 7746.0	...
4924145	  704.3	  379.0	 7747.0	...
4924146	  704.7	  378.9	 7747.0	...
4924147	  704.8	  379.1	 7747.0	...
4924148	  704.9	  379.2	 7747.0	...
4924149	  705.1	  379.4	 7749.0	...
4924150	  705.3	  379.6	 7748.0	...
4924151	  705.5	  379.9	 7747.0	...
4924152	  705.4	  379.4	 7745.0	...
4924153	  704.4	  378.7	 7745.0	...
4924154	  703.4	  378.5	 7744.0	...
4924155	  702.8	  379.0	 7743.0	...
4924156	  703.2	  378.9	 7743.0	...
4924157	  703.6	  378.4	 7743.0	...
4924158	  703.9	  377.9	 7746.0	...
4924159	  704.3	  378.0	 7750.0	...
4924160	  704.7	  378.1	 7755.0	...
4924161	  705.2	  378.3	 7757.0	...
4924162	  705.4	  378.5	 7758.0	...
4924163	  705.6	  378.7	 7756.0	...
4924164	  705.2	  379.0	 7754.0	...
4924165	  704.9	  379.2	 7752.0	...
4924166	  704.8	  379.3	 7749.0	...
4924167	  705.0	  379.2	 7748.0	...
4924168	  705.2	  379.1	 7750.0	...
4924169	  705.2	  379.1	 7754.0	...
4924170	  705.2	  379.2	 7759.0	...
4924171	  705.2	  379.1	 7759.0	...
4924172	  705.2	  379.1	 7757.0	...
4924173	  705.2	  379.1	 7753.0	...
4924174	  705.2	  379.1	 7751.0	...
4924175	  705.0	  378.8	 7754.0	...
4924176	  704.6	  378.5	 7757.0	...
4924177	  704.4	  378.1	 7759.0	...
4924178	  704.4	  378.3	 7759.0	...
4924179	  704.5	  378.8	 7757.0	...
4924180	  704.8	  379.3	 7756.0	...
4924181	  705.1	  378.8	 7754.0	...
4924182	  705.0	  378.3	 7753.0	...
4924183	  704.7	  378.3	 7752.0	...
4924184	  704.6	  378.8	 7751.0	...
4924185	  704.7	  379.3	 7753.0	...
4924186	  704.7	  379.3	 7757.0	...
4924187	  704.6	  379.1	 7761.0	...
MSG	4924188 0000 _ Number On
4924188	  704.7	  378.8	 7761.0	...
4924189	  704.6	  378.4	 7761.0	...
4924190	  704.5	  378.3	 7759.0	...
4924191	  704.3	  378.3	 7757.0	...
4924192	  704.3	  378.4	 7755.0	...
4924193	  704.4	  378.2	 7755.0	...
4924194	  704.5	  377.9	 7755.0	...
4924195	  704.6	  377.9	 7755.0	...
4924196	  704.5	  378.1	 7754.0	...
4924197	  704.1	  378.4	 7754.0	...
4924198	  703.7	  378.3	 7754.0	...
4924199	  704.2	  378.1	 7754.0	...
4924200	  704.8	  377.7	 7755.0	...
4924201	  705.7	  377.4	 7757.0	...
4924202	  705.9	  377.3	 7759.0	...
4924203	  705.7	  377.4	 7762.0	...
4924204	  705.3	  377.4	 7762.0	...
4924205	  705.0	  377.3	 7762.0	...
4924206	  705.2	  377.0	 7763.0	...
4924207	  705.5	  376.6	 7766.0	...
4924208	  705.7	  376.2	 7770.0	...
4924209	  705.7	  376.1	 7772.0	...
4924210	  705.9	  376.2	 7772.0	...
4924211	  706.1	  376.5	 7769.0	...
4924212	  706.2	  376.7	 7765.0	...
4924213	  706.1	  376.7	 7764.0	...
4924214	  705.3	  376.7	 7763.0	...
4924215	  704.6	  376.6	 7765.0	...
4924216	  704.6	  376.3	 7769.0	...
4924217	  705.3	  375.9	 7773.0	...
4924218	  706.0	  375.6	 7774.0	...
4924219	  706.1	  375.8	 7774.0	...
4924220	  706.2	  375.9	 7774.0	...
4924221	  706.2	  376.1	 7775.0	...
4924222	  706.2	  376.0	 7776.0	...
4924223	  706.1	  375.8	 7778.0	...
4924224	  706.0	  375.6	 7779.0	...
4924225	  706.0	  375.7	 7778.0	...
4924226	  705.9	  375.7	 7777.0	...
4924227	  705.8	  375.5	 7780.0	...
4924228	  705.8	  375.4	 7783.0	...
4924229	  705.9	  375.1	 7784.0	...
4924230	  705.9	  375.1	 7781.0	...
4924231	  705.8	  375.2	 7779.0	...
4924232	  706.1	  374.9	 7779.0	...
4924233	  706.5	  374.6	 7780.0	...
4924234	  707.0	  374.3	 7780.0	...
4924235	  707.0	  374.4	 7780.0	...
4924236	  707.1	  374.4	 7779.0	...
4924237	  707.1	  374.2	 7778.0	...
4924238	  707.0	  373.9	 7776.0	...
4924239	  706.7	  373.7	 7777.0	...
4924240	  706.5	  373.8	 7780.0	...
4924241	  706.6	  373.9	 7783.0	...
4924242	  706.7	  374.4	 7785.0	...
4924243	  706.8	  375.0	 7787.0	...
4924244	  706.8	  375.5	 7789.0	...
4924245	  706.5	  375.3	 7789.0	...
4924246	  706.3	  374.9	 7788.0	...
4924247	  706.3	  374.6	 7787.0	...
4924248	  706.7	  374.8	 7787.0	...
4924249	  707.4	  375.1	 7784.0	...
4924250	  707.9	  375.4	 7781.0	...
4924251	  708.3	  375.4	 7778.0	...
4924252	  708.5	  375.4	 7780.0	...
4924253	  708.7	  375.2	 7782.0	...
4924254	  708.1	  374.9	 7784.0	...
4924255	  707.5	  374.5	 7784.0	...
4924256	  707.0	  374.3	 7784.0	...
4924257	  707.4	  374.2	 7783.0	...
4924258	  707.8	  374.1	 7783.0	...
4924259	  708.1	  374.0	 7782.0	...
4924260	  708.4	  373.8	 7782.0	...
4924261	  708.6	  373.7	 7787.0	...
4924262	  708.7	  373.7	 7793.0	...
4924263	  708.7	  373.7	 7800.0	...
4924264	  708.7	  374.0	 7802.0	...
4924265	  708.7	  374.3	 7804.0	...
4924266	  708.7	  374.6	 7799.0	...
4924267	  708.7	  374.7	 7794.0	...
4924268	  708.7	  374.7	 7790.0	...
4924269	  708.6	  374.6	 7791.0	...
4924270	  708.5	  374.4	 7792.0	...
4924271	  708.4	  374.4	 7794.0	...
4924272	  708.0	  374.5	 7796.0	...
4924273	  707.6	  374.5	 7799.0	...
4924274	  707.2	  374.5	 7799.0	...
4924275	  707.3	  374.4	 7798.0	...
4924276	  707.9	  374.2	 7796.0	...
4924277	  708.6	  374.1	 7795.0	...
4924278	  708.8	  374.2	 7796.0	...
4924279	  708.5	  374.4	 7799.0	...
4924280	  708.2	  374.5	 7802.0	...
4924281	  708.2	  374.2	 7804.0	...
4924282	  708.2	  373.7	 7806.0	...
4924283	  708.1	  373.3	 7808.0	...
4924284	  708.0	  373.3	 7808.0	...
4924285	  708.2	  373.2	 7808.0	...
4924286	  708.5	  373.0	 7810.0	...
4924287	  709.0	  372.9	 7810.0	...
4924288	  709.3	  373.0	 7810.0	...
4924289	  709.5	  373.6	 7810.0	...
4924290	  709.4	  374.1	 7811.0	...
4924291	  709.0	  374.5	 7810.0	...
4924292	  708.7	  374.5	 7809.0	...
4924293	  708.4	  374.5	 7808.0	...
4924294	  708.2	  374.5	 7808.0	...
4924295	  708.1	  374.4	 7807.0	...
4924296	  708.1	  374.3	 7807.0	...
4924297	  708.1	  374.1	 7806.0	...
4924298	  708.0	  374.0	 7806.0	...
4924299	  707.7	  373.9	 7805.0	...
4924300	  707.5	  373.9	 7804.0	...
4924301	  707.6	  373.9	 7804.0	...
4924302	  707.7	  374.0	 7803.0	...
4924303	  707.7	  374.0	 7805.0	...
4924304	  707.7	  374.1	 7807.0	...
4924305	  707.8	  374.4	 7809.0	...
4924306	  707.9	  374.7	 7808.0	...
4924307	  708.0	  375.0	 7808.0	...
4924308	  708.1	  375.2	 7811.0	...
4924309	  708.1	  375.4	 7814.0	...
4924310	  708.2	  375.7	 7813.0	...
4924311	  708.3	  375.7	 7810.0	...
4924312	  708.5	  375.4	 7807.0	...
4924313	  708.6	  374.8	 7807.0	...
4924314	  708.5	  374.1	 7808.0	...
4924315	  708.1	  373.8	 7810.0	...
4924316	  707.7	  373.8	 7813.0	...
4924317	  707.4	  373.9	 7813.0	...
4924318	  707.2	  373.9	 7812.0	...
4924319	  707.4	  374.0	 7813.0	...
4924320	  707.9	  374.1	 7816.0	...
4924321	  708.4	  374.3	 7819.0	...
4924322	  708.4	  374.2	 7821.0	...
4924323	  708.4	  374.1	 7821.0	...
4924324	  708.2	  373.9	 7820.0	...
4924325	  708.0	  373.6	 7820.0	...
4924326	  707.6	  373.4	 7819.0	...
4924327	  707.4	  373.2	 7821.0	...
4924328	  707.8	  373.0	 7824.0	...
4924329	  708.4	  372.9	 7828.0	...
4924330	  708.8	  372.7	 7831.0	...
4924331	  708.6	  372.6	 7833.0	...
4924332	  708.5	  372.4	 7835.0	...
4924333	  708.3	  372.4	 7833.0	...
4924334	  708.3	  372.7	 7829.0	...
4924335	  708.3	  373.2	 7824.0	...
4924336	  708.3	  373.4	 7823.0	...
4924337	  708.5	  373.6	 7822.0	...
4924338	  708.8	  373.4	 7823.0	...
4924339	  709.1	  373.2	 7826.0	...
4924340	  708.7	  373.1	 7829.0	...
4924341	  708.1	  372.9	 7831.0	...
4924342	  707.4	  372.7	 7831.0	...
4924343	  707.3	  372.5	 7830.0	...
4924344	  707.1	  372.1	 7830.0	...
4924345	  707.8	  371.9	 7831.0	...
4924346	  708.5	  371.8	 7833.0	...
4924347	  709.3	  371.8	 7834.0	...
4924348	  709.4	  371.7	 7835.0	...
4924349	  709.0	  371.7	 7837.0	...
4924350	  708.5	  371.8	 7840.0	...
4924351	  708.4	  372.0	 7842.0	...
4924352	  708.9	  372.1	 7842.0	...
4924353	  709.3	  372.0	 7837.0	...
4924354	  709.0	  372.0	 7833.0	...
4924355	  708.6	  371.8	 7831.0	...
4924356	  708.4	  371.7	 7836.0	...
4924357	  708.3	  371.9	 7840.0	...
4924358	  708.5	  372.2	 7843.0	...
4924359	  708.8	  372.4	 7845.0	...
4924360	  708.8	  372.3	 7846.0	...
4924361	  708.5	  372.2	 7847.0	...
4924362	  708.2	  372.1	 7848.0	...
4924363	  708.1	  371.8	 7850.0	...
4924364	  708.1	  371.5	 7851.0	...
4924365	  708.3	  371.4	 7852.0	...
4924366	  708.5	  371.6	 7852.0	...
4924367	  708.5	  371.7	 7853.0	...
4924368	  708.3	  371.4	 7855.0	...
4924369	  708.1	  371.2	 7857.0	...
4924370	  708.2	  371.1	 7858.0	...
4924371	  708.3	  371.2	 7859.0	...
4924372	  708.1	  371.3	 7858.0	...
4924373	  707.9	  371.3	 7858.0	...
4924374	  707.9	  371.2	 7857.0	...
4924375	  708.2	  371.0	 7857.0	...
4924376	  708.5	  370.8	 7857.0	...
4924377	  708.4	  370.7	 7858.0	...
4924378	  708.3	  370.6	 7859.0	...
4924379	  708.2	  370.7	 7859.0	...
4924380	  708.2	  370.7	 7860.0	...
4924381	  708.0	  371.0	 7861.0	...
4924382	  707.8	  371.1	 7862.0	...
4924383	  707.7	  370.9	 7862.0	...
4924384	  707.8	  370.2	 7861.0	...
4924385	  707.8	  369.6	 7860.0	...
4924386	  707.7	  369.4	 7859.0	...
4924387	  707.5	  369.8	 7858.0	...
4924388	  707.4	  370.3	 7860.0	...
4924389	  707.5	  370.5	 7863.0	...
4924390	  707.5	  370.5	 7863.0	...
4924391	  707.8	  370.5	 7862.0	...
4924392	  708.0	  369.9	 7866.0	...
4924393	  708.1	  369.3	 7871.0	...
4924394	  708.1	  368.8	 7877.0	...
4924395	  708.1	  368.9	 7877.0	...
4924396	  708.2	  369.0	 7876.0	...
4924397	  708.2	  368.9	 7876.0	...
4924398	  708.2	  368.9	 7875.0	...
4924399	  708.2	  369.1	 7876.0	...
4924400	  708.1	  369.4	 7879.0	...
4924401	  707.9	  369.5	 7883.0	...
4924402	  707.9	  369.3	 7887.0	...
4924403	  708.0	  369.0	 7888.0	...
4924404	  708.1	  368.8	 7885.0	...
4924405	  708.0	  369.0	 7881.0	...
4924406	  708.0	  369.4	 7877.0	...
4924407	  707.8	  369.2	 7879.0	...
4924408	  707.7	  368.6	 7881.0	...
4924409	  707.6	  368.1	 7883.0	...
4924410	  707.6	  368.1	 7882.0	...
4924411	  707.7	  368.2	 7883.0	...
4924412	  707.8	  368.4	 7882.0	...
4924413	  707.5	  368.4	 7880.0	...
4924414	  707.1	  368.4	 7880.0	...
4924415	  706.6	  368.3	 7884.0	...
4924416	  706.6	  368.2	 7887.0	...
4924417	  706.6	  368.2	 7891.0	...
4924418	  706.6	  368.2	 7894.0	...
4924419	  706.6	  368.1	 7896.0	...
4924420	  706.6	  368.1	 7894.0	...
4924421	  706.5	  368.1	 7894.0	...
4924422	  706.4	  368.1	 7895.0	...
4924423	  706.3	  367.8	 7896.0	...
4924424	  706.2	  367.5	 7897.0	...
4924425	  706.1	  367.3	 7897.0	...
4924426	  706.1	  367.5	 7897.0	...
4924427	  706.1	  367.6	 7897.0	...
4924428	  706.1	  367.7	 7897.0	...
4924429	  706.2	  367.6	 7899.0	...
4924430	  706.4	  368.4	 7900.0	...
4924431	  706.6	  369.3	 7901.0	...
4924432	  707.1	  370.1	 7900.0	...
4924433	  707.4	  369.6	 7901.0	...
4924434	  707.8	  368.7	 7903.0	...
4924435	  707.8	  367.8	 7906.0	...
4924436	  707.9	  367.3	 7911.0	...
4924437	  707.8	  367.3	 7914.0	...
4924438	  707.8	  367.3	 7915.0	...
4924439	  707.8	  367.4	 7915.0	...
4924440	  707.7	  367.4	 7914.0	...
4924441	  707.2	  367.5	 7917.0	...
4924442	  706.8	  367.7	 7921.0	...
4924443	  706.5	  367.9	 7921.0	...
4924444	  706.7	  368.0	 7919.0	...
4924445	  706.9	  368.1	 7917.0	...
4924446	  707.0	  368.1	 7918.0	...
4924447	  707.0	  368.2	 7918.0	...
4924448	  707.1	  368.2	 7918.0	...
4924449	  706.5	  368.2	 7917.0	...
4924450	  705.8	  368.3	 7917.0	...
4924451	  705.1	  368.0	 7917.0	...
4924452	  705.2	  367.4	 7918.0	...
4924453	  705.5	  366.7	 7920.0	...
4924454	  705.9	  366.6	 7922.0	...
4924455	  706.4	  366.7	 7923.0	...
4924456	  706.6	  366.9	 7921.0	...
4924457	  706.6	  366.9	 7923.0	...
4924458	  706.7	  367.1	 7926.0	...
4924459	  706.7	  367.2	 7927.0	...
4924460	  706.8	  367.4	 7926.0	...
4924461	  706.9	  367.3	 7924.0	...
4924462	  706.8	  367.3	 7923.0	...
4924463	  706.8	  367.1	 7925.0	...
4924464	  706.8	  367.0	 7926.0	...
4924465	  706.9	  367.1	 7926.0	...
4924466	  707.1	  367.4	 7925.0	...
4924467	  707.2	  367.7	 7923.0	...
4924468	  707.1	  368.0	 7923.0	...
4924469	  707.0	  368.3	 7923.0	...
4924470	  707.0	  368.4	 7923.0	...
4924471	  707.3	  368.1	 7923.0	...
4924472	  707.5	  367.8	 7923.0	...
4924473	  707.6	  367.6	 7924.0	...
4924474	  707.5	  367.5	 7924.0	...
4924475	  707.5	  367.5	 7925.0	...
4924476	  707.6	  367.6	 7924.0	...
4924477	  707.8	  367.8	 7925.0	...
4924478	  708.0	  368.0	 7925.0	...
4924479	  707.9	  368.1	 7925.0	...
4924480	  707.6	  368.1	 7924.0	...
4924481	  707.3	  368.0	 7923.0	...
4924482	  707.5	  367.8	 7923.0	...
4924483	  707.6	  367.5	 7925.0	...
4924484	  707.6	  367.4	 7926.0	...
4924485	  707.7	  367.7	 7927.0	...
4924486	  707.8	  368.2	 7927.0	...
4924487	  708.1	  368.9	 7927.0	...
4924488	  708.1	  369.1	 7926.0	...
4924489	  708.3	  369.4	 7927.0	...
4924490	  708.2	  369.4	 7929.0	...
4924491	  708.0	  369.4	 7928.0	...
4924492	  707.7	  369.3	 7926.0	...
4924493	  707.5	  369.1	 7925.0	...
4924494	  707.3	  368.9	 7928.0	...
4924495	  707.1	  368.9	 7932.0	...
4924496	  707.1	  369.1	 7932.0	...
4924497	  707.1	  369.2	 7931.0	...
4924498	  707.1	  369.0	 7928.0	...
4924499	  707.1	  368.9	 7926.0	...
MSG	4924500 0000 _ Number Off
4924500	  707.1	  368.7	 7925.0	...
4924501	  707.2	  368.6	 7925.0	...
4924502	  707.4	  368.3	 7925.0	...
4924503	  707.7	  368.2	 7926.0	...
4924504	  707.8	  368.2	 7928.0	...
4924505	  707.7	  368.5	 7928.0	...
4924506	  707.6	  368.8	 7931.0	...
4924507	  707.5	  368.8	 7932.0	...
4924508	  706.9	  368.8	 7934.0	...
4924509	  705.8	  368.7	 7935.0	...
4924510	  704.9	  368.6	 7933.0	...
4924511	  704.7	  368.4	 7931.0	...
4924512	  704.9	  368.3	 7932.0	...
4924513	  705.1	  368.4	 7935.0	...
4924514	  705.0	  368.4	 7937.0	...
4924515	  705.0	  368.3	 7938.0	...
4924516	  704.9	  368.4	 7938.0	...
4924517	  705.1	  369.3	 7935.0	...
4924518	  705.3	  370.2	 7933.0	...
4924519	  705.6	  370.0	 7929.0	...
4924520	  705.6	  369.2	 7929.0	...
4924521	  705.6	  368.5	 7928.0	...
4924522	  705.2	  368.6	 7927.0	...
4924523	  705.0	  368.7	 7926.0	...
4924524	  704.7	  368.8	 7927.0	...
4924525	  704.7	  368.8	 7927.0	...
4924526	  704.7	  368.6	 7928.0	...
4924527	  704.7	  368.4	 7929.0	...
4924528	  704.5	  368.3	 7929.0	...
4924529	  704.4	  368.2	 7932.0	...
4924530	  704.2	  368.6	 7936.0	...
4924531	  704.2	  368.9	 7937.0	...
4924532	  704.1	  369.3	 7934.0	...
4924533	  704.0	  368.7	 7933.0	...
4924534	  704.0	  368.2	 7936.0	...
4924535	  703.9	  368.4	 7939.0	...
4924536	  703.9	  369.1	 7941.0	...
4924537	  703.8	  369.7	 7941.0	...
4924538	  703.8	  369.7	 7941.0	...
4924539	  703.8	  369.6	 7941.0	...
4924540	  703.8	  369.4	 7943.0	...
4924541	  703.8	  369.6	 7946.0	...
4924542	  703.7	  369.8	 7949.0	...
4924543	  703.7	  369.8	 7951.0	...
4924544	  703.8	  369.4	 7953.0	...
4924545	  703.2	  369.0	 7953.0	...
4924546	  702.5	  369.0	 7951.0	...
4924547	  702.5	  368.9	 7948.0	...
4924548	  703.1	  368.9	 7947.0	...
4924549	  703.8	  368.8	 7946.0	...
4924550	  703.7	  368.9	 7948.0	...
4924551	  703.6	  369.0	 7950.0	...
4924552	  703.3	  369.0	 7952.0	...
4924553	  703.2	  368.7	 7952.0	...
4924554	  703.2	  368.3	 7952.0	...
4924555	  703.3	  368.0	 7953.0	...
4924556	  703.4	  367.8	 7953.0	...
4924557	  703.7	  367.6	 7953.0	...
4924558	  703.9	  367.5	 7955.0	...
4924559	  704.0	  367.6	 7958.0	...
4924560	  703.7	  367.9	 7958.0	...
4924561	  703.5	  368.0	 7955.0	...
4924562	  703.4	  368.1	 7953.0	...
4924563	  703.3	  368.0	 7956.0	...
4924564	  703.1	  367.8	 7960.0	...
4924565	  702.7	  367.7	 7963.0	...
4924566	  702.3	  367.7	 7963.0	...
4924567	  702.1	  367.2	 7967.0	...
4924568	  702.1	  366.7	 7970.0	...
4924569	  702.1	  366.4	 7973.0	...
4924570	  702.3	  366.8	 7970.0	...
4924571	  702.7	  366.9	 7967.0	...
4924572	  703.1	  367.0	 7966.0	...
4924573	  702.9	  367.0	 7966.0	...
4924574	  702.3	  367.2	 7967.0	...
4924575	  701.6	  367.5	 7968.0	...
4924576	  701.4	  367.7	 7968.0	...
4924577	  701.6	  367.1	 7970.0	...
4924578	  702.0	  366.7	 7972.0	...
4924579	  702.6	  366.2	 7975.0	...
4924580	  702.8	  366.3	 7976.0	...
4924581	  702.5	  366.3	 7976.0	...
4924582	  701.9	  366.3	 7976.0	...
4924583	  701.6	  366.3	 7976.0	...
4924584	  702.1	  366.2	 7977.0	...
4924585	  702.5	  366.2	 7979.0	...
4924586	  702.6	  366.0	 7981.0	...
4924587	  702.5	  365.7	 7982.0	...
4924588	  702.3	  365.3	 7982.0	...
4924589	  702.3	  365.0	 7981.0	...
4924590	  702.3	  365.2	 7984.0	...
4924591	  702.2	  365.4	 7987.0	...
4924592	  702.0	  365.6	 7990.0	...
4924593	  701.9	  365.6	 7989.0	...
4924594	  701.8	  365.3	 7988.0	...
4924595	  701.7	  365.1	 7987.0	...
4924596	  701.8	  364.8	 7986.0	...
4924597	  702.0	  364.8	 7984.0	...
4924598	  702.0	  364.9	 7983.0	...
4924599	  702.2	  365.1	 7983.0	...
4924600	  702.2	  365.2	 7984.0	...
4924601	  702.3	  365.4	 7985.0	...
4924602	  702.2	  365.4	 7985.0	...
4924603	  702.1	  365.5	 7984.0	...
4924604	  701.7	  365.6	 7985.0	...
4924605	  701.2	  365.5	 7987.0	...
4924606	  700.8	  365.4	 7988.0	...
4924607	  700.8	  365.3	 7985.0	...
4924608	  700.8	  365.2	 7982.0	...
4924609	  700.7	  364.9	 7982.0	...
4924610	  700.4	  364.6	 7982.0	...
4924611	  700.0	  364.2	 7982.0	...
4924612	  699.7	  364.0	 7981.0	...
4924613	  699.8	  364.1	 7981.0	...
4924614	  700.4	  364.4	 7983.0	...
4924615	  700.9	  364.7	 7984.0	...
4924616	  701.3	  364.4	 7986.0	...
4924617	  701.2	  364.2	 7987.0	...
4924618	  701.1	  364.1	 7988.0	...
4924619	  700.7	  364.1	 7987.0	...
4924620	  700.3	  364.1	 7986.0	...
4924621	  700.0	  364.2	 7986.0	...
4924622	  700.0	  364.2	 7986.0	...
4924623	  699.8	  364.3	 7986.0	...
4924624	  699.7	  364.3	 7986.0	...
4924625	  699.6	  364.3	 7988.0	...
4924626	  699.8	  364.2	 7988.0	...
4924627	  700.2	  364.0	 7987.0	...
4924628	  700.4	  363.7	 7989.0	...
4924629	  700.5	  363.3	 7991.0	...
4924630	  700.4	  362.9	 7994.0	...
4924631	  700.2	  363.0	 7993.0	...
4924632	  699.9	  363.1	 7990.0	...
4924633	  699.8	  363.2	 7987.0	...
4924634	  699.4	  363.2	 7987.0	...
4924635	  699.0	  363.1	 7987.0	...
4924636	  698.5	  362.9	 7988.0	...
4924637	  698.4	  362.9	 7990.0	...
4924638	  698.4	  363.0	 7990.0	...
4924639	  698.5	  363.2	 7990.0	...
4924640	  698.5	  363.3	 7990.0	...
4924641	  698.5	  363.1	 7990.0	...
4924642	  699.5	  362.9	 7991.0	...
4924643	  700.6	  362.7	 7993.0	...
4924644	  701.3	  362.5	 7996.0	...
4924645	  700.8	  362.4	 8000.0	...
4924646	  700.2	  362.3	 8003.0	...
4924647	  699.9	  362.6	 8005.0	...
4924648	  699.7	  362.8	 8004.0	...
4924649	  699.6	  363.0	 8003.0	...
4924650	  699.6	  362.8	 8001.0	...
4924651	  699.2	  362.6	 8002.0	...
4924652	  698.8	  362.5	 8003.0	...
4924653	  698.5	  362.5	 8004.0	...
4924654	  698.5	  362.6	 8004.0	...
4924655	  698.5	  362.5	 8003.0	...
4924656	  698.4	  362.6	 8006.0	...
4924657	  698.4	  362.7	 8009.0	...
4924658	  698.4	  362.9	 8012.0	...
4924659	  698.2	  362.9	 8011.0	...
4924660	  698.0	  362.4	 8013.0	...
4924661	  698.4	  361.7	 8016.0	...
4924662	  699.0	  361.6	 8018.0	...
4924663	  699.7	  362.0	 8017.0	...
4924664	  699.7	  362.2	 8017.0	...
4924665	  699.6	  361.8	 8018.0	...
4924666	  699.4	  361.3	 8021.0	...
4924667	  699.2	  361.3	 8020.0	...
4924668	  699.1	  361.3	 8017.0	...
4924669	  698.9	  361.4	 8014.0	...
4924670	  698.8	  361.7	 8015.0	...
4924671	  698.7	  362.0	 8016.0	...
4924672	  698.6	  361.9	 8016.0	...
4924673	  698.6	  361.5	 8016.0	...
4924674	  698.7	  361.9	 8016.0	...
4924675	  698.8	  362.7	 8014.0	...
4924676	  698.8	  363.0	 8013.0	...
4924677	  698.6	  362.8	 8012.0	...
4924678	  699.4	  362.4	 8014.0	...
4924679	  700.2	  362.1	 8020.0	...
4924680	  700.2	  361.7	 8024.0	...
4924681	  699.3	  361.2	 8027.0	...
4924682	  698.6	  361.2	 8027.0	...
4924683	  698.8	  361.2	 8026.0	...
4924684	  699.0	  361.4	 8026.0	...
4924685	  699.0	  361.7	 8029.0	...
4924686	  699.1	  361.8	 8032.0	...
4924687	  699.4	  361.9	 8034.0	...
4924688	  699.6	  362.0	 8033.0	...
4924689	  699.7	  362.1	 8034.0	...
4924690	  699.7	  362.1	 8037.0	...
4924691	  699.7	  361.9	 8038.0	...
4924692	  699.8	  361.8	 8037.0	...
4924693	  699.9	  361.8	 8036.0	...
4924694	  699.9	  361.8	 8034.0	...
4924695	  699.8	  361.9	 8033.0	...
4924696	  699.8	  362.0	 8032.0	...
4924697	  699.9	  362.0	 8033.0	...
4924698	  699.8	  361.9	 8032.0	...
4924699	  699.6	  361.4	 8032.0	...
4924700	  699.3	  361.0	 8033.0	...
4924701	  699.1	  360.6	 8034.0	...
4924702	  699.0	  360.9	 8035.0	...
4924703	  699.0	  361.1	 8035.0	...
4924704	  698.9	  361.5	 8035.0	...
4924705	  698.9	  361.4	 8035.0	...
4924706	  698.7	  361.4	 8035.0	...
4924707	  698.5	  361.3	 8034.0	...
4924708	  698.3	  361.2	 8034.0	...
4924709	  698.3	  361.1	 8034.0	...
4924710	  698.3	  361.1	 8035.0	...
4924711	  698.1	  361.1	 8035.0	...
4924712	  697.9	  361.0	 8035.0	...
4924713	  697.8	  360.8	 8036.0	...
4924714	  697.7	  360.6	 8038.0	...
4924715	  697.9	  360.4	 8039.0	...
4924716	  698.0	  360.4	 8043.0	...
4924717	  698.1	  359.7	 8047.0	...
4924718	  698.0	  359.0	 8046.0	...
4924719	  697.6	  358.7	 8042.0	...
4924720	  697.2	  359.2	 8042.0	...
4924721	  696.7	  360.0	 8046.0	...
4924722	  696.6	  360.2	 8050.0	...
4924723	  696.4	  360.4	 8050.0	...
4924724	  696.2	  360.1	 8050.0	...
4924725	  696.2	  360.1	 8051.0	...
4924726	  696.3	  360.1	 8052.0	...
4924727	  696.4	  360.2	 8053.0	...
4924728	  696.3	  359.9	 8054.0	...
4924729	  696.1	  359.7	 8053.0	...
4924730	  695.9	  360.0	 8052.0	...
4924731	  695.8	  360.5	 8052.0	...
4924732	  695.9	  360.7	 8053.0	...
4924733	  695.8	  360.4	 8053.0	...
4924734	  695.8	  360.3	 8052.0	...
4924735	  696.4	  360.3	 8053.0	...
4924736	  696.9	  360.3	 8053.0	...
4924737	  697.1	  360.4	 8054.0	...
4924738	  696.6	  360.6	 8054.0	...
4924739	  696.2	  360.5	 8056.0	...
4924740	  696.1	  360.0	 8059.0	...
4924741	  696.0	  359.4	 8061.0	...
4924742	  695.8	  358.9	 8060.0	...
4924743	  695.8	  358.6	 8059.0	...
4924744	  695.9	  358.3	 8057.0	...
4924745	  696.4	  357.9	 8057.0	...
4924746	  696.7	  357.6	 8060.0	...
4924747	  697.3	  358.0	 8063.0	...
4924748	  697.7	  358.6	 8067.0	...
4924749	  698.0	  359.2	 8066.0	...
4924750	  698.0	  359.0	 8065.0	...
4924751	  697.5	  358.9	 8064.0	...
4924752	  697.1	  358.7	 8064.0	...
4924753	  696.8	  358.7	 8062.0	...
4924754	  696.8	  358.7	 8061.0	...
4924755	  697.0	  359.0	 8064.0	...
4924756	  696.5	  359.2	 8068.0	...
4924757	  696.0	  359.2	 8073.0	...
4924758	  695.5	  359.0	 8073.0	...
4924759	  695.5	  358.9	 8073.0	...
4924760	  695.5	  358.8	 8074.0	...
4924761	  695.5	  359.1	 8070.0	...
4924762	  695.5	  359.3	 8066.0	...
4924763	  695.4	  359.8	 8062.0	...
4924764	  695.1	  360.0	 8062.0	...
4924765	  694.8	  360.2	 8066.0	...
4924766	  694.4	  360.0	 8069.0	...
4924767	  693.8	  359.8	 8070.0	...
4924768	  693.4	  359.8	 8067.0	...
4924769	  693.1	  360.0	 8065.0	...
4924770	  693.2	  360.5	 8066.0	...
4924771	  693.3	  360.8	 8066.0	...
4924772	  692.5	  361.1	 8066.0	...
4924773	  691.7	  361.2	 8068.0	...
4924774	  690.9	  361.8	 8069.0	...
4924775	  691.0	  362.3	 8072.0	...
4924776	  691.3	  362.3	 8072.0	...
4924777	  692.0	  361.7	 8073.0	...
4924778	  692.8	  361.3	 8073.0	...
4924779	  693.3	  361.5	 8073.0	...
4924780	  693.1	  361.1	 8072.0	...
4924781	  692.8	  360.6	 8070.0	...
4924782	  692.5	  360.3	 8067.0	...
4924783	  692.2	  360.8	 8064.0	...
4924784	  691.9	  361.2	 8063.0	...
4924785	  691.5	  361.5	 8062.0	...
4924786	  691.5	  361.8	 8062.0	...
4924787	  691.8	  362.0	 8062.0	...
4924788	  692.1	  362.4	 8061.0	...
4924789	  692.2	  362.9	 8059.0	...
4924790	  691.7	  363.8	 8057.0	...
EFIX R   4922104	4924790	2687	  709.1	  386.9	   7640
SSACC R  4924791
4924791	  690.4	  364.5	 8052.0	...
4924792	  689.4	  365.6	 8046.0	...
4924793	  688.7	  366.6	 8041.0	...
4924794	  688.4	  367.5	 8035.0	...
4924795	  687.9	  368.2	 8028.0	...
4924796	  687.4	  368.3	 8022.0	...
4924797	  687.2	  368.0	 8021.0	...
4924798	  688.3	  359.1	 8036.0	...
4924799	  692.0	  347.0	 8064.0	...
4924800	  695.6	  334.6	 8094.0	...
4924801	  697.5	  330.6	 8111.0	...
4924802	  697.4	  332.6	 8106.0	...
4924803	  697.7	  337.1	 8095.0	...
4924804	  698.5	  346.9	 8068.0	...
4924805	  699.2	  359.9	 8022.0	...
4924806	  700.6	  380.7	 7951.0	...
4924807	  702.7	  403.2	 7876.0	...
4924808	  704.4	  430.5	 7791.0	...
4924809	  705.2	  459.0	 7697.0	...
4924810	  705.4	  490.5	 7585.0	...
4924811	  706.2	  524.2	 7461.0	...
4924812	  708.3	  560.4	 7329.0	...
4924813	  714.8	  598.2	 7188.0	...
4924814	  722.1	  638.7	 7043.0	...
4924815	  728.6	  683.8	 6889.0	...
4924816	  731.9	  734.0	 6721.0	...
4924817	  735.0	  786.5	 6541.0	...
4924818	  738.7	  840.1	 6349.0	...
4924819	  742.3	  898.8	 6149.0	...
4924820	  745.7	  961.3	 5946.0	...
4924821	  749.1	 1027.7	 5736.0	...
4924822	  748.8	 1096.5	 5514.0	...
4924823	  748.2	 1169.7	 5279.0	...
4924824	  745.5	 1248.5	 5039.0	...
4924825	  745.9	 1329.5	 4802.0	...
4924826	  747.9	 1410.8	 4569.0	...
4924827	  752.1	 1489.8	 4338.0	...
4924828	  758.5	 1568.2	 4123.0	...
4924829	  765.5	 1645.2	 3914.0	...
4924830	  771.2	 1722.8	 3709.0	...
4924831	  775.5	 1805.3	 3472.0	...
4924832	  777.8	 1884.9	 3260.0	...
4924833	  783.1	 1967.4	 3055.0	...
4924834	  787.5	 2049.3	 2881.0	...
4924835	  797.9	 2127.3	 2696.0	...
4924836	  805.3	 2175.5	 2579.0	...
4924837	  812.4	 2193.1	 2524.0	...
4924838	  812.4	 2193.1	 2524.0	...
SBLINK R 4924839
4924839	   .	   .	    0.0	...
4924840	   .	   .	    0.0	...
4924841	   .	   .	    0.0	...
4924842	   .	   .	    0.0	...
4924843	   .	   .	    0.0	...
4924844	   .	   .	    0.0	...
4924845	   .	   .	    0.0	...
4924846	   .	   .	    0.0	...
4924847	   .	   .	    0.0	...
4924848	   .	   .	    0.0	...
4924849	   .	   .	    0.0	...
4924850	   .	   .	    0.0	...
4924851	   .	   .	    0.0	...
4924852	   .	   .	    0.0	...
4924853	   .	   .	    0.0	...
4924854	   .	   .	    0.0	...
4924855	   .	   .	    0.0	...
4924856	   .	   .	    0.0	...
4924857	   .	   .	    0.0	...
4924858	   .	   .	    0.0	...
4924859	   .	   .	    0.0	...
4924860	   .	   .	    0.0	...
4924861	   .	   .	    0.0	...
4924862	   .	   .	    0.0	...
4924863	   .	   .	    0.0	...
4924864	   .	   .	    0.0	...
4924865	   .	   .	    0.0	...
4924866	   .	   .	    0.0	...
4924867	   .	   .	    0.0	...
4924868	   .	   .	    0.0	...
4924869	   .	   .	    0.0	...
4924870	   .	   .	    0.0	...
4924871	   .	   .	    0.0	...
4924872	   .	   .	    0.0	...
4924873	   .	   .	    0.0	...
4924874	   .	   .	    0.0	...
4924875	   .	   .	    0.0	...
4924876	   .	   .	    0.0	...
4924877	   .	   .	    0.0	...
4924878	   .	   .	    0.0	...
4924879	   .	   .	    0.0	...
4924880	   .	   .	    0.0	...
4924881	   .	   .	    0.0	...
4924882	   .	   .	    0.0	...
4924883	   .	   .	    0.0	...
4924884	   .	   .	    0.0	...
4924885	   .	   .	    0.0	...
4924886	   .	   .	    0.0	...
4924887	   .	   .	    0.0	...
4924888	   .	   .	    0.0	...
4924889	   .	   .	    0.0	...
4924890	   .	   .	    0.0	...
4924891	   .	   .	    0.0	...
4924892	   .	   .	    0.0	...
4924893	   .	   .	    0.0	...
4924894	   .	   .	    0.0	...
4924895	   .	   .	    0.0	...
4924896	   .	   .	    0.0	...
4924897	   .	   .	    0.0	...
4924898	   .	   .	    0.0	...
4924899	   .	   .	    0.0	...
4924900	   .	   .	    0.0	...
4924901	   .	   .	    0.0	...
4924902	   .	   .	    0.0	...
4924903	   .	   .	    0.0	...
4924904	   .	   .	    0.0	...
4924905	   .	   .	    0.0	...
4924906	   .	   .	    0.0	...
4924907	   .	   .	    0.0	...
4924908	   .	   .	    0.0	...
4924909	   .	   .	    0.0	...
4924910	   .	   .	    0.0	...
4924911	   .	   .	    0.0	...
4924912	   .	   .	    0.0	...
4924913	   .	   .	    0.0	...
4924914	   .	   .	    0.0	...
4924915	   .	   .	    0.0	...
4924916	   .	   .	    0.0	...
4924917	   .	   .	    0.0	...
4924918	   .	   .	    0.0	...
4924919	   .	   .	    0.0	...
4924920	   .	   .	    0.0	...
4924921	   .	   .	    0.0	...
4924922	   .	   .	    0.0	...
4924923	   .	   .	    0.0	...
4924924	   .	   .	    0.0	...
4924925	   .	   .	    0.0	...
4924926	   .	   .	    0.0	...
4924927	   .	   .	    0.0	...
4924928	   .	   .	    0.0	...
4924929	   .	   .	    0.0	...
4924930	   .	   .	    0.0	...
4924931	   .	   .	    0.0	...
4924932	   .	   .	    0.0	...
4924933	   .	   .	    0.0	...
4924934	   .	   .	    0.0	...
4924935	   .	   .	    0.0	...
4924936	   .	   .	    0.0	...
EBLINK R 4924839	4924936	98
4924937	  724.4	 2284.0	 2611.0	...
4924938	  724.4	 2284.0	 2611.0	...
4924939	  726.6	 2269.3	 2642.0	...
4924940	  728.8	 2254.5	 2674.0	...
4924941	  744.0	 2189.2	 2801.0	...
4924942	  756.8	 2138.8	 2896.0	...
4924943	  770.3	 2073.5	 3020.0	...
4924944	  771.2	 2041.2	 3087.0	...
4924945	  769.9	 1992.4	 3190.0	...
4924946	  766.5	 1944.7	 3306.0	...
4924947	  758.1	 1900.0	 3415.0	...
4924948	  752.2	 1864.9	 3506.0	...
4924949	  748.0	 1821.7	 3618.0	...
4924950	  721.9	 1793.2	 3701.0	...
4924951	  693.7	 1758.4	 3796.0	...
4924952	  665.4	 1730.9	 3866.0	...
4924953	  663.0	 1680.1	 4005.0	...
4924954	  662.3	 1640.1	 4112.0	...
4924955	  689.1	 1589.1	 4252.0	...
4924956	  716.5	 1547.4	 4364.0	...
4924957	  744.0	 1496.7	 4508.0	...
4924958	  745.3	 1460.0	 4614.0	...
4924959	  747.3	 1424.0	 4715.0	...
4924960	  748.9	 1388.2	 4823.0	...
4924961	  747.1	 1352.5	 4929.0	...
4924962	  743.9	 1318.9	 5028.0	...
4924963	  740.6	 1286.0	 5116.0	...
4924964	  739.7	 1252.5	 5207.0	...
4924965	  739.5	 1220.6	 5294.0	...
4924966	  739.3	 1189.4	 5378.0	...
4924967	  738.9	 1161.2	 5458.0	...
4924968	  738.1	 1132.1	 5542.0	...
4924969	  735.9	 1104.9	 5623.0	...
4924970	  733.2	 1076.7	 5711.0	...
4924971	  730.6	 1050.2	 5794.0	...
4924972	  729.3	 1023.3	 5880.0	...
4924973	  728.0	  997.7	 5958.0	...
4924974	  726.8	  971.6	 6039.0	...
4924975	  725.5	  946.8	 6115.0	...
4924976	  723.2	  923.7	 6187.0	...
4924977	  720.6	  902.7	 6251.0	...
4924978	  718.1	  882.0	 6322.0	...
4924979	  716.4	  861.1	 6391.0	...
4924980	  714.6	  840.2	 6458.0	...
4924981	  712.8	  820.3	 6526.0	...
4924982	  712.3	  800.2	 6597.0	...
4924983	  712.0	  780.5	 6662.0	...
4924984	  711.9	  761.1	 6724.0	...
4924985	  711.1	  742.5	 6782.0	...
4924986	  711.5	  722.9	 6854.0	...
4924987	  711.9	  704.4	 6924.0	...
4924988	  711.9	  685.7	 6991.0	...
4924989	  710.7	  668.6	 7053.0	...
4924990	  710.6	  650.9	 7112.0	...
4924991	  710.6	  634.8	 7167.0	...
4924992	  710.0	  618.4	 7219.0	...
4924993	  708.0	  603.7	 7258.0	...
4924994	  706.4	  590.5	 7300.0	...
4924995	  705.1	  575.9	 7345.0	...
4924996	  700.9	  563.4	 7394.0	...
4924997	  696.3	  549.5	 7444.0	...
4924998	  691.3	  538.9	 7481.0	...
4924999	  689.4	  526.7	 7526.0	...
4925000	  687.7	  514.7	 7566.0	...
4925001	  686.9	  502.5	 7611.0	...
4925002	  687.7	  489.5	 7651.0	...
4925003	  688.5	  478.9	 7690.0	...
4925004	  689.5	  469.3	 7721.0	...
4925005	  688.7	  459.7	 7760.0	...
4925006	  687.7	  449.2	 7792.0	...
4925007	  686.2	  438.6	 7834.0	...
4925008	  685.6	  430.3	 7857.0	...
4925009	  684.8	  421.5	 7888.0	...
4925010	  684.3	  414.5	 7908.0	...
4925011	  683.0	  405.0	 7942.0	...
4925012	  682.5	  397.7	 7972.0	...
4925013	  682.0	  389.8	 7997.0	...
4925014	  681.8	  383.1	 8020.0	...
4925015	  681.0	  376.6	 8039.0	...
4925016	  679.4	  369.8	 8068.0	...
4925017	  677.9	  365.1	 8085.0	...
4925018	  676.4	  358.9	 8104.0	...
4925019	  675.9	  353.8	 8117.0	...
4925020	  675.6	  349.6	 8132.0	...
4925021	  675.3	  346.8	 8142.0	...
4925022	  675.9	  342.2	 8160.0	...
4925023	  676.2	  336.0	 8178.0	...
4925024	  676.7	  329.9	 8202.0	...
4925025	  677.4	  326.2	 8214.0	...
4925026	  678.0	  322.7	 8226.0	...
4925027	  678.3	  320.8	 8230.0	...
4925028	  677.4	  318.3	 8239.0	...
4925029	  676.5	  315.4	 8244.0	...
4925030	  675.6	  312.5	 8249.0	...
4925031	  674.9	  310.3	 8249.0	...
4925032	  674.8	  310.7	 8248.0	...
4925033	  675.1	  311.4	 8249.0	...
4925034	  675.3	  312.4	 8247.0	...
4925035	  675.2	  313.2	 8245.0	...
4925036	  675.0	  313.9	 8241.0	...
4925037	  675.1	  313.9	 8239.0	...
4925038	  675.2	  313.8	 8238.0	...
4925039	  675.4	  313.9	 8237.0	...
4925040	  675.6	  315.3	 8233.0	...
4925041	  675.9	  317.1	 8218.0	...
4925042	  676.2	  318.9	 8204.0	...
4925043	  674.1	  323.9	 8186.0	...
4925044	  670.3	  336.7	 8162.0	...
4925045	  666.5	  349.2	 8137.0	...
4925046	  665.2	  359.1	 8120.0	...
4925047	  664.8	  360.8	 8119.0	...
4925048	  664.2	  362.7	 8118.0	...
4925049	  663.4	  363.7	 8116.0	...
4925050	  663.1	  364.6	 8114.0	...
4925051	  662.8	  365.3	 8115.0	...
4925052	  662.6	  365.3	 8115.0	...
ESACC R  4924791	4925052	262	  690.4	  364.5	  662.6	  365.3	   0.59	   1353
SFIX R   4925053
4925053	  662.7	  365.4	 8116.0	...
4925054	  662.9	  365.5	 8116.0	...
4925055	  663.2	  365.8	 8117.0	...
4925056	  663.3	  366.0	 8118.0	...
4925057	  663.3	  366.0	 8117.0	...
4925058	  662.8	  365.8	 8116.0	...
4925059	  662.6	  366.0	 8116.0	...
4925060	  662.4	  366.4	 8115.0	...
4925061	  662.5	  366.4	 8114.0	...
4925062	  662.6	  365.9	 8121.0	...
4925063	  662.8	  365.5	 8126.0	...
4925064	  663.0	  365.4	 8131.0	...
4925065	  663.0	  365.3	 8132.0	...
4925066	  663.1	  365.3	 8135.0	...
4925067	  663.1	  365.2	 8138.0	...
4925068	  663.5	  365.1	 8138.0	...
4925069	  663.9	  364.9	 8138.0	...
4925070	  664.2	  364.2	 8137.0	...
4925071	  664.3	  363.6	 8135.0	...
4925072	  664.3	  363.1	 8135.0	...
4925073	  664.3	  363.1	 8134.0	...
4925074	  664.5	  363.1	 8137.0	...
4925075	  664.6	  362.4	 8141.0	...
4925076	  664.9	  361.7	 8145.0	...
4925077	  665.1	  360.9	 8147.0	...
4925078	  665.2	  360.7	 8146.0	...
4925079	  665.2	  360.7	 8145.0	...
4925080	  665.1	  360.7	 8149.0	...
4925081	  665.3	  360.3	 8154.0	...
4925082	  665.5	  360.0	 8160.0	...
4925083	  665.4	  360.3	 8158.0	...
4925084	  665.1	  360.8	 8154.0	...
4925085	  664.9	  361.0	 8151.0	...
4925086	  665.1	  360.7	 8152.0	...
4925087	  665.2	  361.2	 8153.0	...
4925088	  665.0	  362.1	 8152.0	...
4925089	  664.7	  362.7	 8154.0	...
4925090	  664.5	  362.2	 8156.0	...
4925091	  664.2	  361.5	 8158.0	...
4925092	  664.0	  361.1	 8157.0	...
4925093	  663.9	  361.1	 8157.0	...
4925094	  664.2	  361.6	 8156.0	...
4925095	  664.5	  362.1	 8157.0	...
4925096	  664.7	  362.5	 8153.0	...
4925097	  664.4	  362.8	 8149.0	...
4925098	  664.0	  363.1	 8146.0	...
4925099	  663.7	  363.3	 8148.0	...
4925100	  663.9	  363.3	 8150.0	...
4925101	  664.2	  363.2	 8153.0	...
4925102	  664.7	  363.4	 8154.0	...
4925103	  665.0	  363.6	 8154.0	...
4925104	  665.2	  363.7	 8154.0	...
4925105	  665.2	  363.4	 8155.0	...
4925106	  665.2	  363.2	 8156.0	...
4925107	  665.2	  363.2	 8155.0	...
4925108	  665.2	  363.3	 8154.0	...
4925109	  665.2	  363.5	 8151.0	...
4925110	  665.4	  363.5	 8151.0	...
4925111	  665.6	  363.6	 8150.0	...
4925112	  665.7	  363.5	 8150.0	...
4925113	  665.7	  363.4	 8148.0	...
4925114	  665.6	  363.4	 8147.0	...
4925115	  665.4	  363.3	 8149.0	...
4925116	  665.1	  363.2	 8152.0	...
4925117	  665.0	  363.3	 8155.0	...
4925118	  665.0	  363.5	 8155.0	...
4925119	  665.0	  363.6	 8154.0	...
4925120	  665.0	  363.5	 8154.0	...
4925121	  664.9	  363.4	 8153.0	...
4925122	  665.0	  363.3	 8153.0	...
4925123	  665.1	  363.1	 8153.0	...
4925124	  665.3	  363.4	 8153.0	...
4925125	  665.4	  363.7	 8154.0	...
4925126	  665.6	  363.9	 8155.0	...
4925127	  665.9	  363.7	 8156.0	...
4925128	  666.1	  363.1	 8156.0	...
4925129	  666.2	  362.7	 8155.0	...
4925130	  666.2	  362.4	 8153.0	...
4925131	  666.2	  362.4	 8153.0	...
4925132	  666.4	  362.4	 8154.0	...
4925133	  666.6	  362.2	 8155.0	...
4925134	  666.8	  362.0	 8155.0	...
4925135	  666.8	  362.0	 8154.0	...
4925136	  667.0	  362.2	 8153.0	...
4925137	  667.5	  362.4	 8152.0	...
4925138	  667.9	  362.4	 8151.0	...
4925139	  668.1	  362.4	 8153.0	...
4925140	  668.1	  362.2	 8156.0	...
4925141	  668.0	  362.0	 8157.0	...
4925142	  667.7	  361.6	 8155.0	...
4925143	  667.5	  361.3	 8153.0	...
4925144	  667.4	  361.1	 8152.0	...
4925145	  667.4	  361.0	 8152.0	...
4925146	  667.5	  360.9	 8152.0	...
4925147	  667.5	  360.7	 8152.0	...
4925148	  667.5	  360.5	 8152.0	...
4925149	  667.5	  360.6	 8151.0	...
4925150	  667.6	  360.8	 8150.0	...
4925151	  667.8	  360.9	 8154.0	...
4925152	  668.0	  360.9	 8159.0	...
4925153	  668.1	  360.9	 8165.0	...
4925154	  668.0	  360.8	 8165.0	...
4925155	  667.9	  360.7	 8166.0	...
4925156	  667.7	  360.7	 8166.0	...
4925157	  667.3	  360.9	 8166.0	...
4925158	  666.8	  361.0	 8165.0	...
4925159	  666.5	  360.7	 8163.0	...
4925160	  666.5	  360.2	 8161.0	...
4925161	  666.6	  359.7	 8159.0	...
4925162	  666.7	  359.5	 8158.0	...
4925163	  667.0	  359.4	 8156.0	...
4925164	  667.2	  359.3	 8155.0	...
4925165	  667.3	  359.2	 8154.0	...
4925166	  667.2	  358.7	 8155.0	...
4925167	  667.0	  358.0	 8158.0	...
4925168	  666.8	  357.2	 8160.0	...
4925169	  666.7	  356.8	 8160.0	...
4925170	  666.8	  356.7	 8160.0	...
4925171	  667.1	  356.6	 8160.0	...
4925172	  667.5	  356.6	 8161.0	...
4925173	  667.8	  356.7	 8162.0	...
4925174	  668.0	  356.9	 8162.0	...
4925175	  668.4	  357.3	 8162.0	...
4925176	  668.7	  357.9	 8162.0	...
4925177	  668.8	  358.6	 8162.0	...
4925178	  669.0	  359.2	 8162.0	...
4925179	  669.1	  359.4	 8163.0	...
4925180	  669.1	  359.2	 8165.0	...
4925181	  669.1	  359.0	 8167.0	...
4925182	  669.1	  358.9	 8166.0	...
4925183	  669.0	  358.8	 8166.0	...
4925184	  669.0	  358.8	 8166.0	...
4925185	  669.3	  358.8	 8167.0	...
4925186	  670.1	  358.7	 8168.0	...
4925187	  670.8	  358.6	 8169.0	...
4925188	  671.4	  358.4	 8169.0	...
4925189	  671.4	  358.2	 8169.0	...
4925190	  671.5	  358.1	 8169.0	...
4925191	  671.7	  358.4	 8174.0	...
4925192	  672.0	  358.8	 8178.0	...
4925193	  672.2	  358.9	 8179.0	...
4925194	  672.4	  358.8	 8175.0	...
4925195	  673.3	  358.6	 8174.0	...
4925196	  674.1	  358.5	 8176.0	...
4925197	  674.4	  358.6	 8178.0	...
4925198	  674.2	  358.8	 8178.0	...
4925199	  674.9	  358.9	 8178.0	...
4925200	  675.9	  358.9	 8177.0	...
4925201	  676.9	  358.8	 8178.0	...
4925202	  676.9	  358.7	 8178.0	...
4925203	  676.9	  358.6	 8179.0	...
4925204	  676.9	  358.4	 8180.0	...
4925205	  676.9	  358.2	 8180.0	...
4925206	  676.8	  358.0	 8181.0	...
4925207	  676.7	  357.8	 8182.0	...
4925208	  676.6	  358.1	 8182.0	...
4925209	  676.6	  358.2	 8182.0	...
4925210	  676.3	  358.4	 8182.0	...
4925211	  676.0	  358.9	 8181.0	...
4925212	  675.7	  359.6	 8180.0	...
4925213	  675.8	  359.7	 8178.0	...
4925214	  675.8	  359.1	 8179.0	...
4925215	  675.7	  358.6	 8180.0	...
4925216	  675.6	  358.7	 8180.0	...
4925217	  675.5	  359.0	 8181.0	...
4925218	  675.5	  359.1	 8181.0	...
4925219	  675.6	  359.1	 8183.0	...
4925220	  675.9	  359.1	 8184.0	...
4925221	  676.1	  359.2	 8184.0	...
4925222	  676.1	  359.5	 8181.0	...
4925223	  676.0	  359.3	 8178.0	...
4925224	  675.8	  359.2	 8177.0	...
4925225	  675.8	  359.5	 8177.0	...
4925226	  675.9	  359.7	 8176.0	...
4925227	  676.1	  359.9	 8176.0	...
4925228	  676.4	  359.7	 8176.0	...
4925229	  676.5	  359.8	 8177.0	...
4925230	  676.7	  360.0	 8178.0	...
4925231	  676.7	  360.1	 8181.0	...
4925232	  676.7	  360.3	 8184.0	...
4925233	  676.6	  360.0	 8186.0	...
4925234	  676.7	  359.6	 8186.0	...
4925235	  677.0	  359.8	 8186.0	...
4925236	  677.3	  360.4	 8186.0	...
4925237	  677.3	  361.0	 8186.0	...
4925238	  677.2	  361.0	 8186.0	...
4925239	  677.2	  361.0	 8187.0	...
4925240	  677.3	  360.9	 8190.0	...
4925241	  677.5	  360.8	 8192.0	...
4925242	  677.7	  360.7	 8193.0	...
4925243	  677.8	  360.6	 8194.0	...
4925244	  677.6	  360.6	 8195.0	...
4925245	  677.4	  360.5	 8196.0	...
4925246	  677.3	  360.8	 8196.0	...
4925247	  677.4	  361.0	 8197.0	...
4925248	  677.5	  361.2	 8198.0	...
4925249	  677.5	  361.2	 8196.0	...
4925250	  677.5	  361.1	 8195.0	...
4925251	  677.9	  360.7	 8194.0	...
4925252	  678.7	  359.8	 8197.0	...
EFIX R   4925053	4925252	200	  669.2	  361.1	   8161
SSACC R  4925253
4925253	  679.4	  358.3	 8200.0	...
4925254	  679.6	  357.0	 8200.0	...
4925255	  680.5	  355.3	 8199.0	...
4925256	  681.7	  353.2	 8198.0	...
4925257	  683.4	  350.6	 8197.0	...
4925258	  686.1	  347.0	 8196.0	...
4925259	  689.6	  344.0	 8196.0	...
4925260	  693.7	  341.8	 8197.0	...
4925261	  695.9	  341.4	 8196.0	...
4925262	  697.4	  339.9	 8195.0	...
4925263	  698.0	  338.5	 8193.0	...
4925264	  698.6	  337.8	 8191.0	...
4925265	  697.9	  338.5	 8183.0	...
4925266	  696.4	  340.3	 8178.0	...
4925267	  694.4	  341.6	 8173.0	...
4925268	  692.3	  343.7	 8175.0	...
4925269	  690.3	  344.7	 8175.0	...
ESACC R  4925253	4925269	17	  679.4	  358.3	  690.3	  344.7	   0.36	     62
SFIX R   4925270
4925270	  688.0	  345.9	 8176.0	...
4925271	  686.5	  346.3	 8178.0	...
4925272	  685.3	  346.7	 8184.0	...
4925273	  684.8	  346.8	 8192.0	...
4925274	  684.7	  347.0	 8197.0	...
4925275	  684.7	  347.2	 8200.0	...
4925276	  685.1	  346.9	 8203.0	...
4925277	  685.5	  346.5	 8206.0	...
4925278	  686.0	  345.8	 8204.0	...
4925279	  686.1	  345.6	 8198.0	...
4925280	  686.1	  345.5	 8193.0	...
4925281	  685.9	  345.6	 8194.0	...
4925282	  685.8	  345.8	 8192.0	...
4925283	  685.8	  345.9	 8190.0	...
4925284	  685.8	  345.9	 8187.0	...
4925285	  685.8	  345.8	 8187.0	...
4925286	  685.6	  345.7	 8186.0	...
4925287	  685.4	  345.7	 8187.0	...
4925288	  685.2	  345.4	 8190.0	...
4925289	  685.1	  345.1	 8194.0	...
4925290	  685.3	  344.7	 8198.0	...
4925291	  685.6	  344.5	 8198.0	...
4925292	  685.9	  344.4	 8197.0	...
4925293	  686.4	  344.4	 8197.0	...
4925294	  686.7	  344.4	 8198.0	...
4925295	  686.8	  343.9	 8199.0	...
4925296	  686.6	  343.3	 8203.0	...
4925297	  686.3	  342.5	 8205.0	...
4925298	  686.2	  342.4	 8206.0	...
4925299	  686.3	  342.4	 8206.0	...
4925300	  686.3	  342.4	 8207.0	...
4925301	  686.0	  342.6	 8207.0	...
4925302	  685.5	  342.7	 8207.0	...
4925303	  685.3	  342.8	 8205.0	...
4925304	  685.5	  343.0	 8203.0	...
4925305	  685.9	  343.1	 8201.0	...
4925306	  686.4	  343.1	 8202.0	...
4925307	  686.6	  342.9	 8202.0	...
4925308	  686.7	  342.5	 8203.0	...
4925309	  686.8	  342.3	 8204.0	...
4925310	  687.0	  342.4	 8205.0	...
4925311	  687.1	  342.8	 8205.0	...
4925312	  687.0	  342.8	 8208.0	...
4925313	  687.2	  342.5	 8211.0	...
4925314	  687.5	  342.1	 8212.0	...
4925315	  687.7	  342.1	 8211.0	...
4925316	  687.6	  342.0	 8209.0	...
4925317	  687.5	  341.8	 8210.0	...
4925318	  687.5	  341.6	 8211.0	...
4925319	  687.6	  341.6	 8211.0	...
4925320	  687.5	  341.6	 8211.0	...
4925321	  687.2	  341.7	 8210.0	...
4925322	  687.0	  341.8	 8210.0	...
4925323	  687.1	  341.7	 8210.0	...
4925324	  687.3	  341.7	 8210.0	...
4925325	  687.6	  341.5	 8211.0	...
4925326	  688.3	  341.2	 8211.0	...
4925327	  688.9	  340.9	 8211.0	...
4925328	  689.4	  340.7	 8210.0	...
4925329	  689.4	  340.8	 8210.0	...
4925330	  689.4	  341.0	 8211.0	...
4925331	  689.4	  341.3	 8212.0	...
4925332	  689.7	  341.6	 8212.0	...
4925333	  689.9	  341.8	 8209.0	...
4925334	  690.1	  342.0	 8207.0	...
4925335	  690.3	  342.0	 8204.0	...
4925336	  690.6	  342.0	 8205.0	...
4925337	  690.9	  342.1	 8204.0	...
4925338	  690.7	  342.1	 8204.0	...
4925339	  690.5	  342.3	 8207.0	...
4925340	  690.3	  342.5	 8211.0	...
4925341	  690.3	  342.6	 8215.0	...
4925342	  690.4	  342.6	 8215.0	...
4925343	  690.5	  342.7	 8216.0	...
4925344	  690.5	  342.8	 8216.0	...
4925345	  690.4	  342.7	 8215.0	...
4925346	  690.3	  342.6	 8213.0	...
4925347	  690.5	  342.1	 8213.0	...
4925348	  690.8	  341.9	 8213.0	...
4925349	  691.1	  341.7	 8214.0	...
4925350	  691.1	  341.8	 8214.0	...
4925351	  691.1	  342.1	 8215.0	...
4925352	  691.0	  342.4	 8216.0	...
4925353	  691.1	  342.7	 8217.0	...
4925354	  691.3	  342.9	 8216.0	...
4925355	  691.4	  343.2	 8215.0	...
4925356	  691.3	  343.1	 8215.0	...
4925357	  691.8	  342.6	 8216.0	...
4925358	  692.4	  342.3	 8217.0	...
4925359	  692.7	  342.9	 8217.0	...
4925360	  692.3	  343.6	 8216.0	...
4925361	  691.8	  343.6	 8215.0	...
4925362	  691.8	  343.0	 8215.0	...
4925363	  691.7	  342.4	 8215.0	...
4925364	  691.8	  342.4	 8215.0	...
4925365	  691.7	  342.5	 8215.0	...
4925366	  691.7	  342.6	 8218.0	...
4925367	  691.7	  342.7	 8220.0	...
4925368	  691.9	  342.7	 8223.0	...
4925369	  692.0	  342.3	 8223.0	...
4925370	  691.9	  342.1	 8223.0	...
4925371	  691.7	  342.0	 8223.0	...
4925372	  691.5	  342.3	 8222.0	...
4925373	  691.2	  342.3	 8220.0	...
4925374	  690.9	  342.2	 8218.0	...
4925375	  690.8	  342.1	 8217.0	...
4925376	  690.9	  342.3	 8216.0	...
4925377	  691.2	  342.5	 8216.0	...
4925378	  691.4	  342.3	 8216.0	...
4925379	  691.5	  341.8	 8218.0	...
4925380	  691.4	  341.5	 8220.0	...
4925381	  691.2	  341.6	 8221.0	...
4925382	  691.0	  341.7	 8221.0	...
4925383	  690.9	  341.7	 8220.0	...
4925384	  690.7	  341.7	 8217.0	...
4925385	  690.6	  341.5	 8216.0	...
4925386	  691.0	  341.5	 8214.0	...
4925387	  691.6	  341.6	 8215.0	...
4925388	  691.9	  341.8	 8215.0	...
4925389	  691.6	  341.7	 8214.0	...
4925390	  691.5	  341.7	 8214.0	...
4925391	  691.5	  341.6	 8213.0	...
4925392	  691.6	  341.7	 8214.0	...
4925393	  691.6	  342.0	 8215.0	...
4925394	  691.6	  342.2	 8216.0	...
4925395	  691.6	  342.3	 8215.0	...
4925396	  691.6	  342.3	 8214.0	...
4925397	  691.7	  342.3	 8213.0	...
4925398	  691.8	  342.3	 8213.0	...
4925399	  691.8	  342.2	 8214.0	...
4925400	  691.8	  342.0	 8215.0	...
4925401	  691.5	  342.0	 8215.0	...
4925402	  691.1	  342.0	 8215.0	...
4925403	  690.8	  342.1	 8214.0	...
4925404	  691.0	  342.6	 8213.0	...
4925405	  691.2	  343.2	 8212.0	...
4925406	  691.3	  343.2	 8215.0	...
4925407	  691.2	  342.8	 8218.0	...
4925408	  691.0	  342.8	 8219.0	...
4925409	  690.8	  343.2	 8218.0	...
4925410	  690.5	  343.7	 8217.0	...
4925411	  690.3	  343.7	 8219.0	...
4925412	  690.3	  343.7	 8220.0	...
4925413	  690.3	  343.5	 8220.0	...
4925414	  689.9	  343.4	 8218.0	...
4925415	  689.5	  343.3	 8217.0	...
4925416	  689.1	  343.4	 8216.0	...
4925417	  689.1	  343.7	 8216.0	...
4925418	  689.1	  344.1	 8215.0	...
4925419	  689.1	  344.6	 8213.0	...
4925420	  689.2	  344.8	 8212.0	...
4925421	  689.3	  344.6	 8212.0	...
4925422	  689.3	  344.2	 8212.0	...
4925423	  689.3	  343.9	 8212.0	...
4925424	  689.4	  343.8	 8213.0	...
4925425	  689.6	  343.9	 8214.0	...
4925426	  689.7	  343.9	 8215.0	...
4925427	  689.7	  343.9	 8215.0	...
4925428	  689.5	  343.4	 8214.0	...
4925429	  689.3	  342.9	 8214.0	...
4925430	  689.1	  343.1	 8213.0	...
4925431	  689.0	  343.5	 8212.0	...
4925432	  688.6	  344.0	 8210.0	...
4925433	  688.0	  344.1	 8208.0	...
4925434	  687.5	  344.2	 8207.0	...
4925435	  687.6	  344.3	 8208.0	...
4925436	  688.0	  344.4	 8213.0	...
4925437	  688.3	  344.4	 8218.0	...
4925438	  688.3	  344.5	 8219.0	...
4925439	  688.2	  344.7	 8214.0	...
4925440	  687.8	  344.7	 8209.0	...
4925441	  687.4	  344.5	 8206.0	...
4925442	  687.1	  344.4	 8206.0	...
4925443	  687.2	  344.4	 8206.0	...
4925444	  687.6	  344.7	 8209.0	...
4925445	  688.0	  345.1	 8213.0	...
4925446	  688.2	  345.5	 8213.0	...
4925447	  688.1	  345.7	 8210.0	...
4925448	  688.1	  345.9	 8207.0	...
4925449	  688.1	  346.1	 8208.0	...
4925450	  687.6	  346.3	 8207.0	...
4925451	  687.0	  346.5	 8206.0	...
4925452	  686.3	  345.9	 8203.0	...
4925453	  686.3	  345.3	 8202.0	...
4925454	  686.2	  344.6	 8201.0	...
4925455	  686.1	  344.5	 8202.0	...
4925456	  686.1	  344.5	 8203.0	...
4925457	  686.2	  344.5	 8205.0	...
4925458	  686.3	  344.5	 8207.0	...
4925459	  686.4	  344.6	 8207.0	...
4925460	  686.5	  345.1	 8207.0	...
4925461	  686.6	  345.6	 8204.0	...
4925462	  686.5	  346.0	 8201.0	...
4925463	  686.4	  345.9	 8199.0	...
4925464	  686.3	  345.9	 8199.0	...
4925465	  686.4	  345.9	 8201.0	...
4925466	  686.5	  345.9	 8203.0	...
4925467	  686.6	  345.8	 8206.0	...
4925468	  686.7	  345.6	 8208.0	...
4925469	  686.7	  345.0	 8210.0	...
4925470	  686.8	  344.5	 8211.0	...
4925471	  686.8	  344.1	 8211.0	...
4925472	  686.5	  344.1	 8209.0	...
4925473	  686.1	  344.4	 8207.0	...
4925474	  685.7	  344.6	 8205.0	...
4925475	  685.7	  345.0	 8205.0	...
4925476	  685.7	  345.3	 8205.0	...
4925477	  685.7	  345.3	 8204.0	...
4925478	  685.4	  345.1	 8203.0	...
4925479	  685.1	  345.0	 8202.0	...
4925480	  684.8	  345.1	 8201.0	...
4925481	  684.6	  345.0	 8201.0	...
4925482	  684.2	  344.8	 8202.0	...
4925483	  683.9	  344.5	 8206.0	...
4925484	  683.9	  344.2	 8209.0	...
4925485	  683.7	  344.0	 8213.0	...
4925486	  683.5	  344.0	 8213.0	...
4925487	  683.6	  343.9	 8212.0	...
4925488	  684.0	  343.8	 8211.0	...
4925489	  684.0	  344.1	 8208.0	...
4925490	  683.4	  344.6	 8206.0	...
4925491	  682.8	  345.0	 8205.0	...
4925492	  682.6	  345.0	 8205.0	...
4925493	  682.6	  345.1	 8205.0	...
4925494	  682.7	  345.2	 8204.0	...
4925495	  682.8	  345.2	 8204.0	...
4925496	  683.0	  345.1	 8203.0	...
4925497	  683.0	  344.9	 8202.0	...
4925498	  682.9	  344.8	 8200.0	...
4925499	  682.8	  344.8	 8197.0	...
4925500	  682.4	  345.1	 8195.0	...
4925501	  682.0	  345.2	 8193.0	...
4925502	  681.8	  345.4	 8193.0	...
4925503	  681.8	  345.3	 8193.0	...
4925504	  681.8	  345.1	 8194.0	...
4925505	  681.8	  344.8	 8197.0	...
4925506	  681.7	  344.9	 8199.0	...
4925507	  681.7	  345.2	 8200.0	...
4925508	  681.8	  345.6	 8199.0	...
4925509	  682.0	  345.7	 8198.0	...
4925510	  682.3	  345.9	 8198.0	...
4925511	  682.4	  345.4	 8197.0	...
4925512	  682.4	  344.7	 8195.0	...
4925513	  682.2	  344.0	 8193.0	...
4925514	  681.7	  344.0	 8195.0	...
4925515	  681.2	  344.0	 8200.0	...
4925516	  680.5	  344.1	 8205.0	...
4925517	  680.2	  344.1	 8205.0	...
4925518	  680.3	  344.1	 8202.0	...
4925519	  680.6	  343.5	 8198.0	...
4925520	  680.7	  343.0	 8194.0	...
4925521	  680.6	  342.6	 8193.0	...
4925522	  680.5	  342.7	 8192.0	...
4925523	  680.6	  342.9	 8192.0	...
4925524	  680.6	  343.0	 8194.0	...
4925525	  681.0	  343.1	 8198.0	...
4925526	  681.4	  343.1	 8202.0	...
4925527	  681.4	  343.1	 8203.0	...
4925528	  681.0	  343.1	 8202.0	...
4925529	  680.2	  343.2	 8201.0	...
4925530	  679.7	  343.5	 8201.0	...
4925531	  679.4	  343.7	 8202.0	...
4925532	  679.5	  343.7	 8204.0	...
4925533	  679.5	  343.7	 8206.0	...
4925534	  679.4	  343.6	 8207.0	...
4925535	  679.5	  343.6	 8207.0	...
4925536	  679.6	  343.6	 8208.0	...
4925537	  679.8	  343.5	 8209.0	...
4925538	  680.1	  343.5	 8210.0	...
4925539	  680.3	  343.4	 8210.0	...
4925540	  680.2	  343.4	 8208.0	...
4925541	  680.0	  343.5	 8205.0	...
4925542	  679.5	  343.7	 8203.0	...
4925543	  679.4	  343.8	 8202.0	...
4925544	  679.0	  343.8	 8201.0	...
4925545	  678.8	  343.9	 8199.0	...
4925546	  678.6	  344.0	 8197.0	...
4925547	  678.5	  343.8	 8196.0	...
4925548	  678.4	  343.7	 8195.0	...
4925549	  678.4	  343.7	 8194.0	...
4925550	  678.5	  343.9	 8193.0	...
4925551	  678.7	  344.1	 8193.0	...
4925552	  679.1	  344.5	 8192.0	...
4925553	  679.1	  344.9	 8191.0	...
4925554	  679.0	  345.3	 8191.0	...
4925555	  679.0	  345.2	 8192.0	...
4925556	  679.2	  345.1	 8193.0	...
4925557	  679.2	  345.3	 8192.0	...
4925558	  679.0	  345.7	 8190.0	...
4925559	  678.8	  346.1	 8188.0	...
4925560	  678.8	  346.1	 8188.0	...
4925561	  678.7	  346.0	 8188.0	...
4925562	  678.8	  346.0	 8186.0	...
4925563	  678.8	  345.9	 8185.0	...
4925564	  678.9	  345.9	 8185.0	...
4925565	  679.0	  345.9	 8185.0	...
4925566	  679.2	  345.9	 8186.0	...
4925567	  679.4	  346.3	 8187.0	...
4925568	  679.5	  346.7	 8187.0	...
4925569	  679.6	  347.2	 8186.0	...
4925570	  679.8	  347.1	 8184.0	...
4925571	  679.9	  346.9	 8182.0	...
4925572	  680.1	  346.8	 8181.0	...
4925573	  680.3	  346.7	 8180.0	...
4925574	  680.5	  346.7	 8179.0	...
4925575	  680.0	  346.5	 8179.0	...
4925576	  679.4	  346.2	 8180.0	...
4925577	  679.6	  345.8	 8182.0	...
4925578	  680.3	  345.8	 8184.0	...
4925579	  680.6	  346.0	 8181.0	...
4925580	  680.1	  346.4	 8177.0	...
4925581	  679.5	  347.2	 8172.0	...
4925582	  679.3	  347.8	 8173.0	...
4925583	  679.3	  348.2	 8174.0	...
4925584	  679.4	  348.4	 8176.0	...
4925585	  679.5	  348.6	 8177.0	...
4925586	  679.4	  348.8	 8176.0	...
4925587	  679.4	  348.8	 8174.0	...
4925588	  679.4	  348.6	 8171.0	...
4925589	  679.4	  348.3	 8168.0	...
4925590	  679.4	  348.2	 8167.0	...
4925591	  679.5	  348.2	 8168.0	...
4925592	  679.7	  348.3	 8168.0	...
4925593	  680.1	  348.3	 8171.0	...
4925594	  680.3	  348.5	 8174.0	...
4925595	  680.5	  348.6	 8176.0	...
4925596	  680.5	  348.5	 8175.0	...
4925597	  680.1	  348.4	 8174.0	...
4925598	  679.7	  348.4	 8171.0	...
4925599	  679.3	  348.6	 8168.0	...
4925600	  679.4	  348.6	 8165.0	...
4925601	  679.5	  348.4	 8164.0	...
4925602	  679.7	  348.5	 8165.0	...
4925603	  679.7	  348.8	 8167.0	...
4925604	  679.6	  349.0	 8170.0	...
4925605	  679.5	  349.1	 8169.0	...
4925606	  679.5	  348.9	 8167.0	...
4925607	  679.2	  348.7	 8165.0	...
4925608	  679.0	  348.9	 8165.0	...
4925609	  678.9	  349.3	 8164.0	...
4925610	  679.0	  349.6	 8163.0	...
4925611	  679.1	  349.8	 8162.0	...
4925612	  679.3	  350.3	 8162.0	...
4925613	  679.8	  350.9	 8162.0	...
4925614	  680.2	  351.2	 8161.0	...
4925615	  680.4	  351.1	 8162.0	...
4925616	  680.3	  351.2	 8163.0	...
4925617	  680.2	  351.2	 8164.0	...
4925618	  680.2	  351.1	 8163.0	...
4925619	  680.3	  350.8	 8162.0	...
4925620	  680.4	  350.6	 8162.0	...
4925621	  680.4	  351.0	 8162.0	...
4925622	  680.4	  351.4	 8162.0	...
4925623	  680.4	  351.8	 8162.0	...
4925624	  680.3	  351.7	 8161.0	...
4925625	  680.3	  351.6	 8159.0	...
4925626	  680.4	  351.4	 8159.0	...
4925627	  680.3	  351.3	 8159.0	...
4925628	  680.2	  351.4	 8160.0	...
4925629	  680.0	  351.6	 8160.0	...
4925630	  680.0	  351.8	 8160.0	...
4925631	  680.3	  351.6	 8159.0	...
4925632	  680.7	  351.4	 8157.0	...
4925633	  680.7	  352.1	 8155.0	...
4925634	  680.5	  352.9	 8153.0	...
4925635	  680.3	  353.3	 8150.0	...
4925636	  680.4	  352.9	 8149.0	...
4925637	  680.4	  352.6	 8149.0	...
4925638	  680.7	  352.7	 8149.0	...
4925639	  681.0	  352.8	 8149.0	...
4925640	  681.3	  352.9	 8151.0	...
4925641	  681.3	  352.9	 8152.0	...
4925642	  681.0	  353.0	 8152.0	...
4925643	  680.7	  353.1	 8151.0	...
4925644	  680.4	  353.2	 8149.0	...
4925645	  680.4	  353.1	 8148.0	...
4925646	  681.2	  352.9	 8147.0	...
4925647	  681.9	  352.8	 8146.0	...
4925648	  682.8	  352.9	 8144.0	...
4925649	  682.9	  353.1	 8145.0	...
4925650	  682.8	  352.9	 8146.0	...
4925651	  682.6	  352.6	 8148.0	...
4925652	  682.6	  353.0	 8149.0	...
4925653	  682.7	  353.6	 8150.0	...
4925654	  682.7	  354.1	 8151.0	...
4925655	  682.4	  353.6	 8152.0	...
4925656	  682.2	  353.1	 8152.0	...
4925657	  682.0	  352.6	 8153.0	...
4925658	  682.0	  352.2	 8153.0	...
4925659	  681.9	  352.1	 8151.0	...
4925660	  681.9	  352.2	 8146.0	...
4925661	  682.0	  352.6	 8142.0	...
4925662	  681.9	  353.0	 8142.0	...
4925663	  681.6	  353.3	 8145.0	...
4925664	  681.9	  353.2	 8147.0	...
4925665	  682.4	  353.2	 8144.0	...
4925666	  682.9	  353.2	 8142.0	...
4925667	  683.0	  353.4	 8142.0	...
4925668	  683.0	  353.5	 8144.0	...
4925669	  683.0	  353.5	 8144.0	...
4925670	  683.2	  353.8	 8143.0	...
4925671	  683.2	  354.2	 8141.0	...
4925672	  683.2	  354.2	 8141.0	...
4925673	  683.1	  353.8	 8141.0	...
4925674	  683.0	  353.4	 8142.0	...
4925675	  682.8	  353.5	 8143.0	...
4925676	  682.5	  353.8	 8143.0	...
4925677	  682.4	  354.0	 8141.0	...
4925678	  682.5	  354.2	 8138.0	...
4925679	  682.9	  354.3	 8137.0	...
4925680	  683.2	  353.9	 8137.0	...
4925681	  683.5	  353.3	 8139.0	...
4925682	  683.6	  352.8	 8142.0	...
4925683	  683.8	  352.7	 8145.0	...
4925684	  683.8	  352.5	 8145.0	...
4925685	  683.6	  352.3	 8145.0	...
4925686	  683.4	  352.5	 8145.0	...
4925687	  683.6	  352.8	 8144.0	...
4925688	  684.0	  353.3	 8141.0	...
4925689	  684.2	  353.5	 8140.0	...
4925690	  684.2	  354.2	 8140.0	...
4925691	  684.1	  354.6	 8142.0	...
4925692	  684.0	  355.0	 8142.0	...
4925693	  684.4	  355.0	 8140.0	...
4925694	  684.9	  354.9	 8137.0	...
4925695	  685.0	  354.9	 8134.0	...
4925696	  684.6	  355.0	 8134.0	...
4925697	  684.2	  355.1	 8134.0	...
4925698	  684.2	  355.2	 8131.0	...
4925699	  684.4	  355.3	 8128.0	...
4925700	  684.6	  355.2	 8124.0	...
4925701	  685.2	  355.1	 8124.0	...
4925702	  685.7	  355.0	 8125.0	...
4925703	  685.8	  354.9	 8125.0	...
4925704	  685.2	  355.0	 8126.0	...
4925705	  684.6	  355.1	 8126.0	...
4925706	  684.3	  355.1	 8124.0	...
4925707	  684.5	  355.0	 8124.0	...
4925708	  684.7	  355.0	 8124.0	...
4925709	  685.2	  355.0	 8125.0	...
4925710	  685.7	  355.0	 8125.0	...
4925711	  686.2	  355.0	 8126.0	...
4925712	  686.3	  354.7	 8123.0	...
4925713	  686.2	  354.6	 8119.0	...
4925714	  686.1	  354.4	 8117.0	...
4925715	  686.1	  354.5	 8118.0	...
4925716	  686.6	  354.3	 8118.0	...
4925717	  687.0	  354.1	 8119.0	...
4925718	  687.3	  353.9	 8119.0	...
4925719	  686.9	  353.9	 8119.0	...
4925720	  686.5	  354.2	 8119.0	...
4925721	  686.4	  354.5	 8119.0	...
4925722	  686.5	  354.7	 8119.0	...
4925723	  686.7	  354.7	 8119.0	...
4925724	  686.8	  354.5	 8120.0	...
4925725	  686.8	  354.3	 8120.0	...
MSG	4925726 0000 _ Number On
4925726	  686.8	  354.1	 8121.0	...
4925727	  686.5	  354.2	 8121.0	...
4925728	  686.2	  354.3	 8121.0	...
4925729	  686.1	  354.2	 8122.0	...
4925730	  686.3	  354.1	 8122.0	...
4925731	  686.4	  354.1	 8122.0	...
4925732	  686.3	  354.1	 8120.0	...
4925733	  686.2	  354.1	 8119.0	...
4925734	  686.1	  354.1	 8117.0	...
4925735	  686.1	  354.1	 8117.0	...
4925736	  686.2	  354.0	 8116.0	...
4925737	  686.4	  354.5	 8115.0	...
4925738	  686.4	  355.0	 8115.0	...
4925739	  686.2	  355.6	 8115.0	...
4925740	  686.0	  355.7	 8116.0	...
4925741	  685.9	  355.7	 8117.0	...
4925742	  685.9	  355.5	 8118.0	...
4925743	  685.9	  355.3	 8119.0	...
4925744	  685.9	  355.2	 8119.0	...
4925745	  685.9	  355.0	 8115.0	...
4925746	  685.9	  355.0	 8111.0	...
4925747	  686.0	  355.0	 8107.0	...
4925748	  686.1	  355.0	 8108.0	...
4925749	  686.2	  354.9	 8108.0	...
4925750	  686.0	  354.7	 8107.0	...
4925751	  685.8	  354.7	 8106.0	...
4925752	  685.6	  354.8	 8104.0	...
4925753	  685.6	  354.8	 8102.0	...
4925754	  686.0	  355.0	 8101.0	...
4925755	  686.5	  355.2	 8102.0	...
4925756	  686.9	  354.8	 8102.0	...
4925757	  686.8	  354.2	 8102.0	...
4925758	  686.7	  353.4	 8100.0	...
4925759	  686.7	  353.2	 8099.0	...
4925760	  686.8	  353.1	 8099.0	...
4925761	  686.9	  352.9	 8099.0	...
4925762	  686.9	  352.8	 8098.0	...
4925763	  687.0	  352.9	 8096.0	...
4925764	  687.0	  353.0	 8092.0	...
4925765	  687.1	  353.1	 8090.0	...
4925766	  687.2	  352.7	 8087.0	...
4925767	  687.2	  352.2	 8086.0	...
4925768	  687.2	  351.7	 8087.0	...
4925769	  687.3	  351.6	 8087.0	...
4925770	  687.4	  351.4	 8088.0	...
4925771	  687.9	  351.2	 8087.0	...
4925772	  688.4	  351.0	 8086.0	...
4925773	  688.9	  350.9	 8085.0	...
4925774	  688.7	  350.6	 8084.0	...
4925775	  688.4	  350.2	 8082.0	...
4925776	  688.1	  349.8	 8079.0	...
4925777	  687.9	  349.6	 8076.0	...
4925778	  687.9	  349.1	 8077.0	...
4925779	  687.9	  348.7	 8078.0	...
4925780	  687.9	  348.4	 8078.0	...
4925781	  687.5	  348.3	 8080.0	...
4925782	  687.2	  348.1	 8082.0	...
4925783	  686.9	  348.0	 8085.0	...
4925784	  687.1	  348.2	 8085.0	...
4925785	  687.2	  348.3	 8086.0	...
4925786	  687.4	  348.8	 8084.0	...
4925787	  687.4	  349.1	 8081.0	...
4925788	  687.5	  349.3	 8079.0	...
4925789	  687.4	  349.5	 8078.0	...
4925790	  687.4	  349.7	 8077.0	...
4925791	  688.0	  349.8	 8075.0	...
4925792	  688.5	  349.6	 8074.0	...
4925793	  689.1	  349.5	 8073.0	...
4925794	  689.2	  349.5	 8071.0	...
4925795	  689.2	  349.5	 8069.0	...
4925796	  689.1	  349.4	 8068.0	...
4925797	  689.4	  349.2	 8068.0	...
4925798	  689.8	  349.0	 8069.0	...
4925799	  690.0	  348.7	 8070.0	...
4925800	  689.7	  348.5	 8071.0	...
4925801	  689.4	  348.5	 8071.0	...
4925802	  689.4	  348.8	 8067.0	...
4925803	  689.4	  348.9	 8064.0	...
4925804	  689.2	  349.0	 8062.0	...
4925805	  689.1	  349.0	 8062.0	...
4925806	  689.0	  349.1	 8062.0	...
4925807	  688.8	  349.4	 8061.0	...
4925808	  688.5	  349.6	 8061.0	...
4925809	  688.8	  349.7	 8061.0	...
4925810	  689.1	  349.6	 8061.0	...
4925811	  689.5	  349.5	 8061.0	...
4925812	  689.5	  349.4	 8061.0	...
4925813	  689.6	  349.4	 8063.0	...
4925814	  689.7	  349.4	 8064.0	...
4925815	  689.8	  349.5	 8061.0	...
4925816	  689.6	  349.6	 8057.0	...
4925817	  689.5	  349.9	 8053.0	...
4925818	  689.3	  350.3	 8053.0	...
4925819	  689.2	  350.7	 8051.0	...
4925820	  689.0	  350.9	 8048.0	...
4925821	  688.9	  351.2	 8044.0	...
4925822	  688.8	  351.4	 8044.0	...
4925823	  688.9	  351.5	 8044.0	...
4925824	  688.8	  351.2	 8045.0	...
4925825	  688.8	  351.1	 8045.0	...
4925826	  688.8	  351.0	 8045.0	...
4925827	  689.5	  350.8	 8045.0	...
4925828	  690.2	  350.1	 8045.0	...
4925829	  690.8	  349.5	 8044.0	...
4925830	  690.9	  349.3	 8042.0	...
4925831	  690.8	  349.5	 8040.0	...
4925832	  690.7	  349.8	 8039.0	...
4925833	  690.5	  350.0	 8039.0	...
4925834	  690.6	  350.1	 8038.0	...
4925835	  690.7	  350.1	 8038.0	...
4925836	  690.7	  350.1	 8037.0	...
4925837	  690.6	  350.2	 8037.0	...
4925838	  690.6	  350.3	 8035.0	...
4925839	  690.5	  350.1	 8034.0	...
4925840	  690.3	  349.8	 8034.0	...
4925841	  690.1	  349.5	 8032.0	...
4925842	  690.1	  349.5	 8030.0	...
4925843	  690.2	  349.7	 8026.0	...
4925844	  690.2	  349.8	 8026.0	...
4925845	  690.1	  349.9	 8026.0	...
4925846	  690.1	  350.2	 8023.0	...
4925847	  690.2	  350.6	 8021.0	...
4925848	  690.8	  350.8	 8020.0	...
4925849	  691.2	  350.5	 8021.0	...
4925850	  691.4	  349.9	 8022.0	...
4925851	  691.3	  349.4	 8020.0	...
4925852	  691.4	  349.0	 8019.0	...
4925853	  691.5	  348.9	 8020.0	...
4925854	  691.1	  348.9	 8018.0	...
4925855	  690.5	  349.1	 8015.0	...
4925856	  689.9	  349.6	 8011.0	...
4925857	  690.0	  350.0	 8011.0	...
4925858	  690.0	  350.1	 8010.0	...
4925859	  689.9	  349.9	 8010.0	...
4925860	  689.8	  349.7	 8010.0	...
4925861	  689.8	  349.8	 8010.0	...
4925862	  689.7	  349.9	 8009.0	...
4925863	  689.6	  350.0	 8006.0	...
4925864	  689.6	  350.1	 8004.0	...
4925865	  689.7	  350.2	 8003.0	...
4925866	  689.8	  350.1	 8004.0	...
4925867	  690.0	  350.0	 8002.0	...
4925868	  690.1	  350.1	 7999.0	...
4925869	  690.2	  350.2	 7997.0	...
4925870	  690.4	  350.2	 7996.0	...
4925871	  690.7	  349.9	 7996.0	...
4925872	  691.0	  349.6	 7996.0	...
4925873	  690.9	  349.5	 7996.0	...
4925874	  690.5	  349.8	 7996.0	...
4925875	  690.1	  350.1	 7995.0	...
4925876	  689.9	  350.4	 7993.0	...
4925877	  689.6	  350.1	 7991.0	...
4925878	  689.5	  349.7	 7990.0	...
4925879	  689.4	  349.6	 7989.0	...
4925880	  689.4	  350.0	 7988.0	...
4925881	  689.3	  350.3	 7989.0	...
4925882	  689.2	  350.3	 7989.0	...
4925883	  689.1	  350.1	 7986.0	...
4925884	  689.1	  349.9	 7982.0	...
4925885	  689.3	  350.2	 7979.0	...
4925886	  689.8	  350.6	 7979.0	...
4925887	  690.2	  351.0	 7981.0	...
4925888	  690.4	  350.9	 7982.0	...
4925889	  690.4	  350.8	 7982.0	...
4925890	  690.4	  350.9	 7978.0	...
4925891	  690.4	  351.1	 7973.0	...
4925892	  690.5	  351.1	 7971.0	...
4925893	  690.4	  351.0	 7973.0	...
4925894	  690.4	  350.9	 7977.0	...
4925895	  690.3	  350.9	 7978.0	...
4925896	  690.2	  350.9	 7976.0	...
4925897	  690.2	  350.9	 7972.0	...
4925898	  690.0	  350.5	 7970.0	...
4925899	  689.9	  350.1	 7972.0	...
4925900	  690.2	  350.1	 7974.0	...
4925901	  690.6	  350.5	 7970.0	...
4925902	  691.1	  350.7	 7966.0	...
4925903	  691.2	  350.4	 7962.0	...
4925904	  691.3	  350.1	 7962.0	...
4925905	  691.5	  350.2	 7962.0	...
4925906	  691.6	  350.2	 7963.0	...
4925907	  691.6	  350.1	 7964.0	...
4925908	  691.5	  349.9	 7965.0	...
4925909	  691.4	  349.8	 7966.0	...
4925910	  691.0	  350.0	 7965.0	...
4925911	  690.8	  350.2	 7963.0	...
4925912	  690.5	  350.3	 7962.0	...
4925913	  690.4	  350.4	 7960.0	...
4925914	  690.7	  350.3	 7960.0	...
4925915	  691.0	  350.4	 7959.0	...
4925916	  691.4	  350.4	 7959.0	...
4925917	  691.5	  350.5	 7959.0	...
4925918	  691.6	  350.4	 7958.0	...
4925919	  692.0	  350.4	 7957.0	...
4925920	  692.5	  350.5	 7956.0	...
4925921	  693.1	  350.6	 7956.0	...
4925922	  693.4	  350.8	 7956.0	...
4925923	  693.2	  350.9	 7957.0	...
4925924	  692.9	  350.9	 7958.0	...
4925925	  692.6	  351.1	 7957.0	...
4925926	  692.7	  351.1	 7956.0	...
4925927	  692.8	  351.2	 7955.0	...
4925928	  692.9	  351.7	 7953.0	...
4925929	  692.9	  352.2	 7951.0	...
4925930	  692.9	  352.4	 7949.0	...
4925931	  693.1	  352.3	 7947.0	...
4925932	  693.3	  352.1	 7946.0	...
4925933	  693.5	  352.2	 7945.0	...
4925934	  693.5	  352.2	 7945.0	...
4925935	  693.5	  352.2	 7945.0	...
4925936	  693.5	  352.2	 7945.0	...
4925937	  693.5	  352.2	 7945.0	...
4925938	  693.4	  351.8	 7945.0	...
4925939	  693.6	  351.4	 7943.0	...
4925940	  693.8	  351.0	 7938.0	...
4925941	  694.1	  351.1	 7929.0	...
4925942	  694.0	  351.3	 7923.0	...
4925943	  694.7	  351.3	 7923.0	...
4925944	  695.3	  351.2	 7926.0	...
4925945	  696.0	  351.0	 7930.0	...
4925946	  696.1	  350.9	 7931.0	...
4925947	  695.5	  350.8	 7931.0	...
4925948	  694.8	  350.8	 7930.0	...
4925949	  694.3	  350.8	 7924.0	...
4925950	  694.5	  350.7	 7920.0	...
4925951	  695.3	  350.9	 7916.0	...
4925952	  695.8	  350.8	 7916.0	...
4925953	  696.2	  350.9	 7913.0	...
4925954	  696.0	  350.8	 7910.0	...
4925955	  695.9	  350.9	 7908.0	...
4925956	  696.1	  350.9	 7909.0	...
4925957	  696.4	  350.8	 7910.0	...
4925958	  696.6	  350.7	 7911.0	...
4925959	  696.6	  350.6	 7911.0	...
4925960	  696.6	  350.6	 7912.0	...
4925961	  696.7	  350.6	 7913.0	...
4925962	  696.6	  350.3	 7913.0	...
4925963	  696.5	  349.9	 7912.0	...
4925964	  696.3	  349.7	 7912.0	...
4925965	  696.0	  349.9	 7913.0	...
4925966	  695.8	  350.1	 7913.0	...
4925967	  695.7	  350.1	 7911.0	...
4925968	  695.7	  350.1	 7908.0	...
4925969	  695.8	  350.2	 7905.0	...
4925970	  695.9	  350.3	 7904.0	...
4925971	  696.1	  350.4	 7904.0	...
4925972	  696.4	  350.4	 7901.0	...
4925973	  696.7	  350.9	 7897.0	...
4925974	  696.8	  351.4	 7894.0	...
4925975	  696.7	  351.7	 7894.0	...
4925976	  697.0	  351.5	 7891.0	...
4925977	  697.3	  351.5	 7887.0	...
4925978	  697.5	  351.9	 7886.0	...
4925979	  697.5	  352.2	 7888.0	...
4925980	  697.4	  352.2	 7886.0	...
4925981	  697.2	  351.8	 7882.0	...
4925982	  697.0	  351.3	 7877.0	...
4925983	  696.8	  351.2	 7873.0	...
4925984	  696.9	  351.5	 7870.0	...
4925985	  697.0	  351.7	 7870.0	...
4925986	  697.1	  351.3	 7871.0	...
4925987	  697.1	  350.6	 7873.0	...
4925988	  697.1	  350.2	 7875.0	...
4925989	  697.0	  349.9	 7875.0	...
4925990	  697.3	  349.9	 7871.0	...
4925991	  697.5	  349.8	 7867.0	...
4925992	  697.7	  349.6	 7864.0	...
4925993	  697.6	  349.7	 7864.0	...
4925994	  697.6	  350.2	 7864.0	...
4925995	  697.4	  350.7	 7863.0	...
4925996	  697.0	  351.0	 7858.0	...
4925997	  696.6	  351.2	 7853.0	...
4925998	  696.4	  351.4	 7848.0	...
4925999	  696.0	  351.9	 7849.0	...
4926000	  694.8	  352.3	 7847.0	...
4926001	  693.7	  352.7	 7844.0	...
4926002	  693.0	  352.7	 7840.0	...
4926003	  693.0	  352.7	 7838.0	...
4926004	  692.6	  352.8	 7834.0	...
4926005	  692.3	  353.9	 7831.0	...
EFIX R   4925270	4926005	736	  687.2	  348.2	   8116
SSACC R  4926006
4926006	  692.1	  355.0	 7826.0	...
4926007	  692.1	  356.0	 7824.0	...
4926008	  692.0	  356.4	 7818.0	...
4926009	  692.1	  357.6	 7811.0	...
4926010	  692.3	  359.0	 7802.0	...
4926011	  692.4	  359.9	 7797.0	...
4926012	  692.4	  360.1	 7794.0	...
4926013	  692.8	  358.8	 7794.0	...
4926014	  695.6	  345.4	 7822.0	...
4926015	  698.5	  332.1	 7851.0	...
4926016	  701.6	  320.1	 7880.0	...
4926017	  702.3	  320.1	 7880.0	...
4926018	  703.3	  323.6	 7863.0	...
4926019	  702.6	  331.8	 7828.0	...
4926020	  702.8	  345.4	 7776.0	...
4926021	  700.6	  363.4	 7709.0	...
4926022	  700.4	  383.6	 7639.0	...
4926023	  700.6	  407.6	 7550.0	...
4926024	  701.8	  434.5	 7457.0	...
4926025	  702.4	  464.2	 7348.0	...
4926026	  702.0	  498.3	 7232.0	...
4926027	  703.0	  533.7	 7103.0	...
4926028	  705.1	  574.5	 6962.0	...
MSG	4926029 0000 _ Number Off
4926029	  707.8	  615.9	 6821.0	...
4926030	  711.6	  664.8	 6666.0	...
4926031	  714.1	  718.0	 6502.0	...
4926032	  715.7	  776.4	 6317.0	...
4926033	  717.5	  837.2	 6123.0	...
4926034	  719.8	  902.3	 5912.0	...
4926035	  723.0	  973.1	 5691.0	...
4926036	  725.7	 1049.5	 5458.0	...
4926037	  725.2	 1131.8	 5213.0	...
4926038	  724.7	 1219.1	 4955.0	...
4926039	  724.2	 1310.2	 4691.0	...
4926040	  726.7	 1403.1	 4433.0	...
4926041	  728.6	 1498.6	 4173.0	...
4926042	  719.5	 1602.0	 3897.0	...
4926043	  709.5	 1705.9	 3620.0	...
4926044	  701.0	 1807.8	 3348.0	...
4926045	  705.8	 1904.9	 3098.0	...
4926046	  715.0	 2008.1	 2851.0	...
4926047	  726.8	 2111.7	 2628.0	...
4926048	  738.4	 2195.9	 2422.0	...
4926049	  745.6	 2242.6	 2296.0	...
4926050	  748.5	 2257.8	 2232.0	...
4926051	  748.5	 2257.8	 2232.0	...
SBLINK R 4926052
4926052	   .	   .	    0.0	...
4926053	   .	   .	    0.0	...
4926054	   .	   .	    0.0	...
4926055	   .	   .	    0.0	...
4926056	   .	   .	    0.0	...
4926057	   .	   .	    0.0	...
4926058	   .	   .	    0.0	...
4926059	   .	   .	    0.0	...
4926060	   .	   .	    0.0	...
4926061	   .	   .	    0.0	...
4926062	   .	   .	    0.0	...
4926063	   .	   .	    0.0	...
4926064	   .	   .	    0.0	...
4926065	   .	   .	    0.0	...
4926066	   .	   .	    0.0	...
4926067	   .	   .	    0.0	...
4926068	   .	   .	    0.0	...
4926069	   .	   .	    0.0	...
4926070	   .	   .	    0.0	...
4926071	   .	   .	    0.0	...
4926072	   .	   .	    0.0	...
4926073	   .	   .	    0.0	...
4926074	   .	   .	    0.0	...
4926075	   .	   .	    0.0	...
4926076	   .	   .	    0.0	...
4926077	   .	   .	    0.0	...
4926078	   .	   .	    0.0	...
4926079	   .	   .	    0.0	...
4926080	   .	   .	    0.0	...
4926081	   .	   .	    0.0	...
4926082	   .	   .	    0.0	...
4926083	   .	   .	    0.0	...
4926084	   .	   .	    0.0	...
4926085	   .	   .	    0.0	...
4926086	   .	   .	    0.0	...
4926087	   .	   .	    0.0	...
4926088	   .	   .	    0.0	...
4926089	   .	   .	    0.0	...
4926090	   .	   .	    0.0	...
4926091	   .	   .	    0.0	...
4926092	   .	   .	    0.0	...
4926093	   .	   .	    0.0	...
4926094	   .	   .	    0.0	...
4926095	   .	   .	    0.0	...
4926096	   .	   .	    0.0	...
4926097	   .	   .	    0.0	...
4926098	   .	   .	    0.0	...
4926099	   .	   .	    0.0	...
4926100	   .	   .	    0.0	...
4926101	   .	   .	    0.0	...
4926102	   .	   .	    0.0	...
4926103	   .	   .	    0.0	...
4926104	   .	   .	    0.0	...
4926105	   .	   .	    0.0	...
4926106	   .	   .	    0.0	...
4926107	   .	   .	    0.0	...
4926108	   .	   .	    0.0	...
4926109	   .	   .	    0.0	...
4926110	   .	   .	    0.0	...
4926111	   .	   .	    0.0	...
4926112	   .	   .	    0.0	...
4926113	   .	   .	    0.0	...
4926114	   .	   .	    0.0	...
4926115	   .	   .	    0.0	...
4926116	   .	   .	    0.0	...
4926117	   .	   .	    0.0	...
4926118	   .	   .	    0.0	...
4926119	   .	   .	    0.0	...
4926120	   .	   .	    0.0	...
4926121	   .	   .	    0.0	...
4926122	   .	   .	    0.0	...
4926123	   .	   .	    0.0	...
4926124	   .	   .	    0.0	...
4926125	   .	   .	    0.0	...
4926126	   .	   .	    0.0	...
4926127	   .	   .	    0.0	...
4926128	   .	   .	    0.0	...
4926129	   .	   .	    0.0	...
4926130	   .	   .	    0.0	...
EBLINK R 4926052	4926130	79
4926131	  711.1	 2380.3	 2030.0	...
4926132	  707.2	 2356.4	 2114.0	...
4926133	  699.4	 2328.3	 2230.0	...
4926134	  691.6	 2305.9	 2332.0	...
4926135	  686.3	 2275.4	 2428.0	...
4926136	  684.5	 2231.1	 2517.0	...
4926137	  683.7	 2181.0	 2606.0	...
4926138	  683.3	 2129.0	 2695.0	...
4926139	  683.3	 2076.0	 2798.0	...
4926140	  683.7	 2023.2	 2908.0	...
4926141	  683.1	 1968.9	 3023.0	...
4926142	  682.1	 1919.2	 3136.0	...
4926143	  680.6	 1873.5	 3250.0	...
4926144	  678.1	 1831.2	 3363.0	...
4926145	  674.7	 1789.1	 3474.0	...
4926146	  670.5	 1746.4	 3579.0	...
4926147	  667.2	 1703.9	 3680.0	...
4926148	  664.8	 1661.9	 3782.0	...
4926149	  663.3	 1620.6	 3885.0	...
4926150	  684.5	 1568.8	 4018.0	...
4926151	  709.8	 1517.8	 4154.0	...
4926152	  735.0	 1467.7	 4280.0	...
4926153	  740.8	 1427.6	 4391.0	...
4926154	  743.0	 1389.4	 4490.0	...
4926155	  745.2	 1352.2	 4595.0	...
4926156	  745.8	 1317.2	 4686.0	...
4926157	  746.3	 1283.2	 4778.0	...
4926158	  748.5	 1248.6	 4874.0	...
4926159	  749.1	 1216.0	 4965.0	...
4926160	  749.7	 1184.9	 5059.0	...
4926161	  748.3	 1154.8	 5145.0	...
4926162	  746.2	 1126.5	 5225.0	...
4926163	  743.0	 1098.5	 5297.0	...
4926164	  740.0	 1074.1	 5366.0	...
4926165	  737.7	 1049.5	 5443.0	...
4926166	  736.5	 1025.0	 5523.0	...
4926167	  734.5	 1000.5	 5596.0	...
4926168	  731.9	  976.2	 5666.0	...
4926169	  729.7	  953.8	 5728.0	...
4926170	  728.2	  931.1	 5800.0	...
4926171	  726.7	  909.1	 5860.0	...
4926172	  724.6	  886.5	 5930.0	...
4926173	  722.4	  865.4	 5993.0	...
4926174	  720.7	  844.5	 6061.0	...
4926175	  719.2	  825.4	 6118.0	...
4926176	  717.6	  804.5	 6183.0	...
4926177	  716.1	  785.7	 6244.0	...
4926178	  714.8	  766.8	 6309.0	...
4926179	  714.6	  749.9	 6368.0	...
4926180	  714.3	  732.1	 6425.0	...
4926181	  713.6	  714.8	 6478.0	...
4926182	  712.7	  698.1	 6528.0	...
4926183	  712.2	  682.6	 6584.0	...
4926184	  712.2	  667.1	 6637.0	...
4926185	  711.9	  652.5	 6688.0	...
4926186	  710.8	  636.6	 6733.0	...
4926187	  709.4	  622.0	 6777.0	...
4926188	  707.9	  608.2	 6818.0	...
4926189	  705.4	  595.9	 6855.0	...
4926190	  703.5	  585.3	 6890.0	...
4926191	  701.4	  572.0	 6930.0	...
4926192	  697.4	  561.9	 6972.0	...
4926193	  692.9	  550.1	 7015.0	...
4926194	  688.4	  541.0	 7051.0	...
4926195	  687.0	  530.2	 7084.0	...
4926196	  686.4	  519.3	 7114.0	...
4926197	  686.1	  508.3	 7150.0	...
4926198	  685.8	  498.0	 7187.0	...
4926199	  684.9	  489.1	 7222.0	...
4926200	  684.3	  481.2	 7249.0	...
4926201	  683.6	  471.8	 7279.0	...
4926202	  682.9	  463.3	 7304.0	...
4926203	  682.6	  453.4	 7341.0	...
4926204	  682.5	  445.3	 7368.0	...
4926205	  682.2	  435.9	 7403.0	...
4926206	  680.9	  429.5	 7424.0	...
4926207	  679.5	  421.8	 7440.0	...
4926208	  678.4	  414.8	 7462.0	...
4926209	  678.0	  406.3	 7484.0	...
4926210	  678.7	  399.5	 7514.0	...
4926211	  679.8	  392.6	 7539.0	...
4926212	  680.6	  386.4	 7560.0	...
4926213	  678.8	  381.2	 7573.0	...
4926214	  676.1	  375.0	 7591.0	...
4926215	  675.4	  369.2	 7614.0	...
4926216	  676.0	  362.8	 7636.0	...
4926217	  676.8	  360.3	 7644.0	...
4926218	  675.5	  356.7	 7651.0	...
4926219	  673.8	  352.5	 7659.0	...
4926220	  672.4	  348.3	 7666.0	...
4926221	  672.3	  344.8	 7676.0	...
4926222	  674.4	  342.7	 7690.0	...
4926223	  675.8	  339.2	 7703.0	...
4926224	  676.0	  335.9	 7713.0	...
4926225	  676.2	  331.8	 7722.0	...
4926226	  677.1	  329.1	 7731.0	...
4926227	  678.2	  327.9	 7736.0	...
4926228	  678.1	  327.7	 7731.0	...
4926229	  678.1	  327.6	 7726.0	...
MSG	4926230 0000 _ Number On
4926230	  679.6	  327.4	 7723.0	...
4926231	  681.2	  328.2	 7725.0	...
4926232	  682.1	  329.1	 7727.0	...
4926233	  681.7	  330.0	 7726.0	...
4926234	  681.3	  329.5	 7723.0	...
4926235	  681.4	  328.8	 7718.0	...
4926236	  681.7	  329.6	 7709.0	...
4926237	  683.2	  330.7	 7701.0	...
4926238	  684.8	  331.9	 7695.0	...
4926239	  686.1	  331.1	 7694.0	...
4926240	  686.0	  330.6	 7693.0	...
4926241	  683.8	  343.3	 7658.0	...
4926242	  681.9	  358.3	 7625.0	...
4926243	  680.1	  373.4	 7591.0	...
4926244	  680.7	  376.1	 7590.0	...
4926245	  681.2	  377.1	 7591.0	...
4926246	  681.6	  378.2	 7593.0	...
4926247	  681.6	  378.3	 7595.0	...
4926248	  681.6	  378.8	 7594.0	...
4926249	  681.5	  379.5	 7593.0	...
ESACC R  4926006	4926249	244	  692.1	  355.0	  681.5	  379.5	   0.56	   1622
SFIX R   4926250
4926250	  681.7	  380.1	 7593.0	...
4926251	  681.7	  380.2	 7591.0	...
4926252	  682.0	  379.7	 7590.0	...
4926253	  682.3	  379.3	 7588.0	...
4926254	  682.4	  379.1	 7588.0	...
4926255	  682.2	  379.2	 7590.0	...
4926256	  682.2	  380.2	 7592.0	...
4926257	  682.5	  381.0	 7596.0	...
4926258	  682.6	  381.7	 7598.0	...
4926259	  682.6	  381.7	 7600.0	...
4926260	  682.6	  382.1	 7600.0	...
4926261	  682.5	  382.5	 7599.0	...
4926262	  682.4	  383.1	 7598.0	...
4926263	  682.4	  383.3	 7596.0	...
4926264	  682.4	  383.2	 7596.0	...
4926265	  682.5	  382.7	 7601.0	...
4926266	  682.6	  382.1	 7606.0	...
4926267	  682.6	  381.8	 7608.0	...
4926268	  682.5	  381.8	 7605.0	...
4926269	  682.5	  381.9	 7600.0	...
4926270	  682.5	  382.1	 7597.0	...
4926271	  682.6	  382.4	 7595.0	...
4926272	  682.6	  382.6	 7594.0	...
4926273	  682.6	  382.7	 7594.0	...
4926274	  682.6	  382.8	 7594.0	...
4926275	  682.6	  382.3	 7592.0	...
4926276	  682.7	  381.9	 7590.0	...
4926277	  683.0	  381.5	 7589.0	...
4926278	  683.3	  381.6	 7591.0	...
4926279	  683.4	  381.4	 7594.0	...
4926280	  683.3	  381.1	 7596.0	...
4926281	  683.3	  380.9	 7597.0	...
4926282	  683.3	  380.9	 7597.0	...
4926283	  683.4	  380.9	 7596.0	...
4926284	  683.4	  380.8	 7596.0	...
4926285	  683.3	  380.7	 7596.0	...
4926286	  683.3	  380.6	 7598.0	...
4926287	  683.2	  380.7	 7601.0	...
4926288	  683.9	  380.6	 7604.0	...
4926289	  684.5	  380.5	 7606.0	...
4926290	  685.0	  379.5	 7608.0	...
4926291	  684.9	  378.4	 7608.0	...
4926292	  684.8	  377.5	 7608.0	...
4926293	  684.9	  377.5	 7607.0	...
4926294	  684.9	  377.7	 7606.0	...
4926295	  685.0	  377.8	 7605.0	...
4926296	  685.1	  377.6	 7605.0	...
4926297	  684.9	  377.1	 7606.0	...
4926298	  684.7	  376.6	 7606.0	...
4926299	  684.5	  376.0	 7606.0	...
4926300	  684.5	  375.9	 7607.0	...
4926301	  684.8	  376.0	 7609.0	...
4926302	  685.3	  376.3	 7612.0	...
4926303	  685.7	  376.5	 7615.0	...
4926304	  685.9	  376.3	 7617.0	...
4926305	  686.0	  376.5	 7617.0	...
4926306	  686.1	  376.9	 7618.0	...
4926307	  686.2	  377.2	 7617.0	...
4926308	  686.2	  377.1	 7617.0	...
4926309	  686.2	  376.7	 7616.0	...
4926310	  686.3	  376.3	 7614.0	...
4926311	  686.6	  376.6	 7612.0	...
4926312	  686.9	  377.2	 7608.0	...
4926313	  686.9	  377.6	 7606.0	...
4926314	  686.8	  377.5	 7611.0	...
4926315	  686.6	  377.3	 7618.0	...
4926316	  686.3	  377.5	 7621.0	...
4926317	  686.0	  378.4	 7618.0	...
4926318	  685.5	  379.3	 7614.0	...
4926319	  685.5	  380.2	 7614.0	...
4926320	  685.5	  380.3	 7613.0	...
4926321	  685.8	  380.4	 7612.0	...
4926322	  685.9	  380.4	 7612.0	...
4926323	  685.8	  380.4	 7612.0	...
4926324	  685.7	  380.7	 7612.0	...
4926325	  685.1	  380.8	 7610.0	...
4926326	  683.1	  381.0	 7604.0	...
4926327	  681.2	  381.2	 7598.0	...
4926328	  681.3	  381.2	 7601.0	...
4926329	  682.8	  381.2	 7608.0	...
4926330	  684.3	  380.7	 7615.0	...
4926331	  684.3	  380.4	 7612.0	...
4926332	  684.4	  380.1	 7609.0	...
4926333	  684.6	  380.1	 7607.0	...
4926334	  684.7	  380.6	 7607.0	...
4926335	  685.3	  381.1	 7612.0	...
4926336	  685.9	  381.6	 7616.0	...
4926337	  686.1	  381.7	 7620.0	...
4926338	  685.7	  381.9	 7620.0	...
4926339	  685.3	  382.0	 7620.0	...
4926340	  685.0	  382.0	 7622.0	...
4926341	  684.9	  382.0	 7623.0	...
4926342	  685.1	  381.9	 7626.0	...
4926343	  685.6	  381.8	 7627.0	...
4926344	  686.2	  381.6	 7629.0	...
4926345	  686.5	  381.5	 7630.0	...
4926346	  686.8	  381.5	 7629.0	...
4926347	  686.9	  381.5	 7627.0	...
4926348	  687.0	  381.5	 7625.0	...
4926349	  686.6	  381.4	 7625.0	...
4926350	  685.9	  382.3	 7625.0	...
4926351	  685.3	  383.2	 7625.0	...
4926352	  685.5	  383.9	 7625.0	...
4926353	  686.0	  383.8	 7625.0	...
4926354	  686.5	  383.6	 7623.0	...
4926355	  686.5	  383.4	 7620.0	...
4926356	  686.5	  383.3	 7620.0	...
4926357	  686.5	  383.2	 7622.0	...
4926358	  686.4	  383.1	 7624.0	...
4926359	  685.9	  383.1	 7625.0	...
4926360	  685.4	  383.2	 7625.0	...
4926361	  685.0	  383.2	 7622.0	...
4926362	  685.1	  383.2	 7619.0	...
4926363	  685.1	  382.3	 7621.0	...
4926364	  685.0	  381.5	 7627.0	...
4926365	  684.8	  380.6	 7633.0	...
4926366	  684.7	  380.5	 7635.0	...
4926367	  684.6	  380.3	 7635.0	...
4926368	  684.9	  380.0	 7635.0	...
4926369	  685.3	  379.9	 7630.0	...
4926370	  685.9	  379.8	 7625.0	...
4926371	  686.0	  379.7	 7622.0	...
4926372	  686.1	  379.4	 7624.0	...
4926373	  686.0	  379.2	 7629.0	...
4926374	  685.8	  379.1	 7632.0	...
4926375	  685.8	  379.5	 7634.0	...
4926376	  686.0	  379.7	 7635.0	...
4926377	  686.3	  379.5	 7635.0	...
4926378	  686.5	  379.2	 7636.0	...
4926379	  686.5	  379.0	 7636.0	...
4926380	  686.4	  378.8	 7636.0	...
4926381	  686.3	  378.4	 7635.0	...
4926382	  686.2	  378.5	 7636.0	...
4926383	  686.2	  378.9	 7637.0	...
4926384	  686.4	  379.2	 7638.0	...
4926385	  686.4	  379.1	 7636.0	...
4926386	  686.5	  378.9	 7632.0	...
4926387	  686.5	  378.9	 7628.0	...
4926388	  686.7	  378.9	 7624.0	...
4926389	  687.1	  378.8	 7624.0	...
4926390	  687.5	  378.5	 7628.0	...
4926391	  688.1	  378.0	 7634.0	...
4926392	  688.4	  377.6	 7640.0	...
4926393	  689.0	  377.3	 7642.0	...
4926394	  689.3	  377.2	 7642.0	...
4926395	  689.6	  377.2	 7642.0	...
4926396	  689.6	  377.3	 7644.0	...
4926397	  689.6	  377.3	 7646.0	...
4926398	  689.5	  377.3	 7648.0	...
4926399	  689.5	  377.3	 7647.0	...
4926400	  689.5	  377.2	 7647.0	...
4926401	  689.5	  377.0	 7647.0	...
4926402	  689.5	  376.8	 7645.0	...
4926403	  689.3	  376.9	 7643.0	...
4926404	  689.2	  377.3	 7641.0	...
4926405	  689.1	  377.7	 7641.0	...
4926406	  689.1	  378.1	 7642.0	...
4926407	  688.9	  378.2	 7642.0	...
4926408	  688.9	  378.8	 7642.0	...
4926409	  688.9	  379.4	 7640.0	...
4926410	  688.9	  380.2	 7643.0	...
4926411	  688.6	  380.3	 7647.0	...
4926412	  688.3	  380.5	 7651.0	...
4926413	  688.4	  380.4	 7651.0	...
4926414	  688.9	  380.4	 7651.0	...
4926415	  689.5	  380.6	 7652.0	...
4926416	  689.7	  380.9	 7651.0	...
4926417	  689.8	  381.1	 7650.0	...
4926418	  689.9	  381.1	 7650.0	...
4926419	  690.0	  381.1	 7650.0	...
4926420	  690.1	  381.0	 7649.0	...
4926421	  690.3	  381.1	 7649.0	...
4926422	  690.2	  381.3	 7649.0	...
4926423	  690.0	  381.4	 7649.0	...
4926424	  689.8	  381.4	 7649.0	...
4926425	  689.8	  381.5	 7653.0	...
4926426	  689.8	  381.2	 7657.0	...
4926427	  690.0	  380.9	 7663.0	...
4926428	  690.1	  381.1	 7665.0	...
4926429	  690.2	  381.7	 7666.0	...
4926430	  690.3	  382.4	 7666.0	...
4926431	  690.2	  382.5	 7665.0	...
4926432	  690.2	  382.4	 7663.0	...
4926433	  690.3	  382.0	 7662.0	...
4926434	  690.4	  381.7	 7661.0	...
4926435	  690.4	  381.5	 7659.0	...
4926436	  690.1	  381.0	 7658.0	...
4926437	  690.2	  380.2	 7660.0	...
4926438	  690.6	  379.3	 7663.0	...
4926439	  691.0	  378.9	 7665.0	...
4926440	  691.0	  378.8	 7664.0	...
4926441	  691.4	  378.5	 7664.0	...
4926442	  691.9	  378.4	 7663.0	...
4926443	  692.1	  378.3	 7664.0	...
4926444	  691.9	  378.2	 7664.0	...
4926445	  691.5	  378.2	 7664.0	...
4926446	  691.3	  377.8	 7664.0	...
4926447	  691.1	  377.2	 7666.0	...
4926448	  691.0	  376.5	 7668.0	...
4926449	  690.8	  376.1	 7670.0	...
4926450	  690.9	  376.0	 7669.0	...
4926451	  691.1	  376.0	 7669.0	...
4926452	  691.4	  375.9	 7669.0	...
4926453	  691.5	  376.0	 7670.0	...
4926454	  691.6	  375.9	 7670.0	...
4926455	  691.5	  375.8	 7671.0	...
4926456	  691.2	  375.6	 7674.0	...
4926457	  690.9	  375.4	 7677.0	...
4926458	  690.7	  375.2	 7682.0	...
4926459	  690.7	  375.2	 7683.0	...
4926460	  690.8	  375.1	 7685.0	...
4926461	  690.9	  375.0	 7685.0	...
4926462	  690.6	  375.2	 7686.0	...
4926463	  690.1	  375.6	 7686.0	...
4926464	  689.6	  376.1	 7686.0	...
4926465	  689.4	  376.4	 7686.0	...
4926466	  689.2	  376.4	 7687.0	...
4926467	  688.9	  376.3	 7688.0	...
4926468	  688.7	  376.1	 7688.0	...
4926469	  688.7	  376.1	 7691.0	...
4926470	  688.6	  376.0	 7694.0	...
4926471	  688.5	  376.2	 7696.0	...
4926472	  688.4	  376.3	 7694.0	...
4926473	  688.1	  376.4	 7692.0	...
4926474	  687.7	  376.4	 7692.0	...
4926475	  687.5	  376.4	 7692.0	...
4926476	  687.5	  376.3	 7691.0	...
4926477	  687.8	  376.5	 7691.0	...
4926478	  688.0	  376.7	 7691.0	...
4926479	  687.9	  376.9	 7693.0	...
4926480	  687.5	  377.0	 7694.0	...
4926481	  687.0	  377.1	 7694.0	...
4926482	  686.7	  377.3	 7694.0	...
4926483	  686.6	  377.4	 7696.0	...
4926484	  686.7	  377.4	 7699.0	...
4926485	  687.0	  377.3	 7701.0	...
4926486	  687.2	  377.3	 7702.0	...
4926487	  687.1	  377.6	 7701.0	...
4926488	  687.1	  377.8	 7700.0	...
4926489	  687.1	  378.1	 7703.0	...
4926490	  687.0	  377.4	 7708.0	...
4926491	  686.9	  376.7	 7713.0	...
4926492	  687.3	  375.9	 7712.0	...
4926493	  687.8	  375.7	 7710.0	...
4926494	  688.3	  376.0	 7712.0	...
4926495	  688.3	  376.3	 7713.0	...
4926496	  688.3	  376.7	 7716.0	...
4926497	  688.3	  376.7	 7717.0	...
4926498	  688.4	  376.8	 7718.0	...
4926499	  688.6	  376.7	 7719.0	...
4926500	  688.7	  376.8	 7720.0	...
4926501	  688.9	  376.8	 7721.0	...
4926502	  688.9	  376.4	 7722.0	...
4926503	  689.0	  376.0	 7724.0	...
4926504	  688.9	  375.6	 7724.0	...
4926505	  688.9	  375.5	 7723.0	...
4926506	  688.9	  375.4	 7724.0	...
4926507	  688.9	  375.3	 7724.0	...
4926508	  688.8	  375.3	 7725.0	...
4926509	  688.7	  374.9	 7730.0	...
4926510	  688.7	  374.6	 7735.0	...
4926511	  688.7	  374.2	 7740.0	...
4926512	  688.8	  374.3	 7740.0	...
4926513	  688.8	  374.4	 7740.0	...
4926514	  688.8	  374.6	 7739.0	...
4926515	  688.7	  374.7	 7739.0	...
4926516	  688.7	  374.8	 7738.0	...
4926517	  688.9	  374.4	 7737.0	...
4926518	  689.1	  373.8	 7737.0	...
4926519	  689.4	  373.2	 7737.0	...
4926520	  689.4	  372.9	 7737.0	...
4926521	  689.2	  372.8	 7738.0	...
4926522	  689.0	  372.8	 7739.0	...
4926523	  688.8	  372.7	 7741.0	...
4926524	  688.8	  372.6	 7742.0	...
4926525	  688.8	  372.5	 7742.0	...
4926526	  688.8	  372.6	 7744.0	...
4926527	  688.9	  372.6	 7747.0	...
4926528	  688.9	  372.5	 7750.0	...
4926529	  688.9	  372.4	 7751.0	...
4926530	  689.2	  372.2	 7752.0	...
4926531	  689.5	  371.9	 7752.0	...
4926532	  689.7	  371.7	 7756.0	...
4926533	  689.7	  371.8	 7759.0	...
4926534	  689.6	  372.0	 7763.0	...
4926535	  689.5	  371.7	 7763.0	...
4926536	  689.5	  371.2	 7764.0	...
4926537	  689.6	  370.6	 7766.0	...
4926538	  689.8	  370.3	 7767.0	...
4926539	  690.0	  370.2	 7766.0	...
4926540	  690.0	  370.1	 7765.0	...
4926541	  690.0	  370.2	 7765.0	...
4926542	  690.0	  370.3	 7766.0	...
4926543	  690.2	  370.3	 7767.0	...
MSG	4926544 0000 _ Number Off
4926544	  690.3	  370.1	 7770.0	...
4926545	  690.3	  369.8	 7771.0	...
4926546	  689.9	  369.6	 7772.0	...
4926547	  689.7	  369.7	 7772.0	...
4926548	  689.6	  370.1	 7774.0	...
4926549	  689.8	  370.2	 7776.0	...
4926550	  689.7	  370.4	 7779.0	...
4926551	  689.4	  370.4	 7781.0	...
4926552	  689.1	  370.4	 7783.0	...
4926553	  689.2	  370.2	 7785.0	...
4926554	  689.2	  369.9	 7786.0	...
4926555	  689.2	  370.0	 7785.0	...
4926556	  689.0	  370.3	 7784.0	...
4926557	  689.1	  370.5	 7785.0	...
4926558	  689.4	  370.1	 7788.0	...
4926559	  689.4	  369.8	 7790.0	...
4926560	  689.2	  369.7	 7789.0	...
4926561	  688.7	  369.7	 7788.0	...
4926562	  688.4	  369.7	 7787.0	...
4926563	  688.0	  369.7	 7787.0	...
4926564	  687.9	  369.6	 7788.0	...
4926565	  688.2	  369.2	 7789.0	...
4926566	  688.5	  368.8	 7788.0	...
4926567	  688.3	  368.5	 7787.0	...
4926568	  687.7	  368.7	 7787.0	...
4926569	  687.5	  368.8	 7788.0	...
4926570	  687.9	  368.8	 7789.0	...
4926571	  688.3	  368.9	 7789.0	...
4926572	  688.3	  368.9	 7790.0	...
4926573	  688.2	  368.9	 7790.0	...
4926574	  688.2	  368.9	 7791.0	...
4926575	  688.3	  368.9	 7792.0	...
4926576	  688.4	  368.8	 7792.0	...
4926577	  688.3	  368.6	 7793.0	...
4926578	  687.8	  368.6	 7795.0	...
4926579	  687.5	  369.1	 7796.0	...
4926580	  687.3	  369.4	 7795.0	...
4926581	  687.4	  369.7	 7792.0	...
4926582	  687.4	  369.7	 7788.0	...
4926583	  687.2	  369.9	 7786.0	...
4926584	  687.0	  370.1	 7787.0	...
4926585	  687.0	  370.0	 7788.0	...
4926586	  687.2	  370.0	 7788.0	...
4926587	  687.4	  370.0	 7790.0	...
4926588	  687.5	  369.9	 7792.0	...
4926589	  687.7	  369.7	 7793.0	...
4926590	  687.8	  369.5	 7792.0	...
4926591	  687.9	  369.6	 7792.0	...
4926592	  688.0	  369.8	 7792.0	...
4926593	  688.4	  369.9	 7792.0	...
4926594	  688.7	  369.9	 7794.0	...
4926595	  688.9	  370.0	 7796.0	...
4926596	  688.9	  370.3	 7797.0	...
4926597	  688.8	  370.6	 7796.0	...
4926598	  688.7	  370.7	 7796.0	...
4926599	  688.6	  370.6	 7797.0	...
4926600	  688.7	  370.5	 7797.0	...
4926601	  688.8	  370.5	 7797.0	...
4926602	  689.1	  370.9	 7797.0	...
4926603	  689.2	  371.7	 7799.0	...
4926604	  689.3	  372.5	 7801.0	...
4926605	  689.2	  373.0	 7804.0	...
4926606	  689.1	  372.9	 7806.0	...
4926607	  689.0	  372.8	 7806.0	...
4926608	  689.1	  372.8	 7805.0	...
4926609	  689.3	  372.8	 7804.0	...
4926610	  689.6	  373.2	 7803.0	...
4926611	  690.1	  373.6	 7802.0	...
4926612	  690.5	  374.1	 7801.0	...
4926613	  690.5	  374.2	 7801.0	...
4926614	  690.4	  374.2	 7799.0	...
4926615	  690.2	  374.1	 7797.0	...
4926616	  690.2	  373.9	 7795.0	...
4926617	  690.4	  374.1	 7795.0	...
4926618	  690.4	  374.4	 7795.0	...
4926619	  690.3	  375.0	 7794.0	...
4926620	  690.5	  375.2	 7795.0	...
4926621	  690.8	  375.5	 7797.0	...
4926622	  691.2	  375.5	 7800.0	...
4926623	  691.4	  375.4	 7802.0	...
4926624	  691.4	  375.2	 7804.0	...
4926625	  691.4	  375.0	 7807.0	...
4926626	  691.2	  374.9	 7808.0	...
4926627	  691.2	  375.0	 7810.0	...
4926628	  691.3	  375.0	 7811.0	...
4926629	  691.4	  375.0	 7812.0	...
4926630	  692.1	  374.9	 7811.0	...
4926631	  692.7	  375.0	 7810.0	...
4926632	  693.4	  375.2	 7811.0	...
4926633	  693.4	  375.5	 7813.0	...
4926634	  693.4	  375.7	 7815.0	...
4926635	  693.4	  375.8	 7816.0	...
4926636	  693.4	  375.9	 7815.0	...
4926637	  693.1	  376.0	 7813.0	...
4926638	  692.7	  375.7	 7812.0	...
4926639	  692.5	  375.2	 7813.0	...
4926640	  692.7	  375.1	 7813.0	...
4926641	  692.9	  375.5	 7814.0	...
4926642	  693.1	  375.9	 7815.0	...
4926643	  693.1	  376.0	 7813.0	...
4926644	  693.4	  375.9	 7811.0	...
4926645	  693.8	  376.1	 7809.0	...
4926646	  694.2	  376.2	 7809.0	...
4926647	  693.9	  376.1	 7813.0	...
4926648	  693.6	  376.0	 7816.0	...
4926649	  693.6	  375.8	 7819.0	...
4926650	  693.8	  375.8	 7820.0	...
4926651	  694.1	  375.6	 7819.0	...
4926652	  693.8	  375.4	 7819.0	...
4926653	  693.7	  375.4	 7819.0	...
4926654	  693.7	  375.6	 7820.0	...
4926655	  694.0	  376.0	 7821.0	...
4926656	  694.2	  376.3	 7819.0	...
4926657	  693.9	  376.4	 7817.0	...
4926658	  693.7	  376.4	 7814.0	...
4926659	  693.7	  376.3	 7813.0	...
4926660	  693.9	  376.3	 7813.0	...
4926661	  693.4	  376.1	 7814.0	...
4926662	  692.7	  375.6	 7815.0	...
4926663	  692.1	  375.2	 7813.0	...
4926664	  691.9	  375.0	 7811.0	...
4926665	  692.0	  375.0	 7809.0	...
4926666	  692.0	  375.0	 7808.0	...
4926667	  692.1	  375.3	 7806.0	...
4926668	  692.2	  375.7	 7805.0	...
4926669	  692.1	  376.0	 7806.0	...
4926670	  691.9	  375.7	 7809.0	...
4926671	  691.7	  375.5	 7812.0	...
4926672	  691.8	  375.4	 7814.0	...
4926673	  691.8	  375.5	 7814.0	...
4926674	  691.4	  375.8	 7815.0	...
4926675	  691.0	  376.1	 7815.0	...
4926676	  690.7	  376.3	 7815.0	...
4926677	  690.6	  376.3	 7815.0	...
4926678	  690.6	  376.2	 7815.0	...
4926679	  690.5	  376.1	 7814.0	...
4926680	  690.5	  376.0	 7814.0	...
4926681	  690.5	  376.0	 7814.0	...
4926682	  691.0	  376.0	 7814.0	...
4926683	  691.4	  376.2	 7814.0	...
4926684	  691.9	  376.4	 7813.0	...
4926685	  692.0	  376.6	 7811.0	...
4926686	  692.0	  376.5	 7809.0	...
4926687	  691.5	  376.5	 7804.0	...
4926688	  690.9	  376.7	 7802.0	...
4926689	  690.3	  376.9	 7799.0	...
4926690	  690.3	  377.1	 7800.0	...
4926691	  690.3	  377.1	 7802.0	...
4926692	  690.4	  377.3	 7806.0	...
4926693	  690.6	  377.5	 7810.0	...
4926694	  690.4	  377.7	 7811.0	...
4926695	  690.1	  377.9	 7810.0	...
4926696	  690.2	  378.1	 7811.0	...
4926697	  690.6	  378.3	 7812.0	...
4926698	  691.0	  378.4	 7812.0	...
4926699	  691.0	  378.2	 7811.0	...
4926700	  690.5	  377.9	 7809.0	...
4926701	  690.1	  377.7	 7808.0	...
4926702	  689.7	  377.7	 7807.0	...
4926703	  689.7	  377.6	 7805.0	...
4926704	  689.5	  377.6	 7804.0	...
4926705	  689.3	  377.6	 7803.0	...
4926706	  689.5	  377.3	 7804.0	...
4926707	  689.9	  377.2	 7805.0	...
4926708	  690.3	  377.2	 7806.0	...
4926709	  690.3	  377.5	 7806.0	...
4926710	  690.0	  377.6	 7805.0	...
4926711	  689.7	  377.7	 7804.0	...
4926712	  689.3	  377.8	 7800.0	...
4926713	  689.2	  377.6	 7796.0	...
4926714	  689.0	  377.5	 7793.0	...
4926715	  688.8	  377.4	 7793.0	...
4926716	  688.7	  377.6	 7795.0	...
4926717	  688.7	  377.5	 7796.0	...
4926718	  688.7	  377.4	 7797.0	...
4926719	  688.7	  377.7	 7795.0	...
4926720	  689.0	  378.2	 7794.0	...
4926721	  689.3	  378.7	 7793.0	...
4926722	  689.4	  378.6	 7794.0	...
4926723	  689.3	  378.6	 7795.0	...
4926724	  689.3	  378.5	 7796.0	...
4926725	  689.4	  378.1	 7796.0	...
4926726	  689.0	  377.8	 7796.0	...
4926727	  688.5	  377.4	 7796.0	...
4926728	  688.1	  377.4	 7796.0	...
4926729	  688.2	  377.6	 7792.0	...
4926730	  688.5	  378.5	 7789.0	...
4926731	  688.6	  379.2	 7788.0	...
4926732	  688.7	  379.8	 7790.0	...
4926733	  688.7	  379.9	 7792.0	...
4926734	  688.6	  379.9	 7793.0	...
4926735	  688.7	  379.6	 7793.0	...
4926736	  689.0	  379.3	 7793.0	...
4926737	  689.2	  379.0	 7791.0	...
4926738	  689.2	  378.8	 7789.0	...
4926739	  689.0	  378.7	 7787.0	...
4926740	  688.9	  378.8	 7786.0	...
4926741	  688.7	  379.0	 7784.0	...
4926742	  688.6	  379.1	 7782.0	...
4926743	  688.5	  379.0	 7782.0	...
4926744	  688.3	  379.0	 7782.0	...
MSG	4926745 0000 _ Number On
4926745	  688.2	  379.0	 7781.0	...
4926746	  688.5	  378.9	 7782.0	...
4926747	  688.9	  378.8	 7782.0	...
4926748	  689.1	  378.8	 7781.0	...
4926749	  688.9	  378.9	 7781.0	...
4926750	  688.8	  379.1	 7781.0	...
4926751	  688.8	  379.2	 7781.0	...
4926752	  689.0	  379.2	 7781.0	...
4926753	  689.2	  379.0	 7781.0	...
4926754	  689.4	  379.0	 7782.0	...
4926755	  689.6	  379.1	 7783.0	...
4926756	  689.3	  379.3	 7780.0	...
4926757	  688.9	  379.3	 7777.0	...
4926758	  689.5	  379.1	 7773.0	...
4926759	  690.5	  379.1	 7773.0	...
4926760	  690.6	  379.2	 7773.0	...
4926761	  689.8	  379.5	 7772.0	...
4926762	  689.1	  379.6	 7772.0	...
4926763	  689.4	  379.8	 7775.0	...
4926764	  689.5	  379.9	 7778.0	...
4926765	  689.5	  380.0	 7777.0	...
4926766	  689.2	  380.1	 7774.0	...
4926767	  688.9	  380.1	 7771.0	...
4926768	  688.8	  380.1	 7772.0	...
4926769	  689.1	  379.8	 7773.0	...
4926770	  689.5	  379.5	 7773.0	...
4926771	  689.7	  378.9	 7774.0	...
4926772	  689.7	  378.6	 7775.0	...
4926773	  689.9	  379.0	 7772.0	...
4926774	  689.9	  379.8	 7768.0	...
4926775	  689.9	  380.5	 7764.0	...
4926776	  690.3	  380.4	 7766.0	...
4926777	  690.7	  380.3	 7768.0	...
4926778	  691.0	  380.2	 7771.0	...
4926779	  690.8	  380.1	 7773.0	...
4926780	  690.7	  379.8	 7776.0	...
4926781	  690.6	  379.4	 7778.0	...
4926782	  690.4	  379.0	 7778.0	...
4926783	  690.3	  378.8	 7778.0	...
4926784	  690.4	  378.5	 7779.0	...
4926785	  690.7	  378.2	 7781.0	...
4926786	  690.9	  378.0	 7780.0	...
4926787	  691.0	  377.8	 7777.0	...
4926788	  691.0	  377.7	 7774.0	...
4926789	  690.9	  377.7	 7773.0	...
4926790	  690.8	  377.6	 7772.0	...
4926791	  690.7	  377.6	 7772.0	...
4926792	  690.7	  377.6	 7772.0	...
4926793	  690.8	  377.7	 7767.0	...
4926794	  691.1	  377.8	 7761.0	...
4926795	  691.4	  378.0	 7757.0	...
4926796	  691.6	  378.0	 7761.0	...
4926797	  691.6	  378.1	 7766.0	...
4926798	  691.4	  378.1	 7771.0	...
4926799	  691.5	  378.3	 7772.0	...
4926800	  691.7	  378.5	 7773.0	...
4926801	  691.8	  378.3	 7773.0	...
4926802	  691.7	  377.9	 7767.0	...
4926803	  691.6	  377.6	 7761.0	...
4926804	  691.4	  377.6	 7754.0	...
4926805	  691.0	  377.5	 7754.0	...
4926806	  690.7	  377.2	 7754.0	...
4926807	  691.4	  376.5	 7755.0	...
4926808	  692.3	  375.9	 7755.0	...
4926809	  692.5	  375.7	 7755.0	...
4926810	  691.8	  376.0	 7755.0	...
4926811	  691.6	  376.6	 7756.0	...
4926812	  692.0	  376.8	 7760.0	...
4926813	  692.4	  376.7	 7764.0	...
4926814	  691.9	  376.4	 7765.0	...
4926815	  691.4	  376.1	 7761.0	...
4926816	  690.8	  376.1	 7758.0	...
4926817	  690.5	  376.1	 7757.0	...
4926818	  690.1	  375.8	 7757.0	...
4926819	  690.1	  375.6	 7760.0	...
4926820	  690.9	  375.2	 7763.0	...
4926821	  691.9	  374.9	 7767.0	...
4926822	  692.9	  375.2	 7765.0	...
4926823	  692.8	  375.6	 7762.0	...
4926824	  692.8	  376.0	 7758.0	...
4926825	  692.8	  375.9	 7757.0	...
4926826	  692.8	  375.8	 7756.0	...
4926827	  692.8	  375.8	 7757.0	...
4926828	  692.7	  375.8	 7758.0	...
4926829	  692.6	  375.8	 7759.0	...
4926830	  692.4	  375.8	 7759.0	...
4926831	  692.2	  375.7	 7760.0	...
4926832	  692.3	  375.4	 7763.0	...
4926833	  692.5	  375.1	 7764.0	...
4926834	  692.7	  374.7	 7765.0	...
4926835	  692.7	  374.5	 7765.0	...
4926836	  692.6	  374.3	 7766.0	...
4926837	  692.6	  374.2	 7766.0	...
4926838	  692.6	  374.3	 7764.0	...
4926839	  692.7	  374.3	 7762.0	...
4926840	  693.0	  374.4	 7759.0	...
4926841	  693.4	  374.8	 7758.0	...
4926842	  693.7	  375.1	 7757.0	...
4926843	  693.8	  375.4	 7756.0	...
4926844	  693.8	  375.5	 7756.0	...
4926845	  693.7	  375.7	 7757.0	...
4926846	  693.5	  375.9	 7757.0	...
4926847	  693.4	  376.1	 7758.0	...
4926848	  693.2	  376.3	 7756.0	...
4926849	  693.3	  376.4	 7753.0	...
4926850	  693.4	  376.2	 7750.0	...
4926851	  693.6	  375.9	 7748.0	...
4926852	  694.6	  375.4	 7746.0	...
4926853	  695.7	  375.7	 7746.0	...
4926854	  696.4	  376.0	 7748.0	...
4926855	  696.2	  376.4	 7749.0	...
4926856	  695.9	  376.5	 7749.0	...
4926857	  695.8	  376.3	 7748.0	...
4926858	  696.0	  376.1	 7748.0	...
4926859	  696.1	  375.9	 7747.0	...
4926860	  696.2	  376.0	 7745.0	...
4926861	  696.2	  376.0	 7744.0	...
4926862	  696.5	  375.9	 7745.0	...
4926863	  696.8	  375.7	 7746.0	...
4926864	  697.2	  375.4	 7746.0	...
4926865	  697.2	  375.1	 7744.0	...
4926866	  697.3	  375.3	 7743.0	...
4926867	  697.3	  375.7	 7743.0	...
4926868	  697.2	  376.2	 7742.0	...
4926869	  697.1	  376.1	 7741.0	...
4926870	  697.1	  376.0	 7738.0	...
4926871	  697.4	  376.0	 7737.0	...
4926872	  697.9	  375.8	 7740.0	...
4926873	  698.6	  375.6	 7748.0	...
4926874	  699.2	  375.2	 7756.0	...
4926875	  699.6	  374.9	 7756.0	...
4926876	  699.5	  374.7	 7753.0	...
4926877	  699.5	  374.7	 7750.0	...
4926878	  699.5	  374.6	 7748.0	...
4926879	  699.5	  374.6	 7749.0	...
4926880	  699.5	  374.6	 7750.0	...
4926881	  699.5	  374.6	 7750.0	...
4926882	  699.5	  374.7	 7750.0	...
4926883	  699.3	  374.8	 7750.0	...
4926884	  699.1	  374.9	 7751.0	...
4926885	  699.2	  375.1	 7751.0	...
4926886	  699.6	  375.1	 7750.0	...
4926887	  700.0	  375.0	 7747.0	...
4926888	  700.1	  375.5	 7744.0	...
4926889	  700.2	  376.0	 7743.0	...
4926890	  700.3	  376.5	 7742.0	...
4926891	  700.2	  376.5	 7742.0	...
4926892	  700.1	  376.2	 7741.0	...
4926893	  699.9	  375.9	 7741.0	...
4926894	  699.8	  375.8	 7742.0	...
4926895	  699.8	  376.0	 7742.0	...
4926896	  700.0	  376.4	 7742.0	...
4926897	  700.3	  376.8	 7739.0	...
4926898	  700.4	  377.1	 7735.0	...
4926899	  700.3	  377.2	 7732.0	...
4926900	  701.1	  377.0	 7732.0	...
4926901	  702.1	  376.7	 7734.0	...
4926902	  702.9	  376.5	 7736.0	...
4926903	  702.8	  376.5	 7738.0	...
4926904	  702.6	  376.6	 7739.0	...
4926905	  702.5	  376.6	 7741.0	...
4926906	  702.3	  376.1	 7742.0	...
4926907	  702.1	  375.5	 7743.0	...
4926908	  702.1	  375.0	 7742.0	...
4926909	  702.0	  375.0	 7740.0	...
4926910	  702.0	  375.3	 7738.0	...
4926911	  701.9	  375.9	 7737.0	...
4926912	  702.2	  376.5	 7733.0	...
4926913	  702.5	  376.9	 7730.0	...
4926914	  702.7	  376.8	 7726.0	...
4926915	  703.0	  376.7	 7725.0	...
4926916	  703.4	  376.7	 7725.0	...
4926917	  703.7	  376.7	 7727.0	...
4926918	  703.9	  376.8	 7728.0	...
4926919	  703.9	  377.0	 7729.0	...
4926920	  703.8	  376.5	 7729.0	...
4926921	  703.8	  375.9	 7733.0	...
4926922	  703.6	  374.9	 7736.0	...
4926923	  703.2	  374.5	 7737.0	...
4926924	  702.9	  374.6	 7735.0	...
4926925	  702.7	  375.1	 7733.0	...
4926926	  702.8	  375.6	 7732.0	...
4926927	  703.0	  375.5	 7731.0	...
4926928	  702.9	  375.5	 7732.0	...
4926929	  702.8	  375.9	 7733.0	...
4926930	  703.1	  376.4	 7729.0	...
4926931	  703.6	  376.7	 7725.0	...
4926932	  704.1	  376.4	 7722.0	...
4926933	  704.3	  376.1	 7724.0	...
4926934	  704.6	  375.9	 7726.0	...
4926935	  705.1	  375.8	 7728.0	...
4926936	  705.4	  375.6	 7729.0	...
4926937	  705.2	  376.0	 7729.0	...
4926938	  704.9	  376.5	 7729.0	...
4926939	  704.6	  377.0	 7729.0	...
4926940	  704.5	  376.2	 7729.0	...
4926941	  704.3	  375.4	 7728.0	...
4926942	  704.1	  375.2	 7727.0	...
4926943	  704.0	  375.8	 7726.0	...
4926944	  704.7	  376.2	 7728.0	...
4926945	  705.5	  375.9	 7730.0	...
4926946	  706.1	  375.6	 7731.0	...
4926947	  705.7	  375.5	 7730.0	...
4926948	  705.4	  376.0	 7731.0	...
4926949	  705.3	  376.4	 7732.0	...
4926950	  705.4	  375.7	 7732.0	...
4926951	  704.9	  374.6	 7732.0	...
4926952	  704.4	  373.9	 7732.0	...
4926953	  704.3	  374.3	 7731.0	...
4926954	  705.0	  374.6	 7729.0	...
4926955	  705.8	  374.6	 7727.0	...
4926956	  706.4	  374.8	 7725.0	...
4926957	  706.8	  374.9	 7724.0	...
4926958	  707.0	  375.1	 7723.0	...
4926959	  707.1	  375.3	 7722.0	...
4926960	  707.1	  375.6	 7721.0	...
4926961	  707.2	  375.9	 7720.0	...
4926962	  707.7	  376.1	 7720.0	...
4926963	  708.2	  376.0	 7721.0	...
4926964	  708.5	  376.0	 7720.0	...
4926965	  708.4	  376.0	 7718.0	...
4926966	  708.9	  375.8	 7715.0	...
4926967	  709.4	  375.6	 7714.0	...
4926968	  710.0	  375.5	 7714.0	...
4926969	  709.7	  375.4	 7714.0	...
4926970	  709.2	  375.6	 7715.0	...
4926971	  708.7	  375.8	 7713.0	...
4926972	  708.4	  376.0	 7710.0	...
4926973	  708.4	  376.0	 7708.0	...
4926974	  708.4	  375.9	 7710.0	...
4926975	  708.4	  375.7	 7711.0	...
4926976	  708.4	  375.6	 7711.0	...
4926977	  708.4	  375.6	 7711.0	...
4926978	  708.3	  375.4	 7711.0	...
4926979	  708.7	  374.9	 7713.0	...
4926980	  709.0	  374.4	 7715.0	...
4926981	  709.5	  374.1	 7717.0	...
4926982	  709.5	  374.2	 7717.0	...
4926983	  709.3	  374.5	 7718.0	...
4926984	  709.2	  374.6	 7718.0	...
4926985	  709.1	  374.4	 7718.0	...
4926986	  709.1	  373.9	 7717.0	...
4926987	  709.2	  373.4	 7716.0	...
4926988	  709.0	  373.2	 7716.0	...
4926989	  708.5	  373.1	 7715.0	...
4926990	  707.8	  373.1	 7714.0	...
4926991	  707.2	  373.2	 7714.0	...
4926992	  706.9	  373.2	 7712.0	...
4926993	  706.6	  373.2	 7712.0	...
4926994	  706.6	  373.1	 7712.0	...
4926995	  706.5	  373.1	 7711.0	...
4926996	  706.4	  373.1	 7712.0	...
4926997	  706.3	  372.7	 7712.0	...
4926998	  706.2	  372.3	 7712.0	...
4926999	  706.1	  372.0	 7710.0	...
4927000	  705.7	  372.3	 7708.0	...
4927001	  705.3	  372.8	 7706.0	...
4927002	  704.9	  373.6	 7706.0	...
4927003	  705.5	  374.1	 7706.0	...
4927004	  705.9	  373.8	 7707.0	...
4927005	  706.4	  373.2	 7707.0	...
4927006	  706.3	  372.5	 7709.0	...
4927007	  706.3	  372.3	 7710.0	...
4927008	  706.3	  372.1	 7711.0	...
4927009	  706.4	  372.5	 7711.0	...
4927010	  706.3	  372.9	 7708.0	...
4927011	  706.1	  373.4	 7705.0	...
4927012	  705.9	  373.5	 7702.0	...
4927013	  705.9	  373.5	 7700.0	...
4927014	  705.9	  373.5	 7702.0	...
4927015	  706.0	  373.6	 7706.0	...
4927016	  706.0	  373.6	 7709.0	...
4927017	  705.9	  373.6	 7710.0	...
4927018	  705.8	  373.7	 7710.0	...
4927019	  705.7	  373.8	 7708.0	...
4927020	  705.6	  373.8	 7702.0	...
4927021	  705.5	  373.8	 7697.0	...
4927022	  706.2	  373.5	 7697.0	...
4927023	  707.0	  373.5	 7700.0	...
4927024	  707.7	  373.6	 7702.0	...
4927025	  707.5	  373.7	 7701.0	...
4927026	  707.2	  373.8	 7699.0	...
4927027	  707.0	  373.7	 7699.0	...
4927028	  707.1	  373.6	 7698.0	...
4927029	  707.2	  373.3	 7699.0	...
4927030	  707.0	  373.1	 7701.0	...
4927031	  706.6	  372.9	 7704.0	...
4927032	  706.1	  372.5	 7706.0	...
4927033	  706.1	  372.0	 7704.0	...
4927034	  706.3	  372.0	 7699.0	...
4927035	  706.4	  372.5	 7694.0	...
4927036	  706.5	  373.0	 7693.0	...
4927037	  706.3	  372.9	 7692.0	...
4927038	  706.1	  372.8	 7691.0	...
4927039	  706.2	  372.5	 7692.0	...
4927040	  706.6	  372.3	 7692.0	...
4927041	  707.0	  372.0	 7692.0	...
4927042	  707.1	  371.8	 7693.0	...
4927043	  707.3	  371.7	 7694.0	...
4927044	  707.4	  371.6	 7696.0	...
4927045	  707.4	  371.6	 7697.0	...
4927046	  707.5	  371.6	 7697.0	...
4927047	  707.6	  371.5	 7697.0	...
4927048	  707.7	  371.5	 7696.0	...
4927049	  707.5	  371.5	 7695.0	...
4927050	  707.4	  371.6	 7694.0	...
4927051	  708.2	  371.6	 7693.0	...
4927052	  709.1	  371.5	 7691.0	...
4927053	  710.0	  371.5	 7689.0	...
4927054	  709.5	  371.6	 7689.0	...
4927055	  709.0	  371.7	 7688.0	...
4927056	  708.9	  371.8	 7688.0	...
4927057	  709.2	  371.9	 7686.0	...
4927058	  709.6	  372.0	 7685.0	...
MSG	4927059 0000 _ Number Off
4927059	  710.1	  371.7	 7684.0	...
4927060	  710.5	  371.2	 7685.0	...
4927061	  710.5	  371.6	 7687.0	...
4927062	  710.0	  372.4	 7688.0	...
4927063	  709.5	  373.2	 7689.0	...
4927064	  709.5	  373.2	 7690.0	...
4927065	  709.6	  372.5	 7690.0	...
4927066	  709.7	  371.9	 7691.0	...
4927067	  710.1	  371.2	 7691.0	...
4927068	  710.4	  371.2	 7691.0	...
4927069	  710.7	  371.2	 7693.0	...
4927070	  710.7	  371.3	 7696.0	...
4927071	  710.4	  371.4	 7694.0	...
4927072	  710.1	  371.4	 7690.0	...
4927073	  709.8	  371.3	 7686.0	...
4927074	  709.8	  371.7	 7687.0	...
4927075	  709.9	  372.2	 7689.0	...
4927076	  709.9	  372.7	 7690.0	...
4927077	  709.7	  372.7	 7691.0	...
4927078	  709.5	  372.8	 7693.0	...
4927079	  709.4	  372.9	 7693.0	...
4927080	  709.4	  373.1	 7687.0	...
4927081	  709.2	  373.3	 7681.0	...
4927082	  708.8	  373.2	 7678.0	...
4927083	  708.4	  372.9	 7682.0	...
4927084	  708.5	  373.3	 7687.0	...
4927085	  708.6	  374.0	 7689.0	...
4927086	  708.6	  374.7	 7688.0	...
4927087	  708.4	  374.7	 7686.0	...
4927088	  708.2	  374.8	 7684.0	...
4927089	  708.2	  374.8	 7680.0	...
4927090	  708.4	  374.2	 7678.0	...
4927091	  708.8	  373.5	 7678.0	...
4927092	  709.2	  372.8	 7680.0	...
4927093	  709.3	  372.5	 7683.0	...
4927094	  709.3	  372.3	 7685.0	...
4927095	  709.0	  372.6	 7685.0	...
4927096	  708.6	  372.9	 7685.0	...
4927097	  708.4	  373.3	 7683.0	...
4927098	  708.7	  373.2	 7680.0	...
4927099	  709.0	  373.4	 7677.0	...
4927100	  708.9	  373.6	 7677.0	...
4927101	  708.8	  373.6	 7678.0	...
4927102	  708.7	  373.5	 7679.0	...
4927103	  708.7	  373.3	 7684.0	...
4927104	  708.7	  373.2	 7690.0	...
4927105	  708.9	  373.1	 7696.0	...
4927106	  709.1	  373.1	 7696.0	...
4927107	  709.3	  373.0	 7695.0	...
4927108	  709.3	  372.9	 7694.0	...
4927109	  709.4	  372.8	 7690.0	...
4927110	  709.5	  372.8	 7688.0	...
4927111	  709.5	  372.9	 7685.0	...
4927112	  709.4	  373.0	 7684.0	...
4927113	  709.3	  373.3	 7686.0	...
4927114	  709.4	  373.4	 7687.0	...
4927115	  709.6	  373.5	 7687.0	...
4927116	  709.8	  373.5	 7685.0	...
4927117	  709.9	  373.5	 7685.0	...
4927118	  709.8	  373.6	 7687.0	...
4927119	  709.5	  373.7	 7688.0	...
4927120	  709.0	  373.6	 7687.0	...
4927121	  708.7	  373.5	 7686.0	...
4927122	  708.5	  373.4	 7688.0	...
4927123	  708.5	  373.4	 7692.0	...
4927124	  708.7	  373.3	 7693.0	...
4927125	  709.0	  373.2	 7692.0	...
4927126	  709.3	  373.2	 7691.0	...
4927127	  709.7	  373.2	 7691.0	...
4927128	  710.1	  373.2	 7694.0	...
4927129	  710.4	  372.9	 7697.0	...
4927130	  710.3	  372.7	 7700.0	...
4927131	  710.1	  372.4	 7700.0	...
4927132	  710.0	  372.4	 7697.0	...
4927133	  710.1	  372.8	 7696.0	...
4927134	  710.2	  373.2	 7694.0	...
4927135	  710.3	  373.2	 7693.0	...
4927136	  710.8	  372.7	 7694.0	...
4927137	  711.2	  372.2	 7696.0	...
4927138	  711.4	  372.2	 7697.0	...
4927139	  711.3	  372.3	 7697.0	...
4927140	  711.1	  372.5	 7699.0	...
4927141	  711.1	  372.6	 7701.0	...
4927142	  710.6	  372.7	 7702.0	...
4927143	  710.1	  372.9	 7702.0	...
4927144	  710.4	  373.1	 7701.0	...
4927145	  711.0	  373.2	 7702.0	...
4927146	  711.6	  372.9	 7703.0	...
4927147	  711.5	  372.5	 7704.0	...
4927148	  711.4	  372.3	 7704.0	...
4927149	  711.2	  372.3	 7701.0	...
4927150	  711.0	  372.3	 7698.0	...
4927151	  710.8	  372.3	 7694.0	...
4927152	  710.9	  372.4	 7697.0	...
4927153	  711.0	  372.4	 7700.0	...
4927154	  710.9	  372.3	 7702.0	...
4927155	  710.7	  372.3	 7698.0	...
4927156	  710.5	  372.3	 7694.0	...
4927157	  710.7	  372.3	 7691.0	...
4927158	  711.1	  372.1	 7690.0	...
4927159	  711.4	  371.8	 7689.0	...
4927160	  711.4	  371.6	 7689.0	...
4927161	  711.3	  371.7	 7689.0	...
4927162	  711.5	  371.7	 7689.0	...
4927163	  711.6	  371.8	 7690.0	...
4927164	  711.9	  371.8	 7693.0	...
4927165	  712.0	  372.3	 7696.0	...
4927166	  712.0	  372.7	 7697.0	...
4927167	  711.3	  372.5	 7698.0	...
4927168	  710.5	  371.9	 7698.0	...
4927169	  710.0	  371.3	 7699.0	...
4927170	  710.3	  371.3	 7699.0	...
4927171	  710.6	  371.4	 7700.0	...
4927172	  710.6	  371.7	 7701.0	...
4927173	  710.6	  372.2	 7702.0	...
4927174	  710.7	  372.6	 7702.0	...
4927175	  710.7	  372.4	 7702.0	...
4927176	  710.8	  371.9	 7703.0	...
4927177	  711.1	  371.7	 7703.0	...
4927178	  711.3	  372.1	 7703.0	...
4927179	  711.2	  372.3	 7704.0	...
4927180	  711.1	  372.3	 7704.0	...
4927181	  710.8	  372.2	 7706.0	...
4927182	  710.9	  372.3	 7705.0	...
4927183	  711.0	  372.3	 7703.0	...
4927184	  710.9	  372.3	 7701.0	...
4927185	  710.5	  372.4	 7699.0	...
4927186	  710.4	  372.4	 7699.0	...
4927187	  710.5	  372.4	 7699.0	...
4927188	  710.6	  372.5	 7700.0	...
4927189	  710.5	  372.3	 7701.0	...
4927190	  710.3	  371.9	 7701.0	...
4927191	  709.8	  371.5	 7699.0	...
4927192	  709.3	  371.6	 7697.0	...
4927193	  708.9	  371.7	 7694.0	...
4927194	  708.5	  371.7	 7694.0	...
4927195	  708.1	  371.7	 7690.0	...
4927196	  707.7	  371.7	 7687.0	...
4927197	  707.5	  371.6	 7689.0	...
4927198	  707.3	  371.6	 7693.0	...
4927199	  707.2	  371.7	 7695.0	...
4927200	  707.1	  371.9	 7693.0	...
4927201	  707.1	  371.8	 7691.0	...
4927202	  707.2	  371.6	 7689.0	...
4927203	  707.2	  371.4	 7687.0	...
4927204	  707.3	  371.2	 7687.0	...
4927205	  707.3	  371.2	 7688.0	...
4927206	  707.7	  371.2	 7690.0	...
4927207	  708.3	  371.1	 7691.0	...
4927208	  708.8	  371.1	 7692.0	...
4927209	  709.0	  371.1	 7694.0	...
4927210	  708.9	  371.1	 7695.0	...
4927211	  708.6	  371.1	 7694.0	...
4927212	  708.4	  371.0	 7693.0	...
4927213	  708.5	  371.0	 7692.0	...
4927214	  708.7	  371.0	 7692.0	...
4927215	  709.1	  371.0	 7692.0	...
4927216	  709.4	  370.9	 7693.0	...
4927217	  709.4	  370.9	 7695.0	...
4927218	  709.1	  371.0	 7698.0	...
4927219	  709.2	  371.1	 7699.0	...
4927220	  709.5	  371.0	 7698.0	...
4927221	  709.8	  370.7	 7698.0	...
4927222	  709.6	  370.4	 7697.0	...
4927223	  709.5	  370.3	 7697.0	...
4927224	  709.3	  370.2	 7697.0	...
4927225	  709.2	  370.1	 7697.0	...
4927226	  709.2	  370.1	 7697.0	...
4927227	  709.4	  370.0	 7697.0	...
4927228	  709.6	  370.0	 7697.0	...
4927229	  709.6	  370.1	 7699.0	...
4927230	  709.3	  370.2	 7701.0	...
4927231	  709.2	  370.0	 7703.0	...
4927232	  709.2	  369.7	 7706.0	...
4927233	  709.3	  369.5	 7708.0	...
4927234	  709.2	  369.4	 7709.0	...
4927235	  709.0	  369.0	 7709.0	...
4927236	  708.8	  368.6	 7709.0	...
4927237	  708.8	  368.8	 7709.0	...
4927238	  708.9	  369.4	 7709.0	...
4927239	  709.3	  369.5	 7708.0	...
4927240	  709.7	  369.0	 7709.0	...
4927241	  709.7	  368.9	 7710.0	...
4927242	  709.0	  369.4	 7711.0	...
4927243	  708.4	  369.9	 7710.0	...
4927244	  708.1	  369.4	 7710.0	...
4927245	  708.6	  368.7	 7710.0	...
4927246	  709.1	  368.1	 7712.0	...
4927247	  709.3	  368.1	 7713.0	...
4927248	  709.3	  368.2	 7712.0	...
4927249	  709.3	  368.2	 7711.0	...
4927250	  709.3	  368.2	 7710.0	...
4927251	  708.9	  368.2	 7711.0	...
4927252	  708.5	  368.4	 7713.0	...
4927253	  709.1	  368.4	 7719.0	...
4927254	  710.2	  368.5	 7721.0	...
4927255	  710.7	  368.5	 7722.0	...
4927256	  710.3	  368.7	 7720.0	...
4927257	  709.8	  368.7	 7721.0	...
4927258	  709.8	  367.9	 7723.0	...
4927259	  709.9	  367.2	 7725.0	...
4927260	  710.2	  366.5	 7725.0	...
MSG	4927261 0000 _ Number On
4927261	  710.5	  366.6	 7725.0	...
4927262	  710.8	  367.2	 7724.0	...
4927263	  711.0	  367.7	 7724.0	...
4927264	  711.3	  367.8	 7726.0	...
4927265	  711.6	  367.3	 7728.0	...
4927266	  711.7	  366.8	 7731.0	...
4927267	  711.4	  366.8	 7730.0	...
4927268	  711.0	  366.8	 7729.0	...
4927269	  710.8	  366.9	 7728.0	...
4927270	  711.0	  366.9	 7727.0	...
4927271	  711.3	  366.7	 7726.0	...
4927272	  711.3	  366.5	 7726.0	...
4927273	  711.4	  366.6	 7726.0	...
4927274	  711.4	  366.8	 7727.0	...
4927275	  711.4	  367.1	 7725.0	...
4927276	  711.3	  367.3	 7721.0	...
4927277	  711.2	  367.5	 7721.0	...
4927278	  711.1	  367.6	 7724.0	...
4927279	  711.4	  367.6	 7726.0	...
4927280	  711.7	  367.6	 7726.0	...
4927281	  711.6	  367.5	 7726.0	...
4927282	  711.3	  367.6	 7727.0	...
4927283	  710.8	  367.6	 7729.0	...
4927284	  710.6	  367.5	 7730.0	...
4927285	  710.6	  367.4	 7728.0	...
4927286	  710.7	  367.2	 7724.0	...
4927287	  710.8	  366.7	 7723.0	...
4927288	  710.7	  366.1	 7725.0	...
4927289	  711.0	  365.6	 7729.0	...
4927290	  711.3	  365.6	 7732.0	...
4927291	  711.7	  365.8	 7734.0	...
4927292	  711.6	  366.0	 7733.0	...
4927293	  711.7	  366.3	 7730.0	...
4927294	  711.8	  366.5	 7727.0	...
4927295	  711.5	  366.5	 7729.0	...
4927296	  711.0	  366.4	 7732.0	...
4927297	  710.7	  366.1	 7734.0	...
4927298	  710.9	  365.9	 7735.0	...
4927299	  711.3	  365.7	 7734.0	...
4927300	  711.4	  365.3	 7732.0	...
4927301	  711.6	  365.1	 7733.0	...
4927302	  711.5	  364.9	 7735.0	...
4927303	  711.5	  364.9	 7737.0	...
4927304	  711.2	  364.9	 7740.0	...
4927305	  711.0	  365.0	 7741.0	...
4927306	  710.7	  365.0	 7742.0	...
4927307	  710.8	  364.8	 7742.0	...
4927308	  710.7	  364.6	 7742.0	...
4927309	  710.7	  364.6	 7741.0	...
4927310	  710.8	  364.8	 7741.0	...
4927311	  711.0	  365.1	 7741.0	...
4927312	  711.3	  365.2	 7741.0	...
4927313	  711.2	  364.9	 7742.0	...
4927314	  711.1	  364.5	 7744.0	...
4927315	  711.3	  364.1	 7746.0	...
4927316	  711.6	  364.0	 7749.0	...
4927317	  711.6	  363.9	 7750.0	...
4927318	  711.2	  363.9	 7748.0	...
4927319	  710.8	  363.9	 7745.0	...
4927320	  710.6	  363.9	 7745.0	...
4927321	  710.4	  364.0	 7748.0	...
4927322	  710.7	  364.1	 7750.0	...
4927323	  710.6	  363.8	 7749.0	...
4927324	  710.6	  363.5	 7748.0	...
4927325	  710.4	  363.2	 7750.0	...
4927326	  710.5	  363.2	 7752.0	...
4927327	  710.7	  363.1	 7756.0	...
4927328	  710.8	  363.1	 7760.0	...
4927329	  710.9	  363.1	 7764.0	...
4927330	  711.0	  363.5	 7763.0	...
4927331	  711.1	  364.0	 7759.0	...
4927332	  711.1	  364.0	 7755.0	...
4927333	  711.0	  363.7	 7755.0	...
4927334	  710.4	  363.4	 7754.0	...
4927335	  709.9	  363.6	 7754.0	...
4927336	  709.8	  363.7	 7754.0	...
4927337	  710.0	  363.1	 7755.0	...
4927338	  710.3	  362.6	 7756.0	...
4927339	  710.3	  362.1	 7754.0	...
4927340	  710.2	  362.2	 7752.0	...
4927341	  710.0	  362.8	 7753.0	...
4927342	  709.9	  363.4	 7757.0	...
4927343	  709.9	  364.0	 7760.0	...
4927344	  709.9	  364.0	 7761.0	...
4927345	  709.8	  363.6	 7761.0	...
4927346	  709.7	  363.3	 7761.0	...
4927347	  709.7	  362.8	 7762.0	...
4927348	  709.6	  362.7	 7760.0	...
4927349	  709.5	  362.6	 7758.0	...
4927350	  709.2	  362.6	 7760.0	...
4927351	  709.4	  362.6	 7765.0	...
4927352	  709.7	  362.5	 7769.0	...
4927353	  709.6	  362.5	 7770.0	...
4927354	  709.3	  362.5	 7770.0	...
4927355	  708.7	  362.4	 7769.0	...
4927356	  708.4	  362.2	 7768.0	...
4927357	  708.3	  362.0	 7767.0	...
4927358	  708.5	  362.2	 7767.0	...
4927359	  708.3	  362.5	 7765.0	...
4927360	  707.9	  362.9	 7763.0	...
4927361	  707.8	  362.9	 7765.0	...
4927362	  708.4	  362.6	 7768.0	...
4927363	  709.0	  362.3	 7773.0	...
4927364	  709.2	  362.0	 7774.0	...
4927365	  709.1	  361.8	 7775.0	...
4927366	  709.0	  361.8	 7774.0	...
4927367	  708.9	  361.8	 7773.0	...
4927368	  708.7	  361.9	 7771.0	...
4927369	  708.5	  361.6	 7770.0	...
4927370	  708.4	  361.5	 7770.0	...
4927371	  708.0	  361.4	 7770.0	...
4927372	  707.5	  361.4	 7770.0	...
4927373	  706.7	  361.3	 7770.0	...
4927374	  706.2	  361.3	 7769.0	...
4927375	  705.8	  361.4	 7768.0	...
4927376	  705.8	  361.5	 7768.0	...
4927377	  705.9	  361.5	 7773.0	...
4927378	  705.8	  361.6	 7778.0	...
4927379	  705.6	  361.6	 7781.0	...
4927380	  705.5	  361.8	 7781.0	...
4927381	  705.4	  362.0	 7780.0	...
4927382	  705.3	  362.2	 7780.0	...
4927383	  705.9	  362.1	 7782.0	...
4927384	  706.6	  362.0	 7784.0	...
4927385	  707.3	  362.1	 7787.0	...
4927386	  707.3	  362.4	 7788.0	...
4927387	  707.2	  362.2	 7788.0	...
4927388	  706.9	  361.8	 7788.0	...
4927389	  706.6	  361.7	 7786.0	...
4927390	  706.6	  362.0	 7784.0	...
4927391	  706.7	  362.2	 7784.0	...
4927392	  706.7	  362.1	 7785.0	...
4927393	  706.6	  362.2	 7785.0	...
4927394	  706.6	  362.3	 7785.0	...
4927395	  706.7	  362.6	 7784.0	...
4927396	  706.6	  362.8	 7784.0	...
4927397	  706.4	  363.0	 7783.0	...
4927398	  706.2	  362.6	 7782.0	...
4927399	  706.1	  362.0	 7782.0	...
4927400	  706.4	  361.5	 7783.0	...
4927401	  706.8	  361.6	 7784.0	...
4927402	  707.4	  361.6	 7785.0	...
4927403	  707.7	  361.5	 7786.0	...
4927404	  708.0	  361.3	 7788.0	...
4927405	  708.0	  361.2	 7789.0	...
4927406	  708.1	  361.2	 7790.0	...
4927407	  707.8	  361.1	 7789.0	...
4927408	  707.5	  361.0	 7789.0	...
4927409	  706.8	  360.9	 7790.0	...
4927410	  706.5	  360.9	 7788.0	...
4927411	  706.3	  360.8	 7786.0	...
4927412	  706.6	  360.5	 7783.0	...
4927413	  706.6	  359.9	 7782.0	...
4927414	  706.6	  359.5	 7784.0	...
4927415	  706.4	  359.3	 7787.0	...
4927416	  706.5	  359.3	 7791.0	...
4927417	  706.7	  359.5	 7791.0	...
4927418	  706.7	  359.7	 7791.0	...
4927419	  706.8	  359.9	 7790.0	...
4927420	  707.1	  359.9	 7789.0	...
4927421	  707.4	  359.9	 7791.0	...
4927422	  707.3	  359.8	 7794.0	...
4927423	  707.1	  359.7	 7801.0	...
4927424	  706.9	  359.7	 7803.0	...
4927425	  706.9	  359.6	 7803.0	...
4927426	  706.9	  359.5	 7801.0	...
4927427	  706.9	  359.3	 7801.0	...
4927428	  707.3	  359.1	 7802.0	...
4927429	  707.8	  359.1	 7802.0	...
4927430	  708.2	  358.9	 7800.0	...
4927431	  708.0	  358.7	 7798.0	...
4927432	  707.7	  358.6	 7797.0	...
4927433	  707.0	  358.7	 7796.0	...
4927434	  706.4	  359.0	 7795.0	...
4927435	  706.1	  359.3	 7794.0	...
4927436	  706.1	  359.3	 7793.0	...
4927437	  706.1	  359.3	 7797.0	...
4927438	  706.1	  359.3	 7801.0	...
4927439	  706.1	  359.2	 7807.0	...
4927440	  706.0	  359.2	 7810.0	...
4927441	  705.9	  359.2	 7812.0	...
4927442	  705.9	  359.2	 7812.0	...
4927443	  705.9	  359.0	 7811.0	...
4927444	  705.8	  358.8	 7810.0	...
4927445	  705.7	  358.7	 7809.0	...
4927446	  705.6	  358.9	 7808.0	...
4927447	  705.7	  359.1	 7807.0	...
4927448	  705.7	  359.2	 7806.0	...
4927449	  705.6	  359.2	 7805.0	...
4927450	  705.4	  359.3	 7805.0	...
4927451	  706.0	  359.0	 7808.0	...
4927452	  706.7	  358.7	 7812.0	...
4927453	  707.4	  358.6	 7815.0	...
4927454	  707.3	  359.0	 7814.0	...
4927455	  707.3	  359.6	 7813.0	...
4927456	  707.2	  360.1	 7812.0	...
4927457	  706.9	  360.1	 7811.0	...
4927458	  706.6	  360.0	 7812.0	...
4927459	  706.5	  359.8	 7812.0	...
4927460	  706.6	  359.5	 7813.0	...
4927461	  706.8	  359.0	 7816.0	...
4927462	  706.9	  358.6	 7818.0	...
4927463	  707.3	  358.3	 7820.0	...
4927464	  707.7	  358.0	 7818.0	...
4927465	  708.0	  358.1	 7817.0	...
4927466	  707.9	  358.6	 7816.0	...
4927467	  707.8	  359.1	 7816.0	...
4927468	  707.8	  359.4	 7816.0	...
4927469	  707.7	  359.6	 7819.0	...
4927470	  707.6	  359.4	 7821.0	...
4927471	  707.4	  358.9	 7824.0	...
4927472	  707.5	  358.5	 7824.0	...
4927473	  707.7	  358.6	 7824.0	...
4927474	  707.5	  358.7	 7824.0	...
4927475	  707.2	  358.8	 7823.0	...
4927476	  707.0	  358.9	 7821.0	...
4927477	  707.1	  358.9	 7819.0	...
4927478	  707.0	  358.9	 7822.0	...
4927479	  706.8	  358.8	 7826.0	...
4927480	  706.5	  359.0	 7826.0	...
4927481	  706.5	  359.2	 7823.0	...
4927482	  706.5	  359.3	 7822.0	...
4927483	  706.6	  359.2	 7823.0	...
4927484	  706.5	  359.1	 7825.0	...
4927485	  706.3	  358.4	 7828.0	...
4927486	  706.2	  357.8	 7831.0	...
4927487	  706.2	  357.1	 7831.0	...
4927488	  706.2	  356.9	 7827.0	...
4927489	  706.2	  356.9	 7825.0	...
4927490	  706.5	  357.2	 7826.0	...
4927491	  706.7	  357.3	 7828.0	...
4927492	  706.8	  357.2	 7829.0	...
4927493	  706.7	  356.8	 7829.0	...
4927494	  707.0	  356.3	 7830.0	...
4927495	  707.2	  355.9	 7830.0	...
4927496	  707.5	  355.9	 7831.0	...
4927497	  707.5	  355.9	 7833.0	...
4927498	  707.7	  356.0	 7833.0	...
4927499	  707.9	  356.0	 7831.0	...
4927500	  708.1	  356.3	 7827.0	...
4927501	  708.0	  356.5	 7825.0	...
4927502	  707.8	  356.7	 7824.0	...
4927503	  707.4	  356.4	 7826.0	...
4927504	  706.9	  356.2	 7822.0	...
4927505	  706.6	  355.9	 7816.0	...
4927506	  706.6	  356.0	 7813.0	...
4927507	  706.7	  356.1	 7816.0	...
4927508	  706.8	  355.6	 7820.0	...
4927509	  706.7	  355.1	 7821.0	...
4927510	  706.8	  354.4	 7823.0	...
4927511	  706.9	  354.1	 7826.0	...
4927512	  707.0	  353.8	 7830.0	...
4927513	  706.9	  353.9	 7831.0	...
4927514	  707.0	  354.2	 7831.0	...
4927515	  707.0	  354.5	 7830.0	...
4927516	  706.8	  354.7	 7831.0	...
4927517	  706.5	  354.7	 7832.0	...
4927518	  706.2	  354.3	 7833.0	...
4927519	  706.0	  353.9	 7833.0	...
4927520	  705.9	  354.0	 7833.0	...
4927521	  705.9	  354.3	 7832.0	...
4927522	  706.1	  354.5	 7831.0	...
4927523	  706.3	  354.5	 7830.0	...
4927524	  706.8	  354.5	 7830.0	...
4927525	  707.1	  354.6	 7830.0	...
4927526	  707.0	  354.8	 7833.0	...
4927527	  706.6	  354.9	 7836.0	...
4927528	  706.2	  354.9	 7841.0	...
4927529	  706.3	  354.8	 7842.0	...
4927530	  706.4	  354.7	 7844.0	...
4927531	  706.4	  355.0	 7842.0	...
4927532	  706.3	  355.4	 7840.0	...
4927533	  706.0	  355.9	 7838.0	...
4927534	  705.7	  356.2	 7839.0	...
4927535	  705.4	  356.5	 7839.0	...
4927536	  705.3	  356.6	 7840.0	...
4927537	  705.5	  356.5	 7843.0	...
4927538	  705.7	  356.5	 7845.0	...
4927539	  705.9	  356.6	 7847.0	...
4927540	  706.3	  356.7	 7846.0	...
4927541	  706.6	  356.8	 7846.0	...
4927542	  706.6	  356.7	 7847.0	...
4927543	  706.2	  356.5	 7849.0	...
4927544	  706.0	  356.3	 7850.0	...
4927545	  706.1	  356.2	 7851.0	...
4927546	  705.8	  356.1	 7850.0	...
4927547	  705.4	  356.1	 7848.0	...
4927548	  705.1	  355.9	 7848.0	...
4927549	  705.2	  355.8	 7849.0	...
4927550	  705.3	  355.8	 7853.0	...
4927551	  705.2	  355.9	 7853.0	...
4927552	  705.2	  356.0	 7853.0	...
4927553	  705.0	  355.7	 7853.0	...
4927554	  705.0	  355.3	 7852.0	...
4927555	  705.1	  355.1	 7851.0	...
4927556	  705.2	  355.3	 7849.0	...
4927557	  705.2	  355.5	 7851.0	...
4927558	  705.2	  355.5	 7852.0	...
4927559	  705.4	  355.5	 7854.0	...
4927560	  705.7	  355.4	 7854.0	...
4927561	  706.0	  355.2	 7853.0	...
4927562	  705.9	  355.3	 7852.0	...
4927563	  705.6	  355.5	 7851.0	...
4927564	  705.3	  355.8	 7851.0	...
4927565	  705.0	  355.9	 7851.0	...
4927566	  705.0	  355.9	 7851.0	...
4927567	  704.9	  355.9	 7851.0	...
4927568	  704.4	  355.8	 7851.0	...
4927569	  703.9	  355.7	 7851.0	...
4927570	  703.5	  355.6	 7851.0	...
4927571	  703.6	  355.5	 7855.0	...
4927572	  703.8	  355.4	 7859.0	...
4927573	  704.2	  355.3	 7862.0	...
MSG	4927574 0000 _ Number Off
4927574	  704.6	  355.1	 7862.0	...
4927575	  704.7	  355.0	 7861.0	...
4927576	  704.4	  355.0	 7862.0	...
4927577	  704.1	  355.2	 7860.0	...
4927578	  704.3	  355.4	 7858.0	...
4927579	  704.5	  355.4	 7856.0	...
4927580	  704.3	  355.2	 7856.0	...
4927581	  703.8	  354.8	 7856.0	...
4927582	  703.1	  354.4	 7856.0	...
4927583	  702.9	  354.1	 7857.0	...
4927584	  702.8	  354.1	 7858.0	...
4927585	  703.0	  354.2	 7859.0	...
4927586	  703.2	  354.3	 7859.0	...
4927587	  703.6	  354.2	 7857.0	...
4927588	  703.9	  354.1	 7856.0	...
4927589	  704.1	  354.0	 7858.0	...
4927590	  704.0	  353.9	 7859.0	...
4927591	  703.8	  353.9	 7859.0	...
4927592	  703.6	  354.1	 7857.0	...
4927593	  703.4	  354.2	 7855.0	...
4927594	  703.1	  354.0	 7855.0	...
4927595	  702.8	  353.7	 7856.0	...
4927596	  702.6	  353.3	 7857.0	...
4927597	  702.5	  353.7	 7857.0	...
4927598	  702.6	  354.0	 7858.0	...
4927599	  702.6	  354.2	 7859.0	...
4927600	  702.5	  353.9	 7861.0	...
4927601	  702.4	  353.7	 7861.0	...
4927602	  702.4	  353.8	 7861.0	...
4927603	  702.4	  354.0	 7861.0	...
4927604	  703.0	  354.2	 7861.0	...
4927605	  703.5	  354.1	 7862.0	...
4927606	  703.2	  353.7	 7863.0	...
4927607	  702.5	  353.3	 7864.0	...
4927608	  701.8	  352.8	 7867.0	...
4927609	  702.0	  352.7	 7870.0	...
4927610	  702.1	  352.8	 7870.0	...
4927611	  702.0	  352.9	 7868.0	...
4927612	  702.0	  353.0	 7867.0	...
4927613	  702.1	  353.1	 7868.0	...
4927614	  702.5	  353.1	 7869.0	...
4927615	  703.0	  353.1	 7869.0	...
4927616	  703.2	  353.1	 7869.0	...
4927617	  703.3	  353.1	 7870.0	...
4927618	  703.3	  352.9	 7869.0	...
4927619	  703.2	  352.7	 7868.0	...
4927620	  703.2	  352.5	 7868.0	...
4927621	  703.3	  352.4	 7869.0	...
4927622	  703.0	  352.4	 7867.0	...
4927623	  702.8	  352.4	 7863.0	...
4927624	  702.6	  352.2	 7861.0	...
4927625	  702.3	  351.9	 7862.0	...
4927626	  702.1	  352.2	 7861.0	...
4927627	  702.1	  352.7	 7860.0	...
4927628	  702.5	  353.4	 7858.0	...
4927629	  703.2	  353.4	 7857.0	...
4927630	  703.6	  353.4	 7861.0	...
4927631	  704.0	  353.1	 7866.0	...
4927632	  703.8	  352.9	 7871.0	...
4927633	  703.6	  352.7	 7871.0	...
4927634	  703.4	  352.7	 7871.0	...
4927635	  703.3	  352.6	 7871.0	...
4927636	  703.2	  352.5	 7871.0	...
4927637	  703.1	  352.5	 7871.0	...
4927638	  702.7	  352.8	 7871.0	...
4927639	  702.2	  352.7	 7870.0	...
4927640	  702.1	  352.3	 7870.0	...
4927641	  702.5	  352.1	 7872.0	...
4927642	  703.0	  352.3	 7874.0	...
4927643	  703.0	  352.0	 7876.0	...
4927644	  702.9	  351.6	 7877.0	...
4927645	  702.8	  351.2	 7878.0	...
4927646	  702.8	  351.1	 7879.0	...
4927647	  702.9	  351.1	 7880.0	...
4927648	  702.6	  351.1	 7880.0	...
4927649	  702.4	  351.1	 7881.0	...
4927650	  702.2	  351.2	 7882.0	...
4927651	  702.6	  351.2	 7882.0	...
4927652	  702.9	  351.2	 7882.0	...
4927653	  703.1	  351.2	 7882.0	...
4927654	  703.1	  351.4	 7882.0	...
4927655	  702.6	  351.6	 7880.0	...
4927656	  702.3	  351.9	 7878.0	...
4927657	  702.2	  352.1	 7877.0	...
4927658	  702.4	  351.7	 7876.0	...
4927659	  702.6	  351.3	 7877.0	...
4927660	  702.6	  350.9	 7880.0	...
4927661	  702.5	  351.3	 7882.0	...
4927662	  702.2	  351.6	 7884.0	...
4927663	  701.7	  351.5	 7883.0	...
4927664	  701.5	  351.0	 7884.0	...
4927665	  701.2	  350.5	 7885.0	...
4927666	  701.3	  350.3	 7887.0	...
4927667	  701.3	  350.3	 7888.0	...
4927668	  701.5	  350.2	 7889.0	...
4927669	  701.8	  351.0	 7888.0	...
4927670	  701.6	  351.8	 7888.0	...
4927671	  701.3	  352.4	 7887.0	...
4927672	  700.9	  352.1	 7887.0	...
4927673	  700.9	  351.9	 7888.0	...
4927674	  701.1	  351.9	 7889.0	...
4927675	  701.1	  352.0	 7890.0	...
4927676	  701.2	  351.9	 7891.0	...
4927677	  701.7	  351.3	 7892.0	...
4927678	  702.3	  350.8	 7892.0	...
4927679	  702.9	  350.3	 7894.0	...
4927680	  703.1	  350.3	 7895.0	...
4927681	  702.6	  350.3	 7898.0	...
4927682	  702.0	  350.3	 7900.0	...
4927683	  701.8	  350.5	 7900.0	...
4927684	  702.1	  350.8	 7898.0	...
4927685	  702.4	  350.8	 7893.0	...
4927686	  702.3	  350.8	 7889.0	...
4927687	  702.1	  350.9	 7891.0	...
4927688	  701.9	  351.1	 7894.0	...
4927689	  702.0	  351.1	 7898.0	...
4927690	  702.3	  351.1	 7897.0	...
4927691	  702.6	  351.2	 7897.0	...
4927692	  702.7	  351.0	 7897.0	...
4927693	  702.8	  350.9	 7899.0	...
4927694	  702.9	  350.6	 7901.0	...
4927695	  703.0	  350.5	 7903.0	...
4927696	  703.2	  350.3	 7903.0	...
4927697	  703.3	  350.2	 7904.0	...
4927698	  703.4	  350.2	 7904.0	...
4927699	  703.3	  350.6	 7904.0	...
4927700	  703.5	  350.9	 7904.0	...
4927701	  703.7	  350.7	 7906.0	...
4927702	  703.7	  350.1	 7907.0	...
4927703	  703.5	  349.7	 7909.0	...
4927704	  703.3	  350.0	 7911.0	...
4927705	  703.3	  350.3	 7912.0	...
4927706	  703.3	  350.3	 7912.0	...
4927707	  703.4	  350.2	 7910.0	...
4927708	  703.8	  349.8	 7910.0	...
4927709	  704.3	  349.3	 7913.0	...
4927710	  704.7	  349.1	 7916.0	...
4927711	  704.9	  349.3	 7915.0	...
4927712	  704.8	  349.3	 7915.0	...
4927713	  704.6	  349.5	 7914.0	...
4927714	  704.3	  349.7	 7913.0	...
4927715	  704.0	  349.4	 7913.0	...
4927716	  703.9	  348.8	 7912.0	...
4927717	  703.6	  348.2	 7911.0	...
4927718	  703.3	  348.2	 7909.0	...
4927719	  703.1	  348.2	 7907.0	...
4927720	  703.2	  348.2	 7907.0	...
4927721	  703.5	  347.9	 7909.0	...
4927722	  703.5	  347.7	 7910.0	...
4927723	  703.4	  347.4	 7911.0	...
4927724	  703.2	  347.3	 7911.0	...
4927725	  703.1	  347.2	 7912.0	...
4927726	  703.0	  347.3	 7916.0	...
4927727	  702.9	  347.4	 7918.0	...
4927728	  702.8	  347.5	 7921.0	...
4927729	  702.9	  347.6	 7922.0	...
4927730	  703.1	  347.6	 7922.0	...
4927731	  702.7	  347.4	 7921.0	...
4927732	  702.2	  347.3	 7920.0	...
4927733	  702.1	  347.4	 7921.0	...
4927734	  702.6	  347.8	 7922.0	...
4927735	  702.7	  347.8	 7922.0	...
4927736	  702.5	  347.4	 7922.0	...
4927737	  702.6	  347.1	 7922.0	...
4927738	  703.0	  347.3	 7922.0	...
4927739	  703.4	  347.5	 7923.0	...
4927740	  703.3	  347.0	 7924.0	...
4927741	  703.2	  346.2	 7923.0	...
4927742	  703.3	  346.1	 7922.0	...
4927743	  703.4	  346.7	 7924.0	...
4927744	  703.6	  346.8	 7928.0	...
4927745	  703.6	  346.3	 7932.0	...
4927746	  703.5	  345.8	 7932.0	...
4927747	  703.3	  345.8	 7932.0	...
4927748	  703.1	  346.0	 7931.0	...
4927749	  703.0	  346.1	 7930.0	...
4927750	  703.0	  346.5	 7929.0	...
4927751	  702.9	  346.7	 7927.0	...
4927752	  703.3	  346.8	 7927.0	...
4927753	  703.8	  346.5	 7929.0	...
4927754	  704.1	  345.5	 7931.0	...
4927755	  703.9	  344.8	 7932.0	...
4927756	  704.0	  344.7	 7934.0	...
4927757	  704.2	  345.2	 7935.0	...
4927758	  703.8	  345.7	 7935.0	...
4927759	  703.1	  345.7	 7935.0	...
4927760	  702.5	  345.6	 7934.0	...
4927761	  702.6	  345.1	 7935.0	...
4927762	  703.0	  344.6	 7937.0	...
4927763	  703.4	  344.5	 7934.0	...
4927764	  703.5	  344.9	 7930.0	...
4927765	  703.3	  345.4	 7928.0	...
4927766	  702.9	  345.4	 7931.0	...
4927767	  702.9	  345.4	 7934.0	...
4927768	  702.7	  345.5	 7936.0	...
4927769	  702.5	  345.6	 7938.0	...
4927770	  702.4	  345.8	 7937.0	...
4927771	  702.5	  345.9	 7935.0	...
4927772	  702.6	  345.6	 7933.0	...
4927773	  702.7	  345.2	 7936.0	...
4927774	  702.8	  344.8	 7938.0	...
MSG	4927775 0000 _ Number On
4927775	  703.0	  344.8	 7938.0	...
4927776	  703.2	  344.5	 7936.0	...
4927777	  703.3	  344.2	 7933.0	...
4927778	  703.3	  343.9	 7931.0	...
4927779	  703.3	  343.9	 7936.0	...
4927780	  703.1	  343.9	 7942.0	...
4927781	  703.0	  343.9	 7947.0	...
4927782	  702.8	  343.5	 7948.0	...
4927783	  703.0	  342.9	 7948.0	...
4927784	  703.1	  342.5	 7947.0	...
4927785	  703.1	  342.9	 7943.0	...
4927786	  702.9	  343.3	 7940.0	...
4927787	  702.6	  343.7	 7938.0	...
4927788	  702.4	  343.7	 7938.0	...
4927789	  702.3	  343.7	 7938.0	...
4927790	  702.3	  343.4	 7938.0	...
4927791	  702.2	  343.0	 7938.0	...
4927792	  702.3	  343.0	 7938.0	...
4927793	  702.3	  343.2	 7938.0	...
4927794	  702.5	  343.6	 7939.0	...
4927795	  702.2	  343.8	 7939.0	...
4927796	  701.8	  343.5	 7939.0	...
4927797	  701.3	  343.2	 7939.0	...
4927798	  701.5	  342.9	 7939.0	...
4927799	  701.9	  343.0	 7939.0	...
4927800	  702.3	  342.9	 7939.0	...
4927801	  702.5	  342.5	 7939.0	...
4927802	  702.5	  342.2	 7940.0	...
4927803	  702.6	  342.0	 7942.0	...
4927804	  702.7	  342.3	 7944.0	...
4927805	  702.8	  342.6	 7946.0	...
4927806	  702.4	  343.0	 7946.0	...
4927807	  702.0	  343.1	 7946.0	...
4927808	  701.5	  343.2	 7945.0	...
4927809	  701.5	  342.8	 7944.0	...
4927810	  701.6	  342.1	 7947.0	...
4927811	  701.7	  341.4	 7951.0	...
4927812	  701.9	  341.5	 7955.0	...
4927813	  702.0	  341.9	 7954.0	...
4927814	  702.1	  342.2	 7953.0	...
4927815	  702.2	  342.3	 7954.0	...
4927816	  702.1	  342.2	 7955.0	...
4927817	  701.9	  342.2	 7954.0	...
4927818	  701.6	  342.2	 7952.0	...
4927819	  701.4	  342.1	 7952.0	...
4927820	  701.7	  342.1	 7955.0	...
4927821	  702.1	  342.1	 7955.0	...
4927822	  702.5	  342.1	 7951.0	...
4927823	  702.5	  342.1	 7948.0	...
4927824	  702.3	  342.0	 7948.0	...
4927825	  702.2	  341.7	 7952.0	...
4927826	  702.4	  341.5	 7955.0	...
4927827	  702.7	  341.2	 7958.0	...
4927828	  702.9	  341.1	 7956.0	...
4927829	  702.8	  341.0	 7953.0	...
4927830	  702.5	  341.2	 7952.0	...
4927831	  702.4	  341.5	 7954.0	...
4927832	  702.4	  341.7	 7957.0	...
4927833	  702.6	  341.9	 7958.0	...
4927834	  702.7	  341.9	 7957.0	...
4927835	  702.7	  341.8	 7955.0	...
4927836	  702.4	  341.6	 7952.0	...
4927837	  702.1	  341.3	 7951.0	...
4927838	  701.9	  341.3	 7952.0	...
4927839	  701.8	  341.4	 7953.0	...
4927840	  701.7	  341.4	 7955.0	...
4927841	  701.8	  341.2	 7957.0	...
4927842	  701.8	  341.0	 7959.0	...
4927843	  702.0	  341.0	 7959.0	...
4927844	  702.2	  341.3	 7959.0	...
4927845	  702.4	  341.4	 7959.0	...
4927846	  702.1	  341.6	 7959.0	...
4927847	  701.8	  341.7	 7962.0	...
4927848	  701.9	  341.7	 7964.0	...
4927849	  702.3	  341.7	 7966.0	...
4927850	  702.5	  341.7	 7965.0	...
4927851	  702.3	  341.7	 7964.0	...
4927852	  702.1	  341.6	 7965.0	...
4927853	  702.0	  341.6	 7962.0	...
4927854	  701.9	  341.6	 7960.0	...
4927855	  701.7	  341.2	 7959.0	...
4927856	  701.8	  340.8	 7961.0	...
4927857	  701.8	  340.4	 7963.0	...
4927858	  701.9	  340.4	 7963.0	...
4927859	  701.8	  340.5	 7964.0	...
4927860	  701.8	  340.8	 7964.0	...
4927861	  701.8	  341.0	 7963.0	...
4927862	  701.7	  340.8	 7965.0	...
4927863	  701.7	  340.4	 7967.0	...
4927864	  701.9	  340.8	 7968.0	...
4927865	  702.3	  341.7	 7968.0	...
4927866	  702.7	  341.9	 7967.0	...
4927867	  702.6	  341.3	 7967.0	...
4927868	  702.8	  340.6	 7967.0	...
4927869	  703.0	  340.5	 7967.0	...
4927870	  703.2	  340.5	 7969.0	...
4927871	  703.4	  340.4	 7971.0	...
4927872	  703.7	  340.3	 7972.0	...
4927873	  703.9	  340.2	 7972.0	...
4927874	  704.0	  340.2	 7971.0	...
4927875	  704.1	  340.4	 7971.0	...
4927876	  704.2	  340.5	 7970.0	...
4927877	  704.0	  340.7	 7968.0	...
4927878	  703.7	  340.7	 7967.0	...
4927879	  703.4	  340.5	 7966.0	...
4927880	  703.3	  340.2	 7966.0	...
4927881	  703.4	  340.0	 7967.0	...
4927882	  703.5	  340.2	 7969.0	...
4927883	  703.1	  340.5	 7970.0	...
4927884	  702.5	  340.6	 7971.0	...
4927885	  701.9	  340.8	 7970.0	...
4927886	  702.4	  340.6	 7970.0	...
4927887	  702.9	  340.3	 7971.0	...
4927888	  703.2	  339.8	 7972.0	...
4927889	  703.1	  339.5	 7971.0	...
4927890	  702.9	  339.4	 7970.0	...
4927891	  702.8	  339.4	 7969.0	...
4927892	  702.9	  339.5	 7970.0	...
4927893	  703.1	  339.8	 7971.0	...
4927894	  702.8	  339.9	 7969.0	...
4927895	  702.3	  340.0	 7968.0	...
4927896	  701.7	  340.2	 7966.0	...
4927897	  701.5	  340.5	 7967.0	...
4927898	  701.4	  340.7	 7967.0	...
4927899	  701.6	  340.7	 7967.0	...
4927900	  701.7	  340.8	 7965.0	...
4927901	  701.8	  341.0	 7969.0	...
4927902	  702.0	  341.1	 7973.0	...
4927903	  702.2	  341.0	 7975.0	...
4927904	  702.4	  341.0	 7973.0	...
4927905	  702.5	  341.0	 7971.0	...
4927906	  702.0	  341.1	 7970.0	...
4927907	  701.5	  341.2	 7969.0	...
4927908	  700.9	  340.8	 7969.0	...
4927909	  700.7	  340.4	 7970.0	...
4927910	  700.6	  340.6	 7971.0	...
4927911	  700.6	  341.2	 7974.0	...
4927912	  700.5	  341.7	 7975.0	...
4927913	  700.4	  341.5	 7976.0	...
4927914	  700.3	  341.4	 7976.0	...
4927915	  700.2	  341.3	 7976.0	...
4927916	  700.2	  341.2	 7976.0	...
4927917	  700.2	  341.1	 7977.0	...
4927918	  700.1	  340.9	 7977.0	...
4927919	  700.4	  340.6	 7980.0	...
4927920	  700.6	  339.9	 7981.0	...
4927921	  700.7	  339.5	 7982.0	...
4927922	  700.6	  339.7	 7981.0	...
4927923	  700.3	  340.3	 7981.0	...
4927924	  700.2	  341.2	 7982.0	...
4927925	  700.1	  341.5	 7982.0	...
4927926	  700.1	  341.7	 7981.0	...
4927927	  700.4	  341.6	 7981.0	...
4927928	  700.6	  341.2	 7980.0	...
4927929	  700.9	  341.1	 7980.0	...
4927930	  700.9	  341.0	 7979.0	...
4927931	  700.9	  341.0	 7979.0	...
4927932	  700.8	  340.9	 7978.0	...
4927933	  700.7	  340.9	 7978.0	...
4927934	  700.6	  340.8	 7977.0	...
4927935	  700.5	  340.6	 7977.0	...
4927936	  700.4	  340.4	 7978.0	...
4927937	  700.2	  340.3	 7978.0	...
4927938	  700.2	  341.0	 7977.0	...
4927939	  700.4	  341.8	 7976.0	...
4927940	  700.3	  342.9	 7975.0	...
4927941	  700.0	  343.1	 7972.0	...
4927942	  699.2	  342.8	 7968.0	...
4927943	  698.5	  342.3	 7970.0	...
4927944	  698.7	  341.7	 7975.0	...
4927945	  699.3	  341.6	 7981.0	...
4927946	  700.1	  341.5	 7982.0	...
4927947	  700.1	  341.0	 7982.0	...
4927948	  699.8	  340.6	 7982.0	...
4927949	  698.9	  340.9	 7980.0	...
4927950	  698.0	  341.6	 7978.0	...
4927951	  698.2	  342.2	 7978.0	...
4927952	  699.0	  342.1	 7978.0	...
4927953	  699.7	  342.0	 7978.0	...
4927954	  699.9	  341.9	 7978.0	...
4927955	  699.8	  341.8	 7980.0	...
4927956	  699.7	  341.7	 7982.0	...
4927957	  699.6	  341.7	 7984.0	...
4927958	  699.7	  341.6	 7985.0	...
4927959	  699.8	  341.5	 7984.0	...
4927960	  699.8	  341.5	 7982.0	...
4927961	  699.5	  341.7	 7981.0	...
4927962	  699.1	  341.6	 7981.0	...
4927963	  699.0	  341.5	 7982.0	...
4927964	  698.7	  341.5	 7984.0	...
4927965	  698.6	  341.7	 7984.0	...
4927966	  698.3	  341.8	 7985.0	...
4927967	  697.9	  341.6	 7985.0	...
4927968	  697.6	  341.3	 7986.0	...
4927969	  697.5	  341.2	 7986.0	...
4927970	  697.5	  341.1	 7987.0	...
4927971	  697.7	  340.8	 7987.0	...
4927972	  697.8	  340.5	 7984.0	...
4927973	  698.3	  341.1	 7981.0	...
4927974	  698.5	  341.9	 7976.0	...
4927975	  698.7	  342.6	 7974.0	...
4927976	  698.6	  342.5	 7973.0	...
4927977	  698.5	  342.3	 7973.0	...
4927978	  698.6	  341.7	 7974.0	...
4927979	  698.5	  341.0	 7978.0	...
4927980	  698.3	  341.1	 7981.0	...
4927981	  698.0	  341.6	 7983.0	...
4927982	  697.7	  342.1	 7982.0	...
4927983	  697.5	  341.6	 7981.0	...
4927984	  697.5	  340.9	 7981.0	...
4927985	  697.6	  340.5	 7981.0	...
4927986	  697.7	  340.7	 7981.0	...
4927987	  697.7	  341.0	 7980.0	...
4927988	  697.6	  341.2	 7979.0	...
4927989	  697.6	  341.2	 7978.0	...
4927990	  697.8	  341.3	 7980.0	...
4927991	  697.9	  341.7	 7982.0	...
4927992	  698.0	  342.2	 7984.0	...
4927993	  698.0	  342.7	 7985.0	...
4927994	  698.1	  342.7	 7986.0	...
4927995	  698.2	  342.6	 7986.0	...
4927996	  698.4	  342.7	 7986.0	...
4927997	  698.6	  342.8	 7984.0	...
4927998	  698.8	  342.8	 7982.0	...
4927999	  698.8	  342.8	 7982.0	...
4928000	  698.6	  342.8	 7983.0	...
4928001	  698.6	  342.8	 7985.0	...
4928002	  698.6	  342.8	 7986.0	...
4928003	  698.7	  342.4	 7986.0	...
4928004	  698.6	  342.0	 7986.0	...
4928005	  698.7	  341.8	 7985.0	...
4928006	  698.9	  342.2	 7983.0	...
4928007	  698.8	  342.6	 7980.0	...
4928008	  698.5	  342.9	 7980.0	...
4928009	  698.1	  343.0	 7980.0	...
4928010	  698.1	  343.0	 7982.0	...
4928011	  698.1	  343.1	 7982.0	...
4928012	  698.2	  343.1	 7982.0	...
4928013	  698.5	  343.3	 7977.0	...
4928014	  698.7	  343.4	 7972.0	...
4928015	  698.6	  343.2	 7968.0	...
4928016	  698.3	  343.1	 7969.0	...
4928017	  697.8	  343.0	 7973.0	...
4928018	  697.6	  343.1	 7976.0	...
4928019	  697.5	  343.0	 7979.0	...
4928020	  697.3	  342.9	 7979.0	...
4928021	  696.9	  342.8	 7978.0	...
4928022	  696.7	  342.8	 7978.0	...
4928023	  696.9	  342.8	 7975.0	...
4928024	  697.3	  342.8	 7971.0	...
4928025	  697.5	  342.2	 7971.0	...
4928026	  697.6	  341.6	 7975.0	...
4928027	  697.6	  341.2	 7976.0	...
4928028	  697.8	  341.5	 7974.0	...
4928029	  698.1	  342.1	 7972.0	...
4928030	  698.0	  342.4	 7971.0	...
4928031	  697.8	  342.7	 7971.0	...
4928032	  697.5	  342.8	 7973.0	...
4928033	  697.6	  342.6	 7975.0	...
4928034	  697.7	  342.5	 7977.0	...
4928035	  697.8	  342.2	 7978.0	...
4928036	  697.8	  342.1	 7982.0	...
4928037	  697.8	  341.9	 7985.0	...
4928038	  697.9	  342.2	 7984.0	...
4928039	  698.0	  342.5	 7980.0	...
4928040	  698.2	  343.0	 7977.0	...
4928041	  698.0	  343.0	 7978.0	...
4928042	  697.7	  343.1	 7979.0	...
4928043	  697.6	  343.8	 7976.0	...
4928044	  698.0	  344.5	 7972.0	...
4928045	  698.6	  345.0	 7970.0	...
4928046	  699.1	  344.8	 7972.0	...
4928047	  699.1	  344.3	 7973.0	...
4928048	  698.8	  343.8	 7973.0	...
4928049	  698.4	  343.3	 7971.0	...
4928050	  697.7	  343.1	 7969.0	...
4928051	  697.5	  343.0	 7969.0	...
4928052	  697.3	  343.1	 7972.0	...
4928053	  697.4	  343.6	 7974.0	...
4928054	  697.5	  344.1	 7974.0	...
4928055	  697.6	  344.6	 7972.0	...
4928056	  697.7	  344.4	 7970.0	...
4928057	  697.6	  344.0	 7968.0	...
4928058	  697.6	  343.6	 7968.0	...
4928059	  697.6	  343.4	 7968.0	...
4928060	  697.6	  343.4	 7967.0	...
4928061	  697.4	  343.5	 7967.0	...
4928062	  697.2	  343.8	 7967.0	...
4928063	  697.0	  343.9	 7967.0	...
4928064	  696.9	  344.0	 7968.0	...
4928065	  696.6	  344.0	 7969.0	...
4928066	  696.4	  344.0	 7972.0	...
4928067	  696.2	  343.6	 7978.0	...
4928068	  696.3	  343.1	 7982.0	...
4928069	  695.8	  343.1	 7985.0	...
4928070	  695.3	  343.6	 7985.0	...
4928071	  694.8	  344.1	 7984.0	...
4928072	  694.8	  344.3	 7983.0	...
4928073	  695.0	  344.8	 7982.0	...
4928074	  695.1	  345.2	 7980.0	...
4928075	  695.2	  345.6	 7978.0	...
4928076	  695.3	  345.7	 7977.0	...
4928077	  695.4	  345.7	 7978.0	...
4928078	  695.7	  345.6	 7979.0	...
4928079	  695.8	  344.9	 7980.0	...
4928080	  696.0	  344.4	 7982.0	...
4928081	  696.1	  344.2	 7984.0	...
4928082	  695.9	  344.6	 7983.0	...
4928083	  695.3	  344.8	 7982.0	...
4928084	  694.7	  345.0	 7978.0	...
4928085	  694.4	  345.2	 7976.0	...
4928086	  694.6	  345.2	 7974.0	...
MSG	4928087 0000 _ Number Off
4928087	  694.7	  345.2	 7974.0	...
4928088	  694.8	  345.3	 7975.0	...
4928089	  695.0	  345.4	 7977.0	...
4928090	  695.3	  345.5	 7980.0	...
4928091	  695.4	  345.6	 7981.0	...
4928092	  695.4	  345.6	 7980.0	...
4928093	  695.5	  345.4	 7978.0	...
4928094	  695.5	  345.2	 7977.0	...
4928095	  695.8	  344.5	 7977.0	...
4928096	  696.0	  344.0	 7982.0	...
4928097	  695.8	  343.8	 7987.0	...
4928098	  695.3	  344.1	 7992.0	...
4928099	  694.8	  344.5	 7991.0	...
4928100	  694.8	  344.5	 7990.0	...
4928101	  694.8	  344.7	 7989.0	...
4928102	  695.0	  344.7	 7985.0	...
4928103	  695.1	  344.4	 7981.0	...
4928104	  695.2	  344.0	 7978.0	...
4928105	  695.2	  343.7	 7979.0	...
4928106	  695.2	  343.9	 7980.0	...
4928107	  694.7	  344.1	 7980.0	...
4928108	  694.2	  344.4	 7980.0	...
4928109	  693.9	  344.5	 7981.0	...
4928110	  694.6	  344.1	 7982.0	...
4928111	  695.2	  343.8	 7981.0	...
4928112	  695.8	  343.5	 7979.0	...
4928113	  695.7	  343.5	 7981.0	...
4928114	  695.4	  343.5	 7986.0	...
4928115	  695.3	  343.9	 7990.0	...
4928116	  695.2	  344.3	 7991.0	...
4928117	  695.3	  344.4	 7991.0	...
4928118	  695.4	  343.8	 7992.0	...
4928119	  695.4	  343.2	 7992.0	...
4928120	  695.4	  342.9	 7993.0	...
4928121	  695.4	  342.9	 7993.0	...
4928122	  695.4	  342.9	 7995.0	...
4928123	  695.3	  343.0	 7996.0	...
4928124	  695.3	  343.4	 7995.0	...
4928125	  695.2	  343.9	 7993.0	...
4928126	  695.2	  343.8	 7991.0	...
4928127	  694.6	  343.3	 7988.0	...
4928128	  694.0	  342.9	 7986.0	...
4928129	  693.4	  343.0	 7983.0	...
4928130	  693.3	  342.8	 7983.0	...
4928131	  693.5	  342.5	 7982.0	...
4928132	  693.7	  342.1	 7983.0	...
4928133	  694.0	  342.1	 7984.0	...
4928134	  693.5	  342.4	 7984.0	...
4928135	  693.1	  342.7	 7983.0	...
4928136	  692.6	  342.6	 7982.0	...
4928137	  692.5	  342.3	 7982.0	...
4928138	  692.4	  342.0	 7981.0	...
4928139	  692.7	  342.1	 7979.0	...
4928140	  693.0	  342.2	 7977.0	...
4928141	  693.4	  342.4	 7976.0	...
4928142	  693.4	  342.6	 7976.0	...
4928143	  693.7	  342.8	 7979.0	...
4928144	  694.1	  342.9	 7982.0	...
4928145	  694.4	  342.9	 7985.0	...
4928146	  694.4	  342.8	 7986.0	...
4928147	  694.3	  342.4	 7987.0	...
4928148	  694.2	  342.1	 7988.0	...
4928149	  693.9	  341.8	 7986.0	...
4928150	  693.5	  341.8	 7985.0	...
4928151	  693.1	  341.9	 7984.0	...
4928152	  693.0	  341.8	 7982.0	...
4928153	  692.6	  341.8	 7979.0	...
4928154	  692.3	  341.9	 7975.0	...
4928155	  691.9	  342.0	 7975.0	...
4928156	  691.9	  342.1	 7975.0	...
4928157	  691.8	  342.0	 7974.0	...
4928158	  692.4	  341.9	 7974.0	...
4928159	  693.1	  342.0	 7976.0	...
4928160	  693.2	  342.2	 7977.0	...
4928161	  692.7	  342.3	 7977.0	...
4928162	  692.1	  342.4	 7979.0	...
4928163	  692.5	  342.3	 7983.0	...
4928164	  692.9	  341.8	 7988.0	...
4928165	  693.1	  341.2	 7988.0	...
4928166	  692.9	  341.0	 7985.0	...
4928167	  692.8	  341.4	 7981.0	...
4928168	  692.8	  341.8	 7979.0	...
4928169	  692.8	  341.8	 7978.0	...
4928170	  692.2	  341.7	 7979.0	...
4928171	  691.7	  341.6	 7981.0	...
4928172	  691.2	  341.5	 7981.0	...
4928173	  691.4	  341.4	 7981.0	...
4928174	  691.7	  341.4	 7981.0	...
4928175	  691.8	  341.6	 7981.0	...
4928176	  691.6	  341.8	 7982.0	...
4928177	  691.3	  341.9	 7983.0	...
4928178	  691.4	  341.7	 7985.0	...
4928179	  691.7	  341.7	 7986.0	...
4928180	  692.0	  341.9	 7986.0	...
4928181	  692.0	  341.7	 7988.0	...
4928182	  691.6	  341.3	 7990.0	...
4928183	  691.3	  340.8	 7992.0	...
4928184	  690.9	  340.9	 7992.0	...
4928185	  690.8	  340.9	 7991.0	...
4928186	  690.8	  340.9	 7991.0	...
4928187	  691.3	  341.2	 7991.0	...
4928188	  691.8	  341.5	 7991.0	...
4928189	  691.9	  341.8	 7991.0	...
4928190	  691.4	  341.8	 7992.0	...
4928191	  691.0	  341.8	 7992.0	...
4928192	  691.1	  341.6	 7990.0	...
4928193	  691.3	  341.5	 7988.0	...
4928194	  691.4	  341.4	 7985.0	...
4928195	  691.3	  341.9	 7984.0	...
4928196	  691.3	  342.4	 7986.0	...
4928197	  691.2	  342.8	 7990.0	...
4928198	  691.3	  342.7	 7995.0	...
4928199	  691.4	  342.5	 7997.0	...
4928200	  691.4	  342.3	 7999.0	...
4928201	  691.4	  342.1	 8000.0	...
4928202	  691.5	  341.9	 8000.0	...
4928203	  691.7	  341.9	 7998.0	...
4928204	  691.2	  342.0	 7996.0	...
4928205	  690.4	  342.0	 7996.0	...
4928206	  690.0	  341.6	 7999.0	...
4928207	  690.3	  341.4	 8000.0	...
4928208	  690.7	  341.5	 8001.0	...
4928209	  690.6	  341.5	 8001.0	...
4928210	  690.6	  341.5	 8001.0	...
4928211	  690.6	  341.5	 8000.0	...
4928212	  690.5	  341.5	 7996.0	...
4928213	  690.3	  341.5	 7993.0	...
4928214	  690.3	  341.6	 7990.0	...
4928215	  690.4	  341.5	 7989.0	...
4928216	  690.4	  341.2	 7995.0	...
4928217	  690.3	  341.0	 8001.0	...
4928218	  690.0	  341.0	 8005.0	...
4928219	  689.9	  341.0	 8003.0	...
4928220	  689.8	  341.0	 8001.0	...
4928221	  689.9	  340.8	 8001.0	...
4928222	  690.1	  341.1	 8000.0	...
4928223	  690.0	  341.7	 8000.0	...
4928224	  690.0	  342.2	 8000.0	...
4928225	  689.9	  342.4	 8000.0	...
4928226	  689.9	  341.4	 7999.0	...
4928227	  689.7	  340.5	 7999.0	...
4928228	  689.4	  340.2	 7998.0	...
4928229	  689.2	  340.8	 7998.0	...
4928230	  689.0	  341.4	 8000.0	...
4928231	  688.8	  341.1	 8002.0	...
4928232	  689.1	  340.7	 8004.0	...
4928233	  689.5	  340.4	 8003.0	...
4928234	  689.5	  340.4	 8003.0	...
4928235	  689.0	  340.3	 8004.0	...
4928236	  688.5	  340.2	 8004.0	...
4928237	  688.6	  340.0	 8004.0	...
4928238	  688.4	  340.0	 8003.0	...
4928239	  688.3	  340.0	 8001.0	...
4928240	  688.5	  340.8	 8000.0	...
4928241	  689.0	  341.5	 8000.0	...
4928242	  689.6	  341.9	 7999.0	...
4928243	  689.7	  341.4	 7998.0	...
4928244	  690.1	  340.9	 7996.0	...
4928245	  690.4	  340.6	 7995.0	...
4928246	  690.6	  340.4	 7995.0	...
4928247	  690.5	  340.2	 7995.0	...
4928248	  690.4	  340.4	 7996.0	...
4928249	  690.3	  340.7	 7998.0	...
4928250	  690.4	  341.0	 8001.0	...
4928251	  690.4	  341.0	 8003.0	...
4928252	  690.5	  341.0	 8005.0	...
4928253	  690.4	  341.1	 8005.0	...
4928254	  690.4	  341.2	 8004.0	...
4928255	  690.3	  340.7	 8004.0	...
4928256	  689.7	  340.3	 8004.0	...
4928257	  689.3	  340.5	 8003.0	...
4928258	  689.0	  341.2	 8003.0	...
4928259	  689.1	  341.7	 8003.0	...
4928260	  688.9	  341.6	 8003.0	...
4928261	  688.9	  341.4	 8004.0	...
4928262	  688.8	  341.2	 8003.0	...
4928263	  688.8	  341.0	 8003.0	...
4928264	  688.7	  340.8	 8004.0	...
4928265	  688.6	  340.7	 8005.0	...
4928266	  688.8	  340.6	 8008.0	...
4928267	  689.5	  340.6	 8008.0	...
4928268	  690.2	  340.6	 8009.0	...
4928269	  690.5	  340.1	 8009.0	...
4928270	  690.6	  339.6	 8014.0	...
4928271	  690.6	  339.3	 8019.0	...
4928272	  690.6	  339.5	 8022.0	...
4928273	  690.5	  339.8	 8022.0	...
4928274	  690.3	  340.0	 8016.0	...
4928275	  690.2	  340.1	 8011.0	...
4928276	  690.1	  340.1	 8006.0	...
4928277	  690.1	  339.9	 8008.0	...
4928278	  690.0	  339.5	 8011.0	...
4928279	  690.0	  339.2	 8013.0	...
4928280	  690.1	  339.3	 8011.0	...
4928281	  690.0	  339.3	 8009.0	...
4928282	  689.9	  339.3	 8008.0	...
4928283	  689.9	  339.6	 8008.0	...
4928284	  690.1	  340.2	 8008.0	...
4928285	  690.3	  340.7	 8009.0	...
4928286	  690.3	  340.7	 8008.0	...
4928287	  689.6	  340.8	 8008.0	...
4928288	  689.0	  340.8	 8007.0	...
4928289	  688.4	  340.9	 8008.0	...
4928290	  688.2	  340.3	 8009.0	...
4928291	  688.4	  339.8	 8009.0	...
4928292	  688.5	  339.0	 8009.0	...
4928293	  688.8	  338.9	 8009.0	...
4928294	  689.2	  338.8	 8009.0	...
4928295	  689.6	  338.9	 8009.0	...
4928296	  689.9	  338.9	 8011.0	...
4928297	  689.9	  338.8	 8012.0	...
4928298	  689.8	  339.0	 8013.0	...
4928299	  689.3	  339.5	 8014.0	...
4928300	  688.8	  340.0	 8015.0	...
MSG	4928301 0000 _ Number On
4928301	  688.1	  340.0	 8016.0	...
4928302	  688.1	  340.0	 8018.0	...
4928303	  688.0	  339.9	 8019.0	...
4928304	  688.0	  340.2	 8020.0	...
4928305	  688.2	  340.5	 8020.0	...
4928306	  688.6	  341.0	 8020.0	...
4928307	  688.9	  341.1	 8019.0	...
4928308	  689.0	  340.8	 8022.0	...
4928309	  689.3	  340.3	 8026.0	...
4928310	  689.5	  339.7	 8030.0	...
4928311	  689.8	  339.5	 8030.0	...
4928312	  689.8	  339.3	 8028.0	...
4928313	  689.6	  339.2	 8027.0	...
4928314	  689.4	  339.4	 8026.0	...
4928315	  689.2	  339.9	 8026.0	...
4928316	  689.2	  340.3	 8026.0	...
4928317	  689.5	  340.6	 8029.0	...
4928318	  689.7	  340.7	 8033.0	...
4928319	  689.8	  340.8	 8036.0	...
4928320	  689.9	  340.7	 8036.0	...
4928321	  689.6	  340.7	 8035.0	...
4928322	  689.2	  340.5	 8033.0	...
4928323	  688.8	  340.4	 8030.0	...
4928324	  689.2	  340.1	 8030.0	...
4928325	  689.7	  340.0	 8031.0	...
4928326	  690.1	  340.0	 8033.0	...
4928327	  689.9	  340.1	 8032.0	...
4928328	  689.2	  340.2	 8032.0	...
4928329	  688.6	  340.3	 8032.0	...
4928330	  688.3	  340.4	 8033.0	...
4928331	  688.4	  340.3	 8035.0	...
4928332	  688.5	  340.3	 8036.0	...
4928333	  688.5	  340.3	 8035.0	...
4928334	  688.6	  340.2	 8034.0	...
4928335	  688.5	  340.2	 8034.0	...
4928336	  688.4	  339.9	 8036.0	...
4928337	  688.2	  339.8	 8040.0	...
4928338	  688.3	  339.6	 8044.0	...
4928339	  688.6	  339.6	 8047.0	...
4928340	  688.8	  339.7	 8048.0	...
4928341	  688.9	  340.0	 8048.0	...
4928342	  689.0	  340.3	 8048.0	...
4928343	  689.0	  340.5	 8049.0	...
4928344	  689.1	  340.8	 8049.0	...
4928345	  689.1	  340.9	 8048.0	...
4928346	  689.1	  341.1	 8048.0	...
4928347	  689.1	  341.4	 8049.0	...
4928348	  689.3	  341.8	 8049.0	...
4928349	  689.4	  342.2	 8049.0	...
4928350	  689.6	  341.6	 8048.0	...
4928351	  689.6	  341.1	 8048.0	...
4928352	  689.4	  340.6	 8050.0	...
4928353	  689.4	  340.6	 8052.0	...
4928354	  689.3	  340.7	 8053.0	...
4928355	  689.1	  341.0	 8052.0	...
4928356	  688.8	  341.3	 8050.0	...
4928357	  688.4	  340.9	 8050.0	...
4928358	  688.3	  340.3	 8054.0	...
4928359	  688.3	  339.7	 8059.0	...
4928360	  688.3	  339.5	 8061.0	...
4928361	  688.3	  339.3	 8061.0	...
4928362	  688.3	  339.4	 8061.0	...
4928363	  688.4	  339.7	 8059.0	...
4928364	  688.3	  340.0	 8058.0	...
4928365	  688.1	  340.0	 8056.0	...
4928366	  688.0	  340.0	 8055.0	...
4928367	  688.3	  339.9	 8054.0	...
4928368	  688.5	  339.9	 8053.0	...
4928369	  688.7	  339.8	 8053.0	...
4928370	  688.8	  339.9	 8053.0	...
4928371	  688.7	  340.1	 8053.0	...
4928372	  688.5	  340.3	 8053.0	...
4928373	  688.4	  340.6	 8053.0	...
4928374	  688.5	  339.9	 8054.0	...
4928375	  688.3	  339.2	 8055.0	...
4928376	  688.2	  339.3	 8057.0	...
4928377	  688.3	  340.2	 8057.0	...
4928378	  688.4	  341.0	 8057.0	...
4928379	  688.4	  340.8	 8058.0	...
4928380	  688.4	  340.6	 8058.0	...
4928381	  688.5	  340.4	 8057.0	...
4928382	  688.6	  340.0	 8057.0	...
4928383	  688.9	  339.5	 8057.0	...
4928384	  689.1	  339.0	 8059.0	...
4928385	  689.0	  339.0	 8063.0	...
4928386	  688.8	  339.0	 8067.0	...
4928387	  688.6	  339.1	 8067.0	...
4928388	  688.7	  339.3	 8063.0	...
4928389	  688.5	  339.2	 8059.0	...
4928390	  688.2	  339.0	 8057.0	...
4928391	  687.9	  338.6	 8057.0	...
4928392	  688.4	  338.4	 8057.0	...
4928393	  688.9	  338.2	 8058.0	...
4928394	  689.4	  338.0	 8059.0	...
4928395	  689.5	  338.0	 8060.0	...
4928396	  689.4	  337.9	 8062.0	...
4928397	  689.3	  337.9	 8062.0	...
4928398	  688.4	  338.0	 8062.0	...
4928399	  687.7	  338.0	 8062.0	...
4928400	  687.0	  338.1	 8061.0	...
4928401	  686.9	  337.9	 8061.0	...
4928402	  686.8	  337.8	 8061.0	...
4928403	  686.8	  337.9	 8061.0	...
4928404	  687.5	  337.9	 8062.0	...
4928405	  688.3	  337.9	 8062.0	...
4928406	  689.1	  337.8	 8063.0	...
4928407	  689.1	  337.8	 8067.0	...
4928408	  688.6	  337.9	 8072.0	...
4928409	  688.1	  337.9	 8077.0	...
4928410	  687.5	  337.9	 8076.0	...
4928411	  687.4	  337.9	 8076.0	...
4928412	  687.4	  338.0	 8076.0	...
4928413	  687.6	  338.0	 8078.0	...
4928414	  687.8	  337.9	 8079.0	...
4928415	  687.7	  337.8	 8080.0	...
4928416	  687.7	  337.8	 8080.0	...
4928417	  687.8	  337.8	 8080.0	...
4928418	  688.0	  337.8	 8080.0	...
4928419	  688.3	  337.8	 8081.0	...
4928420	  688.6	  337.7	 8081.0	...
4928421	  688.7	  337.4	 8082.0	...
4928422	  688.6	  337.0	 8084.0	...
4928423	  688.5	  336.6	 8087.0	...
4928424	  688.4	  336.3	 8089.0	...
4928425	  688.4	  336.2	 8088.0	...
4928426	  688.4	  336.1	 8086.0	...
4928427	  688.4	  336.6	 8085.0	...
4928428	  688.4	  337.1	 8085.0	...
4928429	  688.2	  337.8	 8086.0	...
4928430	  687.8	  337.9	 8085.0	...
4928431	  687.4	  338.1	 8086.0	...
4928432	  687.2	  338.0	 8087.0	...
4928433	  687.5	  337.4	 8088.0	...
4928434	  687.8	  336.9	 8088.0	...
4928435	  688.2	  336.4	 8089.0	...
4928436	  688.2	  336.5	 8090.0	...
4928437	  687.9	  336.5	 8089.0	...
4928438	  687.5	  336.6	 8088.0	...
4928439	  687.2	  336.9	 8087.0	...
4928440	  687.3	  337.3	 8088.0	...
4928441	  687.4	  337.6	 8088.0	...
4928442	  687.1	  337.7	 8086.0	...
4928443	  686.9	  337.7	 8085.0	...
4928444	  686.7	  337.7	 8083.0	...
4928445	  687.0	  337.6	 8085.0	...
4928446	  687.5	  337.5	 8085.0	...
4928447	  687.8	  337.1	 8085.0	...
4928448	  688.5	  336.6	 8084.0	...
4928449	  688.8	  336.2	 8083.0	...
4928450	  689.3	  336.2	 8081.0	...
4928451	  689.4	  336.4	 8081.0	...
4928452	  689.3	  336.5	 8082.0	...
4928453	  689.1	  336.5	 8085.0	...
4928454	  689.0	  336.5	 8088.0	...
4928455	  689.2	  336.3	 8090.0	...
4928456	  689.0	  336.2	 8090.0	...
4928457	  688.5	  336.3	 8091.0	...
4928458	  687.9	  336.6	 8091.0	...
4928459	  687.6	  336.9	 8091.0	...
4928460	  687.3	  337.1	 8090.0	...
4928461	  687.3	  337.2	 8091.0	...
4928462	  687.3	  336.9	 8093.0	...
4928463	  687.2	  336.6	 8095.0	...
4928464	  686.9	  336.2	 8094.0	...
4928465	  686.7	  336.4	 8094.0	...
4928466	  686.6	  336.6	 8095.0	...
4928467	  687.1	  336.8	 8095.0	...
4928468	  687.4	  336.9	 8096.0	...
4928469	  687.8	  336.9	 8097.0	...
4928470	  687.7	  337.0	 8099.0	...
4928471	  687.7	  336.8	 8101.0	...
4928472	  687.5	  336.6	 8103.0	...
4928473	  687.4	  336.5	 8104.0	...
4928474	  687.4	  336.8	 8103.0	...
4928475	  687.2	  336.9	 8102.0	...
4928476	  686.9	  336.9	 8101.0	...
4928477	  686.7	  336.8	 8101.0	...
4928478	  686.8	  336.5	 8100.0	...
4928479	  686.9	  336.2	 8100.0	...
4928480	  686.8	  336.3	 8097.0	...
4928481	  686.7	  336.8	 8095.0	...
4928482	  686.6	  337.2	 8098.0	...
4928483	  686.5	  336.7	 8103.0	...
4928484	  686.9	  336.0	 8106.0	...
4928485	  687.4	  335.4	 8105.0	...
4928486	  688.0	  335.2	 8104.0	...
4928487	  687.4	  335.2	 8106.0	...
4928488	  686.9	  335.2	 8108.0	...
4928489	  686.4	  335.3	 8109.0	...
4928490	  686.7	  335.2	 8109.0	...
4928491	  687.0	  335.1	 8107.0	...
4928492	  687.2	  335.0	 8106.0	...
4928493	  686.9	  335.0	 8105.0	...
4928494	  686.6	  335.1	 8107.0	...
4928495	  686.3	  335.2	 8108.0	...
4928496	  686.5	  335.3	 8108.0	...
4928497	  686.9	  335.4	 8108.0	...
4928498	  687.1	  335.5	 8109.0	...
4928499	  687.0	  335.5	 8109.0	...
4928500	  686.6	  335.6	 8109.0	...
4928501	  686.3	  335.7	 8108.0	...
4928502	  686.0	  335.9	 8109.0	...
4928503	  685.9	  335.9	 8108.0	...
4928504	  685.8	  335.7	 8108.0	...
4928505	  685.7	  335.4	 8109.0	...
4928506	  685.7	  335.2	 8110.0	...
4928507	  685.5	  335.0	 8112.0	...
4928508	  685.5	  334.9	 8112.0	...
4928509	  685.4	  334.8	 8113.0	...
4928510	  685.4	  334.9	 8111.0	...
4928511	  685.3	  335.1	 8110.0	...
4928512	  685.1	  335.3	 8108.0	...
4928513	  684.6	  335.6	 8108.0	...
4928514	  684.3	  335.7	 8110.0	...
4928515	  684.0	  335.5	 8113.0	...
4928516	  683.8	  335.2	 8117.0	...
4928517	  683.7	  334.9	 8119.0	...
4928518	  683.5	  334.7	 8120.0	...
4928519	  683.4	  334.4	 8121.0	...
4928520	  683.2	  334.2	 8121.0	...
4928521	  683.1	  334.4	 8121.0	...
4928522	  683.1	  335.0	 8122.0	...
4928523	  683.4	  335.7	 8119.0	...
4928524	  683.8	  335.9	 8116.0	...
4928525	  684.0	  334.9	 8116.0	...
4928526	  684.0	  334.0	 8118.0	...
4928527	  684.0	  334.0	 8119.0	...
4928528	  684.1	  334.9	 8115.0	...
4928529	  684.3	  335.7	 8112.0	...
4928530	  684.4	  335.6	 8113.0	...
4928531	  684.4	  335.3	 8115.0	...
4928532	  684.3	  335.0	 8117.0	...
4928533	  684.3	  334.9	 8117.0	...
4928534	  684.3	  335.1	 8117.0	...
4928535	  684.4	  335.1	 8116.0	...
4928536	  684.3	  335.2	 8115.0	...
4928537	  684.0	  335.4	 8116.0	...
4928538	  683.8	  335.4	 8117.0	...
4928539	  683.8	  335.4	 8118.0	...
4928540	  683.9	  335.3	 8119.0	...
4928541	  684.1	  335.2	 8119.0	...
4928542	  684.1	  335.2	 8119.0	...
4928543	  684.0	  335.3	 8118.0	...
4928544	  683.8	  335.7	 8117.0	...
4928545	  683.6	  336.1	 8116.0	...
4928546	  683.4	  336.3	 8117.0	...
4928547	  683.4	  336.3	 8117.0	...
4928548	  683.5	  336.4	 8116.0	...
4928549	  683.6	  336.3	 8116.0	...
4928550	  683.7	  336.1	 8116.0	...
4928551	  684.0	  335.8	 8115.0	...
4928552	  684.1	  335.4	 8115.0	...
4928553	  684.3	  335.1	 8116.0	...
4928554	  684.3	  334.9	 8118.0	...
4928555	  684.5	  334.7	 8120.0	...
4928556	  684.7	  334.6	 8123.0	...
4928557	  684.8	  334.9	 8126.0	...
4928558	  684.5	  335.5	 8128.0	...
4928559	  684.1	  336.1	 8128.0	...
4928560	  684.2	  336.2	 8129.0	...
4928561	  684.7	  336.1	 8130.0	...
4928562	  684.7	  336.0	 8129.0	...
4928563	  684.3	  336.1	 8128.0	...
4928564	  683.8	  336.1	 8127.0	...
4928565	  683.7	  336.0	 8126.0	...
4928566	  683.8	  335.9	 8126.0	...
4928567	  683.9	  335.5	 8126.0	...
4928568	  684.0	  335.2	 8131.0	...
4928569	  683.9	  334.9	 8137.0	...
4928570	  683.9	  335.2	 8137.0	...
4928571	  683.9	  335.5	 8132.0	...
4928572	  683.9	  336.0	 8129.0	...
4928573	  683.8	  336.1	 8131.0	...
4928574	  683.9	  336.4	 8133.0	...
4928575	  683.8	  336.8	 8134.0	...
4928576	  683.7	  337.3	 8134.0	...
4928577	  683.2	  336.7	 8135.0	...
4928578	  682.8	  336.0	 8137.0	...
4928579	  682.4	  335.3	 8138.0	...
4928580	  682.5	  335.4	 8139.0	...
4928581	  682.9	  335.5	 8137.0	...
4928582	  683.3	  335.6	 8135.0	...
4928583	  683.8	  335.6	 8134.0	...
4928584	  683.9	  335.5	 8133.0	...
4928585	  684.1	  335.3	 8133.0	...
4928586	  684.1	  335.2	 8134.0	...
4928587	  684.1	  335.3	 8134.0	...
4928588	  684.1	  335.6	 8132.0	...
4928589	  684.2	  335.9	 8129.0	...
4928590	  684.2	  336.0	 8132.0	...
4928591	  684.2	  336.0	 8138.0	...
4928592	  684.3	  336.1	 8143.0	...
4928593	  684.3	  335.8	 8141.0	...
4928594	  684.1	  335.4	 8138.0	...
4928595	  683.8	  335.0	 8135.0	...
4928596	  683.7	  335.6	 8134.0	...
4928597	  684.0	  336.1	 8133.0	...
4928598	  684.3	  336.6	 8132.0	...
4928599	  684.5	  336.4	 8132.0	...
4928600	  684.7	  336.3	 8132.0	...
4928601	  684.8	  336.3	 8135.0	...
4928602	  684.9	  336.4	 8138.0	...
4928603	  684.4	  336.4	 8139.0	...
MSG	4928604 0000 _ Number Off
4928604	  683.9	  336.4	 8138.0	...
4928605	  683.6	  336.3	 8136.0	...
4928606	  683.9	  336.2	 8137.0	...
4928607	  684.3	  336.2	 8138.0	...
4928608	  684.7	  336.4	 8137.0	...
4928609	  684.7	  336.6	 8135.0	...
4928610	  684.1	  336.7	 8133.0	...
4928611	  683.5	  336.8	 8134.0	...
4928612	  683.1	  336.9	 8135.0	...
4928613	  683.0	  336.7	 8137.0	...
4928614	  683.4	  336.6	 8138.0	...
4928615	  684.1	  336.3	 8139.0	...
4928616	  684.8	  336.3	 8140.0	...
4928617	  684.7	  336.3	 8140.0	...
4928618	  684.2	  336.4	 8140.0	...
4928619	  683.7	  336.6	 8139.0	...
4928620	  683.6	  336.5	 8139.0	...
4928621	  683.5	  336.5	 8139.0	...
4928622	  683.3	  336.5	 8138.0	...
4928623	  683.2	  336.6	 8138.0	...
4928624	  683.2	  336.8	 8138.0	...
4928625	  683.1	  336.9	 8139.0	...
4928626	  683.4	  336.9	 8138.0	...
4928627	  683.7	  336.7	 8137.0	...
4928628	  683.9	  336.5	 8137.0	...
4928629	  683.7	  336.4	 8136.0	...
4928630	  683.6	  336.5	 8134.0	...
4928631	  683.0	  336.7	 8132.0	...
4928632	  682.4	  336.9	 8133.0	...
4928633	  682.1	  336.9	 8137.0	...
4928634	  682.8	  336.8	 8139.0	...
4928635	  683.5	  336.8	 8138.0	...
4928636	  684.0	  336.9	 8137.0	...
4928637	  684.0	  337.0	 8136.0	...
4928638	  683.5	  337.1	 8136.0	...
4928639	  682.9	  337.3	 8135.0	...
4928640	  682.4	  337.5	 8138.0	...
4928641	  682.4	  337.5	 8141.0	...
4928642	  682.7	  337.6	 8145.0	...
4928643	  683.0	  337.6	 8145.0	...
4928644	  683.2	  337.4	 8145.0	...
4928645	  683.2	  337.1	 8147.0	...
4928646	  683.4	  336.7	 8149.0	...
4928647	  683.5	  336.6	 8150.0	...
4928648	  683.6	  336.7	 8150.0	...
4928649	  683.5	  337.0	 8149.0	...
4928650	  683.6	  337.5	 8146.0	...
4928651	  683.5	  337.8	 8143.0	...
4928652	  683.4	  337.9	 8140.0	...
4928653	  683.3	  338.0	 8140.0	...
4928654	  682.9	  338.4	 8139.0	...
4928655	  682.6	  338.6	 8139.0	...
4928656	  682.1	  338.5	 8138.0	...
4928657	  681.8	  338.4	 8137.0	...
4928658	  681.5	  338.5	 8136.0	...
4928659	  681.6	  338.7	 8136.0	...
4928660	  681.8	  338.8	 8136.0	...
4928661	  682.0	  338.7	 8136.0	...
4928662	  681.8	  338.5	 8136.0	...
4928663	  681.7	  338.4	 8135.0	...
4928664	  681.5	  338.2	 8135.0	...
4928665	  681.3	  338.0	 8135.0	...
4928666	  681.0	  337.8	 8136.0	...
4928667	  680.7	  337.8	 8137.0	...
4928668	  680.5	  337.8	 8136.0	...
4928669	  680.6	  337.8	 8135.0	...
4928670	  680.7	  337.9	 8135.0	...
4928671	  680.8	  338.3	 8135.0	...
4928672	  681.1	  338.5	 8134.0	...
4928673	  681.3	  338.5	 8133.0	...
4928674	  681.3	  338.3	 8132.0	...
4928675	  681.2	  338.1	 8134.0	...
4928676	  681.1	  338.1	 8136.0	...
4928677	  681.0	  338.0	 8136.0	...
4928678	  680.8	  337.8	 8136.0	...
4928679	  680.7	  337.7	 8136.0	...
4928680	  680.7	  337.6	 8137.0	...
4928681	  680.6	  337.7	 8137.0	...
4928682	  680.5	  337.7	 8137.0	...
4928683	  680.6	  337.6	 8135.0	...
4928684	  680.1	  337.6	 8134.0	...
4928685	  679.7	  337.9	 8133.0	...
4928686	  679.6	  338.3	 8130.0	...
4928687	  680.0	  338.6	 8127.0	...
4928688	  680.4	  338.6	 8123.0	...
4928689	  680.6	  338.4	 8123.0	...
4928690	  680.6	  338.2	 8123.0	...
4928691	  680.6	  338.3	 8124.0	...
4928692	  680.3	  338.5	 8125.0	...
4928693	  679.9	  338.3	 8128.0	...
4928694	  679.6	  337.9	 8132.0	...
4928695	  679.6	  337.4	 8135.0	...
4928696	  679.7	  337.5	 8136.0	...
4928697	  679.7	  337.6	 8134.0	...
4928698	  679.7	  337.7	 8131.0	...
4928699	  680.0	  337.9	 8127.0	...
4928700	  680.3	  338.0	 8126.0	...
4928701	  680.5	  337.8	 8127.0	...
4928702	  680.7	  337.5	 8129.0	...
4928703	  680.8	  337.2	 8131.0	...
4928704	  680.6	  337.3	 8128.0	...
4928705	  680.2	  337.5	 8123.0	...
4928706	  679.9	  337.8	 8119.0	...
4928707	  679.5	  338.0	 8117.0	...
4928708	  679.2	  338.0	 8116.0	...
4928709	  678.7	  338.0	 8117.0	...
4928710	  678.4	  338.0	 8123.0	...
4928711	  678.3	  338.0	 8129.0	...
4928712	  678.8	  337.9	 8129.0	...
4928713	  679.2	  337.8	 8126.0	...
4928714	  679.5	  338.0	 8123.0	...
4928715	  679.6	  338.2	 8123.0	...
4928716	  679.5	  338.4	 8123.0	...
4928717	  679.3	  338.4	 8122.0	...
4928718	  679.0	  337.7	 8122.0	...
4928719	  678.8	  337.1	 8121.0	...
4928720	  678.7	  336.4	 8123.0	...
4928721	  678.6	  336.6	 8125.0	...
4928722	  678.4	  336.7	 8127.0	...
4928723	  678.2	  336.8	 8128.0	...
4928724	  678.1	  336.8	 8130.0	...
4928725	  678.4	  336.8	 8132.0	...
4928726	  678.8	  336.7	 8133.0	...
4928727	  678.9	  336.5	 8131.0	...
4928728	  678.9	  336.4	 8128.0	...
4928729	  678.8	  336.5	 8125.0	...
4928730	  678.6	  336.7	 8123.0	...
4928731	  678.5	  336.8	 8122.0	...
4928732	  678.6	  336.8	 8122.0	...
4928733	  678.9	  336.8	 8123.0	...
4928734	  679.4	  336.8	 8123.0	...
4928735	  679.8	  336.8	 8123.0	...
4928736	  680.1	  336.8	 8123.0	...
4928737	  680.5	  337.0	 8124.0	...
4928738	  680.6	  337.1	 8126.0	...
4928739	  680.5	  337.3	 8128.0	...
4928740	  680.2	  337.0	 8129.0	...
4928741	  680.0	  336.7	 8130.0	...
4928742	  679.9	  336.7	 8131.0	...
4928743	  679.9	  337.0	 8128.0	...
4928744	  680.0	  337.3	 8123.0	...
4928745	  679.9	  336.9	 8119.0	...
4928746	  679.3	  336.5	 8120.0	...
4928747	  678.6	  336.2	 8121.0	...
4928748	  678.4	  336.1	 8122.0	...
4928749	  678.9	  336.0	 8122.0	...
4928750	  679.4	  336.3	 8124.0	...
4928751	  679.5	  336.7	 8127.0	...
4928752	  679.7	  337.1	 8129.0	...
4928753	  679.6	  337.1	 8126.0	...
4928754	  679.6	  337.2	 8123.0	...
4928755	  679.5	  336.6	 8122.0	...
4928756	  679.5	  336.1	 8124.0	...
4928757	  679.0	  335.9	 8122.0	...
4928758	  678.6	  336.3	 8118.0	...
4928759	  678.1	  336.7	 8116.0	...
4928760	  678.1	  336.6	 8118.0	...
4928761	  678.1	  336.6	 8120.0	...
4928762	  678.2	  337.0	 8121.0	...
4928763	  678.5	  337.4	 8120.0	...
4928764	  678.7	  337.3	 8120.0	...
4928765	  678.8	  336.6	 8122.0	...
4928766	  678.5	  335.9	 8124.0	...
4928767	  678.2	  336.2	 8125.0	...
4928768	  678.0	  336.5	 8124.0	...
4928769	  678.1	  336.7	 8124.0	...
4928770	  677.6	  336.9	 8119.0	...
4928771	  676.9	  337.3	 8114.0	...
4928772	  676.4	  337.7	 8109.0	...
4928773	  676.9	  338.2	 8110.0	...
4928774	  677.3	  338.4	 8111.0	...
4928775	  677.5	  338.7	 8110.0	...
4928776	  677.6	  338.8	 8109.0	...
4928777	  677.1	  339.0	 8111.0	...
4928778	  676.6	  339.0	 8114.0	...
4928779	  676.5	  338.8	 8116.0	...
4928780	  677.0	  338.4	 8115.0	...
4928781	  677.3	  337.9	 8113.0	...
4928782	  677.2	  338.2	 8111.0	...
4928783	  677.3	  338.5	 8112.0	...
4928784	  677.6	  338.8	 8114.0	...
4928785	  678.0	  338.6	 8117.0	...
4928786	  678.4	  338.6	 8119.0	...
4928787	  678.6	  338.8	 8121.0	...
4928788	  678.6	  338.9	 8121.0	...
4928789	  678.4	  338.9	 8121.0	...
4928790	  678.3	  338.9	 8120.0	...
4928791	  678.1	  338.9	 8119.0	...
4928792	  678.2	  339.0	 8118.0	...
4928793	  678.3	  339.1	 8118.0	...
4928794	  678.4	  339.1	 8116.0	...
4928795	  678.5	  339.4	 8114.0	...
4928796	  678.5	  339.7	 8112.0	...
4928797	  678.5	  339.7	 8110.0	...
4928798	  678.6	  339.3	 8110.0	...
4928799	  678.6	  339.0	 8111.0	...
4928800	  678.6	  339.1	 8114.0	...
4928801	  678.4	  339.1	 8117.0	...
4928802	  678.3	  339.0	 8117.0	...
4928803	  678.2	  338.7	 8118.0	...
4928804	  678.3	  338.6	 8120.0	...
MSG	4928805 0000 _ Number On
4928805	  677.8	  339.2	 8121.0	...
4928806	  677.4	  339.9	 8123.0	...
4928807	  677.0	  340.6	 8123.0	...
4928808	  677.1	  340.4	 8122.0	...
4928809	  677.4	  340.3	 8121.0	...
4928810	  677.6	  340.3	 8120.0	...
4928811	  677.7	  340.0	 8120.0	...
4928812	  677.5	  339.7	 8120.0	...
4928813	  677.4	  339.4	 8120.0	...
4928814	  677.4	  339.4	 8115.0	...
4928815	  677.1	  339.5	 8110.0	...
4928816	  676.8	  339.5	 8105.0	...
4928817	  676.6	  339.8	 8107.0	...
4928818	  676.8	  340.1	 8108.0	...
4928819	  677.0	  340.6	 8108.0	...
4928820	  677.0	  340.9	 8108.0	...
4928821	  677.0	  341.1	 8108.0	...
4928822	  676.9	  340.8	 8108.0	...
4928823	  676.8	  340.5	 8108.0	...
4928824	  676.8	  340.4	 8109.0	...
4928825	  676.8	  340.3	 8111.0	...
4928826	  676.8	  340.5	 8109.0	...
4928827	  676.8	  340.7	 8105.0	...
4928828	  676.8	  340.9	 8101.0	...
4928829	  676.9	  341.1	 8102.0	...
4928830	  677.1	  341.3	 8102.0	...
4928831	  677.3	  341.6	 8103.0	...
4928832	  677.4	  341.7	 8103.0	...
4928833	  677.4	  341.9	 8102.0	...
4928834	  677.6	  341.9	 8101.0	...
4928835	  678.2	  342.0	 8100.0	...
4928836	  678.7	  341.9	 8100.0	...
4928837	  678.8	  341.9	 8103.0	...
4928838	  678.6	  341.8	 8106.0	...
4928839	  678.3	  341.3	 8108.0	...
4928840	  678.2	  340.9	 8107.0	...
4928841	  678.0	  340.5	 8106.0	...
4928842	  678.1	  340.5	 8105.0	...
4928843	  678.2	  340.3	 8104.0	...
4928844	  678.5	  340.0	 8103.0	...
4928845	  678.6	  339.6	 8102.0	...
4928846	  678.7	  339.3	 8104.0	...
4928847	  678.7	  339.4	 8107.0	...
4928848	  678.7	  340.1	 8109.0	...
4928849	  678.7	  340.7	 8107.0	...
4928850	  678.7	  341.1	 8106.0	...
4928851	  678.7	  341.1	 8102.0	...
4928852	  678.7	  341.2	 8097.0	...
4928853	  678.2	  341.3	 8094.0	...
4928854	  677.8	  341.2	 8097.0	...
4928855	  677.3	  341.1	 8096.0	...
4928856	  676.9	  340.8	 8092.0	...
4928857	  676.7	  340.8	 8089.0	...
4928858	  676.5	  340.8	 8085.0	...
4928859	  676.5	  340.8	 8081.0	...
4928860	  676.4	  340.7	 8078.0	...
4928861	  676.1	  340.6	 8078.0	...
4928862	  675.7	  340.6	 8073.0	...
4928863	  675.4	  340.7	 8067.0	...
EFIX R   4926250	4928863	2614	  695.5	  356.9	   7876
SSACC R  4928864
4928864	  675.4	  341.7	 8061.0	...
4928865	  674.9	  343.3	 8053.0	...
4928866	  674.4	  344.9	 8046.0	...
4928867	  673.3	  346.0	 8039.0	...
4928868	  672.9	  346.5	 8036.0	...
4928869	  672.5	  347.2	 8027.0	...
4928870	  672.5	  347.3	 8018.0	...
4928871	  674.1	  334.7	 8036.0	...
4928872	  675.6	  321.6	 8059.0	...
4928873	  679.2	  308.4	 8090.0	...
4928874	  681.2	  307.8	 8098.0	...
4928875	  682.0	  309.8	 8093.0	...
4928876	  679.8	  317.7	 8061.0	...
4928877	  677.4	  331.9	 8012.0	...
4928878	  677.5	  353.3	 7946.0	...
4928879	  678.8	  376.5	 7869.0	...
4928880	  681.7	  404.0	 7773.0	...
4928881	  682.1	  432.1	 7670.0	...
4928882	  682.6	  464.8	 7554.0	...
4928883	  683.0	  498.5	 7435.0	...
4928884	  685.0	  537.7	 7294.0	...
4928885	  688.5	  578.0	 7145.0	...
4928886	  692.3	  622.5	 6981.0	...
4928887	  697.3	  669.8	 6820.0	...
4928888	  700.8	  720.5	 6645.0	...
4928889	  701.9	  773.5	 6464.0	...
4928890	  702.7	  828.1	 6273.0	...
4928891	  703.7	  885.7	 6086.0	...
4928892	  706.1	  946.8	 5893.0	...
4928893	  708.3	 1009.2	 5699.0	...
4928894	  710.8	 1074.0	 5496.0	...
4928895	  712.8	 1141.2	 5282.0	...
4928896	  714.6	 1210.4	 5068.0	...
4928897	  716.4	 1281.3	 4854.0	...
4928898	  718.5	 1351.6	 4646.0	...
4928899	  720.3	 1423.6	 4443.0	...
4928900	  722.2	 1496.6	 4237.0	...
4928901	  724.7	 1571.9	 4031.0	...
4928902	  726.9	 1646.7	 3822.0	...
4928903	  712.8	 1730.8	 3595.0	...
4928904	  697.5	 1814.5	 3380.0	...
4928905	  684.9	 1901.3	 3163.0	...
4928906	  692.4	 1985.1	 2970.0	...
4928907	  704.4	 2070.9	 2777.0	...
4928908	  714.5	 2149.9	 2606.0	...
4928909	  719.5	 2212.3	 2445.0	...
4928910	  722.6	 2258.8	 2287.0	...
4928911	  726.6	 2294.4	 2119.0	...
4928912	  731.0	 2315.5	 2007.0	...
4928913	  732.8	 2325.2	 1946.0	...
4928914	  732.8	 2325.2	 1946.0	...
SBLINK R 4928915
4928915	   .	   .	    0.0	...
4928916	   .	   .	    0.0	...
4928917	   .	   .	    0.0	...
4928918	   .	   .	    0.0	...
4928919	   .	   .	    0.0	...
4928920	   .	   .	    0.0	...
4928921	   .	   .	    0.0	...
4928922	   .	   .	    0.0	...
4928923	   .	   .	    0.0	...
4928924	   .	   .	    0.0	...
4928925	   .	   .	    0.0	...
4928926	   .	   .	    0.0	...
4928927	   .	   .	    0.0	...
4928928	   .	   .	    0.0	...
4928929	   .	   .	    0.0	...
4928930	   .	   .	    0.0	...
4928931	   .	   .	    0.0	...
4928932	   .	   .	    0.0	...
4928933	   .	   .	    0.0	...
4928934	   .	   .	    0.0	...
4928935	   .	   .	    0.0	...
4928936	   .	   .	    0.0	...
4928937	   .	   .	    0.0	...
4928938	   .	   .	    0.0	...
4928939	   .	   .	    0.0	...
4928940	   .	   .	    0.0	...
4928941	   .	   .	    0.0	...
4928942	   .	   .	    0.0	...
4928943	   .	   .	    0.0	...
4928944	   .	   .	    0.0	...
4928945	   .	   .	    0.0	...
4928946	   .	   .	    0.0	...
4928947	   .	   .	    0.0	...
4928948	   .	   .	    0.0	...
4928949	   .	   .	    0.0	...
4928950	   .	   .	    0.0	...
4928951	   .	   .	    0.0	...
4928952	   .	   .	    0.0	...
4928953	   .	   .	    0.0	...
4928954	   .	   .	    0.0	...
4928955	   .	   .	    0.0	...
4928956	   .	   .	    0.0	...
4928957	   .	   .	    0.0	...
4928958	   .	   .	    0.0	...
4928959	   .	   .	    0.0	...
4928960	   .	   .	    0.0	...
4928961	   .	   .	    0.0	...
4928962	   .	   .	    0.0	...
4928963	   .	   .	    0.0	...
4928964	   .	   .	    0.0	...
4928965	   .	   .	    0.0	...
4928966	   .	   .	    0.0	...
4928967	   .	   .	    0.0	...
4928968	   .	   .	    0.0	...
4928969	   .	   .	    0.0	...
4928970	   .	   .	    0.0	...
4928971	   .	   .	    0.0	...
4928972	   .	   .	    0.0	...
4928973	   .	   .	    0.0	...
4928974	   .	   .	    0.0	...
4928975	   .	   .	    0.0	...
4928976	   .	   .	    0.0	...
4928977	   .	   .	    0.0	...
4928978	   .	   .	    0.0	...
4928979	   .	   .	    0.0	...
4928980	   .	   .	    0.0	...
4928981	   .	   .	    0.0	...
4928982	   .	   .	    0.0	...
4928983	   .	   .	    0.0	...
4928984	   .	   .	    0.0	...
4928985	   .	   .	    0.0	...
4928986	   .	   .	    0.0	...
4928987	   .	   .	    0.0	...
4928988	   .	   .	    0.0	...
4928989	   .	   .	    0.0	...
4928990	   .	   .	    0.0	...
4928991	   .	   .	    0.0	...
4928992	   .	   .	    0.0	...
4928993	   .	   .	    0.0	...
4928994	   .	   .	    0.0	...
4928995	   .	   .	    0.0	...
4928996	   .	   .	    0.0	...
4928997	   .	   .	    0.0	...
4928998	   .	   .	    0.0	...
4928999	   .	   .	    0.0	...
4929000	   .	   .	    0.0	...
4929001	   .	   .	    0.0	...
4929002	   .	   .	    0.0	...
4929003	   .	   .	    0.0	...
4929004	   .	   .	    0.0	...
4929005	   .	   .	    0.0	...
4929006	   .	   .	    0.0	...
4929007	   .	   .	    0.0	...
4929008	   .	   .	    0.0	...
4929009	   .	   .	    0.0	...
4929010	   .	   .	    0.0	...
4929011	   .	   .	    0.0	...
EBLINK R 4928915	4929011	97
4929012	  706.0	 2379.1	 2144.0	...
4929013	  698.3	 2368.4	 2224.0	...
4929014	  691.7	 2355.0	 2296.0	...
4929015	  687.4	 2334.4	 2368.0	...
4929016	  684.8	 2308.9	 2434.0	...
4929017	  682.8	 2277.6	 2503.0	...
4929018	  681.0	 2243.5	 2566.0	...
4929019	  680.9	 2205.7	 2630.0	...
4929020	  681.3	 2169.3	 2698.0	...
4929021	  680.4	 2129.2	 2774.0	...
4929022	  679.5	 2089.4	 2856.0	...
4929023	  678.2	 2050.1	 2939.0	...
4929024	  676.7	 2012.4	 3023.0	...
4929025	  673.7	 1976.3	 3110.0	...
4929026	  669.9	 1937.4	 3201.0	...
4929027	  666.1	 1902.6	 3288.0	...
4929028	  662.9	 1867.3	 3373.0	...
4929029	  660.3	 1834.8	 3450.0	...
4929030	  657.9	 1800.5	 3531.0	...
4929031	  655.0	 1767.3	 3607.0	...
4929032	  652.3	 1734.0	 3685.0	...
4929033	  650.6	 1702.3	 3756.0	...
4929034	  649.9	 1671.5	 3828.0	...
4929035	  679.3	 1627.4	 3939.0	...
4929036	  708.7	 1583.2	 4049.0	...
4929037	  738.2	 1539.3	 4163.0	...
4929038	  738.0	 1511.8	 4234.0	...
4929039	  741.4	 1484.0	 4311.0	...
4929040	  744.5	 1456.7	 4389.0	...
4929041	  747.2	 1429.0	 4469.0	...
4929042	  746.2	 1402.6	 4544.0	...
4929043	  746.7	 1376.0	 4613.0	...
4929044	  748.0	 1350.3	 4678.0	...
4929045	  749.9	 1323.2	 4748.0	...
4929046	  750.5	 1297.3	 4817.0	...
4929047	  748.7	 1272.7	 4884.0	...
4929048	  746.3	 1249.8	 4948.0	...
4929049	  745.2	 1226.2	 5013.0	...
4929050	  745.8	 1202.1	 5078.0	...
4929051	  746.5	 1179.1	 5138.0	...
4929052	  746.0	 1157.7	 5196.0	...
4929053	  744.3	 1137.0	 5253.0	...
4929054	  742.1	 1117.3	 5301.0	...
4929055	  739.6	 1096.5	 5358.0	...
4929056	  736.9	 1075.9	 5419.0	...
4929057	  734.3	 1056.9	 5483.0	...
4929058	  731.8	 1039.0	 5538.0	...
4929059	  730.6	 1021.3	 5583.0	...
4929060	  729.6	 1003.4	 5639.0	...
4929061	  728.8	  985.9	 5690.0	...
4929062	  728.1	  969.6	 5749.0	...
4929063	  726.0	  952.1	 5795.0	...
4929064	  723.6	  936.4	 5846.0	...
4929065	  721.0	  920.0	 5892.0	...
4929066	  719.9	  905.1	 5940.0	...
4929067	  719.1	  889.7	 5987.0	...
4929068	  718.3	  874.8	 6035.0	...
4929069	  717.5	  859.1	 6078.0	...
4929070	  716.6	  844.9	 6122.0	...
4929071	  715.1	  829.9	 6167.0	...
4929072	  713.6	  816.1	 6214.0	...
4929073	  712.0	  801.4	 6257.0	...
4929074	  711.3	  788.5	 6291.0	...
4929075	  710.5	  775.2	 6331.0	...
4929076	  709.5	  762.2	 6373.0	...
4929077	  708.2	  748.8	 6422.0	...
4929078	  707.0	  735.8	 6460.0	...
4929079	  706.0	  723.6	 6499.0	...
4929080	  705.6	  711.1	 6530.0	...
4929081	  705.2	  699.1	 6571.0	...
4929082	  705.8	  686.5	 6608.0	...
4929083	  705.9	  675.3	 6645.0	...
4929084	  706.1	  664.0	 6674.0	...
4929085	  705.1	  652.0	 6711.0	...
4929086	  704.1	  641.4	 6741.0	...
4929087	  702.9	  629.7	 6779.0	...
4929088	  701.9	  620.9	 6804.0	...
4929089	  700.9	  611.6	 6837.0	...
4929090	  700.1	  603.5	 6860.0	...
4929091	  699.2	  594.3	 6892.0	...
4929092	  698.5	  586.8	 6914.0	...
4929093	  697.6	  578.3	 6943.0	...
4929094	  696.8	  570.1	 6965.0	...
4929095	  694.0	  561.4	 6997.0	...
4929096	  691.5	  554.4	 7018.0	...
4929097	  687.8	  547.8	 7039.0	...
4929098	  685.9	  540.2	 7065.0	...
4929099	  684.2	  533.2	 7091.0	...
4929100	  683.5	  525.4	 7120.0	...
4929101	  682.8	  517.8	 7139.0	...
4929102	  682.1	  511.1	 7165.0	...
4929103	  682.0	  504.4	 7187.0	...
4929104	  681.9	  497.9	 7207.0	...
4929105	  681.9	  490.6	 7228.0	...
4929106	  681.9	  484.2	 7246.0	...
4929107	  682.6	  477.2	 7274.0	...
4929108	  683.1	  470.2	 7294.0	...
4929109	  683.5	  463.1	 7317.0	...
4929110	  683.2	  457.8	 7332.0	...
4929111	  682.9	  453.2	 7346.0	...
4929112	  682.2	  449.2	 7362.0	...
4929113	  681.9	  443.5	 7383.0	...
4929114	  681.6	  437.3	 7405.0	...
4929115	  681.3	  432.2	 7423.0	...
4929116	  680.6	  427.3	 7439.0	...
4929117	  680.1	  423.4	 7456.0	...
MSG	4929118 0000 _ Number Off
4929118	  679.8	  418.1	 7473.0	...
4929119	  679.3	  412.5	 7488.0	...
4929120	  678.7	  407.3	 7500.0	...
4929121	  678.8	  403.8	 7511.0	...
4929122	  679.3	  399.8	 7526.0	...
4929123	  679.6	  395.1	 7540.0	...
ESACC R  4928864	4929123	260	  675.4	  341.7	  679.6	  395.1	   1.11	   1310
SFIX R   4929124
4929124	  678.4	  390.8	 7554.0	...
4929125	  677.0	  388.0	 7561.0	...
4929126	  675.8	  383.9	 7573.0	...
4929127	  675.7	  379.7	 7581.0	...
4929128	  675.5	  374.6	 7597.0	...
4929129	  675.3	  372.3	 7605.0	...
4929130	  674.9	  370.2	 7612.0	...
4929131	  674.1	  366.5	 7622.0	...
4929132	  673.1	  361.1	 7641.0	...
4929133	  671.7	  354.6	 7661.0	...
4929134	  670.9	  350.8	 7670.0	...
4929135	  670.7	  348.6	 7672.0	...
4929136	  671.2	  346.9	 7677.0	...
4929137	  672.3	  342.7	 7688.0	...
4929138	  673.2	  338.5	 7697.0	...
4929139	  673.7	  334.9	 7701.0	...
4929140	  673.6	  334.4	 7704.0	...
4929141	  673.3	  333.3	 7708.0	...
4929142	  673.7	  331.4	 7714.0	...
4929143	  675.0	  329.7	 7720.0	...
4929144	  675.9	  327.6	 7730.0	...
4929145	  676.1	  326.4	 7737.0	...
4929146	  675.3	  323.5	 7745.0	...
4929147	  675.0	  321.7	 7749.0	...
4929148	  676.4	  317.7	 7760.0	...
4929149	  678.0	  315.6	 7768.0	...
4929150	  679.7	  313.5	 7776.0	...
4929151	  679.7	  313.4	 7775.0	...
4929152	  680.4	  312.8	 7775.0	...
4929153	  680.8	  311.0	 7776.0	...
4929154	  681.2	  309.4	 7777.0	...
4929155	  680.3	  308.1	 7776.0	...
4929156	  679.6	  307.9	 7776.0	...
4929157	  679.7	  307.4	 7775.0	...
4929158	  680.1	  306.3	 7775.0	...
4929159	  679.1	  305.6	 7777.0	...
4929160	  677.5	  305.2	 7779.0	...
4929161	  676.1	  305.7	 7780.0	...
4929162	  676.2	  306.1	 7782.0	...
4929163	  676.5	  306.4	 7784.0	...
4929164	  676.7	  306.4	 7780.0	...
4929165	  677.2	  306.4	 7775.0	...
4929166	  678.7	  305.2	 7769.0	...
4929167	  679.7	  304.5	 7769.0	...
4929168	  680.3	  303.9	 7770.0	...
4929169	  680.4	  304.8	 7770.0	...
4929170	  681.0	  305.8	 7762.0	...
4929171	  681.8	  306.9	 7755.0	...
4929172	  682.5	  307.4	 7747.0	...
4929173	  683.0	  307.3	 7748.0	...
4929174	  683.3	  307.1	 7751.0	...
4929175	  683.6	  306.9	 7754.0	...
4929176	  684.2	  307.0	 7757.0	...
4929177	  684.8	  307.4	 7756.0	...
4929178	  685.1	  307.8	 7756.0	...
4929179	  685.0	  308.1	 7756.0	...
4929180	  684.9	  308.5	 7753.0	...
4929181	  685.1	  308.8	 7751.0	...
4929182	  687.0	  308.1	 7750.0	...
4929183	  688.9	  307.2	 7754.0	...
4929184	  690.2	  306.4	 7757.0	...
4929185	  690.0	  307.4	 7753.0	...
4929186	  689.7	  308.4	 7748.0	...
4929187	  690.9	  307.7	 7743.0	...
4929188	  692.3	  306.1	 7745.0	...
4929189	  693.1	  305.0	 7745.0	...
4929190	  692.5	  305.3	 7743.0	...
4929191	  691.6	  305.5	 7742.0	...
4929192	  690.8	  306.3	 7737.0	...
4929193	  690.2	  307.3	 7732.0	...
4929194	  690.7	  307.6	 7735.0	...
4929195	  691.2	  307.6	 7742.0	...
4929196	  691.2	  308.0	 7747.0	...
EFIX R   4929124	4929196	73	  680.5	  322.0	   7729
SSACC R  4929197
4929197	  690.3	  309.1	 7743.0	...
4929198	  690.8	  308.8	 7738.0	...
4929199	  691.8	  308.0	 7732.0	...
4929200	  692.8	  307.2	 7722.0	...
4929201	  691.7	  308.4	 7711.0	...
4929202	  690.5	  309.7	 7704.0	...
4929203	  689.1	  310.2	 7704.0	...
4929204	  688.8	  309.4	 7705.0	...
4929205	  684.5	  324.1	 7673.0	...
4929206	  680.4	  339.7	 7638.0	...
4929207	  676.4	  355.3	 7602.0	...
4929208	  675.9	  355.4	 7601.0	...
4929209	  675.5	  355.8	 7601.0	...
4929210	  675.1	  356.1	 7600.0	...
4929211	  675.0	  356.2	 7600.0	...
4929212	  674.8	  355.7	 7602.0	...
4929213	  674.7	  355.2	 7603.0	...
ESACC R  4929197	4929213	17	  690.3	  309.1	  674.7	  355.2	   1.01	    130
SFIX R   4929214
4929214	  674.9	  355.6	 7602.0	...
4929215	  674.8	  356.6	 7600.0	...
4929216	  674.5	  358.3	 7597.0	...
4929217	  674.0	  359.0	 7593.0	...
4929218	  673.8	  360.4	 7590.0	...
4929219	  673.7	  361.0	 7588.0	...
4929220	  673.6	  361.6	 7586.0	...
4929221	  673.8	  361.6	 7584.0	...
4929222	  673.9	  361.6	 7582.0	...
4929223	  673.8	  361.7	 7582.0	...
4929224	  673.6	  362.0	 7584.0	...
4929225	  672.8	  362.4	 7586.0	...
4929226	  672.2	  362.7	 7587.0	...
4929227	  671.6	  362.8	 7586.0	...
4929228	  671.6	  362.7	 7585.0	...
4929229	  671.6	  362.7	 7584.0	...
4929230	  671.6	  362.7	 7583.0	...
4929231	  671.5	  362.3	 7586.0	...
4929232	  671.3	  361.7	 7588.0	...
4929233	  671.2	  361.1	 7590.0	...
4929234	  671.2	  360.8	 7589.0	...
4929235	  671.2	  360.8	 7587.0	...
4929236	  670.9	  360.8	 7585.0	...
4929237	  670.6	  360.9	 7585.0	...
4929238	  670.3	  361.0	 7585.0	...
4929239	  670.4	  361.1	 7585.0	...
4929240	  670.2	  361.0	 7587.0	...
4929241	  669.9	  360.9	 7589.0	...
4929242	  669.5	  360.8	 7592.0	...
4929243	  669.4	  360.7	 7592.0	...
4929244	  669.3	  360.6	 7594.0	...
4929245	  669.4	  360.6	 7596.0	...
4929246	  669.5	  360.6	 7596.0	...
4929247	  669.1	  361.0	 7593.0	...
4929248	  668.7	  361.3	 7589.0	...
4929249	  668.6	  361.6	 7589.0	...
4929250	  668.9	  361.6	 7589.0	...
4929251	  668.9	  361.5	 7593.0	...
4929252	  668.8	  361.5	 7597.0	...
4929253	  668.6	  361.4	 7600.0	...
4929254	  668.7	  361.4	 7600.0	...
4929255	  668.6	  361.4	 7600.0	...
4929256	  668.5	  361.4	 7600.0	...
4929257	  668.4	  361.4	 7600.0	...
4929258	  668.4	  361.3	 7600.0	...
4929259	  668.6	  361.6	 7600.0	...
4929260	  668.9	  361.8	 7601.0	...
4929261	  669.1	  362.0	 7601.0	...
4929262	  669.2	  362.0	 7601.0	...
4929263	  669.1	  362.0	 7601.0	...
4929264	  669.0	  362.1	 7602.0	...
4929265	  669.0	  362.1	 7601.0	...
4929266	  669.1	  362.1	 7601.0	...
4929267	  668.6	  361.8	 7601.0	...
4929268	  668.0	  361.5	 7602.0	...
4929269	  667.5	  361.1	 7601.0	...
4929270	  667.5	  361.0	 7600.0	...
4929271	  667.5	  360.8	 7599.0	...
4929272	  667.6	  360.8	 7600.0	...
4929273	  667.4	  360.8	 7600.0	...
4929274	  667.1	  360.8	 7600.0	...
4929275	  666.9	  361.0	 7599.0	...
4929276	  666.9	  361.5	 7597.0	...
4929277	  666.9	  362.0	 7595.0	...
4929278	  666.8	  362.1	 7599.0	...
4929279	  666.7	  362.0	 7603.0	...
4929280	  666.7	  362.0	 7608.0	...
4929281	  666.8	  362.0	 7609.0	...
4929282	  666.8	  361.8	 7609.0	...
4929283	  666.6	  361.7	 7609.0	...
4929284	  666.2	  361.8	 7608.0	...
4929285	  665.7	  362.1	 7607.0	...
4929286	  665.1	  362.6	 7607.0	...
4929287	  664.5	  363.1	 7606.0	...
4929288	  664.2	  363.0	 7605.0	...
4929289	  664.0	  362.6	 7607.0	...
4929290	  664.1	  362.1	 7610.0	...
4929291	  664.3	  361.8	 7613.0	...
4929292	  664.4	  361.7	 7614.0	...
4929293	  664.4	  361.6	 7614.0	...
4929294	  664.3	  361.5	 7617.0	...
4929295	  664.2	  361.4	 7619.0	...
4929296	  664.6	  361.3	 7621.0	...
4929297	  665.0	  361.3	 7620.0	...
4929298	  664.9	  361.3	 7620.0	...
4929299	  664.4	  361.3	 7620.0	...
4929300	  663.9	  361.2	 7617.0	...
4929301	  663.9	  361.1	 7613.0	...
4929302	  663.8	  361.0	 7612.0	...
4929303	  663.7	  361.2	 7616.0	...
4929304	  663.7	  361.4	 7620.0	...
4929305	  663.8	  361.6	 7620.0	...
4929306	  663.8	  361.6	 7620.0	...
4929307	  663.7	  361.4	 7622.0	...
4929308	  663.8	  361.3	 7624.0	...
4929309	  664.1	  361.3	 7626.0	...
4929310	  664.4	  361.2	 7626.0	...
4929311	  664.0	  361.3	 7624.0	...
4929312	  663.6	  361.4	 7623.0	...
4929313	  663.2	  361.6	 7621.0	...
4929314	  663.3	  361.7	 7622.0	...
4929315	  663.5	  361.8	 7624.0	...
4929316	  663.7	  361.8	 7626.0	...
4929317	  663.8	  361.5	 7626.0	...
4929318	  664.1	  361.2	 7622.0	...
4929319	  664.2	  360.7	 7618.0	...
4929320	  664.3	  360.6	 7616.0	...
4929321	  664.7	  360.4	 7617.0	...
4929322	  665.2	  360.4	 7618.0	...
4929323	  665.7	  360.2	 7619.0	...
4929324	  665.8	  360.1	 7618.0	...
4929325	  665.4	  360.1	 7617.0	...
4929326	  664.7	  360.2	 7616.0	...
MSG	4929327 0000 _ Number On
4929327	  664.1	  360.2	 7617.0	...
4929328	  664.4	  360.3	 7618.0	...
4929329	  664.7	  360.3	 7618.0	...
4929330	  664.9	  360.2	 7620.0	...
4929331	  664.8	  359.8	 7627.0	...
4929332	  664.7	  358.8	 7634.0	...
4929333	  664.5	  358.1	 7637.0	...
4929334	  664.5	  357.5	 7636.0	...
4929335	  664.7	  357.5	 7635.0	...
4929336	  664.9	  357.6	 7636.0	...
4929337	  664.3	  357.7	 7639.0	...
4929338	  663.5	  357.8	 7638.0	...
4929339	  663.0	  357.9	 7635.0	...
4929340	  663.3	  357.8	 7633.0	...
4929341	  663.7	  357.8	 7634.0	...
4929342	  663.8	  357.9	 7634.0	...
4929343	  663.9	  358.0	 7634.0	...
4929344	  664.0	  357.9	 7635.0	...
4929345	  663.9	  357.4	 7637.0	...
4929346	  663.8	  357.1	 7639.0	...
4929347	  663.7	  356.9	 7641.0	...
4929348	  663.6	  356.9	 7642.0	...
4929349	  663.4	  356.8	 7642.0	...
4929350	  663.2	  356.7	 7642.0	...
4929351	  663.2	  356.5	 7644.0	...
4929352	  663.1	  356.3	 7646.0	...
4929353	  663.3	  356.0	 7648.0	...
4929354	  663.5	  355.7	 7648.0	...
4929355	  663.9	  355.6	 7650.0	...
4929356	  664.0	  355.4	 7652.0	...
4929357	  664.0	  355.3	 7653.0	...
4929358	  664.0	  355.2	 7651.0	...
4929359	  663.9	  355.2	 7649.0	...
4929360	  663.8	  355.2	 7649.0	...
4929361	  663.7	  355.0	 7649.0	...
4929362	  663.7	  354.7	 7650.0	...
4929363	  663.7	  354.9	 7651.0	...
4929364	  663.3	  355.3	 7650.0	...
4929365	  663.0	  355.7	 7648.0	...
4929366	  662.7	  355.9	 7652.0	...
4929367	  663.0	  355.9	 7657.0	...
4929368	  663.3	  355.9	 7660.0	...
4929369	  663.5	  355.8	 7658.0	...
4929370	  663.5	  355.6	 7656.0	...
4929371	  663.2	  355.5	 7657.0	...
4929372	  663.0	  355.9	 7654.0	...
4929373	  662.9	  356.3	 7650.0	...
4929374	  662.9	  356.7	 7650.0	...
4929375	  662.9	  356.8	 7653.0	...
4929376	  662.6	  356.8	 7654.0	...
4929377	  662.5	  356.8	 7652.0	...
4929378	  662.7	  356.5	 7652.0	...
4929379	  663.1	  356.4	 7654.0	...
4929380	  663.5	  356.3	 7655.0	...
4929381	  663.4	  356.3	 7654.0	...
4929382	  663.0	  356.4	 7654.0	...
4929383	  662.7	  356.7	 7653.0	...
4929384	  662.4	  357.3	 7656.0	...
4929385	  662.5	  357.8	 7658.0	...
4929386	  662.6	  358.0	 7663.0	...
4929387	  662.7	  357.9	 7665.0	...
4929388	  663.1	  357.7	 7668.0	...
4929389	  663.5	  357.4	 7668.0	...
4929390	  663.9	  357.3	 7667.0	...
4929391	  663.9	  357.5	 7665.0	...
4929392	  664.0	  357.9	 7664.0	...
4929393	  663.9	  358.3	 7663.0	...
4929394	  663.8	  358.8	 7663.0	...
4929395	  663.7	  359.0	 7663.0	...
4929396	  663.8	  359.2	 7663.0	...
4929397	  664.0	  359.4	 7663.0	...
4929398	  664.2	  359.5	 7663.0	...
4929399	  664.3	  359.7	 7666.0	...
4929400	  664.5	  359.8	 7668.0	...
4929401	  664.6	  359.3	 7669.0	...
4929402	  664.4	  358.8	 7670.0	...
4929403	  664.1	  358.4	 7671.0	...
4929404	  664.0	  358.6	 7671.0	...
4929405	  664.3	  358.8	 7672.0	...
4929406	  664.5	  358.9	 7674.0	...
4929407	  664.5	  359.0	 7675.0	...
4929408	  664.5	  359.1	 7677.0	...
4929409	  664.5	  359.0	 7678.0	...
4929410	  664.7	  358.9	 7680.0	...
4929411	  665.3	  358.9	 7679.0	...
4929412	  666.0	  359.0	 7679.0	...
4929413	  666.6	  359.0	 7679.0	...
4929414	  666.9	  359.0	 7679.0	...
4929415	  667.0	  359.0	 7678.0	...
4929416	  666.9	  359.0	 7678.0	...
4929417	  666.6	  359.1	 7678.0	...
4929418	  666.5	  359.1	 7680.0	...
4929419	  666.4	  359.1	 7681.0	...
4929420	  666.4	  359.0	 7682.0	...
4929421	  666.5	  358.8	 7684.0	...
4929422	  666.6	  358.6	 7688.0	...
4929423	  666.5	  358.6	 7691.0	...
4929424	  666.2	  358.6	 7693.0	...
4929425	  665.8	  358.7	 7691.0	...
4929426	  665.5	  358.8	 7691.0	...
4929427	  665.3	  359.0	 7691.0	...
4929428	  665.3	  359.2	 7691.0	...
4929429	  665.3	  359.4	 7691.0	...
4929430	  665.7	  359.5	 7690.0	...
4929431	  666.1	  359.5	 7691.0	...
4929432	  666.5	  359.5	 7692.0	...
4929433	  666.7	  359.8	 7693.0	...
4929434	  666.9	  360.0	 7692.0	...
4929435	  667.2	  360.1	 7692.0	...
4929436	  667.4	  360.1	 7693.0	...
4929437	  667.6	  360.1	 7694.0	...
4929438	  667.3	  360.3	 7693.0	...
4929439	  667.1	  360.5	 7693.0	...
4929440	  667.1	  360.9	 7692.0	...
4929441	  667.3	  361.1	 7692.0	...
4929442	  667.3	  361.3	 7691.0	...
4929443	  667.2	  361.3	 7691.0	...
4929444	  667.0	  361.2	 7689.0	...
4929445	  667.0	  361.1	 7687.0	...
4929446	  667.2	  361.3	 7685.0	...
4929447	  667.6	  361.6	 7686.0	...
4929448	  668.0	  361.9	 7689.0	...
4929449	  668.2	  361.9	 7693.0	...
4929450	  668.0	  361.8	 7696.0	...
4929451	  667.8	  361.7	 7698.0	...
4929452	  667.7	  361.9	 7698.0	...
4929453	  668.1	  362.1	 7699.0	...
4929454	  668.6	  362.3	 7699.0	...
4929455	  668.9	  362.4	 7698.0	...
4929456	  668.7	  362.4	 7698.0	...
4929457	  668.1	  362.3	 7699.0	...
4929458	  667.8	  362.1	 7699.0	...
4929459	  667.6	  362.1	 7699.0	...
4929460	  667.9	  362.2	 7698.0	...
4929461	  668.2	  362.5	 7698.0	...
4929462	  668.2	  362.7	 7699.0	...
4929463	  668.2	  362.7	 7700.0	...
4929464	  668.1	  362.8	 7699.0	...
4929465	  667.9	  362.8	 7699.0	...
4929466	  667.9	  362.8	 7699.0	...
4929467	  668.1	  362.7	 7699.0	...
4929468	  668.1	  362.6	 7699.0	...
4929469	  668.0	  362.6	 7700.0	...
4929470	  668.0	  362.3	 7700.0	...
4929471	  668.1	  362.0	 7701.0	...
4929472	  668.3	  361.7	 7702.0	...
4929473	  668.2	  361.8	 7702.0	...
4929474	  668.3	  362.4	 7702.0	...
4929475	  668.2	  363.0	 7703.0	...
4929476	  668.1	  362.8	 7703.0	...
4929477	  668.3	  362.1	 7703.0	...
4929478	  668.6	  361.4	 7703.0	...
4929479	  669.2	  361.6	 7702.0	...
4929480	  669.2	  361.8	 7700.0	...
4929481	  669.3	  362.0	 7698.0	...
4929482	  669.3	  362.3	 7698.0	...
4929483	  669.4	  362.6	 7699.0	...
4929484	  669.4	  362.9	 7700.0	...
4929485	  669.3	  362.5	 7701.0	...
4929486	  669.3	  362.1	 7703.0	...
4929487	  669.3	  362.0	 7704.0	...
4929488	  669.4	  362.3	 7703.0	...
4929489	  669.5	  362.2	 7703.0	...
4929490	  669.5	  361.8	 7703.0	...
4929491	  669.5	  361.4	 7703.0	...
4929492	  669.5	  361.4	 7704.0	...
4929493	  669.5	  361.5	 7704.0	...
4929494	  669.5	  361.6	 7705.0	...
4929495	  669.2	  361.3	 7703.0	...
4929496	  668.9	  361.1	 7700.0	...
4929497	  668.7	  360.9	 7698.0	...
4929498	  669.0	  360.8	 7699.0	...
4929499	  669.3	  360.8	 7701.0	...
4929500	  669.4	  360.9	 7698.0	...
4929501	  669.3	  361.3	 7695.0	...
4929502	  669.2	  361.8	 7692.0	...
4929503	  669.0	  362.1	 7691.0	...
4929504	  668.7	  362.1	 7690.0	...
4929505	  668.6	  361.8	 7689.0	...
4929506	  669.0	  361.5	 7690.0	...
4929507	  669.6	  361.3	 7692.0	...
4929508	  670.3	  361.3	 7694.0	...
4929509	  670.4	  361.5	 7693.0	...
4929510	  670.5	  361.6	 7691.0	...
4929511	  671.0	  361.7	 7688.0	...
4929512	  671.5	  361.8	 7685.0	...
4929513	  672.0	  362.0	 7684.0	...
4929514	  672.0	  362.1	 7685.0	...
4929515	  672.1	  362.3	 7686.0	...
4929516	  672.1	  362.4	 7687.0	...
4929517	  672.1	  362.5	 7688.0	...
4929518	  672.2	  362.7	 7688.0	...
4929519	  672.5	  362.8	 7687.0	...
4929520	  672.8	  362.8	 7686.0	...
4929521	  673.0	  362.9	 7685.0	...
4929522	  673.1	  363.0	 7684.0	...
4929523	  673.0	  363.2	 7684.0	...
4929524	  673.0	  363.2	 7684.0	...
4929525	  673.0	  363.2	 7683.0	...
4929526	  673.1	  363.2	 7683.0	...
4929527	  673.4	  363.1	 7683.0	...
4929528	  673.8	  363.0	 7683.0	...
4929529	  674.5	  362.5	 7683.0	...
4929530	  675.0	  362.3	 7683.0	...
4929531	  675.3	  362.1	 7684.0	...
4929532	  675.3	  362.2	 7685.0	...
4929533	  675.3	  362.4	 7685.0	...
4929534	  675.3	  362.6	 7686.0	...
4929535	  675.2	  362.6	 7683.0	...
4929536	  675.8	  362.7	 7680.0	...
4929537	  676.4	  362.7	 7678.0	...
4929538	  676.8	  362.5	 7678.0	...
4929539	  676.2	  362.2	 7678.0	...
4929540	  675.6	  361.8	 7678.0	...
4929541	  675.9	  361.5	 7676.0	...
4929542	  676.6	  361.5	 7676.0	...
4929543	  677.2	  361.5	 7675.0	...
4929544	  677.0	  361.6	 7674.0	...
4929545	  677.0	  361.7	 7672.0	...
4929546	  677.2	  361.8	 7670.0	...
4929547	  677.2	  362.2	 7668.0	...
4929548	  677.1	  362.4	 7667.0	...
4929549	  677.0	  362.7	 7665.0	...
4929550	  676.7	  362.6	 7666.0	...
4929551	  676.3	  362.7	 7667.0	...
4929552	  676.0	  362.8	 7667.0	...
4929553	  676.0	  362.7	 7665.0	...
4929554	  676.5	  362.4	 7663.0	...
4929555	  677.0	  362.1	 7663.0	...
4929556	  677.3	  362.1	 7663.0	...
4929557	  677.1	  362.1	 7663.0	...
4929558	  676.9	  362.0	 7662.0	...
4929559	  676.5	  362.0	 7661.0	...
4929560	  676.1	  362.0	 7660.0	...
4929561	  676.0	  362.0	 7658.0	...
4929562	  676.2	  362.0	 7656.0	...
4929563	  676.5	  362.0	 7654.0	...
4929564	  676.6	  361.9	 7654.0	...
4929565	  676.8	  361.7	 7653.0	...
4929566	  677.0	  361.5	 7651.0	...
4929567	  676.7	  361.5	 7649.0	...
4929568	  676.5	  361.6	 7646.0	...
4929569	  676.3	  361.7	 7644.0	...
4929570	  676.4	  361.8	 7643.0	...
4929571	  676.5	  362.0	 7644.0	...
4929572	  676.9	  361.9	 7647.0	...
4929573	  677.2	  361.8	 7649.0	...
4929574	  677.7	  362.2	 7648.0	...
4929575	  677.9	  362.7	 7646.0	...
4929576	  677.4	  363.4	 7645.0	...
4929577	  676.7	  363.5	 7643.0	...
4929578	  676.4	  363.7	 7641.0	...
4929579	  676.8	  363.7	 7641.0	...
4929580	  677.2	  363.2	 7640.0	...
4929581	  677.5	  362.6	 7638.0	...
4929582	  677.7	  362.1	 7636.0	...
4929583	  678.1	  362.0	 7633.0	...
4929584	  678.1	  362.0	 7634.0	...
4929585	  677.8	  362.0	 7633.0	...
4929586	  677.6	  362.4	 7633.0	...
4929587	  677.4	  362.9	 7632.0	...
4929588	  677.2	  363.3	 7632.0	...
4929589	  677.0	  363.2	 7630.0	...
4929590	  676.9	  362.8	 7628.0	...
4929591	  677.1	  362.5	 7628.0	...
4929592	  677.4	  362.5	 7625.0	...
4929593	  677.5	  362.6	 7622.0	...
4929594	  677.7	  362.8	 7620.0	...
4929595	  677.7	  363.3	 7620.0	...
4929596	  677.7	  363.7	 7621.0	...
4929597	  678.6	  364.1	 7622.0	...
4929598	  679.3	  363.9	 7623.0	...
4929599	  680.0	  363.7	 7622.0	...
4929600	  680.0	  363.6	 7621.0	...
4929601	  679.2	  363.8	 7619.0	...
4929602	  678.5	  363.9	 7616.0	...
4929603	  677.9	  363.9	 7614.0	...
4929604	  677.9	  363.9	 7614.0	...
4929605	  678.0	  364.0	 7613.0	...
4929606	  678.2	  364.0	 7612.0	...
4929607	  678.6	  364.0	 7612.0	...
4929608	  679.0	  364.4	 7611.0	...
4929609	  679.3	  364.8	 7609.0	...
4929610	  679.4	  365.1	 7608.0	...
4929611	  679.3	  364.8	 7608.0	...
4929612	  679.3	  364.5	 7606.0	...
4929613	  679.6	  364.2	 7604.0	...
4929614	  680.1	  364.2	 7601.0	...
4929615	  680.5	  364.6	 7601.0	...
4929616	  680.4	  365.2	 7600.0	...
4929617	  680.3	  365.6	 7599.0	...
4929618	  680.2	  365.8	 7597.0	...
4929619	  680.1	  366.1	 7595.0	...
4929620	  680.1	  366.4	 7593.0	...
4929621	  680.4	  367.1	 7588.0	...
4929622	  680.6	  367.4	 7585.0	...
4929623	  680.9	  367.5	 7582.0	...
4929624	  680.9	  366.9	 7582.0	...
4929625	  681.0	  366.4	 7583.0	...
4929626	  681.1	  367.1	 7584.0	...
4929627	  681.2	  368.2	 7584.0	...
4929628	  681.3	  369.1	 7584.0	...
4929629	  681.3	  368.7	 7584.0	...
4929630	  681.4	  368.3	 7583.0	...
4929631	  681.5	  368.2	 7580.0	...
4929632	  681.4	  368.6	 7577.0	...
MSG	4929633 0000 _ Number Off
4929633	  681.3	  369.1	 7572.0	...
4929634	  681.2	  369.5	 7568.0	...
4929635	  681.4	  369.8	 7564.0	...
4929636	  682.0	  370.5	 7562.0	...
4929637	  682.6	  371.1	 7562.0	...
4929638	  683.3	  371.7	 7563.0	...
4929639	  683.5	  371.8	 7563.0	...
4929640	  683.7	  371.9	 7562.0	...
4929641	  683.5	  372.0	 7561.0	...
4929642	  683.3	  372.0	 7558.0	...
4929643	  683.3	  372.0	 7556.0	...
4929644	  683.4	  372.5	 7552.0	...
4929645	  683.2	  373.1	 7550.0	...
4929646	  682.9	  373.5	 7548.0	...
4929647	  682.5	  373.4	 7549.0	...
4929648	  682.4	  373.8	 7545.0	...
4929649	  682.4	  374.4	 7540.0	...
4929650	  682.5	  374.9	 7537.0	...
4929651	  683.0	  374.8	 7539.0	...
4929652	  683.6	  374.6	 7541.0	...
4929653	  684.1	  374.5	 7541.0	...
4929654	  683.9	  374.2	 7541.0	...
4929655	  683.7	  374.0	 7540.0	...
4929656	  683.5	  373.7	 7539.0	...
4929657	  683.5	  373.8	 7538.0	...
4929658	  683.5	  373.9	 7538.0	...
4929659	  683.6	  374.1	 7536.0	...
4929660	  683.6	  374.4	 7534.0	...
4929661	  683.6	  374.9	 7532.0	...
4929662	  683.6	  375.5	 7531.0	...
4929663	  683.7	  375.9	 7532.0	...
4929664	  683.8	  375.9	 7532.0	...
4929665	  683.9	  376.0	 7530.0	...
4929666	  684.0	  376.2	 7528.0	...
4929667	  684.1	  376.4	 7526.0	...
4929668	  684.1	  376.4	 7522.0	...
4929669	  684.1	  376.3	 7518.0	...
4929670	  684.2	  376.3	 7517.0	...
4929671	  684.2	  376.3	 7519.0	...
4929672	  683.9	  377.0	 7520.0	...
4929673	  683.6	  377.7	 7520.0	...
4929674	  683.3	  378.9	 7515.0	...
4929675	  683.3	  379.6	 7507.0	...
EFIX R   4929214	4929675	462	  671.0	  362.3	   7637
SSACC R  4929676
4929676	  683.5	  380.3	 7499.0	...
4929677	  683.6	  380.9	 7495.0	...
4929678	  683.8	  381.2	 7496.0	...
4929679	  683.9	  381.5	 7496.0	...
4929680	  683.4	  382.2	 7495.0	...
4929681	  682.8	  382.9	 7489.0	...
4929682	  682.8	  383.5	 7483.0	...
4929683	  683.6	  381.7	 7480.0	...
4929684	  688.4	  366.8	 7514.0	...
4929685	  692.7	  352.2	 7549.0	...
4929686	  698.2	  337.1	 7588.0	...
4929687	  700.6	  333.7	 7597.0	...
4929688	  703.0	  330.3	 7607.0	...
4929689	  703.7	  333.9	 7598.0	...
4929690	  702.4	  343.1	 7571.0	...
4929691	  700.4	  356.3	 7534.0	...
4929692	  699.6	  372.0	 7483.0	...
4929693	  700.5	  388.4	 7430.0	...
4929694	  703.0	  408.7	 7359.0	...
4929695	  705.3	  428.3	 7295.0	...
4929696	  708.1	  452.1	 7213.0	...
4929697	  708.2	  477.7	 7126.0	...
4929698	  707.9	  507.8	 7027.0	...
4929699	  707.7	  541.9	 6921.0	...
4929700	  710.2	  580.1	 6798.0	...
4929701	  713.8	  621.6	 6662.0	...
4929702	  717.8	  665.3	 6513.0	...
4929703	  722.2	  712.6	 6363.0	...
4929704	  724.7	  763.6	 6202.0	...
4929705	  726.9	  819.4	 6035.0	...
4929706	  729.1	  879.0	 5862.0	...
4929707	  734.4	  942.3	 5679.0	...
4929708	  739.5	 1009.9	 5484.0	...
4929709	  743.7	 1082.0	 5270.0	...
4929710	  746.1	 1159.3	 5047.0	...
4929711	  747.5	 1240.2	 4822.0	...
4929712	  749.1	 1323.1	 4594.0	...
4929713	  751.3	 1408.3	 4360.0	...
4929714	  753.7	 1495.1	 4128.0	...
4929715	  755.6	 1584.9	 3899.0	...
4929716	  756.1	 1675.3	 3673.0	...
4929717	  744.3	 1777.2	 3417.0	...
4929718	  732.0	 1878.1	 3167.0	...
4929719	  723.5	 1981.3	 2916.0	...
4929720	  730.9	 2079.0	 2702.0	...
4929721	  741.1	 2171.3	 2491.0	...
4929722	  750.4	 2247.7	 2286.0	...
4929723	  755.8	 2288.4	 2147.0	...
4929724	  758.6	 2304.8	 2075.0	...
4929725	  758.6	 2304.8	 2075.0	...
SBLINK R 4929726
4929726	   .	   .	    0.0	...
4929727	   .	   .	    0.0	...
4929728	   .	   .	    0.0	...
4929729	   .	   .	    0.0	...
4929730	   .	   .	    0.0	...
4929731	   .	   .	    0.0	...
4929732	   .	   .	    0.0	...
4929733	   .	   .	    0.0	...
4929734	   .	   .	    0.0	...
4929735	   .	   .	    0.0	...
4929736	   .	   .	    0.0	...
4929737	   .	   .	    0.0	...
4929738	   .	   .	    0.0	...
4929739	   .	   .	    0.0	...
4929740	   .	   .	    0.0	...
4929741	   .	   .	    0.0	...
4929742	   .	   .	    0.0	...
4929743	   .	   .	    0.0	...
4929744	   .	   .	    0.0	...
4929745	   .	   .	    0.0	...
4929746	   .	   .	    0.0	...
4929747	   .	   .	    0.0	...
4929748	   .	   .	    0.0	...
4929749	   .	   .	    0.0	...
4929750	   .	   .	    0.0	...
4929751	   .	   .	    0.0	...
4929752	   .	   .	    0.0	...
4929753	   .	   .	    0.0	...
4929754	   .	   .	    0.0	...
4929755	   .	   .	    0.0	...
4929756	   .	   .	    0.0	...
4929757	   .	   .	    0.0	...
4929758	   .	   .	    0.0	...
4929759	   .	   .	    0.0	...
4929760	   .	   .	    0.0	...
4929761	   .	   .	    0.0	...
4929762	   .	   .	    0.0	...
4929763	   .	   .	    0.0	...
4929764	   .	   .	    0.0	...
4929765	   .	   .	    0.0	...
4929766	   .	   .	    0.0	...
4929767	   .	   .	    0.0	...
4929768	   .	   .	    0.0	...
4929769	   .	   .	    0.0	...
4929770	   .	   .	    0.0	...
4929771	   .	   .	    0.0	...
4929772	   .	   .	    0.0	...
4929773	   .	   .	    0.0	...
4929774	   .	   .	    0.0	...
4929775	   .	   .	    0.0	...
4929776	   .	   .	    0.0	...
4929777	   .	   .	    0.0	...
4929778	   .	   .	    0.0	...
4929779	   .	   .	    0.0	...
4929780	   .	   .	    0.0	...
4929781	   .	   .	    0.0	...
4929782	   .	   .	    0.0	...
4929783	   .	   .	    0.0	...
4929784	   .	   .	    0.0	...
4929785	   .	   .	    0.0	...
4929786	   .	   .	    0.0	...
4929787	   .	   .	    0.0	...
4929788	   .	   .	    0.0	...
4929789	   .	   .	    0.0	...
4929790	   .	   .	    0.0	...
4929791	   .	   .	    0.0	...
4929792	   .	   .	    0.0	...
4929793	   .	   .	    0.0	...
4929794	   .	   .	    0.0	...
4929795	   .	   .	    0.0	...
4929796	   .	   .	    0.0	...
4929797	   .	   .	    0.0	...
4929798	   .	   .	    0.0	...
4929799	   .	   .	    0.0	...
4929800	   .	   .	    0.0	...
4929801	   .	   .	    0.0	...
4929802	   .	   .	    0.0	...
4929803	   .	   .	    0.0	...
4929804	   .	   .	    0.0	...
4929805	   .	   .	    0.0	...
4929806	   .	   .	    0.0	...
4929807	   .	   .	    0.0	...
4929808	   .	   .	    0.0	...
4929809	   .	   .	    0.0	...
4929810	   .	   .	    0.0	...
4929811	   .	   .	    0.0	...
4929812	   .	   .	    0.0	...
4929813	   .	   .	    0.0	...
4929814	   .	   .	    0.0	...
4929815	   .	   .	    0.0	...
4929816	   .	   .	    0.0	...
4929817	   .	   .	    0.0	...
4929818	   .	   .	    0.0	...
4929819	   .	   .	    0.0	...
4929820	   .	   .	    0.0	...
4929821	   .	   .	    0.0	...
4929822	   .	   .	    0.0	...
4929823	   .	   .	    0.0	...
4929824	   .	   .	    0.0	...
4929825	   .	   .	    0.0	...
4929826	   .	   .	    0.0	...
4929827	   .	   .	    0.0	...
4929828	   .	   .	    0.0	...
4929829	   .	   .	    0.0	...
4929830	   .	   .	    0.0	...
4929831	   .	   .	    0.0	...
4929832	   .	   .	    0.0	...
4929833	   .	   .	    0.0	...
4929834	   .	   .	    0.0	...
4929835	   .	   .	    0.0	...
4929836	   .	   .	    0.0	...
4929837	   .	   .	    0.0	...
4929838	   .	   .	    0.0	...
4929839	   .	   .	    0.0	...
4929840	   .	   .	    0.0	...
4929841	   .	   .	    0.0	...
4929842	   .	   .	    0.0	...
4929843	   .	   .	    0.0	...
4929844	   .	   .	    0.0	...
4929845	   .	   .	    0.0	...
4929846	   .	   .	    0.0	...
4929847	   .	   .	    0.0	...
4929848	   .	   .	    0.0	...
4929849	   .	   .	    0.0	...
4929850	   .	   .	    0.0	...
4929851	   .	   .	    0.0	...
4929852	   .	   .	    0.0	...
4929853	   .	   .	    0.0	...
4929854	   .	   .	    0.0	...
4929855	   .	   .	    0.0	...
4929856	   .	   .	    0.0	...
4929857	   .	   .	    0.0	...
4929858	   .	   .	    0.0	...
4929859	   .	   .	    0.0	...
4929860	   .	   .	    0.0	...
4929861	   .	   .	    0.0	...
4929862	   .	   .	    0.0	...
4929863	   .	   .	    0.0	...
4929864	   .	   .	    0.0	...
4929865	   .	   .	    0.0	...
4929866	   .	   .	    0.0	...
4929867	   .	   .	    0.0	...
4929868	   .	   .	    0.0	...
EBLINK R 4929726	4929868	143
4929869	  720.6	 2392.1	 1847.0	...
4929870	  714.3	 2363.4	 1905.0	...
4929871	  705.9	 2331.1	 1985.0	...
4929872	  701.1	 2314.0	 2060.0	...
4929873	  697.8	 2304.9	 2125.0	...
4929874	  695.5	 2292.9	 2185.0	...
4929875	  691.8	 2274.0	 2243.0	...
4929876	  689.2	 2250.1	 2296.0	...
4929877	  686.5	 2222.8	 2355.0	...
4929878	  685.5	 2193.6	 2411.0	...
4929879	  684.7	 2162.6	 2469.0	...
4929880	  685.1	 2132.0	 2523.0	...
4929881	  686.1	 2100.0	 2584.0	...
4929882	  687.1	 2067.9	 2643.0	...
4929883	  686.5	 2035.6	 2711.0	...
4929884	  684.3	 2003.9	 2778.0	...
4929885	  680.6	 1970.7	 2851.0	...
4929886	  677.5	 1937.1	 2924.0	...
4929887	  673.9	 1904.0	 3000.0	...
4929888	  670.9	 1872.3	 3070.0	...
4929889	  668.7	 1842.7	 3139.0	...
4929890	  668.0	 1816.4	 3210.0	...
4929891	  668.0	 1790.6	 3281.0	...
4929892	  666.9	 1754.4	 3375.0	...
4929893	  664.6	 1724.5	 3444.0	...
4929894	  662.0	 1696.1	 3514.0	...
4929895	  660.5	 1675.1	 3560.0	...
4929896	  686.0	 1634.8	 3656.0	...
4929897	  714.5	 1591.6	 3755.0	...
4929898	  742.9	 1551.0	 3855.0	...
4929899	  747.2	 1519.8	 3935.0	...
4929900	  748.8	 1489.5	 4012.0	...
4929901	  749.7	 1459.4	 4097.0	...
4929902	  748.5	 1430.0	 4173.0	...
4929903	  748.8	 1401.7	 4253.0	...
4929904	  750.0	 1375.5	 4322.0	...
4929905	  752.3	 1349.9	 4394.0	...
4929906	  752.9	 1324.7	 4458.0	...
4929907	  755.8	 1296.7	 4529.0	...
4929908	  757.5	 1271.4	 4592.0	...
4929909	  755.5	 1248.4	 4654.0	...
4929910	  751.0	 1227.5	 4706.0	...
4929911	  748.5	 1206.4	 4761.0	...
4929912	  752.8	 1183.6	 4824.0	...
4929913	  757.1	 1162.1	 4885.0	...
4929914	  755.0	 1142.3	 4943.0	...
4929915	  749.8	 1124.4	 4991.0	...
4929916	  746.0	 1105.4	 5041.0	...
4929917	  746.5	 1085.8	 5097.0	...
4929918	  744.7	 1068.2	 5151.0	...
4929919	  741.4	 1050.6	 5203.0	...
4929920	  736.5	 1035.7	 5252.0	...
4929921	  734.2	 1020.4	 5295.0	...
4929922	  732.0	 1006.2	 5343.0	...
4929923	  730.2	  991.8	 5380.0	...
4929924	  728.1	  976.7	 5424.0	...
4929925	  726.0	  961.0	 5467.0	...
4929926	  725.2	  944.9	 5515.0	...
4929927	  724.3	  927.3	 5560.0	...
4929928	  723.3	  911.0	 5609.0	...
4929929	  722.2	  894.9	 5652.0	...
4929930	  721.1	  879.5	 5698.0	...
4929931	  719.9	  864.8	 5735.0	...
4929932	  718.7	  848.6	 5788.0	...
4929933	  716.9	  833.9	 5830.0	...
4929934	  714.8	  818.4	 5877.0	...
4929935	  712.8	  805.1	 5912.0	...
4929936	  711.3	  790.8	 5955.0	...
4929937	  710.0	  777.1	 5992.0	...
4929938	  708.9	  761.3	 6033.0	...
4929939	  708.6	  747.7	 6073.0	...
4929940	  709.4	  734.5	 6114.0	...
4929941	  709.9	  723.3	 6149.0	...
4929942	  710.0	  711.3	 6184.0	...
4929943	  710.2	  699.0	 6220.0	...
4929944	  710.3	  686.5	 6260.0	...
4929945	  710.5	  674.5	 6289.0	...
4929946	  709.1	  662.2	 6325.0	...
4929947	  707.9	  651.5	 6354.0	...
4929948	  706.6	  640.9	 6390.0	...
4929949	  707.1	  632.0	 6416.0	...
4929950	  707.6	  621.9	 6448.0	...
4929951	  708.6	  613.0	 6478.0	...
4929952	  708.3	  604.0	 6507.0	...
4929953	  708.0	  596.8	 6531.0	...
4929954	  707.8	  589.8	 6554.0	...
4929955	  707.6	  582.9	 6577.0	...
4929956	  707.5	  576.1	 6602.0	...
4929957	  706.8	  568.6	 6627.0	...
4929958	  706.2	  561.8	 6648.0	...
4929959	  705.6	  555.2	 6668.0	...
4929960	  704.9	  549.3	 6689.0	...
4929961	  704.1	  544.3	 6710.0	...
4929962	  703.2	  540.2	 6721.0	...
4929963	  702.1	  535.2	 6738.0	...
4929964	  701.6	  531.5	 6750.0	...
4929965	  701.3	  523.7	 6773.0	...
4929966	  702.1	  517.2	 6788.0	...
4929967	  702.3	  509.3	 6811.0	...
4929968	  702.6	  505.7	 6827.0	...
4929969	  702.0	  499.7	 6846.0	...
4929970	  700.3	  494.3	 6864.0	...
4929971	  698.4	  487.4	 6886.0	...
4929972	  697.0	  481.5	 6908.0	...
4929973	  696.9	  475.6	 6926.0	...
4929974	  697.3	  469.6	 6947.0	...
4929975	  697.6	  464.2	 6966.0	...
4929976	  697.6	  458.1	 6984.0	...
4929977	  697.8	  451.3	 6997.0	...
4929978	  698.3	  444.8	 7017.0	...
4929979	  699.1	  438.3	 7035.0	...
4929980	  699.2	  433.2	 7052.0	...
4929981	  699.2	  428.4	 7064.0	...
4929982	  698.8	  424.5	 7079.0	...
4929983	  698.2	  419.8	 7095.0	...
4929984	  697.3	  415.0	 7107.0	...
4929985	  696.2	  409.0	 7120.0	...
4929986	  695.4	  403.8	 7136.0	...
4929987	  695.5	  399.4	 7156.0	...
4929988	  695.7	  395.8	 7170.0	...
4929989	  695.9	  392.1	 7181.0	...
ESACC R  4929676	4929989	314	  683.5	  380.3	  695.9	  392.1	   0.36	   1526
SFIX R   4929990
4929990	  695.3	  388.0	 7189.0	...
4929991	  694.7	  382.5	 7199.0	...
4929992	  694.3	  378.3	 7207.0	...
4929993	  694.8	  374.9	 7221.0	...
4929994	  695.4	  373.3	 7233.0	...
4929995	  694.3	  369.7	 7244.0	...
4929996	  692.6	  367.0	 7246.0	...
4929997	  692.3	  362.2	 7258.0	...
4929998	  693.5	  359.2	 7275.0	...
4929999	  694.4	  354.8	 7291.0	...
4930000	  694.0	  353.3	 7298.0	...
4930001	  693.3	  352.0	 7301.0	...
4930002	  693.1	  350.4	 7304.0	...
4930003	  693.1	  348.9	 7308.0	...
4930004	  691.8	  347.5	 7308.0	...
4930005	  690.2	  346.7	 7309.0	...
4930006	  688.0	  346.1	 7315.0	...
4930007	  687.3	  345.3	 7321.0	...
4930008	  686.6	  343.7	 7330.0	...
4930009	  689.0	  341.5	 7335.0	...
4930010	  691.2	  339.3	 7340.0	...
4930011	  693.5	  338.9	 7342.0	...
4930012	  693.3	  338.5	 7343.0	...
4930013	  693.0	  337.7	 7343.0	...
4930014	  692.2	  336.9	 7343.0	...
4930015	  691.5	  336.5	 7344.0	...
4930016	  690.5	  335.2	 7346.0	...
4930017	  690.3	  333.6	 7348.0	...
4930018	  690.1	  331.8	 7349.0	...
4930019	  690.3	  330.4	 7358.0	...
4930020	  690.2	  328.6	 7366.0	...
4930021	  689.7	  327.1	 7375.0	...
4930022	  689.1	  326.6	 7376.0	...
4930023	  689.0	  324.1	 7380.0	...
4930024	  689.1	  321.7	 7384.0	...
4930025	  689.2	  318.9	 7388.0	...
4930026	  690.4	  317.9	 7393.0	...
4930027	  691.8	  317.0	 7398.0	...
4930028	  693.2	  316.5	 7405.0	...
4930029	  692.1	  316.6	 7407.0	...
4930030	  690.8	  316.8	 7409.0	...
4930031	  690.0	  316.8	 7409.0	...
4930032	  690.7	  314.8	 7409.0	...
4930033	  691.3	  312.1	 7412.0	...
4930034	  691.2	  309.1	 7418.0	...
4930035	  690.8	  307.6	 7425.0	...
4930036	  690.6	  306.7	 7430.0	...
4930037	  690.6	  306.4	 7431.0	...
4930038	  690.7	  307.4	 7431.0	...
4930039	  690.8	  308.5	 7430.0	...
4930040	  690.8	  308.4	 7431.0	...
4930041	  690.9	  307.5	 7433.0	...
4930042	  690.9	  306.6	 7433.0	...
4930043	  690.6	  305.8	 7430.0	...
4930044	  690.2	  304.9	 7427.0	...
4930045	  689.8	  303.8	 7427.0	...
4930046	  689.8	  303.6	 7426.0	...
4930047	  689.9	  303.0	 7424.0	...
4930048	  689.8	  302.5	 7426.0	...
4930049	  689.7	  302.6	 7428.0	...
4930050	  690.3	  303.9	 7429.0	...
4930051	  690.9	  305.2	 7427.0	...
4930052	  691.6	  306.1	 7425.0	...
4930053	  691.9	  306.6	 7423.0	...
4930054	  689.4	  308.7	 7417.0	...
4930055	  686.7	  310.7	 7412.0	...
4930056	  685.7	  311.9	 7412.0	...
4930057	  687.5	  311.2	 7416.0	...
4930058	  689.2	  310.5	 7417.0	...
4930059	  689.8	  309.8	 7414.0	...
4930060	  690.4	  309.3	 7411.0	...
4930061	  689.1	  310.2	 7409.0	...
4930062	  687.2	  311.9	 7406.0	...
4930063	  685.4	  313.5	 7404.0	...
4930064	  687.0	  311.9	 7405.0	...
4930065	  688.5	  310.2	 7406.0	...
4930066	  689.3	  309.3	 7406.0	...
4930067	  688.5	  310.1	 7405.0	...
4930068	  688.5	  309.9	 7404.0	...
4930069	  689.5	  308.5	 7404.0	...
4930070	  690.6	  307.1	 7404.0	...
4930071	  690.8	  306.7	 7404.0	...
4930072	  688.8	  309.7	 7396.0	...
4930073	  686.4	  312.1	 7387.0	...
4930074	  685.9	  313.5	 7384.0	...
4930075	  688.2	  310.8	 7389.0	...
4930076	  690.0	  309.1	 7395.0	...
4930077	  689.6	  308.8	 7396.0	...
EFIX R   4929990	4930077	88	  690.5	  324.8	   7372
SSACC R  4930078
4930078	  687.2	  311.1	 7388.0	...
4930079	  685.1	  313.1	 7380.0	...
4930080	  685.1	  313.8	 7374.0	...
4930081	  686.5	  312.9	 7378.0	...
4930082	  680.2	  329.0	 7343.0	...
4930083	  672.5	  346.1	 7304.0	...
4930084	  670.3	  349.4	 7295.0	...
4930085	  675.8	  335.4	 7325.0	...
4930086	  680.2	  322.2	 7354.0	...
4930087	  675.1	  338.2	 7322.0	...
4930088	  670.0	  354.4	 7291.0	...
4930089	  665.7	  370.6	 7258.0	...
4930090	  665.2	  371.2	 7256.0	...
4930091	  664.5	  371.8	 7255.0	...
4930092	  664.0	  372.0	 7254.0	...
4930093	  663.9	  372.2	 7254.0	...
4930094	  664.0	  373.1	 7257.0	...
4930095	  664.0	  373.9	 7260.0	...
ESACC R  4930078	4930095	18	  687.2	  311.1	  664.0	  373.9	   1.39	    115
SFIX R   4930096
4930096	  663.9	  374.6	 7263.0	...
4930097	  663.7	  374.7	 7261.0	...
4930098	  663.3	  374.7	 7260.0	...
4930099	  663.2	  375.3	 7258.0	...
4930100	  662.9	  376.0	 7257.0	...
4930101	  662.6	  376.7	 7257.0	...
4930102	  662.3	  376.8	 7259.0	...
4930103	  662.1	  376.9	 7262.0	...
4930104	  662.1	  377.0	 7266.0	...
4930105	  661.7	  376.7	 7268.0	...
4930106	  661.3	  376.3	 7269.0	...
4930107	  661.3	  376.1	 7269.0	...
4930108	  661.7	  376.2	 7270.0	...
4930109	  662.0	  376.3	 7271.0	...
4930110	  662.1	  376.3	 7269.0	...
4930111	  662.0	  376.5	 7266.0	...
4930112	  662.0	  376.8	 7263.0	...
4930113	  662.3	  377.1	 7262.0	...
4930114	  662.4	  377.1	 7261.0	...
4930115	  662.5	  377.0	 7262.0	...
4930116	  662.5	  376.9	 7262.0	...
4930117	  662.3	  377.2	 7262.0	...
4930118	  662.1	  377.4	 7262.0	...
4930119	  662.1	  377.6	 7260.0	...
4930120	  662.3	  377.4	 7259.0	...
4930121	  662.5	  377.0	 7258.0	...
4930122	  662.6	  376.8	 7259.0	...
4930123	  662.5	  376.6	 7260.0	...
4930124	  662.5	  376.5	 7258.0	...
4930125	  662.4	  376.4	 7255.0	...
4930126	  662.4	  376.3	 7252.0	...
4930127	  662.4	  376.3	 7255.0	...
4930128	  662.4	  376.3	 7259.0	...
4930129	  662.3	  376.7	 7263.0	...
4930130	  662.5	  376.8	 7262.0	...
4930131	  662.7	  377.0	 7261.0	...
4930132	  662.7	  376.9	 7259.0	...
4930133	  662.4	  377.1	 7264.0	...
4930134	  662.2	  377.5	 7270.0	...
4930135	  662.3	  377.9	 7273.0	...
EFIX R   4930096	4930135	40	  662.4	  376.6	   7262
SSACC R  4930136
4930136	  662.5	  378.2	 7270.0	...
4930137	  663.2	  378.1	 7268.0	...
4930138	  663.9	  378.0	 7269.0	...
4930139	  666.3	  377.4	 7269.0	...
4930140	  668.6	  376.8	 7272.0	...
4930141	  671.8	  375.4	 7274.0	...
4930142	  674.9	  374.3	 7273.0	...
4930143	  680.1	  371.8	 7269.0	...
4930144	  686.8	  369.2	 7265.0	...
4930145	  693.3	  365.9	 7265.0	...
4930146	  699.3	  363.4	 7261.0	...
4930147	  705.6	  361.2	 7258.0	...
4930148	  711.5	  358.6	 7256.0	...
4930149	  717.5	  356.5	 7250.0	...
4930150	  722.4	  354.4	 7242.0	...
4930151	  726.9	  353.7	 7234.0	...
4930152	  729.4	  353.8	 7234.0	...
4930153	  730.9	  355.0	 7229.0	...
4930154	  731.8	  356.5	 7224.0	...
4930155	  732.1	  358.5	 7219.0	...
4930156	  730.7	  360.0	 7221.0	...
4930157	  728.2	  361.7	 7223.0	...
ESACC R  4930136	4930157	22	  662.5	  378.2	  728.2	  361.7	   1.43	    130
SFIX R   4930158
4930158	  725.2	  362.5	 7226.0	...
4930159	  722.0	  362.6	 7230.0	...
4930160	  719.3	  361.9	 7235.0	...
4930161	  716.8	  361.1	 7238.0	...
4930162	  715.2	  360.7	 7239.0	...
4930163	  713.0	  360.1	 7241.0	...
4930164	  711.2	  359.5	 7244.0	...
4930165	  709.7	  358.7	 7247.0	...
4930166	  708.8	  358.7	 7248.0	...
4930167	  708.0	  358.8	 7252.0	...
4930168	  707.4	  359.1	 7254.0	...
4930169	  707.4	  359.4	 7250.0	...
4930170	  707.5	  360.0	 7244.0	...
4930171	  708.3	  360.8	 7239.0	...
4930172	  709.1	  361.5	 7241.0	...
4930173	  710.1	  361.7	 7242.0	...
4930174	  710.4	  361.1	 7242.0	...
4930175	  710.7	  360.4	 7242.0	...
4930176	  711.3	  359.9	 7246.0	...
4930177	  711.7	  359.9	 7250.0	...
4930178	  712.1	  360.0	 7252.0	...
4930179	  712.1	  359.7	 7251.0	...
4930180	  712.0	  359.3	 7251.0	...
4930181	  711.9	  359.2	 7252.0	...
4930182	  711.8	  359.5	 7253.0	...
4930183	  711.7	  359.6	 7252.0	...
4930184	  711.6	  359.6	 7252.0	...
4930185	  711.9	  359.5	 7251.0	...
4930186	  712.1	  359.1	 7250.0	...
4930187	  712.3	  358.6	 7248.0	...
4930188	  712.2	  358.5	 7250.0	...
4930189	  711.7	  358.8	 7254.0	...
4930190	  711.2	  358.8	 7259.0	...
4930191	  711.0	  358.1	 7265.0	...
4930192	  711.4	  357.3	 7271.0	...
4930193	  711.8	  357.0	 7275.0	...
4930194	  711.8	  356.7	 7273.0	...
4930195	  711.6	  356.4	 7272.0	...
4930196	  711.1	  356.2	 7272.0	...
4930197	  710.7	  356.3	 7272.0	...
4930198	  710.4	  356.5	 7271.0	...
4930199	  710.0	  356.7	 7271.0	...
4930200	  709.7	  357.1	 7271.0	...
4930201	  709.3	  357.3	 7270.0	...
4930202	  709.2	  357.4	 7269.0	...
4930203	  709.1	  357.3	 7268.0	...
4930204	  708.9	  357.2	 7269.0	...
4930205	  708.9	  357.1	 7270.0	...
4930206	  709.0	  357.3	 7270.0	...
4930207	  709.1	  357.5	 7271.0	...
4930208	  709.2	  357.7	 7272.0	...
4930209	  709.1	  357.6	 7274.0	...
4930210	  709.0	  357.5	 7276.0	...
4930211	  708.9	  357.5	 7277.0	...
4930212	  708.4	  357.6	 7276.0	...
4930213	  707.8	  357.9	 7277.0	...
4930214	  707.6	  358.3	 7280.0	...
4930215	  707.8	  358.7	 7283.0	...
4930216	  708.0	  358.9	 7284.0	...
4930217	  708.0	  359.1	 7284.0	...
4930218	  708.0	  359.2	 7284.0	...
4930219	  708.0	  359.3	 7284.0	...
4930220	  707.9	  359.2	 7284.0	...
4930221	  707.9	  359.0	 7285.0	...
4930222	  707.8	  358.9	 7289.0	...
4930223	  707.7	  358.9	 7293.0	...
4930224	  707.8	  359.1	 7294.0	...
4930225	  707.8	  359.4	 7290.0	...
4930226	  708.4	  359.7	 7288.0	...
4930227	  708.8	  360.0	 7289.0	...
4930228	  709.1	  360.7	 7291.0	...
4930229	  709.0	  361.4	 7290.0	...
4930230	  709.0	  362.0	 7288.0	...
4930231	  709.1	  362.1	 7286.0	...
4930232	  709.2	  361.7	 7287.0	...
4930233	  709.5	  361.3	 7288.0	...
4930234	  709.9	  361.3	 7289.0	...
4930235	  710.2	  362.1	 7289.0	...
4930236	  710.1	  363.1	 7289.0	...
4930237	  709.9	  363.5	 7288.0	...
4930238	  709.7	  363.4	 7289.0	...
4930239	  709.6	  363.2	 7291.0	...
4930240	  709.7	  363.5	 7292.0	...
4930241	  709.9	  363.8	 7292.0	...
4930242	  710.1	  364.1	 7294.0	...
4930243	  710.1	  364.4	 7297.0	...
4930244	  709.9	  364.7	 7299.0	...
4930245	  709.7	  365.0	 7299.0	...
4930246	  709.7	  364.6	 7299.0	...
4930247	  709.7	  364.1	 7298.0	...
4930248	  709.7	  363.7	 7302.0	...
4930249	  709.6	  363.6	 7306.0	...
4930250	  709.5	  363.7	 7310.0	...
4930251	  709.5	  363.6	 7311.0	...
4930252	  709.5	  363.3	 7311.0	...
4930253	  709.5	  362.9	 7311.0	...
4930254	  709.5	  362.7	 7311.0	...
4930255	  709.6	  362.9	 7311.0	...
4930256	  709.7	  363.0	 7311.0	...
4930257	  709.9	  362.9	 7311.0	...
4930258	  710.0	  362.7	 7312.0	...
4930259	  710.0	  362.1	 7312.0	...
4930260	  709.7	  361.5	 7315.0	...
4930261	  709.2	  361.0	 7320.0	...
4930262	  708.8	  360.8	 7324.0	...
4930263	  708.7	  360.6	 7325.0	...
4930264	  709.2	  360.5	 7325.0	...
4930265	  709.6	  360.4	 7324.0	...
4930266	  709.6	  360.3	 7324.0	...
4930267	  709.2	  360.3	 7327.0	...
4930268	  708.6	  360.0	 7332.0	...
4930269	  708.5	  359.8	 7337.0	...
4930270	  708.4	  359.5	 7337.0	...
4930271	  708.3	  359.2	 7338.0	...
4930272	  708.3	  358.9	 7338.0	...
4930273	  708.6	  358.5	 7337.0	...
4930274	  709.1	  358.5	 7336.0	...
4930275	  709.0	  358.6	 7336.0	...
4930276	  708.4	  357.9	 7336.0	...
4930277	  707.7	  357.1	 7336.0	...
4930278	  707.6	  356.5	 7334.0	...
EFIX R   4930158	4930278	121	  710.0	  360.1	   7283
SSACC R  4930279
4930279	  707.4	  356.3	 7332.0	...
4930280	  707.4	  356.2	 7330.0	...
4930281	  707.5	  355.8	 7331.0	...
4930282	  707.6	  355.6	 7333.0	...
4930283	  707.6	  355.3	 7334.0	...
4930284	  707.5	  353.5	 7335.0	...
4930285	  707.4	  351.7	 7336.0	...
4930286	  707.2	  348.9	 7338.0	...
4930287	  707.3	  346.3	 7342.0	...
4930288	  714.2	  326.8	 7388.0	...
4930289	  723.5	  307.3	 7444.0	...
4930290	  732.6	  289.1	 7498.0	...
4930291	  734.4	  288.1	 7509.0	...
4930292	  733.2	  290.4	 7509.0	...
4930293	  732.1	  292.6	 7509.0	...
4930294	  731.5	  294.3	 7508.0	...
4930295	  731.5	  296.3	 7503.0	...
4930296	  731.3	  299.8	 7499.0	...
4930297	  730.8	  307.2	 7483.0	...
4930298	  730.4	  314.0	 7464.0	...
4930299	  730.7	  322.2	 7439.0	...
4930300	  732.2	  331.8	 7407.0	...
4930301	  732.2	  347.8	 7360.0	...
4930302	  732.6	  367.1	 7294.0	...
4930303	  732.4	  388.8	 7226.0	...
4930304	  734.4	  411.5	 7145.0	...
4930305	  735.8	  437.2	 7062.0	...
4930306	  736.4	  465.6	 6961.0	...
4930307	  737.4	  496.5	 6857.0	...
4930308	  743.9	  528.0	 6747.0	...
4930309	  752.3	  562.9	 6629.0	...
4930310	  759.8	  601.1	 6512.0	...
4930311	  760.6	  647.7	 6371.0	...
4930312	  760.6	  699.1	 6219.0	...
4930313	  761.4	  756.2	 6042.0	...
4930314	  764.2	  816.6	 5862.0	...
4930315	  767.5	  880.2	 5673.0	...
4930316	  769.8	  948.4	 5477.0	...
4930317	  771.8	 1021.4	 5262.0	...
4930318	  772.3	 1101.2	 5034.0	...
4930319	  773.1	 1186.5	 4796.0	...
4930320	  774.1	 1276.2	 4554.0	...
4930321	  776.0	 1367.0	 4316.0	...
4930322	  776.8	 1457.8	 4084.0	...
4930323	  776.8	 1549.9	 3844.0	...
4930324	  761.1	 1653.1	 3586.0	...
4930325	  745.9	 1756.3	 3329.0	...
4930326	  733.1	 1858.2	 3085.0	...
4930327	  740.0	 1948.9	 2865.0	...
4930328	  750.1	 2041.6	 2652.0	...
4930329	  761.5	 2130.8	 2457.0	...
4930330	  770.9	 2205.5	 2276.0	...
4930331	  784.1	 2266.7	 2087.0	...
4930332	  793.5	 2301.1	 1956.0	...
4930333	  800.2	 2320.4	 1882.0	...
4930334	  800.2	 2320.4	 1882.0	...
SBLINK R 4930335
4930335	   .	   .	    0.0	...
4930336	   .	   .	    0.0	...
4930337	   .	   .	    0.0	...
4930338	   .	   .	    0.0	...
4930339	   .	   .	    0.0	...
4930340	   .	   .	    0.0	...
4930341	   .	   .	    0.0	...
4930342	   .	   .	    0.0	...
4930343	   .	   .	    0.0	...
4930344	   .	   .	    0.0	...
4930345	   .	   .	    0.0	...
4930346	   .	   .	    0.0	...
4930347	   .	   .	    0.0	...
4930348	   .	   .	    0.0	...
4930349	   .	   .	    0.0	...
4930350	   .	   .	    0.0	...
4930351	   .	   .	    0.0	...
4930352	   .	   .	    0.0	...
4930353	   .	   .	    0.0	...
4930354	   .	   .	    0.0	...
4930355	   .	   .	    0.0	...
4930356	   .	   .	    0.0	...
4930357	   .	   .	    0.0	...
4930358	   .	   .	    0.0	...
4930359	   .	   .	    0.0	...
4930360	   .	   .	    0.0	...
4930361	   .	   .	    0.0	...
4930362	   .	   .	    0.0	...
4930363	   .	   .	    0.0	...
4930364	   .	   .	    0.0	...
4930365	   .	   .	    0.0	...
4930366	   .	   .	    0.0	...
4930367	   .	   .	    0.0	...
4930368	   .	   .	    0.0	...
4930369	   .	   .	    0.0	...
4930370	   .	   .	    0.0	...
4930371	   .	   .	    0.0	...
4930372	   .	   .	    0.0	...
4930373	   .	   .	    0.0	...
4930374	   .	   .	    0.0	...
4930375	   .	   .	    0.0	...
4930376	   .	   .	    0.0	...
4930377	   .	   .	    0.0	...
4930378	   .	   .	    0.0	...
4930379	   .	   .	    0.0	...
4930380	   .	   .	    0.0	...
4930381	   .	   .	    0.0	...
4930382	   .	   .	    0.0	...
4930383	   .	   .	    0.0	...
4930384	   .	   .	    0.0	...
4930385	   .	   .	    0.0	...
4930386	   .	   .	    0.0	...
4930387	   .	   .	    0.0	...
4930388	   .	   .	    0.0	...
4930389	   .	   .	    0.0	...
4930390	   .	   .	    0.0	...
4930391	   .	   .	    0.0	...
4930392	   .	   .	    0.0	...
4930393	   .	   .	    0.0	...
4930394	   .	   .	    0.0	...
4930395	   .	   .	    0.0	...
4930396	   .	   .	    0.0	...
4930397	   .	   .	    0.0	...
4930398	   .	   .	    0.0	...
4930399	   .	   .	    0.0	...
4930400	   .	   .	    0.0	...
4930401	   .	   .	    0.0	...
4930402	   .	   .	    0.0	...
4930403	   .	   .	    0.0	...
4930404	   .	   .	    0.0	...
4930405	   .	   .	    0.0	...
4930406	   .	   .	    0.0	...
4930407	   .	   .	    0.0	...
4930408	   .	   .	    0.0	...
4930409	   .	   .	    0.0	...
4930410	   .	   .	    0.0	...
4930411	   .	   .	    0.0	...
4930412	   .	   .	    0.0	...
4930413	   .	   .	    0.0	...
4930414	   .	   .	    0.0	...
4930415	   .	   .	    0.0	...
4930416	   .	   .	    0.0	...
4930417	   .	   .	    0.0	...
4930418	   .	   .	    0.0	...
4930419	   .	   .	    0.0	...
4930420	   .	   .	    0.0	...
4930421	   .	   .	    0.0	...
4930422	   .	   .	    0.0	...
4930423	   .	   .	    0.0	...
4930424	   .	   .	    0.0	...
4930425	   .	   .	    0.0	...
4930426	   .	   .	    0.0	...
4930427	   .	   .	    0.0	...
4930428	   .	   .	    0.0	...
4930429	   .	   .	    0.0	...
4930430	   .	   .	    0.0	...
4930431	   .	   .	    0.0	...
4930432	   .	   .	    0.0	...
4930433	   .	   .	    0.0	...
4930434	   .	   .	    0.0	...
4930435	   .	   .	    0.0	...
4930436	   .	   .	    0.0	...
EBLINK R 4930335	4930436	102
4930437	  703.6	 2393.8	 2043.0	...
4930438	  697.6	 2374.6	 2105.0	...
4930439	  690.1	 2351.7	 2192.0	...
4930440	  684.1	 2337.7	 2271.0	...
4930441	  681.1	 2319.8	 2348.0	...
4930442	  679.2	 2295.3	 2423.0	...
4930443	  678.5	 2263.4	 2493.0	...
4930444	  677.9	 2225.6	 2558.0	...
4930445	  678.1	 2186.6	 2624.0	...
4930446	  679.4	 2148.0	 2692.0	...
4930447	  680.4	 2111.1	 2763.0	...
4930448	  681.1	 2071.4	 2836.0	...
4930449	  681.0	 2029.7	 2914.0	...
4930450	  679.3	 1987.5	 2999.0	...
4930451	  675.9	 1946.6	 3085.0	...
4930452	  671.4	 1908.0	 3172.0	...
4930453	  666.4	 1870.9	 3254.0	...
4930454	  663.1	 1834.8	 3334.0	...
4930455	  660.9	 1800.0	 3411.0	...
[truncated: 4,239,223 more chars]
