# Supplementary material for: With an eye on uncertainty: Modelling pupillary responses to environmental volatility
Source: PLoS Comput Biol. 2019 Jul 5;15(7):e1007126. doi: 10.1371/journal.pcbi.1007126 (PMC6636765; doi:10.1371/journal.pcbi.1007126)
Supplement: S6 Data — Zip file containing the pupillometry data for participant 6. (ZIP) [file pcbi.1007126.s006.zip › P6/trial4.asc]

** CONVERTED FROM C:\Users\tparr\Documents\PVR\P6_1212\trial4.edf using edfapi 3.1 Win32 Nov 24 2009 on Tue Dec 12 10:58:11 2017
** DATE: Tue Dec 12 11:27:26 2017
** TYPE: EDF_FILE BINARY EVENT SAMPLE TAGGED
** VERSION: EYELINK II 1
** SOURCE: EYELINK CL
** EYELINK II CL v4.48 Nov 25 2009
** CAMERA: EyeLink CL Version 1.4 Sensor=BHA
** SERIAL NUMBER: CL1-AAD42
** CAMERA_CONFIG: AAD42140.SCD
**

MSG	4772402 RECCFG CR 1000 2 0 R
MSG	4772402 ELCLCFG MTABLER
MSG	4772402 GAZE_COORDS 0.00 0.00 1599.00 1199.00
MSG	4772402 THRESHOLDS R 122 230
MSG	4772402 ELCL_PROC CENTROID (3)
MSG	4772402 ELCL_PCR_PARAM 5 3.0
START	4772403 	RIGHT	SAMPLES	EVENTS
PRESCALER	1
VPRESCALER	1
PUPIL	AREA
EVENTS	GAZE	RIGHT	RATE	1000.00	TRACKING	CR	FILTER	2
SAMPLES	GAZE	RIGHT	RATE	1000.00	TRACKING	CR	FILTER	2
MSG	4772403 !MODE RECORD CR 1000 2 0 R
4772403	  725.3	  406.5	 8160.0	...
INPUT	4772403	127
4772404	  725.6	  406.3	 8160.0	...
4772405	  725.9	  406.7	 8159.0	...
4772406	  726.2	  407.2	 8157.0	...
4772407	  726.4	  406.7	 8155.0	...
4772408	  726.6	  405.7	 8154.0	...
4772409	  726.7	  404.7	 8156.0	...
SFIX R   4772410
4772410	  726.9	  404.6	 8158.0	...
4772411	  726.9	  404.6	 8160.0	...
4772412	  726.8	  404.6	 8161.0	...
4772413	  726.6	  404.6	 8162.0	...
4772414	  726.3	  404.6	 8162.0	...
4772415	  726.2	  404.8	 8158.0	...
4772416	  726.2	  405.0	 8155.0	...
4772417	  726.2	  405.2	 8150.0	...
4772418	  726.2	  405.2	 8149.0	...
4772419	  726.5	  405.0	 8148.0	...
4772420	  726.7	  404.9	 8151.0	...
4772421	  727.0	  405.4	 8155.0	...
4772422	  727.1	  406.1	 8159.0	...
4772423	  727.2	  406.9	 8161.0	...
4772424	  727.2	  406.6	 8163.0	...
4772425	  727.2	  406.3	 8166.0	...
4772426	  727.2	  406.1	 8168.0	...
4772427	  727.1	  405.8	 8168.0	...
4772428	  726.0	  405.6	 8168.0	...
4772429	  724.9	  405.4	 8167.0	...
4772430	  724.6	  405.6	 8164.0	...
4772431	  725.5	  405.4	 8161.0	...
4772432	  726.3	  405.1	 8159.0	...
4772433	  726.3	  405.0	 8159.0	...
4772434	  726.5	  404.8	 8159.0	...
4772435	  726.7	  405.3	 8163.0	...
4772436	  726.9	  405.7	 8167.0	...
4772437	  726.5	  406.1	 8168.0	...
4772438	  726.2	  406.0	 8166.0	...
4772439	  725.8	  406.0	 8165.0	...
4772440	  726.2	  405.9	 8167.0	...
4772441	  726.6	  405.7	 8168.0	...
4772442	  726.5	  406.2	 8168.0	...
4772443	  726.0	  406.8	 8167.0	...
4772444	  725.4	  407.0	 8164.0	...
4772445	  725.5	  406.6	 8161.0	...
4772446	  725.6	  406.3	 8157.0	...
4772447	  725.5	  406.7	 8154.0	...
4772448	  725.3	  407.0	 8151.0	...
4772449	  725.0	  406.8	 8150.0	...
4772450	  725.2	  405.8	 8149.0	...
4772451	  725.4	  404.8	 8150.0	...
4772452	  725.7	  404.8	 8151.0	...
4772453	  725.8	  405.6	 8153.0	...
4772454	  726.3	  406.3	 8155.0	...
4772455	  726.9	  406.6	 8157.0	...
4772456	  727.6	  406.6	 8159.0	...
4772457	  727.8	  406.6	 8162.0	...
4772458	  727.8	  406.5	 8163.0	...
4772459	  727.5	  406.3	 8164.0	...
4772460	  726.9	  406.3	 8162.0	...
4772461	  726.5	  406.3	 8161.0	...
4772462	  726.2	  406.6	 8160.0	...
4772463	  726.1	  406.8	 8160.0	...
4772464	  725.9	  407.0	 8161.0	...
4772465	  725.6	  406.9	 8162.0	...
4772466	  725.3	  407.1	 8162.0	...
4772467	  724.9	  407.3	 8160.0	...
4772468	  724.7	  407.7	 8159.0	...
4772469	  724.7	  408.0	 8158.0	...
4772470	  724.8	  408.3	 8158.0	...
4772471	  725.0	  408.3	 8158.0	...
4772472	  725.2	  408.1	 8158.0	...
4772473	  725.2	  407.6	 8156.0	...
4772474	  725.0	  407.2	 8154.0	...
4772475	  724.6	  407.0	 8156.0	...
4772476	  724.3	  406.8	 8161.0	...
4772477	  724.4	  406.9	 8166.0	...
4772478	  724.6	  406.9	 8165.0	...
4772479	  725.3	  406.9	 8164.0	...
4772480	  725.6	  406.7	 8164.0	...
4772481	  725.9	  406.6	 8164.0	...
4772482	  725.4	  406.5	 8163.0	...
4772483	  725.0	  406.5	 8163.0	...
4772484	  724.6	  406.8	 8160.0	...
4772485	  724.4	  407.1	 8156.0	...
4772486	  724.2	  407.0	 8153.0	...
4772487	  724.0	  406.6	 8153.0	...
4772488	  723.9	  406.3	 8152.0	...
4772489	  723.8	  406.4	 8150.0	...
4772490	  723.7	  406.6	 8148.0	...
4772491	  723.5	  406.7	 8148.0	...
4772492	  724.2	  406.1	 8150.0	...
4772493	  725.2	  405.2	 8152.0	...
4772494	  725.8	  404.8	 8153.0	...
4772495	  725.4	  405.1	 8159.0	...
4772496	  725.5	  405.4	 8166.0	...
4772497	  725.7	  405.4	 8170.0	...
4772498	  725.9	  405.4	 8168.0	...
4772499	  725.8	  405.7	 8167.0	...
4772500	  725.6	  405.9	 8169.0	...
4772501	  725.3	  406.0	 8171.0	...
4772502	  725.0	  405.7	 8174.0	...
4772503	  725.1	  405.3	 8177.0	...
4772504	  725.1	  405.9	 8180.0	...
4772505	  725.1	  406.7	 8180.0	...
4772506	  725.2	  407.6	 8175.0	...
4772507	  726.2	  407.7	 8168.0	...
4772508	  727.1	  407.8	 8163.0	...
4772509	  727.0	  408.2	 8164.0	...
4772510	  726.0	  408.4	 8166.0	...
4772511	  725.6	  408.1	 8173.0	...
4772512	  726.2	  407.7	 8178.0	...
4772513	  726.7	  407.2	 8184.0	...
4772514	  726.7	  407.4	 8186.0	...
4772515	  726.7	  407.5	 8185.0	...
4772516	  726.7	  407.0	 8181.0	...
4772517	  726.8	  406.4	 8177.0	...
4772518	  727.1	  406.4	 8172.0	...
4772519	  727.4	  407.0	 8170.0	...
4772520	  727.2	  406.9	 8168.0	...
4772521	  726.8	  406.4	 8168.0	...
4772522	  726.4	  406.0	 8169.0	...
4772523	  726.2	  406.4	 8170.0	...
4772524	  726.2	  406.6	 8171.0	...
4772525	  726.6	  406.7	 8171.0	...
4772526	  727.1	  406.7	 8172.0	...
4772527	  727.5	  406.6	 8172.0	...
4772528	  727.4	  406.7	 8171.0	...
4772529	  727.4	  406.7	 8170.0	...
4772530	  727.5	  406.5	 8168.0	...
4772531	  727.9	  406.2	 8169.0	...
4772532	  728.2	  405.7	 8171.0	...
4772533	  727.7	  405.7	 8172.0	...
4772534	  726.9	  406.2	 8167.0	...
4772535	  726.4	  406.9	 8163.0	...
4772536	  726.8	  407.4	 8162.0	...
4772537	  727.1	  407.1	 8165.0	...
4772538	  727.2	  407.0	 8168.0	...
4772539	  727.4	  407.2	 8169.0	...
4772540	  727.6	  407.6	 8169.0	...
4772541	  727.8	  407.7	 8169.0	...
4772542	  727.8	  407.4	 8169.0	...
4772543	  727.9	  407.6	 8169.0	...
4772544	  727.9	  408.2	 8166.0	...
4772545	  727.9	  408.8	 8163.0	...
4772546	  727.8	  409.0	 8163.0	...
4772547	  728.1	  408.9	 8166.0	...
4772548	  728.4	  408.8	 8171.0	...
4772549	  728.6	  408.6	 8173.0	...
4772550	  728.5	  408.7	 8171.0	...
4772551	  728.1	  408.8	 8168.0	...
4772552	  727.8	  408.9	 8163.0	...
4772553	  727.6	  409.0	 8162.0	...
4772554	  727.5	  409.2	 8162.0	...
4772555	  727.6	  409.3	 8163.0	...
4772556	  727.7	  409.4	 8165.0	...
4772557	  727.4	  408.4	 8167.0	...
4772558	  727.1	  406.9	 8172.0	...
4772559	  726.7	  405.4	 8179.0	...
4772560	  726.6	  405.5	 8186.0	...
4772561	  726.5	  406.2	 8188.0	...
4772562	  726.2	  407.1	 8183.0	...
4772563	  726.1	  407.3	 8178.0	...
4772564	  726.1	  407.6	 8173.0	...
4772565	  726.2	  407.7	 8173.0	...
4772566	  726.6	  407.8	 8172.0	...
4772567	  726.8	  407.8	 8171.0	...
4772568	  727.0	  407.8	 8174.0	...
4772569	  727.0	  408.1	 8177.0	...
4772570	  726.9	  408.3	 8175.0	...
4772571	  726.7	  407.9	 8170.0	...
4772572	  726.6	  407.4	 8167.0	...
4772573	  726.6	  407.2	 8171.0	...
4772574	  726.6	  407.5	 8174.0	...
4772575	  726.6	  407.8	 8175.0	...
4772576	  726.5	  407.8	 8175.0	...
4772577	  726.9	  407.8	 8177.0	...
4772578	  727.3	  407.6	 8178.0	...
4772579	  727.5	  407.4	 8180.0	...
4772580	  727.4	  407.6	 8181.0	...
4772581	  727.8	  407.5	 8181.0	...
4772582	  728.2	  407.1	 8180.0	...
4772583	  728.1	  406.4	 8180.0	...
4772584	  727.7	  407.1	 8180.0	...
4772585	  727.8	  408.1	 8179.0	...
4772586	  728.4	  408.5	 8180.0	...
4772587	  728.7	  408.1	 8180.0	...
4772588	  728.5	  407.3	 8181.0	...
4772589	  728.2	  407.1	 8183.0	...
4772590	  727.9	  406.7	 8186.0	...
4772591	  727.7	  406.6	 8189.0	...
4772592	  727.7	  407.0	 8186.0	...
4772593	  727.7	  407.8	 8184.0	...
4772594	  727.8	  408.7	 8181.0	...
4772595	  727.7	  408.9	 8180.0	...
4772596	  727.5	  408.6	 8180.0	...
4772597	  727.5	  408.4	 8180.0	...
4772598	  727.6	  408.4	 8179.0	...
4772599	  727.6	  408.5	 8180.0	...
4772600	  727.3	  408.6	 8182.0	...
4772601	  727.4	  408.5	 8184.0	...
4772602	  727.7	  408.5	 8185.0	...
4772603	  727.8	  408.5	 8184.0	...
4772604	  727.8	  408.5	 8184.0	...
4772605	  727.6	  408.5	 8183.0	...
4772606	  727.9	  408.7	 8181.0	...
4772607	  728.3	  409.0	 8178.0	...
4772608	  728.6	  408.8	 8176.0	...
4772609	  728.6	  408.4	 8176.0	...
4772610	  728.4	  408.1	 8179.0	...
4772611	  728.2	  408.2	 8184.0	...
4772612	  728.3	  408.4	 8187.0	...
4772613	  728.1	  408.6	 8190.0	...
4772614	  727.9	  408.7	 8187.0	...
4772615	  727.8	  408.8	 8184.0	...
4772616	  728.5	  408.7	 8186.0	...
4772617	  729.2	  408.6	 8191.0	...
4772618	  729.4	  408.5	 8196.0	...
4772619	  728.9	  408.4	 8196.0	...
4772620	  728.8	  408.1	 8196.0	...
4772621	  729.3	  408.5	 8196.0	...
4772622	  729.9	  409.0	 8196.0	...
4772623	  729.8	  409.6	 8196.0	...
4772624	  729.4	  409.7	 8196.0	...
4772625	  729.0	  409.8	 8194.0	...
4772626	  728.9	  409.8	 8191.0	...
4772627	  728.9	  409.7	 8187.0	...
4772628	  729.0	  409.4	 8184.0	...
4772629	  729.1	  409.1	 8181.0	...
4772630	  729.2	  408.9	 8184.0	...
4772631	  729.3	  409.1	 8187.0	...
4772632	  729.3	  409.3	 8191.0	...
4772633	  729.2	  409.3	 8192.0	...
4772634	  729.1	  409.1	 8193.0	...
4772635	  729.0	  409.0	 8194.0	...
4772636	  728.7	  409.2	 8194.0	...
4772637	  728.5	  409.4	 8197.0	...
4772638	  728.6	  409.2	 8200.0	...
4772639	  728.8	  408.8	 8204.0	...
4772640	  729.0	  408.4	 8201.0	...
4772641	  728.8	  408.1	 8198.0	...
4772642	  728.5	  407.8	 8196.0	...
4772643	  728.3	  407.5	 8199.0	...
4772644	  729.0	  407.3	 8201.0	...
4772645	  729.8	  407.2	 8204.0	...
4772646	  729.3	  407.4	 8201.0	...
4772647	  728.1	  407.6	 8198.0	...
4772648	  727.0	  407.7	 8195.0	...
4772649	  727.0	  407.6	 8195.0	...
4772650	  727.1	  407.5	 8197.0	...
4772651	  727.2	  407.7	 8198.0	...
4772652	  727.5	  408.3	 8200.0	...
4772653	  727.8	  409.0	 8200.0	...
4772654	  727.9	  409.5	 8199.0	...
4772655	  727.9	  409.6	 8197.0	...
4772656	  728.1	  408.7	 8201.0	...
4772657	  728.1	  407.7	 8206.0	...
4772658	  728.0	  406.6	 8209.0	...
4772659	  727.8	  406.5	 8207.0	...
4772660	  728.1	  406.2	 8205.0	...
4772661	  728.5	  406.1	 8205.0	...
4772662	  728.4	  406.1	 8206.0	...
4772663	  727.9	  406.2	 8205.0	...
4772664	  727.4	  406.3	 8204.0	...
4772665	  727.3	  406.3	 8202.0	...
4772666	  727.4	  406.3	 8200.0	...
4772667	  727.5	  406.3	 8199.0	...
4772668	  727.7	  406.2	 8199.0	...
4772669	  727.9	  406.1	 8203.0	...
4772670	  728.1	  406.0	 8206.0	...
4772671	  729.1	  406.0	 8209.0	...
4772672	  729.9	  405.6	 8205.0	...
4772673	  730.5	  405.0	 8202.0	...
4772674	  730.3	  404.3	 8198.0	...
4772675	  730.2	  403.9	 8197.0	...
4772676	  729.9	  403.8	 8196.0	...
4772677	  729.7	  403.9	 8196.0	...
4772678	  729.7	  404.8	 8196.0	...
4772679	  729.8	  405.6	 8194.0	...
4772680	  729.9	  406.4	 8192.0	...
4772681	  729.9	  406.5	 8193.0	...
4772682	  730.0	  407.2	 8196.0	...
4772683	  730.1	  407.8	 8201.0	...
4772684	  730.2	  408.7	 8206.0	...
4772685	  730.1	  409.2	 8213.0	...
4772686	  730.0	  409.6	 8218.0	...
4772687	  729.9	  409.5	 8218.0	...
4772688	  730.1	  409.0	 8218.0	...
4772689	  730.2	  407.9	 8218.0	...
4772690	  729.8	  407.3	 8217.0	...
4772691	  729.2	  406.9	 8217.0	...
4772692	  728.7	  407.0	 8217.0	...
4772693	  728.8	  407.1	 8218.0	...
4772694	  728.8	  406.8	 8218.0	...
4772695	  728.9	  406.5	 8218.0	...
4772696	  728.9	  406.1	 8218.0	...
4772697	  728.9	  405.9	 8218.0	...
4772698	  728.8	  405.8	 8219.0	...
4772699	  728.7	  405.7	 8220.0	...
4772700	  728.6	  405.6	 8220.0	...
4772701	  728.7	  405.5	 8220.0	...
4772702	  729.2	  405.3	 8220.0	...
4772703	  729.6	  405.1	 8217.0	...
4772704	  730.2	  405.9	 8215.0	...
4772705	  730.5	  406.9	 8216.0	...
4772706	  730.6	  407.9	 8219.0	...
4772707	  730.4	  408.0	 8222.0	...
4772708	  730.1	  408.0	 8223.0	...
4772709	  730.0	  408.0	 8225.0	...
4772710	  729.8	  407.9	 8225.0	...
4772711	  730.0	  407.8	 8225.0	...
4772712	  730.2	  407.7	 8222.0	...
4772713	  730.3	  407.6	 8218.0	...
4772714	  730.2	  408.1	 8215.0	...
4772715	  730.4	  408.6	 8215.0	...
4772716	  730.7	  409.1	 8215.0	...
4772717	  730.7	  408.9	 8215.0	...
4772718	  730.0	  408.6	 8215.0	...
4772719	  729.2	  408.4	 8215.0	...
4772720	  728.8	  408.3	 8216.0	...
4772721	  728.8	  408.3	 8213.0	...
4772722	  728.9	  408.2	 8210.0	...
4772723	  729.0	  407.9	 8209.0	...
4772724	  729.0	  407.5	 8211.0	...
4772725	  729.1	  407.1	 8213.0	...
4772726	  729.1	  407.0	 8212.0	...
4772727	  729.0	  406.8	 8207.0	...
4772728	  728.7	  406.8	 8203.0	...
4772729	  728.5	  406.7	 8199.0	...
4772730	  728.4	  406.9	 8199.0	...
4772731	  728.5	  407.0	 8200.0	...
4772732	  728.5	  406.9	 8201.0	...
4772733	  728.4	  406.6	 8202.0	...
4772734	  728.4	  406.7	 8202.0	...
4772735	  728.5	  407.0	 8204.0	...
4772736	  728.4	  407.4	 8207.0	...
4772737	  728.3	  407.7	 8209.0	...
4772738	  728.3	  408.1	 8207.0	...
4772739	  728.6	  408.7	 8206.0	...
4772740	  728.9	  409.3	 8210.0	...
4772741	  729.1	  409.7	 8215.0	...
4772742	  728.9	  410.0	 8219.0	...
4772743	  728.5	  410.1	 8219.0	...
4772744	  728.5	  409.7	 8218.0	...
4772745	  729.0	  409.1	 8219.0	...
4772746	  729.6	  408.9	 8220.0	...
4772747	  729.9	  409.3	 8221.0	...
4772748	  730.0	  409.6	 8220.0	...
4772749	  729.4	  409.7	 8218.0	...
4772750	  728.7	  410.0	 8220.0	...
4772751	  728.0	  410.2	 8223.0	...
4772752	  727.8	  410.2	 8228.0	...
4772753	  727.7	  410.1	 8230.0	...
4772754	  727.7	  410.2	 8231.0	...
4772755	  727.8	  410.3	 8229.0	...
4772756	  727.9	  410.5	 8228.0	...
4772757	  728.0	  410.5	 8228.0	...
4772758	  728.0	  410.6	 8228.0	...
4772759	  727.9	  410.6	 8228.0	...
4772760	  727.8	  410.6	 8229.0	...
4772761	  727.9	  410.6	 8229.0	...
4772762	  728.3	  410.9	 8225.0	...
4772763	  728.8	  411.3	 8221.0	...
4772764	  729.1	  411.7	 8217.0	...
4772765	  729.1	  411.4	 8218.0	...
4772766	  729.2	  411.3	 8222.0	...
4772767	  729.0	  411.2	 8225.0	...
4772768	  728.7	  411.5	 8228.0	...
4772769	  728.4	  411.6	 8228.0	...
4772770	  728.1	  411.7	 8224.0	...
4772771	  727.9	  411.8	 8220.0	...
4772772	  727.8	  411.8	 8217.0	...
4772773	  728.0	  411.9	 8218.0	...
4772774	  727.6	  411.8	 8219.0	...
4772775	  727.1	  411.1	 8221.0	...
4772776	  726.5	  410.4	 8221.0	...
4772777	  726.3	  409.9	 8222.0	...
4772778	  726.8	  409.8	 8223.0	...
4772779	  727.4	  410.2	 8223.0	...
4772780	  727.8	  410.6	 8222.0	...
4772781	  727.5	  410.5	 8220.0	...
4772782	  727.2	  410.1	 8218.0	...
4772783	  727.1	  410.0	 8216.0	...
4772784	  726.9	  410.4	 8214.0	...
4772785	  726.3	  410.9	 8212.0	...
4772786	  725.7	  411.0	 8210.0	...
4772787	  725.5	  410.9	 8208.0	...
4772788	  725.7	  410.9	 8206.0	...
4772789	  726.3	  410.9	 8204.0	...
4772790	  727.0	  411.0	 8204.0	...
4772791	  727.5	  411.2	 8204.0	...
4772792	  727.7	  411.5	 8203.0	...
4772793	  727.6	  411.7	 8202.0	...
4772794	  727.5	  411.5	 8202.0	...
4772795	  727.3	  411.1	 8203.0	...
4772796	  727.1	  410.6	 8205.0	...
4772797	  727.3	  410.5	 8207.0	...
4772798	  727.5	  411.0	 8208.0	...
4772799	  727.9	  411.4	 8209.0	...
4772800	  728.2	  411.5	 8209.0	...
4772801	  728.3	  411.2	 8208.0	...
4772802	  727.7	  410.8	 8206.0	...
4772803	  726.9	  410.6	 8205.0	...
4772804	  726.1	  410.6	 8207.0	...
4772805	  726.1	  410.7	 8209.0	...
4772806	  726.1	  410.9	 8209.0	...
4772807	  726.7	  411.2	 8209.0	...
4772808	  727.3	  411.5	 8209.0	...
4772809	  728.0	  411.8	 8209.0	...
4772810	  728.1	  411.7	 8216.0	...
4772811	  728.3	  411.7	 8223.0	...
4772812	  728.1	  411.7	 8229.0	...
4772813	  727.9	  411.7	 8225.0	...
4772814	  727.8	  412.2	 8221.0	...
4772815	  727.9	  412.6	 8217.0	...
4772816	  727.7	  413.1	 8219.0	...
4772817	  727.7	  413.2	 8222.0	...
4772818	  727.5	  412.4	 8224.0	...
4772819	  727.6	  411.4	 8224.0	...
4772820	  727.7	  411.0	 8220.0	...
4772821	  728.0	  411.5	 8215.0	...
4772822	  727.5	  412.0	 8215.0	...
4772823	  726.8	  412.1	 8219.0	...
4772824	  726.4	  411.9	 8225.0	...
4772825	  726.7	  411.7	 8225.0	...
4772826	  726.9	  411.5	 8225.0	...
4772827	  726.9	  411.5	 8224.0	...
4772828	  726.9	  411.5	 8221.0	...
4772829	  726.5	  411.6	 8216.0	...
4772830	  726.2	  411.6	 8212.0	...
4772831	  725.8	  411.7	 8210.0	...
4772832	  725.8	  411.7	 8210.0	...
4772833	  726.3	  411.5	 8211.0	...
4772834	  726.9	  411.3	 8211.0	...
4772835	  727.4	  411.0	 8210.0	...
4772836	  727.3	  410.8	 8210.0	...
4772837	  727.2	  410.7	 8212.0	...
4772838	  727.3	  410.8	 8215.0	...
4772839	  727.5	  411.0	 8218.0	...
4772840	  727.7	  411.1	 8219.0	...
4772841	  727.3	  411.1	 8216.0	...
4772842	  726.8	  411.2	 8213.0	...
4772843	  726.6	  411.3	 8211.0	...
4772844	  727.0	  411.3	 8211.0	...
4772845	  727.3	  411.2	 8209.0	...
4772846	  726.6	  411.3	 8208.0	...
4772847	  725.9	  411.4	 8211.0	...
4772848	  725.4	  411.5	 8216.0	...
4772849	  725.6	  411.5	 8222.0	...
4772850	  725.6	  411.6	 8215.0	...
4772851	  725.4	  411.8	 8207.0	...
4772852	  725.1	  412.0	 8203.0	...
4772853	  724.7	  411.8	 8206.0	...
4772854	  724.0	  411.7	 8212.0	...
4772855	  723.5	  411.6	 8215.0	...
4772856	  724.5	  411.5	 8216.0	...
4772857	  725.9	  411.6	 8215.0	...
4772858	  726.7	  411.7	 8214.0	...
4772859	  725.8	  411.8	 8211.0	...
4772860	  724.8	  411.8	 8208.0	...
4772861	  724.6	  411.8	 8205.0	...
4772862	  724.8	  412.0	 8205.0	...
4772863	  725.0	  411.6	 8204.0	...
4772864	  725.0	  411.0	 8205.0	...
4772865	  725.6	  410.3	 8205.0	...
4772866	  726.3	  410.1	 8205.0	...
4772867	  727.4	  409.9	 8206.0	...
4772868	  728.0	  409.8	 8206.0	...
4772869	  728.6	  410.2	 8207.0	...
4772870	  728.6	  410.7	 8207.0	...
4772871	  728.2	  411.1	 8207.0	...
4772872	  727.7	  410.9	 8206.0	...
4772873	  727.6	  410.6	 8209.0	...
4772874	  727.7	  410.3	 8213.0	...
4772875	  727.9	  410.2	 8216.0	...
4772876	  728.1	  410.3	 8215.0	...
4772877	  728.0	  410.4	 8215.0	...
4772878	  728.0	  410.4	 8215.0	...
4772879	  728.2	  410.2	 8216.0	...
4772880	  728.3	  410.0	 8216.0	...
4772881	  728.4	  410.1	 8217.0	...
4772882	  728.4	  410.4	 8216.0	...
4772883	  728.4	  410.6	 8215.0	...
4772884	  728.2	  410.5	 8213.0	...
4772885	  728.3	  410.1	 8213.0	...
4772886	  728.1	  409.8	 8215.0	...
4772887	  727.9	  409.6	 8218.0	...
4772888	  727.5	  409.3	 8222.0	...
4772889	  727.3	  409.1	 8223.0	...
4772890	  727.1	  408.9	 8226.0	...
4772891	  726.7	  409.1	 8227.0	...
4772892	  726.4	  409.5	 8225.0	...
4772893	  726.0	  409.8	 8221.0	...
4772894	  725.7	  409.9	 8217.0	...
4772895	  725.5	  409.9	 8218.0	...
4772896	  725.1	  410.0	 8218.0	...
4772897	  725.0	  410.1	 8218.0	...
4772898	  725.1	  410.3	 8219.0	...
4772899	  725.8	  410.7	 8220.0	...
4772900	  726.4	  411.1	 8222.0	...
4772901	  726.7	  411.3	 8223.0	...
4772902	  727.4	  411.0	 8223.0	...
4772903	  728.2	  410.7	 8220.0	...
4772904	  729.0	  410.4	 8216.0	...
4772905	  728.9	  410.2	 8214.0	...
4772906	  728.8	  409.9	 8214.0	...
4772907	  728.8	  409.8	 8214.0	...
4772908	  728.8	  410.2	 8216.0	...
4772909	  728.7	  410.4	 8215.0	...
4772910	  728.6	  410.3	 8215.0	...
4772911	  728.7	  409.9	 8214.0	...
4772912	  728.8	  410.3	 8216.0	...
4772913	  728.8	  410.8	 8219.0	...
4772914	  728.7	  411.3	 8221.0	...
4772915	  728.5	  410.7	 8221.0	...
4772916	  728.4	  410.1	 8216.0	...
4772917	  728.5	  409.4	 8211.0	...
4772918	  728.7	  409.5	 8212.0	...
4772919	  728.9	  409.6	 8217.0	...
4772920	  728.8	  409.7	 8224.0	...
4772921	  728.2	  409.8	 8224.0	...
4772922	  727.8	  410.7	 8221.0	...
4772923	  727.4	  411.5	 8216.0	...
4772924	  727.4	  412.1	 8215.0	...
4772925	  727.1	  411.6	 8221.0	...
4772926	  726.6	  411.0	 8226.0	...
4772927	  726.2	  410.7	 8224.0	...
4772928	  726.1	  410.9	 8219.0	...
4772929	  725.4	  411.1	 8214.0	...
4772930	  724.8	  411.2	 8213.0	...
4772931	  725.2	  411.1	 8214.0	...
4772932	  726.3	  410.6	 8220.0	...
4772933	  727.3	  410.1	 8226.0	...
4772934	  726.7	  409.9	 8228.0	...
4772935	  726.2	  410.2	 8224.0	...
4772936	  725.7	  410.9	 8217.0	...
4772937	  725.6	  411.5	 8213.0	...
4772938	  725.3	  412.0	 8210.0	...
4772939	  725.0	  411.9	 8209.0	...
4772940	  725.9	  411.6	 8208.0	...
4772941	  726.9	  411.1	 8208.0	...
4772942	  728.1	  410.5	 8217.0	...
4772943	  728.1	  410.1	 8226.0	...
4772944	  727.4	  410.1	 8230.0	...
4772945	  726.6	  410.4	 8225.0	...
4772946	  725.9	  410.7	 8221.0	...
4772947	  726.6	  410.6	 8221.0	...
4772948	  727.3	  410.6	 8221.0	...
4772949	  727.3	  410.5	 8225.0	...
4772950	  726.9	  410.4	 8228.0	...
4772951	  726.5	  410.1	 8230.0	...
4772952	  727.0	  409.6	 8229.0	...
4772953	  727.2	  409.4	 8229.0	...
4772954	  727.3	  409.3	 8232.0	...
4772955	  726.9	  409.3	 8235.0	...
4772956	  726.6	  409.3	 8232.0	...
4772957	  726.4	  409.3	 8226.0	...
4772958	  725.1	  409.5	 8222.0	...
4772959	  723.8	  409.8	 8222.0	...
4772960	  722.7	  410.2	 8221.0	...
4772961	  723.2	  410.6	 8219.0	...
4772962	  723.7	  410.9	 8219.0	...
4772963	  724.0	  411.2	 8219.0	...
4772964	  724.1	  411.3	 8219.0	...
4772965	  724.2	  411.5	 8219.0	...
4772966	  724.2	  410.6	 8221.0	...
4772967	  723.1	  409.8	 8224.0	...
4772968	  721.9	  409.1	 8228.0	...
4772969	  721.6	  409.9	 8228.0	...
4772970	  722.3	  410.6	 8228.0	...
4772971	  723.0	  410.5	 8226.0	...
4772972	  723.7	  409.4	 8224.0	...
4772973	  724.3	  408.3	 8223.0	...
4772974	  725.0	  407.9	 8223.0	...
4772975	  724.8	  407.8	 8224.0	...
4772976	  723.9	  407.9	 8224.0	...
4772977	  723.2	  407.9	 8224.0	...
4772978	  723.0	  407.8	 8224.0	...
4772979	  723.7	  408.4	 8223.0	...
4772980	  724.2	  409.2	 8223.0	...
4772981	  723.9	  409.5	 8222.0	...
4772982	  723.8	  409.1	 8222.0	...
4772983	  723.7	  408.6	 8226.0	...
4772984	  723.8	  408.8	 8232.0	...
4772985	  723.6	  409.2	 8238.0	...
4772986	  723.6	  409.8	 8236.0	...
4772987	  723.7	  410.3	 8232.0	...
4772988	  723.6	  410.4	 8227.0	...
4772989	  723.5	  410.1	 8225.0	...
4772990	  723.3	  409.9	 8223.0	...
4772991	  723.2	  409.8	 8221.0	...
4772992	  723.3	  410.0	 8220.0	...
4772993	  723.4	  410.1	 8225.0	...
4772994	  723.6	  410.1	 8229.0	...
4772995	  723.5	  410.0	 8234.0	...
4772996	  723.6	  409.2	 8235.0	...
4772997	  723.6	  408.3	 8237.0	...
4772998	  723.7	  407.5	 8240.0	...
4772999	  724.0	  407.4	 8241.0	...
4773000	  724.2	  407.3	 8243.0	...
4773001	  724.4	  407.2	 8242.0	...
4773002	  724.0	  407.8	 8241.0	...
4773003	  723.8	  408.4	 8239.0	...
4773004	  723.8	  409.1	 8237.0	...
4773005	  724.1	  409.1	 8235.0	...
4773006	  724.0	  408.6	 8235.0	...
4773007	  723.7	  408.1	 8235.0	...
4773008	  723.7	  408.0	 8236.0	...
4773009	  723.6	  408.5	 8236.0	...
4773010	  723.4	  408.3	 8236.0	...
4773011	  723.2	  407.8	 8233.0	...
4773012	  722.7	  407.2	 8231.0	...
4773013	  722.4	  407.3	 8237.0	...
4773014	  722.6	  407.3	 8246.0	...
4773015	  723.2	  407.3	 8254.0	...
4773016	  723.8	  407.1	 8250.0	...
4773017	  723.9	  407.1	 8246.0	...
4773018	  724.1	  406.9	 8242.0	...
4773019	  724.4	  406.7	 8242.0	...
4773020	  724.5	  407.2	 8242.0	...
4773021	  724.3	  408.0	 8242.0	...
4773022	  724.3	  408.9	 8247.0	...
4773023	  724.2	  409.1	 8251.0	...
4773024	  724.1	  409.3	 8257.0	...
4773025	  723.9	  409.4	 8258.0	...
4773026	  723.7	  409.5	 8258.0	...
4773027	  723.8	  409.2	 8256.0	...
4773028	  723.9	  408.8	 8254.0	...
4773029	  724.2	  408.5	 8252.0	...
4773030	  724.4	  408.4	 8254.0	...
4773031	  724.5	  408.6	 8256.0	...
4773032	  724.4	  408.7	 8257.0	...
4773033	  724.5	  408.7	 8257.0	...
4773034	  724.7	  408.5	 8257.0	...
4773035	  724.7	  408.3	 8257.0	...
4773036	  724.4	  408.3	 8257.0	...
4773037	  724.1	  408.1	 8259.0	...
4773038	  724.2	  407.8	 8266.0	...
4773039	  724.5	  408.1	 8273.0	...
4773040	  724.3	  408.7	 8279.0	...
4773041	  723.3	  409.4	 8279.0	...
4773042	  722.4	  409.5	 8275.0	...
4773043	  722.1	  409.4	 8271.0	...
4773044	  722.3	  409.0	 8268.0	...
4773045	  722.3	  408.5	 8269.0	...
4773046	  722.8	  408.2	 8270.0	...
4773047	  723.8	  408.0	 8270.0	...
4773048	  724.8	  408.0	 8271.0	...
4773049	  725.4	  407.9	 8272.0	...
4773050	  725.6	  407.8	 8272.0	...
4773051	  724.8	  408.3	 8272.0	...
4773052	  724.0	  408.8	 8273.0	...
4773053	  723.3	  409.2	 8273.0	...
4773054	  723.5	  409.1	 8272.0	...
4773055	  723.7	  409.0	 8271.0	...
4773056	  723.7	  409.0	 8268.0	...
4773057	  722.7	  409.1	 8265.0	...
4773058	  721.7	  409.3	 8265.0	...
4773059	  720.7	  409.5	 8269.0	...
4773060	  720.6	  409.6	 8273.0	...
4773061	  720.5	  409.4	 8273.0	...
4773062	  720.4	  409.2	 8271.0	...
4773063	  720.5	  409.0	 8268.0	...
4773064	  720.5	  408.9	 8268.0	...
4773065	  720.5	  408.8	 8267.0	...
4773066	  720.5	  408.4	 8267.0	...
4773067	  720.6	  408.1	 8267.0	...
4773068	  720.7	  407.8	 8272.0	...
4773069	  720.7	  407.9	 8276.0	...
4773070	  720.6	  408.2	 8280.0	...
4773071	  720.0	  408.7	 8280.0	...
4773072	  719.2	  409.2	 8280.0	...
4773073	  718.6	  409.6	 8281.0	...
4773074	  718.9	  409.9	 8279.0	...
4773075	  719.3	  410.0	 8277.0	...
4773076	  719.7	  409.9	 8277.0	...
4773077	  720.0	  409.5	 8280.0	...
4773078	  719.8	  408.6	 8283.0	...
4773079	  719.5	  407.9	 8286.0	...
4773080	  719.8	  407.5	 8287.0	...
4773081	  720.4	  407.7	 8289.0	...
4773082	  721.0	  407.8	 8291.0	...
4773083	  720.9	  407.8	 8294.0	...
4773084	  721.0	  408.1	 8295.0	...
4773085	  721.1	  408.3	 8297.0	...
4773086	  721.1	  408.5	 8298.0	...
4773087	  720.7	  408.2	 8300.0	...
4773088	  720.4	  407.8	 8300.0	...
4773089	  720.0	  407.4	 8300.0	...
4773090	  719.7	  407.6	 8300.0	...
4773091	  719.4	  407.8	 8300.0	...
4773092	  719.3	  408.1	 8302.0	...
4773093	  719.4	  408.2	 8304.0	...
4773094	  719.8	  408.3	 8305.0	...
4773095	  720.2	  408.3	 8305.0	...
4773096	  720.7	  408.5	 8305.0	...
4773097	  720.8	  408.7	 8304.0	...
4773098	  720.8	  408.6	 8302.0	...
4773099	  720.7	  408.2	 8302.0	...
4773100	  720.5	  407.8	 8301.0	...
4773101	  720.3	  407.7	 8299.0	...
4773102	  720.2	  407.2	 8297.0	...
4773103	  720.2	  406.7	 8296.0	...
4773104	  720.2	  406.3	 8295.0	...
4773105	  720.6	  406.1	 8291.0	...
4773106	  720.9	  405.9	 8288.0	...
4773107	  720.7	  405.8	 8285.0	...
4773108	  720.3	  406.3	 8283.0	...
4773109	  719.9	  407.0	 8282.0	...
4773110	  719.9	  407.5	 8282.0	...
4773111	  720.1	  406.7	 8286.0	...
4773112	  720.2	  405.9	 8292.0	...
4773113	  720.9	  405.6	 8298.0	...
4773114	  721.2	  406.2	 8301.0	...
4773115	  721.6	  406.9	 8300.0	...
4773116	  721.2	  406.8	 8299.0	...
4773117	  720.9	  406.8	 8303.0	...
4773118	  720.9	  406.7	 8310.0	...
4773119	  720.9	  407.1	 8316.0	...
4773120	  721.0	  407.5	 8319.0	...
4773121	  721.8	  408.0	 8320.0	...
4773122	  722.8	  408.0	 8319.0	...
4773123	  724.1	  408.0	 8318.0	...
4773124	  724.5	  408.0	 8316.0	...
4773125	  724.6	  408.2	 8314.0	...
4773126	  724.0	  407.7	 8312.0	...
4773127	  723.0	  407.2	 8311.0	...
4773128	  722.3	  406.6	 8311.0	...
4773129	  721.9	  406.8	 8311.0	...
4773130	  721.5	  407.0	 8312.0	...
4773131	  721.2	  407.3	 8316.0	...
4773132	  720.7	  407.6	 8320.0	...
4773133	  720.6	  407.8	 8323.0	...
4773134	  720.2	  408.1	 8323.0	...
4773135	  720.1	  408.1	 8323.0	...
4773136	  719.9	  407.9	 8322.0	...
4773137	  719.9	  407.3	 8321.0	...
4773138	  719.9	  406.7	 8319.0	...
4773139	  719.8	  406.4	 8319.0	...
4773140	  719.7	  406.6	 8319.0	...
4773141	  719.5	  406.9	 8322.0	...
4773142	  719.3	  407.2	 8322.0	...
4773143	  719.0	  406.8	 8323.0	...
4773144	  718.8	  406.2	 8321.0	...
4773145	  719.0	  406.0	 8317.0	...
4773146	  719.2	  406.3	 8314.0	...
4773147	  719.3	  406.5	 8313.0	...
4773148	  719.0	  406.4	 8314.0	...
4773149	  718.8	  406.3	 8313.0	...
4773150	  718.8	  406.3	 8315.0	...
4773151	  718.9	  406.2	 8317.0	...
4773152	  719.0	  405.7	 8319.0	...
4773153	  719.0	  405.2	 8322.0	...
4773154	  719.0	  405.4	 8325.0	...
4773155	  719.0	  406.0	 8331.0	...
4773156	  718.7	  405.5	 8334.0	...
4773157	  718.4	  404.3	 8338.0	...
4773158	  717.9	  403.1	 8341.0	...
4773159	  717.8	  403.2	 8343.0	...
4773160	  718.7	  404.5	 8346.0	...
4773161	  719.7	  405.9	 8349.0	...
4773162	  720.8	  407.4	 8350.0	...
4773163	  721.1	  407.5	 8348.0	...
4773164	  721.4	  407.7	 8346.0	...
4773165	  721.1	  407.8	 8343.0	...
4773166	  720.7	  408.0	 8341.0	...
4773167	  720.4	  408.1	 8341.0	...
4773168	  720.5	  408.1	 8341.0	...
4773169	  720.6	  407.5	 8341.0	...
4773170	  720.6	  406.9	 8342.0	...
4773171	  720.5	  407.3	 8344.0	...
4773172	  720.6	  408.2	 8347.0	...
4773173	  720.6	  409.0	 8346.0	...
4773174	  720.6	  408.8	 8343.0	...
4773175	  720.5	  408.5	 8339.0	...
4773176	  720.4	  408.4	 8336.0	...
4773177	  720.4	  408.2	 8332.0	...
4773178	  720.5	  408.4	 8332.0	...
4773179	  720.2	  408.5	 8335.0	...
4773180	  719.5	  407.9	 8339.0	...
4773181	  718.8	  407.1	 8345.0	...
4773182	  718.3	  406.3	 8349.0	...
4773183	  718.3	  406.3	 8350.0	...
4773184	  717.9	  406.4	 8348.0	...
4773185	  717.6	  406.5	 8351.0	...
4773186	  717.3	  407.1	 8355.0	...
4773187	  717.4	  407.7	 8356.0	...
4773188	  717.7	  408.4	 8355.0	...
4773189	  717.8	  408.5	 8353.0	...
4773190	  717.7	  408.1	 8354.0	...
4773191	  717.6	  407.7	 8352.0	...
4773192	  717.5	  407.3	 8351.0	...
4773193	  717.0	  407.3	 8351.0	...
4773194	  716.6	  407.5	 8353.0	...
4773195	  716.0	  407.7	 8358.0	...
4773196	  715.8	  407.3	 8361.0	...
4773197	  715.7	  406.8	 8363.0	...
4773198	  715.8	  406.2	 8358.0	...
4773199	  715.8	  406.2	 8352.0	...
4773200	  715.7	  406.0	 8346.0	...
4773201	  715.4	  405.3	 8350.0	...
4773202	  715.2	  404.6	 8355.0	...
4773203	  715.1	  404.4	 8360.0	...
4773204	  715.8	  404.9	 8369.0	...
4773205	  716.6	  405.3	 8379.0	...
4773206	  717.2	  405.1	 8386.0	...
4773207	  717.6	  405.2	 8380.0	...
4773208	  717.9	  405.3	 8373.0	...
4773209	  718.3	  405.4	 8368.0	...
4773210	  718.3	  405.4	 8367.0	...
4773211	  718.2	  405.3	 8366.0	...
4773212	  718.1	  405.2	 8367.0	...
4773213	  717.9	  404.8	 8363.0	...
4773214	  717.8	  404.3	 8359.0	...
4773215	  717.8	  403.1	 8364.0	...
4773216	  717.8	  402.3	 8375.0	...
4773217	  717.8	  401.7	 8384.0	...
4773218	  717.6	  402.0	 8383.0	...
4773219	  717.5	  403.2	 8382.0	...
4773220	  717.4	  404.2	 8380.0	...
4773221	  717.2	  405.2	 8378.0	...
4773222	  716.9	  405.1	 8374.0	...
4773223	  717.2	  404.8	 8371.0	...
4773224	  717.7	  404.3	 8367.0	...
4773225	  718.3	  404.0	 8365.0	...
4773226	  718.5	  404.0	 8373.0	...
4773227	  718.7	  403.3	 8381.0	...
4773228	  718.9	  402.3	 8390.0	...
4773229	  718.5	  401.4	 8389.0	...
4773230	  718.1	  401.2	 8389.0	...
4773231	  717.8	  401.2	 8390.0	...
4773232	  717.4	  401.3	 8391.0	...
4773233	  717.0	  402.1	 8392.0	...
4773234	  716.4	  402.9	 8392.0	...
4773235	  716.2	  403.7	 8391.0	...
4773236	  716.3	  403.6	 8392.0	...
4773237	  716.7	  403.4	 8392.0	...
4773238	  717.3	  403.3	 8392.0	...
4773239	  717.3	  403.2	 8392.0	...
4773240	  717.3	  402.8	 8391.0	...
4773241	  717.2	  402.4	 8391.0	...
4773242	  717.0	  402.2	 8393.0	...
4773243	  716.8	  402.4	 8397.0	...
4773244	  716.6	  402.5	 8399.0	...
4773245	  716.8	  402.4	 8395.0	...
4773246	  716.9	  402.4	 8392.0	...
4773247	  717.1	  402.4	 8389.0	...
4773248	  717.1	  402.4	 8389.0	...
4773249	  717.0	  402.5	 8389.0	...
4773250	  716.8	  402.3	 8390.0	...
4773251	  716.3	  402.1	 8391.0	...
4773252	  716.0	  401.8	 8392.0	...
4773253	  715.6	  401.9	 8392.0	...
4773254	  715.1	  402.1	 8392.0	...
4773255	  714.7	  402.2	 8392.0	...
4773256	  714.2	  402.3	 8394.0	...
4773257	  713.9	  402.3	 8395.0	...
4773258	  713.7	  402.3	 8400.0	...
4773259	  713.7	  402.2	 8405.0	...
4773260	  713.7	  402.0	 8411.0	...
4773261	  713.7	  401.8	 8413.0	...
4773262	  713.6	  401.5	 8412.0	...
4773263	  713.5	  401.1	 8413.0	...
4773264	  713.3	  400.7	 8415.0	...
4773265	  713.1	  400.3	 8416.0	...
4773266	  712.9	  400.3	 8416.0	...
4773267	  712.6	  400.3	 8417.0	...
4773268	  712.2	  400.4	 8417.0	...
4773269	  712.1	  400.7	 8420.0	...
4773270	  712.1	  401.0	 8422.0	...
4773271	  712.2	  401.8	 8420.0	...
4773272	  712.3	  402.5	 8414.0	...
4773273	  712.8	  401.8	 8417.0	...
4773274	  713.2	  400.5	 8424.0	...
4773275	  713.9	  399.1	 8431.0	...
4773276	  714.1	  399.1	 8427.0	...
4773277	  714.1	  399.1	 8423.0	...
4773278	  713.9	  399.5	 8422.0	...
4773279	  713.8	  399.9	 8424.0	...
4773280	  714.3	  400.2	 8426.0	...
4773281	  714.8	  400.0	 8426.0	...
4773282	  715.2	  399.8	 8427.0	...
4773283	  715.2	  399.6	 8429.0	...
4773284	  715.6	  398.8	 8430.0	...
4773285	  716.0	  398.0	 8431.0	...
4773286	  715.9	  397.3	 8430.0	...
4773287	  715.4	  397.6	 8429.0	...
4773288	  715.0	  397.9	 8433.0	...
4773289	  715.2	  398.1	 8437.0	...
4773290	  715.4	  398.1	 8442.0	...
4773291	  715.7	  398.0	 8443.0	...
4773292	  715.8	  397.8	 8445.0	...
4773293	  715.7	  397.7	 8446.0	...
4773294	  715.2	  397.6	 8446.0	...
4773295	  714.9	  397.6	 8445.0	...
4773296	  714.5	  397.5	 8443.0	...
4773297	  714.6	  397.3	 8442.0	...
4773298	  714.9	  397.2	 8443.0	...
4773299	  715.2	  397.2	 8445.0	...
4773300	  715.1	  397.2	 8447.0	...
4773301	  714.6	  397.3	 8448.0	...
4773302	  714.8	  397.3	 8449.0	...
4773303	  715.4	  397.6	 8450.0	...
4773304	  715.9	  397.9	 8451.0	...
4773305	  715.7	  398.4	 8451.0	...
4773306	  715.5	  398.7	 8457.0	...
4773307	  715.4	  399.0	 8463.0	...
4773308	  715.4	  398.9	 8468.0	...
4773309	  715.6	  398.4	 8468.0	...
4773310	  715.7	  397.8	 8468.0	...
4773311	  715.9	  397.5	 8467.0	...
4773312	  715.8	  397.5	 8467.0	...
4773313	  715.9	  397.4	 8467.0	...
4773314	  716.0	  397.4	 8468.0	...
4773315	  716.1	  397.3	 8469.0	...
4773316	  716.1	  397.5	 8470.0	...
4773317	  716.1	  397.6	 8470.0	...
4773318	  715.9	  397.8	 8469.0	...
4773319	  715.7	  397.8	 8468.0	...
4773320	  715.7	  397.8	 8468.0	...
4773321	  715.8	  397.5	 8469.0	...
4773322	  715.7	  397.3	 8471.0	...
4773323	  715.1	  397.2	 8474.0	...
4773324	  714.7	  397.3	 8477.0	...
4773325	  714.9	  397.5	 8478.0	...
4773326	  715.3	  397.7	 8478.0	...
4773327	  715.4	  397.5	 8479.0	...
4773328	  715.0	  397.1	 8481.0	...
4773329	  714.6	  397.0	 8483.0	...
4773330	  714.6	  397.3	 8485.0	...
4773331	  714.7	  397.8	 8488.0	...
4773332	  714.6	  397.9	 8490.0	...
4773333	  714.6	  398.1	 8492.0	...
4773334	  714.6	  398.0	 8493.0	...
4773335	  714.7	  396.9	 8494.0	...
4773336	  714.7	  395.7	 8495.0	...
4773337	  713.2	  395.5	 8494.0	...
4773338	  711.7	  396.3	 8493.0	...
4773339	  710.0	  397.0	 8491.0	...
4773340	  709.9	  397.0	 8491.0	...
4773341	  710.8	  396.9	 8490.0	...
4773342	  711.9	  396.8	 8490.0	...
4773343	  712.9	  396.0	 8491.0	...
4773344	  712.7	  395.4	 8492.0	...
4773345	  712.3	  394.6	 8494.0	...
4773346	  711.6	  394.6	 8497.0	...
4773347	  711.2	  394.7	 8497.0	...
4773348	  711.2	  394.9	 8499.0	...
4773349	  711.6	  395.1	 8503.0	...
4773350	  712.3	  395.1	 8506.0	...
4773351	  712.6	  395.1	 8507.0	...
4773352	  713.0	  395.0	 8504.0	...
4773353	  713.0	  394.7	 8501.0	...
4773354	  713.0	  394.5	 8503.0	...
4773355	  713.6	  394.5	 8507.0	...
4773356	  714.2	  394.4	 8511.0	...
4773357	  714.5	  394.5	 8510.0	...
4773358	  713.7	  394.6	 8508.0	...
4773359	  713.0	  394.8	 8507.0	...
4773360	  712.7	  394.9	 8508.0	...
4773361	  712.5	  395.0	 8510.0	...
4773362	  712.3	  394.7	 8512.0	...
4773363	  712.1	  394.4	 8513.0	...
4773364	  711.4	  393.9	 8513.0	...
4773365	  710.9	  393.7	 8513.0	...
4773366	  710.5	  393.8	 8512.0	...
4773367	  710.7	  394.2	 8514.0	...
4773368	  711.0	  394.9	 8516.0	...
4773369	  711.1	  395.2	 8518.0	...
4773370	  711.1	  395.6	 8521.0	...
4773371	  711.6	  395.7	 8525.0	...
4773372	  712.0	  394.9	 8529.0	...
4773373	  711.8	  394.2	 8530.0	...
4773374	  711.2	  393.9	 8531.0	...
4773375	  710.8	  394.5	 8533.0	...
4773376	  711.1	  395.0	 8539.0	...
4773377	  711.3	  395.1	 8544.0	...
4773378	  711.4	  395.2	 8548.0	...
4773379	  711.4	  394.6	 8548.0	...
4773380	  711.3	  394.0	 8548.0	...
4773381	  711.1	  393.5	 8548.0	...
4773382	  710.9	  393.6	 8545.0	...
4773383	  711.4	  393.7	 8542.0	...
4773384	  712.2	  393.6	 8541.0	...
4773385	  713.0	  393.3	 8545.0	...
4773386	  713.1	  393.2	 8548.0	...
4773387	  713.0	  393.2	 8548.0	...
4773388	  712.9	  392.9	 8546.0	...
4773389	  712.9	  392.5	 8544.0	...
4773390	  713.0	  392.1	 8543.0	...
4773391	  713.1	  392.2	 8545.0	...
4773392	  713.1	  392.4	 8547.0	...
4773393	  712.9	  392.4	 8549.0	...
4773394	  712.7	  392.3	 8550.0	...
4773395	  712.7	  392.2	 8554.0	...
4773396	  712.8	  392.3	 8559.0	...
4773397	  712.5	  392.6	 8563.0	...
4773398	  712.1	  392.7	 8561.0	...
4773399	  712.1	  392.7	 8560.0	...
4773400	  712.7	  392.7	 8560.0	...
4773401	  713.2	  392.5	 8561.0	...
4773402	  713.3	  392.5	 8561.0	...
4773403	  713.3	  392.3	 8565.0	...
4773404	  713.9	  392.0	 8569.0	...
4773405	  714.5	  391.6	 8574.0	...
4773406	  715.1	  391.2	 8577.0	...
4773407	  715.0	  391.0	 8579.0	...
4773408	  714.3	  390.9	 8580.0	...
4773409	  713.5	  391.2	 8579.0	...
4773410	  712.8	  391.5	 8579.0	...
4773411	  712.7	  391.9	 8579.0	...
4773412	  712.6	  392.4	 8579.0	...
4773413	  712.5	  392.8	 8576.0	...
4773414	  712.4	  393.0	 8571.0	...
4773415	  712.3	  392.7	 8569.0	...
4773416	  712.3	  392.3	 8573.0	...
4773417	  712.2	  391.7	 8577.0	...
4773418	  712.3	  391.5	 8579.0	...
4773419	  712.3	  391.4	 8580.0	...
4773420	  712.4	  391.4	 8582.0	...
4773421	  712.5	  391.5	 8584.0	...
4773422	  712.6	  391.6	 8581.0	...
MSG	4773423 0000 _ Experiment Start
4773423	  712.6	  391.6	 8579.0	...
4773424	  712.2	  391.5	 8580.0	...
4773425	  711.7	  391.3	 8585.0	...
4773426	  710.7	  391.3	 8592.0	...
4773427	  710.2	  391.4	 8600.0	...
4773428	  709.9	  391.5	 8606.0	...
4773429	  710.1	  391.3	 8606.0	...
4773430	  710.3	  391.3	 8603.0	...
4773431	  710.0	  391.7	 8599.0	...
4773432	  710.0	  392.4	 8596.0	...
4773433	  709.9	  392.2	 8595.0	...
4773434	  710.2	  391.6	 8596.0	...
4773435	  710.1	  390.9	 8597.0	...
4773436	  710.0	  390.6	 8598.0	...
4773437	  710.4	  390.3	 8597.0	...
4773438	  711.2	  389.9	 8597.0	...
4773439	  711.8	  389.4	 8597.0	...
4773440	  711.8	  389.2	 8597.0	...
4773441	  711.7	  389.4	 8597.0	...
4773442	  711.8	  389.4	 8598.0	...
4773443	  711.7	  389.3	 8601.0	...
4773444	  711.6	  389.1	 8604.0	...
4773445	  711.5	  389.3	 8608.0	...
4773446	  711.4	  389.6	 8611.0	...
4773447	  711.1	  389.8	 8614.0	...
4773448	  710.9	  389.7	 8612.0	...
4773449	  710.8	  389.5	 8612.0	...
4773450	  710.8	  389.4	 8612.0	...
4773451	  710.8	  389.3	 8614.0	...
4773452	  710.7	  389.2	 8615.0	...
4773453	  710.6	  389.1	 8616.0	...
4773454	  710.5	  389.0	 8616.0	...
4773455	  710.4	  388.8	 8616.0	...
4773456	  710.4	  388.6	 8615.0	...
4773457	  710.5	  388.5	 8615.0	...
4773458	  710.8	  388.4	 8615.0	...
4773459	  711.0	  388.3	 8615.0	...
4773460	  711.1	  388.3	 8614.0	...
4773461	  711.5	  388.4	 8614.0	...
4773462	  712.2	  388.7	 8621.0	...
4773463	  712.9	  389.1	 8628.0	...
4773464	  713.2	  389.3	 8634.0	...
4773465	  713.2	  389.4	 8634.0	...
4773466	  713.1	  389.4	 8635.0	...
4773467	  713.0	  389.5	 8635.0	...
4773468	  712.9	  389.4	 8636.0	...
4773469	  712.9	  389.1	 8636.0	...
4773470	  713.0	  388.9	 8636.0	...
4773471	  713.2	  388.9	 8635.0	...
4773472	  713.2	  388.8	 8634.0	...
4773473	  713.1	  388.6	 8634.0	...
4773474	  713.1	  388.5	 8634.0	...
4773475	  713.2	  388.5	 8634.0	...
4773476	  713.2	  388.6	 8638.0	...
4773477	  713.4	  388.7	 8642.0	...
4773478	  713.7	  388.1	 8646.0	...
4773479	  714.1	  387.2	 8645.0	...
4773480	  714.4	  386.3	 8645.0	...
4773481	  714.5	  386.3	 8645.0	...
4773482	  714.6	  386.5	 8645.0	...
4773483	  714.6	  386.6	 8649.0	...
4773484	  714.8	  387.1	 8652.0	...
4773485	  715.3	  387.9	 8657.0	...
4773486	  715.6	  388.8	 8659.0	...
4773487	  715.8	  388.8	 8661.0	...
4773488	  715.6	  388.3	 8659.0	...
4773489	  715.3	  387.8	 8657.0	...
4773490	  715.0	  387.3	 8656.0	...
4773491	  714.9	  386.6	 8656.0	...
4773492	  714.7	  385.8	 8659.0	...
4773493	  714.4	  385.5	 8659.0	...
4773494	  713.8	  385.8	 8660.0	...
4773495	  713.2	  386.3	 8662.0	...
4773496	  712.9	  386.8	 8666.0	...
4773497	  713.0	  387.1	 8671.0	...
4773498	  713.2	  387.3	 8673.0	...
4773499	  713.4	  387.2	 8676.0	...
4773500	  713.5	  387.2	 8678.0	...
4773501	  713.5	  387.0	 8679.0	...
4773502	  713.3	  386.6	 8680.0	...
4773503	  713.1	  386.1	 8682.0	...
4773504	  714.1	  385.5	 8685.0	...
4773505	  715.1	  385.2	 8689.0	...
4773506	  715.6	  385.5	 8689.0	...
4773507	  714.9	  386.4	 8686.0	...
4773508	  714.3	  387.2	 8683.0	...
4773509	  714.0	  386.6	 8684.0	...
4773510	  714.1	  385.9	 8683.0	...
4773511	  714.1	  385.2	 8682.0	...
4773512	  714.2	  385.4	 8682.0	...
4773513	  714.5	  385.5	 8684.0	...
4773514	  714.8	  385.6	 8686.0	...
4773515	  715.0	  385.7	 8686.0	...
4773516	  715.0	  385.6	 8685.0	...
4773517	  715.0	  385.4	 8689.0	...
4773518	  715.2	  385.3	 8694.0	...
4773519	  715.4	  385.3	 8696.0	...
4773520	  715.5	  385.2	 8693.0	...
4773521	  715.0	  385.2	 8692.0	...
4773522	  714.6	  385.7	 8692.0	...
4773523	  714.2	  386.2	 8693.0	...
4773524	  714.0	  386.5	 8692.0	...
4773525	  713.6	  386.2	 8692.0	...
4773526	  713.1	  385.6	 8692.0	...
4773527	  713.0	  385.0	 8694.0	...
4773528	  713.0	  384.7	 8701.0	...
4773529	  713.6	  384.6	 8707.0	...
4773530	  714.1	  385.2	 8711.0	...
4773531	  714.1	  386.0	 8710.0	...
4773532	  713.7	  386.8	 8706.0	...
4773533	  713.4	  386.7	 8702.0	...
4773534	  713.7	  386.6	 8698.0	...
4773535	  714.0	  386.4	 8699.0	...
4773536	  714.6	  386.6	 8706.0	...
4773537	  715.1	  386.6	 8713.0	...
4773538	  715.6	  386.7	 8717.0	...
4773539	  715.4	  387.5	 8715.0	...
4773540	  715.2	  388.4	 8711.0	...
4773541	  714.9	  388.3	 8709.0	...
4773542	  715.2	  387.2	 8707.0	...
4773543	  715.4	  386.2	 8713.0	...
4773544	  715.1	  386.2	 8719.0	...
4773545	  714.7	  386.2	 8725.0	...
4773546	  714.3	  386.2	 8725.0	...
4773547	  714.5	  386.0	 8729.0	...
4773548	  714.5	  386.1	 8733.0	...
4773549	  714.4	  386.2	 8736.0	...
4773550	  714.9	  386.3	 8735.0	...
4773551	  715.6	  386.2	 8731.0	...
4773552	  716.4	  386.1	 8728.0	...
4773553	  716.6	  386.0	 8723.0	...
4773554	  717.0	  385.9	 8723.0	...
4773555	  717.3	  385.8	 8728.0	...
4773556	  717.8	  385.2	 8734.0	...
4773557	  718.0	  384.6	 8740.0	...
4773558	  717.2	  384.1	 8736.0	...
4773559	  716.2	  384.3	 8732.0	...
4773560	  715.4	  384.4	 8730.0	...
4773561	  715.5	  384.3	 8731.0	...
4773562	  715.8	  384.3	 8733.0	...
4773563	  715.9	  384.3	 8737.0	...
4773564	  716.1	  384.3	 8741.0	...
4773565	  716.2	  384.6	 8743.0	...
4773566	  716.3	  384.9	 8739.0	...
4773567	  716.7	  384.9	 8736.0	...
4773568	  716.9	  384.6	 8738.0	...
4773569	  716.1	  384.6	 8739.0	...
4773570	  715.1	  384.9	 8741.0	...
4773571	  714.1	  385.1	 8741.0	...
4773572	  714.1	  385.1	 8742.0	...
4773573	  714.2	  385.0	 8742.0	...
4773574	  714.3	  384.9	 8742.0	...
4773575	  714.3	  384.4	 8741.0	...
4773576	  714.3	  384.1	 8740.0	...
4773577	  714.3	  383.7	 8739.0	...
4773578	  714.5	  383.8	 8742.0	...
4773579	  714.6	  383.7	 8746.0	...
4773580	  714.6	  383.2	 8750.0	...
4773581	  714.5	  382.7	 8750.0	...
4773582	  713.9	  382.4	 8750.0	...
4773583	  713.3	  382.5	 8749.0	...
4773584	  712.8	  383.3	 8748.0	...
4773585	  712.7	  384.1	 8748.0	...
4773586	  712.7	  384.8	 8748.0	...
4773587	  712.6	  384.8	 8748.0	...
4773588	  712.5	  384.3	 8748.0	...
4773589	  712.2	  383.9	 8748.0	...
4773590	  711.8	  383.5	 8749.0	...
4773591	  711.4	  383.5	 8749.0	...
4773592	  711.0	  383.3	 8749.0	...
4773593	  710.7	  382.5	 8748.0	...
4773594	  711.1	  381.8	 8748.0	...
4773595	  711.7	  381.3	 8747.0	...
4773596	  712.4	  381.9	 8747.0	...
4773597	  712.3	  382.5	 8747.0	...
4773598	  712.4	  383.0	 8749.0	...
4773599	  713.2	  382.7	 8750.0	...
4773600	  713.9	  382.2	 8750.0	...
4773601	  714.7	  381.8	 8748.0	...
4773602	  714.6	  381.7	 8752.0	...
4773603	  715.1	  381.8	 8757.0	...
4773604	  715.6	  381.8	 8762.0	...
4773605	  716.2	  381.8	 8763.0	...
4773606	  716.3	  381.8	 8765.0	...
4773607	  716.5	  381.8	 8766.0	...
4773608	  716.2	  382.6	 8765.0	...
4773609	  715.9	  383.3	 8769.0	...
4773610	  715.4	  383.9	 8774.0	...
4773611	  715.2	  384.0	 8779.0	...
4773612	  714.9	  384.1	 8779.0	...
4773613	  714.8	  384.1	 8779.0	...
4773614	  714.7	  384.0	 8782.0	...
4773615	  714.7	  383.7	 8783.0	...
4773616	  714.9	  383.3	 8785.0	...
4773617	  715.1	  383.4	 8787.0	...
4773618	  715.3	  383.8	 8790.0	...
4773619	  714.4	  383.9	 8791.0	...
4773620	  713.5	  383.7	 8787.0	...
4773621	  713.1	  383.4	 8783.0	...
4773622	  713.4	  383.3	 8782.0	...
4773623	  713.7	  383.2	 8783.0	...
4773624	  713.5	  383.2	 8785.0	...
4773625	  713.3	  383.2	 8787.0	...
4773626	  713.1	  383.3	 8788.0	...
4773627	  713.1	  383.5	 8784.0	...
4773628	  713.1	  383.5	 8779.0	...
4773629	  713.2	  383.3	 8777.0	...
4773630	  713.3	  383.1	 8780.0	...
4773631	  713.4	  382.9	 8788.0	...
4773632	  713.2	  382.9	 8793.0	...
4773633	  713.1	  383.0	 8800.0	...
4773634	  713.1	  383.4	 8801.0	...
4773635	  713.1	  383.7	 8802.0	...
MSG	4773636 0000 _ Number On
4773636	  713.2	  384.0	 8801.0	...
4773637	  713.3	  384.1	 8798.0	...
4773638	  713.4	  384.3	 8797.0	...
4773639	  713.5	  384.5	 8795.0	...
4773640	  713.5	  384.4	 8794.0	...
4773641	  713.3	  383.8	 8794.0	...
4773642	  713.2	  383.2	 8795.0	...
4773643	  713.4	  382.9	 8796.0	...
4773644	  713.7	  382.8	 8798.0	...
4773645	  713.9	  382.8	 8798.0	...
4773646	  713.8	  382.7	 8798.0	...
4773647	  713.6	  382.6	 8797.0	...
4773648	  712.9	  382.4	 8796.0	...
4773649	  712.5	  382.2	 8795.0	...
4773650	  712.4	  382.1	 8797.0	...
4773651	  713.0	  382.0	 8798.0	...
4773652	  713.4	  382.0	 8799.0	...
4773653	  713.5	  382.0	 8810.0	...
4773654	  713.5	  381.4	 8821.0	...
4773655	  713.4	  380.7	 8824.0	...
4773656	  713.3	  379.9	 8816.0	...
4773657	  713.3	  379.8	 8809.0	...
4773658	  713.0	  380.1	 8812.0	...
4773659	  712.4	  380.5	 8817.0	...
4773660	  711.8	  381.0	 8822.0	...
4773661	  711.4	  381.1	 8825.0	...
4773662	  711.3	  381.1	 8825.0	...
4773663	  711.1	  380.6	 8823.0	...
4773664	  711.0	  380.1	 8821.0	...
4773665	  710.9	  379.4	 8820.0	...
4773666	  711.0	  379.2	 8820.0	...
4773667	  711.4	  379.2	 8821.0	...
4773668	  711.6	  379.5	 8821.0	...
4773669	  711.9	  379.7	 8822.0	...
4773670	  711.9	  380.1	 8823.0	...
4773671	  712.0	  380.5	 8825.0	...
4773672	  711.7	  380.7	 8826.0	...
4773673	  711.5	  380.7	 8827.0	...
4773674	  711.4	  380.5	 8828.0	...
4773675	  711.5	  380.3	 8827.0	...
4773676	  711.5	  380.4	 8824.0	...
4773677	  711.3	  380.6	 8821.0	...
4773678	  711.1	  380.8	 8818.0	...
4773679	  711.0	  381.0	 8817.0	...
4773680	  711.0	  380.5	 8815.0	...
4773681	  711.1	  379.8	 8814.0	...
4773682	  711.3	  379.0	 8812.0	...
4773683	  711.4	  378.9	 8812.0	...
4773684	  711.5	  378.8	 8814.0	...
4773685	  711.5	  378.6	 8817.0	...
4773686	  711.1	  378.5	 8818.0	...
4773687	  710.8	  379.1	 8818.0	...
4773688	  711.4	  379.7	 8819.0	...
4773689	  712.4	  380.2	 8826.0	...
4773690	  713.2	  380.2	 8833.0	...
4773691	  713.0	  380.3	 8834.0	...
4773692	  712.5	  380.4	 8828.0	...
4773693	  711.8	  380.6	 8824.0	...
4773694	  711.4	  380.7	 8830.0	...
4773695	  710.9	  380.2	 8837.0	...
4773696	  710.7	  379.6	 8841.0	...
4773697	  710.4	  379.0	 8839.0	...
4773698	  710.4	  379.0	 8838.0	...
4773699	  710.2	  379.0	 8837.0	...
4773700	  710.2	  378.9	 8837.0	...
4773701	  709.9	  378.8	 8836.0	...
4773702	  709.8	  378.7	 8835.0	...
4773703	  709.7	  378.6	 8834.0	...
4773704	  709.9	  378.6	 8835.0	...
4773705	  710.0	  378.6	 8838.0	...
4773706	  710.1	  378.6	 8841.0	...
4773707	  710.1	  378.6	 8842.0	...
4773708	  710.5	  379.2	 8843.0	...
4773709	  710.9	  379.8	 8843.0	...
4773710	  711.2	  380.0	 8842.0	...
4773711	  711.3	  379.6	 8842.0	...
4773712	  711.3	  379.0	 8842.0	...
4773713	  711.3	  378.6	 8849.0	...
4773714	  711.1	  378.2	 8856.0	...
4773715	  711.0	  378.1	 8861.0	...
4773716	  710.9	  378.1	 8860.0	...
4773717	  711.1	  378.1	 8861.0	...
4773718	  711.6	  377.9	 8863.0	...
4773719	  712.1	  377.6	 8865.0	...
4773720	  712.4	  377.3	 8862.0	...
4773721	  712.4	  377.2	 8857.0	...
4773722	  712.0	  377.3	 8855.0	...
4773723	  711.5	  377.7	 8854.0	...
4773724	  710.9	  378.1	 8855.0	...
4773725	  710.9	  378.6	 8854.0	...
4773726	  710.4	  378.9	 8854.0	...
4773727	  709.9	  379.0	 8855.0	...
4773728	  709.4	  378.7	 8856.0	...
4773729	  709.5	  378.3	 8856.0	...
4773730	  709.9	  378.1	 8857.0	...
4773731	  710.4	  378.0	 8857.0	...
4773732	  710.5	  378.0	 8860.0	...
4773733	  710.5	  377.9	 8863.0	...
4773734	  710.4	  378.7	 8865.0	...
4773735	  710.4	  379.5	 8864.0	...
4773736	  710.3	  380.2	 8864.0	...
4773737	  709.7	  379.3	 8866.0	...
4773738	  709.3	  378.4	 8869.0	...
4773739	  709.9	  378.3	 8871.0	...
4773740	  710.9	  379.2	 8870.0	...
4773741	  712.2	  380.1	 8867.0	...
4773742	  712.4	  380.2	 8864.0	...
4773743	  711.4	  380.3	 8866.0	...
4773744	  710.1	  380.0	 8869.0	...
4773745	  708.9	  379.8	 8871.0	...
4773746	  708.8	  379.3	 8872.0	...
4773747	  709.2	  378.7	 8873.0	...
4773748	  709.5	  378.0	 8877.0	...
4773749	  709.9	  377.6	 8881.0	...
4773750	  709.9	  377.7	 8884.0	...
4773751	  709.9	  377.8	 8886.0	...
4773752	  709.9	  377.8	 8888.0	...
4773753	  710.1	  377.4	 8894.0	...
4773754	  710.3	  377.1	 8897.0	...
4773755	  710.0	  377.9	 8899.0	...
4773756	  709.6	  379.0	 8895.0	...
4773757	  709.2	  379.1	 8891.0	...
4773758	  709.3	  378.2	 8888.0	...
4773759	  709.4	  377.4	 8888.0	...
4773760	  709.5	  377.6	 8888.0	...
4773761	  709.5	  377.7	 8887.0	...
4773762	  709.7	  378.1	 8887.0	...
4773763	  709.8	  378.5	 8888.0	...
4773764	  709.9	  379.1	 8890.0	...
4773765	  709.9	  379.3	 8893.0	...
4773766	  709.9	  379.3	 8894.0	...
4773767	  709.5	  379.3	 8894.0	...
4773768	  709.0	  379.3	 8893.0	...
4773769	  708.7	  379.1	 8896.0	...
4773770	  708.6	  378.7	 8899.0	...
4773771	  708.5	  378.3	 8902.0	...
4773772	  709.0	  377.9	 8902.0	...
4773773	  709.4	  377.2	 8902.0	...
4773774	  709.8	  376.5	 8903.0	...
4773775	  709.7	  377.1	 8905.0	...
4773776	  709.7	  378.0	 8906.0	...
4773777	  709.6	  378.7	 8906.0	...
4773778	  709.6	  378.4	 8906.0	...
4773779	  709.6	  378.2	 8905.0	...
4773780	  709.6	  378.2	 8905.0	...
4773781	  709.7	  378.3	 8905.0	...
4773782	  709.7	  378.5	 8903.0	...
4773783	  709.8	  379.1	 8902.0	...
4773784	  710.0	  379.4	 8900.0	...
4773785	  710.0	  378.8	 8903.0	...
4773786	  709.6	  378.0	 8907.0	...
4773787	  709.2	  377.2	 8911.0	...
4773788	  708.9	  377.2	 8913.0	...
4773789	  709.6	  377.8	 8913.0	...
4773790	  710.4	  378.5	 8913.0	...
4773791	  710.9	  379.1	 8911.0	...
4773792	  710.7	  379.0	 8909.0	...
4773793	  710.6	  378.9	 8908.0	...
4773794	  710.6	  378.6	 8908.0	...
4773795	  710.6	  378.6	 8907.0	...
4773796	  710.5	  378.7	 8906.0	...
4773797	  710.0	  378.8	 8908.0	...
4773798	  709.4	  378.5	 8911.0	...
4773799	  709.7	  378.1	 8914.0	...
4773800	  710.3	  377.8	 8914.0	...
4773801	  710.7	  378.0	 8918.0	...
4773802	  710.4	  378.4	 8921.0	...
4773803	  709.8	  378.7	 8920.0	...
4773804	  709.6	  378.9	 8917.0	...
4773805	  709.3	  379.0	 8912.0	...
4773806	  709.8	  379.1	 8911.0	...
4773807	  710.3	  379.1	 8915.0	...
4773808	  710.8	  379.2	 8923.0	...
4773809	  710.8	  379.2	 8932.0	...
4773810	  710.9	  378.9	 8936.0	...
4773811	  710.9	  378.6	 8937.0	...
4773812	  710.8	  378.0	 8937.0	...
4773813	  710.9	  377.7	 8935.0	...
4773814	  710.6	  377.5	 8932.0	...
4773815	  710.6	  378.1	 8929.0	...
4773816	  710.6	  378.7	 8926.0	...
4773817	  710.9	  379.0	 8925.0	...
4773818	  711.1	  378.5	 8924.0	...
4773819	  711.2	  378.0	 8924.0	...
4773820	  711.4	  378.5	 8926.0	...
4773821	  711.2	  379.3	 8931.0	...
4773822	  710.9	  379.7	 8936.0	...
4773823	  710.6	  379.4	 8944.0	...
4773824	  710.7	  379.3	 8948.0	...
4773825	  710.2	  379.7	 8949.0	...
4773826	  709.6	  379.9	 8947.0	...
4773827	  709.0	  379.8	 8944.0	...
4773828	  709.2	  379.6	 8943.0	...
4773829	  709.2	  379.6	 8941.0	...
4773830	  709.2	  379.6	 8940.0	...
4773831	  709.0	  379.6	 8939.0	...
4773832	  708.9	  379.5	 8941.0	...
4773833	  708.9	  379.4	 8942.0	...
4773834	  709.2	  379.2	 8944.0	...
4773835	  709.6	  379.0	 8943.0	...
4773836	  710.1	  378.7	 8942.0	...
4773837	  710.1	  378.4	 8939.0	...
4773838	  710.1	  378.3	 8938.0	...
4773839	  710.0	  378.6	 8941.0	...
4773840	  710.0	  378.7	 8944.0	...
4773841	  710.0	  378.6	 8947.0	...
4773842	  710.1	  378.5	 8947.0	...
4773843	  710.1	  378.5	 8948.0	...
4773844	  709.9	  378.6	 8950.0	...
4773845	  709.6	  378.6	 8951.0	...
4773846	  708.9	  378.6	 8954.0	...
4773847	  708.5	  378.7	 8957.0	...
4773848	  708.5	  379.0	 8960.0	...
4773849	  708.9	  379.2	 8960.0	...
4773850	  709.0	  379.5	 8959.0	...
4773851	  708.7	  379.7	 8959.0	...
4773852	  709.0	  379.4	 8959.0	...
4773853	  709.4	  378.9	 8960.0	...
4773854	  709.9	  379.0	 8962.0	...
4773855	  709.9	  379.5	 8963.0	...
4773856	  709.9	  379.4	 8971.0	...
4773857	  709.8	  378.8	 8978.0	...
4773858	  709.6	  378.2	 8984.0	...
4773859	  709.5	  378.3	 8983.0	...
4773860	  709.6	  378.3	 8981.0	...
4773861	  709.8	  378.4	 8980.0	...
4773862	  709.5	  378.5	 8978.0	...
4773863	  709.0	  378.5	 8977.0	...
4773864	  708.4	  378.3	 8976.0	...
4773865	  708.4	  378.0	 8975.0	...
4773866	  708.5	  377.9	 8974.0	...
4773867	  708.6	  378.3	 8971.0	...
4773868	  708.7	  378.6	 8967.0	...
4773869	  709.1	  379.0	 8964.0	...
4773870	  709.7	  378.9	 8965.0	...
4773871	  710.3	  378.8	 8965.0	...
4773872	  710.1	  379.1	 8965.0	...
4773873	  709.7	  379.6	 8965.0	...
4773874	  709.4	  379.6	 8965.0	...
4773875	  709.3	  379.2	 8965.0	...
4773876	  708.9	  378.8	 8965.0	...
4773877	  708.4	  378.7	 8965.0	...
4773878	  708.0	  378.7	 8965.0	...
4773879	  707.7	  378.6	 8966.0	...
4773880	  707.4	  378.7	 8967.0	...
4773881	  707.3	  378.7	 8967.0	...
4773882	  707.4	  378.7	 8967.0	...
4773883	  707.4	  378.5	 8967.0	...
4773884	  708.3	  378.1	 8967.0	...
4773885	  709.2	  377.8	 8968.0	...
4773886	  710.3	  377.7	 8968.0	...
4773887	  710.5	  377.7	 8974.0	...
4773888	  710.7	  377.7	 8979.0	...
4773889	  710.2	  377.8	 8984.0	...
4773890	  709.3	  377.9	 8982.0	...
4773891	  708.4	  378.0	 8979.0	...
4773892	  708.2	  378.0	 8978.0	...
4773893	  708.9	  378.1	 8980.0	...
4773894	  709.7	  378.4	 8981.0	...
4773895	  710.0	  378.8	 8980.0	...
4773896	  709.7	  379.1	 8978.0	...
4773897	  709.3	  379.4	 8976.0	...
4773898	  709.1	  379.9	 8975.0	...
4773899	  708.9	  380.3	 8975.0	...
4773900	  708.7	  380.3	 8974.0	...
4773901	  708.2	  380.0	 8974.0	...
4773902	  707.7	  379.7	 8974.0	...
4773903	  708.2	  379.5	 8975.0	...
4773904	  709.1	  379.2	 8978.0	...
4773905	  709.4	  378.9	 8980.0	...
4773906	  708.8	  378.7	 8978.0	...
4773907	  708.1	  378.5	 8976.0	...
4773908	  707.6	  378.3	 8979.0	...
4773909	  707.1	  378.3	 8985.0	...
4773910	  706.6	  378.6	 8992.0	...
4773911	  706.5	  378.6	 8993.0	...
4773912	  706.5	  378.6	 8991.0	...
4773913	  706.5	  378.6	 8988.0	...
4773914	  706.4	  378.8	 8985.0	...
4773915	  705.9	  379.1	 8983.0	...
4773916	  705.7	  379.3	 8982.0	...
4773917	  705.3	  379.3	 8982.0	...
4773918	  705.2	  379.3	 8983.0	...
4773919	  705.5	  379.2	 8983.0	...
4773920	  705.8	  379.1	 8982.0	...
4773921	  706.2	  379.0	 8986.0	...
4773922	  706.1	  379.0	 8991.0	...
4773923	  705.9	  378.9	 8997.0	...
4773924	  705.8	  378.8	 8998.0	...
4773925	  705.9	  378.7	 8998.0	...
4773926	  706.5	  378.5	 8997.0	...
4773927	  707.1	  378.2	 8994.0	...
4773928	  707.3	  378.3	 8992.0	...
4773929	  706.9	  378.7	 8992.0	...
4773930	  706.5	  379.2	 8996.0	...
4773931	  706.2	  379.6	 9000.0	...
4773932	  705.7	  379.9	 9003.0	...
4773933	  705.2	  380.0	 9003.0	...
4773934	  705.0	  379.8	 9002.0	...
4773935	  704.9	  379.5	 9003.0	...
4773936	  705.1	  379.6	 9006.0	...
4773937	  705.5	  379.5	 9008.0	...
4773938	  706.0	  379.5	 9009.0	...
4773939	  706.4	  379.7	 9009.0	...
MSG	4773940 0000 _ Number Off
4773940	  706.4	  379.6	 9008.0	...
4773941	  706.3	  379.3	 9008.0	...
4773942	  706.0	  378.9	 9012.0	...
4773943	  705.8	  378.9	 9017.0	...
4773944	  706.5	  378.9	 9022.0	...
4773945	  707.3	  378.8	 9021.0	...
4773946	  708.1	  378.4	 9021.0	...
4773947	  708.0	  377.9	 9022.0	...
4773948	  708.0	  377.5	 9022.0	...
4773949	  707.9	  376.9	 9020.0	...
4773950	  707.9	  376.5	 9018.0	...
4773951	  707.9	  376.4	 9016.0	...
4773952	  708.0	  376.6	 9016.0	...
4773953	  708.2	  376.8	 9017.0	...
4773954	  708.3	  376.7	 9017.0	...
4773955	  708.4	  376.6	 9020.0	...
4773956	  708.7	  376.8	 9022.0	...
4773957	  708.8	  377.1	 9024.0	...
4773958	  708.7	  377.3	 9024.0	...
4773959	  708.5	  377.2	 9024.0	...
4773960	  708.6	  377.1	 9022.0	...
4773961	  708.7	  377.1	 9021.0	...
4773962	  708.8	  377.0	 9021.0	...
4773963	  708.6	  377.1	 9023.0	...
4773964	  708.5	  377.1	 9030.0	...
4773965	  708.3	  377.2	 9035.0	...
4773966	  708.4	  377.0	 9039.0	...
4773967	  708.4	  376.8	 9038.0	...
4773968	  708.5	  377.1	 9038.0	...
4773969	  708.6	  377.6	 9040.0	...
4773970	  708.3	  377.7	 9042.0	...
4773971	  707.9	  377.2	 9043.0	...
4773972	  707.4	  376.7	 9041.0	...
4773973	  707.4	  376.7	 9041.0	...
4773974	  707.7	  376.6	 9042.0	...
4773975	  708.1	  376.6	 9043.0	...
4773976	  708.6	  376.5	 9045.0	...
4773977	  708.8	  376.5	 9048.0	...
4773978	  709.0	  376.4	 9049.0	...
4773979	  708.4	  376.3	 9048.0	...
4773980	  707.8	  376.2	 9046.0	...
4773981	  706.9	  375.6	 9045.0	...
4773982	  706.7	  375.1	 9044.0	...
4773983	  706.9	  375.1	 9043.0	...
4773984	  707.3	  375.6	 9043.0	...
4773985	  707.7	  375.6	 9044.0	...
4773986	  707.7	  375.0	 9046.0	...
4773987	  707.7	  374.5	 9047.0	...
4773988	  707.9	  374.4	 9047.0	...
4773989	  708.2	  374.7	 9046.0	...
4773990	  708.4	  375.0	 9044.0	...
4773991	  708.7	  375.5	 9042.0	...
4773992	  709.1	  375.7	 9044.0	...
4773993	  709.5	  375.8	 9046.0	...
4773994	  709.9	  375.7	 9049.0	...
4773995	  710.1	  375.6	 9049.0	...
4773996	  710.3	  375.5	 9046.0	...
4773997	  710.3	  375.4	 9043.0	...
4773998	  709.9	  375.3	 9040.0	...
4773999	  709.5	  375.2	 9040.0	...
4774000	  709.0	  375.5	 9041.0	...
4774001	  708.7	  375.9	 9039.0	...
4774002	  708.3	  376.2	 9037.0	...
4774003	  708.4	  376.1	 9036.0	...
4774004	  708.7	  376.2	 9036.0	...
4774005	  710.0	  376.1	 9039.0	...
4774006	  711.0	  375.8	 9041.0	...
4774007	  711.5	  375.4	 9037.0	...
4774008	  711.0	  375.7	 9032.0	...
4774009	  710.0	  376.3	 9033.0	...
4774010	  709.6	  376.7	 9037.0	...
4774011	  709.3	  376.4	 9042.0	...
4774012	  709.5	  376.0	 9041.0	...
4774013	  709.7	  375.4	 9040.0	...
4774014	  709.7	  375.0	 9040.0	...
4774015	  709.6	  374.7	 9039.0	...
4774016	  709.5	  374.9	 9047.0	...
4774017	  709.3	  375.7	 9054.0	...
4774018	  709.2	  376.3	 9059.0	...
4774019	  709.2	  376.8	 9055.0	...
4774020	  709.2	  376.8	 9051.0	...
4774021	  709.5	  376.7	 9050.0	...
4774022	  709.7	  376.6	 9050.0	...
4774023	  709.9	  376.2	 9048.0	...
4774024	  709.9	  375.8	 9045.0	...
4774025	  710.0	  375.7	 9041.0	...
4774026	  710.0	  376.1	 9040.0	...
4774027	  709.9	  376.4	 9039.0	...
4774028	  709.8	  376.5	 9040.0	...
4774029	  709.5	  376.9	 9043.0	...
4774030	  709.2	  377.4	 9046.0	...
4774031	  708.9	  377.8	 9049.0	...
4774032	  708.9	  377.9	 9049.0	...
4774033	  709.0	  378.0	 9043.0	...
4774034	  709.1	  378.2	 9037.0	...
4774035	  709.0	  377.6	 9030.0	...
4774036	  709.5	  376.9	 9030.0	...
4774037	  710.0	  376.2	 9029.0	...
4774038	  709.9	  376.5	 9028.0	...
4774039	  709.2	  376.9	 9032.0	...
4774040	  708.6	  377.3	 9036.0	...
4774041	  708.8	  377.3	 9041.0	...
4774042	  708.9	  377.1	 9041.0	...
4774043	  709.0	  376.9	 9043.0	...
4774044	  709.1	  376.9	 9044.0	...
4774045	  709.5	  377.3	 9043.0	...
4774046	  709.7	  377.7	 9041.0	...
4774047	  709.8	  377.8	 9045.0	...
4774048	  709.6	  377.6	 9051.0	...
4774049	  709.6	  377.3	 9058.0	...
4774050	  709.6	  377.5	 9057.0	...
4774051	  709.8	  377.6	 9058.0	...
4774052	  709.9	  377.7	 9059.0	...
4774053	  710.0	  377.7	 9058.0	...
4774054	  709.1	  377.9	 9058.0	...
4774055	  708.2	  378.1	 9056.0	...
4774056	  708.3	  378.1	 9054.0	...
4774057	  709.2	  377.9	 9051.0	...
4774058	  710.1	  377.6	 9048.0	...
4774059	  710.1	  377.3	 9049.0	...
4774060	  710.1	  377.0	 9050.0	...
4774061	  710.1	  377.2	 9047.0	...
4774062	  710.2	  377.9	 9043.0	...
4774063	  710.2	  378.6	 9046.0	...
4774064	  710.2	  378.8	 9052.0	...
4774065	  709.8	  378.9	 9057.0	...
4774066	  709.3	  379.1	 9052.0	...
4774067	  708.9	  379.0	 9047.0	...
4774068	  709.0	  378.9	 9043.0	...
4774069	  708.9	  378.8	 9045.0	...
4774070	  708.6	  378.7	 9046.0	...
4774071	  708.3	  378.4	 9045.0	...
4774072	  708.5	  378.1	 9043.0	...
4774073	  708.7	  378.3	 9042.0	...
4774074	  709.0	  378.7	 9042.0	...
4774075	  709.1	  379.2	 9042.0	...
4774076	  709.2	  379.4	 9041.0	...
4774077	  708.9	  379.3	 9040.0	...
4774078	  708.4	  379.2	 9038.0	...
4774079	  707.9	  378.8	 9037.0	...
4774080	  708.0	  378.0	 9041.0	...
4774081	  708.4	  377.2	 9046.0	...
4774082	  708.7	  376.5	 9051.0	...
4774083	  708.4	  376.3	 9052.0	...
4774084	  708.2	  376.1	 9049.0	...
4774085	  708.1	  376.3	 9044.0	...
4774086	  708.7	  376.6	 9044.0	...
4774087	  709.3	  377.1	 9050.0	...
4774088	  709.7	  377.4	 9053.0	...
4774089	  709.7	  377.5	 9050.0	...
4774090	  709.7	  377.5	 9047.0	...
4774091	  709.8	  377.0	 9048.0	...
4774092	  709.9	  376.6	 9049.0	...
4774093	  710.1	  376.2	 9045.0	...
4774094	  710.2	  376.2	 9040.0	...
4774095	  710.2	  376.2	 9036.0	...
4774096	  709.8	  376.3	 9035.0	...
4774097	  709.0	  376.5	 9035.0	...
4774098	  708.4	  376.6	 9034.0	...
4774099	  707.9	  376.7	 9035.0	...
4774100	  707.9	  376.8	 9035.0	...
4774101	  708.0	  376.8	 9035.0	...
4774102	  708.2	  377.2	 9035.0	...
4774103	  708.1	  377.6	 9034.0	...
4774104	  707.9	  378.0	 9033.0	...
4774105	  707.8	  377.9	 9036.0	...
4774106	  708.2	  377.8	 9040.0	...
4774107	  708.5	  377.6	 9045.0	...
4774108	  708.7	  377.5	 9046.0	...
4774109	  708.8	  378.2	 9045.0	...
4774110	  708.9	  379.0	 9041.0	...
4774111	  709.1	  379.8	 9038.0	...
4774112	  709.5	  379.8	 9038.0	...
4774113	  710.0	  379.8	 9041.0	...
4774114	  710.4	  379.9	 9047.0	...
4774115	  710.5	  380.2	 9050.0	...
4774116	  710.6	  380.3	 9050.0	...
4774117	  710.2	  380.2	 9048.0	...
4774118	  709.9	  380.2	 9043.0	...
4774119	  709.6	  380.1	 9041.0	...
4774120	  709.9	  379.6	 9039.0	...
4774121	  710.1	  379.0	 9039.0	...
4774122	  710.2	  378.5	 9038.0	...
4774123	  710.3	  378.2	 9038.0	...
4774124	  710.4	  377.9	 9040.0	...
4774125	  710.1	  377.7	 9041.0	...
4774126	  709.8	  377.9	 9043.0	...
4774127	  709.5	  378.2	 9044.0	...
4774128	  709.6	  378.8	 9034.0	...
4774129	  709.8	  379.2	 9023.0	...
4774130	  710.0	  379.1	 9012.0	...
4774131	  710.3	  378.8	 9014.0	...
4774132	  710.4	  378.4	 9017.0	...
4774133	  709.6	  378.4	 9019.0	...
4774134	  708.7	  378.2	 9019.0	...
4774135	  707.8	  378.0	 9018.0	...
4774136	  707.9	  377.6	 9016.0	...
4774137	  708.0	  377.4	 9016.0	...
4774138	  708.2	  377.3	 9017.0	...
4774139	  708.2	  377.5	 9021.0	...
MSG	4774140 0000 _ Number On
4774140	  708.3	  377.7	 9024.0	...
4774141	  708.5	  378.5	 9027.0	...
4774142	  709.4	  379.0	 9027.0	...
4774143	  710.3	  379.5	 9026.0	...
4774144	  711.2	  379.1	 9025.0	...
4774145	  711.2	  378.8	 9025.0	...
4774146	  710.9	  378.5	 9023.0	...
4774147	  710.4	  378.5	 9022.0	...
4774148	  709.9	  378.5	 9020.0	...
4774149	  709.8	  378.4	 9021.0	...
4774150	  710.1	  378.3	 9021.0	...
4774151	  710.3	  378.3	 9017.0	...
4774152	  710.2	  378.5	 9013.0	...
4774153	  709.3	  378.8	 9005.0	...
4774154	  708.5	  379.6	 9000.0	...
4774155	  708.2	  380.3	 8995.0	...
4774156	  708.3	  380.0	 8995.0	...
4774157	  708.2	  379.1	 8995.0	...
4774158	  708.7	  378.2	 8995.0	...
4774159	  709.4	  378.5	 8996.0	...
4774160	  710.1	  378.8	 8994.0	...
4774161	  710.4	  379.3	 8994.0	...
4774162	  710.6	  379.3	 8995.0	...
4774163	  710.6	  379.4	 8998.0	...
4774164	  710.5	  379.4	 9001.0	...
4774165	  710.5	  379.4	 9003.0	...
4774166	  710.1	  379.3	 9004.0	...
4774167	  709.7	  379.4	 9005.0	...
4774168	  710.2	  379.3	 9003.0	...
4774169	  711.0	  379.1	 9002.0	...
4774170	  711.4	  379.2	 9001.0	...
4774171	  711.0	  379.6	 9000.0	...
4774172	  710.6	  380.1	 9000.0	...
4774173	  710.2	  380.3	 8999.0	...
4774174	  709.7	  379.9	 8999.0	...
4774175	  709.3	  379.4	 8999.0	...
4774176	  709.4	  379.6	 8999.0	...
4774177	  709.5	  380.3	 8996.0	...
4774178	  709.5	  381.1	 8986.0	...
4774179	  709.3	  381.3	 8977.0	...
4774180	  708.9	  381.5	 8970.0	...
4774181	  708.4	  381.6	 8970.0	...
4774182	  707.9	  381.6	 8971.0	...
4774183	  707.4	  381.5	 8972.0	...
4774184	  707.1	  381.5	 8973.0	...
4774185	  707.1	  381.5	 8975.0	...
4774186	  707.4	  381.5	 8977.0	...
4774187	  707.5	  381.4	 8979.0	...
4774188	  707.7	  382.3	 8979.0	...
4774189	  708.8	  383.1	 8978.0	...
4774190	  710.4	  384.0	 8977.0	...
4774191	  712.0	  384.0	 8979.0	...
4774192	  711.7	  384.4	 8978.0	...
4774193	  710.9	  384.6	 8977.0	...
4774194	  710.1	  384.5	 8977.0	...
4774195	  710.7	  384.0	 8978.0	...
4774196	  711.2	  383.6	 8979.0	...
4774197	  711.7	  383.6	 8976.0	...
4774198	  711.6	  383.6	 8972.0	...
4774199	  710.9	  383.6	 8969.0	...
4774200	  710.3	  383.5	 8968.0	...
4774201	  709.8	  383.5	 8965.0	...
4774202	  709.8	  383.3	 8961.0	...
4774203	  710.0	  383.1	 8957.0	...
4774204	  710.0	  383.1	 8957.0	...
4774205	  710.1	  383.1	 8956.0	...
4774206	  710.5	  383.5	 8955.0	...
4774207	  710.8	  383.9	 8954.0	...
4774208	  711.1	  384.3	 8956.0	...
4774209	  711.5	  384.1	 8959.0	...
4774210	  712.0	  383.7	 8963.0	...
4774211	  711.5	  383.7	 8960.0	...
4774212	  710.4	  384.1	 8957.0	...
4774213	  710.0	  384.3	 8955.0	...
4774214	  710.6	  384.1	 8957.0	...
4774215	  710.8	  384.1	 8956.0	...
4774216	  710.4	  384.4	 8956.0	...
4774217	  710.2	  384.8	 8955.0	...
4774218	  710.7	  385.1	 8956.0	...
4774219	  711.3	  385.1	 8956.0	...
4774220	  711.5	  385.1	 8950.0	...
4774221	  711.2	  385.2	 8944.0	...
4774222	  710.9	  385.2	 8940.0	...
4774223	  710.9	  385.1	 8942.0	...
4774224	  711.1	  384.8	 8946.0	...
4774225	  711.2	  384.7	 8947.0	...
4774226	  711.0	  384.7	 8948.0	...
4774227	  711.2	  385.0	 8948.0	...
4774228	  711.4	  385.7	 8947.0	...
4774229	  711.4	  386.5	 8946.0	...
4774230	  711.3	  386.7	 8942.0	...
4774231	  711.2	  386.2	 8940.0	...
4774232	  711.2	  385.6	 8938.0	...
4774233	  711.1	  385.2	 8938.0	...
4774234	  711.1	  385.1	 8941.0	...
4774235	  711.1	  385.0	 8943.0	...
4774236	  710.7	  384.4	 8945.0	...
4774237	  710.4	  383.9	 8942.0	...
4774238	  710.8	  384.0	 8938.0	...
4774239	  711.7	  385.1	 8934.0	...
4774240	  712.1	  386.2	 8933.0	...
4774241	  711.5	  386.1	 8932.0	...
4774242	  710.9	  385.4	 8931.0	...
4774243	  711.0	  384.6	 8929.0	...
4774244	  711.2	  384.7	 8928.0	...
4774245	  711.8	  385.8	 8927.0	...
4774246	  712.3	  386.9	 8927.0	...
4774247	  712.6	  388.1	 8926.0	...
4774248	  712.3	  387.5	 8924.0	...
4774249	  712.1	  386.9	 8919.0	...
4774250	  711.5	  386.3	 8913.0	...
4774251	  711.0	  386.3	 8914.0	...
4774252	  710.6	  386.3	 8916.0	...
4774253	  710.9	  386.9	 8917.0	...
4774254	  711.4	  387.5	 8915.0	...
4774255	  711.9	  387.7	 8914.0	...
4774256	  712.3	  387.3	 8914.0	...
4774257	  712.4	  386.9	 8912.0	...
4774258	  712.1	  387.0	 8912.0	...
4774259	  711.9	  387.2	 8913.0	...
4774260	  711.8	  387.4	 8912.0	...
4774261	  711.7	  387.7	 8909.0	...
4774262	  711.6	  388.2	 8907.0	...
4774263	  711.5	  388.6	 8903.0	...
4774264	  711.5	  388.6	 8899.0	...
4774265	  711.6	  388.3	 8895.0	...
4774266	  711.7	  387.9	 8894.0	...
4774267	  711.9	  387.9	 8893.0	...
4774268	  712.0	  388.0	 8892.0	...
4774269	  712.0	  388.1	 8891.0	...
4774270	  711.7	  388.1	 8891.0	...
4774271	  711.4	  387.7	 8889.0	...
4774272	  711.4	  387.4	 8885.0	...
4774273	  711.5	  387.6	 8882.0	...
4774274	  711.7	  388.6	 8880.0	...
4774275	  712.0	  389.6	 8880.0	...
4774276	  712.2	  390.0	 8880.0	...
4774277	  712.0	  389.7	 8879.0	...
4774278	  711.6	  388.6	 8879.0	...
4774279	  711.0	  387.8	 8879.0	...
4774280	  710.8	  387.4	 8882.0	...
4774281	  710.7	  387.8	 8886.0	...
4774282	  710.7	  388.4	 8886.0	...
4774283	  711.4	  388.7	 8882.0	...
4774284	  712.1	  388.9	 8876.0	...
4774285	  712.7	  388.7	 8874.0	...
4774286	  712.6	  388.8	 8877.0	...
4774287	  712.5	  388.9	 8883.0	...
4774288	  712.6	  389.0	 8887.0	...
4774289	  712.6	  389.0	 8885.0	...
4774290	  712.5	  388.9	 8883.0	...
4774291	  712.4	  389.0	 8883.0	...
4774292	  712.4	  389.3	 8883.0	...
4774293	  712.6	  389.6	 8882.0	...
4774294	  712.8	  389.7	 8880.0	...
4774295	  712.8	  389.0	 8876.0	...
4774296	  712.6	  388.4	 8873.0	...
4774297	  712.6	  388.4	 8870.0	...
4774298	  712.8	  389.2	 8869.0	...
4774299	  713.1	  390.2	 8869.0	...
4774300	  713.1	  390.3	 8871.0	...
4774301	  712.9	  390.4	 8869.0	...
4774302	  712.6	  390.4	 8865.0	...
4774303	  712.4	  390.6	 8861.0	...
4774304	  712.1	  390.8	 8861.0	...
4774305	  711.7	  390.4	 8864.0	...
4774306	  711.7	  389.6	 8863.0	...
4774307	  712.1	  389.6	 8862.0	...
4774308	  712.8	  390.3	 8861.0	...
4774309	  713.0	  391.0	 8863.0	...
4774310	  713.3	  390.5	 8864.0	...
4774311	  713.5	  390.0	 8864.0	...
4774312	  713.6	  389.5	 8865.0	...
4774313	  713.5	  389.2	 8862.0	...
4774314	  713.4	  389.0	 8858.0	...
4774315	  713.4	  389.2	 8854.0	...
4774316	  713.4	  389.6	 8854.0	...
4774317	  713.3	  389.7	 8853.0	...
4774318	  713.0	  389.5	 8852.0	...
4774319	  712.8	  389.3	 8852.0	...
4774320	  712.5	  389.3	 8852.0	...
4774321	  712.2	  389.3	 8852.0	...
4774322	  711.9	  389.4	 8852.0	...
4774323	  711.7	  389.4	 8852.0	...
4774324	  711.5	  389.6	 8850.0	...
4774325	  712.0	  390.5	 8848.0	...
4774326	  712.7	  391.4	 8846.0	...
4774327	  713.4	  392.1	 8847.0	...
4774328	  713.5	  392.0	 8845.0	...
4774329	  713.4	  391.8	 8842.0	...
4774330	  713.3	  392.1	 8840.0	...
4774331	  713.2	  392.3	 8839.0	...
4774332	  713.3	  392.5	 8837.0	...
4774333	  713.5	  392.3	 8836.0	...
4774334	  713.1	  392.2	 8834.0	...
4774335	  712.6	  392.0	 8829.0	...
4774336	  712.0	  391.7	 8822.0	...
4774337	  712.1	  391.3	 8820.0	...
4774338	  712.4	  391.0	 8823.0	...
4774339	  712.7	  391.4	 8826.0	...
4774340	  712.9	  391.6	 8826.0	...
4774341	  712.9	  391.8	 8826.0	...
4774342	  712.8	  391.6	 8826.0	...
4774343	  713.2	  391.3	 8826.0	...
4774344	  713.6	  391.0	 8825.0	...
4774345	  714.0	  390.8	 8825.0	...
4774346	  713.9	  390.6	 8825.0	...
4774347	  713.6	  390.5	 8825.0	...
4774348	  713.3	  390.4	 8825.0	...
4774349	  713.1	  390.4	 8825.0	...
4774350	  713.0	  390.3	 8824.0	...
4774351	  713.0	  390.2	 8820.0	...
4774352	  713.2	  390.1	 8817.0	...
4774353	  713.3	  390.3	 8813.0	...
4774354	  712.9	  390.6	 8813.0	...
4774355	  712.5	  391.1	 8813.0	...
4774356	  712.4	  391.3	 8813.0	...
4774357	  712.8	  391.5	 8813.0	...
4774358	  713.0	  391.5	 8812.0	...
4774359	  712.8	  391.8	 8810.0	...
4774360	  713.1	  392.1	 8813.0	...
4774361	  713.2	  392.3	 8817.0	...
4774362	  713.2	  392.1	 8820.0	...
4774363	  713.5	  391.7	 8820.0	...
4774364	  713.9	  391.5	 8821.0	...
4774365	  714.3	  391.4	 8821.0	...
4774366	  713.8	  391.3	 8819.0	...
4774367	  713.3	  391.3	 8814.0	...
4774368	  712.9	  391.3	 8809.0	...
4774369	  712.9	  391.4	 8805.0	...
4774370	  712.6	  391.4	 8804.0	...
4774371	  712.5	  391.4	 8803.0	...
4774372	  712.3	  391.3	 8803.0	...
4774373	  712.6	  391.1	 8804.0	...
4774374	  712.8	  390.9	 8805.0	...
4774375	  712.9	  390.9	 8806.0	...
4774376	  713.2	  391.0	 8809.0	...
4774377	  713.5	  391.3	 8811.0	...
4774378	  713.8	  391.4	 8807.0	...
4774379	  713.9	  391.6	 8803.0	...
4774380	  714.0	  391.6	 8797.0	...
4774381	  713.8	  391.8	 8795.0	...
4774382	  713.4	  392.1	 8792.0	...
4774383	  713.0	  392.5	 8790.0	...
4774384	  713.6	  392.5	 8789.0	...
4774385	  714.3	  391.6	 8789.0	...
4774386	  714.0	  390.7	 8789.0	...
4774387	  713.0	  390.3	 8790.0	...
4774388	  712.3	  390.8	 8790.0	...
4774389	  712.6	  391.3	 8790.0	...
4774390	  712.7	  391.3	 8789.0	...
4774391	  712.6	  391.3	 8789.0	...
4774392	  712.9	  391.2	 8789.0	...
4774393	  713.4	  391.1	 8790.0	...
4774394	  714.1	  390.7	 8798.0	...
4774395	  714.2	  390.6	 8806.0	...
4774396	  714.4	  390.4	 8810.0	...
4774397	  714.5	  390.5	 8806.0	...
4774398	  714.5	  390.4	 8801.0	...
4774399	  713.9	  390.4	 8794.0	...
4774400	  713.2	  390.2	 8789.0	...
4774401	  712.7	  389.9	 8783.0	...
4774402	  713.0	  390.0	 8782.0	...
4774403	  713.2	  390.5	 8780.0	...
4774404	  713.2	  391.1	 8783.0	...
4774405	  713.0	  391.3	 8786.0	...
4774406	  712.9	  391.4	 8786.0	...
4774407	  712.8	  391.3	 8783.0	...
4774408	  712.8	  391.5	 8781.0	...
4774409	  712.8	  391.7	 8783.0	...
4774410	  712.9	  391.5	 8785.0	...
4774411	  713.0	  390.2	 8786.0	...
4774412	  713.0	  388.9	 8786.0	...
4774413	  713.1	  389.2	 8786.0	...
4774414	  713.4	  390.1	 8786.0	...
4774415	  713.7	  391.0	 8786.0	...
4774416	  713.5	  390.9	 8785.0	...
4774417	  713.1	  390.7	 8783.0	...
4774418	  712.7	  390.5	 8782.0	...
4774419	  712.8	  390.2	 8782.0	...
4774420	  712.9	  389.8	 8784.0	...
4774421	  713.3	  389.5	 8786.0	...
4774422	  713.6	  389.8	 8784.0	...
4774423	  713.8	  390.2	 8782.0	...
4774424	  713.5	  390.7	 8779.0	...
4774425	  712.9	  390.7	 8779.0	...
4774426	  712.2	  390.8	 8778.0	...
4774427	  712.0	  390.4	 8778.0	...
4774428	  712.1	  389.9	 8779.0	...
4774429	  712.3	  389.4	 8780.0	...
4774430	  712.5	  389.4	 8780.0	...
4774431	  712.6	  389.7	 8781.0	...
4774432	  712.7	  390.0	 8781.0	...
4774433	  712.8	  390.4	 8782.0	...
4774434	  712.9	  390.4	 8784.0	...
4774435	  712.8	  390.0	 8785.0	...
4774436	  712.7	  389.6	 8786.0	...
4774437	  712.6	  389.3	 8786.0	...
4774438	  712.5	  389.4	 8786.0	...
4774439	  712.4	  389.6	 8786.0	...
4774440	  712.3	  389.7	 8787.0	...
4774441	  712.4	  389.7	 8783.0	...
4774442	  712.4	  389.6	 8779.0	...
4774443	  712.5	  389.3	 8774.0	...
4774444	  712.7	  389.0	 8773.0	...
4774445	  712.8	  389.6	 8772.0	...
4774446	  712.6	  390.3	 8775.0	...
4774447	  712.4	  390.8	 8780.0	...
4774448	  712.1	  390.8	 8783.0	...
4774449	  712.3	  390.7	 8783.0	...
4774450	  712.7	  390.6	 8782.0	...
4774451	  713.1	  390.5	 8782.0	...
4774452	  713.3	  390.4	 8783.0	...
MSG	4774453 0000 _ Number Off
4774453	  713.3	  390.1	 8784.0	...
4774454	  713.8	  389.8	 8784.0	...
4774455	  714.2	  389.4	 8789.0	...
4774456	  714.7	  389.1	 8794.0	...
4774457	  714.5	  389.1	 8800.0	...
4774458	  714.7	  389.2	 8803.0	...
4774459	  715.2	  389.4	 8807.0	...
4774460	  715.8	  389.5	 8805.0	...
4774461	  716.3	  389.6	 8802.0	...
4774462	  716.3	  389.5	 8799.0	...
4774463	  715.5	  389.5	 8797.0	...
4774464	  714.6	  389.5	 8793.0	...
4774465	  714.1	  389.7	 8789.0	...
4774466	  714.5	  389.2	 8793.0	...
4774467	  714.9	  388.6	 8800.0	...
4774468	  714.9	  388.1	 8806.0	...
4774469	  715.0	  388.1	 8805.0	...
4774470	  715.0	  388.1	 8802.0	...
4774471	  714.9	  388.1	 8800.0	...
4774472	  714.9	  388.6	 8798.0	...
4774473	  715.0	  389.2	 8800.0	...
4774474	  715.0	  389.4	 8802.0	...
4774475	  714.9	  389.0	 8805.0	...
4774476	  714.7	  388.4	 8807.0	...
4774477	  714.7	  388.1	 8807.0	...
4774478	  714.7	  388.0	 8806.0	...
4774479	  714.8	  388.2	 8804.0	...
4774480	  715.1	  388.3	 8805.0	...
4774481	  715.3	  388.2	 8806.0	...
4774482	  715.6	  388.0	 8805.0	...
4774483	  715.6	  387.8	 8803.0	...
4774484	  715.5	  387.8	 8802.0	...
4774485	  715.4	  387.9	 8804.0	...
4774486	  715.3	  388.0	 8807.0	...
4774487	  715.3	  388.1	 8808.0	...
4774488	  715.4	  388.3	 8809.0	...
4774489	  715.4	  388.5	 8809.0	...
4774490	  715.9	  388.7	 8810.0	...
4774491	  716.4	  388.9	 8811.0	...
4774492	  717.0	  388.9	 8811.0	...
4774493	  717.1	  388.8	 8810.0	...
4774494	  716.1	  388.9	 8810.0	...
4774495	  714.9	  388.9	 8813.0	...
4774496	  714.6	  388.9	 8815.0	...
4774497	  715.5	  388.7	 8815.0	...
4774498	  716.6	  388.5	 8813.0	...
4774499	  716.8	  388.5	 8810.0	...
4774500	  716.5	  388.6	 8808.0	...
4774501	  716.2	  388.8	 8807.0	...
4774502	  715.9	  389.0	 8808.0	...
4774503	  716.1	  389.1	 8810.0	...
4774504	  716.2	  389.3	 8811.0	...
4774505	  716.3	  389.6	 8811.0	...
4774506	  716.4	  389.8	 8815.0	...
4774507	  716.1	  389.3	 8821.0	...
4774508	  716.0	  388.9	 8828.0	...
4774509	  715.9	  388.5	 8831.0	...
4774510	  716.2	  388.7	 8833.0	...
4774511	  716.5	  388.8	 8831.0	...
4774512	  716.6	  388.4	 8828.0	...
4774513	  716.4	  388.0	 8827.0	...
4774514	  716.7	  387.5	 8826.0	...
4774515	  717.1	  387.4	 8823.0	...
4774516	  717.3	  386.9	 8819.0	...
4774517	  717.1	  386.5	 8817.0	...
4774518	  717.0	  386.6	 8815.0	...
4774519	  717.1	  387.1	 8812.0	...
4774520	  717.2	  387.5	 8809.0	...
4774521	  716.4	  387.4	 8809.0	...
4774522	  715.6	  387.2	 8814.0	...
4774523	  714.8	  387.6	 8819.0	...
4774524	  714.8	  388.2	 8822.0	...
4774525	  714.8	  388.7	 8822.0	...
4774526	  715.1	  387.9	 8823.0	...
4774527	  715.4	  387.0	 8824.0	...
4774528	  715.8	  386.2	 8826.0	...
4774529	  715.8	  386.5	 8828.0	...
4774530	  715.8	  386.8	 8831.0	...
4774531	  715.4	  387.0	 8834.0	...
4774532	  714.8	  386.7	 8835.0	...
4774533	  714.3	  386.3	 8835.0	...
4774534	  714.3	  386.0	 8836.0	...
4774535	  714.3	  386.1	 8838.0	...
4774536	  714.2	  386.3	 8840.0	...
4774537	  714.1	  386.5	 8842.0	...
4774538	  714.0	  386.6	 8842.0	...
4774539	  714.6	  386.5	 8842.0	...
4774540	  715.2	  386.4	 8845.0	...
4774541	  715.6	  386.5	 8850.0	...
4774542	  715.4	  386.7	 8854.0	...
4774543	  715.2	  386.5	 8854.0	...
4774544	  715.1	  386.2	 8855.0	...
4774545	  715.1	  385.5	 8857.0	...
4774546	  715.2	  385.2	 8859.0	...
4774547	  715.2	  385.8	 8859.0	...
4774548	  715.1	  386.6	 8858.0	...
4774549	  714.9	  387.4	 8857.0	...
4774550	  714.7	  387.3	 8855.0	...
4774551	  714.6	  387.3	 8851.0	...
4774552	  714.7	  387.3	 8849.0	...
4774553	  714.9	  387.3	 8855.0	...
4774554	  715.2	  387.4	 8864.0	...
4774555	  714.8	  387.9	 8873.0	...
4774556	  714.3	  388.3	 8873.0	...
4774557	  713.9	  388.0	 8871.0	...
4774558	  714.4	  387.4	 8867.0	...
4774559	  715.0	  386.6	 8861.0	...
4774560	  715.5	  386.4	 8854.0	...
4774561	  715.6	  386.5	 8850.0	...
4774562	  715.6	  386.7	 8854.0	...
4774563	  715.5	  387.0	 8860.0	...
4774564	  715.6	  387.3	 8864.0	...
4774565	  715.7	  387.7	 8861.0	...
4774566	  715.9	  387.8	 8858.0	...
4774567	  715.8	  387.3	 8858.0	...
4774568	  715.7	  386.4	 8859.0	...
4774569	  715.7	  385.7	 8859.0	...
4774570	  715.7	  385.3	 8860.0	...
4774571	  716.0	  385.5	 8861.0	...
4774572	  716.7	  385.6	 8863.0	...
4774573	  717.5	  385.7	 8865.0	...
4774574	  717.9	  385.6	 8866.0	...
4774575	  717.9	  385.5	 8866.0	...
4774576	  717.2	  385.3	 8865.0	...
4774577	  716.6	  385.1	 8863.0	...
4774578	  715.9	  385.1	 8862.0	...
4774579	  715.9	  385.0	 8863.0	...
4774580	  715.7	  385.1	 8866.0	...
4774581	  715.6	  385.2	 8870.0	...
4774582	  716.3	  385.1	 8873.0	...
4774583	  717.0	  384.7	 8876.0	...
4774584	  717.6	  384.4	 8875.0	...
4774585	  717.6	  384.1	 8872.0	...
4774586	  717.3	  383.9	 8868.0	...
4774587	  716.7	  383.7	 8867.0	...
4774588	  716.2	  383.7	 8867.0	...
4774589	  715.8	  383.8	 8876.0	...
4774590	  715.7	  383.8	 8885.0	...
4774591	  715.6	  383.9	 8888.0	...
4774592	  715.8	  383.8	 8883.0	...
4774593	  716.2	  384.1	 8884.0	...
4774594	  716.4	  384.5	 8889.0	...
4774595	  716.5	  384.9	 8893.0	...
4774596	  715.9	  385.0	 8890.0	...
4774597	  715.5	  385.0	 8888.0	...
4774598	  715.0	  384.3	 8889.0	...
4774599	  714.9	  383.5	 8891.0	...
4774600	  715.0	  382.3	 8895.0	...
4774601	  715.5	  381.7	 8897.0	...
4774602	  716.1	  382.1	 8899.0	...
4774603	  716.4	  383.0	 8899.0	...
4774604	  716.3	  384.0	 8895.0	...
4774605	  716.4	  384.0	 8891.0	...
4774606	  716.6	  384.0	 8886.0	...
4774607	  716.4	  384.0	 8889.0	...
4774608	  715.9	  383.8	 8891.0	...
4774609	  715.4	  383.7	 8894.0	...
4774610	  715.4	  383.6	 8894.0	...
4774611	  715.0	  383.5	 8895.0	...
4774612	  714.8	  383.0	 8898.0	...
4774613	  714.4	  382.5	 8901.0	...
4774614	  714.5	  381.9	 8904.0	...
4774615	  714.4	  381.8	 8905.0	...
4774616	  714.1	  382.2	 8906.0	...
4774617	  713.8	  382.8	 8910.0	...
4774618	  713.5	  383.3	 8914.0	...
4774619	  714.0	  383.1	 8918.0	...
4774620	  714.5	  382.9	 8920.0	...
4774621	  715.1	  382.4	 8921.0	...
4774622	  715.2	  382.1	 8919.0	...
4774623	  715.2	  381.9	 8916.0	...
4774624	  715.4	  381.7	 8915.0	...
4774625	  715.5	  381.1	 8919.0	...
4774626	  715.6	  380.6	 8923.0	...
4774627	  715.3	  380.5	 8926.0	...
4774628	  715.2	  381.0	 8926.0	...
4774629	  715.2	  381.5	 8925.0	...
4774630	  715.4	  381.6	 8923.0	...
4774631	  715.5	  381.9	 8929.0	...
4774632	  715.7	  382.1	 8935.0	...
4774633	  715.7	  382.2	 8942.0	...
4774634	  715.8	  382.1	 8942.0	...
4774635	  716.3	  381.9	 8943.0	...
4774636	  716.7	  381.5	 8943.0	...
4774637	  716.8	  381.0	 8944.0	...
4774638	  716.4	  380.6	 8942.0	...
4774639	  716.4	  380.8	 8941.0	...
4774640	  716.6	  381.0	 8944.0	...
4774641	  716.8	  381.1	 8947.0	...
4774642	  716.7	  381.1	 8950.0	...
4774643	  716.5	  380.8	 8949.0	...
4774644	  717.2	  380.7	 8950.0	...
4774645	  718.0	  380.7	 8950.0	...
4774646	  718.0	  380.1	 8955.0	...
4774647	  717.3	  379.4	 8959.0	...
4774648	  716.7	  378.5	 8963.0	...
4774649	  716.9	  378.4	 8961.0	...
4774650	  716.9	  378.3	 8960.0	...
4774651	  717.0	  379.1	 8961.0	...
4774652	  717.4	  379.7	 8961.0	...
4774653	  717.8	  380.0	 8960.0	...
4774654	  717.9	  379.9	 8957.0	...
4774655	  717.5	  379.8	 8955.0	...
4774656	  717.7	  379.8	 8954.0	...
4774657	  718.1	  379.5	 8954.0	...
4774658	  718.0	  379.4	 8955.0	...
4774659	  717.6	  379.6	 8958.0	...
4774660	  717.4	  379.9	 8959.0	...
4774661	  717.5	  379.9	 8958.0	...
4774662	  717.6	  379.7	 8958.0	...
4774663	  717.6	  379.7	 8959.0	...
4774664	  717.5	  378.8	 8961.0	...
4774665	  717.4	  378.0	 8965.0	...
4774666	  718.0	  377.1	 8970.0	...
MSG	4774667 0000 _ Number On
4774667	  718.6	  376.9	 8975.0	...
4774668	  718.7	  376.8	 8978.0	...
4774669	  718.1	  376.7	 8980.0	...
4774670	  717.3	  377.1	 8983.0	...
4774671	  717.1	  377.6	 8985.0	...
4774672	  717.4	  377.7	 8987.0	...
4774673	  718.0	  376.9	 8987.0	...
4774674	  718.5	  376.2	 8986.0	...
4774675	  718.7	  375.9	 8986.0	...
4774676	  719.0	  376.0	 8985.0	...
4774677	  719.4	  376.3	 8985.0	...
4774678	  719.6	  376.6	 8985.0	...
4774679	  719.2	  377.0	 8984.0	...
4774680	  718.5	  377.3	 8990.0	...
4774681	  718.4	  377.3	 8995.0	...
4774682	  719.0	  376.8	 9000.0	...
4774683	  719.6	  376.1	 9000.0	...
4774684	  719.7	  376.0	 9000.0	...
4774685	  719.8	  376.8	 9000.0	...
4774686	  719.9	  377.6	 9001.0	...
4774687	  719.7	  377.8	 9004.0	...
4774688	  718.6	  377.8	 9007.0	...
4774689	  717.5	  377.9	 9005.0	...
4774690	  717.0	  377.4	 9000.0	...
4774691	  717.6	  376.8	 8996.0	...
4774692	  718.1	  376.2	 8999.0	...
4774693	  718.0	  376.3	 9001.0	...
4774694	  718.0	  376.6	 9005.0	...
4774695	  718.0	  376.8	 9008.0	...
4774696	  717.9	  376.4	 9011.0	...
4774697	  717.7	  375.9	 9013.0	...
4774698	  717.3	  375.9	 9015.0	...
4774699	  717.0	  376.5	 9018.0	...
4774700	  717.0	  377.0	 9020.0	...
4774701	  717.4	  377.0	 9020.0	...
4774702	  717.7	  376.5	 9019.0	...
4774703	  717.6	  376.0	 9018.0	...
4774704	  717.4	  375.3	 9017.0	...
4774705	  717.4	  375.0	 9017.0	...
4774706	  717.4	  374.9	 9018.0	...
4774707	  717.6	  375.0	 9022.0	...
4774708	  717.7	  375.2	 9028.0	...
4774709	  718.1	  375.6	 9035.0	...
4774710	  718.4	  375.9	 9039.0	...
4774711	  717.9	  376.3	 9039.0	...
4774712	  717.2	  376.2	 9037.0	...
4774713	  716.4	  376.0	 9034.0	...
4774714	  716.3	  376.0	 9032.0	...
4774715	  716.4	  376.1	 9030.0	...
4774716	  716.6	  376.3	 9030.0	...
4774717	  716.8	  376.1	 9035.0	...
4774718	  716.7	  375.6	 9042.0	...
4774719	  716.5	  375.1	 9047.0	...
4774720	  716.4	  374.9	 9045.0	...
4774721	  716.4	  374.8	 9044.0	...
4774722	  715.9	  374.7	 9044.0	...
4774723	  715.4	  375.0	 9045.0	...
4774724	  715.0	  375.5	 9041.0	...
4774725	  715.5	  375.9	 9037.0	...
4774726	  715.8	  375.9	 9034.0	...
4774727	  715.6	  375.8	 9036.0	...
4774728	  714.9	  375.6	 9041.0	...
4774729	  714.3	  375.3	 9045.0	...
4774730	  714.4	  374.7	 9048.0	...
4774731	  714.4	  374.0	 9049.0	...
4774732	  713.8	  373.6	 9049.0	...
4774733	  713.2	  373.5	 9049.0	...
4774734	  712.9	  373.6	 9048.0	...
4774735	  713.1	  373.7	 9046.0	...
4774736	  713.3	  374.0	 9050.0	...
4774737	  713.4	  374.0	 9057.0	...
4774738	  714.0	  373.8	 9064.0	...
4774739	  714.6	  373.6	 9066.0	...
4774740	  715.1	  373.3	 9066.0	...
4774741	  715.0	  373.2	 9065.0	...
4774742	  714.8	  373.2	 9064.0	...
4774743	  714.6	  373.1	 9065.0	...
4774744	  714.5	  373.2	 9068.0	...
4774745	  714.3	  373.4	 9071.0	...
4774746	  714.1	  373.6	 9072.0	...
4774747	  713.9	  373.6	 9075.0	...
4774748	  713.7	  372.8	 9076.0	...
4774749	  713.6	  371.9	 9074.0	...
4774750	  713.5	  371.0	 9069.0	...
4774751	  713.6	  371.2	 9064.0	...
4774752	  714.7	  371.2	 9061.0	...
4774753	  715.8	  371.0	 9061.0	...
4774754	  716.5	  370.6	 9062.0	...
4774755	  716.4	  370.1	 9066.0	...
4774756	  716.3	  369.9	 9068.0	...
4774757	  716.5	  369.5	 9067.0	...
4774758	  716.6	  369.3	 9066.0	...
4774759	  716.9	  369.2	 9066.0	...
4774760	  717.1	  369.6	 9070.0	...
4774761	  717.5	  370.4	 9074.0	...
4774762	  717.8	  371.0	 9082.0	...
4774763	  718.0	  371.3	 9087.0	...
4774764	  718.1	  371.2	 9091.0	...
4774765	  718.2	  370.9	 9091.0	...
4774766	  718.4	  370.7	 9090.0	...
4774767	  718.1	  370.5	 9091.0	...
4774768	  717.4	  370.6	 9095.0	...
4774769	  716.8	  370.8	 9099.0	...
4774770	  716.4	  371.0	 9102.0	...
4774771	  716.5	  371.1	 9100.0	...
4774772	  716.2	  371.2	 9103.0	...
4774773	  715.7	  371.2	 9108.0	...
4774774	  715.1	  371.3	 9113.0	...
4774775	  714.8	  371.2	 9115.0	...
4774776	  714.7	  371.1	 9117.0	...
4774777	  714.6	  370.3	 9119.0	...
4774778	  714.9	  369.4	 9120.0	...
4774779	  715.1	  368.6	 9121.0	...
4774780	  715.4	  368.7	 9122.0	...
4774781	  715.4	  368.8	 9125.0	...
4774782	  714.9	  369.0	 9127.0	...
4774783	  714.5	  369.2	 9126.0	...
4774784	  714.1	  369.4	 9124.0	...
4774785	  714.0	  368.7	 9122.0	...
4774786	  713.8	  367.9	 9123.0	...
4774787	  714.1	  367.9	 9123.0	...
4774788	  714.6	  368.7	 9124.0	...
4774789	  715.0	  369.1	 9127.0	...
4774790	  715.0	  368.7	 9129.0	...
4774791	  715.0	  368.9	 9131.0	...
4774792	  715.1	  369.6	 9130.0	...
4774793	  715.2	  370.3	 9131.0	...
4774794	  715.3	  370.5	 9133.0	...
4774795	  716.7	  370.4	 9137.0	...
4774796	  718.1	  370.3	 9140.0	...
4774797	  719.5	  369.5	 9143.0	...
4774798	  719.4	  368.8	 9144.0	...
4774799	  719.3	  368.2	 9146.0	...
4774800	  719.3	  368.3	 9147.0	...
4774801	  719.2	  368.5	 9146.0	...
4774802	  719.1	  369.0	 9143.0	...
4774803	  718.9	  369.6	 9141.0	...
4774804	  718.9	  370.0	 9140.0	...
4774805	  719.0	  369.8	 9139.0	...
4774806	  719.0	  369.2	 9139.0	...
4774807	  719.1	  368.5	 9141.0	...
4774808	  719.2	  368.2	 9145.0	...
4774809	  719.0	  368.3	 9148.0	...
4774810	  718.4	  368.2	 9148.0	...
4774811	  717.8	  368.2	 9148.0	...
4774812	  717.5	  368.1	 9152.0	...
4774813	  717.5	  368.1	 9155.0	...
4774814	  717.4	  368.5	 9158.0	...
4774815	  717.2	  368.9	 9158.0	...
4774816	  717.1	  369.4	 9162.0	...
4774817	  717.1	  369.5	 9166.0	...
4774818	  717.1	  369.5	 9169.0	...
4774819	  717.3	  369.3	 9168.0	...
4774820	  717.5	  369.1	 9168.0	...
4774821	  717.7	  368.9	 9171.0	...
4774822	  717.6	  368.7	 9174.0	...
4774823	  717.3	  368.7	 9176.0	...
4774824	  716.9	  368.8	 9176.0	...
4774825	  716.4	  369.0	 9178.0	...
4774826	  716.2	  369.2	 9179.0	...
4774827	  716.0	  369.2	 9178.0	...
4774828	  716.0	  368.9	 9176.0	...
4774829	  716.1	  368.8	 9174.0	...
4774830	  716.1	  368.7	 9173.0	...
4774831	  716.1	  369.1	 9172.0	...
4774832	  716.1	  369.2	 9172.0	...
4774833	  716.1	  369.0	 9172.0	...
4774834	  716.1	  368.2	 9174.0	...
4774835	  716.3	  367.7	 9175.0	...
4774836	  716.5	  367.8	 9176.0	...
4774837	  716.3	  368.5	 9175.0	...
4774838	  716.0	  368.9	 9174.0	...
4774839	  716.3	  369.0	 9172.0	...
4774840	  717.0	  368.5	 9178.0	...
4774841	  717.6	  368.1	 9183.0	...
4774842	  717.5	  367.4	 9188.0	...
4774843	  717.5	  367.0	 9188.0	...
4774844	  717.5	  366.7	 9188.0	...
4774845	  717.5	  366.7	 9187.0	...
4774846	  717.5	  366.8	 9186.0	...
4774847	  717.5	  366.9	 9186.0	...
4774848	  717.7	  367.0	 9186.0	...
4774849	  717.8	  367.4	 9187.0	...
4774850	  717.9	  367.8	 9186.0	...
4774851	  717.9	  367.9	 9186.0	...
4774852	  718.0	  367.5	 9193.0	...
4774853	  718.5	  367.3	 9200.0	...
4774854	  719.2	  367.6	 9202.0	...
4774855	  719.2	  368.3	 9199.0	...
4774856	  718.7	  368.7	 9196.0	...
4774857	  718.1	  368.9	 9198.0	...
4774858	  718.0	  368.8	 9198.0	...
4774859	  717.8	  368.4	 9198.0	...
4774860	  718.0	  367.7	 9198.0	...
4774861	  718.1	  367.1	 9198.0	...
4774862	  718.1	  366.9	 9197.0	...
4774863	  717.9	  367.0	 9197.0	...
4774864	  717.7	  367.4	 9196.0	...
4774865	  717.6	  367.6	 9195.0	...
4774866	  717.5	  367.8	 9195.0	...
4774867	  717.5	  368.0	 9198.0	...
4774868	  717.3	  368.2	 9201.0	...
4774869	  717.3	  368.4	 9204.0	...
4774870	  717.4	  368.5	 9205.0	...
4774871	  717.4	  367.9	 9206.0	...
4774872	  717.4	  367.3	 9206.0	...
4774873	  717.0	  367.1	 9206.0	...
4774874	  716.7	  367.4	 9210.0	...
4774875	  716.6	  367.5	 9215.0	...
4774876	  717.0	  367.4	 9221.0	...
4774877	  717.4	  367.3	 9222.0	...
4774878	  717.9	  367.5	 9222.0	...
4774879	  718.4	  367.4	 9224.0	...
4774880	  718.8	  367.4	 9227.0	...
4774881	  718.7	  367.6	 9230.0	...
4774882	  718.0	  367.8	 9230.0	...
4774883	  717.2	  368.0	 9233.0	...
4774884	  716.9	  368.0	 9235.0	...
4774885	  716.9	  368.0	 9237.0	...
4774886	  716.9	  367.9	 9237.0	...
4774887	  716.9	  367.9	 9234.0	...
4774888	  717.2	  367.8	 9230.0	...
4774889	  717.5	  367.8	 9231.0	...
4774890	  717.8	  367.5	 9234.0	...
4774891	  717.7	  367.3	 9238.0	...
4774892	  717.1	  367.7	 9237.0	...
4774893	  716.5	  368.3	 9237.0	...
4774894	  715.9	  368.9	 9237.0	...
4774895	  716.0	  369.1	 9236.0	...
4774896	  716.1	  369.2	 9235.0	...
4774897	  715.7	  369.3	 9234.0	...
4774898	  715.3	  369.2	 9234.0	...
4774899	  714.7	  368.9	 9237.0	...
4774900	  714.8	  368.4	 9238.0	...
4774901	  714.9	  367.7	 9239.0	...
4774902	  715.0	  367.3	 9238.0	...
4774903	  715.1	  366.9	 9238.0	...
4774904	  715.3	  366.8	 9238.0	...
4774905	  715.6	  366.8	 9239.0	...
4774906	  715.6	  366.8	 9240.0	...
4774907	  715.6	  366.8	 9241.0	...
4774908	  715.6	  366.9	 9242.0	...
4774909	  716.1	  366.9	 9242.0	...
4774910	  716.6	  366.8	 9240.0	...
4774911	  717.1	  366.8	 9239.0	...
4774912	  717.0	  366.9	 9244.0	...
4774913	  717.1	  367.0	 9249.0	...
4774914	  717.2	  366.6	 9255.0	...
4774915	  716.8	  366.3	 9256.0	...
4774916	  716.3	  366.4	 9258.0	...
4774917	  715.8	  366.8	 9259.0	...
4774918	  715.8	  366.9	 9260.0	...
4774919	  715.7	  366.6	 9261.0	...
4774920	  715.6	  365.9	 9263.0	...
4774921	  715.7	  365.7	 9265.0	...
4774922	  715.8	  365.4	 9267.0	...
4774923	  715.9	  365.4	 9269.0	...
4774924	  716.0	  365.5	 9269.0	...
4774925	  716.1	  365.4	 9268.0	...
4774926	  716.2	  365.3	 9265.0	...
4774927	  716.6	  365.0	 9263.0	...
4774928	  716.8	  364.8	 9263.0	...
4774929	  716.7	  365.0	 9264.0	...
4774930	  716.5	  365.4	 9266.0	...
4774931	  716.4	  365.8	 9267.0	...
4774932	  716.3	  365.8	 9266.0	...
4774933	  716.2	  366.0	 9266.0	...
4774934	  715.8	  365.6	 9265.0	...
4774935	  715.6	  365.1	 9264.0	...
4774936	  715.4	  364.9	 9263.0	...
4774937	  715.5	  365.2	 9265.0	...
4774938	  715.4	  365.1	 9268.0	...
4774939	  715.3	  364.7	 9270.0	...
4774940	  715.3	  364.8	 9271.0	...
4774941	  715.8	  366.0	 9272.0	...
4774942	  716.1	  367.2	 9273.0	...
4774943	  716.2	  367.7	 9274.0	...
4774944	  716.5	  367.2	 9274.0	...
4774945	  716.8	  366.0	 9274.0	...
4774946	  717.4	  365.0	 9274.0	...
4774947	  717.6	  363.9	 9274.0	...
4774948	  717.8	  363.6	 9274.0	...
4774949	  717.7	  364.2	 9274.0	...
4774950	  717.4	  365.3	 9274.0	...
4774951	  717.0	  366.1	 9274.0	...
4774952	  716.7	  365.9	 9275.0	...
4774953	  716.6	  365.7	 9274.0	...
4774954	  716.4	  365.7	 9272.0	...
4774955	  716.2	  365.7	 9276.0	...
4774956	  717.0	  365.7	 9282.0	...
4774957	  717.8	  365.8	 9289.0	...
4774958	  718.2	  365.5	 9290.0	...
4774959	  718.3	  365.4	 9291.0	...
4774960	  718.3	  365.2	 9291.0	...
4774961	  717.9	  365.3	 9291.0	...
4774962	  717.0	  365.3	 9291.0	...
4774963	  716.2	  365.3	 9291.0	...
4774964	  716.3	  365.0	 9290.0	...
4774965	  716.5	  364.5	 9290.0	...
4774966	  716.7	  364.1	 9289.0	...
4774967	  716.9	  364.6	 9289.0	...
4774968	  716.6	  365.3	 9289.0	...
MSG	4774969 0000 _ Number Off
4774969	  716.2	  365.3	 9292.0	...
4774970	  715.9	  364.5	 9297.0	...
4774971	  715.8	  363.7	 9302.0	...
4774972	  715.8	  363.8	 9304.0	...
4774973	  715.5	  363.9	 9305.0	...
4774974	  715.4	  363.9	 9305.0	...
4774975	  715.3	  363.8	 9303.0	...
4774976	  715.5	  363.9	 9300.0	...
4774977	  715.6	  364.2	 9301.0	...
4774978	  715.5	  364.5	 9304.0	...
4774979	  715.3	  365.0	 9308.0	...
4774980	  716.3	  365.3	 9308.0	...
4774981	  717.4	  365.7	 9308.0	...
4774982	  718.3	  365.6	 9309.0	...
4774983	  718.1	  365.7	 9310.0	...
4774984	  717.8	  365.5	 9310.0	...
4774985	  717.7	  365.3	 9309.0	...
4774986	  717.6	  365.1	 9312.0	...
4774987	  717.0	  365.2	 9317.0	...
4774988	  716.4	  365.2	 9321.0	...
4774989	  716.3	  364.6	 9321.0	...
4774990	  716.8	  363.9	 9322.0	...
4774991	  716.2	  363.2	 9322.0	...
4774992	  715.2	  363.0	 9322.0	...
4774993	  715.0	  362.8	 9320.0	...
4774994	  716.0	  363.5	 9320.0	...
4774995	  717.0	  364.4	 9319.0	...
4774996	  717.1	  364.6	 9321.0	...
4774997	  716.6	  363.9	 9321.0	...
4774998	  716.0	  363.1	 9322.0	...
4774999	  715.6	  363.1	 9323.0	...
4775000	  715.4	  363.7	 9325.0	...
4775001	  715.2	  364.2	 9326.0	...
4775002	  715.0	  364.5	 9326.0	...
4775003	  714.9	  364.3	 9327.0	...
4775004	  714.9	  363.8	 9330.0	...
4775005	  714.9	  363.6	 9334.0	...
4775006	  714.8	  363.4	 9335.0	...
4775007	  714.8	  363.3	 9332.0	...
4775008	  714.9	  363.4	 9333.0	...
4775009	  715.2	  363.5	 9336.0	...
4775010	  715.6	  363.5	 9338.0	...
4775011	  715.9	  363.8	 9338.0	...
4775012	  716.1	  364.2	 9338.0	...
4775013	  716.1	  364.3	 9338.0	...
4775014	  716.0	  364.2	 9338.0	...
4775015	  716.3	  364.1	 9338.0	...
4775016	  716.7	  363.9	 9338.0	...
4775017	  717.1	  363.6	 9338.0	...
4775018	  716.9	  363.5	 9339.0	...
4775019	  716.7	  363.8	 9338.0	...
4775020	  716.4	  364.1	 9337.0	...
4775021	  716.1	  364.0	 9338.0	...
4775022	  715.9	  363.8	 9339.0	...
4775023	  715.7	  363.5	 9340.0	...
4775024	  715.6	  363.3	 9340.0	...
4775025	  716.0	  362.9	 9341.0	...
4775026	  716.4	  362.7	 9344.0	...
4775027	  716.8	  362.7	 9346.0	...
4775028	  716.8	  362.8	 9347.0	...
4775029	  716.8	  363.0	 9346.0	...
4775030	  716.8	  363.5	 9346.0	...
4775031	  716.9	  364.0	 9346.0	...
4775032	  716.9	  364.2	 9345.0	...
4775033	  717.1	  364.0	 9344.0	...
4775034	  717.3	  363.9	 9341.0	...
4775035	  717.3	  363.7	 9339.0	...
4775036	  716.8	  363.7	 9341.0	...
4775037	  716.3	  363.2	 9345.0	...
4775038	  716.0	  362.8	 9349.0	...
4775039	  716.0	  362.4	 9350.0	...
4775040	  716.1	  362.5	 9352.0	...
4775041	  716.2	  363.2	 9354.0	...
4775042	  716.4	  363.8	 9353.0	...
4775043	  716.3	  363.5	 9350.0	...
4775044	  716.1	  362.9	 9347.0	...
4775045	  715.9	  362.5	 9345.0	...
4775046	  716.0	  362.6	 9343.0	...
4775047	  715.9	  362.4	 9343.0	...
4775048	  715.7	  362.0	 9342.0	...
4775049	  715.6	  361.8	 9342.0	...
4775050	  715.6	  361.7	 9342.0	...
4775051	  715.9	  361.8	 9342.0	...
4775052	  716.1	  361.6	 9341.0	...
4775053	  716.0	  361.6	 9341.0	...
4775054	  715.8	  361.5	 9341.0	...
4775055	  715.7	  361.5	 9340.0	...
4775056	  715.8	  362.6	 9341.0	...
4775057	  715.9	  363.8	 9342.0	...
4775058	  716.0	  365.0	 9343.0	...
4775059	  715.8	  366.0	 9342.0	...
EFIX R   4772410	4775059	2650	  716.9	  389.8	   8694
SSACC R  4775060
4775060	  714.9	  367.1	 9339.0	...
4775061	  714.0	  368.2	 9336.0	...
4775062	  713.1	  368.7	 9333.0	...
4775063	  712.9	  369.2	 9324.0	...
4775064	  712.8	  369.7	 9308.0	...
4775065	  713.0	  369.9	 9290.0	...
4775066	  713.4	  369.6	 9280.0	...
4775067	  715.2	  361.3	 9301.0	...
4775068	  718.0	  349.8	 9327.0	...
4775069	  720.2	  338.9	 9354.0	...
4775070	  721.0	  336.3	 9357.0	...
4775071	  720.7	  337.7	 9353.0	...
4775072	  721.2	  341.5	 9343.0	...
4775073	  722.3	  347.1	 9321.0	...
4775074	  724.0	  356.3	 9287.0	...
4775075	  725.8	  368.3	 9242.0	...
4775076	  727.8	  385.6	 9185.0	...
4775077	  730.0	  405.8	 9116.0	...
4775078	  732.4	  428.9	 9031.0	...
4775079	  735.2	  453.8	 8944.0	...
4775080	  737.1	  481.8	 8839.0	...
4775081	  739.3	  512.4	 8726.0	...
4775082	  741.4	  545.3	 8588.0	...
4775083	  745.0	  580.6	 8450.0	...
4775084	  749.8	  617.9	 8308.0	...
4775085	  754.8	  658.5	 8160.0	...
4775086	  759.2	  702.9	 7998.0	...
4775087	  760.5	  751.1	 7820.0	...
4775088	  761.6	  801.2	 7634.0	...
4775089	  763.8	  852.9	 7443.0	...
4775090	  767.9	  907.6	 7244.0	...
4775091	  771.8	  964.6	 7037.0	...
4775092	  775.1	 1025.1	 6820.0	...
4775093	  777.8	 1085.5	 6598.0	...
4775094	  779.9	 1150.6	 6371.0	...
4775095	  781.6	 1216.0	 6142.0	...
4775096	  783.5	 1282.9	 5910.0	...
4775097	  785.9	 1348.5	 5678.0	...
4775098	  790.3	 1416.6	 5450.0	...
4775099	  795.8	 1485.8	 5225.0	...
4775100	  800.5	 1557.4	 4998.0	...
4775101	  805.6	 1627.1	 4769.0	...
4775102	  810.1	 1698.2	 4541.0	...
4775103	  817.5	 1768.0	 4328.0	...
4775104	  823.9	 1838.1	 4113.0	...
4775105	  829.7	 1909.1	 3901.0	...
4775106	  836.3	 1988.1	 3669.0	...
4775107	  840.6	 2071.6	 3447.0	...
4775108	  844.3	 2130.5	 3297.0	...
4775109	  844.1	 2158.0	 3233.0	...
4775110	  844.1	 2158.0	 3233.0	...
SBLINK R 4775111
4775111	   .	   .	    0.0	...
4775112	   .	   .	    0.0	...
4775113	   .	   .	    0.0	...
4775114	   .	   .	    0.0	...
4775115	   .	   .	    0.0	...
4775116	   .	   .	    0.0	...
4775117	   .	   .	    0.0	...
4775118	   .	   .	    0.0	...
4775119	   .	   .	    0.0	...
4775120	   .	   .	    0.0	...
4775121	   .	   .	    0.0	...
4775122	   .	   .	    0.0	...
4775123	   .	   .	    0.0	...
4775124	   .	   .	    0.0	...
4775125	   .	   .	    0.0	...
4775126	   .	   .	    0.0	...
4775127	   .	   .	    0.0	...
4775128	   .	   .	    0.0	...
4775129	   .	   .	    0.0	...
4775130	   .	   .	    0.0	...
4775131	   .	   .	    0.0	...
4775132	   .	   .	    0.0	...
4775133	   .	   .	    0.0	...
4775134	   .	   .	    0.0	...
4775135	   .	   .	    0.0	...
4775136	   .	   .	    0.0	...
4775137	   .	   .	    0.0	...
4775138	   .	   .	    0.0	...
4775139	   .	   .	    0.0	...
4775140	   .	   .	    0.0	...
4775141	   .	   .	    0.0	...
4775142	   .	   .	    0.0	...
4775143	   .	   .	    0.0	...
4775144	   .	   .	    0.0	...
4775145	   .	   .	    0.0	...
4775146	   .	   .	    0.0	...
4775147	   .	   .	    0.0	...
4775148	   .	   .	    0.0	...
4775149	   .	   .	    0.0	...
4775150	   .	   .	    0.0	...
4775151	   .	   .	    0.0	...
4775152	   .	   .	    0.0	...
4775153	   .	   .	    0.0	...
4775154	   .	   .	    0.0	...
4775155	   .	   .	    0.0	...
4775156	   .	   .	    0.0	...
4775157	   .	   .	    0.0	...
4775158	   .	   .	    0.0	...
4775159	   .	   .	    0.0	...
4775160	   .	   .	    0.0	...
4775161	   .	   .	    0.0	...
4775162	   .	   .	    0.0	...
4775163	   .	   .	    0.0	...
4775164	   .	   .	    0.0	...
4775165	   .	   .	    0.0	...
4775166	   .	   .	    0.0	...
4775167	   .	   .	    0.0	...
4775168	   .	   .	    0.0	...
4775169	   .	   .	    0.0	...
4775170	   .	   .	    0.0	...
4775171	   .	   .	    0.0	...
4775172	   .	   .	    0.0	...
4775173	   .	   .	    0.0	...
4775174	   .	   .	    0.0	...
4775175	   .	   .	    0.0	...
4775176	   .	   .	    0.0	...
4775177	   .	   .	    0.0	...
4775178	   .	   .	    0.0	...
4775179	   .	   .	    0.0	...
4775180	   .	   .	    0.0	...
MSG	4775181 0000 _ Number On
4775181	   .	   .	    0.0	...
4775182	   .	   .	    0.0	...
4775183	   .	   .	    0.0	...
4775184	   .	   .	    0.0	...
EBLINK R 4775111	4775184	74
4775185	  836.3	 2370.3	 3009.0	...
4775186	  836.3	 2370.3	 3009.0	...
4775187	  836.4	 2361.1	 3049.0	...
4775188	  836.9	 2340.0	 3124.0	...
4775189	  837.4	 2318.8	 3199.0	...
4775190	  839.4	 2277.9	 3305.0	...
4775191	  841.0	 2249.1	 3376.0	...
4775192	  842.6	 2220.4	 3446.0	...
4775193	  842.6	 2220.4	 3446.0	...
4775194	  894.2	 1987.7	 4017.0	...
4775195	  894.2	 1987.7	 4017.0	...
4775196	  894.2	 1974.7	 4056.0	...
4775197	  894.2	 1948.2	 4137.0	...
4775198	  891.6	 1911.1	 4264.0	...
4775199	  887.1	 1875.4	 4379.0	...
4775200	  882.7	 1840.2	 4488.0	...
4775201	  872.9	 1805.2	 4579.0	...
4775202	  864.8	 1770.5	 4676.0	...
4775203	  854.1	 1736.4	 4774.0	...
4775204	  849.8	 1701.6	 4876.0	...
4775205	  843.6	 1666.6	 4984.0	...
4775206	  839.6	 1632.2	 5086.0	...
4775207	  833.5	 1597.5	 5182.0	...
4775208	  828.4	 1564.4	 5270.0	...
4775209	  823.1	 1532.7	 5359.0	...
4775210	  821.4	 1501.9	 5453.0	...
4775211	  820.8	 1470.9	 5552.0	...
4775212	  820.2	 1440.1	 5651.0	...
4775213	  818.6	 1410.9	 5744.0	...
4775214	  816.0	 1381.5	 5828.0	...
4775215	  810.5	 1355.3	 5905.0	...
4775216	  805.6	 1330.5	 5987.0	...
4775217	  801.4	 1306.0	 6070.0	...
4775218	  800.0	 1280.0	 6155.0	...
4775219	  795.5	 1254.9	 6233.0	...
4775220	  791.2	 1231.5	 6312.0	...
4775221	  786.0	 1208.8	 6389.0	...
4775222	  784.1	 1186.1	 6465.0	...
4775223	  780.4	 1164.9	 6530.0	...
4775224	  776.9	 1144.0	 6596.0	...
4775225	  773.5	 1124.0	 6661.0	...
4775226	  771.6	 1102.1	 6734.0	...
4775227	  770.0	 1082.2	 6797.0	...
4775228	  768.3	 1060.9	 6860.0	...
4775229	  766.7	 1042.4	 6910.0	...
4775230	  765.4	 1022.9	 6977.0	...
4775231	  763.8	 1004.1	 7039.0	...
4775232	  762.3	  985.1	 7108.0	...
4775233	  760.2	  967.7	 7165.0	...
4775234	  757.4	  950.9	 7217.0	...
4775235	  754.8	  935.7	 7264.0	...
4775236	  752.6	  919.7	 7323.0	...
4775237	  751.5	  905.3	 7383.0	...
4775238	  750.8	  888.3	 7447.0	...
4775239	  750.6	  874.4	 7487.0	...
4775240	  749.7	  859.0	 7537.0	...
4775241	  748.4	  846.8	 7580.0	...
4775242	  746.9	  833.2	 7630.0	...
4775243	  745.7	  820.8	 7676.0	...
4775244	  744.5	  808.3	 7722.0	...
4775245	  743.2	  795.9	 7769.0	...
4775246	  742.0	  784.4	 7813.0	...
4775247	  741.2	  771.9	 7855.0	...
4775248	  741.2	  759.2	 7903.0	...
4775249	  740.9	  746.9	 7948.0	...
4775250	  740.0	  735.1	 7997.0	...
4775251	  739.2	  723.2	 8034.0	...
4775252	  738.7	  711.4	 8075.0	...
4775253	  738.2	  699.9	 8113.0	...
4775254	  738.0	  690.2	 8148.0	...
4775255	  737.6	  679.4	 8184.0	...
4775256	  738.2	  668.8	 8221.0	...
4775257	  738.0	  656.9	 8266.0	...
4775258	  737.9	  646.1	 8301.0	...
4775259	  737.0	  637.3	 8330.0	...
4775260	  736.7	  628.1	 8356.0	...
4775261	  736.5	  620.1	 8390.0	...
4775262	  735.2	  612.5	 8417.0	...
4775263	  733.2	  604.5	 8449.0	...
4775264	  732.0	  597.9	 8473.0	...
4775265	  731.9	  590.0	 8505.0	...
4775266	  731.5	  584.2	 8527.0	...
4775267	  730.2	  576.7	 8558.0	...
4775268	  728.9	  569.5	 8585.0	...
4775269	  728.3	  561.8	 8616.0	...
4775270	  727.7	  554.4	 8639.0	...
4775271	  727.3	  547.7	 8666.0	...
4775272	  726.6	  540.8	 8691.0	...
4775273	  725.9	  534.2	 8712.0	...
4775274	  725.1	  526.0	 8741.0	...
4775275	  724.0	  520.3	 8771.0	...
4775276	  722.9	  513.7	 8808.0	...
4775277	  722.0	  508.3	 8824.0	...
4775278	  721.6	  503.2	 8836.0	...
4775279	  721.8	  497.1	 8853.0	...
4775280	  721.9	  491.2	 8875.0	...
4775281	  722.1	  484.6	 8901.0	...
4775282	  721.8	  479.9	 8919.0	...
4775283	  721.9	  475.3	 8937.0	...
4775284	  722.0	  470.5	 8958.0	...
4775285	  722.7	  465.9	 8978.0	...
4775286	  722.7	  460.2	 9004.0	...
4775287	  722.2	  455.1	 9024.0	...
4775288	  721.1	  450.2	 9040.0	...
4775289	  720.7	  445.2	 9045.0	...
4775290	  720.7	  440.7	 9065.0	...
4775291	  721.2	  434.5	 9092.0	...
4775292	  721.4	  429.7	 9125.0	...
4775293	  721.1	  425.1	 9148.0	...
4775294	  720.3	  421.2	 9165.0	...
ESACC R  4775060	4775294	235	  714.9	  367.1	  720.3	  421.2	   1.13	   1210
SFIX R   4775295
4775295	  719.6	  417.6	 9180.0	...
4775296	  718.9	  411.9	 9188.0	...
4775297	  718.5	  408.5	 9201.0	...
4775298	  717.9	  404.6	 9216.0	...
4775299	  717.4	  401.7	 9238.0	...
4775300	  716.8	  398.9	 9254.0	...
4775301	  716.2	  395.8	 9270.0	...
4775302	  715.7	  392.7	 9282.0	...
4775303	  715.2	  389.6	 9295.0	...
4775304	  714.8	  386.2	 9308.0	...
4775305	  713.9	  383.8	 9316.0	...
4775306	  712.9	  380.7	 9328.0	...
4775307	  712.8	  376.9	 9337.0	...
4775308	  713.4	  372.7	 9347.0	...
4775309	  714.3	  368.2	 9357.0	...
4775310	  714.2	  364.5	 9371.0	...
4775311	  713.4	  361.3	 9387.0	...
4775312	  712.4	  358.4	 9397.0	...
4775313	  711.1	  355.6	 9401.0	...
4775314	  710.4	  352.9	 9408.0	...
4775315	  709.9	  350.8	 9415.0	...
4775316	  708.5	  348.6	 9425.0	...
4775317	  707.2	  347.0	 9428.0	...
4775318	  706.8	  345.1	 9431.0	...
4775319	  707.4	  343.4	 9436.0	...
4775320	  707.8	  340.1	 9442.0	...
4775321	  707.6	  337.1	 9453.0	...
4775322	  707.6	  334.5	 9459.0	...
4775323	  707.9	  333.5	 9465.0	...
4775324	  707.7	  331.8	 9466.0	...
4775325	  707.4	  329.3	 9472.0	...
4775326	  707.1	  326.9	 9481.0	...
4775327	  706.8	  325.2	 9490.0	...
4775328	  706.6	  325.0	 9490.0	...
4775329	  706.3	  324.9	 9487.0	...
4775330	  705.7	  323.8	 9488.0	...
4775331	  706.1	  322.4	 9498.0	...
4775332	  706.6	  321.1	 9508.0	...
4775333	  707.3	  320.5	 9517.0	...
4775334	  707.3	  319.9	 9518.0	...
4775335	  707.3	  319.3	 9513.0	...
4775336	  707.2	  319.1	 9506.0	...
4775337	  707.0	  317.4	 9505.0	...
4775338	  706.9	  315.8	 9508.0	...
4775339	  706.7	  314.2	 9511.0	...
4775340	  706.6	  314.2	 9513.0	...
4775341	  706.3	  314.3	 9516.0	...
4775342	  706.0	  314.3	 9522.0	...
4775343	  705.6	  312.8	 9533.0	...
4775344	  705.5	  310.5	 9544.0	...
4775345	  705.4	  308.2	 9551.0	...
4775346	  705.1	  307.0	 9551.0	...
4775347	  704.9	  306.8	 9549.0	...
4775348	  704.4	  306.7	 9546.0	...
4775349	  704.3	  306.9	 9543.0	...
4775350	  704.6	  307.1	 9543.0	...
4775351	  705.1	  307.3	 9544.0	...
4775352	  704.9	  307.5	 9543.0	...
4775353	  704.4	  308.0	 9535.0	...
4775354	  703.9	  308.7	 9527.0	...
4775355	  703.8	  309.4	 9521.0	...
4775356	  703.8	  309.6	 9523.0	...
4775357	  703.5	  308.0	 9530.0	...
4775358	  706.1	  305.7	 9535.0	...
4775359	  708.7	  303.6	 9536.0	...
4775360	  709.9	  306.0	 9532.0	...
4775361	  708.3	  309.3	 9528.0	...
4775362	  706.8	  312.9	 9527.0	...
4775363	  706.7	  313.2	 9525.0	...
4775364	  707.6	  312.8	 9523.0	...
4775365	  708.8	  312.0	 9523.0	...
4775366	  709.9	  311.1	 9523.0	...
4775367	  710.2	  310.9	 9524.0	...
4775368	  710.2	  311.2	 9525.0	...
4775369	  710.1	  311.5	 9525.0	...
4775370	  710.7	  311.3	 9524.0	...
4775371	  711.1	  310.8	 9522.0	...
4775372	  711.5	  310.3	 9522.0	...
4775373	  711.1	  310.9	 9524.0	...
4775374	  710.8	  312.0	 9524.0	...
4775375	  710.5	  313.0	 9522.0	...
4775376	  710.3	  313.4	 9520.0	...
4775377	  710.4	  314.1	 9518.0	...
4775378	  710.3	  314.9	 9516.0	...
4775379	  710.3	  316.4	 9510.0	...
4775380	  710.2	  317.1	 9503.0	...
4775381	  710.5	  317.5	 9494.0	...
4775382	  710.8	  317.5	 9489.0	...
4775383	  710.5	  317.7	 9485.0	...
4775384	  709.8	  318.1	 9484.0	...
4775385	  709.1	  318.4	 9484.0	...
4775386	  709.2	  318.3	 9487.0	...
4775387	  709.3	  318.2	 9489.0	...
4775388	  709.4	  318.2	 9490.0	...
4775389	  710.1	  317.7	 9489.0	...
4775390	  710.8	  317.2	 9488.0	...
4775391	  711.5	  316.6	 9489.0	...
4775392	  711.6	  316.9	 9490.0	...
4775393	  711.8	  317.3	 9493.0	...
4775394	  712.1	  318.0	 9495.0	...
4775395	  712.5	  318.2	 9496.0	...
4775396	  712.7	  318.2	 9495.0	...
4775397	  712.7	  317.8	 9492.0	...
4775398	  712.4	  317.2	 9491.0	...
4775399	  712.1	  316.4	 9490.0	...
4775400	  711.7	  315.9	 9490.0	...
4775401	  711.5	  315.6	 9491.0	...
4775402	  711.4	  315.6	 9490.0	...
4775403	  712.0	  315.4	 9488.0	...
4775404	  712.6	  315.2	 9487.0	...
4775405	  713.5	  314.8	 9486.0	...
4775406	  713.7	  314.5	 9485.0	...
4775407	  713.0	  314.3	 9484.0	...
4775408	  711.9	  314.5	 9483.0	...
4775409	  710.7	  314.6	 9483.0	...
4775410	  710.5	  314.6	 9483.0	...
4775411	  710.3	  314.5	 9483.0	...
4775412	  710.7	  314.7	 9473.0	...
4775413	  711.3	  314.9	 9462.0	...
4775414	  711.8	  315.1	 9461.0	...
4775415	  712.0	  314.9	 9470.0	...
4775416	  711.9	  315.0	 9471.0	...
4775417	  710.6	  315.5	 9465.0	...
4775418	  708.9	  316.3	 9458.0	...
4775419	  705.3	  329.1	 9426.0	...
4775420	  703.0	  341.6	 9392.0	...
4775421	  703.6	  341.8	 9390.0	...
4775422	  707.9	  329.0	 9422.0	...
4775423	  712.1	  316.3	 9455.0	...
4775424	  713.0	  315.6	 9456.0	...
4775425	  712.1	  315.4	 9460.0	...
4775426	  711.1	  315.2	 9462.0	...
4775427	  711.2	  315.8	 9465.0	...
4775428	  710.6	  318.1	 9460.0	...
4775429	  710.1	  320.5	 9455.0	...
4775430	  709.6	  319.8	 9461.0	...
4775431	  710.2	  316.7	 9471.0	...
4775432	  710.8	  312.3	 9483.0	...
4775433	  711.3	  310.0	 9484.0	...
4775434	  710.1	  309.3	 9483.0	...
4775435	  708.8	  310.5	 9480.0	...
EFIX R   4775295	4775435	141	  709.8	  327.0	   9466
SSACC R  4775436
4775436	  707.6	  311.7	 9478.0	...
4775437	  706.3	  312.5	 9476.0	...
4775438	  705.1	  313.4	 9476.0	...
4775439	  704.6	  314.2	 9472.0	...
4775440	  705.5	  314.8	 9469.0	...
4775441	  706.9	  317.2	 9463.0	...
4775442	  707.7	  319.6	 9458.0	...
4775443	  709.0	  324.9	 9435.0	...
4775444	  709.7	  328.0	 9417.0	...
4775445	  710.1	  332.4	 9395.0	...
4775446	  709.7	  334.6	 9392.0	...
4775447	  707.6	  339.4	 9373.0	...
4775448	  706.2	  347.1	 9353.0	...
4775449	  705.5	  356.5	 9316.0	...
4775450	  707.7	  367.5	 9283.0	...
4775451	  709.5	  376.5	 9243.0	...
4775452	  711.4	  387.6	 9200.0	...
4775453	  712.8	  399.4	 9153.0	...
4775454	  714.4	  413.2	 9099.0	...
4775455	  716.3	  428.8	 9043.0	...
4775456	  717.5	  445.1	 8981.0	...
4775457	  718.5	  462.9	 8910.0	...
4775458	  719.6	  481.5	 8827.0	...
4775459	  721.9	  503.2	 8739.0	...
4775460	  725.0	  529.2	 8638.0	...
4775461	  729.1	  557.6	 8534.0	...
4775462	  733.7	  588.0	 8418.0	...
4775463	  738.3	  620.6	 8303.0	...
4775464	  742.1	  656.4	 8173.0	...
4775465	  745.5	  697.9	 8029.0	...
4775466	  748.9	  742.2	 7864.0	...
4775467	  752.5	  791.1	 7685.0	...
4775468	  754.8	  843.4	 7496.0	...
4775469	  757.0	  899.4	 7304.0	...
4775470	  760.2	  959.0	 7110.0	...
4775471	  764.8	 1019.4	 6909.0	...
4775472	  769.2	 1081.9	 6701.0	...
4775473	  772.4	 1146.5	 6488.0	...
4775474	  775.1	 1214.7	 6270.0	...
4775475	  778.4	 1286.3	 6050.0	...
4775476	  781.3	 1361.7	 5818.0	...
4775477	  787.8	 1438.7	 5584.0	...
4775478	  793.1	 1519.3	 5338.0	...
4775479	  800.3	 1603.1	 5092.0	...
4775480	  803.7	 1689.3	 4839.0	...
4775481	  810.7	 1778.3	 4591.0	...
4775482	  816.7	 1867.7	 4349.0	...
4775483	  824.6	 1960.9	 4103.0	...
MSG	4775484 0000 _ Number Off
4775484	  832.4	 2061.6	 3838.0	...
4775485	  841.3	 2168.1	 3567.0	...
4775486	  847.2	 2242.6	 3385.0	...
4775487	  849.7	 2278.4	 3300.0	...
4775488	  849.7	 2278.4	 3300.0	...
SBLINK R 4775489
4775489	   .	   .	    0.0	...
4775490	   .	   .	    0.0	...
4775491	   .	   .	    0.0	...
4775492	   .	   .	    0.0	...
4775493	   .	   .	    0.0	...
4775494	   .	   .	    0.0	...
4775495	   .	   .	    0.0	...
4775496	   .	   .	    0.0	...
4775497	   .	   .	    0.0	...
4775498	   .	   .	    0.0	...
4775499	   .	   .	    0.0	...
4775500	   .	   .	    0.0	...
4775501	   .	   .	    0.0	...
4775502	   .	   .	    0.0	...
4775503	   .	   .	    0.0	...
4775504	   .	   .	    0.0	...
4775505	   .	   .	    0.0	...
4775506	   .	   .	    0.0	...
4775507	   .	   .	    0.0	...
4775508	   .	   .	    0.0	...
4775509	   .	   .	    0.0	...
4775510	   .	   .	    0.0	...
4775511	   .	   .	    0.0	...
4775512	   .	   .	    0.0	...
4775513	   .	   .	    0.0	...
4775514	   .	   .	    0.0	...
4775515	   .	   .	    0.0	...
4775516	   .	   .	    0.0	...
4775517	   .	   .	    0.0	...
4775518	   .	   .	    0.0	...
4775519	   .	   .	    0.0	...
4775520	   .	   .	    0.0	...
4775521	   .	   .	    0.0	...
4775522	   .	   .	    0.0	...
4775523	   .	   .	    0.0	...
4775524	   .	   .	    0.0	...
4775525	   .	   .	    0.0	...
4775526	   .	   .	    0.0	...
4775527	   .	   .	    0.0	...
4775528	   .	   .	    0.0	...
4775529	   .	   .	    0.0	...
4775530	   .	   .	    0.0	...
4775531	   .	   .	    0.0	...
4775532	   .	   .	    0.0	...
4775533	   .	   .	    0.0	...
4775534	   .	   .	    0.0	...
4775535	   .	   .	    0.0	...
4775536	   .	   .	    0.0	...
4775537	   .	   .	    0.0	...
4775538	   .	   .	    0.0	...
4775539	   .	   .	    0.0	...
4775540	   .	   .	    0.0	...
4775541	   .	   .	    0.0	...
4775542	   .	   .	    0.0	...
4775543	   .	   .	    0.0	...
4775544	   .	   .	    0.0	...
4775545	   .	   .	    0.0	...
4775546	   .	   .	    0.0	...
4775547	   .	   .	    0.0	...
4775548	   .	   .	    0.0	...
4775549	   .	   .	    0.0	...
4775550	   .	   .	    0.0	...
4775551	   .	   .	    0.0	...
4775552	   .	   .	    0.0	...
4775553	   .	   .	    0.0	...
4775554	   .	   .	    0.0	...
4775555	   .	   .	    0.0	...
4775556	   .	   .	    0.0	...
4775557	   .	   .	    0.0	...
4775558	   .	   .	    0.0	...
4775559	   .	   .	    0.0	...
4775560	   .	   .	    0.0	...
4775561	   .	   .	    0.0	...
4775562	   .	   .	    0.0	...
4775563	   .	   .	    0.0	...
4775564	   .	   .	    0.0	...
4775565	   .	   .	    0.0	...
4775566	   .	   .	    0.0	...
4775567	   .	   .	    0.0	...
4775568	   .	   .	    0.0	...
4775569	   .	   .	    0.0	...
4775570	   .	   .	    0.0	...
4775571	   .	   .	    0.0	...
4775572	   .	   .	    0.0	...
4775573	   .	   .	    0.0	...
4775574	   .	   .	    0.0	...
4775575	   .	   .	    0.0	...
4775576	   .	   .	    0.0	...
4775577	   .	   .	    0.0	...
4775578	   .	   .	    0.0	...
4775579	   .	   .	    0.0	...
4775580	   .	   .	    0.0	...
4775581	   .	   .	    0.0	...
4775582	   .	   .	    0.0	...
4775583	   .	   .	    0.0	...
4775584	   .	   .	    0.0	...
4775585	   .	   .	    0.0	...
4775586	   .	   .	    0.0	...
4775587	   .	   .	    0.0	...
4775588	   .	   .	    0.0	...
4775589	   .	   .	    0.0	...
4775590	   .	   .	    0.0	...
4775591	   .	   .	    0.0	...
4775592	   .	   .	    0.0	...
4775593	   .	   .	    0.0	...
4775594	   .	   .	    0.0	...
4775595	   .	   .	    0.0	...
4775596	   .	   .	    0.0	...
4775597	   .	   .	    0.0	...
4775598	   .	   .	    0.0	...
EBLINK R 4775489	4775598	110
4775599	  901.4	 2020.4	 3933.0	...
4775600	  901.4	 2020.4	 3933.0	...
4775601	  901.7	 2005.0	 3970.0	...
4775602	  902.3	 1975.4	 4046.0	...
4775603	  900.9	 1931.9	 4152.0	...
4775604	  895.3	 1892.1	 4256.0	...
4775605	  889.6	 1855.5	 4355.0	...
4775606	  884.2	 1820.0	 4460.0	...
4775607	  878.7	 1784.9	 4560.0	...
4775608	  872.4	 1751.5	 4652.0	...
4775609	  867.0	 1718.2	 4747.0	...
4775610	  862.0	 1686.5	 4839.0	...
4775611	  857.7	 1653.2	 4933.0	...
4775612	  850.3	 1623.7	 5011.0	...
4775613	  846.4	 1593.1	 5095.0	...
4775614	  840.8	 1563.5	 5181.0	...
4775615	  838.8	 1533.0	 5265.0	...
4775616	  836.8	 1503.7	 5350.0	...
4775617	  834.4	 1476.4	 5428.0	...
4775618	  831.4	 1450.2	 5512.0	...
4775619	  826.7	 1424.1	 5580.0	...
4775620	  823.7	 1397.7	 5659.0	...
4775621	  821.1	 1372.6	 5729.0	...
4775622	  820.2	 1346.9	 5808.0	...
4775623	  818.9	 1322.3	 5881.0	...
4775624	  817.0	 1297.0	 5964.0	...
4775625	  815.1	 1272.8	 6036.0	...
4775626	  811.2	 1249.6	 6101.0	...
4775627	  807.0	 1226.8	 6166.0	...
4775628	  802.8	 1205.0	 6240.0	...
4775629	  799.4	 1183.8	 6310.0	...
4775630	  796.6	 1162.4	 6379.0	...
4775631	  790.8	 1142.9	 6444.0	...
4775632	  786.8	 1122.3	 6512.0	...
4775633	  781.4	 1103.9	 6570.0	...
4775634	  778.9	 1085.3	 6632.0	...
4775635	  776.7	 1067.5	 6687.0	...
4775636	  776.2	 1049.5	 6747.0	...
4775637	  774.9	 1032.1	 6799.0	...
4775638	  773.3	 1015.1	 6856.0	...
4775639	  771.8	  998.9	 6907.0	...
4775640	  770.8	  981.0	 6978.0	...
4775641	  769.3	  964.4	 7034.0	...
4775642	  767.5	  947.9	 7101.0	...
4775643	  765.8	  933.3	 7147.0	...
4775644	  764.6	  918.9	 7204.0	...
4775645	  763.7	  904.7	 7248.0	...
4775646	  762.9	  891.1	 7301.0	...
4775647	  761.7	  875.6	 7350.0	...
4775648	  760.7	  861.5	 7400.0	...
4775649	  759.4	  847.3	 7443.0	...
4775650	  758.4	  834.4	 7490.0	...
4775651	  758.0	  820.3	 7540.0	...
4775652	  757.8	  806.6	 7589.0	...
4775653	  757.7	  794.1	 7637.0	...
4775654	  755.7	  782.4	 7677.0	...
4775655	  753.6	  770.8	 7723.0	...
4775656	  751.6	  758.1	 7768.0	...
4775657	  750.8	  745.3	 7819.0	...
4775658	  750.0	  733.2	 7858.0	...
4775659	  749.1	  720.0	 7903.0	...
4775660	  749.2	  708.8	 7939.0	...
4775661	  749.5	  695.0	 7984.0	...
4775662	  750.0	  684.4	 8023.0	...
4775663	  749.7	  672.0	 8062.0	...
4775664	  749.0	  662.0	 8097.0	...
4775665	  748.0	  649.6	 8131.0	...
4775666	  747.7	  639.6	 8174.0	...
4775667	  747.6	  629.4	 8210.0	...
4775668	  747.6	  620.8	 8242.0	...
4775669	  746.7	  611.8	 8274.0	...
4775670	  747.6	  601.9	 8309.0	...
4775671	  748.6	  592.5	 8346.0	...
4775672	  749.6	  582.9	 8377.0	...
4775673	  748.0	  575.5	 8407.0	...
4775674	  746.3	  568.6	 8432.0	...
4775675	  744.6	  560.9	 8459.0	...
4775676	  743.8	  552.8	 8484.0	...
4775677	  742.4	  544.9	 8514.0	...
4775678	  739.8	  538.7	 8537.0	...
4775679	  737.5	  533.2	 8564.0	...
4775680	  735.7	  526.3	 8587.0	...
4775681	  734.9	  519.6	 8614.0	...
4775682	  734.1	  514.1	 8637.0	...
4775683	  733.7	  508.2	 8657.0	...
4775684	  734.1	  503.3	 8681.0	...
MSG	4775685 0000 _ Number On
4775685	  734.5	  496.7	 8704.0	...
4775686	  734.4	  491.2	 8728.0	...
4775687	  734.2	  484.0	 8753.0	...
4775688	  734.7	  477.6	 8777.0	...
4775689	  735.3	  472.5	 8796.0	...
4775690	  735.5	  467.3	 8811.0	...
4775691	  734.9	  461.5	 8829.0	...
4775692	  734.2	  456.4	 8846.0	...
4775693	  733.2	  451.7	 8872.0	...
4775694	  731.5	  448.1	 8887.0	...
4775695	  729.9	  443.0	 8907.0	...
4775696	  729.6	  437.5	 8920.0	...
4775697	  730.0	  431.9	 8943.0	...
4775698	  729.5	  428.3	 8960.0	...
ESACC R  4775436	4775698	263	  707.6	  311.7	  729.5	  428.3	   2.47	   1377
SFIX R   4775699
4775699	  727.8	  424.3	 8975.0	...
4775700	  726.1	  420.8	 8988.0	...
4775701	  725.7	  417.3	 9004.0	...
4775702	  725.7	  414.7	 9021.0	...
4775703	  725.7	  410.6	 9029.0	...
4775704	  726.1	  406.5	 9036.0	...
4775705	  726.9	  402.0	 9047.0	...
4775706	  727.5	  398.8	 9060.0	...
4775707	  727.8	  395.2	 9074.0	...
4775708	  727.1	  392.5	 9078.0	...
4775709	  726.4	  389.4	 9087.0	...
4775710	  725.8	  386.7	 9099.0	...
4775711	  723.7	  384.7	 9108.0	...
4775712	  721.3	  383.9	 9110.0	...
4775713	  718.9	  382.8	 9109.0	...
4775714	  718.2	  380.5	 9111.0	...
4775715	  718.5	  376.5	 9121.0	...
4775716	  719.0	  373.8	 9129.0	...
4775717	  719.3	  370.2	 9142.0	...
4775718	  718.8	  367.5	 9149.0	...
4775719	  716.7	  365.0	 9156.0	...
4775720	  714.8	  363.8	 9164.0	...
4775721	  713.1	  362.8	 9170.0	...
4775722	  713.2	  360.9	 9178.0	...
4775723	  713.4	  358.2	 9183.0	...
4775724	  713.6	  355.7	 9189.0	...
4775725	  713.4	  353.8	 9194.0	...
4775726	  712.5	  352.1	 9198.0	...
4775727	  712.0	  350.9	 9198.0	...
4775728	  711.8	  349.3	 9198.0	...
4775729	  713.1	  348.7	 9203.0	...
4775730	  714.0	  347.4	 9209.0	...
4775731	  714.7	  346.3	 9218.0	...
4775732	  714.5	  345.2	 9224.0	...
4775733	  714.4	  343.9	 9230.0	...
4775734	  715.5	  342.5	 9232.0	...
4775735	  716.5	  341.3	 9233.0	...
4775736	  716.8	  340.4	 9234.0	...
4775737	  715.9	  339.5	 9239.0	...
4775738	  715.0	  338.7	 9242.0	...
4775739	  714.9	  338.1	 9245.0	...
4775740	  714.5	  336.5	 9250.0	...
4775741	  715.8	  333.9	 9257.0	...
4775742	  717.2	  332.1	 9264.0	...
4775743	  718.1	  331.4	 9269.0	...
4775744	  717.3	  332.0	 9272.0	...
4775745	  716.7	  332.4	 9271.0	...
4775746	  716.9	  331.3	 9267.0	...
4775747	  716.7	  328.6	 9265.0	...
4775748	  716.4	  325.8	 9270.0	...
4775749	  716.5	  324.5	 9277.0	...
4775750	  717.0	  325.1	 9281.0	...
4775751	  717.5	  325.7	 9288.0	...
4775752	  717.5	  326.2	 9292.0	...
4775753	  717.7	  325.6	 9298.0	...
4775754	  717.9	  324.4	 9300.0	...
4775755	  718.1	  323.1	 9301.0	...
4775756	  717.8	  322.4	 9300.0	...
4775757	  716.6	  322.9	 9299.0	...
4775758	  715.4	  323.5	 9298.0	...
4775759	  714.4	  324.0	 9297.0	...
4775760	  714.3	  324.1	 9297.0	...
4775761	  714.1	  322.3	 9296.0	...
4775762	  714.2	  320.4	 9297.0	...
4775763	  714.3	  318.2	 9301.0	...
4775764	  714.5	  317.6	 9306.0	...
4775765	  714.7	  317.0	 9310.0	...
4775766	  714.9	  316.7	 9310.0	...
4775767	  713.5	  318.0	 9310.0	...
4775768	  712.0	  319.3	 9309.0	...
4775769	  710.5	  320.1	 9309.0	...
4775770	  710.4	  319.6	 9309.0	...
4775771	  710.1	  320.3	 9306.0	...
4775772	  710.2	  321.0	 9302.0	...
4775773	  710.3	  321.8	 9299.0	...
4775774	  710.2	  321.3	 9299.0	...
4775775	  709.8	  321.5	 9300.0	...
4775776	  709.5	  322.4	 9300.0	...
4775777	  709.7	  323.4	 9297.0	...
4775778	  709.4	  324.3	 9294.0	...
4775779	  709.0	  322.9	 9299.0	...
4775780	  708.6	  321.1	 9307.0	...
4775781	  708.3	  319.2	 9315.0	...
4775782	  709.7	  318.2	 9315.0	...
4775783	  712.0	  317.8	 9316.0	...
4775784	  714.2	  317.5	 9314.0	...
4775785	  714.8	  318.1	 9312.0	...
4775786	  714.6	  318.2	 9314.0	...
4775787	  714.6	  319.0	 9318.0	...
4775788	  715.1	  320.4	 9313.0	...
4775789	  715.9	  321.8	 9304.0	...
4775790	  716.7	  322.6	 9294.0	...
4775791	  717.0	  322.8	 9292.0	...
4775792	  717.2	  322.3	 9290.0	...
4775793	  717.5	  321.6	 9287.0	...
4775794	  717.8	  320.8	 9284.0	...
4775795	  717.7	  320.8	 9280.0	...
4775796	  717.8	  321.2	 9279.0	...
4775797	  718.3	  321.6	 9280.0	...
4775798	  718.8	  322.0	 9281.0	...
4775799	  719.2	  322.0	 9284.0	...
4775800	  719.1	  322.9	 9286.0	...
4775801	  718.9	  323.9	 9286.0	...
4775802	  719.6	  324.1	 9285.0	...
4775803	  720.2	  323.5	 9283.0	...
4775804	  720.8	  322.8	 9284.0	...
4775805	  720.0	  323.7	 9285.0	...
4775806	  718.5	  324.5	 9275.0	...
4775807	  717.1	  325.4	 9264.0	...
4775808	  716.1	  325.4	 9253.0	...
4775809	  715.8	  325.2	 9253.0	...
4775810	  716.7	  325.0	 9253.0	...
4775811	  718.0	  324.8	 9249.0	...
4775812	  719.3	  324.3	 9246.0	...
4775813	  719.4	  324.6	 9244.0	...
4775814	  719.2	  325.5	 9245.0	...
4775815	  718.9	  326.9	 9243.0	...
4775816	  718.4	  327.1	 9238.0	...
4775817	  718.4	  326.1	 9233.0	...
4775818	  718.7	  325.0	 9233.0	...
4775819	  719.2	  324.4	 9233.0	...
4775820	  719.7	  324.3	 9234.0	...
4775821	  719.7	  324.3	 9234.0	...
4775822	  719.6	  324.5	 9229.0	...
4775823	  719.4	  324.8	 9223.0	...
4775824	  719.1	  325.1	 9217.0	...
4775825	  719.1	  325.2	 9216.0	...
4775826	  719.5	  325.2	 9217.0	...
4775827	  719.8	  325.3	 9219.0	...
EFIX R   4775699	4775827	129	  716.9	  338.7	   9236
SSACC R  4775828
4775828	  719.3	  327.9	 9213.0	...
4775829	  718.7	  330.3	 9205.0	...
4775830	  718.0	  332.8	 9195.0	...
4775831	  718.1	  332.6	 9192.0	...
4775832	  718.1	  332.6	 9191.0	...
4775833	  718.0	  331.3	 9191.0	...
4775834	  717.9	  330.0	 9190.0	...
4775835	  715.3	  340.0	 9163.0	...
4775836	  713.0	  351.5	 9136.0	...
4775837	  710.2	  362.7	 9112.0	...
4775838	  709.5	  362.4	 9114.0	...
4775839	  707.8	  363.2	 9114.0	...
4775840	  706.5	  364.5	 9109.0	...
4775841	  705.5	  365.7	 9105.0	...
4775842	  705.8	  366.4	 9102.0	...
4775843	  705.5	  367.1	 9103.0	...
ESACC R  4775828	4775843	16	  719.3	  327.9	  705.5	  367.1	   0.86	     92
SFIX R   4775844
4775844	  705.2	  367.7	 9104.0	...
4775845	  705.3	  367.5	 9105.0	...
4775846	  705.8	  366.9	 9107.0	...
4775847	  706.3	  366.3	 9108.0	...
4775848	  706.7	  366.4	 9109.0	...
4775849	  707.1	  367.0	 9107.0	...
4775850	  707.3	  367.1	 9106.0	...
4775851	  706.3	  366.7	 9104.0	...
4775852	  705.3	  366.3	 9103.0	...
4775853	  704.6	  367.0	 9102.0	...
4775854	  704.7	  367.3	 9101.0	...
4775855	  704.7	  367.5	 9100.0	...
4775856	  704.6	  367.0	 9104.0	...
4775857	  704.7	  366.8	 9108.0	...
4775858	  704.8	  366.8	 9113.0	...
4775859	  705.3	  366.7	 9113.0	...
4775860	  705.5	  367.5	 9113.0	...
4775861	  705.7	  368.2	 9110.0	...
4775862	  705.6	  369.1	 9106.0	...
4775863	  705.4	  369.1	 9103.0	...
4775864	  705.4	  369.2	 9103.0	...
4775865	  705.6	  369.4	 9105.0	...
4775866	  706.0	  369.6	 9107.0	...
4775867	  706.1	  369.4	 9108.0	...
4775868	  706.2	  369.0	 9109.0	...
4775869	  706.2	  368.8	 9109.0	...
4775870	  706.3	  369.3	 9104.0	...
4775871	  706.3	  369.9	 9100.0	...
4775872	  706.2	  370.6	 9095.0	...
4775873	  706.2	  371.0	 9095.0	...
4775874	  706.6	  371.4	 9097.0	...
4775875	  707.0	  371.5	 9099.0	...
4775876	  707.6	  371.6	 9101.0	...
4775877	  707.8	  371.6	 9101.0	...
4775878	  708.0	  371.2	 9101.0	...
4775879	  708.0	  370.2	 9101.0	...
4775880	  707.9	  369.1	 9103.0	...
4775881	  707.9	  368.5	 9105.0	...
4775882	  707.7	  368.9	 9108.0	...
4775883	  707.5	  369.2	 9110.0	...
4775884	  707.2	  369.0	 9111.0	...
4775885	  707.4	  368.6	 9113.0	...
4775886	  707.7	  368.7	 9114.0	...
4775887	  708.0	  369.2	 9109.0	...
4775888	  708.1	  369.9	 9104.0	...
4775889	  708.1	  370.0	 9101.0	...
4775890	  708.3	  370.0	 9103.0	...
4775891	  708.4	  369.8	 9105.0	...
4775892	  708.0	  369.7	 9105.0	...
4775893	  707.4	  370.0	 9103.0	...
4775894	  707.7	  370.2	 9102.0	...
4775895	  708.3	  370.5	 9101.0	...
4775896	  708.7	  370.4	 9098.0	...
4775897	  708.5	  370.7	 9095.0	...
4775898	  708.5	  371.0	 9095.0	...
4775899	  708.6	  371.1	 9098.0	...
4775900	  708.4	  371.0	 9097.0	...
4775901	  709.0	  370.9	 9092.0	...
4775902	  709.7	  370.7	 9088.0	...
4775903	  710.4	  370.5	 9088.0	...
4775904	  710.4	  370.5	 9089.0	...
4775905	  710.3	  370.8	 9088.0	...
4775906	  710.2	  370.9	 9086.0	...
4775907	  709.6	  370.8	 9088.0	...
4775908	  709.1	  370.6	 9091.0	...
4775909	  708.5	  369.7	 9094.0	...
4775910	  708.2	  368.9	 9094.0	...
4775911	  708.6	  368.0	 9094.0	...
4775912	  709.1	  367.9	 9093.0	...
4775913	  709.8	  367.9	 9096.0	...
4775914	  710.0	  367.9	 9100.0	...
4775915	  710.4	  368.0	 9101.0	...
4775916	  710.6	  367.9	 9099.0	...
4775917	  710.1	  367.7	 9092.0	...
4775918	  709.4	  367.6	 9088.0	...
4775919	  708.7	  367.7	 9083.0	...
4775920	  708.9	  368.0	 9083.0	...
4775921	  709.1	  368.1	 9082.0	...
4775922	  709.3	  368.2	 9084.0	...
4775923	  709.2	  368.1	 9086.0	...
4775924	  709.1	  368.3	 9088.0	...
4775925	  709.0	  368.6	 9087.0	...
4775926	  709.1	  368.8	 9086.0	...
4775927	  709.0	  368.8	 9086.0	...
4775928	  708.9	  368.8	 9086.0	...
4775929	  709.1	  368.8	 9088.0	...
4775930	  709.0	  369.3	 9089.0	...
4775931	  708.9	  369.7	 9090.0	...
4775932	  708.5	  369.8	 9089.0	...
4775933	  708.2	  369.3	 9088.0	...
4775934	  707.8	  368.9	 9086.0	...
4775935	  707.7	  368.9	 9085.0	...
4775936	  708.2	  369.2	 9086.0	...
4775937	  708.6	  369.5	 9087.0	...
4775938	  708.4	  370.2	 9088.0	...
4775939	  707.9	  370.6	 9086.0	...
4775940	  708.3	  370.8	 9085.0	...
4775941	  709.3	  370.6	 9085.0	...
4775942	  710.2	  370.4	 9085.0	...
4775943	  710.2	  370.4	 9086.0	...
4775944	  709.8	  370.4	 9087.0	...
4775945	  709.3	  370.9	 9087.0	...
4775946	  708.9	  371.5	 9087.0	...
4775947	  708.5	  371.8	 9087.0	...
4775948	  708.4	  371.7	 9087.0	...
4775949	  708.3	  371.2	 9086.0	...
4775950	  708.3	  370.8	 9085.0	...
4775951	  708.4	  371.3	 9083.0	...
4775952	  708.5	  372.2	 9081.0	...
4775953	  708.3	  373.2	 9080.0	...
4775954	  708.1	  373.3	 9080.0	...
4775955	  707.9	  373.4	 9081.0	...
4775956	  708.0	  373.4	 9082.0	...
4775957	  708.1	  374.1	 9084.0	...
4775958	  708.8	  374.7	 9086.0	...
4775959	  709.4	  375.3	 9088.0	...
4775960	  709.5	  375.1	 9087.0	...
4775961	  709.0	  375.0	 9086.0	...
4775962	  708.5	  374.9	 9086.0	...
4775963	  708.4	  374.5	 9087.0	...
4775964	  708.6	  374.3	 9086.0	...
4775965	  708.8	  374.0	 9085.0	...
4775966	  708.4	  374.3	 9085.0	...
4775967	  707.9	  374.5	 9086.0	...
4775968	  707.3	  374.5	 9088.0	...
4775969	  707.2	  374.5	 9088.0	...
4775970	  707.2	  374.4	 9085.0	...
4775971	  707.3	  374.3	 9081.0	...
4775972	  707.3	  374.0	 9078.0	...
4775973	  707.2	  373.6	 9078.0	...
4775974	  706.9	  373.4	 9080.0	...
4775975	  706.5	  373.0	 9080.0	...
4775976	  706.2	  372.6	 9081.0	...
4775977	  706.2	  372.3	 9080.0	...
4775978	  706.2	  372.3	 9080.0	...
4775979	  706.2	  371.9	 9078.0	...
4775980	  706.2	  371.4	 9075.0	...
4775981	  706.3	  370.9	 9073.0	...
4775982	  706.3	  370.9	 9075.0	...
4775983	  706.2	  371.1	 9077.0	...
4775984	  706.2	  371.2	 9076.0	...
4775985	  705.9	  371.4	 9073.0	...
4775986	  705.6	  371.4	 9071.0	...
4775987	  705.3	  371.0	 9072.0	...
4775988	  705.3	  370.4	 9073.0	...
4775989	  705.4	  369.8	 9072.0	...
4775990	  705.5	  369.8	 9071.0	...
4775991	  705.5	  369.8	 9069.0	...
4775992	  705.6	  369.9	 9067.0	...
4775993	  705.5	  369.8	 9062.0	...
4775994	  705.3	  369.9	 9057.0	...
4775995	  705.2	  370.1	 9055.0	...
4775996	  705.2	  370.6	 9062.0	...
4775997	  705.3	  371.0	 9068.0	...
4775998	  705.2	  371.0	 9070.0	...
MSG	4775999 0000 _ Number Off
4775999	  705.0	  370.4	 9068.0	...
EFIX R   4775844	4775999	156	  707.6	  370.3	   9091
SSACC R  4776000
4776000	  704.7	  369.7	 9065.0	...
4776001	  704.6	  369.4	 9063.0	...
4776002	  704.8	  369.4	 9061.0	...
4776003	  704.8	  368.4	 9057.0	...
4776004	  704.8	  367.1	 9056.0	...
4776005	  705.1	  365.3	 9055.0	...
4776006	  705.5	  364.4	 9055.0	...
4776007	  705.6	  361.6	 9055.0	...
4776008	  709.6	  347.4	 9076.0	...
4776009	  713.5	  332.6	 9107.0	...
4776010	  717.7	  319.1	 9138.0	...
4776011	  717.5	  317.3	 9151.0	...
4776012	  717.4	  316.4	 9156.0	...
4776013	  717.2	  316.3	 9162.0	...
4776014	  717.0	  316.2	 9165.0	...
4776015	  716.7	  317.6	 9166.0	...
4776016	  716.6	  320.1	 9159.0	...
4776017	  716.6	  323.5	 9151.0	...
4776018	  716.8	  327.0	 9135.0	...
4776019	  717.0	  331.0	 9123.0	...
4776020	  716.6	  337.0	 9097.0	...
4776021	  715.9	  343.9	 9072.0	...
4776022	  715.8	  353.8	 9039.0	...
4776023	  716.9	  366.8	 8999.0	...
4776024	  718.7	  380.9	 8950.0	...
4776025	  720.7	  392.9	 8904.0	...
4776026	  722.9	  405.6	 8858.0	...
4776027	  725.4	  421.1	 8809.0	...
4776028	  726.6	  442.8	 8731.0	...
4776029	  728.0	  466.0	 8646.0	...
4776030	  730.6	  491.0	 8535.0	...
4776031	  734.9	  518.7	 8438.0	...
4776032	  739.3	  548.8	 8320.0	...
4776033	  742.6	  582.5	 8210.0	...
4776034	  746.0	  617.9	 8076.0	...
4776035	  749.3	  655.9	 7941.0	...
4776036	  752.9	  699.5	 7787.0	...
4776037	  756.4	  746.9	 7619.0	...
4776038	  760.0	  798.9	 7438.0	...
4776039	  763.6	  853.9	 7248.0	...
4776040	  767.5	  912.1	 7050.0	...
4776041	  773.7	  973.2	 6840.0	...
4776042	  779.6	 1036.3	 6629.0	...
4776043	  784.8	 1103.7	 6408.0	...
4776044	  788.8	 1175.0	 6185.0	...
4776045	  793.3	 1250.0	 5947.0	...
4776046	  798.9	 1329.6	 5706.0	...
4776047	  806.2	 1413.2	 5460.0	...
4776048	  812.4	 1499.6	 5211.0	...
4776049	  819.5	 1588.3	 4955.0	...
4776050	  825.2	 1678.4	 4697.0	...
4776051	  833.2	 1771.5	 4434.0	...
4776052	  841.3	 1864.5	 4176.0	...
4776053	  849.6	 1961.1	 3913.0	...
4776054	  860.7	 2061.6	 3663.0	...
4776055	  869.0	 2163.9	 3419.0	...
4776056	  874.6	 2233.2	 3264.0	...
4776057	  875.0	 2266.5	 3186.0	...
4776058	  875.0	 2266.5	 3186.0	...
SBLINK R 4776059
4776059	   .	   .	    0.0	...
4776060	   .	   .	    0.0	...
4776061	   .	   .	    0.0	...
4776062	   .	   .	    0.0	...
4776063	   .	   .	    0.0	...
4776064	   .	   .	    0.0	...
4776065	   .	   .	    0.0	...
4776066	   .	   .	    0.0	...
4776067	   .	   .	    0.0	...
4776068	   .	   .	    0.0	...
4776069	   .	   .	    0.0	...
4776070	   .	   .	    0.0	...
4776071	   .	   .	    0.0	...
4776072	   .	   .	    0.0	...
4776073	   .	   .	    0.0	...
4776074	   .	   .	    0.0	...
4776075	   .	   .	    0.0	...
4776076	   .	   .	    0.0	...
4776077	   .	   .	    0.0	...
4776078	   .	   .	    0.0	...
4776079	   .	   .	    0.0	...
4776080	   .	   .	    0.0	...
4776081	   .	   .	    0.0	...
4776082	   .	   .	    0.0	...
4776083	   .	   .	    0.0	...
4776084	   .	   .	    0.0	...
4776085	   .	   .	    0.0	...
4776086	   .	   .	    0.0	...
4776087	   .	   .	    0.0	...
4776088	   .	   .	    0.0	...
4776089	   .	   .	    0.0	...
4776090	   .	   .	    0.0	...
4776091	   .	   .	    0.0	...
4776092	   .	   .	    0.0	...
4776093	   .	   .	    0.0	...
4776094	   .	   .	    0.0	...
4776095	   .	   .	    0.0	...
4776096	   .	   .	    0.0	...
4776097	   .	   .	    0.0	...
4776098	   .	   .	    0.0	...
4776099	   .	   .	    0.0	...
4776100	   .	   .	    0.0	...
4776101	   .	   .	    0.0	...
4776102	   .	   .	    0.0	...
4776103	   .	   .	    0.0	...
4776104	   .	   .	    0.0	...
4776105	   .	   .	    0.0	...
4776106	   .	   .	    0.0	...
4776107	   .	   .	    0.0	...
4776108	   .	   .	    0.0	...
4776109	   .	   .	    0.0	...
4776110	   .	   .	    0.0	...
4776111	   .	   .	    0.0	...
4776112	   .	   .	    0.0	...
4776113	   .	   .	    0.0	...
4776114	   .	   .	    0.0	...
4776115	   .	   .	    0.0	...
4776116	   .	   .	    0.0	...
4776117	   .	   .	    0.0	...
4776118	   .	   .	    0.0	...
4776119	   .	   .	    0.0	...
4776120	   .	   .	    0.0	...
4776121	   .	   .	    0.0	...
4776122	   .	   .	    0.0	...
4776123	   .	   .	    0.0	...
4776124	   .	   .	    0.0	...
4776125	   .	   .	    0.0	...
4776126	   .	   .	    0.0	...
4776127	   .	   .	    0.0	...
4776128	   .	   .	    0.0	...
4776129	   .	   .	    0.0	...
4776130	   .	   .	    0.0	...
4776131	   .	   .	    0.0	...
4776132	   .	   .	    0.0	...
4776133	   .	   .	    0.0	...
4776134	   .	   .	    0.0	...
4776135	   .	   .	    0.0	...
4776136	   .	   .	    0.0	...
4776137	   .	   .	    0.0	...
4776138	   .	   .	    0.0	...
4776139	   .	   .	    0.0	...
4776140	   .	   .	    0.0	...
4776141	   .	   .	    0.0	...
4776142	   .	   .	    0.0	...
4776143	   .	   .	    0.0	...
4776144	   .	   .	    0.0	...
4776145	   .	   .	    0.0	...
4776146	   .	   .	    0.0	...
4776147	   .	   .	    0.0	...
4776148	   .	   .	    0.0	...
4776149	   .	   .	    0.0	...
4776150	   .	   .	    0.0	...
4776151	   .	   .	    0.0	...
4776152	   .	   .	    0.0	...
4776153	   .	   .	    0.0	...
4776154	   .	   .	    0.0	...
EBLINK R 4776059	4776154	96
4776155	  918.9	 1970.7	 3904.0	...
4776156	  918.9	 1970.7	 3904.0	...
4776157	  918.9	 1970.7	 3904.0	...
4776158	  919.9	 1929.4	 4014.0	...
4776159	  920.8	 1888.3	 4125.0	...
4776160	  918.2	 1835.1	 4269.0	...
4776161	  911.7	 1810.9	 4336.0	...
4776162	  900.1	 1774.7	 4436.0	...
4776163	  891.9	 1738.8	 4534.0	...
4776164	  886.6	 1702.6	 4638.0	...
4776165	  882.4	 1667.4	 4729.0	...
4776166	  878.1	 1632.8	 4821.0	...
4776167	  872.2	 1599.9	 4907.0	...
4776168	  870.3	 1566.6	 5004.0	...
4776169	  868.3	 1534.8	 5106.0	...
4776170	  863.2	 1503.1	 5196.0	...
4776171	  856.4	 1473.2	 5284.0	...
4776172	  849.6	 1444.7	 5364.0	...
4776173	  847.4	 1416.3	 5451.0	...
4776174	  843.9	 1390.0	 5532.0	...
4776175	  840.2	 1362.1	 5612.0	...
4776176	  836.6	 1335.2	 5686.0	...
4776177	  833.5	 1309.0	 5767.0	...
4776178	  830.2	 1285.1	 5838.0	...
4776179	  826.7	 1262.2	 5910.0	...
4776180	  825.8	 1238.1	 5976.0	...
4776181	  825.1	 1215.3	 6052.0	...
4776182	  817.3	 1194.2	 6120.0	...
4776183	  809.5	 1175.5	 6184.0	...
4776184	  801.8	 1155.1	 6249.0	...
4776185	  801.3	 1135.0	 6315.0	...
4776186	  798.3	 1115.5	 6383.0	...
4776187	  794.8	 1099.1	 6441.0	...
4776188	  790.8	 1081.5	 6502.0	...
4776189	  788.6	 1063.7	 6564.0	...
4776190	  786.6	 1045.2	 6622.0	...
4776191	  783.1	 1030.1	 6674.0	...
4776192	  779.4	 1014.1	 6727.0	...
4776193	  775.6	  998.1	 6779.0	...
4776194	  773.4	  979.7	 6836.0	...
4776195	  771.7	  962.8	 6887.0	...
4776196	  770.1	  947.1	 6940.0	...
4776197	  768.7	  932.3	 6990.0	...
4776198	  767.5	  915.4	 7042.0	...
4776199	  767.0	  898.7	 7098.0	...
4776200	  766.2	  881.0	 7149.0	...
4776201	  765.2	  866.6	 7196.0	...
4776202	  763.2	  849.7	 7236.0	...
4776203	  761.9	  836.8	 7289.0	...
4776204	  760.1	  821.3	 7343.0	...
4776205	  758.6	  809.0	 7395.0	...
4776206	  758.1	  793.5	 7438.0	...
4776207	  758.4	  779.9	 7485.0	...
MSG	4776208 0000 _ Number On
4776208	  758.1	  765.4	 7538.0	...
4776209	  756.0	  752.8	 7587.0	...
4776210	  753.8	  740.1	 7629.0	...
4776211	  752.0	  728.0	 7665.0	...
4776212	  750.8	  715.0	 7707.0	...
4776213	  749.7	  702.3	 7745.0	...
4776214	  749.0	  689.9	 7791.0	...
4776215	  748.5	  678.8	 7832.0	...
4776216	  748.1	  668.1	 7880.0	...
4776217	  747.6	  656.1	 7923.0	...
4776218	  747.4	  644.9	 7956.0	...
4776219	  747.2	  633.7	 7988.0	...
4776220	  746.6	  624.6	 8017.0	...
4776221	  745.7	  615.6	 8049.0	...
4776222	  744.6	  606.3	 8078.0	...
4776223	  743.1	  597.3	 8106.0	...
4776224	  741.4	  589.1	 8137.0	...
4776225	  740.1	  582.0	 8172.0	...
4776226	  738.9	  574.5	 8207.0	...
4776227	  737.7	  566.0	 8234.0	...
4776228	  736.5	  558.6	 8261.0	...
4776229	  735.5	  553.9	 8280.0	...
4776230	  734.1	  546.0	 8315.0	...
4776231	  733.0	  539.4	 8337.0	...
4776232	  733.6	  531.5	 8361.0	...
4776233	  734.6	  524.2	 8381.0	...
4776234	  736.0	  515.9	 8405.0	...
4776235	  735.6	  507.6	 8438.0	...
4776236	  733.9	  503.1	 8457.0	...
4776237	  731.5	  497.7	 8486.0	...
4776238	  729.3	  493.5	 8507.0	...
4776239	  729.1	  487.6	 8527.0	...
4776240	  729.5	  483.5	 8541.0	...
4776241	  729.7	  477.5	 8561.0	...
4776242	  730.4	  473.2	 8583.0	...
4776243	  731.4	  467.2	 8603.0	...
4776244	  732.1	  460.9	 8627.0	...
4776245	  732.0	  454.9	 8648.0	...
4776246	  730.8	  449.3	 8675.0	...
4776247	  730.0	  445.4	 8687.0	...
4776248	  728.9	  440.1	 8706.0	...
4776249	  728.3	  435.1	 8714.0	...
4776250	  727.7	  431.1	 8734.0	...
ESACC R  4776000	4776250	251	  704.7	  369.7	  727.7	  431.1	   1.37	   1457
SFIX R   4776251
4776251	  727.1	  427.0	 8749.0	...
4776252	  726.5	  422.8	 8771.0	...
4776253	  725.9	  418.9	 8781.0	...
4776254	  725.7	  417.0	 8789.0	...
4776255	  725.4	  414.4	 8806.0	...
4776256	  725.0	  410.6	 8824.0	...
4776257	  724.5	  406.3	 8846.0	...
4776258	  724.1	  403.6	 8852.0	...
4776259	  723.7	  400.6	 8858.0	...
4776260	  723.1	  396.3	 8875.0	...
4776261	  722.5	  391.8	 8892.0	...
4776262	  722.4	  387.8	 8909.0	...
4776263	  722.5	  385.2	 8911.0	...
4776264	  723.0	  383.1	 8915.0	...
4776265	  723.1	  380.5	 8927.0	...
4776266	  722.8	  378.0	 8940.0	...
4776267	  721.5	  374.3	 8954.0	...
4776268	  720.2	  370.8	 8967.0	...
4776269	  719.1	  367.1	 8979.0	...
4776270	  718.6	  364.6	 8988.0	...
4776271	  718.2	  362.7	 8997.0	...
4776272	  717.3	  360.0	 9006.0	...
4776273	  715.5	  357.3	 9015.0	...
4776274	  713.8	  356.1	 9016.0	...
4776275	  713.5	  355.9	 9018.0	...
4776276	  714.3	  353.3	 9022.0	...
4776277	  715.0	  350.4	 9028.0	...
4776278	  714.6	  347.5	 9031.0	...
4776279	  714.0	  347.4	 9032.0	...
4776280	  713.4	  345.7	 9036.0	...
4776281	  713.5	  343.3	 9042.0	...
4776282	  713.9	  340.8	 9049.0	...
4776283	  715.3	  339.8	 9052.0	...
4776284	  716.9	  339.3	 9052.0	...
4776285	  718.0	  339.0	 9051.0	...
4776286	  718.2	  337.8	 9053.0	...
4776287	  717.8	  336.6	 9059.0	...
4776288	  718.2	  334.7	 9066.0	...
4776289	  718.5	  333.3	 9070.0	...
4776290	  718.6	  332.1	 9071.0	...
4776291	  718.1	  331.7	 9071.0	...
4776292	  717.6	  329.7	 9073.0	...
4776293	  717.4	  327.8	 9074.0	...
4776294	  717.2	  325.6	 9075.0	...
4776295	  717.3	  325.4	 9075.0	...
4776296	  717.4	  324.9	 9077.0	...
4776297	  717.5	  324.2	 9093.0	...
4776298	  717.6	  324.0	 9107.0	...
4776299	  717.1	  324.1	 9120.0	...
4776300	  715.8	  323.6	 9119.0	...
4776301	  713.5	  322.9	 9118.0	...
4776302	  711.8	  321.5	 9120.0	...
4776303	  711.0	  320.6	 9122.0	...
4776304	  710.4	  319.7	 9124.0	...
4776305	  710.0	  320.3	 9116.0	...
4776306	  709.7	  321.5	 9108.0	...
4776307	  709.9	  320.9	 9111.0	...
4776308	  709.9	  319.0	 9120.0	...
4776309	  709.7	  317.2	 9130.0	...
4776310	  708.9	  317.4	 9130.0	...
4776311	  708.1	  317.5	 9130.0	...
4776312	  707.7	  317.7	 9129.0	...
4776313	  708.5	  318.6	 9128.0	...
4776314	  710.0	  319.5	 9126.0	...
4776315	  711.5	  318.5	 9130.0	...
4776316	  712.5	  316.5	 9134.0	...
4776317	  712.5	  315.3	 9137.0	...
4776318	  712.9	  315.9	 9136.0	...
4776319	  713.6	  315.6	 9137.0	...
4776320	  714.8	  314.5	 9139.0	...
4776321	  715.3	  315.8	 9132.0	...
4776322	  715.4	  318.1	 9123.0	...
4776323	  715.7	  320.1	 9114.0	...
4776324	  716.0	  319.6	 9115.0	...
4776325	  716.4	  319.1	 9116.0	...
4776326	  716.5	  319.0	 9118.0	...
4776327	  716.3	  319.2	 9119.0	...
4776328	  715.6	  319.7	 9118.0	...
4776329	  715.0	  320.5	 9117.0	...
4776330	  714.4	  321.2	 9116.0	...
4776331	  714.6	  321.4	 9115.0	...
4776332	  714.8	  321.2	 9117.0	...
4776333	  714.8	  321.4	 9118.0	...
4776334	  714.5	  322.0	 9117.0	...
4776335	  714.6	  322.8	 9112.0	...
4776336	  715.2	  322.3	 9103.0	...
4776337	  715.7	  321.6	 9097.0	...
4776338	  715.5	  321.3	 9092.0	...
4776339	  714.4	  321.6	 9090.0	...
4776340	  713.4	  321.9	 9089.0	...
4776341	  712.7	  321.9	 9089.0	...
4776342	  712.1	  321.9	 9089.0	...
4776343	  711.5	  322.2	 9089.0	...
4776344	  712.6	  322.2	 9088.0	...
4776345	  714.1	  321.2	 9088.0	...
4776346	  715.4	  320.0	 9088.0	...
4776347	  714.9	  319.3	 9089.0	...
4776348	  714.7	  320.0	 9091.0	...
4776349	  714.9	  320.8	 9092.0	...
EFIX R   4776251	4776349	99	  716.2	  340.9	   9048
SSACC R  4776350
4776350	  714.9	  322.0	 9088.0	...
4776351	  714.6	  323.4	 9076.0	...
4776352	  714.3	  324.1	 9064.0	...
4776353	  715.2	  324.1	 9065.0	...
4776354	  716.2	  323.8	 9074.0	...
4776355	  714.3	  326.0	 9075.0	...
4776356	  711.4	  329.4	 9060.0	...
4776357	  708.3	  332.0	 9050.0	...
4776358	  708.5	  332.8	 9047.0	...
4776359	  707.3	  342.6	 9034.0	...
4776360	  706.2	  353.2	 9015.0	...
4776361	  705.1	  363.9	 8997.0	...
4776362	  704.8	  364.4	 8997.0	...
4776363	  704.6	  365.3	 8997.0	...
4776364	  704.6	  367.0	 8989.0	...
4776365	  704.9	  368.2	 8981.0	...
4776366	  705.1	  369.3	 8975.0	...
4776367	  705.2	  369.9	 8977.0	...
ESACC R  4776350	4776367	18	  714.9	  322.0	  705.2	  369.9	   1.01	    105
SFIX R   4776368
4776368	  705.2	  370.5	 8978.0	...
4776369	  705.2	  370.2	 8978.0	...
4776370	  705.3	  369.8	 8976.0	...
4776371	  705.1	  369.5	 8975.0	...
4776372	  705.0	  369.1	 8973.0	...
4776373	  705.4	  368.3	 8972.0	...
4776374	  706.1	  367.5	 8972.0	...
4776375	  706.8	  367.3	 8971.0	...
4776376	  706.8	  367.2	 8971.0	...
4776377	  706.6	  367.2	 8971.0	...
4776378	  706.5	  367.1	 8971.0	...
4776379	  706.4	  367.1	 8970.0	...
4776380	  706.0	  367.4	 8971.0	...
4776381	  705.6	  367.6	 8971.0	...
4776382	  705.2	  367.7	 8971.0	...
4776383	  705.2	  367.9	 8969.0	...
4776384	  705.3	  368.5	 8967.0	...
4776385	  705.6	  369.8	 8966.0	...
4776386	  705.6	  371.0	 8970.0	...
4776387	  705.4	  371.3	 8974.0	...
4776388	  705.1	  370.9	 8978.0	...
4776389	  705.0	  370.5	 8977.0	...
4776390	  705.2	  370.6	 8975.0	...
4776391	  705.4	  370.7	 8974.0	...
4776392	  705.6	  371.2	 8975.0	...
4776393	  705.6	  371.6	 8975.0	...
4776394	  705.1	  372.0	 8975.0	...
4776395	  704.6	  372.0	 8976.0	...
4776396	  704.1	  372.2	 8976.0	...
4776397	  704.1	  372.3	 8976.0	...
4776398	  704.2	  372.6	 8976.0	...
4776399	  704.1	  372.7	 8974.0	...
4776400	  703.8	  372.8	 8972.0	...
4776401	  703.6	  372.8	 8971.0	...
4776402	  703.5	  372.8	 8971.0	...
4776403	  703.2	  372.9	 8973.0	...
4776404	  703.0	  373.1	 8974.0	...
4776405	  702.7	  373.3	 8972.0	...
4776406	  702.3	  373.8	 8968.0	...
4776407	  701.8	  374.1	 8965.0	...
4776408	  701.2	  374.4	 8965.0	...
4776409	  701.1	  374.3	 8965.0	...
4776410	  701.3	  374.6	 8965.0	...
4776411	  701.6	  374.8	 8968.0	...
4776412	  701.9	  375.1	 8971.0	...
4776413	  701.9	  375.2	 8973.0	...
4776414	  701.7	  375.1	 8973.0	...
4776415	  701.4	  374.7	 8974.0	...
4776416	  701.3	  374.1	 8975.0	...
4776417	  701.2	  373.7	 8978.0	...
4776418	  702.0	  373.4	 8979.0	...
4776419	  702.7	  373.2	 8978.0	...
4776420	  703.7	  372.9	 8976.0	...
4776421	  703.8	  372.9	 8973.0	...
4776422	  703.8	  372.8	 8970.0	...
4776423	  703.7	  372.6	 8966.0	...
4776424	  703.7	  372.2	 8964.0	...
4776425	  703.7	  371.6	 8963.0	...
4776426	  703.7	  371.0	 8962.0	...
4776427	  703.6	  370.4	 8962.0	...
4776428	  703.6	  370.0	 8963.0	...
4776429	  703.6	  369.7	 8967.0	...
4776430	  703.5	  369.9	 8970.0	...
4776431	  702.5	  370.1	 8969.0	...
4776432	  701.6	  370.8	 8966.0	...
4776433	  701.1	  371.2	 8970.0	...
4776434	  701.6	  371.6	 8976.0	...
4776435	  702.0	  371.7	 8981.0	...
4776436	  702.3	  371.2	 8980.0	...
4776437	  702.4	  370.6	 8977.0	...
4776438	  702.3	  370.0	 8975.0	...
4776439	  702.3	  369.9	 8973.0	...
4776440	  702.2	  369.6	 8972.0	...
4776441	  702.3	  369.3	 8972.0	...
4776442	  702.3	  369.0	 8972.0	...
4776443	  702.3	  369.0	 8971.0	...
4776444	  702.1	  369.2	 8966.0	...
4776445	  702.1	  369.6	 8962.0	...
4776446	  702.9	  370.1	 8961.0	...
4776447	  703.9	  370.4	 8964.0	...
4776448	  704.1	  370.7	 8968.0	...
4776449	  703.5	  370.8	 8969.0	...
4776450	  702.9	  370.7	 8969.0	...
4776451	  703.1	  370.2	 8969.0	...
4776452	  703.8	  369.8	 8968.0	...
4776453	  704.7	  369.6	 8971.0	...
4776454	  705.5	  369.4	 8974.0	...
4776455	  705.7	  368.9	 8977.0	...
4776456	  705.6	  368.5	 8977.0	...
4776457	  705.3	  368.3	 8977.0	...
4776458	  705.1	  368.2	 8977.0	...
4776459	  704.9	  368.0	 8978.0	...
4776460	  704.9	  367.7	 8980.0	...
4776461	  704.9	  367.6	 8980.0	...
4776462	  704.7	  367.6	 8978.0	...
4776463	  704.4	  367.5	 8975.0	...
4776464	  704.1	  367.5	 8974.0	...
4776465	  703.8	  367.5	 8975.0	...
4776466	  703.7	  367.4	 8980.0	...
4776467	  703.7	  367.3	 8985.0	...
4776468	  703.7	  367.4	 8991.0	...
4776469	  703.8	  367.6	 8992.0	...
4776470	  704.0	  367.8	 8993.0	...
4776471	  704.2	  367.8	 8993.0	...
4776472	  704.2	  367.2	 8993.0	...
4776473	  704.4	  366.5	 8991.0	...
4776474	  704.6	  365.9	 8990.0	...
4776475	  705.1	  365.9	 8987.0	...
4776476	  705.2	  366.1	 8985.0	...
4776477	  705.3	  366.2	 8986.0	...
4776478	  705.1	  366.7	 8988.0	...
4776479	  705.1	  367.4	 8989.0	...
4776480	  705.2	  368.0	 8989.0	...
4776481	  705.3	  367.9	 8988.0	...
4776482	  705.4	  367.5	 8987.0	...
4776483	  705.1	  367.2	 8986.0	...
4776484	  705.0	  367.1	 8987.0	...
4776485	  704.9	  366.7	 8988.0	...
4776486	  704.5	  366.5	 8989.0	...
4776487	  704.0	  366.4	 8990.0	...
4776488	  704.0	  366.6	 8987.0	...
4776489	  704.3	  367.1	 8983.0	...
4776490	  704.7	  367.6	 8981.0	...
4776491	  704.7	  367.9	 8982.0	...
4776492	  705.0	  367.7	 8985.0	...
4776493	  705.3	  367.5	 8986.0	...
4776494	  704.8	  367.0	 8986.0	...
4776495	  704.1	  366.5	 8989.0	...
4776496	  704.4	  366.1	 8993.0	...
4776497	  705.5	  366.2	 8998.0	...
4776498	  706.3	  366.3	 8997.0	...
4776499	  706.1	  366.6	 8997.0	...
4776500	  706.1	  367.0	 8995.0	...
4776501	  706.3	  368.0	 8994.0	...
4776502	  706.7	  368.5	 8996.0	...
4776503	  706.7	  369.0	 9000.0	...
4776504	  706.7	  368.9	 9001.0	...
4776505	  706.6	  368.4	 9000.0	...
4776506	  706.4	  367.8	 8998.0	...
4776507	  706.0	  367.4	 9000.0	...
4776508	  705.8	  367.3	 9002.0	...
4776509	  705.6	  367.2	 9004.0	...
4776510	  705.7	  367.0	 9003.0	...
4776511	  705.8	  366.9	 9007.0	...
MSG	4776512 0000 _ Number Off
4776512	  705.9	  366.8	 9010.0	...
4776513	  706.0	  366.8	 9013.0	...
4776514	  706.0	  366.6	 9011.0	...
4776515	  705.8	  366.5	 9008.0	...
4776516	  705.9	  367.0	 9001.0	...
4776517	  706.1	  367.7	 8996.0	...
4776518	  706.0	  368.4	 8993.0	...
4776519	  705.3	  368.1	 8996.0	...
4776520	  704.6	  367.7	 9000.0	...
4776521	  704.3	  367.3	 9002.0	...
4776522	  704.5	  367.5	 9001.0	...
4776523	  705.0	  367.8	 8998.0	...
4776524	  705.3	  367.7	 8996.0	...
4776525	  705.3	  367.2	 8995.0	...
4776526	  705.0	  366.7	 8994.0	...
4776527	  704.6	  366.6	 8994.0	...
4776528	  704.4	  366.4	 8995.0	...
4776529	  704.2	  366.2	 8997.0	...
4776530	  704.3	  366.3	 8997.0	...
4776531	  704.5	  366.4	 8995.0	...
4776532	  704.6	  366.7	 8994.0	...
4776533	  704.7	  367.1	 8995.0	...
4776534	  704.7	  367.5	 8996.0	...
4776535	  704.6	  367.7	 8996.0	...
4776536	  704.6	  367.6	 8999.0	...
4776537	  704.5	  367.2	 9002.0	...
4776538	  704.4	  366.6	 9005.0	...
4776539	  704.3	  365.9	 9008.0	...
4776540	  704.3	  365.7	 9010.0	...
4776541	  704.1	  365.7	 9012.0	...
4776542	  703.9	  365.6	 9010.0	...
4776543	  703.6	  365.0	 9009.0	...
4776544	  703.6	  364.5	 9008.0	...
4776545	  704.6	  363.7	 9007.0	...
4776546	  705.6	  363.3	 9006.0	...
4776547	  706.2	  363.2	 9007.0	...
4776548	  705.8	  363.5	 9010.0	...
4776549	  705.4	  363.8	 9012.0	...
4776550	  705.7	  364.2	 9013.0	...
4776551	  706.0	  364.3	 9014.0	...
4776552	  705.6	  364.6	 9015.0	...
4776553	  705.0	  364.6	 9013.0	...
4776554	  704.4	  364.6	 9010.0	...
4776555	  704.4	  364.4	 9009.0	...
4776556	  704.5	  364.3	 9011.0	...
4776557	  704.6	  364.2	 9013.0	...
4776558	  704.7	  364.2	 9016.0	...
4776559	  704.6	  364.1	 9019.0	...
4776560	  704.2	  364.0	 9020.0	...
4776561	  703.8	  364.1	 9019.0	...
4776562	  703.2	  364.1	 9019.0	...
4776563	  703.0	  364.1	 9019.0	...
4776564	  703.4	  363.7	 9018.0	...
4776565	  703.9	  363.4	 9014.0	...
4776566	  704.4	  363.4	 9010.0	...
4776567	  704.2	  363.8	 9010.0	...
4776568	  703.8	  363.6	 9012.0	...
4776569	  703.4	  363.2	 9014.0	...
4776570	  703.4	  363.1	 9013.0	...
4776571	  703.5	  363.7	 9013.0	...
4776572	  703.8	  364.4	 9014.0	...
4776573	  704.3	  364.7	 9013.0	...
4776574	  704.8	  364.6	 9012.0	...
4776575	  704.9	  364.3	 9011.0	...
4776576	  704.6	  363.7	 9011.0	...
4776577	  704.7	  363.1	 9008.0	...
4776578	  705.0	  362.9	 9006.0	...
4776579	  705.2	  363.2	 9005.0	...
4776580	  705.3	  363.5	 9006.0	...
4776581	  704.8	  363.2	 9010.0	...
4776582	  704.4	  362.7	 9018.0	...
4776583	  704.1	  362.7	 9025.0	...
4776584	  704.3	  363.5	 9028.0	...
4776585	  704.5	  364.6	 9028.0	...
4776586	  704.6	  365.2	 9028.0	...
4776587	  705.0	  365.2	 9024.0	...
4776588	  705.4	  365.3	 9018.0	...
4776589	  705.8	  365.4	 9017.0	...
4776590	  705.9	  365.5	 9020.0	...
4776591	  705.7	  365.3	 9021.0	...
4776592	  705.3	  365.1	 9018.0	...
4776593	  704.9	  364.9	 9016.0	...
4776594	  705.0	  364.8	 9020.0	...
4776595	  705.3	  364.7	 9023.0	...
4776596	  705.7	  364.8	 9026.0	...
4776597	  705.8	  364.9	 9026.0	...
4776598	  706.0	  365.0	 9030.0	...
4776599	  706.0	  364.7	 9034.0	...
4776600	  705.9	  364.4	 9037.0	...
4776601	  705.8	  364.1	 9037.0	...
4776602	  705.8	  364.6	 9032.0	...
4776603	  705.8	  365.1	 9028.0	...
4776604	  705.8	  365.6	 9023.0	...
4776605	  705.4	  365.0	 9024.0	...
4776606	  704.6	  364.5	 9022.0	...
4776607	  703.6	  364.0	 9021.0	...
4776608	  702.9	  364.2	 9020.0	...
4776609	  703.1	  364.3	 9022.0	...
4776610	  703.4	  364.3	 9023.0	...
4776611	  703.8	  364.4	 9024.0	...
4776612	  703.9	  364.6	 9024.0	...
4776613	  704.1	  364.9	 9023.0	...
4776614	  704.2	  365.0	 9023.0	...
4776615	  704.0	  365.3	 9023.0	...
4776616	  703.8	  365.5	 9023.0	...
4776617	  704.4	  365.4	 9022.0	...
4776618	  705.2	  365.2	 9022.0	...
4776619	  706.0	  365.0	 9023.0	...
4776620	  705.8	  365.2	 9027.0	...
4776621	  705.6	  365.6	 9029.0	...
4776622	  705.4	  366.0	 9032.0	...
4776623	  705.3	  366.2	 9030.0	...
4776624	  705.1	  366.4	 9029.0	...
4776625	  704.6	  365.3	 9028.0	...
4776626	  704.1	  364.1	 9030.0	...
4776627	  703.7	  362.9	 9034.0	...
4776628	  704.0	  362.9	 9040.0	...
4776629	  704.1	  363.6	 9043.0	...
4776630	  704.2	  364.2	 9044.0	...
4776631	  705.0	  364.6	 9041.0	...
4776632	  706.1	  364.4	 9039.0	...
4776633	  707.3	  364.1	 9039.0	...
4776634	  707.3	  364.0	 9038.0	...
4776635	  707.1	  363.8	 9036.0	...
4776636	  706.7	  363.3	 9035.0	...
4776637	  706.3	  362.9	 9036.0	...
4776638	  706.1	  362.8	 9038.0	...
4776639	  706.0	  362.8	 9039.0	...
4776640	  705.8	  362.2	 9039.0	...
4776641	  705.6	  361.4	 9040.0	...
4776642	  705.5	  360.6	 9039.0	...
4776643	  705.5	  360.6	 9039.0	...
4776644	  705.5	  360.8	 9037.0	...
4776645	  705.6	  360.9	 9035.0	...
4776646	  705.6	  360.9	 9037.0	...
4776647	  705.6	  360.7	 9040.0	...
4776648	  705.5	  360.6	 9043.0	...
4776649	  705.4	  360.7	 9041.0	...
4776650	  705.3	  360.8	 9040.0	...
4776651	  704.7	  360.8	 9040.0	...
4776652	  704.0	  360.8	 9041.0	...
4776653	  703.6	  360.7	 9042.0	...
4776654	  703.9	  360.6	 9043.0	...
4776655	  704.3	  360.5	 9042.0	...
4776656	  704.5	  360.5	 9041.0	...
4776657	  704.6	  360.4	 9040.0	...
4776658	  704.3	  360.3	 9039.0	...
4776659	  704.0	  360.1	 9040.0	...
4776660	  704.0	  359.3	 9041.0	...
4776661	  704.3	  358.5	 9042.0	...
4776662	  704.9	  358.3	 9042.0	...
4776663	  705.4	  358.8	 9042.0	...
4776664	  705.9	  359.3	 9042.0	...
4776665	  705.8	  359.4	 9042.0	...
4776666	  705.6	  359.9	 9044.0	...
4776667	  705.4	  360.4	 9045.0	...
4776668	  705.3	  360.8	 9041.0	...
4776669	  705.0	  360.9	 9037.0	...
4776670	  704.7	  360.9	 9034.0	...
4776671	  704.8	  361.0	 9035.0	...
4776672	  705.1	  361.1	 9037.0	...
4776673	  704.8	  360.9	 9036.0	...
4776674	  704.4	  360.5	 9034.0	...
4776675	  704.0	  360.0	 9032.0	...
4776676	  704.3	  359.9	 9031.0	...
4776677	  704.5	  360.0	 9032.0	...
4776678	  704.5	  360.2	 9034.0	...
4776679	  704.2	  360.4	 9037.0	...
4776680	  703.8	  360.5	 9038.0	...
4776681	  703.6	  360.4	 9037.0	...
4776682	  703.5	  360.3	 9035.0	...
4776683	  703.5	  360.6	 9034.0	...
4776684	  703.5	  361.0	 9034.0	...
4776685	  703.4	  361.3	 9036.0	...
4776686	  703.3	  361.1	 9036.0	...
4776687	  703.2	  361.0	 9035.0	...
4776688	  703.0	  361.1	 9034.0	...
4776689	  702.9	  361.2	 9034.0	...
4776690	  702.8	  361.4	 9034.0	...
4776691	  702.6	  361.4	 9035.0	...
4776692	  702.5	  361.4	 9035.0	...
4776693	  702.6	  361.4	 9036.0	...
4776694	  702.8	  361.7	 9034.0	...
4776695	  702.9	  361.8	 9031.0	...
4776696	  702.8	  362.0	 9028.0	...
4776697	  702.4	  361.9	 9030.0	...
4776698	  702.3	  361.8	 9034.0	...
4776699	  702.5	  361.6	 9035.0	...
4776700	  702.4	  361.6	 9033.0	...
4776701	  702.1	  361.4	 9031.0	...
4776702	  701.9	  361.2	 9032.0	...
4776703	  701.8	  361.0	 9032.0	...
4776704	  701.8	  361.0	 9031.0	...
4776705	  701.5	  361.1	 9029.0	...
4776706	  701.0	  361.3	 9028.0	...
4776707	  700.6	  361.4	 9030.0	...
4776708	  701.0	  361.4	 9031.0	...
4776709	  701.4	  361.4	 9029.0	...
4776710	  701.7	  361.2	 9026.0	...
4776711	  701.6	  361.1	 9023.0	...
4776712	  701.4	  360.9	 9027.0	...
4776713	  701.8	  360.7	 9033.0	...
4776714	  702.3	  360.6	 9036.0	...
4776715	  703.0	  360.6	 9032.0	...
4776716	  703.1	  360.7	 9028.0	...
4776717	  702.6	  360.8	 9025.0	...
4776718	  701.9	  360.2	 9024.0	...
4776719	  700.7	  359.7	 9024.0	...
4776720	  700.2	  359.5	 9031.0	...
4776721	  700.3	  360.0	 9038.0	...
4776722	  700.8	  360.7	 9041.0	...
4776723	  701.4	  360.8	 9037.0	...
4776724	  701.5	  361.0	 9031.0	...
4776725	  701.8	  361.1	 9030.0	...
MSG	4776726 0000 _ Number On
4776726	  702.2	  361.4	 9028.0	...
4776727	  703.2	  361.5	 9029.0	...
4776728	  703.9	  361.3	 9031.0	...
4776729	  704.1	  361.0	 9032.0	...
4776730	  703.8	  360.5	 9030.0	...
4776731	  703.4	  360.0	 9026.0	...
4776732	  702.9	  359.3	 9023.0	...
4776733	  702.5	  359.0	 9022.0	...
4776734	  702.3	  358.9	 9024.0	...
4776735	  702.5	  358.9	 9025.0	...
4776736	  702.4	  359.0	 9026.0	...
4776737	  702.2	  359.2	 9025.0	...
4776738	  702.1	  359.5	 9023.0	...
4776739	  702.2	  359.5	 9021.0	...
4776740	  702.3	  359.2	 9022.0	...
4776741	  702.3	  358.9	 9023.0	...
4776742	  702.4	  358.3	 9023.0	...
4776743	  702.5	  357.6	 9021.0	...
4776744	  702.2	  356.9	 9020.0	...
4776745	  701.7	  356.8	 9021.0	...
4776746	  701.3	  357.0	 9024.0	...
4776747	  701.5	  358.2	 9028.0	...
4776748	  701.6	  359.3	 9029.0	...
4776749	  701.8	  360.2	 9027.0	...
4776750	  701.8	  360.3	 9023.0	...
4776751	  702.0	  360.4	 9021.0	...
4776752	  702.3	  360.5	 9022.0	...
4776753	  702.6	  360.4	 9024.0	...
4776754	  702.8	  360.5	 9026.0	...
4776755	  702.5	  360.6	 9024.0	...
4776756	  702.2	  360.8	 9023.0	...
4776757	  701.8	  360.6	 9022.0	...
4776758	  701.7	  359.8	 9021.0	...
4776759	  701.6	  359.0	 9021.0	...
4776760	  701.7	  359.1	 9025.0	...
4776761	  702.0	  359.8	 9028.0	...
4776762	  702.2	  360.6	 9030.0	...
4776763	  702.3	  360.7	 9028.0	...
4776764	  702.1	  360.8	 9026.0	...
4776765	  701.9	  360.4	 9023.0	...
4776766	  701.6	  360.1	 9021.0	...
4776767	  701.5	  360.1	 9020.0	...
4776768	  701.3	  360.4	 9015.0	...
4776769	  701.2	  360.4	 9009.0	...
4776770	  701.6	  360.1	 9007.0	...
4776771	  702.0	  359.8	 9011.0	...
4776772	  702.2	  359.6	 9016.0	...
4776773	  702.1	  360.0	 9016.0	...
4776774	  701.8	  360.2	 9016.0	...
4776775	  701.7	  360.2	 9016.0	...
4776776	  701.6	  360.0	 9019.0	...
4776777	  701.5	  360.0	 9021.0	...
4776778	  701.5	  360.0	 9023.0	...
4776779	  701.3	  360.0	 9023.0	...
4776780	  701.2	  359.8	 9022.0	...
4776781	  701.1	  359.6	 9021.0	...
4776782	  701.0	  359.5	 9020.0	...
4776783	  701.1	  359.4	 9019.0	...
4776784	  701.4	  359.4	 9019.0	...
4776785	  701.7	  359.4	 9017.0	...
4776786	  701.8	  359.0	 9013.0	...
4776787	  701.9	  358.9	 9010.0	...
4776788	  701.8	  358.8	 9005.0	...
4776789	  701.8	  359.1	 9004.0	...
4776790	  701.7	  359.5	 9002.0	...
4776791	  701.8	  360.3	 9002.0	...
4776792	  702.0	  361.0	 9000.0	...
4776793	  702.2	  361.3	 8999.0	...
4776794	  702.2	  361.2	 8999.0	...
4776795	  702.2	  361.4	 9000.0	...
4776796	  702.3	  361.6	 9001.0	...
4776797	  702.2	  361.4	 9001.0	...
4776798	  702.0	  361.1	 9000.0	...
4776799	  701.9	  360.7	 8998.0	...
4776800	  702.2	  360.6	 8996.0	...
4776801	  702.5	  360.5	 8998.0	...
4776802	  702.9	  360.4	 9000.0	...
4776803	  703.2	  360.3	 9003.0	...
4776804	  703.3	  360.2	 9002.0	...
4776805	  703.1	  360.4	 9001.0	...
4776806	  702.7	  360.8	 9000.0	...
4776807	  702.5	  361.2	 9001.0	...
4776808	  702.8	  361.4	 9001.0	...
4776809	  703.3	  361.2	 9002.0	...
4776810	  703.2	  360.9	 9002.0	...
4776811	  702.7	  360.6	 9001.0	...
4776812	  702.1	  361.0	 9000.0	...
4776813	  702.0	  361.4	 9000.0	...
4776814	  702.0	  361.8	 9000.0	...
4776815	  702.0	  361.8	 8998.0	...
4776816	  702.3	  361.6	 8997.0	...
4776817	  702.7	  361.6	 8998.0	...
4776818	  703.1	  361.6	 9000.0	...
4776819	  703.1	  361.5	 9002.0	...
4776820	  703.0	  361.3	 9004.0	...
4776821	  702.8	  360.6	 9007.0	...
4776822	  702.8	  360.0	 9004.0	...
4776823	  703.0	  359.9	 9000.0	...
4776824	  703.1	  360.2	 8998.0	...
4776825	  702.9	  360.6	 9000.0	...
4776826	  702.8	  360.8	 9001.0	...
4776827	  702.9	  360.9	 9001.0	...
4776828	  703.0	  360.9	 9001.0	...
4776829	  702.7	  360.6	 9001.0	...
4776830	  702.5	  360.3	 9001.0	...
4776831	  702.2	  360.1	 9001.0	...
4776832	  702.0	  359.1	 9001.0	...
4776833	  701.8	  358.0	 9001.0	...
4776834	  701.6	  357.0	 8999.0	...
4776835	  702.3	  357.8	 8997.0	...
4776836	  703.0	  358.5	 8995.0	...
4776837	  703.7	  359.2	 8995.0	...
4776838	  703.7	  358.8	 8994.0	...
4776839	  703.7	  358.4	 8995.0	...
4776840	  703.6	  358.1	 8996.0	...
4776841	  703.6	  358.0	 8997.0	...
4776842	  703.6	  357.9	 8997.0	...
4776843	  703.4	  357.4	 8998.0	...
4776844	  703.3	  357.1	 8998.0	...
4776845	  703.2	  356.6	 8996.0	...
4776846	  703.1	  356.6	 8990.0	...
4776847	  703.1	  356.6	 8983.0	...
4776848	  702.9	  356.9	 8978.0	...
4776849	  702.8	  357.3	 8978.0	...
4776850	  703.2	  357.4	 8979.0	...
4776851	  703.7	  357.4	 8980.0	...
4776852	  704.4	  357.2	 8979.0	...
4776853	  704.6	  357.2	 8980.0	...
4776854	  704.9	  357.2	 8981.0	...
4776855	  704.9	  357.2	 8981.0	...
4776856	  704.9	  357.5	 8981.0	...
4776857	  705.0	  357.7	 8981.0	...
4776858	  705.1	  358.2	 8981.0	...
4776859	  705.2	  358.4	 8981.0	...
4776860	  705.2	  358.6	 8980.0	...
4776861	  704.8	  358.5	 8976.0	...
4776862	  704.3	  358.2	 8973.0	...
4776863	  703.9	  358.0	 8971.0	...
4776864	  703.7	  357.9	 8974.0	...
4776865	  703.4	  357.9	 8976.0	...
4776866	  703.2	  358.3	 8977.0	...
4776867	  702.9	  358.6	 8977.0	...
4776868	  702.8	  358.7	 8977.0	...
4776869	  703.6	  358.7	 8979.0	...
4776870	  704.7	  359.0	 8981.0	...
4776871	  705.6	  359.3	 8983.0	...
4776872	  705.6	  359.5	 8984.0	...
4776873	  705.5	  359.6	 8983.0	...
4776874	  705.5	  359.6	 8982.0	...
4776875	  705.4	  359.4	 8981.0	...
4776876	  705.4	  359.0	 8978.0	...
4776877	  705.2	  358.7	 8975.0	...
4776878	  704.7	  358.4	 8972.0	...
4776879	  704.3	  358.2	 8970.0	...
4776880	  704.0	  358.3	 8967.0	...
4776881	  704.1	  358.6	 8969.0	...
4776882	  704.4	  358.9	 8973.0	...
4776883	  704.7	  359.0	 8979.0	...
4776884	  705.2	  359.1	 8981.0	...
4776885	  705.9	  359.5	 8981.0	...
4776886	  706.5	  360.0	 8978.0	...
4776887	  707.5	  359.7	 8976.0	...
4776888	  708.0	  359.1	 8976.0	...
4776889	  707.6	  357.8	 8977.0	...
4776890	  706.6	  357.2	 8976.0	...
4776891	  705.7	  356.5	 8975.0	...
4776892	  706.0	  356.5	 8973.0	...
4776893	  706.3	  356.3	 8972.0	...
4776894	  706.4	  356.2	 8971.0	...
4776895	  706.2	  356.6	 8972.0	...
4776896	  706.1	  357.2	 8975.0	...
4776897	  706.0	  357.8	 8978.0	...
4776898	  705.1	  358.1	 8974.0	...
4776899	  704.3	  358.5	 8970.0	...
4776900	  703.6	  358.8	 8968.0	...
4776901	  703.8	  358.1	 8968.0	...
4776902	  704.3	  357.1	 8969.0	...
4776903	  705.1	  356.1	 8968.0	...
4776904	  706.3	  356.2	 8970.0	...
4776905	  707.2	  356.6	 8972.0	...
4776906	  707.1	  357.0	 8974.0	...
4776907	  706.5	  357.1	 8973.0	...
4776908	  706.3	  357.1	 8972.0	...
4776909	  706.7	  357.0	 8972.0	...
4776910	  706.6	  357.0	 8973.0	...
4776911	  706.2	  357.1	 8976.0	...
4776912	  705.8	  357.3	 8978.0	...
4776913	  705.8	  357.3	 8975.0	...
4776914	  705.8	  357.3	 8968.0	...
4776915	  705.7	  357.2	 8960.0	...
4776916	  705.8	  357.1	 8956.0	...
4776917	  705.8	  357.1	 8958.0	...
4776918	  705.8	  356.8	 8960.0	...
4776919	  705.5	  356.5	 8961.0	...
4776920	  705.1	  356.3	 8963.0	...
4776921	  704.7	  356.4	 8964.0	...
4776922	  705.4	  356.3	 8965.0	...
4776923	  706.3	  356.1	 8966.0	...
4776924	  707.3	  355.9	 8963.0	...
4776925	  707.4	  355.8	 8961.0	...
4776926	  707.3	  355.7	 8958.0	...
4776927	  707.0	  355.7	 8957.0	...
4776928	  706.3	  355.7	 8955.0	...
4776929	  706.1	  356.0	 8954.0	...
4776930	  706.0	  356.3	 8954.0	...
4776931	  706.2	  356.5	 8955.0	...
4776932	  706.2	  356.4	 8953.0	...
4776933	  706.4	  356.3	 8951.0	...
4776934	  706.4	  356.2	 8948.0	...
4776935	  706.4	  356.2	 8943.0	...
4776936	  706.4	  356.2	 8937.0	...
4776937	  706.4	  356.2	 8932.0	...
4776938	  706.9	  357.4	 8935.0	...
4776939	  707.4	  358.6	 8940.0	...
4776940	  707.8	  358.9	 8944.0	...
4776941	  707.7	  358.3	 8945.0	...
4776942	  707.1	  357.7	 8942.0	...
4776943	  706.4	  357.9	 8940.0	...
4776944	  705.8	  358.0	 8938.0	...
4776945	  705.8	  358.0	 8940.0	...
4776946	  706.7	  358.0	 8941.0	...
4776947	  707.5	  357.9	 8939.0	...
4776948	  708.2	  357.9	 8936.0	...
4776949	  707.7	  357.9	 8933.0	...
4776950	  707.3	  358.4	 8930.0	...
4776951	  707.3	  358.7	 8927.0	...
4776952	  707.6	  359.1	 8926.0	...
4776953	  707.9	  359.4	 8928.0	...
4776954	  708.0	  359.7	 8931.0	...
4776955	  708.2	  359.6	 8932.0	...
4776956	  708.4	  359.1	 8933.0	...
4776957	  708.7	  358.5	 8934.0	...
4776958	  708.7	  358.3	 8933.0	...
4776959	  708.5	  358.6	 8932.0	...
4776960	  708.2	  359.4	 8927.0	...
4776961	  707.9	  360.2	 8922.0	...
4776962	  707.6	  360.7	 8917.0	...
4776963	  707.2	  360.7	 8921.0	...
4776964	  706.8	  360.8	 8924.0	...
4776965	  707.7	  360.5	 8929.0	...
4776966	  708.8	  360.1	 8929.0	...
4776967	  709.8	  359.6	 8927.0	...
4776968	  709.5	  359.6	 8924.0	...
4776969	  709.3	  360.2	 8921.0	...
4776970	  709.2	  360.7	 8920.0	...
4776971	  709.2	  360.8	 8917.0	...
4776972	  708.8	  360.5	 8913.0	...
4776973	  708.4	  360.4	 8910.0	...
4776974	  708.1	  360.8	 8910.0	...
4776975	  708.3	  361.1	 8911.0	...
4776976	  708.5	  361.1	 8914.0	...
4776977	  708.6	  361.0	 8917.0	...
4776978	  708.5	  361.2	 8915.0	...
4776979	  708.4	  361.4	 8913.0	...
4776980	  708.3	  361.7	 8911.0	...
4776981	  708.2	  361.7	 8910.0	...
4776982	  708.2	  361.7	 8907.0	...
4776983	  708.1	  361.7	 8904.0	...
4776984	  707.9	  361.1	 8903.0	...
4776985	  707.7	  360.6	 8905.0	...
4776986	  707.5	  360.8	 8907.0	...
4776987	  707.4	  361.6	 8907.0	...
4776988	  707.6	  362.4	 8902.0	...
4776989	  707.9	  362.4	 8897.0	...
4776990	  708.1	  362.5	 8895.0	...
4776991	  708.1	  363.0	 8896.0	...
4776992	  708.0	  363.5	 8897.0	...
4776993	  708.0	  364.0	 8897.0	...
4776994	  708.0	  363.8	 8897.0	...
4776995	  707.9	  363.6	 8891.0	...
4776996	  707.9	  363.4	 8885.0	...
4776997	  707.9	  363.0	 8882.0	...
4776998	  707.9	  362.7	 8885.0	...
4776999	  707.4	  362.4	 8888.0	...
4777000	  707.2	  362.3	 8886.0	...
4777001	  706.9	  362.2	 8883.0	...
4777002	  707.1	  362.2	 8880.0	...
4777003	  706.9	  363.3	 8880.0	...
4777004	  706.8	  364.3	 8881.0	...
4777005	  706.6	  365.3	 8882.0	...
4777006	  706.6	  364.9	 8882.0	...
4777007	  706.5	  364.5	 8880.0	...
4777008	  706.7	  364.1	 8878.0	...
4777009	  707.1	  364.1	 8875.0	...
4777010	  707.6	  364.2	 8874.0	...
4777011	  707.6	  364.4	 8875.0	...
4777012	  707.7	  364.6	 8876.0	...
4777013	  707.6	  364.8	 8876.0	...
4777014	  707.7	  364.8	 8876.0	...
4777015	  707.5	  364.8	 8877.0	...
4777016	  707.5	  364.9	 8877.0	...
4777017	  707.3	  365.1	 8875.0	...
4777018	  707.0	  365.1	 8871.0	...
4777019	  706.6	  365.1	 8866.0	...
4777020	  706.4	  365.0	 8867.0	...
4777021	  706.3	  365.1	 8869.0	...
4777022	  706.4	  365.2	 8871.0	...
4777023	  706.6	  365.3	 8872.0	...
4777024	  706.7	  365.3	 8873.0	...
4777025	  707.1	  365.2	 8873.0	...
4777026	  707.5	  364.5	 8873.0	...
MSG	4777027 0000 _ Number Off
4777027	  707.8	  363.7	 8873.0	...
4777028	  708.0	  363.7	 8873.0	...
4777029	  708.3	  364.6	 8872.0	...
4777030	  708.5	  365.0	 8870.0	...
4777031	  708.5	  364.7	 8869.0	...
4777032	  708.3	  364.6	 8868.0	...
4777033	  707.7	  364.9	 8869.0	...
4777034	  707.0	  364.9	 8870.0	...
4777035	  706.8	  364.5	 8870.0	...
4777036	  707.1	  364.1	 8870.0	...
4777037	  707.7	  364.0	 8871.0	...
4777038	  708.0	  363.9	 8871.0	...
4777039	  708.2	  363.9	 8868.0	...
4777040	  708.2	  363.9	 8864.0	...
4777041	  708.1	  363.9	 8856.0	...
4777042	  708.1	  363.9	 8852.0	...
4777043	  708.1	  364.1	 8848.0	...
4777044	  708.2	  364.5	 8848.0	...
4777045	  708.2	  365.0	 8854.0	...
4777046	  708.2	  365.4	 8860.0	...
4777047	  707.6	  365.6	 8861.0	...
4777048	  706.9	  365.5	 8857.0	...
4777049	  706.3	  365.2	 8850.0	...
4777050	  706.3	  364.9	 8847.0	...
4777051	  706.3	  364.9	 8843.0	...
4777052	  706.4	  364.9	 8845.0	...
4777053	  706.5	  364.9	 8847.0	...
4777054	  706.5	  365.0	 8849.0	...
4777055	  706.5	  365.1	 8848.0	...
4777056	  706.4	  365.4	 8846.0	...
4777057	  706.3	  365.5	 8845.0	...
4777058	  706.3	  365.7	 8846.0	...
4777059	  706.0	  365.8	 8848.0	...
4777060	  705.8	  366.0	 8844.0	...
4777061	  705.6	  366.2	 8839.0	...
4777062	  705.7	  366.3	 8833.0	...
4777063	  706.4	  366.2	 8833.0	...
4777064	  706.8	  366.2	 8834.0	...
4777065	  707.0	  366.4	 8835.0	...
4777066	  706.8	  366.7	 8836.0	...
4777067	  706.9	  366.0	 8836.0	...
4777068	  706.9	  365.1	 8832.0	...
4777069	  706.8	  364.3	 8829.0	...
4777070	  706.4	  364.4	 8826.0	...
4777071	  706.3	  364.4	 8826.0	...
4777072	  706.4	  364.4	 8827.0	...
4777073	  706.5	  364.3	 8828.0	...
4777074	  706.6	  364.2	 8828.0	...
4777075	  706.3	  364.1	 8828.0	...
4777076	  706.0	  364.1	 8828.0	...
4777077	  705.6	  364.1	 8825.0	...
4777078	  705.6	  364.2	 8822.0	...
4777079	  705.6	  364.2	 8817.0	...
4777080	  706.3	  364.1	 8816.0	...
4777081	  707.0	  363.3	 8820.0	...
4777082	  707.9	  362.4	 8827.0	...
4777083	  708.1	  362.1	 8835.0	...
4777084	  707.5	  362.7	 8829.0	...
4777085	  706.6	  363.4	 8820.0	...
4777086	  705.5	  363.7	 8818.0	...
4777087	  705.4	  363.7	 8825.0	...
4777088	  705.4	  363.8	 8827.0	...
4777089	  705.4	  363.8	 8823.0	...
4777090	  705.3	  363.9	 8819.0	...
4777091	  705.2	  363.7	 8820.0	...
4777092	  705.8	  363.5	 8820.0	...
4777093	  706.4	  363.2	 8820.0	...
4777094	  706.8	  363.0	 8817.0	...
4777095	  706.4	  363.1	 8815.0	...
4777096	  706.0	  363.2	 8812.0	...
4777097	  705.8	  363.5	 8812.0	...
4777098	  705.8	  363.7	 8812.0	...
4777099	  705.8	  363.7	 8811.0	...
4777100	  705.9	  363.6	 8810.0	...
4777101	  705.9	  362.9	 8815.0	...
4777102	  706.1	  362.4	 8821.0	...
4777103	  706.3	  361.8	 8822.0	...
4777104	  706.3	  361.9	 8817.0	...
4777105	  706.1	  361.8	 8813.0	...
4777106	  706.0	  361.7	 8814.0	...
4777107	  706.0	  361.5	 8814.0	...
4777108	  705.7	  361.6	 8814.0	...
4777109	  705.3	  361.7	 8816.0	...
4777110	  704.8	  361.9	 8817.0	...
4777111	  704.6	  362.1	 8814.0	...
4777112	  704.5	  362.4	 8810.0	...
4777113	  704.6	  362.6	 8808.0	...
4777114	  704.7	  362.7	 8811.0	...
4777115	  704.6	  362.8	 8813.0	...
4777116	  704.6	  362.8	 8813.0	...
4777117	  704.5	  362.9	 8811.0	...
4777118	  704.5	  363.0	 8805.0	...
4777119	  704.7	  362.8	 8800.0	...
4777120	  704.8	  362.5	 8799.0	...
4777121	  704.9	  362.2	 8803.0	...
4777122	  705.1	  362.2	 8808.0	...
4777123	  705.3	  362.2	 8810.0	...
4777124	  706.0	  362.3	 8808.0	...
4777125	  706.3	  362.4	 8806.0	...
4777126	  706.0	  361.8	 8805.0	...
4777127	  705.0	  361.1	 8806.0	...
4777128	  704.2	  361.1	 8808.0	...
4777129	  704.2	  361.7	 8809.0	...
4777130	  704.3	  362.2	 8811.0	...
4777131	  704.1	  362.1	 8806.0	...
4777132	  703.9	  362.1	 8802.0	...
4777133	  703.9	  362.1	 8799.0	...
4777134	  704.1	  362.5	 8796.0	...
4777135	  704.3	  363.0	 8791.0	...
4777136	  704.2	  363.1	 8786.0	...
4777137	  704.2	  362.7	 8785.0	...
4777138	  704.3	  362.3	 8785.0	...
4777139	  704.3	  361.9	 8786.0	...
4777140	  704.0	  361.5	 8787.0	...
4777141	  703.7	  361.1	 8785.0	...
4777142	  703.9	  361.1	 8782.0	...
4777143	  704.3	  361.1	 8780.0	...
4777144	  704.6	  361.0	 8781.0	...
4777145	  704.7	  361.5	 8784.0	...
4777146	  704.2	  362.1	 8786.0	...
4777147	  703.8	  362.8	 8782.0	...
4777148	  704.1	  362.9	 8776.0	...
4777149	  705.1	  362.9	 8771.0	...
4777150	  705.9	  362.4	 8772.0	...
4777151	  705.9	  362.1	 8772.0	...
4777152	  705.6	  361.9	 8771.0	...
4777153	  705.4	  362.2	 8771.0	...
4777154	  705.2	  362.3	 8772.0	...
4777155	  705.1	  362.5	 8777.0	...
4777156	  704.9	  362.6	 8782.0	...
4777157	  704.7	  362.3	 8786.0	...
4777158	  704.6	  361.9	 8786.0	...
4777159	  704.5	  362.1	 8782.0	...
4777160	  704.6	  362.6	 8778.0	...
4777161	  704.6	  362.5	 8772.0	...
4777162	  704.6	  361.7	 8769.0	...
4777163	  704.6	  361.1	 8765.0	...
4777164	  704.2	  361.3	 8765.0	...
4777165	  703.8	  361.1	 8766.0	...
4777166	  703.5	  360.8	 8768.0	...
4777167	  704.4	  360.7	 8769.0	...
4777168	  705.3	  361.1	 8769.0	...
4777169	  706.1	  361.5	 8769.0	...
4777170	  706.1	  361.6	 8766.0	...
4777171	  705.8	  361.5	 8763.0	...
4777172	  705.4	  361.5	 8763.0	...
4777173	  704.9	  361.5	 8766.0	...
4777174	  704.7	  361.6	 8768.0	...
4777175	  704.6	  362.0	 8763.0	...
4777176	  704.6	  362.4	 8755.0	...
4777177	  704.6	  362.4	 8748.0	...
4777178	  704.7	  362.3	 8745.0	...
4777179	  704.8	  362.1	 8744.0	...
4777180	  704.8	  362.2	 8751.0	...
4777181	  704.8	  362.2	 8759.0	...
4777182	  704.9	  362.2	 8762.0	...
4777183	  705.1	  362.2	 8758.0	...
4777184	  705.2	  362.0	 8756.0	...
4777185	  705.3	  361.8	 8756.0	...
4777186	  705.0	  361.7	 8757.0	...
4777187	  704.7	  361.8	 8755.0	...
4777188	  704.5	  362.0	 8754.0	...
4777189	  704.4	  362.5	 8753.0	...
4777190	  704.3	  362.7	 8752.0	...
4777191	  704.2	  362.8	 8756.0	...
4777192	  704.1	  362.6	 8760.0	...
4777193	  704.3	  362.6	 8763.0	...
4777194	  704.4	  362.8	 8762.0	...
4777195	  704.4	  362.9	 8761.0	...
4777196	  704.0	  362.1	 8758.0	...
4777197	  703.7	  361.3	 8753.0	...
4777198	  703.3	  360.7	 8748.0	...
4777199	  703.4	  361.6	 8746.0	...
4777200	  703.9	  362.4	 8746.0	...
4777201	  704.5	  362.9	 8745.0	...
4777202	  705.0	  362.9	 8746.0	...
4777203	  704.9	  363.0	 8745.0	...
4777204	  704.7	  362.8	 8744.0	...
4777205	  705.0	  362.4	 8743.0	...
4777206	  705.3	  362.1	 8746.0	...
4777207	  705.3	  361.8	 8748.0	...
4777208	  705.1	  361.1	 8747.0	...
4777209	  704.8	  360.5	 8744.0	...
4777210	  704.7	  360.4	 8737.0	...
4777211	  704.4	  360.8	 8732.0	...
4777212	  704.3	  361.1	 8728.0	...
4777213	  704.6	  361.3	 8730.0	...
4777214	  704.8	  361.1	 8733.0	...
4777215	  705.3	  360.9	 8736.0	...
4777216	  705.9	  360.8	 8738.0	...
4777217	  705.8	  360.8	 8737.0	...
4777218	  705.2	  360.8	 8735.0	...
4777219	  705.1	  360.8	 8733.0	...
4777220	  705.5	  360.7	 8731.0	...
4777221	  705.6	  360.7	 8729.0	...
4777222	  705.3	  360.7	 8727.0	...
4777223	  704.9	  360.9	 8726.0	...
4777224	  704.7	  361.1	 8727.0	...
4777225	  704.5	  361.2	 8730.0	...
4777226	  704.7	  361.3	 8732.0	...
4777227	  705.1	  361.6	 8731.0	...
4777228	  705.6	  361.8	 8732.0	...
4777229	  705.3	  361.7	 8734.0	...
4777230	  705.1	  361.4	 8736.0	...
4777231	  705.2	  361.2	 8736.0	...
4777232	  705.5	  361.2	 8734.0	...
4777233	  705.8	  361.2	 8731.0	...
4777234	  705.8	  361.7	 8729.0	...
4777235	  705.8	  362.1	 8729.0	...
4777236	  705.8	  362.5	 8727.0	...
4777237	  705.8	  362.2	 8724.0	...
4777238	  705.8	  362.0	 8722.0	...
MSG	4777239 0000 _ Number On
4777239	  706.1	  362.2	 8722.0	...
4777240	  706.3	  362.6	 8724.0	...
4777241	  706.6	  363.1	 8726.0	...
4777242	  706.7	  363.3	 8726.0	...
4777243	  706.0	  363.5	 8724.0	...
4777244	  705.2	  363.6	 8723.0	...
4777245	  704.5	  363.7	 8722.0	...
4777246	  704.9	  363.8	 8722.0	...
4777247	  705.2	  363.8	 8722.0	...
4777248	  705.4	  363.8	 8722.0	...
4777249	  705.4	  363.7	 8721.0	...
4777250	  705.5	  363.4	 8721.0	...
4777251	  705.6	  363.2	 8720.0	...
4777252	  705.8	  363.9	 8718.0	...
4777253	  706.0	  364.8	 8716.0	...
4777254	  705.7	  365.5	 8713.0	...
4777255	  705.4	  365.3	 8712.0	...
4777256	  705.7	  365.0	 8711.0	...
4777257	  706.3	  363.9	 8712.0	...
4777258	  707.0	  362.9	 8714.0	...
4777259	  707.0	  362.2	 8715.0	...
4777260	  707.3	  362.3	 8716.0	...
4777261	  707.5	  362.4	 8714.0	...
4777262	  707.4	  362.6	 8711.0	...
4777263	  707.0	  362.7	 8708.0	...
4777264	  706.5	  362.9	 8708.0	...
4777265	  706.6	  363.5	 8708.0	...
4777266	  706.4	  364.2	 8707.0	...
4777267	  706.2	  364.0	 8705.0	...
4777268	  705.8	  363.1	 8704.0	...
4777269	  705.7	  362.3	 8706.0	...
4777270	  706.4	  362.5	 8708.0	...
4777271	  707.0	  362.8	 8709.0	...
4777272	  707.6	  363.1	 8704.0	...
4777273	  707.4	  363.4	 8701.0	...
4777274	  707.0	  363.7	 8700.0	...
4777275	  706.9	  363.8	 8701.0	...
4777276	  707.1	  363.8	 8701.0	...
4777277	  707.6	  363.7	 8702.0	...
4777278	  707.7	  363.6	 8701.0	...
4777279	  707.7	  363.5	 8700.0	...
4777280	  707.7	  363.7	 8698.0	...
4777281	  707.8	  363.8	 8697.0	...
4777282	  708.0	  363.9	 8699.0	...
4777283	  708.1	  363.7	 8702.0	...
4777284	  707.4	  363.5	 8699.0	...
4777285	  706.6	  363.4	 8694.0	...
4777286	  706.6	  363.6	 8691.0	...
4777287	  707.3	  363.6	 8692.0	...
4777288	  708.0	  363.6	 8696.0	...
4777289	  708.3	  364.0	 8696.0	...
4777290	  708.5	  364.5	 8697.0	...
4777291	  708.6	  365.2	 8697.0	...
4777292	  708.4	  365.4	 8693.0	...
4777293	  708.4	  365.1	 8689.0	...
4777294	  708.6	  364.7	 8685.0	...
4777295	  708.7	  364.3	 8686.0	...
4777296	  708.8	  364.1	 8686.0	...
4777297	  708.4	  364.1	 8687.0	...
4777298	  708.0	  364.0	 8688.0	...
4777299	  707.3	  364.1	 8685.0	...
4777300	  707.0	  364.5	 8682.0	...
4777301	  706.9	  364.8	 8678.0	...
4777302	  707.2	  365.0	 8675.0	...
4777303	  707.3	  364.9	 8673.0	...
4777304	  707.3	  364.9	 8670.0	...
4777305	  707.5	  365.0	 8670.0	...
4777306	  707.9	  364.7	 8670.0	...
4777307	  708.4	  364.5	 8671.0	...
4777308	  708.5	  364.3	 8672.0	...
4777309	  708.6	  364.6	 8671.0	...
4777310	  708.7	  364.6	 8671.0	...
4777311	  708.7	  364.4	 8671.0	...
4777312	  708.7	  364.2	 8671.0	...
4777313	  708.7	  364.2	 8671.0	...
4777314	  708.7	  364.1	 8670.0	...
4777315	  708.6	  363.8	 8668.0	...
4777316	  708.6	  363.6	 8663.0	...
4777317	  708.6	  363.8	 8660.0	...
4777318	  709.2	  364.3	 8657.0	...
4777319	  709.8	  364.7	 8658.0	...
4777320	  709.7	  364.7	 8659.0	...
4777321	  709.0	  364.6	 8659.0	...
4777322	  708.5	  364.5	 8659.0	...
4777323	  708.7	  364.4	 8659.0	...
4777324	  708.9	  364.1	 8658.0	...
4777325	  709.0	  363.8	 8654.0	...
4777326	  709.1	  363.8	 8651.0	...
4777327	  709.0	  364.3	 8647.0	...
4777328	  708.9	  364.8	 8646.0	...
4777329	  708.8	  365.0	 8646.0	...
4777330	  708.8	  364.9	 8645.0	...
4777331	  709.0	  364.1	 8644.0	...
4777332	  709.2	  363.4	 8645.0	...
4777333	  709.5	  363.3	 8652.0	...
4777334	  709.5	  363.9	 8658.0	...
4777335	  709.6	  364.4	 8657.0	...
4777336	  709.5	  364.4	 8651.0	...
4777337	  709.3	  364.5	 8642.0	...
4777338	  709.2	  364.3	 8636.0	...
4777339	  709.1	  364.0	 8632.0	...
4777340	  709.2	  364.1	 8629.0	...
4777341	  709.3	  364.3	 8627.0	...
4777342	  709.9	  364.8	 8629.0	...
4777343	  710.4	  364.9	 8634.0	...
4777344	  710.9	  364.9	 8639.0	...
4777345	  711.3	  364.6	 8639.0	...
4777346	  711.7	  364.4	 8633.0	...
4777347	  711.7	  364.3	 8626.0	...
4777348	  711.2	  364.1	 8624.0	...
4777349	  710.8	  363.8	 8625.0	...
4777350	  710.8	  363.9	 8626.0	...
4777351	  710.7	  364.3	 8626.0	...
4777352	  710.6	  364.7	 8625.0	...
4777353	  710.4	  364.6	 8624.0	...
4777354	  710.4	  364.5	 8623.0	...
4777355	  710.3	  364.7	 8621.0	...
4777356	  710.2	  364.9	 8620.0	...
4777357	  710.4	  365.1	 8619.0	...
4777358	  710.6	  364.6	 8619.0	...
4777359	  711.1	  364.2	 8619.0	...
4777360	  711.3	  364.0	 8619.0	...
4777361	  711.3	  364.1	 8617.0	...
4777362	  710.9	  364.3	 8616.0	...
4777363	  710.6	  364.5	 8614.0	...
4777364	  710.7	  364.5	 8615.0	...
4777365	  711.0	  364.5	 8614.0	...
4777366	  711.2	  364.5	 8613.0	...
4777367	  711.1	  364.5	 8610.0	...
4777368	  711.0	  364.6	 8606.0	...
4777369	  711.0	  364.2	 8604.0	...
4777370	  711.1	  363.9	 8603.0	...
4777371	  711.2	  363.8	 8603.0	...
4777372	  711.6	  364.4	 8601.0	...
4777373	  711.9	  364.9	 8601.0	...
4777374	  711.9	  365.2	 8603.0	...
4777375	  711.7	  365.3	 8604.0	...
4777376	  711.8	  365.4	 8604.0	...
4777377	  711.9	  365.4	 8599.0	...
4777378	  712.1	  365.4	 8595.0	...
4777379	  712.0	  365.3	 8594.0	...
4777380	  712.5	  364.9	 8596.0	...
4777381	  713.0	  364.4	 8597.0	...
4777382	  712.4	  364.3	 8595.0	...
4777383	  711.2	  364.3	 8593.0	...
4777384	  710.2	  364.5	 8594.0	...
4777385	  710.3	  364.3	 8596.0	...
4777386	  710.5	  364.1	 8599.0	...
4777387	  710.6	  364.4	 8603.0	...
4777388	  710.5	  364.9	 8597.0	...
4777389	  710.5	  365.5	 8591.0	...
4777390	  711.1	  365.6	 8585.0	...
4777391	  711.7	  365.7	 8585.0	...
4777392	  712.4	  365.7	 8585.0	...
4777393	  712.4	  365.6	 8592.0	...
4777394	  712.6	  365.5	 8600.0	...
4777395	  712.9	  365.9	 8606.0	...
4777396	  712.5	  366.1	 8602.0	...
4777397	  711.9	  366.0	 8598.0	...
4777398	  711.2	  365.6	 8593.0	...
4777399	  711.2	  365.4	 8590.0	...
4777400	  711.4	  365.9	 8587.0	...
4777401	  711.8	  366.5	 8580.0	...
4777402	  712.1	  366.9	 8574.0	...
4777403	  712.2	  366.8	 8570.0	...
4777404	  712.1	  366.7	 8572.0	...
4777405	  712.0	  366.6	 8572.0	...
4777406	  712.0	  366.5	 8572.0	...
4777407	  711.9	  366.3	 8570.0	...
4777408	  712.0	  366.1	 8570.0	...
4777409	  712.0	  365.6	 8570.0	...
4777410	  712.1	  365.3	 8570.0	...
4777411	  712.0	  364.6	 8571.0	...
4777412	  711.9	  364.2	 8571.0	...
4777413	  711.8	  364.3	 8571.0	...
4777414	  711.7	  364.7	 8571.0	...
4777415	  711.5	  365.9	 8571.0	...
4777416	  711.2	  366.6	 8570.0	...
4777417	  711.1	  367.2	 8569.0	...
4777418	  711.2	  367.1	 8566.0	...
4777419	  711.2	  366.8	 8566.0	...
4777420	  711.1	  366.6	 8567.0	...
4777421	  711.7	  366.4	 8569.0	...
4777422	  712.4	  366.4	 8565.0	...
4777423	  712.2	  366.8	 8560.0	...
4777424	  711.4	  367.2	 8553.0	...
4777425	  710.6	  367.6	 8551.0	...
4777426	  710.5	  367.4	 8549.0	...
4777427	  710.4	  367.2	 8549.0	...
4777428	  710.2	  367.2	 8549.0	...
4777429	  710.7	  367.0	 8549.0	...
4777430	  711.4	  366.7	 8545.0	...
4777431	  711.7	  367.2	 8540.0	...
4777432	  711.4	  367.8	 8539.0	...
4777433	  711.2	  368.6	 8542.0	...
4777434	  711.2	  368.7	 8537.0	...
4777435	  711.2	  368.6	 8529.0	...
4777436	  711.2	  368.5	 8528.0	...
4777437	  711.3	  368.3	 8535.0	...
4777438	  711.8	  368.6	 8542.0	...
4777439	  712.3	  368.8	 8535.0	...
4777440	  712.7	  368.4	 8528.0	...
4777441	  712.8	  367.6	 8527.0	...
4777442	  713.2	  366.7	 8532.0	...
4777443	  713.3	  366.5	 8540.0	...
4777444	  713.2	  366.7	 8541.0	...
4777445	  712.6	  367.1	 8542.0	...
4777446	  712.1	  367.4	 8537.0	...
4777447	  711.9	  367.6	 8533.0	...
4777448	  711.9	  368.0	 8529.0	...
4777449	  711.7	  368.4	 8529.0	...
4777450	  711.5	  368.6	 8529.0	...
4777451	  711.2	  368.4	 8529.0	...
4777452	  711.1	  368.1	 8528.0	...
4777453	  711.5	  367.9	 8526.0	...
4777454	  712.0	  367.8	 8525.0	...
4777455	  712.7	  367.6	 8525.0	...
4777456	  712.9	  367.4	 8525.0	...
4777457	  712.5	  367.3	 8524.0	...
4777458	  712.1	  367.2	 8520.0	...
4777459	  711.6	  367.1	 8514.0	...
4777460	  711.4	  366.9	 8509.0	...
4777461	  711.2	  367.2	 8508.0	...
4777462	  712.1	  367.7	 8511.0	...
4777463	  713.0	  368.2	 8514.0	...
4777464	  713.7	  367.9	 8516.0	...
4777465	  713.6	  367.4	 8512.0	...
4777466	  713.4	  367.4	 8508.0	...
4777467	  713.4	  367.9	 8506.0	...
4777468	  713.4	  368.1	 8506.0	...
4777469	  713.5	  367.9	 8505.0	...
4777470	  713.5	  367.7	 8503.0	...
4777471	  713.5	  368.0	 8503.0	...
4777472	  713.6	  368.0	 8506.0	...
4777473	  713.8	  368.3	 8509.0	...
4777474	  714.0	  368.4	 8509.0	...
4777475	  714.3	  368.6	 8503.0	...
4777476	  714.5	  368.6	 8498.0	...
4777477	  715.3	  368.2	 8492.0	...
4777478	  716.0	  367.9	 8485.0	...
4777479	  716.1	  367.5	 8479.0	...
4777480	  715.6	  367.5	 8471.0	...
4777481	  715.1	  368.4	 8469.0	...
4777482	  715.4	  369.1	 8467.0	...
4777483	  715.9	  370.0	 8468.0	...
4777484	  716.3	  370.0	 8468.0	...
4777485	  716.7	  370.1	 8469.0	...
4777486	  716.8	  370.1	 8470.0	...
4777487	  716.7	  370.1	 8471.0	...
4777488	  716.5	  370.4	 8471.0	...
4777489	  716.3	  370.6	 8468.0	...
4777490	  716.3	  370.9	 8466.0	...
4777491	  716.3	  371.3	 8465.0	...
4777492	  716.4	  371.8	 8467.0	...
4777493	  716.4	  372.2	 8467.0	...
4777494	  716.3	  372.0	 8466.0	...
4777495	  716.2	  371.8	 8466.0	...
4777496	  716.2	  371.8	 8465.0	...
4777497	  716.3	  372.0	 8464.0	...
4777498	  716.5	  372.2	 8460.0	...
4777499	  716.6	  371.4	 8457.0	...
4777500	  716.6	  370.4	 8453.0	...
4777501	  716.3	  369.4	 8453.0	...
4777502	  716.2	  369.3	 8452.0	...
4777503	  715.5	  369.2	 8452.0	...
4777504	  715.1	  369.3	 8456.0	...
4777505	  714.9	  369.5	 8460.0	...
4777506	  715.5	  370.2	 8458.0	...
4777507	  716.1	  370.9	 8452.0	...
4777508	  716.5	  371.5	 8447.0	...
4777509	  716.7	  371.5	 8449.0	...
4777510	  717.0	  371.4	 8451.0	...
4777511	  717.8	  371.5	 8454.0	...
4777512	  718.5	  371.6	 8454.0	...
4777513	  718.9	  371.9	 8448.0	...
4777514	  718.5	  371.9	 8442.0	...
4777515	  718.1	  371.9	 8434.0	...
4777516	  718.1	  371.8	 8431.0	...
4777517	  718.4	  371.6	 8430.0	...
4777518	  718.9	  371.6	 8431.0	...
4777519	  719.1	  371.6	 8428.0	...
4777520	  719.3	  371.6	 8423.0	...
4777521	  718.7	  372.3	 8418.0	...
4777522	  718.1	  373.0	 8416.0	...
4777523	  717.9	  373.7	 8414.0	...
EFIX R   4776368	4777523	1156	  706.3	  363.7	   8855
SSACC R  4777524
4777524	  718.4	  373.6	 8407.0	...
4777525	  718.8	  373.4	 8401.0	...
4777526	  718.9	  373.8	 8394.0	...
4777527	  719.1	  374.5	 8392.0	...
4777528	  719.2	  375.2	 8389.0	...
4777529	  719.2	  375.1	 8385.0	...
4777530	  719.5	  373.8	 8381.0	...
4777531	  720.8	  367.7	 8391.0	...
4777532	  724.4	  354.3	 8419.0	...
4777533	  727.5	  340.9	 8450.0	...
4777534	  729.5	  332.4	 8469.0	...
4777535	  729.3	  331.3	 8475.0	...
4777536	  729.2	  331.2	 8478.0	...
4777537	  729.2	  331.2	 8478.0	...
4777538	  729.6	  336.1	 8453.0	...
4777539	  730.0	  343.0	 8424.0	...
4777540	  731.1	  354.4	 8377.0	...
4777541	  732.5	  366.3	 8333.0	...
MSG	4777542 0000 _ Number Off
4777542	  734.8	  382.4	 8278.0	...
4777543	  737.4	  401.2	 8208.0	...
4777544	  740.1	  423.0	 8129.0	...
4777545	  742.9	  447.5	 8028.0	...
4777546	  745.8	  473.6	 7931.0	...
4777547	  748.6	  502.4	 7825.0	...
4777548	  751.5	  534.5	 7716.0	...
4777549	  754.9	  571.2	 7586.0	...
4777550	  760.2	  608.2	 7457.0	...
4777551	  765.7	  649.6	 7317.0	...
4777552	  771.3	  695.1	 7164.0	...
4777553	  775.1	  747.7	 6992.0	...
4777554	  778.9	  805.1	 6798.0	...
4777555	  783.6	  865.0	 6591.0	...
4777556	  788.9	  930.2	 6373.0	...
4777557	  794.1	 1000.9	 6143.0	...
4777558	  800.7	 1081.0	 5898.0	...
4777559	  808.4	 1165.2	 5647.0	...
4777560	  816.5	 1253.0	 5388.0	...
4777561	  823.0	 1342.2	 5127.0	...
4777562	  830.7	 1433.4	 4857.0	...
4777563	  838.0	 1527.3	 4588.0	...
4777564	  846.2	 1623.5	 4310.0	...
4777565	  851.8	 1720.6	 4037.0	...
4777566	  859.2	 1817.2	 3761.0	...
4777567	  865.9	 1917.2	 3490.0	...
4777568	  875.4	 2024.3	 3225.0	...
4777569	  881.6	 2099.5	 3056.0	...
4777570	  885.5	 2137.4	 2980.0	...
4777571	  885.5	 2137.4	 2980.0	...
SBLINK R 4777572
4777572	   .	   .	    0.0	...
4777573	   .	   .	    0.0	...
4777574	   .	   .	    0.0	...
4777575	   .	   .	    0.0	...
4777576	   .	   .	    0.0	...
4777577	   .	   .	    0.0	...
4777578	   .	   .	    0.0	...
4777579	   .	   .	    0.0	...
4777580	   .	   .	    0.0	...
4777581	   .	   .	    0.0	...
4777582	   .	   .	    0.0	...
4777583	   .	   .	    0.0	...
4777584	   .	   .	    0.0	...
4777585	   .	   .	    0.0	...
4777586	   .	   .	    0.0	...
4777587	   .	   .	    0.0	...
4777588	   .	   .	    0.0	...
4777589	   .	   .	    0.0	...
4777590	   .	   .	    0.0	...
4777591	   .	   .	    0.0	...
4777592	   .	   .	    0.0	...
4777593	   .	   .	    0.0	...
4777594	   .	   .	    0.0	...
4777595	   .	   .	    0.0	...
4777596	   .	   .	    0.0	...
4777597	   .	   .	    0.0	...
4777598	   .	   .	    0.0	...
4777599	   .	   .	    0.0	...
4777600	   .	   .	    0.0	...
4777601	   .	   .	    0.0	...
4777602	   .	   .	    0.0	...
4777603	   .	   .	    0.0	...
4777604	   .	   .	    0.0	...
4777605	   .	   .	    0.0	...
4777606	   .	   .	    0.0	...
4777607	   .	   .	    0.0	...
4777608	   .	   .	    0.0	...
4777609	   .	   .	    0.0	...
4777610	   .	   .	    0.0	...
4777611	   .	   .	    0.0	...
4777612	   .	   .	    0.0	...
4777613	   .	   .	    0.0	...
4777614	   .	   .	    0.0	...
4777615	   .	   .	    0.0	...
4777616	   .	   .	    0.0	...
4777617	   .	   .	    0.0	...
4777618	   .	   .	    0.0	...
4777619	   .	   .	    0.0	...
4777620	   .	   .	    0.0	...
4777621	   .	   .	    0.0	...
4777622	   .	   .	    0.0	...
4777623	   .	   .	    0.0	...
4777624	   .	   .	    0.0	...
4777625	   .	   .	    0.0	...
4777626	   .	   .	    0.0	...
4777627	   .	   .	    0.0	...
4777628	   .	   .	    0.0	...
4777629	   .	   .	    0.0	...
4777630	   .	   .	    0.0	...
4777631	   .	   .	    0.0	...
4777632	   .	   .	    0.0	...
4777633	   .	   .	    0.0	...
4777634	   .	   .	    0.0	...
4777635	   .	   .	    0.0	...
4777636	   .	   .	    0.0	...
4777637	   .	   .	    0.0	...
4777638	   .	   .	    0.0	...
4777639	   .	   .	    0.0	...
4777640	   .	   .	    0.0	...
4777641	   .	   .	    0.0	...
4777642	   .	   .	    0.0	...
4777643	   .	   .	    0.0	...
4777644	   .	   .	    0.0	...
4777645	   .	   .	    0.0	...
4777646	   .	   .	    0.0	...
4777647	   .	   .	    0.0	...
4777648	   .	   .	    0.0	...
4777649	   .	   .	    0.0	...
4777650	   .	   .	    0.0	...
4777651	   .	   .	    0.0	...
4777652	   .	   .	    0.0	...
4777653	   .	   .	    0.0	...
4777654	   .	   .	    0.0	...
4777655	   .	   .	    0.0	...
4777656	   .	   .	    0.0	...
4777657	   .	   .	    0.0	...
4777658	   .	   .	    0.0	...
4777659	   .	   .	    0.0	...
4777660	   .	   .	    0.0	...
4777661	   .	   .	    0.0	...
4777662	   .	   .	    0.0	...
4777663	   .	   .	    0.0	...
4777664	   .	   .	    0.0	...
4777665	   .	   .	    0.0	...
4777666	   .	   .	    0.0	...
4777667	   .	   .	    0.0	...
4777668	   .	   .	    0.0	...
4777669	   .	   .	    0.0	...
4777670	   .	   .	    0.0	...
4777671	   .	   .	    0.0	...
4777672	   .	   .	    0.0	...
4777673	   .	   .	    0.0	...
4777674	   .	   .	    0.0	...
4777675	   .	   .	    0.0	...
4777676	   .	   .	    0.0	...
4777677	   .	   .	    0.0	...
4777678	   .	   .	    0.0	...
4777679	   .	   .	    0.0	...
4777680	   .	   .	    0.0	...
4777681	   .	   .	    0.0	...
4777682	   .	   .	    0.0	...
4777683	   .	   .	    0.0	...
4777684	   .	   .	    0.0	...
4777685	   .	   .	    0.0	...
4777686	   .	   .	    0.0	...
4777687	   .	   .	    0.0	...
4777688	   .	   .	    0.0	...
4777689	   .	   .	    0.0	...
4777690	   .	   .	    0.0	...
4777691	   .	   .	    0.0	...
4777692	   .	   .	    0.0	...
4777693	   .	   .	    0.0	...
4777694	   .	   .	    0.0	...
4777695	   .	   .	    0.0	...
4777696	   .	   .	    0.0	...
4777697	   .	   .	    0.0	...
4777698	   .	   .	    0.0	...
4777699	   .	   .	    0.0	...
4777700	   .	   .	    0.0	...
4777701	   .	   .	    0.0	...
4777702	   .	   .	    0.0	...
4777703	   .	   .	    0.0	...
4777704	   .	   .	    0.0	...
4777705	   .	   .	    0.0	...
EBLINK R 4777572	4777705	134
4777706	  962.9	 1800.2	 3782.0	...
4777707	  962.9	 1800.2	 3782.0	...
4777708	  961.2	 1791.1	 3805.0	...
4777709	  956.8	 1772.5	 3849.0	...
4777710	  948.6	 1745.2	 3916.0	...
4777711	  940.3	 1718.0	 3982.0	...
4777712	  934.6	 1692.3	 4053.0	...
4777713	  928.6	 1667.2	 4118.0	...
4777714	  920.9	 1641.7	 4182.0	...
4777715	  913.3	 1613.8	 4242.0	...
4777716	  909.6	 1585.0	 4317.0	...
4777717	  907.0	 1556.7	 4396.0	...
4777718	  902.2	 1531.7	 4467.0	...
4777719	  895.9	 1506.1	 4537.0	...
4777720	  892.3	 1480.4	 4599.0	...
4777721	  890.7	 1453.1	 4674.0	...
4777722	  888.5	 1427.1	 4740.0	...
4777723	  886.9	 1402.5	 4808.0	...
4777724	  885.3	 1377.0	 4880.0	...
4777725	  883.8	 1353.5	 4951.0	...
4777726	  881.0	 1328.5	 5026.0	...
4777727	  878.1	 1305.6	 5085.0	...
4777728	  877.0	 1281.6	 5150.0	...
4777729	  875.9	 1258.7	 5211.0	...
4777730	  874.1	 1237.4	 5277.0	...
4777731	  871.3	 1216.2	 5339.0	...
4777732	  869.2	 1196.9	 5399.0	...
4777733	  862.3	 1177.9	 5451.0	...
4777734	  854.0	 1160.4	 5493.0	...
4777735	  845.7	 1144.5	 5540.0	...
4777736	  842.8	 1125.2	 5593.0	...
4777737	  842.4	 1107.4	 5654.0	...
4777738	  840.0	 1089.5	 5705.0	...
4777739	  837.3	 1073.8	 5757.0	...
4777740	  832.5	 1057.3	 5808.0	...
4777741	  828.4	 1041.6	 5854.0	...
4777742	  824.4	 1026.6	 5900.0	...
4777743	  822.3	 1010.9	 5942.0	...
4777744	  821.5	  995.3	 5994.0	...
4777745	  820.4	  979.2	 6037.0	...
4777746	  819.0	  966.6	 6082.0	...
4777747	  816.5	  951.1	 6124.0	...
4777748	  814.1	  937.7	 6168.0	...
4777749	  812.4	  922.2	 6207.0	...
4777750	  811.9	  909.0	 6248.0	...
4777751	  810.8	  893.8	 6284.0	...
4777752	  808.4	  880.8	 6332.0	...
4777753	  806.0	  867.9	 6371.0	...
4777754	  804.0	  855.9	 6420.0	...
4777755	  804.1	  842.3	 6462.0	...
4777756	  804.3	  828.6	 6508.0	...
4777757	  804.7	  818.0	 6542.0	...
4777758	  804.1	  805.6	 6575.0	...
4777759	  803.3	  793.7	 6615.0	...
4777760	  802.5	  781.3	 6656.0	...
4777761	  801.5	  768.9	 6696.0	...
4777762	  800.6	  758.1	 6734.0	...
4777763	  798.8	  746.7	 6771.0	...
4777764	  797.1	  737.0	 6805.0	...
4777765	  795.6	  726.2	 6833.0	...
4777766	  794.8	  714.9	 6865.0	...
4777767	  794.0	  703.6	 6898.0	...
4777768	  793.1	  692.4	 6939.0	...
4777769	  792.3	  682.6	 6971.0	...
4777770	  791.4	  673.3	 7006.0	...
4777771	  790.8	  664.6	 7028.0	...
4777772	  790.1	  654.5	 7063.0	...
4777773	  789.4	  645.5	 7088.0	...
4777774	  788.4	  637.3	 7118.0	...
4777775	  787.3	  628.5	 7146.0	...
4777776	  786.6	  620.2	 7170.0	...
4777777	  785.8	  611.9	 7194.0	...
4777778	  785.2	  604.9	 7210.0	...
4777779	  785.6	  597.3	 7241.0	...
4777780	  786.3	  589.6	 7264.0	...
4777781	  784.5	  583.5	 7291.0	...
4777782	  781.2	  576.4	 7320.0	...
4777783	  777.9	  569.8	 7345.0	...
4777784	  777.3	  564.2	 7366.0	...
4777785	  777.6	  560.6	 7379.0	...
4777786	  778.2	  553.7	 7404.0	...
4777787	  778.3	  545.2	 7436.0	...
4777788	  777.4	  537.0	 7460.0	...
4777789	  776.8	  533.7	 7479.0	...
4777790	  776.3	  528.3	 7497.0	...
4777791	  774.5	  524.1	 7513.0	...
4777792	  771.9	  516.1	 7529.0	...
4777793	  769.6	  511.7	 7544.0	...
4777794	  768.4	  506.0	 7561.0	...
4777795	  767.3	  500.9	 7577.0	...
4777796	  767.3	  495.6	 7586.0	...
4777797	  768.2	  489.8	 7605.0	...
4777798	  769.3	  485.5	 7622.0	...
4777799	  769.2	  481.5	 7639.0	...
4777800	  768.7	  477.9	 7652.0	...
4777801	  768.2	  472.4	 7665.0	...
4777802	  767.8	  466.8	 7686.0	...
4777803	  767.5	  459.1	 7707.0	...
4777804	  767.7	  453.6	 7722.0	...
4777805	  767.7	  448.1	 7735.0	...
4777806	  767.5	  444.2	 7740.0	...
4777807	  766.8	  440.3	 7757.0	...
4777808	  766.2	  436.6	 7769.0	...
4777809	  765.5	  432.4	 7788.0	...
4777810	  766.1	  427.2	 7803.0	...
ESACC R  4777524	4777810	287	  718.4	  373.6	  766.1	  427.2	   1.51	   1569
SFIX R   4777811
4777811	  766.6	  422.0	 7818.0	...
4777812	  767.1	  416.9	 7831.0	...
4777813	  766.7	  413.3	 7838.0	...
4777814	  765.8	  409.5	 7843.0	...
4777815	  765.1	  407.4	 7853.0	...
4777816	  764.0	  404.6	 7862.0	...
4777817	  763.3	  402.6	 7870.0	...
4777818	  762.4	  399.3	 7876.0	...
4777819	  761.8	  396.5	 7887.0	...
4777820	  761.3	  392.0	 7901.0	...
4777821	  761.4	  389.4	 7912.0	...
4777822	  761.3	  385.8	 7919.0	...
4777823	  761.3	  383.5	 7923.0	...
4777824	  760.9	  381.1	 7927.0	...
4777825	  759.6	  379.8	 7935.0	...
4777826	  758.2	  377.3	 7942.0	...
4777827	  756.9	  375.1	 7949.0	...
4777828	  754.3	  373.8	 7953.0	...
4777829	  752.0	  373.5	 7956.0	...
4777830	  752.0	  371.5	 7963.0	...
4777831	  754.4	  369.4	 7973.0	...
4777832	  757.0	  367.5	 7982.0	...
4777833	  757.1	  367.0	 7991.0	...
4777834	  757.4	  364.1	 7992.0	...
4777835	  757.5	  361.4	 7993.0	...
4777836	  757.6	  359.0	 7989.0	...
4777837	  758.1	  358.9	 7985.0	...
4777838	  758.6	  359.4	 7982.0	...
4777839	  759.2	  359.9	 7982.0	...
4777840	  759.0	  358.4	 7993.0	...
4777841	  759.6	  355.7	 8005.0	...
4777842	  760.3	  353.5	 8016.0	...
4777843	  761.0	  353.3	 8012.0	...
4777844	  760.8	  353.4	 8007.0	...
4777845	  761.0	  353.0	 8002.0	...
4777846	  761.3	  352.4	 8000.0	...
4777847	  760.8	  352.0	 7998.0	...
4777848	  760.2	  351.5	 7997.0	...
4777849	  760.0	  349.8	 8007.0	...
4777850	  760.8	  348.1	 8017.0	...
4777851	  761.2	  346.0	 8027.0	...
4777852	  761.2	  344.9	 8027.0	...
4777853	  760.9	  343.8	 8024.0	...
4777854	  758.9	  343.5	 8020.0	...
4777855	  757.3	  343.9	 8016.0	...
4777856	  756.0	  344.2	 8014.0	...
4777857	  756.1	  344.1	 8012.0	...
4777858	  756.0	  343.9	 8010.0	...
4777859	  755.9	  343.8	 8009.0	...
4777860	  753.8	  344.0	 8009.0	...
4777861	  751.7	  343.8	 8014.0	...
4777862	  752.2	  343.3	 8020.0	...
4777863	  754.9	  343.3	 8025.0	...
4777864	  755.4	  345.0	 8018.0	...
4777865	  753.3	  347.0	 8009.0	...
4777866	  751.1	  344.6	 8004.0	...
4777867	  751.1	  341.0	 8008.0	...
4777868	  751.8	  339.7	 8009.0	...
4777869	  752.5	  342.1	 8005.0	...
4777870	  754.1	  344.3	 8003.0	...
4777871	  755.2	  344.4	 8005.0	...
4777872	  755.8	  344.6	 8002.0	...
4777873	  755.2	  344.8	 7997.0	...
4777874	  754.4	  344.8	 7992.0	...
4777875	  753.9	  344.8	 7995.0	...
4777876	  753.5	  344.8	 7999.0	...
4777877	  752.7	  344.8	 7996.0	...
4777878	  751.9	  344.8	 7989.0	...
4777879	  750.9	  345.0	 7983.0	...
4777880	  750.1	  347.2	 7983.0	...
4777881	  749.0	  350.2	 7975.0	...
4777882	  748.4	  353.2	 7968.0	...
4777883	  748.0	  352.5	 7962.0	...
4777884	  747.7	  352.2	 7964.0	...
4777885	  747.4	  351.9	 7966.0	...
4777886	  746.7	  353.1	 7965.0	...
4777887	  746.4	  354.7	 7961.0	...
4777888	  746.1	  356.4	 7957.0	...
4777889	  747.3	  356.2	 7954.0	...
4777890	  748.2	  355.3	 7954.0	...
4777891	  749.1	  354.5	 7955.0	...
4777892	  748.8	  355.3	 7954.0	...
4777893	  748.6	  355.1	 7954.0	...
4777894	  749.1	  354.9	 7954.0	...
4777895	  749.5	  355.5	 7954.0	...
4777896	  749.8	  356.2	 7949.0	...
4777897	  749.5	  356.9	 7944.0	...
4777898	  749.9	  356.3	 7939.0	...
4777899	  750.4	  355.4	 7940.0	...
4777900	  751.3	  354.2	 7944.0	...
EFIX R   4777811	4777900	90	  755.7	  360.2	   7969
SSACC R  4777901
4777901	  751.8	  353.8	 7947.0	...
4777902	  752.5	  353.4	 7950.0	...
4777903	  752.7	  353.3	 7951.0	...
4777904	  752.7	  354.0	 7941.0	...
4777905	  752.3	  355.0	 7930.0	...
4777906	  751.3	  356.2	 7920.0	...
4777907	  749.9	  356.6	 7915.0	...
4777908	  747.1	  361.5	 7905.0	...
4777909	  743.6	  369.2	 7887.0	...
4777910	  740.6	  376.9	 7872.0	...
4777911	  739.0	  382.8	 7859.0	...
4777912	  738.7	  385.7	 7854.0	...
4777913	  738.1	  390.2	 7847.0	...
4777914	  738.0	  393.7	 7842.0	...
4777915	  738.0	  397.1	 7839.0	...
4777916	  739.3	  398.6	 7837.0	...
ESACC R  4777901	4777916	16	  751.8	  353.8	  739.3	  398.6	   0.97	    103
SFIX R   4777917
4777917	  740.5	  399.0	 7837.0	...
4777918	  741.7	  399.3	 7834.0	...
4777919	  741.9	  399.8	 7830.0	...
4777920	  742.0	  399.6	 7829.0	...
4777921	  742.1	  399.6	 7830.0	...
4777922	  742.2	  400.1	 7831.0	...
4777923	  742.3	  400.5	 7830.0	...
4777924	  742.3	  401.0	 7829.0	...
4777925	  742.1	  401.8	 7829.0	...
4777926	  741.8	  402.6	 7829.0	...
4777927	  741.6	  403.3	 7830.0	...
4777928	  741.6	  403.6	 7830.0	...
4777929	  741.6	  404.0	 7832.0	...
4777930	  741.4	  404.4	 7834.0	...
4777931	  741.3	  404.4	 7830.0	...
4777932	  741.5	  404.4	 7823.0	...
4777933	  741.8	  404.2	 7817.0	...
4777934	  742.1	  403.9	 7818.0	...
4777935	  742.4	  403.9	 7819.0	...
4777936	  742.8	  404.0	 7819.0	...
4777937	  743.1	  404.0	 7820.0	...
4777938	  743.1	  403.9	 7820.0	...
4777939	  742.6	  403.9	 7820.0	...
4777940	  742.2	  404.0	 7820.0	...
4777941	  741.8	  404.1	 7818.0	...
4777942	  742.0	  404.2	 7815.0	...
4777943	  742.1	  404.2	 7812.0	...
4777944	  742.0	  403.5	 7812.0	...
4777945	  741.8	  402.9	 7811.0	...
4777946	  741.6	  402.6	 7813.0	...
4777947	  741.4	  402.8	 7815.0	...
4777948	  741.3	  402.9	 7818.0	...
4777949	  740.9	  403.0	 7818.0	...
4777950	  740.6	  403.0	 7817.0	...
4777951	  741.0	  402.9	 7816.0	...
4777952	  741.6	  401.9	 7815.0	...
4777953	  741.7	  401.1	 7812.0	...
4777954	  741.2	  400.4	 7809.0	...
4777955	  740.8	  400.4	 7809.0	...
4777956	  740.8	  400.4	 7811.0	...
4777957	  740.9	  400.4	 7812.0	...
4777958	  741.0	  401.0	 7810.0	...
4777959	  741.7	  401.5	 7811.0	...
4777960	  742.5	  402.1	 7814.0	...
4777961	  743.0	  402.0	 7816.0	...
4777962	  742.6	  401.2	 7815.0	...
4777963	  741.7	  400.5	 7815.0	...
4777964	  741.0	  399.8	 7816.0	...
4777965	  740.5	  400.0	 7820.0	...
4777966	  740.4	  400.0	 7824.0	...
4777967	  740.7	  400.0	 7827.0	...
4777968	  740.8	  400.0	 7828.0	...
4777969	  740.9	  400.0	 7827.0	...
4777970	  740.4	  399.6	 7824.0	...
4777971	  740.2	  399.2	 7821.0	...
4777972	  740.2	  398.8	 7820.0	...
4777973	  740.2	  399.1	 7821.0	...
4777974	  740.5	  399.3	 7823.0	...
4777975	  741.0	  399.0	 7825.0	...
4777976	  741.6	  398.5	 7825.0	...
4777977	  741.6	  398.6	 7821.0	...
4777978	  741.3	  399.2	 7817.0	...
4777979	  740.8	  399.5	 7815.0	...
4777980	  740.7	  399.2	 7816.0	...
4777981	  740.8	  399.0	 7818.0	...
4777982	  740.9	  399.0	 7818.0	...
4777983	  741.0	  399.0	 7820.0	...
4777984	  740.7	  399.3	 7822.0	...
4777985	  740.5	  399.5	 7824.0	...
4777986	  740.3	  399.7	 7824.0	...
4777987	  740.3	  399.6	 7823.0	...
4777988	  740.3	  399.4	 7821.0	...
4777989	  740.3	  399.4	 7824.0	...
4777990	  740.3	  399.4	 7832.0	...
4777991	  740.5	  399.5	 7839.0	...
4777992	  740.6	  399.5	 7842.0	...
4777993	  740.8	  399.5	 7840.0	...
4777994	  740.9	  399.5	 7839.0	...
4777995	  741.0	  399.4	 7836.0	...
4777996	  741.1	  399.5	 7835.0	...
4777997	  740.1	  399.7	 7835.0	...
4777998	  739.2	  400.0	 7835.0	...
4777999	  738.3	  400.3	 7836.0	...
4778000	  738.6	  400.4	 7836.0	...
4778001	  738.7	  400.3	 7835.0	...
4778002	  738.9	  400.2	 7833.0	...
4778003	  738.8	  400.2	 7832.0	...
4778004	  738.8	  400.3	 7831.0	...
4778005	  739.5	  400.3	 7831.0	...
4778006	  740.3	  400.2	 7831.0	...
4778007	  741.1	  400.0	 7831.0	...
4778008	  741.2	  399.9	 7833.0	...
4778009	  741.2	  400.0	 7835.0	...
4778010	  741.0	  400.1	 7835.0	...
4778011	  740.7	  399.7	 7833.0	...
4778012	  740.5	  399.3	 7833.0	...
4778013	  740.7	  399.8	 7834.0	...
4778014	  741.0	  400.9	 7834.0	...
4778015	  741.3	  402.1	 7833.0	...
4778016	  741.0	  402.3	 7833.0	...
4778017	  740.7	  401.9	 7837.0	...
4778018	  740.7	  401.1	 7840.0	...
4778019	  740.8	  400.1	 7844.0	...
4778020	  741.1	  399.8	 7845.0	...
4778021	  741.1	  400.0	 7845.0	...
4778022	  741.4	  400.5	 7843.0	...
4778023	  741.7	  401.1	 7841.0	...
4778024	  741.7	  401.5	 7840.0	...
4778025	  741.8	  401.7	 7840.0	...
4778026	  741.8	  401.9	 7840.0	...
4778027	  741.7	  402.3	 7840.0	...
4778028	  741.2	  402.9	 7843.0	...
4778029	  741.1	  403.3	 7846.0	...
4778030	  741.6	  403.3	 7848.0	...
4778031	  742.2	  403.2	 7847.0	...
4778032	  742.4	  403.4	 7845.0	...
4778033	  742.2	  403.6	 7843.0	...
4778034	  741.9	  403.6	 7843.0	...
4778035	  741.4	  403.3	 7846.0	...
4778036	  741.1	  402.9	 7849.0	...
4778037	  740.7	  402.6	 7851.0	...
4778038	  740.8	  402.3	 7850.0	...
4778039	  741.2	  401.9	 7848.0	...
4778040	  741.6	  401.8	 7846.0	...
4778041	  741.4	  402.0	 7844.0	...
4778042	  741.0	  402.2	 7844.0	...
4778043	  740.6	  402.4	 7843.0	...
4778044	  740.6	  402.5	 7842.0	...
4778045	  740.7	  402.6	 7843.0	...
4778046	  741.0	  402.8	 7843.0	...
4778047	  741.2	  403.1	 7844.0	...
4778048	  741.6	  403.4	 7844.0	...
4778049	  741.9	  403.5	 7846.0	...
4778050	  741.9	  403.6	 7846.0	...
4778051	  741.7	  403.9	 7846.0	...
4778052	  741.4	  404.1	 7844.0	...
4778053	  741.4	  403.9	 7845.0	...
4778054	  741.5	  403.4	 7846.0	...
4778055	  741.7	  403.0	 7848.0	...
4778056	  741.8	  403.0	 7849.0	...
4778057	  741.5	  403.2	 7850.0	...
4778058	  741.2	  403.5	 7851.0	...
4778059	  741.4	  403.6	 7851.0	...
4778060	  742.0	  403.8	 7849.0	...
4778061	  742.8	  403.9	 7847.0	...
4778062	  743.0	  404.0	 7844.0	...
4778063	  743.2	  403.9	 7844.0	...
4778064	  743.2	  403.9	 7844.0	...
4778065	  743.0	  403.4	 7846.0	...
4778066	  743.0	  402.9	 7851.0	...
4778067	  742.5	  402.5	 7855.0	...
4778068	  742.0	  402.9	 7857.0	...
4778069	  742.0	  403.3	 7856.0	...
4778070	  742.4	  403.4	 7858.0	...
4778071	  742.1	  403.6	 7861.0	...
4778072	  741.2	  403.2	 7865.0	...
4778073	  740.4	  402.8	 7867.0	...
4778074	  740.4	  402.2	 7870.0	...
4778075	  740.1	  402.1	 7872.0	...
4778076	  739.9	  402.2	 7872.0	...
4778077	  739.7	  402.2	 7870.0	...
4778078	  739.8	  402.2	 7867.0	...
4778079	  740.2	  402.2	 7865.0	...
4778080	  740.4	  402.2	 7864.0	...
4778081	  740.6	  402.1	 7863.0	...
4778082	  740.7	  402.4	 7863.0	...
4778083	  741.0	  402.5	 7864.0	...
4778084	  741.3	  402.7	 7865.0	...
4778085	  741.4	  402.4	 7871.0	...
4778086	  741.4	  402.3	 7876.0	...
4778087	  741.4	  402.2	 7882.0	...
4778088	  741.5	  402.2	 7883.0	...
4778089	  741.6	  402.2	 7884.0	...
4778090	  741.1	  402.3	 7882.0	...
4778091	  740.5	  402.5	 7880.0	...
4778092	  739.8	  402.7	 7879.0	...
4778093	  739.7	  402.8	 7878.0	...
4778094	  740.1	  402.5	 7878.0	...
4778095	  740.7	  402.4	 7882.0	...
4778096	  741.2	  402.2	 7886.0	...
4778097	  741.1	  402.5	 7887.0	...
4778098	  741.0	  402.4	 7883.0	...
4778099	  740.9	  402.3	 7879.0	...
4778100	  740.7	  402.0	 7878.0	...
4778101	  740.4	  402.1	 7881.0	...
4778102	  740.1	  402.1	 7886.0	...
4778103	  740.4	  402.3	 7889.0	...
4778104	  740.6	  402.2	 7886.0	...
4778105	  740.9	  402.4	 7882.0	...
4778106	  740.8	  402.7	 7881.0	...
4778107	  740.6	  403.1	 7880.0	...
4778108	  740.1	  403.2	 7880.0	...
4778109	  739.7	  403.1	 7881.0	...
4778110	  739.4	  402.8	 7883.0	...
4778111	  739.4	  401.9	 7886.0	...
4778112	  739.3	  401.1	 7886.0	...
4778113	  739.2	  400.5	 7887.0	...
4778114	  739.1	  400.5	 7888.0	...
4778115	  738.9	  400.4	 7888.0	...
4778116	  738.6	  400.4	 7886.0	...
4778117	  738.4	  400.1	 7885.0	...
4778118	  738.3	  399.9	 7884.0	...
4778119	  738.4	  399.9	 7884.0	...
4778120	  738.5	  400.2	 7884.0	...
4778121	  738.5	  400.3	 7885.0	...
4778122	  738.5	  400.2	 7884.0	...
4778123	  738.6	  400.6	 7883.0	...
4778124	  738.4	  401.1	 7885.0	...
4778125	  738.0	  401.7	 7887.0	...
4778126	  737.4	  401.7	 7887.0	...
4778127	  737.2	  401.8	 7886.0	...
4778128	  737.6	  401.8	 7885.0	...
4778129	  737.9	  401.9	 7885.0	...
4778130	  738.1	  402.2	 7887.0	...
4778131	  739.0	  402.6	 7888.0	...
4778132	  739.9	  403.1	 7889.0	...
4778133	  740.8	  403.0	 7887.0	...
4778134	  740.9	  402.4	 7884.0	...
4778135	  740.1	  402.1	 7882.0	...
4778136	  739.2	  402.0	 7882.0	...
4778137	  738.7	  402.4	 7881.0	...
EFIX R   4777917	4778137	221	  740.9	  401.7	   7847
SSACC R  4778138
4778138	  739.0	  402.6	 7881.0	...
4778139	  739.4	  402.9	 7879.0	...
4778140	  739.4	  402.8	 7877.0	...
4778141	  739.8	  402.9	 7872.0	...
4778142	  740.4	  402.9	 7871.0	...
4778143	  740.6	  401.5	 7872.0	...
4778144	  740.4	  399.7	 7876.0	...
4778145	  740.8	  397.8	 7881.0	...
4778146	  744.7	  382.8	 7916.0	...
4778147	  748.5	  367.5	 7950.0	...
4778148	  751.1	  352.6	 7980.0	...
4778149	  750.7	  352.2	 7981.0	...
4778150	  750.9	  352.4	 7982.0	...
4778151	  751.6	  352.4	 7985.0	...
4778152	  752.4	  356.6	 7972.0	...
4778153	  752.5	  362.4	 7958.0	...
4778154	  753.2	  373.0	 7921.0	...
4778155	  754.0	  381.1	 7895.0	...
4778156	  755.8	  393.7	 7849.0	...
4778157	  756.9	  406.5	 7805.0	...
4778158	  758.4	  422.8	 7749.0	...
4778159	  760.0	  441.1	 7684.0	...
4778160	  762.2	  462.6	 7622.0	...
4778161	  763.2	  485.8	 7538.0	...
4778162	  764.6	  511.6	 7450.0	...
4778163	  766.8	  540.8	 7344.0	...
4778164	  770.9	  571.4	 7245.0	...
4778165	  777.6	  600.9	 7146.0	...
4778166	  783.8	  630.6	 7041.0	...
4778167	  788.3	  666.2	 6926.0	...
4778168	  790.0	  707.1	 6794.0	...
4778169	  790.7	  751.7	 6649.0	...
4778170	  793.0	  797.7	 6488.0	...
4778171	  795.1	  845.1	 6331.0	...
4778172	  799.7	  894.7	 6171.0	...
4778173	  804.1	  947.7	 6001.0	...
4778174	  809.5	 1004.9	 5816.0	...
4778175	  814.2	 1065.7	 5627.0	...
4778176	  818.9	 1130.2	 5440.0	...
4778177	  823.2	 1197.2	 5253.0	...
4778178	  827.8	 1264.0	 5058.0	...
4778179	  833.2	 1331.6	 4864.0	...
4778180	  839.7	 1398.8	 4661.0	...
4778181	  844.3	 1467.7	 4459.0	...
4778182	  851.9	 1537.0	 4258.0	...
4778183	  857.7	 1607.0	 4059.0	...
4778184	  864.5	 1677.7	 3864.0	...
4778185	  868.7	 1745.9	 3671.0	...
4778186	  875.3	 1815.7	 3486.0	...
4778187	  880.5	 1885.8	 3297.0	...
4778188	  889.6	 1958.6	 3112.0	...
4778189	  897.3	 2035.3	 2929.0	...
4778190	  905.1	 2087.8	 2813.0	...
4778191	  907.0	 2116.4	 2755.0	...
4778192	  907.0	 2116.4	 2755.0	...
SBLINK R 4778193
4778193	   .	   .	    0.0	...
4778194	   .	   .	    0.0	...
4778195	   .	   .	    0.0	...
4778196	   .	   .	    0.0	...
4778197	   .	   .	    0.0	...
4778198	   .	   .	    0.0	...
4778199	   .	   .	    0.0	...
4778200	   .	   .	    0.0	...
4778201	   .	   .	    0.0	...
4778202	   .	   .	    0.0	...
4778203	   .	   .	    0.0	...
4778204	   .	   .	    0.0	...
4778205	   .	   .	    0.0	...
4778206	   .	   .	    0.0	...
4778207	   .	   .	    0.0	...
4778208	   .	   .	    0.0	...
4778209	   .	   .	    0.0	...
4778210	   .	   .	    0.0	...
4778211	   .	   .	    0.0	...
4778212	   .	   .	    0.0	...
4778213	   .	   .	    0.0	...
4778214	   .	   .	    0.0	...
4778215	   .	   .	    0.0	...
4778216	   .	   .	    0.0	...
4778217	   .	   .	    0.0	...
4778218	   .	   .	    0.0	...
4778219	   .	   .	    0.0	...
4778220	   .	   .	    0.0	...
4778221	   .	   .	    0.0	...
4778222	   .	   .	    0.0	...
4778223	   .	   .	    0.0	...
4778224	   .	   .	    0.0	...
4778225	   .	   .	    0.0	...
4778226	   .	   .	    0.0	...
4778227	   .	   .	    0.0	...
4778228	   .	   .	    0.0	...
4778229	   .	   .	    0.0	...
4778230	   .	   .	    0.0	...
4778231	   .	   .	    0.0	...
4778232	   .	   .	    0.0	...
4778233	   .	   .	    0.0	...
4778234	   .	   .	    0.0	...
4778235	   .	   .	    0.0	...
4778236	   .	   .	    0.0	...
4778237	   .	   .	    0.0	...
4778238	   .	   .	    0.0	...
4778239	   .	   .	    0.0	...
4778240	   .	   .	    0.0	...
4778241	   .	   .	    0.0	...
4778242	   .	   .	    0.0	...
4778243	   .	   .	    0.0	...
4778244	   .	   .	    0.0	...
4778245	   .	   .	    0.0	...
4778246	   .	   .	    0.0	...
4778247	   .	   .	    0.0	...
4778248	   .	   .	    0.0	...
4778249	   .	   .	    0.0	...
4778250	   .	   .	    0.0	...
4778251	   .	   .	    0.0	...
4778252	   .	   .	    0.0	...
4778253	   .	   .	    0.0	...
4778254	   .	   .	    0.0	...
4778255	   .	   .	    0.0	...
4778256	   .	   .	    0.0	...
4778257	   .	   .	    0.0	...
4778258	   .	   .	    0.0	...
4778259	   .	   .	    0.0	...
4778260	   .	   .	    0.0	...
4778261	   .	   .	    0.0	...
4778262	   .	   .	    0.0	...
4778263	   .	   .	    0.0	...
4778264	   .	   .	    0.0	...
4778265	   .	   .	    0.0	...
4778266	   .	   .	    0.0	...
4778267	   .	   .	    0.0	...
4778268	   .	   .	    0.0	...
4778269	   .	   .	    0.0	...
4778270	   .	   .	    0.0	...
4778271	   .	   .	    0.0	...
4778272	   .	   .	    0.0	...
4778273	   .	   .	    0.0	...
4778274	   .	   .	    0.0	...
4778275	   .	   .	    0.0	...
4778276	   .	   .	    0.0	...
4778277	   .	   .	    0.0	...
4778278	   .	   .	    0.0	...
4778279	   .	   .	    0.0	...
4778280	   .	   .	    0.0	...
4778281	   .	   .	    0.0	...
4778282	   .	   .	    0.0	...
4778283	   .	   .	    0.0	...
4778284	   .	   .	    0.0	...
4778285	   .	   .	    0.0	...
4778286	   .	   .	    0.0	...
4778287	   .	   .	    0.0	...
4778288	   .	   .	    0.0	...
4778289	   .	   .	    0.0	...
4778290	   .	   .	    0.0	...
4778291	   .	   .	    0.0	...
4778292	   .	   .	    0.0	...
4778293	   .	   .	    0.0	...
4778294	   .	   .	    0.0	...
4778295	   .	   .	    0.0	...
4778296	   .	   .	    0.0	...
4778297	   .	   .	    0.0	...
4778298	   .	   .	    0.0	...
4778299	   .	   .	    0.0	...
4778300	   .	   .	    0.0	...
4778301	   .	   .	    0.0	...
4778302	   .	   .	    0.0	...
4778303	   .	   .	    0.0	...
4778304	   .	   .	    0.0	...
4778305	   .	   .	    0.0	...
4778306	   .	   .	    0.0	...
4778307	   .	   .	    0.0	...
4778308	   .	   .	    0.0	...
4778309	   .	   .	    0.0	...
4778310	   .	   .	    0.0	...
4778311	   .	   .	    0.0	...
4778312	   .	   .	    0.0	...
4778313	   .	   .	    0.0	...
4778314	   .	   .	    0.0	...
4778315	   .	   .	    0.0	...
4778316	   .	   .	    0.0	...
4778317	   .	   .	    0.0	...
4778318	   .	   .	    0.0	...
4778319	   .	   .	    0.0	...
4778320	   .	   .	    0.0	...
4778321	   .	   .	    0.0	...
4778322	   .	   .	    0.0	...
4778323	   .	   .	    0.0	...
4778324	   .	   .	    0.0	...
4778325	   .	   .	    0.0	...
4778326	   .	   .	    0.0	...
4778327	   .	   .	    0.0	...
4778328	   .	   .	    0.0	...
4778329	   .	   .	    0.0	...
4778330	   .	   .	    0.0	...
4778331	   .	   .	    0.0	...
4778332	   .	   .	    0.0	...
4778333	   .	   .	    0.0	...
4778334	   .	   .	    0.0	...
4778335	   .	   .	    0.0	...
4778336	   .	   .	    0.0	...
EBLINK R 4778193	4778336	144
4778337	  923.8	 1734.4	 3835.0	...
4778338	  923.8	 1734.4	 3835.0	...
4778339	  922.9	 1723.0	 3870.0	...
4778340	  921.5	 1703.7	 3922.0	...
4778341	  920.1	 1673.5	 4006.0	...
4778342	  917.9	 1646.2	 4077.0	...
4778343	  914.6	 1617.5	 4153.0	...
4778344	  908.1	 1591.4	 4216.0	...
4778345	  903.3	 1565.2	 4281.0	...
4778346	  897.6	 1538.9	 4348.0	...
4778347	  894.9	 1512.5	 4421.0	...
4778348	  887.2	 1485.8	 4493.0	...
4778349	  882.0	 1459.5	 4562.0	...
4778350	  875.3	 1433.9	 4629.0	...
4778351	  873.6	 1408.0	 4700.0	...
4778352	  869.7	 1383.9	 4771.0	...
4778353	  867.3	 1359.3	 4845.0	...
4778354	  864.9	 1334.8	 4912.0	...
4778355	  861.7	 1311.6	 4977.0	...
4778356	  858.5	 1290.0	 5035.0	...
4778357	  855.2	 1268.7	 5095.0	...
4778358	  850.8	 1247.6	 5157.0	...
4778359	  846.0	 1226.9	 5217.0	...
4778360	  841.0	 1207.5	 5277.0	...
4778361	  839.8	 1188.1	 5335.0	...
4778362	  838.5	 1167.0	 5400.0	...
4778363	  836.0	 1147.7	 5456.0	...
4778364	  829.9	 1128.7	 5507.0	...
4778365	  820.5	 1112.7	 5555.0	...
4778366	  812.5	 1095.7	 5610.0	...
4778367	  806.5	 1078.7	 5660.0	...
4778368	  804.0	 1060.5	 5712.0	...
4778369	  801.3	 1042.5	 5767.0	...
4778370	  798.1	 1025.3	 5829.0	...
4778371	  794.8	 1008.5	 5885.0	...
4778372	  789.0	  993.3	 5930.0	...
4778373	  785.3	  978.0	 5981.0	...
4778374	  781.4	  962.6	 6030.0	...
4778375	  780.0	  947.2	 6083.0	...
4778376	  778.5	  930.2	 6130.0	...
4778377	  777.3	  915.0	 6182.0	...
4778378	  776.4	  899.3	 6232.0	...
4778379	  774.8	  885.7	 6286.0	...
4778380	  772.8	  870.9	 6328.0	...
4778381	  769.9	  856.1	 6375.0	...
4778382	  767.5	  843.6	 6409.0	...
4778383	  765.3	  830.4	 6460.0	...
4778384	  764.4	  817.7	 6498.0	...
4778385	  763.7	  803.6	 6550.0	...
4778386	  763.3	  792.9	 6586.0	...
4778387	  762.4	  781.2	 6631.0	...
4778388	  761.6	  769.6	 6664.0	...
4778389	  760.8	  757.5	 6704.0	...
4778390	  759.4	  746.1	 6748.0	...
4778391	  757.5	  734.7	 6802.0	...
4778392	  755.6	  723.4	 6847.0	...
4778393	  754.4	  712.9	 6891.0	...
4778394	  753.1	  703.2	 6922.0	...
4778395	  751.1	  692.5	 6965.0	...
4778396	  749.2	  683.2	 6995.0	...
4778397	  749.0	  673.0	 7032.0	...
4778398	  749.3	  663.1	 7065.0	...
4778399	  749.9	  653.5	 7096.0	...
4778400	  749.4	  643.8	 7129.0	...
4778401	  747.4	  636.1	 7160.0	...
4778402	  745.0	  628.1	 7189.0	...
4778403	  742.5	  619.7	 7218.0	...
4778404	  741.7	  611.3	 7240.0	...
4778405	  741.0	  603.3	 7270.0	...
4778406	  740.4	  596.2	 7298.0	...
4778407	  740.1	  590.0	 7322.0	...
4778408	  739.7	  583.9	 7345.0	...
4778409	  739.9	  580.7	 7358.0	...
4778410	  739.1	  571.8	 7392.0	...
4778411	  737.8	  564.3	 7417.0	...
4778412	  734.7	  555.3	 7448.0	...
4778413	  732.8	  550.4	 7468.0	...
4778414	  731.3	  543.4	 7496.0	...
4778415	  731.0	  535.5	 7526.0	...
4778416	  730.5	  528.2	 7547.0	...
4778417	  730.2	  521.1	 7570.0	...
4778418	  729.4	  515.6	 7594.0	...
4778419	  727.2	  509.8	 7614.0	...
4778420	  725.2	  506.0	 7633.0	...
4778421	  724.5	  501.8	 7650.0	...
4778422	  724.6	  497.6	 7668.0	...
4778423	  724.5	  491.7	 7684.0	...
4778424	  725.2	  484.9	 7705.0	...
4778425	  725.3	  478.1	 7729.0	...
4778426	  725.4	  473.9	 7748.0	...
4778427	  724.4	  471.4	 7757.0	...
4778428	  723.7	  468.4	 7767.0	...
4778429	  723.3	  464.9	 7787.0	...
4778430	  723.4	  458.8	 7813.0	...
4778431	  723.5	  453.5	 7833.0	...
4778432	  722.8	  448.7	 7850.0	...
4778433	  721.5	  445.2	 7860.0	...
4778434	  720.4	  442.3	 7877.0	...
4778435	  719.8	  436.6	 7888.0	...
ESACC R  4778138	4778435	298	  739.0	  402.6	  719.8	  436.6	   0.82	   1218
SFIX R   4778436
4778436	  719.4	  432.1	 7910.0	...
4778437	  719.7	  427.3	 7923.0	...
4778438	  720.5	  423.7	 7944.0	...
4778439	  721.6	  420.3	 7956.0	...
4778440	  721.7	  416.5	 7968.0	...
4778441	  722.2	  414.4	 7978.0	...
4778442	  722.0	  410.4	 7994.0	...
4778443	  722.0	  408.5	 8009.0	...
4778444	  721.5	  406.0	 8016.0	...
4778445	  721.2	  404.0	 8024.0	...
4778446	  720.5	  399.5	 8032.0	...
4778447	  720.0	  395.7	 8041.0	...
4778448	  719.1	  392.4	 8045.0	...
4778449	  718.5	  390.7	 8054.0	...
4778450	  717.5	  388.2	 8062.0	...
4778451	  716.9	  385.9	 8072.0	...
4778452	  716.5	  384.6	 8082.0	...
4778453	  716.3	  382.7	 8091.0	...
4778454	  716.4	  379.8	 8101.0	...
4778455	  716.5	  376.9	 8108.0	...
4778456	  716.9	  375.3	 8114.0	...
4778457	  716.9	  374.2	 8119.0	...
4778458	  716.3	  373.0	 8124.0	...
4778459	  715.4	  371.0	 8136.0	...
4778460	  714.0	  369.2	 8145.0	...
4778461	  713.0	  366.3	 8153.0	...
4778462	  712.9	  364.1	 8154.0	...
4778463	  713.7	  362.6	 8155.0	...
4778464	  714.5	  360.9	 8156.0	...
4778465	  714.5	  359.4	 8162.0	...
4778466	  714.6	  358.3	 8171.0	...
4778467	  714.8	  358.4	 8182.0	...
4778468	  714.3	  358.0	 8194.0	...
4778469	  713.6	  357.8	 8202.0	...
4778470	  713.0	  357.5	 8207.0	...
4778471	  712.8	  356.0	 8213.0	...
4778472	  712.6	  354.3	 8218.0	...
4778473	  714.0	  351.0	 8226.0	...
4778474	  715.6	  349.7	 8229.0	...
4778475	  717.7	  348.4	 8231.0	...
4778476	  718.3	  348.7	 8231.0	...
4778477	  717.5	  348.9	 8231.0	...
4778478	  716.0	  348.4	 8236.0	...
4778479	  714.5	  346.6	 8243.0	...
4778480	  714.3	  344.2	 8250.0	...
4778481	  715.0	  341.6	 8257.0	...
4778482	  715.8	  340.1	 8262.0	...
4778483	  716.5	  338.9	 8272.0	...
4778484	  716.6	  338.7	 8278.0	...
4778485	  716.5	  338.2	 8283.0	...
4778486	  717.6	  337.2	 8285.0	...
4778487	  718.6	  336.2	 8288.0	...
4778488	  719.7	  335.4	 8290.0	...
4778489	  719.1	  335.2	 8286.0	...
4778490	  717.6	  335.3	 8278.0	...
4778491	  716.1	  335.3	 8270.0	...
4778492	  715.0	  334.5	 8267.0	...
4778493	  714.9	  333.8	 8270.0	...
4778494	  714.9	  333.2	 8273.0	...
4778495	  715.0	  332.7	 8283.0	...
4778496	  714.8	  332.0	 8292.0	...
4778497	  714.5	  331.4	 8302.0	...
4778498	  713.9	  328.8	 8305.0	...
4778499	  713.7	  326.1	 8308.0	...
4778500	  714.7	  323.1	 8311.0	...
4778501	  716.9	  322.6	 8310.0	...
4778502	  719.1	  322.0	 8308.0	...
4778503	  720.0	  321.8	 8304.0	...
4778504	  719.8	  321.8	 8301.0	...
4778505	  718.3	  323.6	 8299.0	...
4778506	  716.7	  324.9	 8296.0	...
4778507	  715.1	  325.9	 8304.0	...
4778508	  714.9	  325.2	 8313.0	...
4778509	  716.0	  324.8	 8324.0	...
4778510	  717.3	  325.1	 8324.0	...
4778511	  717.6	  325.9	 8317.0	...
4778512	  716.8	  326.9	 8308.0	...
4778513	  715.9	  327.4	 8300.0	...
4778514	  715.9	  327.4	 8300.0	...
4778515	  716.0	  327.3	 8301.0	...
4778516	  716.4	  328.4	 8303.0	...
4778517	  716.7	  329.5	 8307.0	...
4778518	  717.0	  330.6	 8310.0	...
4778519	  717.2	  330.9	 8312.0	...
4778520	  717.8	  331.1	 8313.0	...
4778521	  718.4	  330.4	 8313.0	...
4778522	  718.8	  329.7	 8312.0	...
4778523	  718.5	  329.2	 8306.0	...
4778524	  717.7	  331.7	 8302.0	...
4778525	  717.5	  334.0	 8299.0	...
4778526	  717.7	  334.7	 8298.0	...
4778527	  719.0	  332.6	 8297.0	...
4778528	  720.0	  330.5	 8297.0	...
4778529	  719.6	  330.2	 8298.0	...
4778530	  717.6	  331.5	 8299.0	...
4778531	  715.7	  332.8	 8298.0	...
4778532	  715.2	  333.9	 8297.0	...
4778533	  715.4	  333.7	 8296.0	...
4778534	  715.1	  333.4	 8296.0	...
4778535	  714.7	  333.0	 8296.0	...
4778536	  714.0	  332.8	 8295.0	...
4778537	  713.9	  334.1	 8293.0	...
4778538	  713.9	  335.5	 8291.0	...
4778539	  715.7	  336.3	 8292.0	...
4778540	  717.0	  335.5	 8295.0	...
EFIX R   4778436	4778540	105	  716.8	  351.1	   8218
SSACC R  4778541
4778541	  717.9	  334.9	 8297.0	...
4778542	  716.9	  334.6	 8297.0	...
4778543	  716.3	  334.3	 8298.0	...
4778544	  716.7	  333.5	 8294.0	...
4778545	  717.0	  333.2	 8291.0	...
4778546	  716.4	  335.2	 8287.0	...
4778547	  715.0	  337.5	 8287.0	...
4778548	  713.3	  339.8	 8286.0	...
4778549	  710.4	  352.0	 8260.0	...
4778550	  707.8	  364.5	 8235.0	...
4778551	  705.4	  377.6	 8211.0	...
4778552	  705.2	  378.9	 8211.0	...
4778553	  704.6	  380.8	 8213.0	...
4778554	  704.2	  382.2	 8215.0	...
4778555	  703.8	  382.9	 8213.0	...
4778556	  703.7	  382.8	 8212.0	...
4778557	  703.6	  382.6	 8210.0	...
ESACC R  4778541	4778557	17	  717.9	  334.9	  703.6	  382.6	   1.04	    125
SFIX R   4778558
4778558	  703.6	  382.4	 8211.0	...
4778559	  704.1	  382.5	 8212.0	...
4778560	  704.5	  382.7	 8213.0	...
4778561	  705.0	  382.8	 8214.0	...
4778562	  704.9	  383.5	 8216.0	...
4778563	  704.5	  384.3	 8216.0	...
4778564	  704.2	  385.2	 8217.0	...
4778565	  704.0	  385.2	 8218.0	...
4778566	  704.2	  386.1	 8217.0	...
4778567	  704.0	  387.0	 8217.0	...
4778568	  703.7	  387.7	 8217.0	...
4778569	  703.4	  387.6	 8220.0	...
4778570	  703.6	  387.4	 8224.0	...
4778571	  703.9	  387.5	 8225.0	...
4778572	  704.2	  387.6	 8225.0	...
4778573	  704.5	  387.7	 8226.0	...
4778574	  704.7	  387.7	 8225.0	...
4778575	  704.7	  387.6	 8225.0	...
4778576	  704.9	  387.4	 8225.0	...
4778577	  705.2	  387.5	 8224.0	...
4778578	  705.6	  387.6	 8222.0	...
4778579	  705.6	  387.5	 8220.0	...
4778580	  705.6	  387.1	 8219.0	...
4778581	  705.5	  386.7	 8218.0	...
4778582	  705.4	  386.4	 8219.0	...
4778583	  705.5	  386.2	 8221.0	...
4778584	  705.6	  386.6	 8225.0	...
4778585	  705.9	  387.1	 8229.0	...
4778586	  706.1	  387.1	 8233.0	...
4778587	  706.2	  386.5	 8233.0	...
4778588	  706.0	  386.0	 8233.0	...
4778589	  706.4	  386.0	 8231.0	...
4778590	  706.8	  385.9	 8234.0	...
4778591	  707.2	  385.7	 8236.0	...
4778592	  707.1	  385.5	 8238.0	...
4778593	  706.8	  385.2	 8238.0	...
4778594	  706.7	  384.9	 8239.0	...
4778595	  706.8	  384.5	 8241.0	...
4778596	  707.1	  384.4	 8242.0	...
4778597	  707.5	  384.2	 8244.0	...
4778598	  707.5	  384.0	 8246.0	...
4778599	  707.5	  383.6	 8246.0	...
4778600	  707.3	  383.2	 8242.0	...
4778601	  707.3	  383.0	 8238.0	...
4778602	  707.2	  383.0	 8238.0	...
4778603	  707.1	  382.9	 8241.0	...
4778604	  706.9	  382.0	 8244.0	...
4778605	  707.3	  381.1	 8243.0	...
4778606	  707.7	  380.3	 8243.0	...
4778607	  707.8	  380.9	 8244.0	...
4778608	  707.5	  381.5	 8245.0	...
4778609	  707.1	  382.1	 8247.0	...
4778610	  706.8	  382.2	 8249.0	...
4778611	  706.5	  382.4	 8250.0	...
4778612	  706.4	  382.7	 8250.0	...
4778613	  706.3	  382.3	 8250.0	...
4778614	  706.2	  381.6	 8250.0	...
4778615	  706.1	  381.0	 8250.0	...
4778616	  706.2	  381.0	 8257.0	...
4778617	  706.4	  381.0	 8264.0	...
4778618	  706.4	  380.2	 8267.0	...
4778619	  706.4	  379.3	 8263.0	...
4778620	  706.4	  378.7	 8264.0	...
4778621	  706.6	  379.0	 8267.0	...
4778622	  706.8	  379.2	 8271.0	...
4778623	  707.0	  379.2	 8269.0	...
4778624	  707.1	  379.0	 8268.0	...
4778625	  707.1	  378.8	 8267.0	...
4778626	  706.2	  378.8	 8267.0	...
4778627	  705.3	  378.9	 8267.0	...
4778628	  705.2	  378.8	 8271.0	...
4778629	  706.0	  379.0	 8274.0	...
4778630	  706.8	  379.3	 8280.0	...
4778631	  706.9	  379.6	 8282.0	...
4778632	  707.0	  379.3	 8281.0	...
4778633	  707.1	  378.8	 8278.0	...
4778634	  707.2	  378.2	 8274.0	...
4778635	  706.7	  378.0	 8276.0	...
4778636	  706.1	  378.1	 8277.0	...
4778637	  706.1	  378.1	 8278.0	...
4778638	  706.9	  378.1	 8277.0	...
4778639	  707.6	  377.7	 8277.0	...
4778640	  707.2	  377.3	 8278.0	...
4778641	  706.4	  377.0	 8280.0	...
4778642	  705.5	  377.1	 8281.0	...
4778643	  705.2	  377.1	 8282.0	...
4778644	  705.7	  377.1	 8283.0	...
4778645	  706.4	  377.2	 8284.0	...
4778646	  707.0	  377.4	 8288.0	...
4778647	  707.3	  377.7	 8293.0	...
4778648	  707.6	  378.0	 8298.0	...
4778649	  707.8	  378.0	 8301.0	...
4778650	  707.6	  378.2	 8302.0	...
4778651	  707.0	  378.4	 8304.0	...
4778652	  706.4	  378.6	 8305.0	...
4778653	  706.1	  378.7	 8301.0	...
4778654	  706.0	  378.4	 8298.0	...
4778655	  705.9	  378.1	 8293.0	...
4778656	  705.7	  377.4	 8291.0	...
4778657	  705.7	  376.9	 8290.0	...
4778658	  705.8	  376.4	 8293.0	...
4778659	  706.2	  376.4	 8296.0	...
4778660	  706.5	  376.5	 8297.0	...
4778661	  706.3	  376.5	 8298.0	...
4778662	  706.0	  376.6	 8297.0	...
4778663	  705.8	  376.7	 8297.0	...
4778664	  706.0	  376.8	 8303.0	...
4778665	  706.1	  376.9	 8310.0	...
4778666	  706.1	  377.0	 8316.0	...
4778667	  705.7	  377.1	 8316.0	...
4778668	  705.5	  377.1	 8316.0	...
4778669	  706.3	  376.9	 8319.0	...
4778670	  707.3	  376.7	 8322.0	...
4778671	  708.7	  376.4	 8325.0	...
4778672	  709.0	  376.2	 8325.0	...
4778673	  708.5	  376.2	 8325.0	...
4778674	  707.6	  375.4	 8326.0	...
4778675	  706.8	  374.5	 8326.0	...
4778676	  706.7	  373.6	 8327.0	...
4778677	  706.8	  373.6	 8326.0	...
4778678	  707.3	  373.8	 8326.0	...
4778679	  707.8	  374.1	 8324.0	...
4778680	  708.2	  374.4	 8322.0	...
4778681	  708.1	  374.7	 8327.0	...
4778682	  708.0	  374.9	 8332.0	...
4778683	  708.0	  375.1	 8337.0	...
4778684	  708.0	  375.1	 8334.0	...
4778685	  707.9	  375.0	 8332.0	...
4778686	  708.1	  374.9	 8331.0	...
4778687	  708.2	  375.1	 8332.0	...
4778688	  708.3	  375.4	 8332.0	...
4778689	  708.9	  375.7	 8332.0	...
4778690	  709.4	  375.8	 8333.0	...
4778691	  710.1	  375.6	 8333.0	...
4778692	  710.2	  375.4	 8333.0	...
4778693	  710.1	  375.6	 8333.0	...
4778694	  710.0	  375.8	 8335.0	...
4778695	  710.0	  376.0	 8337.0	...
4778696	  710.2	  376.0	 8339.0	...
4778697	  710.3	  376.0	 8339.0	...
4778698	  710.4	  376.1	 8339.0	...
4778699	  710.5	  376.1	 8340.0	...
4778700	  710.3	  376.1	 8346.0	...
4778701	  710.4	  376.1	 8352.0	...
4778702	  710.6	  376.6	 8358.0	...
4778703	  711.1	  377.1	 8358.0	...
4778704	  710.6	  377.5	 8357.0	...
4778705	  709.8	  377.2	 8356.0	...
4778706	  709.1	  376.8	 8355.0	...
4778707	  709.1	  376.5	 8354.0	...
4778708	  709.4	  377.0	 8359.0	...
4778709	  709.8	  377.5	 8364.0	...
4778710	  709.9	  378.1	 8367.0	...
4778711	  709.9	  377.5	 8362.0	...
4778712	  710.0	  377.0	 8356.0	...
4778713	  709.9	  376.2	 8352.0	...
4778714	  710.0	  376.0	 8353.0	...
4778715	  710.2	  376.7	 8355.0	...
4778716	  710.5	  377.5	 8357.0	...
4778717	  710.7	  378.4	 8359.0	...
4778718	  710.7	  378.3	 8360.0	...
4778719	  710.6	  378.5	 8362.0	...
4778720	  710.5	  378.7	 8363.0	...
4778721	  710.4	  378.9	 8363.0	...
4778722	  710.3	  379.0	 8362.0	...
4778723	  710.2	  379.2	 8359.0	...
4778724	  709.9	  378.9	 8356.0	...
4778725	  709.8	  378.7	 8356.0	...
4778726	  710.0	  378.5	 8358.0	...
4778727	  710.3	  379.0	 8360.0	...
4778728	  710.6	  379.3	 8360.0	...
4778729	  710.7	  379.4	 8360.0	...
4778730	  711.0	  378.9	 8360.0	...
4778731	  711.3	  378.3	 8364.0	...
4778732	  711.3	  377.8	 8367.0	...
4778733	  711.0	  377.9	 8370.0	...
4778734	  710.7	  378.4	 8370.0	...
4778735	  710.2	  378.7	 8371.0	...
4778736	  709.5	  378.6	 8370.0	...
4778737	  708.9	  378.6	 8369.0	...
4778738	  709.0	  378.6	 8372.0	...
4778739	  708.8	  378.1	 8376.0	...
4778740	  708.6	  377.6	 8380.0	...
4778741	  708.0	  377.7	 8378.0	...
4778742	  707.9	  378.3	 8377.0	...
4778743	  708.0	  378.8	 8378.0	...
4778744	  708.0	  378.8	 8380.0	...
4778745	  709.0	  378.7	 8383.0	...
4778746	  710.0	  378.6	 8384.0	...
4778747	  711.0	  378.4	 8381.0	...
4778748	  710.6	  378.4	 8378.0	...
4778749	  710.1	  378.4	 8376.0	...
4778750	  709.6	  378.3	 8377.0	...
4778751	  709.5	  378.3	 8381.0	...
4778752	  709.4	  378.3	 8384.0	...
4778753	  709.5	  378.3	 8386.0	...
4778754	  709.7	  378.2	 8387.0	...
4778755	  709.8	  378.0	 8389.0	...
4778756	  709.8	  377.9	 8392.0	...
4778757	  709.8	  377.8	 8395.0	...
4778758	  710.5	  377.8	 8396.0	...
4778759	  711.2	  377.7	 8396.0	...
4778760	  711.6	  377.6	 8396.0	...
4778761	  711.0	  377.6	 8395.0	...
4778762	  710.1	  377.6	 8394.0	...
4778763	  709.4	  377.7	 8393.0	...
4778764	  709.0	  377.6	 8394.0	...
4778765	  709.0	  377.4	 8395.0	...
4778766	  709.0	  377.2	 8396.0	...
4778767	  709.0	  377.2	 8398.0	...
4778768	  709.2	  377.0	 8399.0	...
MSG	4778769 0000 _ Number On
4778769	  709.3	  376.9	 8399.0	...
4778770	  709.5	  376.7	 8399.0	...
4778771	  709.6	  376.9	 8400.0	...
4778772	  709.5	  377.2	 8401.0	...
4778773	  708.9	  377.5	 8401.0	...
4778774	  708.2	  377.4	 8399.0	...
4778775	  707.7	  377.6	 8402.0	...
4778776	  707.8	  377.8	 8407.0	...
4778777	  708.4	  378.4	 8412.0	...
4778778	  709.0	  378.7	 8414.0	...
4778779	  709.0	  378.4	 8412.0	...
4778780	  708.5	  377.7	 8411.0	...
4778781	  708.0	  377.1	 8408.0	...
4778782	  708.0	  377.1	 8407.0	...
4778783	  708.1	  376.8	 8405.0	...
4778784	  708.2	  376.6	 8405.0	...
4778785	  708.4	  377.2	 8405.0	...
4778786	  708.4	  378.2	 8405.0	...
4778787	  708.6	  379.1	 8406.0	...
4778788	  708.7	  379.1	 8407.0	...
4778789	  708.8	  379.1	 8407.0	...
4778790	  708.9	  379.0	 8407.0	...
4778791	  708.9	  378.6	 8409.0	...
4778792	  708.9	  378.1	 8411.0	...
4778793	  708.9	  377.6	 8414.0	...
4778794	  708.8	  377.7	 8411.0	...
4778795	  708.6	  378.0	 8408.0	...
4778796	  708.6	  378.3	 8411.0	...
4778797	  708.6	  378.5	 8416.0	...
4778798	  708.7	  378.5	 8420.0	...
4778799	  708.8	  378.6	 8419.0	...
4778800	  708.7	  378.7	 8418.0	...
4778801	  708.7	  379.0	 8418.0	...
4778802	  708.6	  379.3	 8419.0	...
4778803	  708.0	  379.2	 8421.0	...
4778804	  707.4	  379.0	 8422.0	...
4778805	  707.2	  378.8	 8423.0	...
4778806	  707.7	  379.0	 8422.0	...
4778807	  707.5	  379.0	 8422.0	...
4778808	  707.2	  378.8	 8421.0	...
4778809	  707.0	  378.7	 8421.0	...
4778810	  707.7	  378.7	 8422.0	...
4778811	  708.2	  378.6	 8424.0	...
4778812	  708.7	  378.3	 8426.0	...
4778813	  708.9	  378.0	 8427.0	...
4778814	  709.4	  377.7	 8428.0	...
4778815	  709.8	  377.5	 8431.0	...
4778816	  709.7	  378.0	 8434.0	...
4778817	  709.2	  378.7	 8436.0	...
4778818	  708.3	  379.7	 8435.0	...
4778819	  708.0	  379.9	 8435.0	...
4778820	  708.0	  380.0	 8435.0	...
4778821	  708.3	  379.2	 8436.0	...
4778822	  708.5	  378.3	 8433.0	...
4778823	  708.3	  377.5	 8430.0	...
4778824	  707.8	  377.5	 8426.0	...
4778825	  707.3	  377.8	 8425.0	...
4778826	  706.7	  378.3	 8426.0	...
4778827	  706.8	  378.7	 8428.0	...
4778828	  707.3	  378.9	 8428.0	...
4778829	  707.8	  378.8	 8424.0	...
4778830	  708.1	  379.5	 8420.0	...
4778831	  708.4	  380.1	 8417.0	...
4778832	  708.7	  380.8	 8419.0	...
4778833	  708.8	  380.3	 8421.0	...
4778834	  709.0	  379.7	 8424.0	...
4778835	  709.3	  379.5	 8423.0	...
4778836	  709.5	  380.1	 8423.0	...
4778837	  709.4	  380.7	 8422.0	...
4778838	  709.2	  381.1	 8423.0	...
4778839	  709.5	  381.0	 8424.0	...
4778840	  709.9	  381.2	 8427.0	...
4778841	  710.5	  381.3	 8429.0	...
4778842	  710.6	  380.5	 8431.0	...
4778843	  710.7	  379.6	 8436.0	...
4778844	  710.7	  379.6	 8442.0	...
4778845	  710.9	  380.5	 8442.0	...
4778846	  710.9	  380.8	 8437.0	...
4778847	  710.6	  380.2	 8432.0	...
4778848	  710.7	  380.2	 8432.0	...
4778849	  711.0	  380.7	 8432.0	...
4778850	  711.5	  381.2	 8433.0	...
4778851	  711.6	  381.1	 8433.0	...
4778852	  711.6	  381.2	 8430.0	...
4778853	  711.5	  381.2	 8426.0	...
4778854	  711.3	  380.8	 8422.0	...
4778855	  711.2	  379.8	 8421.0	...
4778856	  711.2	  378.9	 8421.0	...
4778857	  711.3	  378.6	 8423.0	...
4778858	  711.5	  378.7	 8425.0	...
4778859	  711.8	  378.8	 8427.0	...
4778860	  712.0	  378.5	 8428.0	...
4778861	  711.5	  378.2	 8429.0	...
4778862	  710.9	  378.0	 8429.0	...
4778863	  710.6	  378.2	 8427.0	...
4778864	  710.8	  378.2	 8425.0	...
4778865	  711.5	  378.2	 8423.0	...
4778866	  711.8	  378.1	 8424.0	...
4778867	  712.5	  378.1	 8424.0	...
4778868	  712.7	  378.2	 8424.0	...
4778869	  712.4	  377.7	 8422.0	...
4778870	  711.9	  377.1	 8420.0	...
4778871	  711.5	  377.2	 8421.0	...
4778872	  711.5	  378.0	 8425.0	...
4778873	  711.6	  378.8	 8429.0	...
4778874	  711.6	  379.0	 8428.0	...
4778875	  711.6	  379.2	 8426.0	...
4778876	  711.6	  379.4	 8424.0	...
4778877	  711.4	  379.5	 8422.0	...
4778878	  710.7	  379.6	 8424.0	...
4778879	  710.1	  379.8	 8425.0	...
4778880	  709.8	  380.0	 8426.0	...
4778881	  710.2	  379.8	 8426.0	...
4778882	  710.7	  379.4	 8426.0	...
4778883	  711.1	  378.9	 8426.0	...
4778884	  711.2	  378.8	 8427.0	...
4778885	  711.1	  378.8	 8427.0	...
4778886	  711.1	  379.1	 8427.0	...
4778887	  711.7	  379.2	 8428.0	...
4778888	  712.4	  379.3	 8428.0	...
4778889	  712.9	  379.1	 8428.0	...
4778890	  713.2	  379.1	 8430.0	...
4778891	  713.5	  379.1	 8432.0	...
4778892	  713.8	  378.7	 8433.0	...
4778893	  713.7	  378.2	 8433.0	...
4778894	  713.1	  377.7	 8432.0	...
4778895	  712.5	  377.9	 8434.0	...
4778896	  712.0	  378.2	 8436.0	...
4778897	  711.7	  378.4	 8439.0	...
4778898	  711.4	  378.6	 8439.0	...
4778899	  711.6	  378.5	 8440.0	...
4778900	  712.6	  378.2	 8437.0	...
4778901	  713.6	  378.2	 8434.0	...
4778902	  714.0	  378.3	 8432.0	...
4778903	  713.8	  378.4	 8433.0	...
4778904	  713.4	  378.3	 8434.0	...
4778905	  713.0	  378.1	 8434.0	...
4778906	  712.6	  378.1	 8431.0	...
4778907	  712.5	  378.1	 8426.0	...
4778908	  712.3	  378.1	 8422.0	...
4778909	  712.1	  378.2	 8422.0	...
4778910	  712.1	  378.3	 8425.0	...
4778911	  712.9	  378.3	 8427.0	...
4778912	  713.7	  378.1	 8431.0	...
4778913	  714.5	  377.9	 8432.0	...
4778914	  714.4	  377.6	 8433.0	...
4778915	  714.3	  377.3	 8431.0	...
4778916	  714.2	  377.0	 8430.0	...
4778917	  714.2	  377.0	 8428.0	...
4778918	  714.2	  377.5	 8428.0	...
4778919	  714.3	  378.4	 8427.0	...
4778920	  714.6	  379.9	 8426.0	...
4778921	  714.9	  381.0	 8428.0	...
4778922	  715.1	  381.5	 8432.0	...
4778923	  715.3	  380.8	 8435.0	...
4778924	  715.4	  380.1	 8438.0	...
4778925	  715.4	  379.4	 8441.0	...
4778926	  715.4	  379.8	 8437.0	...
4778927	  715.5	  380.2	 8431.0	...
4778928	  715.3	  380.4	 8425.0	...
4778929	  715.5	  380.2	 8424.0	...
4778930	  715.6	  380.0	 8423.0	...
4778931	  716.1	  380.0	 8423.0	...
4778932	  716.3	  380.0	 8428.0	...
4778933	  716.5	  379.9	 8432.0	...
4778934	  716.3	  379.5	 8435.0	...
4778935	  716.1	  379.1	 8432.0	...
4778936	  715.9	  379.1	 8429.0	...
4778937	  716.0	  379.2	 8425.0	...
4778938	  716.0	  379.4	 8421.0	...
4778939	  716.1	  379.5	 8419.0	...
4778940	  716.0	  379.4	 8419.0	...
4778941	  716.0	  380.1	 8419.0	...
4778942	  716.0	  380.8	 8418.0	...
4778943	  716.1	  381.3	 8417.0	...
4778944	  716.2	  381.3	 8416.0	...
4778945	  716.4	  381.2	 8417.0	...
4778946	  716.5	  380.6	 8419.0	...
4778947	  715.7	  379.7	 8419.0	...
4778948	  715.0	  379.2	 8418.0	...
4778949	  715.1	  379.6	 8419.0	...
4778950	  716.0	  379.8	 8420.0	...
4778951	  716.8	  379.9	 8417.0	...
4778952	  716.8	  380.1	 8413.0	...
4778953	  716.9	  380.5	 8406.0	...
4778954	  717.2	  380.6	 8404.0	...
4778955	  717.5	  380.7	 8403.0	...
4778956	  716.9	  380.8	 8404.0	...
4778957	  716.3	  380.8	 8405.0	...
4778958	  715.5	  380.9	 8403.0	...
4778959	  715.4	  381.0	 8403.0	...
4778960	  715.6	  380.9	 8403.0	...
4778961	  715.8	  380.6	 8402.0	...
4778962	  716.2	  380.3	 8401.0	...
4778963	  716.3	  380.4	 8400.0	...
4778964	  716.4	  380.6	 8398.0	...
4778965	  716.3	  380.9	 8399.0	...
4778966	  716.1	  381.0	 8400.0	...
4778967	  716.0	  381.1	 8400.0	...
4778968	  716.0	  381.2	 8398.0	...
4778969	  715.9	  380.6	 8398.0	...
4778970	  715.9	  379.8	 8398.0	...
4778971	  716.0	  379.0	 8399.0	...
4778972	  715.8	  379.2	 8399.0	...
4778973	  715.5	  379.6	 8398.0	...
4778974	  715.2	  379.9	 8399.0	...
4778975	  715.5	  379.8	 8400.0	...
4778976	  715.9	  380.1	 8401.0	...
4778977	  716.8	  380.4	 8401.0	...
4778978	  717.3	  380.7	 8401.0	...
4778979	  717.7	  380.6	 8401.0	...
4778980	  717.2	  380.8	 8403.0	...
4778981	  716.7	  380.8	 8405.0	...
4778982	  716.5	  380.7	 8407.0	...
4778983	  716.6	  380.3	 8407.0	...
4778984	  716.7	  380.6	 8405.0	...
4778985	  716.4	  381.1	 8403.0	...
4778986	  716.1	  381.6	 8401.0	...
4778987	  716.2	  381.6	 8401.0	...
4778988	  716.9	  381.5	 8401.0	...
4778989	  717.7	  381.3	 8401.0	...
4778990	  718.2	  381.1	 8400.0	...
EFIX R   4778558	4778990	433	  710.0	  379.4	   8364
SSACC R  4778991
4778991	  718.6	  381.7	 8400.0	...
4778992	  720.6	  382.3	 8398.0	...
4778993	  722.5	  382.6	 8395.0	...
4778994	  724.9	  382.0	 8394.0	...
4778995	  727.3	  381.3	 8391.0	...
4778996	  730.2	  380.9	 8387.0	...
4778997	  734.4	  381.7	 8383.0	...
4778998	  737.6	  382.6	 8381.0	...
4778999	  740.5	  383.3	 8382.0	...
4779000	  743.0	  383.1	 8382.0	...
4779001	  744.7	  383.0	 8381.0	...
ESACC R  4778991	4779001	11	  718.6	  381.7	  744.7	  383.0	   0.55	     58
SFIX R   4779002
4779002	  746.8	  383.6	 8376.0	...
4779003	  747.6	  384.8	 8368.0	...
4779004	  748.4	  385.9	 8361.0	...
4779005	  748.4	  386.3	 8358.0	...
4779006	  747.7	  386.4	 8361.0	...
4779007	  746.4	  386.2	 8364.0	...
4779008	  745.1	  386.1	 8364.0	...
4779009	  743.7	  386.2	 8362.0	...
4779010	  742.6	  386.4	 8362.0	...
4779011	  741.5	  386.7	 8364.0	...
4779012	  741.1	  386.5	 8366.0	...
4779013	  740.3	  386.4	 8367.0	...
4779014	  739.6	  386.3	 8369.0	...
4779015	  739.3	  386.5	 8369.0	...
4779016	  740.1	  386.3	 8366.0	...
4779017	  740.9	  386.0	 8364.0	...
4779018	  741.6	  385.9	 8364.0	...
4779019	  741.8	  386.3	 8364.0	...
4779020	  742.1	  386.5	 8363.0	...
4779021	  741.9	  386.4	 8363.0	...
4779022	  742.0	  387.5	 8360.0	...
4779023	  742.0	  388.6	 8352.0	...
4779024	  742.1	  389.7	 8344.0	...
4779025	  742.2	  389.7	 8339.0	...
4779026	  742.4	  389.4	 8340.0	...
4779027	  742.7	  389.0	 8341.0	...
4779028	  742.8	  388.9	 8340.0	...
4779029	  742.9	  389.2	 8338.0	...
4779030	  743.0	  389.2	 8337.0	...
4779031	  743.1	  389.0	 8339.0	...
4779032	  743.3	  388.8	 8342.0	...
4779033	  743.5	  388.9	 8345.0	...
4779034	  743.4	  389.0	 8344.0	...
4779035	  743.5	  389.7	 8344.0	...
4779036	  743.7	  390.5	 8344.0	...
4779037	  744.0	  391.1	 8345.0	...
4779038	  744.8	  390.6	 8346.0	...
4779039	  745.3	  390.2	 8347.0	...
4779040	  745.8	  390.3	 8347.0	...
4779041	  746.1	  390.9	 8346.0	...
4779042	  746.4	  391.7	 8343.0	...
4779043	  746.5	  392.3	 8340.0	...
4779044	  746.2	  392.6	 8334.0	...
4779045	  746.4	  392.7	 8329.0	...
4779046	  747.0	  392.7	 8325.0	...
4779047	  747.3	  391.9	 8326.0	...
4779048	  747.2	  391.1	 8326.0	...
4779049	  747.2	  390.5	 8329.0	...
4779050	  747.3	  391.0	 8331.0	...
4779051	  747.2	  391.5	 8332.0	...
4779052	  747.1	  391.9	 8328.0	...
4779053	  747.6	  391.9	 8323.0	...
4779054	  748.2	  391.9	 8322.0	...
4779055	  749.1	  391.8	 8325.0	...
4779056	  749.4	  391.8	 8329.0	...
4779057	  749.4	  391.9	 8331.0	...
4779058	  748.8	  392.1	 8330.0	...
4779059	  748.4	  392.5	 8328.0	...
4779060	  748.5	  392.8	 8324.0	...
4779061	  748.8	  392.8	 8320.0	...
4779062	  748.9	  392.6	 8314.0	...
4779063	  748.8	  392.5	 8312.0	...
4779064	  748.5	  392.4	 8310.0	...
4779065	  748.3	  392.4	 8310.0	...
4779066	  748.2	  393.0	 8310.0	...
4779067	  748.3	  393.5	 8310.0	...
4779068	  748.4	  394.0	 8311.0	...
4779069	  748.8	  394.0	 8313.0	...
4779070	  749.2	  394.0	 8315.0	...
4779071	  749.6	  394.0	 8316.0	...
4779072	  749.4	  394.0	 8312.0	...
4779073	  749.0	  394.1	 8307.0	...
MSG	4779074 0000 _ Number Off
4779074	  748.6	  394.2	 8301.0	...
4779075	  748.5	  394.3	 8300.0	...
4779076	  748.5	  393.7	 8298.0	...
4779077	  748.5	  393.1	 8297.0	...
4779078	  748.6	  392.3	 8297.0	...
4779079	  748.8	  392.2	 8299.0	...
4779080	  749.0	  392.1	 8301.0	...
4779081	  748.9	  392.3	 8302.0	...
4779082	  748.7	  392.5	 8301.0	...
4779083	  748.8	  392.7	 8300.0	...
4779084	  749.1	  392.7	 8299.0	...
4779085	  749.4	  392.6	 8298.0	...
4779086	  749.1	  392.5	 8297.0	...
4779087	  748.9	  392.5	 8297.0	...
4779088	  749.0	  392.4	 8298.0	...
4779089	  749.4	  392.4	 8298.0	...
4779090	  750.5	  392.2	 8298.0	...
4779091	  751.1	  392.1	 8294.0	...
4779092	  752.0	  392.0	 8289.0	...
4779093	  752.2	  392.0	 8284.0	...
4779094	  752.2	  391.9	 8283.0	...
4779095	  751.6	  391.8	 8280.0	...
4779096	  750.6	  392.2	 8277.0	...
4779097	  750.0	  392.7	 8275.0	...
4779098	  749.8	  393.1	 8275.0	...
4779099	  749.9	  393.1	 8275.0	...
4779100	  750.2	  393.0	 8275.0	...
4779101	  750.2	  392.8	 8275.0	...
4779102	  750.1	  392.7	 8276.0	...
4779103	  751.1	  392.7	 8276.0	...
4779104	  752.2	  392.3	 8276.0	...
4779105	  753.1	  391.9	 8276.0	...
4779106	  752.2	  392.0	 8276.0	...
4779107	  751.3	  392.8	 8277.0	...
4779108	  751.7	  393.3	 8276.0	...
4779109	  752.8	  393.4	 8275.0	...
4779110	  753.4	  393.4	 8272.0	...
4779111	  752.9	  393.6	 8266.0	...
4779112	  752.4	  393.8	 8260.0	...
4779113	  752.2	  393.9	 8256.0	...
4779114	  752.3	  393.9	 8256.0	...
4779115	  752.3	  393.0	 8256.0	...
4779116	  752.4	  392.0	 8255.0	...
4779117	  752.2	  391.2	 8252.0	...
4779118	  752.1	  391.4	 8250.0	...
4779119	  751.7	  391.5	 8248.0	...
4779120	  751.5	  391.4	 8250.0	...
4779121	  751.2	  391.2	 8251.0	...
4779122	  751.2	  391.1	 8252.0	...
4779123	  751.3	  391.2	 8251.0	...
4779124	  751.5	  391.4	 8252.0	...
4779125	  752.0	  391.8	 8253.0	...
4779126	  752.6	  392.4	 8254.0	...
4779127	  753.1	  392.9	 8254.0	...
4779128	  753.5	  393.1	 8253.0	...
4779129	  753.8	  393.0	 8251.0	...
4779130	  753.6	  392.6	 8245.0	...
4779131	  753.3	  391.9	 8241.0	...
4779132	  753.0	  391.4	 8240.0	...
4779133	  753.1	  391.1	 8244.0	...
4779134	  753.2	  391.0	 8248.0	...
4779135	  753.3	  391.0	 8248.0	...
4779136	  753.5	  391.1	 8248.0	...
4779137	  753.6	  391.2	 8247.0	...
4779138	  753.8	  391.3	 8246.0	...
4779139	  754.0	  391.3	 8245.0	...
4779140	  754.2	  391.0	 8245.0	...
4779141	  754.3	  390.7	 8245.0	...
4779142	  754.3	  390.5	 8246.0	...
4779143	  754.3	  390.4	 8247.0	...
4779144	  754.4	  390.3	 8248.0	...
4779145	  754.5	  390.5	 8244.0	...
4779146	  754.6	  390.7	 8238.0	...
4779147	  754.7	  390.8	 8237.0	...
4779148	  754.8	  390.8	 8240.0	...
4779149	  755.0	  390.8	 8242.0	...
4779150	  755.1	  390.3	 8242.0	...
4779151	  755.2	  389.7	 8242.0	...
4779152	  754.9	  389.0	 8239.0	...
4779153	  754.5	  388.9	 8235.0	...
4779154	  754.3	  389.4	 8233.0	...
4779155	  754.3	  390.1	 8236.0	...
4779156	  754.4	  390.8	 8239.0	...
4779157	  754.3	  390.7	 8239.0	...
4779158	  754.8	  390.5	 8234.0	...
4779159	  755.3	  390.3	 8228.0	...
4779160	  755.4	  390.3	 8223.0	...
4779161	  755.0	  390.2	 8222.0	...
4779162	  754.7	  390.0	 8221.0	...
4779163	  754.9	  389.7	 8219.0	...
4779164	  755.4	  389.7	 8219.0	...
4779165	  755.6	  389.7	 8216.0	...
4779166	  755.3	  389.8	 8212.0	...
4779167	  754.8	  389.7	 8210.0	...
4779168	  754.5	  390.1	 8210.0	...
4779169	  755.3	  390.6	 8211.0	...
4779170	  756.1	  391.2	 8210.0	...
4779171	  756.8	  391.3	 8214.0	...
4779172	  756.9	  391.2	 8217.0	...
4779173	  756.5	  390.9	 8217.0	...
4779174	  756.1	  390.6	 8214.0	...
4779175	  755.8	  390.4	 8208.0	...
4779176	  755.8	  390.2	 8207.0	...
4779177	  755.6	  390.2	 8206.0	...
4779178	  755.2	  390.4	 8206.0	...
4779179	  754.9	  390.6	 8206.0	...
4779180	  755.9	  390.7	 8209.0	...
4779181	  756.8	  390.6	 8211.0	...
4779182	  757.4	  390.3	 8209.0	...
4779183	  756.5	  390.2	 8205.0	...
4779184	  756.1	  390.2	 8201.0	...
4779185	  756.3	  390.1	 8201.0	...
4779186	  756.8	  389.7	 8200.0	...
4779187	  757.1	  389.3	 8201.0	...
4779188	  757.2	  388.9	 8199.0	...
4779189	  757.1	  388.9	 8197.0	...
4779190	  756.8	  388.7	 8194.0	...
4779191	  756.5	  388.4	 8194.0	...
4779192	  756.3	  388.2	 8193.0	...
4779193	  756.3	  388.6	 8193.0	...
4779194	  756.3	  388.9	 8194.0	...
4779195	  756.6	  389.2	 8192.0	...
4779196	  756.8	  389.0	 8190.0	...
4779197	  756.9	  388.6	 8187.0	...
4779198	  756.7	  388.3	 8187.0	...
4779199	  756.5	  388.2	 8190.0	...
4779200	  756.5	  388.3	 8193.0	...
4779201	  756.4	  388.4	 8195.0	...
4779202	  756.3	  388.3	 8194.0	...
4779203	  756.2	  388.2	 8193.0	...
4779204	  755.9	  388.7	 8193.0	...
4779205	  755.7	  389.2	 8193.0	...
4779206	  755.9	  389.7	 8193.0	...
4779207	  756.4	  389.5	 8193.0	...
4779208	  757.0	  389.3	 8192.0	...
4779209	  756.9	  389.1	 8190.0	...
4779210	  756.5	  389.0	 8184.0	...
4779211	  756.1	  388.9	 8179.0	...
4779212	  755.7	  388.7	 8180.0	...
4779213	  755.6	  388.5	 8185.0	...
4779214	  755.6	  388.2	 8187.0	...
4779215	  755.9	  388.7	 8182.0	...
4779216	  756.2	  389.1	 8180.0	...
4779217	  756.6	  389.5	 8181.0	...
4779218	  756.6	  389.6	 8180.0	...
4779219	  756.4	  389.6	 8178.0	...
4779220	  756.3	  389.9	 8176.0	...
4779221	  756.3	  390.2	 8176.0	...
4779222	  756.2	  389.9	 8175.0	...
4779223	  756.1	  389.4	 8173.0	...
4779224	  755.7	  388.8	 8171.0	...
4779225	  755.7	  388.8	 8170.0	...
4779226	  756.0	  389.0	 8167.0	...
4779227	  756.5	  389.2	 8164.0	...
4779228	  756.4	  389.2	 8162.0	...
4779229	  755.9	  389.0	 8166.0	...
4779230	  755.4	  388.9	 8169.0	...
4779231	  755.3	  388.9	 8173.0	...
4779232	  755.3	  388.2	 8173.0	...
4779233	  755.2	  387.4	 8174.0	...
4779234	  755.2	  387.1	 8175.0	...
4779235	  755.1	  387.6	 8177.0	...
4779236	  754.6	  388.1	 8177.0	...
4779237	  754.0	  388.3	 8177.0	...
4779238	  753.6	  388.3	 8176.0	...
4779239	  753.9	  388.4	 8174.0	...
4779240	  754.1	  388.5	 8173.0	...
4779241	  754.3	  388.7	 8170.0	...
4779242	  754.6	  388.9	 8167.0	...
4779243	  754.7	  389.2	 8163.0	...
4779244	  754.6	  389.4	 8162.0	...
4779245	  754.5	  389.7	 8161.0	...
4779246	  754.5	  389.9	 8160.0	...
4779247	  754.6	  389.7	 8159.0	...
4779248	  754.5	  389.4	 8158.0	...
4779249	  754.4	  389.1	 8158.0	...
4779250	  754.3	  389.1	 8158.0	...
4779251	  753.8	  389.0	 8155.0	...
4779252	  753.3	  389.0	 8152.0	...
4779253	  753.0	  388.9	 8151.0	...
4779254	  753.1	  388.9	 8152.0	...
4779255	  753.3	  389.3	 8154.0	...
4779256	  753.5	  389.8	 8154.0	...
4779257	  754.1	  390.3	 8153.0	...
4779258	  754.9	  390.2	 8152.0	...
4779259	  755.8	  390.1	 8151.0	...
4779260	  755.9	  390.0	 8152.0	...
4779261	  755.7	  389.8	 8155.0	...
4779262	  755.7	  389.6	 8158.0	...
4779263	  756.1	  389.3	 8158.0	...
4779264	  756.4	  389.2	 8157.0	...
4779265	  755.6	  389.2	 8156.0	...
4779266	  754.9	  389.4	 8158.0	...
4779267	  753.7	  389.7	 8161.0	...
4779268	  753.3	  390.0	 8160.0	...
4779269	  753.3	  390.1	 8157.0	...
4779270	  753.7	  390.1	 8155.0	...
4779271	  753.6	  389.9	 8156.0	...
4779272	  753.1	  389.6	 8158.0	...
4779273	  752.6	  389.3	 8158.0	...
4779274	  752.9	  389.2	 8159.0	...
4779275	  753.5	  389.1	 8159.0	...
4779276	  754.2	  389.2	 8152.0	...
4779277	  754.6	  389.4	 8145.0	...
4779278	  754.8	  389.6	 8139.0	...
4779279	  754.8	  389.6	 8138.0	...
4779280	  754.7	  390.4	 8138.0	...
4779281	  754.5	  391.2	 8139.0	...
4779282	  754.2	  391.6	 8140.0	...
4779283	  753.9	  391.3	 8145.0	...
MSG	4779284 0000 _ Number On
4779284	  753.8	  391.0	 8149.0	...
4779285	  753.9	  390.8	 8152.0	...
4779286	  753.9	  390.2	 8150.0	...
4779287	  753.7	  389.6	 8146.0	...
4779288	  753.3	  389.5	 8142.0	...
4779289	  752.9	  389.5	 8135.0	...
4779290	  752.7	  389.5	 8131.0	...
4779291	  752.9	  389.4	 8128.0	...
4779292	  753.4	  389.5	 8129.0	...
4779293	  754.0	  389.6	 8131.0	...
4779294	  754.2	  389.8	 8132.0	...
4779295	  754.0	  389.9	 8132.0	...
4779296	  753.7	  390.0	 8135.0	...
4779297	  753.7	  390.2	 8136.0	...
4779298	  753.8	  390.3	 8136.0	...
4779299	  754.0	  390.1	 8134.0	...
4779300	  754.0	  390.0	 8137.0	...
4779301	  753.9	  390.3	 8142.0	...
4779302	  753.9	  390.8	 8146.0	...
4779303	  754.3	  391.2	 8143.0	...
4779304	  754.7	  391.1	 8138.0	...
4779305	  754.8	  391.1	 8133.0	...
4779306	  754.9	  391.3	 8133.0	...
4779307	  754.9	  391.5	 8134.0	...
4779308	  755.1	  391.3	 8135.0	...
4779309	  755.2	  390.9	 8136.0	...
4779310	  754.9	  391.2	 8137.0	...
4779311	  754.5	  391.8	 8137.0	...
4779312	  754.1	  392.1	 8138.0	...
4779313	  754.4	  391.7	 8138.0	...
4779314	  754.8	  391.7	 8135.0	...
4779315	  755.2	  391.9	 8131.0	...
4779316	  755.2	  392.2	 8128.0	...
4779317	  754.6	  392.3	 8129.0	...
4779318	  753.9	  392.5	 8130.0	...
4779319	  753.2	  392.7	 8127.0	...
4779320	  753.0	  392.6	 8124.0	...
4779321	  752.9	  392.5	 8125.0	...
4779322	  752.6	  392.5	 8129.0	...
4779323	  752.3	  392.7	 8133.0	...
4779324	  752.3	  392.2	 8132.0	...
4779325	  752.7	  391.6	 8131.0	...
4779326	  753.1	  390.9	 8130.0	...
4779327	  753.0	  390.9	 8129.0	...
4779328	  752.9	  390.8	 8128.0	...
4779329	  752.9	  390.6	 8128.0	...
4779330	  753.1	  390.7	 8127.0	...
4779331	  753.2	  390.8	 8128.0	...
4779332	  753.1	  390.9	 8129.0	...
4779333	  752.8	  391.0	 8128.0	...
4779334	  752.6	  391.2	 8124.0	...
4779335	  752.9	  391.5	 8121.0	...
4779336	  753.1	  391.5	 8119.0	...
4779337	  753.3	  391.7	 8118.0	...
4779338	  753.1	  391.9	 8117.0	...
4779339	  753.0	  392.2	 8116.0	...
4779340	  752.9	  392.4	 8117.0	...
4779341	  752.9	  391.8	 8119.0	...
4779342	  752.9	  391.1	 8120.0	...
4779343	  753.0	  390.8	 8122.0	...
4779344	  752.9	  391.4	 8122.0	...
4779345	  752.5	  392.4	 8120.0	...
4779346	  752.1	  392.8	 8115.0	...
4779347	  752.3	  392.4	 8109.0	...
4779348	  753.0	  391.7	 8107.0	...
4779349	  753.0	  391.1	 8106.0	...
4779350	  752.4	  391.0	 8104.0	...
4779351	  751.8	  391.0	 8101.0	...
4779352	  751.8	  390.9	 8101.0	...
4779353	  752.4	  391.7	 8101.0	...
4779354	  752.6	  392.6	 8102.0	...
4779355	  752.8	  393.1	 8102.0	...
4779356	  752.9	  392.9	 8103.0	...
4779357	  753.3	  392.7	 8104.0	...
4779358	  753.4	  392.8	 8103.0	...
4779359	  753.2	  393.0	 8102.0	...
4779360	  753.0	  393.2	 8101.0	...
4779361	  752.3	  392.9	 8101.0	...
4779362	  751.5	  392.8	 8101.0	...
4779363	  750.4	  392.7	 8100.0	...
4779364	  750.0	  392.8	 8104.0	...
4779365	  750.0	  392.5	 8107.0	...
4779366	  750.6	  392.2	 8108.0	...
4779367	  751.8	  392.0	 8104.0	...
4779368	  752.6	  392.3	 8100.0	...
4779369	  753.1	  392.7	 8098.0	...
4779370	  752.3	  393.3	 8095.0	...
4779371	  751.5	  393.4	 8091.0	...
4779372	  750.9	  393.7	 8089.0	...
4779373	  751.0	  393.7	 8088.0	...
4779374	  751.9	  393.6	 8089.0	...
4779375	  752.8	  393.5	 8089.0	...
4779376	  752.7	  393.6	 8088.0	...
4779377	  751.7	  393.6	 8086.0	...
4779378	  750.7	  393.5	 8085.0	...
4779379	  750.6	  393.3	 8080.0	...
4779380	  750.6	  393.3	 8076.0	...
4779381	  751.4	  393.3	 8073.0	...
4779382	  752.2	  392.9	 8076.0	...
4779383	  752.9	  392.7	 8079.0	...
4779384	  752.9	  392.7	 8082.0	...
4779385	  752.9	  393.6	 8079.0	...
4779386	  752.8	  394.3	 8075.0	...
4779387	  752.7	  394.8	 8076.0	...
4779388	  752.7	  394.7	 8082.0	...
4779389	  752.9	  394.7	 8087.0	...
4779390	  753.0	  394.7	 8086.0	...
4779391	  753.1	  394.8	 8085.0	...
4779392	  753.1	  394.4	 8084.0	...
4779393	  753.0	  393.9	 8084.0	...
4779394	  752.7	  393.4	 8084.0	...
4779395	  752.6	  393.3	 8083.0	...
4779396	  752.5	  393.2	 8082.0	...
4779397	  753.2	  393.1	 8081.0	...
4779398	  753.9	  392.9	 8080.0	...
4779399	  754.4	  392.9	 8077.0	...
4779400	  754.0	  393.1	 8074.0	...
4779401	  752.8	  393.9	 8071.0	...
4779402	  751.8	  394.6	 8068.0	...
4779403	  751.1	  395.2	 8069.0	...
4779404	  751.3	  394.9	 8071.0	...
4779405	  751.4	  394.5	 8073.0	...
4779406	  751.5	  393.9	 8068.0	...
4779407	  751.7	  393.8	 8063.0	...
4779408	  751.8	  394.0	 8058.0	...
4779409	  751.8	  394.5	 8058.0	...
4779410	  751.7	  394.9	 8056.0	...
4779411	  751.9	  394.8	 8055.0	...
4779412	  752.2	  394.5	 8051.0	...
4779413	  752.4	  394.2	 8049.0	...
4779414	  752.5	  394.5	 8051.0	...
4779415	  752.5	  395.1	 8055.0	...
4779416	  753.0	  395.7	 8059.0	...
4779417	  753.4	  395.7	 8058.0	...
4779418	  753.8	  395.7	 8052.0	...
4779419	  753.8	  395.7	 8046.0	...
4779420	  753.7	  395.5	 8044.0	...
4779421	  753.6	  395.1	 8046.0	...
4779422	  753.6	  394.6	 8047.0	...
4779423	  753.5	  394.5	 8046.0	...
4779424	  753.3	  394.7	 8046.0	...
4779425	  753.0	  395.2	 8046.0	...
4779426	  752.3	  395.6	 8045.0	...
4779427	  752.0	  395.9	 8044.0	...
4779428	  751.8	  395.9	 8044.0	...
4779429	  752.2	  396.3	 8044.0	...
4779430	  752.5	  396.7	 8045.0	...
4779431	  752.7	  397.1	 8046.0	...
4779432	  752.8	  397.0	 8046.0	...
4779433	  752.7	  397.0	 8047.0	...
4779434	  752.5	  396.4	 8048.0	...
4779435	  753.2	  395.7	 8046.0	...
4779436	  754.0	  394.9	 8044.0	...
4779437	  754.8	  394.7	 8043.0	...
4779438	  754.6	  394.7	 8042.0	...
4779439	  754.4	  394.7	 8042.0	...
4779440	  753.8	  394.8	 8037.0	...
4779441	  753.1	  395.0	 8033.0	...
4779442	  752.5	  395.4	 8031.0	...
4779443	  752.5	  395.8	 8032.0	...
4779444	  752.4	  395.9	 8033.0	...
4779445	  752.4	  396.0	 8033.0	...
4779446	  752.6	  396.0	 8033.0	...
4779447	  752.9	  395.8	 8034.0	...
4779448	  753.1	  395.7	 8035.0	...
4779449	  753.2	  395.5	 8033.0	...
4779450	  753.2	  395.5	 8029.0	...
4779451	  753.2	  395.5	 8025.0	...
4779452	  753.0	  395.5	 8026.0	...
4779453	  752.6	  395.5	 8025.0	...
4779454	  752.3	  396.2	 8025.0	...
4779455	  752.4	  396.8	 8026.0	...
4779456	  752.8	  397.4	 8028.0	...
4779457	  753.1	  397.3	 8028.0	...
4779458	  753.2	  397.2	 8025.0	...
4779459	  753.4	  397.2	 8028.0	...
4779460	  753.6	  397.3	 8034.0	...
4779461	  753.8	  397.0	 8039.0	...
4779462	  753.6	  396.5	 8036.0	...
4779463	  753.3	  396.1	 8030.0	...
4779464	  753.4	  396.3	 8023.0	...
4779465	  753.5	  396.5	 8017.0	...
4779466	  753.8	  396.6	 8016.0	...
4779467	  753.8	  396.4	 8018.0	...
4779468	  753.8	  395.9	 8020.0	...
4779469	  753.7	  395.7	 8024.0	...
4779470	  753.5	  395.4	 8025.0	...
4779471	  753.7	  395.2	 8026.0	...
4779472	  754.1	  394.9	 8026.0	...
4779473	  754.9	  394.7	 8025.0	...
4779474	  755.3	  394.6	 8024.0	...
4779475	  755.2	  394.8	 8023.0	...
4779476	  754.7	  395.0	 8023.0	...
4779477	  754.3	  395.4	 8025.0	...
4779478	  754.3	  395.8	 8025.0	...
4779479	  754.1	  396.2	 8024.0	...
4779480	  753.9	  396.6	 8022.0	...
4779481	  753.7	  397.1	 8022.0	...
4779482	  753.9	  397.5	 8021.0	...
4779483	  754.0	  397.6	 8021.0	...
4779484	  754.0	  397.1	 8019.0	...
4779485	  753.4	  396.6	 8016.0	...
4779486	  752.9	  396.2	 8011.0	...
4779487	  752.4	  396.3	 8006.0	...
4779488	  752.3	  396.4	 8008.0	...
4779489	  753.0	  396.3	 8013.0	...
4779490	  753.7	  396.2	 8018.0	...
4779491	  754.1	  396.3	 8017.0	...
4779492	  753.7	  396.6	 8016.0	...
4779493	  753.3	  396.7	 8016.0	...
4779494	  753.2	  396.5	 8017.0	...
4779495	  753.2	  396.2	 8017.0	...
4779496	  753.3	  395.9	 8017.0	...
4779497	  753.4	  395.7	 8017.0	...
4779498	  753.5	  395.8	 8016.0	...
4779499	  753.6	  395.9	 8016.0	...
4779500	  753.7	  396.3	 8015.0	...
4779501	  753.8	  396.7	 8010.0	...
4779502	  754.0	  397.0	 8005.0	...
4779503	  754.0	  397.1	 7997.0	...
4779504	  753.9	  396.9	 7994.0	...
4779505	  753.8	  396.8	 7993.0	...
4779506	  753.8	  396.5	 7995.0	...
4779507	  753.8	  396.4	 7997.0	...
4779508	  753.8	  396.4	 7996.0	...
4779509	  752.9	  396.4	 7996.0	...
4779510	  752.0	  396.3	 7996.0	...
4779511	  751.8	  396.7	 7997.0	...
4779512	  752.4	  397.1	 7997.0	...
4779513	  752.9	  397.3	 7997.0	...
4779514	  752.6	  396.9	 7998.0	...
4779515	  752.8	  396.5	 7999.0	...
4779516	  753.2	  396.1	 7999.0	...
4779517	  753.9	  395.8	 7999.0	...
4779518	  754.5	  395.3	 7999.0	...
4779519	  754.6	  395.0	 7999.0	...
4779520	  754.3	  395.0	 7996.0	...
4779521	  753.9	  395.5	 7995.0	...
4779522	  753.7	  396.0	 7994.0	...
4779523	  753.1	  396.7	 7995.0	...
4779524	  752.5	  397.1	 7993.0	...
4779525	  751.9	  397.4	 7991.0	...
4779526	  752.4	  397.3	 7987.0	...
4779527	  752.7	  397.6	 7986.0	...
4779528	  753.1	  398.1	 7985.0	...
4779529	  753.1	  398.4	 7985.0	...
4779530	  753.4	  398.3	 7984.0	...
4779531	  754.0	  398.0	 7985.0	...
4779532	  754.8	  397.1	 7986.0	...
4779533	  755.5	  396.4	 7986.0	...
4779534	  755.1	  396.1	 7986.0	...
4779535	  754.1	  397.0	 7986.0	...
4779536	  753.2	  397.9	 7986.0	...
4779537	  753.2	  398.6	 7986.0	...
4779538	  753.4	  398.8	 7986.0	...
4779539	  753.7	  399.0	 7985.0	...
4779540	  754.0	  399.0	 7983.0	...
4779541	  754.3	  398.8	 7981.0	...
4779542	  754.7	  398.6	 7981.0	...
4779543	  754.5	  398.6	 7981.0	...
4779544	  754.2	  398.5	 7982.0	...
4779545	  754.2	  398.4	 7982.0	...
4779546	  754.6	  398.3	 7981.0	...
4779547	  754.7	  398.7	 7980.0	...
4779548	  754.3	  399.2	 7981.0	...
4779549	  754.1	  399.1	 7976.0	...
4779550	  754.3	  398.6	 7970.0	...
4779551	  754.5	  398.1	 7966.0	...
4779552	  754.5	  397.8	 7968.0	...
4779553	  754.7	  397.6	 7971.0	...
4779554	  754.9	  397.4	 7974.0	...
4779555	  755.1	  397.4	 7977.0	...
4779556	  755.3	  397.7	 7979.0	...
4779557	  755.6	  397.8	 7978.0	...
4779558	  755.9	  398.0	 7978.0	...
4779559	  755.2	  398.1	 7978.0	...
4779560	  754.3	  398.2	 7978.0	...
4779561	  754.1	  398.1	 7976.0	...
4779562	  754.7	  397.7	 7973.0	...
4779563	  755.3	  397.2	 7971.0	...
4779564	  755.3	  397.0	 7970.0	...
4779565	  755.2	  397.0	 7967.0	...
4779566	  755.2	  397.0	 7965.0	...
4779567	  755.1	  396.8	 7967.0	...
4779568	  755.1	  396.6	 7971.0	...
4779569	  755.1	  396.9	 7974.0	...
4779570	  755.1	  397.2	 7973.0	...
4779571	  755.1	  397.8	 7971.0	...
4779572	  755.1	  398.3	 7971.0	...
4779573	  754.9	  398.6	 7968.0	...
4779574	  754.7	  398.8	 7967.0	...
4779575	  754.9	  398.6	 7965.0	...
4779576	  755.3	  398.6	 7965.0	...
4779577	  755.7	  398.5	 7963.0	...
4779578	  755.8	  398.5	 7962.0	...
4779579	  755.5	  398.5	 7963.0	...
4779580	  755.2	  398.4	 7962.0	...
4779581	  754.7	  398.3	 7959.0	...
4779582	  754.7	  398.6	 7957.0	...
4779583	  754.8	  399.1	 7958.0	...
4779584	  754.9	  399.7	 7960.0	...
MSG	4779585 0000 _ Number Off
4779585	  754.7	  400.0	 7961.0	...
4779586	  754.4	  400.1	 7960.0	...
4779587	  754.1	  400.2	 7959.0	...
4779588	  753.8	  400.2	 7959.0	...
4779589	  753.4	  400.2	 7958.0	...
4779590	  753.1	  400.5	 7957.0	...
4779591	  753.0	  400.8	 7957.0	...
4779592	  752.9	  400.5	 7959.0	...
4779593	  753.0	  399.8	 7962.0	...
4779594	  753.1	  399.7	 7965.0	...
4779595	  753.4	  400.2	 7964.0	...
4779596	  753.5	  400.1	 7962.0	...
4779597	  753.5	  399.5	 7960.0	...
4779598	  753.4	  399.3	 7960.0	...
4779599	  753.3	  399.6	 7961.0	...
4779600	  753.3	  400.0	 7962.0	...
4779601	  752.9	  400.0	 7963.0	...
4779602	  752.4	  400.1	 7962.0	...
4779603	  752.1	  400.1	 7961.0	...
4779604	  752.4	  400.3	 7960.0	...
4779605	  752.7	  400.5	 7960.0	...
4779606	  752.9	  400.6	 7960.0	...
4779607	  752.9	  400.3	 7958.0	...
4779608	  752.9	  400.0	 7955.0	...
4779609	  752.4	  399.7	 7953.0	...
4779610	  751.9	  400.0	 7958.0	...
4779611	  751.9	  400.4	 7962.0	...
4779612	  752.4	  401.1	 7965.0	...
4779613	  752.7	  401.4	 7965.0	...
4779614	  752.4	  401.5	 7961.0	...
4779615	  752.3	  402.0	 7958.0	...
4779616	  752.2	  402.7	 7958.0	...
4779617	  752.1	  402.7	 7960.0	...
4779618	  752.0	  402.1	 7962.0	...
4779619	  752.2	  401.5	 7962.0	...
4779620	  752.4	  401.7	 7962.0	...
4779621	  752.5	  402.2	 7962.0	...
4779622	  752.5	  402.5	 7962.0	...
4779623	  752.3	  402.6	 7961.0	...
4779624	  752.1	  402.3	 7960.0	...
4779625	  752.2	  402.2	 7957.0	...
4779626	  752.4	  402.3	 7953.0	...
4779627	  752.0	  402.5	 7949.0	...
4779628	  751.3	  402.6	 7948.0	...
4779629	  751.0	  402.6	 7949.0	...
4779630	  751.3	  402.5	 7951.0	...
4779631	  751.7	  402.6	 7954.0	...
4779632	  751.6	  402.9	 7954.0	...
4779633	  751.2	  403.3	 7954.0	...
4779634	  750.9	  403.6	 7955.0	...
4779635	  750.5	  403.8	 7956.0	...
4779636	  750.5	  403.8	 7956.0	...
4779637	  750.4	  403.8	 7956.0	...
4779638	  750.4	  403.3	 7955.0	...
4779639	  750.3	  402.8	 7953.0	...
4779640	  750.3	  402.5	 7952.0	...
4779641	  750.2	  402.7	 7951.0	...
4779642	  750.1	  403.0	 7951.0	...
4779643	  750.5	  403.0	 7951.0	...
4779644	  751.2	  403.4	 7951.0	...
4779645	  751.9	  403.8	 7950.0	...
4779646	  752.1	  403.9	 7950.0	...
4779647	  752.2	  403.4	 7951.0	...
4779648	  752.2	  403.2	 7953.0	...
4779649	  752.1	  403.5	 7955.0	...
4779650	  751.9	  404.1	 7956.0	...
4779651	  751.4	  404.5	 7957.0	...
4779652	  751.0	  404.9	 7958.0	...
4779653	  750.6	  405.1	 7953.0	...
4779654	  750.6	  405.1	 7947.0	...
4779655	  750.7	  404.7	 7947.0	...
4779656	  750.9	  404.6	 7953.0	...
4779657	  751.2	  404.4	 7959.0	...
4779658	  751.4	  404.7	 7958.0	...
4779659	  751.5	  404.7	 7958.0	...
4779660	  751.4	  404.8	 7958.0	...
4779661	  751.4	  404.7	 7958.0	...
4779662	  751.6	  404.5	 7959.0	...
4779663	  751.9	  404.3	 7959.0	...
4779664	  752.3	  404.3	 7962.0	...
4779665	  752.3	  403.7	 7963.0	...
4779666	  751.8	  403.2	 7964.0	...
4779667	  751.4	  403.6	 7962.0	...
4779668	  751.0	  404.5	 7963.0	...
4779669	  751.0	  405.2	 7964.0	...
4779670	  750.9	  405.0	 7965.0	...
4779671	  751.2	  404.8	 7963.0	...
4779672	  751.5	  404.8	 7960.0	...
4779673	  751.4	  404.8	 7957.0	...
4779674	  750.9	  404.7	 7958.0	...
4779675	  750.4	  404.7	 7959.0	...
4779676	  749.9	  404.8	 7962.0	...
4779677	  749.3	  404.6	 7966.0	...
4779678	  748.8	  404.5	 7970.0	...
4779679	  748.9	  404.3	 7970.0	...
4779680	  748.8	  404.4	 7966.0	...
4779681	  748.7	  404.5	 7963.0	...
4779682	  748.6	  404.8	 7961.0	...
4779683	  748.7	  405.0	 7961.0	...
4779684	  748.4	  405.2	 7962.0	...
4779685	  748.2	  405.1	 7962.0	...
4779686	  748.0	  404.9	 7961.0	...
4779687	  748.0	  404.8	 7961.0	...
4779688	  747.9	  404.8	 7960.0	...
4779689	  747.7	  404.9	 7961.0	...
4779690	  747.6	  405.1	 7961.0	...
4779691	  747.4	  405.3	 7961.0	...
4779692	  747.3	  405.6	 7962.0	...
4779693	  747.2	  405.8	 7962.0	...
4779694	  747.1	  405.5	 7961.0	...
4779695	  747.0	  405.0	 7961.0	...
4779696	  746.9	  404.6	 7962.0	...
4779697	  747.2	  404.6	 7962.0	...
4779698	  747.6	  404.7	 7960.0	...
4779699	  748.1	  405.4	 7959.0	...
4779700	  748.2	  406.1	 7960.0	...
4779701	  747.6	  406.7	 7960.0	...
4779702	  747.0	  406.7	 7959.0	...
4779703	  746.2	  406.7	 7957.0	...
4779704	  746.0	  406.6	 7957.0	...
4779705	  745.8	  406.5	 7958.0	...
4779706	  746.1	  406.4	 7959.0	...
4779707	  746.4	  406.4	 7958.0	...
4779708	  746.4	  406.3	 7958.0	...
4779709	  746.2	  406.4	 7958.0	...
4779710	  746.7	  406.6	 7957.0	...
4779711	  747.2	  406.5	 7955.0	...
4779712	  747.9	  406.3	 7954.0	...
4779713	  748.0	  406.2	 7955.0	...
4779714	  748.1	  405.7	 7955.0	...
4779715	  748.1	  405.2	 7955.0	...
4779716	  747.4	  405.0	 7956.0	...
4779717	  747.0	  405.2	 7956.0	...
4779718	  746.7	  405.2	 7953.0	...
4779719	  746.8	  404.7	 7950.0	...
4779720	  746.8	  404.3	 7946.0	...
4779721	  746.7	  404.1	 7947.0	...
4779722	  746.9	  403.9	 7947.0	...
4779723	  747.1	  403.8	 7949.0	...
4779724	  746.6	  403.8	 7952.0	...
4779725	  746.2	  404.3	 7954.0	...
4779726	  745.8	  404.8	 7954.0	...
4779727	  746.0	  405.1	 7954.0	...
4779728	  745.9	  405.0	 7955.0	...
EFIX R   4779002	4779728	727	  752.2	  394.8	   8108
SSACC R  4779729
4779729	  745.9	  404.8	 7957.0	...
4779730	  745.0	  404.8	 7954.0	...
4779731	  744.2	  405.5	 7948.0	...
4779732	  743.4	  406.7	 7939.0	...
4779733	  743.5	  407.7	 7933.0	...
4779734	  743.4	  408.1	 7927.0	...
4779735	  743.9	  408.0	 7922.0	...
4779736	  744.4	  406.5	 7921.0	...
4779737	  745.5	  397.2	 7935.0	...
4779738	  746.8	  381.4	 7965.0	...
4779739	  750.0	  366.8	 7994.0	...
4779740	  752.9	  362.4	 8011.0	...
4779741	  755.7	  368.3	 7999.0	...
4779742	  757.6	  382.0	 7958.0	...
4779743	  760.3	  401.8	 7888.0	...
4779744	  763.4	  426.5	 7800.0	...
4779745	  766.2	  460.0	 7689.0	...
4779746	  768.9	  495.8	 7567.0	...
4779747	  772.1	  539.1	 7426.0	...
4779748	  776.3	  581.7	 7279.0	...
4779749	  782.4	  630.4	 7118.0	...
4779750	  788.6	  682.7	 6941.0	...
4779751	  793.6	  740.3	 6751.0	...
4779752	  796.2	  805.0	 6535.0	...
4779753	  798.6	  873.6	 6312.0	...
4779754	  802.6	  951.5	 6068.0	...
4779755	  808.6	 1034.5	 5811.0	...
4779756	  816.3	 1124.7	 5541.0	...
4779757	  822.9	 1216.7	 5267.0	...
4779758	  830.3	 1313.8	 4981.0	...
4779759	  835.8	 1414.2	 4688.0	...
4779760	  843.7	 1517.3	 4388.0	...
4779761	  848.3	 1623.0	 4093.0	...
4779762	  854.3	 1727.8	 3801.0	...
4779763	  856.6	 1834.3	 3499.0	...
4779764	  861.9	 1946.5	 3202.0	...
4779765	  864.0	 2025.9	 2994.0	...
4779766	  866.7	 2068.7	 2896.0	...
4779767	  866.7	 2068.7	 2896.0	...
SBLINK R 4779768
4779768	   .	   .	    0.0	...
4779769	   .	   .	    0.0	...
4779770	   .	   .	    0.0	...
4779771	   .	   .	    0.0	...
4779772	   .	   .	    0.0	...
4779773	   .	   .	    0.0	...
4779774	   .	   .	    0.0	...
4779775	   .	   .	    0.0	...
4779776	   .	   .	    0.0	...
4779777	   .	   .	    0.0	...
4779778	   .	   .	    0.0	...
4779779	   .	   .	    0.0	...
4779780	   .	   .	    0.0	...
4779781	   .	   .	    0.0	...
4779782	   .	   .	    0.0	...
4779783	   .	   .	    0.0	...
4779784	   .	   .	    0.0	...
4779785	   .	   .	    0.0	...
4779786	   .	   .	    0.0	...
4779787	   .	   .	    0.0	...
4779788	   .	   .	    0.0	...
4779789	   .	   .	    0.0	...
4779790	   .	   .	    0.0	...
4779791	   .	   .	    0.0	...
4779792	   .	   .	    0.0	...
4779793	   .	   .	    0.0	...
4779794	   .	   .	    0.0	...
4779795	   .	   .	    0.0	...
4779796	   .	   .	    0.0	...
4779797	   .	   .	    0.0	...
MSG	4779798 0000 _ Number On
4779798	   .	   .	    0.0	...
4779799	   .	   .	    0.0	...
4779800	   .	   .	    0.0	...
4779801	   .	   .	    0.0	...
4779802	   .	   .	    0.0	...
4779803	   .	   .	    0.0	...
4779804	   .	   .	    0.0	...
4779805	   .	   .	    0.0	...
4779806	   .	   .	    0.0	...
4779807	   .	   .	    0.0	...
4779808	   .	   .	    0.0	...
4779809	   .	   .	    0.0	...
4779810	   .	   .	    0.0	...
4779811	   .	   .	    0.0	...
4779812	   .	   .	    0.0	...
4779813	   .	   .	    0.0	...
4779814	   .	   .	    0.0	...
4779815	   .	   .	    0.0	...
4779816	   .	   .	    0.0	...
4779817	   .	   .	    0.0	...
4779818	   .	   .	    0.0	...
4779819	   .	   .	    0.0	...
4779820	   .	   .	    0.0	...
4779821	   .	   .	    0.0	...
4779822	   .	   .	    0.0	...
4779823	   .	   .	    0.0	...
4779824	   .	   .	    0.0	...
4779825	   .	   .	    0.0	...
4779826	   .	   .	    0.0	...
4779827	   .	   .	    0.0	...
4779828	   .	   .	    0.0	...
4779829	   .	   .	    0.0	...
4779830	   .	   .	    0.0	...
4779831	   .	   .	    0.0	...
4779832	   .	   .	    0.0	...
4779833	   .	   .	    0.0	...
4779834	   .	   .	    0.0	...
4779835	   .	   .	    0.0	...
4779836	   .	   .	    0.0	...
4779837	   .	   .	    0.0	...
4779838	   .	   .	    0.0	...
4779839	   .	   .	    0.0	...
4779840	   .	   .	    0.0	...
4779841	   .	   .	    0.0	...
4779842	   .	   .	    0.0	...
4779843	   .	   .	    0.0	...
4779844	   .	   .	    0.0	...
4779845	   .	   .	    0.0	...
4779846	   .	   .	    0.0	...
EBLINK R 4779768	4779846	79
4779847	  898.3	 2103.1	 2888.0	...
4779848	  898.3	 2103.1	 2888.0	...
4779849	  895.3	 2086.5	 2920.0	...
4779850	  892.7	 2054.8	 2988.0	...
4779851	  891.3	 2006.4	 3089.0	...
4779852	  892.9	 1974.5	 3158.0	...
4779853	  894.2	 1957.8	 3192.0	...
4779854	  923.6	 1853.2	 3455.0	...
4779855	  952.6	 1750.3	 3718.0	...
4779856	  952.8	 1736.5	 3750.0	...
4779857	  953.1	 1708.1	 3822.0	...
4779858	  950.7	 1667.0	 3931.0	...
4779859	  945.0	 1627.7	 4041.0	...
4779860	  935.6	 1591.5	 4138.0	...
4779861	  928.8	 1556.2	 4220.0	...
4779862	  924.9	 1520.1	 4316.0	...
4779863	  922.1	 1485.2	 4398.0	...
4779864	  917.0	 1449.0	 4505.0	...
4779865	  909.3	 1414.3	 4597.0	...
4779866	  902.2	 1379.4	 4701.0	...
4779867	  897.1	 1346.5	 4789.0	...
4779868	  891.9	 1314.6	 4867.0	...
4779869	  888.3	 1283.5	 4953.0	...
4779870	  884.5	 1254.5	 5032.0	...
4779871	  882.8	 1226.3	 5122.0	...
4779872	  878.9	 1198.1	 5205.0	...
4779873	  873.6	 1170.1	 5286.0	...
4779874	  863.8	 1144.6	 5355.0	...
4779875	  852.3	 1121.9	 5425.0	...
4779876	  841.6	 1100.5	 5495.0	...
4779877	  835.8	 1078.1	 5567.0	...
4779878	  833.2	 1055.3	 5630.0	...
4779879	  831.0	 1033.4	 5698.0	...
4779880	  828.3	 1010.8	 5766.0	...
4779881	  826.4	  989.6	 5835.0	...
4779882	  825.0	  968.4	 5903.0	...
4779883	  822.7	  947.8	 5964.0	...
4779884	  818.8	  928.9	 6025.0	...
4779885	  815.0	  909.2	 6082.0	...
4779886	  813.0	  891.4	 6145.0	...
4779887	  812.1	  871.9	 6208.0	...
4779888	  809.4	  854.9	 6268.0	...
4779889	  806.4	  837.0	 6323.0	...
4779890	  804.4	  820.5	 6381.0	...
4779891	  804.2	  802.8	 6437.0	...
4779892	  804.0	  786.4	 6494.0	...
4779893	  802.8	  770.3	 6544.0	...
4779894	  801.7	  755.7	 6595.0	...
4779895	  800.5	  740.3	 6645.0	...
4779896	  799.6	  725.6	 6690.0	...
4779897	  798.7	  710.8	 6735.0	...
4779898	  797.8	  698.0	 6778.0	...
4779899	  796.4	  684.4	 6827.0	...
4779900	  794.4	  671.8	 6869.0	...
4779901	  792.4	  658.7	 6912.0	...
4779902	  790.8	  647.7	 6949.0	...
4779903	  790.0	  637.2	 6989.0	...
4779904	  789.2	  626.8	 7030.0	...
4779905	  787.7	  616.5	 7062.0	...
4779906	  785.8	  606.7	 7091.0	...
4779907	  784.0	  598.3	 7118.0	...
4779908	  781.9	  590.2	 7151.0	...
4779909	  780.3	  582.4	 7176.0	...
4779910	  778.7	  572.6	 7208.0	...
4779911	  778.3	  563.9	 7234.0	...
4779912	  777.9	  555.8	 7267.0	...
4779913	  776.3	  548.7	 7289.0	...
4779914	  774.6	  542.7	 7310.0	...
4779915	  772.7	  534.7	 7339.0	...
4779916	  772.4	  527.9	 7369.0	...
4779917	  771.7	  517.5	 7404.0	...
4779918	  771.4	  510.7	 7430.0	...
4779919	  770.8	  502.1	 7458.0	...
4779920	  771.0	  497.1	 7480.0	...
4779921	  771.0	  490.9	 7500.0	...
4779922	  771.9	  485.4	 7520.0	...
4779923	  772.0	  477.7	 7546.0	...
4779924	  772.2	  470.6	 7566.0	...
4779925	  771.7	  465.3	 7585.0	...
4779926	  771.5	  460.1	 7599.0	...
4779927	  771.5	  454.1	 7627.0	...
4779928	  771.2	  447.4	 7646.0	...
4779929	  770.6	  441.9	 7669.0	...
4779930	  769.8	  436.9	 7678.0	...
4779931	  769.3	  432.4	 7692.0	...
4779932	  769.0	  427.1	 7705.0	...
4779933	  768.7	  421.6	 7727.0	...
4779934	  768.4	  417.4	 7740.0	...
4779935	  768.6	  413.9	 7757.0	...
ESACC R  4779729	4779935	207	  745.9	  404.8	  768.6	  413.9	   0.52	   1674
SFIX R   4779936
4779936	  768.5	  410.3	 7768.0	...
4779937	  768.5	  407.4	 7785.0	...
4779938	  769.4	  402.7	 7796.0	...
4779939	  770.5	  398.9	 7814.0	...
4779940	  771.2	  394.4	 7829.0	...
4779941	  770.3	  390.8	 7849.0	...
4779942	  769.3	  388.3	 7859.0	...
4779943	  768.0	  385.3	 7866.0	...
4779944	  767.2	  383.9	 7869.0	...
4779945	  766.5	  381.5	 7875.0	...
4779946	  766.1	  379.5	 7883.0	...
4779947	  766.6	  376.0	 7896.0	...
4779948	  767.2	  373.8	 7907.0	...
4779949	  766.3	  371.2	 7918.0	...
4779950	  764.4	  368.6	 7921.0	...
4779951	  763.1	  365.5	 7927.0	...
4779952	  763.5	  361.9	 7942.0	...
4779953	  764.2	  359.7	 7955.0	...
4779954	  764.1	  358.0	 7964.0	...
4779955	  763.5	  356.4	 7964.0	...
4779956	  762.8	  353.9	 7964.0	...
4779957	  762.2	  351.3	 7963.0	...
4779958	  762.4	  349.6	 7964.0	...
4779959	  762.8	  348.7	 7974.0	...
4779960	  761.9	  346.7	 7983.0	...
4779961	  760.7	  345.1	 7990.0	...
4779962	  760.3	  343.7	 7990.0	...
4779963	  762.0	  343.6	 7996.0	...
4779964	  763.8	  342.9	 8002.0	...
4779965	  764.7	  341.5	 8007.0	...
4779966	  764.0	  340.3	 8007.0	...
4779967	  763.0	  339.4	 8006.0	...
4779968	  761.9	  338.9	 8013.0	...
4779969	  761.5	  338.3	 8022.0	...
4779970	  761.3	  338.0	 8032.0	...
4779971	  762.4	  335.7	 8036.0	...
4779972	  763.7	  333.3	 8036.0	...
4779973	  763.4	  332.7	 8036.0	...
4779974	  761.8	  334.4	 8039.0	...
4779975	  759.6	  336.2	 8040.0	...
4779976	  759.2	  336.2	 8042.0	...
4779977	  758.8	  334.9	 8046.0	...
4779978	  759.0	  333.6	 8050.0	...
4779979	  759.2	  332.3	 8054.0	...
4779980	  759.6	  330.1	 8054.0	...
4779981	  759.7	  327.8	 8058.0	...
4779982	  759.7	  326.8	 8061.0	...
4779983	  759.7	  328.1	 8062.0	...
4779984	  759.8	  328.0	 8061.0	...
4779985	  760.6	  326.5	 8062.0	...
4779986	  761.2	  325.1	 8062.0	...
4779987	  759.6	  325.3	 8062.0	...
4779988	  756.6	  327.9	 8060.0	...
4779989	  753.5	  330.4	 8058.0	...
4779990	  756.0	  327.9	 8065.0	...
4779991	  759.2	  323.0	 8073.0	...
4779992	  760.3	  320.2	 8079.0	...
4779993	  758.6	  322.4	 8077.0	...
4779994	  756.9	  324.8	 8076.0	...
4779995	  756.5	  325.5	 8072.0	...
4779996	  755.7	  325.7	 8069.0	...
4779997	  756.3	  325.5	 8066.0	...
4779998	  757.8	  325.6	 8067.0	...
4779999	  759.3	  327.0	 8070.0	...
4780000	  759.4	  328.5	 8073.0	...
4780001	  759.3	  328.9	 8076.0	...
4780002	  758.6	  328.8	 8078.0	...
4780003	  758.0	  328.7	 8079.0	...
4780004	  757.2	  329.1	 8079.0	...
4780005	  756.9	  330.5	 8075.0	...
4780006	  756.5	  331.9	 8070.0	...
4780007	  756.1	  333.7	 8063.0	...
4780008	  755.6	  334.6	 8062.0	...
4780009	  755.2	  335.6	 8061.0	...
4780010	  755.4	  334.8	 8066.0	...
4780011	  755.7	  333.5	 8070.0	...
4780012	  756.0	  331.7	 8074.0	...
4780013	  755.7	  331.3	 8076.0	...
4780014	  755.5	  330.8	 8077.0	...
4780015	  755.4	  330.8	 8077.0	...
4780016	  755.7	  330.8	 8078.0	...
4780017	  755.5	  330.8	 8075.0	...
4780018	  755.2	  330.5	 8072.0	...
4780019	  754.7	  330.3	 8067.0	...
4780020	  754.7	  330.1	 8065.0	...
4780021	  755.2	  330.2	 8062.0	...
4780022	  755.6	  330.3	 8062.0	...
4780023	  756.9	  330.2	 8061.0	...
4780024	  757.8	  330.5	 8060.0	...
4780025	  758.0	  331.0	 8059.0	...
4780026	  757.4	  331.5	 8059.0	...
4780027	  757.6	  331.6	 8059.0	...
4780028	  758.4	  331.4	 8058.0	...
4780029	  758.0	  331.3	 8058.0	...
4780030	  756.8	  331.4	 8058.0	...
4780031	  755.7	  332.2	 8058.0	...
4780032	  755.7	  332.9	 8062.0	...
4780033	  755.7	  333.5	 8065.0	...
4780034	  756.1	  333.0	 8066.0	...
4780035	  756.9	  332.0	 8062.0	...
4780036	  757.7	  330.5	 8057.0	...
4780037	  758.2	  329.8	 8054.0	...
4780038	  758.2	  329.7	 8052.0	...
EFIX R   4779936	4780038	103	  760.2	  342.0	   8017
SSACC R  4780039
4780039	  758.1	  330.1	 8051.0	...
4780040	  757.6	  330.9	 8051.0	...
4780041	  757.2	  331.4	 8052.0	...
4780042	  756.7	  332.0	 8054.0	...
4780043	  753.3	  345.5	 8024.0	...
4780044	  749.8	  359.1	 7994.0	...
4780045	  746.3	  362.1	 7983.0	...
4780046	  745.7	  351.5	 8004.0	...
4780047	  745.7	  351.3	 7999.0	...
4780048	  745.9	  361.6	 7973.0	...
4780049	  746.9	  373.0	 7947.0	...
4780050	  747.3	  374.0	 7946.0	...
4780051	  747.5	  375.1	 7951.0	...
ESACC R  4780039	4780051	13	  758.1	  330.1	  747.5	  375.1	   0.96	     97
SFIX R   4780052
4780052	  747.0	  375.0	 7957.0	...
4780053	  746.6	  375.0	 7961.0	...
4780054	  746.2	  375.1	 7959.0	...
4780055	  746.1	  375.3	 7957.0	...
4780056	  745.8	  375.6	 7956.0	...
4780057	  745.5	  376.1	 7955.0	...
4780058	  745.7	  377.4	 7955.0	...
4780059	  746.2	  378.5	 7955.0	...
4780060	  747.0	  379.6	 7953.0	...
4780061	  747.6	  379.8	 7951.0	...
4780062	  747.5	  380.1	 7950.0	...
4780063	  747.0	  380.5	 7950.0	...
4780064	  746.9	  380.8	 7951.0	...
4780065	  747.6	  381.1	 7952.0	...
4780066	  748.2	  381.1	 7953.0	...
4780067	  747.4	  381.1	 7953.0	...
4780068	  746.6	  380.9	 7953.0	...
4780069	  745.8	  380.6	 7952.0	...
4780070	  746.3	  380.6	 7951.0	...
4780071	  746.7	  380.6	 7950.0	...
4780072	  746.6	  380.8	 7952.0	...
4780073	  746.2	  381.0	 7954.0	...
4780074	  745.8	  381.2	 7955.0	...
4780075	  745.7	  381.4	 7953.0	...
4780076	  745.5	  381.5	 7954.0	...
4780077	  745.4	  381.2	 7955.0	...
4780078	  745.3	  380.8	 7951.0	...
4780079	  745.2	  380.3	 7945.0	...
4780080	  744.8	  380.2	 7940.0	...
4780081	  744.4	  380.3	 7941.0	...
4780082	  744.0	  380.5	 7946.0	...
4780083	  744.1	  380.7	 7949.0	...
4780084	  744.3	  380.8	 7952.0	...
4780085	  744.6	  380.8	 7953.0	...
4780086	  744.7	  380.9	 7953.0	...
4780087	  744.8	  380.9	 7952.0	...
4780088	  744.8	  380.7	 7951.0	...
4780089	  744.7	  380.5	 7951.0	...
4780090	  744.6	  379.9	 7951.0	...
4780091	  744.5	  379.6	 7952.0	...
4780092	  744.7	  379.2	 7953.0	...
4780093	  744.9	  379.4	 7954.0	...
4780094	  744.9	  379.6	 7955.0	...
4780095	  745.0	  379.4	 7956.0	...
4780096	  745.3	  379.0	 7957.0	...
4780097	  745.6	  378.6	 7957.0	...
4780098	  745.9	  378.5	 7955.0	...
4780099	  745.9	  378.5	 7953.0	...
4780100	  746.0	  378.7	 7948.0	...
4780101	  745.9	  378.8	 7945.0	...
MSG	4780102 0000 _ Number Off
4780102	  746.0	  379.1	 7942.0	...
4780103	  745.9	  379.2	 7941.0	...
4780104	  745.8	  379.4	 7940.0	...
4780105	  745.7	  379.3	 7939.0	...
4780106	  745.7	  379.3	 7939.0	...
4780107	  745.8	  378.9	 7943.0	...
4780108	  745.8	  378.4	 7947.0	...
4780109	  745.8	  377.9	 7948.0	...
4780110	  745.8	  377.9	 7945.0	...
4780111	  745.6	  377.9	 7943.0	...
4780112	  745.3	  377.6	 7945.0	...
4780113	  745.1	  377.1	 7945.0	...
4780114	  745.1	  376.5	 7944.0	...
4780115	  745.1	  376.1	 7943.0	...
4780116	  745.5	  375.8	 7941.0	...
4780117	  745.8	  375.6	 7941.0	...
4780118	  746.0	  375.1	 7944.0	...
4780119	  746.0	  374.5	 7947.0	...
4780120	  746.2	  373.8	 7951.0	...
4780121	  746.5	  373.3	 7956.0	...
4780122	  746.9	  373.0	 7961.0	...
4780123	  747.0	  372.7	 7966.0	...
4780124	  746.7	  372.5	 7964.0	...
4780125	  746.0	  372.8	 7963.0	...
4780126	  745.6	  373.1	 7962.0	...
4780127	  745.6	  373.8	 7962.0	...
4780128	  745.4	  374.5	 7961.0	...
4780129	  744.7	  374.3	 7959.0	...
4780130	  744.3	  373.8	 7961.0	...
4780131	  744.8	  373.2	 7963.0	...
4780132	  745.4	  373.1	 7966.0	...
4780133	  745.8	  372.9	 7965.0	...
4780134	  745.7	  372.8	 7965.0	...
4780135	  745.5	  372.8	 7967.0	...
4780136	  745.1	  372.6	 7970.0	...
4780137	  744.9	  372.1	 7974.0	...
4780138	  744.9	  371.6	 7975.0	...
4780139	  745.3	  372.0	 7973.0	...
4780140	  746.2	  372.6	 7970.0	...
4780141	  746.8	  373.3	 7967.0	...
4780142	  746.4	  372.6	 7967.0	...
4780143	  745.5	  372.0	 7966.0	...
4780144	  744.6	  371.5	 7970.0	...
4780145	  744.5	  371.8	 7975.0	...
4780146	  744.6	  372.0	 7980.0	...
4780147	  744.8	  372.0	 7982.0	...
4780148	  745.1	  371.9	 7983.0	...
4780149	  745.2	  371.9	 7984.0	...
4780150	  746.0	  371.9	 7984.0	...
4780151	  746.8	  372.0	 7982.0	...
4780152	  746.9	  371.2	 7980.0	...
4780153	  746.4	  370.3	 7978.0	...
4780154	  745.9	  369.7	 7978.0	...
4780155	  745.8	  370.0	 7977.0	...
4780156	  745.7	  370.3	 7976.0	...
4780157	  745.6	  370.2	 7975.0	...
4780158	  745.5	  370.1	 7975.0	...
4780159	  746.0	  369.9	 7975.0	...
4780160	  746.4	  369.2	 7977.0	...
4780161	  746.6	  368.6	 7979.0	...
4780162	  746.2	  368.1	 7981.0	...
4780163	  745.5	  368.3	 7980.0	...
4780164	  744.9	  368.5	 7979.0	...
4780165	  744.9	  368.5	 7979.0	...
4780166	  745.3	  368.5	 7978.0	...
4780167	  745.5	  368.3	 7978.0	...
4780168	  745.3	  368.2	 7980.0	...
4780169	  745.1	  368.0	 7981.0	...
4780170	  745.0	  368.1	 7981.0	...
4780171	  745.1	  368.0	 7980.0	...
4780172	  745.0	  367.9	 7979.0	...
4780173	  745.0	  367.9	 7982.0	...
4780174	  745.4	  367.5	 7985.0	...
4780175	  745.9	  367.1	 7988.0	...
4780176	  746.6	  367.2	 7986.0	...
4780177	  746.9	  367.9	 7984.0	...
4780178	  746.9	  368.5	 7981.0	...
4780179	  746.6	  368.6	 7980.0	...
4780180	  746.4	  368.5	 7981.0	...
4780181	  746.6	  368.7	 7985.0	...
4780182	  746.7	  369.0	 7988.0	...
4780183	  746.7	  369.7	 7991.0	...
4780184	  746.6	  370.1	 7991.0	...
4780185	  746.4	  370.3	 7991.0	...
4780186	  746.1	  370.0	 7989.0	...
4780187	  745.7	  369.8	 7987.0	...
4780188	  745.1	  369.6	 7987.0	...
4780189	  744.7	  370.0	 7988.0	...
4780190	  744.2	  370.5	 7987.0	...
4780191	  744.1	  370.9	 7986.0	...
4780192	  744.2	  370.5	 7990.0	...
4780193	  744.5	  370.0	 7996.0	...
4780194	  744.7	  370.3	 8003.0	...
4780195	  744.7	  370.9	 8003.0	...
4780196	  745.0	  371.5	 8003.0	...
4780197	  745.4	  371.7	 8003.0	...
4780198	  745.7	  372.0	 8003.0	...
4780199	  745.4	  372.3	 8004.0	...
4780200	  745.2	  372.4	 8004.0	...
4780201	  745.1	  372.5	 8000.0	...
4780202	  745.3	  372.8	 7995.0	...
4780203	  745.9	  373.0	 7996.0	...
4780204	  746.4	  373.3	 8001.0	...
4780205	  746.9	  373.4	 8007.0	...
4780206	  746.9	  373.5	 8006.0	...
4780207	  746.6	  373.7	 8004.0	...
4780208	  746.4	  373.8	 8002.0	...
4780209	  746.3	  374.1	 8003.0	...
4780210	  746.3	  374.4	 8002.0	...
4780211	  746.4	  374.6	 8002.0	...
4780212	  746.4	  374.8	 8002.0	...
4780213	  746.7	  375.0	 8002.0	...
4780214	  747.0	  374.9	 8003.0	...
4780215	  746.7	  374.7	 8005.0	...
4780216	  746.2	  374.6	 8007.0	...
4780217	  745.4	  375.3	 8008.0	...
4780218	  745.3	  376.0	 8008.0	...
4780219	  745.1	  376.7	 8008.0	...
4780220	  745.2	  376.3	 8006.0	...
4780221	  745.2	  376.0	 8006.0	...
4780222	  745.2	  375.7	 8006.0	...
4780223	  745.3	  375.7	 8007.0	...
4780224	  745.4	  375.8	 8008.0	...
4780225	  744.6	  376.1	 8010.0	...
4780226	  743.8	  376.4	 8012.0	...
4780227	  744.3	  376.5	 8013.0	...
4780228	  745.7	  375.9	 8010.0	...
4780229	  747.1	  375.1	 8006.0	...
4780230	  747.1	  374.4	 8007.0	...
4780231	  746.8	  374.1	 8012.0	...
4780232	  746.4	  374.0	 8020.0	...
4780233	  746.0	  373.6	 8023.0	...
4780234	  745.9	  373.1	 8027.0	...
4780235	  745.9	  372.8	 8027.0	...
4780236	  745.7	  372.9	 8026.0	...
4780237	  745.6	  373.1	 8024.0	...
4780238	  745.6	  373.5	 8020.0	...
4780239	  745.6	  373.9	 8017.0	...
4780240	  745.6	  373.8	 8020.0	...
4780241	  745.4	  373.2	 8027.0	...
4780242	  745.2	  372.7	 8034.0	...
4780243	  745.2	  372.2	 8035.0	...
4780244	  745.8	  371.6	 8036.0	...
4780245	  746.5	  370.9	 8036.0	...
4780246	  747.2	  370.7	 8036.0	...
4780247	  747.7	  370.6	 8036.0	...
4780248	  748.0	  370.3	 8035.0	...
4780249	  748.2	  369.9	 8036.0	...
4780250	  747.8	  369.6	 8037.0	...
4780251	  747.5	  369.6	 8040.0	...
4780252	  747.2	  369.6	 8042.0	...
4780253	  746.9	  369.3	 8044.0	...
4780254	  746.4	  369.0	 8045.0	...
4780255	  746.0	  368.5	 8047.0	...
4780256	  745.8	  368.4	 8050.0	...
4780257	  745.7	  368.2	 8054.0	...
4780258	  745.6	  368.4	 8057.0	...
4780259	  745.5	  368.7	 8059.0	...
4780260	  745.6	  369.1	 8061.0	...
4780261	  745.7	  369.4	 8058.0	...
4780262	  745.7	  369.5	 8054.0	...
4780263	  745.7	  369.3	 8056.0	...
4780264	  745.6	  369.1	 8063.0	...
4780265	  745.7	  369.1	 8068.0	...
4780266	  745.6	  369.3	 8067.0	...
4780267	  745.4	  368.8	 8066.0	...
4780268	  745.2	  368.1	 8066.0	...
4780269	  745.3	  368.1	 8066.0	...
4780270	  745.6	  368.9	 8066.0	...
4780271	  745.9	  369.3	 8066.0	...
4780272	  745.9	  368.9	 8067.0	...
4780273	  746.4	  368.5	 8066.0	...
4780274	  747.0	  368.4	 8066.0	...
4780275	  747.5	  368.3	 8067.0	...
4780276	  747.4	  368.2	 8070.0	...
4780277	  747.2	  368.6	 8074.0	...
4780278	  746.9	  368.9	 8076.0	...
4780279	  746.5	  368.8	 8075.0	...
4780280	  746.4	  368.3	 8076.0	...
4780281	  746.3	  367.8	 8078.0	...
4780282	  746.3	  368.3	 8080.0	...
4780283	  746.4	  368.9	 8081.0	...
4780284	  746.3	  368.9	 8082.0	...
4780285	  746.2	  368.1	 8084.0	...
4780286	  746.1	  367.4	 8088.0	...
4780287	  746.7	  367.4	 8091.0	...
4780288	  747.2	  367.5	 8091.0	...
4780289	  747.8	  367.5	 8090.0	...
4780290	  748.1	  367.6	 8090.0	...
4780291	  748.0	  367.9	 8091.0	...
4780292	  747.8	  368.2	 8092.0	...
4780293	  747.5	  368.4	 8093.0	...
4780294	  747.5	  368.4	 8095.0	...
4780295	  747.5	  368.4	 8097.0	...
4780296	  747.5	  368.3	 8098.0	...
4780297	  747.2	  368.3	 8098.0	...
4780298	  746.8	  368.3	 8096.0	...
4780299	  746.3	  368.5	 8094.0	...
4780300	  746.2	  368.5	 8093.0	...
4780301	  746.4	  368.5	 8097.0	...
4780302	  746.8	  368.4	 8103.0	...
4780303	  747.1	  368.3	 8106.0	...
4780304	  747.0	  368.3	 8103.0	...
4780305	  746.9	  368.4	 8100.0	...
4780306	  746.7	  368.6	 8100.0	...
4780307	  746.4	  368.8	 8100.0	...
4780308	  746.2	  369.4	 8104.0	...
4780309	  746.2	  369.9	 8108.0	...
4780310	  747.0	  370.4	 8110.0	...
4780311	  747.7	  370.6	 8110.0	...
MSG	4780312 0000 _ Number On
4780312	  748.4	  370.7	 8110.0	...
4780313	  748.3	  371.0	 8109.0	...
4780314	  748.2	  371.0	 8109.0	...
4780315	  748.1	  370.8	 8110.0	...
4780316	  747.8	  370.2	 8113.0	...
4780317	  747.6	  369.5	 8116.0	...
4780318	  747.5	  369.6	 8116.0	...
4780319	  747.5	  370.0	 8116.0	...
4780320	  747.3	  370.4	 8116.0	...
4780321	  747.1	  370.7	 8116.0	...
4780322	  746.9	  370.8	 8116.0	...
4780323	  746.8	  370.9	 8118.0	...
4780324	  746.7	  371.1	 8120.0	...
4780325	  746.5	  371.6	 8119.0	...
4780326	  746.3	  372.0	 8117.0	...
4780327	  746.0	  371.9	 8116.0	...
4780328	  746.1	  372.1	 8117.0	...
4780329	  746.5	  372.5	 8119.0	...
4780330	  746.7	  372.1	 8119.0	...
4780331	  746.8	  371.4	 8119.0	...
4780332	  746.6	  371.2	 8124.0	...
4780333	  747.0	  371.6	 8128.0	...
4780334	  747.4	  371.9	 8135.0	...
4780335	  747.4	  371.8	 8138.0	...
4780336	  747.1	  371.9	 8137.0	...
4780337	  746.8	  372.1	 8136.0	...
4780338	  746.7	  372.0	 8136.0	...
4780339	  746.3	  371.8	 8140.0	...
4780340	  745.9	  371.6	 8143.0	...
4780341	  745.8	  372.3	 8144.0	...
4780342	  745.9	  373.1	 8145.0	...
4780343	  746.0	  374.0	 8145.0	...
4780344	  745.9	  374.2	 8146.0	...
4780345	  745.4	  373.5	 8148.0	...
4780346	  744.8	  372.6	 8151.0	...
4780347	  744.3	  371.8	 8154.0	...
4780348	  744.0	  371.8	 8161.0	...
4780349	  744.3	  371.9	 8168.0	...
4780350	  745.0	  371.9	 8169.0	...
4780351	  745.8	  372.1	 8164.0	...
4780352	  745.3	  372.3	 8159.0	...
4780353	  744.6	  372.6	 8158.0	...
4780354	  743.9	  372.9	 8159.0	...
4780355	  743.9	  372.9	 8161.0	...
4780356	  744.0	  372.8	 8162.0	...
4780357	  744.1	  372.6	 8163.0	...
4780358	  744.2	  372.4	 8164.0	...
4780359	  744.3	  372.3	 8165.0	...
4780360	  744.4	  372.1	 8165.0	...
4780361	  744.5	  372.2	 8166.0	...
4780362	  744.7	  372.2	 8168.0	...
4780363	  744.8	  372.2	 8171.0	...
4780364	  745.1	  372.0	 8171.0	...
4780365	  745.2	  371.8	 8171.0	...
4780366	  745.1	  371.8	 8176.0	...
4780367	  744.9	  371.8	 8181.0	...
4780368	  744.6	  372.3	 8184.0	...
4780369	  744.5	  373.0	 8184.0	...
4780370	  744.5	  373.6	 8182.0	...
4780371	  744.4	  373.2	 8184.0	...
4780372	  744.3	  372.7	 8182.0	...
4780373	  744.4	  372.1	 8181.0	...
4780374	  744.8	  371.9	 8182.0	...
4780375	  745.2	  371.6	 8186.0	...
4780376	  744.9	  371.5	 8190.0	...
4780377	  744.4	  371.6	 8193.0	...
4780378	  743.9	  371.8	 8196.0	...
4780379	  743.8	  371.9	 8199.0	...
4780380	  743.5	  371.9	 8201.0	...
4780381	  743.3	  371.2	 8200.0	...
4780382	  743.3	  370.5	 8200.0	...
4780383	  743.6	  370.4	 8201.0	...
4780384	  744.0	  370.7	 8203.0	...
4780385	  744.7	  371.1	 8205.0	...
4780386	  745.1	  371.1	 8204.0	...
4780387	  745.4	  370.5	 8203.0	...
4780388	  745.4	  369.9	 8203.0	...
4780389	  745.6	  369.3	 8203.0	...
4780390	  745.8	  369.3	 8203.0	...
4780391	  745.8	  369.3	 8206.0	...
4780392	  745.8	  369.7	 8210.0	...
4780393	  745.8	  370.1	 8210.0	...
4780394	  745.7	  370.5	 8207.0	...
4780395	  745.6	  370.6	 8209.0	...
4780396	  745.3	  370.4	 8214.0	...
4780397	  744.8	  369.9	 8220.0	...
4780398	  744.1	  369.5	 8221.0	...
4780399	  743.7	  369.4	 8221.0	...
4780400	  743.5	  369.5	 8222.0	...
4780401	  743.6	  369.7	 8222.0	...
4780402	  743.6	  369.7	 8223.0	...
4780403	  744.2	  369.7	 8223.0	...
4780404	  744.8	  369.6	 8224.0	...
4780405	  744.3	  369.4	 8224.0	...
4780406	  743.1	  369.3	 8224.0	...
4780407	  742.1	  369.2	 8223.0	...
4780408	  742.1	  369.1	 8223.0	...
4780409	  742.2	  368.9	 8223.0	...
4780410	  742.1	  368.5	 8222.0	...
4780411	  742.0	  368.1	 8220.0	...
4780412	  742.0	  367.8	 8220.0	...
4780413	  742.1	  367.7	 8224.0	...
4780414	  742.1	  367.7	 8232.0	...
4780415	  742.1	  367.7	 8239.0	...
4780416	  742.0	  367.7	 8242.0	...
4780417	  741.9	  368.0	 8240.0	...
4780418	  741.7	  368.3	 8237.0	...
4780419	  741.5	  368.6	 8236.0	...
4780420	  741.3	  368.5	 8235.0	...
4780421	  741.3	  368.4	 8234.0	...
4780422	  741.1	  368.3	 8236.0	...
4780423	  741.1	  368.1	 8239.0	...
4780424	  741.1	  367.8	 8243.0	...
4780425	  740.9	  367.8	 8246.0	...
4780426	  740.9	  367.9	 8253.0	...
4780427	  740.6	  368.0	 8258.0	...
4780428	  740.7	  368.1	 8260.0	...
4780429	  740.6	  368.1	 8257.0	...
4780430	  740.4	  367.4	 8255.0	...
4780431	  740.3	  366.8	 8254.0	...
4780432	  740.3	  366.4	 8256.0	...
4780433	  740.4	  366.4	 8260.0	...
4780434	  740.5	  366.5	 8264.0	...
4780435	  740.5	  366.4	 8266.0	...
4780436	  740.5	  366.4	 8265.0	...
4780437	  740.5	  366.3	 8265.0	...
4780438	  741.0	  366.2	 8266.0	...
4780439	  741.6	  367.1	 8266.0	...
4780440	  742.1	  367.9	 8265.0	...
4780441	  742.2	  368.8	 8264.0	...
4780442	  742.1	  368.9	 8268.0	...
4780443	  741.9	  368.9	 8271.0	...
4780444	  741.5	  368.1	 8274.0	...
4780445	  740.8	  367.3	 8272.0	...
4780446	  740.3	  366.9	 8270.0	...
4780447	  739.8	  367.4	 8269.0	...
4780448	  739.6	  367.1	 8268.0	...
4780449	  739.4	  366.4	 8270.0	...
4780450	  739.3	  365.7	 8272.0	...
4780451	  739.3	  365.7	 8274.0	...
4780452	  739.9	  366.1	 8275.0	...
4780453	  740.5	  366.6	 8275.0	...
4780454	  740.7	  366.7	 8276.0	...
4780455	  740.2	  366.4	 8278.0	...
4780456	  739.9	  366.0	 8279.0	...
4780457	  740.0	  366.1	 8283.0	...
4780458	  740.2	  366.1	 8285.0	...
4780459	  739.9	  366.2	 8288.0	...
4780460	  739.2	  366.3	 8286.0	...
4780461	  738.6	  366.4	 8283.0	...
4780462	  739.0	  366.3	 8278.0	...
4780463	  739.7	  366.0	 8275.0	...
4780464	  739.7	  366.1	 8278.0	...
4780465	  739.3	  366.3	 8284.0	...
4780466	  739.0	  366.7	 8289.0	...
4780467	  739.4	  366.7	 8290.0	...
4780468	  739.1	  365.9	 8290.0	...
4780469	  738.6	  365.2	 8290.0	...
4780470	  738.5	  365.0	 8290.0	...
4780471	  739.0	  365.6	 8289.0	...
4780472	  739.5	  365.9	 8289.0	...
4780473	  739.6	  365.3	 8288.0	...
4780474	  739.6	  364.7	 8288.0	...
4780475	  739.4	  364.6	 8288.0	...
4780476	  739.2	  364.8	 8289.0	...
4780477	  738.8	  365.1	 8292.0	...
4780478	  738.5	  365.1	 8294.0	...
4780479	  738.3	  365.2	 8296.0	...
4780480	  738.4	  365.3	 8295.0	...
4780481	  738.3	  364.9	 8294.0	...
4780482	  738.3	  364.4	 8293.0	...
4780483	  738.2	  364.3	 8293.0	...
4780484	  738.1	  364.8	 8296.0	...
4780485	  737.9	  365.2	 8298.0	...
4780486	  737.9	  365.3	 8301.0	...
4780487	  738.1	  365.0	 8301.0	...
4780488	  738.2	  364.4	 8302.0	...
4780489	  738.2	  363.7	 8301.0	...
4780490	  738.1	  364.1	 8299.0	...
4780491	  738.2	  364.7	 8297.0	...
4780492	  738.3	  365.2	 8296.0	...
4780493	  738.0	  365.2	 8297.0	...
4780494	  737.7	  365.2	 8302.0	...
4780495	  737.3	  365.4	 8307.0	...
4780496	  737.3	  365.5	 8309.0	...
4780497	  737.4	  365.5	 8313.0	...
4780498	  737.4	  365.5	 8317.0	...
4780499	  737.5	  365.4	 8320.0	...
4780500	  737.7	  365.4	 8317.0	...
4780501	  738.1	  365.4	 8315.0	...
4780502	  738.4	  365.1	 8315.0	...
4780503	  738.5	  364.6	 8317.0	...
4780504	  738.5	  364.1	 8317.0	...
4780505	  738.5	  363.7	 8318.0	...
4780506	  738.6	  363.4	 8319.0	...
4780507	  738.7	  364.1	 8319.0	...
4780508	  738.9	  364.9	 8320.0	...
4780509	  738.7	  365.6	 8319.0	...
4780510	  738.3	  365.4	 8318.0	...
4780511	  737.9	  365.3	 8317.0	...
4780512	  738.0	  364.9	 8316.0	...
4780513	  738.0	  364.5	 8318.0	...
4780514	  738.2	  364.1	 8321.0	...
4780515	  738.3	  363.8	 8325.0	...
4780516	  738.9	  363.5	 8326.0	...
4780517	  739.5	  363.7	 8328.0	...
4780518	  739.9	  364.1	 8330.0	...
4780519	  739.5	  364.4	 8329.0	...
4780520	  738.8	  364.2	 8327.0	...
4780521	  738.1	  364.0	 8324.0	...
4780522	  737.7	  364.1	 8322.0	...
4780523	  737.6	  364.1	 8320.0	...
4780524	  737.7	  364.1	 8320.0	...
4780525	  737.8	  364.5	 8322.0	...
4780526	  737.6	  364.9	 8324.0	...
4780527	  737.3	  365.2	 8326.0	...
4780528	  737.2	  365.3	 8326.0	...
4780529	  737.3	  365.2	 8328.0	...
4780530	  737.2	  365.1	 8330.0	...
4780531	  736.9	  365.1	 8332.0	...
4780532	  736.9	  365.2	 8334.0	...
4780533	  737.1	  365.3	 8333.0	...
4780534	  737.3	  365.5	 8330.0	...
4780535	  737.2	  365.8	 8325.0	...
4780536	  737.2	  366.2	 8321.0	...
4780537	  738.0	  366.2	 8318.0	...
4780538	  738.8	  365.9	 8317.0	...
4780539	  739.1	  365.5	 8317.0	...
4780540	  738.4	  365.2	 8318.0	...
4780541	  737.8	  365.6	 8320.0	...
4780542	  737.6	  365.9	 8317.0	...
4780543	  737.5	  366.1	 8313.0	...
4780544	  737.5	  365.9	 8310.0	...
4780545	  737.2	  365.3	 8311.0	...
4780546	  736.8	  364.8	 8313.0	...
4780547	  737.5	  365.0	 8318.0	...
4780548	  738.4	  365.6	 8324.0	...
4780549	  739.3	  365.8	 8328.0	...
4780550	  739.2	  365.3	 8328.0	...
4780551	  739.0	  365.1	 8327.0	...
4780552	  738.6	  365.5	 8326.0	...
4780553	  738.2	  365.9	 8325.0	...
4780554	  737.9	  366.1	 8325.0	...
4780555	  737.9	  366.1	 8325.0	...
4780556	  738.0	  366.0	 8325.0	...
4780557	  738.1	  365.9	 8325.0	...
4780558	  738.1	  365.9	 8325.0	...
4780559	  738.1	  365.8	 8330.0	...
4780560	  738.1	  365.7	 8335.0	...
4780561	  738.1	  365.6	 8337.0	...
4780562	  738.2	  365.5	 8334.0	...
4780563	  738.3	  365.9	 8331.0	...
4780564	  738.4	  366.3	 8331.0	...
4780565	  738.5	  366.7	 8331.0	...
4780566	  738.5	  366.5	 8332.0	...
4780567	  738.2	  366.6	 8328.0	...
4780568	  737.8	  366.9	 8323.0	...
4780569	  737.4	  367.2	 8319.0	...
4780570	  737.2	  367.6	 8319.0	...
4780571	  737.1	  367.8	 8319.0	...
4780572	  737.1	  368.2	 8319.0	...
4780573	  737.4	  368.4	 8320.0	...
4780574	  737.5	  367.9	 8319.0	...
4780575	  737.6	  367.1	 8318.0	...
4780576	  737.6	  367.1	 8316.0	...
4780577	  737.8	  367.8	 8317.0	...
4780578	  738.2	  368.2	 8318.0	...
4780579	  738.3	  367.8	 8318.0	...
4780580	  738.4	  367.3	 8322.0	...
4780581	  738.3	  367.0	 8325.0	...
4780582	  738.3	  367.0	 8329.0	...
4780583	  738.7	  367.2	 8329.0	...
4780584	  739.0	  367.4	 8329.0	...
4780585	  739.3	  367.4	 8329.0	...
4780586	  738.6	  367.6	 8329.0	...
4780587	  738.0	  367.8	 8329.0	...
4780588	  738.2	  368.0	 8329.0	...
4780589	  738.9	  367.9	 8328.0	...
4780590	  738.5	  367.9	 8328.0	...
4780591	  737.4	  367.9	 8328.0	...
4780592	  736.3	  368.0	 8327.0	...
4780593	  736.5	  368.1	 8330.0	...
4780594	  736.9	  368.1	 8332.0	...
4780595	  737.2	  368.1	 8332.0	...
4780596	  737.6	  367.9	 8330.0	...
4780597	  738.0	  367.8	 8327.0	...
4780598	  738.4	  367.7	 8327.0	...
4780599	  738.3	  367.8	 8329.0	...
4780600	  738.1	  368.0	 8331.0	...
4780601	  738.0	  368.2	 8333.0	...
4780602	  738.0	  368.3	 8332.0	...
4780603	  737.9	  368.3	 8330.0	...
4780604	  737.8	  368.3	 8329.0	...
4780605	  737.8	  368.8	 8328.0	...
4780606	  737.2	  369.4	 8328.0	...
4780607	  736.5	  369.8	 8327.0	...
4780608	  735.8	  369.5	 8326.0	...
4780609	  735.8	  368.4	 8323.0	...
4780610	  735.7	  367.5	 8322.0	...
4780611	  736.4	  366.7	 8321.0	...
4780612	  737.2	  366.8	 8322.0	...
4780613	  737.6	  367.0	 8324.0	...
4780614	  737.1	  367.1	 8324.0	...
4780615	  736.9	  367.1	 8325.0	...
4780616	  737.2	  367.2	 8324.0	...
MSG	4780617 0000 _ Number Off
4780617	  737.5	  367.1	 8325.0	...
4780618	  737.1	  367.0	 8326.0	...
4780619	  736.7	  367.2	 8327.0	...
4780620	  736.3	  367.6	 8328.0	...
4780621	  736.4	  368.0	 8330.0	...
4780622	  736.4	  368.1	 8330.0	...
4780623	  736.4	  368.1	 8327.0	...
4780624	  736.3	  368.0	 8325.0	...
4780625	  736.3	  368.0	 8323.0	...
4780626	  736.3	  368.1	 8325.0	...
4780627	  736.2	  368.2	 8328.0	...
4780628	  736.7	  368.1	 8332.0	...
4780629	  737.3	  368.2	 8331.0	...
4780630	  737.8	  368.2	 8329.0	...
4780631	  737.7	  368.2	 8328.0	...
4780632	  737.6	  368.2	 8328.0	...
4780633	  737.6	  368.1	 8326.0	...
4780634	  737.6	  368.0	 8325.0	...
4780635	  737.5	  368.0	 8321.0	...
4780636	  737.4	  368.3	 8318.0	...
4780637	  736.9	  368.7	 8314.0	...
4780638	  736.7	  368.9	 8315.0	...
4780639	  736.5	  368.9	 8318.0	...
4780640	  736.6	  368.9	 8322.0	...
4780641	  736.5	  368.8	 8319.0	...
4780642	  736.4	  368.7	 8313.0	...
4780643	  736.2	  368.7	 8306.0	...
4780644	  735.9	  368.7	 8305.0	...
4780645	  736.7	  368.8	 8306.0	...
4780646	  737.7	  368.9	 8312.0	...
4780647	  738.7	  368.4	 8319.0	...
4780648	  738.9	  367.7	 8320.0	...
4780649	  739.1	  367.0	 8316.0	...
4780650	  738.3	  367.0	 8309.0	...
4780651	  737.6	  367.4	 8307.0	...
4780652	  736.8	  367.9	 8305.0	...
4780653	  736.8	  368.3	 8307.0	...
4780654	  737.1	  368.4	 8305.0	...
4780655	  737.5	  368.5	 8301.0	...
4780656	  737.8	  368.7	 8299.0	...
4780657	  737.8	  368.8	 8300.0	...
4780658	  737.7	  368.2	 8302.0	...
4780659	  737.6	  367.5	 8305.0	...
4780660	  737.4	  366.7	 8308.0	...
4780661	  737.6	  366.4	 8311.0	...
4780662	  737.9	  366.7	 8312.0	...
4780663	  737.4	  367.2	 8313.0	...
4780664	  736.7	  367.9	 8314.0	...
4780665	  736.1	  368.1	 8314.0	...
4780666	  736.1	  368.1	 8312.0	...
4780667	  736.2	  368.0	 8310.0	...
4780668	  736.1	  367.9	 8309.0	...
4780669	  736.1	  368.3	 8309.0	...
4780670	  736.1	  368.8	 8310.0	...
4780671	  736.5	  369.2	 8310.0	...
4780672	  736.8	  369.1	 8308.0	...
4780673	  736.8	  369.1	 8304.0	...
4780674	  736.5	  369.1	 8300.0	...
4780675	  736.1	  368.7	 8298.0	...
4780676	  736.3	  368.3	 8298.0	...
4780677	  736.6	  367.5	 8297.0	...
4780678	  737.0	  367.0	 8296.0	...
4780679	  737.2	  366.5	 8299.0	...
4780680	  737.1	  366.8	 8303.0	...
4780681	  736.7	  367.1	 8307.0	...
4780682	  736.4	  367.3	 8307.0	...
4780683	  736.3	  367.2	 8305.0	...
4780684	  736.3	  367.0	 8304.0	...
4780685	  736.4	  366.9	 8304.0	...
4780686	  736.4	  366.9	 8305.0	...
4780687	  736.3	  367.0	 8305.0	...
4780688	  736.3	  367.1	 8303.0	...
4780689	  736.5	  367.1	 8303.0	...
4780690	  736.6	  367.1	 8302.0	...
4780691	  736.5	  367.3	 8303.0	...
4780692	  736.4	  367.4	 8305.0	...
4780693	  736.2	  367.4	 8305.0	...
4780694	  736.0	  367.2	 8308.0	...
4780695	  736.0	  367.8	 8310.0	...
4780696	  736.1	  368.6	 8313.0	...
4780697	  736.2	  369.4	 8313.0	...
4780698	  736.7	  368.7	 8312.0	...
4780699	  737.2	  368.0	 8312.0	...
4780700	  737.3	  367.3	 8313.0	...
4780701	  737.0	  367.3	 8315.0	...
4780702	  736.5	  367.5	 8316.0	...
4780703	  736.3	  367.5	 8315.0	...
4780704	  736.2	  367.4	 8312.0	...
4780705	  736.0	  368.0	 8309.0	...
4780706	  736.0	  368.8	 8308.0	...
4780707	  735.9	  369.5	 8308.0	...
4780708	  735.7	  368.7	 8309.0	...
4780709	  735.3	  367.8	 8306.0	...
4780710	  735.0	  366.9	 8303.0	...
4780711	  735.7	  366.7	 8305.0	...
4780712	  736.6	  366.7	 8310.0	...
4780713	  737.5	  366.7	 8311.0	...
4780714	  737.6	  367.0	 8307.0	...
4780715	  736.9	  367.3	 8303.0	...
4780716	  736.2	  367.4	 8305.0	...
4780717	  735.4	  367.1	 8307.0	...
4780718	  735.3	  366.7	 8310.0	...
4780719	  735.3	  366.5	 8312.0	...
4780720	  735.3	  366.5	 8314.0	...
4780721	  735.3	  367.0	 8314.0	...
4780722	  735.3	  367.5	 8314.0	...
4780723	  735.7	  367.8	 8311.0	...
4780724	  736.1	  367.6	 8309.0	...
4780725	  736.6	  367.2	 8308.0	...
4780726	  736.8	  366.9	 8308.0	...
4780727	  736.9	  366.8	 8307.0	...
4780728	  736.5	  366.7	 8305.0	...
4780729	  736.0	  366.5	 8303.0	...
4780730	  735.5	  366.2	 8301.0	...
4780731	  735.3	  366.0	 8299.0	...
4780732	  735.0	  366.0	 8298.0	...
4780733	  734.7	  366.0	 8297.0	...
4780734	  734.6	  366.0	 8298.0	...
4780735	  734.4	  366.3	 8299.0	...
4780736	  734.3	  366.6	 8299.0	...
4780737	  734.4	  366.5	 8298.0	...
4780738	  734.3	  365.7	 8297.0	...
4780739	  734.4	  365.0	 8297.0	...
4780740	  734.5	  364.8	 8297.0	...
4780741	  734.7	  364.9	 8296.0	...
4780742	  734.8	  364.5	 8296.0	...
4780743	  734.6	  364.0	 8297.0	...
4780744	  734.4	  363.5	 8301.0	...
4780745	  734.2	  363.6	 8305.0	...
4780746	  734.4	  363.8	 8308.0	...
4780747	  734.7	  363.7	 8305.0	...
4780748	  734.8	  363.6	 8301.0	...
4780749	  734.7	  363.3	 8297.0	...
4780750	  734.5	  363.3	 8297.0	...
4780751	  734.5	  363.4	 8298.0	...
4780752	  734.5	  363.7	 8298.0	...
4780753	  734.5	  364.1	 8298.0	...
4780754	  734.5	  364.4	 8301.0	...
4780755	  734.5	  364.4	 8304.0	...
4780756	  734.5	  364.3	 8308.0	...
4780757	  733.8	  364.3	 8307.0	...
4780758	  733.1	  364.3	 8305.0	...
4780759	  732.8	  364.4	 8307.0	...
4780760	  733.3	  364.4	 8311.0	...
4780761	  733.8	  364.4	 8313.0	...
4780762	  734.2	  364.4	 8310.0	...
4780763	  734.5	  364.6	 8305.0	...
4780764	  734.8	  364.7	 8301.0	...
4780765	  734.6	  364.1	 8302.0	...
4780766	  734.6	  363.5	 8306.0	...
4780767	  734.8	  363.2	 8309.0	...
4780768	  734.8	  363.6	 8309.0	...
4780769	  734.6	  364.0	 8309.0	...
4780770	  734.0	  364.0	 8311.0	...
4780771	  733.3	  364.1	 8312.0	...
4780772	  732.9	  364.1	 8312.0	...
4780773	  732.7	  363.3	 8312.0	...
4780774	  732.8	  362.5	 8312.0	...
4780775	  732.7	  361.9	 8312.0	...
4780776	  732.7	  362.1	 8307.0	...
4780777	  732.5	  362.4	 8302.0	...
4780778	  732.0	  362.7	 8298.0	...
4780779	  731.7	  363.0	 8305.0	...
4780780	  731.5	  363.4	 8313.0	...
4780781	  731.6	  363.8	 8321.0	...
4780782	  731.7	  364.0	 8317.0	...
4780783	  731.8	  364.2	 8314.0	...
4780784	  731.4	  364.4	 8311.0	...
4780785	  731.0	  364.4	 8306.0	...
4780786	  731.4	  364.2	 8302.0	...
4780787	  732.1	  364.0	 8298.0	...
4780788	  732.8	  363.8	 8298.0	...
4780789	  732.8	  363.7	 8299.0	...
4780790	  732.1	  363.7	 8300.0	...
4780791	  731.5	  363.6	 8301.0	...
4780792	  731.0	  363.8	 8301.0	...
4780793	  731.0	  363.8	 8301.0	...
4780794	  731.2	  363.8	 8303.0	...
4780795	  731.3	  364.0	 8305.0	...
4780796	  731.2	  364.1	 8306.0	...
4780797	  731.1	  364.2	 8304.0	...
4780798	  731.0	  364.0	 8302.0	...
4780799	  731.0	  363.4	 8303.0	...
4780800	  730.9	  362.8	 8305.0	...
4780801	  730.9	  362.9	 8310.0	...
4780802	  731.0	  363.2	 8315.0	...
4780803	  731.1	  363.2	 8315.0	...
4780804	  731.2	  362.6	 8311.0	...
4780805	  731.4	  362.5	 8309.0	...
4780806	  731.6	  363.0	 8310.0	...
4780807	  731.6	  363.4	 8309.0	...
4780808	  731.5	  363.6	 8308.0	...
4780809	  731.4	  363.5	 8304.0	...
4780810	  731.2	  363.4	 8301.0	...
4780811	  731.2	  363.3	 8304.0	...
4780812	  731.2	  362.7	 8307.0	...
4780813	  731.2	  362.1	 8310.0	...
4780814	  731.3	  362.2	 8308.0	...
4780815	  731.4	  363.0	 8308.0	...
4780816	  731.3	  363.4	 8308.0	...
4780817	  731.0	  363.0	 8307.0	...
MSG	4780818 0000 _ Number On
4780818	  731.0	  362.4	 8307.0	...
4780819	  731.3	  362.2	 8307.0	...
4780820	  731.5	  362.1	 8306.0	...
4780821	  730.6	  361.6	 8305.0	...
4780822	  729.7	  361.0	 8305.0	...
4780823	  729.7	  361.0	 8305.0	...
4780824	  730.4	  361.5	 8305.0	...
4780825	  731.1	  362.4	 8306.0	...
4780826	  730.6	  362.7	 8306.0	...
4780827	  730.1	  363.0	 8307.0	...
4780828	  729.6	  363.0	 8307.0	...
4780829	  729.4	  363.0	 8307.0	...
4780830	  729.6	  363.0	 8308.0	...
4780831	  730.0	  363.0	 8310.0	...
4780832	  730.2	  363.2	 8309.0	...
4780833	  730.4	  363.4	 8306.0	...
4780834	  730.1	  363.5	 8304.0	...
4780835	  729.8	  363.5	 8304.0	...
4780836	  730.3	  362.6	 8305.0	...
4780837	  731.1	  361.8	 8307.0	...
4780838	  731.9	  361.3	 8307.0	...
4780839	  731.6	  361.7	 8305.0	...
4780840	  731.3	  362.2	 8303.0	...
4780841	  731.1	  362.5	 8303.0	...
4780842	  731.3	  362.6	 8303.0	...
4780843	  731.6	  362.7	 8304.0	...
4780844	  732.0	  362.4	 8308.0	...
4780845	  732.0	  362.2	 8313.0	...
4780846	  731.3	  362.0	 8313.0	...
4780847	  730.6	  362.2	 8310.0	...
4780848	  729.9	  362.4	 8307.0	...
4780849	  729.9	  362.5	 8306.0	...
4780850	  730.0	  362.5	 8303.0	...
4780851	  729.5	  362.7	 8302.0	...
4780852	  729.1	  362.9	 8302.0	...
4780853	  728.6	  363.7	 8303.0	...
4780854	  728.6	  364.3	 8303.0	...
4780855	  729.2	  364.9	 8304.0	...
4780856	  730.0	  365.1	 8304.0	...
4780857	  730.8	  365.2	 8304.0	...
4780858	  730.4	  364.9	 8303.0	...
4780859	  730.0	  364.2	 8303.0	...
4780860	  729.9	  363.9	 8303.0	...
4780861	  730.1	  364.3	 8303.0	...
4780862	  730.0	  364.8	 8302.0	...
4780863	  729.9	  364.6	 8304.0	...
4780864	  729.9	  364.4	 8307.0	...
4780865	  730.1	  364.1	 8312.0	...
4780866	  730.3	  364.4	 8313.0	...
4780867	  730.6	  364.5	 8311.0	...
4780868	  730.9	  364.3	 8307.0	...
4780869	  731.3	  364.0	 8308.0	...
4780870	  730.8	  363.1	 8311.0	...
4780871	  730.2	  362.6	 8316.0	...
4780872	  729.4	  361.9	 8316.0	...
4780873	  729.2	  361.6	 8314.0	...
4780874	  729.2	  361.9	 8311.0	...
4780875	  729.4	  362.5	 8309.0	...
4780876	  729.7	  363.0	 8310.0	...
4780877	  730.4	  362.6	 8311.0	...
4780878	  731.1	  362.3	 8313.0	...
4780879	  731.7	  362.5	 8314.0	...
4780880	  731.5	  363.0	 8315.0	...
4780881	  731.3	  363.5	 8316.0	...
4780882	  731.0	  363.4	 8319.0	...
4780883	  730.8	  363.3	 8322.0	...
4780884	  730.6	  363.5	 8320.0	...
4780885	  730.4	  363.6	 8316.0	...
4780886	  731.1	  363.6	 8313.0	...
4780887	  731.7	  363.4	 8314.0	...
4780888	  732.0	  363.3	 8317.0	...
4780889	  731.6	  363.3	 8318.0	...
4780890	  731.2	  363.7	 8319.0	...
4780891	  730.8	  364.1	 8318.0	...
4780892	  730.3	  364.7	 8316.0	...
4780893	  730.2	  364.8	 8316.0	...
4780894	  730.5	  364.4	 8315.0	...
4780895	  730.9	  364.2	 8315.0	...
4780896	  731.1	  364.0	 8312.0	...
4780897	  731.1	  363.7	 8310.0	...
4780898	  730.8	  363.4	 8308.0	...
4780899	  730.3	  362.9	 8309.0	...
4780900	  729.9	  362.8	 8309.0	...
4780901	  729.6	  363.1	 8309.0	...
4780902	  729.6	  363.5	 8311.0	...
4780903	  729.5	  364.0	 8313.0	...
4780904	  729.6	  364.0	 8315.0	...
4780905	  729.7	  364.0	 8315.0	...
4780906	  729.8	  364.0	 8315.0	...
4780907	  729.8	  363.8	 8316.0	...
4780908	  729.8	  363.5	 8317.0	...
4780909	  729.9	  363.1	 8317.0	...
4780910	  730.1	  363.3	 8317.0	...
4780911	  729.9	  363.6	 8317.0	...
4780912	  729.5	  363.9	 8317.0	...
4780913	  728.8	  363.9	 8318.0	...
4780914	  728.5	  363.9	 8317.0	...
4780915	  728.2	  363.9	 8316.0	...
4780916	  728.3	  364.0	 8314.0	...
4780917	  728.4	  364.0	 8315.0	...
4780918	  728.6	  364.1	 8316.0	...
4780919	  728.6	  364.2	 8316.0	...
4780920	  728.7	  364.3	 8316.0	...
4780921	  728.8	  364.2	 8315.0	...
4780922	  729.0	  363.9	 8314.0	...
4780923	  729.1	  363.4	 8314.0	...
4780924	  728.4	  362.9	 8314.0	...
4780925	  727.6	  362.6	 8314.0	...
4780926	  726.8	  362.6	 8315.0	...
4780927	  726.8	  362.5	 8318.0	...
4780928	  726.7	  362.5	 8319.0	...
4780929	  726.6	  362.4	 8321.0	...
4780930	  726.9	  362.2	 8320.0	...
4780931	  727.3	  362.0	 8320.0	...
4780932	  728.0	  361.8	 8320.0	...
4780933	  728.5	  361.5	 8321.0	...
4780934	  728.9	  361.4	 8320.0	...
4780935	  729.3	  361.5	 8319.0	...
4780936	  729.3	  361.4	 8318.0	...
4780937	  729.3	  361.1	 8320.0	...
4780938	  729.1	  360.8	 8320.0	...
4780939	  729.0	  360.8	 8321.0	...
4780940	  729.1	  361.3	 8323.0	...
4780941	  729.3	  361.8	 8326.0	...
4780942	  729.5	  362.0	 8328.0	...
4780943	  729.6	  361.8	 8329.0	...
4780944	  729.5	  361.7	 8331.0	...
4780945	  729.2	  361.6	 8327.0	...
4780946	  728.8	  361.7	 8322.0	...
4780947	  728.4	  361.8	 8318.0	...
4780948	  728.2	  361.9	 8317.0	...
4780949	  728.1	  362.1	 8316.0	...
4780950	  728.1	  362.4	 8317.0	...
4780951	  727.7	  362.7	 8318.0	...
4780952	  727.2	  362.9	 8320.0	...
4780953	  727.3	  362.8	 8322.0	...
4780954	  728.0	  362.8	 8323.0	...
4780955	  728.8	  363.3	 8322.0	...
4780956	  728.7	  363.8	 8320.0	...
4780957	  728.6	  364.3	 8318.0	...
4780958	  728.3	  364.0	 8317.0	...
4780959	  728.1	  363.6	 8316.0	...
4780960	  727.7	  363.3	 8319.0	...
4780961	  727.4	  363.4	 8323.0	...
4780962	  727.9	  363.5	 8328.0	...
4780963	  728.6	  363.6	 8328.0	...
4780964	  729.2	  363.7	 8329.0	...
4780965	  729.2	  363.2	 8326.0	...
4780966	  729.1	  362.8	 8323.0	...
4780967	  728.8	  362.7	 8320.0	...
4780968	  728.5	  363.2	 8319.0	...
4780969	  728.2	  363.7	 8321.0	...
4780970	  728.4	  363.6	 8326.0	...
4780971	  728.3	  363.4	 8331.0	...
4780972	  728.2	  363.1	 8334.0	...
4780973	  728.6	  362.9	 8335.0	...
4780974	  729.1	  363.2	 8335.0	...
4780975	  728.9	  363.7	 8337.0	...
4780976	  728.3	  364.1	 8340.0	...
4780977	  727.6	  363.9	 8344.0	...
4780978	  727.6	  363.6	 8345.0	...
4780979	  727.9	  363.5	 8343.0	...
4780980	  728.3	  363.5	 8340.0	...
4780981	  728.6	  363.5	 8336.0	...
4780982	  728.7	  364.2	 8337.0	...
4780983	  728.2	  364.9	 8338.0	...
4780984	  727.4	  364.9	 8339.0	...
4780985	  726.5	  364.3	 8341.0	...
4780986	  726.4	  363.4	 8342.0	...
4780987	  726.5	  363.4	 8338.0	...
4780988	  726.6	  363.3	 8332.0	...
4780989	  726.6	  363.0	 8328.0	...
4780990	  726.6	  362.7	 8329.0	...
4780991	  726.9	  363.6	 8327.0	...
4780992	  727.3	  364.7	 8323.0	...
4780993	  727.3	  365.0	 8318.0	...
4780994	  727.0	  364.1	 8316.0	...
4780995	  727.0	  363.0	 8319.0	...
4780996	  728.0	  362.8	 8325.0	...
4780997	  729.0	  362.5	 8330.0	...
4780998	  728.2	  362.6	 8333.0	...
4780999	  727.3	  363.3	 8327.0	...
4781000	  726.4	  364.1	 8321.0	...
4781001	  726.6	  364.5	 8315.0	...
4781002	  726.7	  364.2	 8315.0	...
4781003	  727.1	  363.6	 8315.0	...
4781004	  727.6	  363.2	 8315.0	...
4781005	  727.9	  362.9	 8318.0	...
4781006	  728.0	  362.6	 8322.0	...
4781007	  727.9	  362.3	 8321.0	...
4781008	  727.8	  362.6	 8317.0	...
4781009	  727.7	  363.2	 8317.0	...
4781010	  727.6	  363.5	 8320.0	...
4781011	  727.5	  363.2	 8323.0	...
4781012	  727.6	  363.3	 8323.0	...
4781013	  727.7	  363.4	 8323.0	...
4781014	  727.7	  363.5	 8324.0	...
4781015	  727.6	  363.1	 8324.0	...
4781016	  727.9	  362.8	 8324.0	...
4781017	  728.4	  362.4	 8322.0	...
4781018	  728.8	  362.8	 8321.0	...
4781019	  728.8	  363.3	 8321.0	...
4781020	  728.7	  363.7	 8322.0	...
4781021	  728.6	  363.7	 8323.0	...
4781022	  728.4	  363.4	 8322.0	...
4781023	  728.3	  363.2	 8321.0	...
4781024	  728.2	  363.1	 8321.0	...
4781025	  728.3	  363.3	 8322.0	...
4781026	  728.4	  364.0	 8322.0	...
4781027	  728.5	  364.6	 8321.0	...
4781028	  728.8	  364.4	 8321.0	...
4781029	  729.0	  363.9	 8321.0	...
4781030	  729.3	  363.2	 8321.0	...
4781031	  729.5	  363.2	 8322.0	...
4781032	  729.0	  363.3	 8326.0	...
4781033	  728.2	  363.5	 8329.0	...
4781034	  727.4	  363.8	 8332.0	...
4781035	  727.6	  363.9	 8332.0	...
4781036	  728.4	  363.7	 8334.0	...
4781037	  729.3	  363.7	 8336.0	...
4781038	  729.9	  363.7	 8337.0	...
4781039	  730.0	  363.6	 8337.0	...
4781040	  730.1	  363.2	 8337.0	...
4781041	  730.1	  362.9	 8336.0	...
4781042	  729.6	  363.1	 8335.0	...
4781043	  729.1	  363.4	 8332.0	...
4781044	  728.8	  363.3	 8331.0	...
4781045	  728.9	  363.1	 8330.0	...
4781046	  729.0	  362.9	 8329.0	...
4781047	  729.1	  363.5	 8326.0	...
4781048	  729.1	  364.1	 8325.0	...
4781049	  729.0	  364.9	 8323.0	...
4781050	  728.7	  365.1	 8324.0	...
4781051	  728.4	  365.2	 8325.0	...
4781052	  728.3	  365.1	 8328.0	...
4781053	  728.4	  365.0	 8332.0	...
4781054	  728.6	  364.4	 8335.0	...
4781055	  728.5	  363.7	 8338.0	...
4781056	  728.5	  363.0	 8339.0	...
4781057	  728.6	  363.0	 8340.0	...
4781058	  728.9	  363.6	 8344.0	...
4781059	  729.1	  364.1	 8348.0	...
4781060	  729.3	  364.5	 8351.0	...
4781061	  729.3	  364.5	 8350.0	...
4781062	  729.2	  364.4	 8350.0	...
4781063	  729.1	  364.4	 8352.0	...
4781064	  729.2	  364.5	 8352.0	...
4781065	  729.2	  364.7	 8350.0	...
4781066	  728.9	  364.9	 8343.0	...
4781067	  728.5	  365.1	 8338.0	...
4781068	  728.5	  364.9	 8335.0	...
4781069	  728.8	  364.5	 8339.0	...
4781070	  728.9	  364.1	 8343.0	...
4781071	  728.8	  363.9	 8347.0	...
4781072	  728.6	  363.8	 8347.0	...
4781073	  728.6	  364.0	 8348.0	...
4781074	  728.6	  364.2	 8347.0	...
4781075	  728.6	  364.5	 8347.0	...
4781076	  728.5	  364.5	 8347.0	...
4781077	  728.3	  364.5	 8345.0	...
4781078	  728.8	  364.9	 8343.0	...
4781079	  729.5	  365.2	 8344.0	...
4781080	  730.0	  365.0	 8346.0	...
4781081	  729.7	  364.4	 8349.0	...
4781082	  729.2	  363.9	 8350.0	...
4781083	  728.9	  364.2	 8345.0	...
4781084	  728.8	  364.5	 8340.0	...
4781085	  728.9	  364.8	 8333.0	...
4781086	  729.1	  364.9	 8333.0	...
4781087	  729.3	  365.0	 8334.0	...
4781088	  729.3	  365.1	 8333.0	...
4781089	  728.9	  365.0	 8334.0	...
4781090	  728.4	  364.6	 8334.0	...
4781091	  728.3	  364.1	 8338.0	...
4781092	  729.0	  363.3	 8341.0	...
4781093	  729.7	  362.8	 8343.0	...
4781094	  729.9	  362.8	 8346.0	...
4781095	  729.8	  363.3	 8347.0	...
4781096	  729.7	  364.0	 8347.0	...
4781097	  730.0	  364.3	 8343.0	...
4781098	  730.3	  364.5	 8342.0	...
4781099	  729.5	  364.7	 8342.0	...
4781100	  728.5	  365.1	 8342.0	...
4781101	  728.2	  365.4	 8339.0	...
4781102	  729.2	  365.4	 8336.0	...
4781103	  730.0	  365.0	 8338.0	...
4781104	  729.8	  364.8	 8343.0	...
4781105	  729.2	  364.7	 8347.0	...
4781106	  728.7	  364.7	 8346.0	...
4781107	  728.7	  364.7	 8344.0	...
4781108	  728.7	  364.8	 8345.0	...
4781109	  728.9	  365.1	 8348.0	...
4781110	  729.1	  365.3	 8352.0	...
4781111	  729.3	  365.3	 8355.0	...
4781112	  729.3	  364.9	 8356.0	...
4781113	  728.5	  364.5	 8356.0	...
4781114	  727.7	  364.0	 8356.0	...
4781115	  727.8	  363.9	 8355.0	...
4781116	  728.5	  363.8	 8355.0	...
4781117	  728.6	  364.0	 8354.0	...
4781118	  728.0	  365.3	 8355.0	...
4781119	  727.5	  366.3	 8356.0	...
4781120	  727.8	  366.9	 8358.0	...
4781121	  727.9	  366.5	 8358.0	...
4781122	  728.0	  365.9	 8358.0	...
4781123	  728.1	  365.5	 8357.0	...
4781124	  728.2	  365.3	 8356.0	...
4781125	  728.4	  364.6	 8355.0	...
4781126	  728.6	  364.0	 8356.0	...
4781127	  728.7	  363.9	 8357.0	...
4781128	  728.5	  364.4	 8360.0	...
4781129	  728.2	  365.1	 8361.0	...
MSG	4781130 0000 _ Number Off
4781130	  728.0	  365.3	 8362.0	...
4781131	  728.2	  365.0	 8357.0	...
4781132	  728.5	  364.6	 8354.0	...
4781133	  728.6	  364.2	 8352.0	...
4781134	  728.5	  364.3	 8353.0	...
4781135	  728.3	  364.4	 8355.0	...
4781136	  728.4	  364.5	 8356.0	...
4781137	  728.8	  364.5	 8357.0	...
4781138	  729.1	  364.4	 8358.0	...
4781139	  729.2	  364.3	 8358.0	...
4781140	  729.2	  364.2	 8358.0	...
4781141	  729.1	  364.2	 8357.0	...
4781142	  729.0	  364.3	 8357.0	...
4781143	  728.9	  364.5	 8359.0	...
4781144	  728.9	  364.7	 8361.0	...
4781145	  729.6	  364.6	 8362.0	...
4781146	  730.4	  364.6	 8362.0	...
4781147	  730.3	  365.2	 8362.0	...
4781148	  729.4	  365.8	 8361.0	...
4781149	  729.4	  365.8	 8360.0	...
4781150	  730.2	  365.4	 8361.0	...
4781151	  730.9	  365.2	 8363.0	...
4781152	  730.7	  365.5	 8365.0	...
4781153	  730.8	  365.3	 8364.0	...
4781154	  730.9	  365.0	 8362.0	...
4781155	  731.4	  364.7	 8361.0	...
4781156	  731.5	  364.7	 8362.0	...
4781157	  731.4	  364.9	 8362.0	...
4781158	  731.1	  365.3	 8362.0	...
4781159	  730.8	  365.6	 8366.0	...
4781160	  730.9	  365.8	 8370.0	...
4781161	  730.9	  365.1	 8367.0	...
4781162	  730.8	  364.5	 8361.0	...
4781163	  730.7	  363.8	 8360.0	...
4781164	  730.8	  363.8	 8365.0	...
4781165	  731.2	  363.7	 8372.0	...
4781166	  731.6	  363.7	 8372.0	...
4781167	  732.1	  363.6	 8374.0	...
4781168	  732.2	  363.5	 8373.0	...
4781169	  731.8	  363.1	 8373.0	...
4781170	  731.1	  362.9	 8372.0	...
4781171	  730.5	  362.7	 8371.0	...
4781172	  730.5	  362.7	 8372.0	...
4781173	  730.6	  362.7	 8373.0	...
4781174	  730.7	  362.8	 8375.0	...
4781175	  730.6	  362.6	 8376.0	...
4781176	  730.6	  362.3	 8378.0	...
4781177	  730.5	  362.1	 8379.0	...
4781178	  730.5	  362.4	 8379.0	...
4781179	  730.6	  362.7	 8380.0	...
4781180	  730.8	  362.7	 8383.0	...
4781181	  731.2	  362.5	 8381.0	...
4781182	  731.6	  362.7	 8376.0	...
4781183	  731.8	  363.1	 8374.0	...
4781184	  732.0	  363.4	 8376.0	...
4781185	  732.2	  363.3	 8378.0	...
4781186	  732.5	  363.3	 8379.0	...
4781187	  732.3	  363.5	 8382.0	...
4781188	  732.1	  363.8	 8385.0	...
4781189	  731.8	  364.1	 8386.0	...
4781190	  731.8	  364.0	 8386.0	...
4781191	  731.7	  364.0	 8386.0	...
4781192	  731.7	  363.9	 8386.0	...
4781193	  731.5	  363.9	 8383.0	...
4781194	  731.3	  364.0	 8380.0	...
4781195	  731.1	  363.7	 8378.0	...
4781196	  730.9	  363.2	 8379.0	...
4781197	  730.8	  362.8	 8381.0	...
4781198	  730.7	  362.7	 8381.0	...
4781199	  730.8	  362.8	 8382.0	...
4781200	  730.9	  363.0	 8383.0	...
4781201	  730.9	  363.1	 8382.0	...
4781202	  730.6	  363.0	 8377.0	...
4781203	  730.2	  362.8	 8372.0	...
4781204	  730.0	  362.6	 8373.0	...
4781205	  730.0	  363.1	 8377.0	...
4781206	  729.9	  363.5	 8381.0	...
4781207	  729.9	  363.8	 8380.0	...
4781208	  729.8	  363.4	 8380.0	...
4781209	  729.7	  362.9	 8382.0	...
4781210	  729.6	  362.5	 8385.0	...
4781211	  729.6	  363.1	 8388.0	...
4781212	  729.7	  363.7	 8388.0	...
4781213	  729.7	  364.1	 8386.0	...
4781214	  729.8	  363.8	 8385.0	...
4781215	  730.0	  363.5	 8387.0	...
4781216	  730.2	  363.4	 8390.0	...
4781217	  730.2	  363.3	 8389.0	...
4781218	  729.8	  363.3	 8385.0	...
4781219	  729.4	  363.3	 8382.0	...
4781220	  729.1	  363.6	 8384.0	...
4781221	  728.7	  363.8	 8389.0	...
4781222	  728.5	  363.9	 8395.0	...
4781223	  728.2	  363.5	 8398.0	...
4781224	  728.2	  363.2	 8399.0	...
4781225	  728.1	  362.9	 8397.0	...
4781226	  728.3	  362.8	 8394.0	...
4781227	  728.4	  362.8	 8391.0	...
4781228	  728.5	  362.8	 8389.0	...
4781229	  728.4	  362.8	 8388.0	...
4781230	  729.0	  362.9	 8389.0	...
4781231	  729.6	  363.0	 8390.0	...
4781232	  730.1	  363.1	 8390.0	...
4781233	  730.0	  363.3	 8390.0	...
4781234	  729.9	  363.5	 8390.0	...
4781235	  729.7	  363.6	 8389.0	...
4781236	  729.6	  363.5	 8387.0	...
4781237	  729.4	  363.2	 8388.0	...
4781238	  729.4	  363.1	 8391.0	...
4781239	  729.4	  362.8	 8394.0	...
4781240	  729.8	  362.6	 8394.0	...
4781241	  730.2	  362.4	 8392.0	...
4781242	  730.6	  362.3	 8390.0	...
4781243	  730.5	  362.2	 8389.0	...
4781244	  730.3	  362.1	 8390.0	...
4781245	  730.1	  362.0	 8391.0	...
4781246	  730.0	  362.0	 8392.0	...
4781247	  730.0	  362.2	 8392.0	...
4781248	  730.0	  362.5	 8394.0	...
4781249	  730.0	  362.0	 8396.0	...
4781250	  729.9	  361.3	 8398.0	...
4781251	  729.7	  360.5	 8398.0	...
4781252	  730.0	  360.3	 8397.0	...
4781253	  730.3	  360.2	 8395.0	...
4781254	  730.6	  360.0	 8393.0	...
4781255	  730.7	  359.9	 8394.0	...
4781256	  730.7	  359.9	 8396.0	...
4781257	  730.6	  359.8	 8398.0	...
4781258	  730.6	  359.6	 8399.0	...
4781259	  731.4	  359.4	 8399.0	...
4781260	  732.2	  359.1	 8400.0	...
4781261	  732.8	  358.8	 8400.0	...
4781262	  732.5	  358.5	 8399.0	...
4781263	  731.2	  358.4	 8398.0	...
4781264	  730.0	  358.5	 8397.0	...
4781265	  729.0	  358.4	 8398.0	...
4781266	  729.1	  357.9	 8397.0	...
4781267	  729.2	  357.5	 8397.0	...
4781268	  729.2	  357.4	 8402.0	...
4781269	  730.0	  357.4	 8407.0	...
4781270	  730.8	  357.3	 8412.0	...
4781271	  731.6	  357.2	 8413.0	...
4781272	  731.7	  357.7	 8413.0	...
4781273	  731.9	  358.2	 8411.0	...
4781274	  732.0	  358.6	 8410.0	...
4781275	  732.1	  358.4	 8408.0	...
4781276	  732.1	  358.0	 8409.0	...
4781277	  731.4	  357.7	 8406.0	...
4781278	  730.7	  357.4	 8402.0	...
4781279	  730.0	  357.3	 8405.0	...
4781280	  730.0	  357.0	 8412.0	...
4781281	  730.2	  356.7	 8422.0	...
4781282	  730.5	  356.5	 8424.0	...
4781283	  730.5	  356.6	 8426.0	...
4781284	  730.6	  357.6	 8421.0	...
4781285	  730.7	  358.5	 8417.0	...
4781286	  730.9	  358.8	 8414.0	...
4781287	  731.1	  358.4	 8414.0	...
4781288	  731.2	  357.9	 8415.0	...
4781289	  731.3	  357.9	 8417.0	...
4781290	  730.8	  357.7	 8419.0	...
4781291	  730.2	  357.6	 8423.0	...
4781292	  729.7	  357.5	 8425.0	...
4781293	  729.7	  357.5	 8427.0	...
4781294	  729.7	  357.5	 8426.0	...
4781295	  729.7	  357.5	 8424.0	...
4781296	  729.6	  357.4	 8422.0	...
4781297	  729.5	  357.4	 8422.0	...
4781298	  729.2	  357.5	 8423.0	...
4781299	  729.0	  357.6	 8424.0	...
4781300	  729.7	  357.7	 8424.0	...
4781301	  730.6	  357.5	 8421.0	...
4781302	  731.4	  357.2	 8418.0	...
4781303	  731.2	  356.8	 8417.0	...
4781304	  731.1	  356.7	 8417.0	...
4781305	  730.5	  356.6	 8416.0	...
4781306	  729.7	  356.8	 8416.0	...
4781307	  729.0	  356.9	 8415.0	...
4781308	  728.8	  356.8	 8415.0	...
4781309	  729.4	  356.5	 8415.0	...
4781310	  729.9	  356.3	 8416.0	...
4781311	  730.2	  356.5	 8417.0	...
4781312	  730.1	  356.6	 8419.0	...
4781313	  729.9	  356.9	 8420.0	...
4781314	  730.3	  357.0	 8420.0	...
4781315	  730.6	  357.1	 8421.0	...
4781316	  730.5	  357.1	 8422.0	...
4781317	  729.9	  357.3	 8423.0	...
4781318	  729.4	  357.6	 8423.0	...
4781319	  729.4	  357.8	 8423.0	...
4781320	  729.4	  357.9	 8421.0	...
4781321	  729.4	  358.0	 8418.0	...
4781322	  730.0	  357.6	 8422.0	...
4781323	  730.7	  357.2	 8428.0	...
4781324	  731.4	  356.8	 8434.0	...
4781325	  731.4	  356.9	 8435.0	...
4781326	  731.4	  357.1	 8436.0	...
4781327	  730.5	  357.2	 8435.0	...
4781328	  729.7	  356.9	 8435.0	...
4781329	  729.2	  356.5	 8433.0	...
4781330	  729.6	  356.0	 8431.0	...
4781331	  730.2	  355.5	 8429.0	...
4781332	  730.4	  355.2	 8431.0	...
4781333	  730.7	  354.9	 8435.0	...
4781334	  730.9	  354.8	 8438.0	...
4781335	  730.8	  354.9	 8440.0	...
4781336	  730.9	  355.5	 8441.0	...
4781337	  730.9	  356.1	 8441.0	...
4781338	  730.8	  356.7	 8441.0	...
4781339	  730.5	  357.0	 8443.0	...
4781340	  730.3	  356.8	 8446.0	...
4781341	  730.6	  356.4	 8448.0	...
MSG	4781342 0000 _ Number On
4781342	  731.1	  355.7	 8451.0	...
4781343	  731.7	  355.3	 8454.0	...
4781344	  731.8	  354.8	 8452.0	...
4781345	  731.7	  354.5	 8446.0	...
4781346	  731.2	  354.3	 8440.0	...
4781347	  730.8	  354.2	 8438.0	...
4781348	  730.6	  354.1	 8437.0	...
4781349	  730.9	  353.9	 8437.0	...
4781350	  731.3	  354.0	 8436.0	...
4781351	  731.4	  354.1	 8437.0	...
4781352	  731.4	  354.1	 8436.0	...
4781353	  731.4	  354.1	 8435.0	...
4781354	  731.2	  354.3	 8436.0	...
4781355	  731.0	  354.6	 8437.0	...
4781356	  730.8	  354.7	 8438.0	...
4781357	  730.6	  354.5	 8438.0	...
4781358	  730.5	  354.4	 8438.0	...
4781359	  730.5	  354.6	 8440.0	...
4781360	  730.4	  354.9	 8441.0	...
4781361	  730.4	  355.3	 8442.0	...
4781362	  730.6	  355.4	 8443.0	...
4781363	  730.8	  354.6	 8443.0	...
4781364	  731.0	  353.7	 8442.0	...
4781365	  730.9	  352.7	 8441.0	...
4781366	  730.9	  352.7	 8442.0	...
4781367	  731.1	  352.8	 8445.0	...
4781368	  731.2	  353.2	 8448.0	...
4781369	  731.2	  353.6	 8449.0	...
4781370	  731.1	  353.8	 8448.0	...
4781371	  731.2	  353.7	 8445.0	...
4781372	  731.3	  353.4	 8443.0	...
4781373	  731.4	  353.7	 8442.0	...
4781374	  731.2	  354.2	 8445.0	...
4781375	  730.9	  354.8	 8449.0	...
4781376	  730.4	  354.9	 8453.0	...
4781377	  730.1	  354.8	 8453.0	...
4781378	  730.9	  354.9	 8452.0	...
4781379	  732.1	  355.1	 8454.0	...
4781380	  732.7	  354.8	 8457.0	...
4781381	  732.0	  354.4	 8460.0	...
4781382	  731.9	  354.0	 8459.0	...
4781383	  732.4	  354.1	 8457.0	...
4781384	  732.5	  354.2	 8455.0	...
4781385	  731.9	  354.3	 8453.0	...
4781386	  731.3	  354.4	 8453.0	...
4781387	  731.0	  354.5	 8455.0	...
4781388	  731.1	  354.9	 8457.0	...
4781389	  731.1	  355.3	 8459.0	...
4781390	  731.1	  355.9	 8461.0	...
4781391	  731.5	  355.9	 8461.0	...
4781392	  732.0	  355.6	 8460.0	...
4781393	  732.4	  355.3	 8460.0	...
4781394	  732.5	  354.9	 8462.0	...
4781395	  732.5	  354.8	 8461.0	...
4781396	  732.4	  354.7	 8459.0	...
4781397	  732.3	  354.6	 8460.0	...
4781398	  732.1	  354.6	 8464.0	...
4781399	  731.9	  354.6	 8468.0	...
4781400	  731.8	  354.5	 8468.0	...
4781401	  732.0	  354.7	 8468.0	...
4781402	  732.3	  354.9	 8468.0	...
4781403	  732.0	  355.0	 8467.0	...
4781404	  731.5	  354.8	 8466.0	...
4781405	  730.9	  354.3	 8461.0	...
4781406	  730.9	  354.0	 8458.0	...
4781407	  731.5	  353.7	 8460.0	...
4781408	  732.0	  353.7	 8465.0	...
4781409	  732.2	  353.9	 8473.0	...
4781410	  731.8	  354.2	 8476.0	...
4781411	  731.4	  354.0	 8476.0	...
4781412	  731.6	  353.4	 8472.0	...
4781413	  731.9	  352.8	 8468.0	...
4781414	  732.4	  353.4	 8468.0	...
4781415	  732.6	  354.1	 8467.0	...
4781416	  732.7	  354.3	 8465.0	...
4781417	  732.6	  353.7	 8463.0	...
4781418	  732.5	  353.0	 8460.0	...
4781419	  732.4	  352.9	 8460.0	...
4781420	  732.3	  352.6	 8460.0	...
4781421	  732.2	  352.2	 8460.0	...
4781422	  732.2	  351.9	 8459.0	...
4781423	  731.9	  352.3	 8458.0	...
4781424	  731.8	  352.7	 8458.0	...
4781425	  731.8	  353.9	 8458.0	...
4781426	  732.0	  354.6	 8460.0	...
4781427	  732.3	  355.1	 8461.0	...
4781428	  732.4	  354.7	 8461.0	...
4781429	  732.6	  354.2	 8460.0	...
4781430	  732.7	  354.0	 8459.0	...
4781431	  732.7	  354.0	 8461.0	...
4781432	  732.6	  353.8	 8463.0	...
4781433	  732.6	  353.5	 8464.0	...
4781434	  732.6	  353.2	 8463.0	...
4781435	  732.5	  353.1	 8462.0	...
4781436	  732.5	  353.1	 8461.0	...
4781437	  732.4	  353.5	 8462.0	...
4781438	  732.2	  353.9	 8463.0	...
4781439	  732.0	  354.1	 8464.0	...
4781440	  732.0	  354.0	 8464.0	...
4781441	  732.1	  354.0	 8464.0	...
4781442	  732.3	  354.5	 8465.0	...
4781443	  732.4	  354.9	 8465.0	...
4781444	  732.2	  355.2	 8463.0	...
4781445	  732.1	  355.4	 8462.0	...
4781446	  731.7	  355.5	 8461.0	...
4781447	  731.4	  355.1	 8460.0	...
4781448	  731.6	  354.5	 8460.0	...
4781449	  732.0	  353.9	 8459.0	...
4781450	  733.2	  353.8	 8457.0	...
4781451	  734.0	  353.7	 8455.0	...
4781452	  734.5	  353.6	 8456.0	...
4781453	  734.3	  353.5	 8458.0	...
4781454	  734.1	  353.5	 8459.0	...
4781455	  733.8	  353.6	 8458.0	...
4781456	  733.5	  353.6	 8456.0	...
4781457	  733.3	  353.7	 8455.0	...
4781458	  733.2	  353.7	 8455.0	...
4781459	  732.9	  353.8	 8455.0	...
4781460	  732.7	  354.0	 8455.0	...
4781461	  732.4	  354.1	 8460.0	...
4781462	  732.2	  354.1	 8465.0	...
4781463	  732.3	  354.7	 8465.0	...
4781464	  732.6	  355.3	 8460.0	...
4781465	  733.1	  355.8	 8454.0	...
4781466	  733.4	  355.8	 8452.0	...
4781467	  733.6	  355.0	 8450.0	...
4781468	  733.5	  354.3	 8451.0	...
4781469	  733.5	  353.6	 8453.0	...
4781470	  733.7	  353.5	 8456.0	...
4781471	  733.9	  353.6	 8457.0	...
4781472	  733.9	  353.7	 8457.0	...
4781473	  733.8	  353.8	 8458.0	...
4781474	  733.7	  354.0	 8458.0	...
4781475	  733.7	  354.1	 8458.0	...
4781476	  733.6	  354.2	 8458.0	...
4781477	  733.6	  354.1	 8456.0	...
4781478	  733.6	  354.1	 8454.0	...
4781479	  733.5	  354.2	 8452.0	...
4781480	  732.9	  354.6	 8451.0	...
4781481	  732.3	  354.9	 8450.0	...
4781482	  732.2	  354.9	 8449.0	...
4781483	  732.5	  354.9	 8449.0	...
4781484	  733.0	  354.5	 8449.0	...
4781485	  733.2	  354.2	 8448.0	...
4781486	  732.7	  354.1	 8448.0	...
4781487	  732.1	  355.0	 8448.0	...
4781488	  731.5	  355.8	 8447.0	...
4781489	  732.2	  356.3	 8446.0	...
4781490	  732.9	  356.2	 8444.0	...
4781491	  733.7	  356.0	 8443.0	...
4781492	  733.7	  355.6	 8444.0	...
4781493	  733.9	  355.1	 8446.0	...
4781494	  734.0	  355.0	 8447.0	...
4781495	  733.3	  355.4	 8449.0	...
4781496	  732.6	  355.8	 8451.0	...
4781497	  732.2	  355.9	 8452.0	...
4781498	  732.7	  356.2	 8447.0	...
4781499	  733.1	  356.8	 8442.0	...
4781500	  733.0	  357.5	 8439.0	...
4781501	  732.7	  357.8	 8440.0	...
4781502	  732.6	  357.8	 8442.0	...
4781503	  732.8	  357.1	 8444.0	...
4781504	  733.1	  356.3	 8446.0	...
4781505	  733.3	  355.5	 8448.0	...
4781506	  733.2	  355.5	 8449.0	...
4781507	  733.2	  355.8	 8449.0	...
4781508	  733.4	  356.2	 8449.0	...
4781509	  733.6	  356.1	 8450.0	...
4781510	  733.6	  355.7	 8450.0	...
4781511	  733.3	  355.5	 8451.0	...
4781512	  733.2	  355.7	 8452.0	...
4781513	  733.1	  355.8	 8451.0	...
4781514	  732.8	  355.9	 8448.0	...
4781515	  732.5	  356.1	 8445.0	...
4781516	  732.1	  356.6	 8443.0	...
4781517	  732.1	  357.2	 8444.0	...
4781518	  732.1	  357.4	 8444.0	...
4781519	  732.0	  357.6	 8445.0	...
4781520	  732.0	  358.1	 8447.0	...
4781521	  732.2	  358.5	 8449.0	...
4781522	  732.5	  358.6	 8446.0	...
4781523	  732.9	  358.1	 8442.0	...
4781524	  733.0	  357.3	 8439.0	...
4781525	  733.1	  356.8	 8441.0	...
4781526	  733.1	  356.5	 8442.0	...
4781527	  732.8	  356.5	 8443.0	...
4781528	  732.3	  356.5	 8444.0	...
4781529	  731.9	  356.6	 8445.0	...
4781530	  731.9	  356.7	 8447.0	...
4781531	  731.9	  356.8	 8449.0	...
4781532	  731.9	  356.9	 8449.0	...
4781533	  732.2	  356.7	 8449.0	...
4781534	  732.6	  356.5	 8447.0	...
4781535	  732.7	  356.8	 8446.0	...
4781536	  732.4	  357.4	 8444.0	...
4781537	  732.0	  358.2	 8443.0	...
4781538	  731.8	  358.3	 8444.0	...
4781539	  731.5	  358.4	 8445.0	...
4781540	  731.4	  358.4	 8447.0	...
4781541	  732.2	  358.3	 8449.0	...
4781542	  733.0	  358.3	 8450.0	...
4781543	  733.7	  357.9	 8451.0	...
4781544	  733.6	  357.6	 8452.0	...
4781545	  733.3	  357.2	 8451.0	...
4781546	  733.0	  357.1	 8450.0	...
4781547	  732.7	  357.2	 8449.0	...
4781548	  732.7	  357.6	 8449.0	...
4781549	  732.9	  358.1	 8446.0	...
4781550	  733.1	  358.3	 8443.0	...
4781551	  733.2	  357.9	 8440.0	...
4781552	  733.0	  357.5	 8442.0	...
4781553	  732.7	  357.2	 8444.0	...
4781554	  732.4	  357.6	 8448.0	...
4781555	  732.2	  358.0	 8450.0	...
4781556	  732.0	  358.4	 8451.0	...
4781557	  731.9	  358.4	 8451.0	...
4781558	  731.9	  358.0	 8451.0	...
4781559	  732.1	  357.6	 8450.0	...
4781560	  732.3	  357.1	 8449.0	...
4781561	  732.1	  356.9	 8448.0	...
4781562	  731.8	  356.7	 8447.0	...
4781563	  731.5	  356.4	 8448.0	...
4781564	  731.7	  356.8	 8450.0	...
4781565	  731.9	  357.2	 8452.0	...
4781566	  731.9	  358.2	 8448.0	...
4781567	  731.8	  358.8	 8441.0	...
4781568	  731.8	  359.2	 8435.0	...
4781569	  731.8	  358.8	 8437.0	...
4781570	  731.8	  358.3	 8441.0	...
4781571	  732.0	  358.1	 8444.0	...
4781572	  732.1	  358.1	 8446.0	...
4781573	  732.2	  358.0	 8446.0	...
4781574	  732.2	  357.8	 8447.0	...
4781575	  732.0	  357.7	 8448.0	...
4781576	  731.9	  357.8	 8449.0	...
4781577	  731.7	  358.0	 8448.0	...
4781578	  732.0	  358.1	 8447.0	...
4781579	  732.2	  358.1	 8448.0	...
4781580	  732.4	  358.1	 8451.0	...
4781581	  732.5	  358.3	 8454.0	...
4781582	  732.5	  358.4	 8453.0	...
4781583	  732.5	  358.5	 8452.0	...
4781584	  732.3	  358.5	 8455.0	...
4781585	  731.6	  358.5	 8457.0	...
4781586	  730.9	  358.0	 8459.0	...
4781587	  730.8	  357.3	 8459.0	...
4781588	  731.2	  356.6	 8459.0	...
4781589	  731.6	  356.6	 8460.0	...
4781590	  731.5	  356.6	 8460.0	...
4781591	  731.3	  356.5	 8461.0	...
4781592	  731.5	  356.4	 8461.0	...
4781593	  731.8	  356.5	 8462.0	...
4781594	  731.8	  356.7	 8462.0	...
4781595	  731.5	  356.9	 8462.0	...
4781596	  731.2	  357.4	 8462.0	...
4781597	  731.2	  357.9	 8462.0	...
4781598	  731.3	  358.2	 8461.0	...
4781599	  731.5	  358.0	 8461.0	...
4781600	  731.7	  357.8	 8461.0	...
4781601	  731.8	  357.8	 8461.0	...
4781602	  731.9	  357.7	 8464.0	...
4781603	  732.0	  357.5	 8468.0	...
4781604	  731.6	  357.4	 8470.0	...
4781605	  731.0	  357.5	 8469.0	...
4781606	  730.5	  357.6	 8467.0	...
4781607	  730.4	  357.1	 8469.0	...
4781608	  730.3	  356.5	 8471.0	...
4781609	  730.2	  355.8	 8467.0	...
4781610	  730.0	  355.7	 8461.0	...
4781611	  729.8	  355.6	 8459.0	...
4781612	  729.9	  355.3	 8464.0	...
4781613	  730.1	  355.0	 8469.0	...
4781614	  730.2	  354.8	 8470.0	...
4781615	  730.3	  355.0	 8468.0	...
4781616	  730.0	  355.3	 8466.0	...
4781617	  729.6	  355.5	 8463.0	...
4781618	  729.3	  355.7	 8462.0	...
4781619	  729.6	  355.6	 8462.0	...
4781620	  729.9	  355.6	 8462.0	...
4781621	  730.2	  355.5	 8466.0	...
4781622	  730.4	  355.4	 8470.0	...
4781623	  730.6	  355.3	 8474.0	...
4781624	  730.4	  355.2	 8474.0	...
4781625	  730.1	  355.4	 8474.0	...
4781626	  729.9	  355.7	 8473.0	...
4781627	  729.4	  355.9	 8473.0	...
4781628	  729.0	  355.9	 8472.0	...
4781629	  729.3	  355.8	 8473.0	...
4781630	  730.1	  355.7	 8473.0	...
4781631	  730.9	  355.6	 8471.0	...
4781632	  730.9	  355.6	 8468.0	...
4781633	  730.6	  355.7	 8468.0	...
4781634	  729.9	  355.2	 8472.0	...
4781635	  729.3	  354.6	 8469.0	...
4781636	  729.1	  354.1	 8464.0	...
4781637	  729.2	  354.4	 8457.0	...
4781638	  729.6	  354.7	 8457.0	...
4781639	  730.0	  355.1	 8458.0	...
4781640	  730.2	  355.4	 8459.0	...
4781641	  730.1	  355.4	 8460.0	...
4781642	  730.2	  355.3	 8460.0	...
4781643	  730.2	  355.1	 8463.0	...
4781644	  729.9	  355.0	 8466.0	...
4781645	  729.1	  355.1	 8468.0	...
MSG	4781646 0000 _ Number Off
4781646	  728.3	  355.1	 8469.0	...
4781647	  728.0	  355.4	 8468.0	...
4781648	  727.8	  355.6	 8467.0	...
4781649	  727.9	  355.9	 8465.0	...
4781650	  728.3	  355.6	 8461.0	...
4781651	  728.7	  355.0	 8459.0	...
4781652	  729.0	  354.5	 8460.0	...
4781653	  729.2	  354.6	 8463.0	...
4781654	  729.3	  354.9	 8465.0	...
4781655	  729.4	  355.1	 8464.0	...
4781656	  729.4	  355.0	 8462.0	...
4781657	  729.0	  355.1	 8462.0	...
4781658	  728.7	  355.3	 8461.0	...
4781659	  728.4	  355.4	 8460.0	...
4781660	  728.1	  355.3	 8458.0	...
4781661	  727.8	  355.2	 8456.0	...
4781662	  727.7	  355.1	 8462.0	...
4781663	  727.7	  354.9	 8469.0	...
4781664	  727.7	  355.2	 8475.0	...
4781665	  727.2	  355.6	 8472.0	...
4781666	  726.8	  355.8	 8468.0	...
4781667	  727.3	  355.7	 8466.0	...
4781668	  728.1	  355.6	 8465.0	...
4781669	  728.9	  355.7	 8464.0	...
4781670	  729.3	  355.9	 8464.0	...
4781671	  729.5	  355.9	 8469.0	...
4781672	  729.5	  355.6	 8477.0	...
4781673	  729.0	  355.4	 8484.0	...
4781674	  728.7	  355.2	 8487.0	...
4781675	  728.5	  355.0	 8486.0	...
4781676	  728.6	  354.7	 8486.0	...
4781677	  728.4	  354.4	 8486.0	...
4781678	  728.1	  354.3	 8486.0	...
4781679	  727.7	  354.2	 8486.0	...
4781680	  727.7	  354.3	 8479.0	...
4781681	  727.8	  354.6	 8472.0	...
4781682	  727.8	  354.8	 8472.0	...
4781683	  728.0	  354.9	 8477.0	...
4781684	  728.4	  354.8	 8483.0	...
4781685	  728.7	  354.7	 8480.0	...
4781686	  728.3	  354.9	 8478.0	...
4781687	  727.6	  355.2	 8475.0	...
4781688	  726.9	  355.4	 8473.0	...
4781689	  726.7	  355.2	 8471.0	...
4781690	  726.5	  354.9	 8469.0	...
4781691	  726.3	  354.8	 8469.0	...
4781692	  726.4	  355.1	 8469.0	...
4781693	  726.7	  355.4	 8470.0	...
4781694	  726.9	  355.4	 8471.0	...
4781695	  727.3	  355.2	 8473.0	...
4781696	  727.4	  355.6	 8475.0	...
4781697	  727.5	  356.3	 8475.0	...
4781698	  727.7	  357.0	 8475.0	...
4781699	  727.9	  357.2	 8474.0	...
4781700	  728.2	  357.2	 8478.0	...
4781701	  727.8	  357.2	 8482.0	...
4781702	  727.4	  357.2	 8487.0	...
4781703	  728.2	  357.1	 8488.0	...
4781704	  729.3	  356.9	 8489.0	...
4781705	  730.2	  356.8	 8487.0	...
4781706	  729.6	  357.0	 8485.0	...
4781707	  728.6	  357.2	 8485.0	...
4781708	  727.9	  357.4	 8487.0	...
4781709	  727.6	  357.6	 8490.0	...
4781710	  727.7	  357.5	 8485.0	...
4781711	  727.6	  357.1	 8479.0	...
4781712	  727.5	  356.7	 8474.0	...
4781713	  727.3	  356.4	 8476.0	...
4781714	  727.5	  356.3	 8481.0	...
4781715	  727.6	  356.1	 8484.0	...
4781716	  727.7	  355.9	 8488.0	...
4781717	  727.7	  355.9	 8491.0	...
4781718	  727.6	  356.1	 8494.0	...
4781719	  727.5	  356.5	 8492.0	...
4781720	  727.6	  356.9	 8488.0	...
4781721	  727.7	  356.8	 8483.0	...
4781722	  727.0	  356.5	 8482.0	...
4781723	  726.2	  356.2	 8486.0	...
4781724	  726.3	  356.7	 8491.0	...
4781725	  727.1	  357.3	 8494.0	...
4781726	  727.8	  357.8	 8489.0	...
4781727	  727.7	  357.8	 8484.0	...
4781728	  727.7	  357.4	 8482.0	...
4781729	  727.9	  357.0	 8483.0	...
4781730	  727.8	  356.8	 8484.0	...
4781731	  727.7	  357.0	 8484.0	...
4781732	  727.5	  357.3	 8484.0	...
4781733	  727.6	  357.3	 8484.0	...
4781734	  727.5	  357.3	 8485.0	...
4781735	  727.5	  357.2	 8486.0	...
4781736	  727.5	  357.5	 8487.0	...
4781737	  727.4	  357.8	 8486.0	...
4781738	  727.4	  357.4	 8485.0	...
4781739	  727.3	  356.8	 8487.0	...
4781740	  727.2	  356.3	 8491.0	...
4781741	  727.2	  356.8	 8495.0	...
4781742	  727.4	  357.2	 8495.0	...
4781743	  727.4	  357.2	 8495.0	...
4781744	  727.4	  356.8	 8496.0	...
4781745	  727.4	  356.5	 8500.0	...
4781746	  727.6	  356.7	 8504.0	...
4781747	  727.8	  357.1	 8507.0	...
4781748	  727.9	  357.3	 8506.0	...
4781749	  727.6	  357.6	 8505.0	...
4781750	  727.3	  357.7	 8501.0	...
4781751	  726.6	  357.9	 8497.0	...
4781752	  726.4	  357.9	 8492.0	...
4781753	  726.2	  358.1	 8491.0	...
4781754	  726.3	  357.7	 8490.0	...
4781755	  726.4	  357.4	 8491.0	...
4781756	  726.3	  357.2	 8494.0	...
4781757	  726.3	  357.3	 8498.0	...
4781758	  727.0	  357.2	 8503.0	...
4781759	  727.7	  356.8	 8505.0	...
4781760	  728.4	  356.6	 8503.0	...
4781761	  727.7	  356.6	 8499.0	...
4781762	  727.1	  356.9	 8495.0	...
4781763	  726.4	  357.0	 8496.0	...
4781764	  726.5	  356.9	 8494.0	...
4781765	  726.7	  356.9	 8493.0	...
4781766	  727.4	  357.0	 8494.0	...
4781767	  728.0	  357.0	 8497.0	...
4781768	  728.5	  356.8	 8500.0	...
4781769	  728.1	  356.9	 8501.0	...
4781770	  728.0	  356.9	 8501.0	...
4781771	  728.0	  356.9	 8502.0	...
4781772	  728.2	  356.9	 8503.0	...
4781773	  728.1	  357.0	 8503.0	...
4781774	  727.8	  357.1	 8499.0	...
4781775	  727.3	  357.2	 8494.0	...
4781776	  726.6	  357.3	 8492.0	...
4781777	  726.2	  357.3	 8495.0	...
4781778	  726.6	  357.4	 8501.0	...
4781779	  727.2	  357.4	 8506.0	...
4781780	  727.5	  357.9	 8510.0	...
4781781	  727.4	  358.4	 8509.0	...
4781782	  727.4	  358.9	 8510.0	...
4781783	  726.9	  359.0	 8511.0	...
4781784	  726.1	  358.4	 8514.0	...
4781785	  726.2	  357.6	 8515.0	...
4781786	  727.1	  357.4	 8509.0	...
4781787	  728.1	  357.8	 8502.0	...
4781788	  727.6	  358.7	 8496.0	...
4781789	  727.1	  359.0	 8498.0	...
4781790	  726.9	  359.0	 8500.0	...
4781791	  727.1	  358.6	 8503.0	...
4781792	  727.4	  358.3	 8506.0	...
4781793	  727.4	  358.2	 8509.0	...
4781794	  727.4	  358.1	 8508.0	...
4781795	  726.7	  357.9	 8508.0	...
4781796	  726.1	  357.8	 8508.0	...
4781797	  725.4	  357.6	 8506.0	...
4781798	  725.5	  357.5	 8502.0	...
4781799	  725.5	  357.3	 8498.0	...
4781800	  725.5	  357.3	 8497.0	...
4781801	  725.5	  357.2	 8497.0	...
4781802	  725.4	  357.2	 8498.0	...
4781803	  725.1	  357.3	 8499.0	...
4781804	  725.0	  357.9	 8500.0	...
4781805	  725.1	  358.5	 8503.0	...
4781806	  725.2	  359.0	 8507.0	...
4781807	  726.0	  359.0	 8510.0	...
4781808	  726.7	  358.9	 8512.0	...
4781809	  727.5	  358.8	 8513.0	...
4781810	  727.5	  358.7	 8516.0	...
4781811	  727.4	  358.2	 8522.0	...
4781812	  727.3	  357.7	 8528.0	...
4781813	  727.1	  357.3	 8532.0	...
4781814	  727.0	  357.2	 8531.0	...
4781815	  726.4	  357.4	 8529.0	...
4781816	  725.8	  357.7	 8526.0	...
4781817	  725.9	  358.0	 8523.0	...
4781818	  726.6	  358.2	 8522.0	...
4781819	  726.9	  358.2	 8522.0	...
4781820	  726.4	  358.0	 8523.0	...
4781821	  725.9	  357.8	 8520.0	...
4781822	  725.8	  357.3	 8518.0	...
4781823	  725.9	  357.1	 8522.0	...
4781824	  725.9	  357.0	 8527.0	...
4781825	  725.5	  357.1	 8528.0	...
4781826	  725.1	  357.2	 8523.0	...
4781827	  725.0	  357.2	 8519.0	...
4781828	  724.9	  357.2	 8515.0	...
4781829	  724.9	  357.1	 8511.0	...
4781830	  724.8	  357.2	 8503.0	...
4781831	  725.0	  357.3	 8499.0	...
4781832	  725.3	  357.6	 8502.0	...
4781833	  725.8	  358.5	 8508.0	...
4781834	  726.0	  359.5	 8509.0	...
4781835	  726.3	  360.2	 8505.0	...
4781836	  726.5	  360.0	 8502.0	...
4781837	  725.7	  359.3	 8504.0	...
4781838	  724.8	  358.9	 8508.0	...
4781839	  724.0	  358.4	 8511.0	...
4781840	  723.9	  358.5	 8513.0	...
4781841	  723.8	  358.1	 8512.0	...
4781842	  723.8	  357.7	 8511.0	...
4781843	  723.8	  357.4	 8511.0	...
4781844	  723.6	  357.7	 8511.0	...
4781845	  723.3	  358.4	 8512.0	...
4781846	  722.7	  358.9	 8512.0	...
MSG	4781847 0000 _ Number On
4781847	  722.5	  359.4	 8513.0	...
4781848	  723.6	  359.4	 8513.0	...
4781849	  724.8	  358.5	 8510.0	...
4781850	  725.8	  357.5	 8507.0	...
4781851	  725.8	  356.8	 8507.0	...
4781852	  725.8	  357.0	 8509.0	...
4781853	  726.2	  357.2	 8512.0	...
4781854	  726.0	  357.4	 8514.0	...
4781855	  725.3	  357.4	 8515.0	...
4781856	  724.7	  357.5	 8513.0	...
4781857	  724.2	  358.0	 8513.0	...
4781858	  724.0	  358.4	 8512.0	...
4781859	  723.7	  358.7	 8512.0	...
4781860	  723.4	  358.6	 8512.0	...
4781861	  723.4	  358.5	 8513.0	...
4781862	  723.7	  358.7	 8513.0	...
4781863	  724.0	  358.8	 8512.0	...
4781864	  724.1	  358.6	 8511.0	...
4781865	  723.9	  358.3	 8510.0	...
4781866	  723.6	  358.0	 8511.0	...
4781867	  723.3	  358.1	 8511.0	...
4781868	  723.1	  358.1	 8511.0	...
4781869	  723.3	  358.2	 8511.0	...
4781870	  723.7	  358.6	 8512.0	...
4781871	  724.2	  359.3	 8512.0	...
4781872	  724.4	  360.0	 8512.0	...
4781873	  724.4	  359.8	 8513.0	...
4781874	  724.2	  359.2	 8514.0	...
4781875	  724.0	  358.5	 8515.0	...
4781876	  724.0	  358.2	 8515.0	...
4781877	  724.1	  358.0	 8516.0	...
4781878	  724.4	  358.0	 8516.0	...
4781879	  724.3	  358.1	 8516.0	...
4781880	  724.0	  358.1	 8516.0	...
4781881	  723.6	  358.1	 8516.0	...
4781882	  723.2	  358.1	 8517.0	...
4781883	  723.0	  358.2	 8514.0	...
4781884	  722.9	  358.4	 8511.0	...
4781885	  722.3	  358.6	 8511.0	...
4781886	  721.6	  358.6	 8514.0	...
4781887	  721.3	  358.2	 8514.0	...
4781888	  721.6	  357.6	 8510.0	...
4781889	  722.1	  357.3	 8507.0	...
4781890	  721.9	  357.4	 8506.0	...
4781891	  721.3	  357.5	 8504.0	...
4781892	  720.7	  357.7	 8504.0	...
4781893	  720.6	  358.0	 8504.0	...
4781894	  720.8	  358.2	 8504.0	...
4781895	  721.4	  358.1	 8503.0	...
4781896	  722.0	  357.7	 8504.0	...
4781897	  722.2	  357.5	 8507.0	...
4781898	  722.1	  357.7	 8510.0	...
4781899	  722.1	  357.8	 8512.0	...
4781900	  722.1	  358.0	 8511.0	...
4781901	  721.9	  357.9	 8511.0	...
4781902	  721.4	  357.3	 8511.0	...
4781903	  721.0	  356.6	 8506.0	...
4781904	  721.0	  356.0	 8502.0	...
4781905	  721.4	  356.0	 8497.0	...
4781906	  721.7	  356.0	 8496.0	...
4781907	  722.3	  356.0	 8495.0	...
4781908	  722.5	  355.8	 8495.0	...
4781909	  722.0	  355.7	 8495.0	...
4781910	  721.5	  356.4	 8496.0	...
4781911	  721.0	  357.3	 8499.0	...
4781912	  721.1	  358.2	 8501.0	...
4781913	  721.2	  358.3	 8503.0	...
4781914	  720.9	  358.4	 8502.0	...
4781915	  720.6	  358.3	 8500.0	...
4781916	  720.4	  358.0	 8498.0	...
4781917	  720.4	  357.7	 8496.0	...
4781918	  720.9	  358.0	 8492.0	...
4781919	  721.6	  358.5	 8488.0	...
4781920	  722.2	  358.3	 8489.0	...
4781921	  722.4	  357.6	 8494.0	...
4781922	  722.2	  357.1	 8499.0	...
4781923	  722.1	  357.2	 8503.0	...
4781924	  722.0	  357.2	 8507.0	...
4781925	  721.9	  357.1	 8511.0	...
4781926	  721.9	  357.0	 8511.0	...
4781927	  721.9	  356.9	 8508.0	...
4781928	  721.7	  356.8	 8504.0	...
4781929	  721.7	  357.0	 8503.0	...
4781930	  721.6	  357.3	 8505.0	...
4781931	  721.5	  357.6	 8507.0	...
4781932	  721.5	  357.7	 8508.0	...
4781933	  721.6	  357.9	 8508.0	...
4781934	  721.8	  358.1	 8508.0	...
4781935	  721.7	  357.9	 8509.0	...
4781936	  721.3	  357.6	 8509.0	...
4781937	  720.9	  357.2	 8509.0	...
4781938	  720.9	  357.0	 8509.0	...
4781939	  721.2	  356.6	 8509.0	...
4781940	  721.1	  356.1	 8508.0	...
4781941	  720.7	  356.2	 8506.0	...
4781942	  720.6	  356.5	 8504.0	...
4781943	  720.8	  356.8	 8504.0	...
4781944	  720.8	  356.8	 8505.0	...
4781945	  720.9	  356.8	 8507.0	...
4781946	  721.0	  356.6	 8512.0	...
4781947	  721.5	  356.5	 8518.0	...
4781948	  721.9	  356.7	 8524.0	...
4781949	  722.0	  356.9	 8526.0	...
4781950	  721.5	  356.8	 8515.0	...
4781951	  721.0	  356.3	 8505.0	...
4781952	  720.5	  355.7	 8504.0	...
4781953	  720.2	  355.5	 8514.0	...
4781954	  720.4	  355.2	 8523.0	...
4781955	  720.7	  355.0	 8521.0	...
4781956	  721.2	  354.8	 8517.0	...
4781957	  721.2	  355.4	 8514.0	...
4781958	  721.5	  356.1	 8513.0	...
4781959	  722.1	  357.3	 8513.0	...
4781960	  722.3	  358.0	 8514.0	...
4781961	  722.3	  358.0	 8513.0	...
4781962	  721.7	  357.6	 8510.0	...
4781963	  721.4	  357.2	 8508.0	...
4781964	  721.8	  357.2	 8506.0	...
4781965	  722.3	  357.1	 8508.0	...
4781966	  722.6	  356.8	 8510.0	...
4781967	  722.3	  356.5	 8511.0	...
4781968	  722.1	  356.4	 8510.0	...
4781969	  722.1	  356.2	 8509.0	...
4781970	  722.5	  356.0	 8510.0	...
4781971	  722.8	  356.0	 8510.0	...
4781972	  722.4	  356.1	 8509.0	...
4781973	  721.6	  356.2	 8506.0	...
4781974	  720.4	  356.1	 8503.0	...
4781975	  719.9	  356.2	 8502.0	...
4781976	  720.2	  356.4	 8505.0	...
4781977	  721.0	  356.5	 8511.0	...
4781978	  721.4	  356.6	 8517.0	...
4781979	  721.1	  356.9	 8520.0	...
4781980	  721.3	  357.2	 8521.0	...
4781981	  721.4	  357.4	 8521.0	...
4781982	  721.4	  357.7	 8518.0	...
4781983	  721.6	  357.7	 8515.0	...
4781984	  722.3	  357.6	 8511.0	...
4781985	  723.0	  357.3	 8514.0	...
4781986	  723.1	  357.4	 8516.0	...
4781987	  722.9	  357.5	 8515.0	...
4781988	  722.7	  357.4	 8512.0	...
4781989	  722.5	  357.2	 8509.0	...
4781990	  721.8	  356.9	 8508.0	...
4781991	  721.2	  356.8	 8505.0	...
4781992	  720.6	  357.0	 8504.0	...
4781993	  720.6	  357.3	 8504.0	...
4781994	  720.7	  357.5	 8507.0	...
4781995	  721.0	  357.5	 8509.0	...
4781996	  721.2	  357.5	 8505.0	...
4781997	  721.4	  357.6	 8500.0	...
4781998	  721.4	  357.7	 8498.0	...
4781999	  721.3	  357.5	 8501.0	...
4782000	  721.2	  357.3	 8504.0	...
4782001	  721.8	  357.2	 8504.0	...
4782002	  722.5	  357.4	 8504.0	...
4782003	  722.3	  357.4	 8503.0	...
4782004	  721.5	  357.3	 8502.0	...
4782005	  721.3	  357.2	 8501.0	...
4782006	  721.8	  356.9	 8507.0	...
4782007	  722.3	  356.7	 8512.0	...
4782008	  722.4	  356.4	 8514.0	...
4782009	  722.3	  356.1	 8510.0	...
4782010	  722.1	  356.0	 8507.0	...
4782011	  721.6	  356.3	 8506.0	...
4782012	  721.2	  356.6	 8507.0	...
4782013	  720.9	  356.8	 8509.0	...
4782014	  720.9	  356.7	 8508.0	...
4782015	  720.8	  356.6	 8506.0	...
4782016	  720.9	  356.6	 8503.0	...
4782017	  721.1	  356.9	 8502.0	...
4782018	  721.3	  357.3	 8501.0	...
4782019	  721.4	  357.5	 8499.0	...
4782020	  721.4	  357.5	 8497.0	...
4782021	  721.3	  357.5	 8498.0	...
4782022	  721.2	  357.4	 8501.0	...
4782023	  721.5	  357.3	 8504.0	...
4782024	  721.9	  357.2	 8504.0	...
4782025	  721.6	  357.3	 8505.0	...
4782026	  720.8	  357.4	 8505.0	...
4782027	  720.1	  357.4	 8506.0	...
4782028	  720.1	  357.5	 8506.0	...
4782029	  721.1	  357.5	 8507.0	...
4782030	  722.1	  357.4	 8507.0	...
4782031	  722.3	  357.2	 8506.0	...
4782032	  721.5	  357.1	 8505.0	...
4782033	  721.7	  357.2	 8504.0	...
4782034	  722.6	  357.3	 8510.0	...
4782035	  723.4	  357.7	 8517.0	...
4782036	  722.4	  358.1	 8523.0	...
4782037	  721.3	  358.1	 8517.0	...
4782038	  720.2	  357.8	 8512.0	...
4782039	  719.8	  357.9	 8509.0	...
4782040	  719.5	  358.4	 8510.0	...
4782041	  719.6	  358.9	 8510.0	...
4782042	  720.5	  358.9	 8513.0	...
4782043	  721.3	  359.2	 8516.0	...
4782044	  722.2	  359.4	 8519.0	...
4782045	  722.3	  358.8	 8520.0	...
4782046	  722.3	  357.9	 8521.0	...
4782047	  721.9	  357.3	 8520.0	...
4782048	  721.1	  357.8	 8518.0	...
4782049	  720.3	  358.3	 8517.0	...
4782050	  720.1	  358.5	 8518.0	...
4782051	  720.6	  358.5	 8518.0	...
4782052	  721.1	  359.0	 8514.0	...
4782053	  721.3	  359.6	 8511.0	...
4782054	  721.5	  360.1	 8508.0	...
4782055	  721.1	  360.2	 8508.0	...
4782056	  720.7	  360.2	 8508.0	...
4782057	  720.2	  360.4	 8508.0	...
4782058	  719.9	  360.5	 8501.0	...
4782059	  719.5	  360.5	 8495.0	...
4782060	  719.3	  360.3	 8488.0	...
4782061	  719.5	  360.1	 8486.0	...
4782062	  719.7	  359.9	 8483.0	...
4782063	  719.7	  359.9	 8484.0	...
4782064	  719.8	  359.1	 8487.0	...
4782065	  720.5	  358.1	 8490.0	...
4782066	  721.0	  357.2	 8489.0	...
4782067	  721.5	  357.5	 8489.0	...
4782068	  721.2	  358.2	 8489.0	...
4782069	  721.0	  358.9	 8490.0	...
4782070	  720.9	  359.2	 8495.0	...
4782071	  720.9	  359.0	 8501.0	...
4782072	  720.8	  358.9	 8505.0	...
4782073	  720.9	  358.8	 8504.0	...
4782074	  721.1	  358.9	 8502.0	...
4782075	  720.4	  359.2	 8501.0	...
4782076	  719.6	  358.9	 8501.0	...
4782077	  720.0	  358.3	 8500.0	...
4782078	  721.0	  357.6	 8494.0	...
4782079	  722.2	  357.4	 8488.0	...
4782080	  721.6	  357.5	 8484.0	...
4782081	  721.1	  357.5	 8487.0	...
4782082	  720.5	  357.2	 8490.0	...
4782083	  720.1	  356.9	 8492.0	...
4782084	  719.7	  356.9	 8495.0	...
4782085	  719.7	  357.2	 8497.0	...
4782086	  720.1	  358.0	 8499.0	...
4782087	  720.7	  358.1	 8499.0	...
4782088	  721.1	  357.9	 8500.0	...
4782089	  721.3	  357.2	 8499.0	...
4782090	  721.3	  356.9	 8498.0	...
4782091	  721.0	  356.6	 8498.0	...
4782092	  720.8	  356.3	 8495.0	...
4782093	  720.8	  356.0	 8493.0	...
4782094	  721.1	  355.8	 8491.0	...
4782095	  721.5	  355.8	 8491.0	...
4782096	  721.9	  356.0	 8491.0	...
4782097	  722.0	  356.1	 8491.0	...
4782098	  721.9	  356.0	 8494.0	...
4782099	  721.7	  356.6	 8496.0	...
4782100	  721.6	  357.4	 8497.0	...
4782101	  721.8	  358.3	 8496.0	...
4782102	  722.0	  358.3	 8497.0	...
4782103	  722.1	  358.1	 8499.0	...
4782104	  721.9	  357.7	 8499.0	...
4782105	  721.7	  357.4	 8503.0	...
4782106	  721.6	  357.5	 8512.0	...
4782107	  721.6	  357.7	 8522.0	...
4782108	  721.7	  357.5	 8522.0	...
4782109	  721.6	  356.9	 8516.0	...
4782110	  721.6	  356.2	 8510.0	...
4782111	  721.7	  355.8	 8509.0	...
4782112	  721.9	  355.9	 8509.0	...
4782113	  722.4	  356.8	 8513.0	...
4782114	  722.9	  357.6	 8520.0	...
4782115	  722.8	  358.4	 8526.0	...
4782116	  722.1	  357.9	 8531.0	...
4782117	  721.3	  357.4	 8531.0	...
4782118	  721.1	  357.2	 8531.0	...
4782119	  721.2	  357.4	 8530.0	...
4782120	  721.6	  357.7	 8528.0	...
4782121	  721.9	  357.6	 8526.0	...
4782122	  721.5	  357.7	 8523.0	...
4782123	  720.9	  357.8	 8520.0	...
4782124	  720.4	  357.8	 8519.0	...
4782125	  720.6	  358.1	 8519.0	...
4782126	  720.8	  358.3	 8522.0	...
4782127	  720.7	  358.5	 8526.0	...
4782128	  720.5	  358.4	 8528.0	...
4782129	  720.3	  358.6	 8527.0	...
4782130	  720.3	  359.0	 8525.0	...
4782131	  720.2	  359.1	 8523.0	...
4782132	  720.1	  358.9	 8516.0	...
4782133	  720.1	  358.7	 8510.0	...
4782134	  720.2	  358.7	 8509.0	...
4782135	  720.3	  358.8	 8514.0	...
4782136	  720.4	  358.6	 8519.0	...
4782137	  720.3	  358.3	 8520.0	...
4782138	  720.2	  358.6	 8521.0	...
4782139	  720.3	  359.1	 8521.0	...
4782140	  720.2	  358.7	 8520.0	...
4782141	  720.0	  357.9	 8519.0	...
4782142	  720.3	  357.2	 8517.0	...
4782143	  720.8	  357.4	 8511.0	...
4782144	  720.7	  357.8	 8506.0	...
4782145	  719.9	  358.0	 8502.0	...
4782146	  719.8	  358.2	 8502.0	...
4782147	  720.5	  358.2	 8503.0	...
4782148	  721.3	  358.1	 8508.0	...
4782149	  721.5	  358.0	 8513.0	...
4782150	  721.4	  357.8	 8517.0	...
4782151	  721.0	  357.7	 8516.0	...
4782152	  720.6	  357.8	 8514.0	...
4782153	  720.8	  357.9	 8514.0	...
4782154	  721.3	  358.1	 8513.0	...
4782155	  721.8	  358.1	 8513.0	...
4782156	  721.8	  358.3	 8512.0	...
4782157	  721.8	  358.4	 8511.0	...
4782158	  721.7	  358.6	 8513.0	...
4782159	  721.6	  358.7	 8516.0	...
MSG	4782160 0000 _ Number Off
4782160	  720.8	  358.4	 8519.0	...
4782161	  720.0	  358.2	 8516.0	...
4782162	  719.8	  358.1	 8514.0	...
4782163	  720.4	  358.3	 8513.0	...
4782164	  721.0	  358.5	 8515.0	...
4782165	  721.1	  358.1	 8513.0	...
4782166	  721.2	  357.8	 8511.0	...
4782167	  720.9	  357.6	 8509.0	...
4782168	  720.5	  357.6	 8511.0	...
4782169	  720.3	  357.6	 8515.0	...
4782170	  720.5	  357.5	 8519.0	...
4782171	  720.9	  357.5	 8521.0	...
4782172	  721.0	  357.5	 8522.0	...
4782173	  721.3	  357.4	 8522.0	...
4782174	  721.5	  357.4	 8522.0	...
4782175	  720.7	  357.4	 8522.0	...
4782176	  719.7	  357.5	 8522.0	...
4782177	  718.8	  357.8	 8519.0	...
4782178	  719.0	  358.0	 8516.0	...
4782179	  719.2	  358.1	 8513.0	...
4782180	  719.3	  358.0	 8513.0	...
4782181	  719.1	  358.0	 8513.0	...
4782182	  719.0	  358.0	 8514.0	...
4782183	  719.1	  358.2	 8517.0	...
4782184	  719.6	  358.4	 8521.0	...
4782185	  720.1	  358.6	 8519.0	...
4782186	  720.6	  358.8	 8513.0	...
4782187	  720.6	  359.0	 8514.0	...
4782188	  720.5	  359.1	 8521.0	...
4782189	  720.3	  359.8	 8525.0	...
4782190	  720.2	  360.5	 8521.0	...
4782191	  719.6	  360.3	 8516.0	...
4782192	  718.9	  359.4	 8513.0	...
4782193	  718.3	  359.1	 8514.0	...
4782194	  718.3	  359.7	 8515.0	...
4782195	  718.7	  360.1	 8515.0	...
4782196	  719.7	  359.6	 8517.0	...
4782197	  720.5	  359.2	 8518.0	...
4782198	  720.7	  359.1	 8519.0	...
4782199	  720.2	  359.3	 8521.0	...
4782200	  719.7	  359.7	 8524.0	...
4782201	  719.7	  360.0	 8527.0	...
4782202	  719.6	  360.2	 8527.0	...
4782203	  719.4	  360.1	 8525.0	...
4782204	  719.1	  359.4	 8524.0	...
4782205	  719.0	  358.7	 8525.0	...
4782206	  719.5	  358.5	 8526.0	...
4782207	  720.1	  358.8	 8526.0	...
4782208	  720.8	  359.2	 8526.0	...
4782209	  720.9	  359.2	 8526.0	...
4782210	  720.9	  359.1	 8526.0	...
4782211	  720.3	  359.3	 8526.0	...
4782212	  719.6	  359.4	 8526.0	...
4782213	  719.0	  359.3	 8525.0	...
4782214	  719.1	  358.9	 8526.0	...
4782215	  719.3	  359.2	 8527.0	...
4782216	  719.1	  359.8	 8526.0	...
4782217	  718.9	  360.3	 8523.0	...
4782218	  718.7	  360.4	 8522.0	...
4782219	  718.9	  360.5	 8524.0	...
4782220	  719.0	  360.5	 8527.0	...
4782221	  719.1	  359.8	 8528.0	...
4782222	  718.8	  359.1	 8527.0	...
4782223	  718.6	  358.5	 8527.0	...
4782224	  718.5	  358.7	 8528.0	...
4782225	  717.9	  358.6	 8528.0	...
4782226	  717.3	  358.4	 8528.0	...
4782227	  716.8	  358.6	 8529.0	...
4782228	  716.9	  359.4	 8531.0	...
4782229	  717.2	  360.2	 8532.0	...
4782230	  717.7	  360.5	 8530.0	...
4782231	  718.3	  360.5	 8527.0	...
4782232	  718.8	  360.6	 8526.0	...
4782233	  719.2	  360.6	 8528.0	...
4782234	  719.2	  360.4	 8531.0	...
4782235	  719.3	  360.2	 8534.0	...
4782236	  719.2	  360.2	 8533.0	...
4782237	  719.0	  360.3	 8535.0	...
4782238	  718.8	  360.1	 8538.0	...
4782239	  718.6	  359.7	 8537.0	...
4782240	  718.5	  359.3	 8534.0	...
4782241	  718.7	  359.6	 8532.0	...
4782242	  718.9	  360.4	 8534.0	...
4782243	  719.3	  361.1	 8534.0	...
4782244	  719.5	  361.4	 8534.0	...
4782245	  719.6	  361.4	 8534.0	...
4782246	  719.1	  361.3	 8534.0	...
4782247	  718.7	  360.9	 8534.0	...
4782248	  718.4	  360.4	 8533.0	...
4782249	  718.7	  359.8	 8532.0	...
4782250	  718.8	  359.8	 8531.0	...
4782251	  718.7	  359.7	 8533.0	...
4782252	  718.7	  359.8	 8536.0	...
4782253	  719.0	  359.8	 8532.0	...
4782254	  719.4	  359.7	 8524.0	...
4782255	  719.8	  359.6	 8525.0	...
4782256	  719.8	  359.5	 8532.0	...
4782257	  719.8	  359.5	 8539.0	...
4782258	  718.7	  359.4	 8538.0	...
4782259	  717.5	  359.3	 8536.0	...
4782260	  717.6	  359.0	 8536.0	...
4782261	  718.9	  358.6	 8537.0	...
4782262	  720.2	  358.3	 8539.0	...
4782263	  720.3	  358.5	 8541.0	...
4782264	  719.8	  359.2	 8540.0	...
4782265	  719.3	  359.8	 8538.0	...
4782266	  718.7	  360.2	 8536.0	...
4782267	  718.7	  360.2	 8538.0	...
4782268	  718.8	  359.8	 8541.0	...
4782269	  718.8	  359.5	 8544.0	...
4782270	  718.7	  359.2	 8544.0	...
4782271	  718.6	  359.3	 8543.0	...
4782272	  718.6	  359.3	 8543.0	...
4782273	  718.7	  359.3	 8544.0	...
4782274	  719.0	  359.5	 8543.0	...
4782275	  719.5	  359.6	 8542.0	...
4782276	  719.8	  359.8	 8540.0	...
4782277	  720.0	  359.9	 8541.0	...
4782278	  720.0	  359.6	 8541.0	...
4782279	  720.0	  359.0	 8541.0	...
4782280	  720.0	  358.1	 8539.0	...
4782281	  720.0	  357.3	 8537.0	...
4782282	  719.8	  356.8	 8535.0	...
4782283	  719.5	  356.5	 8535.0	...
4782284	  719.6	  356.4	 8538.0	...
4782285	  720.0	  356.8	 8540.0	...
4782286	  720.4	  357.3	 8541.0	...
4782287	  720.3	  358.2	 8540.0	...
4782288	  720.2	  358.6	 8540.0	...
4782289	  720.1	  358.4	 8540.0	...
4782290	  720.1	  357.8	 8542.0	...
4782291	  719.7	  357.2	 8545.0	...
4782292	  719.3	  357.2	 8548.0	...
4782293	  718.6	  357.2	 8549.0	...
4782294	  718.3	  357.1	 8551.0	...
4782295	  718.6	  357.1	 8551.0	...
4782296	  719.2	  357.1	 8551.0	...
4782297	  719.8	  357.3	 8554.0	...
4782298	  719.8	  357.3	 8557.0	...
4782299	  719.8	  356.8	 8555.0	...
4782300	  719.9	  356.1	 8551.0	...
4782301	  720.0	  355.6	 8547.0	...
4782302	  720.2	  355.8	 8548.0	...
4782303	  720.4	  356.2	 8548.0	...
4782304	  720.6	  356.5	 8549.0	...
4782305	  720.7	  356.7	 8550.0	...
4782306	  720.8	  356.9	 8553.0	...
4782307	  720.8	  357.0	 8556.0	...
4782308	  720.4	  357.4	 8558.0	...
4782309	  720.1	  357.6	 8556.0	...
4782310	  719.8	  357.8	 8554.0	...
4782311	  720.1	  357.6	 8553.0	...
4782312	  720.4	  357.1	 8553.0	...
4782313	  720.2	  356.8	 8554.0	...
4782314	  719.6	  356.6	 8554.0	...
4782315	  719.9	  356.6	 8555.0	...
4782316	  720.7	  356.6	 8557.0	...
4782317	  721.5	  356.8	 8560.0	...
4782318	  721.0	  357.3	 8562.0	...
4782319	  720.5	  357.7	 8563.0	...
4782320	  720.3	  357.9	 8563.0	...
4782321	  720.6	  358.0	 8562.0	...
4782322	  721.1	  358.1	 8562.0	...
4782323	  721.1	  358.1	 8561.0	...
4782324	  721.0	  358.2	 8561.0	...
4782325	  720.9	  358.2	 8561.0	...
4782326	  720.9	  358.2	 8560.0	...
4782327	  721.1	  358.5	 8559.0	...
4782328	  721.2	  358.8	 8558.0	...
4782329	  720.6	  359.3	 8558.0	...
4782330	  719.9	  359.5	 8559.0	...
4782331	  719.2	  359.9	 8558.0	...
4782332	  719.3	  360.1	 8557.0	...
4782333	  719.7	  360.3	 8556.0	...
4782334	  720.0	  360.3	 8553.0	...
4782335	  719.7	  360.2	 8549.0	...
4782336	  719.1	  359.6	 8546.0	...
4782337	  719.1	  358.9	 8548.0	...
4782338	  719.8	  358.2	 8555.0	...
4782339	  720.3	  358.3	 8561.0	...
4782340	  720.1	  358.7	 8564.0	...
4782341	  720.0	  359.1	 8561.0	...
4782342	  720.1	  359.0	 8558.0	...
4782343	  720.1	  358.8	 8556.0	...
4782344	  720.0	  358.5	 8556.0	...
4782345	  719.4	  358.5	 8556.0	...
4782346	  718.8	  358.5	 8557.0	...
4782347	  718.3	  358.8	 8557.0	...
4782348	  718.2	  359.0	 8556.0	...
4782349	  718.3	  359.5	 8555.0	...
4782350	  718.5	  359.9	 8552.0	...
4782351	  718.5	  359.4	 8550.0	...
4782352	  718.5	  358.5	 8548.0	...
4782353	  718.4	  357.7	 8547.0	...
4782354	  717.6	  357.5	 8546.0	...
4782355	  716.8	  357.3	 8545.0	...
4782356	  716.1	  357.5	 8544.0	...
4782357	  716.2	  358.0	 8546.0	...
4782358	  716.2	  357.7	 8551.0	...
4782359	  716.0	  357.0	 8555.0	...
4782360	  716.1	  356.4	 8557.0	...
4782361	  716.8	  356.6	 8557.0	...
4782362	  717.6	  357.0	 8557.0	...
4782363	  717.6	  357.3	 8557.0	...
4782364	  717.2	  357.6	 8557.0	...
4782365	  718.0	  357.1	 8555.0	...
4782366	  719.2	  356.5	 8554.0	...
4782367	  719.5	  356.0	 8555.0	...
4782368	  718.6	  355.9	 8558.0	...
4782369	  717.7	  355.9	 8561.0	...
4782370	  717.8	  356.0	 8562.0	...
MSG	4782371 0000 _ Number On
4782371	  718.1	  356.2	 8563.0	...
4782372	  718.4	  356.5	 8564.0	...
4782373	  719.0	  356.0	 8571.0	...
4782374	  719.4	  355.5	 8575.0	...
4782375	  719.7	  354.9	 8578.0	...
4782376	  719.5	  355.0	 8575.0	...
4782377	  719.3	  355.0	 8573.0	...
4782378	  719.3	  355.1	 8575.0	...
4782379	  719.2	  355.3	 8576.0	...
4782380	  719.2	  355.5	 8579.0	...
4782381	  719.1	  355.3	 8579.0	...
4782382	  719.1	  354.9	 8580.0	...
4782383	  719.1	  354.6	 8578.0	...
4782384	  719.1	  354.4	 8574.0	...
4782385	  719.9	  354.6	 8571.0	...
4782386	  720.8	  354.7	 8570.0	...
4782387	  721.6	  355.2	 8570.0	...
4782388	  721.7	  355.5	 8570.0	...
4782389	  721.1	  355.8	 8570.0	...
4782390	  720.5	  355.7	 8570.0	...
4782391	  719.8	  355.3	 8570.0	...
4782392	  719.7	  354.8	 8573.0	...
4782393	  719.6	  354.6	 8576.0	...
4782394	  719.7	  354.7	 8579.0	...
4782395	  719.8	  354.8	 8580.0	...
4782396	  719.4	  354.8	 8581.0	...
4782397	  719.0	  354.7	 8579.0	...
4782398	  718.7	  354.9	 8576.0	...
4782399	  719.0	  355.2	 8573.0	...
4782400	  719.3	  355.7	 8573.0	...
4782401	  719.5	  356.0	 8573.0	...
4782402	  719.4	  356.1	 8574.0	...
4782403	  719.1	  355.8	 8575.0	...
4782404	  719.2	  355.3	 8575.0	...
4782405	  719.5	  354.9	 8578.0	...
4782406	  719.8	  354.7	 8581.0	...
4782407	  720.1	  355.0	 8584.0	...
4782408	  720.4	  355.3	 8584.0	...
4782409	  720.7	  355.2	 8584.0	...
4782410	  720.7	  354.9	 8584.0	...
4782411	  719.6	  354.6	 8584.0	...
4782412	  718.6	  354.7	 8584.0	...
4782413	  717.9	  355.0	 8585.0	...
4782414	  718.8	  355.0	 8586.0	...
4782415	  719.6	  354.4	 8586.0	...
4782416	  720.3	  353.8	 8586.0	...
4782417	  720.2	  353.4	 8585.0	...
4782418	  720.3	  353.7	 8584.0	...
4782419	  720.0	  353.9	 8584.0	...
4782420	  719.7	  354.0	 8585.0	...
4782421	  719.6	  354.0	 8584.0	...
4782422	  719.7	  354.0	 8587.0	...
4782423	  720.0	  353.9	 8591.0	...
4782424	  720.2	  353.9	 8594.0	...
4782425	  720.3	  353.8	 8597.0	...
4782426	  720.4	  353.6	 8599.0	...
4782427	  720.4	  353.3	 8602.0	...
4782428	  720.7	  353.2	 8602.0	...
4782429	  720.9	  353.3	 8602.0	...
4782430	  721.1	  353.6	 8603.0	...
4782431	  720.9	  354.0	 8604.0	...
4782432	  720.3	  354.3	 8605.0	...
4782433	  719.8	  354.4	 8607.0	...
4782434	  719.1	  354.6	 8606.0	...
4782435	  718.7	  354.3	 8604.0	...
4782436	  718.3	  354.1	 8603.0	...
4782437	  718.7	  353.8	 8602.0	...
4782438	  719.2	  354.0	 8602.0	...
4782439	  719.5	  354.2	 8601.0	...
4782440	  719.3	  354.6	 8600.0	...
4782441	  719.0	  354.7	 8602.0	...
4782442	  719.4	  354.7	 8604.0	...
4782443	  720.0	  354.6	 8607.0	...
4782444	  719.8	  354.6	 8607.0	...
4782445	  719.0	  354.6	 8608.0	...
4782446	  719.0	  354.4	 8608.0	...
4782447	  719.9	  354.4	 8609.0	...
4782448	  720.7	  354.7	 8609.0	...
4782449	  720.8	  355.0	 8613.0	...
4782450	  721.2	  355.0	 8617.0	...
4782451	  721.7	  355.7	 8618.0	...
4782452	  721.5	  356.5	 8612.0	...
4782453	  720.9	  356.4	 8606.0	...
4782454	  720.1	  355.6	 8604.0	...
4782455	  720.6	  354.7	 8607.0	...
4782456	  721.3	  354.9	 8610.0	...
4782457	  722.0	  355.2	 8611.0	...
4782458	  722.0	  355.5	 8612.0	...
4782459	  721.5	  355.6	 8613.0	...
4782460	  720.9	  355.7	 8613.0	...
4782461	  720.3	  355.8	 8612.0	...
4782462	  721.0	  355.7	 8610.0	...
4782463	  721.5	  355.7	 8607.0	...
4782464	  721.9	  355.6	 8607.0	...
4782465	  721.6	  355.7	 8612.0	...
4782466	  721.2	  355.8	 8617.0	...
4782467	  721.0	  355.8	 8621.0	...
4782468	  720.9	  355.9	 8619.0	...
4782469	  721.0	  355.9	 8622.0	...
4782470	  721.2	  355.7	 8626.0	...
4782471	  721.4	  355.6	 8626.0	...
4782472	  721.5	  355.4	 8623.0	...
4782473	  721.5	  355.5	 8619.0	...
4782474	  721.5	  355.3	 8618.0	...
4782475	  721.5	  355.2	 8618.0	...
4782476	  721.3	  355.0	 8619.0	...
4782477	  721.1	  355.1	 8619.0	...
4782478	  721.0	  355.3	 8619.0	...
4782479	  721.1	  355.5	 8620.0	...
4782480	  721.2	  355.3	 8623.0	...
4782481	  721.0	  355.0	 8626.0	...
4782482	  720.7	  354.7	 8628.0	...
4782483	  720.5	  354.9	 8628.0	...
4782484	  720.5	  355.1	 8627.0	...
4782485	  720.2	  355.1	 8623.0	...
4782486	  719.9	  355.1	 8620.0	...
4782487	  719.5	  354.4	 8618.0	...
4782488	  719.4	  353.7	 8617.0	...
4782489	  719.5	  353.4	 8616.0	...
4782490	  719.9	  354.0	 8616.0	...
4782491	  720.4	  354.5	 8616.0	...
4782492	  720.7	  353.9	 8616.0	...
4782493	  721.0	  353.2	 8616.0	...
4782494	  721.4	  352.6	 8621.0	...
4782495	  721.7	  352.9	 8626.0	...
4782496	  721.9	  353.2	 8632.0	...
4782497	  722.1	  353.5	 8632.0	...
4782498	  722.4	  353.7	 8634.0	...
4782499	  722.5	  354.0	 8636.0	...
4782500	  722.4	  354.1	 8634.0	...
4782501	  722.1	  353.9	 8631.0	...
4782502	  721.9	  353.8	 8631.0	...
4782503	  721.9	  353.7	 8635.0	...
4782504	  722.0	  353.7	 8639.0	...
4782505	  722.2	  353.8	 8638.0	...
4782506	  722.0	  353.9	 8636.0	...
4782507	  721.8	  354.1	 8635.0	...
4782508	  721.5	  354.0	 8636.0	...
4782509	  721.7	  353.6	 8638.0	...
4782510	  722.2	  353.3	 8639.0	...
4782511	  722.7	  352.9	 8640.0	...
4782512	  722.8	  352.6	 8643.0	...
4782513	  722.5	  352.5	 8646.0	...
4782514	  722.2	  352.5	 8649.0	...
4782515	  721.9	  352.7	 8648.0	...
4782516	  721.6	  352.8	 8646.0	...
4782517	  721.6	  352.9	 8644.0	...
4782518	  721.8	  352.9	 8640.0	...
4782519	  721.9	  353.5	 8636.0	...
4782520	  721.8	  354.1	 8633.0	...
4782521	  721.3	  354.9	 8633.0	...
4782522	  720.8	  355.0	 8633.0	...
4782523	  721.0	  355.1	 8636.0	...
4782524	  721.6	  354.8	 8638.0	...
4782525	  721.9	  354.3	 8641.0	...
4782526	  721.5	  354.0	 8642.0	...
4782527	  720.7	  353.6	 8642.0	...
4782528	  720.3	  353.4	 8642.0	...
4782529	  719.9	  353.3	 8641.0	...
4782530	  719.9	  353.2	 8640.0	...
4782531	  720.0	  353.1	 8640.0	...
4782532	  720.1	  353.1	 8644.0	...
4782533	  720.2	  353.2	 8648.0	...
4782534	  720.3	  353.2	 8653.0	...
4782535	  720.4	  353.2	 8653.0	...
4782536	  720.5	  353.3	 8653.0	...
4782537	  720.4	  353.4	 8652.0	...
4782538	  720.5	  353.1	 8651.0	...
4782539	  720.7	  352.6	 8650.0	...
4782540	  720.9	  352.0	 8651.0	...
4782541	  720.9	  351.9	 8651.0	...
4782542	  721.1	  352.2	 8651.0	...
4782543	  721.6	  352.5	 8652.0	...
4782544	  722.0	  352.6	 8652.0	...
4782545	  722.0	  352.3	 8653.0	...
4782546	  721.9	  352.2	 8653.0	...
4782547	  722.1	  352.2	 8653.0	...
4782548	  722.8	  352.2	 8652.0	...
4782549	  723.5	  352.3	 8652.0	...
4782550	  723.7	  352.5	 8651.0	...
4782551	  723.8	  352.7	 8653.0	...
4782552	  723.9	  352.7	 8657.0	...
4782553	  724.0	  352.7	 8661.0	...
4782554	  723.9	  352.6	 8662.0	...
4782555	  723.8	  352.6	 8659.0	...
4782556	  723.7	  352.7	 8657.0	...
4782557	  723.7	  352.7	 8655.0	...
4782558	  723.0	  352.5	 8655.0	...
4782559	  722.4	  352.3	 8654.0	...
4782560	  721.9	  352.1	 8654.0	...
4782561	  722.2	  352.3	 8655.0	...
4782562	  722.5	  352.4	 8655.0	...
4782563	  722.5	  352.2	 8653.0	...
4782564	  722.3	  352.1	 8652.0	...
4782565	  722.3	  352.2	 8656.0	...
4782566	  722.3	  352.5	 8659.0	...
4782567	  722.4	  352.8	 8663.0	...
4782568	  722.5	  352.8	 8662.0	...
4782569	  722.6	  352.4	 8661.0	...
4782570	  722.1	  352.1	 8661.0	...
4782571	  721.5	  351.9	 8662.0	...
4782572	  721.0	  352.0	 8663.0	...
4782573	  721.3	  352.1	 8663.0	...
4782574	  721.6	  352.2	 8663.0	...
4782575	  721.4	  352.2	 8662.0	...
4782576	  720.8	  352.2	 8660.0	...
4782577	  720.5	  352.6	 8660.0	...
4782578	  720.7	  353.0	 8661.0	...
4782579	  720.8	  352.8	 8662.0	...
4782580	  720.6	  352.2	 8662.0	...
4782581	  720.4	  351.8	 8663.0	...
4782582	  720.3	  351.9	 8665.0	...
4782583	  720.4	  352.1	 8667.0	...
4782584	  720.4	  352.2	 8668.0	...
4782585	  720.5	  352.4	 8669.0	...
4782586	  720.6	  352.6	 8670.0	...
4782587	  721.1	  352.9	 8671.0	...
4782588	  721.5	  352.8	 8670.0	...
4782589	  722.2	  352.6	 8669.0	...
4782590	  722.8	  353.2	 8669.0	...
4782591	  723.5	  353.9	 8670.0	...
4782592	  724.0	  354.4	 8670.0	...
4782593	  724.4	  354.1	 8668.0	...
4782594	  723.7	  354.0	 8667.0	...
4782595	  722.5	  353.9	 8666.0	...
4782596	  721.9	  353.6	 8666.0	...
4782597	  722.4	  353.1	 8666.0	...
4782598	  723.0	  353.0	 8666.0	...
4782599	  722.9	  353.1	 8666.0	...
4782600	  722.9	  353.4	 8667.0	...
4782601	  723.0	  353.4	 8667.0	...
4782602	  723.3	  353.5	 8668.0	...
4782603	  723.5	  353.3	 8669.0	...
4782604	  723.6	  353.0	 8672.0	...
4782605	  723.6	  352.8	 8673.0	...
4782606	  723.6	  353.3	 8673.0	...
4782607	  723.7	  353.9	 8669.0	...
4782608	  723.8	  354.2	 8666.0	...
4782609	  723.8	  353.9	 8664.0	...
4782610	  723.2	  353.5	 8667.0	...
4782611	  722.5	  353.5	 8671.0	...
4782612	  722.0	  353.3	 8674.0	...
4782613	  722.1	  353.1	 8674.0	...
4782614	  722.6	  353.3	 8674.0	...
4782615	  723.1	  353.8	 8674.0	...
4782616	  723.7	  354.2	 8674.0	...
4782617	  723.9	  353.4	 8676.0	...
4782618	  724.5	  352.5	 8676.0	...
4782619	  724.7	  351.7	 8675.0	...
4782620	  724.6	  352.5	 8676.0	...
4782621	  724.5	  353.4	 8676.0	...
4782622	  724.3	  353.9	 8678.0	...
4782623	  724.1	  353.5	 8677.0	...
4782624	  723.7	  353.4	 8676.0	...
4782625	  723.0	  353.9	 8675.0	...
4782626	  722.7	  354.3	 8676.0	...
4782627	  722.1	  353.9	 8678.0	...
4782628	  721.7	  353.3	 8680.0	...
4782629	  722.1	  352.5	 8682.0	...
4782630	  722.7	  352.7	 8682.0	...
4782631	  723.4	  353.0	 8684.0	...
4782632	  723.6	  353.5	 8685.0	...
4782633	  723.8	  353.6	 8687.0	...
4782634	  723.2	  353.7	 8687.0	...
4782635	  722.5	  353.8	 8689.0	...
4782636	  722.4	  354.0	 8690.0	...
4782637	  722.9	  353.9	 8692.0	...
4782638	  723.4	  353.8	 8693.0	...
4782639	  723.2	  353.8	 8692.0	...
4782640	  723.1	  354.1	 8689.0	...
4782641	  722.6	  354.3	 8685.0	...
4782642	  722.3	  354.2	 8682.0	...
4782643	  721.8	  354.1	 8682.0	...
4782644	  721.7	  354.4	 8682.0	...
4782645	  722.2	  354.6	 8677.0	...
4782646	  722.9	  354.7	 8673.0	...
4782647	  723.4	  354.5	 8669.0	...
4782648	  723.2	  354.3	 8670.0	...
4782649	  723.0	  354.2	 8670.0	...
4782650	  722.9	  354.4	 8669.0	...
4782651	  722.9	  354.8	 8670.0	...
4782652	  722.9	  355.2	 8672.0	...
4782653	  723.0	  355.0	 8676.0	...
4782654	  723.0	  354.7	 8678.0	...
4782655	  722.9	  353.8	 8680.0	...
4782656	  722.8	  353.1	 8680.0	...
4782657	  722.9	  353.2	 8677.0	...
4782658	  723.1	  353.8	 8675.0	...
4782659	  723.4	  354.4	 8672.0	...
4782660	  723.6	  354.4	 8673.0	...
4782661	  723.1	  354.7	 8674.0	...
4782662	  722.0	  355.0	 8674.0	...
4782663	  720.9	  355.2	 8673.0	...
4782664	  721.3	  355.2	 8675.0	...
4782665	  722.1	  354.7	 8678.0	...
4782666	  723.2	  354.1	 8681.0	...
4782667	  723.4	  353.7	 8679.0	...
4782668	  722.6	  353.9	 8676.0	...
4782669	  721.6	  354.1	 8677.0	...
4782670	  721.1	  354.0	 8680.0	...
4782671	  721.7	  353.9	 8684.0	...
4782672	  721.6	  354.1	 8684.0	...
4782673	  721.1	  354.6	 8681.0	...
4782674	  720.6	  355.1	 8678.0	...
4782675	  720.7	  354.5	 8677.0	...
4782676	  720.8	  353.8	 8679.0	...
MSG	4782677 0000 _ Number Off
4782677	  720.9	  353.5	 8679.0	...
4782678	  721.6	  353.8	 8678.0	...
4782679	  722.3	  354.3	 8677.0	...
4782680	  722.9	  354.4	 8677.0	...
4782681	  722.9	  354.4	 8678.0	...
4782682	  722.8	  354.2	 8679.0	...
4782683	  722.7	  353.9	 8681.0	...
4782684	  722.6	  353.8	 8681.0	...
4782685	  722.6	  354.0	 8681.0	...
4782686	  722.2	  353.9	 8682.0	...
4782687	  721.9	  353.6	 8682.0	...
4782688	  721.7	  353.3	 8682.0	...
4782689	  721.6	  353.2	 8682.0	...
4782690	  721.6	  353.3	 8682.0	...
4782691	  722.0	  353.6	 8685.0	...
4782692	  722.5	  353.9	 8688.0	...
4782693	  723.3	  354.1	 8691.0	...
4782694	  723.6	  354.2	 8691.0	...
4782695	  723.4	  354.2	 8689.0	...
4782696	  722.6	  354.4	 8687.0	...
4782697	  721.9	  354.0	 8684.0	...
4782698	  721.7	  353.5	 8681.0	...
4782699	  721.6	  353.1	 8680.0	...
4782700	  721.5	  353.9	 8679.0	...
4782701	  721.9	  354.6	 8681.0	...
4782702	  722.8	  355.0	 8682.0	...
4782703	  723.6	  354.7	 8678.0	...
4782704	  723.9	  354.4	 8673.0	...
4782705	  723.9	  354.5	 8669.0	...
4782706	  723.3	  354.6	 8671.0	...
4782707	  723.0	  354.9	 8672.0	...
4782708	  722.7	  355.1	 8673.0	...
4782709	  722.5	  355.3	 8673.0	...
4782710	  722.4	  355.2	 8672.0	...
4782711	  722.1	  355.1	 8672.0	...
4782712	  722.1	  354.8	 8672.0	...
4782713	  721.7	  354.5	 8672.0	...
4782714	  722.0	  354.3	 8673.0	...
4782715	  722.4	  354.3	 8674.0	...
4782716	  722.9	  354.3	 8676.0	...
4782717	  722.9	  354.2	 8678.0	...
4782718	  722.9	  354.5	 8675.0	...
4782719	  722.9	  354.9	 8672.0	...
4782720	  722.9	  355.2	 8668.0	...
4782721	  722.8	  355.0	 8668.0	...
4782722	  722.5	  354.8	 8669.0	...
4782723	  722.3	  354.8	 8672.0	...
4782724	  721.5	  354.7	 8679.0	...
4782725	  720.7	  354.7	 8684.0	...
4782726	  720.1	  354.7	 8688.0	...
4782727	  720.4	  354.9	 8684.0	...
4782728	  721.0	  355.1	 8680.0	...
4782729	  721.5	  355.0	 8675.0	...
4782730	  721.3	  354.8	 8670.0	...
4782731	  720.7	  354.7	 8666.0	...
4782732	  720.7	  354.8	 8667.0	...
4782733	  721.2	  355.3	 8672.0	...
4782734	  721.8	  355.9	 8677.0	...
4782735	  721.9	  356.6	 8675.0	...
4782736	  721.9	  356.6	 8675.0	...
4782737	  721.7	  356.0	 8674.0	...
4782738	  721.6	  355.3	 8675.0	...
4782739	  721.5	  355.0	 8675.0	...
4782740	  721.7	  355.1	 8675.0	...
4782741	  721.9	  355.5	 8676.0	...
4782742	  722.1	  355.8	 8676.0	...
4782743	  722.1	  355.9	 8676.0	...
4782744	  722.2	  355.6	 8675.0	...
4782745	  722.2	  355.3	 8675.0	...
4782746	  722.1	  355.3	 8674.0	...
4782747	  721.9	  354.5	 8673.0	...
4782748	  721.5	  353.7	 8673.0	...
4782749	  721.2	  352.8	 8673.0	...
4782750	  721.1	  352.8	 8673.0	...
4782751	  721.0	  352.6	 8674.0	...
4782752	  720.9	  352.4	 8672.0	...
4782753	  721.1	  352.8	 8670.0	...
4782754	  721.1	  353.4	 8672.0	...
4782755	  721.2	  354.1	 8677.0	...
4782756	  721.2	  354.1	 8682.0	...
4782757	  721.3	  354.2	 8683.0	...
4782758	  721.8	  354.5	 8683.0	...
4782759	  722.5	  354.7	 8681.0	...
4782760	  723.0	  353.9	 8678.0	...
4782761	  723.3	  352.9	 8675.0	...
4782762	  723.5	  352.9	 8674.0	...
4782763	  723.7	  353.8	 8674.0	...
4782764	  723.7	  354.8	 8676.0	...
4782765	  723.9	  354.8	 8681.0	...
4782766	  724.3	  354.7	 8682.0	...
4782767	  724.1	  354.8	 8682.0	...
4782768	  723.5	  354.9	 8678.0	...
4782769	  722.6	  355.1	 8674.0	...
4782770	  721.9	  355.2	 8667.0	...
4782771	  721.2	  355.1	 8661.0	...
4782772	  720.5	  355.0	 8660.0	...
4782773	  720.0	  355.0	 8661.0	...
4782774	  720.9	  354.5	 8667.0	...
4782775	  722.1	  353.8	 8673.0	...
4782776	  723.3	  353.5	 8678.0	...
4782777	  723.3	  353.8	 8678.0	...
4782778	  723.1	  353.9	 8678.0	...
4782779	  723.0	  353.9	 8673.0	...
4782780	  722.9	  353.9	 8669.0	...
4782781	  722.9	  354.0	 8666.0	...
4782782	  722.9	  353.9	 8667.0	...
4782783	  722.9	  353.8	 8669.0	...
4782784	  722.7	  353.9	 8668.0	...
4782785	  722.5	  354.0	 8667.0	...
4782786	  722.6	  353.4	 8667.0	...
4782787	  722.8	  352.7	 8669.0	...
4782788	  723.0	  352.2	 8669.0	...
4782789	  723.1	  352.5	 8670.0	...
4782790	  723.0	  352.8	 8671.0	...
4782791	  722.9	  352.9	 8673.0	...
4782792	  722.7	  353.0	 8676.0	...
4782793	  722.6	  353.1	 8683.0	...
4782794	  722.6	  353.1	 8690.0	...
4782795	  722.7	  353.4	 8693.0	...
4782796	  723.0	  353.7	 8688.0	...
4782797	  723.2	  353.8	 8682.0	...
4782798	  723.5	  353.6	 8680.0	...
4782799	  723.6	  353.6	 8679.0	...
4782800	  724.0	  353.7	 8677.0	...
4782801	  724.4	  353.9	 8677.0	...
4782802	  724.8	  353.9	 8677.0	...
4782803	  724.8	  353.9	 8677.0	...
4782804	  724.7	  353.8	 8674.0	...
4782805	  724.5	  353.3	 8671.0	...
4782806	  724.3	  352.9	 8668.0	...
4782807	  724.4	  352.7	 8667.0	...
4782808	  724.4	  352.6	 8668.0	...
4782809	  723.6	  352.7	 8669.0	...
4782810	  722.8	  352.9	 8671.0	...
4782811	  722.0	  353.2	 8671.0	...
4782812	  722.0	  353.3	 8672.0	...
4782813	  721.9	  353.1	 8671.0	...
4782814	  722.1	  353.2	 8670.0	...
4782815	  722.4	  353.4	 8669.0	...
4782816	  722.6	  353.6	 8669.0	...
4782817	  722.8	  353.8	 8669.0	...
4782818	  722.8	  354.1	 8669.0	...
4782819	  722.9	  354.5	 8668.0	...
4782820	  723.0	  354.7	 8672.0	...
4782821	  723.1	  354.6	 8677.0	...
4782822	  723.2	  354.2	 8684.0	...
4782823	  723.4	  353.8	 8686.0	...
4782824	  723.6	  353.5	 8683.0	...
4782825	  723.8	  353.5	 8678.0	...
4782826	  723.9	  353.3	 8678.0	...
4782827	  724.0	  353.2	 8683.0	...
4782828	  724.2	  354.0	 8679.0	...
4782829	  723.8	  355.1	 8671.0	...
4782830	  723.3	  356.0	 8669.0	...
4782831	  722.5	  356.0	 8673.0	...
4782832	  722.3	  355.6	 8676.0	...
4782833	  722.0	  355.2	 8673.0	...
4782834	  721.8	  355.0	 8671.0	...
4782835	  721.6	  355.0	 8672.0	...
4782836	  721.5	  355.1	 8672.0	...
4782837	  722.6	  355.1	 8674.0	...
4782838	  723.9	  355.1	 8676.0	...
4782839	  725.3	  355.3	 8678.0	...
4782840	  725.7	  355.6	 8674.0	...
4782841	  725.7	  356.1	 8670.0	...
4782842	  725.0	  356.2	 8673.0	...
4782843	  724.0	  356.3	 8679.0	...
4782844	  722.9	  356.2	 8686.0	...
4782845	  722.5	  355.9	 8686.0	...
4782846	  722.1	  355.8	 8686.0	...
4782847	  721.8	  355.8	 8685.0	...
4782848	  721.6	  355.7	 8684.0	...
4782849	  721.7	  355.6	 8684.0	...
4782850	  721.8	  355.4	 8684.0	...
4782851	  722.1	  355.4	 8685.0	...
4782852	  722.8	  355.3	 8689.0	...
4782853	  723.6	  355.2	 8693.0	...
4782854	  724.4	  355.0	 8697.0	...
4782855	  724.6	  354.8	 8693.0	...
4782856	  724.5	  354.7	 8690.0	...
4782857	  724.2	  354.6	 8685.0	...
4782858	  723.9	  354.5	 8683.0	...
4782859	  723.9	  354.4	 8684.0	...
4782860	  723.8	  354.3	 8687.0	...
4782861	  723.8	  354.5	 8690.0	...
4782862	  723.8	  354.7	 8691.0	...
4782863	  723.8	  354.6	 8689.0	...
4782864	  724.2	  354.3	 8686.0	...
4782865	  724.7	  354.5	 8682.0	...
4782866	  725.4	  355.1	 8681.0	...
4782867	  725.7	  356.0	 8680.0	...
4782868	  725.5	  356.4	 8680.0	...
4782869	  725.0	  356.4	 8683.0	...
4782870	  724.2	  356.1	 8685.0	...
4782871	  724.0	  355.7	 8688.0	...
4782872	  723.7	  355.6	 8689.0	...
4782873	  723.9	  355.0	 8689.0	...
4782874	  723.9	  354.6	 8689.0	...
4782875	  724.0	  354.0	 8688.0	...
4782876	  724.1	  353.8	 8688.0	...
4782877	  724.2	  353.6	 8688.0	...
4782878	  724.1	  354.0	 8693.0	...
4782879	  724.0	  354.5	 8698.0	...
4782880	  723.7	  354.8	 8702.0	...
4782881	  723.5	  354.5	 8701.0	...
4782882	  723.1	  354.2	 8696.0	...
4782883	  722.9	  354.3	 8692.0	...
4782884	  722.7	  354.9	 8689.0	...
4782885	  722.7	  355.5	 8689.0	...
4782886	  722.6	  355.7	 8689.0	...
4782887	  722.9	  355.3	 8690.0	...
4782888	  723.3	  354.8	 8690.0	...
4782889	  723.8	  354.6	 8689.0	...
4782890	  723.9	  354.6	 8689.0	...
4782891	  724.1	  355.1	 8689.0	...
4782892	  724.2	  355.8	 8688.0	...
4782893	  724.1	  355.5	 8688.0	...
4782894	  723.8	  354.7	 8689.0	...
4782895	  723.6	  353.8	 8690.0	...
4782896	  723.5	  353.8	 8691.0	...
4782897	  723.9	  353.8	 8691.0	...
4782898	  724.3	  353.7	 8695.0	...
4782899	  724.6	  353.5	 8699.0	...
4782900	  724.5	  353.6	 8702.0	...
4782901	  724.3	  354.1	 8700.0	...
4782902	  723.3	  354.7	 8698.0	...
4782903	  722.5	  355.1	 8697.0	...
4782904	  722.1	  355.1	 8693.0	...
4782905	  722.5	  355.1	 8689.0	...
4782906	  722.9	  355.0	 8687.0	...
4782907	  723.1	  355.7	 8690.0	...
4782908	  723.6	  356.3	 8693.0	...
4782909	  724.1	  356.8	 8694.0	...
4782910	  724.2	  356.7	 8694.0	...
4782911	  724.1	  356.6	 8695.0	...
4782912	  724.0	  356.6	 8697.0	...
4782913	  723.9	  356.6	 8697.0	...
4782914	  724.1	  356.6	 8697.0	...
4782915	  724.4	  356.4	 8696.0	...
4782916	  724.8	  356.2	 8695.0	...
4782917	  724.6	  356.0	 8693.0	...
4782918	  723.7	  356.2	 8692.0	...
4782919	  722.8	  356.3	 8691.0	...
4782920	  723.0	  356.2	 8691.0	...
4782921	  724.0	  356.0	 8692.0	...
4782922	  724.9	  355.7	 8695.0	...
4782923	  725.3	  355.6	 8698.0	...
4782924	  725.4	  355.7	 8701.0	...
4782925	  725.5	  356.1	 8702.0	...
4782926	  725.4	  356.4	 8704.0	...
4782927	  725.1	  356.3	 8705.0	...
4782928	  725.1	  355.9	 8707.0	...
4782929	  725.2	  355.5	 8708.0	...
4782930	  724.9	  355.6	 8709.0	...
4782931	  724.7	  355.6	 8709.0	...
4782932	  724.4	  355.6	 8707.0	...
4782933	  724.5	  355.5	 8703.0	...
4782934	  724.4	  355.1	 8700.0	...
4782935	  724.5	  354.8	 8700.0	...
4782936	  724.2	  354.6	 8702.0	...
4782937	  724.0	  354.7	 8704.0	...
4782938	  723.7	  354.8	 8700.0	...
4782939	  723.8	  354.7	 8696.0	...
4782940	  723.6	  354.9	 8692.0	...
4782941	  723.4	  355.0	 8692.0	...
4782942	  723.5	  355.1	 8691.0	...
4782943	  723.7	  355.0	 8691.0	...
4782944	  723.9	  354.9	 8691.0	...
4782945	  723.6	  354.8	 8692.0	...
4782946	  723.2	  354.9	 8693.0	...
4782947	  722.7	  355.0	 8693.0	...
4782948	  722.4	  355.1	 8693.0	...
4782949	  722.2	  355.2	 8693.0	...
4782950	  721.9	  355.4	 8693.0	...
4782951	  721.7	  355.5	 8693.0	...
4782952	  721.6	  355.4	 8690.0	...
4782953	  721.9	  355.1	 8687.0	...
4782954	  722.7	  354.7	 8685.0	...
4782955	  723.6	  354.5	 8687.0	...
4782956	  724.4	  354.4	 8692.0	...
4782957	  725.0	  354.3	 8695.0	...
4782958	  725.6	  355.0	 8697.0	...
4782959	  725.9	  355.7	 8697.0	...
4782960	  725.7	  356.4	 8697.0	...
4782961	  725.5	  356.6	 8695.0	...
4782962	  725.4	  357.8	 8693.0	...
4782963	  725.3	  359.1	 8688.0	...
4782964	  725.1	  360.1	 8684.0	...
4782965	  724.9	  360.5	 8680.0	...
EFIX R   4780052	4782965	2914	  729.6	  360.7	   8422
SSACC R  4782966
4782966	  724.8	  360.7	 8672.0	...
4782967	  724.6	  360.9	 8661.0	...
4782968	  724.4	  361.9	 8650.0	...
4782969	  724.2	  363.4	 8648.0	...
4782970	  724.4	  364.7	 8645.0	...
4782971	  724.4	  364.1	 8641.0	...
4782972	  724.3	  362.1	 8637.0	...
4782973	  726.3	  354.5	 8648.0	...
4782974	  728.5	  342.8	 8673.0	...
4782975	  730.5	  332.0	 8699.0	...
4782976	  729.8	  327.0	 8708.0	...
4782977	  729.6	  329.4	 8697.0	...
4782978	  729.4	  331.8	 8687.0	...
4782979	  729.9	  337.5	 8669.0	...
4782980	  729.7	  344.4	 8644.0	...
4782981	  730.1	  357.1	 8595.0	...
4782982	  731.2	  372.7	 8536.0	...
4782983	  733.3	  390.5	 8465.0	...
4782984	  735.9	  409.2	 8394.0	...
4782985	  738.8	  429.9	 8318.0	...
4782986	  741.9	  454.0	 8235.0	...
4782987	  744.9	  480.8	 8140.0	...
4782988	  747.9	  508.4	 8027.0	...
4782989	  751.5	  539.3	 7900.0	...
4782990	  755.1	  570.5	 7771.0	...
4782991	  759.6	  603.5	 7636.0	...
4782992	  764.1	  636.9	 7503.0	...
4782993	  768.7	  675.9	 7359.0	...
4782994	  772.0	  718.8	 7192.0	...
4782995	  774.1	  762.5	 7025.0	...
4782996	  776.1	  806.9	 6841.0	...
4782997	  778.6	  853.6	 6667.0	...
4782998	  781.8	  903.8	 6481.0	...
4782999	  785.3	  954.4	 6300.0	...
4783000	  789.4	 1007.8	 6115.0	...
4783001	  793.4	 1064.0	 5916.0	...
4783002	  797.9	 1124.4	 5709.0	...
4783003	  801.8	 1185.2	 5495.0	...
4783004	  807.3	 1248.3	 5286.0	...
4783005	  812.5	 1315.6	 5070.0	...
4783006	  817.4	 1385.0	 4851.0	...
4783007	  821.3	 1454.6	 4633.0	...
4783008	  826.7	 1525.1	 4418.0	...
4783009	  833.6	 1595.1	 4207.0	...
4783010	  839.4	 1670.1	 3990.0	...
4783011	  843.7	 1743.1	 3775.0	...
4783012	  849.3	 1816.5	 3556.0	...
4783013	  856.8	 1893.4	 3325.0	...
4783014	  862.5	 1946.7	 3166.0	...
4783015	  864.7	 1977.6	 3081.0	...
4783016	  864.7	 1977.6	 3081.0	...
SBLINK R 4783017
4783017	   .	   .	    0.0	...
4783018	   .	   .	    0.0	...
4783019	   .	   .	    0.0	...
4783020	   .	   .	    0.0	...
4783021	   .	   .	    0.0	...
4783022	   .	   .	    0.0	...
4783023	   .	   .	    0.0	...
4783024	   .	   .	    0.0	...
4783025	   .	   .	    0.0	...
4783026	   .	   .	    0.0	...
4783027	   .	   .	    0.0	...
4783028	   .	   .	    0.0	...
4783029	   .	   .	    0.0	...
4783030	   .	   .	    0.0	...
4783031	   .	   .	    0.0	...
4783032	   .	   .	    0.0	...
4783033	   .	   .	    0.0	...
4783034	   .	   .	    0.0	...
4783035	   .	   .	    0.0	...
4783036	   .	   .	    0.0	...
4783037	   .	   .	    0.0	...
4783038	   .	   .	    0.0	...
4783039	   .	   .	    0.0	...
4783040	   .	   .	    0.0	...
4783041	   .	   .	    0.0	...
4783042	   .	   .	    0.0	...
4783043	   .	   .	    0.0	...
4783044	   .	   .	    0.0	...
4783045	   .	   .	    0.0	...
4783046	   .	   .	    0.0	...
4783047	   .	   .	    0.0	...
4783048	   .	   .	    0.0	...
4783049	   .	   .	    0.0	...
4783050	   .	   .	    0.0	...
4783051	   .	   .	    0.0	...
4783052	   .	   .	    0.0	...
4783053	   .	   .	    0.0	...
4783054	   .	   .	    0.0	...
4783055	   .	   .	    0.0	...
4783056	   .	   .	    0.0	...
4783057	   .	   .	    0.0	...
4783058	   .	   .	    0.0	...
4783059	   .	   .	    0.0	...
4783060	   .	   .	    0.0	...
4783061	   .	   .	    0.0	...
4783062	   .	   .	    0.0	...
4783063	   .	   .	    0.0	...
4783064	   .	   .	    0.0	...
4783065	   .	   .	    0.0	...
4783066	   .	   .	    0.0	...
4783067	   .	   .	    0.0	...
4783068	   .	   .	    0.0	...
4783069	   .	   .	    0.0	...
4783070	   .	   .	    0.0	...
4783071	   .	   .	    0.0	...
4783072	   .	   .	    0.0	...
4783073	   .	   .	    0.0	...
4783074	   .	   .	    0.0	...
4783075	   .	   .	    0.0	...
4783076	   .	   .	    0.0	...
4783077	   .	   .	    0.0	...
4783078	   .	   .	    0.0	...
4783079	   .	   .	    0.0	...
4783080	   .	   .	    0.0	...
4783081	   .	   .	    0.0	...
4783082	   .	   .	    0.0	...
4783083	   .	   .	    0.0	...
4783084	   .	   .	    0.0	...
4783085	   .	   .	    0.0	...
4783086	   .	   .	    0.0	...
4783087	   .	   .	    0.0	...
4783088	   .	   .	    0.0	...
4783089	   .	   .	    0.0	...
4783090	   .	   .	    0.0	...
4783091	   .	   .	    0.0	...
4783092	   .	   .	    0.0	...
4783093	   .	   .	    0.0	...
4783094	   .	   .	    0.0	...
4783095	   .	   .	    0.0	...
4783096	   .	   .	    0.0	...
4783097	   .	   .	    0.0	...
4783098	   .	   .	    0.0	...
4783099	   .	   .	    0.0	...
4783100	   .	   .	    0.0	...
4783101	   .	   .	    0.0	...
4783102	   .	   .	    0.0	...
4783103	   .	   .	    0.0	...
4783104	   .	   .	    0.0	...
4783105	   .	   .	    0.0	...
4783106	   .	   .	    0.0	...
4783107	   .	   .	    0.0	...
4783108	   .	   .	    0.0	...
4783109	   .	   .	    0.0	...
EBLINK R 4783017	4783109	93
4783110	  865.8	 2333.9	 2834.0	...
4783111	  865.8	 2333.9	 2834.0	...
4783112	  865.8	 2325.2	 2862.0	...
4783113	  866.2	 2307.0	 2908.0	...
4783114	  867.1	 2277.4	 2987.0	...
4783115	  868.0	 2256.5	 3037.0	...
4783116	  869.7	 2216.5	 3121.0	...
4783117	  870.6	 2174.0	 3202.0	...
4783118	  871.2	 2120.4	 3302.0	...
4783119	  870.6	 2095.2	 3350.0	...
4783120	  870.3	 2083.9	 3368.0	...
4783121	  903.2	 2000.6	 3591.0	...
4783122	  936.0	 1918.2	 3814.0	...
4783123	  934.7	 1906.6	 3834.0	...
4783124	  933.5	 1884.4	 3886.0	...
4783125	  928.1	 1853.3	 3962.0	...
4783126	  924.1	 1823.2	 4050.0	...
4783127	  917.5	 1793.4	 4137.0	...
4783128	  912.7	 1761.3	 4220.0	...
4783129	  903.1	 1731.7	 4297.0	...
4783130	  896.1	 1701.6	 4374.0	...
4783131	  891.5	 1672.1	 4463.0	...
4783132	  890.6	 1640.7	 4538.0	...
4783133	  888.6	 1609.9	 4614.0	...
4783134	  886.1	 1580.1	 4689.0	...
4783135	  879.8	 1552.0	 4770.0	...
4783136	  873.8	 1525.8	 4843.0	...
4783137	  867.7	 1499.2	 4918.0	...
4783138	  865.4	 1472.8	 4997.0	...
4783139	  861.5	 1447.0	 5071.0	...
4783140	  858.1	 1422.7	 5135.0	...
4783141	  854.4	 1398.8	 5206.0	...
4783142	  852.7	 1374.4	 5281.0	...
4783143	  850.4	 1349.5	 5352.0	...
4783144	  848.9	 1326.5	 5416.0	...
4783145	  847.5	 1303.8	 5480.0	...
4783146	  845.8	 1283.9	 5541.0	...
4783147	  841.6	 1262.9	 5604.0	...
4783148	  837.4	 1243.4	 5666.0	...
4783149	  834.4	 1223.8	 5732.0	...
4783150	  834.3	 1202.8	 5798.0	...
4783151	  830.6	 1183.7	 5856.0	...
4783152	  825.4	 1164.6	 5909.0	...
4783153	  820.2	 1146.9	 5955.0	...
4783154	  817.9	 1130.0	 6007.0	...
4783155	  814.3	 1114.0	 6055.0	...
4783156	  810.8	 1098.3	 6110.0	...
4783157	  806.9	 1081.3	 6167.0	...
4783158	  805.2	 1064.2	 6223.0	...
4783159	  803.3	 1047.4	 6284.0	...
4783160	  802.5	 1031.3	 6330.0	...
4783161	  801.6	 1014.6	 6388.0	...
4783162	  800.7	  999.2	 6433.0	...
4783163	  799.4	  982.8	 6485.0	...
4783164	  798.1	  966.8	 6529.0	...
4783165	  796.5	  950.4	 6570.0	...
4783166	  795.1	  935.8	 6621.0	...
4783167	  793.8	  921.3	 6667.0	...
4783168	  792.9	  906.6	 6722.0	...
4783169	  792.1	  891.7	 6770.0	...
4783170	  791.2	  878.2	 6818.0	...
4783171	  790.4	  865.9	 6856.0	...
4783172	  789.5	  852.8	 6896.0	...
4783173	  788.2	  841.2	 6935.0	...
4783174	  786.4	  827.5	 6977.0	...
4783175	  784.1	  816.1	 7017.0	...
4783176	  782.1	  803.9	 7058.0	...
4783177	  780.7	  793.0	 7100.0	...
4783178	  780.0	  783.4	 7137.0	...
4783179	  779.4	  771.8	 7181.0	...
4783180	  778.6	  760.6	 7224.0	...
4783181	  777.7	  748.4	 7268.0	...
4783182	  777.3	  737.6	 7305.0	...
4783183	  777.0	  727.9	 7338.0	...
4783184	  776.9	  717.7	 7374.0	...
4783185	  776.2	  706.6	 7416.0	...
4783186	  775.6	  696.6	 7457.0	...
4783187	  775.8	  685.7	 7501.0	...
4783188	  776.1	  676.5	 7530.0	...
4783189	  775.8	  666.5	 7563.0	...
4783190	  774.3	  656.1	 7589.0	...
4783191	  773.0	  646.8	 7629.0	...
4783192	  772.3	  637.8	 7661.0	...
4783193	  771.7	  629.3	 7696.0	...
4783194	  771.1	  620.1	 7722.0	...
4783195	  769.2	  612.7	 7744.0	...
4783196	  767.1	  605.4	 7767.0	...
4783197	  765.0	  598.4	 7790.0	...
4783198	  764.1	  589.7	 7825.0	...
4783199	  764.3	  581.4	 7848.0	...
4783200	  764.5	  573.1	 7883.0	...
4783201	  763.7	  566.9	 7908.0	...
4783202	  761.7	  559.9	 7941.0	...
4783203	  759.6	  554.7	 7957.0	...
4783204	  758.4	  546.5	 7987.0	...
4783205	  758.1	  539.7	 8011.0	...
4783206	  757.9	  531.2	 8037.0	...
4783207	  757.2	  524.7	 8055.0	...
4783208	  755.9	  518.6	 8076.0	...
4783209	  754.6	  511.8	 8101.0	...
4783210	  753.9	  505.0	 8123.0	...
4783211	  752.7	  497.7	 8151.0	...
4783212	  751.8	  493.5	 8173.0	...
4783213	  751.1	  488.9	 8196.0	...
4783214	  751.4	  484.5	 8210.0	...
4783215	  751.7	  478.6	 8230.0	...
4783216	  751.9	  474.1	 8244.0	...
4783217	  752.3	  468.6	 8265.0	...
4783218	  752.4	  463.8	 8280.0	...
4783219	  752.8	  459.3	 8299.0	...
4783220	  752.8	  456.9	 8309.0	...
4783221	  752.0	  453.2	 8327.0	...
4783222	  750.7	  448.0	 8338.0	...
4783223	  749.4	  443.0	 8361.0	...
4783224	  748.8	  438.3	 8377.0	...
4783225	  748.2	  433.3	 8399.0	...
4783226	  747.5	  428.5	 8407.0	...
ESACC R  4782966	4783226	261	  724.8	  360.7	  747.5	  428.5	   1.49	   1246
SFIX R   4783227
4783227	  746.2	  424.9	 8419.0	...
4783228	  745.0	  422.2	 8432.0	...
4783229	  743.5	  419.0	 8444.0	...
4783230	  742.9	  415.1	 8460.0	...
4783231	  742.3	  411.5	 8471.0	...
4783232	  742.1	  407.4	 8487.0	...
4783233	  741.8	  403.8	 8499.0	...
4783234	  741.6	  400.8	 8513.0	...
4783235	  741.3	  396.3	 8529.0	...
4783236	  741.0	  391.6	 8545.0	...
4783237	  740.8	  386.8	 8558.0	...
4783238	  740.5	  384.7	 8565.0	...
4783239	  739.0	  382.5	 8574.0	...
4783240	  737.1	  381.0	 8583.0	...
4783241	  734.8	  380.0	 8589.0	...
4783242	  733.6	  378.3	 8590.0	...
4783243	  732.6	  375.1	 8598.0	...
4783244	  731.6	  371.9	 8606.0	...
4783245	  730.5	  368.4	 8622.0	...
4783246	  730.2	  365.0	 8633.0	...
4783247	  730.5	  361.4	 8645.0	...
4783248	  730.6	  359.5	 8654.0	...
4783249	  730.1	  358.9	 8664.0	...
4783250	  729.6	  357.8	 8672.0	...
4783251	  729.5	  356.6	 8679.0	...
4783252	  729.1	  355.4	 8684.0	...
4783253	  728.8	  354.6	 8691.0	...
4783254	  728.1	  352.6	 8693.0	...
4783255	  727.6	  350.6	 8695.0	...
4783256	  727.6	  348.7	 8696.0	...
4783257	  727.9	  348.7	 8697.0	...
4783258	  727.0	  348.5	 8697.0	...
4783259	  725.7	  348.2	 8697.0	...
4783260	  724.9	  347.8	 8697.0	...
4783261	  725.3	  347.5	 8697.0	...
4783262	  726.1	  347.1	 8698.0	...
4783263	  726.1	  346.9	 8701.0	...
4783264	  726.1	  346.1	 8706.0	...
4783265	  725.8	  345.4	 8709.0	...
4783266	  725.8	  344.6	 8711.0	...
4783267	  726.0	  344.2	 8710.0	...
4783268	  726.3	  344.1	 8711.0	...
4783269	  726.5	  344.1	 8719.0	...
4783270	  726.6	  343.7	 8726.0	...
4783271	  726.3	  342.9	 8734.0	...
4783272	  725.8	  342.1	 8735.0	...
4783273	  725.4	  341.9	 8736.0	...
4783274	  725.4	  341.5	 8736.0	...
4783275	  725.3	  340.7	 8736.0	...
4783276	  725.3	  340.0	 8735.0	...
4783277	  725.4	  339.5	 8734.0	...
4783278	  725.6	  338.6	 8735.0	...
4783279	  725.8	  337.7	 8739.0	...
4783280	  726.9	  336.6	 8744.0	...
4783281	  727.9	  336.2	 8746.0	...
4783282	  728.6	  336.0	 8747.0	...
4783283	  728.2	  335.7	 8747.0	...
4783284	  728.6	  335.2	 8748.0	...
4783285	  729.2	  334.6	 8748.0	...
4783286	  729.6	  333.7	 8749.0	...
4783287	  729.4	  333.3	 8756.0	...
4783288	  729.7	  332.9	 8764.0	...
4783289	  730.3	  331.8	 8774.0	...
4783290	  731.4	  330.2	 8775.0	...
4783291	  732.1	  328.6	 8775.0	...
4783292	  732.8	  328.8	 8771.0	...
4783293	  732.8	  328.8	 8768.0	...
4783294	  732.5	  328.1	 8775.0	...
4783295	  731.8	  326.6	 8784.0	...
4783296	  731.2	  325.2	 8797.0	...
4783297	  730.8	  324.4	 8801.0	...
4783298	  728.9	  326.5	 8805.0	...
4783299	  727.0	  329.3	 8804.0	...
4783300	  727.0	  329.0	 8803.0	...
4783301	  728.8	  325.8	 8803.0	...
4783302	  730.6	  322.7	 8807.0	...
4783303	  730.6	  322.7	 8811.0	...
4783304	  730.5	  321.4	 8815.0	...
4783305	  730.2	  320.6	 8815.0	...
4783306	  730.0	  320.3	 8815.0	...
4783307	  729.7	  321.3	 8814.0	...
4783308	  729.2	  320.3	 8814.0	...
4783309	  728.7	  318.7	 8813.0	...
4783310	  728.6	  317.1	 8814.0	...
4783311	  729.1	  317.1	 8816.0	...
4783312	  729.5	  317.1	 8810.0	...
4783313	  729.0	  318.8	 8803.0	...
4783314	  728.2	  320.5	 8796.0	...
4783315	  727.5	  322.1	 8801.0	...
4783316	  727.8	  322.0	 8807.0	...
4783317	  728.4	  320.1	 8812.0	...
4783318	  729.1	  318.0	 8819.0	...
4783319	  729.7	  316.0	 8826.0	...
4783320	  729.7	  316.9	 8827.0	...
4783321	  729.4	  317.7	 8822.0	...
4783322	  729.1	  318.4	 8816.0	...
4783323	  729.3	  317.1	 8820.0	...
4783324	  729.0	  316.0	 8824.0	...
4783325	  728.7	  317.1	 8828.0	...
4783326	  728.2	  319.1	 8828.0	...
4783327	  728.2	  321.2	 8824.0	...
4783328	  728.3	  321.3	 8820.0	...
4783329	  729.4	  320.1	 8816.0	...
4783330	  730.9	  318.8	 8816.0	...
4783331	  732.3	  317.4	 8813.0	...
4783332	  732.5	  319.6	 8811.0	...
4783333	  732.4	  321.9	 8812.0	...
4783334	  732.3	  323.3	 8816.0	...
4783335	  732.3	  322.4	 8819.0	...
4783336	  732.4	  321.5	 8821.0	...
4783337	  733.7	  321.3	 8823.0	...
4783338	  735.0	  321.1	 8826.0	...
4783339	  736.1	  321.0	 8827.0	...
4783340	  735.9	  321.0	 8830.0	...
4783341	  735.7	  321.1	 8833.0	...
4783342	  735.6	  321.1	 8836.0	...
4783343	  735.6	  321.2	 8834.0	...
4783344	  735.5	  320.8	 8835.0	...
4783345	  736.6	  320.4	 8837.0	...
4783346	  737.6	  320.0	 8833.0	...
4783347	  738.1	  322.3	 8826.0	...
4783348	  737.8	  324.7	 8816.0	...
4783349	  737.5	  326.3	 8813.0	...
4783350	  737.9	  325.5	 8810.0	...
4783351	  738.0	  324.7	 8810.0	...
4783352	  737.7	  324.8	 8809.0	...
4783353	  737.3	  325.1	 8808.0	...
4783354	  737.1	  325.6	 8806.0	...
4783355	  737.0	  326.1	 8805.0	...
4783356	  737.0	  326.3	 8804.0	...
4783357	  736.8	  325.5	 8806.0	...
4783358	  737.9	  324.6	 8808.0	...
4783359	  739.0	  323.8	 8811.0	...
4783360	  739.9	  324.3	 8810.0	...
4783361	  739.7	  324.6	 8809.0	...
4783362	  739.5	  324.8	 8804.0	...
4783363	  739.8	  324.0	 8802.0	...
4783364	  739.7	  323.5	 8799.0	...
4783365	  739.2	  324.2	 8801.0	...
4783366	  738.1	  326.0	 8802.0	...
4783367	  737.4	  327.8	 8803.0	...
4783368	  737.9	  328.4	 8803.0	...
4783369	  738.7	  328.5	 8798.0	...
4783370	  739.5	  328.7	 8793.0	...
4783371	  739.5	  329.0	 8788.0	...
4783372	  739.0	  328.7	 8788.0	...
4783373	  738.5	  328.2	 8788.0	...
4783374	  737.6	  328.4	 8785.0	...
4783375	  737.2	  329.0	 8781.0	...
EFIX R   4783227	4783375	149	  732.4	  338.7	   8746
SSACC R  4783376
4783376	  737.8	  328.5	 8786.0	...
4783377	  738.9	  328.0	 8794.0	...
4783378	  738.1	  328.3	 8792.0	...
4783379	  736.5	  331.5	 8777.0	...
4783380	  734.2	  334.9	 8763.0	...
4783381	  733.9	  337.5	 8760.0	...
4783382	  731.7	  338.5	 8762.0	...
4783383	  729.5	  346.2	 8748.0	...
4783384	  727.3	  353.9	 8733.0	...
4783385	  726.8	  361.4	 8719.0	...
4783386	  726.8	  361.4	 8720.0	...
4783387	  726.6	  361.3	 8722.0	...
4783388	  726.4	  362.0	 8723.0	...
4783389	  726.2	  362.7	 8725.0	...
ESACC R  4783376	4783389	14	  737.8	  328.5	  726.2	  362.7	   0.75	     85
SFIX R   4783390
4783390	  726.3	  363.3	 8726.0	...
4783391	  726.5	  363.2	 8726.0	...
4783392	  726.8	  363.2	 8726.0	...
4783393	  726.8	  363.2	 8725.0	...
4783394	  726.4	  362.4	 8725.0	...
4783395	  725.9	  361.6	 8724.0	...
4783396	  725.7	  361.6	 8721.0	...
4783397	  725.6	  362.4	 8718.0	...
4783398	  725.6	  363.5	 8718.0	...
4783399	  725.5	  364.1	 8721.0	...
4783400	  725.3	  364.7	 8724.0	...
4783401	  725.0	  364.5	 8725.0	...
4783402	  724.8	  364.1	 8723.0	...
4783403	  724.7	  363.6	 8720.0	...
4783404	  724.6	  364.1	 8717.0	...
4783405	  724.7	  364.7	 8717.0	...
4783406	  724.8	  365.2	 8717.0	...
4783407	  724.7	  365.3	 8716.0	...
4783408	  724.4	  365.6	 8715.0	...
4783409	  724.2	  366.1	 8711.0	...
4783410	  724.4	  366.5	 8709.0	...
4783411	  724.9	  366.7	 8712.0	...
4783412	  725.3	  366.6	 8718.0	...
4783413	  724.8	  366.7	 8724.0	...
4783414	  724.2	  366.5	 8726.0	...
4783415	  723.9	  366.3	 8727.0	...
4783416	  724.3	  366.1	 8727.0	...
4783417	  724.7	  366.1	 8726.0	...
4783418	  724.7	  366.2	 8721.0	...
4783419	  724.7	  366.4	 8718.0	...
4783420	  724.7	  366.7	 8715.0	...
4783421	  725.0	  367.1	 8717.0	...
4783422	  725.3	  367.1	 8724.0	...
4783423	  725.5	  367.0	 8730.0	...
4783424	  725.3	  367.0	 8733.0	...
4783425	  725.0	  366.9	 8731.0	...
4783426	  724.5	  366.8	 8728.0	...
4783427	  723.7	  366.6	 8729.0	...
4783428	  723.0	  366.5	 8730.0	...
4783429	  722.8	  366.6	 8731.0	...
4783430	  722.9	  366.8	 8730.0	...
4783431	  723.0	  366.8	 8730.0	...
4783432	  723.1	  366.9	 8729.0	...
4783433	  723.2	  367.1	 8734.0	...
4783434	  723.2	  367.2	 8739.0	...
4783435	  723.3	  367.6	 8740.0	...
4783436	  723.2	  367.9	 8736.0	...
4783437	  723.0	  367.6	 8732.0	...
4783438	  722.6	  366.9	 8732.0	...
4783439	  723.0	  366.1	 8733.0	...
4783440	  723.5	  365.9	 8733.0	...
4783441	  723.9	  365.8	 8734.0	...
4783442	  723.9	  365.6	 8736.0	...
4783443	  723.8	  365.6	 8737.0	...
4783444	  723.8	  365.5	 8744.0	...
4783445	  723.9	  365.8	 8750.0	...
4783446	  723.4	  366.2	 8754.0	...
4783447	  722.7	  366.2	 8750.0	...
4783448	  722.0	  366.0	 8747.0	...
4783449	  722.2	  365.8	 8748.0	...
4783450	  722.4	  365.3	 8748.0	...
4783451	  722.7	  364.8	 8746.0	...
4783452	  722.5	  364.4	 8744.0	...
4783453	  722.5	  364.4	 8745.0	...
4783454	  722.5	  364.1	 8749.0	...
4783455	  722.6	  363.8	 8752.0	...
4783456	  722.8	  363.5	 8751.0	...
4783457	  723.1	  363.0	 8751.0	...
4783458	  723.4	  362.3	 8753.0	...
4783459	  723.3	  362.0	 8754.0	...
4783460	  722.9	  362.3	 8754.0	...
4783461	  722.5	  362.6	 8751.0	...
4783462	  722.3	  362.7	 8749.0	...
4783463	  723.2	  362.8	 8752.0	...
4783464	  724.1	  362.8	 8757.0	...
4783465	  724.5	  362.9	 8762.0	...
4783466	  723.8	  363.1	 8763.0	...
4783467	  723.2	  363.3	 8763.0	...
4783468	  723.3	  363.2	 8763.0	...
4783469	  723.5	  363.2	 8764.0	...
4783470	  723.2	  363.2	 8764.0	...
4783471	  722.6	  363.3	 8764.0	...
4783472	  722.9	  363.2	 8764.0	...
4783473	  723.8	  362.9	 8764.0	...
4783474	  724.8	  362.9	 8765.0	...
4783475	  724.9	  363.1	 8766.0	...
4783476	  724.5	  362.2	 8768.0	...
4783477	  723.7	  361.3	 8769.0	...
4783478	  723.0	  360.8	 8771.0	...
4783479	  722.9	  361.3	 8772.0	...
4783480	  722.9	  361.8	 8775.0	...
4783481	  723.0	  361.9	 8777.0	...
4783482	  723.0	  361.9	 8773.0	...
4783483	  723.7	  361.8	 8767.0	...
4783484	  724.4	  361.8	 8762.0	...
4783485	  725.2	  361.8	 8763.0	...
4783486	  724.6	  361.9	 8766.0	...
4783487	  724.0	  362.3	 8769.0	...
4783488	  723.3	  362.7	 8771.0	...
4783489	  723.4	  363.2	 8770.0	...
4783490	  723.3	  363.5	 8770.0	...
4783491	  723.2	  363.5	 8770.0	...
4783492	  723.0	  362.9	 8769.0	...
4783493	  723.0	  362.3	 8768.0	...
4783494	  723.0	  361.7	 8764.0	...
4783495	  723.3	  361.6	 8761.0	...
4783496	  723.6	  361.4	 8763.0	...
4783497	  723.8	  361.2	 8768.0	...
4783498	  724.0	  361.1	 8773.0	...
4783499	  724.0	  361.0	 8773.0	...
4783500	  724.5	  361.4	 8773.0	...
4783501	  724.9	  361.9	 8774.0	...
4783502	  725.1	  362.1	 8776.0	...
4783503	  724.9	  361.8	 8778.0	...
4783504	  724.8	  361.5	 8775.0	...
4783505	  724.7	  361.4	 8771.0	...
4783506	  724.7	  361.2	 8768.0	...
4783507	  725.2	  361.0	 8771.0	...
4783508	  725.7	  361.0	 8774.0	...
4783509	  726.2	  361.0	 8775.0	...
4783510	  726.3	  361.0	 8777.0	...
4783511	  726.5	  361.0	 8779.0	...
[truncated: 4,238,472 more chars]
